# Supplementary material for: With an eye on uncertainty: Modelling pupillary responses to environmental volatility
Source: PLoS Comput Biol. 2019 Jul 5;15(7):e1007126. doi: 10.1371/journal.pcbi.1007126 (PMC6636765; doi:10.1371/journal.pcbi.1007126)
Supplement: S1 Data — Zip file containing the pupillometry data for participant 1. (ZIP) [file pcbi.1007126.s001.zip › P1/trial11.asc]

** CONVERTED FROM C:\Users\tparr\Documents\PVR\P1_0712\trial11.edf using edfapi 3.1 Win32 Nov 24 2009 on Thu Dec 07 10:05:28 2017
** DATE: Thu Dec  7 10:52:36 2017
** TYPE: EDF_FILE BINARY EVENT SAMPLE TAGGED
** VERSION: EYELINK II 1
** SOURCE: EYELINK CL
** EYELINK II CL v4.48 Nov 25 2009
** CAMERA: EyeLink CL Version 1.4 Sensor=BHA
** SERIAL NUMBER: CL1-AAD42
** CAMERA_CONFIG: AAD42140.SCD
**

MSG	3324352 RECCFG CR 1000 2 0 R
MSG	3324352 ELCLCFG MTABLER
MSG	3324352 GAZE_COORDS 0.00 0.00 1599.00 1199.00
MSG	3324352 THRESHOLDS R 122 225
MSG	3324352 ELCL_PROC CENTROID (3)
MSG	3324352 ELCL_PCR_PARAM 5 3.0
START	3324353 	RIGHT	SAMPLES	EVENTS
PRESCALER	1
VPRESCALER	1
PUPIL	AREA
EVENTS	GAZE	RIGHT	RATE	1000.00	TRACKING	CR	FILTER	2
SAMPLES	GAZE	RIGHT	RATE	1000.00	TRACKING	CR	FILTER	2
MSG	3324353 !MODE RECORD CR 1000 2 0 R
3324353	  762.5	  620.1	 2585.0	...
INPUT	3324353	127
3324354	  762.8	  620.0	 2584.0	...
3324355	  762.5	  619.6	 2583.0	...
3324356	  761.9	  619.2	 2583.0	...
3324357	  761.5	  618.9	 2582.0	...
3324358	  761.8	  618.7	 2581.0	...
3324359	  761.9	  618.9	 2580.0	...
SFIX R   3324360
3324360	  761.7	  619.1	 2580.0	...
3324361	  761.5	  619.2	 2580.0	...
3324362	  761.6	  619.3	 2579.0	...
3324363	  762.2	  619.4	 2578.0	...
3324364	  762.7	  619.9	 2576.0	...
3324365	  763.2	  620.3	 2576.0	...
3324366	  763.1	  620.7	 2576.0	...
3324367	  763.1	  620.8	 2575.0	...
3324368	  763.0	  620.9	 2575.0	...
3324369	  762.9	  620.7	 2575.0	...
3324370	  762.9	  620.3	 2575.0	...
3324371	  762.9	  619.9	 2574.0	...
3324372	  762.9	  619.7	 2573.0	...
3324373	  762.9	  619.7	 2573.0	...
3324374	  762.9	  619.8	 2572.0	...
3324375	  762.8	  619.8	 2570.0	...
3324376	  762.8	  619.6	 2568.0	...
3324377	  762.7	  619.5	 2568.0	...
3324378	  762.7	  619.4	 2567.0	...
3324379	  762.8	  619.3	 2566.0	...
3324380	  762.9	  619.4	 2565.0	...
3324381	  763.1	  619.4	 2563.0	...
3324382	  763.3	  619.3	 2562.0	...
3324383	  763.2	  619.3	 2561.0	...
3324384	  762.9	  619.3	 2561.0	...
3324385	  762.5	  619.4	 2560.0	...
3324386	  762.5	  619.3	 2560.0	...
3324387	  762.4	  619.2	 2559.0	...
3324388	  762.4	  619.0	 2558.0	...
3324389	  762.4	  618.9	 2557.0	...
3324390	  762.4	  618.6	 2556.0	...
3324391	  762.5	  618.3	 2556.0	...
3324392	  762.6	  618.1	 2558.0	...
3324393	  762.6	  618.5	 2561.0	...
3324394	  762.6	  618.9	 2561.0	...
3324395	  762.8	  619.3	 2559.0	...
3324396	  763.0	  619.5	 2557.0	...
3324397	  763.2	  619.5	 2557.0	...
3324398	  763.3	  619.3	 2557.0	...
3324399	  763.3	  619.2	 2557.0	...
3324400	  763.1	  619.2	 2557.0	...
3324401	  763.0	  619.5	 2557.0	...
3324402	  762.9	  619.7	 2558.0	...
3324403	  762.9	  619.3	 2559.0	...
3324404	  762.9	  618.9	 2557.0	...
3324405	  762.9	  618.7	 2555.0	...
3324406	  762.9	  618.8	 2552.0	...
3324407	  762.9	  619.0	 2551.0	...
3324408	  762.9	  619.1	 2551.0	...
3324409	  762.7	  619.1	 2550.0	...
3324410	  762.5	  619.3	 2550.0	...
3324411	  762.4	  619.8	 2550.0	...
3324412	  762.4	  620.2	 2551.0	...
3324413	  762.3	  620.5	 2552.0	...
3324414	  762.3	  620.5	 2553.0	...
3324415	  762.1	  620.5	 2552.0	...
3324416	  762.0	  620.5	 2552.0	...
3324417	  762.1	  620.5	 2551.0	...
3324418	  762.3	  620.5	 2550.0	...
3324419	  762.5	  620.5	 2548.0	...
3324420	  762.5	  620.5	 2546.0	...
3324421	  762.6	  620.5	 2546.0	...
3324422	  762.7	  620.7	 2545.0	...
3324423	  762.7	  620.8	 2545.0	...
3324424	  762.8	  621.0	 2544.0	...
3324425	  762.9	  620.8	 2544.0	...
3324426	  762.9	  620.6	 2544.0	...
3324427	  762.8	  620.2	 2544.0	...
3324428	  762.3	  619.8	 2545.0	...
3324429	  761.7	  619.6	 2544.0	...
3324430	  761.8	  619.7	 2544.0	...
3324431	  762.3	  620.0	 2543.0	...
3324432	  762.9	  620.5	 2543.0	...
3324433	  763.0	  620.8	 2543.0	...
3324434	  763.1	  621.1	 2542.0	...
3324435	  763.2	  621.2	 2540.0	...
3324436	  763.3	  621.4	 2539.0	...
3324437	  763.4	  621.5	 2540.0	...
3324438	  763.4	  621.2	 2540.0	...
3324439	  763.4	  620.7	 2540.0	...
3324440	  763.3	  620.2	 2540.0	...
3324441	  763.3	  620.1	 2540.0	...
3324442	  763.2	  620.0	 2538.0	...
3324443	  763.1	  619.9	 2536.0	...
3324444	  763.1	  620.4	 2534.0	...
3324445	  763.1	  621.1	 2535.0	...
3324446	  763.0	  621.8	 2536.0	...
3324447	  763.0	  621.4	 2538.0	...
3324448	  762.9	  620.9	 2538.0	...
3324449	  762.9	  620.5	 2540.0	...
3324450	  763.2	  620.6	 2542.0	...
3324451	  763.5	  620.7	 2542.0	...
3324452	  763.7	  620.5	 2541.0	...
3324453	  763.9	  620.3	 2541.0	...
3324454	  763.9	  620.1	 2541.0	...
3324455	  763.9	  619.9	 2540.0	...
3324456	  763.9	  619.9	 2539.0	...
3324457	  764.0	  619.8	 2538.0	...
3324458	  763.9	  619.8	 2539.0	...
3324459	  763.8	  619.8	 2539.0	...
3324460	  763.5	  619.9	 2540.0	...
3324461	  763.3	  619.9	 2539.0	...
3324462	  763.2	  620.0	 2538.0	...
3324463	  763.2	  620.0	 2538.0	...
3324464	  763.4	  620.1	 2539.0	...
3324465	  763.6	  620.1	 2540.0	...
3324466	  763.7	  620.2	 2541.0	...
3324467	  763.8	  620.3	 2542.0	...
3324468	  763.9	  620.4	 2542.0	...
3324469	  763.9	  620.4	 2542.0	...
3324470	  763.9	  620.4	 2542.0	...
3324471	  763.9	  620.4	 2542.0	...
3324472	  763.9	  620.3	 2542.0	...
3324473	  763.8	  620.6	 2541.0	...
3324474	  763.8	  621.0	 2540.0	...
3324475	  763.9	  621.4	 2539.0	...
3324476	  764.1	  621.4	 2539.0	...
3324477	  764.3	  621.4	 2539.0	...
3324478	  764.3	  621.4	 2538.0	...
3324479	  764.3	  621.1	 2537.0	...
3324480	  764.3	  620.3	 2534.0	...
3324481	  764.3	  619.6	 2532.0	...
3324482	  764.2	  619.3	 2530.0	...
3324483	  764.2	  619.4	 2532.0	...
3324484	  764.3	  619.4	 2533.0	...
3324485	  764.3	  619.6	 2534.0	...
3324486	  764.0	  620.2	 2535.0	...
3324487	  763.7	  620.9	 2535.0	...
3324488	  763.7	  621.3	 2535.0	...
3324489	  764.0	  621.3	 2535.0	...
3324490	  764.3	  621.3	 2534.0	...
3324491	  764.2	  621.4	 2533.0	...
3324492	  764.1	  621.3	 2532.0	...
3324493	  764.1	  621.2	 2530.0	...
3324494	  764.2	  620.6	 2529.0	...
3324495	  764.6	  620.1	 2529.0	...
3324496	  764.8	  619.6	 2529.0	...
3324497	  765.0	  619.4	 2528.0	...
3324498	  765.0	  619.2	 2528.0	...
3324499	  765.1	  619.2	 2529.0	...
3324500	  765.0	  619.3	 2530.0	...
3324501	  764.8	  619.8	 2530.0	...
3324502	  764.7	  620.4	 2530.0	...
3324503	  764.6	  620.7	 2528.0	...
3324504	  764.6	  620.6	 2526.0	...
3324505	  764.6	  620.7	 2528.0	...
3324506	  764.7	  620.9	 2532.0	...
3324507	  764.7	  621.1	 2535.0	...
3324508	  764.6	  621.0	 2532.0	...
3324509	  764.7	  620.9	 2529.0	...
3324510	  764.9	  620.9	 2527.0	...
3324511	  765.1	  620.9	 2528.0	...
3324512	  765.3	  620.8	 2528.0	...
3324513	  765.3	  620.7	 2529.0	...
3324514	  764.9	  620.5	 2529.0	...
3324515	  764.5	  620.3	 2529.0	...
3324516	  764.2	  620.1	 2529.0	...
3324517	  764.2	  620.0	 2529.0	...
3324518	  764.3	  620.1	 2529.0	...
3324519	  764.5	  620.1	 2528.0	...
3324520	  764.7	  620.1	 2527.0	...
3324521	  765.0	  620.1	 2527.0	...
3324522	  765.0	  620.0	 2527.0	...
3324523	  764.9	  619.8	 2527.0	...
3324524	  764.8	  619.5	 2527.0	...
3324525	  764.9	  619.4	 2526.0	...
3324526	  765.0	  619.4	 2525.0	...
3324527	  765.1	  619.9	 2525.0	...
3324528	  765.1	  620.5	 2526.0	...
3324529	  765.2	  620.9	 2525.0	...
3324530	  765.4	  620.7	 2523.0	...
3324531	  765.7	  620.6	 2522.0	...
3324532	  766.0	  620.8	 2522.0	...
3324533	  765.8	  621.2	 2522.0	...
3324534	  765.5	  621.6	 2523.0	...
3324535	  765.3	  621.8	 2525.0	...
3324536	  765.1	  621.7	 2526.0	...
3324537	  764.9	  621.6	 2524.0	...
3324538	  764.8	  621.5	 2522.0	...
3324539	  765.0	  621.6	 2521.0	...
3324540	  765.2	  621.9	 2522.0	...
3324541	  765.4	  622.2	 2523.0	...
3324542	  765.5	  622.1	 2523.0	...
3324543	  765.6	  621.7	 2523.0	...
3324544	  765.5	  621.1	 2520.0	...
3324545	  765.5	  620.7	 2517.0	...
3324546	  765.6	  621.0	 2514.0	...
3324547	  765.6	  621.6	 2515.0	...
3324548	  765.5	  622.2	 2515.0	...
3324549	  765.3	  622.2	 2516.0	...
3324550	  765.2	  622.2	 2518.0	...
3324551	  764.9	  622.3	 2520.0	...
3324552	  764.8	  622.3	 2520.0	...
3324553	  764.9	  622.3	 2519.0	...
3324554	  765.3	  622.5	 2516.0	...
3324555	  765.8	  622.7	 2515.0	...
3324556	  765.9	  622.5	 2515.0	...
3324557	  766.1	  622.2	 2516.0	...
3324558	  766.1	  622.3	 2517.0	...
3324559	  766.3	  622.6	 2517.0	...
3324560	  766.5	  623.0	 2517.0	...
3324561	  766.4	  622.9	 2516.0	...
3324562	  766.2	  622.8	 2516.0	...
3324563	  765.9	  622.7	 2514.0	...
3324564	  765.9	  622.9	 2513.0	...
3324565	  765.8	  623.2	 2513.0	...
3324566	  765.7	  623.1	 2513.0	...
3324567	  765.8	  622.6	 2513.0	...
3324568	  766.1	  622.1	 2512.0	...
3324569	  766.4	  621.9	 2511.0	...
3324570	  766.6	  622.1	 2511.0	...
3324571	  766.6	  622.5	 2511.0	...
3324572	  766.4	  622.8	 2511.0	...
3324573	  766.2	  622.7	 2511.0	...
3324574	  766.1	  622.6	 2509.0	...
3324575	  765.8	  623.1	 2507.0	...
3324576	  765.5	  623.5	 2505.0	...
3324577	  765.4	  623.8	 2505.0	...
3324578	  765.7	  623.5	 2506.0	...
3324579	  766.1	  623.2	 2506.0	...
3324580	  766.1	  623.1	 2505.0	...
3324581	  766.1	  623.2	 2504.0	...
3324582	  766.3	  623.2	 2502.0	...
3324583	  766.6	  623.3	 2501.0	...
3324584	  766.9	  623.5	 2500.0	...
3324585	  766.9	  623.7	 2500.0	...
3324586	  766.6	  623.8	 2501.0	...
3324587	  766.4	  624.1	 2501.0	...
3324588	  766.3	  624.3	 2498.0	...
3324589	  766.3	  624.5	 2493.0	...
3324590	  766.3	  624.5	 2489.0	...
3324591	  766.3	  624.4	 2489.0	...
3324592	  766.2	  624.3	 2490.0	...
3324593	  766.3	  624.8	 2491.0	...
3324594	  766.7	  625.3	 2492.0	...
3324595	  767.3	  625.9	 2491.0	...
3324596	  767.7	  625.8	 2489.0	...
3324597	  768.1	  625.5	 2487.0	...
3324598	  768.5	  625.1	 2486.0	...
3324599	  769.5	  624.5	 2487.0	...
3324600	  770.1	  624.2	 2487.0	...
3324601	  770.7	  623.8	 2487.0	...
3324602	  771.2	  623.6	 2486.0	...
3324603	  771.4	  622.6	 2484.0	...
3324604	  771.6	  621.6	 2482.0	...
3324605	  771.4	  620.0	 2480.0	...
3324606	  771.5	  618.8	 2478.0	...
3324607	  771.7	  617.5	 2478.0	...
3324608	  771.7	  617.1	 2478.0	...
3324609	  771.6	  617.3	 2480.0	...
3324610	  771.6	  617.9	 2481.0	...
3324611	  771.8	  618.4	 2480.0	...
3324612	  771.3	  618.9	 2476.0	...
3324613	  770.6	  618.9	 2474.0	...
3324614	  769.9	  619.0	 2474.0	...
3324615	  769.8	  619.2	 2474.0	...
3324616	  769.6	  619.4	 2472.0	...
3324617	  769.4	  619.8	 2471.0	...
3324618	  769.6	  619.9	 2469.0	...
3324619	  769.8	  619.6	 2467.0	...
3324620	  770.0	  619.2	 2465.0	...
3324621	  769.9	  618.9	 2464.0	...
3324622	  769.9	  619.5	 2462.0	...
3324623	  770.0	  619.9	 2464.0	...
3324624	  770.1	  620.2	 2466.0	...
3324625	  770.0	  620.4	 2469.0	...
3324626	  770.0	  620.8	 2467.0	...
3324627	  770.4	  621.1	 2464.0	...
3324628	  770.9	  621.0	 2461.0	...
3324629	  771.5	  620.8	 2460.0	...
3324630	  771.6	  621.1	 2462.0	...
3324631	  771.7	  621.3	 2464.0	...
3324632	  771.8	  621.7	 2465.0	...
3324633	  771.8	  621.9	 2463.0	...
3324634	  771.8	  622.1	 2462.0	...
3324635	  771.8	  622.1	 2461.0	...
3324636	  771.6	  622.1	 2460.0	...
3324637	  771.5	  622.0	 2458.0	...
3324638	  771.4	  621.8	 2456.0	...
3324639	  771.3	  621.4	 2455.0	...
3324640	  771.2	  621.0	 2454.0	...
3324641	  771.2	  621.5	 2453.0	...
3324642	  771.4	  622.1	 2449.0	...
3324643	  771.7	  622.7	 2447.0	...
3324644	  771.9	  622.8	 2446.0	...
3324645	  771.9	  622.8	 2448.0	...
3324646	  771.8	  622.9	 2450.0	...
3324647	  771.7	  622.8	 2451.0	...
3324648	  771.5	  622.8	 2452.0	...
3324649	  771.6	  623.2	 2450.0	...
3324650	  771.7	  623.6	 2447.0	...
3324651	  771.7	  623.4	 2442.0	...
3324652	  771.7	  622.9	 2440.0	...
3324653	  771.5	  622.5	 2441.0	...
3324654	  771.5	  622.7	 2443.0	...
3324655	  771.7	  622.8	 2442.0	...
3324656	  772.0	  623.0	 2439.0	...
3324657	  772.3	  623.0	 2435.0	...
3324658	  772.4	  623.1	 2435.0	...
3324659	  772.4	  623.0	 2433.0	...
3324660	  772.5	  623.0	 2430.0	...
3324661	  772.6	  623.3	 2427.0	...
3324662	  772.6	  623.6	 2427.0	...
3324663	  772.3	  624.0	 2428.0	...
3324664	  771.9	  624.3	 2428.0	...
3324665	  771.7	  624.5	 2427.0	...
3324666	  771.7	  624.6	 2425.0	...
3324667	  772.0	  624.3	 2423.0	...
3324668	  772.3	  624.0	 2421.0	...
3324669	  772.6	  623.8	 2420.0	...
3324670	  772.6	  623.8	 2418.0	...
3324671	  772.7	  623.6	 2417.0	...
3324672	  772.8	  623.3	 2417.0	...
3324673	  772.9	  623.5	 2416.0	...
3324674	  772.9	  624.0	 2415.0	...
3324675	  772.8	  624.6	 2415.0	...
3324676	  772.6	  624.7	 2415.0	...
3324677	  772.5	  624.7	 2414.0	...
3324678	  772.6	  624.7	 2413.0	...
3324679	  772.6	  624.7	 2411.0	...
3324680	  772.7	  625.2	 2411.0	...
3324681	  772.7	  625.6	 2410.0	...
3324682	  772.7	  625.2	 2406.0	...
3324683	  772.8	  624.6	 2402.0	...
3324684	  772.8	  624.0	 2399.0	...
3324685	  772.6	  624.1	 2398.0	...
3324686	  772.5	  624.2	 2398.0	...
3324687	  772.5	  624.3	 2399.0	...
3324688	  772.7	  624.4	 2400.0	...
3324689	  772.9	  624.6	 2400.0	...
3324690	  772.8	  624.8	 2399.0	...
3324691	  772.7	  624.9	 2398.0	...
3324692	  772.6	  624.9	 2397.0	...
3324693	  772.8	  624.8	 2397.0	...
3324694	  773.1	  624.7	 2397.0	...
3324695	  773.3	  624.8	 2395.0	...
3324696	  773.4	  624.9	 2392.0	...
3324697	  773.4	  625.0	 2391.0	...
3324698	  773.4	  625.0	 2393.0	...
3324699	  773.6	  625.0	 2394.0	...
3324700	  773.6	  624.8	 2394.0	...
3324701	  773.4	  624.7	 2394.0	...
3324702	  773.0	  624.6	 2394.0	...
3324703	  772.8	  624.8	 2394.0	...
3324704	  773.0	  625.0	 2394.0	...
3324705	  773.3	  625.5	 2393.0	...
3324706	  773.6	  625.9	 2391.0	...
3324707	  773.7	  626.1	 2389.0	...
3324708	  773.7	  626.0	 2387.0	...
3324709	  773.7	  625.9	 2387.0	...
3324710	  773.6	  625.8	 2386.0	...
3324711	  773.4	  625.6	 2386.0	...
3324712	  773.1	  625.3	 2385.0	...
3324713	  772.8	  625.3	 2383.0	...
3324714	  772.7	  625.6	 2382.0	...
3324715	  772.4	  625.8	 2383.0	...
3324716	  772.3	  625.7	 2384.0	...
3324717	  772.4	  625.7	 2385.0	...
3324718	  772.4	  626.0	 2385.0	...
3324719	  772.5	  626.2	 2385.0	...
3324720	  772.7	  626.1	 2385.0	...
3324721	  773.0	  625.6	 2384.0	...
3324722	  773.3	  625.2	 2383.0	...
3324723	  773.3	  625.2	 2382.0	...
3324724	  773.5	  626.1	 2382.0	...
3324725	  774.0	  627.0	 2383.0	...
3324726	  774.5	  627.1	 2381.0	...
3324727	  774.7	  626.6	 2379.0	...
3324728	  774.6	  626.1	 2377.0	...
3324729	  774.3	  626.3	 2376.0	...
3324730	  774.0	  626.6	 2375.0	...
3324731	  773.4	  627.2	 2374.0	...
3324732	  773.1	  627.7	 2375.0	...
3324733	  773.1	  627.8	 2376.0	...
3324734	  773.3	  627.6	 2376.0	...
3324735	  773.6	  627.1	 2376.0	...
3324736	  773.6	  626.7	 2376.0	...
3324737	  773.7	  626.5	 2376.0	...
3324738	  773.7	  626.5	 2377.0	...
3324739	  773.8	  626.4	 2378.0	...
3324740	  773.9	  625.9	 2378.0	...
3324741	  774.0	  625.6	 2377.0	...
3324742	  774.1	  625.4	 2376.0	...
3324743	  774.1	  625.5	 2376.0	...
3324744	  774.2	  625.5	 2374.0	...
3324745	  774.3	  625.5	 2373.0	...
3324746	  774.2	  625.6	 2372.0	...
3324747	  773.9	  625.7	 2371.0	...
3324748	  773.8	  625.8	 2370.0	...
3324749	  774.0	  625.6	 2367.0	...
3324750	  774.2	  625.5	 2364.0	...
3324751	  774.3	  625.6	 2361.0	...
3324752	  774.3	  626.0	 2360.0	...
3324753	  774.3	  626.4	 2363.0	...
3324754	  774.3	  626.6	 2365.0	...
3324755	  774.4	  626.3	 2367.0	...
3324756	  774.5	  625.9	 2366.0	...
3324757	  774.1	  625.6	 2365.0	...
3324758	  773.6	  625.7	 2366.0	...
3324759	  773.2	  625.8	 2364.0	...
3324760	  773.3	  626.1	 2362.0	...
3324761	  773.4	  626.3	 2360.0	...
3324762	  773.4	  626.5	 2361.0	...
3324763	  773.7	  626.2	 2361.0	...
3324764	  773.9	  626.0	 2358.0	...
3324765	  774.2	  626.6	 2356.0	...
3324766	  774.2	  627.3	 2353.0	...
3324767	  774.1	  628.3	 2353.0	...
3324768	  774.1	  628.6	 2355.0	...
3324769	  774.0	  628.4	 2358.0	...
3324770	  773.8	  628.0	 2358.0	...
3324771	  773.7	  627.8	 2355.0	...
3324772	  773.9	  627.9	 2353.0	...
3324773	  774.3	  627.8	 2353.0	...
3324774	  774.6	  627.6	 2354.0	...
3324775	  774.5	  627.3	 2354.0	...
3324776	  774.6	  627.5	 2354.0	...
3324777	  774.8	  627.7	 2354.0	...
3324778	  775.0	  627.8	 2353.0	...
3324779	  775.1	  627.9	 2353.0	...
3324780	  775.0	  627.4	 2353.0	...
3324781	  775.0	  627.0	 2353.0	...
3324782	  775.0	  626.6	 2353.0	...
3324783	  775.1	  626.8	 2352.0	...
3324784	  775.1	  626.8	 2352.0	...
3324785	  775.1	  626.6	 2352.0	...
3324786	  775.0	  626.5	 2352.0	...
3324787	  774.9	  626.6	 2352.0	...
3324788	  774.9	  626.8	 2352.0	...
3324789	  775.0	  626.7	 2352.0	...
3324790	  775.0	  626.6	 2352.0	...
3324791	  774.9	  626.5	 2352.0	...
3324792	  774.7	  626.3	 2351.0	...
3324793	  774.6	  626.0	 2351.0	...
3324794	  774.6	  625.6	 2353.0	...
3324795	  774.8	  625.4	 2353.0	...
3324796	  774.9	  625.6	 2353.0	...
3324797	  774.6	  626.0	 2353.0	...
3324798	  774.3	  626.5	 2350.0	...
3324799	  774.0	  626.6	 2347.0	...
3324800	  774.0	  626.7	 2346.0	...
3324801	  774.0	  626.7	 2349.0	...
3324802	  774.1	  626.9	 2351.0	...
3324803	  774.3	  627.0	 2351.0	...
3324804	  774.5	  627.2	 2351.0	...
3324805	  774.7	  627.2	 2350.0	...
3324806	  774.8	  627.2	 2350.0	...
3324807	  775.0	  627.1	 2349.0	...
3324808	  775.0	  627.1	 2347.0	...
3324809	  774.9	  626.6	 2343.0	...
3324810	  775.1	  626.0	 2341.0	...
3324811	  775.4	  625.4	 2340.0	...
3324812	  775.7	  625.4	 2340.0	...
3324813	  775.8	  625.9	 2340.0	...
3324814	  775.9	  626.4	 2341.0	...
3324815	  776.0	  626.9	 2342.0	...
3324816	  776.0	  626.9	 2343.0	...
3324817	  775.9	  627.0	 2344.0	...
3324818	  775.9	  627.0	 2344.0	...
3324819	  775.7	  627.1	 2345.0	...
3324820	  775.5	  627.2	 2346.0	...
3324821	  775.2	  626.9	 2346.0	...
3324822	  775.1	  626.5	 2346.0	...
3324823	  775.1	  626.2	 2345.0	...
3324824	  775.2	  626.4	 2346.0	...
3324825	  775.3	  626.6	 2346.0	...
3324826	  775.3	  626.6	 2346.0	...
3324827	  775.3	  626.6	 2346.0	...
3324828	  775.4	  626.4	 2345.0	...
3324829	  775.4	  626.0	 2345.0	...
3324830	  775.4	  625.8	 2344.0	...
3324831	  775.3	  626.0	 2344.0	...
3324832	  774.9	  626.3	 2344.0	...
3324833	  774.6	  626.4	 2344.0	...
3324834	  774.5	  626.4	 2345.0	...
3324835	  774.6	  626.3	 2346.0	...
3324836	  774.7	  626.2	 2347.0	...
3324837	  774.7	  626.0	 2348.0	...
3324838	  774.9	  625.9	 2347.0	...
3324839	  775.2	  625.9	 2347.0	...
3324840	  774.9	  626.4	 2347.0	...
3324841	  774.5	  626.9	 2346.0	...
3324842	  774.4	  627.2	 2345.0	...
3324843	  774.8	  627.0	 2345.0	...
3324844	  775.0	  626.9	 2345.0	...
3324845	  774.8	  626.9	 2346.0	...
3324846	  774.6	  626.7	 2347.0	...
3324847	  774.6	  626.5	 2347.0	...
3324848	  774.6	  626.3	 2347.0	...
3324849	  774.6	  626.7	 2347.0	...
3324850	  774.7	  627.2	 2347.0	...
3324851	  774.8	  627.6	 2348.0	...
3324852	  774.9	  627.5	 2348.0	...
3324853	  775.0	  627.5	 2349.0	...
3324854	  774.8	  627.6	 2349.0	...
3324855	  774.5	  627.7	 2350.0	...
3324856	  774.1	  627.7	 2351.0	...
3324857	  774.1	  627.8	 2350.0	...
3324858	  774.1	  627.9	 2350.0	...
3324859	  774.4	  627.9	 2349.0	...
3324860	  774.7	  627.9	 2351.0	...
3324861	  775.1	  628.0	 2352.0	...
3324862	  775.2	  628.2	 2353.0	...
3324863	  775.2	  628.3	 2352.0	...
3324864	  775.2	  628.2	 2351.0	...
3324865	  774.8	  628.2	 2353.0	...
3324866	  774.6	  628.1	 2356.0	...
3324867	  774.3	  628.1	 2359.0	...
3324868	  774.2	  628.0	 2359.0	...
3324869	  774.0	  627.9	 2358.0	...
3324870	  774.4	  627.7	 2356.0	...
3324871	  774.8	  627.5	 2355.0	...
3324872	  775.1	  627.4	 2355.0	...
3324873	  775.0	  627.3	 2355.0	...
3324874	  775.0	  627.2	 2354.0	...
3324875	  774.9	  627.0	 2353.0	...
3324876	  774.7	  626.8	 2354.0	...
3324877	  775.1	  626.7	 2354.0	...
3324878	  775.7	  626.9	 2355.0	...
3324879	  776.1	  627.3	 2355.0	...
3324880	  775.8	  627.8	 2354.0	...
3324881	  775.4	  627.7	 2354.0	...
3324882	  775.2	  627.3	 2354.0	...
3324883	  775.2	  627.3	 2355.0	...
3324884	  775.2	  627.6	 2355.0	...
3324885	  775.1	  627.6	 2356.0	...
3324886	  775.1	  627.4	 2356.0	...
3324887	  774.9	  627.3	 2357.0	...
3324888	  774.7	  627.5	 2358.0	...
3324889	  774.5	  627.6	 2359.0	...
3324890	  774.6	  627.7	 2361.0	...
3324891	  774.6	  628.2	 2365.0	...
3324892	  774.7	  628.6	 2370.0	...
3324893	  775.0	  629.0	 2372.0	...
3324894	  775.3	  629.0	 2372.0	...
3324895	  775.5	  629.2	 2371.0	...
3324896	  775.6	  629.3	 2369.0	...
3324897	  775.6	  629.3	 2366.0	...
3324898	  775.6	  629.3	 2365.0	...
3324899	  775.5	  629.3	 2364.0	...
3324900	  775.5	  629.4	 2364.0	...
3324901	  775.5	  629.4	 2364.0	...
3324902	  775.4	  629.3	 2364.0	...
3324903	  775.3	  628.7	 2366.0	...
3324904	  775.2	  628.1	 2367.0	...
3324905	  775.2	  627.5	 2367.0	...
3324906	  775.1	  627.5	 2369.0	...
3324907	  774.9	  627.5	 2370.0	...
3324908	  774.8	  627.5	 2372.0	...
3324909	  775.0	  627.5	 2373.0	...
3324910	  775.3	  627.6	 2375.0	...
3324911	  775.5	  627.9	 2376.0	...
3324912	  775.5	  628.2	 2376.0	...
3324913	  775.4	  628.1	 2375.0	...
3324914	  775.4	  627.8	 2375.0	...
3324915	  775.4	  627.8	 2376.0	...
3324916	  775.4	  628.1	 2377.0	...
3324917	  775.4	  628.4	 2377.0	...
3324918	  775.5	  628.5	 2377.0	...
3324919	  775.6	  628.6	 2379.0	...
3324920	  775.4	  628.7	 2382.0	...
3324921	  775.2	  628.3	 2383.0	...
3324922	  775.0	  627.7	 2382.0	...
3324923	  774.9	  627.2	 2381.0	...
3324924	  774.8	  627.3	 2382.0	...
3324925	  774.8	  627.6	 2382.0	...
3324926	  774.8	  627.2	 2382.0	...
3324927	  774.9	  626.6	 2382.0	...
3324928	  774.9	  626.0	 2383.0	...
3324929	  775.1	  626.0	 2387.0	...
3324930	  775.3	  626.0	 2390.0	...
3324931	  775.0	  625.9	 2391.0	...
3324932	  774.7	  625.9	 2390.0	...
3324933	  774.5	  625.8	 2388.0	...
3324934	  774.6	  626.1	 2387.0	...
3324935	  774.7	  626.5	 2386.0	...
3324936	  774.8	  626.7	 2387.0	...
3324937	  774.8	  626.6	 2389.0	...
3324938	  775.1	  626.7	 2390.0	...
3324939	  775.4	  626.9	 2390.0	...
3324940	  775.5	  627.1	 2390.0	...
3324941	  775.1	  627.0	 2390.0	...
3324942	  774.6	  626.9	 2390.0	...
3324943	  774.3	  626.8	 2390.0	...
3324944	  774.4	  626.2	 2389.0	...
3324945	  774.8	  625.8	 2389.0	...
3324946	  775.1	  625.4	 2389.0	...
3324947	  775.4	  625.3	 2389.0	...
3324948	  775.5	  625.2	 2390.0	...
3324949	  775.7	  625.6	 2391.0	...
3324950	  775.6	  625.9	 2392.0	...
3324951	  775.6	  626.3	 2391.0	...
3324952	  775.5	  626.4	 2391.0	...
3324953	  775.3	  626.5	 2393.0	...
3324954	  774.8	  626.7	 2396.0	...
3324955	  774.5	  626.7	 2399.0	...
3324956	  774.5	  626.1	 2399.0	...
3324957	  774.7	  625.4	 2398.0	...
3324958	  775.0	  624.9	 2398.0	...
3324959	  775.0	  625.1	 2397.0	...
3324960	  775.1	  625.3	 2396.0	...
3324961	  775.1	  625.2	 2397.0	...
3324962	  775.0	  625.1	 2399.0	...
3324963	  774.8	  625.1	 2401.0	...
3324964	  774.6	  625.1	 2402.0	...
3324965	  774.4	  624.9	 2403.0	...
3324966	  774.3	  624.7	 2404.0	...
3324967	  774.3	  624.9	 2406.0	...
3324968	  774.3	  625.3	 2406.0	...
3324969	  774.4	  625.7	 2407.0	...
3324970	  774.5	  625.8	 2409.0	...
3324971	  774.6	  625.9	 2412.0	...
3324972	  774.7	  626.1	 2413.0	...
3324973	  774.8	  626.2	 2414.0	...
3324974	  774.7	  625.9	 2413.0	...
3324975	  774.5	  625.6	 2413.0	...
3324976	  774.3	  625.3	 2415.0	...
3324977	  774.3	  625.5	 2417.0	...
3324978	  774.4	  626.0	 2418.0	...
3324979	  774.4	  626.5	 2418.0	...
3324980	  774.4	  626.8	 2417.0	...
3324981	  774.4	  626.5	 2415.0	...
3324982	  774.5	  626.2	 2417.0	...
3324983	  774.5	  625.9	 2419.0	...
3324984	  774.6	  626.1	 2422.0	...
3324985	  774.7	  626.4	 2422.0	...
3324986	  774.9	  626.7	 2421.0	...
3324987	  775.2	  626.7	 2423.0	...
3324988	  775.6	  626.7	 2426.0	...
3324989	  775.8	  626.5	 2428.0	...
3324990	  776.5	  625.3	 2428.0	...
3324991	  777.0	  624.3	 2429.0	...
3324992	  777.9	  623.1	 2431.0	...
3324993	  778.9	  622.9	 2432.0	...
3324994	  779.9	  622.1	 2433.0	...
3324995	  780.4	  621.4	 2434.0	...
3324996	  780.3	  620.8	 2435.0	...
3324997	  780.4	  620.4	 2437.0	...
3324998	  780.4	  619.6	 2437.0	...
3324999	  779.3	  619.0	 2438.0	...
3325000	  778.2	  618.9	 2439.0	...
3325001	  777.1	  619.0	 2441.0	...
3325002	  776.3	  618.6	 2444.0	...
3325003	  775.3	  618.2	 2445.0	...
3325004	  774.3	  617.9	 2444.0	...
3325005	  773.8	  618.0	 2444.0	...
3325006	  773.3	  618.1	 2444.0	...
3325007	  772.7	  618.0	 2446.0	...
3325008	  773.2	  617.9	 2448.0	...
3325009	  773.9	  617.9	 2449.0	...
3325010	  774.6	  618.0	 2449.0	...
3325011	  774.7	  618.1	 2449.0	...
3325012	  775.0	  618.0	 2449.0	...
3325013	  775.2	  617.7	 2449.0	...
3325014	  775.4	  617.7	 2450.0	...
3325015	  775.5	  618.0	 2450.0	...
3325016	  775.5	  618.3	 2450.0	...
3325017	  775.5	  618.3	 2450.0	...
3325018	  775.5	  618.2	 2451.0	...
3325019	  775.6	  618.2	 2451.0	...
3325020	  775.3	  618.3	 2451.0	...
3325021	  775.0	  618.6	 2454.0	...
3325022	  774.7	  619.0	 2457.0	...
3325023	  774.7	  619.5	 2461.0	...
3325024	  774.6	  619.8	 2461.0	...
3325025	  774.7	  620.0	 2461.0	...
3325026	  774.7	  620.0	 2461.0	...
3325027	  774.8	  619.6	 2461.0	...
3325028	  775.1	  619.2	 2462.0	...
3325029	  775.5	  618.7	 2464.0	...
3325030	  775.6	  618.9	 2466.0	...
3325031	  775.3	  619.3	 2468.0	...
3325032	  774.8	  619.7	 2468.0	...
3325033	  774.4	  619.5	 2467.0	...
3325034	  773.9	  619.2	 2465.0	...
3325035	  773.9	  619.1	 2466.0	...
3325036	  773.9	  619.2	 2467.0	...
3325037	  774.0	  619.4	 2468.0	...
3325038	  774.0	  619.4	 2468.0	...
3325039	  773.8	  619.4	 2468.0	...
3325040	  773.6	  619.3	 2470.0	...
3325041	  774.0	  619.0	 2472.0	...
3325042	  774.4	  618.8	 2474.0	...
3325043	  774.9	  618.6	 2474.0	...
3325044	  775.0	  618.5	 2475.0	...
3325045	  774.9	  618.4	 2477.0	...
3325046	  774.7	  618.4	 2478.0	...
3325047	  774.6	  618.5	 2479.0	...
3325048	  774.4	  618.6	 2478.0	...
3325049	  774.2	  618.7	 2477.0	...
3325050	  774.0	  618.7	 2476.0	...
3325051	  773.9	  618.6	 2476.0	...
3325052	  773.8	  618.7	 2475.0	...
3325053	  773.8	  618.9	 2474.0	...
3325054	  773.8	  619.1	 2476.0	...
3325055	  773.8	  619.1	 2480.0	...
3325056	  773.8	  619.3	 2484.0	...
3325057	  773.7	  619.4	 2485.0	...
3325058	  773.6	  619.2	 2486.0	...
3325059	  773.4	  618.7	 2487.0	...
3325060	  773.6	  618.1	 2488.0	...
3325061	  773.7	  617.8	 2490.0	...
3325062	  773.9	  617.8	 2490.0	...
3325063	  773.9	  618.0	 2489.0	...
3325064	  774.0	  618.2	 2490.0	...
3325065	  774.1	  618.5	 2492.0	...
3325066	  774.1	  618.6	 2493.0	...
3325067	  774.1	  618.3	 2493.0	...
3325068	  773.9	  618.0	 2492.0	...
3325069	  773.7	  617.9	 2492.0	...
3325070	  773.6	  618.2	 2492.0	...
3325071	  773.7	  618.4	 2493.0	...
3325072	  774.0	  618.6	 2494.0	...
3325073	  774.1	  618.7	 2495.0	...
3325074	  774.0	  618.4	 2495.0	...
3325075	  773.8	  618.0	 2498.0	...
3325076	  773.6	  617.4	 2499.0	...
3325077	  773.6	  617.2	 2501.0	...
3325078	  773.6	  617.0	 2502.0	...
3325079	  773.5	  617.2	 2502.0	...
3325080	  773.3	  617.6	 2505.0	...
3325081	  773.1	  618.0	 2507.0	...
3325082	  773.2	  618.1	 2509.0	...
3325083	  773.2	  618.1	 2509.0	...
3325084	  773.2	  618.2	 2510.0	...
3325085	  773.1	  618.2	 2510.0	...
3325086	  773.0	  618.2	 2510.0	...
3325087	  772.9	  618.1	 2510.0	...
3325088	  773.0	  618.3	 2512.0	...
3325089	  773.1	  618.7	 2513.0	...
3325090	  773.4	  619.1	 2514.0	...
3325091	  773.6	  619.0	 2514.0	...
3325092	  773.7	  618.4	 2513.0	...
3325093	  773.5	  617.9	 2513.0	...
3325094	  773.4	  617.7	 2511.0	...
3325095	  773.4	  617.7	 2508.0	...
3325096	  773.5	  617.7	 2507.0	...
3325097	  773.6	  617.7	 2510.0	...
3325098	  773.6	  617.4	 2512.0	...
3325099	  773.7	  617.2	 2513.0	...
3325100	  773.7	  617.0	 2512.0	...
3325101	  773.4	  617.0	 2512.0	...
3325102	  773.2	  617.1	 2512.0	...
3325103	  773.1	  617.0	 2511.0	...
3325104	  773.3	  616.9	 2511.0	...
3325105	  773.7	  616.9	 2510.0	...
3325106	  774.0	  617.0	 2509.0	...
3325107	  774.1	  617.1	 2508.0	...
3325108	  774.0	  617.1	 2509.0	...
3325109	  774.0	  617.2	 2511.0	...
3325110	  773.9	  617.3	 2514.0	...
3325111	  773.7	  617.5	 2515.0	...
3325112	  773.6	  617.7	 2516.0	...
3325113	  773.4	  617.8	 2516.0	...
3325114	  773.3	  617.7	 2515.0	...
3325115	  773.3	  617.7	 2515.0	...
3325116	  773.3	  617.6	 2516.0	...
3325117	  773.5	  617.5	 2517.0	...
3325118	  773.6	  616.4	 2518.0	...
3325119	  773.3	  615.5	 2521.0	...
3325120	  773.1	  615.5	 2523.0	...
3325121	  773.1	  616.4	 2526.0	...
3325122	  773.4	  616.9	 2527.0	...
3325123	  773.6	  616.9	 2526.0	...
3325124	  773.5	  617.0	 2525.0	...
3325125	  773.4	  617.3	 2525.0	...
3325126	  773.3	  617.3	 2524.0	...
3325127	  773.4	  617.3	 2524.0	...
3325128	  773.4	  617.3	 2525.0	...
3325129	  773.4	  617.2	 2526.0	...
3325130	  773.3	  617.2	 2526.0	...
3325131	  773.2	  617.1	 2526.0	...
3325132	  773.2	  617.0	 2527.0	...
3325133	  773.2	  616.9	 2529.0	...
3325134	  773.2	  616.9	 2531.0	...
3325135	  773.1	  616.8	 2534.0	...
3325136	  773.0	  616.7	 2535.0	...
3325137	  773.0	  616.6	 2535.0	...
3325138	  772.9	  616.5	 2536.0	...
3325139	  772.7	  616.5	 2537.0	...
3325140	  772.7	  616.5	 2534.0	...
3325141	  772.8	  616.3	 2531.0	...
3325142	  772.9	  616.2	 2529.0	...
3325143	  772.8	  616.0	 2532.0	...
3325144	  772.8	  616.0	 2536.0	...
3325145	  772.8	  616.1	 2537.0	...
3325146	  772.8	  616.0	 2536.0	...
3325147	  772.9	  616.0	 2535.0	...
3325148	  773.1	  616.1	 2535.0	...
3325149	  773.0	  616.5	 2536.0	...
3325150	  772.7	  617.0	 2537.0	...
3325151	  772.4	  616.8	 2537.0	...
3325152	  772.4	  616.3	 2537.0	...
3325153	  772.4	  615.8	 2536.0	...
3325154	  772.5	  615.8	 2537.0	...
3325155	  772.5	  615.8	 2540.0	...
3325156	  772.5	  615.8	 2543.0	...
3325157	  772.6	  615.8	 2544.0	...
3325158	  772.7	  615.8	 2546.0	...
3325159	  772.8	  615.8	 2547.0	...
3325160	  772.8	  615.9	 2546.0	...
3325161	  772.8	  615.8	 2545.0	...
3325162	  772.8	  615.7	 2545.0	...
3325163	  772.7	  615.6	 2546.0	...
3325164	  772.8	  615.5	 2546.0	...
3325165	  773.0	  615.4	 2546.0	...
3325166	  773.2	  615.4	 2546.0	...
3325167	  773.3	  615.4	 2547.0	...
3325168	  773.3	  615.5	 2549.0	...
3325169	  773.2	  615.7	 2552.0	...
3325170	  773.1	  615.9	 2552.0	...
3325171	  772.9	  616.1	 2550.0	...
3325172	  772.9	  616.0	 2547.0	...
3325173	  772.8	  615.9	 2547.0	...
3325174	  772.5	  615.8	 2547.0	...
3325175	  772.2	  615.8	 2546.0	...
3325176	  772.2	  615.9	 2546.0	...
3325177	  772.4	  615.8	 2546.0	...
3325178	  772.8	  615.8	 2548.0	...
3325179	  772.8	  615.8	 2551.0	...
3325180	  772.8	  616.1	 2551.0	...
3325181	  772.7	  616.6	 2547.0	...
3325182	  772.7	  617.0	 2545.0	...
3325183	  772.7	  617.1	 2548.0	...
3325184	  772.7	  617.0	 2550.0	...
3325185	  772.8	  616.9	 2552.0	...
3325186	  772.7	  617.0	 2552.0	...
3325187	  772.4	  616.8	 2553.0	...
3325188	  772.0	  616.2	 2553.0	...
3325189	  771.9	  615.6	 2551.0	...
3325190	  772.0	  615.5	 2549.0	...
3325191	  772.3	  615.8	 2550.0	...
3325192	  772.6	  616.0	 2553.0	...
3325193	  772.7	  616.0	 2555.0	...
3325194	  772.8	  616.0	 2555.0	...
3325195	  772.7	  616.0	 2555.0	...
3325196	  772.8	  616.0	 2556.0	...
3325197	  772.9	  616.0	 2556.0	...
3325198	  773.0	  615.9	 2556.0	...
3325199	  773.1	  615.9	 2556.0	...
3325200	  773.1	  615.6	 2557.0	...
3325201	  773.0	  615.3	 2557.0	...
3325202	  772.9	  615.1	 2556.0	...
3325203	  772.9	  615.3	 2555.0	...
3325204	  772.9	  615.6	 2556.0	...
3325205	  773.1	  615.9	 2557.0	...
3325206	  773.2	  616.0	 2558.0	...
3325207	  773.4	  616.1	 2560.0	...
3325208	  773.5	  616.2	 2561.0	...
3325209	  773.6	  616.5	 2562.0	...
3325210	  773.2	  616.7	 2562.0	...
3325211	  772.7	  616.9	 2562.0	...
3325212	  772.3	  617.0	 2565.0	...
3325213	  772.2	  616.9	 2567.0	...
3325214	  772.2	  616.6	 2569.0	...
3325215	  772.3	  616.4	 2569.0	...
3325216	  772.4	  616.2	 2570.0	...
3325217	  772.6	  616.2	 2570.0	...
3325218	  772.9	  616.1	 2571.0	...
3325219	  773.2	  615.8	 2571.0	...
3325220	  773.5	  615.5	 2571.0	...
3325221	  773.5	  615.2	 2570.0	...
3325222	  773.4	  615.0	 2569.0	...
3325223	  773.2	  614.8	 2568.0	...
3325224	  773.1	  614.8	 2568.0	...
3325225	  773.1	  614.7	 2567.0	...
3325226	  773.0	  614.5	 2566.0	...
3325227	  773.1	  614.3	 2565.0	...
3325228	  773.2	  614.9	 2568.0	...
3325229	  773.6	  615.6	 2570.0	...
3325230	  773.9	  615.8	 2572.0	...
3325231	  773.9	  615.2	 2571.0	...
3325232	  773.5	  614.5	 2570.0	...
3325233	  773.2	  614.3	 2570.0	...
3325234	  773.3	  614.3	 2570.0	...
3325235	  773.4	  614.6	 2570.0	...
3325236	  773.6	  614.7	 2570.0	...
3325237	  773.6	  614.8	 2571.0	...
3325238	  773.4	  614.7	 2572.0	...
3325239	  773.2	  614.7	 2572.0	...
3325240	  773.1	  614.7	 2572.0	...
3325241	  773.3	  614.7	 2574.0	...
3325242	  773.6	  614.6	 2576.0	...
3325243	  773.8	  614.8	 2577.0	...
3325244	  773.6	  615.0	 2576.0	...
3325245	  773.5	  615.1	 2575.0	...
3325246	  773.6	  615.2	 2577.0	...
3325247	  773.6	  615.3	 2578.0	...
3325248	  773.6	  615.4	 2579.0	...
3325249	  773.3	  615.6	 2578.0	...
3325250	  772.9	  615.7	 2577.0	...
3325251	  772.9	  615.5	 2577.0	...
3325252	  773.1	  615.1	 2578.0	...
3325253	  773.6	  614.9	 2579.0	...
3325254	  773.7	  614.8	 2582.0	...
3325255	  773.9	  614.9	 2585.0	...
3325256	  773.7	  614.8	 2587.0	...
3325257	  773.4	  614.6	 2588.0	...
3325258	  773.0	  614.4	 2587.0	...
3325259	  773.2	  614.2	 2588.0	...
3325260	  773.6	  614.1	 2589.0	...
3325261	  774.0	  614.1	 2590.0	...
3325262	  773.9	  614.1	 2589.0	...
3325263	  773.9	  614.2	 2589.0	...
3325264	  773.9	  614.1	 2589.0	...
3325265	  773.5	  613.9	 2589.0	...
3325266	  773.2	  613.9	 2591.0	...
3325267	  772.8	  614.3	 2591.0	...
3325268	  772.8	  614.7	 2590.0	...
3325269	  772.9	  615.1	 2588.0	...
3325270	  773.0	  615.1	 2589.0	...
3325271	  773.0	  614.7	 2592.0	...
3325272	  772.8	  614.3	 2594.0	...
3325273	  772.6	  613.9	 2593.0	...
3325274	  772.5	  614.0	 2591.0	...
3325275	  772.6	  613.9	 2590.0	...
3325276	  772.6	  613.7	 2590.0	...
3325277	  772.6	  613.4	 2589.0	...
3325278	  772.6	  613.6	 2590.0	...
3325279	  772.5	  613.9	 2590.0	...
3325280	  772.5	  614.2	 2589.0	...
3325281	  772.5	  614.4	 2589.0	...
3325282	  772.6	  614.5	 2588.0	...
3325283	  772.7	  614.5	 2589.0	...
3325284	  772.9	  614.3	 2590.0	...
3325285	  773.1	  614.2	 2591.0	...
3325286	  773.3	  613.6	 2591.0	...
3325287	  773.4	  612.9	 2592.0	...
3325288	  773.3	  612.6	 2591.0	...
3325289	  773.1	  612.9	 2591.0	...
3325290	  773.0	  613.2	 2594.0	...
3325291	  772.8	  613.2	 2598.0	...
3325292	  772.7	  613.4	 2599.0	...
3325293	  772.7	  613.7	 2597.0	...
3325294	  772.9	  613.9	 2597.0	...
3325295	  773.1	  614.1	 2599.0	...
3325296	  773.1	  614.0	 2601.0	...
3325297	  773.2	  613.9	 2600.0	...
3325298	  773.3	  614.5	 2599.0	...
3325299	  773.3	  615.3	 2601.0	...
3325300	  773.3	  615.9	 2604.0	...
3325301	  773.2	  615.9	 2606.0	...
3325302	  773.3	  615.6	 2605.0	...
3325303	  773.5	  615.5	 2603.0	...
3325304	  774.5	  615.3	 2601.0	...
3325305	  775.4	  615.4	 2600.0	...
3325306	  776.6	  615.3	 2600.0	...
3325307	  777.1	  615.3	 2603.0	...
3325308	  778.1	  614.9	 2605.0	...
3325309	  778.8	  614.6	 2606.0	...
3325310	  779.3	  614.4	 2604.0	...
3325311	  779.2	  614.4	 2604.0	...
3325312	  778.7	  614.1	 2607.0	...
3325313	  778.1	  613.8	 2609.0	...
3325314	  776.6	  614.1	 2607.0	...
3325315	  775.5	  614.5	 2606.0	...
3325316	  773.8	  615.0	 2605.0	...
3325317	  772.7	  615.1	 2605.0	...
3325318	  771.6	  615.4	 2606.0	...
3325319	  771.2	  615.5	 2609.0	...
3325320	  771.2	  615.4	 2612.0	...
3325321	  771.1	  615.2	 2615.0	...
3325322	  771.1	  614.9	 2614.0	...
3325323	  771.1	  614.7	 2614.0	...
3325324	  771.1	  614.7	 2612.0	...
3325325	  771.6	  614.7	 2611.0	...
3325326	  772.2	  614.5	 2610.0	...
3325327	  772.7	  614.0	 2610.0	...
3325328	  772.7	  613.6	 2609.0	...
3325329	  772.7	  613.9	 2609.0	...
3325330	  772.7	  614.4	 2608.0	...
3325331	  772.8	  615.0	 2611.0	...
3325332	  772.8	  615.0	 2614.0	...
3325333	  772.8	  615.0	 2617.0	...
3325334	  772.8	  615.0	 2617.0	...
3325335	  772.8	  615.1	 2616.0	...
3325336	  772.9	  615.2	 2614.0	...
3325337	  773.3	  615.2	 2612.0	...
3325338	  773.8	  615.3	 2610.0	...
3325339	  774.3	  615.2	 2610.0	...
3325340	  774.3	  615.2	 2611.0	...
3325341	  774.3	  615.2	 2612.0	...
3325342	  774.1	  615.1	 2612.0	...
3325343	  773.9	  615.0	 2612.0	...
3325344	  773.8	  614.9	 2612.0	...
3325345	  773.8	  614.7	 2612.0	...
3325346	  773.6	  614.7	 2611.0	...
3325347	  773.5	  614.8	 2611.0	...
3325348	  773.4	  614.9	 2611.0	...
3325349	  773.3	  614.5	 2611.0	...
3325350	  773.3	  614.1	 2611.0	...
3325351	  773.2	  613.7	 2611.0	...
3325352	  773.2	  613.7	 2611.0	...
3325353	  773.2	  613.5	 2610.0	...
3325354	  773.2	  613.1	 2611.0	...
3325355	  773.2	  613.0	 2612.0	...
3325356	  773.2	  613.2	 2614.0	...
3325357	  773.1	  613.5	 2617.0	...
3325358	  773.0	  613.8	 2619.0	...
3325359	  773.1	  614.0	 2620.0	...
3325360	  773.4	  614.1	 2621.0	...
3325361	  773.6	  614.3	 2621.0	...
3325362	  773.5	  614.6	 2621.0	...
3325363	  773.4	  614.8	 2618.0	...
3325364	  773.2	  614.7	 2614.0	...
3325365	  773.3	  614.6	 2611.0	...
3325366	  773.5	  614.5	 2612.0	...
3325367	  773.8	  614.2	 2614.0	...
3325368	  773.8	  613.9	 2617.0	...
3325369	  773.7	  613.6	 2617.0	...
3325370	  773.7	  613.2	 2615.0	...
3325371	  773.7	  612.7	 2612.0	...
MSG	3325372 0000 _ Experiment Start
3325372	  773.7	  612.6	 2612.0	...
3325373	  773.7	  612.8	 2611.0	...
3325374	  773.5	  613.2	 2611.0	...
3325375	  773.4	  613.4	 2613.0	...
3325376	  773.3	  613.7	 2614.0	...
3325377	  773.5	  614.1	 2616.0	...
3325378	  773.6	  614.4	 2615.0	...
3325379	  773.7	  614.7	 2615.0	...
3325380	  773.6	  614.7	 2615.0	...
3325381	  773.6	  614.8	 2614.0	...
3325382	  773.5	  614.7	 2613.0	...
3325383	  773.4	  614.5	 2611.0	...
3325384	  773.4	  614.3	 2612.0	...
3325385	  773.7	  614.2	 2614.0	...
3325386	  774.0	  614.7	 2615.0	...
3325387	  774.3	  615.2	 2615.0	...
3325388	  774.4	  615.2	 2615.0	...
3325389	  774.5	  614.7	 2615.0	...
3325390	  774.6	  614.2	 2615.0	...
3325391	  774.9	  614.0	 2615.0	...
3325392	  775.2	  614.0	 2615.0	...
3325393	  775.4	  614.0	 2615.0	...
3325394	  775.1	  614.4	 2615.0	...
3325395	  774.6	  614.9	 2616.0	...
3325396	  774.2	  615.0	 2617.0	...
3325397	  773.8	  614.7	 2618.0	...
3325398	  773.9	  614.6	 2618.0	...
3325399	  773.9	  614.8	 2617.0	...
3325400	  774.0	  614.8	 2618.0	...
3325401	  774.1	  614.5	 2619.0	...
3325402	  774.3	  614.2	 2620.0	...
3325403	  774.4	  614.2	 2621.0	...
3325404	  774.5	  614.4	 2622.0	...
3325405	  775.0	  614.5	 2620.0	...
3325406	  775.5	  614.6	 2618.0	...
3325407	  775.5	  614.6	 2616.0	...
3325408	  775.1	  614.7	 2617.0	...
3325409	  774.7	  614.7	 2617.0	...
3325410	  774.8	  614.6	 2618.0	...
3325411	  774.8	  614.6	 2618.0	...
3325412	  774.9	  614.6	 2618.0	...
3325413	  774.9	  615.0	 2618.0	...
3325414	  774.8	  615.3	 2618.0	...
3325415	  774.6	  615.5	 2617.0	...
3325416	  774.8	  615.4	 2617.0	...
3325417	  775.3	  615.3	 2617.0	...
3325418	  775.7	  615.3	 2617.0	...
3325419	  775.9	  615.3	 2616.0	...
3325420	  776.1	  615.2	 2614.0	...
3325421	  776.2	  615.2	 2613.0	...
3325422	  776.1	  615.3	 2614.0	...
3325423	  776.0	  615.2	 2615.0	...
3325424	  776.0	  615.0	 2617.0	...
3325425	  776.1	  614.7	 2619.0	...
3325426	  776.1	  614.5	 2621.0	...
3325427	  776.1	  614.5	 2622.0	...
3325428	  776.2	  614.6	 2622.0	...
3325429	  776.4	  614.7	 2618.0	...
3325430	  776.3	  614.9	 2615.0	...
3325431	  776.1	  615.1	 2612.0	...
3325432	  776.1	  615.3	 2612.0	...
3325433	  776.3	  615.5	 2613.0	...
3325434	  776.6	  615.7	 2613.0	...
3325435	  776.3	  616.0	 2614.0	...
3325436	  776.1	  616.3	 2615.0	...
3325437	  775.9	  616.4	 2616.0	...
3325438	  776.3	  616.2	 2615.0	...
3325439	  776.7	  615.7	 2615.0	...
3325440	  777.0	  615.3	 2614.0	...
3325441	  777.0	  615.3	 2612.0	...
3325442	  776.9	  615.3	 2611.0	...
3325443	  777.0	  615.4	 2610.0	...
3325444	  777.0	  615.0	 2610.0	...
3325445	  777.0	  614.5	 2611.0	...
3325446	  777.0	  614.0	 2611.0	...
3325447	  777.0	  614.0	 2610.0	...
3325448	  776.9	  614.0	 2610.0	...
3325449	  776.9	  614.3	 2610.0	...
3325450	  776.7	  614.7	 2610.0	...
3325451	  776.6	  615.0	 2610.0	...
3325452	  776.9	  614.9	 2610.0	...
3325453	  777.4	  614.9	 2609.0	...
3325454	  777.5	  615.1	 2609.0	...
3325455	  777.2	  615.1	 2609.0	...
3325456	  776.9	  614.9	 2609.0	...
3325457	  777.0	  614.7	 2608.0	...
3325458	  777.0	  614.6	 2608.0	...
3325459	  776.9	  614.6	 2608.0	...
3325460	  776.9	  614.5	 2608.0	...
3325461	  777.0	  614.4	 2609.0	...
3325462	  777.2	  614.5	 2610.0	...
3325463	  777.3	  614.6	 2610.0	...
3325464	  777.4	  614.7	 2610.0	...
3325465	  777.4	  614.7	 2610.0	...
3325466	  777.4	  614.6	 2606.0	...
3325467	  777.3	  615.1	 2603.0	...
3325468	  777.3	  615.7	 2599.0	...
3325469	  777.6	  616.1	 2599.0	...
3325470	  777.9	  616.1	 2599.0	...
3325471	  778.2	  616.1	 2602.0	...
3325472	  778.2	  615.9	 2604.0	...
3325473	  778.2	  615.6	 2606.0	...
3325474	  778.3	  615.2	 2605.0	...
3325475	  778.4	  615.2	 2604.0	...
3325476	  778.4	  615.1	 2605.0	...
3325477	  778.7	  615.1	 2606.0	...
3325478	  779.0	  615.0	 2603.0	...
3325479	  779.3	  614.8	 2599.0	...
3325480	  779.3	  614.5	 2596.0	...
3325481	  779.3	  614.2	 2596.0	...
3325482	  778.9	  614.0	 2596.0	...
3325483	  778.6	  613.9	 2596.0	...
3325484	  778.5	  614.2	 2597.0	...
3325485	  778.8	  614.6	 2597.0	...
3325486	  779.1	  614.9	 2597.0	...
3325487	  779.2	  614.8	 2596.0	...
3325488	  779.5	  614.5	 2596.0	...
3325489	  779.6	  614.3	 2597.0	...
3325490	  779.5	  614.3	 2597.0	...
3325491	  779.2	  614.3	 2597.0	...
3325492	  779.0	  614.0	 2598.0	...
3325493	  778.9	  613.7	 2598.0	...
3325494	  779.0	  613.8	 2599.0	...
3325495	  779.2	  614.2	 2596.0	...
3325496	  779.4	  614.8	 2593.0	...
3325497	  779.5	  614.8	 2591.0	...
3325498	  779.6	  614.6	 2592.0	...
3325499	  779.7	  614.3	 2592.0	...
3325500	  780.2	  614.2	 2592.0	...
3325501	  780.7	  614.1	 2592.0	...
3325502	  781.1	  614.1	 2591.0	...
3325503	  781.0	  614.4	 2589.0	...
3325504	  780.7	  614.7	 2589.0	...
3325505	  780.3	  614.9	 2589.0	...
3325506	  780.2	  614.9	 2588.0	...
3325507	  780.3	  614.6	 2587.0	...
3325508	  780.5	  614.5	 2587.0	...
3325509	  780.4	  614.5	 2587.0	...
3325510	  780.2	  614.7	 2587.0	...
3325511	  780.0	  614.8	 2588.0	...
3325512	  780.4	  614.6	 2588.0	...
3325513	  780.9	  614.4	 2586.0	...
3325514	  781.4	  614.2	 2584.0	...
3325515	  781.5	  614.5	 2586.0	...
3325516	  781.5	  614.9	 2588.0	...
3325517	  781.6	  615.3	 2590.0	...
3325518	  781.5	  615.4	 2590.0	...
3325519	  781.4	  615.1	 2588.0	...
3325520	  781.3	  614.6	 2586.0	...
3325521	  781.0	  614.0	 2584.0	...
3325522	  780.4	  613.9	 2584.0	...
3325523	  779.7	  613.8	 2585.0	...
3325524	  778.9	  613.8	 2583.0	...
3325525	  778.4	  613.6	 2581.0	...
3325526	  776.9	  612.9	 2579.0	...
3325527	  775.7	  612.4	 2580.0	...
3325528	  774.4	  611.2	 2581.0	...
3325529	  773.1	  610.2	 2583.0	...
3325530	  771.7	  608.6	 2585.0	...
3325531	  769.7	  607.4	 2587.0	...
3325532	  768.8	  606.6	 2588.0	...
3325533	  767.5	  606.1	 2587.0	...
3325534	  766.7	  605.8	 2586.0	...
3325535	  765.7	  605.4	 2586.0	...
3325536	  765.5	  605.4	 2586.0	...
3325537	  765.4	  605.2	 2586.0	...
3325538	  765.9	  604.1	 2586.0	...
3325539	  766.6	  603.1	 2585.0	...
3325540	  767.1	  602.1	 2585.0	...
3325541	  768.0	  602.0	 2584.0	...
3325542	  768.8	  601.9	 2584.0	...
3325543	  769.6	  601.7	 2585.0	...
3325544	  769.9	  601.6	 2586.0	...
3325545	  770.6	  601.4	 2588.0	...
3325546	  771.2	  601.4	 2588.0	...
3325547	  771.6	  601.3	 2589.0	...
3325548	  771.7	  601.9	 2590.0	...
3325549	  771.8	  602.5	 2590.0	...
3325550	  771.7	  603.3	 2587.0	...
3325551	  771.5	  603.5	 2585.0	...
3325552	  771.4	  603.6	 2583.0	...
3325553	  771.8	  603.6	 2584.0	...
3325554	  772.1	  603.7	 2585.0	...
3325555	  772.3	  603.9	 2585.0	...
3325556	  772.5	  604.0	 2585.0	...
3325557	  772.7	  604.0	 2584.0	...
3325558	  773.0	  604.2	 2583.0	...
3325559	  773.1	  604.4	 2583.0	...
3325560	  773.1	  604.6	 2583.0	...
3325561	  773.2	  604.8	 2584.0	...
3325562	  773.2	  604.9	 2582.0	...
3325563	  772.8	  604.9	 2580.0	...
3325564	  772.3	  604.9	 2578.0	...
3325565	  771.7	  604.8	 2577.0	...
3325566	  771.6	  604.7	 2576.0	...
3325567	  771.7	  605.0	 2577.0	...
3325568	  771.6	  605.5	 2578.0	...
3325569	  771.4	  606.0	 2580.0	...
3325570	  771.2	  606.0	 2581.0	...
3325571	  771.2	  605.9	 2582.0	...
3325572	  771.2	  605.7	 2583.0	...
3325573	  771.5	  605.5	 2581.0	...
3325574	  771.6	  605.4	 2579.0	...
3325575	  771.6	  605.3	 2576.0	...
3325576	  771.4	  605.2	 2576.0	...
3325577	  771.4	  605.0	 2575.0	...
3325578	  771.5	  604.8	 2575.0	...
3325579	  771.7	  604.6	 2577.0	...
3325580	  771.8	  604.6	 2578.0	...
3325581	  771.9	  604.7	 2579.0	...
3325582	  772.0	  604.9	 2579.0	...
3325583	  772.1	  605.1	 2578.0	...
MSG	3325584 0000 _ Number On
3325584	  772.0	  605.0	 2578.0	...
3325585	  771.8	  604.7	 2578.0	...
3325586	  771.6	  604.4	 2578.0	...
3325587	  771.6	  604.4	 2577.0	...
3325588	  771.6	  604.4	 2576.0	...
3325589	  771.5	  604.5	 2576.0	...
3325590	  771.5	  604.5	 2576.0	...
3325591	  771.5	  604.6	 2576.0	...
3325592	  771.6	  604.6	 2575.0	...
3325593	  771.6	  604.7	 2575.0	...
3325594	  771.6	  604.8	 2575.0	...
3325595	  771.7	  604.9	 2576.0	...
3325596	  771.8	  604.6	 2576.0	...
3325597	  772.4	  604.2	 2576.0	...
3325598	  772.9	  604.1	 2574.0	...
3325599	  773.3	  604.3	 2571.0	...
3325600	  773.3	  604.6	 2570.0	...
3325601	  773.4	  604.6	 2571.0	...
3325602	  773.6	  604.4	 2572.0	...
3325603	  773.6	  604.2	 2574.0	...
3325604	  773.4	  604.1	 2572.0	...
3325605	  773.0	  604.3	 2569.0	...
3325606	  772.8	  604.6	 2567.0	...
3325607	  772.6	  604.7	 2569.0	...
3325608	  772.5	  604.9	 2573.0	...
3325609	  772.4	  605.1	 2575.0	...
3325610	  772.3	  605.2	 2576.0	...
3325611	  772.3	  605.3	 2573.0	...
3325612	  772.4	  605.3	 2570.0	...
3325613	  772.9	  605.3	 2568.0	...
3325614	  773.4	  605.3	 2568.0	...
3325615	  773.8	  605.3	 2569.0	...
3325616	  773.9	  605.2	 2569.0	...
3325617	  774.0	  605.3	 2568.0	...
3325618	  774.1	  605.5	 2569.0	...
3325619	  774.1	  605.8	 2569.0	...
3325620	  774.0	  606.0	 2570.0	...
3325621	  773.9	  606.3	 2571.0	...
3325622	  773.8	  606.7	 2573.0	...
3325623	  773.6	  607.0	 2572.0	...
3325624	  773.3	  607.2	 2570.0	...
3325625	  773.2	  607.3	 2568.0	...
3325626	  773.4	  607.4	 2568.0	...
3325627	  773.7	  607.0	 2566.0	...
3325628	  773.9	  606.3	 2565.0	...
3325629	  773.9	  605.9	 2563.0	...
3325630	  773.9	  606.0	 2562.0	...
3325631	  773.9	  606.2	 2564.0	...
3325632	  774.2	  606.4	 2569.0	...
3325633	  774.4	  606.6	 2573.0	...
3325634	  774.6	  606.6	 2573.0	...
3325635	  774.6	  606.6	 2571.0	...
3325636	  774.6	  606.1	 2569.0	...
3325637	  774.8	  605.5	 2569.0	...
3325638	  774.9	  605.4	 2569.0	...
3325639	  774.8	  605.9	 2568.0	...
3325640	  774.4	  606.3	 2568.0	...
3325641	  773.9	  606.2	 2568.0	...
3325642	  773.7	  606.0	 2569.0	...
3325643	  773.7	  606.0	 2568.0	...
3325644	  773.8	  606.2	 2569.0	...
3325645	  773.9	  606.4	 2570.0	...
3325646	  773.7	  606.5	 2567.0	...
3325647	  773.4	  606.4	 2564.0	...
3325648	  773.2	  605.9	 2560.0	...
3325649	  773.4	  605.5	 2559.0	...
3325650	  773.7	  605.5	 2557.0	...
3325651	  774.0	  605.6	 2557.0	...
3325652	  774.2	  605.8	 2556.0	...
3325653	  774.6	  605.6	 2557.0	...
3325654	  774.8	  605.7	 2557.0	...
3325655	  774.9	  605.6	 2557.0	...
3325656	  774.9	  605.7	 2558.0	...
3325657	  775.0	  605.7	 2559.0	...
3325658	  775.2	  605.7	 2560.0	...
3325659	  775.4	  605.6	 2557.0	...
3325660	  775.1	  605.5	 2554.0	...
3325661	  774.7	  605.8	 2555.0	...
3325662	  774.7	  606.2	 2559.0	...
3325663	  775.2	  606.4	 2562.0	...
3325664	  775.5	  606.2	 2561.0	...
3325665	  775.5	  606.0	 2560.0	...
3325666	  775.4	  605.9	 2560.0	...
3325667	  775.3	  605.7	 2561.0	...
3325668	  775.3	  605.5	 2562.0	...
3325669	  775.3	  605.1	 2561.0	...
3325670	  775.2	  604.9	 2560.0	...
3325671	  774.9	  605.3	 2559.0	...
3325672	  774.7	  605.9	 2560.0	...
3325673	  774.8	  606.2	 2561.0	...
3325674	  774.8	  605.9	 2561.0	...
3325675	  774.6	  605.5	 2561.0	...
3325676	  774.5	  605.4	 2560.0	...
3325677	  774.2	  605.5	 2560.0	...
3325678	  774.2	  605.5	 2560.0	...
3325679	  774.4	  605.6	 2558.0	...
3325680	  774.7	  605.6	 2556.0	...
3325681	  775.1	  605.7	 2556.0	...
3325682	  775.1	  605.6	 2557.0	...
3325683	  774.9	  605.7	 2559.0	...
3325684	  774.7	  605.8	 2560.0	...
3325685	  774.5	  606.0	 2561.0	...
3325686	  774.3	  606.0	 2560.0	...
3325687	  774.1	  606.0	 2560.0	...
3325688	  774.1	  606.3	 2559.0	...
3325689	  774.3	  606.5	 2557.0	...
3325690	  774.5	  606.7	 2554.0	...
3325691	  774.8	  606.6	 2552.0	...
3325692	  775.2	  606.5	 2552.0	...
3325693	  775.6	  606.3	 2553.0	...
3325694	  775.7	  606.3	 2554.0	...
3325695	  775.8	  606.2	 2555.0	...
3325696	  775.7	  606.3	 2556.0	...
3325697	  775.7	  606.3	 2556.0	...
3325698	  775.7	  606.3	 2555.0	...
3325699	  776.0	  606.3	 2554.0	...
3325700	  776.0	  606.4	 2553.0	...
3325701	  776.1	  606.1	 2553.0	...
3325702	  776.0	  605.6	 2554.0	...
3325703	  775.9	  605.2	 2555.0	...
3325704	  775.8	  605.8	 2556.0	...
3325705	  775.6	  606.4	 2557.0	...
3325706	  775.5	  607.0	 2558.0	...
3325707	  775.5	  607.2	 2558.0	...
3325708	  775.6	  607.4	 2556.0	...
3325709	  775.6	  607.5	 2554.0	...
3325710	  775.6	  607.5	 2555.0	...
3325711	  775.7	  607.5	 2558.0	...
3325712	  775.7	  607.5	 2560.0	...
3325713	  775.8	  607.1	 2560.0	...
3325714	  775.8	  606.7	 2560.0	...
3325715	  775.8	  606.3	 2561.0	...
3325716	  775.9	  606.2	 2561.0	...
3325717	  775.9	  606.2	 2559.0	...
3325718	  776.0	  606.3	 2556.0	...
3325719	  776.1	  606.5	 2554.0	...
3325720	  775.9	  606.5	 2555.0	...
3325721	  775.7	  606.8	 2558.0	...
3325722	  775.3	  607.0	 2559.0	...
3325723	  775.2	  607.2	 2561.0	...
3325724	  775.2	  607.3	 2561.0	...
3325725	  775.3	  607.4	 2561.0	...
3325726	  775.4	  607.4	 2561.0	...
3325727	  775.4	  607.5	 2561.0	...
3325728	  775.4	  607.6	 2561.0	...
3325729	  775.6	  607.8	 2561.0	...
3325730	  775.7	  608.0	 2562.0	...
3325731	  775.9	  608.1	 2563.0	...
3325732	  776.0	  608.2	 2563.0	...
3325733	  776.1	  608.3	 2560.0	...
3325734	  776.2	  608.1	 2557.0	...
3325735	  776.2	  607.8	 2557.0	...
3325736	  776.4	  607.6	 2560.0	...
3325737	  776.5	  607.8	 2563.0	...
3325738	  776.5	  608.2	 2563.0	...
3325739	  776.2	  608.6	 2563.0	...
3325740	  775.8	  608.6	 2564.0	...
3325741	  775.4	  608.5	 2564.0	...
3325742	  775.3	  608.3	 2564.0	...
3325743	  775.3	  608.3	 2564.0	...
3325744	  775.4	  608.5	 2565.0	...
3325745	  775.7	  608.7	 2568.0	...
3325746	  775.8	  608.9	 2570.0	...
3325747	  775.6	  608.9	 2568.0	...
3325748	  775.4	  609.0	 2566.0	...
3325749	  775.3	  609.0	 2565.0	...
3325750	  775.2	  609.0	 2566.0	...
3325751	  775.1	  609.1	 2567.0	...
3325752	  775.0	  609.2	 2568.0	...
3325753	  775.0	  608.8	 2565.0	...
3325754	  775.1	  608.2	 2561.0	...
3325755	  775.5	  607.6	 2558.0	...
3325756	  775.7	  607.6	 2558.0	...
3325757	  775.8	  607.6	 2559.0	...
3325758	  775.7	  607.7	 2559.0	...
3325759	  775.7	  607.8	 2560.0	...
3325760	  775.6	  607.9	 2562.0	...
3325761	  775.6	  607.9	 2564.0	...
3325762	  775.6	  607.7	 2564.0	...
3325763	  775.7	  607.2	 2563.0	...
3325764	  775.8	  606.8	 2562.0	...
3325765	  775.7	  606.8	 2561.0	...
3325766	  775.7	  607.0	 2560.0	...
3325767	  775.7	  607.2	 2560.0	...
3325768	  775.7	  607.2	 2561.0	...
3325769	  775.8	  607.3	 2562.0	...
3325770	  775.9	  607.4	 2564.0	...
3325771	  776.1	  607.4	 2566.0	...
3325772	  776.2	  607.4	 2568.0	...
3325773	  776.0	  607.4	 2569.0	...
3325774	  775.8	  607.7	 2567.0	...
3325775	  775.5	  608.1	 2564.0	...
3325776	  775.5	  608.1	 2562.0	...
3325777	  775.6	  607.8	 2564.0	...
3325778	  775.9	  607.5	 2565.0	...
3325779	  776.2	  607.4	 2565.0	...
3325780	  776.5	  607.4	 2565.0	...
3325781	  775.9	  607.5	 2567.0	...
3325782	  775.4	  607.6	 2569.0	...
3325783	  775.0	  607.7	 2571.0	...
3325784	  775.3	  607.7	 2571.0	...
3325785	  775.6	  607.8	 2571.0	...
3325786	  775.8	  608.3	 2571.0	...
3325787	  775.8	  609.0	 2570.0	...
3325788	  775.9	  609.6	 2570.0	...
3325789	  776.0	  609.9	 2569.0	...
3325790	  776.0	  609.7	 2568.0	...
3325791	  776.0	  609.6	 2569.0	...
3325792	  776.1	  609.1	 2572.0	...
3325793	  776.2	  608.9	 2573.0	...
3325794	  775.7	  608.8	 2571.0	...
3325795	  775.1	  608.9	 2569.0	...
3325796	  774.6	  609.0	 2568.0	...
3325797	  774.8	  609.1	 2569.0	...
3325798	  775.2	  609.0	 2568.0	...
3325799	  775.7	  608.9	 2567.0	...
3325800	  776.0	  608.9	 2569.0	...
3325801	  776.2	  609.0	 2571.0	...
3325802	  776.3	  609.1	 2570.0	...
3325803	  776.3	  609.2	 2567.0	...
3325804	  776.3	  609.4	 2567.0	...
3325805	  776.3	  609.6	 2570.0	...
3325806	  776.2	  609.7	 2572.0	...
3325807	  776.0	  609.9	 2571.0	...
3325808	  775.7	  610.0	 2570.0	...
3325809	  775.4	  610.1	 2569.0	...
3325810	  775.4	  610.1	 2568.0	...
3325811	  775.4	  610.1	 2569.0	...
3325812	  775.5	  610.1	 2569.0	...
3325813	  775.5	  610.1	 2569.0	...
3325814	  775.7	  610.0	 2569.0	...
3325815	  775.9	  609.8	 2569.0	...
3325816	  776.0	  609.8	 2570.0	...
3325817	  776.1	  609.7	 2571.0	...
3325818	  776.1	  609.7	 2571.0	...
3325819	  775.9	  609.7	 2570.0	...
3325820	  775.7	  609.7	 2570.0	...
3325821	  775.4	  609.3	 2570.0	...
3325822	  775.4	  609.0	 2571.0	...
3325823	  775.6	  609.2	 2571.0	...
3325824	  775.8	  609.6	 2571.0	...
3325825	  776.0	  610.0	 2571.0	...
3325826	  776.0	  610.0	 2571.0	...
3325827	  776.0	  609.1	 2571.0	...
3325828	  775.7	  608.3	 2571.0	...
3325829	  775.4	  608.5	 2572.0	...
3325830	  775.3	  609.5	 2572.0	...
3325831	  775.6	  610.1	 2572.0	...
3325832	  776.0	  609.7	 2572.0	...
3325833	  776.2	  609.5	 2571.0	...
3325834	  776.2	  609.6	 2571.0	...
3325835	  776.2	  609.8	 2573.0	...
3325836	  776.2	  609.9	 2575.0	...
3325837	  776.1	  609.6	 2575.0	...
3325838	  776.0	  609.1	 2575.0	...
3325839	  775.9	  608.5	 2575.0	...
3325840	  775.8	  608.3	 2574.0	...
3325841	  775.7	  608.5	 2572.0	...
3325842	  775.6	  608.9	 2572.0	...
3325843	  775.5	  609.4	 2574.0	...
3325844	  775.5	  609.7	 2577.0	...
3325845	  775.6	  609.7	 2576.0	...
3325846	  775.8	  609.7	 2576.0	...
3325847	  776.0	  609.5	 2576.0	...
3325848	  775.9	  609.3	 2574.0	...
3325849	  775.8	  609.3	 2573.0	...
3325850	  775.7	  609.5	 2571.0	...
3325851	  775.6	  609.6	 2570.0	...
3325852	  775.8	  609.9	 2571.0	...
3325853	  776.0	  610.2	 2573.0	...
3325854	  776.2	  610.6	 2575.0	...
3325855	  776.1	  610.4	 2577.0	...
3325856	  776.0	  610.0	 2579.0	...
3325857	  776.0	  609.5	 2580.0	...
3325858	  776.0	  609.3	 2580.0	...
3325859	  776.1	  609.0	 2580.0	...
3325860	  776.1	  608.6	 2579.0	...
3325861	  776.4	  608.7	 2580.0	...
3325862	  776.7	  609.0	 2580.0	...
3325863	  776.9	  609.3	 2581.0	...
3325864	  776.8	  609.3	 2581.0	...
3325865	  776.4	  609.5	 2581.0	...
3325866	  776.0	  609.5	 2581.0	...
3325867	  775.8	  609.6	 2582.0	...
3325868	  775.8	  609.5	 2582.0	...
3325869	  775.9	  609.6	 2582.0	...
3325870	  775.8	  609.8	 2581.0	...
3325871	  775.8	  609.9	 2581.0	...
3325872	  775.9	  609.8	 2581.0	...
3325873	  775.9	  609.7	 2581.0	...
3325874	  776.0	  609.7	 2580.0	...
3325875	  776.2	  610.1	 2580.0	...
3325876	  776.3	  610.5	 2580.0	...
3325877	  776.0	  610.8	 2581.0	...
3325878	  775.8	  610.8	 2582.0	...
3325879	  775.5	  610.8	 2582.0	...
3325880	  775.7	  610.7	 2581.0	...
3325881	  775.8	  610.5	 2580.0	...
3325882	  776.1	  610.4	 2580.0	...
3325883	  776.2	  610.3	 2583.0	...
3325884	  776.2	  610.0	 2586.0	...
3325885	  776.2	  609.8	 2589.0	...
3325886	  776.1	  609.7	 2588.0	...
3325887	  776.1	  609.7	 2587.0	...
3325888	  776.1	  609.8	 2587.0	...
MSG	3325889 0000 _ Number Off
3325889	  776.1	  609.8	 2587.0	...
3325890	  776.0	  609.9	 2588.0	...
3325891	  775.8	  610.0	 2587.0	...
3325892	  775.7	  610.1	 2587.0	...
3325893	  775.8	  610.1	 2585.0	...
3325894	  776.0	  610.1	 2584.0	...
3325895	  776.2	  610.1	 2583.0	...
3325896	  776.1	  610.2	 2583.0	...
3325897	  776.1	  610.5	 2583.0	...
3325898	  776.0	  610.8	 2583.0	...
3325899	  776.1	  611.0	 2583.0	...
3325900	  776.1	  611.0	 2584.0	...
3325901	  776.0	  611.1	 2584.0	...
3325902	  775.9	  610.9	 2584.0	...
3325903	  775.9	  610.7	 2584.0	...
3325904	  776.1	  610.6	 2585.0	...
3325905	  776.2	  610.7	 2587.0	...
3325906	  776.2	  611.3	 2588.0	...
3325907	  776.0	  611.8	 2588.0	...
3325908	  775.9	  612.3	 2588.0	...
3325909	  775.9	  612.5	 2588.0	...
3325910	  776.1	  612.8	 2589.0	...
3325911	  776.3	  613.2	 2585.0	...
3325912	  776.3	  613.5	 2581.0	...
3325913	  776.0	  613.9	 2576.0	...
3325914	  775.5	  614.6	 2576.0	...
3325915	  775.2	  615.6	 2575.0	...
3325916	  774.6	  616.5	 2574.0	...
3325917	  774.2	  616.7	 2573.0	...
3325918	  773.6	  616.4	 2572.0	...
3325919	  773.4	  616.0	 2576.0	...
3325920	  773.9	  615.7	 2579.0	...
3325921	  774.5	  615.4	 2583.0	...
3325922	  775.2	  615.2	 2582.0	...
3325923	  775.2	  615.1	 2582.0	...
3325924	  775.2	  615.1	 2582.0	...
3325925	  775.5	  615.1	 2583.0	...
3325926	  776.0	  615.3	 2583.0	...
3325927	  776.6	  615.6	 2584.0	...
3325928	  776.8	  616.0	 2585.0	...
3325929	  776.6	  616.1	 2585.0	...
3325930	  776.4	  616.1	 2585.0	...
3325931	  776.2	  616.1	 2586.0	...
3325932	  776.1	  615.9	 2587.0	...
3325933	  776.1	  615.4	 2589.0	...
3325934	  775.8	  614.9	 2590.0	...
3325935	  775.5	  614.5	 2590.0	...
3325936	  775.4	  614.6	 2589.0	...
3325937	  775.6	  614.3	 2585.0	...
3325938	  775.8	  614.0	 2583.0	...
3325939	  775.8	  613.7	 2585.0	...
3325940	  776.0	  613.7	 2589.0	...
3325941	  776.2	  613.7	 2592.0	...
3325942	  776.2	  613.9	 2591.0	...
3325943	  775.9	  614.1	 2590.0	...
3325944	  775.8	  614.3	 2590.0	...
3325945	  775.9	  614.4	 2590.0	...
3325946	  776.0	  614.4	 2589.0	...
3325947	  776.0	  614.5	 2588.0	...
3325948	  776.1	  614.3	 2589.0	...
3325949	  775.9	  614.3	 2590.0	...
3325950	  775.7	  614.9	 2592.0	...
3325951	  775.4	  615.7	 2593.0	...
3325952	  775.7	  615.7	 2594.0	...
3325953	  776.1	  615.0	 2594.0	...
3325954	  776.6	  614.4	 2594.0	...
3325955	  776.9	  614.5	 2594.0	...
3325956	  776.8	  614.8	 2594.0	...
3325957	  776.7	  615.2	 2594.0	...
3325958	  776.5	  615.5	 2594.0	...
3325959	  776.4	  615.4	 2593.0	...
3325960	  776.1	  615.3	 2592.0	...
3325961	  776.1	  615.4	 2591.0	...
3325962	  776.2	  615.5	 2592.0	...
3325963	  776.4	  615.6	 2592.0	...
3325964	  776.4	  615.4	 2591.0	...
3325965	  776.3	  615.5	 2589.0	...
3325966	  776.5	  616.1	 2588.0	...
3325967	  776.9	  616.7	 2588.0	...
3325968	  777.3	  617.5	 2589.0	...
3325969	  777.5	  617.8	 2590.0	...
3325970	  777.6	  618.2	 2592.0	...
3325971	  777.5	  618.3	 2593.0	...
3325972	  777.3	  618.2	 2593.0	...
3325973	  777.1	  617.8	 2591.0	...
3325974	  777.1	  617.4	 2589.0	...
3325975	  777.1	  617.2	 2590.0	...
3325976	  777.1	  617.0	 2592.0	...
3325977	  777.0	  616.7	 2593.0	...
3325978	  776.9	  616.4	 2592.0	...
3325979	  776.8	  616.3	 2591.0	...
3325980	  776.8	  616.6	 2592.0	...
3325981	  776.8	  616.8	 2593.0	...
3325982	  777.0	  617.4	 2592.0	...
3325983	  777.2	  617.8	 2589.0	...
3325984	  777.2	  618.2	 2587.0	...
3325985	  777.1	  618.2	 2587.0	...
3325986	  777.1	  618.2	 2588.0	...
3325987	  777.2	  618.1	 2588.0	...
3325988	  777.2	  617.7	 2588.0	...
3325989	  777.1	  617.2	 2589.0	...
3325990	  777.0	  616.9	 2589.0	...
3325991	  776.9	  617.5	 2589.0	...
3325992	  777.1	  618.2	 2589.0	...
3325993	  777.4	  618.7	 2590.0	...
3325994	  777.3	  618.7	 2592.0	...
3325995	  777.1	  618.7	 2594.0	...
3325996	  776.9	  618.7	 2595.0	...
3325997	  776.9	  618.7	 2597.0	...
3325998	  776.9	  618.8	 2598.0	...
3325999	  776.9	  618.7	 2599.0	...
3326000	  776.8	  618.6	 2599.0	...
3326001	  776.7	  618.6	 2600.0	...
3326002	  776.9	  618.7	 2600.0	...
3326003	  777.3	  618.4	 2601.0	...
3326004	  777.6	  618.0	 2601.0	...
3326005	  777.6	  617.6	 2601.0	...
3326006	  777.7	  617.3	 2601.0	...
3326007	  777.7	  617.0	 2600.0	...
3326008	  777.6	  616.8	 2600.0	...
3326009	  777.1	  616.6	 2601.0	...
3326010	  776.6	  616.4	 2601.0	...
3326011	  776.3	  616.3	 2602.0	...
3326012	  776.5	  616.4	 2598.0	...
3326013	  776.6	  616.5	 2595.0	...
3326014	  776.8	  616.9	 2593.0	...
3326015	  776.8	  617.4	 2594.0	...
3326016	  777.0	  617.9	 2596.0	...
3326017	  777.0	  617.9	 2596.0	...
3326018	  776.8	  618.0	 2597.0	...
3326019	  776.7	  617.9	 2596.0	...
3326020	  776.6	  617.7	 2594.0	...
3326021	  776.7	  617.6	 2592.0	...
3326022	  776.7	  617.5	 2594.0	...
3326023	  776.9	  617.6	 2596.0	...
3326024	  777.1	  617.6	 2598.0	...
3326025	  777.3	  617.6	 2597.0	...
3326026	  777.3	  617.4	 2595.0	...
3326027	  777.2	  617.0	 2592.0	...
3326028	  777.2	  616.6	 2594.0	...
3326029	  777.3	  616.5	 2597.0	...
3326030	  777.4	  616.5	 2598.0	...
3326031	  777.5	  616.5	 2597.0	...
3326032	  777.3	  616.7	 2596.0	...
3326033	  776.8	  616.9	 2595.0	...
3326034	  776.3	  617.1	 2594.0	...
3326035	  776.1	  617.2	 2593.0	...
3326036	  776.2	  617.5	 2593.0	...
3326037	  776.3	  617.8	 2594.0	...
3326038	  776.4	  617.9	 2595.0	...
3326039	  776.8	  617.9	 2596.0	...
3326040	  777.3	  617.6	 2596.0	...
3326041	  777.4	  617.4	 2596.0	...
3326042	  777.1	  617.0	 2596.0	...
3326043	  777.0	  616.7	 2596.0	...
3326044	  777.0	  616.9	 2596.0	...
3326045	  776.8	  617.5	 2596.0	...
3326046	  776.6	  618.1	 2596.0	...
3326047	  776.4	  618.1	 2596.0	...
3326048	  776.4	  618.2	 2596.0	...
3326049	  776.5	  618.2	 2596.0	...
3326050	  776.5	  618.4	 2597.0	...
3326051	  776.5	  618.5	 2597.0	...
3326052	  776.6	  618.4	 2598.0	...
3326053	  776.8	  618.2	 2599.0	...
3326054	  777.0	  617.9	 2599.0	...
3326055	  777.1	  617.6	 2598.0	...
3326056	  777.2	  617.5	 2597.0	...
3326057	  777.2	  617.1	 2595.0	...
3326058	  777.2	  616.9	 2593.0	...
3326059	  777.2	  617.0	 2592.0	...
3326060	  777.3	  617.2	 2591.0	...
3326061	  777.4	  617.3	 2590.0	...
3326062	  777.7	  616.9	 2589.0	...
3326063	  778.0	  616.6	 2590.0	...
3326064	  778.1	  616.6	 2590.0	...
3326065	  777.9	  616.8	 2589.0	...
3326066	  777.8	  617.0	 2587.0	...
3326067	  777.8	  616.6	 2585.0	...
3326068	  777.9	  616.2	 2585.0	...
3326069	  778.0	  615.7	 2586.0	...
3326070	  777.5	  615.7	 2586.0	...
3326071	  776.9	  615.7	 2586.0	...
3326072	  776.5	  615.8	 2586.0	...
3326073	  776.6	  615.9	 2586.0	...
3326074	  777.0	  616.5	 2585.0	...
3326075	  777.2	  616.9	 2585.0	...
3326076	  777.2	  617.3	 2584.0	...
3326077	  777.1	  617.4	 2584.0	...
3326078	  776.9	  617.5	 2585.0	...
3326079	  776.8	  617.1	 2586.0	...
3326080	  776.8	  616.7	 2586.0	...
3326081	  776.8	  616.3	 2586.0	...
3326082	  777.0	  616.3	 2586.0	...
3326083	  777.4	  616.5	 2585.0	...
3326084	  777.6	  616.7	 2583.0	...
3326085	  777.7	  616.8	 2582.0	...
3326086	  777.8	  616.8	 2582.0	...
3326087	  777.9	  616.8	 2582.0	...
3326088	  778.1	  616.6	 2580.0	...
3326089	  778.5	  616.3	 2578.0	...
3326090	  778.6	  616.0	 2576.0	...
3326091	  779.0	  615.8	 2578.0	...
3326092	  779.2	  615.8	 2581.0	...
3326093	  779.1	  616.0	 2581.0	...
3326094	  778.8	  616.2	 2577.0	...
3326095	  778.4	  616.3	 2575.0	...
3326096	  778.4	  616.3	 2575.0	...
3326097	  778.4	  616.3	 2576.0	...
3326098	  778.4	  616.2	 2576.0	...
3326099	  778.4	  616.0	 2577.0	...
MSG	3326100 0000 _ Number On
3326100	  778.3	  615.9	 2578.0	...
3326101	  778.3	  616.2	 2578.0	...
3326102	  778.4	  616.6	 2579.0	...
3326103	  778.5	  616.9	 2579.0	...
3326104	  778.7	  617.1	 2577.0	...
3326105	  778.9	  617.2	 2575.0	...
3326106	  779.3	  617.1	 2572.0	...
3326107	  779.6	  616.9	 2572.0	...
3326108	  779.8	  616.7	 2572.0	...
3326109	  779.6	  616.8	 2573.0	...
3326110	  779.6	  617.2	 2574.0	...
3326111	  779.6	  617.5	 2575.0	...
3326112	  779.6	  617.8	 2575.0	...
3326113	  779.7	  617.8	 2577.0	...
3326114	  779.4	  617.8	 2578.0	...
3326115	  778.9	  617.9	 2580.0	...
3326116	  778.3	  618.0	 2580.0	...
3326117	  778.2	  618.0	 2580.0	...
3326118	  778.3	  618.1	 2579.0	...
3326119	  778.3	  618.2	 2578.0	...
3326120	  778.2	  618.3	 2577.0	...
3326121	  778.0	  617.7	 2575.0	...
3326122	  777.9	  617.2	 2574.0	...
3326123	  778.1	  616.7	 2574.0	...
3326124	  778.4	  616.7	 2574.0	...
3326125	  778.7	  616.7	 2573.0	...
3326126	  778.9	  616.8	 2572.0	...
3326127	  779.0	  617.0	 2571.0	...
3326128	  779.4	  617.3	 2572.0	...
3326129	  779.8	  617.3	 2573.0	...
3326130	  780.0	  617.2	 2574.0	...
3326131	  779.8	  617.1	 2573.0	...
3326132	  779.7	  617.4	 2573.0	...
3326133	  779.8	  617.6	 2572.0	...
3326134	  779.9	  617.6	 2572.0	...
3326135	  779.9	  617.8	 2573.0	...
3326136	  779.8	  618.1	 2573.0	...
3326137	  779.5	  618.4	 2574.0	...
3326138	  779.4	  618.4	 2574.0	...
3326139	  779.5	  618.4	 2574.0	...
3326140	  779.6	  618.6	 2575.0	...
3326141	  779.7	  618.7	 2576.0	...
3326142	  779.7	  618.7	 2576.0	...
3326143	  779.7	  618.5	 2576.0	...
3326144	  779.6	  618.9	 2577.0	...
3326145	  779.5	  619.4	 2576.0	...
3326146	  779.5	  619.9	 2575.0	...
3326147	  779.5	  619.8	 2572.0	...
3326148	  779.5	  619.7	 2571.0	...
3326149	  779.6	  619.8	 2571.0	...
3326150	  779.6	  619.9	 2571.0	...
3326151	  779.7	  619.8	 2572.0	...
3326152	  779.7	  619.5	 2572.0	...
3326153	  779.8	  619.5	 2573.0	...
3326154	  780.1	  619.7	 2573.0	...
3326155	  780.3	  619.9	 2573.0	...
3326156	  780.5	  619.9	 2575.0	...
3326157	  780.5	  620.0	 2577.0	...
3326158	  780.1	  619.9	 2576.0	...
3326159	  779.6	  619.8	 2574.0	...
3326160	  779.3	  619.6	 2572.0	...
3326161	  779.4	  619.2	 2573.0	...
3326162	  779.5	  618.8	 2573.0	...
3326163	  779.6	  618.5	 2572.0	...
3326164	  779.6	  618.5	 2572.0	...
3326165	  779.7	  618.7	 2572.0	...
3326166	  779.8	  618.9	 2572.0	...
3326167	  779.9	  619.1	 2571.0	...
3326168	  780.2	  619.0	 2570.0	...
3326169	  780.4	  618.8	 2570.0	...
3326170	  780.5	  618.7	 2570.0	...
3326171	  780.4	  618.8	 2570.0	...
3326172	  780.3	  619.1	 2571.0	...
3326173	  780.2	  619.8	 2573.0	...
3326174	  780.2	  620.2	 2574.0	...
3326175	  780.1	  620.1	 2572.0	...
3326176	  780.0	  619.6	 2568.0	...
3326177	  779.8	  619.1	 2565.0	...
3326178	  779.7	  619.0	 2565.0	...
3326179	  779.7	  619.1	 2565.0	...
3326180	  779.7	  618.9	 2563.0	...
3326181	  779.6	  618.7	 2562.0	...
3326182	  779.7	  618.5	 2561.0	...
3326183	  779.8	  618.4	 2562.0	...
3326184	  779.9	  618.5	 2564.0	...
3326185	  779.8	  618.5	 2566.0	...
3326186	  779.7	  618.6	 2567.0	...
3326187	  779.6	  618.8	 2568.0	...
3326188	  779.6	  619.1	 2569.0	...
3326189	  779.6	  619.3	 2569.0	...
3326190	  779.6	  619.3	 2567.0	...
3326191	  779.5	  619.2	 2566.0	...
3326192	  779.5	  619.2	 2567.0	...
3326193	  779.5	  619.4	 2568.0	...
3326194	  779.5	  619.5	 2569.0	...
3326195	  779.6	  619.6	 2569.0	...
3326196	  779.6	  619.5	 2569.0	...
3326197	  779.7	  619.3	 2568.0	...
3326198	  779.8	  619.1	 2569.0	...
3326199	  780.0	  619.0	 2570.0	...
3326200	  780.1	  619.0	 2570.0	...
3326201	  780.1	  619.0	 2568.0	...
3326202	  780.2	  619.0	 2567.0	...
3326203	  780.2	  619.0	 2568.0	...
3326204	  780.0	  619.1	 2569.0	...
3326205	  779.7	  619.2	 2571.0	...
3326206	  779.5	  619.6	 2573.0	...
3326207	  779.5	  620.0	 2571.0	...
3326208	  779.6	  620.3	 2568.0	...
3326209	  779.7	  620.3	 2565.0	...
3326210	  779.6	  620.4	 2565.0	...
3326211	  779.6	  620.5	 2566.0	...
3326212	  779.7	  620.3	 2567.0	...
3326213	  779.8	  619.9	 2567.0	...
3326214	  779.9	  619.6	 2567.0	...
3326215	  780.0	  619.5	 2567.0	...
3326216	  780.2	  619.5	 2567.0	...
3326217	  780.4	  619.3	 2565.0	...
3326218	  780.1	  619.1	 2563.0	...
3326219	  779.7	  618.9	 2561.0	...
3326220	  779.3	  618.8	 2560.0	...
3326221	  779.3	  618.8	 2561.0	...
3326222	  779.2	  618.8	 2561.0	...
3326223	  779.0	  618.7	 2562.0	...
3326224	  778.9	  618.9	 2563.0	...
3326225	  779.0	  619.2	 2563.0	...
3326226	  779.0	  619.5	 2562.0	...
3326227	  779.1	  619.7	 2560.0	...
3326228	  779.2	  620.0	 2558.0	...
3326229	  779.5	  620.2	 2558.0	...
3326230	  779.6	  620.1	 2559.0	...
3326231	  779.8	  620.0	 2560.0	...
3326232	  779.8	  619.8	 2559.0	...
3326233	  779.7	  619.7	 2558.0	...
3326234	  779.5	  619.4	 2559.0	...
3326235	  779.3	  619.3	 2560.0	...
3326236	  779.2	  619.2	 2562.0	...
3326237	  779.1	  619.3	 2563.0	...
3326238	  779.0	  619.3	 2564.0	...
3326239	  779.0	  619.1	 2564.0	...
3326240	  778.9	  618.8	 2565.0	...
3326241	  778.8	  618.6	 2564.0	...
3326242	  778.7	  618.7	 2564.0	...
3326243	  778.7	  618.8	 2564.0	...
3326244	  778.6	  618.9	 2565.0	...
3326245	  778.7	  618.9	 2566.0	...
3326246	  778.8	  618.9	 2568.0	...
3326247	  779.0	  618.8	 2569.0	...
3326248	  779.1	  618.7	 2571.0	...
3326249	  779.4	  618.5	 2571.0	...
3326250	  779.5	  618.4	 2568.0	...
3326251	  779.6	  618.4	 2567.0	...
3326252	  779.4	  618.5	 2566.0	...
3326253	  779.1	  618.8	 2566.0	...
3326254	  778.9	  619.2	 2565.0	...
3326255	  778.7	  619.6	 2564.0	...
3326256	  778.5	  618.9	 2563.0	...
3326257	  778.4	  618.2	 2563.0	...
3326258	  778.7	  618.2	 2565.0	...
3326259	  779.0	  618.9	 2568.0	...
3326260	  779.0	  619.6	 2571.0	...
3326261	  779.0	  619.6	 2571.0	...
3326262	  779.0	  619.5	 2570.0	...
3326263	  779.2	  619.5	 2568.0	...
3326264	  779.2	  619.5	 2566.0	...
3326265	  779.0	  619.4	 2565.0	...
3326266	  778.8	  619.3	 2566.0	...
3326267	  778.8	  619.4	 2570.0	...
3326268	  778.7	  619.6	 2574.0	...
3326269	  778.8	  619.8	 2577.0	...
3326270	  778.8	  619.5	 2577.0	...
3326271	  778.7	  619.0	 2575.0	...
3326272	  778.7	  618.4	 2573.0	...
3326273	  778.5	  618.3	 2571.0	...
3326274	  778.3	  618.5	 2570.0	...
3326275	  778.3	  619.3	 2570.0	...
3326276	  778.4	  620.1	 2571.0	...
3326277	  778.8	  620.7	 2572.0	...
3326278	  779.1	  620.8	 2573.0	...
3326279	  779.1	  620.9	 2574.0	...
3326280	  778.9	  621.1	 2574.0	...
3326281	  778.8	  621.1	 2574.0	...
3326282	  778.7	  621.1	 2572.0	...
3326283	  778.5	  621.1	 2570.0	...
3326284	  778.4	  621.0	 2569.0	...
3326285	  778.3	  620.8	 2570.0	...
3326286	  778.4	  620.7	 2572.0	...
3326287	  778.5	  620.7	 2573.0	...
3326288	  778.8	  620.9	 2572.0	...
3326289	  779.0	  621.0	 2573.0	...
3326290	  779.2	  621.4	 2576.0	...
3326291	  779.2	  621.8	 2576.0	...
3326292	  779.0	  622.1	 2573.0	...
3326293	  778.9	  621.8	 2571.0	...
3326294	  778.8	  621.6	 2572.0	...
3326295	  778.8	  621.5	 2574.0	...
3326296	  778.6	  621.6	 2575.0	...
3326297	  778.4	  621.6	 2575.0	...
3326298	  778.2	  621.7	 2576.0	...
3326299	  778.4	  621.8	 2577.0	...
3326300	  778.8	  621.5	 2578.0	...
3326301	  779.1	  621.1	 2579.0	...
3326302	  779.4	  620.7	 2579.0	...
3326303	  779.5	  620.6	 2579.0	...
3326304	  779.2	  620.5	 2579.0	...
3326305	  778.8	  620.4	 2578.0	...
3326306	  778.4	  620.5	 2577.0	...
3326307	  778.4	  620.6	 2577.0	...
3326308	  778.5	  620.5	 2578.0	...
3326309	  778.6	  620.5	 2582.0	...
3326310	  778.3	  620.5	 2585.0	...
3326311	  777.9	  620.5	 2587.0	...
3326312	  777.5	  620.8	 2586.0	...
3326313	  777.6	  621.2	 2586.0	...
3326314	  777.8	  621.7	 2586.0	...
3326315	  778.0	  621.9	 2586.0	...
3326316	  778.1	  621.9	 2587.0	...
3326317	  778.1	  622.0	 2587.0	...
3326318	  778.1	  622.0	 2586.0	...
3326319	  778.2	  622.0	 2586.0	...
3326320	  778.2	  621.4	 2586.0	...
3326321	  778.1	  620.9	 2585.0	...
3326322	  778.0	  620.5	 2584.0	...
3326323	  778.0	  620.7	 2583.0	...
3326324	  777.9	  620.8	 2581.0	...
3326325	  777.7	  620.7	 2580.0	...
3326326	  777.3	  620.8	 2584.0	...
3326327	  777.1	  621.0	 2589.0	...
3326328	  777.0	  621.0	 2588.0	...
3326329	  777.1	  621.0	 2583.0	...
3326330	  777.2	  621.0	 2581.0	...
3326331	  777.4	  620.9	 2585.0	...
3326332	  777.5	  620.8	 2588.0	...
3326333	  777.4	  620.8	 2587.0	...
3326334	  777.1	  620.7	 2585.0	...
3326335	  777.1	  621.2	 2583.0	...
3326336	  777.3	  621.8	 2583.0	...
3326337	  777.4	  621.9	 2582.0	...
3326338	  777.4	  621.5	 2580.0	...
3326339	  777.4	  621.1	 2577.0	...
3326340	  777.4	  621.2	 2575.0	...
3326341	  777.4	  621.0	 2576.0	...
3326342	  777.3	  620.7	 2578.0	...
3326343	  777.4	  620.5	 2580.0	...
3326344	  777.6	  620.6	 2579.0	...
3326345	  777.8	  621.0	 2577.0	...
3326346	  777.7	  621.2	 2577.0	...
3326347	  777.5	  621.3	 2576.0	...
3326348	  777.2	  621.2	 2576.0	...
3326349	  777.3	  621.2	 2577.0	...
3326350	  777.4	  621.2	 2580.0	...
3326351	  777.6	  621.1	 2582.0	...
3326352	  777.8	  621.0	 2585.0	...
3326353	  778.0	  620.9	 2585.0	...
3326354	  777.9	  621.0	 2583.0	...
3326355	  777.8	  621.2	 2580.0	...
3326356	  777.5	  621.5	 2578.0	...
3326357	  777.2	  621.9	 2579.0	...
3326358	  776.9	  622.2	 2579.0	...
3326359	  776.6	  622.2	 2579.0	...
3326360	  776.6	  622.0	 2579.0	...
3326361	  776.8	  621.9	 2579.0	...
3326362	  777.0	  622.0	 2579.0	...
3326363	  777.2	  622.0	 2577.0	...
3326364	  777.2	  622.1	 2576.0	...
3326365	  777.2	  622.1	 2576.0	...
3326366	  777.1	  622.0	 2577.0	...
3326367	  776.9	  622.0	 2579.0	...
3326368	  776.8	  621.9	 2578.0	...
3326369	  776.7	  621.9	 2579.0	...
3326370	  776.7	  621.9	 2580.0	...
3326371	  776.6	  622.0	 2580.0	...
3326372	  776.5	  622.1	 2580.0	...
3326373	  776.6	  622.1	 2580.0	...
3326374	  776.7	  621.8	 2579.0	...
3326375	  776.8	  621.7	 2578.0	...
3326376	  776.8	  621.5	 2577.0	...
3326377	  776.8	  621.0	 2577.0	...
3326378	  776.8	  620.2	 2575.0	...
3326379	  777.0	  619.4	 2576.0	...
3326380	  777.5	  619.0	 2577.0	...
3326381	  777.9	  618.9	 2578.0	...
3326382	  777.8	  618.8	 2577.0	...
3326383	  777.5	  618.9	 2575.0	...
3326384	  777.1	  618.9	 2573.0	...
3326385	  777.0	  618.9	 2572.0	...
3326386	  777.4	  618.8	 2571.0	...
3326387	  777.9	  618.8	 2572.0	...
3326388	  778.1	  618.7	 2572.0	...
3326389	  777.9	  618.6	 2573.0	...
3326390	  777.8	  618.7	 2574.0	...
3326391	  778.0	  618.9	 2575.0	...
3326392	  778.2	  619.1	 2575.0	...
3326393	  778.2	  618.9	 2574.0	...
3326394	  778.2	  618.6	 2572.0	...
3326395	  778.1	  618.4	 2573.0	...
3326396	  778.1	  618.4	 2574.0	...
3326397	  778.1	  618.6	 2573.0	...
3326398	  778.0	  618.7	 2571.0	...
3326399	  778.0	  618.7	 2569.0	...
3326400	  778.0	  618.8	 2567.0	...
3326401	  778.2	  619.0	 2566.0	...
3326402	  778.3	  619.3	 2566.0	...
MSG	3326403 0000 _ Number Off
3326403	  778.4	  619.3	 2566.0	...
3326404	  778.3	  619.1	 2565.0	...
3326405	  778.2	  619.0	 2565.0	...
3326406	  778.1	  619.1	 2568.0	...
3326407	  778.0	  619.4	 2571.0	...
3326408	  777.9	  619.6	 2573.0	...
3326409	  777.7	  619.6	 2573.0	...
3326410	  777.6	  619.3	 2573.0	...
3326411	  777.6	  619.2	 2574.0	...
3326412	  777.8	  619.0	 2574.0	...
3326413	  777.9	  618.9	 2576.0	...
3326414	  778.2	  618.9	 2578.0	...
3326415	  778.4	  619.5	 2580.0	...
3326416	  778.5	  620.0	 2578.0	...
3326417	  778.4	  620.1	 2575.0	...
3326418	  778.1	  619.6	 2572.0	...
3326419	  777.9	  619.3	 2573.0	...
3326420	  777.7	  619.2	 2574.0	...
3326421	  777.7	  619.2	 2572.0	...
3326422	  777.7	  619.3	 2570.0	...
3326423	  777.7	  619.6	 2567.0	...
3326424	  777.6	  619.8	 2568.0	...
3326425	  777.5	  619.8	 2569.0	...
3326426	  777.7	  619.9	 2569.0	...
3326427	  777.9	  619.8	 2568.0	...
3326428	  778.1	  619.5	 2568.0	...
3326429	  778.2	  619.2	 2568.0	...
3326430	  778.3	  619.5	 2568.0	...
3326431	  778.6	  619.8	 2569.0	...
3326432	  778.9	  620.0	 2570.0	...
3326433	  779.0	  620.0	 2571.0	...
3326434	  779.2	  620.2	 2572.0	...
3326435	  779.3	  620.5	 2573.0	...
3326436	  779.3	  620.8	 2574.0	...
3326437	  779.1	  620.9	 2575.0	...
3326438	  778.8	  620.8	 2574.0	...
3326439	  778.6	  620.8	 2572.0	...
3326440	  778.6	  621.1	 2571.0	...
3326441	  778.5	  621.5	 2569.0	...
3326442	  778.4	  621.6	 2567.0	...
3326443	  778.3	  621.3	 2565.0	...
3326444	  778.5	  621.1	 2565.0	...
3326445	  778.7	  621.0	 2566.0	...
3326446	  779.1	  621.1	 2569.0	...
3326447	  779.3	  621.3	 2571.0	...
3326448	  779.4	  621.0	 2574.0	...
3326449	  779.2	  620.7	 2576.0	...
3326450	  779.2	  620.4	 2575.0	...
3326451	  779.1	  620.4	 2573.0	...
3326452	  779.2	  620.3	 2570.0	...
3326453	  779.0	  620.3	 2568.0	...
3326454	  778.9	  620.2	 2568.0	...
3326455	  778.7	  620.2	 2568.0	...
3326456	  778.7	  620.5	 2569.0	...
3326457	  778.8	  620.7	 2569.0	...
3326458	  779.0	  620.9	 2569.0	...
3326459	  779.2	  620.8	 2569.0	...
3326460	  779.3	  620.7	 2568.0	...
3326461	  779.5	  620.6	 2568.0	...
3326462	  779.8	  620.6	 2567.0	...
3326463	  779.7	  620.7	 2567.0	...
3326464	  779.3	  621.0	 2567.0	...
3326465	  779.1	  621.2	 2567.0	...
3326466	  779.2	  621.3	 2567.0	...
3326467	  779.3	  621.3	 2568.0	...
3326468	  779.4	  621.4	 2567.0	...
3326469	  779.5	  621.4	 2566.0	...
3326470	  779.5	  621.4	 2566.0	...
3326471	  779.4	  621.3	 2567.0	...
3326472	  779.8	  621.2	 2569.0	...
3326473	  780.1	  621.1	 2569.0	...
3326474	  780.3	  621.1	 2568.0	...
3326475	  780.0	  621.1	 2567.0	...
3326476	  780.0	  621.2	 2566.0	...
3326477	  780.2	  621.0	 2565.0	...
3326478	  780.4	  620.9	 2565.0	...
3326479	  780.4	  621.1	 2563.0	...
3326480	  780.2	  621.5	 2561.0	...
3326481	  780.2	  622.0	 2563.0	...
3326482	  780.2	  622.1	 2566.0	...
3326483	  780.3	  621.7	 2570.0	...
3326484	  780.4	  621.3	 2571.0	...
3326485	  780.3	  621.0	 2572.0	...
3326486	  780.2	  621.2	 2572.0	...
3326487	  780.4	  621.2	 2571.0	...
3326488	  780.6	  621.0	 2570.0	...
3326489	  780.9	  620.7	 2567.0	...
3326490	  781.0	  620.5	 2565.0	...
3326491	  781.0	  620.2	 2564.0	...
3326492	  781.0	  620.0	 2563.0	...
3326493	  781.0	  619.8	 2563.0	...
3326494	  781.0	  619.8	 2563.0	...
3326495	  780.9	  619.9	 2563.0	...
3326496	  780.9	  619.9	 2563.0	...
3326497	  780.9	  619.9	 2562.0	...
3326498	  781.1	  619.8	 2564.0	...
3326499	  781.2	  620.0	 2565.0	...
3326500	  781.2	  620.2	 2565.0	...
3326501	  781.2	  620.4	 2564.0	...
3326502	  781.2	  620.6	 2563.0	...
3326503	  781.3	  620.9	 2563.0	...
3326504	  781.4	  621.3	 2563.0	...
3326505	  781.3	  621.5	 2564.0	...
3326506	  781.3	  621.5	 2565.0	...
3326507	  781.2	  621.6	 2565.0	...
3326508	  781.1	  621.4	 2565.0	...
3326509	  781.6	  621.2	 2562.0	...
3326510	  782.1	  621.0	 2560.0	...
3326511	  782.8	  621.2	 2558.0	...
3326512	  782.8	  621.3	 2558.0	...
3326513	  782.5	  621.4	 2559.0	...
3326514	  782.0	  621.3	 2559.0	...
3326515	  781.6	  621.1	 2560.0	...
3326516	  781.6	  620.7	 2561.0	...
3326517	  781.6	  620.6	 2562.0	...
3326518	  781.6	  620.6	 2562.0	...
3326519	  781.5	  620.6	 2563.0	...
3326520	  781.7	  620.5	 2564.0	...
3326521	  782.0	  621.1	 2564.0	...
3326522	  782.3	  621.8	 2563.0	...
3326523	  782.3	  621.7	 2562.0	...
3326524	  782.2	  620.9	 2562.0	...
3326525	  782.1	  620.2	 2562.0	...
3326526	  781.9	  620.3	 2562.0	...
3326527	  781.8	  620.4	 2562.0	...
3326528	  782.2	  620.7	 2562.0	...
3326529	  782.6	  620.9	 2561.0	...
3326530	  783.2	  620.7	 2561.0	...
3326531	  783.1	  620.3	 2560.0	...
3326532	  783.1	  620.5	 2562.0	...
3326533	  783.1	  621.2	 2564.0	...
3326534	  783.1	  621.1	 2566.0	...
3326535	  783.2	  620.5	 2567.0	...
3326536	  783.4	  619.8	 2567.0	...
3326537	  783.5	  619.7	 2567.0	...
3326538	  783.6	  619.5	 2566.0	...
3326539	  783.7	  619.4	 2566.0	...
3326540	  783.3	  619.5	 2565.0	...
3326541	  782.8	  619.6	 2565.0	...
3326542	  782.9	  619.7	 2565.0	...
3326543	  783.4	  619.6	 2566.0	...
3326544	  783.8	  619.6	 2567.0	...
3326545	  783.7	  619.6	 2567.0	...
3326546	  783.7	  619.6	 2567.0	...
3326547	  783.4	  619.6	 2568.0	...
3326548	  783.0	  619.7	 2568.0	...
3326549	  782.5	  619.9	 2569.0	...
3326550	  782.5	  620.2	 2570.0	...
3326551	  782.5	  620.5	 2570.0	...
3326552	  782.6	  620.6	 2566.0	...
3326553	  782.7	  620.7	 2562.0	...
3326554	  782.8	  620.8	 2562.0	...
3326555	  782.8	  620.9	 2565.0	...
3326556	  782.9	  620.9	 2567.0	...
3326557	  782.8	  621.0	 2565.0	...
3326558	  782.8	  621.1	 2563.0	...
3326559	  783.3	  621.0	 2563.0	...
3326560	  783.8	  620.7	 2563.0	...
3326561	  784.2	  620.4	 2563.0	...
3326562	  784.1	  620.1	 2563.0	...
3326563	  783.9	  620.0	 2566.0	...
3326564	  784.1	  619.9	 2569.0	...
3326565	  784.3	  619.9	 2571.0	...
3326566	  784.5	  620.0	 2570.0	...
3326567	  784.5	  619.9	 2569.0	...
3326568	  784.5	  619.7	 2569.0	...
3326569	  784.5	  619.7	 2569.0	...
3326570	  784.4	  619.8	 2568.0	...
3326571	  784.4	  620.0	 2568.0	...
3326572	  784.4	  620.3	 2567.0	...
3326573	  784.4	  620.6	 2567.0	...
3326574	  784.4	  621.0	 2568.0	...
3326575	  784.5	  621.2	 2570.0	...
3326576	  784.6	  621.4	 2571.0	...
3326577	  784.7	  621.4	 2571.0	...
3326578	  784.7	  621.3	 2571.0	...
3326579	  784.7	  621.0	 2570.0	...
3326580	  784.5	  620.7	 2570.0	...
3326581	  784.4	  620.5	 2571.0	...
3326582	  784.4	  620.6	 2571.0	...
3326583	  784.5	  620.8	 2571.0	...
3326584	  784.6	  621.0	 2572.0	...
3326585	  784.5	  621.0	 2572.0	...
3326586	  784.3	  621.2	 2573.0	...
3326587	  783.9	  621.5	 2576.0	...
3326588	  783.8	  621.7	 2579.0	...
3326589	  783.7	  621.6	 2583.0	...
3326590	  784.3	  621.5	 2584.0	...
3326591	  784.8	  621.1	 2584.0	...
3326592	  785.3	  620.7	 2584.0	...
3326593	  785.5	  620.6	 2582.0	...
3326594	  785.6	  621.1	 2580.0	...
3326595	  785.5	  621.6	 2578.0	...
3326596	  785.2	  621.8	 2578.0	...
3326597	  785.3	  621.7	 2579.0	...
3326598	  785.6	  621.7	 2581.0	...
3326599	  785.9	  621.7	 2582.0	...
3326600	  785.8	  621.8	 2582.0	...
3326601	  785.6	  621.8	 2582.0	...
3326602	  785.5	  621.8	 2581.0	...
3326603	  785.4	  621.8	 2581.0	...
3326604	  785.4	  621.8	 2581.0	...
3326605	  785.4	  621.8	 2582.0	...
3326606	  785.5	  621.5	 2584.0	...
3326607	  785.5	  621.2	 2585.0	...
3326608	  785.5	  620.8	 2585.0	...
3326609	  785.5	  620.7	 2585.0	...
3326610	  785.6	  620.5	 2584.0	...
3326611	  785.6	  620.4	 2583.0	...
3326612	  785.6	  620.6	 2582.0	...
3326613	  785.6	  620.7	 2581.0	...
3326614	  785.6	  620.7	 2581.0	...
MSG	3326615 0000 _ Number On
3326615	  785.6	  620.8	 2582.0	...
3326616	  785.6	  621.1	 2582.0	...
3326617	  785.6	  621.3	 2582.0	...
3326618	  785.6	  621.3	 2585.0	...
3326619	  785.5	  621.3	 2591.0	...
3326620	  785.5	  621.4	 2597.0	...
3326621	  785.5	  621.3	 2598.0	...
3326622	  785.5	  621.2	 2598.0	...
3326623	  785.5	  621.0	 2598.0	...
3326624	  785.6	  621.0	 2598.0	...
3326625	  785.6	  621.2	 2598.0	...
3326626	  785.7	  621.2	 2598.0	...
3326627	  785.7	  621.2	 2597.0	...
3326628	  785.8	  621.4	 2598.0	...
3326629	  786.0	  621.6	 2600.0	...
3326630	  786.3	  621.8	 2602.0	...
3326631	  786.6	  621.7	 2602.0	...
3326632	  786.7	  621.4	 2600.0	...
3326633	  786.8	  620.9	 2597.0	...
3326634	  786.7	  620.7	 2594.0	...
3326635	  786.6	  620.6	 2594.0	...
3326636	  786.4	  620.9	 2594.0	...
3326637	  786.1	  621.2	 2595.0	...
3326638	  785.9	  621.5	 2596.0	...
3326639	  785.9	  621.5	 2597.0	...
3326640	  786.1	  621.5	 2598.0	...
3326641	  786.2	  621.4	 2597.0	...
3326642	  786.2	  621.3	 2596.0	...
3326643	  786.1	  620.7	 2595.0	...
3326644	  786.0	  620.1	 2595.0	...
3326645	  786.1	  619.6	 2595.0	...
3326646	  786.4	  619.5	 2596.0	...
3326647	  786.6	  619.5	 2598.0	...
3326648	  786.7	  619.6	 2599.0	...
3326649	  786.7	  619.7	 2600.0	...
3326650	  786.8	  619.8	 2600.0	...
3326651	  786.8	  619.8	 2600.0	...
3326652	  786.9	  619.6	 2601.0	...
3326653	  786.9	  619.3	 2601.0	...
3326654	  786.9	  619.1	 2601.0	...
3326655	  786.9	  619.3	 2602.0	...
3326656	  786.8	  619.7	 2601.0	...
3326657	  786.8	  620.0	 2600.0	...
3326658	  786.7	  620.2	 2600.0	...
3326659	  786.7	  620.0	 2600.0	...
3326660	  786.7	  619.9	 2600.0	...
3326661	  786.7	  619.3	 2600.0	...
3326662	  786.6	  618.7	 2600.0	...
3326663	  786.5	  618.1	 2601.0	...
3326664	  786.8	  618.2	 2601.0	...
3326665	  787.1	  618.4	 2601.0	...
3326666	  786.9	  618.7	 2603.0	...
3326667	  786.5	  619.3	 2604.0	...
3326668	  786.2	  619.7	 2606.0	...
3326669	  786.5	  619.9	 2604.0	...
3326670	  786.9	  619.8	 2603.0	...
3326671	  787.1	  619.8	 2600.0	...
3326672	  787.0	  619.8	 2599.0	...
3326673	  786.7	  619.8	 2600.0	...
3326674	  786.5	  619.4	 2602.0	...
3326675	  786.8	  618.9	 2606.0	...
3326676	  787.0	  618.4	 2608.0	...
3326677	  787.2	  618.6	 2610.0	...
3326678	  787.4	  618.9	 2607.0	...
3326679	  787.6	  619.2	 2604.0	...
3326680	  787.8	  619.2	 2602.0	...
3326681	  787.9	  619.1	 2602.0	...
3326682	  787.7	  619.2	 2607.0	...
3326683	  787.4	  619.1	 2613.0	...
3326684	  787.1	  619.1	 2618.0	...
3326685	  787.2	  618.9	 2617.0	...
3326686	  787.3	  618.7	 2615.0	...
3326687	  787.3	  618.6	 2614.0	...
3326688	  787.0	  618.5	 2614.0	...
3326689	  786.7	  618.6	 2614.0	...
3326690	  786.4	  618.7	 2615.0	...
3326691	  786.5	  618.7	 2615.0	...
3326692	  786.7	  618.8	 2617.0	...
3326693	  786.8	  618.9	 2618.0	...
3326694	  786.9	  619.1	 2622.0	...
3326695	  786.9	  618.9	 2626.0	...
3326696	  787.0	  618.8	 2628.0	...
3326697	  787.1	  618.8	 2623.0	...
3326698	  787.1	  618.9	 2618.0	...
3326699	  787.0	  618.8	 2615.0	...
3326700	  786.9	  618.8	 2616.0	...
3326701	  786.8	  618.9	 2617.0	...
3326702	  786.8	  619.3	 2619.0	...
3326703	  786.7	  619.7	 2620.0	...
3326704	  786.7	  619.8	 2620.0	...
3326705	  786.8	  619.8	 2621.0	...
3326706	  787.0	  619.8	 2621.0	...
3326707	  787.0	  619.8	 2622.0	...
3326708	  787.0	  619.5	 2624.0	...
3326709	  786.9	  619.2	 2621.0	...
3326710	  786.9	  619.5	 2618.0	...
3326711	  786.9	  620.2	 2615.0	...
3326712	  786.8	  620.7	 2615.0	...
3326713	  786.7	  620.4	 2615.0	...
3326714	  786.4	  619.9	 2616.0	...
3326715	  786.3	  619.6	 2617.0	...
3326716	  786.4	  619.3	 2617.0	...
3326717	  786.6	  619.2	 2618.0	...
3326718	  786.7	  619.3	 2620.0	...
3326719	  786.7	  619.8	 2622.0	...
3326720	  786.9	  620.3	 2623.0	...
3326721	  787.1	  620.5	 2625.0	...
3326722	  786.8	  620.4	 2627.0	...
3326723	  786.3	  620.3	 2628.0	...
3326724	  786.1	  620.3	 2628.0	...
3326725	  786.5	  620.3	 2628.0	...
3326726	  786.8	  620.5	 2626.0	...
3326727	  786.6	  620.4	 2626.0	...
3326728	  786.2	  620.1	 2625.0	...
3326729	  785.9	  619.7	 2625.0	...
3326730	  786.0	  619.5	 2625.0	...
3326731	  786.3	  619.5	 2624.0	...
3326732	  786.6	  619.5	 2623.0	...
3326733	  786.7	  619.6	 2626.0	...
3326734	  786.8	  620.0	 2629.0	...
3326735	  786.8	  620.3	 2629.0	...
3326736	  786.9	  620.5	 2626.0	...
3326737	  786.4	  620.3	 2624.0	...
3326738	  785.9	  620.3	 2626.0	...
3326739	  785.5	  620.5	 2627.0	...
3326740	  785.6	  620.4	 2626.0	...
3326741	  785.6	  620.1	 2625.0	...
3326742	  785.7	  619.9	 2624.0	...
3326743	  785.7	  620.1	 2624.0	...
3326744	  785.6	  620.3	 2625.0	...
3326745	  785.3	  620.5	 2627.0	...
3326746	  785.0	  620.6	 2629.0	...
3326747	  784.8	  620.8	 2630.0	...
3326748	  785.0	  620.9	 2631.0	...
3326749	  785.3	  620.9	 2631.0	...
3326750	  785.4	  620.8	 2631.0	...
3326751	  785.5	  620.9	 2629.0	...
3326752	  785.5	  620.9	 2627.0	...
3326753	  785.6	  621.0	 2625.0	...
3326754	  785.6	  620.9	 2626.0	...
3326755	  785.4	  620.8	 2630.0	...
3326756	  785.0	  620.8	 2635.0	...
3326757	  784.9	  620.7	 2638.0	...
3326758	  785.1	  620.7	 2639.0	...
3326759	  785.4	  620.8	 2638.0	...
3326760	  785.6	  620.8	 2635.0	...
3326761	  785.6	  620.5	 2632.0	...
3326762	  785.4	  620.3	 2631.0	...
3326763	  785.5	  620.2	 2632.0	...
3326764	  785.7	  620.2	 2632.0	...
3326765	  785.4	  620.3	 2632.0	...
3326766	  785.0	  620.3	 2632.0	...
3326767	  784.9	  620.0	 2629.0	...
3326768	  785.3	  619.7	 2627.0	...
3326769	  785.7	  619.5	 2626.0	...
3326770	  785.7	  619.6	 2628.0	...
3326771	  785.5	  619.8	 2629.0	...
3326772	  785.4	  619.9	 2629.0	...
3326773	  785.3	  620.0	 2628.0	...
3326774	  785.3	  619.9	 2627.0	...
3326775	  785.2	  619.8	 2627.0	...
3326776	  785.1	  619.8	 2626.0	...
3326777	  785.1	  619.9	 2626.0	...
3326778	  785.0	  620.0	 2627.0	...
3326779	  784.9	  620.2	 2630.0	...
3326780	  784.8	  619.9	 2633.0	...
3326781	  784.8	  619.5	 2634.0	...
3326782	  784.8	  619.6	 2633.0	...
3326783	  784.8	  620.1	 2633.0	...
3326784	  785.0	  620.5	 2635.0	...
3326785	  785.2	  620.3	 2634.0	...
3326786	  785.2	  620.1	 2631.0	...
3326787	  785.1	  619.7	 2629.0	...
3326788	  784.9	  619.6	 2629.0	...
3326789	  784.8	  619.7	 2629.0	...
3326790	  784.7	  620.0	 2631.0	...
3326791	  784.7	  620.4	 2633.0	...
3326792	  784.8	  620.5	 2634.0	...
3326793	  784.7	  620.6	 2633.0	...
3326794	  784.5	  620.5	 2632.0	...
3326795	  784.7	  620.4	 2631.0	...
3326796	  785.0	  620.6	 2631.0	...
3326797	  785.1	  620.9	 2631.0	...
3326798	  784.9	  621.1	 2632.0	...
3326799	  784.8	  621.1	 2634.0	...
3326800	  784.9	  621.0	 2635.0	...
3326801	  784.9	  620.9	 2635.0	...
3326802	  784.8	  620.7	 2633.0	...
3326803	  784.8	  620.7	 2629.0	...
3326804	  784.8	  620.8	 2628.0	...
3326805	  784.7	  620.6	 2627.0	...
3326806	  784.7	  620.3	 2628.0	...
3326807	  784.8	  620.0	 2626.0	...
3326808	  785.0	  620.1	 2624.0	...
3326809	  785.1	  620.3	 2622.0	...
3326810	  784.9	  620.5	 2621.0	...
3326811	  783.8	  620.7	 2622.0	...
3326812	  782.7	  620.8	 2624.0	...
3326813	  781.8	  620.8	 2627.0	...
3326814	  781.1	  621.0	 2626.0	...
3326815	  779.6	  620.6	 2625.0	...
3326816	  777.5	  620.1	 2627.0	...
3326817	  775.6	  619.6	 2630.0	...
3326818	  774.5	  619.4	 2634.0	...
3326819	  773.7	  618.8	 2635.0	...
3326820	  773.1	  618.1	 2636.0	...
3326821	  772.4	  616.9	 2637.0	...
3326822	  772.3	  616.3	 2635.0	...
3326823	  772.6	  615.4	 2633.0	...
3326824	  773.4	  614.7	 2631.0	...
3326825	  774.1	  613.9	 2630.0	...
3326826	  774.9	  613.5	 2629.0	...
3326827	  775.4	  613.5	 2629.0	...
3326828	  776.0	  613.8	 2630.0	...
3326829	  776.1	  614.0	 2631.0	...
3326830	  776.8	  614.2	 2631.0	...
3326831	  777.4	  614.2	 2630.0	...
3326832	  777.9	  614.2	 2630.0	...
3326833	  777.9	  614.3	 2630.0	...
3326834	  777.9	  614.6	 2627.0	...
3326835	  777.9	  614.8	 2624.0	...
3326836	  777.9	  614.9	 2620.0	...
3326837	  777.8	  614.9	 2619.0	...
3326838	  777.5	  615.0	 2619.0	...
3326839	  777.2	  615.0	 2620.0	...
3326840	  777.2	  615.1	 2621.0	...
3326841	  777.2	  615.1	 2622.0	...
3326842	  777.3	  615.3	 2624.0	...
3326843	  777.3	  615.5	 2625.0	...
3326844	  777.3	  615.5	 2625.0	...
3326845	  777.4	  615.4	 2623.0	...
3326846	  777.4	  615.3	 2619.0	...
3326847	  777.5	  615.3	 2617.0	...
3326848	  777.3	  615.3	 2616.0	...
3326849	  777.1	  615.3	 2617.0	...
3326850	  776.7	  615.3	 2616.0	...
3326851	  776.5	  615.4	 2618.0	...
3326852	  776.3	  615.5	 2620.0	...
3326853	  776.1	  615.3	 2620.0	...
3326854	  776.0	  615.1	 2619.0	...
3326855	  776.0	  614.7	 2618.0	...
3326856	  775.8	  614.5	 2618.0	...
3326857	  775.6	  614.2	 2617.0	...
3326858	  775.5	  613.9	 2615.0	...
3326859	  775.9	  613.5	 2613.0	...
3326860	  776.3	  613.6	 2611.0	...
3326861	  776.6	  613.9	 2611.0	...
3326862	  776.7	  614.3	 2611.0	...
3326863	  776.8	  614.3	 2613.0	...
3326864	  776.8	  614.3	 2614.0	...
3326865	  776.8	  614.3	 2612.0	...
3326866	  776.9	  614.6	 2609.0	...
3326867	  776.9	  614.9	 2606.0	...
3326868	  776.7	  614.6	 2606.0	...
3326869	  776.6	  613.9	 2605.0	...
3326870	  776.7	  613.2	 2606.0	...
3326871	  776.8	  613.4	 2607.0	...
3326872	  776.9	  613.8	 2608.0	...
3326873	  776.9	  614.3	 2608.0	...
3326874	  777.0	  614.3	 2607.0	...
3326875	  777.1	  614.3	 2605.0	...
3326876	  777.2	  614.4	 2605.0	...
3326877	  777.2	  614.6	 2604.0	...
3326878	  777.2	  615.1	 2604.0	...
3326879	  777.2	  615.5	 2605.0	...
3326880	  777.1	  615.6	 2605.0	...
3326881	  777.1	  615.3	 2607.0	...
3326882	  777.2	  615.0	 2608.0	...
3326883	  777.3	  615.0	 2611.0	...
3326884	  777.4	  614.9	 2611.0	...
3326885	  777.7	  614.8	 2609.0	...
3326886	  778.0	  614.5	 2607.0	...
3326887	  778.3	  614.3	 2606.0	...
3326888	  778.3	  614.1	 2607.0	...
3326889	  778.3	  614.1	 2608.0	...
3326890	  778.2	  614.5	 2608.0	...
3326891	  778.2	  615.1	 2608.0	...
3326892	  778.2	  615.7	 2607.0	...
3326893	  778.3	  615.9	 2607.0	...
3326894	  778.3	  616.1	 2606.0	...
3326895	  778.4	  616.1	 2604.0	...
3326896	  778.4	  616.3	 2601.0	...
3326897	  778.4	  616.4	 2601.0	...
3326898	  778.3	  616.6	 2603.0	...
3326899	  778.0	  616.6	 2609.0	...
3326900	  777.9	  616.6	 2612.0	...
3326901	  778.2	  616.5	 2611.0	...
3326902	  778.5	  616.4	 2608.0	...
3326903	  778.8	  616.6	 2604.0	...
3326904	  778.9	  617.0	 2603.0	...
3326905	  779.0	  617.3	 2603.0	...
3326906	  779.0	  617.3	 2604.0	...
3326907	  778.9	  616.7	 2605.0	...
3326908	  778.7	  616.1	 2605.0	...
3326909	  778.6	  615.5	 2603.0	...
3326910	  778.6	  615.4	 2602.0	...
3326911	  778.6	  615.3	 2601.0	...
3326912	  778.7	  615.3	 2600.0	...
3326913	  778.8	  615.3	 2599.0	...
3326914	  779.0	  615.4	 2598.0	...
3326915	  779.2	  615.5	 2598.0	...
3326916	  779.4	  615.0	 2599.0	...
3326917	  779.5	  614.5	 2601.0	...
3326918	  779.5	  614.2	 2603.0	...
MSG	3326919 0000 _ Number Off
3326919	  779.6	  614.5	 2605.0	...
3326920	  779.6	  614.8	 2602.0	...
3326921	  779.6	  614.7	 2599.0	...
3326922	  779.6	  614.7	 2595.0	...
3326923	  779.6	  614.6	 2594.0	...
3326924	  779.7	  614.0	 2593.0	...
3326925	  779.9	  613.3	 2593.0	...
3326926	  779.9	  612.8	 2592.0	...
3326927	  779.9	  612.8	 2591.0	...
3326928	  779.8	  613.0	 2590.0	...
3326929	  779.9	  613.1	 2589.0	...
3326930	  779.9	  613.2	 2589.0	...
3326931	  780.0	  613.1	 2589.0	...
3326932	  780.1	  613.0	 2590.0	...
3326933	  780.1	  612.9	 2590.0	...
3326934	  780.1	  612.9	 2591.0	...
3326935	  780.1	  612.8	 2592.0	...
3326936	  780.1	  612.7	 2591.0	...
3326937	  780.1	  612.6	 2590.0	...
3326938	  780.2	  612.6	 2588.0	...
3326939	  780.2	  612.7	 2589.0	...
3326940	  780.3	  612.8	 2589.0	...
3326941	  780.4	  612.9	 2589.0	...
3326942	  780.5	  613.0	 2591.0	...
3326943	  780.6	  613.0	 2592.0	...
3326944	  780.7	  613.1	 2590.0	...
3326945	  780.8	  613.1	 2586.0	...
3326946	  780.9	  613.0	 2583.0	...
3326947	  780.9	  612.9	 2585.0	...
3326948	  780.9	  612.7	 2588.0	...
3326949	  780.9	  612.6	 2590.0	...
3326950	  780.9	  612.6	 2589.0	...
3326951	  781.4	  612.3	 2587.0	...
3326952	  781.9	  611.9	 2586.0	...
3326953	  782.3	  611.6	 2585.0	...
3326954	  782.2	  611.6	 2583.0	...
3326955	  782.2	  611.7	 2580.0	...
3326956	  782.2	  611.7	 2579.0	...
3326957	  782.0	  612.0	 2580.0	...
3326958	  781.7	  612.6	 2582.0	...
3326959	  781.6	  613.1	 2584.0	...
3326960	  781.7	  612.5	 2584.0	...
3326961	  781.7	  611.7	 2582.0	...
3326962	  781.5	  611.6	 2581.0	...
3326963	  781.4	  612.3	 2579.0	...
3326964	  781.6	  612.9	 2580.0	...
3326965	  781.8	  612.4	 2580.0	...
3326966	  781.9	  611.9	 2582.0	...
3326967	  781.6	  611.5	 2584.0	...
3326968	  781.4	  611.4	 2587.0	...
3326969	  781.9	  611.2	 2588.0	...
3326970	  782.4	  611.0	 2588.0	...
3326971	  782.5	  611.1	 2585.0	...
3326972	  782.1	  611.4	 2581.0	...
3326973	  781.7	  611.6	 2577.0	...
3326974	  781.8	  611.8	 2576.0	...
3326975	  781.8	  611.9	 2577.0	...
3326976	  781.7	  611.7	 2579.0	...
3326977	  781.6	  611.3	 2581.0	...
3326978	  781.6	  610.9	 2582.0	...
3326979	  781.7	  611.0	 2583.0	...
3326980	  781.8	  611.2	 2582.0	...
3326981	  782.0	  611.3	 2582.0	...
3326982	  782.1	  611.2	 2582.0	...
3326983	  782.3	  611.0	 2583.0	...
3326984	  782.9	  611.1	 2585.0	...
3326985	  783.5	  611.2	 2584.0	...
3326986	  783.8	  611.4	 2582.0	...
3326987	  783.6	  611.5	 2579.0	...
3326988	  783.3	  611.8	 2580.0	...
3326989	  783.2	  612.1	 2580.0	...
3326990	  783.2	  612.1	 2580.0	...
3326991	  783.3	  612.1	 2580.0	...
3326992	  783.5	  612.1	 2580.0	...
3326993	  783.6	  612.2	 2580.0	...
3326994	  783.6	  612.2	 2580.0	...
3326995	  783.6	  612.2	 2580.0	...
3326996	  783.6	  612.1	 2581.0	...
3326997	  783.5	  612.5	 2581.0	...
3326998	  783.5	  612.8	 2581.0	...
3326999	  783.4	  613.0	 2581.0	...
3327000	  783.3	  612.7	 2582.0	...
3327001	  783.2	  612.3	 2580.0	...
3327002	  783.0	  612.0	 2577.0	...
3327003	  782.9	  612.1	 2575.0	...
3327004	  782.7	  612.3	 2576.0	...
3327005	  782.6	  612.5	 2577.0	...
3327006	  782.6	  612.6	 2579.0	...
3327007	  782.6	  612.7	 2579.0	...
3327008	  782.5	  612.5	 2580.0	...
3327009	  782.7	  612.3	 2579.0	...
3327010	  783.1	  612.2	 2578.0	...
3327011	  783.5	  612.2	 2577.0	...
3327012	  783.6	  612.2	 2577.0	...
3327013	  783.6	  612.2	 2577.0	...
3327014	  783.8	  612.2	 2576.0	...
3327015	  783.9	  612.2	 2576.0	...
3327016	  784.2	  612.2	 2577.0	...
3327017	  784.3	  612.1	 2577.0	...
3327018	  784.4	  612.1	 2577.0	...
3327019	  784.4	  612.1	 2577.0	...
3327020	  784.2	  612.1	 2576.0	...
3327021	  784.1	  612.2	 2576.0	...
3327022	  784.0	  612.3	 2577.0	...
3327023	  784.1	  612.4	 2577.0	...
3327024	  784.3	  612.3	 2578.0	...
3327025	  784.6	  612.2	 2578.0	...
3327026	  784.7	  612.1	 2578.0	...
3327027	  784.6	  612.2	 2578.0	...
3327028	  784.3	  612.3	 2577.0	...
3327029	  784.3	  612.5	 2578.0	...
3327030	  784.6	  612.5	 2579.0	...
3327031	  784.9	  612.6	 2580.0	...
3327032	  784.9	  612.9	 2580.0	...
3327033	  784.9	  613.0	 2581.0	...
3327034	  784.9	  612.9	 2581.0	...
3327035	  785.0	  612.8	 2581.0	...
3327036	  785.1	  613.0	 2580.0	...
3327037	  785.1	  613.3	 2578.0	...
3327038	  785.1	  613.6	 2577.0	...
3327039	  784.8	  613.6	 2578.0	...
3327040	  784.5	  613.5	 2580.0	...
3327041	  784.3	  613.4	 2581.0	...
3327042	  784.3	  613.3	 2581.0	...
3327043	  784.4	  613.3	 2582.0	...
3327044	  784.5	  613.3	 2582.0	...
3327045	  784.6	  613.4	 2582.0	...
3327046	  784.6	  613.5	 2582.0	...
3327047	  784.7	  613.4	 2583.0	...
3327048	  784.6	  613.0	 2583.0	...
3327049	  784.7	  612.6	 2584.0	...
3327050	  784.9	  612.4	 2583.0	...
3327051	  785.2	  612.3	 2581.0	...
3327052	  785.3	  612.2	 2580.0	...
3327053	  785.3	  612.0	 2580.0	...
3327054	  785.1	  612.1	 2580.0	...
3327055	  784.9	  612.1	 2580.0	...
3327056	  784.7	  611.9	 2581.0	...
3327057	  784.9	  611.6	 2582.0	...
3327058	  785.1	  611.4	 2583.0	...
3327059	  785.2	  611.9	 2584.0	...
3327060	  785.3	  612.3	 2585.0	...
3327061	  785.4	  612.4	 2584.0	...
3327062	  785.4	  612.2	 2584.0	...
3327063	  785.5	  612.5	 2585.0	...
3327064	  785.6	  613.0	 2585.0	...
3327065	  785.6	  613.1	 2584.0	...
3327066	  785.2	  612.6	 2584.0	...
3327067	  784.9	  612.6	 2585.0	...
3327068	  784.6	  613.1	 2584.0	...
3327069	  784.8	  613.5	 2583.0	...
3327070	  784.9	  613.4	 2581.0	...
3327071	  785.0	  613.3	 2581.0	...
3327072	  784.9	  613.3	 2581.0	...
3327073	  784.9	  613.3	 2580.0	...
3327074	  785.1	  613.3	 2578.0	...
3327075	  785.4	  613.3	 2579.0	...
3327076	  785.4	  613.3	 2581.0	...
3327077	  785.2	  613.3	 2582.0	...
3327078	  784.9	  613.2	 2582.0	...
3327079	  784.8	  613.1	 2581.0	...
3327080	  784.8	  613.5	 2581.0	...
3327081	  784.8	  613.9	 2582.0	...
3327082	  784.8	  614.3	 2586.0	...
3327083	  784.8	  614.4	 2589.0	...
3327084	  784.9	  614.4	 2590.0	...
3327085	  785.2	  614.2	 2589.0	...
3327086	  785.5	  613.6	 2588.0	...
3327087	  785.8	  613.0	 2586.0	...
3327088	  785.9	  612.4	 2584.0	...
3327089	  785.9	  612.5	 2585.0	...
3327090	  785.7	  612.6	 2587.0	...
3327091	  785.5	  612.5	 2589.0	...
3327092	  785.3	  612.4	 2588.0	...
3327093	  785.3	  612.3	 2585.0	...
3327094	  785.3	  612.4	 2586.0	...
3327095	  785.6	  612.5	 2590.0	...
3327096	  785.8	  612.7	 2594.0	...
3327097	  785.8	  613.0	 2595.0	...
3327098	  785.6	  613.3	 2593.0	...
3327099	  785.4	  613.6	 2591.0	...
3327100	  785.5	  613.4	 2588.0	...
3327101	  785.6	  613.3	 2588.0	...
3327102	  785.7	  613.1	 2588.0	...
3327103	  785.9	  613.1	 2588.0	...
3327104	  786.0	  613.1	 2588.0	...
3327105	  785.9	  613.0	 2589.0	...
3327106	  785.9	  613.0	 2590.0	...
3327107	  786.0	  613.1	 2591.0	...
3327108	  785.9	  613.3	 2591.0	...
3327109	  785.7	  613.3	 2590.0	...
3327110	  785.6	  613.0	 2590.0	...
3327111	  785.6	  613.0	 2590.0	...
3327112	  785.8	  613.1	 2590.0	...
3327113	  785.8	  613.3	 2591.0	...
3327114	  786.0	  613.2	 2591.0	...
3327115	  786.2	  613.1	 2592.0	...
3327116	  786.3	  613.0	 2593.0	...
3327117	  786.1	  612.9	 2593.0	...
3327118	  785.7	  612.7	 2592.0	...
3327119	  785.4	  612.6	 2592.0	...
3327120	  785.2	  612.6	 2592.0	...
3327121	  785.4	  612.9	 2591.0	...
3327122	  785.4	  613.1	 2592.0	...
3327123	  785.5	  613.3	 2592.0	...
3327124	  785.5	  613.5	 2594.0	...
3327125	  785.5	  613.7	 2596.0	...
3327126	  785.4	  613.9	 2597.0	...
3327127	  785.4	  613.9	 2597.0	...
3327128	  785.4	  613.8	 2596.0	...
3327129	  785.4	  613.8	 2594.0	...
MSG	3327130 0000 _ Number On
3327130	  785.1	  613.8	 2594.0	...
3327131	  784.8	  613.8	 2594.0	...
3327132	  784.8	  613.7	 2595.0	...
3327133	  785.1	  613.7	 2596.0	...
3327134	  785.5	  613.7	 2596.0	...
3327135	  785.6	  613.9	 2596.0	...
3327136	  785.6	  614.1	 2595.0	...
3327137	  785.6	  614.2	 2594.0	...
3327138	  785.5	  614.2	 2596.0	...
3327139	  785.5	  614.3	 2597.0	...
3327140	  785.5	  614.4	 2599.0	...
3327141	  785.5	  614.4	 2598.0	...
3327142	  785.5	  614.5	 2598.0	...
3327143	  785.4	  614.5	 2598.0	...
3327144	  785.4	  614.5	 2599.0	...
3327145	  785.4	  614.5	 2599.0	...
3327146	  785.3	  614.5	 2600.0	...
3327147	  785.0	  614.7	 2600.0	...
3327148	  784.7	  615.1	 2599.0	...
3327149	  784.8	  615.5	 2598.0	...
3327150	  785.2	  615.7	 2600.0	...
3327151	  785.7	  615.6	 2602.0	...
3327152	  785.9	  615.2	 2603.0	...
3327153	  786.1	  614.8	 2601.0	...
3327154	  786.1	  614.5	 2601.0	...
3327155	  786.1	  614.6	 2602.0	...
3327156	  786.0	  614.6	 2604.0	...
3327157	  785.9	  614.6	 2604.0	...
3327158	  785.7	  614.7	 2606.0	...
3327159	  785.5	  614.8	 2607.0	...
3327160	  785.5	  614.8	 2607.0	...
3327161	  785.6	  614.9	 2606.0	...
3327162	  785.6	  615.1	 2605.0	...
3327163	  785.7	  615.2	 2606.0	...
3327164	  785.8	  615.4	 2606.0	...
3327165	  785.8	  615.4	 2606.0	...
3327166	  785.8	  614.9	 2606.0	...
3327167	  785.7	  614.4	 2606.0	...
3327168	  786.0	  613.8	 2606.0	...
3327169	  786.3	  613.8	 2606.0	...
3327170	  786.6	  613.3	 2606.0	...
3327171	  786.5	  612.8	 2606.0	...
3327172	  786.2	  612.4	 2606.0	...
3327173	  785.9	  612.5	 2605.0	...
3327174	  785.6	  612.6	 2605.0	...
3327175	  785.7	  613.0	 2603.0	...
3327176	  785.8	  613.4	 2601.0	...
3327177	  785.9	  613.7	 2600.0	...
3327178	  786.1	  613.6	 2601.0	...
3327179	  786.3	  613.5	 2601.0	...
3327180	  786.3	  613.5	 2601.0	...
3327181	  786.2	  613.6	 2600.0	...
3327182	  786.3	  613.6	 2599.0	...
3327183	  786.4	  613.8	 2601.0	...
3327184	  786.4	  614.0	 2602.0	...
3327185	  786.4	  614.4	 2602.0	...
3327186	  786.5	  614.5	 2600.0	...
3327187	  786.5	  614.2	 2598.0	...
3327188	  786.5	  613.7	 2598.0	...
3327189	  786.5	  613.6	 2598.0	...
3327190	  786.4	  614.1	 2598.0	...
3327191	  786.2	  614.1	 2598.0	...
3327192	  786.1	  613.8	 2598.0	...
3327193	  786.0	  613.4	 2596.0	...
3327194	  785.9	  613.3	 2595.0	...
3327195	  785.9	  613.4	 2597.0	...
3327196	  786.2	  613.4	 2599.0	...
3327197	  786.5	  613.9	 2602.0	...
3327198	  786.4	  614.4	 2603.0	...
3327199	  786.0	  614.9	 2607.0	...
3327200	  785.9	  615.0	 2609.0	...
3327201	  786.7	  614.6	 2608.0	...
3327202	  787.4	  614.2	 2604.0	...
3327203	  787.2	  613.9	 2600.0	...
3327204	  786.6	  613.9	 2603.0	...
3327205	  786.1	  614.0	 2607.0	...
3327206	  786.2	  614.1	 2608.0	...
3327207	  786.3	  613.7	 2606.0	...
3327208	  786.2	  613.3	 2604.0	...
3327209	  786.2	  612.9	 2604.0	...
3327210	  786.2	  612.9	 2602.0	...
3327211	  785.9	  613.1	 2599.0	...
3327212	  785.7	  613.4	 2600.0	...
3327213	  785.6	  614.4	 2602.0	...
3327214	  785.8	  615.2	 2604.0	...
3327215	  786.2	  615.6	 2604.0	...
3327216	  786.4	  615.3	 2604.0	...
3327217	  786.4	  614.9	 2604.0	...
3327218	  786.2	  614.9	 2605.0	...
3327219	  786.1	  614.9	 2605.0	...
3327220	  786.2	  615.0	 2606.0	...
3327221	  786.0	  615.0	 2607.0	...
3327222	  785.7	  615.4	 2608.0	...
3327223	  785.6	  615.6	 2610.0	...
3327224	  785.9	  615.9	 2610.0	...
3327225	  786.2	  615.9	 2611.0	...
3327226	  786.2	  615.9	 2612.0	...
3327227	  786.0	  615.6	 2611.0	...
3327228	  785.9	  615.2	 2607.0	...
3327229	  785.7	  614.8	 2604.0	...
3327230	  785.7	  614.7	 2605.0	...
3327231	  785.6	  614.8	 2606.0	...
3327232	  785.5	  614.8	 2606.0	...
3327233	  785.5	  614.9	 2605.0	...
3327234	  785.4	  614.7	 2605.0	...
3327235	  785.3	  614.6	 2604.0	...
3327236	  785.1	  614.5	 2603.0	...
3327237	  785.1	  614.7	 2601.0	...
3327238	  785.3	  615.0	 2600.0	...
3327239	  785.5	  615.4	 2600.0	...
3327240	  785.8	  614.9	 2600.0	...
3327241	  786.1	  614.2	 2600.0	...
3327242	  786.1	  613.5	 2599.0	...
3327243	  785.9	  613.5	 2599.0	...
3327244	  785.7	  613.5	 2598.0	...
3327245	  785.9	  613.5	 2598.0	...
3327246	  786.0	  613.6	 2598.0	...
3327247	  786.1	  613.6	 2599.0	...
3327248	  786.0	  613.7	 2602.0	...
3327249	  785.9	  613.4	 2604.0	...
3327250	  785.8	  613.2	 2603.0	...
3327251	  785.6	  613.1	 2601.0	...
3327252	  785.4	  613.3	 2598.0	...
3327253	  785.4	  613.5	 2599.0	...
3327254	  785.3	  613.6	 2599.0	...
3327255	  785.3	  613.6	 2599.0	...
3327256	  785.4	  613.6	 2599.0	...
3327257	  785.5	  613.5	 2599.0	...
3327258	  785.6	  613.5	 2598.0	...
3327259	  785.6	  613.4	 2597.0	...
3327260	  785.4	  613.4	 2595.0	...
3327261	  785.2	  613.4	 2595.0	...
3327262	  785.1	  613.4	 2594.0	...
3327263	  785.0	  613.5	 2593.0	...
3327264	  784.9	  613.5	 2592.0	...
3327265	  784.9	  613.5	 2593.0	...
3327266	  784.8	  613.5	 2594.0	...
3327267	  784.7	  613.4	 2594.0	...
3327268	  784.6	  613.6	 2594.0	...
3327269	  784.6	  613.7	 2595.0	...
3327270	  784.8	  613.9	 2595.0	...
3327271	  785.0	  613.8	 2595.0	...
3327272	  785.2	  613.7	 2594.0	...
3327273	  785.3	  613.7	 2594.0	...
3327274	  785.3	  614.0	 2594.0	...
3327275	  785.6	  614.3	 2594.0	...
3327276	  785.9	  614.4	 2594.0	...
3327277	  786.1	  614.5	 2593.0	...
3327278	  786.1	  614.5	 2592.0	...
3327279	  786.1	  614.4	 2591.0	...
3327280	  785.8	  614.3	 2591.0	...
3327281	  785.6	  614.2	 2592.0	...
3327282	  785.3	  614.1	 2593.0	...
3327283	  785.3	  614.3	 2594.0	...
3327284	  785.0	  614.5	 2595.0	...
3327285	  784.8	  614.9	 2594.0	...
3327286	  785.1	  615.0	 2593.0	...
3327287	  785.5	  615.1	 2592.0	...
3327288	  786.0	  615.1	 2592.0	...
3327289	  785.9	  615.2	 2592.0	...
3327290	  785.8	  615.3	 2592.0	...
3327291	  785.7	  615.3	 2592.0	...
3327292	  785.7	  614.9	 2592.0	...
3327293	  785.6	  614.5	 2593.0	...
3327294	  785.4	  614.2	 2593.0	...
3327295	  785.2	  614.6	 2593.0	...
3327296	  785.3	  615.0	 2595.0	...
3327297	  785.2	  615.5	 2597.0	...
3327298	  785.0	  615.6	 2596.0	...
3327299	  784.9	  615.4	 2594.0	...
3327300	  785.2	  615.0	 2591.0	...
3327301	  785.5	  615.1	 2590.0	...
3327302	  785.7	  615.5	 2594.0	...
3327303	  785.7	  615.7	 2599.0	...
3327304	  785.5	  615.4	 2601.0	...
3327305	  785.4	  615.3	 2597.0	...
3327306	  785.3	  615.6	 2592.0	...
3327307	  785.4	  615.8	 2592.0	...
3327308	  785.4	  615.8	 2591.0	...
3327309	  785.5	  615.8	 2590.0	...
3327310	  785.4	  615.8	 2590.0	...
3327311	  785.4	  615.9	 2591.0	...
3327312	  785.5	  616.1	 2592.0	...
3327313	  785.8	  616.2	 2592.0	...
3327314	  785.9	  616.3	 2592.0	...
3327315	  785.7	  616.3	 2593.0	...
3327316	  785.3	  616.3	 2594.0	...
3327317	  785.0	  616.2	 2594.0	...
3327318	  784.9	  616.1	 2594.0	...
3327319	  784.9	  616.1	 2595.0	...
3327320	  784.8	  616.0	 2596.0	...
3327321	  784.7	  616.0	 2597.0	...
3327322	  784.8	  615.8	 2596.0	...
3327323	  784.9	  615.6	 2596.0	...
3327324	  785.1	  615.3	 2595.0	...
3327325	  785.2	  615.1	 2591.0	...
3327326	  785.3	  614.9	 2587.0	...
3327327	  785.3	  614.9	 2585.0	...
3327328	  785.4	  614.9	 2587.0	...
3327329	  785.3	  614.7	 2588.0	...
3327330	  785.3	  614.6	 2590.0	...
3327331	  785.2	  614.9	 2592.0	...
3327332	  785.2	  615.4	 2594.0	...
3327333	  785.3	  616.0	 2593.0	...
3327334	  785.2	  616.3	 2591.0	...
3327335	  785.1	  616.6	 2589.0	...
3327336	  785.1	  616.2	 2590.0	...
3327337	  785.0	  615.8	 2592.0	...
3327338	  785.0	  615.5	 2595.0	...
3327339	  784.9	  615.7	 2597.0	...
3327340	  784.8	  615.8	 2597.0	...
3327341	  784.5	  616.1	 2596.0	...
3327342	  783.8	  616.5	 2595.0	...
3327343	  782.9	  617.0	 2594.0	...
EFIX R   3324360	3327343	2984	  777.0	  617.1	   2551
SSACC R  3327344
3327344	  781.5	  616.8	 2594.0	...
3327345	  779.8	  616.7	 2595.0	...
3327346	  777.8	  616.3	 2594.0	...
3327347	  775.0	  616.1	 2592.0	...
3327348	  772.4	  615.2	 2592.0	...
3327349	  769.3	  614.4	 2592.0	...
3327350	  766.6	  613.6	 2593.0	...
3327351	  763.6	  612.7	 2593.0	...
3327352	  761.1	  611.6	 2592.0	...
3327353	  759.6	  610.5	 2592.0	...
ESACC R  3327344	3327353	10	  781.5	  616.8	  759.6	  610.5	   0.49	     55
SFIX R   3327354
3327354	  758.2	  609.2	 2592.0	...
3327355	  757.5	  607.6	 2592.0	...
3327356	  756.7	  606.2	 2592.0	...
3327357	  756.7	  605.7	 2593.0	...
3327358	  757.0	  605.8	 2592.0	...
3327359	  758.3	  606.3	 2591.0	...
3327360	  759.8	  606.8	 2589.0	...
3327361	  761.8	  607.3	 2587.0	...
3327362	  763.1	  607.4	 2587.0	...
3327363	  764.7	  607.4	 2586.0	...
3327364	  766.0	  607.9	 2586.0	...
3327365	  767.0	  608.8	 2586.0	...
3327366	  767.8	  609.5	 2584.0	...
3327367	  768.7	  609.7	 2584.0	...
3327368	  769.5	  609.7	 2584.0	...
3327369	  770.2	  609.5	 2585.0	...
3327370	  770.0	  609.5	 2584.0	...
3327371	  769.8	  609.8	 2584.0	...
3327372	  769.7	  610.2	 2581.0	...
3327373	  769.6	  610.7	 2579.0	...
3327374	  769.4	  610.7	 2578.0	...
3327375	  769.0	  610.7	 2578.0	...
3327376	  768.7	  610.7	 2579.0	...
3327377	  768.4	  611.0	 2580.0	...
3327378	  768.4	  611.1	 2579.0	...
3327379	  768.4	  611.4	 2578.0	...
3327380	  768.4	  611.5	 2576.0	...
3327381	  768.2	  611.8	 2576.0	...
3327382	  767.9	  612.0	 2577.0	...
3327383	  767.7	  612.1	 2578.0	...
3327384	  767.7	  612.2	 2578.0	...
3327385	  767.6	  612.1	 2579.0	...
3327386	  767.3	  611.8	 2579.0	...
3327387	  767.0	  611.6	 2577.0	...
3327388	  766.9	  611.5	 2574.0	...
3327389	  766.9	  611.8	 2574.0	...
3327390	  766.9	  611.9	 2575.0	...
3327391	  766.8	  612.0	 2577.0	...
3327392	  766.9	  611.9	 2578.0	...
3327393	  767.0	  611.9	 2575.0	...
3327394	  766.9	  612.0	 2572.0	...
3327395	  766.9	  612.0	 2569.0	...
3327396	  766.8	  612.1	 2568.0	...
3327397	  766.8	  611.8	 2569.0	...
3327398	  766.8	  611.4	 2569.0	...
3327399	  766.6	  611.0	 2570.0	...
3327400	  766.5	  611.3	 2572.0	...
3327401	  766.4	  611.8	 2573.0	...
3327402	  766.3	  612.1	 2572.0	...
3327403	  766.3	  612.1	 2569.0	...
3327404	  766.2	  612.0	 2567.0	...
3327405	  766.2	  612.0	 2566.0	...
3327406	  766.3	  612.0	 2566.0	...
3327407	  766.5	  612.1	 2568.0	...
3327408	  766.6	  612.3	 2569.0	...
3327409	  766.6	  612.6	 2570.0	...
3327410	  766.6	  612.7	 2569.0	...
3327411	  766.5	  613.0	 2568.0	...
3327412	  766.4	  613.1	 2568.0	...
3327413	  766.3	  612.8	 2569.0	...
3327414	  766.3	  612.4	 2569.0	...
3327415	  766.4	  611.9	 2567.0	...
3327416	  766.6	  611.9	 2565.0	...
3327417	  766.5	  611.9	 2564.0	...
3327418	  766.3	  611.8	 2565.0	...
3327419	  766.3	  611.7	 2562.0	...
3327420	  766.5	  611.6	 2560.0	...
3327421	  766.7	  611.6	 2557.0	...
3327422	  767.0	  611.7	 2557.0	...
3327423	  767.2	  611.9	 2558.0	...
3327424	  767.2	  612.2	 2558.0	...
3327425	  766.9	  612.0	 2559.0	...
3327426	  766.6	  611.6	 2559.0	...
3327427	  766.5	  611.2	 2559.0	...
3327428	  766.5	  611.3	 2559.0	...
3327429	  766.4	  611.3	 2559.0	...
3327430	  766.6	  611.7	 2558.0	...
3327431	  766.8	  612.1	 2555.0	...
3327432	  767.0	  612.4	 2553.0	...
3327433	  767.0	  612.4	 2553.0	...
MSG	3327434 0000 _ Number Off
3327434	  766.9	  612.3	 2555.0	...
3327435	  766.9	  612.3	 2556.0	...
3327436	  766.9	  612.3	 2556.0	...
3327437	  767.0	  612.3	 2554.0	...
3327438	  767.1	  612.2	 2553.0	...
3327439	  767.2	  612.4	 2551.0	...
3327440	  767.0	  612.7	 2551.0	...
3327441	  766.9	  613.0	 2551.0	...
3327442	  766.8	  612.8	 2550.0	...
3327443	  766.9	  612.4	 2550.0	...
3327444	  767.0	  612.1	 2550.0	...
3327445	  767.1	  612.2	 2550.0	...
3327446	  767.1	  612.3	 2550.0	...
3327447	  767.1	  612.3	 2548.0	...
3327448	  767.1	  612.2	 2546.0	...
3327449	  767.1	  612.1	 2546.0	...
3327450	  767.1	  612.0	 2548.0	...
3327451	  767.1	  611.9	 2551.0	...
3327452	  767.0	  611.7	 2551.0	...
3327453	  767.0	  611.3	 2552.0	...
3327454	  767.0	  611.0	 2552.0	...
3327455	  767.0	  611.4	 2551.0	...
3327456	  767.1	  611.9	 2550.0	...
3327457	  767.1	  612.6	 2547.0	...
3327458	  767.0	  612.7	 2545.0	...
3327459	  766.8	  612.5	 2544.0	...
3327460	  766.8	  612.2	 2544.0	...
3327461	  766.8	  612.1	 2545.0	...
3327462	  767.3	  612.3	 2547.0	...
3327463	  767.8	  612.6	 2550.0	...
3327464	  768.0	  612.6	 2551.0	...
3327465	  767.5	  612.7	 2551.0	...
3327466	  766.9	  612.8	 2551.0	...
3327467	  767.0	  612.8	 2550.0	...
3327468	  767.3	  612.9	 2547.0	...
3327469	  767.7	  612.9	 2544.0	...
3327470	  767.8	  613.1	 2540.0	...
3327471	  767.7	  613.2	 2539.0	...
3327472	  767.3	  612.8	 2541.0	...
3327473	  767.0	  612.2	 2542.0	...
3327474	  767.1	  611.6	 2542.0	...
3327475	  767.2	  611.5	 2541.0	...
3327476	  767.5	  611.9	 2541.0	...
3327477	  767.8	  612.3	 2543.0	...
3327478	  768.0	  612.7	 2545.0	...
3327479	  768.1	  612.9	 2544.0	...
3327480	  768.1	  612.9	 2542.0	...
3327481	  768.2	  612.8	 2541.0	...
3327482	  768.4	  612.6	 2542.0	...
3327483	  768.5	  612.4	 2543.0	...
3327484	  768.5	  612.2	 2546.0	...
3327485	  768.2	  612.1	 2546.0	...
3327486	  767.8	  612.1	 2547.0	...
3327487	  767.5	  612.1	 2547.0	...
3327488	  767.5	  612.1	 2546.0	...
3327489	  767.5	  612.3	 2544.0	...
3327490	  767.5	  612.5	 2542.0	...
3327491	  767.5	  612.6	 2543.0	...
3327492	  767.6	  612.9	 2545.0	...
3327493	  767.7	  613.1	 2546.0	...
3327494	  767.7	  613.3	 2546.0	...
3327495	  767.7	  612.9	 2546.0	...
3327496	  767.9	  612.6	 2546.0	...
3327497	  768.0	  612.6	 2547.0	...
3327498	  767.9	  612.8	 2547.0	...
3327499	  767.8	  612.9	 2547.0	...
3327500	  768.0	  612.8	 2546.0	...
3327501	  768.3	  612.6	 2546.0	...
3327502	  768.6	  612.5	 2545.0	...
3327503	  768.6	  612.4	 2545.0	...
3327504	  768.7	  612.4	 2544.0	...
3327505	  768.7	  612.4	 2544.0	...
3327506	  768.7	  612.3	 2544.0	...
3327507	  768.6	  611.9	 2543.0	...
3327508	  768.5	  611.6	 2543.0	...
3327509	  768.3	  611.5	 2544.0	...
3327510	  768.3	  611.7	 2543.0	...
3327511	  768.3	  611.9	 2542.0	...
3327512	  768.3	  612.6	 2544.0	...
3327513	  768.7	  613.1	 2546.0	...
3327514	  769.1	  613.1	 2549.0	...
3327515	  769.3	  612.4	 2548.0	...
3327516	  769.2	  611.9	 2547.0	...
3327517	  769.0	  612.1	 2547.0	...
3327518	  769.0	  612.3	 2547.0	...
3327519	  769.1	  612.5	 2548.0	...
3327520	  769.2	  612.6	 2549.0	...
3327521	  769.3	  612.8	 2546.0	...
3327522	  769.3	  612.9	 2543.0	...
3327523	  769.2	  613.1	 2540.0	...
3327524	  769.1	  613.2	 2540.0	...
3327525	  769.0	  613.1	 2541.0	...
3327526	  769.0	  612.9	 2543.0	...
3327527	  769.0	  612.7	 2544.0	...
3327528	  769.2	  612.4	 2542.0	...
3327529	  769.5	  612.2	 2540.0	...
3327530	  769.6	  612.0	 2541.0	...
3327531	  769.2	  612.1	 2545.0	...
3327532	  768.8	  612.0	 2548.0	...
3327533	  768.4	  611.9	 2548.0	...
3327534	  768.4	  611.4	 2547.0	...
3327535	  768.5	  611.1	 2546.0	...
3327536	  768.7	  611.5	 2545.0	...
3327537	  769.1	  612.0	 2544.0	...
3327538	  769.5	  612.6	 2543.0	...
3327539	  769.6	  612.7	 2542.0	...
3327540	  769.4	  612.4	 2541.0	...
3327541	  769.2	  612.1	 2540.0	...
3327542	  769.1	  611.9	 2540.0	...
3327543	  769.1	  611.8	 2540.0	...
3327544	  769.2	  611.7	 2542.0	...
3327545	  769.2	  611.5	 2545.0	...
3327546	  769.1	  611.6	 2547.0	...
3327547	  769.0	  611.6	 2545.0	...
3327548	  769.2	  611.3	 2542.0	...
3327549	  769.5	  611.0	 2541.0	...
3327550	  769.8	  610.8	 2541.0	...
3327551	  769.8	  611.0	 2543.0	...
3327552	  769.8	  611.4	 2545.0	...
3327553	  769.9	  611.6	 2545.0	...
3327554	  770.0	  611.8	 2544.0	...
3327555	  769.8	  611.7	 2546.0	...
3327556	  769.7	  611.7	 2549.0	...
3327557	  769.3	  611.5	 2550.0	...
3327558	  769.1	  611.3	 2548.0	...
3327559	  769.1	  611.4	 2547.0	...
3327560	  769.2	  611.6	 2547.0	...
3327561	  769.3	  611.8	 2547.0	...
3327562	  769.2	  611.9	 2545.0	...
3327563	  769.2	  611.8	 2543.0	...
3327564	  769.3	  611.7	 2541.0	...
3327565	  769.4	  611.6	 2541.0	...
3327566	  769.6	  611.6	 2542.0	...
3327567	  769.7	  611.5	 2542.0	...
3327568	  769.9	  611.5	 2541.0	...
3327569	  769.9	  611.5	 2542.0	...
3327570	  770.0	  611.6	 2544.0	...
3327571	  770.1	  612.0	 2546.0	...
3327572	  770.1	  612.4	 2545.0	...
3327573	  769.8	  612.6	 2542.0	...
3327574	  769.4	  612.4	 2540.0	...
3327575	  769.3	  611.9	 2539.0	...
3327576	  769.4	  611.6	 2539.0	...
3327577	  769.6	  611.5	 2540.0	...
3327578	  769.9	  611.2	 2540.0	...
3327579	  770.2	  610.8	 2539.0	...
3327580	  770.2	  610.5	 2538.0	...
3327581	  770.0	  610.4	 2538.0	...
3327582	  769.9	  610.4	 2539.0	...
3327583	  769.9	  610.5	 2540.0	...
3327584	  769.9	  610.5	 2540.0	...
3327585	  769.9	  610.5	 2540.0	...
3327586	  769.8	  611.1	 2540.0	...
3327587	  769.8	  611.6	 2541.0	...
3327588	  769.8	  612.1	 2541.0	...
3327589	  769.6	  612.0	 2544.0	...
3327590	  769.5	  611.9	 2546.0	...
3327591	  769.8	  612.1	 2548.0	...
3327592	  770.4	  612.3	 2548.0	...
3327593	  771.0	  611.9	 2547.0	...
3327594	  770.5	  611.3	 2545.0	...
3327595	  770.0	  610.8	 2543.0	...
3327596	  769.5	  611.3	 2542.0	...
3327597	  769.4	  611.7	 2542.0	...
3327598	  769.8	  612.1	 2543.0	...
3327599	  770.2	  611.9	 2544.0	...
3327600	  770.3	  611.8	 2543.0	...
3327601	  769.9	  611.7	 2541.0	...
3327602	  769.5	  611.8	 2539.0	...
3327603	  769.6	  612.1	 2540.0	...
3327604	  769.7	  612.5	 2541.0	...
3327605	  770.0	  613.0	 2541.0	...
3327606	  770.3	  613.1	 2542.0	...
3327607	  770.5	  612.5	 2543.0	...
3327608	  770.6	  612.0	 2545.0	...
3327609	  770.8	  611.6	 2546.0	...
3327610	  770.4	  611.8	 2547.0	...
3327611	  770.0	  611.8	 2548.0	...
3327612	  769.6	  611.8	 2548.0	...
3327613	  769.7	  611.8	 2548.0	...
3327614	  770.0	  611.9	 2547.0	...
3327615	  770.2	  612.1	 2546.0	...
3327616	  770.4	  612.5	 2546.0	...
3327617	  770.4	  612.9	 2547.0	...
3327618	  770.3	  612.8	 2547.0	...
3327619	  770.2	  612.3	 2549.0	...
3327620	  770.2	  612.2	 2550.0	...
3327621	  770.2	  612.5	 2550.0	...
3327622	  770.3	  612.8	 2550.0	...
3327623	  770.4	  612.8	 2550.0	...
3327624	  770.5	  612.7	 2551.0	...
3327625	  770.5	  612.7	 2551.0	...
3327626	  770.5	  612.7	 2552.0	...
3327627	  770.4	  612.7	 2552.0	...
3327628	  770.3	  612.7	 2552.0	...
3327629	  770.3	  612.7	 2554.0	...
3327630	  770.4	  612.7	 2556.0	...
3327631	  770.5	  612.7	 2555.0	...
3327632	  770.6	  612.6	 2553.0	...
3327633	  770.6	  612.6	 2550.0	...
3327634	  770.7	  612.7	 2551.0	...
MSG	3327635 0000 _ Number On
3327635	  770.7	  612.8	 2552.0	...
3327636	  770.7	  612.7	 2553.0	...
3327637	  770.7	  612.6	 2554.0	...
3327638	  770.6	  612.6	 2555.0	...
3327639	  770.7	  612.6	 2555.0	...
3327640	  770.7	  612.6	 2555.0	...
3327641	  770.7	  612.6	 2556.0	...
3327642	  770.6	  612.7	 2558.0	...
3327643	  770.4	  613.0	 2559.0	...
3327644	  770.4	  613.2	 2559.0	...
3327645	  770.4	  613.4	 2560.0	...
3327646	  770.4	  612.8	 2561.0	...
3327647	  770.3	  612.1	 2561.0	...
3327648	  770.3	  611.6	 2559.0	...
3327649	  770.4	  611.8	 2557.0	...
3327650	  770.4	  611.6	 2557.0	...
3327651	  770.6	  611.1	 2556.0	...
3327652	  770.6	  611.2	 2555.0	...
3327653	  770.4	  611.8	 2554.0	...
3327654	  770.2	  612.4	 2554.0	...
3327655	  770.0	  612.5	 2555.0	...
3327656	  770.0	  612.6	 2556.0	...
3327657	  770.0	  612.6	 2556.0	...
3327658	  770.0	  612.6	 2557.0	...
3327659	  770.0	  612.3	 2557.0	...
3327660	  769.9	  612.0	 2558.0	...
3327661	  769.9	  612.1	 2561.0	...
3327662	  769.9	  612.5	 2564.0	...
3327663	  769.9	  612.7	 2567.0	...
3327664	  769.8	  612.1	 2566.0	...
3327665	  769.7	  611.6	 2565.0	...
3327666	  769.6	  611.4	 2564.0	...
3327667	  769.5	  611.5	 2564.0	...
3327668	  769.4	  611.6	 2563.0	...
3327669	  769.3	  611.4	 2563.0	...
3327670	  769.2	  611.2	 2565.0	...
3327671	  769.3	  611.5	 2568.0	...
3327672	  769.5	  611.9	 2570.0	...
3327673	  769.6	  611.8	 2570.0	...
3327674	  769.5	  611.4	 2569.0	...
3327675	  769.4	  610.9	 2570.0	...
3327676	  769.3	  610.9	 2570.0	...
3327677	  769.2	  610.5	 2567.0	...
3327678	  769.4	  610.1	 2564.0	...
3327679	  769.7	  610.0	 2562.0	...
3327680	  770.0	  610.2	 2566.0	...
3327681	  769.9	  610.5	 2569.0	...
3327682	  769.7	  610.6	 2569.0	...
3327683	  769.6	  610.7	 2566.0	...
3327684	  769.5	  610.6	 2566.0	...
3327685	  769.8	  610.3	 2568.0	...
3327686	  770.2	  609.9	 2569.0	...
3327687	  770.4	  609.9	 2568.0	...
3327688	  770.3	  610.0	 2567.0	...
3327689	  770.3	  610.1	 2567.0	...
3327690	  769.8	  610.3	 2568.0	...
3327691	  769.4	  610.3	 2569.0	...
3327692	  768.9	  610.4	 2570.0	...
3327693	  768.9	  610.6	 2571.0	...
3327694	  769.0	  610.8	 2572.0	...
3327695	  769.0	  610.9	 2573.0	...
3327696	  769.3	  610.9	 2573.0	...
3327697	  769.5	  610.4	 2573.0	...
3327698	  769.6	  609.7	 2573.0	...
3327699	  769.4	  609.0	 2572.0	...
3327700	  769.5	  608.8	 2572.0	...
3327701	  769.7	  608.7	 2570.0	...
3327702	  770.0	  608.6	 2566.0	...
3327703	  770.0	  608.6	 2563.0	...
3327704	  770.0	  608.6	 2563.0	...
3327705	  770.1	  608.7	 2566.0	...
3327706	  769.7	  608.7	 2569.0	...
3327707	  769.3	  608.7	 2570.0	...
3327708	  768.9	  608.8	 2573.0	...
3327709	  769.1	  608.9	 2576.0	...
3327710	  769.2	  609.1	 2579.0	...
3327711	  769.3	  608.9	 2580.0	...
3327712	  769.4	  608.8	 2581.0	...
3327713	  769.5	  609.1	 2581.0	...
3327714	  769.6	  609.6	 2581.0	...
3327715	  769.7	  609.9	 2581.0	...
3327716	  769.8	  609.7	 2581.0	...
3327717	  769.8	  609.3	 2582.0	...
3327718	  769.9	  609.1	 2581.0	...
3327719	  769.9	  609.3	 2581.0	...
3327720	  769.9	  609.7	 2583.0	...
3327721	  770.0	  610.1	 2584.0	...
3327722	  770.1	  610.1	 2585.0	...
3327723	  770.3	  610.1	 2585.0	...
3327724	  770.3	  610.2	 2586.0	...
3327725	  770.2	  610.2	 2587.0	...
3327726	  770.0	  610.2	 2589.0	...
3327727	  769.8	  610.2	 2588.0	...
3327728	  769.8	  610.1	 2588.0	...
3327729	  769.8	  610.1	 2587.0	...
3327730	  769.7	  610.1	 2587.0	...
3327731	  769.6	  610.1	 2588.0	...
3327732	  769.8	  609.8	 2588.0	...
3327733	  770.1	  609.6	 2590.0	...
3327734	  770.3	  609.4	 2593.0	...
3327735	  770.1	  609.7	 2596.0	...
3327736	  769.8	  610.0	 2596.0	...
3327737	  769.5	  610.3	 2596.0	...
3327738	  769.5	  610.3	 2596.0	...
3327739	  769.5	  610.3	 2596.0	...
3327740	  769.5	  610.3	 2595.0	...
3327741	  769.6	  610.1	 2594.0	...
3327742	  769.7	  610.1	 2594.0	...
3327743	  769.8	  610.1	 2594.0	...
3327744	  769.8	  610.2	 2595.0	...
3327745	  769.8	  610.4	 2598.0	...
3327746	  769.8	  610.5	 2599.0	...
3327747	  769.5	  609.9	 2599.0	...
3327748	  769.2	  609.1	 2597.0	...
3327749	  768.9	  608.3	 2597.0	...
3327750	  769.0	  608.9	 2597.0	...
3327751	  769.0	  609.4	 2598.0	...
3327752	  769.0	  609.8	 2600.0	...
3327753	  768.9	  609.5	 2603.0	...
3327754	  769.1	  609.4	 2603.0	...
3327755	  769.3	  609.4	 2603.0	...
3327756	  769.5	  609.5	 2604.0	...
3327757	  769.4	  609.6	 2604.0	...
3327758	  769.7	  609.6	 2606.0	...
3327759	  769.8	  609.6	 2607.0	...
3327760	  769.5	  609.6	 2608.0	...
3327761	  769.0	  609.6	 2607.0	...
3327762	  768.5	  609.8	 2606.0	...
3327763	  768.6	  609.9	 2605.0	...
3327764	  768.6	  609.9	 2605.0	...
3327765	  768.9	  609.6	 2607.0	...
3327766	  769.2	  609.2	 2611.0	...
3327767	  769.6	  608.9	 2614.0	...
3327768	  769.5	  609.2	 2614.0	...
3327769	  769.2	  609.5	 2614.0	...
3327770	  768.7	  609.7	 2614.0	...
3327771	  768.6	  609.5	 2615.0	...
3327772	  768.5	  609.2	 2617.0	...
3327773	  768.5	  609.1	 2619.0	...
3327774	  768.6	  609.0	 2621.0	...
3327775	  768.7	  609.1	 2621.0	...
3327776	  768.7	  609.2	 2621.0	...
3327777	  768.7	  609.0	 2621.0	...
3327778	  768.7	  608.7	 2621.0	...
3327779	  768.8	  608.6	 2622.0	...
3327780	  768.8	  609.0	 2623.0	...
3327781	  768.9	  609.4	 2623.0	...
3327782	  768.9	  609.5	 2623.0	...
3327783	  768.8	  609.4	 2623.0	...
3327784	  768.6	  609.6	 2623.0	...
3327785	  768.4	  609.8	 2624.0	...
3327786	  768.3	  610.0	 2624.0	...
3327787	  768.3	  609.9	 2625.0	...
3327788	  768.4	  609.8	 2626.0	...
3327789	  768.4	  609.8	 2627.0	...
3327790	  768.5	  609.8	 2628.0	...
3327791	  768.6	  609.8	 2629.0	...
3327792	  768.3	  609.5	 2631.0	...
3327793	  768.0	  609.2	 2632.0	...
3327794	  767.7	  609.2	 2633.0	...
3327795	  767.7	  609.5	 2633.0	...
3327796	  767.7	  609.7	 2633.0	...
3327797	  767.7	  609.6	 2633.0	...
3327798	  767.7	  609.3	 2634.0	...
3327799	  767.5	  609.3	 2635.0	...
3327800	  767.3	  609.3	 2635.0	...
3327801	  767.3	  609.5	 2634.0	...
3327802	  767.4	  609.5	 2634.0	...
3327803	  767.5	  609.8	 2634.0	...
3327804	  767.6	  610.2	 2634.0	...
3327805	  767.6	  610.1	 2634.0	...
3327806	  767.8	  609.6	 2636.0	...
3327807	  768.1	  609.1	 2637.0	...
3327808	  768.4	  608.9	 2639.0	...
3327809	  768.5	  608.7	 2640.0	...
3327810	  768.5	  608.5	 2640.0	...
3327811	  768.1	  608.5	 2640.0	...
3327812	  767.8	  608.5	 2641.0	...
3327813	  767.5	  608.8	 2642.0	...
3327814	  767.9	  608.9	 2641.0	...
3327815	  768.3	  609.0	 2638.0	...
3327816	  768.5	  608.8	 2638.0	...
3327817	  768.4	  608.8	 2640.0	...
3327818	  768.3	  608.8	 2642.0	...
3327819	  768.0	  608.6	 2643.0	...
3327820	  767.7	  608.4	 2643.0	...
3327821	  767.9	  608.2	 2644.0	...
3327822	  768.3	  608.3	 2645.0	...
3327823	  768.6	  608.1	 2645.0	...
3327824	  768.3	  607.9	 2646.0	...
3327825	  768.0	  607.7	 2646.0	...
3327826	  768.0	  607.9	 2646.0	...
3327827	  768.1	  607.9	 2647.0	...
3327828	  768.2	  607.9	 2647.0	...
3327829	  768.2	  608.0	 2648.0	...
3327830	  767.8	  608.2	 2649.0	...
3327831	  767.5	  608.4	 2648.0	...
3327832	  767.2	  608.5	 2647.0	...
3327833	  767.2	  608.6	 2647.0	...
3327834	  767.2	  608.7	 2651.0	...
3327835	  767.4	  608.9	 2654.0	...
3327836	  767.5	  609.0	 2658.0	...
3327837	  767.6	  609.3	 2658.0	...
3327838	  767.5	  609.4	 2657.0	...
3327839	  767.6	  609.3	 2657.0	...
3327840	  767.8	  609.3	 2656.0	...
3327841	  767.8	  609.5	 2655.0	...
3327842	  767.7	  609.8	 2653.0	...
3327843	  767.6	  609.9	 2651.0	...
3327844	  767.4	  610.0	 2650.0	...
3327845	  767.4	  610.1	 2650.0	...
3327846	  767.3	  610.1	 2651.0	...
3327847	  767.3	  609.9	 2652.0	...
3327848	  767.4	  609.8	 2654.0	...
3327849	  767.2	  609.8	 2656.0	...
3327850	  767.1	  609.9	 2657.0	...
3327851	  766.8	  610.1	 2658.0	...
3327852	  766.6	  610.1	 2659.0	...
3327853	  766.5	  609.8	 2661.0	...
3327854	  766.8	  609.4	 2662.0	...
3327855	  767.2	  609.0	 2664.0	...
3327856	  767.6	  609.1	 2665.0	...
3327857	  767.6	  609.6	 2665.0	...
3327858	  767.5	  610.0	 2663.0	...
3327859	  767.4	  610.5	 2663.0	...
3327860	  767.4	  610.7	 2666.0	...
3327861	  767.2	  610.5	 2668.0	...
3327862	  767.1	  610.2	 2671.0	...
3327863	  766.9	  609.8	 2670.0	...
3327864	  766.9	  609.7	 2670.0	...
3327865	  767.0	  609.6	 2670.0	...
3327866	  767.1	  609.6	 2671.0	...
3327867	  767.0	  609.7	 2672.0	...
3327868	  766.9	  609.9	 2672.0	...
3327869	  766.7	  610.0	 2673.0	...
3327870	  766.6	  610.1	 2673.0	...
3327871	  766.6	  610.3	 2672.0	...
3327872	  766.7	  610.3	 2670.0	...
3327873	  766.7	  609.3	 2668.0	...
3327874	  766.7	  608.2	 2666.0	...
3327875	  766.7	  607.4	 2665.0	...
3327876	  766.8	  608.0	 2665.0	...
3327877	  766.9	  608.8	 2665.0	...
3327878	  766.9	  609.5	 2666.0	...
3327879	  766.8	  610.1	 2668.0	...
3327880	  766.7	  610.9	 2671.0	...
3327881	  766.6	  611.4	 2671.0	...
3327882	  766.7	  611.5	 2672.0	...
3327883	  766.8	  611.2	 2672.0	...
3327884	  766.7	  610.9	 2672.0	...
3327885	  766.4	  611.1	 2673.0	...
3327886	  766.5	  611.2	 2674.0	...
3327887	  766.8	  610.6	 2676.0	...
3327888	  767.1	  609.7	 2675.0	...
3327889	  766.9	  609.0	 2675.0	...
3327890	  766.9	  609.4	 2674.0	...
3327891	  766.8	  609.8	 2673.0	...
3327892	  766.8	  610.0	 2675.0	...
3327893	  766.6	  610.1	 2677.0	...
3327894	  766.3	  610.5	 2679.0	...
3327895	  766.0	  610.9	 2678.0	...
3327896	  766.4	  611.3	 2678.0	...
3327897	  766.9	  611.2	 2678.0	...
3327898	  767.1	  610.8	 2681.0	...
3327899	  766.9	  610.4	 2683.0	...
3327900	  766.7	  609.9	 2685.0	...
3327901	  766.7	  609.7	 2685.0	...
3327902	  766.6	  609.5	 2686.0	...
3327903	  766.5	  609.4	 2686.0	...
3327904	  766.3	  609.3	 2686.0	...
3327905	  766.2	  609.3	 2685.0	...
3327906	  766.3	  609.5	 2684.0	...
3327907	  766.4	  609.7	 2683.0	...
3327908	  766.5	  609.7	 2681.0	...
3327909	  766.5	  609.6	 2682.0	...
3327910	  766.6	  609.8	 2683.0	...
3327911	  766.7	  610.2	 2681.0	...
3327912	  766.9	  610.3	 2679.0	...
3327913	  767.2	  609.9	 2677.0	...
3327914	  767.5	  609.4	 2678.0	...
3327915	  767.7	  609.3	 2678.0	...
3327916	  767.5	  609.3	 2681.0	...
3327917	  767.2	  609.3	 2683.0	...
3327918	  766.9	  609.4	 2685.0	...
3327919	  766.9	  609.4	 2684.0	...
3327920	  767.0	  609.5	 2684.0	...
3327921	  767.0	  609.7	 2685.0	...
3327922	  766.9	  609.9	 2686.0	...
3327923	  766.7	  610.0	 2685.0	...
3327924	  767.0	  610.0	 2684.0	...
3327925	  767.4	  610.0	 2683.0	...
3327926	  768.1	  609.9	 2684.0	...
3327927	  768.4	  609.8	 2684.0	...
3327928	  768.7	  609.6	 2684.0	...
3327929	  768.3	  609.5	 2685.0	...
3327930	  767.7	  609.5	 2683.0	...
3327931	  767.2	  609.6	 2682.0	...
3327932	  767.2	  609.6	 2681.0	...
3327933	  767.1	  609.8	 2683.0	...
3327934	  767.1	  610.0	 2685.0	...
3327935	  766.7	  610.3	 2687.0	...
3327936	  766.4	  610.3	 2687.0	...
3327937	  766.1	  610.4	 2688.0	...
3327938	  766.2	  610.4	 2689.0	...
3327939	  766.7	  610.3	 2689.0	...
3327940	  767.2	  610.3	 2688.0	...
3327941	  767.7	  610.2	 2686.0	...
3327942	  767.7	  610.2	 2684.0	...
3327943	  767.7	  610.2	 2684.0	...
3327944	  767.7	  610.2	 2684.0	...
3327945	  767.7	  610.2	 2685.0	...
3327946	  767.8	  609.9	 2686.0	...
3327947	  767.7	  609.5	 2687.0	...
MSG	3327948 0000 _ Number Off
3327948	  767.7	  609.3	 2688.0	...
3327949	  767.7	  609.5	 2688.0	...
3327950	  767.8	  609.7	 2688.0	...
3327951	  767.7	  609.3	 2687.0	...
3327952	  767.7	  608.9	 2686.0	...
3327953	  767.7	  609.0	 2685.0	...
3327954	  767.7	  609.4	 2685.0	...
3327955	  767.7	  609.8	 2686.0	...
3327956	  767.7	  610.0	 2687.0	...
3327957	  767.8	  610.1	 2687.0	...
3327958	  768.0	  610.2	 2688.0	...
3327959	  768.2	  610.1	 2688.0	...
3327960	  768.3	  610.0	 2688.0	...
3327961	  767.7	  610.1	 2690.0	...
3327962	  767.1	  610.2	 2691.0	...
3327963	  767.0	  610.2	 2692.0	...
3327964	  767.8	  610.0	 2692.0	...
3327965	  768.7	  609.8	 2692.0	...
3327966	  768.7	  609.3	 2692.0	...
3327967	  768.4	  608.8	 2691.0	...
3327968	  768.1	  608.4	 2690.0	...
3327969	  768.1	  608.3	 2688.0	...
3327970	  768.1	  608.2	 2688.0	...
3327971	  768.1	  608.2	 2689.0	...
3327972	  768.2	  608.8	 2689.0	...
3327973	  768.0	  609.4	 2687.0	...
3327974	  767.8	  610.0	 2685.0	...
3327975	  767.5	  610.0	 2683.0	...
3327976	  767.5	  610.0	 2682.0	...
3327977	  767.3	  609.7	 2680.0	...
3327978	  767.2	  609.4	 2679.0	...
3327979	  767.3	  609.1	 2682.0	...
3327980	  767.6	  609.1	 2683.0	...
3327981	  768.0	  608.9	 2685.0	...
3327982	  768.0	  608.8	 2685.0	...
3327983	  767.8	  609.1	 2685.0	...
3327984	  767.7	  609.4	 2684.0	...
3327985	  767.9	  609.6	 2683.0	...
3327986	  768.1	  609.6	 2681.0	...
3327987	  768.2	  609.2	 2680.0	...
3327988	  768.1	  608.8	 2680.0	...
3327989	  768.2	  608.5	 2681.0	...
3327990	  768.3	  608.7	 2681.0	...
3327991	  768.6	  608.9	 2682.0	...
3327992	  768.7	  609.0	 2682.0	...
3327993	  768.8	  609.0	 2682.0	...
3327994	  768.8	  608.6	 2683.0	...
3327995	  768.6	  608.2	 2682.0	...
3327996	  768.5	  608.2	 2682.0	...
3327997	  768.4	  608.6	 2681.0	...
3327998	  768.2	  609.1	 2681.0	...
3327999	  768.0	  609.4	 2680.0	...
3328000	  767.8	  609.7	 2679.0	...
3328001	  767.8	  609.7	 2678.0	...
3328002	  767.8	  609.2	 2678.0	...
3328003	  767.9	  608.8	 2678.0	...
3328004	  768.0	  608.4	 2677.0	...
3328005	  768.1	  608.3	 2677.0	...
3328006	  768.2	  608.7	 2676.0	...
3328007	  768.2	  609.2	 2676.0	...
3328008	  768.3	  609.9	 2675.0	...
3328009	  768.3	  610.0	 2675.0	...
3328010	  768.3	  610.3	 2675.0	...
3328011	  768.3	  610.4	 2676.0	...
3328012	  768.3	  610.1	 2677.0	...
3328013	  768.5	  609.6	 2678.0	...
3328014	  768.8	  609.0	 2679.0	...
3328015	  769.1	  608.8	 2678.0	...
3328016	  769.4	  609.0	 2676.0	...
3328017	  769.3	  609.4	 2674.0	...
3328018	  769.3	  609.8	 2675.0	...
3328019	  769.2	  609.7	 2676.0	...
3328020	  769.3	  609.5	 2677.0	...
3328021	  769.2	  609.4	 2677.0	...
3328022	  769.2	  609.4	 2678.0	...
3328023	  769.2	  609.3	 2675.0	...
3328024	  769.2	  609.1	 2673.0	...
3328025	  769.2	  609.0	 2670.0	...
3328026	  769.3	  609.6	 2670.0	...
3328027	  769.5	  610.1	 2671.0	...
3328028	  769.7	  610.6	 2673.0	...
3328029	  769.7	  610.4	 2675.0	...
3328030	  769.5	  610.3	 2677.0	...
3328031	  769.4	  610.4	 2676.0	...
3328032	  769.6	  610.7	 2675.0	...
3328033	  769.9	  611.0	 2675.0	...
3328034	  769.8	  610.9	 2675.0	...
3328035	  769.6	  610.7	 2676.0	...
3328036	  769.4	  610.5	 2674.0	...
3328037	  769.4	  610.3	 2673.0	...
3328038	  769.3	  610.3	 2673.0	...
3328039	  769.2	  610.2	 2675.0	...
3328040	  769.2	  610.2	 2675.0	...
3328041	  769.5	  610.0	 2673.0	...
3328042	  769.8	  610.0	 2672.0	...
3328043	  770.0	  609.9	 2672.0	...
3328044	  770.0	  609.9	 2672.0	...
3328045	  769.6	  610.0	 2674.0	...
3328046	  769.3	  610.1	 2675.0	...
3328047	  769.3	  610.2	 2677.0	...
3328048	  769.7	  610.2	 2677.0	...
3328049	  770.4	  610.2	 2677.0	...
3328050	  770.7	  609.8	 2677.0	...
3328051	  770.9	  609.4	 2677.0	...
3328052	  771.0	  609.5	 2676.0	...
3328053	  771.1	  609.8	 2676.0	...
3328054	  771.1	  610.2	 2677.0	...
3328055	  770.8	  610.3	 2678.0	...
3328056	  770.5	  610.5	 2679.0	...
3328057	  770.4	  610.7	 2677.0	...
3328058	  770.5	  610.9	 2675.0	...
3328059	  770.5	  610.9	 2673.0	...
3328060	  770.5	  610.9	 2673.0	...
3328061	  770.4	  610.7	 2673.0	...
3328062	  770.4	  610.6	 2674.0	...
3328063	  770.4	  610.4	 2676.0	...
3328064	  770.4	  610.5	 2677.0	...
3328065	  770.5	  610.6	 2677.0	...
3328066	  770.3	  610.7	 2677.0	...
3328067	  770.0	  610.4	 2675.0	...
3328068	  769.8	  610.1	 2674.0	...
3328069	  769.7	  609.9	 2673.0	...
3328070	  769.8	  609.9	 2673.0	...
3328071	  769.9	  610.1	 2674.0	...
3328072	  770.1	  610.2	 2674.0	...
3328073	  770.1	  610.2	 2674.0	...
3328074	  770.0	  610.0	 2675.0	...
3328075	  770.0	  609.6	 2671.0	...
3328076	  770.2	  609.4	 2667.0	...
3328077	  770.4	  609.7	 2666.0	...
3328078	  770.8	  610.2	 2669.0	...
3328079	  770.9	  610.6	 2670.0	...
3328080	  771.0	  610.2	 2668.0	...
3328081	  770.9	  609.8	 2666.0	...
3328082	  770.9	  609.5	 2667.0	...
3328083	  770.9	  609.4	 2668.0	...
3328084	  771.1	  609.4	 2669.0	...
3328085	  771.3	  609.5	 2670.0	...
3328086	  771.7	  609.5	 2670.0	...
3328087	  772.0	  609.3	 2671.0	...
3328088	  772.1	  608.9	 2671.0	...
3328089	  771.9	  608.5	 2672.0	...
3328090	  771.6	  608.3	 2670.0	...
3328091	  771.5	  608.3	 2669.0	...
3328092	  771.6	  608.3	 2667.0	...
3328093	  771.8	  608.4	 2666.0	...
3328094	  772.0	  608.6	 2665.0	...
3328095	  772.1	  608.9	 2664.0	...
3328096	  772.1	  609.0	 2662.0	...
3328097	  771.9	  609.1	 2662.0	...
3328098	  771.6	  609.1	 2662.0	...
3328099	  771.5	  609.1	 2663.0	...
3328100	  771.5	  609.2	 2663.0	...
3328101	  771.5	  609.5	 2663.0	...
3328102	  771.4	  609.7	 2662.0	...
3328103	  771.6	  609.8	 2661.0	...
3328104	  771.8	  609.8	 2661.0	...
3328105	  772.0	  609.2	 2659.0	...
3328106	  772.0	  608.5	 2657.0	...
3328107	  772.0	  608.0	 2655.0	...
3328108	  771.9	  608.5	 2656.0	...
3328109	  771.8	  609.1	 2658.0	...
3328110	  771.7	  609.3	 2659.0	...
3328111	  771.9	  609.1	 2659.0	...
3328112	  772.2	  609.3	 2659.0	...
3328113	  772.3	  609.7	 2658.0	...
3328114	  772.0	  609.7	 2657.0	...
3328115	  771.8	  609.4	 2657.0	...
3328116	  771.8	  609.1	 2657.0	...
3328117	  771.8	  609.1	 2658.0	...
3328118	  771.9	  609.3	 2658.0	...
3328119	  772.0	  609.8	 2659.0	...
3328120	  772.1	  610.2	 2659.0	...
3328121	  772.0	  610.3	 2659.0	...
3328122	  772.0	  610.2	 2656.0	...
3328123	  772.1	  610.0	 2654.0	...
3328124	  772.4	  609.7	 2652.0	...
3328125	  772.7	  609.5	 2652.0	...
3328126	  772.7	  609.5	 2652.0	...
3328127	  772.6	  609.4	 2652.0	...
3328128	  772.5	  609.3	 2652.0	...
3328129	  772.5	  609.2	 2652.0	...
3328130	  772.5	  609.2	 2652.0	...
3328131	  772.5	  609.0	 2652.0	...
3328132	  772.6	  608.9	 2651.0	...
3328133	  772.7	  608.7	 2651.0	...
3328134	  772.8	  608.6	 2651.0	...
3328135	  772.9	  608.7	 2651.0	...
3328136	  772.8	  608.9	 2650.0	...
3328137	  772.8	  609.1	 2650.0	...
3328138	  772.9	  609.4	 2650.0	...
3328139	  773.2	  609.7	 2651.0	...
3328140	  773.5	  609.9	 2652.0	...
3328141	  773.3	  609.9	 2653.0	...
3328142	  772.9	  610.0	 2654.0	...
3328143	  772.6	  610.1	 2655.0	...
3328144	  772.7	  610.1	 2655.0	...
3328145	  772.8	  610.1	 2652.0	...
3328146	  772.7	  610.3	 2650.0	...
3328147	  772.7	  610.4	 2650.0	...
3328148	  772.7	  610.3	 2651.0	...
3328149	  772.7	  610.1	 2652.0	...
3328150	  772.8	  610.0	 2654.0	...
3328151	  772.9	  610.1	 2655.0	...
3328152	  773.1	  610.1	 2657.0	...
3328153	  773.2	  610.1	 2657.0	...
3328154	  773.3	  610.1	 2655.0	...
3328155	  773.4	  610.4	 2655.0	...
3328156	  773.4	  610.7	 2655.0	...
3328157	  773.4	  610.8	 2656.0	...
3328158	  773.4	  610.8	 2657.0	...
MSG	3328159 0000 _ Number On
3328159	  773.4	  610.7	 2658.0	...
3328160	  773.4	  610.8	 2657.0	...
3328161	  773.5	  610.8	 2654.0	...
3328162	  773.5	  610.4	 2651.0	...
3328163	  773.5	  609.9	 2650.0	...
3328164	  773.6	  609.5	 2650.0	...
3328165	  773.6	  609.5	 2650.0	...
3328166	  773.6	  609.3	 2650.0	...
3328167	  773.7	  609.2	 2649.0	...
3328168	  773.8	  609.1	 2649.0	...
3328169	  773.9	  609.3	 2650.0	...
3328170	  774.0	  609.4	 2652.0	...
3328171	  774.0	  609.4	 2652.0	...
3328172	  773.9	  609.2	 2653.0	...
3328173	  773.7	  609.2	 2653.0	...
3328174	  773.6	  609.1	 2653.0	...
3328175	  773.4	  609.2	 2653.0	...
3328176	  773.2	  609.3	 2653.0	...
3328177	  773.1	  609.4	 2653.0	...
3328178	  773.3	  609.5	 2653.0	...
3328179	  773.4	  609.5	 2650.0	...
3328180	  773.5	  609.5	 2647.0	...
3328181	  773.2	  609.5	 2645.0	...
3328182	  772.8	  609.7	 2646.0	...
3328183	  772.6	  609.8	 2648.0	...
3328184	  772.7	  609.9	 2648.0	...
3328185	  773.2	  609.8	 2649.0	...
3328186	  773.5	  609.8	 2648.0	...
3328187	  773.7	  609.9	 2648.0	...
3328188	  773.5	  610.1	 2646.0	...
3328189	  773.4	  610.2	 2644.0	...
3328190	  773.5	  610.2	 2645.0	...
3328191	  773.5	  610.1	 2648.0	...
3328192	  773.5	  610.1	 2651.0	...
3328193	  773.5	  610.1	 2651.0	...
3328194	  773.5	  610.2	 2650.0	...
3328195	  773.6	  610.3	 2648.0	...
3328196	  773.5	  610.4	 2645.0	...
3328197	  773.5	  610.5	 2645.0	...
3328198	  773.4	  610.5	 2644.0	...
3328199	  773.3	  610.8	 2644.0	...
3328200	  773.3	  611.1	 2644.0	...
3328201	  773.1	  611.2	 2644.0	...
3328202	  773.0	  611.0	 2644.0	...
3328203	  772.9	  611.1	 2647.0	...
3328204	  773.0	  611.4	 2649.0	...
3328205	  773.1	  611.2	 2652.0	...
3328206	  773.1	  610.8	 2652.0	...
3328207	  773.1	  610.4	 2650.0	...
3328208	  773.2	  610.4	 2649.0	...
3328209	  773.0	  610.5	 2647.0	...
3328210	  772.9	  610.5	 2648.0	...
3328211	  772.7	  610.5	 2649.0	...
3328212	  772.7	  610.4	 2650.0	...
3328213	  772.8	  610.3	 2651.0	...
3328214	  772.9	  610.8	 2652.0	...
3328215	  773.0	  611.4	 2650.0	...
3328216	  773.1	  611.4	 2648.0	...
3328217	  773.1	  610.8	 2646.0	...
3328218	  773.1	  610.2	 2646.0	...
3328219	  772.9	  610.2	 2646.0	...
3328220	  772.8	  610.2	 2646.0	...
3328221	  772.7	  610.2	 2647.0	...
3328222	  772.9	  610.4	 2649.0	...
3328223	  772.8	  610.5	 2651.0	...
3328224	  772.7	  610.5	 2651.0	...
3328225	  772.6	  610.3	 2651.0	...
3328226	  772.6	  610.1	 2651.0	...
3328227	  773.0	  610.1	 2650.0	...
3328228	  773.5	  610.2	 2648.0	...
3328229	  773.8	  610.2	 2647.0	...
3328230	  773.6	  610.3	 2647.0	...
3328231	  773.6	  610.7	 2648.0	...
3328232	  773.7	  611.1	 2650.0	...
3328233	  773.8	  611.2	 2652.0	...
3328234	  773.8	  610.8	 2652.0	...
3328235	  773.7	  610.3	 2652.0	...
3328236	  773.6	  610.3	 2652.0	...
3328237	  773.6	  610.4	 2652.0	...
3328238	  773.6	  610.5	 2651.0	...
3328239	  773.5	  610.7	 2650.0	...
3328240	  773.1	  610.7	 2648.0	...
3328241	  772.7	  610.8	 2648.0	...
3328242	  772.4	  610.8	 2647.0	...
3328243	  772.4	  610.6	 2647.0	...
3328244	  772.4	  610.6	 2647.0	...
3328245	  772.4	  610.5	 2647.0	...
3328246	  772.5	  610.6	 2645.0	...
3328247	  772.5	  610.7	 2643.0	...
3328248	  772.5	  610.6	 2643.0	...
3328249	  772.5	  610.4	 2644.0	...
3328250	  772.6	  610.4	 2645.0	...
3328251	  772.4	  610.5	 2645.0	...
3328252	  772.2	  610.5	 2644.0	...
3328253	  772.3	  610.3	 2643.0	...
3328254	  772.5	  610.4	 2642.0	...
3328255	  772.7	  610.7	 2641.0	...
3328256	  772.5	  611.0	 2640.0	...
3328257	  772.3	  611.0	 2640.0	...
3328258	  772.2	  610.9	 2642.0	...
3328259	  772.3	  610.8	 2643.0	...
3328260	  772.4	  610.8	 2643.0	...
3328261	  772.5	  610.8	 2643.0	...
3328262	  772.5	  610.7	 2643.0	...
3328263	  772.6	  610.6	 2643.0	...
3328264	  772.8	  610.7	 2643.0	...
3328265	  773.0	  610.9	 2642.0	...
3328266	  772.9	  611.1	 2642.0	...
3328267	  772.8	  610.8	 2642.0	...
3328268	  772.6	  610.5	 2641.0	...
3328269	  772.6	  610.0	 2640.0	...
3328270	  772.6	  609.8	 2639.0	...
3328271	  772.7	  609.7	 2639.0	...
3328272	  772.7	  609.7	 2640.0	...
3328273	  772.7	  609.7	 2640.0	...
3328274	  772.7	  609.9	 2641.0	...
3328275	  772.5	  610.0	 2641.0	...
3328276	  772.4	  609.9	 2641.0	...
3328277	  772.5	  610.0	 2642.0	...
3328278	  772.8	  610.2	 2642.0	...
3328279	  773.1	  610.2	 2641.0	...
3328280	  773.2	  610.0	 2640.0	...
3328281	  773.2	  610.0	 2637.0	...
3328282	  773.0	  610.1	 2636.0	...
3328283	  772.8	  610.3	 2634.0	...
3328284	  772.7	  610.7	 2634.0	...
3328285	  772.7	  611.1	 2634.0	...
3328286	  772.6	  611.5	 2636.0	...
3328287	  772.6	  611.5	 2638.0	...
3328288	  772.6	  611.6	 2640.0	...
3328289	  772.6	  611.6	 2641.0	...
3328290	  772.7	  611.6	 2642.0	...
3328291	  772.8	  611.6	 2644.0	...
3328292	  772.8	  611.5	 2641.0	...
3328293	  772.8	  611.2	 2638.0	...
3328294	  772.5	  611.1	 2634.0	...
3328295	  772.3	  611.0	 2635.0	...
3328296	  772.0	  611.3	 2636.0	...
3328297	  771.9	  611.5	 2637.0	...
3328298	  771.9	  611.6	 2638.0	...
3328299	  772.0	  611.6	 2636.0	...
3328300	  772.1	  611.5	 2633.0	...
3328301	  772.0	  611.4	 2633.0	...
3328302	  772.1	  611.2	 2634.0	...
3328303	  772.4	  611.8	 2636.0	...
3328304	  772.8	  612.5	 2635.0	...
3328305	  773.1	  612.8	 2635.0	...
3328306	  773.0	  612.6	 2634.0	...
3328307	  773.0	  612.4	 2633.0	...
3328308	  772.9	  612.5	 2634.0	...
3328309	  772.6	  612.5	 2634.0	...
3328310	  772.3	  612.5	 2636.0	...
3328311	  772.1	  612.5	 2636.0	...
3328312	  772.2	  612.5	 2634.0	...
3328313	  772.3	  612.7	 2632.0	...
3328314	  772.3	  612.9	 2632.0	...
3328315	  772.1	  612.8	 2635.0	...
3328316	  772.0	  612.6	 2637.0	...
3328317	  771.9	  612.3	 2637.0	...
3328318	  772.2	  612.3	 2636.0	...
3328319	  772.3	  612.4	 2636.0	...
3328320	  772.3	  612.5	 2638.0	...
3328321	  772.2	  612.5	 2639.0	...
3328322	  772.4	  612.4	 2639.0	...
3328323	  772.6	  612.6	 2639.0	...
3328324	  772.8	  612.9	 2638.0	...
3328325	  772.7	  612.7	 2640.0	...
3328326	  772.5	  612.2	 2641.0	...
3328327	  772.5	  611.8	 2640.0	...
3328328	  772.5	  611.8	 2638.0	...
3328329	  772.6	  611.8	 2636.0	...
3328330	  772.9	  611.9	 2635.0	...
3328331	  773.3	  611.9	 2635.0	...
3328332	  773.6	  611.9	 2634.0	...
3328333	  773.7	  612.0	 2634.0	...
3328334	  773.8	  612.1	 2635.0	...
3328335	  773.7	  612.3	 2634.0	...
3328336	  773.5	  612.4	 2633.0	...
3328337	  773.3	  612.5	 2633.0	...
3328338	  773.3	  612.8	 2633.0	...
3328339	  773.1	  613.1	 2633.0	...
3328340	  772.9	  613.5	 2633.0	...
3328341	  772.8	  613.7	 2634.0	...
3328342	  772.7	  613.7	 2635.0	...
3328343	  772.6	  613.6	 2635.0	...
3328344	  772.6	  613.4	 2632.0	...
3328345	  772.6	  613.6	 2630.0	...
3328346	  772.7	  614.1	 2627.0	...
3328347	  772.7	  614.5	 2627.0	...
3328348	  773.1	  614.4	 2628.0	...
3328349	  773.6	  614.1	 2628.0	...
3328350	  773.7	  613.8	 2628.0	...
3328351	  773.4	  614.0	 2628.0	...
3328352	  773.0	  614.1	 2629.0	...
3328353	  773.0	  614.0	 2630.0	...
3328354	  773.0	  614.0	 2630.0	...
3328355	  772.9	  614.0	 2630.0	...
3328356	  773.0	  614.2	 2631.0	...
3328357	  773.2	  614.1	 2631.0	...
3328358	  773.7	  614.1	 2633.0	...
3328359	  774.1	  614.0	 2634.0	...
3328360	  774.3	  614.2	 2633.0	...
3328361	  773.7	  614.6	 2630.0	...
3328362	  773.2	  615.1	 2627.0	...
3328363	  773.1	  615.6	 2627.0	...
3328364	  773.4	  615.8	 2628.0	...
3328365	  773.7	  615.9	 2630.0	...
3328366	  773.2	  615.6	 2630.0	...
3328367	  772.8	  615.3	 2632.0	...
3328368	  772.6	  614.9	 2633.0	...
3328369	  772.9	  614.6	 2634.0	...
3328370	  773.3	  614.2	 2634.0	...
3328371	  773.3	  614.0	 2634.0	...
3328372	  773.3	  613.9	 2633.0	...
3328373	  773.2	  613.9	 2632.0	...
3328374	  773.2	  613.9	 2631.0	...
3328375	  773.3	  613.8	 2630.0	...
3328376	  773.6	  614.1	 2629.0	...
3328377	  773.9	  614.4	 2628.0	...
3328378	  773.9	  614.8	 2627.0	...
3328379	  773.9	  614.8	 2627.0	...
3328380	  773.8	  614.8	 2626.0	...
3328381	  773.9	  614.7	 2626.0	...
3328382	  774.0	  614.6	 2629.0	...
3328383	  774.0	  614.4	 2633.0	...
3328384	  774.0	  614.3	 2636.0	...
3328385	  773.9	  614.3	 2634.0	...
3328386	  773.5	  614.1	 2633.0	...
3328387	  773.1	  613.9	 2631.0	...
3328388	  772.9	  613.7	 2631.0	...
3328389	  773.0	  613.7	 2630.0	...
3328390	  773.1	  613.8	 2630.0	...
3328391	  773.4	  613.8	 2630.0	...
3328392	  773.7	  614.0	 2629.0	...
3328393	  773.9	  614.0	 2628.0	...
3328394	  773.8	  614.0	 2628.0	...
3328395	  773.7	  613.9	 2627.0	...
3328396	  773.8	  614.0	 2627.0	...
3328397	  773.9	  614.2	 2629.0	...
3328398	  774.1	  614.5	 2631.0	...
3328399	  774.2	  614.7	 2632.0	...
3328400	  774.1	  614.8	 2630.0	...
3328401	  773.9	  614.9	 2630.0	...
3328402	  773.7	  615.0	 2631.0	...
3328403	  773.9	  615.1	 2631.0	...
3328404	  774.1	  615.4	 2631.0	...
3328405	  773.9	  615.7	 2631.0	...
3328406	  773.6	  615.6	 2630.0	...
3328407	  773.8	  615.3	 2629.0	...
3328408	  774.3	  614.8	 2631.0	...
3328409	  774.9	  614.7	 2633.0	...
3328410	  775.0	  614.9	 2635.0	...
3328411	  774.7	  615.2	 2634.0	...
3328412	  774.3	  615.6	 2633.0	...
3328413	  773.9	  615.4	 2633.0	...
3328414	  773.9	  615.1	 2636.0	...
3328415	  773.8	  614.8	 2638.0	...
3328416	  773.8	  614.8	 2640.0	...
3328417	  773.6	  614.9	 2639.0	...
3328418	  773.5	  614.8	 2638.0	...
3328419	  773.4	  614.7	 2637.0	...
3328420	  773.6	  615.0	 2637.0	...
3328421	  773.7	  615.5	 2636.0	...
3328422	  773.7	  615.5	 2638.0	...
3328423	  773.7	  615.0	 2639.0	...
3328424	  773.7	  614.5	 2639.0	...
3328425	  773.7	  614.6	 2636.0	...
3328426	  773.7	  614.7	 2633.0	...
3328427	  773.8	  614.7	 2633.0	...
3328428	  774.0	  614.7	 2633.0	...
3328429	  774.2	  614.8	 2633.0	...
3328430	  774.2	  614.8	 2633.0	...
3328431	  774.4	  614.9	 2633.0	...
3328432	  774.5	  615.1	 2632.0	...
3328433	  774.7	  615.2	 2632.0	...
3328434	  774.8	  615.1	 2632.0	...
3328435	  774.6	  615.2	 2632.0	...
3328436	  774.5	  615.1	 2631.0	...
3328437	  774.4	  615.0	 2631.0	...
3328438	  774.2	  615.1	 2632.0	...
3328439	  774.0	  615.5	 2634.0	...
3328440	  773.8	  615.8	 2635.0	...
3328441	  773.8	  615.7	 2635.0	...
3328442	  773.9	  615.6	 2636.0	...
3328443	  774.0	  615.5	 2637.0	...
3328444	  774.3	  615.6	 2636.0	...
3328445	  774.5	  615.7	 2634.0	...
3328446	  774.6	  615.7	 2632.0	...
3328447	  775.0	  615.7	 2631.0	...
3328448	  775.3	  615.7	 2631.0	...
3328449	  775.3	  615.7	 2633.0	...
3328450	  775.0	  615.7	 2636.0	...
3328451	  774.5	  615.7	 2638.0	...
3328452	  774.5	  615.7	 2637.0	...
3328453	  774.6	  616.0	 2637.0	...
3328454	  774.9	  616.2	 2637.0	...
3328455	  775.1	  616.4	 2638.0	...
3328456	  775.1	  616.3	 2637.0	...
3328457	  775.0	  616.1	 2637.0	...
3328458	  775.0	  615.8	 2638.0	...
3328459	  775.0	  615.6	 2640.0	...
3328460	  775.1	  615.4	 2640.0	...
3328461	  775.1	  615.3	 2638.0	...
3328462	  775.1	  615.3	 2636.0	...
MSG	3328463 0000 _ Number Off
3328463	  775.1	  615.3	 2636.0	...
3328464	  775.1	  615.3	 2635.0	...
3328465	  775.1	  615.1	 2635.0	...
3328466	  774.9	  614.9	 2634.0	...
3328467	  774.8	  614.9	 2635.0	...
3328468	  774.8	  615.2	 2635.0	...
3328469	  774.9	  615.4	 2635.0	...
3328470	  775.0	  615.5	 2635.0	...
3328471	  775.0	  615.6	 2635.0	...
3328472	  775.0	  615.6	 2637.0	...
3328473	  774.9	  615.5	 2639.0	...
3328474	  774.7	  615.9	 2641.0	...
3328475	  774.5	  616.3	 2643.0	...
3328476	  774.5	  616.7	 2646.0	...
3328477	  774.8	  616.8	 2648.0	...
3328478	  775.1	  616.8	 2649.0	...
3328479	  776.5	  616.6	 2650.0	...
EFIX R   3327354	3328479	1126	  770.1	  611.1	   2620
SSACC R  3328480
3328480	  777.8	  616.3	 2650.0	...
3328481	  779.9	  615.8	 2650.0	...
3328482	  781.5	  615.9	 2647.0	...
3328483	  783.5	  616.1	 2645.0	...
3328484	  785.9	  616.4	 2644.0	...
3328485	  788.4	  616.0	 2644.0	...
3328486	  791.6	  615.3	 2645.0	...
3328487	  794.4	  614.3	 2646.0	...
3328488	  797.6	  613.1	 2646.0	...
3328489	  800.8	  610.9	 2646.0	...
3328490	  804.1	  609.0	 2645.0	...
3328491	  807.2	  607.5	 2644.0	...
3328492	  809.4	  607.3	 2642.0	...
3328493	  811.6	  607.1	 2642.0	...
3328494	  813.4	  607.0	 2646.0	...
ESACC R  3328480	3328494	15	  777.8	  616.3	  813.4	  607.0	   0.79	     66
SFIX R   3328495
3328495	  815.2	  606.9	 2651.0	...
3328496	  816.1	  606.8	 2656.0	...
3328497	  816.6	  606.5	 2656.0	...
3328498	  816.6	  605.6	 2654.0	...
3328499	  816.5	  605.1	 2652.0	...
3328500	  815.9	  604.8	 2652.0	...
3328501	  815.1	  604.9	 2655.0	...
3328502	  814.4	  604.6	 2659.0	...
3328503	  814.1	  603.8	 2660.0	...
3328504	  813.2	  603.0	 2660.0	...
3328505	  812.2	  602.4	 2660.0	...
3328506	  810.8	  602.8	 2659.0	...
3328507	  810.2	  603.3	 2658.0	...
3328508	  809.6	  603.8	 2657.0	...
3328509	  809.5	  603.8	 2656.0	...
3328510	  809.3	  603.9	 2656.0	...
3328511	  809.2	  604.5	 2656.0	...
3328512	  808.8	  605.4	 2657.0	...
3328513	  808.4	  606.2	 2658.0	...
3328514	  808.0	  606.4	 2658.0	...
3328515	  807.8	  606.3	 2658.0	...
3328516	  807.9	  606.3	 2660.0	...
3328517	  807.9	  606.3	 2662.0	...
3328518	  808.0	  606.3	 2663.0	...
3328519	  808.0	  606.1	 2661.0	...
3328520	  808.0	  605.9	 2659.0	...
3328521	  808.4	  606.1	 2657.0	...
3328522	  808.7	  606.4	 2657.0	...
3328523	  809.0	  606.7	 2657.0	...
3328524	  809.6	  606.7	 2657.0	...
3328525	  810.1	  606.6	 2657.0	...
3328526	  810.7	  606.4	 2657.0	...
3328527	  810.9	  606.2	 2657.0	...
3328528	  811.1	  606.0	 2657.0	...
3328529	  811.1	  606.3	 2659.0	...
3328530	  811.1	  606.8	 2662.0	...
3328531	  811.1	  607.2	 2666.0	...
3328532	  811.2	  607.2	 2665.0	...
3328533	  811.5	  606.8	 2663.0	...
3328534	  811.7	  606.5	 2661.0	...
3328535	  811.9	  606.1	 2661.0	...
3328536	  812.0	  606.2	 2661.0	...
3328537	  812.1	  606.5	 2661.0	...
3328538	  812.1	  606.9	 2662.0	...
3328539	  812.1	  607.3	 2664.0	...
3328540	  812.1	  607.6	 2665.0	...
3328541	  812.0	  607.5	 2667.0	...
3328542	  812.0	  607.2	 2669.0	...
3328543	  812.1	  606.6	 2669.0	...
3328544	  812.3	  606.3	 2668.0	...
3328545	  812.5	  605.9	 2665.0	...
3328546	  812.6	  605.8	 2662.0	...
3328547	  812.6	  605.8	 2661.0	...
3328548	  812.6	  605.7	 2660.0	...
3328549	  812.6	  605.6	 2660.0	...
3328550	  813.1	  605.6	 2659.0	...
3328551	  813.6	  605.8	 2659.0	...
3328552	  813.8	  605.8	 2658.0	...
3328553	  813.4	  605.8	 2658.0	...
3328554	  813.2	  606.2	 2659.0	...
3328555	  813.4	  606.6	 2660.0	...
3328556	  813.5	  606.9	 2660.0	...
3328557	  813.5	  606.9	 2660.0	...
3328558	  813.6	  606.9	 2662.0	...
3328559	  813.7	  606.8	 2664.0	...
3328560	  814.0	  606.8	 2665.0	...
3328561	  814.1	  606.5	 2665.0	...
3328562	  814.2	  606.4	 2665.0	...
3328563	  814.0	  606.3	 2665.0	...
3328564	  813.8	  606.5	 2664.0	...
3328565	  813.7	  606.4	 2663.0	...
3328566	  813.7	  606.2	 2660.0	...
3328567	  813.8	  606.2	 2659.0	...
3328568	  813.8	  606.3	 2657.0	...
3328569	  813.9	  606.4	 2659.0	...
3328570	  814.1	  606.7	 2661.0	...
3328571	  814.3	  607.0	 2662.0	...
3328572	  814.7	  607.2	 2661.0	...
3328573	  815.0	  607.0	 2660.0	...
3328574	  814.9	  607.0	 2661.0	...
3328575	  814.5	  607.1	 2661.0	...
3328576	  814.4	  607.2	 2662.0	...
3328577	  814.7	  606.9	 2662.0	...
3328578	  814.6	  606.7	 2662.0	...
3328579	  814.1	  606.6	 2662.0	...
3328580	  813.7	  606.7	 2662.0	...
3328581	  814.1	  606.6	 2662.0	...
3328582	  814.6	  606.3	 2664.0	...
3328583	  814.8	  606.0	 2665.0	...
3328584	  814.8	  606.0	 2666.0	...
3328585	  814.6	  606.1	 2666.0	...
3328586	  814.5	  606.3	 2665.0	...
3328587	  814.4	  606.5	 2664.0	...
3328588	  814.4	  606.5	 2663.0	...
3328589	  814.8	  606.4	 2662.0	...
3328590	  815.2	  606.3	 2664.0	...
3328591	  815.6	  606.2	 2666.0	...
3328592	  815.2	  606.3	 2665.0	...
3328593	  814.6	  606.4	 2663.0	...
3328594	  814.0	  606.5	 2664.0	...
3328595	  813.9	  607.1	 2669.0	...
3328596	  814.2	  607.7	 2673.0	...
3328597	  814.5	  608.0	 2672.0	...
3328598	  814.5	  607.7	 2671.0	...
3328599	  814.6	  607.4	 2669.0	...
3328600	  814.7	  607.2	 2667.0	...
3328601	  814.8	  607.2	 2666.0	...
3328602	  815.2	  607.1	 2667.0	...
3328603	  815.5	  607.1	 2668.0	...
3328604	  815.9	  607.0	 2669.0	...
3328605	  815.8	  607.0	 2667.0	...
3328606	  815.6	  607.0	 2664.0	...
3328607	  815.4	  607.0	 2661.0	...
3328608	  815.3	  606.9	 2663.0	...
3328609	  815.2	  606.9	 2665.0	...
3328610	  815.1	  606.9	 2667.0	...
3328611	  815.1	  607.1	 2668.0	...
3328612	  815.1	  607.2	 2668.0	...
3328613	  815.2	  607.2	 2669.0	...
3328614	  815.1	  607.2	 2670.0	...
3328615	  815.1	  607.4	 2672.0	...
3328616	  815.1	  607.5	 2672.0	...
3328617	  815.1	  607.5	 2670.0	...
3328618	  815.0	  607.5	 2668.0	...
3328619	  815.1	  607.4	 2669.0	...
3328620	  815.2	  607.2	 2671.0	...
3328621	  815.5	  607.1	 2670.0	...
3328622	  815.6	  606.9	 2667.0	...
3328623	  815.9	  606.9	 2665.0	...
3328624	  816.2	  607.1	 2666.0	...
3328625	  816.2	  607.3	 2667.0	...
3328626	  816.2	  607.5	 2668.0	...
3328627	  816.1	  607.6	 2668.0	...
3328628	  815.5	  607.8	 2667.0	...
EFIX R   3328495	3328628	134	  813.3	  606.4	   2663
SSACC R  3328629
3328629	  814.5	  608.1	 2664.0	...
3328630	  812.7	  608.4	 2661.0	...
3328631	  811.3	  608.6	 2659.0	...
3328632	  808.0	  608.9	 2660.0	...
3328633	  805.0	  609.1	 2663.0	...
3328634	  800.4	  609.6	 2665.0	...
3328635	  796.7	  610.1	 2665.0	...
3328636	  792.1	  610.2	 2664.0	...
3328637	  787.8	  609.3	 2663.0	...
3328638	  783.0	  608.3	 2662.0	...
3328639	  778.8	  607.5	 2660.0	...
3328640	  774.7	  606.5	 2659.0	...
3328641	  771.1	  605.5	 2661.0	...
3328642	  768.1	  604.5	 2662.0	...
3328643	  765.4	  604.1	 2664.0	...
3328644	  764.1	  603.5	 2663.0	...
3328645	  763.4	  602.9	 2666.0	...
3328646	  764.4	  602.0	 2668.0	...
3328647	  766.2	  601.1	 2671.0	...
ESACC R  3328629	3328647	19	  814.5	  608.1	  766.2	  601.1	   1.04	     88
SFIX R   3328648
3328648	  767.7	  600.9	 2669.0	...
3328649	  769.7	  601.3	 2668.0	...
3328650	  770.9	  602.6	 2666.0	...
3328651	  772.7	  603.3	 2666.0	...
3328652	  774.3	  604.3	 2664.0	...
3328653	  776.2	  605.2	 2661.0	...
3328654	  777.9	  606.3	 2658.0	...
3328655	  779.4	  607.2	 2656.0	...
3328656	  780.6	  607.4	 2655.0	...
3328657	  781.4	  607.4	 2655.0	...
3328658	  781.6	  607.7	 2655.0	...
3328659	  782.6	  607.9	 2654.0	...
3328660	  783.3	  608.1	 2654.0	...
3328661	  784.0	  607.9	 2654.0	...
3328662	  784.0	  607.8	 2655.0	...
3328663	  783.4	  607.8	 2654.0	...
3328664	  782.7	  607.9	 2651.0	...
MSG	3328665 0000 _ Number On
3328665	  782.1	  607.8	 2651.0	...
3328666	  782.1	  607.5	 2653.0	...
3328667	  782.1	  607.2	 2653.0	...
3328668	  782.1	  607.0	 2650.0	...
3328669	  782.0	  606.8	 2645.0	...
3328670	  782.1	  606.6	 2644.0	...
3328671	  782.2	  606.4	 2646.0	...
3328672	  781.7	  606.3	 2650.0	...
3328673	  781.0	  606.4	 2654.0	...
3328674	  780.5	  606.6	 2653.0	...
3328675	  780.5	  606.7	 2651.0	...
3328676	  780.5	  606.9	 2650.0	...
3328677	  780.5	  607.1	 2650.0	...
3328678	  780.4	  607.1	 2650.0	...
3328679	  780.3	  606.9	 2651.0	...
3328680	  780.3	  606.9	 2653.0	...
3328681	  780.1	  607.0	 2654.0	...
3328682	  780.0	  607.2	 2656.0	...
3328683	  779.9	  607.3	 2656.0	...
3328684	  779.7	  607.3	 2656.0	...
3328685	  779.5	  607.2	 2654.0	...
3328686	  779.3	  607.3	 2652.0	...
3328687	  779.6	  607.4	 2651.0	...
3328688	  780.0	  607.6	 2649.0	...
3328689	  780.1	  607.6	 2648.0	...
3328690	  779.8	  607.7	 2648.0	...
3328691	  779.6	  607.7	 2651.0	...
3328692	  779.7	  607.6	 2653.0	...
3328693	  779.9	  607.5	 2651.0	...
3328694	  780.1	  607.5	 2650.0	...
3328695	  780.2	  607.7	 2648.0	...
3328696	  780.2	  607.8	 2648.0	...
3328697	  780.2	  607.8	 2647.0	...
3328698	  780.2	  607.8	 2652.0	...
3328699	  780.2	  607.8	 2657.0	...
3328700	  780.1	  608.0	 2661.0	...
3328701	  780.1	  608.3	 2659.0	...
3328702	  780.1	  608.5	 2656.0	...
3328703	  780.1	  608.7	 2654.0	...
3328704	  780.1	  608.3	 2653.0	...
3328705	  780.0	  607.9	 2652.0	...
3328706	  780.0	  607.6	 2651.0	...
3328707	  780.0	  607.7	 2649.0	...
3328708	  780.1	  607.8	 2648.0	...
3328709	  780.2	  608.0	 2649.0	...
3328710	  780.3	  608.3	 2651.0	...
3328711	  780.6	  608.6	 2651.0	...
3328712	  780.9	  608.6	 2649.0	...
3328713	  781.2	  608.4	 2646.0	...
3328714	  780.9	  608.4	 2644.0	...
3328715	  780.6	  608.4	 2643.0	...
3328716	  780.3	  608.5	 2642.0	...
3328717	  780.3	  608.3	 2642.0	...
3328718	  780.0	  608.3	 2641.0	...
3328719	  779.8	  608.1	 2641.0	...
3328720	  779.7	  608.0	 2641.0	...
3328721	  779.9	  608.6	 2640.0	...
3328722	  780.2	  609.3	 2640.0	...
3328723	  780.5	  610.0	 2640.0	...
3328724	  780.8	  610.1	 2641.0	...
3328725	  781.0	  609.8	 2643.0	...
3328726	  781.1	  609.6	 2644.0	...
3328727	  781.1	  609.4	 2644.0	...
3328728	  781.0	  609.7	 2643.0	...
3328729	  781.0	  609.8	 2642.0	...
3328730	  781.0	  609.9	 2641.0	...
3328731	  781.1	  609.7	 2642.0	...
3328732	  781.2	  609.5	 2643.0	...
3328733	  781.2	  609.8	 2645.0	...
3328734	  781.1	  610.2	 2646.0	...
3328735	  781.0	  610.7	 2646.0	...
3328736	  781.1	  610.8	 2647.0	...
3328737	  781.2	  610.7	 2646.0	...
3328738	  781.2	  610.3	 2645.0	...
3328739	  781.2	  609.9	 2644.0	...
3328740	  781.3	  609.7	 2642.0	...
3328741	  781.3	  609.8	 2641.0	...
3328742	  781.3	  609.8	 2639.0	...
3328743	  781.3	  609.8	 2637.0	...
3328744	  781.3	  609.7	 2634.0	...
3328745	  781.2	  609.6	 2634.0	...
3328746	  781.1	  610.0	 2632.0	...
3328747	  781.0	  610.4	 2632.0	...
3328748	  780.9	  610.6	 2632.0	...
3328749	  780.9	  610.2	 2632.0	...
3328750	  780.9	  609.7	 2633.0	...
3328751	  780.9	  609.5	 2634.0	...
3328752	  780.8	  609.4	 2635.0	...
3328753	  780.8	  609.6	 2635.0	...
3328754	  780.9	  610.1	 2636.0	...
3328755	  781.1	  610.3	 2636.0	...
3328756	  781.3	  610.3	 2635.0	...
3328757	  781.4	  610.0	 2635.0	...
3328758	  781.2	  610.0	 2635.0	...
3328759	  781.0	  610.0	 2634.0	...
3328760	  781.0	  610.0	 2634.0	...
3328761	  781.2	  609.8	 2632.0	...
3328762	  781.3	  609.7	 2631.0	...
3328763	  781.2	  609.6	 2629.0	...
3328764	  781.2	  609.8	 2630.0	...
3328765	  781.2	  610.2	 2630.0	...
3328766	  781.2	  610.4	 2631.0	...
3328767	  781.1	  610.5	 2632.0	...
3328768	  781.2	  610.4	 2636.0	...
3328769	  781.3	  610.5	 2638.0	...
3328770	  781.4	  610.2	 2640.0	...
3328771	  781.5	  609.7	 2638.0	...
3328772	  781.6	  609.5	 2637.0	...
3328773	  781.6	  609.8	 2636.0	...
3328774	  781.4	  610.0	 2638.0	...
3328775	  781.3	  610.2	 2638.0	...
3328776	  781.3	  610.2	 2639.0	...
3328777	  781.5	  610.4	 2639.0	...
3328778	  781.8	  610.6	 2638.0	...
3328779	  782.1	  610.6	 2636.0	...
3328780	  782.1	  610.6	 2633.0	...
3328781	  782.1	  610.6	 2630.0	...
3328782	  782.1	  610.6	 2631.0	...
3328783	  782.1	  610.6	 2631.0	...
3328784	  782.0	  610.6	 2631.0	...
3328785	  782.0	  610.8	 2630.0	...
3328786	  782.0	  610.8	 2628.0	...
3328787	  782.0	  610.8	 2628.0	...
3328788	  782.0	  610.7	 2628.0	...
3328789	  782.2	  610.7	 2629.0	...
3328790	  782.2	  610.7	 2629.0	...
3328791	  782.1	  610.4	 2627.0	...
3328792	  782.0	  610.1	 2628.0	...
3328793	  782.1	  610.0	 2631.0	...
3328794	  782.3	  610.3	 2632.0	...
3328795	  782.6	  610.6	 2628.0	...
3328796	  782.7	  610.6	 2624.0	...
3328797	  782.7	  610.6	 2623.0	...
3328798	  782.7	  610.5	 2623.0	...
3328799	  782.7	  610.6	 2624.0	...
3328800	  782.7	  610.7	 2624.0	...
3328801	  782.4	  610.9	 2625.0	...
3328802	  782.0	  611.3	 2625.0	...
3328803	  782.2	  611.5	 2626.0	...
3328804	  782.7	  611.5	 2625.0	...
3328805	  783.0	  611.2	 2624.0	...
3328806	  782.7	  611.0	 2623.0	...
3328807	  782.6	  611.0	 2623.0	...
3328808	  782.7	  611.0	 2622.0	...
3328809	  783.0	  611.3	 2620.0	...
3328810	  783.2	  611.5	 2619.0	...
3328811	  783.4	  611.5	 2618.0	...
3328812	  783.6	  610.9	 2618.0	...
3328813	  783.7	  610.3	 2619.0	...
3328814	  783.8	  609.8	 2619.0	...
3328815	  783.5	  609.7	 2618.0	...
3328816	  783.3	  610.0	 2616.0	...
3328817	  783.0	  610.4	 2615.0	...
3328818	  783.2	  610.8	 2614.0	...
3328819	  783.3	  611.1	 2614.0	...
3328820	  783.4	  611.5	 2617.0	...
3328821	  783.4	  611.8	 2619.0	...
3328822	  783.3	  611.6	 2620.0	...
3328823	  783.2	  611.6	 2621.0	...
3328824	  783.3	  611.3	 2621.0	...
3328825	  783.4	  611.0	 2620.0	...
3328826	  783.4	  610.8	 2619.0	...
3328827	  783.4	  610.7	 2620.0	...
3328828	  783.3	  610.6	 2622.0	...
3328829	  783.3	  610.5	 2622.0	...
3328830	  783.3	  610.6	 2619.0	...
3328831	  783.4	  610.9	 2617.0	...
3328832	  783.5	  611.2	 2617.0	...
3328833	  783.5	  611.3	 2617.0	...
3328834	  783.7	  611.6	 2617.0	...
3328835	  783.9	  612.0	 2620.0	...
3328836	  784.0	  612.3	 2622.0	...
3328837	  784.1	  612.6	 2624.0	...
3328838	  784.2	  612.7	 2622.0	...
3328839	  784.2	  612.5	 2619.0	...
3328840	  784.6	  612.0	 2618.0	...
3328841	  785.0	  611.5	 2618.0	...
3328842	  784.9	  611.5	 2617.0	...
3328843	  784.6	  611.4	 2618.0	...
3328844	  784.2	  611.5	 2615.0	...
3328845	  784.3	  611.4	 2612.0	...
3328846	  784.3	  611.5	 2610.0	...
3328847	  784.4	  611.5	 2610.0	...
3328848	  784.4	  611.5	 2611.0	...
3328849	  784.5	  611.4	 2611.0	...
3328850	  784.5	  611.2	 2611.0	...
3328851	  784.4	  611.2	 2611.0	...
3328852	  784.4	  611.3	 2611.0	...
3328853	  784.3	  611.4	 2612.0	...
3328854	  784.3	  611.6	 2613.0	...
3328855	  784.3	  611.2	 2613.0	...
3328856	  784.3	  610.8	 2611.0	...
3328857	  784.4	  610.5	 2609.0	...
3328858	  784.5	  610.7	 2606.0	...
3328859	  784.4	  611.1	 2605.0	...
3328860	  784.3	  611.4	 2606.0	...
3328861	  784.2	  611.6	 2608.0	...
3328862	  784.3	  611.6	 2608.0	...
3328863	  784.4	  611.6	 2607.0	...
3328864	  784.5	  611.4	 2607.0	...
3328865	  784.5	  611.2	 2608.0	...
3328866	  784.5	  611.0	 2608.0	...
3328867	  784.5	  611.1	 2607.0	...
3328868	  784.5	  611.1	 2607.0	...
3328869	  784.6	  611.1	 2605.0	...
3328870	  784.8	  611.7	 2603.0	...
3328871	  785.0	  612.3	 2600.0	...
3328872	  785.0	  612.8	 2600.0	...
3328873	  785.1	  612.7	 2601.0	...
3328874	  785.0	  612.4	 2601.0	...
3328875	  785.0	  612.2	 2601.0	...
3328876	  785.0	  612.2	 2602.0	...
3328877	  785.0	  612.3	 2602.0	...
3328878	  785.1	  612.3	 2602.0	...
3328879	  785.1	  612.3	 2601.0	...
3328880	  784.9	  612.2	 2600.0	...
3328881	  784.6	  612.2	 2598.0	...
3328882	  784.5	  612.2	 2598.0	...
3328883	  784.5	  612.3	 2598.0	...
3328884	  784.6	  612.3	 2597.0	...
3328885	  784.5	  612.4	 2596.0	...
3328886	  784.4	  612.5	 2595.0	...
3328887	  784.5	  612.6	 2595.0	...
3328888	  784.6	  612.2	 2595.0	...
3328889	  784.7	  611.9	 2596.0	...
3328890	  784.6	  611.8	 2596.0	...
3328891	  784.5	  612.1	 2596.0	...
3328892	  784.7	  612.4	 2595.0	...
3328893	  784.9	  612.5	 2594.0	...
3328894	  785.1	  612.3	 2594.0	...
3328895	  785.3	  612.0	 2593.0	...
3328896	  785.5	  611.7	 2593.0	...
3328897	  785.7	  611.8	 2593.0	...
3328898	  785.5	  612.0	 2594.0	...
3328899	  785.3	  612.2	 2594.0	...
3328900	  785.1	  612.4	 2594.0	...
3328901	  785.2	  612.6	 2593.0	...
3328902	  785.1	  612.7	 2592.0	...
3328903	  785.0	  612.6	 2589.0	...
3328904	  785.0	  612.5	 2588.0	...
3328905	  785.3	  612.5	 2588.0	...
3328906	  785.5	  612.9	 2589.0	...
3328907	  785.7	  613.2	 2590.0	...
3328908	  786.0	  613.6	 2590.0	...
3328909	  786.3	  613.5	 2588.0	...
3328910	  786.5	  613.5	 2585.0	...
3328911	  786.5	  613.8	 2581.0	...
3328912	  786.4	  614.1	 2580.0	...
3328913	  786.4	  614.3	 2578.0	...
3328914	  786.2	  613.9	 2578.0	...
3328915	  786.2	  613.4	 2579.0	...
3328916	  786.1	  613.0	 2581.0	...
3328917	  785.3	  612.8	 2582.0	...
3328918	  784.4	  612.4	 2581.0	...
3328919	  783.2	  612.0	 2580.0	...
3328920	  782.5	  611.1	 2578.0	...
3328921	  781.7	  610.5	 2577.0	...
EFIX R   3328648	3328921	274	  782.3	  610.1	   2627
SSACC R  3328922
3328922	  780.5	  610.1	 2578.0	...
3328923	  779.3	  609.8	 2578.0	...
3328924	  777.2	  608.3	 2579.0	...
3328925	  775.7	  606.9	 2579.0	...
3328926	  773.7	  605.3	 2580.0	...
3328927	  772.0	  604.2	 2581.0	...
3328928	  769.4	  603.4	 2583.0	...
3328929	  767.3	  603.0	 2585.0	...
3328930	  765.3	  602.8	 2585.0	...
ESACC R  3328922	3328930	9	  780.5	  610.1	  765.3	  602.8	   0.36	     44
SFIX R   3328931
3328931	  764.4	  601.7	 2585.0	...
3328932	  763.3	  600.7	 2581.0	...
3328933	  762.8	  600.1	 2577.0	...
3328934	  762.2	  600.0	 2573.0	...
3328935	  762.1	  599.8	 2573.0	...
3328936	  762.2	  599.6	 2574.0	...
3328937	  763.0	  599.5	 2574.0	...
3328938	  764.0	  599.7	 2574.0	...
3328939	  765.2	  599.8	 2574.0	...
3328940	  766.5	  600.3	 2575.0	...
3328941	  767.9	  600.5	 2575.0	...
3328942	  769.7	  600.5	 2574.0	...
3328943	  770.6	  600.2	 2574.0	...
3328944	  771.5	  599.9	 2574.0	...
3328945	  771.7	  599.8	 2575.0	...
3328946	  772.1	  599.7	 2576.0	...
3328947	  772.4	  599.7	 2577.0	...
3328948	  772.7	  599.7	 2574.0	...
3328949	  772.7	  599.8	 2569.0	...
3328950	  772.7	  600.2	 2566.0	...
3328951	  772.9	  600.5	 2566.0	...
3328952	  773.1	  601.0	 2567.0	...
3328953	  772.9	  601.1	 2567.0	...
3328954	  772.6	  601.2	 2567.0	...
3328955	  772.2	  601.0	 2568.0	...
3328956	  772.1	  600.9	 2565.0	...
3328957	  772.1	  601.1	 2562.0	...
3328958	  772.0	  601.6	 2561.0	...
3328959	  772.0	  602.0	 2564.0	...
3328960	  771.9	  602.1	 2567.0	...
3328961	  771.7	  602.0	 2569.0	...
3328962	  771.6	  601.8	 2568.0	...
3328963	  771.4	  601.6	 2568.0	...
3328964	  771.4	  601.8	 2567.0	...
3328965	  771.5	  601.9	 2567.0	...
3328966	  771.1	  601.9	 2566.0	...
3328967	  770.8	  602.1	 2565.0	...
3328968	  770.5	  602.4	 2564.0	...
3328969	  770.7	  602.5	 2564.0	...
3328970	  770.9	  602.5	 2561.0	...
3328971	  771.2	  602.5	 2558.0	...
3328972	  771.4	  602.4	 2556.0	...
3328973	  771.6	  602.7	 2557.0	...
3328974	  771.7	  603.0	 2557.0	...
3328975	  771.6	  603.2	 2558.0	...
3328976	  771.5	  603.2	 2559.0	...
3328977	  771.5	  603.1	 2557.0	...
3328978	  771.8	  603.1	 2555.0	...
3328979	  772.1	  603.1	 2552.0	...
MSG	3328980 0000 _ Number Off
3328980	  772.1	  603.1	 2552.0	...
3328981	  771.8	  603.0	 2550.0	...
3328982	  771.5	  603.1	 2548.0	...
3328983	  771.5	  603.2	 2547.0	...
3328984	  771.7	  603.3	 2551.0	...
3328985	  771.9	  603.1	 2555.0	...
3328986	  772.1	  602.9	 2553.0	...
3328987	  772.1	  602.8	 2549.0	...
3328988	  772.2	  602.9	 2545.0	...
3328989	  772.3	  603.0	 2546.0	...
3328990	  772.5	  603.0	 2546.0	...
3328991	  772.6	  603.1	 2547.0	...
3328992	  772.7	  603.1	 2549.0	...
3328993	  772.6	  603.3	 2551.0	...
3328994	  772.5	  603.4	 2551.0	...
3328995	  772.1	  603.6	 2549.0	...
3328996	  771.9	  603.7	 2547.0	...
3328997	  771.5	  603.3	 2547.0	...
3328998	  771.4	  603.0	 2546.0	...
3328999	  771.2	  602.1	 2544.0	...
3329000	  771.1	  601.7	 2543.0	...
3329001	  771.8	  601.3	 2545.0	...
3329002	  772.5	  601.4	 2546.0	...
3329003	  773.1	  601.5	 2547.0	...
3329004	  773.0	  601.5	 2545.0	...
3329005	  772.9	  601.4	 2543.0	...
3329006	  772.8	  601.4	 2540.0	...
3329007	  772.8	  601.9	 2539.0	...
3329008	  772.8	  602.5	 2538.0	...
3329009	  772.8	  603.0	 2537.0	...
3329010	  772.8	  603.0	 2537.0	...
3329011	  772.9	  603.0	 2535.0	...
3329012	  772.9	  603.3	 2534.0	...
3329013	  772.9	  603.5	 2533.0	...
3329014	  772.9	  603.4	 2533.0	...
3329015	  772.9	  603.2	 2533.0	...
3329016	  772.9	  602.8	 2532.0	...
3329017	  773.2	  602.5	 2529.0	...
3329018	  773.6	  602.3	 2527.0	...
3329019	  773.6	  602.3	 2526.0	...
3329020	  773.4	  602.6	 2526.0	...
3329021	  773.1	  602.3	 2526.0	...
3329022	  773.1	  601.9	 2527.0	...
3329023	  773.1	  601.6	 2528.0	...
3329024	  773.3	  601.6	 2529.0	...
3329025	  773.6	  601.7	 2527.0	...
3329026	  773.9	  601.5	 2525.0	...
3329027	  773.7	  601.5	 2524.0	...
3329028	  773.3	  601.6	 2524.0	...
3329029	  773.1	  601.8	 2523.0	...
3329030	  773.2	  602.0	 2521.0	...
3329031	  773.4	  602.2	 2519.0	...
3329032	  773.5	  602.3	 2519.0	...
3329033	  773.6	  602.5	 2520.0	...
3329034	  773.5	  602.5	 2520.0	...
3329035	  773.5	  602.6	 2519.0	...
3329036	  773.6	  602.7	 2519.0	...
3329037	  773.7	  602.8	 2520.0	...
3329038	  773.9	  602.8	 2521.0	...
3329039	  774.0	  602.7	 2522.0	...
3329040	  774.1	  602.9	 2521.0	...
3329041	  774.3	  603.1	 2521.0	...
3329042	  774.4	  603.3	 2519.0	...
3329043	  774.6	  602.8	 2518.0	...
3329044	  774.4	  602.5	 2517.0	...
3329045	  774.2	  602.1	 2517.0	...
3329046	  774.2	  602.1	 2517.0	...
3329047	  774.5	  602.5	 2517.0	...
3329048	  774.5	  603.0	 2515.0	...
3329049	  774.3	  603.5	 2512.0	...
3329050	  774.1	  603.5	 2509.0	...
3329051	  774.2	  603.2	 2509.0	...
3329052	  774.3	  602.8	 2508.0	...
3329053	  774.2	  602.5	 2507.0	...
3329054	  774.2	  602.6	 2507.0	...
3329055	  774.2	  602.7	 2509.0	...
3329056	  774.2	  602.7	 2510.0	...
3329057	  774.3	  602.7	 2511.0	...
3329058	  774.3	  602.7	 2510.0	...
3329059	  774.2	  602.7	 2508.0	...
3329060	  774.6	  602.5	 2506.0	...
3329061	  775.0	  602.2	 2504.0	...
3329062	  775.5	  602.0	 2503.0	...
3329063	  775.6	  602.0	 2503.0	...
3329064	  775.7	  602.3	 2503.0	...
3329065	  775.6	  602.5	 2501.0	...
3329066	  775.5	  602.6	 2498.0	...
3329067	  775.4	  602.4	 2496.0	...
3329068	  775.6	  602.3	 2496.0	...
3329069	  775.8	  602.4	 2496.0	...
3329070	  775.9	  602.3	 2495.0	...
3329071	  776.1	  602.2	 2495.0	...
3329072	  776.2	  602.5	 2495.0	...
3329073	  776.5	  602.8	 2495.0	...
3329074	  776.6	  603.1	 2494.0	...
3329075	  776.4	  603.1	 2493.0	...
3329076	  776.0	  602.5	 2492.0	...
3329077	  775.7	  602.0	 2492.0	...
3329078	  775.7	  601.5	 2493.0	...
3329079	  775.6	  601.6	 2493.0	...
3329080	  775.5	  601.5	 2492.0	...
3329081	  775.7	  601.4	 2488.0	...
3329082	  776.1	  601.4	 2484.0	...
3329083	  776.4	  601.5	 2482.0	...
3329084	  776.3	  601.7	 2483.0	...
3329085	  776.2	  601.9	 2481.0	...
3329086	  776.1	  602.0	 2480.0	...
3329087	  776.3	  602.1	 2479.0	...
3329088	  776.5	  602.2	 2480.0	...
3329089	  776.6	  602.4	 2479.0	...
3329090	  776.5	  603.0	 2479.0	...
3329091	  776.4	  603.9	 2479.0	...
3329092	  776.4	  604.4	 2481.0	...
3329093	  776.7	  604.9	 2482.0	...
3329094	  777.3	  605.3	 2484.0	...
3329095	  778.3	  605.8	 2484.0	...
EFIX R   3328931	3329095	165	  772.8	  602.2	   2533
SSACC R  3329096
3329096	  779.6	  606.2	 2484.0	...
3329097	  780.8	  607.4	 2482.0	...
3329098	  783.1	  608.4	 2480.0	...
3329099	  785.3	  609.4	 2479.0	...
3329100	  787.8	  609.7	 2478.0	...
3329101	  790.0	  610.5	 2476.0	...
3329102	  792.1	  611.3	 2475.0	...
3329103	  794.6	  611.7	 2475.0	...
3329104	  796.4	  611.3	 2475.0	...
3329105	  798.8	  610.9	 2475.0	...
3329106	  800.8	  610.9	 2475.0	...
ESACC R  3329096	3329106	11	  779.6	  606.2	  800.8	  610.9	   0.46	     47
SFIX R   3329107
3329107	  802.5	  611.0	 2474.0	...
3329108	  803.2	  611.1	 2471.0	...
3329109	  803.7	  611.1	 2468.0	...
3329110	  804.4	  611.6	 2465.0	...
3329111	  805.1	  612.2	 2462.0	...
3329112	  805.7	  612.9	 2461.0	...
3329113	  805.7	  613.2	 2460.0	...
3329114	  805.5	  613.6	 2461.0	...
3329115	  804.6	  614.0	 2463.0	...
3329116	  803.5	  614.5	 2463.0	...
3329117	  802.4	  614.9	 2462.0	...
3329118	  801.6	  614.8	 2460.0	...
3329119	  800.7	  614.8	 2460.0	...
3329120	  799.9	  614.7	 2461.0	...
3329121	  798.8	  614.6	 2462.0	...
3329122	  798.2	  614.4	 2462.0	...
3329123	  797.6	  614.5	 2463.0	...
3329124	  797.5	  614.4	 2463.0	...
3329125	  797.3	  614.3	 2463.0	...
3329126	  797.2	  613.8	 2460.0	...
3329127	  797.1	  613.4	 2458.0	...
3329128	  797.2	  613.1	 2456.0	...
3329129	  797.4	  613.0	 2457.0	...
3329130	  797.6	  612.9	 2458.0	...
3329131	  797.9	  613.0	 2458.0	...
3329132	  798.1	  613.0	 2458.0	...
3329133	  798.1	  613.1	 2459.0	...
3329134	  798.1	  613.2	 2459.0	...
3329135	  798.2	  613.3	 2459.0	...
3329136	  798.6	  613.3	 2459.0	...
3329137	  798.8	  613.3	 2458.0	...
3329138	  799.1	  613.3	 2454.0	...
3329139	  799.3	  613.7	 2451.0	...
3329140	  799.8	  614.1	 2447.0	...
3329141	  800.3	  614.5	 2448.0	...
3329142	  800.4	  614.1	 2448.0	...
3329143	  800.2	  613.8	 2448.0	...
3329144	  800.5	  613.9	 2448.0	...
3329145	  801.0	  614.3	 2446.0	...
3329146	  801.5	  614.7	 2445.0	...
3329147	  801.6	  614.7	 2444.0	...
3329148	  801.8	  614.8	 2443.0	...
3329149	  801.4	  614.7	 2443.0	...
3329150	  801.0	  614.5	 2441.0	...
3329151	  800.5	  614.1	 2440.0	...
3329152	  800.6	  614.3	 2438.0	...
3329153	  800.7	  614.6	 2438.0	...
3329154	  800.9	  615.0	 2439.0	...
3329155	  801.4	  615.1	 2440.0	...
3329156	  801.9	  615.1	 2441.0	...
3329157	  802.2	  615.1	 2442.0	...
3329158	  802.3	  615.1	 2442.0	...
3329159	  802.3	  615.0	 2443.0	...
3329160	  802.2	  614.8	 2439.0	...
3329161	  802.0	  614.5	 2435.0	...
3329162	  801.7	  614.4	 2431.0	...
3329163	  801.7	  614.8	 2431.0	...
3329164	  801.6	  615.2	 2432.0	...
3329165	  801.7	  615.5	 2432.0	...
3329166	  801.7	  615.3	 2432.0	...
3329167	  801.7	  615.1	 2432.0	...
3329168	  801.7	  615.4	 2432.0	...
3329169	  801.7	  615.8	 2430.0	...
3329170	  801.6	  616.1	 2429.0	...
3329171	  801.6	  615.8	 2430.0	...
3329172	  801.6	  615.5	 2433.0	...
3329173	  801.7	  615.1	 2435.0	...
3329174	  801.9	  615.1	 2435.0	...
3329175	  801.9	  615.0	 2434.0	...
3329176	  801.9	  615.0	 2434.0	...
3329177	  801.8	  615.0	 2433.0	...
3329178	  801.7	  614.8	 2429.0	...
3329179	  801.6	  614.5	 2426.0	...
3329180	  801.6	  614.6	 2422.0	...
3329181	  801.5	  615.0	 2422.0	...
3329182	  801.7	  615.3	 2425.0	...
3329183	  802.0	  615.4	 2428.0	...
3329184	  802.2	  615.4	 2432.0	...
3329185	  802.4	  615.6	 2434.0	...
3329186	  802.5	  615.9	 2433.0	...
3329187	  802.6	  616.3	 2433.0	...
3329188	  802.5	  616.6	 2431.0	...
3329189	  802.4	  616.7	 2429.0	...
MSG	3329190 0000 _ Number On
3329190	  802.3	  616.4	 2428.0	...
3329191	  802.3	  616.2	 2429.0	...
3329192	  802.2	  616.2	 2430.0	...
3329193	  802.2	  616.3	 2430.0	...
3329194	  802.3	  615.9	 2430.0	...
3329195	  802.4	  615.6	 2430.0	...
3329196	  802.5	  615.6	 2429.0	...
3329197	  802.8	  616.2	 2427.0	...
3329198	  803.1	  616.9	 2426.0	...
3329199	  803.4	  617.2	 2424.0	...
3329200	  803.3	  617.2	 2423.0	...
3329201	  803.0	  617.3	 2421.0	...
3329202	  802.8	  617.3	 2420.0	...
3329203	  802.7	  617.3	 2420.0	...
3329204	  802.7	  617.3	 2422.0	...
3329205	  802.7	  617.3	 2424.0	...
3329206	  802.7	  617.3	 2426.0	...
3329207	  802.8	  617.3	 2426.0	...
3329208	  803.0	  617.4	 2426.0	...
3329209	  803.3	  617.5	 2426.0	...
3329210	  803.3	  617.5	 2426.0	...
3329211	  803.3	  617.5	 2426.0	...
3329212	  803.4	  617.5	 2426.0	...
3329213	  803.4	  617.5	 2427.0	...
3329214	  803.2	  617.7	 2428.0	...
3329215	  803.0	  618.1	 2425.0	...
3329216	  802.8	  618.5	 2421.0	...
3329217	  802.8	  618.8	 2416.0	...
3329218	  802.8	  619.0	 2415.0	...
3329219	  802.6	  619.1	 2413.0	...
3329220	  801.7	  619.7	 2411.0	...
EFIX R   3329107	3329220	114	  801.5	  615.2	   2440
SSACC R  3329221
3329221	  800.7	  620.4	 2409.0	...
3329222	  798.8	  621.2	 2408.0	...
3329223	  797.2	  622.5	 2407.0	...
3329224	  794.5	  623.7	 2407.0	...
3329225	  792.0	  625.1	 2406.0	...
3329226	  789.3	  625.7	 2405.0	...
3329227	  786.4	  627.0	 2407.0	...
3329228	  784.0	  628.2	 2408.0	...
3329229	  781.3	  629.3	 2410.0	...
3329230	  779.7	  629.2	 2409.0	...
3329231	  777.2	  629.2	 2409.0	...
3329232	  775.6	  629.1	 2409.0	...
ESACC R  3329221	3329232	12	  800.7	  620.4	  775.6	  629.1	   0.57	     55
SFIX R   3329233
3329233	  774.3	  629.3	 2410.0	...
3329234	  774.1	  628.8	 2410.0	...
3329235	  773.3	  628.5	 2408.0	...
3329236	  772.6	  628.1	 2406.0	...
3329237	  772.1	  627.9	 2403.0	...
3329238	  772.1	  627.4	 2403.0	...
3329239	  772.1	  626.9	 2404.0	...
3329240	  772.1	  626.7	 2406.0	...
3329241	  772.1	  626.6	 2407.0	...
3329242	  772.0	  626.7	 2407.0	...
3329243	  772.0	  626.8	 2406.0	...
3329244	  771.8	  626.9	 2406.0	...
3329245	  771.5	  626.9	 2403.0	...
3329246	  771.2	  626.2	 2400.0	...
3329247	  771.3	  625.4	 2398.0	...
3329248	  771.4	  624.7	 2399.0	...
3329249	  771.5	  624.5	 2399.0	...
3329250	  771.8	  624.3	 2398.0	...
3329251	  772.1	  623.9	 2397.0	...
3329252	  772.9	  623.3	 2396.0	...
3329253	  773.7	  622.9	 2396.0	...
3329254	  774.5	  622.6	 2396.0	...
3329255	  774.9	  622.5	 2396.0	...
3329256	  774.9	  622.7	 2397.0	...
3329257	  774.8	  623.2	 2396.0	...
3329258	  774.8	  624.1	 2394.0	...
3329259	  774.9	  624.6	 2393.0	...
3329260	  775.3	  624.7	 2392.0	...
3329261	  775.6	  624.6	 2392.0	...
3329262	  775.4	  624.7	 2391.0	...
3329263	  775.1	  625.1	 2392.0	...
3329264	  774.4	  625.3	 2394.0	...
3329265	  774.0	  625.4	 2395.0	...
3329266	  773.7	  625.1	 2394.0	...
3329267	  773.6	  624.8	 2393.0	...
3329268	  773.9	  624.5	 2394.0	...
3329269	  774.2	  624.4	 2395.0	...
3329270	  774.4	  624.4	 2396.0	...
3329271	  774.3	  624.6	 2397.0	...
3329272	  774.3	  624.9	 2396.0	...
3329273	  774.3	  625.1	 2396.0	...
3329274	  774.3	  625.2	 2395.0	...
3329275	  774.4	  625.2	 2395.0	...
3329276	  774.3	  625.2	 2394.0	...
3329277	  774.3	  625.2	 2394.0	...
3329278	  774.2	  625.3	 2394.0	...
3329279	  774.0	  625.5	 2394.0	...
3329280	  773.9	  625.7	 2395.0	...
3329281	  773.7	  625.8	 2397.0	...
3329282	  773.7	  625.6	 2399.0	...
3329283	  773.6	  625.2	 2401.0	...
3329284	  773.5	  625.0	 2400.0	...
3329285	  773.5	  625.0	 2400.0	...
3329286	  773.4	  625.2	 2401.0	...
3329287	  773.3	  625.5	 2402.0	...
3329288	  773.3	  625.7	 2402.0	...
3329289	  773.2	  625.7	 2399.0	...
3329290	  773.2	  625.7	 2396.0	...
3329291	  773.3	  625.6	 2395.0	...
3329292	  773.4	  625.4	 2395.0	...
3329293	  773.4	  625.3	 2395.0	...
3329294	  773.4	  625.4	 2395.0	...
3329295	  773.4	  625.9	 2394.0	...
3329296	  773.4	  626.3	 2393.0	...
3329297	  773.5	  626.5	 2393.0	...
3329298	  773.4	  626.4	 2395.0	...
3329299	  773.6	  626.2	 2397.0	...
3329300	  773.7	  626.1	 2399.0	...
3329301	  773.8	  626.1	 2399.0	...
3329302	  773.9	  626.3	 2398.0	...
3329303	  774.0	  626.5	 2397.0	...
3329304	  774.1	  626.6	 2396.0	...
3329305	  774.1	  626.7	 2393.0	...
3329306	  774.1	  626.8	 2390.0	...
3329307	  774.2	  626.9	 2392.0	...
3329308	  774.2	  627.0	 2396.0	...
3329309	  774.0	  626.9	 2399.0	...
3329310	  773.8	  626.7	 2397.0	...
3329311	  773.5	  626.6	 2396.0	...
3329312	  773.5	  626.8	 2395.0	...
3329313	  773.6	  627.0	 2394.0	...
3329314	  773.7	  627.2	 2394.0	...
3329315	  773.8	  627.2	 2395.0	...
3329316	  773.9	  627.3	 2395.0	...
3329317	  774.0	  627.2	 2393.0	...
3329318	  774.0	  626.9	 2391.0	...
3329319	  774.0	  626.5	 2390.0	...
3329320	  774.0	  626.8	 2392.0	...
3329321	  773.9	  627.4	 2394.0	...
3329322	  773.8	  627.9	 2395.0	...
3329323	  773.7	  627.6	 2393.0	...
3329324	  773.7	  627.4	 2392.0	...
3329325	  773.6	  627.6	 2393.0	...
3329326	  773.5	  627.9	 2394.0	...
3329327	  773.4	  627.9	 2392.0	...
3329328	  773.4	  627.6	 2389.0	...
3329329	  773.4	  627.3	 2387.0	...
3329330	  773.4	  627.2	 2388.0	...
3329331	  773.7	  627.3	 2390.0	...
3329332	  773.9	  627.5	 2391.0	...
3329333	  774.1	  627.8	 2391.0	...
3329334	  773.9	  627.9	 2391.0	...
3329335	  773.8	  627.9	 2393.0	...
3329336	  773.8	  627.8	 2395.0	...
3329337	  774.1	  627.7	 2397.0	...
3329338	  774.4	  627.7	 2396.0	...
3329339	  774.6	  627.2	 2395.0	...
3329340	  774.7	  626.6	 2393.0	...
3329341	  774.8	  626.0	 2392.0	...
3329342	  774.9	  626.1	 2391.0	...
3329343	  774.8	  626.2	 2391.0	...
3329344	  774.8	  626.3	 2390.0	...
3329345	  774.8	  626.3	 2391.0	...
3329346	  774.6	  626.4	 2391.0	...
3329347	  774.4	  626.7	 2391.0	...
3329348	  774.1	  626.8	 2392.0	...
3329349	  773.9	  626.6	 2393.0	...
3329350	  773.8	  626.3	 2393.0	...
3329351	  774.0	  626.1	 2392.0	...
3329352	  774.2	  626.1	 2391.0	...
3329353	  774.3	  626.1	 2391.0	...
3329354	  774.4	  626.2	 2390.0	...
3329355	  774.4	  626.3	 2389.0	...
3329356	  774.4	  626.5	 2387.0	...
3329357	  774.5	  626.5	 2386.0	...
3329358	  774.7	  626.1	 2387.0	...
3329359	  774.8	  625.5	 2387.0	...
3329360	  774.7	  625.0	 2386.0	...
3329361	  774.5	  624.9	 2385.0	...
3329362	  774.5	  625.0	 2386.0	...
3329363	  774.4	  625.0	 2390.0	...
3329364	  774.5	  625.0	 2394.0	...
3329365	  774.5	  625.2	 2396.0	...
3329366	  774.8	  625.5	 2396.0	...
3329367	  775.1	  625.8	 2396.0	...
3329368	  775.4	  625.7	 2396.0	...
3329369	  775.6	  625.5	 2396.0	...
3329370	  775.6	  625.4	 2396.0	...
3329371	  775.7	  625.8	 2394.0	...
3329372	  775.8	  626.0	 2391.0	...
3329373	  775.8	  626.2	 2390.0	...
3329374	  775.6	  626.4	 2393.0	...
3329375	  775.3	  626.7	 2395.0	...
3329376	  775.1	  627.4	 2394.0	...
3329377	  774.9	  627.8	 2392.0	...
3329378	  774.8	  627.4	 2389.0	...
3329379	  774.8	  626.6	 2387.0	...
3329380	  774.9	  625.8	 2388.0	...
3329381	  775.1	  625.8	 2391.0	...
3329382	  775.4	  625.9	 2393.0	...
3329383	  775.6	  626.3	 2393.0	...
3329384	  775.8	  626.6	 2394.0	...
3329385	  775.7	  626.9	 2394.0	...
3329386	  775.6	  626.9	 2394.0	...
3329387	  775.6	  626.8	 2393.0	...
3329388	  775.5	  626.8	 2392.0	...
3329389	  775.5	  626.7	 2391.0	...
3329390	  775.7	  627.0	 2391.0	...
3329391	  776.0	  627.3	 2394.0	...
3329392	  776.1	  627.5	 2396.0	...
3329393	  776.2	  627.4	 2397.0	...
3329394	  776.2	  627.5	 2398.0	...
3329395	  776.2	  627.6	 2399.0	...
3329396	  776.8	  627.2	 2399.0	...
EFIX R   3329233	3329396	164	  774.1	  626.2	   2395
SSACC R  3329397
3329397	  778.0	  626.7	 2400.0	...
3329398	  779.7	  626.0	 2400.0	...
3329399	  781.5	  625.3	 2402.0	...
3329400	  783.5	  623.8	 2404.0	...
3329401	  785.8	  622.3	 2405.0	...
3329402	  788.4	  621.1	 2405.0	...
3329403	  791.7	  619.9	 2405.0	...
3329404	  795.1	  618.5	 2404.0	...
3329405	  798.8	  616.9	 2404.0	...
3329406	  801.8	  616.0	 2405.0	...
3329407	  804.9	  615.3	 2407.0	...
3329408	  807.6	  615.0	 2408.0	...
3329409	  809.8	  614.1	 2407.0	...
3329410	  811.9	  613.2	 2406.0	...
ESACC R  3329397	3329410	14	  778.0	  626.7	  811.9	  613.2	   0.78	     67
SFIX R   3329411
3329411	  813.8	  612.7	 2406.0	...
3329412	  815.4	  612.9	 2408.0	...
3329413	  816.0	  613.2	 2410.0	...
3329414	  816.1	  613.3	 2411.0	...
3329415	  815.7	  613.4	 2409.0	...
3329416	  815.0	  613.3	 2407.0	...
3329417	  814.3	  613.0	 2407.0	...
3329418	  813.3	  612.8	 2409.0	...
3329419	  811.7	  613.0	 2411.0	...
3329420	  809.7	  613.1	 2413.0	...
3329421	  808.4	  613.1	 2414.0	...
3329422	  807.6	  613.0	 2414.0	...
3329423	  807.2	  613.1	 2414.0	...
3329424	  806.9	  613.2	 2413.0	...
3329425	  806.2	  613.1	 2413.0	...
3329426	  805.5	  612.5	 2411.0	...
3329427	  804.8	  612.0	 2408.0	...
3329428	  804.6	  611.7	 2408.0	...
3329429	  804.4	  611.9	 2409.0	...
3329430	  804.1	  612.2	 2410.0	...
3329431	  804.0	  612.5	 2409.0	...
3329432	  803.8	  612.8	 2407.0	...
3329433	  803.6	  612.7	 2407.0	...
3329434	  803.7	  612.4	 2408.0	...
3329435	  803.8	  611.9	 2410.0	...
3329436	  803.8	  611.8	 2412.0	...
3329437	  804.1	  611.8	 2410.0	...
3329438	  804.5	  611.9	 2408.0	...
3329439	  805.4	  612.1	 2407.0	...
3329440	  805.7	  612.1	 2407.0	...
3329441	  805.9	  612.1	 2409.0	...
3329442	  805.8	  612.2	 2413.0	...
3329443	  805.8	  612.5	 2416.0	...
3329444	  805.9	  612.8	 2416.0	...
3329445	  806.1	  613.2	 2414.0	...
3329446	  806.4	  613.2	 2412.0	...
3329447	  806.7	  613.6	 2413.0	...
3329448	  806.9	  613.7	 2414.0	...
3329449	  806.9	  613.8	 2414.0	...
3329450	  807.1	  613.2	 2412.0	...
3329451	  807.4	  612.8	 2411.0	...
3329452	  807.7	  612.4	 2412.0	...
3329453	  807.9	  612.3	 2413.0	...
3329454	  807.8	  612.2	 2413.0	...
3329455	  807.7	  612.2	 2413.0	...
3329456	  807.9	  612.1	 2412.0	...
3329457	  808.2	  612.2	 2411.0	...
3329458	  808.4	  612.4	 2411.0	...
3329459	  808.3	  612.7	 2411.0	...
3329460	  808.2	  612.9	 2410.0	...
3329461	  808.2	  613.0	 2408.0	...
3329462	  808.2	  613.1	 2407.0	...
3329463	  808.1	  613.1	 2408.0	...
3329464	  808.0	  613.0	 2411.0	...
3329465	  808.0	  612.9	 2414.0	...
3329466	  808.3	  612.9	 2415.0	...
3329467	  808.6	  612.8	 2412.0	...
3329468	  808.8	  612.7	 2410.0	...
3329469	  808.4	  612.6	 2410.0	...
3329470	  808.0	  612.6	 2411.0	...
3329471	  807.8	  612.7	 2413.0	...
3329472	  808.1	  612.9	 2413.0	...
3329473	  808.3	  613.1	 2414.0	...
3329474	  808.4	  613.1	 2412.0	...
3329475	  808.4	  613.0	 2410.0	...
3329476	  808.6	  613.0	 2411.0	...
3329477	  808.7	  613.3	 2414.0	...
3329478	  808.8	  613.1	 2417.0	...
3329479	  808.6	  612.7	 2416.0	...
3329480	  808.5	  612.4	 2414.0	...
3329481	  808.6	  612.2	 2414.0	...
3329482	  808.8	  612.1	 2416.0	...
3329483	  809.0	  611.9	 2418.0	...
3329484	  809.0	  611.9	 2421.0	...
3329485	  809.0	  612.0	 2421.0	...
3329486	  809.0	  612.2	 2420.0	...
3329487	  808.9	  612.4	 2420.0	...
3329488	  809.0	  612.6	 2420.0	...
3329489	  809.0	  612.5	 2420.0	...
3329490	  809.1	  612.4	 2420.0	...
3329491	  809.0	  612.3	 2420.0	...
3329492	  809.0	  612.4	 2419.0	...
3329493	  809.0	  612.4	 2417.0	...
3329494	  809.0	  612.5	 2419.0	...
3329495	  809.1	  612.6	 2422.0	...
MSG	3329496 0000 _ Number Off
3329496	  809.2	  612.8	 2424.0	...
3329497	  809.5	  613.0	 2424.0	...
3329498	  809.8	  613.0	 2423.0	...
3329499	  809.5	  613.1	 2422.0	...
3329500	  809.0	  613.1	 2422.0	...
3329501	  808.6	  613.4	 2422.0	...
3329502	  808.7	  613.5	 2422.0	...
3329503	  809.0	  613.9	 2422.0	...
3329504	  809.1	  614.0	 2422.0	...
3329505	  809.2	  614.2	 2423.0	...
3329506	  809.1	  614.3	 2423.0	...
3329507	  809.1	  613.9	 2423.0	...
3329508	  809.0	  613.3	 2422.0	...
3329509	  809.0	  612.6	 2423.0	...
3329510	  809.2	  612.7	 2424.0	...
3329511	  809.4	  612.8	 2425.0	...
3329512	  809.4	  612.6	 2423.0	...
3329513	  809.3	  612.1	 2421.0	...
3329514	  809.2	  611.6	 2420.0	...
3329515	  809.1	  611.4	 2421.0	...
3329516	  809.0	  611.4	 2424.0	...
3329517	  809.0	  611.7	 2427.0	...
3329518	  809.2	  612.0	 2430.0	...
3329519	  809.4	  612.2	 2429.0	...
3329520	  809.6	  612.2	 2428.0	...
3329521	  809.7	  612.1	 2427.0	...
3329522	  809.9	  612.0	 2427.0	...
3329523	  810.1	  612.0	 2427.0	...
3329524	  810.2	  612.1	 2426.0	...
3329525	  810.2	  612.0	 2425.0	...
3329526	  810.1	  611.8	 2425.0	...
3329527	  810.0	  611.6	 2427.0	...
3329528	  809.9	  611.4	 2430.0	...
3329529	  810.0	  611.2	 2430.0	...
3329530	  810.1	  611.1	 2428.0	...
3329531	  810.2	  611.3	 2425.0	...
3329532	  810.2	  611.6	 2426.0	...
3329533	  810.3	  611.7	 2428.0	...
3329534	  810.4	  611.9	 2431.0	...
3329535	  810.6	  611.9	 2434.0	...
3329536	  810.6	  612.0	 2435.0	...
3329537	  810.3	  611.7	 2436.0	...
3329538	  809.9	  611.6	 2434.0	...
3329539	  809.6	  611.4	 2433.0	...
3329540	  809.8	  611.6	 2431.0	...
3329541	  809.9	  611.7	 2432.0	...
3329542	  810.0	  611.7	 2433.0	...
3329543	  810.2	  611.6	 2433.0	...
3329544	  810.4	  611.3	 2435.0	...
3329545	  810.2	  611.1	 2437.0	...
3329546	  810.0	  610.9	 2437.0	...
3329547	  809.7	  610.9	 2435.0	...
3329548	  809.3	  610.8	 2433.0	...
3329549	  808.6	  610.7	 2434.0	...
EFIX R   3329411	3329549	139	  808.7	  612.5	   2418
SSACC R  3329550
3329550	  807.5	  611.9	 2435.0	...
3329551	  806.0	  613.4	 2436.0	...
3329552	  803.9	  615.0	 2438.0	...
3329553	  801.6	  615.5	 2439.0	...
3329554	  799.0	  615.9	 2440.0	...
3329555	  796.6	  616.4	 2439.0	...
3329556	  793.8	  616.8	 2439.0	...
3329557	  791.2	  617.1	 2439.0	...
3329558	  788.1	  617.4	 2440.0	...
3329559	  785.7	  617.8	 2441.0	...
3329560	  783.2	  617.7	 2442.0	...
3329561	  781.4	  617.5	 2442.0	...
ESACC R  3329550	3329561	12	  807.5	  611.9	  781.4	  617.5	   0.57	     55
SFIX R   3329562
3329562	  779.6	  617.3	 2440.0	...
3329563	  778.6	  617.3	 2439.0	...
3329564	  778.3	  617.2	 2438.0	...
3329565	  778.8	  617.0	 2438.0	...
3329566	  779.4	  617.0	 2441.0	...
3329567	  780.2	  617.1	 2444.0	...
3329568	  781.3	  617.3	 2445.0	...
3329569	  782.2	  617.8	 2444.0	...
3329570	  782.9	  618.3	 2442.0	...
3329571	  783.3	  618.8	 2442.0	...
3329572	  784.0	  618.7	 2442.0	...
3329573	  784.6	  618.8	 2441.0	...
3329574	  785.0	  618.7	 2439.0	...
3329575	  785.2	  618.8	 2438.0	...
3329576	  785.7	  618.7	 2440.0	...
3329577	  786.1	  618.5	 2443.0	...
3329578	  787.1	  618.2	 2446.0	...
3329579	  787.8	  618.1	 2445.0	...
3329580	  788.7	  617.7	 2444.0	...
3329581	  789.1	  617.6	 2444.0	...
3329582	  789.1	  617.5	 2444.0	...
3329583	  788.8	  617.5	 2444.0	...
3329584	  788.4	  617.4	 2443.0	...
3329585	  788.4	  617.3	 2443.0	...
3329586	  788.5	  617.1	 2443.0	...
3329587	  788.7	  617.4	 2445.0	...
3329588	  788.6	  617.6	 2445.0	...
3329589	  788.3	  617.5	 2445.0	...
3329590	  788.0	  617.2	 2445.0	...
3329591	  787.6	  616.8	 2444.0	...
3329592	  787.2	  616.9	 2444.0	...
3329593	  786.9	  617.2	 2444.0	...
3329594	  787.0	  617.5	 2444.0	...
3329595	  787.2	  617.3	 2445.0	...
3329596	  787.1	  616.9	 2445.0	...
3329597	  786.9	  616.5	 2445.0	...
3329598	  786.5	  616.6	 2446.0	...
3329599	  786.3	  616.7	 2447.0	...
3329600	  786.2	  616.9	 2448.0	...
3329601	  786.0	  617.7	 2448.0	...
3329602	  785.8	  618.4	 2447.0	...
3329603	  785.6	  619.1	 2448.0	...
3329604	  785.6	  619.0	 2448.0	...
3329605	  785.8	  619.1	 2450.0	...
3329606	  786.0	  619.1	 2450.0	...
3329607	  786.3	  618.9	 2449.0	...
3329608	  786.5	  618.7	 2448.0	...
3329609	  786.5	  618.5	 2447.0	...
3329610	  786.5	  618.7	 2448.0	...
3329611	  786.5	  618.9	 2448.0	...
3329612	  786.6	  618.6	 2448.0	...
3329613	  786.7	  618.1	 2447.0	...
3329614	  786.4	  617.7	 2446.0	...
3329615	  786.0	  617.9	 2446.0	...
3329616	  785.5	  618.1	 2449.0	...
3329617	  785.4	  618.3	 2451.0	...
3329618	  785.3	  618.8	 2454.0	...
3329619	  785.3	  619.2	 2455.0	...
3329620	  785.6	  619.2	 2456.0	...
3329621	  785.9	  618.8	 2458.0	...
3329622	  786.2	  618.4	 2459.0	...
3329623	  786.2	  618.6	 2461.0	...
3329624	  786.3	  618.8	 2461.0	...
3329625	  786.3	  618.7	 2459.0	...
3329626	  786.4	  618.2	 2457.0	...
3329627	  786.4	  617.6	 2455.0	...
3329628	  786.5	  617.6	 2455.0	...
3329629	  786.5	  617.7	 2455.0	...
3329630	  786.5	  617.9	 2454.0	...
3329631	  786.6	  617.6	 2453.0	...
3329632	  786.7	  617.2	 2454.0	...
3329633	  786.8	  616.9	 2454.0	...
3329634	  786.7	  616.9	 2453.0	...
3329635	  786.7	  616.9	 2454.0	...
3329636	  786.6	  617.0	 2456.0	...
3329637	  786.5	  617.0	 2457.0	...
3329638	  786.4	  617.2	 2457.0	...
3329639	  786.4	  617.4	 2457.0	...
3329640	  786.4	  617.5	 2456.0	...
3329641	  786.5	  617.6	 2457.0	...
3329642	  786.4	  617.6	 2458.0	...
3329643	  786.3	  617.6	 2460.0	...
3329644	  786.1	  617.4	 2461.0	...
3329645	  786.0	  617.3	 2463.0	...
3329646	  786.0	  617.7	 2463.0	...
3329647	  786.1	  618.4	 2463.0	...
3329648	  786.2	  618.9	 2462.0	...
3329649	  786.3	  618.6	 2461.0	...
3329650	  786.5	  618.3	 2459.0	...
3329651	  786.7	  618.0	 2457.0	...
3329652	  786.8	  618.0	 2457.0	...
3329653	  786.9	  618.2	 2459.0	...
3329654	  786.9	  618.6	 2460.0	...
3329655	  787.0	  618.9	 2461.0	...
3329656	  787.0	  618.8	 2460.0	...
3329657	  786.9	  618.8	 2459.0	...
3329658	  786.7	  618.8	 2458.0	...
3329659	  786.5	  618.8	 2459.0	...
3329660	  786.3	  618.8	 2460.0	...
3329661	  786.3	  618.8	 2464.0	...
3329662	  786.2	  618.6	 2466.0	...
3329663	  786.3	  618.3	 2467.0	...
3329664	  786.4	  618.0	 2465.0	...
3329665	  786.6	  617.9	 2463.0	...
3329666	  786.6	  617.9	 2462.0	...
3329667	  786.6	  617.9	 2462.0	...
3329668	  786.5	  618.0	 2464.0	...
3329669	  786.4	  618.0	 2468.0	...
3329670	  786.3	  618.0	 2471.0	...
3329671	  786.3	  617.9	 2470.0	...
3329672	  786.2	  617.9	 2467.0	...
3329673	  786.2	  617.8	 2463.0	...
3329674	  786.2	  618.0	 2461.0	...
3329675	  786.3	  618.1	 2463.0	...
3329676	  786.4	  618.5	 2466.0	...
3329677	  786.5	  618.6	 2469.0	...
3329678	  786.7	  618.8	 2469.0	...
3329679	  787.0	  618.8	 2469.0	...
3329680	  786.9	  619.0	 2468.0	...
3329681	  786.6	  619.1	 2467.0	...
3329682	  786.3	  618.8	 2468.0	...
3329683	  786.4	  618.3	 2468.0	...
3329684	  786.5	  617.8	 2468.0	...
3329685	  786.5	  617.8	 2467.0	...
3329686	  786.6	  617.8	 2466.0	...
3329687	  786.7	  617.8	 2465.0	...
3329688	  786.8	  617.7	 2469.0	...
3329689	  786.6	  617.7	 2474.0	...
3329690	  786.3	  617.5	 2479.0	...
3329691	  786.0	  617.3	 2479.0	...
3329692	  786.0	  617.3	 2478.0	...
3329693	  786.0	  617.4	 2476.0	...
3329694	  786.0	  617.5	 2475.0	...
3329695	  786.0	  617.6	 2476.0	...
3329696	  786.1	  617.7	 2477.0	...
3329697	  786.1	  617.7	 2478.0	...
3329698	  786.0	  617.7	 2478.0	...
3329699	  785.9	  617.2	 2479.0	...
3329700	  785.7	  616.7	 2479.0	...
3329701	  785.6	  616.3	 2480.0	...
3329702	  786.0	  616.3	 2480.0	...
3329703	  786.5	  616.6	 2479.0	...
3329704	  786.8	  616.9	 2480.0	...
3329705	  786.7	  617.3	 2482.0	...
3329706	  786.4	  617.3	 2480.0	...
3329707	  786.5	  617.2	 2477.0	...
3329708	  786.6	  617.1	 2477.0	...
3329709	  786.8	  617.3	 2480.0	...
3329710	  786.7	  617.5	 2483.0	...
3329711	  786.5	  617.8	 2482.0	...
3329712	  786.3	  618.0	 2481.0	...
3329713	  786.1	  617.8	 2480.0	...
3329714	  786.0	  617.4	 2482.0	...
3329715	  785.9	  617.1	 2485.0	...
3329716	  786.3	  617.0	 2488.0	...
3329717	  786.6	  616.9	 2488.0	...
3329718	  786.6	  616.6	 2486.0	...
3329719	  786.4	  616.4	 2483.0	...
3329720	  786.2	  616.6	 2481.0	...
3329721	  786.4	  617.1	 2480.0	...
3329722	  786.5	  617.7	 2479.0	...
3329723	  786.5	  617.9	 2478.0	...
3329724	  786.1	  618.0	 2478.0	...
3329725	  785.8	  618.1	 2482.0	...
3329726	  785.9	  618.0	 2487.0	...
3329727	  786.2	  617.9	 2492.0	...
3329728	  786.5	  617.8	 2492.0	...
3329729	  786.7	  617.8	 2491.0	...
3329730	  786.8	  617.8	 2492.0	...
3329731	  787.1	  617.7	 2492.0	...
3329732	  787.2	  617.6	 2492.0	...
3329733	  787.3	  617.4	 2491.0	...
3329734	  787.2	  617.0	 2490.0	...
3329735	  786.9	  616.5	 2490.0	...
3329736	  786.6	  616.2	 2491.0	...
3329737	  786.6	  616.1	 2491.0	...
3329738	  786.9	  616.2	 2489.0	...
3329739	  787.1	  615.8	 2487.0	...
3329740	  786.6	  615.4	 2489.0	...
3329741	  786.1	  615.1	 2492.0	...
3329742	  785.6	  615.2	 2495.0	...
3329743	  785.8	  615.4	 2495.0	...
3329744	  786.0	  615.7	 2495.0	...
3329745	  786.3	  615.9	 2495.0	...
3329746	  786.4	  616.0	 2495.0	...
3329747	  786.5	  616.1	 2496.0	...
3329748	  786.5	  616.2	 2498.0	...
3329749	  786.7	  616.2	 2501.0	...
3329750	  787.0	  616.2	 2502.0	...
3329751	  787.2	  615.9	 2503.0	...
3329752	  787.1	  615.6	 2503.0	...
3329753	  787.0	  615.8	 2502.0	...
3329754	  787.0	  616.3	 2500.0	...
3329755	  787.1	  616.6	 2498.0	...
3329756	  787.0	  616.2	 2497.0	...
3329757	  786.7	  615.8	 2498.0	...
3329758	  786.4	  615.6	 2499.0	...
3329759	  786.7	  615.6	 2499.0	...
3329760	  787.0	  615.7	 2500.0	...
3329761	  787.4	  616.0	 2501.0	...
3329762	  787.4	  616.4	 2501.0	...
3329763	  787.4	  617.0	 2500.0	...
3329764	  787.4	  617.3	 2499.0	...
3329765	  787.3	  616.7	 2498.0	...
3329766	  787.3	  615.8	 2497.0	...
3329767	  787.2	  614.8	 2498.0	...
3329768	  787.1	  615.2	 2499.0	...
3329769	  787.2	  615.4	 2500.0	...
3329770	  787.2	  615.6	 2500.0	...
3329771	  787.2	  615.6	 2500.0	...
3329772	  787.0	  615.8	 2499.0	...
3329773	  786.8	  615.8	 2500.0	...
3329774	  787.1	  615.7	 2502.0	...
3329775	  787.4	  615.4	 2503.0	...
3329776	  787.8	  615.3	 2502.0	...
3329777	  787.6	  615.3	 2501.0	...
3329778	  787.5	  615.3	 2501.0	...
3329779	  787.5	  615.3	 2502.0	...
3329780	  787.4	  615.3	 2502.0	...
3329781	  787.3	  615.3	 2502.0	...
3329782	  787.3	  615.2	 2502.0	...
3329783	  787.3	  615.3	 2502.0	...
3329784	  787.4	  615.6	 2504.0	...
3329785	  787.5	  615.8	 2505.0	...
3329786	  787.6	  616.2	 2506.0	...
3329787	  787.6	  616.3	 2506.0	...
3329788	  787.6	  616.4	 2508.0	...
3329789	  787.6	  616.1	 2509.0	...
3329790	  787.5	  615.8	 2507.0	...
3329791	  787.4	  616.0	 2503.0	...
3329792	  787.5	  616.5	 2500.0	...
3329793	  787.6	  616.1	 2499.0	...
3329794	  787.6	  615.3	 2499.0	...
3329795	  787.9	  614.5	 2499.0	...
3329796	  788.1	  614.5	 2500.0	...
3329797	  788.0	  614.6	 2502.0	...
3329798	  787.8	  614.8	 2504.0	...
3329799	  787.5	  614.9	 2505.0	...
3329800	  787.0	  615.1	 2506.0	...
3329801	  786.3	  615.1	 2506.0	...
3329802	  785.4	  614.5	 2504.0	...
3329803	  784.5	  613.7	 2503.0	...
3329804	  783.7	  612.2	 2504.0	...
3329805	  782.6	  611.4	 2506.0	...
3329806	  781.9	  609.7	 2506.0	...
3329807	  780.7	  608.5	 2504.0	...
3329808	  780.1	  607.2	 2501.0	...
3329809	  778.5	  607.2	 2504.0	...
3329810	  777.3	  607.5	 2508.0	...
3329811	  776.2	  607.7	 2513.0	...
3329812	  776.0	  607.5	 2514.0	...
3329813	  775.7	  606.9	 2514.0	...
3329814	  775.6	  606.2	 2515.0	...
3329815	  775.9	  605.7	 2514.0	...
3329816	  776.3	  605.7	 2515.0	...
3329817	  777.0	  605.7	 2516.0	...
3329818	  778.2	  605.5	 2516.0	...
3329819	  779.3	  605.3	 2514.0	...
3329820	  780.2	  605.1	 2513.0	...
3329821	  780.4	  605.2	 2509.0	...
3329822	  781.3	  605.0	 2507.0	...
3329823	  782.1	  604.9	 2504.0	...
3329824	  782.8	  604.9	 2504.0	...
3329825	  782.7	  605.1	 2504.0	...
3329826	  782.1	  605.4	 2503.0	...
3329827	  781.4	  605.5	 2502.0	...
3329828	  780.8	  605.7	 2503.0	...
3329829	  780.8	  605.8	 2505.0	...
3329830	  780.9	  605.9	 2507.0	...
3329831	  781.0	  605.9	 2507.0	...
3329832	  781.0	  605.9	 2507.0	...
3329833	  780.9	  606.2	 2507.0	...
3329834	  780.8	  606.6	 2507.0	...
3329835	  780.6	  606.8	 2507.0	...
3329836	  780.4	  606.7	 2506.0	...
3329837	  780.4	  606.7	 2507.0	...
3329838	  780.3	  606.9	 2507.0	...
3329839	  780.3	  607.2	 2505.0	...
3329840	  780.7	  607.0	 2503.0	...
3329841	  781.1	  606.6	 2501.0	...
3329842	  781.5	  606.3	 2501.0	...
3329843	  781.4	  606.3	 2502.0	...
3329844	  781.0	  606.3	 2503.0	...
3329845	  780.6	  606.4	 2505.0	...
3329846	  780.3	  606.6	 2506.0	...
3329847	  780.4	  606.7	 2508.0	...
3329848	  780.6	  606.6	 2508.0	...
3329849	  780.8	  606.4	 2509.0	...
3329850	  780.7	  606.3	 2506.0	...
3329851	  780.6	  606.3	 2502.0	...
3329852	  780.6	  606.4	 2499.0	...
3329853	  780.8	  606.3	 2500.0	...
3329854	  781.0	  606.2	 2501.0	...
3329855	  781.1	  606.2	 2503.0	...
3329856	  781.0	  606.1	 2505.0	...
3329857	  780.8	  606.1	 2507.0	...
3329858	  780.8	  606.1	 2506.0	...
3329859	  780.9	  605.6	 2504.0	...
3329860	  781.1	  605.1	 2502.0	...
3329861	  781.2	  605.3	 2502.0	...
3329862	  781.1	  605.9	 2502.0	...
3329863	  781.0	  606.7	 2503.0	...
3329864	  781.1	  606.8	 2505.0	...
3329865	  781.3	  606.7	 2506.0	...
3329866	  781.9	  606.4	 2507.0	...
3329867	  782.3	  606.2	 2507.0	...
3329868	  782.2	  606.1	 2507.0	...
3329869	  781.8	  606.1	 2507.0	...
3329870	  781.4	  605.5	 2506.0	...
3329871	  781.4	  604.9	 2505.0	...
3329872	  781.4	  604.4	 2502.0	...
3329873	  781.4	  604.7	 2500.0	...
3329874	  781.4	  605.0	 2500.0	...
3329875	  781.4	  605.1	 2502.0	...
3329876	  781.3	  605.1	 2505.0	...
3329877	  781.3	  605.2	 2505.0	...
3329878	  781.4	  605.3	 2506.0	...
3329879	  781.8	  605.3	 2506.0	...
3329880	  782.3	  605.5	 2507.0	...
3329881	  782.6	  605.5	 2507.0	...
3329882	  782.6	  605.4	 2508.0	...
3329883	  782.6	  605.1	 2509.0	...
3329884	  782.6	  605.0	 2506.0	...
3329885	  782.5	  604.9	 2504.0	...
3329886	  782.5	  604.8	 2501.0	...
3329887	  782.0	  604.7	 2500.0	...
3329888	  781.6	  604.7	 2499.0	...
3329889	  781.8	  604.9	 2499.0	...
3329890	  782.4	  605.0	 2499.0	...
3329891	  783.0	  605.2	 2498.0	...
3329892	  783.0	  605.1	 2499.0	...
3329893	  783.1	  605.0	 2500.0	...
3329894	  783.1	  604.5	 2500.0	...
3329895	  783.0	  604.2	 2500.0	...
3329896	  783.0	  604.1	 2501.0	...
3329897	  782.9	  604.3	 2502.0	...
3329898	  782.9	  604.5	 2502.0	...
3329899	  783.0	  604.5	 2500.0	...
3329900	  783.1	  604.4	 2499.0	...
3329901	  783.2	  603.8	 2498.0	...
3329902	  783.1	  603.3	 2498.0	...
3329903	  782.9	  602.9	 2497.0	...
3329904	  782.9	  603.1	 2498.0	...
3329905	  782.9	  603.2	 2498.0	...
3329906	  782.9	  603.3	 2497.0	...
3329907	  782.9	  603.3	 2495.0	...
3329908	  782.7	  603.3	 2494.0	...
3329909	  782.9	  603.3	 2494.0	...
3329910	  783.3	  603.2	 2494.0	...
3329911	  783.7	  603.1	 2493.0	...
3329912	  783.8	  603.1	 2494.0	...
3329913	  783.8	  603.3	 2496.0	...
3329914	  784.0	  603.5	 2498.0	...
3329915	  784.2	  603.8	 2500.0	...
3329916	  784.4	  603.7	 2502.0	...
3329917	  784.5	  603.8	 2504.0	...
3329918	  784.6	  603.8	 2504.0	...
3329919	  784.5	  604.0	 2503.0	...
3329920	  784.3	  604.1	 2502.0	...
3329921	  784.2	  604.2	 2500.0	...
3329922	  784.2	  604.3	 2499.0	...
3329923	  784.2	  604.3	 2498.0	...
3329924	  784.3	  604.3	 2496.0	...
3329925	  784.5	  604.2	 2495.0	...
3329926	  784.4	  604.3	 2495.0	...
3329927	  784.2	  604.5	 2497.0	...
3329928	  783.9	  604.5	 2497.0	...
3329929	  783.8	  604.2	 2496.0	...
3329930	  784.0	  603.9	 2495.0	...
3329931	  784.3	  603.9	 2496.0	...
3329932	  784.7	  603.8	 2497.0	...
3329933	  784.5	  603.6	 2497.0	...
3329934	  784.4	  603.5	 2497.0	...
3329935	  784.1	  603.6	 2497.0	...
3329936	  784.1	  604.1	 2495.0	...
3329937	  784.5	  604.8	 2493.0	...
3329938	  785.1	  605.5	 2492.0	...
3329939	  785.8	  605.7	 2490.0	...
3329940	  786.0	  605.7	 2489.0	...
3329941	  786.0	  605.6	 2487.0	...
3329942	  786.1	  605.5	 2486.0	...
3329943	  786.2	  605.4	 2488.0	...
3329944	  786.2	  605.2	 2491.0	...
3329945	  786.8	  604.6	 2493.0	...
3329946	  787.4	  604.0	 2493.0	...
3329947	  788.4	  603.5	 2493.0	...
3329948	  788.8	  603.4	 2493.0	...
3329949	  789.4	  603.2	 2494.0	...
3329950	  790.2	  603.3	 2490.0	...
3329951	  791.3	  603.3	 2484.0	...
3329952	  792.3	  603.2	 2478.0	...
3329953	  793.0	  603.0	 2479.0	...
3329954	  793.2	  602.9	 2480.0	...
3329955	  793.9	  602.6	 2479.0	...
3329956	  794.3	  602.3	 2478.0	...
3329957	  795.1	  602.7	 2478.0	...
3329958	  795.6	  603.3	 2478.0	...
3329959	  796.0	  604.4	 2478.0	...
3329960	  796.0	  604.8	 2478.0	...
3329961	  796.0	  605.2	 2479.0	...
3329962	  796.0	  605.2	 2479.0	...
3329963	  796.8	  605.1	 2479.0	...
3329964	  797.5	  604.7	 2478.0	...
3329965	  798.3	  604.4	 2477.0	...
3329966	  798.3	  604.1	 2477.0	...
3329967	  798.4	  604.3	 2477.0	...
3329968	  798.4	  604.4	 2478.0	...
3329969	  798.4	  605.1	 2478.0	...
3329970	  798.4	  605.7	 2478.0	...
3329971	  797.8	  605.6	 2477.0	...
3329972	  797.3	  605.0	 2477.0	...
3329973	  796.7	  604.4	 2476.0	...
3329974	  796.4	  604.4	 2477.0	...
3329975	  795.9	  604.5	 2478.0	...
3329976	  795.3	  604.1	 2480.0	...
3329977	  795.1	  603.7	 2480.0	...
3329978	  794.9	  603.4	 2480.0	...
3329979	  794.7	  603.5	 2479.0	...
3329980	  794.6	  603.8	 2477.0	...
3329981	  795.2	  603.9	 2475.0	...
3329982	  795.7	  603.9	 2474.0	...
3329983	  796.2	  604.1	 2474.0	...
3329984	  796.2	  604.4	 2476.0	...
3329985	  796.3	  604.7	 2477.0	...
3329986	  796.3	  604.7	 2479.0	...
3329987	  796.3	  604.7	 2479.0	...
3329988	  796.2	  605.0	 2479.0	...
3329989	  796.2	  605.4	 2478.0	...
3329990	  796.3	  605.7	 2477.0	...
3329991	  796.3	  605.2	 2476.0	...
3329992	  796.3	  604.7	 2475.0	...
3329993	  796.5	  604.7	 2475.0	...
3329994	  796.7	  605.1	 2475.0	...
3329995	  796.9	  605.7	 2474.0	...
3329996	  796.9	  605.9	 2473.0	...
3329997	  796.8	  606.0	 2470.0	...
3329998	  796.7	  606.4	 2468.0	...
3329999	  796.7	  606.7	 2466.0	...
3330000	  797.0	  606.4	 2466.0	...
3330001	  797.2	  605.8	 2466.0	...
3330002	  797.4	  605.4	 2466.0	...
3330003	  797.4	  605.7	 2465.0	...
3330004	  797.4	  606.0	 2464.0	...
3330005	  797.4	  606.2	 2462.0	...
3330006	  797.5	  606.4	 2460.0	...
3330007	  797.6	  606.5	 2458.0	...
3330008	  797.7	  606.6	 2458.0	...
3330009	  797.7	  607.0	 2458.0	...
3330010	  797.8	  607.3	 2460.0	...
3330011	  798.0	  607.5	 2462.0	...
3330012	  798.1	  607.6	 2462.0	...
3330013	  798.3	  607.5	 2460.0	...
3330014	  798.4	  607.3	 2458.0	...
3330015	  798.2	  607.1	 2457.0	...
3330016	  797.8	  607.3	 2456.0	...
3330017	  797.5	  607.5	 2455.0	...
3330018	  797.4	  607.6	 2455.0	...
3330019	  798.0	  607.5	 2454.0	...
3330020	  798.5	  607.3	 2454.0	...
3330021	  798.5	  607.1	 2455.0	...
3330022	  798.0	  606.9	 2458.0	...
3330023	  797.6	  607.2	 2458.0	...
3330024	  797.7	  607.5	 2456.0	...
3330025	  797.9	  607.6	 2454.0	...
3330026	  798.1	  607.4	 2455.0	...
3330027	  798.3	  607.3	 2456.0	...
3330028	  798.2	  607.3	 2455.0	...
3330029	  798.0	  607.5	 2454.0	...
3330030	  798.2	  607.5	 2454.0	...
3330031	  798.7	  607.5	 2454.0	...
3330032	  799.3	  607.4	 2454.0	...
3330033	  799.5	  607.2	 2454.0	...
3330034	  799.6	  607.4	 2453.0	...
3330035	  799.6	  607.7	 2452.0	...
3330036	  799.2	  608.1	 2450.0	...
3330037	  798.8	  608.2	 2449.0	...
3330038	  798.7	  608.4	 2447.0	...
3330039	  799.0	  608.4	 2448.0	...
3330040	  799.2	  608.2	 2449.0	...
3330041	  799.2	  608.0	 2448.0	...
3330042	  799.5	  608.1	 2447.0	...
3330043	  799.9	  608.5	 2446.0	...
3330044	  800.3	  609.2	 2445.0	...
3330045	  800.4	  609.9	 2445.0	...
3330046	  800.5	  610.5	 2444.0	...
3330047	  800.6	  611.3	 2444.0	...
3330048	  800.6	  612.0	 2444.0	...
3330049	  800.6	  613.2	 2444.0	...
3330050	  800.6	  614.0	 2443.0	...
3330051	  800.6	  614.9	 2443.0	...
EFIX R   3329562	3330051	490	  787.4	  611.4	   2480
SSACC R  3330052
3330052	  800.7	  616.0	 2442.0	...
3330053	  800.8	  617.3	 2442.0	...
3330054	  800.9	  619.2	 2438.0	...
3330055	  801.1	  621.2	 2434.0	...
3330056	  801.3	  624.3	 2432.0	...
3330057	  801.1	  627.4	 2434.0	...
3330058	  800.9	  632.2	 2433.0	...
3330059	  800.2	  637.3	 2428.0	...
3330060	  799.9	  644.2	 2421.0	...
3330061	  799.4	  652.4	 2417.0	...
3330062	  799.2	  660.6	 2412.0	...
3330063	  798.2	  668.1	 2408.0	...
3330064	  797.5	  675.1	 2404.0	...
3330065	  796.4	  683.5	 2402.0	...
3330066	  795.6	  693.3	 2397.0	...
3330067	  794.3	  702.8	 2392.0	...
3330068	  792.5	  712.1	 2388.0	...
3330069	  791.2	  721.7	 2384.0	...
3330070	  790.2	  730.8	 2377.0	...
3330071	  789.4	  741.2	 2370.0	...
3330072	  789.0	  752.5	 2362.0	...
3330073	  788.3	  766.8	 2356.0	...
3330074	  788.5	  780.7	 2348.0	...
3330075	  788.7	  793.9	 2341.0	...
3330076	  789.5	  807.7	 2337.0	...
3330077	  790.5	  821.2	 2332.0	...
3330078	  792.0	  835.3	 2328.0	...
3330079	  794.5	  848.6	 2324.0	...
3330080	  797.6	  862.4	 2324.0	...
3330081	  800.7	  879.1	 2323.0	...
3330082	  802.7	  894.8	 2318.0	...
3330083	  804.2	  911.5	 2313.0	...
3330084	  805.6	  928.6	 2308.0	...
3330085	  806.8	  947.8	 2310.0	...
3330086	  807.6	  969.6	 2311.0	...
3330087	  808.3	  991.0	 2312.0	...
3330088	  808.5	 1013.2	 2312.0	...
3330089	  808.4	 1034.2	 2311.0	...
3330090	  808.3	 1055.3	 2314.0	...
3330091	  809.1	 1075.9	 2319.0	...
3330092	  810.5	 1097.0	 2324.0	...
3330093	  811.9	 1115.6	 2324.0	...
3330094	  813.2	 1133.6	 2322.0	...
3330095	  814.5	 1152.0	 2319.0	...
3330096	  816.2	 1172.4	 2318.0	...
3330097	  818.2	 1195.9	 2317.0	...
3330098	  819.4	 1221.7	 2326.0	...
3330099	  820.0	 1244.1	 2334.0	...
3330100	  820.0	 1257.8	 2342.0	...
3330101	  820.1	 1261.5	 2342.0	...
3330102	  820.1	 1261.5	 2342.0	...
SBLINK R 3330103
3330103	   .	   .	    0.0	...
3330104	   .	   .	    0.0	...
3330105	   .	   .	    0.0	...
3330106	   .	   .	    0.0	...
3330107	   .	   .	    0.0	...
3330108	   .	   .	    0.0	...
3330109	   .	   .	    0.0	...
3330110	   .	   .	    0.0	...
3330111	   .	   .	    0.0	...
3330112	   .	   .	    0.0	...
3330113	   .	   .	    0.0	...
3330114	   .	   .	    0.0	...
3330115	   .	   .	    0.0	...
3330116	   .	   .	    0.0	...
3330117	   .	   .	    0.0	...
3330118	   .	   .	    0.0	...
3330119	   .	   .	    0.0	...
3330120	   .	   .	    0.0	...
3330121	   .	   .	    0.0	...
3330122	   .	   .	    0.0	...
3330123	   .	   .	    0.0	...
3330124	   .	   .	    0.0	...
3330125	   .	   .	    0.0	...
3330126	   .	   .	    0.0	...
3330127	   .	   .	    0.0	...
3330128	   .	   .	    0.0	...
3330129	   .	   .	    0.0	...
3330130	   .	   .	    0.0	...
3330131	   .	   .	    0.0	...
3330132	   .	   .	    0.0	...
3330133	   .	   .	    0.0	...
3330134	   .	   .	    0.0	...
3330135	   .	   .	    0.0	...
3330136	   .	   .	    0.0	...
3330137	   .	   .	    0.0	...
3330138	   .	   .	    0.0	...
3330139	   .	   .	    0.0	...
3330140	   .	   .	    0.0	...
3330141	   .	   .	    0.0	...
3330142	   .	   .	    0.0	...
3330143	   .	   .	    0.0	...
3330144	   .	   .	    0.0	...
3330145	   .	   .	    0.0	...
3330146	   .	   .	    0.0	...
3330147	   .	   .	    0.0	...
3330148	   .	   .	    0.0	...
3330149	   .	   .	    0.0	...
3330150	   .	   .	    0.0	...
3330151	   .	   .	    0.0	...
3330152	   .	   .	    0.0	...
3330153	   .	   .	    0.0	...
3330154	   .	   .	    0.0	...
3330155	   .	   .	    0.0	...
3330156	   .	   .	    0.0	...
3330157	   .	   .	    0.0	...
3330158	   .	   .	    0.0	...
3330159	   .	   .	    0.0	...
3330160	   .	   .	    0.0	...
3330161	   .	   .	    0.0	...
3330162	   .	   .	    0.0	...
3330163	   .	   .	    0.0	...
3330164	   .	   .	    0.0	...
3330165	   .	   .	    0.0	...
3330166	   .	   .	    0.0	...
3330167	   .	   .	    0.0	...
3330168	   .	   .	    0.0	...
3330169	   .	   .	    0.0	...
3330170	   .	   .	    0.0	...
3330171	   .	   .	    0.0	...
3330172	   .	   .	    0.0	...
3330173	   .	   .	    0.0	...
3330174	   .	   .	    0.0	...
3330175	   .	   .	    0.0	...
3330176	   .	   .	    0.0	...
3330177	   .	   .	    0.0	...
3330178	   .	   .	    0.0	...
3330179	   .	   .	    0.0	...
3330180	   .	   .	    0.0	...
3330181	   .	   .	    0.0	...
3330182	   .	   .	    0.0	...
3330183	   .	   .	    0.0	...
3330184	   .	   .	    0.0	...
3330185	   .	   .	    0.0	...
3330186	   .	   .	    0.0	...
3330187	   .	   .	    0.0	...
3330188	   .	   .	    0.0	...
3330189	   .	   .	    0.0	...
3330190	   .	   .	    0.0	...
3330191	   .	   .	    0.0	...
3330192	   .	   .	    0.0	...
3330193	   .	   .	    0.0	...
3330194	   .	   .	    0.0	...
3330195	   .	   .	    0.0	...
3330196	   .	   .	    0.0	...
3330197	   .	   .	    0.0	...
3330198	   .	   .	    0.0	...
3330199	   .	   .	    0.0	...
3330200	   .	   .	    0.0	...
3330201	   .	   .	    0.0	...
3330202	   .	   .	    0.0	...
3330203	   .	   .	    0.0	...
3330204	   .	   .	    0.0	...
3330205	   .	   .	    0.0	...
3330206	   .	   .	    0.0	...
3330207	   .	   .	    0.0	...
3330208	   .	   .	    0.0	...
3330209	   .	   .	    0.0	...
3330210	   .	   .	    0.0	...
3330211	   .	   .	    0.0	...
3330212	   .	   .	    0.0	...
3330213	   .	   .	    0.0	...
3330214	   .	   .	    0.0	...
3330215	   .	   .	    0.0	...
3330216	   .	   .	    0.0	...
3330217	   .	   .	    0.0	...
3330218	   .	   .	    0.0	...
3330219	   .	   .	    0.0	...
3330220	   .	   .	    0.0	...
3330221	   .	   .	    0.0	...
3330222	   .	   .	    0.0	...
3330223	   .	   .	    0.0	...
3330224	   .	   .	    0.0	...
3330225	   .	   .	    0.0	...
3330226	   .	   .	    0.0	...
3330227	   .	   .	    0.0	...
3330228	   .	   .	    0.0	...
3330229	   .	   .	    0.0	...
3330230	   .	   .	    0.0	...
3330231	   .	   .	    0.0	...
3330232	   .	   .	    0.0	...
3330233	   .	   .	    0.0	...
3330234	   .	   .	    0.0	...
3330235	   .	   .	    0.0	...
3330236	   .	   .	    0.0	...
3330237	   .	   .	    0.0	...
3330238	   .	   .	    0.0	...
3330239	   .	   .	    0.0	...
3330240	   .	   .	    0.0	...
3330241	   .	   .	    0.0	...
3330242	   .	   .	    0.0	...
3330243	   .	   .	    0.0	...
3330244	   .	   .	    0.0	...
3330245	   .	   .	    0.0	...
3330246	   .	   .	    0.0	...
3330247	   .	   .	    0.0	...
3330248	   .	   .	    0.0	...
3330249	   .	   .	    0.0	...
3330250	   .	   .	    0.0	...
3330251	   .	   .	    0.0	...
3330252	   .	   .	    0.0	...
3330253	   .	   .	    0.0	...
3330254	   .	   .	    0.0	...
3330255	   .	   .	    0.0	...
3330256	   .	   .	    0.0	...
3330257	   .	   .	    0.0	...
3330258	   .	   .	    0.0	...
3330259	   .	   .	    0.0	...
3330260	   .	   .	    0.0	...
3330261	   .	   .	    0.0	...
3330262	   .	   .	    0.0	...
3330263	   .	   .	    0.0	...
3330264	   .	   .	    0.0	...
3330265	   .	   .	    0.0	...
3330266	   .	   .	    0.0	...
3330267	   .	   .	    0.0	...
3330268	   .	   .	    0.0	...
3330269	   .	   .	    0.0	...
3330270	   .	   .	    0.0	...
3330271	   .	   .	    0.0	...
3330272	   .	   .	    0.0	...
3330273	   .	   .	    0.0	...
3330274	   .	   .	    0.0	...
3330275	   .	   .	    0.0	...
3330276	   .	   .	    0.0	...
3330277	   .	   .	    0.0	...
3330278	   .	   .	    0.0	...
3330279	   .	   .	    0.0	...
3330280	   .	   .	    0.0	...
3330281	   .	   .	    0.0	...
3330282	   .	   .	    0.0	...
3330283	   .	   .	    0.0	...
3330284	   .	   .	    0.0	...
3330285	   .	   .	    0.0	...
3330286	   .	   .	    0.0	...
3330287	   .	   .	    0.0	...
3330288	   .	   .	    0.0	...
3330289	   .	   .	    0.0	...
3330290	   .	   .	    0.0	...
3330291	   .	   .	    0.0	...
3330292	   .	   .	    0.0	...
3330293	   .	   .	    0.0	...
3330294	   .	   .	    0.0	...
3330295	   .	   .	    0.0	...
3330296	   .	   .	    0.0	...
3330297	   .	   .	    0.0	...
3330298	   .	   .	    0.0	...
3330299	   .	   .	    0.0	...
3330300	   .	   .	    0.0	...
3330301	   .	   .	    0.0	...
3330302	   .	   .	    0.0	...
3330303	   .	   .	    0.0	...
3330304	   .	   .	    0.0	...
3330305	   .	   .	    0.0	...
3330306	   .	   .	    0.0	...
3330307	   .	   .	    0.0	...
3330308	   .	   .	    0.0	...
3330309	   .	   .	    0.0	...
3330310	   .	   .	    0.0	...
3330311	   .	   .	    0.0	...
3330312	   .	   .	    0.0	...
3330313	   .	   .	    0.0	...
3330314	   .	   .	    0.0	...
3330315	   .	   .	    0.0	...
3330316	   .	   .	    0.0	...
3330317	   .	   .	    0.0	...
3330318	   .	   .	    0.0	...
3330319	   .	   .	    0.0	...
3330320	   .	   .	    0.0	...
3330321	   .	   .	    0.0	...
3330322	   .	   .	    0.0	...
3330323	   .	   .	    0.0	...
3330324	   .	   .	    0.0	...
3330325	   .	   .	    0.0	...
3330326	   .	   .	    0.0	...
3330327	   .	   .	    0.0	...
3330328	   .	   .	    0.0	...
3330329	   .	   .	    0.0	...
3330330	   .	   .	    0.0	...
3330331	   .	   .	    0.0	...
3330332	   .	   .	    0.0	...
3330333	   .	   .	    0.0	...
3330334	   .	   .	    0.0	...
3330335	   .	   .	    0.0	...
3330336	   .	   .	    0.0	...
3330337	   .	   .	    0.0	...
3330338	   .	   .	    0.0	...
3330339	   .	   .	    0.0	...
3330340	   .	   .	    0.0	...
3330341	   .	   .	    0.0	...
3330342	   .	   .	    0.0	...
3330343	   .	   .	    0.0	...
3330344	   .	   .	    0.0	...
3330345	   .	   .	    0.0	...
3330346	   .	   .	    0.0	...
3330347	   .	   .	    0.0	...
3330348	   .	   .	    0.0	...
3330349	   .	   .	    0.0	...
3330350	   .	   .	    0.0	...
3330351	   .	   .	    0.0	...
3330352	   .	   .	    0.0	...
3330353	   .	   .	    0.0	...
3330354	   .	   .	    0.0	...
3330355	   .	   .	    0.0	...
3330356	   .	   .	    0.0	...
3330357	   .	   .	    0.0	...
3330358	   .	   .	    0.0	...
3330359	   .	   .	    0.0	...
3330360	   .	   .	    0.0	...
3330361	   .	   .	    0.0	...
3330362	   .	   .	    0.0	...
3330363	   .	   .	    0.0	...
3330364	   .	   .	    0.0	...
3330365	   .	   .	    0.0	...
3330366	   .	   .	    0.0	...
3330367	   .	   .	    0.0	...
3330368	   .	   .	    0.0	...
3330369	   .	   .	    0.0	...
3330370	   .	   .	    0.0	...
3330371	   .	   .	    0.0	...
3330372	   .	   .	    0.0	...
3330373	   .	   .	    0.0	...
3330374	   .	   .	    0.0	...
3330375	   .	   .	    0.0	...
3330376	   .	   .	    0.0	...
3330377	   .	   .	    0.0	...
3330378	   .	   .	    0.0	...
3330379	   .	   .	    0.0	...
3330380	   .	   .	    0.0	...
3330381	   .	   .	    0.0	...
3330382	   .	   .	    0.0	...
3330383	   .	   .	    0.0	...
3330384	   .	   .	    0.0	...
3330385	   .	   .	    0.0	...
3330386	   .	   .	    0.0	...
3330387	   .	   .	    0.0	...
3330388	   .	   .	    0.0	...
3330389	   .	   .	    0.0	...
3330390	   .	   .	    0.0	...
3330391	   .	   .	    0.0	...
3330392	   .	   .	    0.0	...
3330393	   .	   .	    0.0	...
3330394	   .	   .	    0.0	...
3330395	   .	   .	    0.0	...
3330396	   .	   .	    0.0	...
3330397	   .	   .	    0.0	...
3330398	   .	   .	    0.0	...
3330399	   .	   .	    0.0	...
3330400	   .	   .	    0.0	...
3330401	   .	   .	    0.0	...
3330402	   .	   .	    0.0	...
3330403	   .	   .	    0.0	...
3330404	   .	   .	    0.0	...
3330405	   .	   .	    0.0	...
3330406	   .	   .	    0.0	...
3330407	   .	   .	    0.0	...
3330408	   .	   .	    0.0	...
3330409	   .	   .	    0.0	...
3330410	   .	   .	    0.0	...
3330411	   .	   .	    0.0	...
3330412	   .	   .	    0.0	...
3330413	   .	   .	    0.0	...
3330414	   .	   .	    0.0	...
3330415	   .	   .	    0.0	...
3330416	   .	   .	    0.0	...
3330417	   .	   .	    0.0	...
3330418	   .	   .	    0.0	...
3330419	   .	   .	    0.0	...
3330420	   .	   .	    0.0	...
3330421	   .	   .	    0.0	...
3330422	   .	   .	    0.0	...
3330423	   .	   .	    0.0	...
3330424	   .	   .	    0.0	...
3330425	   .	   .	    0.0	...
3330426	   .	   .	    0.0	...
3330427	   .	   .	    0.0	...
3330428	   .	   .	    0.0	...
3330429	   .	   .	    0.0	...
3330430	   .	   .	    0.0	...
3330431	   .	   .	    0.0	...
3330432	   .	   .	    0.0	...
3330433	   .	   .	    0.0	...
3330434	   .	   .	    0.0	...
3330435	   .	   .	    0.0	...
3330436	   .	   .	    0.0	...
3330437	   .	   .	    0.0	...
3330438	   .	   .	    0.0	...
3330439	   .	   .	    0.0	...
3330440	   .	   .	    0.0	...
3330441	   .	   .	    0.0	...
3330442	   .	   .	    0.0	...
3330443	   .	   .	    0.0	...
3330444	   .	   .	    0.0	...
3330445	   .	   .	    0.0	...
3330446	   .	   .	    0.0	...
3330447	   .	   .	    0.0	...
3330448	   .	   .	    0.0	...
3330449	   .	   .	    0.0	...
3330450	   .	   .	    0.0	...
3330451	   .	   .	    0.0	...
3330452	   .	   .	    0.0	...
3330453	   .	   .	    0.0	...
3330454	   .	   .	    0.0	...
3330455	   .	   .	    0.0	...
3330456	   .	   .	    0.0	...
3330457	   .	   .	    0.0	...
3330458	   .	   .	    0.0	...
3330459	   .	   .	    0.0	...
3330460	   .	   .	    0.0	...
3330461	   .	   .	    0.0	...
3330462	   .	   .	    0.0	...
3330463	   .	   .	    0.0	...
3330464	   .	   .	    0.0	...
3330465	   .	   .	    0.0	...
3330466	   .	   .	    0.0	...
3330467	   .	   .	    0.0	...
3330468	   .	   .	    0.0	...
3330469	   .	   .	    0.0	...
3330470	   .	   .	    0.0	...
3330471	   .	   .	    0.0	...
3330472	   .	   .	    0.0	...
3330473	   .	   .	    0.0	...
3330474	   .	   .	    0.0	...
3330475	   .	   .	    0.0	...
3330476	   .	   .	    0.0	...
3330477	   .	   .	    0.0	...
3330478	   .	   .	    0.0	...
3330479	   .	   .	    0.0	...
3330480	   .	   .	    0.0	...
3330481	   .	   .	    0.0	...
3330482	   .	   .	    0.0	...
3330483	   .	   .	    0.0	...
3330484	   .	   .	    0.0	...
3330485	   .	   .	    0.0	...
3330486	   .	   .	    0.0	...
3330487	   .	   .	    0.0	...
3330488	   .	   .	    0.0	...
3330489	   .	   .	    0.0	...
3330490	   .	   .	    0.0	...
3330491	   .	   .	    0.0	...
3330492	   .	   .	    0.0	...
3330493	   .	   .	    0.0	...
3330494	   .	   .	    0.0	...
3330495	   .	   .	    0.0	...
3330496	   .	   .	    0.0	...
3330497	   .	   .	    0.0	...
3330498	   .	   .	    0.0	...
3330499	   .	   .	    0.0	...
3330500	   .	   .	    0.0	...
3330501	   .	   .	    0.0	...
3330502	   .	   .	    0.0	...
3330503	   .	   .	    0.0	...
3330504	   .	   .	    0.0	...
3330505	   .	   .	    0.0	...
3330506	   .	   .	    0.0	...
3330507	   .	   .	    0.0	...
3330508	   .	   .	    0.0	...
3330509	   .	   .	    0.0	...
3330510	   .	   .	    0.0	...
3330511	   .	   .	    0.0	...
3330512	   .	   .	    0.0	...
3330513	   .	   .	    0.0	...
3330514	   .	   .	    0.0	...
3330515	   .	   .	    0.0	...
3330516	   .	   .	    0.0	...
3330517	   .	   .	    0.0	...
3330518	   .	   .	    0.0	...
3330519	   .	   .	    0.0	...
3330520	   .	   .	    0.0	...
3330521	   .	   .	    0.0	...
3330522	   .	   .	    0.0	...
3330523	   .	   .	    0.0	...
3330524	   .	   .	    0.0	...
3330525	   .	   .	    0.0	...
3330526	   .	   .	    0.0	...
3330527	   .	   .	    0.0	...
3330528	   .	   .	    0.0	...
3330529	   .	   .	    0.0	...
3330530	   .	   .	    0.0	...
3330531	   .	   .	    0.0	...
3330532	   .	   .	    0.0	...
3330533	   .	   .	    0.0	...
3330534	   .	   .	    0.0	...
3330535	   .	   .	    0.0	...
3330536	   .	   .	    0.0	...
3330537	   .	   .	    0.0	...
3330538	   .	   .	    0.0	...
3330539	   .	   .	    0.0	...
3330540	   .	   .	    0.0	...
3330541	   .	   .	    0.0	...
3330542	   .	   .	    0.0	...
3330543	   .	   .	    0.0	...
3330544	   .	   .	    0.0	...
3330545	   .	   .	    0.0	...
3330546	   .	   .	    0.0	...
3330547	   .	   .	    0.0	...
3330548	   .	   .	    0.0	...
3330549	   .	   .	    0.0	...
3330550	   .	   .	    0.0	...
3330551	   .	   .	    0.0	...
3330552	   .	   .	    0.0	...
3330553	   .	   .	    0.0	...
3330554	   .	   .	    0.0	...
3330555	   .	   .	    0.0	...
3330556	   .	   .	    0.0	...
3330557	   .	   .	    0.0	...
3330558	   .	   .	    0.0	...
3330559	   .	   .	    0.0	...
3330560	   .	   .	    0.0	...
3330561	   .	   .	    0.0	...
3330562	   .	   .	    0.0	...
3330563	   .	   .	    0.0	...
3330564	   .	   .	    0.0	...
3330565	   .	   .	    0.0	...
3330566	   .	   .	    0.0	...
3330567	   .	   .	    0.0	...
3330568	   .	   .	    0.0	...
3330569	   .	   .	    0.0	...
3330570	   .	   .	    0.0	...
3330571	   .	   .	    0.0	...
3330572	   .	   .	    0.0	...
3330573	   .	   .	    0.0	...
3330574	   .	   .	    0.0	...
3330575	   .	   .	    0.0	...
3330576	   .	   .	    0.0	...
3330577	   .	   .	    0.0	...
3330578	   .	   .	    0.0	...
3330579	   .	   .	    0.0	...
3330580	   .	   .	    0.0	...
3330581	   .	   .	    0.0	...
3330582	   .	   .	    0.0	...
3330583	   .	   .	    0.0	...
3330584	   .	   .	    0.0	...
3330585	   .	   .	    0.0	...
3330586	   .	   .	    0.0	...
3330587	   .	   .	    0.0	...
3330588	   .	   .	    0.0	...
3330589	   .	   .	    0.0	...
3330590	   .	   .	    0.0	...
3330591	   .	   .	    0.0	...
3330592	   .	   .	    0.0	...
3330593	   .	   .	    0.0	...
3330594	   .	   .	    0.0	...
3330595	   .	   .	    0.0	...
3330596	   .	   .	    0.0	...
3330597	   .	   .	    0.0	...
3330598	   .	   .	    0.0	...
3330599	   .	   .	    0.0	...
3330600	   .	   .	    0.0	...
3330601	   .	   .	    0.0	...
3330602	   .	   .	    0.0	...
3330603	   .	   .	    0.0	...
3330604	   .	   .	    0.0	...
3330605	   .	   .	    0.0	...
3330606	   .	   .	    0.0	...
3330607	   .	   .	    0.0	...
3330608	   .	   .	    0.0	...
3330609	   .	   .	    0.0	...
3330610	   .	   .	    0.0	...
3330611	   .	   .	    0.0	...
3330612	   .	   .	    0.0	...
3330613	   .	   .	    0.0	...
3330614	   .	   .	    0.0	...
3330615	   .	   .	    0.0	...
3330616	   .	   .	    0.0	...
3330617	   .	   .	    0.0	...
3330618	   .	   .	    0.0	...
3330619	   .	   .	    0.0	...
3330620	   .	   .	    0.0	...
3330621	   .	   .	    0.0	...
3330622	   .	   .	    0.0	...
3330623	   .	   .	    0.0	...
3330624	   .	   .	    0.0	...
3330625	   .	   .	    0.0	...
3330626	   .	   .	    0.0	...
3330627	   .	   .	    0.0	...
3330628	   .	   .	    0.0	...
3330629	   .	   .	    0.0	...
3330630	   .	   .	    0.0	...
EBLINK R 3330103	3330630	528
3330631	  732.1	  946.7	 1576.0	...
3330632	  732.1	  946.7	 1576.0	...
3330633	  742.1	  930.2	 1625.0	...
3330634	  752.6	  908.1	 1692.0	...
3330635	  762.8	  878.7	 1773.0	...
3330636	  762.3	  856.7	 1824.0	...
3330637	  760.3	  837.2	 1869.0	...
3330638	  758.9	  820.3	 1915.0	...
3330639	  758.1	  805.5	 1955.0	...
3330640	  759.0	  786.5	 2000.0	...
3330641	  762.1	  766.9	 2046.0	...
3330642	  766.4	  747.2	 2095.0	...
3330643	  770.8	  728.8	 2144.0	...
3330644	  774.5	  714.2	 2179.0	...
3330645	  778.2	  700.9	 2209.0	...
3330646	  782.8	  691.3	 2230.0	...
3330647	  785.7	  679.7	 2260.0	...
3330648	  788.6	  671.8	 2279.0	...
3330649	  791.1	  666.1	 2290.0	...
3330650	  793.8	  664.0	 2293.0	...
3330651	  797.0	  662.8	 2300.0	...
3330652	  799.8	  661.8	 2311.0	...
3330653	  802.7	  661.0	 2335.0	...
3330654	  803.5	  657.3	 2360.0	...
3330655	  802.7	  651.3	 2387.0	...
3330656	  801.7	  643.6	 2402.0	...
3330657	  800.7	  639.0	 2414.0	...
3330658	  800.5	  636.9	 2423.0	...
3330659	  800.4	  637.7	 2430.0	...
3330660	  800.4	  639.0	 2435.0	...
3330661	  800.5	  641.1	 2437.0	...
3330662	  800.7	  642.0	 2436.0	...
ESACC R  3330052	3330662	611	  800.7	  616.0	  800.7	  642.0	   0.55	    435
SFIX R   3330663
3330663	  800.8	  643.3	 2434.0	...
3330664	  800.9	  644.2	 2432.0	...
3330665	  800.9	  645.1	 2433.0	...
3330666	  801.1	  645.9	 2436.0	...
3330667	  801.2	  647.0	 2439.0	...
3330668	  801.2	  648.1	 2442.0	...
3330669	  801.2	  649.3	 2444.0	...
3330670	  801.1	  650.2	 2447.0	...
3330671	  801.5	  651.2	 2448.0	...
3330672	  801.8	  652.1	 2454.0	...
3330673	  801.8	  653.5	 2459.0	...
3330674	  801.5	  654.9	 2463.0	...
3330675	  801.3	  655.6	 2461.0	...
3330676	  801.5	  655.5	 2460.0	...
3330677	  801.6	  655.4	 2459.0	...
3330678	  801.7	  655.4	 2457.0	...
3330679	  801.6	  655.5	 2455.0	...
3330680	  801.6	  655.7	 2452.0	...
3330681	  801.7	  656.0	 2453.0	...
3330682	  802.0	  656.2	 2455.0	...
3330683	  802.6	  656.8	 2459.0	...
3330684	  803.2	  657.4	 2462.0	...
3330685	  803.5	  658.0	 2465.0	...
3330686	  803.4	  658.1	 2466.0	...
3330687	  803.4	  658.4	 2468.0	...
3330688	  803.9	  658.9	 2465.0	...
3330689	  804.4	  659.4	 2463.0	...
3330690	  804.8	  659.7	 2459.0	...
3330691	  804.8	  659.8	 2457.0	...
3330692	  804.9	  659.8	 2457.0	...
3330693	  805.1	  659.9	 2461.0	...
3330694	  805.4	  660.1	 2466.0	...
3330695	  805.8	  660.5	 2470.0	...
3330696	  806.1	  660.7	 2472.0	...
3330697	  806.4	  660.8	 2474.0	...
3330698	  806.7	  660.7	 2477.0	...
3330699	  807.0	  661.1	 2479.0	...
3330700	  807.2	  661.7	 2480.0	...
3330701	  807.3	  662.6	 2479.0	...
3330702	  807.3	  663.7	 2479.0	...
3330703	  807.3	  664.8	 2481.0	...
3330704	  807.4	  665.5	 2483.0	...
3330705	  807.5	  665.4	 2485.0	...
3330706	  808.0	  665.1	 2487.0	...
3330707	  808.4	  665.3	 2490.0	...
3330708	  808.8	  665.9	 2493.0	...
3330709	  808.9	  667.1	 2494.0	...
3330710	  808.9	  667.9	 2494.0	...
3330711	  809.1	  668.5	 2494.0	...
3330712	  809.3	  668.6	 2496.0	...
3330713	  809.9	  668.3	 2499.0	...
3330714	  810.3	  667.9	 2502.0	...
3330715	  810.6	  667.9	 2503.0	...
3330716	  810.7	  668.4	 2504.0	...
3330717	  810.8	  668.9	 2503.0	...
3330718	  810.8	  669.0	 2502.0	...
MSG	3330719 0000 _ Number On
3330719	  810.8	  669.4	 2501.0	...
3330720	  811.0	  669.9	 2500.0	...
3330721	  811.1	  670.3	 2501.0	...
3330722	  811.3	  670.7	 2504.0	...
3330723	  811.4	  671.0	 2508.0	...
3330724	  811.3	  671.4	 2511.0	...
3330725	  811.3	  672.2	 2513.0	...
3330726	  811.3	  673.1	 2516.0	...
3330727	  811.3	  673.9	 2516.0	...
3330728	  811.3	  674.0	 2515.0	...
3330729	  811.4	  674.1	 2513.0	...
3330730	  811.5	  674.3	 2513.0	...
3330731	  811.6	  674.4	 2513.0	...
3330732	  811.7	  674.4	 2513.0	...
3330733	  811.9	  674.8	 2512.0	...
3330734	  812.0	  675.3	 2512.0	...
3330735	  812.0	  676.1	 2513.0	...
3330736	  812.0	  676.6	 2514.0	...
3330737	  812.0	  676.5	 2516.0	...
3330738	  811.8	  676.1	 2520.0	...
3330739	  811.7	  675.6	 2524.0	...
3330740	  811.6	  675.6	 2526.0	...
3330741	  811.6	  675.6	 2526.0	...
3330742	  811.5	  675.4	 2525.0	...
3330743	  812.0	  675.1	 2525.0	...
3330744	  812.5	  674.9	 2524.0	...
3330745	  813.0	  675.0	 2524.0	...
3330746	  813.2	  675.2	 2524.0	...
3330747	  813.3	  675.3	 2524.0	...
3330748	  813.3	  675.3	 2524.0	...
3330749	  813.2	  675.2	 2524.0	...
3330750	  813.1	  675.0	 2526.0	...
3330751	  813.2	  674.7	 2529.0	...
3330752	  813.3	  674.7	 2533.0	...
3330753	  813.3	  675.0	 2536.0	...
3330754	  813.1	  675.3	 2538.0	...
3330755	  812.7	  675.7	 2538.0	...
3330756	  812.4	  676.0	 2538.0	...
3330757	  812.3	  675.9	 2538.0	...
3330758	  812.3	  675.4	 2538.0	...
3330759	  812.3	  675.0	 2541.0	...
3330760	  812.4	  675.0	 2544.0	...
3330761	  812.4	  674.8	 2547.0	...
3330762	  812.3	  674.6	 2548.0	...
3330763	  812.5	  674.4	 2550.0	...
3330764	  812.6	  674.4	 2552.0	...
3330765	  812.6	  674.1	 2553.0	...
3330766	  812.5	  673.9	 2556.0	...
3330767	  812.5	  673.9	 2559.0	...
3330768	  812.3	  674.1	 2562.0	...
3330769	  812.1	  674.4	 2562.0	...
3330770	  812.0	  674.5	 2563.0	...
3330771	  812.0	  674.8	 2563.0	...
3330772	  812.1	  675.3	 2565.0	...
3330773	  812.2	  675.6	 2566.0	...
3330774	  812.7	  675.6	 2568.0	...
3330775	  813.1	  675.4	 2570.0	...
3330776	  813.5	  675.1	 2571.0	...
3330777	  813.5	  675.1	 2572.0	...
3330778	  813.1	  675.1	 2571.0	...
3330779	  812.7	  675.2	 2571.0	...
3330780	  812.6	  675.3	 2574.0	...
3330781	  812.8	  675.2	 2578.0	...
3330782	  812.9	  674.6	 2581.0	...
3330783	  812.8	  674.1	 2580.0	...
3330784	  812.6	  674.3	 2579.0	...
3330785	  812.4	  674.9	 2582.0	...
3330786	  812.3	  675.1	 2584.0	...
3330787	  812.3	  674.6	 2587.0	...
3330788	  812.4	  674.3	 2587.0	...
3330789	  812.6	  674.3	 2587.0	...
3330790	  812.9	  674.4	 2588.0	...
3330791	  813.1	  674.3	 2588.0	...
3330792	  813.2	  674.2	 2588.0	...
3330793	  813.2	  673.9	 2588.0	...
3330794	  813.1	  673.7	 2588.0	...
3330795	  812.8	  673.5	 2589.0	...
3330796	  812.7	  673.2	 2589.0	...
3330797	  812.8	  673.1	 2590.0	...
3330798	  812.9	  672.9	 2592.0	...
3330799	  812.9	  672.5	 2594.0	...
3330800	  812.9	  671.9	 2595.0	...
3330801	  812.9	  671.2	 2596.0	...
3330802	  812.6	  671.0	 2597.0	...
3330803	  812.2	  671.0	 2599.0	...
3330804	  811.7	  671.1	 2600.0	...
3330805	  811.7	  671.3	 2600.0	...
3330806	  811.8	  671.4	 2599.0	...
3330807	  811.9	  671.3	 2597.0	...
3330808	  812.1	  671.1	 2597.0	...
3330809	  812.3	  671.2	 2597.0	...
3330810	  812.3	  671.4	 2600.0	...
3330811	  812.3	  671.7	 2604.0	...
3330812	  812.3	  671.7	 2610.0	...
3330813	  812.3	  671.8	 2613.0	...
3330814	  812.2	  671.1	 2613.0	...
3330815	  812.1	  670.3	 2610.0	...
3330816	  812.2	  669.6	 2606.0	...
3330817	  812.2	  669.7	 2605.0	...
3330818	  812.2	  669.7	 2606.0	...
3330819	  812.2	  669.5	 2607.0	...
3330820	  812.2	  669.1	 2609.0	...
3330821	  812.3	  668.8	 2612.0	...
3330822	  812.3	  668.9	 2616.0	...
3330823	  812.3	  668.8	 2618.0	...
3330824	  812.3	  668.4	 2619.0	...
3330825	  812.3	  668.2	 2619.0	...
3330826	  812.4	  668.1	 2621.0	...
3330827	  812.5	  668.2	 2623.0	...
3330828	  812.6	  668.0	 2626.0	...
3330829	  812.4	  667.5	 2626.0	...
3330830	  812.1	  667.0	 2625.0	...
3330831	  812.0	  666.4	 2624.0	...
3330832	  812.2	  666.1	 2623.0	...
3330833	  812.4	  665.7	 2622.0	...
3330834	  812.4	  665.6	 2623.0	...
3330835	  812.4	  665.3	 2626.0	...
3330836	  812.3	  665.1	 2628.0	...
3330837	  812.3	  665.0	 2630.0	...
3330838	  812.4	  665.0	 2631.0	...
3330839	  812.6	  664.7	 2633.0	...
3330840	  812.8	  664.5	 2636.0	...
3330841	  812.8	  664.3	 2639.0	...
3330842	  812.6	  664.4	 2639.0	...
3330843	  812.3	  664.5	 2639.0	...
3330844	  812.1	  664.9	 2639.0	...
3330845	  812.0	  665.3	 2639.0	...
3330846	  812.0	  665.5	 2639.0	...
3330847	  811.6	  665.3	 2640.0	...
3330848	  811.0	  664.8	 2642.0	...
3330849	  810.8	  664.4	 2645.0	...
3330850	  811.1	  664.2	 2648.0	...
3330851	  811.4	  664.2	 2651.0	...
3330852	  811.4	  664.1	 2652.0	...
3330853	  811.4	  664.0	 2653.0	...
3330854	  811.6	  663.5	 2653.0	...
3330855	  811.6	  663.1	 2652.0	...
3330856	  811.7	  663.6	 2653.0	...
3330857	  811.7	  664.5	 2656.0	...
3330858	  811.7	  665.3	 2661.0	...
3330859	  811.6	  665.0	 2664.0	...
3330860	  811.5	  664.5	 2664.0	...
3330861	  811.5	  663.7	 2663.0	...
3330862	  811.4	  663.1	 2663.0	...
3330863	  811.3	  662.8	 2663.0	...
3330864	  811.3	  662.8	 2663.0	...
3330865	  811.4	  662.8	 2663.0	...
3330866	  811.5	  663.2	 2663.0	...
3330867	  811.4	  663.7	 2666.0	...
3330868	  811.0	  664.0	 2669.0	...
3330869	  810.4	  664.0	 2674.0	...
EFIX R   3330663	3330869	207	  810.2	  667.7	   2554
SSACC R  3330870
3330870	  809.3	  664.0	 2677.0	...
3330871	  807.9	  663.2	 2679.0	...
3330872	  805.7	  662.0	 2679.0	...
3330873	  803.8	  659.4	 2679.0	...
3330874	  801.8	  657.9	 2680.0	...
3330875	  799.9	  655.6	 2682.0	...
3330876	  797.4	  653.7	 2683.0	...
3330877	  794.6	  651.3	 2683.0	...
3330878	  792.2	  649.1	 2686.0	...
3330879	  790.7	  646.5	 2689.0	...
3330880	  789.5	  644.2	 2692.0	...
3330881	  788.9	  642.8	 2693.0	...
3330882	  788.3	  641.8	 2694.0	...
ESACC R  3330870	3330882	13	  809.3	  664.0	  788.3	  641.8	   0.65	     62
SFIX R   3330883
3330883	  788.8	  641.0	 2694.0	...
3330884	  789.7	  640.3	 2693.0	...
3330885	  791.2	  640.2	 2693.0	...
3330886	  792.4	  640.2	 2693.0	...
3330887	  794.1	  640.7	 2693.0	...
3330888	  795.9	  641.2	 2691.0	...
3330889	  797.6	  642.6	 2691.0	...
3330890	  798.6	  643.4	 2691.0	...
3330891	  799.4	  644.7	 2693.0	...
3330892	  800.0	  645.6	 2694.0	...
3330893	  800.8	  646.5	 2694.0	...
3330894	  801.3	  647.3	 2693.0	...
3330895	  801.7	  647.8	 2692.0	...
3330896	  801.5	  648.7	 2693.0	...
3330897	  801.0	  649.2	 2694.0	...
3330898	  800.6	  649.6	 2696.0	...
3330899	  800.6	  649.5	 2696.0	...
3330900	  800.7	  649.8	 2697.0	...
3330901	  800.7	  650.1	 2700.0	...
3330902	  800.6	  649.9	 2703.0	...
3330903	  800.4	  649.3	 2704.0	...
3330904	  799.7	  648.8	 2704.0	...
3330905	  799.2	  648.8	 2703.0	...
3330906	  798.7	  648.7	 2702.0	...
3330907	  798.4	  648.6	 2701.0	...
3330908	  797.9	  648.4	 2703.0	...
3330909	  797.5	  648.4	 2707.0	...
3330910	  797.5	  648.4	 2710.0	...
3330911	  797.5	  648.4	 2711.0	...
3330912	  797.5	  648.2	 2711.0	...
3330913	  797.4	  647.9	 2711.0	...
3330914	  797.1	  647.7	 2711.0	...
3330915	  796.9	  647.3	 2713.0	...
3330916	  796.7	  647.0	 2716.0	...
3330917	  796.7	  646.8	 2718.0	...
3330918	  796.7	  646.4	 2717.0	...
3330919	  796.6	  646.0	 2716.0	...
3330920	  796.4	  645.6	 2716.0	...
3330921	  796.3	  645.6	 2716.0	...
3330922	  796.2	  645.5	 2717.0	...
3330923	  796.0	  645.3	 2718.0	...
3330924	  795.8	  645.0	 2718.0	...
3330925	  795.5	  644.8	 2717.0	...
3330926	  795.3	  644.9	 2717.0	...
3330927	  795.0	  645.2	 2719.0	...
3330928	  795.2	  645.4	 2720.0	...
3330929	  795.6	  645.7	 2721.0	...
3330930	  795.9	  645.8	 2720.0	...
3330931	  796.0	  645.9	 2720.0	...
3330932	  795.8	  645.9	 2720.0	...
3330933	  795.4	  645.4	 2720.0	...
3330934	  795.1	  645.0	 2721.0	...
3330935	  794.9	  644.5	 2722.0	...
3330936	  794.6	  644.7	 2723.0	...
3330937	  794.3	  644.8	 2723.0	...
3330938	  794.2	  644.9	 2723.0	...
3330939	  794.3	  644.9	 2724.0	...
3330940	  794.5	  644.9	 2725.0	...
3330941	  794.6	  645.1	 2725.0	...
3330942	  794.6	  645.3	 2724.0	...
3330943	  794.7	  645.3	 2723.0	...
3330944	  794.5	  645.1	 2723.0	...
3330945	  794.4	  644.9	 2723.0	...
3330946	  794.5	  644.7	 2724.0	...
3330947	  794.8	  644.6	 2724.0	...
3330948	  794.9	  644.6	 2724.0	...
3330949	  794.7	  644.8	 2724.0	...
3330950	  794.3	  644.7	 2724.0	...
3330951	  794.2	  644.4	 2724.0	...
3330952	  794.2	  644.2	 2723.0	...
3330953	  794.2	  644.1	 2722.0	...
3330954	  794.3	  644.1	 2724.0	...
3330955	  794.3	  644.1	 2727.0	...
3330956	  794.3	  644.1	 2729.0	...
3330957	  794.2	  644.1	 2728.0	...
3330958	  794.2	  644.1	 2728.0	...
3330959	  794.1	  644.1	 2728.0	...
3330960	  794.0	  644.1	 2727.0	...
3330961	  793.9	  644.1	 2726.0	...
3330962	  793.8	  644.4	 2725.0	...
3330963	  793.7	  644.8	 2725.0	...
3330964	  793.6	  644.8	 2724.0	...
3330965	  793.5	  644.5	 2722.0	...
3330966	  793.7	  644.1	 2721.0	...
3330967	  793.9	  643.6	 2720.0	...
3330968	  794.1	  642.9	 2720.0	...
3330969	  794.0	  642.2	 2720.0	...
3330970	  793.9	  642.0	 2720.0	...
3330971	  793.9	  642.3	 2719.0	...
3330972	  793.8	  642.6	 2719.0	...
3330973	  793.7	  642.7	 2720.0	...
3330974	  793.6	  642.6	 2721.0	...
3330975	  793.6	  642.8	 2721.0	...
3330976	  793.6	  643.0	 2719.0	...
3330977	  793.6	  643.2	 2716.0	...
3330978	  793.7	  643.2	 2713.0	...
3330979	  793.9	  643.3	 2710.0	...
3330980	  793.8	  643.4	 2708.0	...
3330981	  793.6	  643.5	 2708.0	...
3330982	  793.4	  643.5	 2707.0	...
3330983	  793.4	  643.6	 2707.0	...
3330984	  793.5	  643.6	 2708.0	...
3330985	  793.6	  643.6	 2708.0	...
3330986	  793.5	  643.7	 2707.0	...
3330987	  793.4	  644.0	 2706.0	...
3330988	  793.1	  644.2	 2704.0	...
3330989	  792.9	  644.3	 2703.0	...
3330990	  792.7	  644.2	 2703.0	...
3330991	  792.6	  644.1	 2703.0	...
3330992	  792.6	  644.0	 2703.0	...
3330993	  793.0	  644.0	 2703.0	...
3330994	  793.3	  644.0	 2702.0	...
3330995	  793.4	  644.0	 2700.0	...
3330996	  793.3	  643.9	 2698.0	...
3330997	  793.3	  643.8	 2695.0	...
3330998	  793.8	  643.8	 2692.0	...
3330999	  794.2	  643.5	 2689.0	...
3331000	  794.7	  643.3	 2689.0	...
3331001	  794.5	  643.2	 2689.0	...
3331002	  794.1	  643.3	 2689.0	...
3331003	  793.7	  643.4	 2688.0	...
3331004	  793.7	  643.3	 2687.0	...
3331005	  793.9	  643.1	 2685.0	...
3331006	  793.9	  643.2	 2682.0	...
3331007	  794.0	  643.6	 2678.0	...
3331008	  793.9	  643.8	 2677.0	...
3331009	  793.7	  643.9	 2675.0	...
3331010	  793.5	  643.8	 2675.0	...
3331011	  793.4	  643.7	 2674.0	...
3331012	  793.4	  643.6	 2674.0	...
3331013	  793.4	  643.5	 2671.0	...
3331014	  793.6	  643.3	 2668.0	...
3331015	  793.8	  643.3	 2667.0	...
3331016	  794.0	  643.3	 2667.0	...
3331017	  794.1	  643.7	 2667.0	...
3331018	  794.3	  644.1	 2668.0	...
3331019	  794.5	  644.2	 2668.0	...
3331020	  794.5	  643.9	 2666.0	...
3331021	  794.5	  643.7	 2663.0	...
MSG	3331022 0000 _ Number Off
3331022	  794.5	  643.8	 2661.0	...
3331023	  794.6	  643.9	 2659.0	...
3331024	  794.7	  643.9	 2658.0	...
3331025	  794.7	  644.0	 2657.0	...
3331026	  794.7	  644.1	 2655.0	...
3331027	  794.6	  644.1	 2653.0	...
3331028	  794.9	  644.1	 2649.0	...
3331029	  795.1	  644.1	 2647.0	...
3331030	  795.0	  644.0	 2643.0	...
3331031	  794.8	  644.0	 2641.0	...
3331032	  794.6	  644.0	 2638.0	...
3331033	  794.6	  644.1	 2638.0	...
3331034	  794.5	  644.2	 2637.0	...
3331035	  794.5	  644.4	 2637.0	...
3331036	  794.4	  644.8	 2634.0	...
3331037	  794.3	  645.2	 2632.0	...
3331038	  794.2	  645.5	 2629.0	...
3331039	  794.3	  645.4	 2627.0	...
3331040	  794.5	  645.2	 2625.0	...
3331041	  794.7	  645.2	 2624.0	...
3331042	  794.8	  645.2	 2623.0	...
3331043	  794.8	  645.3	 2621.0	...
3331044	  794.8	  645.3	 2620.0	...
3331045	  794.8	  645.3	 2618.0	...
3331046	  794.8	  645.2	 2616.0	...
3331047	  794.8	  645.0	 2613.0	...
3331048	  794.8	  644.8	 2613.0	...
3331049	  794.8	  644.7	 2610.0	...
3331050	  794.7	  644.8	 2604.0	...
3331051	  794.7	  645.0	 2598.0	...
3331052	  794.7	  645.2	 2595.0	...
3331053	  794.6	  645.2	 2593.0	...
3331054	  794.6	  645.2	 2592.0	...
3331055	  794.7	  645.3	 2591.0	...
3331056	  794.8	  645.3	 2591.0	...
3331057	  794.8	  645.3	 2591.0	...
3331058	  794.7	  645.4	 2590.0	...
3331059	  794.7	  645.6	 2589.0	...
3331060	  794.9	  645.9	 2587.0	...
3331061	  795.1	  646.3	 2583.0	...
3331062	  795.1	  646.5	 2581.0	...
3331063	  795.0	  646.4	 2579.0	...
3331064	  794.9	  646.3	 2579.0	...
3331065	  794.6	  645.6	 2578.0	...
EFIX R   3330883	3331065	183	  795.0	  644.8	   2685
SSACC R  3331066
3331066	  793.2	  645.2	 2578.0	...
3331067	  791.9	  644.3	 2577.0	...
3331068	  789.8	  643.8	 2576.0	...
3331069	  787.6	  642.8	 2574.0	...
3331070	  784.6	  641.7	 2576.0	...
3331071	  781.9	  639.9	 2578.0	...
3331072	  779.3	  637.1	 2577.0	...
3331073	  777.1	  634.5	 2575.0	...
3331074	  775.1	  632.8	 2574.0	...
3331075	  774.0	  630.9	 2575.0	...
3331076	  773.3	  629.4	 2573.0	...
3331077	  772.8	  627.5	 2570.0	...
3331078	  772.6	  627.2	 2567.0	...
3331079	  772.5	  626.8	 2567.0	...
3331080	  773.9	  626.6	 2565.0	...
3331081	  775.3	  626.4	 2563.0	...
3331082	  777.7	  626.7	 2557.0	...
3331083	  779.4	  627.2	 2554.0	...
ESACC R  3331066	3331083	18	  793.2	  645.2	  779.4	  627.2	   0.48	     58
SFIX R   3331084
3331084	  781.1	  628.8	 2547.0	...
3331085	  782.4	  630.0	 2545.0	...
3331086	  783.5	  631.3	 2543.0	...
3331087	  784.6	  632.0	 2542.0	...
3331088	  785.1	  633.2	 2542.0	...
3331089	  785.2	  634.2	 2541.0	...
3331090	  785.3	  634.8	 2538.0	...
3331091	  785.3	  634.9	 2535.0	...
3331092	  785.4	  635.5	 2532.0	...
3331093	  785.2	  636.2	 2532.0	...
3331094	  785.1	  636.9	 2532.0	...
3331095	  785.0	  637.0	 2529.0	...
3331096	  784.9	  637.1	 2525.0	...
3331097	  784.7	  637.2	 2522.0	...
3331098	  784.3	  637.4	 2522.0	...
3331099	  784.1	  637.6	 2523.0	...
3331100	  783.9	  638.0	 2523.0	...
3331101	  783.8	  638.2	 2522.0	...
3331102	  783.7	  638.3	 2520.0	...
3331103	  783.7	  638.1	 2517.0	...
3331104	  783.7	  637.7	 2515.0	...
3331105	  783.7	  637.6	 2516.0	...
3331106	  783.6	  637.7	 2517.0	...
3331107	  783.6	  637.8	 2516.0	...
3331108	  783.2	  637.4	 2514.0	...
3331109	  782.8	  637.1	 2511.0	...
3331110	  782.5	  637.0	 2508.0	...
3331111	  782.4	  637.0	 2506.0	...
3331112	  782.3	  637.0	 2503.0	...
3331113	  782.4	  637.4	 2504.0	...
3331114	  782.6	  637.5	 2503.0	...
3331115	  782.7	  637.7	 2498.0	...
3331116	  782.6	  637.5	 2492.0	...
3331117	  782.6	  637.0	 2488.0	...
3331118	  782.7	  636.4	 2488.0	...
3331119	  782.8	  636.6	 2488.0	...
3331120	  782.8	  637.2	 2488.0	...
3331121	  782.8	  637.8	 2488.0	...
3331122	  783.0	  637.7	 2488.0	...
3331123	  783.2	  637.7	 2485.0	...
3331124	  783.4	  637.7	 2482.0	...
3331125	  783.4	  637.8	 2479.0	...
3331126	  783.3	  637.9	 2478.0	...
3331127	  783.5	  638.0	 2478.0	...
3331128	  783.8	  638.1	 2479.0	...
3331129	  784.1	  638.7	 2479.0	...
3331130	  783.6	  639.5	 2479.0	...
3331131	  783.2	  640.2	 2477.0	...
3331132	  783.1	  640.2	 2475.0	...
3331133	  783.4	  639.9	 2474.0	...
3331134	  783.8	  639.4	 2475.0	...
3331135	  783.8	  638.5	 2473.0	...
3331136	  783.8	  637.8	 2470.0	...
3331137	  783.9	  637.7	 2465.0	...
3331138	  783.8	  638.2	 2464.0	...
3331139	  783.8	  638.6	 2464.0	...
3331140	  783.7	  638.5	 2465.0	...
3331141	  783.6	  638.5	 2466.0	...
3331142	  783.6	  638.6	 2468.0	...
3331143	  783.5	  638.7	 2469.0	...
3331144	  783.5	  639.0	 2470.0	...
3331145	  783.6	  639.4	 2467.0	...
3331146	  783.6	  639.9	 2464.0	...
3331147	  783.6	  639.9	 2462.0	...
3331148	  783.9	  639.7	 2462.0	...
3331149	  784.2	  639.5	 2462.0	...
3331150	  784.3	  639.7	 2462.0	...
3331151	  784.2	  640.1	 2462.0	...
3331152	  784.2	  640.4	 2458.0	...
3331153	  784.6	  640.5	 2453.0	...
3331154	  785.0	  640.5	 2449.0	...
3331155	  785.2	  640.5	 2449.0	...
3331156	  785.0	  640.7	 2448.0	...
3331157	  784.8	  640.9	 2447.0	...
3331158	  784.8	  641.0	 2446.0	...
3331159	  784.3	  640.7	 2444.0	...
3331160	  783.9	  640.3	 2443.0	...
3331161	  783.8	  639.9	 2442.0	...
3331162	  784.1	  639.9	 2442.0	...
3331163	  784.5	  639.9	 2442.0	...
3331164	  784.5	  639.9	 2441.0	...
3331165	  784.5	  639.9	 2440.0	...
3331166	  784.6	  640.0	 2439.0	...
3331167	  784.7	  640.1	 2438.0	...
3331168	  784.9	  640.4	 2437.0	...
3331169	  785.0	  640.5	 2437.0	...
3331170	  785.0	  640.5	 2436.0	...
3331171	  784.8	  640.1	 2436.0	...
3331172	  784.3	  639.8	 2435.0	...
3331173	  783.9	  639.9	 2433.0	...
3331174	  783.8	  640.2	 2430.0	...
3331175	  784.0	  640.5	 2428.0	...
3331176	  784.5	  640.3	 2426.0	...
3331177	  785.0	  640.2	 2426.0	...
3331178	  785.4	  640.1	 2426.0	...
3331179	  785.5	  640.0	 2425.0	...
3331180	  785.3	  639.9	 2423.0	...
3331181	  785.0	  639.9	 2421.0	...
3331182	  784.7	  639.8	 2419.0	...
3331183	  784.8	  639.6	 2419.0	...
3331184	  784.8	  640.0	 2421.0	...
3331185	  784.9	  640.7	 2423.0	...
3331186	  784.8	  641.3	 2423.0	...
3331187	  784.6	  641.0	 2420.0	...
3331188	  784.5	  640.7	 2416.0	...
3331189	  784.4	  640.4	 2414.0	...
3331190	  784.4	  640.5	 2415.0	...
3331191	  784.5	  640.5	 2417.0	...
3331192	  784.6	  640.2	 2417.0	...
3331193	  784.5	  639.9	 2415.0	...
3331194	  784.4	  639.5	 2412.0	...
3331195	  784.3	  639.4	 2410.0	...
3331196	  784.5	  639.3	 2411.0	...
3331197	  784.9	  639.2	 2411.0	...
3331198	  785.2	  639.2	 2411.0	...
3331199	  785.4	  639.1	 2411.0	...
3331200	  785.4	  639.1	 2410.0	...
3331201	  785.3	  639.1	 2407.0	...
3331202	  785.2	  639.1	 2403.0	...
3331203	  785.1	  639.1	 2399.0	...
3331204	  785.2	  639.0	 2397.0	...
3331205	  785.2	  639.3	 2395.0	...
3331206	  785.3	  639.6	 2394.0	...
3331207	  785.6	  640.1	 2396.0	...
3331208	  786.0	  640.3	 2398.0	...
3331209	  786.3	  640.6	 2400.0	...
3331210	  786.4	  640.7	 2400.0	...
3331211	  786.0	  640.6	 2399.0	...
3331212	  785.7	  640.6	 2399.0	...
3331213	  785.4	  640.6	 2398.0	...
3331214	  785.7	  640.7	 2396.0	...
3331215	  785.9	  640.4	 2393.0	...
3331216	  786.0	  640.0	 2392.0	...
3331217	  786.1	  639.5	 2390.0	...
3331218	  786.3	  639.3	 2389.0	...
3331219	  786.4	  639.1	 2388.0	...
3331220	  786.3	  639.1	 2388.0	...
3331221	  786.3	  639.2	 2388.0	...
3331222	  786.2	  639.2	 2388.0	...
3331223	  786.3	  639.0	 2389.0	...
3331224	  786.4	  638.8	 2389.0	...
3331225	  786.4	  638.6	 2390.0	...
3331226	  786.4	  638.6	 2389.0	...
3331227	  786.5	  638.7	 2388.0	...
3331228	  786.7	  638.8	 2388.0	...
3331229	  786.8	  638.9	 2388.0	...
3331230	  786.8	  639.0	 2389.0	...
3331231	  786.7	  639.0	 2389.0	...
3331232	  786.7	  639.1	 2390.0	...
3331233	  786.7	  639.1	 2386.0	...
MSG	3331234 0000 _ Number On
3331234	  786.6	  639.2	 2382.0	...
3331235	  786.7	  639.2	 2378.0	...
3331236	  787.0	  639.8	 2378.0	...
3331237	  787.4	  640.5	 2378.0	...
3331238	  787.6	  640.7	 2378.0	...
3331239	  787.6	  640.5	 2378.0	...
3331240	  787.6	  640.2	 2378.0	...
3331241	  787.6	  639.9	 2378.0	...
3331242	  787.5	  639.3	 2378.0	...
3331243	  787.3	  638.9	 2378.0	...
3331244	  787.2	  638.9	 2377.0	...
3331245	  787.0	  638.8	 2376.0	...
3331246	  787.2	  638.7	 2375.0	...
3331247	  787.3	  639.1	 2377.0	...
3331248	  787.5	  639.6	 2378.0	...
3331249	  787.7	  640.1	 2379.0	...
3331250	  787.7	  639.5	 2379.0	...
3331251	  787.7	  638.9	 2378.0	...
3331252	  787.7	  638.9	 2377.0	...
3331253	  787.8	  639.5	 2376.0	...
3331254	  787.8	  640.0	 2374.0	...
3331255	  787.7	  639.9	 2371.0	...
3331256	  787.6	  639.7	 2369.0	...
3331257	  787.6	  639.7	 2368.0	...
3331258	  787.6	  639.6	 2367.0	...
3331259	  787.8	  639.4	 2365.0	...
3331260	  787.8	  639.3	 2364.0	...
3331261	  788.1	  639.2	 2366.0	...
3331262	  788.3	  639.0	 2369.0	...
3331263	  788.5	  638.9	 2369.0	...
3331264	  788.4	  639.0	 2366.0	...
3331265	  788.2	  639.3	 2368.0	...
3331266	  788.1	  639.6	 2373.0	...
3331267	  788.0	  639.5	 2375.0	...
3331268	  787.9	  639.3	 2372.0	...
3331269	  787.9	  639.2	 2372.0	...
3331270	  788.0	  639.3	 2375.0	...
3331271	  788.0	  639.4	 2376.0	...
3331272	  788.1	  639.7	 2374.0	...
3331273	  788.3	  640.0	 2374.0	...
3331274	  788.4	  640.0	 2375.0	...
3331275	  788.4	  639.6	 2373.0	...
3331276	  788.4	  639.3	 2369.0	...
3331277	  788.5	  639.3	 2365.0	...
3331278	  788.7	  639.3	 2364.0	...
3331279	  789.0	  639.3	 2367.0	...
3331280	  788.8	  639.3	 2369.0	...
3331281	  788.6	  639.3	 2368.0	...
3331282	  788.6	  639.6	 2365.0	...
3331283	  788.9	  639.9	 2361.0	...
3331284	  789.1	  640.2	 2360.0	...
3331285	  789.1	  640.2	 2359.0	...
3331286	  789.0	  640.3	 2361.0	...
3331287	  788.9	  640.4	 2363.0	...
3331288	  788.9	  640.6	 2365.0	...
3331289	  788.8	  640.9	 2364.0	...
3331290	  788.7	  641.2	 2363.0	...
3331291	  788.5	  640.8	 2361.0	...
3331292	  788.5	  640.4	 2358.0	...
3331293	  788.7	  640.0	 2356.0	...
3331294	  788.9	  640.0	 2355.0	...
3331295	  789.1	  640.2	 2354.0	...
3331296	  789.2	  640.3	 2353.0	...
3331297	  789.2	  640.6	 2352.0	...
3331298	  789.1	  640.7	 2352.0	...
3331299	  788.9	  640.3	 2352.0	...
3331300	  788.9	  639.7	 2351.0	...
3331301	  788.8	  639.5	 2351.0	...
3331302	  789.0	  639.8	 2351.0	...
3331303	  789.2	  640.2	 2351.0	...
3331304	  789.4	  640.3	 2352.0	...
3331305	  789.4	  640.4	 2352.0	...
3331306	  789.4	  640.5	 2353.0	...
3331307	  789.3	  640.5	 2356.0	...
3331308	  789.3	  640.4	 2359.0	...
3331309	  789.4	  640.3	 2361.0	...
3331310	  789.5	  640.2	 2361.0	...
3331311	  789.5	  640.2	 2358.0	...
3331312	  789.4	  640.1	 2354.0	...
3331313	  789.5	  640.1	 2350.0	...
3331314	  789.5	  640.1	 2350.0	...
3331315	  789.6	  640.3	 2351.0	...
3331316	  789.7	  640.4	 2352.0	...
3331317	  789.7	  640.7	 2354.0	...
3331318	  789.6	  640.9	 2355.0	...
3331319	  789.6	  641.0	 2355.0	...
3331320	  789.6	  640.9	 2353.0	...
3331321	  789.5	  640.5	 2349.0	...
3331322	  789.5	  640.2	 2346.0	...
3331323	  789.7	  640.0	 2347.0	...
3331324	  790.0	  640.0	 2347.0	...
3331325	  790.2	  640.2	 2346.0	...
3331326	  790.2	  640.7	 2344.0	...
3331327	  789.8	  641.2	 2345.0	...
3331328	  789.4	  641.7	 2346.0	...
3331329	  788.8	  641.5	 2346.0	...
3331330	  788.6	  641.4	 2346.0	...
3331331	  789.1	  641.1	 2346.0	...
3331332	  789.8	  641.1	 2346.0	...
3331333	  790.5	  641.0	 2347.0	...
3331334	  790.4	  641.0	 2349.0	...
3331335	  790.4	  641.0	 2348.0	...
3331336	  790.4	  641.2	 2345.0	...
3331337	  790.4	  641.4	 2345.0	...
3331338	  790.4	  641.6	 2348.0	...
3331339	  790.4	  641.6	 2352.0	...
3331340	  790.5	  641.6	 2352.0	...
3331341	  790.4	  641.3	 2347.0	...
3331342	  790.3	  640.9	 2343.0	...
3331343	  790.1	  641.0	 2339.0	...
3331344	  789.9	  641.5	 2339.0	...
3331345	  789.8	  642.0	 2339.0	...
3331346	  789.8	  642.0	 2339.0	...
3331347	  789.7	  641.7	 2340.0	...
3331348	  789.6	  641.3	 2340.0	...
3331349	  789.7	  640.8	 2341.0	...
3331350	  789.8	  640.8	 2341.0	...
3331351	  789.9	  640.8	 2341.0	...
3331352	  789.8	  641.1	 2341.0	...
3331353	  789.8	  641.6	 2339.0	...
3331354	  789.9	  642.0	 2337.0	...
3331355	  790.1	  642.1	 2336.0	...
3331356	  790.3	  642.6	 2337.0	...
3331357	  790.2	  643.3	 2340.0	...
3331358	  790.1	  643.3	 2341.0	...
3331359	  789.9	  642.7	 2341.0	...
3331360	  789.9	  642.1	 2340.0	...
3331361	  789.9	  642.0	 2340.0	...
3331362	  790.5	  641.7	 2341.0	...
3331363	  791.0	  641.2	 2338.0	...
3331364	  791.2	  641.0	 2336.0	...
3331365	  791.0	  641.2	 2337.0	...
3331366	  790.8	  641.4	 2340.0	...
3331367	  790.7	  641.6	 2340.0	...
3331368	  790.6	  641.5	 2336.0	...
3331369	  790.8	  642.2	 2332.0	...
3331370	  791.0	  643.0	 2332.0	...
3331371	  791.1	  643.6	 2332.0	...
3331372	  791.0	  643.1	 2331.0	...
3331373	  790.6	  642.6	 2330.0	...
3331374	  790.2	  642.4	 2331.0	...
3331375	  790.0	  642.5	 2334.0	...
3331376	  790.0	  642.5	 2336.0	...
3331377	  790.1	  642.4	 2337.0	...
3331378	  790.1	  642.2	 2336.0	...
3331379	  790.1	  642.2	 2334.0	...
3331380	  790.2	  642.3	 2333.0	...
3331381	  790.4	  642.5	 2334.0	...
3331382	  790.8	  642.8	 2334.0	...
3331383	  791.0	  643.1	 2335.0	...
3331384	  791.1	  643.3	 2334.0	...
3331385	  791.1	  643.1	 2330.0	...
3331386	  791.0	  643.1	 2327.0	...
3331387	  791.0	  643.2	 2326.0	...
3331388	  791.2	  643.3	 2327.0	...
3331389	  791.3	  643.2	 2328.0	...
3331390	  791.1	  643.2	 2328.0	...
3331391	  790.8	  643.3	 2329.0	...
3331392	  790.4	  643.6	 2330.0	...
3331393	  790.4	  643.4	 2329.0	...
3331394	  790.5	  643.1	 2329.0	...
3331395	  790.6	  642.3	 2329.0	...
3331396	  790.7	  642.0	 2329.0	...
3331397	  790.7	  641.7	 2329.0	...
3331398	  790.6	  641.8	 2330.0	...
3331399	  790.5	  642.0	 2327.0	...
3331400	  790.6	  642.0	 2323.0	...
3331401	  790.9	  642.0	 2320.0	...
3331402	  791.2	  641.9	 2320.0	...
3331403	  791.2	  641.8	 2321.0	...
3331404	  791.2	  641.7	 2321.0	...
3331405	  791.2	  641.7	 2322.0	...
3331406	  791.2	  641.7	 2322.0	...
3331407	  791.4	  641.9	 2324.0	...
3331408	  791.5	  642.0	 2328.0	...
3331409	  791.7	  642.1	 2331.0	...
3331410	  791.7	  642.0	 2331.0	...
3331411	  791.7	  641.8	 2328.0	...
3331412	  791.6	  641.7	 2323.0	...
3331413	  791.5	  641.7	 2320.0	...
3331414	  791.5	  641.8	 2319.0	...
3331415	  791.5	  641.9	 2320.0	...
3331416	  791.5	  642.0	 2320.0	...
3331417	  791.5	  642.0	 2320.0	...
3331418	  791.5	  642.1	 2321.0	...
3331419	  791.5	  642.8	 2323.0	...
3331420	  791.7	  643.5	 2324.0	...
3331421	  791.9	  643.9	 2323.0	...
3331422	  791.9	  643.8	 2321.0	...
3331423	  791.6	  643.8	 2319.0	...
3331424	  791.3	  643.8	 2318.0	...
3331425	  791.2	  643.9	 2320.0	...
3331426	  791.1	  643.9	 2322.0	...
3331427	  791.0	  644.0	 2323.0	...
3331428	  790.9	  643.9	 2322.0	...
3331429	  790.9	  643.7	 2322.0	...
3331430	  791.1	  643.4	 2322.0	...
3331431	  791.4	  642.9	 2320.0	...
3331432	  791.6	  642.6	 2318.0	...
3331433	  791.6	  642.3	 2315.0	...
3331434	  791.5	  642.6	 2316.0	...
3331435	  791.5	  642.9	 2316.0	...
3331436	  791.6	  642.9	 2316.0	...
3331437	  791.8	  642.5	 2316.0	...
3331438	  791.9	  642.2	 2317.0	...
3331439	  791.8	  642.4	 2317.0	...
3331440	  791.7	  642.6	 2317.0	...
3331441	  791.6	  642.8	 2317.0	...
3331442	  791.7	  642.8	 2315.0	...
3331443	  791.8	  642.8	 2315.0	...
3331444	  791.8	  642.7	 2315.0	...
3331445	  791.5	  643.0	 2315.0	...
3331446	  791.3	  643.4	 2316.0	...
3331447	  791.2	  643.7	 2316.0	...
3331448	  791.4	  643.7	 2317.0	...
3331449	  791.5	  643.4	 2315.0	...
3331450	  791.6	  643.1	 2312.0	...
3331451	  791.7	  643.1	 2309.0	...
3331452	  791.8	  643.1	 2309.0	...
3331453	  792.0	  643.2	 2308.0	...
3331454	  792.0	  643.1	 2309.0	...
3331455	  792.0	  643.2	 2309.0	...
3331456	  791.9	  643.2	 2309.0	...
3331457	  791.8	  643.5	 2310.0	...
3331458	  792.1	  643.7	 2310.0	...
3331459	  792.3	  644.0	 2312.0	...
3331460	  792.6	  644.0	 2313.0	...
3331461	  792.6	  644.1	 2312.0	...
3331462	  792.3	  643.9	 2310.0	...
3331463	  792.0	  643.7	 2309.0	...
3331464	  791.7	  643.6	 2311.0	...
3331465	  791.7	  643.7	 2312.0	...
3331466	  791.7	  643.5	 2311.0	...
3331467	  791.7	  643.2	 2309.0	...
3331468	  791.7	  642.9	 2307.0	...
3331469	  791.7	  643.1	 2307.0	...
3331470	  791.6	  643.3	 2307.0	...
3331471	  791.8	  643.7	 2307.0	...
3331472	  792.0	  644.0	 2307.0	...
3331473	  792.1	  643.8	 2306.0	...
3331474	  792.0	  643.4	 2304.0	...
3331475	  791.9	  643.2	 2303.0	...
3331476	  792.2	  643.5	 2302.0	...
3331477	  792.6	  643.7	 2302.0	...
3331478	  793.0	  643.7	 2300.0	...
3331479	  792.7	  643.6	 2298.0	...
3331480	  792.5	  643.5	 2296.0	...
3331481	  792.2	  643.5	 2297.0	...
3331482	  792.3	  643.4	 2298.0	...
3331483	  792.5	  643.4	 2299.0	...
3331484	  792.6	  643.3	 2300.0	...
3331485	  792.8	  643.1	 2299.0	...
3331486	  792.9	  643.0	 2297.0	...
3331487	  792.9	  642.7	 2294.0	...
3331488	  792.9	  642.5	 2293.0	...
3331489	  792.9	  642.3	 2292.0	...
3331490	  792.7	  642.4	 2291.0	...
3331491	  792.6	  642.5	 2291.0	...
3331492	  792.6	  642.8	 2291.0	...
3331493	  792.6	  642.9	 2291.0	...
3331494	  792.6	  643.1	 2291.0	...
3331495	  792.6	  643.1	 2292.0	...
3331496	  792.7	  643.2	 2293.0	...
3331497	  792.9	  643.4	 2293.0	...
3331498	  793.1	  643.5	 2292.0	...
3331499	  793.3	  643.3	 2291.0	...
3331500	  793.3	  643.4	 2290.0	...
3331501	  793.3	  643.5	 2288.0	...
3331502	  793.2	  643.5	 2288.0	...
3331503	  793.0	  643.4	 2287.0	...
3331504	  792.8	  643.3	 2287.0	...
3331505	  792.8	  643.3	 2286.0	...
3331506	  792.8	  643.5	 2285.0	...
3331507	  793.0	  643.6	 2284.0	...
3331508	  793.3	  643.7	 2284.0	...
3331509	  793.3	  643.5	 2284.0	...
3331510	  793.2	  643.4	 2285.0	...
3331511	  793.0	  643.4	 2286.0	...
3331512	  793.1	  643.6	 2288.0	...
3331513	  793.3	  643.6	 2289.0	...
3331514	  793.6	  643.4	 2286.0	...
3331515	  793.8	  642.8	 2283.0	...
3331516	  793.7	  642.3	 2278.0	...
3331517	  793.7	  642.0	 2277.0	...
3331518	  793.5	  641.8	 2277.0	...
3331519	  793.3	  641.7	 2277.0	...
3331520	  793.1	  642.1	 2277.0	...
3331521	  793.2	  642.7	 2277.0	...
3331522	  793.5	  643.2	 2276.0	...
3331523	  793.8	  643.1	 2276.0	...
3331524	  793.6	  642.8	 2277.0	...
3331525	  793.0	  642.4	 2279.0	...
3331526	  792.5	  642.4	 2279.0	...
3331527	  792.5	  642.7	 2280.0	...
3331528	  792.6	  643.0	 2278.0	...
3331529	  792.9	  643.1	 2276.0	...
3331530	  793.2	  643.1	 2274.0	...
3331531	  793.4	  643.1	 2275.0	...
3331532	  793.4	  643.0	 2275.0	...
3331533	  793.2	  642.9	 2274.0	...
3331534	  793.1	  642.9	 2274.0	...
3331535	  793.5	  643.1	 2276.0	...
3331536	  793.9	  643.2	 2276.0	...
3331537	  794.3	  643.3	 2274.0	...
MSG	3331538 0000 _ Number Off
3331538	  794.2	  643.4	 2272.0	...
3331539	  794.1	  643.1	 2271.0	...
3331540	  794.0	  642.8	 2271.0	...
3331541	  793.9	  642.4	 2271.0	...
3331542	  793.8	  642.4	 2272.0	...
3331543	  793.8	  642.5	 2272.0	...
3331544	  793.8	  642.7	 2274.0	...
3331545	  793.9	  642.8	 2276.0	...
3331546	  794.1	  642.7	 2277.0	...
3331547	  794.4	  642.7	 2275.0	...
3331548	  794.7	  642.6	 2271.0	...
3331549	  795.0	  642.5	 2268.0	...
3331550	  795.2	  642.6	 2267.0	...
3331551	  795.1	  642.9	 2267.0	...
3331552	  794.9	  643.3	 2267.0	...
3331553	  794.6	  643.6	 2267.0	...
3331554	  794.4	  643.6	 2268.0	...
3331555	  794.1	  643.5	 2268.0	...
3331556	  793.8	  643.4	 2268.0	...
3331557	  793.6	  643.4	 2267.0	...
3331558	  793.8	  643.4	 2266.0	...
3331559	  793.9	  643.5	 2267.0	...
3331560	  794.3	  643.5	 2268.0	...
3331561	  794.6	  643.5	 2269.0	...
3331562	  794.8	  643.4	 2270.0	...
3331563	  794.8	  643.4	 2272.0	...
3331564	  794.6	  643.5	 2274.0	...
3331565	  794.4	  643.6	 2276.0	...
3331566	  794.4	  643.6	 2275.0	...
3331567	  794.5	  643.5	 2274.0	...
3331568	  794.5	  643.6	 2273.0	...
3331569	  794.3	  643.6	 2273.0	...
3331570	  794.3	  643.7	 2273.0	...
3331571	  794.3	  643.7	 2273.0	...
3331572	  794.4	  643.7	 2273.0	...
3331573	  794.6	  643.8	 2274.0	...
3331574	  794.6	  643.9	 2274.0	...
3331575	  794.5	  644.1	 2272.0	...
3331576	  794.4	  644.2	 2270.0	...
3331577	  794.6	  644.1	 2267.0	...
3331578	  794.8	  643.8	 2267.0	...
3331579	  794.9	  643.5	 2268.0	...
3331580	  795.3	  643.3	 2268.0	...
3331581	  795.6	  643.6	 2267.0	...
3331582	  795.7	  644.0	 2266.0	...
3331583	  795.5	  644.4	 2264.0	...
3331584	  795.2	  644.3	 2263.0	...
3331585	  795.2	  644.3	 2261.0	...
3331586	  795.1	  644.3	 2260.0	...
3331587	  795.0	  644.4	 2261.0	...
3331588	  795.1	  644.1	 2262.0	...
3331589	  795.5	  643.8	 2262.0	...
3331590	  795.9	  643.5	 2261.0	...
3331591	  795.7	  643.6	 2261.0	...
3331592	  795.4	  644.0	 2261.0	...
3331593	  795.4	  644.5	 2260.0	...
3331594	  795.7	  644.7	 2259.0	...
3331595	  796.0	  644.9	 2258.0	...
3331596	  796.1	  644.6	 2257.0	...
3331597	  796.1	  644.3	 2255.0	...
3331598	  795.8	  644.1	 2254.0	...
3331599	  795.6	  644.3	 2253.0	...
3331600	  795.5	  644.4	 2253.0	...
3331601	  795.7	  644.1	 2253.0	...
3331602	  795.9	  643.9	 2254.0	...
3331603	  796.4	  644.6	 2254.0	...
3331604	  797.1	  645.3	 2254.0	...
3331605	  797.7	  645.7	 2251.0	...
3331606	  797.7	  645.2	 2248.0	...
3331607	  797.4	  644.7	 2245.0	...
3331608	  797.2	  644.5	 2244.0	...
3331609	  797.2	  644.5	 2243.0	...
3331610	  797.3	  644.4	 2243.0	...
3331611	  797.3	  644.4	 2242.0	...
3331612	  797.4	  644.4	 2240.0	...
3331613	  797.4	  644.6	 2239.0	...
3331614	  797.5	  644.6	 2238.0	...
3331615	  797.5	  644.6	 2239.0	...
3331616	  797.5	  644.5	 2239.0	...
3331617	  797.5	  644.6	 2238.0	...
3331618	  797.6	  644.7	 2238.0	...
3331619	  797.7	  644.9	 2237.0	...
3331620	  797.8	  645.0	 2237.0	...
3331621	  797.7	  645.0	 2238.0	...
3331622	  797.6	  644.9	 2238.0	...
3331623	  797.4	  644.7	 2238.0	...
3331624	  797.2	  644.6	 2238.0	...
3331625	  797.1	  644.1	 2235.0	...
3331626	  797.2	  643.6	 2233.0	...
3331627	  797.5	  643.3	 2232.0	...
3331628	  797.7	  643.7	 2233.0	...
3331629	  797.8	  644.0	 2233.0	...
3331630	  797.7	  644.1	 2233.0	...
3331631	  797.7	  643.7	 2233.0	...
3331632	  797.5	  643.3	 2233.0	...
3331633	  797.4	  643.5	 2233.0	...
3331634	  797.9	  644.1	 2233.0	...
3331635	  798.6	  644.8	 2232.0	...
3331636	  799.2	  644.9	 2232.0	...
3331637	  799.0	  644.4	 2228.0	...
3331638	  798.9	  643.7	 2225.0	...
3331639	  798.8	  643.0	 2222.0	...
3331640	  798.9	  643.0	 2221.0	...
3331641	  799.0	  643.3	 2221.0	...
3331642	  799.0	  643.5	 2221.0	...
3331643	  798.9	  643.8	 2221.0	...
3331644	  798.9	  643.8	 2221.0	...
3331645	  798.9	  644.0	 2221.0	...
3331646	  799.3	  644.2	 2222.0	...
3331647	  799.6	  643.6	 2222.0	...
3331648	  799.9	  643.0	 2222.0	...
3331649	  799.8	  642.4	 2221.0	...
3331650	  799.7	  642.4	 2218.0	...
3331651	  799.6	  642.9	 2214.0	...
3331652	  799.5	  643.7	 2213.0	...
3331653	  799.6	  644.4	 2213.0	...
3331654	  799.6	  644.6	 2212.0	...
3331655	  799.7	  644.3	 2212.0	...
3331656	  799.6	  644.0	 2212.0	...
3331657	  799.6	  643.9	 2212.0	...
3331658	  799.8	  644.0	 2212.0	...
3331659	  800.1	  644.0	 2213.0	...
3331660	  800.4	  644.0	 2210.0	...
3331661	  800.5	  644.0	 2208.0	...
3331662	  800.6	  644.1	 2210.0	...
3331663	  800.6	  644.3	 2214.0	...
3331664	  800.6	  644.2	 2217.0	...
3331665	  800.5	  644.0	 2217.0	...
3331666	  800.5	  643.9	 2216.0	...
3331667	  800.6	  644.1	 2216.0	...
3331668	  800.7	  644.1	 2215.0	...
3331669	  800.8	  643.9	 2214.0	...
3331670	  800.8	  643.7	 2214.0	...
3331671	  800.8	  643.7	 2215.0	...
3331672	  800.8	  643.7	 2216.0	...
3331673	  801.0	  643.7	 2214.0	...
3331674	  801.1	  644.1	 2211.0	...
3331675	  801.1	  644.6	 2208.0	...
3331676	  801.1	  644.6	 2207.0	...
3331677	  801.0	  644.2	 2206.0	...
3331678	  801.0	  644.3	 2206.0	...
3331679	  800.9	  644.9	 2206.0	...
3331680	  800.9	  645.4	 2206.0	...
3331681	  801.0	  645.4	 2204.0	...
3331682	  801.2	  645.3	 2202.0	...
3331683	  801.5	  645.2	 2200.0	...
3331684	  801.5	  645.3	 2200.0	...
3331685	  801.5	  645.9	 2201.0	...
3331686	  801.3	  646.5	 2204.0	...
3331687	  801.2	  647.0	 2206.0	...
3331688	  801.3	  647.0	 2206.0	...
3331689	  801.6	  646.6	 2204.0	...
3331690	  801.9	  646.2	 2201.0	...
3331691	  801.9	  645.9	 2201.0	...
3331692	  801.8	  645.9	 2201.0	...
3331693	  802.1	  646.3	 2203.0	...
3331694	  802.4	  646.6	 2206.0	...
3331695	  802.5	  646.9	 2210.0	...
3331696	  802.1	  646.9	 2210.0	...
3331697	  801.7	  647.0	 2209.0	...
3331698	  802.0	  646.9	 2207.0	...
3331699	  802.4	  646.9	 2204.0	...
3331700	  802.8	  647.0	 2202.0	...
3331701	  802.6	  647.0	 2199.0	...
3331702	  802.4	  647.1	 2200.0	...
3331703	  802.6	  647.1	 2201.0	...
3331704	  802.9	  647.1	 2202.0	...
3331705	  803.1	  647.1	 2202.0	...
3331706	  802.9	  647.3	 2202.0	...
3331707	  802.7	  647.3	 2202.0	...
3331708	  802.4	  647.1	 2202.0	...
3331709	  802.2	  646.9	 2202.0	...
3331710	  802.0	  646.8	 2203.0	...
3331711	  801.9	  646.8	 2203.0	...
3331712	  802.0	  646.7	 2203.0	...
3331713	  802.2	  646.8	 2202.0	...
3331714	  802.5	  647.1	 2201.0	...
3331715	  802.8	  647.5	 2199.0	...
3331716	  802.9	  647.6	 2197.0	...
3331717	  803.0	  647.4	 2195.0	...
3331718	  803.1	  647.1	 2196.0	...
3331719	  803.2	  646.8	 2198.0	...
3331720	  802.9	  647.0	 2200.0	...
3331721	  802.6	  647.2	 2201.0	...
3331722	  802.5	  647.3	 2201.0	...
3331723	  802.7	  647.2	 2202.0	...
3331724	  802.7	  647.1	 2203.0	...
3331725	  802.6	  647.0	 2202.0	...
3331726	  802.4	  647.1	 2200.0	...
3331727	  802.4	  647.5	 2197.0	...
3331728	  802.5	  648.0	 2196.0	...
3331729	  802.4	  648.0	 2195.0	...
3331730	  802.5	  647.5	 2193.0	...
3331731	  802.6	  647.0	 2194.0	...
3331732	  802.7	  647.1	 2197.0	...
3331733	  802.8	  647.1	 2199.0	...
3331734	  802.7	  647.3	 2198.0	...
3331735	  802.7	  647.5	 2196.0	...
3331736	  802.7	  647.6	 2194.0	...
3331737	  802.7	  647.6	 2193.0	...
3331738	  802.7	  647.5	 2192.0	...
MSG	3331739 0000 _ Number On
3331739	  802.6	  647.5	 2191.0	...
3331740	  802.6	  647.4	 2191.0	...
3331741	  802.6	  647.4	 2190.0	...
3331742	  802.6	  647.4	 2192.0	...
3331743	  802.7	  647.2	 2193.0	...
3331744	  802.7	  647.0	 2195.0	...
3331745	  802.8	  647.1	 2195.0	...
3331746	  802.8	  647.5	 2195.0	...
3331747	  802.8	  647.9	 2196.0	...
3331748	  802.7	  647.9	 2196.0	...
3331749	  802.5	  648.2	 2196.0	...
3331750	  802.6	  648.6	 2196.0	...
3331751	  802.8	  648.8	 2196.0	...
3331752	  803.1	  648.7	 2195.0	...
3331753	  803.2	  648.7	 2194.0	...
3331754	  803.0	  648.6	 2193.0	...
3331755	  802.7	  648.7	 2190.0	...
3331756	  802.4	  648.7	 2187.0	...
3331757	  802.5	  648.8	 2183.0	...
3331758	  802.7	  648.9	 2183.0	...
3331759	  802.8	  649.0	 2184.0	...
3331760	  802.7	  648.8	 2186.0	...
3331761	  802.8	  648.4	 2188.0	...
3331762	  803.0	  648.0	 2187.0	...
3331763	  803.4	  648.1	 2186.0	...
3331764	  803.4	  648.5	 2185.0	...
3331765	  803.5	  648.8	 2185.0	...
3331766	  803.5	  648.7	 2184.0	...
3331767	  803.5	  648.6	 2184.0	...
3331768	  803.5	  648.5	 2183.0	...
3331769	  803.5	  648.4	 2183.0	...
3331770	  803.4	  648.3	 2182.0	...
3331771	  803.4	  648.3	 2182.0	...
3331772	  803.4	  648.3	 2183.0	...
3331773	  803.5	  648.4	 2182.0	...
3331774	  803.6	  648.6	 2179.0	...
3331775	  803.8	  648.9	 2177.0	...
3331776	  803.9	  648.9	 2177.0	...
3331777	  804.0	  648.8	 2180.0	...
3331778	  804.0	  648.7	 2182.0	...
3331779	  804.2	  648.9	 2181.0	...
3331780	  804.2	  649.0	 2180.0	...
3331781	  804.2	  649.1	 2179.0	...
3331782	  803.9	  649.2	 2179.0	...
3331783	  803.8	  649.0	 2180.0	...
3331784	  803.8	  648.5	 2179.0	...
3331785	  803.9	  648.0	 2179.0	...
3331786	  804.1	  648.1	 2178.0	...
3331787	  804.1	  648.4	 2177.0	...
3331788	  804.1	  648.7	 2176.0	...
3331789	  804.1	  648.7	 2174.0	...
3331790	  804.0	  648.7	 2174.0	...
3331791	  803.8	  648.7	 2175.0	...
3331792	  803.7	  649.1	 2177.0	...
3331793	  803.9	  649.9	 2179.0	...
3331794	  804.2	  650.8	 2179.0	...
3331795	  804.4	  650.7	 2179.0	...
3331796	  804.3	  650.1	 2179.0	...
3331797	  804.1	  649.6	 2179.0	...
3331798	  803.9	  649.9	 2177.0	...
3331799	  803.7	  650.0	 2175.0	...
3331800	  803.7	  649.9	 2174.0	...
3331801	  803.7	  649.7	 2174.0	...
3331802	  803.8	  649.4	 2174.0	...
3331803	  803.7	  649.4	 2173.0	...
3331804	  803.5	  649.5	 2173.0	...
3331805	  803.5	  649.6	 2173.0	...
3331806	  803.8	  649.6	 2173.0	...
3331807	  803.9	  649.5	 2171.0	...
3331808	  804.0	  649.4	 2170.0	...
3331809	  803.9	  649.5	 2169.0	...
3331810	  803.9	  649.6	 2170.0	...
3331811	  804.0	  649.6	 2172.0	...
3331812	  804.2	  649.6	 2175.0	...
3331813	  804.6	  649.4	 2177.0	...
3331814	  804.9	  649.3	 2178.0	...
3331815	  805.1	  649.2	 2178.0	...
3331816	  805.2	  649.2	 2178.0	...
3331817	  804.8	  649.2	 2178.0	...
3331818	  804.4	  649.5	 2178.0	...
3331819	  804.1	  649.7	 2179.0	...
3331820	  804.3	  649.8	 2180.0	...
3331821	  804.6	  649.8	 2178.0	...
3331822	  804.8	  649.4	 2176.0	...
3331823	  804.9	  649.0	 2173.0	...
3331824	  805.0	  648.9	 2173.0	...
3331825	  805.1	  649.0	 2171.0	...
3331826	  805.1	  649.1	 2170.0	...
3331827	  805.2	  649.0	 2169.0	...
3331828	  805.3	  649.1	 2169.0	...
3331829	  805.0	  649.1	 2169.0	...
3331830	  804.7	  649.2	 2170.0	...
3331831	  804.3	  648.5	 2171.0	...
3331832	  804.2	  647.8	 2172.0	...
3331833	  804.3	  647.3	 2173.0	...
3331834	  804.6	  647.6	 2172.0	...
3331835	  804.9	  647.9	 2171.0	...
3331836	  805.1	  647.9	 2170.0	...
3331837	  805.1	  647.8	 2170.0	...
3331838	  805.3	  648.2	 2171.0	...
3331839	  805.3	  648.7	 2172.0	...
3331840	  805.3	  648.8	 2173.0	...
3331841	  805.3	  648.2	 2172.0	...
3331842	  805.4	  647.5	 2172.0	...
3331843	  805.5	  647.1	 2171.0	...
3331844	  805.5	  647.1	 2171.0	...
3331845	  805.3	  647.7	 2171.0	...
3331846	  805.1	  648.3	 2171.0	...
3331847	  804.9	  648.6	 2171.0	...
3331848	  804.9	  648.4	 2171.0	...
3331849	  805.1	  648.2	 2171.0	...
3331850	  805.3	  648.2	 2170.0	...
3331851	  805.2	  648.0	 2170.0	...
3331852	  805.0	  647.8	 2169.0	...
3331853	  804.8	  647.7	 2169.0	...
3331854	  804.8	  647.7	 2169.0	...
3331855	  804.7	  648.0	 2169.0	...
3331856	  804.7	  648.2	 2169.0	...
3331857	  804.7	  648.5	 2166.0	...
3331858	  804.6	  648.5	 2163.0	...
3331859	  804.6	  648.5	 2161.0	...
3331860	  804.6	  648.5	 2165.0	...
3331861	  805.1	  648.4	 2168.0	...
3331862	  805.6	  648.4	 2169.0	...
3331863	  806.1	  648.4	 2168.0	...
3331864	  806.1	  648.6	 2171.0	...
3331865	  806.2	  648.6	 2176.0	...
3331866	  806.2	  648.6	 2181.0	...
3331867	  806.0	  648.5	 2181.0	...
3331868	  805.8	  648.5	 2179.0	...
3331869	  805.5	  648.4	 2178.0	...
3331870	  805.6	  648.3	 2177.0	...
3331871	  805.7	  648.6	 2175.0	...
3331872	  805.9	  648.9	 2172.0	...
3331873	  805.9	  649.0	 2170.0	...
3331874	  805.8	  648.9	 2171.0	...
3331875	  805.7	  648.7	 2171.0	...
3331876	  805.7	  648.6	 2171.0	...
3331877	  805.7	  648.5	 2171.0	...
3331878	  805.2	  648.6	 2171.0	...
3331879	  804.7	  648.6	 2171.0	...
3331880	  804.2	  648.5	 2170.0	...
3331881	  804.4	  648.8	 2168.0	...
3331882	  804.5	  649.1	 2166.0	...
3331883	  804.5	  649.5	 2166.0	...
3331884	  804.7	  649.5	 2165.0	...
3331885	  804.8	  649.2	 2166.0	...
3331886	  805.0	  648.8	 2167.0	...
3331887	  805.0	  648.4	 2167.0	...
3331888	  805.1	  648.9	 2165.0	...
3331889	  805.2	  649.3	 2164.0	...
3331890	  805.2	  650.0	 2164.0	...
3331891	  805.2	  650.2	 2164.0	...
3331892	  805.5	  650.4	 2165.0	...
3331893	  805.7	  650.3	 2165.0	...
3331894	  806.0	  650.3	 2164.0	...
3331895	  805.7	  650.2	 2163.0	...
3331896	  805.5	  650.2	 2162.0	...
3331897	  805.2	  650.1	 2164.0	...
3331898	  805.2	  650.1	 2166.0	...
3331899	  805.4	  649.9	 2168.0	...
3331900	  805.6	  649.8	 2168.0	...
3331901	  805.9	  649.8	 2169.0	...
3331902	  806.0	  649.9	 2169.0	...
3331903	  806.0	  650.6	 2169.0	...
3331904	  805.9	  651.3	 2169.0	...
3331905	  805.7	  651.9	 2169.0	...
3331906	  805.5	  651.9	 2170.0	...
3331907	  805.3	  651.6	 2173.0	...
3331908	  805.3	  651.4	 2176.0	...
3331909	  805.5	  651.2	 2174.0	...
3331910	  805.7	  651.2	 2171.0	...
3331911	  805.7	  651.2	 2167.0	...
3331912	  805.7	  651.1	 2167.0	...
3331913	  805.7	  651.2	 2168.0	...
3331914	  805.8	  651.3	 2169.0	...
3331915	  805.9	  651.4	 2169.0	...
3331916	  805.5	  651.4	 2169.0	...
3331917	  805.2	  651.4	 2170.0	...
3331918	  804.7	  651.4	 2170.0	...
3331919	  804.5	  651.2	 2171.0	...
3331920	  804.8	  651.0	 2170.0	...
3331921	  805.2	  651.2	 2169.0	...
3331922	  805.6	  651.5	 2168.0	...
3331923	  805.4	  651.8	 2168.0	...
3331924	  805.2	  651.8	 2170.0	...
3331925	  804.9	  651.8	 2173.0	...
3331926	  804.8	  651.8	 2177.0	...
3331927	  804.6	  651.8	 2178.0	...
3331928	  804.8	  651.8	 2177.0	...
3331929	  804.9	  651.8	 2177.0	...
3331930	  805.1	  651.9	 2175.0	...
3331931	  805.2	  652.0	 2172.0	...
3331932	  805.4	  652.3	 2171.0	...
3331933	  805.6	  652.4	 2171.0	...
3331934	  805.7	  652.5	 2171.0	...
3331935	  805.7	  652.4	 2171.0	...
3331936	  805.6	  652.0	 2171.0	...
3331937	  805.4	  651.6	 2171.0	...
3331938	  805.4	  651.2	 2172.0	...
3331939	  805.0	  651.5	 2173.0	...
3331940	  804.7	  651.9	 2174.0	...
3331941	  804.4	  652.1	 2173.0	...
3331942	  804.4	  651.5	 2173.0	...
3331943	  804.3	  651.0	 2173.0	...
3331944	  804.3	  650.6	 2172.0	...
3331945	  804.4	  650.8	 2172.0	...
3331946	  804.5	  651.0	 2173.0	...
3331947	  804.6	  651.3	 2172.0	...
3331948	  804.5	  650.9	 2172.0	...
3331949	  804.5	  650.4	 2171.0	...
3331950	  804.5	  650.1	 2170.0	...
3331951	  804.4	  650.3	 2171.0	...
3331952	  804.4	  650.7	 2173.0	...
3331953	  804.4	  650.9	 2174.0	...
3331954	  804.1	  651.2	 2172.0	...
3331955	  803.7	  651.5	 2171.0	...
3331956	  803.5	  651.6	 2171.0	...
3331957	  803.7	  651.8	 2173.0	...
3331958	  804.1	  651.3	 2174.0	...
3331959	  804.3	  650.7	 2174.0	...
3331960	  804.3	  650.2	 2173.0	...
3331961	  804.1	  650.6	 2172.0	...
3331962	  803.9	  651.1	 2172.0	...
3331963	  804.0	  651.5	 2171.0	...
3331964	  804.2	  651.4	 2170.0	...
3331965	  804.4	  651.6	 2170.0	...
3331966	  804.4	  651.8	 2170.0	...
3331967	  804.3	  652.1	 2169.0	...
3331968	  804.4	  652.4	 2170.0	...
3331969	  804.5	  652.8	 2171.0	...
3331970	  804.5	  652.7	 2172.0	...
3331971	  804.3	  652.2	 2172.0	...
3331972	  804.2	  651.7	 2173.0	...
3331973	  804.1	  651.5	 2175.0	...
3331974	  804.1	  651.3	 2177.0	...
3331975	  804.1	  651.1	 2177.0	...
3331976	  804.1	  651.0	 2177.0	...
3331977	  803.9	  651.0	 2176.0	...
3331978	  803.8	  651.0	 2175.0	...
3331979	  803.7	  651.2	 2176.0	...
3331980	  803.6	  651.4	 2177.0	...
3331981	  803.3	  651.5	 2178.0	...
3331982	  803.0	  651.5	 2179.0	...
3331983	  802.8	  651.6	 2179.0	...
3331984	  802.9	  651.7	 2179.0	...
3331985	  803.2	  651.8	 2178.0	...
3331986	  803.3	  652.4	 2178.0	...
3331987	  803.5	  652.8	 2177.0	...
3331988	  803.5	  653.2	 2178.0	...
3331989	  803.6	  653.0	 2179.0	...
3331990	  803.7	  652.7	 2181.0	...
3331991	  803.6	  652.5	 2180.0	...
3331992	  803.5	  652.5	 2178.0	...
3331993	  803.5	  652.8	 2176.0	...
3331994	  803.6	  652.9	 2177.0	...
3331995	  803.4	  653.1	 2177.0	...
3331996	  803.3	  653.2	 2177.0	...
3331997	  803.2	  652.9	 2177.0	...
3331998	  803.4	  652.5	 2176.0	...
3331999	  803.4	  652.0	 2177.0	...
3332000	  803.3	  651.9	 2178.0	...
3332001	  803.2	  652.3	 2180.0	...
3332002	  803.1	  652.6	 2179.0	...
3332003	  803.1	  653.0	 2179.0	...
3332004	  803.3	  652.9	 2180.0	...
3332005	  803.5	  652.9	 2181.0	...
3332006	  803.7	  652.9	 2182.0	...
3332007	  803.7	  652.9	 2181.0	...
3332008	  803.7	  652.9	 2182.0	...
3332009	  803.7	  653.3	 2183.0	...
3332010	  803.4	  653.8	 2184.0	...
3332011	  803.1	  654.3	 2185.0	...
3332012	  803.3	  654.2	 2186.0	...
3332013	  803.7	  654.2	 2186.0	...
3332014	  804.2	  654.0	 2184.0	...
3332015	  804.4	  653.7	 2180.0	...
3332016	  805.1	  653.3	 2177.0	...
3332017	  806.9	  653.3	 2177.0	...
3332018	  808.5	  653.5	 2180.0	...
3332019	  809.5	  653.9	 2182.0	...
3332020	  809.6	  654.3	 2182.0	...
3332021	  810.4	  654.5	 2185.0	...
3332022	  811.2	  654.7	 2187.0	...
3332023	  811.9	  654.0	 2189.0	...
3332024	  811.8	  653.6	 2188.0	...
3332025	  811.8	  653.2	 2187.0	...
3332026	  811.8	  653.2	 2187.0	...
3332027	  811.5	  652.8	 2187.0	...
3332028	  811.2	  652.3	 2187.0	...
3332029	  810.9	  651.8	 2187.0	...
3332030	  810.9	  651.6	 2187.0	...
3332031	  810.9	  651.4	 2186.0	...
3332032	  811.0	  650.5	 2187.0	...
3332033	  811.6	  649.5	 2188.0	...
3332034	  812.5	  648.4	 2190.0	...
3332035	  813.7	  648.3	 2190.0	...
3332036	  814.3	  648.1	 2191.0	...
3332037	  814.6	  647.9	 2191.0	...
3332038	  814.8	  647.6	 2192.0	...
3332039	  815.0	  647.4	 2193.0	...
3332040	  815.2	  646.8	 2192.0	...
3332041	  815.1	  646.2	 2192.0	...
3332042	  815.0	  646.2	 2191.0	...
3332043	  814.6	  646.9	 2191.0	...
3332044	  814.2	  647.7	 2189.0	...
3332045	  813.8	  647.9	 2187.0	...
3332046	  814.0	  648.0	 2187.0	...
3332047	  814.1	  648.1	 2188.0	...
3332048	  813.7	  648.4	 2187.0	...
3332049	  813.2	  648.7	 2185.0	...
3332050	  812.7	  648.9	 2182.0	...
3332051	  812.7	  649.0	 2182.0	...
MSG	3332052 0000 _ Number Off
3332052	  813.1	  648.4	 2183.0	...
3332053	  813.7	  647.8	 2184.0	...
3332054	  814.3	  647.2	 2184.0	...
3332055	  814.2	  647.3	 2183.0	...
3332056	  813.9	  647.7	 2183.0	...
3332057	  813.6	  648.4	 2182.0	...
3332058	  813.5	  649.1	 2182.0	...
3332059	  813.4	  649.4	 2182.0	...
3332060	  813.3	  649.2	 2183.0	...
3332061	  813.3	  649.0	 2184.0	...
3332062	  813.3	  648.8	 2184.0	...
3332063	  813.2	  648.9	 2185.0	...
3332064	  813.1	  648.9	 2185.0	...
3332065	  813.3	  648.8	 2183.0	...
3332066	  813.7	  648.4	 2182.0	...
3332067	  814.0	  647.9	 2183.0	...
3332068	  814.0	  647.4	 2186.0	...
3332069	  813.9	  647.5	 2187.0	...
3332070	  813.8	  648.0	 2184.0	...
3332071	  813.7	  648.5	 2181.0	...
3332072	  813.7	  648.6	 2181.0	...
3332073	  813.7	  648.6	 2184.0	...
3332074	  813.7	  648.6	 2187.0	...
3332075	  813.7	  648.7	 2188.0	...
3332076	  813.6	  648.7	 2186.0	...
3332077	  813.6	  648.8	 2184.0	...
3332078	  813.7	  648.9	 2183.0	...
3332079	  813.7	  648.8	 2184.0	...
3332080	  813.7	  648.3	 2186.0	...
3332081	  813.8	  647.9	 2186.0	...
3332082	  814.0	  647.9	 2186.0	...
3332083	  814.1	  648.2	 2186.0	...
3332084	  814.2	  648.5	 2186.0	...
3332085	  814.3	  648.4	 2186.0	...
3332086	  814.5	  648.5	 2184.0	...
3332087	  814.7	  648.6	 2183.0	...
3332088	  814.7	  648.6	 2183.0	...
3332089	  814.7	  649.0	 2184.0	...
3332090	  814.5	  649.4	 2182.0	...
3332091	  814.2	  649.2	 2180.0	...
3332092	  813.9	  648.7	 2178.0	...
3332093	  813.9	  648.2	 2178.0	...
3332094	  814.2	  648.3	 2178.0	...
3332095	  814.7	  648.4	 2178.0	...
3332096	  815.1	  648.5	 2179.0	...
3332097	  815.4	  648.5	 2178.0	...
3332098	  815.5	  648.5	 2175.0	...
3332099	  815.2	  648.6	 2172.0	...
3332100	  814.8	  648.7	 2170.0	...
3332101	  814.2	  649.0	 2170.0	...
3332102	  814.1	  649.1	 2169.0	...
3332103	  813.9	  649.0	 2169.0	...
3332104	  814.0	  648.8	 2171.0	...
3332105	  814.3	  648.5	 2173.0	...
3332106	  814.8	  648.2	 2174.0	...
3332107	  815.2	  648.0	 2174.0	...
3332108	  815.5	  648.3	 2176.0	...
3332109	  815.6	  648.8	 2178.0	...
3332110	  815.8	  648.7	 2179.0	...
3332111	  815.8	  647.7	 2179.0	...
3332112	  815.7	  646.8	 2179.0	...
3332113	  815.6	  646.5	 2179.0	...
3332114	  815.5	  646.6	 2178.0	...
3332115	  815.5	  646.9	 2176.0	...
3332116	  815.3	  647.2	 2177.0	...
3332117	  815.1	  647.5	 2179.0	...
3332118	  814.6	  647.1	 2178.0	...
3332119	  814.3	  646.5	 2173.0	...
3332120	  814.6	  646.4	 2167.0	...
3332121	  815.1	  647.0	 2166.0	...
3332122	  815.6	  647.5	 2168.0	...
3332123	  815.8	  647.4	 2171.0	...
3332124	  816.0	  647.4	 2170.0	...
3332125	  816.2	  647.4	 2170.0	...
3332126	  816.2	  647.6	 2170.0	...
3332127	  816.2	  647.8	 2170.0	...
3332128	  816.3	  648.1	 2171.0	...
3332129	  816.2	  648.1	 2172.0	...
3332130	  816.2	  647.9	 2172.0	...
3332131	  816.3	  647.8	 2172.0	...
3332132	  816.2	  647.3	 2172.0	...
3332133	  815.9	  646.9	 2169.0	...
3332134	  816.1	  646.6	 2166.0	...
3332135	  816.5	  646.7	 2165.0	...
3332136	  816.9	  647.5	 2167.0	...
3332137	  816.8	  648.3	 2170.0	...
3332138	  816.6	  648.8	 2170.0	...
3332139	  816.5	  648.5	 2170.0	...
3332140	  816.3	  648.2	 2169.0	...
3332141	  816.5	  648.0	 2168.0	...
3332142	  816.8	  647.8	 2167.0	...
3332143	  817.2	  647.5	 2166.0	...
3332144	  817.3	  647.5	 2166.0	...
3332145	  817.2	  647.4	 2166.0	...
3332146	  817.0	  647.4	 2167.0	...
3332147	  817.1	  647.6	 2169.0	...
3332148	  817.2	  647.9	 2170.0	...
3332149	  817.5	  648.2	 2172.0	...
3332150	  817.6	  648.1	 2172.0	...
3332151	  817.5	  648.0	 2173.0	...
3332152	  817.4	  648.5	 2172.0	...
3332153	  817.3	  649.1	 2171.0	...
3332154	  817.4	  649.6	 2171.0	...
3332155	  817.1	  649.5	 2171.0	...
3332156	  816.8	  649.3	 2170.0	...
3332157	  816.6	  649.4	 2170.0	...
3332158	  816.6	  649.4	 2170.0	...
3332159	  816.8	  649.5	 2170.0	...
3332160	  816.9	  649.7	 2169.0	...
3332161	  816.9	  649.9	 2167.0	...
3332162	  816.9	  649.8	 2165.0	...
3332163	  817.1	  649.7	 2165.0	...
3332164	  817.4	  649.5	 2163.0	...
3332165	  817.8	  649.0	 2162.0	...
3332166	  817.9	  648.5	 2162.0	...
3332167	  817.9	  648.9	 2164.0	...
3332168	  817.8	  649.7	 2165.0	...
3332169	  817.7	  650.2	 2166.0	...
3332170	  817.6	  649.9	 2167.0	...
3332171	  817.6	  650.0	 2165.0	...
3332172	  817.7	  650.5	 2163.0	...
3332173	  817.9	  651.0	 2161.0	...
3332174	  818.0	  650.7	 2161.0	...
3332175	  818.0	  650.2	 2161.0	...
3332176	  817.9	  649.7	 2163.0	...
3332177	  817.9	  649.5	 2164.0	...
3332178	  818.1	  649.4	 2166.0	...
3332179	  818.3	  649.6	 2165.0	...
3332180	  818.4	  649.8	 2165.0	...
3332181	  818.3	  650.1	 2161.0	...
3332182	  818.1	  650.1	 2157.0	...
3332183	  817.9	  650.1	 2153.0	...
3332184	  818.0	  650.0	 2152.0	...
3332185	  818.2	  650.1	 2151.0	...
3332186	  818.4	  650.1	 2150.0	...
3332187	  818.3	  650.1	 2150.0	...
3332188	  818.2	  650.2	 2150.0	...
3332189	  818.3	  650.2	 2151.0	...
3332190	  818.5	  650.1	 2152.0	...
3332191	  818.5	  650.0	 2153.0	...
3332192	  818.4	  650.0	 2154.0	...
3332193	  818.0	  649.9	 2154.0	...
3332194	  817.8	  650.0	 2153.0	...
3332195	  817.6	  650.2	 2153.0	...
3332196	  817.8	  650.5	 2153.0	...
3332197	  817.9	  650.7	 2152.0	...
3332198	  818.0	  651.1	 2150.0	...
3332199	  818.0	  651.5	 2149.0	...
3332200	  818.1	  651.8	 2148.0	...
3332201	  818.1	  651.8	 2147.0	...
3332202	  818.2	  651.7	 2146.0	...
3332203	  818.2	  651.5	 2147.0	...
3332204	  818.2	  651.5	 2148.0	...
3332205	  818.0	  651.6	 2150.0	...
3332206	  818.0	  651.6	 2150.0	...
3332207	  817.9	  651.7	 2148.0	...
3332208	  817.1	  651.8	 2146.0	...
3332209	  816.2	  651.9	 2146.0	...
EFIX R   3331084	3332209	1126	  798.9	  645.2	   2264
SSACC R  3332210
3332210	  814.5	  652.1	 2146.0	...
3332211	  813.4	  652.0	 2147.0	...
3332212	  812.0	  652.0	 2147.0	...
3332213	  810.7	  652.5	 2148.0	...
3332214	  807.8	  653.4	 2148.0	...
3332215	  804.9	  653.6	 2148.0	...
3332216	  800.9	  653.7	 2147.0	...
3332217	  798.3	  653.5	 2145.0	...
3332218	  795.1	  653.5	 2143.0	...
3332219	  792.3	  653.4	 2142.0	...
3332220	  789.0	  652.6	 2143.0	...
3332221	  786.3	  652.2	 2144.0	...
3332222	  784.3	  651.6	 2145.0	...
ESACC R  3332210	3332222	13	  814.5	  652.1	  784.3	  651.6	   0.65	     62
SFIX R   3332223
3332223	  782.9	  651.5	 2145.0	...
3332224	  781.8	  650.9	 2146.0	...
3332225	  781.2	  650.4	 2146.0	...
3332226	  781.0	  649.9	 2146.0	...
3332227	  780.9	  649.9	 2146.0	...
3332228	  780.9	  649.9	 2147.0	...
3332229	  780.7	  650.1	 2147.0	...
3332230	  780.6	  650.3	 2147.0	...
3332231	  781.0	  650.7	 2147.0	...
3332232	  781.6	  651.0	 2145.0	...
3332233	  782.0	  651.4	 2142.0	...
3332234	  781.7	  651.5	 2138.0	...
3332235	  781.5	  651.7	 2137.0	...
3332236	  781.5	  652.0	 2136.0	...
3332237	  781.9	  652.1	 2135.0	...
3332238	  782.3	  652.3	 2136.0	...
3332239	  783.4	  652.3	 2135.0	...
3332240	  784.1	  652.2	 2135.0	...
3332241	  784.8	  652.1	 2133.0	...
3332242	  785.0	  652.2	 2131.0	...
3332243	  785.4	  652.2	 2126.0	...
3332244	  785.7	  652.2	 2124.0	...
3332245	  786.3	  652.4	 2125.0	...
3332246	  786.7	  652.7	 2129.0	...
3332247	  787.1	  653.2	 2133.0	...
3332248	  787.1	  653.5	 2134.0	...
3332249	  786.9	  653.6	 2131.0	...
3332250	  786.6	  653.3	 2127.0	...
3332251	  786.0	  653.1	 2125.0	...
3332252	  785.7	  652.9	 2126.0	...
3332253	  785.5	  652.9	 2125.0	...
3332254	  785.6	  653.0	 2121.0	...
3332255	  785.4	  653.0	 2118.0	...
3332256	  785.3	  652.9	 2118.0	...
3332257	  785.2	  652.9	 2120.0	...
3332258	  784.9	  653.0	 2122.0	...
3332259	  784.4	  653.4	 2122.0	...
3332260	  783.8	  653.6	 2121.0	...
3332261	  783.9	  653.8	 2120.0	...
MSG	3332262 0000 _ Number On
3332262	  784.2	  653.8	 2120.0	...
3332263	  784.5	  653.7	 2120.0	...
3332264	  784.5	  653.3	 2121.0	...
3332265	  784.4	  653.0	 2120.0	...
3332266	  784.3	  653.1	 2118.0	...
3332267	  784.1	  653.8	 2117.0	...
3332268	  784.0	  654.4	 2118.0	...
3332269	  784.1	  654.7	 2118.0	...
3332270	  784.2	  654.7	 2119.0	...
3332271	  784.0	  654.8	 2119.0	...
3332272	  783.8	  654.8	 2119.0	...
3332273	  783.6	  654.7	 2119.0	...
3332274	  783.6	  654.5	 2118.0	...
3332275	  783.8	  654.4	 2116.0	...
3332276	  783.9	  654.6	 2115.0	...
3332277	  784.0	  654.9	 2114.0	...
3332278	  783.9	  654.8	 2113.0	...
3332279	  783.8	  654.5	 2113.0	...
3332280	  783.5	  654.9	 2113.0	...
3332281	  783.2	  655.7	 2113.0	...
3332282	  783.1	  655.8	 2112.0	...
3332283	  783.3	  655.2	 2109.0	...
3332284	  783.5	  654.6	 2108.0	...
3332285	  783.5	  654.5	 2107.0	...
3332286	  783.4	  654.6	 2108.0	...
3332287	  783.6	  654.8	 2110.0	...
3332288	  783.9	  655.3	 2112.0	...
3332289	  784.1	  655.6	 2112.0	...
3332290	  784.3	  655.6	 2110.0	...
3332291	  784.3	  655.4	 2107.0	...
3332292	  784.5	  655.8	 2105.0	...
3332293	  784.5	  656.4	 2105.0	...
3332294	  784.5	  657.0	 2104.0	...
3332295	  784.5	  657.0	 2103.0	...
3332296	  784.5	  656.3	 2103.0	...
3332297	  784.5	  655.7	 2105.0	...
3332298	  784.5	  655.1	 2107.0	...
3332299	  784.6	  655.2	 2109.0	...
3332300	  784.9	  655.4	 2110.0	...
3332301	  785.1	  655.5	 2110.0	...
3332302	  785.0	  655.7	 2110.0	...
3332303	  785.0	  655.6	 2110.0	...
3332304	  784.9	  655.6	 2108.0	...
3332305	  784.9	  655.7	 2107.0	...
3332306	  784.8	  655.8	 2105.0	...
3332307	  784.7	  655.9	 2105.0	...
3332308	  784.7	  655.9	 2101.0	...
3332309	  784.8	  655.9	 2098.0	...
3332310	  784.8	  655.9	 2097.0	...
3332311	  784.9	  655.9	 2098.0	...
3332312	  785.0	  655.9	 2100.0	...
3332313	  785.0	  655.8	 2099.0	...
3332314	  785.0	  655.7	 2099.0	...
3332315	  784.9	  655.6	 2099.0	...
3332316	  784.8	  655.7	 2099.0	...
3332317	  784.7	  655.9	 2099.0	...
3332318	  784.6	  656.3	 2099.0	...
3332319	  784.7	  656.7	 2100.0	...
3332320	  784.8	  656.9	 2100.0	...
3332321	  784.7	  656.9	 2100.0	...
3332322	  784.7	  656.9	 2097.0	...
3332323	  785.0	  656.8	 2094.0	...
3332324	  785.3	  656.7	 2094.0	...
3332325	  785.5	  656.8	 2098.0	...
3332326	  785.4	  656.8	 2102.0	...
3332327	  785.4	  656.8	 2100.0	...
3332328	  785.5	  657.1	 2097.0	...
3332329	  785.5	  657.4	 2095.0	...
3332330	  785.6	  657.6	 2095.0	...
3332331	  785.6	  657.4	 2095.0	...
3332332	  785.7	  657.6	 2095.0	...
3332333	  785.9	  658.1	 2095.0	...
3332334	  786.0	  658.5	 2095.0	...
3332335	  786.0	  658.6	 2096.0	...
3332336	  785.9	  658.4	 2096.0	...
3332337	  786.0	  658.1	 2097.0	...
3332338	  786.1	  657.5	 2095.0	...
3332339	  786.4	  657.2	 2094.0	...
3332340	  786.4	  656.8	 2092.0	...
3332341	  786.5	  656.6	 2092.0	...
3332342	  786.6	  656.9	 2092.0	...
3332343	  786.5	  657.4	 2092.0	...
3332344	  786.4	  657.8	 2092.0	...
3332345	  786.3	  657.7	 2092.0	...
3332346	  786.3	  657.2	 2092.0	...
3332347	  786.3	  656.6	 2092.0	...
3332348	  786.3	  657.1	 2093.0	...
3332349	  786.3	  658.0	 2094.0	...
3332350	  786.1	  658.5	 2092.0	...
3332351	  785.8	  658.0	 2088.0	...
3332352	  785.9	  657.4	 2085.0	...
3332353	  786.3	  657.3	 2085.0	...
3332354	  786.8	  657.1	 2086.0	...
3332355	  787.0	  657.1	 2087.0	...
3332356	  786.9	  657.0	 2085.0	...
3332357	  786.8	  657.0	 2084.0	...
3332358	  786.7	  656.9	 2082.0	...
3332359	  786.7	  657.0	 2084.0	...
3332360	  786.6	  657.1	 2086.0	...
3332361	  786.7	  657.3	 2087.0	...
3332362	  787.1	  657.2	 2085.0	...
3332363	  787.5	  657.1	 2084.0	...
3332364	  787.8	  657.1	 2084.0	...
3332365	  787.9	  657.2	 2084.0	...
3332366	  787.9	  656.5	 2084.0	...
3332367	  787.9	  655.8	 2084.0	...
3332368	  787.9	  655.7	 2085.0	...
3332369	  787.8	  656.3	 2084.0	...
3332370	  787.7	  657.1	 2084.0	...
3332371	  787.4	  657.3	 2083.0	...
3332372	  787.2	  657.2	 2082.0	...
3332373	  787.0	  657.0	 2082.0	...
3332374	  787.4	  656.8	 2082.0	...
3332375	  787.7	  657.0	 2081.0	...
3332376	  788.0	  656.9	 2081.0	...
3332377	  787.9	  656.3	 2082.0	...
3332378	  787.9	  656.0	 2082.0	...
3332379	  787.8	  655.9	 2082.0	...
3332380	  787.8	  656.2	 2083.0	...
3332381	  787.8	  656.2	 2083.0	...
3332382	  787.8	  656.1	 2084.0	...
3332383	  787.8	  655.9	 2083.0	...
3332384	  787.8	  656.3	 2083.0	...
3332385	  787.8	  656.8	 2082.0	...
3332386	  787.9	  657.1	 2082.0	...
3332387	  787.7	  656.6	 2082.0	...
3332388	  787.4	  656.1	 2081.0	...
3332389	  787.3	  655.9	 2080.0	...
3332390	  787.4	  656.0	 2080.0	...
3332391	  787.8	  656.0	 2081.0	...
3332392	  788.1	  656.6	 2080.0	...
3332393	  788.4	  657.0	 2077.0	...
3332394	  788.5	  657.5	 2076.0	...
3332395	  788.5	  657.5	 2078.0	...
3332396	  788.4	  657.1	 2080.0	...
3332397	  788.4	  656.7	 2081.0	...
3332398	  788.4	  656.3	 2083.0	...
3332399	  788.5	  656.4	 2084.0	...
3332400	  788.5	  656.6	 2084.0	...
3332401	  788.6	  656.4	 2083.0	...
3332402	  788.7	  656.1	 2082.0	...
3332403	  788.7	  655.8	 2080.0	...
3332404	  788.5	  656.0	 2079.0	...
3332405	  788.2	  656.3	 2078.0	...
3332406	  788.0	  656.5	 2078.0	...
3332407	  788.0	  655.8	 2077.0	...
3332408	  788.1	  655.1	 2077.0	...
3332409	  788.3	  654.8	 2077.0	...
3332410	  788.5	  655.4	 2077.0	...
3332411	  788.8	  656.1	 2079.0	...
3332412	  789.0	  656.4	 2080.0	...
3332413	  789.2	  656.4	 2080.0	...
3332414	  789.2	  656.3	 2079.0	...
3332415	  788.9	  656.5	 2077.0	...
3332416	  788.6	  656.8	 2078.0	...
3332417	  788.3	  657.0	 2080.0	...
3332418	  788.4	  657.1	 2082.0	...
3332419	  788.7	  657.2	 2083.0	...
3332420	  788.9	  656.9	 2083.0	...
3332421	  789.0	  656.5	 2081.0	...
3332422	  789.0	  656.1	 2078.0	...
3332423	  788.9	  656.0	 2075.0	...
3332424	  788.8	  656.0	 2074.0	...
3332425	  788.7	  656.2	 2075.0	...
3332426	  788.5	  656.3	 2077.0	...
3332427	  788.5	  656.4	 2079.0	...
3332428	  788.5	  656.7	 2081.0	...
3332429	  788.7	  657.2	 2082.0	...
3332430	  788.8	  657.6	 2084.0	...
3332431	  788.9	  657.6	 2085.0	...
3332432	  788.8	  657.4	 2084.0	...
3332433	  788.7	  656.9	 2082.0	...
3332434	  788.6	  656.5	 2081.0	...
3332435	  788.5	  656.7	 2083.0	...
3332436	  788.6	  657.0	 2085.0	...
3332437	  788.6	  657.6	 2085.0	...
3332438	  788.7	  657.8	 2086.0	...
3332439	  788.7	  657.9	 2087.0	...
3332440	  788.3	  657.8	 2089.0	...
3332441	  787.9	  657.6	 2089.0	...
3332442	  787.8	  657.4	 2088.0	...
3332443	  788.1	  657.1	 2087.0	...
3332444	  788.4	  657.0	 2087.0	...
3332445	  788.4	  656.9	 2087.0	...
3332446	  788.5	  656.8	 2087.0	...
3332447	  788.7	  656.6	 2087.0	...
3332448	  788.9	  656.2	 2087.0	...
3332449	  789.2	  656.0	 2086.0	...
3332450	  789.4	  655.9	 2086.0	...
3332451	  789.5	  655.8	 2088.0	...
3332452	  789.5	  655.9	 2090.0	...
3332453	  789.5	  656.0	 2090.0	...
3332454	  789.2	  656.2	 2092.0	...
3332455	  788.9	  656.2	 2094.0	...
3332456	  788.6	  656.2	 2094.0	...
3332457	  788.6	  656.1	 2092.0	...
3332458	  788.5	  656.1	 2090.0	...
3332459	  788.7	  656.2	 2089.0	...
3332460	  788.9	  656.4	 2090.0	...
3332461	  788.9	  656.1	 2091.0	...
3332462	  788.5	  655.7	 2092.0	...
3332463	  788.2	  655.3	 2091.0	...
3332464	  788.3	  655.3	 2090.0	...
3332465	  788.4	  655.2	 2089.0	...
3332466	  788.5	  655.9	 2089.0	...
3332467	  788.5	  656.6	 2087.0	...
3332468	  788.6	  656.9	 2086.0	...
3332469	  788.7	  656.4	 2088.0	...
3332470	  788.9	  656.0	 2091.0	...
3332471	  788.8	  655.9	 2094.0	...
3332472	  788.7	  655.7	 2093.0	...
3332473	  788.6	  655.5	 2092.0	...
3332474	  788.5	  655.5	 2092.0	...
3332475	  788.5	  655.8	 2092.0	...
3332476	  788.5	  655.9	 2091.0	...
3332477	  788.7	  655.8	 2090.0	...
3332478	  788.8	  655.8	 2090.0	...
3332479	  788.7	  656.0	 2093.0	...
3332480	  788.4	  656.2	 2094.0	...
3332481	  788.1	  656.2	 2094.0	...
3332482	  788.1	  656.2	 2095.0	...
3332483	  788.4	  656.2	 2097.0	...
3332484	  788.7	  656.2	 2098.0	...
3332485	  788.9	  656.2	 2099.0	...
3332486	  788.8	  656.1	 2099.0	...
3332487	  788.9	  656.1	 2098.0	...
3332488	  788.9	  656.0	 2097.0	...
3332489	  788.8	  655.7	 2098.0	...
3332490	  788.4	  655.5	 2099.0	...
3332491	  788.2	  655.2	 2099.0	...
3332492	  788.2	  655.3	 2099.0	...
3332493	  788.0	  655.6	 2100.0	...
3332494	  787.8	  655.8	 2100.0	...
3332495	  787.5	  656.1	 2100.0	...
3332496	  787.5	  656.2	 2100.0	...
3332497	  787.5	  656.3	 2100.0	...
3332498	  787.4	  656.1	 2096.0	...
3332499	  787.4	  655.9	 2092.0	...
3332500	  787.5	  655.7	 2088.0	...
3332501	  787.7	  655.4	 2088.0	...
3332502	  787.8	  655.2	 2091.0	...
3332503	  787.8	  655.1	 2095.0	...
3332504	  787.8	  655.1	 2096.0	...
3332505	  787.7	  655.1	 2094.0	...
3332506	  788.0	  655.0	 2093.0	...
3332507	  788.0	  655.0	 2096.0	...
3332508	  788.0	  655.1	 2099.0	...
3332509	  787.9	  655.3	 2102.0	...
3332510	  787.8	  655.5	 2102.0	...
3332511	  787.7	  655.4	 2101.0	...
3332512	  787.9	  655.2	 2101.0	...
3332513	  788.1	  655.4	 2100.0	...
3332514	  789.1	  655.6	 2100.0	...
3332515	  789.9	  655.8	 2100.0	...
3332516	  790.9	  655.6	 2101.0	...
3332517	  791.9	  655.3	 2101.0	...
3332518	  793.2	  654.5	 2101.0	...
3332519	  794.5	  653.8	 2102.0	...
3332520	  795.9	  653.3	 2103.0	...
3332521	  797.1	  653.3	 2105.0	...
3332522	  798.0	  653.2	 2104.0	...
3332523	  798.5	  652.9	 2103.0	...
3332524	  799.4	  652.1	 2102.0	...
3332525	  800.2	  651.6	 2103.0	...
3332526	  800.5	  651.3	 2104.0	...
3332527	  800.3	  651.3	 2105.0	...
3332528	  799.9	  651.0	 2104.0	...
3332529	  799.2	  650.7	 2102.0	...
3332530	  798.2	  650.6	 2102.0	...
3332531	  796.9	  650.6	 2105.0	...
3332532	  795.9	  650.9	 2110.0	...
3332533	  795.5	  651.3	 2115.0	...
3332534	  795.0	  651.7	 2118.0	...
3332535	  794.3	  651.8	 2118.0	...
3332536	  793.6	  651.9	 2118.0	...
3332537	  793.6	  650.7	 2118.0	...
3332538	  793.6	  649.5	 2118.0	...
3332539	  793.8	  648.3	 2118.0	...
3332540	  793.9	  648.3	 2118.0	...
3332541	  794.0	  648.4	 2118.0	...
3332542	  794.0	  648.5	 2119.0	...
3332543	  793.9	  648.8	 2119.0	...
3332544	  794.0	  649.0	 2119.0	...
3332545	  794.4	  649.2	 2119.0	...
3332546	  795.2	  649.0	 2118.0	...
3332547	  796.0	  648.8	 2117.0	...
3332548	  796.2	  648.7	 2117.0	...
3332549	  796.0	  648.8	 2117.0	...
3332550	  795.8	  649.6	 2117.0	...
3332551	  795.8	  650.1	 2116.0	...
3332552	  795.9	  650.5	 2117.0	...
3332553	  796.0	  650.9	 2117.0	...
3332554	  796.1	  651.4	 2118.0	...
3332555	  796.0	  651.6	 2116.0	...
3332556	  795.9	  651.3	 2114.0	...
3332557	  795.9	  651.0	 2112.0	...
3332558	  795.9	  651.0	 2113.0	...
3332559	  796.0	  651.0	 2114.0	...
3332560	  796.1	  651.1	 2117.0	...
3332561	  796.3	  651.2	 2119.0	...
3332562	  796.5	  651.2	 2120.0	...
3332563	  796.6	  651.2	 2120.0	...
3332564	  796.5	  650.9	 2119.0	...
3332565	  796.5	  650.5	 2117.0	...
3332566	  796.4	  650.1	 2116.0	...
3332567	  796.7	  650.1	 2118.0	...
MSG	3332568 0000 _ Number Off
3332568	  796.9	  650.0	 2119.0	...
3332569	  797.3	  650.0	 2121.0	...
3332570	  797.4	  650.1	 2120.0	...
3332571	  797.3	  650.2	 2119.0	...
3332572	  797.1	  650.2	 2119.0	...
3332573	  796.7	  650.3	 2120.0	...
3332574	  796.5	  650.3	 2121.0	...
3332575	  796.2	  650.1	 2122.0	...
3332576	  796.2	  649.9	 2123.0	...
3332577	  796.5	  649.9	 2124.0	...
3332578	  796.9	  650.1	 2126.0	...
3332579	  797.4	  650.1	 2126.0	...
3332580	  797.2	  649.8	 2127.0	...
3332581	  796.9	  649.5	 2124.0	...
3332582	  796.6	  649.3	 2122.0	...
3332583	  796.7	  649.1	 2120.0	...
3332584	  796.9	  648.9	 2120.0	...
3332585	  797.1	  648.7	 2119.0	...
3332586	  797.1	  648.5	 2119.0	...
3332587	  797.1	  648.2	 2118.0	...
3332588	  797.0	  648.0	 2117.0	...
3332589	  797.0	  648.1	 2118.0	...
3332590	  797.0	  648.4	 2121.0	...
3332591	  797.1	  648.7	 2123.0	...
3332592	  797.1	  648.7	 2123.0	...
3332593	  797.1	  648.7	 2124.0	...
3332594	  797.1	  648.8	 2125.0	...
3332595	  797.1	  649.3	 2125.0	...
3332596	  797.2	  649.7	 2123.0	...
3332597	  797.3	  649.8	 2121.0	...
3332598	  797.3	  649.5	 2120.0	...
3332599	  797.2	  649.0	 2122.0	...
3332600	  797.1	  648.8	 2125.0	...
3332601	  797.1	  648.7	 2127.0	...
3332602	  797.3	  648.7	 2126.0	...
3332603	  797.5	  648.8	 2125.0	...
3332604	  797.7	  648.7	 2125.0	...
3332605	  797.9	  648.7	 2126.0	...
3332606	  798.1	  648.7	 2125.0	...
3332607	  798.1	  648.6	 2123.0	...
3332608	  798.2	  648.8	 2121.0	...
3332609	  798.2	  648.9	 2122.0	...
3332610	  798.0	  649.2	 2122.0	...
3332611	  797.8	  649.5	 2123.0	...
3332612	  797.9	  649.8	 2125.0	...
3332613	  798.2	  649.0	 2126.0	...
3332614	  798.4	  648.1	 2128.0	...
3332615	  798.3	  647.5	 2129.0	...
3332616	  798.3	  647.7	 2129.0	...
3332617	  798.2	  647.8	 2129.0	...
3332618	  798.4	  647.8	 2131.0	...
3332619	  798.6	  647.9	 2132.0	...
3332620	  798.8	  648.0	 2132.0	...
3332621	  799.0	  648.3	 2130.0	...
3332622	  799.2	  648.6	 2129.0	...
3332623	  799.5	  648.7	 2130.0	...
3332624	  799.5	  648.7	 2131.0	...
3332625	  799.2	  648.8	 2132.0	...
3332626	  798.9	  648.9	 2131.0	...
3332627	  798.6	  648.8	 2130.0	...
3332628	  798.7	  648.7	 2129.0	...
3332629	  798.9	  648.7	 2127.0	...
3332630	  799.0	  648.7	 2125.0	...
3332631	  799.1	  648.2	 2124.0	...
3332632	  799.0	  647.7	 2124.0	...
3332633	  799.0	  647.5	 2127.0	...
3332634	  799.0	  647.9	 2132.0	...
3332635	  799.2	  648.1	 2136.0	...
3332636	  799.6	  648.1	 2136.0	...
3332637	  799.9	  648.1	 2134.0	...
3332638	  800.1	  648.1	 2135.0	...
3332639	  800.1	  648.0	 2137.0	...
3332640	  800.2	  647.8	 2136.0	...
3332641	  800.3	  647.6	 2132.0	...
3332642	  800.2	  647.6	 2129.0	...
3332643	  800.1	  647.2	 2131.0	...
3332644	  800.1	  646.9	 2133.0	...
3332645	  800.1	  646.5	 2134.0	...
3332646	  800.1	  646.5	 2134.0	...
3332647	  800.1	  646.5	 2134.0	...
3332648	  800.1	  646.6	 2134.0	...
3332649	  800.0	  647.1	 2135.0	...
3332650	  800.0	  647.6	 2135.0	...
3332651	  800.0	  647.8	 2136.0	...
3332652	  800.1	  647.5	 2137.0	...
3332653	  800.2	  646.7	 2138.0	...
3332654	  800.2	  646.1	 2138.0	...
3332655	  800.4	  645.7	 2136.0	...
3332656	  800.6	  645.6	 2134.0	...
3332657	  800.8	  645.6	 2133.0	...
3332658	  800.8	  645.6	 2133.0	...
3332659	  800.6	  646.2	 2133.0	...
3332660	  800.5	  646.8	 2134.0	...
3332661	  800.5	  647.4	 2134.0	...
3332662	  800.4	  647.5	 2136.0	...
3332663	  800.4	  647.5	 2137.0	...
3332664	  800.4	  647.4	 2139.0	...
3332665	  800.4	  647.7	 2140.0	...
3332666	  800.6	  648.0	 2141.0	...
3332667	  800.9	  648.1	 2141.0	...
3332668	  801.2	  647.7	 2140.0	...
3332669	  801.3	  647.4	 2138.0	...
3332670	  801.4	  647.4	 2136.0	...
3332671	  801.4	  647.0	 2134.0	...
3332672	  801.4	  646.6	 2134.0	...
3332673	  801.4	  646.2	 2133.0	...
3332674	  801.4	  646.3	 2133.0	...
3332675	  801.2	  646.3	 2133.0	...
3332676	  801.0	  646.4	 2134.0	...
3332677	  800.8	  646.5	 2133.0	...
3332678	  800.9	  646.7	 2133.0	...
3332679	  801.1	  646.8	 2131.0	...
3332680	  801.1	  646.6	 2131.0	...
3332681	  801.2	  646.0	 2130.0	...
3332682	  801.1	  645.5	 2130.0	...
3332683	  801.3	  645.5	 2130.0	...
3332684	  801.5	  645.6	 2131.0	...
3332685	  801.7	  645.8	 2131.0	...
3332686	  802.0	  645.7	 2131.0	...
3332687	  802.1	  645.6	 2131.0	...
3332688	  802.2	  645.4	 2131.0	...
3332689	  802.1	  645.3	 2130.0	...
3332690	  802.0	  645.3	 2129.0	...
3332691	  801.9	  645.3	 2129.0	...
3332692	  802.1	  645.3	 2127.0	...
3332693	  802.5	  645.3	 2124.0	...
3332694	  802.7	  645.4	 2121.0	...
3332695	  802.7	  645.6	 2122.0	...
3332696	  802.5	  645.7	 2122.0	...
3332697	  802.3	  645.9	 2123.0	...
3332698	  802.1	  646.3	 2124.0	...
3332699	  802.3	  646.6	 2124.0	...
3332700	  802.4	  646.1	 2122.0	...
3332701	  802.5	  645.4	 2121.0	...
3332702	  802.4	  644.7	 2121.0	...
3332703	  802.4	  645.0	 2121.0	...
3332704	  802.5	  645.2	 2121.0	...
3332705	  802.4	  645.3	 2121.0	...
3332706	  802.3	  645.5	 2122.0	...
3332707	  802.2	  645.7	 2125.0	...
3332708	  802.2	  645.9	 2128.0	...
3332709	  802.2	  645.7	 2130.0	...
3332710	  802.2	  645.7	 2129.0	...
3332711	  802.4	  645.7	 2127.0	...
3332712	  802.6	  645.7	 2125.0	...
3332713	  802.9	  645.6	 2124.0	...
3332714	  802.9	  645.5	 2124.0	...
3332715	  803.0	  645.4	 2124.0	...
3332716	  803.1	  645.3	 2124.0	...
3332717	  803.3	  645.8	 2127.0	...
3332718	  803.5	  646.4	 2131.0	...
3332719	  803.5	  646.9	 2132.0	...
3332720	  803.5	  646.8	 2131.0	...
3332721	  803.3	  646.8	 2129.0	...
3332722	  803.2	  646.8	 2129.0	...
3332723	  803.1	  646.1	 2128.0	...
3332724	  803.2	  645.3	 2127.0	...
3332725	  803.2	  644.6	 2127.0	...
3332726	  803.1	  644.8	 2126.0	...
3332727	  803.1	  645.1	 2128.0	...
3332728	  803.0	  645.2	 2129.0	...
3332729	  803.0	  645.1	 2131.0	...
3332730	  803.0	  645.1	 2130.0	...
3332731	  803.1	  645.1	 2130.0	...
3332732	  803.2	  645.1	 2130.0	...
3332733	  803.3	  645.0	 2130.0	...
3332734	  803.2	  644.9	 2129.0	...
3332735	  803.0	  644.7	 2127.0	...
3332736	  802.7	  644.5	 2127.0	...
3332737	  802.6	  644.2	 2128.0	...
3332738	  802.7	  644.0	 2128.0	...
3332739	  802.8	  644.4	 2127.0	...
3332740	  803.0	  644.8	 2126.0	...
3332741	  803.1	  645.3	 2127.0	...
3332742	  803.1	  645.3	 2129.0	...
3332743	  803.1	  645.2	 2128.0	...
3332744	  803.3	  645.0	 2127.0	...
3332745	  803.5	  644.9	 2127.0	...
3332746	  803.8	  644.8	 2126.0	...
3332747	  803.8	  645.0	 2126.0	...
3332748	  803.8	  645.1	 2125.0	...
3332749	  803.7	  645.0	 2126.0	...
3332750	  803.7	  644.8	 2126.0	...
3332751	  803.7	  644.9	 2126.0	...
3332752	  803.5	  645.1	 2126.0	...
3332753	  803.3	  645.4	 2126.0	...
3332754	  803.3	  645.6	 2126.0	...
3332755	  803.6	  645.6	 2126.0	...
3332756	  803.7	  645.6	 2125.0	...
3332757	  803.7	  645.5	 2124.0	...
3332758	  804.0	  645.3	 2122.0	...
3332759	  804.4	  645.2	 2121.0	...
3332760	  804.6	  644.9	 2121.0	...
3332761	  804.5	  644.5	 2120.0	...
3332762	  804.3	  644.6	 2118.0	...
3332763	  804.3	  644.9	 2118.0	...
3332764	  804.4	  645.4	 2119.0	...
3332765	  804.5	  645.5	 2121.0	...
3332766	  804.6	  645.6	 2122.0	...
3332767	  804.7	  645.5	 2122.0	...
3332768	  804.8	  645.0	 2122.0	...
MSG	3332769 0000 _ Number On
3332769	  804.8	  644.5	 2123.0	...
3332770	  804.8	  643.9	 2123.0	...
3332771	  804.9	  643.7	 2123.0	...
3332772	  804.9	  644.0	 2123.0	...
3332773	  804.8	  644.5	 2123.0	...
3332774	  804.8	  644.9	 2123.0	...
3332775	  804.9	  644.8	 2126.0	...
3332776	  805.0	  644.6	 2128.0	...
3332777	  805.1	  644.6	 2128.0	...
3332778	  804.9	  645.0	 2126.0	...
3332779	  804.7	  645.4	 2125.0	...
3332780	  804.4	  645.8	 2125.0	...
3332781	  804.5	  645.7	 2125.0	...
3332782	  804.5	  645.6	 2127.0	...
3332783	  804.5	  645.5	 2130.0	...
3332784	  804.7	  645.2	 2132.0	...
3332785	  804.9	  645.0	 2129.0	...
3332786	  805.0	  644.7	 2126.0	...
3332787	  805.1	  645.2	 2126.0	...
3332788	  805.1	  645.6	 2128.0	...
3332789	  805.1	  645.6	 2129.0	...
3332790	  805.1	  645.1	 2128.0	...
3332791	  805.1	  644.6	 2127.0	...
3332792	  805.1	  644.6	 2125.0	...
3332793	  805.2	  645.0	 2124.0	...
3332794	  805.3	  645.2	 2123.0	...
3332795	  805.1	  645.5	 2123.0	...
3332796	  804.8	  645.3	 2122.0	...
3332797	  804.6	  645.2	 2122.0	...
3332798	  804.6	  645.2	 2122.0	...
3332799	  804.6	  645.5	 2122.0	...
3332800	  805.0	  645.8	 2122.0	...
3332801	  805.6	  646.0	 2122.0	...
3332802	  805.9	  646.0	 2123.0	...
3332803	  805.7	  646.1	 2123.0	...
3332804	  805.3	  646.1	 2123.0	...
3332805	  805.2	  646.3	 2123.0	...
3332806	  805.1	  646.7	 2123.0	...
3332807	  805.3	  647.1	 2123.0	...
3332808	  805.3	  647.5	 2124.0	...
3332809	  805.5	  647.6	 2122.0	...
3332810	  805.5	  647.1	 2121.0	...
3332811	  805.5	  646.6	 2120.0	...
3332812	  805.5	  646.0	 2119.0	...
3332813	  805.5	  646.0	 2116.0	...
3332814	  805.6	  646.0	 2113.0	...
3332815	  805.6	  646.0	 2112.0	...
3332816	  805.6	  646.2	 2112.0	...
3332817	  805.6	  646.3	 2113.0	...
3332818	  805.7	  646.5	 2114.0	...
3332819	  805.7	  646.4	 2114.0	...
3332820	  805.8	  646.3	 2114.0	...
3332821	  805.8	  646.3	 2114.0	...
3332822	  805.7	  646.2	 2115.0	...
3332823	  805.7	  646.1	 2114.0	...
3332824	  805.6	  645.7	 2114.0	...
3332825	  805.6	  645.5	 2114.0	...
3332826	  805.7	  645.5	 2114.0	...
3332827	  805.6	  646.0	 2112.0	...
3332828	  805.4	  646.4	 2111.0	...
3332829	  805.3	  646.6	 2109.0	...
3332830	  805.4	  646.4	 2108.0	...
3332831	  805.4	  646.2	 2106.0	...
3332832	  805.4	  646.1	 2104.0	...
3332833	  805.5	  646.2	 2103.0	...
3332834	  805.7	  646.2	 2105.0	...
3332835	  805.8	  646.4	 2108.0	...
3332836	  805.9	  646.5	 2109.0	...
3332837	  806.0	  646.6	 2109.0	...
3332838	  806.3	  646.5	 2106.0	...
3332839	  806.5	  646.3	 2104.0	...
3332840	  806.4	  646.1	 2104.0	...
3332841	  806.2	  646.2	 2104.0	...
3332842	  805.9	  646.3	 2105.0	...
3332843	  805.8	  646.3	 2106.0	...
3332844	  805.9	  646.4	 2107.0	...
3332845	  806.1	  646.3	 2108.0	...
3332846	  806.3	  646.4	 2107.0	...
3332847	  806.3	  646.6	 2106.0	...
3332848	  806.4	  646.7	 2105.0	...
3332849	  806.4	  646.7	 2106.0	...
3332850	  806.5	  646.6	 2106.0	...
3332851	  806.5	  646.6	 2106.0	...
3332852	  806.6	  646.6	 2106.0	...
3332853	  806.7	  646.7	 2105.0	...
3332854	  806.7	  646.8	 2105.0	...
3332855	  806.7	  647.0	 2104.0	...
3332856	  806.8	  647.0	 2104.0	...
3332857	  806.9	  647.0	 2103.0	...
3332858	  806.6	  647.0	 2104.0	...
3332859	  806.3	  647.1	 2105.0	...
3332860	  806.0	  647.4	 2105.0	...
3332861	  806.3	  647.6	 2105.0	...
3332862	  806.6	  647.8	 2103.0	...
3332863	  806.8	  647.7	 2102.0	...
3332864	  806.8	  648.1	 2100.0	...
3332865	  806.7	  648.4	 2100.0	...
3332866	  806.6	  648.8	 2100.0	...
3332867	  806.4	  648.8	 2100.0	...
3332868	  806.3	  649.0	 2099.0	...
3332869	  806.1	  649.1	 2097.0	...
3332870	  806.1	  649.2	 2096.0	...
3332871	  806.0	  649.2	 2096.0	...
3332872	  806.0	  649.3	 2097.0	...
3332873	  805.8	  648.9	 2097.0	...
3332874	  805.7	  648.6	 2097.0	...
3332875	  805.6	  648.8	 2097.0	...
3332876	  805.5	  649.4	 2099.0	...
3332877	  805.4	  650.1	 2100.0	...
3332878	  805.4	  650.3	 2099.0	...
3332879	  805.4	  650.5	 2099.0	...
3332880	  805.7	  650.4	 2098.0	...
3332881	  805.9	  650.1	 2097.0	...
3332882	  805.9	  649.5	 2094.0	...
3332883	  805.1	  649.1	 2091.0	...
3332884	  804.3	  648.9	 2089.0	...
3332885	  803.7	  649.2	 2089.0	...
3332886	  802.5	  649.3	 2089.0	...
3332887	  801.2	  648.8	 2087.0	...
EFIX R   3332223	3332887	665	  795.0	  651.0	   2111
SSACC R  3332888
3332888	  799.1	  648.3	 2085.0	...
3332889	  797.6	  647.9	 2087.0	...
3332890	  795.7	  648.2	 2090.0	...
3332891	  793.7	  648.9	 2094.0	...
3332892	  791.9	  649.6	 2095.0	...
3332893	  789.8	  649.9	 2093.0	...
ESACC R  3332888	3332893	6	  799.1	  648.3	  789.8	  649.9	   0.20	     38
SFIX R   3332894
3332894	  788.2	  649.7	 2091.0	...
3332895	  786.7	  650.1	 2088.0	...
3332896	  785.7	  651.3	 2088.0	...
3332897	  785.2	  652.3	 2087.0	...
3332898	  785.0	  652.2	 2089.0	...
3332899	  785.2	  651.7	 2091.0	...
3332900	  785.3	  651.3	 2092.0	...
3332901	  785.8	  651.2	 2092.0	...
3332902	  786.4	  651.2	 2091.0	...
3332903	  786.9	  651.2	 2091.0	...
3332904	  787.0	  651.8	 2090.0	...
3332905	  787.4	  652.3	 2088.0	...
3332906	  787.7	  652.4	 2086.0	...
3332907	  788.1	  652.5	 2083.0	...
3332908	  788.0	  652.7	 2082.0	...
3332909	  788.0	  653.1	 2081.0	...
3332910	  788.2	  653.1	 2082.0	...
3332911	  788.3	  653.0	 2082.0	...
3332912	  788.4	  652.7	 2082.0	...
3332913	  788.3	  652.4	 2082.0	...
3332914	  788.4	  652.6	 2081.0	...
3332915	  788.7	  652.8	 2081.0	...
3332916	  789.1	  652.8	 2080.0	...
3332917	  789.4	  652.5	 2079.0	...
3332918	  789.9	  652.3	 2077.0	...
3332919	  790.4	  652.1	 2077.0	...
3332920	  790.9	  652.0	 2079.0	...
3332921	  790.9	  652.0	 2081.0	...
3332922	  790.8	  652.1	 2083.0	...
3332923	  790.7	  652.1	 2083.0	...
3332924	  790.4	  652.1	 2081.0	...
3332925	  789.9	  652.0	 2080.0	...
3332926	  789.7	  652.0	 2080.0	...
3332927	  789.6	  651.9	 2080.0	...
3332928	  789.7	  651.6	 2079.0	...
3332929	  789.6	  651.5	 2076.0	...
3332930	  789.5	  651.3	 2074.0	...
3332931	  789.2	  651.3	 2073.0	...
3332932	  788.9	  651.2	 2073.0	...
3332933	  788.6	  651.1	 2073.0	...
3332934	  788.9	  652.2	 2072.0	...
3332935	  789.1	  653.3	 2071.0	...
3332936	  789.3	  654.6	 2069.0	...
3332937	  789.3	  654.7	 2068.0	...
3332938	  789.2	  654.1	 2068.0	...
3332939	  789.1	  653.5	 2069.0	...
3332940	  789.0	  653.0	 2070.0	...
3332941	  789.0	  653.2	 2074.0	...
3332942	  788.8	  653.1	 2077.0	...
3332943	  788.6	  652.6	 2080.0	...
3332944	  788.4	  652.1	 2078.0	...
3332945	  788.4	  652.1	 2074.0	...
3332946	  788.3	  652.3	 2071.0	...
3332947	  788.3	  652.6	 2069.0	...
3332948	  788.4	  652.9	 2068.0	...
3332949	  788.7	  653.1	 2068.0	...
3332950	  789.4	  652.8	 2070.0	...
3332951	  789.9	  652.3	 2071.0	...
3332952	  790.3	  651.8	 2072.0	...
3332953	  790.4	  651.6	 2072.0	...
3332954	  790.4	  651.4	 2072.0	...
3332955	  790.4	  651.3	 2072.0	...
3332956	  790.5	  651.3	 2072.0	...
3332957	  790.6	  651.2	 2071.0	...
3332958	  790.7	  651.0	 2069.0	...
3332959	  790.6	  651.1	 2068.0	...
3332960	  790.5	  651.2	 2067.0	...
3332961	  790.4	  651.3	 2065.0	...
3332962	  790.3	  650.8	 2062.0	...
3332963	  790.3	  650.3	 2061.0	...
3332964	  790.6	  650.1	 2060.0	...
3332965	  790.9	  650.5	 2060.0	...
3332966	  791.0	  650.9	 2060.0	...
3332967	  791.0	  651.0	 2060.0	...
3332968	  791.1	  651.0	 2060.0	...
3332969	  791.1	  650.9	 2060.0	...
3332970	  790.8	  651.1	 2060.0	...
3332971	  790.6	  651.3	 2060.0	...
3332972	  790.4	  651.5	 2061.0	...
3332973	  790.7	  651.7	 2060.0	...
3332974	  790.9	  651.7	 2059.0	...
3332975	  791.1	  651.7	 2058.0	...
3332976	  790.9	  651.7	 2057.0	...
3332977	  790.8	  651.7	 2055.0	...
3332978	  790.8	  651.7	 2053.0	...
3332979	  791.0	  651.6	 2051.0	...
3332980	  791.2	  651.8	 2051.0	...
3332981	  791.2	  652.0	 2052.0	...
3332982	  791.2	  652.2	 2053.0	...
3332983	  791.2	  652.1	 2055.0	...
3332984	  791.2	  652.1	 2055.0	...
3332985	  791.2	  652.3	 2055.0	...
3332986	  791.0	  652.6	 2055.0	...
3332987	  790.7	  652.9	 2055.0	...
3332988	  790.7	  652.9	 2057.0	...
3332989	  791.0	  652.6	 2058.0	...
3332990	  791.2	  652.3	 2058.0	...
3332991	  791.3	  652.1	 2058.0	...
3332992	  791.3	  652.3	 2058.0	...
3332993	  791.3	  652.6	 2057.0	...
3332994	  791.2	  652.9	 2055.0	...
3332995	  791.5	  652.8	 2053.0	...
3332996	  791.8	  652.8	 2054.0	...
3332997	  792.1	  652.7	 2055.0	...
3332998	  791.8	  652.8	 2056.0	...
3332999	  791.6	  652.8	 2057.0	...
3333000	  791.3	  652.9	 2058.0	...
3333001	  791.4	  653.1	 2059.0	...
3333002	  791.4	  653.3	 2058.0	...
3333003	  791.5	  652.8	 2056.0	...
3333004	  791.7	  652.1	 2055.0	...
3333005	  792.0	  651.4	 2056.0	...
3333006	  792.1	  651.3	 2054.0	...
3333007	  792.2	  651.3	 2052.0	...
3333008	  792.0	  651.1	 2049.0	...
3333009	  791.9	  651.0	 2049.0	...
3333010	  791.8	  651.2	 2048.0	...
3333011	  791.8	  651.6	 2049.0	...
3333012	  791.9	  651.9	 2051.0	...
3333013	  791.9	  651.7	 2053.0	...
3333014	  791.9	  651.6	 2054.0	...
3333015	  791.9	  651.4	 2053.0	...
3333016	  792.0	  651.5	 2052.0	...
3333017	  792.1	  651.5	 2051.0	...
3333018	  792.1	  651.5	 2050.0	...
3333019	  792.0	  651.5	 2048.0	...
3333020	  791.9	  651.8	 2050.0	...
3333021	  792.3	  652.1	 2052.0	...
3333022	  793.1	  652.3	 2054.0	...
3333023	  794.1	  652.4	 2053.0	...
3333024	  794.9	  652.4	 2053.0	...
3333025	  796.0	  652.4	 2052.0	...
EFIX R   3332894	3333025	132	  790.1	  652.0	   2067
SSACC R  3333026
3333026	  797.3	  652.2	 2051.0	...
3333027	  798.8	  652.2	 2050.0	...
3333028	  800.9	  652.2	 2049.0	...
3333029	  804.1	  652.1	 2049.0	...
3333030	  806.4	  651.5	 2048.0	...
3333031	  808.7	  650.7	 2047.0	...
3333032	  810.3	  650.0	 2047.0	...
3333033	  812.8	  649.8	 2048.0	...
3333034	  815.2	  649.7	 2048.0	...
3333035	  817.6	  649.6	 2048.0	...
3333036	  819.7	  649.3	 2049.0	...
ESACC R  3333026	3333036	11	  797.3	  652.2	  819.7	  649.3	   0.48	     49
SFIX R   3333037
3333037	  821.5	  648.8	 2050.0	...
3333038	  822.6	  648.1	 2051.0	...
3333039	  823.5	  647.4	 2050.0	...
3333040	  823.9	  647.0	 2050.0	...
3333041	  824.0	  646.9	 2050.0	...
3333042	  823.6	  647.0	 2051.0	...
3333043	  822.7	  647.2	 2054.0	...
3333044	  821.8	  647.8	 2057.0	...
3333045	  820.6	  648.4	 2059.0	...
3333046	  820.0	  648.9	 2060.0	...
3333047	  819.7	  649.4	 2060.0	...
3333048	  819.4	  649.9	 2061.0	...
3333049	  819.1	  650.8	 2061.0	...
3333050	  818.7	  651.5	 2061.0	...
3333051	  818.8	  652.3	 2060.0	...
3333052	  818.8	  653.1	 2060.0	...
3333053	  818.7	  653.7	 2059.0	...
3333054	  818.3	  654.0	 2058.0	...
3333055	  818.0	  653.9	 2057.0	...
3333056	  817.7	  653.8	 2052.0	...
3333057	  817.7	  653.9	 2048.0	...
3333058	  817.5	  653.9	 2047.0	...
3333059	  816.7	  653.9	 2051.0	...
3333060	  816.0	  653.2	 2054.0	...
3333061	  815.6	  652.6	 2054.0	...
3333062	  815.7	  651.9	 2054.0	...
3333063	  816.4	  651.8	 2053.0	...
3333064	  817.0	  651.8	 2051.0	...
3333065	  817.7	  651.7	 2049.0	...
3333066	  817.9	  651.7	 2048.0	...
3333067	  818.0	  651.7	 2049.0	...
3333068	  817.8	  651.5	 2050.0	...
3333069	  817.5	  651.2	 2050.0	...
3333070	  817.3	  651.0	 2050.0	...
3333071	  817.4	  650.9	 2050.0	...
3333072	  817.6	  651.1	 2050.0	...
3333073	  817.6	  651.3	 2050.0	...
3333074	  817.8	  651.3	 2050.0	...
3333075	  818.0	  651.5	 2050.0	...
3333076	  818.1	  651.7	 2050.0	...
3333077	  818.2	  652.0	 2051.0	...
3333078	  818.5	  651.9	 2053.0	...
3333079	  818.8	  651.9	 2054.0	...
MSG	3333080 0000 _ Number Off
3333080	  818.9	  651.9	 2056.0	...
3333081	  818.8	  652.0	 2056.0	...
3333082	  818.8	  652.1	 2056.0	...
3333083	  818.8	  652.1	 2056.0	...
3333084	  819.0	  652.0	 2056.0	...
3333085	  819.2	  651.8	 2055.0	...
3333086	  819.3	  651.6	 2054.0	...
3333087	  819.4	  651.5	 2055.0	...
3333088	  819.5	  651.5	 2055.0	...
3333089	  819.1	  651.6	 2056.0	...
3333090	  818.7	  651.7	 2057.0	...
3333091	  818.4	  652.0	 2057.0	...
3333092	  818.7	  652.3	 2055.0	...
3333093	  818.9	  652.5	 2053.0	...
3333094	  819.2	  652.5	 2051.0	...
3333095	  819.4	  652.4	 2051.0	...
3333096	  819.5	  652.4	 2053.0	...
3333097	  819.3	  652.5	 2055.0	...
3333098	  819.2	  652.6	 2057.0	...
3333099	  819.3	  652.7	 2057.0	...
3333100	  819.5	  652.1	 2056.0	...
3333101	  819.7	  651.6	 2055.0	...
3333102	  819.9	  651.3	 2054.0	...
3333103	  819.9	  651.6	 2054.0	...
3333104	  819.9	  651.8	 2053.0	...
3333105	  820.1	  651.9	 2052.0	...
3333106	  820.2	  652.0	 2050.0	...
3333107	  820.0	  652.0	 2048.0	...
3333108	  819.6	  651.7	 2049.0	...
3333109	  819.3	  651.4	 2051.0	...
3333110	  819.5	  651.1	 2052.0	...
3333111	  819.6	  651.0	 2052.0	...
3333112	  819.9	  651.2	 2051.0	...
3333113	  820.2	  651.5	 2050.0	...
3333114	  820.7	  651.7	 2049.0	...
3333115	  821.1	  651.6	 2049.0	...
3333116	  821.0	  651.2	 2049.0	...
3333117	  820.8	  650.9	 2048.0	...
3333118	  820.6	  650.6	 2049.0	...
3333119	  820.7	  650.8	 2050.0	...
3333120	  820.7	  651.0	 2051.0	...
3333121	  820.6	  651.2	 2050.0	...
3333122	  820.5	  650.9	 2049.0	...
3333123	  820.3	  650.6	 2048.0	...
3333124	  820.2	  650.2	 2049.0	...
3333125	  820.2	  650.1	 2049.0	...
3333126	  820.3	  650.6	 2050.0	...
3333127	  820.4	  651.3	 2050.0	...
3333128	  820.5	  651.8	 2048.0	...
3333129	  820.6	  651.6	 2046.0	...
3333130	  820.8	  651.5	 2044.0	...
3333131	  821.0	  651.4	 2044.0	...
3333132	  821.1	  651.4	 2044.0	...
3333133	  821.2	  651.2	 2047.0	...
3333134	  821.2	  651.1	 2049.0	...
3333135	  821.1	  651.5	 2052.0	...
3333136	  820.9	  652.0	 2051.0	...
3333137	  820.5	  651.9	 2050.0	...
3333138	  820.4	  651.4	 2050.0	...
3333139	  820.8	  650.6	 2050.0	...
3333140	  821.2	  650.3	 2049.0	...
3333141	  821.6	  650.2	 2048.0	...
3333142	  821.6	  650.4	 2047.0	...
3333143	  821.7	  650.5	 2047.0	...
3333144	  821.5	  651.0	 2049.0	...
3333145	  821.2	  651.4	 2052.0	...
3333146	  820.9	  651.5	 2055.0	...
3333147	  820.7	  651.1	 2052.0	...
3333148	  821.3	  650.4	 2049.0	...
3333149	  821.9	  650.1	 2047.0	...
3333150	  822.0	  650.4	 2048.0	...
3333151	  821.5	  650.9	 2050.0	...
3333152	  821.1	  651.1	 2052.0	...
3333153	  821.3	  650.9	 2054.0	...
3333154	  821.5	  650.5	 2053.0	...
3333155	  821.6	  650.2	 2052.0	...
3333156	  821.6	  649.9	 2052.0	...
3333157	  821.6	  649.9	 2052.0	...
3333158	  821.7	  649.9	 2051.0	...
3333159	  821.9	  649.9	 2051.0	...
3333160	  822.1	  649.9	 2050.0	...
3333161	  822.0	  649.9	 2050.0	...
3333162	  822.0	  649.9	 2048.0	...
3333163	  822.0	  649.8	 2046.0	...
3333164	  822.0	  649.7	 2045.0	...
3333165	  822.0	  649.7	 2046.0	...
3333166	  821.9	  649.6	 2047.0	...
3333167	  822.0	  649.4	 2048.0	...
3333168	  822.1	  649.3	 2049.0	...
3333169	  822.2	  649.3	 2049.0	...
3333170	  822.2	  649.5	 2050.0	...
3333171	  822.2	  649.4	 2050.0	...
3333172	  822.2	  649.0	 2050.0	...
3333173	  822.2	  648.5	 2052.0	...
3333174	  822.2	  648.4	 2053.0	...
3333175	  822.1	  648.4	 2053.0	...
3333176	  822.0	  648.6	 2052.0	...
3333177	  821.9	  648.7	 2051.0	...
3333178	  821.9	  648.8	 2052.0	...
3333179	  821.9	  648.6	 2053.0	...
3333180	  822.0	  648.4	 2053.0	...
3333181	  822.2	  648.6	 2050.0	...
3333182	  822.5	  649.0	 2047.0	...
3333183	  822.6	  649.4	 2046.0	...
3333184	  822.8	  649.2	 2047.0	...
3333185	  823.0	  649.1	 2049.0	...
3333186	  822.8	  649.0	 2048.0	...
3333187	  822.6	  649.0	 2046.0	...
3333188	  822.3	  649.0	 2045.0	...
3333189	  822.3	  649.0	 2047.0	...
3333190	  822.2	  648.8	 2050.0	...
3333191	  822.2	  648.7	 2052.0	...
3333192	  822.3	  648.5	 2052.0	...
3333193	  822.4	  648.4	 2052.0	...
3333194	  822.5	  648.3	 2052.0	...
3333195	  822.4	  648.4	 2050.0	...
3333196	  822.4	  648.6	 2049.0	...
3333197	  822.4	  648.8	 2050.0	...
3333198	  822.4	  648.9	 2053.0	...
3333199	  822.4	  648.4	 2056.0	...
3333200	  822.4	  647.9	 2055.0	...
3333201	  822.4	  647.3	 2053.0	...
3333202	  822.3	  647.3	 2050.0	...
3333203	  822.4	  648.0	 2048.0	...
3333204	  822.3	  648.9	 2047.0	...
3333205	  822.3	  649.7	 2045.0	...
3333206	  822.2	  649.1	 2046.0	...
3333207	  822.1	  648.5	 2048.0	...
3333208	  822.1	  648.0	 2050.0	...
3333209	  822.1	  648.4	 2051.0	...
3333210	  822.1	  648.7	 2052.0	...
3333211	  822.1	  648.8	 2053.0	...
3333212	  822.0	  648.8	 2053.0	...
3333213	  821.9	  648.8	 2054.0	...
3333214	  821.7	  648.9	 2055.0	...
3333215	  821.7	  649.2	 2055.0	...
3333216	  821.8	  649.6	 2054.0	...
3333217	  822.1	  649.9	 2053.0	...
3333218	  822.2	  650.0	 2055.0	...
3333219	  822.2	  650.0	 2057.0	...
3333220	  822.2	  649.8	 2059.0	...
3333221	  822.3	  649.6	 2059.0	...
3333222	  822.3	  649.5	 2058.0	...
3333223	  822.2	  649.5	 2058.0	...
3333224	  822.1	  649.6	 2058.0	...
3333225	  822.0	  649.7	 2058.0	...
3333226	  822.2	  649.7	 2057.0	...
3333227	  822.5	  649.6	 2056.0	...
3333228	  822.4	  649.2	 2056.0	...
3333229	  822.1	  648.8	 2056.0	...
3333230	  821.9	  648.3	 2055.0	...
3333231	  822.0	  648.2	 2055.0	...
3333232	  821.9	  648.1	 2056.0	...
3333233	  821.7	  648.0	 2058.0	...
3333234	  821.5	  647.8	 2060.0	...
3333235	  821.6	  647.6	 2062.0	...
3333236	  821.7	  647.7	 2063.0	...
3333237	  821.7	  647.9	 2064.0	...
3333238	  821.7	  648.0	 2062.0	...
3333239	  821.7	  648.0	 2060.0	...
3333240	  821.9	  648.2	 2057.0	...
3333241	  822.1	  648.4	 2060.0	...
3333242	  822.3	  648.6	 2062.0	...
3333243	  822.1	  648.9	 2064.0	...
3333244	  821.9	  649.2	 2064.0	...
3333245	  821.7	  648.9	 2063.0	...
3333246	  821.8	  648.5	 2063.0	...
3333247	  822.0	  648.0	 2062.0	...
3333248	  822.1	  648.0	 2061.0	...
3333249	  821.9	  648.0	 2060.0	...
3333250	  821.7	  648.1	 2060.0	...
3333251	  821.6	  648.3	 2062.0	...
3333252	  821.5	  648.2	 2063.0	...
3333253	  821.5	  648.1	 2064.0	...
3333254	  821.5	  647.8	 2062.0	...
3333255	  821.5	  647.6	 2062.0	...
3333256	  821.5	  647.5	 2063.0	...
3333257	  821.4	  647.5	 2064.0	...
3333258	  821.3	  647.8	 2067.0	...
3333259	  821.3	  648.1	 2070.0	...
3333260	  821.3	  648.1	 2072.0	...
3333261	  821.3	  648.1	 2074.0	...
3333262	  821.2	  648.1	 2075.0	...
3333263	  821.0	  648.1	 2075.0	...
3333264	  820.9	  648.2	 2074.0	...
3333265	  820.8	  648.2	 2069.0	...
3333266	  820.9	  648.0	 2065.0	...
3333267	  820.8	  647.9	 2064.0	...
3333268	  820.5	  648.0	 2069.0	...
3333269	  820.3	  648.2	 2074.0	...
3333270	  820.6	  648.4	 2077.0	...
3333271	  820.9	  648.7	 2076.0	...
3333272	  821.2	  648.8	 2075.0	...
3333273	  821.1	  648.7	 2073.0	...
3333274	  821.1	  648.1	 2072.0	...
3333275	  821.2	  647.5	 2073.0	...
3333276	  821.3	  647.6	 2074.0	...
3333277	  821.4	  648.1	 2075.0	...
3333278	  821.4	  648.8	 2075.0	...
3333279	  821.4	  649.0	 2076.0	...
3333280	  821.3	  648.8	 2077.0	...
3333281	  821.3	  648.3	 2077.0	...
3333282	  821.2	  647.8	 2078.0	...
3333283	  820.8	  647.9	 2079.0	...
3333284	  820.3	  647.9	 2080.0	...
3333285	  820.0	  647.7	 2080.0	...
3333286	  820.2	  647.4	 2080.0	...
3333287	  820.5	  647.5	 2081.0	...
3333288	  820.5	  647.9	 2081.0	...
3333289	  820.4	  647.9	 2081.0	...
3333290	  820.4	  647.6	 2081.0	...
3333291	  820.6	  647.4	 2081.0	...
MSG	3333292 0000 _ Number On
3333292	  820.7	  647.5	 2082.0	...
3333293	  820.5	  647.6	 2083.0	...
3333294	  820.2	  647.7	 2083.0	...
3333295	  819.9	  647.7	 2083.0	...
3333296	  819.8	  647.6	 2083.0	...
3333297	  819.7	  647.5	 2083.0	...
3333298	  819.6	  647.9	 2084.0	...
3333299	  819.5	  648.3	 2086.0	...
3333300	  819.4	  648.5	 2087.0	...
3333301	  819.8	  648.3	 2086.0	...
3333302	  820.3	  648.1	 2086.0	...
3333303	  820.7	  648.3	 2088.0	...
3333304	  820.5	  648.4	 2089.0	...
3333305	  820.3	  648.5	 2090.0	...
3333306	  820.2	  648.6	 2090.0	...
3333307	  820.1	  648.7	 2090.0	...
3333308	  820.1	  648.3	 2090.0	...
3333309	  820.1	  647.8	 2089.0	...
3333310	  819.9	  647.4	 2088.0	...
3333311	  819.7	  647.4	 2086.0	...
3333312	  819.6	  647.6	 2084.0	...
3333313	  819.7	  647.7	 2085.0	...
3333314	  819.9	  647.8	 2084.0	...
3333315	  819.8	  647.8	 2083.0	...
3333316	  819.6	  647.9	 2083.0	...
3333317	  819.6	  647.6	 2084.0	...
3333318	  819.9	  647.3	 2085.0	...
3333319	  820.1	  646.9	 2084.0	...
3333320	  819.7	  647.1	 2084.0	...
3333321	  819.2	  647.2	 2087.0	...
3333322	  818.8	  647.2	 2089.0	...
3333323	  818.8	  647.1	 2091.0	...
3333324	  818.9	  646.9	 2091.0	...
3333325	  819.0	  646.7	 2091.0	...
3333326	  819.2	  646.7	 2090.0	...
3333327	  819.4	  646.7	 2091.0	...
3333328	  819.6	  646.6	 2091.0	...
3333329	  819.7	  646.4	 2092.0	...
3333330	  819.8	  646.3	 2092.0	...
3333331	  819.9	  646.3	 2092.0	...
3333332	  819.8	  646.5	 2093.0	...
3333333	  819.6	  646.9	 2093.0	...
3333334	  819.3	  647.3	 2093.0	...
3333335	  819.1	  647.4	 2093.0	...
3333336	  818.8	  647.3	 2093.0	...
3333337	  818.6	  647.2	 2092.0	...
3333338	  818.6	  647.4	 2091.0	...
3333339	  818.9	  647.6	 2089.0	...
3333340	  819.2	  647.9	 2089.0	...
3333341	  819.3	  647.9	 2089.0	...
3333342	  819.4	  647.8	 2091.0	...
3333343	  819.4	  647.9	 2093.0	...
3333344	  819.4	  648.0	 2095.0	...
3333345	  819.4	  648.1	 2095.0	...
3333346	  819.3	  647.9	 2095.0	...
3333347	  819.0	  647.3	 2096.0	...
3333348	  818.6	  646.8	 2096.0	...
3333349	  818.2	  646.3	 2096.0	...
3333350	  818.1	  646.2	 2096.0	...
3333351	  817.9	  646.3	 2096.0	...
3333352	  818.1	  646.5	 2096.0	...
3333353	  818.2	  646.6	 2096.0	...
3333354	  818.4	  646.6	 2096.0	...
3333355	  818.6	  646.8	 2096.0	...
3333356	  818.9	  647.2	 2097.0	...
3333357	  818.9	  647.5	 2098.0	...
3333358	  818.6	  647.2	 2098.0	...
3333359	  818.2	  646.9	 2100.0	...
3333360	  817.9	  646.4	 2101.0	...
3333361	  817.9	  646.2	 2103.0	...
3333362	  818.0	  646.0	 2103.0	...
3333363	  818.0	  645.9	 2103.0	...
3333364	  818.0	  645.8	 2102.0	...
3333365	  817.8	  645.9	 2099.0	...
3333366	  817.7	  646.0	 2096.0	...
3333367	  817.6	  646.1	 2097.0	...
3333368	  817.8	  646.1	 2099.0	...
3333369	  817.7	  646.1	 2102.0	...
3333370	  817.5	  646.0	 2101.0	...
3333371	  817.4	  646.1	 2101.0	...
3333372	  817.4	  646.1	 2101.0	...
3333373	  817.4	  646.1	 2101.0	...
3333374	  817.4	  646.1	 2101.0	...
3333375	  817.3	  646.2	 2101.0	...
3333376	  817.2	  646.2	 2102.0	...
3333377	  817.1	  646.2	 2103.0	...
3333378	  817.1	  646.4	 2104.0	...
3333379	  817.1	  646.6	 2104.0	...
3333380	  817.0	  646.8	 2104.0	...
3333381	  816.9	  646.9	 2104.0	...
3333382	  816.7	  646.9	 2104.0	...
3333383	  816.6	  646.9	 2104.0	...
3333384	  816.5	  646.9	 2104.0	...
3333385	  816.8	  646.8	 2105.0	...
3333386	  817.1	  646.8	 2105.0	...
3333387	  817.4	  646.4	 2105.0	...
3333388	  817.1	  646.0	 2105.0	...
3333389	  816.8	  645.5	 2104.0	...
3333390	  816.6	  645.1	 2103.0	...
3333391	  816.2	  644.7	 2101.0	...
3333392	  815.9	  644.7	 2102.0	...
3333393	  815.7	  645.3	 2103.0	...
3333394	  815.8	  646.4	 2104.0	...
3333395	  815.9	  647.3	 2106.0	...
3333396	  815.9	  647.7	 2106.0	...
3333397	  815.7	  647.6	 2106.0	...
3333398	  815.4	  646.9	 2106.0	...
3333399	  815.3	  646.3	 2106.0	...
3333400	  815.4	  645.9	 2106.0	...
3333401	  815.5	  646.1	 2106.0	...
3333402	  815.6	  646.1	 2106.0	...
3333403	  815.8	  646.3	 2106.0	...
3333404	  816.0	  646.4	 2105.0	...
3333405	  816.1	  646.3	 2105.0	...
3333406	  816.2	  645.9	 2105.0	...
3333407	  816.3	  645.4	 2104.0	...
3333408	  816.2	  645.5	 2105.0	...
3333409	  815.9	  645.7	 2106.0	...
3333410	  815.6	  645.6	 2107.0	...
3333411	  815.5	  645.3	 2107.0	...
3333412	  815.5	  645.0	 2107.0	...
3333413	  815.5	  644.9	 2108.0	...
3333414	  815.2	  644.9	 2108.0	...
3333415	  815.0	  645.1	 2108.0	...
3333416	  814.7	  645.3	 2107.0	...
3333417	  814.6	  645.5	 2108.0	...
3333418	  814.8	  645.5	 2109.0	...
3333419	  815.0	  645.4	 2110.0	...
3333420	  815.1	  645.2	 2110.0	...
3333421	  815.0	  645.2	 2110.0	...
3333422	  814.9	  645.2	 2111.0	...
3333423	  814.9	  645.1	 2111.0	...
3333424	  814.9	  645.1	 2112.0	...
3333425	  814.4	  645.6	 2114.0	...
3333426	  813.9	  646.1	 2116.0	...
3333427	  813.9	  646.6	 2116.0	...
3333428	  814.3	  646.4	 2116.0	...
3333429	  814.7	  646.1	 2116.0	...
3333430	  814.7	  645.8	 2116.0	...
3333431	  814.6	  645.7	 2116.0	...
3333432	  814.6	  645.6	 2117.0	...
3333433	  814.6	  645.5	 2117.0	...
3333434	  814.6	  645.3	 2118.0	...
3333435	  814.5	  645.2	 2118.0	...
3333436	  814.5	  645.1	 2118.0	...
3333437	  814.4	  645.4	 2119.0	...
3333438	  814.0	  645.8	 2120.0	...
3333439	  813.7	  646.0	 2121.0	...
3333440	  813.4	  645.8	 2120.0	...
3333441	  813.9	  645.5	 2119.0	...
3333442	  814.3	  645.5	 2119.0	...
3333443	  814.6	  645.3	 2120.0	...
3333444	  814.4	  645.1	 2121.0	...
3333445	  814.1	  645.1	 2121.0	...
3333446	  814.0	  645.3	 2120.0	...
3333447	  814.1	  645.5	 2119.0	...
3333448	  813.8	  645.6	 2117.0	...
3333449	  813.4	  645.6	 2116.0	...
3333450	  813.0	  645.7	 2116.0	...
3333451	  813.0	  645.9	 2120.0	...
3333452	  813.1	  646.2	 2124.0	...
3333453	  813.3	  646.3	 2128.0	...
3333454	  813.5	  646.1	 2128.0	...
3333455	  813.5	  645.6	 2127.0	...
3333456	  813.6	  645.2	 2126.0	...
3333457	  813.7	  645.0	 2126.0	...
3333458	  813.8	  645.2	 2127.0	...
3333459	  813.8	  645.2	 2125.0	...
3333460	  813.8	  645.0	 2122.0	...
3333461	  813.8	  645.3	 2121.0	...
3333462	  813.7	  645.9	 2121.0	...
3333463	  813.5	  646.0	 2122.0	...
3333464	  813.3	  645.7	 2120.0	...
3333465	  813.2	  645.4	 2122.0	...
3333466	  813.2	  645.8	 2125.0	...
3333467	  813.2	  646.1	 2126.0	...
3333468	  813.2	  645.9	 2125.0	...
3333469	  813.3	  645.4	 2124.0	...
3333470	  813.3	  644.9	 2124.0	...
3333471	  813.3	  644.9	 2125.0	...
3333472	  813.3	  644.9	 2125.0	...
3333473	  813.3	  645.1	 2126.0	...
3333474	  813.3	  645.5	 2123.0	...
3333475	  813.0	  646.1	 2122.0	...
3333476	  812.6	  646.6	 2121.0	...
3333477	  812.0	  646.5	 2123.0	...
3333478	  811.9	  646.1	 2125.0	...
3333479	  811.7	  645.8	 2127.0	...
3333480	  811.7	  645.7	 2129.0	...
3333481	  811.9	  645.7	 2131.0	...
3333482	  811.8	  645.0	 2132.0	...
3333483	  811.7	  644.4	 2133.0	...
3333484	  811.8	  644.3	 2132.0	...
3333485	  812.1	  644.9	 2131.0	...
3333486	  812.3	  645.3	 2131.0	...
3333487	  812.3	  645.0	 2130.0	...
3333488	  812.2	  644.9	 2130.0	...
3333489	  812.1	  644.9	 2131.0	...
3333490	  812.2	  645.3	 2133.0	...
3333491	  812.3	  645.6	 2134.0	...
3333492	  812.5	  645.8	 2134.0	...
3333493	  812.1	  646.1	 2135.0	...
3333494	  811.6	  646.6	 2136.0	...
3333495	  811.3	  647.0	 2136.0	...
3333496	  811.5	  646.4	 2136.0	...
3333497	  811.7	  645.5	 2135.0	...
3333498	  811.7	  645.1	 2135.0	...
3333499	  811.8	  645.3	 2137.0	...
3333500	  811.9	  645.4	 2140.0	...
3333501	  812.1	  645.1	 2142.0	...
3333502	  812.2	  645.0	 2142.0	...
3333503	  812.2	  645.1	 2142.0	...
3333504	  812.3	  645.1	 2142.0	...
3333505	  812.3	  645.0	 2142.0	...
3333506	  812.2	  644.9	 2142.0	...
3333507	  812.2	  644.9	 2141.0	...
3333508	  812.2	  645.4	 2139.0	...
3333509	  812.1	  645.9	 2139.0	...
3333510	  812.1	  646.3	 2144.0	...
3333511	  812.1	  646.3	 2147.0	...
3333512	  811.8	  646.1	 2150.0	...
3333513	  811.5	  645.9	 2147.0	...
3333514	  811.2	  645.7	 2144.0	...
3333515	  811.2	  645.7	 2141.0	...
3333516	  811.3	  645.6	 2143.0	...
3333517	  811.3	  645.6	 2146.0	...
3333518	  811.3	  645.5	 2148.0	...
3333519	  811.3	  645.4	 2147.0	...
3333520	  811.2	  645.3	 2146.0	...
3333521	  811.1	  645.2	 2145.0	...
3333522	  811.2	  645.2	 2145.0	...
3333523	  811.3	  645.4	 2147.0	...
3333524	  811.5	  645.7	 2149.0	...
3333525	  811.4	  646.1	 2150.0	...
3333526	  811.2	  646.1	 2151.0	...
3333527	  811.1	  646.2	 2152.0	...
3333528	  811.2	  646.3	 2153.0	...
3333529	  811.4	  646.1	 2153.0	...
3333530	  811.1	  645.9	 2153.0	...
3333531	  810.8	  645.5	 2152.0	...
3333532	  810.5	  645.2	 2152.0	...
3333533	  810.4	  645.0	 2151.0	...
3333534	  810.1	  645.2	 2151.0	...
3333535	  809.9	  645.4	 2150.0	...
3333536	  809.7	  645.5	 2150.0	...
3333537	  809.9	  645.4	 2151.0	...
3333538	  810.1	  645.4	 2152.0	...
3333539	  810.4	  645.5	 2154.0	...
3333540	  810.4	  645.6	 2153.0	...
3333541	  810.5	  645.7	 2154.0	...
3333542	  810.4	  645.9	 2154.0	...
3333543	  810.3	  646.0	 2155.0	...
3333544	  810.3	  645.9	 2155.0	...
3333545	  810.2	  645.9	 2156.0	...
3333546	  810.1	  645.9	 2156.0	...
3333547	  809.8	  645.8	 2157.0	...
3333548	  809.6	  645.7	 2158.0	...
3333549	  809.2	  645.7	 2161.0	...
3333550	  808.8	  645.7	 2163.0	...
3333551	  808.1	  645.8	 2165.0	...
3333552	  807.4	  646.0	 2164.0	...
3333553	  806.5	  646.1	 2163.0	...
3333554	  805.4	  646.2	 2163.0	...
3333555	  804.2	  646.2	 2165.0	...
EFIX R   3333037	3333555	519	  817.9	  648.0	   2087
SSACC R  3333556
3333556	  802.4	  646.3	 2168.0	...
3333557	  801.0	  646.3	 2169.0	...
3333558	  799.0	  646.4	 2168.0	...
3333559	  797.6	  646.7	 2169.0	...
3333560	  795.4	  645.7	 2170.0	...
3333561	  793.3	  644.6	 2171.0	...
3333562	  790.6	  643.0	 2171.0	...
3333563	  788.6	  642.4	 2170.0	...
3333564	  786.8	  641.9	 2173.0	...
ESACC R  3333556	3333564	9	  802.4	  646.3	  786.8	  641.9	   0.35	     42
SFIX R   3333565
3333565	  786.1	  641.4	 2175.0	...
3333566	  785.6	  640.3	 2178.0	...
3333567	  785.5	  639.2	 2178.0	...
3333568	  785.4	  638.9	 2178.0	...
3333569	  785.6	  639.1	 2177.0	...
3333570	  785.9	  639.3	 2177.0	...
3333571	  786.9	  639.5	 2177.0	...
3333572	  787.5	  639.7	 2176.0	...
3333573	  788.9	  640.0	 2175.0	...
3333574	  789.8	  640.3	 2174.0	...
3333575	  790.8	  641.0	 2178.0	...
3333576	  791.4	  641.5	 2182.0	...
3333577	  792.0	  641.7	 2185.0	...
3333578	  792.9	  641.7	 2185.0	...
3333579	  793.5	  641.7	 2185.0	...
3333580	  794.0	  641.8	 2186.0	...
3333581	  794.0	  642.3	 2186.0	...
3333582	  794.4	  642.7	 2187.0	...
3333583	  794.8	  643.1	 2187.0	...
3333584	  794.9	  642.9	 2187.0	...
3333585	  794.7	  642.7	 2187.0	...
3333586	  794.1	  642.6	 2187.0	...
3333587	  793.8	  642.7	 2186.0	...
3333588	  793.0	  642.9	 2186.0	...
3333589	  792.6	  643.2	 2186.0	...
3333590	  792.2	  643.4	 2186.0	...
3333591	  791.8	  643.6	 2185.0	...
3333592	  791.4	  643.5	 2184.0	...
3333593	  791.0	  643.5	 2183.0	...
3333594	  791.0	  643.8	 2183.0	...
3333595	  790.9	  644.3	 2183.0	...
MSG	3333596 0000 _ Number Off
3333596	  790.8	  644.2	 2184.0	...
3333597	  790.7	  643.7	 2185.0	...
3333598	  790.8	  643.1	 2185.0	...
3333599	  790.9	  642.9	 2185.0	...
3333600	  791.1	  642.8	 2186.0	...
3333601	  791.1	  642.7	 2187.0	...
3333602	  790.7	  642.4	 2187.0	...
3333603	  790.2	  642.1	 2190.0	...
3333604	  789.8	  641.9	 2194.0	...
3333605	  789.9	  641.9	 2197.0	...
3333606	  790.1	  641.9	 2198.0	...
3333607	  790.2	  641.8	 2198.0	...
3333608	  790.0	  641.9	 2198.0	...
3333609	  789.8	  641.9	 2198.0	...
3333610	  789.6	  641.9	 2197.0	...
3333611	  789.5	  641.9	 2197.0	...
3333612	  789.4	  641.8	 2196.0	...
3333613	  789.4	  641.7	 2197.0	...
3333614	  789.3	  641.7	 2199.0	...
3333615	  789.4	  641.7	 2201.0	...
3333616	  789.8	  641.7	 2201.0	...
3333617	  790.1	  641.6	 2202.0	...
3333618	  790.3	  641.6	 2202.0	...
3333619	  790.2	  641.5	 2202.0	...
3333620	  790.0	  641.3	 2202.0	...
3333621	  789.8	  641.1	 2202.0	...
3333622	  789.8	  640.6	 2202.0	...
3333623	  790.0	  640.2	 2203.0	...
3333624	  790.1	  640.4	 2204.0	...
3333625	  790.1	  641.1	 2204.0	...
3333626	  790.2	  641.6	 2204.0	...
3333627	  790.2	  641.7	 2205.0	...
3333628	  790.0	  641.8	 2205.0	...
3333629	  789.8	  641.8	 2208.0	...
3333630	  789.6	  641.7	 2211.0	...
3333631	  789.6	  641.5	 2214.0	...
3333632	  789.6	  641.3	 2214.0	...
3333633	  789.7	  641.0	 2214.0	...
3333634	  789.8	  641.0	 2214.0	...
3333635	  789.5	  641.3	 2214.0	...
3333636	  789.2	  641.6	 2213.0	...
3333637	  789.1	  641.6	 2213.0	...
3333638	  789.3	  641.5	 2213.0	...
3333639	  789.4	  641.3	 2212.0	...
3333640	  789.3	  641.4	 2211.0	...
3333641	  789.1	  641.4	 2211.0	...
3333642	  789.3	  640.9	 2211.0	...
3333643	  789.6	  640.2	 2212.0	...
3333644	  789.5	  639.8	 2214.0	...
3333645	  789.1	  640.4	 2215.0	...
3333646	  788.7	  640.9	 2217.0	...
3333647	  788.8	  640.8	 2218.0	...
3333648	  789.0	  640.4	 2219.0	...
3333649	  789.0	  640.0	 2218.0	...
3333650	  789.1	  640.0	 2217.0	...
3333651	  789.1	  640.0	 2216.0	...
3333652	  789.1	  640.0	 2216.0	...
3333653	  789.2	  639.9	 2216.0	...
3333654	  789.2	  639.8	 2216.0	...
3333655	  789.2	  640.0	 2216.0	...
3333656	  789.3	  640.1	 2218.0	...
3333657	  789.3	  640.0	 2220.0	...
3333658	  789.1	  639.8	 2222.0	...
3333659	  788.7	  639.6	 2224.0	...
3333660	  788.3	  639.7	 2225.0	...
3333661	  788.3	  639.8	 2226.0	...
3333662	  788.2	  639.8	 2225.0	...
3333663	  788.3	  639.8	 2223.0	...
3333664	  788.6	  639.6	 2222.0	...
3333665	  788.9	  639.5	 2224.0	...
3333666	  789.0	  639.4	 2228.0	...
3333667	  789.0	  639.3	 2232.0	...
3333668	  789.1	  639.2	 2231.0	...
3333669	  789.1	  639.0	 2230.0	...
3333670	  789.2	  638.9	 2229.0	...
3333671	  789.1	  638.8	 2230.0	...
3333672	  789.1	  638.8	 2231.0	...
3333673	  789.1	  638.7	 2231.0	...
3333674	  789.2	  638.6	 2232.0	...
3333675	  789.2	  638.6	 2232.0	...
3333676	  789.3	  638.7	 2234.0	...
3333677	  789.4	  638.7	 2236.0	...
3333678	  789.6	  638.5	 2238.0	...
3333679	  789.3	  638.5	 2239.0	...
3333680	  788.9	  638.6	 2239.0	...
3333681	  788.6	  638.5	 2239.0	...
3333682	  788.7	  638.4	 2238.0	...
3333683	  788.8	  638.3	 2238.0	...
3333684	  788.8	  638.2	 2237.0	...
3333685	  788.8	  638.0	 2238.0	...
3333686	  788.7	  637.9	 2239.0	...
3333687	  788.8	  638.0	 2240.0	...
3333688	  789.0	  638.2	 2241.0	...
3333689	  789.0	  638.2	 2242.0	...
3333690	  788.7	  638.2	 2242.0	...
3333691	  788.5	  638.1	 2243.0	...
3333692	  788.4	  638.2	 2242.0	...
3333693	  788.4	  638.3	 2242.0	...
3333694	  788.4	  638.4	 2245.0	...
3333695	  788.3	  638.5	 2247.0	...
3333696	  788.5	  638.4	 2249.0	...
3333697	  788.8	  638.4	 2249.0	...
3333698	  789.0	  638.3	 2248.0	...
3333699	  789.1	  638.3	 2247.0	...
3333700	  789.2	  638.2	 2250.0	...
3333701	  789.4	  638.4	 2252.0	...
3333702	  789.6	  638.5	 2255.0	...
3333703	  789.7	  638.5	 2254.0	...
3333704	  789.8	  638.4	 2254.0	...
3333705	  789.8	  637.8	 2254.0	...
3333706	  789.8	  637.2	 2254.0	...
3333707	  789.9	  636.8	 2255.0	...
3333708	  790.0	  637.0	 2256.0	...
3333709	  789.8	  637.1	 2257.0	...
3333710	  789.6	  637.0	 2258.0	...
3333711	  789.5	  637.1	 2260.0	...
3333712	  789.5	  637.2	 2262.0	...
3333713	  789.4	  637.4	 2264.0	...
3333714	  789.3	  637.4	 2265.0	...
3333715	  789.2	  637.4	 2267.0	...
3333716	  789.1	  637.4	 2269.0	...
3333717	  789.0	  637.1	 2267.0	...
3333718	  788.9	  636.7	 2265.0	...
3333719	  788.7	  636.6	 2264.0	...
3333720	  788.8	  636.9	 2267.0	...
3333721	  789.1	  637.1	 2269.0	...
3333722	  789.4	  636.7	 2270.0	...
3333723	  789.4	  636.3	 2270.0	...
3333724	  789.5	  636.4	 2269.0	...
3333725	  789.6	  636.9	 2274.0	...
3333726	  789.8	  637.5	 2279.0	...
3333727	  789.9	  637.6	 2284.0	...
3333728	  789.9	  637.5	 2284.0	...
3333729	  789.9	  637.3	 2281.0	...
3333730	  789.9	  637.0	 2278.0	...
3333731	  789.9	  636.8	 2275.0	...
3333732	  790.0	  636.7	 2275.0	...
3333733	  789.9	  636.7	 2275.0	...
3333734	  789.8	  636.9	 2276.0	...
3333735	  789.7	  637.5	 2276.0	...
3333736	  789.5	  637.9	 2276.0	...
3333737	  789.5	  638.1	 2275.0	...
3333738	  789.6	  637.9	 2276.0	...
3333739	  789.9	  637.7	 2278.0	...
3333740	  789.6	  637.9	 2279.0	...
3333741	  789.2	  638.2	 2280.0	...
3333742	  789.0	  638.4	 2281.0	...
3333743	  789.3	  638.0	 2283.0	...
3333744	  789.6	  637.6	 2285.0	...
3333745	  789.7	  637.1	 2285.0	...
3333746	  789.9	  637.0	 2285.0	...
3333747	  790.0	  637.0	 2284.0	...
3333748	  789.8	  637.1	 2284.0	...
3333749	  789.5	  637.2	 2284.0	...
3333750	  789.4	  637.1	 2284.0	...
3333751	  789.8	  636.9	 2283.0	...
3333752	  790.3	  637.0	 2283.0	...
3333753	  790.6	  637.3	 2282.0	...
3333754	  790.7	  637.7	 2282.0	...
3333755	  790.4	  637.8	 2282.0	...
3333756	  790.0	  638.0	 2282.0	...
3333757	  789.7	  638.0	 2283.0	...
3333758	  789.8	  637.3	 2283.0	...
3333759	  790.0	  636.5	 2284.0	...
3333760	  790.2	  635.9	 2284.0	...
3333761	  790.3	  636.1	 2284.0	...
3333762	  790.5	  636.2	 2287.0	...
3333763	  790.7	  636.4	 2290.0	...
3333764	  790.8	  636.5	 2292.0	...
3333765	  790.9	  636.5	 2293.0	...
3333766	  790.8	  636.6	 2293.0	...
3333767	  790.7	  636.7	 2294.0	...
3333768	  790.7	  636.8	 2294.0	...
3333769	  790.8	  636.9	 2295.0	...
3333770	  791.0	  636.9	 2294.0	...
3333771	  791.2	  636.8	 2293.0	...
3333772	  791.5	  636.7	 2292.0	...
3333773	  791.5	  636.6	 2291.0	...
3333774	  791.5	  636.6	 2291.0	...
3333775	  791.4	  636.6	 2291.0	...
3333776	  791.3	  636.6	 2293.0	...
3333777	  791.1	  636.6	 2295.0	...
3333778	  791.0	  636.5	 2297.0	...
3333779	  791.0	  636.4	 2296.0	...
3333780	  791.0	  636.4	 2297.0	...
3333781	  791.0	  636.4	 2297.0	...
3333782	  791.1	  636.4	 2300.0	...
3333783	  791.1	  636.6	 2303.0	...
3333784	  791.1	  636.8	 2303.0	...
3333785	  791.3	  636.9	 2300.0	...
3333786	  791.5	  636.8	 2298.0	...
3333787	  791.8	  637.1	 2298.0	...
3333788	  791.8	  637.5	 2298.0	...
3333789	  791.8	  637.8	 2298.0	...
3333790	  791.9	  637.6	 2298.0	...
3333791	  792.1	  637.1	 2298.0	...
3333792	  792.2	  636.8	 2298.0	...
3333793	  792.1	  636.8	 2298.0	...
3333794	  792.0	  637.0	 2297.0	...
3333795	  791.7	  637.1	 2296.0	...
3333796	  791.5	  637.0	 2296.0	...
MSG	3333797 0000 _ Number On
3333797	  791.5	  636.8	 2296.0	...
3333798	  791.7	  636.2	 2296.0	...
3333799	  791.9	  635.6	 2298.0	...
3333800	  791.9	  635.8	 2302.0	...
3333801	  792.0	  636.5	 2306.0	...
3333802	  791.9	  637.4	 2308.0	...
3333803	  791.9	  637.6	 2307.0	...
3333804	  791.9	  637.7	 2307.0	...
3333805	  791.9	  637.8	 2307.0	...
3333806	  792.0	  637.3	 2306.0	...
3333807	  791.9	  636.9	 2305.0	...
3333808	  791.7	  636.7	 2304.0	...
3333809	  791.5	  637.1	 2303.0	...
3333810	  791.4	  637.5	 2303.0	...
3333811	  791.6	  637.4	 2304.0	...
3333812	  792.0	  637.4	 2304.0	...
3333813	  792.1	  637.3	 2300.0	...
3333814	  792.3	  637.4	 2296.0	...
3333815	  792.3	  637.6	 2293.0	...
3333816	  792.3	  637.7	 2293.0	...
3333817	  792.2	  637.4	 2295.0	...
3333818	  792.1	  637.0	 2297.0	...
3333819	  792.0	  636.8	 2300.0	...
3333820	  792.0	  637.2	 2302.0	...
3333821	  792.1	  637.7	 2302.0	...
3333822	  792.1	  638.0	 2301.0	...
3333823	  792.1	  638.2	 2300.0	...
3333824	  792.1	  638.4	 2300.0	...
3333825	  792.2	  638.3	 2300.0	...
3333826	  792.3	  638.6	 2300.0	...
3333827	  792.5	  638.8	 2300.0	...
3333828	  792.6	  638.8	 2300.0	...
3333829	  792.7	  638.7	 2300.0	...
3333830	  792.7	  638.6	 2299.0	...
3333831	  792.4	  638.7	 2297.0	...
3333832	  792.0	  638.8	 2296.0	...
3333833	  791.6	  639.2	 2295.0	...
3333834	  791.6	  639.6	 2294.0	...
3333835	  791.5	  639.9	 2294.0	...
3333836	  791.4	  639.8	 2295.0	...
3333837	  790.8	  639.7	 2296.0	...
3333838	  789.4	  640.4	 2297.0	...
3333839	  787.9	  641.3	 2297.0	...
3333840	  786.9	  642.2	 2296.0	...
3333841	  786.5	  642.1	 2295.0	...
3333842	  785.7	  642.2	 2295.0	...
3333843	  784.3	  643.0	 2295.0	...
3333844	  782.7	  643.9	 2295.0	...
3333845	  781.2	  644.0	 2295.0	...
3333846	  780.3	  643.3	 2294.0	...
3333847	  779.7	  642.6	 2294.0	...
3333848	  779.0	  642.2	 2293.0	...
3333849	  778.1	  641.7	 2293.0	...
3333850	  777.3	  641.5	 2294.0	...
3333851	  777.2	  641.7	 2296.0	...
3333852	  777.1	  641.4	 2296.0	...
3333853	  777.0	  640.9	 2293.0	...
3333854	  776.9	  640.6	 2291.0	...
3333855	  777.0	  640.7	 2288.0	...
3333856	  777.0	  641.0	 2288.0	...
3333857	  777.0	  641.1	 2289.0	...
3333858	  777.0	  641.3	 2289.0	...
3333859	  776.9	  641.5	 2290.0	...
3333860	  777.0	  642.2	 2290.0	...
3333861	  777.0	  642.9	 2290.0	...
3333862	  777.0	  643.7	 2291.0	...
3333863	  777.2	  644.0	 2291.0	...
3333864	  777.4	  644.1	 2291.0	...
3333865	  778.0	  643.9	 2290.0	...
3333866	  778.5	  643.6	 2288.0	...
3333867	  778.8	  643.4	 2288.0	...
3333868	  778.8	  643.4	 2288.0	...
3333869	  778.6	  643.3	 2289.0	...
3333870	  778.8	  643.2	 2290.0	...
3333871	  779.1	  643.4	 2287.0	...
3333872	  779.3	  643.8	 2284.0	...
3333873	  779.3	  643.9	 2281.0	...
3333874	  779.4	  643.5	 2282.0	...
3333875	  779.7	  643.7	 2281.0	...
3333876	  780.2	  644.1	 2280.0	...
3333877	  780.3	  644.2	 2279.0	...
3333878	  780.4	  643.9	 2280.0	...
3333879	  780.2	  643.6	 2281.0	...
3333880	  780.0	  643.5	 2283.0	...
3333881	  779.6	  643.6	 2283.0	...
3333882	  779.3	  643.7	 2284.0	...
3333883	  779.0	  643.8	 2283.0	...
3333884	  778.7	  643.5	 2283.0	...
3333885	  778.6	  643.2	 2280.0	...
3333886	  778.6	  643.1	 2277.0	...
3333887	  778.6	  643.6	 2276.0	...
3333888	  778.6	  644.0	 2276.0	...
3333889	  778.6	  644.0	 2277.0	...
3333890	  778.6	  643.9	 2278.0	...
3333891	  778.6	  643.8	 2279.0	...
3333892	  778.6	  643.8	 2279.0	...
3333893	  778.8	  643.6	 2279.0	...
3333894	  779.0	  643.5	 2279.0	...
3333895	  779.1	  643.4	 2278.0	...
3333896	  779.2	  643.5	 2279.0	...
3333897	  779.2	  643.6	 2280.0	...
3333898	  779.5	  643.5	 2278.0	...
3333899	  779.7	  643.0	 2276.0	...
3333900	  780.0	  642.7	 2273.0	...
3333901	  779.7	  642.6	 2273.0	...
3333902	  779.6	  642.8	 2274.0	...
3333903	  779.4	  642.7	 2274.0	...
3333904	  779.4	  642.6	 2274.0	...
3333905	  779.3	  642.6	 2274.0	...
3333906	  779.1	  642.6	 2273.0	...
3333907	  779.0	  643.3	 2272.0	...
3333908	  779.0	  643.9	 2273.0	...
3333909	  779.4	  644.4	 2274.0	...
3333910	  779.8	  644.0	 2276.0	...
3333911	  780.1	  643.6	 2274.0	...
3333912	  780.3	  643.3	 2273.0	...
3333913	  780.4	  643.4	 2271.0	...
3333914	  780.6	  643.4	 2271.0	...
3333915	  780.6	  643.5	 2271.0	...
3333916	  780.7	  643.4	 2271.0	...
3333917	  780.6	  643.2	 2270.0	...
3333918	  780.6	  642.4	 2270.0	...
3333919	  780.9	  641.7	 2269.0	...
3333920	  781.2	  641.3	 2269.0	...
3333921	  781.5	  641.8	 2268.0	...
3333922	  781.4	  642.3	 2268.0	...
3333923	  781.1	  642.5	 2269.0	...
3333924	  780.9	  642.4	 2271.0	...
3333925	  780.6	  642.3	 2273.0	...
3333926	  780.5	  642.3	 2272.0	...
3333927	  780.4	  642.2	 2271.0	...
3333928	  780.4	  642.6	 2270.0	...
3333929	  780.4	  643.0	 2269.0	...
3333930	  780.5	  643.4	 2269.0	...
3333931	  780.6	  643.5	 2269.0	...
3333932	  780.6	  643.6	 2270.0	...
3333933	  780.6	  643.5	 2269.0	...
3333934	  780.6	  643.4	 2268.0	...
3333935	  780.6	  643.2	 2267.0	...
3333936	  780.7	  642.8	 2266.0	...
3333937	  780.8	  642.4	 2266.0	...
3333938	  781.0	  642.2	 2265.0	...
3333939	  781.0	  642.2	 2264.0	...
3333940	  781.0	  642.2	 2263.0	...
3333941	  781.5	  642.2	 2262.0	...
3333942	  781.9	  642.0	 2262.0	...
3333943	  781.8	  641.9	 2261.0	...
3333944	  781.3	  641.9	 2261.0	...
3333945	  780.8	  642.6	 2261.0	...
3333946	  780.8	  643.2	 2262.0	...
3333947	  781.2	  643.4	 2262.0	...
3333948	  781.7	  643.0	 2262.0	...
3333949	  781.9	  642.7	 2261.0	...
3333950	  781.5	  642.8	 2260.0	...
3333951	  781.1	  642.7	 2258.0	...
3333952	  781.2	  642.4	 2257.0	...
3333953	  781.4	  642.5	 2258.0	...
3333954	  781.7	  642.9	 2259.0	...
3333955	  782.0	  643.3	 2259.0	...
3333956	  782.3	  643.3	 2259.0	...
3333957	  782.4	  643.3	 2257.0	...
3333958	  782.3	  642.9	 2256.0	...
3333959	  782.2	  642.5	 2257.0	...
3333960	  782.1	  642.0	 2259.0	...
3333961	  782.1	  642.0	 2261.0	...
3333962	  782.1	  641.9	 2262.0	...
3333963	  782.3	  642.0	 2259.0	...
3333964	  782.6	  642.3	 2257.0	...
3333965	  782.9	  642.6	 2255.0	...
3333966	  782.9	  642.9	 2256.0	...
3333967	  782.9	  643.1	 2256.0	...
3333968	  782.8	  643.1	 2256.0	...
3333969	  782.6	  643.1	 2254.0	...
3333970	  782.5	  643.2	 2253.0	...
3333971	  782.5	  642.8	 2252.0	...
3333972	  782.6	  642.3	 2253.0	...
3333973	  782.8	  641.7	 2254.0	...
3333974	  782.8	  641.6	 2255.0	...
3333975	  782.5	  641.9	 2255.0	...
3333976	  782.3	  642.4	 2254.0	...
3333977	  782.2	  642.7	 2252.0	...
3333978	  782.4	  642.6	 2250.0	...
3333979	  782.8	  642.6	 2249.0	...
3333980	  783.1	  642.7	 2249.0	...
3333981	  783.4	  642.8	 2248.0	...
3333982	  783.6	  642.8	 2246.0	...
3333983	  783.6	  642.6	 2245.0	...
3333984	  783.7	  642.3	 2246.0	...
3333985	  783.7	  642.1	 2247.0	...
3333986	  783.7	  642.3	 2249.0	...
3333987	  783.8	  642.5	 2247.0	...
3333988	  783.8	  642.8	 2244.0	...
3333989	  783.6	  642.8	 2241.0	...
3333990	  783.5	  642.9	 2240.0	...
3333991	  783.7	  643.1	 2239.0	...
3333992	  784.2	  643.3	 2237.0	...
3333993	  784.6	  643.4	 2236.0	...
3333994	  784.6	  643.4	 2236.0	...
3333995	  784.6	  642.6	 2236.0	...
3333996	  784.6	  641.7	 2237.0	...
3333997	  784.6	  641.1	 2237.0	...
3333998	  784.7	  641.1	 2237.0	...
3333999	  784.7	  641.1	 2235.0	...
3334000	  784.9	  641.1	 2233.0	...
3334001	  785.1	  641.3	 2233.0	...
3334002	  785.3	  641.9	 2232.0	...
3334003	  785.2	  642.2	 2232.0	...
3334004	  785.3	  642.4	 2232.0	...
3334005	  785.5	  641.9	 2232.0	...
3334006	  785.8	  641.5	 2232.0	...
3334007	  785.6	  641.1	 2229.0	...
3334008	  785.3	  641.1	 2226.0	...
3334009	  785.0	  641.3	 2223.0	...
3334010	  784.9	  641.6	 2225.0	...
3334011	  785.2	  641.8	 2227.0	...
3334012	  785.5	  641.3	 2227.0	...
3334013	  785.9	  640.8	 2227.0	...
3334014	  785.9	  641.1	 2226.0	...
3334015	  785.9	  641.8	 2226.0	...
3334016	  785.9	  642.5	 2226.0	...
3334017	  786.0	  642.5	 2224.0	...
3334018	  786.1	  642.5	 2223.0	...
3334019	  786.2	  642.6	 2222.0	...
3334020	  786.1	  642.6	 2222.0	...
3334021	  786.0	  642.6	 2223.0	...
3334022	  785.7	  642.7	 2224.0	...
3334023	  785.5	  642.8	 2224.0	...
3334024	  785.4	  642.9	 2223.0	...
3334025	  785.4	  642.8	 2221.0	...
3334026	  785.4	  642.8	 2220.0	...
3334027	  785.5	  642.7	 2219.0	...
3334028	  784.6	  642.9	 2219.0	...
3334029	  783.8	  643.1	 2218.0	...
3334030	  782.9	  643.1	 2217.0	...
3334031	  782.9	  642.2	 2217.0	...
3334032	  782.8	  641.3	 2217.0	...
3334033	  782.8	  640.6	 2218.0	...
3334034	  782.7	  640.7	 2219.0	...
3334035	  782.7	  641.2	 2219.0	...
3334036	  782.3	  641.7	 2219.0	...
3334037	  781.7	  642.0	 2218.0	...
3334038	  781.0	  641.8	 2216.0	...
3334039	  780.2	  640.7	 2213.0	...
3334040	  779.7	  639.8	 2211.0	...
3334041	  779.1	  639.1	 2209.0	...
3334042	  779.0	  638.8	 2208.0	...
3334043	  778.6	  638.4	 2209.0	...
3334044	  778.1	  637.8	 2209.0	...
3334045	  777.7	  637.5	 2209.0	...
3334046	  777.7	  637.2	 2210.0	...
3334047	  777.7	  637.0	 2211.0	...
3334048	  777.8	  637.0	 2210.0	...
3334049	  777.9	  637.1	 2208.0	...
3334050	  778.1	  637.3	 2207.0	...
3334051	  778.3	  637.4	 2207.0	...
3334052	  778.6	  637.3	 2206.0	...
3334053	  778.8	  637.0	 2204.0	...
3334054	  779.4	  637.3	 2202.0	...
3334055	  780.4	  637.9	 2199.0	...
3334056	  781.6	  639.2	 2197.0	...
3334057	  782.4	  639.9	 2198.0	...
3334058	  783.1	  640.5	 2199.0	...
3334059	  783.8	  640.4	 2199.0	...
3334060	  784.5	  640.4	 2199.0	...
3334061	  784.7	  640.5	 2200.0	...
3334062	  784.7	  640.6	 2200.0	...
3334063	  784.5	  641.1	 2198.0	...
3334064	  784.4	  641.5	 2196.0	...
3334065	  784.2	  641.9	 2195.0	...
3334066	  783.7	  641.8	 2195.0	...
3334067	  783.1	  641.4	 2194.0	...
3334068	  782.9	  641.1	 2193.0	...
3334069	  783.2	  640.9	 2191.0	...
3334070	  783.3	  640.4	 2191.0	...
3334071	  783.1	  640.0	 2191.0	...
3334072	  783.0	  639.5	 2192.0	...
3334073	  783.0	  639.5	 2193.0	...
3334074	  783.0	  639.7	 2193.0	...
3334075	  783.0	  639.8	 2191.0	...
3334076	  783.5	  639.9	 2190.0	...
3334077	  784.1	  639.7	 2189.0	...
3334078	  784.1	  639.7	 2189.0	...
3334079	  783.6	  640.0	 2189.0	...
3334080	  783.1	  640.2	 2190.0	...
3334081	  783.1	  640.2	 2189.0	...
3334082	  783.0	  639.8	 2187.0	...
3334083	  783.0	  639.8	 2186.0	...
3334084	  783.1	  639.8	 2186.0	...
3334085	  783.2	  639.8	 2186.0	...
3334086	  783.5	  639.7	 2186.0	...
3334087	  783.7	  639.5	 2186.0	...
3334088	  783.8	  639.8	 2187.0	...
3334089	  784.1	  640.1	 2189.0	...
3334090	  784.5	  640.4	 2187.0	...
3334091	  784.9	  640.6	 2184.0	...
3334092	  784.9	  640.9	 2181.0	...
3334093	  784.6	  641.2	 2181.0	...
3334094	  784.3	  641.3	 2180.0	...
3334095	  784.1	  641.3	 2180.0	...
3334096	  783.8	  641.4	 2180.0	...
3334097	  783.6	  641.4	 2180.0	...
3334098	  784.1	  641.4	 2179.0	...
3334099	  784.7	  641.5	 2178.0	...
3334100	  785.3	  641.6	 2177.0	...
3334101	  785.3	  641.6	 2176.0	...
3334102	  785.5	  641.4	 2174.0	...
3334103	  785.8	  641.1	 2173.0	...
3334104	  786.1	  641.0	 2172.0	...
3334105	  785.9	  640.8	 2172.0	...
3334106	  785.8	  640.6	 2173.0	...
3334107	  785.7	  640.4	 2173.0	...
3334108	  785.7	  640.5	 2174.0	...
3334109	  785.7	  640.6	 2174.0	...
3334110	  785.7	  640.6	 2173.0	...
MSG	3334111 0000 _ Number Off
3334111	  785.6	  640.6	 2172.0	...
3334112	  785.5	  640.5	 2170.0	...
3334113	  785.5	  640.4	 2170.0	...
3334114	  785.5	  640.2	 2169.0	...
3334115	  785.6	  640.2	 2169.0	...
3334116	  785.7	  640.3	 2169.0	...
3334117	  785.7	  640.7	 2168.0	...
3334118	  785.8	  641.0	 2167.0	...
3334119	  785.9	  641.4	 2164.0	...
3334120	  786.1	  641.5	 2161.0	...
3334121	  786.3	  641.5	 2160.0	...
3334122	  786.5	  641.6	 2161.0	...
3334123	  786.5	  641.7	 2161.0	...
3334124	  786.4	  641.9	 2160.0	...
3334125	  786.7	  642.0	 2160.0	...
3334126	  787.1	  642.0	 2159.0	...
3334127	  787.4	  642.0	 2159.0	...
3334128	  787.4	  641.8	 2157.0	...
3334129	  787.3	  641.5	 2156.0	...
3334130	  787.1	  641.3	 2155.0	...
3334131	  787.0	  641.4	 2154.0	...
3334132	  786.8	  642.0	 2153.0	...
3334133	  786.7	  642.5	 2153.0	...
3334134	  786.5	  642.5	 2153.0	...
3334135	  786.4	  642.2	 2155.0	...
3334136	  786.9	  642.0	 2158.0	...
3334137	  787.4	  642.2	 2161.0	...
3334138	  788.1	  642.0	 2159.0	...
3334139	  788.2	  641.9	 2157.0	...
3334140	  788.2	  641.8	 2154.0	...
3334141	  788.1	  642.1	 2154.0	...
3334142	  788.0	  642.2	 2154.0	...
3334143	  787.8	  641.6	 2155.0	...
3334144	  787.6	  640.9	 2155.0	...
3334145	  787.5	  640.7	 2155.0	...
3334146	  787.5	  641.2	 2155.0	...
3334147	  787.5	  641.6	 2155.0	...
3334148	  787.6	  641.9	 2155.0	...
3334149	  788.1	  642.0	 2155.0	...
3334150	  788.7	  642.1	 2154.0	...
3334151	  789.1	  642.0	 2152.0	...
3334152	  789.0	  642.0	 2151.0	...
3334153	  789.0	  642.2	 2150.0	...
3334154	  789.1	  642.4	 2151.0	...
3334155	  789.1	  642.6	 2151.0	...
3334156	  789.2	  642.7	 2151.0	...
3334157	  789.2	  642.9	 2150.0	...
3334158	  789.2	  643.1	 2150.0	...
3334159	  788.9	  643.5	 2148.0	...
3334160	  788.5	  643.6	 2146.0	...
3334161	  788.5	  643.4	 2144.0	...
3334162	  789.1	  643.0	 2143.0	...
3334163	  789.6	  642.3	 2143.0	...
3334164	  789.8	  642.1	 2142.0	...
3334165	  789.9	  641.9	 2142.0	...
3334166	  790.1	  642.0	 2140.0	...
3334167	  790.0	  642.1	 2139.0	...
3334168	  789.9	  642.1	 2137.0	...
3334169	  789.9	  642.6	 2136.0	...
3334170	  790.2	  643.0	 2138.0	...
3334171	  790.4	  643.7	 2141.0	...
3334172	  791.3	  643.8	 2143.0	...
3334173	  792.1	  644.0	 2142.0	...
3334174	  793.1	  643.8	 2141.0	...
3334175	  794.1	  644.3	 2140.0	...
3334176	  796.0	  644.7	 2141.0	...
3334177	  797.9	  645.1	 2141.0	...
3334178	  799.6	  644.7	 2140.0	...
3334179	  801.5	  644.3	 2137.0	...
3334180	  803.2	  644.0	 2135.0	...
3334181	  804.4	  643.0	 2135.0	...
3334182	  804.5	  642.2	 2135.0	...
3334183	  805.8	  640.8	 2136.0	...
3334184	  807.2	  640.0	 2136.0	...
3334185	  808.5	  639.1	 2134.0	...
3334186	  809.1	  638.4	 2132.0	...
3334187	  810.0	  637.7	 2129.0	...
3334188	  810.9	  637.4	 2129.0	...
3334189	  811.9	  637.5	 2128.0	...
3334190	  812.7	  637.7	 2128.0	...
3334191	  813.5	  637.6	 2128.0	...
3334192	  814.2	  637.0	 2128.0	...
3334193	  814.9	  636.4	 2127.0	...
3334194	  815.7	  635.6	 2125.0	...
3334195	  817.2	  635.2	 2124.0	...
3334196	  818.7	  634.7	 2127.0	...
3334197	  820.6	  634.4	 2132.0	...
3334198	  821.2	  634.6	 2136.0	...
3334199	  821.7	  634.8	 2137.0	...
3334200	  822.5	  635.2	 2137.0	...
3334201	  823.3	  635.3	 2137.0	...
3334202	  824.0	  635.4	 2137.0	...
3334203	  824.1	  635.4	 2136.0	...
3334204	  824.2	  635.6	 2135.0	...
3334205	  824.1	  635.9	 2131.0	...
3334206	  823.7	  636.1	 2127.0	...
3334207	  822.9	  636.3	 2128.0	...
3334208	  822.2	  636.4	 2131.0	...
3334209	  821.3	  636.6	 2131.0	...
3334210	  820.4	  636.7	 2127.0	...
3334211	  819.6	  636.9	 2123.0	...
3334212	  819.1	  637.1	 2124.0	...
3334213	  818.9	  637.1	 2125.0	...
3334214	  818.9	  637.1	 2126.0	...
3334215	  818.9	  636.8	 2127.0	...
3334216	  818.8	  636.7	 2127.0	...
3334217	  818.9	  636.6	 2126.0	...
3334218	  819.0	  636.6	 2125.0	...
3334219	  819.2	  636.4	 2124.0	...
3334220	  819.3	  636.2	 2125.0	...
3334221	  819.3	  636.2	 2126.0	...
3334222	  819.3	  635.8	 2127.0	...
3334223	  819.4	  635.4	 2126.0	...
3334224	  819.9	  635.0	 2124.0	...
3334225	  820.5	  635.3	 2123.0	...
3334226	  821.0	  635.9	 2124.0	...
3334227	  821.2	  636.5	 2124.0	...
3334228	  821.4	  636.7	 2124.0	...
3334229	  821.9	  636.6	 2124.0	...
3334230	  822.3	  636.3	 2125.0	...
3334231	  822.6	  636.1	 2126.0	...
3334232	  822.7	  635.8	 2125.0	...
3334233	  822.8	  635.5	 2123.0	...
3334234	  822.9	  635.3	 2122.0	...
3334235	  823.1	  635.3	 2122.0	...
3334236	  823.3	  635.3	 2121.0	...
3334237	  823.6	  635.4	 2121.0	...
3334238	  823.7	  635.5	 2120.0	...
3334239	  823.5	  635.6	 2120.0	...
3334240	  823.2	  635.7	 2121.0	...
3334241	  823.1	  635.7	 2121.0	...
3334242	  823.2	  635.6	 2122.0	...
3334243	  823.4	  635.5	 2124.0	...
3334244	  823.5	  635.5	 2125.0	...
3334245	  823.7	  635.6	 2125.0	...
3334246	  823.8	  635.8	 2123.0	...
3334247	  823.7	  636.0	 2119.0	...
3334248	  823.6	  636.0	 2116.0	...
3334249	  823.6	  635.8	 2116.0	...
3334250	  823.7	  635.7	 2119.0	...
3334251	  823.8	  635.6	 2121.0	...
3334252	  823.9	  635.9	 2121.0	...
3334253	  824.0	  636.2	 2122.0	...
3334254	  824.1	  636.6	 2122.0	...
3334255	  824.1	  636.7	 2121.0	...
3334256	  824.1	  636.7	 2123.0	...
3334257	  824.0	  636.7	 2125.0	...
3334258	  823.9	  636.3	 2127.0	...
3334259	  823.9	  636.0	 2125.0	...
3334260	  824.0	  635.9	 2124.0	...
3334261	  824.1	  636.2	 2123.0	...
3334262	  824.1	  636.6	 2123.0	...
3334263	  824.0	  636.5	 2122.0	...
3334264	  824.0	  636.5	 2121.0	...
3334265	  823.3	  636.5	 2120.0	...
3334266	  822.7	  636.6	 2121.0	...
3334267	  821.9	  636.7	 2120.0	...
3334268	  821.1	  636.8	 2118.0	...
3334269	  820.0	  636.6	 2116.0	...
3334270	  819.1	  636.4	 2113.0	...
EFIX R   3333565	3334270	706	  790.7	  640.1	   2221
SSACC R  3334271
3334271	  817.7	  636.8	 2112.0	...
3334272	  816.0	  637.5	 2111.0	...
3334273	  813.6	  638.3	 2113.0	...
3334274	  811.9	  638.2	 2116.0	...
3334275	  810.1	  638.1	 2118.0	...
3334276	  808.4	  638.0	 2119.0	...
ESACC R  3334271	3334276	6	  817.7	  636.8	  808.4	  638.0	   0.20	     35
SFIX R   3334277
3334277	  806.7	  638.2	 2119.0	...
3334278	  805.6	  638.3	 2119.0	...
3334279	  804.7	  638.4	 2118.0	...
3334280	  803.9	  638.0	 2118.0	...
3334281	  803.2	  637.9	 2117.0	...
3334282	  802.9	  637.6	 2116.0	...
3334283	  802.6	  637.8	 2116.0	...
3334284	  802.3	  637.4	 2115.0	...
3334285	  802.1	  637.0	 2114.0	...
3334286	  801.8	  636.4	 2115.0	...
3334287	  801.4	  636.2	 2115.0	...
3334288	  801.0	  635.5	 2115.0	...
3334289	  800.4	  635.0	 2114.0	...
3334290	  799.8	  634.5	 2113.0	...
3334291	  798.9	  634.6	 2112.0	...
3334292	  798.6	  634.7	 2112.0	...
3334293	  798.1	  635.1	 2112.0	...
3334294	  797.8	  635.2	 2111.0	...
3334295	  797.5	  635.4	 2109.0	...
3334296	  797.6	  635.2	 2107.0	...
3334297	  797.6	  635.1	 2106.0	...
3334298	  797.6	  635.1	 2105.0	...
3334299	  797.8	  635.1	 2106.0	...
3334300	  798.2	  635.2	 2109.0	...
3334301	  798.6	  635.4	 2111.0	...
3334302	  799.4	  635.5	 2112.0	...
3334303	  800.0	  635.8	 2112.0	...
3334304	  800.6	  635.9	 2111.0	...
3334305	  800.7	  635.9	 2109.0	...
3334306	  800.9	  635.6	 2107.0	...
3334307	  801.2	  635.4	 2107.0	...
3334308	  801.5	  635.5	 2108.0	...
3334309	  801.9	  636.1	 2108.0	...
3334310	  802.1	  636.7	 2108.0	...
3334311	  802.3	  637.2	 2107.0	...
3334312	  802.4	  637.2	 2107.0	...
3334313	  802.5	  637.1	 2107.0	...
3334314	  802.7	  636.8	 2107.0	...
3334315	  802.8	  636.1	 2106.0	...
3334316	  802.7	  635.5	 2106.0	...
3334317	  802.2	  635.2	 2105.0	...
3334318	  802.0	  635.8	 2106.0	...
3334319	  801.4	  636.5	 2106.0	...
MSG	3334320 0000 _ Number On
3334320	  801.2	  636.9	 2103.0	...
3334321	  800.9	  636.7	 2100.0	...
3334322	  800.8	  636.6	 2099.0	...
3334323	  800.6	  636.7	 2101.0	...
3334324	  800.4	  636.8	 2103.0	...
3334325	  800.3	  637.0	 2103.0	...
3334326	  800.3	  637.1	 2104.0	...
3334327	  800.5	  636.6	 2103.0	...
3334328	  801.0	  636.1	 2102.0	...
3334329	  801.4	  635.4	 2102.0	...
3334330	  801.6	  635.2	 2102.0	...
3334331	  801.6	  635.5	 2105.0	...
3334332	  801.6	  636.0	 2109.0	...
3334333	  801.7	  636.5	 2109.0	...
3334334	  801.8	  636.7	 2105.0	...
3334335	  802.0	  636.9	 2103.0	...
3334336	  802.1	  637.2	 2104.0	...
3334337	  802.1	  637.0	 2105.0	...
3334338	  802.0	  636.8	 2106.0	...
3334339	  801.9	  636.7	 2106.0	...
3334340	  801.9	  636.7	 2106.0	...
3334341	  801.7	  637.0	 2103.0	...
3334342	  801.6	  637.3	 2101.0	...
3334343	  801.5	  637.8	 2099.0	...
3334344	  801.5	  638.0	 2099.0	...
3334345	  801.7	  637.9	 2099.0	...
3334346	  801.8	  637.5	 2099.0	...
3334347	  802.0	  637.4	 2100.0	...
3334348	  802.1	  637.2	 2100.0	...
3334349	  801.9	  637.0	 2100.0	...
3334350	  801.7	  637.0	 2100.0	...
3334351	  801.7	  637.2	 2100.0	...
3334352	  801.9	  637.3	 2099.0	...
3334353	  802.1	  637.3	 2099.0	...
3334354	  802.2	  637.2	 2099.0	...
3334355	  802.5	  636.8	 2100.0	...
3334356	  802.7	  636.5	 2101.0	...
3334357	  802.9	  636.2	 2101.0	...
3334358	  802.9	  636.2	 2099.0	...
3334359	  802.9	  636.2	 2098.0	...
3334360	  802.9	  636.3	 2098.0	...
3334361	  802.9	  636.4	 2098.0	...
3334362	  803.0	  636.7	 2097.0	...
3334363	  803.0	  637.0	 2095.0	...
3334364	  802.9	  637.1	 2093.0	...
3334365	  802.8	  637.2	 2093.0	...
3334366	  803.0	  637.5	 2093.0	...
3334367	  803.3	  637.8	 2092.0	...
3334368	  803.4	  637.9	 2092.0	...
3334369	  803.2	  637.8	 2092.0	...
3334370	  802.9	  637.7	 2092.0	...
3334371	  803.0	  637.6	 2091.0	...
3334372	  802.9	  637.9	 2090.0	...
3334373	  802.9	  638.2	 2089.0	...
3334374	  802.9	  638.7	 2091.0	...
3334375	  803.1	  638.9	 2095.0	...
3334376	  803.4	  638.5	 2100.0	...
3334377	  803.6	  637.8	 2100.0	...
3334378	  803.8	  637.2	 2099.0	...
3334379	  803.8	  637.2	 2098.0	...
3334380	  803.8	  637.7	 2098.0	...
3334381	  804.0	  638.1	 2096.0	...
3334382	  804.3	  638.3	 2093.0	...
3334383	  804.3	  638.0	 2091.0	...
3334384	  804.1	  637.9	 2091.0	...
3334385	  803.9	  638.1	 2091.0	...
3334386	  803.8	  638.2	 2091.0	...
3334387	  803.7	  638.1	 2091.0	...
3334388	  803.5	  638.1	 2091.0	...
3334389	  803.3	  638.2	 2092.0	...
3334390	  803.5	  638.3	 2092.0	...
3334391	  803.9	  638.4	 2092.0	...
3334392	  804.4	  638.5	 2092.0	...
3334393	  804.5	  638.6	 2093.0	...
3334394	  804.5	  638.6	 2094.0	...
3334395	  804.4	  638.4	 2094.0	...
3334396	  804.4	  638.3	 2095.0	...
3334397	  804.3	  638.2	 2094.0	...
3334398	  804.1	  638.4	 2094.0	...
3334399	  803.8	  638.5	 2093.0	...
3334400	  803.6	  638.5	 2091.0	...
3334401	  803.7	  638.4	 2090.0	...
3334402	  803.7	  638.3	 2090.0	...
3334403	  803.8	  638.4	 2092.0	...
3334404	  804.2	  638.5	 2092.0	...
3334405	  804.6	  638.6	 2093.0	...
3334406	  805.1	  638.7	 2093.0	...
3334407	  805.2	  638.8	 2094.0	...
3334408	  805.3	  638.8	 2094.0	...
3334409	  805.3	  638.8	 2094.0	...
3334410	  805.3	  638.9	 2095.0	...
3334411	  805.3	  638.9	 2095.0	...
3334412	  805.3	  638.9	 2095.0	...
3334413	  805.4	  638.8	 2095.0	...
3334414	  805.5	  638.9	 2096.0	...
3334415	  805.5	  639.0	 2098.0	...
3334416	  805.4	  639.2	 2097.0	...
3334417	  805.4	  639.4	 2093.0	...
3334418	  805.5	  639.4	 2090.0	...
3334419	  805.5	  639.2	 2088.0	...
3334420	  805.5	  639.0	 2089.0	...
3334421	  805.5	  639.1	 2091.0	...
3334422	  805.5	  639.2	 2092.0	...
3334423	  805.5	  639.3	 2093.0	...
3334424	  805.5	  639.0	 2094.0	...
3334425	  805.7	  638.7	 2095.0	...
3334426	  805.9	  638.5	 2096.0	...
3334427	  806.1	  638.7	 2096.0	...
3334428	  806.3	  638.8	 2095.0	...
3334429	  806.2	  638.9	 2094.0	...
3334430	  806.1	  638.9	 2093.0	...
3334431	  806.0	  639.0	 2093.0	...
3334432	  806.1	  639.1	 2092.0	...
3334433	  806.1	  639.2	 2091.0	...
3334434	  806.2	  639.1	 2090.0	...
3334435	  806.2	  639.0	 2090.0	...
3334436	  806.6	  638.8	 2090.0	...
3334437	  807.0	  638.8	 2091.0	...
3334438	  807.4	  638.8	 2090.0	...
3334439	  807.2	  638.7	 2090.0	...
3334440	  806.5	  638.4	 2090.0	...
3334441	  805.8	  638.2	 2090.0	...
3334442	  805.3	  638.3	 2091.0	...
3334443	  805.9	  638.3	 2091.0	...
3334444	  806.4	  638.4	 2090.0	...
3334445	  807.2	  638.3	 2090.0	...
3334446	  807.4	  638.2	 2090.0	...
3334447	  807.4	  637.9	 2090.0	...
3334448	  807.0	  637.5	 2089.0	...
3334449	  806.9	  637.1	 2089.0	...
3334450	  807.1	  636.9	 2089.0	...
3334451	  807.1	  637.0	 2089.0	...
3334452	  806.7	  637.2	 2090.0	...
3334453	  806.2	  637.2	 2091.0	...
3334454	  806.0	  637.1	 2091.0	...
3334455	  805.9	  637.1	 2090.0	...
3334456	  805.9	  637.3	 2091.0	...
3334457	  806.1	  637.6	 2092.0	...
3334458	  806.1	  637.9	 2091.0	...
3334459	  806.1	  638.0	 2089.0	...
3334460	  806.4	  637.8	 2086.0	...
3334461	  806.8	  637.2	 2086.0	...
3334462	  807.2	  636.7	 2086.0	...
3334463	  807.2	  637.2	 2087.0	...
3334464	  807.2	  637.8	 2089.0	...
3334465	  807.2	  638.3	 2087.0	...
3334466	  807.2	  638.1	 2086.0	...
3334467	  807.0	  637.8	 2084.0	...
3334468	  806.9	  637.8	 2086.0	...
3334469	  806.5	  638.0	 2087.0	...
3334470	  806.2	  638.2	 2088.0	...
3334471	  805.2	  638.6	 2087.0	...
3334472	  804.5	  638.9	 2085.0	...
3334473	  803.7	  638.9	 2084.0	...
3334474	  803.2	  639.0	 2083.0	...
3334475	  801.6	  639.3	 2084.0	...
3334476	  799.9	  640.0	 2086.0	...
3334477	  798.6	  640.4	 2089.0	...
3334478	  797.9	  640.7	 2090.0	...
3334479	  797.1	  640.8	 2089.0	...
3334480	  796.0	  640.2	 2088.0	...
3334481	  795.3	  639.4	 2087.0	...
3334482	  794.7	  638.4	 2087.0	...
3334483	  794.4	  638.2	 2086.0	...
3334484	  794.2	  638.2	 2088.0	...
3334485	  794.0	  638.6	 2089.0	...
3334486	  793.6	  638.7	 2091.0	...
3334487	  793.4	  638.4	 2090.0	...
3334488	  793.4	  638.0	 2090.0	...
3334489	  793.4	  638.1	 2090.0	...
3334490	  793.3	  638.5	 2090.0	...
3334491	  793.2	  638.9	 2088.0	...
3334492	  793.1	  639.1	 2087.0	...
3334493	  792.9	  639.0	 2086.0	...
3334494	  792.9	  638.8	 2087.0	...
3334495	  792.9	  638.7	 2087.0	...
3334496	  792.9	  638.7	 2087.0	...
3334497	  793.0	  639.5	 2087.0	...
3334498	  793.2	  640.3	 2086.0	...
3334499	  793.4	  641.1	 2086.0	...
3334500	  793.6	  640.4	 2085.0	...
3334501	  793.5	  639.7	 2086.0	...
3334502	  793.7	  639.0	 2086.0	...
3334503	  793.9	  639.0	 2087.0	...
3334504	  794.2	  638.9	 2088.0	...
3334505	  794.2	  638.9	 2087.0	...
3334506	  793.8	  638.8	 2087.0	...
3334507	  793.4	  638.6	 2087.0	...
3334508	  793.4	  639.0	 2087.0	...
3334509	  793.7	  639.6	 2088.0	...
3334510	  793.8	  640.1	 2088.0	...
3334511	  793.5	  640.2	 2089.0	...
3334512	  793.2	  640.0	 2088.0	...
3334513	  793.1	  639.9	 2088.0	...
3334514	  793.0	  640.1	 2087.0	...
3334515	  793.0	  640.4	 2086.0	...
3334516	  793.1	  640.6	 2085.0	...
3334517	  793.1	  640.6	 2088.0	...
3334518	  793.1	  640.5	 2091.0	...
3334519	  793.2	  640.4	 2093.0	...
3334520	  793.2	  640.8	 2093.0	...
3334521	  793.2	  641.0	 2093.0	...
3334522	  792.6	  641.4	 2094.0	...
3334523	  792.0	  641.5	 2094.0	...
3334524	  791.8	  641.4	 2094.0	...
3334525	  792.2	  641.1	 2095.0	...
3334526	  792.4	  640.9	 2095.0	...
3334527	  792.2	  641.3	 2096.0	...
3334528	  792.1	  641.7	 2096.0	...
3334529	  792.1	  641.6	 2096.0	...
3334530	  792.0	  641.2	 2096.0	...
3334531	  791.9	  641.0	 2096.0	...
3334532	  792.3	  641.2	 2096.0	...
3334533	  792.6	  641.4	 2096.0	...
3334534	  792.9	  641.6	 2096.0	...
3334535	  792.7	  641.8	 2097.0	...
3334536	  792.5	  642.0	 2097.0	...
3334537	  792.5	  642.1	 2095.0	...
3334538	  792.6	  642.1	 2094.0	...
3334539	  792.8	  642.1	 2093.0	...
3334540	  792.7	  642.4	 2093.0	...
3334541	  792.6	  642.6	 2093.0	...
3334542	  792.4	  642.5	 2093.0	...
3334543	  792.2	  642.1	 2093.0	...
3334544	  792.0	  641.8	 2094.0	...
3334545	  791.9	  641.6	 2096.0	...
3334546	  791.9	  641.5	 2097.0	...
3334547	  792.0	  641.4	 2098.0	...
3334548	  791.9	  641.4	 2099.0	...
3334549	  791.8	  641.4	 2097.0	...
3334550	  791.6	  641.4	 2095.0	...
3334551	  791.4	  641.3	 2094.0	...
3334552	  791.1	  641.3	 2096.0	...
3334553	  790.7	  641.3	 2099.0	...
3334554	  790.5	  641.2	 2099.0	...
3334555	  790.6	  641.3	 2099.0	...
3334556	  790.8	  641.6	 2099.0	...
3334557	  790.9	  641.8	 2100.0	...
3334558	  791.3	  641.9	 2100.0	...
3334559	  791.6	  642.0	 2099.0	...
3334560	  791.7	  642.1	 2098.0	...
3334561	  791.5	  642.1	 2097.0	...
3334562	  791.4	  642.4	 2098.0	...
3334563	  791.5	  642.7	 2099.0	...
3334564	  791.6	  642.8	 2097.0	...
3334565	  791.6	  642.6	 2095.0	...
3334566	  791.7	  642.3	 2092.0	...
3334567	  791.8	  642.4	 2091.0	...
3334568	  791.8	  642.5	 2090.0	...
3334569	  791.5	  642.0	 2090.0	...
3334570	  791.2	  641.3	 2091.0	...
3334571	  790.8	  641.2	 2093.0	...
3334572	  790.8	  641.6	 2095.0	...
3334573	  790.9	  641.8	 2098.0	...
3334574	  791.0	  641.6	 2100.0	...
3334575	  791.2	  642.0	 2100.0	...
3334576	  791.3	  642.5	 2099.0	...
3334577	  791.3	  642.9	 2097.0	...
3334578	  791.3	  642.4	 2096.0	...
3334579	  791.1	  642.0	 2096.0	...
3334580	  791.0	  641.9	 2096.0	...
3334581	  790.9	  641.6	 2096.0	...
3334582	  790.8	  641.2	 2095.0	...
3334583	  790.6	  640.9	 2094.0	...
3334584	  790.5	  640.9	 2092.0	...
3334585	  790.6	  641.0	 2091.0	...
3334586	  790.8	  641.5	 2091.0	...
3334587	  790.9	  641.9	 2091.0	...
3334588	  791.0	  642.2	 2091.0	...
3334589	  790.8	  642.0	 2090.0	...
3334590	  790.7	  641.9	 2090.0	...
3334591	  790.6	  641.9	 2089.0	...
3334592	  790.9	  641.8	 2088.0	...
3334593	  791.1	  641.6	 2086.0	...
3334594	  791.2	  641.4	 2085.0	...
3334595	  791.2	  641.4	 2084.0	...
3334596	  791.2	  641.6	 2083.0	...
3334597	  791.2	  641.7	 2086.0	...
3334598	  791.2	  641.8	 2089.0	...
3334599	  791.3	  641.9	 2090.0	...
3334600	  791.4	  642.0	 2088.0	...
3334601	  791.6	  642.2	 2086.0	...
3334602	  791.7	  642.1	 2087.0	...
3334603	  791.8	  641.9	 2088.0	...
3334604	  791.9	  641.6	 2089.0	...
3334605	  791.9	  641.6	 2090.0	...
3334606	  791.9	  641.8	 2091.0	...
3334607	  791.8	  642.2	 2092.0	...
3334608	  791.8	  642.4	 2090.0	...
3334609	  791.7	  642.0	 2088.0	...
3334610	  791.6	  641.4	 2086.0	...
3334611	  791.4	  640.9	 2086.0	...
3334612	  791.4	  640.9	 2084.0	...
3334613	  791.5	  640.9	 2083.0	...
3334614	  791.7	  640.8	 2083.0	...
3334615	  791.8	  641.1	 2087.0	...
3334616	  791.8	  641.4	 2091.0	...
3334617	  791.4	  641.8	 2093.0	...
3334618	  791.0	  641.7	 2092.0	...
3334619	  790.9	  641.5	 2091.0	...
3334620	  791.1	  641.6	 2089.0	...
3334621	  791.3	  641.9	 2086.0	...
3334622	  791.3	  642.3	 2084.0	...
3334623	  791.3	  642.2	 2083.0	...
3334624	  791.4	  642.1	 2083.0	...
MSG	3334625 0000 _ Number Off
3334625	  791.5	  642.2	 2085.0	...
3334626	  791.5	  642.3	 2087.0	...
3334627	  791.4	  642.5	 2089.0	...
3334628	  791.5	  642.5	 2091.0	...
3334629	  791.5	  642.5	 2092.0	...
3334630	  791.6	  642.5	 2094.0	...
3334631	  791.5	  642.5	 2093.0	...
3334632	  791.5	  642.5	 2090.0	...
3334633	  791.4	  642.5	 2086.0	...
3334634	  791.4	  642.6	 2084.0	...
3334635	  791.5	  642.7	 2085.0	...
3334636	  791.6	  642.5	 2087.0	...
3334637	  791.7	  642.1	 2087.0	...
3334638	  791.4	  641.9	 2087.0	...
3334639	  791.1	  641.9	 2086.0	...
3334640	  791.0	  641.7	 2087.0	...
3334641	  791.3	  641.6	 2087.0	...
3334642	  791.7	  641.5	 2087.0	...
3334643	  791.6	  642.1	 2086.0	...
3334644	  791.4	  642.5	 2084.0	...
3334645	  791.2	  642.3	 2084.0	...
3334646	  791.2	  641.7	 2084.0	...
3334647	  791.2	  641.4	 2084.0	...
3334648	  791.2	  641.6	 2085.0	...
3334649	  791.4	  641.7	 2085.0	...
3334650	  791.5	  641.7	 2085.0	...
3334651	  791.6	  641.6	 2086.0	...
3334652	  791.8	  641.5	 2086.0	...
3334653	  792.0	  641.4	 2086.0	...
3334654	  792.3	  641.1	 2084.0	...
3334655	  792.4	  640.8	 2082.0	...
3334656	  792.2	  640.7	 2080.0	...
3334657	  791.9	  641.0	 2079.0	...
3334658	  791.6	  641.2	 2079.0	...
3334659	  791.6	  641.0	 2079.0	...
3334660	  791.6	  640.6	 2079.0	...
3334661	  791.5	  640.1	 2078.0	...
3334662	  791.3	  640.0	 2078.0	...
3334663	  791.1	  640.2	 2076.0	...
3334664	  791.5	  640.5	 2074.0	...
3334665	  792.0	  640.7	 2072.0	...
3334666	  792.3	  640.6	 2073.0	...
3334667	  792.2	  640.5	 2074.0	...
3334668	  792.0	  640.4	 2074.0	...
3334669	  792.4	  640.3	 2074.0	...
3334670	  792.8	  640.3	 2075.0	...
3334671	  793.0	  640.4	 2076.0	...
3334672	  792.8	  640.4	 2077.0	...
3334673	  792.6	  640.7	 2078.0	...
3334674	  792.5	  640.9	 2079.0	...
3334675	  792.4	  641.0	 2078.0	...
3334676	  792.1	  641.0	 2075.0	...
3334677	  791.8	  641.1	 2073.0	...
3334678	  791.6	  640.6	 2074.0	...
3334679	  791.8	  640.1	 2075.0	...
3334680	  792.1	  639.7	 2078.0	...
3334681	  792.3	  640.4	 2080.0	...
3334682	  792.3	  641.2	 2079.0	...
3334683	  792.2	  641.7	 2076.0	...
3334684	  792.2	  641.4	 2073.0	...
3334685	  792.1	  641.2	 2074.0	...
3334686	  792.1	  641.0	 2075.0	...
3334687	  791.9	  641.0	 2076.0	...
3334688	  791.7	  640.5	 2075.0	...
3334689	  791.6	  640.0	 2073.0	...
3334690	  791.5	  639.5	 2073.0	...
3334691	  791.5	  639.8	 2072.0	...
3334692	  791.5	  639.9	 2072.0	...
3334693	  791.5	  639.9	 2072.0	...
3334694	  791.7	  639.8	 2071.0	...
3334695	  791.9	  639.9	 2069.0	...
3334696	  792.1	  640.0	 2072.0	...
3334697	  792.1	  640.1	 2075.0	...
3334698	  792.0	  639.6	 2077.0	...
3334699	  791.9	  639.1	 2076.0	...
3334700	  791.8	  638.8	 2076.0	...
3334701	  791.8	  638.9	 2076.0	...
3334702	  791.7	  639.0	 2076.0	...
3334703	  791.8	  639.0	 2076.0	...
3334704	  791.8	  639.1	 2075.0	...
3334705	  791.8	  639.4	 2075.0	...
3334706	  791.6	  639.8	 2077.0	...
3334707	  791.2	  640.2	 2079.0	...
3334708	  791.1	  640.2	 2079.0	...
3334709	  791.0	  640.1	 2076.0	...
3334710	  791.2	  639.8	 2075.0	...
3334711	  791.5	  639.6	 2075.0	...
3334712	  791.9	  639.4	 2076.0	...
3334713	  792.0	  639.4	 2075.0	...
3334714	  792.2	  639.5	 2075.0	...
3334715	  792.3	  639.9	 2075.0	...
3334716	  792.2	  640.2	 2075.0	...
3334717	  791.9	  640.2	 2074.0	...
3334718	  791.6	  640.0	 2073.0	...
3334719	  791.5	  639.7	 2072.0	...
3334720	  791.2	  639.6	 2070.0	...
3334721	  790.9	  639.6	 2070.0	...
3334722	  790.6	  639.7	 2071.0	...
3334723	  790.5	  639.9	 2071.0	...
3334724	  790.5	  640.1	 2072.0	...
3334725	  790.5	  640.3	 2072.0	...
3334726	  790.8	  640.0	 2072.0	...
3334727	  791.1	  639.6	 2072.0	...
3334728	  791.3	  639.3	 2072.0	...
3334729	  791.4	  639.9	 2073.0	...
3334730	  791.4	  640.5	 2075.0	...
3334731	  791.5	  640.5	 2077.0	...
3334732	  791.3	  639.9	 2075.0	...
3334733	  791.2	  639.3	 2072.0	...
3334734	  791.2	  639.3	 2069.0	...
3334735	  791.4	  639.3	 2069.0	...
3334736	  791.7	  639.2	 2069.0	...
3334737	  791.7	  639.1	 2070.0	...
3334738	  791.7	  639.7	 2071.0	...
3334739	  791.7	  640.4	 2072.0	...
3334740	  791.7	  640.6	 2073.0	...
3334741	  791.6	  640.1	 2073.0	...
3334742	  791.4	  640.0	 2073.0	...
3334743	  791.1	  640.5	 2073.0	...
3334744	  790.8	  641.3	 2072.0	...
3334745	  790.5	  641.7	 2071.0	...
3334746	  790.5	  641.7	 2068.0	...
3334747	  790.8	  641.4	 2066.0	...
3334748	  791.3	  641.2	 2066.0	...
3334749	  791.7	  641.3	 2069.0	...
3334750	  792.0	  641.3	 2071.0	...
3334751	  791.9	  641.3	 2073.0	...
3334752	  791.8	  641.3	 2074.0	...
3334753	  791.7	  641.6	 2074.0	...
3334754	  791.7	  642.0	 2071.0	...
3334755	  791.7	  642.1	 2068.0	...
3334756	  791.7	  641.9	 2068.0	...
3334757	  791.7	  641.6	 2068.0	...
3334758	  791.7	  641.6	 2068.0	...
3334759	  791.4	  641.8	 2069.0	...
3334760	  791.0	  642.1	 2071.0	...
3334761	  790.5	  642.6	 2072.0	...
3334762	  790.3	  642.8	 2071.0	...
3334763	  790.1	  643.0	 2071.0	...
3334764	  790.1	  642.7	 2071.0	...
3334765	  790.1	  642.5	 2071.0	...
3334766	  790.2	  642.4	 2070.0	...
3334767	  790.8	  642.2	 2067.0	...
3334768	  791.4	  642.1	 2063.0	...
3334769	  791.8	  642.1	 2066.0	...
3334770	  791.5	  642.2	 2069.0	...
3334771	  791.2	  642.3	 2073.0	...
3334772	  791.2	  642.2	 2072.0	...
3334773	  791.4	  642.1	 2072.0	...
3334774	  791.3	  642.4	 2072.0	...
3334775	  790.8	  642.8	 2073.0	...
3334776	  790.3	  642.7	 2074.0	...
3334777	  790.2	  642.2	 2075.0	...
3334778	  790.1	  642.5	 2076.0	...
3334779	  790.0	  643.2	 2076.0	...
3334780	  789.8	  643.4	 2074.0	...
3334781	  789.7	  643.0	 2071.0	...
3334782	  789.7	  642.7	 2069.0	...
3334783	  789.8	  642.9	 2068.0	...
3334784	  790.0	  643.0	 2067.0	...
3334785	  790.2	  642.8	 2068.0	...
3334786	  790.6	  642.6	 2069.0	...
3334787	  790.9	  642.7	 2071.0	...
3334788	  790.7	  643.0	 2073.0	...
3334789	  790.4	  643.4	 2072.0	...
3334790	  790.0	  643.4	 2070.0	...
3334791	  790.0	  643.4	 2068.0	...
3334792	  790.0	  643.7	 2069.0	...
3334793	  790.1	  643.9	 2070.0	...
3334794	  790.1	  643.7	 2070.0	...
3334795	  790.2	  643.2	 2066.0	...
3334796	  790.2	  642.5	 2063.0	...
3334797	  790.2	  642.3	 2062.0	...
3334798	  790.3	  642.1	 2064.0	...
3334799	  790.3	  642.2	 2065.0	...
3334800	  790.4	  642.6	 2066.0	...
3334801	  790.5	  643.0	 2067.0	...
3334802	  790.5	  643.0	 2069.0	...
3334803	  790.6	  642.6	 2071.0	...
3334804	  790.7	  642.4	 2073.0	...
3334805	  790.7	  642.5	 2072.0	...
3334806	  790.7	  642.5	 2071.0	...
3334807	  790.7	  642.6	 2069.0	...
3334808	  790.7	  642.7	 2067.0	...
3334809	  790.7	  642.9	 2067.0	...
3334810	  790.7	  642.8	 2067.0	...
3334811	  790.5	  642.7	 2069.0	...
3334812	  790.4	  642.5	 2071.0	...
3334813	  790.3	  642.2	 2071.0	...
3334814	  790.3	  642.1	 2070.0	...
3334815	  790.3	  642.2	 2068.0	...
3334816	  790.3	  642.3	 2068.0	...
3334817	  790.2	  642.4	 2068.0	...
3334818	  790.1	  642.3	 2068.0	...
3334819	  790.1	  642.1	 2069.0	...
3334820	  790.2	  641.9	 2069.0	...
3334821	  790.3	  642.0	 2070.0	...
3334822	  790.2	  642.1	 2071.0	...
3334823	  790.1	  642.5	 2067.0	...
3334824	  789.9	  642.8	 2062.0	...
3334825	  789.8	  643.1	 2058.0	...
3334826	  789.9	  643.3	 2062.0	...
3334827	  790.4	  643.3	 2065.0	...
3334828	  791.0	  643.2	 2066.0	...
3334829	  791.3	  643.1	 2062.0	...
3334830	  791.2	  642.6	 2059.0	...
3334831	  791.0	  642.1	 2060.0	...
3334832	  791.0	  641.7	 2062.0	...
3334833	  791.2	  641.7	 2063.0	...
3334834	  791.3	  641.9	 2061.0	...
3334835	  791.3	  641.9	 2059.0	...
3334836	  791.1	  642.1	 2058.0	...
3334837	  790.7	  642.0	 2059.0	...
3334838	  790.5	  641.9	 2061.0	...
3334839	  790.6	  641.8	 2063.0	...
3334840	  790.8	  641.7	 2064.0	...
3334841	  790.9	  641.8	 2063.0	...
3334842	  791.0	  642.0	 2061.0	...
3334843	  791.0	  642.2	 2060.0	...
3334844	  790.9	  642.3	 2060.0	...
3334845	  790.9	  642.5	 2060.0	...
3334846	  791.0	  643.0	 2061.0	...
3334847	  790.9	  643.5	 2061.0	...
3334848	  790.5	  643.8	 2062.0	...
3334849	  790.1	  643.6	 2062.0	...
3334850	  789.9	  643.5	 2061.0	...
3334851	  789.9	  643.4	 2059.0	...
3334852	  789.9	  643.5	 2060.0	...
3334853	  790.0	  643.7	 2061.0	...
3334854	  790.5	  643.8	 2061.0	...
3334855	  791.0	  643.5	 2061.0	...
3334856	  790.9	  643.1	 2060.0	...
3334857	  790.3	  643.1	 2063.0	...
3334858	  789.7	  643.5	 2067.0	...
3334859	  789.7	  643.7	 2071.0	...
3334860	  789.6	  643.7	 2073.0	...
3334861	  789.7	  643.7	 2073.0	...
3334862	  789.8	  643.7	 2070.0	...
3334863	  790.0	  643.9	 2066.0	...
3334864	  790.2	  643.9	 2063.0	...
3334865	  790.3	  643.9	 2064.0	...
3334866	  790.2	  644.6	 2065.0	...
3334867	  790.1	  645.5	 2066.0	...
3334868	  790.2	  646.2	 2067.0	...
3334869	  790.6	  646.0	 2067.0	...
3334870	  791.0	  646.3	 2064.0	...
3334871	  791.4	  646.7	 2061.0	...
3334872	  791.4	  647.1	 2060.0	...
3334873	  791.4	  647.1	 2061.0	...
3334874	  791.4	  647.1	 2062.0	...
3334875	  791.3	  647.1	 2061.0	...
3334876	  791.3	  647.0	 2059.0	...
3334877	  791.4	  647.0	 2058.0	...
3334878	  791.5	  647.0	 2058.0	...
3334879	  791.4	  647.0	 2058.0	...
3334880	  790.8	  647.1	 2058.0	...
3334881	  790.1	  647.3	 2059.0	...
3334882	  789.4	  647.5	 2060.0	...
3334883	  789.2	  647.6	 2061.0	...
3334884	  789.0	  647.7	 2062.0	...
3334885	  789.0	  647.7	 2060.0	...
3334886	  789.0	  647.7	 2058.0	...
3334887	  789.1	  647.7	 2056.0	...
3334888	  789.2	  648.1	 2056.0	...
3334889	  789.3	  648.5	 2058.0	...
3334890	  789.6	  648.9	 2060.0	...
3334891	  790.0	  649.0	 2061.0	...
3334892	  790.3	  649.0	 2060.0	...
3334893	  790.2	  648.8	 2058.0	...
3334894	  790.1	  648.5	 2055.0	...
3334895	  790.1	  648.3	 2052.0	...
3334896	  790.0	  647.9	 2053.0	...
3334897	  789.9	  647.6	 2055.0	...
3334898	  789.8	  647.3	 2058.0	...
3334899	  790.0	  647.3	 2058.0	...
3334900	  790.3	  647.1	 2059.0	...
3334901	  790.6	  646.9	 2059.0	...
3334902	  790.5	  646.8	 2060.0	...
3334903	  790.4	  646.9	 2061.0	...
3334904	  790.2	  646.9	 2063.0	...
3334905	  790.2	  646.9	 2063.0	...
3334906	  790.2	  646.9	 2063.0	...
3334907	  790.2	  646.9	 2063.0	...
3334908	  790.4	  646.9	 2063.0	...
3334909	  790.6	  646.8	 2063.0	...
3334910	  790.8	  647.0	 2064.0	...
3334911	  790.7	  647.2	 2064.0	...
3334912	  790.4	  647.4	 2064.0	...
3334913	  790.2	  647.4	 2063.0	...
3334914	  790.0	  647.4	 2062.0	...
3334915	  790.1	  647.3	 2064.0	...
3334916	  790.2	  647.3	 2065.0	...
3334917	  790.3	  647.2	 2066.0	...
3334918	  790.4	  647.2	 2066.0	...
3334919	  790.5	  647.3	 2067.0	...
3334920	  790.3	  647.4	 2068.0	...
3334921	  790.2	  647.6	 2068.0	...
3334922	  790.0	  647.3	 2067.0	...
3334923	  789.8	  647.0	 2066.0	...
3334924	  789.6	  646.6	 2066.0	...
3334925	  789.6	  646.4	 2065.0	...
3334926	  789.7	  646.2	 2064.0	...
3334927	  789.8	  646.0	 2065.0	...
3334928	  790.0	  646.0	 2067.0	...
3334929	  790.3	  646.3	 2069.0	...
3334930	  790.6	  646.6	 2068.0	...
3334931	  790.8	  646.8	 2068.0	...
3334932	  790.7	  646.7	 2070.0	...
3334933	  790.6	  646.6	 2072.0	...
3334934	  790.4	  646.6	 2075.0	...
3334935	  790.2	  646.7	 2077.0	...
3334936	  789.9	  647.3	 2078.0	...
3334937	  789.7	  647.8	 2079.0	...
3334938	  789.7	  647.9	 2078.0	...
3334939	  789.9	  647.5	 2077.0	...
3334940	  790.4	  646.9	 2074.0	...
3334941	  790.7	  646.7	 2072.0	...
3334942	  790.9	  646.5	 2069.0	...
3334943	  790.9	  646.5	 2069.0	...
3334944	  791.1	  646.5	 2069.0	...
3334945	  791.3	  646.5	 2071.0	...
3334946	  791.5	  646.6	 2072.0	...
3334947	  791.5	  646.7	 2070.0	...
3334948	  791.5	  646.7	 2068.0	...
3334949	  791.5	  647.2	 2066.0	...
3334950	  791.1	  647.8	 2067.0	...
3334951	  790.8	  648.2	 2068.0	...
3334952	  790.5	  648.0	 2068.0	...
3334953	  790.5	  647.8	 2068.0	...
3334954	  790.5	  647.7	 2068.0	...
3334955	  790.6	  647.6	 2068.0	...
3334956	  790.8	  647.2	 2069.0	...
3334957	  791.0	  646.8	 2072.0	...
3334958	  791.1	  646.5	 2075.0	...
3334959	  791.2	  646.1	 2077.0	...
3334960	  791.3	  645.9	 2076.0	...
3334961	  791.4	  645.8	 2076.0	...
3334962	  791.5	  646.0	 2076.0	...
3334963	  791.6	  646.0	 2076.0	...
3334964	  791.8	  645.8	 2076.0	...
3334965	  791.9	  645.4	 2077.0	...
3334966	  791.9	  645.4	 2075.0	...
3334967	  791.5	  645.6	 2073.0	...
3334968	  791.3	  645.9	 2072.0	...
3334969	  791.3	  646.3	 2073.0	...
3334970	  791.5	  646.5	 2073.0	...
3334971	  791.7	  646.8	 2073.0	...
3334972	  791.8	  646.8	 2074.0	...
3334973	  791.8	  646.9	 2076.0	...
3334974	  791.7	  646.5	 2077.0	...
3334975	  791.6	  646.0	 2078.0	...
3334976	  791.6	  645.7	 2075.0	...
3334977	  791.6	  645.7	 2072.0	...
3334978	  791.9	  645.9	 2070.0	...
3334979	  792.1	  646.1	 2070.0	...
3334980	  792.3	  646.2	 2070.0	...
3334981	  792.3	  646.1	 2070.0	...
3334982	  792.1	  646.2	 2070.0	...
3334983	  792.0	  646.4	 2069.0	...
3334984	  791.8	  646.5	 2068.0	...
3334985	  791.8	  646.4	 2068.0	...
3334986	  791.8	  646.0	 2070.0	...
3334987	  791.9	  645.5	 2074.0	...
3334988	  792.0	  645.2	 2077.0	...
3334989	  792.1	  645.3	 2077.0	...
3334990	  792.1	  645.5	 2075.0	...
3334991	  792.1	  645.6	 2073.0	...
3334992	  792.0	  645.6	 2072.0	...
3334993	  791.9	  645.6	 2072.0	...
3334994	  791.9	  645.5	 2073.0	...
3334995	  791.9	  645.4	 2073.0	...
3334996	  791.9	  645.7	 2072.0	...
3334997	  792.0	  646.0	 2070.0	...
3334998	  792.0	  646.1	 2068.0	...
3334999	  792.0	  645.7	 2069.0	...
3335000	  792.0	  645.7	 2070.0	...
3335001	  792.0	  646.1	 2071.0	...
3335002	  792.0	  646.5	 2072.0	...
3335003	  792.3	  646.5	 2074.0	...
3335004	  792.6	  646.4	 2075.0	...
3335005	  792.8	  646.4	 2072.0	...
3335006	  792.7	  646.3	 2069.0	...
3335007	  792.6	  646.3	 2069.0	...
3335008	  792.6	  646.2	 2072.0	...
3335009	  792.7	  646.2	 2073.0	...
3335010	  792.6	  646.1	 2072.0	...
3335011	  792.5	  646.1	 2071.0	...
3335012	  792.4	  646.2	 2073.0	...
3335013	  792.3	  646.3	 2075.0	...
3335014	  792.4	  646.6	 2079.0	...
3335015	  792.5	  646.9	 2080.0	...
3335016	  792.5	  647.3	 2080.0	...
3335017	  792.6	  647.5	 2078.0	...
3335018	  792.5	  647.2	 2077.0	...
3335019	  792.6	  646.5	 2076.0	...
3335020	  792.6	  646.0	 2076.0	...
3335021	  792.7	  646.1	 2073.0	...
3335022	  792.8	  646.2	 2070.0	...
3335023	  793.0	  646.2	 2070.0	...
3335024	  793.8	  646.1	 2071.0	...
3335025	  794.7	  646.0	 2072.0	...
3335026	  796.1	  645.9	 2071.0	...
3335027	  797.3	  646.3	 2071.0	...
3335028	  798.4	  646.7	 2072.0	...
3335029	  799.5	  647.1	 2074.0	...
3335030	  800.9	  646.5	 2076.0	...
3335031	  802.2	  645.8	 2076.0	...
3335032	  803.4	  645.1	 2077.0	...
3335033	  803.9	  645.1	 2076.0	...
3335034	  804.4	  645.3	 2076.0	...
3335035	  804.7	  645.6	 2075.0	...
3335036	  804.9	  645.9	 2076.0	...
3335037	  805.1	  646.2	 2076.0	...
3335038	  805.0	  646.2	 2076.0	...
3335039	  805.0	  646.3	 2076.0	...
3335040	  805.0	  646.2	 2076.0	...
3335041	  805.0	  646.1	 2074.0	...
3335042	  804.8	  646.0	 2072.0	...
3335043	  804.5	  645.9	 2071.0	...
3335044	  804.2	  645.8	 2072.0	...
3335045	  804.4	  645.7	 2071.0	...
3335046	  804.7	  645.7	 2071.0	...
3335047	  805.4	  645.7	 2073.0	...
3335048	  805.7	  645.7	 2075.0	...
3335049	  805.6	  645.7	 2076.0	...
3335050	  805.3	  645.7	 2074.0	...
3335051	  805.0	  645.7	 2073.0	...
3335052	  805.0	  646.2	 2072.0	...
3335053	  804.8	  647.0	 2072.0	...
3335054	  804.6	  647.8	 2071.0	...
3335055	  804.7	  647.9	 2070.0	...
3335056	  804.9	  647.7	 2070.0	...
3335057	  805.0	  647.8	 2070.0	...
3335058	  804.8	  648.5	 2070.0	...
3335059	  805.1	  649.1	 2070.0	...
3335060	  805.6	  649.2	 2069.0	...
3335061	  805.8	  648.9	 2069.0	...
3335062	  805.6	  648.6	 2069.0	...
3335063	  805.7	  648.5	 2070.0	...
3335064	  805.9	  648.4	 2071.0	...
3335065	  806.1	  648.3	 2070.0	...
3335066	  806.6	  648.3	 2069.0	...
3335067	  807.1	  648.1	 2067.0	...
3335068	  807.5	  647.8	 2067.0	...
3335069	  807.6	  647.5	 2066.0	...
3335070	  807.9	  647.4	 2066.0	...
3335071	  808.2	  647.7	 2066.0	...
EFIX R   3334277	3335071	795	  795.2	  641.8	   2081
SSACC R  3335072
3335072	  809.0	  648.0	 2066.0	...
3335073	  809.8	  648.6	 2066.0	...
3335074	  810.5	  648.6	 2066.0	...
3335075	  810.6	  648.4	 2063.0	...
3335076	  811.6	  647.8	 2060.0	...
3335077	  812.7	  647.3	 2058.0	...
3335078	  813.8	  647.0	 2051.0	...
3335079	  814.1	  650.8	 2040.0	...
3335080	  814.6	  659.5	 2026.0	...
3335081	  815.2	  673.7	 2006.0	...
3335082	  815.5	  687.7	 1975.0	...
3335083	  815.2	  697.1	 1945.0	...
3335084	  814.7	  701.1	 1928.0	...
3335085	  812.0	  705.8	 1919.0	...
3335086	  810.1	  717.5	 1902.0	...
3335087	  808.9	  736.2	 1877.0	...
3335088	  810.1	  760.7	 1842.0	...
3335089	  810.3	  787.5	 1789.0	...
3335090	  810.8	  818.4	 1722.0	...
3335091	  811.6	  853.5	 1640.0	...
3335092	  813.9	  890.9	 1557.0	...
3335093	  816.1	  934.4	 1456.0	...
3335094	  818.1	  975.6	 1335.0	...
3335095	  819.8	 1021.3	 1194.0	...
3335096	  821.4	 1054.1	 1041.0	...
3335097	  834.4	 1086.7	  923.0	...
3335098	  865.0	 1108.0	  812.0	...
3335099	  902.8	 1139.2	  720.0	...
3335100	  928.3	 1158.5	  645.0	...
3335101	  935.8	 1172.9	  610.0	...
3335102	  935.8	 1172.9	  610.0	...
SBLINK R 3335103
3335103	   .	   .	    0.0	...
3335104	   .	   .	    0.0	...
3335105	   .	   .	    0.0	...
3335106	   .	   .	    0.0	...
3335107	   .	   .	    0.0	...
3335108	   .	   .	    0.0	...
3335109	   .	   .	    0.0	...
3335110	   .	   .	    0.0	...
3335111	   .	   .	    0.0	...
3335112	   .	   .	    0.0	...
3335113	   .	   .	    0.0	...
3335114	   .	   .	    0.0	...
3335115	   .	   .	    0.0	...
3335116	   .	   .	    0.0	...
3335117	   .	   .	    0.0	...
3335118	   .	   .	    0.0	...
3335119	   .	   .	    0.0	...
3335120	   .	   .	    0.0	...
3335121	   .	   .	    0.0	...
3335122	   .	   .	    0.0	...
3335123	   .	   .	    0.0	...
3335124	   .	   .	    0.0	...
3335125	   .	   .	    0.0	...
3335126	   .	   .	    0.0	...
3335127	   .	   .	    0.0	...
3335128	   .	   .	    0.0	...
3335129	   .	   .	    0.0	...
3335130	   .	   .	    0.0	...
3335131	   .	   .	    0.0	...
3335132	   .	   .	    0.0	...
3335133	   .	   .	    0.0	...
3335134	   .	   .	    0.0	...
3335135	   .	   .	    0.0	...
3335136	   .	   .	    0.0	...
3335137	   .	   .	    0.0	...
3335138	   .	   .	    0.0	...
3335139	   .	   .	    0.0	...
3335140	   .	   .	    0.0	...
3335141	   .	   .	    0.0	...
3335142	   .	   .	    0.0	...
3335143	   .	   .	    0.0	...
3335144	   .	   .	    0.0	...
3335145	   .	   .	    0.0	...
3335146	   .	   .	    0.0	...
3335147	   .	   .	    0.0	...
3335148	   .	   .	    0.0	...
3335149	   .	   .	    0.0	...
3335150	   .	   .	    0.0	...
3335151	   .	   .	    0.0	...
3335152	   .	   .	    0.0	...
3335153	   .	   .	    0.0	...
3335154	   .	   .	    0.0	...
3335155	   .	   .	    0.0	...
3335156	   .	   .	    0.0	...
3335157	   .	   .	    0.0	...
3335158	   .	   .	    0.0	...
3335159	   .	   .	    0.0	...
3335160	   .	   .	    0.0	...
3335161	   .	   .	    0.0	...
3335162	   .	   .	    0.0	...
3335163	   .	   .	    0.0	...
3335164	   .	   .	    0.0	...
3335165	   .	   .	    0.0	...
3335166	   .	   .	    0.0	...
3335167	   .	   .	    0.0	...
3335168	   .	   .	    0.0	...
3335169	   .	   .	    0.0	...
3335170	   .	   .	    0.0	...
3335171	   .	   .	    0.0	...
3335172	   .	   .	    0.0	...
3335173	   .	   .	    0.0	...
3335174	   .	   .	    0.0	...
3335175	   .	   .	    0.0	...
3335176	   .	   .	    0.0	...
3335177	   .	   .	    0.0	...
3335178	   .	   .	    0.0	...
3335179	   .	   .	    0.0	...
3335180	   .	   .	    0.0	...
3335181	   .	   .	    0.0	...
3335182	   .	   .	    0.0	...
3335183	   .	   .	    0.0	...
3335184	   .	   .	    0.0	...
3335185	   .	   .	    0.0	...
3335186	   .	   .	    0.0	...
3335187	   .	   .	    0.0	...
3335188	   .	   .	    0.0	...
3335189	   .	   .	    0.0	...
3335190	   .	   .	    0.0	...
3335191	   .	   .	    0.0	...
3335192	   .	   .	    0.0	...
3335193	   .	   .	    0.0	...
3335194	   .	   .	    0.0	...
3335195	   .	   .	    0.0	...
3335196	   .	   .	    0.0	...
3335197	   .	   .	    0.0	...
3335198	   .	   .	    0.0	...
3335199	   .	   .	    0.0	...
3335200	   .	   .	    0.0	...
3335201	   .	   .	    0.0	...
3335202	   .	   .	    0.0	...
3335203	   .	   .	    0.0	...
3335204	   .	   .	    0.0	...
3335205	   .	   .	    0.0	...
3335206	   .	   .	    0.0	...
3335207	   .	   .	    0.0	...
3335208	   .	   .	    0.0	...
3335209	   .	   .	    0.0	...
3335210	   .	   .	    0.0	...
3335211	   .	   .	    0.0	...
3335212	   .	   .	    0.0	...
3335213	   .	   .	    0.0	...
3335214	   .	   .	    0.0	...
3335215	   .	   .	    0.0	...
3335216	   .	   .	    0.0	...
3335217	   .	   .	    0.0	...
3335218	   .	   .	    0.0	...
3335219	   .	   .	    0.0	...
3335220	   .	   .	    0.0	...
3335221	   .	   .	    0.0	...
3335222	   .	   .	    0.0	...
3335223	   .	   .	    0.0	...
3335224	   .	   .	    0.0	...
3335225	   .	   .	    0.0	...
3335226	   .	   .	    0.0	...
3335227	   .	   .	    0.0	...
3335228	   .	   .	    0.0	...
3335229	   .	   .	    0.0	...
3335230	   .	   .	    0.0	...
3335231	   .	   .	    0.0	...
3335232	   .	   .	    0.0	...
3335233	   .	   .	    0.0	...
3335234	   .	   .	    0.0	...
3335235	   .	   .	    0.0	...
3335236	   .	   .	    0.0	...
3335237	   .	   .	    0.0	...
3335238	   .	   .	    0.0	...
3335239	   .	   .	    0.0	...
3335240	   .	   .	    0.0	...
3335241	   .	   .	    0.0	...
3335242	   .	   .	    0.0	...
3335243	   .	   .	    0.0	...
3335244	   .	   .	    0.0	...
3335245	   .	   .	    0.0	...
3335246	   .	   .	    0.0	...
3335247	   .	   .	    0.0	...
3335248	   .	   .	    0.0	...
3335249	   .	   .	    0.0	...
3335250	   .	   .	    0.0	...
3335251	   .	   .	    0.0	...
3335252	   .	   .	    0.0	...
3335253	   .	   .	    0.0	...
3335254	   .	   .	    0.0	...
3335255	   .	   .	    0.0	...
3335256	   .	   .	    0.0	...
3335257	   .	   .	    0.0	...
3335258	   .	   .	    0.0	...
3335259	   .	   .	    0.0	...
3335260	   .	   .	    0.0	...
3335261	   .	   .	    0.0	...
3335262	   .	   .	    0.0	...
3335263	   .	   .	    0.0	...
3335264	   .	   .	    0.0	...
3335265	   .	   .	    0.0	...
3335266	   .	   .	    0.0	...
3335267	   .	   .	    0.0	...
EBLINK R 3335103	3335267	165
3335268	  827.6	 1022.4	 1197.0	...
3335269	  827.6	 1022.4	 1197.0	...
3335270	  828.4	 1016.6	 1217.0	...
3335271	  829.0	 1006.7	 1238.0	...
3335272	  835.7	  986.8	 1278.0	...
3335273	  845.3	  964.4	 1313.0	...
3335274	  855.5	  942.0	 1351.0	...
3335275	  861.1	  923.3	 1382.0	...
3335276	  863.2	  908.4	 1400.0	...
3335277	  864.7	  893.3	 1437.0	...
3335278	  864.4	  880.4	 1488.0	...
3335279	  863.6	  866.8	 1542.0	...
3335280	  864.2	  852.3	 1586.0	...
3335281	  864.8	  836.4	 1611.0	...
3335282	  865.9	  821.1	 1645.0	...
3335283	  866.2	  807.0	 1665.0	...
3335284	  866.5	  793.2	 1695.0	...
3335285	  867.9	  779.3	 1718.0	...
3335286	  868.6	  766.2	 1742.0	...
3335287	  868.5	  755.2	 1762.0	...
3335288	  866.6	  745.6	 1774.0	...
3335289	  864.8	  736.1	 1789.0	...
3335290	  864.0	  727.3	 1795.0	...
3335291	  862.7	  720.8	 1816.0	...
3335292	  861.3	  713.4	 1838.0	...
3335293	  859.7	  706.2	 1861.0	...
3335294	  858.9	  700.2	 1869.0	...
3335295	  857.9	  694.1	 1878.0	...
3335296	  857.0	  689.6	 1888.0	...
3335297	  856.0	  682.9	 1905.0	...
3335298	  855.1	  677.7	 1915.0	...
3335299	  854.8	  672.0	 1925.0	...
3335300	  854.7	  665.4	 1938.0	...
3335301	  855.3	  660.2	 1948.0	...
3335302	  856.1	  654.1	 1958.0	...
3335303	  857.0	  649.2	 1965.0	...
3335304	  857.3	  644.8	 1975.0	...
3335305	  857.4	  641.2	 1986.0	...
3335306	  858.5	  637.7	 1989.0	...
3335307	  859.5	  633.7	 1989.0	...
3335308	  860.3	  628.9	 1995.0	...
3335309	  861.0	  625.7	 2000.0	...
3335310	  861.8	  623.3	 2005.0	...
3335311	  862.8	  623.0	 2004.0	...
3335312	  863.5	  622.3	 2003.0	...
3335313	  864.1	  621.7	 2002.0	...
3335314	  864.6	  621.1	 2001.0	...
3335315	  864.5	  620.9	 1998.0	...
3335316	  864.5	  621.5	 1996.0	...
3335317	  864.9	  626.4	 1995.0	...
3335318	  865.6	  631.3	 1993.0	...
3335319	  866.2	  635.5	 1994.0	...
3335320	  866.5	  635.4	 2001.0	...
3335321	  866.6	  635.3	 2010.0	...
3335322	  866.6	  635.2	 2020.0	...
3335323	  866.4	  634.2	 2026.0	...
ESACC R  3335072	3335323	252	  809.0	  648.0	  866.4	  634.2	   1.26	    770
SFIX R   3335324
3335324	  866.2	  632.7	 2029.0	...
3335325	  866.0	  629.9	 2031.0	...
3335326	  865.8	  628.0	 2033.0	...
3335327	  865.5	  625.4	 2042.0	...
3335328	  865.3	  624.2	 2050.0	...
3335329	  865.1	  621.3	 2058.0	...
3335330	  864.4	  619.5	 2058.0	...
3335331	  863.8	  617.4	 2058.0	...
3335332	  863.1	  616.3	 2057.0	...
3335333	  863.1	  615.3	 2057.0	...
3335334	  863.1	  614.6	 2057.0	...
3335335	  863.1	  614.3	 2059.0	...
3335336	  863.1	  614.1	 2061.0	...
3335337	  863.0	  614.0	 2063.0	...
3335338	  862.9	  614.2	 2062.0	...
3335339	  862.9	  614.6	 2060.0	...
3335340	  862.9	  615.3	 2060.0	...
3335341	  862.8	  615.5	 2060.0	...
3335342	  862.4	  616.0	 2059.0	...
3335343	  862.0	  616.4	 2060.0	...
3335344	  861.8	  616.9	 2061.0	...
3335345	  861.9	  617.2	 2062.0	...
3335346	  862.0	  617.5	 2062.0	...
3335347	  862.0	  617.8	 2062.0	...
3335348	  862.0	  619.0	 2061.0	...
3335349	  861.9	  620.1	 2059.0	...
3335350	  862.0	  621.0	 2057.0	...
3335351	  862.1	  620.5	 2054.0	...
3335352	  862.1	  620.0	 2053.0	...
3335353	  862.0	  619.5	 2054.0	...
3335354	  861.5	  619.5	 2054.0	...
3335355	  860.9	  619.4	 2056.0	...
3335356	  860.2	  619.2	 2058.0	...
3335357	  859.4	  618.9	 2059.0	...
3335358	  858.3	  618.8	 2058.0	...
3335359	  857.3	  618.7	 2058.0	...
3335360	  856.1	  618.9	 2058.0	...
3335361	  855.0	  619.2	 2058.0	...
3335362	  853.1	  619.8	 2058.0	...
3335363	  851.1	  620.1	 2058.0	...
3335364	  849.2	  620.2	 2057.0	...
3335365	  847.4	  620.2	 2053.0	...
3335366	  846.2	  620.3	 2049.0	...
3335367	  844.4	  620.6	 2046.0	...
3335368	  842.8	  620.9	 2047.0	...
3335369	  841.7	  620.1	 2048.0	...
3335370	  840.8	  619.1	 2048.0	...
3335371	  839.8	  617.9	 2048.0	...
3335372	  839.0	  617.5	 2048.0	...
3335373	  838.4	  616.8	 2049.0	...
3335374	  837.9	  616.5	 2050.0	...
3335375	  837.4	  616.1	 2050.0	...
3335376	  837.0	  616.3	 2051.0	...
3335377	  837.1	  616.4	 2052.0	...
3335378	  836.5	  616.4	 2053.0	...
3335379	  835.7	  616.3	 2051.0	...
3335380	  835.1	  616.3	 2050.0	...
3335381	  835.2	  616.3	 2049.0	...
3335382	  834.7	  616.5	 2050.0	...
3335383	  834.1	  616.7	 2050.0	...
3335384	  833.5	  617.1	 2047.0	...
3335385	  833.3	  617.5	 2042.0	...
3335386	  833.3	  618.0	 2040.0	...
3335387	  833.6	  618.7	 2043.0	...
3335388	  833.9	  619.2	 2047.0	...
3335389	  834.3	  619.6	 2049.0	...
3335390	  834.7	  619.4	 2051.0	...
3335391	  835.2	  619.5	 2052.0	...
3335392	  836.0	  619.7	 2052.0	...
3335393	  836.3	  619.4	 2052.0	...
3335394	  836.7	  618.7	 2052.0	...
3335395	  836.9	  618.1	 2053.0	...
3335396	  836.9	  618.1	 2052.0	...
3335397	  836.7	  618.1	 2049.0	...
3335398	  836.5	  618.4	 2047.0	...
3335399	  835.7	  618.8	 2046.0	...
3335400	  835.0	  618.5	 2046.0	...
3335401	  834.3	  617.9	 2046.0	...
3335402	  834.0	  617.1	 2048.0	...
3335403	  834.0	  617.1	 2051.0	...
3335404	  833.4	  617.1	 2050.0	...
3335405	  832.8	  617.3	 2048.0	...
3335406	  832.3	  617.5	 2045.0	...
3335407	  832.3	  617.7	 2046.0	...
3335408	  832.5	  617.8	 2049.0	...
3335409	  832.7	  618.0	 2050.0	...
3335410	  832.5	  618.6	 2051.0	...
3335411	  832.0	  619.2	 2051.0	...
3335412	  831.7	  619.7	 2050.0	...
3335413	  831.7	  619.6	 2050.0	...
3335414	  831.6	  619.6	 2051.0	...
3335415	  831.4	  619.8	 2052.0	...
3335416	  831.1	  620.0	 2052.0	...
3335417	  831.0	  620.3	 2051.0	...
3335418	  830.9	  620.7	 2051.0	...
3335419	  830.9	  621.2	 2052.0	...
3335420	  831.0	  621.4	 2053.0	...
3335421	  831.3	  621.4	 2053.0	...
3335422	  831.6	  621.6	 2051.0	...
3335423	  832.0	  621.9	 2049.0	...
3335424	  832.0	  621.5	 2049.0	...
3335425	  831.8	  620.9	 2050.0	...
3335426	  831.4	  620.0	 2052.0	...
3335427	  831.1	  619.8	 2054.0	...
3335428	  831.1	  619.6	 2055.0	...
3335429	  831.1	  619.7	 2055.0	...
3335430	  830.9	  619.6	 2054.0	...
3335431	  830.6	  619.3	 2053.0	...
3335432	  830.2	  619.1	 2052.0	...
3335433	  830.0	  618.8	 2050.0	...
3335434	  829.9	  618.7	 2049.0	...
3335435	  829.9	  618.5	 2052.0	...
3335436	  829.9	  618.4	 2055.0	...
3335437	  829.9	  618.3	 2058.0	...
3335438	  829.9	  618.3	 2058.0	...
3335439	  829.9	  618.9	 2059.0	...
3335440	  829.8	  619.6	 2060.0	...
3335441	  829.8	  620.2	 2060.0	...
3335442	  829.7	  620.3	 2062.0	...
3335443	  829.6	  620.2	 2063.0	...
3335444	  829.6	  620.1	 2062.0	...
3335445	  829.5	  619.9	 2059.0	...
3335446	  829.6	  619.9	 2057.0	...
3335447	  829.5	  619.9	 2058.0	...
[truncated: 4,254,908 more chars]
