# Supplementary material for: With an eye on uncertainty: Modelling pupillary responses to environmental volatility
Source: PLoS Comput Biol. 2019 Jul 5;15(7):e1007126. doi: 10.1371/journal.pcbi.1007126 (PMC6636765; doi:10.1371/journal.pcbi.1007126)
Supplement: S1 Data — Zip file containing the pupillometry data for participant 1. (ZIP) [file pcbi.1007126.s001.zip › P1/trial10.asc]

** CONVERTED FROM C:\Users\tparr\Documents\PVR\P1_0712\trial10.edf using edfapi 3.1 Win32 Nov 24 2009 on Thu Dec 07 10:05:26 2017
** DATE: Thu Dec  7 10:50:15 2017
** TYPE: EDF_FILE BINARY EVENT SAMPLE TAGGED
** VERSION: EYELINK II 1
** SOURCE: EYELINK CL
** EYELINK II CL v4.48 Nov 25 2009
** CAMERA: EyeLink CL Version 1.4 Sensor=BHA
** SERIAL NUMBER: CL1-AAD42
** CAMERA_CONFIG: AAD42140.SCD
**

MSG	3183714 RECCFG CR 1000 2 0 R
MSG	3183714 ELCLCFG MTABLER
MSG	3183714 GAZE_COORDS 0.00 0.00 1599.00 1199.00
MSG	3183714 THRESHOLDS R 122 225
MSG	3183714 ELCL_PROC CENTROID (3)
MSG	3183714 ELCL_PCR_PARAM 5 3.0
START	3183715 	RIGHT	SAMPLES	EVENTS
PRESCALER	1
VPRESCALER	1
PUPIL	AREA
EVENTS	GAZE	RIGHT	RATE	1000.00	TRACKING	CR	FILTER	2
SAMPLES	GAZE	RIGHT	RATE	1000.00	TRACKING	CR	FILTER	2
MSG	3183715 !MODE RECORD CR 1000 2 0 R
3183715	  777.4	  616.8	 2514.0	...
INPUT	3183715	127
3183716	  777.4	  616.8	 2514.0	...
3183717	  777.3	  616.8	 2515.0	...
3183718	  777.2	  616.9	 2516.0	...
3183719	  777.2	  617.0	 2516.0	...
3183720	  777.1	  617.0	 2517.0	...
3183721	  777.1	  617.0	 2517.0	...
SFIX R   3183722
3183722	  776.9	  617.0	 2516.0	...
3183723	  776.8	  617.2	 2514.0	...
3183724	  776.7	  617.6	 2514.0	...
3183725	  776.8	  618.0	 2514.0	...
3183726	  777.1	  618.0	 2514.0	...
3183727	  777.3	  617.6	 2514.0	...
3183728	  777.5	  617.1	 2513.0	...
3183729	  777.6	  616.8	 2511.0	...
3183730	  777.6	  616.7	 2508.0	...
3183731	  777.7	  616.7	 2506.0	...
3183732	  777.7	  616.8	 2507.0	...
3183733	  777.7	  616.8	 2508.0	...
3183734	  777.7	  616.8	 2511.0	...
3183735	  777.7	  616.8	 2514.0	...
3183736	  777.6	  616.8	 2517.0	...
3183737	  777.6	  616.8	 2517.0	...
3183738	  777.6	  616.8	 2513.0	...
3183739	  777.6	  616.9	 2509.0	...
3183740	  777.6	  616.9	 2507.0	...
3183741	  777.6	  616.9	 2507.0	...
3183742	  777.7	  616.9	 2508.0	...
3183743	  778.1	  616.8	 2507.0	...
3183744	  778.5	  616.7	 2506.0	...
3183745	  779.0	  616.6	 2506.0	...
3183746	  779.0	  616.6	 2507.0	...
3183747	  778.7	  616.5	 2509.0	...
3183748	  778.4	  616.8	 2510.0	...
3183749	  778.3	  617.0	 2508.0	...
3183750	  778.8	  616.9	 2506.0	...
3183751	  779.3	  616.4	 2504.0	...
3183752	  779.5	  616.0	 2505.0	...
3183753	  779.4	  615.8	 2507.0	...
3183754	  779.2	  615.9	 2507.0	...
3183755	  779.0	  615.9	 2507.0	...
3183756	  778.8	  615.9	 2507.0	...
3183757	  778.9	  615.8	 2507.0	...
3183758	  779.1	  615.7	 2506.0	...
3183759	  779.3	  615.5	 2505.0	...
3183760	  779.1	  615.5	 2504.0	...
3183761	  778.8	  615.6	 2504.0	...
3183762	  778.7	  615.7	 2504.0	...
3183763	  778.9	  615.8	 2505.0	...
3183764	  779.3	  616.4	 2506.0	...
3183765	  779.6	  617.0	 2508.0	...
3183766	  779.6	  617.6	 2508.0	...
3183767	  779.5	  617.2	 2507.0	...
3183768	  779.5	  616.8	 2504.0	...
3183769	  779.5	  616.5	 2503.0	...
3183770	  779.5	  616.8	 2504.0	...
3183771	  779.5	  617.2	 2505.0	...
3183772	  779.7	  617.5	 2505.0	...
3183773	  779.8	  617.7	 2506.0	...
3183774	  780.0	  617.9	 2506.0	...
3183775	  780.1	  618.1	 2506.0	...
3183776	  780.2	  618.1	 2506.0	...
3183777	  780.3	  618.2	 2505.0	...
3183778	  780.4	  618.3	 2505.0	...
3183779	  780.6	  618.2	 2504.0	...
3183780	  780.3	  618.2	 2502.0	...
3183781	  780.0	  618.2	 2500.0	...
3183782	  779.6	  617.7	 2499.0	...
3183783	  779.8	  617.3	 2499.0	...
3183784	  779.9	  617.0	 2500.0	...
3183785	  780.1	  617.4	 2500.0	...
3183786	  780.1	  617.7	 2501.0	...
3183787	  780.2	  617.8	 2501.0	...
3183788	  780.4	  617.6	 2501.0	...
3183789	  780.6	  617.3	 2500.0	...
3183790	  780.8	  617.5	 2499.0	...
3183791	  780.8	  617.8	 2499.0	...
3183792	  780.7	  618.0	 2498.0	...
3183793	  780.6	  618.0	 2498.0	...
3183794	  780.4	  617.7	 2499.0	...
3183795	  780.3	  617.7	 2499.0	...
3183796	  780.5	  617.5	 2499.0	...
3183797	  780.8	  617.3	 2499.0	...
3183798	  781.2	  617.1	 2499.0	...
3183799	  781.1	  616.9	 2499.0	...
3183800	  781.5	  616.9	 2501.0	...
3183801	  781.7	  616.9	 2502.0	...
3183802	  781.9	  617.0	 2503.0	...
3183803	  781.8	  617.2	 2503.0	...
3183804	  781.6	  617.4	 2501.0	...
3183805	  781.4	  617.7	 2497.0	...
3183806	  781.3	  617.4	 2494.0	...
3183807	  781.1	  617.0	 2492.0	...
3183808	  781.2	  616.8	 2492.0	...
3183809	  781.3	  616.8	 2490.0	...
3183810	  781.4	  616.9	 2489.0	...
3183811	  781.5	  616.9	 2489.0	...
3183812	  781.5	  617.1	 2491.0	...
3183813	  781.5	  617.3	 2493.0	...
3183814	  781.2	  617.7	 2495.0	...
3183815	  780.9	  618.0	 2495.0	...
3183816	  780.8	  618.4	 2496.0	...
3183817	  781.1	  618.4	 2498.0	...
3183818	  781.6	  618.4	 2500.0	...
3183819	  782.0	  618.6	 2500.0	...
3183820	  782.3	  619.1	 2497.0	...
3183821	  782.3	  619.6	 2495.0	...
3183822	  782.3	  619.8	 2494.0	...
3183823	  782.2	  619.8	 2493.0	...
3183824	  782.2	  619.8	 2490.0	...
3183825	  781.5	  619.2	 2487.0	...
3183826	  780.4	  618.7	 2486.0	...
3183827	  779.2	  617.8	 2488.0	...
EFIX R   3183722	3183827	106	  779.7	  617.3	   2503
SSACC R  3183828
3183828	  778.5	  617.3	 2491.0	...
3183829	  777.1	  616.8	 2493.0	...
3183830	  775.3	  615.9	 2493.0	...
3183831	  773.1	  615.1	 2493.0	...
3183832	  771.5	  614.1	 2493.0	...
3183833	  770.2	  613.7	 2494.0	...
3183834	  768.8	  612.9	 2495.0	...
ESACC R  3183828	3183834	7	  778.5	  617.3	  768.8	  612.9	   0.23	     36
SFIX R   3183835
3183835	  767.8	  611.3	 2495.0	...
3183836	  766.6	  609.9	 2496.0	...
3183837	  766.0	  608.9	 2497.0	...
3183838	  765.4	  608.9	 2494.0	...
3183839	  765.1	  608.8	 2491.0	...
3183840	  765.0	  608.6	 2489.0	...
3183841	  765.0	  608.6	 2488.0	...
3183842	  765.0	  609.0	 2488.0	...
3183843	  765.7	  609.8	 2488.0	...
3183844	  766.5	  610.6	 2488.0	...
3183845	  767.4	  611.1	 2489.0	...
3183846	  767.6	  611.2	 2489.0	...
3183847	  768.2	  611.3	 2488.0	...
3183848	  768.6	  611.3	 2487.0	...
3183849	  769.3	  611.3	 2488.0	...
3183850	  769.7	  611.5	 2489.0	...
3183851	  770.2	  611.7	 2487.0	...
3183852	  770.7	  611.9	 2484.0	...
3183853	  771.2	  611.9	 2482.0	...
3183854	  771.5	  612.1	 2483.0	...
3183855	  771.4	  612.3	 2485.0	...
3183856	  771.4	  612.5	 2486.0	...
3183857	  771.2	  612.0	 2488.0	...
3183858	  771.0	  611.5	 2487.0	...
3183859	  770.9	  611.6	 2485.0	...
3183860	  771.0	  612.2	 2484.0	...
3183861	  771.1	  612.9	 2486.0	...
3183862	  770.9	  612.5	 2489.0	...
3183863	  770.6	  612.1	 2488.0	...
3183864	  770.2	  611.6	 2487.0	...
3183865	  770.0	  611.4	 2483.0	...
3183866	  769.9	  611.3	 2483.0	...
3183867	  769.9	  611.6	 2482.0	...
3183868	  769.9	  612.3	 2483.0	...
3183869	  770.0	  613.0	 2484.0	...
3183870	  770.0	  613.5	 2484.0	...
3183871	  770.1	  613.8	 2484.0	...
3183872	  770.1	  613.2	 2482.0	...
3183873	  770.0	  612.4	 2480.0	...
3183874	  770.0	  611.3	 2477.0	...
3183875	  769.9	  611.0	 2477.0	...
3183876	  769.7	  610.8	 2480.0	...
3183877	  769.5	  611.0	 2483.0	...
3183878	  769.6	  611.2	 2486.0	...
3183879	  769.7	  611.4	 2486.0	...
3183880	  769.9	  611.5	 2484.0	...
3183881	  770.1	  611.6	 2481.0	...
3183882	  770.4	  611.8	 2478.0	...
3183883	  770.7	  612.0	 2478.0	...
3183884	  770.8	  612.0	 2478.0	...
3183885	  770.8	  612.1	 2477.0	...
3183886	  770.8	  612.1	 2476.0	...
3183887	  770.8	  612.1	 2476.0	...
3183888	  770.9	  612.1	 2475.0	...
3183889	  771.0	  612.0	 2473.0	...
3183890	  771.1	  611.9	 2471.0	...
3183891	  771.1	  612.3	 2472.0	...
3183892	  771.0	  612.8	 2473.0	...
3183893	  771.0	  613.0	 2474.0	...
3183894	  770.6	  612.8	 2475.0	...
3183895	  770.4	  612.5	 2476.0	...
3183896	  770.2	  612.4	 2477.0	...
3183897	  770.1	  612.3	 2477.0	...
3183898	  770.2	  612.2	 2476.0	...
3183899	  770.2	  612.1	 2475.0	...
3183900	  770.2	  612.0	 2472.0	...
3183901	  770.2	  611.8	 2471.0	...
3183902	  770.4	  611.6	 2471.0	...
3183903	  770.4	  611.6	 2474.0	...
3183904	  770.4	  612.0	 2476.0	...
3183905	  770.3	  612.5	 2475.0	...
3183906	  770.1	  612.7	 2474.0	...
3183907	  769.9	  612.5	 2473.0	...
3183908	  769.8	  612.3	 2473.0	...
3183909	  769.8	  612.6	 2474.0	...
3183910	  769.9	  612.8	 2475.0	...
3183911	  770.1	  612.9	 2475.0	...
3183912	  770.3	  612.9	 2474.0	...
3183913	  770.7	  612.6	 2472.0	...
3183914	  770.9	  612.5	 2471.0	...
3183915	  771.1	  612.3	 2472.0	...
3183916	  770.9	  612.6	 2472.0	...
3183917	  770.9	  612.9	 2472.0	...
3183918	  770.9	  613.1	 2472.0	...
3183919	  771.0	  613.1	 2471.0	...
3183920	  771.0	  613.1	 2473.0	...
3183921	  770.9	  613.1	 2475.0	...
3183922	  770.7	  613.2	 2478.0	...
3183923	  770.6	  613.3	 2478.0	...
3183924	  770.4	  613.4	 2475.0	...
3183925	  770.4	  613.5	 2473.0	...
3183926	  770.9	  613.6	 2470.0	...
3183927	  771.4	  613.6	 2470.0	...
3183928	  771.6	  613.7	 2469.0	...
3183929	  771.3	  613.5	 2469.0	...
3183930	  770.9	  613.3	 2470.0	...
3183931	  771.0	  613.0	 2472.0	...
3183932	  771.1	  613.0	 2474.0	...
3183933	  771.3	  613.1	 2473.0	...
3183934	  771.6	  613.1	 2473.0	...
3183935	  771.8	  613.1	 2473.0	...
3183936	  771.8	  613.0	 2472.0	...
3183937	  771.8	  612.9	 2472.0	...
3183938	  771.9	  612.9	 2472.0	...
3183939	  772.0	  612.8	 2472.0	...
3183940	  772.1	  612.7	 2473.0	...
3183941	  772.1	  612.6	 2472.0	...
3183942	  772.2	  612.5	 2472.0	...
3183943	  772.2	  612.5	 2470.0	...
3183944	  772.3	  612.4	 2469.0	...
3183945	  771.9	  612.2	 2467.0	...
3183946	  771.6	  612.0	 2468.0	...
3183947	  771.3	  611.9	 2468.0	...
3183948	  771.3	  612.1	 2468.0	...
3183949	  771.9	  612.3	 2468.0	...
3183950	  772.5	  612.4	 2467.0	...
3183951	  773.0	  612.4	 2467.0	...
3183952	  772.8	  612.4	 2470.0	...
3183953	  772.6	  612.5	 2472.0	...
3183954	  772.7	  612.5	 2475.0	...
3183955	  772.9	  612.5	 2474.0	...
3183956	  773.1	  612.6	 2474.0	...
3183957	  773.0	  612.9	 2474.0	...
3183958	  772.9	  613.3	 2475.0	...
3183959	  773.4	  613.3	 2476.0	...
3183960	  774.0	  613.4	 2475.0	...
3183961	  774.9	  613.8	 2472.0	...
EFIX R   3183835	3183961	127	  770.5	  612.2	   2478
SSACC R  3183962
3183962	  775.2	  615.1	 2470.0	...
3183963	  775.7	  617.1	 2469.0	...
3183964	  775.9	  619.7	 2472.0	...
3183965	  776.6	  622.1	 2474.0	...
3183966	  777.3	  625.1	 2477.0	...
3183967	  777.9	  628.2	 2479.0	...
3183968	  778.0	  631.3	 2474.0	...
3183969	  778.1	  634.5	 2467.0	...
3183970	  777.9	  637.6	 2460.0	...
3183971	  777.8	  642.1	 2454.0	...
3183972	  777.6	  646.8	 2448.0	...
3183973	  777.5	  652.3	 2434.0	...
3183974	  776.1	  662.4	 2423.0	...
3183975	  774.3	  677.6	 2406.0	...
3183976	  772.2	  698.6	 2387.0	...
3183977	  769.7	  718.9	 2357.0	...
3183978	  766.0	  738.1	 2323.0	...
3183979	  762.7	  757.5	 2291.0	...
3183980	  761.1	  773.1	 2267.0	...
3183981	  761.5	  790.8	 2240.0	...
3183982	  762.4	  806.0	 2210.0	...
3183983	  763.7	  826.8	 2167.0	...
3183984	  764.9	  847.0	 2124.0	...
3183985	  766.2	  870.1	 2071.0	...
3183986	  769.1	  895.9	 2019.0	...
3183987	  772.3	  923.7	 1954.0	...
3183988	  775.8	  952.8	 1889.0	...
3183989	  777.9	  982.9	 1819.0	...
3183990	  779.7	 1013.6	 1746.0	...
3183991	  775.4	 1041.7	 1681.0	...
3183992	  767.8	 1069.3	 1614.0	...
3183993	  755.4	 1096.4	 1561.0	...
3183994	  746.5	 1128.0	 1501.0	...
3183995	  740.3	 1148.5	 1467.0	...
3183996	  738.4	 1159.9	 1449.0	...
3183997	  738.4	 1159.9	 1449.0	...
SBLINK R 3183998
3183998	   .	   .	    0.0	...
3183999	   .	   .	    0.0	...
3184000	   .	   .	    0.0	...
3184001	   .	   .	    0.0	...
3184002	   .	   .	    0.0	...
3184003	   .	   .	    0.0	...
3184004	   .	   .	    0.0	...
3184005	   .	   .	    0.0	...
3184006	   .	   .	    0.0	...
3184007	   .	   .	    0.0	...
3184008	   .	   .	    0.0	...
3184009	   .	   .	    0.0	...
3184010	   .	   .	    0.0	...
3184011	   .	   .	    0.0	...
3184012	   .	   .	    0.0	...
3184013	   .	   .	    0.0	...
3184014	   .	   .	    0.0	...
3184015	   .	   .	    0.0	...
3184016	   .	   .	    0.0	...
3184017	   .	   .	    0.0	...
3184018	   .	   .	    0.0	...
3184019	   .	   .	    0.0	...
3184020	   .	   .	    0.0	...
3184021	   .	   .	    0.0	...
3184022	   .	   .	    0.0	...
3184023	   .	   .	    0.0	...
3184024	   .	   .	    0.0	...
3184025	   .	   .	    0.0	...
3184026	   .	   .	    0.0	...
3184027	   .	   .	    0.0	...
3184028	   .	   .	    0.0	...
3184029	   .	   .	    0.0	...
3184030	   .	   .	    0.0	...
3184031	   .	   .	    0.0	...
3184032	   .	   .	    0.0	...
3184033	   .	   .	    0.0	...
3184034	   .	   .	    0.0	...
3184035	   .	   .	    0.0	...
3184036	   .	   .	    0.0	...
3184037	   .	   .	    0.0	...
3184038	   .	   .	    0.0	...
3184039	   .	   .	    0.0	...
3184040	   .	   .	    0.0	...
3184041	   .	   .	    0.0	...
3184042	   .	   .	    0.0	...
3184043	   .	   .	    0.0	...
3184044	   .	   .	    0.0	...
3184045	   .	   .	    0.0	...
3184046	   .	   .	    0.0	...
3184047	   .	   .	    0.0	...
3184048	   .	   .	    0.0	...
3184049	   .	   .	    0.0	...
3184050	   .	   .	    0.0	...
3184051	   .	   .	    0.0	...
3184052	   .	   .	    0.0	...
3184053	   .	   .	    0.0	...
3184054	   .	   .	    0.0	...
3184055	   .	   .	    0.0	...
3184056	   .	   .	    0.0	...
3184057	   .	   .	    0.0	...
3184058	   .	   .	    0.0	...
3184059	   .	   .	    0.0	...
3184060	   .	   .	    0.0	...
3184061	   .	   .	    0.0	...
3184062	   .	   .	    0.0	...
3184063	   .	   .	    0.0	...
3184064	   .	   .	    0.0	...
3184065	   .	   .	    0.0	...
3184066	   .	   .	    0.0	...
3184067	   .	   .	    0.0	...
3184068	   .	   .	    0.0	...
3184069	   .	   .	    0.0	...
3184070	   .	   .	    0.0	...
3184071	   .	   .	    0.0	...
3184072	   .	   .	    0.0	...
3184073	   .	   .	    0.0	...
3184074	   .	   .	    0.0	...
3184075	   .	   .	    0.0	...
3184076	   .	   .	    0.0	...
3184077	   .	   .	    0.0	...
3184078	   .	   .	    0.0	...
3184079	   .	   .	    0.0	...
3184080	   .	   .	    0.0	...
3184081	   .	   .	    0.0	...
3184082	   .	   .	    0.0	...
3184083	   .	   .	    0.0	...
3184084	   .	   .	    0.0	...
3184085	   .	   .	    0.0	...
3184086	   .	   .	    0.0	...
3184087	   .	   .	    0.0	...
3184088	   .	   .	    0.0	...
3184089	   .	   .	    0.0	...
3184090	   .	   .	    0.0	...
3184091	   .	   .	    0.0	...
3184092	   .	   .	    0.0	...
3184093	   .	   .	    0.0	...
3184094	   .	   .	    0.0	...
3184095	   .	   .	    0.0	...
3184096	   .	   .	    0.0	...
3184097	   .	   .	    0.0	...
3184098	   .	   .	    0.0	...
3184099	   .	   .	    0.0	...
3184100	   .	   .	    0.0	...
3184101	   .	   .	    0.0	...
3184102	   .	   .	    0.0	...
3184103	   .	   .	    0.0	...
3184104	   .	   .	    0.0	...
3184105	   .	   .	    0.0	...
3184106	   .	   .	    0.0	...
3184107	   .	   .	    0.0	...
3184108	   .	   .	    0.0	...
3184109	   .	   .	    0.0	...
3184110	   .	   .	    0.0	...
3184111	   .	   .	    0.0	...
3184112	   .	   .	    0.0	...
3184113	   .	   .	    0.0	...
3184114	   .	   .	    0.0	...
3184115	   .	   .	    0.0	...
3184116	   .	   .	    0.0	...
3184117	   .	   .	    0.0	...
3184118	   .	   .	    0.0	...
3184119	   .	   .	    0.0	...
3184120	   .	   .	    0.0	...
3184121	   .	   .	    0.0	...
3184122	   .	   .	    0.0	...
3184123	   .	   .	    0.0	...
3184124	   .	   .	    0.0	...
3184125	   .	   .	    0.0	...
3184126	   .	   .	    0.0	...
3184127	   .	   .	    0.0	...
3184128	   .	   .	    0.0	...
3184129	   .	   .	    0.0	...
3184130	   .	   .	    0.0	...
3184131	   .	   .	    0.0	...
3184132	   .	   .	    0.0	...
3184133	   .	   .	    0.0	...
3184134	   .	   .	    0.0	...
3184135	   .	   .	    0.0	...
3184136	   .	   .	    0.0	...
3184137	   .	   .	    0.0	...
3184138	   .	   .	    0.0	...
3184139	   .	   .	    0.0	...
3184140	   .	   .	    0.0	...
3184141	   .	   .	    0.0	...
3184142	   .	   .	    0.0	...
3184143	   .	   .	    0.0	...
3184144	   .	   .	    0.0	...
3184145	   .	   .	    0.0	...
3184146	   .	   .	    0.0	...
3184147	   .	   .	    0.0	...
3184148	   .	   .	    0.0	...
3184149	   .	   .	    0.0	...
3184150	   .	   .	    0.0	...
3184151	   .	   .	    0.0	...
3184152	   .	   .	    0.0	...
3184153	   .	   .	    0.0	...
3184154	   .	   .	    0.0	...
3184155	   .	   .	    0.0	...
3184156	   .	   .	    0.0	...
3184157	   .	   .	    0.0	...
3184158	   .	   .	    0.0	...
EBLINK R 3183998	3184158	161
3184159	  -52.3	 -420.2	 1267.0	...
3184160	  -52.3	 -420.2	 1267.0	...
3184161	  -52.3	 -420.2	 1267.0	...
3184162	  -47.4	 -422.1	 1273.0	...
3184163	  -40.9	 -424.6	 1284.0	...
3184164	  -31.6	 -427.5	 1295.0	...
3184165	  -23.6	 -429.4	 1297.0	...
3184166	  -16.7	 -430.6	 1296.0	...
3184167	   -9.1	 -431.9	 1294.0	...
3184168	   -0.7	 -433.1	 1293.0	...
3184169	    7.8	 -434.4	 1297.0	...
3184170	   17.6	 -435.0	 1302.0	...
3184171	   23.0	 -434.8	 1307.0	...
3184172	   29.6	 -435.0	 1315.0	...
3184173	   31.4	 -435.3	 1323.0	...
3184174	   38.2	 -438.1	 1328.0	...
3184175	   47.7	 -440.1	 1325.0	...
3184176	   57.9	 -442.7	 1327.0	...
3184177	   65.4	 -443.0	 1331.0	...
3184178	   69.9	 -444.1	 1335.0	...
3184179	   73.8	 -445.7	 1335.0	...
3184180	   79.0	 -448.0	 1344.0	...
3184181	   82.4	 -450.0	 1353.0	...
3184182	   85.7	 -451.1	 1362.0	...
3184183	   90.6	 -452.9	 1362.0	...
3184184	   95.7	 -454.5	 1362.0	...
3184185	  100.9	 -456.6	 1358.0	...
3184186	  101.3	 -458.5	 1354.0	...
3184187	  103.4	 -460.3	 1350.0	...
3184188	  131.7	 -458.9	 1350.0	...
3184189	  160.2	 -456.4	 1351.0	...
3184190	  187.5	 -455.2	 1353.0	...
3184191	  190.3	 -456.8	 1354.0	...
3184192	  192.6	 -458.5	 1352.0	...
3184193	    0.6	 -466.2	 1349.0	...
3184194	 -191.3	 -480.6	 1351.0	...
3184195	 -379.5	 -502.2	 1357.0	...
3184196	 -375.3	 -506.0	 1363.0	...
3184197	 -177.8	 -487.2	 1365.0	...
3184198	   20.3	 -477.3	 1366.0	...
3184199	  218.0	 -471.2	 1366.0	...
3184200	  218.2	 -472.5	 1366.0	...
3184201	   22.1	 -459.5	 1367.0	...
3184202	 -172.7	 -450.6	 1367.0	...
3184203	 -168.8	 -452.8	 1367.0	...
3184204	   31.8	 -464.4	 1365.0	...
3184205	  234.0	 -480.1	 1364.0	...
3184206	  237.9	 -481.7	 1364.0	...
3184207	  241.6	 -483.8	 1366.0	...
3184208	  245.4	 -485.9	 1368.0	...
3184209	   46.4	 -472.7	 1373.0	...
3184210	 -151.4	 -464.0	 1383.0	...
3184211	 -347.6	 -460.2	 1393.0	...
3184212	 -345.2	 -462.5	 1399.0	...
3184213	 -343.5	 -464.2	 1399.0	...
3184214	 -339.0	 -466.6	 1396.0	...
3184215	 -335.4	 -468.3	 1394.0	...
3184216	 -332.1	 -470.2	 1396.0	...
3184217	 -330.8	 -471.1	 1399.0	...
3184218	 -329.4	 -472.1	 1400.0	...
3184219	 -327.9	 -472.8	 1397.0	...
ESACC R  3183962	3184219	258	  775.2	  615.1	 -327.9	 -472.8	  28.98	   1216
SFIX R   3184220
3184220	 -327.3	 -473.9	 1396.0	...
3184221	 -326.6	 -475.6	 1394.0	...
3184222	 -326.3	 -477.1	 1393.0	...
3184223	 -325.6	 -478.9	 1390.0	...
3184224	 -325.6	 -480.0	 1389.0	...
3184225	 -325.7	 -481.2	 1392.0	...
3184226	 -325.5	 -481.9	 1396.0	...
3184227	 -324.3	 -483.3	 1400.0	...
3184228	 -320.4	 -483.7	 1404.0	...
3184229	 -316.0	 -484.7	 1405.0	...
3184230	 -312.2	 -485.0	 1406.0	...
3184231	 -311.2	 -486.1	 1404.0	...
3184232	 -309.4	 -487.5	 1404.0	...
3184233	 -307.6	 -488.8	 1405.0	...
3184234	 -306.4	 -490.4	 1406.0	...
3184235	 -306.6	 -492.2	 1407.0	...
3184236	 -306.0	 -493.8	 1405.0	...
3184237	 -304.7	 -494.7	 1404.0	...
3184238	 -303.4	 -495.4	 1404.0	...
3184239	 -302.1	 -496.3	 1406.0	...
3184240	 -300.9	 -497.5	 1408.0	...
3184241	 -300.0	 -498.1	 1409.0	...
3184242	 -300.0	 -500.0	 1409.0	...
3184243	 -300.0	 -501.4	 1405.0	...
3184244	 -299.4	 -502.7	 1400.0	...
3184245	 -298.8	 -503.4	 1395.0	...
3184246	 -298.1	 -504.3	 1394.0	...
3184247	 -296.3	 -505.3	 1393.0	...
3184248	 -294.4	 -506.0	 1395.0	...
3184249	 -290.4	 -506.2	 1398.0	...
3184250	 -288.1	 -506.3	 1400.0	...
3184251	 -288.4	 -506.5	 1397.0	...
3184252	 -290.6	 -507.9	 1392.0	...
3184253	 -292.6	 -509.4	 1393.0	...
3184254	 -288.4	 -510.1	 1399.0	...
3184255	 -284.4	 -510.0	 1404.0	...
3184256	 -280.5	 -509.8	 1405.0	...
3184257	 -281.3	 -510.4	 1404.0	...
3184258	 -282.8	 -511.6	 1402.0	...
3184259	 -284.3	 -512.9	 1400.0	...
3184260	 -286.5	 -515.2	 1399.0	...
3184261	 -288.0	 -516.4	 1399.0	...
3184262	 -285.9	 -517.1	 1401.0	...
3184263	 -282.2	 -516.9	 1406.0	...
3184264	 -278.4	 -517.2	 1412.0	...
3184265	 -273.6	 -517.3	 1416.0	...
3184266	 -268.9	 -517.2	 1418.0	...
3184267	 -267.8	 -517.2	 1419.0	...
3184268	 -271.3	 -518.0	 1420.0	...
3184269	 -274.8	 -519.0	 1422.0	...
3184270	 -274.6	 -519.4	 1423.0	...
3184271	 -274.5	 -520.1	 1426.0	...
3184272	 -271.7	 -520.4	 1427.0	...
3184273	 -268.8	 -521.1	 1420.0	...
3184274	 -270.2	 -522.2	 1411.0	...
3184275	 -274.3	 -523.4	 1403.0	...
3184276	 -277.6	 -524.0	 1402.0	...
3184277	 -276.6	 -524.6	 1402.0	...
3184278	 -275.6	 -525.1	 1406.0	...
3184279	 -274.2	 -525.6	 1410.0	...
3184280	 -272.9	 -525.7	 1415.0	...
3184281	 -271.6	 -525.9	 1416.0	...
3184282	 -272.5	 -526.4	 1418.0	...
3184283	 -273.4	 -526.7	 1419.0	...
3184284	 -274.4	 -527.0	 1420.0	...
3184285	 -274.2	 -527.7	 1420.0	...
3184286	 -273.6	 -528.4	 1416.0	...
3184287	 -273.0	 -529.1	 1412.0	...
3184288	 -272.6	 -529.2	 1410.0	...
3184289	 -271.7	 -529.3	 1413.0	...
3184290	 -270.5	 -529.8	 1415.0	...
3184291	 -270.1	 -530.4	 1416.0	...
3184292	 -270.7	 -531.2	 1415.0	...
3184293	 -267.7	 -531.7	 1420.0	...
3184294	 -264.5	 -532.2	 1425.0	...
3184295	 -262.1	 -532.0	 1420.0	...
3184296	 -263.5	 -531.7	 1411.0	...
3184297	 -264.1	 -532.1	 1403.0	...
3184298	 -262.2	 -532.6	 1411.0	...
3184299	 -261.6	 -533.4	 1417.0	...
3184300	 -261.0	 -533.9	 1421.0	...
3184301	 -262.6	 -534.8	 1420.0	...
3184302	 -263.0	 -535.6	 1422.0	...
3184303	 -258.0	 -534.9	 1427.0	...
3184304	 -252.5	 -534.2	 1431.0	...
3184305	 -250.3	 -534.1	 1430.0	...
3184306	 -253.5	 -535.1	 1427.0	...
3184307	 -253.3	 -535.6	 1424.0	...
3184308	 -249.8	 -535.5	 1424.0	...
3184309	 -252.9	 -536.7	 1417.0	...
3184310	 -259.5	 -538.5	 1410.0	...
3184311	 -264.6	 -539.7	 1407.0	...
3184312	 -263.3	 -539.4	 1411.0	...
3184313	 -261.9	 -539.0	 1415.0	...
3184314	 -262.8	 -539.4	 1415.0	...
3184315	 -263.7	 -539.7	 1415.0	...
3184316	 -257.5	 -539.7	 1424.0	...
3184317	 -250.2	 -539.4	 1428.0	...
3184318	 -243.0	 -539.3	 1430.0	...
3184319	 -246.4	 -540.0	 1421.0	...
3184320	 -249.3	 -540.7	 1417.0	...
3184321	 -252.3	 -541.2	 1421.0	...
3184322	 -251.7	 -541.2	 1427.0	...
3184323	 -251.9	 -541.3	 1431.0	...
3184324	 -251.6	 -541.5	 1430.0	...
3184325	 -251.3	 -541.8	 1429.0	...
3184326	 -257.8	 -543.1	 1425.0	...
3184327	 -264.6	 -544.2	 1420.0	...
3184328	 -271.7	 -545.2	 1416.0	...
3184329	 -272.1	 -545.2	 1421.0	...
3184330	 -272.5	 -544.8	 1427.0	...
3184331	 -273.5	 -544.4	 1421.0	...
3184332	 -274.0	 -544.3	 1409.0	...
3184333	 -274.4	 -544.5	 1403.0	...
EFIX R   3184220	3184333	114	 -279.4	 -519.0	   1411
SSACC R  3184334
3184334	 -274.4	 -544.8	 1408.0	...
3184335	 -276.5	 -545.1	 1412.0	...
3184336	 -278.5	 -545.5	 1412.0	...
3184337	 -280.2	 -545.9	 1411.0	...
3184338	 -280.4	 -545.9	 1410.0	...
3184339	 -280.9	 -545.5	 1411.0	...
3184340	 -281.4	 -545.0	 1413.0	...
3184341	 -282.2	 -545.6	 1411.0	...
3184342	 -282.6	 -546.5	 1402.0	...
3184343	 -283.1	 -547.4	 1388.0	...
3184344	  546.4	  496.9	 1373.0	...
3184345	 1772.7	 1961.6	 1362.0	...
SBLINK R 3184346
3184346	   .	   .	    0.0	...
3184347	   .	   .	    0.0	...
3184348	   .	   .	    0.0	...
3184349	   .	   .	    0.0	...
3184350	   .	   .	    0.0	...
3184351	   .	   .	    0.0	...
3184352	   .	   .	    0.0	...
3184353	   .	   .	    0.0	...
3184354	   .	   .	    0.0	...
3184355	   .	   .	    0.0	...
3184356	   .	   .	    0.0	...
3184357	   .	   .	    0.0	...
3184358	   .	   .	    0.0	...
3184359	   .	   .	    0.0	...
3184360	   .	   .	    0.0	...
3184361	   .	   .	    0.0	...
3184362	   .	   .	    0.0	...
3184363	   .	   .	    0.0	...
3184364	   .	   .	    0.0	...
3184365	   .	   .	    0.0	...
3184366	   .	   .	    0.0	...
3184367	   .	   .	    0.0	...
3184368	   .	   .	    0.0	...
3184369	   .	   .	    0.0	...
3184370	   .	   .	    0.0	...
3184371	   .	   .	    0.0	...
3184372	   .	   .	    0.0	...
3184373	   .	   .	    0.0	...
3184374	   .	   .	    0.0	...
3184375	   .	   .	    0.0	...
3184376	   .	   .	    0.0	...
3184377	   .	   .	    0.0	...
3184378	   .	   .	    0.0	...
3184379	   .	   .	    0.0	...
3184380	   .	   .	    0.0	...
3184381	   .	   .	    0.0	...
3184382	   .	   .	    0.0	...
3184383	   .	   .	    0.0	...
3184384	   .	   .	    0.0	...
3184385	   .	   .	    0.0	...
3184386	   .	   .	    0.0	...
3184387	   .	   .	    0.0	...
3184388	   .	   .	    0.0	...
3184389	   .	   .	    0.0	...
3184390	   .	   .	    0.0	...
3184391	   .	   .	    0.0	...
3184392	   .	   .	    0.0	...
3184393	   .	   .	    0.0	...
3184394	   .	   .	    0.0	...
3184395	   .	   .	    0.0	...
3184396	   .	   .	    0.0	...
3184397	   .	   .	    0.0	...
3184398	   .	   .	    0.0	...
3184399	   .	   .	    0.0	...
3184400	   .	   .	    0.0	...
3184401	   .	   .	    0.0	...
3184402	   .	   .	    0.0	...
3184403	   .	   .	    0.0	...
3184404	   .	   .	    0.0	...
3184405	   .	   .	    0.0	...
3184406	   .	   .	    0.0	...
3184407	   .	   .	    0.0	...
3184408	   .	   .	    0.0	...
3184409	   .	   .	    0.0	...
3184410	   .	   .	    0.0	...
3184411	   .	   .	    0.0	...
3184412	   .	   .	    0.0	...
3184413	   .	   .	    0.0	...
3184414	   .	   .	    0.0	...
3184415	   .	   .	    0.0	...
3184416	   .	   .	    0.0	...
3184417	   .	   .	    0.0	...
3184418	   .	   .	    0.0	...
3184419	   .	   .	    0.0	...
3184420	   .	   .	    0.0	...
3184421	   .	   .	    0.0	...
3184422	   .	   .	    0.0	...
3184423	   .	   .	    0.0	...
3184424	   .	   .	    0.0	...
3184425	   .	   .	    0.0	...
3184426	   .	   .	    0.0	...
3184427	   .	   .	    0.0	...
3184428	   .	   .	    0.0	...
3184429	   .	   .	    0.0	...
3184430	   .	   .	    0.0	...
3184431	   .	   .	    0.0	...
3184432	   .	   .	    0.0	...
3184433	   .	   .	    0.0	...
3184434	   .	   .	    0.0	...
3184435	   .	   .	    0.0	...
3184436	   .	   .	    0.0	...
3184437	   .	   .	    0.0	...
3184438	   .	   .	    0.0	...
3184439	   .	   .	    0.0	...
3184440	   .	   .	    0.0	...
3184441	   .	   .	    0.0	...
3184442	   .	   .	    0.0	...
3184443	   .	   .	    0.0	...
3184444	   .	   .	    0.0	...
3184445	   .	   .	    0.0	...
3184446	   .	   .	    0.0	...
3184447	   .	   .	    0.0	...
3184448	   .	   .	    0.0	...
3184449	   .	   .	    0.0	...
3184450	   .	   .	    0.0	...
EBLINK R 3184346	3184450	105
3184451	  648.5	 1008.6	 1694.0	...
3184452	  648.5	 1008.6	 1694.0	...
3184453	  649.1	  994.8	 1720.0	...
3184454	  649.6	  972.0	 1775.0	...
3184455	  651.6	  935.8	 1870.0	...
3184456	  653.3	  903.8	 1963.0	...
3184457	  656.3	  870.2	 2052.0	...
3184458	  658.6	  839.4	 2136.0	...
3184459	  661.6	  811.4	 2205.0	...
3184460	  662.4	  785.3	 2270.0	...
3184461	  662.1	  762.5	 2308.0	...
3184462	  659.8	  741.5	 2350.0	...
3184463	  657.8	  724.8	 2391.0	...
3184464	  655.9	  710.3	 2432.0	...
3184465	  654.4	  697.0	 2477.0	...
3184466	  653.3	  685.3	 2508.0	...
3184467	  654.4	  676.2	 2539.0	...
3184468	  656.8	  669.9	 2560.0	...
3184469	  660.5	  665.9	 2573.0	...
3184470	  662.8	  665.1	 2584.0	...
3184471	  664.7	  667.8	 2589.0	...
3184472	  666.9	  670.4	 2601.0	...
3184473	  668.7	  669.9	 2620.0	...
3184474	  669.7	  664.5	 2641.0	...
ESACC R  3184334	3184474	141	 -274.4	 -544.8	  669.7	  664.5	  28.53	   3270
SFIX R   3184475
3184475	  669.1	  658.2	 2659.0	...
3184476	  668.6	  653.3	 2667.0	...
3184477	  668.7	  651.1	 2674.0	...
3184478	  669.0	  650.9	 2675.0	...
3184479	  669.3	  652.2	 2679.0	...
3184480	  669.4	  653.8	 2683.0	...
3184481	  669.5	  654.6	 2687.0	...
3184482	  669.6	  654.9	 2687.0	...
3184483	  669.7	  655.1	 2685.0	...
3184484	  670.0	  655.3	 2682.0	...
3184485	  670.3	  655.7	 2681.0	...
3184486	  670.5	  656.0	 2683.0	...
3184487	  670.5	  656.3	 2686.0	...
3184488	  671.0	  657.0	 2685.0	...
3184489	  671.4	  657.7	 2684.0	...
3184490	  671.8	  658.3	 2684.0	...
3184491	  672.2	  658.3	 2685.0	...
3184492	  672.6	  658.2	 2686.0	...
3184493	  673.0	  658.1	 2686.0	...
3184494	  673.2	  657.8	 2686.0	...
3184495	  673.4	  657.6	 2686.0	...
3184496	  674.2	  657.5	 2686.0	...
3184497	  674.7	  657.8	 2687.0	...
3184498	  675.4	  658.0	 2689.0	...
3184499	  675.6	  658.1	 2690.0	...
3184500	  675.8	  658.4	 2689.0	...
3184501	  676.1	  658.7	 2688.0	...
3184502	  676.2	  658.9	 2686.0	...
3184503	  676.6	  658.6	 2685.0	...
3184504	  677.1	  658.3	 2687.0	...
3184505	  677.8	  658.0	 2689.0	...
3184506	  678.1	  657.8	 2689.0	...
3184507	  678.3	  657.6	 2690.0	...
3184508	  678.3	  657.5	 2690.0	...
3184509	  678.6	  657.7	 2690.0	...
3184510	  678.9	  657.7	 2690.0	...
3184511	  679.4	  657.6	 2690.0	...
3184512	  680.0	  657.4	 2689.0	...
3184513	  680.6	  657.2	 2687.0	...
3184514	  680.8	  657.3	 2689.0	...
3184515	  680.6	  657.8	 2694.0	...
3184516	  680.5	  658.2	 2699.0	...
3184517	  680.5	  658.6	 2698.0	...
3184518	  680.6	  658.7	 2695.0	...
3184519	  680.7	  658.7	 2696.0	...
3184520	  680.7	  658.5	 2699.0	...
3184521	  680.7	  658.2	 2701.0	...
3184522	  680.7	  657.5	 2699.0	...
3184523	  680.5	  657.0	 2698.0	...
3184524	  680.2	  656.7	 2699.0	...
3184525	  680.5	  656.5	 2701.0	...
3184526	  681.1	  656.3	 2701.0	...
3184527	  681.6	  656.1	 2700.0	...
3184528	  681.6	  656.1	 2700.0	...
3184529	  681.5	  655.9	 2701.0	...
3184530	  681.4	  655.5	 2702.0	...
3184531	  681.4	  655.3	 2702.0	...
3184532	  681.4	  655.1	 2702.0	...
3184533	  681.4	  654.7	 2702.0	...
3184534	  681.4	  654.2	 2702.0	...
3184535	  681.4	  653.8	 2702.0	...
3184536	  681.5	  653.9	 2703.0	...
3184537	  681.5	  654.0	 2707.0	...
3184538	  681.5	  654.0	 2710.0	...
3184539	  681.4	  653.9	 2713.0	...
3184540	  681.3	  653.8	 2713.0	...
3184541	  681.4	  653.6	 2713.0	...
3184542	  681.6	  653.5	 2714.0	...
3184543	  682.0	  653.7	 2716.0	...
3184544	  682.1	  654.1	 2720.0	...
3184545	  682.3	  654.7	 2722.0	...
3184546	  682.4	  654.9	 2724.0	...
3184547	  682.7	  655.1	 2724.0	...
3184548	  683.1	  655.2	 2725.0	...
3184549	  683.2	  655.2	 2725.0	...
3184550	  682.9	  655.3	 2726.0	...
3184551	  682.6	  655.0	 2730.0	...
3184552	  682.4	  654.7	 2733.0	...
3184553	  682.2	  654.4	 2734.0	...
3184554	  681.9	  654.3	 2734.0	...
3184555	  681.7	  654.3	 2734.0	...
3184556	  681.6	  654.8	 2737.0	...
3184557	  681.6	  655.3	 2741.0	...
3184558	  681.6	  655.7	 2743.0	...
3184559	  681.5	  655.2	 2743.0	...
3184560	  681.8	  654.6	 2744.0	...
3184561	  682.1	  654.6	 2745.0	...
3184562	  682.5	  655.0	 2745.0	...
3184563	  682.5	  655.5	 2746.0	...
3184564	  682.5	  655.4	 2746.0	...
3184565	  682.6	  655.2	 2746.0	...
3184566	  682.4	  655.1	 2746.0	...
3184567	  682.1	  655.0	 2746.0	...
3184568	  681.9	  655.0	 2749.0	...
3184569	  681.7	  655.2	 2752.0	...
3184570	  681.4	  655.3	 2755.0	...
3184571	  681.1	  655.5	 2755.0	...
3184572	  681.1	  655.7	 2756.0	...
3184573	  681.1	  655.9	 2756.0	...
3184574	  680.9	  655.9	 2755.0	...
3184575	  680.8	  655.8	 2757.0	...
3184576	  680.8	  655.6	 2761.0	...
3184577	  680.8	  655.5	 2766.0	...
3184578	  680.8	  655.2	 2766.0	...
3184579	  680.6	  655.1	 2764.0	...
3184580	  680.5	  654.6	 2762.0	...
3184581	  680.4	  654.2	 2762.0	...
3184582	  680.5	  653.7	 2763.0	...
3184583	  681.0	  653.5	 2765.0	...
3184584	  681.4	  653.4	 2766.0	...
3184585	  681.8	  653.5	 2766.0	...
3184586	  681.9	  653.8	 2768.0	...
3184587	  682.0	  654.0	 2772.0	...
3184588	  682.0	  654.0	 2775.0	...
3184589	  682.0	  653.5	 2776.0	...
3184590	  681.8	  653.2	 2776.0	...
3184591	  681.6	  652.9	 2775.0	...
3184592	  681.5	  653.0	 2775.0	...
3184593	  681.7	  652.9	 2775.0	...
3184594	  681.8	  652.8	 2775.0	...
3184595	  681.8	  652.8	 2777.0	...
3184596	  681.8	  652.5	 2779.0	...
3184597	  681.6	  652.1	 2782.0	...
3184598	  681.5	  651.7	 2783.0	...
3184599	  681.5	  651.6	 2783.0	...
3184600	  681.5	  651.7	 2784.0	...
3184601	  681.6	  651.8	 2785.0	...
3184602	  681.5	  651.9	 2787.0	...
3184603	  681.3	  652.0	 2789.0	...
3184604	  681.1	  652.1	 2790.0	...
3184605	  681.2	  652.1	 2791.0	...
3184606	  681.4	  652.0	 2793.0	...
3184607	  681.5	  652.0	 2795.0	...
3184608	  681.5	  652.1	 2797.0	...
3184609	  681.5	  652.2	 2797.0	...
3184610	  681.5	  652.3	 2798.0	...
3184611	  681.4	  652.3	 2799.0	...
3184612	  681.4	  652.4	 2802.0	...
3184613	  681.3	  652.6	 2806.0	...
3184614	  681.5	  652.7	 2810.0	...
3184615	  681.6	  652.8	 2810.0	...
3184616	  681.9	  652.1	 2809.0	...
3184617	  681.9	  651.4	 2810.0	...
3184618	  681.9	  650.8	 2813.0	...
3184619	  681.7	  650.3	 2816.0	...
3184620	  681.4	  649.9	 2818.0	...
3184621	  681.3	  650.0	 2821.0	...
3184622	  681.4	  650.6	 2824.0	...
3184623	  681.5	  651.1	 2826.0	...
3184624	  681.3	  651.0	 2827.0	...
3184625	  681.3	  650.9	 2828.0	...
3184626	  681.3	  650.9	 2828.0	...
3184627	  681.6	  651.1	 2830.0	...
3184628	  681.6	  651.3	 2832.0	...
3184629	  681.6	  651.2	 2834.0	...
3184630	  681.7	  650.9	 2835.0	...
3184631	  682.1	  650.5	 2836.0	...
3184632	  682.3	  650.1	 2836.0	...
3184633	  681.7	  649.8	 2836.0	...
3184634	  681.3	  649.4	 2838.0	...
3184635	  681.2	  649.2	 2839.0	...
3184636	  681.3	  649.2	 2842.0	...
3184637	  681.3	  649.2	 2843.0	...
3184638	  681.2	  649.2	 2843.0	...
3184639	  681.1	  649.2	 2844.0	...
3184640	  681.1	  649.1	 2846.0	...
3184641	  681.2	  648.9	 2847.0	...
3184642	  681.3	  648.6	 2846.0	...
3184643	  681.4	  648.5	 2845.0	...
3184644	  681.4	  648.5	 2844.0	...
3184645	  681.5	  648.4	 2842.0	...
3184646	  681.6	  648.4	 2843.0	...
3184647	  681.8	  648.1	 2844.0	...
3184648	  681.8	  647.8	 2844.0	...
3184649	  681.8	  647.6	 2845.0	...
3184650	  681.8	  647.6	 2844.0	...
3184651	  681.6	  647.7	 2844.0	...
3184652	  681.3	  647.7	 2846.0	...
3184653	  681.2	  647.6	 2849.0	...
3184654	  681.3	  648.0	 2851.0	...
3184655	  681.4	  648.5	 2851.0	...
3184656	  681.4	  648.3	 2850.0	...
3184657	  681.3	  647.7	 2850.0	...
3184658	  681.2	  647.2	 2850.0	...
3184659	  681.2	  647.2	 2850.0	...
3184660	  681.1	  647.2	 2851.0	...
3184661	  681.1	  647.2	 2852.0	...
3184662	  681.2	  647.3	 2854.0	...
3184663	  681.4	  647.4	 2857.0	...
3184664	  681.7	  647.6	 2860.0	...
3184665	  681.7	  647.6	 2863.0	...
3184666	  681.8	  647.6	 2864.0	...
3184667	  681.8	  647.4	 2865.0	...
3184668	  681.9	  647.3	 2866.0	...
3184669	  682.0	  647.2	 2866.0	...
EFIX R   3184475	3184669	195	  679.9	  653.4	   2760
SSACC R  3184670
3184670	  682.5	  647.0	 2867.0	...
3184671	  683.4	  645.9	 2868.0	...
3184672	  685.0	  644.8	 2873.0	...
3184673	  686.8	  642.2	 2876.0	...
3184674	  688.7	  640.6	 2878.0	...
3184675	  690.7	  637.7	 2877.0	...
3184676	  693.6	  635.2	 2880.0	...
3184677	  698.3	  631.9	 2883.0	...
3184678	  703.6	  627.3	 2887.0	...
3184679	  709.0	  621.5	 2892.0	...
3184680	  714.4	  614.2	 2897.0	...
3184681	  720.0	  607.5	 2903.0	...
3184682	  725.5	  601.6	 2905.0	...
3184683	  730.6	  596.6	 2905.0	...
3184684	  735.1	  593.1	 2903.0	...
3184685	  739.1	  589.6	 2901.0	...
3184686	  741.8	  587.6	 2900.0	...
3184687	  743.4	  586.0	 2900.0	...
3184688	  744.3	  586.0	 2900.0	...
3184689	  744.7	  586.0	 2899.0	...
3184690	  745.1	  586.7	 2900.0	...
3184691	  744.7	  587.4	 2902.0	...
ESACC R  3184670	3184691	22	  682.5	  647.0	  744.7	  587.4	   1.83	    153
SFIX R   3184692
3184692	  743.9	  589.0	 2904.0	...
3184693	  742.7	  590.4	 2904.0	...
3184694	  741.8	  591.7	 2904.0	...
3184695	  740.5	  592.9	 2904.0	...
3184696	  739.6	  594.4	 2907.0	...
3184697	  738.8	  595.8	 2909.0	...
3184698	  738.0	  596.7	 2912.0	...
3184699	  736.8	  597.1	 2915.0	...
3184700	  735.4	  597.5	 2918.0	...
3184701	  734.7	  597.8	 2922.0	...
3184702	  734.4	  597.8	 2922.0	...
3184703	  734.1	  597.5	 2921.0	...
3184704	  733.4	  597.3	 2919.0	...
3184705	  732.5	  597.2	 2917.0	...
3184706	  732.0	  597.5	 2918.0	...
3184707	  731.8	  597.8	 2918.0	...
3184708	  731.8	  597.9	 2918.0	...
3184709	  731.8	  597.9	 2918.0	...
3184710	  731.8	  598.0	 2919.0	...
3184711	  731.8	  598.0	 2921.0	...
3184712	  731.9	  598.2	 2922.0	...
3184713	  732.0	  598.3	 2923.0	...
3184714	  732.2	  598.3	 2922.0	...
3184715	  732.3	  598.2	 2923.0	...
3184716	  732.6	  598.4	 2924.0	...
3184717	  733.0	  598.6	 2924.0	...
3184718	  733.3	  598.8	 2925.0	...
3184719	  733.4	  598.7	 2925.0	...
3184720	  733.2	  598.6	 2926.0	...
3184721	  733.0	  598.4	 2928.0	...
3184722	  733.3	  598.4	 2930.0	...
3184723	  733.5	  598.1	 2932.0	...
3184724	  733.7	  598.0	 2933.0	...
3184725	  734.1	  597.8	 2934.0	...
3184726	  734.3	  598.0	 2933.0	...
3184727	  734.5	  598.0	 2933.0	...
3184728	  734.8	  598.3	 2933.0	...
3184729	  735.3	  598.5	 2934.0	...
3184730	  735.7	  599.0	 2935.0	...
3184731	  735.5	  599.1	 2935.0	...
3184732	  735.4	  599.0	 2934.0	...
3184733	  735.3	  598.6	 2934.0	...
MSG	3184734 0000 _ Experiment Start
3184734	  735.2	  598.0	 2934.0	...
3184735	  735.2	  597.5	 2935.0	...
3184736	  735.4	  597.3	 2935.0	...
3184737	  735.5	  597.2	 2934.0	...
3184738	  735.6	  597.0	 2934.0	...
3184739	  735.7	  596.9	 2933.0	...
3184740	  735.8	  596.7	 2933.0	...
3184741	  736.0	  596.5	 2934.0	...
3184742	  736.2	  596.4	 2935.0	...
3184743	  736.3	  596.5	 2936.0	...
3184744	  736.0	  597.1	 2935.0	...
3184745	  735.5	  597.6	 2934.0	...
3184746	  735.1	  598.0	 2934.0	...
3184747	  735.1	  597.8	 2934.0	...
3184748	  735.1	  597.6	 2934.0	...
3184749	  735.0	  597.6	 2936.0	...
3184750	  735.0	  597.6	 2937.0	...
3184751	  734.9	  597.6	 2937.0	...
3184752	  734.9	  597.5	 2936.0	...
3184753	  734.9	  597.5	 2934.0	...
3184754	  734.7	  597.5	 2932.0	...
3184755	  734.5	  597.5	 2931.0	...
3184756	  734.5	  597.7	 2931.0	...
3184757	  734.7	  597.9	 2933.0	...
3184758	  734.9	  598.1	 2935.0	...
3184759	  734.8	  598.2	 2934.0	...
3184760	  734.7	  598.1	 2933.0	...
3184761	  734.6	  598.0	 2933.0	...
3184762	  734.6	  597.9	 2934.0	...
3184763	  734.5	  597.9	 2935.0	...
3184764	  734.6	  597.8	 2935.0	...
3184765	  734.9	  597.8	 2936.0	...
3184766	  735.2	  597.7	 2938.0	...
3184767	  735.3	  597.3	 2940.0	...
3184768	  735.3	  596.9	 2940.0	...
3184769	  735.2	  596.7	 2939.0	...
3184770	  735.2	  596.7	 2935.0	...
3184771	  735.2	  596.8	 2932.0	...
3184772	  735.1	  596.8	 2931.0	...
3184773	  735.0	  596.8	 2931.0	...
3184774	  734.8	  596.7	 2930.0	...
3184775	  734.8	  596.8	 2929.0	...
3184776	  735.0	  597.0	 2929.0	...
3184777	  735.3	  597.2	 2929.0	...
3184778	  735.7	  597.2	 2929.0	...
3184779	  735.6	  597.1	 2928.0	...
3184780	  735.6	  596.8	 2927.0	...
3184781	  735.6	  596.7	 2923.0	...
3184782	  735.5	  596.5	 2918.0	...
3184783	  735.4	  596.5	 2915.0	...
3184784	  735.5	  596.5	 2914.0	...
3184785	  735.6	  596.6	 2913.0	...
3184786	  735.7	  596.7	 2912.0	...
3184787	  735.7	  596.7	 2911.0	...
3184788	  735.7	  596.8	 2912.0	...
3184789	  735.7	  596.6	 2912.0	...
3184790	  735.7	  596.1	 2913.0	...
3184791	  735.9	  595.7	 2910.0	...
3184792	  736.2	  595.4	 2908.0	...
3184793	  736.5	  595.3	 2906.0	...
3184794	  736.5	  595.0	 2906.0	...
3184795	  736.5	  594.7	 2905.0	...
3184796	  736.2	  594.6	 2904.0	...
3184797	  735.9	  594.7	 2902.0	...
3184798	  736.1	  594.8	 2903.0	...
3184799	  736.5	  594.7	 2903.0	...
3184800	  736.8	  594.5	 2900.0	...
3184801	  736.6	  594.4	 2898.0	...
3184802	  736.5	  594.4	 2895.0	...
3184803	  736.5	  594.5	 2896.0	...
3184804	  736.5	  594.7	 2895.0	...
3184805	  736.6	  594.9	 2893.0	...
3184806	  736.8	  595.1	 2891.0	...
3184807	  737.0	  595.2	 2891.0	...
3184808	  737.1	  595.4	 2894.0	...
3184809	  737.0	  595.9	 2897.0	...
3184810	  737.0	  596.3	 2898.0	...
3184811	  737.0	  596.6	 2895.0	...
3184812	  737.1	  596.5	 2891.0	...
3184813	  737.1	  596.5	 2888.0	...
3184814	  736.8	  596.6	 2885.0	...
3184815	  736.6	  596.8	 2882.0	...
3184816	  736.2	  597.2	 2879.0	...
3184817	  736.2	  597.4	 2878.0	...
3184818	  736.7	  597.4	 2878.0	...
3184819	  737.3	  597.5	 2875.0	...
3184820	  737.8	  597.7	 2873.0	...
3184821	  737.8	  597.9	 2871.0	...
3184822	  737.7	  597.5	 2868.0	...
3184823	  737.8	  596.9	 2866.0	...
3184824	  737.8	  596.9	 2863.0	...
3184825	  737.9	  597.4	 2863.0	...
3184826	  738.0	  598.5	 2863.0	...
3184827	  738.0	  599.0	 2864.0	...
3184828	  737.9	  599.7	 2864.0	...
3184829	  737.9	  600.0	 2865.0	...
3184830	  737.9	  600.2	 2865.0	...
3184831	  738.0	  600.2	 2861.0	...
3184832	  738.0	  600.2	 2857.0	...
3184833	  737.9	  600.3	 2852.0	...
3184834	  737.8	  599.9	 2852.0	...
3184835	  737.8	  599.4	 2850.0	...
3184836	  738.0	  598.9	 2847.0	...
3184837	  738.2	  598.7	 2845.0	...
3184838	  738.7	  598.7	 2845.0	...
3184839	  739.1	  599.0	 2842.0	...
3184840	  739.3	  599.6	 2840.0	...
3184841	  739.3	  600.1	 2836.0	...
3184842	  739.2	  600.4	 2834.0	...
3184843	  739.2	  600.3	 2832.0	...
3184844	  739.3	  600.5	 2831.0	...
3184845	  739.3	  600.7	 2830.0	...
3184846	  739.3	  600.9	 2828.0	...
3184847	  739.3	  600.8	 2826.0	...
3184848	  739.5	  601.0	 2825.0	...
3184849	  739.8	  601.3	 2823.0	...
3184850	  739.9	  601.4	 2822.0	...
3184851	  739.8	  601.3	 2818.0	...
3184852	  739.7	  601.1	 2817.0	...
3184853	  739.8	  601.0	 2816.0	...
3184854	  739.8	  600.7	 2815.0	...
3184855	  740.0	  600.5	 2813.0	...
3184856	  740.1	  600.8	 2810.0	...
3184857	  740.0	  601.2	 2810.0	...
3184858	  740.2	  601.7	 2809.0	...
3184859	  740.5	  601.7	 2806.0	...
3184860	  740.8	  601.7	 2803.0	...
3184861	  740.7	  601.8	 2800.0	...
3184862	  740.6	  601.9	 2796.0	...
3184863	  740.5	  601.9	 2792.0	...
3184864	  740.6	  601.5	 2789.0	...
3184865	  740.8	  601.1	 2789.0	...
3184866	  741.1	  600.7	 2787.0	...
3184867	  741.4	  600.8	 2786.0	...
3184868	  741.7	  600.9	 2786.0	...
3184869	  741.8	  601.0	 2783.0	...
3184870	  741.9	  601.0	 2779.0	...
3184871	  741.9	  601.0	 2775.0	...
3184872	  742.0	  601.3	 2774.0	...
3184873	  742.1	  601.7	 2774.0	...
3184874	  742.0	  602.1	 2771.0	...
3184875	  742.0	  601.9	 2769.0	...
3184876	  742.0	  601.7	 2764.0	...
3184877	  742.2	  601.4	 2763.0	...
3184878	  742.3	  601.2	 2761.0	...
3184879	  742.5	  601.3	 2757.0	...
3184880	  742.7	  601.3	 2754.0	...
3184881	  743.0	  601.4	 2750.0	...
3184882	  743.2	  601.4	 2749.0	...
3184883	  743.3	  601.3	 2749.0	...
3184884	  743.3	  601.3	 2749.0	...
3184885	  743.3	  601.5	 2749.0	...
3184886	  743.1	  601.7	 2747.0	...
3184887	  743.0	  601.9	 2740.0	...
3184888	  743.1	  601.8	 2734.0	...
3184889	  743.0	  601.9	 2729.0	...
3184890	  743.0	  602.2	 2730.0	...
3184891	  743.1	  602.4	 2729.0	...
3184892	  743.2	  601.9	 2727.0	...
3184893	  743.2	  601.3	 2725.0	...
3184894	  743.4	  600.7	 2724.0	...
3184895	  743.7	  600.7	 2723.0	...
3184896	  744.1	  601.3	 2721.0	...
3184897	  744.0	  601.9	 2718.0	...
3184898	  743.9	  602.5	 2714.0	...
3184899	  743.9	  602.6	 2711.0	...
3184900	  744.0	  602.7	 2710.0	...
3184901	  744.1	  602.9	 2707.0	...
3184902	  744.1	  602.8	 2703.0	...
3184903	  744.2	  602.6	 2699.0	...
3184904	  744.3	  602.5	 2698.0	...
3184905	  744.2	  602.4	 2698.0	...
3184906	  744.1	  602.4	 2698.0	...
3184907	  744.3	  602.5	 2698.0	...
3184908	  744.5	  602.7	 2695.0	...
3184909	  744.7	  602.8	 2692.0	...
3184910	  744.7	  602.7	 2690.0	...
3184911	  744.7	  602.6	 2689.0	...
3184912	  744.8	  602.6	 2689.0	...
3184913	  745.0	  602.7	 2688.0	...
3184914	  745.3	  602.7	 2689.0	...
3184915	  745.3	  602.9	 2688.0	...
3184916	  745.6	  603.2	 2684.0	...
3184917	  745.8	  603.5	 2680.0	...
3184918	  746.2	  603.6	 2676.0	...
3184919	  746.4	  603.9	 2675.0	...
3184920	  746.5	  604.2	 2674.0	...
3184921	  746.4	  604.5	 2673.0	...
3184922	  746.4	  604.5	 2672.0	...
3184923	  746.5	  604.5	 2672.0	...
3184924	  746.6	  604.6	 2672.0	...
3184925	  746.8	  604.6	 2671.0	...
3184926	  746.6	  604.3	 2668.0	...
3184927	  746.2	  604.0	 2664.0	...
3184928	  746.3	  603.9	 2661.0	...
3184929	  746.8	  604.1	 2659.0	...
3184930	  747.3	  604.4	 2657.0	...
3184931	  747.3	  604.4	 2654.0	...
3184932	  747.4	  604.5	 2654.0	...
3184933	  747.5	  604.5	 2652.0	...
3184934	  747.7	  604.7	 2651.0	...
3184935	  748.0	  604.9	 2648.0	...
3184936	  747.8	  605.1	 2647.0	...
3184937	  747.5	  605.2	 2648.0	...
3184938	  746.9	  604.5	 2649.0	...
3184939	  746.6	  603.6	 2649.0	...
EFIX R   3184692	3184939	248	  738.8	  599.2	   2841
SSACC R  3184940
3184940	  745.1	  602.4	 2647.0	...
3184941	  743.6	  601.1	 2643.0	...
3184942	  741.2	  599.6	 2641.0	...
3184943	  739.6	  597.1	 2638.0	...
3184944	  737.8	  595.5	 2638.0	...
3184945	  736.6	  593.2	 2636.0	...
MSG	3184946 0000 _ Number On
3184946	  735.7	  591.5	 2634.0	...
3184947	  734.8	  589.3	 2632.0	...
ESACC R  3184940	3184947	8	  745.1	  602.4	  734.8	  589.3	   0.35	     47
SFIX R   3184948
3184948	  734.1	  587.8	 2632.0	...
3184949	  734.0	  586.5	 2632.0	...
3184950	  734.4	  585.4	 2633.0	...
3184951	  734.8	  584.8	 2633.0	...
3184952	  735.5	  584.5	 2632.0	...
3184953	  736.2	  584.0	 2632.0	...
3184954	  736.8	  583.5	 2631.0	...
3184955	  736.7	  583.3	 2629.0	...
3184956	  737.4	  582.8	 2626.0	...
3184957	  738.2	  582.3	 2624.0	...
3184958	  739.1	  581.8	 2624.0	...
3184959	  738.9	  581.9	 2623.0	...
3184960	  738.5	  582.2	 2621.0	...
3184961	  738.1	  582.3	 2620.0	...
3184962	  738.0	  582.3	 2617.0	...
3184963	  738.2	  582.5	 2615.0	...
3184964	  738.4	  582.8	 2612.0	...
3184965	  738.8	  583.2	 2610.0	...
3184966	  739.0	  583.9	 2607.0	...
3184967	  739.1	  584.5	 2604.0	...
3184968	  739.4	  585.0	 2603.0	...
3184969	  739.7	  585.5	 2603.0	...
3184970	  740.1	  586.0	 2603.0	...
3184971	  740.2	  586.5	 2603.0	...
3184972	  740.2	  586.5	 2602.0	...
3184973	  740.1	  586.6	 2600.0	...
3184974	  740.0	  586.7	 2600.0	...
3184975	  739.8	  586.8	 2599.0	...
3184976	  739.7	  586.7	 2599.0	...
3184977	  739.3	  586.6	 2599.0	...
3184978	  739.1	  586.7	 2599.0	...
3184979	  738.9	  586.9	 2599.0	...
3184980	  738.9	  587.0	 2598.0	...
3184981	  738.8	  587.1	 2598.0	...
3184982	  738.6	  587.1	 2599.0	...
3184983	  738.0	  587.4	 2599.0	...
3184984	  737.5	  587.6	 2596.0	...
3184985	  737.6	  587.4	 2593.0	...
3184986	  738.0	  587.0	 2589.0	...
3184987	  738.4	  586.6	 2590.0	...
3184988	  738.4	  586.7	 2590.0	...
3184989	  738.4	  586.7	 2590.0	...
3184990	  738.4	  586.7	 2590.0	...
3184991	  738.7	  586.5	 2588.0	...
3184992	  738.9	  586.3	 2585.0	...
3184993	  739.1	  586.2	 2580.0	...
3184994	  739.1	  586.2	 2579.0	...
3184995	  739.2	  586.2	 2577.0	...
3184996	  739.3	  586.6	 2577.0	...
3184997	  739.3	  586.9	 2577.0	...
3184998	  739.3	  587.2	 2575.0	...
3184999	  739.2	  587.3	 2573.0	...
3185000	  739.7	  587.5	 2571.0	...
3185001	  740.1	  587.6	 2571.0	...
3185002	  740.5	  587.6	 2572.0	...
3185003	  740.4	  587.5	 2570.0	...
3185004	  740.3	  587.3	 2568.0	...
3185005	  740.3	  587.2	 2563.0	...
3185006	  740.2	  587.1	 2560.0	...
3185007	  740.5	  587.0	 2557.0	...
3185008	  740.7	  586.9	 2557.0	...
3185009	  741.1	  586.9	 2559.0	...
3185010	  741.2	  586.9	 2560.0	...
3185011	  741.3	  586.9	 2558.0	...
3185012	  741.0	  587.0	 2555.0	...
3185013	  740.8	  587.2	 2551.0	...
3185014	  740.7	  587.4	 2551.0	...
3185015	  740.9	  587.6	 2551.0	...
3185016	  741.0	  587.8	 2551.0	...
3185017	  741.0	  587.9	 2549.0	...
3185018	  741.3	  587.8	 2547.0	...
3185019	  741.6	  587.8	 2545.0	...
3185020	  741.8	  587.7	 2545.0	...
3185021	  741.7	  587.6	 2543.0	...
3185022	  741.5	  587.6	 2541.0	...
3185023	  741.5	  587.5	 2538.0	...
3185024	  741.7	  587.6	 2537.0	...
3185025	  741.9	  587.7	 2536.0	...
3185026	  742.1	  587.8	 2534.0	...
3185027	  742.0	  587.8	 2533.0	...
3185028	  742.0	  587.7	 2531.0	...
3185029	  742.0	  587.7	 2529.0	...
3185030	  742.1	  587.6	 2528.0	...
3185031	  742.2	  587.5	 2529.0	...
3185032	  742.2	  587.6	 2530.0	...
3185033	  742.2	  587.9	 2530.0	...
3185034	  742.1	  588.1	 2529.0	...
3185035	  742.1	  588.1	 2529.0	...
3185036	  742.1	  588.1	 2529.0	...
3185037	  742.2	  588.3	 2527.0	...
3185038	  742.3	  588.5	 2524.0	...
3185039	  742.5	  588.7	 2521.0	...
3185040	  742.7	  588.8	 2523.0	...
3185041	  742.8	  588.7	 2524.0	...
3185042	  742.9	  588.6	 2524.0	...
3185043	  742.8	  588.5	 2521.0	...
3185044	  742.9	  588.2	 2519.0	...
3185045	  743.1	  588.0	 2516.0	...
3185046	  743.2	  587.9	 2513.0	...
3185047	  743.3	  588.0	 2512.0	...
3185048	  743.3	  588.3	 2515.0	...
3185049	  743.1	  588.5	 2519.0	...
3185050	  742.9	  588.6	 2521.0	...
3185051	  742.9	  588.7	 2521.0	...
3185052	  743.1	  588.8	 2520.0	...
3185053	  743.2	  588.9	 2519.0	...
3185054	  743.1	  588.8	 2518.0	...
3185055	  743.1	  588.6	 2518.0	...
3185056	  743.2	  588.4	 2517.0	...
3185057	  743.2	  588.4	 2516.0	...
3185058	  743.1	  588.5	 2515.0	...
3185059	  743.3	  588.6	 2514.0	...
3185060	  743.6	  588.7	 2512.0	...
3185061	  743.8	  588.7	 2509.0	...
3185062	  743.8	  589.2	 2509.0	...
3185063	  743.9	  589.6	 2510.0	...
3185064	  744.1	  590.1	 2512.0	...
3185065	  744.3	  590.1	 2512.0	...
3185066	  744.4	  590.2	 2512.0	...
3185067	  744.4	  590.4	 2511.0	...
3185068	  744.4	  591.1	 2510.0	...
3185069	  744.4	  591.7	 2509.0	...
3185070	  744.5	  592.0	 2507.0	...
3185071	  744.6	  592.0	 2505.0	...
3185072	  744.8	  592.0	 2503.0	...
3185073	  744.8	  592.0	 2500.0	...
3185074	  744.5	  591.9	 2498.0	...
3185075	  744.1	  591.8	 2497.0	...
3185076	  743.8	  591.8	 2498.0	...
3185077	  743.8	  591.7	 2497.0	...
3185078	  743.8	  591.8	 2496.0	...
3185079	  743.7	  591.8	 2495.0	...
3185080	  743.7	  591.7	 2495.0	...
3185081	  743.7	  591.7	 2494.0	...
3185082	  743.8	  591.7	 2492.0	...
3185083	  744.0	  591.8	 2491.0	...
3185084	  744.2	  592.0	 2490.0	...
3185085	  744.2	  592.0	 2490.0	...
3185086	  744.2	  591.8	 2490.0	...
3185087	  744.1	  591.6	 2490.0	...
3185088	  744.1	  591.6	 2490.0	...
3185089	  744.1	  591.7	 2488.0	...
3185090	  744.1	  591.9	 2487.0	...
3185091	  744.1	  591.8	 2486.0	...
3185092	  744.1	  591.8	 2486.0	...
3185093	  744.3	  591.8	 2486.0	...
3185094	  744.3	  591.8	 2485.0	...
3185095	  744.3	  592.0	 2485.0	...
3185096	  744.2	  592.1	 2484.0	...
3185097	  744.2	  592.2	 2483.0	...
3185098	  744.5	  591.9	 2481.0	...
3185099	  744.9	  591.5	 2478.0	...
3185100	  745.3	  591.2	 2475.0	...
3185101	  745.3	  591.3	 2474.0	...
3185102	  745.3	  591.4	 2474.0	...
3185103	  745.3	  591.5	 2474.0	...
3185104	  745.3	  591.6	 2472.0	...
3185105	  745.2	  591.7	 2470.0	...
3185106	  745.2	  591.8	 2469.0	...
3185107	  745.4	  592.4	 2469.0	...
3185108	  745.7	  592.9	 2469.0	...
3185109	  745.9	  593.4	 2470.0	...
3185110	  746.3	  593.3	 2470.0	...
EFIX R   3184948	3185110	163	  741.6	  588.3	   2544
SSACC R  3185111
3185111	  746.9	  593.4	 2470.0	...
3185112	  748.2	  593.5	 2467.0	...
3185113	  749.7	  594.4	 2465.0	...
3185114	  752.5	  596.0	 2464.0	...
3185115	  755.6	  597.5	 2465.0	...
3185116	  758.8	  599.2	 2463.0	...
3185117	  762.0	  600.4	 2461.0	...
3185118	  766.2	  601.8	 2459.0	...
3185119	  770.8	  602.2	 2461.0	...
3185120	  775.3	  603.3	 2462.0	...
3185121	  779.5	  604.0	 2461.0	...
3185122	  783.6	  605.3	 2458.0	...
3185123	  787.0	  606.2	 2455.0	...
3185124	  789.1	  608.1	 2453.0	...
3185125	  790.4	  609.6	 2452.0	...
3185126	  791.1	  610.5	 2451.0	...
3185127	  791.6	  610.9	 2451.0	...
ESACC R  3185111	3185127	17	  746.9	  593.4	  791.6	  610.9	   1.02	     85
SFIX R   3185128
3185128	  791.8	  611.3	 2450.0	...
3185129	  792.0	  612.2	 2448.0	...
3185130	  791.6	  612.8	 2448.0	...
3185131	  791.1	  613.3	 2448.0	...
3185132	  790.4	  613.3	 2447.0	...
3185133	  789.5	  613.4	 2446.0	...
3185134	  788.6	  613.4	 2445.0	...
3185135	  787.3	  613.4	 2443.0	...
3185136	  786.1	  613.4	 2443.0	...
3185137	  785.1	  613.2	 2442.0	...
3185138	  784.7	  612.8	 2442.0	...
3185139	  784.4	  612.3	 2445.0	...
3185140	  784.1	  611.7	 2449.0	...
3185141	  783.3	  611.4	 2451.0	...
3185142	  782.8	  611.5	 2450.0	...
3185143	  782.3	  612.0	 2448.0	...
3185144	  782.2	  611.7	 2448.0	...
3185145	  782.2	  611.0	 2447.0	...
3185146	  782.1	  610.6	 2445.0	...
3185147	  782.0	  611.0	 2442.0	...
3185148	  781.9	  611.4	 2439.0	...
3185149	  782.1	  611.5	 2438.0	...
3185150	  782.5	  611.4	 2436.0	...
3185151	  782.8	  611.4	 2434.0	...
3185152	  782.8	  611.2	 2432.0	...
3185153	  782.8	  611.2	 2431.0	...
3185154	  783.3	  611.3	 2430.0	...
3185155	  783.7	  611.3	 2431.0	...
3185156	  784.0	  611.4	 2432.0	...
3185157	  784.2	  611.9	 2433.0	...
3185158	  784.4	  612.5	 2433.0	...
3185159	  784.7	  612.8	 2433.0	...
3185160	  784.9	  612.6	 2432.0	...
3185161	  785.0	  612.2	 2432.0	...
3185162	  785.1	  612.1	 2432.0	...
3185163	  785.3	  612.4	 2432.0	...
3185164	  785.4	  612.9	 2430.0	...
3185165	  785.5	  613.3	 2428.0	...
3185166	  785.6	  613.6	 2426.0	...
3185167	  785.7	  613.9	 2424.0	...
3185168	  785.7	  614.1	 2423.0	...
3185169	  785.7	  614.1	 2423.0	...
3185170	  785.7	  614.1	 2424.0	...
3185171	  785.7	  614.3	 2425.0	...
3185172	  785.7	  614.4	 2425.0	...
3185173	  785.8	  614.6	 2425.0	...
3185174	  785.7	  614.8	 2425.0	...
3185175	  785.6	  614.8	 2425.0	...
3185176	  785.4	  614.5	 2425.0	...
3185177	  785.5	  614.2	 2425.0	...
3185178	  785.5	  614.3	 2424.0	...
3185179	  785.6	  614.5	 2423.0	...
3185180	  785.6	  614.6	 2422.0	...
3185181	  785.7	  614.3	 2421.0	...
3185182	  785.6	  614.3	 2421.0	...
3185183	  785.6	  614.5	 2421.0	...
3185184	  785.9	  614.6	 2420.0	...
3185185	  786.2	  614.4	 2419.0	...
3185186	  786.4	  614.2	 2417.0	...
3185187	  786.3	  614.3	 2416.0	...
3185188	  786.2	  614.9	 2416.0	...
3185189	  786.3	  615.4	 2415.0	...
3185190	  786.3	  615.3	 2415.0	...
3185191	  786.4	  614.7	 2414.0	...
3185192	  786.4	  614.7	 2414.0	...
3185193	  786.4	  615.3	 2412.0	...
3185194	  786.4	  615.8	 2410.0	...
3185195	  786.5	  615.6	 2409.0	...
3185196	  786.5	  615.3	 2409.0	...
3185197	  786.5	  615.1	 2409.0	...
3185198	  786.5	  615.1	 2408.0	...
3185199	  786.5	  615.3	 2407.0	...
3185200	  786.6	  615.7	 2406.0	...
3185201	  786.7	  616.1	 2406.0	...
3185202	  786.8	  616.2	 2404.0	...
3185203	  786.9	  616.0	 2402.0	...
3185204	  786.9	  615.8	 2399.0	...
3185205	  787.0	  615.7	 2399.0	...
3185206	  787.1	  615.7	 2397.0	...
3185207	  787.2	  615.9	 2396.0	...
3185208	  787.3	  616.1	 2394.0	...
3185209	  787.4	  616.2	 2393.0	...
3185210	  787.4	  616.1	 2392.0	...
3185211	  787.4	  616.2	 2390.0	...
3185212	  787.4	  616.2	 2389.0	...
3185213	  787.4	  616.1	 2388.0	...
3185214	  787.5	  615.9	 2388.0	...
3185215	  787.7	  615.7	 2389.0	...
3185216	  787.9	  615.7	 2389.0	...
3185217	  787.8	  615.7	 2389.0	...
3185218	  787.7	  615.7	 2390.0	...
3185219	  787.6	  615.7	 2390.0	...
3185220	  787.5	  615.7	 2390.0	...
3185221	  787.3	  615.7	 2390.0	...
3185222	  787.2	  615.9	 2389.0	...
3185223	  787.3	  616.2	 2389.0	...
3185224	  787.5	  616.5	 2390.0	...
3185225	  787.5	  616.6	 2389.0	...
3185226	  787.2	  616.7	 2388.0	...
3185227	  786.9	  616.7	 2386.0	...
3185228	  786.7	  616.3	 2386.0	...
3185229	  786.7	  616.0	 2385.0	...
3185230	  787.0	  615.7	 2385.0	...
3185231	  787.3	  615.8	 2385.0	...
3185232	  787.7	  616.0	 2385.0	...
3185233	  787.9	  616.3	 2383.0	...
3185234	  788.0	  616.4	 2381.0	...
3185235	  788.0	  616.7	 2378.0	...
3185236	  788.0	  616.8	 2378.0	...
3185237	  788.0	  617.1	 2377.0	...
3185238	  788.1	  617.2	 2377.0	...
3185239	  788.0	  617.4	 2376.0	...
3185240	  787.8	  617.4	 2375.0	...
3185241	  787.7	  617.5	 2372.0	...
3185242	  787.8	  617.5	 2370.0	...
3185243	  787.8	  617.4	 2369.0	...
3185244	  787.8	  617.3	 2371.0	...
3185245	  788.2	  617.1	 2372.0	...
3185246	  788.7	  616.8	 2372.0	...
3185247	  789.1	  616.6	 2372.0	...
3185248	  789.0	  616.7	 2372.0	...
3185249	  788.9	  616.9	 2371.0	...
MSG	3185250 0000 _ Number Off
3185250	  788.9	  616.9	 2371.0	...
3185251	  789.0	  616.7	 2368.0	...
3185252	  788.9	  616.8	 2367.0	...
3185253	  788.8	  616.9	 2366.0	...
3185254	  788.7	  617.1	 2366.0	...
3185255	  788.6	  617.1	 2366.0	...
3185256	  788.3	  617.1	 2365.0	...
3185257	  788.1	  617.3	 2365.0	...
3185258	  787.9	  617.0	 2364.0	...
3185259	  788.0	  616.6	 2364.0	...
3185260	  788.1	  616.2	 2361.0	...
3185261	  788.1	  616.1	 2356.0	...
3185262	  788.1	  616.3	 2351.0	...
3185263	  788.4	  616.9	 2350.0	...
3185264	  788.7	  617.4	 2352.0	...
3185265	  789.0	  617.6	 2353.0	...
3185266	  788.9	  617.6	 2354.0	...
3185267	  788.7	  617.7	 2354.0	...
3185268	  788.5	  617.8	 2354.0	...
3185269	  788.6	  617.9	 2354.0	...
3185270	  788.7	  618.0	 2353.0	...
3185271	  788.7	  618.1	 2353.0	...
3185272	  788.6	  617.8	 2352.0	...
3185273	  788.5	  617.5	 2352.0	...
3185274	  788.5	  617.1	 2351.0	...
3185275	  788.5	  617.2	 2351.0	...
3185276	  789.4	  617.4	 2351.0	...
3185277	  790.2	  617.6	 2351.0	...
3185278	  790.1	  617.6	 2350.0	...
3185279	  789.1	  617.5	 2349.0	...
3185280	  788.3	  617.5	 2347.0	...
3185281	  788.5	  617.8	 2347.0	...
3185282	  788.8	  618.2	 2347.0	...
3185283	  789.2	  618.5	 2346.0	...
3185284	  789.6	  618.6	 2344.0	...
3185285	  789.8	  618.6	 2343.0	...
3185286	  789.8	  618.6	 2343.0	...
3185287	  789.7	  618.7	 2342.0	...
3185288	  789.6	  618.7	 2342.0	...
3185289	  789.6	  618.8	 2342.0	...
3185290	  789.5	  618.9	 2342.0	...
3185291	  789.5	  619.0	 2343.0	...
3185292	  789.6	  619.2	 2343.0	...
3185293	  789.5	  619.3	 2343.0	...
3185294	  789.4	  619.3	 2340.0	...
3185295	  789.4	  619.2	 2338.0	...
3185296	  789.4	  619.2	 2338.0	...
3185297	  789.5	  619.3	 2340.0	...
3185298	  789.6	  619.1	 2340.0	...
3185299	  789.7	  618.8	 2338.0	...
3185300	  789.8	  618.7	 2336.0	...
3185301	  789.8	  619.4	 2338.0	...
3185302	  789.8	  620.1	 2340.0	...
3185303	  790.0	  620.2	 2340.0	...
3185304	  790.3	  619.9	 2337.0	...
3185305	  790.5	  619.1	 2334.0	...
3185306	  790.4	  618.7	 2333.0	...
3185307	  790.4	  618.8	 2333.0	...
3185308	  790.6	  619.3	 2333.0	...
3185309	  790.7	  619.8	 2332.0	...
3185310	  790.6	  620.1	 2332.0	...
3185311	  790.3	  620.1	 2332.0	...
3185312	  790.0	  620.0	 2332.0	...
3185313	  790.0	  620.1	 2332.0	...
3185314	  790.0	  620.4	 2332.0	...
3185315	  790.0	  620.7	 2332.0	...
3185316	  790.0	  620.7	 2331.0	...
3185317	  790.1	  620.6	 2331.0	...
3185318	  790.2	  620.5	 2330.0	...
3185319	  790.4	  620.0	 2329.0	...
3185320	  790.6	  619.7	 2328.0	...
3185321	  790.8	  619.9	 2326.0	...
3185322	  790.8	  620.3	 2324.0	...
3185323	  790.8	  620.8	 2325.0	...
3185324	  790.7	  621.0	 2326.0	...
3185325	  790.6	  621.2	 2326.0	...
3185326	  790.5	  621.3	 2326.0	...
3185327	  790.6	  621.3	 2324.0	...
3185328	  790.6	  620.9	 2322.0	...
3185329	  790.5	  620.3	 2321.0	...
3185330	  790.5	  619.9	 2320.0	...
3185331	  790.4	  619.7	 2321.0	...
3185332	  790.4	  619.7	 2321.0	...
3185333	  790.5	  619.8	 2322.0	...
3185334	  790.6	  619.8	 2323.0	...
3185335	  790.6	  620.1	 2322.0	...
3185336	  790.7	  620.6	 2320.0	...
3185337	  790.7	  621.2	 2318.0	...
3185338	  790.8	  621.5	 2318.0	...
3185339	  791.1	  621.6	 2317.0	...
3185340	  791.4	  621.7	 2317.0	...
3185341	  791.8	  621.8	 2317.0	...
3185342	  791.7	  621.8	 2317.0	...
3185343	  791.3	  621.7	 2318.0	...
3185344	  790.9	  621.7	 2317.0	...
3185345	  790.9	  621.5	 2316.0	...
3185346	  791.2	  621.3	 2316.0	...
3185347	  791.4	  621.6	 2319.0	...
3185348	  791.5	  621.9	 2321.0	...
3185349	  791.5	  622.2	 2324.0	...
3185350	  791.8	  622.2	 2323.0	...
3185351	  791.9	  622.2	 2322.0	...
3185352	  792.0	  622.2	 2322.0	...
3185353	  792.0	  622.3	 2322.0	...
3185354	  792.1	  622.3	 2322.0	...
3185355	  792.1	  622.4	 2322.0	...
3185356	  792.1	  622.4	 2322.0	...
3185357	  792.1	  622.5	 2322.0	...
3185358	  791.8	  622.6	 2322.0	...
3185359	  791.4	  622.6	 2320.0	...
3185360	  791.1	  622.5	 2318.0	...
3185361	  791.0	  622.4	 2316.0	...
3185362	  791.2	  622.3	 2318.0	...
3185363	  791.4	  622.2	 2320.0	...
3185364	  791.5	  622.2	 2322.0	...
3185365	  791.6	  622.2	 2320.0	...
3185366	  791.6	  622.3	 2319.0	...
3185367	  791.5	  622.7	 2317.0	...
3185368	  791.4	  623.2	 2316.0	...
3185369	  791.4	  623.6	 2314.0	...
3185370	  791.2	  623.8	 2313.0	...
3185371	  791.1	  623.8	 2316.0	...
3185372	  791.3	  623.8	 2319.0	...
3185373	  791.5	  623.8	 2321.0	...
3185374	  791.7	  624.0	 2322.0	...
3185375	  791.7	  624.2	 2322.0	...
3185376	  791.7	  624.4	 2322.0	...
3185377	  791.7	  624.5	 2321.0	...
3185378	  791.7	  624.7	 2321.0	...
3185379	  791.7	  624.7	 2321.0	...
3185380	  791.8	  624.2	 2322.0	...
3185381	  791.9	  623.6	 2321.0	...
3185382	  791.9	  623.2	 2320.0	...
3185383	  792.0	  623.0	 2319.0	...
3185384	  792.1	  622.9	 2319.0	...
3185385	  792.1	  622.9	 2319.0	...
3185386	  792.1	  623.2	 2321.0	...
3185387	  792.1	  623.4	 2323.0	...
3185388	  792.2	  623.6	 2322.0	...
3185389	  792.2	  623.6	 2319.0	...
3185390	  792.7	  623.5	 2316.0	...
3185391	  793.2	  623.4	 2317.0	...
3185392	  793.7	  623.2	 2316.0	...
3185393	  793.5	  623.2	 2316.0	...
3185394	  793.3	  623.2	 2314.0	...
3185395	  792.9	  623.1	 2314.0	...
3185396	  792.4	  623.0	 2313.0	...
3185397	  792.0	  623.0	 2312.0	...
3185398	  792.3	  623.0	 2314.0	...
3185399	  792.7	  623.0	 2316.0	...
3185400	  792.9	  623.1	 2318.0	...
3185401	  792.7	  623.3	 2318.0	...
3185402	  792.6	  623.4	 2317.0	...
3185403	  792.7	  623.3	 2317.0	...
3185404	  792.9	  623.5	 2316.0	...
3185405	  793.1	  623.7	 2316.0	...
3185406	  793.2	  624.1	 2315.0	...
3185407	  793.2	  624.2	 2317.0	...
3185408	  793.2	  624.3	 2320.0	...
3185409	  793.2	  624.4	 2323.0	...
3185410	  793.3	  624.5	 2323.0	...
3185411	  793.2	  624.2	 2321.0	...
3185412	  793.2	  623.7	 2320.0	...
3185413	  793.2	  623.3	 2320.0	...
3185414	  793.2	  623.2	 2321.0	...
3185415	  793.2	  623.2	 2322.0	...
3185416	  793.3	  623.5	 2323.0	...
3185417	  793.8	  623.8	 2324.0	...
3185418	  794.3	  624.0	 2323.0	...
3185419	  794.5	  623.9	 2323.0	...
3185420	  794.3	  623.9	 2323.0	...
3185421	  793.9	  624.0	 2321.0	...
3185422	  793.6	  624.2	 2319.0	...
3185423	  793.3	  624.3	 2318.0	...
3185424	  793.1	  624.1	 2319.0	...
3185425	  793.3	  623.7	 2321.0	...
3185426	  793.4	  623.7	 2323.0	...
3185427	  793.6	  624.1	 2323.0	...
3185428	  793.7	  624.7	 2324.0	...
3185429	  793.8	  625.0	 2326.0	...
3185430	  793.9	  625.3	 2327.0	...
3185431	  794.0	  625.3	 2324.0	...
3185432	  794.2	  625.4	 2323.0	...
3185433	  794.4	  625.4	 2322.0	...
3185434	  794.7	  625.2	 2322.0	...
3185435	  794.8	  625.3	 2322.0	...
3185436	  794.8	  625.3	 2321.0	...
3185437	  794.5	  625.5	 2320.0	...
3185438	  794.2	  625.4	 2319.0	...
3185439	  794.0	  625.3	 2319.0	...
3185440	  794.0	  625.2	 2318.0	...
3185441	  793.9	  625.5	 2320.0	...
3185442	  793.8	  625.7	 2322.0	...
3185443	  793.6	  625.6	 2324.0	...
3185444	  793.5	  625.3	 2323.0	...
3185445	  793.9	  624.8	 2321.0	...
3185446	  794.3	  624.6	 2321.0	...
3185447	  794.7	  624.4	 2322.0	...
3185448	  794.7	  624.3	 2322.0	...
3185449	  794.7	  624.4	 2322.0	...
3185450	  794.6	  624.5	 2322.0	...
3185451	  794.7	  624.6	 2322.0	...
3185452	  794.7	  624.7	 2322.0	...
3185453	  794.7	  624.8	 2322.0	...
3185454	  794.7	  625.0	 2322.0	...
3185455	  794.6	  625.0	 2322.0	...
3185456	  794.6	  625.0	 2321.0	...
3185457	  794.7	  625.0	 2320.0	...
3185458	  794.9	  625.0	 2320.0	...
3185459	  795.0	  625.0	 2323.0	...
3185460	  795.0	  625.0	 2326.0	...
3185461	  795.1	  625.0	 2330.0	...
MSG	3185462 0000 _ Number On
3185462	  795.4	  625.0	 2330.0	...
3185463	  795.7	  624.9	 2331.0	...
3185464	  795.8	  625.1	 2331.0	...
3185465	  795.8	  625.3	 2331.0	...
3185466	  795.5	  625.6	 2332.0	...
3185467	  795.1	  625.8	 2332.0	...
3185468	  794.6	  626.1	 2333.0	...
3185469	  794.5	  626.3	 2333.0	...
3185470	  794.3	  626.3	 2334.0	...
3185471	  794.3	  626.1	 2335.0	...
3185472	  794.4	  625.9	 2335.0	...
3185473	  794.4	  625.8	 2334.0	...
3185474	  794.6	  625.7	 2334.0	...
3185475	  794.8	  625.3	 2335.0	...
3185476	  795.0	  625.0	 2337.0	...
3185477	  795.0	  624.9	 2336.0	...
3185478	  794.9	  625.0	 2334.0	...
3185479	  794.8	  625.1	 2332.0	...
3185480	  794.4	  624.8	 2332.0	...
3185481	  794.2	  624.5	 2332.0	...
3185482	  794.3	  624.5	 2330.0	...
3185483	  794.7	  624.8	 2333.0	...
3185484	  795.0	  625.1	 2336.0	...
3185485	  795.1	  625.1	 2339.0	...
3185486	  795.2	  625.1	 2339.0	...
3185487	  795.1	  625.0	 2339.0	...
3185488	  795.0	  624.9	 2339.0	...
3185489	  795.0	  624.9	 2338.0	...
3185490	  795.1	  625.1	 2338.0	...
3185491	  795.2	  625.6	 2338.0	...
3185492	  794.9	  626.1	 2338.0	...
3185493	  794.5	  625.8	 2338.0	...
3185494	  794.4	  625.1	 2337.0	...
3185495	  794.8	  624.3	 2337.0	...
3185496	  795.2	  624.7	 2338.0	...
3185497	  795.4	  625.0	 2340.0	...
3185498	  795.4	  625.4	 2341.0	...
3185499	  795.4	  625.4	 2341.0	...
3185500	  795.5	  625.5	 2340.0	...
3185501	  795.6	  625.6	 2340.0	...
3185502	  795.4	  625.7	 2339.0	...
3185503	  795.3	  625.8	 2338.0	...
3185504	  795.3	  626.0	 2337.0	...
3185505	  795.3	  626.1	 2335.0	...
3185506	  795.4	  625.9	 2335.0	...
3185507	  795.4	  626.3	 2335.0	...
3185508	  795.3	  626.9	 2336.0	...
3185509	  795.1	  627.5	 2338.0	...
3185510	  794.0	  627.7	 2342.0	...
3185511	  793.1	  628.4	 2345.0	...
3185512	  791.7	  629.2	 2348.0	...
3185513	  791.1	  630.8	 2349.0	...
3185514	  789.7	  632.2	 2349.0	...
3185515	  788.8	  633.3	 2349.0	...
3185516	  787.5	  633.4	 2347.0	...
3185517	  787.0	  633.4	 2346.0	...
3185518	  786.5	  633.4	 2344.0	...
3185519	  786.5	  633.7	 2344.0	...
3185520	  786.5	  634.0	 2345.0	...
3185521	  786.7	  634.3	 2346.0	...
3185522	  786.8	  634.2	 2346.0	...
3185523	  787.7	  634.0	 2342.0	...
3185524	  788.6	  633.7	 2339.0	...
3185525	  789.9	  633.4	 2340.0	...
3185526	  790.7	  633.3	 2343.0	...
3185527	  792.3	  633.1	 2346.0	...
3185528	  793.5	  633.2	 2349.0	...
3185529	  794.4	  633.6	 2350.0	...
3185530	  794.5	  634.1	 2351.0	...
3185531	  794.6	  634.1	 2351.0	...
3185532	  794.7	  633.8	 2349.0	...
3185533	  794.8	  633.4	 2347.0	...
3185534	  794.8	  633.6	 2345.0	...
3185535	  794.4	  633.9	 2347.0	...
3185536	  793.5	  633.7	 2349.0	...
3185537	  792.6	  633.2	 2349.0	...
3185538	  792.2	  632.5	 2348.0	...
3185539	  792.4	  632.2	 2349.0	...
3185540	  792.6	  631.9	 2353.0	...
3185541	  792.7	  631.8	 2356.0	...
3185542	  792.8	  632.0	 2355.0	...
3185543	  793.0	  632.5	 2355.0	...
3185544	  793.2	  633.0	 2355.0	...
3185545	  793.1	  633.1	 2356.0	...
3185546	  792.9	  633.0	 2356.0	...
3185547	  792.6	  632.8	 2357.0	...
3185548	  792.4	  633.0	 2357.0	...
3185549	  792.2	  633.1	 2357.0	...
3185550	  791.6	  633.2	 2358.0	...
3185551	  791.1	  633.1	 2358.0	...
3185552	  790.9	  633.0	 2358.0	...
3185553	  791.1	  633.0	 2359.0	...
3185554	  791.1	  632.9	 2361.0	...
3185555	  790.9	  632.9	 2363.0	...
3185556	  790.9	  632.8	 2364.0	...
3185557	  791.3	  632.7	 2363.0	...
3185558	  791.7	  632.5	 2362.0	...
3185559	  791.6	  632.5	 2361.0	...
3185560	  791.3	  633.1	 2361.0	...
3185561	  791.0	  633.8	 2361.0	...
3185562	  791.1	  634.2	 2361.0	...
3185563	  791.2	  634.0	 2363.0	...
3185564	  791.3	  633.8	 2365.0	...
3185565	  791.3	  633.7	 2367.0	...
3185566	  791.4	  633.6	 2368.0	...
3185567	  791.7	  633.2	 2368.0	...
3185568	  791.9	  632.8	 2368.0	...
3185569	  791.4	  632.7	 2367.0	...
3185570	  790.9	  632.7	 2367.0	...
3185571	  790.8	  632.7	 2367.0	...
3185572	  791.3	  632.6	 2368.0	...
3185573	  791.5	  632.4	 2367.0	...
3185574	  791.2	  632.0	 2365.0	...
3185575	  790.9	  631.7	 2363.0	...
3185576	  791.0	  631.5	 2363.0	...
3185577	  791.4	  631.3	 2363.0	...
3185578	  791.8	  631.2	 2366.0	...
3185579	  792.2	  631.1	 2368.0	...
3185580	  792.3	  631.4	 2370.0	...
3185581	  792.1	  631.8	 2370.0	...
3185582	  792.0	  632.1	 2371.0	...
3185583	  791.9	  632.3	 2371.0	...
3185584	  791.8	  632.4	 2369.0	...
3185585	  791.8	  632.7	 2367.0	...
3185586	  791.6	  633.0	 2369.0	...
3185587	  791.3	  633.2	 2372.0	...
3185588	  791.0	  633.1	 2372.0	...
3185589	  791.0	  633.0	 2369.0	...
3185590	  791.1	  633.0	 2367.0	...
3185591	  791.0	  632.6	 2368.0	...
3185592	  790.9	  632.1	 2370.0	...
3185593	  790.7	  631.9	 2370.0	...
3185594	  790.5	  632.2	 2370.0	...
3185595	  790.7	  632.6	 2370.0	...
3185596	  791.1	  632.6	 2369.0	...
3185597	  791.5	  632.6	 2368.0	...
3185598	  791.5	  632.5	 2369.0	...
3185599	  791.6	  632.3	 2370.0	...
3185600	  791.7	  632.1	 2372.0	...
3185601	  791.8	  632.1	 2374.0	...
3185602	  791.7	  632.6	 2377.0	...
3185603	  791.2	  633.1	 2379.0	...
3185604	  790.7	  633.3	 2379.0	...
3185605	  790.2	  633.0	 2378.0	...
3185606	  790.2	  632.7	 2376.0	...
3185607	  790.1	  632.7	 2375.0	...
3185608	  790.2	  632.6	 2375.0	...
3185609	  790.2	  632.4	 2375.0	...
3185610	  790.4	  632.2	 2377.0	...
3185611	  790.5	  632.0	 2379.0	...
3185612	  790.6	  632.1	 2379.0	...
3185613	  790.3	  632.2	 2380.0	...
3185614	  790.0	  632.3	 2382.0	...
3185615	  789.6	  632.3	 2384.0	...
3185616	  789.7	  632.2	 2386.0	...
3185617	  789.9	  632.0	 2386.0	...
3185618	  790.1	  632.0	 2386.0	...
3185619	  790.0	  632.0	 2386.0	...
3185620	  790.0	  632.3	 2386.0	...
3185621	  790.1	  632.5	 2385.0	...
3185622	  790.3	  632.7	 2385.0	...
3185623	  790.4	  632.9	 2385.0	...
3185624	  790.3	  633.3	 2385.0	...
3185625	  790.2	  633.6	 2385.0	...
3185626	  790.2	  633.8	 2385.0	...
3185627	  790.4	  633.4	 2385.0	...
3185628	  790.5	  633.0	 2385.0	...
3185629	  790.4	  632.9	 2386.0	...
3185630	  790.2	  633.1	 2385.0	...
3185631	  790.0	  633.3	 2385.0	...
3185632	  789.6	  633.3	 2384.0	...
3185633	  789.4	  633.5	 2385.0	...
3185634	  789.2	  633.7	 2385.0	...
3185635	  789.2	  633.9	 2387.0	...
3185636	  789.4	  634.0	 2389.0	...
3185637	  789.6	  633.9	 2393.0	...
3185638	  789.7	  633.7	 2394.0	...
3185639	  789.8	  633.6	 2395.0	...
3185640	  789.7	  633.6	 2393.0	...
3185641	  789.7	  633.8	 2392.0	...
3185642	  789.6	  633.9	 2392.0	...
3185643	  789.5	  634.1	 2391.0	...
3185644	  789.3	  634.1	 2390.0	...
3185645	  789.2	  634.2	 2391.0	...
3185646	  789.1	  634.2	 2392.0	...
3185647	  789.1	  633.6	 2392.0	...
3185648	  789.1	  633.1	 2392.0	...
3185649	  789.0	  632.6	 2391.0	...
3185650	  789.0	  632.7	 2394.0	...
3185651	  789.0	  632.9	 2397.0	...
3185652	  789.2	  633.0	 2398.0	...
3185653	  789.3	  632.7	 2396.0	...
3185654	  789.4	  632.2	 2393.0	...
3185655	  789.3	  631.8	 2393.0	...
3185656	  789.2	  631.7	 2393.0	...
3185657	  789.1	  631.6	 2394.0	...
3185658	  789.1	  631.7	 2394.0	...
3185659	  789.2	  631.7	 2395.0	...
3185660	  789.1	  631.8	 2395.0	...
3185661	  788.9	  631.7	 2396.0	...
3185662	  788.9	  632.1	 2397.0	...
3185663	  788.9	  632.5	 2399.0	...
3185664	  788.8	  633.0	 2401.0	...
3185665	  788.7	  633.1	 2402.0	...
3185666	  788.5	  633.3	 2403.0	...
3185667	  788.5	  633.4	 2404.0	...
3185668	  788.7	  633.3	 2405.0	...
3185669	  788.8	  632.9	 2406.0	...
3185670	  789.0	  632.5	 2405.0	...
3185671	  789.0	  632.1	 2404.0	...
3185672	  788.9	  632.3	 2403.0	...
3185673	  788.9	  632.4	 2405.0	...
3185674	  788.9	  632.1	 2406.0	...
3185675	  789.1	  631.6	 2406.0	...
3185676	  789.2	  631.5	 2405.0	...
3185677	  789.2	  632.0	 2406.0	...
3185678	  789.2	  632.5	 2407.0	...
3185679	  789.2	  632.8	 2409.0	...
3185680	  789.2	  633.0	 2410.0	...
3185681	  789.2	  633.2	 2410.0	...
3185682	  789.2	  633.1	 2410.0	...
3185683	  789.1	  633.2	 2410.0	...
3185684	  788.7	  633.4	 2410.0	...
3185685	  788.3	  633.6	 2409.0	...
3185686	  788.4	  633.3	 2408.0	...
3185687	  788.7	  632.8	 2408.0	...
3185688	  789.0	  632.4	 2409.0	...
3185689	  789.1	  632.5	 2411.0	...
3185690	  789.1	  632.6	 2413.0	...
3185691	  788.8	  632.5	 2414.0	...
3185692	  788.4	  632.5	 2412.0	...
3185693	  788.3	  632.4	 2411.0	...
3185694	  788.6	  632.3	 2412.0	...
3185695	  788.9	  632.4	 2414.0	...
3185696	  788.8	  632.6	 2416.0	...
3185697	  788.7	  632.8	 2415.0	...
3185698	  788.6	  632.8	 2414.0	...
3185699	  788.5	  632.8	 2414.0	...
3185700	  788.5	  632.8	 2414.0	...
3185701	  788.2	  632.8	 2414.0	...
3185702	  787.8	  632.8	 2415.0	...
3185703	  787.5	  632.8	 2416.0	...
3185704	  787.4	  632.5	 2418.0	...
3185705	  787.3	  632.2	 2418.0	...
3185706	  787.2	  632.3	 2418.0	...
3185707	  787.2	  632.4	 2417.0	...
3185708	  787.3	  632.6	 2417.0	...
3185709	  787.3	  633.0	 2416.0	...
3185710	  787.4	  633.5	 2417.0	...
3185711	  787.6	  633.8	 2417.0	...
3185712	  787.9	  633.4	 2415.0	...
3185713	  787.9	  633.1	 2414.0	...
3185714	  787.9	  633.1	 2413.0	...
3185715	  787.9	  633.2	 2415.0	...
3185716	  787.7	  633.3	 2419.0	...
3185717	  787.4	  633.4	 2421.0	...
3185718	  787.2	  633.5	 2423.0	...
3185719	  787.0	  633.6	 2424.0	...
3185720	  787.0	  633.7	 2424.0	...
3185721	  787.1	  633.7	 2428.0	...
3185722	  787.2	  633.8	 2431.0	...
3185723	  787.2	  633.7	 2434.0	...
3185724	  787.2	  633.7	 2432.0	...
3185725	  787.2	  633.6	 2431.0	...
3185726	  787.4	  633.4	 2430.0	...
3185727	  787.5	  633.0	 2430.0	...
3185728	  787.6	  632.6	 2431.0	...
3185729	  787.6	  632.4	 2431.0	...
3185730	  787.3	  632.4	 2432.0	...
3185731	  787.0	  632.4	 2432.0	...
3185732	  786.7	  632.3	 2432.0	...
3185733	  786.7	  632.1	 2433.0	...
3185734	  786.7	  632.1	 2434.0	...
3185735	  786.5	  632.3	 2434.0	...
3185736	  786.4	  632.5	 2434.0	...
3185737	  786.3	  632.6	 2435.0	...
3185738	  786.6	  632.6	 2432.0	...
3185739	  786.7	  632.7	 2430.0	...
3185740	  786.8	  632.8	 2430.0	...
3185741	  786.9	  632.9	 2432.0	...
3185742	  786.9	  632.9	 2433.0	...
3185743	  786.8	  632.9	 2433.0	...
3185744	  786.6	  632.9	 2435.0	...
3185745	  786.5	  632.9	 2437.0	...
3185746	  786.6	  632.9	 2439.0	...
3185747	  786.8	  632.9	 2439.0	...
3185748	  786.8	  632.7	 2439.0	...
3185749	  786.8	  632.5	 2439.0	...
3185750	  786.8	  632.4	 2439.0	...
3185751	  786.8	  632.5	 2439.0	...
3185752	  786.5	  632.7	 2440.0	...
3185753	  786.2	  632.9	 2441.0	...
3185754	  785.9	  633.0	 2442.0	...
3185755	  786.0	  633.0	 2443.0	...
3185756	  786.1	  632.9	 2445.0	...
3185757	  786.1	  632.8	 2447.0	...
3185758	  786.3	  632.8	 2448.0	...
3185759	  786.5	  632.8	 2450.0	...
3185760	  786.5	  633.1	 2449.0	...
3185761	  786.2	  633.3	 2446.0	...
3185762	  785.9	  633.3	 2443.0	...
3185763	  786.2	  633.1	 2443.0	...
3185764	  786.4	  632.5	 2443.0	...
3185765	  786.4	  631.6	 2443.0	...
MSG	3185766 0000 _ Number Off
3185766	  786.1	  630.9	 2445.0	...
3185767	  786.1	  630.4	 2448.0	...
3185768	  786.3	  630.2	 2450.0	...
3185769	  786.2	  630.1	 2450.0	...
3185770	  786.0	  630.1	 2450.0	...
3185771	  785.9	  630.2	 2449.0	...
3185772	  786.4	  630.0	 2449.0	...
3185773	  786.8	  629.8	 2451.0	...
3185774	  786.9	  629.7	 2453.0	...
3185775	  786.8	  629.7	 2454.0	...
3185776	  786.7	  630.0	 2454.0	...
3185777	  786.4	  630.3	 2455.0	...
3185778	  786.1	  630.5	 2455.0	...
3185779	  785.7	  630.4	 2456.0	...
3185780	  785.9	  630.2	 2456.0	...
3185781	  786.0	  630.1	 2456.0	...
3185782	  786.1	  630.1	 2457.0	...
3185783	  786.1	  630.6	 2458.0	...
3185784	  786.3	  631.1	 2459.0	...
3185785	  786.4	  631.6	 2458.0	...
3185786	  786.5	  631.6	 2458.0	...
3185787	  786.5	  631.7	 2460.0	...
3185788	  786.2	  631.8	 2464.0	...
3185789	  786.1	  631.8	 2466.0	...
3185790	  786.0	  631.7	 2466.0	...
3185791	  786.2	  631.4	 2466.0	...
3185792	  786.2	  630.9	 2467.0	...
3185793	  786.3	  630.6	 2467.0	...
3185794	  786.2	  630.4	 2467.0	...
3185795	  785.9	  630.4	 2468.0	...
3185796	  785.6	  630.5	 2468.0	...
3185797	  785.3	  630.5	 2468.0	...
3185798	  785.4	  630.5	 2468.0	...
3185799	  785.4	  630.4	 2467.0	...
3185800	  785.8	  630.5	 2469.0	...
3185801	  786.1	  630.7	 2470.0	...
3185802	  786.4	  630.4	 2471.0	...
3185803	  786.1	  630.1	 2471.0	...
3185804	  785.8	  629.7	 2470.0	...
3185805	  785.5	  629.8	 2469.0	...
3185806	  785.4	  629.8	 2471.0	...
3185807	  785.5	  629.8	 2475.0	...
3185808	  785.5	  629.9	 2478.0	...
3185809	  785.4	  630.0	 2477.0	...
3185810	  785.3	  629.4	 2477.0	...
3185811	  785.0	  628.8	 2478.0	...
3185812	  784.8	  628.8	 2478.0	...
3185813	  784.7	  629.5	 2477.0	...
3185814	  785.1	  630.1	 2476.0	...
3185815	  785.5	  630.3	 2476.0	...
3185816	  785.8	  630.3	 2476.0	...
3185817	  785.8	  630.4	 2475.0	...
3185818	  785.8	  630.3	 2474.0	...
3185819	  785.8	  630.2	 2473.0	...
3185820	  785.7	  629.6	 2474.0	...
3185821	  785.7	  629.0	 2474.0	...
3185822	  785.7	  628.3	 2475.0	...
3185823	  785.8	  628.3	 2476.0	...
3185824	  785.9	  628.4	 2477.0	...
3185825	  785.9	  628.7	 2478.0	...
3185826	  785.8	  629.1	 2479.0	...
3185827	  785.8	  629.7	 2480.0	...
3185828	  785.9	  630.1	 2481.0	...
3185829	  785.8	  630.4	 2482.0	...
3185830	  785.7	  630.4	 2482.0	...
3185831	  785.6	  630.4	 2484.0	...
3185832	  785.3	  630.4	 2488.0	...
3185833	  785.0	  630.3	 2491.0	...
3185834	  784.6	  630.5	 2492.0	...
3185835	  784.5	  630.7	 2492.0	...
3185836	  784.5	  630.8	 2492.0	...
3185837	  784.3	  631.0	 2493.0	...
3185838	  784.2	  631.1	 2493.0	...
3185839	  784.2	  631.0	 2492.0	...
3185840	  784.5	  630.6	 2491.0	...
3185841	  784.8	  630.4	 2490.0	...
3185842	  785.0	  630.4	 2490.0	...
3185843	  785.0	  630.6	 2490.0	...
3185844	  784.8	  630.7	 2490.0	...
3185845	  784.7	  630.9	 2491.0	...
3185846	  784.7	  631.0	 2494.0	...
3185847	  784.9	  631.0	 2497.0	...
3185848	  785.1	  630.9	 2497.0	...
3185849	  785.1	  630.8	 2496.0	...
3185850	  785.3	  630.7	 2495.0	...
3185851	  785.4	  630.7	 2495.0	...
3185852	  785.6	  630.7	 2494.0	...
3185853	  785.7	  630.2	 2494.0	...
3185854	  785.7	  629.7	 2495.0	...
3185855	  785.7	  629.2	 2496.0	...
3185856	  785.6	  629.1	 2497.0	...
3185857	  785.3	  629.0	 2497.0	...
3185858	  785.1	  629.0	 2496.0	...
3185859	  785.0	  628.9	 2496.0	...
3185860	  784.9	  628.9	 2498.0	...
3185861	  784.9	  629.1	 2499.0	...
3185862	  784.8	  629.2	 2500.0	...
3185863	  784.8	  629.2	 2499.0	...
3185864	  784.8	  629.5	 2499.0	...
3185865	  784.7	  629.7	 2498.0	...
3185866	  784.8	  630.0	 2498.0	...
3185867	  784.9	  629.9	 2498.0	...
3185868	  784.8	  629.8	 2499.0	...
3185869	  784.6	  629.6	 2499.0	...
3185870	  784.2	  629.6	 2500.0	...
3185871	  784.1	  629.8	 2500.0	...
3185872	  784.0	  630.4	 2499.0	...
3185873	  784.0	  631.0	 2499.0	...
3185874	  784.2	  631.0	 2498.0	...
3185875	  784.3	  630.8	 2498.0	...
3185876	  784.2	  630.7	 2499.0	...
3185877	  784.0	  630.8	 2500.0	...
3185878	  783.8	  630.8	 2501.0	...
3185879	  783.7	  630.2	 2501.0	...
3185880	  783.7	  629.5	 2501.0	...
3185881	  783.8	  628.7	 2501.0	...
3185882	  783.8	  628.7	 2501.0	...
3185883	  783.8	  629.2	 2500.0	...
3185884	  783.8	  629.6	 2500.0	...
3185885	  783.9	  630.1	 2500.0	...
3185886	  784.0	  630.1	 2500.0	...
3185887	  784.0	  630.1	 2499.0	...
3185888	  784.0	  630.3	 2500.0	...
3185889	  783.9	  630.3	 2502.0	...
3185890	  783.9	  630.4	 2505.0	...
3185891	  783.9	  630.3	 2504.0	...
3185892	  783.8	  630.1	 2501.0	...
3185893	  783.7	  629.8	 2497.0	...
3185894	  783.4	  629.5	 2498.0	...
3185895	  783.1	  629.4	 2501.0	...
3185896	  782.8	  629.5	 2504.0	...
3185897	  782.8	  629.5	 2503.0	...
3185898	  782.9	  629.6	 2502.0	...
3185899	  783.0	  629.4	 2501.0	...
3185900	  783.0	  629.2	 2501.0	...
3185901	  783.1	  629.0	 2502.0	...
3185902	  783.2	  629.3	 2503.0	...
3185903	  783.4	  629.7	 2506.0	...
3185904	  783.5	  630.0	 2507.0	...
3185905	  783.5	  629.9	 2508.0	...
3185906	  783.5	  629.8	 2508.0	...
3185907	  783.5	  629.7	 2507.0	...
3185908	  783.3	  629.7	 2506.0	...
3185909	  783.1	  629.6	 2504.0	...
3185910	  782.9	  629.6	 2503.0	...
3185911	  783.3	  629.6	 2503.0	...
3185912	  783.7	  629.5	 2503.0	...
3185913	  784.2	  629.3	 2503.0	...
3185914	  784.4	  629.2	 2503.0	...
3185915	  784.2	  629.2	 2504.0	...
3185916	  784.0	  629.4	 2504.0	...
3185917	  783.7	  629.6	 2501.0	...
3185918	  783.7	  629.8	 2497.0	...
3185919	  783.5	  629.9	 2498.0	...
3185920	  783.2	  630.0	 2502.0	...
3185921	  782.9	  630.1	 2506.0	...
3185922	  782.9	  630.2	 2507.0	...
3185923	  782.9	  630.4	 2508.0	...
3185924	  783.0	  630.5	 2509.0	...
3185925	  783.1	  630.5	 2509.0	...
3185926	  783.0	  630.4	 2510.0	...
3185927	  782.7	  630.4	 2509.0	...
3185928	  782.5	  630.5	 2508.0	...
3185929	  782.7	  630.6	 2505.0	...
3185930	  782.7	  630.6	 2501.0	...
3185931	  782.7	  630.6	 2500.0	...
3185932	  782.5	  630.5	 2502.0	...
3185933	  782.6	  630.7	 2504.0	...
3185934	  782.6	  630.9	 2504.0	...
3185935	  782.6	  631.0	 2505.0	...
3185936	  782.6	  631.0	 2505.0	...
3185937	  782.6	  631.0	 2505.0	...
3185938	  782.8	  630.9	 2506.0	...
3185939	  783.0	  630.8	 2507.0	...
3185940	  783.3	  631.2	 2506.0	...
3185941	  783.4	  631.6	 2505.0	...
3185942	  783.6	  632.1	 2503.0	...
3185943	  783.6	  631.3	 2503.0	...
3185944	  783.4	  630.4	 2502.0	...
3185945	  783.3	  629.6	 2502.0	...
3185946	  783.2	  629.6	 2503.0	...
3185947	  783.3	  629.7	 2505.0	...
3185948	  783.3	  629.8	 2506.0	...
3185949	  783.3	  629.9	 2506.0	...
3185950	  783.3	  630.1	 2506.0	...
3185951	  783.3	  630.5	 2505.0	...
3185952	  783.3	  630.8	 2506.0	...
3185953	  783.3	  630.8	 2506.0	...
3185954	  783.0	  630.2	 2507.0	...
3185955	  782.5	  629.6	 2508.0	...
3185956	  782.0	  629.2	 2510.0	...
3185957	  781.7	  629.6	 2512.0	...
3185958	  781.8	  630.1	 2514.0	...
3185959	  782.0	  630.5	 2515.0	...
3185960	  782.2	  630.3	 2513.0	...
3185961	  782.3	  630.1	 2512.0	...
3185962	  782.6	  629.8	 2510.0	...
3185963	  783.0	  629.6	 2510.0	...
3185964	  783.0	  629.6	 2512.0	...
3185965	  782.8	  629.7	 2514.0	...
3185966	  782.6	  630.0	 2516.0	...
3185967	  782.6	  630.2	 2515.0	...
3185968	  782.6	  630.3	 2513.0	...
3185969	  782.6	  630.3	 2512.0	...
3185970	  782.8	  630.3	 2511.0	...
3185971	  783.0	  630.5	 2511.0	...
3185972	  783.1	  630.6	 2512.0	...
3185973	  783.0	  630.6	 2514.0	...
3185974	  782.9	  630.5	 2515.0	...
3185975	  782.9	  630.6	 2515.0	...
3185976	  783.0	  630.5	 2515.0	...
3185977	  783.0	  630.4	 2514.0	...
MSG	3185978 0000 _ Number On
3185978	  783.0	  630.2	 2513.0	...
3185979	  782.8	  630.2	 2512.0	...
3185980	  782.7	  630.2	 2511.0	...
3185981	  782.6	  630.4	 2512.0	...
3185982	  782.6	  630.7	 2514.0	...
3185983	  782.3	  631.0	 2515.0	...
3185984	  782.0	  631.1	 2516.0	...
3185985	  781.9	  631.2	 2517.0	...
3185986	  781.8	  631.4	 2519.0	...
3185987	  781.8	  631.5	 2520.0	...
3185988	  781.9	  631.6	 2520.0	...
3185989	  782.0	  631.3	 2517.0	...
3185990	  782.2	  631.0	 2514.0	...
3185991	  782.3	  630.7	 2512.0	...
3185992	  782.4	  630.6	 2513.0	...
3185993	  782.3	  630.6	 2514.0	...
3185994	  782.1	  630.5	 2514.0	...
3185995	  782.1	  630.3	 2514.0	...
3185996	  782.2	  630.0	 2514.0	...
3185997	  782.3	  629.9	 2514.0	...
3185998	  782.3	  629.8	 2514.0	...
3185999	  782.2	  629.7	 2516.0	...
3186000	  782.2	  629.7	 2518.0	...
3186001	  782.2	  629.7	 2521.0	...
3186002	  782.2	  629.9	 2522.0	...
3186003	  782.2	  630.0	 2523.0	...
3186004	  782.1	  630.2	 2524.0	...
3186005	  782.1	  630.0	 2524.0	...
3186006	  782.4	  629.7	 2523.0	...
3186007	  782.6	  629.4	 2523.0	...
3186008	  782.9	  629.3	 2521.0	...
3186009	  782.9	  629.2	 2520.0	...
3186010	  783.0	  629.3	 2520.0	...
3186011	  783.0	  629.3	 2520.0	...
3186012	  783.0	  629.4	 2520.0	...
3186013	  782.9	  629.4	 2520.0	...
3186014	  782.9	  629.6	 2521.0	...
3186015	  782.9	  629.9	 2522.0	...
3186016	  782.8	  630.2	 2524.0	...
3186017	  782.7	  629.9	 2524.0	...
3186018	  782.8	  629.3	 2523.0	...
3186019	  782.9	  628.8	 2522.0	...
3186020	  782.7	  628.8	 2522.0	...
3186021	  782.4	  629.0	 2522.0	...
3186022	  782.2	  629.1	 2522.0	...
3186023	  782.3	  629.1	 2522.0	...
3186024	  782.3	  629.2	 2521.0	...
3186025	  782.1	  629.4	 2520.0	...
3186026	  781.8	  629.7	 2518.0	...
3186027	  781.5	  629.7	 2518.0	...
3186028	  781.4	  629.7	 2518.0	...
3186029	  781.3	  629.5	 2520.0	...
3186030	  781.3	  629.3	 2522.0	...
3186031	  781.4	  629.2	 2524.0	...
3186032	  781.5	  629.3	 2523.0	...
3186033	  781.7	  629.3	 2523.0	...
3186034	  781.7	  629.2	 2523.0	...
3186035	  781.7	  629.1	 2524.0	...
3186036	  782.1	  629.1	 2525.0	...
3186037	  782.5	  629.2	 2526.0	...
3186038	  782.9	  629.4	 2525.0	...
3186039	  782.7	  629.5	 2523.0	...
3186040	  782.7	  629.5	 2523.0	...
3186041	  782.7	  629.4	 2524.0	...
3186042	  782.8	  629.2	 2525.0	...
3186043	  782.5	  629.3	 2524.0	...
3186044	  782.2	  629.5	 2524.0	...
3186045	  782.0	  629.6	 2524.0	...
3186046	  782.0	  629.7	 2524.0	...
3186047	  782.0	  629.8	 2525.0	...
3186048	  782.0	  629.9	 2526.0	...
3186049	  782.0	  629.9	 2529.0	...
3186050	  782.1	  629.9	 2534.0	...
3186051	  782.1	  629.7	 2538.0	...
3186052	  781.9	  629.5	 2536.0	...
3186053	  781.6	  629.4	 2532.0	...
3186054	  781.4	  629.5	 2528.0	...
3186055	  781.4	  629.7	 2528.0	...
3186056	  781.7	  629.8	 2529.0	...
3186057	  781.9	  629.7	 2531.0	...
3186058	  782.0	  629.7	 2532.0	...
3186059	  781.9	  629.6	 2533.0	...
3186060	  781.7	  629.5	 2536.0	...
3186061	  781.5	  628.8	 2538.0	...
3186062	  781.3	  628.2	 2537.0	...
3186063	  781.4	  627.7	 2536.0	...
3186064	  781.8	  627.9	 2534.0	...
3186065	  782.0	  628.0	 2534.0	...
3186066	  781.9	  628.3	 2534.0	...
3186067	  781.7	  628.5	 2535.0	...
3186068	  782.0	  628.6	 2535.0	...
3186069	  782.4	  628.5	 2537.0	...
3186070	  782.6	  628.4	 2540.0	...
3186071	  782.4	  628.3	 2542.0	...
3186072	  782.1	  628.2	 2540.0	...
3186073	  782.0	  628.2	 2537.0	...
3186074	  781.9	  628.5	 2535.0	...
3186075	  782.2	  628.7	 2536.0	...
3186076	  782.5	  628.8	 2538.0	...
3186077	  782.4	  628.8	 2540.0	...
3186078	  782.1	  629.0	 2541.0	...
3186079	  781.7	  629.2	 2542.0	...
3186080	  781.8	  629.2	 2540.0	...
3186081	  782.1	  629.1	 2538.0	...
3186082	  782.3	  629.0	 2537.0	...
3186083	  782.3	  628.3	 2538.0	...
3186084	  782.2	  627.6	 2541.0	...
3186085	  782.2	  626.9	 2544.0	...
3186086	  782.3	  627.0	 2547.0	...
3186087	  782.3	  627.0	 2547.0	...
3186088	  782.2	  627.0	 2547.0	...
3186089	  781.9	  626.8	 2546.0	...
3186090	  781.7	  626.7	 2546.0	...
3186091	  781.9	  627.0	 2546.0	...
3186092	  782.2	  627.4	 2546.0	...
3186093	  782.4	  627.8	 2545.0	...
3186094	  782.3	  627.9	 2545.0	...
3186095	  782.1	  627.9	 2544.0	...
3186096	  782.0	  627.9	 2544.0	...
3186097	  781.8	  627.9	 2544.0	...
3186098	  781.7	  628.0	 2545.0	...
3186099	  781.5	  627.9	 2545.0	...
3186100	  781.5	  627.7	 2545.0	...
3186101	  781.5	  627.5	 2546.0	...
3186102	  781.4	  627.4	 2550.0	...
3186103	  781.2	  627.5	 2553.0	...
3186104	  781.0	  627.4	 2554.0	...
3186105	  780.9	  627.9	 2552.0	...
3186106	  781.3	  628.4	 2550.0	...
3186107	  781.7	  628.9	 2550.0	...
3186108	  782.1	  628.9	 2550.0	...
3186109	  782.1	  628.5	 2550.0	...
3186110	  782.0	  628.1	 2551.0	...
3186111	  782.0	  627.7	 2553.0	...
3186112	  782.0	  627.6	 2555.0	...
3186113	  781.9	  627.6	 2554.0	...
3186114	  781.8	  627.6	 2552.0	...
3186115	  781.7	  627.7	 2551.0	...
3186116	  781.6	  627.6	 2550.0	...
3186117	  781.5	  627.4	 2551.0	...
3186118	  781.7	  627.3	 2552.0	...
3186119	  781.9	  627.4	 2551.0	...
3186120	  782.1	  627.5	 2550.0	...
3186121	  782.1	  627.5	 2548.0	...
3186122	  782.0	  627.5	 2548.0	...
3186123	  781.9	  627.7	 2551.0	...
3186124	  781.9	  627.8	 2553.0	...
3186125	  781.9	  627.8	 2555.0	...
3186126	  782.0	  627.3	 2553.0	...
3186127	  781.9	  626.9	 2551.0	...
3186128	  781.9	  626.6	 2551.0	...
3186129	  782.0	  626.7	 2552.0	...
3186130	  782.0	  626.7	 2555.0	...
3186131	  781.9	  626.8	 2556.0	...
3186132	  781.9	  626.8	 2558.0	...
3186133	  781.8	  626.9	 2558.0	...
3186134	  781.7	  627.0	 2557.0	...
3186135	  781.7	  627.1	 2556.0	...
3186136	  781.9	  627.0	 2556.0	...
3186137	  782.0	  626.8	 2556.0	...
3186138	  782.0	  626.7	 2556.0	...
3186139	  782.1	  626.6	 2556.0	...
3186140	  782.2	  626.7	 2556.0	...
3186141	  782.4	  626.9	 2556.0	...
3186142	  782.5	  627.2	 2556.0	...
3186143	  782.4	  627.4	 2556.0	...
3186144	  782.2	  627.4	 2557.0	...
3186145	  782.1	  627.4	 2559.0	...
3186146	  782.0	  627.4	 2559.0	...
3186147	  782.0	  627.4	 2558.0	...
3186148	  782.1	  627.4	 2558.0	...
3186149	  782.1	  627.3	 2559.0	...
3186150	  782.1	  627.3	 2559.0	...
3186151	  782.0	  627.3	 2558.0	...
3186152	  781.9	  627.3	 2558.0	...
3186153	  781.9	  627.5	 2559.0	...
3186154	  781.9	  627.8	 2559.0	...
3186155	  781.9	  628.0	 2560.0	...
3186156	  781.8	  628.0	 2561.0	...
3186157	  781.6	  627.9	 2562.0	...
3186158	  781.4	  627.9	 2562.0	...
3186159	  781.3	  627.8	 2562.0	...
3186160	  781.4	  627.5	 2562.0	...
3186161	  781.7	  627.3	 2562.0	...
3186162	  781.9	  627.4	 2563.0	...
3186163	  781.9	  627.6	 2563.0	...
3186164	  781.9	  627.8	 2561.0	...
3186165	  781.9	  627.9	 2560.0	...
3186166	  781.8	  627.9	 2559.0	...
3186167	  781.9	  627.9	 2559.0	...
3186168	  782.2	  627.9	 2557.0	...
3186169	  782.5	  627.6	 2556.0	...
3186170	  782.5	  627.3	 2556.0	...
3186171	  782.6	  627.1	 2558.0	...
3186172	  782.6	  627.2	 2561.0	...
3186173	  782.7	  627.2	 2563.0	...
3186174	  782.8	  627.0	 2563.0	...
3186175	  782.9	  626.9	 2562.0	...
3186176	  782.9	  626.9	 2558.0	...
3186177	  782.9	  627.2	 2556.0	...
3186178	  782.9	  627.4	 2553.0	...
3186179	  782.7	  627.6	 2553.0	...
3186180	  782.5	  627.6	 2553.0	...
3186181	  782.4	  627.5	 2553.0	...
3186182	  782.5	  627.5	 2553.0	...
3186183	  782.5	  627.6	 2554.0	...
3186184	  782.3	  627.6	 2554.0	...
3186185	  782.2	  627.6	 2554.0	...
3186186	  782.3	  627.6	 2552.0	...
3186187	  782.4	  627.5	 2550.0	...
3186188	  782.5	  627.3	 2548.0	...
3186189	  782.6	  627.0	 2551.0	...
3186190	  782.7	  626.8	 2556.0	...
3186191	  783.0	  626.7	 2561.0	...
3186192	  783.1	  626.7	 2563.0	...
3186193	  783.2	  626.8	 2560.0	...
3186194	  783.2	  626.9	 2554.0	...
3186195	  783.1	  626.9	 2549.0	...
3186196	  783.0	  626.7	 2547.0	...
3186197	  783.0	  626.8	 2549.0	...
3186198	  783.1	  627.2	 2551.0	...
3186199	  783.1	  627.5	 2553.0	...
3186200	  782.9	  627.8	 2553.0	...
3186201	  782.7	  627.8	 2553.0	...
3186202	  782.7	  627.9	 2552.0	...
3186203	  782.8	  628.1	 2554.0	...
3186204	  782.8	  628.4	 2556.0	...
3186205	  782.7	  628.4	 2555.0	...
3186206	  782.6	  627.7	 2551.0	...
3186207	  782.8	  627.0	 2547.0	...
3186208	  783.2	  627.1	 2546.0	...
3186209	  783.4	  627.6	 2548.0	...
3186210	  783.3	  628.2	 2550.0	...
3186211	  783.2	  627.9	 2552.0	...
3186212	  783.3	  627.6	 2551.0	...
3186213	  783.5	  627.6	 2551.0	...
3186214	  783.6	  627.9	 2551.0	...
3186215	  783.6	  628.4	 2549.0	...
3186216	  783.6	  628.4	 2547.0	...
3186217	  783.6	  628.3	 2545.0	...
3186218	  783.7	  628.2	 2544.0	...
3186219	  783.7	  627.7	 2544.0	...
3186220	  783.5	  627.3	 2544.0	...
3186221	  783.3	  626.9	 2544.0	...
3186222	  783.3	  626.9	 2544.0	...
3186223	  783.3	  626.9	 2544.0	...
3186224	  783.3	  627.2	 2545.0	...
3186225	  783.5	  627.5	 2547.0	...
3186226	  783.6	  627.6	 2550.0	...
3186227	  783.6	  627.5	 2551.0	...
3186228	  783.7	  627.4	 2552.0	...
3186229	  784.0	  627.3	 2552.0	...
3186230	  784.4	  627.2	 2551.0	...
3186231	  784.4	  627.2	 2551.0	...
3186232	  784.5	  627.3	 2551.0	...
3186233	  784.5	  627.4	 2550.0	...
3186234	  784.5	  627.4	 2549.0	...
3186235	  784.6	  627.4	 2548.0	...
3186236	  784.5	  627.4	 2548.0	...
3186237	  784.5	  627.4	 2548.0	...
3186238	  784.3	  627.3	 2548.0	...
3186239	  784.1	  627.4	 2548.0	...
3186240	  783.9	  627.5	 2548.0	...
3186241	  783.7	  627.8	 2548.0	...
3186242	  783.8	  628.1	 2549.0	...
3186243	  783.8	  627.9	 2548.0	...
3186244	  783.8	  627.4	 2548.0	...
3186245	  784.4	  626.8	 2548.0	...
3186246	  784.9	  626.8	 2549.0	...
3186247	  785.1	  626.9	 2549.0	...
3186248	  784.7	  627.0	 2549.0	...
3186249	  784.3	  627.1	 2549.0	...
3186250	  784.2	  627.2	 2550.0	...
3186251	  784.2	  627.0	 2552.0	...
3186252	  784.1	  626.8	 2552.0	...
3186253	  784.0	  626.6	 2551.0	...
3186254	  784.2	  626.7	 2551.0	...
3186255	  784.6	  626.7	 2551.0	...
3186256	  785.0	  626.7	 2551.0	...
3186257	  785.2	  626.6	 2552.0	...
3186258	  785.1	  626.5	 2553.0	...
3186259	  785.0	  626.5	 2553.0	...
3186260	  784.8	  626.6	 2552.0	...
3186261	  784.6	  626.6	 2551.0	...
3186262	  784.5	  626.6	 2551.0	...
3186263	  784.5	  626.6	 2550.0	...
3186264	  784.6	  626.6	 2549.0	...
3186265	  784.8	  626.5	 2550.0	...
3186266	  784.9	  626.3	 2552.0	...
3186267	  784.9	  626.3	 2554.0	...
3186268	  785.0	  626.5	 2554.0	...
3186269	  785.1	  626.6	 2553.0	...
3186270	  785.1	  626.7	 2553.0	...
3186271	  785.1	  626.7	 2554.0	...
3186272	  785.0	  626.7	 2555.0	...
3186273	  785.0	  626.8	 2553.0	...
3186274	  785.0	  626.7	 2550.0	...
3186275	  785.0	  626.6	 2547.0	...
3186276	  785.0	  626.5	 2547.0	...
3186277	  784.9	  626.5	 2547.0	...
3186278	  784.9	  626.5	 2548.0	...
MSG	3186279 0000 _ Number Off
3186279	  784.8	  626.6	 2547.0	...
3186280	  784.8	  626.6	 2547.0	...
3186281	  784.9	  626.3	 2548.0	...
3186282	  785.0	  626.1	 2549.0	...
3186283	  785.1	  626.2	 2550.0	...
3186284	  785.2	  626.6	 2552.0	...
3186285	  785.1	  626.6	 2554.0	...
3186286	  785.0	  626.3	 2556.0	...
3186287	  785.0	  626.5	 2555.0	...
3186288	  785.3	  626.9	 2555.0	...
3186289	  785.6	  627.3	 2554.0	...
3186290	  785.6	  627.1	 2555.0	...
3186291	  785.5	  627.0	 2555.0	...
3186292	  785.4	  627.0	 2557.0	...
3186293	  785.4	  627.0	 2559.0	...
3186294	  785.4	  627.0	 2560.0	...
3186295	  785.4	  627.1	 2560.0	...
3186296	  785.4	  627.2	 2560.0	...
3186297	  785.5	  627.3	 2561.0	...
3186298	  785.6	  627.4	 2562.0	...
3186299	  785.6	  627.5	 2563.0	...
3186300	  785.6	  627.6	 2560.0	...
3186301	  785.5	  627.8	 2558.0	...
3186302	  785.4	  628.0	 2555.0	...
3186303	  785.3	  628.1	 2556.0	...
3186304	  785.3	  628.1	 2556.0	...
3186305	  785.3	  628.3	 2557.0	...
3186306	  785.3	  628.5	 2556.0	...
3186307	  785.3	  628.0	 2556.0	...
3186308	  785.5	  627.4	 2556.0	...
3186309	  785.7	  626.8	 2557.0	...
3186310	  785.6	  626.7	 2558.0	...
3186311	  785.4	  626.7	 2557.0	...
3186312	  785.0	  626.7	 2556.0	...
3186313	  784.9	  626.9	 2555.0	...
3186314	  784.8	  627.2	 2553.0	...
3186315	  784.8	  627.3	 2551.0	...
3186316	  784.8	  627.4	 2552.0	...
3186317	  784.9	  627.5	 2554.0	...
3186318	  785.2	  627.7	 2557.0	...
3186319	  785.3	  627.7	 2558.0	...
3186320	  785.2	  627.9	 2559.0	...
3186321	  785.0	  628.0	 2559.0	...
3186322	  784.9	  627.4	 2559.0	...
3186323	  784.9	  626.8	 2559.0	...
3186324	  785.0	  626.6	 2561.0	...
3186325	  784.9	  627.0	 2562.0	...
3186326	  784.7	  627.3	 2563.0	...
3186327	  784.5	  627.1	 2562.0	...
3186328	  784.9	  627.1	 2561.0	...
3186329	  785.4	  627.1	 2561.0	...
3186330	  785.3	  627.3	 2561.0	...
3186331	  784.8	  627.6	 2561.0	...
3186332	  784.5	  627.7	 2560.0	...
3186333	  785.0	  627.6	 2558.0	...
3186334	  785.5	  627.4	 2558.0	...
3186335	  785.7	  627.5	 2559.0	...
3186336	  785.6	  627.7	 2559.0	...
3186337	  785.6	  627.9	 2559.0	...
3186338	  785.6	  627.7	 2557.0	...
3186339	  785.6	  627.7	 2554.0	...
3186340	  785.7	  627.7	 2550.0	...
3186341	  785.8	  627.6	 2551.0	...
3186342	  785.6	  627.5	 2552.0	...
3186343	  785.2	  627.4	 2554.0	...
3186344	  784.9	  627.5	 2554.0	...
3186345	  784.9	  627.5	 2554.0	...
3186346	  784.9	  627.4	 2556.0	...
3186347	  784.8	  627.2	 2558.0	...
3186348	  784.8	  627.0	 2560.0	...
3186349	  784.7	  627.0	 2561.0	...
3186350	  784.6	  627.1	 2562.0	...
3186351	  784.6	  627.3	 2562.0	...
3186352	  784.7	  627.4	 2561.0	...
3186353	  784.9	  627.7	 2560.0	...
3186354	  785.0	  627.9	 2561.0	...
3186355	  784.8	  628.2	 2561.0	...
3186356	  784.7	  628.1	 2561.0	...
3186357	  784.5	  628.2	 2562.0	...
3186358	  784.3	  628.3	 2562.0	...
3186359	  784.1	  628.4	 2562.0	...
3186360	  784.2	  628.4	 2562.0	...
3186361	  784.3	  628.3	 2562.0	...
3186362	  784.4	  628.0	 2563.0	...
3186363	  784.4	  627.8	 2564.0	...
3186364	  784.2	  627.7	 2564.0	...
3186365	  784.1	  627.8	 2565.0	...
3186366	  784.0	  627.7	 2565.0	...
3186367	  784.1	  627.7	 2566.0	...
3186368	  784.0	  627.7	 2566.0	...
3186369	  783.8	  627.9	 2565.0	...
3186370	  783.6	  628.1	 2564.0	...
3186371	  783.4	  628.3	 2563.0	...
3186372	  783.6	  628.3	 2564.0	...
3186373	  784.0	  628.4	 2564.0	...
3186374	  784.3	  628.4	 2564.0	...
3186375	  784.8	  628.1	 2565.0	...
3186376	  785.0	  627.7	 2565.0	...
3186377	  785.3	  627.5	 2569.0	...
3186378	  785.3	  628.3	 2572.0	...
3186379	  785.4	  629.1	 2575.0	...
3186380	  785.3	  629.1	 2574.0	...
3186381	  785.3	  628.4	 2574.0	...
3186382	  784.9	  627.8	 2574.0	...
3186383	  784.5	  627.8	 2574.0	...
3186384	  784.2	  627.9	 2573.0	...
3186385	  784.1	  628.0	 2572.0	...
3186386	  784.1	  628.1	 2571.0	...
3186387	  784.0	  628.3	 2568.0	...
3186388	  784.0	  628.4	 2566.0	...
3186389	  784.0	  628.2	 2566.0	...
3186390	  783.9	  628.0	 2567.0	...
3186391	  783.8	  627.8	 2569.0	...
3186392	  783.7	  627.8	 2570.0	...
3186393	  784.0	  627.6	 2571.0	...
3186394	  784.2	  627.1	 2571.0	...
3186395	  784.5	  626.7	 2571.0	...
3186396	  784.5	  626.7	 2570.0	...
3186397	  784.5	  626.8	 2570.0	...
3186398	  784.5	  627.0	 2570.0	...
3186399	  784.5	  627.0	 2570.0	...
3186400	  784.5	  627.0	 2570.0	...
3186401	  784.1	  626.8	 2571.0	...
3186402	  783.6	  626.7	 2571.0	...
3186403	  783.2	  626.6	 2572.0	...
3186404	  783.5	  626.5	 2574.0	...
3186405	  783.7	  626.6	 2576.0	...
3186406	  783.8	  626.8	 2578.0	...
3186407	  783.7	  627.0	 2577.0	...
3186408	  783.7	  627.1	 2575.0	...
3186409	  784.0	  626.9	 2576.0	...
3186410	  784.3	  626.8	 2578.0	...
3186411	  784.6	  626.6	 2581.0	...
3186412	  784.6	  626.5	 2581.0	...
3186413	  784.7	  626.3	 2581.0	...
3186414	  784.7	  626.2	 2581.0	...
3186415	  784.0	  626.3	 2582.0	...
3186416	  783.3	  626.4	 2582.0	...
3186417	  782.9	  626.4	 2583.0	...
3186418	  783.3	  626.4	 2584.0	...
3186419	  783.9	  626.7	 2585.0	...
3186420	  784.0	  627.1	 2587.0	...
3186421	  784.0	  627.2	 2589.0	...
3186422	  784.0	  626.9	 2589.0	...
3186423	  783.9	  626.5	 2589.0	...
3186424	  783.8	  626.2	 2589.0	...
3186425	  783.7	  626.0	 2588.0	...
3186426	  783.6	  625.9	 2588.0	...
3186427	  783.6	  625.9	 2590.0	...
3186428	  783.4	  626.1	 2593.0	...
3186429	  783.1	  626.2	 2595.0	...
3186430	  782.9	  626.1	 2594.0	...
3186431	  783.0	  625.9	 2593.0	...
3186432	  783.1	  625.8	 2593.0	...
3186433	  783.1	  625.7	 2592.0	...
3186434	  783.3	  625.7	 2592.0	...
3186435	  783.4	  626.0	 2594.0	...
3186436	  783.2	  626.4	 2595.0	...
3186437	  783.0	  626.8	 2597.0	...
3186438	  782.7	  626.9	 2597.0	...
3186439	  782.7	  626.9	 2596.0	...
3186440	  782.9	  626.9	 2596.0	...
3186441	  783.0	  626.9	 2596.0	...
3186442	  783.1	  626.8	 2596.0	...
3186443	  783.0	  626.8	 2597.0	...
3186444	  782.8	  626.7	 2597.0	...
3186445	  782.5	  626.3	 2596.0	...
3186446	  782.6	  625.8	 2594.0	...
3186447	  782.8	  625.9	 2593.0	...
3186448	  783.0	  626.5	 2595.0	...
3186449	  782.9	  627.2	 2597.0	...
3186450	  782.5	  627.1	 2598.0	...
3186451	  782.2	  626.9	 2596.0	...
3186452	  782.3	  626.7	 2594.0	...
3186453	  782.5	  626.5	 2593.0	...
3186454	  782.4	  626.5	 2597.0	...
3186455	  782.4	  626.5	 2601.0	...
3186456	  782.5	  626.5	 2604.0	...
3186457	  782.2	  626.5	 2605.0	...
3186458	  782.1	  626.5	 2605.0	...
3186459	  782.1	  626.5	 2606.0	...
3186460	  782.4	  626.5	 2608.0	...
3186461	  782.7	  626.6	 2610.0	...
3186462	  783.0	  626.7	 2610.0	...
3186463	  783.2	  626.6	 2610.0	...
3186464	  783.3	  626.5	 2611.0	...
3186465	  782.7	  626.5	 2611.0	...
3186466	  782.1	  626.6	 2611.0	...
3186467	  781.8	  626.8	 2611.0	...
3186468	  782.1	  626.9	 2611.0	...
3186469	  782.1	  626.8	 2611.0	...
3186470	  781.8	  626.6	 2610.0	...
3186471	  781.5	  626.5	 2610.0	...
3186472	  781.6	  626.6	 2610.0	...
3186473	  781.9	  626.6	 2610.0	...
3186474	  782.2	  626.6	 2610.0	...
3186475	  782.0	  626.6	 2611.0	...
3186476	  781.8	  626.7	 2611.0	...
3186477	  781.5	  626.7	 2612.0	...
3186478	  781.6	  626.7	 2614.0	...
3186479	  781.6	  626.8	 2615.0	...
3186480	  781.5	  627.3	 2617.0	...
3186481	  781.4	  627.7	 2617.0	...
3186482	  781.3	  627.8	 2618.0	...
3186483	  781.2	  627.7	 2620.0	...
3186484	  781.4	  627.6	 2625.0	...
3186485	  781.7	  627.6	 2630.0	...
3186486	  781.7	  627.3	 2634.0	...
3186487	  781.4	  627.1	 2635.0	...
3186488	  781.1	  626.8	 2634.0	...
3186489	  781.0	  626.8	 2632.0	...
3186490	  781.1	  626.5	 2629.0	...
MSG	3186491 0000 _ Number On
3186491	  781.3	  626.3	 2629.0	...
3186492	  781.5	  626.4	 2629.0	...
3186493	  781.5	  626.8	 2628.0	...
3186494	  781.5	  627.1	 2628.0	...
3186495	  781.5	  626.8	 2628.0	...
3186496	  781.4	  626.6	 2630.0	...
3186497	  781.3	  626.8	 2635.0	...
3186498	  781.2	  627.2	 2638.0	...
3186499	  781.1	  627.2	 2641.0	...
3186500	  780.8	  626.9	 2641.0	...
3186501	  780.7	  626.4	 2641.0	...
3186502	  780.5	  626.1	 2642.0	...
3186503	  780.4	  625.9	 2642.0	...
3186504	  780.5	  625.9	 2644.0	...
3186505	  780.7	  626.2	 2644.0	...
3186506	  780.9	  626.6	 2645.0	...
3186507	  780.9	  626.9	 2645.0	...
3186508	  780.9	  627.0	 2645.0	...
3186509	  780.8	  626.9	 2645.0	...
3186510	  780.8	  626.9	 2647.0	...
3186511	  780.8	  626.9	 2649.0	...
3186512	  780.7	  626.9	 2651.0	...
3186513	  780.7	  626.8	 2651.0	...
3186514	  780.5	  626.7	 2649.0	...
3186515	  780.4	  626.7	 2647.0	...
3186516	  780.5	  627.1	 2647.0	...
3186517	  780.7	  627.5	 2649.0	...
3186518	  781.0	  627.8	 2653.0	...
3186519	  781.0	  627.7	 2655.0	...
3186520	  781.0	  627.6	 2656.0	...
3186521	  781.1	  627.8	 2657.0	...
3186522	  781.1	  628.0	 2656.0	...
3186523	  781.1	  627.7	 2656.0	...
3186524	  781.1	  627.2	 2655.0	...
3186525	  781.1	  626.7	 2656.0	...
3186526	  781.0	  626.7	 2657.0	...
3186527	  780.8	  626.5	 2657.0	...
3186528	  780.6	  626.4	 2657.0	...
3186529	  780.5	  626.4	 2657.0	...
3186530	  780.6	  626.5	 2660.0	...
3186531	  780.6	  626.9	 2662.0	...
3186532	  780.7	  627.1	 2664.0	...
3186533	  780.7	  627.3	 2664.0	...
3186534	  780.7	  627.1	 2664.0	...
3186535	  780.7	  626.9	 2664.0	...
3186536	  780.9	  626.4	 2665.0	...
3186537	  781.2	  626.1	 2666.0	...
3186538	  781.2	  625.7	 2670.0	...
3186539	  780.9	  625.6	 2674.0	...
3186540	  780.7	  625.5	 2677.0	...
3186541	  780.6	  625.4	 2677.0	...
3186542	  780.5	  625.4	 2676.0	...
3186543	  780.4	  625.6	 2673.0	...
3186544	  780.3	  625.8	 2670.0	...
3186545	  780.3	  626.1	 2668.0	...
3186546	  780.2	  626.1	 2667.0	...
3186547	  780.1	  626.3	 2668.0	...
3186548	  780.1	  626.6	 2670.0	...
3186549	  780.1	  626.8	 2673.0	...
3186550	  780.1	  626.8	 2677.0	...
3186551	  780.0	  627.0	 2680.0	...
3186552	  780.0	  627.2	 2681.0	...
3186553	  780.0	  627.5	 2681.0	...
3186554	  780.0	  627.1	 2683.0	...
3186555	  779.9	  626.6	 2684.0	...
3186556	  779.9	  626.1	 2685.0	...
3186557	  780.1	  626.5	 2686.0	...
3186558	  780.3	  626.8	 2689.0	...
3186559	  780.6	  627.1	 2692.0	...
3186560	  780.7	  627.1	 2694.0	...
3186561	  780.6	  627.2	 2694.0	...
3186562	  780.4	  627.4	 2696.0	...
3186563	  780.3	  627.7	 2697.0	...
3186564	  780.4	  627.8	 2698.0	...
3186565	  780.4	  627.8	 2698.0	...
3186566	  780.6	  627.7	 2699.0	...
3186567	  780.6	  627.6	 2700.0	...
3186568	  780.7	  627.5	 2701.0	...
3186569	  780.6	  627.5	 2703.0	...
3186570	  780.6	  627.5	 2705.0	...
3186571	  780.5	  627.6	 2703.0	...
3186572	  780.1	  627.5	 2700.0	...
3186573	  779.7	  627.3	 2697.0	...
3186574	  779.7	  626.9	 2700.0	...
3186575	  779.9	  626.7	 2703.0	...
3186576	  780.3	  626.6	 2706.0	...
3186577	  780.3	  626.6	 2706.0	...
3186578	  780.4	  626.7	 2706.0	...
3186579	  780.3	  626.8	 2705.0	...
3186580	  780.2	  627.1	 2704.0	...
3186581	  780.1	  627.5	 2702.0	...
3186582	  780.2	  627.7	 2703.0	...
3186583	  780.3	  627.8	 2704.0	...
3186584	  780.1	  627.7	 2705.0	...
3186585	  779.9	  627.7	 2705.0	...
3186586	  779.6	  627.6	 2705.0	...
3186587	  779.7	  627.6	 2706.0	...
3186588	  779.7	  627.7	 2704.0	...
3186589	  779.7	  627.7	 2701.0	...
3186590	  779.6	  627.5	 2700.0	...
3186591	  779.7	  627.5	 2701.0	...
3186592	  779.8	  627.6	 2702.0	...
3186593	  779.6	  627.7	 2702.0	...
3186594	  779.2	  627.7	 2702.0	...
3186595	  778.8	  627.6	 2702.0	...
3186596	  778.9	  627.6	 2701.0	...
3186597	  779.0	  627.5	 2700.0	...
3186598	  779.1	  627.4	 2699.0	...
3186599	  779.1	  627.9	 2698.0	...
3186600	  779.2	  628.4	 2697.0	...
3186601	  779.2	  628.7	 2697.0	...
3186602	  779.0	  628.4	 2697.0	...
3186603	  778.8	  628.0	 2698.0	...
3186604	  778.6	  627.6	 2699.0	...
3186605	  778.6	  627.4	 2700.0	...
3186606	  778.5	  627.3	 2703.0	...
3186607	  778.5	  627.4	 2706.0	...
3186608	  778.5	  627.3	 2709.0	...
3186609	  778.4	  627.2	 2709.0	...
3186610	  778.4	  627.1	 2710.0	...
3186611	  778.2	  627.1	 2710.0	...
3186612	  778.1	  627.0	 2709.0	...
3186613	  778.5	  626.9	 2708.0	...
3186614	  778.9	  626.9	 2710.0	...
3186615	  779.3	  627.0	 2712.0	...
3186616	  779.3	  627.1	 2713.0	...
3186617	  779.5	  627.2	 2712.0	...
3186618	  779.7	  627.2	 2711.0	...
3186619	  779.3	  627.1	 2710.0	...
3186620	  778.7	  627.0	 2707.0	...
3186621	  778.2	  626.8	 2705.0	...
3186622	  778.2	  626.6	 2706.0	...
3186623	  778.1	  626.4	 2706.0	...
3186624	  778.1	  626.3	 2708.0	...
3186625	  778.2	  626.7	 2711.0	...
3186626	  778.3	  627.3	 2715.0	...
3186627	  778.6	  627.9	 2718.0	...
3186628	  778.7	  628.1	 2718.0	...
3186629	  778.4	  628.3	 2717.0	...
3186630	  777.9	  628.5	 2717.0	...
3186631	  777.5	  628.6	 2716.0	...
3186632	  777.3	  628.6	 2714.0	...
3186633	  777.1	  628.6	 2711.0	...
3186634	  777.1	  628.6	 2712.0	...
3186635	  777.5	  628.6	 2715.0	...
3186636	  778.0	  628.0	 2717.0	...
3186637	  778.3	  627.7	 2717.0	...
3186638	  778.3	  627.8	 2717.0	...
3186639	  778.1	  628.4	 2717.0	...
3186640	  777.8	  628.2	 2715.0	...
3186641	  777.5	  627.7	 2714.0	...
3186642	  777.6	  627.2	 2713.0	...
3186643	  777.6	  627.3	 2713.0	...
3186644	  777.7	  627.5	 2713.0	...
3186645	  777.7	  627.5	 2714.0	...
3186646	  777.7	  627.6	 2717.0	...
3186647	  777.2	  627.7	 2721.0	...
3186648	  776.8	  627.8	 2724.0	...
3186649	  776.9	  627.8	 2725.0	...
3186650	  777.5	  627.7	 2726.0	...
3186651	  777.9	  627.7	 2725.0	...
3186652	  777.8	  627.9	 2723.0	...
3186653	  777.6	  628.1	 2720.0	...
3186654	  777.6	  628.2	 2721.0	...
3186655	  777.5	  628.2	 2723.0	...
3186656	  777.5	  628.2	 2725.0	...
3186657	  777.5	  628.1	 2725.0	...
3186658	  777.5	  628.2	 2724.0	...
3186659	  777.8	  628.4	 2723.0	...
3186660	  778.1	  628.2	 2723.0	...
3186661	  778.2	  627.8	 2723.0	...
3186662	  778.0	  627.5	 2724.0	...
3186663	  777.7	  627.6	 2724.0	...
3186664	  777.4	  627.5	 2725.0	...
3186665	  777.3	  627.4	 2725.0	...
3186666	  777.3	  627.3	 2725.0	...
3186667	  777.3	  627.0	 2725.0	...
3186668	  777.5	  626.8	 2726.0	...
3186669	  777.7	  626.6	 2725.0	...
3186670	  777.9	  626.8	 2724.0	...
3186671	  777.9	  627.1	 2723.0	...
3186672	  777.8	  627.2	 2722.0	...
3186673	  777.7	  627.2	 2723.0	...
3186674	  777.7	  627.3	 2723.0	...
3186675	  777.6	  627.3	 2724.0	...
3186676	  777.6	  627.3	 2724.0	...
3186677	  777.4	  627.3	 2726.0	...
3186678	  777.1	  627.3	 2729.0	...
3186679	  776.9	  627.3	 2730.0	...
3186680	  777.1	  627.3	 2728.0	...
3186681	  777.3	  627.2	 2727.0	...
3186682	  777.5	  627.1	 2726.0	...
3186683	  777.5	  626.9	 2725.0	...
3186684	  777.5	  626.5	 2725.0	...
3186685	  777.6	  626.2	 2725.0	...
3186686	  777.7	  626.0	 2726.0	...
3186687	  777.8	  626.0	 2724.0	...
3186688	  777.7	  626.1	 2722.0	...
3186689	  777.3	  626.1	 2720.0	...
3186690	  776.9	  626.2	 2721.0	...
3186691	  776.9	  626.6	 2722.0	...
3186692	  777.2	  627.0	 2724.0	...
3186693	  777.7	  627.4	 2722.0	...
3186694	  777.9	  627.3	 2719.0	...
3186695	  778.1	  627.3	 2716.0	...
3186696	  778.0	  627.3	 2714.0	...
3186697	  777.7	  627.2	 2713.0	...
3186698	  777.4	  627.2	 2715.0	...
3186699	  777.1	  627.1	 2718.0	...
3186700	  777.0	  627.4	 2720.0	...
3186701	  776.9	  627.8	 2718.0	...
3186702	  776.9	  627.9	 2718.0	...
3186703	  776.9	  627.7	 2718.0	...
3186704	  776.9	  627.5	 2719.0	...
3186705	  776.9	  627.3	 2719.0	...
3186706	  776.9	  627.3	 2720.0	...
3186707	  777.1	  627.2	 2721.0	...
3186708	  777.3	  627.4	 2723.0	...
3186709	  777.6	  627.6	 2722.0	...
3186710	  777.7	  627.9	 2722.0	...
3186711	  777.6	  628.1	 2722.0	...
3186712	  777.4	  628.4	 2722.0	...
3186713	  777.2	  628.5	 2722.0	...
3186714	  777.1	  628.4	 2723.0	...
3186715	  777.2	  628.1	 2725.0	...
3186716	  777.1	  627.9	 2726.0	...
3186717	  777.1	  627.8	 2727.0	...
3186718	  777.3	  628.1	 2726.0	...
3186719	  777.5	  628.5	 2724.0	...
3186720	  777.6	  628.8	 2723.0	...
3186721	  777.6	  628.9	 2723.0	...
3186722	  777.8	  628.7	 2723.0	...
3186723	  778.0	  628.7	 2722.0	...
3186724	  778.0	  628.7	 2721.0	...
3186725	  777.7	  628.9	 2719.0	...
3186726	  777.5	  628.9	 2718.0	...
3186727	  777.5	  628.7	 2720.0	...
3186728	  777.5	  628.1	 2722.0	...
3186729	  777.2	  627.7	 2722.0	...
3186730	  777.0	  627.2	 2720.0	...
3186731	  777.1	  627.0	 2720.0	...
3186732	  777.4	  627.4	 2721.0	...
3186733	  777.8	  627.9	 2720.0	...
3186734	  777.7	  628.5	 2717.0	...
3186735	  777.6	  628.3	 2715.0	...
3186736	  777.4	  627.7	 2716.0	...
3186737	  777.3	  627.1	 2717.0	...
3186738	  777.3	  627.0	 2717.0	...
3186739	  777.3	  627.4	 2717.0	...
3186740	  777.3	  627.8	 2716.0	...
3186741	  777.2	  627.8	 2714.0	...
3186742	  777.5	  627.9	 2712.0	...
3186743	  777.8	  628.1	 2712.0	...
3186744	  778.1	  628.2	 2715.0	...
3186745	  778.1	  628.2	 2718.0	...
3186746	  778.1	  628.1	 2720.0	...
3186747	  777.9	  628.1	 2721.0	...
3186748	  777.8	  628.0	 2721.0	...
3186749	  777.8	  627.9	 2721.0	...
3186750	  777.8	  628.4	 2721.0	...
3186751	  777.9	  629.1	 2718.0	...
3186752	  777.9	  629.6	 2715.0	...
3186753	  777.7	  629.2	 2713.0	...
3186754	  777.4	  629.1	 2712.0	...
3186755	  777.6	  629.0	 2711.0	...
3186756	  778.1	  628.9	 2711.0	...
3186757	  778.6	  628.5	 2710.0	...
3186758	  778.5	  628.1	 2709.0	...
3186759	  778.4	  628.1	 2710.0	...
3186760	  778.4	  628.2	 2712.0	...
3186761	  778.3	  628.3	 2714.0	...
3186762	  778.3	  628.4	 2714.0	...
3186763	  778.3	  628.4	 2714.0	...
3186764	  778.5	  628.6	 2714.0	...
3186765	  778.6	  628.8	 2714.0	...
3186766	  778.8	  628.7	 2713.0	...
3186767	  778.8	  628.4	 2713.0	...
3186768	  778.7	  628.4	 2712.0	...
3186769	  778.6	  628.7	 2712.0	...
3186770	  778.5	  628.8	 2711.0	...
3186771	  778.4	  628.5	 2710.0	...
3186772	  778.5	  628.3	 2710.0	...
3186773	  778.6	  628.4	 2710.0	...
3186774	  778.8	  628.6	 2709.0	...
3186775	  778.9	  628.8	 2707.0	...
3186776	  779.0	  629.0	 2705.0	...
3186777	  778.9	  628.7	 2706.0	...
3186778	  778.7	  628.5	 2707.0	...
3186779	  778.5	  628.3	 2708.0	...
3186780	  778.4	  628.2	 2707.0	...
3186781	  778.3	  628.2	 2706.0	...
3186782	  778.2	  628.1	 2705.0	...
3186783	  778.3	  628.0	 2705.0	...
3186784	  778.4	  628.0	 2705.0	...
3186785	  778.4	  627.9	 2705.0	...
3186786	  778.4	  627.8	 2705.0	...
3186787	  778.6	  627.8	 2705.0	...
3186788	  778.8	  628.0	 2704.0	...
3186789	  779.0	  628.0	 2703.0	...
3186790	  778.9	  627.9	 2702.0	...
3186791	  778.8	  627.7	 2702.0	...
3186792	  778.7	  627.6	 2703.0	...
3186793	  778.8	  627.7	 2703.0	...
3186794	  778.8	  628.0	 2700.0	...
3186795	  779.0	  628.3	 2697.0	...
3186796	  779.1	  628.5	 2694.0	...
MSG	3186797 0000 _ Number Off
3186797	  779.4	  628.5	 2696.0	...
3186798	  779.4	  628.5	 2699.0	...
3186799	  779.5	  628.8	 2702.0	...
3186800	  779.5	  629.2	 2703.0	...
3186801	  779.5	  629.0	 2700.0	...
3186802	  779.6	  628.6	 2697.0	...
3186803	  779.7	  628.3	 2697.0	...
3186804	  779.7	  628.7	 2699.0	...
3186805	  779.7	  629.1	 2700.0	...
3186806	  779.6	  629.4	 2699.0	...
3186807	  779.3	  629.4	 2697.0	...
3186808	  779.1	  629.4	 2697.0	...
3186809	  779.0	  629.0	 2696.0	...
3186810	  779.3	  628.6	 2695.0	...
3186811	  779.5	  628.3	 2694.0	...
3186812	  779.8	  628.2	 2695.0	...
3186813	  779.8	  628.3	 2696.0	...
3186814	  779.9	  628.3	 2696.0	...
3186815	  780.0	  628.7	 2697.0	...
3186816	  780.0	  629.3	 2697.0	...
3186817	  780.0	  629.7	 2697.0	...
3186818	  780.0	  629.8	 2697.0	...
3186819	  780.0	  629.7	 2696.0	...
3186820	  780.1	  629.6	 2695.0	...
3186821	  780.1	  629.7	 2693.0	...
3186822	  780.0	  629.7	 2692.0	...
3186823	  779.8	  629.6	 2691.0	...
3186824	  779.6	  629.6	 2690.0	...
3186825	  779.5	  629.6	 2690.0	...
3186826	  779.6	  629.6	 2692.0	...
3186827	  779.6	  629.8	 2693.0	...
3186828	  779.7	  629.9	 2694.0	...
3186829	  779.6	  630.1	 2693.0	...
3186830	  779.4	  630.1	 2691.0	...
3186831	  779.6	  630.1	 2689.0	...
3186832	  779.8	  630.0	 2687.0	...
3186833	  780.0	  629.8	 2687.0	...
3186834	  780.0	  629.7	 2690.0	...
3186835	  780.0	  629.6	 2692.0	...
3186836	  779.9	  629.5	 2694.0	...
3186837	  780.0	  629.4	 2694.0	...
3186838	  780.1	  629.4	 2694.0	...
3186839	  780.3	  629.5	 2691.0	...
3186840	  780.4	  629.6	 2687.0	...
3186841	  780.7	  629.6	 2683.0	...
3186842	  781.0	  629.8	 2683.0	...
3186843	  781.2	  629.9	 2684.0	...
3186844	  781.2	  630.1	 2685.0	...
3186845	  780.9	  630.2	 2686.0	...
3186846	  780.7	  629.8	 2686.0	...
3186847	  780.4	  629.4	 2690.0	...
3186848	  780.3	  629.4	 2693.0	...
3186849	  780.3	  629.9	 2695.0	...
3186850	  780.5	  630.2	 2694.0	...
3186851	  781.0	  629.8	 2695.0	...
3186852	  781.3	  629.4	 2696.0	...
3186853	  781.4	  629.2	 2698.0	...
3186854	  781.3	  629.2	 2696.0	...
3186855	  781.1	  629.1	 2694.0	...
3186856	  781.0	  629.3	 2691.0	...
3186857	  780.8	  629.4	 2692.0	...
3186858	  781.0	  629.6	 2693.0	...
3186859	  781.4	  629.7	 2694.0	...
3186860	  781.7	  629.9	 2694.0	...
3186861	  781.6	  629.6	 2692.0	...
3186862	  781.3	  629.3	 2690.0	...
3186863	  781.2	  629.2	 2691.0	...
3186864	  781.0	  629.5	 2694.0	...
3186865	  780.9	  630.1	 2697.0	...
3186866	  780.8	  630.3	 2698.0	...
3186867	  780.8	  629.8	 2699.0	...
3186868	  780.9	  628.9	 2700.0	...
3186869	  781.2	  628.6	 2700.0	...
3186870	  781.4	  629.0	 2701.0	...
3186871	  781.3	  629.5	 2702.0	...
3186872	  781.1	  629.6	 2703.0	...
3186873	  780.9	  629.8	 2702.0	...
3186874	  781.0	  629.9	 2701.0	...
3186875	  781.1	  629.8	 2699.0	...
3186876	  781.1	  629.6	 2699.0	...
3186877	  781.1	  629.4	 2696.0	...
3186878	  781.1	  629.4	 2695.0	...
3186879	  781.0	  629.8	 2697.0	...
3186880	  781.0	  630.2	 2701.0	...
3186881	  781.4	  630.4	 2704.0	...
3186882	  781.7	  630.3	 2703.0	...
3186883	  782.1	  630.1	 2703.0	...
3186884	  782.1	  629.7	 2703.0	...
3186885	  782.1	  629.4	 2704.0	...
3186886	  781.9	  629.2	 2704.0	...
3186887	  781.6	  629.3	 2703.0	...
3186888	  781.4	  629.6	 2702.0	...
3186889	  781.5	  629.9	 2702.0	...
3186890	  781.7	  630.1	 2702.0	...
3186891	  781.5	  629.9	 2703.0	...
3186892	  781.2	  629.7	 2704.0	...
3186893	  781.0	  629.6	 2704.0	...
3186894	  781.1	  629.7	 2703.0	...
3186895	  781.1	  629.6	 2703.0	...
3186896	  781.2	  629.5	 2703.0	...
3186897	  781.4	  629.4	 2703.0	...
3186898	  781.7	  629.3	 2702.0	...
3186899	  781.9	  629.2	 2702.0	...
3186900	  781.9	  628.8	 2702.0	...
3186901	  781.7	  628.5	 2702.0	...
3186902	  781.5	  628.2	 2703.0	...
3186903	  781.3	  628.8	 2704.0	...
3186904	  781.0	  629.5	 2706.0	...
3186905	  781.0	  630.0	 2707.0	...
3186906	  781.3	  629.9	 2706.0	...
3186907	  781.8	  629.7	 2705.0	...
3186908	  782.0	  629.6	 2704.0	...
3186909	  782.2	  629.4	 2704.0	...
3186910	  782.4	  629.2	 2704.0	...
3186911	  782.5	  629.0	 2704.0	...
3186912	  782.7	  628.8	 2703.0	...
3186913	  782.6	  628.9	 2702.0	...
3186914	  782.1	  629.0	 2701.0	...
3186915	  781.6	  629.1	 2704.0	...
3186916	  781.2	  629.1	 2706.0	...
3186917	  781.3	  629.1	 2708.0	...
3186918	  781.3	  629.0	 2707.0	...
3186919	  781.4	  629.0	 2706.0	...
3186920	  781.6	  628.9	 2706.0	...
3186921	  781.8	  628.8	 2706.0	...
3186922	  782.0	  628.8	 2706.0	...
3186923	  782.0	  628.7	 2706.0	...
3186924	  782.0	  628.5	 2708.0	...
3186925	  781.9	  628.8	 2709.0	...
3186926	  781.9	  629.1	 2712.0	...
3186927	  781.6	  629.4	 2713.0	...
3186928	  781.3	  629.3	 2715.0	...
3186929	  781.0	  629.3	 2715.0	...
3186930	  781.0	  629.4	 2713.0	...
3186931	  781.1	  629.5	 2711.0	...
3186932	  781.3	  629.5	 2709.0	...
3186933	  781.4	  629.4	 2708.0	...
3186934	  781.4	  629.5	 2708.0	...
3186935	  781.4	  629.6	 2709.0	...
3186936	  781.7	  629.8	 2710.0	...
3186937	  782.0	  629.3	 2712.0	...
3186938	  782.2	  628.8	 2713.0	...
3186939	  782.1	  628.2	 2714.0	...
3186940	  782.0	  628.1	 2713.0	...
3186941	  782.0	  628.0	 2711.0	...
3186942	  782.0	  627.9	 2709.0	...
3186943	  782.1	  628.4	 2709.0	...
3186944	  782.1	  629.0	 2709.0	...
3186945	  782.2	  629.6	 2708.0	...
3186946	  782.1	  629.5	 2708.0	...
3186947	  782.0	  629.2	 2708.0	...
3186948	  782.0	  628.9	 2707.0	...
3186949	  782.0	  628.3	 2710.0	...
3186950	  782.0	  627.7	 2712.0	...
3186951	  781.9	  627.0	 2713.0	...
3186952	  781.8	  626.9	 2710.0	...
3186953	  781.6	  627.2	 2708.0	...
3186954	  781.7	  627.6	 2708.0	...
3186955	  781.7	  628.0	 2707.0	...
3186956	  781.8	  628.1	 2707.0	...
3186957	  781.8	  628.2	 2706.0	...
3186958	  781.7	  628.3	 2705.0	...
3186959	  781.7	  628.2	 2705.0	...
3186960	  781.6	  628.0	 2706.0	...
3186961	  781.4	  627.6	 2707.0	...
3186962	  781.4	  627.4	 2707.0	...
3186963	  781.5	  627.4	 2708.0	...
3186964	  781.6	  627.6	 2709.0	...
3186965	  781.6	  627.8	 2709.0	...
3186966	  781.6	  627.8	 2710.0	...
3186967	  781.5	  627.7	 2712.0	...
3186968	  781.4	  627.7	 2713.0	...
3186969	  781.4	  627.6	 2714.0	...
3186970	  781.4	  627.6	 2713.0	...
3186971	  781.5	  627.6	 2713.0	...
3186972	  781.5	  627.6	 2713.0	...
3186973	  781.5	  627.4	 2713.0	...
3186974	  781.4	  627.3	 2710.0	...
3186975	  781.5	  627.2	 2707.0	...
3186976	  781.6	  627.2	 2703.0	...
3186977	  781.5	  627.3	 2703.0	...
3186978	  781.4	  627.4	 2706.0	...
3186979	  781.3	  627.5	 2709.0	...
3186980	  781.3	  627.5	 2713.0	...
3186981	  781.4	  627.6	 2714.0	...
3186982	  781.4	  627.5	 2715.0	...
3186983	  781.5	  627.5	 2716.0	...
3186984	  781.8	  627.5	 2716.0	...
3186985	  782.1	  627.6	 2715.0	...
3186986	  782.0	  627.9	 2715.0	...
3186987	  781.5	  628.1	 2715.0	...
3186988	  781.1	  628.5	 2715.0	...
3186989	  781.2	  628.8	 2713.0	...
3186990	  781.4	  628.8	 2711.0	...
3186991	  781.6	  628.3	 2709.0	...
3186992	  781.8	  627.7	 2709.0	...
3186993	  781.9	  627.5	 2708.0	...
3186994	  782.1	  627.4	 2710.0	...
3186995	  782.2	  627.3	 2712.0	...
3186996	  782.1	  627.2	 2713.0	...
3186997	  782.0	  627.2	 2712.0	...
3186998	  782.0	  627.2	 2711.0	...
3186999	  782.0	  627.2	 2711.0	...
3187000	  781.9	  627.1	 2714.0	...
3187001	  781.8	  627.0	 2716.0	...
3187002	  781.7	  627.0	 2715.0	...
3187003	  781.8	  627.1	 2714.0	...
3187004	  781.8	  627.2	 2713.0	...
3187005	  781.8	  627.4	 2715.0	...
MSG	3187006 0000 _ Number On
3187006	  781.9	  627.5	 2717.0	...
3187007	  782.1	  627.6	 2719.0	...
3187008	  782.2	  627.6	 2721.0	...
3187009	  782.0	  627.5	 2722.0	...
3187010	  781.3	  627.4	 2722.0	...
3187011	  780.6	  627.0	 2721.0	...
3187012	  780.1	  626.6	 2721.0	...
3187013	  779.2	  626.1	 2722.0	...
3187014	  778.3	  624.8	 2720.0	...
3187015	  776.8	  623.4	 2717.0	...
3187016	  776.2	  622.1	 2713.0	...
3187017	  775.6	  621.3	 2713.0	...
3187018	  775.6	  620.3	 2713.0	...
3187019	  775.4	  619.1	 2713.0	...
3187020	  775.3	  618.4	 2713.0	...
3187021	  776.1	  617.8	 2715.0	...
3187022	  777.2	  617.4	 2716.0	...
3187023	  778.7	  617.6	 2718.0	...
3187024	  780.0	  618.3	 2719.0	...
3187025	  781.1	  619.3	 2719.0	...
3187026	  782.3	  619.8	 2720.0	...
3187027	  782.8	  621.0	 2720.0	...
3187028	  783.9	  622.1	 2720.0	...
3187029	  784.5	  623.2	 2720.0	...
3187030	  785.1	  623.1	 2719.0	...
3187031	  785.2	  623.1	 2718.0	...
3187032	  784.9	  623.4	 2718.0	...
3187033	  784.3	  623.8	 2717.0	...
3187034	  783.7	  623.9	 2716.0	...
3187035	  783.6	  624.2	 2714.0	...
3187036	  783.6	  624.3	 2714.0	...
3187037	  783.5	  624.3	 2714.0	...
3187038	  783.3	  623.8	 2715.0	...
3187039	  783.3	  623.3	 2716.0	...
3187040	  783.3	  622.9	 2716.0	...
3187041	  783.4	  622.9	 2716.0	...
3187042	  783.2	  623.0	 2714.0	...
3187043	  783.0	  623.1	 2713.0	...
3187044	  782.5	  623.3	 2716.0	...
3187045	  782.3	  623.3	 2720.0	...
3187046	  781.9	  623.4	 2723.0	...
3187047	  781.7	  623.4	 2723.0	...
3187048	  781.5	  623.4	 2723.0	...
3187049	  781.5	  623.3	 2723.0	...
3187050	  781.3	  623.3	 2724.0	...
3187051	  781.2	  623.3	 2723.0	...
3187052	  781.2	  623.2	 2722.0	...
3187053	  781.3	  623.2	 2721.0	...
3187054	  781.3	  623.3	 2721.0	...
3187055	  781.5	  623.4	 2722.0	...
3187056	  781.6	  623.4	 2724.0	...
3187057	  781.7	  623.5	 2725.0	...
3187058	  781.5	  623.5	 2725.0	...
3187059	  781.2	  623.4	 2725.0	...
3187060	  781.1	  623.3	 2725.0	...
3187061	  781.2	  623.1	 2726.0	...
3187062	  781.3	  622.9	 2726.0	...
3187063	  781.3	  622.8	 2726.0	...
3187064	  781.5	  622.7	 2726.0	...
3187065	  781.7	  622.6	 2723.0	...
3187066	  781.8	  622.5	 2721.0	...
3187067	  781.7	  622.7	 2719.0	...
3187068	  781.7	  623.0	 2719.0	...
3187069	  781.8	  623.2	 2720.0	...
3187070	  781.9	  623.2	 2720.0	...
3187071	  781.9	  623.1	 2720.0	...
3187072	  781.6	  623.0	 2720.0	...
3187073	  781.4	  623.0	 2720.0	...
3187074	  781.2	  622.9	 2721.0	...
3187075	  781.1	  622.7	 2725.0	...
3187076	  780.9	  622.5	 2729.0	...
3187077	  780.7	  622.4	 2733.0	...
3187078	  780.8	  622.3	 2726.0	...
3187079	  780.9	  622.2	 2721.0	...
3187080	  780.8	  622.2	 2715.0	...
3187081	  780.9	  622.5	 2717.0	...
3187082	  781.1	  622.8	 2717.0	...
3187083	  781.4	  622.8	 2718.0	...
3187084	  781.8	  622.6	 2721.0	...
3187085	  781.8	  622.6	 2723.0	...
3187086	  781.6	  622.7	 2724.0	...
3187087	  781.4	  622.8	 2722.0	...
3187088	  781.3	  623.0	 2720.0	...
3187089	  781.1	  623.3	 2718.0	...
3187090	  780.9	  623.8	 2718.0	...
3187091	  780.7	  624.0	 2718.0	...
3187092	  780.6	  623.8	 2717.0	...
3187093	  780.9	  623.3	 2717.0	...
3187094	  781.4	  623.0	 2720.0	...
3187095	  781.8	  623.0	 2722.0	...
3187096	  782.0	  623.1	 2723.0	...
3187097	  782.2	  623.0	 2721.0	...
3187098	  781.9	  623.0	 2718.0	...
3187099	  781.5	  623.0	 2719.0	...
3187100	  781.0	  622.7	 2718.0	...
3187101	  781.0	  622.3	 2718.0	...
3187102	  781.1	  622.6	 2719.0	...
3187103	  781.4	  623.3	 2720.0	...
3187104	  781.5	  623.9	 2722.0	...
3187105	  781.4	  623.8	 2723.0	...
3187106	  781.2	  623.6	 2724.0	...
3187107	  781.3	  623.4	 2726.0	...
3187108	  781.5	  623.3	 2728.0	...
3187109	  781.6	  623.2	 2722.0	...
3187110	  781.7	  623.2	 2714.0	...
3187111	  781.9	  623.2	 2709.0	...
3187112	  782.0	  623.1	 2712.0	...
3187113	  782.1	  623.0	 2715.0	...
3187114	  782.0	  623.0	 2715.0	...
3187115	  781.9	  622.9	 2716.0	...
3187116	  781.7	  622.8	 2716.0	...
3187117	  781.5	  622.8	 2714.0	...
3187118	  781.5	  623.0	 2712.0	...
3187119	  781.5	  623.3	 2711.0	...
3187120	  781.6	  623.3	 2713.0	...
3187121	  781.6	  623.1	 2716.0	...
3187122	  781.5	  622.9	 2719.0	...
3187123	  781.4	  622.9	 2721.0	...
3187124	  781.4	  623.2	 2719.0	...
3187125	  781.3	  623.4	 2717.0	...
3187126	  781.2	  623.4	 2715.0	...
3187127	  781.2	  623.1	 2715.0	...
3187128	  781.3	  623.0	 2714.0	...
3187129	  781.4	  623.2	 2714.0	...
3187130	  781.5	  623.6	 2715.0	...
3187131	  781.5	  623.9	 2716.0	...
3187132	  781.5	  624.2	 2715.0	...
3187133	  781.5	  623.7	 2714.0	...
3187134	  781.5	  623.2	 2714.0	...
3187135	  781.5	  622.8	 2715.0	...
3187136	  781.6	  623.0	 2715.0	...
3187137	  781.6	  623.1	 2713.0	...
3187138	  781.6	  623.1	 2711.0	...
3187139	  781.5	  623.0	 2709.0	...
3187140	  781.6	  622.9	 2709.0	...
3187141	  781.8	  622.8	 2710.0	...
3187142	  782.0	  622.8	 2710.0	...
3187143	  782.1	  622.8	 2710.0	...
3187144	  782.1	  623.0	 2710.0	...
3187145	  782.2	  623.3	 2708.0	...
3187146	  782.1	  623.5	 2706.0	...
3187147	  781.9	  623.5	 2705.0	...
3187148	  781.8	  623.6	 2707.0	...
3187149	  781.9	  623.3	 2709.0	...
3187150	  781.9	  623.1	 2709.0	...
3187151	  782.0	  622.9	 2708.0	...
3187152	  781.6	  623.1	 2708.0	...
3187153	  781.2	  623.2	 2708.0	...
3187154	  780.9	  623.4	 2707.0	...
3187155	  781.1	  623.3	 2706.0	...
3187156	  781.3	  623.1	 2706.0	...
3187157	  781.6	  623.0	 2706.0	...
3187158	  781.8	  623.0	 2706.0	...
3187159	  782.0	  623.1	 2706.0	...
3187160	  782.2	  623.3	 2705.0	...
3187161	  782.0	  623.3	 2706.0	...
3187162	  781.8	  623.5	 2706.0	...
3187163	  781.5	  623.6	 2706.0	...
3187164	  781.7	  623.6	 2705.0	...
3187165	  781.8	  623.6	 2705.0	...
3187166	  781.8	  623.6	 2706.0	...
3187167	  781.6	  623.4	 2707.0	...
3187168	  781.7	  623.3	 2708.0	...
3187169	  781.9	  623.3	 2709.0	...
3187170	  782.1	  623.4	 2709.0	...
3187171	  782.2	  623.4	 2707.0	...
3187172	  782.2	  623.4	 2704.0	...
3187173	  782.2	  623.6	 2701.0	...
3187174	  782.2	  623.7	 2700.0	...
3187175	  782.2	  623.7	 2700.0	...
3187176	  782.1	  623.7	 2700.0	...
3187177	  782.0	  623.8	 2698.0	...
3187178	  782.1	  623.8	 2696.0	...
3187179	  782.3	  623.7	 2693.0	...
3187180	  782.5	  623.5	 2692.0	...
3187181	  782.5	  623.6	 2693.0	...
3187182	  782.6	  623.8	 2694.0	...
3187183	  782.7	  624.0	 2696.0	...
3187184	  782.9	  624.0	 2695.0	...
3187185	  782.9	  624.0	 2695.0	...
3187186	  782.9	  624.4	 2695.0	...
3187187	  782.9	  624.9	 2694.0	...
3187188	  783.0	  625.1	 2695.0	...
3187189	  782.8	  624.8	 2696.0	...
3187190	  782.6	  624.5	 2696.0	...
3187191	  782.6	  624.3	 2696.0	...
3187192	  782.8	  624.1	 2694.0	...
3187193	  783.0	  623.7	 2692.0	...
3187194	  783.0	  623.5	 2690.0	...
3187195	  783.0	  623.4	 2689.0	...
3187196	  783.2	  623.5	 2689.0	...
3187197	  783.4	  623.6	 2690.0	...
3187198	  783.7	  623.6	 2691.0	...
3187199	  783.7	  623.5	 2690.0	...
3187200	  783.7	  623.3	 2687.0	...
3187201	  783.8	  623.2	 2684.0	...
3187202	  783.6	  623.1	 2682.0	...
3187203	  783.4	  623.1	 2680.0	...
3187204	  783.2	  623.1	 2682.0	...
3187205	  783.2	  623.1	 2683.0	...
3187206	  783.2	  623.0	 2681.0	...
3187207	  783.2	  623.1	 2677.0	...
3187208	  783.1	  623.1	 2674.0	...
3187209	  783.0	  623.1	 2672.0	...
3187210	  783.1	  623.0	 2672.0	...
3187211	  783.1	  622.7	 2671.0	...
3187212	  783.1	  622.3	 2668.0	...
3187213	  783.2	  621.9	 2666.0	...
3187214	  783.3	  621.9	 2665.0	...
3187215	  783.4	  622.1	 2665.0	...
3187216	  783.4	  622.2	 2666.0	...
3187217	  783.4	  622.5	 2666.0	...
3187218	  783.7	  622.6	 2667.0	...
3187219	  784.0	  622.6	 2667.0	...
3187220	  784.3	  622.5	 2668.0	...
3187221	  784.3	  622.6	 2669.0	...
3187222	  784.3	  622.8	 2668.0	...
3187223	  784.2	  622.8	 2669.0	...
3187224	  784.1	  622.9	 2669.0	...
3187225	  784.0	  622.9	 2669.0	...
3187226	  784.2	  623.0	 2668.0	...
3187227	  784.3	  623.0	 2667.0	...
3187228	  784.4	  623.1	 2667.0	...
3187229	  784.4	  622.6	 2668.0	...
3187230	  784.5	  622.0	 2667.0	...
3187231	  784.7	  622.1	 2666.0	...
3187232	  784.9	  622.6	 2665.0	...
3187233	  785.1	  623.1	 2666.0	...
3187234	  785.2	  623.0	 2663.0	...
3187235	  785.3	  623.0	 2659.0	...
3187236	  785.2	  622.9	 2660.0	...
3187237	  784.9	  622.9	 2663.0	...
3187238	  784.5	  622.7	 2666.0	...
3187239	  784.2	  622.7	 2664.0	...
3187240	  784.2	  622.7	 2662.0	...
3187241	  784.4	  622.8	 2661.0	...
3187242	  784.7	  622.9	 2661.0	...
3187243	  784.9	  622.8	 2659.0	...
3187244	  785.0	  622.7	 2658.0	...
3187245	  784.9	  622.7	 2658.0	...
3187246	  784.9	  622.9	 2659.0	...
3187247	  785.0	  622.9	 2658.0	...
3187248	  785.0	  622.9	 2656.0	...
3187249	  785.1	  623.3	 2654.0	...
3187250	  785.3	  623.6	 2655.0	...
3187251	  785.4	  624.0	 2650.0	...
3187252	  785.5	  623.8	 2646.0	...
3187253	  785.5	  623.5	 2642.0	...
3187254	  785.6	  623.2	 2641.0	...
3187255	  785.4	  623.2	 2641.0	...
3187256	  785.2	  623.4	 2642.0	...
3187257	  785.3	  623.6	 2643.0	...
3187258	  785.6	  623.0	 2644.0	...
3187259	  785.8	  622.2	 2645.0	...
3187260	  785.8	  621.7	 2646.0	...
3187261	  785.7	  622.1	 2647.0	...
3187262	  785.7	  622.8	 2647.0	...
3187263	  785.7	  623.3	 2647.0	...
3187264	  785.6	  623.5	 2645.0	...
3187265	  785.8	  623.4	 2643.0	...
3187266	  786.0	  623.2	 2643.0	...
3187267	  786.2	  623.1	 2644.0	...
3187268	  786.1	  623.0	 2644.0	...
3187269	  786.1	  623.0	 2643.0	...
3187270	  786.0	  623.0	 2643.0	...
3187271	  786.0	  622.9	 2643.0	...
3187272	  786.0	  622.7	 2645.0	...
3187273	  786.1	  622.4	 2647.0	...
3187274	  786.1	  622.3	 2646.0	...
3187275	  786.2	  623.1	 2644.0	...
3187276	  786.2	  624.0	 2642.0	...
3187277	  786.6	  624.6	 2642.0	...
3187278	  787.0	  624.2	 2642.0	...
3187279	  787.4	  623.9	 2643.0	...
3187280	  787.4	  624.0	 2644.0	...
3187281	  787.4	  623.9	 2645.0	...
3187282	  787.4	  623.6	 2645.0	...
3187283	  787.5	  623.4	 2646.0	...
3187284	  787.4	  623.4	 2647.0	...
3187285	  787.4	  623.6	 2648.0	...
3187286	  787.4	  623.9	 2647.0	...
3187287	  787.2	  624.0	 2645.0	...
3187288	  786.9	  623.9	 2642.0	...
3187289	  786.6	  623.4	 2640.0	...
3187290	  786.7	  622.9	 2640.0	...
3187291	  786.9	  622.7	 2641.0	...
3187292	  787.1	  623.0	 2642.0	...
3187293	  787.2	  623.3	 2642.0	...
3187294	  787.0	  623.2	 2641.0	...
3187295	  786.7	  623.0	 2640.0	...
3187296	  786.6	  622.8	 2639.0	...
3187297	  786.9	  623.3	 2639.0	...
3187298	  787.1	  623.7	 2638.0	...
3187299	  787.1	  624.0	 2636.0	...
3187300	  787.1	  623.9	 2634.0	...
3187301	  787.1	  624.0	 2636.0	...
3187302	  787.4	  624.0	 2638.0	...
3187303	  787.5	  624.0	 2639.0	...
3187304	  787.6	  623.5	 2640.0	...
3187305	  787.6	  623.0	 2640.0	...
3187306	  787.8	  622.4	 2640.0	...
3187307	  788.0	  622.3	 2640.0	...
3187308	  787.9	  622.4	 2639.0	...
MSG	3187309 0000 _ Number Off
3187309	  787.6	  622.7	 2637.0	...
3187310	  787.5	  622.7	 2637.0	...
3187311	  787.6	  622.4	 2636.0	...
3187312	  787.7	  622.1	 2638.0	...
3187313	  787.7	  622.2	 2640.0	...
3187314	  787.8	  622.7	 2637.0	...
3187315	  788.0	  623.3	 2634.0	...
3187316	  788.2	  623.8	 2631.0	...
3187317	  788.3	  623.9	 2633.0	...
3187318	  788.5	  623.9	 2637.0	...
3187319	  788.7	  624.1	 2639.0	...
3187320	  788.6	  624.2	 2638.0	...
3187321	  788.3	  623.9	 2636.0	...
3187322	  788.0	  623.4	 2633.0	...
3187323	  788.0	  622.8	 2633.0	...
3187324	  787.8	  622.8	 2633.0	...
3187325	  787.6	  622.8	 2633.0	...
3187326	  787.6	  622.9	 2633.0	...
3187327	  787.8	  623.0	 2633.0	...
3187328	  788.1	  623.2	 2633.0	...
3187329	  788.2	  623.3	 2634.0	...
3187330	  788.4	  623.5	 2633.0	...
3187331	  788.4	  623.7	 2633.0	...
3187332	  788.4	  623.6	 2632.0	...
3187333	  788.4	  623.4	 2633.0	...
3187334	  788.4	  623.3	 2634.0	...
3187335	  788.4	  623.1	 2636.0	...
3187336	  788.4	  623.1	 2637.0	...
3187337	  788.4	  623.0	 2637.0	...
3187338	  788.2	  623.0	 2637.0	...
3187339	  788.0	  623.5	 2637.0	...
3187340	  788.1	  624.0	 2635.0	...
3187341	  788.4	  624.6	 2632.0	...
3187342	  788.7	  624.7	 2631.0	...
3187343	  788.6	  624.5	 2633.0	...
3187344	  788.4	  624.1	 2635.0	...
3187345	  788.3	  623.7	 2635.0	...
3187346	  788.3	  623.7	 2635.0	...
3187347	  788.4	  624.2	 2635.0	...
3187348	  788.5	  624.8	 2634.0	...
3187349	  788.6	  625.2	 2634.0	...
3187350	  788.7	  625.0	 2637.0	...
3187351	  788.7	  624.9	 2639.0	...
3187352	  788.8	  625.0	 2642.0	...
3187353	  789.0	  625.2	 2641.0	...
3187354	  789.2	  625.3	 2640.0	...
3187355	  789.5	  625.4	 2640.0	...
3187356	  789.4	  625.6	 2641.0	...
3187357	  789.3	  625.9	 2641.0	...
3187358	  789.3	  626.2	 2641.0	...
3187359	  789.2	  625.7	 2642.0	...
3187360	  789.1	  625.0	 2642.0	...
3187361	  789.2	  624.4	 2641.0	...
3187362	  789.3	  624.5	 2640.0	...
3187363	  789.2	  624.7	 2638.0	...
3187364	  788.9	  624.8	 2637.0	...
3187365	  788.7	  624.8	 2636.0	...
3187366	  788.7	  624.7	 2636.0	...
3187367	  788.6	  624.6	 2635.0	...
3187368	  788.6	  624.5	 2633.0	...
3187369	  788.7	  624.7	 2631.0	...
3187370	  788.7	  624.8	 2629.0	...
3187371	  788.7	  624.9	 2632.0	...
3187372	  788.7	  624.9	 2635.0	...
3187373	  788.6	  624.8	 2638.0	...
3187374	  788.8	  624.6	 2638.0	...
3187375	  789.3	  624.2	 2638.0	...
3187376	  789.8	  623.9	 2638.0	...
3187377	  789.4	  623.7	 2638.0	...
3187378	  788.8	  623.6	 2638.0	...
3187379	  788.3	  623.5	 2640.0	...
3187380	  788.5	  623.5	 2641.0	...
3187381	  788.8	  623.4	 2642.0	...
3187382	  788.9	  623.4	 2640.0	...
3187383	  789.0	  623.4	 2639.0	...
3187384	  789.0	  623.6	 2638.0	...
3187385	  789.0	  623.8	 2638.0	...
3187386	  789.0	  623.9	 2639.0	...
3187387	  788.7	  623.7	 2640.0	...
3187388	  788.5	  623.6	 2636.0	...
3187389	  788.4	  623.6	 2631.0	...
3187390	  788.8	  623.4	 2630.0	...
3187391	  789.1	  623.3	 2633.0	...
3187392	  789.4	  623.2	 2635.0	...
3187393	  789.5	  623.0	 2633.0	...
3187394	  789.6	  622.9	 2631.0	...
3187395	  789.7	  622.8	 2632.0	...
3187396	  789.6	  622.8	 2634.0	...
3187397	  789.5	  622.8	 2636.0	...
3187398	  789.3	  622.9	 2640.0	...
3187399	  789.4	  622.3	 2642.0	...
3187400	  789.5	  621.8	 2643.0	...
3187401	  789.6	  621.9	 2644.0	...
3187402	  789.5	  622.5	 2644.0	...
3187403	  789.2	  623.1	 2646.0	...
3187404	  788.8	  622.7	 2646.0	...
3187405	  788.5	  622.3	 2646.0	...
3187406	  788.5	  621.9	 2646.0	...
3187407	  788.6	  622.1	 2645.0	...
3187408	  788.7	  622.4	 2645.0	...
3187409	  788.7	  622.7	 2646.0	...
3187410	  788.7	  622.9	 2647.0	...
3187411	  788.7	  622.9	 2649.0	...
3187412	  788.7	  623.0	 2651.0	...
3187413	  788.8	  623.1	 2653.0	...
3187414	  788.8	  623.1	 2651.0	...
3187415	  789.0	  623.2	 2650.0	...
3187416	  789.1	  623.2	 2648.0	...
3187417	  789.1	  623.0	 2649.0	...
3187418	  789.0	  622.7	 2649.0	...
3187419	  789.0	  622.6	 2651.0	...
3187420	  789.0	  622.7	 2652.0	...
3187421	  789.1	  622.9	 2651.0	...
3187422	  789.1	  622.8	 2648.0	...
3187423	  789.1	  622.4	 2644.0	...
3187424	  789.2	  622.1	 2643.0	...
3187425	  789.3	  621.7	 2644.0	...
3187426	  789.4	  621.5	 2646.0	...
3187427	  789.5	  621.4	 2648.0	...
3187428	  789.5	  621.3	 2647.0	...
3187429	  789.5	  621.3	 2646.0	...
3187430	  789.3	  621.3	 2643.0	...
3187431	  789.1	  621.4	 2642.0	...
3187432	  788.8	  621.4	 2640.0	...
3187433	  788.8	  621.3	 2640.0	...
3187434	  788.8	  621.1	 2639.0	...
3187435	  788.9	  620.9	 2640.0	...
3187436	  789.0	  620.8	 2642.0	...
3187437	  789.2	  621.0	 2645.0	...
3187438	  789.4	  621.2	 2645.0	...
3187439	  789.5	  621.4	 2646.0	...
3187440	  789.2	  621.4	 2646.0	...
3187441	  789.0	  621.4	 2643.0	...
3187442	  788.8	  621.5	 2639.0	...
3187443	  788.7	  621.7	 2638.0	...
3187444	  788.5	  622.0	 2640.0	...
3187445	  788.4	  622.1	 2643.0	...
3187446	  788.4	  622.1	 2643.0	...
3187447	  788.3	  622.0	 2643.0	...
3187448	  788.1	  621.8	 2643.0	...
3187449	  788.0	  621.8	 2643.0	...
3187450	  788.0	  621.8	 2647.0	...
3187451	  788.0	  621.8	 2651.0	...
3187452	  788.0	  621.8	 2654.0	...
3187453	  788.0	  621.8	 2653.0	...
3187454	  788.1	  621.8	 2651.0	...
3187455	  788.3	  621.8	 2648.0	...
3187456	  788.5	  621.7	 2647.0	...
3187457	  788.6	  621.5	 2645.0	...
3187458	  788.6	  621.3	 2646.0	...
3187459	  788.5	  621.5	 2646.0	...
3187460	  788.5	  621.9	 2646.0	...
3187461	  788.4	  622.1	 2646.0	...
3187462	  788.4	  622.2	 2646.0	...
3187463	  788.2	  622.1	 2650.0	...
3187464	  788.0	  622.1	 2654.0	...
3187465	  788.0	  622.0	 2658.0	...
3187466	  788.1	  621.9	 2658.0	...
3187467	  788.3	  621.9	 2656.0	...
3187468	  788.4	  622.0	 2654.0	...
3187469	  788.6	  622.3	 2651.0	...
3187470	  788.8	  622.5	 2650.0	...
3187471	  789.0	  622.7	 2650.0	...
3187472	  789.1	  622.8	 2650.0	...
3187473	  789.1	  622.3	 2650.0	...
3187474	  789.1	  621.9	 2651.0	...
3187475	  789.0	  621.4	 2653.0	...
3187476	  789.0	  621.5	 2654.0	...
3187477	  789.0	  621.5	 2654.0	...
3187478	  789.0	  621.5	 2658.0	...
3187479	  789.2	  621.3	 2662.0	...
3187480	  789.2	  621.3	 2663.0	...
3187481	  789.1	  621.3	 2660.0	...
3187482	  788.8	  621.5	 2657.0	...
3187483	  788.7	  621.7	 2656.0	...
3187484	  788.7	  621.8	 2656.0	...
3187485	  788.7	  621.7	 2656.0	...
3187486	  788.7	  621.5	 2660.0	...
3187487	  788.7	  621.3	 2663.0	...
3187488	  788.6	  621.1	 2666.0	...
3187489	  788.6	  621.1	 2665.0	...
3187490	  788.9	  621.1	 2664.0	...
3187491	  789.2	  621.2	 2664.0	...
3187492	  789.4	  621.5	 2664.0	...
3187493	  789.0	  621.9	 2665.0	...
3187494	  788.6	  622.0	 2664.0	...
3187495	  788.4	  621.9	 2663.0	...
3187496	  788.6	  621.7	 2660.0	...
3187497	  788.9	  621.6	 2657.0	...
3187498	  789.0	  621.5	 2658.0	...
3187499	  789.1	  621.3	 2661.0	...
3187500	  789.2	  621.3	 2664.0	...
3187501	  789.1	  621.2	 2663.0	...
3187502	  788.9	  621.4	 2664.0	...
3187503	  788.8	  621.5	 2665.0	...
3187504	  788.9	  621.6	 2666.0	...
3187505	  789.2	  621.4	 2666.0	...
3187506	  789.4	  621.2	 2666.0	...
3187507	  789.6	  621.2	 2666.0	...
3187508	  789.6	  621.5	 2666.0	...
3187509	  789.5	  621.9	 2666.0	...
3187510	  789.5	  621.9	 2665.0	...
3187511	  789.4	  621.7	 2664.0	...
3187512	  789.3	  621.5	 2664.0	...
3187513	  789.1	  621.2	 2665.0	...
3187514	  789.1	  621.1	 2665.0	...
3187515	  789.2	  621.0	 2665.0	...
3187516	  789.3	  621.1	 2664.0	...
3187517	  789.4	  621.2	 2662.0	...
3187518	  789.3	  621.0	 2659.0	...
3187519	  789.3	  621.1	 2659.0	...
3187520	  789.2	  621.2	 2660.0	...
MSG	3187521 0000 _ Number On
3187521	  789.3	  621.5	 2662.0	...
3187522	  789.4	  621.4	 2662.0	...
3187523	  789.5	  621.4	 2662.0	...
3187524	  789.5	  621.4	 2662.0	...
3187525	  789.5	  621.6	 2662.0	...
3187526	  789.5	  621.7	 2661.0	...
3187527	  789.4	  621.8	 2660.0	...
3187528	  789.4	  621.9	 2659.0	...
3187529	  789.4	  621.9	 2658.0	...
3187530	  789.3	  621.7	 2659.0	...
3187531	  789.1	  621.5	 2659.0	...
3187532	  788.9	  621.4	 2659.0	...
3187533	  788.6	  621.6	 2658.0	...
3187534	  788.6	  621.3	 2658.0	...
3187535	  788.6	  620.8	 2658.0	...
3187536	  788.7	  620.3	 2657.0	...
3187537	  788.7	  620.3	 2657.0	...
3187538	  788.7	  620.8	 2657.0	...
3187539	  788.7	  621.3	 2656.0	...
3187540	  788.7	  621.8	 2656.0	...
3187541	  788.7	  622.2	 2656.0	...
3187542	  788.6	  622.6	 2656.0	...
3187543	  788.6	  622.6	 2657.0	...
3187544	  788.5	  622.1	 2660.0	...
3187545	  788.3	  622.0	 2663.0	...
3187546	  788.2	  622.6	 2664.0	...
3187547	  788.3	  623.1	 2664.0	...
3187548	  788.5	  623.1	 2664.0	...
3187549	  788.8	  622.8	 2665.0	...
3187550	  789.2	  622.5	 2665.0	...
3187551	  789.5	  622.5	 2665.0	...
3187552	  789.7	  622.7	 2665.0	...
3187553	  789.5	  622.8	 2666.0	...
3187554	  789.3	  622.6	 2670.0	...
3187555	  789.2	  622.4	 2674.0	...
3187556	  788.9	  622.2	 2676.0	...
3187557	  788.7	  622.2	 2676.0	...
3187558	  788.5	  622.2	 2674.0	...
3187559	  788.7	  622.1	 2671.0	...
3187560	  788.8	  622.3	 2671.0	...
3187561	  788.9	  622.5	 2673.0	...
3187562	  789.0	  622.7	 2676.0	...
3187563	  789.1	  622.6	 2677.0	...
3187564	  789.1	  622.5	 2675.0	...
3187565	  789.1	  622.4	 2672.0	...
3187566	  789.2	  622.3	 2667.0	...
3187567	  789.3	  622.3	 2664.0	...
3187568	  789.4	  622.3	 2661.0	...
3187569	  789.4	  622.1	 2661.0	...
3187570	  789.5	  621.9	 2663.0	...
3187571	  789.6	  621.7	 2665.0	...
3187572	  789.4	  621.3	 2666.0	...
3187573	  789.0	  621.0	 2666.0	...
3187574	  788.5	  620.8	 2665.0	...
3187575	  788.4	  620.8	 2665.0	...
3187576	  788.4	  620.7	 2666.0	...
3187577	  788.4	  620.6	 2667.0	...
3187578	  788.3	  620.9	 2667.0	...
3187579	  788.2	  621.3	 2667.0	...
3187580	  788.1	  621.7	 2666.0	...
3187581	  788.1	  621.7	 2666.0	...
3187582	  788.1	  621.8	 2664.0	...
3187583	  788.1	  621.7	 2663.0	...
3187584	  788.2	  621.8	 2664.0	...
3187585	  788.3	  621.9	 2665.0	...
3187586	  788.7	  621.8	 2666.0	...
3187587	  788.9	  621.3	 2665.0	...
3187588	  789.1	  620.8	 2664.0	...
3187589	  789.1	  620.6	 2662.0	...
3187590	  789.0	  620.6	 2658.0	...
3187591	  789.0	  620.9	 2655.0	...
3187592	  789.0	  621.4	 2656.0	...
3187593	  789.0	  621.9	 2659.0	...
3187594	  789.0	  621.9	 2658.0	...
3187595	  789.0	  621.7	 2655.0	...
3187596	  789.1	  621.4	 2651.0	...
3187597	  789.2	  621.2	 2651.0	...
3187598	  789.2	  621.2	 2651.0	...
3187599	  789.3	  621.3	 2651.0	...
3187600	  789.3	  621.4	 2652.0	...
3187601	  789.4	  621.4	 2653.0	...
3187602	  789.3	  621.4	 2653.0	...
3187603	  789.3	  621.2	 2653.0	...
3187604	  789.4	  621.0	 2653.0	...
3187605	  789.5	  620.8	 2651.0	...
3187606	  789.6	  620.8	 2649.0	...
3187607	  789.5	  620.8	 2649.0	...
3187608	  789.4	  621.2	 2652.0	...
3187609	  789.2	  621.6	 2655.0	...
3187610	  788.9	  621.7	 2655.0	...
3187611	  788.7	  621.6	 2652.0	...
3187612	  788.7	  621.4	 2649.0	...
3187613	  788.9	  621.4	 2648.0	...
3187614	  789.1	  621.2	 2646.0	...
3187615	  789.1	  620.7	 2646.0	...
3187616	  789.1	  620.4	 2646.0	...
3187617	  789.2	  620.0	 2646.0	...
3187618	  789.3	  620.0	 2647.0	...
3187619	  789.5	  620.2	 2647.0	...
3187620	  789.7	  620.2	 2645.0	...
3187621	  789.7	  620.3	 2644.0	...
3187622	  789.8	  620.2	 2642.0	...
3187623	  789.9	  620.2	 2642.0	...
3187624	  789.9	  620.6	 2643.0	...
3187625	  790.0	  621.1	 2643.0	...
3187626	  789.9	  621.6	 2643.0	...
3187627	  789.8	  621.7	 2644.0	...
3187628	  789.5	  622.0	 2646.0	...
3187629	  788.9	  622.5	 2647.0	...
3187630	  788.3	  622.9	 2647.0	...
3187631	  787.5	  623.2	 2647.0	...
EFIX R   3185128	3187631	2504	  785.0	  626.1	   2562
SSACC R  3187632
3187632	  786.5	  623.8	 2647.0	...
3187633	  785.2	  624.4	 2647.0	...
3187634	  783.3	  625.2	 2647.0	...
3187635	  781.0	  625.5	 2647.0	...
3187636	  778.1	  626.0	 2648.0	...
3187637	  775.9	  626.3	 2650.0	...
3187638	  773.5	  626.6	 2651.0	...
3187639	  771.2	  626.2	 2652.0	...
ESACC R  3187632	3187639	8	  786.5	  623.8	  771.2	  626.2	   0.33	     45
SFIX R   3187640
3187640	  768.8	  625.3	 2651.0	...
3187641	  767.6	  624.4	 2649.0	...
3187642	  767.3	  623.5	 2647.0	...
3187643	  767.1	  623.0	 2647.0	...
3187644	  767.0	  622.4	 2648.0	...
3187645	  767.2	  622.0	 2648.0	...
3187646	  768.3	  621.7	 2648.0	...
3187647	  769.8	  621.9	 2649.0	...
3187648	  772.0	  622.3	 2650.0	...
3187649	  773.5	  623.3	 2651.0	...
3187650	  774.6	  624.0	 2651.0	...
3187651	  774.8	  625.4	 2650.0	...
3187652	  775.5	  626.0	 2650.0	...
3187653	  776.3	  626.5	 2653.0	...
3187654	  777.0	  626.5	 2655.0	...
3187655	  777.2	  626.6	 2658.0	...
3187656	  777.3	  626.7	 2656.0	...
3187657	  777.4	  626.7	 2654.0	...
3187658	  777.4	  626.8	 2652.0	...
3187659	  777.5	  626.8	 2652.0	...
3187660	  777.6	  626.8	 2652.0	...
3187661	  777.6	  626.1	 2649.0	...
3187662	  777.7	  625.4	 2646.0	...
3187663	  777.6	  624.8	 2642.0	...
3187664	  777.6	  624.9	 2642.0	...
3187665	  777.7	  624.9	 2642.0	...
3187666	  777.7	  625.0	 2643.0	...
3187667	  777.6	  625.0	 2643.0	...
3187668	  777.5	  625.2	 2643.0	...
3187669	  777.4	  625.4	 2642.0	...
3187670	  777.1	  625.6	 2642.0	...
3187671	  776.8	  625.8	 2642.0	...
3187672	  776.5	  626.0	 2643.0	...
3187673	  776.5	  626.0	 2642.0	...
3187674	  776.5	  626.0	 2642.0	...
3187675	  776.6	  626.2	 2641.0	...
3187676	  776.8	  626.4	 2643.0	...
3187677	  776.9	  626.6	 2644.0	...
3187678	  777.0	  626.8	 2645.0	...
3187679	  776.9	  626.8	 2646.0	...
3187680	  776.8	  626.8	 2648.0	...
3187681	  776.9	  626.7	 2649.0	...
3187682	  777.0	  626.4	 2647.0	...
3187683	  777.1	  626.3	 2644.0	...
3187684	  777.1	  626.1	 2642.0	...
3187685	  777.1	  626.0	 2642.0	...
3187686	  777.1	  625.9	 2641.0	...
3187687	  777.1	  625.7	 2640.0	...
3187688	  777.1	  625.5	 2639.0	...
3187689	  777.0	  625.3	 2639.0	...
3187690	  777.0	  625.3	 2639.0	...
3187691	  776.9	  625.7	 2639.0	...
3187692	  776.9	  626.1	 2638.0	...
3187693	  776.9	  626.5	 2637.0	...
3187694	  777.3	  626.4	 2636.0	...
3187695	  777.8	  626.4	 2637.0	...
3187696	  778.2	  626.5	 2637.0	...
3187697	  778.2	  626.6	 2639.0	...
3187698	  778.1	  626.6	 2640.0	...
3187699	  777.9	  626.7	 2640.0	...
3187700	  777.7	  626.9	 2639.0	...
3187701	  777.6	  627.1	 2638.0	...
3187702	  777.6	  627.3	 2639.0	...
3187703	  777.6	  627.3	 2639.0	...
3187704	  777.6	  627.2	 2638.0	...
3187705	  777.4	  626.9	 2637.0	...
3187706	  777.3	  626.6	 2636.0	...
3187707	  777.2	  626.4	 2636.0	...
3187708	  777.3	  626.3	 2636.0	...
3187709	  777.4	  626.4	 2637.0	...
3187710	  777.9	  626.6	 2638.0	...
3187711	  778.4	  626.7	 2639.0	...
3187712	  778.9	  626.8	 2638.0	...
3187713	  778.9	  627.0	 2638.0	...
3187714	  778.9	  627.3	 2637.0	...
3187715	  779.0	  627.2	 2637.0	...
3187716	  779.0	  626.8	 2637.0	...
3187717	  779.1	  627.0	 2636.0	...
3187718	  779.1	  627.4	 2635.0	...
3187719	  779.2	  627.1	 2636.0	...
3187720	  779.2	  626.3	 2639.0	...
3187721	  779.2	  625.6	 2639.0	...
3187722	  779.3	  625.8	 2635.0	...
3187723	  779.4	  626.4	 2632.0	...
3187724	  779.4	  626.8	 2634.0	...
3187725	  779.3	  627.7	 2639.0	...
3187726	  779.2	  628.2	 2643.0	...
3187727	  779.1	  628.5	 2643.0	...
3187728	  779.1	  628.3	 2642.0	...
3187729	  779.2	  627.9	 2642.0	...
3187730	  779.2	  627.6	 2642.0	...
3187731	  779.1	  627.4	 2642.0	...
3187732	  779.0	  627.4	 2641.0	...
3187733	  778.9	  627.5	 2640.0	...
3187734	  778.9	  627.7	 2639.0	...
3187735	  778.8	  627.8	 2639.0	...
3187736	  778.8	  627.7	 2639.0	...
3187737	  778.8	  627.5	 2639.0	...
3187738	  779.0	  627.4	 2639.0	...
3187739	  779.3	  627.5	 2642.0	...
3187740	  779.8	  627.6	 2644.0	...
3187741	  780.3	  627.6	 2648.0	...
3187742	  780.6	  627.7	 2649.0	...
3187743	  780.6	  627.6	 2646.0	...
3187744	  780.5	  627.3	 2643.0	...
3187745	  780.3	  627.0	 2640.0	...
3187746	  780.2	  626.9	 2640.0	...
3187747	  780.2	  626.8	 2641.0	...
3187748	  780.2	  626.6	 2642.0	...
3187749	  780.2	  626.6	 2641.0	...
3187750	  780.3	  626.9	 2639.0	...
3187751	  780.3	  627.1	 2638.0	...
3187752	  780.4	  626.9	 2638.0	...
3187753	  780.6	  626.6	 2638.0	...
3187754	  780.8	  626.6	 2639.0	...
3187755	  780.9	  626.9	 2639.0	...
3187756	  780.8	  627.2	 2639.0	...
3187757	  780.6	  627.3	 2640.0	...
3187758	  780.5	  627.4	 2641.0	...
3187759	  780.3	  627.5	 2642.0	...
3187760	  780.3	  627.6	 2644.0	...
3187761	  780.2	  627.7	 2645.0	...
3187762	  780.1	  627.8	 2646.0	...
3187763	  780.0	  627.7	 2647.0	...
3187764	  779.9	  627.6	 2647.0	...
3187765	  780.4	  627.4	 2647.0	...
3187766	  780.9	  627.1	 2647.0	...
3187767	  781.4	  626.9	 2647.0	...
3187768	  781.5	  626.8	 2646.0	...
3187769	  781.5	  626.7	 2645.0	...
3187770	  781.4	  626.5	 2645.0	...
3187771	  781.3	  626.7	 2646.0	...
3187772	  781.2	  627.0	 2647.0	...
3187773	  781.0	  627.2	 2647.0	...
3187774	  780.8	  626.9	 2647.0	...
3187775	  780.7	  626.6	 2646.0	...
3187776	  780.6	  626.5	 2646.0	...
3187777	  780.7	  626.4	 2648.0	...
3187778	  780.9	  626.1	 2650.0	...
3187779	  781.4	  625.8	 2651.0	...
3187780	  781.8	  625.5	 2649.0	...
3187781	  782.0	  625.5	 2648.0	...
3187782	  782.1	  625.5	 2647.0	...
3187783	  782.1	  625.6	 2646.0	...
3187784	  782.4	  625.4	 2647.0	...
3187785	  782.6	  625.3	 2648.0	...
3187786	  782.9	  625.0	 2649.0	...
3187787	  782.9	  625.1	 2648.0	...
3187788	  782.8	  625.3	 2648.0	...
3187789	  782.6	  625.6	 2649.0	...
3187790	  782.4	  625.8	 2649.0	...
3187791	  782.4	  625.7	 2649.0	...
3187792	  782.5	  625.2	 2648.0	...
3187793	  782.6	  624.9	 2647.0	...
3187794	  782.7	  624.8	 2647.0	...
3187795	  782.7	  624.9	 2647.0	...
3187796	  782.6	  625.1	 2647.0	...
3187797	  782.6	  625.2	 2648.0	...
3187798	  782.6	  624.8	 2648.0	...
3187799	  782.7	  624.3	 2648.0	...
3187800	  782.8	  623.9	 2647.0	...
3187801	  782.7	  623.9	 2646.0	...
3187802	  782.7	  624.1	 2646.0	...
3187803	  782.6	  624.1	 2647.0	...
3187804	  782.5	  624.0	 2650.0	...
3187805	  782.5	  623.9	 2653.0	...
3187806	  782.5	  623.9	 2654.0	...
3187807	  782.7	  624.0	 2654.0	...
3187808	  782.9	  623.5	 2653.0	...
3187809	  783.1	  622.9	 2653.0	...
3187810	  783.3	  622.5	 2653.0	...
3187811	  783.4	  622.7	 2654.0	...
3187812	  783.3	  622.9	 2654.0	...
3187813	  783.3	  623.7	 2656.0	...
3187814	  783.3	  624.5	 2657.0	...
3187815	  783.2	  625.4	 2659.0	...
3187816	  783.2	  625.5	 2658.0	...
3187817	  783.2	  625.2	 2658.0	...
3187818	  783.3	  624.6	 2659.0	...
3187819	  783.2	  624.1	 2659.0	...
3187820	  783.2	  623.7	 2659.0	...
3187821	  783.2	  623.4	 2657.0	...
3187822	  783.3	  623.1	 2657.0	...
3187823	  783.3	  622.8	 2657.0	...
3187824	  783.3	  622.6	 2659.0	...
MSG	3187825 0000 _ Number Off
3187825	  783.4	  622.3	 2661.0	...
3187826	  783.5	  622.0	 2663.0	...
3187827	  783.4	  621.8	 2663.0	...
3187828	  783.3	  621.9	 2663.0	...
3187829	  783.1	  622.0	 2664.0	...
3187830	  783.2	  622.1	 2666.0	...
3187831	  783.1	  622.7	 2667.0	...
3187832	  783.0	  623.4	 2668.0	...
3187833	  782.8	  623.4	 2670.0	...
3187834	  782.8	  622.8	 2672.0	...
3187835	  782.8	  622.4	 2673.0	...
3187836	  783.0	  622.7	 2672.0	...
3187837	  783.2	  623.1	 2670.0	...
3187838	  783.4	  623.1	 2669.0	...
3187839	  783.4	  623.2	 2669.0	...
3187840	  783.3	  623.3	 2671.0	...
3187841	  783.3	  623.3	 2675.0	...
3187842	  783.3	  623.1	 2677.0	...
3187843	  783.3	  623.0	 2678.0	...
3187844	  783.2	  622.9	 2678.0	...
3187845	  783.1	  622.8	 2677.0	...
3187846	  783.3	  622.7	 2678.0	...
3187847	  783.5	  622.5	 2679.0	...
3187848	  783.7	  622.4	 2679.0	...
3187849	  783.7	  622.4	 2679.0	...
3187850	  783.5	  622.4	 2680.0	...
3187851	  783.4	  622.5	 2681.0	...
3187852	  783.3	  622.5	 2680.0	...
3187853	  783.3	  622.6	 2679.0	...
3187854	  783.1	  622.7	 2678.0	...
3187855	  783.0	  622.7	 2677.0	...
3187856	  783.2	  622.7	 2676.0	...
3187857	  783.4	  622.5	 2676.0	...
3187858	  783.6	  622.4	 2677.0	...
3187859	  783.5	  622.2	 2678.0	...
3187860	  783.9	  622.0	 2680.0	...
3187861	  784.3	  621.9	 2679.0	...
3187862	  784.7	  621.8	 2679.0	...
3187863	  784.6	  621.8	 2679.0	...
3187864	  784.4	  621.8	 2681.0	...
3187865	  784.2	  621.9	 2683.0	...
3187866	  784.0	  622.0	 2685.0	...
3187867	  784.1	  622.0	 2687.0	...
3187868	  784.1	  621.9	 2688.0	...
3187869	  784.0	  621.8	 2688.0	...
3187870	  783.7	  621.7	 2686.0	...
3187871	  783.8	  621.6	 2685.0	...
3187872	  784.0	  621.5	 2687.0	...
3187873	  784.1	  621.5	 2691.0	...
3187874	  783.8	  621.6	 2693.0	...
3187875	  783.7	  621.6	 2691.0	...
3187876	  783.8	  621.6	 2692.0	...
3187877	  784.2	  621.5	 2694.0	...
3187878	  784.5	  621.4	 2696.0	...
3187879	  784.5	  621.2	 2697.0	...
3187880	  784.4	  621.1	 2698.0	...
3187881	  784.3	  621.2	 2696.0	...
3187882	  784.2	  621.5	 2692.0	...
3187883	  784.2	  622.0	 2691.0	...
3187884	  784.2	  622.1	 2693.0	...
3187885	  784.1	  622.2	 2698.0	...
3187886	  784.1	  622.3	 2699.0	...
3187887	  784.0	  622.3	 2700.0	...
3187888	  784.0	  622.4	 2698.0	...
3187889	  784.1	  622.5	 2697.0	...
3187890	  784.1	  622.5	 2697.0	...
3187891	  784.1	  622.4	 2697.0	...
3187892	  784.2	  622.3	 2700.0	...
3187893	  784.2	  622.2	 2702.0	...
3187894	  784.3	  622.1	 2704.0	...
3187895	  784.1	  621.9	 2703.0	...
3187896	  783.9	  621.5	 2702.0	...
3187897	  783.8	  621.2	 2702.0	...
3187898	  783.9	  621.5	 2703.0	...
3187899	  783.9	  622.1	 2705.0	...
3187900	  783.9	  622.7	 2705.0	...
3187901	  783.9	  622.7	 2703.0	...
3187902	  784.0	  622.8	 2702.0	...
3187903	  784.2	  622.8	 2702.0	...
3187904	  784.4	  622.2	 2704.0	...
3187905	  784.5	  621.6	 2706.0	...
3187906	  784.7	  621.1	 2707.0	...
3187907	  784.9	  621.1	 2708.0	...
3187908	  784.9	  621.1	 2709.0	...
3187909	  784.7	  621.3	 2708.0	...
3187910	  784.3	  621.5	 2707.0	...
3187911	  784.0	  621.7	 2708.0	...
3187912	  783.9	  621.8	 2712.0	...
3187913	  784.0	  622.1	 2715.0	...
3187914	  784.2	  622.4	 2715.0	...
3187915	  784.3	  622.7	 2715.0	...
3187916	  784.3	  622.4	 2714.0	...
3187917	  784.5	  622.1	 2713.0	...
3187918	  784.7	  621.8	 2713.0	...
3187919	  784.9	  621.7	 2714.0	...
3187920	  785.0	  621.7	 2714.0	...
3187921	  785.1	  621.8	 2712.0	...
3187922	  785.1	  622.1	 2712.0	...
3187923	  784.9	  622.4	 2714.0	...
3187924	  784.9	  622.7	 2715.0	...
3187925	  784.9	  623.0	 2715.0	...
3187926	  785.2	  623.1	 2716.0	...
3187927	  785.3	  623.0	 2718.0	...
3187928	  785.3	  623.0	 2720.0	...
3187929	  785.1	  623.0	 2720.0	...
3187930	  784.7	  622.8	 2720.0	...
3187931	  784.4	  622.7	 2720.0	...
3187932	  784.0	  622.7	 2721.0	...
3187933	  783.1	  622.9	 2721.0	...
3187934	  781.7	  622.8	 2722.0	...
3187935	  780.0	  622.7	 2721.0	...
3187936	  779.1	  622.7	 2721.0	...
3187937	  777.8	  622.9	 2721.0	...
3187938	  776.6	  622.6	 2723.0	...
3187939	  775.3	  622.3	 2725.0	...
3187940	  774.2	  621.5	 2727.0	...
3187941	  773.4	  621.2	 2729.0	...
3187942	  772.6	  620.6	 2730.0	...
3187943	  772.5	  619.8	 2731.0	...
3187944	  772.4	  618.8	 2730.0	...
3187945	  772.5	  618.0	 2728.0	...
3187946	  772.7	  617.7	 2726.0	...
3187947	  773.2	  617.9	 2727.0	...
3187948	  773.7	  618.2	 2728.0	...
3187949	  774.6	  618.6	 2730.0	...
3187950	  775.2	  618.6	 2729.0	...
3187951	  776.1	  618.8	 2727.0	...
3187952	  776.4	  618.6	 2726.0	...
3187953	  777.4	  618.3	 2727.0	...
3187954	  778.0	  618.1	 2727.0	...
3187955	  778.5	  617.9	 2728.0	...
3187956	  778.4	  618.0	 2730.0	...
3187957	  778.3	  618.0	 2733.0	...
3187958	  778.5	  617.7	 2736.0	...
3187959	  778.7	  617.2	 2735.0	...
3187960	  778.9	  616.8	 2735.0	...
3187961	  779.0	  616.8	 2734.0	...
3187962	  779.0	  617.0	 2732.0	...
3187963	  778.6	  616.9	 2729.0	...
3187964	  778.2	  616.7	 2726.0	...
3187965	  777.9	  616.6	 2727.0	...
3187966	  777.9	  616.8	 2729.0	...
3187967	  778.1	  616.9	 2731.0	...
3187968	  778.3	  616.9	 2732.0	...
3187969	  778.4	  617.3	 2734.0	...
3187970	  778.3	  617.5	 2735.0	...
3187971	  778.2	  617.7	 2736.0	...
3187972	  778.1	  617.6	 2736.0	...
3187973	  777.8	  617.6	 2736.0	...
3187974	  777.7	  617.6	 2733.0	...
3187975	  777.6	  617.7	 2732.0	...
3187976	  777.4	  617.8	 2731.0	...
3187977	  777.2	  617.8	 2732.0	...
3187978	  777.1	  617.8	 2732.0	...
3187979	  777.2	  617.8	 2731.0	...
3187980	  777.3	  617.9	 2732.0	...
3187981	  777.4	  618.9	 2734.0	...
3187982	  777.4	  619.8	 2735.0	...
3187983	  777.4	  620.1	 2735.0	...
3187984	  777.3	  619.6	 2734.0	...
3187985	  777.3	  619.2	 2733.0	...
3187986	  777.3	  619.3	 2732.0	...
3187987	  777.4	  619.4	 2732.0	...
3187988	  777.4	  619.4	 2732.0	...
3187989	  777.1	  619.4	 2733.0	...
3187990	  776.8	  619.4	 2732.0	...
3187991	  776.4	  619.5	 2732.0	...
3187992	  776.4	  619.3	 2731.0	...
3187993	  776.3	  619.1	 2732.0	...
3187994	  776.2	  618.9	 2731.0	...
3187995	  776.1	  618.8	 2730.0	...
3187996	  776.2	  618.8	 2730.0	...
3187997	  776.3	  618.7	 2730.0	...
3187998	  776.3	  618.6	 2728.0	...
3187999	  776.3	  618.5	 2725.0	...
3188000	  776.2	  618.5	 2723.0	...
3188001	  776.1	  618.5	 2724.0	...
3188002	  776.5	  618.5	 2726.0	...
3188003	  777.0	  618.4	 2727.0	...
3188004	  777.5	  618.4	 2727.0	...
3188005	  777.2	  618.7	 2728.0	...
3188006	  777.0	  618.8	 2728.0	...
3188007	  777.0	  618.6	 2728.0	...
3188008	  777.2	  618.2	 2729.0	...
3188009	  777.4	  618.1	 2730.0	...
3188010	  777.4	  618.4	 2730.0	...
3188011	  777.1	  618.8	 2729.0	...
3188012	  776.8	  618.9	 2729.0	...
3188013	  776.8	  618.6	 2728.0	...
3188014	  777.0	  618.3	 2727.0	...
3188015	  777.2	  618.1	 2726.0	...
3188016	  777.4	  618.4	 2726.0	...
3188017	  777.5	  618.8	 2725.0	...
3188018	  777.7	  619.2	 2726.0	...
3188019	  777.7	  619.4	 2726.0	...
3188020	  777.7	  619.4	 2727.0	...
3188021	  777.6	  619.5	 2726.0	...
3188022	  777.3	  619.3	 2727.0	...
3188023	  776.9	  619.1	 2727.0	...
3188024	  776.6	  618.9	 2727.0	...
3188025	  777.0	  618.9	 2727.0	...
3188026	  777.6	  618.8	 2725.0	...
3188027	  778.1	  618.7	 2723.0	...
3188028	  777.9	  618.6	 2721.0	...
3188029	  777.7	  618.7	 2720.0	...
3188030	  777.6	  618.9	 2720.0	...
3188031	  777.6	  619.1	 2720.0	...
3188032	  777.5	  619.1	 2721.0	...
3188033	  777.4	  619.4	 2721.0	...
MSG	3188034 0000 _ Number On
3188034	  777.2	  619.6	 2722.0	...
3188035	  777.2	  619.6	 2722.0	...
3188036	  777.1	  619.4	 2722.0	...
3188037	  777.1	  619.2	 2722.0	...
3188038	  777.1	  618.8	 2722.0	...
3188039	  777.2	  618.3	 2721.0	...
3188040	  777.5	  617.9	 2720.0	...
3188041	  777.9	  617.8	 2719.0	...
3188042	  778.2	  618.5	 2718.0	...
3188043	  778.1	  619.1	 2718.0	...
3188044	  778.0	  619.8	 2718.0	...
3188045	  778.0	  619.8	 2718.0	...
3188046	  777.8	  619.8	 2719.0	...
3188047	  777.5	  619.7	 2719.0	...
3188048	  777.5	  619.4	 2720.0	...
3188049	  777.8	  619.1	 2720.0	...
3188050	  778.0	  618.7	 2720.0	...
3188051	  777.8	  618.6	 2718.0	...
3188052	  777.6	  618.7	 2716.0	...
3188053	  777.4	  619.1	 2717.0	...
3188054	  777.4	  619.6	 2718.0	...
3188055	  777.6	  620.1	 2720.0	...
3188056	  777.9	  620.4	 2716.0	...
3188057	  778.4	  620.2	 2713.0	...
3188058	  778.6	  619.9	 2710.0	...
3188059	  778.8	  619.7	 2711.0	...
3188060	  778.6	  619.7	 2710.0	...
3188061	  778.3	  619.6	 2710.0	...
3188062	  778.0	  619.6	 2708.0	...
3188063	  778.1	  619.7	 2707.0	...
3188064	  778.2	  619.8	 2706.0	...
3188065	  778.5	  619.8	 2706.0	...
3188066	  778.8	  619.9	 2706.0	...
3188067	  779.0	  620.0	 2706.0	...
3188068	  779.0	  620.1	 2707.0	...
3188069	  779.2	  620.1	 2707.0	...
3188070	  779.4	  620.0	 2707.0	...
3188071	  779.5	  620.0	 2708.0	...
3188072	  779.4	  620.0	 2708.0	...
3188073	  779.4	  620.0	 2705.0	...
3188074	  779.5	  619.9	 2702.0	...
3188075	  779.7	  619.8	 2700.0	...
3188076	  779.8	  619.7	 2701.0	...
3188077	  779.8	  619.9	 2703.0	...
3188078	  779.7	  620.1	 2704.0	...
3188079	  779.4	  620.1	 2705.0	...
3188080	  779.2	  619.9	 2705.0	...
3188081	  779.0	  619.7	 2705.0	...
3188082	  778.9	  619.7	 2705.0	...
3188083	  778.8	  619.7	 2704.0	...
3188084	  778.6	  619.7	 2702.0	...
3188085	  778.5	  620.0	 2700.0	...
3188086	  778.7	  620.4	 2699.0	...
3188087	  778.8	  620.8	 2699.0	...
3188088	  778.8	  621.0	 2699.0	...
3188089	  778.8	  620.9	 2700.0	...
3188090	  778.8	  620.8	 2699.0	...
3188091	  778.9	  620.6	 2697.0	...
3188092	  778.9	  620.4	 2694.0	...
3188093	  779.0	  620.3	 2692.0	...
3188094	  778.9	  620.2	 2691.0	...
3188095	  778.8	  620.4	 2691.0	...
3188096	  778.7	  620.4	 2691.0	...
3188097	  778.8	  620.3	 2690.0	...
3188098	  778.8	  620.2	 2689.0	...
3188099	  778.9	  620.1	 2689.0	...
3188100	  779.0	  620.2	 2689.0	...
3188101	  779.1	  620.4	 2688.0	...
3188102	  779.5	  620.6	 2686.0	...
3188103	  779.8	  620.6	 2684.0	...
3188104	  780.0	  620.7	 2682.0	...
3188105	  779.8	  621.0	 2683.0	...
3188106	  779.6	  621.0	 2684.0	...
3188107	  779.6	  620.9	 2686.0	...
3188108	  779.6	  620.7	 2686.0	...
3188109	  779.7	  620.6	 2685.0	...
3188110	  779.8	  620.6	 2684.0	...
3188111	  779.9	  620.6	 2685.0	...
3188112	  779.7	  620.6	 2687.0	...
3188113	  779.4	  620.6	 2685.0	...
3188114	  779.2	  620.8	 2681.0	...
3188115	  779.3	  620.9	 2680.0	...
3188116	  779.3	  621.2	 2683.0	...
3188117	  779.2	  621.4	 2686.0	...
3188118	  779.1	  621.6	 2685.0	...
3188119	  779.1	  621.4	 2684.0	...
3188120	  779.1	  621.6	 2682.0	...
3188121	  779.4	  621.8	 2676.0	...
3188122	  779.7	  621.7	 2672.0	...
3188123	  779.8	  621.3	 2668.0	...
3188124	  779.4	  621.0	 2668.0	...
3188125	  778.9	  621.1	 2667.0	...
3188126	  778.7	  621.2	 2666.0	...
3188127	  778.7	  621.0	 2666.0	...
3188128	  778.8	  620.9	 2667.0	...
3188129	  779.0	  620.8	 2668.0	...
3188130	  778.9	  620.8	 2670.0	...
3188131	  779.0	  621.0	 2670.0	...
3188132	  779.0	  621.3	 2671.0	...
3188133	  779.0	  621.5	 2670.0	...
3188134	  779.0	  621.5	 2666.0	...
3188135	  779.0	  621.3	 2663.0	...
3188136	  779.0	  621.1	 2659.0	...
3188137	  779.0	  621.1	 2659.0	...
3188138	  779.0	  621.2	 2658.0	...
3188139	  779.1	  621.3	 2657.0	...
3188140	  779.1	  621.4	 2656.0	...
3188141	  779.2	  621.5	 2656.0	...
3188142	  779.3	  621.6	 2656.0	...
3188143	  779.5	  621.5	 2655.0	...
3188144	  779.6	  621.2	 2655.0	...
3188145	  779.9	  621.1	 2654.0	...
3188146	  779.9	  621.3	 2654.0	...
3188147	  779.7	  621.5	 2652.0	...
3188148	  779.4	  621.3	 2650.0	...
3188149	  779.1	  621.1	 2649.0	...
3188150	  779.2	  621.1	 2649.0	...
3188151	  779.4	  621.1	 2650.0	...
3188152	  779.5	  621.1	 2649.0	...
3188153	  779.4	  621.1	 2649.0	...
3188154	  779.6	  621.3	 2648.0	...
3188155	  780.0	  621.7	 2647.0	...
3188156	  780.3	  622.2	 2647.0	...
3188157	  780.4	  622.5	 2647.0	...
3188158	  780.6	  622.8	 2648.0	...
3188159	  780.9	  623.4	 2650.0	...
3188160	  781.2	  624.1	 2651.0	...
3188161	  782.3	  624.2	 2651.0	...
3188162	  783.4	  624.6	 2649.0	...
3188163	  785.0	  625.0	 2645.0	...
3188164	  785.9	  625.6	 2641.0	...
3188165	  787.8	  625.6	 2639.0	...
3188166	  789.5	  626.0	 2637.0	...
3188167	  791.0	  626.3	 2635.0	...
3188168	  791.4	  626.8	 2634.0	...
3188169	  791.7	  626.9	 2634.0	...
3188170	  792.0	  626.7	 2634.0	...
3188171	  791.8	  626.5	 2635.0	...
3188172	  790.9	  625.9	 2635.0	...
3188173	  789.6	  625.5	 2635.0	...
3188174	  788.4	  624.8	 2634.0	...
3188175	  787.6	  624.6	 2633.0	...
3188176	  786.7	  624.4	 2634.0	...
3188177	  785.9	  624.5	 2635.0	...
3188178	  785.0	  624.5	 2635.0	...
3188179	  784.8	  624.0	 2635.0	...
3188180	  784.8	  623.6	 2633.0	...
3188181	  784.6	  623.3	 2631.0	...
3188182	  784.4	  623.4	 2629.0	...
3188183	  784.3	  623.4	 2628.0	...
3188184	  784.4	  623.3	 2628.0	...
3188185	  784.8	  623.8	 2628.0	...
3188186	  785.0	  624.4	 2628.0	...
3188187	  785.2	  625.2	 2627.0	...
3188188	  785.3	  625.4	 2626.0	...
3188189	  785.3	  625.5	 2624.0	...
3188190	  785.5	  625.5	 2620.0	...
3188191	  785.8	  625.3	 2617.0	...
3188192	  786.0	  625.1	 2616.0	...
3188193	  786.1	  624.9	 2619.0	...
3188194	  786.1	  624.7	 2621.0	...
3188195	  786.2	  624.9	 2620.0	...
3188196	  786.3	  625.2	 2619.0	...
3188197	  786.4	  625.4	 2617.0	...
3188198	  786.4	  625.3	 2617.0	...
3188199	  786.3	  625.4	 2617.0	...
3188200	  786.3	  625.4	 2618.0	...
3188201	  786.3	  625.4	 2619.0	...
3188202	  786.3	  625.3	 2619.0	...
3188203	  786.3	  625.3	 2617.0	...
3188204	  786.3	  625.3	 2614.0	...
3188205	  786.6	  625.5	 2612.0	...
3188206	  786.9	  625.8	 2613.0	...
3188207	  787.2	  626.0	 2614.0	...
3188208	  787.3	  626.0	 2614.0	...
3188209	  787.4	  626.0	 2613.0	...
3188210	  787.1	  626.1	 2613.0	...
3188211	  786.8	  626.5	 2616.0	...
3188212	  786.8	  626.8	 2618.0	...
3188213	  787.1	  626.9	 2619.0	...
3188214	  787.3	  626.6	 2616.0	...
3188215	  787.3	  626.6	 2613.0	...
3188216	  787.2	  626.9	 2610.0	...
3188217	  787.2	  627.1	 2608.0	...
3188218	  787.2	  626.8	 2606.0	...
3188219	  787.1	  626.5	 2605.0	...
3188220	  786.9	  626.7	 2608.0	...
3188221	  786.7	  627.2	 2610.0	...
3188222	  786.8	  627.6	 2608.0	...
3188223	  787.2	  627.6	 2605.0	...
3188224	  787.4	  627.6	 2603.0	...
3188225	  787.2	  627.6	 2603.0	...
3188226	  786.8	  627.5	 2603.0	...
3188227	  786.5	  627.6	 2603.0	...
3188228	  786.4	  627.7	 2603.0	...
3188229	  786.6	  627.8	 2604.0	...
3188230	  787.0	  627.7	 2605.0	...
3188231	  787.5	  627.9	 2603.0	...
3188232	  787.6	  628.1	 2602.0	...
3188233	  787.7	  628.4	 2600.0	...
3188234	  787.7	  628.1	 2601.0	...
3188235	  787.6	  627.8	 2603.0	...
3188236	  787.7	  627.4	 2601.0	...
3188237	  787.7	  627.4	 2598.0	...
3188238	  787.6	  627.4	 2595.0	...
3188239	  787.5	  627.6	 2595.0	...
3188240	  787.5	  628.2	 2594.0	...
3188241	  787.6	  628.7	 2595.0	...
3188242	  787.6	  628.7	 2595.0	...
3188243	  787.6	  628.2	 2592.0	...
3188244	  787.8	  627.9	 2589.0	...
3188245	  788.0	  628.0	 2586.0	...
3188246	  788.2	  628.1	 2583.0	...
3188247	  788.2	  628.1	 2580.0	...
3188248	  788.3	  628.1	 2577.0	...
3188249	  788.3	  628.2	 2577.0	...
3188250	  788.3	  628.3	 2577.0	...
3188251	  788.3	  628.3	 2577.0	...
3188252	  788.4	  628.2	 2578.0	...
3188253	  788.4	  628.2	 2578.0	...
3188254	  788.2	  628.2	 2578.0	...
3188255	  788.0	  628.1	 2575.0	...
3188256	  787.8	  628.0	 2573.0	...
3188257	  787.8	  628.1	 2570.0	...
3188258	  787.7	  628.2	 2572.0	...
3188259	  787.6	  628.3	 2573.0	...
3188260	  787.7	  628.3	 2574.0	...
3188261	  788.2	  628.3	 2574.0	...
3188262	  788.7	  628.5	 2573.0	...
3188263	  789.2	  629.0	 2573.0	...
3188264	  789.3	  629.4	 2573.0	...
3188265	  789.5	  629.7	 2574.0	...
3188266	  789.5	  629.3	 2574.0	...
3188267	  789.6	  629.0	 2574.0	...
3188268	  789.7	  628.6	 2574.0	...
3188269	  789.7	  628.4	 2575.0	...
3188270	  789.8	  628.5	 2575.0	...
3188271	  789.9	  629.1	 2574.0	...
3188272	  789.8	  629.7	 2573.0	...
3188273	  789.7	  630.2	 2571.0	...
3188274	  789.7	  630.2	 2571.0	...
3188275	  789.6	  630.0	 2571.0	...
3188276	  789.7	  629.7	 2572.0	...
3188277	  789.8	  629.6	 2572.0	...
3188278	  789.9	  629.8	 2573.0	...
3188279	  790.0	  629.8	 2574.0	...
3188280	  790.0	  629.8	 2574.0	...
3188281	  789.8	  629.9	 2574.0	...
3188282	  789.5	  629.9	 2571.0	...
3188283	  789.3	  630.0	 2569.0	...
3188284	  789.3	  630.1	 2568.0	...
3188285	  789.6	  630.1	 2568.0	...
3188286	  789.9	  630.1	 2569.0	...
3188287	  790.2	  630.1	 2569.0	...
3188288	  790.1	  630.1	 2570.0	...
3188289	  789.9	  630.2	 2571.0	...
3188290	  789.7	  630.5	 2569.0	...
3188291	  789.9	  630.7	 2566.0	...
3188292	  790.2	  630.7	 2562.0	...
3188293	  790.5	  630.5	 2562.0	...
3188294	  790.5	  630.5	 2562.0	...
3188295	  790.5	  630.5	 2562.0	...
3188296	  790.5	  630.5	 2562.0	...
3188297	  790.5	  630.4	 2563.0	...
3188298	  790.6	  630.4	 2565.0	...
3188299	  790.8	  630.8	 2567.0	...
3188300	  790.9	  631.3	 2570.0	...
3188301	  790.9	  631.9	 2571.0	...
3188302	  790.9	  631.8	 2570.0	...
3188303	  790.9	  631.8	 2567.0	...
3188304	  791.1	  631.8	 2565.0	...
3188305	  791.2	  631.7	 2563.0	...
3188306	  791.3	  631.5	 2563.0	...
3188307	  791.2	  631.2	 2562.0	...
3188308	  791.0	  631.2	 2562.0	...
3188309	  790.8	  631.1	 2561.0	...
3188310	  790.7	  631.2	 2560.0	...
3188311	  790.7	  631.3	 2560.0	...
3188312	  790.8	  631.5	 2559.0	...
3188313	  790.9	  631.6	 2559.0	...
3188314	  791.0	  631.6	 2559.0	...
3188315	  791.0	  631.6	 2561.0	...
3188316	  790.8	  631.6	 2562.0	...
3188317	  790.6	  631.5	 2563.0	...
3188318	  790.6	  631.5	 2562.0	...
3188319	  790.6	  631.6	 2561.0	...
3188320	  790.7	  631.7	 2562.0	...
3188321	  790.9	  631.6	 2563.0	...
3188322	  790.9	  631.2	 2563.0	...
3188323	  790.9	  630.7	 2562.0	...
3188324	  791.0	  630.6	 2560.0	...
3188325	  790.9	  631.0	 2560.0	...
3188326	  790.8	  631.4	 2558.0	...
3188327	  790.6	  631.4	 2557.0	...
3188328	  790.5	  631.3	 2556.0	...
3188329	  790.4	  631.2	 2557.0	...
3188330	  790.4	  631.5	 2557.0	...
3188331	  790.6	  631.9	 2556.0	...
3188332	  790.8	  632.3	 2555.0	...
3188333	  791.0	  632.3	 2554.0	...
3188334	  790.9	  632.2	 2553.0	...
3188335	  791.1	  632.0	 2553.0	...
3188336	  791.3	  631.7	 2553.0	...
3188337	  791.6	  631.4	 2553.0	...
MSG	3188338 0000 _ Number Off
3188338	  791.6	  631.1	 2553.0	...
3188339	  791.6	  631.3	 2553.0	...
3188340	  791.6	  631.6	 2552.0	...
3188341	  791.6	  631.3	 2550.0	...
3188342	  791.6	  630.8	 2548.0	...
3188343	  791.6	  631.0	 2547.0	...
3188344	  791.7	  631.6	 2548.0	...
3188345	  791.7	  632.2	 2547.0	...
3188346	  791.8	  632.0	 2546.0	...
3188347	  791.9	  631.8	 2544.0	...
3188348	  791.9	  631.7	 2543.0	...
3188349	  791.9	  631.6	 2542.0	...
3188350	  791.8	  631.5	 2541.0	...
3188351	  791.8	  631.5	 2539.0	...
3188352	  791.6	  631.7	 2537.0	...
3188353	  791.4	  631.8	 2535.0	...
3188354	  791.1	  631.9	 2535.0	...
3188355	  791.1	  632.0	 2537.0	...
3188356	  791.1	  631.7	 2538.0	...
3188357	  791.2	  631.4	 2539.0	...
3188358	  791.2	  631.1	 2537.0	...
3188359	  791.2	  631.2	 2536.0	...
3188360	  791.3	  631.4	 2536.0	...
3188361	  791.6	  631.4	 2535.0	...
3188362	  791.9	  631.3	 2535.0	...
3188363	  792.2	  631.3	 2536.0	...
3188364	  792.0	  631.4	 2537.0	...
3188365	  791.7	  631.6	 2537.0	...
3188366	  791.4	  631.7	 2538.0	...
3188367	  791.6	  631.7	 2539.0	...
3188368	  792.0	  631.8	 2539.0	...
3188369	  792.0	  631.9	 2537.0	...
3188370	  791.7	  632.2	 2535.0	...
3188371	  791.4	  632.4	 2537.0	...
3188372	  791.5	  632.7	 2540.0	...
3188373	  791.5	  632.9	 2541.0	...
3188374	  791.4	  633.1	 2539.0	...
3188375	  791.4	  633.2	 2538.0	...
3188376	  791.7	  633.3	 2538.0	...
3188377	  792.0	  633.3	 2538.0	...
3188378	  792.3	  633.1	 2538.0	...
3188379	  792.3	  633.0	 2538.0	...
3188380	  792.2	  633.0	 2538.0	...
3188381	  792.2	  633.3	 2536.0	...
3188382	  792.0	  633.4	 2534.0	...
3188383	  791.8	  633.3	 2533.0	...
3188384	  791.6	  633.3	 2535.0	...
3188385	  791.6	  634.3	 2538.0	...
3188386	  791.1	  635.3	 2540.0	...
3188387	  790.1	  635.9	 2541.0	...
3188388	  789.1	  634.8	 2540.0	...
EFIX R   3187640	3188388	749	  782.6	  624.5	   2651
SSACC R  3188389
3188389	  787.8	  633.5	 2538.0	...
3188390	  786.1	  632.6	 2538.0	...
3188391	  783.4	  632.6	 2538.0	...
3188392	  781.2	  632.1	 2537.0	...
3188393	  778.4	  631.2	 2536.0	...
3188394	  776.4	  629.6	 2536.0	...
3188395	  773.2	  628.4	 2536.0	...
3188396	  771.4	  626.6	 2535.0	...
3188397	  769.8	  625.1	 2535.0	...
ESACC R  3188389	3188397	9	  787.8	  633.5	  769.8	  625.1	   0.42	     51
SFIX R   3188398
3188398	  769.7	  623.3	 2535.0	...
3188399	  769.6	  621.9	 2536.0	...
3188400	  770.2	  620.8	 2537.0	...
3188401	  771.7	  619.9	 2537.0	...
3188402	  773.6	  619.5	 2535.0	...
3188403	  774.9	  619.2	 2534.0	...
3188404	  776.0	  620.0	 2533.0	...
3188405	  777.5	  620.7	 2534.0	...
3188406	  779.2	  621.7	 2535.0	...
3188407	  780.3	  622.2	 2535.0	...
3188408	  780.7	  623.0	 2535.0	...
3188409	  780.7	  623.3	 2535.0	...
3188410	  780.8	  623.3	 2534.0	...
3188411	  780.9	  623.6	 2532.0	...
3188412	  781.5	  624.2	 2531.0	...
3188413	  782.0	  624.8	 2530.0	...
3188414	  782.5	  625.2	 2531.0	...
3188415	  782.6	  625.6	 2533.0	...
3188416	  782.5	  625.7	 2535.0	...
3188417	  782.2	  625.4	 2537.0	...
3188418	  781.9	  625.4	 2538.0	...
3188419	  781.7	  625.8	 2536.0	...
3188420	  781.8	  626.3	 2534.0	...
3188421	  781.7	  626.5	 2535.0	...
3188422	  781.4	  626.3	 2538.0	...
3188423	  781.0	  626.0	 2539.0	...
3188424	  780.8	  626.1	 2538.0	...
3188425	  780.7	  626.6	 2536.0	...
3188426	  780.5	  626.9	 2536.0	...
3188427	  780.3	  626.9	 2536.0	...
3188428	  779.9	  626.9	 2536.0	...
3188429	  779.5	  627.0	 2537.0	...
3188430	  779.2	  626.7	 2538.0	...
3188431	  779.1	  626.3	 2539.0	...
3188432	  778.9	  626.7	 2538.0	...
3188433	  778.7	  627.3	 2537.0	...
3188434	  778.8	  627.9	 2539.0	...
3188435	  779.1	  627.8	 2540.0	...
3188436	  779.3	  627.6	 2540.0	...
3188437	  779.2	  627.2	 2538.0	...
3188438	  779.1	  626.8	 2535.0	...
3188439	  779.1	  626.6	 2534.0	...
3188440	  779.1	  626.9	 2535.0	...
3188441	  779.3	  627.1	 2537.0	...
3188442	  779.5	  627.1	 2539.0	...
3188443	  779.7	  627.1	 2539.0	...
3188444	  779.8	  627.4	 2539.0	...
3188445	  779.8	  627.6	 2539.0	...
3188446	  779.8	  628.0	 2538.0	...
3188447	  779.8	  628.1	 2537.0	...
3188448	  779.7	  628.2	 2537.0	...
3188449	  779.4	  628.2	 2536.0	...
3188450	  779.2	  628.2	 2536.0	...
3188451	  779.0	  628.3	 2537.0	...
3188452	  779.1	  628.2	 2538.0	...
3188453	  779.4	  628.2	 2538.0	...
3188454	  779.7	  627.9	 2538.0	...
3188455	  779.8	  627.7	 2539.0	...
3188456	  779.8	  627.6	 2539.0	...
3188457	  779.7	  627.5	 2540.0	...
3188458	  779.7	  627.3	 2542.0	...
3188459	  779.6	  627.2	 2543.0	...
3188460	  779.6	  627.3	 2543.0	...
3188461	  779.6	  627.3	 2541.0	...
3188462	  779.6	  627.2	 2538.0	...
3188463	  779.2	  627.3	 2536.0	...
3188464	  778.6	  627.6	 2536.0	...
3188465	  778.1	  627.8	 2539.0	...
3188466	  777.9	  628.0	 2541.0	...
3188467	  778.0	  628.0	 2544.0	...
3188468	  778.3	  627.9	 2544.0	...
3188469	  778.7	  627.8	 2544.0	...
3188470	  779.0	  627.8	 2543.0	...
3188471	  779.1	  628.0	 2543.0	...
3188472	  779.1	  628.3	 2543.0	...
3188473	  779.0	  628.4	 2544.0	...
3188474	  778.9	  628.4	 2546.0	...
3188475	  778.7	  628.4	 2548.0	...
3188476	  778.3	  628.5	 2551.0	...
3188477	  777.9	  628.5	 2550.0	...
3188478	  777.7	  628.3	 2548.0	...
3188479	  777.6	  628.0	 2546.0	...
3188480	  777.5	  628.0	 2546.0	...
3188481	  777.3	  627.9	 2546.0	...
3188482	  777.3	  627.7	 2546.0	...
3188483	  777.4	  627.6	 2547.0	...
3188484	  777.6	  627.5	 2547.0	...
3188485	  777.7	  627.5	 2547.0	...
3188486	  778.0	  627.4	 2547.0	...
3188487	  778.1	  627.4	 2542.0	...
3188488	  778.3	  627.4	 2538.0	...
3188489	  778.2	  627.4	 2536.0	...
3188490	  778.4	  627.4	 2537.0	...
3188491	  778.6	  627.4	 2540.0	...
3188492	  778.8	  627.4	 2543.0	...
3188493	  778.7	  627.4	 2546.0	...
3188494	  778.6	  627.3	 2545.0	...
3188495	  778.4	  627.2	 2545.0	...
3188496	  778.2	  627.2	 2546.0	...
3188497	  778.1	  627.0	 2547.0	...
3188498	  777.9	  626.8	 2546.0	...
3188499	  777.6	  626.7	 2545.0	...
3188500	  777.2	  626.9	 2544.0	...
3188501	  777.0	  626.8	 2543.0	...
3188502	  776.8	  626.7	 2543.0	...
3188503	  776.9	  626.3	 2543.0	...
3188504	  777.1	  626.1	 2543.0	...
3188505	  777.3	  626.3	 2542.0	...
3188506	  777.5	  626.6	 2543.0	...
3188507	  777.7	  626.9	 2544.0	...
3188508	  777.6	  627.3	 2546.0	...
3188509	  777.5	  627.7	 2547.0	...
3188510	  777.7	  628.0	 2546.0	...
3188511	  778.0	  627.7	 2545.0	...
3188512	  778.3	  627.4	 2544.0	...
3188513	  778.1	  627.4	 2545.0	...
3188514	  778.0	  627.1	 2545.0	...
3188515	  778.0	  626.8	 2546.0	...
3188516	  778.1	  626.5	 2544.0	...
3188517	  778.2	  626.4	 2543.0	...
3188518	  778.2	  626.2	 2543.0	...
3188519	  778.2	  626.0	 2546.0	...
3188520	  778.1	  625.7	 2548.0	...
3188521	  778.1	  625.4	 2548.0	...
3188522	  778.3	  625.2	 2546.0	...
3188523	  778.5	  625.3	 2546.0	...
3188524	  778.0	  625.5	 2546.0	...
3188525	  777.4	  626.1	 2545.0	...
3188526	  776.7	  626.7	 2543.0	...
3188527	  776.8	  626.9	 2541.0	...
3188528	  777.2	  626.6	 2542.0	...
3188529	  777.6	  626.3	 2542.0	...
3188530	  777.8	  626.3	 2543.0	...
3188531	  777.8	  626.3	 2544.0	...
3188532	  777.7	  626.3	 2546.0	...
3188533	  777.6	  625.7	 2547.0	...
3188534	  777.5	  625.1	 2547.0	...
3188535	  777.7	  624.5	 2547.0	...
3188536	  778.0	  624.4	 2547.0	...
3188537	  778.3	  624.4	 2548.0	...
3188538	  778.3	  624.5	 2549.0	...
3188539	  778.0	  624.7	 2550.0	...
3188540	  777.8	  624.7	 2550.0	...
3188541	  777.6	  624.6	 2553.0	...
3188542	  777.6	  624.5	 2556.0	...
3188543	  777.6	  624.5	 2559.0	...
3188544	  777.5	  624.5	 2556.0	...
3188545	  777.3	  624.7	 2554.0	...
3188546	  777.2	  624.9	 2553.0	...
3188547	  777.3	  624.8	 2553.0	...
3188548	  777.4	  624.4	 2553.0	...
3188549	  777.5	  623.9	 2553.0	...
MSG	3188550 0000 _ Number On
3188550	  777.5	  623.6	 2553.0	...
3188551	  777.5	  623.9	 2552.0	...
3188552	  777.2	  624.6	 2552.0	...
3188553	  776.9	  625.2	 2552.0	...
3188554	  776.6	  625.2	 2551.0	...
3188555	  776.7	  625.1	 2552.0	...
3188556	  776.7	  625.4	 2552.0	...
3188557	  776.8	  625.7	 2552.0	...
3188558	  776.7	  625.7	 2553.0	...
3188559	  776.7	  625.3	 2557.0	...
3188560	  776.8	  625.0	 2561.0	...
3188561	  776.9	  625.1	 2563.0	...
3188562	  776.9	  624.8	 2563.0	...
3188563	  776.9	  624.3	 2563.0	...
3188564	  776.8	  624.6	 2564.0	...
3188565	  776.9	  625.3	 2566.0	...
3188566	  776.9	  626.0	 2568.0	...
3188567	  777.1	  626.1	 2566.0	...
3188568	  777.3	  626.2	 2564.0	...
3188569	  777.5	  625.7	 2563.0	...
3188570	  777.5	  625.3	 2563.0	...
3188571	  777.6	  625.1	 2563.0	...
3188572	  777.7	  625.3	 2564.0	...
3188573	  777.7	  625.7	 2565.0	...
3188574	  777.7	  625.8	 2566.0	...
3188575	  777.6	  625.9	 2565.0	...
3188576	  777.3	  625.6	 2563.0	...
3188577	  777.2	  625.4	 2560.0	...
3188578	  777.1	  625.1	 2558.0	...
3188579	  777.0	  625.0	 2559.0	...
3188580	  776.9	  624.8	 2561.0	...
3188581	  776.8	  624.7	 2562.0	...
3188582	  776.8	  624.6	 2564.0	...
3188583	  776.9	  624.6	 2564.0	...
3188584	  777.0	  624.2	 2562.0	...
3188585	  777.0	  623.9	 2560.0	...
3188586	  777.1	  624.2	 2559.0	...
3188587	  777.0	  624.9	 2561.0	...
3188588	  776.6	  625.5	 2564.0	...
3188589	  776.3	  625.4	 2565.0	...
3188590	  776.4	  625.2	 2566.0	...
3188591	  776.8	  625.0	 2568.0	...
3188592	  777.0	  624.8	 2568.0	...
3188593	  777.0	  624.8	 2568.0	...
3188594	  777.1	  625.0	 2568.0	...
3188595	  777.3	  625.2	 2567.0	...
3188596	  777.5	  625.4	 2566.0	...
3188597	  777.4	  625.7	 2566.0	...
3188598	  777.0	  625.9	 2566.0	...
3188599	  776.7	  625.9	 2568.0	...
3188600	  776.4	  625.6	 2571.0	...
3188601	  776.3	  625.2	 2572.0	...
3188602	  776.3	  625.0	 2574.0	...
3188603	  776.3	  624.8	 2572.0	...
3188604	  776.4	  624.7	 2571.0	...
3188605	  776.4	  624.7	 2569.0	...
3188606	  776.4	  624.4	 2569.0	...
3188607	  776.4	  624.2	 2570.0	...
3188608	  776.5	  624.0	 2569.0	...
3188609	  776.5	  624.0	 2568.0	...
3188610	  776.5	  624.0	 2567.0	...
3188611	  776.5	  623.9	 2565.0	...
3188612	  776.5	  623.9	 2566.0	...
3188613	  776.6	  623.9	 2569.0	...
3188614	  776.5	  623.9	 2572.0	...
3188615	  776.4	  623.7	 2574.0	...
3188616	  776.2	  623.6	 2575.0	...
3188617	  776.2	  623.8	 2576.0	...
3188618	  776.1	  624.0	 2575.0	...
3188619	  776.1	  624.3	 2573.0	...
3188620	  776.4	  624.2	 2570.0	...
3188621	  776.8	  624.1	 2569.0	...
3188622	  777.0	  624.0	 2567.0	...
3188623	  777.1	  624.2	 2566.0	...
3188624	  776.8	  624.5	 2564.0	...
3188625	  776.4	  624.4	 2564.0	...
3188626	  776.0	  624.1	 2564.0	...
3188627	  775.9	  623.8	 2567.0	...
3188628	  775.9	  623.7	 2569.0	...
3188629	  776.0	  623.6	 2571.0	...
3188630	  776.3	  623.3	 2572.0	...
3188631	  776.7	  623.5	 2573.0	...
3188632	  777.0	  623.7	 2573.0	...
3188633	  777.0	  623.9	 2572.0	...
3188634	  776.9	  623.8	 2569.0	...
3188635	  776.6	  623.7	 2566.0	...
3188636	  776.2	  623.6	 2567.0	...
3188637	  775.9	  623.5	 2569.0	...
3188638	  775.7	  623.4	 2571.0	...
3188639	  775.5	  623.4	 2570.0	...
3188640	  775.3	  623.4	 2569.0	...
3188641	  775.3	  623.3	 2569.0	...
3188642	  775.6	  623.3	 2570.0	...
3188643	  775.9	  623.5	 2570.0	...
3188644	  775.9	  623.8	 2572.0	...
3188645	  775.8	  623.9	 2573.0	...
3188646	  775.8	  623.9	 2570.0	...
3188647	  775.8	  623.8	 2566.0	...
3188648	  775.7	  623.8	 2563.0	...
3188649	  775.7	  623.4	 2563.0	...
3188650	  775.7	  623.0	 2564.0	...
3188651	  775.7	  622.9	 2564.0	...
3188652	  775.7	  623.1	 2565.0	...
3188653	  775.8	  623.3	 2565.0	...
3188654	  775.8	  623.3	 2565.0	...
3188655	  775.8	  623.4	 2565.0	...
3188656	  775.9	  623.4	 2564.0	...
3188657	  776.2	  623.4	 2563.0	...
3188658	  776.4	  623.4	 2563.0	...
3188659	  776.6	  623.4	 2564.0	...
3188660	  776.5	  623.5	 2566.0	...
3188661	  776.1	  623.4	 2567.0	...
3188662	  775.7	  623.2	 2568.0	...
3188663	  775.5	  623.0	 2568.0	...
3188664	  775.5	  622.9	 2567.0	...
3188665	  775.6	  622.9	 2565.0	...
3188666	  775.7	  623.3	 2564.0	...
3188667	  775.8	  623.7	 2564.0	...
3188668	  775.8	  624.2	 2564.0	...
3188669	  775.8	  624.2	 2566.0	...
3188670	  775.8	  624.2	 2569.0	...
3188671	  776.0	  624.2	 2571.0	...
3188672	  776.3	  624.2	 2571.0	...
3188673	  776.4	  624.2	 2571.0	...
3188674	  776.4	  624.0	 2570.0	...
3188675	  776.3	  623.9	 2567.0	...
3188676	  776.4	  623.7	 2563.0	...
3188677	  776.5	  623.4	 2560.0	...
3188678	  776.7	  622.9	 2559.0	...
3188679	  776.7	  622.4	 2560.0	...
3188680	  776.6	  622.3	 2562.0	...
3188681	  776.2	  622.4	 2563.0	...
3188682	  775.7	  623.1	 2565.0	...
3188683	  775.6	  623.8	 2567.0	...
3188684	  775.9	  624.4	 2569.0	...
3188685	  775.8	  624.2	 2569.0	...
3188686	  775.5	  623.8	 2570.0	...
3188687	  775.3	  623.4	 2569.0	...
3188688	  775.4	  623.1	 2568.0	...
3188689	  775.5	  623.1	 2566.0	...
3188690	  775.9	  623.1	 2566.0	...
3188691	  776.2	  623.4	 2565.0	...
3188692	  776.6	  623.7	 2565.0	...
3188693	  776.3	  623.6	 2565.0	...
3188694	  776.0	  623.2	 2566.0	...
3188695	  775.6	  623.2	 2566.0	...
3188696	  775.5	  623.6	 2567.0	...
3188697	  775.4	  624.0	 2567.0	...
3188698	  775.5	  624.1	 2568.0	...
3188699	  775.5	  624.5	 2568.0	...
3188700	  775.8	  624.8	 2569.0	...
3188701	  776.1	  624.7	 2567.0	...
3188702	  776.1	  624.1	 2566.0	...
3188703	  775.8	  623.6	 2565.0	...
3188704	  775.6	  623.6	 2565.0	...
3188705	  775.6	  623.9	 2565.0	...
3188706	  775.7	  624.1	 2565.0	...
3188707	  775.7	  624.1	 2565.0	...
3188708	  775.7	  624.3	 2567.0	...
3188709	  775.7	  624.5	 2569.0	...
3188710	  775.7	  624.7	 2570.0	...
3188711	  775.7	  624.8	 2568.0	...
3188712	  775.8	  625.0	 2567.0	...
3188713	  775.9	  625.0	 2566.0	...
3188714	  776.1	  625.2	 2566.0	...
3188715	  776.2	  625.4	 2566.0	...
3188716	  776.2	  625.3	 2566.0	...
3188717	  776.2	  625.0	 2566.0	...
3188718	  776.1	  624.5	 2565.0	...
3188719	  776.3	  624.3	 2563.0	...
3188720	  776.6	  624.2	 2561.0	...
3188721	  776.8	  624.0	 2560.0	...
3188722	  776.7	  623.9	 2560.0	...
3188723	  776.7	  624.1	 2561.0	...
3188724	  776.8	  624.6	 2562.0	...
3188725	  776.8	  624.8	 2563.0	...
3188726	  776.8	  624.5	 2566.0	...
3188727	  776.7	  624.4	 2567.0	...
3188728	  776.5	  624.7	 2566.0	...
3188729	  776.3	  625.2	 2564.0	...
3188730	  776.1	  625.5	 2562.0	...
3188731	  776.2	  625.4	 2562.0	...
3188732	  776.1	  625.4	 2562.0	...
3188733	  776.1	  625.4	 2563.0	...
3188734	  776.0	  625.8	 2563.0	...
3188735	  775.9	  625.9	 2563.0	...
3188736	  775.8	  625.9	 2563.0	...
3188737	  775.7	  625.9	 2562.0	...
3188738	  775.6	  626.1	 2563.0	...
3188739	  775.3	  626.4	 2564.0	...
3188740	  775.1	  626.6	 2565.0	...
3188741	  775.6	  626.6	 2566.0	...
3188742	  776.2	  626.4	 2567.0	...
3188743	  777.0	  626.1	 2568.0	...
3188744	  777.2	  625.8	 2570.0	...
3188745	  777.0	  625.6	 2570.0	...
3188746	  776.8	  625.6	 2570.0	...
3188747	  776.5	  625.7	 2570.0	...
3188748	  776.7	  625.7	 2569.0	...
3188749	  776.7	  625.4	 2568.0	...
3188750	  776.5	  625.0	 2565.0	...
3188751	  776.3	  625.0	 2563.0	...
3188752	  776.2	  625.4	 2560.0	...
3188753	  776.3	  625.7	 2558.0	...
3188754	  776.3	  625.7	 2555.0	...
3188755	  776.4	  625.8	 2554.0	...
3188756	  776.5	  625.9	 2552.0	...
3188757	  776.5	  625.9	 2554.0	...
3188758	  776.6	  625.8	 2556.0	...
3188759	  776.7	  625.7	 2557.0	...
3188760	  776.7	  625.7	 2556.0	...
3188761	  776.8	  625.7	 2555.0	...
3188762	  776.9	  625.6	 2555.0	...
3188763	  777.1	  625.5	 2556.0	...
3188764	  776.8	  625.6	 2556.0	...
3188765	  776.4	  625.7	 2555.0	...
3188766	  776.0	  626.0	 2555.0	...
3188767	  776.0	  626.2	 2555.0	...
3188768	  775.9	  626.4	 2555.0	...
3188769	  775.9	  626.6	 2552.0	...
3188770	  776.0	  626.7	 2550.0	...
3188771	  776.0	  626.2	 2546.0	...
3188772	  776.1	  625.6	 2545.0	...
3188773	  776.3	  625.0	 2546.0	...
3188774	  776.5	  624.9	 2548.0	...
3188775	  776.5	  625.1	 2549.0	...
3188776	  776.5	  625.3	 2547.0	...
3188777	  776.5	  625.5	 2544.0	...
3188778	  776.3	  625.6	 2543.0	...
3188779	  776.0	  625.9	 2542.0	...
3188780	  775.7	  626.3	 2543.0	...
3188781	  775.6	  626.2	 2544.0	...
3188782	  775.6	  625.9	 2546.0	...
3188783	  775.5	  625.3	 2547.0	...
3188784	  775.4	  625.0	 2548.0	...
3188785	  775.4	  624.7	 2547.0	...
3188786	  775.7	  624.7	 2547.0	...
3188787	  776.1	  624.8	 2546.0	...
3188788	  776.6	  624.7	 2547.0	...
3188789	  776.7	  624.7	 2546.0	...
3188790	  776.9	  624.6	 2544.0	...
3188791	  776.9	  624.5	 2542.0	...
3188792	  776.9	  624.6	 2543.0	...
3188793	  776.8	  624.7	 2545.0	...
3188794	  776.6	  625.0	 2548.0	...
3188795	  776.4	  625.1	 2549.0	...
3188796	  776.3	  625.2	 2548.0	...
3188797	  776.4	  624.9	 2546.0	...
3188798	  776.5	  624.6	 2542.0	...
3188799	  776.5	  624.5	 2540.0	...
3188800	  776.6	  624.6	 2539.0	...
3188801	  776.5	  624.7	 2539.0	...
3188802	  776.3	  624.7	 2538.0	...
3188803	  776.1	  624.7	 2536.0	...
3188804	  775.9	  624.8	 2535.0	...
3188805	  775.9	  625.0	 2534.0	...
3188806	  776.0	  625.1	 2532.0	...
3188807	  776.2	  625.0	 2529.0	...
3188808	  776.4	  624.7	 2527.0	...
3188809	  776.6	  624.4	 2526.0	...
3188810	  776.7	  624.6	 2525.0	...
3188811	  776.7	  624.8	 2525.0	...
3188812	  776.6	  625.4	 2525.0	...
3188813	  776.5	  625.6	 2525.0	...
3188814	  776.8	  625.6	 2526.0	...
3188815	  777.1	  625.2	 2523.0	...
3188816	  777.0	  625.0	 2521.0	...
3188817	  776.6	  625.0	 2518.0	...
3188818	  776.2	  625.1	 2517.0	...
3188819	  776.4	  625.1	 2519.0	...
3188820	  776.6	  625.1	 2521.0	...
3188821	  776.8	  625.1	 2523.0	...
3188822	  777.0	  625.2	 2523.0	...
3188823	  777.2	  625.2	 2522.0	...
3188824	  777.5	  625.3	 2521.0	...
3188825	  777.6	  625.4	 2522.0	...
3188826	  777.7	  625.3	 2523.0	...
3188827	  777.7	  625.1	 2522.0	...
3188828	  777.6	  624.9	 2519.0	...
3188829	  777.5	  624.8	 2516.0	...
3188830	  777.5	  624.4	 2515.0	...
3188831	  777.5	  624.0	 2515.0	...
3188832	  777.5	  623.8	 2514.0	...
3188833	  777.5	  623.9	 2514.0	...
3188834	  777.5	  624.0	 2513.0	...
3188835	  778.0	  624.1	 2513.0	...
3188836	  778.4	  624.1	 2513.0	...
3188837	  778.7	  624.1	 2514.0	...
3188838	  778.4	  624.0	 2514.0	...
3188839	  777.8	  624.0	 2516.0	...
3188840	  777.4	  624.3	 2517.0	...
3188841	  777.3	  624.7	 2518.0	...
3188842	  777.4	  624.9	 2518.0	...
3188843	  777.6	  624.6	 2517.0	...
3188844	  777.7	  624.7	 2516.0	...
3188845	  777.7	  625.0	 2515.0	...
3188846	  777.8	  625.5	 2513.0	...
3188847	  778.2	  625.6	 2512.0	...
3188848	  778.5	  625.8	 2511.0	...
3188849	  778.5	  625.8	 2512.0	...
3188850	  778.3	  625.5	 2513.0	...
3188851	  777.8	  625.2	 2514.0	...
3188852	  777.6	  624.9	 2511.0	...
3188853	  777.8	  624.7	 2508.0	...
3188854	  778.2	  624.5	 2506.0	...
3188855	  778.7	  624.1	 2507.0	...
MSG	3188856 0000 _ Number Off
3188856	  778.8	  623.9	 2508.0	...
3188857	  778.9	  623.9	 2508.0	...
3188858	  778.9	  624.2	 2507.0	...
3188859	  778.8	  624.7	 2507.0	...
3188860	  778.7	  625.0	 2506.0	...
3188861	  778.6	  625.0	 2508.0	...
3188862	  778.5	  625.0	 2509.0	...
3188863	  778.5	  625.0	 2508.0	...
3188864	  778.6	  625.1	 2506.0	...
3188865	  778.6	  625.1	 2503.0	...
3188866	  778.9	  625.2	 2502.0	...
3188867	  779.0	  625.2	 2501.0	...
3188868	  778.9	  625.2	 2499.0	...
3188869	  778.6	  625.1	 2498.0	...
3188870	  778.3	  625.1	 2498.0	...
3188871	  778.3	  625.3	 2497.0	...
3188872	  778.4	  625.4	 2497.0	...
3188873	  778.5	  625.5	 2499.0	...
3188874	  778.7	  625.5	 2502.0	...
3188875	  778.6	  625.5	 2504.0	...
3188876	  778.5	  625.5	 2503.0	...
3188877	  778.5	  625.4	 2503.0	...
3188878	  778.6	  625.2	 2499.0	...
3188879	  778.9	  625.0	 2496.0	...
3188880	  779.3	  624.9	 2494.0	...
3188881	  779.5	  624.8	 2495.0	...
3188882	  779.5	  624.8	 2497.0	...
3188883	  779.3	  624.8	 2499.0	...
3188884	  779.1	  625.0	 2499.0	...
3188885	  778.9	  625.2	 2499.0	...
3188886	  779.1	  625.9	 2499.0	...
3188887	  779.4	  626.4	 2496.0	...
3188888	  779.6	  626.2	 2494.0	...
3188889	  779.6	  625.6	 2491.0	...
3188890	  779.5	  625.0	 2490.0	...
3188891	  779.5	  625.2	 2492.0	...
3188892	  779.7	  625.4	 2493.0	...
3188893	  779.7	  625.4	 2495.0	...
3188894	  779.7	  625.5	 2496.0	...
3188895	  779.5	  625.5	 2498.0	...
3188896	  779.4	  625.6	 2501.0	...
3188897	  779.7	  625.7	 2502.0	...
3188898	  780.1	  625.6	 2503.0	...
3188899	  780.4	  625.5	 2503.0	...
3188900	  780.5	  625.5	 2502.0	...
3188901	  780.6	  625.5	 2502.0	...
3188902	  780.6	  625.6	 2502.0	...
3188903	  780.5	  625.6	 2500.0	...
3188904	  780.4	  625.8	 2497.0	...
3188905	  780.5	  626.0	 2495.0	...
3188906	  780.6	  625.9	 2496.0	...
3188907	  780.7	  625.7	 2497.0	...
3188908	  780.7	  625.5	 2499.0	...
3188909	  780.6	  625.6	 2501.0	...
3188910	  780.5	  625.6	 2502.0	...
3188911	  780.4	  625.3	 2502.0	...
3188912	  780.3	  625.0	 2500.0	...
3188913	  780.3	  624.7	 2497.0	...
3188914	  780.3	  625.2	 2495.0	...
3188915	  780.3	  625.6	 2494.0	...
3188916	  780.4	  626.3	 2495.0	...
3188917	  780.6	  626.5	 2495.0	...
3188918	  780.9	  626.8	 2496.0	...
3188919	  781.1	  626.8	 2498.0	...
3188920	  781.1	  626.9	 2499.0	...
3188921	  780.6	  626.9	 2499.0	...
3188922	  780.1	  626.7	 2497.0	...
3188923	  779.6	  626.5	 2494.0	...
3188924	  779.7	  626.2	 2492.0	...
3188925	  779.9	  626.2	 2491.0	...
3188926	  780.2	  626.2	 2492.0	...
3188927	  780.4	  625.8	 2492.0	...
3188928	  780.3	  625.4	 2491.0	...
3188929	  780.3	  625.1	 2491.0	...
3188930	  780.5	  625.1	 2491.0	...
3188931	  780.7	  625.1	 2491.0	...
3188932	  780.8	  625.2	 2492.0	...
3188933	  780.7	  625.4	 2492.0	...
3188934	  780.7	  625.6	 2493.0	...
3188935	  780.9	  625.7	 2494.0	...
3188936	  780.9	  625.6	 2495.0	...
3188937	  781.1	  625.6	 2495.0	...
3188938	  781.3	  625.4	 2495.0	...
3188939	  781.4	  625.2	 2494.0	...
3188940	  781.4	  625.2	 2492.0	...
3188941	  781.5	  625.4	 2489.0	...
3188942	  781.6	  625.4	 2488.0	...
3188943	  781.5	  625.3	 2488.0	...
3188944	  781.4	  625.0	 2490.0	...
3188945	  781.1	  624.7	 2491.0	...
3188946	  780.9	  624.6	 2492.0	...
3188947	  780.7	  624.9	 2492.0	...
3188948	  780.5	  625.2	 2492.0	...
3188949	  780.5	  625.4	 2491.0	...
3188950	  780.9	  625.4	 2491.0	...
3188951	  781.3	  625.4	 2491.0	...
3188952	  781.6	  625.2	 2491.0	...
3188953	  781.5	  625.2	 2490.0	...
3188954	  781.2	  625.8	 2490.0	...
3188955	  781.1	  626.5	 2490.0	...
3188956	  781.0	  627.1	 2490.0	...
3188957	  781.0	  627.3	 2490.0	...
3188958	  781.0	  627.5	 2490.0	...
3188959	  781.1	  627.7	 2492.0	...
3188960	  781.1	  627.9	 2495.0	...
3188961	  781.3	  628.0	 2495.0	...
3188962	  781.6	  627.9	 2492.0	...
3188963	  781.8	  627.7	 2491.0	...
3188964	  781.7	  627.6	 2492.0	...
3188965	  781.7	  627.4	 2492.0	...
3188966	  781.6	  627.1	 2492.0	...
3188967	  781.5	  626.7	 2492.0	...
3188968	  781.6	  626.5	 2492.0	...
3188969	  781.7	  626.5	 2493.0	...
3188970	  782.0	  627.0	 2493.0	...
3188971	  782.1	  627.5	 2495.0	...
3188972	  782.1	  627.6	 2496.0	...
3188973	  781.9	  627.4	 2498.0	...
3188974	  782.0	  627.3	 2498.0	...
3188975	  782.2	  627.2	 2499.0	...
3188976	  782.5	  627.1	 2499.0	...
3188977	  782.7	  627.0	 2499.0	...
3188978	  782.8	  627.0	 2497.0	...
3188979	  782.8	  627.1	 2495.0	...
3188980	  782.7	  626.9	 2494.0	...
3188981	  782.5	  626.7	 2493.0	...
3188982	  782.4	  626.7	 2492.0	...
3188983	  782.1	  626.9	 2492.0	...
3188984	  782.0	  627.1	 2492.0	...
3188985	  781.8	  627.1	 2493.0	...
3188986	  781.8	  627.0	 2494.0	...
3188987	  781.7	  627.2	 2495.0	...
3188988	  781.7	  627.4	 2496.0	...
3188989	  781.8	  627.2	 2496.0	...
3188990	  781.9	  627.0	 2496.0	...
3188991	  782.2	  626.8	 2496.0	...
3188992	  782.5	  626.9	 2495.0	...
3188993	  782.8	  626.9	 2494.0	...
3188994	  782.5	  626.9	 2493.0	...
3188995	  782.1	  626.9	 2493.0	...
3188996	  781.8	  627.1	 2492.0	...
3188997	  781.7	  627.3	 2492.0	...
3188998	  781.8	  627.6	 2491.0	...
3188999	  781.8	  627.5	 2490.0	...
3189000	  781.7	  627.1	 2491.0	...
3189001	  781.7	  626.5	 2492.0	...
3189002	  781.7	  626.2	 2491.0	...
3189003	  781.8	  625.9	 2491.0	...
3189004	  781.7	  625.9	 2492.0	...
3189005	  781.7	  625.9	 2494.0	...
3189006	  781.8	  625.8	 2494.0	...
3189007	  782.0	  625.7	 2492.0	...
3189008	  782.2	  625.6	 2490.0	...
3189009	  782.2	  625.6	 2489.0	...
3189010	  782.2	  625.6	 2488.0	...
3189011	  782.3	  625.6	 2488.0	...
3189012	  782.4	  625.5	 2488.0	...
3189013	  782.5	  625.7	 2488.0	...
3189014	  782.0	  626.0	 2490.0	...
3189015	  781.5	  626.3	 2491.0	...
3189016	  781.4	  626.1	 2493.0	...
3189017	  781.8	  626.0	 2490.0	...
3189018	  781.9	  626.0	 2486.0	...
3189019	  781.6	  626.1	 2483.0	...
3189020	  781.4	  626.0	 2483.0	...
3189021	  781.6	  625.6	 2484.0	...
3189022	  781.8	  625.3	 2485.0	...
3189023	  781.7	  625.2	 2486.0	...
3189024	  781.6	  625.4	 2487.0	...
3189025	  781.8	  626.0	 2486.0	...
3189026	  782.1	  626.5	 2484.0	...
3189027	  782.5	  626.9	 2484.0	...
3189028	  782.5	  626.9	 2485.0	...
3189029	  782.2	  626.9	 2487.0	...
3189030	  781.8	  627.0	 2488.0	...
3189031	  781.5	  627.3	 2490.0	...
3189032	  781.5	  627.0	 2493.0	...
3189033	  781.4	  626.4	 2494.0	...
3189034	  781.3	  625.9	 2493.0	...
3189035	  781.2	  625.8	 2492.0	...
3189036	  781.2	  625.9	 2491.0	...
3189037	  781.3	  626.5	 2493.0	...
3189038	  781.5	  627.1	 2494.0	...
3189039	  781.7	  627.2	 2495.0	...
3189040	  781.9	  626.9	 2495.0	...
3189041	  782.0	  627.1	 2495.0	...
3189042	  782.0	  627.6	 2496.0	...
3189043	  781.8	  628.0	 2496.0	...
3189044	  781.4	  628.0	 2493.0	...
3189045	  781.1	  628.0	 2490.0	...
3189046	  781.1	  627.9	 2490.0	...
3189047	  781.1	  627.8	 2492.0	...
3189048	  781.1	  627.7	 2494.0	...
3189049	  781.3	  627.7	 2494.0	...
3189050	  781.5	  627.7	 2494.0	...
3189051	  781.6	  627.7	 2494.0	...
3189052	  781.6	  627.6	 2494.0	...
3189053	  781.7	  627.5	 2494.0	...
3189054	  781.7	  627.4	 2495.0	...
3189055	  781.8	  627.3	 2496.0	...
3189056	  781.7	  627.2	 2497.0	...
3189057	  781.7	  627.2	 2498.0	...
3189058	  781.6	  627.3	 2499.0	...
3189059	  781.7	  627.4	 2498.0	...
3189060	  781.7	  627.5	 2497.0	...
3189061	  781.6	  627.6	 2496.0	...
3189062	  781.6	  627.8	 2497.0	...
3189063	  781.6	  627.9	 2498.0	...
3189064	  781.6	  628.3	 2497.0	...
3189065	  781.8	  628.4	 2497.0	...
3189066	  782.0	  628.5	 2497.0	...
3189067	  782.2	  628.3	 2497.0	...
3189068	  782.1	  627.3	 2497.0	...
3189069	  782.0	  626.4	 2496.0	...
3189070	  782.0	  625.4	 2495.0	...
3189071	  782.0	  625.1	 2495.0	...
3189072	  781.8	  625.0	 2494.0	...
3189073	  781.7	  625.2	 2493.0	...
3189074	  781.3	  625.9	 2493.0	...
3189075	  781.1	  626.3	 2493.0	...
3189076	  780.9	  626.6	 2492.0	...
3189077	  780.9	  626.3	 2491.0	...
3189078	  780.8	  626.2	 2492.0	...
3189079	  780.8	  626.3	 2494.0	...
3189080	  780.7	  626.4	 2497.0	...
3189081	  780.7	  626.6	 2499.0	...
3189082	  780.8	  626.7	 2501.0	...
3189083	  780.7	  626.2	 2500.0	...
3189084	  780.7	  625.7	 2498.0	...
3189085	  780.6	  625.7	 2498.0	...
3189086	  780.5	  626.2	 2500.0	...
3189087	  780.5	  626.8	 2501.0	...
3189088	  780.5	  626.7	 2501.0	...
3189089	  780.6	  626.9	 2502.0	...
3189090	  780.6	  627.2	 2502.0	...
3189091	  780.6	  627.3	 2503.0	...
3189092	  780.7	  627.1	 2503.0	...
3189093	  780.8	  627.0	 2504.0	...
3189094	  780.8	  627.1	 2505.0	...
3189095	  780.7	  627.1	 2506.0	...
3189096	  780.5	  626.8	 2507.0	...
3189097	  780.5	  626.5	 2507.0	...
3189098	  780.6	  626.5	 2508.0	...
3189099	  780.6	  626.8	 2509.0	...
3189100	  780.7	  627.1	 2511.0	...
3189101	  780.7	  627.0	 2512.0	...
3189102	  780.7	  626.9	 2515.0	...
3189103	  780.7	  626.5	 2519.0	...
3189104	  780.7	  626.3	 2519.0	...
3189105	  780.7	  626.0	 2516.0	...
3189106	  780.8	  625.9	 2513.0	...
3189107	  780.9	  626.2	 2513.0	...
3189108	  781.0	  626.4	 2513.0	...
3189109	  781.2	  626.6	 2514.0	...
3189110	  781.2	  627.2	 2515.0	...
3189111	  781.3	  627.8	 2517.0	...
3189112	  781.4	  627.7	 2517.0	...
3189113	  781.5	  626.9	 2518.0	...
3189114	  781.5	  626.4	 2518.0	...
3189115	  781.6	  626.7	 2519.0	...
3189116	  781.6	  627.0	 2519.0	...
3189117	  781.5	  627.2	 2520.0	...
3189118	  781.3	  627.2	 2520.0	...
3189119	  781.2	  627.1	 2521.0	...
3189120	  781.2	  627.0	 2523.0	...
3189121	  781.1	  627.2	 2524.0	...
3189122	  781.1	  627.4	 2524.0	...
3189123	  781.1	  627.9	 2524.0	...
3189124	  781.2	  628.0	 2522.0	...
3189125	  781.3	  627.7	 2520.0	...
3189126	  781.5	  627.0	 2517.0	...
3189127	  781.6	  626.3	 2517.0	...
3189128	  781.4	  626.1	 2517.0	...
3189129	  781.1	  626.1	 2521.0	...
3189130	  780.9	  626.2	 2524.0	...
3189131	  780.9	  626.4	 2528.0	...
3189132	  781.1	  626.5	 2528.0	...
3189133	  781.3	  626.6	 2527.0	...
3189134	  781.4	  626.6	 2526.0	...
3189135	  781.3	  626.6	 2524.0	...
3189136	  780.8	  626.5	 2522.0	...
3189137	  780.5	  626.6	 2524.0	...
3189138	  780.4	  626.8	 2527.0	...
3189139	  780.7	  627.1	 2529.0	...
3189140	  780.9	  627.4	 2529.0	...
3189141	  781.0	  627.8	 2529.0	...
3189142	  781.1	  628.2	 2529.0	...
3189143	  781.2	  628.3	 2530.0	...
3189144	  781.3	  628.1	 2530.0	...
3189145	  781.2	  627.9	 2530.0	...
3189146	  781.0	  627.5	 2528.0	...
3189147	  780.8	  627.0	 2528.0	...
3189148	  780.5	  626.6	 2528.0	...
3189149	  780.4	  626.4	 2528.0	...
3189150	  780.4	  626.5	 2527.0	...
3189151	  780.7	  626.6	 2527.0	...
3189152	  781.1	  626.6	 2526.0	...
3189153	  781.3	  626.7	 2526.0	...
3189154	  781.4	  626.9	 2529.0	...
3189155	  781.5	  627.1	 2533.0	...
3189156	  781.2	  627.2	 2537.0	...
3189157	  780.6	  627.2	 2539.0	...
3189158	  780.1	  627.3	 2540.0	...
3189159	  780.0	  627.6	 2540.0	...
3189160	  780.0	  628.0	 2540.0	...
3189161	  780.0	  627.6	 2540.0	...
3189162	  780.1	  627.1	 2540.0	...
3189163	  780.3	  626.6	 2541.0	...
3189164	  780.1	  626.8	 2538.0	...
3189165	  779.9	  626.8	 2535.0	...
3189166	  780.2	  626.8	 2535.0	...
3189167	  780.8	  626.6	 2538.0	...
3189168	  781.3	  626.4	 2541.0	...
3189169	  780.8	  626.7	 2541.0	...
3189170	  780.3	  627.1	 2542.0	...
3189171	  780.2	  627.4	 2542.0	...
3189172	  780.7	  627.5	 2543.0	...
3189173	  781.1	  627.5	 2543.0	...
3189174	  781.0	  627.4	 2542.0	...
3189175	  780.7	  627.2	 2541.0	...
3189176	  780.4	  627.0	 2539.0	...
3189177	  780.3	  627.3	 2538.0	...
3189178	  780.4	  627.2	 2537.0	...
3189179	  780.4	  627.1	 2536.0	...
3189180	  780.2	  626.9	 2536.0	...
3189181	  780.1	  627.2	 2536.0	...
3189182	  780.2	  627.5	 2536.0	...
3189183	  780.3	  627.8	 2537.0	...
3189184	  780.4	  627.5	 2537.0	...
3189185	  780.5	  627.2	 2537.0	...
3189186	  780.2	  627.2	 2537.0	...
3189187	  780.0	  627.6	 2537.0	...
3189188	  779.7	  628.0	 2538.0	...
3189189	  779.7	  627.8	 2538.0	...
3189190	  779.7	  627.4	 2538.0	...
3189191	  779.8	  627.3	 2539.0	...
3189192	  779.5	  627.5	 2539.0	...
3189193	  779.1	  627.8	 2540.0	...
3189194	  779.1	  627.8	 2540.0	...
3189195	  779.5	  627.8	 2540.0	...
3189196	  779.9	  627.8	 2540.0	...
3189197	  779.9	  627.8	 2538.0	...
3189198	  779.9	  627.5	 2536.0	...
3189199	  779.9	  627.3	 2536.0	...
3189200	  779.9	  627.2	 2539.0	...
3189201	  779.8	  627.3	 2541.0	...
3189202	  779.8	  627.5	 2539.0	...
3189203	  779.8	  627.6	 2536.0	...
3189204	  780.0	  627.7	 2533.0	...
3189205	  780.1	  627.7	 2535.0	...
3189206	  780.4	  627.5	 2536.0	...
3189207	  780.6	  627.3	 2537.0	...
3189208	  780.5	  626.7	 2537.0	...
3189209	  780.2	  626.2	 2535.0	...
3189210	  780.2	  626.1	 2534.0	...
3189211	  780.5	  626.3	 2535.0	...
3189212	  780.7	  626.3	 2536.0	...
3189213	  780.6	  626.1	 2538.0	...
3189214	  780.5	  626.1	 2539.0	...
3189215	  780.4	  626.5	 2539.0	...
3189216	  780.5	  626.9	 2539.0	...
3189217	  780.5	  626.9	 2538.0	...
3189218	  780.6	  626.5	 2538.0	...
3189219	  780.5	  626.7	 2538.0	...
3189220	  780.4	  627.3	 2538.0	...
3189221	  780.3	  627.8	 2537.0	...
3189222	  780.2	  627.0	 2536.0	...
3189223	  780.1	  626.3	 2536.0	...
3189224	  780.1	  626.1	 2536.0	...
3189225	  780.1	  626.6	 2536.0	...
3189226	  780.2	  627.2	 2536.0	...
3189227	  780.1	  627.2	 2535.0	...
3189228	  779.9	  627.1	 2535.0	...
3189229	  779.7	  627.0	 2534.0	...
3189230	  779.7	  626.9	 2534.0	...
3189231	  779.7	  627.0	 2534.0	...
3189232	  779.8	  627.0	 2533.0	...
3189233	  780.0	  627.2	 2532.0	...
3189234	  780.3	  627.4	 2531.0	...
3189235	  780.3	  627.4	 2531.0	...
3189236	  780.2	  627.3	 2531.0	...
3189237	  780.1	  627.1	 2530.0	...
3189238	  780.2	  627.0	 2529.0	...
3189239	  780.3	  626.9	 2528.0	...
3189240	  780.3	  626.6	 2529.0	...
3189241	  780.3	  626.4	 2529.0	...
3189242	  780.2	  626.5	 2529.0	...
3189243	  780.2	  627.1	 2529.0	...
3189244	  780.2	  627.7	 2530.0	...
3189245	  780.6	  627.7	 2532.0	...
3189246	  780.9	  627.2	 2534.0	...
3189247	  780.9	  626.9	 2534.0	...
3189248	  780.7	  626.9	 2533.0	...
3189249	  780.6	  627.1	 2529.0	...
3189250	  780.7	  626.7	 2526.0	...
3189251	  780.8	  626.2	 2526.0	...
3189252	  780.7	  625.9	 2527.0	...
3189253	  780.6	  626.2	 2529.0	...
3189254	  780.6	  626.6	 2529.0	...
3189255	  780.7	  626.1	 2529.0	...
3189256	  781.1	  625.4	 2529.0	...
3189257	  781.5	  625.3	 2529.0	...
3189258	  781.7	  625.9	 2526.0	...
3189259	  781.9	  626.6	 2524.0	...
3189260	  781.9	  626.7	 2521.0	...
3189261	  782.0	  626.8	 2520.0	...
3189262	  781.8	  626.2	 2519.0	...
3189263	  781.7	  625.7	 2519.0	...
3189264	  781.6	  625.9	 2519.0	...
3189265	  781.5	  626.5	 2520.0	...
3189266	  781.3	  627.1	 2521.0	...
3189267	  781.0	  627.1	 2521.0	...
3189268	  780.9	  627.0	 2522.0	...
3189269	  780.9	  626.9	 2522.0	...
3189270	  781.0	  626.8	 2521.0	...
3189271	  781.2	  626.8	 2521.0	...
3189272	  781.3	  626.9	 2521.0	...
3189273	  781.5	  626.8	 2522.0	...
3189274	  781.6	  626.7	 2523.0	...
3189275	  781.5	  626.7	 2523.0	...
3189276	  781.3	  626.7	 2523.0	...
3189277	  781.2	  626.6	 2522.0	...
3189278	  781.4	  626.3	 2521.0	...
3189279	  781.5	  626.3	 2520.0	...
3189280	  781.9	  626.4	 2520.0	...
3189281	  782.2	  626.4	 2520.0	...
3189282	  782.4	  626.4	 2519.0	...
3189283	  782.4	  626.4	 2519.0	...
3189284	  782.3	  626.5	 2519.0	...
3189285	  782.3	  626.6	 2519.0	...
3189286	  782.4	  626.6	 2519.0	...
3189287	  782.4	  626.3	 2519.0	...
3189288	  782.2	  625.9	 2519.0	...
3189289	  782.1	  625.6	 2517.0	...
3189290	  782.0	  625.8	 2515.0	...
3189291	  782.5	  625.6	 2513.0	...
3189292	  782.9	  625.3	 2513.0	...
3189293	  783.2	  625.1	 2513.0	...
3189294	  783.1	  625.2	 2513.0	...
3189295	  783.0	  625.4	 2513.0	...
3189296	  782.9	  625.5	 2514.0	...
3189297	  782.8	  625.6	 2514.0	...
3189298	  782.8	  626.1	 2514.0	...
3189299	  782.9	  626.6	 2514.0	...
3189300	  783.0	  627.3	 2516.0	...
3189301	  783.2	  627.5	 2519.0	...
3189302	  783.2	  627.5	 2520.0	...
3189303	  783.3	  627.3	 2518.0	...
3189304	  783.3	  627.0	 2515.0	...
3189305	  783.4	  627.4	 2511.0	...
3189306	  784.0	  627.8	 2509.0	...
3189307	  785.0	  628.1	 2507.0	...
3189308	  786.0	  627.9	 2507.0	...
3189309	  786.9	  628.1	 2506.0	...
3189310	  787.6	  628.4	 2506.0	...
3189311	  789.7	  628.6	 2508.0	...
3189312	  791.3	  628.5	 2510.0	...
3189313	  793.4	  628.3	 2511.0	...
3189314	  794.3	  628.2	 2510.0	...
3189315	  795.8	  628.0	 2511.0	...
3189316	  797.1	  627.8	 2514.0	...
3189317	  798.1	  627.6	 2517.0	...
3189318	  798.6	  627.4	 2517.0	...
3189319	  798.6	  627.1	 2516.0	...
3189320	  798.1	  625.6	 2515.0	...
3189321	  797.5	  624.4	 2515.0	...
3189322	  796.3	  623.4	 2515.0	...
3189323	  795.6	  623.7	 2516.0	...
3189324	  794.9	  624.0	 2517.0	...
3189325	  794.7	  623.3	 2518.0	...
3189326	  793.8	  622.7	 2518.0	...
3189327	  793.1	  622.0	 2519.0	...
3189328	  791.8	  622.1	 2520.0	...
3189329	  791.1	  622.1	 2519.0	...
3189330	  790.1	  622.1	 2518.0	...
3189331	  789.3	  622.5	 2516.0	...
3189332	  788.1	  622.9	 2516.0	...
3189333	  787.3	  623.6	 2516.0	...
3189334	  787.0	  623.9	 2514.0	...
3189335	  787.0	  624.2	 2514.0	...
3189336	  787.0	  624.2	 2513.0	...
3189337	  787.3	  624.2	 2514.0	...
3189338	  787.8	  624.1	 2515.0	...
3189339	  788.5	  624.0	 2515.0	...
3189340	  788.9	  623.9	 2515.0	...
3189341	  789.4	  623.7	 2514.0	...
3189342	  790.1	  623.3	 2510.0	...
3189343	  790.8	  623.0	 2506.0	...
3189344	  791.2	  623.6	 2504.0	...
3189345	  791.2	  624.3	 2505.0	...
3189346	  791.2	  624.8	 2505.0	...
3189347	  791.3	  624.5	 2505.0	...
3189348	  791.4	  624.3	 2505.0	...
3189349	  791.4	  624.4	 2505.0	...
3189350	  791.2	  624.5	 2505.0	...
3189351	  791.1	  624.5	 2508.0	...
3189352	  791.1	  624.4	 2511.0	...
3189353	  791.0	  624.1	 2515.0	...
3189354	  790.8	  623.9	 2514.0	...
3189355	  790.6	  624.0	 2513.0	...
3189356	  790.6	  624.3	 2512.0	...
3189357	  790.7	  624.6	 2511.0	...
3189358	  790.9	  624.5	 2510.0	...
3189359	  791.0	  624.5	 2510.0	...
3189360	  791.1	  624.5	 2511.0	...
3189361	  791.2	  624.5	 2511.0	...
3189362	  790.9	  624.5	 2511.0	...
3189363	  790.7	  624.6	 2510.0	...
3189364	  790.5	  624.9	 2509.0	...
3189365	  790.7	  625.7	 2509.0	...
3189366	  790.9	  626.3	 2510.0	...
3189367	  790.9	  626.7	 2510.0	...
3189368	  790.9	  626.3	 2510.0	...
3189369	  790.8	  626.1	 2509.0	...
3189370	  790.9	  625.9	 2508.0	...
3189371	  791.3	  625.8	 2508.0	...
3189372	  791.5	  625.6	 2506.0	...
3189373	  791.8	  625.5	 2503.0	...
3189374	  791.8	  625.5	 2502.0	...
3189375	  792.0	  625.5	 2502.0	...
3189376	  792.2	  625.8	 2502.0	...
3189377	  792.4	  626.1	 2502.0	...
3189378	  792.0	  626.5	 2501.0	...
3189379	  791.5	  626.6	 2500.0	...
3189380	  791.2	  626.4	 2499.0	...
3189381	  791.3	  626.0	 2499.0	...
3189382	  791.5	  625.7	 2503.0	...
3189383	  791.5	  625.6	 2507.0	...
3189384	  791.4	  625.7	 2511.0	...
3189385	  791.4	  625.5	 2511.0	...
3189386	  791.4	  625.4	 2511.0	...
3189387	  791.5	  625.3	 2510.0	...
3189388	  791.4	  625.2	 2508.0	...
3189389	  791.4	  625.2	 2507.0	...
3189390	  791.6	  625.5	 2506.0	...
3189391	  791.9	  626.1	 2507.0	...
3189392	  792.1	  626.7	 2508.0	...
3189393	  792.0	  626.1	 2505.0	...
3189394	  791.9	  625.3	 2501.0	...
3189395	  792.0	  624.4	 2499.0	...
3189396	  792.2	  624.4	 2501.0	...
3189397	  792.3	  624.4	 2504.0	...
3189398	  792.2	  624.5	 2504.0	...
3189399	  792.2	  624.6	 2506.0	...
3189400	  792.2	  624.9	 2506.0	...
3189401	  792.2	  625.2	 2505.0	...
3189402	  792.3	  625.7	 2502.0	...
3189403	  792.5	  625.9	 2499.0	...
3189404	  792.7	  626.0	 2498.0	...
3189405	  792.9	  625.7	 2498.0	...
3189406	  792.9	  625.3	 2498.0	...
3189407	  793.0	  625.0	 2495.0	...
3189408	  793.1	  624.9	 2493.0	...
3189409	  793.1	  624.9	 2492.0	...
3189410	  793.0	  625.0	 2495.0	...
3189411	  792.9	  625.2	 2497.0	...
3189412	  792.9	  625.1	 2495.0	...
3189413	  792.9	  624.8	 2494.0	...
3189414	  792.7	  624.7	 2493.0	...
3189415	  792.6	  624.9	 2493.0	...
3189416	  792.5	  625.0	 2492.0	...
3189417	  792.5	  625.0	 2492.0	...
3189418	  792.6	  624.9	 2491.0	...
3189419	  792.6	  624.8	 2491.0	...
3189420	  792.6	  624.8	 2491.0	...
3189421	  792.7	  624.8	 2491.0	...
3189422	  792.8	  624.8	 2492.0	...
3189423	  792.9	  624.6	 2492.0	...
3189424	  792.8	  624.4	 2491.0	...
3189425	  792.6	  624.8	 2491.0	...
3189426	  792.4	  625.3	 2490.0	...
3189427	  792.2	  626.2	 2490.0	...
3189428	  792.1	  626.5	 2490.0	...
3189429	  792.0	  626.8	 2489.0	...
3189430	  792.0	  626.7	 2487.0	...
3189431	  792.0	  626.3	 2487.0	...
3189432	  792.4	  625.8	 2488.0	...
3189433	  792.7	  625.5	 2489.0	...
3189434	  792.9	  625.6	 2491.0	...
3189435	  792.8	  625.8	 2491.0	...
3189436	  792.9	  625.8	 2491.0	...
3189437	  792.9	  625.8	 2490.0	...
3189438	  793.3	  625.7	 2490.0	...
3189439	  793.6	  625.6	 2489.0	...
3189440	  793.7	  625.5	 2489.0	...
3189441	  793.5	  625.7	 2489.0	...
3189442	  793.4	  625.8	 2490.0	...
3189443	  793.5	  625.7	 2490.0	...
3189444	  793.6	  625.5	 2490.0	...
3189445	  793.7	  625.3	 2490.0	...
3189446	  793.8	  625.2	 2490.0	...
3189447	  793.8	  625.6	 2491.0	...
3189448	  793.8	  626.1	 2491.0	...
3189449	  793.7	  626.2	 2490.0	...
3189450	  793.6	  625.8	 2489.0	...
3189451	  793.6	  625.4	 2488.0	...
3189452	  793.7	  625.6	 2489.0	...
3189453	  793.7	  625.7	 2488.0	...
3189454	  793.9	  625.8	 2487.0	...
3189455	  794.0	  626.2	 2485.0	...
3189456	  794.1	  626.5	 2487.0	...
3189457	  794.2	  626.9	 2490.0	...
3189458	  794.4	  626.8	 2493.0	...
3189459	  794.5	  626.4	 2492.0	...
3189460	  794.4	  626.3	 2489.0	...
3189461	  794.2	  626.1	 2487.0	...
3189462	  794.3	  626.1	 2487.0	...
3189463	  794.5	  625.9	 2489.0	...
3189464	  794.9	  625.8	 2490.0	...
3189465	  795.2	  625.7	 2489.0	...
3189466	  795.2	  625.6	 2489.0	...
3189467	  795.0	  625.6	 2490.0	...
3189468	  794.8	  625.6	 2491.0	...
3189469	  794.8	  625.4	 2491.0	...
3189470	  794.8	  625.2	 2489.0	...
3189471	  794.7	  625.1	 2489.0	...
3189472	  794.7	  625.2	 2491.0	...
3189473	  794.7	  625.2	 2492.0	...
3189474	  794.4	  625.4	 2492.0	...
3189475	  794.0	  625.6	 2492.0	...
3189476	  793.9	  625.7	 2491.0	...
3189477	  794.2	  625.8	 2492.0	...
3189478	  794.6	  625.8	 2492.0	...
3189479	  794.6	  626.0	 2492.0	...
3189480	  794.7	  626.1	 2490.0	...
3189481	  794.5	  626.3	 2489.0	...
3189482	  794.5	  626.2	 2490.0	...
3189483	  794.8	  625.9	 2490.0	...
3189484	  795.1	  625.9	 2489.0	...
3189485	  795.5	  626.0	 2487.0	...
3189486	  795.7	  626.4	 2487.0	...
3189487	  795.8	  626.5	 2487.0	...
3189488	  795.6	  626.6	 2486.0	...
3189489	  795.5	  626.7	 2486.0	...
3189490	  795.4	  626.8	 2485.0	...
3189491	  795.4	  627.0	 2485.0	...
3189492	  795.3	  627.1	 2487.0	...
3189493	  795.2	  627.1	 2490.0	...
3189494	  795.2	  627.0	 2492.0	...
3189495	  795.3	  626.9	 2491.0	...
3189496	  795.4	  626.8	 2490.0	...
3189497	  795.5	  626.8	 2489.0	...
3189498	  795.5	  626.7	 2489.0	...
3189499	  795.4	  626.9	 2487.0	...
3189500	  795.3	  627.0	 2487.0	...
3189501	  795.2	  627.2	 2487.0	...
3189502	  795.0	  627.3	 2488.0	...
3189503	  794.9	  627.4	 2489.0	...
3189504	  794.7	  627.5	 2489.0	...
3189505	  794.8	  627.4	 2488.0	...
3189506	  794.9	  627.3	 2487.0	...
3189507	  795.0	  627.2	 2486.0	...
3189508	  794.9	  627.0	 2486.0	...
3189509	  794.9	  626.9	 2486.0	...
3189510	  794.9	  626.7	 2487.0	...
3189511	  794.9	  626.6	 2487.0	...
3189512	  795.0	  626.3	 2489.0	...
3189513	  795.2	  626.1	 2489.0	...
3189514	  795.5	  626.5	 2489.0	...
3189515	  795.8	  627.2	 2490.0	...
3189516	  795.9	  627.8	 2490.0	...
3189517	  795.8	  627.9	 2488.0	...
3189518	  795.7	  627.7	 2485.0	...
3189519	  795.6	  627.5	 2485.0	...
3189520	  795.6	  627.3	 2488.0	...
3189521	  795.6	  627.3	 2491.0	...
3189522	  795.5	  627.3	 2491.0	...
3189523	  795.4	  627.3	 2490.0	...
3189524	  795.3	  627.4	 2489.0	...
3189525	  795.2	  627.5	 2488.0	...
3189526	  794.9	  627.8	 2488.0	...
3189527	  794.6	  628.0	 2486.0	...
3189528	  794.6	  628.0	 2485.0	...
3189529	  794.8	  627.8	 2483.0	...
3189530	  795.1	  627.6	 2483.0	...
3189531	  795.2	  627.5	 2482.0	...
3189532	  795.2	  627.4	 2482.0	...
3189533	  795.3	  627.4	 2483.0	...
3189534	  795.4	  627.4	 2484.0	...
3189535	  795.6	  627.4	 2486.0	...
3189536	  795.6	  627.8	 2487.0	...
3189537	  795.5	  628.2	 2487.0	...
3189538	  795.5	  628.7	 2486.0	...
3189539	  795.3	  628.7	 2485.0	...
3189540	  795.1	  628.6	 2484.0	...
3189541	  794.9	  628.1	 2482.0	...
3189542	  794.9	  627.7	 2483.0	...
3189543	  795.1	  627.6	 2485.0	...
3189544	  795.1	  627.7	 2485.0	...
3189545	  795.1	  627.9	 2483.0	...
3189546	  794.9	  628.1	 2482.0	...
3189547	  795.0	  628.0	 2482.0	...
3189548	  795.2	  627.9	 2483.0	...
3189549	  795.4	  627.8	 2484.0	...
3189550	  795.7	  627.9	 2485.0	...
3189551	  796.0	  628.0	 2486.0	...
3189552	  796.0	  628.1	 2487.0	...
3189553	  795.9	  628.0	 2486.0	...
3189554	  795.7	  627.7	 2486.0	...
3189555	  795.8	  627.5	 2485.0	...
3189556	  796.0	  627.8	 2486.0	...
3189557	  796.2	  628.2	 2487.0	...
3189558	  796.2	  628.5	 2486.0	...
3189559	  796.1	  628.2	 2485.0	...
3189560	  795.9	  627.9	 2484.0	...
3189561	  795.8	  627.8	 2484.0	...
3189562	  795.9	  627.8	 2484.0	...
3189563	  796.0	  627.7	 2483.0	...
3189564	  796.1	  627.6	 2480.0	...
3189565	  796.2	  627.7	 2478.0	...
3189566	  796.2	  627.8	 2476.0	...
3189567	  795.8	  627.9	 2476.0	...
3189568	  795.4	  627.9	 2476.0	...
3189569	  795.1	  627.8	 2476.0	...
3189570	  795.2	  627.6	 2478.0	...
3189571	  795.5	  627.4	 2480.0	...
3189572	  795.7	  627.1	 2483.0	...
3189573	  795.7	  626.9	 2485.0	...
3189574	  795.8	  626.6	 2486.0	...
3189575	  795.9	  626.6	 2486.0	...
3189576	  796.0	  626.8	 2485.0	...
3189577	  796.3	  627.2	 2485.0	...
3189578	  796.5	  627.6	 2485.0	...
3189579	  796.6	  627.6	 2483.0	...
3189580	  796.6	  627.4	 2483.0	...
3189581	  796.7	  627.3	 2483.0	...
3189582	  796.7	  627.0	 2483.0	...
3189583	  796.5	  626.8	 2484.0	...
3189584	  796.3	  626.8	 2482.0	...
3189585	  796.0	  627.1	 2480.0	...
3189586	  796.1	  627.3	 2478.0	...
3189587	  796.4	  627.3	 2478.0	...
3189588	  796.7	  627.3	 2478.0	...
3189589	  797.0	  627.2	 2478.0	...
3189590	  797.0	  627.2	 2477.0	...
3189591	  797.0	  627.3	 2478.0	...
3189592	  797.1	  627.2	 2479.0	...
3189593	  797.1	  627.1	 2479.0	...
3189594	  797.1	  626.9	 2478.0	...
3189595	  797.1	  626.7	 2480.0	...
3189596	  797.2	  626.4	 2483.0	...
3189597	  797.3	  626.2	 2482.0	...
3189598	  797.4	  626.1	 2479.0	...
3189599	  797.1	  626.6	 2476.0	...
3189600	  796.7	  627.2	 2477.0	...
3189601	  796.4	  627.3	 2478.0	...
3189602	  796.2	  627.0	 2477.0	...
3189603	  796.3	  626.6	 2477.0	...
3189604	  796.4	  626.6	 2475.0	...
3189605	  796.5	  626.8	 2472.0	...
3189606	  796.6	  627.0	 2470.0	...
3189607	  796.6	  627.0	 2470.0	...
3189608	  796.7	  626.9	 2471.0	...
3189609	  796.7	  626.8	 2470.0	...
3189610	  796.8	  626.8	 2469.0	...
3189611	  796.9	  626.8	 2470.0	...
3189612	  797.0	  626.9	 2471.0	...
3189613	  797.1	  626.9	 2472.0	...
3189614	  797.2	  626.9	 2472.0	...
3189615	  797.2	  627.0	 2473.0	...
3189616	  797.3	  627.1	 2473.0	...
3189617	  797.3	  627.1	 2473.0	...
3189618	  797.1	  627.1	 2472.0	...
3189619	  796.9	  627.1	 2472.0	...
3189620	  796.6	  627.3	 2472.0	...
3189621	  796.6	  627.5	 2474.0	...
3189622	  796.5	  627.5	 2474.0	...
3189623	  796.5	  627.8	 2473.0	...
3189624	  797.0	  627.9	 2473.0	...
3189625	  797.5	  627.8	 2474.0	...
3189626	  797.9	  627.6	 2475.0	...
3189627	  797.7	  627.4	 2475.0	...
3189628	  797.6	  627.4	 2476.0	...
3189629	  797.3	  627.4	 2478.0	...
3189630	  797.1	  627.5	 2479.0	...
3189631	  796.8	  627.4	 2480.0	...
3189632	  796.7	  627.3	 2480.0	...
3189633	  796.8	  627.2	 2479.0	...
3189634	  796.8	  627.3	 2477.0	...
3189635	  796.9	  627.4	 2476.0	...
3189636	  796.9	  627.5	 2475.0	...
3189637	  796.7	  627.5	 2476.0	...
3189638	  796.4	  627.6	 2476.0	...
3189639	  796.1	  627.6	 2477.0	...
3189640	  796.1	  627.6	 2478.0	...
3189641	  796.2	  627.6	 2478.0	...
3189642	  796.3	  627.7	 2478.0	...
3189643	  796.4	  627.6	 2478.0	...
3189644	  796.5	  627.8	 2477.0	...
3189645	  796.7	  627.8	 2475.0	...
3189646	  796.9	  627.9	 2474.0	...
3189647	  797.0	  627.8	 2475.0	...
3189648	  797.2	  627.7	 2477.0	...
3189649	  797.2	  627.6	 2475.0	...
3189650	  797.2	  627.6	 2473.0	...
3189651	  797.3	  627.6	 2470.0	...
3189652	  797.4	  627.5	 2470.0	...
3189653	  797.5	  627.5	 2472.0	...
3189654	  797.5	  627.4	 2475.0	...
3189655	  797.5	  627.4	 2478.0	...
3189656	  797.5	  627.4	 2478.0	...
3189657	  797.4	  627.4	 2477.0	...
3189658	  797.3	  627.6	 2475.0	...
3189659	  797.3	  627.8	 2473.0	...
3189660	  797.5	  628.0	 2473.0	...
3189661	  797.5	  628.0	 2475.0	...
3189662	  797.4	  628.1	 2478.0	...
3189663	  797.3	  628.1	 2478.0	...
3189664	  797.3	  628.2	 2476.0	...
3189665	  797.4	  628.2	 2474.0	...
3189666	  797.5	  628.4	 2474.0	...
3189667	  797.5	  628.7	 2475.0	...
3189668	  797.5	  628.9	 2475.0	...
3189669	  797.5	  628.8	 2475.0	...
3189670	  797.5	  628.8	 2475.0	...
3189671	  797.5	  628.8	 2475.0	...
3189672	  797.7	  628.8	 2475.0	...
3189673	  797.8	  628.7	 2475.0	...
3189674	  797.8	  628.6	 2476.0	...
3189675	  797.5	  628.7	 2477.0	...
3189676	  797.1	  628.8	 2478.0	...
3189677	  796.9	  628.8	 2479.0	...
3189678	  796.7	  628.7	 2481.0	...
3189679	  796.7	  628.8	 2481.0	...
3189680	  797.1	  628.8	 2482.0	...
3189681	  797.5	  628.8	 2481.0	...
3189682	  797.9	  628.8	 2481.0	...
3189683	  797.7	  628.7	 2480.0	...
3189684	  797.5	  628.7	 2478.0	...
3189685	  797.4	  628.8	 2478.0	...
3189686	  797.5	  628.8	 2477.0	...
3189687	  797.6	  628.8	 2479.0	...
3189688	  797.4	  628.9	 2480.0	...
3189689	  797.3	  628.9	 2482.0	...
3189690	  797.4	  629.0	 2481.0	...
3189691	  797.6	  629.1	 2481.0	...
3189692	  797.8	  629.1	 2481.0	...
3189693	  797.8	  629.1	 2480.0	...
3189694	  797.6	  629.1	 2480.0	...
3189695	  797.4	  629.3	 2479.0	...
3189696	  797.1	  629.5	 2478.0	...
3189697	  796.6	  630.3	 2478.0	...
3189698	  795.5	  631.0	 2477.0	...
3189699	  794.5	  632.2	 2477.0	...
3189700	  793.8	  633.1	 2476.0	...
3189701	  793.0	  634.0	 2474.0	...
3189702	  791.6	  634.5	 2473.0	...
3189703	  790.3	  634.7	 2473.0	...
3189704	  789.2	  634.8	 2473.0	...
3189705	  788.3	  634.8	 2474.0	...
3189706	  787.0	  634.8	 2475.0	...
3189707	  786.3	  634.6	 2476.0	...
3189708	  786.0	  634.1	 2475.0	...
3189709	  786.2	  633.7	 2475.0	...
3189710	  786.8	  633.4	 2475.0	...
3189711	  787.2	  633.4	 2475.0	...
3189712	  787.9	  633.2	 2473.0	...
3189713	  788.3	  633.1	 2472.0	...
3189714	  789.0	  632.8	 2470.0	...
3189715	  789.5	  632.7	 2470.0	...
3189716	  789.9	  632.3	 2470.0	...
3189717	  789.9	  632.0	 2472.0	...
3189718	  789.9	  631.6	 2473.0	...
3189719	  789.8	  631.6	 2475.0	...
3189720	  789.8	  632.0	 2474.0	...
3189721	  789.8	  632.3	 2474.0	...
3189722	  789.9	  632.4	 2474.0	...
3189723	  789.8	  631.8	 2473.0	...
3189724	  789.9	  631.2	 2473.0	...
3189725	  789.9	  630.8	 2473.0	...
3189726	  790.1	  630.8	 2473.0	...
3189727	  790.2	  630.9	 2473.0	...
3189728	  790.2	  631.0	 2474.0	...
3189729	  790.4	  631.0	 2474.0	...
3189730	  790.7	  631.1	 2474.0	...
3189731	  791.0	  631.1	 2473.0	...
3189732	  790.9	  631.3	 2472.0	...
3189733	  790.8	  631.3	 2472.0	...
3189734	  790.7	  631.3	 2471.0	...
3189735	  790.6	  631.2	 2470.0	...
3189736	  790.3	  631.4	 2470.0	...
3189737	  790.1	  631.6	 2469.0	...
3189738	  790.0	  631.8	 2469.0	...
3189739	  789.8	  631.8	 2468.0	...
3189740	  789.6	  632.1	 2467.0	...
3189741	  789.2	  632.5	 2466.0	...
3189742	  789.0	  633.0	 2465.0	...
3189743	  789.2	  633.3	 2464.0	...
3189744	  789.5	  633.5	 2465.0	...
3189745	  789.8	  633.5	 2466.0	...
3189746	  789.8	  633.6	 2466.0	...
3189747	  789.7	  633.6	 2470.0	...
3189748	  789.7	  633.5	 2473.0	...
3189749	  789.8	  633.5	 2473.0	...
3189750	  789.9	  633.4	 2470.0	...
3189751	  789.9	  633.4	 2469.0	...
3189752	  789.7	  633.4	 2472.0	...
3189753	  789.5	  633.4	 2474.0	...
3189754	  789.3	  633.4	 2474.0	...
3189755	  789.1	  633.5	 2474.0	...
3189756	  789.1	  633.7	 2473.0	...
3189757	  789.4	  633.8	 2473.0	...
3189758	  789.9	  633.9	 2472.0	...
3189759	  790.3	  633.9	 2470.0	...
3189760	  790.6	  634.0	 2467.0	...
3189761	  790.6	  634.1	 2466.0	...
3189762	  790.4	  633.8	 2465.0	...
3189763	  790.1	  633.4	 2466.0	...
3189764	  789.8	  633.1	 2466.0	...
3189765	  789.7	  633.1	 2467.0	...
3189766	  789.7	  633.3	 2468.0	...
3189767	  789.7	  633.5	 2469.0	...
3189768	  789.8	  633.6	 2471.0	...
3189769	  789.8	  633.6	 2472.0	...
3189770	  789.8	  633.7	 2473.0	...
3189771	  789.7	  634.0	 2473.0	...
3189772	  789.6	  634.2	 2472.0	...
3189773	  789.5	  633.9	 2472.0	...
3189774	  789.5	  633.5	 2470.0	...
3189775	  789.7	  633.1	 2468.0	...
3189776	  789.9	  633.2	 2470.0	...
3189777	  790.0	  633.3	 2473.0	...
3189778	  790.0	  633.3	 2476.0	...
3189779	  789.9	  633.1	 2474.0	...
3189780	  789.9	  633.0	 2472.0	...
3189781	  789.8	  633.1	 2470.0	...
3189782	  789.6	  633.3	 2470.0	...
3189783	  789.3	  633.8	 2471.0	...
3189784	  789.3	  634.3	 2471.0	...
3189785	  789.4	  634.7	 2472.0	...
3189786	  789.2	  634.8	 2471.0	...
3189787	  788.8	  634.8	 2470.0	...
3189788	  788.9	  634.6	 2469.0	...
3189789	  789.3	  634.3	 2469.0	...
3189790	  789.7	  634.3	 2471.0	...
3189791	  789.7	  634.5	 2469.0	...
3189792	  789.7	  634.7	 2465.0	...
3189793	  789.7	  634.6	 2461.0	...
3189794	  789.8	  634.5	 2461.0	...
3189795	  789.9	  634.2	 2460.0	...
3189796	  790.0	  634.1	 2459.0	...
3189797	  789.8	  634.1	 2458.0	...
3189798	  789.4	  634.0	 2459.0	...
3189799	  789.1	  634.0	 2461.0	...
3189800	  789.1	  633.9	 2462.0	...
3189801	  789.3	  634.0	 2463.0	...
3189802	  789.5	  634.1	 2466.0	...
3189803	  789.6	  634.6	 2469.0	...
3189804	  789.6	  635.0	 2472.0	...
3189805	  789.5	  635.5	 2472.0	...
3189806	  789.7	  635.6	 2470.0	...
3189807	  789.9	  636.0	 2469.0	...
3189808	  790.2	  636.1	 2467.0	...
3189809	  790.3	  635.9	 2467.0	...
3189810	  790.4	  635.4	 2465.0	...
3189811	  790.4	  635.0	 2462.0	...
3189812	  790.3	  634.6	 2459.0	...
3189813	  790.1	  634.2	 2459.0	...
3189814	  790.3	  633.9	 2459.0	...
3189815	  790.5	  633.8	 2460.0	...
3189816	  790.7	  633.7	 2460.0	...
3189817	  790.5	  633.7	 2461.0	...
3189818	  790.5	  634.0	 2464.0	...
3189819	  790.4	  634.3	 2468.0	...
3189820	  790.3	  634.3	 2469.0	...
3189821	  790.1	  634.2	 2468.0	...
3189822	  790.1	  634.1	 2469.0	...
3189823	  790.1	  634.0	 2470.0	...
3189824	  789.8	  633.9	 2469.0	...
3189825	  789.5	  633.8	 2465.0	...
3189826	  789.7	  633.6	 2462.0	...
3189827	  790.3	  633.6	 2460.0	...
3189828	  790.9	  633.6	 2461.0	...
3189829	  791.0	  633.6	 2459.0	...
3189830	  790.7	  633.7	 2457.0	...
3189831	  790.4	  633.8	 2454.0	...
3189832	  789.9	  633.9	 2453.0	...
3189833	  789.8	  634.0	 2451.0	...
3189834	  789.7	  634.1	 2453.0	...
3189835	  789.8	  634.1	 2455.0	...
3189836	  790.2	  634.1	 2459.0	...
3189837	  790.6	  634.1	 2459.0	...
3189838	  790.9	  634.0	 2457.0	...
3189839	  790.6	  634.1	 2454.0	...
3189840	  789.9	  634.1	 2453.0	...
3189841	  789.4	  634.1	 2455.0	...
3189842	  789.2	  634.3	 2455.0	...
3189843	  789.4	  634.6	 2453.0	...
3189844	  789.6	  634.8	 2452.0	...
3189845	  789.7	  634.9	 2454.0	...
3189846	  789.7	  634.8	 2456.0	...
3189847	  789.7	  634.8	 2457.0	...
3189848	  789.8	  634.9	 2457.0	...
3189849	  789.9	  634.9	 2456.0	...
3189850	  790.0	  635.2	 2456.0	...
3189851	  790.0	  635.3	 2456.0	...
3189852	  790.0	  635.4	 2457.0	...
3189853	  790.0	  635.1	 2458.0	...
3189854	  789.8	  634.9	 2457.0	...
3189855	  789.8	  634.8	 2456.0	...
3189856	  789.8	  635.4	 2455.0	...
3189857	  789.8	  635.8	 2455.0	...
3189858	  789.6	  636.2	 2455.0	...
3189859	  789.5	  636.2	 2454.0	...
3189860	  789.6	  635.9	 2455.0	...
3189861	  789.6	  635.5	 2457.0	...
3189862	  789.5	  635.2	 2458.0	...
3189863	  789.4	  634.9	 2458.0	...
3189864	  789.4	  634.7	 2458.0	...
3189865	  789.4	  635.1	 2458.0	...
3189866	  789.4	  635.9	 2460.0	...
3189867	  789.5	  636.7	 2460.0	...
3189868	  789.5	  637.0	 2458.0	...
3189869	  789.6	  636.9	 2456.0	...
3189870	  789.7	  636.8	 2456.0	...
3189871	  789.7	  636.2	 2456.0	...
3189872	  789.5	  635.8	 2456.0	...
3189873	  789.4	  635.5	 2456.0	...
3189874	  789.4	  635.5	 2456.0	...
3189875	  789.7	  635.6	 2456.0	...
3189876	  789.8	  635.5	 2455.0	...
3189877	  789.8	  635.5	 2457.0	...
3189878	  789.6	  635.5	 2459.0	...
3189879	  789.5	  636.0	 2459.0	...
3189880	  789.3	  636.2	 2457.0	...
3189881	  789.2	  636.4	 2455.0	...
3189882	  789.5	  636.5	 2456.0	...
3189883	  789.5	  636.8	 2457.0	...
3189884	  789.7	  636.8	 2458.0	...
3189885	  789.6	  636.6	 2457.0	...
3189886	  789.5	  636.3	 2458.0	...
3189887	  789.4	  636.4	 2459.0	...
3189888	  789.5	  636.5	 2458.0	...
3189889	  789.7	  636.5	 2457.0	...
3189890	  789.7	  636.5	 2456.0	...
3189891	  789.5	  636.2	 2456.0	...
3189892	  789.3	  636.0	 2455.0	...
3189893	  789.4	  635.9	 2454.0	...
3189894	  789.6	  635.9	 2455.0	...
3189895	  789.7	  635.9	 2454.0	...
3189896	  789.8	  635.8	 2454.0	...
3189897	  789.8	  635.8	 2455.0	...
3189898	  789.8	  635.8	 2458.0	...
3189899	  789.9	  635.9	 2462.0	...
3189900	  790.0	  635.9	 2462.0	...
3189901	  790.0	  636.0	 2461.0	...
3189902	  790.1	  636.1	 2460.0	...
3189903	  790.0	  636.4	 2460.0	...
3189904	  789.9	  636.7	 2461.0	...
3189905	  789.9	  636.7	 2460.0	...
3189906	  789.9	  636.5	 2457.0	...
3189907	  790.0	  636.1	 2455.0	...
3189908	  790.2	  635.8	 2454.0	...
3189909	  790.3	  635.5	 2453.0	...
3189910	  790.5	  635.4	 2452.0	...
3189911	  790.6	  635.3	 2453.0	...
3189912	  790.6	  635.3	 2455.0	...
3189913	  790.4	  635.3	 2456.0	...
3189914	  790.3	  635.7	 2455.0	...
3189915	  790.2	  636.4	 2454.0	...
3189916	  790.2	  637.1	 2456.0	...
3189917	  790.3	  637.4	 2458.0	...
3189918	  790.3	  637.1	 2459.0	...
3189919	  790.5	  636.8	 2457.0	...
3189920	  790.7	  636.6	 2455.0	...
3189921	  790.8	  636.3	 2454.0	...
3189922	  790.6	  636.2	 2454.0	...
3189923	  790.4	  636.1	 2453.0	...
3189924	  790.2	  636.2	 2450.0	...
3189925	  790.3	  635.9	 2447.0	...
3189926	  790.4	  635.5	 2445.0	...
3189927	  790.4	  635.1	 2445.0	...
3189928	  790.4	  635.1	 2446.0	...
3189929	  790.4	  635.3	 2448.0	...
3189930	  790.4	  635.4	 2449.0	...
3189931	  790.4	  635.3	 2451.0	...
3189932	  790.4	  635.3	 2453.0	...
3189933	  790.2	  635.3	 2456.0	...
3189934	  790.2	  635.3	 2458.0	...
3189935	  790.2	  635.1	 2458.0	...
3189936	  790.1	  635.2	 2457.0	...
3189937	  789.9	  635.4	 2457.0	...
3189938	  789.6	  635.6	 2457.0	...
3189939	  789.8	  635.7	 2457.0	...
3189940	  790.1	  635.6	 2456.0	...
3189941	  790.4	  635.6	 2456.0	...
3189942	  790.2	  635.7	 2456.0	...
3189943	  790.0	  636.0	 2456.0	...
3189944	  789.7	  636.3	 2456.0	...
3189945	  789.9	  636.4	 2455.0	...
3189946	  790.2	  636.1	 2454.0	...
3189947	  790.5	  635.5	 2453.0	...
3189948	  790.4	  634.9	 2451.0	...
3189949	  789.9	  634.9	 2451.0	...
3189950	  789.4	  635.1	 2451.0	...
3189951	  789.3	  635.3	 2450.0	...
3189952	  789.4	  635.7	 2451.0	...
3189953	  789.4	  636.1	 2452.0	...
3189954	  789.2	  636.1	 2453.0	...
3189955	  789.1	  635.7	 2454.0	...
3189956	  789.7	  635.3	 2456.0	...
3189957	  790.3	  635.3	 2458.0	...
3189958	  790.3	  635.4	 2457.0	...
3189959	  789.8	  635.5	 2456.0	...
3189960	  789.3	  635.6	 2454.0	...
3189961	  789.4	  635.5	 2453.0	...
3189962	  789.5	  635.5	 2452.0	...
3189963	  789.9	  635.4	 2451.0	...
3189964	  790.1	  635.3	 2452.0	...
3189965	  790.3	  635.2	 2454.0	...
3189966	  789.9	  635.2	 2457.0	...
3189967	  789.4	  635.3	 2458.0	...
3189968	  789.0	  635.3	 2459.0	...
3189969	  789.0	  635.4	 2456.0	...
3189970	  789.1	  635.2	 2452.0	...
3189971	  789.3	  635.0	 2448.0	...
3189972	  789.4	  635.0	 2448.0	...
3189973	  789.4	  635.2	 2448.0	...
3189974	  789.7	  635.3	 2449.0	...
3189975	  789.9	  635.1	 2449.0	...
3189976	  790.3	  635.3	 2449.0	...
3189977	  790.4	  635.9	 2449.0	...
3189978	  790.4	  636.4	 2449.0	...
3189979	  790.4	  636.6	 2449.0	...
3189980	  790.3	  636.6	 2450.0	...
3189981	  790.2	  636.7	 2450.0	...
3189982	  790.1	  636.1	 2451.0	...
3189983	  790.1	  635.4	 2452.0	...
3189984	  789.6	  635.3	 2452.0	...
3189985	  789.2	  635.9	 2452.0	...
3189986	  789.1	  636.4	 2453.0	...
3189987	  789.5	  636.7	 2453.0	...
3189988	  789.8	  637.0	 2454.0	...
3189989	  789.7	  636.8	 2454.0	...
3189990	  789.4	  636.4	 2454.0	...
3189991	  789.3	  635.9	 2454.0	...
3189992	  789.2	  635.8	 2454.0	...
3189993	  789.1	  635.7	 2454.0	...
3189994	  789.1	  636.1	 2453.0	...
3189995	  789.1	  636.6	 2456.0	...
3189996	  789.2	  636.9	 2460.0	...
3189997	  789.5	  636.7	 2463.0	...
3189998	  789.8	  636.7	 2461.0	...
3189999	  790.1	  636.8	 2460.0	...
3190000	  790.2	  636.8	 2458.0	...
3190001	  790.1	  636.7	 2457.0	...
3190002	  789.9	  636.5	 2456.0	...
3190003	  789.5	  636.4	 2454.0	...
3190004	  789.2	  636.5	 2452.0	...
3190005	  788.9	  636.5	 2451.0	...
3190006	  788.9	  636.6	 2451.0	...
3190007	  788.9	  636.8	 2451.0	...
3190008	  789.0	  636.9	 2452.0	...
3190009	  788.9	  637.0	 2454.0	...
3190010	  788.8	  637.1	 2456.0	...
3190011	  789.2	  637.0	 2457.0	...
3190012	  789.8	  637.2	 2459.0	...
3190013	  789.9	  637.4	 2459.0	...
3190014	  789.4	  637.3	 2460.0	...
3190015	  788.9	  637.0	 2460.0	...
3190016	  788.9	  636.6	 2458.0	...
3190017	  789.0	  636.5	 2457.0	...
3190018	  789.1	  636.3	 2455.0	...
3190019	  789.2	  636.1	 2455.0	...
3190020	  789.0	  635.8	 2454.0	...
3190021	  788.8	  635.8	 2454.0	...
3190022	  788.6	  635.9	 2453.0	...
3190023	  788.7	  635.9	 2454.0	...
3190024	  789.1	  636.0	 2454.0	...
3190025	  789.5	  635.9	 2454.0	...
3190026	  789.7	  636.0	 2452.0	...
3190027	  789.7	  636.2	 2450.0	...
3190028	  789.6	  636.3	 2450.0	...
3190029	  789.6	  636.3	 2452.0	...
3190030	  789.5	  636.2	 2454.0	...
3190031	  789.5	  635.8	 2452.0	...
3190032	  789.6	  635.5	 2451.0	...
3190033	  789.8	  635.2	 2449.0	...
3190034	  789.9	  635.4	 2451.0	...
3190035	  790.0	  635.6	 2452.0	...
3190036	  790.0	  635.8	 2453.0	...
3190037	  789.4	  635.9	 2453.0	...
3190038	  788.9	  635.9	 2453.0	...
3190039	  788.3	  636.3	 2453.0	...
3190040	  788.3	  636.7	 2453.0	...
3190041	  788.4	  636.8	 2454.0	...
3190042	  788.5	  636.2	 2454.0	...
3190043	  788.7	  635.6	 2454.0	...
3190044	  788.5	  635.2	 2454.0	...
3190045	  788.4	  635.1	 2454.0	...
3190046	  788.7	  635.1	 2454.0	...
3190047	  789.1	  634.9	 2454.0	...
3190048	  789.3	  634.8	 2454.0	...
3190049	  789.1	  634.6	 2452.0	...
3190050	  788.8	  634.6	 2451.0	...
3190051	  788.7	  634.3	 2450.0	...
3190052	  788.9	  634.2	 2451.0	...
3190053	  789.2	  634.1	 2451.0	...
3190054	  789.6	  634.3	 2450.0	...
3190055	  789.9	  634.4	 2451.0	...
3190056	  790.0	  634.5	 2451.0	...
3190057	  789.9	  634.5	 2451.0	...
3190058	  789.8	  634.5	 2451.0	...
3190059	  789.3	  634.8	 2450.0	...
3190060	  788.8	  635.0	 2453.0	...
3190061	  788.5	  635.1	 2456.0	...
3190062	  788.8	  635.1	 2460.0	...
3190063	  789.0	  635.3	 2460.0	...
3190064	  789.0	  635.6	 2460.0	...
3190065	  789.0	  635.7	 2460.0	...
3190066	  789.0	  636.0	 2460.0	...
3190067	  788.9	  636.4	 2459.0	...
3190068	  788.9	  636.8	 2459.0	...
3190069	  789.0	  637.0	 2461.0	...
3190070	  789.1	  637.0	 2462.0	...
3190071	  789.2	  637.0	 2463.0	...
3190072	  789.4	  636.9	 2463.0	...
3190073	  789.4	  636.7	 2462.0	...
3190074	  789.4	  636.1	 2462.0	...
3190075	  789.4	  635.6	 2460.0	...
3190076	  789.3	  635.6	 2458.0	...
3190077	  789.2	  636.0	 2458.0	...
3190078	  789.0	  636.4	 2460.0	...
MSG	3190079 0000 _ Number On
3190079	  789.0	  636.5	 2461.0	...
3190080	  789.0	  636.1	 2461.0	...
3190081	  789.0	  635.7	 2463.0	...
3190082	  788.9	  635.4	 2465.0	...
3190083	  788.8	  635.6	 2466.0	...
3190084	  788.7	  635.8	 2465.0	...
3190085	  788.7	  635.9	 2464.0	...
3190086	  788.7	  635.9	 2464.0	...
3190087	  788.6	  635.9	 2463.0	...
3190088	  788.5	  635.9	 2463.0	...
3190089	  788.3	  635.9	 2464.0	...
3190090	  788.3	  635.9	 2466.0	...
3190091	  788.2	  636.1	 2469.0	...
3190092	  788.3	  636.2	 2469.0	...
3190093	  788.5	  636.3	 2469.0	...
3190094	  788.7	  636.1	 2467.0	...
3190095	  788.8	  635.9	 2466.0	...
3190096	  788.8	  635.8	 2464.0	...
3190097	  788.7	  635.8	 2462.0	...
3190098	  788.6	  635.9	 2462.0	...
3190099	  788.5	  636.0	 2463.0	...
3190100	  788.4	  636.0	 2464.0	...
3190101	  789.0	  635.8	 2465.0	...
3190102	  789.6	  635.3	 2466.0	...
3190103	  790.1	  634.9	 2466.0	...
3190104	  790.0	  635.1	 2466.0	...
3190105	  789.5	  635.4	 2465.0	...
3190106	  788.9	  636.0	 2464.0	...
3190107	  788.3	  636.3	 2463.0	...
3190108	  788.0	  636.5	 2463.0	...
3190109	  787.7	  636.5	 2463.0	...
3190110	  787.9	  636.4	 2465.0	...
3190111	  788.3	  636.3	 2467.0	...
3190112	  788.7	  636.2	 2469.0	...
3190113	  789.0	  636.2	 2469.0	...
3190114	  790.1	  636.2	 2472.0	...
EFIX R   3188398	3190114	1717	  785.1	  628.3	   2504
SSACC R  3190115
3190115	  791.7	  636.1	 2475.0	...
3190116	  793.4	  636.1	 2477.0	...
3190117	  795.3	  636.0	 2475.0	...
3190118	  797.1	  635.9	 2474.0	...
3190119	  799.7	  635.7	 2477.0	...
3190120	  802.3	  635.1	 2480.0	...
3190121	  805.2	  633.7	 2483.0	...
3190122	  808.3	  632.3	 2484.0	...
3190123	  810.8	  631.1	 2484.0	...
3190124	  813.6	  629.9	 2484.0	...
3190125	  815.2	  627.9	 2483.0	...
3190126	  816.1	  625.9	 2480.0	...
3190127	  816.2	  623.5	 2477.0	...
ESACC R  3190115	3190127	13	  791.7	  636.1	  816.2	  623.5	   0.59	     56
SFIX R   3190128
3190128	  816.3	  622.0	 2477.0	...
3190129	  816.3	  620.8	 2479.0	...
3190130	  816.4	  620.7	 2483.0	...
3190131	  816.3	  620.7	 2484.0	...
3190132	  816.4	  620.6	 2485.0	...
3190133	  816.5	  619.9	 2485.0	...
3190134	  816.4	  618.9	 2485.0	...
3190135	  816.2	  618.0	 2485.0	...
3190136	  815.1	  618.1	 2485.0	...
3190137	  814.1	  618.8	 2485.0	...
3190138	  812.7	  619.5	 2485.0	...
3190139	  812.3	  619.1	 2485.0	...
3190140	  811.5	  618.4	 2487.0	...
3190141	  811.1	  617.5	 2488.0	...
3190142	  810.8	  617.5	 2491.0	...
3190143	  810.8	  617.9	 2492.0	...
3190144	  810.7	  618.4	 2493.0	...
3190145	  810.5	  618.9	 2493.0	...
3190146	  810.6	  618.9	 2491.0	...
3190147	  810.8	  618.9	 2489.0	...
3190148	  811.1	  619.4	 2488.0	...
3190149	  811.2	  619.8	 2488.0	...
3190150	  811.2	  620.3	 2489.0	...
3190151	  811.0	  620.5	 2489.0	...
3190152	  810.8	  620.8	 2489.0	...
3190153	  810.9	  620.6	 2489.0	...
3190154	  811.2	  619.9	 2488.0	...
3190155	  811.4	  619.2	 2487.0	...
3190156	  811.4	  619.1	 2486.0	...
3190157	  811.6	  619.3	 2485.0	...
3190158	  811.8	  619.5	 2483.0	...
3190159	  812.1	  619.4	 2482.0	...
3190160	  812.2	  619.3	 2482.0	...
3190161	  812.2	  619.1	 2483.0	...
3190162	  812.2	  619.1	 2484.0	...
3190163	  812.2	  619.2	 2485.0	...
3190164	  812.1	  619.2	 2486.0	...
3190165	  812.0	  619.2	 2487.0	...
3190166	  811.9	  619.1	 2489.0	...
3190167	  811.8	  618.7	 2491.0	...
3190168	  811.6	  618.3	 2492.0	...
3190169	  811.4	  618.0	 2493.0	...
3190170	  811.1	  618.5	 2492.0	...
3190171	  811.0	  618.9	 2491.0	...
3190172	  811.1	  619.1	 2490.0	...
3190173	  811.5	  619.3	 2490.0	...
3190174	  811.8	  619.6	 2490.0	...
3190175	  811.8	  619.7	 2490.0	...
3190176	  811.8	  619.4	 2490.0	...
3190177	  811.8	  619.1	 2490.0	...
3190178	  811.8	  618.9	 2492.0	...
3190179	  811.9	  618.8	 2494.0	...
3190180	  812.0	  618.6	 2496.0	...
3190181	  812.0	  618.5	 2497.0	...
3190182	  811.8	  618.6	 2498.0	...
3190183	  811.6	  618.7	 2497.0	...
3190184	  811.3	  618.8	 2497.0	...
3190185	  811.0	  618.8	 2496.0	...
3190186	  810.6	  618.9	 2496.0	...
3190187	  810.5	  619.2	 2492.0	...
3190188	  810.6	  619.5	 2489.0	...
3190189	  810.7	  619.6	 2487.0	...
3190190	  810.7	  619.4	 2489.0	...
3190191	  810.8	  619.2	 2490.0	...
3190192	  810.9	  619.2	 2488.0	...
3190193	  811.1	  619.2	 2487.0	...
3190194	  811.2	  619.1	 2488.0	...
3190195	  811.1	  619.1	 2488.0	...
3190196	  811.0	  619.0	 2489.0	...
3190197	  811.1	  619.0	 2490.0	...
3190198	  811.2	  619.0	 2491.0	...
3190199	  811.1	  619.1	 2492.0	...
3190200	  811.1	  619.1	 2493.0	...
3190201	  811.1	  619.1	 2493.0	...
3190202	  811.1	  619.2	 2491.0	...
3190203	  811.0	  619.3	 2489.0	...
3190204	  810.9	  619.5	 2491.0	...
3190205	  810.9	  619.6	 2494.0	...
3190206	  811.0	  619.7	 2497.0	...
3190207	  811.3	  619.8	 2497.0	...
3190208	  811.5	  620.0	 2496.0	...
3190209	  811.4	  620.1	 2497.0	...
3190210	  811.4	  620.0	 2497.0	...
3190211	  811.4	  619.9	 2498.0	...
3190212	  811.4	  619.9	 2498.0	...
3190213	  811.6	  619.9	 2498.0	...
3190214	  811.7	  619.9	 2498.0	...
3190215	  811.9	  619.9	 2495.0	...
3190216	  811.9	  620.2	 2492.0	...
3190217	  812.0	  620.5	 2491.0	...
3190218	  812.0	  620.8	 2493.0	...
3190219	  812.0	  620.8	 2493.0	...
3190220	  812.0	  620.7	 2492.0	...
3190221	  811.7	  620.3	 2492.0	...
3190222	  811.4	  620.0	 2494.0	...
3190223	  811.1	  619.9	 2496.0	...
3190224	  811.0	  619.9	 2496.0	...
3190225	  810.9	  619.9	 2496.0	...
3190226	  810.8	  619.7	 2496.0	...
3190227	  810.8	  619.5	 2496.0	...
3190228	  810.8	  619.4	 2495.0	...
3190229	  810.9	  619.5	 2495.0	...
3190230	  810.8	  619.8	 2495.0	...
3190231	  810.8	  620.1	 2496.0	...
3190232	  810.9	  620.5	 2497.0	...
3190233	  810.9	  620.6	 2497.0	...
3190234	  811.1	  620.7	 2497.0	...
3190235	  811.1	  620.6	 2497.0	...
3190236	  811.1	  620.4	 2498.0	...
3190237	  811.0	  620.2	 2498.0	...
3190238	  810.9	  620.1	 2498.0	...
3190239	  810.9	  620.1	 2498.0	...
3190240	  810.8	  620.2	 2498.0	...
3190241	  810.5	  620.4	 2498.0	...
3190242	  810.2	  620.4	 2498.0	...
3190243	  809.9	  620.6	 2498.0	...
3190244	  809.8	  621.0	 2498.0	...
3190245	  809.6	  621.5	 2497.0	...
3190246	  809.6	  621.8	 2496.0	...
3190247	  809.6	  621.8	 2495.0	...
3190248	  809.5	  621.8	 2496.0	...
3190249	  809.5	  621.8	 2497.0	...
3190250	  809.7	  621.5	 2497.0	...
3190251	  809.8	  621.3	 2497.0	...
3190252	  809.9	  621.0	 2497.0	...
3190253	  810.4	  620.9	 2495.0	...
3190254	  810.8	  620.8	 2494.0	...
3190255	  811.0	  620.7	 2493.0	...
3190256	  810.7	  620.8	 2494.0	...
3190257	  810.4	  621.0	 2496.0	...
3190258	  810.4	  621.3	 2497.0	...
3190259	  810.4	  621.6	 2497.0	...
3190260	  810.4	  622.0	 2497.0	...
3190261	  810.4	  622.3	 2497.0	...
3190262	  810.4	  622.6	 2497.0	...
3190263	  809.9	  622.7	 2497.0	...
3190264	  809.4	  622.9	 2497.0	...
3190265	  808.8	  622.8	 2497.0	...
3190266	  808.7	  622.7	 2497.0	...
3190267	  808.6	  622.7	 2498.0	...
3190268	  808.8	  623.4	 2496.0	...
3190269	  809.3	  623.8	 2494.0	...
3190270	  809.8	  624.3	 2492.0	...
3190271	  809.9	  624.4	 2492.0	...
3190272	  809.8	  624.6	 2493.0	...
3190273	  809.6	  624.6	 2494.0	...
3190274	  809.5	  624.4	 2496.0	...
3190275	  809.6	  624.1	 2497.0	...
3190276	  809.7	  623.4	 2496.0	...
3190277	  809.9	  622.8	 2496.0	...
3190278	  810.1	  623.0	 2496.0	...
3190279	  810.2	  623.5	 2495.0	...
3190280	  810.3	  623.9	 2495.0	...
3190281	  810.2	  623.6	 2495.0	...
3190282	  810.0	  623.4	 2497.0	...
3190283	  809.6	  623.4	 2498.0	...
3190284	  809.4	  623.6	 2497.0	...
3190285	  809.2	  623.8	 2496.0	...
3190286	  809.2	  623.9	 2495.0	...
3190287	  809.2	  623.9	 2495.0	...
3190288	  809.2	  623.9	 2496.0	...
3190289	  809.3	  624.1	 2496.0	...
3190290	  809.7	  624.1	 2494.0	...
3190291	  810.0	  623.9	 2493.0	...
3190292	  810.3	  623.9	 2493.0	...
3190293	  810.3	  624.0	 2494.0	...
3190294	  809.8	  624.1	 2495.0	...
3190295	  809.2	  624.2	 2497.0	...
EFIX R   3190128	3190295	168	  811.1	  620.6	   2493
SSACC R  3190296
3190296	  808.0	  624.2	 2497.0	...
3190297	  806.3	  624.3	 2495.0	...
3190298	  804.0	  624.6	 2493.0	...
3190299	  801.5	  624.9	 2490.0	...
3190300	  798.6	  625.4	 2491.0	...
3190301	  795.4	  625.7	 2491.0	...
3190302	  791.4	  626.2	 2492.0	...
3190303	  787.8	  626.5	 2493.0	...
3190304	  782.9	  627.2	 2493.0	...
3190305	  778.9	  627.4	 2493.0	...
3190306	  775.1	  627.5	 2494.0	...
3190307	  772.3	  626.2	 2493.0	...
3190308	  769.6	  625.3	 2491.0	...
3190309	  767.1	  623.6	 2489.0	...
3190310	  765.4	  622.7	 2486.0	...
3190311	  764.1	  621.6	 2485.0	...
3190312	  763.8	  621.2	 2483.0	...
ESACC R  3190296	3190312	17	  808.0	  624.2	  763.8	  621.2	   0.95	     77
SFIX R   3190313
3190313	  764.0	  621.2	 2483.0	...
3190314	  764.8	  621.4	 2483.0	...
3190315	  766.5	  621.7	 2483.0	...
3190316	  768.3	  622.1	 2483.0	...
3190317	  770.8	  622.7	 2483.0	...
3190318	  772.1	  623.4	 2484.0	...
3190319	  774.1	  623.9	 2486.0	...
3190320	  775.6	  624.1	 2487.0	...
3190321	  776.9	  624.7	 2488.0	...
3190322	  777.9	  625.4	 2488.0	...
3190323	  778.3	  625.7	 2488.0	...
3190324	  778.7	  625.3	 2489.0	...
3190325	  778.7	  624.9	 2486.0	...
3190326	  778.7	  624.8	 2484.0	...
3190327	  778.6	  624.6	 2483.0	...
3190328	  778.2	  624.5	 2481.0	...
3190329	  777.9	  624.5	 2479.0	...
3190330	  777.7	  624.6	 2479.0	...
3190331	  777.7	  625.0	 2481.0	...
3190332	  777.6	  625.4	 2483.0	...
3190333	  777.5	  625.9	 2482.0	...
3190334	  777.4	  625.9	 2483.0	...
3190335	  777.3	  625.9	 2483.0	...
3190336	  777.2	  625.7	 2484.0	...
3190337	  777.2	  625.4	 2487.0	...
3190338	  777.0	  625.2	 2488.0	...
3190339	  777.0	  625.5	 2490.0	...
3190340	  777.0	  625.9	 2489.0	...
3190341	  776.7	  626.1	 2490.0	...
3190342	  776.3	  625.9	 2490.0	...
3190343	  775.7	  625.8	 2490.0	...
3190344	  775.5	  625.8	 2487.0	...
3190345	  775.3	  625.9	 2485.0	...
3190346	  774.8	  625.8	 2482.0	...
3190347	  774.5	  625.7	 2481.0	...
3190348	  774.7	  625.5	 2482.0	...
3190349	  775.1	  625.3	 2483.0	...
3190350	  775.4	  625.6	 2483.0	...
3190351	  775.1	  626.1	 2484.0	...
3190352	  775.0	  626.6	 2484.0	...
3190353	  775.3	  626.5	 2484.0	...
3190354	  775.7	  626.3	 2486.0	...
3190355	  775.9	  626.0	 2488.0	...
3190356	  776.0	  625.9	 2488.0	...
3190357	  776.0	  625.7	 2486.0	...
3190358	  776.0	  625.7	 2485.0	...
3190359	  775.9	  625.7	 2484.0	...
3190360	  775.7	  625.8	 2484.0	...
3190361	  775.6	  626.0	 2485.0	...
3190362	  775.5	  626.2	 2488.0	...
3190363	  775.5	  626.4	 2488.0	...
3190364	  775.4	  626.3	 2487.0	...
3190365	  775.2	  626.2	 2486.0	...
3190366	  775.1	  626.4	 2486.0	...
3190367	  775.3	  626.5	 2486.0	...
3190368	  775.8	  626.5	 2485.0	...
3190369	  776.2	  626.4	 2486.0	...
3190370	  776.4	  626.5	 2488.0	...
3190371	  776.5	  626.6	 2490.0	...
3190372	  776.5	  626.8	 2489.0	...
3190373	  776.3	  627.1	 2487.0	...
3190374	  776.1	  627.4	 2485.0	...
3190375	  775.8	  627.6	 2486.0	...
3190376	  775.7	  627.6	 2487.0	...
3190377	  775.7	  627.5	 2485.0	...
3190378	  775.7	  627.3	 2482.0	...
3190379	  775.7	  627.1	 2482.0	...
3190380	  775.3	  627.2	 2484.0	...
3190381	  774.9	  627.4	 2487.0	...
MSG	3190382 0000 _ Number Off
3190382	  774.6	  627.6	 2487.0	...
3190383	  774.7	  627.7	 2486.0	...
3190384	  774.8	  627.7	 2487.0	...
3190385	  774.9	  627.8	 2488.0	...
3190386	  775.0	  628.1	 2486.0	...
3190387	  775.2	  628.4	 2484.0	...
3190388	  775.3	  628.6	 2482.0	...
3190389	  775.5	  628.6	 2483.0	...
3190390	  775.5	  628.8	 2484.0	...
3190391	  775.6	  629.0	 2484.0	...
3190392	  775.6	  629.1	 2486.0	...
3190393	  775.6	  629.0	 2487.0	...
3190394	  775.2	  628.7	 2488.0	...
3190395	  774.9	  628.5	 2488.0	...
3190396	  774.6	  628.3	 2488.0	...
3190397	  774.7	  628.4	 2488.0	...
3190398	  774.8	  628.6	 2488.0	...
3190399	  774.8	  628.8	 2489.0	...
3190400	  774.7	  629.1	 2490.0	...
3190401	  774.6	  629.3	 2491.0	...
3190402	  774.5	  629.0	 2491.0	...
3190403	  774.6	  628.6	 2491.0	...
3190404	  774.6	  628.1	 2491.0	...
3190405	  774.4	  628.2	 2491.0	...
3190406	  774.3	  628.3	 2489.0	...
3190407	  774.2	  628.5	 2487.0	...
3190408	  774.3	  628.6	 2486.0	...
3190409	  774.4	  628.1	 2485.0	...
3190410	  774.5	  627.6	 2483.0	...
3190411	  774.7	  627.3	 2483.0	...
3190412	  774.9	  627.5	 2485.0	...
3190413	  775.2	  627.7	 2486.0	...
3190414	  775.2	  627.7	 2486.0	...
3190415	  775.3	  627.6	 2487.0	...
3190416	  775.4	  627.6	 2487.0	...
3190417	  775.2	  627.7	 2489.0	...
3190418	  774.9	  627.8	 2491.0	...
3190419	  774.6	  627.9	 2493.0	...
3190420	  774.8	  627.9	 2493.0	...
3190421	  775.0	  627.9	 2492.0	...
3190422	  775.1	  627.9	 2491.0	...
3190423	  775.1	  627.6	 2490.0	...
3190424	  775.1	  627.3	 2489.0	...
3190425	  775.1	  627.0	 2488.0	...
3190426	  775.1	  627.0	 2486.0	...
3190427	  775.3	  627.3	 2486.0	...
3190428	  775.5	  627.6	 2486.0	...
3190429	  775.5	  628.1	 2486.0	...
3190430	  775.4	  628.3	 2486.0	...
3190431	  775.1	  628.5	 2486.0	...
3190432	  774.8	  628.7	 2484.0	...
3190433	  774.6	  629.0	 2481.0	...
3190434	  774.5	  629.3	 2479.0	...
3190435	  774.4	  629.4	 2481.0	...
3190436	  774.4	  629.3	 2483.0	...
3190437	  774.5	  628.9	 2483.0	...
3190438	  774.6	  628.6	 2483.0	...
3190439	  774.7	  628.4	 2482.0	...
3190440	  774.4	  628.6	 2484.0	...
3190441	  774.1	  628.7	 2485.0	...
3190442	  773.9	  628.7	 2484.0	...
3190443	  773.9	  628.8	 2483.0	...
3190444	  774.0	  629.0	 2484.0	...
3190445	  774.2	  629.3	 2486.0	...
3190446	  774.4	  629.6	 2488.0	...
3190447	  774.4	  629.5	 2488.0	...
3190448	  774.3	  629.2	 2487.0	...
3190449	  774.1	  629.3	 2486.0	...
3190450	  774.2	  629.5	 2487.0	...
3190451	  774.2	  629.6	 2490.0	...
3190452	  774.3	  629.1	 2490.0	...
3190453	  774.3	  628.7	 2489.0	...
3190454	  774.3	  628.2	 2487.0	...
3190455	  774.4	  628.0	 2488.0	...
3190456	  774.5	  627.7	 2489.0	...
3190457	  774.6	  627.7	 2490.0	...
3190458	  774.6	  627.8	 2491.0	...
3190459	  774.5	  628.0	 2491.0	...
3190460	  774.6	  628.4	 2491.0	...
3190461	  774.6	  628.7	 2491.0	...
3190462	  774.7	  628.9	 2492.0	...
3190463	  774.7	  629.1	 2493.0	...
3190464	  775.0	  629.2	 2493.0	...
3190465	  775.3	  629.1	 2494.0	...
3190466	  775.6	  628.9	 2494.0	...
3190467	  775.4	  628.7	 2494.0	...
3190468	  775.2	  628.7	 2493.0	...
3190469	  774.9	  628.5	 2492.0	...
3190470	  775.0	  628.3	 2491.0	...
3190471	  775.2	  628.1	 2490.0	...
3190472	  775.5	  627.9	 2490.0	...
3190473	  775.6	  628.2	 2490.0	...
3190474	  775.6	  628.6	 2490.0	...
3190475	  775.5	  629.0	 2490.0	...
3190476	  775.2	  629.2	 2490.0	...
3190477	  774.9	  629.3	 2490.0	...
3190478	  774.9	  629.2	 2490.0	...
3190479	  775.0	  628.5	 2490.0	...
3190480	  775.2	  627.8	 2491.0	...
3190481	  775.2	  627.6	 2492.0	...
3190482	  775.1	  627.9	 2492.0	...
3190483	  774.7	  628.2	 2491.0	...
3190484	  774.4	  628.4	 2489.0	...
3190485	  774.2	  628.4	 2490.0	...
3190486	  774.3	  628.4	 2490.0	...
3190487	  774.4	  628.3	 2491.0	...
3190488	  774.5	  628.2	 2493.0	...
3190489	  774.6	  628.1	 2496.0	...
3190490	  774.6	  628.2	 2497.0	...
3190491	  774.6	  628.4	 2496.0	...
3190492	  774.6	  628.6	 2495.0	...
3190493	  774.6	  628.7	 2494.0	...
3190494	  774.9	  628.8	 2493.0	...
3190495	  775.4	  628.7	 2493.0	...
3190496	  775.7	  628.5	 2492.0	...
3190497	  775.6	  628.3	 2492.0	...
3190498	  775.4	  628.2	 2493.0	...
3190499	  775.3	  628.0	 2493.0	...
3190500	  775.3	  627.7	 2494.0	...
3190501	  775.3	  627.6	 2493.0	...
3190502	  775.2	  627.7	 2493.0	...
3190503	  775.1	  628.0	 2494.0	...
3190504	  774.9	  628.2	 2495.0	...
3190505	  774.8	  628.1	 2496.0	...
3190506	  775.0	  627.9	 2495.0	...
3190507	  775.3	  628.0	 2495.0	...
3190508	  775.4	  628.3	 2494.0	...
3190509	  775.1	  628.3	 2495.0	...
3190510	  774.9	  628.0	 2496.0	...
3190511	  774.8	  627.7	 2497.0	...
3190512	  774.8	  627.7	 2498.0	...
3190513	  774.9	  627.7	 2495.0	...
3190514	  775.1	  627.6	 2493.0	...
3190515	  775.5	  627.3	 2490.0	...
3190516	  775.6	  627.1	 2490.0	...
3190517	  775.6	  626.9	 2490.0	...
3190518	  775.6	  626.9	 2491.0	...
3190519	  775.8	  627.1	 2491.0	...
3190520	  776.3	  627.2	 2489.0	...
3190521	  776.7	  627.4	 2487.0	...
3190522	  777.1	  627.3	 2485.0	...
3190523	  777.1	  627.2	 2488.0	...
3190524	  777.0	  627.3	 2490.0	...
3190525	  776.9	  627.1	 2494.0	...
3190526	  776.8	  626.9	 2495.0	...
3190527	  776.8	  626.6	 2495.0	...
3190528	  776.8	  626.4	 2494.0	...
3190529	  776.7	  626.5	 2493.0	...
3190530	  776.5	  626.8	 2494.0	...
3190531	  776.3	  627.1	 2494.0	...
3190532	  776.0	  627.1	 2493.0	...
3190533	  775.8	  627.1	 2491.0	...
3190534	  775.8	  627.2	 2490.0	...
3190535	  776.1	  627.3	 2489.0	...
3190536	  776.3	  627.2	 2491.0	...
3190537	  776.5	  627.1	 2493.0	...
3190538	  776.5	  627.0	 2495.0	...
3190539	  776.6	  627.0	 2493.0	...
3190540	  776.7	  627.0	 2492.0	...
3190541	  776.8	  626.8	 2490.0	...
3190542	  776.6	  626.7	 2489.0	...
3190543	  776.5	  626.8	 2488.0	...
3190544	  776.4	  626.5	 2487.0	...
3190545	  776.5	  626.2	 2489.0	...
3190546	  776.7	  625.7	 2491.0	...
3190547	  777.0	  625.5	 2494.0	...
3190548	  777.0	  625.5	 2496.0	...
3190549	  776.9	  625.7	 2498.0	...
3190550	  776.8	  625.8	 2498.0	...
3190551	  776.8	  625.9	 2496.0	...
3190552	  776.9	  626.1	 2495.0	...
3190553	  777.0	  626.1	 2495.0	...
3190554	  777.1	  626.0	 2495.0	...
3190555	  777.2	  625.8	 2495.0	...
3190556	  777.3	  625.7	 2493.0	...
3190557	  777.3	  625.5	 2491.0	...
3190558	  777.5	  625.4	 2489.0	...
3190559	  777.7	  625.4	 2487.0	...
3190560	  777.8	  625.4	 2486.0	...
3190561	  777.7	  625.4	 2488.0	...
3190562	  777.5	  625.5	 2492.0	...
3190563	  777.4	  625.4	 2495.0	...
3190564	  777.4	  625.4	 2495.0	...
3190565	  777.5	  625.6	 2494.0	...
3190566	  777.7	  625.8	 2493.0	...
3190567	  777.8	  626.0	 2493.0	...
3190568	  777.8	  626.0	 2493.0	...
3190569	  777.6	  626.1	 2493.0	...
3190570	  777.4	  626.0	 2492.0	...
3190571	  777.4	  626.0	 2492.0	...
3190572	  777.4	  625.9	 2493.0	...
3190573	  777.3	  625.9	 2495.0	...
3190574	  777.4	  625.8	 2497.0	...
3190575	  777.6	  625.7	 2498.0	...
3190576	  777.8	  625.7	 2497.0	...
3190577	  777.7	  625.8	 2495.0	...
3190578	  777.7	  625.8	 2493.0	...
3190579	  777.6	  625.7	 2493.0	...
3190580	  777.8	  625.6	 2496.0	...
3190581	  778.0	  625.6	 2499.0	...
3190582	  778.0	  625.6	 2499.0	...
3190583	  777.9	  625.9	 2497.0	...
3190584	  777.8	  626.1	 2495.0	...
3190585	  778.0	  626.3	 2495.0	...
3190586	  778.2	  626.3	 2496.0	...
3190587	  778.3	  626.4	 2496.0	...
3190588	  778.3	  625.9	 2496.0	...
3190589	  778.2	  625.5	 2496.0	...
3190590	  778.2	  625.5	 2495.0	...
3190591	  778.4	  625.9	 2493.0	...
3190592	  778.5	  625.9	 2491.0	...
3190593	  778.6	  625.4	 2490.0	...
MSG	3190594 0000 _ Number On
3190594	  778.5	  625.0	 2491.0	...
3190595	  778.5	  625.1	 2492.0	...
3190596	  778.8	  625.2	 2493.0	...
3190597	  779.1	  625.4	 2493.0	...
3190598	  779.2	  625.5	 2493.0	...
3190599	  779.0	  625.6	 2492.0	...
3190600	  778.7	  625.6	 2491.0	...
3190601	  778.9	  625.2	 2490.0	...
3190602	  779.0	  624.8	 2493.0	...
3190603	  779.4	  624.6	 2495.0	...
3190604	  779.8	  625.3	 2498.0	...
3190605	  779.6	  626.0	 2497.0	...
3190606	  779.1	  626.1	 2497.0	...
3190607	  778.8	  625.6	 2497.0	...
3190608	  778.9	  625.1	 2498.0	...
3190609	  779.1	  624.9	 2498.0	...
3190610	  779.2	  624.8	 2498.0	...
3190611	  779.3	  624.7	 2497.0	...
3190612	  779.5	  624.9	 2495.0	...
3190613	  779.7	  625.2	 2494.0	...
3190614	  779.7	  625.5	 2493.0	...
3190615	  779.7	  625.6	 2493.0	...
3190616	  779.6	  625.6	 2491.0	...
3190617	  779.5	  625.4	 2489.0	...
3190618	  779.4	  625.4	 2488.0	...
3190619	  779.2	  624.9	 2488.0	...
3190620	  779.0	  624.4	 2488.0	...
3190621	  779.3	  623.8	 2488.0	...
3190622	  779.6	  623.6	 2488.0	...
3190623	  779.9	  623.6	 2487.0	...
3190624	  779.7	  624.4	 2488.0	...
3190625	  779.4	  625.1	 2489.0	...
3190626	  779.3	  625.5	 2492.0	...
3190627	  779.4	  625.1	 2495.0	...
3190628	  779.6	  624.7	 2498.0	...
3190629	  779.7	  624.3	 2500.0	...
3190630	  779.9	  624.2	 2500.0	...
3190631	  779.8	  624.1	 2501.0	...
3190632	  779.5	  624.2	 2502.0	...
3190633	  779.3	  624.2	 2503.0	...
3190634	  779.4	  624.4	 2503.0	...
3190635	  779.5	  624.8	 2502.0	...
3190636	  779.5	  625.2	 2501.0	...
3190637	  779.6	  625.5	 2497.0	...
3190638	  779.7	  625.4	 2494.0	...
3190639	  779.8	  625.2	 2492.0	...
3190640	  779.9	  625.2	 2492.0	...
3190641	  779.9	  625.2	 2491.0	...
3190642	  780.1	  625.2	 2491.0	...
3190643	  780.2	  625.2	 2494.0	...
3190644	  780.3	  625.0	 2497.0	...
3190645	  780.1	  624.5	 2501.0	...
3190646	  780.0	  623.9	 2497.0	...
3190647	  779.9	  623.7	 2494.0	...
3190648	  780.0	  623.9	 2494.0	...
3190649	  780.1	  624.7	 2496.0	...
3190650	  780.3	  625.4	 2498.0	...
3190651	  780.3	  626.1	 2498.0	...
3190652	  780.4	  626.2	 2499.0	...
3190653	  780.4	  626.2	 2499.0	...
3190654	  780.2	  626.0	 2500.0	...
3190655	  780.1	  625.7	 2499.0	...
3190656	  779.8	  625.6	 2498.0	...
3190657	  779.6	  625.6	 2497.0	...
3190658	  779.4	  625.3	 2497.0	...
3190659	  779.5	  625.1	 2500.0	...
3190660	  779.7	  624.8	 2503.0	...
3190661	  779.9	  624.7	 2506.0	...
3190662	  780.1	  625.2	 2506.0	...
3190663	  780.2	  625.6	 2504.0	...
3190664	  780.4	  626.0	 2501.0	...
3190665	  780.6	  625.8	 2497.0	...
3190666	  780.8	  625.5	 2496.0	...
3190667	  780.7	  625.4	 2495.0	...
3190668	  780.7	  625.3	 2495.0	...
3190669	  780.5	  625.2	 2496.0	...
3190670	  780.2	  624.9	 2496.0	...
3190671	  780.4	  624.4	 2495.0	...
3190672	  780.9	  624.0	 2495.0	...
3190673	  780.9	  624.1	 2497.0	...
3190674	  780.5	  624.9	 2498.0	...
3190675	  780.2	  625.6	 2500.0	...
3190676	  780.3	  626.2	 2500.0	...
3190677	  780.5	  626.1	 2501.0	...
3190678	  780.8	  626.0	 2501.0	...
3190679	  781.0	  626.0	 2502.0	...
3190680	  781.3	  625.9	 2502.0	...
3190681	  781.3	  626.0	 2502.0	...
3190682	  781.1	  626.0	 2502.0	...
3190683	  780.8	  626.1	 2502.0	...
3190684	  780.6	  625.7	 2502.0	...
3190685	  780.7	  625.3	 2501.0	...
3190686	  780.6	  625.2	 2501.0	...
3190687	  780.3	  625.5	 2502.0	...
3190688	  780.0	  625.9	 2503.0	...
3190689	  780.3	  625.9	 2501.0	...
3190690	  780.7	  625.8	 2499.0	...
3190691	  781.1	  625.8	 2499.0	...
3190692	  780.7	  625.7	 2501.0	...
3190693	  780.4	  625.6	 2501.0	...
3190694	  780.6	  625.3	 2498.0	...
3190695	  781.1	  625.3	 2499.0	...
3190696	  781.6	  625.5	 2502.0	...
3190697	  781.6	  625.5	 2505.0	...
3190698	  781.5	  625.3	 2505.0	...
3190699	  781.4	  625.2	 2504.0	...
3190700	  781.4	  625.2	 2503.0	...
3190701	  781.3	  625.2	 2500.0	...
3190702	  781.2	  625.2	 2498.0	...
3190703	  781.1	  625.1	 2499.0	...
3190704	  781.1	  625.1	 2502.0	...
3190705	  781.2	  624.9	 2503.0	...
3190706	  781.4	  624.7	 2501.0	...
3190707	  781.7	  625.0	 2499.0	...
3190708	  781.8	  625.5	 2498.0	...
3190709	  781.7	  626.1	 2498.0	...
3190710	  781.5	  626.2	 2498.0	...
3190711	  781.2	  626.3	 2498.0	...
3190712	  780.9	  626.1	 2497.0	...
3190713	  780.5	  626.0	 2496.0	...
3190714	  780.2	  625.9	 2497.0	...
3190715	  780.3	  625.7	 2499.0	...
3190716	  780.6	  624.9	 2501.0	...
3190717	  780.8	  624.2	 2502.0	...
3190718	  780.9	  624.2	 2500.0	...
3190719	  781.0	  624.6	 2499.0	...
3190720	  781.2	  624.8	 2499.0	...
3190721	  781.5	  624.7	 2499.0	...
3190722	  781.5	  624.7	 2500.0	...
3190723	  781.6	  624.8	 2502.0	...
3190724	  781.6	  624.9	 2503.0	...
3190725	  781.7	  624.7	 2504.0	...
3190726	  781.4	  624.7	 2503.0	...
3190727	  781.3	  624.6	 2505.0	...
3190728	  781.1	  624.5	 2509.0	...
3190729	  781.3	  624.5	 2512.0	...
3190730	  781.4	  624.6	 2512.0	...
3190731	  781.4	  624.8	 2512.0	...
3190732	  781.5	  624.9	 2511.0	...
3190733	  781.3	  625.0	 2510.0	...
3190734	  781.3	  625.2	 2509.0	...
3190735	  781.2	  625.6	 2506.0	...
3190736	  781.3	  626.0	 2504.0	...
3190737	  781.5	  626.2	 2505.0	...
3190738	  781.6	  626.4	 2508.0	...
3190739	  781.6	  626.3	 2509.0	...
3190740	  781.4	  625.9	 2508.0	...
3190741	  781.3	  625.5	 2507.0	...
3190742	  781.5	  625.2	 2506.0	...
3190743	  781.7	  625.2	 2506.0	...
3190744	  781.8	  625.1	 2505.0	...
3190745	  781.7	  625.1	 2505.0	...
3190746	  781.7	  624.9	 2505.0	...
3190747	  781.6	  624.7	 2505.0	...
3190748	  781.7	  624.5	 2505.0	...
3190749	  781.8	  624.4	 2506.0	...
3190750	  782.0	  624.5	 2509.0	...
3190751	  782.0	  624.9	 2511.0	...
3190752	  782.0	  625.5	 2514.0	...
3190753	  781.9	  626.2	 2515.0	...
3190754	  781.9	  626.7	 2514.0	...
3190755	  781.9	  626.5	 2512.0	...
3190756	  781.9	  626.0	 2509.0	...
3190757	  781.9	  625.8	 2508.0	...
3190758	  781.9	  626.2	 2509.0	...
3190759	  781.9	  626.5	 2510.0	...
3190760	  782.0	  626.5	 2512.0	...
3190761	  782.1	  626.6	 2513.0	...
3190762	  781.9	  626.6	 2515.0	...
3190763	  781.7	  626.6	 2516.0	...
3190764	  781.5	  626.9	 2517.0	...
3190765	  781.6	  627.2	 2517.0	...
3190766	  781.7	  627.6	 2519.0	...
3190767	  781.8	  627.5	 2520.0	...
3190768	  781.8	  627.3	 2521.0	...
3190769	  781.8	  627.2	 2521.0	...
3190770	  781.8	  626.9	 2519.0	...
3190771	  781.8	  626.8	 2516.0	...
3190772	  781.8	  626.6	 2513.0	...
3190773	  781.5	  626.5	 2513.0	...
3190774	  781.2	  626.5	 2512.0	...
3190775	  781.1	  626.4	 2512.0	...
3190776	  781.3	  626.4	 2511.0	...
3190777	  781.5	  626.7	 2511.0	...
3190778	  781.4	  627.0	 2513.0	...
3190779	  781.4	  627.4	 2515.0	...
3190780	  781.5	  627.5	 2517.0	...
3190781	  781.7	  627.1	 2514.0	...
3190782	  781.8	  626.7	 2512.0	...
3190783	  781.9	  626.6	 2509.0	...
3190784	  782.0	  626.9	 2509.0	...
3190785	  782.0	  627.3	 2512.0	...
3190786	  781.9	  627.3	 2515.0	...
3190787	  781.7	  627.4	 2517.0	...
3190788	  781.6	  627.5	 2515.0	...
3190789	  781.7	  627.6	 2514.0	...
3190790	  781.9	  627.6	 2514.0	...
3190791	  782.2	  627.7	 2515.0	...
3190792	  782.3	  627.9	 2516.0	...
3190793	  782.2	  628.1	 2516.0	...
3190794	  782.3	  628.2	 2517.0	...
3190795	  782.4	  628.0	 2516.0	...
3190796	  782.5	  627.6	 2515.0	...
3190797	  782.5	  627.3	 2515.0	...
3190798	  782.6	  627.3	 2514.0	...
3190799	  782.4	  627.2	 2513.0	...
3190800	  782.3	  627.0	 2512.0	...
3190801	  782.1	  626.9	 2512.0	...
3190802	  782.1	  626.9	 2512.0	...
3190803	  782.2	  627.1	 2512.0	...
3190804	  782.2	  627.4	 2512.0	...
3190805	  782.4	  627.7	 2512.0	...
3190806	  782.5	  627.9	 2513.0	...
3190807	  782.5	  628.0	 2511.0	...
3190808	  782.2	  628.2	 2510.0	...
3190809	  781.9	  628.4	 2510.0	...
3190810	  782.2	  628.3	 2512.0	...
3190811	  782.5	  628.2	 2514.0	...
3190812	  782.6	  627.9	 2513.0	...
3190813	  782.3	  627.6	 2512.0	...
3190814	  782.0	  627.3	 2512.0	...
3190815	  782.4	  627.3	 2512.0	...
3190816	  782.8	  627.4	 2513.0	...
3190817	  783.1	  627.5	 2513.0	...
3190818	  783.0	  627.3	 2514.0	...
3190819	  782.9	  627.1	 2515.0	...
3190820	  782.8	  627.0	 2517.0	...
3190821	  782.8	  627.2	 2514.0	...
3190822	  782.7	  627.3	 2513.0	...
3190823	  782.7	  627.3	 2511.0	...
3190824	  782.7	  627.4	 2510.0	...
3190825	  783.0	  627.5	 2509.0	...
3190826	  783.3	  627.6	 2507.0	...
3190827	  783.8	  627.6	 2508.0	...
3190828	  784.0	  627.5	 2507.0	...
3190829	  784.0	  627.2	 2507.0	...
3190830	  783.7	  627.0	 2507.0	...
3190831	  783.6	  627.0	 2511.0	...
3190832	  783.5	  627.2	 2516.0	...
3190833	  783.5	  627.3	 2518.0	...
3190834	  783.3	  627.6	 2516.0	...
3190835	  783.0	  627.8	 2515.0	...
3190836	  783.1	  628.1	 2517.0	...
3190837	  783.1	  628.1	 2514.0	...
3190838	  783.3	  627.6	 2510.0	...
3190839	  783.3	  627.2	 2505.0	...
3190840	  783.4	  626.8	 2506.0	...
3190841	  783.5	  627.0	 2508.0	...
3190842	  783.6	  627.1	 2509.0	...
3190843	  783.5	  627.2	 2509.0	...
3190844	  783.4	  627.4	 2508.0	...
3190845	  783.2	  627.7	 2508.0	...
3190846	  783.2	  628.0	 2509.0	...
3190847	  783.1	  628.2	 2510.0	...
3190848	  783.0	  627.8	 2509.0	...
3190849	  782.7	  627.3	 2508.0	...
3190850	  782.5	  626.7	 2506.0	...
3190851	  782.5	  626.5	 2506.0	...
3190852	  782.7	  626.5	 2506.0	...
3190853	  783.1	  626.8	 2510.0	...
3190854	  783.4	  627.2	 2514.0	...
3190855	  783.5	  627.3	 2518.0	...
3190856	  783.5	  627.3	 2519.0	...
3190857	  783.4	  627.4	 2520.0	...
3190858	  783.5	  627.3	 2520.0	...
3190859	  783.6	  627.3	 2517.0	...
3190860	  783.7	  627.3	 2513.0	...
3190861	  783.8	  627.1	 2510.0	...
3190862	  783.8	  627.0	 2509.0	...
3190863	  783.9	  626.9	 2509.0	...
3190864	  784.0	  626.9	 2509.0	...
3190865	  783.8	  626.9	 2509.0	...
3190866	  783.5	  626.9	 2510.0	...
3190867	  783.3	  627.0	 2511.0	...
3190868	  783.4	  626.9	 2511.0	...
3190869	  783.5	  627.0	 2512.0	...
3190870	  783.4	  627.0	 2512.0	...
3190871	  783.4	  626.9	 2513.0	...
3190872	  783.3	  626.7	 2513.0	...
3190873	  783.2	  626.6	 2513.0	...
3190874	  783.1	  626.6	 2514.0	...
3190875	  783.1	  626.8	 2515.0	...
3190876	  783.3	  626.9	 2513.0	...
3190877	  783.5	  627.1	 2511.0	...
3190878	  783.5	  627.1	 2509.0	...
3190879	  783.4	  627.1	 2508.0	...
3190880	  783.3	  627.1	 2508.0	...
3190881	  783.2	  627.0	 2507.0	...
3190882	  783.2	  627.0	 2507.0	...
3190883	  783.1	  626.9	 2507.0	...
3190884	  783.3	  627.0	 2507.0	...
3190885	  783.6	  626.9	 2506.0	...
3190886	  783.7	  626.7	 2504.0	...
3190887	  783.6	  626.6	 2502.0	...
3190888	  783.6	  626.8	 2504.0	...
3190889	  783.7	  627.4	 2508.0	...
3190890	  783.6	  628.1	 2512.0	...
3190891	  783.5	  628.4	 2512.0	...
3190892	  783.5	  628.4	 2511.0	...
3190893	  783.5	  628.3	 2511.0	...
3190894	  783.5	  628.3	 2512.0	...
3190895	  783.5	  628.2	 2513.0	...
3190896	  783.7	  628.3	 2513.0	...
3190897	  783.9	  628.4	 2511.0	...
MSG	3190898 0000 _ Number Off
3190898	  784.1	  628.5	 2509.0	...
3190899	  784.1	  628.4	 2507.0	...
3190900	  784.0	  628.3	 2506.0	...
3190901	  784.0	  628.3	 2509.0	...
3190902	  784.0	  628.3	 2512.0	...
3190903	  784.0	  628.3	 2515.0	...
3190904	  784.0	  628.5	 2514.0	...
3190905	  784.0	  628.6	 2515.0	...
3190906	  784.2	  628.4	 2515.0	...
3190907	  784.4	  628.1	 2516.0	...
3190908	  784.7	  627.8	 2516.0	...
3190909	  784.8	  628.0	 2517.0	...
3190910	  784.8	  628.1	 2519.0	...
3190911	  784.8	  628.3	 2521.0	...
3190912	  784.8	  628.5	 2522.0	...
3190913	  784.8	  628.6	 2522.0	...
3190914	  784.8	  628.1	 2521.0	...
3190915	  784.8	  627.5	 2519.0	...
3190916	  784.9	  627.0	 2518.0	...
3190917	  784.9	  627.2	 2519.0	...
3190918	  785.1	  627.3	 2521.0	...
3190919	  785.3	  627.4	 2523.0	...
3190920	  785.5	  627.6	 2523.0	...
3190921	  785.6	  627.9	 2524.0	...
3190922	  785.6	  628.2	 2525.0	...
3190923	  785.3	  628.2	 2526.0	...
3190924	  785.1	  628.2	 2524.0	...
3190925	  784.9	  628.3	 2522.0	...
3190926	  784.9	  628.6	 2520.0	...
3190927	  784.8	  628.7	 2519.0	...
3190928	  784.8	  628.5	 2517.0	...
3190929	  784.8	  628.4	 2516.0	...
3190930	  784.8	  628.2	 2516.0	...
3190931	  784.9	  628.1	 2518.0	...
3190932	  784.9	  627.4	 2519.0	...
3190933	  784.8	  626.8	 2520.0	...
3190934	  784.9	  626.8	 2517.0	...
3190935	  785.0	  627.3	 2513.0	...
3190936	  785.0	  628.1	 2510.0	...
3190937	  785.0	  628.4	 2510.0	...
3190938	  785.1	  628.5	 2511.0	...
3190939	  785.5	  628.4	 2512.0	...
3190940	  785.8	  628.3	 2514.0	...
3190941	  785.9	  628.5	 2517.0	...
3190942	  785.8	  628.5	 2519.0	...
3190943	  785.7	  628.4	 2519.0	...
3190944	  785.5	  628.3	 2519.0	...
3190945	  785.4	  628.6	 2518.0	...
3190946	  785.4	  628.9	 2519.0	...
3190947	  785.4	  629.0	 2520.0	...
3190948	  785.4	  628.7	 2521.0	...
3190949	  785.5	  628.4	 2522.0	...
3190950	  785.5	  628.2	 2522.0	...
3190951	  785.6	  628.3	 2521.0	...
3190952	  785.6	  628.5	 2519.0	...
3190953	  785.6	  628.6	 2518.0	...
3190954	  785.6	  628.5	 2519.0	...
3190955	  785.6	  628.4	 2521.0	...
3190956	  785.6	  628.3	 2523.0	...
3190957	  785.4	  628.4	 2523.0	...
3190958	  785.3	  628.4	 2522.0	...
3190959	  785.1	  628.4	 2521.0	...
3190960	  785.2	  628.3	 2522.0	...
3190961	  785.1	  628.3	 2523.0	...
3190962	  785.1	  628.3	 2523.0	...
3190963	  785.1	  628.1	 2522.0	...
3190964	  785.2	  628.0	 2520.0	...
3190965	  785.4	  628.0	 2519.0	...
3190966	  785.3	  628.1	 2519.0	...
3190967	  785.1	  628.4	 2520.0	...
3190968	  784.9	  628.4	 2520.0	...
3190969	  784.9	  628.5	 2520.0	...
3190970	  784.9	  628.6	 2522.0	...
3190971	  785.4	  628.6	 2523.0	...
3190972	  785.8	  628.4	 2527.0	...
3190973	  786.0	  628.2	 2529.0	...
3190974	  785.7	  628.0	 2528.0	...
3190975	  785.7	  627.8	 2524.0	...
3190976	  786.0	  627.8	 2521.0	...
3190977	  786.2	  627.8	 2522.0	...
3190978	  786.1	  627.8	 2523.0	...
3190979	  786.1	  627.9	 2523.0	...
3190980	  786.1	  628.0	 2524.0	...
3190981	  786.2	  628.3	 2524.0	...
3190982	  786.2	  628.6	 2524.0	...
3190983	  786.1	  628.3	 2523.0	...
3190984	  785.9	  627.8	 2522.0	...
3190985	  785.7	  627.2	 2519.0	...
3190986	  785.6	  627.1	 2518.0	...
3190987	  785.6	  626.9	 2517.0	...
3190988	  785.6	  626.7	 2517.0	...
3190989	  785.6	  626.7	 2518.0	...
3190990	  785.8	  626.7	 2520.0	...
3190991	  786.0	  626.8	 2521.0	...
3190992	  786.0	  626.9	 2522.0	...
3190993	  785.8	  626.9	 2522.0	...
3190994	  785.5	  626.9	 2522.0	...
3190995	  785.4	  626.9	 2523.0	...
3190996	  785.6	  626.9	 2522.0	...
3190997	  785.8	  626.8	 2522.0	...
3190998	  786.1	  626.7	 2521.0	...
3190999	  786.0	  626.6	 2521.0	...
3191000	  785.9	  626.5	 2520.0	...
3191001	  786.0	  626.8	 2519.0	...
3191002	  786.0	  627.2	 2517.0	...
3191003	  786.0	  627.1	 2516.0	...
3191004	  786.1	  626.7	 2515.0	...
3191005	  786.3	  626.4	 2515.0	...
3191006	  786.3	  626.4	 2514.0	...
3191007	  786.2	  626.4	 2513.0	...
3191008	  786.0	  626.4	 2514.0	...
3191009	  785.9	  626.3	 2515.0	...
3191010	  785.9	  626.3	 2517.0	...
3191011	  785.8	  626.3	 2517.0	...
3191012	  785.8	  626.5	 2517.0	...
3191013	  785.9	  626.7	 2517.0	...
3191014	  785.9	  626.8	 2517.0	...
3191015	  785.8	  626.6	 2517.0	...
3191016	  785.8	  625.9	 2516.0	...
3191017	  785.8	  625.4	 2515.0	...
3191018	  785.9	  625.2	 2514.0	...
3191019	  786.0	  625.2	 2516.0	...
3191020	  786.3	  625.3	 2518.0	...
3191021	  786.5	  625.1	 2518.0	...
3191022	  786.7	  625.0	 2519.0	...
3191023	  786.5	  625.0	 2520.0	...
3191024	  786.4	  625.3	 2520.0	...
3191025	  786.4	  625.7	 2520.0	...
3191026	  786.6	  625.3	 2522.0	...
3191027	  786.7	  624.5	 2524.0	...
3191028	  786.7	  624.3	 2526.0	...
3191029	  786.7	  624.7	 2527.0	...
3191030	  786.7	  625.1	 2526.0	...
3191031	  786.7	  625.1	 2526.0	...
3191032	  786.5	  625.3	 2526.0	...
3191033	  786.3	  625.5	 2527.0	...
3191034	  786.2	  625.6	 2528.0	...
3191035	  786.2	  625.4	 2527.0	...
3191036	  786.2	  625.2	 2526.0	...
3191037	  786.2	  625.2	 2526.0	...
3191038	  786.2	  625.5	 2527.0	...
3191039	  786.2	  625.7	 2528.0	...
3191040	  786.2	  625.3	 2531.0	...
3191041	  786.1	  624.7	 2533.0	...
3191042	  786.0	  624.4	 2535.0	...
3191043	  785.7	  624.7	 2535.0	...
3191044	  785.7	  625.0	 2535.0	...
3191045	  785.5	  624.9	 2535.0	...
3191046	  785.5	  624.8	 2535.0	...
3191047	  785.5	  624.8	 2534.0	...
3191048	  785.7	  625.3	 2536.0	...
3191049	  785.8	  625.7	 2538.0	...
3191050	  785.8	  626.0	 2540.0	...
3191051	  785.8	  625.7	 2538.0	...
3191052	  785.8	  625.4	 2537.0	...
3191053	  785.8	  625.1	 2537.0	...
3191054	  785.7	  624.9	 2538.0	...
3191055	  785.7	  624.9	 2538.0	...
3191056	  785.7	  624.9	 2538.0	...
3191057	  785.8	  624.9	 2538.0	...
3191058	  785.9	  624.9	 2538.0	...
3191059	  785.9	  624.8	 2537.0	...
3191060	  785.8	  624.6	 2537.0	...
3191061	  785.8	  625.2	 2538.0	...
3191062	  785.7	  625.8	 2539.0	...
3191063	  785.7	  625.8	 2540.0	...
3191064	  785.8	  625.0	 2539.0	...
3191065	  785.8	  624.2	 2538.0	...
3191066	  785.9	  624.0	 2538.0	...
3191067	  786.1	  623.7	 2538.0	...
3191068	  786.2	  623.6	 2539.0	...
3191069	  786.3	  623.6	 2538.0	...
3191070	  786.2	  624.2	 2538.0	...
3191071	  786.3	  624.7	 2538.0	...
3191072	  786.3	  625.2	 2539.0	...
3191073	  786.1	  625.2	 2540.0	...
3191074	  785.9	  625.1	 2542.0	...
3191075	  785.8	  625.0	 2544.0	...
3191076	  785.9	  624.9	 2543.0	...
3191077	  785.9	  624.8	 2542.0	...
3191078	  785.8	  624.8	 2541.0	...
3191079	  785.8	  624.9	 2541.0	...
3191080	  785.7	  625.0	 2541.0	...
3191081	  785.6	  624.9	 2542.0	...
3191082	  785.7	  624.7	 2542.0	...
3191083	  785.8	  624.4	 2543.0	...
3191084	  785.9	  624.6	 2545.0	...
3191085	  786.0	  624.9	 2547.0	...
3191086	  785.9	  625.1	 2550.0	...
3191087	  785.9	  625.2	 2551.0	...
3191088	  786.4	  625.3	 2551.0	...
3191089	  786.9	  625.3	 2550.0	...
3191090	  787.4	  625.2	 2548.0	...
3191091	  787.2	  625.5	 2548.0	...
3191092	  786.9	  625.8	 2545.0	...
3191093	  786.6	  626.0	 2541.0	...
3191094	  786.4	  625.9	 2537.0	...
3191095	  786.2	  625.8	 2537.0	...
3191096	  786.0	  625.8	 2538.0	...
3191097	  786.1	  625.5	 2540.0	...
3191098	  786.4	  625.2	 2540.0	...
3191099	  786.7	  625.1	 2540.0	...
3191100	  786.6	  625.4	 2541.0	...
3191101	  786.5	  625.9	 2541.0	...
3191102	  786.4	  626.1	 2546.0	...
3191103	  786.4	  626.2	 2550.0	...
3191104	  786.2	  626.4	 2552.0	...
3191105	  786.0	  626.5	 2549.0	...
3191106	  786.0	  626.3	 2546.0	...
3191107	  786.0	  626.0	 2546.0	...
3191108	  786.1	  625.8	 2546.0	...
MSG	3191109 0000 _ Number On
3191109	  786.1	  625.9	 2547.0	...
3191110	  786.1	  626.1	 2549.0	...
3191111	  786.1	  626.3	 2548.0	...
3191112	  786.0	  626.4	 2546.0	...
3191113	  785.9	  626.5	 2544.0	...
3191114	  786.0	  626.4	 2544.0	...
3191115	  786.2	  626.3	 2544.0	...
3191116	  786.4	  626.2	 2546.0	...
3191117	  786.4	  625.7	 2548.0	...
3191118	  786.5	  625.4	 2550.0	...
3191119	  786.6	  625.0	 2550.0	...
3191120	  786.7	  625.3	 2550.0	...
3191121	  786.6	  625.4	 2548.0	...
3191122	  786.5	  625.6	 2545.0	...
3191123	  786.4	  625.9	 2544.0	...
3191124	  786.0	  626.2	 2545.0	...
3191125	  785.7	  626.3	 2547.0	...
3191126	  785.4	  626.3	 2547.0	...
3191127	  785.5	  626.2	 2547.0	...
3191128	  785.8	  626.2	 2548.0	...
3191129	  785.9	  626.1	 2549.0	...
3191130	  785.9	  626.0	 2550.0	...
3191131	  785.6	  626.0	 2550.0	...
3191132	  785.4	  626.1	 2550.0	...
3191133	  785.1	  626.3	 2550.0	...
3191134	  785.2	  626.0	 2550.0	...
3191135	  785.4	  625.6	 2550.0	...
3191136	  785.6	  625.4	 2551.0	...
3191137	  785.8	  625.6	 2552.0	...
3191138	  786.1	  625.8	 2552.0	...
3191139	  786.2	  625.7	 2552.0	...
3191140	  786.1	  625.7	 2554.0	...
3191141	  786.0	  625.6	 2556.0	...
3191142	  786.0	  625.5	 2558.0	...
3191143	  786.2	  625.3	 2559.0	...
3191144	  786.4	  625.1	 2561.0	...
3191145	  786.7	  625.1	 2561.0	...
3191146	  786.9	  625.5	 2561.0	...
3191147	  787.1	  625.9	 2560.0	...
3191148	  787.1	  626.2	 2561.0	...
3191149	  787.0	  625.9	 2562.0	...
3191150	  786.9	  625.4	 2561.0	...
3191151	  786.8	  625.0	 2558.0	...
3191152	  786.6	  625.0	 2556.0	...
3191153	  786.2	  625.1	 2557.0	...
3191154	  785.7	  625.3	 2556.0	...
3191155	  785.6	  625.2	 2555.0	...
3191156	  786.0	  625.2	 2554.0	...
3191157	  786.3	  625.2	 2554.0	...
3191158	  786.4	  625.2	 2554.0	...
3191159	  786.2	  625.2	 2555.0	...
3191160	  786.1	  625.3	 2556.0	...
3191161	  786.2	  625.1	 2556.0	...
3191162	  786.4	  624.8	 2555.0	...
3191163	  786.7	  624.5	 2555.0	...
3191164	  786.7	  624.7	 2556.0	...
3191165	  786.7	  625.0	 2557.0	...
3191166	  786.7	  625.4	 2558.0	...
3191167	  786.7	  625.5	 2558.0	...
3191168	  786.7	  625.5	 2559.0	...
3191169	  786.7	  625.7	 2561.0	...
3191170	  786.8	  625.9	 2563.0	...
3191171	  786.6	  625.7	 2563.0	...
3191172	  786.3	  625.5	 2563.0	...
3191173	  786.1	  625.4	 2562.0	...
3191174	  786.2	  625.8	 2562.0	...
3191175	  786.3	  625.6	 2562.0	...
3191176	  786.5	  625.1	 2561.0	...
3191177	  786.7	  624.6	 2560.0	...
3191178	  786.7	  624.4	 2558.0	...
3191179	  786.6	  624.7	 2557.0	...
3191180	  786.6	  624.8	 2557.0	...
3191181	  786.7	  624.9	 2557.0	...
3191182	  786.7	  624.7	 2557.0	...
3191183	  786.8	  625.1	 2557.0	...
3191184	  786.8	  625.6	 2558.0	...
3191185	  786.9	  626.0	 2559.0	...
3191186	  786.9	  626.0	 2560.0	...
3191187	  786.7	  626.1	 2561.0	...
3191188	  786.5	  625.7	 2561.0	...
3191189	  786.3	  625.3	 2561.0	...
3191190	  786.3	  624.9	 2561.0	...
3191191	  786.3	  624.7	 2561.0	...
3191192	  786.2	  624.7	 2562.0	...
3191193	  786.0	  624.6	 2562.0	...
3191194	  785.8	  624.4	 2562.0	...
3191195	  785.5	  624.1	 2562.0	...
3191196	  785.6	  624.2	 2561.0	...
3191197	  785.8	  624.5	 2560.0	...
3191198	  786.1	  624.9	 2560.0	...
3191199	  786.1	  624.9	 2560.0	...
3191200	  786.0	  624.9	 2560.0	...
3191201	  786.0	  624.8	 2560.0	...
3191202	  786.0	  624.6	 2560.0	...
3191203	  786.0	  624.4	 2561.0	...
3191204	  785.9	  624.3	 2563.0	...
3191205	  785.9	  624.3	 2566.0	...
3191206	  785.8	  624.4	 2567.0	...
3191207	  785.9	  624.6	 2569.0	...
3191208	  786.0	  624.9	 2571.0	...
3191209	  786.1	  625.0	 2572.0	...
3191210	  786.1	  625.1	 2570.0	...
3191211	  785.9	  624.6	 2568.0	...
3191212	  785.8	  624.1	 2566.0	...
3191213	  786.3	  623.7	 2566.0	...
3191214	  786.9	  623.6	 2566.0	...
3191215	  787.0	  623.6	 2566.0	...
3191216	  786.5	  623.8	 2566.0	...
3191217	  786.1	  624.1	 2566.0	...
3191218	  785.8	  624.4	 2566.0	...
3191219	  785.4	  624.3	 2567.0	...
3191220	  785.6	  624.6	 2568.0	...
3191221	  786.1	  624.8	 2568.0	...
3191222	  786.4	  625.0	 2567.0	...
3191223	  786.2	  624.9	 2566.0	...
3191224	  786.1	  624.7	 2566.0	...
3191225	  786.1	  624.7	 2568.0	...
3191226	  786.2	  624.4	 2570.0	...
3191227	  785.9	  624.0	 2571.0	...
3191228	  785.6	  623.7	 2570.0	...
3191229	  785.3	  623.6	 2569.0	...
3191230	  785.3	  623.6	 2568.0	...
3191231	  785.3	  623.7	 2568.0	...
3191232	  785.3	  624.0	 2571.0	...
3191233	  785.4	  624.2	 2574.0	...
3191234	  785.6	  624.1	 2577.0	...
3191235	  785.7	  623.7	 2577.0	...
3191236	  785.8	  623.4	 2576.0	...
3191237	  785.9	  623.9	 2576.0	...
3191238	  786.1	  624.4	 2573.0	...
3191239	  786.2	  624.7	 2571.0	...
3191240	  786.3	  624.8	 2570.0	...
3191241	  786.2	  624.9	 2571.0	...
3191242	  786.0	  625.0	 2573.0	...
3191243	  786.1	  625.1	 2576.0	...
3191244	  786.4	  624.9	 2576.0	...
3191245	  786.4	  624.5	 2576.0	...
3191246	  786.0	  624.1	 2577.0	...
3191247	  785.8	  624.3	 2578.0	...
3191248	  785.7	  624.8	 2578.0	...
3191249	  785.7	  624.9	 2578.0	...
3191250	  785.5	  624.5	 2577.0	...
3191251	  785.4	  624.2	 2578.0	...
3191252	  785.5	  624.1	 2577.0	...
3191253	  785.6	  624.1	 2576.0	...
3191254	  785.9	  623.9	 2574.0	...
3191255	  786.1	  623.8	 2572.0	...
3191256	  786.3	  623.7	 2572.0	...
3191257	  786.2	  623.7	 2575.0	...
3191258	  786.2	  623.7	 2577.0	...
3191259	  786.2	  623.7	 2578.0	...
3191260	  786.1	  623.7	 2579.0	...
3191261	  786.0	  623.7	 2580.0	...
3191262	  785.9	  623.9	 2580.0	...
3191263	  785.9	  624.2	 2579.0	...
3191264	  785.9	  624.2	 2580.0	...
3191265	  786.3	  624.0	 2580.0	...
3191266	  786.7	  624.0	 2579.0	...
3191267	  786.9	  624.2	 2579.0	...
3191268	  786.6	  624.4	 2578.0	...
3191269	  786.3	  624.4	 2579.0	...
3191270	  786.1	  624.0	 2579.0	...
3191271	  786.0	  623.6	 2579.0	...
3191272	  786.0	  623.6	 2578.0	...
3191273	  786.2	  624.0	 2578.0	...
3191274	  786.1	  623.9	 2578.0	...
3191275	  785.8	  623.4	 2578.0	...
3191276	  785.5	  623.6	 2580.0	...
3191277	  785.5	  624.7	 2582.0	...
3191278	  785.8	  625.8	 2585.0	...
3191279	  785.9	  626.0	 2587.0	...
3191280	  786.1	  625.8	 2589.0	...
3191281	  786.3	  625.1	 2589.0	...
3191282	  786.5	  624.6	 2585.0	...
3191283	  786.3	  624.2	 2580.0	...
3191284	  785.9	  624.3	 2575.0	...
3191285	  785.3	  624.4	 2577.0	...
3191286	  785.1	  624.4	 2579.0	...
3191287	  785.2	  624.3	 2582.0	...
3191288	  785.6	  624.2	 2583.0	...
3191289	  786.0	  624.1	 2582.0	...
3191290	  786.1	  624.0	 2582.0	...
3191291	  786.2	  623.9	 2581.0	...
3191292	  786.3	  623.8	 2580.0	...
3191293	  786.4	  623.7	 2580.0	...
3191294	  786.4	  623.8	 2582.0	...
3191295	  786.0	  624.0	 2585.0	...
3191296	  785.7	  624.2	 2588.0	...
3191297	  785.7	  624.2	 2590.0	...
3191298	  786.0	  624.4	 2590.0	...
3191299	  786.4	  624.6	 2587.0	...
3191300	  786.5	  624.9	 2586.0	...
3191301	  786.6	  624.5	 2585.0	...
3191302	  786.7	  624.0	 2586.0	...
3191303	  786.7	  623.6	 2587.0	...
3191304	  786.5	  623.7	 2588.0	...
3191305	  786.5	  623.7	 2589.0	...
3191306	  786.4	  623.5	 2590.0	...
3191307	  786.1	  623.1	 2589.0	...
3191308	  785.7	  622.8	 2587.0	...
3191309	  785.5	  622.6	 2585.0	...
3191310	  785.6	  622.6	 2585.0	...
3191311	  785.8	  622.8	 2586.0	...
3191312	  785.8	  623.0	 2586.0	...
3191313	  785.8	  623.2	 2587.0	...
3191314	  786.1	  623.6	 2586.0	...
3191315	  786.3	  623.9	 2586.0	...
3191316	  786.0	  624.2	 2585.0	...
3191317	  785.5	  624.2	 2585.0	...
3191318	  785.2	  624.2	 2586.0	...
3191319	  785.6	  624.1	 2588.0	...
3191320	  785.9	  624.3	 2591.0	...
3191321	  785.9	  624.5	 2591.0	...
3191322	  785.9	  624.8	 2592.0	...
3191323	  786.0	  624.9	 2590.0	...
3191324	  786.2	  624.9	 2588.0	...
3191325	  786.5	  624.8	 2586.0	...
3191326	  786.5	  624.7	 2586.0	...
3191327	  786.2	  624.6	 2586.0	...
3191328	  785.9	  624.3	 2585.0	...
3191329	  785.9	  623.9	 2585.0	...
3191330	  785.9	  623.6	 2586.0	...
3191331	  786.0	  624.0	 2586.0	...
3191332	  786.0	  624.6	 2586.0	...
3191333	  786.1	  624.5	 2586.0	...
3191334	  786.3	  623.9	 2586.0	...
3191335	  786.5	  623.6	 2588.0	...
3191336	  786.6	  624.4	 2589.0	...
3191337	  786.6	  625.2	 2591.0	...
3191338	  786.4	  625.4	 2590.0	...
3191339	  786.1	  625.3	 2588.0	...
3191340	  785.8	  625.2	 2587.0	...
3191341	  785.7	  624.7	 2588.0	...
3191342	  785.6	  624.2	 2590.0	...
3191343	  785.5	  623.7	 2591.0	...
3191344	  785.3	  623.7	 2591.0	...
3191345	  784.9	  623.7	 2591.0	...
3191346	  784.5	  623.9	 2591.0	...
3191347	  785.0	  624.0	 2589.0	...
3191348	  785.6	  624.1	 2588.0	...
3191349	  786.2	  624.1	 2587.0	...
3191350	  786.1	  624.1	 2587.0	...
3191351	  786.0	  624.1	 2586.0	...
3191352	  786.0	  624.1	 2586.0	...
3191353	  786.1	  624.1	 2586.0	...
3191354	  786.1	  624.0	 2587.0	...
3191355	  786.1	  624.0	 2588.0	...
3191356	  786.0	  624.0	 2587.0	...
3191357	  785.6	  623.9	 2587.0	...
3191358	  785.3	  623.9	 2586.0	...
3191359	  785.0	  623.8	 2585.0	...
3191360	  785.0	  623.6	 2583.0	...
3191361	  785.3	  623.3	 2582.0	...
3191362	  785.6	  622.9	 2581.0	...
3191363	  785.9	  622.7	 2583.0	...
3191364	  785.7	  622.6	 2585.0	...
3191365	  785.5	  622.7	 2586.0	...
3191366	  785.3	  623.2	 2585.0	...
3191367	  785.5	  623.5	 2583.0	...
3191368	  785.7	  623.9	 2583.0	...
3191369	  785.8	  623.8	 2584.0	...
3191370	  785.5	  623.8	 2584.0	...
3191371	  785.2	  623.6	 2584.0	...
3191372	  785.0	  623.5	 2583.0	...
3191373	  785.1	  623.4	 2583.0	...
3191374	  785.2	  623.4	 2583.0	...
3191375	  785.2	  623.9	 2584.0	...
3191376	  785.3	  624.4	 2584.0	...
3191377	  785.3	  624.8	 2583.0	...
3191378	  785.3	  624.6	 2582.0	...
3191379	  785.3	  624.3	 2583.0	...
3191380	  785.2	  624.0	 2586.0	...
3191381	  785.2	  623.7	 2589.0	...
3191382	  785.1	  623.5	 2589.0	...
3191383	  785.1	  623.3	 2587.0	...
3191384	  784.9	  623.5	 2585.0	...
3191385	  784.8	  623.8	 2582.0	...
3191386	  785.1	  623.5	 2583.0	...
3191387	  785.5	  623.0	 2583.0	...
3191388	  785.9	  622.9	 2584.0	...
3191389	  785.6	  623.4	 2584.0	...
3191390	  785.3	  623.4	 2583.0	...
3191391	  785.1	  622.9	 2583.0	...
3191392	  785.2	  622.5	 2583.0	...
3191393	  785.3	  622.6	 2583.0	...
3191394	  785.2	  622.8	 2583.0	...
3191395	  785.1	  623.0	 2582.0	...
3191396	  785.0	  623.2	 2584.0	...
3191397	  784.9	  623.4	 2585.0	...
3191398	  784.9	  623.3	 2587.0	...
3191399	  784.9	  623.4	 2587.0	...
3191400	  784.9	  623.4	 2590.0	...
3191401	  784.9	  623.3	 2592.0	...
3191402	  784.9	  623.3	 2593.0	...
3191403	  785.1	  623.4	 2594.0	...
3191404	  785.3	  623.5	 2592.0	...
3191405	  785.4	  623.5	 2590.0	...
3191406	  785.4	  623.5	 2588.0	...
3191407	  785.3	  623.5	 2589.0	...
3191408	  785.2	  623.4	 2589.0	...
3191409	  785.3	  623.5	 2590.0	...
3191410	  785.5	  623.6	 2591.0	...
3191411	  785.7	  623.7	 2592.0	...
3191412	  785.8	  623.6	 2593.0	...
MSG	3191413 0000 _ Number Off
3191413	  785.9	  623.4	 2594.0	...
3191414	  785.9	  623.2	 2592.0	...
3191415	  785.9	  623.0	 2591.0	...
3191416	  785.9	  622.8	 2589.0	...
3191417	  785.9	  622.7	 2590.0	...
3191418	  785.9	  622.6	 2590.0	...
3191419	  785.9	  622.6	 2590.0	...
3191420	  785.9	  622.7	 2591.0	...
3191421	  785.9	  622.8	 2589.0	...
3191422	  785.7	  622.9	 2587.0	...
3191423	  785.5	  622.9	 2584.0	...
3191424	  785.5	  622.8	 2584.0	...
3191425	  785.6	  622.8	 2584.0	...
3191426	  785.6	  622.7	 2583.0	...
3191427	  785.7	  622.6	 2586.0	...
3191428	  785.8	  622.5	 2588.0	...
3191429	  786.0	  622.4	 2590.0	...
3191430	  785.8	  622.3	 2587.0	...
3191431	  785.5	  622.7	 2584.0	...
3191432	  785.2	  623.1	 2585.0	...
3191433	  785.2	  623.5	 2588.0	...
3191434	  785.2	  623.4	 2591.0	...
3191435	  785.1	  623.6	 2591.0	...
3191436	  785.0	  623.9	 2590.0	...
3191437	  785.0	  624.2	 2590.0	...
3191438	  785.0	  624.2	 2591.0	...
3191439	  785.1	  623.9	 2590.0	...
3191440	  785.2	  623.5	 2589.0	...
3191441	  785.3	  623.0	 2589.0	...
3191442	  785.3	  623.0	 2589.0	...
3191443	  785.5	  622.8	 2591.0	...
3191444	  785.6	  622.7	 2592.0	...
3191445	  785.8	  622.6	 2594.0	...
3191446	  786.1	  622.5	 2593.0	...
3191447	  786.1	  622.6	 2591.0	...
3191448	  785.9	  622.7	 2590.0	...
3191449	  785.7	  622.8	 2589.0	...
3191450	  786.1	  622.7	 2589.0	...
3191451	  786.5	  622.7	 2589.0	...
3191452	  786.6	  622.7	 2589.0	...
3191453	  786.4	  622.8	 2588.0	...
3191454	  786.1	  623.0	 2586.0	...
3191455	  786.1	  623.0	 2584.0	...
3191456	  786.1	  623.0	 2584.0	...
3191457	  786.2	  623.0	 2584.0	...
3191458	  786.3	  623.0	 2585.0	...
3191459	  786.3	  623.0	 2587.0	...
3191460	  786.2	  623.0	 2588.0	...
3191461	  786.1	  623.1	 2589.0	...
3191462	  786.1	  623.2	 2590.0	...
3191463	  786.0	  623.2	 2591.0	...
3191464	  786.0	  623.3	 2593.0	...
3191465	  786.0	  623.3	 2593.0	...
3191466	  786.0	  623.4	 2592.0	...
3191467	  786.0	  623.4	 2591.0	...
3191468	  786.1	  623.2	 2591.0	...
3191469	  786.5	  622.6	 2591.0	...
3191470	  786.8	  622.1	 2593.0	...
3191471	  787.0	  621.6	 2594.0	...
3191472	  787.0	  621.7	 2592.0	...
3191473	  786.9	  621.7	 2590.0	...
3191474	  786.7	  622.4	 2588.0	...
3191475	  786.5	  623.0	 2590.0	...
3191476	  786.3	  623.7	 2591.0	...
3191477	  786.4	  623.6	 2592.0	...
3191478	  786.5	  623.5	 2592.0	...
3191479	  786.6	  623.4	 2593.0	...
3191480	  786.6	  623.4	 2595.0	...
3191481	  786.7	  623.3	 2598.0	...
3191482	  786.7	  623.3	 2601.0	...
3191483	  786.7	  623.3	 2600.0	...
3191484	  786.7	  623.4	 2599.0	...
3191485	  786.8	  623.1	 2597.0	...
3191486	  786.8	  622.7	 2597.0	...
3191487	  786.8	  622.3	 2598.0	...
3191488	  786.7	  623.0	 2599.0	...
3191489	  786.6	  623.7	 2600.0	...
3191490	  786.5	  624.3	 2600.0	...
3191491	  786.6	  624.1	 2598.0	...
3191492	  786.7	  623.9	 2595.0	...
3191493	  786.8	  623.7	 2593.0	...
3191494	  786.8	  623.5	 2593.0	...
3191495	  786.8	  623.7	 2594.0	...
3191496	  786.6	  623.8	 2596.0	...
3191497	  786.4	  623.8	 2597.0	...
3191498	  786.2	  623.5	 2598.0	...
3191499	  786.2	  623.3	 2598.0	...
3191500	  786.2	  623.2	 2597.0	...
3191501	  786.2	  623.3	 2597.0	...
3191502	  786.1	  623.3	 2598.0	...
3191503	  786.0	  623.4	 2601.0	...
3191504	  785.9	  623.7	 2604.0	...
3191505	  786.2	  623.9	 2606.0	...
3191506	  786.7	  624.0	 2609.0	...
3191507	  787.1	  623.8	 2610.0	...
3191508	  787.1	  623.8	 2610.0	...
3191509	  787.1	  623.9	 2612.0	...
3191510	  787.0	  624.0	 2612.0	...
3191511	  786.8	  624.0	 2612.0	...
3191512	  786.6	  624.1	 2611.0	...
3191513	  786.5	  624.1	 2608.0	...
3191514	  786.4	  624.2	 2606.0	...
3191515	  786.5	  624.4	 2604.0	...
3191516	  786.5	  624.5	 2604.0	...
3191517	  786.5	  624.5	 2604.0	...
3191518	  786.5	  624.4	 2603.0	...
3191519	  786.5	  624.4	 2602.0	...
3191520	  786.5	  624.1	 2604.0	...
3191521	  786.5	  623.7	 2607.0	...
3191522	  786.6	  623.4	 2609.0	...
3191523	  786.8	  623.6	 2608.0	...
3191524	  786.9	  623.8	 2606.0	...
3191525	  787.0	  624.1	 2605.0	...
3191526	  786.8	  624.0	 2604.0	...
3191527	  786.7	  623.9	 2605.0	...
3191528	  786.7	  623.8	 2604.0	...
3191529	  786.6	  623.8	 2604.0	...
3191530	  786.5	  624.3	 2604.0	...
3191531	  786.4	  624.8	 2605.0	...
3191532	  786.4	  625.3	 2606.0	...
3191533	  786.4	  625.3	 2607.0	...
3191534	  786.4	  625.4	 2606.0	...
3191535	  786.4	  625.4	 2606.0	...
3191536	  786.4	  625.4	 2606.0	...
3191537	  786.4	  625.2	 2608.0	...
3191538	  786.5	  625.0	 2609.0	...
3191539	  786.4	  624.9	 2609.0	...
3191540	  786.3	  624.4	 2611.0	...
3191541	  786.1	  624.0	 2612.0	...
3191542	  786.1	  623.8	 2614.0	...
3191543	  786.4	  624.0	 2615.0	...
3191544	  786.6	  624.3	 2613.0	...
3191545	  786.8	  624.3	 2610.0	...
3191546	  786.7	  623.9	 2608.0	...
3191547	  786.8	  623.6	 2608.0	...
3191548	  786.9	  623.2	 2608.0	...
3191549	  787.0	  623.1	 2609.0	...
3191550	  787.1	  622.9	 2609.0	...
3191551	  787.0	  622.7	 2608.0	...
3191552	  787.1	  622.8	 2608.0	...
3191553	  787.1	  622.9	 2607.0	...
3191554	  787.1	  623.0	 2606.0	...
3191555	  786.9	  623.0	 2606.0	...
3191556	  786.4	  622.9	 2606.0	...
3191557	  786.0	  622.9	 2607.0	...
3191558	  785.7	  622.7	 2608.0	...
3191559	  785.6	  622.5	 2604.0	...
3191560	  785.7	  622.9	 2600.0	...
3191561	  785.8	  623.2	 2598.0	...
3191562	  785.9	  623.6	 2598.0	...
3191563	  786.1	  623.4	 2599.0	...
3191564	  786.4	  623.4	 2598.0	...
3191565	  786.7	  623.4	 2599.0	...
3191566	  786.6	  623.5	 2601.0	...
3191567	  786.5	  623.5	 2601.0	...
3191568	  786.3	  623.6	 2600.0	...
3191569	  786.3	  623.5	 2599.0	...
3191570	  786.4	  623.5	 2600.0	...
3191571	  786.4	  623.5	 2600.0	...
3191572	  786.5	  623.5	 2599.0	...
3191573	  786.6	  623.5	 2597.0	...
3191574	  786.5	  623.5	 2595.0	...
3191575	  786.5	  623.4	 2595.0	...
3191576	  786.9	  623.3	 2597.0	...
3191577	  787.2	  623.1	 2598.0	...
3191578	  787.6	  622.8	 2597.0	...
3191579	  787.5	  622.8	 2596.0	...
3191580	  787.3	  622.8	 2597.0	...
3191581	  787.1	  622.9	 2599.0	...
3191582	  786.9	  622.7	 2602.0	...
3191583	  786.9	  622.6	 2601.0	...
3191584	  787.0	  622.7	 2601.0	...
3191585	  787.1	  622.7	 2600.0	...
3191586	  786.9	  622.8	 2599.0	...
3191587	  786.6	  623.0	 2599.0	...
3191588	  786.3	  623.1	 2600.0	...
3191589	  786.2	  623.5	 2601.0	...
3191590	  786.1	  623.8	 2601.0	...
3191591	  786.7	  623.9	 2603.0	...
3191592	  787.3	  623.8	 2605.0	...
3191593	  787.4	  623.7	 2607.0	...
3191594	  786.8	  623.5	 2609.0	...
3191595	  786.3	  623.3	 2608.0	...
3191596	  786.5	  623.1	 2606.0	...
3191597	  786.5	  623.1	 2605.0	...
3191598	  786.4	  623.2	 2604.0	...
3191599	  786.2	  623.3	 2605.0	...
3191600	  786.6	  623.3	 2604.0	...
3191601	  787.1	  623.4	 2604.0	...
3191602	  787.7	  623.4	 2603.0	...
3191603	  787.7	  623.5	 2602.0	...
3191604	  787.3	  623.4	 2601.0	...
3191605	  786.8	  623.3	 2600.0	...
3191606	  786.8	  623.4	 2600.0	...
3191607	  787.2	  623.7	 2600.0	...
3191608	  787.4	  624.0	 2601.0	...
3191609	  787.2	  624.0	 2604.0	...
3191610	  786.9	  624.2	 2605.0	...
3191611	  786.8	  624.3	 2606.0	...
3191612	  786.7	  623.9	 2604.0	...
3191613	  786.8	  623.4	 2603.0	...
3191614	  786.9	  622.7	 2602.0	...
3191615	  787.0	  622.3	 2603.0	...
3191616	  787.0	  622.0	 2605.0	...
3191617	  787.0	  622.1	 2607.0	...
3191618	  787.0	  622.2	 2609.0	...
3191619	  787.0	  622.3	 2610.0	...
3191620	  787.0	  622.5	 2609.0	...
3191621	  786.9	  622.8	 2608.0	...
3191622	  786.9	  623.2	 2608.0	...
3191623	  787.0	  623.3	 2608.0	...
3191624	  787.1	  623.2	 2608.0	...
MSG	3191625 0000 _ Number On
3191625	  787.1	  623.0	 2608.0	...
3191626	  787.0	  623.6	 2608.0	...
3191627	  786.9	  624.4	 2607.0	...
3191628	  786.8	  625.1	 2607.0	...
3191629	  786.7	  624.7	 2607.0	...
3191630	  786.8	  624.5	 2608.0	...
3191631	  786.9	  624.5	 2608.0	...
3191632	  787.0	  623.8	 2608.0	...
3191633	  787.0	  622.9	 2607.0	...
3191634	  787.0	  622.2	 2606.0	...
3191635	  787.0	  622.5	 2606.0	...
3191636	  787.2	  622.7	 2606.0	...
3191637	  787.4	  622.5	 2605.0	...
3191638	  787.6	  622.3	 2604.0	...
3191639	  787.5	  622.1	 2603.0	...
3191640	  787.4	  622.1	 2602.0	...
3191641	  787.3	  622.1	 2602.0	...
3191642	  787.2	  622.1	 2604.0	...
3191643	  787.2	  622.0	 2605.0	...
3191644	  787.1	  622.0	 2607.0	...
3191645	  787.2	  622.1	 2608.0	...
3191646	  787.1	  622.2	 2608.0	...
3191647	  786.9	  622.0	 2608.0	...
3191648	  786.8	  621.7	 2608.0	...
3191649	  786.7	  621.4	 2608.0	...
3191650	  786.7	  621.1	 2608.0	...
3191651	  786.5	  620.8	 2608.0	...
3191652	  786.3	  620.5	 2607.0	...
3191653	  786.6	  620.4	 2606.0	...
3191654	  786.9	  620.5	 2605.0	...
3191655	  787.2	  620.9	 2605.0	...
3191656	  787.5	  621.4	 2607.0	...
3191657	  788.0	  621.7	 2609.0	...
3191658	  788.6	  621.8	 2610.0	...
3191659	  788.7	  621.7	 2610.0	...
3191660	  788.5	  621.6	 2609.0	...
3191661	  788.2	  621.6	 2609.0	...
3191662	  787.7	  621.7	 2610.0	...
3191663	  787.6	  621.4	 2610.0	...
3191664	  787.6	  621.0	 2610.0	...
3191665	  787.7	  620.6	 2613.0	...
3191666	  787.8	  620.5	 2615.0	...
3191667	  787.9	  620.4	 2617.0	...
3191668	  787.9	  620.9	 2618.0	...
3191669	  787.9	  621.6	 2618.0	...
3191670	  787.8	  622.4	 2618.0	...
3191671	  787.5	  622.5	 2617.0	...
3191672	  787.2	  622.6	 2614.0	...
3191673	  787.2	  622.3	 2610.0	...
3191674	  787.4	  622.1	 2606.0	...
3191675	  787.6	  622.1	 2604.0	...
3191676	  787.7	  622.3	 2605.0	...
3191677	  787.8	  622.3	 2607.0	...
3191678	  787.8	  622.1	 2610.0	...
3191679	  787.7	  621.9	 2611.0	...
3191680	  787.6	  621.6	 2612.0	...
3191681	  787.5	  621.4	 2613.0	...
3191682	  787.4	  621.3	 2615.0	...
3191683	  787.4	  621.1	 2615.0	...
3191684	  787.4	  620.9	 2616.0	...
3191685	  787.5	  620.6	 2617.0	...
3191686	  787.5	  620.4	 2616.0	...
3191687	  787.5	  620.2	 2614.0	...
3191688	  787.6	  620.2	 2611.0	...
3191689	  787.6	  619.6	 2610.0	...
3191690	  787.7	  618.9	 2609.0	...
3191691	  787.7	  618.9	 2609.0	...
3191692	  787.8	  619.6	 2609.0	...
3191693	  787.7	  620.2	 2610.0	...
3191694	  787.5	  620.1	 2612.0	...
3191695	  787.4	  620.0	 2614.0	...
3191696	  787.4	  620.0	 2617.0	...
3191697	  787.3	  619.8	 2619.0	...
3191698	  787.2	  619.7	 2621.0	...
3191699	  787.2	  619.7	 2621.0	...
3191700	  787.3	  619.7	 2622.0	...
3191701	  787.3	  619.6	 2622.0	...
3191702	  787.6	  619.5	 2622.0	...
3191703	  787.8	  619.5	 2622.0	...
3191704	  787.6	  619.7	 2622.0	...
3191705	  787.1	  619.7	 2623.0	...
3191706	  786.6	  619.7	 2624.0	...
3191707	  786.8	  619.6	 2625.0	...
3191708	  787.0	  619.6	 2626.0	...
3191709	  786.9	  619.8	 2628.0	...
3191710	  786.7	  620.1	 2629.0	...
3191711	  786.4	  620.2	 2628.0	...
3191712	  786.4	  620.2	 2627.0	...
3191713	  786.5	  620.2	 2627.0	...
3191714	  786.8	  620.2	 2628.0	...
3191715	  787.0	  620.2	 2629.0	...
3191716	  787.2	  620.2	 2629.0	...
3191717	  787.2	  620.2	 2629.0	...
3191718	  787.3	  620.1	 2631.0	...
3191719	  787.4	  620.0	 2632.0	...
3191720	  787.2	  620.1	 2633.0	...
3191721	  786.9	  620.3	 2634.0	...
3191722	  786.7	  620.5	 2631.0	...
3191723	  786.6	  620.6	 2629.0	...
3191724	  786.6	  620.6	 2628.0	...
3191725	  786.6	  620.5	 2631.0	...
3191726	  787.0	  620.4	 2634.0	...
3191727	  787.5	  620.5	 2636.0	...
3191728	  787.9	  620.6	 2637.0	...
3191729	  788.0	  620.8	 2637.0	...
3191730	  788.0	  620.9	 2637.0	...
3191731	  787.8	  620.9	 2635.0	...
3191732	  787.7	  620.9	 2633.0	...
3191733	  787.7	  620.8	 2632.0	...
3191734	  787.6	  620.8	 2634.0	...
3191735	  787.5	  620.7	 2637.0	...
3191736	  787.3	  620.6	 2641.0	...
3191737	  787.2	  620.5	 2643.0	...
3191738	  787.2	  620.5	 2642.0	...
3191739	  787.4	  620.6	 2640.0	...
3191740	  787.5	  620.8	 2639.0	...
3191741	  787.6	  620.8	 2638.0	...
3191742	  787.8	  620.9	 2638.0	...
3191743	  788.0	  621.0	 2638.0	...
3191744	  788.0	  621.2	 2638.0	...
3191745	  787.9	  621.2	 2639.0	...
3191746	  787.7	  621.2	 2639.0	...
3191747	  787.3	  621.2	 2640.0	...
3191748	  786.9	  621.0	 2640.0	...
3191749	  786.7	  620.9	 2640.0	...
3191750	  786.8	  620.9	 2640.0	...
3191751	  787.1	  621.0	 2641.0	...
3191752	  787.4	  621.0	 2642.0	...
3191753	  787.5	  621.3	 2643.0	...
3191754	  787.6	  621.6	 2644.0	...
3191755	  787.6	  621.8	 2644.0	...
3191756	  787.5	  621.6	 2646.0	...
3191757	  787.4	  621.5	 2647.0	...
3191758	  787.2	  621.5	 2648.0	...
3191759	  787.1	  621.7	 2648.0	...
3191760	  787.0	  621.8	 2649.0	...
3191761	  787.0	  621.9	 2651.0	...
3191762	  787.0	  621.8	 2653.0	...
3191763	  787.2	  621.3	 2654.0	...
3191764	  787.3	  620.8	 2654.0	...
3191765	  787.5	  620.4	 2655.0	...
3191766	  787.5	  620.2	 2654.0	...
3191767	  787.5	  620.0	 2654.0	...
3191768	  787.5	  620.1	 2653.0	...
3191769	  787.3	  620.6	 2653.0	...
3191770	  787.1	  621.1	 2653.0	...
3191771	  786.9	  621.7	 2654.0	...
3191772	  787.0	  622.0	 2654.0	...
3191773	  787.0	  622.2	 2656.0	...
3191774	  787.1	  621.9	 2656.0	...
3191775	  787.3	  621.7	 2657.0	...
3191776	  787.4	  621.8	 2657.0	...
3191777	  787.3	  622.0	 2656.0	...
3191778	  787.2	  622.1	 2656.0	...
3191779	  787.1	  622.0	 2654.0	...
3191780	  787.0	  622.2	 2652.0	...
3191781	  786.8	  622.4	 2649.0	...
3191782	  786.6	  622.7	 2648.0	...
3191783	  786.5	  622.7	 2652.0	...
3191784	  786.6	  622.7	 2656.0	...
3191785	  786.8	  622.5	 2660.0	...
3191786	  786.8	  622.1	 2660.0	...
3191787	  786.7	  621.9	 2661.0	...
3191788	  786.6	  621.5	 2661.0	...
3191789	  786.7	  621.3	 2660.0	...
3191790	  786.9	  621.0	 2657.0	...
3191791	  787.2	  620.8	 2654.0	...
3191792	  787.0	  620.6	 2655.0	...
3191793	  786.9	  620.5	 2656.0	...
3191794	  786.8	  620.7	 2656.0	...
3191795	  786.8	  621.3	 2656.0	...
3191796	  786.8	  621.8	 2656.0	...
3191797	  786.8	  622.2	 2656.0	...
3191798	  787.0	  622.0	 2656.0	...
3191799	  787.2	  621.6	 2657.0	...
3191800	  787.2	  621.0	 2657.0	...
3191801	  787.0	  620.6	 2658.0	...
3191802	  786.7	  620.5	 2658.0	...
3191803	  786.8	  620.7	 2659.0	...
3191804	  786.8	  620.9	 2662.0	...
3191805	  786.9	  620.9	 2665.0	...
3191806	  787.0	  621.3	 2667.0	...
3191807	  787.1	  621.7	 2667.0	...
3191808	  786.8	  622.1	 2667.0	...
3191809	  786.3	  621.8	 2667.0	...
3191810	  785.8	  621.5	 2666.0	...
3191811	  785.7	  621.4	 2666.0	...
3191812	  786.0	  621.3	 2665.0	...
3191813	  786.2	  621.3	 2666.0	...
3191814	  786.4	  621.2	 2667.0	...
3191815	  786.6	  621.1	 2668.0	...
3191816	  786.9	  621.0	 2667.0	...
3191817	  786.8	  621.3	 2667.0	...
3191818	  786.4	  621.6	 2670.0	...
3191819	  786.0	  621.9	 2673.0	...
3191820	  786.0	  621.9	 2674.0	...
3191821	  786.3	  621.8	 2672.0	...
3191822	  786.5	  621.8	 2671.0	...
3191823	  786.6	  621.8	 2672.0	...
3191824	  786.5	  621.7	 2674.0	...
3191825	  786.6	  621.4	 2675.0	...
3191826	  786.6	  621.0	 2673.0	...
3191827	  786.5	  620.9	 2671.0	...
3191828	  786.4	  621.1	 2669.0	...
3191829	  786.3	  621.1	 2669.0	...
3191830	  786.4	  620.9	 2670.0	...
3191831	  786.4	  620.6	 2670.0	...
3191832	  786.4	  620.5	 2672.0	...
3191833	  786.4	  620.7	 2674.0	...
3191834	  786.3	  621.1	 2676.0	...
3191835	  786.1	  621.4	 2676.0	...
3191836	  786.0	  621.3	 2675.0	...
3191837	  786.0	  621.1	 2673.0	...
3191838	  786.0	  621.0	 2674.0	...
3191839	  786.0	  621.1	 2675.0	...
3191840	  786.0	  621.5	 2675.0	...
3191841	  786.0	  621.9	 2674.0	...
3191842	  786.0	  622.0	 2673.0	...
3191843	  786.1	  621.7	 2672.0	...
3191844	  786.3	  621.5	 2672.0	...
3191845	  786.4	  621.3	 2674.0	...
3191846	  786.4	  621.2	 2677.0	...
3191847	  786.3	  621.1	 2678.0	...
3191848	  786.2	  621.0	 2677.0	...
3191849	  786.2	  621.1	 2675.0	...
3191850	  786.2	  621.2	 2675.0	...
3191851	  786.3	  621.4	 2676.0	...
3191852	  786.3	  621.3	 2679.0	...
3191853	  786.4	  621.2	 2681.0	...
3191854	  786.2	  621.2	 2682.0	...
3191855	  786.0	  621.5	 2683.0	...
3191856	  785.9	  622.1	 2682.0	...
3191857	  785.9	  622.7	 2682.0	...
3191858	  785.8	  622.9	 2682.0	...
3191859	  785.7	  622.5	 2681.0	...
3191860	  785.8	  622.2	 2681.0	...
3191861	  785.9	  622.2	 2680.0	...
3191862	  786.1	  622.3	 2680.0	...
3191863	  785.8	  622.2	 2680.0	...
3191864	  785.6	  622.0	 2680.0	...
3191865	  785.9	  621.8	 2680.0	...
3191866	  786.3	  621.8	 2679.0	...
3191867	  786.3	  622.0	 2679.0	...
3191868	  786.0	  622.2	 2678.0	...
3191869	  785.8	  622.5	 2677.0	...
3191870	  785.9	  622.5	 2681.0	...
3191871	  786.0	  622.4	 2685.0	...
3191872	  786.0	  622.3	 2687.0	...
3191873	  785.7	  622.1	 2685.0	...
3191874	  785.5	  622.2	 2686.0	...
3191875	  785.4	  622.2	 2688.0	...
3191876	  785.6	  622.2	 2690.0	...
3191877	  785.8	  622.1	 2691.0	...
3191878	  785.9	  622.0	 2692.0	...
3191879	  786.0	  621.7	 2692.0	...
3191880	  786.1	  621.3	 2692.0	...
3191881	  786.0	  621.0	 2693.0	...
3191882	  785.8	  621.2	 2695.0	...
3191883	  785.9	  621.5	 2691.0	...
3191884	  786.1	  621.7	 2687.0	...
3191885	  786.3	  621.8	 2684.0	...
3191886	  786.3	  621.8	 2684.0	...
3191887	  786.2	  621.8	 2686.0	...
3191888	  786.2	  621.8	 2688.0	...
3191889	  786.1	  622.0	 2690.0	...
3191890	  786.1	  622.1	 2691.0	...
3191891	  786.0	  622.0	 2690.0	...
3191892	  785.9	  621.7	 2690.0	...
3191893	  785.9	  621.8	 2693.0	...
3191894	  786.0	  622.3	 2696.0	...
3191895	  786.0	  622.4	 2696.0	...
3191896	  786.0	  622.0	 2693.0	...
3191897	  786.0	  621.6	 2690.0	...
3191898	  786.0	  621.5	 2691.0	...
3191899	  786.1	  621.6	 2691.0	...
3191900	  786.4	  621.7	 2691.0	...
3191901	  786.7	  621.8	 2693.0	...
3191902	  786.5	  621.9	 2694.0	...
3191903	  786.1	  622.1	 2695.0	...
3191904	  785.7	  622.4	 2694.0	...
3191905	  785.7	  622.3	 2694.0	...
3191906	  785.7	  622.0	 2694.0	...
3191907	  785.6	  621.9	 2694.0	...
3191908	  785.6	  622.0	 2694.0	...
3191909	  785.7	  622.2	 2694.0	...
3191910	  785.9	  622.4	 2693.0	...
3191911	  785.8	  622.7	 2692.0	...
3191912	  785.5	  622.7	 2692.0	...
3191913	  785.7	  622.5	 2691.0	...
3191914	  786.1	  622.1	 2691.0	...
3191915	  786.6	  621.9	 2692.0	...
3191916	  786.7	  621.7	 2694.0	...
3191917	  786.7	  621.7	 2695.0	...
3191918	  786.7	  622.2	 2697.0	...
3191919	  786.7	  622.7	 2698.0	...
3191920	  786.7	  623.1	 2698.0	...
3191921	  786.8	  623.0	 2698.0	...
3191922	  786.9	  622.8	 2697.0	...
3191923	  786.6	  622.7	 2697.0	...
3191924	  786.3	  622.6	 2696.0	...
3191925	  786.0	  622.5	 2695.0	...
3191926	  786.1	  622.4	 2694.0	...
3191927	  785.8	  622.4	 2693.0	...
3191928	  785.4	  622.2	 2693.0	...
MSG	3191929 0000 _ Number Off
3191929	  785.2	  622.0	 2694.0	...
3191930	  785.2	  621.5	 2694.0	...
3191931	  785.5	  621.2	 2694.0	...
3191932	  785.8	  621.6	 2694.0	...
3191933	  786.0	  622.3	 2694.0	...
3191934	  786.0	  622.8	 2693.0	...
3191935	  785.9	  622.4	 2692.0	...
3191936	  785.8	  622.0	 2691.0	...
3191937	  785.8	  621.9	 2692.0	...
3191938	  785.8	  621.8	 2693.0	...
3191939	  785.8	  622.0	 2693.0	...
3191940	  785.9	  622.3	 2693.0	...
3191941	  785.9	  622.5	 2692.0	...
3191942	  785.9	  622.7	 2691.0	...
3191943	  785.8	  622.8	 2691.0	...
3191944	  785.6	  622.8	 2695.0	...
3191945	  785.5	  622.8	 2698.0	...
3191946	  785.5	  622.6	 2699.0	...
3191947	  785.6	  622.4	 2697.0	...
3191948	  785.9	  622.0	 2696.0	...
3191949	  786.2	  621.7	 2697.0	...
3191950	  786.5	  621.5	 2698.0	...
3191951	  786.5	  621.7	 2699.0	...
3191952	  786.4	  621.9	 2700.0	...
3191953	  786.2	  622.1	 2699.0	...
3191954	  786.2	  622.2	 2698.0	...
3191955	  786.3	  622.1	 2697.0	...
3191956	  786.4	  622.0	 2698.0	...
3191957	  786.3	  621.8	 2700.0	...
3191958	  786.2	  621.8	 2700.0	...
3191959	  786.1	  621.8	 2698.0	...
3191960	  786.1	  621.8	 2696.0	...
3191961	  786.1	  621.9	 2695.0	...
3191962	  786.1	  621.8	 2695.0	...
3191963	  786.0	  621.5	 2695.0	...
3191964	  785.9	  621.2	 2696.0	...
3191965	  785.9	  620.9	 2697.0	...
3191966	  785.9	  621.1	 2697.0	...
3191967	  786.0	  621.3	 2696.0	...
3191968	  786.0	  621.8	 2695.0	...
3191969	  785.8	  622.0	 2695.0	...
3191970	  785.6	  622.2	 2696.0	...
3191971	  785.3	  622.1	 2696.0	...
3191972	  785.0	  622.0	 2696.0	...
3191973	  784.8	  622.2	 2696.0	...
3191974	  785.0	  622.6	 2697.0	...
3191975	  785.3	  622.9	 2698.0	...
3191976	  785.6	  622.7	 2701.0	...
3191977	  785.5	  622.4	 2702.0	...
3191978	  785.3	  622.1	 2703.0	...
3191979	  785.1	  622.0	 2703.0	...
3191980	  785.2	  621.8	 2703.0	...
3191981	  785.4	  621.9	 2703.0	...
3191982	  785.6	  622.2	 2704.0	...
3191983	  785.6	  622.5	 2702.0	...
3191984	  785.5	  622.5	 2700.0	...
3191985	  785.4	  622.2	 2700.0	...
3191986	  785.4	  621.9	 2701.0	...
3191987	  785.7	  621.7	 2703.0	...
3191988	  785.9	  621.7	 2702.0	...
3191989	  785.8	  621.9	 2699.0	...
3191990	  785.4	  622.2	 2697.0	...
3191991	  785.1	  622.5	 2699.0	...
3191992	  785.2	  622.4	 2701.0	...
3191993	  785.3	  622.4	 2704.0	...
3191994	  785.4	  622.5	 2705.0	...
3191995	  785.5	  622.5	 2705.0	...
3191996	  785.5	  622.3	 2705.0	...
3191997	  785.5	  622.2	 2705.0	...
3191998	  785.5	  622.2	 2705.0	...
3191999	  785.5	  622.3	 2706.0	...
3192000	  785.5	  622.4	 2704.0	...
3192001	  785.5	  622.4	 2701.0	...
3192002	  785.4	  622.5	 2699.0	...
3192003	  785.3	  622.7	 2698.0	...
3192004	  785.3	  622.8	 2699.0	...
3192005	  785.3	  622.7	 2700.0	...
3192006	  785.2	  622.7	 2701.0	...
3192007	  785.2	  622.6	 2701.0	...
3192008	  785.0	  622.4	 2701.0	...
3192009	  784.8	  622.2	 2701.0	...
3192010	  784.6	  622.2	 2701.0	...
3192011	  784.6	  622.2	 2702.0	...
3192012	  784.5	  622.3	 2702.0	...
3192013	  784.6	  622.2	 2703.0	...
3192014	  784.8	  622.3	 2703.0	...
3192015	  785.2	  622.3	 2703.0	...
3192016	  785.5	  622.4	 2704.0	...
3192017	  785.5	  622.4	 2705.0	...
3192018	  785.2	  622.5	 2703.0	...
3192019	  784.9	  622.6	 2700.0	...
3192020	  784.6	  622.7	 2696.0	...
3192021	  784.6	  622.8	 2695.0	...
3192022	  784.9	  622.9	 2694.0	...
3192023	  785.3	  622.6	 2695.0	...
3192024	  785.7	  622.3	 2695.0	...
3192025	  785.6	  621.9	 2698.0	...
3192026	  785.5	  621.9	 2701.0	...
3192027	  785.5	  621.9	 2703.0	...
3192028	  785.6	  621.9	 2702.0	...
3192029	  785.7	  622.2	 2701.0	...
3192030	  785.8	  622.4	 2699.0	...
3192031	  785.8	  622.5	 2699.0	...
3192032	  785.3	  622.4	 2697.0	...
3192033	  784.8	  622.4	 2696.0	...
3192034	  784.3	  622.4	 2695.0	...
3192035	  784.6	  622.3	 2695.0	...
3192036	  784.8	  622.2	 2695.0	...
3192037	  785.1	  622.2	 2693.0	...
3192038	  785.4	  622.3	 2693.0	...
3192039	  785.6	  622.4	 2691.0	...
3192040	  785.6	  622.5	 2690.0	...
3192041	  785.0	  623.1	 2689.0	...
3192042	  784.4	  623.6	 2689.0	...
3192043	  783.9	  624.2	 2688.0	...
3192044	  783.9	  624.0	 2691.0	...
3192045	  783.9	  623.9	 2693.0	...
3192046	  784.0	  623.9	 2694.0	...
3192047	  784.1	  623.8	 2693.0	...
3192048	  784.2	  623.4	 2691.0	...
3192049	  784.2	  623.1	 2690.0	...
3192050	  784.2	  623.0	 2690.0	...
3192051	  784.3	  623.0	 2689.0	...
3192052	  784.4	  623.1	 2689.0	...
3192053	  784.4	  623.2	 2689.0	...
3192054	  784.4	  623.3	 2690.0	...
3192055	  784.5	  623.6	 2691.0	...
3192056	  784.6	  624.0	 2693.0	...
3192057	  784.5	  623.9	 2695.0	...
3192058	  784.3	  623.5	 2696.0	...
3192059	  784.2	  623.0	 2697.0	...
3192060	  784.2	  623.0	 2697.0	...
3192061	  784.0	  622.9	 2697.0	...
3192062	  783.9	  622.8	 2697.0	...
3192063	  783.7	  622.8	 2697.0	...
3192064	  783.9	  622.7	 2695.0	...
3192065	  784.0	  622.6	 2694.0	...
3192066	  784.3	  622.6	 2693.0	...
3192067	  784.4	  622.6	 2693.0	...
3192068	  784.2	  622.7	 2694.0	...
3192069	  783.9	  622.8	 2695.0	...
3192070	  783.6	  623.0	 2693.0	...
3192071	  783.7	  623.0	 2692.0	...
3192072	  783.9	  622.9	 2691.0	...
3192073	  784.0	  622.9	 2693.0	...
3192074	  783.8	  623.1	 2694.0	...
3192075	  783.4	  623.4	 2694.0	...
3192076	  783.5	  623.7	 2693.0	...
3192077	  783.7	  623.7	 2693.0	...
3192078	  783.8	  623.5	 2692.0	...
3192079	  783.8	  623.3	 2693.0	...
3192080	  783.7	  623.2	 2692.0	...
3192081	  783.7	  623.2	 2692.0	...
3192082	  783.8	  623.1	 2692.0	...
3192083	  783.6	  623.1	 2691.0	...
3192084	  783.5	  623.0	 2690.0	...
3192085	  783.2	  622.8	 2690.0	...
3192086	  783.2	  622.6	 2690.0	...
3192087	  783.3	  622.5	 2690.0	...
3192088	  783.3	  622.7	 2690.0	...
3192089	  783.4	  622.9	 2689.0	...
3192090	  783.6	  622.9	 2689.0	...
3192091	  783.8	  622.8	 2689.0	...
3192092	  784.0	  623.0	 2689.0	...
3192093	  784.0	  623.2	 2688.0	...
3192094	  784.0	  623.4	 2690.0	...
3192095	  783.9	  623.1	 2691.0	...
3192096	  783.9	  622.8	 2692.0	...
3192097	  783.8	  622.7	 2692.0	...
3192098	  784.1	  622.8	 2691.0	...
3192099	  784.5	  622.8	 2691.0	...
3192100	  784.6	  623.0	 2690.0	...
3192101	  784.2	  623.3	 2689.0	...
3192102	  784.2	  623.6	 2689.0	...
3192103	  784.4	  623.5	 2689.0	...
3192104	  784.6	  623.5	 2689.0	...
3192105	  784.5	  623.7	 2690.0	...
3192106	  784.2	  623.9	 2690.0	...
3192107	  784.0	  623.9	 2690.0	...
3192108	  783.8	  623.7	 2690.0	...
3192109	  784.0	  623.6	 2690.0	...
3192110	  784.1	  623.6	 2690.0	...
3192111	  784.1	  623.6	 2689.0	...
3192112	  784.0	  623.6	 2688.0	...
3192113	  783.7	  623.6	 2688.0	...
3192114	  783.4	  623.8	 2687.0	...
3192115	  783.2	  623.9	 2686.0	...
3192116	  783.2	  624.0	 2685.0	...
3192117	  783.3	  624.0	 2685.0	...
3192118	  783.6	  623.4	 2685.0	...
3192119	  783.8	  622.9	 2685.0	...
3192120	  784.0	  622.6	 2685.0	...
3192121	  784.0	  623.0	 2688.0	...
3192122	  784.1	  623.3	 2692.0	...
3192123	  784.1	  623.5	 2695.0	...
3192124	  783.9	  623.5	 2694.0	...
3192125	  783.6	  623.4	 2692.0	...
3192126	  783.4	  623.2	 2690.0	...
3192127	  783.5	  623.0	 2688.0	...
3192128	  783.8	  623.0	 2685.0	...
3192129	  784.0	  623.0	 2683.0	...
3192130	  784.2	  622.9	 2680.0	...
3192131	  784.3	  622.9	 2680.0	...
3192132	  784.3	  622.9	 2680.0	...
3192133	  784.3	  622.9	 2681.0	...
3192134	  784.4	  622.9	 2682.0	...
3192135	  784.2	  623.0	 2684.0	...
3192136	  784.0	  623.1	 2684.0	...
3192137	  783.7	  623.2	 2683.0	...
3192138	  783.5	  622.9	 2681.0	...
MSG	3192139 0000 _ Number On
3192139	  783.4	  622.6	 2681.0	...
3192140	  783.7	  622.3	 2682.0	...
3192141	  783.9	  622.5	 2684.0	...
3192142	  784.1	  622.6	 2685.0	...
3192143	  784.2	  622.6	 2685.0	...
3192144	  784.5	  622.6	 2686.0	...
3192145	  784.7	  622.5	 2687.0	...
3192146	  784.7	  622.5	 2685.0	...
3192147	  784.8	  622.6	 2683.0	...
3192148	  784.9	  622.8	 2681.0	...
3192149	  785.0	  623.1	 2681.0	...
3192150	  784.8	  623.4	 2681.0	...
3192151	  784.5	  623.8	 2682.0	...
3192152	  784.0	  624.1	 2683.0	...
3192153	  783.8	  624.1	 2683.0	...
3192154	  783.7	  623.5	 2681.0	...
3192155	  783.6	  623.0	 2679.0	...
3192156	  783.5	  622.7	 2676.0	...
3192157	  783.7	  623.0	 2675.0	...
3192158	  784.0	  623.1	 2673.0	...
3192159	  784.2	  623.0	 2673.0	...
3192160	  784.2	  622.8	 2674.0	...
3192161	  784.3	  622.7	 2675.0	...
3192162	  784.3	  623.1	 2676.0	...
3192163	  784.4	  623.4	 2677.0	...
3192164	  784.5	  623.6	 2677.0	...
3192165	  784.4	  623.5	 2676.0	...
3192166	  784.2	  623.4	 2676.0	...
3192167	  784.1	  623.5	 2677.0	...
3192168	  784.2	  623.3	 2677.0	...
3192169	  784.3	  623.0	 2679.0	...
3192170	  784.4	  622.7	 2680.0	...
3192171	  784.6	  622.7	 2681.0	...
3192172	  785.0	  622.7	 2681.0	...
3192173	  785.4	  622.8	 2679.0	...
3192174	  785.3	  622.9	 2677.0	...
3192175	  784.9	  623.1	 2678.0	...
3192176	  784.7	  623.2	 2679.0	...
3192177	  784.8	  623.3	 2679.0	...
3192178	  784.9	  623.4	 2678.0	...
3192179	  784.8	  623.5	 2678.0	...
3192180	  784.7	  623.5	 2678.0	...
3192181	  784.7	  623.6	 2676.0	...
3192182	  784.8	  623.6	 2675.0	...
3192183	  785.1	  623.7	 2674.0	...
3192184	  785.3	  623.6	 2674.0	...
3192185	  785.4	  623.5	 2673.0	...
3192186	  785.3	  623.4	 2670.0	...
3192187	  785.2	  623.3	 2668.0	...
3192188	  785.1	  623.3	 2666.0	...
3192189	  785.0	  623.5	 2667.0	...
3192190	  785.0	  623.6	 2669.0	...
3192191	  785.0	  623.7	 2671.0	...
3192192	  784.9	  623.7	 2671.0	...
3192193	  784.8	  623.7	 2671.0	...
3192194	  784.7	  623.6	 2670.0	...
3192195	  784.7	  623.5	 2669.0	...
3192196	  784.6	  623.4	 2668.0	...
3192197	  784.5	  623.4	 2669.0	...
3192198	  784.4	  623.8	 2671.0	...
3192199	  784.8	  624.2	 2673.0	...
3192200	  785.2	  624.5	 2672.0	...
3192201	  785.8	  624.2	 2671.0	...
3192202	  786.4	  623.6	 2670.0	...
3192203	  787.6	  622.9	 2670.0	...
EFIX R   3190313	3192203	1891	  783.7	  624.5	   2577
SSACC R  3192204
3192204	  789.4	  621.9	 2669.0	...
3192205	  790.9	  621.3	 2669.0	...
3192206	  792.8	  620.6	 2668.0	...
3192207	  794.7	  619.8	 2667.0	...
3192208	  796.5	  618.5	 2665.0	...
3192209	  798.5	  617.3	 2665.0	...
3192210	  800.0	  616.6	 2664.0	...
ESACC R  3192204	3192210	7	  789.4	  621.9	  800.0	  616.6	   0.25	     40
SFIX R   3192211
3192211	  801.7	  616.4	 2665.0	...
3192212	  802.1	  615.4	 2666.0	...
3192213	  802.3	  614.0	 2668.0	...
3192214	  802.4	  612.6	 2667.0	...
3192215	  802.4	  611.9	 2666.0	...
3192216	  802.0	  611.4	 2666.0	...
3192217	  801.3	  610.9	 2666.0	...
3192218	  800.6	  610.6	 2667.0	...
3192219	  800.3	  610.4	 2667.0	...
3192220	  800.2	  610.4	 2665.0	...
3192221	  800.6	  610.5	 2663.0	...
3192222	  801.1	  610.0	 2661.0	...
3192223	  801.8	  609.4	 2660.0	...
3192224	  801.9	  608.6	 2660.0	...
3192225	  802.0	  608.4	 2661.0	...
3192226	  801.9	  608.2	 2661.0	...
3192227	  801.9	  608.1	 2661.0	...
3192228	  801.8	  608.3	 2661.0	...
3192229	  801.6	  608.5	 2661.0	...
3192230	  801.3	  608.7	 2662.0	...
3192231	  800.9	  608.9	 2662.0	...
3192232	  800.7	  609.2	 2664.0	...
3192233	  800.5	  609.7	 2664.0	...
3192234	  800.6	  610.0	 2666.0	...
3192235	  800.7	  610.1	 2665.0	...
3192236	  800.9	  610.0	 2664.0	...
3192237	  801.0	  609.8	 2662.0	...
3192238	  801.1	  609.7	 2661.0	...
3192239	  800.9	  609.7	 2662.0	...
3192240	  800.8	  609.8	 2663.0	...
3192241	  800.8	  609.9	 2663.0	...
3192242	  800.9	  609.9	 2663.0	...
3192243	  801.0	  609.9	 2662.0	...
3192244	  801.3	  610.0	 2661.0	...
3192245	  801.3	  609.9	 2659.0	...
3192246	  801.3	  609.6	 2658.0	...
3192247	  801.2	  609.3	 2658.0	...
3192248	  801.5	  609.4	 2657.0	...
3192249	  802.0	  609.5	 2656.0	...
3192250	  802.4	  609.6	 2655.0	...
3192251	  802.2	  609.3	 2655.0	...
3192252	  802.0	  609.1	 2655.0	...
3192253	  801.8	  609.0	 2655.0	...
3192254	  801.7	  609.2	 2655.0	...
3192255	  801.8	  609.3	 2656.0	...
3192256	  801.9	  609.2	 2657.0	...
3192257	  801.9	  609.2	 2657.0	...
3192258	  801.7	  609.2	 2657.0	...
3192259	  801.5	  609.4	 2658.0	...
3192260	  801.5	  609.6	 2660.0	...
3192261	  801.5	  609.9	 2658.0	...
3192262	  801.6	  610.1	 2655.0	...
3192263	  801.7	  610.3	 2653.0	...
3192264	  802.0	  610.0	 2654.0	...
3192265	  802.3	  609.5	 2655.0	...
3192266	  802.5	  609.0	 2656.0	...
3192267	  802.3	  609.1	 2655.0	...
3192268	  802.3	  609.2	 2654.0	...
3192269	  802.3	  609.3	 2653.0	...
3192270	  802.6	  609.0	 2653.0	...
3192271	  802.7	  608.8	 2652.0	...
3192272	  802.3	  608.7	 2652.0	...
3192273	  801.8	  609.1	 2652.0	...
3192274	  801.2	  609.4	 2653.0	...
3192275	  801.1	  609.6	 2653.0	...
3192276	  801.0	  609.6	 2654.0	...
3192277	  801.2	  609.5	 2655.0	...
3192278	  801.6	  609.4	 2655.0	...
3192279	  802.0	  609.4	 2655.0	...
3192280	  802.2	  609.5	 2655.0	...
3192281	  802.3	  609.6	 2655.0	...
3192282	  802.5	  609.6	 2655.0	...
3192283	  802.6	  609.8	 2655.0	...
3192284	  802.7	  610.3	 2656.0	...
3192285	  802.6	  610.8	 2656.0	...
3192286	  802.2	  611.1	 2656.0	...
3192287	  801.8	  611.0	 2659.0	...
3192288	  801.6	  610.9	 2661.0	...
3192289	  801.7	  610.8	 2663.0	...
3192290	  801.9	  610.8	 2663.0	...
3192291	  801.9	  610.8	 2663.0	...
3192292	  801.9	  610.8	 2663.0	...
3192293	  801.8	  610.7	 2662.0	...
3192294	  801.8	  610.8	 2661.0	...
3192295	  801.7	  611.1	 2659.0	...
3192296	  801.6	  611.4	 2658.0	...
3192297	  801.5	  611.5	 2657.0	...
3192298	  801.7	  611.2	 2657.0	...
3192299	  802.0	  611.3	 2656.0	...
3192300	  802.0	  611.6	 2656.0	...
3192301	  801.9	  611.9	 2656.0	...
3192302	  801.7	  611.9	 2657.0	...
3192303	  801.6	  611.9	 2658.0	...
3192304	  801.5	  611.6	 2659.0	...
3192305	  801.4	  611.2	 2659.0	...
3192306	  801.2	  610.8	 2660.0	...
3192307	  801.3	  610.8	 2658.0	...
3192308	  801.5	  610.8	 2654.0	...
3192309	  801.8	  610.8	 2651.0	...
3192310	  801.8	  610.6	 2654.0	...
3192311	  801.8	  610.3	 2658.0	...
3192312	  801.9	  610.6	 2661.0	...
3192313	  802.0	  611.2	 2661.0	...
3192314	  802.3	  611.7	 2659.0	...
3192315	  802.5	  611.6	 2654.0	...
3192316	  802.3	  611.5	 2650.0	...
3192317	  802.0	  611.7	 2648.0	...
3192318	  801.7	  612.1	 2648.0	...
3192319	  801.8	  612.4	 2649.0	...
3192320	  801.8	  612.2	 2648.0	...
3192321	  801.7	  611.7	 2647.0	...
3192322	  801.5	  611.1	 2645.0	...
3192323	  801.4	  610.7	 2645.0	...
3192324	  801.4	  610.6	 2644.0	...
3192325	  801.5	  610.5	 2644.0	...
3192326	  801.6	  610.5	 2643.0	...
3192327	  801.4	  610.7	 2643.0	...
3192328	  801.2	  611.0	 2642.0	...
3192329	  801.1	  611.1	 2641.0	...
3192330	  801.2	  610.8	 2641.0	...
3192331	  801.2	  610.6	 2641.0	...
3192332	  801.1	  610.5	 2642.0	...
3192333	  801.3	  610.5	 2643.0	...
3192334	  801.6	  610.7	 2646.0	...
3192335	  801.9	  611.0	 2648.0	...
3192336	  802.0	  611.3	 2646.0	...
3192337	  802.0	  611.3	 2642.0	...
3192338	  801.8	  611.2	 2639.0	...
3192339	  801.7	  611.1	 2638.0	...
3192340	  801.6	  611.0	 2638.0	...
3192341	  801.9	  610.9	 2637.0	...
3192342	  802.2	  610.9	 2636.0	...
3192343	  802.3	  610.9	 2636.0	...
3192344	  802.1	  611.2	 2637.0	...
3192345	  801.7	  611.6	 2637.0	...
3192346	  801.5	  611.4	 2638.0	...
3192347	  801.4	  611.0	 2638.0	...
3192348	  801.4	  610.5	 2638.0	...
3192349	  801.4	  610.6	 2638.0	...
3192350	  801.7	  610.4	 2638.0	...
3192351	  802.1	  610.2	 2637.0	...
3192352	  802.4	  609.9	 2636.0	...
3192353	  802.3	  609.9	 2636.0	...
3192354	  802.1	  609.6	 2635.0	...
3192355	  802.0	  609.4	 2634.0	...
3192356	  801.9	  609.8	 2633.0	...
3192357	  801.8	  610.5	 2632.0	...
3192358	  801.8	  611.2	 2631.0	...
3192359	  801.7	  611.0	 2631.0	...
3192360	  801.8	  610.6	 2632.0	...
3192361	  801.9	  610.3	 2632.0	...
3192362	  802.0	  610.1	 2633.0	...
3192363	  802.0	  610.1	 2634.0	...
3192364	  801.9	  610.1	 2632.0	...
3192365	  801.8	  610.1	 2629.0	...
3192366	  801.9	  610.2	 2627.0	...
3192367	  802.0	  610.2	 2627.0	...
3192368	  802.1	  610.3	 2627.0	...
3192369	  802.0	  610.3	 2628.0	...
3192370	  802.0	  610.3	 2628.0	...
3192371	  802.1	  610.2	 2629.0	...
3192372	  802.1	  610.1	 2629.0	...
3192373	  802.0	  610.0	 2627.0	...
3192374	  801.8	  610.0	 2626.0	...
3192375	  801.6	  610.2	 2624.0	...
3192376	  801.4	  610.6	 2624.0	...
3192377	  801.6	  610.9	 2627.0	...
3192378	  801.8	  611.0	 2631.0	...
3192379	  802.0	  611.0	 2633.0	...
3192380	  802.0	  610.8	 2631.0	...
3192381	  801.9	  610.6	 2629.0	...
3192382	  801.8	  610.5	 2629.0	...
3192383	  801.9	  610.6	 2628.0	...
3192384	  802.0	  610.7	 2628.0	...
3192385	  802.2	  610.7	 2629.0	...
3192386	  802.1	  610.7	 2629.0	...
3192387	  802.2	  610.7	 2627.0	...
3192388	  802.4	  610.7	 2625.0	...
3192389	  802.6	  610.8	 2623.0	...
3192390	  802.4	  611.0	 2625.0	...
3192391	  802.2	  611.0	 2626.0	...
3192392	  801.8	  610.9	 2626.0	...
EFIX R   3192211	3192392	182	  801.7	  610.4	   2649
SSACC R  3192393
3192393	  800.6	  610.8	 2626.0	...
3192394	  799.2	  610.7	 2626.0	...
3192395	  797.1	  611.0	 2626.0	...
3192396	  794.5	  611.7	 2625.0	...
3192397	  791.3	  612.6	 2624.0	...
3192398	  788.2	  613.5	 2624.0	...
3192399	  785.6	  613.8	 2626.0	...
3192400	  782.9	  614.2	 2627.0	...
3192401	  780.2	  614.5	 2628.0	...
3192402	  777.4	  614.6	 2627.0	...
3192403	  775.4	  613.3	 2626.0	...
ESACC R  3192393	3192403	11	  800.6	  610.8	  775.4	  613.3	   0.54	     57
SFIX R   3192404
3192404	  773.9	  612.0	 2626.0	...
3192405	  773.3	  610.8	 2627.0	...
3192406	  772.8	  611.0	 2629.0	...
3192407	  773.0	  610.8	 2631.0	...
3192408	  773.1	  610.5	 2633.0	...
3192409	  774.1	  610.2	 2633.0	...
3192410	  775.3	  610.2	 2632.0	...
3192411	  776.4	  610.2	 2630.0	...
3192412	  778.1	  610.2	 2629.0	...
3192413	  779.5	  610.5	 2627.0	...
3192414	  780.8	  610.8	 2626.0	...
3192415	  781.3	  611.2	 2625.0	...
3192416	  781.7	  611.2	 2622.0	...
3192417	  782.1	  611.1	 2620.0	...
3192418	  782.1	  611.2	 2619.0	...
3192419	  782.0	  611.2	 2618.0	...
3192420	  781.9	  611.3	 2617.0	...
3192421	  782.3	  611.2	 2617.0	...
3192422	  782.8	  611.5	 2618.0	...
3192423	  783.3	  611.7	 2620.0	...
3192424	  783.3	  612.0	 2622.0	...
3192425	  783.4	  612.0	 2623.0	...
3192426	  783.6	  611.9	 2624.0	...
3192427	  783.8	  611.9	 2624.0	...
3192428	  783.6	  612.3	 2624.0	...
3192429	  783.2	  612.7	 2623.0	...
3192430	  782.7	  612.9	 2623.0	...
3192431	  782.6	  612.7	 2623.0	...
3192432	  782.1	  612.6	 2623.0	...
3192433	  781.6	  612.7	 2621.0	...
3192434	  781.2	  613.0	 2620.0	...
3192435	  781.4	  613.4	 2619.0	...
3192436	  781.6	  613.9	 2620.0	...
3192437	  781.5	  613.9	 2621.0	...
3192438	  781.4	  613.7	 2622.0	...
3192439	  781.5	  613.4	 2623.0	...
3192440	  781.9	  613.2	 2624.0	...
3192441	  782.2	  613.0	 2624.0	...
MSG	3192442 0000 _ Number Off
3192442	  782.2	  612.9	 2624.0	...
3192443	  782.1	  613.1	 2624.0	...
3192444	  782.0	  613.0	 2625.0	...
3192445	  782.0	  612.9	 2626.0	...
3192446	  782.0	  612.8	 2626.0	...
3192447	  782.0	  612.9	 2626.0	...
3192448	  782.0	  613.0	 2626.0	...
3192449	  781.9	  613.0	 2627.0	...
3192450	  781.9	  613.1	 2628.0	...
3192451	  781.9	  613.2	 2629.0	...
3192452	  781.9	  613.0	 2629.0	...
3192453	  781.9	  612.7	 2629.0	...
3192454	  782.1	  612.4	 2628.0	...
3192455	  782.4	  612.4	 2628.0	...
3192456	  782.8	  612.6	 2629.0	...
3192457	  782.9	  613.1	 2629.0	...
3192458	  782.6	  613.7	 2628.0	...
3192459	  782.1	  614.1	 2627.0	...
3192460	  781.7	  614.3	 2626.0	...
3192461	  781.7	  614.3	 2626.0	...
3192462	  781.6	  613.9	 2627.0	...
3192463	  781.6	  613.5	 2627.0	...
3192464	  781.5	  613.1	 2626.0	...
3192465	  781.5	  612.8	 2624.0	...
3192466	  781.4	  612.5	 2624.0	...
3192467	  781.4	  612.2	 2624.0	...
3192468	  781.3	  612.2	 2624.0	...
3192469	  781.3	  612.2	 2625.0	...
3192470	  781.6	  612.2	 2624.0	...
3192471	  782.0	  612.0	 2622.0	...
3192472	  782.3	  611.8	 2620.0	...
3192473	  782.3	  611.9	 2620.0	...
3192474	  782.4	  612.2	 2620.0	...
3192475	  782.2	  612.5	 2619.0	...
3192476	  782.0	  612.6	 2618.0	...
3192477	  781.9	  612.6	 2617.0	...
3192478	  782.0	  612.5	 2617.0	...
3192479	  782.1	  612.5	 2617.0	...
3192480	  782.2	  612.5	 2617.0	...
3192481	  782.2	  612.7	 2618.0	...
3192482	  782.2	  613.0	 2619.0	...
3192483	  782.1	  613.3	 2619.0	...
3192484	  782.0	  613.4	 2618.0	...
3192485	  782.0	  613.4	 2618.0	...
3192486	  782.2	  613.4	 2618.0	...
3192487	  782.3	  613.3	 2618.0	...
3192488	  782.3	  612.9	 2619.0	...
3192489	  782.3	  612.6	 2619.0	...
3192490	  782.4	  612.3	 2619.0	...
3192491	  782.7	  612.6	 2620.0	...
3192492	  782.9	  613.1	 2620.0	...
3192493	  782.9	  613.6	 2620.0	...
3192494	  782.8	  613.6	 2620.0	...
3192495	  782.7	  613.1	 2619.0	...
3192496	  782.8	  612.5	 2619.0	...
3192497	  782.6	  612.4	 2618.0	...
3192498	  782.4	  612.6	 2618.0	...
3192499	  782.2	  612.9	 2616.0	...
3192500	  782.6	  613.6	 2615.0	...
3192501	  783.0	  614.3	 2615.0	...
3192502	  783.3	  614.8	 2616.0	...
3192503	  782.6	  614.7	 2617.0	...
3192504	  781.9	  614.4	 2618.0	...
3192505	  781.5	  614.1	 2619.0	...
3192506	  781.8	  613.8	 2619.0	...
3192507	  782.2	  613.7	 2618.0	...
3192508	  782.3	  613.5	 2619.0	...
3192509	  782.4	  613.5	 2621.0	...
3192510	  782.5	  613.6	 2623.0	...
3192511	  782.5	  613.7	 2624.0	...
3192512	  782.4	  613.6	 2624.0	...
3192513	  782.2	  613.7	 2621.0	...
3192514	  782.1	  613.7	 2619.0	...
3192515	  782.0	  613.8	 2618.0	...
3192516	  782.0	  613.8	 2619.0	...
3192517	  782.4	  613.7	 2620.0	...
3192518	  782.8	  613.7	 2621.0	...
3192519	  783.0	  613.6	 2621.0	...
3192520	  782.5	  613.7	 2622.0	...
3192521	  782.0	  614.0	 2622.0	...
3192522	  781.8	  614.2	 2622.0	...
3192523	  781.7	  613.5	 2623.0	...
3192524	  781.7	  612.6	 2624.0	...
3192525	  782.0	  612.4	 2623.0	...
3192526	  782.6	  613.1	 2622.0	...
3192527	  783.2	  613.6	 2620.0	...
3192528	  783.5	  613.5	 2619.0	...
3192529	  783.2	  613.4	 2619.0	...
3192530	  783.0	  613.4	 2620.0	...
3192531	  782.8	  613.4	 2621.0	...
3192532	  782.8	  613.3	 2621.0	...
3192533	  782.9	  613.4	 2622.0	...
3192534	  782.9	  613.5	 2623.0	...
3192535	  782.8	  613.4	 2623.0	...
3192536	  782.6	  613.3	 2623.0	...
3192537	  782.3	  613.3	 2624.0	...
3192538	  782.0	  613.3	 2625.0	...
3192539	  781.8	  613.3	 2626.0	...
3192540	  781.9	  612.6	 2625.0	...
3192541	  781.9	  612.0	 2625.0	...
3192542	  781.7	  611.8	 2624.0	...
3192543	  781.7	  612.2	 2623.0	...
3192544	  781.8	  612.5	 2623.0	...
3192545	  782.3	  612.4	 2623.0	...
3192546	  782.7	  612.4	 2626.0	...
3192547	  782.9	  612.3	 2629.0	...
3192548	  782.8	  612.3	 2628.0	...
3192549	  782.6	  612.3	 2624.0	...
3192550	  782.6	  612.1	 2621.0	...
3192551	  782.6	  612.0	 2621.0	...
3192552	  782.5	  611.7	 2622.0	...
3192553	  782.4	  611.7	 2623.0	...
3192554	  782.3	  611.7	 2625.0	...
3192555	  782.5	  611.7	 2626.0	...
3192556	  782.7	  612.2	 2623.0	...
3192557	  782.8	  612.6	 2619.0	...
3192558	  782.6	  612.8	 2615.0	...
3192559	  782.3	  612.5	 2615.0	...
3192560	  782.0	  612.6	 2615.0	...
3192561	  781.9	  612.9	 2613.0	...
3192562	  781.9	  613.2	 2611.0	...
3192563	  781.9	  613.2	 2613.0	...
3192564	  781.9	  613.1	 2616.0	...
3192565	  782.0	  612.9	 2620.0	...
3192566	  782.3	  612.3	 2620.0	...
3192567	  782.6	  611.7	 2619.0	...
3192568	  782.7	  611.4	 2618.0	...
3192569	  782.7	  611.9	 2616.0	...
3192570	  782.5	  612.3	 2615.0	...
3192571	  782.5	  612.5	 2618.0	...
3192572	  782.4	  612.5	 2622.0	...
3192573	  782.7	  612.5	 2625.0	...
3192574	  782.8	  612.5	 2624.0	...
3192575	  782.9	  612.6	 2623.0	...
3192576	  782.7	  612.6	 2625.0	...
3192577	  782.6	  612.5	 2627.0	...
3192578	  782.5	  612.4	 2629.0	...
3192579	  782.4	  612.5	 2629.0	...
3192580	  782.1	  612.6	 2626.0	...
3192581	  781.9	  612.8	 2624.0	...
3192582	  781.7	  612.8	 2622.0	...
3192583	  781.4	  612.9	 2623.0	...
3192584	  781.1	  612.9	 2625.0	...
3192585	  781.2	  612.9	 2626.0	...
3192586	  781.4	  612.9	 2628.0	...
3192587	  781.9	  612.9	 2629.0	...
3192588	  782.2	  612.8	 2630.0	...
3192589	  782.5	  612.7	 2629.0	...
3192590	  782.4	  612.7	 2629.0	...
3192591	  782.3	  612.7	 2630.0	...
3192592	  782.3	  612.8	 2631.0	...
3192593	  782.3	  613.1	 2632.0	...
3192594	  782.2	  613.3	 2630.0	...
3192595	  782.1	  613.1	 2629.0	...
3192596	  782.0	  612.8	 2629.0	...
3192597	  782.0	  612.4	 2629.0	...
3192598	  782.0	  613.1	 2628.0	...
3192599	  782.1	  613.7	 2627.0	...
3192600	  782.1	  614.2	 2626.0	...
3192601	  782.1	  614.3	 2626.0	...
3192602	  781.9	  614.4	 2626.0	...
3192603	  781.7	  614.6	 2627.0	...
3192604	  781.6	  614.7	 2629.0	...
3192605	  781.6	  614.6	 2632.0	...
3192606	  781.7	  614.4	 2635.0	...
3192607	  781.6	  614.3	 2636.0	...
3192608	  781.6	  614.2	 2634.0	...
3192609	  781.5	  614.3	 2632.0	...
3192610	  781.5	  614.3	 2630.0	...
3192611	  781.5	  614.4	 2631.0	...
3192612	  781.4	  614.7	 2631.0	...
3192613	  781.4	  615.1	 2632.0	...
3192614	  781.3	  615.2	 2632.0	...
3192615	  781.3	  615.0	 2632.0	...
3192616	  781.5	  614.8	 2629.0	...
3192617	  781.8	  614.6	 2627.0	...
3192618	  781.7	  614.2	 2629.0	...
3192619	  781.3	  613.8	 2632.0	...
3192620	  780.9	  613.7	 2632.0	...
3192621	  781.0	  613.7	 2630.0	...
3192622	  780.9	  613.7	 2630.0	...
3192623	  780.9	  613.7	 2631.0	...
3192624	  780.8	  613.8	 2632.0	...
3192625	  780.8	  613.9	 2631.0	...
3192626	  780.7	  613.9	 2630.0	...
3192627	  780.7	  613.7	 2629.0	...
3192628	  780.6	  613.5	 2631.0	...
3192629	  780.7	  613.4	 2634.0	...
3192630	  781.0	  613.5	 2633.0	...
3192631	  781.3	  613.5	 2630.0	...
3192632	  781.4	  613.2	 2627.0	...
3192633	  781.2	  613.1	 2628.0	...
3192634	  781.2	  612.9	 2629.0	...
3192635	  781.5	  612.9	 2629.0	...
3192636	  781.7	  612.8	 2629.0	...
3192637	  781.5	  612.7	 2631.0	...
3192638	  781.3	  612.5	 2633.0	...
3192639	  781.2	  612.3	 2633.0	...
3192640	  781.1	  612.0	 2632.0	...
3192641	  781.1	  611.9	 2631.0	...
3192642	  781.4	  611.9	 2630.0	...
3192643	  781.6	  611.9	 2630.0	...
3192644	  781.6	  611.9	 2631.0	...
3192645	  781.5	  612.6	 2633.0	...
3192646	  781.4	  613.2	 2635.0	...
3192647	  781.4	  613.8	 2637.0	...
3192648	  781.5	  613.8	 2637.0	...
3192649	  781.6	  613.7	 2633.0	...
3192650	  781.7	  613.4	 2629.0	...
3192651	  781.7	  613.2	 2626.0	...
3192652	  781.7	  612.9	 2627.0	...
3192653	  781.7	  612.9	 2627.0	...
MSG	3192654 0000 _ Number On
3192654	  781.7	  612.9	 2628.0	...
3192655	  781.6	  612.7	 2627.0	...
3192656	  781.5	  612.6	 2627.0	...
3192657	  781.4	  612.6	 2629.0	...
3192658	  781.5	  613.0	 2631.0	...
3192659	  781.6	  613.4	 2632.0	...
3192660	  781.6	  613.6	 2631.0	...
3192661	  781.6	  613.6	 2629.0	...
3192662	  781.7	  613.6	 2628.0	...
3192663	  781.8	  613.6	 2626.0	...
3192664	  781.4	  613.7	 2625.0	...
3192665	  781.0	  613.7	 2625.0	...
3192666	  780.5	  614.0	 2624.0	...
3192667	  780.5	  614.1	 2623.0	...
3192668	  780.7	  614.3	 2622.0	...
3192669	  781.1	  614.3	 2624.0	...
3192670	  781.4	  614.3	 2627.0	...
3192671	  781.5	  614.0	 2629.0	...
3192672	  781.5	  613.9	 2626.0	...
3192673	  781.6	  613.8	 2624.0	...
3192674	  781.8	  614.0	 2622.0	...
3192675	  782.0	  614.1	 2622.0	...
3192676	  782.1	  613.8	 2623.0	...
3192677	  782.2	  613.4	 2622.0	...
3192678	  782.1	  612.8	 2623.0	...
3192679	  782.0	  612.7	 2624.0	...
3192680	  781.6	  612.6	 2623.0	...
3192681	  781.3	  612.6	 2621.0	...
3192682	  781.2	  612.9	 2620.0	...
3192683	  781.3	  613.2	 2622.0	...
3192684	  781.3	  613.5	 2624.0	...
3192685	  781.3	  613.4	 2625.0	...
3192686	  781.3	  613.4	 2626.0	...
3192687	  781.2	  613.4	 2627.0	...
3192688	  781.0	  613.3	 2628.0	...
3192689	  780.8	  613.2	 2628.0	...
3192690	  780.6	  613.4	 2629.0	...
3192691	  780.7	  613.7	 2630.0	...
3192692	  780.8	  614.0	 2630.0	...
3192693	  781.0	  614.1	 2628.0	...
3192694	  780.9	  613.2	 2625.0	...
3192695	  780.8	  612.2	 2621.0	...
3192696	  780.7	  611.4	 2621.0	...
3192697	  780.6	  611.6	 2619.0	...
3192698	  780.6	  611.9	 2618.0	...
3192699	  780.7	  612.0	 2621.0	...
3192700	  780.8	  612.1	 2624.0	...
3192701	  780.8	  612.2	 2626.0	...
3192702	  780.7	  612.4	 2625.0	...
3192703	  780.7	  612.6	 2623.0	...
3192704	  780.6	  612.6	 2625.0	...
3192705	  781.1	  612.4	 2627.0	...
3192706	  781.5	  612.1	 2630.0	...
3192707	  782.0	  612.2	 2630.0	...
3192708	  782.0	  612.5	 2629.0	...
3192709	  782.0	  612.7	 2626.0	...
3192710	  781.9	  612.4	 2625.0	...
3192711	  781.8	  612.2	 2624.0	...
3192712	  781.5	  612.1	 2623.0	...
3192713	  781.3	  612.2	 2623.0	...
3192714	  781.2	  612.3	 2623.0	...
3192715	  781.3	  612.4	 2624.0	...
3192716	  781.5	  612.5	 2626.0	...
3192717	  781.6	  612.5	 2626.0	...
3192718	  781.6	  612.3	 2628.0	...
3192719	  781.4	  612.2	 2630.0	...
3192720	  781.3	  612.1	 2631.0	...
3192721	  781.3	  612.4	 2631.0	...
3192722	  781.4	  612.7	 2629.0	...
3192723	  781.3	  613.1	 2626.0	...
3192724	  781.3	  612.9	 2624.0	...
3192725	  781.4	  612.7	 2625.0	...
3192726	  781.5	  612.4	 2625.0	...
3192727	  781.6	  612.3	 2626.0	...
3192728	  781.4	  612.5	 2626.0	...
3192729	  781.3	  612.6	 2626.0	...
3192730	  781.0	  612.6	 2627.0	...
3192731	  780.9	  612.5	 2628.0	...
3192732	  780.7	  612.9	 2629.0	...
3192733	  780.6	  613.5	 2631.0	...
3192734	  780.5	  613.3	 2631.0	...
3192735	  780.4	  612.7	 2630.0	...
3192736	  780.5	  612.5	 2629.0	...
3192737	  780.7	  613.1	 2627.0	...
3192738	  781.2	  613.6	 2626.0	...
3192739	  781.5	  613.7	 2626.0	...
3192740	  781.7	  613.9	 2628.0	...
3192741	  781.7	  614.1	 2630.0	...
3192742	  781.6	  614.2	 2631.0	...
3192743	  781.5	  613.8	 2629.0	...
3192744	  781.5	  613.3	 2628.0	...
3192745	  781.6	  612.9	 2628.0	...
3192746	  781.7	  612.8	 2628.0	...
3192747	  781.7	  612.8	 2631.0	...
3192748	  781.5	  612.7	 2634.0	...
3192749	  781.1	  612.7	 2635.0	...
3192750	  781.2	  612.5	 2635.0	...
3192751	  781.5	  612.2	 2634.0	...
3192752	  781.8	  612.3	 2634.0	...
3192753	  781.9	  612.5	 2634.0	...
3192754	  781.9	  612.6	 2635.0	...
3192755	  781.9	  612.6	 2634.0	...
3192756	  781.7	  612.6	 2634.0	...
3192757	  781.6	  612.7	 2634.0	...
3192758	  781.5	  612.9	 2634.0	...
3192759	  781.4	  613.0	 2634.0	...
3192760	  781.4	  613.1	 2635.0	...
3192761	  781.3	  613.1	 2636.0	...
3192762	  781.3	  613.2	 2637.0	...
3192763	  781.2	  613.3	 2637.0	...
3192764	  781.3	  613.2	 2637.0	...
3192765	  781.3	  613.0	 2637.0	...
3192766	  781.3	  612.6	 2637.0	...
3192767	  781.3	  612.3	 2637.0	...
3192768	  781.3	  612.1	 2638.0	...
3192769	  781.3	  612.0	 2637.0	...
3192770	  781.3	  612.1	 2637.0	...
3192771	  781.2	  612.3	 2636.0	...
3192772	  781.1	  612.5	 2635.0	...
3192773	  781.3	  612.5	 2634.0	...
3192774	  781.4	  612.3	 2633.0	...
3192775	  781.2	  612.1	 2634.0	...
3192776	  780.8	  611.8	 2634.0	...
3192777	  780.4	  611.6	 2635.0	...
3192778	  780.3	  611.4	 2636.0	...
3192779	  780.7	  611.4	 2638.0	...
3192780	  781.1	  611.8	 2639.0	...
3192781	  781.4	  612.3	 2638.0	...
3192782	  781.4	  612.9	 2637.0	...
3192783	  781.3	  613.0	 2635.0	...
3192784	  781.3	  613.0	 2635.0	...
3192785	  781.3	  612.8	 2636.0	...
3192786	  781.3	  612.5	 2636.0	...
3192787	  781.1	  612.2	 2636.0	...
3192788	  781.0	  612.0	 2635.0	...
3192789	  780.8	  611.9	 2638.0	...
3192790	  780.9	  612.3	 2641.0	...
3192791	  781.0	  612.6	 2644.0	...
3192792	  781.0	  613.0	 2644.0	...
3192793	  781.1	  613.0	 2643.0	...
3192794	  781.2	  613.1	 2643.0	...
3192795	  781.3	  613.1	 2643.0	...
3192796	  781.4	  613.0	 2642.0	...
3192797	  781.4	  613.0	 2642.0	...
3192798	  781.4	  612.9	 2642.0	...
3192799	  781.4	  613.0	 2642.0	...
3192800	  781.1	  613.3	 2641.0	...
3192801	  780.9	  613.5	 2641.0	...
3192802	  780.7	  613.6	 2641.0	...
3192803	  780.7	  613.6	 2642.0	...
3192804	  780.7	  613.4	 2642.0	...
3192805	  780.5	  613.4	 2643.0	...
3192806	  780.3	  613.3	 2643.0	...
3192807	  780.2	  613.7	 2645.0	...
3192808	  780.2	  614.0	 2647.0	...
3192809	  780.3	  614.3	 2648.0	...
3192810	  780.5	  614.3	 2648.0	...
3192811	  780.6	  613.8	 2648.0	...
3192812	  780.6	  613.1	 2645.0	...
3192813	  780.6	  612.5	 2643.0	...
3192814	  780.5	  612.2	 2641.0	...
3192815	  780.5	  612.1	 2640.0	...
3192816	  780.5	  612.1	 2640.0	...
3192817	  780.4	  612.1	 2639.0	...
3192818	  780.3	  612.1	 2642.0	...
3192819	  780.1	  612.1	 2646.0	...
3192820	  780.1	  612.4	 2649.0	...
3192821	  780.2	  612.6	 2650.0	...
3192822	  780.2	  612.7	 2650.0	...
3192823	  780.2	  612.6	 2648.0	...
3192824	  780.3	  612.5	 2648.0	...
3192825	  780.4	  612.4	 2649.0	...
3192826	  780.4	  612.3	 2650.0	...
3192827	  780.3	  612.2	 2651.0	...
3192828	  780.2	  612.4	 2651.0	...
3192829	  780.3	  612.7	 2651.0	...
3192830	  780.4	  612.6	 2651.0	...
3192831	  780.5	  612.3	 2652.0	...
3192832	  780.1	  612.1	 2654.0	...
3192833	  779.7	  612.2	 2656.0	...
3192834	  779.8	  612.2	 2653.0	...
3192835	  780.3	  612.2	 2649.0	...
3192836	  780.7	  612.3	 2647.0	...
3192837	  780.7	  612.6	 2648.0	...
3192838	  780.7	  612.8	 2649.0	...
3192839	  780.6	  612.9	 2650.0	...
3192840	  780.6	  613.0	 2651.0	...
3192841	  780.5	  613.0	 2651.0	...
3192842	  780.3	  613.0	 2652.0	...
3192843	  780.1	  612.9	 2651.0	...
3192844	  780.0	  612.8	 2650.0	...
3192845	  780.0	  612.9	 2650.0	...
3192846	  780.3	  612.8	 2651.0	...
3192847	  780.7	  612.8	 2653.0	...
3192848	  780.9	  613.1	 2655.0	...
3192849	  780.9	  613.4	 2656.0	...
3192850	  780.9	  613.5	 2655.0	...
3192851	  780.8	  613.4	 2655.0	...
3192852	  780.4	  613.5	 2656.0	...
3192853	  779.9	  613.7	 2658.0	...
3192854	  779.7	  613.6	 2659.0	...
3192855	  779.9	  613.3	 2659.0	...
3192856	  780.0	  613.1	 2659.0	...
3192857	  780.0	  613.2	 2660.0	...
3192858	  780.0	  612.9	 2656.0	...
3192859	  780.0	  612.6	 2653.0	...
3192860	  780.1	  612.3	 2651.0	...
3192861	  780.2	  612.4	 2654.0	...
3192862	  780.4	  612.8	 2657.0	...
3192863	  780.1	  613.2	 2659.0	...
3192864	  779.7	  613.5	 2659.0	...
3192865	  779.3	  613.6	 2659.0	...
3192866	  779.3	  613.6	 2659.0	...
3192867	  779.4	  613.6	 2659.0	...
3192868	  779.5	  613.7	 2658.0	...
3192869	  779.7	  613.9	 2658.0	...
3192870	  780.0	  614.1	 2657.0	...
3192871	  780.3	  614.2	 2656.0	...
3192872	  780.5	  614.1	 2655.0	...
3192873	  780.4	  613.9	 2654.0	...
3192874	  780.2	  613.8	 2654.0	...
3192875	  780.1	  613.5	 2657.0	...
3192876	  780.1	  613.3	 2659.0	...
3192877	  780.1	  612.9	 2660.0	...
3192878	  780.1	  612.7	 2660.0	...
3192879	  780.0	  612.6	 2659.0	...
3192880	  779.7	  612.9	 2659.0	...
3192881	  779.6	  613.3	 2658.0	...
3192882	  779.6	  613.3	 2659.0	...
3192883	  779.6	  613.1	 2659.0	...
3192884	  779.6	  612.7	 2660.0	...
3192885	  779.5	  612.7	 2660.0	...
3192886	  779.6	  613.0	 2659.0	...
3192887	  779.9	  613.3	 2659.0	...
3192888	  780.3	  613.4	 2658.0	...
3192889	  780.5	  613.4	 2656.0	...
3192890	  780.2	  613.4	 2654.0	...
3192891	  779.9	  613.6	 2653.0	...
3192892	  779.8	  613.6	 2655.0	...
3192893	  779.8	  613.7	 2659.0	...
3192894	  779.7	  613.7	 2663.0	...
3192895	  779.5	  613.7	 2665.0	...
3192896	  779.4	  613.8	 2664.0	...
3192897	  779.3	  613.4	 2663.0	...
3192898	  779.3	  613.1	 2661.0	...
3192899	  779.5	  612.9	 2661.0	...
3192900	  779.7	  613.0	 2661.0	...
3192901	  779.9	  613.0	 2660.0	...
3192902	  779.9	  612.7	 2659.0	...
3192903	  780.1	  612.5	 2660.0	...
3192904	  780.2	  612.7	 2660.0	...
3192905	  780.3	  612.8	 2660.0	...
3192906	  780.3	  612.9	 2659.0	...
3192907	  780.5	  612.8	 2659.0	...
3192908	  780.6	  612.7	 2663.0	...
3192909	  780.7	  612.6	 2667.0	...
3192910	  780.7	  612.6	 2669.0	...
3192911	  780.5	  612.6	 2668.0	...
3192912	  780.4	  612.6	 2667.0	...
3192913	  780.4	  612.6	 2668.0	...
3192914	  780.4	  612.5	 2665.0	...
3192915	  780.3	  612.5	 2663.0	...
3192916	  780.2	  612.5	 2659.0	...
3192917	  780.2	  612.6	 2658.0	...
3192918	  780.2	  612.7	 2657.0	...
3192919	  780.1	  612.7	 2656.0	...
3192920	  780.1	  612.3	 2657.0	...
3192921	  780.1	  611.8	 2658.0	...
3192922	  780.2	  611.8	 2659.0	...
3192923	  780.3	  612.2	 2660.0	...
3192924	  780.2	  612.8	 2662.0	...
3192925	  780.1	  612.9	 2662.0	...
3192926	  780.0	  613.1	 2663.0	...
3192927	  779.8	  612.9	 2662.0	...
3192928	  779.6	  612.3	 2662.0	...
3192929	  779.6	  611.8	 2662.0	...
3192930	  779.6	  611.3	 2662.0	...
3192931	  779.9	  611.3	 2663.0	...
3192932	  780.2	  611.1	 2664.0	...
3192933	  780.4	  611.0	 2664.0	...
3192934	  780.3	  611.4	 2666.0	...
3192935	  780.1	  611.9	 2668.0	...
3192936	  779.9	  612.5	 2669.0	...
3192937	  780.1	  612.6	 2668.0	...
3192938	  780.4	  612.6	 2668.0	...
3192939	  780.7	  612.4	 2668.0	...
3192940	  780.7	  612.1	 2667.0	...
3192941	  780.7	  611.8	 2666.0	...
3192942	  780.7	  611.5	 2665.0	...
3192943	  780.8	  611.5	 2665.0	...
3192944	  780.9	  611.7	 2665.0	...
3192945	  781.0	  611.9	 2665.0	...
3192946	  780.8	  612.1	 2665.0	...
3192947	  780.7	  612.1	 2664.0	...
3192948	  781.0	  612.1	 2663.0	...
3192949	  781.4	  612.1	 2663.0	...
3192950	  781.8	  612.0	 2663.0	...
3192951	  782.0	  612.2	 2663.0	...
3192952	  781.6	  612.4	 2663.0	...
3192953	  781.2	  612.7	 2664.0	...
3192954	  780.9	  612.7	 2663.0	...
3192955	  781.1	  612.2	 2663.0	...
MSG	3192956 0000 _ Number Off
3192956	  781.0	  611.6	 2663.0	...
3192957	  780.9	  611.1	 2663.0	...
3192958	  780.8	  611.2	 2663.0	...
3192959	  780.7	  611.3	 2663.0	...
3192960	  780.5	  611.3	 2664.0	...
3192961	  780.2	  611.2	 2664.0	...
3192962	  780.4	  611.0	 2664.0	...
3192963	  780.7	  611.0	 2664.0	...
3192964	  781.0	  610.9	 2665.0	...
3192965	  780.9	  611.0	 2666.0	...
3192966	  780.9	  611.2	 2667.0	...
3192967	  781.0	  611.3	 2667.0	...
3192968	  781.1	  611.4	 2665.0	...
3192969	  781.0	  611.4	 2663.0	...
3192970	  780.7	  611.4	 2663.0	...
3192971	  780.5	  611.5	 2664.0	...
3192972	  780.4	  611.7	 2665.0	...
3192973	  780.4	  611.9	 2662.0	...
3192974	  780.4	  612.0	 2659.0	...
3192975	  780.5	  612.0	 2656.0	...
3192976	  780.7	  611.9	 2657.0	...
3192977	  780.9	  611.7	 2657.0	...
3192978	  781.0	  611.6	 2656.0	...
3192979	  781.0	  611.6	 2656.0	...
3192980	  780.9	  611.6	 2656.0	...
3192981	  781.0	  611.4	 2656.0	...
3192982	  781.1	  611.2	 2656.0	...
3192983	  781.2	  610.9	 2658.0	...
3192984	  781.2	  610.8	 2660.0	...
3192985	  781.1	  610.7	 2659.0	...
3192986	  781.3	  610.5	 2656.0	...
3192987	  781.4	  610.8	 2655.0	...
3192988	  781.5	  611.2	 2657.0	...
3192989	  781.5	  611.9	 2658.0	...
3192990	  781.5	  612.3	 2658.0	...
3192991	  781.4	  612.5	 2657.0	...
3192992	  781.4	  612.5	 2656.0	...
3192993	  781.4	  612.6	 2656.0	...
3192994	  781.5	  612.6	 2656.0	...
3192995	  781.5	  612.6	 2656.0	...
3192996	  781.5	  612.1	 2656.0	...
3192997	  781.5	  611.7	 2656.0	...
3192998	  781.6	  611.3	 2656.0	...
3192999	  781.8	  611.4	 2656.0	...
3193000	  781.9	  611.5	 2657.0	...
3193001	  782.1	  611.5	 2659.0	...
3193002	  782.1	  611.5	 2661.0	...
3193003	  781.9	  611.7	 2662.0	...
3193004	  781.7	  611.8	 2659.0	...
3193005	  781.5	  611.9	 2656.0	...
3193006	  781.5	  611.9	 2653.0	...
3193007	  781.4	  611.9	 2653.0	...
3193008	  781.2	  611.9	 2654.0	...
3193009	  781.0	  611.8	 2654.0	...
3193010	  780.8	  611.7	 2653.0	...
3193011	  780.7	  611.6	 2653.0	...
3193012	  781.4	  611.6	 2653.0	...
3193013	  782.1	  611.4	 2653.0	...
3193014	  782.6	  611.3	 2653.0	...
3193015	  782.6	  612.1	 2653.0	...
3193016	  782.5	  612.9	 2653.0	...
3193017	  782.5	  612.9	 2654.0	...
3193018	  782.5	  612.2	 2656.0	...
3193019	  782.2	  611.7	 2658.0	...
3193020	  781.9	  611.9	 2659.0	...
3193021	  781.6	  612.2	 2659.0	...
3193022	  781.5	  612.3	 2658.0	...
3193023	  781.6	  612.5	 2657.0	...
3193024	  781.8	  612.5	 2656.0	...
3193025	  782.0	  612.5	 2655.0	...
3193026	  782.1	  612.4	 2654.0	...
3193027	  782.1	  612.7	 2654.0	...
3193028	  782.1	  613.0	 2654.0	...
3193029	  782.2	  613.2	 2654.0	...
3193030	  782.2	  612.7	 2655.0	...
3193031	  782.3	  612.2	 2655.0	...
3193032	  782.4	  611.7	 2655.0	...
3193033	  782.7	  611.9	 2654.0	...
3193034	  782.9	  612.2	 2652.0	...
3193035	  782.6	  612.4	 2650.0	...
3193036	  782.2	  612.2	 2649.0	...
3193037	  782.0	  612.1	 2650.0	...
3193038	  782.2	  612.2	 2651.0	...
3193039	  782.4	  612.4	 2651.0	...
3193040	  782.4	  612.6	 2651.0	...
3193041	  782.3	  612.8	 2651.0	...
3193042	  782.3	  613.0	 2651.0	...
3193043	  782.2	  613.1	 2649.0	...
3193044	  782.0	  613.2	 2647.0	...
3193045	  782.0	  613.2	 2648.0	...
3193046	  782.8	  613.0	 2651.0	...
3193047	  783.6	  613.0	 2654.0	...
3193048	  783.8	  613.0	 2653.0	...
3193049	  783.5	  613.1	 2652.0	...
3193050	  783.3	  613.0	 2652.0	...
3193051	  783.3	  612.8	 2655.0	...
3193052	  782.8	  612.7	 2658.0	...
3193053	  782.2	  612.9	 2659.0	...
3193054	  781.8	  612.9	 2658.0	...
3193055	  782.1	  612.9	 2657.0	...
3193056	  782.3	  612.9	 2657.0	...
3193057	  782.5	  612.9	 2657.0	...
3193058	  782.6	  612.8	 2658.0	...
3193059	  782.7	  612.8	 2658.0	...
3193060	  782.8	  612.9	 2659.0	...
3193061	  782.8	  612.9	 2658.0	...
3193062	  782.7	  613.0	 2656.0	...
3193063	  782.6	  612.9	 2655.0	...
3193064	  782.8	  612.8	 2656.0	...
3193065	  782.9	  612.6	 2656.0	...
3193066	  782.9	  612.5	 2656.0	...
3193067	  782.6	  612.7	 2655.0	...
3193068	  783.0	  613.3	 2653.0	...
3193069	  783.5	  613.8	 2652.0	...
3193070	  783.9	  614.1	 2651.0	...
3193071	  783.7	  614.2	 2649.0	...
3193072	  783.4	  614.1	 2646.0	...
3193073	  783.3	  614.0	 2648.0	...
3193074	  783.3	  613.9	 2652.0	...
3193075	  783.2	  613.8	 2656.0	...
3193076	  783.3	  613.7	 2656.0	...
3193077	  783.5	  613.7	 2656.0	...
3193078	  783.8	  613.9	 2654.0	...
3193079	  783.9	  614.2	 2652.0	...
3193080	  783.9	  614.4	 2649.0	...
3193081	  783.9	  614.2	 2648.0	...
3193082	  783.9	  613.8	 2650.0	...
3193083	  783.9	  613.7	 2652.0	...
3193084	  783.8	  614.0	 2655.0	...
3193085	  783.6	  614.4	 2656.0	...
3193086	  783.4	  614.4	 2655.0	...
3193087	  783.6	  614.2	 2652.0	...
3193088	  783.8	  613.9	 2650.0	...
3193089	  784.1	  613.7	 2651.0	...
3193090	  784.2	  613.8	 2651.0	...
3193091	  784.2	  614.0	 2651.0	...
3193092	  784.2	  614.3	 2651.0	...
3193093	  784.1	  614.5	 2651.0	...
3193094	  784.2	  614.5	 2651.0	...
3193095	  784.3	  614.5	 2651.0	...
3193096	  784.4	  614.5	 2652.0	...
3193097	  784.3	  614.6	 2652.0	...
3193098	  784.1	  614.2	 2652.0	...
3193099	  784.1	  613.9	 2650.0	...
3193100	  784.0	  613.6	 2648.0	...
3193101	  784.2	  613.8	 2649.0	...
3193102	  784.3	  613.9	 2652.0	...
3193103	  784.4	  614.1	 2654.0	...
3193104	  784.3	  613.8	 2650.0	...
3193105	  784.3	  613.5	 2646.0	...
3193106	  784.4	  613.3	 2642.0	...
3193107	  784.6	  613.6	 2642.0	...
3193108	  784.5	  614.4	 2643.0	...
3193109	  784.6	  615.0	 2643.0	...
3193110	  784.6	  615.4	 2643.0	...
3193111	  784.7	  615.4	 2644.0	...
3193112	  784.8	  615.4	 2644.0	...
3193113	  785.0	  615.3	 2647.0	...
3193114	  785.1	  615.2	 2648.0	...
3193115	  785.3	  615.0	 2649.0	...
3193116	  785.3	  615.0	 2649.0	...
3193117	  785.3	  614.7	 2650.0	...
3193118	  785.3	  614.3	 2650.0	...
3193119	  785.3	  613.9	 2649.0	...
3193120	  785.2	  613.7	 2645.0	...
3193121	  785.2	  613.7	 2642.0	...
3193122	  785.2	  613.9	 2640.0	...
3193123	  785.2	  614.2	 2642.0	...
3193124	  785.1	  614.9	 2643.0	...
3193125	  785.4	  615.6	 2643.0	...
3193126	  785.7	  616.0	 2647.0	...
3193127	  785.7	  616.1	 2651.0	...
3193128	  785.4	  616.0	 2655.0	...
3193129	  785.1	  615.9	 2654.0	...
3193130	  785.1	  615.6	 2652.0	...
3193131	  785.0	  615.2	 2651.0	...
3193132	  785.0	  614.9	 2651.0	...
3193133	  785.1	  614.8	 2651.0	...
3193134	  785.2	  615.1	 2650.0	...
3193135	  785.3	  615.5	 2650.0	...
3193136	  785.3	  615.9	 2649.0	...
3193137	  785.4	  616.1	 2647.0	...
3193138	  785.2	  616.1	 2646.0	...
3193139	  784.9	  615.8	 2646.0	...
3193140	  784.7	  615.4	 2645.0	...
3193141	  784.6	  615.3	 2646.0	...
3193142	  785.0	  615.4	 2648.0	...
3193143	  785.3	  615.5	 2650.0	...
3193144	  785.6	  615.6	 2652.0	...
3193145	  785.6	  615.6	 2652.0	...
3193146	  785.6	  615.8	 2652.0	...
3193147	  785.6	  616.0	 2651.0	...
3193148	  785.8	  615.9	 2650.0	...
3193149	  785.8	  615.4	 2649.0	...
3193150	  785.8	  614.8	 2648.0	...
3193151	  785.7	  614.6	 2649.0	...
3193152	  785.9	  614.7	 2649.0	...
3193153	  786.0	  614.7	 2650.0	...
3193154	  786.2	  614.8	 2650.0	...
3193155	  786.1	  615.1	 2649.0	...
3193156	  786.3	  615.4	 2649.0	...
3193157	  786.4	  615.2	 2649.0	...
3193158	  786.5	  614.8	 2648.0	...
MSG	3193159 0000 _ Number On
3193159	  786.5	  614.8	 2648.0	...
3193160	  786.5	  615.2	 2648.0	...
3193161	  786.5	  615.6	 2648.0	...
3193162	  786.5	  615.7	 2648.0	...
3193163	  786.3	  615.4	 2648.0	...
3193164	  786.2	  615.4	 2648.0	...
3193165	  786.4	  615.3	 2649.0	...
3193166	  786.7	  615.6	 2651.0	...
3193167	  787.0	  615.7	 2653.0	...
3193168	  787.2	  615.7	 2654.0	...
3193169	  787.4	  615.7	 2653.0	...
3193170	  787.5	  615.6	 2650.0	...
3193171	  787.3	  615.8	 2647.0	...
3193172	  787.1	  615.9	 2646.0	...
3193173	  787.1	  616.0	 2646.0	...
3193174	  787.0	  616.0	 2647.0	...
3193175	  786.9	  615.6	 2648.0	...
3193176	  786.8	  614.8	 2649.0	...
3193177	  786.8	  614.0	 2649.0	...
3193178	  787.0	  614.2	 2650.0	...
3193179	  787.2	  614.9	 2650.0	...
3193180	  787.3	  615.3	 2649.0	...
3193181	  787.3	  615.1	 2649.0	...
3193182	  787.3	  614.9	 2648.0	...
3193183	  787.3	  614.9	 2648.0	...
3193184	  787.6	  614.9	 2649.0	...
3193185	  787.8	  615.0	 2650.0	...
3193186	  788.1	  615.1	 2651.0	...
3193187	  788.2	  615.2	 2650.0	...
3193188	  788.2	  615.1	 2650.0	...
3193189	  788.2	  614.9	 2649.0	...
3193190	  788.2	  614.8	 2649.0	...
3193191	  788.1	  614.8	 2649.0	...
3193192	  787.9	  614.8	 2649.0	...
3193193	  787.7	  614.8	 2648.0	...
3193194	  787.7	  614.8	 2647.0	...
3193195	  787.7	  614.4	 2646.0	...
3193196	  787.8	  614.1	 2646.0	...
3193197	  787.9	  613.9	 2647.0	...
3193198	  788.0	  614.0	 2648.0	...
3193199	  788.0	  613.8	 2648.0	...
3193200	  788.0	  613.5	 2648.0	...
3193201	  788.1	  613.2	 2647.0	...
3193202	  788.0	  613.2	 2646.0	...
3193203	  787.9	  613.3	 2647.0	...
3193204	  787.8	  613.5	 2647.0	...
3193205	  787.8	  613.5	 2645.0	...
3193206	  787.8	  613.4	 2644.0	...
3193207	  787.8	  613.8	 2643.0	...
3193208	  787.9	  614.4	 2642.0	...
3193209	  787.9	  614.8	 2644.0	...
3193210	  787.9	  614.5	 2646.0	...
3193211	  788.2	  614.1	 2648.0	...
3193212	  788.5	  613.9	 2646.0	...
3193213	  788.8	  613.6	 2643.0	...
3193214	  788.7	  613.4	 2639.0	...
3193215	  788.5	  613.1	 2636.0	...
3193216	  788.3	  613.0	 2634.0	...
3193217	  788.2	  613.0	 2635.0	...
3193218	  788.1	  613.0	 2635.0	...
3193219	  788.1	  613.0	 2635.0	...
3193220	  788.2	  613.2	 2634.0	...
3193221	  788.7	  613.8	 2635.0	...
3193222	  789.1	  614.5	 2637.0	...
3193223	  789.6	  615.0	 2638.0	...
3193224	  789.7	  614.7	 2637.0	...
3193225	  789.8	  614.4	 2636.0	...
3193226	  789.9	  614.2	 2635.0	...
3193227	  789.9	  614.3	 2635.0	...
3193228	  789.7	  614.5	 2636.0	...
3193229	  789.4	  614.3	 2638.0	...
3193230	  789.1	  614.2	 2638.0	...
3193231	  789.2	  614.1	 2638.0	...
3193232	  789.3	  614.1	 2639.0	...
3193233	  789.4	  614.3	 2640.0	...
3193234	  789.3	  614.4	 2638.0	...
3193235	  789.1	  614.7	 2636.0	...
3193236	  789.0	  614.9	 2634.0	...
3193237	  789.0	  615.1	 2635.0	...
3193238	  789.1	  615.1	 2636.0	...
3193239	  789.1	  615.0	 2636.0	...
3193240	  789.1	  615.0	 2636.0	...
3193241	  789.1	  615.1	 2636.0	...
3193242	  789.1	  615.3	 2637.0	...
3193243	  789.0	  615.3	 2638.0	...
3193244	  789.2	  615.2	 2638.0	...
3193245	  789.4	  615.1	 2639.0	...
3193246	  789.7	  615.4	 2640.0	...
3193247	  789.7	  615.9	 2640.0	...
3193248	  789.8	  616.2	 2641.0	...
3193249	  789.7	  616.1	 2641.0	...
3193250	  789.7	  616.0	 2643.0	...
3193251	  789.7	  616.1	 2642.0	...
3193252	  789.8	  616.2	 2640.0	...
3193253	  789.8	  616.3	 2637.0	...
3193254	  789.8	  616.3	 2638.0	...
3193255	  789.9	  616.4	 2640.0	...
3193256	  789.9	  616.3	 2642.0	...
3193257	  789.6	  616.3	 2641.0	...
3193258	  789.4	  616.3	 2640.0	...
3193259	  789.3	  616.3	 2640.0	...
3193260	  789.5	  616.3	 2639.0	...
3193261	  789.6	  616.2	 2640.0	...
3193262	  789.7	  616.9	 2640.0	...
3193263	  789.7	  617.5	 2638.0	...
3193264	  789.6	  618.0	 2634.0	...
3193265	  789.4	  617.7	 2630.0	...
3193266	  789.3	  617.1	 2629.0	...
3193267	  789.2	  616.6	 2631.0	...
3193268	  789.1	  616.4	 2633.0	...
3193269	  789.4	  616.3	 2634.0	...
3193270	  789.9	  616.0	 2633.0	...
3193271	  790.4	  615.7	 2632.0	...
3193272	  790.5	  615.6	 2630.0	...
3193273	  790.2	  615.7	 2630.0	...
3193274	  790.0	  615.8	 2631.0	...
3193275	  790.1	  616.1	 2632.0	...
3193276	  790.3	  616.7	 2634.0	...
3193277	  790.1	  617.3	 2636.0	...
3193278	  789.8	  617.5	 2636.0	...
3193279	  789.5	  617.6	 2636.0	...
3193280	  789.5	  617.6	 2634.0	...
3193281	  789.6	  617.6	 2633.0	...
3193282	  789.8	  617.5	 2633.0	...
3193283	  790.0	  617.9	 2632.0	...
3193284	  790.1	  618.3	 2632.0	...
3193285	  790.4	  618.8	 2632.0	...
3193286	  791.3	  618.8	 2632.0	...
3193287	  792.2	  618.8	 2630.0	...
3193288	  793.1	  618.7	 2628.0	...
3193289	  793.5	  619.3	 2625.0	...
3193290	  794.9	  620.0	 2625.0	...
3193291	  796.4	  620.6	 2625.0	...
3193292	  798.4	  620.6	 2625.0	...
3193293	  800.0	  621.2	 2626.0	...
3193294	  801.7	  621.8	 2627.0	...
3193295	  803.1	  622.5	 2628.0	...
3193296	  804.4	  622.2	 2629.0	...
3193297	  805.2	  622.0	 2630.0	...
3193298	  806.0	  622.3	 2630.0	...
3193299	  806.3	  622.7	 2630.0	...
3193300	  806.3	  622.9	 2630.0	...
3193301	  805.9	  622.5	 2631.0	...
3193302	  805.7	  622.2	 2631.0	...
3193303	  805.4	  622.3	 2629.0	...
3193304	  804.7	  622.3	 2627.0	...
3193305	  804.0	  622.4	 2626.0	...
3193306	  803.2	  622.3	 2626.0	...
3193307	  803.1	  622.1	 2628.0	...
3193308	  802.7	  621.9	 2630.0	...
3193309	  802.4	  621.8	 2631.0	...
3193310	  802.4	  621.7	 2629.0	...
3193311	  802.7	  621.5	 2626.0	...
3193312	  802.9	  621.4	 2623.0	...
3193313	  802.7	  621.1	 2620.0	...
3193314	  802.4	  620.9	 2619.0	...
3193315	  802.3	  620.7	 2619.0	...
3193316	  802.2	  620.6	 2619.0	...
3193317	  802.2	  620.5	 2620.0	...
3193318	  802.2	  620.3	 2622.0	...
3193319	  802.1	  620.1	 2624.0	...
3193320	  802.2	  620.5	 2624.0	...
3193321	  802.4	  620.9	 2625.0	...
3193322	  802.6	  621.4	 2625.0	...
3193323	  802.6	  621.3	 2622.0	...
3193324	  802.5	  621.0	 2619.0	...
3193325	  802.4	  620.8	 2616.0	...
3193326	  802.4	  621.1	 2615.0	...
3193327	  802.6	  621.6	 2615.0	...
3193328	  802.7	  622.1	 2614.0	...
3193329	  803.3	  621.9	 2613.0	...
3193330	  803.9	  621.8	 2611.0	...
3193331	  804.5	  621.8	 2611.0	...
3193332	  804.6	  621.8	 2611.0	...
3193333	  804.5	  621.8	 2612.0	...
3193334	  804.3	  621.9	 2611.0	...
3193335	  804.3	  622.0	 2613.0	...
3193336	  804.4	  622.0	 2614.0	...
3193337	  804.4	  621.9	 2612.0	...
3193338	  804.3	  621.7	 2608.0	...
3193339	  804.0	  621.5	 2605.0	...
3193340	  803.8	  621.4	 2605.0	...
3193341	  803.9	  621.3	 2606.0	...
3193342	  804.0	  621.3	 2606.0	...
3193343	  804.1	  621.4	 2605.0	...
3193344	  804.0	  621.4	 2604.0	...
3193345	  804.0	  621.6	 2605.0	...
3193346	  803.7	  621.7	 2606.0	...
3193347	  803.5	  621.8	 2605.0	...
3193348	  803.3	  621.7	 2605.0	...
3193349	  803.3	  621.6	 2604.0	...
3193350	  803.6	  621.5	 2605.0	...
3193351	  803.8	  621.5	 2605.0	...
3193352	  804.0	  621.5	 2604.0	...
3193353	  804.1	  621.5	 2600.0	...
3193354	  804.2	  621.6	 2597.0	...
3193355	  804.2	  621.7	 2595.0	...
3193356	  804.3	  621.8	 2596.0	...
3193357	  804.3	  621.9	 2596.0	...
3193358	  804.3	  622.1	 2596.0	...
3193359	  804.3	  622.3	 2594.0	...
3193360	  804.3	  622.2	 2593.0	...
3193361	  804.3	  622.0	 2592.0	...
3193362	  804.3	  621.7	 2592.0	...
3193363	  804.5	  621.8	 2594.0	...
3193364	  804.8	  622.0	 2596.0	...
3193365	  804.6	  622.3	 2598.0	...
3193366	  804.2	  622.6	 2599.0	...
3193367	  803.9	  622.6	 2600.0	...
3193368	  804.2	  622.4	 2600.0	...
3193369	  804.5	  622.2	 2596.0	...
3193370	  804.6	  622.2	 2593.0	...
3193371	  804.7	  622.1	 2590.0	...
3193372	  804.6	  622.1	 2586.0	...
3193373	  804.6	  621.7	 2583.0	...
3193374	  804.9	  621.1	 2581.0	...
3193375	  805.2	  621.3	 2586.0	...
3193376	  805.3	  622.0	 2592.0	...
3193377	  805.0	  622.7	 2596.0	...
3193378	  804.6	  622.8	 2596.0	...
3193379	  804.4	  622.5	 2595.0	...
3193380	  804.3	  622.2	 2594.0	...
3193381	  804.4	  622.1	 2594.0	...
3193382	  804.3	  622.3	 2594.0	...
3193383	  804.2	  622.4	 2594.0	...
3193384	  804.1	  622.3	 2595.0	...
3193385	  804.3	  622.2	 2595.0	...
3193386	  804.7	  621.9	 2593.0	...
3193387	  805.1	  621.7	 2591.0	...
3193388	  805.4	  622.0	 2590.0	...
3193389	  805.5	  622.5	 2589.0	...
3193390	  805.6	  623.0	 2589.0	...
3193391	  805.5	  623.0	 2591.0	...
3193392	  805.5	  622.8	 2592.0	...
3193393	  805.7	  622.6	 2593.0	...
3193394	  805.9	  622.5	 2591.0	...
3193395	  805.8	  622.5	 2590.0	...
3193396	  805.4	  622.7	 2591.0	...
3193397	  805.3	  622.7	 2590.0	...
3193398	  805.4	  622.7	 2589.0	...
3193399	  805.6	  622.7	 2588.0	...
3193400	  805.6	  622.8	 2589.0	...
3193401	  805.4	  622.9	 2591.0	...
3193402	  805.1	  622.8	 2593.0	...
3193403	  804.8	  622.6	 2594.0	...
3193404	  804.8	  622.4	 2593.0	...
3193405	  805.0	  622.5	 2593.0	...
3193406	  805.3	  622.7	 2593.0	...
3193407	  805.6	  622.9	 2593.0	...
3193408	  805.9	  623.1	 2592.0	...
3193409	  806.1	  623.3	 2592.0	...
3193410	  805.7	  623.7	 2592.0	...
3193411	  805.2	  624.0	 2591.0	...
3193412	  804.7	  624.3	 2590.0	...
3193413	  803.9	  624.4	 2589.0	...
EFIX R   3192404	3193413	1010	  785.4	  614.4	   2636
SSACC R  3193414
3193414	  802.2	  624.5	 2588.0	...
3193415	  799.7	  624.8	 2586.0	...
3193416	  797.6	  625.2	 2585.0	...
3193417	  795.3	  625.1	 2585.0	...
3193418	  792.7	  625.1	 2585.0	...
3193419	  789.7	  624.0	 2583.0	...
3193420	  786.7	  623.3	 2581.0	...
3193421	  784.1	  622.2	 2579.0	...
3193422	  782.1	  621.6	 2579.0	...
3193423	  780.0	  620.8	 2579.0	...
ESACC R  3193414	3193423	10	  802.2	  624.5	  780.0	  620.8	   0.48	     53
SFIX R   3193424
3193424	  778.7	  620.0	 2579.0	...
3193425	  777.7	  618.6	 2580.0	...
3193426	  777.6	  617.4	 2580.0	...
3193427	  777.6	  616.2	 2580.0	...
3193428	  778.4	  615.8	 2581.0	...
3193429	  779.3	  615.5	 2582.0	...
3193430	  780.5	  615.2	 2580.0	...
3193431	  781.7	  615.2	 2577.0	...
3193432	  782.8	  615.4	 2575.0	...
3193433	  783.7	  615.9	 2577.0	...
3193434	  784.2	  616.5	 2578.0	...
3193435	  784.9	  617.0	 2579.0	...
3193436	  785.4	  617.6	 2579.0	...
3193437	  785.8	  618.1	 2578.0	...
3193438	  786.0	  618.4	 2577.0	...
3193439	  786.3	  618.6	 2576.0	...
3193440	  786.7	  618.8	 2578.0	...
3193441	  787.1	  619.1	 2579.0	...
3193442	  787.5	  619.1	 2580.0	...
3193443	  787.5	  619.1	 2579.0	...
3193444	  787.6	  619.3	 2577.0	...
3193445	  787.6	  619.5	 2575.0	...
3193446	  787.6	  619.7	 2574.0	...
3193447	  787.4	  619.6	 2573.0	...
3193448	  787.1	  619.5	 2571.0	...
3193449	  786.7	  619.5	 2570.0	...
3193450	  786.4	  619.5	 2569.0	...
3193451	  786.3	  619.5	 2570.0	...
3193452	  786.3	  619.4	 2571.0	...
3193453	  786.2	  619.3	 2571.0	...
3193454	  786.2	  619.6	 2570.0	...
3193455	  786.4	  619.9	 2569.0	...
3193456	  786.6	  620.2	 2568.0	...
3193457	  786.6	  620.2	 2570.0	...
3193458	  786.4	  620.2	 2572.0	...
3193459	  786.2	  620.1	 2574.0	...
3193460	  786.3	  620.0	 2574.0	...
3193461	  786.2	  620.0	 2574.0	...
3193462	  786.1	  620.0	 2574.0	...
3193463	  785.6	  620.0	 2574.0	...
3193464	  785.3	  620.0	 2573.0	...
3193465	  785.0	  620.0	 2571.0	...
3193466	  785.0	  620.1	 2569.0	...
3193467	  785.1	  620.1	 2568.0	...
3193468	  785.2	  620.2	 2567.0	...
3193469	  785.3	  620.5	 2567.0	...
3193470	  785.2	  620.9	 2566.0	...
3193471	  785.1	  620.9	 2566.0	...
3193472	  785.2	  620.7	 2567.0	...
MSG	3193473 0000 _ Number Off
3193473	  785.3	  620.4	 2567.0	...
3193474	  785.4	  620.4	 2567.0	...
3193475	  785.4	  620.4	 2566.0	...
3193476	  785.5	  620.4	 2566.0	...
3193477	  785.5	  620.4	 2565.0	...
3193478	  785.6	  620.4	 2563.0	...
3193479	  785.6	  620.4	 2563.0	...
3193480	  785.6	  620.4	 2563.0	...
3193481	  785.5	  620.5	 2564.0	...
3193482	  785.5	  620.7	 2565.0	...
3193483	  785.6	  620.7	 2564.0	...
3193484	  785.7	  620.4	 2563.0	...
3193485	  785.7	  620.3	 2561.0	...
3193486	  785.7	  620.5	 2561.0	...
3193487	  785.6	  620.7	 2561.0	...
3193488	  785.5	  620.7	 2562.0	...
3193489	  785.5	  620.5	 2563.0	...
3193490	  785.5	  620.2	 2563.0	...
3193491	  785.5	  620.4	 2562.0	...
3193492	  785.5	  620.6	 2562.0	...
3193493	  785.5	  620.7	 2562.0	...
3193494	  785.5	  620.4	 2562.0	...
3193495	  785.5	  620.3	 2563.0	...
3193496	  785.5	  620.4	 2564.0	...
3193497	  785.5	  620.2	 2562.0	...
3193498	  785.4	  620.0	 2559.0	...
3193499	  785.3	  619.8	 2557.0	...
3193500	  785.3	  620.0	 2560.0	...
3193501	  785.5	  620.3	 2564.0	...
3193502	  785.7	  620.7	 2563.0	...
3193503	  785.5	  620.8	 2562.0	...
3193504	  785.2	  620.8	 2560.0	...
3193505	  785.1	  620.6	 2560.0	...
3193506	  785.3	  620.5	 2561.0	...
3193507	  785.7	  620.8	 2563.0	...
3193508	  786.0	  621.2	 2562.0	...
3193509	  786.3	  620.7	 2559.0	...
3193510	  786.4	  619.9	 2556.0	...
3193511	  786.0	  619.3	 2556.0	...
3193512	  785.6	  619.5	 2556.0	...
3193513	  785.4	  619.5	 2556.0	...
3193514	  785.7	  619.1	 2556.0	...
3193515	  785.7	  618.9	 2558.0	...
3193516	  785.5	  618.9	 2562.0	...
3193517	  785.5	  619.2	 2565.0	...
3193518	  785.8	  619.6	 2566.0	...
3193519	  786.1	  619.9	 2564.0	...
3193520	  786.1	  620.2	 2561.0	...
3193521	  786.1	  620.2	 2559.0	...
3193522	  786.1	  620.0	 2557.0	...
3193523	  786.1	  619.7	 2557.0	...
3193524	  786.1	  619.8	 2556.0	...
3193525	  786.2	  620.2	 2556.0	...
3193526	  786.2	  620.2	 2556.0	...
3193527	  786.2	  619.7	 2555.0	...
3193528	  786.2	  619.3	 2554.0	...
3193529	  786.2	  619.4	 2553.0	...
3193530	  786.2	  619.5	 2556.0	...
3193531	  786.2	  619.6	 2559.0	...
3193532	  786.2	  619.6	 2561.0	...
3193533	  786.2	  619.7	 2561.0	...
3193534	  786.4	  620.0	 2561.0	...
3193535	  786.5	  620.2	 2562.0	...
3193536	  786.7	  620.1	 2563.0	...
3193537	  786.6	  620.0	 2562.0	...
3193538	  786.6	  619.9	 2561.0	...
3193539	  786.5	  620.1	 2560.0	...
3193540	  786.4	  620.3	 2560.0	...
3193541	  786.3	  620.4	 2561.0	...
3193542	  786.2	  620.4	 2561.0	...
3193543	  786.2	  620.1	 2559.0	...
3193544	  786.4	  619.9	 2557.0	...
3193545	  786.6	  620.0	 2556.0	...
3193546	  786.9	  620.3	 2555.0	...
3193547	  786.8	  620.5	 2555.0	...
3193548	  786.7	  620.4	 2554.0	...
3193549	  786.7	  620.4	 2554.0	...
3193550	  786.7	  620.4	 2556.0	...
3193551	  786.8	  620.4	 2561.0	...
3193552	  786.7	  620.4	 2566.0	...
3193553	  786.5	  620.4	 2565.0	...
3193554	  786.4	  620.3	 2563.0	...
3193555	  786.1	  620.2	 2560.0	...
3193556	  786.0	  620.2	 2560.0	...
3193557	  785.9	  620.2	 2559.0	...
3193558	  786.4	  620.2	 2560.0	...
3193559	  786.8	  620.1	 2559.0	...
3193560	  787.0	  620.2	 2558.0	...
3193561	  786.8	  620.3	 2558.0	...
3193562	  786.7	  620.5	 2558.0	...
3193563	  786.8	  620.4	 2558.0	...
3193564	  786.9	  620.3	 2556.0	...
3193565	  786.9	  619.7	 2555.0	...
3193566	  786.9	  619.3	 2555.0	...
3193567	  787.0	  619.0	 2555.0	...
3193568	  787.1	  619.2	 2555.0	...
3193569	  787.1	  619.4	 2554.0	...
3193570	  787.2	  619.5	 2554.0	...
3193571	  787.1	  619.7	 2555.0	...
3193572	  787.1	  620.0	 2556.0	...
3193573	  787.1	  620.4	 2556.0	...
3193574	  787.0	  620.6	 2554.0	...
3193575	  786.9	  620.8	 2554.0	...
3193576	  786.8	  621.0	 2557.0	...
3193577	  786.9	  621.1	 2560.0	...
3193578	  786.9	  620.8	 2562.0	...
3193579	  787.0	  620.3	 2562.0	...
3193580	  787.1	  619.9	 2562.0	...
3193581	  787.3	  619.7	 2561.0	...
3193582	  787.3	  619.7	 2559.0	...
3193583	  787.0	  619.6	 2557.0	...
3193584	  786.6	  619.8	 2555.0	...
3193585	  786.6	  620.0	 2556.0	...
3193586	  786.8	  620.1	 2557.0	...
3193587	  786.9	  620.0	 2557.0	...
3193588	  786.8	  620.0	 2555.0	...
3193589	  786.6	  620.1	 2554.0	...
3193590	  786.7	  620.0	 2555.0	...
3193591	  787.1	  620.0	 2555.0	...
3193592	  787.6	  619.9	 2553.0	...
3193593	  787.8	  620.1	 2553.0	...
3193594	  787.6	  620.2	 2555.0	...
3193595	  787.5	  620.3	 2557.0	...
3193596	  787.3	  620.3	 2558.0	...
3193597	  787.2	  619.9	 2558.0	...
3193598	  786.9	  619.5	 2557.0	...
3193599	  786.7	  619.5	 2560.0	...
3193600	  786.8	  620.0	 2563.0	...
3193601	  786.9	  620.4	 2564.0	...
3193602	  787.0	  620.3	 2562.0	...
3193603	  787.1	  620.4	 2560.0	...
3193604	  787.2	  620.5	 2561.0	...
3193605	  787.3	  620.5	 2563.0	...
3193606	  787.3	  620.4	 2563.0	...
3193607	  787.3	  620.5	 2562.0	...
3193608	  787.5	  620.3	 2561.0	...
3193609	  787.7	  620.1	 2561.0	...
3193610	  787.7	  619.9	 2560.0	...
3193611	  787.7	  619.8	 2559.0	...
3193612	  787.8	  619.6	 2558.0	...
3193613	  788.0	  619.4	 2559.0	...
3193614	  788.3	  619.3	 2559.0	...
3193615	  788.4	  619.4	 2560.0	...
3193616	  788.4	  619.7	 2559.0	...
3193617	  788.4	  619.9	 2561.0	...
3193618	  788.4	  620.1	 2563.0	...
3193619	  788.0	  619.9	 2564.0	...
3193620	  787.7	  619.9	 2563.0	...
3193621	  787.4	  619.9	 2562.0	...
3193622	  787.5	  620.2	 2561.0	...
3193623	  787.6	  620.5	 2560.0	...
3193624	  787.8	  620.1	 2559.0	...
3193625	  787.8	  619.5	 2559.0	...
3193626	  787.8	  619.3	 2559.0	...
3193627	  787.9	  619.8	 2560.0	...
3193628	  787.9	  620.3	 2562.0	...
3193629	  787.9	  620.3	 2561.0	...
3193630	  788.0	  620.3	 2563.0	...
3193631	  788.1	  620.7	 2566.0	...
3193632	  788.0	  621.1	 2568.0	...
3193633	  788.0	  621.5	 2569.0	...
3193634	  787.9	  621.8	 2569.0	...
3193635	  787.9	  622.0	 2568.0	...
3193636	  788.1	  621.8	 2568.0	...
3193637	  788.4	  621.4	 2567.0	...
3193638	  788.7	  620.7	 2567.0	...
3193639	  789.0	  620.4	 2567.0	...
3193640	  789.2	  619.6	 2567.0	...
3193641	  789.9	  618.9	 2567.0	...
3193642	  790.4	  617.7	 2569.0	...
3193643	  790.9	  617.1	 2572.0	...
3193644	  790.8	  616.0	 2571.0	...
3193645	  790.7	  615.4	 2568.0	...
3193646	  790.7	  614.3	 2565.0	...
3193647	  791.0	  613.7	 2565.0	...
3193648	  791.4	  612.8	 2565.0	...
3193649	  791.7	  612.2	 2567.0	...
3193650	  791.7	  611.7	 2569.0	...
3193651	  792.3	  611.4	 2571.0	...
3193652	  792.9	  611.0	 2572.0	...
3193653	  793.4	  610.7	 2571.0	...
3193654	  793.4	  610.6	 2569.0	...
3193655	  793.5	  610.6	 2568.0	...
3193656	  793.7	  610.3	 2568.0	...
3193657	  794.1	  610.0	 2568.0	...
3193658	  794.5	  609.6	 2567.0	...
3193659	  794.8	  609.4	 2566.0	...
3193660	  795.0	  609.4	 2566.0	...
3193661	  794.9	  609.5	 2565.0	...
3193662	  794.6	  609.8	 2564.0	...
3193663	  794.4	  610.0	 2562.0	...
3193664	  794.2	  609.9	 2566.0	...
3193665	  794.2	  609.7	 2570.0	...
3193666	  794.1	  609.6	 2574.0	...
3193667	  794.1	  609.9	 2574.0	...
3193668	  794.2	  610.2	 2573.0	...
3193669	  794.5	  610.2	 2573.0	...
3193670	  794.7	  610.0	 2573.0	...
3193671	  794.5	  610.2	 2573.0	...
3193672	  794.3	  610.5	 2574.0	...
3193673	  794.1	  611.3	 2574.0	...
3193674	  794.3	  611.7	 2573.0	...
3193675	  794.4	  611.6	 2572.0	...
3193676	  794.3	  611.0	 2573.0	...
3193677	  794.2	  610.5	 2573.0	...
3193678	  794.2	  610.5	 2575.0	...
3193679	  794.2	  610.5	 2576.0	...
3193680	  794.2	  610.6	 2577.0	...
3193681	  794.0	  610.7	 2576.0	...
3193682	  793.8	  610.8	 2575.0	...
3193683	  793.7	  610.7	 2573.0	...
3193684	  793.7	  610.6	 2571.0	...
MSG	3193685 0000 _ Number On
3193685	  793.8	  610.4	 2570.0	...
3193686	  794.3	  610.2	 2570.0	...
3193687	  794.9	  610.8	 2569.0	...
3193688	  794.8	  611.4	 2570.0	...
3193689	  794.2	  611.5	 2570.0	...
3193690	  793.5	  611.0	 2570.0	...
3193691	  793.4	  610.6	 2570.0	...
3193692	  793.5	  610.9	 2571.0	...
3193693	  793.7	  611.1	 2572.0	...
3193694	  793.9	  610.5	 2573.0	...
3193695	  794.0	  610.0	 2570.0	...
3193696	  794.0	  610.1	 2567.0	...
3193697	  794.1	  610.8	 2568.0	...
3193698	  794.4	  611.4	 2571.0	...
3193699	  794.6	  611.2	 2574.0	...
3193700	  794.8	  610.7	 2573.0	...
3193701	  794.8	  610.3	 2573.0	...
3193702	  794.5	  610.1	 2574.0	...
3193703	  794.2	  609.8	 2576.0	...
3193704	  793.8	  609.5	 2577.0	...
3193705	  793.8	  609.6	 2578.0	...
3193706	  794.3	  610.0	 2576.0	...
3193707	  794.8	  610.7	 2574.0	...
3193708	  795.1	  611.3	 2573.0	...
3193709	  794.9	  611.9	 2572.0	...
3193710	  794.5	  612.1	 2572.0	...
3193711	  794.4	  612.4	 2572.0	...
3193712	  794.4	  612.4	 2571.0	...
3193713	  794.4	  612.4	 2569.0	...
3193714	  794.4	  612.5	 2569.0	...
3193715	  794.4	  612.6	 2569.0	...
3193716	  794.3	  612.7	 2569.0	...
3193717	  794.3	  612.7	 2569.0	...
3193718	  794.5	  612.6	 2569.0	...
3193719	  794.7	  612.4	 2569.0	...
3193720	  794.8	  612.3	 2568.0	...
3193721	  794.8	  612.2	 2569.0	...
3193722	  794.8	  612.3	 2570.0	...
3193723	  794.8	  612.3	 2571.0	...
3193724	  794.4	  612.4	 2573.0	...
3193725	  794.0	  612.5	 2574.0	...
3193726	  794.2	  612.5	 2574.0	...
3193727	  794.8	  612.4	 2573.0	...
3193728	  795.1	  612.3	 2573.0	...
3193729	  794.9	  612.4	 2574.0	...
3193730	  794.6	  612.5	 2575.0	...
3193731	  794.5	  612.6	 2575.0	...
3193732	  794.6	  612.8	 2572.0	...
3193733	  795.0	  612.8	 2569.0	...
3193734	  795.4	  613.1	 2567.0	...
3193735	  795.3	  613.4	 2568.0	...
3193736	  794.9	  613.6	 2569.0	...
3193737	  794.5	  613.5	 2569.0	...
3193738	  794.6	  613.6	 2571.0	...
3193739	  794.8	  613.9	 2573.0	...
3193740	  795.0	  614.0	 2571.0	...
3193741	  794.9	  613.8	 2569.0	...
3193742	  794.8	  613.4	 2566.0	...
3193743	  794.6	  613.4	 2567.0	...
3193744	  794.9	  613.4	 2567.0	...
3193745	  795.1	  613.2	 2567.0	...
3193746	  795.3	  612.9	 2566.0	...
3193747	  795.0	  612.6	 2566.0	...
3193748	  794.8	  612.7	 2566.0	...
3193749	  794.5	  612.8	 2565.0	...
3193750	  794.5	  613.4	 2564.0	...
3193751	  794.5	  614.1	 2565.0	...
3193752	  794.4	  613.5	 2567.0	...
3193753	  794.3	  612.3	 2566.0	...
3193754	  794.4	  611.4	 2565.0	...
3193755	  794.5	  611.9	 2563.0	...
3193756	  794.5	  612.7	 2563.0	...
3193757	  794.4	  613.2	 2564.0	...
3193758	  794.5	  613.5	 2565.0	...
3193759	  794.5	  613.7	 2565.0	...
3193760	  794.5	  613.9	 2564.0	...
3193761	  794.5	  614.2	 2565.0	...
3193762	  794.5	  614.4	 2566.0	...
3193763	  794.5	  614.7	 2566.0	...
3193764	  794.5	  614.8	 2565.0	...
3193765	  794.5	  614.9	 2564.0	...
3193766	  794.5	  614.0	 2563.0	...
3193767	  794.3	  613.2	 2563.0	...
3193768	  794.1	  612.6	 2563.0	...
3193769	  794.1	  612.9	 2564.0	...
3193770	  794.1	  613.2	 2564.0	...
3193771	  794.2	  613.3	 2564.0	...
3193772	  794.2	  613.5	 2565.0	...
3193773	  794.2	  613.5	 2564.0	...
3193774	  794.3	  613.6	 2562.0	...
3193775	  794.3	  613.7	 2559.0	...
3193776	  794.1	  613.8	 2557.0	...
3193777	  794.0	  613.6	 2555.0	...
3193778	  793.8	  613.3	 2554.0	...
3193779	  793.8	  613.0	 2554.0	...
3193780	  793.9	  612.9	 2555.0	...
3193781	  794.0	  613.1	 2556.0	...
3193782	  794.2	  613.4	 2556.0	...
3193783	  794.0	  613.9	 2555.0	...
3193784	  793.9	  614.1	 2555.0	...
3193785	  793.6	  614.2	 2554.0	...
3193786	  793.6	  614.1	 2553.0	...
3193787	  794.1	  614.0	 2553.0	...
3193788	  794.6	  613.8	 2554.0	...
3193789	  794.8	  613.8	 2553.0	...
3193790	  794.6	  614.0	 2553.0	...
3193791	  794.4	  613.5	 2553.0	...
3193792	  794.5	  613.0	 2552.0	...
3193793	  794.5	  612.4	 2552.0	...
3193794	  794.4	  612.4	 2551.0	...
3193795	  794.3	  612.4	 2552.0	...
3193796	  794.1	  612.2	 2552.0	...
3193797	  793.8	  612.0	 2552.0	...
3193798	  793.8	  612.4	 2550.0	...
3193799	  793.8	  612.8	 2548.0	...
3193800	  793.9	  613.2	 2546.0	...
3193801	  794.0	  613.3	 2544.0	...
3193802	  794.2	  613.7	 2542.0	...
3193803	  794.3	  614.2	 2543.0	...
3193804	  794.4	  614.6	 2544.0	...
3193805	  794.3	  614.7	 2545.0	...
3193806	  794.2	  614.8	 2545.0	...
3193807	  794.3	  614.5	 2544.0	...
3193808	  794.6	  614.3	 2544.0	...
3193809	  794.9	  614.2	 2544.0	...
3193810	  795.0	  614.1	 2541.0	...
3193811	  794.9	  614.0	 2539.0	...
3193812	  794.5	  614.0	 2538.0	...
3193813	  794.0	  614.0	 2540.0	...
3193814	  793.8	  614.1	 2543.0	...
3193815	  794.1	  614.2	 2545.0	...
3193816	  794.3	  614.4	 2547.0	...
3193817	  794.3	  614.8	 2548.0	...
3193818	  794.3	  615.0	 2547.0	...
3193819	  794.3	  615.1	 2547.0	...
3193820	  794.4	  615.1	 2546.0	...
3193821	  794.4	  615.1	 2546.0	...
3193822	  794.4	  615.1	 2546.0	...
3193823	  794.4	  615.3	 2543.0	...
3193824	  794.4	  615.4	 2540.0	...
3193825	  794.4	  615.4	 2536.0	...
3193826	  794.4	  615.0	 2536.0	...
3193827	  794.3	  614.7	 2535.0	...
3193828	  794.2	  614.5	 2534.0	...
3193829	  794.5	  614.6	 2534.0	...
3193830	  794.9	  614.7	 2533.0	...
3193831	  795.3	  614.3	 2533.0	...
3193832	  795.2	  613.9	 2535.0	...
3193833	  795.3	  613.7	 2537.0	...
3193834	  795.4	  613.9	 2539.0	...
3193835	  795.5	  614.4	 2539.0	...
3193836	  795.6	  614.8	 2538.0	...
3193837	  795.4	  615.1	 2538.0	...
3193838	  795.2	  615.3	 2537.0	...
3193839	  795.1	  615.6	 2536.0	...
3193840	  795.1	  615.8	 2536.0	...
3193841	  794.9	  615.9	 2536.0	...
3193842	  794.8	  615.8	 2536.0	...
3193843	  794.7	  615.7	 2536.0	...
3193844	  794.7	  615.7	 2536.0	...
3193845	  794.5	  615.8	 2536.0	...
3193846	  794.5	  615.9	 2537.0	...
3193847	  794.6	  616.0	 2537.0	...
3193848	  794.8	  616.0	 2537.0	...
3193849	  794.8	  616.2	 2537.0	...
3193850	  794.6	  616.3	 2535.0	...
3193851	  794.4	  616.3	 2532.0	...
3193852	  794.2	  616.0	 2532.0	...
3193853	  794.1	  615.7	 2533.0	...
3193854	  794.4	  615.5	 2535.0	...
3193855	  794.8	  615.4	 2535.0	...
3193856	  795.2	  615.3	 2535.0	...
3193857	  794.9	  615.0	 2535.0	...
3193858	  794.7	  614.7	 2534.0	...
3193859	  794.5	  615.0	 2532.0	...
3193860	  794.7	  615.6	 2530.0	...
3193861	  794.9	  616.4	 2530.0	...
3193862	  795.1	  616.5	 2530.0	...
3193863	  795.2	  616.1	 2531.0	...
3193864	  795.0	  615.6	 2531.0	...
3193865	  794.9	  615.1	 2532.0	...
3193866	  795.0	  615.1	 2533.0	...
3193867	  795.2	  615.3	 2533.0	...
3193868	  795.3	  615.5	 2533.0	...
3193869	  795.2	  615.8	 2530.0	...
3193870	  795.3	  615.9	 2528.0	...
3193871	  795.5	  615.6	 2525.0	...
3193872	  795.8	  615.1	 2524.0	...
3193873	  795.8	  614.4	 2522.0	...
3193874	  795.7	  614.2	 2522.0	...
3193875	  795.4	  614.3	 2524.0	...
3193876	  795.1	  614.7	 2526.0	...
3193877	  795.0	  615.2	 2528.0	...
3193878	  795.0	  615.3	 2528.0	...
3193879	  795.0	  615.4	 2528.0	...
3193880	  795.0	  615.5	 2524.0	...
3193881	  795.0	  615.6	 2522.0	...
3193882	  795.1	  615.8	 2520.0	...
3193883	  795.3	  616.2	 2520.0	...
3193884	  795.4	  616.7	 2521.0	...
3193885	  795.5	  617.2	 2521.0	...
3193886	  795.4	  617.3	 2520.0	...
3193887	  795.2	  617.3	 2520.0	...
3193888	  795.1	  617.3	 2520.0	...
3193889	  795.2	  617.2	 2522.0	...
3193890	  795.2	  617.2	 2523.0	...
3193891	  794.5	  617.1	 2524.0	...
3193892	  792.7	  617.1	 2522.0	...
EFIX R   3193424	3193892	469	  790.6	  616.4	   2559
SSACC R  3193893
3193893	  790.4	  616.8	 2520.0	...
3193894	  788.6	  616.6	 2517.0	...
3193895	  787.0	  616.5	 2516.0	...
3193896	  784.7	  616.9	 2516.0	...
3193897	  782.4	  617.7	 2516.0	...
3193898	  779.7	  618.5	 2517.0	...
3193899	  778.1	  619.2	 2519.0	...
3193900	  775.7	  619.7	 2521.0	...
ESACC R  3193893	3193900	8	  790.4	  616.8	  775.7	  619.7	   0.32	     44
SFIX R   3193901
3193901	  774.1	  619.5	 2522.0	...
3193902	  772.2	  618.7	 2522.0	...
3193903	  771.6	  617.6	 2523.0	...
3193904	  771.2	  617.1	 2523.0	...
3193905	  771.2	  617.0	 2523.0	...
3193906	  771.8	  616.6	 2523.0	...
3193907	  772.7	  616.1	 2522.0	...
3193908	  773.9	  615.8	 2519.0	...
3193909	  774.6	  615.7	 2515.0	...
3193910	  776.1	  615.8	 2511.0	...
3193911	  777.5	  616.4	 2509.0	...
3193912	  778.8	  617.0	 2509.0	...
3193913	  779.6	  617.9	 2510.0	...
3193914	  780.3	  618.2	 2513.0	...
3193915	  781.0	  618.4	 2515.0	...
3193916	  780.9	  618.3	 2515.0	...
3193917	  780.7	  617.9	 2516.0	...
3193918	  780.3	  617.5	 2516.0	...
3193919	  780.0	  617.5	 2516.0	...
3193920	  779.9	  617.8	 2516.0	...
3193921	  780.1	  618.1	 2514.0	...
3193922	  780.1	  618.5	 2512.0	...
3193923	  780.0	  618.9	 2509.0	...
3193924	  780.0	  619.2	 2512.0	...
3193925	  780.1	  619.1	 2513.0	...
3193926	  780.1	  618.9	 2515.0	...
3193927	  780.2	  618.8	 2514.0	...
3193928	  780.3	  618.8	 2512.0	...
3193929	  780.3	  618.8	 2509.0	...
3193930	  779.9	  619.1	 2506.0	...
3193931	  779.5	  619.3	 2506.0	...
3193932	  779.0	  619.6	 2506.0	...
3193933	  779.1	  619.7	 2506.0	...
3193934	  779.2	  619.4	 2506.0	...
3193935	  779.3	  619.0	 2506.0	...
3193936	  779.0	  618.9	 2506.0	...
3193937	  778.8	  619.5	 2508.0	...
3193938	  778.6	  620.2	 2508.0	...
3193939	  778.9	  620.3	 2510.0	...
3193940	  779.2	  620.1	 2510.0	...
3193941	  779.4	  619.9	 2511.0	...
3193942	  779.3	  619.8	 2511.0	...
3193943	  779.2	  619.3	 2508.0	...
3193944	  778.8	  618.8	 2505.0	...
3193945	  778.6	  618.6	 2502.0	...
3193946	  778.4	  619.1	 2502.0	...
3193947	  778.4	  619.6	 2501.0	...
3193948	  778.6	  619.7	 2501.0	...
3193949	  778.6	  619.5	 2500.0	...
3193950	  778.5	  619.1	 2501.0	...
3193951	  778.5	  618.8	 2501.0	...
3193952	  778.5	  618.8	 2500.0	...
3193953	  779.0	  618.9	 2499.0	...
3193954	  779.3	  618.5	 2499.0	...
3193955	  779.6	  618.1	 2496.0	...
3193956	  779.6	  617.8	 2494.0	...
3193957	  779.7	  617.9	 2491.0	...
3193958	  779.7	  617.8	 2491.0	...
3193959	  779.7	  617.5	 2491.0	...
3193960	  779.8	  618.0	 2491.0	...
3193961	  779.9	  618.8	 2492.0	...
3193962	  779.9	  619.6	 2493.0	...
3193963	  779.7	  619.2	 2494.0	...
3193964	  779.7	  618.8	 2494.0	...
3193965	  780.0	  618.5	 2494.0	...
3193966	  780.3	  618.6	 2495.0	...
3193967	  780.3	  618.7	 2495.0	...
3193968	  780.1	  618.6	 2496.0	...
3193969	  780.0	  618.4	 2497.0	...
3193970	  780.1	  618.2	 2497.0	...
3193971	  780.2	  618.2	 2498.0	...
3193972	  780.4	  618.2	 2497.0	...
3193973	  780.6	  618.2	 2495.0	...
3193974	  780.7	  618.3	 2494.0	...
3193975	  780.5	  618.5	 2494.0	...
3193976	  780.4	  618.6	 2493.0	...
3193977	  780.4	  618.6	 2493.0	...
3193978	  780.4	  618.5	 2492.0	...
3193979	  780.5	  618.4	 2492.0	...
3193980	  780.4	  618.3	 2491.0	...
3193981	  780.4	  618.5	 2491.0	...
3193982	  780.4	  618.9	 2491.0	...
3193983	  780.5	  619.3	 2491.0	...
3193984	  780.4	  619.4	 2492.0	...
3193985	  780.2	  619.4	 2492.0	...
MSG	3193986 0000 _ Number Off
3193986	  780.4	  619.4	 2491.0	...
3193987	  780.5	  619.4	 2491.0	...
3193988	  780.6	  619.4	 2489.0	...
3193989	  780.4	  619.4	 2488.0	...
3193990	  780.4	  619.3	 2487.0	...
3193991	  780.3	  619.2	 2487.0	...
3193992	  780.2	  619.1	 2486.0	...
3193993	  780.1	  619.1	 2485.0	...
3193994	  780.1	  619.3	 2484.0	...
3193995	  780.4	  619.8	 2483.0	...
3193996	  780.6	  620.2	 2483.0	...
3193997	  780.8	  620.2	 2483.0	...
3193998	  780.5	  619.6	 2484.0	...
3193999	  780.3	  619.0	 2484.0	...
3194000	  780.3	  618.9	 2484.0	...
3194001	  780.5	  619.1	 2483.0	...
3194002	  780.7	  619.4	 2481.0	...
3194003	  780.8	  619.5	 2480.0	...
3194004	  780.9	  619.6	 2479.0	...
3194005	  780.9	  619.7	 2478.0	...
3194006	  780.9	  619.7	 2478.0	...
3194007	  781.4	  619.8	 2478.0	...
3194008	  781.9	  619.8	 2479.0	...
3194009	  782.1	  619.7	 2479.0	...
3194010	  781.8	  619.8	 2480.0	...
3194011	  781.5	  619.6	 2481.0	...
3194012	  781.5	  619.5	 2480.0	...
3194013	  781.5	  619.3	 2479.0	...
3194014	  781.4	  619.2	 2477.0	...
3194015	  781.5	  619.1	 2476.0	...
3194016	  781.5	  619.1	 2477.0	...
3194017	  781.5	  619.2	 2477.0	...
3194018	  781.7	  619.4	 2478.0	...
3194019	  781.8	  619.8	 2478.0	...
3194020	  781.7	  620.1	 2478.0	...
3194021	  781.5	  620.2	 2477.0	...
3194022	  781.5	  620.2	 2475.0	...
3194023	  781.7	  620.4	 2474.0	...
3194024	  781.9	  620.4	 2474.0	...
3194025	  782.0	  620.2	 2474.0	...
3194026	  782.0	  620.1	 2474.0	...
3194027	  782.0	  620.0	 2474.0	...
3194028	  781.9	  619.9	 2474.0	...
3194029	  782.0	  619.9	 2473.0	...
3194030	  782.1	  620.1	 2474.0	...
3194031	  782.2	  620.2	 2476.0	...
3194032	  782.3	  620.1	 2479.0	...
3194033	  782.3	  620.1	 2480.0	...
3194034	  782.3	  620.0	 2481.0	...
3194035	  782.3	  619.9	 2481.0	...
3194036	  782.5	  619.2	 2481.0	...
3194037	  782.6	  618.5	 2482.0	...
3194038	  782.6	  617.9	 2482.0	...
3194039	  782.5	  617.8	 2484.0	...
3194040	  782.3	  618.0	 2484.0	...
3194041	  782.1	  618.5	 2484.0	...
3194042	  782.1	  619.0	 2479.0	...
3194043	  782.2	  619.2	 2474.0	...
3194044	  782.4	  619.0	 2469.0	...
3194045	  782.5	  618.8	 2469.0	...
3194046	  782.6	  619.2	 2471.0	...
3194047	  782.7	  619.7	 2470.0	...
3194048	  782.7	  619.9	 2467.0	...
3194049	  782.7	  619.6	 2464.0	...
3194050	  782.7	  619.3	 2467.0	...
3194051	  782.8	  619.1	 2469.0	...
3194052	  782.8	  619.0	 2472.0	...
3194053	  783.0	  619.1	 2472.0	...
3194054	  783.1	  619.2	 2472.0	...
3194055	  783.2	  619.4	 2473.0	...
3194056	  783.2	  619.4	 2474.0	...
3194057	  783.3	  619.3	 2477.0	...
3194058	  783.4	  619.2	 2480.0	...
3194059	  783.4	  619.0	 2477.0	...
3194060	  783.3	  618.8	 2473.0	...
3194061	  783.2	  618.5	 2468.0	...
3194062	  783.1	  618.6	 2468.0	...
3194063	  783.0	  618.7	 2468.0	...
3194064	  782.9	  618.8	 2468.0	...
3194065	  782.8	  619.0	 2468.0	...
3194066	  782.7	  619.2	 2467.0	...
3194067	  782.6	  619.3	 2467.0	...
3194068	  782.5	  619.1	 2467.0	...
3194069	  782.5	  618.6	 2467.0	...
3194070	  782.7	  618.1	 2467.0	...
3194071	  782.9	  618.5	 2471.0	...
3194072	  783.2	  619.2	 2474.0	...
3194073	  783.2	  619.4	 2476.0	...
3194074	  783.2	  618.9	 2475.0	...
3194075	  782.9	  618.4	 2474.0	...
3194076	  782.6	  618.5	 2474.0	...
3194077	  782.3	  618.7	 2474.0	...
3194078	  782.2	  618.8	 2473.0	...
3194079	  782.1	  618.8	 2473.0	...
3194080	  782.3	  618.6	 2472.0	...
3194081	  782.7	  618.4	 2471.0	...
3194082	  783.1	  618.2	 2471.0	...
3194083	  783.2	  618.2	 2470.0	...
3194084	  783.2	  618.2	 2470.0	...
3194085	  783.2	  618.3	 2473.0	...
3194086	  783.6	  618.3	 2476.0	...
3194087	  784.0	  618.4	 2479.0	...
3194088	  784.0	  618.4	 2480.0	...
3194089	  783.7	  618.5	 2481.0	...
3194090	  783.3	  618.9	 2482.0	...
3194091	  783.5	  619.3	 2483.0	...
3194092	  783.6	  619.3	 2484.0	...
3194093	  783.8	  619.1	 2483.0	...
3194094	  784.0	  618.8	 2483.0	...
3194095	  784.3	  618.6	 2481.0	...
3194096	  784.1	  618.5	 2480.0	...
3194097	  783.7	  618.5	 2479.0	...
3194098	  783.3	  618.6	 2479.0	...
3194099	  783.3	  618.6	 2478.0	...
3194100	  783.4	  618.7	 2478.0	...
3194101	  783.5	  618.9	 2481.0	...
3194102	  783.7	  618.8	 2483.0	...
3194103	  783.9	  618.6	 2483.0	...
3194104	  784.2	  618.3	 2480.0	...
3194105	  784.3	  618.3	 2480.0	...
3194106	  784.3	  618.5	 2482.0	...
3194107	  783.8	  618.5	 2484.0	...
3194108	  783.4	  618.4	 2483.0	...
3194109	  783.2	  618.8	 2482.0	...
3194110	  783.3	  619.3	 2480.0	...
3194111	  783.4	  619.7	 2481.0	...
3194112	  783.4	  619.5	 2481.0	...
3194113	  783.3	  619.6	 2482.0	...
3194114	  783.2	  619.8	 2483.0	...
3194115	  783.0	  620.1	 2483.0	...
3194116	  783.2	  620.2	 2481.0	...
3194117	  783.5	  619.8	 2479.0	...
3194118	  783.8	  619.4	 2481.0	...
3194119	  784.0	  619.0	 2485.0	...
3194120	  784.0	  619.0	 2489.0	...
3194121	  784.2	  619.3	 2489.0	...
3194122	  784.2	  619.7	 2489.0	...
3194123	  784.2	  620.2	 2489.0	...
3194124	  784.2	  620.2	 2489.0	...
3194125	  783.9	  620.3	 2487.0	...
3194126	  783.7	  620.5	 2484.0	...
3194127	  783.5	  620.5	 2482.0	...
3194128	  783.5	  620.4	 2482.0	...
3194129	  783.6	  620.4	 2481.0	...
3194130	  783.8	  619.9	 2480.0	...
3194131	  784.0	  619.5	 2479.0	...
3194132	  784.3	  619.4	 2479.0	...
3194133	  784.2	  619.8	 2479.0	...
3194134	  784.2	  620.1	 2480.0	...
3194135	  784.2	  620.1	 2482.0	...
3194136	  784.4	  619.7	 2484.0	...
3194137	  784.5	  619.2	 2484.0	...
3194138	  784.7	  619.4	 2484.0	...
3194139	  784.7	  620.0	 2483.0	...
3194140	  784.7	  620.6	 2483.0	...
3194141	  784.8	  620.8	 2483.0	...
3194142	  784.7	  620.9	 2484.0	...
3194143	  784.7	  620.8	 2485.0	...
3194144	  785.0	  620.4	 2485.0	...
3194145	  785.2	  619.8	 2488.0	...
3194146	  785.4	  619.4	 2492.0	...
3194147	  785.3	  619.4	 2493.0	...
3194148	  785.3	  619.5	 2490.0	...
3194149	  784.9	  619.6	 2486.0	...
3194150	  784.6	  619.6	 2484.0	...
3194151	  784.2	  619.6	 2482.0	...
3194152	  784.1	  619.3	 2480.0	...
3194153	  784.1	  619.1	 2478.0	...
3194154	  783.7	  619.5	 2483.0	...
3194155	  783.3	  620.1	 2488.0	...
3194156	  783.6	  620.6	 2493.0	...
3194157	  784.2	  620.4	 2493.0	...
3194158	  784.8	  620.2	 2493.0	...
3194159	  784.8	  620.2	 2493.0	...
3194160	  784.9	  620.3	 2494.0	...
3194161	  784.8	  620.3	 2495.0	...
3194162	  784.6	  620.3	 2496.0	...
3194163	  784.4	  620.0	 2495.0	...
3194164	  784.4	  619.6	 2495.0	...
3194165	  784.6	  619.3	 2495.0	...
3194166	  784.7	  619.2	 2494.0	...
3194167	  784.7	  619.1	 2494.0	...
3194168	  784.7	  619.1	 2494.0	...
3194169	  784.6	  619.0	 2494.0	...
3194170	  784.4	  618.9	 2494.0	...
3194171	  784.1	  618.7	 2494.0	...
3194172	  784.0	  618.5	 2493.0	...
3194173	  784.3	  618.3	 2490.0	...
3194174	  784.7	  618.0	 2487.0	...
3194175	  785.1	  618.0	 2485.0	...
3194176	  785.0	  618.3	 2486.0	...
3194177	  784.8	  618.5	 2490.0	...
3194178	  784.7	  618.5	 2494.0	...
3194179	  784.8	  618.7	 2495.0	...
3194180	  784.9	  618.9	 2492.0	...
3194181	  784.7	  618.7	 2492.0	...
3194182	  784.6	  618.4	 2496.0	...
3194183	  784.4	  617.9	 2498.0	...
3194184	  784.6	  617.8	 2499.0	...
3194185	  784.7	  617.5	 2500.0	...
3194186	  784.9	  617.3	 2501.0	...
3194187	  785.1	  617.6	 2501.0	...
3194188	  785.2	  618.3	 2500.0	...
3194189	  785.2	  618.9	 2500.0	...
3194190	  784.9	  619.1	 2499.0	...
3194191	  784.7	  619.2	 2499.0	...
3194192	  784.7	  619.3	 2497.0	...
3194193	  784.8	  618.8	 2496.0	...
3194194	  784.9	  618.1	 2495.0	...
3194195	  784.8	  617.5	 2497.0	...
3194196	  784.5	  617.6	 2499.0	...
3194197	  784.4	  617.6	 2500.0	...
3194198	  784.5	  617.6	 2500.0	...
3194199	  784.8	  617.7	 2501.0	...
3194200	  784.9	  617.8	 2500.0	...
3194201	  784.9	  617.9	 2500.0	...
3194202	  784.8	  617.8	 2500.0	...
3194203	  784.8	  617.6	 2499.0	...
3194204	  784.7	  617.4	 2499.0	...
3194205	  784.7	  617.3	 2499.0	...
3194206	  784.7	  617.3	 2500.0	...
3194207	  784.3	  617.3	 2501.0	...
3194208	  783.9	  617.2	 2503.0	...
3194209	  783.6	  617.3	 2505.0	...
3194210	  783.8	  617.3	 2506.0	...
3194211	  784.2	  617.3	 2507.0	...
3194212	  784.5	  617.3	 2504.0	...
3194213	  784.7	  617.3	 2501.0	...
3194214	  784.7	  617.3	 2497.0	...
3194215	  784.8	  617.1	 2496.0	...
3194216	  785.1	  616.6	 2497.0	...
3194217	  785.5	  616.2	 2499.0	...
3194218	  785.5	  615.8	 2505.0	...
3194219	  785.1	  615.6	 2507.0	...
3194220	  784.8	  615.5	 2510.0	...
3194221	  785.0	  615.4	 2509.0	...
3194222	  785.2	  615.6	 2508.0	...
3194223	  785.0	  615.8	 2506.0	...
3194224	  784.7	  616.1	 2505.0	...
3194225	  784.4	  616.1	 2505.0	...
3194226	  784.4	  616.1	 2506.0	...
3194227	  784.7	  616.1	 2507.0	...
3194228	  785.1	  616.0	 2505.0	...
3194229	  785.4	  615.7	 2504.0	...
3194230	  785.5	  615.5	 2502.0	...
3194231	  785.6	  615.5	 2501.0	...
3194232	  785.6	  615.6	 2502.0	...
3194233	  785.6	  615.6	 2503.0	...
3194234	  785.5	  615.7	 2504.0	...
3194235	  785.4	  615.7	 2503.0	...
3194236	  785.3	  615.7	 2503.0	...
3194237	  785.2	  615.7	 2501.0	...
3194238	  785.1	  615.7	 2499.0	...
3194239	  785.0	  615.7	 2502.0	...
3194240	  785.0	  615.8	 2505.0	...
3194241	  785.0	  615.7	 2506.0	...
3194242	  784.9	  615.6	 2503.0	...
3194243	  784.9	  615.4	 2501.0	...
3194244	  784.9	  615.3	 2502.0	...
3194245	  785.0	  615.2	 2502.0	...
3194246	  784.9	  615.3	 2501.0	...
3194247	  784.7	  615.0	 2501.0	...
3194248	  784.5	  614.8	 2500.0	...
3194249	  784.6	  614.5	 2499.0	...
3194250	  784.8	  614.5	 2499.0	...
3194251	  785.0	  615.3	 2499.0	...
3194252	  784.9	  616.0	 2500.0	...
3194253	  784.9	  616.7	 2501.0	...
3194254	  785.0	  616.7	 2503.0	...
3194255	  785.0	  616.7	 2504.0	...
3194256	  784.8	  616.8	 2508.0	...
3194257	  784.6	  616.8	 2511.0	...
3194258	  784.5	  616.9	 2513.0	...
3194259	  784.7	  617.0	 2512.0	...
3194260	  784.8	  617.0	 2509.0	...
3194261	  784.9	  617.1	 2506.0	...
3194262	  784.8	  617.1	 2504.0	...
3194263	  784.7	  617.0	 2504.0	...
3194264	  785.0	  616.6	 2506.0	...
3194265	  785.3	  616.3	 2507.0	...
3194266	  785.7	  616.6	 2507.0	...
3194267	  785.7	  617.0	 2506.0	...
3194268	  785.5	  617.5	 2506.0	...
3194269	  785.1	  617.6	 2506.0	...
3194270	  784.6	  617.8	 2505.0	...
3194271	  784.4	  617.8	 2509.0	...
3194272	  784.3	  617.8	 2512.0	...
3194273	  784.5	  617.7	 2516.0	...
3194274	  784.7	  617.0	 2514.0	...
3194275	  785.0	  616.5	 2511.0	...
3194276	  785.1	  616.0	 2511.0	...
3194277	  785.2	  616.0	 2513.0	...
3194278	  785.2	  615.8	 2515.0	...
3194279	  785.2	  615.9	 2516.0	...
3194280	  785.2	  616.1	 2517.0	...
3194281	  785.0	  616.3	 2518.0	...
3194282	  784.9	  616.5	 2514.0	...
3194283	  784.8	  616.6	 2509.0	...
3194284	  784.7	  616.7	 2506.0	...
3194285	  784.4	  616.7	 2508.0	...
3194286	  784.0	  616.6	 2508.0	...
3194287	  783.9	  616.3	 2506.0	...
3194288	  784.1	  615.9	 2504.0	...
3194289	  784.3	  615.7	 2504.0	...
3194290	  784.5	  615.8	 2505.0	...
3194291	  784.9	  616.2	 2505.0	...
3194292	  785.2	  616.5	 2506.0	...
3194293	  785.3	  616.8	 2505.0	...
3194294	  785.3	  616.8	 2508.0	...
3194295	  785.3	  616.8	 2511.0	...
3194296	  785.3	  616.8	 2514.0	...
3194297	  785.3	  616.9	 2513.0	...
3194298	  785.2	  617.0	 2513.0	...
3194299	  785.2	  617.1	 2513.0	...
3194300	  785.2	  617.2	 2513.0	...
3194301	  785.1	  617.4	 2512.0	...
3194302	  785.1	  617.7	 2510.0	...
3194303	  784.9	  617.6	 2510.0	...
3194304	  784.8	  617.4	 2511.0	...
3194305	  784.9	  617.1	 2512.0	...
3194306	  785.1	  616.9	 2511.0	...
3194307	  785.0	  616.8	 2509.0	...
3194308	  784.8	  616.6	 2510.0	...
3194309	  784.6	  616.6	 2513.0	...
3194310	  784.8	  616.5	 2515.0	...
3194311	  784.9	  616.4	 2513.0	...
3194312	  785.0	  616.4	 2512.0	...
3194313	  784.9	  616.4	 2511.0	...
3194314	  784.8	  616.4	 2510.0	...
3194315	  784.7	  616.3	 2509.0	...
3194316	  784.7	  616.1	 2509.0	...
3194317	  784.6	  616.1	 2510.0	...
3194318	  784.5	  616.1	 2511.0	...
3194319	  784.8	  616.0	 2512.0	...
3194320	  785.0	  615.9	 2512.0	...
3194321	  785.0	  616.3	 2512.0	...
3194322	  784.8	  616.8	 2512.0	...
3194323	  784.6	  617.3	 2512.0	...
3194324	  784.7	  617.3	 2513.0	...
3194325	  784.9	  617.2	 2514.0	...
3194326	  785.0	  617.0	 2515.0	...
3194327	  785.0	  616.9	 2514.0	...
3194328	  785.0	  617.0	 2515.0	...
3194329	  785.0	  617.1	 2515.0	...
3194330	  785.1	  617.2	 2515.0	...
3194331	  785.2	  617.3	 2516.0	...
3194332	  785.5	  617.3	 2514.0	...
3194333	  785.6	  617.3	 2512.0	...
3194334	  785.3	  617.5	 2510.0	...
3194335	  784.9	  617.8	 2510.0	...
3194336	  784.4	  618.0	 2509.0	...
3194337	  784.3	  618.0	 2508.0	...
3194338	  784.5	  618.0	 2507.0	...
3194339	  785.0	  618.0	 2507.0	...
3194340	  785.4	  617.6	 2507.0	...
3194341	  785.5	  617.4	 2507.0	...
3194342	  785.4	  617.3	 2508.0	...
3194343	  785.2	  617.4	 2506.0	...
3194344	  785.2	  617.3	 2504.0	...
3194345	  785.2	  617.1	 2504.0	...
3194346	  785.2	  617.5	 2505.0	...
3194347	  785.3	  618.0	 2507.0	...
3194348	  785.3	  618.4	 2507.0	...
3194349	  785.2	  618.5	 2505.0	...
3194350	  785.0	  618.4	 2503.0	...
3194351	  784.7	  618.4	 2504.0	...
3194352	  784.5	  618.3	 2507.0	...
3194353	  784.4	  617.9	 2511.0	...
3194354	  784.3	  617.6	 2510.0	...
3194355	  784.2	  617.2	 2510.0	...
3194356	  784.2	  617.4	 2510.0	...
3194357	  784.1	  617.6	 2510.0	...
3194358	  784.1	  617.3	 2509.0	...
3194359	  783.9	  616.9	 2508.0	...
3194360	  783.4	  617.0	 2508.0	...
3194361	  782.9	  617.6	 2506.0	...
3194362	  782.3	  618.2	 2504.0	...
3194363	  782.2	  618.4	 2502.0	...
3194364	  782.2	  618.6	 2502.0	...
3194365	  782.3	  618.8	 2502.0	...
3194366	  782.5	  618.8	 2502.0	...
3194367	  782.7	  618.7	 2503.0	...
3194368	  782.8	  618.4	 2504.0	...
3194369	  783.1	  618.2	 2505.0	...
3194370	  783.6	  617.7	 2505.0	...
3194371	  784.2	  617.5	 2504.0	...
3194372	  784.4	  617.4	 2503.0	...
3194373	  784.4	  617.5	 2502.0	...
3194374	  784.3	  617.7	 2503.0	...
3194375	  784.1	  617.7	 2503.0	...
3194376	  784.0	  617.8	 2504.0	...
3194377	  783.9	  618.0	 2505.0	...
3194378	  783.8	  617.9	 2503.0	...
3194379	  783.7	  617.5	 2501.0	...
3194380	  783.7	  617.1	 2500.0	...
3194381	  783.6	  616.9	 2501.0	...
3194382	  783.5	  617.3	 2502.0	...
3194383	  783.5	  617.6	 2502.0	...
3194384	  783.6	  617.8	 2502.0	...
3194385	  783.6	  617.7	 2503.0	...
3194386	  783.4	  617.7	 2503.0	...
3194387	  783.2	  617.7	 2503.0	...
3194388	  783.2	  617.6	 2503.0	...
3194389	  783.2	  617.5	 2500.0	...
3194390	  783.1	  617.6	 2497.0	...
3194391	  782.8	  617.7	 2494.0	...
3194392	  782.7	  617.9	 2494.0	...
3194393	  782.7	  617.8	 2493.0	...
3194394	  782.7	  617.8	 2494.0	...
3194395	  782.9	  617.9	 2496.0	...
3194396	  783.2	  617.9	 2497.0	...
3194397	  783.4	  618.0	 2497.0	...
3194398	  783.5	  618.1	 2498.0	...
3194399	  783.4	  618.1	 2499.0	...
3194400	  783.4	  618.0	 2500.0	...
3194401	  783.4	  617.9	 2500.0	...
3194402	  783.5	  617.9	 2500.0	...
3194403	  783.6	  617.6	 2501.0	...
3194404	  783.6	  617.4	 2500.0	...
3194405	  783.5	  617.0	 2499.0	...
3194406	  783.4	  616.9	 2499.0	...
3194407	  783.2	  616.9	 2501.0	...
3194408	  783.1	  617.3	 2501.0	...
3194409	  783.0	  617.7	 2500.0	...
3194410	  782.8	  618.1	 2497.0	...
3194411	  782.6	  618.3	 2495.0	...
3194412	  782.9	  618.5	 2494.0	...
3194413	  783.4	  618.7	 2495.0	...
3194414	  783.8	  618.8	 2496.0	...
3194415	  783.9	  618.9	 2496.0	...
3194416	  783.6	  619.0	 2496.0	...
3194417	  783.2	  618.6	 2495.0	...
3194418	  783.0	  618.3	 2494.0	...
3194419	  783.1	  618.0	 2492.0	...
3194420	  783.3	  618.0	 2492.0	...
3194421	  783.1	  618.7	 2492.0	...
3194422	  782.8	  619.3	 2493.0	...
3194423	  782.6	  619.4	 2493.0	...
3194424	  782.7	  618.9	 2494.0	...
3194425	  782.8	  618.9	 2495.0	...
3194426	  783.0	  619.2	 2496.0	...
3194427	  783.3	  619.5	 2494.0	...
3194428	  783.6	  619.7	 2492.0	...
3194429	  783.5	  620.0	 2489.0	...
3194430	  783.3	  619.9	 2490.0	...
3194431	  783.0	  619.5	 2491.0	...
3194432	  783.0	  619.1	 2492.0	...
3194433	  783.0	  619.2	 2491.0	...
3194434	  783.2	  619.2	 2490.0	...
3194435	  783.4	  619.4	 2489.0	...
3194436	  783.7	  619.5	 2489.0	...
3194437	  783.8	  619.5	 2489.0	...
3194438	  783.9	  619.4	 2490.0	...
3194439	  784.1	  619.2	 2490.0	...
3194440	  784.2	  619.2	 2489.0	...
3194441	  784.2	  619.3	 2490.0	...
3194442	  784.2	  619.4	 2492.0	...
3194443	  784.4	  619.5	 2496.0	...
3194444	  784.5	  619.5	 2498.0	...
3194445	  784.5	  619.6	 2497.0	...
3194446	  784.5	  619.5	 2495.0	...
3194447	  784.4	  619.5	 2494.0	...
3194448	  784.3	  619.4	 2494.0	...
3194449	  784.2	  619.3	 2494.0	...
3194450	  784.1	  619.2	 2494.0	...
3194451	  784.1	  619.2	 2494.0	...
3194452	  784.2	  619.2	 2494.0	...
3194453	  784.3	  619.2	 2494.0	...
3194454	  784.5	  619.2	 2493.0	...
3194455	  784.5	  619.2	 2493.0	...
3194456	  784.6	  619.1	 2490.0	...
3194457	  784.7	  619.1	 2487.0	...
3194458	  784.9	  619.0	 2486.0	...
3194459	  785.0	  619.0	 2487.0	...
3194460	  785.2	  619.0	 2489.0	...
3194461	  785.3	  619.1	 2490.0	...
3194462	  785.4	  619.1	 2491.0	...
3194463	  785.3	  619.1	 2490.0	...
3194464	  785.2	  619.0	 2488.0	...
3194465	  785.2	  619.0	 2486.0	...
3194466	  785.2	  619.5	 2487.0	...
3194467	  785.3	  620.0	 2486.0	...
3194468	  785.3	  620.1	 2484.0	...
3194469	  785.2	  619.9	 2484.0	...
3194470	  785.1	  619.7	 2485.0	...
3194471	  784.9	  619.6	 2487.0	...
3194472	  784.8	  619.2	 2487.0	...
3194473	  784.9	  618.8	 2487.0	...
3194474	  784.9	  618.2	 2487.0	...
3194475	  784.8	  617.9	 2487.0	...
3194476	  785.0	  617.7	 2490.0	...
3194477	  785.3	  618.0	 2493.0	...
3194478	  785.6	  618.4	 2494.0	...
3194479	  785.4	  618.7	 2491.0	...
3194480	  785.2	  618.8	 2488.0	...
3194481	  785.1	  618.9	 2487.0	...
3194482	  785.4	  618.7	 2487.0	...
3194483	  785.7	  618.3	 2486.0	...
3194484	  785.7	  618.0	 2486.0	...
3194485	  785.5	  618.0	 2487.0	...
3194486	  785.2	  618.1	 2489.0	...
3194487	  785.1	  618.3	 2491.0	...
3194488	  784.9	  618.6	 2489.0	...
3194489	  784.7	  618.6	 2487.0	...
3194490	  785.2	  618.5	 2486.0	...
3194491	  785.8	  618.3	 2486.0	...
3194492	  786.0	  618.3	 2486.0	...
3194493	  785.7	  618.3	 2487.0	...
3194494	  785.4	  618.5	 2487.0	...
3194495	  785.6	  618.6	 2488.0	...
3194496	  785.7	  618.8	 2489.0	...
3194497	  785.7	  618.8	 2490.0	...
3194498	  785.6	  618.5	 2491.0	...
3194499	  785.4	  618.3	 2493.0	...
3194500	  785.3	  618.2	 2494.0	...
3194501	  785.2	  618.1	 2495.0	...
3194502	  785.1	  617.9	 2493.0	...
3194503	  785.1	  617.5	 2492.0	...
3194504	  785.2	  617.8	 2490.0	...
3194505	  785.3	  618.3	 2491.0	...
3194506	  785.6	  618.7	 2489.0	...
3194507	  786.1	  618.6	 2488.0	...
3194508	  786.6	  618.8	 2487.0	...
3194509	  786.8	  618.9	 2487.0	...
3194510	  786.7	  619.1	 2485.0	...
3194511	  786.5	  619.2	 2483.0	...
3194512	  786.4	  619.2	 2482.0	...
3194513	  786.4	  619.3	 2482.0	...
3194514	  786.2	  619.4	 2482.0	...
3194515	  786.0	  619.4	 2482.0	...
3194516	  786.0	  619.3	 2480.0	...
3194517	  786.2	  619.2	 2476.0	...
3194518	  786.4	  619.2	 2477.0	...
3194519	  786.4	  619.2	 2481.0	...
3194520	  786.5	  619.1	 2484.0	...
3194521	  786.8	  618.7	 2484.0	...
3194522	  787.1	  618.4	 2482.0	...
3194523	  787.0	  618.2	 2481.0	...
3194524	  786.6	  618.4	 2482.0	...
3194525	  786.3	  618.6	 2483.0	...
3194526	  786.3	  618.9	 2484.0	...
3194527	  786.3	  619.2	 2483.0	...
3194528	  786.4	  619.2	 2483.0	...
3194529	  786.6	  619.0	 2484.0	...
3194530	  786.9	  618.9	 2484.0	...
3194531	  787.1	  618.8	 2484.0	...
3194532	  787.2	  618.7	 2483.0	...
3194533	  787.3	  618.6	 2482.0	...
3194534	  787.4	  618.4	 2481.0	...
3194535	  787.6	  618.3	 2479.0	...
3194536	  787.7	  618.6	 2478.0	...
3194537	  787.7	  619.0	 2478.0	...
3194538	  787.7	  619.5	 2479.0	...
3194539	  788.1	  619.4	 2480.0	...
3194540	  788.4	  619.4	 2479.0	...
3194541	  788.3	  619.4	 2477.0	...
3194542	  787.8	  619.4	 2474.0	...
3194543	  787.5	  619.5	 2474.0	...
3194544	  787.8	  619.7	 2474.0	...
3194545	  787.8	  619.9	 2474.0	...
3194546	  787.6	  619.7	 2474.0	...
3194547	  787.3	  619.7	 2476.0	...
3194548	  787.3	  619.7	 2478.0	...
3194549	  787.5	  619.9	 2479.0	...
3194550	  787.6	  619.5	 2478.0	...
3194551	  787.7	  619.1	 2478.0	...
3194552	  787.7	  619.0	 2479.0	...
3194553	  787.7	  619.3	 2479.0	...
3194554	  787.8	  619.5	 2480.0	...
3194555	  787.8	  619.3	 2479.0	...
3194556	  787.8	  619.6	 2477.0	...
3194557	  787.9	  620.1	 2477.0	...
3194558	  787.8	  620.5	 2477.0	...
3194559	  787.7	  620.4	 2477.0	...
3194560	  787.6	  620.0	 2475.0	...
3194561	  787.6	  619.6	 2474.0	...
3194562	  787.6	  619.4	 2473.0	...
3194563	  787.6	  619.6	 2474.0	...
3194564	  787.6	  619.8	 2475.0	...
3194565	  787.5	  619.9	 2477.0	...
3194566	  787.7	  619.9	 2477.0	...
3194567	  788.2	  619.7	 2477.0	...
3194568	  788.6	  619.4	 2477.0	...
3194569	  788.8	  619.5	 2478.0	...
3194570	  788.8	  619.6	 2479.0	...
3194571	  788.8	  619.8	 2481.0	...
3194572	  788.8	  619.7	 2481.0	...
3194573	  788.7	  619.6	 2480.0	...
3194574	  788.6	  619.2	 2477.0	...
3194575	  788.6	  618.8	 2472.0	...
3194576	  788.5	  618.5	 2469.0	...
3194577	  788.6	  618.5	 2467.0	...
3194578	  788.7	  618.5	 2467.0	...
3194579	  788.8	  618.4	 2467.0	...
3194580	  788.9	  618.4	 2467.0	...
3194581	  788.9	  618.4	 2469.0	...
3194582	  788.9	  619.0	 2470.0	...
3194583	  789.2	  619.5	 2472.0	...
3194584	  789.4	  620.2	 2471.0	...
3194585	  789.6	  620.3	 2470.0	...
3194586	  789.6	  620.3	 2469.0	...
3194587	  789.6	  620.0	 2470.0	...
3194588	  789.7	  619.5	 2468.0	...
3194589	  789.7	  619.2	 2467.0	...
3194590	  789.6	  619.6	 2469.0	...
3194591	  789.4	  620.2	 2473.0	...
3194592	  789.2	  620.7	 2476.0	...
3194593	  789.2	  620.6	 2475.0	...
3194594	  789.1	  620.6	 2474.0	...
3194595	  789.1	  620.7	 2474.0	...
3194596	  789.1	  620.7	 2475.0	...
3194597	  789.2	  620.8	 2475.0	...
3194598	  789.1	  620.8	 2475.0	...
3194599	  788.9	  620.9	 2478.0	...
3194600	  788.7	  621.1	 2484.0	...
3194601	  788.6	  621.4	 2490.0	...
3194602	  788.5	  621.7	 2491.0	...
3194603	  788.5	  621.5	 2490.0	...
3194604	  788.7	  621.0	 2489.0	...
3194605	  788.9	  620.5	 2487.0	...
3194606	  789.2	  620.5	 2487.0	...
3194607	  789.2	  620.3	 2488.0	...
3194608	  789.4	  620.2	 2488.0	...
3194609	  789.5	  620.1	 2487.0	...
3194610	  789.4	  620.3	 2485.0	...
3194611	  789.0	  620.5	 2484.0	...
3194612	  788.5	  620.7	 2484.0	...
3194613	  788.3	  620.7	 2483.0	...
3194614	  788.4	  620.6	 2483.0	...
3194615	  788.7	  620.5	 2483.0	...
3194616	  788.9	  620.6	 2482.0	...
3194617	  789.0	  620.6	 2480.0	...
3194618	  789.0	  621.0	 2479.0	...
3194619	  789.0	  621.3	 2478.0	...
3194620	  789.1	  621.5	 2478.0	...
3194621	  789.1	  621.5	 2480.0	...
3194622	  789.2	  621.5	 2481.0	...
3194623	  789.2	  621.0	 2480.0	...
3194624	  789.2	  620.6	 2478.0	...
3194625	  789.2	  620.2	 2479.0	...
3194626	  789.2	  620.3	 2482.0	...
3194627	  789.2	  620.3	 2485.0	...
3194628	  789.4	  620.4	 2483.0	...
3194629	  789.7	  620.7	 2480.0	...
3194630	  789.9	  621.0	 2478.0	...
3194631	  790.1	  621.2	 2477.0	...
3194632	  790.0	  621.1	 2477.0	...
3194633	  790.0	  621.1	 2477.0	...
3194634	  790.0	  621.2	 2478.0	...
3194635	  790.1	  621.2	 2479.0	...
3194636	  790.2	  621.4	 2479.0	...
3194637	  790.3	  621.6	 2479.0	...
3194638	  790.3	  621.3	 2480.0	...
3194639	  790.1	  620.8	 2481.0	...
3194640	  789.8	  620.4	 2481.0	...
3194641	  789.8	  620.3	 2481.0	...
3194642	  790.1	  620.2	 2481.0	...
3194643	  790.5	  620.2	 2482.0	...
3194644	  790.5	  620.3	 2484.0	...
3194645	  790.6	  620.5	 2483.0	...
3194646	  790.8	  620.6	 2480.0	...
3194647	  791.0	  620.7	 2480.0	...
3194648	  791.0	  620.7	 2482.0	...
3194649	  790.9	  620.7	 2485.0	...
3194650	  790.7	  620.8	 2484.0	...
3194651	  790.2	  620.8	 2483.0	...
3194652	  789.9	  620.7	 2483.0	...
3194653	  789.7	  621.0	 2484.0	...
3194654	  790.1	  621.4	 2486.0	...
3194655	  790.4	  621.6	 2485.0	...
3194656	  790.6	  621.3	 2484.0	...
3194657	  790.7	  621.0	 2484.0	...
3194658	  790.4	  620.8	 2483.0	...
3194659	  789.9	  620.8	 2482.0	...
3194660	  789.5	  620.9	 2481.0	...
3194661	  789.7	  620.9	 2481.0	...
3194662	  790.1	  621.0	 2481.0	...
3194663	  790.3	  621.1	 2482.0	...
3194664	  790.0	  621.1	 2483.0	...
3194665	  790.2	  620.9	 2484.0	...
3194666	  790.5	  620.6	 2485.0	...
3194667	  791.0	  620.5	 2485.0	...
3194668	  791.1	  620.6	 2483.0	...
3194669	  790.8	  620.7	 2482.0	...
3194670	  790.5	  620.7	 2482.0	...
3194671	  790.4	  620.8	 2482.0	...
3194672	  790.5	  621.3	 2483.0	...
3194673	  790.6	  621.9	 2484.0	...
3194674	  790.3	  622.4	 2485.0	...
3194675	  789.9	  622.4	 2484.0	...
3194676	  789.5	  622.3	 2482.0	...
3194677	  789.4	  622.1	 2480.0	...
3194678	  789.4	  621.9	 2483.0	...
3194679	  789.8	  621.7	 2486.0	...
3194680	  790.1	  621.6	 2487.0	...
3194681	  790.7	  621.8	 2486.0	...
3194682	  791.0	  622.0	 2485.0	...
3194683	  791.2	  622.2	 2485.0	...
3194684	  791.1	  622.1	 2485.0	...
3194685	  791.1	  622.1	 2486.0	...
3194686	  791.0	  621.9	 2484.0	...
3194687	  791.0	  621.7	 2482.0	...
3194688	  790.9	  621.6	 2480.0	...
3194689	  790.8	  621.6	 2478.0	...
3194690	  790.6	  621.6	 2475.0	...
3194691	  790.4	  621.7	 2475.0	...
3194692	  790.4	  621.7	 2477.0	...
3194693	  790.4	  621.8	 2481.0	...
3194694	  790.4	  621.3	 2482.0	...
3194695	  790.5	  620.8	 2484.0	...
3194696	  790.6	  620.3	 2484.0	...
3194697	  790.6	  620.4	 2483.0	...
3194698	  790.6	  620.6	 2480.0	...
3194699	  790.7	  620.7	 2478.0	...
3194700	  790.7	  620.8	 2477.0	...
3194701	  790.7	  620.9	 2477.0	...
3194702	  790.7	  621.2	 2478.0	...
3194703	  790.8	  621.4	 2479.0	...
3194704	  790.9	  621.6	 2480.0	...
3194705	  790.9	  621.6	 2482.0	...
3194706	  790.9	  621.5	 2485.0	...
3194707	  790.9	  621.3	 2485.0	...
3194708	  790.9	  621.2	 2480.0	...
3194709	  790.7	  621.1	 2476.0	...
3194710	  790.7	  621.2	 2475.0	...
3194711	  790.6	  621.2	 2475.0	...
3194712	  790.7	  621.3	 2475.0	...
3194713	  790.7	  621.4	 2474.0	...
3194714	  790.7	  621.5	 2473.0	...
3194715	  790.7	  621.4	 2474.0	...
3194716	  790.6	  621.4	 2476.0	...
3194717	  790.6	  621.5	 2478.0	...
3194718	  790.6	  621.7	 2479.0	...
3194719	  790.6	  621.8	 2480.0	...
3194720	  790.5	  621.4	 2480.0	...
3194721	  790.6	  620.8	 2479.0	...
3194722	  790.6	  620.2	 2480.0	...
3194723	  790.6	  620.3	 2481.0	...
3194724	  790.6	  620.5	 2482.0	...
3194725	  790.6	  620.9	 2482.0	...
3194726	  790.6	  621.2	 2483.0	...
3194727	  790.8	  621.4	 2481.0	...
3194728	  791.0	  621.5	 2480.0	...
3194729	  791.1	  621.7	 2481.0	...
3194730	  790.9	  622.0	 2484.0	...
3194731	  790.8	  622.0	 2488.0	...
3194732	  790.8	  622.0	 2485.0	...
3194733	  790.8	  621.4	 2481.0	...
3194734	  790.8	  620.9	 2477.0	...
3194735	  790.8	  620.8	 2478.0	...
3194736	  790.8	  621.3	 2482.0	...
3194737	  790.8	  621.9	 2485.0	...
3194738	  790.8	  621.9	 2486.0	...
3194739	  790.9	  621.6	 2484.0	...
3194740	  791.0	  621.4	 2483.0	...
3194741	  791.0	  621.2	 2484.0	...
3194742	  790.9	  621.1	 2485.0	...
3194743	  790.8	  621.0	 2485.0	...
3194744	  790.6	  621.1	 2485.0	...
3194745	  790.6	  621.2	 2484.0	...
3194746	  790.7	  621.3	 2484.0	...
3194747	  790.8	  621.3	 2484.0	...
3194748	  790.9	  621.5	 2485.0	...
3194749	  791.1	  621.7	 2486.0	...
3194750	  791.2	  621.6	 2486.0	...
3194751	  791.2	  621.4	 2485.0	...
3194752	  791.1	  621.2	 2485.0	...
[truncated: 4,284,907 more chars]
