# Supplementary material for: With an eye on uncertainty: Modelling pupillary responses to environmental volatility
Source: PLoS Comput Biol. 2019 Jul 5;15(7):e1007126. doi: 10.1371/journal.pcbi.1007126 (PMC6636765; doi:10.1371/journal.pcbi.1007126)
Supplement: S1 Data — Zip file containing the pupillometry data for participant 1. (ZIP) [file pcbi.1007126.s001.zip › P1/trial12.asc]

** CONVERTED FROM C:\Users\tparr\Documents\PVR\P1_0712\trial12.edf using edfapi 3.1 Win32 Nov 24 2009 on Thu Dec 07 10:05:30 2017
** DATE: Thu Dec  7 10:54:57 2017
** TYPE: EDF_FILE BINARY EVENT SAMPLE TAGGED
** VERSION: EYELINK II 1
** SOURCE: EYELINK CL
** EYELINK II CL v4.48 Nov 25 2009
** CAMERA: EyeLink CL Version 1.4 Sensor=BHA
** SERIAL NUMBER: CL1-AAD42
** CAMERA_CONFIG: AAD42140.SCD
**

MSG	3466209 RECCFG CR 1000 2 0 R
MSG	3466209 ELCLCFG MTABLER
MSG	3466209 GAZE_COORDS 0.00 0.00 1599.00 1199.00
MSG	3466209 THRESHOLDS R 122 225
MSG	3466209 ELCL_PROC CENTROID (3)
MSG	3466209 ELCL_PCR_PARAM 5 3.0
START	3466210 	RIGHT	SAMPLES	EVENTS
PRESCALER	1
VPRESCALER	1
PUPIL	AREA
EVENTS	GAZE	RIGHT	RATE	1000.00	TRACKING	CR	FILTER	2
SAMPLES	GAZE	RIGHT	RATE	1000.00	TRACKING	CR	FILTER	2
MSG	3466210 !MODE RECORD CR 1000 2 0 R
3466210	  775.9	  585.9	 3467.0	...
INPUT	3466210	127
3466211	  776.4	  586.1	 3468.0	...
3466212	  776.9	  586.2	 3468.0	...
3466213	  777.2	  586.2	 3469.0	...
3466214	  777.0	  586.2	 3470.0	...
3466215	  776.9	  586.3	 3471.0	...
3466216	  776.7	  586.4	 3471.0	...
SFIX R   3466217
3466217	  776.8	  586.7	 3471.0	...
3466218	  776.8	  586.9	 3471.0	...
3466219	  777.2	  587.1	 3470.0	...
3466220	  777.7	  587.2	 3470.0	...
3466221	  778.1	  587.2	 3469.0	...
3466222	  778.2	  587.1	 3471.0	...
3466223	  778.3	  587.0	 3473.0	...
3466224	  778.7	  586.9	 3475.0	...
3466225	  778.9	  586.2	 3475.0	...
3466226	  779.1	  585.5	 3474.0	...
3466227	  779.2	  584.9	 3474.0	...
3466228	  779.4	  585.0	 3474.0	...
3466229	  779.6	  584.9	 3475.0	...
3466230	  779.5	  584.9	 3476.0	...
3466231	  779.3	  584.9	 3478.0	...
3466232	  779.2	  585.0	 3481.0	...
3466233	  779.2	  585.2	 3483.0	...
3466234	  779.5	  585.0	 3485.0	...
3466235	  779.9	  584.7	 3486.0	...
3466236	  780.2	  584.5	 3486.0	...
3466237	  780.2	  584.5	 3486.0	...
3466238	  780.0	  584.6	 3483.0	...
3466239	  779.9	  585.1	 3480.0	...
3466240	  779.8	  585.9	 3480.0	...
3466241	  779.8	  586.5	 3481.0	...
3466242	  779.7	  586.7	 3484.0	...
3466243	  779.6	  586.6	 3484.0	...
3466244	  779.5	  586.7	 3483.0	...
3466245	  779.5	  586.5	 3482.0	...
3466246	  779.5	  586.3	 3481.0	...
3466247	  779.5	  586.1	 3481.0	...
3466248	  779.6	  586.2	 3482.0	...
3466249	  779.6	  586.2	 3484.0	...
3466250	  779.7	  586.2	 3485.0	...
3466251	  779.6	  586.2	 3484.0	...
3466252	  779.5	  586.2	 3484.0	...
3466253	  779.6	  586.6	 3484.0	...
3466254	  779.9	  586.9	 3485.0	...
3466255	  780.1	  587.3	 3485.0	...
3466256	  780.2	  587.3	 3486.0	...
3466257	  780.3	  587.2	 3487.0	...
3466258	  780.4	  587.2	 3487.0	...
3466259	  780.4	  587.1	 3487.0	...
3466260	  780.3	  587.0	 3487.0	...
3466261	  780.2	  586.5	 3486.0	...
3466262	  779.9	  586.0	 3486.0	...
3466263	  779.7	  585.8	 3486.0	...
3466264	  779.4	  586.1	 3486.0	...
3466265	  779.3	  586.1	 3486.0	...
3466266	  779.1	  585.9	 3486.0	...
3466267	  779.1	  585.6	 3486.0	...
3466268	  779.0	  585.6	 3485.0	...
3466269	  779.2	  585.7	 3485.0	...
3466270	  779.6	  585.7	 3484.0	...
3466271	  780.0	  585.8	 3483.0	...
3466272	  780.0	  585.8	 3486.0	...
3466273	  780.1	  585.9	 3489.0	...
3466274	  780.0	  585.9	 3492.0	...
3466275	  780.0	  585.8	 3491.0	...
3466276	  780.0	  585.9	 3491.0	...
3466277	  779.8	  586.0	 3490.0	...
3466278	  779.5	  586.1	 3489.0	...
3466279	  779.2	  586.3	 3489.0	...
3466280	  779.0	  586.3	 3491.0	...
3466281	  779.0	  586.3	 3492.0	...
3466282	  778.9	  586.3	 3493.0	...
3466283	  779.0	  586.2	 3495.0	...
3466284	  779.1	  585.9	 3497.0	...
3466285	  779.2	  585.7	 3496.0	...
3466286	  779.6	  585.6	 3494.0	...
3466287	  780.1	  585.6	 3492.0	...
3466288	  780.4	  585.9	 3490.0	...
3466289	  780.3	  586.2	 3487.0	...
3466290	  780.1	  586.6	 3485.0	...
3466291	  780.0	  586.6	 3485.0	...
3466292	  779.9	  586.6	 3488.0	...
3466293	  779.9	  586.6	 3492.0	...
3466294	  780.0	  586.3	 3491.0	...
3466295	  780.0	  586.1	 3487.0	...
3466296	  779.9	  585.8	 3485.0	...
3466297	  779.8	  585.7	 3487.0	...
3466298	  779.7	  585.7	 3490.0	...
3466299	  779.7	  585.7	 3489.0	...
3466300	  779.7	  586.0	 3489.0	...
3466301	  779.7	  586.3	 3490.0	...
3466302	  779.9	  586.5	 3491.0	...
3466303	  780.0	  586.3	 3491.0	...
3466304	  780.1	  585.6	 3491.0	...
3466305	  780.1	  585.1	 3491.0	...
3466306	  780.0	  584.8	 3491.0	...
3466307	  780.2	  584.6	 3491.0	...
3466308	  780.5	  584.4	 3492.0	...
3466309	  780.6	  584.5	 3492.0	...
3466310	  780.4	  584.8	 3492.0	...
3466311	  780.2	  585.1	 3492.0	...
3466312	  780.0	  585.2	 3492.0	...
3466313	  779.9	  585.3	 3492.0	...
3466314	  780.0	  585.5	 3493.0	...
3466315	  780.0	  585.8	 3495.0	...
3466316	  780.0	  586.0	 3498.0	...
3466317	  780.0	  585.8	 3499.0	...
3466318	  779.9	  585.7	 3500.0	...
3466319	  779.8	  585.6	 3500.0	...
3466320	  779.7	  585.4	 3499.0	...
3466321	  779.6	  585.2	 3499.0	...
3466322	  779.6	  585.0	 3499.0	...
3466323	  779.9	  585.0	 3498.0	...
3466324	  780.2	  584.9	 3498.0	...
3466325	  780.4	  584.9	 3496.0	...
3466326	  780.5	  584.8	 3495.0	...
3466327	  780.7	  585.2	 3496.0	...
3466328	  780.9	  585.6	 3497.0	...
3466329	  781.0	  585.8	 3499.0	...
3466330	  781.3	  585.7	 3499.0	...
3466331	  781.5	  585.5	 3498.0	...
3466332	  781.6	  585.4	 3497.0	...
3466333	  781.7	  585.3	 3496.0	...
3466334	  781.8	  585.3	 3498.0	...
3466335	  781.7	  585.3	 3500.0	...
3466336	  781.4	  585.5	 3498.0	...
3466337	  781.2	  585.7	 3495.0	...
3466338	  781.1	  585.7	 3493.0	...
3466339	  781.0	  585.5	 3496.0	...
3466340	  780.8	  585.5	 3500.0	...
3466341	  780.8	  585.7	 3500.0	...
3466342	  780.9	  585.8	 3500.0	...
3466343	  781.0	  585.8	 3500.0	...
3466344	  781.1	  585.6	 3500.0	...
3466345	  781.3	  585.4	 3500.0	...
3466346	  781.4	  585.3	 3500.0	...
3466347	  781.1	  585.3	 3501.0	...
3466348	  780.7	  586.1	 3501.0	...
3466349	  780.5	  586.9	 3501.0	...
3466350	  780.8	  587.3	 3501.0	...
3466351	  781.0	  586.9	 3501.0	...
3466352	  781.2	  586.4	 3504.0	...
3466353	  781.1	  586.1	 3507.0	...
3466354	  781.1	  586.2	 3510.0	...
3466355	  781.0	  586.2	 3509.0	...
3466356	  781.1	  586.2	 3504.0	...
3466357	  781.3	  586.0	 3500.0	...
3466358	  781.5	  586.0	 3497.0	...
3466359	  782.4	  586.3	 3498.0	...
EFIX R   3466217	3466359	143	  780.0	  585.9	   3490
SSACC R  3466360
3466360	  783.8	  586.5	 3498.0	...
3466361	  785.6	  586.9	 3497.0	...
3466362	  787.6	  587.1	 3497.0	...
3466363	  789.7	  587.2	 3499.0	...
3466364	  792.2	  587.1	 3501.0	...
3466365	  794.8	  586.7	 3502.0	...
3466366	  797.7	  586.8	 3502.0	...
3466367	  801.2	  586.8	 3502.0	...
3466368	  805.0	  586.9	 3502.0	...
3466369	  808.8	  586.6	 3502.0	...
3466370	  812.6	  586.6	 3500.0	...
3466371	  816.4	  586.9	 3498.0	...
3466372	  820.0	  587.6	 3496.0	...
3466373	  824.1	  588.0	 3496.0	...
3466374	  827.1	  588.9	 3496.0	...
3466375	  829.5	  589.5	 3494.0	...
ESACC R  3466360	3466375	16	  783.8	  586.5	  829.5	  589.5	   0.98	     77
SFIX R   3466376
3466376	  830.6	  590.2	 3492.0	...
3466377	  831.4	  590.2	 3493.0	...
3466378	  831.8	  590.2	 3496.0	...
3466379	  831.8	  590.2	 3498.0	...
3466380	  832.0	  590.1	 3497.0	...
3466381	  832.2	  589.8	 3496.0	...
3466382	  831.9	  589.0	 3495.0	...
3466383	  831.2	  588.3	 3495.0	...
3466384	  830.5	  587.6	 3497.0	...
3466385	  829.8	  587.6	 3499.0	...
3466386	  829.2	  587.6	 3501.0	...
3466387	  828.6	  587.8	 3503.0	...
3466388	  828.2	  587.9	 3504.0	...
3466389	  827.8	  587.9	 3504.0	...
3466390	  827.2	  587.7	 3502.0	...
3466391	  826.5	  587.4	 3501.0	...
3466392	  825.5	  587.2	 3499.0	...
3466393	  824.4	  587.2	 3498.0	...
3466394	  823.9	  587.2	 3498.0	...
3466395	  823.1	  587.4	 3498.0	...
3466396	  822.5	  587.6	 3504.0	...
3466397	  821.9	  588.0	 3510.0	...
3466398	  821.7	  588.1	 3516.0	...
3466399	  821.4	  588.2	 3514.0	...
3466400	  821.1	  588.2	 3510.0	...
3466401	  820.9	  588.3	 3507.0	...
3466402	  821.2	  588.4	 3504.0	...
3466403	  821.6	  588.4	 3505.0	...
3466404	  822.3	  588.3	 3505.0	...
3466405	  822.6	  588.2	 3506.0	...
3466406	  822.9	  588.3	 3507.0	...
3466407	  823.1	  588.5	 3508.0	...
3466408	  823.4	  588.6	 3508.0	...
3466409	  823.7	  588.4	 3507.0	...
3466410	  823.8	  588.3	 3506.0	...
3466411	  824.0	  588.3	 3506.0	...
3466412	  823.8	  588.5	 3507.0	...
3466413	  823.7	  588.9	 3508.0	...
3466414	  823.6	  589.5	 3508.0	...
3466415	  823.7	  590.0	 3507.0	...
3466416	  823.9	  589.5	 3506.0	...
3466417	  824.0	  588.7	 3506.0	...
3466418	  824.3	  587.8	 3507.0	...
3466419	  824.8	  587.6	 3508.0	...
3466420	  825.2	  587.8	 3509.0	...
3466421	  826.0	  588.2	 3508.0	...
3466422	  826.5	  588.6	 3506.0	...
3466423	  826.8	  588.7	 3506.0	...
3466424	  826.3	  588.8	 3505.0	...
3466425	  825.8	  589.2	 3505.0	...
3466426	  825.3	  589.6	 3506.0	...
3466427	  825.1	  589.6	 3504.0	...
3466428	  825.0	  588.9	 3500.0	...
3466429	  825.3	  588.2	 3496.0	...
3466430	  825.6	  588.1	 3495.0	...
3466431	  825.9	  588.6	 3496.0	...
3466432	  825.9	  589.1	 3496.0	...
3466433	  825.9	  589.5	 3497.0	...
3466434	  826.1	  589.2	 3498.0	...
3466435	  826.2	  589.0	 3500.0	...
3466436	  825.9	  588.9	 3502.0	...
3466437	  825.4	  588.8	 3501.0	...
3466438	  825.0	  588.7	 3500.0	...
3466439	  825.3	  588.5	 3499.0	...
3466440	  825.6	  588.4	 3499.0	...
3466441	  826.0	  588.3	 3499.0	...
3466442	  826.0	  588.2	 3499.0	...
3466443	  826.0	  588.0	 3501.0	...
3466444	  826.1	  588.6	 3503.0	...
3466445	  826.2	  589.4	 3503.0	...
3466446	  826.3	  589.8	 3504.0	...
3466447	  826.3	  589.5	 3504.0	...
3466448	  826.2	  589.3	 3501.0	...
3466449	  826.1	  589.6	 3499.0	...
3466450	  826.1	  589.4	 3496.0	...
3466451	  826.1	  589.1	 3494.0	...
3466452	  826.2	  588.8	 3494.0	...
3466453	  826.0	  588.8	 3497.0	...
3466454	  825.8	  588.8	 3500.0	...
3466455	  825.6	  588.9	 3500.0	...
3466456	  825.8	  589.3	 3499.0	...
3466457	  826.0	  589.7	 3497.0	...
3466458	  826.2	  590.2	 3496.0	...
3466459	  826.3	  590.3	 3496.0	...
3466460	  826.3	  590.5	 3495.0	...
3466461	  826.4	  590.6	 3497.0	...
3466462	  826.5	  590.7	 3499.0	...
3466463	  826.5	  590.1	 3503.0	...
3466464	  826.3	  589.5	 3504.0	...
3466465	  826.2	  588.8	 3505.0	...
3466466	  826.1	  588.7	 3504.0	...
3466467	  825.9	  588.7	 3503.0	...
3466468	  825.8	  589.0	 3503.0	...
3466469	  825.8	  589.3	 3503.0	...
3466470	  825.8	  590.0	 3504.0	...
3466471	  825.9	  590.4	 3505.0	...
3466472	  826.0	  590.9	 3506.0	...
3466473	  826.0	  590.9	 3506.0	...
3466474	  826.1	  590.7	 3504.0	...
3466475	  826.2	  590.3	 3501.0	...
3466476	  826.3	  590.3	 3500.0	...
3466477	  826.5	  590.5	 3500.0	...
3466478	  826.7	  590.7	 3500.0	...
3466479	  826.9	  590.5	 3499.0	...
3466480	  827.0	  590.3	 3499.0	...
3466481	  827.1	  590.1	 3499.0	...
3466482	  827.2	  590.0	 3500.0	...
3466483	  827.1	  590.3	 3501.0	...
3466484	  826.9	  590.7	 3501.0	...
3466485	  826.5	  591.1	 3501.0	...
3466486	  826.4	  591.2	 3501.0	...
3466487	  826.3	  591.3	 3499.0	...
3466488	  826.3	  591.4	 3496.0	...
3466489	  826.3	  591.7	 3494.0	...
3466490	  826.4	  592.0	 3493.0	...
3466491	  826.4	  591.9	 3494.0	...
3466492	  826.4	  591.4	 3494.0	...
3466493	  826.4	  590.8	 3494.0	...
3466494	  826.4	  590.5	 3495.0	...
3466495	  826.4	  590.4	 3495.0	...
3466496	  826.3	  590.2	 3496.0	...
3466497	  826.2	  589.9	 3496.0	...
3466498	  826.3	  590.4	 3497.0	...
3466499	  826.4	  591.1	 3497.0	...
3466500	  826.5	  591.7	 3497.0	...
3466501	  826.5	  591.6	 3497.0	...
3466502	  826.4	  591.5	 3496.0	...
3466503	  826.3	  591.3	 3495.0	...
3466504	  826.2	  591.5	 3496.0	...
3466505	  826.1	  591.8	 3498.0	...
3466506	  826.1	  592.1	 3498.0	...
3466507	  826.2	  591.5	 3497.0	...
3466508	  826.6	  590.9	 3495.0	...
3466509	  826.8	  590.7	 3496.0	...
3466510	  827.1	  591.2	 3497.0	...
3466511	  827.0	  591.8	 3499.0	...
3466512	  827.0	  592.1	 3498.0	...
3466513	  826.8	  592.2	 3495.0	...
3466514	  826.7	  592.2	 3493.0	...
3466515	  826.6	  592.3	 3492.0	...
3466516	  826.9	  592.3	 3492.0	...
3466517	  827.1	  592.4	 3489.0	...
3466518	  826.9	  592.4	 3487.0	...
EFIX R   3466376	3466518	143	  826.0	  589.6	   3500
SSACC R  3466519
3466519	  826.3	  592.7	 3485.0	...
3466520	  825.6	  593.3	 3484.0	...
3466521	  824.6	  594.2	 3482.0	...
3466522	  822.6	  595.1	 3480.0	...
3466523	  819.8	  597.1	 3480.0	...
3466524	  816.5	  598.9	 3482.0	...
3466525	  812.1	  600.8	 3484.0	...
3466526	  807.5	  602.0	 3489.0	...
3466527	  802.1	  603.3	 3491.0	...
3466528	  796.8	  604.5	 3494.0	...
3466529	  791.1	  604.7	 3493.0	...
3466530	  784.4	  604.4	 3490.0	...
3466531	  778.0	  603.9	 3486.0	...
3466532	  771.2	  603.8	 3483.0	...
3466533	  766.0	  603.9	 3484.0	...
3466534	  760.6	  602.7	 3487.0	...
3466535	  756.3	  600.8	 3490.0	...
3466536	  752.6	  598.1	 3491.0	...
3466537	  750.7	  596.3	 3491.0	...
3466538	  749.8	  595.1	 3491.0	...
3466539	  749.7	  594.7	 3490.0	...
3466540	  750.1	  594.1	 3488.0	...
ESACC R  3466519	3466540	22	  826.3	  592.7	  750.1	  594.1	   1.63	    123
SFIX R   3466541
3466541	  750.5	  593.5	 3487.0	...
3466542	  751.4	  593.5	 3484.0	...
3466543	  752.1	  594.2	 3480.0	...
3466544	  752.8	  595.8	 3476.0	...
3466545	  753.0	  597.3	 3477.0	...
3466546	  753.2	  599.1	 3478.0	...
3466547	  753.2	  600.2	 3480.0	...
3466548	  753.3	  600.9	 3478.0	...
3466549	  753.3	  601.3	 3477.0	...
3466550	  753.6	  601.2	 3480.0	...
3466551	  754.5	  600.7	 3485.0	...
3466552	  755.3	  600.3	 3485.0	...
3466553	  756.4	  599.7	 3479.0	...
3466554	  757.8	  599.4	 3473.0	...
3466555	  759.3	  599.2	 3473.0	...
3466556	  761.1	  599.3	 3473.0	...
3466557	  762.3	  599.4	 3473.0	...
3466558	  763.7	  599.4	 3472.0	...
3466559	  764.2	  599.5	 3473.0	...
3466560	  764.5	  599.6	 3474.0	...
3466561	  764.5	  599.8	 3474.0	...
3466562	  764.5	  600.1	 3473.0	...
3466563	  763.9	  600.9	 3471.0	...
3466564	  763.1	  601.4	 3468.0	...
3466565	  761.9	  601.9	 3466.0	...
3466566	  761.3	  601.9	 3464.0	...
3466567	  760.4	  601.9	 3464.0	...
3466568	  759.8	  601.8	 3463.0	...
3466569	  758.9	  601.8	 3463.0	...
3466570	  758.2	  601.9	 3463.0	...
3466571	  757.8	  602.0	 3464.0	...
3466572	  757.7	  601.8	 3468.0	...
3466573	  757.3	  601.7	 3473.0	...
3466574	  756.9	  601.7	 3477.0	...
3466575	  756.4	  601.8	 3475.0	...
3466576	  755.8	  601.9	 3471.0	...
3466577	  755.2	  602.1	 3469.0	...
3466578	  754.6	  602.2	 3470.0	...
3466579	  754.2	  602.3	 3472.0	...
3466580	  753.8	  602.3	 3473.0	...
3466581	  753.4	  602.4	 3475.0	...
3466582	  753.4	  602.3	 3478.0	...
3466583	  753.4	  602.4	 3480.0	...
3466584	  753.5	  602.4	 3480.0	...
3466585	  753.5	  602.7	 3477.0	...
3466586	  753.4	  602.8	 3474.0	...
3466587	  753.3	  602.7	 3470.0	...
3466588	  753.3	  602.4	 3469.0	...
3466589	  753.2	  602.1	 3470.0	...
3466590	  753.3	  602.4	 3473.0	...
3466591	  753.4	  602.7	 3475.0	...
3466592	  753.5	  602.5	 3475.0	...
3466593	  753.6	  601.9	 3475.0	...
3466594	  753.7	  601.5	 3475.0	...
3466595	  753.6	  601.8	 3475.0	...
3466596	  753.5	  602.1	 3474.0	...
3466597	  753.4	  602.1	 3473.0	...
3466598	  753.2	  602.5	 3472.0	...
3466599	  753.0	  602.9	 3469.0	...
3466600	  753.1	  603.3	 3469.0	...
3466601	  753.7	  603.1	 3469.0	...
3466602	  754.3	  602.9	 3469.0	...
3466603	  754.6	  602.9	 3469.0	...
3466604	  754.6	  603.1	 3469.0	...
3466605	  754.5	  603.9	 3469.0	...
3466606	  754.3	  604.5	 3469.0	...
3466607	  754.1	  604.8	 3469.0	...
3466608	  753.9	  604.8	 3470.0	...
3466609	  753.6	  604.8	 3470.0	...
3466610	  753.4	  604.6	 3471.0	...
3466611	  753.2	  604.1	 3472.0	...
3466612	  753.2	  603.7	 3473.0	...
3466613	  753.2	  603.7	 3473.0	...
3466614	  753.3	  603.8	 3473.0	...
3466615	  753.5	  603.9	 3474.0	...
3466616	  753.5	  603.8	 3476.0	...
3466617	  753.2	  603.6	 3478.0	...
3466618	  752.9	  603.3	 3477.0	...
3466619	  752.7	  603.1	 3476.0	...
3466620	  752.9	  603.3	 3476.0	...
3466621	  753.1	  603.7	 3474.0	...
3466622	  753.2	  604.1	 3471.0	...
3466623	  753.3	  604.2	 3469.0	...
3466624	  753.3	  604.2	 3467.0	...
3466625	  753.3	  604.0	 3466.0	...
3466626	  753.2	  603.7	 3466.0	...
3466627	  753.3	  603.5	 3466.0	...
3466628	  753.4	  603.3	 3466.0	...
3466629	  753.6	  603.6	 3465.0	...
3466630	  753.6	  603.9	 3468.0	...
3466631	  753.4	  604.2	 3472.0	...
3466632	  753.3	  604.2	 3476.0	...
3466633	  753.2	  604.0	 3475.0	...
3466634	  753.1	  603.9	 3474.0	...
3466635	  753.0	  603.8	 3473.0	...
3466636	  752.9	  603.8	 3472.0	...
3466637	  752.9	  603.8	 3473.0	...
3466638	  753.2	  603.6	 3472.0	...
3466639	  753.5	  603.5	 3472.0	...
3466640	  753.7	  603.3	 3473.0	...
3466641	  753.7	  603.2	 3474.0	...
3466642	  753.7	  603.1	 3475.0	...
3466643	  753.7	  603.0	 3475.0	...
3466644	  753.8	  603.1	 3476.0	...
3466645	  753.8	  603.2	 3478.0	...
3466646	  753.8	  603.4	 3479.0	...
3466647	  753.8	  603.8	 3478.0	...
3466648	  753.7	  604.3	 3476.0	...
3466649	  753.7	  604.7	 3472.0	...
3466650	  753.6	  605.1	 3468.0	...
3466651	  753.4	  605.3	 3463.0	...
3466652	  753.3	  605.5	 3461.0	...
3466653	  753.1	  605.5	 3463.0	...
3466654	  753.1	  605.5	 3465.0	...
3466655	  753.3	  605.4	 3465.0	...
3466656	  753.4	  605.1	 3465.0	...
3466657	  753.5	  604.8	 3466.0	...
3466658	  753.4	  604.8	 3468.0	...
3466659	  753.4	  604.9	 3468.0	...
3466660	  753.3	  605.0	 3468.0	...
3466661	  753.6	  605.0	 3467.0	...
3466662	  753.9	  604.9	 3466.0	...
3466663	  754.3	  604.9	 3466.0	...
3466664	  754.3	  605.0	 3467.0	...
3466665	  754.4	  605.2	 3467.0	...
3466666	  754.4	  605.5	 3468.0	...
3466667	  754.3	  605.6	 3470.0	...
3466668	  754.3	  605.8	 3471.0	...
3466669	  754.3	  606.1	 3470.0	...
3466670	  754.4	  606.2	 3469.0	...
3466671	  754.5	  605.9	 3468.0	...
3466672	  754.5	  605.5	 3468.0	...
3466673	  754.6	  605.2	 3468.0	...
3466674	  754.7	  605.0	 3470.0	...
3466675	  754.2	  605.1	 3470.0	...
3466676	  753.7	  605.4	 3470.0	...
3466677	  753.6	  605.7	 3469.0	...
3466678	  754.0	  605.8	 3470.0	...
3466679	  754.2	  605.9	 3470.0	...
3466680	  753.9	  606.0	 3470.0	...
3466681	  753.5	  606.1	 3469.0	...
3466682	  753.3	  606.2	 3467.0	...
3466683	  753.1	  606.2	 3466.0	...
3466684	  753.2	  606.2	 3466.0	...
3466685	  753.4	  606.1	 3467.0	...
3466686	  753.7	  606.0	 3466.0	...
3466687	  753.9	  605.9	 3466.0	...
3466688	  754.1	  605.7	 3466.0	...
3466689	  754.4	  605.7	 3465.0	...
3466690	  754.5	  605.9	 3464.0	...
3466691	  754.5	  606.1	 3464.0	...
3466692	  754.6	  605.9	 3465.0	...
3466693	  754.7	  605.5	 3466.0	...
3466694	  754.8	  604.9	 3464.0	...
3466695	  754.7	  604.7	 3461.0	...
3466696	  754.8	  605.0	 3459.0	...
3466697	  754.7	  605.6	 3459.0	...
3466698	  754.6	  606.0	 3459.0	...
3466699	  754.6	  605.9	 3458.0	...
3466700	  754.8	  605.7	 3458.0	...
3466701	  755.1	  605.6	 3458.0	...
3466702	  755.2	  605.6	 3458.0	...
3466703	  754.9	  605.6	 3459.0	...
3466704	  754.5	  605.8	 3461.0	...
3466705	  754.4	  606.0	 3462.0	...
3466706	  754.7	  606.2	 3459.0	...
3466707	  755.1	  606.1	 3456.0	...
3466708	  755.2	  605.8	 3454.0	...
3466709	  755.3	  605.5	 3457.0	...
3466710	  755.4	  605.2	 3459.0	...
3466711	  755.3	  605.1	 3461.0	...
3466712	  755.2	  604.9	 3462.0	...
3466713	  755.1	  604.7	 3462.0	...
3466714	  755.2	  605.0	 3460.0	...
3466715	  755.2	  605.5	 3458.0	...
3466716	  755.2	  605.9	 3458.0	...
3466717	  755.2	  606.0	 3458.0	...
3466718	  755.2	  606.0	 3458.0	...
3466719	  755.5	  606.1	 3458.0	...
3466720	  755.8	  606.1	 3459.0	...
3466721	  755.8	  606.2	 3460.0	...
3466722	  755.5	  606.2	 3460.0	...
3466723	  755.2	  606.3	 3460.0	...
3466724	  755.2	  606.4	 3459.0	...
3466725	  755.3	  606.6	 3459.0	...
3466726	  755.0	  606.8	 3459.0	...
3466727	  754.8	  606.9	 3459.0	...
3466728	  755.1	  606.9	 3459.0	...
3466729	  755.6	  607.0	 3459.0	...
3466730	  756.2	  607.0	 3459.0	...
3466731	  756.2	  607.1	 3459.0	...
3466732	  756.2	  607.0	 3460.0	...
3466733	  756.1	  606.9	 3461.0	...
3466734	  756.1	  606.7	 3462.0	...
3466735	  756.2	  606.5	 3461.0	...
3466736	  756.4	  606.4	 3461.0	...
3466737	  756.5	  606.3	 3462.0	...
3466738	  756.6	  606.0	 3462.0	...
3466739	  756.4	  605.8	 3461.0	...
3466740	  756.4	  605.6	 3460.0	...
3466741	  756.4	  605.6	 3459.0	...
3466742	  756.3	  605.7	 3460.0	...
3466743	  756.1	  606.1	 3460.0	...
3466744	  756.0	  606.5	 3461.0	...
3466745	  756.1	  606.3	 3461.0	...
3466746	  756.1	  605.9	 3463.0	...
3466747	  756.2	  605.8	 3464.0	...
3466748	  756.3	  605.9	 3465.0	...
3466749	  756.3	  606.1	 3464.0	...
3466750	  756.2	  606.2	 3463.0	...
3466751	  756.4	  606.2	 3463.0	...
3466752	  756.7	  606.5	 3463.0	...
3466753	  757.1	  606.8	 3463.0	...
3466754	  757.1	  607.2	 3463.0	...
3466755	  756.9	  607.2	 3463.0	...
3466756	  756.7	  607.1	 3463.0	...
3466757	  756.5	  607.0	 3462.0	...
3466758	  756.6	  606.8	 3465.0	...
3466759	  756.8	  606.5	 3466.0	...
3466760	  757.0	  606.2	 3467.0	...
3466761	  757.0	  606.1	 3464.0	...
3466762	  757.0	  606.4	 3463.0	...
3466763	  757.0	  606.9	 3465.0	...
3466764	  757.1	  607.3	 3468.0	...
3466765	  757.1	  607.3	 3471.0	...
3466766	  757.1	  607.1	 3469.0	...
3466767	  757.1	  606.6	 3469.0	...
3466768	  757.1	  606.3	 3471.0	...
3466769	  757.2	  606.0	 3473.0	...
3466770	  757.2	  606.1	 3470.0	...
3466771	  757.2	  606.2	 3467.0	...
3466772	  757.1	  606.3	 3466.0	...
3466773	  757.1	  606.2	 3469.0	...
3466774	  757.2	  606.1	 3472.0	...
3466775	  757.4	  605.9	 3472.0	...
3466776	  757.4	  606.0	 3471.0	...
3466777	  757.3	  606.4	 3470.0	...
3466778	  757.2	  606.7	 3469.0	...
3466779	  757.1	  606.8	 3468.0	...
3466780	  757.1	  606.7	 3467.0	...
3466781	  757.0	  606.7	 3466.0	...
3466782	  756.8	  606.8	 3465.0	...
3466783	  756.5	  606.7	 3464.0	...
3466784	  756.2	  606.6	 3463.0	...
EFIX R   3466541	3466784	244	  755.2	  604.3	   3468
SSACC R  3466785
3466785	  755.8	  605.4	 3463.0	...
3466786	  754.9	  603.9	 3461.0	...
3466787	  754.1	  602.3	 3458.0	...
3466788	  752.8	  600.2	 3456.0	...
3466789	  751.4	  598.3	 3456.0	...
3466790	  749.8	  595.4	 3455.0	...
3466791	  748.5	  592.7	 3455.0	...
3466792	  748.0	  590.1	 3455.0	...
3466793	  747.7	  587.9	 3458.0	...
3466794	  746.9	  586.6	 3461.0	...
ESACC R  3466785	3466794	10	  755.8	  605.4	  746.9	  586.6	   0.44	     50
SFIX R   3466795
3466795	  745.9	  585.5	 3467.0	...
3466796	  744.8	  584.8	 3471.0	...
3466797	  744.5	  584.6	 3473.0	...
3466798	  744.3	  583.9	 3472.0	...
3466799	  744.6	  583.2	 3471.0	...
3466800	  744.9	  582.4	 3470.0	...
3466801	  745.6	  581.8	 3469.0	...
3466802	  746.2	  581.2	 3468.0	...
3466803	  746.7	  580.9	 3467.0	...
3466804	  747.2	  581.2	 3465.0	...
3466805	  747.4	  581.4	 3463.0	...
3466806	  747.7	  581.4	 3463.0	...
3466807	  747.7	  581.4	 3463.0	...
3466808	  748.5	  581.8	 3462.0	...
3466809	  749.3	  582.2	 3461.0	...
3466810	  749.6	  582.9	 3461.0	...
3466811	  749.2	  583.3	 3461.0	...
3466812	  748.7	  584.1	 3461.0	...
3466813	  749.1	  584.6	 3461.0	...
3466814	  749.4	  585.3	 3462.0	...
3466815	  749.4	  586.2	 3463.0	...
3466816	  749.0	  587.1	 3463.0	...
3466817	  749.2	  587.7	 3461.0	...
3466818	  749.7	  587.7	 3459.0	...
3466819	  750.2	  587.6	 3459.0	...
3466820	  750.2	  587.6	 3459.0	...
3466821	  750.2	  587.6	 3458.0	...
3466822	  750.3	  587.3	 3459.0	...
3466823	  750.5	  587.0	 3460.0	...
3466824	  750.3	  586.7	 3461.0	...
3466825	  750.0	  586.7	 3461.0	...
3466826	  749.8	  587.0	 3461.0	...
3466827	  749.6	  587.3	 3462.0	...
3466828	  749.3	  587.7	 3464.0	...
3466829	  749.0	  587.7	 3465.0	...
3466830	  748.9	  587.7	 3465.0	...
3466831	  749.0	  587.6	 3465.0	...
3466832	  748.8	  587.6	 3464.0	...
3466833	  748.7	  587.5	 3463.0	...
3466834	  748.4	  587.3	 3462.0	...
3466835	  748.3	  587.1	 3461.0	...
3466836	  748.3	  587.0	 3460.0	...
3466837	  748.4	  586.9	 3459.0	...
3466838	  748.4	  586.9	 3459.0	...
3466839	  748.4	  586.9	 3462.0	...
3466840	  748.5	  586.8	 3464.0	...
3466841	  748.7	  586.5	 3468.0	...
3466842	  748.9	  586.1	 3468.0	...
3466843	  749.0	  586.0	 3469.0	...
3466844	  749.0	  586.3	 3468.0	...
3466845	  748.9	  586.5	 3467.0	...
3466846	  748.8	  586.6	 3462.0	...
3466847	  748.7	  586.8	 3457.0	...
3466848	  748.6	  587.0	 3453.0	...
3466849	  748.6	  586.9	 3453.0	...
3466850	  748.6	  586.5	 3453.0	...
3466851	  748.8	  586.1	 3453.0	...
3466852	  749.1	  586.0	 3454.0	...
3466853	  749.1	  586.2	 3454.0	...
3466854	  749.1	  586.4	 3454.0	...
3466855	  749.1	  586.6	 3454.0	...
3466856	  749.2	  586.8	 3453.0	...
3466857	  749.3	  587.0	 3452.0	...
3466858	  749.3	  587.3	 3452.0	...
3466859	  749.2	  587.5	 3453.0	...
3466860	  749.1	  587.6	 3454.0	...
3466861	  749.1	  587.2	 3455.0	...
3466862	  749.0	  586.7	 3455.0	...
3466863	  749.0	  586.2	 3455.0	...
3466864	  749.0	  586.5	 3457.0	...
3466865	  749.0	  586.8	 3459.0	...
3466866	  749.2	  587.1	 3461.0	...
3466867	  749.4	  587.1	 3461.0	...
3466868	  749.6	  586.9	 3460.0	...
3466869	  749.5	  586.7	 3459.0	...
3466870	  749.5	  586.5	 3458.0	...
3466871	  749.6	  586.2	 3458.0	...
3466872	  749.6	  586.1	 3458.0	...
3466873	  749.6	  586.1	 3459.0	...
3466874	  749.7	  586.2	 3459.0	...
3466875	  749.7	  586.2	 3459.0	...
3466876	  749.6	  586.2	 3456.0	...
3466877	  749.4	  586.2	 3453.0	...
3466878	  749.5	  586.2	 3451.0	...
3466879	  749.6	  586.3	 3451.0	...
3466880	  749.9	  586.4	 3452.0	...
3466881	  750.2	  586.4	 3452.0	...
3466882	  750.5	  586.4	 3452.0	...
3466883	  750.6	  586.4	 3452.0	...
3466884	  750.6	  586.4	 3452.0	...
3466885	  750.4	  586.4	 3452.0	...
3466886	  750.0	  586.5	 3452.0	...
3466887	  749.8	  586.7	 3451.0	...
3466888	  749.8	  586.9	 3450.0	...
3466889	  749.7	  586.9	 3450.0	...
3466890	  749.5	  586.9	 3451.0	...
3466891	  749.8	  586.7	 3452.0	...
3466892	  750.4	  586.6	 3450.0	...
3466893	  751.1	  586.5	 3447.0	...
3466894	  751.2	  586.5	 3444.0	...
3466895	  751.0	  586.5	 3445.0	...
3466896	  750.8	  586.5	 3448.0	...
3466897	  750.6	  586.5	 3452.0	...
3466898	  750.7	  586.5	 3452.0	...
3466899	  750.7	  586.6	 3452.0	...
3466900	  750.6	  586.7	 3451.0	...
3466901	  750.5	  586.6	 3449.0	...
3466902	  750.5	  586.6	 3449.0	...
3466903	  750.4	  586.6	 3449.0	...
3466904	  750.2	  586.8	 3449.0	...
3466905	  749.9	  586.7	 3452.0	...
3466906	  750.1	  586.5	 3454.0	...
3466907	  750.4	  586.3	 3457.0	...
3466908	  750.7	  586.0	 3456.0	...
3466909	  750.6	  585.8	 3454.0	...
3466910	  750.4	  586.2	 3454.0	...
3466911	  750.3	  586.7	 3455.0	...
3466912	  750.3	  587.2	 3456.0	...
3466913	  750.3	  587.7	 3456.0	...
3466914	  750.2	  588.2	 3453.0	...
3466915	  750.2	  588.6	 3451.0	...
3466916	  750.2	  588.6	 3449.0	...
3466917	  750.2	  588.4	 3450.0	...
3466918	  750.2	  588.4	 3451.0	...
3466919	  750.2	  588.4	 3451.0	...
3466920	  750.3	  588.4	 3451.0	...
3466921	  750.4	  588.4	 3452.0	...
3466922	  750.5	  588.3	 3453.0	...
3466923	  750.8	  588.3	 3453.0	...
3466924	  751.0	  588.3	 3453.0	...
3466925	  751.1	  588.2	 3453.0	...
3466926	  750.9	  588.3	 3452.0	...
3466927	  750.8	  588.4	 3452.0	...
3466928	  750.8	  588.4	 3452.0	...
3466929	  750.9	  588.1	 3453.0	...
3466930	  751.0	  587.9	 3454.0	...
3466931	  751.1	  587.8	 3455.0	...
3466932	  751.1	  587.9	 3456.0	...
3466933	  751.1	  588.0	 3456.0	...
3466934	  751.1	  588.1	 3455.0	...
3466935	  751.1	  588.1	 3456.0	...
3466936	  750.9	  588.0	 3457.0	...
3466937	  750.8	  587.9	 3458.0	...
3466938	  751.2	  587.6	 3459.0	...
3466939	  751.8	  587.3	 3460.0	...
3466940	  751.9	  587.6	 3461.0	...
3466941	  751.5	  588.0	 3461.0	...
3466942	  751.0	  588.4	 3459.0	...
3466943	  750.9	  588.7	 3457.0	...
3466944	  750.9	  589.1	 3456.0	...
3466945	  750.9	  589.2	 3457.0	...
3466946	  750.9	  588.9	 3458.0	...
3466947	  750.9	  588.8	 3459.0	...
3466948	  751.0	  588.9	 3459.0	...
3466949	  751.1	  589.1	 3460.0	...
3466950	  751.2	  589.1	 3460.0	...
3466951	  751.3	  589.0	 3459.0	...
3466952	  751.5	  588.9	 3458.0	...
3466953	  751.6	  588.8	 3457.0	...
3466954	  751.6	  588.8	 3458.0	...
3466955	  751.7	  588.6	 3458.0	...
3466956	  751.5	  588.5	 3458.0	...
3466957	  751.5	  588.4	 3457.0	...
3466958	  751.4	  588.6	 3457.0	...
3466959	  751.4	  588.7	 3456.0	...
3466960	  751.5	  589.0	 3456.0	...
3466961	  751.5	  589.2	 3456.0	...
3466962	  751.2	  588.9	 3456.0	...
3466963	  750.9	  588.5	 3456.0	...
3466964	  751.0	  588.5	 3456.0	...
3466965	  751.3	  588.9	 3455.0	...
3466966	  751.7	  589.4	 3454.0	...
3466967	  751.7	  589.5	 3453.0	...
3466968	  751.7	  589.5	 3453.0	...
3466969	  751.5	  589.4	 3454.0	...
3466970	  751.4	  589.4	 3453.0	...
3466971	  751.4	  588.9	 3450.0	...
3466972	  751.4	  588.4	 3447.0	...
3466973	  751.7	  587.8	 3446.0	...
3466974	  751.9	  588.0	 3446.0	...
3466975	  752.1	  588.2	 3446.0	...
3466976	  752.1	  588.6	 3446.0	...
3466977	  752.0	  588.8	 3446.0	...
3466978	  751.9	  588.6	 3446.0	...
3466979	  751.8	  588.4	 3447.0	...
3466980	  751.6	  588.1	 3446.0	...
3466981	  751.3	  588.1	 3445.0	...
3466982	  751.1	  588.6	 3445.0	...
3466983	  751.2	  589.0	 3447.0	...
3466984	  751.3	  589.4	 3447.0	...
3466985	  751.3	  589.5	 3446.0	...
3466986	  751.2	  589.4	 3444.0	...
3466987	  751.2	  589.1	 3443.0	...
3466988	  751.2	  588.8	 3444.0	...
3466989	  751.5	  588.7	 3445.0	...
3466990	  751.7	  588.6	 3446.0	...
3466991	  751.8	  588.6	 3446.0	...
3466992	  751.7	  588.4	 3446.0	...
3466993	  751.6	  588.2	 3446.0	...
3466994	  751.5	  588.0	 3445.0	...
3466995	  751.5	  587.8	 3444.0	...
3466996	  751.6	  587.7	 3443.0	...
3466997	  751.8	  587.6	 3441.0	...
3466998	  752.0	  588.0	 3440.0	...
3466999	  751.9	  588.4	 3440.0	...
3467000	  751.8	  588.7	 3441.0	...
3467001	  751.7	  588.6	 3443.0	...
3467002	  751.7	  588.6	 3444.0	...
3467003	  751.8	  588.8	 3445.0	...
3467004	  751.8	  589.2	 3444.0	...
3467005	  751.9	  589.5	 3442.0	...
3467006	  751.9	  589.2	 3441.0	...
3467007	  752.0	  588.9	 3441.0	...
3467008	  752.1	  588.6	 3442.0	...
3467009	  752.2	  588.6	 3442.0	...
3467010	  752.3	  588.7	 3443.0	...
3467011	  752.2	  588.5	 3445.0	...
3467012	  752.1	  588.3	 3446.0	...
3467013	  752.0	  588.4	 3447.0	...
3467014	  752.0	  588.6	 3446.0	...
3467015	  752.0	  588.8	 3446.0	...
3467016	  752.0	  588.8	 3446.0	...
3467017	  752.2	  588.8	 3446.0	...
3467018	  752.4	  588.7	 3447.0	...
3467019	  752.5	  588.6	 3446.0	...
3467020	  752.5	  588.5	 3446.0	...
3467021	  752.3	  588.4	 3444.0	...
3467022	  752.2	  588.5	 3442.0	...
3467023	  752.3	  588.6	 3440.0	...
3467024	  752.4	  588.6	 3439.0	...
3467025	  752.4	  588.6	 3438.0	...
3467026	  752.4	  588.5	 3438.0	...
3467027	  752.3	  588.5	 3439.0	...
3467028	  752.2	  588.6	 3441.0	...
3467029	  752.1	  588.6	 3443.0	...
3467030	  752.1	  588.8	 3443.0	...
3467031	  752.1	  588.9	 3443.0	...
3467032	  752.0	  589.0	 3444.0	...
3467033	  751.9	  588.8	 3445.0	...
3467034	  751.9	  588.5	 3444.0	...
3467035	  752.3	  588.2	 3442.0	...
3467036	  752.7	  588.7	 3440.0	...
3467037	  752.7	  589.2	 3439.0	...
3467038	  752.6	  589.3	 3442.0	...
3467039	  752.5	  589.2	 3444.0	...
3467040	  752.5	  589.1	 3447.0	...
3467041	  752.6	  589.3	 3448.0	...
3467042	  752.5	  589.2	 3446.0	...
3467043	  752.4	  589.2	 3443.0	...
3467044	  752.3	  589.1	 3442.0	...
3467045	  752.2	  588.9	 3443.0	...
3467046	  752.2	  588.9	 3445.0	...
3467047	  752.4	  589.0	 3446.0	...
3467048	  752.5	  589.2	 3446.0	...
3467049	  753.0	  589.2	 3447.0	...
3467050	  753.4	  589.2	 3447.0	...
3467051	  753.7	  589.2	 3447.0	...
3467052	  753.6	  589.1	 3448.0	...
3467053	  753.3	  588.9	 3449.0	...
3467054	  753.2	  588.6	 3449.0	...
3467055	  753.0	  588.3	 3448.0	...
3467056	  753.0	  588.1	 3448.0	...
3467057	  752.9	  588.1	 3449.0	...
3467058	  752.8	  588.0	 3450.0	...
3467059	  752.7	  588.5	 3452.0	...
3467060	  752.6	  588.9	 3452.0	...
3467061	  752.5	  589.0	 3451.0	...
3467062	  752.5	  588.7	 3451.0	...
3467063	  752.6	  588.5	 3451.0	...
3467064	  752.9	  588.6	 3450.0	...
3467065	  753.2	  588.7	 3449.0	...
3467066	  753.3	  588.5	 3447.0	...
3467067	  753.2	  587.7	 3446.0	...
3467068	  753.3	  586.8	 3446.0	...
3467069	  753.5	  586.8	 3447.0	...
3467070	  753.7	  587.7	 3447.0	...
3467071	  753.8	  588.6	 3444.0	...
3467072	  753.8	  589.0	 3441.0	...
3467073	  753.7	  589.0	 3443.0	...
3467074	  753.7	  589.1	 3448.0	...
3467075	  753.7	  589.1	 3453.0	...
3467076	  753.7	  589.2	 3453.0	...
3467077	  753.3	  589.3	 3448.0	...
3467078	  752.8	  589.3	 3444.0	...
3467079	  752.6	  589.3	 3442.0	...
3467080	  752.8	  589.3	 3442.0	...
3467081	  753.1	  589.4	 3442.0	...
3467082	  753.2	  589.4	 3443.0	...
3467083	  753.2	  589.1	 3444.0	...
3467084	  753.3	  588.6	 3444.0	...
3467085	  753.2	  588.2	 3442.0	...
3467086	  753.0	  587.9	 3442.0	...
3467087	  753.2	  587.8	 3441.0	...
3467088	  753.5	  588.1	 3440.0	...
3467089	  753.8	  588.4	 3440.0	...
3467090	  753.6	  588.8	 3441.0	...
3467091	  753.4	  588.7	 3443.0	...
3467092	  753.3	  588.6	 3443.0	...
3467093	  753.5	  588.7	 3443.0	...
3467094	  753.7	  589.0	 3444.0	...
3467095	  753.8	  589.3	 3444.0	...
3467096	  753.7	  589.3	 3445.0	...
3467097	  753.6	  589.3	 3446.0	...
3467098	  753.8	  589.2	 3446.0	...
3467099	  753.9	  589.0	 3445.0	...
3467100	  754.0	  588.8	 3444.0	...
3467101	  753.9	  588.6	 3443.0	...
3467102	  754.0	  588.3	 3439.0	...
3467103	  754.0	  588.0	 3435.0	...
3467104	  754.0	  587.7	 3431.0	...
3467105	  754.0	  587.6	 3432.0	...
3467106	  754.0	  587.6	 3434.0	...
3467107	  754.0	  587.7	 3437.0	...
3467108	  753.9	  587.9	 3439.0	...
3467109	  753.8	  588.0	 3439.0	...
3467110	  753.8	  588.0	 3438.0	...
3467111	  753.7	  587.2	 3438.0	...
3467112	  753.4	  586.4	 3439.0	...
3467113	  753.2	  586.1	 3440.0	...
3467114	  753.0	  586.5	 3440.0	...
3467115	  753.1	  586.9	 3440.0	...
3467116	  753.2	  586.9	 3440.0	...
3467117	  753.2	  586.9	 3440.0	...
3467118	  753.0	  587.1	 3441.0	...
3467119	  752.9	  587.3	 3442.0	...
3467120	  752.7	  587.5	 3442.0	...
3467121	  752.8	  587.8	 3442.0	...
3467122	  753.5	  588.0	 3442.0	...
3467123	  754.1	  588.0	 3439.0	...
3467124	  754.5	  588.0	 3435.0	...
3467125	  754.3	  588.1	 3432.0	...
3467126	  754.0	  588.2	 3432.0	...
3467127	  754.0	  588.3	 3436.0	...
3467128	  754.0	  588.3	 3441.0	...
3467129	  753.8	  588.3	 3446.0	...
3467130	  753.8	  588.3	 3446.0	...
3467131	  753.6	  588.3	 3446.0	...
3467132	  753.6	  588.2	 3448.0	...
3467133	  753.7	  588.0	 3449.0	...
3467134	  753.7	  588.0	 3449.0	...
3467135	  753.7	  588.0	 3449.0	...
3467136	  753.8	  587.9	 3448.0	...
3467137	  753.9	  587.9	 3445.0	...
3467138	  754.0	  587.9	 3442.0	...
3467139	  754.0	  587.9	 3443.0	...
3467140	  754.0	  588.0	 3446.0	...
3467141	  754.0	  588.1	 3447.0	...
3467142	  754.1	  588.0	 3446.0	...
3467143	  754.1	  587.4	 3445.0	...
3467144	  754.2	  586.8	 3445.0	...
3467145	  754.3	  586.3	 3445.0	...
3467146	  754.4	  586.4	 3445.0	...
3467147	  754.5	  586.5	 3445.0	...
3467148	  754.5	  586.9	 3445.0	...
3467149	  754.7	  587.2	 3446.0	...
3467150	  754.9	  587.5	 3447.0	...
3467151	  755.0	  587.5	 3448.0	...
3467152	  754.9	  587.8	 3448.0	...
3467153	  754.9	  588.0	 3448.0	...
3467154	  754.9	  588.2	 3448.0	...
3467155	  754.9	  588.2	 3447.0	...
3467156	  754.9	  588.4	 3446.0	...
3467157	  754.8	  588.2	 3446.0	...
3467158	  754.7	  587.9	 3447.0	...
3467159	  754.7	  587.6	 3448.0	...
3467160	  754.7	  587.6	 3450.0	...
3467161	  754.7	  587.5	 3451.0	...
3467162	  754.6	  587.5	 3451.0	...
3467163	  754.6	  587.4	 3450.0	...
3467164	  754.9	  587.4	 3448.0	...
3467165	  755.3	  587.3	 3446.0	...
3467166	  755.7	  587.3	 3446.0	...
3467167	  755.6	  587.5	 3446.0	...
3467168	  755.5	  587.5	 3444.0	...
3467169	  755.4	  587.5	 3440.0	...
3467170	  755.1	  587.6	 3441.0	...
3467171	  754.8	  588.0	 3445.0	...
3467172	  754.5	  588.3	 3449.0	...
3467173	  754.7	  588.5	 3450.0	...
3467174	  754.8	  588.6	 3451.0	...
3467175	  755.0	  588.2	 3453.0	...
3467176	  755.0	  587.7	 3453.0	...
3467177	  755.1	  587.1	 3453.0	...
3467178	  755.3	  587.0	 3452.0	...
3467179	  755.3	  586.8	 3451.0	...
3467180	  755.2	  586.7	 3451.0	...
3467181	  755.1	  586.6	 3451.0	...
3467182	  755.1	  586.6	 3452.0	...
3467183	  755.3	  586.7	 3450.0	...
3467184	  755.4	  586.7	 3449.0	...
3467185	  755.5	  586.7	 3448.0	...
3467186	  755.5	  586.9	 3448.0	...
3467187	  755.5	  587.2	 3449.0	...
3467188	  755.6	  587.6	 3450.0	...
3467189	  755.8	  587.7	 3451.0	...
3467190	  756.0	  588.1	 3448.0	...
3467191	  755.9	  588.3	 3445.0	...
3467192	  755.7	  588.0	 3444.0	...
3467193	  755.4	  587.6	 3448.0	...
3467194	  755.5	  587.1	 3452.0	...
3467195	  755.6	  587.1	 3453.0	...
3467196	  755.6	  587.1	 3454.0	...
3467197	  755.6	  587.1	 3454.0	...
3467198	  755.3	  587.1	 3457.0	...
3467199	  755.0	  587.1	 3459.0	...
3467200	  755.2	  587.0	 3461.0	...
3467201	  755.6	  586.8	 3462.0	...
3467202	  756.1	  586.6	 3463.0	...
3467203	  756.0	  586.6	 3463.0	...
3467204	  755.9	  586.7	 3464.0	...
3467205	  755.9	  586.8	 3461.0	...
3467206	  755.9	  586.6	 3459.0	...
3467207	  755.9	  586.3	 3459.0	...
3467208	  756.0	  586.1	 3461.0	...
3467209	  756.1	  586.2	 3464.0	...
3467210	  756.2	  586.4	 3463.0	...
3467211	  756.3	  586.5	 3463.0	...
3467212	  756.1	  586.6	 3463.0	...
3467213	  755.7	  587.2	 3462.0	...
3467214	  755.4	  587.7	 3461.0	...
3467215	  755.3	  588.3	 3460.0	...
3467216	  755.3	  588.2	 3461.0	...
3467217	  755.4	  588.1	 3463.0	...
3467218	  755.5	  587.9	 3465.0	...
3467219	  755.6	  587.5	 3466.0	...
3467220	  755.1	  587.2	 3466.0	...
3467221	  754.6	  586.9	 3467.0	...
3467222	  754.5	  586.9	 3467.0	...
3467223	  755.1	  586.6	 3467.0	...
3467224	  755.8	  586.5	 3467.0	...
3467225	  755.9	  586.4	 3466.0	...
3467226	  755.7	  586.4	 3466.0	...
3467227	  755.6	  586.3	 3465.0	...
3467228	  755.4	  586.4	 3465.0	...
MSG	3467229 0000 _ Experiment Start
3467229	  755.5	  586.5	 3464.0	...
3467230	  755.6	  586.5	 3463.0	...
3467231	  755.7	  586.5	 3464.0	...
3467232	  755.7	  586.5	 3464.0	...
3467233	  755.8	  586.4	 3465.0	...
3467234	  755.8	  586.3	 3465.0	...
3467235	  755.8	  586.1	 3465.0	...
3467236	  755.8	  586.0	 3466.0	...
3467237	  755.7	  586.0	 3466.0	...
3467238	  755.6	  586.0	 3466.0	...
3467239	  755.5	  586.0	 3465.0	...
3467240	  755.4	  586.0	 3466.0	...
3467241	  755.7	  585.9	 3468.0	...
3467242	  756.1	  586.2	 3469.0	...
3467243	  756.5	  586.5	 3467.0	...
3467244	  756.6	  586.7	 3466.0	...
3467245	  756.6	  586.7	 3467.0	...
3467246	  756.5	  586.9	 3468.0	...
3467247	  756.3	  587.1	 3470.0	...
3467248	  755.8	  587.2	 3470.0	...
3467249	  755.4	  587.1	 3470.0	...
3467250	  755.0	  586.8	 3473.0	...
3467251	  754.9	  586.4	 3476.0	...
3467252	  755.0	  586.4	 3479.0	...
3467253	  755.3	  586.5	 3481.0	...
3467254	  755.9	  586.4	 3480.0	...
3467255	  756.2	  586.1	 3480.0	...
3467256	  756.5	  585.8	 3479.0	...
3467257	  756.5	  585.6	 3479.0	...
3467258	  756.5	  585.5	 3480.0	...
3467259	  756.4	  585.6	 3481.0	...
3467260	  756.3	  585.9	 3481.0	...
3467261	  756.2	  586.2	 3481.0	...
3467262	  756.2	  586.2	 3481.0	...
3467263	  756.3	  586.1	 3480.0	...
3467264	  756.3	  586.1	 3480.0	...
3467265	  756.4	  586.1	 3479.0	...
3467266	  756.5	  586.2	 3478.0	...
3467267	  756.5	  586.3	 3479.0	...
3467268	  756.5	  586.3	 3480.0	...
3467269	  756.6	  586.4	 3482.0	...
3467270	  756.7	  586.6	 3483.0	...
3467271	  756.8	  586.7	 3483.0	...
3467272	  756.7	  586.5	 3483.0	...
3467273	  756.6	  586.3	 3483.0	...
3467274	  756.6	  586.4	 3483.0	...
3467275	  756.4	  586.8	 3483.0	...
3467276	  756.2	  587.2	 3486.0	...
3467277	  756.2	  587.4	 3491.0	...
3467278	  756.4	  587.1	 3496.0	...
3467279	  756.7	  586.8	 3495.0	...
3467280	  756.8	  586.5	 3494.0	...
3467281	  756.8	  586.6	 3490.0	...
3467282	  756.9	  586.6	 3487.0	...
3467283	  757.1	  586.6	 3485.0	...
3467284	  757.3	  586.4	 3485.0	...
3467285	  757.5	  586.1	 3487.0	...
3467286	  757.5	  586.2	 3489.0	...
3467287	  757.6	  586.6	 3491.0	...
3467288	  757.7	  587.1	 3490.0	...
3467289	  757.8	  587.6	 3490.0	...
3467290	  757.7	  588.0	 3490.0	...
3467291	  757.5	  588.2	 3491.0	...
3467292	  757.3	  588.0	 3491.0	...
3467293	  757.6	  587.8	 3490.0	...
3467294	  758.0	  587.6	 3490.0	...
3467295	  758.3	  587.6	 3490.0	...
3467296	  757.9	  587.5	 3492.0	...
3467297	  757.4	  587.1	 3494.0	...
3467298	  756.9	  586.6	 3494.0	...
3467299	  757.1	  586.3	 3494.0	...
3467300	  757.2	  586.3	 3495.0	...
3467301	  757.1	  586.4	 3497.0	...
3467302	  757.0	  586.4	 3500.0	...
3467303	  757.0	  586.9	 3500.0	...
3467304	  757.2	  587.5	 3501.0	...
3467305	  757.1	  588.1	 3502.0	...
3467306	  756.7	  588.1	 3503.0	...
3467307	  756.7	  587.9	 3503.0	...
3467308	  757.0	  587.7	 3503.0	...
3467309	  757.4	  587.3	 3501.0	...
3467310	  757.5	  586.7	 3499.0	...
3467311	  757.6	  586.3	 3497.0	...
3467312	  757.8	  586.6	 3498.0	...
3467313	  757.9	  587.2	 3499.0	...
3467314	  757.9	  587.6	 3499.0	...
3467315	  757.9	  587.4	 3500.0	...
3467316	  757.9	  587.4	 3500.0	...
3467317	  757.8	  587.5	 3501.0	...
3467318	  757.8	  587.5	 3502.0	...
3467319	  757.8	  587.4	 3503.0	...
3467320	  757.9	  587.4	 3504.0	...
3467321	  758.0	  587.6	 3505.0	...
3467322	  758.1	  587.8	 3507.0	...
3467323	  758.3	  588.1	 3507.0	...
3467324	  758.4	  588.3	 3508.0	...
3467325	  758.6	  588.4	 3508.0	...
3467326	  758.7	  587.8	 3511.0	...
3467327	  758.8	  587.3	 3514.0	...
3467328	  758.7	  586.9	 3517.0	...
3467329	  758.5	  586.9	 3519.0	...
3467330	  758.1	  586.9	 3517.0	...
3467331	  757.8	  587.0	 3515.0	...
3467332	  757.6	  587.0	 3512.0	...
3467333	  757.7	  586.9	 3512.0	...
3467334	  757.8	  586.7	 3515.0	...
3467335	  758.2	  586.6	 3517.0	...
3467336	  758.6	  586.5	 3519.0	...
3467337	  758.9	  586.5	 3518.0	...
3467338	  758.9	  586.9	 3517.0	...
3467339	  758.8	  587.3	 3516.0	...
3467340	  758.6	  587.7	 3517.0	...
3467341	  758.4	  587.8	 3518.0	...
3467342	  758.3	  587.9	 3519.0	...
3467343	  758.3	  587.5	 3521.0	...
3467344	  758.3	  586.9	 3522.0	...
3467345	  758.4	  586.6	 3520.0	...
3467346	  758.4	  586.8	 3517.0	...
3467347	  758.3	  587.0	 3516.0	...
3467348	  758.3	  587.0	 3518.0	...
3467349	  758.3	  586.9	 3521.0	...
3467350	  758.3	  586.8	 3522.0	...
3467351	  758.4	  586.9	 3524.0	...
3467352	  758.5	  587.0	 3525.0	...
3467353	  758.7	  586.8	 3526.0	...
3467354	  758.8	  586.5	 3525.0	...
3467355	  758.9	  586.2	 3523.0	...
3467356	  758.9	  586.1	 3521.0	...
3467357	  758.7	  586.0	 3520.0	...
3467358	  758.5	  585.9	 3519.0	...
3467359	  758.3	  585.9	 3518.0	...
3467360	  758.3	  585.9	 3519.0	...
3467361	  758.3	  585.8	 3524.0	...
3467362	  758.7	  586.6	 3529.0	...
3467363	  759.1	  587.3	 3532.0	...
3467364	  759.5	  588.1	 3532.0	...
3467365	  759.5	  587.7	 3533.0	...
3467366	  759.5	  587.3	 3534.0	...
3467367	  759.5	  586.9	 3535.0	...
3467368	  759.3	  586.9	 3534.0	...
3467369	  759.4	  587.2	 3534.0	...
3467370	  759.6	  587.5	 3535.0	...
3467371	  759.8	  587.8	 3535.0	...
3467372	  759.7	  587.8	 3536.0	...
3467373	  759.7	  587.9	 3536.0	...
3467374	  759.7	  588.1	 3535.0	...
3467375	  759.6	  587.4	 3535.0	...
3467376	  759.5	  586.5	 3534.0	...
3467377	  759.5	  585.9	 3531.0	...
3467378	  759.5	  586.2	 3530.0	...
3467379	  759.4	  586.5	 3529.0	...
3467380	  759.4	  586.6	 3530.0	...
3467381	  759.3	  586.9	 3531.0	...
3467382	  759.4	  587.0	 3532.0	...
3467383	  759.4	  587.0	 3532.0	...
3467384	  759.5	  586.8	 3532.0	...
3467385	  759.6	  587.1	 3533.0	...
3467386	  759.7	  587.5	 3534.0	...
3467387	  760.0	  587.7	 3535.0	...
3467388	  760.2	  587.4	 3534.0	...
3467389	  760.4	  587.2	 3534.0	...
3467390	  760.3	  587.1	 3534.0	...
3467391	  760.2	  587.4	 3535.0	...
3467392	  760.1	  587.6	 3536.0	...
3467393	  760.1	  587.3	 3536.0	...
3467394	  760.1	  586.7	 3536.0	...
3467395	  760.1	  586.2	 3537.0	...
3467396	  760.2	  586.3	 3537.0	...
3467397	  760.4	  586.8	 3538.0	...
3467398	  760.6	  587.2	 3539.0	...
3467399	  760.7	  587.6	 3540.0	...
3467400	  760.6	  587.6	 3541.0	...
3467401	  760.5	  587.5	 3541.0	...
3467402	  760.6	  587.5	 3541.0	...
3467403	  760.7	  587.5	 3543.0	...
3467404	  760.4	  587.5	 3545.0	...
3467405	  760.1	  587.3	 3547.0	...
3467406	  759.8	  586.7	 3547.0	...
3467407	  760.1	  586.2	 3546.0	...
3467408	  760.7	  585.7	 3546.0	...
3467409	  761.2	  585.8	 3545.0	...
3467410	  761.6	  586.0	 3543.0	...
3467411	  761.4	  586.3	 3541.0	...
3467412	  761.3	  586.6	 3539.0	...
3467413	  761.2	  586.7	 3539.0	...
3467414	  761.3	  587.2	 3539.0	...
3467415	  761.4	  587.7	 3542.0	...
3467416	  761.5	  588.1	 3544.0	...
3467417	  761.6	  587.9	 3547.0	...
3467418	  761.7	  587.7	 3548.0	...
3467419	  761.8	  587.5	 3548.0	...
3467420	  761.7	  587.5	 3549.0	...
3467421	  761.5	  587.6	 3549.0	...
3467422	  761.4	  587.3	 3548.0	...
3467423	  761.6	  586.8	 3549.0	...
3467424	  761.8	  586.5	 3550.0	...
3467425	  761.9	  586.6	 3550.0	...
3467426	  762.0	  586.7	 3548.0	...
3467427	  761.9	  586.8	 3546.0	...
3467428	  761.9	  586.8	 3547.0	...
3467429	  761.8	  586.9	 3548.0	...
3467430	  761.9	  586.9	 3548.0	...
3467431	  761.8	  587.0	 3547.0	...
3467432	  761.8	  587.1	 3547.0	...
3467433	  762.0	  587.2	 3548.0	...
3467434	  762.2	  587.2	 3550.0	...
3467435	  762.1	  587.4	 3549.0	...
3467436	  761.8	  587.4	 3547.0	...
3467437	  761.5	  587.5	 3545.0	...
3467438	  761.4	  587.7	 3545.0	...
3467439	  761.7	  587.9	 3545.0	...
3467440	  762.0	  587.6	 3546.0	...
3467441	  762.3	  587.2	 3546.0	...
MSG	3467442 0000 _ Number On
3467442	  762.3	  586.7	 3547.0	...
3467443	  762.3	  586.6	 3548.0	...
3467444	  762.4	  586.6	 3548.0	...
3467445	  762.4	  586.8	 3548.0	...
3467446	  762.4	  587.1	 3549.0	...
3467447	  762.3	  587.0	 3551.0	...
3467448	  762.2	  586.8	 3552.0	...
3467449	  762.3	  586.6	 3550.0	...
3467450	  762.4	  586.7	 3546.0	...
3467451	  762.5	  586.8	 3547.0	...
3467452	  762.5	  586.8	 3552.0	...
3467453	  762.5	  586.8	 3556.0	...
3467454	  762.5	  586.8	 3556.0	...
3467455	  762.4	  586.7	 3557.0	...
3467456	  762.2	  586.7	 3558.0	...
3467457	  762.1	  587.2	 3558.0	...
3467458	  762.0	  587.6	 3557.0	...
3467459	  762.1	  587.8	 3556.0	...
3467460	  762.2	  587.5	 3556.0	...
3467461	  762.3	  587.2	 3559.0	...
3467462	  762.6	  587.0	 3563.0	...
3467463	  763.0	  587.0	 3566.0	...
3467464	  763.3	  587.1	 3567.0	...
3467465	  763.4	  587.3	 3566.0	...
3467466	  763.4	  587.4	 3563.0	...
3467467	  763.4	  587.4	 3561.0	...
3467468	  763.4	  587.4	 3564.0	...
3467469	  763.3	  587.2	 3568.0	...
3467470	  763.3	  587.0	 3571.0	...
3467471	  763.2	  586.8	 3569.0	...
3467472	  763.1	  586.9	 3566.0	...
3467473	  763.0	  587.0	 3564.0	...
3467474	  762.9	  587.2	 3564.0	...
3467475	  763.0	  587.5	 3567.0	...
3467476	  763.1	  587.8	 3570.0	...
3467477	  763.2	  588.0	 3569.0	...
3467478	  763.2	  588.0	 3567.0	...
3467479	  763.1	  588.0	 3565.0	...
3467480	  763.1	  588.0	 3565.0	...
3467481	  763.5	  587.9	 3566.0	...
3467482	  763.9	  587.7	 3563.0	...
3467483	  764.2	  587.6	 3560.0	...
3467484	  764.2	  587.5	 3556.0	...
3467485	  764.3	  587.5	 3555.0	...
3467486	  764.2	  587.2	 3557.0	...
3467487	  764.1	  587.0	 3559.0	...
3467488	  763.8	  586.9	 3561.0	...
3467489	  763.7	  587.2	 3561.0	...
3467490	  763.6	  587.5	 3563.0	...
3467491	  763.5	  587.6	 3565.0	...
3467492	  763.6	  587.9	 3567.0	...
3467493	  763.6	  588.3	 3567.0	...
3467494	  763.7	  588.6	 3567.0	...
3467495	  763.5	  588.3	 3566.0	...
3467496	  763.8	  587.7	 3566.0	...
3467497	  764.0	  587.1	 3566.0	...
3467498	  764.2	  587.3	 3567.0	...
3467499	  764.1	  587.6	 3566.0	...
3467500	  764.0	  587.8	 3565.0	...
3467501	  764.1	  587.6	 3564.0	...
3467502	  764.1	  587.5	 3564.0	...
3467503	  764.1	  587.1	 3564.0	...
3467504	  764.2	  587.0	 3566.0	...
3467505	  764.4	  586.8	 3568.0	...
3467506	  764.5	  586.9	 3569.0	...
3467507	  764.6	  587.0	 3570.0	...
3467508	  764.7	  587.1	 3571.0	...
3467509	  764.7	  587.1	 3572.0	...
3467510	  764.8	  587.1	 3569.0	...
3467511	  764.7	  587.0	 3567.0	...
3467512	  764.6	  586.9	 3565.0	...
3467513	  764.6	  587.1	 3566.0	...
3467514	  764.7	  587.4	 3569.0	...
3467515	  764.8	  587.5	 3571.0	...
3467516	  764.8	  587.3	 3573.0	...
3467517	  764.7	  587.1	 3574.0	...
3467518	  764.8	  587.1	 3575.0	...
3467519	  764.9	  587.2	 3575.0	...
3467520	  765.2	  587.3	 3574.0	...
3467521	  765.3	  587.8	 3575.0	...
3467522	  765.5	  588.3	 3576.0	...
3467523	  765.5	  588.3	 3574.0	...
3467524	  765.4	  587.8	 3571.0	...
3467525	  765.5	  587.3	 3569.0	...
3467526	  765.6	  587.2	 3570.0	...
3467527	  765.7	  587.0	 3570.0	...
3467528	  765.7	  586.9	 3570.0	...
3467529	  765.8	  586.7	 3570.0	...
3467530	  765.8	  586.7	 3571.0	...
3467531	  765.9	  586.7	 3571.0	...
3467532	  765.9	  587.2	 3571.0	...
3467533	  766.0	  587.6	 3571.0	...
3467534	  766.1	  588.2	 3572.0	...
3467535	  765.9	  588.2	 3575.0	...
3467536	  765.7	  588.3	 3578.0	...
3467537	  765.5	  588.4	 3578.0	...
3467538	  765.5	  588.4	 3576.0	...
3467539	  765.5	  588.4	 3575.0	...
3467540	  765.4	  588.3	 3577.0	...
3467541	  765.2	  588.5	 3576.0	...
3467542	  765.0	  588.6	 3573.0	...
3467543	  764.9	  588.8	 3570.0	...
3467544	  765.0	  588.8	 3570.0	...
3467545	  765.3	  588.4	 3570.0	...
3467546	  765.5	  588.0	 3570.0	...
3467547	  765.7	  587.6	 3570.0	...
3467548	  765.7	  587.5	 3570.0	...
3467549	  765.7	  587.4	 3570.0	...
3467550	  765.7	  587.3	 3569.0	...
3467551	  765.8	  587.3	 3565.0	...
3467552	  766.0	  587.5	 3562.0	...
3467553	  766.1	  588.0	 3561.0	...
3467554	  766.0	  588.5	 3561.0	...
3467555	  765.9	  588.4	 3564.0	...
3467556	  765.8	  588.1	 3566.0	...
3467557	  765.6	  588.2	 3568.0	...
3467558	  765.5	  588.4	 3565.0	...
3467559	  765.4	  588.7	 3562.0	...
3467560	  765.4	  588.7	 3560.0	...
3467561	  765.4	  588.6	 3561.0	...
3467562	  765.4	  588.6	 3561.0	...
3467563	  765.6	  588.6	 3563.0	...
3467564	  765.9	  588.4	 3564.0	...
3467565	  766.2	  588.1	 3564.0	...
3467566	  766.3	  587.9	 3564.0	...
3467567	  766.4	  587.9	 3566.0	...
3467568	  766.4	  588.4	 3568.0	...
3467569	  766.4	  588.8	 3570.0	...
3467570	  766.2	  589.1	 3568.0	...
3467571	  766.1	  589.4	 3566.0	...
3467572	  766.0	  589.7	 3564.0	...
3467573	  766.0	  590.0	 3562.0	...
3467574	  766.1	  589.9	 3559.0	...
3467575	  766.1	  589.8	 3558.0	...
3467576	  766.0	  589.9	 3556.0	...
3467577	  765.8	  590.1	 3556.0	...
3467578	  765.6	  590.4	 3559.0	...
3467579	  765.6	  590.6	 3563.0	...
3467580	  765.6	  590.6	 3567.0	...
3467581	  765.7	  590.7	 3564.0	...
3467582	  765.7	  590.7	 3561.0	...
3467583	  765.8	  590.6	 3563.0	...
3467584	  765.6	  590.6	 3567.0	...
3467585	  765.5	  590.5	 3570.0	...
3467586	  765.5	  590.4	 3568.0	...
3467587	  765.6	  590.3	 3567.0	...
3467588	  765.8	  590.0	 3566.0	...
3467589	  765.8	  589.7	 3566.0	...
3467590	  766.0	  589.5	 3565.0	...
3467591	  766.0	  589.2	 3562.0	...
3467592	  766.1	  589.0	 3559.0	...
3467593	  766.1	  588.8	 3559.0	...
3467594	  766.1	  588.9	 3560.0	...
3467595	  766.1	  589.0	 3563.0	...
3467596	  765.7	  589.0	 3566.0	...
3467597	  765.3	  589.1	 3567.0	...
3467598	  765.0	  589.0	 3564.0	...
3467599	  765.0	  588.8	 3562.0	...
3467600	  765.0	  588.9	 3562.0	...
3467601	  764.9	  589.3	 3560.0	...
3467602	  764.8	  589.8	 3560.0	...
3467603	  764.1	  589.9	 3559.0	...
3467604	  763.5	  590.3	 3558.0	...
3467605	  762.2	  590.8	 3556.0	...
EFIX R   3466795	3467605	811	  756.3	  587.5	   3490
SSACC R  3467606
3467606	  761.2	  591.3	 3555.0	...
3467607	  759.4	  591.7	 3555.0	...
3467608	  757.7	  591.7	 3555.0	...
3467609	  755.4	  591.7	 3554.0	...
3467610	  753.3	  591.7	 3553.0	...
3467611	  751.1	  591.0	 3552.0	...
3467612	  748.9	  590.3	 3551.0	...
3467613	  746.7	  589.4	 3550.0	...
3467614	  744.3	  589.2	 3548.0	...
3467615	  742.7	  588.9	 3547.0	...
ESACC R  3467606	3467615	10	  761.2	  591.3	  742.7	  588.9	   0.40	     45
SFIX R   3467616
3467616	  740.7	  588.9	 3547.0	...
3467617	  739.5	  588.6	 3547.0	...
3467618	  738.6	  588.2	 3547.0	...
3467619	  739.1	  587.5	 3549.0	...
3467620	  739.6	  587.3	 3550.0	...
3467621	  740.4	  587.1	 3550.0	...
3467622	  741.3	  587.2	 3550.0	...
3467623	  743.3	  587.9	 3547.0	...
3467624	  744.9	  588.8	 3543.0	...
3467625	  746.7	  589.7	 3541.0	...
3467626	  747.7	  589.9	 3541.0	...
3467627	  749.3	  589.8	 3541.0	...
3467628	  750.2	  589.6	 3539.0	...
3467629	  750.7	  589.7	 3538.0	...
3467630	  750.4	  589.9	 3536.0	...
3467631	  750.2	  590.1	 3536.0	...
3467632	  750.0	  590.2	 3536.0	...
3467633	  750.1	  590.3	 3535.0	...
3467634	  750.2	  590.4	 3535.0	...
3467635	  750.3	  590.8	 3535.0	...
3467636	  750.1	  591.1	 3536.0	...
3467637	  749.9	  591.4	 3537.0	...
3467638	  749.7	  591.3	 3538.0	...
3467639	  749.7	  591.0	 3536.0	...
3467640	  749.7	  590.6	 3534.0	...
3467641	  749.7	  590.3	 3532.0	...
3467642	  749.6	  590.2	 3532.0	...
3467643	  749.4	  590.2	 3533.0	...
3467644	  749.1	  590.3	 3535.0	...
3467645	  748.8	  590.4	 3536.0	...
3467646	  748.7	  590.4	 3535.0	...
3467647	  748.6	  590.5	 3534.0	...
3467648	  748.0	  590.5	 3534.0	...
3467649	  747.5	  590.7	 3533.0	...
3467650	  747.0	  591.0	 3533.0	...
3467651	  747.0	  591.1	 3534.0	...
3467652	  747.0	  591.2	 3536.0	...
3467653	  747.0	  591.3	 3535.0	...
3467654	  746.9	  591.4	 3533.0	...
3467655	  746.8	  591.4	 3534.0	...
3467656	  746.7	  591.5	 3535.0	...
3467657	  746.7	  591.6	 3536.0	...
3467658	  746.7	  591.7	 3533.0	...
3467659	  746.7	  591.2	 3531.0	...
3467660	  746.7	  590.7	 3529.0	...
3467661	  746.3	  590.6	 3529.0	...
3467662	  746.0	  591.2	 3531.0	...
3467663	  745.7	  591.7	 3533.0	...
3467664	  745.8	  591.7	 3535.0	...
3467665	  745.9	  591.7	 3535.0	...
3467666	  746.0	  591.7	 3536.0	...
3467667	  746.1	  592.0	 3537.0	...
3467668	  745.9	  592.3	 3536.0	...
3467669	  745.8	  592.7	 3533.0	...
3467670	  745.7	  592.9	 3530.0	...
3467671	  745.7	  592.8	 3529.0	...
3467672	  745.8	  592.5	 3528.0	...
3467673	  745.9	  592.0	 3529.0	...
3467674	  746.0	  591.7	 3530.0	...
3467675	  746.0	  591.5	 3532.0	...
3467676	  745.9	  591.3	 3532.0	...
3467677	  745.7	  591.2	 3532.0	...
3467678	  745.8	  590.8	 3532.0	...
3467679	  745.9	  590.5	 3529.0	...
3467680	  745.9	  590.4	 3526.0	...
3467681	  745.7	  590.7	 3523.0	...
3467682	  745.5	  591.0	 3522.0	...
3467683	  745.8	  591.0	 3523.0	...
3467684	  746.1	  591.2	 3524.0	...
3467685	  746.2	  591.5	 3525.0	...
3467686	  745.9	  591.8	 3525.0	...
3467687	  745.6	  591.5	 3525.0	...
3467688	  745.5	  591.2	 3526.0	...
3467689	  745.7	  591.2	 3527.0	...
3467690	  745.9	  591.3	 3525.0	...
3467691	  746.0	  591.3	 3522.0	...
3467692	  746.0	  591.2	 3520.0	...
3467693	  746.1	  591.1	 3520.0	...
3467694	  746.1	  590.9	 3520.0	...
3467695	  746.1	  590.7	 3520.0	...
3467696	  746.3	  590.4	 3520.0	...
3467697	  746.3	  590.2	 3520.0	...
3467698	  746.4	  591.0	 3520.0	...
3467699	  746.3	  591.8	 3520.0	...
3467700	  746.1	  592.6	 3522.0	...
3467701	  745.9	  592.7	 3524.0	...
3467702	  745.9	  592.6	 3525.0	...
3467703	  745.8	  592.6	 3524.0	...
3467704	  745.8	  592.6	 3522.0	...
3467705	  745.8	  592.8	 3521.0	...
3467706	  745.8	  593.0	 3520.0	...
3467707	  745.8	  592.9	 3522.0	...
3467708	  745.8	  592.5	 3524.0	...
3467709	  746.0	  592.2	 3525.0	...
3467710	  746.2	  592.1	 3523.0	...
3467711	  746.4	  592.0	 3520.0	...
3467712	  746.0	  592.0	 3516.0	...
3467713	  745.6	  592.0	 3514.0	...
3467714	  745.1	  592.1	 3513.0	...
3467715	  745.1	  592.1	 3514.0	...
3467716	  745.7	  592.0	 3516.0	...
3467717	  746.3	  591.8	 3520.0	...
3467718	  746.7	  591.7	 3521.0	...
3467719	  746.2	  591.8	 3521.0	...
3467720	  745.7	  591.9	 3519.0	...
3467721	  745.4	  592.2	 3517.0	...
3467722	  745.5	  592.4	 3518.0	...
3467723	  745.5	  592.7	 3521.0	...
3467724	  745.5	  592.7	 3524.0	...
3467725	  745.5	  592.8	 3522.0	...
3467726	  745.5	  592.8	 3517.0	...
3467727	  745.5	  592.7	 3512.0	...
3467728	  745.5	  592.6	 3513.0	...
3467729	  745.5	  592.6	 3513.0	...
3467730	  745.4	  592.7	 3513.0	...
3467731	  745.4	  592.8	 3512.0	...
3467732	  745.2	  592.6	 3512.0	...
3467733	  745.2	  592.3	 3513.0	...
3467734	  745.1	  592.1	 3515.0	...
3467735	  745.0	  591.7	 3516.0	...
3467736	  744.9	  591.6	 3518.0	...
3467737	  745.1	  591.3	 3518.0	...
3467738	  745.3	  591.5	 3519.0	...
3467739	  745.6	  591.5	 3519.0	...
3467740	  745.6	  591.3	 3517.0	...
3467741	  745.8	  591.1	 3516.0	...
3467742	  745.9	  591.0	 3515.0	...
3467743	  745.9	  591.1	 3515.0	...
3467744	  745.8	  591.5	 3517.0	...
3467745	  745.8	  591.9	 3518.0	...
3467746	  746.0	  592.3	 3519.0	...
3467747	  746.2	  592.5	 3519.0	...
MSG	3467748 0000 _ Number Off
3467748	  746.4	  592.5	 3518.0	...
3467749	  746.3	  592.5	 3517.0	...
3467750	  746.3	  592.6	 3517.0	...
3467751	  746.2	  592.6	 3516.0	...
3467752	  746.0	  592.7	 3514.0	...
3467753	  745.9	  592.7	 3512.0	...
3467754	  745.7	  592.6	 3512.0	...
3467755	  745.7	  592.3	 3510.0	...
3467756	  745.7	  591.9	 3508.0	...
3467757	  745.7	  591.6	 3507.0	...
3467758	  745.8	  591.6	 3509.0	...
3467759	  746.0	  591.7	 3512.0	...
3467760	  746.2	  591.7	 3512.0	...
3467761	  746.3	  591.7	 3510.0	...
3467762	  746.3	  591.7	 3508.0	...
3467763	  746.4	  591.8	 3508.0	...
3467764	  746.4	  591.9	 3508.0	...
3467765	  746.2	  592.2	 3511.0	...
3467766	  746.0	  592.5	 3513.0	...
3467767	  745.8	  592.8	 3515.0	...
3467768	  745.8	  592.1	 3514.0	...
3467769	  745.9	  591.3	 3513.0	...
3467770	  746.0	  590.5	 3512.0	...
3467771	  746.1	  590.5	 3512.0	...
3467772	  746.1	  590.5	 3512.0	...
3467773	  746.2	  590.6	 3511.0	...
3467774	  746.4	  590.7	 3510.0	...
3467775	  746.5	  590.6	 3510.0	...
3467776	  746.6	  590.5	 3509.0	...
3467777	  746.6	  590.5	 3510.0	...
3467778	  746.5	  590.7	 3510.0	...
3467779	  746.5	  590.8	 3511.0	...
3467780	  746.5	  590.8	 3510.0	...
3467781	  746.6	  590.8	 3510.0	...
3467782	  746.6	  590.8	 3510.0	...
3467783	  746.6	  590.8	 3511.0	...
3467784	  746.4	  590.6	 3511.0	...
3467785	  746.3	  590.5	 3510.0	...
3467786	  746.2	  590.7	 3510.0	...
3467787	  746.2	  591.0	 3510.0	...
3467788	  746.2	  591.3	 3511.0	...
3467789	  746.1	  591.6	 3512.0	...
3467790	  746.0	  591.8	 3513.0	...
3467791	  746.0	  592.0	 3514.0	...
3467792	  746.6	  591.8	 3511.0	...
3467793	  747.2	  591.6	 3508.0	...
3467794	  747.6	  591.6	 3503.0	...
3467795	  747.4	  591.6	 3502.0	...
3467796	  747.3	  591.6	 3502.0	...
3467797	  747.4	  591.6	 3503.0	...
3467798	  747.5	  591.6	 3505.0	...
3467799	  747.5	  591.6	 3507.0	...
3467800	  747.5	  591.8	 3506.0	...
3467801	  747.5	  591.9	 3505.0	...
3467802	  747.5	  592.0	 3505.0	...
3467803	  747.5	  592.0	 3507.0	...
3467804	  747.5	  591.9	 3508.0	...
3467805	  747.2	  591.8	 3507.0	...
3467806	  746.9	  591.5	 3504.0	...
3467807	  747.0	  591.2	 3504.0	...
3467808	  747.3	  591.0	 3507.0	...
3467809	  747.7	  591.2	 3510.0	...
3467810	  747.9	  591.6	 3510.0	...
3467811	  748.0	  591.9	 3510.0	...
3467812	  748.1	  591.9	 3511.0	...
3467813	  747.8	  592.2	 3510.0	...
3467814	  747.6	  592.5	 3509.0	...
3467815	  747.4	  592.9	 3508.0	...
3467816	  747.4	  592.8	 3509.0	...
3467817	  747.6	  592.6	 3510.0	...
3467818	  747.9	  592.5	 3511.0	...
3467819	  748.1	  592.2	 3516.0	...
3467820	  748.1	  592.0	 3520.0	...
3467821	  748.1	  591.9	 3525.0	...
3467822	  748.0	  592.3	 3525.0	...
3467823	  748.0	  592.5	 3524.0	...
3467824	  748.0	  592.4	 3522.0	...
3467825	  748.1	  592.0	 3519.0	...
3467826	  748.3	  591.5	 3519.0	...
3467827	  748.3	  591.6	 3520.0	...
3467828	  748.2	  591.7	 3522.0	...
3467829	  748.0	  591.5	 3524.0	...
3467830	  748.4	  591.2	 3523.0	...
3467831	  748.9	  591.0	 3523.0	...
3467832	  749.4	  591.1	 3524.0	...
3467833	  749.4	  591.2	 3525.0	...
3467834	  749.4	  591.3	 3526.0	...
3467835	  749.4	  591.4	 3526.0	...
3467836	  749.5	  591.6	 3526.0	...
3467837	  749.5	  591.8	 3526.0	...
3467838	  749.3	  591.9	 3525.0	...
3467839	  749.0	  592.0	 3524.0	...
3467840	  748.7	  592.5	 3524.0	...
3467841	  748.7	  593.0	 3524.0	...
3467842	  748.4	  593.4	 3525.0	...
3467843	  747.4	  593.4	 3525.0	...
EFIX R   3467616	3467843	228	  746.6	  591.4	   3522
SSACC R  3467844
3467844	  746.5	  593.4	 3525.0	...
3467845	  744.5	  593.6	 3525.0	...
3467846	  742.4	  593.6	 3521.0	...
3467847	  739.9	  593.6	 3518.0	...
3467848	  737.6	  593.4	 3515.0	...
3467849	  735.2	  592.7	 3520.0	...
3467850	  732.2	  591.8	 3524.0	...
3467851	  729.7	  590.5	 3528.0	...
3467852	  727.4	  589.8	 3528.0	...
3467853	  725.8	  589.1	 3529.0	...
ESACC R  3467844	3467853	10	  746.5	  593.4	  725.8	  589.1	   0.45	     50
SFIX R   3467854
3467854	  724.3	  588.6	 3529.0	...
3467855	  723.5	  587.6	 3528.0	...
3467856	  723.0	  586.7	 3526.0	...
3467857	  723.0	  585.9	 3525.0	...
3467858	  723.5	  585.7	 3527.0	...
3467859	  724.6	  585.6	 3529.0	...
3467860	  725.8	  585.5	 3528.0	...
3467861	  727.2	  585.4	 3526.0	...
3467862	  728.2	  585.4	 3525.0	...
3467863	  729.5	  585.3	 3526.0	...
3467864	  730.4	  585.6	 3526.0	...
3467865	  731.4	  586.0	 3525.0	...
3467866	  731.9	  586.8	 3524.0	...
3467867	  732.3	  587.1	 3523.0	...
3467868	  732.5	  587.6	 3523.0	...
3467869	  733.2	  587.7	 3524.0	...
3467870	  733.9	  587.9	 3525.0	...
3467871	  734.9	  587.8	 3526.0	...
3467872	  735.1	  587.8	 3525.0	...
3467873	  735.4	  588.1	 3526.0	...
3467874	  735.5	  588.4	 3529.0	...
3467875	  735.1	  589.0	 3532.0	...
3467876	  734.6	  589.3	 3532.0	...
3467877	  734.3	  589.6	 3531.0	...
3467878	  734.4	  589.7	 3531.0	...
3467879	  734.4	  589.6	 3531.0	...
3467880	  733.9	  589.7	 3529.0	...
3467881	  733.4	  589.8	 3528.0	...
3467882	  732.9	  590.0	 3528.0	...
3467883	  732.8	  590.1	 3530.0	...
3467884	  732.7	  589.8	 3532.0	...
3467885	  732.6	  589.0	 3532.0	...
3467886	  732.5	  588.3	 3531.0	...
3467887	  732.5	  587.9	 3531.0	...
3467888	  732.5	  587.8	 3530.0	...
3467889	  732.5	  587.7	 3529.0	...
3467890	  732.5	  587.7	 3528.0	...
3467891	  732.2	  587.8	 3529.0	...
3467892	  732.0	  587.9	 3531.0	...
3467893	  731.8	  588.2	 3533.0	...
3467894	  731.7	  588.4	 3535.0	...
3467895	  731.6	  588.5	 3536.0	...
3467896	  731.4	  588.4	 3536.0	...
3467897	  731.5	  588.2	 3533.0	...
3467898	  731.7	  588.1	 3529.0	...
3467899	  731.9	  588.1	 3528.0	...
3467900	  731.9	  588.1	 3529.0	...
3467901	  731.9	  588.1	 3531.0	...
3467902	  731.9	  588.1	 3532.0	...
3467903	  731.9	  588.2	 3533.0	...
3467904	  731.6	  588.4	 3535.0	...
3467905	  731.4	  588.2	 3538.0	...
3467906	  731.8	  587.9	 3540.0	...
3467907	  732.5	  588.0	 3544.0	...
3467908	  733.3	  588.3	 3546.0	...
3467909	  733.4	  588.7	 3547.0	...
3467910	  733.4	  588.6	 3546.0	...
3467911	  733.2	  588.6	 3545.0	...
3467912	  733.1	  588.1	 3543.0	...
3467913	  733.0	  587.5	 3543.0	...
3467914	  732.9	  587.2	 3543.0	...
3467915	  732.7	  587.4	 3543.0	...
3467916	  732.6	  587.6	 3545.0	...
3467917	  732.5	  587.9	 3547.0	...
3467918	  732.5	  588.2	 3549.0	...
3467919	  732.6	  588.4	 3549.0	...
3467920	  732.7	  588.5	 3549.0	...
3467921	  732.7	  588.2	 3549.0	...
3467922	  732.8	  588.0	 3549.0	...
3467923	  733.1	  587.7	 3548.0	...
3467924	  733.4	  587.6	 3549.0	...
3467925	  733.7	  587.6	 3550.0	...
3467926	  733.7	  587.6	 3551.0	...
3467927	  733.6	  587.7	 3550.0	...
3467928	  733.5	  587.7	 3550.0	...
3467929	  733.3	  587.7	 3550.0	...
3467930	  733.3	  587.6	 3551.0	...
3467931	  733.4	  587.5	 3555.0	...
3467932	  733.5	  587.5	 3558.0	...
3467933	  733.5	  587.4	 3560.0	...
3467934	  733.5	  587.5	 3561.0	...
3467935	  733.4	  587.4	 3561.0	...
3467936	  733.2	  587.4	 3562.0	...
3467937	  733.3	  587.3	 3562.0	...
3467938	  733.6	  587.5	 3562.0	...
3467939	  733.8	  587.5	 3563.0	...
3467940	  733.6	  587.3	 3563.0	...
3467941	  733.4	  587.1	 3563.0	...
3467942	  733.4	  587.0	 3565.0	...
3467943	  733.4	  587.0	 3566.0	...
3467944	  733.4	  587.0	 3568.0	...
3467945	  733.5	  587.3	 3568.0	...
3467946	  733.6	  587.6	 3569.0	...
MSG	3467947 0000 _ Number On
3467947	  733.6	  587.9	 3571.0	...
3467948	  733.6	  587.9	 3571.0	...
3467949	  733.7	  587.9	 3570.0	...
3467950	  733.8	  588.0	 3568.0	...
3467951	  733.8	  588.1	 3568.0	...
3467952	  733.7	  588.2	 3572.0	...
3467953	  733.5	  587.8	 3576.0	...
3467954	  733.9	  587.1	 3579.0	...
3467955	  734.4	  586.5	 3577.0	...
3467956	  734.5	  586.5	 3576.0	...
3467957	  734.1	  586.5	 3574.0	...
3467958	  733.8	  586.5	 3572.0	...
3467959	  733.9	  586.9	 3572.0	...
3467960	  733.9	  587.5	 3574.0	...
3467961	  733.8	  588.0	 3576.0	...
3467962	  733.6	  588.1	 3575.0	...
3467963	  733.5	  588.1	 3575.0	...
3467964	  733.3	  588.1	 3575.0	...
3467965	  733.5	  588.0	 3579.0	...
3467966	  733.7	  588.0	 3582.0	...
3467967	  734.0	  587.9	 3586.0	...
3467968	  734.0	  587.6	 3586.0	...
3467969	  734.1	  587.3	 3587.0	...
3467970	  734.1	  587.0	 3589.0	...
3467971	  733.8	  587.0	 3592.0	...
3467972	  733.4	  587.0	 3592.0	...
3467973	  733.1	  587.0	 3592.0	...
3467974	  733.2	  587.0	 3592.0	...
3467975	  733.3	  587.0	 3592.0	...
3467976	  733.4	  587.1	 3592.0	...
3467977	  733.5	  587.2	 3592.0	...
3467978	  733.5	  587.4	 3592.0	...
3467979	  733.5	  587.6	 3593.0	...
3467980	  733.6	  587.7	 3593.0	...
3467981	  733.9	  587.7	 3593.0	...
3467982	  734.1	  587.6	 3594.0	...
3467983	  734.0	  587.5	 3595.0	...
3467984	  733.7	  587.3	 3595.0	...
3467985	  733.5	  587.0	 3595.0	...
3467986	  733.6	  586.8	 3594.0	...
3467987	  733.8	  587.3	 3592.0	...
3467988	  734.0	  587.8	 3592.0	...
3467989	  734.1	  588.1	 3594.0	...
3467990	  734.1	  588.0	 3600.0	...
3467991	  734.1	  587.9	 3606.0	...
3467992	  733.8	  587.7	 3608.0	...
3467993	  733.5	  587.5	 3605.0	...
3467994	  733.4	  587.4	 3604.0	...
3467995	  733.6	  587.4	 3606.0	...
3467996	  733.9	  587.4	 3608.0	...
3467997	  734.1	  586.9	 3609.0	...
3467998	  734.2	  586.5	 3608.0	...
3467999	  734.3	  585.9	 3606.0	...
3468000	  734.3	  585.8	 3606.0	...
3468001	  734.3	  585.8	 3609.0	...
3468002	  734.3	  585.9	 3615.0	...
3468003	  734.2	  586.1	 3618.0	...
3468004	  734.1	  586.4	 3618.0	...
3468005	  734.1	  586.7	 3615.0	...
3468006	  734.2	  586.8	 3611.0	...
3468007	  734.3	  586.7	 3610.0	...
3468008	  734.5	  587.0	 3611.0	...
3468009	  734.5	  587.4	 3614.0	...
3468010	  734.6	  587.5	 3617.0	...
3468011	  734.5	  587.2	 3617.0	...
3468012	  734.4	  586.8	 3617.0	...
3468013	  734.2	  586.9	 3616.0	...
3468014	  734.1	  586.9	 3615.0	...
3468015	  734.0	  587.0	 3615.0	...
3468016	  734.0	  586.6	 3614.0	...
3468017	  734.0	  586.2	 3616.0	...
3468018	  733.8	  585.8	 3618.0	...
3468019	  733.7	  585.7	 3619.0	...
3468020	  733.6	  585.8	 3618.0	...
3468021	  733.5	  586.0	 3616.0	...
3468022	  733.5	  586.3	 3616.0	...
3468023	  733.7	  587.0	 3617.0	...
3468024	  733.8	  587.5	 3618.0	...
3468025	  734.1	  587.4	 3624.0	...
3468026	  734.5	  587.0	 3629.0	...
3468027	  734.8	  586.5	 3634.0	...
3468028	  734.9	  586.2	 3633.0	...
3468029	  734.9	  585.9	 3631.0	...
3468030	  734.8	  585.7	 3631.0	...
3468031	  734.7	  585.9	 3631.0	...
3468032	  734.7	  586.1	 3631.0	...
3468033	  734.5	  586.3	 3631.0	...
3468034	  734.3	  586.4	 3632.0	...
3468035	  734.1	  586.6	 3633.0	...
3468036	  734.2	  586.6	 3632.0	...
3468037	  734.5	  586.6	 3632.0	...
3468038	  734.7	  586.7	 3632.0	...
3468039	  734.8	  586.4	 3633.0	...
3468040	  734.8	  586.1	 3635.0	...
3468041	  734.8	  586.1	 3639.0	...
3468042	  734.8	  586.6	 3643.0	...
3468043	  734.7	  587.0	 3642.0	...
3468044	  734.7	  586.9	 3639.0	...
3468045	  734.6	  586.6	 3636.0	...
3468046	  734.6	  586.4	 3636.0	...
3468047	  734.7	  586.4	 3637.0	...
3468048	  734.7	  586.5	 3637.0	...
3468049	  734.7	  586.6	 3637.0	...
3468050	  734.8	  586.6	 3638.0	...
3468051	  734.9	  586.5	 3639.0	...
3468052	  735.0	  586.4	 3640.0	...
3468053	  735.0	  586.5	 3641.0	...
3468054	  735.0	  586.6	 3641.0	...
3468055	  735.1	  586.4	 3643.0	...
3468056	  735.2	  586.2	 3644.0	...
3468057	  735.2	  585.9	 3644.0	...
3468058	  735.2	  586.0	 3641.0	...
3468059	  735.4	  586.1	 3639.0	...
3468060	  735.5	  586.1	 3638.0	...
3468061	  735.5	  586.4	 3640.0	...
3468062	  735.5	  586.7	 3642.0	...
3468063	  735.5	  586.9	 3645.0	...
3468064	  735.7	  586.8	 3649.0	...
3468065	  735.8	  586.5	 3653.0	...
3468066	  735.8	  586.2	 3654.0	...
3468067	  735.6	  586.0	 3649.0	...
3468068	  735.5	  585.9	 3644.0	...
3468069	  735.5	  586.0	 3645.0	...
3468070	  735.5	  586.1	 3649.0	...
3468071	  735.4	  586.1	 3652.0	...
3468072	  735.4	  586.2	 3650.0	...
3468073	  735.6	  586.1	 3649.0	...
3468074	  735.8	  586.3	 3650.0	...
3468075	  735.8	  586.5	 3653.0	...
3468076	  735.6	  586.1	 3654.0	...
3468077	  735.8	  585.5	 3657.0	...
3468078	  736.0	  585.1	 3658.0	...
3468079	  736.3	  585.3	 3660.0	...
3468080	  736.4	  585.4	 3659.0	...
3468081	  736.6	  585.2	 3658.0	...
3468082	  736.7	  585.1	 3657.0	...
3468083	  736.7	  585.0	 3656.0	...
3468084	  736.6	  585.1	 3656.0	...
3468085	  736.5	  585.1	 3656.0	...
3468086	  736.6	  585.1	 3659.0	...
3468087	  736.7	  584.7	 3662.0	...
3468088	  736.7	  584.3	 3663.0	...
3468089	  736.7	  583.9	 3661.0	...
3468090	  736.6	  583.9	 3660.0	...
3468091	  736.6	  583.9	 3660.0	...
3468092	  736.5	  584.0	 3661.0	...
3468093	  736.2	  584.1	 3661.0	...
3468094	  736.0	  584.1	 3660.0	...
3468095	  736.0	  584.2	 3660.0	...
3468096	  736.0	  584.0	 3661.0	...
3468097	  736.3	  583.8	 3662.0	...
3468098	  736.5	  584.5	 3665.0	...
3468099	  736.5	  585.3	 3667.0	...
3468100	  736.3	  586.2	 3668.0	...
3468101	  736.2	  586.3	 3668.0	...
3468102	  736.7	  586.4	 3667.0	...
3468103	  737.1	  586.3	 3666.0	...
3468104	  737.5	  586.1	 3671.0	...
3468105	  737.6	  586.2	 3675.0	...
3468106	  737.6	  586.4	 3677.0	...
3468107	  737.3	  586.4	 3675.0	...
3468108	  736.9	  586.1	 3673.0	...
3468109	  736.7	  585.9	 3673.0	...
3468110	  736.7	  585.9	 3673.0	...
3468111	  736.9	  585.8	 3674.0	...
3468112	  737.1	  585.8	 3675.0	...
3468113	  737.3	  585.7	 3676.0	...
3468114	  737.4	  585.9	 3677.0	...
3468115	  737.4	  586.1	 3677.0	...
3468116	  737.5	  586.4	 3676.0	...
3468117	  737.7	  586.4	 3676.0	...
3468118	  737.8	  586.5	 3675.0	...
3468119	  737.8	  586.5	 3676.0	...
3468120	  737.6	  586.5	 3677.0	...
3468121	  737.4	  586.2	 3681.0	...
3468122	  737.4	  585.8	 3684.0	...
3468123	  737.7	  585.5	 3687.0	...
3468124	  738.0	  585.7	 3685.0	...
3468125	  737.9	  585.9	 3683.0	...
3468126	  737.6	  586.0	 3680.0	...
3468127	  737.3	  586.1	 3679.0	...
3468128	  737.2	  586.1	 3682.0	...
3468129	  737.3	  586.1	 3686.0	...
3468130	  737.4	  586.2	 3689.0	...
3468131	  737.3	  586.2	 3689.0	...
3468132	  737.4	  586.2	 3689.0	...
3468133	  737.3	  585.9	 3689.0	...
3468134	  737.3	  585.6	 3689.0	...
3468135	  737.5	  585.2	 3688.0	...
3468136	  737.9	  585.4	 3688.0	...
3468137	  738.4	  585.6	 3688.0	...
3468138	  738.5	  585.4	 3688.0	...
3468139	  738.3	  585.1	 3690.0	...
3468140	  738.0	  585.4	 3692.0	...
3468141	  737.6	  586.0	 3693.0	...
3468142	  737.5	  586.3	 3693.0	...
3468143	  737.4	  585.9	 3692.0	...
3468144	  737.6	  586.1	 3691.0	...
3468145	  737.8	  586.7	 3693.0	...
3468146	  738.0	  587.0	 3695.0	...
3468147	  738.0	  586.6	 3697.0	...
3468148	  738.1	  586.3	 3697.0	...
3468149	  738.2	  586.3	 3697.0	...
3468150	  738.4	  586.4	 3695.0	...
3468151	  738.4	  586.4	 3694.0	...
3468152	  738.4	  586.4	 3696.0	...
3468153	  738.5	  586.4	 3698.0	...
3468154	  738.5	  586.4	 3701.0	...
3468155	  738.6	  586.3	 3700.0	...
3468156	  738.5	  586.2	 3699.0	...
3468157	  738.4	  586.1	 3697.0	...
3468158	  738.4	  586.0	 3696.0	...
3468159	  738.6	  586.0	 3696.0	...
3468160	  738.7	  586.0	 3697.0	...
3468161	  738.7	  585.9	 3700.0	...
3468162	  738.8	  585.9	 3703.0	...
3468163	  739.0	  585.9	 3704.0	...
3468164	  739.1	  585.9	 3705.0	...
3468165	  739.2	  585.7	 3705.0	...
3468166	  739.1	  585.5	 3707.0	...
3468167	  739.0	  585.3	 3707.0	...
3468168	  738.9	  585.3	 3705.0	...
3468169	  738.9	  585.9	 3703.0	...
3468170	  738.9	  586.5	 3701.0	...
3468171	  738.9	  587.3	 3701.0	...
3468172	  738.8	  587.6	 3701.0	...
3468173	  738.8	  587.9	 3701.0	...
3468174	  739.0	  587.9	 3701.0	...
3468175	  739.2	  587.9	 3702.0	...
3468176	  739.2	  588.0	 3704.0	...
3468177	  739.3	  588.1	 3707.0	...
3468178	  739.3	  588.2	 3709.0	...
3468179	  739.3	  588.3	 3708.0	...
3468180	  739.2	  588.3	 3707.0	...
3468181	  739.1	  588.2	 3706.0	...
3468182	  739.2	  588.0	 3706.0	...
3468183	  739.6	  587.8	 3706.0	...
3468184	  739.9	  587.3	 3706.0	...
3468185	  739.7	  586.9	 3707.0	...
3468186	  739.5	  586.5	 3708.0	...
3468187	  739.7	  586.3	 3707.0	...
3468188	  740.1	  586.2	 3704.0	...
3468189	  740.6	  585.9	 3700.0	...
3468190	  740.7	  585.6	 3697.0	...
3468191	  740.9	  585.8	 3700.0	...
3468192	  740.9	  586.2	 3704.0	...
3468193	  740.8	  586.5	 3707.0	...
3468194	  740.8	  586.6	 3705.0	...
3468195	  740.9	  586.6	 3703.0	...
3468196	  741.0	  586.7	 3703.0	...
3468197	  741.1	  586.7	 3704.0	...
3468198	  741.2	  586.8	 3703.0	...
3468199	  741.2	  586.8	 3702.0	...
3468200	  741.2	  586.8	 3701.0	...
3468201	  741.2	  586.7	 3703.0	...
3468202	  741.3	  586.8	 3705.0	...
3468203	  741.2	  586.9	 3708.0	...
3468204	  741.1	  586.5	 3708.0	...
3468205	  741.4	  585.9	 3708.0	...
3468206	  741.8	  585.3	 3709.0	...
3468207	  742.2	  585.3	 3710.0	...
3468208	  742.3	  585.2	 3712.0	...
3468209	  742.3	  585.3	 3713.0	...
3468210	  742.4	  585.5	 3712.0	...
3468211	  742.4	  585.7	 3710.0	...
3468212	  742.3	  585.8	 3708.0	...
3468213	  742.2	  585.8	 3708.0	...
3468214	  742.1	  585.9	 3707.0	...
3468215	  742.0	  585.8	 3707.0	...
3468216	  741.9	  585.8	 3709.0	...
3468217	  741.8	  585.9	 3710.0	...
3468218	  741.6	  586.0	 3711.0	...
3468219	  741.5	  586.0	 3711.0	...
3468220	  741.6	  586.1	 3710.0	...
3468221	  741.9	  586.1	 3709.0	...
3468222	  742.4	  586.1	 3709.0	...
3468223	  742.7	  586.4	 3710.0	...
3468224	  742.9	  586.7	 3711.0	...
3468225	  742.9	  587.0	 3711.0	...
3468226	  742.7	  587.0	 3710.0	...
3468227	  742.5	  587.0	 3710.0	...
3468228	  742.2	  586.8	 3709.0	...
3468229	  742.3	  586.7	 3709.0	...
3468230	  742.4	  586.4	 3708.0	...
3468231	  742.4	  586.1	 3707.0	...
3468232	  742.3	  585.9	 3707.0	...
3468233	  742.5	  586.0	 3706.0	...
3468234	  742.8	  586.2	 3706.0	...
3468235	  743.2	  586.5	 3705.0	...
3468236	  743.2	  586.6	 3705.0	...
3468237	  743.2	  586.0	 3706.0	...
3468238	  743.1	  585.3	 3707.0	...
3468239	  743.0	  585.0	 3708.0	...
3468240	  743.0	  585.5	 3708.0	...
3468241	  743.3	  585.9	 3707.0	...
3468242	  743.5	  585.5	 3708.0	...
3468243	  743.8	  585.1	 3710.0	...
3468244	  743.8	  584.8	 3712.0	...
3468245	  743.9	  584.7	 3711.0	...
3468246	  744.0	  585.0	 3710.0	...
3468247	  743.8	  585.6	 3709.0	...
3468248	  743.4	  586.1	 3709.0	...
3468249	  743.0	  586.9	 3709.0	...
3468250	  743.1	  587.3	 3709.0	...
3468251	  743.5	  587.9	 3710.0	...
3468252	  743.8	  588.1	 3710.0	...
3468253	  744.1	  588.4	 3712.0	...
3468254	  744.1	  588.5	 3713.0	...
3468255	  744.1	  588.6	 3714.0	...
3468256	  744.2	  588.9	 3716.0	...
3468257	  744.4	  589.3	 3717.0	...
3468258	  744.5	  589.5	 3716.0	...
3468259	  745.0	  589.5	 3715.0	...
3468260	  745.4	  589.3	 3713.0	...
MSG	3468261 0000 _ Number Off
3468261	  745.9	  589.2	 3712.0	...
3468262	  746.0	  589.0	 3711.0	...
3468263	  746.2	  588.3	 3714.0	...
3468264	  746.5	  587.7	 3716.0	...
3468265	  746.7	  587.3	 3716.0	...
3468266	  746.9	  587.2	 3715.0	...
3468267	  747.0	  587.1	 3712.0	...
3468268	  746.8	  587.0	 3711.0	...
3468269	  746.7	  587.1	 3709.0	...
3468270	  746.4	  587.2	 3708.0	...
3468271	  746.4	  587.8	 3708.0	...
3468272	  746.2	  588.4	 3710.0	...
3468273	  746.1	  589.1	 3712.0	...
3468274	  745.8	  589.1	 3713.0	...
3468275	  745.8	  589.1	 3714.0	...
3468276	  745.8	  589.1	 3715.0	...
3468277	  745.8	  589.4	 3715.0	...
3468278	  745.8	  589.7	 3714.0	...
3468279	  745.8	  590.0	 3714.0	...
3468280	  746.1	  590.8	 3714.0	...
3468281	  746.4	  591.3	 3714.0	...
3468282	  746.8	  591.8	 3714.0	...
3468283	  747.2	  591.6	 3714.0	...
3468284	  747.5	  591.5	 3711.0	...
3468285	  747.7	  591.4	 3709.0	...
3468286	  747.6	  590.8	 3707.0	...
3468287	  747.7	  590.3	 3706.0	...
3468288	  747.8	  589.7	 3709.0	...
3468289	  747.8	  589.6	 3712.0	...
3468290	  747.8	  589.5	 3715.0	...
3468291	  747.7	  589.4	 3715.0	...
3468292	  747.5	  589.4	 3715.0	...
3468293	  747.4	  589.4	 3715.0	...
3468294	  747.4	  589.7	 3715.0	...
3468295	  747.5	  589.8	 3715.0	...
3468296	  747.6	  589.4	 3716.0	...
3468297	  747.6	  589.0	 3718.0	...
3468298	  747.5	  588.7	 3718.0	...
3468299	  747.6	  588.9	 3718.0	...
3468300	  747.6	  589.1	 3717.0	...
3468301	  747.6	  589.2	 3715.0	...
3468302	  747.8	  589.3	 3712.0	...
3468303	  747.9	  589.2	 3710.0	...
3468304	  748.0	  589.1	 3710.0	...
3468305	  748.0	  588.9	 3711.0	...
3468306	  748.0	  588.7	 3713.0	...
3468307	  748.0	  588.6	 3714.0	...
3468308	  748.2	  588.7	 3716.0	...
3468309	  748.3	  588.8	 3716.0	...
3468310	  748.4	  589.2	 3717.0	...
3468311	  748.4	  589.5	 3717.0	...
3468312	  748.4	  589.8	 3717.0	...
3468313	  748.6	  589.8	 3717.0	...
3468314	  748.7	  589.8	 3717.0	...
3468315	  748.7	  589.8	 3718.0	...
3468316	  748.7	  590.0	 3719.0	...
3468317	  748.6	  590.2	 3719.0	...
3468318	  748.6	  590.2	 3719.0	...
3468319	  748.5	  590.0	 3719.0	...
3468320	  748.4	  589.8	 3719.0	...
3468321	  748.2	  589.8	 3718.0	...
3468322	  748.2	  590.1	 3715.0	...
3468323	  748.1	  590.4	 3714.0	...
3468324	  748.1	  590.8	 3712.0	...
3468325	  748.6	  590.9	 3712.0	...
3468326	  749.0	  591.0	 3713.0	...
3468327	  749.5	  591.1	 3715.0	...
3468328	  749.5	  591.0	 3718.0	...
3468329	  749.5	  590.8	 3718.0	...
3468330	  749.6	  590.5	 3718.0	...
3468331	  749.6	  590.3	 3718.0	...
3468332	  749.6	  590.2	 3718.0	...
3468333	  749.5	  590.0	 3718.0	...
3468334	  749.5	  589.9	 3718.0	...
3468335	  749.5	  589.9	 3718.0	...
3468336	  749.6	  589.9	 3719.0	...
3468337	  749.6	  589.8	 3719.0	...
3468338	  749.7	  590.2	 3719.0	...
3468339	  749.7	  590.5	 3718.0	...
3468340	  749.8	  590.8	 3717.0	...
3468341	  749.8	  590.6	 3714.0	...
3468342	  749.3	  590.3	 3713.0	...
3468343	  748.8	  590.1	 3712.0	...
3468344	  748.4	  589.9	 3712.0	...
3468345	  748.6	  589.8	 3713.0	...
3468346	  748.8	  589.6	 3714.0	...
3468347	  749.0	  589.6	 3715.0	...
3468348	  749.0	  589.4	 3717.0	...
3468349	  749.0	  589.2	 3718.0	...
3468350	  749.5	  589.0	 3721.0	...
3468351	  749.9	  589.0	 3723.0	...
3468352	  750.4	  589.0	 3721.0	...
3468353	  750.3	  589.0	 3718.0	...
3468354	  750.3	  588.9	 3714.0	...
3468355	  750.4	  589.2	 3713.0	...
3468356	  750.4	  589.5	 3712.0	...
3468357	  750.6	  589.7	 3711.0	...
3468358	  750.8	  589.8	 3709.0	...
3468359	  750.9	  589.8	 3709.0	...
3468360	  750.7	  590.0	 3709.0	...
3468361	  750.6	  590.0	 3711.0	...
3468362	  750.5	  589.9	 3712.0	...
3468363	  750.5	  589.7	 3713.0	...
3468364	  750.5	  589.4	 3713.0	...
3468365	  750.6	  589.8	 3714.0	...
3468366	  750.7	  590.3	 3715.0	...
3468367	  750.8	  590.6	 3715.0	...
3468368	  750.8	  590.2	 3715.0	...
3468369	  750.8	  589.9	 3715.0	...
3468370	  750.8	  589.6	 3715.0	...
3468371	  750.8	  589.5	 3714.0	...
3468372	  750.8	  589.4	 3714.0	...
3468373	  750.7	  589.4	 3713.0	...
3468374	  751.0	  589.3	 3713.0	...
3468375	  751.2	  589.2	 3712.0	...
3468376	  751.4	  589.0	 3712.0	...
3468377	  751.4	  589.0	 3713.0	...
3468378	  751.3	  589.0	 3713.0	...
3468379	  751.3	  589.0	 3712.0	...
3468380	  751.5	  589.1	 3712.0	...
3468381	  751.7	  589.2	 3711.0	...
3468382	  751.8	  589.2	 3709.0	...
3468383	  751.9	  589.3	 3706.0	...
3468384	  752.0	  589.7	 3702.0	...
3468385	  752.3	  590.2	 3700.0	...
3468386	  752.3	  590.3	 3699.0	...
3468387	  752.4	  590.0	 3699.0	...
3468388	  752.3	  589.8	 3702.0	...
3468389	  752.2	  589.9	 3704.0	...
3468390	  752.2	  590.1	 3706.0	...
3468391	  752.1	  590.4	 3706.0	...
3468392	  752.3	  590.6	 3706.0	...
3468393	  752.5	  590.6	 3707.0	...
3468394	  752.8	  590.5	 3708.0	...
3468395	  752.8	  590.5	 3710.0	...
3468396	  752.7	  590.5	 3707.0	...
3468397	  752.7	  590.4	 3705.0	...
3468398	  752.5	  590.3	 3702.0	...
3468399	  752.4	  590.2	 3702.0	...
3468400	  752.7	  590.2	 3703.0	...
3468401	  753.1	  589.7	 3702.0	...
3468402	  753.3	  589.3	 3701.0	...
3468403	  753.3	  589.0	 3703.0	...
3468404	  753.3	  589.0	 3706.0	...
3468405	  753.4	  589.3	 3707.0	...
3468406	  753.4	  589.6	 3706.0	...
3468407	  753.4	  589.6	 3705.0	...
3468408	  753.6	  589.3	 3704.0	...
3468409	  753.7	  589.0	 3704.0	...
3468410	  753.7	  589.3	 3704.0	...
3468411	  753.5	  589.5	 3702.0	...
3468412	  753.3	  589.7	 3701.0	...
3468413	  753.3	  589.9	 3702.0	...
3468414	  753.3	  590.2	 3703.0	...
3468415	  753.3	  590.6	 3704.0	...
3468416	  753.2	  590.9	 3703.0	...
3468417	  753.0	  591.1	 3703.0	...
3468418	  753.0	  591.2	 3703.0	...
3468419	  753.0	  591.0	 3701.0	...
3468420	  753.1	  591.1	 3698.0	...
3468421	  753.1	  591.2	 3696.0	...
3468422	  753.2	  591.3	 3696.0	...
3468423	  753.4	  591.0	 3695.0	...
3468424	  753.7	  590.9	 3695.0	...
3468425	  753.9	  590.7	 3695.0	...
3468426	  753.9	  590.8	 3695.0	...
3468427	  753.9	  591.0	 3695.0	...
3468428	  753.8	  591.2	 3695.0	...
3468429	  753.6	  591.2	 3694.0	...
3468430	  753.4	  591.2	 3687.0	...
3468431	  753.3	  591.2	 3682.0	...
3468432	  753.6	  591.1	 3680.0	...
3468433	  753.9	  591.1	 3683.0	...
3468434	  754.3	  591.1	 3686.0	...
3468435	  754.3	  591.4	 3685.0	...
3468436	  754.2	  591.6	 3684.0	...
3468437	  754.2	  591.9	 3684.0	...
3468438	  754.2	  592.0	 3685.0	...
3468439	  754.2	  592.1	 3687.0	...
3468440	  753.9	  592.1	 3688.0	...
3468441	  753.7	  591.9	 3687.0	...
3468442	  753.4	  591.9	 3685.0	...
3468443	  753.4	  591.8	 3683.0	...
3468444	  753.4	  591.8	 3682.0	...
3468445	  753.3	  591.5	 3681.0	...
3468446	  753.3	  591.2	 3680.0	...
3468447	  753.6	  591.2	 3679.0	...
3468448	  753.9	  591.3	 3677.0	...
3468449	  754.2	  591.5	 3675.0	...
3468450	  753.9	  591.5	 3673.0	...
3468451	  753.6	  591.6	 3674.0	...
3468452	  753.5	  591.8	 3674.0	...
3468453	  753.8	  592.1	 3673.0	...
3468454	  754.1	  592.5	 3674.0	...
3468455	  754.1	  592.5	 3675.0	...
3468456	  754.0	  592.3	 3676.0	...
3468457	  754.0	  592.3	 3676.0	...
3468458	  754.1	  592.4	 3675.0	...
3468459	  754.1	  592.4	 3674.0	...
3468460	  754.2	  592.3	 3670.0	...
3468461	  754.2	  592.2	 3667.0	...
3468462	  754.2	  592.2	 3665.0	...
3468463	  754.4	  592.8	 3664.0	...
3468464	  754.5	  593.5	 3663.0	...
3468465	  754.7	  594.2	 3664.0	...
3468466	  754.8	  594.2	 3665.0	...
3468467	  754.4	  594.0	 3664.0	...
3468468	  754.1	  593.7	 3662.0	...
3468469	  753.7	  593.4	 3662.0	...
3468470	  753.7	  593.3	 3664.0	...
3468471	  753.6	  593.4	 3666.0	...
MSG	3468472 0000 _ Number On
3468472	  753.5	  593.5	 3666.0	...
3468473	  753.7	  593.4	 3667.0	...
3468474	  754.1	  593.2	 3667.0	...
3468475	  754.3	  592.8	 3668.0	...
3468476	  754.3	  592.4	 3666.0	...
3468477	  754.3	  592.5	 3664.0	...
3468478	  754.3	  592.7	 3662.0	...
3468479	  754.3	  593.0	 3661.0	...
3468480	  754.4	  593.1	 3661.0	...
3468481	  754.4	  593.2	 3663.0	...
3468482	  754.4	  593.2	 3665.0	...
3468483	  754.4	  593.2	 3665.0	...
3468484	  754.4	  593.1	 3664.0	...
3468485	  754.3	  593.3	 3662.0	...
3468486	  754.2	  593.4	 3660.0	...
3468487	  754.2	  593.5	 3659.0	...
3468488	  754.2	  593.5	 3659.0	...
3468489	  754.0	  593.4	 3659.0	...
3468490	  753.7	  593.2	 3659.0	...
3468491	  753.7	  593.1	 3659.0	...
3468492	  753.9	  593.2	 3658.0	...
3468493	  754.2	  593.3	 3657.0	...
3468494	  754.3	  593.2	 3655.0	...
3468495	  754.2	  593.4	 3653.0	...
3468496	  754.1	  593.7	 3652.0	...
3468497	  753.9	  594.1	 3652.0	...
3468498	  753.8	  594.3	 3653.0	...
3468499	  753.7	  594.2	 3653.0	...
3468500	  753.7	  594.1	 3653.0	...
3468501	  753.7	  594.3	 3653.0	...
3468502	  753.6	  594.7	 3650.0	...
3468503	  753.5	  595.0	 3647.0	...
3468504	  753.3	  595.0	 3646.0	...
3468505	  753.4	  594.8	 3647.0	...
3468506	  753.5	  594.5	 3650.0	...
3468507	  753.6	  594.3	 3651.0	...
3468508	  753.5	  594.1	 3651.0	...
3468509	  753.4	  594.0	 3649.0	...
3468510	  753.3	  594.0	 3649.0	...
3468511	  753.3	  594.0	 3650.0	...
3468512	  753.2	  594.1	 3649.0	...
3468513	  753.2	  594.3	 3647.0	...
3468514	  752.8	  594.5	 3645.0	...
3468515	  752.3	  594.3	 3641.0	...
3468516	  751.4	  594.3	 3637.0	...
3468517	  750.6	  594.2	 3633.0	...
3468518	  750.0	  593.8	 3633.0	...
3468519	  748.9	  592.9	 3633.0	...
3468520	  747.7	  592.0	 3633.0	...
3468521	  746.5	  591.6	 3633.0	...
3468522	  745.9	  590.8	 3634.0	...
3468523	  745.0	  590.0	 3636.0	...
3468524	  743.9	  589.2	 3637.0	...
3468525	  743.3	  589.1	 3638.0	...
3468526	  743.0	  588.2	 3636.0	...
3468527	  743.1	  587.3	 3635.0	...
3468528	  743.0	  586.3	 3637.0	...
3468529	  742.9	  586.3	 3640.0	...
3468530	  742.7	  586.2	 3643.0	...
3468531	  742.7	  586.1	 3643.0	...
3468532	  743.0	  585.9	 3640.0	...
3468533	  743.6	  585.7	 3637.0	...
3468534	  744.6	  585.7	 3635.0	...
3468535	  745.4	  585.7	 3635.0	...
3468536	  745.7	  585.7	 3635.0	...
3468537	  745.7	  585.9	 3635.0	...
3468538	  746.1	  585.9	 3634.0	...
3468539	  746.7	  585.8	 3634.0	...
3468540	  747.3	  585.6	 3634.0	...
3468541	  747.4	  585.6	 3633.0	...
3468542	  747.4	  585.8	 3632.0	...
3468543	  747.4	  586.1	 3631.0	...
3468544	  747.5	  586.4	 3631.0	...
3468545	  747.4	  586.3	 3631.0	...
3468546	  747.2	  586.0	 3631.0	...
3468547	  747.0	  586.3	 3632.0	...
3468548	  746.7	  587.0	 3631.0	...
3468549	  746.9	  587.7	 3630.0	...
3468550	  747.1	  587.8	 3628.0	...
3468551	  747.3	  587.7	 3627.0	...
3468552	  747.3	  587.6	 3627.0	...
3468553	  746.9	  587.5	 3625.0	...
3468554	  746.5	  587.7	 3624.0	...
3468555	  746.1	  588.1	 3622.0	...
3468556	  745.7	  588.4	 3623.0	...
3468557	  745.4	  588.5	 3624.0	...
3468558	  745.0	  588.5	 3625.0	...
3468559	  745.0	  588.6	 3625.0	...
3468560	  745.0	  588.6	 3625.0	...
3468561	  745.1	  588.8	 3625.0	...
3468562	  745.2	  589.1	 3626.0	...
3468563	  745.4	  589.3	 3626.0	...
3468564	  745.6	  589.3	 3626.0	...
3468565	  745.7	  589.4	 3623.0	...
3468566	  745.8	  589.4	 3620.0	...
3468567	  745.8	  589.3	 3615.0	...
3468568	  745.8	  589.2	 3613.0	...
3468569	  745.8	  589.2	 3610.0	...
3468570	  745.7	  589.2	 3611.0	...
3468571	  745.4	  589.2	 3612.0	...
3468572	  745.2	  589.2	 3613.0	...
3468573	  745.0	  589.5	 3614.0	...
3468574	  745.1	  589.6	 3611.0	...
3468575	  745.2	  589.4	 3607.0	...
3468576	  745.0	  589.1	 3602.0	...
3468577	  744.7	  588.6	 3600.0	...
3468578	  744.4	  588.5	 3599.0	...
3468579	  744.3	  588.4	 3601.0	...
3468580	  744.4	  588.3	 3605.0	...
3468581	  744.4	  588.3	 3609.0	...
3468582	  744.4	  588.3	 3609.0	...
3468583	  744.7	  588.3	 3609.0	...
3468584	  745.0	  588.5	 3609.0	...
3468585	  745.3	  588.8	 3608.0	...
3468586	  745.2	  589.2	 3608.0	...
3468587	  745.2	  589.4	 3608.0	...
3468588	  745.1	  589.3	 3609.0	...
3468589	  745.0	  589.0	 3609.0	...
3468590	  744.9	  588.7	 3609.0	...
3468591	  744.6	  588.7	 3608.0	...
3468592	  744.3	  588.8	 3606.0	...
3468593	  744.3	  588.9	 3604.0	...
3468594	  744.4	  589.0	 3602.0	...
3468595	  744.5	  589.2	 3602.0	...
3468596	  744.8	  589.8	 3601.0	...
3468597	  745.2	  590.3	 3601.0	...
3468598	  745.4	  590.8	 3601.0	...
3468599	  745.3	  590.5	 3600.0	...
3468600	  745.1	  590.2	 3600.0	...
3468601	  744.9	  589.6	 3599.0	...
3468602	  744.8	  589.3	 3598.0	...
3468603	  745.0	  588.9	 3598.0	...
3468604	  745.3	  588.8	 3598.0	...
3468605	  745.5	  588.7	 3598.0	...
3468606	  745.4	  588.7	 3597.0	...
3468607	  745.3	  588.7	 3596.0	...
3468608	  745.1	  588.7	 3595.0	...
3468609	  744.8	  588.9	 3594.0	...
3468610	  744.6	  589.4	 3594.0	...
3468611	  744.8	  589.9	 3595.0	...
3468612	  744.9	  590.0	 3595.0	...
3468613	  745.0	  589.9	 3596.0	...
3468614	  745.0	  589.7	 3597.0	...
3468615	  744.9	  589.5	 3597.0	...
3468616	  744.9	  589.3	 3596.0	...
3468617	  744.8	  589.1	 3595.0	...
3468618	  744.8	  589.2	 3593.0	...
3468619	  744.8	  589.5	 3592.0	...
3468620	  744.8	  589.6	 3592.0	...
3468621	  744.8	  589.4	 3592.0	...
3468622	  744.8	  589.6	 3590.0	...
3468623	  744.9	  590.0	 3586.0	...
3468624	  745.0	  590.1	 3583.0	...
3468625	  745.0	  589.8	 3580.0	...
3468626	  745.0	  589.7	 3579.0	...
3468627	  745.0	  589.9	 3580.0	...
3468628	  745.0	  590.1	 3580.0	...
3468629	  745.0	  590.1	 3581.0	...
3468630	  745.1	  590.1	 3581.0	...
3468631	  745.2	  590.1	 3581.0	...
3468632	  745.0	  590.0	 3581.0	...
3468633	  744.6	  589.8	 3580.0	...
3468634	  744.2	  589.7	 3579.0	...
3468635	  744.2	  589.8	 3577.0	...
3468636	  744.3	  589.9	 3576.0	...
3468637	  744.4	  590.1	 3573.0	...
3468638	  744.5	  590.1	 3571.0	...
3468639	  744.4	  590.1	 3567.0	...
3468640	  744.3	  590.0	 3567.0	...
3468641	  744.3	  590.0	 3570.0	...
3468642	  744.4	  589.8	 3573.0	...
3468643	  744.6	  589.7	 3577.0	...
3468644	  744.8	  590.0	 3577.0	...
3468645	  744.9	  590.4	 3574.0	...
3468646	  744.9	  590.8	 3571.0	...
3468647	  745.0	  590.9	 3567.0	...
3468648	  745.1	  591.0	 3565.0	...
3468649	  745.2	  590.8	 3564.0	...
3468650	  745.2	  590.6	 3563.0	...
3468651	  745.1	  590.4	 3561.0	...
3468652	  745.0	  590.5	 3558.0	...
3468653	  745.0	  590.5	 3559.0	...
3468654	  745.0	  590.5	 3561.0	...
3468655	  745.0	  590.3	 3560.0	...
3468656	  745.0	  590.0	 3556.0	...
3468657	  745.0	  589.7	 3553.0	...
3468658	  745.1	  589.4	 3555.0	...
3468659	  745.2	  589.4	 3558.0	...
3468660	  745.2	  589.4	 3558.0	...
3468661	  745.1	  589.5	 3556.0	...
3468662	  745.1	  590.2	 3556.0	...
3468663	  745.0	  590.8	 3558.0	...
3468664	  745.0	  591.1	 3560.0	...
3468665	  745.0	  590.8	 3560.0	...
3468666	  744.9	  590.7	 3560.0	...
3468667	  745.1	  590.7	 3560.0	...
3468668	  745.4	  590.7	 3559.0	...
3468669	  745.7	  590.8	 3559.0	...
3468670	  745.8	  591.0	 3557.0	...
3468671	  745.8	  591.0	 3556.0	...
3468672	  745.8	  590.9	 3555.0	...
3468673	  745.9	  590.8	 3554.0	...
3468674	  746.0	  590.9	 3553.0	...
3468675	  746.1	  591.0	 3552.0	...
3468676	  745.8	  591.1	 3551.0	...
3468677	  745.5	  591.1	 3551.0	...
3468678	  745.2	  590.9	 3551.0	...
3468679	  745.2	  590.8	 3551.0	...
3468680	  745.2	  590.6	 3551.0	...
3468681	  745.3	  590.6	 3551.0	...
3468682	  745.3	  590.6	 3551.0	...
3468683	  745.5	  590.9	 3550.0	...
3468684	  745.8	  591.2	 3548.0	...
3468685	  746.0	  591.4	 3547.0	...
3468686	  745.9	  591.5	 3547.0	...
3468687	  745.9	  591.5	 3547.0	...
3468688	  746.0	  591.6	 3549.0	...
3468689	  746.0	  591.7	 3551.0	...
3468690	  745.8	  591.8	 3551.0	...
3468691	  745.7	  591.7	 3550.0	...
3468692	  745.5	  591.4	 3548.0	...
3468693	  745.4	  591.0	 3547.0	...
3468694	  745.2	  590.8	 3548.0	...
3468695	  745.1	  590.7	 3548.0	...
3468696	  745.3	  590.8	 3548.0	...
3468697	  745.6	  590.9	 3548.0	...
3468698	  745.9	  591.1	 3548.0	...
3468699	  746.0	  591.1	 3548.0	...
3468700	  746.0	  591.0	 3547.0	...
3468701	  745.9	  591.2	 3544.0	...
3468702	  745.8	  591.5	 3541.0	...
3468703	  745.7	  591.9	 3538.0	...
3468704	  745.6	  592.1	 3539.0	...
3468705	  745.5	  592.2	 3541.0	...
3468706	  745.6	  592.1	 3541.0	...
3468707	  745.6	  592.1	 3542.0	...
3468708	  745.7	  592.1	 3544.0	...
3468709	  745.6	  592.2	 3546.0	...
3468710	  745.5	  591.8	 3549.0	...
3468711	  745.3	  591.3	 3549.0	...
3468712	  745.2	  590.9	 3548.0	...
3468713	  745.4	  590.9	 3548.0	...
3468714	  745.7	  591.0	 3548.0	...
3468715	  746.0	  591.0	 3548.0	...
3468716	  746.3	  590.8	 3548.0	...
3468717	  746.5	  590.6	 3547.0	...
3468718	  746.4	  590.5	 3544.0	...
3468719	  746.0	  590.6	 3541.0	...
3468720	  745.9	  590.6	 3539.0	...
3468721	  746.3	  590.6	 3538.0	...
3468722	  746.6	  590.6	 3537.0	...
3468723	  746.5	  591.4	 3537.0	...
3468724	  746.5	  592.2	 3537.0	...
3468725	  746.5	  592.8	 3537.0	...
3468726	  746.4	  592.9	 3541.0	...
3468727	  746.2	  593.0	 3546.0	...
3468728	  745.8	  593.2	 3549.0	...
3468729	  745.1	  593.5	 3547.0	...
3468730	  744.0	  593.8	 3543.0	...
EFIX R   3467854	3468730	877	  742.8	  588.7	   3640
SSACC R  3468731
3468731	  742.5	  594.2	 3540.0	...
3468732	  741.2	  594.1	 3537.0	...
3468733	  738.7	  594.1	 3536.0	...
3468734	  736.2	  593.6	 3536.0	...
3468735	  733.0	  593.6	 3536.0	...
3468736	  730.6	  592.6	 3534.0	...
3468737	  728.0	  592.1	 3532.0	...
3468738	  725.2	  591.8	 3533.0	...
3468739	  723.0	  592.1	 3535.0	...
3468740	  720.5	  592.3	 3537.0	...
3468741	  718.4	  591.6	 3537.0	...
ESACC R  3468731	3468741	11	  742.5	  594.2	  718.4	  591.6	   0.52	     54
SFIX R   3468742
3468742	  716.1	  590.7	 3537.0	...
3468743	  715.0	  589.5	 3538.0	...
3468744	  714.6	  589.0	 3539.0	...
3468745	  715.0	  588.7	 3539.0	...
3468746	  715.7	  588.6	 3538.0	...
3468747	  716.9	  588.4	 3537.0	...
3468748	  718.0	  588.3	 3537.0	...
3468749	  719.6	  588.4	 3537.0	...
3468750	  721.8	  588.5	 3537.0	...
3468751	  724.1	  589.1	 3537.0	...
3468752	  725.6	  589.6	 3538.0	...
3468753	  726.6	  590.4	 3539.0	...
3468754	  727.7	  590.9	 3539.0	...
3468755	  728.8	  591.2	 3538.0	...
3468756	  729.8	  591.1	 3536.0	...
3468757	  730.2	  590.9	 3535.0	...
3468758	  730.6	  590.8	 3534.0	...
3468759	  730.6	  590.9	 3533.0	...
3468760	  730.6	  591.2	 3532.0	...
3468761	  730.6	  591.5	 3531.0	...
3468762	  730.4	  591.5	 3532.0	...
3468763	  730.2	  591.4	 3533.0	...
3468764	  730.1	  591.2	 3533.0	...
3468765	  729.8	  591.1	 3533.0	...
3468766	  729.4	  591.2	 3532.0	...
3468767	  729.0	  591.5	 3531.0	...
3468768	  728.7	  591.9	 3530.0	...
3468769	  728.4	  592.1	 3531.0	...
3468770	  728.3	  592.3	 3533.0	...
3468771	  728.3	  592.5	 3534.0	...
3468772	  728.2	  592.6	 3534.0	...
3468773	  727.9	  592.6	 3534.0	...
3468774	  727.5	  592.4	 3534.0	...
MSG	3468775 0000 _ Number Off
3468775	  727.0	  592.2	 3535.0	...
3468776	  726.7	  592.1	 3535.0	...
3468777	  726.4	  592.1	 3535.0	...
3468778	  726.5	  592.1	 3535.0	...
3468779	  726.2	  592.0	 3536.0	...
3468780	  725.9	  591.9	 3537.0	...
3468781	  725.6	  591.8	 3538.0	...
3468782	  725.8	  591.7	 3538.0	...
3468783	  725.9	  591.8	 3539.0	...
3468784	  725.9	  591.9	 3540.0	...
3468785	  725.8	  592.0	 3542.0	...
3468786	  725.8	  591.8	 3542.0	...
3468787	  725.8	  591.7	 3539.0	...
3468788	  725.9	  591.6	 3535.0	...
3468789	  725.9	  591.6	 3531.0	...
3468790	  725.9	  591.9	 3532.0	...
3468791	  725.9	  592.3	 3533.0	...
3468792	  725.9	  592.6	 3533.0	...
3468793	  726.0	  592.6	 3534.0	...
3468794	  726.1	  592.6	 3535.0	...
3468795	  726.2	  592.4	 3536.0	...
3468796	  726.2	  592.0	 3536.0	...
3468797	  726.0	  591.7	 3534.0	...
3468798	  725.9	  591.7	 3532.0	...
3468799	  725.7	  591.8	 3531.0	...
3468800	  725.6	  591.8	 3532.0	...
3468801	  725.8	  591.7	 3533.0	...
3468802	  726.1	  591.5	 3533.0	...
3468803	  726.5	  591.6	 3532.0	...
3468804	  726.4	  591.9	 3531.0	...
3468805	  726.3	  592.2	 3531.0	...
3468806	  726.4	  592.2	 3532.0	...
3468807	  726.6	  592.1	 3531.0	...
3468808	  726.9	  592.1	 3529.0	...
3468809	  727.0	  592.1	 3528.0	...
3468810	  727.3	  592.1	 3528.0	...
3468811	  727.6	  592.0	 3528.0	...
3468812	  727.6	  592.0	 3531.0	...
3468813	  727.6	  591.9	 3534.0	...
3468814	  727.6	  591.8	 3539.0	...
3468815	  727.6	  591.7	 3540.0	...
3468816	  727.6	  591.8	 3542.0	...
3468817	  727.6	  591.9	 3541.0	...
3468818	  727.5	  591.8	 3541.0	...
3468819	  727.7	  591.7	 3540.0	...
3468820	  727.9	  591.7	 3542.0	...
3468821	  728.1	  591.5	 3544.0	...
3468822	  728.1	  591.3	 3546.0	...
3468823	  728.0	  591.0	 3546.0	...
3468824	  728.0	  590.9	 3546.0	...
3468825	  727.8	  590.8	 3545.0	...
3468826	  727.7	  590.8	 3544.0	...
3468827	  727.6	  591.2	 3544.0	...
3468828	  727.6	  591.5	 3544.0	...
3468829	  727.8	  591.7	 3543.0	...
3468830	  728.0	  591.5	 3543.0	...
3468831	  728.2	  591.3	 3543.0	...
3468832	  728.3	  591.3	 3543.0	...
3468833	  728.4	  591.3	 3543.0	...
3468834	  728.5	  591.4	 3543.0	...
3468835	  728.6	  591.4	 3544.0	...
3468836	  728.8	  591.2	 3546.0	...
3468837	  728.8	  590.8	 3546.0	...
3468838	  728.8	  590.4	 3546.0	...
3468839	  728.7	  590.4	 3545.0	...
3468840	  728.8	  590.7	 3546.0	...
3468841	  728.8	  591.1	 3546.0	...
3468842	  728.7	  591.3	 3547.0	...
3468843	  728.7	  591.6	 3547.0	...
3468844	  728.8	  591.6	 3548.0	...
3468845	  728.8	  591.4	 3550.0	...
3468846	  729.0	  591.2	 3551.0	...
3468847	  729.2	  591.0	 3552.0	...
3468848	  729.0	  591.3	 3551.0	...
3468849	  728.6	  591.3	 3551.0	...
3468850	  728.2	  591.4	 3551.0	...
3468851	  728.1	  591.2	 3554.0	...
3468852	  728.0	  591.2	 3556.0	...
3468853	  727.7	  591.6	 3558.0	...
3468854	  727.5	  591.9	 3557.0	...
3468855	  727.5	  592.2	 3556.0	...
3468856	  727.9	  592.2	 3557.0	...
3468857	  728.2	  592.0	 3558.0	...
3468858	  728.2	  591.9	 3559.0	...
3468859	  728.2	  591.8	 3559.0	...
3468860	  728.3	  591.9	 3559.0	...
3468861	  728.6	  591.9	 3559.0	...
3468862	  728.9	  591.9	 3558.0	...
3468863	  729.2	  591.8	 3558.0	...
3468864	  729.1	  591.8	 3558.0	...
3468865	  729.0	  591.8	 3558.0	...
3468866	  728.9	  591.7	 3558.0	...
3468867	  728.7	  591.8	 3557.0	...
3468868	  728.6	  591.9	 3557.0	...
3468869	  728.5	  591.5	 3556.0	...
3468870	  728.4	  591.0	 3555.0	...
3468871	  728.4	  590.5	 3555.0	...
3468872	  728.4	  590.8	 3556.0	...
3468873	  728.4	  591.0	 3557.0	...
3468874	  728.4	  591.1	 3558.0	...
3468875	  728.6	  591.0	 3557.0	...
3468876	  728.7	  590.9	 3558.0	...
3468877	  728.8	  590.9	 3559.0	...
3468878	  728.8	  590.9	 3558.0	...
3468879	  728.8	  591.0	 3556.0	...
3468880	  728.7	  590.9	 3554.0	...
3468881	  728.7	  590.8	 3554.0	...
3468882	  728.7	  590.7	 3553.0	...
3468883	  728.7	  590.7	 3554.0	...
3468884	  729.0	  590.6	 3556.0	...
3468885	  729.2	  590.6	 3559.0	...
3468886	  729.4	  591.1	 3561.0	...
3468887	  729.4	  591.6	 3562.0	...
3468888	  729.6	  592.1	 3562.0	...
3468889	  729.7	  591.9	 3561.0	...
3468890	  729.8	  591.8	 3561.0	...
3468891	  729.7	  591.8	 3563.0	...
3468892	  729.7	  591.9	 3567.0	...
3468893	  729.7	  592.0	 3570.0	...
3468894	  729.7	  592.1	 3567.0	...
3468895	  729.7	  592.1	 3563.0	...
3468896	  729.9	  591.9	 3560.0	...
3468897	  730.0	  591.8	 3561.0	...
3468898	  730.1	  591.7	 3563.0	...
3468899	  729.9	  591.5	 3564.0	...
3468900	  729.8	  591.1	 3565.0	...
3468901	  729.6	  591.4	 3567.0	...
3468902	  729.6	  592.1	 3568.0	...
3468903	  729.7	  592.7	 3568.0	...
3468904	  729.8	  592.7	 3567.0	...
3468905	  729.9	  592.5	 3568.0	...
3468906	  729.9	  592.5	 3570.0	...
3468907	  729.7	  592.6	 3573.0	...
3468908	  729.6	  593.0	 3575.0	...
3468909	  729.4	  593.2	 3576.0	...
3468910	  729.4	  593.4	 3576.0	...
3468911	  729.3	  593.3	 3575.0	...
3468912	  729.3	  593.2	 3573.0	...
3468913	  729.3	  593.0	 3572.0	...
3468914	  729.3	  592.8	 3572.0	...
3468915	  729.2	  592.6	 3573.0	...
3468916	  729.2	  592.5	 3575.0	...
3468917	  729.0	  592.6	 3577.0	...
3468918	  728.9	  592.8	 3579.0	...
3468919	  728.8	  592.8	 3579.0	...
3468920	  728.8	  592.7	 3578.0	...
3468921	  729.1	  592.3	 3576.0	...
3468922	  729.4	  592.4	 3573.0	...
3468923	  729.8	  592.8	 3572.0	...
3468924	  730.0	  593.3	 3573.0	...
3468925	  730.2	  593.1	 3575.0	...
3468926	  730.2	  592.5	 3577.0	...
3468927	  730.2	  592.0	 3579.0	...
3468928	  730.1	  591.9	 3579.0	...
3468929	  729.7	  591.9	 3579.0	...
3468930	  729.4	  592.0	 3579.0	...
3468931	  729.3	  592.3	 3578.0	...
3468932	  729.6	  592.7	 3578.0	...
3468933	  729.8	  592.5	 3577.0	...
3468934	  729.8	  592.1	 3577.0	...
3468935	  729.7	  591.7	 3577.0	...
3468936	  729.7	  591.7	 3577.0	...
3468937	  729.7	  591.8	 3577.0	...
3468938	  729.9	  592.1	 3578.0	...
3468939	  730.1	  592.4	 3577.0	...
3468940	  730.4	  592.4	 3577.0	...
3468941	  730.5	  592.1	 3578.0	...
3468942	  730.3	  591.8	 3581.0	...
3468943	  730.1	  591.9	 3582.0	...
3468944	  729.8	  591.9	 3582.0	...
3468945	  729.9	  592.0	 3580.0	...
3468946	  729.8	  592.2	 3580.0	...
3468947	  729.5	  592.3	 3580.0	...
3468948	  729.3	  592.3	 3581.0	...
3468949	  729.6	  592.3	 3580.0	...
3468950	  730.0	  592.3	 3579.0	...
3468951	  730.3	  592.3	 3579.0	...
3468952	  730.3	  592.4	 3580.0	...
3468953	  730.3	  592.5	 3582.0	...
3468954	  730.3	  592.6	 3583.0	...
3468955	  730.3	  592.8	 3584.0	...
3468956	  730.2	  592.6	 3583.0	...
3468957	  730.2	  592.2	 3583.0	...
3468958	  730.2	  591.7	 3583.0	...
3468959	  730.2	  591.8	 3584.0	...
3468960	  730.3	  592.1	 3585.0	...
3468961	  730.2	  592.3	 3585.0	...
3468962	  730.2	  592.3	 3584.0	...
3468963	  730.1	  592.2	 3582.0	...
3468964	  730.2	  592.3	 3583.0	...
3468965	  730.2	  592.5	 3584.0	...
3468966	  730.3	  592.6	 3585.0	...
3468967	  730.3	  592.8	 3586.0	...
3468968	  730.3	  592.8	 3587.0	...
3468969	  730.1	  593.2	 3588.0	...
3468970	  729.9	  593.4	 3590.0	...
3468971	  729.8	  593.5	 3592.0	...
3468972	  729.7	  593.2	 3594.0	...
3468973	  729.7	  593.0	 3592.0	...
3468974	  729.9	  592.7	 3591.0	...
3468975	  730.1	  592.6	 3592.0	...
3468976	  730.3	  592.5	 3593.0	...
3468977	  730.5	  592.5	 3595.0	...
3468978	  730.6	  592.5	 3596.0	...
3468979	  730.8	  592.4	 3599.0	...
3468980	  730.8	  592.3	 3602.0	...
3468981	  730.8	  592.2	 3604.0	...
3468982	  730.7	  592.2	 3603.0	...
3468983	  730.6	  592.2	 3602.0	...
3468984	  730.5	  592.1	 3602.0	...
3468985	  730.5	  591.9	 3603.0	...
3468986	  730.5	  591.7	 3603.0	...
MSG	3468987 0000 _ Number On
3468987	  730.3	  592.3	 3604.0	...
3468988	  730.2	  592.9	 3603.0	...
3468989	  730.2	  593.6	 3603.0	...
3468990	  730.3	  593.5	 3604.0	...
3468991	  730.5	  593.5	 3606.0	...
3468992	  730.4	  593.5	 3604.0	...
3468993	  730.3	  593.6	 3601.0	...
3468994	  730.3	  593.4	 3597.0	...
3468995	  730.6	  593.2	 3597.0	...
3468996	  731.0	  593.0	 3597.0	...
3468997	  731.2	  593.0	 3598.0	...
3468998	  731.3	  593.3	 3599.0	...
3468999	  731.3	  593.6	 3600.0	...
3469000	  731.5	  593.8	 3601.0	...
3469001	  731.6	  593.8	 3598.0	...
3469002	  731.6	  593.8	 3594.0	...
3469003	  731.4	  593.1	 3589.0	...
3469004	  731.2	  592.4	 3588.0	...
3469005	  731.0	  592.2	 3587.0	...
3469006	  731.1	  592.7	 3587.0	...
3469007	  731.2	  593.3	 3588.0	...
3469008	  731.3	  593.3	 3588.0	...
3469009	  731.4	  593.4	 3589.0	...
3469010	  731.5	  593.4	 3590.0	...
3469011	  731.7	  593.3	 3591.0	...
3469012	  731.7	  593.1	 3592.0	...
3469013	  731.7	  593.0	 3592.0	...
3469014	  731.6	  593.1	 3591.0	...
3469015	  731.5	  593.2	 3590.0	...
3469016	  731.8	  593.1	 3589.0	...
3469017	  732.1	  593.0	 3590.0	...
3469018	  732.3	  593.1	 3590.0	...
3469019	  732.1	  593.1	 3591.0	...
3469020	  732.0	  593.2	 3593.0	...
3469021	  732.0	  593.2	 3592.0	...
3469022	  732.1	  593.2	 3590.0	...
3469023	  732.1	  593.2	 3588.0	...
3469024	  732.0	  593.2	 3587.0	...
3469025	  731.8	  593.2	 3586.0	...
3469026	  731.8	  593.3	 3584.0	...
3469027	  731.9	  593.4	 3583.0	...
3469028	  732.1	  593.6	 3581.0	...
3469029	  732.2	  593.0	 3580.0	...
3469030	  732.3	  592.4	 3580.0	...
3469031	  732.3	  592.7	 3582.0	...
3469032	  732.3	  593.7	 3583.0	...
3469033	  732.4	  594.6	 3582.0	...
3469034	  732.5	  594.5	 3581.0	...
3469035	  732.6	  594.5	 3582.0	...
3469036	  732.3	  594.6	 3582.0	...
3469037	  732.0	  594.1	 3582.0	...
3469038	  732.2	  593.5	 3581.0	...
3469039	  732.7	  592.7	 3581.0	...
3469040	  733.2	  592.5	 3582.0	...
3469041	  733.2	  592.3	 3582.0	...
3469042	  733.1	  592.4	 3583.0	...
3469043	  732.8	  592.3	 3583.0	...
3469044	  732.4	  592.2	 3582.0	...
3469045	  732.0	  592.1	 3580.0	...
3469046	  732.0	  592.1	 3578.0	...
3469047	  732.0	  592.2	 3577.0	...
3469048	  732.1	  592.5	 3576.0	...
3469049	  732.3	  592.8	 3576.0	...
3469050	  732.4	  593.1	 3577.0	...
3469051	  732.6	  593.1	 3576.0	...
3469052	  732.4	  593.0	 3575.0	...
3469053	  732.2	  592.9	 3574.0	...
3469054	  732.1	  592.9	 3573.0	...
3469055	  732.3	  593.0	 3572.0	...
3469056	  732.5	  592.8	 3571.0	...
3469057	  732.6	  592.3	 3574.0	...
3469058	  732.7	  592.2	 3577.0	...
3469059	  732.7	  592.6	 3579.0	...
3469060	  732.9	  592.9	 3578.0	...
3469061	  733.0	  592.9	 3575.0	...
3469062	  732.9	  592.8	 3573.0	...
3469063	  732.9	  592.9	 3572.0	...
3469064	  732.8	  593.1	 3573.0	...
3469065	  732.9	  593.2	 3574.0	...
3469066	  733.0	  593.1	 3574.0	...
3469067	  732.9	  592.9	 3574.0	...
3469068	  732.8	  592.7	 3573.0	...
3469069	  732.7	  592.8	 3573.0	...
3469070	  732.6	  593.0	 3571.0	...
3469071	  732.5	  593.1	 3570.0	...
3469072	  732.5	  593.1	 3567.0	...
3469073	  732.6	  593.0	 3566.0	...
3469074	  732.8	  592.9	 3568.0	...
3469075	  732.9	  592.8	 3571.0	...
3469076	  732.8	  592.9	 3572.0	...
3469077	  732.7	  593.0	 3570.0	...
3469078	  732.6	  593.1	 3568.0	...
3469079	  732.4	  593.0	 3568.0	...
3469080	  732.3	  592.8	 3569.0	...
3469081	  732.2	  592.6	 3570.0	...
3469082	  732.2	  592.5	 3570.0	...
3469083	  732.4	  592.5	 3567.0	...
3469084	  732.6	  592.6	 3565.0	...
3469085	  732.8	  592.7	 3562.0	...
3469086	  732.8	  592.6	 3562.0	...
3469087	  732.7	  592.5	 3562.0	...
3469088	  732.6	  592.5	 3561.0	...
3469089	  732.8	  592.8	 3561.0	...
3469090	  733.0	  592.8	 3560.0	...
3469091	  733.3	  592.4	 3559.0	...
3469092	  733.5	  592.0	 3559.0	...
3469093	  733.5	  591.6	 3559.0	...
3469094	  733.5	  591.3	 3558.0	...
3469095	  733.3	  591.1	 3557.0	...
3469096	  733.1	  591.1	 3555.0	...
3469097	  733.2	  591.2	 3555.0	...
3469098	  733.2	  591.2	 3555.0	...
3469099	  733.2	  591.4	 3555.0	...
3469100	  733.1	  591.7	 3556.0	...
3469101	  732.9	  591.9	 3557.0	...
3469102	  732.8	  592.0	 3557.0	...
3469103	  733.1	  592.0	 3557.0	...
3469104	  733.5	  591.9	 3555.0	...
3469105	  733.9	  591.7	 3553.0	...
3469106	  734.0	  591.6	 3551.0	...
3469107	  734.0	  591.6	 3548.0	...
3469108	  734.0	  591.4	 3546.0	...
3469109	  734.0	  591.3	 3546.0	...
3469110	  733.9	  591.3	 3545.0	...
3469111	  733.9	  591.3	 3547.0	...
3469112	  733.9	  591.4	 3549.0	...
3469113	  733.8	  591.4	 3549.0	...
3469114	  733.7	  591.4	 3548.0	...
3469115	  733.6	  591.7	 3547.0	...
3469116	  734.0	  591.9	 3547.0	...
3469117	  734.4	  591.8	 3547.0	...
3469118	  734.6	  591.5	 3549.0	...
3469119	  734.3	  591.2	 3551.0	...
3469120	  733.9	  591.2	 3550.0	...
3469121	  733.8	  591.7	 3548.0	...
3469122	  733.8	  592.2	 3545.0	...
3469123	  733.9	  592.3	 3547.0	...
3469124	  733.9	  591.8	 3549.0	...
3469125	  733.9	  591.5	 3550.0	...
3469126	  734.0	  591.6	 3550.0	...
3469127	  734.1	  591.6	 3550.0	...
3469128	  734.1	  591.5	 3548.0	...
3469129	  734.1	  591.6	 3546.0	...
3469130	  734.2	  591.6	 3544.0	...
3469131	  734.3	  591.6	 3543.0	...
3469132	  734.4	  591.7	 3541.0	...
3469133	  734.4	  591.7	 3539.0	...
3469134	  734.6	  591.6	 3537.0	...
3469135	  734.7	  591.6	 3537.0	...
3469136	  734.9	  591.5	 3537.0	...
3469137	  734.9	  591.5	 3539.0	...
3469138	  734.8	  591.5	 3540.0	...
3469139	  734.6	  591.6	 3540.0	...
3469140	  734.4	  591.7	 3538.0	...
3469141	  734.4	  591.8	 3536.0	...
3469142	  734.4	  591.9	 3534.0	...
3469143	  734.4	  592.0	 3532.0	...
3469144	  734.4	  591.9	 3531.0	...
3469145	  734.4	  591.9	 3531.0	...
3469146	  734.5	  591.8	 3531.0	...
3469147	  734.6	  591.7	 3532.0	...
3469148	  734.7	  591.8	 3532.0	...
3469149	  734.7	  591.9	 3533.0	...
3469150	  734.7	  591.7	 3532.0	...
3469151	  734.7	  591.4	 3532.0	...
3469152	  734.7	  591.3	 3532.0	...
3469153	  734.7	  591.2	 3533.0	...
3469154	  734.5	  591.0	 3534.0	...
3469155	  734.4	  591.1	 3534.0	...
3469156	  734.3	  591.2	 3533.0	...
3469157	  734.3	  591.4	 3530.0	...
3469158	  734.3	  591.3	 3527.0	...
3469159	  734.5	  591.5	 3525.0	...
3469160	  734.7	  591.7	 3524.0	...
3469161	  734.7	  592.0	 3524.0	...
3469162	  734.9	  592.1	 3523.0	...
3469163	  735.2	  592.1	 3523.0	...
3469164	  735.5	  592.1	 3521.0	...
3469165	  735.6	  592.0	 3519.0	...
3469166	  735.7	  592.0	 3517.0	...
3469167	  735.5	  592.0	 3515.0	...
3469168	  735.3	  591.9	 3511.0	...
3469169	  735.1	  591.7	 3507.0	...
3469170	  735.1	  591.6	 3507.0	...
3469171	  735.2	  591.6	 3509.0	...
3469172	  735.2	  591.6	 3511.0	...
3469173	  735.4	  591.8	 3511.0	...
3469174	  735.6	  592.1	 3511.0	...
3469175	  735.8	  592.5	 3512.0	...
3469176	  735.8	  592.7	 3511.0	...
3469177	  735.8	  592.6	 3511.0	...
3469178	  735.7	  592.3	 3511.0	...
3469179	  735.5	  591.9	 3511.0	...
3469180	  735.3	  591.9	 3512.0	...
3469181	  735.5	  591.9	 3512.0	...
3469182	  735.8	  592.0	 3512.0	...
3469183	  736.0	  592.0	 3511.0	...
3469184	  736.0	  592.0	 3512.0	...
3469185	  735.9	  592.0	 3513.0	...
3469186	  735.9	  592.1	 3512.0	...
3469187	  735.9	  592.0	 3511.0	...
3469188	  735.9	  592.0	 3508.0	...
3469189	  736.0	  592.1	 3507.0	...
3469190	  736.0	  592.2	 3505.0	...
3469191	  735.9	  592.2	 3504.0	...
3469192	  735.9	  592.1	 3503.0	...
3469193	  736.0	  591.9	 3502.0	...
3469194	  736.2	  591.6	 3502.0	...
3469195	  736.3	  591.5	 3503.0	...
3469196	  736.5	  591.4	 3504.0	...
3469197	  736.5	  591.5	 3501.0	...
3469198	  736.3	  591.6	 3497.0	...
3469199	  736.2	  592.0	 3494.0	...
3469200	  736.2	  592.5	 3493.0	...
3469201	  736.3	  592.9	 3494.0	...
3469202	  736.3	  592.8	 3494.0	...
3469203	  736.3	  592.8	 3494.0	...
3469204	  736.3	  592.9	 3494.0	...
3469205	  736.3	  592.9	 3494.0	...
3469206	  736.5	  592.9	 3494.0	...
3469207	  736.7	  592.8	 3494.0	...
3469208	  736.8	  592.8	 3494.0	...
3469209	  736.9	  592.8	 3495.0	...
3469210	  736.9	  592.8	 3493.0	...
3469211	  736.9	  592.5	 3489.0	...
3469212	  736.9	  592.4	 3486.0	...
3469213	  737.0	  592.3	 3484.0	...
3469214	  737.1	  592.5	 3485.0	...
3469215	  737.2	  592.5	 3485.0	...
3469216	  737.4	  592.3	 3485.0	...
3469217	  737.6	  592.1	 3485.0	...
3469218	  737.8	  592.0	 3485.0	...
3469219	  738.0	  591.9	 3485.0	...
3469220	  738.1	  592.1	 3484.0	...
3469221	  737.8	  592.5	 3484.0	...
3469222	  737.5	  592.8	 3485.0	...
3469223	  737.2	  592.9	 3487.0	...
3469224	  737.1	  592.8	 3488.0	...
3469225	  737.5	  592.6	 3488.0	...
3469226	  737.8	  592.1	 3485.0	...
3469227	  738.4	  591.6	 3482.0	...
3469228	  738.7	  591.7	 3481.0	...
3469229	  738.9	  592.2	 3479.0	...
3469230	  738.9	  592.7	 3477.0	...
3469231	  738.9	  592.7	 3474.0	...
3469232	  738.9	  592.5	 3471.0	...
3469233	  739.0	  592.2	 3469.0	...
3469234	  739.0	  592.1	 3472.0	...
3469235	  738.8	  592.5	 3475.0	...
3469236	  738.6	  592.8	 3475.0	...
3469237	  738.8	  593.0	 3472.0	...
3469238	  738.9	  593.0	 3470.0	...
3469239	  739.1	  592.9	 3470.0	...
3469240	  739.2	  592.8	 3471.0	...
3469241	  739.2	  592.7	 3472.0	...
3469242	  738.8	  592.5	 3471.0	...
3469243	  738.5	  592.4	 3470.0	...
3469244	  738.5	  592.3	 3469.0	...
3469245	  738.7	  592.3	 3466.0	...
3469246	  738.9	  592.3	 3465.0	...
3469247	  739.4	  592.4	 3464.0	...
3469248	  739.8	  592.4	 3465.0	...
3469249	  740.2	  592.4	 3466.0	...
3469250	  740.2	  592.3	 3467.0	...
3469251	  739.9	  592.1	 3466.0	...
3469252	  739.6	  591.9	 3465.0	...
3469253	  739.3	  591.2	 3464.0	...
3469254	  739.3	  590.7	 3463.0	...
3469255	  739.4	  590.4	 3462.0	...
3469256	  739.5	  590.7	 3465.0	...
3469257	  739.6	  591.0	 3468.0	...
3469258	  739.6	  591.2	 3468.0	...
3469259	  739.6	  591.5	 3464.0	...
3469260	  739.6	  591.7	 3461.0	...
3469261	  739.6	  591.9	 3462.0	...
3469262	  739.7	  592.1	 3463.0	...
3469263	  739.8	  592.2	 3464.0	...
3469264	  739.8	  592.4	 3464.0	...
3469265	  739.7	  592.3	 3464.0	...
3469266	  739.8	  592.1	 3463.0	...
3469267	  740.0	  592.0	 3463.0	...
3469268	  740.1	  592.0	 3462.0	...
3469269	  740.2	  592.0	 3462.0	...
3469270	  740.3	  591.9	 3460.0	...
3469271	  740.3	  591.9	 3456.0	...
3469272	  740.4	  591.9	 3452.0	...
3469273	  740.4	  592.0	 3449.0	...
3469274	  740.4	  592.1	 3449.0	...
3469275	  740.4	  592.2	 3449.0	...
3469276	  740.4	  592.1	 3450.0	...
3469277	  740.5	  592.3	 3448.0	...
3469278	  740.5	  592.4	 3445.0	...
3469279	  740.6	  592.3	 3442.0	...
3469280	  740.7	  592.1	 3441.0	...
3469281	  740.8	  591.9	 3441.0	...
3469282	  740.7	  592.0	 3441.0	...
3469283	  740.6	  592.1	 3442.0	...
3469284	  740.7	  592.1	 3440.0	...
3469285	  740.9	  592.1	 3436.0	...
3469286	  740.8	  592.1	 3436.0	...
3469287	  740.4	  592.1	 3439.0	...
3469288	  740.1	  591.8	 3441.0	...
3469289	  740.2	  591.6	 3442.0	...
3469290	  740.5	  591.3	 3443.0	...
MSG	3469291 0000 _ Number Off
3469291	  740.9	  591.4	 3441.0	...
3469292	  741.1	  591.3	 3439.0	...
3469293	  741.2	  591.3	 3436.0	...
3469294	  741.1	  591.3	 3436.0	...
3469295	  741.4	  591.1	 3436.0	...
3469296	  741.7	  590.9	 3436.0	...
3469297	  741.7	  591.2	 3437.0	...
3469298	  741.6	  591.5	 3439.0	...
3469299	  741.4	  591.9	 3439.0	...
3469300	  741.4	  592.1	 3439.0	...
3469301	  741.3	  592.4	 3440.0	...
3469302	  741.2	  592.7	 3442.0	...
3469303	  741.3	  592.8	 3442.0	...
3469304	  741.4	  592.8	 3440.0	...
3469305	  741.6	  592.6	 3438.0	...
3469306	  741.6	  592.5	 3437.0	...
3469307	  741.7	  592.6	 3438.0	...
3469308	  741.8	  592.6	 3439.0	...
3469309	  741.8	  592.7	 3440.0	...
3469310	  741.8	  592.7	 3440.0	...
3469311	  741.8	  592.6	 3438.0	...
3469312	  741.6	  592.5	 3434.0	...
3469313	  741.6	  592.5	 3431.0	...
3469314	  741.5	  592.4	 3430.0	...
3469315	  741.4	  591.9	 3429.0	...
3469316	  741.2	  591.5	 3429.0	...
3469317	  741.1	  591.3	 3430.0	...
3469318	  740.9	  591.5	 3431.0	...
3469319	  740.8	  591.7	 3431.0	...
3469320	  740.7	  591.8	 3429.0	...
3469321	  740.9	  591.8	 3429.0	...
3469322	  741.3	  591.8	 3430.0	...
3469323	  741.7	  591.8	 3428.0	...
3469324	  741.9	  591.6	 3424.0	...
3469325	  742.1	  591.4	 3425.0	...
3469326	  742.2	  591.4	 3429.0	...
3469327	  742.3	  591.7	 3433.0	...
3469328	  742.3	  592.0	 3433.0	...
3469329	  742.1	  592.2	 3433.0	...
3469330	  742.1	  592.2	 3434.0	...
3469331	  742.1	  592.2	 3433.0	...
3469332	  741.9	  592.4	 3430.0	...
3469333	  741.6	  592.4	 3427.0	...
3469334	  741.5	  592.5	 3426.0	...
3469335	  741.7	  592.4	 3427.0	...
3469336	  742.0	  592.4	 3427.0	...
3469337	  742.0	  592.4	 3428.0	...
3469338	  742.0	  592.5	 3426.0	...
3469339	  742.2	  592.5	 3425.0	...
3469340	  742.4	  592.6	 3423.0	...
3469341	  742.6	  592.6	 3423.0	...
3469342	  742.7	  592.6	 3424.0	...
3469343	  742.5	  592.6	 3425.0	...
3469344	  742.4	  593.1	 3426.0	...
3469345	  742.5	  593.5	 3427.0	...
3469346	  742.7	  593.3	 3427.0	...
3469347	  742.8	  592.8	 3426.0	...
3469348	  742.8	  592.2	 3425.0	...
3469349	  743.1	  592.4	 3423.0	...
3469350	  743.5	  592.9	 3423.0	...
3469351	  743.9	  593.3	 3423.0	...
3469352	  743.9	  593.4	 3423.0	...
3469353	  743.8	  593.1	 3422.0	...
3469354	  743.8	  592.9	 3424.0	...
3469355	  743.8	  593.0	 3426.0	...
3469356	  743.8	  593.3	 3427.0	...
3469357	  743.6	  593.6	 3426.0	...
3469358	  743.4	  593.3	 3424.0	...
3469359	  743.1	  593.0	 3423.0	...
3469360	  743.1	  592.6	 3425.0	...
3469361	  743.1	  592.3	 3427.0	...
3469362	  743.1	  592.6	 3429.0	...
3469363	  743.4	  593.0	 3429.0	...
3469364	  743.6	  593.4	 3428.0	...
3469365	  743.8	  593.6	 3428.0	...
3469366	  743.7	  593.8	 3428.0	...
3469367	  743.6	  594.0	 3429.0	...
3469368	  743.6	  594.0	 3431.0	...
3469369	  743.7	  594.0	 3433.0	...
3469370	  743.8	  594.0	 3432.0	...
3469371	  743.9	  593.9	 3432.0	...
3469372	  743.9	  593.9	 3431.0	...
3469373	  744.2	  593.5	 3430.0	...
3469374	  744.5	  593.1	 3429.0	...
3469375	  744.5	  592.7	 3428.0	...
3469376	  744.3	  592.7	 3427.0	...
3469377	  744.2	  592.8	 3427.0	...
3469378	  744.2	  593.0	 3427.0	...
3469379	  744.3	  593.3	 3426.0	...
3469380	  744.2	  593.5	 3426.0	...
3469381	  744.1	  593.6	 3426.0	...
3469382	  744.2	  593.6	 3426.0	...
3469383	  744.3	  593.5	 3428.0	...
3469384	  744.5	  593.2	 3430.0	...
3469385	  744.6	  593.0	 3430.0	...
3469386	  744.7	  592.8	 3429.0	...
3469387	  744.8	  592.7	 3427.0	...
3469388	  744.7	  592.7	 3427.0	...
3469389	  744.7	  592.8	 3427.0	...
3469390	  744.8	  592.9	 3427.0	...
3469391	  745.0	  592.9	 3428.0	...
3469392	  745.2	  592.9	 3428.0	...
3469393	  745.3	  592.8	 3427.0	...
3469394	  745.3	  592.8	 3426.0	...
3469395	  745.3	  592.7	 3425.0	...
3469396	  745.3	  592.7	 3424.0	...
3469397	  745.3	  592.6	 3423.0	...
3469398	  745.4	  592.4	 3425.0	...
3469399	  745.2	  592.6	 3426.0	...
3469400	  744.9	  592.8	 3428.0	...
3469401	  745.3	  593.4	 3429.0	...
3469402	  745.9	  593.9	 3430.0	...
3469403	  746.0	  594.3	 3429.0	...
3469404	  745.5	  594.4	 3427.0	...
3469405	  745.0	  594.5	 3425.0	...
3469406	  745.1	  594.6	 3425.0	...
3469407	  745.2	  594.7	 3426.0	...
3469408	  745.3	  594.7	 3428.0	...
3469409	  745.3	  594.6	 3428.0	...
3469410	  745.1	  594.5	 3428.0	...
3469411	  745.2	  594.4	 3429.0	...
3469412	  745.4	  594.4	 3427.0	...
3469413	  745.5	  594.2	 3425.0	...
3469414	  745.4	  593.9	 3424.0	...
3469415	  745.5	  593.7	 3426.0	...
3469416	  745.8	  593.6	 3426.0	...
3469417	  746.0	  593.6	 3424.0	...
3469418	  745.9	  593.6	 3422.0	...
3469419	  745.8	  593.6	 3420.0	...
3469420	  746.0	  593.4	 3422.0	...
3469421	  746.2	  593.3	 3424.0	...
3469422	  746.4	  593.6	 3426.0	...
3469423	  746.4	  594.1	 3425.0	...
3469424	  746.4	  594.6	 3425.0	...
3469425	  746.4	  594.7	 3425.0	...
3469426	  746.5	  594.8	 3426.0	...
3469427	  746.6	  594.9	 3426.0	...
3469428	  746.7	  595.0	 3425.0	...
3469429	  746.6	  594.4	 3425.0	...
3469430	  746.6	  593.7	 3425.0	...
3469431	  746.6	  593.0	 3424.0	...
3469432	  746.6	  592.8	 3423.0	...
3469433	  746.6	  592.7	 3422.0	...
3469434	  746.3	  592.7	 3423.0	...
3469435	  746.0	  592.8	 3426.0	...
3469436	  746.1	  593.1	 3429.0	...
3469437	  746.6	  593.4	 3431.0	...
3469438	  746.7	  593.8	 3432.0	...
3469439	  746.4	  593.7	 3433.0	...
3469440	  746.1	  593.7	 3435.0	...
3469441	  746.2	  593.5	 3436.0	...
3469442	  746.3	  593.6	 3434.0	...
3469443	  746.4	  593.7	 3431.0	...
3469444	  746.7	  593.8	 3429.0	...
3469445	  746.9	  593.9	 3429.0	...
3469446	  747.0	  593.9	 3430.0	...
3469447	  746.8	  593.9	 3430.0	...
3469448	  746.9	  594.0	 3429.0	...
3469449	  747.0	  594.1	 3429.0	...
3469450	  746.9	  594.1	 3429.0	...
3469451	  746.6	  594.0	 3429.0	...
3469452	  746.4	  593.9	 3429.0	...
3469453	  746.4	  593.5	 3429.0	...
3469454	  746.5	  593.1	 3432.0	...
3469455	  746.7	  593.1	 3435.0	...
3469456	  746.9	  593.5	 3437.0	...
3469457	  747.0	  593.9	 3436.0	...
3469458	  746.8	  594.0	 3435.0	...
3469459	  746.6	  594.1	 3435.0	...
3469460	  746.5	  594.1	 3436.0	...
3469461	  746.5	  594.0	 3435.0	...
3469462	  746.6	  594.0	 3434.0	...
3469463	  746.6	  594.1	 3432.0	...
3469464	  746.6	  594.1	 3433.0	...
3469465	  746.6	  593.9	 3434.0	...
3469466	  746.7	  593.8	 3435.0	...
3469467	  746.7	  593.7	 3435.0	...
3469468	  746.6	  593.9	 3435.0	...
3469469	  746.6	  594.2	 3435.0	...
3469470	  746.7	  594.5	 3435.0	...
3469471	  746.8	  594.5	 3435.0	...
3469472	  746.6	  594.6	 3436.0	...
3469473	  746.4	  594.6	 3436.0	...
3469474	  746.4	  594.5	 3436.0	...
3469475	  746.5	  594.4	 3436.0	...
3469476	  746.6	  594.3	 3436.0	...
3469477	  746.6	  594.3	 3439.0	...
3469478	  746.5	  594.3	 3441.0	...
3469479	  746.4	  594.5	 3442.0	...
3469480	  746.5	  594.8	 3441.0	...
3469481	  746.5	  595.0	 3439.0	...
3469482	  746.6	  595.1	 3439.0	...
3469483	  747.2	  595.0	 3439.0	...
3469484	  747.9	  594.8	 3440.0	...
3469485	  748.9	  594.6	 3440.0	...
3469486	  749.4	  594.5	 3441.0	...
3469487	  750.0	  594.4	 3440.0	...
3469488	  750.9	  594.3	 3439.0	...
3469489	  752.0	  593.7	 3438.0	...
3469490	  752.8	  593.2	 3439.0	...
3469491	  753.2	  592.5	 3441.0	...
3469492	  753.3	  592.3	 3444.0	...
3469493	  753.4	  591.8	 3443.0	...
3469494	  753.4	  591.6	 3443.0	...
3469495	  753.1	  591.6	 3442.0	...
3469496	  752.8	  591.9	 3441.0	...
3469497	  752.0	  592.3	 3439.0	...
3469498	  751.4	  592.6	 3438.0	...
3469499	  750.8	  592.7	 3438.0	...
MSG	3469500 0000 _ Number On
3469500	  750.5	  593.0	 3439.0	...
3469501	  750.4	  593.2	 3440.0	...
3469502	  750.3	  593.5	 3441.0	...
3469503	  750.3	  593.5	 3442.0	...
3469504	  750.3	  593.5	 3443.0	...
3469505	  750.3	  593.6	 3444.0	...
3469506	  750.3	  593.6	 3444.0	...
3469507	  750.4	  593.7	 3443.0	...
3469508	  750.7	  593.7	 3441.0	...
3469509	  751.0	  593.6	 3441.0	...
3469510	  751.2	  593.5	 3442.0	...
3469511	  751.2	  593.7	 3443.0	...
3469512	  751.3	  593.9	 3443.0	...
3469513	  751.5	  593.7	 3444.0	...
3469514	  751.6	  593.4	 3446.0	...
3469515	  751.6	  593.2	 3445.0	...
3469516	  751.2	  593.2	 3444.0	...
3469517	  750.9	  593.2	 3442.0	...
3469518	  750.8	  593.2	 3439.0	...
3469519	  751.1	  593.4	 3436.0	...
3469520	  751.2	  593.7	 3437.0	...
3469521	  751.3	  594.3	 3440.0	...
3469522	  751.2	  594.5	 3445.0	...
3469523	  751.2	  594.4	 3445.0	...
3469524	  751.3	  594.2	 3446.0	...
3469525	  751.4	  593.9	 3446.0	...
3469526	  751.5	  594.0	 3447.0	...
3469527	  751.2	  594.2	 3448.0	...
3469528	  751.0	  594.4	 3449.0	...
3469529	  750.8	  594.5	 3448.0	...
3469530	  750.9	  594.6	 3446.0	...
3469531	  750.9	  594.6	 3444.0	...
3469532	  750.9	  594.6	 3444.0	...
3469533	  750.9	  594.5	 3444.0	...
3469534	  750.8	  594.3	 3444.0	...
3469535	  750.8	  594.2	 3443.0	...
3469536	  750.9	  594.2	 3443.0	...
3469537	  751.1	  593.7	 3447.0	...
3469538	  751.2	  593.1	 3450.0	...
3469539	  751.3	  592.6	 3454.0	...
3469540	  751.2	  592.4	 3454.0	...
3469541	  751.1	  592.3	 3454.0	...
3469542	  751.0	  592.4	 3455.0	...
3469543	  750.9	  592.7	 3455.0	...
3469544	  750.8	  593.0	 3455.0	...
3469545	  750.8	  593.1	 3455.0	...
3469546	  750.8	  593.2	 3456.0	...
3469547	  750.8	  593.4	 3454.0	...
3469548	  750.6	  593.6	 3453.0	...
3469549	  750.5	  593.5	 3452.0	...
3469550	  750.5	  593.3	 3452.0	...
3469551	  750.8	  593.1	 3454.0	...
3469552	  751.2	  593.1	 3455.0	...
3469553	  751.6	  593.2	 3458.0	...
3469554	  751.7	  593.2	 3459.0	...
3469555	  751.7	  593.1	 3460.0	...
3469556	  751.6	  592.9	 3459.0	...
3469557	  751.5	  593.0	 3458.0	...
3469558	  751.3	  593.3	 3457.0	...
3469559	  751.2	  593.4	 3455.0	...
3469560	  750.8	  593.3	 3454.0	...
3469561	  750.6	  593.3	 3454.0	...
3469562	  750.3	  593.6	 3454.0	...
3469563	  750.3	  593.7	 3455.0	...
3469564	  750.2	  593.5	 3455.0	...
3469565	  750.2	  593.3	 3454.0	...
3469566	  750.2	  593.3	 3452.0	...
3469567	  750.3	  593.2	 3451.0	...
3469568	  750.5	  593.2	 3452.0	...
3469569	  750.5	  593.1	 3454.0	...
3469570	  750.5	  593.0	 3455.0	...
3469571	  750.4	  592.9	 3454.0	...
3469572	  750.5	  592.9	 3453.0	...
3469573	  750.6	  592.8	 3450.0	...
3469574	  750.7	  592.8	 3449.0	...
3469575	  750.8	  593.2	 3450.0	...
3469576	  750.8	  593.5	 3452.0	...
3469577	  750.5	  593.8	 3454.0	...
3469578	  750.3	  593.4	 3453.0	...
3469579	  750.0	  593.0	 3451.0	...
3469580	  749.9	  592.6	 3450.0	...
3469581	  749.9	  592.6	 3451.0	...
3469582	  750.0	  592.5	 3453.0	...
3469583	  750.2	  592.5	 3454.0	...
3469584	  750.3	  592.4	 3455.0	...
3469585	  750.4	  592.5	 3452.0	...
3469586	  750.5	  592.9	 3449.0	...
3469587	  750.6	  593.4	 3448.0	...
3469588	  750.8	  593.4	 3450.0	...
3469589	  751.0	  592.8	 3453.0	...
3469590	  751.1	  592.2	 3455.0	...
3469591	  751.0	  592.1	 3456.0	...
3469592	  750.7	  592.4	 3456.0	...
3469593	  750.5	  592.9	 3456.0	...
3469594	  750.4	  593.2	 3456.0	...
3469595	  750.3	  593.1	 3456.0	...
3469596	  750.3	  593.3	 3455.0	...
3469597	  750.5	  593.5	 3455.0	...
3469598	  750.6	  593.5	 3455.0	...
3469599	  750.6	  593.2	 3455.0	...
3469600	  750.6	  592.9	 3454.0	...
3469601	  750.8	  592.9	 3454.0	...
3469602	  751.0	  592.8	 3453.0	...
3469603	  751.1	  592.8	 3451.0	...
3469604	  750.8	  592.8	 3449.0	...
3469605	  750.6	  592.6	 3451.0	...
3469606	  750.7	  592.5	 3452.0	...
3469607	  750.8	  592.3	 3452.0	...
3469608	  750.9	  592.2	 3448.0	...
3469609	  751.0	  592.1	 3449.0	...
3469610	  751.1	  592.2	 3452.0	...
3469611	  750.8	  592.6	 3455.0	...
3469612	  750.4	  592.9	 3455.0	...
3469613	  750.4	  593.1	 3456.0	...
3469614	  750.7	  593.0	 3456.0	...
3469615	  751.1	  593.0	 3453.0	...
3469616	  750.8	  592.9	 3450.0	...
3469617	  750.6	  592.9	 3447.0	...
3469618	  750.4	  592.7	 3447.0	...
3469619	  750.4	  592.6	 3447.0	...
3469620	  750.5	  592.5	 3447.0	...
3469621	  750.6	  592.6	 3449.0	...
3469622	  750.7	  592.7	 3451.0	...
3469623	  750.8	  592.6	 3452.0	...
3469624	  750.6	  592.6	 3451.0	...
3469625	  750.4	  592.7	 3448.0	...
3469626	  750.3	  593.0	 3445.0	...
3469627	  750.4	  592.9	 3442.0	...
3469628	  750.5	  592.7	 3441.0	...
3469629	  750.5	  592.5	 3443.0	...
3469630	  750.5	  592.4	 3445.0	...
3469631	  750.5	  592.6	 3446.0	...
3469632	  750.5	  593.0	 3445.0	...
3469633	  750.5	  593.2	 3443.0	...
3469634	  750.5	  593.1	 3441.0	...
3469635	  750.5	  592.7	 3438.0	...
3469636	  750.5	  592.5	 3438.0	...
3469637	  750.6	  592.4	 3440.0	...
3469638	  750.8	  592.4	 3441.0	...
3469639	  751.0	  592.8	 3439.0	...
3469640	  751.0	  593.2	 3437.0	...
3469641	  750.9	  593.7	 3437.0	...
3469642	  750.7	  593.8	 3438.0	...
3469643	  750.7	  593.9	 3441.0	...
3469644	  750.8	  593.9	 3441.0	...
3469645	  751.0	  593.7	 3440.0	...
3469646	  751.2	  593.3	 3438.0	...
3469647	  751.5	  593.0	 3436.0	...
3469648	  751.7	  592.9	 3437.0	...
3469649	  751.6	  593.0	 3437.0	...
3469650	  751.5	  593.1	 3437.0	...
3469651	  751.6	  593.0	 3437.0	...
3469652	  751.6	  593.1	 3436.0	...
3469653	  751.6	  593.2	 3440.0	...
3469654	  751.6	  593.5	 3443.0	...
3469655	  751.6	  593.7	 3445.0	...
3469656	  751.6	  594.0	 3443.0	...
3469657	  751.6	  593.8	 3440.0	...
3469658	  751.6	  593.6	 3442.0	...
3469659	  751.7	  593.9	 3444.0	...
3469660	  751.7	  594.4	 3445.0	...
3469661	  751.7	  594.7	 3445.0	...
3469662	  751.4	  594.4	 3444.0	...
3469663	  751.0	  594.2	 3443.0	...
3469664	  750.7	  594.2	 3443.0	...
3469665	  750.6	  594.3	 3443.0	...
3469666	  750.1	  594.5	 3444.0	...
3469667	  748.9	  594.8	 3445.0	...
EFIX R   3468742	3469667	926	  738.4	  592.5	   3500
SSACC R  3469668
3469668	  747.4	  594.6	 3445.0	...
3469669	  745.3	  594.4	 3445.0	...
3469670	  743.3	  593.6	 3442.0	...
3469671	  740.4	  593.2	 3437.0	...
3469672	  737.9	  592.7	 3434.0	...
3469673	  735.1	  592.8	 3433.0	...
3469674	  732.8	  592.7	 3434.0	...
3469675	  730.2	  592.6	 3435.0	...
3469676	  728.0	  592.6	 3435.0	...
3469677	  725.8	  592.6	 3434.0	...
3469678	  723.5	  591.5	 3433.0	...
ESACC R  3469668	3469678	11	  747.4	  594.6	  723.5	  591.5	   0.51	     52
SFIX R   3469679
3469679	  721.6	  590.5	 3433.0	...
3469680	  720.7	  589.4	 3434.0	...
3469681	  720.7	  589.2	 3433.0	...
3469682	  720.7	  589.0	 3433.0	...
3469683	  721.1	  588.7	 3433.0	...
3469684	  721.6	  588.6	 3433.0	...
3469685	  722.6	  588.5	 3433.0	...
3469686	  723.5	  589.3	 3433.0	...
3469687	  725.1	  590.1	 3433.0	...
3469688	  726.2	  591.0	 3434.0	...
3469689	  727.6	  591.2	 3434.0	...
3469690	  728.6	  591.4	 3434.0	...
3469691	  730.2	  591.5	 3433.0	...
3469692	  730.9	  591.4	 3432.0	...
3469693	  731.7	  591.2	 3432.0	...
3469694	  731.9	  590.8	 3432.0	...
3469695	  732.1	  590.6	 3431.0	...
3469696	  732.3	  590.8	 3429.0	...
3469697	  732.5	  591.2	 3429.0	...
3469698	  732.6	  591.2	 3428.0	...
3469699	  732.5	  590.8	 3427.0	...
3469700	  732.5	  590.4	 3427.0	...
3469701	  732.4	  590.4	 3428.0	...
3469702	  732.6	  590.4	 3427.0	...
3469703	  732.9	  591.0	 3427.0	...
3469704	  733.1	  591.6	 3427.0	...
3469705	  733.2	  592.3	 3427.0	...
3469706	  733.2	  592.4	 3426.0	...
3469707	  733.1	  591.7	 3425.0	...
3469708	  732.8	  591.0	 3425.0	...
3469709	  732.6	  590.3	 3426.0	...
3469710	  732.4	  590.4	 3427.0	...
3469711	  732.2	  590.3	 3425.0	...
3469712	  731.7	  590.3	 3422.0	...
3469713	  731.2	  590.2	 3421.0	...
3469714	  730.8	  590.4	 3422.0	...
3469715	  731.0	  590.5	 3421.0	...
3469716	  731.2	  590.8	 3419.0	...
3469717	  731.3	  591.1	 3417.0	...
3469718	  731.4	  591.4	 3417.0	...
3469719	  731.3	  591.5	 3418.0	...
3469720	  731.3	  591.5	 3419.0	...
3469721	  731.4	  591.3	 3419.0	...
3469722	  731.4	  591.1	 3419.0	...
3469723	  731.5	  590.9	 3418.0	...
3469724	  731.5	  590.7	 3418.0	...
3469725	  731.6	  590.9	 3419.0	...
3469726	  731.9	  591.1	 3420.0	...
3469727	  732.1	  591.4	 3422.0	...
3469728	  732.2	  591.2	 3423.0	...
3469729	  732.2	  591.0	 3423.0	...
3469730	  732.3	  590.9	 3422.0	...
3469731	  732.3	  591.2	 3421.0	...
3469732	  732.2	  591.8	 3422.0	...
3469733	  732.0	  592.3	 3422.0	...
3469734	  732.0	  592.7	 3422.0	...
3469735	  731.7	  592.7	 3423.0	...
3469736	  731.5	  592.3	 3422.0	...
3469737	  731.4	  592.0	 3421.0	...
3469738	  731.5	  591.7	 3420.0	...
3469739	  732.1	  591.6	 3419.0	...
3469740	  732.6	  591.6	 3418.0	...
3469741	  732.9	  591.6	 3416.0	...
3469742	  733.0	  591.6	 3415.0	...
3469743	  733.1	  591.3	 3414.0	...
3469744	  733.1	  591.0	 3413.0	...
3469745	  733.1	  590.7	 3413.0	...
3469746	  733.0	  590.8	 3412.0	...
3469747	  733.1	  590.8	 3412.0	...
3469748	  733.1	  590.8	 3412.0	...
3469749	  733.0	  590.8	 3412.0	...
3469750	  733.0	  590.6	 3411.0	...
3469751	  733.0	  590.5	 3410.0	...
3469752	  733.2	  590.3	 3407.0	...
3469753	  733.4	  590.2	 3405.0	...
3469754	  733.5	  590.6	 3403.0	...
3469755	  733.4	  590.9	 3403.0	...
3469756	  733.3	  590.9	 3403.0	...
3469757	  733.3	  590.5	 3403.0	...
3469758	  733.6	  590.0	 3402.0	...
3469759	  734.0	  589.9	 3402.0	...
3469760	  734.4	  589.9	 3403.0	...
3469761	  734.5	  590.0	 3404.0	...
3469762	  734.7	  590.3	 3402.0	...
3469763	  734.7	  590.5	 3399.0	...
3469764	  734.8	  590.6	 3397.0	...
3469765	  734.9	  590.6	 3398.0	...
3469766	  735.1	  590.6	 3398.0	...
3469767	  735.2	  590.5	 3396.0	...
3469768	  735.2	  590.4	 3393.0	...
3469769	  735.3	  590.1	 3392.0	...
3469770	  735.4	  589.8	 3390.0	...
3469771	  735.5	  589.7	 3388.0	...
3469772	  735.4	  589.7	 3386.0	...
3469773	  735.4	  589.7	 3386.0	...
3469774	  735.3	  589.7	 3386.0	...
3469775	  735.2	  589.8	 3386.0	...
3469776	  735.3	  589.8	 3386.0	...
3469777	  735.5	  589.8	 3386.0	...
3469778	  735.8	  589.9	 3385.0	...
3469779	  736.0	  590.1	 3385.0	...
3469780	  736.1	  590.2	 3386.0	...
3469781	  736.2	  590.3	 3385.0	...
3469782	  736.3	  590.4	 3384.0	...
3469783	  736.4	  590.1	 3382.0	...
3469784	  736.6	  589.7	 3380.0	...
3469785	  736.9	  589.6	 3379.0	...
3469786	  736.9	  589.9	 3378.0	...
3469787	  736.6	  590.3	 3378.0	...
3469788	  736.7	  590.1	 3377.0	...
3469789	  737.1	  589.7	 3376.0	...
3469790	  737.5	  589.5	 3376.0	...
3469791	  737.5	  589.4	 3377.0	...
3469792	  737.5	  589.4	 3378.0	...
3469793	  737.4	  589.4	 3379.0	...
3469794	  737.4	  589.5	 3381.0	...
3469795	  737.3	  589.7	 3378.0	...
3469796	  737.3	  589.9	 3375.0	...
3469797	  737.3	  589.5	 3373.0	...
3469798	  737.4	  588.9	 3374.0	...
3469799	  737.6	  588.4	 3375.0	...
3469800	  737.7	  588.7	 3376.0	...
3469801	  737.7	  589.2	 3376.0	...
3469802	  737.8	  589.2	 3375.0	...
3469803	  738.0	  588.7	 3372.0	...
3469804	  738.2	  588.2	 3370.0	...
MSG	3469805 0000 _ Number Off
3469805	  738.4	  588.3	 3370.0	...
3469806	  738.5	  588.4	 3369.0	...
3469807	  738.7	  588.6	 3368.0	...
3469808	  738.8	  588.9	 3366.0	...
3469809	  738.8	  588.7	 3365.0	...
3469810	  738.6	  588.4	 3365.0	...
3469811	  738.4	  588.3	 3365.0	...
3469812	  738.2	  588.2	 3364.0	...
3469813	  738.5	  588.0	 3362.0	...
3469814	  738.9	  587.8	 3360.0	...
3469815	  739.1	  587.8	 3358.0	...
3469816	  738.9	  588.2	 3359.0	...
3469817	  738.6	  588.7	 3361.0	...
3469818	  738.4	  589.1	 3364.0	...
3469819	  738.2	  589.1	 3362.0	...
3469820	  738.0	  589.1	 3358.0	...
3469821	  738.1	  589.1	 3354.0	...
3469822	  738.4	  589.1	 3354.0	...
3469823	  738.8	  589.1	 3353.0	...
3469824	  739.1	  589.1	 3354.0	...
3469825	  739.2	  589.0	 3353.0	...
3469826	  739.4	  589.0	 3352.0	...
3469827	  739.4	  589.1	 3352.0	...
3469828	  739.4	  589.2	 3353.0	...
3469829	  739.2	  589.2	 3354.0	...
3469830	  739.0	  589.7	 3351.0	...
3469831	  738.9	  590.0	 3347.0	...
3469832	  739.1	  590.1	 3345.0	...
3469833	  739.3	  589.4	 3350.0	...
3469834	  739.4	  588.9	 3355.0	...
3469835	  739.5	  588.6	 3356.0	...
3469836	  739.6	  589.0	 3354.0	...
3469837	  739.6	  589.4	 3352.0	...
3469838	  739.7	  589.9	 3352.0	...
3469839	  739.6	  590.0	 3351.0	...
3469840	  739.5	  590.5	 3349.0	...
3469841	  739.4	  590.8	 3345.0	...
3469842	  739.1	  591.2	 3343.0	...
3469843	  738.8	  591.2	 3342.0	...
3469844	  738.5	  591.9	 3343.0	...
3469845	  738.1	  592.5	 3343.0	...
3469846	  737.6	  593.2	 3343.0	...
3469847	  736.9	  593.3	 3343.0	...
3469848	  736.5	  593.4	 3343.0	...
3469849	  735.6	  593.5	 3342.0	...
3469850	  735.0	  593.6	 3343.0	...
3469851	  734.3	  593.6	 3345.0	...
3469852	  733.8	  593.5	 3345.0	...
3469853	  733.4	  593.2	 3344.0	...
3469854	  733.1	  592.5	 3343.0	...
3469855	  732.5	  591.7	 3343.0	...
3469856	  731.5	  591.1	 3342.0	...
3469857	  730.2	  590.1	 3340.0	...
3469858	  729.4	  589.4	 3338.0	...
3469859	  728.7	  588.7	 3336.0	...
3469860	  728.4	  588.8	 3336.0	...
3469861	  728.3	  588.7	 3336.0	...
3469862	  728.4	  588.5	 3337.0	...
3469863	  728.6	  588.2	 3339.0	...
3469864	  728.9	  588.2	 3336.0	...
3469865	  729.7	  588.1	 3332.0	...
3469866	  730.6	  588.1	 3329.0	...
3469867	  731.8	  587.9	 3329.0	...
3469868	  732.8	  587.8	 3329.0	...
3469869	  733.7	  587.7	 3330.0	...
3469870	  734.1	  588.1	 3331.0	...
3469871	  734.3	  588.7	 3333.0	...
3469872	  734.9	  589.2	 3333.0	...
3469873	  735.3	  589.6	 3330.0	...
3469874	  735.2	  589.7	 3327.0	...
3469875	  734.8	  589.8	 3324.0	...
3469876	  734.3	  589.7	 3329.0	...
3469877	  734.3	  589.5	 3334.0	...
3469878	  734.0	  589.4	 3335.0	...
3469879	  733.7	  589.5	 3331.0	...
3469880	  733.5	  589.5	 3327.0	...
3469881	  733.6	  589.5	 3326.0	...
3469882	  733.7	  589.5	 3326.0	...
3469883	  733.7	  589.4	 3327.0	...
3469884	  733.6	  589.5	 3327.0	...
3469885	  733.5	  589.5	 3327.0	...
3469886	  733.6	  589.7	 3324.0	...
3469887	  733.7	  590.0	 3321.0	...
3469888	  733.8	  590.3	 3319.0	...
3469889	  733.9	  590.4	 3319.0	...
3469890	  733.9	  590.5	 3321.0	...
3469891	  733.9	  590.3	 3324.0	...
3469892	  733.8	  589.7	 3327.0	...
3469893	  733.7	  589.2	 3327.0	...
3469894	  733.6	  588.9	 3324.0	...
3469895	  733.5	  588.8	 3321.0	...
3469896	  733.4	  589.2	 3320.0	...
3469897	  733.5	  589.8	 3323.0	...
3469898	  733.6	  590.2	 3325.0	...
3469899	  733.7	  590.1	 3326.0	...
3469900	  733.7	  589.9	 3326.0	...
3469901	  733.6	  589.8	 3326.0	...
3469902	  733.5	  589.8	 3325.0	...
3469903	  733.6	  589.9	 3323.0	...
3469904	  733.9	  589.8	 3322.0	...
3469905	  734.2	  589.6	 3322.0	...
3469906	  734.5	  589.4	 3322.0	...
3469907	  734.5	  588.9	 3321.0	...
3469908	  734.5	  588.5	 3320.0	...
3469909	  734.5	  588.2	 3320.0	...
3469910	  734.5	  588.4	 3320.0	...
3469911	  734.5	  589.1	 3320.0	...
3469912	  734.6	  589.6	 3319.0	...
3469913	  734.7	  590.1	 3318.0	...
3469914	  734.8	  590.0	 3317.0	...
3469915	  734.8	  590.1	 3318.0	...
3469916	  735.0	  590.2	 3320.0	...
3469917	  735.2	  590.0	 3320.0	...
3469918	  735.4	  589.8	 3316.0	...
3469919	  735.3	  589.7	 3312.0	...
3469920	  735.1	  589.7	 3312.0	...
3469921	  734.9	  589.7	 3313.0	...
3469922	  735.0	  589.8	 3313.0	...
3469923	  735.2	  589.8	 3313.0	...
3469924	  735.2	  589.2	 3314.0	...
3469925	  735.2	  588.6	 3315.0	...
3469926	  735.2	  587.8	 3314.0	...
3469927	  735.1	  587.6	 3312.0	...
3469928	  735.1	  587.5	 3310.0	...
3469929	  735.1	  587.7	 3309.0	...
3469930	  735.2	  587.8	 3307.0	...
3469931	  735.2	  588.1	 3308.0	...
3469932	  735.3	  588.4	 3310.0	...
3469933	  735.4	  588.6	 3311.0	...
3469934	  735.4	  588.5	 3310.0	...
3469935	  735.3	  588.4	 3309.0	...
3469936	  735.4	  588.2	 3307.0	...
3469937	  735.7	  588.0	 3307.0	...
3469938	  735.8	  587.9	 3307.0	...
3469939	  735.9	  587.9	 3308.0	...
3469940	  735.7	  587.9	 3309.0	...
3469941	  735.4	  587.8	 3312.0	...
3469942	  735.5	  588.0	 3313.0	...
3469943	  735.8	  588.2	 3314.0	...
3469944	  736.1	  588.1	 3315.0	...
3469945	  736.3	  587.7	 3315.0	...
3469946	  736.5	  587.3	 3311.0	...
3469947	  736.6	  587.5	 3307.0	...
3469948	  736.5	  587.8	 3303.0	...
3469949	  736.3	  588.1	 3303.0	...
3469950	  736.1	  588.1	 3303.0	...
3469951	  736.3	  587.9	 3305.0	...
3469952	  736.7	  587.8	 3306.0	...
3469953	  737.1	  587.7	 3308.0	...
3469954	  737.1	  587.7	 3308.0	...
3469955	  736.9	  587.5	 3308.0	...
3469956	  736.5	  587.4	 3307.0	...
3469957	  736.2	  587.2	 3307.0	...
3469958	  736.2	  587.2	 3306.0	...
3469959	  736.3	  587.2	 3306.0	...
3469960	  736.5	  587.3	 3307.0	...
3469961	  736.5	  587.4	 3307.0	...
3469962	  736.4	  587.5	 3307.0	...
3469963	  736.4	  587.4	 3307.0	...
3469964	  736.4	  587.2	 3306.0	...
3469965	  736.6	  587.2	 3306.0	...
3469966	  736.8	  587.4	 3308.0	...
3469967	  736.9	  587.7	 3309.0	...
3469968	  736.9	  588.0	 3312.0	...
3469969	  736.9	  588.1	 3313.0	...
3469970	  736.9	  588.3	 3312.0	...
3469971	  736.9	  588.3	 3309.0	...
3469972	  737.0	  588.2	 3307.0	...
3469973	  737.0	  587.6	 3307.0	...
3469974	  737.1	  587.0	 3308.0	...
3469975	  737.3	  586.6	 3306.0	...
3469976	  737.4	  586.5	 3305.0	...
3469977	  737.5	  586.4	 3305.0	...
3469978	  737.6	  587.1	 3306.0	...
3469979	  737.7	  587.8	 3306.0	...
3469980	  737.7	  588.4	 3307.0	...
3469981	  737.7	  588.3	 3307.0	...
3469982	  737.7	  588.2	 3306.0	...
3469983	  737.5	  588.1	 3303.0	...
3469984	  737.2	  587.9	 3301.0	...
3469985	  736.9	  587.7	 3301.0	...
3469986	  737.1	  587.8	 3300.0	...
3469987	  737.3	  588.2	 3299.0	...
3469988	  737.4	  588.4	 3298.0	...
3469989	  737.5	  587.9	 3298.0	...
3469990	  737.7	  587.3	 3301.0	...
3469991	  737.8	  587.2	 3304.0	...
3469992	  737.8	  587.5	 3304.0	...
3469993	  737.7	  587.4	 3302.0	...
3469994	  737.7	  587.0	 3300.0	...
3469995	  737.7	  586.8	 3301.0	...
3469996	  737.7	  587.4	 3302.0	...
3469997	  737.6	  587.9	 3300.0	...
3469998	  737.4	  587.4	 3300.0	...
3469999	  737.3	  586.8	 3299.0	...
3470000	  737.4	  586.0	 3298.0	...
3470001	  737.5	  585.8	 3297.0	...
3470002	  737.6	  585.9	 3296.0	...
3470003	  737.6	  586.1	 3295.0	...
3470004	  737.7	  586.2	 3296.0	...
3470005	  737.9	  586.2	 3297.0	...
3470006	  738.0	  586.2	 3299.0	...
3470007	  738.1	  586.7	 3302.0	...
3470008	  738.7	  587.0	 3301.0	...
3470009	  739.2	  587.4	 3299.0	...
3470010	  739.5	  587.4	 3296.0	...
3470011	  739.2	  587.6	 3296.0	...
3470012	  739.1	  587.7	 3295.0	...
3470013	  739.2	  587.6	 3294.0	...
3470014	  739.3	  587.5	 3293.0	...
3470015	  739.2	  587.3	 3293.0	...
3470016	  738.8	  587.3	 3294.0	...
MSG	3470017 0000 _ Number On
3470017	  738.4	  587.2	 3297.0	...
3470018	  738.4	  587.1	 3299.0	...
3470019	  738.7	  587.6	 3299.0	...
3470020	  739.0	  588.1	 3298.0	...
3470021	  739.0	  588.6	 3297.0	...
3470022	  739.0	  588.5	 3295.0	...
3470023	  739.0	  588.4	 3295.0	...
3470024	  739.1	  588.3	 3296.0	...
3470025	  739.2	  588.2	 3297.0	...
3470026	  739.3	  587.8	 3298.0	...
3470027	  739.2	  587.7	 3299.0	...
3470028	  739.2	  587.5	 3299.0	...
3470029	  739.1	  587.4	 3300.0	...
3470030	  738.9	  587.5	 3296.0	...
3470031	  738.7	  587.5	 3292.0	...
3470032	  738.7	  587.6	 3291.0	...
3470033	  738.8	  587.4	 3295.0	...
3470034	  739.0	  587.7	 3297.0	...
3470035	  738.8	  588.2	 3296.0	...
3470036	  738.6	  588.5	 3295.0	...
3470037	  738.4	  588.2	 3295.0	...
3470038	  738.4	  587.6	 3295.0	...
3470039	  738.9	  587.1	 3294.0	...
3470040	  739.4	  586.7	 3294.0	...
3470041	  740.1	  586.6	 3295.0	...
3470042	  740.2	  586.6	 3295.0	...
3470043	  740.4	  586.6	 3295.0	...
3470044	  740.4	  587.0	 3294.0	...
3470045	  740.1	  587.4	 3293.0	...
3470046	  739.8	  587.8	 3291.0	...
3470047	  739.5	  587.9	 3290.0	...
3470048	  739.6	  588.0	 3288.0	...
3470049	  739.9	  588.0	 3290.0	...
3470050	  740.0	  588.0	 3292.0	...
3470051	  740.0	  587.4	 3294.0	...
3470052	  739.9	  586.8	 3294.0	...
3470053	  739.8	  586.3	 3294.0	...
3470054	  739.8	  586.6	 3294.0	...
3470055	  740.1	  586.9	 3293.0	...
3470056	  740.5	  587.3	 3293.0	...
3470057	  740.9	  587.4	 3295.0	...
3470058	  740.9	  587.3	 3296.0	...
3470059	  740.9	  587.0	 3297.0	...
3470060	  740.8	  586.7	 3297.0	...
3470061	  740.7	  586.6	 3298.0	...
3470062	  740.7	  586.6	 3298.0	...
3470063	  740.8	  586.6	 3297.0	...
3470064	  740.9	  586.5	 3295.0	...
3470065	  740.9	  586.4	 3293.0	...
3470066	  740.7	  586.1	 3292.0	...
3470067	  740.6	  586.0	 3293.0	...
3470068	  740.6	  586.3	 3294.0	...
3470069	  740.6	  586.7	 3293.0	...
3470070	  740.7	  587.0	 3293.0	...
3470071	  741.1	  586.8	 3292.0	...
3470072	  741.5	  586.8	 3293.0	...
3470073	  742.0	  586.9	 3294.0	...
3470074	  742.0	  586.9	 3296.0	...
3470075	  741.8	  586.8	 3296.0	...
3470076	  741.5	  586.7	 3297.0	...
3470077	  741.2	  586.6	 3296.0	...
3470078	  741.2	  587.1	 3296.0	...
3470079	  741.1	  587.6	 3295.0	...
3470080	  740.9	  588.2	 3293.0	...
3470081	  740.7	  588.3	 3292.0	...
3470082	  740.7	  588.4	 3291.0	...
3470083	  740.7	  588.5	 3291.0	...
3470084	  740.7	  588.5	 3292.0	...
3470085	  740.7	  588.5	 3292.0	...
3470086	  740.6	  588.3	 3292.0	...
3470087	  740.6	  588.0	 3294.0	...
3470088	  740.6	  587.8	 3295.0	...
3470089	  740.7	  587.7	 3297.0	...
3470090	  740.6	  587.7	 3296.0	...
3470091	  740.5	  587.6	 3294.0	...
3470092	  740.2	  587.6	 3294.0	...
3470093	  740.0	  587.0	 3296.0	...
3470094	  739.9	  586.2	 3298.0	...
3470095	  739.5	  585.4	 3298.0	...
3470096	  739.0	  585.3	 3298.0	...
3470097	  738.4	  585.0	 3298.0	...
3470098	  738.3	  584.4	 3301.0	...
3470099	  738.2	  583.9	 3304.0	...
3470100	  738.2	  583.7	 3303.0	...
3470101	  738.2	  583.4	 3299.0	...
3470102	  738.2	  583.1	 3296.0	...
3470103	  738.4	  583.0	 3297.0	...
3470104	  738.5	  582.8	 3299.0	...
3470105	  738.7	  582.6	 3300.0	...
3470106	  739.1	  583.5	 3300.0	...
3470107	  739.6	  584.6	 3300.0	...
3470108	  740.0	  585.6	 3300.0	...
3470109	  740.4	  585.4	 3298.0	...
3470110	  741.0	  585.5	 3297.0	...
3470111	  741.7	  586.1	 3297.0	...
3470112	  741.9	  586.8	 3299.0	...
3470113	  741.8	  587.2	 3301.0	...
3470114	  741.8	  587.0	 3300.0	...
3470115	  741.7	  586.7	 3300.0	...
3470116	  741.9	  586.4	 3301.0	...
3470117	  742.0	  586.6	 3302.0	...
3470118	  742.1	  586.9	 3303.0	...
3470119	  741.9	  587.3	 3303.0	...
3470120	  741.6	  587.0	 3302.0	...
3470121	  741.3	  586.7	 3299.0	...
3470122	  741.1	  586.4	 3296.0	...
3470123	  741.1	  586.2	 3295.0	...
3470124	  741.1	  585.9	 3298.0	...
3470125	  741.3	  586.0	 3300.0	...
3470126	  741.6	  586.1	 3302.0	...
3470127	  741.8	  586.3	 3302.0	...
3470128	  741.8	  586.2	 3302.0	...
3470129	  741.5	  586.2	 3301.0	...
3470130	  741.1	  586.2	 3300.0	...
3470131	  740.7	  586.1	 3299.0	...
3470132	  740.9	  586.1	 3300.0	...
3470133	  741.0	  585.9	 3300.0	...
3470134	  741.2	  585.6	 3299.0	...
3470135	  741.3	  585.4	 3298.0	...
3470136	  741.3	  585.4	 3298.0	...
3470137	  741.5	  585.5	 3299.0	...
3470138	  741.7	  585.7	 3299.0	...
3470139	  742.0	  586.0	 3298.0	...
3470140	  741.9	  585.8	 3297.0	...
3470141	  742.1	  585.6	 3296.0	...
3470142	  742.3	  585.5	 3293.0	...
3470143	  742.6	  585.8	 3291.0	...
3470144	  742.6	  586.0	 3290.0	...
3470145	  742.6	  586.1	 3292.0	...
3470146	  742.6	  586.2	 3294.0	...
3470147	  742.5	  586.2	 3296.0	...
3470148	  742.3	  586.2	 3294.0	...
3470149	  742.2	  586.3	 3292.0	...
3470150	  742.1	  586.3	 3292.0	...
3470151	  742.0	  586.4	 3294.0	...
3470152	  742.0	  586.3	 3296.0	...
3470153	  742.0	  586.3	 3295.0	...
3470154	  742.3	  586.0	 3294.0	...
3470155	  742.7	  585.7	 3292.0	...
3470156	  742.9	  585.6	 3292.0	...
3470157	  743.1	  585.9	 3291.0	...
3470158	  743.2	  586.1	 3292.0	...
3470159	  743.5	  586.3	 3294.0	...
3470160	  743.8	  586.3	 3297.0	...
3470161	  744.1	  586.2	 3298.0	...
3470162	  744.0	  585.7	 3298.0	...
3470163	  743.9	  585.2	 3298.0	...
3470164	  743.8	  585.1	 3298.0	...
3470165	  743.7	  585.5	 3297.0	...
3470166	  743.6	  586.0	 3296.0	...
3470167	  743.7	  586.1	 3295.0	...
3470168	  743.8	  586.2	 3295.0	...
3470169	  744.2	  586.3	 3293.0	...
3470170	  744.6	  586.1	 3291.0	...
3470171	  744.7	  585.9	 3289.0	...
3470172	  744.6	  585.7	 3287.0	...
3470173	  744.4	  585.6	 3285.0	...
3470174	  744.5	  585.5	 3285.0	...
3470175	  744.8	  585.6	 3286.0	...
3470176	  745.0	  585.9	 3287.0	...
3470177	  745.4	  586.2	 3288.0	...
3470178	  745.6	  586.5	 3289.0	...
3470179	  745.8	  586.7	 3290.0	...
3470180	  745.7	  587.2	 3290.0	...
3470181	  745.5	  587.6	 3289.0	...
3470182	  745.4	  587.3	 3288.0	...
3470183	  745.2	  586.9	 3287.0	...
3470184	  745.2	  586.7	 3289.0	...
3470185	  745.3	  587.0	 3289.0	...
3470186	  745.5	  587.2	 3288.0	...
3470187	  745.6	  587.2	 3288.0	...
3470188	  745.6	  587.3	 3288.0	...
3470189	  745.7	  587.5	 3286.0	...
3470190	  745.8	  587.6	 3284.0	...
3470191	  745.9	  587.7	 3282.0	...
3470192	  746.0	  587.8	 3283.0	...
3470193	  746.2	  588.1	 3283.0	...
3470194	  746.3	  588.2	 3285.0	...
3470195	  746.2	  588.4	 3287.0	...
3470196	  745.8	  588.4	 3288.0	...
3470197	  745.5	  588.4	 3288.0	...
3470198	  745.3	  588.2	 3288.0	...
3470199	  745.2	  588.1	 3288.0	...
3470200	  745.2	  588.2	 3286.0	...
3470201	  745.4	  588.6	 3285.0	...
3470202	  745.5	  589.0	 3285.0	...
3470203	  745.5	  589.3	 3286.0	...
3470204	  745.4	  589.1	 3287.0	...
3470205	  745.5	  588.9	 3289.0	...
3470206	  745.6	  588.6	 3289.0	...
3470207	  745.7	  588.4	 3289.0	...
3470208	  745.9	  588.0	 3287.0	...
3470209	  746.2	  587.6	 3286.0	...
3470210	  746.4	  587.4	 3285.0	...
3470211	  746.7	  587.3	 3285.0	...
3470212	  747.0	  587.4	 3284.0	...
3470213	  747.1	  587.3	 3283.0	...
3470214	  746.7	  587.2	 3281.0	...
3470215	  746.5	  587.1	 3279.0	...
3470216	  746.5	  587.2	 3279.0	...
3470217	  746.4	  587.3	 3279.0	...
3470218	  746.3	  587.4	 3280.0	...
3470219	  746.3	  587.4	 3280.0	...
3470220	  746.5	  587.3	 3281.0	...
3470221	  746.8	  587.3	 3281.0	...
3470222	  746.8	  587.5	 3279.0	...
3470223	  746.8	  587.6	 3278.0	...
3470224	  746.8	  587.5	 3276.0	...
3470225	  747.1	  587.3	 3275.0	...
3470226	  747.3	  587.0	 3276.0	...
3470227	  747.6	  587.0	 3277.0	...
3470228	  747.5	  587.1	 3278.0	...
3470229	  747.4	  587.5	 3278.0	...
3470230	  747.3	  588.1	 3277.0	...
3470231	  747.3	  588.6	 3276.0	...
3470232	  747.1	  588.6	 3275.0	...
3470233	  747.0	  588.4	 3275.0	...
3470234	  747.2	  588.4	 3275.0	...
3470235	  747.5	  588.5	 3274.0	...
3470236	  747.9	  588.5	 3272.0	...
3470237	  747.9	  588.2	 3270.0	...
3470238	  747.9	  588.0	 3268.0	...
3470239	  747.8	  588.0	 3269.0	...
3470240	  747.8	  588.0	 3269.0	...
3470241	  747.7	  588.0	 3266.0	...
3470242	  747.5	  588.1	 3264.0	...
3470243	  747.2	  588.2	 3262.0	...
3470244	  747.3	  588.1	 3263.0	...
3470245	  747.7	  587.9	 3264.0	...
3470246	  748.3	  587.7	 3264.0	...
3470247	  748.7	  587.6	 3264.0	...
3470248	  749.0	  587.5	 3264.0	...
3470249	  749.1	  587.5	 3264.0	...
3470250	  748.8	  587.7	 3262.0	...
3470251	  748.4	  587.9	 3259.0	...
3470252	  747.9	  588.1	 3255.0	...
3470253	  747.8	  588.1	 3254.0	...
3470254	  747.8	  588.1	 3254.0	...
3470255	  747.7	  588.1	 3257.0	...
3470256	  747.5	  588.1	 3260.0	...
3470257	  747.8	  587.9	 3264.0	...
3470258	  748.1	  587.7	 3264.0	...
3470259	  748.5	  587.4	 3261.0	...
3470260	  748.5	  587.2	 3258.0	...
3470261	  748.7	  587.1	 3259.0	...
3470262	  749.1	  587.1	 3263.0	...
3470263	  749.4	  587.1	 3265.0	...
3470264	  749.6	  587.0	 3262.0	...
3470265	  749.7	  587.0	 3259.0	...
3470266	  749.6	  587.0	 3258.0	...
3470267	  749.4	  587.4	 3257.0	...
3470268	  749.2	  587.7	 3259.0	...
3470269	  749.1	  587.9	 3260.0	...
3470270	  749.1	  587.8	 3262.0	...
3470271	  749.1	  587.7	 3261.0	...
3470272	  749.1	  587.6	 3260.0	...
3470273	  749.1	  587.5	 3260.0	...
3470274	  749.1	  587.5	 3260.0	...
3470275	  749.0	  587.6	 3261.0	...
3470276	  748.7	  587.5	 3262.0	...
3470277	  748.3	  587.4	 3263.0	...
3470278	  748.3	  587.3	 3263.0	...
3470279	  748.6	  587.3	 3263.0	...
3470280	  748.9	  587.1	 3261.0	...
3470281	  748.9	  587.0	 3260.0	...
3470282	  748.9	  587.6	 3258.0	...
3470283	  748.7	  588.2	 3258.0	...
3470284	  748.7	  588.8	 3258.0	...
3470285	  748.6	  588.8	 3258.0	...
3470286	  748.7	  588.6	 3259.0	...
3470287	  748.9	  588.5	 3258.0	...
3470288	  749.0	  588.5	 3258.0	...
3470289	  749.0	  588.8	 3257.0	...
3470290	  749.0	  589.0	 3258.0	...
3470291	  749.0	  589.1	 3258.0	...
3470292	  749.0	  588.9	 3258.0	...
3470293	  749.0	  588.7	 3257.0	...
3470294	  749.0	  588.4	 3254.0	...
3470295	  749.0	  588.3	 3252.0	...
3470296	  749.0	  588.3	 3251.0	...
3470297	  749.0	  588.4	 3250.0	...
3470298	  749.0	  588.3	 3249.0	...
3470299	  749.1	  588.2	 3249.0	...
3470300	  749.2	  588.3	 3251.0	...
3470301	  749.3	  588.7	 3253.0	...
3470302	  749.2	  589.2	 3252.0	...
3470303	  749.0	  589.5	 3250.0	...
3470304	  748.7	  589.6	 3248.0	...
3470305	  748.4	  589.5	 3247.0	...
3470306	  748.1	  588.9	 3246.0	...
3470307	  747.8	  588.4	 3246.0	...
3470308	  747.7	  588.0	 3246.0	...
3470309	  747.0	  587.7	 3247.0	...
3470310	  746.2	  586.9	 3248.0	...
3470311	  745.2	  586.2	 3249.0	...
3470312	  744.9	  585.6	 3249.0	...
3470313	  744.7	  585.3	 3250.0	...
3470314	  744.7	  585.0	 3251.0	...
3470315	  745.2	  584.7	 3249.0	...
3470316	  745.7	  584.6	 3246.0	...
3470317	  746.0	  584.6	 3242.0	...
3470318	  746.2	  584.7	 3241.0	...
3470319	  746.5	  584.6	 3240.0	...
3470320	  747.0	  584.5	 3242.0	...
3470321	  747.1	  584.7	 3243.0	...
MSG	3470322 0000 _ Number Off
3470322	  747.2	  585.0	 3243.0	...
3470323	  747.2	  585.3	 3245.0	...
3470324	  747.2	  585.3	 3247.0	...
3470325	  747.2	  585.3	 3247.0	...
3470326	  747.2	  585.3	 3245.0	...
3470327	  747.1	  585.2	 3245.0	...
3470328	  747.0	  585.0	 3247.0	...
3470329	  747.0	  584.7	 3248.0	...
3470330	  746.9	  584.6	 3247.0	...
3470331	  747.5	  584.6	 3247.0	...
3470332	  748.1	  584.8	 3247.0	...
3470333	  748.6	  585.1	 3248.0	...
3470334	  748.6	  585.3	 3246.0	...
3470335	  748.7	  585.7	 3244.0	...
3470336	  748.8	  586.0	 3243.0	...
3470337	  749.0	  586.3	 3244.0	...
3470338	  748.9	  586.4	 3244.0	...
3470339	  748.8	  586.5	 3243.0	...
3470340	  748.7	  586.7	 3242.0	...
3470341	  748.6	  586.7	 3241.0	...
3470342	  748.3	  586.6	 3240.0	...
3470343	  748.0	  586.3	 3239.0	...
3470344	  748.1	  586.1	 3238.0	...
3470345	  748.4	  585.8	 3238.0	...
3470346	  748.6	  585.8	 3237.0	...
3470347	  748.8	  585.8	 3237.0	...
3470348	  749.1	  585.8	 3237.0	...
3470349	  749.4	  586.0	 3237.0	...
3470350	  749.1	  586.4	 3235.0	...
3470351	  748.6	  586.8	 3233.0	...
3470352	  748.1	  586.8	 3234.0	...
3470353	  748.0	  586.8	 3236.0	...
3470354	  748.2	  586.9	 3238.0	...
3470355	  748.4	  586.9	 3237.0	...
3470356	  748.5	  587.0	 3234.0	...
3470357	  748.4	  587.4	 3232.0	...
3470358	  748.4	  587.8	 3231.0	...
3470359	  748.4	  588.1	 3232.0	...
3470360	  748.5	  588.0	 3234.0	...
3470361	  748.6	  587.4	 3235.0	...
3470362	  748.6	  586.8	 3236.0	...
3470363	  748.6	  586.2	 3236.0	...
3470364	  748.8	  586.1	 3236.0	...
3470365	  749.3	  586.0	 3236.0	...
3470366	  749.8	  585.8	 3236.0	...
3470367	  749.9	  585.7	 3236.0	...
3470368	  749.7	  585.6	 3237.0	...
3470369	  749.4	  585.6	 3236.0	...
3470370	  749.3	  585.5	 3236.0	...
3470371	  749.3	  585.4	 3235.0	...
3470372	  749.5	  585.4	 3236.0	...
3470373	  749.7	  585.5	 3236.0	...
3470374	  750.1	  585.7	 3236.0	...
3470375	  750.3	  585.9	 3234.0	...
3470376	  750.3	  585.9	 3233.0	...
3470377	  750.3	  586.0	 3231.0	...
3470378	  750.2	  586.0	 3232.0	...
3470379	  750.2	  586.0	 3232.0	...
3470380	  750.2	  586.0	 3233.0	...
3470381	  750.1	  585.9	 3234.0	...
3470382	  750.0	  586.1	 3235.0	...
3470383	  750.0	  586.3	 3237.0	...
3470384	  749.9	  586.6	 3237.0	...
3470385	  750.2	  586.7	 3237.0	...
3470386	  750.6	  586.7	 3237.0	...
3470387	  750.7	  586.7	 3238.0	...
3470388	  750.5	  586.9	 3238.0	...
3470389	  750.1	  587.2	 3237.0	...
3470390	  750.0	  587.2	 3233.0	...
3470391	  749.8	  587.0	 3230.0	...
3470392	  749.7	  586.8	 3230.0	...
3470393	  750.1	  586.7	 3234.0	...
3470394	  750.6	  587.1	 3237.0	...
3470395	  751.0	  587.6	 3238.0	...
3470396	  750.9	  588.1	 3237.0	...
3470397	  750.7	  588.0	 3237.0	...
3470398	  750.8	  587.9	 3237.0	...
3470399	  750.9	  587.2	 3237.0	...
3470400	  751.0	  586.5	 3237.0	...
3470401	  751.1	  585.8	 3237.0	...
3470402	  751.1	  585.8	 3234.0	...
3470403	  751.3	  585.9	 3231.0	...
3470404	  751.4	  585.9	 3231.0	...
3470405	  751.6	  585.8	 3232.0	...
3470406	  751.8	  585.8	 3234.0	...
3470407	  752.1	  585.8	 3233.0	...
3470408	  751.9	  586.1	 3234.0	...
3470409	  751.5	  586.5	 3236.0	...
3470410	  751.2	  586.9	 3237.0	...
3470411	  751.3	  586.9	 3237.0	...
3470412	  751.3	  586.9	 3238.0	...
3470413	  751.3	  587.2	 3239.0	...
3470414	  751.2	  587.6	 3238.0	...
3470415	  751.2	  588.0	 3237.0	...
3470416	  751.3	  588.2	 3235.0	...
3470417	  751.5	  588.3	 3235.0	...
3470418	  751.8	  588.5	 3234.0	...
3470419	  751.9	  588.7	 3236.0	...
3470420	  751.9	  588.7	 3238.0	...
3470421	  752.0	  588.5	 3239.0	...
3470422	  752.0	  588.2	 3240.0	...
3470423	  752.0	  587.9	 3240.0	...
3470424	  752.2	  587.9	 3241.0	...
3470425	  752.5	  587.9	 3239.0	...
3470426	  752.8	  588.0	 3238.0	...
3470427	  752.7	  588.3	 3237.0	...
3470428	  752.6	  588.6	 3237.0	...
3470429	  752.6	  588.7	 3237.0	...
3470430	  752.5	  588.3	 3237.0	...
3470431	  752.4	  588.0	 3239.0	...
3470432	  752.4	  587.9	 3241.0	...
3470433	  752.9	  588.2	 3242.0	...
3470434	  753.4	  588.5	 3244.0	...
3470435	  753.7	  588.6	 3245.0	...
3470436	  753.6	  588.5	 3248.0	...
3470437	  753.4	  588.3	 3250.0	...
3470438	  753.6	  588.1	 3250.0	...
3470439	  753.7	  588.1	 3247.0	...
3470440	  753.8	  588.2	 3244.0	...
3470441	  753.8	  588.3	 3243.0	...
3470442	  753.8	  588.5	 3243.0	...
3470443	  753.8	  588.6	 3245.0	...
3470444	  753.9	  588.9	 3247.0	...
3470445	  753.9	  589.0	 3249.0	...
3470446	  753.8	  589.1	 3249.0	...
3470447	  753.6	  588.8	 3249.0	...
3470448	  753.4	  588.6	 3249.0	...
3470449	  753.3	  588.3	 3251.0	...
3470450	  753.4	  588.3	 3253.0	...
3470451	  753.7	  588.5	 3254.0	...
3470452	  753.8	  588.6	 3252.0	...
3470453	  753.8	  588.8	 3250.0	...
3470454	  753.8	  588.6	 3249.0	...
3470455	  753.9	  588.4	 3249.0	...
3470456	  754.1	  588.3	 3248.0	...
3470457	  754.5	  588.2	 3249.0	...
3470458	  754.8	  588.2	 3252.0	...
3470459	  754.8	  588.4	 3254.0	...
3470460	  754.5	  588.6	 3254.0	...
3470461	  754.2	  588.7	 3254.0	...
3470462	  754.3	  588.6	 3254.0	...
3470463	  754.4	  588.5	 3253.0	...
3470464	  754.5	  588.4	 3252.0	...
3470465	  754.5	  588.3	 3252.0	...
3470466	  754.6	  588.2	 3252.0	...
3470467	  754.8	  588.3	 3252.0	...
3470468	  754.9	  588.4	 3252.0	...
3470469	  754.9	  588.5	 3252.0	...
3470470	  755.0	  588.4	 3251.0	...
3470471	  755.0	  588.2	 3250.0	...
3470472	  754.9	  588.0	 3250.0	...
3470473	  754.7	  588.2	 3250.0	...
3470474	  754.6	  588.4	 3250.0	...
3470475	  754.5	  588.7	 3251.0	...
3470476	  754.5	  588.7	 3251.0	...
3470477	  755.0	  588.6	 3250.0	...
3470478	  755.5	  588.5	 3249.0	...
3470479	  755.8	  588.4	 3248.0	...
3470480	  755.8	  588.7	 3250.0	...
3470481	  755.7	  589.0	 3253.0	...
3470482	  755.8	  589.2	 3254.0	...
3470483	  755.7	  589.2	 3254.0	...
3470484	  755.5	  589.3	 3254.0	...
3470485	  755.8	  589.3	 3253.0	...
3470486	  756.1	  589.4	 3254.0	...
3470487	  756.3	  589.5	 3254.0	...
3470488	  756.0	  589.8	 3255.0	...
3470489	  755.5	  590.1	 3256.0	...
3470490	  755.3	  590.2	 3257.0	...
3470491	  755.1	  590.0	 3257.0	...
3470492	  755.4	  589.5	 3257.0	...
3470493	  755.9	  589.1	 3257.0	...
3470494	  756.3	  589.4	 3258.0	...
3470495	  756.1	  589.9	 3259.0	...
3470496	  755.7	  590.5	 3259.0	...
3470497	  755.4	  590.6	 3259.0	...
3470498	  755.5	  590.6	 3258.0	...
3470499	  755.5	  590.7	 3258.0	...
3470500	  755.6	  590.4	 3258.0	...
3470501	  755.6	  590.0	 3257.0	...
3470502	  755.7	  589.6	 3255.0	...
3470503	  755.7	  589.5	 3253.0	...
3470504	  755.8	  589.1	 3252.0	...
3470505	  756.0	  588.8	 3252.0	...
3470506	  756.2	  588.4	 3254.0	...
3470507	  756.2	  588.5	 3257.0	...
3470508	  756.2	  588.5	 3260.0	...
3470509	  756.2	  588.5	 3262.0	...
3470510	  756.2	  588.6	 3265.0	...
3470511	  756.1	  589.1	 3268.0	...
3470512	  756.1	  589.6	 3266.0	...
3470513	  756.1	  590.0	 3262.0	...
3470514	  756.2	  590.1	 3259.0	...
3470515	  756.3	  590.2	 3260.0	...
3470516	  756.4	  590.2	 3261.0	...
3470517	  756.4	  590.1	 3258.0	...
3470518	  756.2	  590.2	 3253.0	...
3470519	  756.1	  590.5	 3253.0	...
3470520	  756.1	  590.7	 3258.0	...
3470521	  756.1	  590.7	 3262.0	...
3470522	  756.5	  590.7	 3262.0	...
3470523	  757.0	  590.7	 3263.0	...
3470524	  757.4	  590.6	 3263.0	...
3470525	  757.4	  590.6	 3264.0	...
3470526	  757.5	  590.6	 3265.0	...
3470527	  757.4	  590.5	 3265.0	...
3470528	  757.4	  590.5	 3263.0	...
3470529	  757.1	  590.3	 3262.0	...
3470530	  756.8	  590.3	 3261.0	...
MSG	3470531 0000 _ Number On
3470531	  756.4	  590.3	 3261.0	...
3470532	  756.4	  590.3	 3260.0	...
3470533	  756.4	  590.4	 3262.0	...
3470534	  756.5	  590.4	 3263.0	...
3470535	  756.4	  590.4	 3264.0	...
3470536	  756.5	  590.2	 3262.0	...
3470537	  756.5	  590.1	 3261.0	...
3470538	  756.6	  590.0	 3263.0	...
3470539	  756.5	  590.0	 3265.0	...
3470540	  756.5	  589.9	 3267.0	...
3470541	  756.6	  589.8	 3267.0	...
3470542	  756.7	  589.6	 3266.0	...
3470543	  756.8	  589.4	 3266.0	...
3470544	  756.8	  589.5	 3265.0	...
3470545	  756.8	  589.8	 3266.0	...
3470546	  756.8	  590.4	 3265.0	...
3470547	  756.8	  590.8	 3265.0	...
3470548	  756.7	  590.5	 3268.0	...
3470549	  756.7	  590.0	 3270.0	...
3470550	  756.8	  589.4	 3273.0	...
3470551	  756.9	  589.4	 3272.0	...
3470552	  756.9	  589.6	 3271.0	...
3470553	  756.9	  589.9	 3270.0	...
3470554	  757.2	  590.0	 3269.0	...
3470555	  757.5	  589.9	 3270.0	...
3470556	  757.8	  590.3	 3270.0	...
3470557	  757.8	  590.8	 3271.0	...
3470558	  757.8	  591.3	 3270.0	...
3470559	  757.4	  591.3	 3270.0	...
3470560	  756.9	  591.3	 3269.0	...
3470561	  756.4	  591.1	 3269.0	...
3470562	  756.3	  591.0	 3270.0	...
3470563	  756.6	  591.3	 3270.0	...
3470564	  757.0	  591.7	 3273.0	...
3470565	  757.3	  591.8	 3277.0	...
3470566	  757.2	  591.5	 3280.0	...
3470567	  757.2	  591.2	 3280.0	...
3470568	  757.2	  591.1	 3280.0	...
3470569	  757.1	  591.0	 3279.0	...
3470570	  757.0	  590.9	 3280.0	...
3470571	  757.0	  590.6	 3281.0	...
3470572	  757.0	  590.4	 3284.0	...
3470573	  757.0	  590.2	 3286.0	...
3470574	  756.8	  590.2	 3283.0	...
3470575	  756.8	  590.1	 3278.0	...
3470576	  756.8	  590.7	 3275.0	...
3470577	  756.9	  591.2	 3275.0	...
3470578	  757.1	  591.5	 3276.0	...
3470579	  757.1	  591.2	 3276.0	...
3470580	  757.4	  590.8	 3276.0	...
3470581	  757.7	  590.8	 3275.0	...
3470582	  757.8	  590.7	 3273.0	...
3470583	  757.6	  590.6	 3271.0	...
3470584	  757.4	  590.6	 3269.0	...
3470585	  757.5	  590.8	 3269.0	...
3470586	  757.3	  591.1	 3269.0	...
3470587	  757.3	  591.4	 3268.0	...
3470588	  757.2	  591.5	 3268.0	...
3470589	  757.5	  591.4	 3267.0	...
3470590	  757.6	  591.2	 3267.0	...
3470591	  757.8	  591.0	 3267.0	...
3470592	  757.7	  590.8	 3265.0	...
3470593	  757.8	  591.0	 3264.0	...
3470594	  757.9	  591.3	 3262.0	...
3470595	  757.9	  591.6	 3265.0	...
3470596	  757.9	  591.5	 3268.0	...
3470597	  757.8	  591.5	 3272.0	...
3470598	  757.7	  591.5	 3272.0	...
3470599	  757.6	  591.5	 3273.0	...
3470600	  757.3	  591.5	 3274.0	...
3470601	  757.1	  591.6	 3274.0	...
3470602	  757.0	  591.8	 3275.0	...
3470603	  757.3	  592.0	 3272.0	...
3470604	  757.4	  592.1	 3269.0	...
3470605	  757.6	  592.0	 3269.0	...
3470606	  757.8	  591.9	 3274.0	...
3470607	  757.9	  591.9	 3278.0	...
3470608	  757.9	  591.5	 3280.0	...
3470609	  757.9	  591.1	 3280.0	...
3470610	  758.0	  590.5	 3280.0	...
3470611	  758.0	  590.3	 3280.0	...
3470612	  757.8	  590.0	 3281.0	...
3470613	  757.5	  590.2	 3279.0	...
3470614	  757.3	  590.7	 3278.0	...
3470615	  757.4	  591.1	 3278.0	...
3470616	  757.4	  591.3	 3279.0	...
3470617	  757.4	  591.6	 3280.0	...
3470618	  757.6	  591.8	 3281.0	...
3470619	  757.7	  591.7	 3280.0	...
3470620	  757.9	  591.5	 3278.0	...
3470621	  757.8	  591.7	 3278.0	...
3470622	  757.8	  591.9	 3280.0	...
3470623	  757.9	  592.3	 3280.0	...
3470624	  758.0	  592.4	 3278.0	...
3470625	  758.1	  592.4	 3275.0	...
3470626	  758.2	  592.3	 3274.0	...
3470627	  758.2	  592.3	 3272.0	...
3470628	  758.3	  592.2	 3272.0	...
3470629	  758.3	  592.3	 3272.0	...
3470630	  758.3	  592.3	 3272.0	...
3470631	  758.0	  592.3	 3274.0	...
3470632	  757.7	  592.5	 3274.0	...
3470633	  757.4	  592.6	 3275.0	...
3470634	  757.5	  592.7	 3276.0	...
3470635	  757.5	  592.6	 3278.0	...
3470636	  757.5	  592.5	 3280.0	...
3470637	  757.5	  592.5	 3282.0	...
3470638	  757.6	  592.5	 3283.0	...
3470639	  757.5	  592.5	 3283.0	...
3470640	  757.4	  592.5	 3283.0	...
3470641	  757.3	  592.2	 3284.0	...
3470642	  757.3	  592.0	 3284.0	...
3470643	  757.5	  591.7	 3286.0	...
3470644	  757.7	  591.7	 3286.0	...
3470645	  757.6	  591.8	 3285.0	...
3470646	  757.4	  591.8	 3283.0	...
3470647	  757.2	  591.3	 3283.0	...
3470648	  757.1	  590.8	 3283.0	...
3470649	  757.2	  590.9	 3282.0	...
3470650	  757.4	  591.5	 3282.0	...
3470651	  757.6	  592.0	 3282.0	...
3470652	  757.6	  592.1	 3283.0	...
3470653	  757.6	  592.1	 3282.0	...
3470654	  757.6	  592.1	 3280.0	...
3470655	  757.6	  592.1	 3278.0	...
3470656	  757.7	  592.0	 3278.0	...
3470657	  757.8	  592.0	 3279.0	...
3470658	  757.9	  592.0	 3280.0	...
3470659	  758.1	  591.9	 3282.0	...
3470660	  758.3	  591.9	 3283.0	...
3470661	  758.2	  591.9	 3284.0	...
3470662	  758.0	  592.0	 3286.0	...
3470663	  757.7	  592.2	 3287.0	...
3470664	  757.7	  592.3	 3284.0	...
3470665	  757.5	  592.4	 3280.0	...
3470666	  757.5	  592.3	 3276.0	...
3470667	  757.4	  592.2	 3276.0	...
3470668	  757.4	  592.1	 3276.0	...
3470669	  757.5	  592.3	 3278.0	...
3470670	  757.4	  592.6	 3281.0	...
3470671	  757.3	  592.9	 3284.0	...
3470672	  757.2	  592.9	 3285.0	...
3470673	  757.2	  592.7	 3284.0	...
3470674	  757.2	  592.5	 3284.0	...
3470675	  757.0	  592.4	 3285.0	...
3470676	  756.8	  592.4	 3287.0	...
3470677	  756.6	  592.4	 3288.0	...
3470678	  756.9	  592.4	 3287.0	...
3470679	  757.1	  592.3	 3286.0	...
3470680	  757.3	  592.1	 3285.0	...
3470681	  757.5	  592.0	 3285.0	...
3470682	  757.6	  592.0	 3285.0	...
3470683	  757.6	  591.8	 3285.0	...
3470684	  757.6	  591.6	 3286.0	...
3470685	  757.6	  591.3	 3288.0	...
3470686	  757.8	  591.3	 3290.0	...
3470687	  757.8	  591.2	 3290.0	...
3470688	  757.8	  591.2	 3289.0	...
3470689	  757.8	  591.4	 3288.0	...
3470690	  757.8	  591.8	 3288.0	...
3470691	  757.9	  592.1	 3288.0	...
3470692	  758.0	  592.3	 3289.0	...
3470693	  757.9	  592.3	 3289.0	...
3470694	  757.7	  592.4	 3289.0	...
3470695	  757.8	  592.5	 3289.0	...
3470696	  758.0	  592.5	 3288.0	...
3470697	  758.1	  592.5	 3288.0	...
3470698	  758.0	  592.5	 3287.0	...
3470699	  757.8	  592.6	 3287.0	...
3470700	  757.9	  592.7	 3287.0	...
3470701	  757.9	  593.1	 3287.0	...
3470702	  758.0	  593.5	 3289.0	...
3470703	  757.9	  594.0	 3291.0	...
3470704	  757.9	  594.0	 3294.0	...
3470705	  757.8	  593.7	 3293.0	...
3470706	  757.7	  593.3	 3292.0	...
3470707	  757.5	  592.8	 3291.0	...
3470708	  757.4	  592.5	 3291.0	...
3470709	  757.3	  592.2	 3291.0	...
3470710	  757.2	  592.3	 3292.0	...
3470711	  757.2	  592.3	 3293.0	...
3470712	  757.1	  592.4	 3293.0	...
3470713	  757.0	  592.3	 3293.0	...
3470714	  757.0	  592.1	 3292.0	...
3470715	  757.2	  591.9	 3293.0	...
3470716	  757.5	  591.8	 3294.0	...
3470717	  757.6	  591.7	 3295.0	...
3470718	  757.8	  592.2	 3296.0	...
3470719	  757.9	  592.7	 3296.0	...
3470720	  757.9	  593.2	 3295.0	...
3470721	  757.7	  593.0	 3293.0	...
3470722	  757.5	  592.9	 3291.0	...
3470723	  757.4	  592.8	 3289.0	...
3470724	  757.5	  593.0	 3287.0	...
3470725	  757.7	  593.1	 3286.0	...
3470726	  757.7	  593.2	 3289.0	...
3470727	  757.7	  593.1	 3292.0	...
3470728	  757.8	  593.1	 3295.0	...
3470729	  757.8	  593.2	 3293.0	...
3470730	  758.0	  593.4	 3292.0	...
3470731	  758.1	  593.7	 3293.0	...
3470732	  757.8	  594.1	 3295.0	...
3470733	  757.3	  594.3	 3296.0	...
3470734	  756.8	  594.4	 3296.0	...
3470735	  757.1	  594.2	 3298.0	...
3470736	  757.4	  594.0	 3299.0	...
3470737	  757.6	  593.8	 3299.0	...
3470738	  757.7	  593.7	 3297.0	...
3470739	  757.7	  593.7	 3294.0	...
3470740	  757.7	  593.7	 3293.0	...
3470741	  757.6	  593.7	 3293.0	...
3470742	  757.7	  593.7	 3294.0	...
3470743	  757.6	  593.6	 3294.0	...
3470744	  757.7	  593.6	 3294.0	...
3470745	  757.8	  593.5	 3295.0	...
3470746	  757.9	  593.3	 3295.0	...
3470747	  757.8	  593.1	 3295.0	...
3470748	  757.8	  593.1	 3294.0	...
3470749	  757.7	  593.4	 3295.0	...
3470750	  757.7	  593.8	 3296.0	...
3470751	  757.7	  594.0	 3296.0	...
3470752	  757.6	  594.0	 3297.0	...
3470753	  757.4	  593.8	 3297.0	...
3470754	  757.2	  593.6	 3296.0	...
3470755	  757.2	  593.8	 3296.0	...
3470756	  757.3	  594.0	 3295.0	...
3470757	  757.5	  594.3	 3297.0	...
3470758	  757.5	  594.3	 3298.0	...
3470759	  757.7	  594.5	 3300.0	...
3470760	  757.8	  594.6	 3298.0	...
3470761	  757.9	  594.8	 3297.0	...
3470762	  757.6	  594.8	 3295.0	...
3470763	  756.7	  595.0	 3295.0	...
3470764	  755.8	  595.1	 3296.0	...
3470765	  754.6	  595.2	 3296.0	...
EFIX R   3469679	3470765	1087	  745.7	  589.0	   3298
SSACC R  3470766
3470766	  753.3	  595.2	 3297.0	...
3470767	  751.5	  594.7	 3298.0	...
3470768	  749.7	  594.2	 3298.0	...
3470769	  747.7	  592.9	 3298.0	...
3470770	  746.2	  591.9	 3298.0	...
3470771	  744.4	  591.1	 3298.0	...
3470772	  742.7	  590.5	 3301.0	...
3470773	  740.9	  589.5	 3304.0	...
ESACC R  3470766	3470773	8	  753.3	  595.2	  740.9	  589.5	   0.29	     39
SFIX R   3470774
3470774	  739.9	  587.5	 3306.0	...
3470775	  739.8	  586.1	 3306.0	...
3470776	  740.1	  585.1	 3306.0	...
3470777	  740.4	  584.7	 3306.0	...
3470778	  740.6	  584.0	 3306.0	...
3470779	  741.1	  583.4	 3305.0	...
3470780	  741.6	  583.4	 3304.0	...
3470781	  742.4	  583.6	 3302.0	...
3470782	  743.2	  583.8	 3302.0	...
3470783	  744.0	  583.7	 3302.0	...
3470784	  744.6	  584.0	 3302.0	...
3470785	  745.2	  584.4	 3302.0	...
3470786	  746.0	  584.9	 3301.0	...
3470787	  746.8	  585.4	 3301.0	...
3470788	  747.0	  585.9	 3298.0	...
3470789	  747.0	  586.6	 3294.0	...
3470790	  747.1	  587.0	 3293.0	...
3470791	  747.1	  587.4	 3296.0	...
3470792	  747.2	  587.4	 3299.0	...
3470793	  747.2	  587.9	 3299.0	...
3470794	  747.2	  588.4	 3299.0	...
3470795	  747.4	  588.7	 3299.0	...
3470796	  747.5	  588.8	 3301.0	...
3470797	  747.5	  589.1	 3302.0	...
3470798	  747.3	  589.4	 3302.0	...
3470799	  747.1	  589.3	 3300.0	...
3470800	  746.9	  589.0	 3298.0	...
3470801	  746.7	  588.7	 3298.0	...
3470802	  746.5	  588.7	 3297.0	...
3470803	  746.3	  588.6	 3297.0	...
3470804	  746.1	  588.5	 3298.0	...
3470805	  745.8	  588.7	 3299.0	...
3470806	  745.5	  589.1	 3301.0	...
3470807	  745.2	  589.4	 3302.0	...
3470808	  744.8	  589.3	 3302.0	...
3470809	  744.7	  589.2	 3302.0	...
3470810	  744.8	  589.0	 3301.0	...
3470811	  744.6	  588.8	 3300.0	...
3470812	  744.4	  588.6	 3299.0	...
3470813	  744.2	  588.5	 3298.0	...
3470814	  744.2	  588.5	 3299.0	...
3470815	  744.2	  588.6	 3301.0	...
3470816	  744.3	  588.6	 3303.0	...
3470817	  744.5	  588.6	 3304.0	...
3470818	  744.8	  588.7	 3304.0	...
3470819	  745.0	  588.6	 3307.0	...
3470820	  745.1	  588.5	 3311.0	...
3470821	  745.2	  588.4	 3313.0	...
3470822	  745.4	  588.6	 3311.0	...
3470823	  745.6	  588.8	 3309.0	...
3470824	  745.6	  588.7	 3308.0	...
3470825	  745.5	  588.4	 3307.0	...
3470826	  745.5	  588.3	 3307.0	...
3470827	  745.5	  588.5	 3307.0	...
3470828	  745.2	  588.7	 3307.0	...
3470829	  744.8	  588.8	 3305.0	...
3470830	  744.5	  588.7	 3307.0	...
3470831	  744.5	  589.2	 3310.0	...
3470832	  744.4	  589.7	 3311.0	...
MSG	3470833 0000 _ Number Off
3470833	  744.6	  589.8	 3308.0	...
3470834	  745.0	  589.3	 3306.0	...
3470835	  745.3	  588.8	 3308.0	...
3470836	  745.3	  588.7	 3310.0	...
3470837	  745.3	  588.5	 3312.0	...
3470838	  745.3	  588.4	 3313.0	...
3470839	  745.2	  588.7	 3312.0	...
3470840	  745.1	  589.2	 3311.0	...
3470841	  745.2	  589.6	 3310.0	...
3470842	  745.3	  589.6	 3311.0	...
3470843	  745.4	  589.6	 3310.0	...
3470844	  745.4	  589.6	 3309.0	...
3470845	  745.3	  589.4	 3309.0	...
3470846	  745.2	  589.3	 3309.0	...
3470847	  745.2	  589.2	 3309.0	...
3470848	  745.2	  588.9	 3307.0	...
3470849	  745.2	  588.6	 3306.0	...
3470850	  745.0	  588.2	 3307.0	...
3470851	  744.9	  588.2	 3309.0	...
3470852	  745.0	  588.1	 3306.0	...
3470853	  745.2	  587.9	 3303.0	...
3470854	  745.5	  587.6	 3299.0	...
3470855	  745.6	  587.3	 3301.0	...
3470856	  745.6	  587.5	 3306.0	...
3470857	  745.7	  587.9	 3310.0	...
3470858	  745.8	  588.2	 3312.0	...
3470859	  745.9	  588.2	 3310.0	...
3470860	  746.0	  588.1	 3306.0	...
3470861	  745.9	  588.0	 3305.0	...
3470862	  745.9	  588.0	 3306.0	...
3470863	  745.8	  587.8	 3309.0	...
3470864	  745.8	  587.5	 3309.0	...
3470865	  746.0	  587.2	 3306.0	...
3470866	  746.2	  587.2	 3303.0	...
3470867	  746.4	  587.2	 3303.0	...
3470868	  746.2	  587.2	 3303.0	...
3470869	  745.9	  587.3	 3304.0	...
3470870	  745.6	  587.4	 3305.0	...
3470871	  745.4	  587.6	 3306.0	...
3470872	  745.6	  587.8	 3308.0	...
3470873	  745.9	  588.0	 3306.0	...
3470874	  746.2	  588.2	 3303.0	...
3470875	  746.5	  588.3	 3302.0	...
3470876	  746.9	  588.4	 3303.0	...
3470877	  746.9	  588.5	 3304.0	...
3470878	  746.7	  588.4	 3302.0	...
3470879	  746.6	  588.4	 3302.0	...
3470880	  746.7	  587.7	 3303.0	...
3470881	  746.7	  586.9	 3304.0	...
3470882	  746.8	  586.1	 3303.0	...
3470883	  746.9	  586.0	 3303.0	...
3470884	  746.9	  586.2	 3303.0	...
3470885	  746.9	  586.5	 3303.0	...
3470886	  746.9	  586.9	 3304.0	...
3470887	  746.8	  587.0	 3304.0	...
3470888	  746.8	  587.1	 3304.0	...
3470889	  746.9	  587.3	 3302.0	...
3470890	  747.0	  587.5	 3301.0	...
3470891	  746.8	  587.2	 3300.0	...
3470892	  746.5	  586.7	 3300.0	...
3470893	  746.4	  586.2	 3302.0	...
3470894	  746.6	  586.2	 3303.0	...
3470895	  746.8	  586.2	 3303.0	...
3470896	  746.8	  586.3	 3303.0	...
3470897	  746.7	  586.4	 3303.0	...
3470898	  746.7	  586.5	 3303.0	...
3470899	  746.8	  586.5	 3304.0	...
3470900	  747.0	  586.4	 3306.0	...
3470901	  747.2	  586.6	 3306.0	...
3470902	  747.1	  586.9	 3305.0	...
3470903	  747.0	  587.1	 3304.0	...
3470904	  747.0	  587.2	 3304.0	...
3470905	  747.0	  587.2	 3302.0	...
3470906	  747.1	  587.2	 3300.0	...
3470907	  747.2	  587.3	 3298.0	...
3470908	  747.3	  587.5	 3299.0	...
3470909	  747.3	  587.6	 3300.0	...
3470910	  747.3	  587.7	 3301.0	...
3470911	  747.2	  587.7	 3301.0	...
3470912	  747.2	  587.5	 3302.0	...
3470913	  747.1	  587.2	 3301.0	...
3470914	  747.1	  587.0	 3301.0	...
3470915	  747.2	  586.9	 3302.0	...
3470916	  747.3	  586.9	 3304.0	...
3470917	  747.4	  586.5	 3303.0	...
3470918	  747.5	  586.3	 3302.0	...
3470919	  747.6	  585.7	 3302.0	...
3470920	  747.6	  585.5	 3303.0	...
3470921	  747.7	  585.4	 3304.0	...
3470922	  747.8	  585.6	 3306.0	...
3470923	  747.9	  585.7	 3307.0	...
3470924	  747.9	  585.7	 3309.0	...
3470925	  747.8	  585.7	 3307.0	...
3470926	  747.7	  585.6	 3305.0	...
3470927	  747.5	  585.6	 3301.0	...
3470928	  747.5	  585.5	 3299.0	...
3470929	  747.5	  585.5	 3300.0	...
3470930	  747.6	  585.6	 3303.0	...
3470931	  747.7	  585.7	 3305.0	...
3470932	  747.8	  585.8	 3308.0	...
3470933	  747.8	  586.1	 3309.0	...
3470934	  747.7	  586.5	 3309.0	...
3470935	  747.7	  586.8	 3307.0	...
3470936	  747.7	  586.8	 3305.0	...
3470937	  747.7	  586.9	 3304.0	...
3470938	  747.7	  587.2	 3303.0	...
3470939	  747.7	  587.4	 3304.0	...
3470940	  747.8	  587.3	 3304.0	...
3470941	  747.8	  587.0	 3304.0	...
3470942	  747.7	  586.9	 3303.0	...
3470943	  747.7	  586.7	 3303.0	...
3470944	  747.8	  586.5	 3301.0	...
3470945	  747.9	  586.5	 3301.0	...
3470946	  748.0	  586.9	 3301.0	...
3470947	  748.0	  587.3	 3301.0	...
3470948	  747.9	  587.7	 3301.0	...
3470949	  747.9	  588.0	 3301.0	...
3470950	  747.9	  588.1	 3301.0	...
3470951	  747.9	  587.9	 3300.0	...
3470952	  747.9	  587.6	 3300.0	...
3470953	  747.8	  587.3	 3300.0	...
3470954	  747.8	  587.0	 3300.0	...
3470955	  747.9	  586.6	 3300.0	...
3470956	  748.1	  586.0	 3300.0	...
3470957	  748.3	  585.6	 3300.0	...
3470958	  748.3	  585.2	 3299.0	...
3470959	  748.2	  585.0	 3300.0	...
3470960	  748.2	  584.9	 3302.0	...
3470961	  748.2	  584.9	 3305.0	...
3470962	  748.2	  585.0	 3308.0	...
3470963	  748.2	  585.1	 3309.0	...
3470964	  748.2	  585.2	 3310.0	...
3470965	  748.4	  585.3	 3309.0	...
3470966	  748.7	  585.5	 3308.0	...
3470967	  748.8	  585.7	 3305.0	...
3470968	  748.6	  585.7	 3304.0	...
3470969	  748.7	  585.7	 3303.0	...
3470970	  748.9	  585.8	 3303.0	...
3470971	  749.2	  585.9	 3303.0	...
3470972	  749.3	  585.9	 3304.0	...
3470973	  749.5	  585.8	 3305.0	...
3470974	  749.5	  585.8	 3302.0	...
3470975	  749.4	  585.9	 3299.0	...
3470976	  749.3	  585.9	 3297.0	...
3470977	  749.2	  585.8	 3300.0	...
3470978	  749.1	  585.6	 3302.0	...
3470979	  749.0	  585.4	 3304.0	...
3470980	  749.1	  585.4	 3305.0	...
3470981	  749.2	  585.0	 3305.0	...
3470982	  749.2	  584.6	 3305.0	...
3470983	  749.2	  584.3	 3304.0	...
3470984	  749.2	  584.5	 3303.0	...
3470985	  749.3	  584.8	 3301.0	...
3470986	  749.3	  584.8	 3298.0	...
3470987	  749.4	  584.7	 3298.0	...
3470988	  749.5	  584.6	 3299.0	...
3470989	  749.6	  584.6	 3299.0	...
3470990	  749.7	  584.7	 3298.0	...
3470991	  749.7	  584.7	 3298.0	...
3470992	  749.7	  584.8	 3298.0	...
3470993	  749.7	  584.7	 3299.0	...
3470994	  749.6	  584.6	 3299.0	...
3470995	  749.7	  584.5	 3300.0	...
3470996	  749.7	  584.5	 3299.0	...
3470997	  749.7	  584.5	 3299.0	...
3470998	  749.7	  584.8	 3299.0	...
3470999	  749.7	  585.1	 3299.0	...
3471000	  749.7	  585.4	 3299.0	...
3471001	  750.0	  585.1	 3301.0	...
3471002	  750.3	  584.8	 3303.0	...
3471003	  750.6	  584.2	 3304.0	...
3471004	  750.6	  584.0	 3305.0	...
3471005	  750.5	  583.9	 3305.0	...
3471006	  750.4	  584.6	 3305.0	...
3471007	  750.3	  585.2	 3304.0	...
3471008	  750.3	  585.8	 3305.0	...
3471009	  750.4	  585.8	 3305.0	...
3471010	  750.5	  585.8	 3306.0	...
3471011	  750.7	  585.8	 3306.0	...
3471012	  750.7	  586.0	 3306.0	...
3471013	  750.7	  586.2	 3307.0	...
3471014	  750.6	  585.9	 3307.0	...
3471015	  750.5	  585.5	 3306.0	...
3471016	  750.5	  585.1	 3304.0	...
3471017	  750.5	  585.2	 3303.0	...
3471018	  750.5	  585.4	 3303.0	...
3471019	  750.6	  585.4	 3304.0	...
3471020	  750.8	  585.4	 3304.0	...
3471021	  750.9	  585.3	 3304.0	...
3471022	  751.0	  585.1	 3305.0	...
3471023	  751.0	  584.9	 3304.0	...
3471024	  751.1	  584.8	 3304.0	...
3471025	  750.8	  584.9	 3304.0	...
3471026	  750.5	  585.0	 3304.0	...
3471027	  750.2	  585.1	 3304.0	...
3471028	  750.0	  585.1	 3304.0	...
3471029	  749.9	  585.0	 3305.0	...
3471030	  749.8	  584.7	 3302.0	...
3471031	  750.4	  584.5	 3299.0	...
3471032	  750.9	  584.4	 3297.0	...
3471033	  751.0	  584.6	 3297.0	...
3471034	  750.8	  584.9	 3297.0	...
MSG	3471035 0000 _ Number On
3471035	  750.6	  585.1	 3296.0	...
3471036	  750.4	  585.3	 3295.0	...
3471037	  750.3	  585.3	 3295.0	...
3471038	  750.4	  585.1	 3294.0	...
3471039	  750.7	  584.8	 3295.0	...
3471040	  750.8	  584.6	 3296.0	...
3471041	  750.6	  584.6	 3296.0	...
3471042	  750.3	  584.5	 3295.0	...
3471043	  750.2	  584.5	 3294.0	...
3471044	  750.2	  584.9	 3294.0	...
3471045	  750.3	  585.3	 3295.0	...
3471046	  750.5	  585.7	 3296.0	...
3471047	  750.9	  585.7	 3296.0	...
3471048	  751.1	  585.2	 3295.0	...
3471049	  751.1	  584.3	 3293.0	...
3471050	  751.1	  583.4	 3291.0	...
3471051	  751.1	  583.6	 3293.0	...
3471052	  751.0	  584.2	 3296.0	...
3471053	  750.8	  584.9	 3298.0	...
3471054	  750.5	  585.0	 3298.0	...
3471055	  750.5	  585.1	 3296.0	...
3471056	  750.7	  585.3	 3295.0	...
3471057	  750.8	  585.5	 3294.0	...
3471058	  750.7	  585.9	 3294.0	...
3471059	  750.6	  586.1	 3294.0	...
3471060	  750.5	  586.3	 3297.0	...
3471061	  750.5	  586.4	 3299.0	...
3471062	  750.6	  586.0	 3300.0	...
3471063	  750.8	  585.3	 3298.0	...
3471064	  750.9	  584.5	 3296.0	...
3471065	  751.1	  585.0	 3297.0	...
3471066	  751.1	  585.7	 3299.0	...
3471067	  751.0	  585.8	 3301.0	...
3471068	  750.8	  585.2	 3303.0	...
3471069	  750.9	  584.6	 3305.0	...
3471070	  751.2	  584.5	 3305.0	...
3471071	  751.5	  584.5	 3301.0	...
3471072	  751.5	  584.5	 3297.0	...
3471073	  751.6	  584.4	 3296.0	...
3471074	  751.6	  584.3	 3298.0	...
3471075	  751.7	  584.2	 3301.0	...
3471076	  751.8	  584.3	 3301.0	...
3471077	  752.0	  584.9	 3300.0	...
3471078	  752.0	  585.4	 3299.0	...
3471079	  751.9	  585.9	 3300.0	...
3471080	  751.8	  585.8	 3302.0	...
3471081	  751.7	  585.6	 3304.0	...
3471082	  751.7	  585.4	 3304.0	...
3471083	  751.6	  585.4	 3303.0	...
3471084	  751.4	  584.9	 3303.0	...
3471085	  751.5	  584.2	 3302.0	...
3471086	  751.7	  583.3	 3302.0	...
3471087	  752.0	  583.3	 3302.0	...
3471088	  752.0	  583.6	 3303.0	...
3471089	  752.0	  584.1	 3305.0	...
3471090	  752.1	  584.3	 3306.0	...
3471091	  752.2	  584.3	 3307.0	...
3471092	  752.2	  584.5	 3308.0	...
3471093	  752.3	  584.8	 3308.0	...
3471094	  752.5	  585.1	 3308.0	...
3471095	  752.7	  585.2	 3307.0	...
3471096	  753.0	  585.3	 3306.0	...
3471097	  753.1	  585.4	 3307.0	...
3471098	  753.4	  585.5	 3308.0	...
3471099	  753.4	  585.6	 3307.0	...
3471100	  753.2	  585.5	 3309.0	...
3471101	  752.9	  585.4	 3312.0	...
3471102	  752.7	  585.9	 3316.0	...
3471103	  752.9	  586.4	 3318.0	...
3471104	  753.1	  586.8	 3319.0	...
3471105	  753.1	  586.5	 3318.0	...
3471106	  753.0	  586.1	 3316.0	...
3471107	  752.9	  585.9	 3314.0	...
3471108	  752.8	  585.9	 3313.0	...
3471109	  752.8	  586.0	 3312.0	...
3471110	  752.9	  586.1	 3312.0	...
3471111	  752.9	  586.3	 3312.0	...
3471112	  753.0	  586.5	 3312.0	...
3471113	  753.1	  586.5	 3313.0	...
3471114	  753.3	  586.4	 3313.0	...
3471115	  753.4	  586.2	 3313.0	...
3471116	  753.4	  585.9	 3312.0	...
3471117	  753.4	  585.7	 3312.0	...
3471118	  753.4	  585.7	 3312.0	...
3471119	  753.5	  585.8	 3313.0	...
3471120	  753.6	  585.9	 3313.0	...
3471121	  753.7	  586.4	 3312.0	...
3471122	  753.6	  586.8	 3312.0	...
3471123	  753.6	  587.2	 3312.0	...
3471124	  753.6	  587.2	 3313.0	...
3471125	  753.7	  587.0	 3313.0	...
3471126	  753.8	  586.7	 3314.0	...
3471127	  754.1	  586.3	 3315.0	...
3471128	  754.2	  586.2	 3314.0	...
3471129	  754.2	  586.2	 3312.0	...
3471130	  754.0	  586.2	 3309.0	...
3471131	  753.9	  586.1	 3308.0	...
3471132	  754.0	  586.0	 3308.0	...
3471133	  754.4	  586.4	 3309.0	...
3471134	  754.6	  586.9	 3311.0	...
3471135	  754.8	  587.4	 3312.0	...
3471136	  754.7	  587.2	 3314.0	...
3471137	  754.7	  587.0	 3315.0	...
3471138	  754.7	  586.8	 3317.0	...
3471139	  754.7	  587.1	 3319.0	...
3471140	  754.8	  587.2	 3320.0	...
3471141	  754.8	  587.0	 3320.0	...
3471142	  754.7	  586.5	 3319.0	...
3471143	  754.6	  586.0	 3317.0	...
3471144	  754.4	  585.8	 3315.0	...
3471145	  754.3	  585.6	 3315.0	...
3471146	  754.4	  585.4	 3313.0	...
3471147	  754.3	  585.2	 3311.0	...
3471148	  754.2	  585.1	 3309.0	...
3471149	  754.4	  584.8	 3308.0	...
3471150	  754.7	  584.6	 3307.0	...
3471151	  755.0	  584.6	 3306.0	...
3471152	  755.0	  584.8	 3310.0	...
3471153	  755.0	  585.0	 3314.0	...
3471154	  755.0	  585.3	 3318.0	...
3471155	  755.1	  585.7	 3317.0	...
3471156	  755.1	  585.6	 3315.0	...
3471157	  755.0	  585.2	 3313.0	...
3471158	  755.1	  585.0	 3311.0	...
3471159	  755.2	  585.5	 3309.0	...
3471160	  755.4	  585.9	 3306.0	...
3471161	  755.3	  586.0	 3304.0	...
3471162	  755.0	  586.0	 3305.0	...
3471163	  754.9	  586.0	 3306.0	...
3471164	  755.0	  586.0	 3307.0	...
3471165	  755.0	  586.1	 3307.0	...
3471166	  755.0	  586.1	 3307.0	...
3471167	  754.9	  586.2	 3307.0	...
3471168	  754.9	  586.1	 3306.0	...
3471169	  754.9	  586.0	 3303.0	...
3471170	  755.0	  585.8	 3300.0	...
3471171	  755.1	  585.8	 3302.0	...
3471172	  755.1	  586.0	 3306.0	...
3471173	  754.9	  586.3	 3308.0	...
3471174	  754.9	  586.5	 3305.0	...
3471175	  754.8	  586.5	 3301.0	...
3471176	  755.1	  586.4	 3299.0	...
3471177	  755.4	  586.4	 3301.0	...
3471178	  755.6	  586.3	 3304.0	...
3471179	  755.7	  586.2	 3307.0	...
3471180	  755.8	  586.2	 3307.0	...
3471181	  755.9	  586.2	 3304.0	...
3471182	  755.8	  586.2	 3301.0	...
3471183	  755.8	  586.2	 3298.0	...
3471184	  755.8	  586.3	 3298.0	...
3471185	  755.8	  586.4	 3298.0	...
3471186	  755.8	  586.6	 3298.0	...
3471187	  755.9	  586.6	 3299.0	...
3471188	  756.0	  586.6	 3298.0	...
3471189	  756.1	  586.6	 3298.0	...
3471190	  756.1	  586.6	 3298.0	...
3471191	  756.1	  586.6	 3296.0	...
3471192	  756.1	  586.5	 3295.0	...
3471193	  756.1	  586.4	 3294.0	...
3471194	  756.3	  586.3	 3294.0	...
3471195	  756.5	  586.5	 3295.0	...
3471196	  756.7	  586.7	 3296.0	...
3471197	  756.6	  586.9	 3298.0	...
3471198	  756.1	  586.7	 3299.0	...
3471199	  755.6	  586.5	 3299.0	...
3471200	  755.2	  586.2	 3299.0	...
3471201	  755.3	  586.1	 3299.0	...
3471202	  755.5	  586.3	 3299.0	...
3471203	  755.6	  586.5	 3299.0	...
3471204	  756.0	  586.6	 3299.0	...
3471205	  756.4	  586.4	 3295.0	...
3471206	  756.6	  586.3	 3291.0	...
3471207	  756.5	  586.4	 3288.0	...
3471208	  756.4	  586.3	 3289.0	...
3471209	  756.5	  586.1	 3290.0	...
3471210	  756.6	  586.3	 3290.0	...
3471211	  756.7	  586.6	 3291.0	...
3471212	  756.8	  586.8	 3292.0	...
3471213	  756.8	  586.7	 3293.0	...
3471214	  756.7	  586.7	 3293.0	...
3471215	  756.5	  586.3	 3293.0	...
3471216	  756.3	  586.0	 3294.0	...
3471217	  756.3	  585.6	 3295.0	...
3471218	  756.4	  585.7	 3295.0	...
3471219	  756.4	  585.8	 3295.0	...
3471220	  756.4	  585.9	 3291.0	...
3471221	  756.7	  585.8	 3288.0	...
3471222	  757.0	  586.0	 3285.0	...
3471223	  757.1	  586.3	 3284.0	...
3471224	  757.0	  586.6	 3288.0	...
3471225	  756.8	  586.8	 3293.0	...
3471226	  756.9	  587.0	 3296.0	...
3471227	  757.0	  587.2	 3295.0	...
3471228	  757.2	  587.4	 3294.0	...
3471229	  757.2	  587.6	 3293.0	...
3471230	  757.3	  587.7	 3292.0	...
3471231	  757.3	  587.7	 3291.0	...
3471232	  757.3	  587.7	 3288.0	...
3471233	  757.3	  587.6	 3284.0	...
3471234	  757.1	  587.5	 3280.0	...
3471235	  757.0	  587.5	 3278.0	...
3471236	  756.9	  587.7	 3276.0	...
3471237	  757.0	  588.3	 3275.0	...
3471238	  757.1	  588.9	 3273.0	...
3471239	  756.9	  589.1	 3271.0	...
3471240	  756.5	  588.7	 3271.0	...
3471241	  755.9	  588.6	 3272.0	...
3471242	  754.7	  589.0	 3275.0	...
3471243	  753.3	  589.5	 3277.0	...
3471244	  752.2	  589.8	 3279.0	...
3471245	  750.8	  589.0	 3279.0	...
3471246	  749.5	  588.2	 3280.0	...
3471247	  747.4	  587.5	 3279.0	...
3471248	  746.2	  587.5	 3277.0	...
3471249	  744.7	  587.3	 3274.0	...
3471250	  743.0	  586.6	 3274.0	...
3471251	  741.7	  586.1	 3272.0	...
3471252	  740.7	  585.2	 3271.0	...
3471253	  740.3	  584.6	 3269.0	...
3471254	  739.9	  584.0	 3268.0	...
3471255	  739.7	  584.0	 3268.0	...
3471256	  739.9	  583.9	 3267.0	...
3471257	  740.1	  583.9	 3267.0	...
3471258	  740.8	  583.6	 3267.0	...
3471259	  741.9	  583.6	 3266.0	...
3471260	  743.6	  583.4	 3267.0	...
3471261	  745.2	  583.4	 3268.0	...
3471262	  746.4	  583.2	 3266.0	...
3471263	  747.0	  583.1	 3263.0	...
3471264	  747.8	  583.2	 3263.0	...
3471265	  748.5	  583.4	 3266.0	...
3471266	  748.9	  583.6	 3266.0	...
3471267	  748.9	  584.0	 3263.0	...
3471268	  748.9	  584.4	 3260.0	...
3471269	  749.1	  584.7	 3261.0	...
3471270	  749.5	  584.7	 3262.0	...
3471271	  749.8	  584.5	 3262.0	...
3471272	  749.9	  584.4	 3260.0	...
3471273	  749.7	  584.2	 3258.0	...
3471274	  749.4	  584.3	 3257.0	...
3471275	  749.2	  584.8	 3259.0	...
3471276	  749.1	  585.3	 3261.0	...
3471277	  749.0	  585.6	 3263.0	...
3471278	  749.0	  585.4	 3263.0	...
3471279	  749.0	  585.2	 3260.0	...
3471280	  749.0	  585.2	 3258.0	...
3471281	  748.8	  585.4	 3256.0	...
3471282	  748.6	  585.4	 3256.0	...
3471283	  748.4	  585.4	 3258.0	...
3471284	  748.4	  585.5	 3258.0	...
3471285	  748.4	  585.8	 3259.0	...
3471286	  748.4	  586.0	 3260.0	...
3471287	  748.2	  586.3	 3261.0	...
3471288	  747.7	  586.5	 3260.0	...
3471289	  747.2	  586.1	 3254.0	...
3471290	  747.0	  585.7	 3248.0	...
3471291	  747.1	  585.3	 3246.0	...
3471292	  747.4	  585.4	 3249.0	...
3471293	  747.6	  585.4	 3252.0	...
3471294	  747.8	  585.4	 3251.0	...
3471295	  747.7	  585.6	 3252.0	...
3471296	  747.5	  585.8	 3254.0	...
3471297	  747.3	  586.0	 3256.0	...
3471298	  747.4	  586.0	 3255.0	...
3471299	  747.3	  586.0	 3255.0	...
3471300	  747.3	  585.5	 3254.0	...
3471301	  747.3	  585.0	 3251.0	...
3471302	  747.3	  584.7	 3249.0	...
3471303	  747.2	  584.9	 3247.0	...
3471304	  747.0	  585.0	 3247.0	...
3471305	  747.0	  584.9	 3246.0	...
3471306	  747.0	  585.0	 3246.0	...
3471307	  747.0	  585.3	 3246.0	...
3471308	  747.2	  586.0	 3246.0	...
3471309	  747.4	  586.5	 3246.0	...
3471310	  747.6	  586.8	 3246.0	...
3471311	  747.7	  587.0	 3246.0	...
3471312	  747.7	  587.3	 3247.0	...
3471313	  748.0	  587.3	 3250.0	...
3471314	  748.5	  587.1	 3252.0	...
3471315	  748.7	  586.8	 3253.0	...
3471316	  748.5	  586.8	 3250.0	...
3471317	  748.4	  586.8	 3247.0	...
3471318	  748.5	  586.5	 3244.0	...
3471319	  748.6	  586.3	 3243.0	...
3471320	  748.8	  586.0	 3243.0	...
3471321	  748.9	  586.1	 3242.0	...
3471322	  749.0	  586.2	 3240.0	...
3471323	  748.9	  586.3	 3238.0	...
3471324	  749.1	  586.5	 3237.0	...
3471325	  749.2	  586.6	 3237.0	...
3471326	  749.2	  586.6	 3240.0	...
3471327	  748.8	  586.7	 3243.0	...
3471328	  748.4	  586.7	 3244.0	...
3471329	  748.0	  586.7	 3243.0	...
3471330	  747.9	  586.7	 3242.0	...
3471331	  747.8	  586.7	 3241.0	...
3471332	  748.2	  586.9	 3240.0	...
3471333	  748.6	  587.0	 3238.0	...
3471334	  749.1	  587.1	 3237.0	...
3471335	  749.2	  587.1	 3235.0	...
3471336	  749.4	  587.0	 3234.0	...
3471337	  749.7	  586.7	 3237.0	...
3471338	  750.0	  586.2	 3240.0	...
3471339	  750.0	  585.9	 3244.0	...
3471340	  749.7	  585.8	 3244.0	...
3471341	  749.4	  586.0	 3245.0	...
3471342	  749.3	  586.2	 3245.0	...
3471343	  749.5	  586.1	 3244.0	...
3471344	  749.5	  585.9	 3243.0	...
3471345	  749.4	  585.9	 3241.0	...
3471346	  749.5	  586.1	 3241.0	...
3471347	  749.6	  586.4	 3241.0	...
MSG	3471348 0000 _ Number Off
3471348	  749.8	  586.7	 3241.0	...
3471349	  749.8	  587.0	 3242.0	...
3471350	  749.8	  587.1	 3240.0	...
3471351	  750.1	  587.1	 3237.0	...
3471352	  750.4	  587.0	 3234.0	...
3471353	  750.6	  587.0	 3235.0	...
3471354	  750.5	  587.2	 3233.0	...
3471355	  750.3	  587.4	 3231.0	...
3471356	  750.2	  587.5	 3230.0	...
3471357	  750.2	  587.3	 3229.0	...
3471358	  750.3	  586.9	 3228.0	...
3471359	  750.4	  586.5	 3227.0	...
3471360	  750.5	  586.3	 3228.0	...
3471361	  750.6	  586.4	 3230.0	...
3471362	  750.7	  586.5	 3232.0	...
3471363	  750.8	  586.7	 3231.0	...
3471364	  750.9	  587.0	 3230.0	...
3471365	  750.8	  586.7	 3228.0	...
3471366	  750.8	  586.3	 3229.0	...
3471367	  750.8	  585.9	 3231.0	...
3471368	  750.7	  585.8	 3232.0	...
3471369	  750.7	  586.3	 3233.0	...
3471370	  750.6	  586.8	 3233.0	...
3471371	  750.6	  587.1	 3231.0	...
3471372	  750.4	  587.1	 3229.0	...
3471373	  750.2	  587.1	 3228.0	...
3471374	  750.0	  587.3	 3229.0	...
3471375	  749.9	  587.3	 3229.0	...
3471376	  750.3	  587.2	 3230.0	...
3471377	  750.8	  587.1	 3232.0	...
3471378	  751.4	  587.0	 3234.0	...
3471379	  751.6	  587.0	 3237.0	...
3471380	  751.6	  587.0	 3237.0	...
3471381	  751.4	  587.0	 3237.0	...
3471382	  751.2	  587.0	 3238.0	...
3471383	  751.2	  586.9	 3238.0	...
3471384	  751.2	  586.9	 3237.0	...
3471385	  751.2	  587.2	 3236.0	...
3471386	  751.1	  587.5	 3235.0	...
3471387	  751.0	  587.8	 3235.0	...
3471388	  751.2	  587.9	 3234.0	...
3471389	  751.5	  587.7	 3231.0	...
3471390	  751.9	  587.4	 3230.0	...
3471391	  751.9	  587.1	 3228.0	...
3471392	  751.9	  587.0	 3228.0	...
3471393	  752.0	  587.0	 3229.0	...
3471394	  752.0	  587.1	 3232.0	...
3471395	  751.8	  587.2	 3231.0	...
3471396	  751.7	  587.2	 3228.0	...
3471397	  751.5	  587.3	 3225.0	...
3471398	  751.5	  587.5	 3225.0	...
3471399	  751.5	  587.8	 3225.0	...
3471400	  751.3	  588.2	 3225.0	...
3471401	  751.3	  588.3	 3225.0	...
3471402	  751.2	  588.5	 3225.0	...
3471403	  751.1	  588.6	 3226.0	...
3471404	  751.1	  588.4	 3227.0	...
3471405	  751.1	  588.2	 3229.0	...
3471406	  751.0	  587.9	 3229.0	...
3471407	  751.5	  587.8	 3230.0	...
3471408	  752.0	  587.8	 3227.0	...
3471409	  752.5	  587.7	 3225.0	...
3471410	  752.4	  587.8	 3223.0	...
3471411	  752.4	  587.8	 3224.0	...
3471412	  752.3	  587.9	 3225.0	...
3471413	  752.3	  588.0	 3226.0	...
3471414	  752.3	  588.2	 3226.0	...
3471415	  752.3	  588.4	 3226.0	...
3471416	  752.3	  588.6	 3225.0	...
3471417	  752.2	  588.2	 3223.0	...
3471418	  752.0	  587.8	 3222.0	...
3471419	  752.0	  587.4	 3220.0	...
3471420	  752.0	  587.4	 3219.0	...
3471421	  752.0	  587.7	 3222.0	...
3471422	  752.0	  588.0	 3225.0	...
3471423	  752.1	  588.5	 3227.0	...
3471424	  752.3	  588.7	 3224.0	...
3471425	  752.6	  588.8	 3222.0	...
3471426	  752.8	  588.8	 3220.0	...
3471427	  753.0	  588.7	 3220.0	...
3471428	  753.1	  588.7	 3221.0	...
3471429	  753.2	  588.8	 3221.0	...
3471430	  753.2	  589.0	 3222.0	...
3471431	  753.2	  588.8	 3222.0	...
3471432	  753.1	  588.5	 3223.0	...
3471433	  753.0	  588.2	 3221.0	...
3471434	  752.9	  588.2	 3217.0	...
3471435	  753.1	  588.1	 3213.0	...
3471436	  753.6	  587.9	 3212.0	...
3471437	  754.1	  587.6	 3213.0	...
3471438	  754.3	  587.4	 3215.0	...
3471439	  754.3	  587.5	 3218.0	...
3471440	  754.2	  587.7	 3220.0	...
3471441	  754.1	  587.9	 3218.0	...
3471442	  754.1	  588.1	 3217.0	...
3471443	  753.8	  588.2	 3215.0	...
3471444	  753.6	  588.3	 3215.0	...
3471445	  753.4	  588.4	 3215.0	...
3471446	  753.5	  588.4	 3217.0	...
3471447	  753.6	  588.4	 3219.0	...
3471448	  753.6	  588.5	 3218.0	...
3471449	  753.6	  588.6	 3216.0	...
3471450	  753.7	  588.7	 3215.0	...
3471451	  753.7	  588.8	 3218.0	...
3471452	  753.5	  588.8	 3220.0	...
3471453	  753.4	  588.7	 3220.0	...
3471454	  753.3	  588.4	 3217.0	...
3471455	  753.3	  588.2	 3214.0	...
3471456	  753.3	  588.1	 3214.0	...
3471457	  753.2	  588.3	 3215.0	...
3471458	  753.1	  588.4	 3217.0	...
3471459	  753.1	  588.4	 3217.0	...
3471460	  753.2	  588.3	 3218.0	...
3471461	  753.3	  589.0	 3218.0	...
3471462	  753.5	  589.7	 3218.0	...
3471463	  753.6	  590.0	 3217.0	...
3471464	  753.6	  589.7	 3217.0	...
3471465	  753.6	  589.4	 3218.0	...
3471466	  753.1	  589.5	 3217.0	...
3471467	  752.5	  589.5	 3216.0	...
3471468	  751.9	  589.8	 3214.0	...
3471469	  751.2	  590.2	 3213.0	...
3471470	  750.1	  590.6	 3212.0	...
3471471	  748.4	  590.7	 3211.0	...
3471472	  747.0	  590.8	 3209.0	...
EFIX R   3470774	3471472	699	  750.1	  586.6	   3281
SSACC R  3471473
3471473	  745.7	  590.6	 3207.0	...
3471474	  743.8	  590.4	 3204.0	...
3471475	  742.1	  590.2	 3202.0	...
3471476	  740.4	  590.4	 3201.0	...
3471477	  739.5	  590.3	 3202.0	...
3471478	  737.8	  590.1	 3203.0	...
3471479	  736.1	  589.8	 3205.0	...
3471480	  733.9	  589.0	 3208.0	...
3471481	  732.2	  588.2	 3211.0	...
3471482	  730.0	  587.7	 3213.0	...
ESACC R  3471473	3471482	10	  745.7	  590.6	  730.0	  587.7	   0.34	     37
SFIX R   3471483
3471483	  728.8	  587.7	 3212.0	...
3471484	  727.0	  587.5	 3210.0	...
3471485	  726.1	  587.1	 3207.0	...
3471486	  725.0	  587.0	 3207.0	...
3471487	  724.7	  587.0	 3208.0	...
3471488	  724.5	  587.2	 3210.0	...
3471489	  724.4	  586.9	 3212.0	...
3471490	  724.0	  586.5	 3212.0	...
3471491	  723.7	  585.8	 3213.0	...
3471492	  723.5	  585.6	 3215.0	...
3471493	  723.8	  585.9	 3216.0	...
3471494	  724.1	  586.3	 3215.0	...
3471495	  724.6	  586.7	 3215.0	...
3471496	  724.9	  586.6	 3213.0	...
3471497	  725.5	  586.2	 3212.0	...
3471498	  725.9	  585.8	 3210.0	...
3471499	  726.5	  585.9	 3207.0	...
3471500	  726.9	  586.3	 3203.0	...
3471501	  727.4	  586.7	 3199.0	...
3471502	  727.6	  587.1	 3202.0	...
3471503	  727.9	  587.4	 3205.0	...
3471504	  728.3	  587.5	 3205.0	...
3471505	  728.8	  587.3	 3202.0	...
3471506	  729.2	  587.4	 3200.0	...
3471507	  729.7	  587.6	 3202.0	...
3471508	  730.0	  587.9	 3204.0	...
3471509	  730.6	  588.2	 3205.0	...
3471510	  731.1	  588.4	 3205.0	...
3471511	  731.5	  588.9	 3205.0	...
3471512	  731.5	  589.2	 3204.0	...
3471513	  731.5	  589.3	 3204.0	...
3471514	  731.4	  589.4	 3204.0	...
3471515	  731.0	  589.4	 3203.0	...
3471516	  730.6	  589.2	 3201.0	...
3471517	  730.2	  588.9	 3200.0	...
3471518	  730.1	  588.5	 3199.0	...
3471519	  730.0	  588.7	 3199.0	...
3471520	  729.7	  589.1	 3199.0	...
3471521	  729.4	  589.5	 3200.0	...
3471522	  729.1	  589.3	 3200.0	...
3471523	  729.0	  588.9	 3201.0	...
3471524	  728.8	  588.6	 3202.0	...
3471525	  728.5	  588.7	 3202.0	...
3471526	  728.2	  588.7	 3202.0	...
3471527	  728.2	  588.7	 3202.0	...
3471528	  728.3	  588.7	 3202.0	...
3471529	  728.5	  588.6	 3201.0	...
3471530	  728.6	  588.5	 3200.0	...
3471531	  728.6	  588.6	 3200.0	...
3471532	  728.6	  588.8	 3199.0	...
3471533	  728.7	  589.1	 3198.0	...
3471534	  728.9	  589.2	 3198.0	...
3471535	  728.8	  589.2	 3198.0	...
3471536	  728.4	  589.2	 3202.0	...
3471537	  728.0	  589.2	 3205.0	...
3471538	  727.8	  589.3	 3206.0	...
3471539	  727.9	  589.3	 3205.0	...
3471540	  728.2	  589.4	 3204.0	...
3471541	  728.5	  589.7	 3202.0	...
3471542	  728.4	  589.9	 3199.0	...
3471543	  728.5	  590.1	 3197.0	...
3471544	  728.7	  590.1	 3197.0	...
3471545	  728.9	  590.0	 3198.0	...
3471546	  729.1	  590.0	 3200.0	...
3471547	  729.1	  590.1	 3203.0	...
3471548	  729.0	  590.0	 3206.0	...
3471549	  728.9	  589.7	 3204.0	...
3471550	  728.8	  589.5	 3202.0	...
3471551	  728.9	  589.4	 3200.0	...
3471552	  729.2	  589.6	 3201.0	...
3471553	  729.5	  589.7	 3199.0	...
3471554	  729.5	  589.8	 3197.0	...
3471555	  729.4	  590.1	 3196.0	...
3471556	  729.4	  590.3	 3196.0	...
3471557	  729.5	  590.0	 3196.0	...
3471558	  729.5	  589.5	 3196.0	...
3471559	  729.4	  589.1	 3195.0	...
3471560	  729.3	  589.5	 3194.0	...
3471561	  729.3	  589.9	 3193.0	...
3471562	  729.5	  590.1	 3192.0	...
3471563	  729.7	  590.0	 3192.0	...
3471564	  729.6	  589.6	 3192.0	...
3471565	  729.2	  589.5	 3192.0	...
3471566	  729.1	  589.5	 3194.0	...
3471567	  729.3	  589.6	 3195.0	...
3471568	  729.4	  589.8	 3196.0	...
3471569	  729.4	  590.2	 3196.0	...
3471570	  729.4	  590.4	 3195.0	...
3471571	  729.5	  590.4	 3195.0	...
3471572	  729.8	  590.2	 3196.0	...
3471573	  729.9	  590.3	 3196.0	...
3471574	  730.0	  590.6	 3194.0	...
3471575	  730.2	  590.8	 3192.0	...
3471576	  730.4	  590.6	 3190.0	...
3471577	  730.4	  590.4	 3190.0	...
3471578	  730.3	  590.3	 3191.0	...
3471579	  730.2	  590.4	 3192.0	...
3471580	  730.2	  590.5	 3192.0	...
3471581	  729.8	  590.6	 3192.0	...
3471582	  729.5	  590.7	 3190.0	...
3471583	  729.7	  591.1	 3189.0	...
3471584	  730.3	  591.5	 3189.0	...
3471585	  730.9	  591.8	 3189.0	...
3471586	  730.9	  591.7	 3190.0	...
3471587	  730.8	  591.3	 3190.0	...
3471588	  730.7	  590.9	 3188.0	...
3471589	  730.5	  590.4	 3186.0	...
3471590	  730.5	  590.3	 3185.0	...
3471591	  730.6	  590.1	 3187.0	...
3471592	  730.5	  590.1	 3188.0	...
3471593	  730.4	  590.1	 3188.0	...
3471594	  730.3	  590.0	 3188.0	...
3471595	  730.4	  590.1	 3189.0	...
3471596	  730.6	  590.3	 3189.0	...
3471597	  730.8	  590.7	 3189.0	...
3471598	  730.8	  591.0	 3190.0	...
3471599	  730.9	  591.4	 3189.0	...
3471600	  731.0	  591.8	 3187.0	...
3471601	  731.4	  592.1	 3185.0	...
3471602	  732.2	  592.3	 3185.0	...
3471603	  733.1	  592.4	 3188.0	...
3471604	  734.1	  592.5	 3190.0	...
3471605	  735.9	  592.4	 3188.0	...
EFIX R   3471483	3471605	123	  729.1	  589.3	   3199
SSACC R  3471606
3471606	  737.8	  592.2	 3187.0	...
3471607	  739.8	  591.9	 3184.0	...
3471608	  741.0	  592.4	 3183.0	...
3471609	  743.0	  592.8	 3182.0	...
3471610	  744.7	  593.1	 3182.0	...
3471611	  746.7	  592.8	 3181.0	...
3471612	  748.9	  592.4	 3180.0	...
3471613	  751.0	  592.0	 3177.0	...
3471614	  753.1	  591.7	 3175.0	...
ESACC R  3471606	3471614	9	  737.8	  592.2	  753.1	  591.7	   0.33	     40
SFIX R   3471615
3471615	  754.3	  591.7	 3175.0	...
3471616	  755.5	  591.8	 3177.0	...
3471617	  756.3	  591.8	 3179.0	...
3471618	  756.9	  591.4	 3180.0	...
3471619	  757.2	  591.0	 3181.0	...
3471620	  757.0	  590.8	 3182.0	...
3471621	  756.8	  590.7	 3180.0	...
3471622	  756.6	  590.5	 3178.0	...
3471623	  756.0	  590.4	 3176.0	...
3471624	  755.4	  590.5	 3176.0	...
3471625	  754.8	  590.8	 3176.0	...
3471626	  754.5	  591.1	 3176.0	...
3471627	  754.2	  591.5	 3176.0	...
3471628	  753.9	  591.6	 3176.0	...
3471629	  753.6	  591.5	 3176.0	...
3471630	  753.0	  591.2	 3176.0	...
3471631	  752.4	  591.0	 3176.0	...
3471632	  752.1	  591.0	 3176.0	...
3471633	  752.1	  591.1	 3176.0	...
3471634	  752.0	  590.6	 3176.0	...
3471635	  751.9	  590.2	 3177.0	...
3471636	  751.8	  590.0	 3176.0	...
3471637	  751.6	  590.4	 3175.0	...
3471638	  751.3	  590.8	 3173.0	...
3471639	  751.2	  591.1	 3170.0	...
3471640	  751.2	  591.2	 3168.0	...
3471641	  751.3	  591.3	 3168.0	...
3471642	  751.3	  591.3	 3171.0	...
3471643	  751.3	  591.2	 3172.0	...
3471644	  751.4	  591.0	 3170.0	...
3471645	  751.8	  590.7	 3168.0	...
3471646	  752.2	  590.7	 3170.0	...
3471647	  752.5	  591.0	 3173.0	...
3471648	  752.7	  591.3	 3172.0	...
3471649	  753.3	  591.2	 3168.0	...
3471650	  753.8	  591.3	 3165.0	...
3471651	  754.3	  591.3	 3165.0	...
3471652	  754.4	  591.3	 3166.0	...
3471653	  754.4	  591.2	 3169.0	...
3471654	  754.4	  591.2	 3172.0	...
3471655	  754.5	  591.1	 3170.0	...
3471656	  754.8	  590.9	 3166.0	...
3471657	  755.0	  591.0	 3162.0	...
3471658	  754.9	  591.2	 3166.0	...
3471659	  754.8	  591.4	 3170.0	...
3471660	  754.8	  591.3	 3171.0	...
3471661	  754.8	  591.4	 3170.0	...
3471662	  754.8	  591.5	 3170.0	...
3471663	  754.7	  591.4	 3168.0	...
3471664	  754.8	  591.2	 3166.0	...
3471665	  755.0	  591.0	 3164.0	...
3471666	  755.1	  591.0	 3165.0	...
3471667	  755.2	  590.9	 3164.0	...
3471668	  755.2	  590.8	 3161.0	...
3471669	  755.2	  590.9	 3159.0	...
3471670	  755.4	  591.2	 3160.0	...
3471671	  755.6	  591.6	 3161.0	...
3471672	  755.6	  591.7	 3162.0	...
3471673	  755.5	  591.9	 3163.0	...
3471674	  755.4	  592.3	 3166.0	...
3471675	  755.4	  592.7	 3168.0	...
3471676	  755.4	  592.9	 3166.0	...
3471677	  755.5	  592.7	 3163.0	...
3471678	  755.5	  592.5	 3161.0	...
3471679	  755.6	  592.4	 3162.0	...
3471680	  755.6	  592.4	 3163.0	...
3471681	  755.8	  592.5	 3162.0	...
3471682	  756.0	  592.5	 3162.0	...
3471683	  756.1	  592.5	 3162.0	...
3471684	  756.1	  592.4	 3160.0	...
3471685	  755.7	  592.4	 3159.0	...
3471686	  755.3	  592.4	 3159.0	...
3471687	  755.1	  592.5	 3160.0	...
3471688	  755.1	  592.6	 3161.0	...
3471689	  755.2	  592.6	 3161.0	...
3471690	  755.2	  592.4	 3161.0	...
3471691	  755.3	  592.0	 3162.0	...
3471692	  755.3	  591.6	 3163.0	...
3471693	  755.2	  591.4	 3164.0	...
3471694	  755.3	  591.3	 3165.0	...
3471695	  755.4	  591.3	 3166.0	...
3471696	  755.6	  591.2	 3166.0	...
3471697	  755.9	  591.1	 3165.0	...
3471698	  756.2	  591.3	 3165.0	...
3471699	  756.6	  591.5	 3164.0	...
3471700	  756.6	  591.7	 3163.0	...
3471701	  756.5	  591.7	 3163.0	...
3471702	  756.5	  591.7	 3162.0	...
3471703	  756.1	  591.4	 3162.0	...
3471704	  755.8	  591.1	 3162.0	...
3471705	  755.3	  591.1	 3161.0	...
3471706	  755.3	  591.4	 3160.0	...
3471707	  755.5	  591.8	 3158.0	...
3471708	  755.7	  591.9	 3158.0	...
3471709	  755.8	  591.5	 3159.0	...
3471710	  755.8	  591.0	 3159.0	...
3471711	  756.0	  590.7	 3159.0	...
3471712	  756.2	  591.1	 3159.0	...
3471713	  756.4	  591.4	 3159.0	...
3471714	  756.4	  591.6	 3159.0	...
3471715	  756.4	  591.5	 3159.0	...
3471716	  756.4	  591.4	 3158.0	...
3471717	  756.4	  591.4	 3158.0	...
3471718	  756.2	  591.5	 3157.0	...
3471719	  756.1	  591.7	 3157.0	...
3471720	  756.1	  591.9	 3157.0	...
3471721	  756.3	  592.1	 3157.0	...
3471722	  755.9	  592.1	 3157.0	...
3471723	  755.6	  592.1	 3157.0	...
3471724	  755.7	  591.7	 3157.0	...
3471725	  756.1	  591.3	 3157.0	...
3471726	  756.6	  590.9	 3157.0	...
3471727	  756.6	  591.1	 3157.0	...
3471728	  756.2	  591.5	 3158.0	...
3471729	  755.9	  591.9	 3155.0	...
3471730	  755.5	  592.3	 3153.0	...
3471731	  755.5	  592.4	 3151.0	...
3471732	  755.5	  592.5	 3151.0	...
3471733	  755.4	  592.4	 3152.0	...
3471734	  755.2	  592.4	 3152.0	...
3471735	  755.3	  592.5	 3152.0	...
3471736	  755.5	  592.7	 3152.0	...
3471737	  755.7	  592.8	 3152.0	...
3471738	  755.7	  592.7	 3153.0	...
3471739	  755.6	  592.7	 3153.0	...
3471740	  755.5	  592.7	 3154.0	...
3471741	  755.4	  592.4	 3155.0	...
3471742	  755.4	  592.1	 3155.0	...
3471743	  755.4	  591.7	 3153.0	...
3471744	  755.8	  591.5	 3152.0	...
3471745	  756.0	  591.4	 3151.0	...
3471746	  756.3	  591.4	 3149.0	...
3471747	  756.4	  591.5	 3149.0	...
3471748	  756.6	  591.6	 3148.0	...
3471749	  756.5	  591.6	 3149.0	...
3471750	  756.3	  591.8	 3149.0	...
3471751	  756.0	  591.9	 3149.0	...
3471752	  756.0	  592.1	 3150.0	...
3471753	  756.0	  592.3	 3150.0	...
3471754	  756.1	  592.5	 3150.0	...
3471755	  756.2	  592.6	 3149.0	...
3471756	  756.3	  592.5	 3148.0	...
3471757	  756.4	  592.5	 3147.0	...
3471758	  756.4	  592.5	 3146.0	...
3471759	  756.2	  592.6	 3145.0	...
3471760	  756.0	  592.8	 3145.0	...
3471761	  755.9	  592.8	 3146.0	...
3471762	  755.8	  592.8	 3148.0	...
3471763	  755.8	  592.9	 3150.0	...
3471764	  755.8	  592.9	 3150.0	...
3471765	  755.8	  593.1	 3150.0	...
3471766	  755.8	  593.2	 3151.0	...
3471767	  755.9	  593.3	 3151.0	...
3471768	  756.0	  593.2	 3151.0	...
3471769	  756.2	  593.1	 3151.0	...
3471770	  756.2	  592.9	 3152.0	...
3471771	  756.0	  592.9	 3151.0	...
3471772	  755.9	  593.2	 3150.0	...
3471773	  755.8	  593.5	 3149.0	...
3471774	  756.0	  593.8	 3149.0	...
3471775	  756.1	  593.9	 3149.0	...
3471776	  756.1	  594.0	 3151.0	...
3471777	  756.1	  594.1	 3154.0	...
3471778	  756.0	  594.2	 3156.0	...
3471779	  755.9	  594.2	 3156.0	...
3471780	  755.7	  594.1	 3156.0	...
3471781	  755.6	  594.1	 3156.0	...
3471782	  755.6	  594.1	 3155.0	...
3471783	  755.5	  594.2	 3153.0	...
3471784	  755.7	  594.2	 3151.0	...
3471785	  755.9	  594.0	 3147.0	...
3471786	  755.4	  593.9	 3144.0	...
3471787	  754.8	  594.5	 3141.0	...
3471788	  753.6	  595.3	 3140.0	...
EFIX R   3471615	3471788	174	  755.2	  591.9	   3161
SSACC R  3471789
3471789	  752.5	  596.0	 3139.0	...
3471790	  751.2	  596.3	 3138.0	...
3471791	  749.2	  596.5	 3138.0	...
3471792	  747.3	  596.6	 3139.0	...
3471793	  744.9	  596.8	 3140.0	...
3471794	  742.4	  596.2	 3139.0	...
3471795	  739.4	  595.8	 3139.0	...
3471796	  735.9	  595.4	 3140.0	...
3471797	  733.2	  595.5	 3140.0	...
3471798	  730.4	  595.6	 3140.0	...
3471799	  727.4	  595.9	 3140.0	...
3471800	  724.6	  596.4	 3139.0	...
3471801	  721.8	  596.2	 3138.0	...
3471802	  719.6	  595.9	 3139.0	...
ESACC R  3471789	3471802	14	  752.5	  596.0	  719.6	  595.9	   0.70	     60
SFIX R   3471803
3471803	  717.6	  595.0	 3139.0	...
3471804	  716.8	  594.4	 3140.0	...
3471805	  716.9	  593.7	 3140.0	...
3471806	  717.4	  593.6	 3139.0	...
3471807	  718.5	  593.9	 3139.0	...
3471808	  720.0	  594.6	 3140.0	...
3471809	  721.0	  595.3	 3141.0	...
3471810	  722.6	  595.5	 3137.0	...
3471811	  724.1	  595.7	 3133.0	...
3471812	  726.0	  595.9	 3128.0	...
3471813	  726.8	  595.7	 3128.0	...
3471814	  727.1	  595.3	 3130.0	...
3471815	  727.0	  594.9	 3132.0	...
3471816	  727.1	  595.0	 3134.0	...
3471817	  727.4	  595.0	 3134.0	...
3471818	  727.8	  594.8	 3134.0	...
3471819	  728.0	  594.6	 3132.0	...
3471820	  728.4	  594.3	 3129.0	...
3471821	  728.7	  594.3	 3129.0	...
3471822	  729.0	  594.3	 3130.0	...
3471823	  729.3	  594.4	 3132.0	...
3471824	  729.7	  594.4	 3131.0	...
3471825	  730.0	  594.5	 3130.0	...
3471826	  730.2	  594.7	 3129.0	...
3471827	  730.2	  594.9	 3129.0	...
3471828	  729.8	  595.1	 3129.0	...
3471829	  729.4	  595.2	 3130.0	...
3471830	  729.0	  595.4	 3132.0	...
3471831	  728.8	  595.4	 3135.0	...
3471832	  728.5	  595.3	 3135.0	...
3471833	  728.0	  595.3	 3136.0	...
3471834	  727.7	  595.2	 3138.0	...
3471835	  727.4	  595.3	 3141.0	...
3471836	  727.4	  595.5	 3143.0	...
3471837	  727.5	  595.8	 3142.0	...
3471838	  727.4	  595.9	 3142.0	...
3471839	  727.2	  595.9	 3140.0	...
3471840	  727.0	  596.0	 3139.0	...
3471841	  727.0	  596.0	 3138.0	...
3471842	  726.8	  596.1	 3140.0	...
3471843	  726.4	  596.2	 3141.0	...
3471844	  726.0	  596.5	 3141.0	...
3471845	  726.0	  596.8	 3139.0	...
3471846	  726.2	  597.3	 3138.0	...
3471847	  726.5	  597.5	 3136.0	...
3471848	  726.5	  597.4	 3135.0	...
3471849	  726.5	  597.1	 3135.0	...
3471850	  726.5	  596.9	 3135.0	...
3471851	  726.5	  597.2	 3136.0	...
3471852	  726.5	  597.5	 3132.0	...
3471853	  726.4	  597.6	 3129.0	...
3471854	  726.4	  597.7	 3125.0	...
3471855	  726.4	  597.8	 3126.0	...
3471856	  726.3	  597.7	 3128.0	...
3471857	  726.3	  597.6	 3131.0	...
3471858	  726.3	  597.5	 3131.0	...
3471859	  726.3	  596.9	 3129.0	...
3471860	  726.4	  596.0	 3128.0	...
3471861	  726.6	  595.1	 3129.0	...
3471862	  726.7	  594.9	 3131.0	...
3471863	  726.7	  594.8	 3133.0	...
3471864	  726.7	  594.8	 3132.0	...
3471865	  726.7	  595.2	 3131.0	...
3471866	  726.8	  595.7	 3131.0	...
3471867	  726.9	  596.2	 3133.0	...
3471868	  727.2	  596.3	 3133.0	...
3471869	  727.4	  596.4	 3131.0	...
3471870	  727.4	  596.4	 3129.0	...
3471871	  727.3	  596.1	 3129.0	...
3471872	  727.2	  595.8	 3129.0	...
3471873	  727.4	  595.4	 3129.0	...
3471874	  727.5	  595.4	 3129.0	...
3471875	  727.4	  595.2	 3129.0	...
3471876	  727.2	  595.1	 3128.0	...
3471877	  727.1	  594.8	 3127.0	...
3471878	  727.4	  595.1	 3129.0	...
3471879	  727.7	  595.5	 3130.0	...
3471880	  727.7	  595.9	 3132.0	...
3471881	  727.8	  596.1	 3132.0	...
3471882	  727.7	  596.5	 3129.0	...
3471883	  727.5	  596.9	 3124.0	...
3471884	  727.3	  597.0	 3120.0	...
3471885	  727.1	  597.0	 3121.0	...
3471886	  727.2	  597.0	 3122.0	...
3471887	  727.3	  597.3	 3125.0	...
3471888	  727.3	  597.6	 3129.0	...
3471889	  727.2	  597.9	 3131.0	...
3471890	  727.2	  598.0	 3131.0	...
3471891	  727.1	  598.0	 3132.0	...
3471892	  727.1	  597.8	 3133.0	...
3471893	  727.1	  597.5	 3133.0	...
3471894	  727.5	  597.4	 3133.0	...
3471895	  727.9	  597.2	 3133.0	...
3471896	  728.3	  597.2	 3132.0	...
3471897	  728.2	  597.1	 3131.0	...
3471898	  728.2	  596.8	 3129.0	...
3471899	  728.2	  596.5	 3132.0	...
3471900	  728.1	  596.2	 3134.0	...
3471901	  728.0	  596.2	 3135.0	...
3471902	  727.9	  596.0	 3133.0	...
3471903	  727.6	  595.9	 3131.0	...
3471904	  727.4	  596.4	 3131.0	...
3471905	  727.4	  597.0	 3131.0	...
3471906	  727.8	  597.5	 3131.0	...
3471907	  728.1	  597.4	 3131.0	...
3471908	  728.1	  597.5	 3131.0	...
3471909	  727.9	  597.7	 3131.0	...
3471910	  727.7	  597.9	 3133.0	...
3471911	  727.6	  598.0	 3134.0	...
3471912	  727.7	  598.1	 3136.0	...
3471913	  727.8	  598.2	 3137.0	...
3471914	  727.9	  598.1	 3137.0	...
3471915	  727.9	  598.0	 3137.0	...
3471916	  728.0	  598.4	 3137.0	...
3471917	  728.1	  598.9	 3136.0	...
3471918	  728.0	  599.0	 3136.0	...
3471919	  727.9	  598.7	 3136.0	...
3471920	  727.7	  598.7	 3137.0	...
3471921	  727.7	  599.1	 3138.0	...
3471922	  727.7	  599.4	 3140.0	...
3471923	  727.8	  599.3	 3139.0	...
3471924	  728.0	  599.3	 3137.0	...
3471925	  728.3	  599.2	 3136.0	...
3471926	  728.4	  599.1	 3135.0	...
3471927	  728.4	  598.8	 3139.0	...
3471928	  728.3	  598.6	 3143.0	...
3471929	  728.3	  598.8	 3147.0	...
3471930	  728.3	  599.3	 3147.0	...
3471931	  728.4	  599.8	 3144.0	...
3471932	  728.4	  599.9	 3141.0	...
3471933	  728.4	  599.5	 3137.0	...
3471934	  728.4	  599.0	 3137.0	...
3471935	  728.3	  599.2	 3137.0	...
3471936	  728.1	  599.8	 3138.0	...
3471937	  728.0	  600.4	 3139.0	...
3471938	  728.0	  600.3	 3139.0	...
3471939	  728.0	  599.8	 3142.0	...
3471940	  728.0	  599.3	 3144.0	...
3471941	  727.7	  598.9	 3144.0	...
3471942	  727.5	  598.8	 3143.0	...
3471943	  727.4	  599.2	 3141.0	...
3471944	  727.7	  599.6	 3138.0	...
3471945	  727.9	  600.2	 3134.0	...
3471946	  727.9	  600.3	 3134.0	...
3471947	  728.0	  600.4	 3136.0	...
3471948	  728.1	  600.3	 3138.0	...
3471949	  728.1	  600.1	 3137.0	...
3471950	  728.3	  600.0	 3138.0	...
3471951	  728.5	  600.0	 3139.0	...
3471952	  728.7	  600.1	 3141.0	...
3471953	  728.7	  600.1	 3142.0	...
3471954	  728.8	  600.1	 3142.0	...
3471955	  729.1	  600.1	 3143.0	...
3471956	  729.2	  599.9	 3144.0	...
3471957	  729.2	  599.8	 3145.0	...
3471958	  728.9	  599.7	 3144.0	...
3471959	  728.6	  599.9	 3143.0	...
3471960	  728.3	  600.2	 3143.0	...
3471961	  728.2	  600.6	 3143.0	...
3471962	  728.2	  600.8	 3144.0	...
3471963	  728.4	  600.9	 3144.0	...
3471964	  728.4	  600.6	 3144.0	...
3471965	  728.4	  600.3	 3143.0	...
3471966	  728.5	  600.1	 3141.0	...
3471967	  728.7	  600.1	 3140.0	...
3471968	  728.9	  600.1	 3141.0	...
3471969	  729.0	  600.2	 3142.0	...
3471970	  729.1	  600.3	 3144.0	...
3471971	  729.3	  600.2	 3145.0	...
3471972	  729.3	  599.9	 3146.0	...
3471973	  729.2	  599.8	 3148.0	...
3471974	  729.0	  599.8	 3149.0	...
3471975	  728.9	  599.6	 3147.0	...
3471976	  729.2	  599.2	 3145.0	...
3471977	  729.6	  598.8	 3145.0	...
3471978	  730.0	  598.8	 3148.0	...
3471979	  729.9	  598.9	 3150.0	...
3471980	  729.7	  599.0	 3151.0	...
3471981	  729.6	  599.0	 3151.0	...
3471982	  729.5	  599.2	 3152.0	...
3471983	  729.3	  599.7	 3153.0	...
3471984	  729.2	  600.2	 3152.0	...
3471985	  729.1	  600.3	 3150.0	...
3471986	  729.1	  600.3	 3146.0	...
3471987	  729.1	  600.3	 3143.0	...
3471988	  728.8	  600.5	 3141.0	...
3471989	  728.6	  600.6	 3141.0	...
3471990	  728.6	  600.7	 3143.0	...
3471991	  728.8	  600.6	 3145.0	...
3471992	  729.1	  600.6	 3146.0	...
3471993	  729.1	  600.6	 3145.0	...
3471994	  729.1	  600.6	 3144.0	...
3471995	  729.4	  600.7	 3145.0	...
3471996	  729.6	  600.7	 3145.0	...
3471997	  729.6	  600.6	 3145.0	...
3471998	  729.5	  600.6	 3145.0	...
3471999	  729.4	  600.5	 3144.0	...
3472000	  729.4	  600.8	 3145.0	...
3472001	  729.5	  601.1	 3145.0	...
3472002	  729.4	  601.5	 3147.0	...
3472003	  729.5	  601.6	 3148.0	...
3472004	  729.5	  601.8	 3151.0	...
3472005	  729.5	  601.9	 3153.0	...
3472006	  729.6	  602.0	 3156.0	...
3472007	  729.6	  602.1	 3157.0	...
3472008	  729.7	  602.2	 3156.0	...
3472009	  729.8	  602.3	 3154.0	...
3472010	  730.0	  601.7	 3153.0	...
3472011	  730.2	  601.0	 3153.0	...
3472012	  730.3	  600.3	 3152.0	...
3472013	  730.3	  600.3	 3151.0	...
3472014	  730.2	  600.3	 3150.0	...
3472015	  729.7	  600.4	 3150.0	...
3472016	  729.2	  600.4	 3149.0	...
3472017	  728.8	  600.5	 3148.0	...
3472018	  729.2	  601.0	 3146.0	...
3472019	  729.6	  601.6	 3145.0	...
3472020	  730.1	  601.7	 3145.0	...
3472021	  730.4	  601.2	 3149.0	...
3472022	  730.9	  601.1	 3155.0	...
3472023	  731.5	  601.4	 3160.0	...
3472024	  732.7	  601.5	 3162.0	...
EFIX R   3471803	3472024	222	  727.9	  598.1	   3138
SSACC R  3472025
3472025	  733.4	  601.2	 3163.0	...
3472026	  734.8	  600.8	 3161.0	...
3472027	  736.8	  600.5	 3159.0	...
3472028	  739.8	  600.2	 3157.0	...
3472029	  742.5	  599.8	 3157.0	...
3472030	  745.3	  599.3	 3157.0	...
3472031	  748.4	  598.8	 3158.0	...
3472032	  751.4	  598.5	 3160.0	...
3472033	  754.1	  598.2	 3159.0	...
3472034	  756.7	  597.6	 3158.0	...
3472035	  759.7	  596.5	 3160.0	...
3472036	  762.1	  595.5	 3164.0	...
3472037	  763.6	  594.8	 3168.0	...
ESACC R  3472025	3472037	13	  733.4	  601.2	  763.6	  594.8	   0.66	     60
SFIX R   3472038
3472038	  764.9	  594.3	 3168.0	...
3472039	  765.9	  593.8	 3170.0	...
3472040	  767.0	  593.7	 3171.0	...
3472041	  767.3	  594.1	 3173.0	...
3472042	  767.7	  594.5	 3174.0	...
3472043	  767.8	  594.4	 3174.0	...
3472044	  767.8	  594.3	 3175.0	...
3472045	  767.8	  594.6	 3175.0	...
3472046	  767.3	  595.1	 3174.0	...
3472047	  766.8	  595.3	 3174.0	...
3472048	  765.9	  594.8	 3174.0	...
3472049	  765.4	  594.2	 3176.0	...
3472050	  764.9	  593.8	 3180.0	...
3472051	  764.3	  593.7	 3182.0	...
3472052	  763.6	  593.5	 3184.0	...
3472053	  762.4	  593.4	 3185.0	...
3472054	  761.6	  593.3	 3187.0	...
3472055	  760.4	  593.3	 3190.0	...
3472056	  759.9	  593.3	 3191.0	...
3472057	  759.5	  593.7	 3189.0	...
3472058	  759.6	  594.5	 3187.0	...
3472059	  759.4	  595.3	 3185.0	...
3472060	  759.1	  595.7	 3185.0	...
3472061	  758.8	  595.7	 3185.0	...
3472062	  758.9	  595.7	 3185.0	...
3472063	  759.2	  595.7	 3184.0	...
3472064	  759.3	  595.6	 3183.0	...
3472065	  759.4	  595.4	 3183.0	...
3472066	  759.4	  595.2	 3182.0	...
3472067	  759.6	  594.8	 3183.0	...
3472068	  759.9	  594.4	 3183.0	...
3472069	  760.3	  594.3	 3183.0	...
3472070	  760.5	  594.5	 3184.0	...
3472071	  760.6	  594.9	 3186.0	...
3472072	  760.7	  595.1	 3189.0	...
3472073	  760.9	  595.1	 3192.0	...
3472074	  761.4	  595.0	 3195.0	...
3472075	  761.7	  594.9	 3196.0	...
3472076	  762.0	  595.0	 3196.0	...
3472077	  761.9	  595.1	 3195.0	...
3472078	  762.1	  595.2	 3193.0	...
3472079	  762.3	  595.1	 3192.0	...
3472080	  762.5	  594.9	 3190.0	...
3472081	  762.7	  594.9	 3191.0	...
3472082	  763.0	  595.0	 3190.0	...
3472083	  763.2	  595.2	 3189.0	...
3472084	  763.1	  595.3	 3191.0	...
3472085	  763.0	  595.5	 3194.0	...
3472086	  762.9	  595.7	 3196.0	...
3472087	  762.8	  596.0	 3196.0	...
3472088	  763.0	  596.1	 3196.0	...
3472089	  763.1	  595.8	 3196.0	...
3472090	  763.2	  595.5	 3196.0	...
3472091	  762.9	  595.1	 3197.0	...
3472092	  762.6	  595.2	 3198.0	...
3472093	  762.4	  595.0	 3199.0	...
3472094	  762.3	  594.8	 3199.0	...
3472095	  762.5	  594.5	 3199.0	...
3472096	  762.7	  594.4	 3200.0	...
3472097	  762.8	  594.4	 3200.0	...
3472098	  762.9	  594.5	 3201.0	...
3472099	  763.1	  594.6	 3206.0	...
3472100	  763.4	  594.6	 3210.0	...
3472101	  763.4	  594.6	 3213.0	...
3472102	  763.4	  594.9	 3212.0	...
3472103	  763.4	  595.1	 3211.0	...
3472104	  763.5	  595.0	 3211.0	...
3472105	  763.6	  594.6	 3211.0	...
3472106	  763.7	  594.8	 3211.0	...
3472107	  763.8	  595.4	 3211.0	...
3472108	  763.9	  595.8	 3211.0	...
3472109	  764.0	  595.6	 3211.0	...
3472110	  763.4	  595.5	 3210.0	...
3472111	  762.8	  595.5	 3211.0	...
3472112	  762.5	  595.5	 3213.0	...
3472113	  762.7	  595.4	 3216.0	...
3472114	  762.9	  595.5	 3217.0	...
3472115	  763.0	  595.6	 3217.0	...
3472116	  763.3	  595.8	 3216.0	...
3472117	  763.5	  595.8	 3216.0	...
3472118	  763.8	  595.7	 3216.0	...
3472119	  763.8	  595.5	 3217.0	...
3472120	  763.6	  595.0	 3219.0	...
3472121	  763.4	  594.5	 3220.0	...
3472122	  763.1	  594.1	 3220.0	...
3472123	  763.2	  593.9	 3221.0	...
3472124	  763.4	  593.8	 3222.0	...
3472125	  763.6	  593.8	 3223.0	...
3472126	  763.6	  593.9	 3223.0	...
3472127	  763.7	  594.2	 3223.0	...
3472128	  763.6	  594.6	 3222.0	...
3472129	  763.5	  594.9	 3224.0	...
3472130	  763.8	  595.1	 3227.0	...
3472131	  764.1	  595.4	 3229.0	...
3472132	  764.6	  595.4	 3229.0	...
3472133	  764.8	  595.5	 3229.0	...
3472134	  764.9	  595.1	 3229.0	...
3472135	  764.9	  594.8	 3229.0	...
3472136	  764.8	  594.3	 3229.0	...
3472137	  764.8	  594.2	 3232.0	...
3472138	  764.7	  594.4	 3235.0	...
3472139	  764.6	  594.7	 3234.0	...
3472140	  764.4	  595.0	 3230.0	...
3472141	  764.3	  595.0	 3226.0	...
3472142	  764.5	  594.9	 3226.0	...
3472143	  764.6	  594.9	 3228.0	...
3472144	  764.6	  595.0	 3231.0	...
3472145	  764.9	  595.1	 3234.0	...
3472146	  765.3	  595.2	 3235.0	...
3472147	  765.6	  595.3	 3235.0	...
3472148	  765.4	  595.4	 3236.0	...
3472149	  765.3	  595.4	 3236.0	...
3472150	  765.1	  595.4	 3236.0	...
3472151	  764.9	  595.4	 3236.0	...
3472152	  764.7	  595.5	 3237.0	...
3472153	  764.5	  595.3	 3238.0	...
3472154	  764.2	  595.2	 3239.0	...
3472155	  764.1	  595.1	 3240.0	...
3472156	  764.4	  595.1	 3240.0	...
3472157	  765.0	  595.0	 3241.0	...
3472158	  765.7	  594.9	 3242.0	...
3472159	  766.1	  594.9	 3241.0	...
3472160	  766.1	  595.1	 3238.0	...
3472161	  765.7	  595.2	 3235.0	...
3472162	  765.3	  595.2	 3235.0	...
3472163	  764.9	  595.1	 3234.0	...
3472164	  765.0	  595.5	 3234.0	...
3472165	  765.1	  596.0	 3235.0	...
3472166	  765.2	  596.2	 3236.0	...
3472167	  765.3	  596.0	 3237.0	...
3472168	  765.3	  595.8	 3238.0	...
3472169	  765.3	  595.8	 3239.0	...
3472170	  765.4	  595.5	 3239.0	...
3472171	  765.6	  595.2	 3240.0	...
3472172	  765.8	  595.0	 3241.0	...
3472173	  765.7	  595.1	 3242.0	...
3472174	  765.6	  595.3	 3243.0	...
3472175	  765.4	  595.3	 3243.0	...
3472176	  765.4	  595.5	 3242.0	...
3472177	  765.5	  595.6	 3242.0	...
3472178	  765.5	  595.8	 3243.0	...
3472179	  765.5	  595.9	 3244.0	...
3472180	  765.4	  595.9	 3244.0	...
3472181	  765.5	  596.3	 3243.0	...
3472182	  765.7	  596.8	 3242.0	...
3472183	  765.6	  596.8	 3240.0	...
3472184	  765.4	  596.5	 3238.0	...
3472185	  765.1	  596.2	 3239.0	...
3472186	  765.0	  596.3	 3240.0	...
3472187	  765.0	  596.4	 3241.0	...
3472188	  765.1	  596.5	 3240.0	...
3472189	  765.5	  596.1	 3240.0	...
3472190	  765.9	  595.8	 3240.0	...
3472191	  766.3	  595.6	 3240.0	...
3472192	  766.3	  595.8	 3241.0	...
3472193	  766.1	  596.0	 3241.0	...
3472194	  765.9	  596.0	 3242.0	...
3472195	  765.7	  596.0	 3242.0	...
3472196	  765.8	  596.0	 3243.0	...
3472197	  765.8	  596.1	 3245.0	...
3472198	  765.9	  596.1	 3247.0	...
3472199	  765.9	  596.2	 3249.0	...
3472200	  766.4	  596.2	 3247.0	...
3472201	  766.8	  596.2	 3246.0	...
3472202	  767.4	  596.1	 3245.0	...
3472203	  767.6	  596.2	 3245.0	...
3472204	  767.8	  596.2	 3245.0	...
3472205	  767.8	  596.3	 3248.0	...
3472206	  767.8	  596.3	 3251.0	...
3472207	  767.6	  596.5	 3254.0	...
3472208	  767.3	  596.7	 3253.0	...
3472209	  767.2	  596.8	 3252.0	...
3472210	  766.7	  596.7	 3249.0	...
3472211	  766.3	  596.7	 3246.0	...
3472212	  765.9	  596.7	 3242.0	...
3472213	  766.1	  596.8	 3241.0	...
3472214	  766.2	  596.8	 3243.0	...
3472215	  766.3	  596.7	 3246.0	...
3472216	  766.3	  596.7	 3249.0	...
3472217	  766.5	  596.5	 3249.0	...
3472218	  766.7	  596.3	 3250.0	...
3472219	  766.9	  596.1	 3251.0	...
3472220	  766.9	  596.3	 3252.0	...
3472221	  766.9	  596.5	 3250.0	...
3472222	  766.9	  596.5	 3249.0	...
3472223	  766.9	  596.4	 3247.0	...
3472224	  766.8	  596.3	 3248.0	...
3472225	  767.1	  596.4	 3249.0	...
3472226	  767.3	  596.6	 3249.0	...
3472227	  767.6	  596.9	 3249.0	...
3472228	  767.5	  597.0	 3249.0	...
3472229	  767.5	  597.0	 3248.0	...
3472230	  766.7	  597.1	 3247.0	...
3472231	  766.0	  597.3	 3247.0	...
3472232	  765.8	  597.6	 3248.0	...
3472233	  766.2	  597.6	 3249.0	...
3472234	  766.8	  597.8	 3249.0	...
3472235	  766.8	  597.9	 3249.0	...
3472236	  766.8	  597.8	 3250.0	...
3472237	  766.8	  597.3	 3251.0	...
3472238	  766.8	  596.9	 3251.0	...
3472239	  766.7	  596.8	 3254.0	...
3472240	  766.7	  597.0	 3258.0	...
3472241	  766.6	  597.1	 3260.0	...
3472242	  766.5	  597.2	 3258.0	...
3472243	  766.8	  597.6	 3255.0	...
3472244	  767.0	  597.9	 3254.0	...
3472245	  767.4	  598.3	 3254.0	...
3472246	  767.4	  598.2	 3253.0	...
3472247	  767.5	  598.1	 3253.0	...
3472248	  767.5	  598.2	 3253.0	...
3472249	  767.4	  598.3	 3257.0	...
3472250	  767.3	  598.4	 3261.0	...
3472251	  767.2	  598.5	 3262.0	...
3472252	  767.1	  598.5	 3261.0	...
3472253	  767.3	  598.1	 3259.0	...
3472254	  767.4	  597.6	 3259.0	...
3472255	  767.6	  597.4	 3259.0	...
3472256	  767.6	  598.0	 3258.0	...
3472257	  767.7	  598.6	 3258.0	...
3472258	  767.7	  599.0	 3258.0	...
3472259	  767.6	  598.8	 3260.0	...
3472260	  767.6	  598.6	 3261.0	...
3472261	  767.5	  598.7	 3262.0	...
3472262	  767.4	  598.9	 3262.0	...
3472263	  767.3	  599.1	 3261.0	...
3472264	  767.2	  599.3	 3260.0	...
3472265	  767.3	  599.7	 3260.0	...
3472266	  767.6	  599.9	 3261.0	...
3472267	  767.8	  599.7	 3262.0	...
3472268	  767.9	  599.5	 3263.0	...
3472269	  767.7	  599.1	 3264.0	...
3472270	  767.8	  598.7	 3265.0	...
3472271	  768.0	  598.3	 3267.0	...
3472272	  768.3	  598.4	 3269.0	...
3472273	  768.4	  598.5	 3268.0	...
3472274	  768.4	  598.6	 3266.0	...
3472275	  768.3	  598.7	 3264.0	...
3472276	  768.1	  599.0	 3262.0	...
3472277	  768.0	  599.4	 3261.0	...
3472278	  767.8	  599.6	 3262.0	...
3472279	  767.9	  599.7	 3264.0	...
3472280	  768.2	  599.8	 3266.0	...
3472281	  768.8	  599.8	 3265.0	...
3472282	  769.0	  599.8	 3264.0	...
3472283	  769.1	  599.9	 3264.0	...
3472284	  769.0	  600.1	 3263.0	...
3472285	  768.9	  600.1	 3263.0	...
3472286	  768.8	  599.9	 3262.0	...
3472287	  768.8	  599.8	 3262.0	...
3472288	  768.7	  599.9	 3262.0	...
3472289	  769.0	  599.9	 3263.0	...
3472290	  769.2	  599.9	 3264.0	...
3472291	  769.5	  599.8	 3267.0	...
3472292	  769.5	  599.7	 3269.0	...
3472293	  769.5	  599.7	 3271.0	...
3472294	  769.5	  599.7	 3268.0	...
3472295	  769.6	  599.7	 3265.0	...
3472296	  769.0	  599.5	 3264.0	...
3472297	  768.5	  599.3	 3265.0	...
3472298	  768.0	  599.1	 3269.0	...
3472299	  768.1	  599.3	 3272.0	...
3472300	  768.2	  599.5	 3275.0	...
3472301	  768.1	  599.7	 3276.0	...
3472302	  768.2	  599.7	 3276.0	...
3472303	  768.2	  599.7	 3276.0	...
3472304	  768.2	  599.9	 3274.0	...
3472305	  768.1	  600.0	 3272.0	...
3472306	  768.0	  600.1	 3270.0	...
3472307	  768.1	  600.0	 3269.0	...
3472308	  768.2	  600.0	 3268.0	...
3472309	  768.4	  600.4	 3272.0	...
3472310	  768.4	  600.9	 3275.0	...
3472311	  768.5	  601.4	 3279.0	...
3472312	  768.8	  601.3	 3275.0	...
3472313	  769.0	  601.5	 3270.0	...
3472314	  769.2	  601.6	 3267.0	...
3472315	  768.9	  601.9	 3267.0	...
3472316	  768.6	  602.1	 3268.0	...
3472317	  768.3	  602.0	 3268.0	...
3472318	  768.3	  601.9	 3268.0	...
3472319	  768.3	  601.6	 3268.0	...
3472320	  768.3	  601.5	 3269.0	...
3472321	  768.3	  601.6	 3269.0	...
3472322	  768.3	  601.7	 3267.0	...
3472323	  768.4	  601.6	 3264.0	...
3472324	  768.5	  601.5	 3262.0	...
3472325	  768.6	  601.3	 3263.0	...
3472326	  768.6	  601.2	 3267.0	...
3472327	  768.7	  601.1	 3271.0	...
3472328	  768.7	  601.1	 3274.0	...
3472329	  768.5	  600.9	 3275.0	...
3472330	  768.1	  600.7	 3276.0	...
3472331	  768.1	  600.6	 3277.0	...
3472332	  768.4	  600.4	 3277.0	...
3472333	  768.7	  600.1	 3275.0	...
3472334	  768.5	  599.8	 3273.0	...
3472335	  768.4	  599.6	 3272.0	...
3472336	  768.5	  599.6	 3271.0	...
3472337	  768.8	  599.6	 3269.0	...
3472338	  769.1	  599.5	 3268.0	...
3472339	  769.2	  599.4	 3269.0	...
3472340	  769.3	  599.5	 3269.0	...
3472341	  769.3	  599.6	 3268.0	...
3472342	  769.1	  599.6	 3265.0	...
3472343	  769.0	  599.7	 3262.0	...
3472344	  768.9	  599.7	 3261.0	...
3472345	  768.9	  599.7	 3260.0	...
3472346	  768.9	  599.7	 3261.0	...
3472347	  768.9	  599.8	 3263.0	...
3472348	  768.9	  600.0	 3265.0	...
3472349	  768.9	  600.2	 3265.0	...
3472350	  768.9	  600.4	 3263.0	...
3472351	  768.7	  600.5	 3260.0	...
3472352	  768.4	  600.6	 3261.0	...
3472353	  768.2	  600.6	 3262.0	...
3472354	  768.4	  600.7	 3263.0	...
3472355	  768.6	  600.7	 3262.0	...
3472356	  768.9	  600.9	 3261.0	...
3472357	  768.9	  601.2	 3259.0	...
3472358	  768.9	  601.6	 3260.0	...
3472359	  768.9	  601.9	 3261.0	...
3472360	  769.0	  602.1	 3262.0	...
3472361	  769.1	  601.9	 3263.0	...
3472362	  769.1	  601.8	 3260.0	...
3472363	  769.2	  601.8	 3258.0	...
3472364	  769.2	  602.0	 3256.0	...
3472365	  769.2	  602.6	 3260.0	...
3472366	  769.1	  603.2	 3263.0	...
3472367	  769.0	  603.1	 3265.0	...
3472368	  768.9	  602.9	 3265.0	...
3472369	  768.7	  602.6	 3265.0	...
3472370	  768.6	  602.3	 3266.0	...
3472371	  768.6	  601.8	 3266.0	...
3472372	  768.7	  601.2	 3267.0	...
3472373	  768.7	  601.2	 3267.0	...
3472374	  768.4	  601.1	 3267.0	...
3472375	  768.2	  601.2	 3265.0	...
3472376	  768.6	  601.1	 3263.0	...
3472377	  769.1	  601.3	 3260.0	...
3472378	  769.6	  601.5	 3258.0	...
3472379	  769.4	  601.6	 3256.0	...
3472380	  769.0	  601.6	 3261.0	...
3472381	  768.7	  601.6	 3265.0	...
3472382	  768.5	  601.5	 3267.0	...
3472383	  768.7	  601.6	 3264.0	...
3472384	  768.9	  601.8	 3262.0	...
3472385	  769.1	  601.9	 3262.0	...
3472386	  769.3	  601.9	 3261.0	...
3472387	  769.5	  601.8	 3261.0	...
3472388	  769.6	  601.8	 3260.0	...
3472389	  769.6	  602.3	 3258.0	...
3472390	  769.3	  602.9	 3259.0	...
3472391	  768.9	  603.0	 3262.0	...
3472392	  768.5	  602.5	 3261.0	...
3472393	  768.7	  601.8	 3257.0	...
3472394	  769.0	  601.5	 3253.0	...
3472395	  769.3	  601.4	 3254.0	...
3472396	  769.4	  601.1	 3259.0	...
3472397	  769.4	  600.8	 3263.0	...
3472398	  769.4	  600.5	 3266.0	...
3472399	  769.4	  600.5	 3265.0	...
3472400	  769.1	  600.4	 3265.0	...
3472401	  768.9	  600.7	 3264.0	...
3472402	  768.5	  601.0	 3264.0	...
3472403	  768.2	  601.1	 3262.0	...
3472404	  768.2	  600.9	 3262.0	...
3472405	  768.5	  600.5	 3261.0	...
3472406	  768.9	  600.3	 3261.0	...
3472407	  769.1	  600.2	 3261.0	...
3472408	  769.3	  600.7	 3261.0	...
3472409	  769.5	  601.2	 3262.0	...
3472410	  769.9	  601.6	 3262.0	...
3472411	  770.2	  601.4	 3263.0	...
3472412	  770.4	  601.3	 3262.0	...
3472413	  770.5	  601.3	 3262.0	...
3472414	  770.2	  601.5	 3261.0	...
3472415	  770.0	  601.7	 3261.0	...
3472416	  769.8	  601.8	 3261.0	...
3472417	  769.7	  601.7	 3260.0	...
3472418	  769.6	  601.5	 3260.0	...
3472419	  769.6	  601.4	 3261.0	...
3472420	  769.5	  601.3	 3261.0	...
3472421	  769.3	  601.3	 3259.0	...
3472422	  769.1	  601.3	 3256.0	...
3472423	  769.0	  601.2	 3256.0	...
3472424	  769.2	  601.2	 3258.0	...
3472425	  769.6	  601.0	 3260.0	...
3472426	  770.1	  601.3	 3258.0	...
3472427	  770.5	  601.6	 3256.0	...
3472428	  770.7	  602.3	 3255.0	...
3472429	  770.7	  602.7	 3256.0	...
3472430	  770.6	  602.9	 3259.0	...
3472431	  770.3	  602.7	 3262.0	...
3472432	  770.1	  602.4	 3264.0	...
3472433	  769.9	  602.1	 3262.0	...
3472434	  769.7	  601.7	 3260.0	...
3472435	  769.4	  601.3	 3258.0	...
3472436	  769.2	  601.1	 3259.0	...
3472437	  769.4	  601.0	 3259.0	...
3472438	  769.7	  601.2	 3259.0	...
3472439	  770.0	  601.5	 3260.0	...
3472440	  770.2	  601.7	 3263.0	...
3472441	  770.3	  601.7	 3266.0	...
3472442	  770.4	  601.6	 3269.0	...
3472443	  770.4	  601.5	 3270.0	...
3472444	  770.4	  601.5	 3269.0	...
3472445	  770.4	  601.5	 3266.0	...
3472446	  770.3	  601.8	 3263.0	...
3472447	  770.2	  602.2	 3265.0	...
3472448	  770.0	  602.6	 3267.0	...
3472449	  770.0	  602.7	 3270.0	...
3472450	  769.9	  602.8	 3271.0	...
3472451	  769.8	  602.9	 3272.0	...
3472452	  769.6	  602.8	 3272.0	...
3472453	  769.7	  602.7	 3272.0	...
3472454	  769.9	  602.6	 3271.0	...
3472455	  770.0	  602.6	 3270.0	...
3472456	  770.0	  602.6	 3270.0	...
3472457	  770.0	  602.6	 3270.0	...
3472458	  770.1	  602.7	 3269.0	...
3472459	  770.3	  602.7	 3268.0	...
3472460	  770.5	  602.9	 3267.0	...
3472461	  770.5	  603.1	 3268.0	...
3472462	  770.5	  602.6	 3269.0	...
3472463	  770.4	  602.0	 3271.0	...
3472464	  770.3	  601.9	 3272.0	...
3472465	  770.2	  602.4	 3272.0	...
3472466	  770.1	  602.9	 3272.0	...
3472467	  770.2	  602.8	 3271.0	...
3472468	  770.1	  602.7	 3270.0	...
3472469	  770.0	  602.9	 3269.0	...
3472470	  769.8	  603.0	 3268.0	...
3472471	  769.5	  602.8	 3267.0	...
3472472	  769.7	  602.5	 3265.0	...
3472473	  770.3	  602.2	 3263.0	...
3472474	  770.9	  602.5	 3260.0	...
3472475	  771.0	  602.9	 3261.0	...
3472476	  770.9	  603.2	 3262.0	...
3472477	  770.8	  603.3	 3262.0	...
3472478	  770.7	  603.3	 3261.0	...
3472479	  770.9	  603.3	 3260.0	...
3472480	  771.0	  603.1	 3260.0	...
3472481	  771.1	  602.8	 3261.0	...
3472482	  771.1	  602.6	 3262.0	...
3472483	  771.0	  602.5	 3264.0	...
3472484	  770.9	  602.6	 3267.0	...
3472485	  770.6	  602.7	 3269.0	...
3472486	  770.5	  602.8	 3270.0	...
3472487	  770.3	  602.1	 3267.0	...
3472488	  770.2	  601.4	 3265.0	...
3472489	  770.0	  600.9	 3263.0	...
3472490	  770.0	  601.1	 3263.0	...
3472491	  770.0	  601.3	 3264.0	...
3472492	  770.1	  601.9	 3264.0	...
3472493	  770.1	  602.7	 3264.0	...
3472494	  770.1	  603.4	 3264.0	...
3472495	  770.0	  603.8	 3263.0	...
3472496	  769.9	  604.0	 3264.0	...
3472497	  769.9	  604.2	 3267.0	...
3472498	  770.2	  604.3	 3269.0	...
3472499	  770.5	  604.4	 3269.0	...
3472500	  770.7	  604.4	 3270.0	...
3472501	  770.8	  604.2	 3270.0	...
3472502	  770.8	  603.8	 3270.0	...
3472503	  770.6	  603.4	 3272.0	...
3472504	  770.3	  603.1	 3273.0	...
3472505	  770.0	  603.0	 3273.0	...
3472506	  769.9	  603.5	 3270.0	...
3472507	  770.0	  604.1	 3269.0	...
3472508	  770.3	  604.7	 3268.0	...
3472509	  770.5	  604.7	 3269.0	...
3472510	  770.6	  604.5	 3271.0	...
3472511	  770.6	  604.3	 3272.0	...
3472512	  770.6	  603.8	 3271.0	...
3472513	  770.7	  603.4	 3271.0	...
3472514	  770.7	  603.4	 3270.0	...
3472515	  770.8	  603.8	 3272.0	...
3472516	  770.7	  604.3	 3275.0	...
3472517	  770.6	  604.4	 3278.0	...
3472518	  770.5	  604.0	 3278.0	...
3472519	  770.4	  603.5	 3278.0	...
3472520	  770.5	  603.2	 3278.0	...
3472521	  770.6	  603.3	 3278.0	...
3472522	  770.6	  603.4	 3278.0	...
3472523	  770.6	  603.6	 3276.0	...
3472524	  770.6	  603.6	 3274.0	...
3472525	  770.4	  603.6	 3272.0	...
3472526	  770.3	  603.7	 3271.0	...
3472527	  770.2	  603.8	 3270.0	...
3472528	  770.3	  603.8	 3271.0	...
3472529	  770.4	  603.8	 3273.0	...
3472530	  770.4	  603.4	 3273.0	...
3472531	  770.2	  603.1	 3272.0	...
3472532	  770.1	  602.8	 3272.0	...
3472533	  769.9	  603.1	 3273.0	...
3472534	  770.0	  603.3	 3274.0	...
3472535	  770.1	  603.5	 3273.0	...
3472536	  770.1	  603.3	 3273.0	...
3472537	  770.1	  602.9	 3273.0	...
3472538	  770.1	  602.5	 3273.0	...
3472539	  770.5	  602.9	 3274.0	...
3472540	  770.9	  603.5	 3274.0	...
3472541	  771.4	  604.1	 3275.0	...
3472542	  771.4	  604.0	 3277.0	...
3472543	  771.4	  603.8	 3279.0	...
3472544	  771.0	  603.5	 3278.0	...
3472545	  770.5	  603.2	 3277.0	...
3472546	  770.1	  603.0	 3275.0	...
3472547	  770.2	  602.9	 3276.0	...
3472548	  770.5	  603.2	 3276.0	...
3472549	  770.7	  603.4	 3278.0	...
3472550	  770.9	  603.7	 3279.0	...
3472551	  770.9	  603.7	 3277.0	...
3472552	  771.0	  603.7	 3273.0	...
3472553	  770.9	  603.7	 3269.0	...
3472554	  770.9	  603.7	 3268.0	...
3472555	  770.8	  603.7	 3267.0	...
3472556	  770.8	  603.7	 3271.0	...
3472557	  770.8	  603.8	 3274.0	...
3472558	  770.9	  603.8	 3276.0	...
3472559	  771.0	  603.9	 3274.0	...
3472560	  771.0	  603.9	 3274.0	...
3472561	  771.0	  603.8	 3276.0	...
3472562	  770.9	  603.7	 3278.0	...
3472563	  770.8	  603.6	 3276.0	...
3472564	  770.6	  603.5	 3273.0	...
3472565	  770.6	  603.8	 3269.0	...
3472566	  770.6	  604.3	 3271.0	...
3472567	  770.3	  604.8	 3274.0	...
3472568	  769.9	  604.9	 3276.0	...
3472569	  769.4	  604.9	 3278.0	...
3472570	  769.3	  604.9	 3279.0	...
3472571	  769.1	  604.8	 3280.0	...
3472572	  769.1	  604.7	 3280.0	...
3472573	  769.4	  604.6	 3280.0	...
3472574	  770.1	  604.6	 3280.0	...
MSG	3472575 0000 _ Number On
3472575	  770.7	  604.1	 3280.0	...
3472576	  770.8	  603.6	 3280.0	...
3472577	  770.7	  603.2	 3281.0	...
3472578	  770.8	  603.5	 3282.0	...
3472579	  770.8	  603.8	 3282.0	...
3472580	  770.5	  604.0	 3280.0	...
3472581	  770.2	  604.1	 3278.0	...
3472582	  769.9	  604.0	 3277.0	...
3472583	  769.9	  603.9	 3276.0	...
3472584	  769.9	  603.8	 3276.0	...
3472585	  769.9	  603.8	 3277.0	...
3472586	  770.0	  603.7	 3278.0	...
3472587	  770.0	  603.6	 3279.0	...
3472588	  770.0	  603.5	 3278.0	...
3472589	  770.0	  603.4	 3278.0	...
3472590	  769.9	  603.3	 3278.0	...
3472591	  769.8	  603.5	 3279.0	...
3472592	  770.0	  603.9	 3278.0	...
3472593	  770.3	  604.4	 3277.0	...
3472594	  770.5	  604.7	 3276.0	...
3472595	  770.5	  604.7	 3275.0	...
3472596	  770.3	  604.5	 3275.0	...
3472597	  770.1	  604.4	 3274.0	...
3472598	  769.9	  604.3	 3274.0	...
3472599	  769.8	  604.2	 3275.0	...
3472600	  770.0	  604.1	 3275.0	...
3472601	  770.3	  604.2	 3275.0	...
3472602	  770.4	  604.5	 3275.0	...
3472603	  770.3	  604.6	 3275.0	...
3472604	  770.1	  604.7	 3273.0	...
3472605	  770.1	  604.6	 3273.0	...
3472606	  770.1	  604.6	 3272.0	...
3472607	  770.1	  604.7	 3271.0	...
3472608	  770.1	  604.7	 3270.0	...
3472609	  770.2	  604.9	 3269.0	...
3472610	  770.4	  605.1	 3270.0	...
3472611	  770.6	  605.1	 3271.0	...
3472612	  770.5	  604.7	 3271.0	...
3472613	  770.5	  604.5	 3271.0	...
3472614	  770.5	  604.5	 3270.0	...
3472615	  770.7	  604.6	 3269.0	...
3472616	  771.0	  604.7	 3266.0	...
3472617	  770.9	  604.8	 3265.0	...
3472618	  770.5	  605.0	 3265.0	...
3472619	  770.1	  605.2	 3266.0	...
3472620	  769.9	  605.3	 3268.0	...
3472621	  770.0	  605.4	 3269.0	...
3472622	  770.1	  605.4	 3268.0	...
3472623	  770.3	  605.2	 3267.0	...
3472624	  770.2	  604.5	 3265.0	...
3472625	  770.2	  603.8	 3264.0	...
3472626	  770.2	  603.4	 3264.0	...
3472627	  770.2	  603.9	 3263.0	...
3472628	  770.2	  604.2	 3262.0	...
3472629	  770.2	  604.5	 3260.0	...
3472630	  770.3	  604.6	 3258.0	...
3472631	  770.3	  604.7	 3257.0	...
3472632	  770.3	  604.8	 3257.0	...
3472633	  770.4	  604.7	 3258.0	...
3472634	  770.5	  604.7	 3259.0	...
3472635	  770.6	  604.7	 3259.0	...
3472636	  770.5	  604.7	 3258.0	...
3472637	  770.5	  604.7	 3258.0	...
3472638	  770.5	  604.7	 3257.0	...
3472639	  770.5	  604.7	 3257.0	...
3472640	  770.3	  604.7	 3257.0	...
3472641	  770.1	  604.6	 3259.0	...
3472642	  769.9	  604.5	 3261.0	...
3472643	  769.8	  604.5	 3263.0	...
3472644	  769.8	  604.6	 3262.0	...
3472645	  769.8	  604.6	 3259.0	...
3472646	  769.7	  604.7	 3256.0	...
3472647	  769.7	  604.9	 3255.0	...
3472648	  769.7	  605.1	 3255.0	...
3472649	  769.9	  605.1	 3257.0	...
3472650	  770.0	  605.1	 3258.0	...
3472651	  770.2	  605.0	 3258.0	...
3472652	  770.3	  605.3	 3258.0	...
3472653	  770.4	  605.6	 3258.0	...
3472654	  770.5	  605.9	 3258.0	...
3472655	  770.5	  606.0	 3256.0	...
3472656	  770.6	  606.1	 3254.0	...
3472657	  770.7	  606.1	 3252.0	...
3472658	  770.7	  606.1	 3253.0	...
3472659	  770.6	  606.2	 3254.0	...
3472660	  770.4	  606.2	 3255.0	...
3472661	  770.4	  606.2	 3254.0	...
3472662	  770.4	  606.3	 3254.0	...
3472663	  770.5	  606.4	 3253.0	...
3472664	  770.5	  606.0	 3251.0	...
3472665	  770.5	  605.6	 3249.0	...
3472666	  770.7	  605.1	 3248.0	...
3472667	  770.9	  605.5	 3247.0	...
3472668	  771.0	  606.0	 3248.0	...
3472669	  770.8	  605.7	 3249.0	...
3472670	  770.6	  605.0	 3248.0	...
3472671	  770.8	  604.5	 3246.0	...
3472672	  771.1	  604.6	 3247.0	...
3472673	  771.3	  604.7	 3250.0	...
3472674	  771.1	  604.7	 3250.0	...
3472675	  770.8	  604.7	 3247.0	...
3472676	  770.8	  605.1	 3244.0	...
3472677	  770.8	  605.5	 3245.0	...
3472678	  770.8	  606.1	 3245.0	...
3472679	  770.9	  606.2	 3246.0	...
3472680	  771.0	  606.2	 3246.0	...
3472681	  771.0	  606.2	 3246.0	...
3472682	  771.0	  606.1	 3246.0	...
3472683	  771.0	  606.2	 3243.0	...
3472684	  771.0	  606.0	 3240.0	...
3472685	  770.9	  605.8	 3239.0	...
3472686	  770.8	  605.5	 3240.0	...
3472687	  770.8	  605.6	 3242.0	...
3472688	  770.8	  605.6	 3242.0	...
3472689	  770.8	  605.7	 3241.0	...
3472690	  770.7	  605.8	 3239.0	...
3472691	  770.5	  605.6	 3237.0	...
3472692	  770.5	  605.3	 3237.0	...
3472693	  770.5	  605.0	 3238.0	...
3472694	  770.6	  605.4	 3238.0	...
3472695	  770.5	  605.8	 3237.0	...
3472696	  770.4	  605.9	 3235.0	...
3472697	  770.5	  605.6	 3235.0	...
3472698	  770.9	  605.7	 3234.0	...
3472699	  771.2	  606.0	 3233.0	...
3472700	  771.3	  606.5	 3234.0	...
3472701	  771.3	  606.7	 3236.0	...
3472702	  771.3	  606.2	 3239.0	...
3472703	  771.3	  605.5	 3241.0	...
3472704	  771.2	  605.0	 3241.0	...
3472705	  771.1	  605.0	 3240.0	...
3472706	  771.4	  605.0	 3239.0	...
3472707	  771.7	  605.0	 3238.0	...
3472708	  771.6	  605.0	 3238.0	...
3472709	  771.2	  604.9	 3240.0	...
3472710	  770.9	  604.8	 3241.0	...
3472711	  770.8	  604.7	 3241.0	...
3472712	  770.7	  604.9	 3239.0	...
3472713	  770.6	  605.0	 3238.0	...
3472714	  770.7	  605.1	 3233.0	...
3472715	  770.7	  605.1	 3228.0	...
3472716	  770.6	  605.1	 3228.0	...
3472717	  770.6	  605.1	 3231.0	...
3472718	  770.7	  605.1	 3235.0	...
3472719	  770.7	  605.1	 3236.0	...
3472720	  770.7	  605.1	 3237.0	...
3472721	  770.8	  605.1	 3235.0	...
3472722	  770.9	  605.2	 3232.0	...
3472723	  771.0	  605.3	 3228.0	...
3472724	  771.1	  605.1	 3227.0	...
3472725	  771.2	  604.9	 3227.0	...
3472726	  771.3	  604.7	 3226.0	...
3472727	  770.8	  604.8	 3224.0	...
3472728	  770.3	  605.2	 3225.0	...
3472729	  769.4	  605.8	 3228.0	...
EFIX R   3472038	3472729	692	  768.2	  600.6	   3251
SSACC R  3472730
3472730	  768.3	  606.4	 3231.0	...
3472731	  766.1	  606.9	 3230.0	...
3472732	  763.9	  607.2	 3229.0	...
3472733	  761.4	  607.2	 3231.0	...
3472734	  759.4	  607.1	 3232.0	...
3472735	  756.7	  606.0	 3233.0	...
3472736	  753.6	  605.3	 3233.0	...
3472737	  750.5	  604.6	 3234.0	...
3472738	  747.4	  604.3	 3236.0	...
3472739	  745.3	  603.2	 3238.0	...
3472740	  743.3	  601.8	 3240.0	...
3472741	  741.9	  600.6	 3241.0	...
ESACC R  3472730	3472741	12	  768.3	  606.4	  741.9	  600.6	   0.58	     56
SFIX R   3472742
3472742	  740.7	  600.0	 3243.0	...
3472743	  740.2	  599.1	 3243.0	...
3472744	  739.9	  598.6	 3243.0	...
3472745	  740.2	  598.1	 3242.0	...
3472746	  740.6	  598.2	 3241.0	...
3472747	  741.2	  598.4	 3240.0	...
3472748	  742.4	  598.7	 3240.0	...
3472749	  743.8	  599.2	 3240.0	...
3472750	  745.7	  599.5	 3240.0	...
3472751	  747.6	  599.6	 3240.0	...
3472752	  749.3	  599.4	 3240.0	...
3472753	  750.4	  600.3	 3240.0	...
3472754	  751.4	  601.2	 3240.0	...
3472755	  752.2	  602.0	 3240.0	...
3472756	  753.0	  601.7	 3238.0	...
3472757	  753.2	  601.5	 3235.0	...
3472758	  753.4	  601.4	 3234.0	...
3472759	  753.3	  601.5	 3234.0	...
3472760	  753.0	  601.7	 3234.0	...
3472761	  752.9	  601.7	 3233.0	...
3472762	  752.8	  602.0	 3232.0	...
3472763	  752.7	  602.3	 3232.0	...
3472764	  752.2	  602.6	 3231.0	...
3472765	  751.7	  602.6	 3231.0	...
3472766	  751.5	  602.5	 3232.0	...
3472767	  751.2	  602.3	 3232.0	...
3472768	  750.8	  602.2	 3234.0	...
3472769	  750.6	  602.0	 3235.0	...
3472770	  751.1	  601.9	 3236.0	...
3472771	  751.5	  602.1	 3236.0	...
3472772	  751.7	  602.3	 3237.0	...
3472773	  751.4	  602.6	 3237.0	...
3472774	  750.9	  602.4	 3238.0	...
3472775	  750.4	  602.3	 3240.0	...
3472776	  750.0	  602.5	 3241.0	...
3472777	  749.6	  602.9	 3243.0	...
3472778	  749.4	  603.3	 3245.0	...
3472779	  749.2	  603.3	 3245.0	...
3472780	  749.1	  603.4	 3248.0	...
3472781	  749.0	  603.6	 3250.0	...
3472782	  749.0	  603.7	 3253.0	...
3472783	  748.9	  603.8	 3252.0	...
3472784	  748.9	  603.8	 3252.0	...
3472785	  748.9	  603.9	 3253.0	...
3472786	  748.9	  603.9	 3253.0	...
3472787	  748.8	  603.9	 3254.0	...
3472788	  748.6	  603.9	 3255.0	...
3472789	  748.4	  603.7	 3257.0	...
3472790	  748.7	  604.1	 3258.0	...
3472791	  749.1	  604.7	 3259.0	...
3472792	  749.5	  604.7	 3258.0	...
3472793	  749.6	  604.2	 3256.0	...
3472794	  749.6	  603.8	 3255.0	...
3472795	  749.6	  604.0	 3254.0	...
3472796	  749.5	  603.6	 3253.0	...
3472797	  749.4	  603.0	 3252.0	...
3472798	  749.4	  602.7	 3252.0	...
3472799	  749.4	  603.0	 3252.0	...
3472800	  749.4	  602.9	 3252.0	...
3472801	  749.4	  602.5	 3252.0	...
3472802	  749.3	  602.2	 3253.0	...
3472803	  749.3	  602.8	 3253.0	...
3472804	  749.2	  603.3	 3254.0	...
3472805	  749.3	  603.8	 3254.0	...
3472806	  749.4	  603.8	 3254.0	...
3472807	  749.2	  603.8	 3251.0	...
3472808	  749.0	  603.9	 3248.0	...
3472809	  748.9	  603.8	 3247.0	...
3472810	  749.0	  603.7	 3250.0	...
3472811	  749.1	  603.5	 3251.0	...
3472812	  749.1	  603.4	 3251.0	...
3472813	  749.1	  603.3	 3250.0	...
3472814	  749.1	  603.0	 3251.0	...
3472815	  749.0	  602.6	 3251.0	...
3472816	  748.9	  602.3	 3250.0	...
3472817	  748.8	  602.4	 3249.0	...
3472818	  748.9	  602.4	 3248.0	...
3472819	  749.1	  602.6	 3247.0	...
3472820	  749.5	  602.9	 3248.0	...
3472821	  750.0	  603.1	 3248.0	...
3472822	  750.3	  603.0	 3248.0	...
3472823	  750.2	  603.0	 3249.0	...
3472824	  750.0	  603.0	 3250.0	...
3472825	  749.9	  603.1	 3250.0	...
3472826	  749.9	  603.2	 3250.0	...
3472827	  749.9	  603.3	 3250.0	...
3472828	  749.9	  603.3	 3249.0	...
3472829	  749.9	  603.3	 3251.0	...
3472830	  750.0	  603.3	 3253.0	...
3472831	  750.1	  603.6	 3254.0	...
3472832	  750.1	  603.8	 3253.0	...
3472833	  750.2	  604.0	 3252.0	...
3472834	  750.2	  603.8	 3253.0	...
3472835	  750.3	  603.7	 3253.0	...
3472836	  750.1	  603.8	 3255.0	...
3472837	  750.0	  603.9	 3257.0	...
3472838	  749.8	  603.7	 3256.0	...
3472839	  749.7	  603.4	 3254.0	...
3472840	  749.6	  603.0	 3249.0	...
3472841	  749.8	  603.0	 3248.0	...
3472842	  749.9	  602.9	 3248.0	...
3472843	  749.9	  602.8	 3252.0	...
3472844	  749.8	  602.8	 3257.0	...
3472845	  749.7	  602.8	 3260.0	...
3472846	  749.7	  602.7	 3260.0	...
3472847	  749.7	  602.7	 3259.0	...
3472848	  750.0	  602.6	 3258.0	...
3472849	  750.4	  602.6	 3258.0	...
3472850	  750.8	  602.5	 3256.0	...
3472851	  750.9	  602.5	 3255.0	...
3472852	  751.0	  602.4	 3254.0	...
3472853	  750.9	  602.3	 3254.0	...
3472854	  750.6	  602.2	 3254.0	...
3472855	  750.4	  602.7	 3253.0	...
3472856	  750.5	  603.3	 3254.0	...
3472857	  750.9	  603.7	 3255.0	...
3472858	  751.3	  603.6	 3256.0	...
3472859	  751.9	  603.5	 3256.0	...
3472860	  752.0	  603.4	 3257.0	...
3472861	  751.6	  603.5	 3257.0	...
3472862	  751.0	  603.5	 3257.0	...
3472863	  750.3	  603.6	 3257.0	...
3472864	  750.2	  603.3	 3259.0	...
3472865	  750.2	  603.1	 3262.0	...
3472866	  750.5	  602.8	 3264.0	...
3472867	  750.8	  602.9	 3263.0	...
3472868	  750.9	  602.8	 3263.0	...
3472869	  750.7	  602.7	 3263.0	...
3472870	  750.6	  602.6	 3263.0	...
3472871	  750.6	  602.6	 3262.0	...
3472872	  750.7	  602.7	 3263.0	...
3472873	  750.7	  602.8	 3263.0	...
3472874	  750.6	  602.9	 3264.0	...
3472875	  750.6	  603.1	 3265.0	...
3472876	  750.6	  603.2	 3265.0	...
3472877	  750.8	  603.2	 3263.0	...
3472878	  750.9	  603.2	 3262.0	...
MSG	3472879 0000 _ Number Off
3472879	  751.0	  603.2	 3261.0	...
3472880	  751.0	  603.3	 3262.0	...
3472881	  751.3	  603.4	 3264.0	...
3472882	  751.5	  603.5	 3266.0	...
3472883	  751.4	  603.6	 3267.0	...
3472884	  751.2	  603.5	 3266.0	...
3472885	  751.0	  603.4	 3265.0	...
3472886	  750.9	  603.4	 3265.0	...
3472887	  750.8	  603.2	 3265.0	...
3472888	  750.7	  603.1	 3266.0	...
3472889	  750.6	  602.9	 3268.0	...
3472890	  750.5	  602.5	 3272.0	...
3472891	  750.7	  602.0	 3275.0	...
3472892	  751.0	  601.7	 3278.0	...
3472893	  751.2	  601.9	 3281.0	...
3472894	  751.1	  602.0	 3279.0	...
3472895	  750.9	  601.9	 3274.0	...
3472896	  750.8	  602.0	 3270.0	...
3472897	  751.0	  602.4	 3273.0	...
3472898	  751.5	  602.7	 3276.0	...
3472899	  752.0	  602.8	 3278.0	...
3472900	  752.2	  602.8	 3278.0	...
3472901	  752.0	  602.7	 3277.0	...
3472902	  751.8	  602.9	 3277.0	...
3472903	  751.6	  603.1	 3278.0	...
3472904	  751.5	  602.9	 3278.0	...
3472905	  751.4	  602.6	 3278.0	...
3472906	  751.4	  602.3	 3278.0	...
3472907	  751.6	  602.4	 3281.0	...
3472908	  751.8	  602.4	 3284.0	...
3472909	  752.0	  602.6	 3286.0	...
3472910	  752.1	  602.9	 3286.0	...
3472911	  752.2	  603.1	 3284.0	...
3472912	  752.5	  603.3	 3283.0	...
3472913	  752.7	  603.3	 3283.0	...
3472914	  752.8	  603.4	 3283.0	...
3472915	  752.7	  603.2	 3282.0	...
3472916	  752.5	  603.1	 3280.0	...
3472917	  752.4	  603.1	 3277.0	...
3472918	  752.3	  603.1	 3280.0	...
3472919	  752.2	  603.0	 3283.0	...
3472920	  752.2	  602.9	 3287.0	...
3472921	  752.2	  602.5	 3287.0	...
3472922	  752.2	  602.2	 3287.0	...
3472923	  752.3	  601.9	 3287.0	...
3472924	  752.5	  602.1	 3288.0	...
3472925	  752.7	  602.3	 3288.0	...
3472926	  752.8	  602.2	 3287.0	...
3472927	  752.7	  602.1	 3286.0	...
3472928	  752.6	  602.0	 3288.0	...
3472929	  752.5	  602.0	 3290.0	...
3472930	  752.3	  602.1	 3293.0	...
3472931	  752.1	  602.2	 3293.0	...
3472932	  752.0	  602.2	 3294.0	...
3472933	  752.0	  602.2	 3295.0	...
3472934	  752.0	  602.3	 3295.0	...
3472935	  752.0	  602.3	 3295.0	...
3472936	  752.0	  602.3	 3294.0	...
3472937	  752.1	  602.1	 3294.0	...
3472938	  752.5	  602.1	 3293.0	...
3472939	  752.8	  602.1	 3290.0	...
3472940	  752.9	  602.2	 3288.0	...
3472941	  752.9	  601.9	 3291.0	...
3472942	  752.7	  601.6	 3294.0	...
3472943	  752.6	  601.6	 3298.0	...
3472944	  752.4	  601.9	 3299.0	...
3472945	  752.5	  602.2	 3300.0	...
3472946	  752.5	  602.2	 3299.0	...
3472947	  752.5	  602.2	 3298.0	...
3472948	  752.6	  602.3	 3299.0	...
3472949	  752.7	  602.3	 3299.0	...
3472950	  752.6	  602.3	 3297.0	...
3472951	  752.5	  602.1	 3295.0	...
3472952	  752.3	  602.0	 3293.0	...
3472953	  752.2	  602.1	 3294.0	...
3472954	  752.1	  602.1	 3294.0	...
3472955	  752.1	  602.1	 3294.0	...
3472956	  752.1	  602.6	 3294.0	...
3472957	  752.2	  603.0	 3295.0	...
3472958	  752.1	  603.5	 3295.0	...
3472959	  751.9	  603.6	 3294.0	...
3472960	  752.0	  603.6	 3297.0	...
3472961	  752.2	  603.5	 3301.0	...
3472962	  752.4	  603.5	 3299.0	...
3472963	  752.2	  603.4	 3293.0	...
3472964	  752.2	  603.3	 3292.0	...
3472965	  752.5	  603.1	 3297.0	...
3472966	  752.8	  603.0	 3301.0	...
3472967	  752.9	  602.5	 3301.0	...
3472968	  752.6	  602.2	 3301.0	...
3472969	  752.3	  601.9	 3301.0	...
3472970	  752.2	  602.1	 3302.0	...
3472971	  752.4	  602.2	 3303.0	...
3472972	  752.6	  602.2	 3303.0	...
3472973	  752.7	  602.2	 3303.0	...
3472974	  752.8	  602.1	 3303.0	...
3472975	  752.8	  602.2	 3304.0	...
3472976	  753.1	  602.5	 3305.0	...
3472977	  753.3	  602.3	 3301.0	...
3472978	  753.4	  602.0	 3295.0	...
3472979	  753.1	  601.6	 3292.0	...
3472980	  752.9	  601.5	 3294.0	...
3472981	  752.6	  601.5	 3297.0	...
3472982	  752.7	  601.6	 3300.0	...
3472983	  752.7	  601.9	 3302.0	...
3472984	  752.7	  602.2	 3305.0	...
3472985	  752.8	  602.3	 3306.0	...
3472986	  752.8	  602.2	 3306.0	...
3472987	  752.8	  602.2	 3306.0	...
3472988	  752.8	  602.2	 3306.0	...
3472989	  752.8	  602.1	 3306.0	...
3472990	  752.9	  602.0	 3308.0	...
3472991	  753.0	  602.2	 3309.0	...
3472992	  753.1	  602.5	 3309.0	...
3472993	  752.8	  602.8	 3310.0	...
3472994	  752.5	  602.7	 3312.0	...
3472995	  752.6	  602.5	 3315.0	...
3472996	  753.0	  602.4	 3317.0	...
3472997	  753.4	  602.3	 3317.0	...
3472998	  753.4	  602.2	 3317.0	...
3472999	  753.4	  602.1	 3318.0	...
3473000	  753.4	  601.7	 3319.0	...
3473001	  753.3	  601.6	 3320.0	...
3473002	  753.2	  601.5	 3319.0	...
3473003	  752.9	  601.6	 3319.0	...
3473004	  752.6	  601.7	 3318.0	...
3473005	  752.6	  601.7	 3318.0	...
3473006	  752.8	  601.7	 3318.0	...
3473007	  753.1	  601.7	 3319.0	...
3473008	  753.1	  601.7	 3320.0	...
3473009	  753.2	  601.8	 3322.0	...
3473010	  753.2	  601.8	 3323.0	...
3473011	  753.4	  601.9	 3324.0	...
3473012	  753.6	  601.8	 3325.0	...
3473013	  753.7	  601.9	 3326.0	...
3473014	  753.6	  601.9	 3326.0	...
3473015	  753.5	  601.9	 3327.0	...
3473016	  753.4	  601.9	 3327.0	...
3473017	  753.3	  601.8	 3327.0	...
3473018	  753.3	  601.9	 3327.0	...
3473019	  753.4	  602.0	 3326.0	...
3473020	  753.4	  602.1	 3325.0	...
3473021	  753.3	  602.2	 3327.0	...
3473022	  753.3	  602.2	 3328.0	...
3473023	  753.6	  602.3	 3328.0	...
3473024	  753.7	  602.5	 3327.0	...
3473025	  754.0	  602.4	 3328.0	...
3473026	  754.0	  602.0	 3329.0	...
3473027	  753.8	  601.8	 3329.0	...
3473028	  753.5	  601.8	 3330.0	...
3473029	  753.3	  601.5	 3330.0	...
3473030	  753.5	  601.2	 3331.0	...
3473031	  753.5	  601.0	 3332.0	...
3473032	  753.3	  601.1	 3334.0	...
3473033	  753.2	  601.3	 3337.0	...
3473034	  753.3	  601.9	 3338.0	...
3473035	  753.3	  602.3	 3336.0	...
3473036	  753.3	  602.5	 3334.0	...
3473037	  753.4	  602.3	 3333.0	...
3473038	  753.5	  602.2	 3334.0	...
3473039	  753.3	  602.4	 3334.0	...
3473040	  753.1	  602.5	 3334.0	...
3473041	  752.9	  602.4	 3335.0	...
3473042	  752.9	  602.2	 3337.0	...
3473043	  753.0	  602.0	 3339.0	...
3473044	  753.2	  602.0	 3340.0	...
3473045	  753.3	  602.0	 3340.0	...
3473046	  753.4	  602.0	 3339.0	...
3473047	  753.3	  602.1	 3337.0	...
3473048	  753.3	  602.2	 3336.0	...
3473049	  753.4	  602.3	 3337.0	...
3473050	  753.6	  602.5	 3338.0	...
3473051	  753.7	  602.6	 3338.0	...
3473052	  753.6	  601.9	 3338.0	...
3473053	  753.5	  601.2	 3338.0	...
3473054	  753.5	  600.7	 3338.0	...
3473055	  753.8	  600.8	 3338.0	...
3473056	  754.1	  600.9	 3339.0	...
3473057	  754.2	  600.8	 3339.0	...
3473058	  754.0	  600.8	 3342.0	...
3473059	  753.8	  600.9	 3344.0	...
3473060	  753.8	  601.0	 3345.0	...
3473061	  753.6	  601.0	 3343.0	...
3473062	  753.5	  600.9	 3343.0	...
3473063	  753.4	  600.6	 3345.0	...
3473064	  753.5	  600.4	 3348.0	...
3473065	  753.6	  600.5	 3349.0	...
3473066	  753.8	  600.8	 3349.0	...
3473067	  753.8	  600.8	 3349.0	...
3473068	  753.9	  600.6	 3349.0	...
3473069	  753.8	  600.4	 3348.0	...
3473070	  753.7	  600.6	 3347.0	...
3473071	  754.0	  600.8	 3346.0	...
3473072	  754.4	  600.9	 3346.0	...
3473073	  754.3	  600.9	 3345.0	...
3473074	  754.0	  600.9	 3345.0	...
3473075	  753.9	  601.0	 3347.0	...
3473076	  754.3	  601.0	 3350.0	...
3473077	  754.7	  600.9	 3352.0	...
3473078	  754.8	  600.9	 3354.0	...
3473079	  754.6	  601.0	 3355.0	...
3473080	  754.5	  601.0	 3355.0	...
3473081	  754.6	  601.0	 3355.0	...
3473082	  754.4	  601.4	 3355.0	...
3473083	  754.1	  601.9	 3356.0	...
3473084	  753.7	  602.3	 3357.0	...
3473085	  753.5	  602.2	 3358.0	...
3473086	  753.5	  602.2	 3356.0	...
3473087	  753.7	  602.5	 3355.0	...
MSG	3473088 0000 _ Number On
3473088	  754.1	  602.7	 3357.0	...
3473089	  754.5	  602.7	 3360.0	...
3473090	  754.6	  602.2	 3363.0	...
3473091	  754.8	  601.7	 3363.0	...
3473092	  754.9	  601.4	 3365.0	...
3473093	  755.2	  601.3	 3366.0	...
3473094	  755.2	  601.4	 3367.0	...
3473095	  754.8	  601.8	 3366.0	...
3473096	  754.2	  601.9	 3369.0	...
3473097	  753.7	  602.1	 3371.0	...
3473098	  753.6	  602.3	 3374.0	...
3473099	  753.6	  602.7	 3375.0	...
3473100	  753.6	  603.2	 3376.0	...
3473101	  753.7	  603.2	 3375.0	...
3473102	  753.8	  603.2	 3374.0	...
3473103	  753.9	  603.1	 3372.0	...
3473104	  754.1	  603.3	 3372.0	...
3473105	  754.2	  603.4	 3372.0	...
3473106	  754.4	  603.8	 3371.0	...
3473107	  754.5	  603.9	 3371.0	...
3473108	  754.7	  604.0	 3371.0	...
3473109	  754.9	  603.9	 3372.0	...
3473110	  754.5	  603.4	 3374.0	...
3473111	  754.1	  603.0	 3375.0	...
3473112	  753.8	  602.6	 3379.0	...
3473113	  754.0	  602.7	 3383.0	...
3473114	  754.4	  602.9	 3387.0	...
3473115	  754.8	  603.1	 3389.0	...
3473116	  755.1	  603.0	 3388.0	...
3473117	  755.3	  602.8	 3384.0	...
3473118	  755.1	  602.7	 3380.0	...
3473119	  754.8	  602.6	 3380.0	...
3473120	  754.6	  602.6	 3384.0	...
3473121	  754.7	  602.7	 3387.0	...
3473122	  754.9	  602.7	 3390.0	...
3473123	  755.1	  602.7	 3392.0	...
3473124	  755.0	  602.8	 3393.0	...
3473125	  754.9	  602.9	 3391.0	...
3473126	  754.7	  603.0	 3388.0	...
3473127	  754.7	  603.1	 3385.0	...
3473128	  754.7	  603.2	 3384.0	...
3473129	  754.6	  603.2	 3384.0	...
3473130	  754.5	  603.3	 3387.0	...
3473131	  754.7	  603.5	 3390.0	...
3473132	  755.1	  603.6	 3391.0	...
3473133	  755.4	  603.7	 3390.0	...
3473134	  755.3	  603.9	 3389.0	...
3473135	  755.3	  604.5	 3388.0	...
3473136	  755.1	  605.2	 3388.0	...
3473137	  755.0	  605.3	 3387.0	...
3473138	  754.9	  605.1	 3384.0	...
3473139	  754.7	  604.9	 3382.0	...
3473140	  754.6	  605.1	 3380.0	...
3473141	  754.5	  605.1	 3377.0	...
3473142	  754.5	  604.9	 3374.0	...
3473143	  754.4	  604.9	 3373.0	...
3473144	  754.4	  604.9	 3375.0	...
3473145	  754.4	  605.0	 3377.0	...
3473146	  754.6	  605.0	 3377.0	...
3473147	  754.8	  604.9	 3378.0	...
3473148	  755.0	  604.8	 3379.0	...
3473149	  755.1	  604.8	 3382.0	...
3473150	  755.0	  604.8	 3384.0	...
3473151	  754.8	  604.8	 3384.0	...
3473152	  754.7	  604.3	 3381.0	...
3473153	  754.6	  603.9	 3380.0	...
3473154	  754.8	  603.4	 3382.0	...
3473155	  754.9	  603.5	 3384.0	...
3473156	  755.0	  603.2	 3384.0	...
3473157	  754.6	  602.6	 3385.0	...
3473158	  754.0	  601.9	 3386.0	...
3473159	  753.4	  601.2	 3387.0	...
3473160	  753.0	  600.7	 3388.0	...
3473161	  752.6	  600.2	 3388.0	...
3473162	  752.3	  598.9	 3387.0	...
3473163	  751.7	  597.6	 3388.0	...
3473164	  751.2	  596.5	 3388.0	...
3473165	  750.7	  596.5	 3389.0	...
3473166	  750.7	  596.3	 3388.0	...
3473167	  750.7	  596.0	 3388.0	...
3473168	  750.9	  595.5	 3391.0	...
3473169	  751.3	  595.4	 3394.0	...
3473170	  752.1	  595.4	 3393.0	...
3473171	  752.7	  595.7	 3389.0	...
3473172	  753.8	  596.0	 3386.0	...
3473173	  754.5	  596.4	 3386.0	...
3473174	  755.1	  596.8	 3387.0	...
3473175	  755.3	  597.2	 3387.0	...
3473176	  755.6	  597.5	 3386.0	...
3473177	  756.0	  597.6	 3385.0	...
3473178	  756.2	  597.5	 3384.0	...
3473179	  755.8	  597.9	 3383.0	...
3473180	  755.4	  598.4	 3382.0	...
3473181	  755.2	  599.0	 3383.0	...
3473182	  755.2	  599.6	 3384.0	...
3473183	  755.4	  600.0	 3384.0	...
3473184	  755.6	  600.4	 3382.0	...
3473185	  755.9	  600.5	 3380.0	...
3473186	  756.1	  600.4	 3380.0	...
3473187	  755.9	  600.3	 3380.0	...
3473188	  755.6	  600.3	 3381.0	...
3473189	  755.2	  600.5	 3382.0	...
3473190	  755.0	  600.4	 3384.0	...
3473191	  755.2	  600.3	 3384.0	...
3473192	  755.4	  600.1	 3385.0	...
3473193	  755.2	  600.1	 3385.0	...
3473194	  754.7	  600.1	 3385.0	...
3473195	  754.2	  600.1	 3385.0	...
3473196	  754.2	  600.6	 3386.0	...
3473197	  754.1	  601.0	 3386.0	...
3473198	  754.0	  601.1	 3384.0	...
3473199	  753.8	  600.8	 3383.0	...
3473200	  754.0	  600.6	 3383.0	...
3473201	  754.3	  600.8	 3383.0	...
3473202	  754.6	  601.0	 3383.0	...
3473203	  754.7	  601.2	 3383.0	...
3473204	  754.9	  601.2	 3383.0	...
3473205	  755.1	  601.2	 3382.0	...
3473206	  755.3	  601.4	 3381.0	...
3473207	  755.4	  601.6	 3382.0	...
3473208	  755.3	  601.7	 3383.0	...
3473209	  755.1	  601.7	 3384.0	...
3473210	  754.9	  601.6	 3383.0	...
3473211	  754.9	  601.6	 3383.0	...
3473212	  755.0	  601.5	 3383.0	...
3473213	  755.2	  601.5	 3382.0	...
3473214	  755.4	  601.7	 3381.0	...
3473215	  755.7	  601.9	 3380.0	...
3473216	  756.0	  601.8	 3378.0	...
3473217	  755.7	  601.7	 3377.0	...
3473218	  755.3	  601.6	 3377.0	...
3473219	  755.3	  601.5	 3378.0	...
3473220	  755.8	  601.3	 3380.0	...
3473221	  756.1	  601.1	 3380.0	...
3473222	  755.8	  601.2	 3380.0	...
3473223	  755.3	  601.3	 3380.0	...
3473224	  754.9	  601.4	 3380.0	...
3473225	  754.9	  601.5	 3380.0	...
3473226	  755.1	  601.7	 3380.0	...
3473227	  755.2	  602.0	 3379.0	...
3473228	  755.1	  602.3	 3379.0	...
3473229	  754.9	  602.6	 3379.0	...
3473230	  754.9	  602.6	 3377.0	...
3473231	  755.0	  602.9	 3374.0	...
3473232	  755.0	  603.1	 3372.0	...
3473233	  754.9	  602.8	 3372.0	...
3473234	  754.8	  602.3	 3372.0	...
3473235	  754.6	  602.0	 3372.0	...
3473236	  754.5	  602.4	 3372.0	...
3473237	  754.4	  602.8	 3372.0	...
3473238	  754.4	  602.9	 3371.0	...
3473239	  754.4	  602.7	 3369.0	...
3473240	  754.7	  602.6	 3369.0	...
3473241	  754.9	  602.4	 3370.0	...
3473242	  755.1	  602.3	 3370.0	...
3473243	  754.6	  602.4	 3370.0	...
3473244	  754.2	  602.5	 3371.0	...
3473245	  753.7	  602.5	 3371.0	...
3473246	  753.7	  602.5	 3372.0	...
3473247	  753.7	  602.5	 3372.0	...
3473248	  753.8	  602.3	 3372.0	...
3473249	  753.8	  602.1	 3373.0	...
3473250	  753.8	  602.0	 3372.0	...
3473251	  754.1	  602.0	 3371.0	...
3473252	  754.5	  602.0	 3371.0	...
3473253	  755.0	  601.9	 3370.0	...
3473254	  755.4	  601.9	 3370.0	...
3473255	  755.8	  601.9	 3370.0	...
3473256	  756.0	  602.0	 3370.0	...
3473257	  755.7	  602.2	 3370.0	...
3473258	  755.4	  602.3	 3370.0	...
3473259	  755.2	  602.4	 3370.0	...
3473260	  755.2	  602.4	 3366.0	...
3473261	  755.1	  602.4	 3361.0	...
3473262	  755.1	  602.4	 3357.0	...
3473263	  755.1	  602.5	 3356.0	...
3473264	  755.1	  602.4	 3356.0	...
3473265	  755.0	  602.3	 3356.0	...
3473266	  754.8	  602.1	 3355.0	...
3473267	  754.7	  602.0	 3357.0	...
3473268	  754.6	  602.0	 3359.0	...
3473269	  754.6	  601.9	 3361.0	...
3473270	  754.6	  601.8	 3361.0	...
3473271	  754.6	  601.8	 3359.0	...
3473272	  754.6	  602.0	 3359.0	...
3473273	  754.4	  602.3	 3358.0	...
3473274	  754.2	  602.3	 3359.0	...
3473275	  754.1	  602.2	 3359.0	...
3473276	  754.2	  602.3	 3358.0	...
3473277	  754.3	  602.4	 3357.0	...
3473278	  754.5	  602.5	 3358.0	...
3473279	  754.7	  602.2	 3359.0	...
3473280	  754.9	  601.8	 3360.0	...
3473281	  755.1	  601.7	 3359.0	...
3473282	  755.1	  602.0	 3357.0	...
3473283	  754.9	  602.3	 3354.0	...
3473284	  754.7	  602.7	 3353.0	...
3473285	  754.8	  603.1	 3354.0	...
3473286	  754.9	  603.4	 3354.0	...
3473287	  754.8	  603.3	 3353.0	...
3473288	  754.7	  603.3	 3353.0	...
3473289	  754.7	  603.2	 3352.0	...
3473290	  754.7	  603.1	 3352.0	...
3473291	  754.8	  602.8	 3352.0	...
3473292	  754.8	  602.6	 3348.0	...
3473293	  754.9	  602.3	 3345.0	...
3473294	  754.8	  602.1	 3341.0	...
3473295	  754.6	  602.0	 3341.0	...
3473296	  754.5	  601.8	 3341.0	...
3473297	  754.4	  601.7	 3340.0	...
3473298	  754.4	  602.0	 3339.0	...
3473299	  754.4	  602.6	 3338.0	...
3473300	  754.4	  603.1	 3338.0	...
3473301	  754.4	  603.1	 3337.0	...
3473302	  754.6	  603.1	 3339.0	...
3473303	  754.7	  603.0	 3341.0	...
3473304	  754.8	  603.0	 3343.0	...
3473305	  754.6	  603.0	 3341.0	...
3473306	  754.5	  603.0	 3339.0	...
3473307	  754.4	  603.0	 3338.0	...
3473308	  754.5	  602.8	 3339.0	...
3473309	  754.7	  602.7	 3339.0	...
3473310	  754.8	  602.5	 3337.0	...
3473311	  754.8	  602.4	 3336.0	...
3473312	  754.7	  602.3	 3335.0	...
3473313	  754.7	  602.4	 3335.0	...
3473314	  754.7	  603.1	 3332.0	...
3473315	  754.6	  603.8	 3329.0	...
3473316	  754.4	  604.4	 3326.0	...
3473317	  754.3	  604.2	 3325.0	...
3473318	  754.2	  604.0	 3325.0	...
3473319	  754.3	  603.9	 3325.0	...
3473320	  754.4	  603.8	 3329.0	...
3473321	  754.4	  603.7	 3333.0	...
3473322	  754.2	  603.6	 3336.0	...
3473323	  754.1	  603.4	 3335.0	...
3473324	  754.0	  603.1	 3335.0	...
3473325	  753.9	  602.7	 3334.0	...
3473326	  754.0	  602.5	 3333.0	...
3473327	  754.2	  602.8	 3333.0	...
3473328	  754.4	  603.1	 3333.0	...
3473329	  754.6	  603.3	 3332.0	...
3473330	  754.7	  603.4	 3332.0	...
3473331	  754.8	  603.9	 3332.0	...
3473332	  754.6	  604.3	 3332.0	...
3473333	  754.5	  604.6	 3331.0	...
3473334	  754.3	  604.5	 3331.0	...
3473335	  754.4	  604.5	 3329.0	...
3473336	  754.4	  604.5	 3328.0	...
3473337	  754.7	  604.3	 3330.0	...
3473338	  754.9	  604.3	 3332.0	...
3473339	  754.8	  603.8	 3334.0	...
3473340	  754.5	  603.4	 3334.0	...
3473341	  754.2	  603.0	 3333.0	...
3473342	  754.2	  603.0	 3332.0	...
3473343	  754.2	  603.1	 3330.0	...
3473344	  754.2	  603.2	 3329.0	...
3473345	  754.2	  603.3	 3327.0	...
3473346	  754.6	  603.7	 3325.0	...
3473347	  754.9	  604.1	 3325.0	...
3473348	  755.2	  604.0	 3325.0	...
3473349	  755.2	  603.5	 3324.0	...
3473350	  755.3	  603.0	 3322.0	...
3473351	  755.4	  603.0	 3320.0	...
3473352	  755.4	  603.0	 3320.0	...
3473353	  755.3	  603.1	 3319.0	...
3473354	  755.2	  603.2	 3318.0	...
3473355	  755.0	  603.2	 3320.0	...
3473356	  754.9	  603.3	 3322.0	...
3473357	  754.7	  603.3	 3323.0	...
3473358	  754.4	  603.4	 3322.0	...
3473359	  754.2	  603.4	 3321.0	...
3473360	  754.0	  603.4	 3319.0	...
3473361	  754.1	  603.4	 3317.0	...
3473362	  754.3	  603.3	 3317.0	...
3473363	  754.5	  603.2	 3319.0	...
3473364	  754.6	  603.0	 3320.0	...
3473365	  754.7	  602.9	 3319.0	...
3473366	  754.9	  602.9	 3317.0	...
3473367	  755.0	  603.0	 3316.0	...
3473368	  755.1	  603.1	 3317.0	...
3473369	  755.1	  603.2	 3319.0	...
3473370	  755.0	  603.3	 3318.0	...
3473371	  754.7	  603.4	 3315.0	...
3473372	  754.5	  603.5	 3312.0	...
3473373	  754.3	  603.7	 3313.0	...
3473374	  754.3	  603.7	 3314.0	...
3473375	  754.3	  603.8	 3315.0	...
3473376	  754.4	  603.8	 3314.0	...
3473377	  754.3	  603.8	 3315.0	...
3473378	  754.1	  603.8	 3315.0	...
3473379	  754.0	  604.0	 3315.0	...
3473380	  754.2	  604.1	 3314.0	...
3473381	  754.4	  604.1	 3312.0	...
3473382	  754.5	  604.0	 3310.0	...
3473383	  754.9	  603.9	 3311.0	...
3473384	  755.3	  604.0	 3314.0	...
3473385	  755.6	  604.1	 3314.0	...
3473386	  755.5	  603.8	 3311.0	...
3473387	  755.3	  603.6	 3307.0	...
3473388	  755.1	  603.3	 3307.0	...
3473389	  754.9	  603.4	 3309.0	...
3473390	  754.7	  603.6	 3312.0	...
3473391	  754.5	  603.9	 3312.0	...
3473392	  754.5	  604.2	 3309.0	...
MSG	3473393 0000 _ Number Off
3473393	  754.6	  604.4	 3308.0	...
3473394	  754.7	  604.4	 3308.0	...
3473395	  754.9	  604.2	 3309.0	...
3473396	  755.1	  604.0	 3311.0	...
3473397	  755.1	  603.8	 3313.0	...
3473398	  755.1	  603.8	 3313.0	...
3473399	  755.1	  603.8	 3310.0	...
3473400	  755.2	  604.0	 3307.0	...
3473401	  755.1	  604.2	 3307.0	...
3473402	  755.1	  604.4	 3307.0	...
3473403	  755.2	  604.5	 3307.0	...
3473404	  754.9	  604.6	 3307.0	...
3473405	  754.6	  604.6	 3307.0	...
3473406	  754.3	  604.6	 3307.0	...
3473407	  754.4	  604.7	 3307.0	...
3473408	  754.5	  604.8	 3308.0	...
3473409	  754.6	  605.1	 3307.0	...
3473410	  754.6	  605.2	 3306.0	...
3473411	  754.6	  604.8	 3304.0	...
3473412	  754.6	  604.3	 3304.0	...
3473413	  754.6	  603.8	 3304.0	...
3473414	  754.6	  603.8	 3306.0	...
3473415	  754.6	  603.8	 3308.0	...
3473416	  754.6	  603.9	 3311.0	...
3473417	  754.6	  603.9	 3311.0	...
3473418	  754.6	  603.9	 3309.0	...
3473419	  754.7	  604.1	 3307.0	...
3473420	  755.0	  604.2	 3306.0	...
3473421	  755.4	  604.3	 3308.0	...
3473422	  755.7	  604.0	 3309.0	...
3473423	  755.8	  603.7	 3308.0	...
3473424	  755.5	  603.4	 3306.0	...
3473425	  755.4	  603.2	 3305.0	...
3473426	  755.5	  603.0	 3305.0	...
3473427	  755.8	  603.1	 3304.0	...
3473428	  755.9	  603.2	 3303.0	...
3473429	  755.8	  603.3	 3304.0	...
3473430	  755.5	  603.2	 3306.0	...
3473431	  755.3	  603.2	 3308.0	...
3473432	  755.3	  603.2	 3310.0	...
3473433	  755.5	  603.3	 3311.0	...
3473434	  755.6	  603.2	 3312.0	...
3473435	  755.5	  603.1	 3313.0	...
3473436	  755.4	  603.0	 3315.0	...
3473437	  755.3	  603.0	 3316.0	...
3473438	  755.3	  603.1	 3314.0	...
3473439	  755.3	  603.3	 3310.0	...
3473440	  755.2	  603.3	 3306.0	...
3473441	  755.0	  603.1	 3306.0	...
3473442	  755.0	  603.1	 3307.0	...
3473443	  755.0	  603.3	 3308.0	...
3473444	  755.1	  603.5	 3308.0	...
3473445	  755.0	  603.5	 3308.0	...
3473446	  754.8	  603.4	 3308.0	...
3473447	  754.6	  603.3	 3308.0	...
3473448	  755.0	  603.1	 3308.0	...
3473449	  755.6	  602.9	 3309.0	...
3473450	  756.1	  602.8	 3310.0	...
3473451	  756.2	  602.9	 3311.0	...
3473452	  756.0	  602.9	 3312.0	...
3473453	  755.7	  603.0	 3312.0	...
3473454	  755.4	  603.1	 3313.0	...
3473455	  755.2	  603.2	 3314.0	...
3473456	  755.0	  603.2	 3315.0	...
3473457	  754.8	  603.2	 3315.0	...
3473458	  754.7	  603.1	 3312.0	...
3473459	  754.7	  603.0	 3309.0	...
3473460	  754.5	  603.0	 3307.0	...
3473461	  754.4	  602.9	 3308.0	...
3473462	  754.3	  602.9	 3309.0	...
3473463	  754.5	  603.2	 3310.0	...
3473464	  754.9	  603.5	 3310.0	...
3473465	  755.2	  603.5	 3310.0	...
3473466	  755.5	  603.3	 3309.0	...
3473467	  755.4	  603.1	 3308.0	...
3473468	  755.4	  602.9	 3307.0	...
3473469	  755.3	  602.8	 3311.0	...
3473470	  755.4	  602.7	 3315.0	...
3473471	  755.4	  602.8	 3320.0	...
3473472	  755.3	  602.8	 3318.0	...
3473473	  755.2	  602.7	 3316.0	...
3473474	  755.1	  602.5	 3315.0	...
3473475	  755.0	  602.3	 3317.0	...
3473476	  755.0	  602.4	 3318.0	...
3473477	  754.9	  602.4	 3319.0	...
3473478	  754.9	  602.4	 3320.0	...
3473479	  754.8	  603.0	 3319.0	...
3473480	  754.8	  603.6	 3318.0	...
3473481	  754.9	  604.0	 3318.0	...
3473482	  755.0	  603.8	 3318.0	...
3473483	  754.9	  603.6	 3319.0	...
3473484	  754.6	  603.6	 3319.0	...
3473485	  754.2	  603.6	 3319.0	...
3473486	  753.9	  603.8	 3319.0	...
3473487	  753.5	  604.1	 3318.0	...
3473488	  753.0	  603.9	 3318.0	...
3473489	  752.0	  603.6	 3319.0	...
EFIX R   3472742	3473489	748	  753.2	  602.5	   3319
SSACC R  3473490
3473490	  750.5	  602.7	 3317.0	...
3473491	  748.9	  601.9	 3314.0	...
3473492	  746.6	  600.9	 3311.0	...
3473493	  744.2	  600.4	 3311.0	...
3473494	  742.1	  600.1	 3311.0	...
3473495	  740.0	  599.6	 3313.0	...
3473496	  738.3	  598.9	 3315.0	...
3473497	  736.1	  598.4	 3317.0	...
ESACC R  3473490	3473497	8	  750.5	  602.7	  736.1	  598.4	   0.32	     43
SFIX R   3473498
3473498	  734.8	  598.2	 3319.0	...
3473499	  733.9	  598.3	 3319.0	...
3473500	  733.6	  598.1	 3318.0	...
3473501	  733.5	  596.9	 3316.0	...
3473502	  733.5	  595.7	 3314.0	...
3473503	  733.8	  594.5	 3312.0	...
3473504	  734.2	  594.3	 3314.0	...
3473505	  734.6	  594.6	 3317.0	...
3473506	  735.0	  594.9	 3321.0	...
3473507	  735.4	  595.5	 3321.0	...
3473508	  736.5	  595.7	 3320.0	...
3473509	  737.2	  595.9	 3315.0	...
3473510	  738.0	  596.3	 3310.0	...
3473511	  738.4	  596.7	 3307.0	...
3473512	  738.9	  596.8	 3311.0	...
3473513	  739.3	  596.4	 3315.0	...
3473514	  739.5	  596.0	 3319.0	...
3473515	  739.6	  596.1	 3317.0	...
3473516	  739.8	  596.2	 3316.0	...
3473517	  739.7	  596.3	 3315.0	...
3473518	  739.7	  596.3	 3314.0	...
3473519	  740.1	  596.3	 3313.0	...
3473520	  740.6	  596.4	 3315.0	...
3473521	  741.0	  596.4	 3318.0	...
3473522	  741.0	  596.4	 3320.0	...
3473523	  741.0	  596.4	 3320.0	...
3473524	  741.0	  596.2	 3320.0	...
3473525	  740.9	  596.1	 3321.0	...
3473526	  740.8	  596.1	 3322.0	...
3473527	  740.8	  596.6	 3323.0	...
3473528	  740.7	  597.1	 3322.0	...
3473529	  739.9	  597.8	 3321.0	...
3473530	  739.1	  597.9	 3320.0	...
3473531	  738.2	  597.9	 3321.0	...
3473532	  738.0	  597.7	 3323.0	...
3473533	  738.0	  597.4	 3323.0	...
3473534	  738.3	  597.3	 3322.0	...
3473535	  738.4	  597.3	 3322.0	...
3473536	  738.5	  597.2	 3323.0	...
3473537	  738.4	  597.1	 3324.0	...
3473538	  738.5	  597.0	 3326.0	...
3473539	  738.7	  596.9	 3324.0	...
3473540	  738.8	  597.1	 3322.0	...
3473541	  738.8	  597.2	 3319.0	...
3473542	  738.8	  597.3	 3318.0	...
3473543	  738.7	  597.2	 3319.0	...
3473544	  738.6	  597.2	 3322.0	...
3473545	  738.6	  597.2	 3323.0	...
3473546	  738.5	  597.2	 3322.0	...
3473547	  738.5	  597.1	 3321.0	...
3473548	  738.5	  597.1	 3321.0	...
3473549	  738.8	  597.1	 3321.0	...
3473550	  739.1	  596.7	 3322.0	...
3473551	  739.4	  596.3	 3322.0	...
3473552	  739.3	  596.0	 3323.0	...
3473553	  739.2	  596.2	 3324.0	...
3473554	  739.2	  596.3	 3324.0	...
3473555	  739.2	  596.5	 3323.0	...
3473556	  739.2	  596.5	 3322.0	...
3473557	  739.1	  596.6	 3322.0	...
3473558	  739.1	  596.7	 3322.0	...
3473559	  739.0	  596.7	 3322.0	...
3473560	  739.0	  596.8	 3322.0	...
3473561	  739.0	  596.6	 3322.0	...
3473562	  739.1	  596.3	 3322.0	...
3473563	  739.3	  596.3	 3321.0	...
3473564	  739.3	  596.6	 3324.0	...
3473565	  739.3	  597.0	 3328.0	...
3473566	  739.3	  597.2	 3332.0	...
3473567	  739.3	  597.2	 3332.0	...
3473568	  739.5	  597.3	 3330.0	...
3473569	  739.4	  597.5	 3329.0	...
3473570	  739.3	  597.7	 3330.0	...
3473571	  739.2	  597.7	 3330.0	...
3473572	  739.1	  597.7	 3328.0	...
3473573	  738.8	  597.8	 3326.0	...
3473574	  738.6	  597.7	 3325.0	...
3473575	  738.7	  597.7	 3324.0	...
3473576	  739.0	  597.7	 3323.0	...
3473577	  739.3	  597.8	 3324.0	...
3473578	  739.5	  597.7	 3325.0	...
3473579	  739.5	  597.6	 3326.0	...
3473580	  739.3	  597.4	 3327.0	...
3473581	  739.4	  597.4	 3327.0	...
3473582	  739.6	  597.3	 3330.0	...
3473583	  739.8	  597.2	 3333.0	...
3473584	  739.7	  597.4	 3333.0	...
3473585	  739.5	  597.6	 3330.0	...
3473586	  739.3	  597.8	 3327.0	...
3473587	  739.1	  597.8	 3329.0	...
3473588	  739.0	  597.7	 3330.0	...
3473589	  739.5	  597.6	 3331.0	...
3473590	  740.0	  597.4	 3331.0	...
3473591	  740.3	  597.4	 3331.0	...
3473592	  739.9	  597.4	 3331.0	...
3473593	  739.6	  597.4	 3330.0	...
3473594	  739.6	  597.7	 3330.0	...
3473595	  739.7	  598.6	 3329.0	...
3473596	  739.7	  599.4	 3329.0	...
3473597	  739.5	  599.7	 3328.0	...
3473598	  739.2	  599.3	 3328.0	...
3473599	  739.1	  598.9	 3329.0	...
3473600	  738.9	  598.8	 3331.0	...
3473601	  738.8	  598.9	 3332.0	...
3473602	  738.7	  598.9	 3330.0	...
3473603	  738.6	  598.9	 3330.0	...
MSG	3473604 0000 _ Number On
3473604	  738.6	  598.6	 3330.0	...
3473605	  738.5	  598.4	 3330.0	...
3473606	  738.5	  598.3	 3329.0	...
3473607	  738.8	  598.3	 3329.0	...
3473608	  739.1	  598.3	 3328.0	...
3473609	  739.3	  598.2	 3331.0	...
3473610	  739.2	  598.2	 3334.0	...
3473611	  739.0	  598.2	 3335.0	...
3473612	  739.0	  598.2	 3333.0	...
3473613	  738.9	  598.3	 3331.0	...
3473614	  739.0	  598.5	 3331.0	...
3473615	  739.1	  598.8	 3331.0	...
3473616	  739.1	  599.0	 3331.0	...
3473617	  739.1	  599.1	 3329.0	...
3473618	  739.1	  599.0	 3328.0	...
3473619	  739.1	  598.8	 3329.0	...
3473620	  739.0	  598.6	 3333.0	...
3473621	  738.9	  598.6	 3336.0	...
3473622	  739.2	  598.6	 3336.0	...
3473623	  739.5	  598.7	 3336.0	...
3473624	  739.6	  598.8	 3335.0	...
3473625	  739.5	  598.8	 3336.0	...
3473626	  739.5	  599.0	 3336.0	...
3473627	  739.6	  599.3	 3336.0	...
3473628	  739.7	  599.6	 3336.0	...
3473629	  739.9	  600.1	 3335.0	...
3473630	  739.8	  600.6	 3334.0	...
3473631	  739.5	  601.1	 3335.0	...
3473632	  739.3	  601.1	 3337.0	...
3473633	  739.2	  601.0	 3338.0	...
3473634	  739.4	  601.0	 3337.0	...
3473635	  740.0	  600.9	 3336.0	...
3473636	  740.6	  601.1	 3336.0	...
3473637	  741.0	  601.2	 3334.0	...
3473638	  742.1	  601.3	 3332.0	...
3473639	  743.2	  601.1	 3331.0	...
3473640	  744.6	  601.0	 3333.0	...
3473641	  745.5	  601.0	 3334.0	...
3473642	  746.7	  601.2	 3334.0	...
3473643	  748.3	  601.5	 3336.0	...
3473644	  749.4	  601.9	 3338.0	...
3473645	  751.4	  601.8	 3338.0	...
3473646	  752.8	  601.6	 3336.0	...
3473647	  754.7	  601.7	 3334.0	...
3473648	  756.0	  602.0	 3334.0	...
3473649	  757.5	  602.3	 3335.0	...
3473650	  759.2	  602.1	 3336.0	...
3473651	  760.8	  601.8	 3336.0	...
3473652	  762.0	  601.6	 3337.0	...
3473653	  763.7	  602.0	 3337.0	...
3473654	  765.1	  602.5	 3336.0	...
3473655	  766.8	  603.1	 3336.0	...
3473656	  767.8	  603.1	 3334.0	...
3473657	  768.6	  603.2	 3332.0	...
3473658	  769.1	  603.1	 3330.0	...
3473659	  769.3	  603.1	 3330.0	...
3473660	  769.4	  603.2	 3331.0	...
3473661	  769.5	  603.3	 3333.0	...
3473662	  769.5	  603.6	 3335.0	...
3473663	  769.1	  603.8	 3334.0	...
3473664	  768.7	  604.2	 3332.0	...
3473665	  768.3	  604.4	 3329.0	...
3473666	  768.1	  604.5	 3328.0	...
3473667	  767.7	  604.5	 3328.0	...
3473668	  767.4	  604.5	 3327.0	...
3473669	  767.1	  604.4	 3327.0	...
3473670	  766.9	  604.5	 3328.0	...
3473671	  766.8	  604.3	 3327.0	...
3473672	  766.5	  604.2	 3327.0	...
3473673	  766.2	  604.1	 3327.0	...
3473674	  765.9	  604.1	 3329.0	...
3473675	  765.7	  604.0	 3329.0	...
3473676	  765.4	  604.1	 3329.0	...
3473677	  765.0	  604.4	 3330.0	...
3473678	  764.8	  604.7	 3331.0	...
3473679	  764.8	  604.7	 3329.0	...
3473680	  764.9	  604.6	 3326.0	...
3473681	  765.1	  604.7	 3323.0	...
3473682	  765.3	  604.9	 3323.0	...
3473683	  765.3	  605.3	 3323.0	...
3473684	  765.2	  605.4	 3323.0	...
3473685	  765.1	  605.7	 3326.0	...
3473686	  765.4	  605.9	 3330.0	...
3473687	  765.7	  606.1	 3331.0	...
3473688	  766.0	  605.8	 3328.0	...
3473689	  766.1	  605.4	 3323.0	...
3473690	  766.2	  605.1	 3322.0	...
3473691	  766.4	  605.0	 3321.0	...
3473692	  766.4	  605.1	 3321.0	...
3473693	  766.3	  605.3	 3323.0	...
3473694	  766.5	  605.3	 3324.0	...
3473695	  766.7	  605.4	 3324.0	...
3473696	  767.0	  605.3	 3322.0	...
3473697	  767.0	  605.3	 3320.0	...
3473698	  767.1	  605.3	 3319.0	...
3473699	  767.2	  605.3	 3318.0	...
3473700	  767.3	  605.3	 3318.0	...
3473701	  767.4	  605.4	 3317.0	...
3473702	  767.4	  605.4	 3316.0	...
3473703	  767.4	  605.3	 3316.0	...
3473704	  767.3	  605.4	 3321.0	...
3473705	  767.1	  605.4	 3327.0	...
3473706	  766.9	  605.4	 3329.0	...
3473707	  766.9	  605.5	 3326.0	...
3473708	  766.9	  605.5	 3323.0	...
3473709	  766.9	  605.7	 3323.0	...
3473710	  766.9	  605.9	 3321.0	...
3473711	  766.8	  605.7	 3318.0	...
3473712	  766.9	  605.4	 3317.0	...
3473713	  767.2	  605.1	 3318.0	...
3473714	  767.5	  605.2	 3319.0	...
3473715	  767.6	  605.2	 3318.0	...
3473716	  767.6	  605.3	 3317.0	...
3473717	  767.6	  605.3	 3317.0	...
3473718	  767.7	  605.3	 3317.0	...
3473719	  767.7	  605.3	 3317.0	...
3473720	  767.7	  605.3	 3318.0	...
3473721	  767.8	  605.3	 3319.0	...
3473722	  767.8	  605.4	 3319.0	...
3473723	  767.8	  605.4	 3318.0	...
3473724	  767.9	  605.4	 3316.0	...
3473725	  767.9	  605.4	 3314.0	...
3473726	  767.5	  605.5	 3312.0	...
3473727	  767.1	  605.6	 3312.0	...
3473728	  767.0	  605.6	 3314.0	...
3473729	  767.4	  605.7	 3316.0	...
3473730	  767.8	  605.7	 3316.0	...
3473731	  767.7	  605.7	 3315.0	...
3473732	  767.5	  605.5	 3313.0	...
3473733	  767.3	  605.1	 3313.0	...
3473734	  767.4	  604.8	 3312.0	...
3473735	  767.5	  604.7	 3312.0	...
3473736	  767.3	  604.9	 3311.0	...
3473737	  766.9	  605.3	 3310.0	...
3473738	  766.7	  605.6	 3309.0	...
3473739	  767.0	  605.7	 3308.0	...
3473740	  767.4	  605.6	 3308.0	...
3473741	  767.5	  605.6	 3310.0	...
3473742	  767.4	  605.6	 3310.0	...
3473743	  767.2	  605.6	 3308.0	...
3473744	  767.1	  605.6	 3305.0	...
3473745	  767.2	  605.3	 3304.0	...
3473746	  767.5	  604.9	 3303.0	...
3473747	  767.8	  604.5	 3303.0	...
3473748	  767.9	  604.5	 3303.0	...
3473749	  767.7	  604.6	 3304.0	...
3473750	  767.5	  604.8	 3305.0	...
3473751	  767.2	  605.0	 3305.0	...
3473752	  767.1	  605.2	 3306.0	...
3473753	  767.4	  605.4	 3303.0	...
3473754	  767.7	  605.7	 3301.0	...
3473755	  768.1	  606.0	 3298.0	...
3473756	  768.3	  606.1	 3299.0	...
3473757	  768.5	  606.1	 3299.0	...
3473758	  768.7	  606.1	 3300.0	...
3473759	  768.7	  606.4	 3301.0	...
3473760	  768.5	  606.7	 3302.0	...
3473761	  768.4	  606.9	 3302.0	...
3473762	  768.2	  607.0	 3299.0	...
3473763	  768.1	  607.1	 3295.0	...
3473764	  768.1	  607.2	 3293.0	...
3473765	  768.0	  607.2	 3293.0	...
3473766	  768.0	  607.1	 3292.0	...
3473767	  767.9	  607.0	 3292.0	...
3473768	  767.9	  606.8	 3293.0	...
3473769	  767.8	  606.6	 3293.0	...
3473770	  767.8	  606.5	 3292.0	...
3473771	  768.1	  606.4	 3291.0	...
3473772	  768.5	  606.5	 3290.0	...
3473773	  768.9	  606.6	 3291.0	...
3473774	  768.9	  607.1	 3292.0	...
3473775	  769.0	  607.4	 3292.0	...
3473776	  769.0	  607.8	 3292.0	...
3473777	  768.7	  608.0	 3293.0	...
3473778	  768.4	  607.8	 3294.0	...
3473779	  768.1	  607.5	 3294.0	...
3473780	  768.0	  607.2	 3293.0	...
3473781	  767.9	  607.6	 3292.0	...
3473782	  767.7	  607.9	 3291.0	...
3473783	  767.6	  608.2	 3292.0	...
3473784	  767.8	  608.2	 3292.0	...
3473785	  768.3	  608.1	 3293.0	...
3473786	  768.7	  607.9	 3292.0	...
3473787	  768.9	  607.6	 3291.0	...
3473788	  768.7	  607.5	 3292.0	...
3473789	  768.5	  607.5	 3294.0	...
3473790	  768.4	  607.3	 3293.0	...
3473791	  768.4	  607.1	 3289.0	...
3473792	  768.3	  606.8	 3286.0	...
3473793	  768.2	  607.0	 3285.0	...
3473794	  768.1	  607.1	 3284.0	...
3473795	  768.0	  607.3	 3283.0	...
3473796	  768.0	  607.3	 3282.0	...
3473797	  768.1	  607.3	 3282.0	...
3473798	  768.3	  607.3	 3283.0	...
3473799	  768.1	  607.2	 3284.0	...
3473800	  767.8	  607.2	 3283.0	...
3473801	  767.5	  607.7	 3280.0	...
3473802	  766.9	  608.4	 3277.0	...
3473803	  766.2	  609.1	 3277.0	...
EFIX R   3473498	3473803	306	  753.6	  601.8	   3319
SSACC R  3473804
3473804	  764.0	  609.4	 3278.0	...
3473805	  761.8	  609.1	 3280.0	...
3473806	  758.9	  608.7	 3279.0	...
3473807	  757.4	  608.1	 3277.0	...
3473808	  755.2	  608.1	 3278.0	...
3473809	  752.7	  608.2	 3279.0	...
3473810	  749.3	  608.3	 3281.0	...
3473811	  746.4	  607.5	 3281.0	...
3473812	  743.3	  606.7	 3276.0	...
3473813	  740.3	  605.8	 3271.0	...
3473814	  738.0	  605.3	 3271.0	...
ESACC R  3473804	3473814	11	  764.0	  609.4	  738.0	  605.3	   0.56	     57
SFIX R   3473815
3473815	  736.6	  604.5	 3276.0	...
3473816	  736.1	  603.6	 3280.0	...
3473817	  735.8	  603.0	 3278.0	...
3473818	  735.8	  602.3	 3277.0	...
3473819	  735.9	  601.8	 3273.0	...
3473820	  736.7	  601.2	 3270.0	...
3473821	  738.2	  601.1	 3270.0	...
3473822	  740.0	  600.9	 3274.0	...
3473823	  741.1	  601.1	 3273.0	...
3473824	  742.5	  601.7	 3269.0	...
3473825	  743.6	  602.4	 3264.0	...
3473826	  744.9	  602.8	 3261.0	...
3473827	  745.2	  603.0	 3257.0	...
3473828	  746.0	  603.1	 3257.0	...
3473829	  746.5	  603.2	 3261.0	...
3473830	  746.8	  603.3	 3264.0	...
3473831	  746.7	  603.5	 3263.0	...
3473832	  746.7	  603.8	 3263.0	...
3473833	  746.8	  604.1	 3262.0	...
3473834	  746.8	  604.1	 3259.0	...
3473835	  746.6	  604.0	 3257.0	...
3473836	  746.1	  603.9	 3254.0	...
3473837	  745.7	  603.9	 3254.0	...
3473838	  745.5	  604.0	 3256.0	...
3473839	  745.6	  604.0	 3258.0	...
3473840	  746.0	  604.5	 3259.0	...
3473841	  746.3	  605.0	 3258.0	...
3473842	  745.8	  605.4	 3257.0	...
3473843	  745.1	  605.4	 3256.0	...
3473844	  744.5	  605.4	 3255.0	...
3473845	  744.5	  605.6	 3253.0	...
3473846	  744.6	  605.7	 3249.0	...
3473847	  744.5	  605.9	 3246.0	...
3473848	  744.6	  606.0	 3246.0	...
3473849	  744.6	  606.1	 3248.0	...
3473850	  744.4	  606.1	 3251.0	...
3473851	  744.2	  606.0	 3252.0	...
3473852	  743.9	  605.9	 3252.0	...
3473853	  743.8	  605.9	 3250.0	...
3473854	  743.7	  605.9	 3249.0	...
3473855	  743.7	  605.9	 3248.0	...
3473856	  743.9	  605.7	 3250.0	...
3473857	  744.1	  605.5	 3251.0	...
3473858	  743.9	  605.1	 3252.0	...
3473859	  743.6	  604.8	 3250.0	...
3473860	  743.3	  604.6	 3249.0	...
3473861	  743.4	  604.9	 3247.0	...
3473862	  743.5	  605.1	 3244.0	...
3473863	  743.3	  605.0	 3241.0	...
3473864	  743.0	  604.7	 3240.0	...
3473865	  743.0	  604.5	 3238.0	...
3473866	  743.5	  604.7	 3237.0	...
3473867	  743.9	  604.7	 3238.0	...
3473868	  744.1	  604.6	 3239.0	...
3473869	  744.2	  604.5	 3242.0	...
3473870	  744.2	  604.5	 3244.0	...
3473871	  744.1	  604.9	 3246.0	...
3473872	  744.0	  605.3	 3245.0	...
3473873	  744.0	  605.1	 3242.0	...
3473874	  744.0	  604.4	 3239.0	...
3473875	  744.1	  603.9	 3239.0	...
3473876	  744.3	  604.1	 3239.0	...
3473877	  744.5	  604.2	 3239.0	...
3473878	  744.2	  604.3	 3240.0	...
3473879	  743.8	  604.3	 3240.0	...
3473880	  743.7	  604.6	 3240.0	...
3473881	  744.0	  605.0	 3240.0	...
3473882	  744.3	  605.3	 3241.0	...
3473883	  744.3	  605.2	 3241.0	...
3473884	  744.3	  605.0	 3239.0	...
3473885	  744.4	  604.9	 3238.0	...
3473886	  744.5	  605.0	 3238.0	...
3473887	  744.5	  605.0	 3240.0	...
3473888	  744.8	  604.9	 3241.0	...
3473889	  745.1	  604.7	 3241.0	...
3473890	  745.4	  604.7	 3241.0	...
3473891	  745.4	  604.7	 3240.0	...
3473892	  745.4	  604.7	 3241.0	...
3473893	  745.3	  604.8	 3242.0	...
3473894	  745.3	  604.8	 3243.0	...
3473895	  745.2	  604.8	 3243.0	...
3473896	  745.4	  604.8	 3242.0	...
3473897	  745.6	  604.8	 3241.0	...
3473898	  745.7	  604.8	 3240.0	...
3473899	  745.7	  604.9	 3240.0	...
3473900	  745.5	  605.0	 3241.0	...
3473901	  745.2	  605.2	 3241.0	...
3473902	  744.9	  605.2	 3242.0	...
3473903	  744.8	  604.9	 3242.0	...
3473904	  744.8	  604.5	 3240.0	...
3473905	  745.0	  604.2	 3238.0	...
3473906	  745.1	  604.0	 3235.0	...
3473907	  745.7	  604.1	 3232.0	...
3473908	  746.1	  604.1	 3228.0	...
3473909	  746.2	  604.2	 3226.0	...
MSG	3473910 0000 _ Number Off
3473910	  745.8	  604.2	 3227.0	...
3473911	  745.5	  604.1	 3229.0	...
3473912	  745.7	  603.9	 3231.0	...
3473913	  745.8	  603.8	 3234.0	...
3473914	  745.9	  603.8	 3235.0	...
3473915	  745.8	  603.9	 3235.0	...
3473916	  745.7	  603.9	 3236.0	...
3473917	  745.7	  604.0	 3237.0	...
3473918	  745.7	  604.2	 3238.0	...
3473919	  745.8	  604.4	 3239.0	...
3473920	  745.8	  604.8	 3239.0	...
3473921	  745.8	  605.0	 3240.0	...
3473922	  746.0	  605.0	 3241.0	...
3473923	  746.2	  604.9	 3241.0	...
3473924	  746.5	  604.8	 3239.0	...
3473925	  746.5	  604.7	 3236.0	...
3473926	  746.5	  604.5	 3233.0	...
3473927	  746.5	  604.2	 3233.0	...
3473928	  746.5	  603.8	 3232.0	...
3473929	  746.6	  603.5	 3230.0	...
3473930	  746.7	  603.4	 3229.0	...
3473931	  746.7	  603.5	 3231.0	...
3473932	  746.7	  603.5	 3233.0	...
3473933	  746.8	  603.2	 3235.0	...
3473934	  746.9	  603.0	 3236.0	...
3473935	  746.9	  602.8	 3236.0	...
3473936	  746.9	  602.7	 3235.0	...
3473937	  747.0	  603.0	 3235.0	...
3473938	  747.1	  603.2	 3235.0	...
3473939	  747.2	  603.5	 3237.0	...
3473940	  747.1	  603.5	 3236.0	...
3473941	  747.1	  603.5	 3236.0	...
3473942	  747.0	  603.0	 3234.0	...
3473943	  747.3	  602.5	 3233.0	...
3473944	  747.6	  601.9	 3232.0	...
3473945	  747.6	  601.9	 3232.0	...
3473946	  747.2	  601.7	 3232.0	...
3473947	  747.1	  601.4	 3232.0	...
3473948	  747.5	  601.5	 3232.0	...
3473949	  747.9	  601.8	 3232.0	...
3473950	  748.0	  602.2	 3232.0	...
3473951	  748.1	  602.1	 3229.0	...
3473952	  748.3	  602.1	 3227.0	...
3473953	  748.4	  602.1	 3227.0	...
3473954	  748.4	  601.7	 3231.0	...
3473955	  748.4	  601.3	 3234.0	...
3473956	  748.5	  601.1	 3235.0	...
3473957	  748.6	  601.7	 3234.0	...
3473958	  748.6	  602.3	 3234.0	...
3473959	  748.8	  602.3	 3234.0	...
3473960	  748.9	  602.0	 3233.0	...
3473961	  749.0	  602.2	 3231.0	...
3473962	  749.0	  602.6	 3229.0	...
3473963	  748.9	  602.8	 3228.0	...
3473964	  748.9	  602.7	 3227.0	...
3473965	  749.0	  602.5	 3225.0	...
3473966	  749.1	  602.2	 3224.0	...
3473967	  749.2	  601.9	 3223.0	...
3473968	  749.2	  601.7	 3221.0	...
3473969	  749.0	  601.8	 3220.0	...
3473970	  749.0	  602.0	 3220.0	...
3473971	  749.0	  602.2	 3220.0	...
3473972	  749.1	  602.4	 3220.0	...
3473973	  749.2	  602.7	 3223.0	...
3473974	  749.2	  602.8	 3226.0	...
3473975	  749.2	  602.4	 3227.0	...
3473976	  749.1	  601.9	 3225.0	...
3473977	  749.0	  601.4	 3223.0	...
3473978	  748.9	  601.0	 3223.0	...
3473979	  749.1	  600.6	 3223.0	...
3473980	  749.4	  600.3	 3224.0	...
3473981	  749.7	  600.1	 3224.0	...
3473982	  749.8	  599.9	 3221.0	...
3473983	  749.8	  599.6	 3217.0	...
3473984	  749.9	  599.5	 3213.0	...
3473985	  749.9	  599.4	 3215.0	...
3473986	  749.9	  599.4	 3216.0	...
3473987	  749.9	  599.4	 3217.0	...
3473988	  749.9	  599.9	 3218.0	...
3473989	  749.9	  600.3	 3218.0	...
3473990	  750.0	  600.8	 3220.0	...
3473991	  750.1	  600.7	 3220.0	...
3473992	  750.2	  600.6	 3221.0	...
3473993	  750.7	  600.7	 3221.0	...
3473994	  751.1	  600.9	 3221.0	...
3473995	  751.0	  601.1	 3222.0	...
3473996	  750.5	  601.1	 3221.0	...
3473997	  750.0	  601.1	 3220.0	...
3473998	  749.9	  601.0	 3220.0	...
3473999	  749.8	  601.3	 3220.0	...
3474000	  749.7	  601.7	 3219.0	...
3474001	  749.6	  602.0	 3219.0	...
3474002	  749.6	  601.9	 3219.0	...
3474003	  749.9	  601.5	 3221.0	...
3474004	  750.4	  601.1	 3223.0	...
3474005	  750.9	  601.0	 3226.0	...
3474006	  750.7	  601.2	 3225.0	...
3474007	  750.4	  601.4	 3225.0	...
3474008	  750.1	  601.5	 3224.0	...
3474009	  749.6	  601.5	 3224.0	...
3474010	  748.7	  601.7	 3224.0	...
3474011	  747.9	  601.6	 3222.0	...
3474012	  746.6	  601.5	 3221.0	...
3474013	  744.9	  601.3	 3220.0	...
3474014	  742.9	  601.2	 3218.0	...
3474015	  741.2	  600.6	 3216.0	...
3474016	  740.2	  600.1	 3213.0	...
3474017	  739.6	  599.8	 3212.0	...
3474018	  739.1	  600.0	 3212.0	...
3474019	  738.6	  599.8	 3211.0	...
3474020	  738.6	  599.3	 3211.0	...
3474021	  739.2	  598.5	 3210.0	...
3474022	  740.0	  598.0	 3211.0	...
3474023	  740.6	  597.6	 3211.0	...
3474024	  741.4	  597.6	 3212.0	...
3474025	  742.4	  597.6	 3212.0	...
3474026	  743.1	  597.6	 3212.0	...
3474027	  743.4	  597.7	 3212.0	...
3474028	  743.4	  598.1	 3212.0	...
3474029	  743.4	  598.2	 3212.0	...
3474030	  743.5	  598.2	 3212.0	...
3474031	  743.1	  598.3	 3212.0	...
3474032	  742.2	  598.6	 3211.0	...
3474033	  740.7	  598.7	 3210.0	...
3474034	  739.7	  598.6	 3209.0	...
3474035	  738.6	  598.8	 3211.0	...
3474036	  738.0	  599.2	 3211.0	...
3474037	  737.5	  599.4	 3210.0	...
3474038	  737.4	  599.3	 3209.0	...
3474039	  737.0	  599.2	 3210.0	...
3474040	  736.5	  599.2	 3210.0	...
3474041	  736.1	  599.4	 3210.0	...
3474042	  736.7	  599.8	 3210.0	...
3474043	  737.3	  600.2	 3208.0	...
3474044	  737.9	  600.4	 3206.0	...
3474045	  738.3	  600.5	 3204.0	...
3474046	  738.7	  600.6	 3204.0	...
3474047	  739.1	  600.7	 3205.0	...
3474048	  739.1	  600.9	 3205.0	...
3474049	  739.1	  600.6	 3205.0	...
3474050	  739.1	  600.2	 3205.0	...
3474051	  739.2	  600.0	 3207.0	...
3474052	  739.4	  600.2	 3208.0	...
3474053	  739.6	  600.3	 3208.0	...
3474054	  739.8	  600.4	 3207.0	...
3474055	  739.8	  600.5	 3207.0	...
3474056	  739.8	  600.6	 3207.0	...
3474057	  739.8	  600.6	 3207.0	...
3474058	  739.8	  600.7	 3206.0	...
3474059	  740.0	  600.6	 3205.0	...
3474060	  740.2	  600.2	 3204.0	...
3474061	  740.3	  599.8	 3204.0	...
3474062	  740.2	  599.8	 3205.0	...
3474063	  740.2	  600.1	 3206.0	...
3474064	  740.2	  600.2	 3207.0	...
3474065	  740.2	  599.9	 3208.0	...
3474066	  740.4	  599.6	 3208.0	...
3474067	  740.6	  599.6	 3208.0	...
3474068	  740.7	  599.6	 3207.0	...
3474069	  740.6	  599.5	 3207.0	...
3474070	  740.4	  599.4	 3207.0	...
3474071	  740.4	  599.3	 3207.0	...
3474072	  740.4	  599.1	 3207.0	...
3474073	  740.2	  599.0	 3207.0	...
3474074	  740.0	  599.0	 3207.0	...
3474075	  740.2	  598.9	 3207.0	...
3474076	  740.6	  598.7	 3206.0	...
3474077	  741.0	  598.5	 3206.0	...
3474078	  741.0	  598.3	 3206.0	...
3474079	  740.8	  598.2	 3206.0	...
3474080	  740.6	  598.3	 3206.0	...
3474081	  740.4	  599.1	 3207.0	...
3474082	  740.4	  599.8	 3206.0	...
3474083	  740.4	  600.3	 3206.0	...
3474084	  740.3	  600.0	 3205.0	...
3474085	  740.3	  599.6	 3204.0	...
3474086	  740.5	  599.4	 3206.0	...
3474087	  740.8	  599.2	 3209.0	...
3474088	  741.0	  599.0	 3211.0	...
3474089	  741.2	  598.9	 3209.0	...
3474090	  741.0	  599.0	 3207.0	...
3474091	  740.8	  599.3	 3206.0	...
3474092	  740.4	  599.6	 3206.0	...
3474093	  740.4	  599.9	 3207.0	...
3474094	  740.3	  600.1	 3209.0	...
3474095	  740.4	  600.2	 3208.0	...
3474096	  740.6	  600.2	 3207.0	...
3474097	  740.8	  600.0	 3207.0	...
3474098	  740.9	  599.7	 3208.0	...
3474099	  741.0	  599.4	 3208.0	...
3474100	  740.9	  599.2	 3209.0	...
3474101	  740.8	  599.1	 3211.0	...
3474102	  740.6	  599.1	 3212.0	...
3474103	  740.7	  599.0	 3210.0	...
3474104	  741.0	  599.0	 3207.0	...
3474105	  741.5	  599.7	 3205.0	...
3474106	  741.8	  600.6	 3206.0	...
3474107	  741.9	  601.6	 3207.0	...
3474108	  741.8	  601.7	 3207.0	...
3474109	  741.8	  601.2	 3207.0	...
3474110	  741.8	  600.6	 3207.0	...
3474111	  741.8	  600.3	 3208.0	...
3474112	  741.8	  600.2	 3208.0	...
3474113	  741.7	  599.9	 3208.0	...
3474114	  741.7	  599.7	 3207.0	...
3474115	  741.6	  599.9	 3207.0	...
3474116	  741.6	  600.1	 3205.0	...
3474117	  741.6	  600.1	 3203.0	...
MSG	3474118 0000 _ Number On
3474118	  741.8	  599.9	 3200.0	...
3474119	  741.9	  600.0	 3200.0	...
3474120	  741.6	  600.4	 3200.0	...
3474121	  741.2	  600.9	 3203.0	...
3474122	  741.0	  601.0	 3206.0	...
3474123	  741.2	  600.9	 3209.0	...
3474124	  741.4	  600.7	 3206.0	...
3474125	  741.4	  601.0	 3203.0	...
3474126	  741.5	  601.4	 3200.0	...
3474127	  741.6	  601.8	 3200.0	...
3474128	  741.8	  601.8	 3200.0	...
3474129	  742.0	  601.8	 3200.0	...
3474130	  742.2	  601.8	 3200.0	...
3474131	  742.3	  601.7	 3200.0	...
3474132	  742.3	  601.8	 3202.0	...
3474133	  742.1	  601.9	 3204.0	...
3474134	  742.1	  601.8	 3202.0	...
3474135	  742.3	  601.6	 3198.0	...
3474136	  742.5	  601.4	 3195.0	...
3474137	  742.7	  601.5	 3196.0	...
3474138	  742.5	  601.6	 3198.0	...
3474139	  742.3	  601.7	 3201.0	...
3474140	  742.1	  601.9	 3202.0	...
3474141	  741.9	  602.0	 3201.0	...
3474142	  742.3	  602.2	 3200.0	...
3474143	  742.7	  602.5	 3201.0	...
3474144	  743.2	  602.9	 3203.0	...
3474145	  743.9	  602.9	 3205.0	...
3474146	  744.7	  602.6	 3206.0	...
3474147	  746.1	  602.4	 3206.0	...
3474148	  747.2	  602.4	 3206.0	...
EFIX R   3473815	3474148	334	  744.1	  602.0	   3225
SSACC R  3474149
3474149	  748.4	  602.4	 3202.0	...
3474150	  749.9	  602.4	 3199.0	...
3474151	  752.0	  602.4	 3194.0	...
3474152	  754.5	  602.3	 3194.0	...
3474153	  756.9	  602.7	 3193.0	...
3474154	  758.8	  603.2	 3194.0	...
3474155	  761.1	  604.1	 3195.0	...
3474156	  762.8	  604.3	 3195.0	...
3474157	  765.1	  604.4	 3195.0	...
3474158	  766.8	  604.1	 3196.0	...
3474159	  768.7	  603.8	 3192.0	...
ESACC R  3474149	3474159	11	  748.4	  602.4	  768.7	  603.8	   0.43	     44
SFIX R   3474160
3474160	  770.2	  604.3	 3187.0	...
3474161	  771.6	  604.9	 3186.0	...
3474162	  772.4	  605.6	 3190.0	...
3474163	  772.3	  605.6	 3193.0	...
3474164	  772.4	  605.4	 3193.0	...
3474165	  772.4	  605.2	 3193.0	...
3474166	  772.2	  605.1	 3192.0	...
3474167	  771.8	  604.8	 3192.0	...
3474168	  771.3	  604.2	 3192.0	...
3474169	  771.0	  603.6	 3193.0	...
3474170	  770.7	  603.2	 3192.0	...
3474171	  770.8	  603.1	 3191.0	...
3474172	  770.8	  602.9	 3189.0	...
3474173	  770.3	  602.3	 3185.0	...
3474174	  769.4	  601.8	 3182.0	...
3474175	  768.4	  601.9	 3181.0	...
3474176	  767.7	  602.8	 3183.0	...
3474177	  767.4	  603.2	 3186.0	...
3474178	  767.1	  602.9	 3186.0	...
3474179	  767.3	  602.5	 3186.0	...
3474180	  767.2	  602.5	 3187.0	...
3474181	  766.8	  602.5	 3188.0	...
3474182	  766.4	  602.4	 3189.0	...
3474183	  766.3	  602.6	 3189.0	...
3474184	  766.3	  602.8	 3186.0	...
3474185	  766.6	  602.9	 3183.0	...
3474186	  766.9	  602.6	 3181.0	...
3474187	  767.1	  602.5	 3182.0	...
3474188	  767.2	  602.5	 3183.0	...
3474189	  767.1	  602.7	 3183.0	...
3474190	  767.1	  603.1	 3182.0	...
3474191	  767.1	  603.5	 3180.0	...
3474192	  767.7	  603.8	 3180.0	...
3474193	  768.2	  603.8	 3180.0	...
3474194	  768.9	  603.2	 3180.0	...
3474195	  769.2	  602.6	 3181.0	...
3474196	  769.4	  602.1	 3182.0	...
3474197	  769.6	  602.1	 3181.0	...
3474198	  769.8	  602.0	 3180.0	...
3474199	  770.3	  602.0	 3180.0	...
3474200	  770.5	  602.2	 3179.0	...
3474201	  770.6	  602.5	 3178.0	...
3474202	  770.6	  603.3	 3177.0	...
3474203	  770.7	  603.9	 3174.0	...
3474204	  770.9	  604.6	 3172.0	...
3474205	  771.0	  604.7	 3173.0	...
3474206	  771.1	  604.5	 3175.0	...
3474207	  771.2	  604.2	 3178.0	...
3474208	  771.0	  604.0	 3178.0	...
3474209	  770.9	  604.0	 3176.0	...
3474210	  770.8	  604.0	 3175.0	...
3474211	  770.8	  604.0	 3173.0	...
3474212	  771.1	  604.0	 3173.0	...
3474213	  771.6	  604.1	 3172.0	...
3474214	  772.1	  604.3	 3172.0	...
3474215	  772.2	  604.4	 3172.0	...
3474216	  772.3	  604.5	 3170.0	...
3474217	  772.3	  604.3	 3169.0	...
3474218	  772.3	  604.0	 3168.0	...
3474219	  772.3	  604.2	 3168.0	...
3474220	  772.3	  604.7	 3169.0	...
3474221	  772.3	  604.7	 3171.0	...
3474222	  772.4	  604.3	 3172.0	...
3474223	  772.5	  603.8	 3172.0	...
3474224	  772.6	  603.8	 3172.0	...
3474225	  772.5	  603.8	 3171.0	...
3474226	  772.5	  603.9	 3171.0	...
3474227	  772.5	  604.1	 3171.0	...
3474228	  772.5	  604.2	 3174.0	...
3474229	  772.5	  604.3	 3176.0	...
3474230	  772.4	  604.2	 3178.0	...
3474231	  772.4	  604.3	 3178.0	...
3474232	  772.4	  604.4	 3177.0	...
3474233	  772.5	  604.5	 3174.0	...
3474234	  772.8	  604.4	 3171.0	...
3474235	  773.0	  604.4	 3167.0	...
3474236	  773.2	  604.3	 3166.0	...
3474237	  773.2	  604.3	 3168.0	...
3474238	  773.2	  604.3	 3170.0	...
3474239	  773.4	  604.3	 3169.0	...
3474240	  773.6	  604.3	 3165.0	...
3474241	  773.7	  604.3	 3162.0	...
3474242	  773.7	  604.2	 3161.0	...
3474243	  773.7	  604.1	 3162.0	...
3474244	  773.8	  604.3	 3165.0	...
3474245	  773.9	  604.6	 3168.0	...
3474246	  773.6	  604.7	 3170.0	...
3474247	  773.3	  604.4	 3170.0	...
3474248	  773.4	  604.1	 3169.0	...
3474249	  774.0	  604.2	 3168.0	...
3474250	  774.5	  604.2	 3167.0	...
3474251	  774.4	  604.0	 3167.0	...
3474252	  774.3	  603.8	 3167.0	...
3474253	  774.3	  603.8	 3167.0	...
3474254	  774.4	  604.0	 3165.0	...
3474255	  774.3	  604.2	 3162.0	...
3474256	  774.1	  603.8	 3159.0	...
3474257	  773.9	  603.3	 3158.0	...
3474258	  774.1	  602.8	 3158.0	...
3474259	  774.3	  602.6	 3157.0	...
3474260	  774.6	  602.5	 3156.0	...
3474261	  774.7	  602.4	 3156.0	...
3474262	  774.9	  602.4	 3156.0	...
3474263	  775.1	  602.4	 3157.0	...
3474264	  775.2	  602.6	 3158.0	...
3474265	  775.2	  602.9	 3159.0	...
3474266	  775.2	  603.1	 3159.0	...
3474267	  775.2	  603.1	 3159.0	...
3474268	  775.3	  603.1	 3159.0	...
3474269	  775.3	  603.0	 3159.0	...
3474270	  775.4	  603.3	 3161.0	...
3474271	  775.6	  603.2	 3162.0	...
3474272	  775.7	  603.1	 3162.0	...
3474273	  775.9	  603.1	 3162.0	...
3474274	  775.8	  603.5	 3161.0	...
3474275	  775.8	  603.9	 3161.0	...
3474276	  775.9	  604.2	 3161.0	...
3474277	  775.6	  604.6	 3161.0	...
3474278	  775.2	  605.2	 3161.0	...
3474279	  774.6	  605.5	 3160.0	...
3474280	  773.7	  605.3	 3159.0	...
3474281	  772.8	  604.9	 3158.0	...
3474282	  771.1	  604.3	 3156.0	...
3474283	  769.9	  604.2	 3153.0	...
EFIX R   3474160	3474283	124	  771.9	  603.7	   3173
SSACC R  3474284
3474284	  768.0	  604.2	 3150.0	...
3474285	  767.0	  604.2	 3149.0	...
3474286	  765.1	  604.4	 3149.0	...
3474287	  763.2	  604.5	 3148.0	...
3474288	  760.5	  604.9	 3146.0	...
3474289	  758.4	  605.1	 3145.0	...
3474290	  756.2	  605.3	 3146.0	...
3474291	  754.4	  605.1	 3147.0	...
3474292	  752.2	  604.6	 3148.0	...
3474293	  750.5	  604.1	 3148.0	...
ESACC R  3474284	3474293	10	  768.0	  604.2	  750.5	  604.1	   0.37	     43
SFIX R   3474294
3474294	  748.7	  603.9	 3147.0	...
3474295	  747.1	  603.7	 3146.0	...
3474296	  745.7	  603.5	 3145.0	...
3474297	  745.1	  603.2	 3145.0	...
3474298	  744.8	  603.4	 3145.0	...
3474299	  744.6	  603.6	 3145.0	...
3474300	  744.5	  603.8	 3145.0	...
3474301	  744.5	  604.0	 3146.0	...
3474302	  744.6	  604.0	 3146.0	...
3474303	  744.6	  604.0	 3147.0	...
3474304	  745.5	  603.9	 3146.0	...
3474305	  746.3	  603.6	 3145.0	...
3474306	  747.1	  603.3	 3144.0	...
3474307	  747.3	  603.9	 3143.0	...
3474308	  747.5	  604.5	 3141.0	...
3474309	  747.5	  604.9	 3141.0	...
3474310	  747.6	  604.7	 3139.0	...
3474311	  747.7	  604.5	 3138.0	...
3474312	  747.9	  604.7	 3135.0	...
3474313	  748.1	  604.9	 3135.0	...
3474314	  748.4	  605.1	 3134.0	...
3474315	  748.8	  605.3	 3135.0	...
3474316	  749.1	  605.6	 3135.0	...
3474317	  749.4	  605.8	 3136.0	...
3474318	  749.4	  605.8	 3136.0	...
3474319	  749.3	  605.7	 3137.0	...
3474320	  749.4	  605.2	 3138.0	...
3474321	  749.4	  604.8	 3138.0	...
3474322	  749.5	  604.3	 3137.0	...
3474323	  749.5	  604.4	 3135.0	...
3474324	  749.5	  604.4	 3132.0	...
3474325	  749.5	  604.3	 3130.0	...
3474326	  749.5	  604.2	 3132.0	...
3474327	  749.2	  603.9	 3136.0	...
3474328	  748.8	  603.7	 3140.0	...
3474329	  748.4	  603.8	 3140.0	...
3474330	  748.4	  604.1	 3140.0	...
3474331	  748.5	  604.4	 3139.0	...
3474332	  748.7	  604.4	 3136.0	...
3474333	  748.9	  604.7	 3133.0	...
3474334	  748.7	  605.0	 3132.0	...
3474335	  748.5	  605.2	 3135.0	...
3474336	  748.2	  605.0	 3138.0	...
3474337	  748.3	  604.7	 3139.0	...
3474338	  748.4	  604.5	 3138.0	...
3474339	  748.5	  604.5	 3137.0	...
3474340	  748.6	  604.6	 3134.0	...
3474341	  748.4	  604.6	 3132.0	...
3474342	  748.3	  604.5	 3129.0	...
3474343	  748.2	  604.7	 3131.0	...
3474344	  748.3	  604.9	 3132.0	...
3474345	  748.4	  605.1	 3131.0	...
3474346	  748.4	  604.9	 3128.0	...
3474347	  748.2	  604.7	 3125.0	...
3474348	  748.2	  604.7	 3127.0	...
3474349	  748.4	  604.9	 3129.0	...
3474350	  748.7	  605.4	 3131.0	...
3474351	  748.8	  605.6	 3132.0	...
3474352	  749.0	  605.7	 3133.0	...
3474353	  748.9	  605.7	 3132.0	...
3474354	  748.7	  605.7	 3133.0	...
3474355	  748.6	  605.8	 3136.0	...
3474356	  748.7	  605.9	 3138.0	...
3474357	  748.9	  605.5	 3139.0	...
3474358	  749.0	  605.1	 3139.0	...
3474359	  749.0	  604.5	 3139.0	...
3474360	  749.0	  604.2	 3140.0	...
3474361	  749.1	  604.3	 3140.0	...
3474362	  749.2	  604.7	 3140.0	...
3474363	  749.2	  605.1	 3139.0	...
3474364	  749.2	  605.1	 3139.0	...
3474365	  749.3	  605.0	 3139.0	...
3474366	  749.1	  605.0	 3138.0	...
3474367	  749.0	  605.1	 3136.0	...
3474368	  748.7	  605.2	 3133.0	...
3474369	  748.6	  605.2	 3130.0	...
3474370	  748.4	  605.1	 3128.0	...
3474371	  748.5	  605.1	 3127.0	...
3474372	  748.5	  605.0	 3127.0	...
3474373	  748.6	  604.8	 3128.0	...
3474374	  748.9	  604.6	 3128.0	...
3474375	  749.1	  604.6	 3128.0	...
3474376	  749.3	  604.7	 3127.0	...
3474377	  749.3	  604.8	 3127.0	...
3474378	  749.3	  604.8	 3128.0	...
3474379	  749.3	  604.8	 3129.0	...
3474380	  749.3	  604.8	 3130.0	...
3474381	  749.5	  604.9	 3129.0	...
3474382	  749.7	  604.9	 3128.0	...
3474383	  750.1	  604.5	 3127.0	...
3474384	  750.2	  604.1	 3126.0	...
3474385	  750.3	  603.7	 3125.0	...
3474386	  750.3	  603.7	 3123.0	...
3474387	  750.3	  603.9	 3124.0	...
3474388	  750.3	  604.1	 3123.0	...
3474389	  750.3	  604.1	 3122.0	...
3474390	  750.2	  603.9	 3123.0	...
3474391	  750.2	  604.0	 3124.0	...
3474392	  750.3	  604.3	 3125.0	...
3474393	  750.4	  604.7	 3125.0	...
3474394	  750.4	  604.8	 3124.0	...
3474395	  750.3	  605.0	 3124.0	...
3474396	  750.1	  605.0	 3125.0	...
3474397	  750.3	  604.8	 3125.0	...
3474398	  750.6	  604.4	 3125.0	...
3474399	  750.8	  604.4	 3125.0	...
3474400	  750.7	  605.0	 3123.0	...
3474401	  750.6	  605.6	 3122.0	...
3474402	  750.5	  605.7	 3123.0	...
3474403	  750.5	  605.3	 3126.0	...
3474404	  750.5	  605.0	 3128.0	...
3474405	  750.5	  605.0	 3127.0	...
3474406	  750.5	  605.2	 3126.0	...
3474407	  750.9	  605.3	 3125.0	...
3474408	  751.3	  605.3	 3124.0	...
3474409	  751.7	  605.3	 3123.0	...
3474410	  751.7	  605.3	 3122.0	...
3474411	  751.8	  605.2	 3122.0	...
3474412	  751.7	  605.1	 3122.0	...
3474413	  751.5	  605.1	 3123.0	...
3474414	  751.4	  605.1	 3123.0	...
3474415	  751.3	  605.0	 3123.0	...
3474416	  751.3	  604.8	 3122.0	...
3474417	  751.3	  604.8	 3122.0	...
3474418	  751.4	  604.8	 3122.0	...
3474419	  751.5	  604.5	 3123.0	...
3474420	  751.5	  604.0	 3123.0	...
MSG	3474421 0000 _ Number Off
3474421	  751.5	  603.6	 3121.0	...
3474422	  751.5	  603.6	 3118.0	...
3474423	  751.4	  603.5	 3115.0	...
3474424	  751.4	  603.2	 3115.0	...
3474425	  751.5	  603.0	 3115.0	...
3474426	  752.0	  603.0	 3118.0	...
3474427	  752.5	  603.1	 3121.0	...
3474428	  752.6	  603.2	 3122.0	...
3474429	  752.2	  603.4	 3120.0	...
3474430	  752.0	  603.7	 3119.0	...
3474431	  752.1	  603.9	 3119.0	...
3474432	  752.1	  604.0	 3120.0	...
3474433	  752.0	  603.9	 3119.0	...
3474434	  751.9	  603.9	 3117.0	...
3474435	  752.1	  604.2	 3114.0	...
3474436	  752.4	  604.6	 3113.0	...
3474437	  752.6	  605.1	 3111.0	...
3474438	  752.6	  605.3	 3110.0	...
3474439	  752.5	  605.2	 3110.0	...
3474440	  752.4	  604.8	 3111.0	...
3474441	  752.2	  604.8	 3113.0	...
3474442	  752.0	  605.0	 3112.0	...
3474443	  751.9	  605.2	 3111.0	...
3474444	  752.0	  605.1	 3111.0	...
3474445	  751.9	  605.0	 3111.0	...
3474446	  751.8	  605.0	 3111.0	...
3474447	  751.6	  605.0	 3112.0	...
3474448	  751.6	  604.9	 3112.0	...
3474449	  751.6	  605.5	 3113.0	...
3474450	  751.3	  606.2	 3113.0	...
3474451	  751.1	  606.9	 3109.0	...
3474452	  750.8	  606.6	 3105.0	...
3474453	  750.8	  606.3	 3101.0	...
3474454	  750.7	  606.0	 3103.0	...
3474455	  750.6	  606.4	 3106.0	...
3474456	  750.5	  606.8	 3108.0	...
3474457	  750.5	  607.1	 3108.0	...
3474458	  750.0	  607.0	 3108.0	...
3474459	  749.3	  606.9	 3108.0	...
3474460	  748.7	  606.5	 3108.0	...
3474461	  748.5	  605.8	 3108.0	...
3474462	  748.3	  605.1	 3108.0	...
3474463	  747.9	  604.8	 3109.0	...
3474464	  747.8	  604.5	 3110.0	...
3474465	  748.0	  604.2	 3110.0	...
3474466	  748.5	  603.8	 3110.0	...
3474467	  748.8	  603.3	 3107.0	...
3474468	  748.6	  602.8	 3104.0	...
3474469	  748.3	  602.3	 3101.0	...
3474470	  748.0	  601.5	 3101.0	...
3474471	  747.8	  601.0	 3100.0	...
3474472	  747.6	  600.6	 3099.0	...
3474473	  747.6	  600.5	 3098.0	...
3474474	  747.5	  600.7	 3098.0	...
3474475	  747.5	  600.8	 3099.0	...
3474476	  747.4	  600.7	 3101.0	...
3474477	  747.4	  600.4	 3104.0	...
3474478	  747.4	  600.2	 3106.0	...
3474479	  747.4	  600.3	 3104.0	...
3474480	  747.4	  599.9	 3102.0	...
3474481	  747.4	  599.5	 3100.0	...
3474482	  747.4	  599.2	 3100.0	...
3474483	  747.4	  599.3	 3100.0	...
3474484	  747.8	  599.7	 3101.0	...
3474485	  748.4	  600.0	 3101.0	...
3474486	  748.9	  600.2	 3099.0	...
3474487	  748.9	  600.3	 3096.0	...
3474488	  748.9	  601.0	 3093.0	...
3474489	  749.3	  601.8	 3094.0	...
3474490	  749.7	  602.5	 3094.0	...
3474491	  750.3	  602.6	 3094.0	...
3474492	  750.4	  602.4	 3092.0	...
3474493	  750.5	  602.0	 3090.0	...
3474494	  750.4	  601.5	 3089.0	...
3474495	  750.4	  601.0	 3092.0	...
3474496	  750.1	  601.0	 3096.0	...
3474497	  750.0	  601.3	 3095.0	...
3474498	  749.8	  601.5	 3092.0	...
3474499	  749.9	  601.3	 3089.0	...
3474500	  749.9	  601.2	 3090.0	...
3474501	  749.9	  601.3	 3089.0	...
3474502	  749.9	  601.4	 3088.0	...
3474503	  749.9	  601.4	 3090.0	...
3474504	  749.9	  601.6	 3092.0	...
3474505	  749.9	  601.8	 3094.0	...
3474506	  749.9	  601.9	 3094.0	...
3474507	  750.0	  601.9	 3093.0	...
3474508	  750.1	  601.9	 3092.0	...
3474509	  750.2	  601.8	 3092.0	...
3474510	  750.3	  601.6	 3092.0	...
3474511	  750.5	  601.7	 3091.0	...
3474512	  750.7	  601.9	 3091.0	...
3474513	  750.7	  602.2	 3092.0	...
3474514	  750.7	  602.2	 3091.0	...
3474515	  750.8	  602.3	 3090.0	...
3474516	  750.8	  602.4	 3088.0	...
3474517	  750.7	  602.4	 3087.0	...
3474518	  750.6	  602.3	 3085.0	...
3474519	  750.6	  602.2	 3084.0	...
3474520	  750.6	  602.3	 3084.0	...
3474521	  750.7	  602.4	 3086.0	...
3474522	  750.7	  602.5	 3088.0	...
3474523	  750.9	  602.4	 3087.0	...
3474524	  751.2	  602.3	 3085.0	...
3474525	  751.3	  602.0	 3083.0	...
3474526	  751.2	  601.7	 3083.0	...
3474527	  751.4	  601.8	 3083.0	...
3474528	  751.6	  602.1	 3083.0	...
3474529	  751.9	  602.5	 3082.0	...
3474530	  751.8	  602.5	 3082.0	...
3474531	  751.8	  602.3	 3083.0	...
3474532	  751.8	  602.0	 3083.0	...
3474533	  751.7	  601.7	 3084.0	...
3474534	  751.8	  601.7	 3085.0	...
3474535	  751.8	  601.7	 3085.0	...
3474536	  751.9	  601.6	 3084.0	...
3474537	  751.9	  601.6	 3081.0	...
3474538	  751.9	  601.6	 3078.0	...
3474539	  752.2	  601.4	 3075.0	...
3474540	  752.5	  601.1	 3075.0	...
3474541	  752.6	  600.5	 3076.0	...
3474542	  752.6	  600.1	 3075.0	...
3474543	  752.5	  600.0	 3074.0	...
3474544	  752.4	  600.3	 3074.0	...
3474545	  752.4	  600.5	 3076.0	...
3474546	  752.4	  600.6	 3076.0	...
3474547	  752.4	  600.6	 3074.0	...
3474548	  752.5	  600.8	 3073.0	...
3474549	  752.8	  601.1	 3074.0	...
3474550	  753.0	  601.5	 3075.0	...
3474551	  753.1	  601.8	 3072.0	...
3474552	  753.4	  601.8	 3070.0	...
3474553	  753.6	  601.7	 3067.0	...
3474554	  753.8	  601.7	 3068.0	...
3474555	  753.8	  601.8	 3067.0	...
3474556	  753.5	  602.0	 3066.0	...
3474557	  753.2	  602.2	 3068.0	...
3474558	  753.2	  602.3	 3071.0	...
3474559	  753.6	  602.4	 3074.0	...
3474560	  753.9	  602.3	 3075.0	...
3474561	  754.1	  602.3	 3075.0	...
3474562	  754.1	  602.3	 3076.0	...
3474563	  754.2	  602.3	 3076.0	...
3474564	  754.1	  602.2	 3076.0	...
3474565	  754.1	  602.1	 3074.0	...
3474566	  754.1	  602.1	 3073.0	...
3474567	  754.0	  602.0	 3071.0	...
3474568	  753.9	  602.0	 3071.0	...
3474569	  754.3	  601.8	 3072.0	...
3474570	  754.6	  601.5	 3072.0	...
3474571	  755.0	  601.5	 3073.0	...
3474572	  754.7	  601.8	 3074.0	...
3474573	  754.4	  602.0	 3073.0	...
3474574	  753.8	  602.0	 3069.0	...
3474575	  753.7	  601.8	 3065.0	...
3474576	  753.6	  601.7	 3065.0	...
3474577	  753.9	  601.9	 3066.0	...
3474578	  754.2	  602.3	 3067.0	...
3474579	  754.4	  602.7	 3066.0	...
3474580	  754.6	  602.7	 3065.0	...
3474581	  755.3	  602.5	 3063.0	...
3474582	  755.9	  602.4	 3063.0	...
3474583	  756.3	  602.1	 3063.0	...
3474584	  756.2	  601.8	 3063.0	...
3474585	  755.9	  601.5	 3065.0	...
3474586	  755.9	  601.8	 3067.0	...
3474587	  756.1	  602.3	 3067.0	...
3474588	  756.4	  602.5	 3066.0	...
3474589	  756.5	  602.3	 3065.0	...
3474590	  756.5	  602.0	 3064.0	...
3474591	  756.3	  601.9	 3063.0	...
3474592	  756.2	  601.8	 3062.0	...
3474593	  756.4	  601.7	 3062.0	...
3474594	  756.5	  601.7	 3065.0	...
3474595	  756.7	  601.8	 3067.0	...
3474596	  756.8	  602.0	 3067.0	...
3474597	  756.9	  602.5	 3067.0	...
3474598	  757.0	  602.7	 3064.0	...
3474599	  757.1	  603.0	 3060.0	...
3474600	  756.7	  602.9	 3057.0	...
3474601	  756.4	  602.8	 3058.0	...
3474602	  756.1	  602.7	 3057.0	...
3474603	  756.3	  602.8	 3055.0	...
3474604	  756.4	  602.8	 3054.0	...
3474605	  756.3	  602.9	 3053.0	...
3474606	  756.3	  603.0	 3052.0	...
3474607	  756.7	  602.6	 3051.0	...
3474608	  757.2	  602.2	 3051.0	...
3474609	  757.7	  602.3	 3050.0	...
3474610	  757.7	  602.7	 3048.0	...
3474611	  757.7	  603.2	 3048.0	...
3474612	  757.7	  603.1	 3048.0	...
3474613	  757.6	  603.1	 3049.0	...
3474614	  757.5	  603.0	 3047.0	...
3474615	  757.5	  603.0	 3045.0	...
3474616	  757.5	  603.0	 3045.0	...
3474617	  757.5	  602.5	 3045.0	...
3474618	  757.6	  602.1	 3045.0	...
3474619	  757.7	  601.7	 3043.0	...
3474620	  757.8	  601.7	 3042.0	...
3474621	  757.8	  601.6	 3042.0	...
3474622	  757.7	  601.5	 3041.0	...
3474623	  757.7	  601.5	 3040.0	...
3474624	  757.6	  601.4	 3040.0	...
3474625	  757.6	  601.3	 3040.0	...
3474626	  757.6	  601.8	 3040.0	...
3474627	  757.6	  602.4	 3040.0	...
3474628	  757.5	  603.1	 3040.0	...
3474629	  757.4	  603.3	 3039.0	...
3474630	  757.3	  603.3	 3039.0	...
3474631	  757.3	  603.4	 3038.0	...
3474632	  757.2	  603.3	 3038.0	...
3474633	  757.0	  603.3	 3037.0	...
3474634	  756.9	  603.6	 3036.0	...
MSG	3474635 0000 _ Number On
3474635	  756.7	  603.9	 3036.0	...
3474636	  756.1	  604.2	 3037.0	...
3474637	  755.5	  604.2	 3037.0	...
3474638	  755.0	  604.2	 3037.0	...
3474639	  755.1	  604.0	 3036.0	...
3474640	  755.3	  603.9	 3035.0	...
3474641	  755.5	  603.8	 3034.0	...
3474642	  755.7	  603.4	 3034.0	...
3474643	  755.5	  603.0	 3034.0	...
3474644	  755.2	  602.5	 3033.0	...
3474645	  755.4	  602.3	 3031.0	...
3474646	  755.9	  601.9	 3028.0	...
3474647	  756.4	  601.7	 3026.0	...
3474648	  756.5	  601.9	 3024.0	...
3474649	  756.5	  602.4	 3024.0	...
3474650	  756.5	  602.9	 3024.0	...
3474651	  756.2	  602.9	 3024.0	...
3474652	  755.5	  603.0	 3023.0	...
3474653	  754.9	  603.1	 3022.0	...
3474654	  754.6	  603.0	 3022.0	...
3474655	  754.7	  603.1	 3022.0	...
3474656	  754.9	  603.1	 3023.0	...
3474657	  755.0	  602.9	 3023.0	...
3474658	  755.3	  602.3	 3024.0	...
3474659	  755.4	  601.7	 3024.0	...
3474660	  755.5	  601.6	 3024.0	...
3474661	  755.9	  601.5	 3025.0	...
3474662	  756.4	  601.3	 3025.0	...
3474663	  756.9	  600.9	 3024.0	...
3474664	  756.9	  600.7	 3022.0	...
3474665	  757.0	  601.2	 3019.0	...
3474666	  757.1	  601.9	 3017.0	...
3474667	  757.2	  602.7	 3016.0	...
3474668	  757.0	  602.7	 3015.0	...
3474669	  756.9	  602.8	 3015.0	...
3474670	  756.9	  603.0	 3018.0	...
3474671	  757.0	  603.1	 3021.0	...
3474672	  757.1	  603.3	 3021.0	...
3474673	  757.1	  602.8	 3019.0	...
3474674	  756.9	  602.4	 3017.0	...
3474675	  756.7	  602.3	 3016.0	...
3474676	  756.6	  602.5	 3016.0	...
3474677	  756.8	  602.7	 3016.0	...
3474678	  756.8	  602.7	 3017.0	...
3474679	  756.6	  602.8	 3018.0	...
3474680	  756.5	  602.9	 3018.0	...
3474681	  756.4	  603.0	 3018.0	...
3474682	  756.4	  603.0	 3017.0	...
3474683	  756.6	  603.0	 3016.0	...
3474684	  756.8	  603.1	 3017.0	...
3474685	  757.1	  603.1	 3019.0	...
3474686	  757.4	  603.1	 3020.0	...
3474687	  757.6	  603.0	 3020.0	...
3474688	  757.7	  603.0	 3018.0	...
3474689	  757.6	  603.1	 3017.0	...
3474690	  757.6	  603.1	 3017.0	...
3474691	  757.8	  603.2	 3017.0	...
3474692	  757.9	  603.2	 3017.0	...
3474693	  758.1	  603.4	 3014.0	...
3474694	  758.0	  603.5	 3011.0	...
3474695	  758.2	  603.9	 3010.0	...
3474696	  758.5	  604.2	 3011.0	...
3474697	  758.8	  604.0	 3011.0	...
3474698	  758.9	  603.6	 3009.0	...
3474699	  758.9	  603.1	 3008.0	...
3474700	  758.9	  603.2	 3008.0	...
3474701	  758.8	  603.3	 3008.0	...
3474702	  758.9	  603.0	 3008.0	...
3474703	  759.0	  602.7	 3008.0	...
3474704	  759.2	  602.4	 3008.0	...
3474705	  759.3	  602.4	 3007.0	...
3474706	  759.2	  602.4	 3006.0	...
3474707	  759.1	  602.4	 3006.0	...
3474708	  759.3	  602.3	 3004.0	...
3474709	  759.7	  602.1	 3002.0	...
3474710	  760.1	  601.9	 2999.0	...
3474711	  760.1	  601.8	 3000.0	...
3474712	  760.2	  601.7	 3003.0	...
3474713	  760.3	  602.0	 3005.0	...
3474714	  760.3	  603.0	 3006.0	...
3474715	  760.2	  604.0	 3006.0	...
3474716	  760.1	  604.1	 3006.0	...
3474717	  760.0	  603.5	 3005.0	...
3474718	  759.9	  603.0	 3003.0	...
3474719	  759.8	  602.9	 3001.0	...
3474720	  759.8	  602.7	 3003.0	...
3474721	  759.9	  602.6	 3004.0	...
3474722	  760.2	  602.8	 3005.0	...
3474723	  760.7	  603.0	 3001.0	...
3474724	  761.1	  603.1	 2997.0	...
3474725	  761.3	  602.9	 2996.0	...
3474726	  761.3	  602.7	 2999.0	...
3474727	  761.3	  602.6	 2999.0	...
3474728	  761.3	  602.6	 2996.0	...
3474729	  761.3	  602.8	 2993.0	...
3474730	  761.3	  603.0	 2994.0	...
3474731	  761.3	  602.9	 2995.0	...
3474732	  761.4	  602.7	 2994.0	...
3474733	  761.4	  602.5	 2991.0	...
3474734	  761.5	  602.5	 2989.0	...
3474735	  761.5	  602.5	 2990.0	...
3474736	  761.5	  602.3	 2991.0	...
3474737	  761.6	  602.2	 2992.0	...
3474738	  762.1	  602.1	 2991.0	...
3474739	  762.5	  602.2	 2990.0	...
3474740	  762.8	  603.0	 2990.0	...
3474741	  762.8	  603.6	 2989.0	...
3474742	  762.7	  604.2	 2987.0	...
3474743	  762.6	  604.2	 2985.0	...
3474744	  762.6	  604.2	 2983.0	...
3474745	  762.5	  604.2	 2983.0	...
3474746	  762.7	  604.2	 2981.0	...
3474747	  762.9	  604.1	 2979.0	...
3474748	  763.2	  603.7	 2979.0	...
3474749	  763.0	  603.5	 2980.0	...
3474750	  762.7	  603.8	 2981.0	...
3474751	  762.4	  604.4	 2978.0	...
3474752	  762.4	  605.2	 2975.0	...
3474753	  762.3	  605.4	 2973.0	...
3474754	  762.4	  605.1	 2972.0	...
3474755	  762.5	  604.7	 2971.0	...
3474756	  762.7	  604.1	 2971.0	...
3474757	  762.8	  604.0	 2972.0	...
3474758	  763.0	  604.2	 2973.0	...
3474759	  763.3	  604.4	 2975.0	...
3474760	  763.6	  604.7	 2977.0	...
3474761	  763.7	  605.0	 2981.0	...
3474762	  763.7	  605.3	 2984.0	...
3474763	  763.6	  605.5	 2983.0	...
3474764	  763.5	  605.6	 2979.0	...
3474765	  763.3	  605.7	 2974.0	...
3474766	  763.0	  605.6	 2973.0	...
3474767	  762.7	  605.5	 2971.0	...
3474768	  762.1	  605.6	 2971.0	...
3474769	  761.8	  606.0	 2971.0	...
3474770	  761.2	  606.4	 2971.0	...
3474771	  761.0	  606.4	 2972.0	...
3474772	  760.6	  606.3	 2973.0	...
3474773	  760.2	  606.2	 2973.0	...
3474774	  759.7	  606.1	 2975.0	...
3474775	  758.8	  605.9	 2975.0	...
3474776	  758.2	  605.3	 2975.0	...
3474777	  757.5	  604.8	 2974.0	...
3474778	  757.0	  604.4	 2972.0	...
3474779	  756.4	  604.4	 2971.0	...
3474780	  756.0	  604.1	 2968.0	...
3474781	  755.7	  603.8	 2965.0	...
3474782	  755.3	  603.2	 2963.0	...
3474783	  754.5	  602.9	 2962.0	...
3474784	  753.7	  602.5	 2962.0	...
3474785	  753.2	  602.5	 2962.0	...
3474786	  752.7	  602.7	 2962.0	...
3474787	  751.9	  602.8	 2962.0	...
3474788	  751.2	  602.9	 2962.0	...
3474789	  750.9	  603.0	 2962.0	...
3474790	  750.9	  603.3	 2961.0	...
3474791	  750.9	  603.5	 2960.0	...
3474792	  750.8	  603.7	 2958.0	...
3474793	  750.7	  603.9	 2958.0	...
3474794	  750.5	  604.1	 2960.0	...
3474795	  750.2	  604.2	 2961.0	...
3474796	  750.0	  604.0	 2961.0	...
3474797	  749.8	  603.5	 2961.0	...
3474798	  749.9	  603.0	 2962.0	...
3474799	  749.9	  602.6	 2962.0	...
3474800	  749.9	  602.7	 2961.0	...
3474801	  749.9	  602.8	 2958.0	...
3474802	  750.1	  603.2	 2955.0	...
3474803	  750.4	  603.6	 2955.0	...
3474804	  750.6	  603.5	 2956.0	...
3474805	  750.8	  603.1	 2958.0	...
3474806	  750.9	  602.7	 2958.0	...
3474807	  750.9	  602.6	 2957.0	...
3474808	  751.0	  602.5	 2956.0	...
3474809	  751.4	  602.6	 2955.0	...
3474810	  751.8	  602.8	 2954.0	...
3474811	  752.1	  603.0	 2953.0	...
3474812	  752.1	  603.3	 2952.0	...
3474813	  752.1	  603.5	 2954.0	...
3474814	  752.1	  603.6	 2955.0	...
3474815	  751.9	  603.7	 2956.0	...
3474816	  751.8	  603.8	 2955.0	...
3474817	  751.8	  603.9	 2954.0	...
3474818	  752.0	  603.8	 2953.0	...
3474819	  752.1	  603.7	 2954.0	...
3474820	  752.0	  603.7	 2952.0	...
3474821	  752.0	  603.6	 2950.0	...
3474822	  752.1	  603.5	 2949.0	...
3474823	  752.2	  603.4	 2950.0	...
3474824	  752.2	  603.4	 2951.0	...
3474825	  752.4	  603.3	 2950.0	...
3474826	  752.6	  603.4	 2948.0	...
3474827	  752.9	  603.5	 2947.0	...
3474828	  752.9	  603.6	 2949.0	...
3474829	  752.8	  603.7	 2950.0	...
3474830	  752.7	  603.8	 2950.0	...
3474831	  752.6	  603.9	 2949.0	...
3474832	  752.6	  603.9	 2948.0	...
3474833	  752.6	  604.0	 2946.0	...
3474834	  752.6	  604.0	 2946.0	...
3474835	  752.6	  603.8	 2946.0	...
3474836	  752.6	  603.5	 2944.0	...
3474837	  752.5	  603.3	 2942.0	...
3474838	  752.5	  603.4	 2938.0	...
3474839	  752.5	  603.9	 2935.0	...
3474840	  752.5	  604.4	 2933.0	...
3474841	  752.7	  604.9	 2934.0	...
3474842	  752.9	  604.9	 2934.0	...
3474843	  753.3	  604.5	 2934.0	...
3474844	  753.5	  604.1	 2934.0	...
3474845	  753.7	  603.8	 2935.0	...
3474846	  753.7	  603.8	 2935.0	...
3474847	  753.7	  603.8	 2934.0	...
3474848	  753.7	  603.8	 2934.0	...
3474849	  753.6	  603.5	 2934.0	...
3474850	  753.6	  603.2	 2935.0	...
3474851	  753.6	  602.9	 2933.0	...
3474852	  753.6	  602.7	 2932.0	...
3474853	  753.5	  602.5	 2931.0	...
3474854	  753.6	  602.6	 2930.0	...
3474855	  753.6	  602.9	 2930.0	...
3474856	  753.8	  603.1	 2926.0	...
3474857	  754.3	  603.0	 2922.0	...
3474858	  754.8	  602.9	 2919.0	...
3474859	  755.3	  602.8	 2921.0	...
3474860	  755.4	  603.1	 2923.0	...
3474861	  755.5	  603.4	 2924.0	...
3474862	  755.5	  603.7	 2924.0	...
3474863	  755.4	  603.6	 2923.0	...
3474864	  755.3	  603.5	 2923.0	...
3474865	  755.2	  603.4	 2921.0	...
3474866	  755.0	  603.8	 2919.0	...
3474867	  754.8	  604.2	 2917.0	...
3474868	  754.8	  604.3	 2917.0	...
3474869	  754.9	  603.9	 2917.0	...
3474870	  755.3	  604.1	 2918.0	...
3474871	  755.7	  604.7	 2919.0	...
3474872	  756.0	  604.8	 2919.0	...
3474873	  756.1	  604.1	 2917.0	...
3474874	  756.2	  603.5	 2916.0	...
3474875	  756.3	  602.9	 2918.0	...
3474876	  756.4	  602.5	 2921.0	...
3474877	  756.5	  602.3	 2923.0	...
3474878	  756.6	  602.4	 2923.0	...
3474879	  756.6	  602.6	 2922.0	...
3474880	  756.6	  602.7	 2921.0	...
3474881	  756.5	  602.6	 2916.0	...
3474882	  756.6	  602.5	 2912.0	...
3474883	  756.7	  602.7	 2911.0	...
3474884	  756.8	  602.9	 2914.0	...
3474885	  756.9	  603.2	 2918.0	...
3474886	  756.8	  603.2	 2918.0	...
3474887	  756.8	  603.3	 2919.0	...
3474888	  756.5	  603.3	 2920.0	...
3474889	  756.3	  603.3	 2920.0	...
3474890	  756.3	  603.2	 2920.0	...
3474891	  756.5	  603.1	 2919.0	...
3474892	  756.7	  603.2	 2919.0	...
3474893	  757.2	  603.3	 2917.0	...
3474894	  757.8	  603.5	 2916.0	...
3474895	  758.4	  603.6	 2913.0	...
3474896	  758.3	  603.7	 2912.0	...
3474897	  758.3	  603.6	 2912.0	...
3474898	  758.3	  603.3	 2913.0	...
3474899	  758.4	  602.9	 2915.0	...
3474900	  758.3	  602.5	 2915.0	...
3474901	  758.3	  602.4	 2912.0	...
3474902	  758.4	  602.4	 2910.0	...
3474903	  758.5	  602.5	 2908.0	...
3474904	  758.6	  602.6	 2910.0	...
3474905	  758.7	  602.7	 2912.0	...
3474906	  758.8	  602.6	 2914.0	...
3474907	  758.8	  602.6	 2914.0	...
3474908	  758.6	  602.5	 2912.0	...
3474909	  758.6	  602.5	 2910.0	...
3474910	  758.7	  602.4	 2908.0	...
3474911	  759.0	  603.0	 2907.0	...
3474912	  759.0	  603.6	 2906.0	...
3474913	  758.9	  604.2	 2906.0	...
3474914	  758.7	  604.1	 2905.0	...
3474915	  758.7	  603.7	 2905.0	...
3474916	  758.6	  603.5	 2904.0	...
3474917	  758.6	  603.3	 2903.0	...
3474918	  758.9	  603.1	 2902.0	...
3474919	  759.2	  602.9	 2902.0	...
3474920	  759.5	  602.5	 2899.0	...
3474921	  759.6	  602.4	 2898.0	...
3474922	  759.6	  602.7	 2897.0	...
3474923	  759.6	  603.1	 2898.0	...
3474924	  759.6	  603.6	 2897.0	...
3474925	  759.6	  603.8	 2897.0	...
3474926	  759.6	  603.8	 2897.0	...
3474927	  759.6	  603.7	 2899.0	...
3474928	  759.7	  603.6	 2900.0	...
3474929	  760.1	  603.6	 2901.0	...
3474930	  760.5	  603.4	 2901.0	...
3474931	  760.6	  603.3	 2900.0	...
3474932	  760.4	  603.2	 2897.0	...
3474933	  760.3	  603.4	 2895.0	...
3474934	  760.3	  603.4	 2895.0	...
3474935	  760.4	  603.4	 2896.0	...
3474936	  760.5	  603.3	 2899.0	...
3474937	  760.4	  603.3	 2901.0	...
MSG	3474938 0000 _ Number Off
3474938	  760.3	  603.5	 2902.0	...
3474939	  760.4	  603.6	 2901.0	...
3474940	  760.6	  603.6	 2900.0	...
3474941	  760.9	  603.6	 2900.0	...
3474942	  760.9	  603.8	 2900.0	...
3474943	  760.9	  604.0	 2900.0	...
3474944	  760.9	  604.2	 2897.0	...
3474945	  761.0	  604.3	 2894.0	...
3474946	  761.1	  604.5	 2891.0	...
3474947	  761.2	  604.6	 2891.0	...
3474948	  761.4	  604.6	 2891.0	...
3474949	  761.4	  604.6	 2891.0	...
3474950	  761.4	  604.6	 2892.0	...
3474951	  761.3	  604.7	 2893.0	...
3474952	  761.5	  604.8	 2894.0	...
3474953	  761.7	  604.9	 2894.0	...
3474954	  761.9	  604.9	 2894.0	...
3474955	  761.8	  604.9	 2894.0	...
3474956	  761.7	  604.9	 2895.0	...
3474957	  761.6	  604.9	 2896.0	...
3474958	  761.9	  604.9	 2896.0	...
3474959	  762.2	  604.9	 2894.0	...
3474960	  762.3	  604.8	 2891.0	...
3474961	  762.1	  605.0	 2889.0	...
3474962	  762.0	  605.1	 2889.0	...
3474963	  762.2	  604.8	 2888.0	...
3474964	  762.2	  604.2	 2888.0	...
3474965	  762.0	  603.5	 2887.0	...
3474966	  761.8	  603.4	 2888.0	...
3474967	  761.5	  603.3	 2888.0	...
3474968	  761.4	  603.3	 2888.0	...
3474969	  761.3	  603.3	 2888.0	...
3474970	  761.2	  603.6	 2889.0	...
3474971	  761.3	  603.9	 2890.0	...
3474972	  761.6	  604.3	 2890.0	...
3474973	  762.1	  604.4	 2890.0	...
3474974	  762.4	  604.3	 2889.0	...
3474975	  762.4	  604.3	 2887.0	...
3474976	  762.2	  604.4	 2885.0	...
3474977	  762.0	  604.6	 2885.0	...
3474978	  762.0	  604.1	 2888.0	...
3474979	  761.9	  603.5	 2890.0	...
3474980	  761.6	  603.4	 2890.0	...
3474981	  761.4	  603.7	 2890.0	...
3474982	  761.6	  603.9	 2888.0	...
3474983	  762.0	  603.9	 2887.0	...
3474984	  762.3	  604.0	 2887.0	...
3474985	  762.4	  604.2	 2887.0	...
3474986	  762.4	  604.3	 2887.0	...
3474987	  762.4	  604.3	 2887.0	...
3474988	  762.5	  604.2	 2887.0	...
3474989	  762.5	  604.3	 2887.0	...
3474990	  762.6	  604.5	 2887.0	...
3474991	  762.7	  604.7	 2888.0	...
3474992	  762.8	  604.8	 2888.0	...
3474993	  762.8	  604.7	 2888.0	...
3474994	  762.8	  604.6	 2888.0	...
3474995	  762.8	  604.4	 2887.0	...
3474996	  763.0	  604.2	 2887.0	...
3474997	  763.1	  604.0	 2887.0	...
3474998	  763.1	  604.0	 2886.0	...
3474999	  762.9	  603.9	 2885.0	...
3475000	  762.6	  604.1	 2884.0	...
3475001	  762.6	  604.2	 2885.0	...
3475002	  762.6	  604.3	 2885.0	...
3475003	  762.7	  604.4	 2884.0	...
3475004	  762.8	  604.4	 2883.0	...
3475005	  762.8	  604.5	 2882.0	...
3475006	  762.9	  604.6	 2880.0	...
3475007	  763.3	  604.6	 2879.0	...
3475008	  764.2	  604.4	 2881.0	...
3475009	  765.1	  604.1	 2882.0	...
3475010	  765.8	  603.8	 2884.0	...
3475011	  766.6	  603.5	 2886.0	...
3475012	  767.4	  603.1	 2887.0	...
3475013	  768.6	  602.8	 2888.0	...
3475014	  769.7	  602.5	 2888.0	...
3475015	  771.4	  602.2	 2886.0	...
3475016	  773.1	  602.1	 2884.0	...
3475017	  774.6	  602.1	 2879.0	...
3475018	  775.5	  602.3	 2876.0	...
3475019	  776.7	  602.7	 2873.0	...
3475020	  777.7	  603.2	 2874.0	...
3475021	  779.1	  603.5	 2875.0	...
3475022	  779.6	  603.4	 2873.0	...
3475023	  780.3	  603.4	 2872.0	...
3475024	  781.4	  603.5	 2873.0	...
3475025	  782.5	  604.1	 2874.0	...
3475026	  783.4	  604.7	 2875.0	...
3475027	  784.1	  604.9	 2873.0	...
3475028	  785.2	  605.1	 2872.0	...
3475029	  786.2	  605.1	 2871.0	...
3475030	  787.0	  605.2	 2872.0	...
3475031	  787.7	  605.4	 2872.0	...
3475032	  788.6	  605.7	 2872.0	...
3475033	  789.2	  606.1	 2871.0	...
3475034	  789.5	  606.1	 2870.0	...
3475035	  789.7	  606.4	 2868.0	...
3475036	  789.7	  606.8	 2870.0	...
3475037	  789.3	  606.9	 2872.0	...
3475038	  788.9	  606.7	 2876.0	...
3475039	  788.4	  606.5	 2876.0	...
3475040	  788.1	  606.5	 2876.0	...
3475041	  787.7	  606.5	 2876.0	...
3475042	  787.1	  606.4	 2876.0	...
3475043	  786.6	  606.3	 2875.0	...
3475044	  786.2	  606.2	 2876.0	...
3475045	  786.1	  606.1	 2874.0	...
3475046	  786.1	  605.7	 2872.0	...
3475047	  786.0	  605.3	 2870.0	...
3475048	  786.0	  605.2	 2870.0	...
3475049	  786.2	  605.5	 2871.0	...
3475050	  786.5	  605.8	 2870.0	...
3475051	  786.7	  605.7	 2869.0	...
3475052	  786.7	  605.6	 2869.0	...
3475053	  786.8	  605.6	 2871.0	...
3475054	  786.9	  606.0	 2872.0	...
3475055	  787.1	  606.5	 2871.0	...
3475056	  787.4	  606.9	 2869.0	...
3475057	  787.6	  607.0	 2867.0	...
3475058	  787.9	  607.3	 2867.0	...
3475059	  788.0	  607.7	 2868.0	...
3475060	  788.0	  607.9	 2868.0	...
3475061	  788.0	  608.2	 2869.0	...
3475062	  788.1	  608.3	 2869.0	...
3475063	  788.3	  608.4	 2870.0	...
3475064	  788.4	  608.5	 2869.0	...
3475065	  788.5	  608.6	 2866.0	...
3475066	  788.5	  608.8	 2863.0	...
3475067	  788.6	  609.1	 2864.0	...
3475068	  789.2	  609.2	 2867.0	...
3475069	  789.7	  608.8	 2871.0	...
3475070	  789.6	  608.4	 2871.0	...
3475071	  789.0	  608.2	 2870.0	...
3475072	  788.5	  608.4	 2868.0	...
3475073	  788.7	  608.5	 2866.0	...
3475074	  788.9	  608.6	 2865.0	...
3475075	  789.3	  608.7	 2866.0	...
3475076	  789.7	  608.7	 2866.0	...
3475077	  790.1	  608.7	 2866.0	...
3475078	  790.6	  608.7	 2863.0	...
3475079	  791.0	  608.7	 2860.0	...
3475080	  791.3	  608.2	 2859.0	...
3475081	  791.3	  607.8	 2860.0	...
3475082	  791.4	  607.3	 2862.0	...
3475083	  791.4	  607.2	 2862.0	...
3475084	  791.3	  607.1	 2860.0	...
3475085	  791.3	  607.0	 2859.0	...
3475086	  791.2	  607.3	 2858.0	...
3475087	  791.3	  607.6	 2856.0	...
3475088	  791.6	  607.9	 2855.0	...
3475089	  791.8	  608.0	 2854.0	...
3475090	  791.8	  608.0	 2854.0	...
3475091	  792.2	  608.0	 2856.0	...
3475092	  792.5	  607.9	 2858.0	...
3475093	  792.8	  607.6	 2861.0	...
3475094	  792.9	  607.2	 2861.0	...
3475095	  792.9	  606.8	 2863.0	...
3475096	  792.9	  606.7	 2864.0	...
3475097	  792.8	  606.6	 2864.0	...
3475098	  792.8	  606.6	 2864.0	...
3475099	  792.7	  606.6	 2862.0	...
3475100	  792.6	  606.6	 2859.0	...
3475101	  792.5	  606.6	 2856.0	...
3475102	  792.5	  606.5	 2854.0	...
3475103	  792.5	  606.5	 2852.0	...
3475104	  792.5	  606.6	 2852.0	...
3475105	  792.4	  606.7	 2853.0	...
3475106	  792.4	  607.1	 2853.0	...
3475107	  792.4	  607.5	 2854.0	...
3475108	  792.7	  607.6	 2853.0	...
3475109	  793.3	  607.3	 2852.0	...
3475110	  793.8	  607.1	 2851.0	...
3475111	  794.2	  607.1	 2852.0	...
3475112	  794.4	  607.2	 2854.0	...
3475113	  794.5	  607.3	 2854.0	...
3475114	  794.5	  607.4	 2854.0	...
3475115	  794.5	  607.5	 2853.0	...
3475116	  794.4	  607.6	 2853.0	...
3475117	  794.5	  607.6	 2852.0	...
3475118	  794.6	  607.8	 2852.0	...
3475119	  794.8	  607.9	 2850.0	...
3475120	  794.7	  607.6	 2848.0	...
3475121	  794.6	  607.2	 2846.0	...
3475122	  794.5	  606.7	 2846.0	...
3475123	  794.4	  606.7	 2847.0	...
3475124	  794.5	  606.7	 2847.0	...
3475125	  794.5	  606.8	 2847.0	...
3475126	  794.5	  606.8	 2848.0	...
3475127	  794.8	  606.7	 2848.0	...
3475128	  795.4	  606.6	 2849.0	...
3475129	  796.0	  606.4	 2848.0	...
3475130	  795.7	  606.4	 2847.0	...
3475131	  795.2	  606.3	 2846.0	...
3475132	  794.7	  606.2	 2845.0	...
3475133	  794.8	  606.2	 2845.0	...
3475134	  794.9	  606.5	 2845.0	...
3475135	  795.0	  606.7	 2845.0	...
3475136	  795.2	  606.9	 2846.0	...
3475137	  795.3	  607.2	 2847.0	...
3475138	  795.5	  607.5	 2847.0	...
3475139	  795.6	  607.6	 2849.0	...
3475140	  795.7	  607.2	 2847.0	...
3475141	  796.0	  606.8	 2845.0	...
3475142	  796.2	  607.3	 2841.0	...
3475143	  796.3	  607.9	 2841.0	...
3475144	  796.2	  608.6	 2840.0	...
3475145	  795.8	  608.7	 2840.0	...
3475146	  795.5	  609.0	 2842.0	...
3475147	  795.2	  609.3	 2843.0	...
3475148	  795.2	  609.7	 2845.0	...
MSG	3475149 0000 _ Number On
3475149	  794.9	  609.7	 2845.0	...
3475150	  794.7	  609.5	 2845.0	...
3475151	  794.5	  609.2	 2846.0	...
3475152	  794.3	  608.9	 2846.0	...
3475153	  793.7	  608.8	 2845.0	...
3475154	  792.8	  609.0	 2844.0	...
EFIX R   3474294	3475154	861	  760.6	  604.0	   2995
SSACC R  3475155
3475155	  791.0	  609.3	 2843.0	...
3475156	  789.0	  609.5	 2843.0	...
3475157	  786.5	  609.9	 2843.0	...
3475158	  784.5	  610.1	 2843.0	...
3475159	  782.2	  610.1	 2843.0	...
3475160	  779.5	  610.2	 2841.0	...
3475161	  777.3	  610.3	 2838.0	...
3475162	  774.8	  609.5	 2836.0	...
3475163	  773.3	  608.5	 2836.0	...
3475164	  771.0	  607.6	 2836.0	...
3475165	  769.6	  607.6	 2835.0	...
ESACC R  3475155	3475165	11	  791.0	  609.3	  769.6	  607.6	   0.46	     47
SFIX R   3475166
3475166	  768.3	  607.6	 2838.0	...
3475167	  767.1	  607.5	 2840.0	...
3475168	  765.8	  607.5	 2843.0	...
3475169	  764.3	  607.6	 2842.0	...
3475170	  763.6	  607.4	 2842.0	...
3475171	  763.0	  607.2	 2842.0	...
3475172	  761.8	  607.1	 2842.0	...
3475173	  760.7	  607.4	 2842.0	...
3475174	  759.7	  607.6	 2842.0	...
3475175	  759.5	  607.4	 2842.0	...
3475176	  759.6	  607.1	 2842.0	...
3475177	  759.7	  607.2	 2842.0	...
3475178	  759.7	  607.5	 2843.0	...
3475179	  760.0	  607.9	 2843.0	...
3475180	  760.3	  608.0	 2843.0	...
3475181	  760.6	  608.1	 2842.0	...
3475182	  760.8	  608.1	 2841.0	...
3475183	  760.9	  608.1	 2837.0	...
3475184	  761.5	  607.9	 2833.0	...
3475185	  762.2	  607.8	 2830.0	...
3475186	  763.0	  607.7	 2831.0	...
3475187	  763.2	  607.8	 2832.0	...
3475188	  763.4	  607.8	 2834.0	...
3475189	  763.7	  607.7	 2836.0	...
3475190	  764.1	  607.5	 2836.0	...
3475191	  764.4	  607.6	 2836.0	...
3475192	  764.4	  607.8	 2836.0	...
3475193	  764.4	  608.0	 2834.0	...
3475194	  764.5	  608.0	 2831.0	...
3475195	  765.1	  608.1	 2828.0	...
3475196	  765.6	  608.2	 2826.0	...
3475197	  765.7	  608.2	 2825.0	...
3475198	  765.4	  608.3	 2824.0	...
3475199	  764.8	  608.2	 2824.0	...
3475200	  764.5	  608.0	 2824.0	...
3475201	  764.2	  608.0	 2827.0	...
3475202	  764.3	  608.1	 2829.0	...
3475203	  764.3	  608.3	 2832.0	...
3475204	  764.4	  608.2	 2831.0	...
3475205	  764.4	  607.6	 2830.0	...
3475206	  764.1	  607.0	 2829.0	...
3475207	  763.9	  607.0	 2828.0	...
3475208	  763.5	  607.6	 2828.0	...
3475209	  763.2	  608.1	 2829.0	...
3475210	  762.9	  608.0	 2829.0	...
3475211	  762.7	  607.9	 2829.0	...
3475212	  762.9	  608.2	 2828.0	...
3475213	  763.1	  608.6	 2828.0	...
3475214	  763.3	  609.0	 2829.0	...
3475215	  763.3	  609.0	 2829.0	...
3475216	  763.3	  609.0	 2830.0	...
3475217	  763.3	  609.0	 2830.0	...
3475218	  763.3	  608.9	 2828.0	...
3475219	  763.3	  608.7	 2826.0	...
3475220	  763.4	  608.5	 2826.0	...
3475221	  763.5	  608.4	 2825.0	...
3475222	  763.5	  608.4	 2825.0	...
3475223	  763.4	  608.5	 2823.0	...
3475224	  763.4	  608.8	 2821.0	...
3475225	  763.5	  608.7	 2820.0	...
3475226	  763.7	  608.7	 2821.0	...
3475227	  763.6	  608.5	 2819.0	...
3475228	  763.5	  608.6	 2817.0	...
3475229	  763.4	  608.3	 2817.0	...
3475230	  763.5	  608.1	 2818.0	...
3475231	  763.7	  608.0	 2819.0	...
3475232	  763.9	  608.2	 2819.0	...
3475233	  764.1	  608.4	 2820.0	...
3475234	  764.3	  608.4	 2820.0	...
3475235	  764.3	  608.3	 2820.0	...
3475236	  764.0	  608.2	 2818.0	...
3475237	  763.6	  608.3	 2817.0	...
3475238	  763.2	  608.6	 2815.0	...
3475239	  763.1	  608.8	 2816.0	...
3475240	  763.1	  609.0	 2816.0	...
3475241	  763.1	  609.0	 2816.0	...
3475242	  763.1	  608.9	 2813.0	...
3475243	  763.6	  608.8	 2809.0	...
3475244	  764.1	  608.7	 2807.0	...
3475245	  764.5	  608.6	 2809.0	...
3475246	  764.5	  608.5	 2810.0	...
3475247	  764.4	  608.5	 2809.0	...
3475248	  764.3	  608.6	 2808.0	...
3475249	  764.1	  608.8	 2808.0	...
3475250	  764.1	  609.0	 2808.0	...
3475251	  764.1	  609.2	 2808.0	...
3475252	  764.1	  609.3	 2809.0	...
3475253	  764.0	  609.4	 2810.0	...
3475254	  763.9	  609.4	 2810.0	...
3475255	  763.8	  609.4	 2811.0	...
3475256	  763.8	  609.6	 2811.0	...
3475257	  764.1	  609.6	 2811.0	...
3475258	  764.5	  609.7	 2812.0	...
3475259	  764.8	  609.6	 2813.0	...
3475260	  764.8	  609.5	 2812.0	...
3475261	  764.8	  609.5	 2812.0	...
3475262	  764.8	  609.3	 2811.0	...
3475263	  764.9	  609.2	 2811.0	...
3475264	  765.0	  609.3	 2810.0	...
3475265	  765.2	  609.5	 2807.0	...
3475266	  765.2	  609.7	 2806.0	...
3475267	  765.3	  609.8	 2805.0	...
3475268	  765.4	  609.1	 2806.0	...
3475269	  765.4	  608.2	 2805.0	...
3475270	  765.6	  607.6	 2804.0	...
3475271	  765.7	  607.8	 2804.0	...
3475272	  765.9	  608.0	 2804.0	...
3475273	  765.9	  608.6	 2802.0	...
3475274	  766.0	  609.2	 2800.0	...
3475275	  765.8	  609.8	 2799.0	...
3475276	  765.6	  609.6	 2800.0	...
3475277	  765.5	  609.2	 2801.0	...
3475278	  765.6	  609.0	 2804.0	...
3475279	  765.7	  608.8	 2805.0	...
3475280	  765.7	  608.9	 2805.0	...
3475281	  765.7	  609.0	 2804.0	...
3475282	  765.7	  608.7	 2803.0	...
3475283	  765.7	  608.3	 2803.0	...
3475284	  765.6	  608.1	 2804.0	...
3475285	  765.4	  608.4	 2804.0	...
3475286	  765.2	  608.6	 2804.0	...
3475287	  765.0	  608.6	 2803.0	...
3475288	  764.9	  608.6	 2802.0	...
3475289	  764.9	  608.7	 2801.0	...
3475290	  765.1	  608.8	 2802.0	...
3475291	  765.2	  608.9	 2800.0	...
3475292	  765.1	  608.9	 2798.0	...
3475293	  765.1	  608.6	 2796.0	...
3475294	  765.5	  608.1	 2794.0	...
3475295	  765.9	  607.6	 2794.0	...
3475296	  766.4	  607.3	 2795.0	...
3475297	  767.3	  607.1	 2796.0	...
3475298	  768.4	  606.9	 2797.0	...
3475299	  769.5	  606.7	 2797.0	...
3475300	  770.8	  606.6	 2796.0	...
3475301	  772.2	  606.5	 2794.0	...
3475302	  773.6	  606.7	 2794.0	...
3475303	  774.5	  606.9	 2797.0	...
3475304	  775.5	  607.1	 2799.0	...
3475305	  776.6	  607.2	 2797.0	...
3475306	  778.1	  607.3	 2793.0	...
3475307	  779.2	  607.4	 2790.0	...
3475308	  780.3	  607.1	 2792.0	...
3475309	  780.9	  606.9	 2793.0	...
3475310	  781.3	  606.8	 2794.0	...
3475311	  781.7	  607.1	 2795.0	...
3475312	  781.9	  607.4	 2795.0	...
3475313	  782.0	  607.1	 2796.0	...
3475314	  782.0	  606.5	 2798.0	...
3475315	  782.2	  606.1	 2800.0	...
3475316	  782.4	  606.6	 2799.0	...
3475317	  782.5	  607.2	 2799.0	...
3475318	  782.3	  607.5	 2798.0	...
3475319	  782.1	  607.5	 2799.0	...
3475320	  781.6	  607.6	 2800.0	...
3475321	  781.4	  607.5	 2801.0	...
3475322	  781.3	  607.7	 2798.0	...
3475323	  780.9	  608.0	 2794.0	...
3475324	  780.5	  608.1	 2790.0	...
3475325	  780.1	  608.0	 2791.0	...
3475326	  780.0	  607.8	 2793.0	...
3475327	  779.9	  607.8	 2793.0	...
3475328	  779.9	  608.0	 2793.0	...
3475329	  779.9	  608.1	 2793.0	...
3475330	  779.9	  608.2	 2793.0	...
3475331	  779.9	  608.3	 2792.0	...
3475332	  780.0	  608.4	 2791.0	...
3475333	  780.1	  608.4	 2792.0	...
3475334	  779.8	  607.9	 2792.0	...
3475335	  779.5	  607.5	 2791.0	...
3475336	  779.6	  607.5	 2790.0	...
3475337	  780.4	  608.0	 2790.0	...
3475338	  781.2	  608.6	 2791.0	...
3475339	  781.5	  609.0	 2793.0	...
3475340	  781.4	  609.2	 2794.0	...
3475341	  781.3	  609.3	 2794.0	...
3475342	  781.3	  609.3	 2792.0	...
3475343	  781.3	  609.3	 2791.0	...
3475344	  781.3	  609.3	 2790.0	...
3475345	  781.4	  609.3	 2789.0	...
3475346	  781.6	  609.3	 2789.0	...
3475347	  781.7	  609.4	 2790.0	...
3475348	  781.6	  609.6	 2791.0	...
3475349	  781.5	  609.4	 2793.0	...
3475350	  781.5	  609.1	 2794.0	...
3475351	  781.6	  608.6	 2793.0	...
3475352	  781.8	  608.4	 2791.0	...
3475353	  782.0	  608.1	 2789.0	...
3475354	  782.1	  608.0	 2787.0	...
3475355	  782.1	  608.0	 2786.0	...
3475356	  782.2	  608.4	 2785.0	...
3475357	  782.5	  608.9	 2785.0	...
3475358	  782.9	  609.1	 2784.0	...
3475359	  783.1	  608.9	 2785.0	...
3475360	  783.1	  608.9	 2786.0	...
3475361	  783.0	  609.0	 2787.0	...
3475362	  782.8	  609.2	 2788.0	...
3475363	  782.6	  609.1	 2786.0	...
3475364	  782.4	  609.0	 2783.0	...
3475365	  782.4	  608.8	 2783.0	...
3475366	  782.4	  608.4	 2784.0	...
3475367	  782.4	  608.1	 2783.0	...
3475368	  782.3	  607.9	 2780.0	...
3475369	  782.4	  607.8	 2777.0	...
3475370	  782.4	  607.7	 2776.0	...
3475371	  782.4	  607.6	 2776.0	...
3475372	  782.4	  607.6	 2775.0	...
3475373	  782.4	  608.0	 2775.0	...
3475374	  782.7	  608.3	 2775.0	...
3475375	  782.9	  608.6	 2778.0	...
3475376	  783.0	  608.3	 2781.0	...
3475377	  783.0	  608.1	 2784.0	...
3475378	  783.1	  608.0	 2783.0	...
3475379	  783.2	  608.1	 2782.0	...
3475380	  783.3	  608.1	 2781.0	...
3475381	  783.2	  608.1	 2778.0	...
3475382	  783.1	  608.1	 2776.0	...
3475383	  783.5	  608.1	 2774.0	...
3475384	  783.9	  608.0	 2774.0	...
3475385	  784.0	  608.0	 2776.0	...
3475386	  783.8	  608.0	 2777.0	...
3475387	  783.4	  608.1	 2778.0	...
3475388	  783.3	  608.2	 2778.0	...
3475389	  783.2	  608.0	 2778.0	...
3475390	  783.3	  607.8	 2778.0	...
3475391	  783.3	  607.5	 2777.0	...
3475392	  783.3	  607.6	 2777.0	...
3475393	  783.3	  607.9	 2777.0	...
3475394	  783.4	  608.2	 2777.0	...
3475395	  783.2	  608.3	 2777.0	...
3475396	  783.0	  608.2	 2775.0	...
3475397	  783.2	  608.0	 2773.0	...
3475398	  783.6	  608.5	 2773.0	...
3475399	  784.0	  609.1	 2775.0	...
3475400	  783.9	  609.7	 2775.0	...
3475401	  783.9	  609.7	 2774.0	...
3475402	  783.9	  609.4	 2771.0	...
3475403	  783.8	  609.1	 2770.0	...
3475404	  783.6	  609.0	 2769.0	...
3475405	  783.4	  609.0	 2769.0	...
3475406	  783.4	  609.1	 2769.0	...
3475407	  783.4	  609.1	 2769.0	...
3475408	  783.4	  608.9	 2769.0	...
3475409	  783.4	  608.7	 2769.0	...
3475410	  783.3	  608.5	 2770.0	...
3475411	  783.3	  608.4	 2769.0	...
3475412	  783.6	  608.7	 2770.0	...
3475413	  784.0	  609.2	 2772.0	...
3475414	  784.2	  609.8	 2773.0	...
3475415	  784.2	  609.9	 2773.0	...
3475416	  784.4	  609.7	 2774.0	...
3475417	  784.6	  609.5	 2774.0	...
3475418	  784.9	  609.2	 2772.0	...
3475419	  784.7	  609.3	 2771.0	...
3475420	  784.5	  609.6	 2769.0	...
3475421	  784.2	  610.0	 2769.0	...
3475422	  784.1	  609.8	 2769.0	...
3475423	  784.1	  609.5	 2770.0	...
3475424	  784.2	  608.9	 2771.0	...
3475425	  784.5	  608.0	 2771.0	...
3475426	  784.7	  607.1	 2771.0	...
3475427	  784.8	  607.4	 2772.0	...
3475428	  784.8	  608.2	 2772.0	...
3475429	  784.9	  608.6	 2772.0	...
3475430	  785.0	  608.2	 2771.0	...
3475431	  785.1	  608.0	 2769.0	...
3475432	  784.9	  608.2	 2767.0	...
3475433	  784.7	  608.5	 2769.0	...
3475434	  784.5	  608.7	 2771.0	...
3475435	  784.5	  608.9	 2770.0	...
3475436	  784.4	  608.9	 2768.0	...
3475437	  784.1	  609.0	 2767.0	...
3475438	  783.6	  609.1	 2768.0	...
3475439	  782.2	  609.4	 2767.0	...
3475440	  780.8	  609.8	 2765.0	...
EFIX R   3475166	3475440	275	  773.4	  608.4	   2800
SSACC R  3475441
3475441	  779.5	  610.3	 2760.0	...
3475442	  778.1	  610.6	 2757.0	...
3475443	  776.1	  610.7	 2756.0	...
3475444	  774.2	  610.5	 2758.0	...
3475445	  772.2	  610.6	 2759.0	...
3475446	  770.2	  610.8	 2757.0	...
3475447	  767.7	  610.9	 2755.0	...
3475448	  765.8	  610.7	 2754.0	...
3475449	  763.7	  610.6	 2754.0	...
3475450	  761.7	  610.4	 2755.0	...
3475451	  759.5	  610.3	 2755.0	...
ESACC R  3475441	3475451	11	  779.5	  610.3	  759.5	  610.3	   0.43	     43
SFIX R   3475452
3475452	  757.9	  610.0	 2756.0	...
MSG	3475453 0000 _ Number Off
3475453	  756.5	  609.5	 2758.0	...
3475454	  756.0	  608.9	 2760.0	...
3475455	  755.5	  608.0	 2761.0	...
3475456	  755.0	  607.7	 2760.0	...
3475457	  754.5	  607.4	 2760.0	...
3475458	  754.4	  607.4	 2761.0	...
3475459	  754.4	  607.5	 2762.0	...
3475460	  754.4	  607.8	 2763.0	...
3475461	  754.6	  608.0	 2764.0	...
3475462	  755.0	  608.2	 2765.0	...
3475463	  755.3	  608.3	 2764.0	...
3475464	  755.6	  608.5	 2760.0	...
3475465	  755.5	  608.8	 2757.0	...
3475466	  756.2	  609.4	 2756.0	...
3475467	  757.0	  609.7	 2757.0	...
3475468	  757.8	  609.4	 2757.0	...
3475469	  758.1	  608.9	 2756.0	...
3475470	  758.1	  608.3	 2756.0	...
3475471	  758.3	  608.2	 2753.0	...
3475472	  758.4	  608.1	 2749.0	...
3475473	  758.5	  608.3	 2745.0	...
3475474	  758.6	  608.6	 2745.0	...
3475475	  758.8	  609.2	 2747.0	...
3475476	  759.0	  609.8	 2749.0	...
3475477	  759.2	  610.5	 2749.0	...
3475478	  759.6	  610.7	 2747.0	...
3475479	  759.9	  610.8	 2744.0	...
3475480	  760.2	  610.8	 2743.0	...
3475481	  759.8	  610.8	 2741.0	...
3475482	  759.5	  610.8	 2739.0	...
3475483	  759.0	  610.8	 2737.0	...
3475484	  758.8	  610.9	 2738.0	...
3475485	  758.6	  611.0	 2741.0	...
3475486	  758.4	  610.7	 2744.0	...
3475487	  758.3	  610.2	 2745.0	...
3475488	  758.1	  610.2	 2744.0	...
3475489	  757.8	  610.6	 2743.0	...
3475490	  757.5	  611.1	 2742.0	...
3475491	  757.4	  611.2	 2742.0	...
3475492	  757.4	  611.3	 2742.0	...
3475493	  757.4	  611.3	 2743.0	...
3475494	  757.6	  611.3	 2745.0	...
3475495	  757.8	  611.4	 2747.0	...
3475496	  757.7	  611.5	 2747.0	...
3475497	  757.6	  611.3	 2744.0	...
3475498	  757.4	  611.1	 2741.0	...
3475499	  757.3	  610.8	 2740.0	...
3475500	  757.2	  610.9	 2740.0	...
3475501	  756.8	  610.8	 2739.0	...
3475502	  756.6	  610.7	 2738.0	...
3475503	  756.5	  610.6	 2738.0	...
3475504	  756.6	  610.4	 2737.0	...
3475505	  756.6	  610.1	 2738.0	...
3475506	  756.5	  609.9	 2739.0	...
3475507	  756.5	  610.2	 2740.0	...
3475508	  756.8	  610.6	 2739.0	...
3475509	  757.2	  610.9	 2737.0	...
3475510	  757.4	  610.7	 2735.0	...
3475511	  757.2	  610.6	 2734.0	...
3475512	  757.0	  610.5	 2732.0	...
3475513	  756.9	  610.5	 2732.0	...
3475514	  756.9	  610.5	 2731.0	...
3475515	  756.9	  610.7	 2731.0	...
3475516	  757.1	  611.0	 2731.0	...
3475517	  757.2	  611.2	 2731.0	...
3475518	  757.2	  611.1	 2731.0	...
3475519	  757.0	  611.1	 2732.0	...
3475520	  756.7	  611.1	 2733.0	...
3475521	  756.5	  611.0	 2732.0	...
3475522	  756.4	  610.8	 2731.0	...
3475523	  756.5	  610.7	 2728.0	...
3475524	  756.6	  610.9	 2725.0	...
3475525	  756.7	  611.0	 2724.0	...
3475526	  756.8	  611.3	 2726.0	...
3475527	  756.9	  611.4	 2728.0	...
3475528	  757.1	  611.3	 2727.0	...
3475529	  757.1	  611.1	 2725.0	...
3475530	  757.0	  611.0	 2724.0	...
3475531	  757.0	  611.0	 2724.0	...
3475532	  757.1	  611.2	 2725.0	...
3475533	  757.4	  611.2	 2724.0	...
3475534	  757.8	  611.2	 2722.0	...
3475535	  757.9	  611.0	 2719.0	...
3475536	  757.6	  611.0	 2718.0	...
3475537	  757.3	  610.9	 2718.0	...
3475538	  757.1	  610.9	 2719.0	...
3475539	  757.4	  610.8	 2720.0	...
3475540	  757.8	  610.7	 2720.0	...
3475541	  757.9	  610.2	 2720.0	...
3475542	  757.9	  609.6	 2719.0	...
3475543	  757.9	  609.1	 2718.0	...
3475544	  757.8	  609.3	 2716.0	...
3475545	  757.6	  609.5	 2716.0	...
3475546	  757.5	  609.8	 2718.0	...
3475547	  757.5	  609.8	 2719.0	...
3475548	  757.5	  609.8	 2719.0	...
3475549	  757.7	  609.9	 2717.0	...
3475550	  757.8	  610.1	 2717.0	...
3475551	  757.8	  610.9	 2718.0	...
3475552	  757.9	  611.6	 2719.0	...
3475553	  758.0	  611.9	 2720.0	...
3475554	  758.0	  611.5	 2720.0	...
3475555	  758.1	  611.1	 2719.0	...
3475556	  758.2	  611.0	 2717.0	...
3475557	  758.2	  611.3	 2714.0	...
3475558	  758.3	  611.6	 2714.0	...
3475559	  758.5	  611.8	 2714.0	...
3475560	  758.7	  611.7	 2713.0	...
3475561	  758.7	  611.7	 2713.0	...
3475562	  758.6	  611.7	 2712.0	...
3475563	  758.4	  611.6	 2712.0	...
3475564	  758.3	  611.6	 2711.0	...
3475565	  758.1	  611.6	 2710.0	...
3475566	  757.9	  611.6	 2709.0	...
3475567	  757.9	  611.8	 2710.0	...
3475568	  758.2	  612.0	 2712.0	...
3475569	  758.5	  612.2	 2711.0	...
3475570	  758.8	  612.2	 2710.0	...
3475571	  758.7	  612.1	 2710.0	...
3475572	  758.7	  612.1	 2711.0	...
3475573	  758.8	  612.1	 2713.0	...
3475574	  758.9	  611.9	 2714.0	...
3475575	  759.0	  611.5	 2712.0	...
3475576	  759.0	  611.0	 2709.0	...
3475577	  759.0	  610.7	 2706.0	...
3475578	  758.9	  610.8	 2705.0	...
3475579	  758.8	  610.9	 2704.0	...
3475580	  758.8	  611.1	 2704.0	...
3475581	  758.9	  611.5	 2704.0	...
3475582	  759.1	  612.1	 2704.0	...
3475583	  759.3	  612.6	 2704.0	...
3475584	  759.2	  612.8	 2704.0	...
3475585	  759.3	  613.0	 2704.0	...
3475586	  759.4	  613.2	 2703.0	...
3475587	  759.6	  613.4	 2703.0	...
3475588	  759.7	  613.3	 2703.0	...
3475589	  759.8	  613.1	 2703.0	...
3475590	  759.8	  613.0	 2702.0	...
3475591	  759.7	  612.9	 2701.0	...
3475592	  759.6	  612.7	 2699.0	...
3475593	  759.5	  612.6	 2698.0	...
3475594	  759.4	  612.5	 2696.0	...
3475595	  759.4	  612.9	 2694.0	...
3475596	  759.5	  613.3	 2693.0	...
3475597	  759.6	  613.6	 2693.0	...
3475598	  759.7	  613.4	 2692.0	...
3475599	  759.8	  613.2	 2693.0	...
3475600	  759.9	  613.0	 2695.0	...
3475601	  760.0	  613.1	 2696.0	...
3475602	  760.5	  613.3	 2697.0	...
3475603	  761.0	  613.5	 2699.0	...
3475604	  762.0	  614.2	 2700.0	...
3475605	  763.1	  614.8	 2702.0	...
3475606	  764.6	  615.6	 2703.0	...
EFIX R   3475452	3475606	155	  758.0	  610.9	   2727
SSACC R  3475607
3475607	  765.9	  616.0	 2704.0	...
3475608	  767.5	  616.3	 2698.0	...
3475609	  769.4	  616.4	 2692.0	...
3475610	  771.4	  616.3	 2687.0	...
3475611	  773.6	  616.2	 2690.0	...
3475612	  775.7	  616.0	 2693.0	...
3475613	  778.3	  616.0	 2695.0	...
3475614	  780.1	  616.2	 2694.0	...
3475615	  782.4	  616.2	 2693.0	...
3475616	  784.6	  616.4	 2691.0	...
3475617	  786.6	  616.6	 2689.0	...
3475618	  788.3	  616.8	 2687.0	...
ESACC R  3475607	3475618	12	  765.9	  616.0	  788.3	  616.8	   0.48	     45
SFIX R   3475619
3475619	  789.0	  616.5	 2685.0	...
3475620	  790.5	  616.0	 2684.0	...
3475621	  791.4	  616.1	 2684.0	...
3475622	  792.9	  616.3	 2684.0	...
3475623	  793.6	  616.6	 2685.0	...
3475624	  794.4	  616.5	 2685.0	...
3475625	  794.6	  616.4	 2689.0	...
3475626	  794.9	  616.2	 2692.0	...
3475627	  795.1	  616.3	 2694.0	...
3475628	  795.0	  616.8	 2693.0	...
3475629	  794.3	  617.3	 2691.0	...
3475630	  793.7	  617.5	 2690.0	...
3475631	  793.4	  617.1	 2689.0	...
3475632	  793.4	  616.7	 2690.0	...
3475633	  793.1	  616.4	 2691.0	...
3475634	  792.5	  616.5	 2691.0	...
3475635	  792.2	  616.6	 2691.0	...
3475636	  791.8	  616.7	 2690.0	...
3475637	  791.5	  616.8	 2690.0	...
3475638	  791.3	  617.2	 2689.0	...
3475639	  791.1	  617.6	 2688.0	...
3475640	  790.8	  618.1	 2686.0	...
3475641	  790.5	  618.2	 2685.0	...
3475642	  790.2	  618.3	 2684.0	...
3475643	  790.2	  618.2	 2684.0	...
3475644	  790.7	  618.0	 2684.0	...
3475645	  791.3	  617.7	 2681.0	...
3475646	  791.8	  617.3	 2677.0	...
3475647	  792.2	  617.2	 2674.0	...
3475648	  792.6	  617.5	 2674.0	...
3475649	  793.0	  617.8	 2674.0	...
3475650	  793.2	  617.9	 2673.0	...
3475651	  793.1	  617.9	 2674.0	...
3475652	  793.1	  618.0	 2676.0	...
3475653	  793.4	  618.4	 2678.0	...
3475654	  793.7	  618.8	 2680.0	...
3475655	  794.0	  619.2	 2681.0	...
3475656	  794.0	  619.2	 2682.0	...
3475657	  794.3	  619.2	 2679.0	...
3475658	  794.6	  619.3	 2675.0	...
3475659	  794.9	  619.3	 2671.0	...
3475660	  795.0	  619.3	 2670.0	...
3475661	  795.1	  619.2	 2671.0	...
MSG	3475662 0000 _ Number On
3475662	  795.2	  619.3	 2672.0	...
3475663	  795.2	  619.2	 2671.0	...
3475664	  795.2	  618.9	 2670.0	...
3475665	  795.2	  618.5	 2669.0	...
3475666	  795.2	  618.5	 2670.0	...
3475667	  795.3	  618.7	 2670.0	...
3475668	  795.4	  618.9	 2669.0	...
3475669	  795.5	  619.0	 2668.0	...
3475670	  795.5	  619.3	 2667.0	...
3475671	  795.9	  619.3	 2667.0	...
3475672	  796.2	  619.2	 2667.0	...
3475673	  796.7	  618.9	 2666.0	...
3475674	  796.7	  618.7	 2665.0	...
3475675	  796.8	  618.6	 2665.0	...
3475676	  796.8	  618.9	 2666.0	...
3475677	  796.9	  619.3	 2666.0	...
3475678	  797.1	  619.6	 2666.0	...
3475679	  797.2	  619.6	 2664.0	...
3475680	  797.2	  619.9	 2662.0	...
3475681	  796.8	  620.5	 2661.0	...
3475682	  796.6	  621.1	 2662.0	...
3475683	  796.3	  621.4	 2661.0	...
3475684	  796.3	  621.2	 2660.0	...
3475685	  796.3	  621.1	 2659.0	...
3475686	  796.2	  620.9	 2659.0	...
3475687	  796.1	  620.8	 2660.0	...
3475688	  795.8	  620.7	 2659.0	...
3475689	  795.6	  620.8	 2658.0	...
3475690	  795.4	  620.8	 2654.0	...
3475691	  795.2	  620.8	 2652.0	...
3475692	  795.0	  620.8	 2651.0	...
3475693	  794.8	  620.6	 2651.0	...
3475694	  794.2	  620.4	 2652.0	...
3475695	  793.4	  620.2	 2652.0	...
3475696	  792.1	  620.0	 2653.0	...
3475697	  790.8	  619.7	 2653.0	...
3475698	  789.4	  619.6	 2653.0	...
3475699	  788.4	  619.5	 2652.0	...
3475700	  786.7	  619.7	 2651.0	...
3475701	  785.2	  619.3	 2648.0	...
3475702	  783.9	  618.9	 2647.0	...
3475703	  783.8	  618.1	 2645.0	...
3475704	  783.1	  618.0	 2645.0	...
3475705	  782.3	  618.0	 2645.0	...
3475706	  781.3	  617.9	 2645.0	...
3475707	  780.5	  617.7	 2644.0	...
3475708	  779.7	  617.5	 2644.0	...
3475709	  778.6	  617.6	 2643.0	...
3475710	  777.9	  617.7	 2641.0	...
3475711	  777.1	  617.9	 2639.0	...
3475712	  776.4	  618.2	 2639.0	...
3475713	  775.9	  618.5	 2640.0	...
3475714	  775.0	  618.7	 2642.0	...
3475715	  774.4	  618.8	 2645.0	...
3475716	  773.9	  619.3	 2644.0	...
3475717	  773.5	  619.9	 2642.0	...
3475718	  773.2	  620.5	 2641.0	...
3475719	  773.1	  620.0	 2641.0	...
3475720	  773.5	  619.5	 2641.0	...
3475721	  774.0	  618.8	 2642.0	...
3475722	  774.5	  618.6	 2642.0	...
3475723	  775.1	  618.5	 2642.0	...
3475724	  775.7	  618.5	 2639.0	...
3475725	  776.4	  618.6	 2636.0	...
3475726	  776.9	  618.5	 2632.0	...
3475727	  777.1	  618.4	 2631.0	...
3475728	  777.0	  618.8	 2631.0	...
3475729	  777.0	  619.3	 2630.0	...
3475730	  777.2	  619.9	 2630.0	...
3475731	  777.4	  620.0	 2630.0	...
3475732	  777.2	  620.2	 2630.0	...
3475733	  777.0	  620.5	 2631.0	...
3475734	  777.0	  620.7	 2632.0	...
3475735	  777.1	  620.8	 2632.0	...
3475736	  777.1	  620.6	 2632.0	...
3475737	  777.1	  620.4	 2631.0	...
3475738	  777.2	  620.3	 2629.0	...
3475739	  777.5	  620.3	 2629.0	...
3475740	  777.7	  620.2	 2628.0	...
3475741	  777.5	  620.2	 2628.0	...
3475742	  777.2	  620.3	 2628.0	...
3475743	  777.0	  620.6	 2628.0	...
3475744	  777.2	  620.7	 2628.0	...
3475745	  777.6	  620.7	 2627.0	...
3475746	  777.9	  620.8	 2626.0	...
3475747	  777.9	  620.9	 2624.0	...
3475748	  777.7	  620.4	 2624.0	...
3475749	  777.4	  619.9	 2624.0	...
3475750	  777.3	  619.3	 2624.0	...
3475751	  777.3	  619.2	 2624.0	...
3475752	  777.4	  619.3	 2624.0	...
3475753	  777.3	  619.3	 2624.0	...
3475754	  777.3	  619.2	 2623.0	...
3475755	  777.4	  618.8	 2623.0	...
3475756	  777.6	  618.6	 2623.0	...
3475757	  777.8	  618.7	 2621.0	...
3475758	  777.8	  618.9	 2620.0	...
3475759	  777.8	  619.1	 2619.0	...
3475760	  777.7	  619.2	 2619.0	...
3475761	  777.6	  619.1	 2618.0	...
3475762	  777.5	  619.2	 2621.0	...
3475763	  777.6	  619.2	 2623.0	...
3475764	  777.7	  619.3	 2624.0	...
3475765	  777.8	  619.2	 2622.0	...
3475766	  777.9	  619.2	 2620.0	...
3475767	  777.8	  619.2	 2620.0	...
3475768	  777.8	  619.3	 2621.0	...
3475769	  777.7	  619.3	 2622.0	...
3475770	  777.9	  619.1	 2623.0	...
3475771	  778.2	  618.9	 2621.0	...
3475772	  778.4	  618.9	 2619.0	...
3475773	  778.5	  618.7	 2618.0	...
3475774	  778.6	  618.4	 2617.0	...
3475775	  778.9	  618.1	 2617.0	...
3475776	  779.0	  618.2	 2617.0	...
3475777	  779.1	  618.4	 2618.0	...
3475778	  779.0	  617.9	 2618.0	...
3475779	  778.9	  617.3	 2618.0	...
3475780	  779.0	  617.0	 2615.0	...
3475781	  779.3	  617.4	 2612.0	...
3475782	  779.5	  617.7	 2609.0	...
3475783	  779.5	  617.8	 2610.0	...
3475784	  779.4	  618.2	 2610.0	...
3475785	  779.0	  618.4	 2610.0	...
3475786	  778.8	  618.6	 2609.0	...
3475787	  779.0	  618.8	 2609.0	...
3475788	  779.5	  619.0	 2609.0	...
3475789	  779.8	  619.3	 2609.0	...
3475790	  779.8	  619.8	 2608.0	...
3475791	  779.7	  620.3	 2607.0	...
3475792	  779.8	  620.8	 2606.0	...
3475793	  779.9	  620.8	 2606.0	...
3475794	  780.1	  620.6	 2606.0	...
3475795	  780.4	  620.3	 2606.0	...
3475796	  780.3	  620.1	 2606.0	...
3475797	  780.2	  620.0	 2606.0	...
3475798	  780.1	  619.8	 2605.0	...
3475799	  780.2	  619.4	 2604.0	...
3475800	  780.1	  619.1	 2602.0	...
3475801	  779.9	  619.0	 2600.0	...
3475802	  779.8	  619.0	 2598.0	...
3475803	  779.7	  619.0	 2598.0	...
3475804	  779.5	  618.9	 2599.0	...
3475805	  779.4	  618.8	 2600.0	...
3475806	  779.5	  618.7	 2598.0	...
3475807	  779.6	  618.7	 2597.0	...
3475808	  779.7	  618.6	 2599.0	...
3475809	  779.8	  618.6	 2601.0	...
3475810	  779.9	  618.7	 2603.0	...
3475811	  780.1	  619.1	 2602.0	...
3475812	  780.3	  619.5	 2601.0	...
3475813	  780.3	  619.6	 2600.0	...
3475814	  780.4	  619.5	 2600.0	...
3475815	  780.3	  619.5	 2600.0	...
3475816	  780.2	  618.8	 2600.0	...
3475817	  780.1	  618.2	 2598.0	...
3475818	  780.1	  617.5	 2596.0	...
3475819	  780.5	  617.4	 2595.0	...
3475820	  780.9	  617.2	 2594.0	...
3475821	  781.3	  617.2	 2594.0	...
3475822	  781.2	  617.2	 2592.0	...
3475823	  781.2	  617.2	 2590.0	...
3475824	  781.3	  617.2	 2588.0	...
3475825	  781.7	  617.3	 2588.0	...
3475826	  782.5	  617.2	 2588.0	...
3475827	  783.2	  617.1	 2591.0	...
3475828	  783.7	  617.4	 2594.0	...
3475829	  784.0	  617.8	 2596.0	...
3475830	  784.4	  618.1	 2596.0	...
3475831	  784.8	  618.0	 2590.0	...
3475832	  785.3	  618.0	 2584.0	...
3475833	  785.8	  618.1	 2579.0	...
3475834	  786.1	  618.2	 2579.0	...
3475835	  786.1	  618.0	 2581.0	...
3475836	  786.2	  617.9	 2583.0	...
3475837	  786.5	  617.7	 2584.0	...
3475838	  786.9	  617.1	 2584.0	...
3475839	  787.4	  616.4	 2583.0	...
3475840	  787.9	  615.7	 2582.0	...
3475841	  788.2	  615.9	 2582.0	...
3475842	  788.6	  616.2	 2581.0	...
3475843	  789.0	  616.3	 2580.0	...
3475844	  789.2	  616.1	 2579.0	...
3475845	  789.6	  615.7	 2578.0	...
3475846	  790.2	  615.2	 2578.0	...
3475847	  790.8	  614.7	 2578.0	...
3475848	  791.2	  614.4	 2579.0	...
3475849	  791.4	  614.5	 2579.0	...
3475850	  791.9	  614.6	 2579.0	...
3475851	  792.1	  614.5	 2579.0	...
3475852	  792.3	  614.5	 2579.0	...
3475853	  792.3	  614.6	 2580.0	...
3475854	  791.9	  614.9	 2580.0	...
3475855	  791.6	  615.4	 2581.0	...
3475856	  791.2	  616.0	 2581.0	...
3475857	  791.3	  616.3	 2580.0	...
3475858	  791.2	  616.5	 2579.0	...
3475859	  791.1	  617.0	 2578.0	...
3475860	  790.9	  617.4	 2579.0	...
3475861	  790.8	  617.7	 2579.0	...
3475862	  790.8	  617.6	 2579.0	...
3475863	  790.7	  617.6	 2580.0	...
3475864	  790.5	  617.7	 2580.0	...
3475865	  790.6	  618.1	 2581.0	...
3475866	  790.7	  618.5	 2581.0	...
3475867	  790.9	  619.0	 2582.0	...
3475868	  791.1	  619.6	 2582.0	...
3475869	  791.4	  620.7	 2584.0	...
3475870	  791.7	  621.7	 2586.0	...
3475871	  791.7	  622.4	 2586.0	...
3475872	  792.0	  623.0	 2584.0	...
3475873	  792.2	  623.7	 2583.0	...
3475874	  792.4	  624.6	 2582.0	...
3475875	  792.8	  625.3	 2582.0	...
3475876	  793.3	  625.8	 2582.0	...
3475877	  794.0	  625.7	 2582.0	...
3475878	  794.3	  625.9	 2583.0	...
3475879	  795.2	  627.1	 2582.0	...
3475880	  795.9	  628.4	 2582.0	...
3475881	  796.9	  629.9	 2581.0	...
3475882	  797.6	  630.7	 2580.0	...
3475883	  798.8	  632.7	 2580.0	...
EFIX R   3475619	3475883	265	  785.8	  618.9	   2628
SSACC R  3475884
3475884	  799.7	  635.1	 2579.0	...
3475885	  800.3	  636.9	 2579.0	...
3475886	  801.3	  637.6	 2574.0	...
3475887	  802.1	  636.9	 2568.0	...
3475888	  802.9	  636.5	 2564.0	...
3475889	  803.2	  636.4	 2564.0	...
3475890	  803.6	  639.7	 2563.0	...
3475891	  803.9	  647.3	 2548.0	...
3475892	  803.9	  660.8	 2519.0	...
3475893	  804.2	  681.0	 2469.0	...
3475894	  804.9	  703.5	 2410.0	...
3475895	  806.3	  730.3	 2334.0	...
3475896	  808.8	  747.2	 2280.0	...
3475897	  811.3	  764.9	 2240.0	...
3475898	  813.7	  782.6	 2207.0	...
3475899	  814.8	  811.8	 2148.0	...
3475900	  816.3	  845.0	 2068.0	...
3475901	  817.4	  880.2	 1980.0	...
3475902	  818.0	  916.5	 1880.0	...
3475903	  818.5	  955.6	 1776.0	...
3475904	  819.4	  993.2	 1674.0	...
3475905	  818.1	 1030.9	 1571.0	...
3475906	  816.1	 1054.5	 1505.0	...
3475907	  862.4	 1073.8	 1263.0	...
3475908	  911.4	 1080.4	 1059.0	...
3475909	  976.4	 1086.2	  829.0	...
3475910	 1001.5	 1105.6	  793.0	...
3475911	 1032.1	 1141.6	  731.0	...
3475912	 1047.0	 1178.5	  695.0	...
3475913	 1105.5	 1215.3	  555.0	...
3475914	 1158.9	 1234.8	  441.0	...
3475915	 1224.1	 1263.0	  309.0	...
3475916	 1235.5	 1272.2	  291.0	...
3475917	 1246.9	 1281.3	  272.0	...
3475918	 1246.9	 1281.3	  272.0	...
SBLINK R 3475919
3475919	   .	   .	    0.0	...
3475920	   .	   .	    0.0	...
3475921	   .	   .	    0.0	...
3475922	   .	   .	    0.0	...
3475923	   .	   .	    0.0	...
3475924	   .	   .	    0.0	...
3475925	   .	   .	    0.0	...
3475926	   .	   .	    0.0	...
3475927	   .	   .	    0.0	...
3475928	   .	   .	    0.0	...
3475929	   .	   .	    0.0	...
3475930	   .	   .	    0.0	...
3475931	   .	   .	    0.0	...
3475932	   .	   .	    0.0	...
3475933	   .	   .	    0.0	...
3475934	   .	   .	    0.0	...
3475935	   .	   .	    0.0	...
3475936	   .	   .	    0.0	...
3475937	   .	   .	    0.0	...
3475938	   .	   .	    0.0	...
3475939	   .	   .	    0.0	...
3475940	   .	   .	    0.0	...
3475941	   .	   .	    0.0	...
3475942	   .	   .	    0.0	...
3475943	   .	   .	    0.0	...
3475944	   .	   .	    0.0	...
3475945	   .	   .	    0.0	...
3475946	   .	   .	    0.0	...
3475947	   .	   .	    0.0	...
3475948	   .	   .	    0.0	...
3475949	   .	   .	    0.0	...
3475950	   .	   .	    0.0	...
3475951	   .	   .	    0.0	...
3475952	   .	   .	    0.0	...
3475953	   .	   .	    0.0	...
3475954	   .	   .	    0.0	...
3475955	   .	   .	    0.0	...
3475956	   .	   .	    0.0	...
3475957	   .	   .	    0.0	...
3475958	   .	   .	    0.0	...
3475959	   .	   .	    0.0	...
3475960	   .	   .	    0.0	...
3475961	   .	   .	    0.0	...
3475962	   .	   .	    0.0	...
3475963	   .	   .	    0.0	...
3475964	   .	   .	    0.0	...
3475965	   .	   .	    0.0	...
3475966	   .	   .	    0.0	...
3475967	   .	   .	    0.0	...
MSG	3475968 0000 _ Number Off
3475968	   .	   .	    0.0	...
3475969	   .	   .	    0.0	...
3475970	   .	   .	    0.0	...
3475971	   .	   .	    0.0	...
3475972	   .	   .	    0.0	...
3475973	   .	   .	    0.0	...
3475974	   .	   .	    0.0	...
3475975	   .	   .	    0.0	...
3475976	   .	   .	    0.0	...
3475977	   .	   .	    0.0	...
3475978	   .	   .	    0.0	...
3475979	   .	   .	    0.0	...
3475980	   .	   .	    0.0	...
3475981	   .	   .	    0.0	...
3475982	   .	   .	    0.0	...
3475983	   .	   .	    0.0	...
3475984	   .	   .	    0.0	...
3475985	   .	   .	    0.0	...
3475986	   .	   .	    0.0	...
3475987	   .	   .	    0.0	...
3475988	   .	   .	    0.0	...
3475989	   .	   .	    0.0	...
3475990	   .	   .	    0.0	...
3475991	   .	   .	    0.0	...
3475992	   .	   .	    0.0	...
3475993	   .	   .	    0.0	...
3475994	   .	   .	    0.0	...
3475995	   .	   .	    0.0	...
3475996	   .	   .	    0.0	...
3475997	   .	   .	    0.0	...
3475998	   .	   .	    0.0	...
3475999	   .	   .	    0.0	...
3476000	   .	   .	    0.0	...
3476001	   .	   .	    0.0	...
3476002	   .	   .	    0.0	...
3476003	   .	   .	    0.0	...
3476004	   .	   .	    0.0	...
3476005	   .	   .	    0.0	...
3476006	   .	   .	    0.0	...
3476007	   .	   .	    0.0	...
3476008	   .	   .	    0.0	...
3476009	   .	   .	    0.0	...
3476010	   .	   .	    0.0	...
3476011	   .	   .	    0.0	...
EBLINK R 3475919	3476011	93
3476012	  789.2	 1077.6	 1387.0	...
3476013	  789.2	 1077.6	 1387.0	...
3476014	  790.4	 1071.7	 1399.0	...
3476015	  792.4	 1060.4	 1422.0	...
3476016	  795.2	 1046.0	 1456.0	...
3476017	  801.7	 1034.0	 1478.0	...
3476018	  809.2	 1022.0	 1503.0	...
3476019	  815.4	 1008.1	 1543.0	...
3476020	  816.0	  993.9	 1598.0	...
3476021	  815.1	  981.8	 1656.0	...
3476022	  815.4	  966.6	 1708.0	...
3476023	  816.0	  952.8	 1757.0	...
3476024	  816.1	  937.0	 1800.0	...
3476025	  813.8	  924.0	 1841.0	...
3476026	  811.6	  911.7	 1877.0	...
3476027	  809.2	  897.1	 1921.0	...
3476028	  807.9	  884.8	 1960.0	...
3476029	  806.7	  867.1	 2008.0	...
3476030	  806.4	  853.5	 2048.0	...
3476031	  806.2	  837.9	 2088.0	...
3476032	  806.9	  825.8	 2119.0	...
3476033	  807.6	  813.0	 2151.0	...
3476034	  808.0	  800.3	 2180.0	...
3476035	  807.9	  788.6	 2214.0	...
3476036	  808.1	  777.2	 2237.0	...
3476037	  808.7	  767.4	 2260.0	...
3476038	  809.2	  757.8	 2278.0	...
3476039	  809.5	  747.7	 2299.0	...
3476040	  809.8	  738.4	 2318.0	...
3476041	  809.5	  727.6	 2343.0	...
3476042	  809.1	  717.6	 2366.0	...
3476043	  808.6	  707.7	 2387.0	...
3476044	  808.0	  699.3	 2397.0	...
3476045	  807.1	  691.2	 2407.0	...
3476046	  806.4	  685.8	 2412.0	...
3476047	  805.8	  683.3	 2412.0	...
3476048	  805.8	  683.6	 2409.0	...
3476049	  805.7	  682.7	 2405.0	...
3476050	  806.1	  680.6	 2414.0	...
3476051	  807.0	  678.5	 2426.0	...
3476052	  808.0	  674.5	 2444.0	...
3476053	  808.3	  669.7	 2463.0	...
3476054	  808.1	  661.4	 2482.0	...
3476055	  807.8	  654.5	 2498.0	...
3476056	  807.9	  648.1	 2508.0	...
3476057	  808.4	  644.2	 2520.0	...
3476058	  808.7	  640.0	 2532.0	...
3476059	  808.7	  635.7	 2539.0	...
3476060	  808.7	  632.0	 2543.0	...
3476061	  808.8	  629.8	 2550.0	...
3476062	  808.9	  628.3	 2557.0	...
3476063	  808.7	  625.6	 2563.0	...
3476064	  808.6	  623.3	 2566.0	...
ESACC R  3475884	3476064	181	  799.7	  635.1	  808.6	  623.3	   0.32	    834
SFIX R   3476065
3476065	  808.7	  621.8	 2568.0	...
3476066	  808.9	  622.0	 2569.0	...
3476067	  808.9	  622.3	 2570.0	...
3476068	  808.7	  622.5	 2570.0	...
3476069	  808.4	  622.5	 2568.0	...
3476070	  808.2	  623.2	 2566.0	...
3476071	  808.4	  624.0	 2563.0	...
3476072	  808.5	  625.5	 2563.0	...
3476073	  808.4	  626.3	 2562.0	...
3476074	  808.2	  627.2	 2562.0	...
3476075	  808.1	  627.7	 2561.0	...
3476076	  808.0	  628.0	 2560.0	...
3476077	  808.0	  628.1	 2560.0	...
3476078	  808.0	  628.0	 2559.0	...
3476079	  807.9	  628.1	 2559.0	...
3476080	  807.8	  628.2	 2558.0	...
3476081	  807.8	  628.2	 2557.0	...
3476082	  807.7	  628.1	 2557.0	...
3476083	  807.7	  628.1	 2557.0	...
3476084	  807.7	  628.0	 2557.0	...
3476085	  807.7	  627.8	 2557.0	...
3476086	  807.7	  627.6	 2558.0	...
3476087	  807.8	  627.4	 2559.0	...
3476088	  807.9	  627.3	 2555.0	...
3476089	  807.9	  626.6	 2551.0	...
3476090	  807.7	  626.0	 2546.0	...
3476091	  807.4	  625.7	 2545.0	...
3476092	  807.4	  626.2	 2545.0	...
3476093	  807.4	  626.6	 2546.0	...
3476094	  807.5	  626.8	 2548.0	...
3476095	  807.7	  626.4	 2549.0	...
3476096	  807.8	  625.9	 2549.0	...
3476097	  807.8	  625.5	 2550.0	...
3476098	  807.8	  625.4	 2551.0	...
3476099	  807.8	  625.4	 2550.0	...
3476100	  807.9	  625.2	 2548.0	...
3476101	  807.9	  625.0	 2546.0	...
3476102	  807.6	  625.0	 2546.0	...
3476103	  807.2	  624.8	 2546.0	...
3476104	  806.9	  624.6	 2547.0	...
3476105	  806.8	  624.4	 2548.0	...
3476106	  806.6	  624.1	 2550.0	...
3476107	  806.4	  623.6	 2552.0	...
3476108	  806.3	  622.9	 2551.0	...
3476109	  806.3	  622.7	 2548.0	...
3476110	  806.1	  622.7	 2543.0	...
3476111	  806.0	  622.7	 2542.0	...
3476112	  806.0	  622.4	 2539.0	...
3476113	  806.1	  622.0	 2538.0	...
3476114	  806.2	  622.3	 2537.0	...
3476115	  806.2	  623.0	 2536.0	...
3476116	  806.2	  623.7	 2537.0	...
3476117	  806.1	  623.7	 2538.0	...
3476118	  805.9	  623.7	 2540.0	...
3476119	  805.6	  623.7	 2542.0	...
3476120	  805.5	  623.9	 2542.0	...
3476121	  805.3	  623.9	 2540.0	...
3476122	  805.3	  623.8	 2538.0	...
3476123	  805.5	  623.7	 2539.0	...
3476124	  805.7	  623.6	 2539.0	...
3476125	  805.7	  623.3	 2539.0	...
3476126	  805.3	  623.2	 2537.0	...
3476127	  804.8	  622.9	 2536.0	...
3476128	  804.5	  622.7	 2535.0	...
3476129	  804.5	  622.5	 2534.0	...
3476130	  804.5	  622.9	 2534.0	...
3476131	  804.2	  623.5	 2533.0	...
3476132	  803.9	  624.5	 2532.0	...
3476133	  803.5	  625.1	 2531.0	...
3476134	  803.4	  625.5	 2529.0	...
3476135	  803.5	  625.7	 2528.0	...
3476136	  803.7	  625.9	 2527.0	...
3476137	  803.8	  625.7	 2526.0	...
3476138	  804.0	  625.5	 2526.0	...
3476139	  804.1	  625.3	 2527.0	...
3476140	  804.0	  625.4	 2528.0	...
3476141	  803.8	  625.6	 2528.0	...
3476142	  803.6	  625.7	 2527.0	...
3476143	  803.5	  625.7	 2525.0	...
3476144	  803.3	  625.8	 2523.0	...
3476145	  803.3	  625.9	 2522.0	...
3476146	  803.5	  625.7	 2523.0	...
3476147	  803.7	  625.1	 2523.0	...
3476148	  803.3	  624.7	 2522.0	...
3476149	  802.8	  624.6	 2521.0	...
3476150	  802.3	  624.1	 2520.0	...
3476151	  802.3	  623.5	 2520.0	...
3476152	  802.3	  623.0	 2519.0	...
3476153	  802.2	  623.1	 2519.0	...
3476154	  802.2	  623.1	 2519.0	...
3476155	  802.2	  623.2	 2519.0	...
3476156	  802.5	  623.1	 2518.0	...
3476157	  802.7	  622.8	 2517.0	...
3476158	  802.9	  622.4	 2515.0	...
3476159	  803.1	  621.9	 2514.0	...
3476160	  803.4	  621.7	 2512.0	...
3476161	  803.6	  621.8	 2511.0	...
3476162	  803.6	  622.0	 2513.0	...
3476163	  803.6	  622.3	 2514.0	...
3476164	  803.5	  622.3	 2516.0	...
3476165	  803.4	  622.4	 2515.0	...
3476166	  803.2	  622.4	 2515.0	...
3476167	  803.2	  622.3	 2513.0	...
3476168	  803.2	  622.1	 2511.0	...
3476169	  802.6	  621.7	 2508.0	...
3476170	  802.1	  621.5	 2507.0	...
3476171	  802.0	  621.3	 2507.0	...
3476172	  802.4	  621.2	 2507.0	...
3476173	  802.9	  620.7	 2507.0	...
3476174	  802.7	  620.0	 2505.0	...
3476175	  802.5	  619.3	 2504.0	...
3476176	  802.3	  619.0	 2506.0	...
3476177	  802.4	  619.0	 2509.0	...
MSG	3476178 0000 _ Number On
3476178	  802.4	  619.7	 2511.0	...
3476179	  802.4	  620.4	 2510.0	...
3476180	  802.5	  621.2	 2509.0	...
3476181	  802.6	  621.5	 2508.0	...
3476182	  802.5	  621.9	 2508.0	...
3476183	  802.5	  622.4	 2507.0	...
3476184	  802.6	  622.7	 2508.0	...
3476185	  802.7	  622.9	 2508.0	...
3476186	  802.8	  622.9	 2508.0	...
3476187	  802.7	  622.9	 2507.0	...
3476188	  802.6	  622.9	 2506.0	...
3476189	  802.6	  623.0	 2507.0	...
3476190	  802.9	  623.1	 2509.0	...
3476191	  803.1	  623.2	 2508.0	...
3476192	  803.1	  622.8	 2504.0	...
3476193	  803.2	  622.6	 2502.0	...
3476194	  803.2	  622.5	 2502.0	...
3476195	  803.2	  622.3	 2503.0	...
3476196	  803.1	  621.8	 2503.0	...
3476197	  802.7	  621.2	 2503.0	...
3476198	  802.4	  621.0	 2503.0	...
3476199	  802.2	  620.7	 2503.0	...
3476200	  802.4	  620.6	 2504.0	...
3476201	  802.6	  620.5	 2504.0	...
3476202	  802.6	  620.6	 2503.0	...
3476203	  802.5	  620.8	 2503.0	...
3476204	  802.3	  621.0	 2502.0	...
3476205	  802.2	  621.2	 2502.0	...
3476206	  802.2	  621.0	 2502.0	...
3476207	  802.1	  620.6	 2502.0	...
3476208	  802.3	  620.2	 2501.0	...
3476209	  802.5	  619.8	 2501.0	...
3476210	  802.6	  619.4	 2500.0	...
3476211	  802.5	  618.8	 2498.0	...
3476212	  802.6	  618.7	 2497.0	...
3476213	  802.7	  618.1	 2496.0	...
3476214	  802.8	  617.8	 2496.0	...
3476215	  802.9	  617.4	 2497.0	...
3476216	  803.0	  617.4	 2497.0	...
3476217	  803.2	  617.4	 2498.0	...
3476218	  803.0	  617.5	 2498.0	...
3476219	  802.8	  617.5	 2498.0	...
3476220	  802.6	  617.4	 2499.0	...
3476221	  802.7	  617.2	 2500.0	...
3476222	  802.8	  616.9	 2498.0	...
3476223	  802.8	  616.7	 2495.0	...
3476224	  802.8	  616.7	 2494.0	...
3476225	  802.6	  616.9	 2495.0	...
3476226	  802.4	  617.1	 2495.0	...
3476227	  802.1	  617.8	 2493.0	...
3476228	  802.1	  618.6	 2492.0	...
3476229	  802.1	  619.3	 2492.0	...
3476230	  802.2	  619.0	 2491.0	...
3476231	  802.3	  618.4	 2491.0	...
3476232	  802.4	  618.0	 2495.0	...
3476233	  802.4	  618.2	 2498.0	...
3476234	  802.5	  618.0	 2502.0	...
3476235	  802.6	  617.8	 2502.0	...
3476236	  802.6	  617.4	 2502.0	...
3476237	  802.6	  617.3	 2502.0	...
3476238	  802.8	  617.2	 2502.0	...
3476239	  802.9	  617.2	 2502.0	...
3476240	  803.0	  617.1	 2501.0	...
3476241	  803.2	  617.2	 2500.0	...
3476242	  803.4	  617.2	 2499.0	...
3476243	  803.6	  617.3	 2499.0	...
3476244	  803.3	  617.3	 2498.0	...
3476245	  802.9	  616.9	 2497.0	...
3476246	  802.6	  616.4	 2497.0	...
3476247	  802.5	  615.4	 2496.0	...
3476248	  802.4	  614.8	 2496.0	...
3476249	  802.3	  614.1	 2495.0	...
3476250	  802.2	  613.7	 2494.0	...
3476251	  802.4	  613.6	 2494.0	...
3476252	  802.5	  613.8	 2494.0	...
3476253	  803.0	  614.0	 2495.0	...
3476254	  803.3	  613.7	 2498.0	...
3476255	  803.6	  613.1	 2500.0	...
3476256	  803.5	  612.8	 2501.0	...
3476257	  803.6	  613.4	 2501.0	...
3476258	  803.5	  613.9	 2501.0	...
3476259	  803.4	  614.4	 2498.0	...
3476260	  803.2	  614.5	 2495.0	...
3476261	  803.1	  614.6	 2494.0	...
3476262	  803.0	  615.0	 2497.0	...
3476263	  803.0	  615.4	 2499.0	...
3476264	  803.0	  615.7	 2499.0	...
3476265	  802.9	  615.7	 2498.0	...
3476266	  802.9	  615.7	 2498.0	...
3476267	  802.9	  615.7	 2499.0	...
3476268	  803.1	  615.2	 2499.0	...
3476269	  803.2	  614.7	 2498.0	...
3476270	  803.3	  614.2	 2498.0	...
3476271	  803.2	  614.2	 2498.0	...
3476272	  803.0	  614.3	 2498.0	...
3476273	  803.0	  614.3	 2498.0	...
3476274	  803.1	  614.4	 2498.0	...
3476275	  803.2	  614.5	 2498.0	...
3476276	  803.2	  614.5	 2498.0	...
3476277	  803.0	  614.6	 2498.0	...
3476278	  802.8	  614.6	 2499.0	...
3476279	  802.7	  614.0	 2500.0	...
3476280	  802.5	  613.0	 2501.0	...
3476281	  802.4	  611.9	 2501.0	...
3476282	  802.3	  612.0	 2502.0	...
3476283	  802.3	  612.5	 2503.0	...
3476284	  802.2	  613.1	 2504.0	...
3476285	  802.1	  612.5	 2505.0	...
3476286	  801.3	  612.0	 2505.0	...
3476287	  800.5	  611.3	 2505.0	...
3476288	  799.3	  611.3	 2504.0	...
3476289	  798.2	  611.2	 2505.0	...
3476290	  796.9	  611.2	 2506.0	...
3476291	  796.0	  611.4	 2506.0	...
3476292	  794.8	  611.7	 2505.0	...
3476293	  793.7	  612.0	 2505.0	...
3476294	  792.3	  611.9	 2506.0	...
3476295	  792.0	  611.6	 2507.0	...
3476296	  791.3	  611.4	 2506.0	...
3476297	  791.0	  611.5	 2507.0	...
3476298	  790.7	  611.6	 2508.0	...
3476299	  789.8	  611.8	 2510.0	...
3476300	  789.0	  612.1	 2512.0	...
3476301	  787.9	  612.0	 2513.0	...
3476302	  787.7	  611.6	 2512.0	...
3476303	  787.2	  611.2	 2511.0	...
3476304	  785.9	  611.1	 2511.0	...
3476305	  784.5	  610.8	 2509.0	...
3476306	  782.9	  610.6	 2507.0	...
3476307	  782.1	  610.3	 2505.0	...
3476308	  781.2	  610.6	 2505.0	...
3476309	  780.4	  610.9	 2505.0	...
3476310	  779.6	  611.2	 2505.0	...
3476311	  778.8	  611.4	 2506.0	...
3476312	  778.3	  611.4	 2506.0	...
3476313	  777.8	  611.4	 2506.0	...
3476314	  777.4	  611.9	 2505.0	...
3476315	  776.6	  612.5	 2503.0	...
3476316	  775.6	  612.3	 2504.0	...
3476317	  774.8	  611.9	 2506.0	...
3476318	  774.6	  611.3	 2508.0	...
3476319	  774.6	  611.3	 2509.0	...
3476320	  774.6	  611.3	 2510.0	...
3476321	  774.6	  611.5	 2510.0	...
3476322	  774.7	  611.6	 2511.0	...
3476323	  775.3	  611.7	 2509.0	...
3476324	  775.9	  611.8	 2507.0	...
3476325	  776.5	  612.5	 2506.0	...
3476326	  776.6	  613.0	 2506.0	...
3476327	  776.9	  613.9	 2506.0	...
3476328	  777.0	  614.2	 2506.0	...
3476329	  777.1	  614.7	 2506.0	...
3476330	  777.1	  614.8	 2506.0	...
3476331	  777.0	  615.0	 2508.0	...
3476332	  777.0	  615.3	 2510.0	...
3476333	  776.9	  615.7	 2514.0	...
3476334	  776.8	  615.9	 2515.0	...
3476335	  776.8	  615.9	 2516.0	...
3476336	  776.4	  615.5	 2515.0	...
3476337	  776.1	  615.2	 2515.0	...
3476338	  775.8	  614.9	 2515.0	...
3476339	  775.7	  614.9	 2512.0	...
3476340	  775.6	  615.0	 2509.0	...
3476341	  775.4	  615.0	 2508.0	...
3476342	  775.3	  615.1	 2511.0	...
3476343	  775.3	  615.2	 2514.0	...
3476344	  775.3	  615.2	 2517.0	...
3476345	  775.3	  615.1	 2518.0	...
3476346	  775.4	  615.0	 2518.0	...
3476347	  775.4	  614.8	 2518.0	...
3476348	  775.4	  614.5	 2518.0	...
3476349	  775.3	  614.2	 2517.0	...
3476350	  775.3	  614.0	 2516.0	...
3476351	  775.2	  614.2	 2516.0	...
3476352	  775.2	  614.3	 2517.0	...
3476353	  775.1	  614.4	 2517.0	...
3476354	  775.1	  614.4	 2518.0	...
3476355	  775.1	  614.4	 2517.0	...
3476356	  775.1	  614.0	 2516.0	...
3476357	  775.1	  613.6	 2516.0	...
3476358	  775.1	  613.3	 2518.0	...
3476359	  775.1	  613.4	 2518.0	...
3476360	  774.9	  613.8	 2517.0	...
3476361	  774.5	  614.2	 2516.0	...
3476362	  774.2	  614.6	 2516.0	...
3476363	  774.1	  614.7	 2515.0	...
3476364	  774.0	  614.9	 2513.0	...
3476365	  774.0	  615.0	 2511.0	...
3476366	  774.1	  615.1	 2509.0	...
3476367	  774.1	  614.9	 2508.0	...
3476368	  774.2	  614.8	 2508.0	...
3476369	  774.3	  614.6	 2507.0	...
3476370	  774.5	  614.7	 2507.0	...
3476371	  774.8	  614.7	 2507.0	...
3476372	  774.5	  614.8	 2506.0	...
3476373	  774.0	  614.8	 2504.0	...
3476374	  773.5	  614.8	 2503.0	...
3476375	  773.4	  615.0	 2504.0	...
3476376	  773.3	  615.2	 2505.0	...
3476377	  773.1	  615.5	 2504.0	...
3476378	  773.2	  615.5	 2502.0	...
3476379	  773.2	  615.3	 2499.0	...
3476380	  773.6	  615.2	 2498.0	...
3476381	  774.0	  615.4	 2500.0	...
3476382	  774.4	  615.6	 2501.0	...
3476383	  774.4	  615.8	 2501.0	...
3476384	  774.5	  615.7	 2501.0	...
3476385	  774.5	  615.7	 2500.0	...
3476386	  774.5	  615.6	 2499.0	...
3476387	  774.7	  615.6	 2498.0	...
3476388	  775.0	  615.8	 2498.0	...
3476389	  775.2	  615.9	 2500.0	...
3476390	  775.3	  615.9	 2502.0	...
3476391	  775.3	  616.1	 2502.0	...
3476392	  775.0	  616.5	 2501.0	...
3476393	  774.9	  617.0	 2495.0	...
3476394	  774.7	  617.3	 2491.0	...
3476395	  774.7	  617.5	 2488.0	...
3476396	  774.5	  617.7	 2489.0	...
3476397	  774.0	  618.1	 2491.0	...
3476398	  773.5	  617.7	 2493.0	...
3476399	  773.4	  616.9	 2493.0	...
3476400	  773.7	  616.7	 2494.0	...
3476401	  773.9	  617.3	 2492.0	...
3476402	  773.7	  617.9	 2490.0	...
3476403	  773.4	  617.7	 2487.0	...
3476404	  773.3	  617.4	 2485.0	...
3476405	  773.3	  617.2	 2484.0	...
3476406	  773.5	  617.5	 2486.0	...
3476407	  773.6	  618.4	 2488.0	...
3476408	  773.6	  619.2	 2488.0	...
3476409	  773.7	  619.9	 2488.0	...
3476410	  773.8	  620.0	 2490.0	...
3476411	  773.9	  619.8	 2489.0	...
3476412	  773.8	  619.6	 2488.0	...
3476413	  773.8	  619.5	 2486.0	...
3476414	  774.0	  619.5	 2485.0	...
3476415	  774.3	  619.7	 2485.0	...
3476416	  774.5	  619.9	 2485.0	...
3476417	  774.4	  620.3	 2484.0	...
3476418	  774.5	  620.5	 2482.0	...
3476419	  774.6	  620.6	 2481.0	...
3476420	  774.5	  620.6	 2478.0	...
3476421	  774.2	  620.6	 2475.0	...
3476422	  773.9	  620.6	 2473.0	...
3476423	  773.9	  620.5	 2473.0	...
3476424	  774.0	  620.4	 2473.0	...
3476425	  774.1	  620.3	 2473.0	...
3476426	  774.0	  620.3	 2473.0	...
3476427	  774.0	  620.3	 2473.0	...
3476428	  774.0	  620.3	 2473.0	...
3476429	  773.9	  620.2	 2473.0	...
3476430	  773.8	  619.8	 2470.0	...
3476431	  773.6	  619.5	 2468.0	...
3476432	  773.6	  619.4	 2466.0	...
3476433	  773.6	  619.7	 2468.0	...
3476434	  773.9	  619.8	 2468.0	...
3476435	  774.4	  619.9	 2463.0	...
3476436	  774.8	  619.9	 2458.0	...
3476437	  774.7	  619.7	 2452.0	...
3476438	  774.2	  619.5	 2451.0	...
3476439	  773.8	  619.4	 2451.0	...
3476440	  773.7	  619.4	 2451.0	...
3476441	  774.0	  619.4	 2451.0	...
3476442	  774.3	  619.4	 2451.0	...
3476443	  774.4	  619.6	 2450.0	...
3476444	  774.4	  619.9	 2449.0	...
3476445	  774.3	  620.3	 2449.0	...
3476446	  774.2	  621.1	 2448.0	...
3476447	  774.3	  621.8	 2446.0	...
3476448	  774.2	  622.5	 2444.0	...
3476449	  774.1	  622.4	 2442.0	...
3476450	  774.0	  622.4	 2441.0	...
3476451	  774.0	  622.4	 2441.0	...
3476452	  774.1	  622.6	 2439.0	...
3476453	  774.2	  622.9	 2436.0	...
3476454	  774.3	  623.2	 2432.0	...
3476455	  774.5	  623.6	 2431.0	...
3476456	  774.7	  623.8	 2433.0	...
3476457	  775.0	  623.9	 2435.0	...
3476458	  775.1	  623.7	 2437.0	...
3476459	  775.3	  623.6	 2435.0	...
3476460	  775.6	  623.5	 2434.0	...
3476461	  775.9	  623.4	 2433.0	...
3476462	  775.7	  623.5	 2433.0	...
3476463	  775.3	  623.5	 2433.0	...
3476464	  775.0	  623.6	 2431.0	...
3476465	  775.1	  623.5	 2427.0	...
3476466	  775.1	  623.5	 2423.0	...
3476467	  775.1	  623.5	 2420.0	...
3476468	  775.1	  623.5	 2418.0	...
3476469	  775.2	  623.7	 2417.0	...
3476470	  775.4	  623.9	 2417.0	...
3476471	  775.6	  623.9	 2414.0	...
3476472	  775.6	  623.7	 2411.0	...
3476473	  775.6	  623.6	 2409.0	...
3476474	  775.8	  623.7	 2408.0	...
3476475	  776.0	  623.8	 2408.0	...
3476476	  775.8	  623.9	 2407.0	...
3476477	  775.3	  624.2	 2406.0	...
3476478	  775.0	  624.4	 2404.0	...
3476479	  775.1	  624.5	 2402.0	...
3476480	  775.3	  624.5	 2400.0	...
MSG	3476481 0000 _ Number Off
3476481	  776.0	  624.3	 2401.0	...
3476482	  776.7	  624.1	 2399.0	...
3476483	  777.7	  623.9	 2397.0	...
3476484	  778.2	  623.9	 2395.0	...
3476485	  778.8	  623.9	 2392.0	...
3476486	  780.2	  623.7	 2389.0	...
EFIX R   3476065	3476486	422	  791.1	  619.1	   2501
SSACC R  3476487
3476487	  781.9	  623.4	 2385.0	...
3476488	  783.7	  623.0	 2385.0	...
3476489	  785.3	  623.0	 2386.0	...
3476490	  787.5	  622.8	 2387.0	...
3476491	  789.6	  622.7	 2386.0	...
3476492	  791.3	  622.4	 2385.0	...
3476493	  792.7	  622.2	 2384.0	...
ESACC R  3476487	3476493	7	  781.9	  623.4	  792.7	  622.2	   0.23	     37
SFIX R   3476494
3476494	  794.1	  622.0	 2383.0	...
3476495	  795.6	  621.6	 2382.0	...
3476496	  796.5	  621.3	 2378.0	...
3476497	  797.2	  621.1	 2376.0	...
3476498	  797.7	  621.2	 2375.0	...
3476499	  798.2	  621.2	 2377.0	...
3476500	  798.6	  620.6	 2376.0	...
3476501	  798.4	  620.2	 2374.0	...
3476502	  798.2	  619.7	 2372.0	...
3476503	  798.0	  619.6	 2371.0	...
3476504	  797.3	  620.0	 2371.0	...
3476505	  796.8	  620.4	 2371.0	...
3476506	  796.2	  620.8	 2372.0	...
3476507	  796.2	  620.7	 2374.0	...
3476508	  796.1	  620.6	 2376.0	...
3476509	  796.1	  620.6	 2374.0	...
3476510	  795.9	  620.9	 2370.0	...
3476511	  795.8	  621.2	 2367.0	...
3476512	  795.6	  621.3	 2368.0	...
3476513	  795.5	  621.1	 2368.0	...
3476514	  795.4	  620.8	 2367.0	...
3476515	  795.4	  620.7	 2365.0	...
3476516	  795.3	  620.5	 2362.0	...
3476517	  795.2	  620.4	 2360.0	...
3476518	  795.1	  620.8	 2359.0	...
3476519	  795.2	  621.2	 2358.0	...
3476520	  795.3	  621.6	 2356.0	...
3476521	  796.0	  621.4	 2352.0	...
3476522	  796.7	  621.2	 2351.0	...
3476523	  797.1	  621.1	 2347.0	...
3476524	  796.9	  621.6	 2345.0	...
3476525	  796.5	  622.4	 2344.0	...
3476526	  796.4	  623.1	 2344.0	...
3476527	  796.8	  623.3	 2343.0	...
3476528	  797.4	  623.4	 2341.0	...
3476529	  797.9	  623.5	 2340.0	...
3476530	  797.8	  623.6	 2340.0	...
3476531	  797.7	  623.6	 2340.0	...
3476532	  798.0	  623.5	 2340.0	...
3476533	  798.3	  623.0	 2339.0	...
3476534	  798.5	  622.5	 2339.0	...
3476535	  798.5	  622.5	 2340.0	...
3476536	  798.7	  622.9	 2339.0	...
3476537	  799.1	  623.2	 2335.0	...
3476538	  799.6	  623.4	 2330.0	...
3476539	  799.9	  623.4	 2327.0	...
3476540	  799.7	  623.6	 2325.0	...
3476541	  799.5	  624.0	 2325.0	...
3476542	  799.4	  624.6	 2324.0	...
3476543	  799.4	  625.1	 2324.0	...
3476544	  799.9	  624.9	 2322.0	...
3476545	  800.4	  624.6	 2322.0	...
3476546	  801.0	  624.3	 2321.0	...
3476547	  801.1	  624.3	 2322.0	...
3476548	  800.7	  624.4	 2322.0	...
3476549	  800.3	  624.4	 2322.0	...
3476550	  799.8	  624.5	 2321.0	...
3476551	  799.8	  624.8	 2321.0	...
3476552	  799.9	  625.2	 2319.0	...
3476553	  800.3	  625.4	 2313.0	...
3476554	  800.5	  625.6	 2308.0	...
3476555	  800.5	  625.7	 2307.0	...
3476556	  800.9	  625.6	 2309.0	...
3476557	  801.4	  625.3	 2311.0	...
3476558	  801.9	  624.9	 2309.0	...
3476559	  801.9	  624.7	 2308.0	...
3476560	  801.9	  624.6	 2307.0	...
3476561	  801.7	  624.6	 2307.0	...
3476562	  801.5	  624.7	 2307.0	...
3476563	  801.4	  624.7	 2306.0	...
3476564	  801.6	  624.7	 2303.0	...
3476565	  801.9	  624.8	 2300.0	...
3476566	  802.0	  624.8	 2297.0	...
3476567	  801.9	  624.7	 2296.0	...
3476568	  801.8	  624.6	 2294.0	...
3476569	  801.8	  625.1	 2295.0	...
3476570	  801.8	  625.7	 2296.0	...
3476571	  802.1	  626.4	 2296.0	...
3476572	  802.3	  626.4	 2295.0	...
3476573	  802.6	  626.3	 2294.0	...
3476574	  802.5	  626.1	 2295.0	...
3476575	  802.4	  626.0	 2296.0	...
3476576	  802.7	  625.8	 2295.0	...
3476577	  803.2	  625.8	 2292.0	...
3476578	  803.7	  625.8	 2289.0	...
3476579	  803.9	  625.9	 2285.0	...
3476580	  803.9	  625.9	 2281.0	...
3476581	  804.1	  626.1	 2280.0	...
3476582	  804.3	  626.4	 2284.0	...
3476583	  804.6	  626.5	 2287.0	...
3476584	  804.8	  626.4	 2288.0	...
3476585	  805.1	  626.2	 2287.0	...
3476586	  805.3	  626.2	 2284.0	...
3476587	  805.2	  626.2	 2282.0	...
3476588	  805.1	  626.2	 2280.0	...
3476589	  804.9	  626.5	 2279.0	...
3476590	  804.7	  626.9	 2278.0	...
3476591	  804.5	  627.2	 2278.0	...
3476592	  804.8	  627.2	 2279.0	...
3476593	  805.3	  627.0	 2280.0	...
3476594	  805.9	  626.7	 2279.0	...
3476595	  806.0	  626.5	 2278.0	...
3476596	  806.2	  626.3	 2276.0	...
3476597	  806.2	  626.1	 2278.0	...
3476598	  806.1	  626.1	 2279.0	...
3476599	  806.0	  626.1	 2281.0	...
3476600	  806.1	  626.4	 2282.0	...
3476601	  806.2	  626.5	 2279.0	...
3476602	  806.3	  626.5	 2276.0	...
3476603	  806.2	  626.2	 2273.0	...
3476604	  806.1	  625.9	 2273.0	...
3476605	  806.7	  625.7	 2273.0	...
3476606	  807.2	  625.4	 2273.0	...
3476607	  807.8	  625.3	 2274.0	...
3476608	  807.9	  625.5	 2274.0	...
3476609	  808.0	  625.9	 2274.0	...
3476610	  808.1	  626.2	 2274.0	...
3476611	  807.8	  626.3	 2270.0	...
3476612	  807.3	  626.2	 2267.0	...
3476613	  807.3	  626.2	 2264.0	...
3476614	  807.8	  626.2	 2265.0	...
3476615	  808.4	  626.3	 2265.0	...
3476616	  808.3	  626.4	 2265.0	...
3476617	  808.1	  626.5	 2265.0	...
3476618	  807.9	  626.5	 2264.0	...
3476619	  808.0	  626.5	 2260.0	...
3476620	  808.1	  626.6	 2257.0	...
3476621	  808.2	  626.9	 2254.0	...
3476622	  808.3	  627.5	 2254.0	...
3476623	  808.5	  628.0	 2254.0	...
3476624	  808.7	  628.4	 2254.0	...
3476625	  808.9	  628.6	 2254.0	...
3476626	  808.9	  628.8	 2255.0	...
3476627	  808.7	  628.8	 2256.0	...
3476628	  808.3	  628.9	 2257.0	...
3476629	  807.8	  628.9	 2255.0	...
3476630	  807.4	  628.9	 2253.0	...
3476631	  807.3	  629.0	 2250.0	...
3476632	  806.6	  629.8	 2249.0	...
3476633	  805.4	  630.8	 2247.0	...
3476634	  804.0	  631.7	 2248.0	...
3476635	  802.3	  631.9	 2250.0	...
3476636	  800.6	  632.0	 2252.0	...
3476637	  798.8	  632.0	 2252.0	...
3476638	  797.4	  631.4	 2250.0	...
3476639	  795.7	  631.1	 2246.0	...
3476640	  794.0	  630.5	 2242.0	...
3476641	  792.6	  630.3	 2240.0	...
3476642	  790.9	  629.7	 2241.0	...
3476643	  789.7	  629.4	 2243.0	...
3476644	  788.6	  629.2	 2243.0	...
3476645	  787.9	  629.7	 2243.0	...
3476646	  787.2	  630.2	 2242.0	...
3476647	  786.4	  630.0	 2241.0	...
3476648	  785.7	  629.4	 2239.0	...
3476649	  785.0	  628.7	 2236.0	...
3476650	  784.5	  628.6	 2233.0	...
3476651	  784.4	  628.4	 2231.0	...
3476652	  784.3	  628.1	 2229.0	...
3476653	  784.2	  628.1	 2228.0	...
3476654	  783.9	  628.3	 2229.0	...
3476655	  783.8	  628.8	 2228.0	...
3476656	  783.7	  629.8	 2228.0	...
3476657	  783.8	  630.5	 2227.0	...
3476658	  783.9	  631.7	 2229.0	...
3476659	  784.6	  632.3	 2230.0	...
3476660	  785.6	  632.7	 2230.0	...
3476661	  786.5	  632.5	 2228.0	...
3476662	  786.9	  632.3	 2226.0	...
3476663	  787.1	  632.3	 2224.0	...
3476664	  787.3	  632.2	 2221.0	...
3476665	  787.3	  632.2	 2220.0	...
3476666	  787.3	  632.2	 2220.0	...
3476667	  787.3	  632.2	 2220.0	...
3476668	  787.3	  632.3	 2219.0	...
3476669	  787.4	  632.5	 2219.0	...
3476670	  787.5	  632.4	 2218.0	...
3476671	  787.6	  632.2	 2218.0	...
3476672	  787.7	  632.1	 2218.0	...
3476673	  787.8	  632.2	 2218.0	...
3476674	  788.0	  632.2	 2218.0	...
3476675	  788.1	  632.2	 2218.0	...
3476676	  788.1	  632.3	 2218.0	...
3476677	  788.2	  632.4	 2218.0	...
3476678	  788.3	  632.5	 2218.0	...
3476679	  788.1	  632.6	 2219.0	...
3476680	  787.9	  632.6	 2216.0	...
3476681	  787.6	  632.5	 2213.0	...
3476682	  787.5	  632.2	 2211.0	...
3476683	  787.4	  632.0	 2211.0	...
3476684	  787.4	  632.4	 2212.0	...
3476685	  787.3	  632.9	 2213.0	...
3476686	  787.3	  633.5	 2214.0	...
3476687	  787.4	  633.5	 2215.0	...
3476688	  787.5	  633.3	 2216.0	...
3476689	  787.9	  633.1	 2217.0	...
3476690	  788.1	  633.0	 2217.0	...
3476691	  788.4	  633.3	 2216.0	...
3476692	  788.4	  633.5	 2215.0	...
3476693	  788.4	  633.5	 2213.0	...
3476694	  788.4	  633.4	 2213.0	...
3476695	  788.5	  633.2	 2212.0	...
3476696	  788.6	  633.0	 2213.0	...
3476697	  788.7	  633.4	 2213.0	...
3476698	  788.8	  634.0	 2213.0	...
3476699	  788.9	  634.3	 2213.0	...
3476700	  788.9	  633.8	 2212.0	...
3476701	  788.9	  633.4	 2212.0	...
3476702	  789.0	  633.3	 2213.0	...
3476703	  789.0	  633.4	 2213.0	...
3476704	  789.1	  633.5	 2213.0	...
3476705	  789.2	  633.6	 2210.0	...
3476706	  789.3	  633.8	 2207.0	...
3476707	  789.4	  633.9	 2205.0	...
3476708	  789.6	  634.5	 2205.0	...
3476709	  789.9	  634.9	 2205.0	...
3476710	  790.1	  634.9	 2204.0	...
3476711	  790.3	  634.6	 2205.0	...
3476712	  790.3	  634.0	 2206.0	...
3476713	  790.3	  633.9	 2207.0	...
3476714	  790.2	  634.1	 2206.0	...
3476715	  790.0	  634.5	 2206.0	...
3476716	  789.9	  635.0	 2207.0	...
3476717	  789.8	  634.8	 2208.0	...
3476718	  790.0	  634.1	 2208.0	...
3476719	  790.2	  633.3	 2207.0	...
3476720	  790.5	  633.5	 2207.0	...
3476721	  790.5	  634.2	 2206.0	...
3476722	  790.6	  634.6	 2206.0	...
3476723	  790.9	  634.4	 2205.0	...
3476724	  791.1	  634.0	 2205.0	...
3476725	  791.3	  633.8	 2204.0	...
3476726	  791.4	  633.6	 2203.0	...
3476727	  791.4	  633.5	 2203.0	...
3476728	  791.3	  633.5	 2202.0	...
3476729	  791.1	  633.3	 2202.0	...
3476730	  791.1	  633.3	 2201.0	...
3476731	  791.3	  633.3	 2200.0	...
3476732	  791.5	  633.9	 2200.0	...
3476733	  791.5	  634.5	 2200.0	...
3476734	  791.6	  634.6	 2201.0	...
3476735	  791.6	  634.1	 2200.0	...
3476736	  791.7	  633.8	 2200.0	...
3476737	  791.9	  634.1	 2200.0	...
3476738	  791.9	  634.3	 2200.0	...
3476739	  791.7	  634.3	 2200.0	...
3476740	  791.5	  634.3	 2198.0	...
3476741	  791.6	  634.0	 2195.0	...
3476742	  791.7	  633.8	 2193.0	...
3476743	  792.0	  633.6	 2195.0	...
3476744	  792.2	  633.9	 2197.0	...
3476745	  792.4	  634.1	 2197.0	...
3476746	  792.6	  634.1	 2197.0	...
3476747	  792.7	  633.9	 2196.0	...
3476748	  792.9	  634.0	 2196.0	...
3476749	  793.0	  634.6	 2196.0	...
3476750	  793.1	  635.2	 2196.0	...
3476751	  793.1	  635.4	 2196.0	...
3476752	  792.7	  635.5	 2197.0	...
3476753	  792.4	  636.0	 2197.0	...
3476754	  792.3	  636.4	 2197.0	...
3476755	  792.4	  636.9	 2196.0	...
3476756	  793.1	  636.8	 2195.0	...
3476757	  793.8	  636.7	 2194.0	...
3476758	  794.7	  636.7	 2195.0	...
3476759	  795.4	  636.9	 2194.0	...
3476760	  796.5	  637.1	 2193.0	...
3476761	  797.6	  637.2	 2192.0	...
3476762	  798.9	  637.0	 2190.0	...
3476763	  799.8	  636.7	 2187.0	...
3476764	  801.5	  636.3	 2184.0	...
3476765	  802.5	  636.3	 2185.0	...
3476766	  804.4	  636.2	 2186.0	...
3476767	  805.5	  635.9	 2187.0	...
3476768	  806.5	  635.4	 2186.0	...
3476769	  807.0	  634.9	 2183.0	...
3476770	  807.6	  634.9	 2181.0	...
3476771	  808.4	  635.5	 2180.0	...
3476772	  809.1	  636.1	 2181.0	...
3476773	  809.5	  637.1	 2185.0	...
3476774	  809.9	  637.5	 2190.0	...
3476775	  810.0	  637.9	 2192.0	...
3476776	  809.9	  638.0	 2190.0	...
3476777	  809.8	  638.1	 2188.0	...
3476778	  809.8	  638.1	 2187.0	...
3476779	  809.8	  638.2	 2184.0	...
3476780	  809.8	  638.3	 2182.0	...
3476781	  809.6	  638.4	 2180.0	...
3476782	  809.5	  638.2	 2180.0	...
3476783	  809.3	  638.1	 2181.0	...
3476784	  809.3	  638.0	 2182.0	...
3476785	  809.2	  637.7	 2183.0	...
3476786	  809.2	  637.5	 2181.0	...
3476787	  809.1	  637.1	 2180.0	...
3476788	  809.0	  636.9	 2178.0	...
3476789	  809.2	  636.9	 2178.0	...
3476790	  809.5	  637.1	 2181.0	...
3476791	  809.7	  637.4	 2183.0	...
3476792	  809.6	  637.6	 2184.0	...
3476793	  809.5	  637.5	 2184.0	...
3476794	  809.3	  637.5	 2183.0	...
3476795	  809.2	  637.3	 2180.0	...
3476796	  809.5	  637.2	 2177.0	...
3476797	  809.9	  637.1	 2177.0	...
3476798	  810.2	  636.7	 2179.0	...
3476799	  810.1	  636.3	 2180.0	...
3476800	  810.5	  636.2	 2181.0	...
3476801	  810.9	  636.7	 2181.0	...
3476802	  811.3	  637.1	 2180.0	...
3476803	  811.2	  637.2	 2180.0	...
3476804	  811.1	  637.2	 2180.0	...
3476805	  811.1	  637.2	 2179.0	...
3476806	  811.1	  636.9	 2177.0	...
3476807	  811.6	  636.6	 2176.0	...
3476808	  812.0	  636.3	 2174.0	...
3476809	  812.6	  636.3	 2175.0	...
3476810	  812.7	  636.6	 2177.0	...
3476811	  812.5	  636.9	 2178.0	...
3476812	  812.3	  637.4	 2176.0	...
3476813	  812.2	  637.6	 2174.0	...
3476814	  812.5	  637.7	 2174.0	...
3476815	  812.8	  637.6	 2177.0	...
3476816	  812.9	  637.6	 2180.0	...
3476817	  812.8	  637.7	 2179.0	...
3476818	  812.7	  637.4	 2178.0	...
3476819	  812.5	  637.1	 2178.0	...
3476820	  812.7	  636.8	 2179.0	...
3476821	  812.9	  636.6	 2179.0	...
3476822	  813.4	  636.3	 2176.0	...
3476823	  813.7	  636.3	 2172.0	...
3476824	  814.0	  636.6	 2170.0	...
3476825	  814.1	  636.9	 2170.0	...
3476826	  814.1	  637.0	 2171.0	...
3476827	  814.0	  637.1	 2172.0	...
3476828	  814.2	  637.0	 2173.0	...
3476829	  814.5	  637.0	 2173.0	...
3476830	  814.8	  637.0	 2172.0	...
3476831	  814.8	  637.1	 2172.0	...
3476832	  814.7	  637.0	 2172.0	...
3476833	  814.7	  636.8	 2171.0	...
3476834	  814.7	  636.7	 2169.0	...
3476835	  814.7	  636.7	 2168.0	...
3476836	  814.8	  636.8	 2168.0	...
3476837	  815.0	  636.9	 2165.0	...
3476838	  815.3	  636.9	 2163.0	...
3476839	  815.6	  637.0	 2162.0	...
3476840	  815.8	  637.1	 2163.0	...
3476841	  816.0	  637.3	 2164.0	...
3476842	  816.1	  637.3	 2165.0	...
3476843	  816.2	  637.4	 2166.0	...
3476844	  816.2	  637.5	 2166.0	...
3476845	  816.5	  637.6	 2165.0	...
3476846	  816.7	  637.6	 2165.0	...
3476847	  816.7	  637.6	 2164.0	...
3476848	  816.4	  637.6	 2164.0	...
3476849	  816.3	  637.9	 2164.0	...
3476850	  816.5	  638.1	 2164.0	...
3476851	  816.8	  637.9	 2164.0	...
3476852	  816.8	  637.2	 2161.0	...
3476853	  816.4	  636.6	 2159.0	...
3476854	  816.1	  636.4	 2157.0	...
3476855	  815.8	  636.4	 2157.0	...
3476856	  815.6	  636.3	 2158.0	...
3476857	  815.3	  636.3	 2159.0	...
3476858	  815.2	  636.8	 2161.0	...
3476859	  815.6	  637.2	 2162.0	...
3476860	  815.9	  637.5	 2164.0	...
3476861	  816.1	  637.4	 2164.0	...
3476862	  816.5	  637.3	 2165.0	...
3476863	  816.8	  637.2	 2165.0	...
3476864	  817.1	  637.1	 2162.0	...
3476865	  817.2	  637.0	 2160.0	...
3476866	  817.3	  637.0	 2158.0	...
3476867	  817.3	  636.9	 2158.0	...
3476868	  817.0	  637.5	 2158.0	...
3476869	  816.9	  638.0	 2157.0	...
3476870	  816.9	  638.5	 2159.0	...
3476871	  816.3	  638.5	 2162.0	...
3476872	  815.6	  638.8	 2164.0	...
3476873	  814.8	  639.1	 2165.0	...
3476874	  814.2	  639.2	 2165.0	...
3476875	  813.5	  639.1	 2166.0	...
3476876	  812.8	  639.0	 2166.0	...
3476877	  812.1	  638.9	 2166.0	...
3476878	  810.8	  639.0	 2166.0	...
3476879	  809.6	  638.9	 2167.0	...
3476880	  808.9	  638.3	 2166.0	...
3476881	  808.2	  637.8	 2164.0	...
3476882	  807.4	  637.5	 2161.0	...
3476883	  806.0	  637.7	 2160.0	...
3476884	  805.2	  637.7	 2159.0	...
3476885	  803.7	  637.8	 2159.0	...
3476886	  802.7	  637.7	 2159.0	...
3476887	  801.7	  637.9	 2157.0	...
3476888	  800.6	  638.1	 2155.0	...
3476889	  799.6	  638.2	 2153.0	...
3476890	  797.9	  638.7	 2154.0	...
3476891	  797.1	  639.1	 2156.0	...
3476892	  795.9	  638.9	 2157.0	...
3476893	  794.8	  638.4	 2157.0	...
3476894	  793.7	  637.8	 2157.0	...
3476895	  793.1	  637.9	 2157.0	...
3476896	  793.2	  637.8	 2156.0	...
3476897	  793.6	  637.9	 2154.0	...
3476898	  793.9	  638.1	 2152.0	...
3476899	  794.1	  638.3	 2151.0	...
3476900	  794.2	  638.3	 2151.0	...
3476901	  794.4	  638.2	 2151.0	...
3476902	  794.2	  638.0	 2151.0	...
3476903	  793.9	  637.9	 2151.0	...
3476904	  793.5	  638.1	 2150.0	...
3476905	  793.5	  638.2	 2150.0	...
3476906	  793.9	  638.2	 2149.0	...
3476907	  794.3	  637.6	 2148.0	...
3476908	  794.6	  637.1	 2146.0	...
3476909	  794.4	  636.6	 2144.0	...
3476910	  794.3	  636.7	 2144.0	...
3476911	  794.4	  636.5	 2146.0	...
3476912	  794.4	  636.4	 2148.0	...
3476913	  794.5	  636.3	 2147.0	...
3476914	  794.8	  636.0	 2146.0	...
3476915	  795.1	  635.8	 2144.0	...
3476916	  795.0	  635.4	 2143.0	...
3476917	  794.9	  635.2	 2142.0	...
3476918	  794.8	  635.3	 2143.0	...
3476919	  795.0	  635.6	 2145.0	...
3476920	  795.4	  635.9	 2146.0	...
3476921	  795.8	  636.3	 2144.0	...
3476922	  795.8	  636.6	 2142.0	...
3476923	  795.8	  636.8	 2141.0	...
3476924	  795.7	  637.2	 2139.0	...
3476925	  795.6	  637.6	 2138.0	...
3476926	  795.5	  638.0	 2138.0	...
3476927	  795.6	  638.0	 2138.0	...
3476928	  795.7	  638.0	 2138.0	...
3476929	  795.8	  637.7	 2138.0	...
3476930	  795.8	  637.4	 2139.0	...
3476931	  795.6	  637.3	 2137.0	...
3476932	  795.5	  637.4	 2133.0	...
3476933	  795.4	  638.0	 2131.0	...
3476934	  795.5	  638.4	 2131.0	...
3476935	  795.6	  638.9	 2132.0	...
3476936	  795.4	  638.9	 2131.0	...
3476937	  795.2	  639.2	 2131.0	...
3476938	  794.9	  639.6	 2130.0	...
3476939	  794.7	  639.9	 2130.0	...
3476940	  794.7	  639.7	 2134.0	...
3476941	  794.7	  639.3	 2138.0	...
3476942	  794.7	  638.8	 2139.0	...
3476943	  794.6	  638.7	 2136.0	...
3476944	  794.4	  638.8	 2134.0	...
3476945	  794.5	  639.0	 2138.0	...
3476946	  794.6	  638.8	 2141.0	...
3476947	  794.8	  638.5	 2141.0	...
3476948	  795.1	  638.0	 2138.0	...
3476949	  795.5	  637.8	 2136.0	...
3476950	  795.8	  637.6	 2137.0	...
3476951	  795.7	  637.3	 2137.0	...
3476952	  795.6	  637.0	 2137.0	...
3476953	  795.4	  636.8	 2136.0	...
3476954	  795.4	  636.8	 2135.0	...
3476955	  795.6	  637.1	 2133.0	...
3476956	  795.8	  637.3	 2133.0	...
3476957	  796.0	  637.9	 2132.0	...
3476958	  796.1	  638.1	 2131.0	...
3476959	  796.4	  638.2	 2130.0	...
3476960	  796.8	  639.0	 2129.0	...
3476961	  797.1	  639.7	 2128.0	...
3476962	  797.2	  640.1	 2129.0	...
3476963	  797.1	  639.8	 2131.0	...
3476964	  796.9	  639.5	 2132.0	...
3476965	  796.7	  639.6	 2133.0	...
3476966	  796.6	  639.8	 2134.0	...
3476967	  796.6	  639.9	 2135.0	...
3476968	  796.7	  640.0	 2134.0	...
3476969	  796.7	  640.0	 2133.0	...
3476970	  796.7	  640.1	 2133.0	...
3476971	  796.9	  640.2	 2133.0	...
3476972	  797.1	  640.2	 2132.0	...
3476973	  797.3	  640.2	 2132.0	...
3476974	  797.5	  640.3	 2133.0	...
3476975	  797.8	  640.4	 2135.0	...
3476976	  797.8	  640.4	 2136.0	...
3476977	  797.8	  640.3	 2135.0	...
3476978	  797.8	  640.2	 2135.0	...
3476979	  797.9	  640.2	 2135.0	...
3476980	  797.9	  640.2	 2134.0	...
3476981	  797.8	  640.2	 2133.0	...
3476982	  797.6	  640.3	 2131.0	...
3476983	  797.5	  640.4	 2131.0	...
3476984	  797.5	  640.2	 2131.0	...
3476985	  797.7	  639.8	 2132.0	...
3476986	  797.8	  639.5	 2131.0	...
3476987	  797.8	  639.0	 2130.0	...
3476988	  797.7	  638.5	 2130.0	...
3476989	  797.7	  637.8	 2130.0	...
3476990	  797.8	  637.7	 2130.0	...
3476991	  798.6	  637.5	 2128.0	...
3476992	  799.4	  637.4	 2126.0	...
3476993	  799.7	  637.3	 2127.0	...
3476994	  799.4	  637.5	 2129.0	...
3476995	  799.0	  638.2	 2131.0	...
3476996	  799.0	  638.7	 2132.0	...
3476997	  799.1	  639.1	 2132.0	...
3476998	  799.2	  639.2	 2132.0	...
3476999	  799.5	  639.6	 2132.0	...
3477000	  799.8	  640.0	 2132.0	...
3477001	  800.0	  640.2	 2131.0	...
3477002	  800.4	  640.3	 2130.0	...
3477003	  800.7	  640.4	 2129.0	...
3477004	  801.3	  640.4	 2127.0	...
3477005	  801.9	  640.4	 2125.0	...
3477006	  802.8	  640.3	 2126.0	...
3477007	  803.4	  640.3	 2128.0	...
3477008	  804.2	  640.2	 2128.0	...
3477009	  804.9	  640.1	 2126.0	...
3477010	  805.7	  639.9	 2124.0	...
3477011	  806.1	  639.8	 2124.0	...
3477012	  806.2	  639.9	 2124.0	...
3477013	  806.0	  640.0	 2124.0	...
3477014	  805.8	  639.6	 2122.0	...
3477015	  805.7	  639.2	 2117.0	...
3477016	  805.6	  638.7	 2113.0	...
3477017	  806.1	  638.8	 2110.0	...
3477018	  806.6	  638.8	 2110.0	...
3477019	  807.2	  638.7	 2114.0	...
3477020	  807.9	  638.6	 2117.0	...
3477021	  808.7	  638.6	 2119.0	...
3477022	  809.4	  638.6	 2118.0	...
3477023	  809.6	  638.7	 2118.0	...
3477024	  810.2	  638.6	 2122.0	...
3477025	  810.7	  638.5	 2125.0	...
3477026	  811.6	  638.5	 2128.0	...
3477027	  812.3	  638.7	 2128.0	...
3477028	  813.1	  639.0	 2127.0	...
3477029	  813.5	  639.3	 2127.0	...
3477030	  813.5	  639.4	 2126.0	...
3477031	  813.6	  639.4	 2127.0	...
3477032	  814.2	  639.6	 2127.0	...
3477033	  814.7	  639.9	 2127.0	...
3477034	  815.3	  640.1	 2127.0	...
3477035	  815.5	  639.9	 2127.0	...
3477036	  815.6	  639.8	 2127.0	...
3477037	  815.7	  639.8	 2126.0	...
3477038	  816.2	  639.9	 2125.0	...
3477039	  816.9	  640.1	 2124.0	...
3477040	  817.5	  640.3	 2125.0	...
3477041	  817.9	  640.3	 2124.0	...
3477042	  818.3	  640.2	 2123.0	...
3477043	  818.5	  640.4	 2121.0	...
3477044	  818.3	  640.7	 2120.0	...
3477045	  818.5	  641.0	 2120.0	...
3477046	  819.0	  640.9	 2120.0	...
3477047	  819.6	  640.5	 2121.0	...
3477048	  819.8	  640.3	 2121.0	...
3477049	  820.0	  640.5	 2121.0	...
3477050	  820.2	  640.9	 2120.0	...
3477051	  820.4	  641.7	 2120.0	...
3477052	  820.4	  642.1	 2120.0	...
3477053	  820.3	  642.4	 2120.0	...
3477054	  820.5	  642.4	 2120.0	...
3477055	  820.6	  642.4	 2120.0	...
3477056	  820.7	  642.5	 2121.0	...
3477057	  820.6	  642.7	 2120.0	...
3477058	  820.4	  642.1	 2123.0	...
3477059	  820.6	  641.4	 2127.0	...
3477060	  820.8	  640.9	 2130.0	...
3477061	  821.0	  641.2	 2131.0	...
3477062	  821.0	  641.6	 2131.0	...
3477063	  821.0	  641.6	 2130.0	...
3477064	  820.9	  641.3	 2127.0	...
3477065	  820.9	  640.9	 2125.0	...
3477066	  821.0	  640.5	 2124.0	...
3477067	  821.3	  640.5	 2124.0	...
3477068	  821.9	  640.5	 2124.0	...
3477069	  822.5	  640.5	 2125.0	...
3477070	  823.0	  640.4	 2126.0	...
3477071	  823.0	  640.4	 2128.0	...
3477072	  823.0	  640.4	 2129.0	...
3477073	  823.0	  640.4	 2128.0	...
3477074	  822.9	  640.3	 2127.0	...
3477075	  822.9	  640.3	 2125.0	...
3477076	  822.7	  640.2	 2124.0	...
3477077	  822.5	  640.2	 2123.0	...
3477078	  822.6	  640.1	 2123.0	...
3477079	  823.5	  639.8	 2123.0	...
3477080	  824.3	  639.4	 2123.0	...
3477081	  825.0	  639.0	 2125.0	...
3477082	  825.1	  638.8	 2126.0	...
3477083	  825.3	  639.1	 2126.0	...
3477084	  825.5	  639.5	 2126.0	...
3477085	  825.8	  640.1	 2125.0	...
3477086	  826.0	  640.3	 2124.0	...
3477087	  826.2	  640.8	 2123.0	...
3477088	  826.2	  641.0	 2124.0	...
3477089	  826.1	  641.3	 2126.0	...
3477090	  825.9	  641.5	 2128.0	...
3477091	  825.8	  641.6	 2129.0	...
3477092	  825.8	  641.7	 2131.0	...
3477093	  825.8	  642.0	 2131.0	...
3477094	  826.0	  642.3	 2129.0	...
3477095	  826.2	  641.7	 2127.0	...
3477096	  826.5	  640.6	 2125.0	...
3477097	  826.7	  639.6	 2125.0	...
3477098	  826.9	  639.7	 2127.0	...
3477099	  826.9	  639.7	 2128.0	...
3477100	  827.0	  639.7	 2129.0	...
3477101	  827.1	  639.6	 2129.0	...
3477102	  827.2	  639.5	 2127.0	...
3477103	  827.3	  639.5	 2126.0	...
3477104	  827.3	  639.6	 2124.0	...
3477105	  827.2	  639.2	 2124.0	...
3477106	  827.0	  638.8	 2123.0	...
3477107	  826.9	  638.4	 2125.0	...
3477108	  827.0	  638.4	 2128.0	...
3477109	  827.3	  638.5	 2128.0	...
3477110	  827.6	  638.7	 2126.0	...
3477111	  827.7	  639.3	 2123.0	...
3477112	  827.8	  639.8	 2123.0	...
3477113	  827.9	  640.1	 2124.0	...
3477114	  828.0	  640.2	 2125.0	...
3477115	  828.2	  640.3	 2128.0	...
3477116	  828.2	  640.4	 2130.0	...
3477117	  828.3	  640.3	 2129.0	...
3477118	  828.4	  640.2	 2128.0	...
3477119	  828.4	  640.2	 2127.0	...
3477120	  828.8	  640.2	 2127.0	...
3477121	  829.2	  640.3	 2126.0	...
3477122	  829.5	  640.2	 2125.0	...
3477123	  829.5	  640.0	 2125.0	...
3477124	  829.4	  639.8	 2127.0	...
3477125	  829.4	  639.8	 2128.0	...
3477126	  829.1	  639.7	 2130.0	...
3477127	  828.8	  639.7	 2131.0	...
3477128	  828.3	  639.8	 2130.0	...
3477129	  827.1	  639.3	 2128.0	...
3477130	  825.8	  638.7	 2127.0	...
3477131	  824.6	  638.1	 2127.0	...
3477132	  824.3	  638.1	 2127.0	...
3477133	  823.9	  638.2	 2127.0	...
3477134	  822.7	  638.6	 2126.0	...
3477135	  821.3	  638.9	 2126.0	...
3477136	  819.8	  638.7	 2126.0	...
3477137	  819.4	  638.4	 2128.0	...
3477138	  818.3	  638.2	 2129.0	...
3477139	  817.3	  638.5	 2129.0	...
3477140	  816.3	  638.6	 2128.0	...
3477141	  815.9	  638.5	 2130.0	...
3477142	  815.3	  638.0	 2134.0	...
3477143	  814.8	  637.5	 2138.0	...
3477144	  814.3	  636.9	 2136.0	...
3477145	  813.8	  636.6	 2133.0	...
3477146	  813.1	  636.3	 2131.0	...
3477147	  812.2	  635.9	 2133.0	...
3477148	  811.4	  635.6	 2135.0	...
3477149	  810.6	  635.5	 2135.0	...
3477150	  810.0	  635.4	 2134.0	...
3477151	  809.0	  635.6	 2133.0	...
3477152	  808.1	  635.4	 2132.0	...
3477153	  807.4	  635.2	 2131.0	...
3477154	  807.2	  635.5	 2129.0	...
3477155	  806.8	  636.1	 2126.0	...
3477156	  806.3	  636.0	 2125.0	...
3477157	  805.6	  635.3	 2125.0	...
3477158	  805.0	  634.5	 2125.0	...
3477159	  804.7	  634.3	 2126.0	...
3477160	  804.4	  634.3	 2127.0	...
3477161	  804.3	  635.0	 2128.0	...
3477162	  804.2	  635.7	 2131.0	...
3477163	  804.6	  636.4	 2134.0	...
3477164	  805.1	  636.2	 2134.0	...
3477165	  805.5	  635.9	 2130.0	...
3477166	  805.6	  635.6	 2125.0	...
3477167	  805.7	  635.6	 2123.0	...
3477168	  805.7	  635.6	 2123.0	...
3477169	  806.0	  635.7	 2123.0	...
3477170	  806.5	  635.8	 2124.0	...
3477171	  807.0	  635.6	 2125.0	...
3477172	  807.2	  635.3	 2127.0	...
3477173	  807.4	  635.0	 2129.0	...
3477174	  807.6	  634.8	 2129.0	...
3477175	  807.5	  634.6	 2128.0	...
3477176	  807.4	  634.7	 2126.0	...
3477177	  807.1	  634.8	 2125.0	...
3477178	  807.0	  634.8	 2123.0	...
3477179	  807.1	  634.7	 2121.0	...
3477180	  807.2	  635.0	 2120.0	...
3477181	  807.4	  635.1	 2121.0	...
3477182	  807.3	  635.2	 2123.0	...
3477183	  807.1	  635.1	 2128.0	...
[truncated: 4,252,947 more chars]
