# Supplementary material for: With an eye on uncertainty: Modelling pupillary responses to environmental volatility
Source: PLoS Comput Biol. 2019 Jul 5;15(7):e1007126. doi: 10.1371/journal.pcbi.1007126 (PMC6636765; doi:10.1371/journal.pcbi.1007126)
Supplement: S1 Data — Zip file containing the pupillometry data for participant 1. (ZIP) [file pcbi.1007126.s001.zip › P1/trial13.asc]

** CONVERTED FROM C:\Users\tparr\Documents\PVR\P1_0712\trial13.edf using edfapi 3.1 Win32 Nov 24 2009 on Thu Dec 07 10:05:32 2017
** DATE: Thu Dec  7 10:57:20 2017
** TYPE: EDF_FILE BINARY EVENT SAMPLE TAGGED
** VERSION: EYELINK II 1
** SOURCE: EYELINK CL
** EYELINK II CL v4.48 Nov 25 2009
** CAMERA: EyeLink CL Version 1.4 Sensor=BHA
** SERIAL NUMBER: CL1-AAD42
** CAMERA_CONFIG: AAD42140.SCD
**

MSG	3608828 RECCFG CR 1000 2 0 R
MSG	3608828 ELCLCFG MTABLER
MSG	3608828 GAZE_COORDS 0.00 0.00 1599.00 1199.00
MSG	3608828 THRESHOLDS R 122 225
MSG	3608828 ELCL_PROC CENTROID (3)
MSG	3608828 ELCL_PCR_PARAM 5 3.0
START	3608829 	RIGHT	SAMPLES	EVENTS
PRESCALER	1
VPRESCALER	1
PUPIL	AREA
EVENTS	GAZE	RIGHT	RATE	1000.00	TRACKING	CR	FILTER	2
SAMPLES	GAZE	RIGHT	RATE	1000.00	TRACKING	CR	FILTER	2
MSG	3608829 !MODE RECORD CR 1000 2 0 R
3608829	  737.3	  592.5	 3224.0	...
INPUT	3608829	127
3608830	  737.5	  592.2	 3223.0	...
3608831	  737.4	  592.2	 3222.0	...
3608832	  737.4	  592.6	 3222.0	...
3608833	  737.4	  593.0	 3221.0	...
3608834	  737.0	  593.2	 3223.0	...
3608835	  736.7	  593.3	 3225.0	...
SFIX R   3608836
3608836	  736.4	  593.7	 3225.0	...
3608837	  736.5	  594.1	 3223.0	...
3608838	  736.7	  594.4	 3224.0	...
3608839	  736.9	  594.4	 3227.0	...
3608840	  737.1	  594.0	 3230.0	...
3608841	  737.0	  593.5	 3230.0	...
3608842	  737.2	  593.0	 3230.0	...
3608843	  737.3	  592.8	 3231.0	...
3608844	  737.4	  592.8	 3232.0	...
3608845	  737.3	  592.8	 3234.0	...
3608846	  737.1	  592.9	 3235.0	...
3608847	  737.0	  593.1	 3235.0	...
3608848	  736.9	  593.1	 3235.0	...
3608849	  736.9	  593.5	 3234.0	...
3608850	  736.9	  593.9	 3232.0	...
3608851	  737.0	  594.0	 3230.0	...
3608852	  737.0	  593.7	 3230.0	...
3608853	  736.9	  593.3	 3231.0	...
3608854	  736.9	  593.3	 3233.0	...
3608855	  736.8	  593.4	 3233.0	...
3608856	  736.8	  593.4	 3233.0	...
3608857	  736.7	  593.5	 3233.0	...
3608858	  736.7	  593.6	 3232.0	...
3608859	  736.6	  593.2	 3232.0	...
3608860	  736.5	  592.7	 3232.0	...
3608861	  736.5	  592.1	 3232.0	...
3608862	  736.7	  592.1	 3234.0	...
3608863	  736.7	  591.8	 3236.0	...
3608864	  736.6	  591.6	 3238.0	...
3608865	  736.6	  591.4	 3237.0	...
3608866	  736.8	  591.5	 3237.0	...
3608867	  737.0	  592.3	 3237.0	...
3608868	  737.1	  593.0	 3238.0	...
3608869	  737.1	  593.3	 3239.0	...
3608870	  736.9	  593.0	 3237.0	...
3608871	  736.7	  592.7	 3234.0	...
3608872	  736.6	  592.6	 3232.0	...
3608873	  736.5	  592.5	 3233.0	...
3608874	  736.5	  592.4	 3234.0	...
3608875	  736.4	  592.5	 3234.0	...
3608876	  736.5	  592.5	 3234.0	...
3608877	  736.6	  592.5	 3234.0	...
3608878	  736.7	  592.3	 3235.0	...
3608879	  736.7	  592.1	 3235.0	...
3608880	  736.6	  591.7	 3234.0	...
3608881	  736.6	  591.6	 3232.0	...
3608882	  736.7	  591.6	 3230.0	...
3608883	  736.8	  591.6	 3230.0	...
3608884	  736.8	  591.6	 3232.0	...
3608885	  736.7	  591.6	 3234.0	...
3608886	  736.8	  591.8	 3237.0	...
3608887	  736.8	  592.1	 3238.0	...
3608888	  736.9	  592.3	 3238.0	...
3608889	  736.8	  592.2	 3237.0	...
3608890	  736.7	  592.0	 3235.0	...
3608891	  736.6	  591.9	 3235.0	...
3608892	  736.5	  591.8	 3237.0	...
3608893	  736.5	  591.7	 3239.0	...
3608894	  736.3	  591.8	 3240.0	...
3608895	  736.0	  591.9	 3242.0	...
3608896	  735.8	  592.7	 3242.0	...
3608897	  735.8	  593.5	 3242.0	...
3608898	  735.8	  593.8	 3243.0	...
3608899	  735.7	  593.5	 3245.0	...
3608900	  735.8	  593.2	 3247.0	...
3608901	  736.0	  593.2	 3247.0	...
3608902	  736.2	  593.2	 3248.0	...
3608903	  736.4	  593.2	 3247.0	...
3608904	  736.4	  593.3	 3245.0	...
3608905	  736.4	  593.4	 3243.0	...
3608906	  736.3	  593.5	 3242.0	...
3608907	  736.2	  593.5	 3242.0	...
3608908	  736.4	  593.9	 3244.0	...
3608909	  736.6	  594.2	 3245.0	...
3608910	  736.5	  594.4	 3247.0	...
3608911	  736.2	  594.2	 3246.0	...
3608912	  735.9	  593.9	 3246.0	...
3608913	  736.1	  593.8	 3249.0	...
3608914	  736.4	  593.6	 3252.0	...
3608915	  736.7	  593.5	 3253.0	...
3608916	  736.9	  593.7	 3253.0	...
3608917	  736.9	  594.0	 3252.0	...
3608918	  737.0	  594.3	 3252.0	...
3608919	  737.0	  594.3	 3253.0	...
3608920	  736.6	  594.5	 3254.0	...
3608921	  736.1	  594.7	 3255.0	...
3608922	  735.9	  594.9	 3256.0	...
3608923	  736.0	  595.0	 3255.0	...
3608924	  736.2	  595.1	 3251.0	...
3608925	  736.1	  595.3	 3246.0	...
3608926	  735.9	  595.5	 3243.0	...
3608927	  735.8	  595.5	 3244.0	...
3608928	  735.8	  595.6	 3244.0	...
3608929	  735.9	  595.5	 3245.0	...
3608930	  736.8	  595.2	 3249.0	...
3608931	  737.7	  594.9	 3252.0	...
3608932	  738.8	  594.6	 3256.0	...
3608933	  739.1	  594.5	 3256.0	...
3608934	  740.1	  594.6	 3260.0	...
3608935	  741.4	  594.7	 3263.0	...
3608936	  743.3	  594.8	 3264.0	...
3608937	  744.6	  594.6	 3262.0	...
3608938	  745.9	  594.3	 3261.0	...
3608939	  746.9	  594.1	 3261.0	...
3608940	  747.4	  593.7	 3264.0	...
3608941	  747.6	  593.5	 3267.0	...
3608942	  747.6	  593.0	 3267.0	...
3608943	  746.9	  592.7	 3267.0	...
3608944	  746.1	  592.4	 3267.0	...
3608945	  744.8	  592.2	 3266.0	...
3608946	  744.2	  591.9	 3265.0	...
3608947	  743.3	  591.6	 3264.0	...
3608948	  743.0	  591.5	 3264.0	...
3608949	  742.5	  591.5	 3264.0	...
3608950	  741.9	  591.6	 3263.0	...
3608951	  741.4	  591.7	 3261.0	...
3608952	  741.1	  591.8	 3260.0	...
3608953	  741.6	  591.9	 3259.0	...
3608954	  742.1	  591.9	 3259.0	...
3608955	  742.4	  591.9	 3258.0	...
3608956	  742.2	  591.9	 3258.0	...
3608957	  742.2	  592.0	 3258.0	...
3608958	  742.3	  592.1	 3260.0	...
3608959	  742.4	  592.1	 3262.0	...
3608960	  742.4	  592.2	 3262.0	...
3608961	  742.2	  592.2	 3262.0	...
3608962	  742.0	  592.4	 3260.0	...
3608963	  741.8	  592.5	 3260.0	...
3608964	  741.8	  592.5	 3259.0	...
3608965	  741.9	  592.4	 3260.0	...
3608966	  742.0	  592.1	 3258.0	...
3608967	  742.0	  592.6	 3257.0	...
3608968	  742.1	  593.1	 3255.0	...
3608969	  742.2	  593.5	 3255.0	...
3608970	  742.3	  593.5	 3255.0	...
3608971	  742.2	  593.5	 3255.0	...
3608972	  742.1	  593.5	 3255.0	...
3608973	  742.3	  593.5	 3255.0	...
3608974	  742.6	  593.4	 3257.0	...
3608975	  743.0	  593.3	 3257.0	...
3608976	  742.9	  593.3	 3256.0	...
3608977	  742.9	  593.2	 3256.0	...
3608978	  742.8	  593.2	 3257.0	...
3608979	  743.0	  593.2	 3258.0	...
3608980	  743.3	  593.2	 3257.0	...
3608981	  743.7	  592.9	 3257.0	...
3608982	  743.9	  592.5	 3257.0	...
3608983	  744.0	  592.2	 3255.0	...
3608984	  743.9	  592.2	 3254.0	...
3608985	  743.9	  592.4	 3254.0	...
3608986	  743.9	  592.8	 3255.0	...
3608987	  743.7	  593.3	 3256.0	...
3608988	  743.5	  593.7	 3256.0	...
3608989	  743.4	  593.8	 3257.0	...
3608990	  743.2	  593.8	 3257.0	...
3608991	  742.9	  593.7	 3258.0	...
3608992	  742.6	  593.7	 3258.0	...
3608993	  742.6	  593.6	 3258.0	...
3608994	  742.6	  593.7	 3258.0	...
3608995	  742.6	  593.9	 3257.0	...
3608996	  742.7	  593.9	 3257.0	...
3608997	  742.4	  593.6	 3257.0	...
3608998	  742.2	  593.3	 3257.0	...
3608999	  741.9	  593.1	 3257.0	...
3609000	  741.9	  593.1	 3256.0	...
3609001	  741.9	  593.4	 3256.0	...
3609002	  742.0	  593.9	 3257.0	...
3609003	  742.3	  594.4	 3257.0	...
3609004	  742.5	  594.2	 3257.0	...
3609005	  742.6	  593.8	 3256.0	...
3609006	  742.6	  593.4	 3256.0	...
3609007	  742.8	  593.3	 3257.0	...
3609008	  743.1	  593.6	 3257.0	...
3609009	  743.1	  593.8	 3258.0	...
3609010	  743.0	  594.1	 3258.0	...
3609011	  742.9	  594.1	 3258.0	...
3609012	  742.8	  594.0	 3260.0	...
3609013	  742.6	  593.9	 3260.0	...
3609014	  742.3	  593.8	 3261.0	...
3609015	  742.2	  593.8	 3260.0	...
3609016	  742.3	  593.8	 3260.0	...
3609017	  742.6	  593.7	 3261.0	...
3609018	  742.6	  593.6	 3261.0	...
3609019	  742.4	  593.5	 3262.0	...
3609020	  742.3	  593.5	 3262.0	...
3609021	  742.3	  593.4	 3263.0	...
3609022	  742.6	  593.3	 3264.0	...
3609023	  742.8	  593.2	 3265.0	...
3609024	  742.9	  593.3	 3265.0	...
3609025	  742.9	  593.0	 3265.0	...
3609026	  742.7	  592.9	 3266.0	...
3609027	  742.2	  592.7	 3267.0	...
3609028	  741.8	  593.1	 3268.0	...
3609029	  741.7	  593.4	 3267.0	...
3609030	  741.7	  593.6	 3266.0	...
3609031	  741.9	  593.6	 3264.0	...
3609032	  742.0	  593.6	 3264.0	...
3609033	  742.1	  593.6	 3264.0	...
3609034	  741.9	  593.8	 3265.0	...
3609035	  741.9	  593.9	 3266.0	...
3609036	  741.9	  594.0	 3265.0	...
3609037	  742.1	  594.0	 3264.0	...
3609038	  742.4	  593.9	 3265.0	...
3609039	  742.7	  593.7	 3266.0	...
3609040	  742.8	  593.3	 3267.0	...
3609041	  742.7	  592.7	 3267.0	...
3609042	  742.5	  592.3	 3268.0	...
3609043	  742.4	  592.4	 3268.0	...
3609044	  742.2	  592.5	 3270.0	...
3609045	  742.1	  592.7	 3272.0	...
3609046	  742.0	  592.6	 3273.0	...
3609047	  742.0	  592.6	 3273.0	...
3609048	  741.9	  592.6	 3271.0	...
3609049	  741.8	  592.7	 3270.0	...
3609050	  741.9	  592.7	 3268.0	...
3609051	  742.0	  592.6	 3266.0	...
3609052	  742.0	  592.6	 3264.0	...
3609053	  741.8	  592.3	 3263.0	...
3609054	  741.7	  591.9	 3262.0	...
3609055	  741.8	  591.6	 3263.0	...
3609056	  742.0	  591.5	 3263.0	...
3609057	  742.1	  591.6	 3262.0	...
3609058	  742.3	  591.6	 3260.0	...
3609059	  742.4	  591.5	 3259.0	...
3609060	  742.3	  591.5	 3258.0	...
3609061	  742.3	  591.6	 3260.0	...
3609062	  742.2	  591.8	 3261.0	...
3609063	  742.3	  592.1	 3261.0	...
3609064	  742.3	  592.1	 3261.0	...
3609065	  742.3	  592.0	 3261.0	...
3609066	  742.5	  591.9	 3261.0	...
3609067	  742.7	  591.6	 3264.0	...
3609068	  743.0	  591.3	 3266.0	...
3609069	  743.1	  591.0	 3268.0	...
3609070	  743.0	  590.9	 3268.0	...
3609071	  742.9	  590.8	 3269.0	...
3609072	  742.8	  590.8	 3270.0	...
3609073	  742.7	  590.9	 3270.0	...
3609074	  742.4	  591.1	 3270.0	...
3609075	  742.1	  591.3	 3266.0	...
3609076	  741.9	  591.5	 3262.0	...
3609077	  742.1	  591.4	 3259.0	...
3609078	  742.1	  591.3	 3262.0	...
3609079	  742.0	  591.2	 3265.0	...
3609080	  742.1	  591.3	 3266.0	...
3609081	  742.4	  591.4	 3265.0	...
3609082	  742.7	  591.5	 3263.0	...
3609083	  742.7	  591.3	 3263.0	...
3609084	  742.5	  591.2	 3263.0	...
3609085	  742.4	  591.1	 3264.0	...
3609086	  742.4	  591.1	 3264.0	...
3609087	  742.5	  591.1	 3263.0	...
3609088	  742.7	  591.0	 3260.0	...
3609089	  742.7	  591.0	 3259.0	...
3609090	  742.9	  590.9	 3257.0	...
3609091	  743.0	  590.9	 3258.0	...
3609092	  743.2	  590.9	 3259.0	...
3609093	  743.2	  590.7	 3261.0	...
3609094	  743.3	  590.4	 3263.0	...
3609095	  743.2	  590.2	 3264.0	...
3609096	  742.7	  590.0	 3264.0	...
3609097	  742.3	  590.1	 3264.0	...
3609098	  742.4	  590.2	 3264.0	...
3609099	  742.9	  590.4	 3264.0	...
3609100	  743.1	  590.6	 3263.0	...
3609101	  742.7	  590.8	 3263.0	...
3609102	  742.3	  591.2	 3264.0	...
3609103	  742.2	  591.5	 3265.0	...
3609104	  742.2	  591.8	 3268.0	...
3609105	  742.6	  591.8	 3270.0	...
3609106	  743.0	  591.7	 3269.0	...
3609107	  743.2	  591.7	 3268.0	...
3609108	  743.1	  591.7	 3266.0	...
3609109	  742.9	  591.7	 3266.0	...
3609110	  743.0	  591.7	 3268.0	...
3609111	  743.1	  592.1	 3271.0	...
3609112	  743.1	  592.4	 3271.0	...
3609113	  742.4	  592.8	 3268.0	...
3609114	  741.5	  592.9	 3266.0	...
3609115	  740.6	  593.7	 3267.0	...
3609116	  740.0	  594.6	 3269.0	...
3609117	  738.3	  595.6	 3270.0	...
EFIX R   3608836	3609117	282	  740.5	  592.8	   3254
SSACC R  3609118
3609118	  736.1	  595.2	 3271.0	...
3609119	  734.1	  594.8	 3272.0	...
3609120	  732.6	  594.2	 3272.0	...
3609121	  731.4	  594.2	 3271.0	...
3609122	  729.1	  593.4	 3270.0	...
3609123	  727.4	  592.7	 3270.0	...
3609124	  725.3	  591.2	 3271.0	...
3609125	  724.1	  590.1	 3271.0	...
ESACC R  3609118	3609125	8	  736.1	  595.2	  724.1	  590.1	   0.28	     39
SFIX R   3609126
3609126	  722.8	  588.9	 3272.0	...
3609127	  722.2	  587.8	 3275.0	...
3609128	  721.8	  587.1	 3277.0	...
3609129	  721.5	  586.4	 3279.0	...
3609130	  721.3	  585.6	 3279.0	...
3609131	  721.5	  584.9	 3279.0	...
3609132	  721.9	  584.2	 3279.0	...
3609133	  723.1	  584.0	 3278.0	...
3609134	  724.3	  584.5	 3276.0	...
3609135	  725.9	  585.0	 3274.0	...
3609136	  727.4	  585.8	 3273.0	...
3609137	  728.7	  586.1	 3273.0	...
3609138	  729.4	  586.4	 3274.0	...
3609139	  730.1	  586.9	 3275.0	...
3609140	  730.7	  587.4	 3274.0	...
3609141	  731.3	  587.9	 3273.0	...
3609142	  731.3	  587.8	 3271.0	...
3609143	  731.4	  587.9	 3269.0	...
3609144	  731.5	  588.2	 3268.0	...
3609145	  731.5	  588.5	 3268.0	...
3609146	  731.1	  588.7	 3268.0	...
3609147	  730.7	  588.7	 3268.0	...
3609148	  730.3	  588.6	 3268.0	...
3609149	  730.4	  588.5	 3268.0	...
3609150	  730.2	  588.5	 3267.0	...
3609151	  730.2	  588.5	 3267.0	...
3609152	  730.2	  588.6	 3266.0	...
3609153	  730.0	  588.7	 3265.0	...
3609154	  729.7	  588.9	 3264.0	...
3609155	  729.3	  588.9	 3266.0	...
3609156	  729.3	  589.1	 3269.0	...
3609157	  729.2	  589.4	 3270.0	...
3609158	  728.6	  589.7	 3268.0	...
3609159	  727.9	  589.7	 3265.0	...
3609160	  727.3	  589.6	 3265.0	...
3609161	  727.0	  589.4	 3265.0	...
3609162	  727.0	  589.0	 3265.0	...
3609163	  726.9	  588.8	 3267.0	...
3609164	  726.9	  588.5	 3270.0	...
3609165	  726.9	  588.4	 3273.0	...
3609166	  727.1	  588.4	 3273.0	...
3609167	  727.5	  588.2	 3274.0	...
3609168	  727.8	  588.0	 3275.0	...
3609169	  728.2	  587.8	 3275.0	...
3609170	  728.3	  587.8	 3274.0	...
3609171	  728.1	  587.8	 3274.0	...
3609172	  727.8	  587.8	 3273.0	...
3609173	  727.6	  587.8	 3272.0	...
3609174	  727.6	  587.8	 3271.0	...
3609175	  727.7	  587.6	 3270.0	...
3609176	  727.8	  587.4	 3270.0	...
3609177	  727.8	  587.3	 3270.0	...
3609178	  727.6	  587.3	 3270.0	...
3609179	  727.6	  587.3	 3270.0	...
3609180	  727.6	  587.4	 3271.0	...
3609181	  727.8	  587.5	 3266.0	...
3609182	  727.8	  587.5	 3262.0	...
3609183	  727.9	  587.6	 3258.0	...
3609184	  727.9	  587.7	 3262.0	...
3609185	  728.0	  587.7	 3267.0	...
3609186	  727.7	  587.4	 3271.0	...
3609187	  727.3	  587.0	 3271.0	...
3609188	  727.0	  586.9	 3270.0	...
3609189	  727.3	  587.4	 3269.0	...
3609190	  727.6	  587.9	 3269.0	...
3609191	  728.0	  587.8	 3270.0	...
3609192	  728.1	  587.5	 3269.0	...
3609193	  728.0	  587.2	 3269.0	...
3609194	  727.7	  587.3	 3270.0	...
3609195	  727.4	  587.4	 3271.0	...
3609196	  727.2	  587.8	 3270.0	...
3609197	  727.2	  588.0	 3267.0	...
3609198	  727.1	  588.0	 3266.0	...
3609199	  727.2	  587.5	 3267.0	...
3609200	  727.3	  587.0	 3269.0	...
3609201	  727.3	  586.8	 3270.0	...
3609202	  727.2	  586.8	 3271.0	...
3609203	  727.2	  587.0	 3271.0	...
3609204	  727.2	  587.1	 3272.0	...
3609205	  727.2	  587.3	 3272.0	...
3609206	  727.2	  587.3	 3272.0	...
3609207	  727.3	  587.2	 3272.0	...
3609208	  727.3	  587.0	 3273.0	...
3609209	  727.4	  586.6	 3274.0	...
3609210	  727.4	  586.5	 3275.0	...
3609211	  727.4	  586.9	 3276.0	...
3609212	  727.5	  587.3	 3276.0	...
3609213	  727.7	  587.6	 3275.0	...
3609214	  727.9	  587.5	 3274.0	...
3609215	  727.9	  587.4	 3271.0	...
3609216	  727.8	  587.8	 3269.0	...
3609217	  727.9	  588.1	 3266.0	...
3609218	  728.2	  588.0	 3265.0	...
3609219	  728.4	  587.6	 3264.0	...
3609220	  728.4	  587.2	 3263.0	...
3609221	  728.0	  587.2	 3265.0	...
3609222	  727.7	  587.3	 3267.0	...
3609223	  727.9	  587.4	 3269.0	...
3609224	  728.3	  587.4	 3269.0	...
3609225	  728.8	  587.5	 3270.0	...
3609226	  728.7	  587.3	 3271.0	...
3609227	  728.6	  587.1	 3271.0	...
3609228	  728.6	  587.0	 3270.0	...
3609229	  728.6	  587.0	 3270.0	...
3609230	  728.6	  587.3	 3270.0	...
3609231	  728.6	  587.6	 3268.0	...
3609232	  728.7	  587.9	 3268.0	...
3609233	  728.7	  587.9	 3267.0	...
3609234	  728.7	  588.0	 3266.0	...
3609235	  728.7	  588.1	 3265.0	...
3609236	  728.6	  588.0	 3267.0	...
3609237	  728.5	  587.6	 3269.0	...
3609238	  728.4	  587.1	 3271.0	...
3609239	  728.4	  586.6	 3270.0	...
3609240	  728.3	  586.3	 3269.0	...
3609241	  728.3	  586.0	 3268.0	...
3609242	  728.2	  586.0	 3267.0	...
3609243	  728.1	  586.1	 3267.0	...
3609244	  728.1	  586.3	 3268.0	...
3609245	  728.1	  586.4	 3269.0	...
3609246	  728.1	  586.3	 3272.0	...
3609247	  728.1	  586.2	 3275.0	...
3609248	  728.2	  586.0	 3278.0	...
3609249	  728.4	  586.1	 3279.0	...
3609250	  728.7	  586.2	 3279.0	...
3609251	  729.0	  586.2	 3276.0	...
3609252	  729.2	  586.6	 3273.0	...
3609253	  729.0	  587.0	 3272.0	...
3609254	  728.7	  587.4	 3275.0	...
3609255	  728.3	  587.3	 3278.0	...
3609256	  728.2	  587.1	 3277.0	...
3609257	  728.3	  587.0	 3277.0	...
3609258	  728.5	  586.9	 3277.0	...
3609259	  728.7	  587.0	 3277.0	...
3609260	  728.7	  587.1	 3277.0	...
3609261	  728.8	  586.8	 3276.0	...
3609262	  728.9	  586.4	 3276.0	...
3609263	  729.0	  586.2	 3278.0	...
3609264	  729.0	  586.4	 3280.0	...
3609265	  729.0	  586.3	 3278.0	...
3609266	  729.0	  586.0	 3276.0	...
3609267	  728.9	  585.8	 3274.0	...
3609268	  729.0	  585.7	 3275.0	...
3609269	  729.2	  585.7	 3278.0	...
3609270	  729.4	  585.9	 3281.0	...
3609271	  729.6	  586.3	 3281.0	...
3609272	  729.6	  586.5	 3280.0	...
3609273	  729.8	  586.3	 3279.0	...
3609274	  730.0	  586.2	 3280.0	...
3609275	  730.2	  586.0	 3281.0	...
3609276	  729.8	  586.0	 3281.0	...
3609277	  729.4	  585.9	 3281.0	...
3609278	  728.9	  585.6	 3282.0	...
3609279	  728.8	  585.3	 3283.0	...
3609280	  728.8	  585.0	 3284.0	...
3609281	  729.0	  584.9	 3283.0	...
3609282	  729.3	  585.1	 3283.0	...
3609283	  729.5	  585.3	 3283.0	...
3609284	  729.6	  585.2	 3282.0	...
3609285	  729.5	  584.9	 3282.0	...
3609286	  729.5	  584.6	 3282.0	...
3609287	  729.6	  584.7	 3284.0	...
3609288	  729.8	  584.7	 3285.0	...
3609289	  730.0	  584.7	 3286.0	...
3609290	  730.1	  584.7	 3287.0	...
3609291	  730.1	  584.6	 3288.0	...
3609292	  730.1	  584.3	 3289.0	...
3609293	  730.0	  584.1	 3291.0	...
3609294	  729.8	  583.8	 3293.0	...
3609295	  729.7	  583.8	 3293.0	...
3609296	  729.7	  584.3	 3292.0	...
3609297	  729.8	  584.9	 3291.0	...
3609298	  730.1	  585.5	 3289.0	...
3609299	  730.3	  585.6	 3289.0	...
3609300	  730.6	  585.5	 3290.0	...
3609301	  730.7	  585.5	 3290.0	...
3609302	  730.6	  585.4	 3291.0	...
3609303	  730.6	  585.5	 3292.0	...
3609304	  730.5	  585.5	 3292.0	...
3609305	  730.5	  585.4	 3291.0	...
3609306	  730.5	  584.8	 3293.0	...
3609307	  730.4	  584.2	 3294.0	...
3609308	  730.1	  583.8	 3294.0	...
3609309	  729.9	  583.9	 3292.0	...
3609310	  729.7	  583.9	 3289.0	...
3609311	  729.8	  583.9	 3288.0	...
3609312	  729.8	  583.8	 3287.0	...
3609313	  729.8	  584.2	 3287.0	...
3609314	  729.9	  584.3	 3289.0	...
3609315	  730.1	  584.4	 3291.0	...
3609316	  730.3	  584.2	 3293.0	...
3609317	  730.5	  584.8	 3294.0	...
3609318	  730.5	  585.4	 3294.0	...
3609319	  730.4	  585.4	 3294.0	...
3609320	  730.5	  584.8	 3295.0	...
3609321	  730.7	  584.4	 3294.0	...
3609322	  731.0	  584.5	 3294.0	...
3609323	  731.1	  584.7	 3293.0	...
3609324	  731.1	  584.8	 3292.0	...
3609325	  731.0	  584.7	 3293.0	...
3609326	  730.9	  584.2	 3295.0	...
3609327	  730.9	  583.8	 3298.0	...
3609328	  731.1	  583.4	 3300.0	...
3609329	  731.2	  583.4	 3301.0	...
3609330	  731.0	  584.0	 3302.0	...
3609331	  730.7	  584.7	 3303.0	...
3609332	  730.9	  585.2	 3302.0	...
3609333	  731.3	  585.1	 3301.0	...
3609334	  731.7	  585.0	 3300.0	...
3609335	  731.8	  585.1	 3300.0	...
3609336	  731.8	  585.1	 3300.0	...
3609337	  731.5	  585.2	 3300.0	...
3609338	  731.2	  585.4	 3301.0	...
3609339	  730.8	  585.5	 3302.0	...
3609340	  730.7	  585.7	 3302.0	...
3609341	  730.8	  585.8	 3304.0	...
3609342	  731.0	  585.5	 3304.0	...
3609343	  731.2	  585.2	 3305.0	...
3609344	  731.0	  584.8	 3304.0	...
3609345	  730.9	  584.8	 3303.0	...
3609346	  730.8	  584.6	 3304.0	...
3609347	  730.8	  584.4	 3306.0	...
3609348	  730.7	  584.1	 3306.0	...
3609349	  731.0	  583.9	 3305.0	...
3609350	  731.3	  583.9	 3303.0	...
3609351	  731.6	  584.0	 3303.0	...
3609352	  731.4	  583.9	 3303.0	...
3609353	  731.1	  583.7	 3303.0	...
3609354	  730.8	  583.6	 3303.0	...
3609355	  730.9	  583.6	 3304.0	...
3609356	  731.0	  583.3	 3305.0	...
3609357	  731.1	  583.1	 3306.0	...
3609358	  731.2	  582.8	 3306.0	...
3609359	  731.3	  582.8	 3306.0	...
3609360	  731.3	  582.9	 3305.0	...
3609361	  731.2	  583.1	 3305.0	...
3609362	  731.0	  583.5	 3305.0	...
3609363	  730.9	  583.9	 3307.0	...
3609364	  730.9	  584.2	 3309.0	...
3609365	  731.0	  584.1	 3310.0	...
3609366	  731.1	  584.1	 3308.0	...
3609367	  731.3	  584.0	 3306.0	...
3609368	  731.5	  584.0	 3306.0	...
3609369	  731.5	  584.1	 3307.0	...
3609370	  731.7	  584.3	 3309.0	...
3609371	  731.8	  584.0	 3309.0	...
3609372	  731.8	  583.6	 3311.0	...
3609373	  731.8	  583.6	 3312.0	...
3609374	  731.9	  583.9	 3313.0	...
3609375	  732.0	  584.1	 3314.0	...
3609376	  732.0	  583.8	 3315.0	...
3609377	  731.9	  583.6	 3317.0	...
3609378	  731.8	  583.6	 3318.0	...
3609379	  731.8	  583.4	 3317.0	...
3609380	  731.6	  583.1	 3315.0	...
3609381	  731.4	  583.2	 3313.0	...
3609382	  731.3	  583.6	 3313.0	...
3609383	  731.3	  584.0	 3312.0	...
3609384	  731.1	  584.0	 3312.0	...
3609385	  730.9	  584.0	 3314.0	...
3609386	  730.8	  583.9	 3316.0	...
3609387	  730.8	  584.0	 3318.0	...
3609388	  730.7	  584.1	 3318.0	...
3609389	  730.7	  584.3	 3318.0	...
3609390	  730.7	  584.5	 3318.0	...
3609391	  730.9	  584.6	 3319.0	...
3609392	  731.0	  584.9	 3321.0	...
3609393	  730.9	  585.1	 3323.0	...
3609394	  730.8	  585.3	 3324.0	...
3609395	  730.7	  585.1	 3325.0	...
3609396	  730.6	  584.8	 3326.0	...
3609397	  730.6	  584.7	 3325.0	...
3609398	  730.7	  584.8	 3323.0	...
3609399	  730.8	  584.9	 3322.0	...
3609400	  730.8	  584.8	 3322.0	...
3609401	  730.8	  584.6	 3322.0	...
3609402	  730.7	  584.4	 3322.0	...
3609403	  730.6	  584.6	 3323.0	...
3609404	  730.5	  584.9	 3324.0	...
3609405	  730.5	  585.1	 3324.0	...
3609406	  730.5	  585.0	 3323.0	...
3609407	  730.6	  584.8	 3327.0	...
3609408	  730.6	  584.7	 3333.0	...
3609409	  730.6	  584.6	 3339.0	...
3609410	  730.7	  584.6	 3339.0	...
3609411	  730.8	  584.6	 3339.0	...
3609412	  730.9	  584.6	 3338.0	...
3609413	  731.0	  584.6	 3336.0	...
3609414	  730.7	  584.5	 3333.0	...
3609415	  730.4	  584.2	 3332.0	...
3609416	  730.2	  584.0	 3331.0	...
3609417	  730.3	  583.9	 3330.0	...
3609418	  730.2	  583.9	 3330.0	...
3609419	  729.8	  584.2	 3331.0	...
3609420	  729.4	  584.5	 3332.0	...
3609421	  729.4	  584.7	 3333.0	...
3609422	  729.3	  584.8	 3333.0	...
3609423	  729.2	  585.0	 3333.0	...
3609424	  729.3	  584.7	 3331.0	...
3609425	  729.4	  584.3	 3330.0	...
3609426	  729.4	  583.9	 3329.0	...
3609427	  729.3	  584.0	 3329.0	...
3609428	  729.3	  584.1	 3329.0	...
3609429	  729.3	  584.2	 3330.0	...
3609430	  729.5	  584.2	 3330.0	...
3609431	  729.6	  584.2	 3332.0	...
3609432	  729.7	  584.2	 3334.0	...
3609433	  729.7	  584.4	 3335.0	...
3609434	  729.8	  584.6	 3333.0	...
3609435	  729.7	  584.7	 3332.0	...
3609436	  729.7	  584.7	 3333.0	...
3609437	  729.7	  584.9	 3335.0	...
3609438	  729.7	  585.0	 3335.0	...
3609439	  729.6	  585.2	 3335.0	...
3609440	  729.4	  585.3	 3334.0	...
3609441	  729.1	  585.2	 3335.0	...
3609442	  728.9	  585.1	 3336.0	...
3609443	  728.7	  585.0	 3335.0	...
3609444	  728.6	  584.9	 3332.0	...
3609445	  728.7	  585.1	 3329.0	...
3609446	  728.9	  585.3	 3330.0	...
3609447	  729.1	  585.5	 3330.0	...
3609448	  729.2	  585.6	 3331.0	...
3609449	  729.1	  585.5	 3329.0	...
3609450	  729.1	  585.1	 3328.0	...
3609451	  729.0	  584.3	 3330.0	...
3609452	  729.1	  583.7	 3332.0	...
3609453	  729.1	  583.8	 3335.0	...
3609454	  729.2	  584.3	 3335.0	...
3609455	  729.2	  584.7	 3335.0	...
3609456	  729.0	  584.7	 3334.0	...
3609457	  728.9	  584.9	 3334.0	...
3609458	  728.8	  585.2	 3335.0	...
3609459	  728.6	  585.5	 3335.0	...
3609460	  728.2	  585.5	 3335.0	...
3609461	  728.1	  585.4	 3334.0	...
3609462	  728.5	  585.2	 3332.0	...
3609463	  728.8	  585.1	 3332.0	...
3609464	  728.9	  585.1	 3332.0	...
3609465	  728.8	  585.2	 3331.0	...
3609466	  728.7	  585.5	 3329.0	...
3609467	  728.5	  585.7	 3328.0	...
3609468	  728.3	  585.5	 3327.0	...
3609469	  728.2	  585.2	 3328.0	...
3609470	  728.3	  584.9	 3328.0	...
3609471	  728.7	  585.1	 3330.0	...
3609472	  729.6	  585.5	 3336.0	...
3609473	  730.6	  586.1	 3342.0	...
3609474	  731.2	  586.4	 3342.0	...
3609475	  732.2	  586.8	 3339.0	...
EFIX R   3609126	3609475	350	  729.3	  585.7	   3295
SSACC R  3609476
3609476	  733.2	  587.1	 3336.0	...
3609477	  735.1	  587.4	 3335.0	...
3609478	  736.8	  587.6	 3335.0	...
3609479	  740.2	  587.6	 3336.0	...
3609480	  742.8	  587.5	 3337.0	...
3609481	  745.2	  587.3	 3338.0	...
3609482	  747.2	  586.3	 3339.0	...
3609483	  749.4	  585.1	 3339.0	...
ESACC R  3609476	3609483	8	  733.2	  587.1	  749.4	  585.1	   0.35	     45
SFIX R   3609484
3609484	  750.9	  584.0	 3339.0	...
3609485	  751.3	  583.9	 3338.0	...
3609486	  751.4	  583.9	 3338.0	...
3609487	  751.4	  583.8	 3338.0	...
3609488	  750.9	  583.2	 3335.0	...
3609489	  750.2	  582.7	 3332.0	...
3609490	  749.6	  582.1	 3331.0	...
3609491	  749.0	  582.2	 3333.0	...
3609492	  748.2	  582.2	 3335.0	...
3609493	  747.2	  582.2	 3334.0	...
3609494	  746.7	  582.2	 3333.0	...
3609495	  746.5	  582.3	 3333.0	...
3609496	  746.3	  582.2	 3334.0	...
3609497	  745.9	  582.1	 3335.0	...
3609498	  745.5	  581.9	 3335.0	...
3609499	  744.9	  582.0	 3336.0	...
3609500	  744.5	  582.1	 3337.0	...
3609501	  744.2	  582.1	 3338.0	...
3609502	  744.1	  582.1	 3338.0	...
3609503	  744.2	  582.6	 3336.0	...
3609504	  744.3	  583.2	 3335.0	...
3609505	  744.4	  583.8	 3333.0	...
3609506	  744.5	  583.7	 3333.0	...
3609507	  744.7	  583.4	 3333.0	...
3609508	  744.9	  583.2	 3332.0	...
3609509	  744.8	  583.3	 3331.0	...
3609510	  744.7	  583.5	 3328.0	...
3609511	  744.6	  583.7	 3324.0	...
3609512	  744.5	  583.7	 3322.0	...
3609513	  744.3	  583.7	 3324.0	...
3609514	  744.3	  583.6	 3326.0	...
3609515	  744.5	  583.7	 3327.0	...
3609516	  744.8	  583.8	 3327.0	...
3609517	  744.9	  584.1	 3327.0	...
3609518	  745.1	  584.3	 3328.0	...
3609519	  745.3	  584.4	 3328.0	...
3609520	  745.6	  584.4	 3324.0	...
3609521	  745.7	  584.4	 3319.0	...
3609522	  745.8	  584.4	 3317.0	...
3609523	  745.8	  584.2	 3321.0	...
3609524	  745.8	  584.1	 3325.0	...
3609525	  745.7	  584.0	 3327.0	...
3609526	  745.6	  584.0	 3328.0	...
3609527	  745.6	  584.0	 3327.0	...
3609528	  746.0	  583.9	 3328.0	...
3609529	  746.4	  583.7	 3329.0	...
3609530	  746.6	  583.6	 3329.0	...
3609531	  746.7	  583.6	 3328.0	...
3609532	  746.8	  583.8	 3327.0	...
3609533	  746.8	  583.9	 3327.0	...
3609534	  746.7	  584.0	 3327.0	...
3609535	  746.6	  584.0	 3326.0	...
3609536	  746.5	  583.9	 3325.0	...
3609537	  746.5	  583.6	 3324.0	...
3609538	  746.5	  583.4	 3325.0	...
3609539	  746.5	  583.2	 3326.0	...
3609540	  746.5	  583.2	 3328.0	...
3609541	  746.4	  583.2	 3327.0	...
3609542	  746.3	  583.7	 3326.0	...
3609543	  746.3	  584.2	 3326.0	...
3609544	  746.3	  584.8	 3328.0	...
3609545	  746.5	  584.9	 3329.0	...
3609546	  746.7	  584.6	 3330.0	...
3609547	  747.0	  584.2	 3330.0	...
3609548	  747.2	  583.8	 3329.0	...
3609549	  747.3	  584.0	 3328.0	...
3609550	  747.1	  584.3	 3328.0	...
3609551	  746.9	  584.4	 3328.0	...
3609552	  746.9	  584.1	 3329.0	...
3609553	  747.1	  583.9	 3329.0	...
3609554	  747.3	  583.7	 3330.0	...
3609555	  746.8	  583.7	 3330.0	...
3609556	  746.4	  583.7	 3329.0	...
3609557	  746.0	  583.8	 3328.0	...
3609558	  746.0	  583.9	 3327.0	...
3609559	  746.4	  583.9	 3326.0	...
3609560	  746.7	  583.8	 3325.0	...
3609561	  746.9	  583.8	 3325.0	...
3609562	  746.9	  583.9	 3324.0	...
3609563	  746.8	  583.9	 3324.0	...
3609564	  746.9	  584.2	 3323.0	...
3609565	  747.0	  584.3	 3323.0	...
3609566	  747.0	  584.4	 3323.0	...
3609567	  746.9	  584.2	 3323.0	...
3609568	  746.8	  584.3	 3322.0	...
3609569	  746.8	  584.1	 3322.0	...
3609570	  747.0	  584.0	 3322.0	...
3609571	  747.1	  584.2	 3322.0	...
3609572	  747.3	  584.5	 3323.0	...
3609573	  747.6	  584.8	 3323.0	...
3609574	  747.7	  584.7	 3324.0	...
3609575	  747.6	  584.6	 3327.0	...
3609576	  747.4	  584.4	 3330.0	...
3609577	  747.3	  584.3	 3331.0	...
3609578	  747.2	  584.1	 3329.0	...
3609579	  747.3	  583.9	 3325.0	...
3609580	  747.9	  584.1	 3321.0	...
3609581	  748.6	  584.5	 3322.0	...
3609582	  748.9	  584.9	 3325.0	...
3609583	  748.8	  585.0	 3327.0	...
3609584	  748.8	  584.9	 3327.0	...
3609585	  748.8	  584.7	 3326.0	...
3609586	  748.8	  584.8	 3326.0	...
3609587	  748.7	  585.1	 3327.0	...
3609588	  748.8	  584.9	 3328.0	...
3609589	  748.7	  584.6	 3328.0	...
3609590	  748.8	  584.2	 3328.0	...
3609591	  748.6	  584.3	 3327.0	...
3609592	  748.5	  584.4	 3326.0	...
3609593	  748.7	  584.7	 3325.0	...
3609594	  749.0	  584.9	 3324.0	...
3609595	  749.3	  585.0	 3322.0	...
3609596	  749.3	  585.0	 3320.0	...
3609597	  748.9	  584.6	 3320.0	...
3609598	  748.4	  583.9	 3323.0	...
3609599	  748.1	  583.2	 3324.0	...
3609600	  748.3	  583.0	 3324.0	...
3609601	  748.5	  583.2	 3324.0	...
3609602	  748.6	  583.4	 3324.0	...
3609603	  748.8	  583.5	 3321.0	...
3609604	  748.8	  583.4	 3319.0	...
3609605	  748.8	  583.3	 3317.0	...
3609606	  748.7	  583.2	 3317.0	...
3609607	  748.7	  583.2	 3317.0	...
3609608	  748.8	  583.3	 3318.0	...
3609609	  748.9	  583.5	 3318.0	...
3609610	  749.1	  583.6	 3320.0	...
3609611	  749.1	  583.6	 3321.0	...
3609612	  749.0	  583.1	 3321.0	...
3609613	  748.9	  582.7	 3315.0	...
3609614	  749.0	  582.2	 3309.0	...
3609615	  749.1	  582.3	 3307.0	...
3609616	  749.3	  582.7	 3310.0	...
3609617	  749.4	  583.0	 3313.0	...
3609618	  749.5	  583.2	 3312.0	...
3609619	  749.4	  583.2	 3312.0	...
3609620	  749.4	  583.2	 3312.0	...
3609621	  749.8	  583.1	 3312.0	...
3609622	  750.2	  583.0	 3314.0	...
3609623	  750.6	  583.1	 3317.0	...
3609624	  750.7	  583.2	 3317.0	...
3609625	  750.7	  583.2	 3314.0	...
3609626	  750.6	  583.2	 3311.0	...
3609627	  750.5	  583.3	 3312.0	...
3609628	  750.5	  583.4	 3312.0	...
3609629	  750.4	  583.5	 3311.0	...
3609630	  750.5	  583.7	 3311.0	...
3609631	  750.6	  583.8	 3311.0	...
3609632	  750.8	  584.0	 3311.0	...
3609633	  750.9	  583.9	 3312.0	...
3609634	  751.1	  583.7	 3313.0	...
3609635	  750.9	  583.5	 3312.0	...
3609636	  750.6	  583.2	 3310.0	...
3609637	  750.3	  582.9	 3307.0	...
3609638	  750.5	  582.9	 3307.0	...
3609639	  750.6	  582.9	 3309.0	...
3609640	  750.8	  583.4	 3311.0	...
3609641	  750.9	  583.9	 3317.0	...
3609642	  750.8	  584.4	 3320.0	...
3609643	  750.6	  584.3	 3323.0	...
3609644	  750.5	  584.1	 3323.0	...
3609645	  750.7	  583.8	 3322.0	...
3609646	  750.9	  583.7	 3322.0	...
3609647	  751.0	  583.7	 3322.0	...
3609648	  751.2	  583.7	 3322.0	...
3609649	  751.4	  583.8	 3323.0	...
3609650	  751.5	  583.8	 3323.0	...
3609651	  751.4	  584.0	 3322.0	...
3609652	  751.4	  584.2	 3321.0	...
3609653	  751.3	  584.3	 3320.0	...
3609654	  751.3	  584.2	 3318.0	...
3609655	  751.3	  584.1	 3315.0	...
3609656	  751.3	  584.0	 3314.0	...
3609657	  751.2	  584.1	 3314.0	...
3609658	  750.9	  584.3	 3316.0	...
3609659	  750.6	  584.5	 3317.0	...
3609660	  750.4	  584.4	 3318.0	...
3609661	  750.3	  584.0	 3319.0	...
3609662	  750.3	  583.6	 3319.0	...
3609663	  750.5	  583.8	 3319.0	...
3609664	  750.8	  584.1	 3318.0	...
3609665	  751.1	  584.4	 3317.0	...
3609666	  751.3	  584.4	 3317.0	...
3609667	  751.1	  584.0	 3317.0	...
3609668	  750.5	  583.4	 3317.0	...
EFIX R   3609484	3609668	185	  748.2	  583.7	   3323
SSACC R  3609669
3609669	  749.2	  583.0	 3316.0	...
3609670	  747.9	  582.3	 3318.0	...
3609671	  745.7	  581.8	 3321.0	...
3609672	  743.3	  580.5	 3324.0	...
3609673	  740.0	  579.4	 3324.0	...
3609674	  736.9	  578.4	 3323.0	...
3609675	  733.3	  578.2	 3326.0	...
3609676	  730.1	  577.6	 3330.0	...
3609677	  727.5	  576.7	 3333.0	...
3609678	  725.3	  575.2	 3332.0	...
3609679	  722.8	  574.5	 3329.0	...
3609680	  721.0	  573.9	 3327.0	...
3609681	  719.9	  573.6	 3325.0	...
ESACC R  3609669	3609681	13	  749.2	  583.0	  719.9	  573.6	   0.66	     62
SFIX R   3609682
3609682	  719.7	  573.2	 3324.0	...
3609683	  719.6	  573.1	 3322.0	...
3609684	  720.0	  573.1	 3322.0	...
3609685	  721.2	  573.0	 3322.0	...
3609686	  722.5	  572.8	 3320.0	...
3609687	  724.1	  572.8	 3320.0	...
3609688	  725.7	  572.7	 3321.0	...
3609689	  727.4	  573.2	 3322.0	...
3609690	  729.3	  573.7	 3322.0	...
3609691	  730.4	  574.4	 3322.0	...
3609692	  731.6	  574.5	 3322.0	...
3609693	  732.0	  574.4	 3324.0	...
3609694	  732.8	  574.9	 3326.0	...
3609695	  733.3	  575.5	 3328.0	...
3609696	  733.8	  576.2	 3329.0	...
3609697	  733.6	  576.2	 3329.0	...
3609698	  733.4	  576.4	 3328.0	...
3609699	  733.2	  576.6	 3327.0	...
3609700	  732.9	  576.8	 3327.0	...
3609701	  732.7	  576.8	 3326.0	...
3609702	  732.7	  576.8	 3326.0	...
3609703	  732.6	  576.8	 3326.0	...
3609704	  732.6	  576.8	 3327.0	...
3609705	  732.5	  576.9	 3329.0	...
3609706	  732.5	  577.1	 3332.0	...
3609707	  732.4	  577.4	 3334.0	...
3609708	  732.4	  577.4	 3335.0	...
3609709	  732.3	  576.9	 3334.0	...
3609710	  731.6	  576.3	 3332.0	...
3609711	  731.0	  575.7	 3330.0	...
3609712	  730.4	  575.6	 3329.0	...
3609713	  730.5	  575.6	 3328.0	...
3609714	  730.7	  575.4	 3329.0	...
3609715	  731.0	  575.2	 3331.0	...
3609716	  731.1	  575.3	 3333.0	...
3609717	  730.7	  575.6	 3334.0	...
3609718	  730.2	  576.0	 3334.0	...
3609719	  730.0	  576.0	 3334.0	...
3609720	  730.0	  576.0	 3334.0	...
3609721	  730.0	  576.0	 3336.0	...
3609722	  730.1	  576.1	 3337.0	...
3609723	  730.0	  576.2	 3338.0	...
3609724	  730.0	  576.3	 3338.0	...
3609725	  730.0	  575.9	 3339.0	...
3609726	  730.0	  575.6	 3337.0	...
3609727	  730.1	  575.4	 3335.0	...
3609728	  730.2	  575.6	 3335.0	...
3609729	  730.2	  575.8	 3336.0	...
3609730	  730.0	  575.9	 3336.0	...
3609731	  730.1	  575.7	 3335.0	...
3609732	  730.3	  575.2	 3334.0	...
3609733	  730.5	  574.8	 3334.0	...
3609734	  730.5	  574.9	 3334.0	...
3609735	  730.5	  575.3	 3333.0	...
3609736	  730.5	  575.4	 3334.0	...
3609737	  730.4	  575.2	 3334.0	...
3609738	  730.6	  574.9	 3334.0	...
3609739	  730.8	  574.9	 3333.0	...
3609740	  731.2	  575.2	 3333.0	...
3609741	  731.3	  575.6	 3333.0	...
3609742	  731.4	  575.9	 3334.0	...
3609743	  731.5	  575.6	 3334.0	...
3609744	  731.6	  575.2	 3337.0	...
3609745	  731.6	  575.0	 3339.0	...
3609746	  731.5	  575.2	 3340.0	...
3609747	  731.3	  575.7	 3339.0	...
3609748	  731.0	  576.1	 3338.0	...
3609749	  730.9	  576.4	 3338.0	...
3609750	  731.1	  576.3	 3338.0	...
3609751	  731.3	  575.7	 3338.0	...
3609752	  731.3	  575.1	 3338.0	...
3609753	  731.2	  574.7	 3338.0	...
3609754	  731.1	  574.9	 3338.0	...
3609755	  731.2	  575.5	 3338.0	...
3609756	  731.3	  576.0	 3337.0	...
3609757	  731.4	  576.4	 3339.0	...
3609758	  731.4	  576.2	 3341.0	...
3609759	  731.4	  576.1	 3343.0	...
3609760	  731.4	  576.1	 3344.0	...
3609761	  731.3	  576.1	 3343.0	...
3609762	  731.5	  576.2	 3342.0	...
3609763	  731.7	  576.1	 3341.0	...
3609764	  731.8	  576.1	 3340.0	...
3609765	  731.7	  576.0	 3340.0	...
3609766	  731.7	  575.9	 3342.0	...
3609767	  731.8	  575.8	 3343.0	...
3609768	  731.9	  575.7	 3344.0	...
3609769	  732.1	  575.7	 3344.0	...
3609770	  732.2	  575.7	 3344.0	...
3609771	  732.3	  575.7	 3344.0	...
3609772	  732.3	  575.6	 3342.0	...
3609773	  732.3	  575.6	 3339.0	...
3609774	  732.4	  575.9	 3336.0	...
3609775	  732.5	  576.2	 3334.0	...
3609776	  732.5	  576.5	 3337.0	...
3609777	  732.5	  576.4	 3340.0	...
3609778	  732.6	  576.3	 3343.0	...
3609779	  732.7	  576.2	 3343.0	...
3609780	  732.6	  576.2	 3343.0	...
3609781	  732.6	  576.1	 3343.0	...
3609782	  732.6	  575.9	 3343.0	...
3609783	  732.8	  576.0	 3343.0	...
3609784	  732.9	  576.3	 3345.0	...
3609785	  732.9	  576.6	 3347.0	...
3609786	  732.7	  576.6	 3349.0	...
3609787	  732.5	  576.3	 3349.0	...
3609788	  732.4	  576.0	 3350.0	...
3609789	  732.6	  575.5	 3350.0	...
3609790	  732.7	  575.4	 3350.0	...
3609791	  732.5	  575.8	 3349.0	...
3609792	  732.4	  576.4	 3348.0	...
3609793	  732.3	  577.0	 3348.0	...
3609794	  732.5	  576.9	 3348.0	...
3609795	  732.9	  576.8	 3348.0	...
3609796	  733.3	  576.7	 3347.0	...
3609797	  733.5	  576.7	 3346.0	...
3609798	  733.3	  576.7	 3347.0	...
3609799	  733.1	  576.8	 3349.0	...
3609800	  733.0	  576.8	 3351.0	...
3609801	  733.0	  576.8	 3352.0	...
3609802	  733.0	  576.8	 3351.0	...
3609803	  733.1	  576.9	 3351.0	...
3609804	  732.9	  577.2	 3350.0	...
3609805	  732.7	  577.4	 3351.0	...
3609806	  732.4	  577.6	 3352.0	...
3609807	  732.4	  577.7	 3353.0	...
3609808	  732.6	  577.7	 3354.0	...
3609809	  732.8	  577.8	 3354.0	...
3609810	  732.9	  577.5	 3354.0	...
3609811	  732.8	  577.0	 3354.0	...
3609812	  732.8	  576.5	 3355.0	...
3609813	  732.9	  576.3	 3356.0	...
3609814	  733.1	  576.4	 3357.0	...
3609815	  733.2	  576.5	 3358.0	...
3609816	  733.2	  576.6	 3358.0	...
3609817	  733.1	  576.7	 3354.0	...
3609818	  733.0	  576.7	 3350.0	...
3609819	  733.3	  576.8	 3347.0	...
3609820	  733.6	  576.9	 3348.0	...
3609821	  733.8	  577.0	 3348.0	...
3609822	  733.8	  577.2	 3349.0	...
3609823	  733.8	  577.3	 3349.0	...
3609824	  733.4	  577.4	 3349.0	...
3609825	  732.9	  577.0	 3349.0	...
3609826	  732.4	  576.8	 3350.0	...
3609827	  732.4	  576.7	 3351.0	...
3609828	  732.3	  576.7	 3352.0	...
3609829	  732.3	  576.9	 3353.0	...
3609830	  732.4	  577.1	 3355.0	...
3609831	  732.5	  577.5	 3357.0	...
3609832	  732.5	  577.8	 3357.0	...
3609833	  732.6	  577.9	 3356.0	...
3609834	  733.0	  577.9	 3355.0	...
3609835	  733.4	  577.9	 3357.0	...
3609836	  733.8	  577.7	 3358.0	...
3609837	  733.9	  577.6	 3358.0	...
3609838	  734.0	  577.4	 3360.0	...
3609839	  734.0	  577.2	 3361.0	...
3609840	  733.9	  576.9	 3362.0	...
3609841	  733.5	  576.9	 3362.0	...
3609842	  733.0	  577.2	 3362.0	...
3609843	  732.8	  577.4	 3362.0	...
3609844	  732.9	  577.7	 3361.0	...
3609845	  733.0	  578.3	 3360.0	...
3609846	  733.0	  578.9	 3358.0	...
3609847	  733.0	  579.0	 3359.0	...
3609848	  733.0	  578.9	 3360.0	...
MSG	3609849 0000 _ Experiment Start
3609849	  733.0	  578.8	 3362.0	...
3609850	  733.1	  578.3	 3366.0	...
3609851	  733.3	  577.8	 3368.0	...
3609852	  733.5	  577.4	 3369.0	...
3609853	  733.6	  577.3	 3368.0	...
3609854	  733.6	  577.2	 3367.0	...
3609855	  733.7	  577.5	 3367.0	...
3609856	  733.8	  578.0	 3368.0	...
3609857	  733.8	  578.5	 3369.0	...
3609858	  734.1	  578.5	 3370.0	...
3609859	  734.3	  578.5	 3371.0	...
3609860	  734.7	  578.4	 3371.0	...
3609861	  734.8	  578.5	 3370.0	...
3609862	  734.8	  578.5	 3369.0	...
3609863	  734.9	  578.7	 3368.0	...
3609864	  734.9	  578.9	 3368.0	...
3609865	  734.8	  579.0	 3369.0	...
3609866	  734.4	  579.1	 3369.0	...
3609867	  734.0	  579.2	 3371.0	...
3609868	  733.7	  579.1	 3373.0	...
3609869	  733.7	  579.0	 3375.0	...
3609870	  733.7	  578.7	 3375.0	...
3609871	  733.7	  578.6	 3374.0	...
3609872	  733.7	  578.5	 3373.0	...
3609873	  733.7	  578.5	 3376.0	...
3609874	  733.8	  578.5	 3379.0	...
3609875	  734.0	  578.5	 3380.0	...
3609876	  734.2	  578.6	 3377.0	...
3609877	  734.3	  578.4	 3374.0	...
3609878	  734.5	  578.1	 3376.0	...
3609879	  734.8	  577.7	 3377.0	...
3609880	  735.1	  577.6	 3379.0	...
3609881	  735.2	  577.5	 3379.0	...
3609882	  735.2	  577.5	 3379.0	...
3609883	  734.9	  577.8	 3379.0	...
3609884	  734.5	  578.1	 3379.0	...
3609885	  734.1	  578.4	 3379.0	...
3609886	  734.1	  578.2	 3380.0	...
3609887	  734.2	  578.2	 3381.0	...
3609888	  734.3	  578.3	 3381.0	...
3609889	  734.5	  578.4	 3380.0	...
3609890	  734.6	  578.4	 3378.0	...
3609891	  734.6	  578.2	 3377.0	...
3609892	  734.9	  578.0	 3378.0	...
3609893	  735.2	  577.9	 3380.0	...
3609894	  735.3	  578.0	 3381.0	...
3609895	  735.3	  578.4	 3382.0	...
3609896	  734.6	  578.9	 3382.0	...
3609897	  734.0	  579.4	 3383.0	...
3609898	  733.4	  579.4	 3384.0	...
3609899	  733.4	  579.4	 3387.0	...
3609900	  733.5	  579.3	 3389.0	...
3609901	  733.6	  579.4	 3390.0	...
3609902	  734.1	  579.4	 3388.0	...
3609903	  734.6	  579.5	 3387.0	...
3609904	  735.2	  579.4	 3386.0	...
3609905	  735.1	  579.4	 3385.0	...
3609906	  735.1	  579.5	 3387.0	...
3609907	  734.9	  579.5	 3389.0	...
3609908	  734.4	  579.6	 3389.0	...
3609909	  733.9	  579.5	 3387.0	...
3609910	  734.0	  579.3	 3385.0	...
3609911	  734.2	  579.1	 3384.0	...
3609912	  734.7	  579.0	 3383.0	...
3609913	  734.9	  578.9	 3383.0	...
3609914	  735.1	  578.7	 3383.0	...
3609915	  735.0	  578.6	 3385.0	...
3609916	  734.4	  578.6	 3386.0	...
3609917	  733.9	  578.6	 3386.0	...
3609918	  733.9	  578.8	 3390.0	...
3609919	  734.5	  579.1	 3394.0	...
3609920	  734.8	  578.8	 3397.0	...
3609921	  734.6	  578.3	 3396.0	...
3609922	  734.7	  577.6	 3394.0	...
3609923	  735.0	  577.5	 3393.0	...
3609924	  735.3	  577.6	 3393.0	...
3609925	  735.3	  578.0	 3392.0	...
3609926	  735.1	  578.6	 3391.0	...
3609927	  735.0	  578.8	 3391.0	...
3609928	  734.9	  578.8	 3390.0	...
3609929	  734.7	  578.8	 3390.0	...
3609930	  734.4	  579.1	 3390.0	...
3609931	  734.4	  579.4	 3389.0	...
3609932	  734.7	  579.8	 3387.0	...
3609933	  734.8	  579.9	 3387.0	...
3609934	  734.6	  580.0	 3388.0	...
3609935	  734.4	  579.9	 3391.0	...
3609936	  734.5	  579.9	 3392.0	...
3609937	  734.8	  579.7	 3393.0	...
3609938	  735.1	  579.7	 3392.0	...
3609939	  735.2	  579.7	 3391.0	...
3609940	  735.4	  579.8	 3392.0	...
3609941	  735.5	  579.8	 3392.0	...
3609942	  735.6	  580.4	 3393.0	...
3609943	  735.6	  580.9	 3395.0	...
3609944	  735.4	  581.1	 3397.0	...
3609945	  735.4	  580.6	 3398.0	...
3609946	  735.4	  580.1	 3397.0	...
3609947	  735.5	  579.8	 3394.0	...
3609948	  735.4	  579.6	 3394.0	...
3609949	  735.3	  579.5	 3395.0	...
3609950	  735.1	  579.4	 3396.0	...
3609951	  735.2	  579.5	 3397.0	...
3609952	  735.2	  579.6	 3399.0	...
3609953	  735.2	  579.7	 3402.0	...
3609954	  735.2	  579.9	 3404.0	...
3609955	  735.2	  580.3	 3404.0	...
3609956	  735.1	  580.8	 3404.0	...
3609957	  735.0	  581.1	 3402.0	...
3609958	  734.9	  581.1	 3400.0	...
3609959	  735.1	  581.1	 3400.0	...
3609960	  735.2	  580.5	 3402.0	...
3609961	  735.4	  580.1	 3404.0	...
3609962	  735.5	  579.6	 3405.0	...
3609963	  735.6	  579.6	 3406.0	...
3609964	  735.7	  579.6	 3406.0	...
3609965	  735.7	  579.3	 3406.0	...
3609966	  735.6	  579.0	 3406.0	...
3609967	  735.4	  579.5	 3406.0	...
3609968	  735.0	  580.3	 3407.0	...
3609969	  734.9	  581.1	 3406.0	...
3609970	  734.8	  581.0	 3404.0	...
3609971	  735.0	  580.9	 3407.0	...
3609972	  735.2	  580.8	 3411.0	...
3609973	  735.4	  580.4	 3415.0	...
3609974	  735.6	  580.0	 3416.0	...
3609975	  735.8	  579.7	 3416.0	...
3609976	  736.0	  579.8	 3416.0	...
3609977	  736.0	  580.0	 3415.0	...
3609978	  736.0	  580.0	 3414.0	...
3609979	  736.0	  579.8	 3414.0	...
3609980	  735.7	  579.7	 3413.0	...
3609981	  735.4	  579.6	 3411.0	...
3609982	  735.0	  579.6	 3408.0	...
3609983	  735.0	  579.6	 3407.0	...
3609984	  734.9	  579.6	 3407.0	...
3609985	  734.9	  579.7	 3408.0	...
3609986	  735.0	  579.6	 3411.0	...
3609987	  735.0	  579.7	 3411.0	...
3609988	  735.0	  580.0	 3411.0	...
3609989	  734.9	  580.2	 3411.0	...
3609990	  735.4	  579.9	 3411.0	...
3609991	  735.8	  579.6	 3412.0	...
3609992	  736.1	  579.9	 3412.0	...
3609993	  735.8	  580.6	 3411.0	...
3609994	  735.7	  581.2	 3411.0	...
3609995	  735.8	  581.0	 3410.0	...
3609996	  735.9	  580.9	 3409.0	...
3609997	  735.9	  580.9	 3409.0	...
3609998	  736.0	  580.9	 3409.0	...
3609999	  736.4	  580.9	 3410.0	...
3610000	  736.8	  580.9	 3410.0	...
3610001	  736.9	  580.9	 3407.0	...
3610002	  736.8	  581.0	 3404.0	...
3610003	  736.3	  581.1	 3404.0	...
3610004	  736.0	  581.1	 3405.0	...
3610005	  735.7	  581.1	 3405.0	...
3610006	  735.8	  581.1	 3405.0	...
3610007	  735.9	  581.0	 3406.0	...
3610008	  735.9	  580.7	 3406.0	...
3610009	  735.9	  580.5	 3406.0	...
3610010	  735.8	  580.3	 3406.0	...
3610011	  735.9	  580.3	 3406.0	...
3610012	  735.9	  580.2	 3409.0	...
3610013	  736.1	  580.3	 3412.0	...
3610014	  736.2	  580.5	 3414.0	...
3610015	  736.2	  580.8	 3414.0	...
3610016	  736.0	  580.9	 3412.0	...
3610017	  735.8	  580.9	 3410.0	...
3610018	  735.7	  580.9	 3408.0	...
3610019	  735.7	  580.7	 3407.0	...
3610020	  735.8	  580.5	 3407.0	...
3610021	  736.0	  580.7	 3407.0	...
3610022	  736.3	  581.0	 3409.0	...
3610023	  736.6	  581.3	 3411.0	...
3610024	  736.6	  581.3	 3414.0	...
3610025	  736.5	  581.5	 3413.0	...
3610026	  736.5	  581.8	 3412.0	...
3610027	  736.6	  582.0	 3410.0	...
3610028	  736.7	  582.0	 3409.0	...
3610029	  736.5	  582.0	 3410.0	...
3610030	  736.3	  582.0	 3411.0	...
3610031	  736.0	  581.8	 3414.0	...
3610032	  735.9	  581.5	 3414.0	...
3610033	  735.9	  581.2	 3415.0	...
3610034	  736.1	  581.3	 3414.0	...
3610035	  736.3	  581.6	 3414.0	...
3610036	  736.5	  581.8	 3414.0	...
3610037	  736.6	  581.8	 3415.0	...
3610038	  736.5	  581.8	 3415.0	...
3610039	  736.4	  581.7	 3415.0	...
3610040	  736.4	  581.7	 3415.0	...
3610041	  736.3	  581.5	 3415.0	...
3610042	  736.5	  581.4	 3415.0	...
3610043	  736.7	  581.2	 3412.0	...
3610044	  737.0	  580.9	 3408.0	...
3610045	  737.0	  580.8	 3405.0	...
3610046	  737.0	  581.0	 3407.0	...
3610047	  737.0	  581.4	 3411.0	...
3610048	  736.9	  581.6	 3411.0	...
3610049	  736.9	  581.5	 3408.0	...
3610050	  737.1	  581.2	 3404.0	...
3610051	  737.4	  581.1	 3404.0	...
3610052	  737.6	  581.3	 3405.0	...
3610053	  737.4	  581.7	 3405.0	...
3610054	  737.3	  582.1	 3404.0	...
3610055	  737.3	  582.1	 3402.0	...
3610056	  737.5	  582.1	 3402.0	...
3610057	  737.6	  582.4	 3403.0	...
3610058	  737.6	  582.6	 3405.0	...
3610059	  737.6	  582.8	 3406.0	...
3610060	  737.7	  582.7	 3407.0	...
3610061	  737.8	  582.6	 3407.0	...
MSG	3610062 0000 _ Number On
3610062	  737.8	  582.7	 3407.0	...
3610063	  737.7	  582.8	 3407.0	...
3610064	  737.5	  582.9	 3407.0	...
3610065	  737.4	  583.1	 3408.0	...
3610066	  737.4	  583.2	 3408.0	...
3610067	  737.3	  583.2	 3408.0	...
3610068	  737.3	  583.2	 3409.0	...
3610069	  737.2	  583.0	 3410.0	...
3610070	  737.3	  582.8	 3411.0	...
3610071	  737.5	  582.8	 3412.0	...
3610072	  737.8	  583.1	 3414.0	...
3610073	  738.0	  583.9	 3415.0	...
3610074	  738.1	  584.4	 3416.0	...
3610075	  738.1	  584.8	 3415.0	...
3610076	  738.2	  584.7	 3413.0	...
3610077	  738.3	  584.6	 3413.0	...
3610078	  738.4	  584.6	 3412.0	...
3610079	  738.3	  584.5	 3412.0	...
3610080	  738.1	  584.5	 3412.0	...
3610081	  738.0	  584.5	 3413.0	...
3610082	  737.9	  584.6	 3413.0	...
3610083	  737.9	  584.4	 3413.0	...
3610084	  738.0	  584.1	 3414.0	...
3610085	  738.2	  583.8	 3414.0	...
3610086	  738.3	  583.8	 3414.0	...
3610087	  738.4	  583.9	 3413.0	...
3610088	  738.5	  584.0	 3413.0	...
3610089	  738.3	  584.1	 3412.0	...
3610090	  738.1	  584.4	 3412.0	...
3610091	  737.9	  584.5	 3412.0	...
3610092	  737.9	  584.6	 3414.0	...
3610093	  737.9	  584.6	 3416.0	...
3610094	  737.9	  584.4	 3417.0	...
3610095	  737.9	  583.8	 3417.0	...
3610096	  737.8	  583.4	 3416.0	...
3610097	  737.8	  583.1	 3415.0	...
3610098	  737.8	  583.3	 3410.0	...
3610099	  738.0	  583.4	 3406.0	...
3610100	  738.1	  583.3	 3404.0	...
3610101	  738.1	  583.2	 3408.0	...
3610102	  738.0	  583.6	 3411.0	...
3610103	  738.1	  584.0	 3412.0	...
3610104	  738.2	  584.5	 3410.0	...
3610105	  738.3	  584.4	 3408.0	...
3610106	  738.4	  584.4	 3406.0	...
3610107	  738.6	  584.4	 3405.0	...
3610108	  738.8	  584.5	 3404.0	...
3610109	  738.9	  584.3	 3405.0	...
3610110	  738.9	  584.1	 3405.0	...
3610111	  738.8	  583.9	 3406.0	...
3610112	  738.7	  583.9	 3402.0	...
3610113	  738.6	  583.8	 3398.0	...
3610114	  738.4	  583.8	 3396.0	...
3610115	  738.2	  583.9	 3398.0	...
3610116	  738.1	  584.5	 3400.0	...
3610117	  738.1	  585.0	 3401.0	...
3610118	  738.3	  585.4	 3403.0	...
3610119	  738.2	  585.5	 3404.0	...
3610120	  738.3	  585.5	 3406.0	...
3610121	  738.3	  585.1	 3407.0	...
3610122	  738.6	  584.7	 3407.0	...
3610123	  738.9	  584.3	 3407.0	...
3610124	  739.1	  584.1	 3406.0	...
3610125	  739.0	  584.0	 3405.0	...
3610126	  739.0	  583.8	 3403.0	...
3610127	  739.0	  583.8	 3401.0	...
3610128	  739.1	  583.9	 3401.0	...
3610129	  739.2	  584.0	 3400.0	...
3610130	  739.4	  583.9	 3399.0	...
3610131	  739.5	  583.7	 3399.0	...
3610132	  739.6	  583.5	 3399.0	...
3610133	  739.6	  583.5	 3398.0	...
3610134	  739.3	  583.5	 3397.0	...
3610135	  738.9	  583.5	 3396.0	...
3610136	  738.6	  583.8	 3398.0	...
3610137	  738.8	  584.1	 3400.0	...
3610138	  739.0	  584.3	 3401.0	...
3610139	  739.3	  584.5	 3403.0	...
3610140	  739.5	  584.7	 3404.0	...
3610141	  739.9	  584.7	 3403.0	...
3610142	  740.1	  584.6	 3402.0	...
3610143	  740.4	  584.6	 3402.0	...
3610144	  740.3	  584.5	 3402.0	...
3610145	  740.1	  584.5	 3401.0	...
3610146	  740.0	  584.4	 3400.0	...
3610147	  739.9	  584.3	 3402.0	...
3610148	  739.8	  584.2	 3404.0	...
3610149	  739.7	  584.3	 3402.0	...
3610150	  739.7	  584.6	 3399.0	...
3610151	  739.9	  584.9	 3396.0	...
3610152	  740.1	  585.1	 3395.0	...
3610153	  740.3	  585.2	 3395.0	...
3610154	  740.4	  585.3	 3395.0	...
3610155	  740.5	  585.2	 3396.0	...
3610156	  740.7	  584.9	 3398.0	...
3610157	  740.9	  584.6	 3403.0	...
3610158	  741.1	  584.4	 3406.0	...
3610159	  741.0	  584.2	 3409.0	...
3610160	  740.9	  584.0	 3408.0	...
3610161	  740.8	  583.8	 3406.0	...
3610162	  740.8	  583.6	 3405.0	...
3610163	  740.8	  583.5	 3402.0	...
3610164	  741.0	  583.6	 3399.0	...
3610165	  741.1	  583.6	 3397.0	...
3610166	  741.2	  583.5	 3396.0	...
3610167	  741.1	  583.4	 3396.0	...
3610168	  741.1	  583.4	 3395.0	...
3610169	  741.0	  583.5	 3398.0	...
3610170	  741.0	  583.7	 3401.0	...
3610171	  740.9	  583.9	 3402.0	...
3610172	  740.9	  583.9	 3400.0	...
3610173	  740.8	  583.4	 3398.0	...
3610174	  740.9	  583.0	 3398.0	...
3610175	  741.1	  582.6	 3398.0	...
3610176	  741.3	  582.5	 3398.0	...
3610177	  741.0	  582.7	 3397.0	...
3610178	  740.7	  582.9	 3396.0	...
3610179	  740.3	  583.4	 3396.0	...
3610180	  740.6	  583.7	 3398.0	...
3610181	  740.8	  583.9	 3399.0	...
3610182	  741.2	  583.6	 3399.0	...
3610183	  741.3	  583.4	 3399.0	...
3610184	  741.5	  583.2	 3400.0	...
3610185	  741.7	  583.2	 3400.0	...
3610186	  741.8	  583.2	 3399.0	...
3610187	  742.0	  583.3	 3398.0	...
3610188	  742.1	  583.4	 3395.0	...
3610189	  742.1	  583.5	 3394.0	...
3610190	  742.1	  583.7	 3392.0	...
3610191	  742.0	  583.9	 3394.0	...
3610192	  741.7	  584.1	 3397.0	...
3610193	  741.5	  584.2	 3399.0	...
3610194	  741.3	  584.4	 3399.0	...
3610195	  741.3	  584.5	 3400.0	...
3610196	  741.3	  584.4	 3400.0	...
3610197	  741.2	  584.2	 3399.0	...
3610198	  741.1	  584.1	 3397.0	...
3610199	  740.9	  584.1	 3397.0	...
3610200	  740.9	  583.9	 3397.0	...
3610201	  741.2	  583.7	 3397.0	...
3610202	  741.5	  583.5	 3397.0	...
3610203	  741.8	  583.3	 3397.0	...
3610204	  741.7	  583.1	 3395.0	...
3610205	  741.8	  583.3	 3393.0	...
3610206	  741.8	  583.7	 3391.0	...
3610207	  741.8	  584.1	 3390.0	...
3610208	  741.7	  584.1	 3390.0	...
3610209	  741.6	  584.1	 3389.0	...
3610210	  741.6	  584.2	 3389.0	...
3610211	  741.5	  584.3	 3389.0	...
3610212	  741.3	  584.2	 3390.0	...
3610213	  741.2	  584.1	 3390.0	...
3610214	  741.2	  583.9	 3389.0	...
3610215	  741.2	  583.8	 3388.0	...
3610216	  741.1	  583.8	 3388.0	...
3610217	  741.1	  583.7	 3388.0	...
3610218	  741.1	  583.7	 3387.0	...
3610219	  741.2	  583.9	 3386.0	...
3610220	  741.3	  584.1	 3384.0	...
3610221	  741.3	  584.2	 3381.0	...
3610222	  741.3	  584.1	 3379.0	...
3610223	  741.3	  584.2	 3378.0	...
3610224	  741.4	  584.4	 3380.0	...
3610225	  741.6	  584.7	 3384.0	...
3610226	  741.7	  584.7	 3387.0	...
3610227	  741.6	  584.7	 3386.0	...
3610228	  741.7	  584.5	 3383.0	...
3610229	  741.7	  584.2	 3381.0	...
3610230	  741.8	  583.9	 3381.0	...
3610231	  741.7	  583.6	 3381.0	...
3610232	  741.6	  583.5	 3380.0	...
3610233	  741.5	  583.9	 3379.0	...
3610234	  741.5	  584.5	 3380.0	...
3610235	  741.6	  584.8	 3382.0	...
3610236	  741.8	  584.6	 3382.0	...
3610237	  741.8	  584.5	 3379.0	...
3610238	  741.7	  584.6	 3377.0	...
3610239	  741.6	  584.5	 3377.0	...
3610240	  741.6	  584.5	 3375.0	...
3610241	  741.6	  584.3	 3372.0	...
3610242	  741.6	  583.9	 3370.0	...
3610243	  741.7	  583.6	 3371.0	...
3610244	  741.7	  583.2	 3373.0	...
3610245	  742.2	  583.0	 3373.0	...
3610246	  742.6	  582.7	 3373.0	...
3610247	  742.5	  582.9	 3373.0	...
3610248	  742.0	  583.2	 3373.0	...
3610249	  741.4	  583.3	 3373.0	...
3610250	  741.4	  583.1	 3373.0	...
3610251	  741.4	  582.8	 3372.0	...
3610252	  741.3	  582.6	 3371.0	...
3610253	  741.3	  582.4	 3369.0	...
3610254	  741.3	  582.4	 3369.0	...
3610255	  741.4	  582.3	 3368.0	...
3610256	  741.5	  582.5	 3368.0	...
3610257	  741.2	  582.6	 3367.0	...
3610258	  741.0	  582.8	 3365.0	...
3610259	  741.1	  583.1	 3364.0	...
3610260	  741.4	  583.4	 3365.0	...
3610261	  741.8	  583.8	 3368.0	...
3610262	  741.9	  584.0	 3371.0	...
3610263	  742.0	  584.1	 3371.0	...
3610264	  742.0	  583.9	 3367.0	...
3610265	  742.1	  583.8	 3362.0	...
3610266	  741.9	  583.9	 3358.0	...
3610267	  741.5	  584.0	 3359.0	...
3610268	  741.2	  583.9	 3359.0	...
3610269	  741.0	  583.7	 3359.0	...
3610270	  741.1	  583.5	 3359.0	...
3610271	  741.1	  583.4	 3359.0	...
3610272	  741.1	  583.3	 3360.0	...
3610273	  741.0	  583.2	 3359.0	...
3610274	  741.0	  583.2	 3356.0	...
3610275	  741.0	  583.0	 3353.0	...
3610276	  741.1	  582.8	 3350.0	...
3610277	  741.1	  582.7	 3349.0	...
3610278	  741.1	  582.6	 3348.0	...
3610279	  741.0	  582.7	 3348.0	...
3610280	  741.2	  582.7	 3349.0	...
3610281	  741.4	  582.7	 3351.0	...
3610282	  741.4	  582.8	 3352.0	...
3610283	  741.4	  582.9	 3353.0	...
3610284	  741.4	  583.0	 3352.0	...
3610285	  741.2	  583.0	 3351.0	...
3610286	  741.1	  583.0	 3350.0	...
3610287	  741.1	  583.0	 3349.0	...
3610288	  740.8	  583.1	 3349.0	...
3610289	  740.5	  583.2	 3349.0	...
3610290	  740.3	  583.3	 3349.0	...
3610291	  740.4	  583.3	 3347.0	...
3610292	  740.5	  583.3	 3345.0	...
3610293	  740.7	  583.3	 3343.0	...
3610294	  740.9	  583.2	 3343.0	...
3610295	  741.1	  583.2	 3341.0	...
3610296	  741.2	  583.2	 3339.0	...
3610297	  741.1	  583.2	 3337.0	...
3610298	  741.1	  583.3	 3337.0	...
3610299	  741.2	  583.4	 3337.0	...
3610300	  741.0	  583.5	 3337.0	...
3610301	  740.9	  583.4	 3338.0	...
3610302	  740.8	  583.6	 3339.0	...
3610303	  740.9	  583.7	 3339.0	...
3610304	  740.9	  583.4	 3339.0	...
3610305	  740.8	  582.8	 3338.0	...
3610306	  740.8	  582.3	 3334.0	...
3610307	  740.5	  582.8	 3331.0	...
3610308	  740.2	  583.3	 3329.0	...
3610309	  740.4	  583.9	 3328.0	...
3610310	  740.8	  583.9	 3328.0	...
3610311	  740.9	  584.0	 3328.0	...
3610312	  740.5	  583.6	 3327.0	...
3610313	  740.0	  583.3	 3327.0	...
3610314	  740.0	  583.2	 3325.0	...
3610315	  740.0	  583.5	 3324.0	...
3610316	  740.1	  584.0	 3323.0	...
3610317	  740.1	  584.0	 3323.0	...
3610318	  740.3	  584.0	 3325.0	...
3610319	  740.4	  583.5	 3324.0	...
3610320	  740.6	  583.0	 3322.0	...
3610321	  740.6	  582.6	 3320.0	...
3610322	  740.7	  582.6	 3321.0	...
3610323	  740.8	  582.8	 3322.0	...
3610324	  740.8	  582.8	 3323.0	...
3610325	  740.7	  582.8	 3323.0	...
3610326	  740.5	  582.8	 3321.0	...
3610327	  740.3	  583.1	 3318.0	...
3610328	  740.3	  583.3	 3317.0	...
3610329	  740.0	  583.6	 3317.0	...
3610330	  739.7	  583.9	 3317.0	...
3610331	  739.3	  584.1	 3317.0	...
3610332	  739.2	  584.2	 3316.0	...
3610333	  739.5	  583.8	 3315.0	...
3610334	  739.8	  583.5	 3313.0	...
3610335	  740.0	  583.0	 3313.0	...
3610336	  739.8	  582.8	 3312.0	...
3610337	  739.6	  582.2	 3312.0	...
3610338	  739.6	  581.7	 3310.0	...
3610339	  739.7	  581.7	 3308.0	...
3610340	  740.0	  582.0	 3307.0	...
3610341	  740.1	  582.4	 3307.0	...
3610342	  740.3	  582.8	 3308.0	...
3610343	  740.3	  583.2	 3308.0	...
3610344	  740.3	  583.5	 3309.0	...
3610345	  740.3	  583.5	 3309.0	...
3610346	  740.3	  583.4	 3308.0	...
3610347	  740.5	  583.3	 3306.0	...
3610348	  740.4	  583.6	 3306.0	...
3610349	  740.3	  584.0	 3308.0	...
3610350	  740.2	  583.8	 3308.0	...
3610351	  740.2	  583.3	 3306.0	...
3610352	  740.3	  583.1	 3303.0	...
3610353	  740.8	  583.3	 3303.0	...
3610354	  741.2	  583.4	 3303.0	...
3610355	  741.7	  583.2	 3303.0	...
3610356	  741.8	  583.6	 3303.0	...
3610357	  741.6	  584.2	 3302.0	...
3610358	  741.3	  584.3	 3301.0	...
3610359	  740.9	  583.8	 3301.0	...
3610360	  740.7	  583.4	 3300.0	...
3610361	  740.6	  583.4	 3299.0	...
3610362	  740.7	  583.1	 3299.0	...
3610363	  740.8	  582.8	 3298.0	...
3610364	  740.9	  582.4	 3298.0	...
3610365	  740.8	  582.4	 3299.0	...
3610366	  740.8	  583.0	 3300.0	...
3610367	  740.9	  583.6	 3301.0	...
MSG	3610368 0000 _ Number Off
3610368	  740.9	  584.1	 3301.0	...
3610369	  740.8	  584.0	 3303.0	...
3610370	  740.8	  584.1	 3304.0	...
3610371	  740.8	  584.0	 3302.0	...
3610372	  740.9	  584.0	 3297.0	...
3610373	  740.7	  583.7	 3293.0	...
3610374	  740.6	  583.7	 3292.0	...
3610375	  740.8	  583.7	 3291.0	...
3610376	  741.1	  583.8	 3291.0	...
3610377	  741.3	  583.8	 3291.0	...
3610378	  741.2	  584.1	 3291.0	...
3610379	  741.2	  584.4	 3290.0	...
3610380	  741.2	  584.2	 3290.0	...
3610381	  741.0	  583.9	 3290.0	...
3610382	  740.8	  583.6	 3290.0	...
3610383	  740.7	  583.6	 3290.0	...
3610384	  740.9	  583.6	 3291.0	...
3610385	  741.0	  583.5	 3291.0	...
3610386	  740.9	  583.5	 3291.0	...
3610387	  740.8	  583.6	 3290.0	...
3610388	  740.8	  583.6	 3289.0	...
3610389	  740.8	  583.7	 3289.0	...
3610390	  740.9	  583.8	 3289.0	...
3610391	  741.0	  583.9	 3289.0	...
3610392	  741.0	  584.0	 3289.0	...
3610393	  741.0	  584.0	 3290.0	...
3610394	  741.0	  584.0	 3289.0	...
3610395	  740.8	  583.9	 3287.0	...
3610396	  740.5	  583.8	 3286.0	...
3610397	  740.3	  584.4	 3286.0	...
3610398	  740.1	  585.1	 3285.0	...
3610399	  739.9	  585.6	 3286.0	...
3610400	  739.7	  585.4	 3284.0	...
3610401	  739.6	  585.2	 3282.0	...
3610402	  739.9	  585.0	 3281.0	...
3610403	  740.3	  584.8	 3282.0	...
3610404	  740.8	  585.1	 3283.0	...
3610405	  741.0	  585.5	 3284.0	...
3610406	  741.2	  585.4	 3285.0	...
3610407	  741.2	  584.8	 3286.0	...
3610408	  741.0	  584.3	 3286.0	...
3610409	  740.9	  584.4	 3287.0	...
3610410	  740.8	  584.5	 3287.0	...
3610411	  740.7	  584.3	 3288.0	...
3610412	  740.7	  584.0	 3288.0	...
3610413	  740.7	  583.9	 3289.0	...
3610414	  740.7	  584.1	 3287.0	...
3610415	  740.6	  584.3	 3285.0	...
3610416	  740.6	  584.3	 3283.0	...
3610417	  740.6	  584.3	 3283.0	...
3610418	  740.6	  584.3	 3284.0	...
3610419	  740.5	  584.3	 3284.0	...
3610420	  740.3	  584.3	 3284.0	...
3610421	  740.1	  584.4	 3283.0	...
3610422	  740.3	  584.4	 3282.0	...
3610423	  740.6	  584.3	 3281.0	...
3610424	  741.0	  584.2	 3282.0	...
3610425	  741.1	  584.1	 3282.0	...
3610426	  741.2	  583.9	 3282.0	...
3610427	  741.0	  583.9	 3283.0	...
3610428	  740.9	  583.9	 3282.0	...
3610429	  740.9	  584.1	 3281.0	...
3610430	  741.0	  584.2	 3280.0	...
3610431	  741.1	  584.3	 3281.0	...
3610432	  741.1	  584.3	 3281.0	...
3610433	  741.2	  584.3	 3281.0	...
3610434	  741.4	  584.3	 3280.0	...
3610435	  741.6	  584.4	 3279.0	...
3610436	  741.8	  584.8	 3280.0	...
3610437	  741.9	  585.2	 3283.0	...
3610438	  741.9	  585.3	 3286.0	...
3610439	  741.9	  585.0	 3287.0	...
3610440	  741.8	  584.7	 3287.0	...
3610441	  741.7	  584.4	 3282.0	...
3610442	  741.7	  584.3	 3277.0	...
3610443	  741.7	  584.3	 3273.0	...
3610444	  741.8	  584.3	 3273.0	...
3610445	  741.7	  584.3	 3274.0	...
3610446	  741.5	  584.3	 3274.0	...
3610447	  741.2	  584.3	 3275.0	...
3610448	  741.0	  584.6	 3277.0	...
3610449	  741.1	  585.2	 3279.0	...
3610450	  741.5	  585.7	 3280.0	...
3610451	  741.8	  585.6	 3280.0	...
3610452	  741.8	  585.4	 3281.0	...
3610453	  741.7	  585.2	 3281.0	...
3610454	  741.8	  585.4	 3283.0	...
3610455	  741.7	  585.0	 3285.0	...
3610456	  741.6	  584.6	 3287.0	...
3610457	  741.5	  584.5	 3286.0	...
3610458	  741.4	  584.8	 3285.0	...
3610459	  741.4	  585.2	 3283.0	...
3610460	  741.4	  585.2	 3281.0	...
3610461	  741.4	  585.2	 3280.0	...
3610462	  741.3	  585.3	 3280.0	...
3610463	  741.3	  585.5	 3280.0	...
3610464	  741.4	  585.5	 3281.0	...
3610465	  741.7	  585.4	 3282.0	...
3610466	  741.9	  585.4	 3282.0	...
3610467	  742.1	  585.5	 3283.0	...
3610468	  742.3	  585.7	 3283.0	...
3610469	  742.1	  585.7	 3284.0	...
3610470	  741.9	  585.7	 3285.0	...
3610471	  741.7	  585.6	 3285.0	...
3610472	  741.8	  585.4	 3285.0	...
3610473	  742.0	  585.4	 3284.0	...
3610474	  741.7	  585.4	 3284.0	...
3610475	  741.3	  585.5	 3284.0	...
3610476	  741.0	  585.6	 3284.0	...
3610477	  741.1	  585.4	 3284.0	...
3610478	  741.4	  585.3	 3284.0	...
3610479	  741.8	  585.8	 3285.0	...
3610480	  742.1	  586.5	 3286.0	...
3610481	  742.2	  586.8	 3287.0	...
3610482	  742.3	  586.2	 3288.0	...
3610483	  742.3	  585.7	 3287.0	...
3610484	  742.0	  585.7	 3284.0	...
3610485	  741.8	  585.7	 3281.0	...
3610486	  741.9	  585.7	 3282.0	...
3610487	  742.4	  585.7	 3283.0	...
3610488	  742.7	  585.7	 3285.0	...
3610489	  742.5	  585.5	 3284.0	...
3610490	  742.4	  585.1	 3283.0	...
3610491	  742.4	  584.8	 3284.0	...
3610492	  742.1	  584.7	 3286.0	...
3610493	  741.8	  584.7	 3288.0	...
3610494	  741.8	  585.1	 3289.0	...
3610495	  742.2	  585.4	 3289.0	...
3610496	  742.6	  585.5	 3290.0	...
3610497	  742.7	  585.5	 3290.0	...
3610498	  742.8	  585.4	 3289.0	...
3610499	  742.7	  585.4	 3289.0	...
3610500	  742.4	  585.3	 3289.0	...
3610501	  742.4	  585.2	 3288.0	...
3610502	  742.7	  585.6	 3286.0	...
3610503	  742.8	  585.9	 3285.0	...
3610504	  742.8	  586.2	 3283.0	...
3610505	  742.8	  586.1	 3283.0	...
3610506	  742.6	  585.8	 3283.0	...
3610507	  742.3	  585.6	 3284.0	...
3610508	  742.0	  585.5	 3284.0	...
3610509	  741.9	  585.4	 3284.0	...
3610510	  742.2	  585.3	 3286.0	...
3610511	  742.5	  585.1	 3288.0	...
3610512	  742.9	  585.0	 3290.0	...
3610513	  742.7	  585.0	 3288.0	...
3610514	  742.6	  585.0	 3286.0	...
3610515	  742.4	  585.0	 3287.0	...
3610516	  742.4	  584.9	 3290.0	...
3610517	  742.4	  584.7	 3290.0	...
3610518	  742.5	  584.5	 3288.0	...
3610519	  742.5	  584.8	 3284.0	...
3610520	  742.5	  585.2	 3282.0	...
3610521	  742.5	  585.6	 3284.0	...
3610522	  742.9	  585.5	 3289.0	...
3610523	  743.3	  585.4	 3294.0	...
3610524	  743.8	  585.2	 3294.0	...
3610525	  743.8	  585.1	 3293.0	...
3610526	  743.8	  585.1	 3292.0	...
3610527	  743.6	  585.2	 3289.0	...
3610528	  743.3	  585.2	 3286.0	...
3610529	  743.0	  585.2	 3285.0	...
3610530	  742.8	  585.3	 3288.0	...
3610531	  742.7	  585.4	 3291.0	...
3610532	  742.6	  585.5	 3291.0	...
3610533	  742.5	  585.6	 3290.0	...
3610534	  742.6	  585.7	 3289.0	...
3610535	  742.7	  585.8	 3290.0	...
3610536	  742.6	  585.8	 3290.0	...
3610537	  742.5	  585.9	 3289.0	...
3610538	  742.7	  586.0	 3288.0	...
3610539	  743.0	  586.0	 3289.0	...
3610540	  743.2	  585.8	 3289.0	...
3610541	  743.1	  585.8	 3289.0	...
3610542	  743.0	  585.9	 3289.0	...
3610543	  743.0	  586.1	 3289.0	...
3610544	  743.0	  586.0	 3289.0	...
3610545	  743.0	  585.8	 3290.0	...
3610546	  743.1	  585.4	 3291.0	...
3610547	  743.1	  585.4	 3292.0	...
3610548	  743.2	  585.6	 3294.0	...
3610549	  743.1	  585.8	 3294.0	...
3610550	  743.1	  586.0	 3294.0	...
3610551	  743.1	  586.0	 3294.0	...
3610552	  743.1	  586.0	 3294.0	...
3610553	  743.1	  586.0	 3293.0	...
3610554	  743.3	  585.9	 3292.0	...
3610555	  743.5	  585.8	 3293.0	...
3610556	  743.7	  585.8	 3294.0	...
3610557	  743.7	  585.8	 3296.0	...
3610558	  743.3	  586.1	 3297.0	...
3610559	  742.9	  586.4	 3297.0	...
3610560	  742.7	  586.7	 3297.0	...
3610561	  743.0	  586.5	 3297.0	...
3610562	  743.1	  586.1	 3296.0	...
3610563	  743.0	  585.7	 3295.0	...
3610564	  742.9	  585.6	 3297.0	...
3610565	  742.9	  585.4	 3298.0	...
3610566	  743.1	  585.2	 3300.0	...
MSG	3610567 0000 _ Number On
3610567	  743.1	  585.2	 3298.0	...
3610568	  743.2	  585.5	 3295.0	...
3610569	  743.1	  585.8	 3291.0	...
3610570	  743.0	  586.1	 3289.0	...
3610571	  743.3	  585.9	 3289.0	...
3610572	  743.6	  585.7	 3290.0	...
3610573	  744.0	  585.5	 3294.0	...
3610574	  743.7	  585.7	 3298.0	...
3610575	  743.4	  585.8	 3303.0	...
3610576	  743.1	  585.9	 3303.0	...
3610577	  743.2	  585.9	 3302.0	...
3610578	  743.5	  585.8	 3300.0	...
3610579	  743.7	  585.8	 3299.0	...
3610580	  743.7	  585.8	 3299.0	...
3610581	  743.4	  585.8	 3299.0	...
3610582	  743.1	  585.8	 3300.0	...
3610583	  743.3	  585.8	 3301.0	...
3610584	  743.4	  585.7	 3303.0	...
3610585	  743.5	  585.2	 3304.0	...
3610586	  743.7	  584.8	 3302.0	...
3610587	  743.7	  584.3	 3299.0	...
3610588	  744.0	  584.1	 3298.0	...
3610589	  744.1	  584.1	 3298.0	...
3610590	  744.1	  584.4	 3299.0	...
3610591	  744.0	  585.0	 3300.0	...
3610592	  743.7	  585.4	 3301.0	...
3610593	  743.6	  585.6	 3303.0	...
3610594	  743.6	  585.5	 3303.0	...
3610595	  743.5	  585.4	 3305.0	...
3610596	  742.9	  585.4	 3306.0	...
3610597	  742.4	  585.5	 3306.0	...
3610598	  742.2	  585.5	 3305.0	...
3610599	  742.6	  585.7	 3303.0	...
3610600	  743.0	  586.1	 3303.0	...
3610601	  743.3	  586.5	 3302.0	...
3610602	  743.4	  586.0	 3303.0	...
3610603	  743.4	  585.3	 3304.0	...
3610604	  743.5	  584.8	 3302.0	...
3610605	  743.5	  584.9	 3298.0	...
3610606	  743.6	  585.0	 3295.0	...
3610607	  743.6	  584.9	 3296.0	...
3610608	  743.7	  585.0	 3298.0	...
3610609	  743.5	  585.2	 3300.0	...
3610610	  743.4	  585.2	 3302.0	...
3610611	  743.2	  585.2	 3304.0	...
3610612	  743.2	  585.1	 3303.0	...
3610613	  743.2	  585.1	 3301.0	...
3610614	  743.1	  585.4	 3300.0	...
3610615	  742.9	  585.7	 3301.0	...
3610616	  742.9	  586.0	 3301.0	...
3610617	  742.9	  586.0	 3301.0	...
3610618	  743.1	  586.0	 3301.0	...
3610619	  743.3	  586.0	 3301.0	...
3610620	  743.5	  585.9	 3301.0	...
3610621	  743.5	  585.8	 3301.0	...
3610622	  743.4	  585.6	 3301.0	...
3610623	  743.3	  585.6	 3303.0	...
3610624	  743.3	  585.7	 3307.0	...
3610625	  743.2	  585.8	 3311.0	...
3610626	  743.2	  585.7	 3312.0	...
3610627	  743.2	  585.6	 3313.0	...
3610628	  743.2	  585.7	 3314.0	...
3610629	  743.0	  585.8	 3314.0	...
3610630	  742.8	  585.8	 3314.0	...
3610631	  742.6	  585.6	 3314.0	...
3610632	  742.7	  585.4	 3315.0	...
3610633	  742.8	  585.4	 3314.0	...
3610634	  743.1	  585.5	 3313.0	...
3610635	  743.2	  585.8	 3312.0	...
3610636	  743.2	  585.8	 3312.0	...
3610637	  743.1	  585.9	 3312.0	...
3610638	  743.1	  585.8	 3312.0	...
3610639	  743.3	  585.7	 3312.0	...
3610640	  743.5	  585.6	 3312.0	...
3610641	  743.8	  585.5	 3313.0	...
3610642	  743.7	  585.4	 3313.0	...
3610643	  743.5	  585.3	 3314.0	...
3610644	  743.2	  585.5	 3315.0	...
3610645	  742.9	  586.2	 3316.0	...
3610646	  742.8	  586.7	 3316.0	...
3610647	  743.3	  586.8	 3315.0	...
3610648	  743.8	  586.5	 3313.0	...
3610649	  744.1	  586.0	 3311.0	...
3610650	  744.0	  585.7	 3311.0	...
3610651	  743.9	  585.4	 3311.0	...
3610652	  744.0	  585.3	 3311.0	...
3610653	  744.0	  585.1	 3310.0	...
3610654	  744.1	  585.2	 3310.0	...
3610655	  744.0	  585.4	 3312.0	...
3610656	  743.7	  585.7	 3314.0	...
3610657	  743.5	  585.9	 3316.0	...
3610658	  743.3	  586.1	 3316.0	...
3610659	  743.5	  586.3	 3315.0	...
3610660	  743.5	  586.3	 3317.0	...
3610661	  743.6	  586.3	 3320.0	...
3610662	  743.6	  586.3	 3321.0	...
3610663	  743.6	  586.2	 3319.0	...
3610664	  743.6	  586.1	 3318.0	...
3610665	  743.6	  586.0	 3319.0	...
3610666	  743.6	  586.0	 3320.0	...
3610667	  743.5	  585.9	 3320.0	...
3610668	  743.3	  585.9	 3320.0	...
3610669	  743.0	  586.0	 3323.0	...
3610670	  743.1	  586.1	 3326.0	...
3610671	  743.4	  586.1	 3326.0	...
3610672	  743.7	  586.3	 3324.0	...
3610673	  743.5	  586.6	 3323.0	...
3610674	  743.3	  587.0	 3325.0	...
3610675	  743.2	  586.7	 3325.0	...
3610676	  743.2	  586.3	 3323.0	...
3610677	  743.2	  586.1	 3324.0	...
3610678	  743.1	  586.2	 3326.0	...
3610679	  743.4	  586.3	 3328.0	...
3610680	  743.7	  586.3	 3329.0	...
3610681	  744.0	  586.2	 3330.0	...
3610682	  744.0	  586.2	 3329.0	...
3610683	  743.9	  586.2	 3329.0	...
3610684	  743.8	  586.3	 3329.0	...
3610685	  743.7	  586.3	 3329.0	...
3610686	  743.7	  586.2	 3329.0	...
3610687	  744.0	  586.1	 3329.0	...
3610688	  744.3	  586.1	 3328.0	...
3610689	  744.6	  586.4	 3328.0	...
3610690	  744.6	  586.8	 3328.0	...
3610691	  744.6	  586.8	 3330.0	...
3610692	  744.6	  586.6	 3333.0	...
3610693	  744.6	  586.4	 3335.0	...
3610694	  744.6	  586.3	 3334.0	...
3610695	  744.5	  586.1	 3334.0	...
3610696	  744.5	  585.9	 3334.0	...
3610697	  744.4	  585.9	 3332.0	...
3610698	  744.5	  586.0	 3328.0	...
3610699	  744.6	  586.0	 3327.0	...
3610700	  744.2	  586.0	 3329.0	...
3610701	  743.8	  586.2	 3331.0	...
3610702	  743.4	  586.4	 3331.0	...
3610703	  743.4	  586.5	 3333.0	...
3610704	  743.4	  586.5	 3335.0	...
3610705	  743.5	  586.4	 3338.0	...
3610706	  743.6	  586.4	 3336.0	...
3610707	  743.5	  586.3	 3334.0	...
3610708	  743.2	  586.3	 3332.0	...
3610709	  743.0	  586.3	 3331.0	...
3610710	  743.2	  586.3	 3330.0	...
3610711	  743.3	  586.3	 3330.0	...
3610712	  743.5	  586.2	 3331.0	...
3610713	  743.7	  586.2	 3331.0	...
3610714	  743.9	  586.2	 3331.0	...
3610715	  743.9	  586.2	 3330.0	...
3610716	  743.7	  586.2	 3330.0	...
3610717	  743.6	  586.2	 3331.0	...
3610718	  743.8	  586.0	 3333.0	...
3610719	  744.1	  585.8	 3333.0	...
3610720	  744.1	  585.6	 3336.0	...
3610721	  743.8	  585.3	 3339.0	...
3610722	  743.5	  585.0	 3342.0	...
3610723	  743.5	  585.1	 3341.0	...
3610724	  743.4	  585.3	 3340.0	...
3610725	  743.3	  586.0	 3342.0	...
3610726	  743.3	  586.5	 3343.0	...
3610727	  743.7	  586.7	 3342.0	...
3610728	  744.2	  586.4	 3341.0	...
3610729	  744.6	  586.1	 3339.0	...
3610730	  744.5	  586.1	 3339.0	...
3610731	  744.3	  586.2	 3337.0	...
3610732	  744.1	  586.6	 3335.0	...
3610733	  743.6	  587.0	 3334.0	...
3610734	  743.3	  587.5	 3337.0	...
3610735	  742.9	  587.6	 3337.0	...
3610736	  742.9	  587.7	 3337.0	...
3610737	  742.8	  587.5	 3337.0	...
3610738	  742.9	  587.2	 3339.0	...
3610739	  743.0	  587.0	 3340.0	...
3610740	  743.1	  586.9	 3341.0	...
3610741	  743.1	  586.9	 3344.0	...
3610742	  743.6	  586.8	 3348.0	...
3610743	  743.9	  586.4	 3352.0	...
3610744	  744.3	  586.0	 3354.0	...
3610745	  744.1	  585.9	 3354.0	...
3610746	  744.0	  586.1	 3354.0	...
3610747	  743.9	  586.0	 3355.0	...
3610748	  743.9	  585.7	 3355.0	...
3610749	  743.6	  585.8	 3354.0	...
3610750	  743.3	  586.3	 3351.0	...
3610751	  743.0	  586.3	 3349.0	...
3610752	  743.1	  585.9	 3352.0	...
3610753	  743.2	  585.8	 3355.0	...
3610754	  743.5	  586.1	 3358.0	...
3610755	  743.8	  586.1	 3358.0	...
3610756	  744.1	  585.8	 3356.0	...
3610757	  744.1	  585.8	 3355.0	...
3610758	  744.1	  586.2	 3355.0	...
3610759	  744.1	  586.5	 3353.0	...
3610760	  744.1	  586.5	 3353.0	...
3610761	  744.1	  586.5	 3353.0	...
3610762	  743.8	  586.5	 3355.0	...
3610763	  743.5	  586.3	 3355.0	...
3610764	  743.5	  586.2	 3353.0	...
3610765	  743.9	  586.4	 3352.0	...
3610766	  744.0	  586.8	 3352.0	...
3610767	  743.8	  586.8	 3354.0	...
3610768	  743.6	  586.5	 3355.0	...
3610769	  743.5	  586.2	 3355.0	...
3610770	  743.6	  586.3	 3355.0	...
3610771	  743.7	  586.4	 3356.0	...
3610772	  743.9	  586.6	 3355.0	...
3610773	  743.8	  586.6	 3354.0	...
3610774	  743.7	  586.7	 3353.0	...
3610775	  743.9	  586.9	 3351.0	...
3610776	  744.0	  587.0	 3349.0	...
3610777	  744.2	  586.9	 3348.0	...
3610778	  744.1	  587.0	 3348.0	...
3610779	  744.0	  587.0	 3349.0	...
3610780	  744.0	  587.0	 3355.0	...
3610781	  743.6	  586.8	 3360.0	...
3610782	  743.3	  586.7	 3364.0	...
3610783	  742.9	  586.9	 3363.0	...
3610784	  742.6	  587.3	 3361.0	...
3610785	  741.7	  587.8	 3360.0	...
3610786	  740.9	  587.9	 3359.0	...
3610787	  739.6	  588.0	 3360.0	...
3610788	  738.5	  588.1	 3361.0	...
3610789	  737.0	  588.2	 3362.0	...
3610790	  736.1	  588.0	 3363.0	...
3610791	  735.0	  586.9	 3363.0	...
3610792	  734.1	  585.9	 3363.0	...
3610793	  733.6	  585.1	 3365.0	...
3610794	  733.1	  584.4	 3366.0	...
3610795	  732.5	  583.7	 3368.0	...
3610796	  731.9	  582.7	 3368.0	...
3610797	  732.0	  582.5	 3369.0	...
3610798	  732.3	  582.3	 3370.0	...
3610799	  733.0	  582.3	 3370.0	...
3610800	  733.6	  582.3	 3369.0	...
3610801	  734.3	  582.8	 3367.0	...
3610802	  735.0	  583.3	 3365.0	...
3610803	  736.1	  584.1	 3365.0	...
3610804	  737.2	  584.3	 3367.0	...
3610805	  738.4	  584.8	 3371.0	...
3610806	  739.3	  585.3	 3374.0	...
3610807	  740.5	  585.9	 3375.0	...
3610808	  741.4	  586.5	 3374.0	...
3610809	  742.3	  586.7	 3374.0	...
3610810	  742.9	  586.6	 3376.0	...
3610811	  742.8	  586.6	 3377.0	...
3610812	  742.4	  586.7	 3374.0	...
3610813	  741.9	  586.9	 3370.0	...
3610814	  741.6	  587.0	 3367.0	...
3610815	  741.2	  586.9	 3368.0	...
3610816	  741.0	  586.6	 3371.0	...
3610817	  741.0	  586.4	 3374.0	...
3610818	  740.5	  586.6	 3377.0	...
3610819	  740.1	  586.7	 3377.0	...
3610820	  739.4	  586.7	 3376.0	...
3610821	  739.1	  586.7	 3375.0	...
3610822	  739.3	  586.8	 3374.0	...
3610823	  739.7	  586.5	 3376.0	...
3610824	  739.8	  586.2	 3377.0	...
3610825	  739.4	  585.9	 3378.0	...
3610826	  739.0	  586.0	 3379.0	...
3610827	  739.0	  586.0	 3379.0	...
3610828	  739.0	  586.1	 3379.0	...
3610829	  738.9	  585.9	 3380.0	...
3610830	  738.4	  585.7	 3380.0	...
3610831	  738.0	  585.8	 3382.0	...
3610832	  737.9	  586.1	 3384.0	...
3610833	  738.2	  586.3	 3385.0	...
3610834	  738.4	  586.4	 3384.0	...
3610835	  738.5	  586.5	 3387.0	...
3610836	  738.5	  586.4	 3390.0	...
3610837	  738.6	  586.3	 3392.0	...
3610838	  738.7	  586.2	 3392.0	...
3610839	  738.8	  586.0	 3391.0	...
3610840	  738.9	  585.7	 3391.0	...
3610841	  738.8	  585.5	 3389.0	...
3610842	  738.6	  585.5	 3386.0	...
3610843	  738.4	  585.6	 3384.0	...
3610844	  738.5	  585.5	 3384.0	...
3610845	  738.5	  585.8	 3385.0	...
3610846	  738.7	  586.0	 3385.0	...
3610847	  738.9	  586.3	 3386.0	...
3610848	  739.0	  586.3	 3386.0	...
3610849	  739.1	  586.3	 3386.0	...
3610850	  739.2	  586.3	 3388.0	...
3610851	  739.3	  586.4	 3390.0	...
3610852	  739.5	  586.5	 3392.0	...
3610853	  739.6	  586.1	 3393.0	...
3610854	  739.6	  585.7	 3394.0	...
3610855	  739.8	  585.6	 3394.0	...
3610856	  740.0	  585.9	 3394.0	...
3610857	  740.0	  586.3	 3394.0	...
3610858	  739.8	  586.4	 3393.0	...
3610859	  739.6	  586.1	 3392.0	...
3610860	  739.6	  585.6	 3392.0	...
3610861	  739.8	  585.1	 3392.0	...
3610862	  740.1	  584.9	 3392.0	...
3610863	  740.7	  584.8	 3393.0	...
3610864	  741.0	  584.7	 3392.0	...
3610865	  740.8	  585.1	 3392.0	...
3610866	  740.3	  585.4	 3391.0	...
3610867	  740.0	  585.4	 3390.0	...
3610868	  740.3	  585.0	 3390.0	...
3610869	  740.5	  584.5	 3391.0	...
3610870	  740.5	  584.1	 3393.0	...
3610871	  740.4	  583.6	 3397.0	...
3610872	  740.4	  583.0	 3400.0	...
3610873	  740.5	  582.6	 3402.0	...
3610874	  740.7	  582.7	 3401.0	...
3610875	  740.8	  583.1	 3400.0	...
3610876	  740.8	  583.4	 3399.0	...
3610877	  740.9	  583.4	 3397.0	...
3610878	  741.0	  583.4	 3395.0	...
3610879	  741.2	  583.4	 3392.0	...
MSG	3610880 0000 _ Number Off
3610880	  741.2	  583.4	 3390.0	...
3610881	  741.2	  583.4	 3393.0	...
3610882	  741.0	  583.5	 3397.0	...
3610883	  740.8	  583.5	 3402.0	...
3610884	  740.6	  583.4	 3404.0	...
3610885	  740.6	  583.3	 3407.0	...
3610886	  740.8	  583.4	 3409.0	...
3610887	  741.1	  583.7	 3412.0	...
3610888	  741.3	  583.9	 3413.0	...
3610889	  741.5	  584.1	 3414.0	...
3610890	  741.6	  584.1	 3413.0	...
3610891	  741.7	  583.9	 3415.0	...
3610892	  741.7	  583.7	 3417.0	...
3610893	  741.6	  583.6	 3420.0	...
3610894	  741.4	  583.7	 3420.0	...
3610895	  741.1	  583.8	 3419.0	...
3610896	  741.0	  583.8	 3418.0	...
3610897	  740.9	  583.6	 3418.0	...
3610898	  741.0	  583.4	 3418.0	...
3610899	  741.1	  582.9	 3417.0	...
3610900	  741.1	  582.6	 3416.0	...
3610901	  741.2	  582.7	 3417.0	...
3610902	  741.5	  583.1	 3419.0	...
3610903	  741.8	  583.5	 3421.0	...
3610904	  741.9	  583.6	 3423.0	...
3610905	  742.0	  583.6	 3422.0	...
3610906	  742.1	  583.7	 3420.0	...
3610907	  742.4	  583.7	 3418.0	...
3610908	  742.6	  583.3	 3417.0	...
3610909	  742.7	  582.8	 3419.0	...
3610910	  742.6	  582.4	 3421.0	...
3610911	  742.6	  582.5	 3424.0	...
3610912	  742.7	  582.5	 3426.0	...
3610913	  742.8	  582.7	 3427.0	...
3610914	  742.9	  582.8	 3427.0	...
3610915	  742.9	  582.9	 3422.0	...
3610916	  742.8	  582.8	 3418.0	...
3610917	  742.7	  582.9	 3417.0	...
3610918	  742.7	  582.9	 3421.0	...
3610919	  742.9	  583.2	 3420.0	...
3610920	  743.1	  583.4	 3416.0	...
3610921	  743.1	  583.3	 3412.0	...
3610922	  743.0	  582.8	 3412.0	...
3610923	  743.0	  582.3	 3414.0	...
3610924	  742.9	  582.2	 3416.0	...
3610925	  742.8	  582.2	 3418.0	...
3610926	  742.8	  582.4	 3417.0	...
3610927	  742.9	  583.0	 3417.0	...
3610928	  743.2	  583.4	 3418.0	...
3610929	  743.6	  583.7	 3419.0	...
3610930	  743.9	  583.6	 3420.0	...
3610931	  743.7	  583.5	 3420.0	...
3610932	  743.4	  583.4	 3420.0	...
3610933	  743.1	  583.5	 3420.0	...
3610934	  743.1	  583.6	 3420.0	...
3610935	  743.3	  583.5	 3422.0	...
3610936	  743.6	  583.5	 3424.0	...
3610937	  743.8	  583.5	 3427.0	...
3610938	  744.0	  583.2	 3427.0	...
3610939	  744.1	  582.8	 3427.0	...
3610940	  744.2	  582.3	 3428.0	...
3610941	  744.2	  582.3	 3428.0	...
3610942	  743.9	  582.5	 3428.0	...
3610943	  743.6	  582.5	 3428.0	...
3610944	  743.4	  582.6	 3428.0	...
3610945	  743.4	  583.1	 3428.0	...
3610946	  743.4	  583.6	 3428.0	...
3610947	  743.5	  584.2	 3427.0	...
3610948	  743.8	  584.4	 3427.0	...
3610949	  744.1	  584.1	 3428.0	...
3610950	  744.2	  583.7	 3430.0	...
3610951	  744.4	  583.6	 3436.0	...
3610952	  744.7	  583.9	 3439.0	...
3610953	  744.9	  584.2	 3442.0	...
3610954	  744.8	  584.2	 3442.0	...
3610955	  744.6	  584.1	 3443.0	...
3610956	  744.4	  584.1	 3442.0	...
3610957	  744.3	  584.1	 3442.0	...
3610958	  744.3	  584.2	 3443.0	...
3610959	  744.4	  584.2	 3441.0	...
3610960	  744.4	  584.2	 3440.0	...
3610961	  744.5	  584.3	 3444.0	...
3610962	  744.6	  584.5	 3449.0	...
3610963	  744.6	  584.6	 3452.0	...
3610964	  744.7	  584.6	 3451.0	...
3610965	  744.8	  584.5	 3449.0	...
3610966	  744.8	  584.6	 3451.0	...
3610967	  744.8	  584.7	 3452.0	...
3610968	  744.7	  585.0	 3454.0	...
3610969	  744.5	  584.6	 3453.0	...
3610970	  744.4	  584.2	 3452.0	...
3610971	  744.5	  583.9	 3451.0	...
3610972	  744.8	  584.0	 3451.0	...
3610973	  745.0	  584.2	 3452.0	...
3610974	  745.2	  584.3	 3454.0	...
3610975	  745.3	  584.4	 3455.0	...
3610976	  745.1	  584.7	 3456.0	...
3610977	  744.9	  585.1	 3458.0	...
3610978	  744.9	  585.5	 3459.0	...
3610979	  745.1	  585.6	 3461.0	...
3610980	  745.4	  585.6	 3460.0	...
3610981	  745.4	  585.6	 3461.0	...
3610982	  745.3	  585.5	 3462.0	...
3610983	  745.2	  585.4	 3463.0	...
3610984	  745.2	  585.4	 3464.0	...
3610985	  745.2	  585.6	 3464.0	...
3610986	  745.1	  585.1	 3462.0	...
3610987	  745.2	  584.3	 3461.0	...
3610988	  745.3	  583.6	 3461.0	...
3610989	  745.4	  583.9	 3461.0	...
3610990	  745.4	  584.1	 3462.0	...
3610991	  745.1	  584.2	 3463.0	...
3610992	  744.8	  584.2	 3463.0	...
3610993	  745.0	  584.3	 3463.0	...
3610994	  745.3	  584.4	 3463.0	...
3610995	  745.7	  584.6	 3463.0	...
3610996	  745.7	  584.6	 3463.0	...
3610997	  745.7	  584.3	 3464.0	...
3610998	  745.6	  583.7	 3466.0	...
3610999	  745.5	  583.1	 3468.0	...
3611000	  745.3	  583.5	 3469.0	...
3611001	  745.1	  584.2	 3470.0	...
3611002	  745.4	  584.6	 3471.0	...
3611003	  745.8	  584.5	 3470.0	...
3611004	  746.0	  584.3	 3468.0	...
3611005	  745.9	  584.5	 3467.0	...
3611006	  745.7	  584.6	 3467.0	...
3611007	  745.7	  584.7	 3468.0	...
3611008	  745.6	  584.8	 3466.0	...
3611009	  745.7	  584.6	 3464.0	...
3611010	  745.9	  584.3	 3464.0	...
3611011	  746.1	  584.1	 3466.0	...
3611012	  746.1	  583.8	 3468.0	...
3611013	  746.3	  583.6	 3470.0	...
3611014	  746.6	  583.5	 3472.0	...
3611015	  746.8	  583.7	 3474.0	...
3611016	  746.5	  583.8	 3474.0	...
3611017	  746.2	  583.9	 3474.0	...
3611018	  745.8	  584.1	 3475.0	...
3611019	  745.8	  583.8	 3475.0	...
3611020	  746.0	  583.4	 3474.0	...
3611021	  746.2	  583.0	 3475.0	...
3611022	  746.5	  583.0	 3477.0	...
3611023	  746.6	  583.1	 3478.0	...
3611024	  746.6	  583.1	 3477.0	...
3611025	  746.6	  583.1	 3476.0	...
3611026	  746.6	  583.1	 3475.0	...
3611027	  746.6	  583.0	 3476.0	...
3611028	  746.6	  583.0	 3476.0	...
3611029	  746.6	  583.0	 3477.0	...
3611030	  746.6	  582.9	 3478.0	...
3611031	  746.6	  582.7	 3479.0	...
3611032	  746.6	  582.6	 3479.0	...
3611033	  746.6	  582.7	 3479.0	...
3611034	  746.5	  582.9	 3479.0	...
3611035	  746.4	  583.1	 3479.0	...
3611036	  746.4	  583.0	 3479.0	...
3611037	  746.3	  582.9	 3480.0	...
3611038	  746.6	  582.8	 3480.0	...
3611039	  746.9	  582.7	 3481.0	...
3611040	  747.2	  582.6	 3482.0	...
3611041	  746.8	  582.7	 3482.0	...
3611042	  746.5	  582.8	 3481.0	...
3611043	  746.3	  582.6	 3483.0	...
3611044	  746.5	  582.4	 3486.0	...
3611045	  746.8	  582.3	 3488.0	...
3611046	  747.0	  582.6	 3488.0	...
3611047	  747.0	  583.0	 3488.0	...
3611048	  747.0	  583.2	 3487.0	...
3611049	  747.0	  583.2	 3488.0	...
3611050	  747.0	  583.3	 3486.0	...
3611051	  746.8	  583.3	 3484.0	...
3611052	  746.6	  583.2	 3482.0	...
3611053	  746.5	  583.0	 3482.0	...
3611054	  746.6	  582.9	 3481.0	...
3611055	  746.6	  582.8	 3481.0	...
3611056	  746.6	  583.3	 3485.0	...
3611057	  746.7	  583.9	 3490.0	...
3611058	  746.9	  584.5	 3495.0	...
3611059	  746.9	  584.5	 3496.0	...
3611060	  746.8	  584.7	 3496.0	...
3611061	  746.6	  585.1	 3496.0	...
3611062	  746.6	  585.4	 3496.0	...
3611063	  746.7	  585.5	 3497.0	...
3611064	  747.0	  585.6	 3499.0	...
3611065	  747.3	  585.8	 3501.0	...
3611066	  747.3	  585.6	 3500.0	...
3611067	  747.1	  585.3	 3499.0	...
3611068	  746.7	  585.0	 3498.0	...
3611069	  746.2	  584.9	 3499.0	...
3611070	  746.0	  584.8	 3500.0	...
3611071	  746.1	  584.9	 3501.0	...
3611072	  746.4	  585.3	 3502.0	...
3611073	  746.8	  585.7	 3503.0	...
3611074	  746.7	  586.2	 3503.0	...
3611075	  746.6	  586.5	 3503.0	...
3611076	  746.9	  586.7	 3502.0	...
3611077	  747.3	  586.6	 3503.0	...
3611078	  747.6	  586.5	 3504.0	...
3611079	  747.5	  586.6	 3506.0	...
3611080	  747.5	  586.9	 3507.0	...
3611081	  747.5	  587.2	 3508.0	...
3611082	  747.6	  587.5	 3509.0	...
3611083	  747.3	  587.5	 3509.0	...
3611084	  747.0	  587.4	 3509.0	...
3611085	  746.7	  587.3	 3509.0	...
3611086	  746.7	  587.4	 3510.0	...
3611087	  746.7	  587.6	 3511.0	...
3611088	  746.8	  587.7	 3513.0	...
3611089	  746.8	  587.6	 3515.0	...
3611090	  746.8	  587.6	 3516.0	...
3611091	  747.3	  587.9	 3516.0	...
MSG	3611092 0000 _ Number On
3611092	  747.9	  588.4	 3517.0	...
3611093	  748.5	  589.1	 3516.0	...
3611094	  748.7	  589.5	 3516.0	...
3611095	  748.7	  590.2	 3516.0	...
3611096	  748.6	  590.8	 3516.0	...
3611097	  748.5	  591.3	 3517.0	...
3611098	  748.4	  591.2	 3518.0	...
3611099	  748.4	  590.8	 3520.0	...
3611100	  748.4	  590.4	 3520.0	...
3611101	  748.4	  590.2	 3520.0	...
3611102	  748.3	  589.8	 3519.0	...
3611103	  747.9	  588.7	 3519.0	...
3611104	  747.5	  587.8	 3521.0	...
3611105	  747.2	  586.5	 3523.0	...
3611106	  747.2	  585.9	 3523.0	...
3611107	  747.7	  585.3	 3523.0	...
3611108	  748.4	  585.1	 3523.0	...
3611109	  749.2	  585.4	 3521.0	...
3611110	  750.4	  585.8	 3520.0	...
3611111	  751.8	  586.1	 3519.0	...
3611112	  753.0	  586.1	 3518.0	...
3611113	  753.8	  586.6	 3517.0	...
3611114	  754.2	  587.2	 3516.0	...
3611115	  755.3	  587.8	 3516.0	...
3611116	  756.5	  588.3	 3517.0	...
3611117	  757.6	  588.7	 3518.0	...
3611118	  758.0	  588.9	 3521.0	...
3611119	  758.1	  588.8	 3522.0	...
3611120	  758.6	  588.6	 3523.0	...
3611121	  759.3	  588.5	 3523.0	...
3611122	  760.1	  588.4	 3521.0	...
3611123	  760.4	  588.7	 3520.0	...
3611124	  761.3	  588.9	 3519.0	...
3611125	  761.9	  589.4	 3520.0	...
3611126	  762.2	  589.6	 3520.0	...
3611127	  762.0	  589.6	 3519.0	...
3611128	  761.5	  589.0	 3518.0	...
3611129	  761.2	  588.4	 3516.0	...
3611130	  761.0	  588.1	 3517.0	...
3611131	  760.8	  588.1	 3517.0	...
3611132	  760.1	  588.2	 3517.0	...
3611133	  759.4	  588.3	 3519.0	...
3611134	  758.7	  588.4	 3521.0	...
3611135	  758.7	  588.2	 3519.0	...
3611136	  758.7	  588.0	 3518.0	...
3611137	  758.7	  588.1	 3518.0	...
3611138	  758.8	  588.2	 3521.0	...
3611139	  758.5	  588.4	 3522.0	...
3611140	  758.3	  588.2	 3522.0	...
3611141	  758.2	  588.0	 3521.0	...
3611142	  758.5	  588.3	 3520.0	...
3611143	  758.8	  589.0	 3519.0	...
3611144	  758.7	  589.7	 3517.0	...
3611145	  758.3	  589.9	 3516.0	...
3611146	  758.0	  590.2	 3517.0	...
3611147	  758.0	  590.4	 3519.0	...
3611148	  758.1	  590.5	 3521.0	...
3611149	  758.6	  590.4	 3521.0	...
3611150	  759.0	  590.3	 3520.0	...
3611151	  759.4	  590.1	 3520.0	...
3611152	  759.4	  590.1	 3521.0	...
3611153	  759.4	  589.7	 3520.0	...
3611154	  759.4	  589.3	 3520.0	...
3611155	  759.3	  588.9	 3518.0	...
3611156	  759.3	  589.0	 3516.0	...
3611157	  759.4	  589.0	 3515.0	...
3611158	  759.5	  589.5	 3517.0	...
3611159	  759.5	  590.0	 3519.0	...
3611160	  759.4	  590.6	 3521.0	...
3611161	  759.3	  590.6	 3519.0	...
3611162	  759.1	  590.7	 3518.0	...
3611163	  759.0	  590.8	 3516.0	...
3611164	  759.3	  590.8	 3515.0	...
3611165	  759.6	  590.8	 3513.0	...
3611166	  760.0	  590.6	 3514.0	...
3611167	  760.0	  590.5	 3516.0	...
3611168	  760.3	  590.3	 3518.0	...
3611169	  760.7	  590.2	 3516.0	...
3611170	  760.6	  590.3	 3514.0	...
3611171	  760.1	  590.4	 3512.0	...
3611172	  760.0	  590.4	 3510.0	...
3611173	  760.3	  590.2	 3510.0	...
3611174	  760.6	  589.6	 3510.0	...
3611175	  760.7	  589.1	 3510.0	...
3611176	  760.9	  589.2	 3510.0	...
3611177	  761.3	  589.8	 3511.0	...
3611178	  761.5	  590.3	 3511.0	...
3611179	  761.6	  590.4	 3511.0	...
3611180	  761.5	  590.2	 3511.0	...
3611181	  761.5	  590.4	 3510.0	...
3611182	  761.6	  590.6	 3510.0	...
3611183	  761.6	  590.7	 3510.0	...
3611184	  761.4	  590.5	 3510.0	...
3611185	  761.2	  590.4	 3510.0	...
3611186	  761.1	  590.4	 3512.0	...
3611187	  761.1	  590.7	 3514.0	...
3611188	  761.1	  591.0	 3512.0	...
3611189	  761.2	  591.3	 3509.0	...
3611190	  761.3	  591.2	 3506.0	...
3611191	  761.6	  590.9	 3506.0	...
3611192	  761.8	  590.7	 3506.0	...
3611193	  762.0	  590.6	 3505.0	...
3611194	  762.0	  590.8	 3504.0	...
3611195	  761.9	  590.9	 3504.0	...
3611196	  761.7	  591.0	 3506.0	...
3611197	  761.7	  591.1	 3508.0	...
3611198	  761.6	  591.3	 3509.0	...
3611199	  761.5	  591.1	 3510.0	...
3611200	  761.3	  590.8	 3510.0	...
3611201	  761.1	  590.5	 3511.0	...
3611202	  761.1	  590.5	 3511.0	...
3611203	  761.3	  590.4	 3510.0	...
3611204	  761.7	  590.3	 3510.0	...
3611205	  762.0	  590.2	 3507.0	...
3611206	  762.2	  590.3	 3503.0	...
3611207	  762.3	  590.4	 3499.0	...
3611208	  762.3	  590.5	 3499.0	...
3611209	  762.4	  590.5	 3499.0	...
3611210	  762.5	  590.5	 3500.0	...
3611211	  762.7	  590.5	 3500.0	...
3611212	  762.9	  590.5	 3499.0	...
3611213	  763.0	  590.6	 3498.0	...
3611214	  763.1	  590.9	 3498.0	...
3611215	  763.2	  591.1	 3498.0	...
3611216	  763.4	  591.3	 3501.0	...
3611217	  763.5	  591.2	 3504.0	...
3611218	  763.5	  591.1	 3503.0	...
3611219	  763.5	  591.1	 3500.0	...
3611220	  763.2	  591.2	 3495.0	...
3611221	  762.8	  591.4	 3494.0	...
3611222	  762.7	  591.4	 3494.0	...
3611223	  763.0	  591.3	 3496.0	...
3611224	  763.3	  591.1	 3499.0	...
3611225	  763.5	  591.0	 3496.0	...
3611226	  763.7	  591.1	 3493.0	...
3611227	  763.8	  591.1	 3491.0	...
3611228	  763.9	  591.2	 3491.0	...
3611229	  764.0	  591.2	 3488.0	...
3611230	  764.1	  591.0	 3485.0	...
3611231	  764.2	  590.9	 3482.0	...
3611232	  764.2	  591.2	 3482.0	...
3611233	  764.2	  591.7	 3481.0	...
3611234	  764.2	  591.9	 3481.0	...
3611235	  764.2	  591.6	 3481.0	...
3611236	  764.0	  591.2	 3482.0	...
3611237	  763.9	  591.1	 3482.0	...
3611238	  763.8	  591.2	 3483.0	...
3611239	  763.7	  591.4	 3485.0	...
3611240	  763.6	  591.7	 3487.0	...
3611241	  763.4	  591.8	 3487.0	...
3611242	  763.4	  592.0	 3483.0	...
3611243	  763.9	  592.1	 3478.0	...
3611244	  764.3	  592.1	 3473.0	...
3611245	  764.5	  592.3	 3472.0	...
3611246	  764.1	  592.5	 3473.0	...
3611247	  763.4	  592.8	 3473.0	...
3611248	  763.1	  592.7	 3479.0	...
EFIX R   3609682	3611248	1567	  741.8	  583.6	   3381
SSACC R  3611249
3611249	  761.7	  592.8	 3484.0	...
3611250	  760.3	  593.0	 3485.0	...
3611251	  757.9	  593.3	 3481.0	...
3611252	  755.7	  593.1	 3477.0	...
3611253	  752.4	  592.8	 3476.0	...
3611254	  749.7	  591.2	 3475.0	...
3611255	  746.1	  589.7	 3475.0	...
3611256	  742.6	  587.5	 3476.0	...
3611257	  739.3	  586.5	 3476.0	...
3611258	  736.1	  585.1	 3475.0	...
3611259	  733.3	  584.3	 3473.0	...
3611260	  730.7	  583.6	 3471.0	...
3611261	  729.2	  582.8	 3471.0	...
3611262	  728.8	  582.2	 3473.0	...
3611263	  728.5	  581.7	 3477.0	...
3611264	  728.8	  581.9	 3480.0	...
3611265	  729.8	  582.1	 3480.0	...
3611266	  731.8	  582.1	 3479.0	...
3611267	  733.8	  582.3	 3476.0	...
ESACC R  3611249	3611267	19	  761.7	  592.8	  733.8	  582.3	   0.64	     69
SFIX R   3611268
3611268	  736.0	  582.3	 3473.0	...
3611269	  737.8	  583.2	 3470.0	...
3611270	  740.0	  583.8	 3468.0	...
3611271	  741.9	  584.3	 3466.0	...
3611272	  743.2	  584.2	 3464.0	...
3611273	  744.5	  584.9	 3463.0	...
3611274	  745.5	  585.5	 3462.0	...
3611275	  746.5	  586.1	 3458.0	...
3611276	  746.9	  585.9	 3455.0	...
3611277	  746.8	  586.3	 3453.0	...
3611278	  746.7	  586.6	 3452.0	...
3611279	  746.8	  587.0	 3452.0	...
3611280	  747.1	  587.0	 3451.0	...
3611281	  747.0	  586.9	 3451.0	...
3611282	  746.7	  587.0	 3451.0	...
3611283	  746.4	  587.1	 3448.0	...
3611284	  746.6	  587.1	 3445.0	...
3611285	  746.7	  586.8	 3444.0	...
3611286	  746.2	  586.8	 3447.0	...
3611287	  745.6	  586.8	 3449.0	...
3611288	  745.0	  587.1	 3449.0	...
3611289	  744.9	  587.3	 3446.0	...
3611290	  744.9	  587.3	 3444.0	...
3611291	  744.9	  587.5	 3443.0	...
3611292	  744.5	  587.6	 3443.0	...
3611293	  744.0	  587.7	 3444.0	...
3611294	  744.1	  587.7	 3444.0	...
3611295	  744.7	  587.5	 3444.0	...
3611296	  744.5	  587.5	 3442.0	...
3611297	  743.7	  587.5	 3439.0	...
3611298	  743.0	  587.4	 3436.0	...
3611299	  742.9	  587.3	 3437.0	...
3611300	  743.1	  587.3	 3438.0	...
3611301	  743.4	  587.3	 3437.0	...
3611302	  743.8	  587.3	 3436.0	...
3611303	  744.0	  587.3	 3435.0	...
3611304	  743.9	  587.6	 3436.0	...
3611305	  743.9	  588.1	 3437.0	...
3611306	  743.9	  588.3	 3438.0	...
3611307	  744.0	  588.2	 3435.0	...
3611308	  744.1	  587.8	 3432.0	...
3611309	  744.5	  587.5	 3428.0	...
3611310	  744.8	  587.2	 3428.0	...
3611311	  745.1	  587.1	 3427.0	...
3611312	  745.1	  587.0	 3426.0	...
3611313	  745.3	  586.8	 3425.0	...
3611314	  745.5	  586.7	 3424.0	...
3611315	  745.5	  586.7	 3424.0	...
3611316	  745.4	  587.1	 3424.0	...
3611317	  745.4	  587.5	 3424.0	...
3611318	  745.7	  588.1	 3423.0	...
3611319	  745.8	  588.5	 3421.0	...
3611320	  745.8	  588.9	 3419.0	...
3611321	  745.7	  589.3	 3416.0	...
3611322	  745.9	  589.5	 3415.0	...
3611323	  746.0	  589.1	 3415.0	...
3611324	  746.2	  588.4	 3416.0	...
3611325	  746.3	  588.3	 3417.0	...
3611326	  746.3	  588.8	 3420.0	...
3611327	  746.6	  589.2	 3422.0	...
3611328	  746.9	  589.1	 3420.0	...
3611329	  746.9	  589.1	 3417.0	...
3611330	  746.8	  589.1	 3413.0	...
3611331	  746.7	  589.2	 3413.0	...
3611332	  747.2	  589.2	 3413.0	...
3611333	  747.8	  589.1	 3412.0	...
3611334	  748.2	  589.1	 3410.0	...
3611335	  748.1	  589.2	 3409.0	...
3611336	  748.0	  589.3	 3410.0	...
3611337	  747.9	  589.4	 3409.0	...
3611338	  747.6	  589.1	 3408.0	...
3611339	  747.3	  588.8	 3408.0	...
3611340	  747.2	  588.6	 3408.0	...
3611341	  747.5	  588.8	 3409.0	...
3611342	  747.7	  589.0	 3408.0	...
3611343	  747.9	  588.9	 3406.0	...
3611344	  748.0	  588.8	 3401.0	...
3611345	  748.2	  589.0	 3398.0	...
3611346	  748.2	  589.0	 3395.0	...
3611347	  748.2	  589.1	 3396.0	...
3611348	  748.1	  589.3	 3396.0	...
3611349	  748.7	  589.5	 3397.0	...
3611350	  749.2	  589.8	 3399.0	...
3611351	  749.6	  589.7	 3402.0	...
3611352	  749.6	  589.9	 3404.0	...
3611353	  749.5	  590.1	 3406.0	...
3611354	  749.5	  590.0	 3406.0	...
3611355	  749.5	  589.9	 3408.0	...
3611356	  749.5	  589.8	 3410.0	...
3611357	  749.5	  589.9	 3406.0	...
3611358	  749.5	  589.6	 3401.0	...
3611359	  749.5	  589.4	 3396.0	...
3611360	  749.5	  589.5	 3396.0	...
3611361	  749.6	  589.7	 3396.0	...
3611362	  749.7	  589.8	 3396.0	...
3611363	  749.7	  589.7	 3395.0	...
3611364	  749.8	  589.5	 3394.0	...
3611365	  749.9	  589.7	 3390.0	...
3611366	  750.0	  589.8	 3386.0	...
3611367	  750.0	  589.8	 3382.0	...
3611368	  749.9	  589.6	 3382.0	...
3611369	  750.1	  589.7	 3381.0	...
3611370	  750.3	  589.9	 3380.0	...
3611371	  750.7	  589.9	 3380.0	...
3611372	  750.9	  589.8	 3380.0	...
3611373	  751.1	  589.6	 3380.0	...
3611374	  751.6	  589.4	 3380.0	...
3611375	  752.0	  589.4	 3380.0	...
3611376	  752.4	  589.6	 3381.0	...
3611377	  752.2	  589.9	 3381.0	...
3611378	  752.1	  589.9	 3380.0	...
3611379	  752.0	  590.0	 3379.0	...
3611380	  752.1	  590.0	 3377.0	...
3611381	  752.1	  590.3	 3375.0	...
3611382	  752.2	  590.7	 3375.0	...
3611383	  752.2	  590.6	 3376.0	...
3611384	  752.1	  590.3	 3375.0	...
3611385	  752.1	  589.6	 3373.0	...
3611386	  752.0	  589.4	 3373.0	...
3611387	  752.4	  589.1	 3374.0	...
3611388	  752.9	  589.1	 3375.0	...
3611389	  753.1	  589.2	 3373.0	...
3611390	  753.0	  589.2	 3372.0	...
3611391	  752.8	  589.2	 3370.0	...
3611392	  752.9	  589.4	 3369.0	...
3611393	  752.9	  589.7	 3367.0	...
3611394	  752.7	  589.9	 3366.0	...
3611395	  752.4	  590.0	 3366.0	...
MSG	3611396 0000 _ Number Off
3611396	  752.2	  590.0	 3367.0	...
3611397	  752.3	  590.0	 3368.0	...
3611398	  752.4	  590.0	 3368.0	...
3611399	  752.4	  590.1	 3367.0	...
3611400	  752.8	  590.0	 3367.0	...
3611401	  753.2	  589.6	 3364.0	...
3611402	  753.7	  589.1	 3361.0	...
3611403	  753.6	  589.4	 3358.0	...
3611404	  753.4	  590.2	 3358.0	...
3611405	  753.2	  590.9	 3359.0	...
3611406	  753.1	  590.6	 3361.0	...
3611407	  753.0	  590.3	 3362.0	...
3611408	  753.3	  590.2	 3363.0	...
3611409	  753.6	  590.1	 3362.0	...
3611410	  753.9	  590.1	 3360.0	...
3611411	  753.7	  590.1	 3358.0	...
3611412	  753.5	  590.2	 3357.0	...
3611413	  753.4	  590.3	 3358.0	...
3611414	  753.5	  590.3	 3358.0	...
3611415	  753.9	  590.5	 3359.0	...
3611416	  754.2	  590.9	 3362.0	...
3611417	  754.3	  591.2	 3364.0	...
3611418	  754.4	  591.6	 3365.0	...
3611419	  754.6	  591.7	 3365.0	...
3611420	  755.0	  591.7	 3366.0	...
3611421	  755.3	  591.6	 3368.0	...
3611422	  755.4	  591.1	 3366.0	...
3611423	  755.3	  590.7	 3361.0	...
3611424	  755.2	  590.4	 3357.0	...
3611425	  755.3	  590.4	 3356.0	...
3611426	  755.5	  590.4	 3356.0	...
3611427	  755.5	  590.4	 3357.0	...
3611428	  755.3	  590.6	 3355.0	...
3611429	  755.1	  591.0	 3354.0	...
3611430	  755.0	  591.3	 3356.0	...
3611431	  755.0	  591.5	 3360.0	...
3611432	  754.9	  591.7	 3361.0	...
3611433	  754.7	  592.0	 3358.0	...
3611434	  754.6	  592.2	 3355.0	...
3611435	  754.7	  591.8	 3355.0	...
3611436	  754.9	  591.4	 3355.0	...
3611437	  755.2	  591.1	 3360.0	...
3611438	  755.4	  591.2	 3364.0	...
3611439	  755.4	  591.2	 3365.0	...
3611440	  755.4	  591.3	 3360.0	...
3611441	  755.3	  591.3	 3358.0	...
3611442	  755.5	  591.5	 3359.0	...
3611443	  755.6	  591.6	 3360.0	...
3611444	  755.8	  591.7	 3361.0	...
3611445	  755.9	  591.9	 3361.0	...
3611446	  756.1	  592.0	 3358.0	...
3611447	  756.4	  591.7	 3356.0	...
3611448	  756.7	  591.3	 3353.0	...
3611449	  757.0	  591.1	 3353.0	...
3611450	  756.9	  591.4	 3353.0	...
3611451	  756.9	  591.4	 3354.0	...
3611452	  756.9	  591.1	 3354.0	...
3611453	  756.8	  590.9	 3354.0	...
3611454	  756.6	  590.9	 3353.0	...
3611455	  756.4	  590.9	 3353.0	...
3611456	  756.5	  590.9	 3352.0	...
3611457	  756.5	  590.9	 3352.0	...
3611458	  756.4	  590.9	 3353.0	...
3611459	  756.2	  590.9	 3356.0	...
3611460	  756.1	  591.0	 3357.0	...
3611461	  756.2	  591.0	 3358.0	...
3611462	  756.3	  590.9	 3358.0	...
3611463	  756.4	  590.9	 3359.0	...
3611464	  756.5	  590.8	 3359.0	...
3611465	  756.7	  591.4	 3360.0	...
3611466	  756.9	  592.0	 3362.0	...
3611467	  756.7	  592.7	 3363.0	...
3611468	  756.6	  592.7	 3364.0	...
3611469	  756.5	  592.7	 3363.0	...
3611470	  756.5	  592.5	 3361.0	...
3611471	  756.5	  592.2	 3362.0	...
3611472	  756.4	  592.4	 3364.0	...
3611473	  756.4	  592.8	 3366.0	...
3611474	  756.5	  593.2	 3366.0	...
3611475	  756.5	  593.3	 3366.0	...
3611476	  756.6	  593.3	 3366.0	...
3611477	  757.1	  593.3	 3366.0	...
3611478	  757.5	  593.1	 3366.0	...
3611479	  758.0	  592.8	 3366.0	...
3611480	  758.0	  592.9	 3367.0	...
3611481	  758.1	  593.2	 3369.0	...
3611482	  758.2	  593.4	 3368.0	...
3611483	  758.3	  593.3	 3365.0	...
3611484	  758.2	  593.2	 3362.0	...
3611485	  758.1	  593.3	 3364.0	...
3611486	  758.1	  593.2	 3366.0	...
3611487	  758.1	  593.0	 3368.0	...
3611488	  758.0	  593.0	 3371.0	...
3611489	  757.9	  593.0	 3374.0	...
3611490	  757.8	  593.0	 3376.0	...
3611491	  757.8	  593.1	 3377.0	...
3611492	  757.8	  593.2	 3377.0	...
3611493	  757.8	  593.5	 3377.0	...
3611494	  757.8	  593.5	 3377.0	...
3611495	  757.8	  593.1	 3376.0	...
3611496	  757.5	  592.8	 3375.0	...
3611497	  757.3	  592.6	 3374.0	...
3611498	  757.4	  592.4	 3375.0	...
3611499	  757.8	  591.8	 3375.0	...
3611500	  758.3	  591.2	 3376.0	...
3611501	  758.2	  591.2	 3377.0	...
3611502	  758.1	  591.3	 3378.0	...
3611503	  758.0	  591.3	 3378.0	...
3611504	  757.9	  591.8	 3377.0	...
3611505	  758.1	  592.1	 3377.0	...
3611506	  758.3	  592.5	 3377.0	...
3611507	  758.4	  592.4	 3376.0	...
3611508	  758.3	  592.5	 3375.0	...
3611509	  758.2	  592.8	 3375.0	...
3611510	  758.5	  592.7	 3374.0	...
3611511	  758.7	  592.4	 3375.0	...
3611512	  758.8	  592.3	 3375.0	...
3611513	  758.5	  592.5	 3376.0	...
3611514	  758.5	  592.7	 3376.0	...
3611515	  758.5	  592.8	 3376.0	...
3611516	  758.4	  592.8	 3376.0	...
3611517	  758.1	  592.7	 3376.0	...
3611518	  758.1	  592.6	 3377.0	...
3611519	  758.2	  592.6	 3377.0	...
3611520	  758.4	  592.7	 3378.0	...
3611521	  758.4	  592.9	 3380.0	...
3611522	  758.4	  593.0	 3383.0	...
3611523	  758.5	  593.1	 3385.0	...
3611524	  758.6	  593.0	 3386.0	...
3611525	  758.7	  592.8	 3386.0	...
3611526	  758.8	  592.7	 3385.0	...
3611527	  758.7	  592.6	 3384.0	...
3611528	  758.6	  592.7	 3383.0	...
3611529	  758.6	  592.9	 3384.0	...
3611530	  758.6	  593.1	 3387.0	...
3611531	  758.5	  593.1	 3390.0	...
3611532	  758.5	  592.9	 3391.0	...
3611533	  758.6	  592.8	 3391.0	...
3611534	  758.7	  592.7	 3391.0	...
3611535	  758.8	  592.8	 3391.0	...
3611536	  758.9	  593.0	 3391.0	...
3611537	  759.0	  593.1	 3390.0	...
3611538	  759.0	  593.1	 3389.0	...
3611539	  759.0	  592.9	 3389.0	...
3611540	  758.9	  592.9	 3391.0	...
3611541	  758.8	  592.8	 3392.0	...
3611542	  758.8	  592.9	 3392.0	...
3611543	  759.0	  592.9	 3392.0	...
3611544	  759.2	  592.9	 3393.0	...
3611545	  759.2	  592.9	 3394.0	...
3611546	  759.3	  592.9	 3395.0	...
3611547	  759.4	  593.1	 3396.0	...
3611548	  759.6	  593.3	 3396.0	...
3611549	  759.6	  593.5	 3394.0	...
3611550	  759.3	  593.7	 3392.0	...
3611551	  758.9	  593.8	 3391.0	...
3611552	  758.6	  593.9	 3392.0	...
3611553	  758.6	  593.9	 3394.0	...
3611554	  758.7	  593.9	 3394.0	...
3611555	  758.9	  593.9	 3394.0	...
3611556	  758.9	  594.1	 3395.0	...
3611557	  758.9	  594.1	 3396.0	...
3611558	  758.8	  594.0	 3397.0	...
3611559	  758.8	  593.9	 3397.0	...
3611560	  758.7	  594.0	 3396.0	...
3611561	  758.9	  593.6	 3397.0	...
3611562	  759.0	  593.1	 3399.0	...
3611563	  759.2	  592.6	 3400.0	...
3611564	  759.1	  592.6	 3400.0	...
3611565	  759.2	  592.7	 3400.0	...
3611566	  759.3	  592.8	 3401.0	...
3611567	  759.5	  592.9	 3401.0	...
3611568	  759.4	  592.9	 3401.0	...
3611569	  759.4	  593.1	 3401.0	...
3611570	  759.4	  593.3	 3401.0	...
3611571	  759.4	  593.5	 3402.0	...
3611572	  759.5	  593.5	 3402.0	...
3611573	  759.7	  593.3	 3404.0	...
3611574	  759.4	  592.9	 3407.0	...
3611575	  759.1	  592.5	 3409.0	...
3611576	  758.9	  592.7	 3408.0	...
3611577	  759.1	  593.1	 3406.0	...
3611578	  759.2	  593.5	 3405.0	...
3611579	  759.2	  593.5	 3404.0	...
3611580	  759.3	  593.5	 3405.0	...
3611581	  759.5	  593.5	 3407.0	...
3611582	  759.5	  593.5	 3408.0	...
3611583	  759.2	  593.4	 3409.0	...
3611584	  759.1	  593.2	 3407.0	...
3611585	  759.3	  592.9	 3405.0	...
3611586	  759.2	  592.9	 3407.0	...
3611587	  759.0	  593.5	 3410.0	...
3611588	  758.8	  594.3	 3412.0	...
3611589	  758.9	  594.9	 3411.0	...
3611590	  759.0	  594.1	 3411.0	...
3611591	  759.0	  593.3	 3413.0	...
3611592	  759.1	  592.5	 3416.0	...
3611593	  759.3	  592.5	 3418.0	...
3611594	  759.4	  592.4	 3418.0	...
3611595	  759.4	  592.4	 3417.0	...
3611596	  759.3	  592.4	 3414.0	...
3611597	  759.0	  592.4	 3412.0	...
3611598	  758.8	  592.4	 3410.0	...
3611599	  758.6	  592.5	 3412.0	...
3611600	  758.6	  592.5	 3414.0	...
3611601	  758.7	  592.7	 3416.0	...
3611602	  758.7	  592.8	 3416.0	...
3611603	  758.6	  593.1	 3416.0	...
3611604	  758.4	  593.3	 3415.0	...
3611605	  758.5	  593.5	 3415.0	...
3611606	  758.5	  593.6	 3416.0	...
MSG	3611607 0000 _ Number On
3611607	  758.4	  593.6	 3417.0	...
3611608	  758.4	  593.1	 3418.0	...
3611609	  758.4	  592.6	 3417.0	...
3611610	  758.3	  592.3	 3417.0	...
3611611	  758.3	  592.8	 3417.0	...
3611612	  758.5	  593.4	 3416.0	...
3611613	  758.6	  593.0	 3414.0	...
3611614	  758.6	  592.2	 3412.0	...
3611615	  758.4	  591.6	 3411.0	...
3611616	  758.5	  591.7	 3411.0	...
3611617	  758.7	  591.7	 3412.0	...
3611618	  758.6	  591.5	 3412.0	...
3611619	  758.3	  591.3	 3412.0	...
3611620	  758.3	  591.6	 3412.0	...
3611621	  758.5	  592.2	 3413.0	...
3611622	  758.9	  592.4	 3416.0	...
3611623	  759.1	  592.1	 3420.0	...
3611624	  759.0	  591.8	 3421.0	...
3611625	  758.7	  591.8	 3420.0	...
3611626	  758.3	  591.8	 3418.0	...
3611627	  758.2	  591.9	 3416.0	...
3611628	  758.1	  591.9	 3416.0	...
3611629	  758.1	  592.1	 3417.0	...
3611630	  758.3	  592.0	 3417.0	...
3611631	  758.4	  592.0	 3419.0	...
3611632	  758.5	  592.2	 3419.0	...
3611633	  758.3	  592.5	 3419.0	...
3611634	  758.3	  592.6	 3418.0	...
3611635	  758.5	  592.4	 3417.0	...
3611636	  758.7	  592.3	 3417.0	...
3611637	  758.7	  592.3	 3415.0	...
3611638	  758.7	  592.4	 3414.0	...
3611639	  758.5	  592.6	 3414.0	...
3611640	  758.4	  592.8	 3418.0	...
3611641	  758.4	  592.8	 3422.0	...
3611642	  758.4	  592.6	 3426.0	...
3611643	  758.3	  592.4	 3426.0	...
3611644	  758.0	  592.4	 3426.0	...
3611645	  757.8	  592.3	 3427.0	...
3611646	  757.8	  592.2	 3427.0	...
3611647	  757.8	  592.4	 3427.0	...
3611648	  757.8	  592.7	 3427.0	...
3611649	  757.8	  593.1	 3428.0	...
3611650	  757.9	  593.1	 3428.0	...
3611651	  757.9	  593.2	 3428.0	...
3611652	  757.9	  593.2	 3427.0	...
3611653	  757.9	  593.4	 3427.0	...
3611654	  757.9	  593.5	 3426.0	...
3611655	  757.7	  593.5	 3425.0	...
3611656	  757.6	  593.5	 3423.0	...
3611657	  757.5	  593.5	 3427.0	...
3611658	  757.6	  593.2	 3431.0	...
3611659	  757.8	  592.9	 3432.0	...
3611660	  757.8	  592.6	 3429.0	...
3611661	  757.9	  592.8	 3426.0	...
3611662	  757.9	  593.0	 3426.0	...
3611663	  758.0	  592.7	 3426.0	...
3611664	  758.2	  592.2	 3428.0	...
3611665	  758.3	  591.7	 3430.0	...
3611666	  758.5	  592.3	 3431.0	...
3611667	  758.4	  592.8	 3430.0	...
3611668	  758.4	  593.4	 3426.0	...
3611669	  758.5	  593.4	 3424.0	...
3611670	  758.5	  593.4	 3421.0	...
3611671	  758.4	  593.6	 3422.0	...
3611672	  758.3	  593.7	 3422.0	...
3611673	  758.0	  593.6	 3422.0	...
3611674	  757.9	  593.4	 3423.0	...
3611675	  757.8	  593.2	 3425.0	...
3611676	  758.0	  593.0	 3427.0	...
3611677	  758.3	  592.7	 3427.0	...
3611678	  758.2	  592.4	 3427.0	...
3611679	  757.8	  592.4	 3427.0	...
3611680	  757.5	  592.6	 3428.0	...
3611681	  757.5	  592.9	 3429.0	...
3611682	  757.5	  593.3	 3430.0	...
3611683	  757.6	  593.6	 3430.0	...
3611684	  757.7	  593.5	 3430.0	...
3611685	  757.8	  593.4	 3429.0	...
3611686	  757.7	  593.1	 3431.0	...
3611687	  757.5	  593.1	 3433.0	...
3611688	  757.3	  593.0	 3434.0	...
3611689	  757.2	  592.7	 3434.0	...
3611690	  757.1	  592.4	 3435.0	...
3611691	  757.1	  592.2	 3433.0	...
3611692	  756.6	  592.8	 3431.0	...
3611693	  756.1	  593.5	 3428.0	...
3611694	  755.8	  593.8	 3429.0	...
3611695	  756.0	  593.6	 3429.0	...
3611696	  756.3	  593.3	 3432.0	...
3611697	  756.5	  593.4	 3435.0	...
3611698	  756.7	  593.4	 3437.0	...
3611699	  756.8	  593.5	 3436.0	...
3611700	  756.9	  593.3	 3435.0	...
3611701	  756.9	  592.8	 3433.0	...
3611702	  756.9	  592.4	 3431.0	...
3611703	  756.9	  592.2	 3431.0	...
3611704	  756.7	  592.2	 3431.0	...
3611705	  756.4	  592.3	 3432.0	...
3611706	  756.2	  592.3	 3431.0	...
3611707	  756.4	  592.6	 3430.0	...
3611708	  756.6	  593.0	 3428.0	...
3611709	  756.9	  593.3	 3427.0	...
3611710	  757.0	  593.5	 3427.0	...
3611711	  757.0	  593.4	 3426.0	...
3611712	  757.5	  593.4	 3427.0	...
3611713	  758.2	  593.4	 3430.0	...
3611714	  759.1	  593.8	 3433.0	...
3611715	  759.7	  594.0	 3436.0	...
3611716	  760.6	  593.5	 3436.0	...
3611717	  761.9	  592.6	 3436.0	...
3611718	  763.5	  591.4	 3436.0	...
3611719	  764.8	  590.9	 3437.0	...
3611720	  765.7	  589.7	 3437.0	...
3611721	  766.7	  588.4	 3438.0	...
3611722	  767.6	  587.2	 3437.0	...
3611723	  768.9	  586.2	 3437.0	...
3611724	  770.2	  585.6	 3437.0	...
3611725	  771.5	  584.8	 3435.0	...
3611726	  773.1	  584.4	 3433.0	...
3611727	  774.8	  584.3	 3432.0	...
3611728	  776.5	  584.3	 3432.0	...
3611729	  777.3	  584.5	 3433.0	...
3611730	  778.5	  584.4	 3432.0	...
3611731	  779.8	  584.5	 3430.0	...
3611732	  781.0	  584.7	 3429.0	...
3611733	  781.7	  584.8	 3428.0	...
3611734	  782.3	  584.7	 3430.0	...
3611735	  782.8	  584.7	 3432.0	...
3611736	  783.3	  584.6	 3435.0	...
3611737	  783.7	  584.1	 3435.0	...
3611738	  783.9	  583.5	 3434.0	...
3611739	  783.6	  583.1	 3432.0	...
3611740	  783.2	  583.1	 3430.0	...
3611741	  782.8	  583.5	 3431.0	...
3611742	  782.6	  583.8	 3431.0	...
3611743	  782.5	  584.1	 3434.0	...
3611744	  782.4	  584.0	 3437.0	...
3611745	  782.0	  584.2	 3438.0	...
3611746	  781.4	  584.4	 3437.0	...
3611747	  780.9	  584.7	 3435.0	...
3611748	  780.8	  584.8	 3433.0	...
3611749	  780.5	  584.5	 3431.0	...
3611750	  780.2	  584.1	 3432.0	...
3611751	  780.1	  583.9	 3431.0	...
3611752	  779.9	  584.2	 3430.0	...
3611753	  779.7	  584.0	 3429.0	...
3611754	  779.5	  583.4	 3430.0	...
3611755	  779.3	  582.9	 3429.0	...
3611756	  779.2	  582.9	 3427.0	...
3611757	  779.2	  583.0	 3425.0	...
3611758	  779.3	  583.1	 3426.0	...
3611759	  779.4	  583.3	 3425.0	...
3611760	  779.4	  583.3	 3423.0	...
3611761	  779.4	  583.4	 3422.0	...
3611762	  779.8	  583.3	 3421.0	...
3611763	  780.3	  583.5	 3419.0	...
3611764	  780.8	  583.7	 3418.0	...
3611765	  780.8	  583.7	 3417.0	...
3611766	  781.3	  583.4	 3417.0	...
3611767	  781.9	  583.3	 3417.0	...
3611768	  782.4	  583.9	 3417.0	...
3611769	  782.3	  584.5	 3419.0	...
3611770	  782.2	  584.4	 3420.0	...
3611771	  782.0	  583.9	 3421.0	...
3611772	  782.3	  583.4	 3420.0	...
3611773	  782.6	  583.4	 3418.0	...
3611774	  783.0	  583.4	 3416.0	...
3611775	  783.0	  583.4	 3414.0	...
3611776	  782.9	  583.7	 3413.0	...
3611777	  783.2	  584.0	 3414.0	...
3611778	  783.6	  583.8	 3414.0	...
3611779	  783.9	  583.3	 3415.0	...
3611780	  783.8	  583.3	 3416.0	...
3611781	  783.8	  583.7	 3416.0	...
3611782	  783.8	  584.2	 3414.0	...
3611783	  783.7	  584.3	 3410.0	...
3611784	  783.6	  584.4	 3407.0	...
3611785	  783.6	  584.4	 3408.0	...
3611786	  783.6	  584.4	 3410.0	...
3611787	  783.6	  584.5	 3412.0	...
3611788	  783.6	  584.5	 3414.0	...
3611789	  783.6	  584.3	 3412.0	...
3611790	  783.7	  584.2	 3411.0	...
3611791	  783.7	  584.1	 3411.0	...
3611792	  783.5	  584.3	 3411.0	...
3611793	  783.4	  584.5	 3411.0	...
3611794	  783.3	  584.7	 3412.0	...
3611795	  783.4	  584.6	 3412.0	...
3611796	  783.4	  584.8	 3409.0	...
3611797	  783.4	  584.9	 3407.0	...
3611798	  783.5	  585.1	 3405.0	...
3611799	  783.5	  585.1	 3404.0	...
3611800	  783.3	  585.2	 3404.0	...
3611801	  783.2	  585.3	 3403.0	...
3611802	  783.4	  585.5	 3402.0	...
3611803	  783.6	  585.7	 3401.0	...
3611804	  783.8	  586.1	 3399.0	...
3611805	  783.9	  586.4	 3399.0	...
3611806	  783.9	  586.6	 3399.0	...
3611807	  783.9	  586.6	 3400.0	...
3611808	  783.8	  586.6	 3400.0	...
3611809	  783.8	  586.5	 3402.0	...
3611810	  783.6	  586.1	 3402.0	...
3611811	  783.4	  585.7	 3402.0	...
3611812	  783.5	  585.3	 3399.0	...
3611813	  783.8	  585.2	 3395.0	...
3611814	  784.1	  585.2	 3395.0	...
3611815	  784.2	  585.8	 3396.0	...
3611816	  784.3	  586.6	 3398.0	...
3611817	  784.4	  587.4	 3399.0	...
3611818	  784.6	  587.1	 3399.0	...
3611819	  784.8	  586.6	 3397.0	...
3611820	  785.0	  586.5	 3396.0	...
3611821	  785.2	  587.1	 3395.0	...
3611822	  785.0	  587.6	 3394.0	...
3611823	  784.6	  587.6	 3394.0	...
3611824	  784.4	  587.6	 3393.0	...
3611825	  784.9	  587.7	 3391.0	...
3611826	  785.3	  587.7	 3388.0	...
3611827	  785.8	  587.6	 3386.0	...
3611828	  785.8	  587.4	 3385.0	...
3611829	  785.2	  587.3	 3383.0	...
3611830	  784.6	  587.5	 3378.0	...
3611831	  783.5	  587.8	 3371.0	...
EFIX R   3611268	3611831	564	  760.1	  590.0	   3403
SSACC R  3611832
3611832	  783.1	  588.0	 3365.0	...
3611833	  781.5	  588.2	 3364.0	...
3611834	  779.7	  588.6	 3365.0	...
3611835	  777.1	  589.2	 3369.0	...
3611836	  774.4	  590.0	 3372.0	...
3611837	  770.8	  590.9	 3375.0	...
3611838	  767.7	  591.7	 3374.0	...
3611839	  764.0	  592.5	 3373.0	...
3611840	  761.3	  592.8	 3372.0	...
3611841	  757.2	  593.4	 3371.0	...
3611842	  754.3	  593.0	 3370.0	...
3611843	  750.8	  592.5	 3368.0	...
3611844	  748.2	  591.0	 3368.0	...
3611845	  746.1	  590.0	 3369.0	...
3611846	  745.1	  588.2	 3369.0	...
3611847	  745.0	  587.2	 3367.0	...
3611848	  744.9	  586.4	 3363.0	...
ESACC R  3611832	3611848	17	  783.1	  588.0	  744.9	  586.4	   0.82	     69
SFIX R   3611849
3611849	  745.1	  585.9	 3360.0	...
3611850	  745.2	  585.3	 3358.0	...
3611851	  746.0	  584.9	 3358.0	...
3611852	  747.2	  585.4	 3357.0	...
3611853	  749.1	  585.8	 3356.0	...
3611854	  751.0	  586.0	 3354.0	...
3611855	  753.1	  586.3	 3350.0	...
3611856	  755.0	  586.8	 3348.0	...
3611857	  756.3	  587.9	 3346.0	...
3611858	  757.9	  588.4	 3345.0	...
3611859	  759.1	  588.7	 3343.0	...
3611860	  760.2	  588.5	 3341.0	...
3611861	  760.3	  588.8	 3340.0	...
3611862	  760.4	  589.1	 3340.0	...
3611863	  760.3	  589.3	 3338.0	...
3611864	  760.2	  589.3	 3334.0	...
3611865	  760.2	  589.4	 3330.0	...
3611866	  760.1	  589.6	 3329.0	...
3611867	  760.0	  589.9	 3329.0	...
3611868	  759.9	  589.9	 3329.0	...
3611869	  759.8	  589.7	 3329.0	...
3611870	  759.8	  589.6	 3328.0	...
3611871	  759.8	  590.1	 3325.0	...
3611872	  759.4	  590.8	 3322.0	...
3611873	  759.0	  591.3	 3320.0	...
3611874	  758.6	  591.1	 3321.0	...
3611875	  758.6	  590.8	 3320.0	...
3611876	  758.4	  590.8	 3317.0	...
3611877	  758.1	  591.0	 3315.0	...
3611878	  757.8	  591.2	 3312.0	...
3611879	  757.7	  591.4	 3311.0	...
3611880	  757.5	  591.5	 3309.0	...
3611881	  756.8	  591.6	 3308.0	...
3611882	  756.1	  591.7	 3307.0	...
3611883	  755.4	  591.8	 3306.0	...
3611884	  755.4	  592.0	 3306.0	...
3611885	  755.5	  592.3	 3306.0	...
3611886	  755.6	  592.4	 3306.0	...
3611887	  755.6	  592.6	 3306.0	...
3611888	  755.5	  592.8	 3306.0	...
3611889	  755.8	  592.8	 3301.0	...
3611890	  756.3	  592.7	 3295.0	...
3611891	  756.7	  592.1	 3290.0	...
3611892	  756.8	  591.6	 3290.0	...
3611893	  756.9	  591.5	 3289.0	...
3611894	  757.0	  591.9	 3289.0	...
3611895	  757.2	  592.4	 3289.0	...
3611896	  757.3	  592.4	 3288.0	...
3611897	  757.2	  592.3	 3287.0	...
3611898	  757.0	  592.1	 3286.0	...
3611899	  756.7	  592.5	 3286.0	...
3611900	  756.6	  593.1	 3286.0	...
3611901	  756.5	  593.7	 3287.0	...
3611902	  756.6	  593.7	 3287.0	...
3611903	  756.7	  593.6	 3285.0	...
3611904	  756.8	  593.5	 3282.0	...
3611905	  756.8	  593.3	 3279.0	...
3611906	  756.8	  593.1	 3278.0	...
3611907	  756.8	  592.7	 3278.0	...
3611908	  757.0	  592.6	 3276.0	...
3611909	  757.1	  592.5	 3272.0	...
3611910	  757.3	  592.5	 3268.0	...
MSG	3611911 0000 _ Number Off
3611911	  757.3	  592.5	 3267.0	...
3611912	  757.6	  592.4	 3267.0	...
3611913	  757.9	  592.5	 3268.0	...
3611914	  758.2	  593.3	 3267.0	...
3611915	  758.2	  594.2	 3267.0	...
3611916	  758.3	  595.1	 3267.0	...
3611917	  758.4	  595.2	 3266.0	...
3611918	  758.0	  595.3	 3264.0	...
3611919	  757.6	  595.1	 3261.0	...
3611920	  757.1	  595.0	 3257.0	...
3611921	  757.0	  595.0	 3254.0	...
3611922	  757.1	  595.0	 3253.0	...
3611923	  757.2	  594.9	 3252.0	...
3611924	  757.4	  594.6	 3251.0	...
3611925	  757.4	  594.4	 3251.0	...
3611926	  757.4	  594.6	 3251.0	...
3611927	  757.6	  595.0	 3250.0	...
3611928	  757.9	  595.5	 3248.0	...
3611929	  758.1	  595.6	 3246.0	...
3611930	  758.2	  595.7	 3244.0	...
3611931	  758.5	  595.5	 3243.0	...
3611932	  758.8	  595.5	 3242.0	...
3611933	  759.1	  595.5	 3244.0	...
3611934	  758.9	  595.2	 3245.0	...
3611935	  758.8	  594.7	 3244.0	...
3611936	  758.7	  594.4	 3238.0	...
3611937	  758.9	  594.9	 3232.0	...
3611938	  759.1	  595.4	 3230.0	...
3611939	  759.2	  595.7	 3233.0	...
3611940	  759.1	  595.5	 3235.0	...
3611941	  759.1	  595.3	 3235.0	...
3611942	  759.3	  595.6	 3232.0	...
3611943	  759.5	  596.0	 3228.0	...
3611944	  759.7	  596.0	 3224.0	...
3611945	  759.7	  595.8	 3223.0	...
3611946	  759.5	  595.5	 3225.0	...
3611947	  759.4	  595.3	 3226.0	...
3611948	  759.5	  595.2	 3225.0	...
3611949	  759.8	  595.5	 3224.0	...
3611950	  760.1	  596.3	 3221.0	...
3611951	  760.0	  597.2	 3220.0	...
3611952	  759.8	  597.4	 3218.0	...
3611953	  759.6	  597.2	 3218.0	...
3611954	  759.6	  597.1	 3217.0	...
3611955	  759.7	  597.3	 3213.0	...
3611956	  759.9	  597.4	 3209.0	...
3611957	  760.1	  597.2	 3207.0	...
3611958	  760.1	  596.9	 3207.0	...
3611959	  760.3	  596.3	 3207.0	...
3611960	  760.6	  596.1	 3208.0	...
3611961	  760.6	  596.0	 3206.0	...
3611962	  760.3	  596.1	 3204.0	...
3611963	  760.2	  596.1	 3202.0	...
3611964	  760.4	  596.1	 3201.0	...
3611965	  760.5	  596.1	 3200.0	...
3611966	  760.5	  596.0	 3199.0	...
3611967	  760.6	  595.9	 3199.0	...
3611968	  760.6	  595.8	 3200.0	...
3611969	  760.8	  595.9	 3202.0	...
3611970	  761.0	  596.1	 3198.0	...
3611971	  761.1	  596.4	 3193.0	...
3611972	  761.1	  596.5	 3188.0	...
3611973	  761.0	  596.5	 3190.0	...
3611974	  760.9	  596.6	 3191.0	...
3611975	  760.8	  596.6	 3190.0	...
3611976	  760.8	  596.5	 3188.0	...
3611977	  760.9	  596.2	 3186.0	...
3611978	  760.8	  596.0	 3185.0	...
3611979	  760.7	  595.9	 3185.0	...
3611980	  760.7	  595.7	 3184.0	...
3611981	  761.1	  595.6	 3183.0	...
3611982	  761.6	  595.5	 3183.0	...
3611983	  761.9	  595.6	 3183.0	...
3611984	  761.9	  595.7	 3180.0	...
3611985	  761.7	  595.7	 3178.0	...
3611986	  761.5	  595.7	 3175.0	...
3611987	  761.4	  595.7	 3175.0	...
3611988	  761.6	  595.7	 3174.0	...
3611989	  761.8	  595.6	 3173.0	...
3611990	  761.7	  595.5	 3170.0	...
3611991	  761.5	  595.5	 3168.0	...
3611992	  761.6	  595.4	 3166.0	...
3611993	  761.9	  595.3	 3165.0	...
3611994	  762.1	  595.2	 3166.0	...
3611995	  762.1	  595.3	 3167.0	...
3611996	  762.0	  595.4	 3168.0	...
3611997	  762.0	  595.4	 3168.0	...
3611998	  762.0	  595.5	 3168.0	...
3611999	  762.0	  595.6	 3167.0	...
3612000	  761.9	  595.7	 3166.0	...
3612001	  761.7	  595.7	 3164.0	...
3612002	  761.7	  596.2	 3164.0	...
3612003	  761.7	  596.6	 3164.0	...
3612004	  761.8	  597.1	 3165.0	...
3612005	  761.8	  597.2	 3162.0	...
3612006	  762.2	  597.3	 3159.0	...
3612007	  762.8	  597.2	 3156.0	...
3612008	  763.4	  597.2	 3156.0	...
3612009	  763.4	  597.0	 3155.0	...
3612010	  763.2	  596.9	 3155.0	...
3612011	  762.8	  596.9	 3155.0	...
3612012	  762.4	  597.2	 3155.0	...
3612013	  762.2	  597.4	 3154.0	...
3612014	  762.4	  597.6	 3152.0	...
3612015	  762.7	  597.4	 3151.0	...
3612016	  763.0	  597.2	 3150.0	...
3612017	  763.0	  597.0	 3151.0	...
3612018	  762.9	  596.9	 3152.0	...
3612019	  762.9	  596.8	 3151.0	...
3612020	  762.9	  596.6	 3150.0	...
3612021	  762.9	  596.6	 3149.0	...
3612022	  762.9	  596.5	 3147.0	...
3612023	  762.9	  596.3	 3145.0	...
3612024	  762.9	  596.1	 3144.0	...
3612025	  762.9	  596.0	 3143.0	...
3612026	  762.9	  596.0	 3142.0	...
3612027	  763.1	  595.9	 3140.0	...
3612028	  763.3	  596.3	 3139.0	...
3612029	  763.3	  596.7	 3139.0	...
3612030	  763.1	  597.1	 3139.0	...
3612031	  762.8	  597.2	 3139.0	...
3612032	  763.0	  597.3	 3139.0	...
3612033	  763.3	  597.4	 3138.0	...
3612034	  763.7	  597.5	 3139.0	...
3612035	  763.8	  597.5	 3139.0	...
3612036	  763.9	  597.5	 3139.0	...
3612037	  763.8	  597.5	 3138.0	...
3612038	  763.6	  597.5	 3137.0	...
3612039	  763.5	  597.6	 3136.0	...
3612040	  763.4	  597.9	 3134.0	...
3612041	  763.3	  598.1	 3131.0	...
3612042	  763.6	  598.2	 3127.0	...
3612043	  764.0	  598.2	 3125.0	...
3612044	  764.3	  598.2	 3125.0	...
3612045	  764.3	  598.1	 3124.0	...
3612046	  764.4	  597.9	 3123.0	...
3612047	  764.5	  597.8	 3122.0	...
3612048	  764.3	  597.8	 3122.0	...
3612049	  763.9	  597.9	 3122.0	...
3612050	  763.6	  597.7	 3123.0	...
3612051	  763.6	  597.4	 3124.0	...
3612052	  763.7	  597.0	 3124.0	...
3612053	  763.7	  596.9	 3127.0	...
3612054	  763.7	  596.8	 3129.0	...
3612055	  763.7	  596.8	 3132.0	...
3612056	  763.8	  596.7	 3132.0	...
3612057	  763.9	  596.8	 3132.0	...
3612058	  763.8	  597.0	 3129.0	...
3612059	  763.7	  597.2	 3127.0	...
3612060	  763.6	  597.3	 3124.0	...
3612061	  763.6	  597.3	 3122.0	...
3612062	  763.6	  597.3	 3124.0	...
3612063	  763.8	  597.2	 3125.0	...
3612064	  764.1	  597.1	 3127.0	...
3612065	  764.3	  597.2	 3127.0	...
3612066	  764.4	  597.3	 3126.0	...
3612067	  764.5	  597.4	 3126.0	...
3612068	  764.4	  597.4	 3126.0	...
3612069	  764.3	  597.4	 3126.0	...
3612070	  764.1	  597.4	 3126.0	...
3612071	  764.1	  597.3	 3126.0	...
3612072	  764.1	  597.3	 3127.0	...
3612073	  764.2	  597.4	 3127.0	...
3612074	  764.4	  597.5	 3127.0	...
3612075	  764.4	  597.6	 3126.0	...
3612076	  764.7	  597.9	 3124.0	...
3612077	  764.9	  598.1	 3123.0	...
3612078	  765.1	  598.3	 3122.0	...
3612079	  765.1	  598.3	 3122.0	...
3612080	  765.1	  598.2	 3122.0	...
3612081	  765.1	  598.0	 3123.0	...
3612082	  765.1	  597.9	 3124.0	...
3612083	  765.0	  597.8	 3125.0	...
3612084	  764.8	  597.9	 3125.0	...
3612085	  764.4	  597.9	 3124.0	...
3612086	  764.2	  598.1	 3123.0	...
3612087	  764.2	  598.2	 3121.0	...
3612088	  764.4	  598.2	 3120.0	...
3612089	  764.5	  598.2	 3120.0	...
3612090	  764.5	  598.3	 3120.0	...
3612091	  764.5	  598.5	 3120.0	...
3612092	  764.5	  598.5	 3119.0	...
3612093	  764.9	  598.2	 3120.0	...
3612094	  765.2	  597.9	 3121.0	...
3612095	  765.6	  598.0	 3122.0	...
3612096	  765.5	  598.2	 3122.0	...
3612097	  765.3	  598.5	 3121.0	...
3612098	  765.2	  598.6	 3119.0	...
3612099	  765.2	  598.6	 3117.0	...
3612100	  765.2	  598.6	 3114.0	...
3612101	  765.3	  598.4	 3113.0	...
3612102	  765.1	  597.9	 3112.0	...
3612103	  764.9	  597.3	 3112.0	...
3612104	  764.9	  597.0	 3112.0	...
3612105	  765.4	  596.9	 3113.0	...
3612106	  765.9	  596.7	 3114.0	...
3612107	  766.2	  596.5	 3116.0	...
3612108	  766.5	  596.2	 3117.0	...
3612109	  766.8	  595.8	 3118.0	...
3612110	  766.5	  595.4	 3119.0	...
3612111	  766.2	  595.7	 3119.0	...
3612112	  765.9	  596.1	 3119.0	...
3612113	  765.9	  596.4	 3118.0	...
3612114	  765.8	  596.2	 3117.0	...
3612115	  765.8	  596.0	 3116.0	...
3612116	  765.7	  596.0	 3116.0	...
3612117	  765.8	  595.8	 3117.0	...
3612118	  765.8	  595.7	 3119.0	...
3612119	  765.9	  595.6	 3120.0	...
MSG	3612120 0000 _ Number On
3612120	  765.7	  595.6	 3118.0	...
3612121	  765.7	  595.7	 3116.0	...
3612122	  765.7	  596.0	 3116.0	...
3612123	  765.7	  596.4	 3116.0	...
3612124	  765.9	  596.6	 3117.0	...
3612125	  766.0	  596.7	 3117.0	...
3612126	  766.1	  596.6	 3117.0	...
3612127	  766.3	  596.3	 3118.0	...
3612128	  766.6	  595.9	 3119.0	...
3612129	  767.0	  595.7	 3120.0	...
3612130	  767.2	  596.0	 3120.0	...
3612131	  767.0	  596.5	 3119.0	...
3612132	  766.6	  596.8	 3119.0	...
3612133	  766.2	  596.6	 3119.0	...
3612134	  766.2	  596.4	 3119.0	...
3612135	  766.5	  596.3	 3121.0	...
3612136	  766.8	  596.3	 3124.0	...
3612137	  767.1	  596.3	 3126.0	...
3612138	  767.2	  596.4	 3127.0	...
3612139	  767.2	  596.5	 3128.0	...
3612140	  767.0	  596.3	 3128.0	...
3612141	  766.8	  596.3	 3129.0	...
3612142	  766.6	  596.2	 3129.0	...
3612143	  766.4	  596.3	 3129.0	...
3612144	  766.2	  596.3	 3129.0	...
3612145	  766.1	  595.9	 3127.0	...
3612146	  766.0	  595.3	 3125.0	...
3612147	  766.0	  594.8	 3125.0	...
3612148	  765.9	  594.6	 3126.0	...
3612149	  766.0	  594.5	 3128.0	...
3612150	  766.0	  594.5	 3128.0	...
3612151	  766.0	  594.6	 3130.0	...
3612152	  765.9	  594.9	 3130.0	...
3612153	  765.9	  595.1	 3131.0	...
3612154	  765.9	  595.4	 3133.0	...
3612155	  766.2	  595.4	 3135.0	...
3612156	  766.5	  595.3	 3137.0	...
3612157	  766.8	  595.4	 3137.0	...
3612158	  766.7	  595.6	 3137.0	...
3612159	  766.6	  595.6	 3137.0	...
3612160	  766.5	  595.5	 3137.0	...
3612161	  766.4	  595.4	 3137.0	...
3612162	  766.3	  595.4	 3136.0	...
3612163	  766.2	  595.4	 3136.0	...
3612164	  766.1	  595.4	 3135.0	...
3612165	  766.0	  595.3	 3135.0	...
3612166	  766.2	  595.2	 3136.0	...
3612167	  766.3	  595.5	 3137.0	...
3612168	  766.5	  595.9	 3138.0	...
3612169	  766.6	  596.3	 3139.0	...
3612170	  766.7	  596.2	 3139.0	...
3612171	  766.7	  596.1	 3138.0	...
3612172	  766.6	  595.8	 3138.0	...
3612173	  766.6	  595.6	 3137.0	...
3612174	  766.8	  595.3	 3137.0	...
3612175	  767.0	  595.2	 3136.0	...
3612176	  767.2	  595.1	 3140.0	...
3612177	  767.1	  594.9	 3144.0	...
3612178	  767.1	  594.7	 3149.0	...
3612179	  767.0	  594.6	 3148.0	...
3612180	  767.0	  595.0	 3147.0	...
3612181	  767.0	  595.5	 3146.0	...
3612182	  767.0	  595.9	 3146.0	...
3612183	  766.9	  595.8	 3147.0	...
3612184	  766.9	  595.7	 3147.0	...
3612185	  767.2	  595.6	 3147.0	...
3612186	  767.5	  595.5	 3148.0	...
3612187	  767.5	  595.6	 3149.0	...
3612188	  767.2	  595.8	 3150.0	...
3612189	  766.9	  595.9	 3150.0	...
3612190	  766.9	  595.8	 3150.0	...
3612191	  767.0	  595.7	 3150.0	...
3612192	  767.0	  595.9	 3150.0	...
3612193	  767.2	  596.0	 3150.0	...
3612194	  767.3	  596.0	 3151.0	...
3612195	  767.4	  595.9	 3155.0	...
3612196	  767.3	  595.8	 3158.0	...
3612197	  767.3	  595.9	 3159.0	...
3612198	  767.3	  596.0	 3159.0	...
3612199	  767.4	  596.3	 3159.0	...
3612200	  767.7	  596.4	 3158.0	...
3612201	  768.0	  596.3	 3158.0	...
3612202	  768.2	  595.9	 3161.0	...
3612203	  768.1	  595.6	 3164.0	...
3612204	  768.0	  595.5	 3167.0	...
3612205	  767.6	  595.5	 3166.0	...
3612206	  767.3	  595.5	 3164.0	...
3612207	  767.1	  595.5	 3161.0	...
3612208	  767.2	  595.9	 3159.0	...
3612209	  767.2	  596.3	 3160.0	...
3612210	  767.2	  596.3	 3160.0	...
3612211	  767.2	  595.9	 3159.0	...
3612212	  767.2	  595.4	 3158.0	...
3612213	  767.2	  595.7	 3158.0	...
3612214	  767.1	  596.1	 3160.0	...
3612215	  767.2	  596.4	 3163.0	...
3612216	  767.3	  596.1	 3165.0	...
3612217	  767.4	  595.6	 3164.0	...
3612218	  767.5	  595.1	 3165.0	...
3612219	  767.4	  594.9	 3166.0	...
3612220	  767.4	  594.9	 3167.0	...
3612221	  767.7	  594.8	 3169.0	...
3612222	  768.1	  594.5	 3171.0	...
3612223	  768.4	  594.2	 3172.0	...
3612224	  768.3	  594.0	 3169.0	...
3612225	  768.2	  593.9	 3167.0	...
3612226	  768.2	  593.8	 3166.0	...
3612227	  768.2	  593.8	 3167.0	...
3612228	  768.3	  593.9	 3166.0	...
3612229	  768.0	  594.1	 3166.0	...
3612230	  767.7	  594.2	 3165.0	...
3612231	  767.6	  594.3	 3164.0	...
3612232	  767.6	  594.2	 3165.0	...
3612233	  767.6	  594.1	 3165.0	...
3612234	  767.7	  594.1	 3166.0	...
3612235	  767.9	  594.3	 3169.0	...
3612236	  768.0	  594.4	 3173.0	...
3612237	  768.0	  594.2	 3176.0	...
3612238	  767.9	  593.9	 3176.0	...
3612239	  767.9	  593.6	 3179.0	...
3612240	  767.9	  593.7	 3182.0	...
3612241	  768.0	  593.7	 3184.0	...
3612242	  767.9	  593.4	 3183.0	...
3612243	  767.8	  593.2	 3181.0	...
3612244	  767.7	  592.9	 3181.0	...
3612245	  767.9	  592.8	 3181.0	...
3612246	  768.2	  592.9	 3180.0	...
3612247	  768.4	  593.0	 3180.0	...
3612248	  768.6	  593.3	 3180.0	...
3612249	  768.6	  593.4	 3181.0	...
3612250	  768.6	  593.5	 3184.0	...
3612251	  768.5	  593.4	 3186.0	...
3612252	  768.3	  593.4	 3186.0	...
3612253	  768.1	  593.3	 3187.0	...
3612254	  767.9	  593.4	 3188.0	...
3612255	  767.8	  593.4	 3191.0	...
3612256	  768.0	  593.2	 3194.0	...
3612257	  768.3	  593.1	 3195.0	...
3612258	  768.9	  593.0	 3194.0	...
3612259	  769.2	  593.2	 3193.0	...
3612260	  769.5	  593.6	 3193.0	...
3612261	  769.2	  594.0	 3193.0	...
3612262	  768.8	  594.3	 3194.0	...
3612263	  768.6	  594.6	 3196.0	...
3612264	  768.6	  594.8	 3197.0	...
3612265	  768.7	  595.0	 3197.0	...
3612266	  768.7	  595.0	 3198.0	...
3612267	  768.8	  594.6	 3201.0	...
3612268	  768.8	  594.3	 3203.0	...
3612269	  768.8	  593.9	 3205.0	...
3612270	  768.8	  594.0	 3206.0	...
3612271	  768.7	  593.9	 3209.0	...
3612272	  768.6	  593.8	 3211.0	...
3612273	  768.5	  593.9	 3212.0	...
3612274	  768.5	  594.0	 3213.0	...
3612275	  768.2	  594.2	 3214.0	...
3612276	  767.9	  594.1	 3213.0	...
3612277	  767.7	  594.3	 3212.0	...
3612278	  767.8	  594.6	 3213.0	...
3612279	  767.7	  594.9	 3213.0	...
3612280	  767.6	  595.1	 3213.0	...
3612281	  767.5	  595.3	 3213.0	...
3612282	  767.6	  595.4	 3215.0	...
3612283	  767.7	  595.3	 3217.0	...
3612284	  767.9	  595.1	 3218.0	...
3612285	  768.2	  594.8	 3217.0	...
3612286	  768.5	  594.7	 3217.0	...
3612287	  768.4	  594.6	 3217.0	...
3612288	  768.5	  594.6	 3216.0	...
3612289	  768.6	  594.7	 3216.0	...
3612290	  768.6	  594.5	 3217.0	...
3612291	  768.6	  594.2	 3218.0	...
3612292	  768.6	  594.0	 3219.0	...
3612293	  768.6	  594.1	 3220.0	...
3612294	  768.6	  594.3	 3220.0	...
3612295	  768.8	  594.5	 3221.0	...
3612296	  768.9	  594.8	 3221.0	...
3612297	  768.7	  594.7	 3220.0	...
3612298	  768.5	  594.7	 3219.0	...
3612299	  768.4	  594.7	 3218.0	...
3612300	  768.6	  594.4	 3218.0	...
3612301	  768.8	  594.0	 3219.0	...
3612302	  769.0	  593.5	 3220.0	...
3612303	  768.7	  593.3	 3221.0	...
3612304	  768.3	  593.0	 3223.0	...
3612305	  768.0	  593.0	 3223.0	...
3612306	  768.0	  593.2	 3223.0	...
3612307	  768.1	  593.4	 3223.0	...
3612308	  768.2	  593.5	 3223.0	...
3612309	  768.3	  594.0	 3225.0	...
3612310	  768.4	  594.5	 3227.0	...
3612311	  768.5	  595.0	 3229.0	...
3612312	  768.6	  595.0	 3232.0	...
3612313	  768.5	  595.1	 3234.0	...
3612314	  768.3	  595.1	 3237.0	...
3612315	  768.1	  594.8	 3238.0	...
3612316	  768.0	  594.5	 3241.0	...
3612317	  768.1	  594.1	 3241.0	...
3612318	  768.2	  593.9	 3242.0	...
3612319	  768.3	  593.7	 3242.0	...
3612320	  768.3	  593.6	 3242.0	...
3612321	  768.0	  593.8	 3243.0	...
3612322	  767.7	  594.0	 3244.0	...
3612323	  767.4	  594.0	 3245.0	...
3612324	  767.3	  594.0	 3243.0	...
3612325	  767.0	  594.7	 3242.0	...
3612326	  766.4	  595.4	 3240.0	...
3612327	  765.2	  596.1	 3240.0	...
EFIX R   3611849	3612327	479	  763.8	  595.1	   3189
SSACC R  3612328
3612328	  763.6	  596.1	 3241.0	...
3612329	  761.3	  596.5	 3246.0	...
3612330	  759.4	  597.0	 3252.0	...
3612331	  756.6	  597.4	 3258.0	...
3612332	  754.2	  596.7	 3256.0	...
3612333	  751.4	  596.1	 3255.0	...
3612334	  749.8	  594.9	 3254.0	...
ESACC R  3612328	3612334	7	  763.6	  596.1	  749.8	  594.9	   0.30	     45
SFIX R   3612335
3612335	  747.8	  594.3	 3254.0	...
3612336	  746.5	  593.3	 3255.0	...
3612337	  745.4	  592.6	 3254.0	...
3612338	  745.6	  591.7	 3256.0	...
3612339	  745.9	  591.2	 3259.0	...
3612340	  746.4	  591.1	 3260.0	...
3612341	  747.9	  590.9	 3255.0	...
3612342	  749.4	  590.8	 3250.0	...
3612343	  751.3	  590.7	 3248.0	...
3612344	  752.6	  591.0	 3249.0	...
3612345	  754.0	  591.0	 3251.0	...
3612346	  754.7	  591.1	 3252.0	...
3612347	  755.8	  592.1	 3252.0	...
3612348	  756.8	  593.1	 3252.0	...
3612349	  757.5	  594.2	 3251.0	...
3612350	  757.5	  594.1	 3256.0	...
3612351	  757.3	  594.1	 3261.0	...
3612352	  757.2	  594.4	 3265.0	...
3612353	  757.1	  594.8	 3264.0	...
3612354	  757.1	  594.5	 3263.0	...
3612355	  757.0	  594.0	 3262.0	...
3612356	  756.8	  593.5	 3262.0	...
3612357	  756.3	  593.7	 3261.0	...
3612358	  755.9	  593.7	 3261.0	...
3612359	  756.0	  593.7	 3260.0	...
3612360	  756.3	  593.9	 3260.0	...
3612361	  756.5	  594.0	 3260.0	...
3612362	  756.0	  594.2	 3261.0	...
3612363	  755.6	  594.2	 3262.0	...
3612364	  755.0	  594.2	 3263.0	...
3612365	  755.0	  594.1	 3263.0	...
3612366	  754.8	  594.0	 3263.0	...
3612367	  754.3	  594.0	 3264.0	...
3612368	  753.8	  594.1	 3265.0	...
3612369	  753.3	  594.2	 3266.0	...
3612370	  753.3	  594.2	 3267.0	...
3612371	  753.2	  594.1	 3266.0	...
3612372	  753.2	  594.0	 3266.0	...
3612373	  753.2	  594.0	 3266.0	...
3612374	  753.2	  594.2	 3266.0	...
3612375	  753.2	  594.7	 3266.0	...
3612376	  753.2	  595.2	 3266.0	...
3612377	  753.2	  595.4	 3265.0	...
3612378	  753.2	  595.4	 3265.0	...
3612379	  753.2	  595.5	 3266.0	...
3612380	  753.2	  595.6	 3268.0	...
3612381	  753.2	  595.5	 3269.0	...
3612382	  753.2	  594.7	 3269.0	...
3612383	  753.1	  594.0	 3269.0	...
3612384	  753.0	  593.5	 3269.0	...
3612385	  753.0	  594.2	 3269.0	...
3612386	  753.1	  595.0	 3267.0	...
3612387	  753.2	  595.5	 3266.0	...
3612388	  753.5	  595.3	 3265.0	...
3612389	  753.8	  595.0	 3266.0	...
3612390	  753.8	  595.2	 3266.0	...
3612391	  753.5	  595.4	 3265.0	...
3612392	  753.4	  595.6	 3262.0	...
3612393	  753.6	  595.0	 3259.0	...
3612394	  753.6	  594.4	 3257.0	...
3612395	  753.2	  593.8	 3259.0	...
3612396	  752.8	  593.8	 3260.0	...
3612397	  752.6	  594.5	 3262.0	...
3612398	  752.9	  595.2	 3262.0	...
3612399	  753.1	  596.0	 3263.0	...
3612400	  753.4	  596.0	 3262.0	...
3612401	  753.8	  596.1	 3261.0	...
3612402	  754.1	  596.0	 3259.0	...
3612403	  754.1	  595.8	 3258.0	...
3612404	  753.5	  595.4	 3258.0	...
3612405	  752.9	  595.1	 3257.0	...
3612406	  753.1	  594.8	 3259.0	...
3612407	  753.3	  594.8	 3262.0	...
3612408	  753.6	  595.3	 3263.0	...
3612409	  753.6	  596.0	 3263.0	...
3612410	  753.5	  596.6	 3263.0	...
3612411	  753.4	  596.7	 3264.0	...
3612412	  753.3	  596.7	 3265.0	...
3612413	  753.3	  596.7	 3263.0	...
3612414	  753.3	  596.7	 3258.0	...
3612415	  753.3	  596.6	 3253.0	...
3612416	  753.3	  596.7	 3250.0	...
3612417	  753.3	  596.7	 3250.0	...
3612418	  753.3	  596.4	 3251.0	...
3612419	  753.1	  596.0	 3251.0	...
3612420	  752.9	  595.6	 3249.0	...
3612421	  753.1	  595.6	 3250.0	...
3612422	  753.4	  595.5	 3252.0	...
3612423	  753.8	  595.8	 3252.0	...
3612424	  753.8	  596.2	 3251.0	...
3612425	  753.8	  596.7	 3249.0	...
MSG	3612426 0000 _ Number Off
3612426	  753.8	  597.1	 3249.0	...
3612427	  753.6	  597.3	 3249.0	...
3612428	  753.5	  596.9	 3247.0	...
3612429	  753.3	  596.3	 3245.0	...
3612430	  753.3	  595.6	 3245.0	...
3612431	  753.5	  595.4	 3246.0	...
3612432	  753.7	  595.6	 3248.0	...
3612433	  753.8	  595.9	 3246.0	...
3612434	  753.7	  596.3	 3245.0	...
3612435	  753.6	  596.4	 3245.0	...
3612436	  753.5	  596.4	 3242.0	...
3612437	  753.5	  596.3	 3238.0	...
3612438	  753.7	  596.7	 3237.0	...
3612439	  753.8	  597.1	 3240.0	...
3612440	  753.8	  597.2	 3242.0	...
3612441	  753.8	  596.7	 3241.0	...
3612442	  753.9	  596.5	 3240.0	...
3612443	  754.1	  596.7	 3239.0	...
3612444	  754.2	  597.1	 3240.0	...
3612445	  754.2	  597.4	 3239.0	...
3612446	  754.2	  597.3	 3238.0	...
3612447	  754.4	  597.0	 3238.0	...
3612448	  754.6	  597.0	 3241.0	...
3612449	  754.8	  597.4	 3244.0	...
3612450	  754.8	  597.8	 3245.0	...
3612451	  754.8	  597.9	 3245.0	...
3612452	  754.8	  597.7	 3245.0	...
3612453	  754.8	  597.4	 3239.0	...
3612454	  754.7	  597.2	 3234.0	...
3612455	  754.5	  597.2	 3230.0	...
3612456	  754.8	  597.2	 3231.0	...
3612457	  755.0	  597.2	 3232.0	...
3612458	  755.2	  597.1	 3233.0	...
3612459	  755.1	  597.2	 3232.0	...
3612460	  754.9	  597.2	 3230.0	...
3612461	  754.8	  597.6	 3229.0	...
3612462	  754.7	  597.9	 3230.0	...
3612463	  754.7	  598.2	 3229.0	...
3612464	  754.8	  598.1	 3227.0	...
3612465	  755.0	  598.0	 3225.0	...
3612466	  755.2	  597.9	 3224.0	...
3612467	  755.3	  598.0	 3225.0	...
3612468	  755.4	  598.1	 3227.0	...
3612469	  755.7	  597.9	 3229.0	...
3612470	  756.0	  597.5	 3231.0	...
3612471	  756.1	  597.1	 3233.0	...
3612472	  756.1	  597.1	 3229.0	...
3612473	  756.1	  596.9	 3224.0	...
3612474	  756.0	  596.8	 3219.0	...
3612475	  756.0	  596.9	 3220.0	...
3612476	  756.1	  597.1	 3220.0	...
3612477	  756.1	  597.3	 3219.0	...
3612478	  756.1	  597.3	 3220.0	...
3612479	  756.0	  597.2	 3221.0	...
3612480	  756.1	  597.2	 3222.0	...
3612481	  756.1	  597.1	 3221.0	...
3612482	  756.2	  597.7	 3220.0	...
3612483	  756.2	  598.1	 3218.0	...
3612484	  756.3	  598.4	 3215.0	...
3612485	  756.3	  598.3	 3212.0	...
3612486	  756.4	  598.5	 3212.0	...
3612487	  756.4	  598.8	 3210.0	...
3612488	  756.7	  598.5	 3208.0	...
3612489	  757.0	  598.1	 3207.0	...
3612490	  757.2	  597.5	 3207.0	...
3612491	  757.2	  597.3	 3207.0	...
3612492	  757.1	  597.0	 3207.0	...
3612493	  757.0	  597.3	 3203.0	...
3612494	  756.9	  597.6	 3200.0	...
3612495	  757.0	  597.9	 3197.0	...
3612496	  757.1	  597.8	 3197.0	...
3612497	  757.2	  597.8	 3198.0	...
3612498	  757.1	  597.7	 3198.0	...
3612499	  757.0	  597.5	 3197.0	...
3612500	  757.0	  597.3	 3196.0	...
3612501	  757.2	  597.1	 3195.0	...
3612502	  757.4	  597.0	 3194.0	...
3612503	  758.0	  596.9	 3193.0	...
3612504	  758.1	  596.7	 3193.0	...
3612505	  758.1	  596.5	 3194.0	...
3612506	  757.8	  596.4	 3194.0	...
3612507	  757.6	  596.5	 3191.0	...
3612508	  757.7	  596.5	 3187.0	...
3612509	  758.1	  596.4	 3184.0	...
3612510	  758.5	  596.7	 3184.0	...
3612511	  758.8	  597.1	 3184.0	...
3612512	  758.7	  597.4	 3183.0	...
3612513	  758.7	  597.2	 3181.0	...
3612514	  758.7	  597.0	 3180.0	...
3612515	  758.7	  596.8	 3181.0	...
3612516	  758.7	  596.9	 3183.0	...
3612517	  758.8	  597.1	 3182.0	...
3612518	  759.0	  597.3	 3178.0	...
3612519	  758.9	  597.5	 3175.0	...
3612520	  758.6	  597.3	 3174.0	...
3612521	  758.3	  597.2	 3174.0	...
3612522	  758.5	  597.4	 3174.0	...
3612523	  758.9	  597.8	 3174.0	...
3612524	  759.2	  598.1	 3174.0	...
3612525	  759.2	  598.0	 3174.0	...
3612526	  759.1	  597.9	 3174.0	...
3612527	  759.1	  597.9	 3174.0	...
3612528	  759.0	  597.8	 3174.0	...
3612529	  759.3	  597.8	 3171.0	...
3612530	  759.6	  597.9	 3168.0	...
3612531	  759.5	  598.2	 3167.0	...
3612532	  759.0	  598.5	 3169.0	...
3612533	  758.6	  598.7	 3172.0	...
3612534	  758.7	  598.5	 3172.0	...
3612535	  758.8	  598.3	 3172.0	...
3612536	  758.9	  598.3	 3172.0	...
3612537	  759.0	  598.2	 3172.0	...
3612538	  759.1	  598.3	 3172.0	...
3612539	  759.3	  598.4	 3171.0	...
3612540	  759.4	  598.5	 3167.0	...
3612541	  759.4	  598.4	 3163.0	...
3612542	  759.4	  598.2	 3160.0	...
3612543	  759.5	  598.1	 3161.0	...
3612544	  759.5	  598.2	 3162.0	...
3612545	  759.6	  598.4	 3163.0	...
3612546	  759.6	  598.3	 3162.0	...
3612547	  759.6	  597.9	 3162.0	...
3612548	  759.7	  597.6	 3162.0	...
3612549	  759.9	  597.7	 3162.0	...
3612550	  760.0	  598.2	 3162.0	...
3612551	  760.1	  598.6	 3163.0	...
3612552	  760.2	  598.8	 3164.0	...
3612553	  760.3	  598.6	 3162.0	...
3612554	  760.4	  598.3	 3159.0	...
3612555	  760.1	  598.0	 3155.0	...
3612556	  759.7	  598.0	 3154.0	...
3612557	  759.4	  598.0	 3153.0	...
3612558	  759.3	  598.0	 3151.0	...
3612559	  759.5	  598.0	 3149.0	...
3612560	  759.6	  598.4	 3148.0	...
3612561	  759.7	  598.8	 3148.0	...
3612562	  759.6	  599.3	 3150.0	...
3612563	  759.8	  599.3	 3151.0	...
3612564	  760.1	  599.1	 3150.0	...
3612565	  760.5	  598.9	 3148.0	...
3612566	  760.7	  598.7	 3146.0	...
3612567	  760.9	  598.7	 3145.0	...
3612568	  761.1	  598.7	 3145.0	...
3612569	  761.2	  598.8	 3146.0	...
3612570	  761.2	  599.1	 3147.0	...
3612571	  760.8	  599.6	 3147.0	...
3612572	  760.3	  600.1	 3148.0	...
3612573	  759.8	  600.1	 3148.0	...
3612574	  759.8	  600.1	 3147.0	...
3612575	  760.2	  599.7	 3146.0	...
3612576	  760.6	  599.2	 3145.0	...
3612577	  761.0	  598.8	 3146.0	...
3612578	  761.0	  598.6	 3146.0	...
3612579	  761.0	  598.3	 3146.0	...
3612580	  760.9	  598.0	 3144.0	...
3612581	  760.9	  598.0	 3142.0	...
3612582	  761.1	  598.0	 3140.0	...
3612583	  761.3	  598.0	 3142.0	...
3612584	  761.5	  597.9	 3143.0	...
3612585	  761.5	  597.8	 3140.0	...
3612586	  761.6	  597.8	 3136.0	...
3612587	  761.5	  597.9	 3134.0	...
3612588	  761.4	  597.7	 3136.0	...
3612589	  761.5	  597.5	 3138.0	...
3612590	  761.9	  597.6	 3138.0	...
3612591	  762.4	  597.9	 3138.0	...
3612592	  762.4	  598.3	 3139.0	...
3612593	  762.4	  598.4	 3137.0	...
3612594	  762.3	  598.5	 3135.0	...
3612595	  762.2	  598.5	 3133.0	...
3612596	  762.2	  598.6	 3135.0	...
3612597	  762.3	  598.8	 3137.0	...
3612598	  762.3	  598.5	 3138.0	...
3612599	  762.4	  598.4	 3136.0	...
3612600	  762.2	  598.3	 3134.0	...
3612601	  761.9	  598.3	 3135.0	...
3612602	  761.5	  598.3	 3137.0	...
3612603	  761.3	  598.2	 3137.0	...
3612604	  761.5	  598.3	 3135.0	...
3612605	  761.9	  598.3	 3134.0	...
3612606	  762.3	  598.6	 3135.0	...
3612607	  762.3	  598.8	 3136.0	...
3612608	  762.3	  599.1	 3135.0	...
3612609	  762.4	  599.1	 3135.0	...
3612610	  762.5	  598.9	 3134.0	...
3612611	  762.7	  598.7	 3133.0	...
3612612	  763.0	  598.4	 3134.0	...
3612613	  763.4	  598.4	 3135.0	...
3612614	  763.5	  598.7	 3136.0	...
3612615	  763.6	  598.9	 3136.0	...
3612616	  763.4	  599.1	 3136.0	...
3612617	  763.3	  599.1	 3135.0	...
3612618	  763.1	  598.9	 3135.0	...
3612619	  763.0	  598.6	 3135.0	...
3612620	  763.1	  598.3	 3135.0	...
3612621	  763.3	  598.3	 3135.0	...
3612622	  763.4	  598.5	 3135.0	...
3612623	  763.2	  598.8	 3135.0	...
3612624	  763.1	  598.9	 3136.0	...
3612625	  762.9	  598.4	 3136.0	...
3612626	  762.9	  597.9	 3136.0	...
3612627	  763.0	  597.2	 3136.0	...
3612628	  763.3	  597.0	 3135.0	...
3612629	  763.7	  597.3	 3134.0	...
3612630	  763.9	  597.9	 3132.0	...
3612631	  763.8	  598.3	 3130.0	...
3612632	  763.8	  598.2	 3128.0	...
3612633	  763.7	  598.1	 3129.0	...
3612634	  763.7	  598.1	 3128.0	...
3612635	  763.8	  598.3	 3128.0	...
3612636	  763.8	  598.5	 3128.0	...
3612637	  763.7	  598.5	 3129.0	...
MSG	3612638 0000 _ Number On
3612638	  763.5	  598.4	 3131.0	...
3612639	  763.4	  598.7	 3132.0	...
3612640	  763.3	  599.1	 3133.0	...
3612641	  763.2	  599.5	 3133.0	...
3612642	  763.4	  599.2	 3131.0	...
3612643	  763.7	  598.3	 3127.0	...
3612644	  763.8	  597.5	 3124.0	...
3612645	  763.6	  597.2	 3122.0	...
3612646	  763.6	  597.5	 3123.0	...
3612647	  763.8	  597.7	 3124.0	...
3612648	  764.0	  597.6	 3124.0	...
3612649	  764.0	  597.3	 3123.0	...
3612650	  764.1	  597.4	 3124.0	...
3612651	  764.1	  597.6	 3125.0	...
3612652	  764.0	  597.8	 3127.0	...
3612653	  764.0	  597.7	 3128.0	...
3612654	  763.9	  597.5	 3129.0	...
3612655	  764.0	  597.4	 3129.0	...
3612656	  764.2	  597.4	 3130.0	...
3612657	  764.4	  597.5	 3130.0	...
3612658	  764.3	  597.6	 3132.0	...
3612659	  764.1	  597.4	 3133.0	...
3612660	  764.1	  597.2	 3135.0	...
3612661	  764.3	  596.9	 3135.0	...
3612662	  764.5	  596.9	 3133.0	...
3612663	  764.5	  597.0	 3130.0	...
3612664	  764.3	  597.1	 3127.0	...
3612665	  764.1	  597.1	 3127.0	...
3612666	  764.2	  597.2	 3126.0	...
3612667	  764.3	  596.9	 3125.0	...
3612668	  764.4	  596.7	 3125.0	...
3612669	  764.4	  596.4	 3126.0	...
3612670	  764.3	  596.5	 3127.0	...
3612671	  764.2	  596.5	 3128.0	...
3612672	  764.1	  596.6	 3129.0	...
3612673	  764.2	  596.6	 3129.0	...
3612674	  764.3	  596.7	 3129.0	...
3612675	  764.5	  596.7	 3129.0	...
3612676	  764.7	  596.7	 3129.0	...
3612677	  764.8	  596.7	 3128.0	...
3612678	  764.8	  596.7	 3127.0	...
3612679	  764.8	  596.7	 3126.0	...
3612680	  764.7	  596.7	 3126.0	...
3612681	  764.5	  596.6	 3126.0	...
3612682	  764.1	  596.6	 3127.0	...
3612683	  763.9	  596.4	 3127.0	...
3612684	  764.0	  596.3	 3127.0	...
3612685	  764.5	  596.0	 3127.0	...
3612686	  765.0	  595.9	 3126.0	...
3612687	  765.2	  595.8	 3126.0	...
3612688	  765.1	  595.7	 3126.0	...
3612689	  765.1	  595.8	 3127.0	...
3612690	  765.1	  595.9	 3128.0	...
3612691	  765.1	  595.9	 3127.0	...
3612692	  765.2	  595.8	 3129.0	...
3612693	  765.2	  595.8	 3131.0	...
3612694	  765.3	  595.7	 3134.0	...
3612695	  765.5	  596.0	 3134.0	...
3612696	  765.7	  596.3	 3135.0	...
3612697	  765.3	  596.6	 3135.0	...
3612698	  764.9	  596.6	 3134.0	...
3612699	  764.5	  596.6	 3134.0	...
3612700	  764.6	  596.6	 3134.0	...
3612701	  764.6	  596.3	 3133.0	...
3612702	  764.6	  595.9	 3133.0	...
3612703	  764.6	  595.6	 3133.0	...
3612704	  764.6	  595.6	 3133.0	...
3612705	  765.0	  595.5	 3133.0	...
3612706	  765.4	  595.6	 3134.0	...
3612707	  765.7	  595.6	 3135.0	...
3612708	  765.6	  595.6	 3134.0	...
3612709	  765.4	  596.0	 3132.0	...
3612710	  765.2	  596.3	 3131.0	...
3612711	  765.0	  596.1	 3131.0	...
3612712	  765.0	  595.6	 3131.0	...
3612713	  765.2	  595.5	 3131.0	...
3612714	  765.1	  596.0	 3130.0	...
3612715	  764.9	  596.4	 3128.0	...
3612716	  764.7	  596.4	 3127.0	...
3612717	  764.7	  596.4	 3129.0	...
3612718	  764.7	  596.4	 3131.0	...
3612719	  764.7	  596.1	 3132.0	...
3612720	  764.8	  595.7	 3131.0	...
3612721	  764.9	  595.3	 3127.0	...
3612722	  765.0	  595.2	 3124.0	...
3612723	  765.3	  595.3	 3123.0	...
3612724	  765.6	  595.6	 3127.0	...
3612725	  765.7	  595.9	 3131.0	...
3612726	  765.5	  596.1	 3134.0	...
3612727	  765.3	  596.1	 3136.0	...
3612728	  765.4	  595.9	 3137.0	...
3612729	  765.3	  595.7	 3138.0	...
3612730	  765.3	  595.6	 3137.0	...
3612731	  765.3	  595.6	 3135.0	...
3612732	  765.4	  595.7	 3133.0	...
3612733	  765.5	  595.9	 3134.0	...
3612734	  765.6	  595.8	 3135.0	...
3612735	  765.6	  595.6	 3137.0	...
3612736	  765.3	  596.1	 3137.0	...
3612737	  765.0	  596.8	 3136.0	...
3612738	  764.8	  597.4	 3135.0	...
3612739	  765.0	  597.3	 3136.0	...
3612740	  765.1	  597.1	 3137.0	...
3612741	  765.3	  596.8	 3138.0	...
3612742	  765.2	  596.7	 3139.0	...
3612743	  765.2	  596.5	 3139.0	...
3612744	  765.2	  596.4	 3139.0	...
3612745	  765.3	  596.4	 3138.0	...
3612746	  765.3	  596.6	 3138.0	...
3612747	  765.2	  596.7	 3138.0	...
3612748	  765.2	  596.8	 3138.0	...
3612749	  765.3	  597.0	 3137.0	...
3612750	  765.5	  597.0	 3136.0	...
3612751	  765.7	  597.0	 3136.0	...
3612752	  765.5	  596.9	 3137.0	...
3612753	  765.4	  597.0	 3137.0	...
3612754	  765.2	  597.1	 3137.0	...
3612755	  765.2	  597.2	 3136.0	...
3612756	  765.2	  597.1	 3137.0	...
3612757	  765.2	  597.0	 3139.0	...
3612758	  765.2	  596.8	 3140.0	...
3612759	  765.2	  596.5	 3140.0	...
3612760	  765.4	  596.6	 3140.0	...
3612761	  765.6	  596.8	 3140.0	...
3612762	  765.7	  597.0	 3141.0	...
3612763	  765.8	  597.0	 3141.0	...
3612764	  765.8	  596.9	 3141.0	...
3612765	  765.9	  596.8	 3142.0	...
3612766	  765.8	  596.7	 3143.0	...
3612767	  765.8	  596.6	 3143.0	...
3612768	  765.7	  596.5	 3143.0	...
3612769	  765.4	  596.4	 3142.0	...
3612770	  765.1	  596.3	 3142.0	...
3612771	  764.9	  596.2	 3142.0	...
3612772	  764.9	  596.1	 3143.0	...
3612773	  764.9	  596.0	 3143.0	...
3612774	  764.9	  595.9	 3143.0	...
3612775	  764.8	  595.7	 3144.0	...
3612776	  765.0	  595.6	 3146.0	...
3612777	  765.0	  596.0	 3148.0	...
3612778	  765.0	  596.5	 3148.0	...
3612779	  764.9	  597.2	 3150.0	...
3612780	  765.0	  597.3	 3151.0	...
3612781	  765.1	  597.2	 3152.0	...
3612782	  765.1	  597.2	 3153.0	...
3612783	  765.1	  597.1	 3153.0	...
3612784	  765.0	  597.3	 3153.0	...
3612785	  764.8	  597.4	 3152.0	...
3612786	  764.7	  597.4	 3151.0	...
3612787	  764.6	  597.5	 3151.0	...
3612788	  764.6	  597.6	 3150.0	...
3612789	  764.7	  597.2	 3148.0	...
3612790	  764.7	  596.7	 3145.0	...
3612791	  764.6	  596.4	 3147.0	...
3612792	  764.6	  596.5	 3148.0	...
3612793	  764.5	  596.7	 3150.0	...
3612794	  764.4	  596.7	 3151.0	...
3612795	  764.6	  596.5	 3152.0	...
3612796	  764.9	  596.5	 3153.0	...
3612797	  765.2	  596.7	 3154.0	...
3612798	  765.2	  596.9	 3152.0	...
3612799	  765.2	  596.9	 3150.0	...
3612800	  765.2	  596.8	 3147.0	...
3612801	  765.1	  596.9	 3147.0	...
3612802	  764.9	  596.9	 3147.0	...
3612803	  764.9	  596.9	 3151.0	...
3612804	  764.8	  597.0	 3155.0	...
3612805	  764.7	  597.2	 3158.0	...
3612806	  764.7	  597.3	 3156.0	...
3612807	  764.9	  597.4	 3154.0	...
3612808	  765.1	  597.4	 3154.0	...
3612809	  765.3	  597.3	 3155.0	...
3612810	  765.3	  597.2	 3160.0	...
3612811	  765.4	  597.4	 3164.0	...
3612812	  765.5	  597.5	 3169.0	...
3612813	  765.6	  597.5	 3170.0	...
3612814	  765.1	  597.4	 3168.0	...
3612815	  764.7	  597.5	 3164.0	...
3612816	  764.2	  597.7	 3161.0	...
3612817	  764.2	  597.9	 3162.0	...
3612818	  764.1	  597.7	 3164.0	...
3612819	  764.0	  597.5	 3167.0	...
3612820	  764.0	  597.4	 3167.0	...
3612821	  764.1	  597.7	 3167.0	...
3612822	  764.2	  597.9	 3166.0	...
3612823	  764.3	  598.2	 3165.0	...
3612824	  764.6	  598.3	 3164.0	...
3612825	  765.0	  598.4	 3164.0	...
3612826	  765.3	  598.5	 3166.0	...
3612827	  765.4	  598.6	 3167.0	...
3612828	  765.5	  598.7	 3167.0	...
3612829	  765.6	  598.6	 3167.0	...
3612830	  765.6	  598.6	 3166.0	...
3612831	  765.3	  598.8	 3166.0	...
3612832	  764.8	  598.9	 3165.0	...
3612833	  764.4	  598.8	 3164.0	...
3612834	  764.3	  598.7	 3164.0	...
3612835	  764.4	  598.6	 3165.0	...
3612836	  764.6	  598.6	 3165.0	...
3612837	  764.6	  598.5	 3164.0	...
3612838	  764.6	  598.5	 3162.0	...
3612839	  764.6	  598.5	 3162.0	...
3612840	  764.6	  598.6	 3163.0	...
3612841	  764.7	  598.6	 3163.0	...
3612842	  764.8	  598.5	 3163.0	...
3612843	  764.7	  598.4	 3164.0	...
3612844	  764.7	  598.4	 3166.0	...
3612845	  764.7	  598.5	 3168.0	...
3612846	  764.8	  598.7	 3168.0	...
3612847	  764.5	  598.9	 3169.0	...
3612848	  764.1	  599.0	 3170.0	...
3612849	  763.6	  599.0	 3170.0	...
3612850	  763.5	  599.0	 3171.0	...
3612851	  763.7	  599.0	 3171.0	...
3612852	  764.0	  599.0	 3171.0	...
3612853	  764.3	  599.0	 3169.0	...
3612854	  764.6	  599.3	 3168.0	...
3612855	  764.7	  599.6	 3166.0	...
3612856	  764.8	  599.9	 3166.0	...
3612857	  764.5	  599.9	 3165.0	...
3612858	  764.1	  599.7	 3165.0	...
3612859	  763.8	  599.5	 3168.0	...
3612860	  763.9	  599.1	 3171.0	...
3612861	  764.2	  599.0	 3173.0	...
3612862	  764.5	  598.8	 3173.0	...
3612863	  764.4	  598.6	 3173.0	...
3612864	  764.4	  598.8	 3170.0	...
3612865	  764.5	  599.2	 3167.0	...
3612866	  764.6	  599.5	 3167.0	...
3612867	  764.6	  599.6	 3170.0	...
3612868	  764.7	  599.5	 3172.0	...
3612869	  764.6	  599.0	 3171.0	...
3612870	  764.5	  598.5	 3169.0	...
3612871	  764.3	  598.0	 3169.0	...
3612872	  764.2	  597.6	 3168.0	...
3612873	  764.1	  597.5	 3167.0	...
3612874	  764.1	  597.1	 3165.0	...
3612875	  764.2	  597.0	 3164.0	...
3612876	  764.2	  597.0	 3163.0	...
3612877	  764.3	  597.2	 3162.0	...
3612878	  764.4	  597.5	 3162.0	...
3612879	  764.3	  597.5	 3162.0	...
3612880	  764.2	  597.5	 3161.0	...
3612881	  764.1	  597.9	 3161.0	...
3612882	  764.3	  598.3	 3161.0	...
3612883	  764.5	  598.8	 3161.0	...
3612884	  764.7	  598.8	 3161.0	...
3612885	  764.7	  598.7	 3160.0	...
3612886	  764.6	  598.8	 3162.0	...
3612887	  764.5	  598.8	 3164.0	...
3612888	  764.4	  598.6	 3167.0	...
3612889	  764.5	  598.3	 3169.0	...
3612890	  764.6	  598.0	 3170.0	...
3612891	  764.7	  598.0	 3169.0	...
3612892	  764.6	  598.1	 3169.0	...
3612893	  764.6	  598.3	 3168.0	...
3612894	  764.6	  598.6	 3168.0	...
3612895	  764.5	  598.7	 3170.0	...
3612896	  764.4	  598.8	 3171.0	...
3612897	  764.2	  598.7	 3172.0	...
3612898	  764.0	  598.6	 3174.0	...
3612899	  763.8	  598.6	 3175.0	...
3612900	  763.5	  598.4	 3175.0	...
3612901	  763.2	  598.3	 3173.0	...
3612902	  763.0	  598.8	 3170.0	...
3612903	  762.9	  599.4	 3167.0	...
3612904	  763.1	  600.0	 3169.0	...
3612905	  763.2	  599.9	 3173.0	...
3612906	  763.2	  599.7	 3179.0	...
3612907	  763.4	  599.5	 3180.0	...
3612908	  763.6	  599.4	 3181.0	...
3612909	  763.9	  599.3	 3177.0	...
3612910	  764.0	  599.3	 3172.0	...
3612911	  763.8	  599.4	 3169.0	...
3612912	  763.6	  599.4	 3171.0	...
3612913	  763.3	  599.5	 3173.0	...
3612914	  762.5	  599.7	 3175.0	...
3612915	  761.2	  599.9	 3176.0	...
EFIX R   3612335	3612915	581	  760.7	  597.1	   3177
SSACC R  3612916
3612916	  759.9	  600.1	 3178.0	...
3612917	  758.2	  600.3	 3178.0	...
3612918	  756.7	  600.3	 3181.0	...
3612919	  754.9	  599.5	 3186.0	...
3612920	  752.8	  598.1	 3190.0	...
3612921	  750.1	  596.2	 3190.0	...
3612922	  746.9	  594.8	 3189.0	...
3612923	  744.8	  592.9	 3192.0	...
3612924	  743.4	  591.5	 3197.0	...
ESACC R  3612916	3612924	9	  759.9	  600.1	  743.4	  591.5	   0.40	     48
SFIX R   3612925
3612925	  742.7	  590.0	 3201.0	...
3612926	  742.4	  589.6	 3201.0	...
3612927	  742.3	  588.5	 3202.0	...
3612928	  742.3	  587.8	 3202.0	...
3612929	  742.7	  587.1	 3202.0	...
3612930	  744.0	  587.0	 3202.0	...
3612931	  746.2	  587.4	 3201.0	...
3612932	  748.1	  588.2	 3198.0	...
3612933	  749.8	  589.5	 3195.0	...
3612934	  751.2	  590.2	 3194.0	...
3612935	  752.7	  590.4	 3193.0	...
3612936	  753.9	  590.2	 3192.0	...
3612937	  754.6	  590.1	 3190.0	...
3612938	  754.9	  590.8	 3191.0	...
3612939	  755.1	  591.6	 3193.0	...
MSG	3612940 0000 _ Number Off
3612940	  755.1	  592.3	 3195.0	...
3612941	  755.1	  592.9	 3197.0	...
3612942	  754.8	  593.5	 3198.0	...
3612943	  754.5	  594.0	 3199.0	...
3612944	  754.2	  594.1	 3199.0	...
3612945	  753.8	  594.0	 3200.0	...
3612946	  753.4	  594.0	 3200.0	...
3612947	  753.0	  594.0	 3200.0	...
3612948	  753.1	  594.1	 3202.0	...
3612949	  753.2	  594.2	 3204.0	...
3612950	  753.0	  594.2	 3207.0	...
3612951	  752.8	  593.9	 3208.0	...
3612952	  752.5	  593.5	 3208.0	...
3612953	  752.0	  593.1	 3210.0	...
3612954	  751.6	  593.1	 3212.0	...
3612955	  751.4	  593.3	 3212.0	...
3612956	  751.4	  593.6	 3210.0	...
3612957	  751.3	  593.8	 3208.0	...
3612958	  751.0	  593.7	 3208.0	...
3612959	  750.7	  593.7	 3210.0	...
3612960	  750.6	  593.6	 3213.0	...
3612961	  750.4	  593.3	 3216.0	...
3612962	  750.2	  592.8	 3218.0	...
3612963	  749.9	  592.3	 3219.0	...
3612964	  749.9	  592.4	 3219.0	...
3612965	  749.9	  592.7	 3216.0	...
3612966	  750.0	  593.1	 3211.0	...
3612967	  750.2	  593.1	 3207.0	...
3612968	  750.4	  593.1	 3209.0	...
3612969	  750.6	  592.9	 3211.0	...
3612970	  750.7	  592.5	 3213.0	...
3612971	  750.6	  592.1	 3214.0	...
3612972	  750.5	  592.1	 3214.0	...
3612973	  750.4	  592.4	 3215.0	...
3612974	  750.3	  592.8	 3216.0	...
3612975	  750.1	  593.0	 3217.0	...
3612976	  750.0	  593.0	 3219.0	...
3612977	  750.0	  592.9	 3220.0	...
3612978	  750.1	  592.6	 3221.0	...
3612979	  750.1	  592.5	 3220.0	...
3612980	  750.1	  592.7	 3219.0	...
3612981	  750.1	  593.0	 3218.0	...
3612982	  750.0	  593.1	 3218.0	...
3612983	  750.0	  592.8	 3218.0	...
3612984	  749.9	  592.7	 3218.0	...
3612985	  749.9	  592.9	 3220.0	...
3612986	  749.5	  593.1	 3222.0	...
3612987	  748.9	  592.9	 3224.0	...
3612988	  748.4	  592.7	 3224.0	...
3612989	  748.4	  592.4	 3222.0	...
3612990	  748.6	  592.4	 3221.0	...
3612991	  748.8	  592.3	 3222.0	...
3612992	  749.0	  592.3	 3225.0	...
3612993	  748.9	  592.4	 3227.0	...
3612994	  749.3	  592.5	 3227.0	...
3612995	  749.6	  592.8	 3227.0	...
3612996	  749.8	  593.0	 3227.0	...
3612997	  749.6	  593.2	 3227.0	...
3612998	  749.4	  593.3	 3228.0	...
3612999	  749.2	  593.4	 3229.0	...
3613000	  749.1	  593.6	 3229.0	...
3613001	  748.9	  593.2	 3229.0	...
3613002	  748.8	  592.7	 3228.0	...
3613003	  748.8	  592.1	 3227.0	...
3613004	  748.8	  591.9	 3227.0	...
3613005	  748.7	  591.9	 3227.0	...
3613006	  748.7	  592.1	 3230.0	...
3613007	  748.7	  592.2	 3233.0	...
3613008	  748.6	  592.1	 3235.0	...
3613009	  748.3	  592.3	 3234.0	...
3613010	  748.0	  592.3	 3234.0	...
3613011	  747.9	  592.3	 3235.0	...
3613012	  748.0	  592.2	 3237.0	...
3613013	  748.2	  592.1	 3240.0	...
3613014	  748.3	  591.8	 3242.0	...
3613015	  748.3	  591.3	 3242.0	...
3613016	  748.2	  590.8	 3241.0	...
3613017	  747.8	  590.5	 3239.0	...
3613018	  747.4	  590.4	 3239.0	...
3613019	  747.1	  590.8	 3240.0	...
3613020	  747.0	  591.4	 3241.0	...
3613021	  746.9	  592.0	 3240.0	...
3613022	  746.9	  592.0	 3240.0	...
3613023	  747.0	  592.0	 3243.0	...
3613024	  747.1	  591.9	 3245.0	...
3613025	  747.2	  591.7	 3247.0	...
3613026	  747.2	  591.4	 3246.0	...
3613027	  747.3	  591.2	 3244.0	...
3613028	  747.5	  591.0	 3242.0	...
3613029	  747.7	  591.0	 3244.0	...
3613030	  747.7	  591.0	 3247.0	...
3613031	  747.8	  591.0	 3251.0	...
3613032	  747.4	  591.0	 3252.0	...
3613033	  746.9	  591.0	 3253.0	...
3613034	  746.4	  591.2	 3252.0	...
3613035	  746.4	  591.3	 3252.0	...
3613036	  746.3	  591.5	 3252.0	...
3613037	  746.2	  591.5	 3253.0	...
3613038	  746.1	  591.7	 3255.0	...
3613039	  745.9	  592.0	 3256.0	...
3613040	  745.8	  592.1	 3255.0	...
3613041	  745.7	  592.0	 3254.0	...
3613042	  745.7	  591.9	 3255.0	...
3613043	  745.5	  591.9	 3257.0	...
3613044	  745.4	  591.2	 3260.0	...
3613045	  745.2	  590.6	 3260.0	...
3613046	  745.0	  590.2	 3260.0	...
3613047	  744.9	  590.4	 3260.0	...
3613048	  745.1	  590.3	 3259.0	...
3613049	  745.6	  590.0	 3259.0	...
3613050	  746.0	  589.7	 3260.0	...
3613051	  746.3	  589.6	 3264.0	...
3613052	  746.2	  590.0	 3269.0	...
3613053	  746.3	  590.5	 3270.0	...
3613054	  746.3	  590.9	 3268.0	...
3613055	  746.2	  590.8	 3266.0	...
3613056	  745.9	  590.8	 3267.0	...
3613057	  745.6	  590.7	 3268.0	...
3613058	  745.4	  590.9	 3268.0	...
3613059	  745.3	  591.0	 3268.0	...
3613060	  745.3	  590.9	 3268.0	...
3613061	  745.3	  590.7	 3272.0	...
3613062	  745.2	  590.4	 3275.0	...
3613063	  745.0	  590.3	 3279.0	...
3613064	  745.1	  590.1	 3281.0	...
3613065	  745.3	  589.6	 3284.0	...
3613066	  745.5	  589.5	 3285.0	...
3613067	  745.5	  589.4	 3284.0	...
3613068	  745.4	  589.6	 3283.0	...
3613069	  745.2	  589.4	 3283.0	...
3613070	  744.9	  589.3	 3283.0	...
3613071	  744.8	  589.4	 3284.0	...
3613072	  744.8	  589.4	 3285.0	...
3613073	  744.7	  589.4	 3288.0	...
3613074	  744.6	  589.3	 3290.0	...
3613075	  744.4	  589.2	 3292.0	...
3613076	  744.3	  589.1	 3291.0	...
3613077	  744.2	  589.0	 3292.0	...
3613078	  744.3	  588.9	 3292.0	...
3613079	  744.3	  589.1	 3292.0	...
3613080	  744.4	  589.3	 3294.0	...
3613081	  744.6	  589.4	 3296.0	...
3613082	  744.7	  589.2	 3297.0	...
3613083	  744.5	  589.5	 3296.0	...
3613084	  744.3	  589.9	 3295.0	...
3613085	  744.4	  590.2	 3296.0	...
3613086	  744.6	  589.9	 3297.0	...
3613087	  744.8	  589.7	 3299.0	...
3613088	  744.6	  589.3	 3301.0	...
3613089	  744.4	  589.3	 3302.0	...
3613090	  744.0	  589.2	 3304.0	...
3613091	  743.7	  589.2	 3305.0	...
3613092	  743.4	  589.2	 3305.0	...
3613093	  743.4	  589.0	 3303.0	...
3613094	  743.4	  588.8	 3302.0	...
3613095	  743.6	  588.7	 3303.0	...
3613096	  744.2	  588.6	 3304.0	...
3613097	  744.7	  588.6	 3308.0	...
3613098	  745.1	  588.6	 3311.0	...
3613099	  745.0	  588.6	 3315.0	...
3613100	  745.0	  588.6	 3315.0	...
3613101	  744.7	  588.5	 3315.0	...
3613102	  744.3	  588.4	 3316.0	...
3613103	  743.9	  588.4	 3316.0	...
3613104	  743.8	  588.4	 3318.0	...
3613105	  743.8	  588.5	 3322.0	...
3613106	  744.3	  588.3	 3325.0	...
3613107	  744.8	  588.0	 3325.0	...
3613108	  745.3	  588.0	 3326.0	...
3613109	  745.3	  588.1	 3327.0	...
3613110	  745.2	  588.3	 3328.0	...
3613111	  745.1	  588.4	 3329.0	...
3613112	  744.6	  588.1	 3331.0	...
3613113	  744.1	  587.8	 3333.0	...
3613114	  743.6	  587.9	 3336.0	...
3613115	  743.6	  588.2	 3337.0	...
3613116	  743.5	  588.4	 3338.0	...
3613117	  743.5	  588.1	 3339.0	...
3613118	  743.5	  587.9	 3339.0	...
3613119	  743.6	  588.0	 3340.0	...
3613120	  743.7	  588.1	 3340.0	...
3613121	  743.7	  588.0	 3340.0	...
3613122	  743.9	  587.7	 3341.0	...
3613123	  744.0	  587.4	 3342.0	...
3613124	  744.2	  587.2	 3343.0	...
3613125	  744.2	  587.2	 3342.0	...
3613126	  744.2	  587.1	 3342.0	...
3613127	  743.9	  587.1	 3345.0	...
3613128	  743.6	  587.1	 3349.0	...
3613129	  743.4	  587.2	 3354.0	...
3613130	  743.4	  587.3	 3353.0	...
3613131	  743.4	  587.2	 3352.0	...
3613132	  743.5	  587.2	 3352.0	...
3613133	  743.5	  587.2	 3354.0	...
3613134	  743.5	  587.2	 3357.0	...
3613135	  743.5	  587.2	 3359.0	...
3613136	  743.5	  587.3	 3364.0	...
3613137	  743.5	  587.4	 3368.0	...
3613138	  743.4	  587.5	 3372.0	...
3613139	  743.4	  587.6	 3372.0	...
3613140	  743.4	  587.4	 3373.0	...
3613141	  742.8	  587.4	 3372.0	...
3613142	  742.2	  587.4	 3371.0	...
3613143	  741.7	  587.6	 3370.0	...
3613144	  741.7	  587.7	 3370.0	...
3613145	  741.8	  587.7	 3371.0	...
3613146	  741.8	  587.7	 3374.0	...
3613147	  741.8	  587.8	 3377.0	...
3613148	  741.7	  587.6	 3381.0	...
3613149	  741.7	  587.3	 3382.0	...
3613150	  741.6	  586.9	 3383.0	...
3613151	  741.6	  586.9	 3384.0	...
MSG	3613152 0000 _ Number On
3613152	  741.8	  586.6	 3386.0	...
3613153	  742.1	  586.4	 3389.0	...
3613154	  742.3	  585.9	 3390.0	...
3613155	  742.2	  585.6	 3388.0	...
3613156	  742.2	  586.4	 3387.0	...
3613157	  742.0	  587.5	 3388.0	...
3613158	  741.7	  588.0	 3390.0	...
3613159	  741.2	  587.5	 3392.0	...
3613160	  741.1	  587.2	 3393.0	...
3613161	  740.9	  587.5	 3396.0	...
3613162	  740.9	  587.8	 3399.0	...
3613163	  741.2	  587.5	 3401.0	...
3613164	  741.4	  587.1	 3402.0	...
3613165	  741.6	  586.7	 3401.0	...
3613166	  741.6	  586.6	 3400.0	...
3613167	  741.6	  586.8	 3401.0	...
3613168	  741.4	  586.9	 3404.0	...
3613169	  740.8	  587.0	 3407.0	...
3613170	  740.3	  587.0	 3407.0	...
3613171	  740.4	  586.9	 3407.0	...
3613172	  740.9	  586.8	 3406.0	...
3613173	  741.5	  586.6	 3406.0	...
3613174	  741.7	  586.5	 3406.0	...
3613175	  741.8	  586.4	 3407.0	...
3613176	  741.8	  586.5	 3408.0	...
3613177	  741.7	  586.5	 3412.0	...
3613178	  741.5	  586.7	 3416.0	...
3613179	  741.2	  586.9	 3418.0	...
3613180	  741.0	  586.8	 3417.0	...
3613181	  740.6	  586.4	 3415.0	...
3613182	  740.2	  585.9	 3415.0	...
3613183	  739.8	  586.0	 3416.0	...
3613184	  740.0	  586.2	 3417.0	...
3613185	  740.4	  586.3	 3418.0	...
3613186	  740.6	  586.2	 3418.0	...
3613187	  740.5	  586.0	 3420.0	...
3613188	  740.4	  586.1	 3422.0	...
3613189	  740.3	  586.0	 3426.0	...
3613190	  740.0	  586.0	 3427.0	...
3613191	  739.8	  586.0	 3427.0	...
3613192	  739.8	  586.0	 3428.0	...
3613193	  739.6	  586.0	 3428.0	...
3613194	  739.5	  586.0	 3429.0	...
3613195	  739.3	  586.1	 3432.0	...
3613196	  739.3	  585.9	 3434.0	...
3613197	  739.3	  585.7	 3436.0	...
3613198	  739.3	  585.6	 3439.0	...
3613199	  739.2	  585.5	 3443.0	...
3613200	  739.0	  585.2	 3447.0	...
3613201	  738.9	  585.0	 3446.0	...
3613202	  738.8	  585.0	 3445.0	...
3613203	  738.8	  585.1	 3445.0	...
3613204	  738.9	  585.2	 3446.0	...
3613205	  739.0	  585.3	 3448.0	...
3613206	  739.1	  585.2	 3451.0	...
3613207	  739.2	  585.2	 3452.0	...
3613208	  739.1	  585.1	 3453.0	...
3613209	  738.9	  585.0	 3454.0	...
3613210	  738.7	  584.8	 3454.0	...
3613211	  738.4	  584.8	 3454.0	...
3613212	  738.4	  585.2	 3454.0	...
3613213	  738.5	  585.7	 3456.0	...
3613214	  738.5	  585.8	 3458.0	...
3613215	  738.5	  585.4	 3459.0	...
3613216	  738.5	  585.2	 3459.0	...
3613217	  738.5	  585.3	 3461.0	...
3613218	  738.5	  585.5	 3463.0	...
3613219	  738.5	  585.6	 3465.0	...
3613220	  738.5	  585.8	 3465.0	...
3613221	  738.5	  585.8	 3469.0	...
3613222	  738.5	  585.5	 3473.0	...
3613223	  738.5	  584.9	 3476.0	...
3613224	  738.4	  584.4	 3475.0	...
3613225	  738.4	  584.2	 3474.0	...
3613226	  738.3	  584.3	 3474.0	...
3613227	  738.3	  584.3	 3474.0	...
3613228	  738.0	  584.5	 3474.0	...
3613229	  737.7	  584.6	 3475.0	...
3613230	  737.4	  584.5	 3476.0	...
3613231	  737.4	  584.4	 3476.0	...
3613232	  737.4	  584.4	 3477.0	...
3613233	  737.7	  584.4	 3476.0	...
3613234	  737.9	  584.4	 3477.0	...
3613235	  737.9	  584.4	 3479.0	...
3613236	  737.6	  584.4	 3482.0	...
3613237	  737.3	  584.5	 3485.0	...
3613238	  737.3	  584.7	 3488.0	...
3613239	  737.3	  584.8	 3489.0	...
3613240	  737.4	  584.9	 3492.0	...
3613241	  737.5	  585.1	 3495.0	...
3613242	  737.6	  584.7	 3497.0	...
3613243	  737.6	  584.0	 3497.0	...
3613244	  737.5	  583.7	 3497.0	...
3613245	  737.4	  584.0	 3496.0	...
3613246	  737.5	  584.3	 3495.0	...
3613247	  737.7	  584.4	 3497.0	...
3613248	  737.4	  584.5	 3500.0	...
3613249	  737.0	  584.7	 3504.0	...
3613250	  736.5	  584.9	 3504.0	...
3613251	  736.5	  584.9	 3506.0	...
3613252	  736.5	  584.9	 3509.0	...
3613253	  736.5	  584.9	 3511.0	...
3613254	  736.5	  585.0	 3512.0	...
3613255	  736.4	  585.0	 3514.0	...
3613256	  736.3	  584.9	 3515.0	...
3613257	  736.2	  584.4	 3517.0	...
3613258	  736.2	  583.9	 3515.0	...
3613259	  736.3	  583.5	 3514.0	...
3613260	  736.5	  583.6	 3512.0	...
3613261	  736.2	  583.9	 3512.0	...
3613262	  735.9	  584.1	 3513.0	...
3613263	  735.7	  584.3	 3514.0	...
3613264	  735.8	  584.2	 3516.0	...
3613265	  735.9	  584.2	 3517.0	...
3613266	  735.8	  584.2	 3517.0	...
3613267	  735.7	  584.1	 3518.0	...
3613268	  735.7	  583.8	 3520.0	...
3613269	  735.8	  583.5	 3522.0	...
3613270	  736.1	  583.2	 3523.0	...
3613271	  736.1	  583.1	 3524.0	...
3613272	  736.2	  583.0	 3528.0	...
3613273	  736.3	  582.9	 3531.0	...
3613274	  736.2	  583.2	 3534.0	...
3613275	  736.0	  583.6	 3533.0	...
3613276	  735.7	  584.0	 3533.0	...
3613277	  735.7	  583.8	 3532.0	...
3613278	  735.5	  583.5	 3536.0	...
3613279	  735.3	  583.3	 3540.0	...
3613280	  735.3	  583.4	 3544.0	...
3613281	  735.3	  583.4	 3543.0	...
3613282	  735.3	  583.4	 3543.0	...
3613283	  735.4	  583.4	 3543.0	...
3613284	  735.5	  583.3	 3543.0	...
3613285	  735.4	  583.3	 3543.0	...
3613286	  735.3	  583.4	 3543.0	...
3613287	  735.3	  583.6	 3543.0	...
3613288	  735.3	  583.8	 3546.0	...
3613289	  735.4	  583.8	 3549.0	...
3613290	  735.4	  583.8	 3552.0	...
3613291	  735.2	  584.0	 3553.0	...
3613292	  734.9	  584.5	 3553.0	...
3613293	  734.6	  584.9	 3553.0	...
3613294	  734.4	  585.1	 3553.0	...
3613295	  734.2	  584.9	 3553.0	...
3613296	  734.5	  584.7	 3555.0	...
3613297	  734.8	  584.6	 3557.0	...
3613298	  735.1	  584.8	 3559.0	...
3613299	  735.1	  585.1	 3562.0	...
3613300	  735.2	  585.3	 3565.0	...
3613301	  735.3	  585.2	 3567.0	...
3613302	  735.1	  585.0	 3565.0	...
3613303	  734.8	  584.6	 3563.0	...
3613304	  734.6	  584.2	 3564.0	...
3613305	  734.8	  583.9	 3564.0	...
3613306	  735.0	  583.7	 3567.0	...
3613307	  734.7	  583.6	 3571.0	...
3613308	  734.3	  583.5	 3574.0	...
3613309	  734.0	  583.6	 3574.0	...
3613310	  734.2	  583.6	 3573.0	...
3613311	  734.5	  583.7	 3572.0	...
3613312	  734.6	  583.5	 3572.0	...
3613313	  734.7	  583.3	 3572.0	...
3613314	  734.6	  583.3	 3573.0	...
3613315	  734.6	  583.3	 3574.0	...
3613316	  734.6	  583.2	 3578.0	...
3613317	  734.5	  583.1	 3581.0	...
3613318	  734.5	  583.7	 3583.0	...
3613319	  734.5	  584.4	 3582.0	...
3613320	  734.3	  585.0	 3579.0	...
3613321	  734.1	  584.9	 3578.0	...
3613322	  733.8	  584.6	 3578.0	...
3613323	  733.6	  584.2	 3579.0	...
3613324	  733.5	  584.0	 3581.0	...
3613325	  733.4	  584.0	 3583.0	...
3613326	  733.7	  583.8	 3585.0	...
3613327	  734.1	  583.6	 3587.0	...
3613328	  734.4	  583.6	 3587.0	...
3613329	  734.4	  583.9	 3587.0	...
3613330	  734.2	  584.2	 3585.0	...
3613331	  734.0	  584.4	 3583.0	...
3613332	  734.0	  584.3	 3584.0	...
3613333	  734.2	  584.0	 3586.0	...
3613334	  734.3	  583.7	 3588.0	...
3613335	  734.4	  583.5	 3587.0	...
3613336	  734.3	  583.5	 3589.0	...
3613337	  734.3	  583.4	 3591.0	...
3613338	  733.9	  583.4	 3594.0	...
3613339	  733.5	  583.9	 3594.0	...
3613340	  733.3	  584.5	 3594.0	...
3613341	  733.3	  584.7	 3594.0	...
3613342	  733.3	  584.4	 3595.0	...
3613343	  733.3	  584.0	 3595.0	...
3613344	  733.2	  584.1	 3597.0	...
3613345	  733.1	  584.2	 3598.0	...
3613346	  733.0	  584.1	 3600.0	...
3613347	  732.9	  584.0	 3601.0	...
3613348	  732.9	  583.8	 3601.0	...
3613349	  732.9	  584.0	 3601.0	...
3613350	  733.3	  584.3	 3601.0	...
3613351	  733.6	  584.5	 3602.0	...
3613352	  733.9	  584.6	 3603.0	...
3613353	  733.9	  584.7	 3602.0	...
3613354	  733.8	  584.3	 3601.0	...
3613355	  733.7	  583.6	 3603.0	...
3613356	  733.5	  582.9	 3605.0	...
3613357	  733.4	  582.8	 3607.0	...
3613358	  733.2	  582.9	 3606.0	...
3613359	  733.0	  582.9	 3607.0	...
3613360	  732.9	  583.0	 3607.0	...
3613361	  732.9	  583.2	 3608.0	...
3613362	  732.9	  583.3	 3609.0	...
3613363	  732.8	  583.3	 3610.0	...
3613364	  732.7	  583.2	 3613.0	...
3613365	  732.9	  583.0	 3616.0	...
3613366	  733.1	  582.9	 3618.0	...
3613367	  733.4	  582.8	 3619.0	...
3613368	  733.3	  582.7	 3621.0	...
3613369	  733.2	  582.8	 3622.0	...
3613370	  733.0	  582.9	 3622.0	...
3613371	  732.9	  583.1	 3619.0	...
3613372	  732.7	  583.3	 3617.0	...
3613373	  732.5	  583.5	 3618.0	...
3613374	  732.0	  583.6	 3621.0	...
3613375	  731.7	  583.5	 3623.0	...
3613376	  731.6	  583.3	 3623.0	...
3613377	  731.7	  583.1	 3622.0	...
3613378	  731.7	  583.2	 3621.0	...
3613379	  731.6	  583.7	 3620.0	...
3613380	  731.6	  584.2	 3618.0	...
3613381	  731.5	  584.5	 3618.0	...
3613382	  731.7	  584.4	 3618.0	...
3613383	  732.0	  584.0	 3619.0	...
3613384	  732.3	  583.6	 3620.0	...
3613385	  732.3	  583.3	 3621.0	...
3613386	  732.5	  583.2	 3622.0	...
3613387	  732.7	  583.2	 3623.0	...
3613388	  732.4	  583.0	 3623.0	...
3613389	  731.8	  582.9	 3625.0	...
3613390	  731.2	  582.9	 3626.0	...
3613391	  731.2	  583.0	 3627.0	...
3613392	  731.3	  583.1	 3626.0	...
3613393	  731.4	  583.0	 3623.0	...
3613394	  731.6	  582.9	 3621.0	...
3613395	  731.7	  582.9	 3623.0	...
3613396	  731.8	  583.0	 3626.0	...
3613397	  731.8	  583.1	 3629.0	...
3613398	  731.8	  583.2	 3629.0	...
3613399	  731.8	  583.4	 3629.0	...
3613400	  731.8	  583.5	 3633.0	...
3613401	  731.9	  583.6	 3636.0	...
3613402	  731.9	  583.6	 3639.0	...
3613403	  731.8	  583.5	 3638.0	...
3613404	  731.7	  583.4	 3637.0	...
3613405	  731.6	  583.3	 3637.0	...
3613406	  731.6	  583.3	 3637.0	...
3613407	  731.4	  583.2	 3636.0	...
3613408	  731.4	  583.1	 3636.0	...
3613409	  731.6	  583.1	 3640.0	...
3613410	  731.9	  583.4	 3644.0	...
3613411	  732.2	  583.7	 3648.0	...
3613412	  732.1	  583.8	 3648.0	...
3613413	  732.1	  583.6	 3646.0	...
3613414	  732.1	  583.4	 3644.0	...
3613415	  732.1	  583.6	 3642.0	...
3613416	  732.2	  583.9	 3646.0	...
3613417	  731.9	  584.3	 3650.0	...
3613418	  731.6	  584.0	 3653.0	...
3613419	  731.1	  583.4	 3652.0	...
3613420	  731.0	  582.7	 3652.0	...
3613421	  731.0	  582.6	 3653.0	...
3613422	  731.2	  582.2	 3654.0	...
3613423	  731.7	  582.0	 3654.0	...
3613424	  732.2	  581.8	 3653.0	...
3613425	  732.3	  581.9	 3653.0	...
3613426	  732.1	  582.0	 3654.0	...
3613427	  731.8	  582.0	 3656.0	...
3613428	  731.9	  582.0	 3658.0	...
3613429	  732.0	  581.9	 3659.0	...
3613430	  731.8	  581.8	 3658.0	...
3613431	  731.5	  581.9	 3658.0	...
3613432	  731.4	  582.0	 3658.0	...
3613433	  731.6	  582.0	 3659.0	...
3613434	  731.8	  581.9	 3660.0	...
3613435	  731.8	  581.7	 3661.0	...
3613436	  731.8	  581.7	 3662.0	...
3613437	  731.7	  581.6	 3663.0	...
3613438	  731.8	  581.5	 3662.0	...
3613439	  731.8	  581.5	 3659.0	...
3613440	  731.8	  581.5	 3657.0	...
3613441	  731.5	  581.6	 3656.0	...
3613442	  731.2	  581.7	 3657.0	...
3613443	  730.9	  581.7	 3658.0	...
3613444	  730.9	  581.8	 3657.0	...
3613445	  731.0	  581.9	 3657.0	...
3613446	  731.0	  582.1	 3655.0	...
3613447	  731.1	  582.1	 3654.0	...
3613448	  731.1	  582.1	 3653.0	...
3613449	  731.1	  581.9	 3654.0	...
3613450	  731.1	  581.8	 3656.0	...
3613451	  731.1	  582.2	 3658.0	...
3613452	  731.1	  582.8	 3659.0	...
3613453	  731.2	  583.2	 3661.0	...
3613454	  731.3	  583.0	 3662.0	...
MSG	3613455 0000 _ Number Off
3613455	  731.5	  582.9	 3661.0	...
3613456	  731.6	  582.9	 3660.0	...
3613457	  731.6	  582.6	 3661.0	...
3613458	  731.4	  582.5	 3664.0	...
3613459	  731.3	  582.2	 3667.0	...
3613460	  731.2	  582.2	 3667.0	...
3613461	  731.1	  582.1	 3668.0	...
3613462	  730.9	  581.9	 3668.0	...
3613463	  730.6	  581.7	 3668.0	...
3613464	  730.4	  581.6	 3668.0	...
3613465	  730.2	  581.5	 3667.0	...
3613466	  730.1	  581.5	 3669.0	...
3613467	  730.2	  581.6	 3669.0	...
3613468	  730.2	  581.7	 3670.0	...
3613469	  730.2	  582.0	 3669.0	...
3613470	  730.2	  582.2	 3669.0	...
3613471	  730.2	  582.4	 3670.0	...
3613472	  730.3	  582.4	 3672.0	...
3613473	  730.3	  582.3	 3673.0	...
3613474	  730.6	  582.2	 3674.0	...
3613475	  730.8	  582.1	 3675.0	...
3613476	  731.1	  582.1	 3675.0	...
3613477	  731.2	  582.1	 3674.0	...
3613478	  731.2	  581.9	 3674.0	...
3613479	  730.8	  581.7	 3674.0	...
3613480	  730.2	  581.9	 3674.0	...
3613481	  729.5	  582.2	 3675.0	...
3613482	  729.5	  582.5	 3676.0	...
3613483	  729.6	  582.6	 3676.0	...
3613484	  729.8	  582.8	 3676.0	...
3613485	  730.1	  583.4	 3675.0	...
3613486	  730.3	  583.7	 3675.0	...
3613487	  730.2	  583.5	 3674.0	...
3613488	  729.9	  583.0	 3674.0	...
3613489	  729.7	  582.5	 3675.0	...
3613490	  729.8	  582.7	 3677.0	...
3613491	  729.9	  583.0	 3678.0	...
3613492	  730.3	  583.2	 3678.0	...
3613493	  730.6	  583.3	 3680.0	...
3613494	  730.6	  582.6	 3683.0	...
3613495	  730.5	  581.9	 3682.0	...
3613496	  730.3	  581.3	 3679.0	...
3613497	  730.3	  581.4	 3677.0	...
3613498	  730.4	  581.6	 3679.0	...
3613499	  730.2	  581.6	 3682.0	...
3613500	  730.1	  581.7	 3682.0	...
3613501	  729.9	  581.7	 3682.0	...
3613502	  729.9	  581.9	 3683.0	...
3613503	  729.9	  582.1	 3683.0	...
3613504	  730.1	  582.4	 3683.0	...
3613505	  730.3	  581.9	 3684.0	...
3613506	  730.5	  581.3	 3684.0	...
3613507	  730.3	  580.8	 3684.0	...
3613508	  730.1	  580.9	 3683.0	...
3613509	  730.1	  581.1	 3684.0	...
3613510	  730.0	  581.3	 3685.0	...
3613511	  730.0	  581.3	 3687.0	...
3613512	  730.1	  581.1	 3688.0	...
3613513	  730.3	  581.1	 3689.0	...
3613514	  730.5	  580.8	 3689.0	...
3613515	  730.6	  580.5	 3689.0	...
3613516	  730.5	  580.5	 3689.0	...
3613517	  730.4	  580.8	 3689.0	...
3613518	  730.3	  581.1	 3689.0	...
3613519	  730.4	  581.3	 3688.0	...
3613520	  730.7	  581.2	 3688.0	...
3613521	  731.0	  581.2	 3687.0	...
3613522	  731.0	  581.3	 3687.0	...
3613523	  730.5	  581.5	 3687.0	...
3613524	  729.9	  581.5	 3688.0	...
3613525	  729.6	  581.6	 3689.0	...
3613526	  729.6	  581.6	 3690.0	...
3613527	  729.7	  581.7	 3689.0	...
3613528	  729.7	  581.1	 3688.0	...
3613529	  729.6	  580.5	 3687.0	...
3613530	  729.8	  579.9	 3688.0	...
3613531	  729.9	  580.0	 3688.0	...
3613532	  730.1	  580.2	 3688.0	...
3613533	  730.1	  580.4	 3689.0	...
3613534	  730.4	  580.7	 3691.0	...
3613535	  730.8	  580.9	 3693.0	...
3613536	  730.8	  581.2	 3692.0	...
3613537	  730.4	  581.5	 3690.0	...
3613538	  730.0	  581.8	 3686.0	...
3613539	  730.2	  582.0	 3683.0	...
3613540	  730.4	  582.0	 3684.0	...
3613541	  730.2	  582.0	 3687.0	...
3613542	  729.7	  581.9	 3690.0	...
3613543	  729.3	  581.8	 3687.0	...
3613544	  729.2	  581.3	 3685.0	...
3613545	  729.3	  580.8	 3683.0	...
3613546	  729.4	  580.4	 3685.0	...
3613547	  729.5	  580.3	 3687.0	...
3613548	  729.6	  580.3	 3687.0	...
3613549	  729.6	  580.5	 3686.0	...
3613550	  729.6	  580.7	 3685.0	...
3613551	  729.6	  580.9	 3684.0	...
3613552	  729.6	  581.0	 3684.0	...
3613553	  729.5	  581.2	 3684.0	...
3613554	  729.5	  581.3	 3683.0	...
3613555	  729.5	  581.3	 3682.0	...
3613556	  729.6	  581.2	 3684.0	...
3613557	  729.7	  580.9	 3686.0	...
3613558	  729.8	  580.7	 3687.0	...
3613559	  729.9	  580.5	 3685.0	...
3613560	  730.0	  580.6	 3687.0	...
3613561	  730.2	  580.6	 3690.0	...
3613562	  730.4	  580.7	 3690.0	...
3613563	  730.5	  580.7	 3687.0	...
3613564	  730.6	  580.7	 3685.0	...
3613565	  730.7	  581.1	 3687.0	...
3613566	  730.7	  581.5	 3690.0	...
3613567	  730.8	  582.0	 3693.0	...
3613568	  730.8	  582.0	 3695.0	...
3613569	  730.9	  582.0	 3695.0	...
3613570	  730.8	  581.9	 3694.0	...
3613571	  730.6	  581.7	 3694.0	...
3613572	  730.5	  581.5	 3696.0	...
3613573	  730.4	  581.4	 3697.0	...
3613574	  730.4	  581.4	 3699.0	...
3613575	  730.4	  581.3	 3700.0	...
3613576	  730.1	  581.2	 3701.0	...
3613577	  729.8	  581.1	 3701.0	...
3613578	  729.6	  581.1	 3702.0	...
3613579	  729.8	  581.3	 3703.0	...
3613580	  730.4	  581.5	 3706.0	...
3613581	  730.9	  581.8	 3708.0	...
3613582	  731.1	  581.8	 3711.0	...
3613583	  731.0	  581.4	 3712.0	...
3613584	  730.9	  581.1	 3712.0	...
3613585	  730.7	  580.8	 3712.0	...
3613586	  730.5	  581.0	 3708.0	...
3613587	  730.4	  581.2	 3705.0	...
3613588	  730.5	  581.7	 3700.0	...
3613589	  730.6	  582.1	 3699.0	...
3613590	  730.7	  582.4	 3698.0	...
3613591	  730.6	  582.2	 3698.0	...
3613592	  730.6	  582.1	 3698.0	...
3613593	  730.8	  582.0	 3699.0	...
3613594	  730.9	  582.1	 3701.0	...
3613595	  731.0	  582.3	 3703.0	...
3613596	  730.9	  582.5	 3704.0	...
3613597	  731.2	  582.5	 3704.0	...
3613598	  731.6	  582.4	 3704.0	...
3613599	  732.0	  582.2	 3703.0	...
3613600	  732.0	  582.1	 3703.0	...
3613601	  732.0	  582.0	 3704.0	...
3613602	  731.8	  582.0	 3706.0	...
3613603	  731.7	  582.0	 3708.0	...
3613604	  731.6	  582.1	 3708.0	...
3613605	  731.6	  582.5	 3707.0	...
3613606	  731.6	  582.9	 3706.0	...
3613607	  731.6	  582.9	 3705.0	...
3613608	  731.6	  582.6	 3702.0	...
3613609	  731.4	  582.3	 3699.0	...
3613610	  731.2	  582.2	 3699.0	...
3613611	  730.8	  582.3	 3702.0	...
3613612	  730.7	  582.4	 3706.0	...
3613613	  730.6	  582.6	 3706.0	...
3613614	  730.7	  582.6	 3706.0	...
3613615	  730.8	  582.6	 3705.0	...
3613616	  730.8	  582.6	 3704.0	...
3613617	  730.8	  582.3	 3705.0	...
3613618	  730.8	  582.1	 3706.0	...
3613619	  730.9	  582.0	 3707.0	...
3613620	  731.1	  582.0	 3708.0	...
3613621	  731.5	  582.0	 3706.0	...
3613622	  731.8	  582.0	 3704.0	...
3613623	  732.1	  582.0	 3704.0	...
3613624	  732.2	  582.0	 3705.0	...
3613625	  732.3	  581.9	 3705.0	...
3613626	  732.4	  581.8	 3705.0	...
3613627	  732.0	  581.8	 3706.0	...
3613628	  731.6	  582.0	 3706.0	...
3613629	  731.4	  582.4	 3705.0	...
3613630	  731.5	  582.6	 3704.0	...
3613631	  731.8	  582.6	 3702.0	...
3613632	  732.0	  582.6	 3702.0	...
3613633	  732.2	  582.6	 3701.0	...
3613634	  732.2	  582.8	 3701.0	...
3613635	  732.3	  582.8	 3702.0	...
3613636	  732.3	  582.9	 3702.0	...
3613637	  732.4	  583.0	 3703.0	...
3613638	  732.2	  582.8	 3702.0	...
3613639	  732.0	  582.5	 3702.0	...
3613640	  731.8	  582.3	 3702.0	...
3613641	  732.0	  582.4	 3701.0	...
3613642	  732.2	  582.4	 3700.0	...
3613643	  732.2	  582.3	 3700.0	...
3613644	  732.1	  582.3	 3701.0	...
3613645	  732.2	  582.0	 3700.0	...
3613646	  732.4	  581.7	 3699.0	...
3613647	  732.5	  581.3	 3699.0	...
3613648	  732.5	  581.2	 3700.0	...
3613649	  732.6	  581.3	 3702.0	...
3613650	  732.7	  581.6	 3703.0	...
3613651	  732.7	  582.0	 3703.0	...
3613652	  732.7	  582.2	 3703.0	...
3613653	  732.8	  582.4	 3702.0	...
3613654	  733.4	  582.3	 3702.0	...
3613655	  734.0	  582.3	 3701.0	...
3613656	  733.9	  582.4	 3702.0	...
3613657	  733.5	  582.4	 3703.0	...
3613658	  733.1	  582.4	 3699.0	...
3613659	  733.1	  582.2	 3693.0	...
3613660	  733.2	  582.1	 3690.0	...
3613661	  733.2	  582.2	 3694.0	...
3613662	  733.5	  582.5	 3697.0	...
3613663	  733.7	  582.8	 3698.0	...
3613664	  733.9	  583.0	 3698.0	...
3613665	  733.9	  582.6	 3694.0	...
3613666	  734.2	  582.1	 3690.0	...
MSG	3613667 0000 _ Number On
3613667	  734.6	  581.8	 3685.0	...
3613668	  734.7	  582.1	 3683.0	...
3613669	  734.4	  582.3	 3683.0	...
3613670	  733.9	  582.2	 3684.0	...
3613671	  733.8	  582.1	 3685.0	...
3613672	  734.1	  581.9	 3684.0	...
3613673	  734.5	  581.9	 3684.0	...
3613674	  735.0	  581.9	 3688.0	...
3613675	  735.0	  582.0	 3691.0	...
3613676	  734.8	  582.1	 3694.0	...
3613677	  734.6	  582.8	 3694.0	...
3613678	  734.6	  583.5	 3693.0	...
3613679	  734.7	  583.9	 3692.0	...
3613680	  734.9	  583.7	 3691.0	...
3613681	  734.9	  583.6	 3690.0	...
3613682	  735.2	  583.5	 3689.0	...
3613683	  735.5	  583.4	 3689.0	...
3613684	  735.9	  583.2	 3688.0	...
3613685	  735.9	  583.1	 3687.0	...
3613686	  735.8	  583.1	 3686.0	...
3613687	  735.7	  583.1	 3684.0	...
3613688	  735.6	  583.0	 3683.0	...
3613689	  735.6	  582.8	 3682.0	...
3613690	  735.6	  582.8	 3681.0	...
3613691	  735.6	  582.6	 3680.0	...
3613692	  735.6	  582.4	 3680.0	...
3613693	  735.5	  582.2	 3680.0	...
3613694	  735.4	  582.5	 3680.0	...
3613695	  735.8	  582.9	 3680.0	...
3613696	  736.1	  583.3	 3680.0	...
3613697	  736.5	  582.9	 3680.0	...
3613698	  736.5	  582.4	 3680.0	...
3613699	  736.5	  581.8	 3680.0	...
3613700	  736.4	  581.9	 3680.0	...
3613701	  736.3	  582.1	 3680.0	...
3613702	  736.2	  582.2	 3680.0	...
3613703	  736.2	  582.2	 3679.0	...
3613704	  736.3	  582.2	 3678.0	...
3613705	  736.6	  582.0	 3676.0	...
3613706	  736.9	  581.9	 3675.0	...
3613707	  737.1	  582.2	 3673.0	...
3613708	  737.2	  582.7	 3673.0	...
3613709	  737.2	  582.9	 3674.0	...
3613710	  737.2	  582.7	 3674.0	...
3613711	  737.3	  582.3	 3675.0	...
3613712	  737.3	  582.2	 3675.0	...
3613713	  737.2	  582.0	 3674.0	...
3613714	  737.1	  582.2	 3676.0	...
3613715	  737.1	  582.4	 3677.0	...
3613716	  737.2	  582.6	 3680.0	...
3613717	  737.2	  582.8	 3681.0	...
3613718	  737.2	  583.0	 3683.0	...
3613719	  737.2	  583.1	 3685.0	...
3613720	  737.1	  583.1	 3685.0	...
3613721	  737.1	  583.0	 3683.0	...
3613722	  737.1	  582.7	 3681.0	...
3613723	  737.2	  582.5	 3678.0	...
3613724	  737.2	  582.4	 3678.0	...
3613725	  737.1	  582.4	 3680.0	...
3613726	  737.0	  582.8	 3681.0	...
3613727	  737.4	  583.1	 3682.0	...
3613728	  737.9	  583.4	 3682.0	...
3613729	  738.4	  583.3	 3681.0	...
3613730	  738.6	  583.1	 3680.0	...
3613731	  738.6	  583.3	 3678.0	...
3613732	  738.4	  583.5	 3676.0	...
3613733	  738.2	  583.7	 3675.0	...
3613734	  738.2	  583.6	 3674.0	...
3613735	  738.1	  583.4	 3676.0	...
3613736	  738.0	  583.3	 3678.0	...
3613737	  738.0	  583.3	 3680.0	...
3613738	  738.0	  583.2	 3680.0	...
3613739	  738.0	  582.9	 3680.0	...
3613740	  738.0	  582.5	 3679.0	...
3613741	  738.1	  582.3	 3678.0	...
3613742	  738.3	  582.2	 3678.0	...
3613743	  738.4	  582.3	 3679.0	...
3613744	  738.6	  582.4	 3679.0	...
3613745	  738.9	  582.5	 3679.0	...
3613746	  739.3	  582.5	 3679.0	...
3613747	  739.4	  582.0	 3679.0	...
3613748	  739.3	  581.6	 3679.0	...
3613749	  739.2	  581.5	 3677.0	...
3613750	  739.1	  581.8	 3675.0	...
3613751	  739.0	  582.0	 3678.0	...
3613752	  739.0	  581.8	 3683.0	...
3613753	  739.1	  581.7	 3686.0	...
3613754	  739.4	  581.7	 3684.0	...
3613755	  739.6	  581.6	 3682.0	...
3613756	  739.8	  581.5	 3681.0	...
3613757	  739.9	  581.8	 3680.0	...
3613758	  740.0	  582.2	 3679.0	...
3613759	  740.0	  582.7	 3678.0	...
3613760	  739.9	  582.9	 3677.0	...
3613761	  739.8	  582.9	 3677.0	...
3613762	  739.9	  582.9	 3680.0	...
3613763	  740.1	  582.9	 3683.0	...
3613764	  740.2	  582.9	 3685.0	...
3613765	  740.0	  582.8	 3684.0	...
3613766	  739.9	  582.6	 3683.0	...
3613767	  739.8	  582.4	 3682.0	...
3613768	  739.8	  582.3	 3683.0	...
3613769	  739.8	  582.3	 3683.0	...
3613770	  739.8	  582.2	 3683.0	...
3613771	  739.8	  582.2	 3682.0	...
3613772	  739.8	  582.4	 3683.0	...
3613773	  739.7	  582.6	 3686.0	...
3613774	  739.6	  582.8	 3688.0	...
3613775	  739.5	  582.6	 3687.0	...
3613776	  739.6	  582.4	 3684.0	...
3613777	  740.0	  582.4	 3680.0	...
3613778	  740.3	  582.5	 3680.0	...
3613779	  740.7	  582.6	 3682.0	...
3613780	  740.7	  582.5	 3685.0	...
3613781	  740.9	  582.5	 3684.0	...
3613782	  740.9	  582.0	 3683.0	...
3613783	  741.0	  581.6	 3682.0	...
3613784	  741.0	  581.2	 3684.0	...
3613785	  741.0	  581.6	 3686.0	...
3613786	  740.9	  582.0	 3688.0	...
3613787	  740.8	  582.2	 3687.0	...
3613788	  740.7	  582.0	 3686.0	...
3613789	  740.6	  582.2	 3686.0	...
3613790	  740.6	  582.6	 3686.0	...
3613791	  740.6	  583.0	 3686.0	...
3613792	  740.7	  582.8	 3685.0	...
3613793	  740.8	  582.5	 3684.0	...
3613794	  740.9	  582.3	 3684.0	...
3613795	  740.9	  582.0	 3684.0	...
3613796	  740.8	  581.7	 3685.0	...
3613797	  740.8	  581.4	 3686.0	...
3613798	  740.8	  581.3	 3687.0	...
3613799	  740.8	  581.2	 3688.0	...
3613800	  740.9	  581.1	 3690.0	...
3613801	  741.0	  581.3	 3691.0	...
3613802	  741.1	  581.6	 3690.0	...
3613803	  741.1	  581.7	 3689.0	...
3613804	  741.1	  581.5	 3689.0	...
3613805	  741.1	  581.2	 3690.0	...
3613806	  741.2	  581.5	 3691.0	...
3613807	  741.4	  582.0	 3691.0	...
3613808	  741.5	  582.5	 3692.0	...
3613809	  741.5	  582.5	 3692.0	...
3613810	  741.5	  582.5	 3691.0	...
3613811	  741.5	  582.3	 3690.0	...
3613812	  741.5	  582.1	 3689.0	...
3613813	  741.6	  582.0	 3688.0	...
3613814	  741.7	  581.9	 3688.0	...
3613815	  741.7	  581.9	 3690.0	...
3613816	  741.8	  581.9	 3693.0	...
3613817	  741.8	  581.8	 3696.0	...
3613818	  741.8	  581.7	 3696.0	...
3613819	  741.6	  581.6	 3695.0	...
3613820	  741.4	  581.6	 3693.0	...
3613821	  741.3	  581.6	 3692.0	...
3613822	  741.4	  581.6	 3696.0	...
3613823	  741.6	  581.6	 3699.0	...
3613824	  741.7	  581.2	 3699.0	...
3613825	  742.0	  580.8	 3697.0	...
3613826	  742.3	  580.5	 3695.0	...
3613827	  742.6	  580.5	 3696.0	...
3613828	  742.8	  580.4	 3699.0	...
3613829	  742.8	  580.3	 3702.0	...
3613830	  742.7	  579.9	 3704.0	...
3613831	  742.6	  579.8	 3704.0	...
3613832	  742.5	  579.6	 3698.0	...
3613833	  742.5	  579.5	 3692.0	...
3613834	  742.7	  579.3	 3686.0	...
3613835	  743.0	  579.2	 3686.0	...
3613836	  743.0	  579.1	 3689.0	...
3613837	  742.9	  579.1	 3692.0	...
3613838	  742.7	  579.1	 3695.0	...
3613839	  742.5	  579.1	 3695.0	...
3613840	  742.5	  579.0	 3695.0	...
3613841	  742.5	  578.7	 3694.0	...
3613842	  742.6	  578.6	 3691.0	...
3613843	  742.7	  578.4	 3688.0	...
3613844	  742.7	  578.3	 3690.0	...
3613845	  742.7	  578.3	 3693.0	...
3613846	  742.8	  578.7	 3697.0	...
3613847	  742.9	  578.9	 3698.0	...
3613848	  742.9	  579.1	 3693.0	...
3613849	  743.1	  579.0	 3687.0	...
3613850	  743.2	  579.1	 3681.0	...
3613851	  742.8	  579.3	 3685.0	...
3613852	  742.4	  579.5	 3689.0	...
3613853	  741.9	  579.7	 3694.0	...
3613854	  741.9	  579.8	 3695.0	...
3613855	  741.8	  579.6	 3691.0	...
3613856	  741.7	  579.4	 3686.0	...
3613857	  741.6	  579.1	 3684.0	...
3613858	  741.6	  579.2	 3687.0	...
3613859	  741.6	  579.3	 3690.0	...
3613860	  742.0	  579.4	 3690.0	...
3613861	  742.4	  579.4	 3690.0	...
3613862	  742.8	  579.5	 3691.0	...
3613863	  742.8	  579.5	 3693.0	...
3613864	  742.8	  579.2	 3694.0	...
3613865	  742.7	  578.9	 3695.0	...
3613866	  742.7	  578.6	 3695.0	...
3613867	  742.7	  578.7	 3695.0	...
3613868	  742.7	  579.1	 3693.0	...
3613869	  742.7	  579.3	 3689.0	...
3613870	  742.8	  579.6	 3685.0	...
3613871	  742.8	  579.6	 3684.0	...
3613872	  742.9	  579.6	 3687.0	...
3613873	  742.9	  579.7	 3689.0	...
3613874	  742.8	  579.7	 3688.0	...
3613875	  742.7	  579.8	 3687.0	...
3613876	  742.7	  579.8	 3686.0	...
3613877	  742.8	  579.8	 3687.0	...
3613878	  742.9	  579.7	 3688.0	...
3613879	  742.9	  579.6	 3688.0	...
3613880	  743.0	  579.5	 3689.0	...
3613881	  742.9	  579.6	 3690.0	...
3613882	  742.7	  580.0	 3689.0	...
3613883	  742.7	  580.2	 3689.0	...
3613884	  742.8	  580.0	 3689.0	...
3613885	  742.9	  579.5	 3689.0	...
3613886	  742.9	  578.9	 3689.0	...
3613887	  743.0	  578.9	 3690.0	...
3613888	  743.0	  578.7	 3691.0	...
3613889	  742.9	  578.6	 3693.0	...
3613890	  742.8	  578.8	 3695.0	...
3613891	  742.7	  579.1	 3695.0	...
3613892	  742.8	  579.4	 3695.0	...
3613893	  742.8	  579.3	 3695.0	...
3613894	  742.8	  579.2	 3695.0	...
3613895	  742.6	  579.1	 3695.0	...
3613896	  742.4	  579.2	 3695.0	...
3613897	  742.4	  579.2	 3694.0	...
3613898	  742.5	  579.3	 3694.0	...
3613899	  742.7	  579.3	 3694.0	...
3613900	  742.6	  579.6	 3692.0	...
3613901	  742.9	  579.7	 3689.0	...
3613902	  743.3	  579.7	 3687.0	...
3613903	  743.7	  579.4	 3689.0	...
3613904	  743.7	  579.1	 3690.0	...
3613905	  743.6	  579.1	 3691.0	...
3613906	  743.4	  579.1	 3691.0	...
3613907	  743.6	  579.1	 3691.0	...
3613908	  743.6	  579.2	 3691.0	...
3613909	  743.6	  579.3	 3691.0	...
3613910	  743.5	  579.3	 3692.0	...
3613911	  743.5	  579.4	 3693.0	...
3613912	  743.4	  579.5	 3693.0	...
3613913	  743.5	  579.5	 3692.0	...
3613914	  743.5	  579.4	 3690.0	...
3613915	  743.6	  579.3	 3690.0	...
3613916	  743.6	  579.4	 3690.0	...
3613917	  743.2	  579.7	 3692.0	...
3613918	  742.7	  580.0	 3692.0	...
3613919	  742.1	  580.5	 3688.0	...
3613920	  742.2	  580.8	 3684.0	...
3613921	  742.5	  581.1	 3681.0	...
3613922	  743.1	  580.9	 3683.0	...
3613923	  743.3	  580.5	 3685.0	...
3613924	  743.6	  580.3	 3687.0	...
3613925	  743.5	  580.5	 3689.0	...
3613926	  743.5	  580.3	 3689.0	...
3613927	  743.5	  579.9	 3688.0	...
3613928	  743.4	  579.8	 3687.0	...
3613929	  743.4	  580.1	 3686.0	...
3613930	  743.5	  580.2	 3686.0	...
3613931	  743.5	  580.0	 3687.0	...
3613932	  743.4	  579.9	 3688.0	...
3613933	  743.3	  579.9	 3688.0	...
3613934	  743.3	  580.0	 3688.0	...
3613935	  743.4	  580.1	 3688.0	...
3613936	  743.3	  580.2	 3688.0	...
3613937	  743.1	  580.3	 3686.0	...
3613938	  743.1	  580.1	 3685.0	...
3613939	  743.2	  579.9	 3684.0	...
3613940	  743.2	  579.7	 3686.0	...
3613941	  743.2	  579.8	 3688.0	...
3613942	  743.3	  580.1	 3690.0	...
3613943	  743.5	  580.4	 3690.0	...
3613944	  743.7	  580.7	 3693.0	...
3613945	  743.9	  580.3	 3696.0	...
3613946	  743.8	  580.0	 3698.0	...
3613947	  743.5	  580.1	 3697.0	...
3613948	  743.2	  580.5	 3695.0	...
3613949	  742.8	  580.6	 3694.0	...
3613950	  742.9	  580.2	 3694.0	...
3613951	  742.9	  579.8	 3694.0	...
3613952	  742.7	  579.8	 3694.0	...
3613953	  742.5	  580.1	 3695.0	...
3613954	  742.4	  580.4	 3695.0	...
3613955	  742.4	  580.8	 3696.0	...
3613956	  742.4	  580.8	 3696.0	...
3613957	  742.7	  580.8	 3696.0	...
3613958	  743.2	  580.7	 3696.0	...
3613959	  743.7	  580.4	 3696.0	...
3613960	  743.2	  580.3	 3696.0	...
3613961	  742.7	  580.1	 3693.0	...
3613962	  742.4	  580.3	 3689.0	...
3613963	  742.4	  580.5	 3686.0	...
3613964	  742.5	  580.7	 3687.0	...
3613965	  742.5	  580.7	 3689.0	...
3613966	  742.4	  580.7	 3689.0	...
3613967	  742.2	  580.6	 3689.0	...
3613968	  742.1	  580.5	 3688.0	...
3613969	  742.1	  580.6	 3688.0	...
MSG	3613970 0000 _ Number Off
3613970	  742.1	  580.7	 3687.0	...
3613971	  742.2	  581.1	 3685.0	...
3613972	  742.2	  581.3	 3685.0	...
3613973	  742.1	  581.5	 3686.0	...
3613974	  742.0	  581.1	 3685.0	...
3613975	  741.9	  580.8	 3685.0	...
3613976	  741.8	  580.6	 3685.0	...
3613977	  741.8	  580.9	 3686.0	...
3613978	  741.7	  581.0	 3686.0	...
3613979	  741.6	  581.1	 3686.0	...
3613980	  741.6	  581.0	 3687.0	...
3613981	  741.8	  580.9	 3687.0	...
3613982	  741.9	  580.8	 3688.0	...
3613983	  742.0	  580.7	 3691.0	...
3613984	  742.0	  580.7	 3694.0	...
3613985	  741.9	  580.9	 3698.0	...
3613986	  742.0	  581.1	 3698.0	...
3613987	  742.1	  581.2	 3698.0	...
3613988	  742.3	  581.1	 3698.0	...
3613989	  742.3	  581.0	 3698.0	...
3613990	  742.2	  581.2	 3698.0	...
3613991	  742.1	  581.6	 3699.0	...
3613992	  742.1	  582.1	 3700.0	...
3613993	  742.1	  582.4	 3699.0	...
3613994	  742.1	  582.2	 3696.0	...
3613995	  742.1	  581.8	 3694.0	...
3613996	  742.1	  581.7	 3696.0	...
3613997	  741.9	  582.0	 3699.0	...
3613998	  741.6	  582.3	 3701.0	...
3613999	  741.6	  582.2	 3701.0	...
3614000	  741.8	  581.6	 3700.0	...
3614001	  742.1	  581.1	 3700.0	...
3614002	  742.0	  581.1	 3701.0	...
3614003	  741.8	  581.5	 3701.0	...
3614004	  741.8	  582.1	 3700.0	...
3614005	  742.0	  582.2	 3699.0	...
3614006	  742.3	  582.3	 3698.0	...
3614007	  742.3	  582.2	 3699.0	...
3614008	  742.2	  582.3	 3700.0	...
3614009	  742.1	  582.3	 3700.0	...
3614010	  742.1	  582.2	 3701.0	...
3614011	  742.2	  582.1	 3701.0	...
3614012	  742.1	  582.1	 3699.0	...
3614013	  741.9	  581.7	 3697.0	...
3614014	  741.7	  581.4	 3696.0	...
3614015	  741.7	  581.2	 3696.0	...
3614016	  741.5	  581.4	 3696.0	...
3614017	  741.3	  581.7	 3694.0	...
3614018	  741.1	  581.8	 3693.0	...
3614019	  741.1	  581.8	 3696.0	...
3614020	  741.1	  581.8	 3700.0	...
3614021	  741.2	  582.2	 3701.0	...
3614022	  741.4	  582.5	 3698.0	...
3614023	  741.5	  582.9	 3695.0	...
3614024	  741.5	  583.0	 3696.0	...
3614025	  741.5	  583.1	 3699.0	...
3614026	  741.5	  583.1	 3702.0	...
3614027	  741.6	  583.2	 3704.0	...
3614028	  741.4	  583.2	 3703.0	...
3614029	  741.3	  583.1	 3700.0	...
3614030	  741.4	  582.8	 3698.0	...
3614031	  741.7	  582.2	 3694.0	...
3614032	  741.8	  581.9	 3693.0	...
3614033	  741.7	  581.9	 3691.0	...
3614034	  741.6	  582.2	 3692.0	...
3614035	  741.7	  582.7	 3693.0	...
3614036	  741.6	  582.9	 3692.0	...
3614037	  741.6	  583.2	 3690.0	...
3614038	  741.6	  583.1	 3688.0	...
3614039	  741.4	  583.1	 3691.0	...
3614040	  741.2	  583.2	 3694.0	...
3614041	  741.0	  583.3	 3696.0	...
3614042	  741.1	  583.6	 3697.0	...
3614043	  741.1	  583.8	 3697.0	...
3614044	  741.1	  583.8	 3695.0	...
3614045	  741.1	  583.5	 3693.0	...
3614046	  741.0	  583.2	 3690.0	...
3614047	  741.0	  583.1	 3689.0	...
3614048	  741.2	  583.2	 3689.0	...
3614049	  741.4	  583.5	 3690.0	...
3614050	  741.6	  583.7	 3691.0	...
3614051	  741.6	  583.6	 3690.0	...
3614052	  741.7	  583.6	 3688.0	...
3614053	  741.8	  583.6	 3687.0	...
3614054	  741.8	  583.5	 3686.0	...
3614055	  741.8	  583.5	 3686.0	...
3614056	  741.8	  583.7	 3686.0	...
3614057	  741.8	  584.1	 3686.0	...
3614058	  741.5	  584.5	 3686.0	...
3614059	  741.3	  584.5	 3687.0	...
3614060	  741.1	  584.3	 3689.0	...
3614061	  741.3	  584.1	 3691.0	...
3614062	  741.3	  584.0	 3692.0	...
3614063	  741.3	  583.9	 3692.0	...
3614064	  741.2	  583.8	 3691.0	...
3614065	  741.3	  583.6	 3691.0	...
3614066	  741.5	  583.3	 3691.0	...
3614067	  741.6	  583.2	 3691.0	...
3614068	  741.6	  583.6	 3690.0	...
3614069	  741.7	  584.1	 3690.0	...
3614070	  741.9	  584.4	 3690.0	...
3614071	  742.0	  584.3	 3690.0	...
3614072	  742.1	  584.2	 3690.0	...
3614073	  741.8	  584.3	 3690.0	...
3614074	  741.4	  584.6	 3690.0	...
3614075	  740.9	  585.0	 3687.0	...
3614076	  740.8	  584.7	 3684.0	...
3614077	  740.8	  583.9	 3683.0	...
3614078	  740.9	  583.1	 3686.0	...
3614079	  741.0	  582.9	 3688.0	...
3614080	  741.1	  582.6	 3689.0	...
3614081	  741.3	  582.5	 3690.0	...
3614082	  741.4	  582.7	 3691.0	...
3614083	  741.4	  582.9	 3693.0	...
3614084	  741.5	  583.4	 3691.0	...
3614085	  741.5	  583.6	 3687.0	...
3614086	  741.5	  583.8	 3683.0	...
3614087	  741.6	  584.0	 3686.0	...
3614088	  741.6	  584.1	 3690.0	...
3614089	  741.6	  583.8	 3694.0	...
3614090	  741.6	  583.4	 3695.0	...
3614091	  741.6	  582.9	 3693.0	...
3614092	  741.6	  582.8	 3689.0	...
3614093	  741.5	  582.8	 3687.0	...
3614094	  741.4	  582.9	 3687.0	...
3614095	  741.5	  583.1	 3687.0	...
3614096	  741.6	  583.5	 3687.0	...
3614097	  741.8	  583.6	 3685.0	...
3614098	  742.0	  583.7	 3684.0	...
3614099	  742.1	  583.7	 3683.0	...
3614100	  742.2	  583.9	 3684.0	...
3614101	  742.3	  584.1	 3682.0	...
3614102	  742.0	  584.1	 3681.0	...
3614103	  741.7	  583.8	 3680.0	...
3614104	  741.3	  583.6	 3680.0	...
3614105	  741.2	  583.8	 3684.0	...
3614106	  741.2	  584.2	 3688.0	...
3614107	  741.2	  584.5	 3688.0	...
3614108	  741.3	  584.5	 3685.0	...
3614109	  741.4	  584.4	 3682.0	...
3614110	  741.5	  584.0	 3683.0	...
3614111	  741.5	  583.5	 3685.0	...
3614112	  741.4	  583.1	 3687.0	...
3614113	  741.3	  583.2	 3689.0	...
3614114	  741.1	  583.2	 3688.0	...
3614115	  741.1	  583.3	 3687.0	...
3614116	  741.1	  583.3	 3685.0	...
3614117	  741.2	  583.3	 3685.0	...
3614118	  741.2	  583.3	 3686.0	...
3614119	  741.2	  583.5	 3686.0	...
3614120	  741.2	  583.7	 3686.0	...
3614121	  741.0	  583.9	 3686.0	...
3614122	  740.9	  583.9	 3687.0	...
3614123	  741.1	  583.9	 3687.0	...
3614124	  741.5	  583.6	 3688.0	...
3614125	  741.9	  583.3	 3688.0	...
3614126	  741.7	  583.1	 3687.0	...
3614127	  741.4	  583.2	 3685.0	...
3614128	  741.2	  583.3	 3682.0	...
3614129	  741.1	  583.3	 3680.0	...
3614130	  741.1	  583.3	 3681.0	...
3614131	  741.1	  583.3	 3682.0	...
3614132	  741.2	  583.3	 3682.0	...
3614133	  741.2	  583.3	 3682.0	...
3614134	  741.2	  583.5	 3681.0	...
3614135	  741.3	  583.6	 3683.0	...
3614136	  741.3	  583.7	 3685.0	...
3614137	  741.4	  583.7	 3684.0	...
3614138	  741.3	  583.6	 3682.0	...
3614139	  741.3	  583.7	 3680.0	...
3614140	  741.3	  583.5	 3680.0	...
3614141	  741.3	  583.4	 3680.0	...
3614142	  741.3	  583.3	 3680.0	...
3614143	  741.4	  583.8	 3680.0	...
3614144	  741.3	  584.2	 3680.0	...
3614145	  741.2	  584.4	 3681.0	...
3614146	  741.2	  584.0	 3681.0	...
3614147	  741.5	  583.7	 3682.0	...
3614148	  741.7	  583.9	 3683.0	...
3614149	  741.7	  584.2	 3683.0	...
3614150	  741.5	  584.5	 3684.0	...
3614151	  741.4	  584.5	 3685.0	...
3614152	  741.5	  584.4	 3684.0	...
3614153	  741.5	  584.3	 3683.0	...
3614154	  741.5	  584.3	 3682.0	...
3614155	  741.3	  584.2	 3681.0	...
3614156	  741.4	  584.1	 3681.0	...
3614157	  741.5	  584.1	 3681.0	...
3614158	  741.6	  584.1	 3680.0	...
3614159	  741.6	  584.2	 3680.0	...
3614160	  741.3	  584.3	 3681.0	...
3614161	  741.0	  584.4	 3682.0	...
3614162	  740.8	  584.5	 3685.0	...
3614163	  740.7	  584.6	 3688.0	...
3614164	  740.7	  584.6	 3690.0	...
3614165	  740.6	  584.7	 3689.0	...
3614166	  740.9	  584.7	 3688.0	...
3614167	  741.2	  584.8	 3689.0	...
3614168	  741.6	  584.9	 3689.0	...
3614169	  741.6	  584.5	 3690.0	...
3614170	  741.7	  583.9	 3690.0	...
3614171	  741.8	  583.6	 3688.0	...
3614172	  741.7	  584.0	 3687.0	...
3614173	  741.7	  584.4	 3687.0	...
3614174	  741.8	  584.4	 3687.0	...
3614175	  741.7	  584.4	 3689.0	...
3614176	  741.5	  584.5	 3691.0	...
3614177	  741.4	  584.8	 3693.0	...
3614178	  741.4	  585.0	 3693.0	...
3614179	  741.4	  585.1	 3693.0	...
3614180	  741.2	  585.2	 3693.0	...
3614181	  741.2	  585.2	 3693.0	...
3614182	  741.2	  585.2	 3692.0	...
3614183	  741.3	  585.2	 3691.0	...
3614184	  741.4	  585.1	 3690.0	...
3614185	  741.2	  585.2	 3689.0	...
3614186	  741.0	  585.1	 3689.0	...
3614187	  740.7	  585.1	 3688.0	...
3614188	  740.7	  585.2	 3688.0	...
3614189	  741.1	  585.0	 3689.0	...
3614190	  741.5	  584.8	 3689.0	...
3614191	  741.8	  584.7	 3689.0	...
3614192	  741.8	  584.8	 3689.0	...
3614193	  741.8	  585.0	 3690.0	...
3614194	  741.8	  585.2	 3690.0	...
3614195	  741.7	  585.3	 3690.0	...
3614196	  741.7	  584.7	 3690.0	...
3614197	  741.6	  584.1	 3690.0	...
3614198	  741.6	  584.0	 3689.0	...
3614199	  741.6	  584.5	 3689.0	...
3614200	  741.3	  584.9	 3689.0	...
3614201	  741.0	  585.1	 3689.0	...
3614202	  741.0	  585.1	 3688.0	...
3614203	  741.4	  585.3	 3687.0	...
3614204	  741.8	  585.4	 3686.0	...
3614205	  742.0	  585.5	 3688.0	...
3614206	  742.2	  585.5	 3691.0	...
3614207	  742.3	  585.4	 3693.0	...
3614208	  742.0	  584.9	 3691.0	...
3614209	  741.7	  584.5	 3688.0	...
3614210	  741.5	  584.2	 3687.0	...
3614211	  741.3	  584.4	 3688.0	...
3614212	  741.2	  584.6	 3690.0	...
3614213	  741.1	  584.8	 3694.0	...
3614214	  741.1	  584.9	 3697.0	...
3614215	  740.9	  585.0	 3701.0	...
3614216	  740.9	  585.0	 3701.0	...
3614217	  741.0	  584.8	 3702.0	...
3614218	  741.1	  585.0	 3703.0	...
3614219	  741.2	  585.2	 3704.0	...
3614220	  741.0	  585.4	 3703.0	...
3614221	  740.8	  585.4	 3702.0	...
3614222	  740.6	  585.4	 3701.0	...
3614223	  741.0	  585.1	 3700.0	...
3614224	  741.4	  584.7	 3699.0	...
3614225	  742.0	  584.3	 3699.0	...
3614226	  742.1	  584.3	 3698.0	...
3614227	  742.2	  584.3	 3697.0	...
3614228	  742.1	  584.4	 3697.0	...
3614229	  742.1	  584.6	 3697.0	...
3614230	  742.1	  584.8	 3699.0	...
3614231	  742.2	  585.1	 3702.0	...
3614232	  742.0	  585.2	 3704.0	...
3614233	  741.8	  585.5	 3704.0	...
3614234	  741.6	  585.8	 3704.0	...
3614235	  741.6	  585.8	 3705.0	...
3614236	  741.7	  585.6	 3706.0	...
3614237	  741.5	  585.5	 3707.0	...
3614238	  741.3	  585.5	 3709.0	...
3614239	  741.0	  585.5	 3709.0	...
3614240	  741.0	  585.5	 3708.0	...
3614241	  740.9	  585.6	 3706.0	...
3614242	  740.8	  585.6	 3708.0	...
3614243	  740.7	  585.5	 3711.0	...
3614244	  740.8	  585.2	 3714.0	...
3614245	  740.8	  584.9	 3714.0	...
3614246	  741.1	  585.0	 3717.0	...
3614247	  741.2	  585.1	 3719.0	...
3614248	  741.3	  585.2	 3720.0	...
3614249	  741.1	  585.1	 3718.0	...
3614250	  740.9	  585.2	 3716.0	...
3614251	  740.8	  585.5	 3714.0	...
3614252	  740.8	  585.8	 3714.0	...
3614253	  740.8	  585.9	 3714.0	...
3614254	  740.8	  586.2	 3716.0	...
3614255	  740.8	  586.5	 3718.0	...
3614256	  740.9	  586.7	 3721.0	...
3614257	  740.8	  586.1	 3722.0	...
3614258	  740.8	  585.5	 3723.0	...
3614259	  740.9	  585.0	 3724.0	...
3614260	  741.0	  585.0	 3724.0	...
3614261	  741.2	  584.9	 3724.0	...
3614262	  741.3	  584.8	 3725.0	...
3614263	  741.5	  584.8	 3725.0	...
3614264	  741.5	  585.0	 3726.0	...
3614265	  741.5	  585.1	 3726.0	...
3614266	  741.6	  585.2	 3726.0	...
3614267	  741.6	  585.4	 3727.0	...
3614268	  741.4	  585.7	 3727.0	...
3614269	  741.2	  586.1	 3727.0	...
3614270	  740.9	  586.2	 3726.0	...
3614271	  741.0	  586.2	 3724.0	...
3614272	  741.2	  586.1	 3724.0	...
3614273	  741.1	  586.1	 3723.0	...
3614274	  740.9	  586.1	 3726.0	...
3614275	  740.7	  586.4	 3730.0	...
3614276	  740.9	  586.6	 3733.0	...
3614277	  741.1	  586.3	 3732.0	...
3614278	  741.3	  585.8	 3729.0	...
3614279	  741.3	  585.6	 3726.0	...
3614280	  741.3	  586.2	 3722.0	...
3614281	  741.3	  586.8	 3720.0	...
3614282	  741.3	  587.0	 3720.0	...
3614283	  741.2	  586.9	 3721.0	...
3614284	  741.2	  586.8	 3728.0	...
3614285	  741.2	  586.9	 3733.0	...
3614286	  741.3	  587.0	 3736.0	...
3614287	  741.2	  587.2	 3734.0	...
3614288	  741.2	  586.9	 3730.0	...
3614289	  741.0	  586.4	 3728.0	...
3614290	  741.2	  586.0	 3727.0	...
3614291	  741.4	  585.7	 3726.0	...
3614292	  741.6	  585.4	 3726.0	...
3614293	  741.7	  585.5	 3726.0	...
3614294	  741.7	  585.9	 3725.0	...
3614295	  741.6	  586.4	 3724.0	...
3614296	  741.5	  586.4	 3724.0	...
3614297	  741.2	  586.2	 3725.0	...
3614298	  741.0	  585.9	 3727.0	...
3614299	  740.8	  585.9	 3728.0	...
3614300	  740.9	  586.2	 3730.0	...
3614301	  741.1	  586.6	 3730.0	...
3614302	  741.3	  586.8	 3732.0	...
3614303	  741.6	  586.7	 3733.0	...
3614304	  741.9	  586.6	 3730.0	...
3614305	  741.9	  586.5	 3726.0	...
3614306	  741.6	  586.4	 3722.0	...
3614307	  741.2	  586.3	 3722.0	...
3614308	  741.2	  586.1	 3722.0	...
3614309	  741.4	  585.9	 3721.0	...
3614310	  741.7	  585.8	 3721.0	...
3614311	  741.7	  585.7	 3721.0	...
3614312	  741.3	  585.7	 3721.0	...
3614313	  740.7	  585.8	 3721.0	...
3614314	  740.4	  585.9	 3720.0	...
3614315	  740.1	  585.9	 3721.0	...
3614316	  740.0	  586.2	 3721.0	...
3614317	  740.1	  586.5	 3720.0	...
3614318	  740.3	  586.2	 3720.0	...
3614319	  740.4	  585.7	 3723.0	...
3614320	  740.8	  585.4	 3727.0	...
3614321	  741.1	  585.7	 3730.0	...
3614322	  741.3	  586.0	 3731.0	...
3614323	  741.3	  585.9	 3731.0	...
3614324	  741.2	  585.7	 3732.0	...
3614325	  741.1	  585.7	 3733.0	...
3614326	  740.9	  586.1	 3733.0	...
3614327	  740.7	  586.5	 3734.0	...
3614328	  740.6	  586.6	 3734.0	...
3614329	  740.6	  586.5	 3735.0	...
3614330	  740.5	  586.4	 3735.0	...
3614331	  740.5	  586.5	 3735.0	...
3614332	  740.6	  586.6	 3735.0	...
3614333	  740.9	  586.7	 3735.0	...
3614334	  741.3	  586.6	 3736.0	...
3614335	  741.6	  586.4	 3737.0	...
3614336	  741.5	  586.6	 3738.0	...
3614337	  741.4	  586.7	 3740.0	...
3614338	  741.3	  586.5	 3741.0	...
3614339	  741.4	  586.0	 3741.0	...
3614340	  741.4	  586.1	 3742.0	...
3614341	  741.3	  586.6	 3741.0	...
3614342	  741.3	  586.8	 3739.0	...
3614343	  741.3	  586.6	 3738.0	...
3614344	  741.4	  586.4	 3737.0	...
3614345	  741.4	  586.3	 3738.0	...
3614346	  741.4	  586.3	 3737.0	...
3614347	  741.5	  586.4	 3737.0	...
3614348	  741.6	  586.5	 3737.0	...
3614349	  741.6	  586.7	 3737.0	...
3614350	  741.7	  586.8	 3739.0	...
3614351	  741.7	  587.0	 3744.0	...
3614352	  741.8	  587.0	 3749.0	...
3614353	  741.8	  587.0	 3750.0	...
3614354	  741.9	  587.1	 3750.0	...
3614355	  741.8	  587.2	 3750.0	...
3614356	  741.8	  587.3	 3751.0	...
3614357	  741.6	  587.2	 3752.0	...
3614358	  741.5	  587.0	 3752.0	...
3614359	  741.3	  586.7	 3752.0	...
3614360	  741.5	  586.5	 3752.0	...
3614361	  741.6	  586.5	 3750.0	...
3614362	  741.5	  586.5	 3748.0	...
3614363	  741.2	  586.6	 3746.0	...
3614364	  741.0	  586.6	 3747.0	...
3614365	  741.0	  586.6	 3748.0	...
3614366	  741.1	  586.6	 3752.0	...
3614367	  741.1	  586.5	 3757.0	...
3614368	  741.1	  586.3	 3757.0	...
3614369	  741.2	  586.2	 3754.0	...
3614370	  741.3	  586.4	 3748.0	...
3614371	  741.2	  586.7	 3746.0	...
3614372	  741.0	  587.0	 3744.0	...
3614373	  740.5	  587.3	 3744.0	...
3614374	  740.4	  587.4	 3744.0	...
3614375	  740.2	  587.2	 3745.0	...
3614376	  740.1	  587.0	 3745.0	...
3614377	  740.1	  586.8	 3745.0	...
3614378	  740.1	  586.8	 3745.0	...
3614379	  740.1	  586.9	 3746.0	...
3614380	  740.3	  586.9	 3748.0	...
3614381	  740.6	  586.9	 3749.0	...
3614382	  740.3	  586.7	 3748.0	...
3614383	  739.9	  586.6	 3745.0	...
3614384	  739.7	  586.5	 3744.0	...
3614385	  740.2	  586.5	 3743.0	...
3614386	  740.7	  586.6	 3746.0	...
3614387	  741.2	  586.7	 3749.0	...
3614388	  741.4	  586.9	 3753.0	...
3614389	  741.6	  586.9	 3754.0	...
3614390	  741.6	  586.8	 3756.0	...
3614391	  741.7	  586.8	 3755.0	...
3614392	  741.7	  586.8	 3753.0	...
3614393	  741.6	  586.9	 3751.0	...
3614394	  741.4	  587.1	 3749.0	...
3614395	  741.2	  587.2	 3748.0	...
3614396	  741.1	  587.5	 3747.0	...
3614397	  741.1	  587.7	 3747.0	...
3614398	  741.1	  587.9	 3747.0	...
3614399	  741.0	  587.9	 3747.0	...
3614400	  741.0	  587.8	 3748.0	...
3614401	  741.0	  587.8	 3747.0	...
3614402	  741.0	  587.7	 3747.0	...
3614403	  740.8	  587.7	 3747.0	...
3614404	  740.6	  587.6	 3749.0	...
3614405	  740.3	  587.6	 3750.0	...
3614406	  740.2	  587.6	 3750.0	...
3614407	  740.1	  587.6	 3749.0	...
3614408	  740.1	  587.5	 3749.0	...
3614409	  740.1	  587.5	 3749.0	...
3614410	  740.2	  587.6	 3748.0	...
3614411	  740.2	  587.7	 3749.0	...
3614412	  740.2	  587.7	 3751.0	...
3614413	  740.2	  588.0	 3752.0	...
3614414	  740.2	  588.2	 3752.0	...
3614415	  740.2	  588.7	 3751.0	...
3614416	  740.2	  589.1	 3751.0	...
3614417	  740.0	  589.4	 3754.0	...
3614418	  739.9	  589.4	 3758.0	...
3614419	  739.8	  589.2	 3759.0	...
3614420	  739.8	  589.0	 3757.0	...
3614421	  739.9	  588.6	 3754.0	...
3614422	  739.8	  588.4	 3753.0	...
3614423	  739.7	  588.3	 3752.0	...
3614424	  739.9	  588.2	 3752.0	...
3614425	  740.3	  588.1	 3754.0	...
3614426	  740.6	  587.9	 3756.0	...
3614427	  740.5	  588.0	 3755.0	...
3614428	  740.4	  588.2	 3752.0	...
3614429	  740.4	  588.4	 3750.0	...
3614430	  740.4	  588.4	 3751.0	...
3614431	  740.3	  588.5	 3751.0	...
3614432	  740.1	  588.5	 3749.0	...
3614433	  739.7	  588.5	 3748.0	...
3614434	  739.5	  588.5	 3749.0	...
3614435	  739.2	  588.5	 3748.0	...
3614436	  739.0	  588.6	 3747.0	...
3614437	  739.5	  588.6	 3746.0	...
3614438	  740.2	  588.6	 3748.0	...
3614439	  740.7	  588.6	 3749.0	...
3614440	  740.5	  588.7	 3749.0	...
3614441	  740.3	  588.7	 3750.0	...
3614442	  740.0	  588.7	 3750.0	...
3614443	  739.7	  588.8	 3749.0	...
3614444	  739.4	  588.8	 3747.0	...
3614445	  739.3	  588.8	 3745.0	...
3614446	  739.3	  588.9	 3742.0	...
3614447	  739.3	  589.2	 3740.0	...
3614448	  739.3	  589.4	 3740.0	...
3614449	  739.3	  589.5	 3741.0	...
3614450	  739.3	  589.5	 3741.0	...
3614451	  739.1	  589.6	 3743.0	...
3614452	  739.0	  589.6	 3745.0	...
3614453	  738.9	  589.8	 3746.0	...
3614454	  738.9	  589.8	 3744.0	...
3614455	  738.9	  589.9	 3742.0	...
3614456	  739.2	  589.5	 3741.0	...
3614457	  739.5	  589.2	 3741.0	...
3614458	  739.7	  589.0	 3741.0	...
3614459	  739.5	  589.0	 3741.0	...
3614460	  739.4	  589.1	 3740.0	...
3614461	  739.3	  589.3	 3739.0	...
3614462	  739.5	  589.5	 3737.0	...
3614463	  739.7	  589.8	 3735.0	...
3614464	  739.4	  590.1	 3736.0	...
3614465	  739.1	  590.3	 3738.0	...
3614466	  738.7	  590.4	 3742.0	...
3614467	  738.9	  590.1	 3744.0	...
3614468	  739.1	  589.4	 3743.0	...
3614469	  739.1	  588.7	 3740.0	...
3614470	  739.0	  589.0	 3738.0	...
3614471	  738.8	  589.8	 3739.0	...
3614472	  738.8	  590.3	 3740.0	...
3614473	  738.9	  590.1	 3740.0	...
3614474	  738.9	  590.0	 3743.0	...
3614475	  739.0	  590.0	 3746.0	...
3614476	  739.0	  590.1	 3745.0	...
3614477	  739.0	  590.1	 3743.0	...
3614478	  739.0	  590.0	 3741.0	...
3614479	  739.0	  590.0	 3742.0	...
3614480	  738.9	  590.0	 3744.0	...
3614481	  738.8	  590.0	 3742.0	...
3614482	  738.8	  589.9	 3740.0	...
3614483	  738.7	  589.9	 3737.0	...
3614484	  738.7	  589.6	 3739.0	...
3614485	  738.6	  589.2	 3740.0	...
3614486	  738.8	  588.8	 3740.0	...
3614487	  738.9	  588.4	 3738.0	...
3614488	  739.0	  588.0	 3736.0	...
3614489	  739.0	  587.8	 3735.0	...
3614490	  739.1	  587.8	 3735.0	...
3614491	  738.9	  588.2	 3735.0	...
3614492	  738.7	  588.4	 3735.0	...
3614493	  738.4	  588.6	 3735.0	...
3614494	  738.5	  588.8	 3738.0	...
3614495	  738.8	  588.9	 3741.0	...
3614496	  739.0	  589.0	 3739.0	...
3614497	  739.2	  589.0	 3734.0	...
3614498	  739.2	  589.0	 3728.0	...
3614499	  739.2	  589.0	 3728.0	...
3614500	  739.2	  589.1	 3728.0	...
3614501	  739.2	  589.1	 3728.0	...
3614502	  739.3	  589.1	 3728.0	...
3614503	  739.4	  589.0	 3728.0	...
3614504	  739.3	  589.2	 3728.0	...
3614505	  739.1	  589.6	 3729.0	...
3614506	  738.8	  590.2	 3730.0	...
3614507	  738.8	  590.6	 3730.0	...
3614508	  738.8	  590.3	 3730.0	...
3614509	  738.9	  589.8	 3729.0	...
3614510	  738.9	  589.4	 3727.0	...
3614511	  738.8	  589.5	 3726.0	...
3614512	  738.9	  590.1	 3727.0	...
3614513	  739.0	  590.5	 3728.0	...
3614514	  739.2	  591.4	 3729.0	...
EFIX R   3612925	3614514	1590	  739.3	  584.6	   3610
SSACC R  3614515
3614515	  739.1	  591.9	 3727.0	...
3614516	  739.1	  593.0	 3725.0	...
3614517	  738.8	  593.5	 3724.0	...
3614518	  738.5	  595.2	 3725.0	...
3614519	  737.4	  596.9	 3727.0	...
3614520	  736.7	  600.4	 3729.0	...
3614521	  735.9	  603.8	 3728.0	...
3614522	  735.0	  609.0	 3728.0	...
3614523	  733.7	  614.5	 3725.0	...
3614524	  731.0	  620.0	 3720.0	...
3614525	  728.9	  627.9	 3715.0	...
3614526	  725.4	  636.4	 3713.0	...
3614527	  722.7	  647.7	 3712.0	...
3614528	  719.4	  657.4	 3712.0	...
3614529	  717.3	  668.6	 3711.0	...
3614530	  715.2	  679.4	 3710.0	...
3614531	  713.9	  690.2	 3712.0	...
3614532	  713.1	  700.2	 3714.0	...
3614533	  713.4	  711.3	 3717.0	...
3614534	  714.7	  723.3	 3720.0	...
3614535	  716.8	  736.6	 3723.0	...
3614536	  719.1	  749.9	 3731.0	...
3614537	  722.4	  763.7	 3736.0	...
3614538	  726.0	  776.6	 3741.0	...
3614539	  729.9	  789.8	 3743.0	...
3614540	  732.5	  802.9	 3745.0	...
3614541	  734.0	  816.6	 3746.0	...
3614542	  734.2	  830.2	 3750.0	...
3614543	  733.6	  844.5	 3757.0	...
3614544	  731.1	  859.2	 3766.0	...
3614545	  727.5	  874.8	 3778.0	...
3614546	  723.3	  890.2	 3787.0	...
3614547	  720.2	  906.1	 3794.0	...
3614548	  717.2	  921.9	 3799.0	...
3614549	  715.0	  938.7	 3808.0	...
3614550	  712.7	  957.0	 3816.0	...
3614551	  712.1	  976.2	 3818.0	...
3614552	  712.3	  997.0	 3817.0	...
3614553	  713.9	 1018.8	 3816.0	...
3614554	  715.8	 1042.4	 3813.0	...
3614555	  718.2	 1065.0	 3810.0	...
3614556	  720.6	 1083.3	 3807.0	...
3614557	  722.6	 1098.3	 3808.0	...
3614558	  723.5	 1112.0	 3807.0	...
3614559	  723.8	 1126.2	 3806.0	...
3614560	  723.7	 1139.5	 3813.0	...
3614561	  723.8	 1151.9	 3825.0	...
3614562	  723.4	 1165.9	 3839.0	...
3614563	  722.3	 1180.8	 3844.0	...
3614564	  720.0	 1197.6	 3849.0	...
3614565	  718.4	 1214.1	 3851.0	...
3614566	  716.7	 1231.2	 3853.0	...
3614567	  715.6	 1247.4	 3852.0	...
3614568	  713.9	 1264.2	 3849.0	...
3614569	  713.2	 1281.8	 3846.0	...
3614570	  713.0	 1300.5	 3845.0	...
3614571	  714.0	 1320.6	 3844.0	...
3614572	  715.3	 1341.9	 3842.0	...
3614573	  717.1	 1363.6	 3834.0	...
3614574	  719.0	 1386.6	 3825.0	...
3614575	  721.6	 1411.4	 3816.0	...
3614576	  725.1	 1436.9	 3807.0	...
3614577	  728.8	 1464.5	 3793.0	...
3614578	  732.3	 1490.0	 3780.0	...
3614579	  735.3	 1517.9	 3771.0	...
3614580	  737.8	 1543.1	 3768.0	...
3614581	  739.9	 1570.1	 3765.0	...
3614582	  741.0	 1595.5	 3765.0	...
3614583	  741.5	 1621.8	 3762.0	...
3614584	  741.7	 1650.4	 3753.0	...
3614585	  742.0	 1678.6	 3745.0	...
3614586	  741.9	 1704.9	 3736.0	...
3614587	  741.1	 1725.2	 3729.0	...
3614588	  740.5	 1743.8	 3711.0	...
3614589	  739.3	 1762.4	 3687.0	...
3614590	  738.9	 1787.6	 3655.0	...
3614591	  738.2	 1818.8	 3627.0	...
3614592	  738.3	 1853.0	 3607.0	...
3614593	  738.1	 1885.7	 3595.0	...
3614594	  738.4	 1916.5	 3573.0	...
3614595	  738.3	 1948.3	 3549.0	...
3614596	  738.4	 1981.0	 3520.0	...
3614597	  737.2	 2014.5	 3491.0	...
3614598	  736.0	 2040.1	 3464.0	...
3614599	  731.4	 2061.2	 3441.0	...
3614600	  726.6	 2077.7	 3424.0	...
3614601	  722.8	 2099.4	 3406.0	...
3614602	  721.9	 2127.4	 3379.0	...
3614603	  722.0	 2157.5	 3358.0	...
3614604	  722.2	 2191.3	 3337.0	...
3614605	  722.1	 2223.9	 3331.0	...
3614606	  722.2	 2255.4	 3331.0	...
3614607	  722.9	 2284.7	 3334.0	...
3614608	  724.7	 2311.5	 3340.0	...
3614609	  726.8	 2336.9	 3348.0	...
3614610	  728.6	 2358.3	 3353.0	...
3614611	  730.7	 2381.4	 3355.0	...
SBLINK R 3614612
3614612	   .	   .	    0.0	...
3614613	   .	   .	    0.0	...
3614614	   .	   .	    0.0	...
3614615	   .	   .	    0.0	...
3614616	   .	   .	    0.0	...
3614617	   .	   .	    0.0	...
3614618	   .	   .	    0.0	...
3614619	   .	   .	    0.0	...
3614620	   .	   .	    0.0	...
3614621	   .	   .	    0.0	...
3614622	   .	   .	    0.0	...
3614623	   .	   .	    0.0	...
3614624	   .	   .	    0.0	...
3614625	   .	   .	    0.0	...
3614626	   .	   .	    0.0	...
3614627	   .	   .	    0.0	...
3614628	   .	   .	    0.0	...
3614629	   .	   .	    0.0	...
3614630	   .	   .	    0.0	...
3614631	   .	   .	    0.0	...
3614632	   .	   .	    0.0	...
3614633	   .	   .	    0.0	...
3614634	   .	   .	    0.0	...
3614635	   .	   .	    0.0	...
3614636	   .	   .	    0.0	...
3614637	   .	   .	    0.0	...
3614638	   .	   .	    0.0	...
3614639	   .	   .	    0.0	...
3614640	   .	   .	    0.0	...
3614641	   .	   .	    0.0	...
3614642	   .	   .	    0.0	...
3614643	   .	   .	    0.0	...
3614644	   .	   .	    0.0	...
3614645	   .	   .	    0.0	...
3614646	   .	   .	    0.0	...
3614647	   .	   .	    0.0	...
3614648	   .	   .	    0.0	...
3614649	   .	   .	    0.0	...
3614650	   .	   .	    0.0	...
3614651	   .	   .	    0.0	...
3614652	   .	   .	    0.0	...
3614653	   .	   .	    0.0	...
3614654	   .	   .	    0.0	...
3614655	   .	   .	    0.0	...
3614656	   .	   .	    0.0	...
3614657	   .	   .	    0.0	...
3614658	   .	   .	    0.0	...
3614659	   .	   .	    0.0	...
3614660	   .	   .	    0.0	...
3614661	   .	   .	    0.0	...
3614662	   .	   .	    0.0	...
3614663	   .	   .	    0.0	...
3614664	   .	   .	    0.0	...
3614665	   .	   .	    0.0	...
3614666	   .	   .	    0.0	...
3614667	   .	   .	    0.0	...
3614668	   .	   .	    0.0	...
3614669	   .	   .	    0.0	...
3614670	   .	   .	    0.0	...
3614671	   .	   .	    0.0	...
3614672	   .	   .	    0.0	...
3614673	   .	   .	    0.0	...
3614674	   .	   .	    0.0	...
3614675	   .	   .	    0.0	...
3614676	   .	   .	    0.0	...
3614677	   .	   .	    0.0	...
3614678	   .	   .	    0.0	...
3614679	   .	   .	    0.0	...
3614680	   .	   .	    0.0	...
3614681	   .	   .	    0.0	...
3614682	   .	   .	    0.0	...
3614683	   .	   .	    0.0	...
3614684	   .	   .	    0.0	...
3614685	   .	   .	    0.0	...
3614686	   .	   .	    0.0	...
3614687	   .	   .	    0.0	...
3614688	   .	   .	    0.0	...
3614689	   .	   .	    0.0	...
3614690	   .	   .	    0.0	...
3614691	   .	   .	    0.0	...
3614692	   .	   .	    0.0	...
3614693	   .	   .	    0.0	...
3614694	   .	   .	    0.0	...
3614695	   .	   .	    0.0	...
3614696	   .	   .	    0.0	...
3614697	   .	   .	    0.0	...
3614698	   .	   .	    0.0	...
3614699	   .	   .	    0.0	...
3614700	   .	   .	    0.0	...
3614701	   .	   .	    0.0	...
3614702	   .	   .	    0.0	...
3614703	   .	   .	    0.0	...
3614704	   .	   .	    0.0	...
3614705	   .	   .	    0.0	...
3614706	   .	   .	    0.0	...
3614707	   .	   .	    0.0	...
3614708	   .	   .	    0.0	...
3614709	   .	   .	    0.0	...
3614710	   .	   .	    0.0	...
3614711	   .	   .	    0.0	...
3614712	   .	   .	    0.0	...
3614713	   .	   .	    0.0	...
3614714	   .	   .	    0.0	...
3614715	   .	   .	    0.0	...
3614716	   .	   .	    0.0	...
3614717	   .	   .	    0.0	...
3614718	   .	   .	    0.0	...
3614719	   .	   .	    0.0	...
3614720	   .	   .	    0.0	...
3614721	   .	   .	    0.0	...
3614722	   .	   .	    0.0	...
3614723	   .	   .	    0.0	...
3614724	   .	   .	    0.0	...
3614725	   .	   .	    0.0	...
3614726	   .	   .	    0.0	...
3614727	   .	   .	    0.0	...
3614728	   .	   .	    0.0	...
3614729	   .	   .	    0.0	...
3614730	   .	   .	    0.0	...
3614731	   .	   .	    0.0	...
3614732	   .	   .	    0.0	...
3614733	   .	   .	    0.0	...
3614734	   .	   .	    0.0	...
3614735	   .	   .	    0.0	...
3614736	   .	   .	    0.0	...
3614737	   .	   .	    0.0	...
3614738	   .	   .	    0.0	...
3614739	   .	   .	    0.0	...
3614740	   .	   .	    0.0	...
3614741	   .	   .	    0.0	...
3614742	   .	   .	    0.0	...
3614743	   .	   .	    0.0	...
3614744	   .	   .	    0.0	...
3614745	   .	   .	    0.0	...
3614746	   .	   .	    0.0	...
3614747	   .	   .	    0.0	...
3614748	   .	   .	    0.0	...
3614749	   .	   .	    0.0	...
3614750	   .	   .	    0.0	...
3614751	   .	   .	    0.0	...
3614752	   .	   .	    0.0	...
3614753	   .	   .	    0.0	...
3614754	   .	   .	    0.0	...
3614755	   .	   .	    0.0	...
3614756	   .	   .	    0.0	...
3614757	   .	   .	    0.0	...
3614758	   .	   .	    0.0	...
3614759	   .	   .	    0.0	...
3614760	   .	   .	    0.0	...
3614761	   .	   .	    0.0	...
3614762	   .	   .	    0.0	...
3614763	   .	   .	    0.0	...
3614764	   .	   .	    0.0	...
3614765	   .	   .	    0.0	...
3614766	   .	   .	    0.0	...
3614767	   .	   .	    0.0	...
3614768	   .	   .	    0.0	...
3614769	   .	   .	    0.0	...
3614770	   .	   .	    0.0	...
3614771	   .	   .	    0.0	...
3614772	   .	   .	    0.0	...
3614773	   .	   .	    0.0	...
3614774	   .	   .	    0.0	...
3614775	   .	   .	    0.0	...
3614776	   .	   .	    0.0	...
3614777	   .	   .	    0.0	...
3614778	   .	   .	    0.0	...
3614779	   .	   .	    0.0	...
3614780	   .	   .	    0.0	...
3614781	   .	   .	    0.0	...
3614782	   .	   .	    0.0	...
3614783	   .	   .	    0.0	...
3614784	   .	   .	    0.0	...
3614785	   .	   .	    0.0	...
3614786	   .	   .	    0.0	...
3614787	   .	   .	    0.0	...
3614788	   .	   .	    0.0	...
3614789	   .	   .	    0.0	...
3614790	   .	   .	    0.0	...
3614791	   .	   .	    0.0	...
3614792	   .	   .	    0.0	...
3614793	   .	   .	    0.0	...
3614794	   .	   .	    0.0	...
3614795	   .	   .	    0.0	...
3614796	   .	   .	    0.0	...
3614797	   .	   .	    0.0	...
3614798	   .	   .	    0.0	...
3614799	   .	   .	    0.0	...
3614800	   .	   .	    0.0	...
3614801	   .	   .	    0.0	...
3614802	   .	   .	    0.0	...
3614803	   .	   .	    0.0	...
3614804	   .	   .	    0.0	...
3614805	   .	   .	    0.0	...
3614806	   .	   .	    0.0	...
3614807	   .	   .	    0.0	...
3614808	   .	   .	    0.0	...
3614809	   .	   .	    0.0	...
3614810	   .	   .	    0.0	...
3614811	   .	   .	    0.0	...
3614812	   .	   .	    0.0	...
3614813	   .	   .	    0.0	...
3614814	   .	   .	    0.0	...
3614815	   .	   .	    0.0	...
3614816	   .	   .	    0.0	...
3614817	   .	   .	    0.0	...
3614818	   .	   .	    0.0	...
3614819	   .	   .	    0.0	...
3614820	   .	   .	    0.0	...
3614821	   .	   .	    0.0	...
3614822	   .	   .	    0.0	...
3614823	   .	   .	    0.0	...
3614824	   .	   .	    0.0	...
3614825	   .	   .	    0.0	...
3614826	   .	   .	    0.0	...
3614827	   .	   .	    0.0	...
3614828	   .	   .	    0.0	...
3614829	   .	   .	    0.0	...
3614830	   .	   .	    0.0	...
3614831	   .	   .	    0.0	...
3614832	   .	   .	    0.0	...
3614833	   .	   .	    0.0	...
3614834	   .	   .	    0.0	...
3614835	   .	   .	    0.0	...
3614836	   .	   .	    0.0	...
3614837	   .	   .	    0.0	...
3614838	   .	   .	    0.0	...
3614839	   .	   .	    0.0	...
3614840	   .	   .	    0.0	...
3614841	   .	   .	    0.0	...
3614842	   .	   .	    0.0	...
3614843	   .	   .	    0.0	...
3614844	   .	   .	    0.0	...
3614845	   .	   .	    0.0	...
3614846	   .	   .	    0.0	...
3614847	   .	   .	    0.0	...
3614848	   .	   .	    0.0	...
3614849	   .	   .	    0.0	...
3614850	   .	   .	    0.0	...
3614851	   .	   .	    0.0	...
3614852	   .	   .	    0.0	...
3614853	   .	   .	    0.0	...
3614854	   .	   .	    0.0	...
3614855	   .	   .	    0.0	...
3614856	   .	   .	    0.0	...
3614857	   .	   .	    0.0	...
3614858	   .	   .	    0.0	...
3614859	   .	   .	    0.0	...
3614860	   .	   .	    0.0	...
3614861	   .	   .	    0.0	...
3614862	   .	   .	    0.0	...
3614863	   .	   .	    0.0	...
3614864	   .	   .	    0.0	...
3614865	   .	   .	    0.0	...
3614866	   .	   .	    0.0	...
3614867	   .	   .	    0.0	...
3614868	   .	   .	    0.0	...
3614869	   .	   .	    0.0	...
3614870	   .	   .	    0.0	...
3614871	   .	   .	    0.0	...
3614872	   .	   .	    0.0	...
3614873	   .	   .	    0.0	...
3614874	   .	   .	    0.0	...
3614875	   .	   .	    0.0	...
3614876	   .	   .	    0.0	...
3614877	   .	   .	    0.0	...
3614878	   .	   .	    0.0	...
3614879	   .	   .	    0.0	...
3614880	   .	   .	    0.0	...
3614881	   .	   .	    0.0	...
3614882	   .	   .	    0.0	...
3614883	   .	   .	    0.0	...
3614884	   .	   .	    0.0	...
3614885	   .	   .	    0.0	...
3614886	   .	   .	    0.0	...
3614887	   .	   .	    0.0	...
3614888	   .	   .	    0.0	...
3614889	   .	   .	    0.0	...
3614890	   .	   .	    0.0	...
3614891	   .	   .	    0.0	...
3614892	   .	   .	    0.0	...
3614893	   .	   .	    0.0	...
3614894	   .	   .	    0.0	...
3614895	   .	   .	    0.0	...
3614896	   .	   .	    0.0	...
3614897	   .	   .	    0.0	...
3614898	   .	   .	    0.0	...
3614899	   .	   .	    0.0	...
3614900	   .	   .	    0.0	...
3614901	   .	   .	    0.0	...
3614902	   .	   .	    0.0	...
3614903	   .	   .	    0.0	...
3614904	   .	   .	    0.0	...
3614905	   .	   .	    0.0	...
3614906	   .	   .	    0.0	...
3614907	   .	   .	    0.0	...
3614908	   .	   .	    0.0	...
3614909	   .	   .	    0.0	...
3614910	   .	   .	    0.0	...
3614911	   .	   .	    0.0	...
3614912	   .	   .	    0.0	...
3614913	   .	   .	    0.0	...
3614914	   .	   .	    0.0	...
3614915	   .	   .	    0.0	...
3614916	   .	   .	    0.0	...
3614917	   .	   .	    0.0	...
3614918	   .	   .	    0.0	...
3614919	   .	   .	    0.0	...
3614920	   .	   .	    0.0	...
3614921	   .	   .	    0.0	...
3614922	   .	   .	    0.0	...
3614923	   .	   .	    0.0	...
3614924	   .	   .	    0.0	...
3614925	   .	   .	    0.0	...
3614926	   .	   .	    0.0	...
3614927	   .	   .	    0.0	...
3614928	   .	   .	    0.0	...
3614929	   .	   .	    0.0	...
3614930	   .	   .	    0.0	...
3614931	   .	   .	    0.0	...
3614932	   .	   .	    0.0	...
3614933	   .	   .	    0.0	...
3614934	   .	   .	    0.0	...
3614935	   .	   .	    0.0	...
3614936	   .	   .	    0.0	...
3614937	   .	   .	    0.0	...
3614938	   .	   .	    0.0	...
3614939	   .	   .	    0.0	...
3614940	   .	   .	    0.0	...
3614941	   .	   .	    0.0	...
3614942	   .	   .	    0.0	...
3614943	   .	   .	    0.0	...
3614944	   .	   .	    0.0	...
3614945	   .	   .	    0.0	...
3614946	   .	   .	    0.0	...
3614947	   .	   .	    0.0	...
3614948	   .	   .	    0.0	...
3614949	   .	   .	    0.0	...
3614950	   .	   .	    0.0	...
3614951	   .	   .	    0.0	...
3614952	   .	   .	    0.0	...
3614953	   .	   .	    0.0	...
3614954	   .	   .	    0.0	...
3614955	   .	   .	    0.0	...
3614956	   .	   .	    0.0	...
3614957	   .	   .	    0.0	...
3614958	   .	   .	    0.0	...
3614959	   .	   .	    0.0	...
3614960	   .	   .	    0.0	...
3614961	   .	   .	    0.0	...
3614962	   .	   .	    0.0	...
3614963	   .	   .	    0.0	...
3614964	   .	   .	    0.0	...
3614965	   .	   .	    0.0	...
3614966	   .	   .	    0.0	...
3614967	   .	   .	    0.0	...
3614968	   .	   .	    0.0	...
3614969	   .	   .	    0.0	...
3614970	   .	   .	    0.0	...
3614971	   .	   .	    0.0	...
3614972	   .	   .	    0.0	...
3614973	   .	   .	    0.0	...
3614974	   .	   .	    0.0	...
3614975	   .	   .	    0.0	...
3614976	   .	   .	    0.0	...
3614977	   .	   .	    0.0	...
3614978	   .	   .	    0.0	...
3614979	   .	   .	    0.0	...
3614980	   .	   .	    0.0	...
3614981	   .	   .	    0.0	...
3614982	   .	   .	    0.0	...
3614983	   .	   .	    0.0	...
3614984	   .	   .	    0.0	...
3614985	   .	   .	    0.0	...
3614986	   .	   .	    0.0	...
3614987	   .	   .	    0.0	...
3614988	   .	   .	    0.0	...
3614989	   .	   .	    0.0	...
3614990	   .	   .	    0.0	...
3614991	   .	   .	    0.0	...
3614992	   .	   .	    0.0	...
3614993	   .	   .	    0.0	...
3614994	   .	   .	    0.0	...
3614995	   .	   .	    0.0	...
3614996	   .	   .	    0.0	...
3614997	   .	   .	    0.0	...
3614998	   .	   .	    0.0	...
3614999	   .	   .	    0.0	...
3615000	   .	   .	    0.0	...
3615001	   .	   .	    0.0	...
3615002	   .	   .	    0.0	...
3615003	   .	   .	    0.0	...
3615004	   .	   .	    0.0	...
3615005	   .	   .	    0.0	...
3615006	   .	   .	    0.0	...
3615007	   .	   .	    0.0	...
3615008	   .	   .	    0.0	...
3615009	   .	   .	    0.0	...
3615010	   .	   .	    0.0	...
3615011	   .	   .	    0.0	...
3615012	   .	   .	    0.0	...
3615013	   .	   .	    0.0	...
3615014	   .	   .	    0.0	...
3615015	   .	   .	    0.0	...
3615016	   .	   .	    0.0	...
3615017	   .	   .	    0.0	...
3615018	   .	   .	    0.0	...
3615019	   .	   .	    0.0	...
3615020	   .	   .	    0.0	...
3615021	   .	   .	    0.0	...
3615022	   .	   .	    0.0	...
3615023	   .	   .	    0.0	...
3615024	   .	   .	    0.0	...
3615025	   .	   .	    0.0	...
3615026	   .	   .	    0.0	...
3615027	   .	   .	    0.0	...
3615028	   .	   .	    0.0	...
3615029	   .	   .	    0.0	...
3615030	   .	   .	    0.0	...
3615031	   .	   .	    0.0	...
3615032	   .	   .	    0.0	...
3615033	   .	   .	    0.0	...
3615034	   .	   .	    0.0	...
3615035	   .	   .	    0.0	...
3615036	   .	   .	    0.0	...
3615037	   .	   .	    0.0	...
3615038	   .	   .	    0.0	...
3615039	   .	   .	    0.0	...
3615040	   .	   .	    0.0	...
3615041	   .	   .	    0.0	...
3615042	   .	   .	    0.0	...
3615043	   .	   .	    0.0	...
3615044	   .	   .	    0.0	...
3615045	   .	   .	    0.0	...
3615046	   .	   .	    0.0	...
3615047	   .	   .	    0.0	...
3615048	   .	   .	    0.0	...
3615049	   .	   .	    0.0	...
3615050	   .	   .	    0.0	...
3615051	   .	   .	    0.0	...
3615052	   .	   .	    0.0	...
3615053	   .	   .	    0.0	...
3615054	   .	   .	    0.0	...
3615055	   .	   .	    0.0	...
3615056	   .	   .	    0.0	...
3615057	   .	   .	    0.0	...
3615058	   .	   .	    0.0	...
3615059	   .	   .	    0.0	...
3615060	   .	   .	    0.0	...
3615061	   .	   .	    0.0	...
3615062	   .	   .	    0.0	...
3615063	   .	   .	    0.0	...
3615064	   .	   .	    0.0	...
3615065	   .	   .	    0.0	...
3615066	   .	   .	    0.0	...
3615067	   .	   .	    0.0	...
3615068	   .	   .	    0.0	...
3615069	   .	   .	    0.0	...
3615070	   .	   .	    0.0	...
3615071	   .	   .	    0.0	...
3615072	   .	   .	    0.0	...
3615073	   .	   .	    0.0	...
3615074	   .	   .	    0.0	...
3615075	   .	   .	    0.0	...
3615076	   .	   .	    0.0	...
3615077	   .	   .	    0.0	...
3615078	   .	   .	    0.0	...
3615079	   .	   .	    0.0	...
3615080	   .	   .	    0.0	...
3615081	   .	   .	    0.0	...
3615082	   .	   .	    0.0	...
3615083	   .	   .	    0.0	...
3615084	   .	   .	    0.0	...
3615085	   .	   .	    0.0	...
3615086	   .	   .	    0.0	...
3615087	   .	   .	    0.0	...
3615088	   .	   .	    0.0	...
3615089	   .	   .	    0.0	...
3615090	   .	   .	    0.0	...
3615091	   .	   .	    0.0	...
3615092	   .	   .	    0.0	...
3615093	   .	   .	    0.0	...
3615094	   .	   .	    0.0	...
3615095	   .	   .	    0.0	...
3615096	   .	   .	    0.0	...
3615097	   .	   .	    0.0	...
3615098	   .	   .	    0.0	...
3615099	   .	   .	    0.0	...
3615100	   .	   .	    0.0	...
3615101	   .	   .	    0.0	...
3615102	   .	   .	    0.0	...
3615103	   .	   .	    0.0	...
3615104	   .	   .	    0.0	...
3615105	   .	   .	    0.0	...
3615106	   .	   .	    0.0	...
3615107	   .	   .	    0.0	...
3615108	   .	   .	    0.0	...
3615109	   .	   .	    0.0	...
3615110	   .	   .	    0.0	...
3615111	   .	   .	    0.0	...
3615112	   .	   .	    0.0	...
3615113	   .	   .	    0.0	...
3615114	   .	   .	    0.0	...
3615115	   .	   .	    0.0	...
3615116	   .	   .	    0.0	...
3615117	   .	   .	    0.0	...
3615118	   .	   .	    0.0	...
3615119	   .	   .	    0.0	...
3615120	   .	   .	    0.0	...
3615121	   .	   .	    0.0	...
3615122	   .	   .	    0.0	...
3615123	   .	   .	    0.0	...
3615124	   .	   .	    0.0	...
3615125	   .	   .	    0.0	...
3615126	   .	   .	    0.0	...
3615127	   .	   .	    0.0	...
3615128	   .	   .	    0.0	...
3615129	   .	   .	    0.0	...
3615130	   .	   .	    0.0	...
3615131	   .	   .	    0.0	...
3615132	   .	   .	    0.0	...
3615133	   .	   .	    0.0	...
3615134	   .	   .	    0.0	...
3615135	   .	   .	    0.0	...
3615136	   .	   .	    0.0	...
3615137	   .	   .	    0.0	...
3615138	   .	   .	    0.0	...
3615139	   .	   .	    0.0	...
3615140	   .	   .	    0.0	...
3615141	   .	   .	    0.0	...
3615142	   .	   .	    0.0	...
3615143	   .	   .	    0.0	...
3615144	   .	   .	    0.0	...
3615145	   .	   .	    0.0	...
3615146	   .	   .	    0.0	...
3615147	   .	   .	    0.0	...
3615148	   .	   .	    0.0	...
3615149	   .	   .	    0.0	...
3615150	   .	   .	    0.0	...
3615151	   .	   .	    0.0	...
3615152	   .	   .	    0.0	...
3615153	   .	   .	    0.0	...
3615154	   .	   .	    0.0	...
3615155	   .	   .	    0.0	...
3615156	   .	   .	    0.0	...
3615157	   .	   .	    0.0	...
3615158	   .	   .	    0.0	...
3615159	   .	   .	    0.0	...
3615160	   .	   .	    0.0	...
3615161	   .	   .	    0.0	...
3615162	   .	   .	    0.0	...
3615163	   .	   .	    0.0	...
3615164	   .	   .	    0.0	...
3615165	   .	   .	    0.0	...
3615166	   .	   .	    0.0	...
3615167	   .	   .	    0.0	...
3615168	   .	   .	    0.0	...
3615169	   .	   .	    0.0	...
3615170	   .	   .	    0.0	...
3615171	   .	   .	    0.0	...
3615172	   .	   .	    0.0	...
3615173	   .	   .	    0.0	...
EBLINK R 3614612	3615173	562
3615174	  739.2	 1055.1	 2116.0	...
3615175	  739.2	 1055.1	 2116.0	...
3615176	  738.8	 1048.8	 2136.0	...
3615177	  736.6	 1036.8	 2171.0	...
3615178	  732.9	 1017.0	 2231.0	...
3615179	  729.0	  995.2	 2307.0	...
3615180	  724.8	  971.7	 2392.0	...
3615181	  720.6	  949.3	 2478.0	...
3615182	  716.7	  928.9	 2552.0	...
3615183	  715.2	  910.1	 2622.0	...
3615184	  714.8	  890.8	 2681.0	...
3615185	  714.5	  870.2	 2745.0	...
3615186	  713.2	  849.0	 2795.0	...
3615187	  712.0	  828.4	 2847.0	...
3615188	  712.0	  808.9	 2894.0	...
3615189	  712.3	  791.0	 2948.0	...
3615190	  714.7	  771.0	 3014.0	...
3615191	  716.2	  753.0	 3066.0	...
3615192	  718.1	  734.5	 3116.0	...
3615193	  719.1	  721.2	 3153.0	...
3615194	  720.6	  706.1	 3206.0	...
3615195	  722.9	  691.2	 3265.0	...
MSG	3615196 0000 _ Number On
3615196	  725.2	  676.2	 3318.0	...
3615197	  727.6	  664.2	 3357.0	...
3615198	  730.2	  653.9	 3379.0	...
3615199	  733.4	  644.7	 3402.0	...
3615200	  736.5	  636.4	 3418.0	...
3615201	  739.0	  628.4	 3441.0	...
3615202	  740.9	  623.0	 3457.0	...
3615203	  743.1	  620.0	 3473.0	...
3615204	  744.7	  616.8	 3495.0	...
3615205	  745.2	  611.3	 3520.0	...
3615206	  744.9	  603.3	 3547.0	...
3615207	  744.4	  596.5	 3566.0	...
3615208	  743.8	  591.8	 3583.0	...
3615209	  742.7	  589.5	 3591.0	...
3615210	  741.8	  589.3	 3594.0	...
3615211	  741.1	  589.2	 3592.0	...
3615212	  740.9	  589.8	 3591.0	...
3615213	  740.6	  590.4	 3588.0	...
ESACC R  3614515	3615213	699	  739.1	  591.9	  740.6	  590.4	   0.05	    527
SFIX R   3615214
3615214	  740.2	  591.0	 3582.0	...
3615215	  739.8	  591.3	 3576.0	...
3615216	  739.7	  592.5	 3573.0	...
3615217	  739.9	  593.7	 3573.0	...
3615218	  740.1	  595.7	 3573.0	...
3615219	  740.1	  596.7	 3573.0	...
3615220	  740.1	  597.9	 3573.0	...
3615221	  740.3	  598.0	 3573.0	...
3615222	  740.5	  598.1	 3573.0	...
3615223	  740.7	  598.1	 3575.0	...
3615224	  740.7	  598.2	 3576.0	...
3615225	  740.7	  598.3	 3578.0	...
3615226	  740.8	  598.3	 3577.0	...
3615227	  740.8	  598.5	 3576.0	...
3615228	  741.1	  598.6	 3582.0	...
3615229	  741.3	  598.7	 3589.0	...
3615230	  741.5	  598.5	 3596.0	...
3615231	  741.5	  598.2	 3595.0	...
3615232	  741.5	  598.5	 3594.0	...
3615233	  741.6	  599.0	 3593.0	...
3615234	  742.5	  599.5	 3592.0	...
3615235	  743.4	  599.5	 3591.0	...
3615236	  744.7	  599.4	 3591.0	...
3615237	  745.3	  599.3	 3593.0	...
3615238	  745.8	  599.4	 3594.0	...
3615239	  745.8	  599.5	 3596.0	...
3615240	  745.9	  598.9	 3596.0	...
3615241	  745.9	  598.0	 3597.0	...
3615242	  746.0	  597.9	 3599.0	...
3615243	  746.1	  598.6	 3602.0	...
3615244	  746.3	  598.8	 3603.0	...
3615245	  746.5	  598.4	 3605.0	...
3615246	  746.5	  597.9	 3607.0	...
3615247	  746.6	  597.9	 3607.0	...
3615248	  746.7	  597.9	 3605.0	...
3615249	  746.8	  597.9	 3604.0	...
3615250	  747.0	  597.8	 3608.0	...
3615251	  747.4	  597.6	 3611.0	...
3615252	  747.8	  597.3	 3615.0	...
3615253	  748.1	  597.1	 3616.0	...
3615254	  748.3	  596.9	 3615.0	...
3615255	  748.3	  596.9	 3614.0	...
3615256	  748.4	  596.8	 3615.0	...
3615257	  748.4	  596.6	 3617.0	...
3615258	  748.9	  596.5	 3618.0	...
3615259	  749.4	  596.6	 3618.0	...
3615260	  749.8	  596.8	 3619.0	...
3615261	  749.9	  597.0	 3619.0	...
3615262	  750.2	  597.1	 3620.0	...
3615263	  750.5	  596.7	 3621.0	...
3615264	  750.9	  596.4	 3623.0	...
3615265	  750.8	  596.1	 3625.0	...
3615266	  750.8	  596.1	 3625.0	...
3615267	  750.8	  596.0	 3626.0	...
3615268	  750.8	  595.7	 3627.0	...
3615269	  750.8	  595.3	 3628.0	...
3615270	  750.6	  595.0	 3630.0	...
3615271	  750.4	  594.9	 3633.0	...
3615272	  750.0	  594.7	 3636.0	...
3615273	  749.9	  594.4	 3637.0	...
3615274	  749.9	  594.0	 3638.0	...
3615275	  750.0	  594.1	 3641.0	...
3615276	  750.1	  594.3	 3642.0	...
3615277	  750.0	  594.5	 3641.0	...
3615278	  749.9	  594.6	 3640.0	...
3615279	  749.8	  593.9	 3641.0	...
3615280	  749.8	  593.1	 3643.0	...
3615281	  749.8	  592.4	 3646.0	...
3615282	  750.0	  592.5	 3647.0	...
3615283	  750.3	  592.8	 3648.0	...
3615284	  750.5	  593.1	 3650.0	...
3615285	  750.7	  593.2	 3652.0	...
3615286	  750.8	  593.1	 3654.0	...
3615287	  750.9	  593.0	 3656.0	...
3615288	  750.9	  593.1	 3658.0	...
3615289	  750.9	  592.6	 3660.0	...
3615290	  750.9	  592.1	 3660.0	...
3615291	  750.8	  591.6	 3661.0	...
3615292	  750.8	  591.7	 3662.0	...
3615293	  750.9	  591.8	 3663.0	...
3615294	  750.9	  591.9	 3662.0	...
3615295	  751.0	  591.9	 3662.0	...
3615296	  751.2	  591.8	 3662.0	...
3615297	  751.4	  591.8	 3663.0	...
3615298	  751.5	  592.1	 3663.0	...
3615299	  751.2	  592.4	 3667.0	...
3615300	  751.0	  592.0	 3671.0	...
3615301	  750.8	  591.3	 3677.0	...
3615302	  750.7	  590.8	 3678.0	...
3615303	  750.6	  590.9	 3679.0	...
3615304	  750.7	  590.6	 3677.0	...
3615305	  750.8	  590.0	 3676.0	...
3615306	  751.0	  589.3	 3677.0	...
3615307	  751.1	  589.0	 3678.0	...
3615308	  751.2	  588.8	 3679.0	...
3615309	  751.0	  588.8	 3679.0	...
3615310	  750.7	  588.8	 3678.0	...
3615311	  750.6	  588.8	 3679.0	...
3615312	  750.9	  589.1	 3682.0	...
3615313	  750.9	  589.4	 3685.0	...
3615314	  750.7	  589.7	 3687.0	...
3615315	  750.5	  589.5	 3686.0	...
3615316	  750.5	  589.2	 3685.0	...
3615317	  750.6	  588.7	 3688.0	...
3615318	  750.6	  588.2	 3691.0	...
3615319	  750.7	  587.6	 3695.0	...
3615320	  750.7	  587.5	 3697.0	...
3615321	  750.7	  587.5	 3698.0	...
3615322	  750.8	  587.6	 3697.0	...
3615323	  750.8	  587.3	 3698.0	...
3615324	  750.8	  586.8	 3700.0	...
3615325	  750.9	  586.2	 3701.0	...
3615326	  751.0	  585.9	 3702.0	...
3615327	  751.1	  585.8	 3702.0	...
3615328	  751.1	  585.7	 3702.0	...
3615329	  751.0	  585.6	 3702.0	...
3615330	  750.8	  585.7	 3704.0	...
3615331	  750.7	  585.8	 3706.0	...
3615332	  750.6	  585.6	 3708.0	...
3615333	  750.5	  585.2	 3709.0	...
3615334	  750.5	  584.8	 3710.0	...
3615335	  750.4	  584.8	 3711.0	...
3615336	  750.3	  584.8	 3711.0	...
3615337	  750.3	  585.1	 3711.0	...
3615338	  750.3	  585.2	 3710.0	...
3615339	  750.2	  585.1	 3710.0	...
3615340	  750.3	  584.9	 3712.0	...
3615341	  750.5	  584.8	 3715.0	...
3615342	  750.5	  584.7	 3718.0	...
3615343	  750.4	  584.6	 3719.0	...
3615344	  750.3	  584.4	 3719.0	...
3615345	  750.4	  584.4	 3719.0	...
3615346	  750.4	  584.4	 3719.0	...
3615347	  750.4	  584.5	 3719.0	...
3615348	  750.3	  584.6	 3720.0	...
3615349	  750.2	  584.5	 3722.0	...
3615350	  750.1	  584.2	 3724.0	...
3615351	  750.1	  584.0	 3726.0	...
3615352	  750.2	  583.9	 3728.0	...
3615353	  750.1	  583.9	 3730.0	...
3615354	  750.1	  584.0	 3730.0	...
3615355	  750.1	  583.5	 3731.0	...
3615356	  750.1	  582.9	 3731.0	...
3615357	  750.1	  582.3	 3730.0	...
3615358	  750.0	  582.5	 3731.0	...
3615359	  749.9	  582.7	 3736.0	...
3615360	  749.8	  582.7	 3742.0	...
3615361	  749.9	  582.3	 3747.0	...
3615362	  750.1	  582.0	 3746.0	...
3615363	  750.2	  581.9	 3745.0	...
3615364	  750.2	  581.9	 3741.0	...
3615365	  750.2	  582.0	 3737.0	...
3615366	  750.1	  581.9	 3736.0	...
3615367	  750.1	  581.9	 3738.0	...
3615368	  750.1	  582.1	 3740.0	...
3615369	  750.1	  582.4	 3740.0	...
3615370	  750.1	  582.7	 3742.0	...
3615371	  750.1	  582.7	 3746.0	...
3615372	  749.9	  582.5	 3749.0	...
3615373	  749.7	  582.6	 3751.0	...
3615374	  749.5	  582.9	 3750.0	...
3615375	  749.4	  583.2	 3750.0	...
3615376	  749.3	  582.9	 3750.0	...
3615377	  749.5	  582.5	 3751.0	...
3615378	  749.8	  582.3	 3751.0	...
3615379	  750.0	  582.4	 3751.0	...
3615380	  750.0	  582.6	 3751.0	...
3615381	  750.2	  582.7	 3751.0	...
3615382	  750.3	  582.6	 3754.0	...
3615383	  750.2	  582.3	 3756.0	...
3615384	  749.6	  582.0	 3758.0	...
3615385	  749.0	  581.8	 3758.0	...
3615386	  749.0	  581.6	 3757.0	...
3615387	  749.4	  581.7	 3757.0	...
3615388	  749.7	  581.8	 3757.0	...
3615389	  749.4	  582.2	 3758.0	...
3615390	  749.1	  582.4	 3763.0	...
3615391	  749.0	  582.6	 3767.0	...
3615392	  749.2	  582.9	 3768.0	...
3615393	  749.5	  583.3	 3767.0	...
3615394	  749.5	  583.8	 3767.0	...
3615395	  749.5	  583.9	 3769.0	...
3615396	  749.4	  583.9	 3770.0	...
3615397	  749.4	  584.0	 3771.0	...
3615398	  749.4	  584.1	 3772.0	...
3615399	  749.3	  584.1	 3773.0	...
3615400	  749.5	  584.1	 3773.0	...
3615401	  749.7	  584.1	 3771.0	...
3615402	  749.7	  583.9	 3770.0	...
3615403	  749.5	  583.8	 3771.0	...
3615404	  749.3	  583.7	 3772.0	...
3615405	  749.1	  583.7	 3772.0	...
3615406	  749.2	  583.8	 3775.0	...
3615407	  749.4	  583.9	 3778.0	...
3615408	  749.5	  584.1	 3782.0	...
3615409	  749.4	  584.1	 3782.0	...
3615410	  749.5	  584.3	 3782.0	...
3615411	  749.6	  584.4	 3780.0	...
3615412	  749.6	  584.4	 3779.0	...
3615413	  749.5	  584.4	 3778.0	...
3615414	  749.3	  584.5	 3779.0	...
3615415	  749.3	  584.5	 3781.0	...
3615416	  749.4	  584.5	 3781.0	...
3615417	  749.4	  584.8	 3782.0	...
3615418	  749.4	  585.0	 3782.0	...
3615419	  749.2	  585.0	 3783.0	...
3615420	  748.9	  584.7	 3785.0	...
3615421	  748.8	  584.7	 3786.0	...
3615422	  749.2	  585.0	 3786.0	...
3615423	  749.4	  585.3	 3790.0	...
3615424	  749.5	  585.2	 3794.0	...
3615425	  749.8	  585.2	 3797.0	...
3615426	  750.1	  585.2	 3793.0	...
3615427	  750.4	  585.5	 3790.0	...
3615428	  750.4	  585.8	 3788.0	...
3615429	  750.1	  586.2	 3788.0	...
3615430	  749.8	  586.4	 3791.0	...
3615431	  749.7	  586.5	 3794.0	...
3615432	  749.9	  586.5	 3794.0	...
3615433	  750.2	  586.3	 3791.0	...
3615434	  750.3	  586.2	 3791.0	...
3615435	  750.5	  586.2	 3793.0	...
3615436	  750.7	  586.2	 3796.0	...
3615437	  751.1	  586.3	 3797.0	...
3615438	  751.5	  586.3	 3797.0	...
3615439	  751.6	  587.0	 3797.0	...
3615440	  751.5	  587.7	 3797.0	...
3615441	  751.3	  588.4	 3798.0	...
3615442	  751.5	  588.3	 3799.0	...
3615443	  751.7	  588.2	 3798.0	...
3615444	  751.5	  588.0	 3797.0	...
3615445	  751.0	  587.9	 3795.0	...
3615446	  750.6	  587.7	 3796.0	...
3615447	  750.5	  587.8	 3796.0	...
3615448	  750.4	  587.8	 3796.0	...
3615449	  750.3	  587.8	 3796.0	...
3615450	  750.3	  587.9	 3797.0	...
3615451	  750.3	  588.0	 3799.0	...
3615452	  750.3	  588.3	 3803.0	...
3615453	  750.5	  588.5	 3806.0	...
3615454	  750.7	  588.8	 3808.0	...
3615455	  750.9	  589.1	 3807.0	...
3615456	  750.8	  589.4	 3806.0	...
3615457	  750.8	  589.3	 3807.0	...
3615458	  750.7	  589.3	 3807.0	...
3615459	  750.7	  589.5	 3806.0	...
3615460	  750.6	  589.9	 3806.0	...
3615461	  750.6	  590.2	 3805.0	...
3615462	  750.6	  590.2	 3806.0	...
3615463	  750.6	  590.2	 3807.0	...
3615464	  750.5	  590.1	 3809.0	...
3615465	  750.4	  590.0	 3809.0	...
3615466	  750.4	  590.1	 3809.0	...
3615467	  750.5	  590.3	 3811.0	...
3615468	  750.7	  590.5	 3814.0	...
3615469	  750.9	  591.0	 3816.0	...
3615470	  751.0	  591.5	 3816.0	...
3615471	  751.1	  591.9	 3815.0	...
3615472	  751.0	  591.9	 3814.0	...
3615473	  750.9	  591.8	 3814.0	...
3615474	  750.8	  591.9	 3813.0	...
3615475	  750.6	  592.1	 3812.0	...
3615476	  750.4	  592.5	 3812.0	...
3615477	  750.6	  592.8	 3814.0	...
3615478	  750.8	  592.9	 3815.0	...
3615479	  751.0	  592.8	 3815.0	...
3615480	  751.0	  592.7	 3819.0	...
3615481	  750.9	  592.7	 3823.0	...
3615482	  750.7	  592.8	 3827.0	...
3615483	  750.9	  592.7	 3828.0	...
3615484	  751.2	  592.7	 3828.0	...
3615485	  751.3	  592.4	 3828.0	...
3615486	  751.0	  592.3	 3827.0	...
3615487	  750.7	  592.9	 3826.0	...
3615488	  750.6	  593.6	 3825.0	...
3615489	  750.7	  594.2	 3825.0	...
3615490	  750.8	  594.0	 3825.0	...
3615491	  751.1	  594.2	 3826.0	...
3615492	  751.3	  594.5	 3826.0	...
3615493	  751.4	  594.8	 3827.0	...
3615494	  751.4	  594.8	 3827.0	...
3615495	  751.4	  594.7	 3827.0	...
3615496	  751.5	  594.7	 3827.0	...
3615497	  751.2	  594.9	 3825.0	...
3615498	  751.1	  595.4	 3822.0	...
3615499	  750.9	  595.9	 3820.0	...
MSG	3615500 0000 _ Number Off
3615500	  751.0	  596.1	 3820.0	...
3615501	  751.0	  596.4	 3820.0	...
3615502	  751.1	  596.6	 3820.0	...
3615503	  751.2	  596.9	 3823.0	...
3615504	  751.2	  596.9	 3824.0	...
3615505	  751.0	  596.8	 3826.0	...
3615506	  750.8	  596.7	 3826.0	...
3615507	  750.9	  597.0	 3827.0	...
3615508	  751.1	  597.3	 3826.0	...
3615509	  751.3	  598.2	 3825.0	...
3615510	  751.3	  598.7	 3825.0	...
3615511	  751.3	  599.1	 3826.0	...
3615512	  751.3	  599.0	 3826.0	...
3615513	  751.3	  599.0	 3826.0	...
3615514	  751.3	  599.3	 3826.0	...
3615515	  751.2	  599.6	 3825.0	...
3615516	  751.3	  599.6	 3825.0	...
3615517	  751.3	  599.6	 3825.0	...
3615518	  751.3	  599.7	 3824.0	...
3615519	  751.3	  599.8	 3824.0	...
3615520	  751.3	  600.2	 3823.0	...
3615521	  751.4	  600.6	 3822.0	...
3615522	  751.4	  601.0	 3820.0	...
3615523	  751.4	  601.4	 3820.0	...
3615524	  751.4	  601.8	 3819.0	...
3615525	  751.4	  602.2	 3818.0	...
3615526	  751.4	  602.4	 3817.0	...
3615527	  751.4	  602.5	 3814.0	...
3615528	  751.4	  602.1	 3812.0	...
3615529	  751.3	  601.7	 3810.0	...
3615530	  751.3	  601.4	 3811.0	...
3615531	  751.3	  601.5	 3811.0	...
3615532	  751.4	  601.7	 3811.0	...
3615533	  751.4	  601.6	 3807.0	...
3615534	  751.5	  601.4	 3802.0	...
3615535	  751.6	  601.2	 3798.0	...
3615536	  751.6	  601.2	 3798.0	...
3615537	  751.6	  601.7	 3798.0	...
3615538	  751.6	  602.2	 3799.0	...
3615539	  751.8	  602.6	 3800.0	...
3615540	  752.0	  602.6	 3800.0	...
3615541	  752.1	  602.6	 3798.0	...
3615542	  752.1	  603.3	 3796.0	...
3615543	  752.2	  604.0	 3793.0	...
3615544	  752.4	  604.3	 3792.0	...
3615545	  752.6	  603.9	 3791.0	...
3615546	  752.7	  603.5	 3789.0	...
3615547	  752.8	  603.6	 3788.0	...
3615548	  752.8	  603.8	 3789.0	...
3615549	  752.8	  603.9	 3790.0	...
3615550	  752.8	  604.0	 3789.0	...
3615551	  752.6	  604.0	 3788.0	...
3615552	  752.5	  604.1	 3786.0	...
3615553	  752.3	  604.1	 3785.0	...
3615554	  752.2	  604.2	 3785.0	...
3615555	  752.0	  605.0	 3785.0	...
3615556	  752.1	  605.8	 3783.0	...
3615557	  752.4	  606.3	 3779.0	...
3615558	  752.6	  606.3	 3773.0	...
3615559	  752.4	  606.4	 3771.0	...
3615560	  752.1	  606.7	 3768.0	...
3615561	  751.8	  607.0	 3768.0	...
3615562	  751.7	  607.2	 3767.0	...
3615563	  752.0	  607.3	 3767.0	...
3615564	  752.4	  607.3	 3766.0	...
3615565	  752.7	  607.2	 3766.0	...
3615566	  752.8	  607.7	 3764.0	...
3615567	  752.9	  608.2	 3761.0	...
3615568	  753.1	  608.8	 3756.0	...
3615569	  753.3	  608.9	 3754.0	...
3615570	  753.4	  608.8	 3753.0	...
3615571	  753.4	  608.7	 3753.0	...
3615572	  753.3	  608.7	 3750.0	...
3615573	  753.3	  609.0	 3746.0	...
3615574	  753.4	  609.2	 3739.0	...
3615575	  753.6	  609.3	 3735.0	...
3615576	  753.7	  609.5	 3731.0	...
3615577	  753.8	  609.8	 3727.0	...
3615578	  753.8	  610.1	 3724.0	...
3615579	  753.9	  610.3	 3720.0	...
3615580	  753.7	  610.4	 3720.0	...
3615581	  753.5	  610.4	 3720.0	...
3615582	  753.3	  610.4	 3719.0	...
3615583	  753.3	  610.3	 3718.0	...
3615584	  753.4	  610.3	 3718.0	...
3615585	  753.3	  610.3	 3715.0	...
3615586	  753.0	  610.4	 3710.0	...
3615587	  752.9	  610.3	 3703.0	...
3615588	  753.2	  610.2	 3698.0	...
3615589	  753.5	  610.1	 3695.0	...
3615590	  753.5	  610.0	 3693.0	...
3615591	  753.5	  609.9	 3692.0	...
3615592	  753.5	  609.9	 3690.0	...
3615593	  753.5	  610.1	 3688.0	...
3615594	  753.6	  610.6	 3686.0	...
3615595	  753.7	  611.3	 3682.0	...
3615596	  753.9	  611.9	 3678.0	...
3615597	  754.0	  612.4	 3674.0	...
3615598	  754.1	  612.7	 3670.0	...
3615599	  754.1	  613.0	 3669.0	...
3615600	  754.3	  612.8	 3667.0	...
3615601	  754.5	  612.7	 3664.0	...
3615602	  754.6	  613.1	 3658.0	...
3615603	  754.5	  613.7	 3652.0	...
3615604	  754.3	  614.4	 3648.0	...
3615605	  754.3	  614.6	 3646.0	...
3615606	  754.2	  615.0	 3645.0	...
3615607	  754.3	  615.4	 3643.0	...
3615608	  754.3	  615.7	 3640.0	...
3615609	  754.4	  616.1	 3639.0	...
3615610	  754.4	  616.5	 3639.0	...
3615611	  754.6	  616.6	 3639.0	...
3615612	  755.0	  616.3	 3638.0	...
3615613	  755.4	  616.0	 3635.0	...
3615614	  755.7	  615.8	 3631.0	...
3615615	  755.6	  615.7	 3623.0	...
3615616	  755.5	  615.7	 3616.0	...
3615617	  755.4	  615.7	 3610.0	...
3615618	  755.5	  616.1	 3608.0	...
3615619	  755.8	  616.5	 3608.0	...
3615620	  756.1	  617.0	 3606.0	...
3615621	  756.2	  617.4	 3601.0	...
3615622	  756.1	  617.7	 3595.0	...
3615623	  755.9	  617.8	 3587.0	...
3615624	  755.8	  617.7	 3582.0	...
3615625	  755.9	  617.6	 3577.0	...
3615626	  756.0	  617.6	 3577.0	...
3615627	  756.2	  617.3	 3578.0	...
3615628	  756.4	  617.0	 3575.0	...
3615629	  756.8	  616.7	 3570.0	...
3615630	  757.1	  616.8	 3565.0	...
3615631	  757.4	  617.0	 3559.0	...
3615632	  757.4	  617.3	 3557.0	...
3615633	  757.4	  617.8	 3555.0	...
3615634	  757.5	  618.2	 3552.0	...
3615635	  757.6	  618.6	 3550.0	...
3615636	  757.8	  618.7	 3548.0	...
3615637	  757.9	  618.9	 3547.0	...
3615638	  758.0	  619.1	 3548.0	...
3615639	  757.9	  619.2	 3548.0	...
3615640	  758.2	  619.0	 3547.0	...
3615641	  758.4	  618.8	 3543.0	...
3615642	  758.7	  618.7	 3537.0	...
3615643	  758.7	  618.6	 3529.0	...
3615644	  758.8	  618.5	 3523.0	...
3615645	  758.9	  619.0	 3520.0	...
3615646	  759.0	  619.6	 3519.0	...
3615647	  759.0	  620.3	 3518.0	...
3615648	  759.1	  620.2	 3515.0	...
3615649	  759.1	  620.1	 3510.0	...
3615650	  759.0	  619.9	 3506.0	...
3615651	  759.0	  619.8	 3500.0	...
3615652	  759.2	  619.9	 3497.0	...
3615653	  759.7	  620.0	 3494.0	...
3615654	  760.2	  620.2	 3492.0	...
3615655	  760.8	  620.9	 3492.0	...
3615656	  761.1	  621.6	 3491.0	...
3615657	  761.2	  622.3	 3489.0	...
3615658	  760.9	  622.4	 3486.0	...
3615659	  760.5	  622.2	 3481.0	...
3615660	  760.2	  621.9	 3476.0	...
3615661	  760.3	  621.6	 3472.0	...
3615662	  760.4	  621.8	 3469.0	...
3615663	  760.5	  622.0	 3467.0	...
3615664	  760.6	  622.2	 3465.0	...
3615665	  760.5	  622.5	 3464.0	...
3615666	  760.4	  622.7	 3465.0	...
3615667	  760.4	  622.7	 3461.0	...
3615668	  760.5	  622.7	 3456.0	...
3615669	  760.6	  622.8	 3451.0	...
3615670	  760.6	  622.9	 3448.0	...
3615671	  760.6	  623.0	 3444.0	...
3615672	  761.0	  622.9	 3438.0	...
3615673	  761.4	  622.8	 3435.0	...
3615674	  761.8	  622.8	 3431.0	...
3615675	  761.8	  623.0	 3431.0	...
3615676	  761.9	  623.6	 3430.0	...
3615677	  762.1	  624.1	 3429.0	...
3615678	  762.6	  624.7	 3427.0	...
3615679	  762.9	  625.0	 3424.0	...
3615680	  763.0	  625.2	 3420.0	...
3615681	  762.9	  625.1	 3415.0	...
3615682	  762.9	  625.0	 3414.0	...
3615683	  763.0	  625.0	 3410.0	...
3615684	  763.1	  624.9	 3407.0	...
3615685	  763.2	  624.8	 3404.0	...
3615686	  763.3	  625.1	 3403.0	...
3615687	  763.4	  625.6	 3401.0	...
3615688	  763.5	  626.0	 3400.0	...
3615689	  763.5	  626.0	 3392.0	...
3615690	  763.4	  625.9	 3385.0	...
3615691	  763.3	  625.7	 3378.0	...
3615692	  763.2	  625.4	 3379.0	...
3615693	  763.3	  625.3	 3379.0	...
3615694	  763.7	  625.7	 3379.0	...
3615695	  764.0	  626.2	 3378.0	...
3615696	  764.2	  626.9	 3374.0	...
3615697	  764.2	  627.1	 3369.0	...
3615698	  764.1	  627.0	 3363.0	...
3615699	  764.4	  626.7	 3362.0	...
3615700	  764.7	  626.5	 3360.0	...
3615701	  764.8	  626.5	 3359.0	...
3615702	  764.7	  626.6	 3358.0	...
3615703	  764.8	  626.6	 3357.0	...
3615704	  765.0	  626.6	 3356.0	...
3615705	  765.2	  626.6	 3352.0	...
3615706	  765.3	  626.8	 3349.0	...
3615707	  765.2	  626.9	 3345.0	...
3615708	  764.9	  627.0	 3345.0	...
3615709	  764.9	  627.1	 3343.0	...
3615710	  765.2	  627.3	 3342.0	...
MSG	3615711 0000 _ Number On
3615711	  765.6	  627.5	 3339.0	...
3615712	  765.9	  627.5	 3339.0	...
3615713	  766.2	  627.3	 3338.0	...
3615714	  766.4	  627.3	 3335.0	...
3615715	  766.4	  627.3	 3330.0	...
3615716	  766.4	  627.4	 3325.0	...
3615717	  766.3	  628.0	 3324.0	...
3615718	  766.2	  628.7	 3324.0	...
3615719	  766.0	  629.4	 3324.0	...
3615720	  766.0	  629.6	 3320.0	...
3615721	  766.1	  629.6	 3317.0	...
3615722	  766.2	  629.6	 3313.0	...
3615723	  766.2	  629.8	 3314.0	...
3615724	  766.2	  630.0	 3313.0	...
3615725	  766.2	  630.4	 3312.0	...
3615726	  766.2	  630.5	 3311.0	...
3615727	  766.2	  630.5	 3309.0	...
3615728	  766.2	  630.5	 3304.0	...
3615729	  766.3	  630.4	 3298.0	...
3615730	  766.4	  630.3	 3294.0	...
3615731	  766.5	  630.3	 3293.0	...
3615732	  766.6	  630.3	 3292.0	...
3615733	  766.6	  630.6	 3291.0	...
3615734	  766.7	  630.8	 3289.0	...
3615735	  766.7	  630.9	 3288.0	...
3615736	  766.6	  630.8	 3284.0	...
3615737	  766.5	  630.7	 3282.0	...
3615738	  766.5	  630.7	 3280.0	...
3615739	  766.6	  630.7	 3280.0	...
3615740	  766.8	  630.9	 3278.0	...
3615741	  767.2	  631.2	 3274.0	...
3615742	  767.4	  631.4	 3270.0	...
3615743	  767.6	  631.5	 3271.0	...
3615744	  767.6	  631.4	 3273.0	...
3615745	  767.5	  631.2	 3273.0	...
3615746	  767.5	  631.3	 3269.0	...
3615747	  767.5	  631.5	 3264.0	...
3615748	  767.5	  631.6	 3263.0	...
3615749	  767.4	  631.8	 3261.0	...
3615750	  767.3	  632.0	 3261.0	...
3615751	  767.3	  632.3	 3260.0	...
3615752	  767.3	  632.4	 3257.0	...
3615753	  767.4	  633.2	 3254.0	...
3615754	  767.6	  633.9	 3251.0	...
3615755	  767.8	  634.7	 3251.0	...
3615756	  767.9	  635.0	 3247.0	...
3615757	  767.9	  635.2	 3243.0	...
3615758	  768.0	  635.3	 3240.0	...
3615759	  768.1	  635.2	 3239.0	...
3615760	  768.4	  635.0	 3237.0	...
3615761	  768.5	  634.9	 3236.0	...
3615762	  768.6	  635.2	 3235.0	...
3615763	  768.6	  635.6	 3233.0	...
3615764	  768.7	  636.0	 3231.0	...
3615765	  768.7	  636.0	 3231.0	...
3615766	  768.7	  636.2	 3228.0	...
3615767	  768.8	  636.5	 3226.0	...
3615768	  768.8	  636.7	 3224.0	...
3615769	  768.9	  636.5	 3221.0	...
3615770	  769.0	  636.2	 3216.0	...
3615771	  769.0	  636.0	 3211.0	...
3615772	  769.0	  636.0	 3210.0	...
3615773	  768.9	  636.1	 3210.0	...
3615774	  769.0	  636.5	 3209.0	...
3615775	  769.0	  636.9	 3209.0	...
3615776	  769.0	  637.3	 3207.0	...
3615777	  769.1	  637.3	 3204.0	...
3615778	  769.3	  637.3	 3201.0	...
3615779	  769.5	  637.2	 3200.0	...
3615780	  769.6	  637.2	 3198.0	...
3615781	  769.7	  637.2	 3193.0	...
3615782	  769.9	  637.6	 3189.0	...
3615783	  769.8	  638.1	 3187.0	...
3615784	  769.7	  637.9	 3188.0	...
3615785	  769.5	  637.2	 3189.0	...
3615786	  769.4	  637.0	 3188.0	...
3615787	  769.8	  637.3	 3187.0	...
3615788	  770.2	  637.6	 3186.0	...
3615789	  770.6	  637.5	 3185.0	...
3615790	  770.6	  637.3	 3185.0	...
3615791	  770.6	  637.2	 3183.0	...
3615792	  770.6	  637.4	 3181.0	...
3615793	  770.8	  637.8	 3179.0	...
3615794	  771.1	  638.6	 3177.0	...
3615795	  771.1	  639.0	 3174.0	...
3615796	  771.0	  639.1	 3171.0	...
3615797	  770.8	  638.7	 3169.0	...
3615798	  770.7	  637.9	 3168.0	...
3615799	  770.7	  637.5	 3167.0	...
3615800	  770.8	  637.2	 3167.0	...
3615801	  771.0	  637.6	 3164.0	...
3615802	  771.0	  638.0	 3162.0	...
3615803	  771.1	  638.4	 3159.0	...
3615804	  771.2	  638.6	 3159.0	...
3615805	  771.2	  638.7	 3157.0	...
3615806	  771.1	  638.4	 3156.0	...
3615807	  771.0	  638.2	 3155.0	...
3615808	  771.0	  638.3	 3153.0	...
3615809	  771.1	  638.6	 3152.0	...
3615810	  771.3	  639.0	 3150.0	...
3615811	  771.5	  639.1	 3148.0	...
3615812	  771.5	  639.2	 3146.0	...
3615813	  771.5	  639.1	 3143.0	...
3615814	  771.6	  639.1	 3140.0	...
3615815	  771.6	  639.1	 3139.0	...
3615816	  771.7	  639.1	 3137.0	...
3615817	  771.7	  639.9	 3135.0	...
3615818	  771.7	  640.7	 3133.0	...
3615819	  771.8	  641.5	 3131.0	...
3615820	  772.0	  641.5	 3130.0	...
3615821	  772.0	  641.5	 3130.0	...
3615822	  772.0	  641.3	 3129.0	...
3615823	  771.9	  641.1	 3128.0	...
3615824	  771.9	  641.0	 3126.0	...
3615825	  771.8	  640.9	 3124.0	...
3615826	  771.7	  641.0	 3123.0	...
3615827	  771.5	  641.1	 3122.0	...
3615828	  771.6	  641.2	 3121.0	...
3615829	  771.5	  641.0	 3118.0	...
3615830	  771.4	  640.9	 3116.0	...
3615831	  771.7	  640.7	 3115.0	...
3615832	  771.9	  640.5	 3115.0	...
3615833	  772.1	  640.4	 3114.0	...
3615834	  772.1	  640.3	 3114.0	...
3615835	  772.1	  640.2	 3112.0	...
3615836	  772.1	  640.2	 3110.0	...
3615837	  772.2	  640.6	 3107.0	...
3615838	  772.3	  641.0	 3106.0	...
3615839	  772.2	  641.4	 3105.0	...
3615840	  772.0	  641.4	 3105.0	...
3615841	  771.8	  641.4	 3105.0	...
3615842	  771.8	  641.1	 3105.0	...
3615843	  771.6	  640.8	 3104.0	...
3615844	  771.4	  640.4	 3104.0	...
3615845	  771.8	  640.1	 3101.0	...
3615846	  772.2	  640.5	 3097.0	...
3615847	  772.6	  641.0	 3093.0	...
3615848	  772.7	  641.5	 3091.0	...
3615849	  772.7	  641.5	 3090.0	...
3615850	  772.5	  641.5	 3089.0	...
3615851	  772.3	  641.5	 3089.0	...
3615852	  772.1	  641.8	 3090.0	...
3615853	  772.2	  642.1	 3089.0	...
3615854	  772.3	  642.3	 3087.0	...
3615855	  772.4	  642.3	 3085.0	...
3615856	  772.4	  642.2	 3084.0	...
3615857	  772.4	  642.1	 3082.0	...
3615858	  772.5	  642.0	 3080.0	...
3615859	  772.7	  641.9	 3079.0	...
3615860	  772.9	  641.8	 3078.0	...
3615861	  772.9	  641.6	 3078.0	...
3615862	  772.8	  641.5	 3076.0	...
3615863	  772.8	  641.4	 3074.0	...
3615864	  772.8	  641.5	 3072.0	...
3615865	  772.9	  641.7	 3072.0	...
3615866	  773.0	  641.9	 3072.0	...
3615867	  773.0	  642.2	 3071.0	...
3615868	  773.0	  642.2	 3069.0	...
3615869	  773.0	  642.3	 3067.0	...
3615870	  773.1	  642.2	 3065.0	...
3615871	  773.2	  642.1	 3063.0	...
3615872	  773.4	  642.4	 3062.0	...
3615873	  773.2	  642.8	 3062.0	...
3615874	  773.0	  643.3	 3063.0	...
3615875	  772.6	  643.4	 3064.0	...
3615876	  772.5	  643.3	 3063.0	...
3615877	  772.5	  643.2	 3059.0	...
3615878	  772.6	  643.0	 3056.0	...
3615879	  772.7	  642.9	 3053.0	...
3615880	  772.7	  642.8	 3053.0	...
3615881	  773.0	  642.8	 3052.0	...
3615882	  773.5	  643.3	 3052.0	...
3615883	  773.9	  643.9	 3052.0	...
3615884	  774.0	  644.5	 3051.0	...
3615885	  774.1	  644.6	 3050.0	...
3615886	  774.2	  644.7	 3046.0	...
3615887	  774.3	  644.7	 3043.0	...
3615888	  774.5	  644.7	 3040.0	...
3615889	  774.6	  644.6	 3041.0	...
3615890	  774.9	  644.6	 3041.0	...
3615891	  775.1	  644.6	 3040.0	...
3615892	  775.3	  644.3	 3038.0	...
3615893	  775.1	  643.9	 3036.0	...
3615894	  775.0	  643.7	 3035.0	...
3615895	  774.9	  644.0	 3034.0	...
3615896	  774.8	  644.2	 3032.0	...
3615897	  774.8	  645.0	 3031.0	...
3615898	  774.8	  645.7	 3031.0	...
3615899	  774.7	  646.4	 3029.0	...
3615900	  774.6	  646.3	 3027.0	...
3615901	  774.6	  645.9	 3023.0	...
3615902	  774.6	  645.6	 3020.0	...
3615903	  774.7	  645.5	 3019.0	...
3615904	  774.8	  645.6	 3019.0	...
3615905	  775.0	  645.8	 3020.0	...
3615906	  775.2	  646.0	 3020.0	...
3615907	  775.1	  646.3	 3020.0	...
3615908	  774.9	  645.9	 3019.0	...
3615909	  774.8	  645.4	 3019.0	...
3615910	  774.8	  644.9	 3019.0	...
3615911	  774.7	  644.7	 3019.0	...
3615912	  774.5	  644.6	 3016.0	...
3615913	  774.4	  644.4	 3013.0	...
3615914	  774.6	  644.5	 3009.0	...
3615915	  774.9	  644.6	 3008.0	...
3615916	  775.1	  644.7	 3007.0	...
3615917	  775.3	  644.7	 3008.0	...
3615918	  775.1	  644.7	 3010.0	...
3615919	  774.9	  645.1	 3012.0	...
3615920	  774.7	  645.7	 3012.0	...
3615921	  774.8	  646.1	 3011.0	...
3615922	  774.9	  646.2	 3010.0	...
3615923	  774.9	  646.1	 3009.0	...
3615924	  775.1	  646.0	 3008.0	...
3615925	  775.5	  646.0	 3005.0	...
3615926	  775.9	  646.0	 2999.0	...
3615927	  776.1	  646.0	 2994.0	...
3615928	  775.9	  646.0	 2995.0	...
3615929	  775.7	  646.1	 2998.0	...
3615930	  775.7	  645.5	 3000.0	...
3615931	  775.8	  644.8	 2998.0	...
3615932	  775.9	  644.2	 2997.0	...
3615933	  775.9	  644.1	 2994.0	...
3615934	  775.8	  644.0	 2992.0	...
3615935	  775.7	  643.9	 2990.0	...
3615936	  775.7	  643.9	 2991.0	...
3615937	  775.8	  644.1	 2992.0	...
3615938	  775.8	  644.3	 2992.0	...
3615939	  775.8	  644.6	 2992.0	...
3615940	  776.0	  644.5	 2988.0	...
3615941	  776.2	  644.6	 2983.0	...
3615942	  776.5	  644.6	 2979.0	...
3615943	  776.6	  644.5	 2979.0	...
3615944	  776.7	  644.3	 2978.0	...
3615945	  776.8	  644.3	 2977.0	...
3615946	  776.7	  644.7	 2976.0	...
3615947	  776.7	  644.9	 2976.0	...
3615948	  776.7	  645.1	 2976.0	...
3615949	  776.6	  644.9	 2976.0	...
3615950	  776.3	  644.9	 2976.0	...
3615951	  776.1	  645.2	 2976.0	...
3615952	  776.1	  645.7	 2975.0	...
3615953	  776.3	  646.0	 2974.0	...
3615954	  776.7	  646.0	 2974.0	...
3615955	  777.0	  646.0	 2974.0	...
3615956	  776.9	  646.0	 2974.0	...
3615957	  776.7	  646.0	 2975.0	...
3615958	  776.8	  646.0	 2974.0	...
3615959	  777.1	  646.1	 2974.0	...
3615960	  777.3	  646.2	 2973.0	...
3615961	  777.3	  646.3	 2972.0	...
3615962	  777.3	  646.2	 2971.0	...
3615963	  777.5	  646.2	 2970.0	...
3615964	  777.6	  646.1	 2970.0	...
3615965	  777.3	  645.9	 2970.0	...
3615966	  776.9	  645.8	 2969.0	...
3615967	  776.5	  645.6	 2968.0	...
3615968	  776.6	  645.6	 2967.0	...
3615969	  776.7	  645.6	 2966.0	...
3615970	  776.8	  645.8	 2965.0	...
3615971	  776.9	  646.5	 2963.0	...
3615972	  777.3	  647.2	 2961.0	...
3615973	  777.6	  647.8	 2962.0	...
3615974	  777.9	  647.7	 2964.0	...
3615975	  778.0	  647.7	 2966.0	...
3615976	  778.3	  647.7	 2966.0	...
3615977	  778.5	  647.9	 2965.0	...
3615978	  778.7	  648.1	 2965.0	...
3615979	  779.4	  648.2	 2961.0	...
3615980	  780.4	  648.0	 2957.0	...
3615981	  781.5	  647.9	 2954.0	...
3615982	  781.7	  647.4	 2953.0	...
3615983	  781.9	  646.9	 2952.0	...
3615984	  782.1	  646.4	 2951.0	...
3615985	  783.1	  646.2	 2951.0	...
3615986	  784.0	  645.6	 2950.0	...
3615987	  785.0	  644.9	 2947.0	...
3615988	  785.2	  644.8	 2943.0	...
3615989	  785.5	  645.4	 2942.0	...
3615990	  785.9	  646.2	 2943.0	...
3615991	  786.2	  646.9	 2943.0	...
3615992	  786.3	  647.4	 2942.0	...
3615993	  786.4	  647.7	 2940.0	...
3615994	  786.5	  647.7	 2940.0	...
3615995	  786.4	  647.5	 2939.0	...
3615996	  785.9	  647.3	 2941.0	...
3615997	  785.1	  647.0	 2942.0	...
3615998	  784.4	  646.8	 2942.0	...
3615999	  783.9	  646.6	 2941.0	...
3616000	  783.9	  646.5	 2940.0	...
3616001	  783.9	  646.4	 2939.0	...
3616002	  783.9	  646.5	 2938.0	...
3616003	  783.9	  646.5	 2938.0	...
3616004	  783.9	  646.0	 2937.0	...
3616005	  783.9	  645.4	 2937.0	...
3616006	  784.0	  645.1	 2937.0	...
3616007	  784.0	  645.1	 2937.0	...
3616008	  783.9	  645.1	 2935.0	...
3616009	  783.9	  645.1	 2932.0	...
3616010	  783.9	  645.5	 2930.0	...
3616011	  784.0	  645.8	 2928.0	...
3616012	  784.0	  645.7	 2928.0	...
3616013	  784.1	  645.6	 2929.0	...
3616014	  784.3	  645.5	 2930.0	...
MSG	3616015 0000 _ Number Off
3616015	  784.5	  645.5	 2931.0	...
3616016	  784.4	  645.5	 2931.0	...
3616017	  784.3	  645.4	 2930.0	...
3616018	  784.2	  645.5	 2931.0	...
3616019	  784.3	  645.7	 2933.0	...
3616020	  784.4	  646.0	 2935.0	...
3616021	  784.6	  646.4	 2936.0	...
3616022	  784.7	  646.7	 2936.0	...
3616023	  784.6	  646.7	 2935.0	...
3616024	  784.5	  646.5	 2935.0	...
3616025	  784.4	  646.3	 2936.0	...
3616026	  784.4	  646.3	 2937.0	...
3616027	  784.5	  646.3	 2938.0	...
3616028	  784.6	  646.1	 2938.0	...
3616029	  784.8	  646.5	 2937.0	...
3616030	  785.5	  647.0	 2935.0	...
3616031	  785.9	  647.6	 2933.0	...
3616032	  786.2	  647.3	 2932.0	...
3616033	  786.1	  646.9	 2931.0	...
3616034	  786.0	  646.6	 2930.0	...
3616035	  786.0	  646.6	 2930.0	...
3616036	  786.1	  646.7	 2929.0	...
3616037	  785.9	  646.5	 2928.0	...
3616038	  785.5	  646.2	 2929.0	...
3616039	  785.3	  646.2	 2929.0	...
3616040	  785.2	  646.6	 2929.0	...
3616041	  785.1	  647.0	 2929.0	...
3616042	  785.0	  647.0	 2929.0	...
3616043	  785.0	  647.0	 2929.0	...
3616044	  785.1	  647.0	 2929.0	...
3616045	  785.3	  647.1	 2928.0	...
3616046	  785.4	  647.2	 2927.0	...
3616047	  785.5	  647.2	 2926.0	...
3616048	  785.5	  647.2	 2924.0	...
3616049	  785.5	  647.1	 2922.0	...
3616050	  785.6	  647.1	 2921.0	...
3616051	  785.5	  647.1	 2922.0	...
3616052	  785.4	  646.9	 2923.0	...
3616053	  785.5	  646.6	 2922.0	...
3616054	  785.6	  646.3	 2920.0	...
3616055	  785.9	  646.6	 2918.0	...
3616056	  786.0	  647.0	 2917.0	...
3616057	  786.0	  647.4	 2918.0	...
3616058	  786.1	  647.0	 2919.0	...
3616059	  786.1	  646.6	 2920.0	...
3616060	  786.1	  646.6	 2921.0	...
3616061	  786.1	  647.0	 2924.0	...
3616062	  786.5	  647.3	 2926.0	...
3616063	  786.8	  647.0	 2928.0	...
3616064	  787.1	  646.7	 2929.0	...
3616065	  786.9	  646.6	 2926.0	...
3616066	  786.7	  646.6	 2924.0	...
3616067	  786.6	  646.5	 2919.0	...
3616068	  786.5	  646.2	 2918.0	...
3616069	  786.6	  645.9	 2915.0	...
3616070	  786.5	  646.0	 2914.0	...
3616071	  786.4	  646.5	 2914.0	...
3616072	  786.2	  647.0	 2914.0	...
3616073	  786.2	  646.3	 2913.0	...
3616074	  786.2	  645.4	 2912.0	...
3616075	  786.2	  645.1	 2911.0	...
3616076	  786.3	  645.8	 2914.0	...
3616077	  786.3	  646.3	 2918.0	...
3616078	  786.3	  646.0	 2919.0	...
3616079	  786.6	  645.7	 2916.0	...
3616080	  786.9	  645.5	 2912.0	...
3616081	  787.1	  645.4	 2912.0	...
3616082	  787.1	  645.3	 2913.0	...
3616083	  787.1	  645.4	 2914.0	...
3616084	  787.1	  645.6	 2914.0	...
3616085	  787.1	  645.9	 2913.0	...
3616086	  787.0	  645.8	 2913.0	...
3616087	  786.8	  645.6	 2915.0	...
3616088	  787.0	  645.4	 2916.0	...
3616089	  787.3	  645.3	 2916.0	...
3616090	  787.3	  645.2	 2916.0	...
3616091	  787.0	  645.1	 2916.0	...
3616092	  786.8	  644.8	 2917.0	...
3616093	  786.7	  644.6	 2919.0	...
3616094	  786.9	  644.4	 2922.0	...
3616095	  787.1	  644.5	 2925.0	...
3616096	  787.3	  644.6	 2925.0	...
3616097	  787.2	  644.6	 2925.0	...
3616098	  787.2	  645.0	 2921.0	...
3616099	  787.4	  645.4	 2917.0	...
3616100	  787.6	  645.9	 2913.0	...
3616101	  787.4	  645.7	 2912.0	...
3616102	  787.0	  645.5	 2912.0	...
3616103	  786.7	  645.4	 2911.0	...
3616104	  786.7	  645.4	 2910.0	...
3616105	  786.6	  645.2	 2912.0	...
3616106	  786.7	  644.9	 2915.0	...
3616107	  786.8	  644.5	 2918.0	...
3616108	  786.9	  644.4	 2917.0	...
3616109	  786.8	  644.5	 2915.0	...
3616110	  786.5	  644.5	 2913.0	...
3616111	  786.3	  644.6	 2911.0	...
3616112	  786.1	  644.5	 2912.0	...
3616113	  786.1	  644.6	 2912.0	...
3616114	  786.4	  644.5	 2912.0	...
3616115	  786.8	  644.3	 2911.0	...
3616116	  787.3	  644.0	 2911.0	...
3616117	  787.5	  643.8	 2912.0	...
3616118	  787.6	  643.7	 2913.0	...
3616119	  787.5	  643.9	 2912.0	...
3616120	  787.5	  644.2	 2909.0	...
3616121	  787.6	  644.7	 2908.0	...
3616122	  787.6	  645.0	 2910.0	...
3616123	  787.6	  645.3	 2913.0	...
3616124	  787.6	  645.3	 2914.0	...
3616125	  787.5	  645.3	 2915.0	...
3616126	  787.5	  645.1	 2915.0	...
3616127	  787.4	  645.0	 2915.0	...
3616128	  787.4	  644.9	 2916.0	...
3616129	  787.3	  644.9	 2917.0	...
3616130	  787.1	  644.6	 2918.0	...
3616131	  787.0	  644.3	 2918.0	...
3616132	  787.0	  644.4	 2917.0	...
3616133	  787.2	  644.7	 2916.0	...
3616134	  787.3	  645.1	 2916.0	...
3616135	  787.2	  645.2	 2917.0	...
3616136	  787.3	  645.3	 2917.0	...
3616137	  787.3	  645.4	 2918.0	...
3616138	  787.3	  645.3	 2919.0	...
3616139	  787.1	  645.3	 2919.0	...
3616140	  787.0	  645.3	 2920.0	...
3616141	  787.0	  645.4	 2920.0	...
3616142	  787.2	  645.4	 2919.0	...
3616143	  787.4	  645.3	 2918.0	...
3616144	  787.5	  645.2	 2917.0	...
3616145	  787.7	  645.2	 2917.0	...
3616146	  787.7	  645.3	 2917.0	...
3616147	  787.9	  645.3	 2916.0	...
3616148	  788.0	  645.4	 2915.0	...
3616149	  788.1	  645.5	 2915.0	...
3616150	  788.4	  645.5	 2915.0	...
3616151	  788.4	  645.2	 2915.0	...
3616152	  788.5	  644.9	 2915.0	...
3616153	  788.3	  644.6	 2916.0	...
3616154	  788.2	  644.4	 2913.0	...
3616155	  788.0	  644.4	 2911.0	...
3616156	  787.9	  644.4	 2909.0	...
3616157	  787.8	  644.5	 2909.0	...
3616158	  787.7	  644.5	 2910.0	...
3616159	  787.7	  644.6	 2910.0	...
3616160	  787.6	  644.6	 2910.0	...
3616161	  787.4	  644.6	 2911.0	...
3616162	  787.0	  644.6	 2911.0	...
3616163	  786.9	  644.5	 2910.0	...
3616164	  786.8	  644.4	 2908.0	...
3616165	  786.9	  644.4	 2907.0	...
3616166	  786.9	  644.1	 2907.0	...
3616167	  787.0	  643.9	 2908.0	...
3616168	  787.1	  643.9	 2909.0	...
3616169	  787.2	  644.4	 2910.0	...
3616170	  787.2	  644.9	 2910.0	...
3616171	  786.5	  645.3	 2910.0	...
3616172	  785.9	  645.5	 2911.0	...
EFIX R   3615214	3616172	959	  764.6	  620.2	   3369
SSACC R  3616173
3616173	  784.7	  646.0	 2911.0	...
3616174	  782.7	  646.5	 2912.0	...
3616175	  780.7	  646.9	 2915.0	...
3616176	  777.9	  647.3	 2917.0	...
3616177	  775.1	  647.7	 2918.0	...
3616178	  771.5	  647.7	 2917.0	...
3616179	  767.9	  647.6	 2916.0	...
3616180	  764.4	  647.5	 2915.0	...
3616181	  760.1	  648.1	 2915.0	...
3616182	  756.1	  648.5	 2915.0	...
3616183	  752.0	  648.1	 2918.0	...
3616184	  747.8	  647.4	 2920.0	...
3616185	  743.7	  646.4	 2923.0	...
3616186	  740.9	  645.9	 2924.0	...
3616187	  738.9	  645.5	 2926.0	...
3616188	  737.9	  644.9	 2927.0	...
3616189	  737.3	  643.8	 2927.0	...
3616190	  737.6	  642.9	 2926.0	...
3616191	  738.3	  641.7	 2925.0	...
ESACC R  3616173	3616191	19	  784.7	  646.0	  738.3	  641.7	   1.00	     81
SFIX R   3616192
3616192	  739.9	  640.9	 2923.0	...
3616193	  742.4	  640.5	 2922.0	...
3616194	  744.9	  640.6	 2923.0	...
3616195	  747.5	  640.6	 2924.0	...
3616196	  749.4	  640.2	 2925.0	...
3616197	  751.8	  640.3	 2925.0	...
3616198	  753.6	  640.6	 2924.0	...
3616199	  755.2	  641.2	 2924.0	...
3616200	  755.8	  641.3	 2923.0	...
3616201	  756.1	  641.4	 2923.0	...
3616202	  756.2	  642.0	 2923.0	...
3616203	  756.2	  642.8	 2922.0	...
3616204	  756.2	  643.7	 2922.0	...
3616205	  756.1	  643.9	 2922.0	...
3616206	  756.1	  644.0	 2923.0	...
3616207	  755.9	  643.7	 2923.0	...
3616208	  755.5	  643.4	 2923.0	...
3616209	  755.0	  643.5	 2921.0	...
3616210	  754.6	  643.7	 2920.0	...
3616211	  754.5	  643.9	 2920.0	...
3616212	  754.4	  643.9	 2921.0	...
3616213	  754.2	  643.9	 2922.0	...
3616214	  753.7	  644.0	 2925.0	...
3616215	  753.2	  644.2	 2927.0	...
3616216	  752.5	  643.8	 2930.0	...
3616217	  752.3	  643.2	 2932.0	...
3616218	  752.0	  643.1	 2933.0	...
3616219	  751.8	  643.6	 2934.0	...
3616220	  751.4	  644.0	 2936.0	...
3616221	  751.0	  644.0	 2936.0	...
3616222	  751.0	  643.9	 2937.0	...
3616223	  750.9	  644.0	 2934.0	...
3616224	  750.9	  644.0	 2931.0	...
MSG	3616225 0000 _ Number On
3616225	  750.9	  644.0	 2929.0	...
3616226	  750.9	  644.1	 2929.0	...
3616227	  750.8	  644.2	 2929.0	...
3616228	  750.6	  644.5	 2930.0	...
3616229	  750.5	  644.7	 2932.0	...
3616230	  750.4	  644.9	 2932.0	...
3616231	  750.2	  644.8	 2931.0	...
3616232	  750.0	  644.7	 2930.0	...
3616233	  749.8	  644.6	 2931.0	...
3616234	  749.7	  644.7	 2932.0	...
3616235	  749.7	  645.0	 2934.0	...
3616236	  749.8	  645.2	 2935.0	...
3616237	  750.1	  645.2	 2936.0	...
3616238	  750.3	  645.2	 2937.0	...
3616239	  750.5	  645.4	 2937.0	...
3616240	  750.5	  645.7	 2936.0	...
3616241	  750.5	  645.7	 2937.0	...
3616242	  750.5	  645.5	 2937.0	...
3616243	  750.5	  645.2	 2937.0	...
3616244	  750.5	  645.3	 2939.0	...
3616245	  750.4	  645.3	 2941.0	...
3616246	  750.3	  645.3	 2941.0	...
3616247	  750.0	  645.2	 2938.0	...
3616248	  749.7	  645.0	 2936.0	...
3616249	  749.6	  644.9	 2936.0	...
3616250	  749.6	  644.7	 2937.0	...
3616251	  749.7	  644.6	 2938.0	...
3616252	  749.7	  644.3	 2938.0	...
3616253	  749.8	  644.1	 2938.0	...
3616254	  749.8	  644.0	 2938.0	...
3616255	  749.9	  644.2	 2939.0	...
3616256	  750.1	  644.4	 2938.0	...
3616257	  750.2	  644.2	 2938.0	...
3616258	  750.4	  644.0	 2938.0	...
3616259	  750.5	  644.1	 2938.0	...
3616260	  750.5	  644.2	 2940.0	...
3616261	  750.4	  644.4	 2941.0	...
3616262	  749.8	  644.5	 2941.0	...
3616263	  749.4	  644.5	 2939.0	...
3616264	  749.0	  644.6	 2937.0	...
3616265	  749.0	  644.6	 2938.0	...
3616266	  748.7	  644.6	 2938.0	...
3616267	  748.5	  644.5	 2940.0	...
3616268	  748.7	  644.4	 2942.0	...
3616269	  749.2	  644.2	 2944.0	...
3616270	  749.7	  643.8	 2943.0	...
3616271	  749.7	  643.0	 2943.0	...
3616272	  749.7	  642.2	 2942.0	...
3616273	  749.5	  642.1	 2942.0	...
3616274	  749.3	  642.4	 2942.0	...
3616275	  749.2	  642.8	 2943.0	...
3616276	  749.4	  642.8	 2944.0	...
3616277	  749.6	  642.8	 2945.0	...
3616278	  749.8	  642.7	 2945.0	...
3616279	  749.8	  643.1	 2947.0	...
3616280	  750.2	  643.5	 2948.0	...
3616281	  750.5	  644.0	 2950.0	...
3616282	  750.4	  644.1	 2951.0	...
3616283	  749.8	  643.9	 2951.0	...
3616284	  749.3	  643.6	 2949.0	...
3616285	  749.3	  643.1	 2948.0	...
3616286	  749.5	  642.9	 2948.0	...
3616287	  749.7	  642.7	 2948.0	...
3616288	  749.5	  642.7	 2948.0	...
3616289	  749.1	  642.7	 2949.0	...
3616290	  749.1	  642.7	 2949.0	...
3616291	  749.6	  642.7	 2949.0	...
3616292	  750.1	  642.7	 2948.0	...
3616293	  750.0	  642.8	 2945.0	...
3616294	  749.9	  642.8	 2943.0	...
3616295	  749.6	  643.4	 2943.0	...
3616296	  749.2	  644.0	 2944.0	...
3616297	  748.8	  644.7	 2945.0	...
3616298	  748.7	  644.9	 2946.0	...
3616299	  748.6	  644.5	 2947.0	...
3616300	  748.6	  644.1	 2947.0	...
3616301	  748.4	  643.6	 2947.0	...
3616302	  748.3	  643.2	 2947.0	...
3616303	  748.2	  642.8	 2947.0	...
3616304	  748.3	  642.3	 2946.0	...
3616305	  748.5	  642.2	 2945.0	...
3616306	  748.7	  642.1	 2943.0	...
3616307	  748.9	  642.1	 2941.0	...
3616308	  748.8	  642.6	 2945.0	...
3616309	  748.5	  643.1	 2949.0	...
3616310	  748.2	  643.6	 2951.0	...
3616311	  748.3	  643.6	 2949.0	...
3616312	  748.4	  643.2	 2947.0	...
3616313	  748.6	  642.9	 2946.0	...
3616314	  748.6	  642.5	 2946.0	...
3616315	  748.6	  642.6	 2945.0	...
3616316	  748.6	  642.6	 2946.0	...
3616317	  748.6	  642.7	 2945.0	...
3616318	  748.3	  642.7	 2944.0	...
3616319	  747.9	  642.7	 2943.0	...
3616320	  748.0	  642.6	 2945.0	...
3616321	  748.4	  642.6	 2948.0	...
3616322	  748.8	  642.6	 2950.0	...
3616323	  748.7	  642.6	 2949.0	...
3616324	  748.6	  642.8	 2947.0	...
3616325	  748.7	  642.9	 2950.0	...
3616326	  748.7	  642.7	 2952.0	...
3616327	  748.7	  642.4	 2954.0	...
3616328	  748.7	  642.3	 2952.0	...
3616329	  748.7	  642.3	 2951.0	...
3616330	  748.5	  642.4	 2951.0	...
3616331	  748.3	  642.4	 2951.0	...
3616332	  748.0	  642.4	 2950.0	...
3616333	  748.0	  642.3	 2948.0	...
3616334	  747.9	  642.1	 2947.0	...
3616335	  747.7	  642.0	 2947.0	...
3616336	  747.4	  641.9	 2946.0	...
3616337	  747.2	  642.2	 2947.0	...
3616338	  747.2	  642.4	 2948.0	...
3616339	  747.3	  642.3	 2949.0	...
3616340	  747.5	  641.9	 2949.0	...
3616341	  747.7	  641.5	 2948.0	...
3616342	  747.9	  641.5	 2949.0	...
3616343	  748.0	  641.5	 2951.0	...
3616344	  748.1	  641.5	 2951.0	...
3616345	  747.9	  641.4	 2951.0	...
3616346	  747.7	  641.3	 2950.0	...
3616347	  747.4	  641.2	 2950.0	...
3616348	  747.2	  641.2	 2949.0	...
3616349	  747.1	  641.1	 2948.0	...
3616350	  747.4	  641.1	 2947.0	...
3616351	  747.6	  640.8	 2947.0	...
3616352	  747.8	  640.5	 2947.0	...
3616353	  747.8	  640.2	 2949.0	...
3616354	  747.9	  640.2	 2953.0	...
3616355	  747.9	  640.1	 2956.0	...
3616356	  747.8	  640.1	 2958.0	...
3616357	  747.8	  640.3	 2957.0	...
3616358	  747.7	  640.7	 2957.0	...
3616359	  747.6	  641.1	 2957.0	...
3616360	  747.5	  641.3	 2957.0	...
3616361	  747.2	  641.5	 2957.0	...
3616362	  746.9	  641.7	 2957.0	...
3616363	  746.6	  641.8	 2957.0	...
3616364	  746.6	  641.8	 2956.0	...
3616365	  746.5	  641.3	 2956.0	...
3616366	  746.4	  640.7	 2955.0	...
3616367	  746.3	  640.1	 2955.0	...
3616368	  746.4	  640.2	 2955.0	...
3616369	  746.4	  640.4	 2954.0	...
3616370	  746.5	  640.6	 2952.0	...
3616371	  746.7	  640.7	 2951.0	...
3616372	  746.8	  640.7	 2951.0	...
3616373	  747.0	  640.8	 2952.0	...
3616374	  747.0	  640.8	 2955.0	...
3616375	  747.1	  640.9	 2957.0	...
3616376	  747.2	  640.9	 2958.0	...
3616377	  747.3	  641.1	 2955.0	...
3616378	  747.4	  641.3	 2953.0	...
3616379	  747.3	  641.1	 2951.0	...
3616380	  747.1	  640.8	 2954.0	...
3616381	  746.9	  640.6	 2956.0	...
3616382	  746.9	  640.8	 2959.0	...
3616383	  747.1	  641.0	 2958.0	...
3616384	  747.2	  640.9	 2955.0	...
3616385	  746.8	  641.2	 2951.0	...
3616386	  746.4	  641.5	 2952.0	...
3616387	  745.9	  641.2	 2957.0	...
3616388	  745.7	  640.6	 2962.0	...
3616389	  746.2	  639.8	 2960.0	...
3616390	  746.8	  639.7	 2959.0	...
3616391	  747.0	  639.7	 2958.0	...
3616392	  746.5	  639.9	 2959.0	...
3616393	  746.2	  640.0	 2960.0	...
3616394	  746.3	  639.9	 2960.0	...
3616395	  746.5	  640.0	 2959.0	...
3616396	  746.6	  640.2	 2959.0	...
3616397	  746.7	  640.5	 2960.0	...
3616398	  746.7	  640.5	 2961.0	...
3616399	  746.6	  640.5	 2962.0	...
3616400	  746.6	  640.7	 2962.0	...
3616401	  746.4	  640.8	 2962.0	...
3616402	  746.2	  640.5	 2962.0	...
3616403	  746.0	  640.0	 2962.0	...
3616404	  745.8	  639.5	 2963.0	...
3616405	  745.7	  639.5	 2963.0	...
3616406	  745.7	  639.5	 2965.0	...
3616407	  745.7	  639.5	 2967.0	...
3616408	  745.6	  639.7	 2969.0	...
3616409	  745.7	  639.9	 2968.0	...
3616410	  745.9	  640.2	 2967.0	...
3616411	  746.3	  640.3	 2965.0	...
3616412	  746.4	  640.4	 2964.0	...
3616413	  746.5	  640.4	 2963.0	...
3616414	  746.5	  640.5	 2962.0	...
3616415	  746.4	  640.1	 2961.0	...
3616416	  746.4	  639.8	 2960.0	...
3616417	  746.4	  639.5	 2959.0	...
3616418	  746.6	  639.1	 2959.0	...
3616419	  746.8	  638.7	 2960.0	...
3616420	  746.5	  638.4	 2962.0	...
3616421	  746.1	  638.8	 2965.0	...
3616422	  745.6	  639.3	 2967.0	...
3616423	  746.2	  639.6	 2966.0	...
3616424	  746.8	  639.5	 2964.0	...
3616425	  748.0	  639.4	 2965.0	...
3616426	  749.0	  639.5	 2967.0	...
EFIX R   3616192	3616426	235	  748.8	  642.3	   2946
SSACC R  3616427
3616427	  750.3	  639.5	 2970.0	...
3616428	  751.8	  640.0	 2971.0	...
3616429	  753.8	  640.4	 2971.0	...
3616430	  756.5	  640.4	 2972.0	...
3616431	  759.0	  639.6	 2973.0	...
3616432	  762.0	  638.7	 2975.0	...
3616433	  764.7	  638.0	 2975.0	...
3616434	  767.0	  636.7	 2974.0	...
3616435	  768.7	  635.5	 2970.0	...
ESACC R  3616427	3616435	9	  750.3	  639.5	  768.7	  635.5	   0.40	     50
SFIX R   3616436
3616436	  770.2	  634.3	 2966.0	...
3616437	  771.5	  634.0	 2962.0	...
3616438	  771.9	  634.0	 2959.0	...
3616439	  771.9	  634.1	 2957.0	...
3616440	  772.0	  634.0	 2957.0	...
3616441	  771.7	  633.9	 2958.0	...
3616442	  771.2	  633.9	 2958.0	...
3616443	  770.6	  634.1	 2958.0	...
3616444	  770.0	  634.3	 2957.0	...
3616445	  769.2	  634.4	 2960.0	...
3616446	  768.4	  634.4	 2963.0	...
3616447	  767.5	  634.3	 2966.0	...
3616448	  766.9	  634.3	 2965.0	...
3616449	  766.3	  634.4	 2964.0	...
3616450	  766.3	  634.6	 2963.0	...
3616451	  766.4	  634.0	 2962.0	...
3616452	  766.4	  633.3	 2962.0	...
3616453	  766.5	  632.7	 2962.0	...
3616454	  766.4	  632.9	 2961.0	...
3616455	  766.0	  633.1	 2961.0	...
3616456	  765.5	  633.2	 2962.0	...
3616457	  765.1	  633.3	 2963.0	...
3616458	  765.1	  633.3	 2965.0	...
3616459	  765.0	  633.4	 2967.0	...
3616460	  764.9	  633.4	 2969.0	...
3616461	  764.8	  633.4	 2968.0	...
3616462	  764.8	  633.8	 2967.0	...
3616463	  764.7	  634.3	 2965.0	...
3616464	  764.7	  634.7	 2964.0	...
3616465	  765.1	  634.6	 2964.0	...
3616466	  765.6	  634.6	 2965.0	...
3616467	  766.3	  634.6	 2967.0	...
3616468	  766.5	  634.6	 2969.0	...
3616469	  766.7	  634.5	 2971.0	...
3616470	  766.7	  634.4	 2971.0	...
3616471	  766.9	  634.4	 2970.0	...
3616472	  767.2	  634.4	 2969.0	...
3616473	  767.4	  634.3	 2969.0	...
3616474	  767.3	  634.2	 2969.0	...
3616475	  767.1	  634.3	 2971.0	...
3616476	  767.0	  634.5	 2972.0	...
3616477	  766.8	  634.7	 2973.0	...
3616478	  766.7	  634.7	 2973.0	...
3616479	  767.1	  634.6	 2972.0	...
3616480	  767.6	  634.2	 2972.0	...
3616481	  768.0	  633.8	 2973.0	...
3616482	  768.0	  633.4	 2974.0	...
3616483	  767.9	  633.5	 2975.0	...
3616484	  767.9	  633.7	 2973.0	...
3616485	  767.8	  633.9	 2970.0	...
3616486	  767.7	  634.1	 2970.0	...
3616487	  767.7	  634.5	 2972.0	...
3616488	  767.6	  634.9	 2973.0	...
3616489	  767.5	  634.9	 2971.0	...
3616490	  767.4	  634.6	 2969.0	...
3616491	  767.3	  634.0	 2970.0	...
3616492	  767.2	  633.7	 2970.0	...
3616493	  767.2	  633.5	 2970.0	...
3616494	  767.3	  633.5	 2969.0	...
3616495	  767.6	  633.4	 2968.0	...
3616496	  767.9	  633.4	 2966.0	...
3616497	  768.2	  633.3	 2965.0	...
3616498	  768.3	  633.3	 2964.0	...
3616499	  768.4	  633.4	 2966.0	...
3616500	  768.5	  633.6	 2968.0	...
3616501	  768.5	  633.7	 2968.0	...
3616502	  768.5	  633.7	 2966.0	...
3616503	  768.4	  633.6	 2964.0	...
3616504	  768.1	  633.6	 2963.0	...
3616505	  767.7	  633.6	 2961.0	...
3616506	  767.3	  633.7	 2962.0	...
3616507	  767.2	  633.8	 2966.0	...
3616508	  767.3	  633.8	 2971.0	...
3616509	  767.5	  633.6	 2975.0	...
3616510	  767.7	  633.2	 2976.0	...
3616511	  767.8	  632.9	 2977.0	...
3616512	  767.7	  632.7	 2978.0	...
3616513	  767.7	  632.7	 2975.0	...
3616514	  767.9	  632.6	 2972.0	...
3616515	  768.1	  632.7	 2969.0	...
3616516	  768.0	  632.8	 2969.0	...
3616517	  767.9	  632.9	 2971.0	...
3616518	  767.8	  633.0	 2973.0	...
3616519	  767.7	  633.0	 2975.0	...
3616520	  767.6	  632.9	 2976.0	...
3616521	  767.5	  632.8	 2977.0	...
3616522	  767.6	  632.6	 2978.0	...
3616523	  767.6	  632.5	 2979.0	...
3616524	  767.7	  632.3	 2976.0	...
3616525	  767.8	  632.2	 2971.0	...
3616526	  767.8	  631.9	 2966.0	...
MSG	3616527 0000 _ Number Off
3616527	  767.8	  631.8	 2967.0	...
3616528	  767.9	  631.8	 2966.0	...
3616529	  768.1	  631.9	 2964.0	...
3616530	  768.0	  632.1	 2963.0	...
3616531	  767.8	  632.2	 2963.0	...
3616532	  767.6	  632.1	 2962.0	...
3616533	  767.5	  631.9	 2962.0	...
3616534	  767.9	  631.7	 2961.0	...
3616535	  768.2	  631.9	 2961.0	...
3616536	  768.3	  632.1	 2964.0	...
3616537	  768.0	  632.7	 2966.0	...
3616538	  768.0	  633.0	 2968.0	...
3616539	  768.4	  633.1	 2969.0	...
3616540	  768.8	  633.0	 2969.0	...
3616541	  768.9	  632.9	 2969.0	...
3616542	  768.6	  632.7	 2968.0	...
3616543	  768.2	  632.2	 2966.0	...
3616544	  768.1	  631.7	 2965.0	...
3616545	  768.3	  630.9	 2964.0	...
3616546	  768.6	  630.6	 2963.0	...
3616547	  768.5	  630.4	 2963.0	...
3616548	  768.5	  630.6	 2964.0	...
3616549	  768.5	  631.1	 2964.0	...
3616550	  768.8	  631.4	 2968.0	...
3616551	  769.1	  631.8	 2972.0	...
3616552	  769.5	  631.9	 2971.0	...
3616553	  769.5	  631.9	 2968.0	...
3616554	  769.3	  631.9	 2965.0	...
3616555	  769.0	  632.0	 2966.0	...
3616556	  769.0	  632.2	 2967.0	...
3616557	  769.2	  632.3	 2967.0	...
3616558	  769.4	  632.0	 2967.0	...
3616559	  769.2	  631.7	 2967.0	...
3616560	  769.0	  631.5	 2968.0	...
3616561	  768.9	  631.6	 2970.0	...
3616562	  768.9	  631.7	 2969.0	...
3616563	  768.9	  631.7	 2968.0	...
3616564	  769.0	  631.7	 2964.0	...
3616565	  769.1	  631.5	 2962.0	...
3616566	  769.2	  631.3	 2961.0	...
3616567	  769.2	  631.1	 2961.0	...
3616568	  769.2	  631.1	 2962.0	...
3616569	  769.3	  631.1	 2963.0	...
3616570	  769.3	  631.1	 2963.0	...
3616571	  769.2	  631.2	 2963.0	...
3616572	  769.1	  631.6	 2964.0	...
3616573	  769.1	  631.9	 2964.0	...
3616574	  769.4	  632.2	 2964.0	...
3616575	  769.7	  631.6	 2964.0	...
3616576	  770.0	  631.0	 2963.0	...
3616577	  770.0	  630.5	 2963.0	...
3616578	  770.0	  630.5	 2963.0	...
3616579	  769.9	  630.8	 2962.0	...
3616580	  770.0	  631.2	 2962.0	...
3616581	  770.0	  631.4	 2962.0	...
3616582	  770.0	  631.2	 2963.0	...
3616583	  770.0	  630.9	 2963.0	...
3616584	  770.1	  630.8	 2962.0	...
3616585	  770.4	  630.9	 2961.0	...
3616586	  770.5	  631.0	 2960.0	...
3616587	  770.6	  631.1	 2959.0	...
3616588	  770.5	  631.1	 2956.0	...
3616589	  770.5	  631.1	 2954.0	...
3616590	  770.4	  631.0	 2952.0	...
3616591	  771.1	  631.6	 2951.0	...
3616592	  771.7	  632.2	 2951.0	...
3616593	  771.9	  632.3	 2951.0	...
3616594	  771.6	  632.0	 2952.0	...
3616595	  771.3	  631.7	 2954.0	...
3616596	  771.4	  631.9	 2955.0	...
3616597	  771.3	  632.1	 2955.0	...
3616598	  771.0	  631.9	 2954.0	...
3616599	  770.7	  631.5	 2953.0	...
3616600	  770.4	  631.3	 2953.0	...
3616601	  770.3	  631.4	 2953.0	...
3616602	  770.6	  631.5	 2952.0	...
3616603	  771.1	  631.5	 2952.0	...
3616604	  771.7	  631.5	 2952.0	...
3616605	  772.0	  631.5	 2952.0	...
3616606	  771.9	  631.6	 2953.0	...
3616607	  771.8	  631.6	 2954.0	...
3616608	  771.7	  631.7	 2956.0	...
3616609	  771.4	  631.7	 2957.0	...
3616610	  771.2	  631.6	 2958.0	...
3616611	  771.1	  631.3	 2959.0	...
3616612	  771.6	  631.1	 2960.0	...
3616613	  772.1	  631.1	 2961.0	...
3616614	  772.7	  631.1	 2962.0	...
3616615	  772.7	  631.1	 2960.0	...
3616616	  772.8	  631.1	 2958.0	...
3616617	  772.8	  631.1	 2955.0	...
3616618	  772.8	  631.1	 2954.0	...
3616619	  772.7	  631.2	 2953.0	...
3616620	  772.5	  631.2	 2953.0	...
3616621	  772.4	  631.2	 2954.0	...
3616622	  772.2	  631.1	 2956.0	...
3616623	  772.3	  631.1	 2957.0	...
3616624	  772.5	  631.5	 2956.0	...
3616625	  772.9	  631.8	 2956.0	...
3616626	  773.3	  631.9	 2955.0	...
3616627	  773.6	  631.9	 2954.0	...
3616628	  773.5	  632.0	 2954.0	...
3616629	  773.4	  631.7	 2953.0	...
3616630	  773.3	  631.1	 2953.0	...
3616631	  773.2	  630.6	 2952.0	...
3616632	  773.1	  630.6	 2951.0	...
3616633	  773.1	  630.8	 2950.0	...
3616634	  773.2	  631.3	 2950.0	...
3616635	  773.3	  631.8	 2950.0	...
3616636	  773.3	  632.0	 2952.0	...
3616637	  773.3	  632.0	 2953.0	...
3616638	  773.4	  632.0	 2954.0	...
3616639	  773.4	  631.9	 2953.0	...
3616640	  773.2	  631.8	 2953.0	...
3616641	  773.0	  632.1	 2953.0	...
3616642	  772.8	  632.5	 2953.0	...
3616643	  772.8	  632.7	 2951.0	...
3616644	  772.8	  632.6	 2949.0	...
3616645	  773.2	  632.6	 2946.0	...
3616646	  773.6	  632.0	 2945.0	...
3616647	  774.0	  631.2	 2944.0	...
3616648	  773.9	  630.4	 2942.0	...
3616649	  773.9	  630.4	 2940.0	...
3616650	  773.9	  630.4	 2939.0	...
3616651	  773.9	  630.5	 2941.0	...
3616652	  774.0	  630.5	 2943.0	...
3616653	  774.0	  630.6	 2943.0	...
3616654	  773.8	  630.6	 2944.0	...
3616655	  773.7	  630.6	 2946.0	...
3616656	  773.6	  630.6	 2947.0	...
3616657	  773.6	  630.7	 2946.0	...
3616658	  773.7	  630.8	 2944.0	...
3616659	  773.6	  630.6	 2943.0	...
3616660	  773.6	  630.3	 2944.0	...
3616661	  773.4	  629.9	 2944.0	...
3616662	  773.3	  629.9	 2944.0	...
3616663	  773.6	  630.0	 2944.0	...
3616664	  774.0	  630.2	 2942.0	...
3616665	  774.0	  630.5	 2938.0	...
3616666	  773.6	  630.7	 2935.0	...
3616667	  773.7	  630.7	 2935.0	...
3616668	  774.2	  630.6	 2934.0	...
3616669	  774.7	  630.4	 2933.0	...
3616670	  774.8	  630.4	 2932.0	...
3616671	  774.5	  630.6	 2933.0	...
3616672	  774.3	  630.8	 2935.0	...
3616673	  774.1	  630.5	 2937.0	...
3616674	  774.2	  630.0	 2937.0	...
3616675	  774.3	  629.4	 2936.0	...
3616676	  774.4	  629.3	 2935.0	...
3616677	  774.6	  629.5	 2934.0	...
3616678	  774.7	  630.0	 2935.0	...
3616679	  774.7	  630.3	 2932.0	...
3616680	  774.6	  630.5	 2930.0	...
3616681	  774.4	  630.5	 2927.0	...
3616682	  774.3	  630.4	 2928.0	...
3616683	  774.5	  630.4	 2928.0	...
3616684	  774.7	  630.3	 2928.0	...
3616685	  774.9	  630.0	 2928.0	...
3616686	  774.9	  629.7	 2928.0	...
3616687	  774.9	  629.5	 2928.0	...
3616688	  775.1	  629.5	 2926.0	...
3616689	  775.2	  629.5	 2925.0	...
3616690	  775.2	  629.5	 2925.0	...
3616691	  775.0	  629.7	 2927.0	...
3616692	  774.9	  630.0	 2929.0	...
3616693	  774.9	  630.3	 2930.0	...
3616694	  774.7	  630.2	 2931.0	...
3616695	  774.6	  630.1	 2931.0	...
3616696	  774.5	  630.2	 2931.0	...
3616697	  774.5	  630.6	 2929.0	...
3616698	  774.5	  630.7	 2928.0	...
3616699	  774.5	  631.2	 2926.0	...
3616700	  774.6	  631.7	 2926.0	...
3616701	  774.6	  632.3	 2927.0	...
3616702	  774.7	  631.6	 2928.0	...
3616703	  775.1	  630.9	 2929.0	...
3616704	  775.5	  630.3	 2929.0	...
3616705	  776.0	  630.3	 2928.0	...
3616706	  776.1	  630.3	 2928.0	...
3616707	  775.8	  630.0	 2928.0	...
3616708	  775.4	  629.8	 2927.0	...
3616709	  775.0	  629.8	 2925.0	...
3616710	  775.0	  630.0	 2924.0	...
3616711	  775.0	  629.9	 2923.0	...
3616712	  775.0	  629.8	 2923.0	...
3616713	  775.0	  629.8	 2922.0	...
3616714	  775.4	  630.3	 2921.0	...
3616715	  775.8	  630.8	 2921.0	...
3616716	  775.8	  631.1	 2922.0	...
3616717	  775.5	  630.8	 2922.0	...
3616718	  775.3	  630.4	 2921.0	...
3616719	  775.3	  630.3	 2920.0	...
3616720	  775.4	  630.5	 2920.0	...
3616721	  775.4	  630.2	 2922.0	...
3616722	  775.5	  629.6	 2924.0	...
3616723	  775.7	  628.7	 2924.0	...
3616724	  775.8	  628.4	 2923.0	...
3616725	  775.9	  628.3	 2921.0	...
3616726	  775.8	  628.9	 2921.0	...
3616727	  776.0	  629.4	 2922.0	...
3616728	  776.1	  629.7	 2918.0	...
3616729	  776.1	  629.7	 2914.0	...
3616730	  776.2	  629.8	 2913.0	...
3616731	  776.2	  629.9	 2916.0	...
3616732	  776.3	  630.0	 2918.0	...
3616733	  776.3	  630.0	 2918.0	...
3616734	  776.2	  630.0	 2919.0	...
3616735	  776.0	  629.9	 2919.0	...
3616736	  775.7	  629.6	 2919.0	...
3616737	  775.4	  629.3	 2922.0	...
3616738	  775.3	  628.8	 2926.0	...
MSG	3616739 0000 _ Number On
3616739	  775.4	  628.6	 2931.0	...
3616740	  775.7	  629.0	 2933.0	...
3616741	  776.0	  629.8	 2933.0	...
3616742	  776.3	  630.6	 2933.0	...
3616743	  776.6	  630.7	 2932.0	...
3616744	  776.6	  630.6	 2929.0	...
3616745	  776.4	  630.5	 2927.0	...
3616746	  776.5	  630.4	 2925.0	...
3616747	  776.7	  630.2	 2924.0	...
3616748	  776.6	  630.1	 2921.0	...
3616749	  776.3	  629.9	 2918.0	...
3616750	  776.1	  629.6	 2918.0	...
3616751	  776.3	  629.4	 2919.0	...
3616752	  776.3	  629.6	 2921.0	...
3616753	  776.1	  629.8	 2921.0	...
3616754	  776.0	  629.8	 2919.0	...
3616755	  776.4	  629.7	 2918.0	...
3616756	  776.9	  629.7	 2917.0	...
3616757	  777.2	  629.6	 2918.0	...
3616758	  777.2	  629.6	 2918.0	...
3616759	  777.2	  629.6	 2918.0	...
3616760	  777.2	  629.7	 2919.0	...
3616761	  777.0	  629.9	 2919.0	...
3616762	  776.8	  629.9	 2920.0	...
3616763	  776.5	  629.8	 2920.0	...
3616764	  776.3	  629.7	 2919.0	...
3616765	  776.3	  629.8	 2919.0	...
3616766	  776.5	  630.0	 2918.0	...
3616767	  776.6	  630.2	 2916.0	...
3616768	  776.7	  630.6	 2914.0	...
3616769	  776.7	  631.0	 2913.0	...
3616770	  776.7	  631.4	 2913.0	...
3616771	  777.1	  631.1	 2913.0	...
3616772	  777.5	  630.8	 2914.0	...
3616773	  777.9	  630.4	 2914.0	...
3616774	  777.9	  630.3	 2914.0	...
3616775	  777.6	  630.2	 2914.0	...
3616776	  777.3	  630.0	 2915.0	...
3616777	  777.1	  630.0	 2915.0	...
3616778	  777.1	  630.0	 2915.0	...
3616779	  777.2	  630.0	 2915.0	...
3616780	  777.2	  630.1	 2915.0	...
3616781	  777.2	  630.4	 2913.0	...
3616782	  777.5	  630.6	 2912.0	...
3616783	  777.8	  630.9	 2910.0	...
3616784	  778.0	  631.0	 2910.0	...
3616785	  777.8	  631.2	 2912.0	...
3616786	  777.6	  631.3	 2915.0	...
3616787	  777.4	  631.4	 2919.0	...
3616788	  777.2	  631.5	 2920.0	...
3616789	  777.1	  631.1	 2920.0	...
3616790	  777.3	  630.8	 2920.0	...
3616791	  777.6	  630.5	 2920.0	...
3616792	  778.0	  630.6	 2921.0	...
3616793	  778.0	  630.8	 2921.0	...
3616794	  777.8	  631.0	 2921.0	...
3616795	  777.4	  631.1	 2921.0	...
3616796	  777.1	  631.3	 2920.0	...
3616797	  777.0	  631.5	 2920.0	...
3616798	  777.1	  631.6	 2920.0	...
3616799	  777.6	  631.6	 2920.0	...
3616800	  777.9	  631.6	 2919.0	...
3616801	  778.0	  631.5	 2918.0	...
3616802	  777.8	  631.6	 2916.0	...
3616803	  778.0	  631.7	 2915.0	...
3616804	  778.2	  631.7	 2915.0	...
3616805	  778.6	  631.7	 2915.0	...
3616806	  778.8	  631.7	 2916.0	...
3616807	  778.9	  631.8	 2916.0	...
3616808	  778.8	  631.4	 2916.0	...
3616809	  778.7	  631.0	 2915.0	...
3616810	  778.7	  630.5	 2913.0	...
3616811	  778.7	  630.5	 2911.0	...
3616812	  778.6	  630.4	 2908.0	...
3616813	  778.6	  630.4	 2909.0	...
3616814	  778.5	  630.5	 2912.0	...
3616815	  778.5	  630.6	 2914.0	...
3616816	  778.4	  630.6	 2910.0	...
3616817	  778.4	  630.6	 2906.0	...
3616818	  778.4	  630.5	 2902.0	...
3616819	  778.7	  630.3	 2902.0	...
3616820	  779.0	  630.2	 2902.0	...
3616821	  779.4	  630.3	 2902.0	...
3616822	  779.5	  630.3	 2904.0	...
3616823	  779.6	  630.2	 2905.0	...
3616824	  779.4	  630.1	 2906.0	...
3616825	  779.2	  630.5	 2905.0	...
3616826	  779.1	  631.0	 2904.0	...
3616827	  779.2	  631.7	 2905.0	...
3616828	  779.1	  631.9	 2906.0	...
3616829	  779.0	  632.1	 2903.0	...
3616830	  779.0	  632.0	 2900.0	...
3616831	  779.4	  631.9	 2898.0	...
3616832	  779.7	  631.3	 2899.0	...
3616833	  779.8	  630.8	 2899.0	...
3616834	  779.7	  630.2	 2898.0	...
3616835	  779.6	  630.2	 2898.0	...
3616836	  779.6	  630.2	 2900.0	...
3616837	  779.6	  630.2	 2901.0	...
3616838	  779.7	  630.1	 2902.0	...
3616839	  779.6	  630.2	 2901.0	...
3616840	  779.5	  630.5	 2900.0	...
3616841	  779.4	  630.9	 2901.0	...
3616842	  779.6	  631.2	 2903.0	...
3616843	  779.4	  631.5	 2903.0	...
3616844	  779.2	  631.3	 2900.0	...
3616845	  778.9	  631.0	 2897.0	...
3616846	  779.0	  630.7	 2895.0	...
3616847	  779.1	  631.0	 2895.0	...
3616848	  779.1	  631.2	 2894.0	...
3616849	  779.1	  631.3	 2894.0	...
3616850	  779.1	  631.3	 2891.0	...
3616851	  779.1	  631.3	 2889.0	...
3616852	  779.2	  631.4	 2886.0	...
3616853	  779.3	  631.4	 2886.0	...
3616854	  779.4	  631.4	 2886.0	...
3616855	  779.5	  631.4	 2887.0	...
3616856	  779.5	  631.5	 2888.0	...
3616857	  779.5	  631.6	 2889.0	...
3616858	  779.4	  631.4	 2889.0	...
3616859	  779.3	  631.1	 2889.0	...
3616860	  779.3	  630.8	 2886.0	...
3616861	  779.5	  630.8	 2883.0	...
3616862	  779.6	  630.9	 2882.0	...
3616863	  779.7	  631.0	 2885.0	...
3616864	  779.9	  631.1	 2885.0	...
3616865	  780.2	  631.2	 2884.0	...
3616866	  780.3	  631.5	 2883.0	...
3616867	  780.2	  631.9	 2882.0	...
3616868	  780.0	  632.5	 2882.0	...
3616869	  779.8	  632.9	 2882.0	...
3616870	  779.6	  632.6	 2881.0	...
3616871	  779.2	  632.1	 2879.0	...
3616872	  779.0	  631.7	 2873.0	...
3616873	  778.4	  631.9	 2871.0	...
3616874	  777.6	  631.7	 2869.0	...
3616875	  776.2	  631.6	 2870.0	...
3616876	  774.6	  631.9	 2870.0	...
3616877	  773.1	  632.7	 2870.0	...
3616878	  771.4	  633.3	 2870.0	...
3616879	  769.7	  633.3	 2869.0	...
3616880	  767.4	  633.3	 2869.0	...
3616881	  765.2	  633.4	 2868.0	...
3616882	  763.6	  633.6	 2867.0	...
3616883	  763.0	  633.4	 2867.0	...
3616884	  763.0	  632.8	 2866.0	...
3616885	  762.9	  632.1	 2866.0	...
3616886	  763.3	  631.6	 2866.0	...
3616887	  763.8	  631.5	 2866.0	...
3616888	  764.5	  631.4	 2866.0	...
3616889	  765.6	  631.3	 2864.0	...
3616890	  766.7	  631.3	 2862.0	...
3616891	  767.6	  631.2	 2860.0	...
3616892	  768.3	  631.0	 2858.0	...
3616893	  769.3	  631.3	 2855.0	...
3616894	  770.2	  631.8	 2851.0	...
3616895	  770.6	  632.7	 2850.0	...
3616896	  771.0	  633.4	 2848.0	...
3616897	  771.3	  634.0	 2847.0	...
3616898	  771.8	  634.3	 2846.0	...
3616899	  772.3	  634.2	 2846.0	...
3616900	  772.8	  634.2	 2844.0	...
3616901	  772.7	  634.3	 2843.0	...
3616902	  772.6	  634.2	 2844.0	...
3616903	  772.6	  634.1	 2847.0	...
3616904	  772.6	  633.8	 2851.0	...
3616905	  772.6	  633.6	 2852.0	...
3616906	  772.6	  633.4	 2853.0	...
3616907	  772.4	  633.3	 2852.0	...
3616908	  772.1	  633.4	 2851.0	...
3616909	  771.6	  633.5	 2851.0	...
3616910	  771.4	  633.6	 2850.0	...
3616911	  771.2	  633.5	 2850.0	...
3616912	  771.1	  633.4	 2849.0	...
3616913	  770.6	  633.2	 2848.0	...
3616914	  770.2	  633.1	 2846.0	...
3616915	  769.7	  633.1	 2842.0	...
3616916	  769.2	  633.1	 2839.0	...
3616917	  768.8	  633.2	 2836.0	...
3616918	  768.4	  633.2	 2835.0	...
3616919	  768.4	  633.7	 2837.0	...
3616920	  768.5	  634.1	 2838.0	...
3616921	  768.6	  634.6	 2839.0	...
3616922	  768.8	  634.6	 2836.0	...
3616923	  769.1	  634.1	 2833.0	...
3616924	  769.3	  633.5	 2832.0	...
3616925	  769.4	  633.6	 2834.0	...
3616926	  769.5	  634.3	 2836.0	...
3616927	  769.4	  634.7	 2839.0	...
3616928	  769.3	  634.3	 2836.0	...
3616929	  769.2	  634.0	 2833.0	...
3616930	  769.3	  634.1	 2830.0	...
3616931	  769.4	  634.1	 2829.0	...
3616932	  769.1	  634.0	 2828.0	...
3616933	  768.7	  633.9	 2827.0	...
3616934	  768.8	  633.9	 2827.0	...
3616935	  769.3	  633.9	 2827.0	...
3616936	  769.7	  633.8	 2826.0	...
3616937	  769.7	  633.9	 2825.0	...
3616938	  769.7	  633.9	 2822.0	...
3616939	  769.7	  633.9	 2820.0	...
3616940	  770.0	  633.9	 2818.0	...
3616941	  770.3	  633.4	 2817.0	...
3616942	  770.5	  632.9	 2816.0	...
3616943	  770.5	  632.8	 2818.0	...
3616944	  770.5	  633.1	 2820.0	...
3616945	  770.5	  633.4	 2822.0	...
3616946	  770.4	  633.3	 2822.0	...
3616947	  770.5	  633.2	 2821.0	...
3616948	  770.6	  633.0	 2822.0	...
3616949	  770.6	  632.8	 2822.0	...
3616950	  770.6	  632.7	 2822.0	...
3616951	  770.7	  632.5	 2822.0	...
3616952	  770.7	  632.2	 2822.0	...
3616953	  770.6	  632.0	 2822.0	...
3616954	  770.5	  631.9	 2822.0	...
3616955	  770.3	  631.9	 2819.0	...
3616956	  770.3	  632.4	 2816.0	...
3616957	  770.5	  633.0	 2812.0	...
3616958	  770.8	  633.5	 2811.0	...
3616959	  771.1	  633.5	 2812.0	...
3616960	  771.1	  633.3	 2815.0	...
3616961	  770.9	  633.3	 2817.0	...
3616962	  770.7	  633.1	 2817.0	...
3616963	  770.5	  633.0	 2815.0	...
3616964	  770.4	  633.0	 2815.0	...
3616965	  770.3	  633.0	 2814.0	...
3616966	  770.5	  633.0	 2814.0	...
3616967	  770.9	  632.9	 2814.0	...
3616968	  771.2	  632.8	 2814.0	...
3616969	  771.1	  632.7	 2814.0	...
3616970	  771.1	  633.3	 2815.0	...
3616971	  771.0	  634.0	 2817.0	...
3616972	  771.0	  634.3	 2818.0	...
3616973	  770.8	  634.0	 2816.0	...
3616974	  770.8	  633.8	 2814.0	...
3616975	  770.7	  633.9	 2811.0	...
3616976	  770.6	  634.0	 2809.0	...
3616977	  770.9	  634.0	 2807.0	...
3616978	  771.1	  634.0	 2807.0	...
3616979	  771.5	  633.9	 2806.0	...
3616980	  771.7	  633.8	 2806.0	...
3616981	  771.8	  633.6	 2806.0	...
3616982	  771.9	  633.6	 2807.0	...
3616983	  771.9	  633.7	 2808.0	...
3616984	  772.0	  633.8	 2809.0	...
3616985	  772.0	  633.5	 2808.0	...
3616986	  772.0	  633.2	 2807.0	...
3616987	  772.0	  632.8	 2805.0	...
3616988	  772.1	  632.8	 2804.0	...
3616989	  772.1	  632.8	 2805.0	...
3616990	  772.4	  632.9	 2801.0	...
3616991	  772.7	  633.2	 2797.0	...
3616992	  772.7	  633.4	 2793.0	...
3616993	  772.5	  633.5	 2793.0	...
3616994	  772.2	  633.3	 2792.0	...
3616995	  772.1	  633.1	 2792.0	...
3616996	  772.0	  633.0	 2794.0	...
3616997	  772.0	  632.9	 2795.0	...
3616998	  772.0	  632.8	 2795.0	...
3616999	  772.0	  632.6	 2796.0	...
3617000	  771.9	  632.8	 2793.0	...
3617001	  771.8	  633.1	 2791.0	...
3617002	  771.8	  633.4	 2788.0	...
3617003	  771.9	  632.8	 2788.0	...
3617004	  772.1	  632.0	 2789.0	...
3617005	  772.4	  631.5	 2790.0	...
3617006	  772.8	  631.7	 2788.0	...
3617007	  773.1	  632.0	 2786.0	...
3617008	  773.2	  632.0	 2783.0	...
3617009	  773.2	  632.0	 2783.0	...
3617010	  773.3	  632.0	 2783.0	...
3617011	  772.8	  631.5	 2784.0	...
3617012	  772.3	  631.1	 2785.0	...
3617013	  771.8	  630.7	 2785.0	...
3617014	  771.9	  630.6	 2783.0	...
3617015	  772.0	  631.0	 2781.0	...
3617016	  772.4	  631.5	 2780.0	...
3617017	  772.7	  632.0	 2779.0	...
3617018	  772.9	  631.7	 2780.0	...
3617019	  772.9	  631.5	 2782.0	...
3617020	  773.0	  631.3	 2788.0	...
3617021	  773.2	  631.4	 2792.0	...
3617022	  773.3	  631.5	 2791.0	...
3617023	  773.3	  631.7	 2788.0	...
3617024	  773.3	  631.9	 2784.0	...
3617025	  773.4	  631.8	 2782.0	...
3617026	  773.3	  631.7	 2781.0	...
3617027	  773.2	  631.5	 2781.0	...
3617028	  773.1	  631.6	 2782.0	...
3617029	  773.1	  631.6	 2783.0	...
3617030	  773.3	  631.5	 2785.0	...
3617031	  773.5	  631.6	 2785.0	...
3617032	  773.8	  631.7	 2785.0	...
3617033	  773.7	  631.8	 2785.0	...
3617034	  773.8	  631.7	 2785.0	...
3617035	  773.8	  631.4	 2785.0	...
3617036	  773.9	  631.0	 2786.0	...
3617037	  773.8	  630.7	 2786.0	...
3617038	  773.7	  630.6	 2784.0	...
3617039	  773.7	  630.7	 2782.0	...
3617040	  773.8	  630.8	 2781.0	...
3617041	  773.9	  630.9	 2780.0	...
MSG	3617042 0000 _ Number Off
3617042	  773.8	  631.0	 2781.0	...
3617043	  773.8	  631.2	 2783.0	...
3617044	  773.8	  631.3	 2785.0	...
3617045	  773.8	  631.3	 2784.0	...
3617046	  773.8	  631.3	 2783.0	...
3617047	  773.9	  631.3	 2783.0	...
3617048	  773.7	  631.0	 2783.0	...
3617049	  773.5	  630.7	 2783.0	...
3617050	  773.3	  630.5	 2785.0	...
3617051	  773.4	  630.6	 2786.0	...
3617052	  773.6	  630.6	 2787.0	...
3617053	  773.7	  630.7	 2784.0	...
3617054	  773.9	  630.4	 2780.0	...
3617055	  773.9	  630.1	 2775.0	...
3617056	  774.1	  629.8	 2774.0	...
3617057	  774.3	  629.9	 2773.0	...
3617058	  774.3	  630.1	 2771.0	...
3617059	  774.2	  630.3	 2769.0	...
3617060	  774.0	  630.5	 2769.0	...
3617061	  773.9	  630.5	 2768.0	...
3617062	  773.9	  630.3	 2771.0	...
3617063	  773.8	  630.1	 2774.0	...
3617064	  773.9	  629.9	 2775.0	...
3617065	  773.9	  629.9	 2774.0	...
3617066	  773.9	  630.0	 2772.0	...
3617067	  774.0	  630.1	 2773.0	...
3617068	  774.1	  630.2	 2773.0	...
3617069	  774.2	  630.2	 2774.0	...
3617070	  774.0	  630.1	 2774.0	...
3617071	  773.7	  630.2	 2774.0	...
3617072	  773.4	  630.2	 2774.0	...
3617073	  773.3	  630.1	 2775.0	...
3617074	  773.4	  629.9	 2775.0	...
3617075	  773.7	  629.8	 2775.0	...
3617076	  773.8	  629.8	 2776.0	...
3617077	  774.3	  629.8	 2776.0	...
3617078	  774.7	  629.8	 2776.0	...
3617079	  775.1	  629.6	 2774.0	...
3617080	  775.0	  629.4	 2773.0	...
3617081	  774.9	  629.3	 2771.0	...
3617082	  774.8	  629.2	 2770.0	...
3617083	  774.7	  629.2	 2772.0	...
3617084	  774.9	  629.5	 2775.0	...
3617085	  775.1	  629.8	 2779.0	...
3617086	  775.1	  630.1	 2779.0	...
3617087	  775.0	  630.5	 2778.0	...
3617088	  774.9	  630.9	 2775.0	...
3617089	  774.7	  631.0	 2772.0	...
3617090	  774.5	  630.5	 2769.0	...
3617091	  774.3	  629.9	 2766.0	...
3617092	  774.5	  629.7	 2765.0	...
3617093	  774.5	  629.5	 2766.0	...
3617094	  774.8	  629.4	 2768.0	...
3617095	  775.0	  629.2	 2771.0	...
3617096	  774.9	  629.2	 2772.0	...
3617097	  774.6	  629.2	 2772.0	...
3617098	  774.2	  629.3	 2772.0	...
3617099	  774.1	  629.4	 2771.0	...
3617100	  774.1	  629.4	 2771.0	...
3617101	  774.3	  629.5	 2770.0	...
3617102	  774.7	  629.5	 2768.0	...
3617103	  774.9	  629.6	 2766.0	...
3617104	  774.8	  629.6	 2769.0	...
3617105	  774.6	  629.7	 2772.0	...
3617106	  774.6	  629.7	 2775.0	...
3617107	  774.5	  629.5	 2774.0	...
3617108	  774.4	  629.0	 2772.0	...
3617109	  774.2	  628.5	 2772.0	...
3617110	  774.2	  628.4	 2772.0	...
3617111	  774.7	  628.4	 2772.0	...
3617112	  775.3	  628.6	 2772.0	...
3617113	  775.6	  628.7	 2772.0	...
3617114	  775.2	  628.9	 2774.0	...
3617115	  774.9	  629.0	 2777.0	...
3617116	  774.9	  629.2	 2778.0	...
3617117	  775.0	  629.4	 2776.0	...
3617118	  775.0	  629.7	 2775.0	...
3617119	  775.1	  629.7	 2776.0	...
3617120	  775.1	  629.7	 2777.0	...
3617121	  775.3	  629.6	 2777.0	...
3617122	  775.3	  629.5	 2775.0	...
3617123	  775.2	  629.4	 2773.0	...
3617124	  775.1	  629.2	 2771.0	...
3617125	  775.0	  629.1	 2772.0	...
3617126	  775.0	  628.9	 2774.0	...
3617127	  775.0	  629.0	 2775.0	...
3617128	  775.3	  629.3	 2776.0	...
3617129	  775.5	  629.6	 2777.0	...
3617130	  775.7	  629.6	 2780.0	...
3617131	  775.5	  629.7	 2783.0	...
3617132	  775.4	  629.6	 2785.0	...
3617133	  775.4	  629.3	 2782.0	...
3617134	  775.3	  629.1	 2780.0	...
3617135	  774.9	  628.9	 2778.0	...
3617136	  774.6	  628.8	 2779.0	...
3617137	  774.2	  628.8	 2779.0	...
3617138	  774.3	  628.7	 2781.0	...
3617139	  774.4	  628.6	 2781.0	...
3617140	  774.3	  628.6	 2782.0	...
3617141	  774.5	  628.8	 2782.0	...
3617142	  774.8	  629.3	 2782.0	...
3617143	  775.1	  629.7	 2782.0	...
3617144	  775.0	  630.0	 2779.0	...
3617145	  774.8	  630.0	 2778.0	...
3617146	  774.6	  629.8	 2778.0	...
3617147	  774.7	  629.5	 2777.0	...
3617148	  774.7	  629.3	 2776.0	...
3617149	  774.7	  629.2	 2775.0	...
3617150	  774.7	  629.2	 2775.0	...
3617151	  775.0	  629.2	 2775.0	...
3617152	  775.2	  629.3	 2776.0	...
3617153	  775.2	  629.2	 2777.0	...
3617154	  775.2	  629.0	 2778.0	...
3617155	  775.3	  628.9	 2779.0	...
3617156	  775.5	  629.1	 2780.0	...
3617157	  775.6	  629.2	 2781.0	...
3617158	  775.6	  629.3	 2781.0	...
3617159	  775.8	  629.3	 2781.0	...
3617160	  775.9	  629.2	 2781.0	...
3617161	  776.1	  629.1	 2782.0	...
3617162	  776.1	  628.9	 2783.0	...
3617163	  776.1	  628.8	 2785.0	...
3617164	  776.1	  628.6	 2785.0	...
3617165	  776.0	  628.6	 2785.0	...
3617166	  776.0	  628.6	 2785.0	...
3617167	  776.0	  628.5	 2785.0	...
3617168	  776.1	  628.4	 2784.0	...
3617169	  776.1	  628.4	 2784.0	...
3617170	  776.0	  628.5	 2783.0	...
3617171	  775.8	  628.6	 2782.0	...
3617172	  775.7	  628.9	 2784.0	...
3617173	  775.6	  629.2	 2787.0	...
3617174	  775.6	  629.5	 2791.0	...
3617175	  775.8	  629.5	 2793.0	...
3617176	  775.9	  629.6	 2790.0	...
3617177	  776.0	  629.8	 2785.0	...
3617178	  776.0	  629.8	 2781.0	...
3617179	  775.9	  629.6	 2785.0	...
3617180	  775.6	  629.5	 2788.0	...
3617181	  775.4	  629.8	 2791.0	...
3617182	  775.0	  630.1	 2789.0	...
3617183	  774.9	  630.2	 2787.0	...
3617184	  774.9	  630.2	 2787.0	...
3617185	  774.9	  630.2	 2786.0	...
3617186	  775.1	  630.3	 2786.0	...
3617187	  775.2	  630.2	 2786.0	...
3617188	  775.2	  629.9	 2785.0	...
3617189	  775.1	  629.7	 2784.0	...
3617190	  775.1	  629.7	 2782.0	...
3617191	  775.1	  629.7	 2781.0	...
3617192	  775.0	  629.8	 2781.0	...
3617193	  774.9	  629.9	 2781.0	...
3617194	  775.0	  629.7	 2782.0	...
3617195	  775.4	  629.4	 2782.0	...
3617196	  775.7	  629.0	 2781.0	...
3617197	  775.7	  628.8	 2783.0	...
3617198	  775.7	  628.6	 2786.0	...
3617199	  775.8	  628.6	 2789.0	...
3617200	  775.9	  628.7	 2789.0	...
3617201	  775.8	  628.8	 2788.0	...
3617202	  775.5	  628.9	 2787.0	...
3617203	  775.3	  628.8	 2787.0	...
3617204	  775.3	  628.7	 2787.0	...
3617205	  775.3	  628.7	 2787.0	...
3617206	  775.4	  628.5	 2786.0	...
3617207	  775.4	  628.2	 2785.0	...
3617208	  775.4	  628.0	 2785.0	...
3617209	  775.5	  628.3	 2786.0	...
3617210	  775.6	  628.6	 2786.0	...
3617211	  775.6	  628.8	 2787.0	...
3617212	  775.7	  628.9	 2784.0	...
3617213	  775.8	  629.1	 2782.0	...
3617214	  775.7	  629.2	 2781.0	...
3617215	  775.5	  629.3	 2782.0	...
3617216	  775.5	  629.5	 2783.0	...
3617217	  775.4	  629.8	 2783.0	...
3617218	  775.4	  629.9	 2782.0	...
3617219	  775.5	  629.8	 2782.0	...
3617220	  775.7	  629.7	 2783.0	...
3617221	  775.8	  629.6	 2787.0	...
3617222	  775.6	  629.5	 2790.0	...
3617223	  775.3	  629.4	 2791.0	...
3617224	  775.0	  629.3	 2791.0	...
3617225	  774.9	  629.5	 2791.0	...
3617226	  775.0	  629.6	 2792.0	...
3617227	  775.0	  629.8	 2792.0	...
3617228	  775.3	  629.8	 2790.0	...
3617229	  775.6	  629.7	 2790.0	...
3617230	  775.7	  629.6	 2790.0	...
3617231	  775.6	  629.7	 2791.0	...
3617232	  775.8	  629.8	 2792.0	...
3617233	  776.1	  629.8	 2793.0	...
3617234	  776.2	  629.7	 2794.0	...
3617235	  775.9	  629.6	 2795.0	...
3617236	  775.7	  629.5	 2797.0	...
3617237	  775.6	  629.3	 2798.0	...
3617238	  775.6	  629.2	 2798.0	...
3617239	  775.6	  629.1	 2795.0	...
3617240	  775.3	  629.2	 2792.0	...
3617241	  775.0	  629.3	 2790.0	...
3617242	  775.1	  629.3	 2790.0	...
3617243	  775.4	  629.0	 2790.0	...
3617244	  775.9	  628.6	 2791.0	...
3617245	  776.0	  628.9	 2792.0	...
3617246	  775.9	  629.4	 2793.0	...
3617247	  775.7	  630.1	 2794.0	...
3617248	  775.4	  630.2	 2796.0	...
3617249	  775.4	  630.3	 2796.0	...
3617250	  775.4	  630.3	 2795.0	...
3617251	  775.5	  630.1	 2794.0	...
3617252	  775.5	  629.8	 2794.0	...
3617253	  775.6	  629.4	 2796.0	...
3617254	  775.7	  629.2	 2798.0	...
MSG	3617255 0000 _ Number On
3617255	  775.9	  629.1	 2797.0	...
3617256	  775.9	  629.1	 2795.0	...
3617257	  775.8	  629.0	 2793.0	...
3617258	  775.7	  629.1	 2795.0	...
3617259	  775.6	  629.2	 2796.0	...
3617260	  775.5	  629.4	 2799.0	...
3617261	  775.5	  629.5	 2800.0	...
3617262	  775.5	  629.6	 2799.0	...
3617263	  775.5	  629.7	 2797.0	...
3617264	  775.6	  630.1	 2796.0	...
3617265	  775.7	  630.6	 2796.0	...
3617266	  775.9	  631.2	 2796.0	...
3617267	  776.0	  631.3	 2797.0	...
3617268	  776.2	  631.4	 2797.0	...
3617269	  776.4	  631.2	 2797.0	...
3617270	  776.5	  631.0	 2795.0	...
3617271	  776.5	  630.7	 2793.0	...
3617272	  776.5	  630.2	 2790.0	...
3617273	  776.6	  629.8	 2791.0	...
3617274	  776.3	  629.7	 2793.0	...
3617275	  775.9	  629.6	 2795.0	...
3617276	  775.8	  629.7	 2795.0	...
3617277	  776.2	  629.7	 2795.0	...
3617278	  776.6	  629.6	 2793.0	...
3617279	  776.5	  629.8	 2791.0	...
3617280	  776.2	  629.9	 2791.0	...
3617281	  776.3	  630.0	 2791.0	...
3617282	  776.7	  629.9	 2791.0	...
3617283	  777.0	  629.9	 2790.0	...
3617284	  776.9	  629.9	 2789.0	...
3617285	  776.9	  630.0	 2789.0	...
3617286	  776.8	  629.7	 2790.0	...
3617287	  776.6	  629.3	 2790.0	...
3617288	  776.4	  629.0	 2791.0	...
3617289	  776.3	  628.9	 2792.0	...
3617290	  776.3	  628.8	 2794.0	...
3617291	  776.2	  628.7	 2793.0	...
3617292	  776.2	  628.4	 2792.0	...
3617293	  776.2	  628.1	 2792.0	...
3617294	  776.2	  627.8	 2791.0	...
3617295	  775.9	  627.7	 2790.0	...
3617296	  775.7	  628.3	 2792.0	...
3617297	  775.8	  629.0	 2793.0	...
3617298	  775.9	  629.8	 2796.0	...
3617299	  776.0	  629.9	 2797.0	...
3617300	  776.1	  630.0	 2799.0	...
3617301	  776.3	  629.9	 2802.0	...
3617302	  776.5	  629.7	 2805.0	...
3617303	  776.6	  629.5	 2804.0	...
3617304	  776.7	  629.3	 2803.0	...
3617305	  776.5	  629.1	 2800.0	...
3617306	  776.1	  629.1	 2799.0	...
3617307	  775.7	  629.1	 2798.0	...
3617308	  775.9	  629.4	 2797.0	...
3617309	  776.3	  629.7	 2797.0	...
3617310	  776.5	  630.0	 2799.0	...
3617311	  776.2	  630.0	 2802.0	...
3617312	  776.5	  630.0	 2805.0	...
3617313	  777.0	  630.0	 2805.0	...
3617314	  777.3	  630.0	 2805.0	...
3617315	  777.1	  630.0	 2805.0	...
3617316	  776.9	  629.9	 2802.0	...
3617317	  776.8	  629.8	 2799.0	...
3617318	  776.8	  629.6	 2797.0	...
3617319	  776.8	  629.5	 2798.0	...
3617320	  776.8	  629.4	 2801.0	...
3617321	  776.7	  629.4	 2804.0	...
3617322	  776.7	  629.3	 2805.0	...
3617323	  776.8	  629.0	 2804.0	...
3617324	  776.8	  628.8	 2803.0	...
3617325	  776.7	  628.5	 2803.0	...
3617326	  776.6	  628.4	 2803.0	...
3617327	  776.5	  628.4	 2802.0	...
3617328	  776.6	  628.5	 2800.0	...
3617329	  776.6	  628.9	 2798.0	...
3617330	  776.8	  629.3	 2800.0	...
3617331	  776.9	  629.5	 2801.0	...
3617332	  776.8	  629.4	 2802.0	...
3617333	  776.8	  629.4	 2803.0	...
3617334	  776.7	  629.1	 2804.0	...
3617335	  776.9	  628.8	 2805.0	...
3617336	  777.1	  628.8	 2803.0	...
3617337	  777.2	  629.0	 2802.0	...
3617338	  777.2	  629.3	 2801.0	...
3617339	  777.2	  629.4	 2801.0	...
3617340	  777.3	  629.4	 2802.0	...
3617341	  777.3	  629.3	 2802.0	...
3617342	  777.3	  629.1	 2802.0	...
3617343	  777.2	  629.0	 2801.0	...
3617344	  777.1	  629.0	 2801.0	...
3617345	  777.1	  628.9	 2801.0	...
3617346	  777.1	  628.9	 2800.0	...
3617347	  777.0	  629.1	 2799.0	...
3617348	  776.9	  629.4	 2799.0	...
3617349	  776.9	  629.7	 2797.0	...
3617350	  777.1	  629.2	 2795.0	...
3617351	  777.2	  628.6	 2793.0	...
3617352	  777.3	  628.0	 2793.0	...
3617353	  777.4	  627.9	 2797.0	...
3617354	  777.5	  627.9	 2800.0	...
3617355	  777.6	  627.9	 2803.0	...
3617356	  777.5	  628.3	 2803.0	...
3617357	  777.7	  629.0	 2803.0	...
3617358	  777.9	  629.7	 2804.0	...
3617359	  778.1	  629.3	 2804.0	...
3617360	  778.1	  628.5	 2804.0	...
3617361	  777.7	  628.2	 2804.0	...
3617362	  777.4	  628.7	 2804.0	...
3617363	  777.1	  628.9	 2804.0	...
3617364	  777.1	  628.5	 2804.0	...
3617365	  777.2	  628.5	 2802.0	...
3617366	  777.3	  628.8	 2799.0	...
3617367	  777.5	  629.1	 2797.0	...
3617368	  777.5	  629.1	 2797.0	...
3617369	  777.6	  629.1	 2800.0	...
3617370	  777.7	  629.0	 2804.0	...
3617371	  777.7	  629.3	 2807.0	...
3617372	  777.7	  629.7	 2805.0	...
3617373	  777.7	  630.1	 2803.0	...
3617374	  777.7	  630.3	 2801.0	...
3617375	  777.6	  630.6	 2801.0	...
3617376	  777.5	  630.7	 2801.0	...
3617377	  777.6	  630.4	 2801.0	...
3617378	  777.8	  630.2	 2802.0	...
3617379	  777.9	  629.5	 2803.0	...
3617380	  777.8	  629.1	 2804.0	...
3617381	  777.9	  628.7	 2804.0	...
3617382	  778.0	  628.8	 2804.0	...
3617383	  778.0	  629.0	 2803.0	...
3617384	  777.9	  629.1	 2802.0	...
3617385	  777.8	  629.6	 2803.0	...
3617386	  777.5	  629.9	 2804.0	...
3617387	  777.2	  630.1	 2805.0	...
3617388	  777.0	  630.0	 2804.0	...
3617389	  777.2	  629.8	 2804.0	...
3617390	  777.4	  630.2	 2803.0	...
3617391	  777.6	  630.6	 2803.0	...
3617392	  777.6	  630.7	 2803.0	...
3617393	  777.6	  630.3	 2804.0	...
3617394	  777.7	  630.0	 2804.0	...
3617395	  777.8	  630.1	 2804.0	...
3617396	  777.9	  630.3	 2803.0	...
3617397	  777.9	  630.3	 2803.0	...
3617398	  777.8	  630.3	 2804.0	...
3617399	  777.7	  630.3	 2805.0	...
3617400	  777.7	  630.2	 2805.0	...
3617401	  777.7	  630.0	 2804.0	...
3617402	  777.5	  629.7	 2804.0	...
3617403	  777.3	  630.0	 2804.0	...
3617404	  777.1	  630.5	 2803.0	...
3617405	  777.0	  630.9	 2803.0	...
3617406	  777.0	  630.8	 2802.0	...
3617407	  776.9	  630.0	 2802.0	...
3617408	  776.9	  629.5	 2803.0	...
3617409	  777.0	  628.9	 2804.0	...
3617410	  777.3	  628.9	 2806.0	...
3617411	  777.5	  629.0	 2806.0	...
3617412	  777.6	  628.9	 2802.0	...
3617413	  777.7	  628.9	 2800.0	...
3617414	  777.7	  629.0	 2797.0	...
3617415	  777.8	  629.3	 2798.0	...
3617416	  777.9	  629.8	 2799.0	...
3617417	  777.9	  630.0	 2800.0	...
3617418	  778.0	  630.1	 2801.0	...
3617419	  778.0	  630.1	 2801.0	...
3617420	  778.2	  630.1	 2802.0	...
3617421	  778.4	  630.0	 2802.0	...
3617422	  778.6	  630.0	 2801.0	...
3617423	  778.4	  629.9	 2800.0	...
3617424	  778.1	  629.8	 2799.0	...
3617425	  777.8	  629.8	 2798.0	...
3617426	  777.8	  629.8	 2797.0	...
3617427	  777.7	  629.8	 2795.0	...
3617428	  777.5	  629.8	 2794.0	...
3617429	  777.4	  630.3	 2795.0	...
3617430	  777.6	  630.7	 2796.0	...
3617431	  778.1	  631.1	 2796.0	...
3617432	  778.4	  631.1	 2793.0	...
3617433	  778.5	  631.3	 2794.0	...
3617434	  778.3	  631.5	 2796.0	...
3617435	  778.1	  631.7	 2797.0	...
3617436	  778.1	  631.6	 2795.0	...
3617437	  778.0	  631.4	 2796.0	...
3617438	  777.8	  630.8	 2796.0	...
3617439	  777.6	  630.4	 2798.0	...
3617440	  777.5	  630.1	 2798.0	...
3617441	  777.4	  630.1	 2799.0	...
3617442	  777.2	  629.9	 2798.0	...
3617443	  777.1	  629.7	 2796.0	...
3617444	  777.0	  629.6	 2795.0	...
3617445	  777.0	  629.6	 2795.0	...
3617446	  777.0	  629.5	 2794.0	...
3617447	  776.9	  629.4	 2792.0	...
3617448	  777.1	  629.4	 2790.0	...
3617449	  777.3	  629.7	 2793.0	...
3617450	  777.5	  630.2	 2795.0	...
3617451	  777.8	  630.2	 2798.0	...
3617452	  778.2	  629.8	 2797.0	...
3617453	  778.6	  629.9	 2797.0	...
3617454	  778.3	  630.4	 2796.0	...
3617455	  778.0	  630.8	 2796.0	...
3617456	  777.8	  630.7	 2796.0	...
3617457	  777.9	  630.6	 2796.0	...
3617458	  778.1	  630.5	 2796.0	...
3617459	  778.2	  630.4	 2795.0	...
3617460	  778.3	  630.4	 2795.0	...
3617461	  778.4	  630.5	 2796.0	...
3617462	  778.4	  630.5	 2797.0	...
3617463	  778.3	  630.2	 2798.0	...
3617464	  778.1	  629.9	 2798.0	...
3617465	  777.9	  629.9	 2797.0	...
3617466	  777.8	  630.3	 2797.0	...
3617467	  777.7	  631.0	 2797.0	...
3617468	  777.7	  631.3	 2797.0	...
3617469	  777.6	  631.5	 2795.0	...
3617470	  777.6	  631.6	 2794.0	...
3617471	  777.5	  631.8	 2795.0	...
3617472	  777.5	  632.1	 2795.0	...
3617473	  777.4	  632.3	 2795.0	...
3617474	  777.2	  632.2	 2795.0	...
3617475	  777.5	  631.7	 2794.0	...
3617476	  777.9	  631.3	 2793.0	...
3617477	  778.3	  630.8	 2792.0	...
3617478	  778.2	  630.8	 2793.0	...
3617479	  777.8	  630.8	 2792.0	...
3617480	  777.4	  630.9	 2791.0	...
3617481	  777.1	  631.0	 2791.0	...
3617482	  777.1	  631.0	 2791.0	...
3617483	  777.4	  631.0	 2793.0	...
3617484	  777.8	  631.4	 2795.0	...
3617485	  777.8	  631.9	 2795.0	...
3617486	  777.4	  632.4	 2793.0	...
3617487	  776.8	  632.6	 2790.0	...
3617488	  776.1	  632.5	 2789.0	...
3617489	  775.3	  632.3	 2789.0	...
3617490	  774.6	  632.1	 2789.0	...
3617491	  773.8	  632.5	 2789.0	...
3617492	  772.7	  633.0	 2789.0	...
3617493	  771.3	  633.4	 2786.0	...
EFIX R   3616436	3617493	1058	  774.1	  630.9	   2856
SSACC R  3617494
3617494	  770.2	  633.4	 2783.0	...
3617495	  768.0	  633.5	 2780.0	...
3617496	  766.0	  633.4	 2781.0	...
3617497	  763.6	  633.2	 2784.0	...
3617498	  761.9	  632.9	 2787.0	...
3617499	  759.7	  632.7	 2789.0	...
ESACC R  3617494	3617499	6	  770.2	  633.4	  759.7	  632.7	   0.22	     38
SFIX R   3617500
3617500	  758.0	  632.4	 2787.0	...
3617501	  756.8	  631.9	 2787.0	...
3617502	  756.3	  631.7	 2787.0	...
3617503	  756.1	  631.6	 2787.0	...
3617504	  756.1	  631.6	 2790.0	...
3617505	  756.3	  631.7	 2792.0	...
3617506	  756.6	  631.7	 2794.0	...
3617507	  757.5	  631.6	 2794.0	...
3617508	  758.7	  631.4	 2794.0	...
3617509	  760.4	  631.1	 2793.0	...
3617510	  761.9	  630.6	 2792.0	...
3617511	  762.7	  630.3	 2792.0	...
3617512	  763.7	  630.1	 2791.0	...
3617513	  764.2	  630.0	 2790.0	...
3617514	  765.4	  630.3	 2790.0	...
3617515	  766.1	  630.7	 2790.0	...
3617516	  766.6	  631.3	 2791.0	...
3617517	  766.5	  631.5	 2791.0	...
3617518	  766.4	  631.5	 2791.0	...
3617519	  766.2	  631.3	 2790.0	...
3617520	  766.0	  631.1	 2789.0	...
3617521	  765.8	  631.1	 2789.0	...
3617522	  765.6	  631.1	 2791.0	...
3617523	  765.5	  631.6	 2792.0	...
3617524	  765.3	  632.0	 2791.0	...
3617525	  765.2	  632.1	 2790.0	...
3617526	  765.1	  631.8	 2790.0	...
3617527	  765.1	  631.5	 2790.0	...
3617528	  765.1	  631.4	 2792.0	...
3617529	  765.0	  631.3	 2793.0	...
3617530	  764.5	  631.2	 2795.0	...
3617531	  764.1	  631.5	 2795.0	...
3617532	  763.8	  632.0	 2796.0	...
3617533	  763.6	  632.5	 2796.0	...
3617534	  763.4	  632.5	 2796.0	...
3617535	  763.2	  632.5	 2795.0	...
3617536	  763.2	  632.4	 2795.0	...
3617537	  763.3	  632.4	 2794.0	...
3617538	  762.9	  632.5	 2793.0	...
3617539	  762.5	  632.5	 2792.0	...
3617540	  762.1	  632.6	 2791.0	...
3617541	  762.1	  632.6	 2792.0	...
3617542	  762.1	  632.5	 2793.0	...
3617543	  762.0	  632.4	 2794.0	...
3617544	  761.9	  632.3	 2796.0	...
3617545	  761.9	  632.2	 2795.0	...
3617546	  762.0	  632.1	 2793.0	...
3617547	  762.2	  632.5	 2791.0	...
3617548	  762.3	  632.9	 2793.0	...
3617549	  762.4	  633.0	 2795.0	...
3617550	  762.5	  632.4	 2797.0	...
3617551	  762.3	  631.8	 2797.0	...
3617552	  762.0	  631.5	 2796.0	...
3617553	  761.7	  631.5	 2795.0	...
3617554	  761.8	  631.6	 2796.0	...
3617555	  761.8	  631.7	 2797.0	...
3617556	  761.8	  631.5	 2799.0	...
3617557	  761.7	  631.2	 2800.0	...
MSG	3617558 0000 _ Number Off
3617558	  761.8	  631.0	 2802.0	...
3617559	  762.5	  630.9	 2803.0	...
3617560	  763.1	  630.7	 2804.0	...
3617561	  763.4	  630.6	 2801.0	...
3617562	  763.2	  630.7	 2797.0	...
3617563	  763.0	  631.0	 2793.0	...
3617564	  763.1	  631.3	 2793.0	...
3617565	  763.1	  631.3	 2793.0	...
3617566	  763.1	  631.4	 2795.0	...
3617567	  762.8	  631.1	 2797.0	...
3617568	  762.5	  630.8	 2798.0	...
3617569	  761.8	  630.6	 2799.0	...
3617570	  761.3	  630.6	 2798.0	...
3617571	  760.9	  630.8	 2798.0	...
3617572	  761.0	  631.0	 2799.0	...
3617573	  761.6	  631.2	 2802.0	...
3617574	  762.2	  631.3	 2804.0	...
3617575	  762.7	  631.4	 2805.0	...
3617576	  762.4	  631.0	 2805.0	...
3617577	  762.1	  630.6	 2804.0	...
3617578	  762.1	  630.2	 2803.0	...
3617579	  762.4	  630.4	 2805.0	...
3617580	  762.5	  630.5	 2808.0	...
3617581	  762.7	  630.6	 2811.0	...
3617582	  762.8	  630.6	 2810.0	...
3617583	  763.0	  630.6	 2809.0	...
3617584	  763.1	  630.6	 2809.0	...
3617585	  763.1	  630.6	 2806.0	...
3617586	  763.0	  630.5	 2803.0	...
3617587	  762.9	  630.4	 2802.0	...
3617588	  762.6	  630.5	 2804.0	...
3617589	  762.3	  630.5	 2807.0	...
3617590	  762.1	  630.5	 2808.0	...
3617591	  762.2	  630.6	 2808.0	...
3617592	  762.0	  630.8	 2807.0	...
3617593	  761.5	  631.1	 2806.0	...
3617594	  761.3	  631.4	 2806.0	...
3617595	  761.8	  631.6	 2806.0	...
3617596	  762.2	  631.6	 2806.0	...
3617597	  762.2	  631.5	 2806.0	...
3617598	  762.0	  631.4	 2805.0	...
3617599	  761.8	  631.2	 2804.0	...
3617600	  762.3	  631.2	 2805.0	...
3617601	  762.7	  631.1	 2805.0	...
3617602	  762.7	  631.0	 2808.0	...
3617603	  762.4	  630.9	 2812.0	...
3617604	  762.2	  630.6	 2815.0	...
3617605	  762.2	  630.4	 2815.0	...
3617606	  762.3	  630.2	 2816.0	...
3617607	  762.3	  630.4	 2816.0	...
3617608	  762.4	  631.0	 2817.0	...
3617609	  762.4	  631.4	 2817.0	...
3617610	  762.4	  631.8	 2817.0	...
3617611	  762.5	  631.7	 2818.0	...
3617612	  762.2	  631.6	 2819.0	...
3617613	  761.9	  631.5	 2820.0	...
3617614	  761.7	  631.5	 2819.0	...
3617615	  761.7	  631.5	 2818.0	...
3617616	  761.8	  631.4	 2818.0	...
3617617	  761.8	  631.3	 2819.0	...
3617618	  761.7	  631.1	 2820.0	...
3617619	  761.6	  631.0	 2822.0	...
3617620	  761.5	  630.6	 2822.0	...
3617621	  761.6	  630.3	 2822.0	...
3617622	  761.7	  630.3	 2821.0	...
3617623	  761.8	  630.5	 2821.0	...
3617624	  761.8	  631.1	 2821.0	...
3617625	  761.7	  631.5	 2821.0	...
3617626	  761.6	  631.5	 2820.0	...
3617627	  761.5	  631.1	 2819.0	...
3617628	  761.5	  631.2	 2818.0	...
3617629	  761.8	  631.5	 2818.0	...
3617630	  762.0	  631.8	 2818.0	...
3617631	  762.0	  631.8	 2819.0	...
3617632	  761.8	  631.7	 2821.0	...
3617633	  761.6	  631.4	 2825.0	...
3617634	  761.6	  631.1	 2828.0	...
3617635	  761.7	  631.3	 2827.0	...
3617636	  762.1	  631.6	 2824.0	...
3617637	  762.6	  631.9	 2821.0	...
3617638	  762.8	  631.8	 2820.0	...
3617639	  762.8	  631.7	 2820.0	...
3617640	  762.8	  631.3	 2819.0	...
3617641	  762.3	  631.0	 2818.0	...
3617642	  762.0	  630.8	 2819.0	...
3617643	  761.7	  630.7	 2820.0	...
3617644	  761.9	  630.3	 2822.0	...
3617645	  762.0	  630.1	 2825.0	...
3617646	  762.0	  629.9	 2828.0	...
3617647	  762.0	  630.1	 2831.0	...
3617648	  762.0	  630.2	 2831.0	...
3617649	  761.9	  630.3	 2833.0	...
3617650	  761.8	  630.3	 2836.0	...
3617651	  761.7	  630.3	 2838.0	...
3617652	  761.7	  630.4	 2839.0	...
3617653	  761.6	  630.3	 2839.0	...
3617654	  761.6	  630.3	 2838.0	...
3617655	  761.5	  630.3	 2838.0	...
3617656	  761.4	  630.4	 2838.0	...
3617657	  761.4	  630.4	 2838.0	...
3617658	  761.4	  630.2	 2838.0	...
3617659	  761.3	  630.3	 2839.0	...
3617660	  761.1	  630.4	 2839.0	...
3617661	  761.4	  630.4	 2840.0	...
3617662	  761.9	  630.4	 2841.0	...
3617663	  762.3	  630.4	 2843.0	...
3617664	  762.2	  630.5	 2845.0	...
3617665	  762.1	  630.5	 2844.0	...
3617666	  762.0	  630.4	 2842.0	...
3617667	  761.8	  630.2	 2841.0	...
3617668	  761.9	  630.1	 2840.0	...
3617669	  762.1	  629.9	 2840.0	...
3617670	  762.3	  629.3	 2840.0	...
3617671	  762.2	  628.8	 2840.0	...
3617672	  762.1	  628.3	 2841.0	...
3617673	  762.1	  628.8	 2842.0	...
3617674	  762.1	  629.3	 2842.0	...
3617675	  762.1	  629.7	 2842.0	...
3617676	  762.0	  629.6	 2843.0	...
3617677	  761.8	  629.5	 2843.0	...
3617678	  761.5	  629.3	 2843.0	...
3617679	  761.3	  629.2	 2843.0	...
3617680	  761.3	  629.2	 2842.0	...
3617681	  761.4	  629.3	 2842.0	...
3617682	  761.5	  629.5	 2844.0	...
3617683	  761.6	  629.5	 2847.0	...
3617684	  761.8	  629.5	 2849.0	...
3617685	  761.7	  629.5	 2848.0	...
3617686	  761.5	  629.1	 2848.0	...
3617687	  761.2	  628.7	 2847.0	...
3617688	  761.3	  628.4	 2846.0	...
3617689	  761.3	  628.5	 2848.0	...
3617690	  761.3	  628.6	 2849.0	...
3617691	  761.0	  628.5	 2852.0	...
3617692	  760.8	  628.5	 2853.0	...
3617693	  760.6	  628.3	 2855.0	...
3617694	  760.6	  628.1	 2855.0	...
3617695	  760.6	  627.8	 2854.0	...
3617696	  760.5	  628.0	 2854.0	...
3617697	  760.4	  628.1	 2854.0	...
3617698	  760.4	  628.3	 2855.0	...
3617699	  760.6	  628.3	 2855.0	...
3617700	  760.7	  628.4	 2855.0	...
3617701	  760.7	  628.1	 2853.0	...
3617702	  760.6	  627.7	 2852.0	...
3617703	  760.4	  627.4	 2852.0	...
3617704	  760.6	  627.3	 2852.0	...
3617705	  760.9	  627.3	 2854.0	...
3617706	  761.2	  626.9	 2856.0	...
3617707	  761.1	  626.7	 2858.0	...
3617708	  760.8	  626.5	 2858.0	...
3617709	  760.5	  626.6	 2858.0	...
3617710	  760.3	  626.6	 2861.0	...
3617711	  760.5	  626.7	 2864.0	...
3617712	  760.7	  626.7	 2867.0	...
3617713	  760.9	  626.7	 2868.0	...
3617714	  760.8	  626.7	 2870.0	...
3617715	  760.8	  626.8	 2872.0	...
3617716	  760.8	  626.9	 2873.0	...
3617717	  760.6	  627.0	 2870.0	...
3617718	  760.4	  627.0	 2868.0	...
3617719	  760.5	  627.3	 2869.0	...
3617720	  760.9	  627.6	 2873.0	...
3617721	  761.4	  627.7	 2874.0	...
3617722	  761.5	  627.8	 2871.0	...
3617723	  761.7	  627.9	 2868.0	...
3617724	  761.6	  627.7	 2869.0	...
3617725	  761.5	  627.1	 2870.0	...
3617726	  761.4	  626.6	 2873.0	...
3617727	  761.3	  626.6	 2875.0	...
3617728	  761.2	  626.6	 2876.0	...
3617729	  761.0	  626.5	 2877.0	...
3617730	  760.8	  626.4	 2880.0	...
3617731	  760.8	  626.1	 2882.0	...
3617732	  760.8	  626.0	 2883.0	...
3617733	  760.9	  625.8	 2883.0	...
3617734	  760.8	  626.3	 2883.0	...
3617735	  760.7	  626.7	 2884.0	...
3617736	  760.7	  627.2	 2883.0	...
3617737	  760.8	  627.0	 2883.0	...
3617738	  760.9	  626.8	 2883.0	...
3617739	  761.1	  626.6	 2886.0	...
3617740	  761.2	  626.6	 2888.0	...
3617741	  760.9	  626.4	 2887.0	...
3617742	  760.5	  626.3	 2885.0	...
3617743	  760.2	  626.2	 2883.0	...
3617744	  760.3	  626.3	 2883.0	...
3617745	  760.4	  626.3	 2884.0	...
3617746	  760.3	  626.2	 2888.0	...
3617747	  760.3	  626.1	 2892.0	...
3617748	  760.3	  626.2	 2895.0	...
3617749	  760.4	  626.4	 2895.0	...
3617750	  760.3	  626.6	 2896.0	...
3617751	  760.2	  626.5	 2896.0	...
3617752	  760.1	  626.4	 2897.0	...
3617753	  760.2	  626.2	 2897.0	...
3617754	  760.3	  626.0	 2898.0	...
3617755	  760.4	  625.8	 2898.0	...
3617756	  760.4	  625.8	 2897.0	...
3617757	  760.3	  626.0	 2897.0	...
3617758	  760.1	  626.3	 2896.0	...
MSG	3617759 0000 _ Number On
3617759	  760.0	  626.4	 2896.0	...
3617760	  759.8	  626.5	 2897.0	...
3617761	  759.6	  626.5	 2898.0	...
3617762	  759.7	  626.4	 2902.0	...
3617763	  759.9	  626.3	 2905.0	...
3617764	  760.2	  626.2	 2908.0	...
3617765	  760.1	  626.2	 2907.0	...
3617766	  760.1	  625.9	 2906.0	...
3617767	  760.1	  625.6	 2906.0	...
3617768	  760.1	  625.2	 2907.0	...
3617769	  760.0	  625.3	 2906.0	...
3617770	  760.1	  624.9	 2905.0	...
3617771	  760.2	  624.5	 2907.0	...
3617772	  760.3	  624.3	 2912.0	...
3617773	  760.3	  624.5	 2918.0	...
3617774	  760.3	  625.1	 2918.0	...
3617775	  760.3	  625.6	 2919.0	...
3617776	  760.3	  625.6	 2918.0	...
3617777	  760.2	  625.3	 2918.0	...
3617778	  760.0	  625.2	 2917.0	...
3617779	  759.9	  625.4	 2917.0	...
3617780	  759.8	  625.6	 2917.0	...
3617781	  759.9	  625.7	 2920.0	...
3617782	  759.9	  625.7	 2924.0	...
3617783	  759.9	  625.5	 2925.0	...
3617784	  759.9	  625.4	 2923.0	...
3617785	  759.8	  625.3	 2922.0	...
3617786	  759.8	  625.3	 2928.0	...
3617787	  759.9	  625.4	 2934.0	...
3617788	  760.1	  625.2	 2935.0	...
3617789	  760.4	  625.1	 2932.0	...
3617790	  760.7	  624.8	 2930.0	...
3617791	  760.7	  624.8	 2930.0	...
3617792	  760.8	  624.6	 2931.0	...
3617793	  760.8	  624.5	 2931.0	...
3617794	  760.7	  624.7	 2932.0	...
3617795	  760.5	  625.0	 2934.0	...
3617796	  760.2	  625.1	 2936.0	...
3617797	  760.1	  625.0	 2940.0	...
3617798	  760.2	  624.9	 2942.0	...
3617799	  760.3	  624.7	 2944.0	...
3617800	  760.2	  624.4	 2943.0	...
3617801	  760.1	  624.1	 2941.0	...
3617802	  759.9	  624.0	 2940.0	...
3617803	  760.1	  624.0	 2943.0	...
3617804	  760.3	  624.1	 2946.0	...
3617805	  760.5	  624.1	 2949.0	...
3617806	  760.4	  624.1	 2950.0	...
3617807	  760.3	  623.8	 2950.0	...
3617808	  760.1	  623.6	 2949.0	...
3617809	  760.2	  623.4	 2949.0	...
3617810	  760.3	  623.5	 2949.0	...
3617811	  760.5	  623.6	 2950.0	...
3617812	  760.6	  623.6	 2950.0	...
3617813	  760.2	  623.6	 2954.0	...
3617814	  759.8	  623.6	 2957.0	...
3617815	  759.4	  623.7	 2961.0	...
3617816	  759.3	  623.8	 2960.0	...
3617817	  759.3	  623.9	 2959.0	...
3617818	  759.2	  623.9	 2959.0	...
3617819	  759.2	  623.8	 2962.0	...
3617820	  759.0	  623.6	 2966.0	...
3617821	  758.9	  623.5	 2965.0	...
3617822	  758.8	  623.5	 2961.0	...
3617823	  758.8	  623.7	 2957.0	...
3617824	  758.9	  623.9	 2958.0	...
3617825	  759.1	  623.9	 2961.0	...
3617826	  759.4	  623.9	 2963.0	...
3617827	  759.5	  623.9	 2966.0	...
3617828	  759.5	  624.0	 2967.0	...
3617829	  759.5	  623.8	 2967.0	...
3617830	  759.3	  623.6	 2967.0	...
3617831	  759.2	  623.4	 2967.0	...
3617832	  759.0	  623.3	 2967.0	...
3617833	  758.9	  623.3	 2967.0	...
3617834	  758.8	  623.5	 2966.0	...
3617835	  758.8	  623.8	 2966.0	...
3617836	  759.0	  624.0	 2969.0	...
3617837	  759.2	  623.7	 2972.0	...
3617838	  759.4	  623.4	 2973.0	...
3617839	  759.4	  623.3	 2973.0	...
3617840	  759.3	  623.3	 2974.0	...
3617841	  759.3	  623.4	 2975.0	...
3617842	  759.2	  623.5	 2975.0	...
3617843	  759.2	  623.4	 2976.0	...
3617844	  759.1	  623.2	 2979.0	...
3617845	  759.1	  623.1	 2984.0	...
3617846	  758.7	  623.1	 2988.0	...
3617847	  758.3	  623.2	 2991.0	...
3617848	  758.1	  623.1	 2990.0	...
3617849	  758.3	  623.1	 2989.0	...
3617850	  758.5	  623.2	 2987.0	...
3617851	  758.4	  623.3	 2986.0	...
3617852	  758.3	  623.4	 2985.0	...
3617853	  758.3	  623.5	 2987.0	...
3617854	  758.2	  623.7	 2990.0	...
3617855	  758.0	  623.7	 2993.0	...
3617856	  757.7	  623.7	 2994.0	...
3617857	  757.6	  623.7	 2995.0	...
3617858	  757.4	  623.8	 2995.0	...
3617859	  757.4	  623.5	 2995.0	...
3617860	  757.6	  623.2	 2996.0	...
3617861	  757.7	  622.8	 2998.0	...
3617862	  758.0	  622.6	 2999.0	...
3617863	  758.0	  622.5	 2999.0	...
3617864	  758.1	  622.5	 2999.0	...
3617865	  757.9	  622.5	 2999.0	...
3617866	  757.7	  622.5	 3000.0	...
3617867	  757.5	  622.5	 3003.0	...
3617868	  757.6	  622.5	 3004.0	...
3617869	  757.6	  622.5	 3005.0	...
3617870	  757.6	  622.6	 3005.0	...
3617871	  757.6	  622.6	 3005.0	...
3617872	  757.6	  622.6	 3005.0	...
3617873	  757.6	  622.6	 3006.0	...
3617874	  757.8	  622.5	 3007.0	...
3617875	  758.0	  622.3	 3007.0	...
3617876	  758.0	  622.1	 3009.0	...
3617877	  757.8	  622.0	 3011.0	...
3617878	  757.6	  622.0	 3013.0	...
3617879	  757.4	  621.9	 3014.0	...
3617880	  757.1	  621.7	 3015.0	...
3617881	  756.9	  621.4	 3014.0	...
3617882	  756.6	  621.3	 3012.0	...
3617883	  756.6	  621.6	 3014.0	...
3617884	  756.8	  621.8	 3018.0	...
3617885	  757.0	  622.1	 3020.0	...
3617886	  757.1	  621.9	 3017.0	...
3617887	  757.2	  621.3	 3015.0	...
3617888	  757.3	  620.7	 3015.0	...
3617889	  757.3	  621.1	 3016.0	...
3617890	  757.1	  621.9	 3017.0	...
3617891	  756.9	  622.9	 3018.0	...
3617892	  756.7	  623.1	 3019.0	...
3617893	  756.6	  622.4	 3019.0	...
3617894	  756.6	  621.6	 3020.0	...
3617895	  756.7	  620.8	 3024.0	...
3617896	  756.7	  620.8	 3029.0	...
3617897	  756.7	  620.8	 3033.0	...
3617898	  756.8	  620.9	 3032.0	...
3617899	  756.9	  621.0	 3031.0	...
3617900	  756.9	  621.2	 3034.0	...
3617901	  757.0	  621.3	 3037.0	...
3617902	  757.0	  621.3	 3040.0	...
3617903	  756.9	  621.3	 3039.0	...
3617904	  756.8	  621.4	 3039.0	...
3617905	  756.8	  621.6	 3038.0	...
3617906	  756.9	  621.7	 3038.0	...
3617907	  757.0	  621.6	 3040.0	...
3617908	  756.8	  621.5	 3043.0	...
3617909	  756.6	  621.5	 3045.0	...
3617910	  756.5	  621.7	 3045.0	...
3617911	  756.5	  621.7	 3045.0	...
3617912	  756.3	  621.6	 3044.0	...
3617913	  756.2	  621.5	 3045.0	...
3617914	  756.0	  621.5	 3045.0	...
3617915	  755.9	  621.3	 3044.0	...
3617916	  756.2	  621.1	 3043.0	...
3617917	  756.5	  620.9	 3043.0	...
3617918	  756.9	  621.0	 3044.0	...
3617919	  756.8	  621.1	 3045.0	...
3617920	  756.9	  621.2	 3046.0	...
3617921	  757.0	  621.0	 3049.0	...
3617922	  756.8	  620.9	 3052.0	...
3617923	  756.6	  620.9	 3055.0	...
3617924	  756.5	  621.0	 3055.0	...
3617925	  756.5	  621.4	 3055.0	...
3617926	  756.7	  621.6	 3055.0	...
3617927	  756.8	  621.7	 3054.0	...
3617928	  756.5	  621.7	 3054.0	...
3617929	  756.0	  621.5	 3054.0	...
3617930	  755.6	  621.5	 3055.0	...
3617931	  755.7	  621.3	 3055.0	...
3617932	  755.8	  621.0	 3058.0	...
3617933	  755.9	  620.7	 3058.0	...
3617934	  756.0	  620.4	 3059.0	...
3617935	  756.1	  620.3	 3058.0	...
3617936	  755.8	  620.1	 3058.0	...
3617937	  755.4	  620.0	 3059.0	...
3617938	  755.0	  620.0	 3060.0	...
3617939	  755.0	  620.0	 3063.0	...
3617940	  755.0	  619.9	 3067.0	...
3617941	  755.0	  619.9	 3071.0	...
3617942	  755.1	  619.8	 3071.0	...
3617943	  755.4	  619.7	 3069.0	...
3617944	  755.6	  619.7	 3069.0	...
3617945	  755.7	  619.8	 3070.0	...
3617946	  755.8	  619.9	 3070.0	...
3617947	  755.8	  619.9	 3070.0	...
3617948	  755.8	  619.9	 3071.0	...
3617949	  755.8	  619.8	 3072.0	...
3617950	  755.7	  619.8	 3073.0	...
3617951	  755.6	  619.9	 3073.0	...
3617952	  755.4	  619.9	 3072.0	...
3617953	  755.3	  619.6	 3072.0	...
3617954	  755.4	  619.2	 3071.0	...
3617955	  755.7	  618.8	 3071.0	...
3617956	  755.9	  618.9	 3074.0	...
3617957	  755.9	  619.1	 3077.0	...
3617958	  755.9	  619.2	 3082.0	...
3617959	  756.0	  619.3	 3083.0	...
3617960	  756.1	  619.3	 3082.0	...
3617961	  755.8	  619.2	 3080.0	...
3617962	  755.6	  619.2	 3079.0	...
3617963	  755.3	  619.3	 3080.0	...
3617964	  755.2	  619.6	 3079.0	...
3617965	  755.4	  619.9	 3078.0	...
3617966	  755.7	  619.8	 3079.0	...
3617967	  756.1	  619.6	 3082.0	...
3617968	  756.1	  619.4	 3086.0	...
3617969	  755.9	  619.5	 3087.0	...
3617970	  755.9	  619.5	 3087.0	...
3617971	  755.9	  619.1	 3087.0	...
3617972	  755.9	  618.6	 3087.0	...
3617973	  755.8	  618.2	 3088.0	...
3617974	  755.8	  618.2	 3086.0	...
3617975	  755.8	  618.4	 3083.0	...
3617976	  755.8	  618.6	 3083.0	...
3617977	  755.8	  619.0	 3087.0	...
3617978	  755.5	  619.2	 3089.0	...
3617979	  755.2	  619.5	 3088.0	...
3617980	  755.0	  619.5	 3088.0	...
3617981	  755.0	  619.5	 3088.0	...
3617982	  755.0	  619.5	 3089.0	...
3617983	  755.4	  619.4	 3089.0	...
3617984	  755.8	  619.2	 3093.0	...
3617985	  756.3	  619.3	 3096.0	...
3617986	  756.6	  619.4	 3099.0	...
3617987	  756.9	  619.4	 3098.0	...
3617988	  757.3	  619.2	 3097.0	...
3617989	  757.3	  619.2	 3097.0	...
3617990	  756.7	  619.3	 3097.0	...
3617991	  756.1	  619.4	 3098.0	...
3617992	  755.9	  619.2	 3099.0	...
3617993	  756.2	  618.9	 3100.0	...
3617994	  756.1	  618.7	 3101.0	...
3617995	  755.6	  618.8	 3098.0	...
3617996	  755.6	  619.2	 3095.0	...
3617997	  756.0	  619.6	 3093.0	...
3617998	  756.2	  620.0	 3093.0	...
3617999	  756.1	  620.0	 3094.0	...
3618000	  755.9	  620.1	 3094.0	...
3618001	  755.9	  620.2	 3095.0	...
3618002	  756.1	  619.9	 3095.0	...
3618003	  756.3	  619.4	 3096.0	...
3618004	  756.6	  618.9	 3095.0	...
3618005	  756.6	  618.6	 3096.0	...
3618006	  756.6	  618.4	 3099.0	...
3618007	  756.6	  618.3	 3102.0	...
3618008	  756.6	  618.3	 3106.0	...
3618009	  756.6	  618.3	 3106.0	...
3618010	  756.5	  618.3	 3107.0	...
3618011	  756.5	  618.2	 3107.0	...
3618012	  756.4	  618.3	 3106.0	...
3618013	  756.3	  618.3	 3106.0	...
3618014	  756.2	  618.4	 3105.0	...
3618015	  756.2	  618.6	 3105.0	...
3618016	  756.2	  618.5	 3105.0	...
3618017	  756.1	  618.2	 3105.0	...
3618018	  756.0	  618.3	 3106.0	...
3618019	  755.8	  618.7	 3107.0	...
3618020	  755.7	  619.3	 3106.0	...
3618021	  755.7	  619.5	 3106.0	...
3618022	  755.8	  619.7	 3105.0	...
3618023	  755.9	  619.8	 3108.0	...
3618024	  755.9	  619.8	 3111.0	...
3618025	  755.9	  619.8	 3113.0	...
3618026	  756.0	  619.6	 3112.0	...
3618027	  756.0	  619.1	 3112.0	...
3618028	  755.9	  618.7	 3114.0	...
3618029	  755.9	  618.6	 3116.0	...
3618030	  755.9	  618.0	 3117.0	...
3618031	  755.9	  617.3	 3117.0	...
3618032	  756.0	  616.8	 3117.0	...
3618033	  755.9	  617.3	 3117.0	...
3618034	  755.9	  617.9	 3118.0	...
3618035	  755.8	  618.2	 3119.0	...
3618036	  755.9	  618.1	 3121.0	...
3618037	  756.0	  618.1	 3123.0	...
3618038	  755.6	  618.1	 3125.0	...
3618039	  755.2	  617.6	 3124.0	...
3618040	  755.0	  617.0	 3124.0	...
3618041	  755.4	  617.3	 3126.0	...
3618042	  755.8	  618.1	 3129.0	...
3618043	  756.1	  618.8	 3132.0	...
3618044	  756.3	  618.6	 3131.0	...
3618045	  756.2	  618.0	 3130.0	...
3618046	  756.0	  617.4	 3129.0	...
3618047	  755.7	  617.0	 3125.0	...
3618048	  755.8	  616.9	 3122.0	...
3618049	  756.1	  616.8	 3120.0	...
3618050	  756.4	  616.8	 3120.0	...
3618051	  756.0	  616.9	 3121.0	...
3618052	  755.7	  616.9	 3123.0	...
3618053	  755.4	  617.2	 3127.0	...
3618054	  755.5	  617.4	 3132.0	...
3618055	  755.8	  617.6	 3134.0	...
3618056	  756.1	  617.6	 3134.0	...
3618057	  756.0	  617.6	 3132.0	...
3618058	  755.8	  617.6	 3129.0	...
3618059	  755.9	  617.5	 3127.0	...
3618060	  756.1	  617.4	 3129.0	...
3618061	  756.0	  617.3	 3131.0	...
3618062	  755.7	  617.4	 3133.0	...
3618063	  755.7	  617.3	 3134.0	...
3618064	  755.9	  617.3	 3134.0	...
3618065	  756.3	  617.5	 3134.0	...
3618066	  756.3	  617.8	 3133.0	...
3618067	  756.1	  617.8	 3135.0	...
3618068	  755.8	  617.5	 3136.0	...
3618069	  755.6	  617.3	 3137.0	...
3618070	  755.6	  617.3	 3136.0	...
3618071	  755.6	  617.3	 3138.0	...
MSG	3618072 0000 _ Number Off
3618072	  755.6	  617.3	 3140.0	...
3618073	  755.9	  617.4	 3142.0	...
3618074	  756.2	  617.5	 3142.0	...
3618075	  756.6	  617.6	 3142.0	...
3618076	  756.8	  617.7	 3142.0	...
3618077	  756.9	  617.7	 3141.0	...
3618078	  757.0	  617.7	 3141.0	...
3618079	  757.1	  618.2	 3141.0	...
3618080	  757.2	  618.8	 3142.0	...
3618081	  757.2	  618.6	 3145.0	...
3618082	  757.2	  617.8	 3146.0	...
3618083	  757.1	  617.3	 3147.0	...
3618084	  756.6	  617.5	 3147.0	...
3618085	  756.2	  617.8	 3145.0	...
3618086	  755.8	  617.8	 3143.0	...
3618087	  755.9	  617.2	 3142.0	...
3618088	  755.8	  616.6	 3143.0	...
3618089	  755.7	  615.9	 3148.0	...
3618090	  755.7	  615.8	 3152.0	...
3618091	  756.0	  616.4	 3154.0	...
3618092	  756.4	  617.2	 3154.0	...
3618093	  756.7	  617.4	 3154.0	...
3618094	  756.7	  616.8	 3152.0	...
3618095	  756.7	  616.4	 3150.0	...
3618096	  756.9	  616.6	 3148.0	...
3618097	  757.0	  616.8	 3148.0	...
3618098	  757.2	  616.8	 3149.0	...
3618099	  757.4	  616.7	 3152.0	...
3618100	  757.5	  616.5	 3153.0	...
3618101	  757.5	  616.4	 3153.0	...
3618102	  757.3	  616.4	 3154.0	...
3618103	  757.2	  616.5	 3156.0	...
3618104	  757.2	  616.7	 3157.0	...
3618105	  757.1	  616.6	 3158.0	...
3618106	  756.8	  616.8	 3158.0	...
3618107	  756.4	  616.9	 3158.0	...
3618108	  755.9	  616.9	 3157.0	...
3618109	  755.7	  617.2	 3156.0	...
3618110	  755.8	  617.5	 3155.0	...
3618111	  756.0	  617.9	 3155.0	...
3618112	  756.3	  618.0	 3155.0	...
3618113	  756.3	  618.1	 3155.0	...
3618114	  756.4	  618.1	 3156.0	...
3618115	  756.4	  618.1	 3157.0	...
3618116	  756.6	  618.1	 3158.0	...
3618117	  756.7	  618.2	 3159.0	...
3618118	  756.9	  618.3	 3159.0	...
3618119	  756.8	  618.2	 3159.0	...
3618120	  756.6	  618.2	 3158.0	...
3618121	  756.4	  618.2	 3161.0	...
3618122	  756.3	  618.4	 3164.0	...
3618123	  756.4	  618.3	 3166.0	...
3618124	  756.6	  618.0	 3166.0	...
3618125	  756.8	  618.0	 3165.0	...
3618126	  756.9	  618.1	 3166.0	...
3618127	  756.8	  618.3	 3165.0	...
3618128	  756.9	  618.4	 3165.0	...
3618129	  757.2	  618.6	 3166.0	...
3618130	  757.4	  618.8	 3166.0	...
3618131	  757.2	  618.6	 3167.0	...
3618132	  757.0	  618.3	 3166.0	...
3618133	  757.1	  617.9	 3165.0	...
3618134	  757.4	  617.8	 3162.0	...
3618135	  757.6	  617.6	 3159.0	...
3618136	  757.3	  617.6	 3157.0	...
3618137	  757.1	  617.7	 3157.0	...
3618138	  757.1	  617.7	 3160.0	...
3618139	  757.0	  617.7	 3163.0	...
3618140	  756.9	  617.5	 3165.0	...
3618141	  757.0	  617.3	 3165.0	...
3618142	  757.2	  617.0	 3165.0	...
3618143	  757.3	  617.6	 3165.0	...
3618144	  757.2	  618.3	 3165.0	...
3618145	  757.1	  618.7	 3165.0	...
3618146	  757.0	  618.3	 3166.0	...
3618147	  757.0	  617.9	 3166.0	...
3618148	  757.0	  618.0	 3166.0	...
3618149	  757.0	  618.0	 3165.0	...
3618150	  757.0	  617.8	 3165.0	...
3618151	  757.0	  617.7	 3165.0	...
3618152	  757.1	  617.7	 3165.0	...
3618153	  757.2	  618.0	 3165.0	...
3618154	  757.2	  618.4	 3164.0	...
3618155	  757.3	  618.8	 3163.0	...
3618156	  757.4	  618.9	 3163.0	...
3618157	  757.4	  618.9	 3163.0	...
3618158	  757.2	  618.8	 3163.0	...
3618159	  757.0	  618.6	 3163.0	...
3618160	  757.1	  618.4	 3164.0	...
3618161	  757.4	  618.3	 3165.0	...
3618162	  757.8	  618.3	 3167.0	...
3618163	  757.8	  618.3	 3168.0	...
3618164	  757.8	  618.3	 3170.0	...
3618165	  757.9	  618.6	 3171.0	...
3618166	  757.9	  618.8	 3170.0	...
3618167	  758.0	  619.0	 3170.0	...
3618168	  758.0	  619.2	 3169.0	...
3618169	  757.7	  619.5	 3169.0	...
3618170	  757.5	  619.8	 3169.0	...
3618171	  757.2	  619.7	 3169.0	...
3618172	  757.1	  619.7	 3168.0	...
3618173	  757.1	  619.7	 3168.0	...
3618174	  757.0	  619.8	 3169.0	...
3618175	  756.9	  619.9	 3171.0	...
3618176	  756.8	  620.0	 3173.0	...
3618177	  757.1	  620.2	 3173.0	...
3618178	  757.4	  619.9	 3173.0	...
3618179	  757.8	  619.5	 3172.0	...
3618180	  757.8	  619.4	 3171.0	...
3618181	  757.8	  619.6	 3170.0	...
3618182	  757.8	  619.9	 3171.0	...
3618183	  757.6	  619.8	 3172.0	...
3618184	  757.6	  619.7	 3174.0	...
3618185	  757.6	  619.6	 3173.0	...
3618186	  757.7	  619.5	 3173.0	...
3618187	  757.8	  620.0	 3172.0	...
3618188	  757.8	  620.5	 3173.0	...
3618189	  758.0	  621.1	 3175.0	...
3618190	  758.1	  621.4	 3176.0	...
3618191	  758.4	  621.7	 3177.0	...
3618192	  758.5	  621.6	 3178.0	...
3618193	  758.2	  621.3	 3179.0	...
3618194	  757.8	  621.0	 3179.0	...
3618195	  757.1	  621.0	 3179.0	...
3618196	  757.0	  621.2	 3179.0	...
3618197	  757.2	  621.2	 3179.0	...
3618198	  757.6	  621.6	 3180.0	...
3618199	  757.9	  622.2	 3181.0	...
3618200	  757.8	  622.8	 3182.0	...
3618201	  757.7	  623.1	 3182.0	...
3618202	  757.5	  623.2	 3182.0	...
3618203	  757.6	  623.0	 3183.0	...
3618204	  757.8	  622.7	 3183.0	...
3618205	  758.0	  622.2	 3182.0	...
3618206	  758.0	  621.7	 3180.0	...
3618207	  758.0	  621.2	 3181.0	...
3618208	  757.9	  621.0	 3182.0	...
3618209	  757.8	  621.1	 3182.0	...
3618210	  757.7	  621.2	 3182.0	...
3618211	  757.8	  621.3	 3182.0	...
3618212	  757.8	  621.2	 3183.0	...
3618213	  757.8	  621.5	 3183.0	...
3618214	  757.7	  621.8	 3182.0	...
3618215	  757.7	  622.1	 3181.0	...
3618216	  757.5	  622.1	 3181.0	...
3618217	  757.3	  622.2	 3181.0	...
3618218	  757.2	  622.5	 3182.0	...
3618219	  757.2	  622.7	 3183.0	...
3618220	  757.3	  622.7	 3183.0	...
3618221	  757.6	  622.6	 3185.0	...
3618222	  758.0	  622.2	 3185.0	...
3618223	  758.2	  621.9	 3186.0	...
3618224	  758.2	  621.8	 3186.0	...
3618225	  758.1	  621.9	 3185.0	...
3618226	  758.1	  622.1	 3183.0	...
3618227	  758.1	  622.1	 3182.0	...
3618228	  758.3	  622.1	 3183.0	...
3618229	  758.4	  622.2	 3184.0	...
3618230	  758.6	  622.2	 3185.0	...
3618231	  758.7	  621.7	 3186.0	...
3618232	  758.7	  621.2	 3187.0	...
3618233	  758.7	  620.9	 3187.0	...
3618234	  758.8	  621.3	 3186.0	...
3618235	  758.9	  621.7	 3186.0	...
3618236	  758.9	  621.9	 3186.0	...
3618237	  758.9	  622.0	 3185.0	...
3618238	  758.8	  621.6	 3184.0	...
3618239	  758.8	  621.1	 3184.0	...
3618240	  758.8	  620.7	 3184.0	...
3618241	  758.6	  620.8	 3184.0	...
3618242	  758.5	  621.1	 3184.0	...
3618243	  758.6	  621.4	 3185.0	...
3618244	  758.9	  621.6	 3186.0	...
3618245	  758.9	  621.6	 3188.0	...
3618246	  758.9	  621.7	 3188.0	...
3618247	  758.7	  621.7	 3187.0	...
3618248	  758.6	  621.9	 3186.0	...
3618249	  758.6	  622.1	 3185.0	...
3618250	  758.7	  622.3	 3181.0	...
3618251	  758.7	  622.2	 3176.0	...
3618252	  758.7	  622.2	 3174.0	...
3618253	  758.7	  622.1	 3177.0	...
3618254	  758.7	  622.0	 3180.0	...
3618255	  758.7	  622.1	 3180.0	...
3618256	  758.7	  622.3	 3180.0	...
3618257	  758.7	  622.4	 3183.0	...
3618258	  758.9	  622.4	 3186.0	...
3618259	  759.2	  622.3	 3189.0	...
3618260	  759.5	  622.1	 3189.0	...
3618261	  759.3	  621.9	 3185.0	...
3618262	  759.0	  621.7	 3181.0	...
3618263	  758.9	  621.7	 3178.0	...
3618264	  759.1	  621.7	 3181.0	...
3618265	  759.3	  621.7	 3184.0	...
3618266	  759.3	  621.7	 3185.0	...
3618267	  759.4	  621.6	 3184.0	...
3618268	  759.5	  621.5	 3183.0	...
3618269	  759.6	  621.7	 3183.0	...
3618270	  759.6	  622.0	 3183.0	...
3618271	  759.6	  622.2	 3185.0	...
3618272	  759.6	  622.2	 3186.0	...
3618273	  759.5	  622.1	 3188.0	...
3618274	  759.4	  622.1	 3188.0	...
3618275	  759.4	  622.0	 3187.0	...
3618276	  759.4	  621.9	 3187.0	...
MSG	3618277 0000 _ Number On
3618277	  759.7	  621.8	 3184.0	...
3618278	  759.9	  621.7	 3182.0	...
3618279	  760.1	  621.6	 3182.0	...
3618280	  760.1	  621.6	 3186.0	...
3618281	  760.2	  621.4	 3188.0	...
3618282	  760.4	  621.3	 3187.0	...
3618283	  760.6	  621.3	 3187.0	...
3618284	  760.7	  621.3	 3186.0	...
3618285	  760.8	  621.5	 3185.0	...
3618286	  760.9	  621.6	 3184.0	...
3618287	  760.9	  621.7	 3187.0	...
3618288	  761.0	  621.7	 3190.0	...
3618289	  760.9	  621.7	 3193.0	...
3618290	  760.8	  621.8	 3192.0	...
3618291	  760.6	  621.9	 3192.0	...
3618292	  760.5	  622.0	 3192.0	...
3618293	  760.4	  622.1	 3191.0	...
3618294	  760.4	  622.2	 3190.0	...
3618295	  760.4	  622.3	 3190.0	...
3618296	  760.5	  622.3	 3192.0	...
3618297	  760.5	  622.1	 3193.0	...
3618298	  760.6	  621.8	 3192.0	...
3618299	  760.8	  621.8	 3189.0	...
3618300	  761.0	  622.0	 3186.0	...
3618301	  761.0	  622.1	 3189.0	...
3618302	  761.0	  621.9	 3191.0	...
3618303	  760.9	  622.2	 3194.0	...
3618304	  760.7	  622.6	 3193.0	...
3618305	  760.4	  622.9	 3193.0	...
3618306	  760.4	  622.8	 3192.0	...
3618307	  760.8	  622.6	 3192.0	...
3618308	  761.1	  622.5	 3192.0	...
3618309	  760.8	  622.4	 3191.0	...
3618310	  760.5	  622.3	 3193.0	...
3618311	  760.3	  622.3	 3195.0	...
3618312	  760.4	  622.5	 3197.0	...
3618313	  760.7	  622.6	 3196.0	...
3618314	  760.9	  622.4	 3192.0	...
3618315	  761.1	  622.2	 3190.0	...
3618316	  761.2	  622.0	 3190.0	...
3618317	  761.3	  622.2	 3194.0	...
3618318	  761.4	  622.3	 3198.0	...
3618319	  761.4	  622.5	 3199.0	...
3618320	  761.4	  622.6	 3199.0	...
3618321	  761.4	  622.5	 3198.0	...
3618322	  761.5	  622.3	 3197.0	...
3618323	  761.5	  622.1	 3195.0	...
3618324	  761.5	  622.2	 3195.0	...
3618325	  761.5	  622.3	 3195.0	...
3618326	  761.4	  622.0	 3196.0	...
3618327	  761.4	  621.5	 3197.0	...
3618328	  761.3	  621.2	 3198.0	...
3618329	  761.3	  621.3	 3198.0	...
3618330	  761.1	  621.5	 3197.0	...
3618331	  760.9	  621.5	 3197.0	...
3618332	  760.6	  621.6	 3196.0	...
3618333	  760.6	  621.5	 3195.0	...
3618334	  760.7	  621.4	 3193.0	...
3618335	  760.8	  621.2	 3191.0	...
3618336	  761.2	  621.4	 3191.0	...
3618337	  761.5	  621.8	 3190.0	...
3618338	  761.8	  622.2	 3189.0	...
3618339	  761.7	  621.9	 3189.0	...
3618340	  761.5	  621.6	 3191.0	...
3618341	  761.4	  621.3	 3195.0	...
3618342	  761.2	  621.4	 3199.0	...
3618343	  761.2	  621.5	 3200.0	...
3618344	  761.2	  621.6	 3197.0	...
3618345	  761.1	  621.3	 3195.0	...
3618346	  761.8	  621.0	 3195.0	...
3618347	  762.5	  620.8	 3196.0	...
3618348	  763.3	  621.0	 3197.0	...
3618349	  763.2	  621.3	 3198.0	...
3618350	  763.1	  621.9	 3198.0	...
3618351	  763.0	  622.2	 3197.0	...
3618352	  763.0	  622.4	 3198.0	...
3618353	  762.8	  622.2	 3200.0	...
3618354	  762.4	  622.0	 3200.0	...
3618355	  762.0	  621.9	 3197.0	...
3618356	  761.9	  621.5	 3197.0	...
3618357	  761.9	  621.1	 3200.0	...
3618358	  761.9	  620.8	 3201.0	...
3618359	  761.9	  620.5	 3199.0	...
3618360	  761.9	  620.2	 3197.0	...
3618361	  761.8	  619.9	 3197.0	...
3618362	  761.8	  619.8	 3198.0	...
3618363	  761.7	  619.8	 3197.0	...
3618364	  762.1	  619.7	 3198.0	...
3618365	  762.5	  619.7	 3200.0	...
3618366	  762.8	  619.7	 3203.0	...
3618367	  762.8	  619.8	 3205.0	...
3618368	  762.8	  620.1	 3205.0	...
3618369	  762.8	  620.5	 3205.0	...
3618370	  762.7	  621.0	 3205.0	...
3618371	  762.6	  621.2	 3204.0	...
3618372	  762.6	  621.1	 3202.0	...
3618373	  762.4	  620.7	 3199.0	...
3618374	  762.3	  620.3	 3200.0	...
3618375	  762.3	  620.5	 3203.0	...
3618376	  762.5	  620.8	 3206.0	...
3618377	  762.6	  621.1	 3206.0	...
3618378	  762.7	  620.9	 3205.0	...
3618379	  762.6	  620.8	 3204.0	...
3618380	  762.5	  620.7	 3202.0	...
3618381	  762.3	  620.7	 3202.0	...
3618382	  762.2	  620.4	 3201.0	...
3618383	  762.1	  620.2	 3200.0	...
3618384	  762.4	  619.8	 3201.0	...
3618385	  762.8	  619.4	 3202.0	...
3618386	  763.2	  619.0	 3203.0	...
3618387	  763.3	  619.3	 3202.0	...
3618388	  763.5	  619.7	 3201.0	...
3618389	  763.6	  620.1	 3199.0	...
3618390	  763.4	  619.6	 3200.0	...
3618391	  763.2	  619.2	 3204.0	...
3618392	  763.0	  619.1	 3209.0	...
3618393	  763.1	  619.6	 3211.0	...
3618394	  763.1	  620.1	 3212.0	...
3618395	  763.2	  620.3	 3212.0	...
3618396	  763.1	  620.2	 3211.0	...
3618397	  762.9	  620.2	 3211.0	...
3618398	  762.9	  620.2	 3212.0	...
3618399	  763.0	  620.1	 3214.0	...
3618400	  763.2	  620.4	 3218.0	...
3618401	  763.1	  620.7	 3219.0	...
3618402	  763.1	  621.0	 3220.0	...
3618403	  763.2	  621.1	 3220.0	...
3618404	  763.3	  621.1	 3219.0	...
3618405	  763.4	  621.1	 3218.0	...
3618406	  763.4	  621.1	 3216.0	...
3618407	  763.4	  621.2	 3219.0	...
3618408	  763.6	  620.9	 3221.0	...
3618409	  763.7	  620.7	 3223.0	...
3618410	  763.9	  620.5	 3223.0	...
3618411	  763.8	  620.5	 3222.0	...
3618412	  763.7	  620.6	 3221.0	...
3618413	  763.6	  620.6	 3218.0	...
3618414	  763.4	  620.7	 3216.0	...
3618415	  763.3	  620.7	 3218.0	...
3618416	  763.2	  620.8	 3221.0	...
3618417	  763.2	  621.0	 3222.0	...
3618418	  763.1	  621.2	 3220.0	...
3618419	  763.0	  621.4	 3218.0	...
3618420	  763.0	  621.5	 3219.0	...
3618421	  762.9	  621.5	 3219.0	...
3618422	  762.8	  621.5	 3219.0	...
3618423	  763.2	  621.5	 3218.0	...
3618424	  763.3	  621.4	 3218.0	...
3618425	  763.4	  621.2	 3219.0	...
3618426	  763.2	  621.1	 3221.0	...
3618427	  763.1	  620.9	 3222.0	...
3618428	  763.0	  621.1	 3223.0	...
3618429	  763.0	  621.0	 3224.0	...
3618430	  763.0	  620.6	 3224.0	...
3618431	  763.0	  620.2	 3222.0	...
3618432	  763.2	  620.0	 3220.0	...
3618433	  763.4	  619.6	 3218.0	...
3618434	  763.5	  619.2	 3218.0	...
3618435	  763.5	  619.1	 3220.0	...
3618436	  763.7	  619.7	 3224.0	...
3618437	  763.8	  620.2	 3227.0	...
3618438	  763.8	  620.5	 3227.0	...
3618439	  763.7	  620.2	 3224.0	...
3618440	  763.6	  619.9	 3223.0	...
3618441	  763.5	  619.8	 3223.0	...
3618442	  763.4	  619.8	 3224.0	...
3618443	  763.4	  619.9	 3225.0	...
3618444	  763.4	  619.5	 3224.0	...
3618445	  763.4	  619.2	 3223.0	...
3618446	  763.6	  619.1	 3223.0	...
3618447	  763.8	  619.3	 3224.0	...
3618448	  764.0	  619.7	 3223.0	...
3618449	  763.8	  620.0	 3221.0	...
3618450	  763.6	  620.1	 3219.0	...
3618451	  763.4	  620.2	 3219.0	...
3618452	  763.3	  620.2	 3220.0	...
3618453	  763.2	  620.3	 3222.0	...
3618454	  763.1	  620.1	 3223.0	...
3618455	  763.0	  619.9	 3224.0	...
3618456	  763.1	  619.6	 3224.0	...
3618457	  763.2	  619.6	 3224.0	...
3618458	  763.4	  619.6	 3224.0	...
3618459	  763.3	  619.8	 3224.0	...
3618460	  763.3	  619.9	 3223.0	...
3618461	  763.4	  620.0	 3223.0	...
3618462	  763.6	  620.0	 3222.0	...
3618463	  763.4	  620.0	 3222.0	...
3618464	  763.1	  619.9	 3223.0	...
3618465	  763.0	  619.8	 3224.0	...
3618466	  763.2	  619.8	 3224.0	...
3618467	  763.2	  619.8	 3223.0	...
3618468	  763.1	  619.8	 3224.0	...
3618469	  762.8	  619.9	 3225.0	...
3618470	  762.5	  619.7	 3224.0	...
3618471	  762.6	  619.3	 3223.0	...
3618472	  763.1	  619.2	 3223.0	...
3618473	  763.5	  619.4	 3223.0	...
3618474	  763.4	  619.7	 3223.0	...
3618475	  763.4	  619.4	 3223.0	...
3618476	  763.4	  619.1	 3223.0	...
3618477	  763.4	  618.9	 3221.0	...
3618478	  763.5	  619.0	 3218.0	...
3618479	  763.3	  619.0	 3215.0	...
3618480	  762.9	  619.2	 3218.0	...
3618481	  762.8	  619.4	 3222.0	...
3618482	  762.9	  619.5	 3226.0	...
3618483	  763.1	  619.5	 3226.0	...
3618484	  763.2	  619.4	 3223.0	...
3618485	  763.1	  619.2	 3220.0	...
3618486	  762.9	  618.8	 3218.0	...
3618487	  762.8	  618.3	 3219.0	...
3618488	  762.9	  617.9	 3220.0	...
3618489	  763.1	  617.8	 3221.0	...
3618490	  763.3	  617.8	 3221.0	...
3618491	  763.3	  617.7	 3222.0	...
3618492	  763.3	  617.7	 3223.0	...
3618493	  763.2	  617.7	 3224.0	...
3618494	  763.2	  617.7	 3226.0	...
3618495	  763.2	  618.0	 3227.0	...
3618496	  763.3	  618.3	 3228.0	...
3618497	  763.0	  618.7	 3228.0	...
3618498	  762.7	  618.7	 3228.0	...
3618499	  762.6	  618.8	 3227.0	...
3618500	  762.7	  618.3	 3227.0	...
3618501	  762.9	  617.9	 3226.0	...
3618502	  762.8	  617.7	 3225.0	...
3618503	  762.9	  617.8	 3224.0	...
3618504	  762.9	  617.6	 3224.0	...
3618505	  762.9	  617.4	 3223.0	...
3618506	  762.8	  617.3	 3224.0	...
3618507	  762.7	  617.6	 3225.0	...
3618508	  762.5	  617.9	 3227.0	...
3618509	  762.5	  617.9	 3229.0	...
3618510	  762.5	  617.9	 3230.0	...
3618511	  762.4	  617.7	 3230.0	...
3618512	  762.4	  617.6	 3230.0	...
3618513	  762.4	  617.5	 3232.0	...
3618514	  762.5	  617.4	 3233.0	...
3618515	  762.5	  617.5	 3233.0	...
3618516	  762.5	  617.7	 3231.0	...
3618517	  762.5	  617.9	 3229.0	...
3618518	  762.5	  617.9	 3229.0	...
3618519	  762.5	  617.9	 3229.0	...
3618520	  762.5	  617.6	 3228.0	...
3618521	  762.5	  617.4	 3227.0	...
3618522	  762.4	  617.1	 3226.0	...
3618523	  762.3	  617.3	 3226.0	...
3618524	  762.3	  617.5	 3228.0	...
3618525	  762.2	  617.7	 3229.0	...
3618526	  762.1	  617.5	 3229.0	...
3618527	  762.0	  617.4	 3228.0	...
3618528	  761.8	  617.3	 3228.0	...
3618529	  761.8	  617.4	 3229.0	...
3618530	  761.7	  617.4	 3231.0	...
3618531	  761.7	  617.3	 3232.0	...
3618532	  761.7	  617.2	 3232.0	...
3618533	  761.8	  617.5	 3230.0	...
3618534	  761.8	  617.8	 3228.0	...
3618535	  761.7	  618.1	 3228.0	...
3618536	  761.6	  618.1	 3228.0	...
3618537	  761.5	  617.8	 3228.0	...
3618538	  761.5	  617.5	 3228.0	...
3618539	  761.4	  617.2	 3229.0	...
3618540	  761.4	  617.1	 3229.0	...
3618541	  761.6	  616.8	 3228.0	...
3618542	  761.9	  616.7	 3226.0	...
3618543	  762.0	  616.7	 3224.0	...
3618544	  761.8	  617.0	 3223.0	...
3618545	  761.7	  617.3	 3223.0	...
3618546	  761.6	  617.7	 3222.0	...
3618547	  761.5	  618.0	 3221.0	...
3618548	  761.4	  618.2	 3222.0	...
3618549	  761.3	  618.4	 3225.0	...
3618550	  761.6	  618.5	 3228.0	...
3618551	  761.9	  618.4	 3229.0	...
3618552	  762.2	  617.8	 3228.0	...
3618553	  762.2	  617.2	 3225.0	...
3618554	  762.0	  616.7	 3223.0	...
3618555	  761.6	  616.8	 3222.0	...
3618556	  761.3	  616.8	 3222.0	...
3618557	  761.0	  616.9	 3221.0	...
3618558	  760.8	  617.0	 3221.0	...
3618559	  760.7	  617.2	 3221.0	...
3618560	  760.9	  617.4	 3222.0	...
3618561	  761.3	  617.2	 3223.0	...
3618562	  761.7	  617.1	 3224.0	...
3618563	  761.7	  617.1	 3224.0	...
3618564	  761.4	  617.3	 3224.0	...
3618565	  761.2	  617.4	 3224.0	...
3618566	  761.2	  617.5	 3223.0	...
3618567	  761.2	  617.4	 3224.0	...
3618568	  761.2	  617.4	 3225.0	...
3618569	  761.2	  617.5	 3226.0	...
3618570	  761.2	  617.7	 3228.0	...
3618571	  761.2	  617.8	 3229.0	...
3618572	  761.0	  617.8	 3230.0	...
3618573	  760.7	  617.7	 3231.0	...
3618574	  760.5	  617.5	 3231.0	...
3618575	  760.6	  617.6	 3232.0	...
3618576	  760.5	  617.6	 3232.0	...
3618577	  760.4	  617.7	 3232.0	...
3618578	  760.9	  617.6	 3232.0	...
3618579	  761.5	  617.3	 3231.0	...
3618580	  762.1	  616.9	 3231.0	...
3618581	  761.9	  616.6	 3229.0	...
3618582	  761.7	  616.4	 3228.0	...
3618583	  761.5	  616.5	 3228.0	...
3618584	  761.6	  616.6	 3230.0	...
3618585	  761.7	  616.5	 3231.0	...
3618586	  761.3	  616.6	 3230.0	...
3618587	  760.9	  616.7	 3230.0	...
MSG	3618588 0000 _ Number Off
3618588	  760.5	  617.0	 3232.0	...
3618589	  760.6	  617.1	 3233.0	...
3618590	  760.8	  617.4	 3234.0	...
3618591	  761.2	  617.6	 3234.0	...
3618592	  761.6	  617.7	 3233.0	...
3618593	  761.7	  617.4	 3231.0	...
3618594	  761.6	  617.2	 3229.0	...
3618595	  761.5	  616.9	 3231.0	...
3618596	  761.3	  616.9	 3234.0	...
3618597	  761.1	  616.8	 3237.0	...
3618598	  761.2	  616.8	 3237.0	...
3618599	  761.5	  616.7	 3235.0	...
3618600	  761.5	  616.8	 3233.0	...
3618601	  761.3	  617.0	 3231.0	...
3618602	  761.1	  617.3	 3232.0	...
3618603	  761.1	  617.5	 3232.0	...
3618604	  761.2	  617.5	 3232.0	...
3618605	  761.2	  617.6	 3232.0	...
3618606	  761.2	  617.7	 3232.0	...
3618607	  761.2	  617.8	 3234.0	...
3618608	  761.3	  617.9	 3236.0	...
3618609	  761.3	  617.9	 3236.0	...
3618610	  761.4	  617.9	 3233.0	...
3618611	  761.3	  617.5	 3231.0	...
3618612	  761.3	  617.0	 3229.0	...
3618613	  761.4	  616.6	 3229.0	...
3618614	  761.5	  616.6	 3232.0	...
3618615	  761.6	  616.7	 3236.0	...
3618616	  761.7	  616.9	 3237.0	...
3618617	  761.7	  617.1	 3235.0	...
3618618	  761.7	  617.4	 3233.0	...
3618619	  761.8	  617.6	 3232.0	...
3618620	  761.9	  617.8	 3231.0	...
3618621	  762.0	  616.9	 3231.0	...
3618622	  762.1	  615.8	 3231.0	...
3618623	  762.0	  615.0	 3232.0	...
3618624	  762.0	  615.4	 3233.0	...
3618625	  761.9	  615.6	 3233.0	...
3618626	  761.9	  615.5	 3233.0	...
3618627	  761.9	  615.2	 3234.0	...
3618628	  761.7	  615.1	 3234.0	...
3618629	  761.5	  615.1	 3234.0	...
3618630	  761.4	  615.2	 3234.0	...
3618631	  761.6	  615.3	 3233.0	...
3618632	  761.8	  615.4	 3232.0	...
3618633	  761.9	  615.5	 3231.0	...
3618634	  761.9	  615.2	 3231.0	...
3618635	  761.7	  614.8	 3232.0	...
3618636	  761.6	  614.4	 3235.0	...
3618637	  761.6	  614.4	 3239.0	...
3618638	  761.8	  614.6	 3241.0	...
3618639	  761.9	  614.9	 3242.0	...
3618640	  761.8	  615.8	 3242.0	...
3618641	  761.7	  616.3	 3243.0	...
3618642	  761.9	  616.6	 3244.0	...
3618643	  762.1	  616.3	 3246.0	...
3618644	  762.3	  616.0	 3249.0	...
3618645	  762.5	  615.9	 3250.0	...
3618646	  762.7	  615.6	 3249.0	...
3618647	  762.6	  615.4	 3249.0	...
3618648	  762.2	  615.2	 3250.0	...
3618649	  761.9	  615.1	 3253.0	...
3618650	  762.1	  615.0	 3256.0	...
3618651	  762.2	  614.8	 3257.0	...
3618652	  762.2	  614.7	 3256.0	...
3618653	  762.4	  614.8	 3256.0	...
3618654	  762.7	  615.3	 3256.0	...
3618655	  762.9	  615.9	 3256.0	...
3618656	  762.9	  616.3	 3255.0	...
3618657	  762.8	  616.4	 3255.0	...
3618658	  762.7	  616.0	 3255.0	...
3618659	  762.6	  615.7	 3254.0	...
3618660	  762.4	  615.6	 3254.0	...
3618661	  762.3	  615.8	 3254.0	...
3618662	  762.4	  616.0	 3254.0	...
3618663	  762.5	  615.9	 3256.0	...
3618664	  762.6	  615.5	 3258.0	...
3618665	  762.6	  615.4	 3258.0	...
3618666	  762.5	  615.7	 3257.0	...
3618667	  762.7	  616.1	 3256.0	...
3618668	  762.8	  616.1	 3256.0	...
3618669	  762.6	  616.2	 3255.0	...
3618670	  762.2	  616.3	 3255.0	...
3618671	  762.1	  616.3	 3255.0	...
3618672	  762.4	  616.3	 3256.0	...
3618673	  762.7	  616.3	 3257.0	...
3618674	  762.7	  616.4	 3257.0	...
3618675	  762.7	  616.4	 3257.0	...
3618676	  762.7	  616.3	 3256.0	...
3618677	  762.7	  616.1	 3256.0	...
3618678	  762.5	  616.0	 3256.0	...
3618679	  762.5	  616.0	 3258.0	...
3618680	  762.4	  615.8	 3260.0	...
3618681	  762.6	  615.8	 3261.0	...
3618682	  762.7	  616.2	 3261.0	...
3618683	  762.5	  616.6	 3261.0	...
3618684	  762.4	  616.8	 3260.0	...
3618685	  762.2	  616.7	 3259.0	...
3618686	  762.2	  616.6	 3259.0	...
3618687	  762.2	  616.5	 3259.0	...
3618688	  762.4	  616.3	 3260.0	...
3618689	  762.6	  616.2	 3260.0	...
3618690	  762.8	  615.4	 3261.0	...
3618691	  762.9	  614.8	 3262.0	...
3618692	  763.0	  614.1	 3264.0	...
3618693	  762.8	  614.1	 3266.0	...
3618694	  762.9	  614.1	 3266.0	...
3618695	  762.9	  614.2	 3265.0	...
3618696	  762.9	  614.4	 3263.0	...
3618697	  762.9	  614.7	 3263.0	...
3618698	  762.9	  614.8	 3263.0	...
3618699	  762.6	  614.8	 3263.0	...
3618700	  762.2	  614.6	 3264.0	...
3618701	  761.9	  614.7	 3265.0	...
3618702	  762.0	  614.7	 3267.0	...
3618703	  762.3	  614.7	 3267.0	...
3618704	  762.6	  614.8	 3267.0	...
3618705	  762.8	  614.8	 3267.0	...
3618706	  762.8	  614.8	 3267.0	...
3618707	  762.8	  614.9	 3268.0	...
3618708	  762.8	  614.9	 3269.0	...
3618709	  762.8	  614.8	 3270.0	...
3618710	  762.8	  614.8	 3270.0	...
3618711	  762.8	  614.8	 3269.0	...
3618712	  762.8	  614.9	 3267.0	...
3618713	  762.8	  614.8	 3266.0	...
3618714	  762.8	  614.6	 3266.0	...
3618715	  762.7	  614.4	 3267.0	...
3618716	  762.5	  614.7	 3267.0	...
3618717	  762.7	  614.9	 3267.0	...
3618718	  763.0	  615.2	 3267.0	...
3618719	  763.4	  615.3	 3267.0	...
3618720	  763.4	  615.4	 3268.0	...
3618721	  763.2	  615.5	 3271.0	...
3618722	  763.1	  615.4	 3273.0	...
3618723	  762.9	  615.2	 3274.0	...
3618724	  762.9	  615.0	 3274.0	...
3618725	  763.0	  614.8	 3275.0	...
3618726	  763.0	  614.6	 3276.0	...
3618727	  762.9	  614.4	 3276.0	...
3618728	  762.8	  614.1	 3276.0	...
3618729	  762.6	  613.8	 3277.0	...
3618730	  762.5	  613.4	 3279.0	...
3618731	  762.4	  613.4	 3281.0	...
3618732	  762.6	  613.5	 3279.0	...
3618733	  762.6	  613.5	 3276.0	...
3618734	  762.7	  613.9	 3275.0	...
3618735	  762.7	  614.3	 3277.0	...
3618736	  762.6	  614.5	 3279.0	...
3618737	  762.5	  614.3	 3279.0	...
3618738	  762.5	  614.1	 3279.0	...
3618739	  762.5	  614.1	 3281.0	...
3618740	  762.4	  614.1	 3283.0	...
3618741	  762.1	  614.1	 3286.0	...
3618742	  761.9	  614.2	 3287.0	...
3618743	  761.7	  614.3	 3286.0	...
3618744	  761.6	  614.4	 3284.0	...
3618745	  761.7	  614.5	 3282.0	...
3618746	  762.0	  614.5	 3282.0	...
3618747	  762.3	  614.5	 3282.0	...
3618748	  762.8	  614.5	 3282.0	...
3618749	  763.0	  614.0	 3281.0	...
3618750	  763.1	  613.5	 3281.0	...
3618751	  763.1	  613.2	 3282.0	...
3618752	  763.2	  613.4	 3284.0	...
3618753	  763.3	  613.8	 3286.0	...
3618754	  763.4	  614.1	 3287.0	...
3618755	  763.1	  614.3	 3288.0	...
3618756	  762.6	  614.1	 3289.0	...
3618757	  762.2	  613.9	 3288.0	...
3618758	  762.5	  613.8	 3287.0	...
3618759	  762.9	  613.7	 3286.0	...
3618760	  763.4	  613.7	 3287.0	...
3618761	  763.5	  614.0	 3289.0	...
3618762	  763.4	  614.3	 3290.0	...
3618763	  763.2	  614.6	 3291.0	...
3618764	  763.2	  614.6	 3292.0	...
3618765	  763.4	  614.6	 3292.0	...
3618766	  763.6	  614.7	 3292.0	...
3618767	  763.6	  614.9	 3292.0	...
3618768	  763.6	  615.1	 3292.0	...
3618769	  763.6	  615.3	 3291.0	...
3618770	  763.6	  615.6	 3291.0	...
3618771	  763.6	  615.8	 3290.0	...
3618772	  763.7	  615.3	 3291.0	...
3618773	  763.8	  614.9	 3290.0	...
3618774	  763.8	  614.4	 3290.0	...
3618775	  763.7	  614.5	 3289.0	...
3618776	  763.6	  614.5	 3289.0	...
3618777	  763.4	  614.5	 3289.0	...
3618778	  763.6	  614.4	 3290.0	...
3618779	  763.9	  613.9	 3291.0	...
3618780	  764.1	  613.5	 3292.0	...
3618781	  764.2	  613.5	 3292.0	...
3618782	  764.3	  613.9	 3292.0	...
3618783	  764.3	  614.4	 3291.0	...
3618784	  764.3	  614.5	 3290.0	...
3618785	  764.3	  614.5	 3290.0	...
3618786	  764.1	  614.7	 3290.0	...
3618787	  763.9	  614.9	 3290.0	...
3618788	  763.7	  614.5	 3291.0	...
MSG	3618789 0000 _ Number On
3618789	  763.6	  614.0	 3292.0	...
3618790	  763.7	  613.6	 3293.0	...
3618791	  763.8	  613.8	 3293.0	...
3618792	  764.0	  614.0	 3294.0	...
3618793	  764.0	  613.9	 3296.0	...
3618794	  764.1	  613.8	 3297.0	...
3618795	  764.0	  613.9	 3298.0	...
3618796	  764.0	  613.9	 3298.0	...
3618797	  764.0	  614.0	 3297.0	...
3618798	  764.1	  614.1	 3296.0	...
3618799	  764.1	  614.2	 3295.0	...
3618800	  764.1	  614.3	 3295.0	...
3618801	  763.9	  614.4	 3294.0	...
3618802	  763.8	  614.6	 3294.0	...
3618803	  763.8	  614.9	 3297.0	...
3618804	  763.9	  614.3	 3301.0	...
3618805	  763.9	  613.6	 3305.0	...
3618806	  764.0	  612.8	 3307.0	...
3618807	  764.1	  613.0	 3308.0	...
3618808	  764.3	  613.1	 3308.0	...
3618809	  764.4	  613.3	 3307.0	...
3618810	  764.5	  613.2	 3306.0	...
3618811	  764.5	  613.2	 3306.0	...
3618812	  764.3	  613.4	 3308.0	...
3618813	  764.1	  613.9	 3309.0	...
3618814	  763.9	  614.2	 3309.0	...
3618815	  763.6	  614.3	 3308.0	...
3618816	  763.4	  614.4	 3308.0	...
3618817	  763.3	  614.5	 3308.0	...
3618818	  763.4	  614.3	 3309.0	...
3618819	  763.6	  614.0	 3310.0	...
3618820	  763.8	  614.1	 3310.0	...
3618821	  764.0	  614.3	 3309.0	...
3618822	  764.0	  614.6	 3310.0	...
3618823	  764.3	  614.5	 3311.0	...
3618824	  764.6	  614.6	 3311.0	...
3618825	  764.9	  614.2	 3311.0	...
3618826	  764.8	  613.9	 3313.0	...
3618827	  764.7	  613.8	 3314.0	...
3618828	  764.6	  613.9	 3316.0	...
3618829	  764.4	  614.1	 3315.0	...
3618830	  764.2	  614.1	 3313.0	...
3618831	  764.1	  614.1	 3311.0	...
3618832	  764.2	  614.1	 3311.0	...
3618833	  764.2	  614.3	 3311.0	...
3618834	  764.4	  614.3	 3314.0	...
3618835	  764.5	  614.2	 3317.0	...
3618836	  764.7	  614.0	 3320.0	...
3618837	  764.7	  613.9	 3319.0	...
3618838	  764.6	  613.8	 3317.0	...
3618839	  764.6	  613.9	 3316.0	...
3618840	  764.6	  614.1	 3317.0	...
3618841	  764.6	  614.2	 3318.0	...
3618842	  764.6	  614.3	 3319.0	...
3618843	  764.6	  614.2	 3319.0	...
3618844	  764.5	  614.1	 3320.0	...
3618845	  764.4	  614.0	 3321.0	...
3618846	  764.4	  614.0	 3322.0	...
3618847	  764.4	  614.2	 3323.0	...
3618848	  764.1	  614.6	 3323.0	...
3618849	  763.9	  615.0	 3323.0	...
3618850	  763.7	  615.2	 3323.0	...
3618851	  763.8	  614.9	 3325.0	...
3618852	  764.0	  614.6	 3328.0	...
3618853	  764.0	  614.8	 3332.0	...
3618854	  764.0	  615.3	 3333.0	...
3618855	  763.9	  615.8	 3333.0	...
3618856	  763.9	  615.8	 3333.0	...
3618857	  764.1	  615.8	 3333.0	...
3618858	  764.3	  615.5	 3332.0	...
3618859	  764.0	  615.1	 3331.0	...
3618860	  763.6	  615.1	 3330.0	...
3618861	  763.4	  615.5	 3330.0	...
3618862	  763.5	  615.5	 3330.0	...
3618863	  763.8	  615.1	 3331.0	...
3618864	  763.9	  614.9	 3333.0	...
3618865	  764.0	  615.1	 3335.0	...
3618866	  764.1	  615.2	 3334.0	...
3618867	  764.1	  615.2	 3332.0	...
3618868	  764.0	  615.2	 3331.0	...
3618869	  764.0	  615.2	 3331.0	...
3618870	  763.8	  615.1	 3333.0	...
3618871	  763.7	  615.1	 3335.0	...
3618872	  763.6	  615.0	 3338.0	...
3618873	  763.5	  614.8	 3339.0	...
3618874	  763.5	  614.7	 3340.0	...
3618875	  763.3	  614.5	 3340.0	...
3618876	  763.2	  614.5	 3338.0	...
3618877	  763.4	  614.8	 3336.0	...
3618878	  763.7	  615.0	 3334.0	...
3618879	  764.0	  615.1	 3337.0	...
3618880	  763.9	  614.8	 3340.0	...
3618881	  763.7	  614.5	 3343.0	...
3618882	  763.6	  614.3	 3342.0	...
3618883	  763.8	  614.5	 3341.0	...
3618884	  763.9	  614.7	 3340.0	...
3618885	  763.8	  614.9	 3339.0	...
3618886	  763.7	  615.0	 3339.0	...
3618887	  763.7	  615.0	 3340.0	...
3618888	  763.7	  615.0	 3342.0	...
3618889	  763.8	  615.1	 3343.0	...
3618890	  763.8	  615.2	 3343.0	...
3618891	  763.7	  615.4	 3342.0	...
3618892	  763.6	  615.4	 3341.0	...
3618893	  763.6	  615.3	 3340.0	...
3618894	  763.7	  615.4	 3340.0	...
3618895	  763.7	  615.4	 3338.0	...
3618896	  763.8	  615.4	 3337.0	...
3618897	  763.9	  615.8	 3337.0	...
3618898	  764.0	  616.1	 3338.0	...
3618899	  763.8	  616.3	 3339.0	...
3618900	  763.3	  616.1	 3340.0	...
3618901	  762.8	  615.9	 3341.0	...
3618902	  762.7	  616.0	 3341.0	...
3618903	  762.9	  615.9	 3343.0	...
3618904	  763.1	  615.8	 3345.0	...
3618905	  763.2	  615.4	 3346.0	...
3618906	  763.0	  615.1	 3347.0	...
3618907	  762.8	  615.1	 3348.0	...
3618908	  762.6	  615.2	 3350.0	...
3618909	  762.7	  615.3	 3351.0	...
3618910	  762.8	  615.3	 3352.0	...
3618911	  762.7	  615.7	 3351.0	...
3618912	  762.7	  616.0	 3350.0	...
3618913	  762.7	  616.1	 3349.0	...
3618914	  762.7	  615.8	 3350.0	...
3618915	  762.7	  615.4	 3350.0	...
3618916	  762.6	  615.2	 3349.0	...
3618917	  762.7	  615.0	 3347.0	...
3618918	  762.8	  614.8	 3345.0	...
3618919	  763.0	  615.1	 3347.0	...
3618920	  763.0	  615.6	 3348.0	...
3618921	  763.1	  616.0	 3350.0	...
3618922	  763.1	  616.0	 3350.0	...
3618923	  763.0	  616.1	 3350.0	...
3618924	  762.9	  616.2	 3352.0	...
3618925	  762.8	  616.3	 3353.0	...
3618926	  762.8	  616.4	 3355.0	...
3618927	  762.8	  615.9	 3354.0	...
3618928	  762.8	  615.5	 3353.0	...
3618929	  762.7	  615.1	 3354.0	...
3618930	  762.8	  615.1	 3356.0	...
3618931	  763.0	  615.1	 3358.0	...
3618932	  763.3	  615.0	 3358.0	...
3618933	  763.3	  614.9	 3359.0	...
3618934	  763.3	  615.0	 3359.0	...
3618935	  763.2	  615.1	 3359.0	...
3618936	  763.4	  615.3	 3356.0	...
3618937	  763.7	  615.7	 3354.0	...
3618938	  764.0	  616.2	 3352.0	...
3618939	  763.5	  616.8	 3353.0	...
3618940	  763.0	  616.9	 3354.0	...
3618941	  762.5	  616.4	 3355.0	...
3618942	  762.4	  615.7	 3357.0	...
3618943	  762.4	  615.1	 3356.0	...
3618944	  762.4	  615.1	 3354.0	...
3618945	  762.6	  615.1	 3353.0	...
3618946	  763.1	  614.7	 3355.0	...
3618947	  763.6	  614.4	 3358.0	...
3618948	  764.0	  614.0	 3359.0	...
3618949	  764.0	  614.0	 3358.0	...
3618950	  764.0	  614.2	 3357.0	...
3618951	  764.0	  614.5	 3358.0	...
3618952	  763.9	  614.9	 3361.0	...
3618953	  763.9	  615.0	 3363.0	...
3618954	  764.0	  615.2	 3365.0	...
3618955	  764.2	  615.4	 3364.0	...
3618956	  764.4	  615.5	 3362.0	...
3618957	  764.2	  615.5	 3363.0	...
3618958	  763.9	  615.4	 3365.0	...
3618959	  763.6	  615.3	 3366.0	...
3618960	  763.8	  615.3	 3366.0	...
3618961	  763.9	  615.4	 3365.0	...
3618962	  763.7	  615.9	 3364.0	...
3618963	  763.3	  616.4	 3364.0	...
3618964	  762.9	  616.3	 3363.0	...
3618965	  763.0	  615.7	 3363.0	...
3618966	  763.1	  615.3	 3363.0	...
3618967	  763.3	  615.7	 3363.0	...
3618968	  763.5	  616.2	 3363.0	...
3618969	  763.6	  616.4	 3364.0	...
3618970	  763.6	  616.5	 3365.0	...
3618971	  763.5	  616.6	 3363.0	...
3618972	  763.6	  616.5	 3362.0	...
3618973	  763.6	  616.2	 3361.0	...
3618974	  763.7	  615.9	 3361.0	...
3618975	  763.7	  615.7	 3362.0	...
3618976	  763.3	  615.8	 3363.0	...
3618977	  763.1	  615.6	 3363.0	...
3618978	  762.8	  615.4	 3364.0	...
3618979	  763.0	  615.2	 3365.0	...
3618980	  763.1	  615.1	 3366.0	...
3618981	  763.2	  615.6	 3366.0	...
3618982	  763.3	  616.1	 3366.0	...
3618983	  763.5	  616.2	 3366.0	...
3618984	  763.7	  615.7	 3365.0	...
3618985	  763.9	  615.7	 3362.0	...
3618986	  764.1	  616.1	 3359.0	...
3618987	  764.2	  616.3	 3358.0	...
3618988	  764.2	  616.0	 3359.0	...
3618989	  764.1	  615.5	 3360.0	...
3618990	  763.9	  615.3	 3360.0	...
3618991	  764.0	  615.3	 3360.0	...
3618992	  764.2	  615.5	 3360.0	...
3618993	  764.4	  615.7	 3363.0	...
3618994	  764.5	  615.7	 3365.0	...
3618995	  764.5	  615.6	 3367.0	...
3618996	  764.4	  615.5	 3368.0	...
3618997	  764.4	  615.4	 3367.0	...
3618998	  764.4	  615.5	 3365.0	...
3618999	  764.2	  615.5	 3363.0	...
3619000	  763.8	  615.6	 3362.0	...
3619001	  763.0	  616.1	 3362.0	...
3619002	  762.1	  616.7	 3362.0	...
EFIX R   3617500	3619002	1503	  760.7	  620.5	   3128
SSACC R  3619003
3619003	  760.5	  617.4	 3362.0	...
3619004	  758.6	  617.5	 3363.0	...
3619005	  756.2	  617.5	 3363.0	...
3619006	  753.8	  617.2	 3362.0	...
3619007	  751.2	  616.8	 3361.0	...
3619008	  748.4	  615.7	 3358.0	...
3619009	  745.1	  614.1	 3355.0	...
3619010	  741.6	  612.5	 3352.0	...
3619011	  739.0	  610.7	 3353.0	...
3619012	  736.5	  609.5	 3354.0	...
3619013	  735.1	  608.6	 3357.0	...
3619014	  733.4	  607.9	 3361.0	...
3619015	  733.0	  607.2	 3362.0	...
3619016	  732.6	  606.4	 3361.0	...
ESACC R  3619003	3619016	14	  760.5	  617.4	  732.6	  606.4	   0.64	     61
SFIX R   3619017
3619017	  733.1	  606.1	 3359.0	...
3619018	  733.9	  605.8	 3359.0	...
3619019	  734.8	  605.6	 3358.0	...
3619020	  735.9	  606.0	 3358.0	...
3619021	  737.5	  606.2	 3358.0	...
3619022	  739.5	  606.4	 3357.0	...
3619023	  741.2	  606.3	 3357.0	...
3619024	  742.6	  606.9	 3356.0	...
3619025	  744.0	  607.5	 3356.0	...
3619026	  745.1	  608.7	 3356.0	...
3619027	  745.9	  609.4	 3356.0	...
3619028	  746.4	  610.1	 3353.0	...
3619029	  747.0	  610.1	 3351.0	...
3619030	  747.4	  610.0	 3347.0	...
3619031	  747.5	  610.1	 3346.0	...
3619032	  747.1	  610.3	 3346.0	...
3619033	  746.7	  610.4	 3347.0	...
3619034	  746.6	  610.4	 3350.0	...
3619035	  746.8	  610.3	 3352.0	...
3619036	  746.7	  610.3	 3350.0	...
3619037	  746.5	  610.2	 3347.0	...
3619038	  746.3	  610.1	 3345.0	...
3619039	  746.4	  610.1	 3347.0	...
3619040	  746.4	  610.4	 3350.0	...
3619041	  746.4	  610.7	 3352.0	...
3619042	  746.2	  610.9	 3351.0	...
3619043	  745.8	  611.1	 3350.0	...
3619044	  745.5	  611.3	 3348.0	...
3619045	  745.4	  611.4	 3346.0	...
3619046	  745.1	  611.6	 3346.0	...
3619047	  744.6	  611.9	 3348.0	...
3619048	  744.2	  611.8	 3349.0	...
3619049	  744.1	  611.4	 3349.0	...
3619050	  744.1	  610.9	 3348.0	...
3619051	  744.0	  611.0	 3347.0	...
3619052	  743.9	  611.0	 3345.0	...
3619053	  744.0	  611.0	 3345.0	...
3619054	  744.2	  610.8	 3345.0	...
3619055	  744.5	  610.7	 3348.0	...
3619056	  744.4	  610.6	 3349.0	...
3619057	  744.4	  610.6	 3351.0	...
3619058	  744.3	  610.6	 3352.0	...
3619059	  744.2	  610.6	 3350.0	...
3619060	  744.2	  610.7	 3347.0	...
3619061	  744.1	  610.8	 3345.0	...
3619062	  744.0	  610.8	 3343.0	...
3619063	  743.9	  610.9	 3343.0	...
3619064	  743.8	  611.0	 3344.0	...
3619065	  743.9	  610.6	 3345.0	...
3619066	  744.1	  610.0	 3345.0	...
3619067	  744.3	  609.5	 3344.0	...
3619068	  745.0	  609.5	 3343.0	...
3619069	  745.6	  609.7	 3343.0	...
3619070	  746.2	  609.9	 3343.0	...
3619071	  746.1	  610.0	 3344.0	...
3619072	  745.7	  609.9	 3345.0	...
3619073	  745.4	  609.9	 3346.0	...
3619074	  745.0	  609.8	 3347.0	...
3619075	  744.8	  609.8	 3348.0	...
3619076	  744.9	  609.8	 3347.0	...
3619077	  745.2	  609.4	 3344.0	...
3619078	  745.5	  608.9	 3340.0	...
3619079	  745.6	  608.8	 3338.0	...
3619080	  745.8	  609.1	 3338.0	...
3619081	  745.9	  609.3	 3339.0	...
3619082	  745.8	  609.3	 3338.0	...
3619083	  745.7	  609.4	 3335.0	...
3619084	  745.6	  609.5	 3332.0	...
3619085	  745.7	  609.8	 3332.0	...
3619086	  745.9	  610.3	 3332.0	...
3619087	  745.9	  610.5	 3332.0	...
3619088	  746.0	  610.4	 3334.0	...
3619089	  746.1	  610.0	 3335.0	...
3619090	  746.1	  610.0	 3335.0	...
3619091	  746.1	  610.0	 3335.0	...
3619092	  746.2	  610.1	 3335.0	...
3619093	  746.3	  610.0	 3335.0	...
3619094	  746.5	  609.8	 3334.0	...
3619095	  746.5	  609.7	 3334.0	...
3619096	  746.6	  609.6	 3334.0	...
3619097	  746.7	  609.6	 3334.0	...
3619098	  746.8	  609.6	 3334.0	...
3619099	  747.0	  609.6	 3334.0	...
3619100	  747.1	  609.9	 3334.0	...
MSG	3619101 0000 _ Number Off
3619101	  747.2	  610.1	 3335.0	...
3619102	  747.4	  610.4	 3335.0	...
3619103	  747.6	  610.3	 3334.0	...
3619104	  747.7	  610.3	 3334.0	...
3619105	  747.7	  610.3	 3333.0	...
3619106	  747.7	  610.2	 3333.0	...
3619107	  747.6	  610.1	 3332.0	...
3619108	  747.6	  610.3	 3331.0	...
3619109	  747.7	  610.6	 3329.0	...
3619110	  748.1	  610.8	 3329.0	...
3619111	  748.5	  610.7	 3328.0	...
3619112	  748.8	  610.5	 3328.0	...
3619113	  748.7	  610.4	 3330.0	...
3619114	  748.7	  610.3	 3331.0	...
3619115	  748.5	  610.3	 3330.0	...
3619116	  748.3	  610.0	 3330.0	...
3619117	  748.0	  609.7	 3331.0	...
3619118	  748.0	  609.3	 3332.0	...
3619119	  748.1	  609.1	 3331.0	...
3619120	  748.3	  608.9	 3328.0	...
3619121	  748.5	  608.9	 3325.0	...
3619122	  748.4	  609.1	 3326.0	...
3619123	  748.3	  608.7	 3327.0	...
3619124	  748.6	  608.0	 3327.0	...
3619125	  749.0	  607.5	 3328.0	...
3619126	  749.3	  607.9	 3330.0	...
3619127	  749.3	  608.3	 3331.0	...
3619128	  749.3	  608.5	 3330.0	...
3619129	  749.3	  608.6	 3329.0	...
3619130	  749.4	  608.7	 3328.0	...
3619131	  749.5	  608.9	 3329.0	...
3619132	  749.7	  609.1	 3330.0	...
3619133	  749.9	  609.4	 3330.0	...
3619134	  750.0	  609.5	 3329.0	...
3619135	  750.0	  609.6	 3328.0	...
3619136	  749.9	  609.5	 3328.0	...
3619137	  749.8	  609.2	 3328.0	...
3619138	  749.7	  608.9	 3327.0	...
3619139	  749.7	  608.6	 3327.0	...
3619140	  749.7	  608.7	 3326.0	...
3619141	  749.8	  608.6	 3327.0	...
3619142	  749.8	  608.6	 3328.0	...
3619143	  749.8	  608.6	 3328.0	...
3619144	  749.9	  608.7	 3328.0	...
3619145	  749.9	  608.8	 3327.0	...
3619146	  750.2	  608.9	 3325.0	...
3619147	  750.5	  609.1	 3324.0	...
3619148	  750.7	  609.3	 3324.0	...
3619149	  750.7	  609.4	 3323.0	...
3619150	  750.6	  609.2	 3322.0	...
3619151	  750.5	  608.8	 3320.0	...
3619152	  750.5	  608.6	 3319.0	...
3619153	  750.5	  608.6	 3320.0	...
3619154	  750.5	  608.3	 3321.0	...
3619155	  750.6	  608.0	 3322.0	...
3619156	  750.6	  607.6	 3322.0	...
3619157	  750.6	  607.6	 3323.0	...
3619158	  750.9	  607.7	 3325.0	...
3619159	  751.2	  607.8	 3327.0	...
3619160	  751.4	  608.5	 3328.0	...
3619161	  751.3	  609.0	 3329.0	...
3619162	  751.1	  609.4	 3329.0	...
3619163	  750.9	  609.1	 3329.0	...
3619164	  750.8	  608.3	 3329.0	...
3619165	  750.7	  607.7	 3326.0	...
3619166	  750.5	  607.7	 3325.0	...
3619167	  750.5	  608.3	 3323.0	...
3619168	  750.4	  608.9	 3325.0	...
3619169	  750.3	  609.0	 3324.0	...
3619170	  750.3	  608.9	 3322.0	...
3619171	  750.5	  608.8	 3320.0	...
3619172	  750.8	  608.6	 3319.0	...
3619173	  751.0	  608.6	 3321.0	...
3619174	  751.2	  608.6	 3322.0	...
3619175	  751.3	  608.5	 3323.0	...
3619176	  751.4	  608.2	 3323.0	...
3619177	  751.4	  608.0	 3323.0	...
3619178	  751.4	  608.1	 3322.0	...
3619179	  751.5	  608.3	 3323.0	...
3619180	  751.6	  608.8	 3325.0	...
3619181	  751.7	  609.2	 3326.0	...
3619182	  751.7	  609.7	 3326.0	...
3619183	  751.6	  609.9	 3326.0	...
3619184	  751.5	  610.0	 3327.0	...
3619185	  751.5	  610.1	 3328.0	...
3619186	  751.4	  609.7	 3329.0	...
3619187	  751.4	  609.2	 3330.0	...
3619188	  751.3	  608.8	 3330.0	...
3619189	  751.5	  608.7	 3329.0	...
3619190	  751.7	  608.5	 3328.0	...
3619191	  751.9	  608.4	 3328.0	...
3619192	  752.0	  608.3	 3327.0	...
3619193	  752.0	  608.6	 3327.0	...
3619194	  752.1	  608.7	 3325.0	...
3619195	  752.1	  608.9	 3324.0	...
3619196	  752.1	  609.0	 3322.0	...
3619197	  752.1	  609.0	 3322.0	...
3619198	  752.1	  608.8	 3320.0	...
3619199	  752.1	  608.5	 3318.0	...
3619200	  752.2	  608.5	 3319.0	...
3619201	  752.3	  608.6	 3322.0	...
3619202	  752.4	  608.9	 3325.0	...
3619203	  752.5	  609.4	 3325.0	...
3619204	  752.6	  609.8	 3324.0	...
3619205	  752.7	  610.1	 3324.0	...
3619206	  752.8	  609.6	 3324.0	...
3619207	  752.7	  609.2	 3326.0	...
3619208	  752.4	  608.8	 3326.0	...
3619209	  752.6	  608.7	 3326.0	...
3619210	  752.9	  608.6	 3326.0	...
3619211	  753.2	  608.5	 3326.0	...
3619212	  753.2	  608.4	 3328.0	...
3619213	  753.0	  608.6	 3329.0	...
3619214	  752.8	  608.9	 3330.0	...
3619215	  752.7	  609.2	 3329.0	...
3619216	  752.7	  609.3	 3327.0	...
3619217	  752.5	  609.4	 3325.0	...
3619218	  752.3	  609.5	 3325.0	...
3619219	  752.4	  609.4	 3325.0	...
3619220	  752.6	  609.1	 3324.0	...
3619221	  752.9	  608.8	 3320.0	...
3619222	  752.9	  608.7	 3315.0	...
3619223	  752.9	  608.8	 3313.0	...
3619224	  752.8	  608.9	 3313.0	...
3619225	  752.5	  608.9	 3315.0	...
3619226	  752.2	  608.9	 3318.0	...
3619227	  752.0	  608.9	 3319.0	...
3619228	  752.0	  609.1	 3320.0	...
3619229	  751.9	  609.0	 3321.0	...
3619230	  752.3	  608.7	 3322.0	...
3619231	  752.7	  608.6	 3322.0	...
3619232	  753.2	  608.6	 3321.0	...
3619233	  753.2	  608.7	 3320.0	...
3619234	  753.3	  608.9	 3319.0	...
3619235	  753.3	  609.0	 3320.0	...
3619236	  753.1	  609.1	 3319.0	...
3619237	  752.9	  609.1	 3318.0	...
3619238	  752.6	  609.0	 3318.0	...
3619239	  752.4	  609.0	 3319.0	...
3619240	  752.1	  609.0	 3319.0	...
3619241	  751.6	  609.0	 3319.0	...
3619242	  751.4	  609.0	 3318.0	...
3619243	  751.4	  609.1	 3318.0	...
3619244	  751.6	  609.2	 3317.0	...
3619245	  751.9	  609.5	 3319.0	...
3619246	  751.9	  609.7	 3320.0	...
3619247	  751.8	  609.7	 3321.0	...
3619248	  752.0	  609.5	 3319.0	...
3619249	  752.2	  609.5	 3318.0	...
3619250	  752.5	  609.3	 3318.0	...
3619251	  752.5	  609.2	 3318.0	...
3619252	  752.4	  609.2	 3319.0	...
3619253	  752.2	  609.2	 3321.0	...
3619254	  752.0	  609.2	 3322.0	...
3619255	  751.9	  609.3	 3323.0	...
3619256	  751.8	  609.3	 3322.0	...
3619257	  751.9	  609.3	 3322.0	...
3619258	  751.9	  609.3	 3322.0	...
3619259	  751.9	  609.3	 3322.0	...
3619260	  751.8	  609.2	 3322.0	...
3619261	  751.7	  609.3	 3321.0	...
3619262	  751.6	  609.4	 3321.0	...
3619263	  751.5	  609.6	 3324.0	...
3619264	  751.4	  609.7	 3327.0	...
3619265	  751.7	  609.6	 3325.0	...
3619266	  752.1	  609.4	 3321.0	...
3619267	  752.4	  609.3	 3317.0	...
3619268	  752.5	  609.4	 3318.0	...
3619269	  752.4	  609.5	 3320.0	...
3619270	  752.2	  609.6	 3323.0	...
3619271	  752.0	  609.7	 3325.0	...
3619272	  751.9	  609.8	 3326.0	...
3619273	  752.1	  609.8	 3326.0	...
3619274	  752.4	  609.7	 3328.0	...
3619275	  752.5	  609.4	 3331.0	...
3619276	  752.3	  609.2	 3333.0	...
3619277	  751.9	  609.1	 3330.0	...
3619278	  751.5	  609.1	 3328.0	...
3619279	  751.4	  608.9	 3327.0	...
3619280	  751.4	  608.6	 3327.0	...
3619281	  751.7	  608.6	 3328.0	...
3619282	  751.9	  609.1	 3325.0	...
3619283	  752.1	  609.7	 3321.0	...
3619284	  752.1	  610.1	 3318.0	...
3619285	  752.1	  610.3	 3320.0	...
3619286	  752.2	  610.5	 3323.0	...
3619287	  752.4	  610.5	 3326.0	...
3619288	  752.5	  610.5	 3326.0	...
3619289	  752.5	  610.5	 3328.0	...
3619290	  752.5	  610.5	 3329.0	...
3619291	  752.5	  610.4	 3329.0	...
3619292	  752.5	  610.3	 3327.0	...
3619293	  752.4	  610.2	 3326.0	...
3619294	  752.4	  610.1	 3326.0	...
3619295	  752.3	  610.0	 3327.0	...
3619296	  752.1	  610.0	 3327.0	...
3619297	  751.9	  609.8	 3328.0	...
3619298	  751.9	  609.6	 3328.0	...
3619299	  752.1	  609.2	 3330.0	...
3619300	  752.2	  608.9	 3331.0	...
3619301	  752.1	  608.7	 3332.0	...
3619302	  751.9	  608.6	 3331.0	...
3619303	  751.8	  608.7	 3330.0	...
3619304	  751.8	  608.8	 3330.0	...
3619305	  751.7	  609.0	 3330.0	...
3619306	  751.7	  609.1	 3331.0	...
3619307	  751.8	  609.1	 3332.0	...
3619308	  751.8	  609.1	 3332.0	...
3619309	  751.8	  609.1	 3333.0	...
3619310	  751.8	  609.2	 3333.0	...
3619311	  751.7	  609.2	 3334.0	...
3619312	  751.8	  608.9	 3333.0	...
3619313	  752.1	  608.7	 3333.0	...
3619314	  752.4	  608.4	 3334.0	...
3619315	  752.5	  608.4	 3334.0	...
3619316	  752.4	  608.7	 3335.0	...
3619317	  752.3	  609.1	 3336.0	...
3619318	  752.2	  609.6	 3338.0	...
3619319	  751.9	  609.6	 3340.0	...
3619320	  751.8	  609.6	 3341.0	...
3619321	  751.9	  609.7	 3342.0	...
3619322	  752.0	  609.9	 3342.0	...
3619323	  752.1	  610.1	 3342.0	...
3619324	  752.1	  610.1	 3343.0	...
3619325	  752.1	  610.0	 3344.0	...
3619326	  752.2	  609.5	 3344.0	...
3619327	  752.2	  609.1	 3344.0	...
3619328	  752.3	  609.0	 3343.0	...
3619329	  752.2	  609.2	 3342.0	...
3619330	  752.2	  609.5	 3342.0	...
3619331	  752.1	  609.4	 3341.0	...
3619332	  752.0	  609.2	 3341.0	...
3619333	  751.9	  609.2	 3340.0	...
3619334	  751.9	  609.3	 3342.0	...
3619335	  752.0	  609.5	 3344.0	...
3619336	  752.1	  609.7	 3345.0	...
3619337	  752.1	  609.9	 3344.0	...
3619338	  752.2	  609.9	 3343.0	...
3619339	  752.3	  610.0	 3347.0	...
3619340	  752.2	  609.9	 3352.0	...
3619341	  752.0	  609.5	 3357.0	...
3619342	  751.6	  609.1	 3358.0	...
3619343	  751.5	  608.7	 3358.0	...
3619344	  751.7	  608.9	 3360.0	...
3619345	  751.9	  608.9	 3362.0	...
3619346	  752.2	  609.0	 3364.0	...
3619347	  752.1	  609.0	 3364.0	...
3619348	  752.2	  609.1	 3363.0	...
3619349	  752.3	  609.1	 3362.0	...
3619350	  752.4	  608.9	 3361.0	...
3619351	  752.3	  608.8	 3362.0	...
3619352	  752.3	  608.7	 3362.0	...
3619353	  752.5	  608.9	 3362.0	...
3619354	  752.8	  609.0	 3361.0	...
3619355	  752.8	  609.1	 3359.0	...
3619356	  752.6	  609.2	 3361.0	...
3619357	  752.3	  609.2	 3365.0	...
3619358	  752.4	  609.2	 3366.0	...
3619359	  752.4	  609.1	 3364.0	...
3619360	  752.5	  609.0	 3363.0	...
3619361	  752.4	  609.0	 3364.0	...
3619362	  752.4	  608.9	 3364.0	...
3619363	  752.4	  608.9	 3364.0	...
3619364	  752.4	  608.9	 3363.0	...
3619365	  752.5	  609.0	 3363.0	...
3619366	  752.7	  609.2	 3363.0	...
3619367	  752.8	  609.3	 3364.0	...
3619368	  752.7	  609.3	 3365.0	...
3619369	  752.5	  609.1	 3365.0	...
3619370	  752.2	  608.9	 3365.0	...
3619371	  751.9	  608.7	 3364.0	...
3619372	  751.7	  608.8	 3364.0	...
3619373	  751.7	  608.8	 3365.0	...
3619374	  751.9	  608.7	 3365.0	...
3619375	  752.1	  608.5	 3365.0	...
3619376	  752.3	  608.2	 3367.0	...
3619377	  752.2	  608.1	 3369.0	...
3619378	  752.1	  608.0	 3370.0	...
3619379	  752.1	  608.1	 3370.0	...
3619380	  752.3	  608.2	 3372.0	...
3619381	  752.5	  608.2	 3374.0	...
3619382	  752.8	  608.2	 3376.0	...
3619383	  752.8	  608.3	 3377.0	...
3619384	  752.7	  608.5	 3378.0	...
3619385	  752.7	  608.6	 3379.0	...
3619386	  752.6	  608.7	 3380.0	...
3619387	  752.5	  608.7	 3381.0	...
3619388	  752.5	  608.8	 3382.0	...
3619389	  752.4	  608.8	 3383.0	...
3619390	  752.3	  608.8	 3384.0	...
3619391	  752.4	  608.7	 3383.0	...
3619392	  752.5	  608.7	 3382.0	...
3619393	  752.6	  608.8	 3382.0	...
3619394	  752.6	  608.6	 3381.0	...
3619395	  752.7	  608.3	 3381.0	...
3619396	  752.4	  608.1	 3381.0	...
3619397	  752.1	  608.1	 3381.0	...
3619398	  751.8	  608.1	 3381.0	...
3619399	  751.8	  608.0	 3380.0	...
3619400	  751.7	  607.9	 3379.0	...
3619401	  751.7	  607.9	 3378.0	...
3619402	  751.8	  607.7	 3379.0	...
3619403	  751.9	  607.4	 3381.0	...
3619404	  752.0	  607.6	 3383.0	...
3619405	  752.1	  608.0	 3385.0	...
3619406	  752.2	  608.1	 3388.0	...
3619407	  752.1	  607.9	 3390.0	...
3619408	  752.0	  607.6	 3390.0	...
3619409	  752.1	  607.4	 3390.0	...
3619410	  752.4	  607.1	 3389.0	...
3619411	  752.7	  607.0	 3389.0	...
3619412	  752.3	  607.0	 3390.0	...
3619413	  752.0	  607.0	 3393.0	...
3619414	  751.6	  607.1	 3396.0	...
3619415	  751.6	  607.2	 3398.0	...
3619416	  751.6	  607.2	 3399.0	...
3619417	  751.9	  607.2	 3399.0	...
3619418	  752.2	  607.1	 3398.0	...
3619419	  752.5	  607.1	 3397.0	...
3619420	  752.4	  607.1	 3400.0	...
3619421	  752.3	  607.2	 3402.0	...
3619422	  752.2	  607.2	 3403.0	...
3619423	  752.2	  607.3	 3401.0	...
3619424	  752.2	  607.6	 3400.0	...
3619425	  752.2	  607.8	 3400.0	...
3619426	  752.1	  607.6	 3400.0	...
3619427	  752.1	  607.2	 3399.0	...
3619428	  752.1	  606.6	 3398.0	...
3619429	  752.0	  606.4	 3398.0	...
3619430	  752.0	  606.5	 3400.0	...
3619431	  752.0	  606.7	 3401.0	...
3619432	  751.9	  606.9	 3400.0	...
3619433	  751.7	  606.7	 3398.0	...
3619434	  751.6	  606.5	 3394.0	...
3619435	  751.7	  606.3	 3392.0	...
3619436	  751.8	  606.1	 3395.0	...
3619437	  751.8	  605.9	 3399.0	...
3619438	  751.7	  605.7	 3404.0	...
3619439	  751.7	  605.5	 3405.0	...
3619440	  752.0	  605.3	 3408.0	...
3619441	  752.4	  605.2	 3411.0	...
3619442	  752.2	  605.2	 3412.0	...
3619443	  751.6	  605.4	 3412.0	...
3619444	  751.1	  605.6	 3413.0	...
3619445	  751.2	  605.9	 3414.0	...
3619446	  751.5	  606.2	 3415.0	...
3619447	  751.7	  606.5	 3416.0	...
3619448	  751.5	  606.8	 3416.0	...
3619449	  751.2	  607.0	 3416.0	...
3619450	  751.0	  607.2	 3417.0	...
3619451	  751.2	  607.0	 3418.0	...
3619452	  751.4	  606.6	 3420.0	...
3619453	  751.4	  606.4	 3421.0	...
3619454	  751.6	  606.6	 3421.0	...
3619455	  751.8	  606.8	 3420.0	...
3619456	  752.0	  606.9	 3420.0	...
3619457	  751.8	  606.9	 3420.0	...
3619458	  751.6	  606.8	 3420.0	...
3619459	  751.3	  606.8	 3421.0	...
3619460	  751.2	  606.7	 3422.0	...
3619461	  751.1	  606.7	 3423.0	...
3619462	  751.2	  606.7	 3423.0	...
3619463	  751.3	  606.8	 3424.0	...
3619464	  751.3	  606.9	 3424.0	...
3619465	  751.3	  606.8	 3426.0	...
3619466	  751.2	  606.7	 3426.0	...
3619467	  751.2	  606.5	 3427.0	...
3619468	  751.4	  606.5	 3427.0	...
3619469	  751.5	  606.5	 3427.0	...
3619470	  751.6	  606.5	 3426.0	...
3619471	  751.6	  606.8	 3426.0	...
3619472	  751.7	  607.1	 3428.0	...
3619473	  751.7	  607.5	 3431.0	...
3619474	  751.6	  607.1	 3434.0	...
3619475	  751.5	  606.6	 3434.0	...
3619476	  751.5	  606.5	 3434.0	...
3619477	  751.5	  606.8	 3435.0	...
3619478	  751.4	  607.1	 3434.0	...
3619479	  751.2	  607.1	 3434.0	...
3619480	  750.9	  607.0	 3433.0	...
3619481	  750.8	  606.9	 3433.0	...
3619482	  750.7	  606.8	 3432.0	...
3619483	  750.9	  606.9	 3434.0	...
3619484	  751.5	  607.0	 3435.0	...
EFIX R   3619017	3619484	468	  750.3	  608.8	   3351
SSACC R  3619485
3619485	  752.7	  607.1	 3433.0	...
3619486	  754.1	  607.1	 3431.0	...
3619487	  756.0	  607.0	 3429.0	...
3619488	  758.1	  606.6	 3429.0	...
3619489	  761.2	  606.1	 3431.0	...
3619490	  764.3	  605.6	 3436.0	...
3619491	  767.9	  605.1	 3439.0	...
3619492	  770.9	  604.7	 3443.0	...
3619493	  774.9	  604.1	 3443.0	...
3619494	  778.5	  603.3	 3443.0	...
3619495	  782.1	  602.6	 3442.0	...
3619496	  785.0	  601.4	 3441.0	...
3619497	  787.1	  600.5	 3440.0	...
3619498	  788.6	  599.1	 3441.0	...
ESACC R  3619485	3619498	14	  752.7	  607.1	  788.6	  599.1	   0.78	     70
SFIX R   3619499
3619499	  788.7	  598.3	 3443.0	...
3619500	  788.7	  597.6	 3443.0	...
3619501	  788.5	  597.2	 3442.0	...
3619502	  788.3	  596.8	 3442.0	...
3619503	  788.3	  596.6	 3439.0	...
3619504	  787.3	  596.1	 3436.0	...
3619505	  786.3	  595.4	 3433.0	...
3619506	  785.2	  594.1	 3433.0	...
3619507	  784.8	  593.5	 3436.0	...
3619508	  784.0	  592.9	 3440.0	...
3619509	  783.3	  592.9	 3443.0	...
3619510	  782.4	  593.1	 3443.0	...
3619511	  781.8	  593.2	 3443.0	...
3619512	  781.3	  593.3	 3442.0	...
3619513	  781.2	  593.5	 3440.0	...
3619514	  781.3	  593.7	 3438.0	...
3619515	  781.4	  593.7	 3438.0	...
3619516	  780.7	  593.9	 3438.0	...
3619517	  780.0	  594.1	 3441.0	...
3619518	  779.2	  594.6	 3445.0	...
3619519	  779.2	  594.9	 3446.0	...
3619520	  779.1	  595.2	 3444.0	...
3619521	  779.0	  595.3	 3442.0	...
3619522	  779.0	  595.7	 3441.0	...
3619523	  779.0	  596.0	 3439.0	...
3619524	  779.5	  596.3	 3438.0	...
3619525	  780.0	  596.3	 3438.0	...
3619526	  780.6	  596.3	 3438.0	...
3619527	  780.8	  596.1	 3438.0	...
3619528	  781.2	  595.9	 3438.0	...
3619529	  781.3	  596.1	 3437.0	...
3619530	  781.3	  596.4	 3436.0	...
3619531	  781.4	  596.9	 3435.0	...
3619532	  781.7	  596.9	 3436.0	...
3619533	  781.9	  597.1	 3437.0	...
3619534	  781.9	  597.2	 3438.0	...
3619535	  781.9	  597.2	 3439.0	...
3619536	  781.8	  597.0	 3440.0	...
3619537	  781.6	  596.8	 3438.0	...
3619538	  781.5	  596.7	 3437.0	...
3619539	  781.6	  596.7	 3437.0	...
3619540	  781.7	  596.6	 3439.0	...
3619541	  782.3	  596.7	 3441.0	...
3619542	  782.9	  596.7	 3441.0	...
3619543	  783.4	  596.8	 3441.0	...
3619544	  783.3	  596.4	 3440.0	...
3619545	  783.1	  596.0	 3439.0	...
3619546	  782.8	  595.7	 3441.0	...
3619547	  782.8	  595.5	 3443.0	...
3619548	  782.9	  595.3	 3442.0	...
3619549	  783.0	  595.2	 3437.0	...
3619550	  783.0	  595.4	 3435.0	...
3619551	  783.0	  595.3	 3437.0	...
3619552	  783.0	  595.0	 3438.0	...
3619553	  783.0	  594.8	 3437.0	...
3619554	  783.0	  595.0	 3436.0	...
3619555	  783.1	  595.3	 3435.0	...
3619556	  782.8	  595.8	 3435.0	...
3619557	  782.4	  596.3	 3435.0	...
3619558	  781.9	  596.5	 3435.0	...
3619559	  781.8	  596.4	 3434.0	...
3619560	  782.1	  596.4	 3436.0	...
3619561	  782.5	  596.5	 3438.0	...
3619562	  782.9	  596.5	 3440.0	...
3619563	  783.0	  596.2	 3439.0	...
3619564	  783.2	  595.7	 3438.0	...
3619565	  783.4	  595.4	 3437.0	...
3619566	  783.5	  595.6	 3437.0	...
3619567	  783.6	  596.1	 3437.0	...
3619568	  783.7	  596.5	 3437.0	...
3619569	  783.7	  596.7	 3438.0	...
3619570	  783.5	  596.7	 3438.0	...
3619571	  783.2	  596.6	 3437.0	...
3619572	  783.0	  596.5	 3436.0	...
3619573	  782.6	  596.4	 3433.0	...
3619574	  782.3	  596.2	 3431.0	...
3619575	  782.3	  596.2	 3429.0	...
3619576	  782.6	  595.9	 3428.0	...
3619577	  782.9	  595.8	 3428.0	...
3619578	  782.9	  595.7	 3429.0	...
3619579	  783.1	  595.9	 3430.0	...
3619580	  783.4	  596.0	 3430.0	...
3619581	  783.7	  596.0	 3430.0	...
3619582	  783.7	  596.3	 3429.0	...
3619583	  783.7	  596.5	 3427.0	...
3619584	  783.7	  596.6	 3426.0	...
3619585	  783.3	  596.6	 3427.0	...
3619586	  782.9	  596.7	 3430.0	...
3619587	  782.5	  596.6	 3431.0	...
3619588	  782.5	  596.5	 3432.0	...
3619589	  782.5	  596.4	 3432.0	...
3619590	  782.6	  596.3	 3432.0	...
3619591	  782.5	  596.4	 3428.0	...
3619592	  782.5	  596.6	 3424.0	...
3619593	  782.4	  596.9	 3422.0	...
3619594	  782.4	  597.1	 3424.0	...
3619595	  782.6	  596.9	 3427.0	...
3619596	  782.7	  596.6	 3427.0	...
3619597	  782.6	  596.4	 3427.0	...
3619598	  782.5	  596.4	 3426.0	...
3619599	  782.6	  596.5	 3422.0	...
3619600	  783.0	  596.5	 3418.0	...
3619601	  783.3	  596.3	 3418.0	...
3619602	  783.5	  596.2	 3419.0	...
3619603	  783.4	  596.2	 3421.0	...
3619604	  783.2	  596.5	 3421.0	...
3619605	  783.1	  596.8	 3419.0	...
3619606	  783.2	  597.1	 3417.0	...
3619607	  783.3	  597.2	 3415.0	...
3619608	  783.4	  597.3	 3417.0	...
3619609	  783.3	  597.3	 3419.0	...
3619610	  783.2	  597.3	 3421.0	...
3619611	  783.4	  597.3	 3421.0	...
3619612	  783.6	  597.3	 3420.0	...
3619613	  783.9	  597.3	 3417.0	...
3619614	  783.7	  597.3	 3415.0	...
3619615	  783.4	  597.3	 3414.0	...
3619616	  783.2	  597.4	 3413.0	...
3619617	  783.4	  597.3	 3413.0	...
3619618	  783.8	  597.6	 3412.0	...
3619619	  783.5	  598.2	 3410.0	...
3619620	  782.8	  598.8	 3410.0	...
3619621	  782.2	  599.1	 3413.0	...
3619622	  782.2	  599.5	 3416.0	...
EFIX R   3619499	3619622	124	  782.8	  596.2	   3432
SSACC R  3619623
3619623	  781.3	  600.1	 3416.0	...
3619624	  779.6	  600.8	 3415.0	...
3619625	  777.5	  601.4	 3414.0	...
3619626	  775.6	  602.0	 3413.0	...
3619627	  773.4	  602.7	 3412.0	...
3619628	  769.8	  603.1	 3410.0	...
3619629	  766.0	  603.5	 3408.0	...
3619630	  761.4	  604.0	 3406.0	...
3619631	  757.6	  603.9	 3405.0	...
3619632	  753.4	  603.9	 3405.0	...
3619633	  749.5	  603.4	 3408.0	...
3619634	  745.2	  603.3	 3412.0	...
3619635	  741.6	  602.8	 3414.0	...
3619636	  738.4	  602.6	 3413.0	...
3619637	  736.1	  602.6	 3413.0	...
3619638	  734.3	  602.0	 3413.0	...
ESACC R  3619623	3619638	16	  781.3	  600.1	  734.3	  602.0	   1.00	     82
SFIX R   3619639
3619639	  733.5	  601.2	 3409.0	...
3619640	  733.3	  600.6	 3405.0	...
3619641	  733.5	  600.8	 3401.0	...
3619642	  734.1	  601.0	 3402.0	...
3619643	  734.7	  601.2	 3403.0	...
3619644	  735.3	  601.7	 3403.0	...
3619645	  735.7	  603.2	 3398.0	...
3619646	  736.1	  604.6	 3394.0	...
3619647	  736.7	  605.4	 3391.0	...
3619648	  737.1	  605.5	 3392.0	...
3619649	  738.3	  605.5	 3393.0	...
3619650	  739.1	  605.6	 3392.0	...
3619651	  740.0	  605.5	 3394.0	...
3619652	  740.4	  605.3	 3395.0	...
3619653	  741.2	  605.0	 3392.0	...
3619654	  742.4	  604.7	 3389.0	...
3619655	  743.1	  604.7	 3386.0	...
3619656	  743.8	  604.6	 3387.0	...
3619657	  744.3	  604.7	 3388.0	...
3619658	  744.9	  604.7	 3388.0	...
3619659	  745.4	  604.5	 3388.0	...
3619660	  745.8	  604.4	 3387.0	...
3619661	  746.1	  604.3	 3386.0	...
3619662	  746.0	  604.1	 3387.0	...
3619663	  746.4	  603.5	 3390.0	...
3619664	  746.8	  602.9	 3393.0	...
3619665	  746.6	  602.6	 3391.0	...
3619666	  746.0	  602.7	 3390.0	...
3619667	  745.4	  603.2	 3388.0	...
3619668	  745.2	  603.7	 3386.0	...
3619669	  744.8	  604.1	 3383.0	...
3619670	  744.4	  604.1	 3382.0	...
3619671	  744.2	  604.0	 3383.0	...
3619672	  744.1	  603.9	 3384.0	...
3619673	  744.1	  603.9	 3383.0	...
3619674	  744.0	  604.4	 3383.0	...
3619675	  743.9	  604.8	 3384.0	...
3619676	  743.9	  605.3	 3385.0	...
3619677	  743.6	  605.4	 3385.0	...
3619678	  743.0	  605.5	 3385.0	...
3619679	  742.5	  605.6	 3385.0	...
3619680	  742.2	  605.7	 3385.0	...
3619681	  742.1	  605.7	 3383.0	...
3619682	  741.9	  605.8	 3382.0	...
3619683	  741.6	  605.8	 3381.0	...
3619684	  741.5	  605.9	 3381.0	...
3619685	  741.5	  606.0	 3381.0	...
3619686	  741.5	  606.1	 3381.0	...
3619687	  741.5	  606.2	 3382.0	...
3619688	  741.7	  606.2	 3381.0	...
3619689	  741.9	  605.9	 3380.0	...
3619690	  742.2	  605.6	 3378.0	...
3619691	  742.1	  605.4	 3377.0	...
3619692	  742.1	  605.5	 3379.0	...
3619693	  742.0	  605.5	 3381.0	...
3619694	  741.9	  605.8	 3382.0	...
3619695	  741.7	  606.1	 3382.0	...
3619696	  741.9	  606.3	 3380.0	...
3619697	  742.2	  606.0	 3378.0	...
3619698	  742.4	  605.9	 3377.0	...
3619699	  742.3	  605.9	 3378.0	...
3619700	  742.0	  606.1	 3379.0	...
3619701	  741.6	  606.5	 3379.0	...
3619702	  741.5	  606.8	 3380.0	...
3619703	  741.5	  607.0	 3380.0	...
3619704	  741.4	  607.0	 3381.0	...
3619705	  741.3	  606.9	 3381.0	...
3619706	  741.4	  606.7	 3378.0	...
3619707	  741.4	  606.3	 3375.0	...
3619708	  741.9	  605.9	 3371.0	...
3619709	  742.2	  605.7	 3369.0	...
3619710	  742.1	  606.1	 3366.0	...
3619711	  741.6	  606.6	 3366.0	...
3619712	  741.1	  607.1	 3367.0	...
3619713	  741.2	  607.2	 3369.0	...
3619714	  741.1	  607.1	 3370.0	...
3619715	  741.0	  606.9	 3371.0	...
3619716	  741.0	  606.7	 3370.0	...
3619717	  741.3	  606.5	 3369.0	...
3619718	  741.6	  606.4	 3368.0	...
3619719	  741.7	  606.3	 3367.0	...
3619720	  742.1	  606.2	 3365.0	...
3619721	  742.4	  606.3	 3364.0	...
3619722	  742.6	  606.4	 3364.0	...
3619723	  742.6	  606.5	 3364.0	...
3619724	  742.4	  606.5	 3365.0	...
3619725	  742.2	  606.5	 3364.0	...
3619726	  741.9	  606.5	 3364.0	...
3619727	  742.3	  606.4	 3363.0	...
3619728	  742.6	  606.2	 3361.0	...
3619729	  742.5	  605.9	 3360.0	...
3619730	  742.1	  605.7	 3361.0	...
3619731	  741.7	  605.6	 3361.0	...
3619732	  741.7	  605.6	 3364.0	...
3619733	  741.8	  605.6	 3365.0	...
3619734	  742.2	  605.7	 3366.0	...
3619735	  742.6	  605.7	 3367.0	...
3619736	  743.0	  605.5	 3367.0	...
3619737	  743.0	  605.4	 3365.0	...
3619738	  743.0	  605.5	 3362.0	...
3619739	  742.9	  605.7	 3360.0	...
3619740	  742.8	  605.9	 3359.0	...
3619741	  743.0	  606.1	 3357.0	...
3619742	  743.2	  606.3	 3357.0	...
3619743	  742.6	  606.4	 3359.0	...
3619744	  741.7	  606.5	 3360.0	...
3619745	  741.3	  606.5	 3360.0	...
3619746	  741.6	  606.5	 3360.0	...
3619747	  742.0	  606.5	 3360.0	...
3619748	  742.0	  606.5	 3359.0	...
3619749	  742.1	  606.4	 3357.0	...
3619750	  742.2	  606.4	 3357.0	...
3619751	  742.1	  606.6	 3358.0	...
3619752	  742.0	  606.7	 3359.0	...
3619753	  742.2	  606.8	 3359.0	...
3619754	  742.4	  606.7	 3360.0	...
3619755	  742.6	  606.6	 3360.0	...
3619756	  742.7	  606.4	 3359.0	...
3619757	  742.6	  606.3	 3358.0	...
3619758	  742.4	  606.2	 3358.0	...
3619759	  742.3	  606.3	 3360.0	...
3619760	  742.4	  606.3	 3362.0	...
3619761	  742.5	  606.3	 3362.0	...
3619762	  742.9	  606.4	 3362.0	...
3619763	  743.1	  606.6	 3361.0	...
3619764	  742.9	  606.9	 3361.0	...
3619765	  742.5	  607.0	 3360.0	...
3619766	  742.5	  606.9	 3360.0	...
3619767	  742.7	  606.3	 3360.0	...
3619768	  743.0	  605.7	 3358.0	...
3619769	  743.1	  605.2	 3355.0	...
3619770	  743.1	  605.6	 3353.0	...
3619771	  743.2	  605.9	 3353.0	...
3619772	  743.1	  606.1	 3353.0	...
3619773	  743.0	  605.9	 3356.0	...
3619774	  743.0	  605.7	 3359.0	...
3619775	  743.1	  605.7	 3363.0	...
3619776	  743.1	  605.8	 3362.0	...
3619777	  743.2	  605.9	 3358.0	...
3619778	  743.2	  605.9	 3355.0	...
3619779	  743.4	  605.9	 3352.0	...
3619780	  743.6	  605.9	 3353.0	...
3619781	  743.4	  606.3	 3356.0	...
3619782	  743.2	  606.7	 3360.0	...
3619783	  742.9	  606.6	 3362.0	...
3619784	  743.0	  606.1	 3362.0	...
3619785	  743.0	  605.7	 3362.0	...
3619786	  742.9	  605.7	 3360.0	...
3619787	  742.9	  606.2	 3358.0	...
3619788	  743.0	  606.6	 3356.0	...
3619789	  743.1	  607.0	 3356.0	...
3619790	  743.0	  606.9	 3356.0	...
3619791	  742.9	  606.9	 3357.0	...
3619792	  742.7	  607.0	 3358.0	...
3619793	  742.6	  607.1	 3360.0	...
3619794	  742.5	  607.2	 3360.0	...
3619795	  742.6	  607.1	 3359.0	...
3619796	  742.7	  607.0	 3358.0	...
3619797	  742.8	  607.0	 3358.0	...
3619798	  742.9	  606.9	 3358.0	...
3619799	  743.3	  606.3	 3358.0	...
3619800	  743.9	  605.6	 3357.0	...
3619801	  744.6	  605.0	 3357.0	...
3619802	  745.5	  604.8	 3357.0	...
3619803	  746.2	  604.6	 3356.0	...
3619804	  746.3	  603.6	 3355.0	...
3619805	  746.1	  602.6	 3355.0	...
3619806	  745.9	  602.1	 3356.0	...
3619807	  746.0	  602.3	 3356.0	...
3619808	  746.1	  602.2	 3356.0	...
3619809	  746.1	  601.6	 3356.0	...
3619810	  746.1	  601.1	 3356.0	...
3619811	  746.1	  600.9	 3355.0	...
3619812	  746.2	  600.5	 3356.0	...
3619813	  746.4	  600.1	 3357.0	...
3619814	  746.4	  599.7	 3355.0	...
3619815	  746.9	  599.2	 3352.0	...
3619816	  747.7	  598.7	 3350.0	...
3619817	  749.2	  598.1	 3349.0	...
3619818	  750.1	  597.5	 3349.0	...
3619819	  751.4	  596.8	 3349.0	...
3619820	  752.3	  596.6	 3349.0	...
3619821	  753.1	  596.8	 3351.0	...
3619822	  753.6	  597.2	 3354.0	...
3619823	  754.1	  597.1	 3355.0	...
3619824	  754.1	  597.2	 3353.0	...
3619825	  753.7	  597.3	 3348.0	...
3619826	  753.0	  598.5	 3344.0	...
3619827	  752.4	  599.8	 3341.0	...
3619828	  751.9	  601.1	 3341.0	...
3619829	  751.8	  601.4	 3341.0	...
3619830	  751.2	  601.4	 3340.0	...
3619831	  750.6	  601.5	 3339.0	...
3619832	  750.0	  601.2	 3339.0	...
3619833	  749.9	  600.9	 3341.0	...
3619834	  749.7	  600.7	 3343.0	...
3619835	  749.4	  600.8	 3343.0	...
3619836	  749.4	  600.7	 3343.0	...
3619837	  749.3	  600.2	 3343.0	...
3619838	  749.3	  599.7	 3345.0	...
3619839	  749.2	  599.3	 3348.0	...
3619840	  749.2	  599.3	 3351.0	...
3619841	  749.2	  598.9	 3351.0	...
3619842	  749.1	  598.6	 3352.0	...
3619843	  748.9	  598.3	 3353.0	...
3619844	  748.5	  598.4	 3353.0	...
3619845	  748.2	  598.5	 3353.0	...
3619846	  748.3	  598.5	 3353.0	...
3619847	  748.6	  599.1	 3352.0	...
3619848	  749.0	  599.5	 3352.0	...
3619849	  749.1	  600.0	 3351.0	...
3619850	  749.2	  599.9	 3351.0	...
3619851	  749.3	  599.8	 3351.0	...
3619852	  749.5	  599.8	 3351.0	...
3619853	  749.6	  600.0	 3351.0	...
3619854	  749.5	  600.3	 3352.0	...
3619855	  749.4	  600.3	 3353.0	...
3619856	  749.3	  600.2	 3353.0	...
3619857	  749.2	  600.1	 3353.0	...
3619858	  749.2	  600.0	 3352.0	...
3619859	  749.2	  600.1	 3352.0	...
3619860	  749.3	  600.1	 3351.0	...
3619861	  749.6	  600.2	 3352.0	...
3619862	  750.3	  600.0	 3349.0	...
3619863	  750.9	  599.3	 3346.0	...
3619864	  751.2	  598.7	 3345.0	...
3619865	  751.0	  598.2	 3348.0	...
3619866	  750.9	  598.4	 3351.0	...
3619867	  750.9	  598.6	 3352.0	...
3619868	  751.0	  598.8	 3351.0	...
3619869	  751.2	  598.9	 3350.0	...
3619870	  751.2	  599.1	 3349.0	...
3619871	  751.2	  599.1	 3349.0	...
3619872	  751.2	  599.2	 3349.0	...
3619873	  751.1	  599.3	 3348.0	...
3619874	  751.1	  599.1	 3350.0	...
3619875	  751.2	  598.9	 3352.0	...
3619876	  751.2	  598.8	 3354.0	...
3619877	  751.0	  598.9	 3353.0	...
3619878	  750.9	  599.3	 3352.0	...
3619879	  750.9	  599.7	 3351.0	...
3619880	  750.8	  600.3	 3351.0	...
3619881	  750.7	  600.5	 3350.0	...
3619882	  750.6	  600.3	 3350.0	...
3619883	  750.6	  600.0	 3349.0	...
3619884	  751.0	  599.5	 3349.0	...
3619885	  751.3	  599.3	 3348.0	...
3619886	  751.4	  599.2	 3348.0	...
3619887	  751.1	  599.3	 3348.0	...
3619888	  750.8	  599.3	 3348.0	...
3619889	  750.7	  599.3	 3346.0	...
3619890	  750.6	  598.9	 3345.0	...
3619891	  750.5	  598.6	 3344.0	...
3619892	  750.6	  598.3	 3344.0	...
3619893	  750.6	  598.6	 3344.0	...
3619894	  750.6	  598.9	 3344.0	...
3619895	  750.9	  599.0	 3343.0	...
3619896	  751.3	  598.9	 3344.0	...
3619897	  751.8	  598.9	 3347.0	...
3619898	  751.8	  599.2	 3350.0	...
3619899	  751.6	  599.6	 3349.0	...
3619900	  751.4	  600.0	 3348.0	...
3619901	  751.3	  600.1	 3350.0	...
3619902	  751.3	  600.2	 3353.0	...
3619903	  751.4	  600.2	 3353.0	...
3619904	  751.3	  600.1	 3349.0	...
3619905	  751.3	  599.9	 3347.0	...
3619906	  751.3	  599.8	 3348.0	...
3619907	  751.4	  599.7	 3348.0	...
3619908	  751.5	  599.8	 3347.0	...
3619909	  751.4	  600.0	 3345.0	...
3619910	  751.3	  600.1	 3341.0	...
3619911	  751.2	  600.1	 3338.0	...
3619912	  751.3	  600.0	 3339.0	...
3619913	  751.5	  600.0	 3341.0	...
3619914	  751.7	  600.0	 3343.0	...
3619915	  751.8	  600.2	 3341.0	...
3619916	  751.8	  600.4	 3341.0	...
[truncated: 4,233,175 more chars]
