# Supplementary material for: With an eye on uncertainty: Modelling pupillary responses to environmental volatility
Source: PLoS Comput Biol. 2019 Jul 5;15(7):e1007126. doi: 10.1371/journal.pcbi.1007126 (PMC6636765; doi:10.1371/journal.pcbi.1007126)
Supplement: S1 Data — Zip file containing the pupillometry data for participant 1. (ZIP) [file pcbi.1007126.s001.zip › P1/trial16.asc]

** CONVERTED FROM C:\Users\tparr\Documents\PVR\P1_0712\trial16.edf using edfapi 3.1 Win32 Nov 24 2009 on Thu Dec 07 10:05:38 2017
** DATE: Thu Dec  7 11:04:22 2017
** TYPE: EDF_FILE BINARY EVENT SAMPLE TAGGED
** VERSION: EYELINK II 1
** SOURCE: EYELINK CL
** EYELINK II CL v4.48 Nov 25 2009
** CAMERA: EyeLink CL Version 1.4 Sensor=BHA
** SERIAL NUMBER: CL1-AAD42
** CAMERA_CONFIG: AAD42140.SCD
**

MSG	4030886 RECCFG CR 1000 2 0 R
MSG	4030886 ELCLCFG MTABLER
MSG	4030886 GAZE_COORDS 0.00 0.00 1599.00 1199.00
MSG	4030886 THRESHOLDS R 122 225
MSG	4030886 ELCL_PROC CENTROID (3)
MSG	4030886 ELCL_PCR_PARAM 5 3.0
START	4030887 	RIGHT	SAMPLES	EVENTS
PRESCALER	1
VPRESCALER	1
PUPIL	AREA
EVENTS	GAZE	RIGHT	RATE	1000.00	TRACKING	CR	FILTER	2
SAMPLES	GAZE	RIGHT	RATE	1000.00	TRACKING	CR	FILTER	2
MSG	4030887 !MODE RECORD CR 1000 2 0 R
4030887	  745.0	  570.0	 3376.0	...
INPUT	4030887	127
4030888	  745.0	  570.1	 3376.0	...
4030889	  744.9	  570.3	 3377.0	...
4030890	  744.8	  570.6	 3377.0	...
4030891	  744.8	  570.4	 3377.0	...
4030892	  744.9	  569.9	 3375.0	...
4030893	  745.0	  569.6	 3374.0	...
SFIX R   4030894
4030894	  745.1	  569.8	 3372.0	...
4030895	  745.2	  570.1	 3373.0	...
4030896	  745.6	  570.3	 3373.0	...
4030897	  745.9	  570.5	 3374.0	...
4030898	  746.2	  570.6	 3375.0	...
4030899	  746.3	  570.5	 3375.0	...
4030900	  746.3	  570.4	 3376.0	...
4030901	  746.2	  570.4	 3376.0	...
4030902	  745.8	  570.5	 3376.0	...
4030903	  745.4	  570.8	 3378.0	...
4030904	  745.2	  571.0	 3379.0	...
4030905	  745.4	  571.0	 3381.0	...
4030906	  745.6	  571.0	 3381.0	...
4030907	  745.5	  570.8	 3379.0	...
4030908	  745.5	  570.7	 3376.0	...
4030909	  745.5	  570.5	 3373.0	...
4030910	  745.6	  570.4	 3373.0	...
4030911	  745.4	  570.2	 3374.0	...
4030912	  745.3	  570.0	 3372.0	...
4030913	  745.3	  569.9	 3370.0	...
4030914	  745.4	  569.8	 3367.0	...
4030915	  745.4	  569.8	 3369.0	...
4030916	  745.4	  569.8	 3371.0	...
4030917	  745.5	  569.7	 3371.0	...
4030918	  745.3	  569.6	 3370.0	...
4030919	  745.2	  569.7	 3371.0	...
4030920	  745.2	  569.9	 3372.0	...
4030921	  745.5	  570.3	 3374.0	...
4030922	  745.9	  570.6	 3375.0	...
4030923	  746.2	  570.9	 3379.0	...
4030924	  746.5	  570.9	 3382.0	...
4030925	  746.6	  571.1	 3385.0	...
4030926	  746.5	  571.3	 3386.0	...
4030927	  746.3	  571.1	 3386.0	...
4030928	  746.0	  570.9	 3386.0	...
4030929	  746.0	  570.9	 3387.0	...
4030930	  746.0	  571.4	 3387.0	...
4030931	  745.8	  571.9	 3387.0	...
4030932	  745.6	  572.0	 3388.0	...
4030933	  745.9	  571.7	 3388.0	...
4030934	  746.4	  571.3	 3388.0	...
4030935	  746.8	  571.0	 3386.0	...
4030936	  746.7	  571.2	 3385.0	...
4030937	  746.6	  571.4	 3388.0	...
4030938	  746.4	  571.4	 3391.0	...
4030939	  746.2	  571.3	 3394.0	...
4030940	  746.2	  571.1	 3392.0	...
4030941	  746.4	  570.7	 3391.0	...
4030942	  746.4	  570.5	 3390.0	...
4030943	  746.3	  571.0	 3390.0	...
4030944	  746.2	  571.6	 3391.0	...
4030945	  746.2	  572.2	 3391.0	...
4030946	  746.6	  572.1	 3392.0	...
4030947	  746.9	  572.0	 3392.0	...
4030948	  747.1	  571.9	 3391.0	...
4030949	  747.0	  572.3	 3388.0	...
4030950	  746.7	  572.9	 3386.0	...
4030951	  746.4	  573.4	 3387.0	...
4030952	  746.5	  573.4	 3389.0	...
4030953	  746.6	  573.1	 3390.0	...
4030954	  746.8	  572.1	 3390.0	...
4030955	  746.8	  571.3	 3390.0	...
4030956	  746.8	  570.6	 3388.0	...
4030957	  746.7	  570.8	 3386.0	...
4030958	  746.5	  571.0	 3388.0	...
4030959	  746.5	  571.3	 3392.0	...
4030960	  746.3	  571.5	 3394.0	...
4030961	  746.2	  571.5	 3391.0	...
4030962	  746.2	  571.5	 3388.0	...
4030963	  746.2	  571.4	 3388.0	...
4030964	  746.1	  571.3	 3389.0	...
4030965	  746.3	  571.2	 3389.0	...
4030966	  746.5	  571.2	 3389.0	...
4030967	  746.6	  570.8	 3389.0	...
4030968	  746.8	  570.2	 3390.0	...
4030969	  746.9	  570.5	 3390.0	...
4030970	  747.0	  571.3	 3389.0	...
4030971	  747.1	  571.6	 3388.0	...
4030972	  747.2	  571.1	 3387.0	...
4030973	  747.3	  570.7	 3388.0	...
4030974	  747.4	  571.1	 3389.0	...
4030975	  747.3	  571.6	 3390.0	...
4030976	  747.2	  571.6	 3391.0	...
4030977	  747.0	  571.3	 3393.0	...
4030978	  747.1	  571.0	 3393.0	...
4030979	  747.2	  571.4	 3394.0	...
4030980	  747.5	  571.7	 3394.0	...
4030981	  747.7	  572.0	 3393.0	...
4030982	  747.9	  571.8	 3390.0	...
4030983	  748.0	  572.0	 3387.0	...
4030984	  748.2	  572.3	 3385.0	...
4030985	  748.3	  572.5	 3386.0	...
4030986	  748.3	  572.5	 3386.0	...
4030987	  748.4	  572.5	 3385.0	...
4030988	  748.1	  572.6	 3384.0	...
4030989	  747.8	  572.7	 3383.0	...
4030990	  747.6	  572.0	 3382.0	...
4030991	  747.6	  571.3	 3382.0	...
4030992	  747.5	  570.4	 3383.0	...
4030993	  747.6	  570.2	 3385.0	...
4030994	  747.6	  570.6	 3387.0	...
4030995	  747.4	  571.2	 3388.0	...
4030996	  747.2	  572.1	 3387.0	...
4030997	  747.4	  572.4	 3385.0	...
4030998	  747.7	  572.3	 3384.0	...
4030999	  747.9	  571.5	 3384.0	...
4031000	  747.6	  570.9	 3386.0	...
4031001	  747.4	  571.4	 3386.0	...
4031002	  747.7	  572.1	 3387.0	...
4031003	  748.1	  572.8	 3387.0	...
4031004	  748.4	  572.7	 3386.0	...
4031005	  748.3	  572.7	 3385.0	...
4031006	  748.0	  572.8	 3384.0	...
4031007	  747.6	  572.8	 3386.0	...
4031008	  747.3	  572.8	 3388.0	...
4031009	  747.2	  572.4	 3391.0	...
4031010	  747.2	  572.0	 3392.0	...
4031011	  747.3	  572.0	 3394.0	...
4031012	  747.5	  572.4	 3395.0	...
4031013	  747.5	  572.4	 3395.0	...
4031014	  747.5	  572.0	 3395.0	...
4031015	  747.6	  571.7	 3395.0	...
4031016	  747.6	  571.7	 3396.0	...
4031017	  747.7	  572.5	 3398.0	...
4031018	  747.8	  573.2	 3400.0	...
4031019	  747.9	  573.5	 3398.0	...
4031020	  748.0	  572.9	 3396.0	...
4031021	  748.0	  572.3	 3392.0	...
4031022	  748.1	  572.1	 3390.0	...
4031023	  748.3	  572.1	 3387.0	...
4031024	  747.8	  572.1	 3386.0	...
4031025	  747.2	  572.0	 3386.0	...
4031026	  746.6	  571.9	 3386.0	...
4031027	  746.6	  571.9	 3387.0	...
4031028	  746.9	  572.1	 3388.0	...
4031029	  747.1	  572.4	 3388.0	...
4031030	  747.3	  572.6	 3387.0	...
4031031	  747.2	  573.0	 3387.0	...
4031032	  747.1	  573.2	 3385.0	...
4031033	  747.1	  573.4	 3384.0	...
4031034	  747.3	  573.2	 3383.0	...
4031035	  747.8	  573.1	 3383.0	...
4031036	  748.2	  573.1	 3384.0	...
4031037	  748.5	  573.3	 3384.0	...
4031038	  748.3	  573.5	 3384.0	...
4031039	  748.1	  573.6	 3384.0	...
4031040	  747.9	  573.7	 3384.0	...
4031041	  747.8	  573.6	 3384.0	...
4031042	  747.8	  573.4	 3384.0	...
4031043	  747.8	  573.1	 3385.0	...
4031044	  747.8	  572.7	 3384.0	...
4031045	  747.9	  572.3	 3383.0	...
4031046	  747.9	  572.2	 3383.0	...
4031047	  747.9	  572.4	 3385.0	...
4031048	  747.9	  572.7	 3385.0	...
4031049	  747.9	  573.2	 3383.0	...
4031050	  747.9	  573.3	 3380.0	...
4031051	  747.9	  573.4	 3380.0	...
4031052	  747.8	  573.2	 3380.0	...
4031053	  747.7	  572.9	 3378.0	...
4031054	  747.7	  573.1	 3377.0	...
4031055	  747.6	  573.5	 3374.0	...
4031056	  747.5	  573.9	 3373.0	...
4031057	  747.6	  573.8	 3375.0	...
4031058	  747.8	  573.5	 3377.0	...
4031059	  747.9	  573.2	 3380.0	...
4031060	  748.2	  573.0	 3380.0	...
4031061	  748.5	  572.9	 3381.0	...
4031062	  748.8	  572.4	 3381.0	...
4031063	  748.8	  571.8	 3381.0	...
4031064	  748.8	  572.0	 3381.0	...
4031065	  748.8	  572.7	 3380.0	...
4031066	  748.8	  573.4	 3380.0	...
4031067	  748.8	  573.5	 3380.0	...
4031068	  748.7	  573.6	 3380.0	...
4031069	  748.6	  573.5	 3380.0	...
4031070	  748.3	  573.2	 3381.0	...
4031071	  748.2	  572.9	 3382.0	...
4031072	  748.5	  573.2	 3383.0	...
4031073	  749.0	  573.6	 3382.0	...
4031074	  749.4	  574.0	 3382.0	...
4031075	  749.3	  574.0	 3382.0	...
4031076	  749.2	  573.9	 3381.0	...
4031077	  749.2	  573.9	 3381.0	...
4031078	  749.2	  573.8	 3381.0	...
4031079	  748.8	  573.8	 3380.0	...
4031080	  748.4	  573.7	 3378.0	...
4031081	  748.0	  573.7	 3376.0	...
4031082	  748.0	  573.6	 3377.0	...
4031083	  748.0	  573.4	 3380.0	...
4031084	  748.0	  573.6	 3382.0	...
4031085	  748.1	  573.7	 3382.0	...
4031086	  748.1	  573.8	 3381.0	...
4031087	  748.4	  573.8	 3381.0	...
4031088	  748.7	  574.0	 3381.0	...
4031089	  748.8	  574.4	 3382.0	...
4031090	  748.7	  574.8	 3383.0	...
4031091	  748.7	  574.9	 3382.0	...
4031092	  748.9	  575.1	 3380.0	...
4031093	  749.0	  575.3	 3377.0	...
4031094	  749.0	  575.7	 3376.0	...
4031095	  749.2	  575.8	 3376.0	...
4031096	  749.5	  575.5	 3377.0	...
4031097	  749.7	  575.0	 3377.0	...
4031098	  749.6	  574.3	 3378.0	...
4031099	  749.5	  573.9	 3375.0	...
4031100	  749.6	  574.0	 3373.0	...
4031101	  749.7	  574.5	 3370.0	...
4031102	  749.8	  575.0	 3370.0	...
4031103	  749.8	  575.0	 3369.0	...
4031104	  749.8	  575.0	 3369.0	...
4031105	  749.9	  574.8	 3372.0	...
4031106	  749.9	  574.6	 3373.0	...
4031107	  749.9	  574.4	 3375.0	...
4031108	  749.3	  574.2	 3375.0	...
4031109	  748.7	  574.0	 3375.0	...
4031110	  748.2	  574.0	 3374.0	...
4031111	  748.3	  574.0	 3372.0	...
4031112	  748.6	  574.1	 3373.0	...
4031113	  748.8	  574.2	 3374.0	...
4031114	  749.0	  574.3	 3376.0	...
4031115	  749.0	  574.7	 3377.0	...
4031116	  748.9	  574.8	 3376.0	...
4031117	  748.8	  574.8	 3376.0	...
4031118	  748.7	  574.6	 3373.0	...
4031119	  748.6	  574.8	 3370.0	...
4031120	  748.5	  575.0	 3368.0	...
4031121	  748.5	  575.3	 3369.0	...
4031122	  748.5	  575.4	 3369.0	...
4031123	  748.5	  575.6	 3369.0	...
4031124	  748.6	  575.7	 3369.0	...
4031125	  748.7	  575.3	 3368.0	...
4031126	  748.9	  574.7	 3368.0	...
4031127	  749.0	  574.5	 3366.0	...
4031128	  749.1	  574.9	 3364.0	...
4031129	  749.2	  575.2	 3363.0	...
4031130	  749.2	  575.1	 3362.0	...
4031131	  749.1	  575.1	 3361.0	...
4031132	  749.2	  574.6	 3360.0	...
4031133	  749.3	  574.2	 3361.0	...
4031134	  749.4	  573.7	 3364.0	...
4031135	  749.4	  573.6	 3367.0	...
4031136	  749.4	  573.5	 3367.0	...
4031137	  749.3	  573.6	 3365.0	...
4031138	  749.3	  573.8	 3363.0	...
4031139	  749.2	  573.9	 3360.0	...
4031140	  749.3	  574.0	 3361.0	...
4031141	  749.3	  573.9	 3363.0	...
4031142	  749.3	  573.7	 3365.0	...
4031143	  749.3	  574.0	 3367.0	...
4031144	  749.3	  574.4	 3367.0	...
4031145	  749.3	  574.7	 3368.0	...
4031146	  749.2	  574.5	 3369.0	...
4031147	  749.2	  574.9	 3368.0	...
4031148	  749.2	  575.4	 3366.0	...
4031149	  749.1	  575.6	 3365.0	...
4031150	  749.0	  575.4	 3366.0	...
4031151	  748.9	  575.4	 3367.0	...
4031152	  748.8	  575.8	 3368.0	...
4031153	  748.9	  576.2	 3366.0	...
4031154	  749.3	  576.5	 3365.0	...
4031155	  749.7	  576.5	 3365.0	...
4031156	  749.8	  576.5	 3366.0	...
4031157	  749.5	  576.3	 3366.0	...
4031158	  749.1	  576.2	 3367.0	...
4031159	  748.0	  576.3	 3367.0	...
4031160	  747.0	  576.3	 3368.0	...
4031161	  746.1	  576.3	 3364.0	...
4031162	  745.4	  576.2	 3360.0	...
4031163	  743.8	  575.7	 3358.0	...
4031164	  741.7	  575.2	 3358.0	...
4031165	  739.8	  574.2	 3359.0	...
4031166	  738.5	  573.2	 3358.0	...
4031167	  737.4	  571.7	 3358.0	...
4031168	  737.2	  570.8	 3357.0	...
4031169	  737.0	  570.6	 3357.0	...
4031170	  737.2	  570.6	 3357.0	...
4031171	  738.4	  569.9	 3357.0	...
4031172	  740.0	  569.3	 3357.0	...
4031173	  742.1	  568.7	 3357.0	...
4031174	  743.2	  569.1	 3358.0	...
4031175	  745.3	  569.3	 3358.0	...
4031176	  747.0	  570.5	 3359.0	...
4031177	  749.1	  571.2	 3361.0	...
4031178	  750.6	  571.9	 3364.0	...
4031179	  752.1	  571.8	 3362.0	...
4031180	  752.9	  571.6	 3355.0	...
4031181	  753.1	  571.5	 3348.0	...
4031182	  753.1	  571.4	 3345.0	...
4031183	  753.0	  571.3	 3346.0	...
4031184	  752.8	  571.2	 3346.0	...
4031185	  752.4	  571.3	 3347.0	...
4031186	  752.1	  571.4	 3347.0	...
4031187	  752.0	  571.6	 3351.0	...
4031188	  752.0	  571.4	 3355.0	...
4031189	  751.6	  571.3	 3355.0	...
4031190	  751.1	  571.3	 3352.0	...
4031191	  750.5	  571.6	 3348.0	...
4031192	  750.3	  572.0	 3349.0	...
4031193	  750.1	  572.3	 3349.0	...
4031194	  749.9	  572.7	 3350.0	...
4031195	  749.7	  573.1	 3350.0	...
4031196	  749.7	  573.4	 3351.0	...
4031197	  749.8	  573.5	 3352.0	...
4031198	  749.7	  573.5	 3354.0	...
4031199	  749.4	  573.5	 3356.0	...
4031200	  749.0	  573.5	 3356.0	...
4031201	  748.7	  573.5	 3356.0	...
4031202	  748.1	  573.6	 3355.0	...
4031203	  747.7	  573.7	 3355.0	...
4031204	  747.3	  573.8	 3355.0	...
4031205	  747.6	  573.8	 3355.0	...
4031206	  748.0	  573.9	 3354.0	...
4031207	  748.3	  573.9	 3353.0	...
4031208	  748.1	  573.8	 3352.0	...
4031209	  747.7	  573.7	 3352.0	...
4031210	  747.4	  573.9	 3351.0	...
4031211	  747.7	  574.2	 3349.0	...
4031212	  748.1	  574.0	 3347.0	...
4031213	  748.5	  573.4	 3349.0	...
4031214	  748.6	  573.0	 3351.0	...
4031215	  748.6	  572.9	 3351.0	...
4031216	  748.6	  572.8	 3348.0	...
4031217	  748.5	  573.1	 3346.0	...
4031218	  748.5	  573.5	 3345.0	...
4031219	  748.4	  573.8	 3343.0	...
4031220	  748.3	  573.5	 3342.0	...
4031221	  748.1	  573.3	 3340.0	...
4031222	  747.9	  573.2	 3341.0	...
4031223	  747.5	  573.3	 3343.0	...
4031224	  747.1	  573.4	 3347.0	...
4031225	  747.4	  573.4	 3351.0	...
4031226	  748.0	  573.4	 3353.0	...
4031227	  748.5	  573.4	 3354.0	...
4031228	  748.5	  573.4	 3351.0	...
4031229	  748.5	  573.2	 3348.0	...
4031230	  748.4	  573.1	 3345.0	...
4031231	  748.4	  573.0	 3344.0	...
4031232	  748.4	  573.8	 3341.0	...
4031233	  747.9	  574.6	 3340.0	...
4031234	  747.5	  575.3	 3339.0	...
4031235	  747.3	  575.1	 3339.0	...
4031236	  747.6	  574.2	 3339.0	...
4031237	  747.9	  573.4	 3342.0	...
4031238	  747.8	  572.8	 3345.0	...
4031239	  747.8	  572.8	 3347.0	...
4031240	  747.7	  573.3	 3347.0	...
4031241	  747.7	  573.8	 3347.0	...
4031242	  747.6	  574.2	 3342.0	...
4031243	  747.5	  574.1	 3336.0	...
4031244	  747.5	  574.4	 3331.0	...
4031245	  747.6	  574.8	 3331.0	...
4031246	  747.8	  574.9	 3331.0	...
4031247	  748.0	  574.6	 3332.0	...
4031248	  748.1	  574.3	 3332.0	...
4031249	  748.0	  574.3	 3332.0	...
4031250	  748.0	  574.6	 3334.0	...
4031251	  748.0	  575.1	 3336.0	...
4031252	  748.0	  575.6	 3339.0	...
4031253	  748.1	  575.5	 3337.0	...
4031254	  748.1	  575.2	 3335.0	...
4031255	  748.2	  574.7	 3334.0	...
4031256	  748.3	  574.6	 3335.0	...
4031257	  748.3	  574.5	 3336.0	...
4031258	  748.2	  574.5	 3337.0	...
4031259	  748.2	  574.4	 3337.0	...
4031260	  748.4	  574.3	 3337.0	...
4031261	  748.6	  574.2	 3337.0	...
4031262	  748.3	  574.3	 3337.0	...
4031263	  747.8	  574.7	 3337.0	...
4031264	  747.9	  575.0	 3339.0	...
4031265	  748.5	  575.1	 3339.0	...
4031266	  749.1	  575.1	 3338.0	...
4031267	  749.1	  575.1	 3337.0	...
4031268	  749.1	  574.6	 3334.0	...
4031269	  748.7	  574.2	 3334.0	...
4031270	  748.3	  573.9	 3335.0	...
4031271	  748.1	  573.9	 3336.0	...
4031272	  748.3	  573.9	 3338.0	...
4031273	  748.5	  573.8	 3338.0	...
4031274	  748.4	  573.8	 3339.0	...
4031275	  748.3	  573.9	 3338.0	...
4031276	  748.3	  574.1	 3338.0	...
4031277	  748.2	  574.3	 3337.0	...
4031278	  748.1	  574.3	 3336.0	...
4031279	  748.0	  574.4	 3336.0	...
4031280	  747.9	  574.4	 3338.0	...
4031281	  748.5	  574.3	 3341.0	...
4031282	  749.0	  574.3	 3342.0	...
4031283	  749.4	  574.3	 3341.0	...
4031284	  749.2	  574.3	 3340.0	...
4031285	  749.0	  574.4	 3340.0	...
4031286	  748.5	  574.5	 3340.0	...
4031287	  748.0	  574.7	 3340.0	...
4031288	  747.6	  574.9	 3341.0	...
4031289	  747.6	  574.9	 3339.0	...
4031290	  747.8	  574.7	 3335.0	...
4031291	  747.9	  574.1	 3334.0	...
4031292	  748.0	  573.5	 3335.0	...
4031293	  748.0	  573.5	 3337.0	...
4031294	  748.0	  573.9	 3340.0	...
4031295	  748.4	  574.6	 3343.0	...
4031296	  748.7	  574.9	 3343.0	...
4031297	  748.6	  575.2	 3339.0	...
4031298	  748.2	  575.3	 3336.0	...
4031299	  747.8	  575.2	 3336.0	...
4031300	  748.0	  574.8	 3336.0	...
4031301	  748.1	  574.4	 3335.0	...
4031302	  748.2	  574.3	 3335.0	...
4031303	  748.4	  574.2	 3335.0	...
4031304	  748.6	  574.2	 3335.0	...
4031305	  748.7	  574.0	 3335.0	...
4031306	  748.4	  574.0	 3335.0	...
4031307	  748.1	  573.9	 3337.0	...
4031308	  747.6	  573.9	 3340.0	...
4031309	  747.6	  574.0	 3342.0	...
4031310	  747.5	  574.2	 3340.0	...
4031311	  747.5	  574.4	 3344.0	...
4031312	  747.6	  574.5	 3349.0	...
4031313	  747.7	  574.3	 3348.0	...
4031314	  747.7	  574.0	 3342.0	...
4031315	  747.7	  573.6	 3337.0	...
4031316	  747.7	  573.5	 3337.0	...
4031317	  747.7	  573.8	 3338.0	...
4031318	  747.3	  574.0	 3339.0	...
4031319	  747.0	  574.1	 3340.0	...
4031320	  746.9	  573.9	 3340.0	...
4031321	  747.3	  573.7	 3342.0	...
4031322	  747.7	  573.7	 3344.0	...
4031323	  747.7	  573.9	 3345.0	...
4031324	  747.7	  574.1	 3343.0	...
4031325	  747.9	  574.1	 3342.0	...
4031326	  748.0	  574.1	 3343.0	...
4031327	  748.1	  574.1	 3345.0	...
4031328	  748.0	  574.0	 3347.0	...
4031329	  748.0	  573.8	 3347.0	...
4031330	  747.8	  573.6	 3346.0	...
4031331	  747.7	  573.5	 3347.0	...
4031332	  747.5	  573.5	 3347.0	...
4031333	  747.4	  573.5	 3348.0	...
4031334	  747.2	  573.4	 3349.0	...
4031335	  747.2	  573.3	 3349.0	...
4031336	  747.2	  573.4	 3349.0	...
4031337	  747.2	  573.6	 3350.0	...
4031338	  747.3	  573.9	 3350.0	...
4031339	  747.4	  574.0	 3351.0	...
4031340	  747.3	  573.7	 3351.0	...
4031341	  747.1	  573.4	 3351.0	...
4031342	  747.0	  573.1	 3352.0	...
4031343	  746.9	  573.2	 3353.0	...
4031344	  746.9	  573.8	 3354.0	...
4031345	  747.0	  574.3	 3353.0	...
4031346	  747.2	  574.6	 3350.0	...
4031347	  747.4	  574.5	 3347.0	...
4031348	  747.6	  574.4	 3344.0	...
4031349	  747.6	  574.1	 3344.0	...
4031350	  747.7	  573.7	 3347.0	...
4031351	  747.7	  573.4	 3349.0	...
4031352	  747.6	  573.4	 3352.0	...
4031353	  747.5	  573.5	 3352.0	...
4031354	  747.3	  573.5	 3351.0	...
4031355	  747.2	  573.4	 3351.0	...
4031356	  747.2	  573.3	 3347.0	...
4031357	  747.5	  573.3	 3343.0	...
4031358	  747.7	  573.4	 3339.0	...
4031359	  747.7	  573.3	 3339.0	...
4031360	  747.6	  573.2	 3340.0	...
4031361	  747.6	  573.0	 3342.0	...
4031362	  747.6	  572.9	 3344.0	...
4031363	  747.5	  572.9	 3345.0	...
4031364	  747.4	  572.8	 3347.0	...
4031365	  747.4	  572.7	 3346.0	...
4031366	  747.4	  573.0	 3346.0	...
4031367	  747.2	  573.4	 3346.0	...
4031368	  746.9	  573.6	 3349.0	...
4031369	  746.9	  573.1	 3350.0	...
4031370	  747.3	  572.6	 3350.0	...
4031371	  747.6	  572.3	 3349.0	...
4031372	  747.7	  572.2	 3348.0	...
4031373	  747.8	  572.2	 3349.0	...
4031374	  747.7	  572.4	 3351.0	...
4031375	  747.6	  572.6	 3353.0	...
4031376	  747.4	  572.8	 3352.0	...
4031377	  747.5	  573.0	 3348.0	...
4031378	  747.4	  573.2	 3344.0	...
4031379	  747.0	  573.5	 3342.0	...
4031380	  746.7	  573.7	 3347.0	...
4031381	  746.7	  573.7	 3351.0	...
4031382	  747.0	  573.6	 3355.0	...
4031383	  746.9	  573.4	 3356.0	...
4031384	  746.6	  573.3	 3354.0	...
4031385	  746.4	  573.2	 3352.0	...
4031386	  746.7	  573.0	 3349.0	...
4031387	  746.9	  572.8	 3349.0	...
4031388	  747.1	  572.7	 3349.0	...
4031389	  747.1	  572.7	 3350.0	...
4031390	  747.0	  572.8	 3350.0	...
4031391	  746.8	  573.1	 3350.0	...
4031392	  746.5	  573.3	 3351.0	...
4031393	  746.3	  573.4	 3351.0	...
4031394	  746.5	  573.4	 3351.0	...
4031395	  746.6	  573.4	 3350.0	...
4031396	  746.6	  573.4	 3349.0	...
4031397	  746.3	  573.6	 3348.0	...
4031398	  746.0	  573.9	 3348.0	...
4031399	  746.2	  574.2	 3349.0	...
4031400	  746.4	  573.9	 3352.0	...
4031401	  746.6	  573.5	 3355.0	...
4031402	  746.5	  573.2	 3357.0	...
4031403	  746.4	  573.2	 3359.0	...
4031404	  746.3	  573.4	 3360.0	...
4031405	  746.2	  573.8	 3362.0	...
4031406	  746.1	  574.3	 3363.0	...
4031407	  746.4	  574.1	 3363.0	...
4031408	  746.6	  573.6	 3364.0	...
4031409	  746.5	  573.3	 3360.0	...
4031410	  746.1	  573.6	 3356.0	...
4031411	  745.8	  573.9	 3354.0	...
4031412	  745.8	  573.9	 3357.0	...
4031413	  745.9	  573.6	 3360.0	...
4031414	  746.1	  573.3	 3360.0	...
4031415	  746.2	  573.1	 3360.0	...
4031416	  746.3	  572.9	 3359.0	...
4031417	  746.2	  572.8	 3355.0	...
4031418	  746.1	  572.8	 3352.0	...
4031419	  746.0	  572.9	 3351.0	...
4031420	  746.0	  573.1	 3350.0	...
4031421	  746.1	  573.2	 3350.0	...
4031422	  746.1	  573.3	 3348.0	...
4031423	  746.2	  573.3	 3347.0	...
4031424	  746.3	  573.3	 3347.0	...
4031425	  746.5	  573.4	 3348.0	...
4031426	  746.5	  573.6	 3349.0	...
4031427	  746.4	  573.5	 3349.0	...
4031428	  746.3	  573.3	 3350.0	...
4031429	  746.3	  573.4	 3351.0	...
4031430	  746.1	  573.7	 3355.0	...
4031431	  745.9	  574.0	 3359.0	...
4031432	  745.9	  574.1	 3361.0	...
4031433	  745.8	  574.1	 3360.0	...
4031434	  745.7	  574.2	 3358.0	...
4031435	  745.7	  574.2	 3358.0	...
4031436	  745.6	  573.7	 3359.0	...
4031437	  745.6	  573.1	 3360.0	...
4031438	  745.6	  572.6	 3360.0	...
4031439	  745.6	  572.6	 3360.0	...
4031440	  745.7	  572.8	 3359.0	...
4031441	  745.6	  573.0	 3360.0	...
4031442	  745.5	  573.3	 3361.0	...
4031443	  745.4	  573.6	 3363.0	...
4031444	  745.3	  573.7	 3364.0	...
4031445	  745.3	  573.2	 3366.0	...
4031446	  745.3	  572.7	 3366.0	...
4031447	  745.3	  572.3	 3365.0	...
4031448	  745.3	  572.5	 3364.0	...
4031449	  745.0	  572.7	 3363.0	...
4031450	  744.7	  572.8	 3363.0	...
4031451	  744.6	  572.5	 3366.0	...
4031452	  745.0	  572.3	 3368.0	...
4031453	  745.5	  572.1	 3371.0	...
4031454	  745.8	  572.1	 3371.0	...
4031455	  745.8	  572.7	 3371.0	...
4031456	  745.7	  573.3	 3371.0	...
4031457	  745.5	  573.9	 3372.0	...
4031458	  745.2	  574.1	 3371.0	...
4031459	  745.2	  574.3	 3371.0	...
4031460	  745.1	  574.5	 3370.0	...
4031461	  745.0	  574.5	 3370.0	...
4031462	  745.0	  574.1	 3370.0	...
4031463	  745.0	  573.7	 3370.0	...
4031464	  744.8	  573.4	 3371.0	...
4031465	  744.6	  573.3	 3372.0	...
4031466	  744.3	  573.2	 3372.0	...
4031467	  744.2	  573.2	 3370.0	...
4031468	  743.9	  573.0	 3368.0	...
4031469	  743.8	  573.0	 3367.0	...
4031470	  743.7	  573.1	 3370.0	...
4031471	  743.9	  573.2	 3373.0	...
4031472	  744.5	  573.2	 3375.0	...
4031473	  744.9	  573.3	 3375.0	...
4031474	  745.2	  573.4	 3375.0	...
4031475	  745.3	  573.6	 3376.0	...
4031476	  745.2	  573.6	 3376.0	...
4031477	  745.2	  573.7	 3376.0	...
4031478	  745.2	  573.8	 3377.0	...
4031479	  745.2	  574.0	 3378.0	...
4031480	  745.2	  574.1	 3380.0	...
4031481	  745.1	  574.1	 3381.0	...
4031482	  745.1	  574.3	 3381.0	...
4031483	  744.9	  574.3	 3382.0	...
4031484	  744.7	  574.4	 3383.0	...
4031485	  744.5	  574.6	 3383.0	...
4031486	  744.6	  574.8	 3382.0	...
4031487	  744.6	  574.6	 3381.0	...
4031488	  744.7	  574.3	 3381.0	...
4031489	  744.8	  573.9	 3382.0	...
4031490	  744.8	  573.7	 3383.0	...
4031491	  744.8	  573.7	 3384.0	...
4031492	  744.9	  573.6	 3385.0	...
4031493	  744.9	  573.6	 3387.0	...
4031494	  744.6	  573.6	 3388.0	...
4031495	  744.2	  573.7	 3388.0	...
4031496	  743.7	  573.6	 3388.0	...
4031497	  743.5	  573.4	 3388.0	...
4031498	  743.4	  573.4	 3388.0	...
4031499	  743.6	  573.9	 3390.0	...
4031500	  743.9	  574.4	 3391.0	...
4031501	  744.0	  574.7	 3393.0	...
4031502	  744.0	  574.6	 3393.0	...
4031503	  744.3	  574.4	 3393.0	...
4031504	  744.7	  574.1	 3393.0	...
4031505	  744.9	  573.9	 3394.0	...
4031506	  744.6	  574.2	 3394.0	...
4031507	  744.3	  574.6	 3396.0	...
4031508	  744.3	  575.2	 3397.0	...
4031509	  744.4	  575.3	 3396.0	...
4031510	  744.4	  575.5	 3394.0	...
4031511	  744.4	  575.6	 3391.0	...
4031512	  744.4	  575.3	 3392.0	...
4031513	  744.4	  575.0	 3393.0	...
4031514	  744.4	  574.8	 3395.0	...
4031515	  744.4	  575.2	 3396.0	...
4031516	  744.4	  575.4	 3396.0	...
4031517	  744.3	  575.5	 3396.0	...
4031518	  744.1	  575.5	 3396.0	...
4031519	  744.1	  575.5	 3396.0	...
4031520	  744.2	  575.6	 3396.0	...
4031521	  744.3	  575.6	 3396.0	...
4031522	  744.4	  575.8	 3396.0	...
4031523	  744.4	  575.9	 3397.0	...
4031524	  744.5	  576.0	 3396.0	...
4031525	  744.6	  575.9	 3394.0	...
4031526	  744.6	  575.8	 3392.0	...
4031527	  744.7	  575.8	 3390.0	...
4031528	  744.8	  575.8	 3391.0	...
4031529	  744.5	  575.9	 3391.0	...
4031530	  744.0	  575.8	 3392.0	...
4031531	  743.4	  575.8	 3392.0	...
4031532	  743.3	  575.7	 3392.0	...
4031533	  743.5	  575.7	 3393.0	...
4031534	  743.9	  575.7	 3393.0	...
4031535	  744.3	  575.9	 3394.0	...
4031536	  744.3	  576.2	 3395.0	...
4031537	  744.4	  576.1	 3396.0	...
4031538	  744.5	  575.8	 3399.0	...
4031539	  744.2	  575.2	 3403.0	...
4031540	  743.9	  574.8	 3406.0	...
4031541	  743.7	  574.6	 3407.0	...
4031542	  743.9	  574.8	 3408.0	...
4031543	  744.0	  574.9	 3408.0	...
4031544	  744.0	  574.8	 3405.0	...
4031545	  744.0	  574.8	 3404.0	...
4031546	  743.9	  575.1	 3403.0	...
4031547	  743.9	  575.6	 3403.0	...
4031548	  743.7	  575.9	 3402.0	...
4031549	  743.6	  575.6	 3401.0	...
4031550	  743.6	  575.2	 3401.0	...
4031551	  743.9	  574.8	 3402.0	...
4031552	  744.3	  575.4	 3402.0	...
4031553	  744.6	  575.9	 3400.0	...
4031554	  744.9	  576.4	 3396.0	...
4031555	  744.6	  576.4	 3392.0	...
4031556	  744.1	  576.0	 3390.0	...
4031557	  743.7	  575.5	 3390.0	...
4031558	  743.7	  575.0	 3396.0	...
4031559	  743.9	  575.4	 3402.0	...
4031560	  744.2	  575.9	 3405.0	...
4031561	  744.5	  576.4	 3403.0	...
4031562	  744.5	  576.4	 3400.0	...
4031563	  744.5	  576.5	 3400.0	...
4031564	  744.5	  576.4	 3399.0	...
4031565	  744.4	  576.2	 3397.0	...
4031566	  744.4	  575.9	 3395.0	...
4031567	  744.4	  576.2	 3395.0	...
4031568	  744.5	  576.5	 3393.0	...
4031569	  744.6	  576.7	 3392.0	...
4031570	  744.6	  576.4	 3393.0	...
4031571	  744.7	  575.9	 3395.0	...
4031572	  744.7	  575.5	 3397.0	...
4031573	  744.7	  575.2	 3397.0	...
4031574	  744.6	  575.1	 3397.0	...
4031575	  744.6	  574.8	 3396.0	...
4031576	  744.8	  574.6	 3394.0	...
4031577	  745.0	  574.3	 3393.0	...
4031578	  745.3	  574.2	 3392.0	...
4031579	  745.4	  574.3	 3393.0	...
4031580	  745.5	  575.0	 3397.0	...
4031581	  745.4	  575.4	 3401.0	...
4031582	  745.3	  575.6	 3403.0	...
4031583	  745.1	  575.3	 3403.0	...
4031584	  745.1	  575.2	 3404.0	...
4031585	  744.8	  575.2	 3403.0	...
4031586	  744.6	  575.4	 3402.0	...
4031587	  745.1	  575.6	 3402.0	...
4031588	  745.7	  575.6	 3405.0	...
4031589	  746.3	  575.6	 3407.0	...
4031590	  746.1	  575.7	 3407.0	...
4031591	  745.5	  575.9	 3407.0	...
4031592	  745.1	  576.0	 3405.0	...
4031593	  744.8	  576.4	 3403.0	...
4031594	  744.8	  576.8	 3403.0	...
4031595	  744.9	  577.1	 3404.0	...
4031596	  745.0	  577.0	 3406.0	...
4031597	  744.9	  576.9	 3407.0	...
4031598	  744.7	  576.5	 3408.0	...
4031599	  744.5	  576.1	 3407.0	...
4031600	  744.5	  575.6	 3404.0	...
4031601	  744.7	  576.1	 3402.0	...
4031602	  744.8	  576.5	 3399.0	...
4031603	  744.9	  577.0	 3397.0	...
4031604	  744.8	  577.0	 3398.0	...
4031605	  744.7	  577.1	 3402.0	...
4031606	  744.7	  577.1	 3406.0	...
4031607	  744.6	  577.2	 3408.0	...
4031608	  745.0	  577.0	 3408.0	...
4031609	  745.4	  576.7	 3409.0	...
4031610	  745.8	  576.4	 3411.0	...
4031611	  745.8	  576.2	 3411.0	...
4031612	  745.8	  576.0	 3410.0	...
4031613	  745.9	  576.0	 3407.0	...
4031614	  746.0	  576.0	 3406.0	...
4031615	  746.0	  576.1	 3405.0	...
4031616	  746.1	  576.1	 3404.0	...
4031617	  745.9	  576.4	 3404.0	...
4031618	  745.8	  576.8	 3405.0	...
4031619	  745.5	  577.3	 3406.0	...
4031620	  745.4	  577.2	 3404.0	...
4031621	  745.3	  577.0	 3402.0	...
4031622	  745.3	  576.8	 3399.0	...
4031623	  745.4	  576.9	 3398.0	...
4031624	  745.5	  577.0	 3399.0	...
4031625	  745.7	  576.9	 3401.0	...
4031626	  745.9	  576.8	 3403.0	...
4031627	  746.0	  576.7	 3401.0	...
4031628	  745.9	  576.8	 3398.0	...
4031629	  746.0	  577.0	 3396.0	...
4031630	  746.1	  576.9	 3396.0	...
4031631	  745.9	  576.7	 3396.0	...
4031632	  745.6	  576.5	 3395.0	...
4031633	  745.6	  576.5	 3396.0	...
4031634	  745.8	  576.4	 3397.0	...
4031635	  746.0	  576.5	 3399.0	...
4031636	  746.1	  576.9	 3400.0	...
4031637	  746.2	  577.4	 3401.0	...
4031638	  746.4	  577.5	 3403.0	...
4031639	  746.4	  577.3	 3402.0	...
4031640	  746.1	  577.0	 3402.0	...
4031641	  746.0	  577.0	 3403.0	...
4031642	  745.8	  576.9	 3404.0	...
4031643	  745.6	  576.6	 3404.0	...
4031644	  745.2	  576.2	 3406.0	...
4031645	  745.0	  575.5	 3407.0	...
4031646	  745.4	  575.2	 3409.0	...
4031647	  745.7	  575.5	 3410.0	...
4031648	  745.8	  576.0	 3411.0	...
4031649	  745.8	  576.6	 3412.0	...
4031650	  745.9	  576.7	 3412.0	...
4031651	  746.0	  576.7	 3412.0	...
4031652	  746.0	  576.6	 3411.0	...
4031653	  746.0	  576.5	 3411.0	...
4031654	  746.0	  576.7	 3411.0	...
4031655	  745.8	  577.0	 3411.0	...
4031656	  745.6	  577.5	 3411.0	...
4031657	  745.6	  577.7	 3412.0	...
4031658	  745.6	  577.9	 3412.0	...
4031659	  745.7	  578.2	 3412.0	...
4031660	  745.6	  578.5	 3412.0	...
4031661	  745.9	  578.4	 3411.0	...
4031662	  746.1	  578.1	 3412.0	...
4031663	  746.2	  577.9	 3412.0	...
4031664	  746.1	  577.6	 3413.0	...
4031665	  746.2	  577.4	 3414.0	...
4031666	  746.3	  577.1	 3415.0	...
4031667	  746.3	  577.0	 3416.0	...
4031668	  746.2	  577.2	 3416.0	...
4031669	  746.2	  577.5	 3416.0	...
4031670	  746.2	  577.6	 3418.0	...
4031671	  746.2	  577.6	 3419.0	...
4031672	  746.3	  577.6	 3415.0	...
4031673	  746.2	  577.6	 3410.0	...
4031674	  746.0	  577.3	 3405.0	...
4031675	  745.8	  576.9	 3405.0	...
4031676	  745.6	  576.6	 3405.0	...
4031677	  745.6	  576.9	 3405.0	...
4031678	  745.7	  576.9	 3403.0	...
4031679	  746.0	  576.9	 3402.0	...
4031680	  746.3	  576.8	 3402.0	...
4031681	  746.5	  576.9	 3404.0	...
4031682	  746.6	  577.0	 3402.0	...
4031683	  746.6	  577.0	 3399.0	...
4031684	  746.7	  577.0	 3395.0	...
4031685	  746.7	  577.0	 3393.0	...
4031686	  746.5	  577.1	 3392.0	...
4031687	  746.3	  577.3	 3391.0	...
4031688	  746.2	  577.4	 3391.0	...
4031689	  746.2	  577.5	 3389.0	...
4031690	  746.2	  577.3	 3387.0	...
4031691	  746.0	  577.1	 3387.0	...
4031692	  745.9	  577.3	 3389.0	...
4031693	  745.9	  577.8	 3391.0	...
4031694	  745.9	  578.2	 3391.0	...
4031695	  746.0	  578.2	 3392.0	...
4031696	  746.0	  578.2	 3392.0	...
4031697	  745.9	  578.1	 3390.0	...
4031698	  746.0	  578.1	 3389.0	...
4031699	  746.0	  578.1	 3387.0	...
4031700	  746.0	  578.2	 3388.0	...
4031701	  745.8	  578.2	 3389.0	...
4031702	  745.6	  578.0	 3388.0	...
4031703	  745.6	  577.7	 3387.0	...
4031704	  745.5	  578.2	 3385.0	...
4031705	  745.5	  578.8	 3382.0	...
4031706	  745.5	  579.4	 3379.0	...
4031707	  745.5	  579.1	 3378.0	...
4031708	  745.6	  578.6	 3381.0	...
4031709	  745.7	  578.2	 3383.0	...
4031710	  745.8	  577.9	 3382.0	...
4031711	  745.9	  577.9	 3380.0	...
4031712	  745.9	  577.9	 3378.0	...
4031713	  746.0	  578.4	 3376.0	...
4031714	  746.0	  579.0	 3377.0	...
4031715	  745.9	  579.2	 3377.0	...
4031716	  745.7	  579.0	 3377.0	...
4031717	  745.4	  578.7	 3374.0	...
4031718	  745.4	  578.6	 3374.0	...
4031719	  745.3	  578.9	 3376.0	...
4031720	  745.3	  579.3	 3378.0	...
4031721	  745.3	  579.7	 3379.0	...
4031722	  745.3	  579.8	 3378.0	...
4031723	  745.4	  580.0	 3377.0	...
4031724	  745.4	  579.8	 3377.0	...
4031725	  745.6	  579.4	 3376.0	...
4031726	  745.9	  579.0	 3377.0	...
4031727	  746.3	  579.0	 3378.0	...
4031728	  746.4	  579.1	 3377.0	...
4031729	  746.2	  579.3	 3375.0	...
4031730	  746.1	  579.4	 3373.0	...
4031731	  746.1	  579.4	 3373.0	...
4031732	  746.1	  579.6	 3373.0	...
4031733	  746.1	  579.8	 3374.0	...
4031734	  746.1	  580.0	 3374.0	...
4031735	  746.0	  579.9	 3373.0	...
4031736	  745.8	  579.8	 3370.0	...
4031737	  745.6	  579.8	 3369.0	...
4031738	  745.5	  579.9	 3369.0	...
4031739	  745.6	  580.0	 3370.0	...
4031740	  745.7	  580.3	 3371.0	...
4031741	  745.7	  580.7	 3371.0	...
4031742	  745.7	  580.8	 3369.0	...
4031743	  745.9	  580.6	 3368.0	...
4031744	  746.0	  580.3	 3367.0	...
4031745	  746.1	  580.2	 3367.0	...
4031746	  746.1	  580.1	 3368.0	...
4031747	  746.0	  580.3	 3368.0	...
4031748	  745.9	  580.6	 3368.0	...
4031749	  745.8	  580.9	 3368.0	...
4031750	  745.8	  581.1	 3368.0	...
4031751	  745.7	  581.0	 3368.0	...
4031752	  745.6	  580.9	 3368.0	...
4031753	  745.6	  580.9	 3364.0	...
4031754	  745.7	  581.1	 3360.0	...
4031755	  745.8	  581.2	 3360.0	...
4031756	  745.9	  581.1	 3364.0	...
4031757	  745.8	  580.9	 3369.0	...
4031758	  745.7	  580.7	 3370.0	...
4031759	  745.6	  580.8	 3371.0	...
4031760	  745.7	  580.9	 3370.0	...
4031761	  745.8	  581.1	 3365.0	...
4031762	  745.9	  581.4	 3361.0	...
4031763	  746.0	  581.7	 3356.0	...
4031764	  746.0	  582.0	 3355.0	...
4031765	  746.1	  582.6	 3355.0	...
4031766	  746.2	  583.0	 3354.0	...
4031767	  746.2	  583.4	 3353.0	...
4031768	  746.2	  583.3	 3352.0	...
4031769	  746.3	  583.3	 3352.0	...
4031770	  746.1	  583.0	 3352.0	...
4031771	  745.9	  582.7	 3354.0	...
4031772	  745.6	  582.4	 3355.0	...
4031773	  745.7	  582.5	 3353.0	...
4031774	  745.8	  582.5	 3351.0	...
4031775	  746.0	  582.2	 3349.0	...
4031776	  746.2	  582.0	 3350.0	...
4031777	  746.3	  581.8	 3351.0	...
4031778	  746.4	  582.0	 3352.0	...
4031779	  746.5	  582.3	 3352.0	...
4031780	  746.2	  582.6	 3351.0	...
4031781	  745.7	  582.9	 3351.0	...
4031782	  745.2	  583.0	 3349.0	...
4031783	  745.0	  583.1	 3348.0	...
4031784	  745.1	  583.7	 3346.0	...
4031785	  745.2	  584.3	 3347.0	...
4031786	  745.3	  584.9	 3348.0	...
4031787	  745.4	  585.1	 3349.0	...
4031788	  745.3	  585.4	 3350.0	...
4031789	  745.2	  585.1	 3350.0	...
4031790	  745.2	  584.7	 3347.0	...
4031791	  745.1	  584.2	 3343.0	...
4031792	  745.3	  584.2	 3340.0	...
4031793	  745.6	  584.2	 3340.0	...
4031794	  746.0	  584.2	 3338.0	...
4031795	  746.1	  584.2	 3336.0	...
4031796	  746.2	  584.2	 3334.0	...
4031797	  746.2	  584.1	 3332.0	...
4031798	  746.2	  583.9	 3331.0	...
4031799	  746.3	  583.6	 3330.0	...
4031800	  746.4	  583.5	 3329.0	...
4031801	  746.5	  583.5	 3328.0	...
4031802	  746.5	  584.0	 3327.0	...
4031803	  746.5	  584.6	 3326.0	...
4031804	  746.3	  585.0	 3326.0	...
4031805	  745.9	  584.8	 3328.0	...
4031806	  745.6	  584.7	 3330.0	...
4031807	  745.3	  584.9	 3330.0	...
4031808	  745.2	  585.8	 3327.0	...
4031809	  745.3	  586.5	 3324.0	...
4031810	  745.7	  587.0	 3323.0	...
4031811	  746.0	  586.9	 3323.0	...
4031812	  746.1	  586.9	 3324.0	...
4031813	  746.3	  587.0	 3324.0	...
4031814	  746.3	  586.4	 3325.0	...
4031815	  746.2	  585.8	 3325.0	...
4031816	  746.2	  585.2	 3324.0	...
4031817	  746.2	  586.0	 3323.0	...
4031818	  745.9	  586.9	 3322.0	...
4031819	  745.7	  587.7	 3321.0	...
4031820	  745.5	  587.5	 3322.0	...
4031821	  745.6	  587.4	 3324.0	...
4031822	  745.7	  587.3	 3321.0	...
4031823	  745.8	  587.2	 3316.0	...
4031824	  745.8	  587.2	 3312.0	...
4031825	  745.9	  587.2	 3313.0	...
4031826	  745.9	  587.2	 3313.0	...
4031827	  746.1	  587.1	 3313.0	...
4031828	  746.2	  587.0	 3313.0	...
4031829	  746.4	  586.8	 3313.0	...
4031830	  746.5	  586.7	 3313.0	...
4031831	  746.6	  587.0	 3314.0	...
4031832	  746.6	  587.3	 3316.0	...
4031833	  746.4	  587.8	 3319.0	...
4031834	  746.3	  588.2	 3320.0	...
4031835	  746.3	  588.5	 3318.0	...
4031836	  746.6	  588.4	 3312.0	...
4031837	  746.8	  588.0	 3307.0	...
4031838	  746.9	  587.7	 3306.0	...
4031839	  746.8	  587.8	 3308.0	...
4031840	  746.6	  587.8	 3310.0	...
4031841	  746.2	  588.3	 3312.0	...
4031842	  746.0	  588.7	 3313.0	...
4031843	  745.9	  589.2	 3310.0	...
4031844	  745.9	  589.2	 3306.0	...
4031845	  746.0	  589.4	 3301.0	...
4031846	  746.0	  590.1	 3299.0	...
4031847	  745.7	  590.9	 3298.0	...
4031848	  745.4	  591.5	 3297.0	...
4031849	  745.1	  591.6	 3297.0	...
4031850	  745.1	  591.6	 3298.0	...
4031851	  744.9	  591.7	 3297.0	...
4031852	  744.7	  591.8	 3296.0	...
4031853	  744.4	  592.0	 3294.0	...
4031854	  744.2	  592.2	 3293.0	...
4031855	  744.2	  591.2	 3291.0	...
4031856	  744.2	  590.1	 3288.0	...
4031857	  744.0	  589.1	 3288.0	...
4031858	  743.8	  589.1	 3287.0	...
4031859	  743.6	  589.0	 3286.0	...
4031860	  743.5	  588.9	 3285.0	...
4031861	  743.4	  588.5	 3285.0	...
4031862	  743.5	  588.2	 3284.0	...
4031863	  743.5	  587.9	 3281.0	...
4031864	  744.5	  587.9	 3278.0	...
4031865	  745.4	  588.0	 3275.0	...
4031866	  746.2	  587.9	 3275.0	...
4031867	  746.0	  587.9	 3275.0	...
4031868	  745.8	  587.8	 3275.0	...
4031869	  745.6	  588.0	 3274.0	...
4031870	  745.6	  588.0	 3272.0	...
4031871	  745.7	  588.0	 3270.0	...
4031872	  745.6	  587.9	 3269.0	...
4031873	  745.5	  587.9	 3270.0	...
4031874	  745.7	  588.1	 3270.0	...
4031875	  746.1	  588.2	 3268.0	...
4031876	  746.4	  588.3	 3266.0	...
4031877	  746.5	  589.0	 3266.0	...
4031878	  746.2	  589.9	 3268.0	...
4031879	  745.9	  590.6	 3269.0	...
4031880	  745.9	  590.5	 3270.0	...
4031881	  746.2	  590.3	 3270.0	...
4031882	  746.4	  590.2	 3270.0	...
4031883	  746.2	  590.2	 3268.0	...
4031884	  746.1	  590.2	 3267.0	...
4031885	  746.2	  590.6	 3266.0	...
4031886	  746.4	  590.9	 3265.0	...
4031887	  746.4	  591.1	 3264.0	...
4031888	  746.0	  591.2	 3262.0	...
4031889	  745.5	  591.3	 3262.0	...
4031890	  745.3	  591.3	 3263.0	...
4031891	  745.4	  591.3	 3264.0	...
4031892	  745.5	  591.4	 3264.0	...
4031893	  745.6	  591.5	 3261.0	...
4031894	  745.5	  591.7	 3258.0	...
4031895	  745.5	  591.9	 3256.0	...
4031896	  745.6	  592.2	 3257.0	...
4031897	  745.6	  592.5	 3257.0	...
4031898	  745.6	  592.5	 3258.0	...
4031899	  745.6	  592.5	 3258.0	...
4031900	  745.5	  592.3	 3258.0	...
4031901	  745.3	  592.2	 3258.0	...
4031902	  745.1	  592.0	 3257.0	...
4031903	  745.1	  592.0	 3256.0	...
4031904	  745.3	  592.4	 3256.0	...
4031905	  745.5	  592.7	 3255.0	...
4031906	  745.7	  592.8	 3253.0	...
4031907	  745.9	  592.4	 3250.0	...
MSG	4031908 0000 _ Experiment Start
4031908	  746.0	  592.0	 3248.0	...
4031909	  746.1	  592.0	 3247.0	...
4031910	  746.1	  592.2	 3247.0	...
4031911	  746.2	  592.4	 3247.0	...
4031912	  746.1	  592.2	 3248.0	...
4031913	  745.9	  591.8	 3250.0	...
4031914	  745.7	  591.8	 3252.0	...
4031915	  745.6	  592.1	 3250.0	...
4031916	  745.4	  592.5	 3248.0	...
4031917	  745.7	  592.3	 3245.0	...
4031918	  746.0	  592.2	 3246.0	...
4031919	  746.2	  592.2	 3246.0	...
4031920	  746.0	  592.2	 3246.0	...
4031921	  745.9	  592.3	 3247.0	...
4031922	  746.0	  592.3	 3247.0	...
4031923	  746.3	  592.3	 3247.0	...
4031924	  746.6	  592.1	 3247.0	...
4031925	  746.8	  592.0	 3246.0	...
4031926	  746.7	  592.0	 3244.0	...
4031927	  746.7	  592.2	 3240.0	...
4031928	  747.1	  592.3	 3236.0	...
4031929	  747.6	  592.4	 3235.0	...
4031930	  747.5	  593.1	 3238.0	...
4031931	  747.1	  593.8	 3240.0	...
4031932	  747.0	  594.0	 3240.0	...
4031933	  747.4	  593.5	 3238.0	...
4031934	  747.8	  592.9	 3235.0	...
4031935	  747.7	  592.8	 3234.0	...
4031936	  747.6	  592.8	 3235.0	...
4031937	  747.5	  592.8	 3235.0	...
4031938	  747.6	  592.8	 3237.0	...
4031939	  747.6	  592.8	 3238.0	...
4031940	  747.6	  592.9	 3239.0	...
4031941	  747.6	  593.1	 3239.0	...
4031942	  747.8	  593.3	 3239.0	...
4031943	  748.0	  593.5	 3239.0	...
4031944	  748.3	  593.5	 3239.0	...
4031945	  748.3	  593.4	 3239.0	...
4031946	  748.4	  593.5	 3239.0	...
4031947	  748.4	  593.6	 3240.0	...
4031948	  748.3	  593.7	 3241.0	...
4031949	  748.3	  593.9	 3240.0	...
4031950	  748.1	  594.1	 3238.0	...
4031951	  747.7	  594.4	 3237.0	...
4031952	  747.3	  593.8	 3237.0	...
4031953	  747.2	  593.1	 3236.0	...
4031954	  747.6	  592.2	 3233.0	...
4031955	  748.0	  592.1	 3233.0	...
4031956	  748.2	  592.0	 3234.0	...
4031957	  748.5	  592.0	 3235.0	...
4031958	  748.8	  591.7	 3234.0	...
4031959	  749.2	  591.4	 3232.0	...
4031960	  749.5	  591.6	 3231.0	...
4031961	  749.0	  592.3	 3231.0	...
4031962	  748.4	  592.7	 3231.0	...
4031963	  747.7	  592.5	 3231.0	...
4031964	  747.8	  592.4	 3231.0	...
4031965	  748.0	  592.6	 3231.0	...
4031966	  748.2	  592.9	 3231.0	...
4031967	  748.4	  593.1	 3232.0	...
4031968	  748.5	  593.1	 3234.0	...
4031969	  748.4	  593.3	 3237.0	...
4031970	  748.4	  593.3	 3236.0	...
4031971	  748.6	  593.3	 3234.0	...
4031972	  748.8	  593.2	 3231.0	...
4031973	  749.0	  593.1	 3230.0	...
4031974	  749.0	  593.1	 3230.0	...
4031975	  749.1	  593.1	 3231.0	...
4031976	  749.1	  592.8	 3231.0	...
4031977	  749.1	  592.6	 3228.0	...
4031978	  749.0	  592.6	 3226.0	...
4031979	  748.8	  593.0	 3228.0	...
4031980	  748.7	  593.2	 3232.0	...
4031981	  748.8	  593.2	 3234.0	...
4031982	  748.9	  593.2	 3231.0	...
4031983	  749.1	  593.1	 3229.0	...
4031984	  749.2	  592.9	 3230.0	...
4031985	  749.5	  592.6	 3231.0	...
4031986	  749.7	  592.3	 3232.0	...
4031987	  749.8	  592.3	 3233.0	...
4031988	  749.7	  592.7	 3233.0	...
4031989	  749.4	  593.2	 3233.0	...
4031990	  749.0	  593.6	 3234.0	...
4031991	  748.7	  593.7	 3235.0	...
4031992	  748.6	  593.6	 3236.0	...
4031993	  748.8	  593.5	 3235.0	...
4031994	  749.0	  593.4	 3233.0	...
4031995	  749.2	  593.4	 3233.0	...
4031996	  749.2	  593.6	 3232.0	...
4031997	  749.1	  594.0	 3228.0	...
4031998	  749.2	  594.2	 3225.0	...
4031999	  749.2	  593.9	 3223.0	...
4032000	  749.3	  593.7	 3224.0	...
4032001	  749.4	  593.6	 3225.0	...
4032002	  749.4	  593.8	 3227.0	...
4032003	  749.3	  593.9	 3228.0	...
4032004	  749.2	  593.9	 3230.0	...
4032005	  749.2	  593.9	 3230.0	...
4032006	  749.3	  593.7	 3230.0	...
4032007	  749.4	  593.5	 3230.0	...
4032008	  749.5	  593.2	 3228.0	...
4032009	  749.5	  593.1	 3227.0	...
4032010	  749.7	  593.3	 3226.0	...
4032011	  749.7	  593.6	 3228.0	...
4032012	  749.8	  593.9	 3230.0	...
4032013	  749.8	  593.9	 3231.0	...
4032014	  749.7	  593.8	 3232.0	...
4032015	  749.6	  593.7	 3233.0	...
4032016	  749.5	  593.5	 3232.0	...
4032017	  749.6	  593.4	 3232.0	...
4032018	  750.0	  593.3	 3231.0	...
4032019	  750.5	  593.2	 3230.0	...
4032020	  750.8	  593.4	 3229.0	...
4032021	  750.9	  593.8	 3231.0	...
4032022	  750.9	  594.3	 3233.0	...
4032023	  751.0	  594.4	 3234.0	...
4032024	  750.9	  594.3	 3232.0	...
4032025	  750.4	  594.3	 3231.0	...
4032026	  749.9	  594.2	 3229.0	...
4032027	  749.5	  594.1	 3228.0	...
4032028	  749.6	  593.9	 3230.0	...
4032029	  749.7	  593.8	 3232.0	...
4032030	  749.9	  593.9	 3234.0	...
4032031	  750.0	  594.3	 3233.0	...
4032032	  750.3	  594.6	 3234.0	...
4032033	  750.5	  594.9	 3235.0	...
4032034	  750.6	  594.9	 3237.0	...
4032035	  750.6	  594.8	 3238.0	...
4032036	  750.9	  594.6	 3239.0	...
4032037	  751.1	  594.5	 3239.0	...
4032038	  751.0	  594.5	 3238.0	...
4032039	  750.6	  594.6	 3238.0	...
4032040	  750.1	  594.8	 3239.0	...
4032041	  750.0	  594.9	 3241.0	...
4032042	  750.4	  595.0	 3241.0	...
4032043	  750.8	  595.3	 3242.0	...
4032044	  751.2	  595.6	 3242.0	...
4032045	  751.3	  596.2	 3242.0	...
4032046	  751.2	  596.4	 3241.0	...
4032047	  751.1	  596.2	 3240.0	...
4032048	  750.9	  595.8	 3240.0	...
4032049	  750.9	  595.2	 3235.0	...
4032050	  750.8	  595.0	 3230.0	...
4032051	  750.8	  594.9	 3226.0	...
4032052	  750.7	  595.0	 3230.0	...
4032053	  750.7	  595.0	 3235.0	...
4032054	  750.6	  594.9	 3240.0	...
4032055	  750.5	  595.0	 3238.0	...
4032056	  751.0	  595.0	 3234.0	...
4032057	  751.6	  595.1	 3232.0	...
4032058	  751.7	  595.1	 3234.0	...
4032059	  751.3	  595.2	 3237.0	...
4032060	  751.1	  595.4	 3238.0	...
4032061	  751.3	  595.8	 3239.0	...
4032062	  751.8	  596.1	 3238.0	...
4032063	  752.1	  596.0	 3236.0	...
4032064	  752.3	  595.9	 3234.0	...
4032065	  752.2	  595.7	 3234.0	...
4032066	  752.1	  595.8	 3235.0	...
4032067	  752.0	  595.8	 3236.0	...
4032068	  752.0	  596.0	 3234.0	...
4032069	  752.0	  596.2	 3235.0	...
4032070	  752.0	  595.9	 3238.0	...
4032071	  751.7	  595.4	 3237.0	...
4032072	  751.6	  595.1	 3235.0	...
4032073	  751.4	  595.3	 3232.0	...
4032074	  751.5	  595.5	 3232.0	...
4032075	  751.6	  595.6	 3234.0	...
4032076	  751.7	  595.5	 3236.0	...
4032077	  751.6	  595.3	 3238.0	...
4032078	  751.6	  594.9	 3237.0	...
4032079	  751.6	  594.9	 3237.0	...
4032080	  751.7	  595.2	 3239.0	...
4032081	  751.9	  595.6	 3243.0	...
4032082	  752.2	  595.9	 3246.0	...
4032083	  752.3	  595.6	 3246.0	...
4032084	  752.2	  595.5	 3245.0	...
4032085	  752.1	  595.5	 3243.0	...
4032086	  752.2	  595.6	 3243.0	...
4032087	  752.4	  595.8	 3246.0	...
4032088	  752.5	  596.0	 3249.0	...
4032089	  752.6	  596.1	 3250.0	...
4032090	  752.7	  596.1	 3251.0	...
4032091	  752.7	  596.1	 3251.0	...
4032092	  752.7	  596.0	 3250.0	...
4032093	  752.5	  595.9	 3251.0	...
4032094	  752.2	  595.8	 3251.0	...
4032095	  751.9	  595.3	 3252.0	...
4032096	  751.7	  594.9	 3253.0	...
4032097	  751.6	  594.7	 3253.0	...
4032098	  751.6	  595.1	 3253.0	...
4032099	  751.7	  595.4	 3253.0	...
4032100	  751.9	  595.5	 3248.0	...
4032101	  752.0	  595.4	 3245.0	...
4032102	  752.0	  595.0	 3242.0	...
4032103	  752.1	  594.6	 3242.0	...
4032104	  752.2	  594.6	 3241.0	...
4032105	  752.5	  594.9	 3241.0	...
4032106	  752.5	  595.2	 3242.0	...
4032107	  752.5	  595.1	 3244.0	...
4032108	  752.4	  595.0	 3244.0	...
4032109	  752.4	  595.2	 3244.0	...
4032110	  752.2	  595.5	 3244.0	...
4032111	  752.1	  595.7	 3244.0	...
4032112	  751.9	  595.6	 3247.0	...
4032113	  751.9	  595.5	 3251.0	...
4032114	  752.2	  595.3	 3251.0	...
4032115	  752.5	  595.2	 3249.0	...
4032116	  752.8	  595.2	 3247.0	...
4032117	  752.7	  595.4	 3246.0	...
4032118	  752.6	  595.4	 3246.0	...
4032119	  752.6	  595.3	 3246.0	...
MSG	4032120 0000 _ Number On
4032120	  752.6	  595.3	 3245.0	...
4032121	  752.6	  595.4	 3245.0	...
4032122	  752.6	  595.6	 3248.0	...
4032123	  752.5	  595.8	 3250.0	...
4032124	  752.4	  595.9	 3253.0	...
4032125	  752.3	  596.0	 3253.0	...
4032126	  752.4	  595.8	 3253.0	...
4032127	  752.4	  595.7	 3253.0	...
4032128	  752.5	  595.8	 3252.0	...
4032129	  752.5	  595.9	 3252.0	...
4032130	  752.6	  596.1	 3251.0	...
4032131	  752.5	  596.1	 3252.0	...
4032132	  752.8	  596.0	 3251.0	...
4032133	  752.9	  596.0	 3250.0	...
4032134	  752.9	  595.8	 3251.0	...
4032135	  752.6	  595.8	 3252.0	...
4032136	  752.5	  595.9	 3252.0	...
4032137	  752.4	  596.1	 3251.0	...
4032138	  752.4	  596.4	 3253.0	...
4032139	  752.3	  596.1	 3256.0	...
4032140	  752.3	  596.0	 3258.0	...
4032141	  752.3	  595.9	 3257.0	...
4032142	  752.4	  596.1	 3256.0	...
4032143	  752.5	  596.1	 3259.0	...
4032144	  752.5	  596.2	 3262.0	...
4032145	  752.7	  596.5	 3266.0	...
4032146	  753.0	  596.7	 3266.0	...
4032147	  753.3	  596.8	 3266.0	...
4032148	  753.4	  596.6	 3265.0	...
4032149	  753.4	  596.5	 3265.0	...
4032150	  753.2	  596.7	 3265.0	...
4032151	  752.7	  596.8	 3265.0	...
4032152	  752.2	  596.7	 3265.0	...
4032153	  751.9	  596.7	 3265.0	...
4032154	  751.9	  596.7	 3265.0	...
4032155	  752.0	  596.6	 3264.0	...
4032156	  752.4	  596.7	 3263.0	...
4032157	  752.8	  597.0	 3262.0	...
4032158	  753.1	  597.4	 3263.0	...
4032159	  753.1	  596.9	 3265.0	...
4032160	  753.1	  596.2	 3268.0	...
4032161	  752.9	  595.6	 3270.0	...
4032162	  752.7	  595.6	 3272.0	...
4032163	  752.7	  595.7	 3274.0	...
4032164	  752.8	  595.8	 3274.0	...
4032165	  752.8	  595.8	 3273.0	...
4032166	  752.8	  595.9	 3272.0	...
4032167	  752.8	  596.0	 3271.0	...
4032168	  752.8	  596.2	 3271.0	...
4032169	  752.9	  596.2	 3271.0	...
4032170	  753.1	  596.3	 3272.0	...
4032171	  753.2	  596.5	 3273.0	...
4032172	  753.3	  596.6	 3274.0	...
4032173	  753.4	  596.8	 3274.0	...
4032174	  753.5	  597.0	 3273.0	...
4032175	  753.6	  596.9	 3273.0	...
4032176	  753.5	  596.7	 3274.0	...
4032177	  753.5	  596.4	 3275.0	...
4032178	  753.5	  596.4	 3276.0	...
4032179	  753.4	  596.4	 3277.0	...
4032180	  753.5	  596.6	 3278.0	...
4032181	  753.7	  596.8	 3278.0	...
4032182	  753.8	  597.0	 3278.0	...
4032183	  754.0	  596.8	 3278.0	...
4032184	  754.2	  596.5	 3279.0	...
4032185	  754.4	  596.1	 3281.0	...
4032186	  754.2	  595.9	 3284.0	...
4032187	  754.0	  595.8	 3285.0	...
4032188	  753.7	  595.8	 3285.0	...
4032189	  753.5	  595.8	 3286.0	...
4032190	  753.4	  595.9	 3287.0	...
4032191	  753.4	  596.1	 3288.0	...
4032192	  753.4	  596.3	 3290.0	...
4032193	  753.4	  596.6	 3289.0	...
4032194	  753.4	  596.8	 3289.0	...
4032195	  753.6	  596.8	 3290.0	...
4032196	  753.8	  596.8	 3291.0	...
4032197	  754.0	  596.9	 3291.0	...
4032198	  753.9	  597.2	 3291.0	...
4032199	  753.7	  596.9	 3291.0	...
4032200	  753.4	  596.7	 3291.0	...
4032201	  753.3	  596.4	 3291.0	...
4032202	  753.4	  596.4	 3292.0	...
4032203	  753.6	  596.5	 3292.0	...
4032204	  753.6	  596.6	 3293.0	...
4032205	  753.4	  596.8	 3293.0	...
4032206	  753.3	  596.9	 3293.0	...
4032207	  753.0	  597.0	 3294.0	...
4032208	  752.9	  597.0	 3296.0	...
4032209	  752.9	  596.9	 3297.0	...
4032210	  753.1	  596.8	 3299.0	...
4032211	  753.4	  596.7	 3299.0	...
4032212	  753.7	  596.6	 3299.0	...
4032213	  753.8	  596.5	 3300.0	...
4032214	  754.1	  596.4	 3301.0	...
4032215	  754.4	  596.3	 3303.0	...
4032216	  754.6	  596.2	 3305.0	...
4032217	  754.7	  596.1	 3306.0	...
4032218	  754.6	  595.9	 3308.0	...
4032219	  754.6	  595.7	 3309.0	...
4032220	  754.6	  596.2	 3307.0	...
4032221	  754.7	  596.8	 3306.0	...
4032222	  754.7	  597.3	 3305.0	...
4032223	  754.7	  597.2	 3306.0	...
4032224	  754.8	  596.8	 3307.0	...
4032225	  754.9	  596.7	 3307.0	...
4032226	  754.9	  596.8	 3307.0	...
4032227	  754.8	  597.0	 3306.0	...
4032228	  754.8	  597.0	 3310.0	...
4032229	  754.7	  596.8	 3315.0	...
4032230	  754.7	  596.7	 3320.0	...
4032231	  754.7	  596.7	 3320.0	...
4032232	  754.8	  596.8	 3321.0	...
4032233	  754.8	  596.9	 3322.0	...
4032234	  754.7	  597.0	 3321.0	...
4032235	  754.6	  597.5	 3320.0	...
4032236	  754.6	  598.0	 3318.0	...
4032237	  754.6	  598.3	 3317.0	...
4032238	  754.5	  598.1	 3317.0	...
4032239	  754.2	  597.9	 3319.0	...
4032240	  753.9	  598.1	 3320.0	...
4032241	  753.6	  598.3	 3321.0	...
4032242	  753.5	  598.4	 3324.0	...
4032243	  753.3	  598.3	 3328.0	...
4032244	  753.5	  598.2	 3333.0	...
4032245	  753.9	  597.8	 3333.0	...
4032246	  754.2	  597.5	 3334.0	...
4032247	  754.2	  597.3	 3333.0	...
4032248	  754.1	  597.3	 3333.0	...
4032249	  754.1	  598.1	 3333.0	...
4032250	  754.4	  598.8	 3332.0	...
4032251	  754.6	  598.7	 3331.0	...
4032252	  754.7	  598.0	 3334.0	...
4032253	  754.7	  597.4	 3337.0	...
4032254	  754.7	  597.4	 3337.0	...
4032255	  754.8	  597.4	 3334.0	...
4032256	  755.2	  597.5	 3333.0	...
4032257	  755.6	  597.5	 3335.0	...
4032258	  756.0	  597.4	 3338.0	...
4032259	  756.1	  597.4	 3338.0	...
4032260	  756.2	  597.4	 3338.0	...
4032261	  756.2	  597.5	 3340.0	...
4032262	  756.2	  597.6	 3341.0	...
4032263	  756.2	  597.8	 3342.0	...
4032264	  756.1	  598.0	 3344.0	...
4032265	  755.7	  598.0	 3345.0	...
4032266	  755.2	  598.0	 3344.0	...
4032267	  755.1	  597.9	 3344.0	...
4032268	  755.3	  597.8	 3346.0	...
4032269	  755.7	  597.5	 3349.0	...
4032270	  755.7	  597.2	 3349.0	...
4032271	  755.8	  597.1	 3348.0	...
4032272	  755.8	  597.1	 3346.0	...
4032273	  755.9	  597.2	 3346.0	...
4032274	  756.0	  596.7	 3346.0	...
4032275	  755.8	  596.3	 3344.0	...
4032276	  755.4	  596.0	 3343.0	...
4032277	  755.1	  596.0	 3342.0	...
4032278	  755.1	  596.2	 3342.0	...
4032279	  755.1	  596.5	 3344.0	...
4032280	  755.4	  596.6	 3345.0	...
4032281	  755.6	  596.4	 3348.0	...
4032282	  755.9	  596.3	 3349.0	...
4032283	  755.8	  597.1	 3352.0	...
4032284	  755.9	  597.8	 3358.0	...
4032285	  756.0	  597.6	 3363.0	...
4032286	  755.8	  596.7	 3363.0	...
4032287	  755.5	  595.8	 3359.0	...
4032288	  755.3	  595.8	 3357.0	...
4032289	  755.3	  596.2	 3357.0	...
4032290	  755.5	  596.5	 3359.0	...
4032291	  755.7	  596.6	 3360.0	...
4032292	  755.7	  596.4	 3361.0	...
4032293	  755.5	  596.4	 3361.0	...
4032294	  755.4	  596.5	 3361.0	...
4032295	  755.6	  596.8	 3363.0	...
4032296	  756.0	  597.1	 3366.0	...
4032297	  756.3	  597.2	 3369.0	...
4032298	  756.4	  596.9	 3370.0	...
4032299	  756.4	  596.6	 3371.0	...
4032300	  756.4	  596.2	 3371.0	...
4032301	  756.4	  596.1	 3372.0	...
4032302	  756.3	  596.1	 3372.0	...
4032303	  756.3	  596.0	 3373.0	...
4032304	  755.9	  595.6	 3373.0	...
4032305	  755.7	  595.2	 3372.0	...
4032306	  755.5	  595.0	 3374.0	...
4032307	  755.8	  595.6	 3377.0	...
4032308	  756.0	  596.1	 3380.0	...
4032309	  756.1	  596.3	 3380.0	...
4032310	  755.9	  596.1	 3379.0	...
4032311	  755.8	  595.9	 3378.0	...
4032312	  755.8	  596.1	 3377.0	...
4032313	  756.0	  596.4	 3380.0	...
4032314	  756.3	  596.6	 3384.0	...
4032315	  756.6	  596.7	 3389.0	...
4032316	  756.7	  596.6	 3389.0	...
4032317	  756.4	  596.6	 3385.0	...
4032318	  756.0	  596.3	 3380.0	...
4032319	  755.7	  595.9	 3380.0	...
4032320	  755.7	  595.4	 3383.0	...
4032321	  755.7	  595.3	 3386.0	...
4032322	  755.6	  595.2	 3386.0	...
4032323	  755.6	  595.0	 3386.0	...
4032324	  755.6	  594.9	 3385.0	...
4032325	  755.7	  594.8	 3384.0	...
4032326	  755.7	  595.1	 3383.0	...
4032327	  755.8	  595.6	 3383.0	...
4032328	  755.8	  596.0	 3384.0	...
4032329	  755.7	  596.0	 3385.0	...
4032330	  755.8	  595.9	 3386.0	...
4032331	  755.9	  595.9	 3388.0	...
4032332	  756.1	  595.8	 3391.0	...
4032333	  756.1	  595.8	 3393.0	...
4032334	  756.2	  595.8	 3392.0	...
4032335	  756.2	  596.0	 3390.0	...
4032336	  756.2	  596.2	 3392.0	...
4032337	  756.0	  596.4	 3397.0	...
4032338	  755.9	  596.5	 3401.0	...
4032339	  755.9	  596.3	 3402.0	...
4032340	  755.9	  596.0	 3403.0	...
4032341	  756.1	  595.6	 3405.0	...
4032342	  756.2	  595.6	 3407.0	...
4032343	  756.2	  595.9	 3408.0	...
4032344	  756.2	  596.0	 3409.0	...
4032345	  756.1	  596.1	 3409.0	...
4032346	  756.2	  595.8	 3409.0	...
4032347	  756.3	  595.8	 3409.0	...
4032348	  756.4	  596.0	 3411.0	...
4032349	  756.5	  596.2	 3412.0	...
4032350	  756.5	  596.5	 3414.0	...
4032351	  756.4	  596.8	 3414.0	...
4032352	  756.2	  596.9	 3414.0	...
4032353	  756.1	  596.9	 3415.0	...
4032354	  756.1	  596.8	 3414.0	...
4032355	  756.1	  596.5	 3416.0	...
4032356	  756.0	  596.2	 3417.0	...
4032357	  756.0	  596.1	 3418.0	...
4032358	  756.0	  596.2	 3417.0	...
4032359	  756.3	  596.6	 3417.0	...
4032360	  756.7	  597.1	 3419.0	...
4032361	  756.7	  597.3	 3423.0	...
4032362	  756.4	  597.3	 3425.0	...
4032363	  756.2	  597.2	 3424.0	...
4032364	  756.1	  597.2	 3424.0	...
4032365	  755.9	  597.5	 3426.0	...
4032366	  755.1	  597.9	 3427.0	...
4032367	  753.9	  598.3	 3428.0	...
4032368	  752.7	  598.5	 3427.0	...
4032369	  751.6	  597.9	 3426.0	...
4032370	  750.1	  597.3	 3427.0	...
4032371	  748.6	  596.3	 3428.0	...
4032372	  747.2	  596.0	 3431.0	...
4032373	  745.6	  595.2	 3433.0	...
4032374	  744.1	  594.8	 3434.0	...
4032375	  743.0	  594.1	 3434.0	...
4032376	  743.0	  593.3	 3434.0	...
4032377	  743.0	  592.4	 3434.0	...
4032378	  743.5	  591.6	 3434.0	...
4032379	  744.5	  590.7	 3436.0	...
4032380	  745.5	  590.1	 3437.0	...
4032381	  746.6	  589.7	 3439.0	...
4032382	  747.7	  589.8	 3438.0	...
4032383	  749.2	  589.8	 3439.0	...
4032384	  750.0	  589.8	 3440.0	...
4032385	  750.7	  590.7	 3441.0	...
4032386	  750.9	  591.7	 3441.0	...
4032387	  750.9	  592.6	 3441.0	...
4032388	  750.7	  592.7	 3443.0	...
4032389	  750.6	  592.8	 3445.0	...
4032390	  750.6	  593.1	 3448.0	...
4032391	  750.5	  593.8	 3450.0	...
4032392	  750.6	  594.5	 3450.0	...
4032393	  750.4	  594.7	 3449.0	...
4032394	  750.2	  594.5	 3447.0	...
4032395	  749.9	  594.4	 3446.0	...
4032396	  749.8	  594.9	 3445.0	...
4032397	  749.8	  595.3	 3446.0	...
4032398	  750.1	  595.5	 3446.0	...
4032399	  750.3	  595.0	 3446.0	...
4032400	  750.4	  594.5	 3448.0	...
4032401	  750.2	  594.3	 3454.0	...
4032402	  749.8	  594.4	 3459.0	...
4032403	  749.5	  594.6	 3463.0	...
4032404	  748.8	  594.9	 3465.0	...
4032405	  748.4	  595.4	 3467.0	...
4032406	  748.1	  595.8	 3468.0	...
4032407	  748.2	  595.7	 3467.0	...
4032408	  748.1	  595.3	 3465.0	...
4032409	  747.9	  594.7	 3464.0	...
4032410	  747.9	  594.6	 3463.0	...
4032411	  748.1	  594.4	 3464.0	...
4032412	  748.3	  594.5	 3467.0	...
4032413	  748.3	  594.6	 3468.0	...
4032414	  748.3	  594.5	 3468.0	...
4032415	  748.1	  594.3	 3467.0	...
4032416	  747.9	  594.2	 3469.0	...
4032417	  747.9	  594.0	 3471.0	...
4032418	  748.1	  593.5	 3474.0	...
4032419	  748.3	  593.1	 3474.0	...
4032420	  748.5	  593.2	 3473.0	...
4032421	  748.6	  593.5	 3473.0	...
4032422	  748.7	  593.7	 3473.0	...
4032423	  748.7	  593.7	 3470.0	...
MSG	4032424 0000 _ Number Off
4032424	  748.6	  593.7	 3468.0	...
4032425	  748.5	  593.7	 3468.0	...
4032426	  748.5	  593.6	 3470.0	...
4032427	  748.7	  593.7	 3473.0	...
4032428	  748.8	  593.9	 3474.0	...
4032429	  748.9	  594.0	 3475.0	...
4032430	  748.8	  594.0	 3476.0	...
4032431	  748.8	  594.0	 3477.0	...
4032432	  748.8	  593.9	 3478.0	...
4032433	  748.4	  594.0	 3479.0	...
4032434	  748.0	  594.5	 3479.0	...
4032435	  747.9	  594.9	 3480.0	...
4032436	  748.2	  595.2	 3483.0	...
4032437	  748.5	  594.4	 3484.0	...
4032438	  748.6	  593.7	 3484.0	...
4032439	  748.6	  593.2	 3481.0	...
4032440	  748.6	  593.6	 3484.0	...
4032441	  748.4	  594.0	 3488.0	...
4032442	  748.4	  594.4	 3491.0	...
4032443	  748.2	  594.5	 3491.0	...
4032444	  748.2	  594.5	 3491.0	...
4032445	  748.2	  594.5	 3493.0	...
4032446	  748.3	  594.5	 3495.0	...
4032447	  748.5	  594.6	 3498.0	...
4032448	  748.3	  594.6	 3498.0	...
4032449	  748.0	  594.7	 3498.0	...
4032450	  747.8	  594.7	 3498.0	...
4032451	  747.7	  594.7	 3497.0	...
4032452	  748.0	  594.6	 3497.0	...
4032453	  748.4	  594.5	 3496.0	...
4032454	  748.8	  594.4	 3496.0	...
4032455	  748.6	  594.2	 3497.0	...
4032456	  748.3	  594.2	 3499.0	...
4032457	  748.1	  594.3	 3499.0	...
4032458	  748.2	  594.5	 3499.0	...
4032459	  748.4	  594.5	 3498.0	...
4032460	  748.7	  594.4	 3497.0	...
4032461	  748.9	  594.3	 3496.0	...
4032462	  749.0	  593.7	 3496.0	...
4032463	  748.8	  593.2	 3496.0	...
4032464	  748.5	  592.8	 3496.0	...
4032465	  748.6	  593.0	 3497.0	...
4032466	  748.9	  593.1	 3499.0	...
4032467	  749.0	  593.3	 3500.0	...
4032468	  748.7	  593.7	 3500.0	...
4032469	  748.4	  593.9	 3500.0	...
4032470	  748.5	  593.7	 3500.0	...
4032471	  748.7	  593.3	 3500.0	...
4032472	  748.9	  592.9	 3499.0	...
4032473	  749.1	  592.8	 3497.0	...
4032474	  749.0	  592.7	 3496.0	...
4032475	  749.0	  592.9	 3497.0	...
4032476	  749.0	  593.2	 3499.0	...
4032477	  749.1	  593.5	 3502.0	...
4032478	  749.1	  593.9	 3504.0	...
4032479	  748.7	  594.3	 3506.0	...
4032480	  748.3	  594.6	 3507.0	...
4032481	  748.0	  594.6	 3506.0	...
4032482	  748.1	  594.2	 3505.0	...
4032483	  748.4	  593.8	 3504.0	...
4032484	  748.6	  593.5	 3503.0	...
4032485	  748.8	  593.3	 3504.0	...
4032486	  748.8	  593.4	 3504.0	...
4032487	  748.8	  593.4	 3505.0	...
4032488	  748.9	  593.3	 3505.0	...
4032489	  749.0	  593.3	 3504.0	...
4032490	  749.0	  593.3	 3504.0	...
4032491	  749.1	  593.3	 3504.0	...
4032492	  749.1	  593.4	 3504.0	...
4032493	  749.0	  593.5	 3504.0	...
4032494	  748.9	  593.6	 3505.0	...
4032495	  748.8	  594.2	 3509.0	...
4032496	  748.8	  594.8	 3514.0	...
4032497	  748.8	  595.0	 3516.0	...
4032498	  749.1	  594.6	 3513.0	...
4032499	  749.2	  594.2	 3511.0	...
4032500	  749.4	  594.2	 3512.0	...
4032501	  749.1	  594.4	 3513.0	...
4032502	  748.8	  594.5	 3513.0	...
4032503	  748.5	  594.1	 3511.0	...
4032504	  748.5	  593.7	 3508.0	...
4032505	  748.4	  593.2	 3505.0	...
4032506	  748.4	  593.7	 3507.0	...
4032507	  748.4	  594.0	 3509.0	...
4032508	  748.4	  594.2	 3510.0	...
4032509	  748.5	  594.5	 3510.0	...
4032510	  749.1	  594.9	 3510.0	...
4032511	  749.6	  595.4	 3510.0	...
4032512	  750.0	  595.5	 3510.0	...
4032513	  750.0	  595.7	 3509.0	...
4032514	  749.5	  595.9	 3512.0	...
4032515	  748.9	  596.1	 3515.0	...
4032516	  748.3	  595.5	 3517.0	...
4032517	  748.0	  594.9	 3515.0	...
4032518	  747.8	  594.5	 3513.0	...
4032519	  747.6	  595.1	 3513.0	...
4032520	  747.7	  595.7	 3511.0	...
4032521	  748.0	  596.1	 3509.0	...
4032522	  748.2	  596.2	 3508.0	...
4032523	  748.3	  596.3	 3508.0	...
4032524	  748.7	  596.2	 3510.0	...
4032525	  749.1	  595.7	 3511.0	...
4032526	  749.2	  595.3	 3511.0	...
4032527	  748.9	  595.0	 3510.0	...
4032528	  748.5	  595.1	 3510.0	...
4032529	  748.5	  595.0	 3512.0	...
4032530	  748.5	  595.0	 3511.0	...
4032531	  748.6	  595.0	 3509.0	...
4032532	  748.7	  595.3	 3508.0	...
4032533	  748.8	  595.6	 3510.0	...
4032534	  748.9	  595.9	 3511.0	...
4032535	  749.0	  595.7	 3512.0	...
4032536	  749.0	  595.6	 3511.0	...
4032537	  748.6	  595.6	 3510.0	...
4032538	  748.2	  595.4	 3508.0	...
4032539	  748.2	  595.2	 3506.0	...
4032540	  748.4	  594.7	 3504.0	...
4032541	  748.6	  594.6	 3505.0	...
4032542	  748.7	  594.4	 3508.0	...
4032543	  748.8	  594.5	 3512.0	...
4032544	  749.0	  594.6	 3517.0	...
4032545	  749.1	  594.6	 3518.0	...
4032546	  749.1	  594.7	 3518.0	...
4032547	  749.1	  594.8	 3515.0	...
4032548	  749.1	  594.8	 3512.0	...
4032549	  748.9	  594.7	 3509.0	...
4032550	  748.7	  594.7	 3508.0	...
4032551	  748.5	  594.6	 3508.0	...
4032552	  748.7	  594.6	 3508.0	...
4032553	  749.1	  594.6	 3510.0	...
4032554	  749.5	  594.5	 3512.0	...
4032555	  749.4	  594.4	 3512.0	...
4032556	  749.1	  594.8	 3510.0	...
4032557	  748.8	  595.3	 3510.0	...
4032558	  748.7	  595.8	 3510.0	...
4032559	  748.6	  595.8	 3511.0	...
4032560	  748.5	  595.8	 3511.0	...
4032561	  748.6	  595.7	 3513.0	...
4032562	  748.6	  595.7	 3515.0	...
4032563	  748.6	  595.7	 3517.0	...
4032564	  748.6	  595.8	 3514.0	...
4032565	  748.7	  596.0	 3511.0	...
4032566	  748.9	  596.0	 3508.0	...
4032567	  749.1	  595.8	 3508.0	...
4032568	  749.1	  595.7	 3509.0	...
4032569	  749.0	  595.7	 3509.0	...
4032570	  748.7	  595.9	 3511.0	...
4032571	  748.7	  596.0	 3513.0	...
4032572	  748.8	  595.6	 3514.0	...
4032573	  748.9	  595.0	 3514.0	...
4032574	  749.1	  594.7	 3513.0	...
4032575	  749.1	  595.1	 3512.0	...
4032576	  749.0	  595.5	 3511.0	...
4032577	  748.9	  595.6	 3511.0	...
4032578	  748.8	  595.6	 3512.0	...
4032579	  748.7	  595.9	 3513.0	...
4032580	  748.6	  596.2	 3512.0	...
4032581	  748.4	  596.5	 3511.0	...
4032582	  748.4	  596.4	 3510.0	...
4032583	  748.5	  596.1	 3511.0	...
4032584	  748.5	  595.8	 3511.0	...
4032585	  748.6	  595.6	 3511.0	...
4032586	  748.6	  595.4	 3512.0	...
4032587	  749.0	  595.3	 3512.0	...
4032588	  749.4	  595.4	 3513.0	...
4032589	  749.4	  595.7	 3513.0	...
4032590	  748.9	  596.0	 3514.0	...
4032591	  748.6	  596.2	 3515.0	...
4032592	  748.8	  596.0	 3516.0	...
4032593	  749.0	  595.7	 3516.0	...
4032594	  749.1	  595.8	 3515.0	...
4032595	  749.1	  596.1	 3513.0	...
4032596	  749.0	  596.3	 3512.0	...
4032597	  749.0	  596.2	 3511.0	...
4032598	  749.4	  596.2	 3512.0	...
4032599	  749.7	  596.3	 3513.0	...
4032600	  749.6	  596.4	 3514.0	...
4032601	  749.1	  596.6	 3514.0	...
4032602	  749.0	  596.8	 3515.0	...
4032603	  749.4	  596.8	 3516.0	...
4032604	  749.6	  596.8	 3519.0	...
4032605	  749.5	  596.9	 3521.0	...
4032606	  749.3	  596.9	 3523.0	...
4032607	  749.4	  597.1	 3523.0	...
4032608	  749.4	  597.2	 3520.0	...
4032609	  749.5	  597.4	 3516.0	...
4032610	  749.4	  597.5	 3513.0	...
4032611	  749.3	  597.4	 3515.0	...
4032612	  749.2	  597.2	 3517.0	...
4032613	  749.3	  596.9	 3517.0	...
4032614	  749.3	  597.0	 3518.0	...
4032615	  749.3	  597.2	 3517.0	...
4032616	  749.3	  597.6	 3514.0	...
4032617	  749.4	  597.9	 3511.0	...
4032618	  749.4	  597.7	 3510.0	...
4032619	  749.4	  597.3	 3510.0	...
4032620	  749.4	  597.2	 3511.0	...
4032621	  749.4	  597.6	 3513.0	...
4032622	  749.4	  597.9	 3514.0	...
4032623	  749.5	  597.8	 3514.0	...
4032624	  749.8	  597.9	 3515.0	...
4032625	  749.9	  598.1	 3516.0	...
MSG	4032626 0000 _ Number On
4032626	  749.5	  598.1	 3516.0	...
4032627	  749.2	  597.9	 3516.0	...
4032628	  749.1	  597.6	 3515.0	...
4032629	  749.3	  597.4	 3515.0	...
4032630	  749.5	  597.3	 3515.0	...
4032631	  749.6	  597.2	 3516.0	...
4032632	  749.6	  597.2	 3516.0	...
4032633	  749.7	  597.1	 3513.0	...
4032634	  749.5	  597.1	 3511.0	...
4032635	  749.4	  597.1	 3509.0	...
4032636	  749.4	  597.1	 3509.0	...
4032637	  749.2	  597.2	 3507.0	...
4032638	  749.0	  597.1	 3505.0	...
4032639	  749.0	  597.0	 3503.0	...
4032640	  749.1	  597.3	 3503.0	...
4032641	  749.3	  597.6	 3502.0	...
4032642	  749.3	  598.0	 3501.0	...
4032643	  749.3	  598.1	 3500.0	...
4032644	  749.3	  597.7	 3500.0	...
4032645	  749.3	  597.4	 3499.0	...
4032646	  749.5	  596.8	 3499.0	...
4032647	  749.6	  596.5	 3501.0	...
4032648	  749.7	  596.9	 3502.0	...
4032649	  749.4	  597.6	 3502.0	...
4032650	  749.2	  598.3	 3501.0	...
4032651	  749.1	  598.1	 3500.0	...
4032652	  749.7	  597.9	 3500.0	...
4032653	  750.4	  597.6	 3501.0	...
4032654	  751.0	  597.5	 3502.0	...
4032655	  751.1	  597.4	 3503.0	...
4032656	  751.1	  597.4	 3503.0	...
4032657	  750.8	  597.9	 3503.0	...
4032658	  750.5	  598.4	 3503.0	...
4032659	  750.1	  599.0	 3504.0	...
4032660	  750.3	  599.0	 3504.0	...
4032661	  750.3	  599.1	 3502.0	...
4032662	  750.4	  599.2	 3501.0	...
4032663	  750.3	  599.0	 3499.0	...
4032664	  750.3	  598.8	 3498.0	...
4032665	  750.3	  598.7	 3497.0	...
4032666	  750.4	  598.6	 3495.0	...
4032667	  750.3	  598.6	 3495.0	...
4032668	  750.2	  598.5	 3497.0	...
4032669	  750.0	  598.5	 3498.0	...
4032670	  749.7	  598.6	 3499.0	...
4032671	  749.5	  598.7	 3497.0	...
4032672	  749.5	  598.8	 3495.0	...
4032673	  749.7	  598.7	 3494.0	...
4032674	  749.9	  598.5	 3494.0	...
4032675	  750.0	  598.9	 3494.0	...
4032676	  750.2	  599.4	 3495.0	...
4032677	  750.2	  599.8	 3495.0	...
4032678	  750.0	  599.8	 3494.0	...
4032679	  749.7	  599.7	 3490.0	...
4032680	  749.9	  599.5	 3485.0	...
4032681	  750.2	  599.4	 3482.0	...
4032682	  750.5	  599.3	 3483.0	...
4032683	  750.5	  599.5	 3484.0	...
4032684	  750.3	  599.8	 3484.0	...
4032685	  749.9	  600.2	 3483.0	...
4032686	  749.4	  600.4	 3482.0	...
4032687	  749.7	  600.4	 3483.0	...
4032688	  750.1	  600.3	 3484.0	...
4032689	  750.6	  600.4	 3487.0	...
4032690	  750.6	  600.6	 3487.0	...
4032691	  750.7	  601.0	 3488.0	...
4032692	  750.7	  601.1	 3486.0	...
4032693	  750.7	  601.1	 3485.0	...
4032694	  750.6	  600.8	 3484.0	...
4032695	  750.6	  600.6	 3484.0	...
4032696	  750.5	  600.6	 3483.0	...
4032697	  750.4	  600.4	 3481.0	...
4032698	  750.4	  600.2	 3479.0	...
4032699	  750.5	  600.1	 3478.0	...
4032700	  750.7	  600.3	 3480.0	...
4032701	  750.7	  600.4	 3482.0	...
4032702	  750.7	  600.5	 3484.0	...
4032703	  750.6	  600.7	 3484.0	...
4032704	  750.7	  600.9	 3483.0	...
4032705	  750.9	  601.1	 3482.0	...
4032706	  751.1	  601.2	 3480.0	...
4032707	  751.3	  601.3	 3479.0	...
4032708	  751.3	  601.4	 3479.0	...
4032709	  751.2	  601.5	 3478.0	...
4032710	  751.1	  601.6	 3477.0	...
4032711	  750.5	  601.5	 3476.0	...
4032712	  749.9	  601.4	 3475.0	...
4032713	  749.5	  601.5	 3474.0	...
4032714	  749.7	  601.8	 3473.0	...
4032715	  749.9	  602.1	 3471.0	...
4032716	  750.0	  602.2	 3470.0	...
4032717	  750.0	  602.3	 3474.0	...
4032718	  750.2	  602.3	 3478.0	...
4032719	  750.4	  602.4	 3482.0	...
4032720	  750.7	  602.4	 3482.0	...
4032721	  750.8	  602.4	 3476.0	...
4032722	  750.9	  602.3	 3469.0	...
4032723	  751.0	  602.3	 3463.0	...
4032724	  751.0	  602.2	 3465.0	...
4032725	  751.0	  602.2	 3468.0	...
4032726	  750.9	  602.2	 3470.0	...
4032727	  750.8	  602.3	 3470.0	...
4032728	  750.8	  602.1	 3469.0	...
4032729	  750.8	  601.8	 3469.0	...
4032730	  750.8	  601.4	 3468.0	...
4032731	  750.8	  601.3	 3466.0	...
4032732	  750.8	  601.2	 3465.0	...
4032733	  750.9	  601.6	 3465.0	...
4032734	  750.8	  602.1	 3465.0	...
4032735	  750.7	  602.5	 3467.0	...
4032736	  750.6	  602.6	 3468.0	...
4032737	  750.7	  602.3	 3469.0	...
4032738	  750.7	  602.1	 3468.0	...
4032739	  750.7	  601.9	 3466.0	...
4032740	  751.0	  601.9	 3464.0	...
4032741	  751.0	  602.0	 3464.0	...
4032742	  751.1	  602.3	 3463.0	...
4032743	  750.9	  602.3	 3461.0	...
4032744	  750.8	  602.2	 3460.0	...
4032745	  751.1	  602.4	 3460.0	...
4032746	  751.4	  602.9	 3461.0	...
4032747	  751.7	  603.3	 3461.0	...
4032748	  751.7	  603.1	 3460.0	...
4032749	  751.7	  603.0	 3461.0	...
4032750	  751.7	  602.6	 3461.0	...
4032751	  751.7	  602.3	 3459.0	...
4032752	  751.7	  602.1	 3457.0	...
4032753	  751.8	  602.1	 3455.0	...
4032754	  751.7	  602.1	 3454.0	...
4032755	  751.7	  602.2	 3455.0	...
4032756	  751.7	  602.3	 3455.0	...
4032757	  751.7	  602.3	 3456.0	...
4032758	  751.6	  602.4	 3455.0	...
4032759	  751.6	  602.5	 3454.0	...
4032760	  751.8	  602.4	 3454.0	...
4032761	  752.0	  602.2	 3455.0	...
4032762	  752.2	  602.1	 3458.0	...
4032763	  752.2	  602.2	 3460.0	...
4032764	  752.4	  602.2	 3461.0	...
4032765	  752.6	  602.3	 3461.0	...
4032766	  752.8	  601.7	 3456.0	...
4032767	  752.7	  601.2	 3451.0	...
4032768	  752.6	  601.0	 3448.0	...
4032769	  752.4	  601.4	 3451.0	...
4032770	  752.3	  601.8	 3454.0	...
4032771	  752.2	  601.8	 3454.0	...
4032772	  752.4	  602.2	 3453.0	...
4032773	  752.7	  602.7	 3451.0	...
4032774	  752.6	  602.9	 3449.0	...
4032775	  752.4	  602.6	 3449.0	...
4032776	  752.2	  602.3	 3450.0	...
4032777	  752.4	  602.3	 3450.0	...
4032778	  752.6	  602.3	 3448.0	...
4032779	  752.8	  602.2	 3445.0	...
4032780	  753.0	  602.1	 3442.0	...
4032781	  753.2	  602.1	 3442.0	...
4032782	  753.1	  602.2	 3442.0	...
4032783	  752.9	  602.3	 3442.0	...
4032784	  752.8	  602.5	 3441.0	...
4032785	  752.8	  602.6	 3440.0	...
4032786	  752.9	  602.7	 3439.0	...
4032787	  753.0	  602.8	 3439.0	...
4032788	  753.2	  602.8	 3439.0	...
4032789	  753.4	  602.9	 3437.0	...
4032790	  753.4	  602.6	 3436.0	...
4032791	  753.4	  602.4	 3437.0	...
4032792	  753.3	  602.2	 3439.0	...
4032793	  753.2	  602.3	 3441.0	...
4032794	  753.2	  602.4	 3442.0	...
4032795	  753.1	  602.5	 3441.0	...
4032796	  752.8	  602.6	 3438.0	...
4032797	  752.6	  602.9	 3436.0	...
4032798	  752.4	  603.0	 3436.0	...
4032799	  752.4	  603.2	 3436.0	...
4032800	  752.5	  602.6	 3435.0	...
4032801	  752.6	  602.0	 3435.0	...
4032802	  752.7	  601.6	 3433.0	...
4032803	  752.7	  602.0	 3430.0	...
4032804	  752.7	  602.5	 3428.0	...
4032805	  752.8	  602.8	 3429.0	...
4032806	  753.2	  602.5	 3429.0	...
4032807	  753.6	  602.1	 3429.0	...
4032808	  753.9	  601.7	 3430.0	...
4032809	  753.7	  601.7	 3430.0	...
4032810	  753.5	  601.8	 3430.0	...
4032811	  753.4	  601.9	 3428.0	...
4032812	  753.4	  602.0	 3426.0	...
4032813	  753.3	  602.2	 3426.0	...
4032814	  753.2	  602.0	 3427.0	...
4032815	  753.0	  601.7	 3428.0	...
4032816	  752.9	  601.6	 3426.0	...
4032817	  752.8	  601.7	 3423.0	...
4032818	  752.8	  601.8	 3421.0	...
4032819	  752.7	  601.6	 3422.0	...
4032820	  752.6	  601.5	 3423.0	...
4032821	  752.9	  601.2	 3425.0	...
4032822	  753.2	  601.1	 3426.0	...
4032823	  753.6	  601.6	 3426.0	...
4032824	  753.6	  602.1	 3426.0	...
4032825	  753.6	  602.7	 3425.0	...
4032826	  753.6	  602.8	 3424.0	...
4032827	  753.6	  603.0	 3426.0	...
4032828	  753.6	  603.1	 3427.0	...
4032829	  753.6	  603.1	 3428.0	...
4032830	  753.8	  602.9	 3426.0	...
4032831	  753.9	  602.6	 3424.0	...
4032832	  754.1	  602.2	 3422.0	...
4032833	  754.2	  602.4	 3422.0	...
4032834	  754.2	  602.8	 3422.0	...
4032835	  754.1	  603.1	 3422.0	...
4032836	  754.2	  603.1	 3421.0	...
4032837	  754.4	  603.2	 3419.0	...
4032838	  754.7	  603.3	 3417.0	...
4032839	  754.9	  603.4	 3415.0	...
4032840	  755.0	  603.8	 3415.0	...
4032841	  754.7	  604.2	 3416.0	...
4032842	  754.3	  604.5	 3418.0	...
4032843	  753.9	  604.3	 3420.0	...
4032844	  753.8	  603.8	 3422.0	...
4032845	  753.7	  603.5	 3423.0	...
4032846	  753.5	  603.4	 3422.0	...
4032847	  752.8	  603.5	 3417.0	...
4032848	  751.7	  603.3	 3411.0	...
4032849	  750.3	  603.1	 3409.0	...
4032850	  749.0	  602.2	 3410.0	...
4032851	  747.4	  601.8	 3413.0	...
4032852	  746.0	  600.0	 3415.0	...
4032853	  744.4	  598.6	 3417.0	...
4032854	  743.6	  597.1	 3417.0	...
4032855	  742.6	  595.8	 3417.0	...
4032856	  742.2	  594.6	 3417.0	...
4032857	  742.4	  593.4	 3417.0	...
4032858	  742.9	  593.2	 3416.0	...
4032859	  743.4	  593.0	 3416.0	...
4032860	  744.3	  592.5	 3416.0	...
4032861	  745.3	  592.1	 3416.0	...
4032862	  746.5	  591.8	 3415.0	...
4032863	  747.0	  591.7	 3414.0	...
4032864	  748.2	  591.5	 3415.0	...
4032865	  749.0	  591.4	 3416.0	...
4032866	  749.7	  591.3	 3416.0	...
4032867	  749.6	  591.4	 3416.0	...
4032868	  749.6	  591.5	 3415.0	...
4032869	  749.9	  591.8	 3415.0	...
4032870	  750.5	  592.3	 3415.0	...
4032871	  751.1	  592.9	 3412.0	...
4032872	  751.4	  593.3	 3410.0	...
4032873	  751.4	  593.8	 3409.0	...
4032874	  751.3	  593.9	 3407.0	...
4032875	  751.1	  594.0	 3405.0	...
4032876	  751.0	  594.1	 3403.0	...
4032877	  750.7	  594.3	 3402.0	...
4032878	  750.4	  594.5	 3403.0	...
4032879	  750.0	  594.5	 3404.0	...
4032880	  749.9	  594.5	 3403.0	...
4032881	  749.5	  594.9	 3400.0	...
4032882	  749.2	  595.3	 3398.0	...
4032883	  749.0	  595.7	 3399.0	...
4032884	  748.9	  595.7	 3400.0	...
4032885	  748.9	  595.7	 3402.0	...
4032886	  748.9	  595.7	 3400.0	...
4032887	  748.9	  596.0	 3397.0	...
4032888	  749.0	  596.1	 3396.0	...
4032889	  749.1	  596.2	 3397.0	...
4032890	  749.3	  596.0	 3399.0	...
4032891	  749.5	  595.9	 3400.0	...
4032892	  749.5	  595.7	 3402.0	...
4032893	  749.4	  595.5	 3406.0	...
4032894	  749.5	  595.2	 3407.0	...
4032895	  749.5	  595.1	 3404.0	...
4032896	  749.4	  595.1	 3402.0	...
4032897	  749.1	  595.1	 3399.0	...
4032898	  748.9	  595.0	 3399.0	...
4032899	  749.1	  594.9	 3398.0	...
4032900	  749.3	  594.8	 3396.0	...
4032901	  749.4	  594.7	 3395.0	...
4032902	  749.4	  594.6	 3393.0	...
4032903	  749.4	  594.4	 3390.0	...
4032904	  749.3	  594.4	 3388.0	...
4032905	  749.2	  594.1	 3387.0	...
4032906	  749.2	  593.7	 3387.0	...
4032907	  749.2	  593.8	 3389.0	...
4032908	  749.3	  594.3	 3392.0	...
4032909	  749.3	  594.7	 3395.0	...
4032910	  749.3	  594.6	 3398.0	...
4032911	  749.2	  594.4	 3400.0	...
4032912	  749.1	  594.3	 3402.0	...
4032913	  749.1	  594.6	 3402.0	...
4032914	  749.3	  595.0	 3401.0	...
4032915	  749.5	  595.2	 3400.0	...
4032916	  749.5	  594.9	 3399.0	...
4032917	  749.6	  594.6	 3400.0	...
4032918	  749.6	  594.5	 3397.0	...
4032919	  749.6	  594.4	 3394.0	...
4032920	  749.6	  594.4	 3390.0	...
4032921	  749.4	  594.4	 3391.0	...
4032922	  749.2	  594.5	 3392.0	...
4032923	  749.1	  594.6	 3394.0	...
4032924	  749.0	  594.7	 3396.0	...
4032925	  748.9	  594.8	 3397.0	...
4032926	  748.9	  594.8	 3398.0	...
4032927	  749.1	  595.2	 3398.0	...
4032928	  749.4	  595.5	 3397.0	...
4032929	  749.7	  595.8	 3396.0	...
4032930	  749.7	  595.7	 3392.0	...
4032931	  749.5	  595.7	 3389.0	...
4032932	  749.4	  595.9	 3385.0	...
4032933	  749.3	  595.8	 3384.0	...
4032934	  749.2	  595.7	 3384.0	...
4032935	  749.0	  595.6	 3383.0	...
4032936	  749.2	  595.5	 3383.0	...
4032937	  749.6	  595.5	 3382.0	...
4032938	  750.0	  595.5	 3382.0	...
4032939	  749.9	  595.5	 3383.0	...
4032940	  750.3	  595.6	 3385.0	...
MSG	4032941 0000 _ Number Off
4032941	  750.8	  595.6	 3387.0	...
4032942	  751.3	  595.6	 3387.0	...
4032943	  751.4	  595.6	 3389.0	...
4032944	  751.3	  595.6	 3391.0	...
4032945	  751.1	  595.6	 3389.0	...
4032946	  750.9	  595.7	 3386.0	...
4032947	  750.6	  595.4	 3383.0	...
4032948	  750.4	  595.2	 3384.0	...
4032949	  750.3	  594.9	 3386.0	...
4032950	  750.1	  594.8	 3387.0	...
4032951	  750.1	  594.8	 3386.0	...
4032952	  750.3	  595.5	 3385.0	...
4032953	  750.8	  596.1	 3384.0	...
4032954	  751.1	  596.7	 3383.0	...
4032955	  751.1	  596.7	 3384.0	...
4032956	  751.0	  596.7	 3386.0	...
4032957	  751.0	  596.7	 3388.0	...
4032958	  751.0	  596.5	 3389.0	...
4032959	  751.1	  596.3	 3390.0	...
4032960	  751.1	  596.1	 3387.0	...
4032961	  751.1	  596.1	 3383.0	...
4032962	  751.3	  596.1	 3381.0	...
4032963	  751.4	  596.0	 3383.0	...
4032964	  751.6	  596.1	 3385.0	...
4032965	  751.7	  596.2	 3383.0	...
4032966	  751.8	  596.4	 3382.0	...
4032967	  751.5	  596.3	 3381.0	...
4032968	  751.2	  596.3	 3381.0	...
4032969	  750.9	  596.3	 3381.0	...
4032970	  750.9	  596.4	 3381.0	...
4032971	  751.2	  596.7	 3380.0	...
4032972	  751.4	  597.0	 3379.0	...
4032973	  751.8	  597.4	 3379.0	...
4032974	  751.9	  597.6	 3379.0	...
4032975	  752.0	  597.5	 3379.0	...
4032976	  751.9	  597.2	 3379.0	...
4032977	  751.7	  596.9	 3379.0	...
4032978	  751.5	  596.9	 3378.0	...
4032979	  751.5	  596.3	 3380.0	...
4032980	  751.6	  595.5	 3382.0	...
4032981	  751.8	  595.2	 3384.0	...
4032982	  751.8	  595.5	 3385.0	...
4032983	  751.7	  595.7	 3388.0	...
4032984	  751.6	  595.6	 3390.0	...
4032985	  751.6	  595.7	 3390.0	...
4032986	  751.7	  596.1	 3389.0	...
4032987	  752.0	  596.4	 3383.0	...
4032988	  752.2	  596.5	 3380.0	...
4032989	  752.4	  596.5	 3377.0	...
4032990	  752.5	  596.4	 3378.0	...
4032991	  752.4	  596.5	 3379.0	...
4032992	  752.3	  596.7	 3380.0	...
4032993	  752.3	  596.8	 3380.0	...
4032994	  752.3	  596.9	 3381.0	...
4032995	  752.2	  596.6	 3382.0	...
4032996	  752.2	  596.1	 3384.0	...
4032997	  752.2	  595.6	 3385.0	...
4032998	  751.9	  595.5	 3382.0	...
4032999	  751.8	  595.5	 3379.0	...
4033000	  751.9	  595.6	 3374.0	...
4033001	  752.1	  595.6	 3373.0	...
4033002	  752.4	  595.6	 3373.0	...
4033003	  752.4	  595.6	 3374.0	...
4033004	  752.5	  595.5	 3376.0	...
4033005	  752.7	  595.4	 3377.0	...
4033006	  752.9	  595.3	 3379.0	...
4033007	  752.9	  595.4	 3379.0	...
4033008	  752.8	  595.3	 3379.0	...
4033009	  752.6	  595.1	 3380.0	...
4033010	  752.5	  595.5	 3380.0	...
4033011	  752.6	  596.1	 3379.0	...
4033012	  752.6	  596.8	 3378.0	...
4033013	  752.6	  596.8	 3377.0	...
4033014	  752.5	  596.8	 3377.0	...
4033015	  752.5	  596.9	 3377.0	...
4033016	  752.6	  597.0	 3377.0	...
4033017	  752.6	  596.5	 3373.0	...
4033018	  752.5	  595.9	 3368.0	...
4033019	  752.4	  595.5	 3368.0	...
4033020	  752.3	  595.7	 3372.0	...
4033021	  752.2	  596.0	 3371.0	...
4033022	  752.2	  596.1	 3366.0	...
4033023	  752.6	  596.6	 3367.0	...
4033024	  752.8	  597.0	 3372.0	...
4033025	  752.8	  597.6	 3378.0	...
4033026	  752.6	  597.6	 3377.0	...
4033027	  752.4	  597.9	 3376.0	...
4033028	  752.7	  598.0	 3375.0	...
4033029	  752.9	  598.1	 3376.0	...
4033030	  753.1	  597.9	 3377.0	...
4033031	  753.0	  597.4	 3378.0	...
4033032	  753.0	  597.0	 3377.0	...
4033033	  753.1	  596.6	 3378.0	...
4033034	  753.3	  596.6	 3379.0	...
4033035	  753.5	  596.2	 3381.0	...
4033036	  753.7	  596.0	 3382.0	...
4033037	  753.7	  595.8	 3382.0	...
4033038	  753.8	  595.9	 3382.0	...
4033039	  754.0	  596.5	 3380.0	...
4033040	  753.9	  597.1	 3377.0	...
4033041	  753.8	  597.7	 3375.0	...
4033042	  753.9	  597.7	 3375.0	...
4033043	  754.3	  597.2	 3376.0	...
4033044	  754.6	  596.8	 3376.0	...
4033045	  754.5	  596.6	 3375.0	...
4033046	  754.4	  596.8	 3376.0	...
4033047	  754.3	  597.1	 3378.0	...
4033048	  754.3	  597.1	 3380.0	...
4033049	  754.3	  596.9	 3380.0	...
4033050	  754.3	  596.7	 3379.0	...
4033051	  754.4	  596.5	 3378.0	...
4033052	  754.1	  596.2	 3377.0	...
4033053	  753.9	  595.8	 3378.0	...
4033054	  753.7	  595.4	 3378.0	...
4033055	  753.9	  595.3	 3378.0	...
4033056	  754.1	  595.4	 3379.0	...
4033057	  754.3	  595.2	 3382.0	...
4033058	  754.2	  595.0	 3384.0	...
4033059	  754.1	  594.9	 3382.0	...
4033060	  754.1	  595.3	 3380.0	...
4033061	  754.1	  595.7	 3378.0	...
4033062	  754.2	  596.5	 3379.0	...
4033063	  754.0	  597.0	 3380.0	...
4033064	  753.9	  597.0	 3382.0	...
4033065	  753.7	  596.8	 3382.0	...
4033066	  753.6	  596.7	 3380.0	...
4033067	  753.8	  597.1	 3378.0	...
4033068	  754.1	  597.3	 3379.0	...
4033069	  754.4	  597.3	 3380.0	...
4033070	  754.4	  597.3	 3383.0	...
4033071	  754.3	  597.3	 3386.0	...
4033072	  754.4	  597.3	 3386.0	...
4033073	  754.6	  597.3	 3385.0	...
4033074	  754.5	  597.2	 3383.0	...
4033075	  754.2	  597.2	 3382.0	...
4033076	  753.9	  597.2	 3380.0	...
4033077	  754.4	  597.2	 3379.0	...
4033078	  754.9	  597.2	 3380.0	...
4033079	  755.4	  597.3	 3381.0	...
4033080	  755.3	  597.5	 3382.0	...
4033081	  754.9	  597.8	 3383.0	...
4033082	  754.8	  597.9	 3383.0	...
4033083	  754.6	  597.8	 3383.0	...
4033084	  754.7	  597.7	 3383.0	...
4033085	  754.1	  597.9	 3384.0	...
4033086	  753.6	  598.0	 3384.0	...
4033087	  753.5	  597.7	 3385.0	...
4033088	  753.8	  597.2	 3386.0	...
4033089	  754.0	  596.6	 3385.0	...
4033090	  753.9	  596.5	 3384.0	...
4033091	  753.7	  596.4	 3384.0	...
4033092	  753.6	  596.5	 3386.0	...
4033093	  753.8	  596.6	 3390.0	...
4033094	  754.0	  596.5	 3393.0	...
4033095	  754.3	  596.6	 3395.0	...
4033096	  754.3	  596.6	 3394.0	...
4033097	  754.2	  596.6	 3390.0	...
4033098	  754.1	  596.4	 3386.0	...
4033099	  754.2	  597.0	 3385.0	...
4033100	  754.4	  597.6	 3387.0	...
4033101	  754.8	  598.3	 3391.0	...
4033102	  754.8	  597.7	 3392.0	...
4033103	  754.8	  597.1	 3394.0	...
4033104	  754.7	  596.5	 3395.0	...
4033105	  754.6	  596.7	 3397.0	...
4033106	  754.5	  596.9	 3399.0	...
4033107	  754.5	  597.0	 3397.0	...
4033108	  754.4	  597.0	 3392.0	...
4033109	  754.4	  597.0	 3387.0	...
4033110	  754.5	  597.0	 3385.0	...
4033111	  754.6	  596.7	 3385.0	...
4033112	  754.5	  596.5	 3385.0	...
4033113	  754.4	  596.3	 3386.0	...
4033114	  754.3	  596.3	 3388.0	...
4033115	  754.2	  596.3	 3388.0	...
4033116	  754.2	  596.2	 3388.0	...
4033117	  754.2	  596.1	 3388.0	...
4033118	  754.3	  596.2	 3392.0	...
4033119	  754.6	  596.2	 3396.0	...
4033120	  754.8	  596.1	 3397.0	...
4033121	  755.2	  596.4	 3397.0	...
4033122	  755.7	  596.8	 3396.0	...
4033123	  755.7	  597.2	 3395.0	...
4033124	  755.2	  597.0	 3395.0	...
4033125	  754.6	  596.9	 3395.0	...
4033126	  754.4	  596.4	 3394.0	...
4033127	  754.1	  596.2	 3392.0	...
4033128	  754.0	  596.4	 3396.0	...
4033129	  754.0	  596.9	 3401.0	...
4033130	  754.2	  597.4	 3406.0	...
4033131	  754.4	  597.5	 3404.0	...
4033132	  754.2	  597.7	 3402.0	...
4033133	  753.9	  597.8	 3402.0	...
4033134	  753.8	  597.8	 3401.0	...
4033135	  754.2	  597.2	 3401.0	...
4033136	  754.7	  596.7	 3401.0	...
4033137	  754.9	  596.4	 3401.0	...
4033138	  754.9	  596.5	 3402.0	...
4033139	  754.6	  596.6	 3402.0	...
4033140	  754.3	  596.6	 3402.0	...
4033141	  753.9	  596.6	 3402.0	...
MSG	4033142 0000 _ Number On
4033142	  753.8	  596.6	 3402.0	...
4033143	  753.6	  596.5	 3400.0	...
4033144	  753.6	  596.4	 3399.0	...
4033145	  753.5	  596.4	 3399.0	...
4033146	  753.5	  596.5	 3402.0	...
4033147	  753.5	  596.8	 3405.0	...
4033148	  753.6	  597.0	 3406.0	...
4033149	  753.7	  596.9	 3405.0	...
4033150	  753.7	  596.5	 3404.0	...
4033151	  753.8	  596.1	 3405.0	...
4033152	  753.8	  596.1	 3409.0	...
4033153	  753.8	  596.1	 3415.0	...
4033154	  753.8	  596.1	 3418.0	...
4033155	  753.7	  596.1	 3416.0	...
4033156	  754.0	  596.0	 3413.0	...
4033157	  754.4	  596.3	 3411.0	...
4033158	  754.7	  596.7	 3411.0	...
4033159	  754.7	  597.2	 3411.0	...
4033160	  754.6	  597.1	 3411.0	...
4033161	  754.6	  596.6	 3412.0	...
4033162	  754.4	  596.1	 3412.0	...
4033163	  754.3	  595.6	 3413.0	...
4033164	  754.1	  595.6	 3413.0	...
4033165	  754.0	  595.6	 3413.0	...
4033166	  753.9	  595.7	 3414.0	...
4033167	  753.9	  596.1	 3414.0	...
4033168	  754.1	  596.8	 3415.0	...
4033169	  754.4	  597.5	 3414.0	...
4033170	  754.4	  597.6	 3414.0	...
4033171	  754.3	  597.5	 3414.0	...
4033172	  754.2	  597.5	 3415.0	...
4033173	  754.2	  597.5	 3417.0	...
4033174	  754.1	  597.4	 3417.0	...
4033175	  754.1	  596.8	 3417.0	...
4033176	  754.0	  596.0	 3417.0	...
4033177	  754.1	  595.3	 3416.0	...
4033178	  754.2	  595.0	 3418.0	...
4033179	  754.3	  594.9	 3420.0	...
4033180	  754.5	  595.2	 3421.0	...
4033181	  754.8	  595.5	 3420.0	...
4033182	  755.0	  595.9	 3419.0	...
4033183	  755.0	  595.9	 3419.0	...
4033184	  755.1	  596.1	 3420.0	...
4033185	  755.0	  596.3	 3422.0	...
4033186	  755.0	  596.4	 3424.0	...
4033187	  755.6	  597.0	 3424.0	...
4033188	  756.1	  597.7	 3424.0	...
4033189	  756.8	  599.2	 3423.0	...
4033190	  757.1	  600.3	 3422.0	...
EFIX R   4030894	4033190	2297	  749.3	  587.5	   3377
SSACC R  4033191
4033191	  757.8	  601.3	 3422.0	...
4033192	  758.8	  601.5	 3423.0	...
4033193	  759.6	  602.8	 3424.0	...
4033194	  760.8	  603.9	 3427.0	...
4033195	  761.9	  603.8	 3435.0	...
4033196	  763.8	  601.0	 3443.0	...
4033197	  765.9	  598.3	 3449.0	...
4033198	  768.5	  600.7	 3449.0	...
4033199	  770.6	  612.5	 3426.0	...
4033200	  772.6	  636.2	 3380.0	...
4033201	  773.2	  670.1	 3292.0	...
4033202	  773.0	  706.1	 3193.0	...
4033203	  772.2	  747.7	 3078.0	...
4033204	  772.8	  798.7	 2930.0	...
4033205	  773.3	  864.2	 2736.0	...
4033206	  774.0	  943.1	 2512.0	...
4033207	  773.9	  998.7	 2362.0	...
4033208	  902.9	 1071.5	 1868.0	...
4033209	 1061.0	 1130.6	 1348.0	...
4033210	 1227.6	 1230.6	  775.0	...
4033211	 1271.8	 1345.4	  581.0	...
4033212	 1299.2	 1465.6	  408.0	...
4033213	 1321.1	 1540.4	  287.0	...
4033214	 1330.3	 1564.1	  213.0	...
4033215	 1330.3	 1564.1	  213.0	...
SBLINK R 4033216
4033216	   .	   .	    0.0	...
4033217	   .	   .	    0.0	...
4033218	   .	   .	    0.0	...
4033219	   .	   .	    0.0	...
4033220	   .	   .	    0.0	...
4033221	   .	   .	    0.0	...
4033222	   .	   .	    0.0	...
4033223	   .	   .	    0.0	...
4033224	   .	   .	    0.0	...
4033225	   .	   .	    0.0	...
4033226	   .	   .	    0.0	...
4033227	   .	   .	    0.0	...
4033228	   .	   .	    0.0	...
4033229	   .	   .	    0.0	...
4033230	   .	   .	    0.0	...
4033231	   .	   .	    0.0	...
4033232	   .	   .	    0.0	...
4033233	   .	   .	    0.0	...
4033234	   .	   .	    0.0	...
4033235	   .	   .	    0.0	...
4033236	   .	   .	    0.0	...
4033237	   .	   .	    0.0	...
4033238	   .	   .	    0.0	...
4033239	   .	   .	    0.0	...
4033240	   .	   .	    0.0	...
4033241	   .	   .	    0.0	...
4033242	   .	   .	    0.0	...
4033243	   .	   .	    0.0	...
4033244	   .	   .	    0.0	...
4033245	   .	   .	    0.0	...
4033246	   .	   .	    0.0	...
4033247	   .	   .	    0.0	...
4033248	   .	   .	    0.0	...
4033249	   .	   .	    0.0	...
4033250	   .	   .	    0.0	...
4033251	   .	   .	    0.0	...
4033252	   .	   .	    0.0	...
4033253	   .	   .	    0.0	...
4033254	   .	   .	    0.0	...
4033255	   .	   .	    0.0	...
4033256	   .	   .	    0.0	...
4033257	   .	   .	    0.0	...
4033258	   .	   .	    0.0	...
4033259	   .	   .	    0.0	...
4033260	   .	   .	    0.0	...
4033261	   .	   .	    0.0	...
4033262	   .	   .	    0.0	...
4033263	   .	   .	    0.0	...
4033264	   .	   .	    0.0	...
4033265	   .	   .	    0.0	...
4033266	   .	   .	    0.0	...
4033267	   .	   .	    0.0	...
4033268	   .	   .	    0.0	...
4033269	   .	   .	    0.0	...
4033270	   .	   .	    0.0	...
4033271	   .	   .	    0.0	...
4033272	   .	   .	    0.0	...
4033273	   .	   .	    0.0	...
4033274	   .	   .	    0.0	...
4033275	   .	   .	    0.0	...
4033276	   .	   .	    0.0	...
4033277	   .	   .	    0.0	...
4033278	   .	   .	    0.0	...
4033279	   .	   .	    0.0	...
4033280	   .	   .	    0.0	...
4033281	   .	   .	    0.0	...
4033282	   .	   .	    0.0	...
4033283	   .	   .	    0.0	...
4033284	   .	   .	    0.0	...
4033285	   .	   .	    0.0	...
4033286	   .	   .	    0.0	...
4033287	   .	   .	    0.0	...
4033288	   .	   .	    0.0	...
4033289	   .	   .	    0.0	...
4033290	   .	   .	    0.0	...
4033291	   .	   .	    0.0	...
4033292	   .	   .	    0.0	...
4033293	   .	   .	    0.0	...
4033294	   .	   .	    0.0	...
4033295	   .	   .	    0.0	...
4033296	   .	   .	    0.0	...
4033297	   .	   .	    0.0	...
4033298	   .	   .	    0.0	...
4033299	   .	   .	    0.0	...
4033300	   .	   .	    0.0	...
4033301	   .	   .	    0.0	...
4033302	   .	   .	    0.0	...
4033303	   .	   .	    0.0	...
4033304	   .	   .	    0.0	...
4033305	   .	   .	    0.0	...
4033306	   .	   .	    0.0	...
4033307	   .	   .	    0.0	...
4033308	   .	   .	    0.0	...
4033309	   .	   .	    0.0	...
4033310	   .	   .	    0.0	...
4033311	   .	   .	    0.0	...
4033312	   .	   .	    0.0	...
4033313	   .	   .	    0.0	...
4033314	   .	   .	    0.0	...
4033315	   .	   .	    0.0	...
4033316	   .	   .	    0.0	...
4033317	   .	   .	    0.0	...
4033318	   .	   .	    0.0	...
4033319	   .	   .	    0.0	...
4033320	   .	   .	    0.0	...
4033321	   .	   .	    0.0	...
4033322	   .	   .	    0.0	...
4033323	   .	   .	    0.0	...
4033324	   .	   .	    0.0	...
4033325	   .	   .	    0.0	...
4033326	   .	   .	    0.0	...
4033327	   .	   .	    0.0	...
4033328	   .	   .	    0.0	...
4033329	   .	   .	    0.0	...
4033330	   .	   .	    0.0	...
4033331	   .	   .	    0.0	...
4033332	   .	   .	    0.0	...
4033333	   .	   .	    0.0	...
4033334	   .	   .	    0.0	...
4033335	   .	   .	    0.0	...
4033336	   .	   .	    0.0	...
4033337	   .	   .	    0.0	...
4033338	   .	   .	    0.0	...
4033339	   .	   .	    0.0	...
4033340	   .	   .	    0.0	...
4033341	   .	   .	    0.0	...
4033342	   .	   .	    0.0	...
4033343	   .	   .	    0.0	...
4033344	   .	   .	    0.0	...
4033345	   .	   .	    0.0	...
4033346	   .	   .	    0.0	...
4033347	   .	   .	    0.0	...
4033348	   .	   .	    0.0	...
4033349	   .	   .	    0.0	...
4033350	   .	   .	    0.0	...
4033351	   .	   .	    0.0	...
4033352	   .	   .	    0.0	...
4033353	   .	   .	    0.0	...
4033354	   .	   .	    0.0	...
4033355	   .	   .	    0.0	...
4033356	   .	   .	    0.0	...
4033357	   .	   .	    0.0	...
4033358	   .	   .	    0.0	...
EBLINK R 4033216	4033358	143
4033359	  781.3	 1092.6	 2066.0	...
4033360	  781.3	 1092.6	 2066.0	...
4033361	  781.3	 1083.5	 2093.0	...
4033362	  780.7	 1065.8	 2157.0	...
4033363	  779.8	 1042.4	 2235.0	...
4033364	  778.7	 1023.5	 2302.0	...
4033365	  777.7	 1005.8	 2353.0	...
4033366	  776.7	  988.8	 2410.0	...
4033367	  775.6	  970.1	 2477.0	...
4033368	  775.0	  954.8	 2540.0	...
4033369	  774.5	  939.4	 2596.0	...
4033370	  774.4	  925.6	 2655.0	...
4033371	  774.2	  911.9	 2702.0	...
4033372	  773.9	  897.3	 2751.0	...
4033373	  773.6	  883.5	 2789.0	...
4033374	  773.2	  868.9	 2837.0	...
4033375	  773.4	  857.2	 2877.0	...
4033376	  774.3	  845.1	 2910.0	...
4033377	  775.9	  833.7	 2938.0	...
4033378	  777.2	  822.1	 2970.0	...
4033379	  777.8	  812.2	 3004.0	...
4033380	  777.5	  801.1	 3037.0	...
4033381	  777.3	  791.6	 3065.0	...
4033382	  777.2	  782.6	 3092.0	...
4033383	  777.2	  774.6	 3116.0	...
4033384	  777.1	  766.2	 3139.0	...
4033385	  777.1	  758.4	 3155.0	...
4033386	  776.8	  752.4	 3176.0	...
4033387	  776.3	  745.3	 3201.0	...
4033388	  775.8	  738.2	 3234.0	...
4033389	  775.1	  730.0	 3262.0	...
4033390	  774.6	  722.1	 3286.0	...
4033391	  774.0	  712.6	 3301.0	...
4033392	  772.9	  704.8	 3317.0	...
4033393	  771.6	  697.2	 3337.0	...
4033394	  770.5	  690.9	 3362.0	...
4033395	  770.1	  682.7	 3384.0	...
4033396	  769.5	  676.0	 3398.0	...
4033397	  768.9	  669.7	 3406.0	...
4033398	  768.2	  665.0	 3411.0	...
4033399	  767.6	  659.7	 3420.0	...
4033400	  767.0	  655.0	 3425.0	...
4033401	  766.5	  650.7	 3428.0	...
4033402	  765.6	  648.1	 3431.0	...
4033403	  764.7	  645.9	 3435.0	...
4033404	  763.4	  645.0	 3439.0	...
4033405	  762.3	  641.6	 3449.0	...
4033406	  760.6	  637.5	 3461.0	...
4033407	  759.3	  631.7	 3480.0	...
4033408	  758.3	  627.6	 3495.0	...
ESACC R  4033191	4033408	218	  757.8	  601.3	  758.3	  627.6	   0.56	   1499
SFIX R   4033409
4033409	  758.0	  621.9	 3511.0	...
4033410	  757.7	  617.6	 3519.0	...
4033411	  757.7	  613.5	 3524.0	...
4033412	  757.8	  611.5	 3524.0	...
4033413	  757.9	  608.9	 3528.0	...
4033414	  757.8	  606.3	 3532.0	...
4033415	  757.9	  603.4	 3537.0	...
4033416	  758.1	  601.2	 3534.0	...
4033417	  758.3	  599.2	 3533.0	...
4033418	  758.0	  598.4	 3530.0	...
4033419	  757.7	  597.7	 3531.0	...
4033420	  757.4	  597.4	 3528.0	...
4033421	  757.4	  597.1	 3526.0	...
4033422	  757.4	  597.0	 3524.0	...
4033423	  757.3	  597.1	 3523.0	...
4033424	  757.2	  597.5	 3523.0	...
4033425	  757.1	  598.3	 3521.0	...
4033426	  757.0	  599.0	 3515.0	...
4033427	  757.1	  599.9	 3510.0	...
4033428	  757.0	  600.3	 3506.0	...
4033429	  757.0	  600.8	 3502.0	...
4033430	  756.7	  600.9	 3499.0	...
4033431	  756.6	  601.2	 3496.0	...
4033432	  756.6	  601.5	 3495.0	...
4033433	  756.8	  601.7	 3492.0	...
4033434	  757.0	  601.8	 3489.0	...
4033435	  757.0	  601.7	 3488.0	...
4033436	  757.0	  601.5	 3489.0	...
4033437	  757.1	  601.1	 3494.0	...
4033438	  757.2	  600.9	 3498.0	...
4033439	  757.2	  600.8	 3501.0	...
4033440	  757.2	  601.2	 3501.0	...
4033441	  757.3	  601.3	 3502.0	...
4033442	  757.4	  601.5	 3502.0	...
4033443	  757.4	  601.4	 3500.0	...
4033444	  757.4	  601.4	 3498.0	...
4033445	  757.4	  601.4	 3499.0	...
4033446	  757.4	  601.3	 3501.0	...
4033447	  757.5	  601.6	 3503.0	...
4033448	  757.1	  602.0	 3503.0	...
4033449	  756.9	  602.3	 3503.0	...
4033450	  756.7	  602.2	 3503.0	...
4033451	  756.9	  602.1	 3500.0	...
4033452	  756.6	  602.0	 3498.0	...
MSG	4033453 0000 _ Number Off
4033453	  756.4	  602.0	 3500.0	...
4033454	  756.0	  601.9	 3504.0	...
4033455	  756.0	  601.6	 3504.0	...
4033456	  756.1	  601.3	 3500.0	...
4033457	  756.3	  601.4	 3495.0	...
4033458	  756.2	  601.6	 3495.0	...
4033459	  756.0	  602.1	 3495.0	...
4033460	  755.7	  602.5	 3495.0	...
4033461	  755.7	  602.8	 3495.0	...
4033462	  755.6	  602.9	 3495.0	...
4033463	  755.7	  603.1	 3495.0	...
4033464	  755.7	  603.5	 3495.0	...
4033465	  755.7	  603.9	 3495.0	...
4033466	  755.7	  604.2	 3494.0	...
4033467	  755.7	  604.6	 3495.0	...
4033468	  755.6	  605.1	 3497.0	...
4033469	  755.8	  605.7	 3499.0	...
4033470	  756.0	  606.1	 3499.0	...
4033471	  756.1	  606.4	 3499.0	...
4033472	  756.0	  606.5	 3500.0	...
4033473	  755.9	  606.6	 3496.0	...
4033474	  755.7	  606.7	 3493.0	...
4033475	  755.2	  606.7	 3494.0	...
4033476	  754.8	  606.7	 3499.0	...
4033477	  754.5	  607.3	 3502.0	...
4033478	  754.6	  607.8	 3500.0	...
4033479	  754.8	  608.3	 3501.0	...
4033480	  754.8	  608.7	 3505.0	...
4033481	  754.7	  609.0	 3507.0	...
4033482	  754.6	  609.5	 3505.0	...
4033483	  754.3	  609.4	 3502.0	...
4033484	  753.8	  609.5	 3500.0	...
4033485	  753.4	  609.5	 3501.0	...
4033486	  753.0	  609.4	 3501.0	...
4033487	  753.0	  609.2	 3502.0	...
4033488	  752.7	  609.1	 3502.0	...
4033489	  752.5	  609.1	 3502.0	...
4033490	  752.2	  609.1	 3502.0	...
4033491	  752.5	  609.5	 3501.0	...
4033492	  752.7	  609.8	 3500.0	...
4033493	  752.8	  610.2	 3499.0	...
4033494	  752.7	  610.2	 3497.0	...
4033495	  752.4	  610.3	 3495.0	...
4033496	  752.2	  610.6	 3492.0	...
4033497	  751.8	  610.9	 3491.0	...
4033498	  751.7	  611.2	 3494.0	...
4033499	  751.4	  611.1	 3496.0	...
4033500	  751.3	  610.7	 3499.0	...
4033501	  751.2	  610.2	 3499.0	...
4033502	  751.0	  609.7	 3499.0	...
4033503	  750.9	  609.1	 3499.0	...
4033504	  750.7	  608.7	 3498.0	...
4033505	  750.4	  608.5	 3497.0	...
4033506	  750.1	  608.5	 3497.0	...
4033507	  749.8	  608.5	 3495.0	...
4033508	  749.8	  608.4	 3494.0	...
4033509	  749.7	  608.1	 3492.0	...
4033510	  749.7	  607.8	 3492.0	...
4033511	  749.9	  607.1	 3489.0	...
4033512	  750.2	  606.5	 3486.0	...
4033513	  750.7	  605.9	 3484.0	...
4033514	  750.9	  605.6	 3485.0	...
4033515	  751.1	  605.7	 3485.0	...
4033516	  751.0	  605.5	 3484.0	...
4033517	  750.9	  605.2	 3483.0	...
4033518	  750.9	  604.7	 3483.0	...
4033519	  750.9	  604.5	 3485.0	...
4033520	  750.7	  604.2	 3487.0	...
4033521	  750.6	  604.1	 3489.0	...
4033522	  750.5	  604.0	 3490.0	...
4033523	  750.5	  603.9	 3491.0	...
4033524	  750.7	  603.1	 3491.0	...
4033525	  751.0	  602.3	 3491.0	...
4033526	  751.3	  601.6	 3493.0	...
4033527	  751.4	  601.5	 3495.0	...
4033528	  751.3	  600.6	 3493.0	...
4033529	  751.5	  599.7	 3489.0	...
4033530	  751.7	  598.8	 3485.0	...
4033531	  751.9	  598.8	 3485.0	...
4033532	  751.4	  598.9	 3485.0	...
4033533	  751.0	  598.8	 3484.0	...
4033534	  750.9	  598.5	 3484.0	...
4033535	  751.3	  598.2	 3484.0	...
4033536	  751.7	  598.1	 3485.0	...
4033537	  751.7	  598.1	 3486.0	...
4033538	  751.7	  598.0	 3487.0	...
4033539	  751.7	  598.0	 3488.0	...
4033540	  751.9	  597.9	 3488.0	...
4033541	  752.0	  597.9	 3485.0	...
4033542	  751.9	  597.6	 3483.0	...
4033543	  752.1	  597.1	 3480.0	...
4033544	  752.7	  596.0	 3482.0	...
4033545	  753.3	  595.2	 3483.0	...
4033546	  753.4	  594.4	 3485.0	...
4033547	  753.4	  594.1	 3484.0	...
4033548	  753.2	  593.8	 3482.0	...
4033549	  753.0	  593.8	 3481.0	...
4033550	  752.8	  593.7	 3480.0	...
4033551	  752.8	  593.3	 3481.0	...
4033552	  752.8	  592.9	 3482.0	...
4033553	  752.9	  592.6	 3482.0	...
4033554	  753.0	  592.5	 3480.0	...
4033555	  752.9	  592.9	 3477.0	...
4033556	  752.9	  593.3	 3476.0	...
4033557	  753.2	  593.5	 3475.0	...
4033558	  753.9	  593.2	 3476.0	...
4033559	  754.6	  593.0	 3476.0	...
4033560	  754.9	  593.2	 3479.0	...
4033561	  754.9	  593.3	 3481.0	...
4033562	  754.7	  593.2	 3483.0	...
4033563	  754.6	  593.1	 3483.0	...
4033564	  754.5	  593.0	 3484.0	...
4033565	  754.8	  593.0	 3484.0	...
4033566	  755.1	  593.4	 3484.0	...
4033567	  755.2	  593.8	 3484.0	...
4033568	  755.1	  594.3	 3484.0	...
4033569	  755.0	  594.3	 3486.0	...
4033570	  754.9	  594.4	 3490.0	...
4033571	  754.7	  594.5	 3493.0	...
4033572	  755.0	  594.5	 3493.0	...
4033573	  755.2	  594.4	 3493.0	...
4033574	  755.3	  594.3	 3492.0	...
4033575	  755.0	  594.4	 3492.0	...
4033576	  755.0	  594.4	 3493.0	...
4033577	  755.5	  594.5	 3495.0	...
4033578	  756.0	  594.6	 3497.0	...
4033579	  756.0	  594.9	 3499.0	...
4033580	  755.5	  596.0	 3498.0	...
4033581	  755.2	  597.5	 3502.0	...
4033582	  755.5	  598.8	 3506.0	...
4033583	  755.8	  598.5	 3510.0	...
4033584	  755.8	  597.6	 3509.0	...
4033585	  755.7	  597.3	 3509.0	...
4033586	  755.6	  597.9	 3508.0	...
4033587	  755.7	  598.6	 3508.0	...
4033588	  755.7	  598.8	 3510.0	...
4033589	  755.8	  599.0	 3513.0	...
4033590	  755.7	  599.1	 3514.0	...
4033591	  756.1	  599.2	 3512.0	...
4033592	  756.6	  599.4	 3510.0	...
4033593	  756.6	  599.7	 3512.0	...
4033594	  756.2	  599.8	 3513.0	...
4033595	  755.9	  600.4	 3514.0	...
4033596	  756.0	  600.9	 3512.0	...
4033597	  756.1	  601.5	 3510.0	...
4033598	  756.2	  601.7	 3509.0	...
4033599	  756.2	  601.9	 3508.0	...
4033600	  756.3	  602.1	 3507.0	...
4033601	  756.3	  602.5	 3507.0	...
4033602	  756.3	  602.8	 3509.0	...
4033603	  756.2	  602.9	 3512.0	...
4033604	  756.2	  602.7	 3516.0	...
4033605	  756.2	  602.7	 3519.0	...
4033606	  756.4	  602.6	 3520.0	...
4033607	  756.5	  602.6	 3521.0	...
4033608	  756.6	  602.6	 3521.0	...
4033609	  756.5	  602.6	 3521.0	...
4033610	  756.5	  602.5	 3518.0	...
4033611	  756.8	  602.9	 3516.0	...
4033612	  757.0	  602.9	 3515.0	...
4033613	  757.2	  603.0	 3517.0	...
4033614	  757.2	  603.4	 3519.0	...
4033615	  757.2	  604.0	 3518.0	...
4033616	  756.9	  604.8	 3521.0	...
4033617	  756.6	  604.7	 3526.0	...
4033618	  756.4	  604.6	 3530.0	...
4033619	  756.4	  604.4	 3530.0	...
4033620	  756.4	  604.7	 3530.0	...
4033621	  756.4	  605.1	 3531.0	...
4033622	  756.4	  605.2	 3531.0	...
4033623	  756.4	  605.0	 3530.0	...
4033624	  756.2	  604.7	 3528.0	...
4033625	  756.0	  604.7	 3526.0	...
4033626	  756.2	  604.6	 3524.0	...
4033627	  756.6	  604.7	 3523.0	...
4033628	  757.2	  604.7	 3524.0	...
4033629	  757.3	  604.7	 3527.0	...
4033630	  757.2	  604.7	 3530.0	...
4033631	  757.0	  604.8	 3529.0	...
4033632	  756.7	  604.8	 3528.0	...
4033633	  756.6	  604.9	 3527.0	...
4033634	  756.6	  604.8	 3527.0	...
4033635	  756.6	  604.7	 3528.0	...
4033636	  756.5	  604.8	 3529.0	...
4033637	  756.2	  605.1	 3530.0	...
4033638	  755.9	  605.4	 3532.0	...
4033639	  756.1	  605.4	 3537.0	...
4033640	  756.3	  605.4	 3541.0	...
4033641	  756.5	  605.5	 3545.0	...
4033642	  756.9	  605.6	 3544.0	...
4033643	  757.5	  605.7	 3545.0	...
4033644	  758.0	  605.7	 3545.0	...
4033645	  757.8	  605.3	 3546.0	...
4033646	  757.7	  605.0	 3548.0	...
4033647	  757.5	  604.6	 3549.0	...
4033648	  757.4	  604.5	 3549.0	...
4033649	  757.4	  604.3	 3548.0	...
4033650	  757.4	  604.4	 3547.0	...
4033651	  757.4	  604.6	 3546.0	...
4033652	  757.4	  604.8	 3545.0	...
4033653	  757.4	  604.7	 3544.0	...
4033654	  757.2	  604.6	 3543.0	...
4033655	  757.0	  604.2	 3543.0	...
4033656	  757.4	  603.9	 3545.0	...
4033657	  758.0	  604.0	 3547.0	...
4033658	  758.6	  604.4	 3552.0	...
4033659	  758.6	  604.9	 3555.0	...
4033660	  758.6	  604.8	 3555.0	...
4033661	  758.6	  604.7	 3550.0	...
4033662	  758.6	  604.9	 3548.0	...
4033663	  758.7	  605.1	 3550.0	...
4033664	  758.8	  605.3	 3552.0	...
4033665	  759.0	  605.3	 3553.0	...
4033666	  759.0	  605.2	 3554.0	...
MSG	4033667 0000 _ Number On
4033667	  758.9	  605.2	 3554.0	...
4033668	  758.9	  605.4	 3554.0	...
4033669	  759.1	  605.9	 3556.0	...
4033670	  759.3	  606.3	 3558.0	...
4033671	  759.3	  606.3	 3561.0	...
4033672	  759.3	  606.1	 3558.0	...
4033673	  759.1	  605.9	 3555.0	...
4033674	  759.0	  605.9	 3553.0	...
4033675	  759.0	  605.7	 3554.0	...
4033676	  759.3	  605.5	 3556.0	...
4033677	  759.8	  605.2	 3557.0	...
4033678	  760.3	  605.2	 3558.0	...
4033679	  760.6	  605.9	 3559.0	...
4033680	  760.7	  607.1	 3560.0	...
4033681	  760.7	  608.2	 3558.0	...
4033682	  760.8	  608.1	 3557.0	...
4033683	  760.8	  607.5	 3556.0	...
4033684	  760.7	  607.1	 3561.0	...
4033685	  760.7	  607.4	 3567.0	...
4033686	  760.6	  607.7	 3575.0	...
4033687	  760.6	  607.7	 3577.0	...
4033688	  760.6	  607.7	 3576.0	...
4033689	  760.9	  607.9	 3574.0	...
4033690	  761.3	  608.1	 3572.0	...
4033691	  761.7	  608.3	 3574.0	...
4033692	  761.3	  608.2	 3577.0	...
4033693	  761.0	  608.1	 3580.0	...
4033694	  760.9	  608.5	 3579.0	...
4033695	  761.2	  609.0	 3578.0	...
4033696	  761.6	  609.4	 3578.0	...
4033697	  761.7	  609.3	 3578.0	...
4033698	  762.0	  609.4	 3579.0	...
4033699	  762.2	  609.6	 3580.0	...
4033700	  762.4	  609.8	 3581.0	...
4033701	  762.3	  609.4	 3580.0	...
4033702	  762.3	  609.0	 3579.0	...
4033703	  762.4	  609.2	 3577.0	...
4033704	  762.7	  609.5	 3578.0	...
4033705	  762.9	  609.9	 3580.0	...
4033706	  763.0	  609.7	 3582.0	...
4033707	  762.8	  609.7	 3584.0	...
4033708	  762.7	  610.3	 3584.0	...
4033709	  762.8	  611.0	 3583.0	...
4033710	  762.9	  611.2	 3583.0	...
4033711	  763.0	  610.6	 3584.0	...
4033712	  763.1	  610.1	 3586.0	...
4033713	  763.0	  610.1	 3589.0	...
4033714	  762.9	  610.2	 3591.0	...
4033715	  762.7	  610.3	 3591.0	...
4033716	  762.6	  610.6	 3591.0	...
4033717	  762.8	  610.9	 3590.0	...
4033718	  763.1	  611.1	 3588.0	...
4033719	  763.5	  611.0	 3586.0	...
4033720	  763.7	  610.9	 3585.0	...
4033721	  764.0	  610.9	 3585.0	...
4033722	  763.7	  610.9	 3586.0	...
4033723	  763.3	  611.0	 3587.0	...
4033724	  762.9	  611.1	 3587.0	...
4033725	  763.1	  611.1	 3588.0	...
4033726	  763.3	  611.6	 3590.0	...
4033727	  763.5	  612.1	 3588.0	...
4033728	  763.4	  612.8	 3587.0	...
4033729	  763.5	  613.0	 3586.0	...
4033730	  763.5	  612.9	 3584.0	...
4033731	  763.7	  612.6	 3582.0	...
4033732	  763.8	  612.2	 3580.0	...
4033733	  763.9	  612.3	 3580.0	...
4033734	  764.1	  612.4	 3581.0	...
4033735	  764.1	  612.4	 3581.0	...
4033736	  764.0	  611.9	 3580.0	...
4033737	  763.8	  611.5	 3580.0	...
4033738	  763.7	  611.5	 3579.0	...
4033739	  764.1	  611.8	 3581.0	...
4033740	  764.5	  612.2	 3581.0	...
4033741	  764.9	  612.5	 3577.0	...
4033742	  765.1	  612.8	 3573.0	...
4033743	  764.9	  612.9	 3568.0	...
4033744	  764.6	  612.9	 3568.0	...
4033745	  764.4	  613.3	 3567.0	...
4033746	  764.6	  613.6	 3568.0	...
4033747	  764.8	  613.6	 3569.0	...
4033748	  765.0	  613.1	 3569.0	...
4033749	  765.2	  612.5	 3568.0	...
4033750	  765.3	  612.4	 3566.0	...
4033751	  765.4	  612.5	 3564.0	...
4033752	  765.3	  612.6	 3563.0	...
4033753	  765.2	  612.8	 3564.0	...
4033754	  765.1	  613.1	 3561.0	...
4033755	  764.9	  613.4	 3558.0	...
4033756	  765.0	  613.5	 3553.0	...
4033757	  765.0	  613.2	 3551.0	...
4033758	  765.1	  612.8	 3549.0	...
4033759	  765.2	  612.6	 3549.0	...
4033760	  765.3	  612.9	 3549.0	...
4033761	  765.6	  613.1	 3549.0	...
4033762	  765.9	  612.9	 3549.0	...
4033763	  766.0	  612.7	 3550.0	...
4033764	  765.9	  612.5	 3545.0	...
4033765	  765.6	  612.5	 3539.0	...
4033766	  765.5	  612.5	 3534.0	...
4033767	  765.7	  612.5	 3533.0	...
4033768	  766.2	  613.1	 3533.0	...
4033769	  766.6	  613.8	 3531.0	...
4033770	  766.7	  614.4	 3530.0	...
4033771	  766.7	  614.1	 3527.0	...
4033772	  766.7	  613.8	 3524.0	...
4033773	  766.7	  613.8	 3523.0	...
4033774	  766.7	  614.0	 3522.0	...
4033775	  766.5	  614.2	 3520.0	...
4033776	  766.3	  614.1	 3517.0	...
4033777	  766.0	  614.2	 3516.0	...
4033778	  765.7	  614.2	 3516.0	...
4033779	  765.4	  614.1	 3515.0	...
4033780	  765.4	  614.1	 3513.0	...
4033781	  765.6	  614.1	 3510.0	...
4033782	  765.9	  614.3	 3509.0	...
4033783	  766.2	  615.1	 3508.0	...
4033784	  766.5	  616.0	 3507.0	...
4033785	  766.6	  616.7	 3506.0	...
4033786	  766.6	  616.6	 3505.0	...
4033787	  766.6	  616.6	 3505.0	...
4033788	  766.5	  616.7	 3499.0	...
4033789	  766.4	  616.9	 3493.0	...
4033790	  766.4	  617.0	 3487.0	...
4033791	  766.2	  617.2	 3484.0	...
4033792	  766.1	  617.2	 3484.0	...
4033793	  766.3	  616.9	 3481.0	...
4033794	  766.5	  616.7	 3478.0	...
4033795	  766.7	  616.2	 3474.0	...
4033796	  766.6	  615.9	 3473.0	...
4033797	  766.8	  616.0	 3471.0	...
4033798	  766.9	  616.4	 3471.0	...
4033799	  767.1	  616.7	 3470.0	...
4033800	  767.2	  616.7	 3469.0	...
4033801	  767.3	  616.7	 3466.0	...
4033802	  767.4	  616.8	 3462.0	...
4033803	  767.4	  617.0	 3457.0	...
4033804	  767.4	  617.2	 3454.0	...
4033805	  767.3	  617.2	 3453.0	...
4033806	  767.3	  617.0	 3447.0	...
4033807	  767.4	  616.6	 3441.0	...
4033808	  767.5	  616.3	 3436.0	...
4033809	  767.8	  616.3	 3436.0	...
4033810	  768.0	  616.4	 3437.0	...
4033811	  768.2	  616.6	 3437.0	...
4033812	  768.3	  616.9	 3433.0	...
4033813	  768.4	  617.1	 3429.0	...
4033814	  768.5	  617.3	 3424.0	...
4033815	  768.5	  617.4	 3424.0	...
4033816	  768.5	  616.6	 3420.0	...
4033817	  768.3	  615.8	 3417.0	...
4033818	  768.1	  615.1	 3414.0	...
4033819	  767.8	  615.6	 3412.0	...
4033820	  767.7	  616.0	 3408.0	...
4033821	  767.7	  616.2	 3403.0	...
4033822	  767.9	  616.0	 3399.0	...
4033823	  768.0	  615.8	 3397.0	...
4033824	  768.1	  615.5	 3395.0	...
4033825	  768.3	  615.4	 3394.0	...
4033826	  768.5	  615.2	 3394.0	...
4033827	  768.7	  615.2	 3390.0	...
4033828	  769.0	  615.8	 3386.0	...
4033829	  769.2	  616.5	 3383.0	...
4033830	  769.5	  616.9	 3378.0	...
4033831	  769.7	  616.5	 3375.0	...
4033832	  770.1	  616.0	 3371.0	...
4033833	  770.3	  615.4	 3370.0	...
4033834	  770.1	  615.0	 3367.0	...
4033835	  769.7	  614.4	 3364.0	...
4033836	  769.4	  614.2	 3362.0	...
4033837	  769.4	  614.0	 3362.0	...
4033838	  769.5	  613.9	 3362.0	...
4033839	  769.6	  613.9	 3361.0	...
4033840	  769.8	  614.0	 3358.0	...
4033841	  770.0	  614.2	 3355.0	...
4033842	  770.0	  614.5	 3349.0	...
4033843	  770.0	  614.9	 3344.0	...
4033844	  770.0	  615.2	 3340.0	...
4033845	  770.1	  615.4	 3340.0	...
4033846	  770.2	  615.1	 3340.0	...
4033847	  770.4	  614.8	 3340.0	...
4033848	  770.5	  614.5	 3335.0	...
4033849	  770.5	  614.5	 3331.0	...
4033850	  771.0	  614.7	 3326.0	...
4033851	  771.5	  615.0	 3326.0	...
4033852	  771.8	  615.2	 3322.0	...
4033853	  771.6	  615.1	 3318.0	...
4033854	  771.3	  615.1	 3314.0	...
4033855	  771.4	  615.2	 3314.0	...
4033856	  771.5	  615.2	 3314.0	...
4033857	  771.6	  615.1	 3314.0	...
4033858	  771.7	  615.1	 3313.0	...
4033859	  771.9	  615.2	 3311.0	...
4033860	  772.1	  615.2	 3309.0	...
4033861	  772.2	  615.0	 3306.0	...
4033862	  772.1	  614.9	 3302.0	...
4033863	  771.7	  614.8	 3298.0	...
4033864	  771.4	  614.7	 3290.0	...
4033865	  771.4	  615.1	 3286.0	...
4033866	  771.5	  615.5	 3281.0	...
4033867	  771.8	  615.9	 3281.0	...
4033868	  772.1	  615.8	 3280.0	...
4033869	  772.4	  615.7	 3276.0	...
4033870	  772.6	  615.6	 3272.0	...
4033871	  772.6	  615.8	 3268.0	...
4033872	  772.6	  615.9	 3266.0	...
4033873	  772.7	  615.5	 3260.0	...
4033874	  772.7	  615.0	 3255.0	...
4033875	  772.8	  614.9	 3251.0	...
4033876	  773.0	  615.4	 3252.0	...
4033877	  773.1	  615.9	 3254.0	...
4033878	  773.1	  616.0	 3256.0	...
4033879	  773.1	  616.1	 3257.0	...
4033880	  773.1	  616.3	 3254.0	...
4033881	  773.2	  616.2	 3246.0	...
4033882	  773.4	  616.1	 3238.0	...
4033883	  773.6	  616.5	 3239.0	...
4033884	  773.8	  617.1	 3244.0	...
4033885	  773.9	  617.6	 3246.0	...
4033886	  774.0	  617.5	 3242.0	...
4033887	  774.0	  617.3	 3235.0	...
4033888	  774.1	  617.0	 3229.0	...
4033889	  774.1	  616.8	 3226.0	...
4033890	  774.1	  616.7	 3223.0	...
4033891	  774.1	  616.6	 3221.0	...
4033892	  774.2	  616.6	 3218.0	...
4033893	  774.2	  616.7	 3218.0	...
4033894	  774.2	  616.7	 3217.0	...
4033895	  774.2	  616.8	 3216.0	...
4033896	  774.4	  617.4	 3214.0	...
4033897	  774.7	  617.9	 3212.0	...
4033898	  775.0	  618.2	 3210.0	...
4033899	  775.1	  617.8	 3208.0	...
4033900	  775.2	  617.5	 3206.0	...
4033901	  775.6	  617.3	 3206.0	...
4033902	  775.9	  617.3	 3207.0	...
4033903	  776.2	  617.4	 3208.0	...
4033904	  776.2	  617.6	 3202.0	...
4033905	  776.1	  617.6	 3196.0	...
4033906	  776.0	  617.6	 3189.0	...
4033907	  775.9	  617.8	 3189.0	...
4033908	  775.8	  618.2	 3188.0	...
4033909	  775.8	  618.6	 3187.0	...
4033910	  775.8	  618.6	 3187.0	...
4033911	  776.0	  618.2	 3186.0	...
4033912	  776.3	  617.5	 3182.0	...
4033913	  776.5	  617.0	 3179.0	...
4033914	  776.4	  617.0	 3178.0	...
4033915	  776.3	  617.3	 3175.0	...
4033916	  776.6	  617.6	 3171.0	...
4033917	  776.9	  617.5	 3165.0	...
4033918	  777.1	  617.5	 3163.0	...
4033919	  777.0	  617.7	 3160.0	...
4033920	  776.9	  617.9	 3159.0	...
4033921	  776.9	  618.0	 3157.0	...
4033922	  776.7	  618.1	 3157.0	...
4033923	  776.5	  618.1	 3156.0	...
4033924	  776.4	  618.0	 3158.0	...
4033925	  776.4	  618.0	 3159.0	...
4033926	  776.4	  617.7	 3161.0	...
4033927	  776.3	  617.4	 3162.0	...
4033928	  776.6	  617.2	 3161.0	...
4033929	  776.8	  617.5	 3160.0	...
4033930	  777.0	  617.9	 3157.0	...
4033931	  777.0	  618.3	 3152.0	...
4033932	  777.1	  618.5	 3143.0	...
4033933	  777.1	  618.6	 3136.0	...
4033934	  777.1	  618.6	 3130.0	...
4033935	  777.1	  618.5	 3128.0	...
4033936	  777.1	  618.5	 3127.0	...
4033937	  777.1	  618.6	 3126.0	...
4033938	  777.1	  618.7	 3126.0	...
4033939	  777.1	  618.9	 3126.0	...
4033940	  777.1	  619.2	 3125.0	...
4033941	  777.1	  618.7	 3125.0	...
4033942	  777.1	  618.0	 3125.0	...
4033943	  777.1	  617.9	 3125.0	...
4033944	  777.1	  618.5	 3125.0	...
4033945	  777.2	  618.6	 3121.0	...
4033946	  777.2	  618.1	 3118.0	...
4033947	  777.2	  617.7	 3114.0	...
4033948	  777.3	  618.0	 3114.0	...
4033949	  777.7	  618.3	 3115.0	...
4033950	  778.2	  618.5	 3114.0	...
4033951	  778.5	  618.5	 3112.0	...
4033952	  778.3	  618.5	 3110.0	...
4033953	  778.1	  618.6	 3108.0	...
4033954	  778.1	  618.6	 3106.0	...
4033955	  778.2	  618.6	 3103.0	...
4033956	  778.1	  618.5	 3100.0	...
4033957	  777.6	  618.4	 3099.0	...
EFIX R   4033409	4033957	549	  762.4	  608.7	   3449
SSACC R  4033958
4033958	  776.1	  617.6	 3100.0	...
4033959	  774.4	  616.9	 3099.0	...
4033960	  772.3	  615.6	 3099.0	...
4033961	  770.2	  615.1	 3098.0	...
4033962	  768.0	  613.7	 3097.0	...
4033963	  765.9	  611.8	 3095.0	...
4033964	  764.2	  609.6	 3094.0	...
4033965	  762.3	  607.4	 3093.0	...
4033966	  760.8	  606.2	 3090.0	...
ESACC R  4033958	4033966	9	  776.1	  617.6	  760.8	  606.2	   0.41	     49
SFIX R   4033967
4033967	  759.8	  605.1	 3088.0	...
4033968	  759.6	  604.7	 3085.0	...
MSG	4033969 0000 _ Number Off
4033969	  759.5	  603.9	 3085.0	...
4033970	  759.3	  603.1	 3086.0	...
4033971	  759.9	  602.3	 3086.0	...
4033972	  761.0	  602.0	 3087.0	...
4033973	  762.7	  601.7	 3086.0	...
4033974	  764.3	  601.4	 3086.0	...
4033975	  765.5	  601.3	 3083.0	...
4033976	  766.7	  601.5	 3080.0	...
4033977	  767.9	  602.1	 3077.0	...
4033978	  769.0	  602.5	 3077.0	...
4033979	  770.4	  603.4	 3076.0	...
4033980	  771.2	  604.2	 3075.0	...
4033981	  772.1	  605.0	 3075.0	...
4033982	  772.2	  605.3	 3072.0	...
4033983	  772.4	  606.0	 3069.0	...
4033984	  772.4	  606.7	 3066.0	...
4033985	  772.4	  607.6	 3066.0	...
4033986	  772.4	  607.7	 3065.0	...
4033987	  772.3	  607.9	 3065.0	...
4033988	  772.3	  608.0	 3066.0	...
4033989	  772.2	  608.0	 3066.0	...
4033990	  771.9	  607.6	 3066.0	...
4033991	  771.6	  607.3	 3066.0	...
4033992	  771.3	  607.0	 3065.0	...
4033993	  771.2	  607.1	 3064.0	...
4033994	  771.0	  607.3	 3062.0	...
4033995	  770.5	  607.5	 3061.0	...
4033996	  769.7	  607.6	 3060.0	...
4033997	  769.2	  607.6	 3059.0	...
4033998	  768.7	  607.5	 3057.0	...
4033999	  768.5	  607.6	 3054.0	...
4034000	  768.9	  607.9	 3052.0	...
4034001	  769.4	  608.1	 3052.0	...
4034002	  769.8	  608.1	 3051.0	...
4034003	  769.6	  607.9	 3051.0	...
4034004	  769.3	  607.9	 3052.0	...
4034005	  769.1	  607.9	 3051.0	...
4034006	  768.9	  607.9	 3049.0	...
4034007	  769.0	  607.8	 3048.0	...
4034008	  769.1	  607.7	 3047.0	...
4034009	  769.2	  608.0	 3047.0	...
4034010	  769.2	  608.3	 3045.0	...
4034011	  769.1	  608.6	 3044.0	...
4034012	  769.2	  608.5	 3042.0	...
4034013	  769.3	  608.5	 3043.0	...
4034014	  769.5	  608.7	 3043.0	...
4034015	  769.6	  609.0	 3043.0	...
4034016	  769.5	  609.3	 3041.0	...
4034017	  769.4	  609.3	 3037.0	...
4034018	  769.6	  609.2	 3034.0	...
4034019	  770.1	  609.3	 3037.0	...
4034020	  770.5	  609.6	 3041.0	...
4034021	  770.8	  609.8	 3040.0	...
4034022	  771.1	  609.8	 3036.0	...
4034023	  771.4	  609.8	 3031.0	...
4034024	  771.4	  609.9	 3030.0	...
4034025	  771.3	  610.1	 3029.0	...
4034026	  771.3	  609.9	 3029.0	...
4034027	  771.3	  609.4	 3029.0	...
4034028	  771.4	  609.4	 3030.0	...
4034029	  771.5	  609.8	 3029.0	...
4034030	  771.6	  610.2	 3029.0	...
4034031	  771.4	  610.2	 3028.0	...
4034032	  771.3	  610.2	 3029.0	...
4034033	  771.2	  610.1	 3025.0	...
4034034	  771.4	  610.0	 3021.0	...
4034035	  771.5	  609.8	 3017.0	...
4034036	  771.7	  609.6	 3018.0	...
4034037	  771.8	  610.0	 3018.0	...
4034038	  771.9	  610.5	 3017.0	...
4034039	  771.7	  611.3	 3015.0	...
4034040	  771.5	  611.6	 3014.0	...
4034041	  771.4	  611.9	 3014.0	...
4034042	  771.4	  612.0	 3014.0	...
4034043	  771.6	  612.0	 3014.0	...
4034044	  771.7	  611.8	 3014.0	...
4034045	  771.7	  611.8	 3012.0	...
4034046	  771.8	  611.8	 3011.0	...
4034047	  771.6	  612.0	 3010.0	...
4034048	  771.4	  612.1	 3012.0	...
4034049	  771.2	  612.2	 3014.0	...
4034050	  771.2	  612.1	 3014.0	...
4034051	  771.2	  612.0	 3014.0	...
4034052	  771.1	  612.1	 3013.0	...
4034053	  771.0	  612.2	 3013.0	...
4034054	  770.9	  612.3	 3013.0	...
4034055	  770.8	  612.4	 3012.0	...
4034056	  770.8	  612.5	 3010.0	...
4034057	  770.7	  612.6	 3008.0	...
4034058	  770.9	  612.4	 3007.0	...
4034059	  771.2	  612.5	 3008.0	...
4034060	  771.5	  612.7	 3008.0	...
4034061	  771.8	  612.9	 3007.0	...
4034062	  772.0	  613.3	 3005.0	...
4034063	  772.1	  613.6	 3004.0	...
4034064	  772.2	  613.4	 3002.0	...
4034065	  772.2	  613.0	 3001.0	...
4034066	  772.3	  613.2	 2999.0	...
4034067	  772.5	  613.7	 2999.0	...
4034068	  772.7	  614.0	 2999.0	...
4034069	  772.7	  613.8	 2999.0	...
4034070	  772.4	  613.8	 2998.0	...
4034071	  772.2	  613.9	 2997.0	...
4034072	  772.1	  613.8	 2996.0	...
4034073	  772.5	  613.6	 2997.0	...
4034074	  772.8	  613.5	 2997.0	...
4034075	  772.8	  613.6	 2997.0	...
4034076	  772.6	  613.7	 2996.0	...
4034077	  772.7	  613.8	 2996.0	...
4034078	  773.1	  614.1	 2997.0	...
4034079	  773.5	  614.2	 2997.0	...
4034080	  773.6	  614.4	 2998.0	...
4034081	  773.6	  614.6	 2998.0	...
4034082	  773.6	  615.0	 2997.0	...
4034083	  773.3	  615.4	 2996.0	...
4034084	  773.0	  615.6	 2996.0	...
4034085	  772.7	  615.6	 2997.0	...
4034086	  773.1	  615.5	 2998.0	...
4034087	  773.5	  615.2	 2997.0	...
4034088	  773.9	  614.8	 2996.0	...
4034089	  773.9	  614.6	 2995.0	...
4034090	  773.8	  614.8	 2995.0	...
4034091	  773.7	  615.0	 2994.0	...
4034092	  773.7	  615.1	 2992.0	...
4034093	  773.7	  615.7	 2992.0	...
4034094	  773.9	  616.7	 2992.0	...
4034095	  774.0	  617.7	 2992.0	...
4034096	  774.0	  618.2	 2991.0	...
4034097	  773.9	  618.4	 2990.0	...
4034098	  773.7	  618.6	 2990.0	...
4034099	  773.7	  618.0	 2992.0	...
4034100	  773.6	  617.3	 2993.0	...
4034101	  773.7	  616.9	 2992.0	...
4034102	  774.1	  617.1	 2991.0	...
4034103	  774.5	  617.4	 2991.0	...
4034104	  774.5	  617.5	 2990.0	...
4034105	  774.1	  618.0	 2990.0	...
4034106	  773.7	  618.4	 2991.0	...
4034107	  773.6	  618.8	 2992.0	...
4034108	  773.6	  618.8	 2993.0	...
4034109	  773.7	  618.7	 2993.0	...
4034110	  773.9	  618.6	 2994.0	...
4034111	  774.0	  618.5	 2994.0	...
4034112	  774.3	  618.3	 2992.0	...
4034113	  774.7	  618.1	 2989.0	...
4034114	  775.1	  618.4	 2986.0	...
4034115	  775.1	  618.9	 2985.0	...
4034116	  775.3	  619.3	 2984.0	...
4034117	  775.4	  619.2	 2983.0	...
4034118	  775.4	  619.1	 2982.0	...
4034119	  775.3	  618.8	 2981.0	...
4034120	  775.2	  618.6	 2982.0	...
4034121	  775.2	  619.0	 2983.0	...
4034122	  775.1	  619.6	 2983.0	...
4034123	  775.2	  620.0	 2983.0	...
4034124	  775.2	  619.8	 2983.0	...
4034125	  775.2	  619.9	 2982.0	...
4034126	  775.4	  620.1	 2984.0	...
4034127	  775.7	  620.4	 2985.0	...
4034128	  776.0	  620.1	 2987.0	...
4034129	  775.9	  619.9	 2986.0	...
4034130	  775.8	  619.7	 2985.0	...
4034131	  775.6	  619.7	 2984.0	...
4034132	  775.4	  620.3	 2984.0	...
4034133	  775.2	  621.0	 2983.0	...
4034134	  775.0	  621.7	 2981.0	...
4034135	  774.9	  621.7	 2979.0	...
4034136	  775.0	  621.7	 2978.0	...
4034137	  775.1	  621.4	 2980.0	...
4034138	  775.3	  620.5	 2981.0	...
4034139	  775.6	  619.7	 2980.0	...
4034140	  775.8	  619.1	 2979.0	...
4034141	  775.9	  619.1	 2978.0	...
4034142	  775.8	  619.2	 2978.0	...
4034143	  775.7	  619.3	 2978.0	...
4034144	  775.7	  619.5	 2978.0	...
4034145	  775.7	  620.1	 2978.0	...
4034146	  775.8	  620.5	 2978.0	...
4034147	  775.8	  620.9	 2976.0	...
4034148	  775.7	  620.9	 2973.0	...
4034149	  775.7	  620.7	 2971.0	...
4034150	  775.9	  620.6	 2971.0	...
4034151	  776.1	  620.8	 2974.0	...
4034152	  776.3	  621.2	 2978.0	...
4034153	  776.6	  621.5	 2980.0	...
4034154	  776.7	  621.3	 2977.0	...
4034155	  776.7	  621.6	 2975.0	...
4034156	  776.6	  622.0	 2975.0	...
4034157	  776.5	  622.5	 2977.0	...
4034158	  776.4	  622.8	 2980.0	...
4034159	  776.3	  623.1	 2983.0	...
4034160	  776.3	  623.3	 2983.0	...
4034161	  776.4	  623.5	 2983.0	...
4034162	  776.5	  623.7	 2982.0	...
4034163	  776.5	  623.9	 2982.0	...
4034164	  776.5	  624.1	 2982.0	...
4034165	  776.5	  624.1	 2982.0	...
4034166	  776.8	  623.9	 2982.0	...
4034167	  777.1	  623.8	 2983.0	...
4034168	  777.4	  623.8	 2985.0	...
4034169	  777.5	  623.9	 2987.0	...
MSG	4034170 0000 _ Number On
4034170	  777.5	  623.5	 2989.0	...
4034171	  777.5	  623.1	 2987.0	...
4034172	  777.4	  623.1	 2985.0	...
4034173	  777.2	  623.4	 2983.0	...
4034174	  777.0	  623.7	 2982.0	...
4034175	  777.3	  623.5	 2982.0	...
4034176	  777.5	  623.5	 2984.0	...
4034177	  777.8	  623.7	 2986.0	...
4034178	  777.9	  623.9	 2986.0	...
4034179	  777.9	  623.8	 2986.0	...
4034180	  777.8	  623.8	 2986.0	...
4034181	  777.8	  624.5	 2987.0	...
4034182	  777.8	  625.3	 2988.0	...
4034183	  777.8	  625.7	 2989.0	...
4034184	  777.8	  625.3	 2990.0	...
4034185	  777.8	  624.8	 2990.0	...
4034186	  777.8	  624.7	 2990.0	...
4034187	  777.7	  624.5	 2991.0	...
4034188	  777.5	  624.4	 2993.0	...
4034189	  777.4	  624.1	 2994.0	...
4034190	  777.3	  623.9	 2994.0	...
4034191	  777.1	  623.9	 2993.0	...
4034192	  777.1	  624.3	 2995.0	...
4034193	  777.5	  624.8	 2997.0	...
4034194	  777.9	  625.4	 2999.0	...
4034195	  778.3	  625.8	 3000.0	...
4034196	  778.3	  626.1	 3000.0	...
4034197	  778.2	  626.2	 2999.0	...
4034198	  778.0	  626.3	 2999.0	...
4034199	  777.8	  626.3	 2998.0	...
4034200	  777.8	  626.3	 2999.0	...
4034201	  777.8	  626.4	 3001.0	...
4034202	  777.8	  626.5	 3003.0	...
4034203	  777.8	  626.7	 3003.0	...
4034204	  777.7	  626.6	 3002.0	...
4034205	  777.6	  626.5	 3002.0	...
4034206	  777.6	  626.4	 3000.0	...
4034207	  777.6	  626.5	 2998.0	...
4034208	  777.8	  626.7	 2996.0	...
4034209	  778.1	  627.0	 2996.0	...
4034210	  778.4	  627.3	 2996.0	...
4034211	  778.5	  627.3	 2997.0	...
4034212	  778.6	  627.4	 2997.0	...
4034213	  778.7	  627.1	 2997.0	...
4034214	  778.7	  626.9	 2999.0	...
4034215	  778.7	  626.9	 3001.0	...
4034216	  778.7	  627.1	 3003.0	...
4034217	  779.1	  627.5	 3003.0	...
4034218	  779.4	  627.6	 3004.0	...
4034219	  779.5	  627.8	 3005.0	...
4034220	  779.3	  627.9	 3005.0	...
4034221	  779.1	  628.0	 3005.0	...
4034222	  779.2	  628.0	 3004.0	...
4034223	  779.1	  627.9	 3004.0	...
4034224	  778.9	  627.5	 3004.0	...
4034225	  778.7	  627.3	 3004.0	...
4034226	  778.7	  627.7	 3003.0	...
4034227	  778.8	  628.4	 3004.0	...
4034228	  778.9	  629.3	 3006.0	...
4034229	  779.0	  629.4	 3007.0	...
4034230	  779.1	  629.2	 3006.0	...
4034231	  779.3	  628.9	 3006.0	...
4034232	  779.4	  628.7	 3006.0	...
4034233	  779.4	  628.8	 3006.0	...
4034234	  779.3	  628.9	 3006.0	...
4034235	  779.4	  628.7	 3006.0	...
4034236	  779.6	  628.5	 3006.0	...
4034237	  779.3	  628.2	 3007.0	...
4034238	  778.9	  628.1	 3011.0	...
4034239	  778.5	  628.1	 3015.0	...
4034240	  778.5	  628.3	 3020.0	...
4034241	  778.9	  628.6	 3023.0	...
4034242	  779.3	  628.7	 3025.0	...
4034243	  779.4	  628.9	 3026.0	...
4034244	  778.9	  629.1	 3024.0	...
4034245	  778.5	  629.4	 3022.0	...
4034246	  778.5	  629.6	 3022.0	...
4034247	  778.6	  629.6	 3022.0	...
4034248	  778.7	  629.6	 3023.0	...
4034249	  778.9	  629.5	 3024.0	...
4034250	  778.9	  629.5	 3024.0	...
4034251	  778.9	  629.4	 3025.0	...
4034252	  779.1	  629.4	 3027.0	...
4034253	  779.4	  629.4	 3029.0	...
4034254	  779.6	  629.4	 3029.0	...
4034255	  779.5	  629.4	 3029.0	...
4034256	  779.4	  629.5	 3030.0	...
4034257	  779.2	  629.6	 3031.0	...
4034258	  779.1	  629.7	 3030.0	...
4034259	  779.1	  629.8	 3028.0	...
4034260	  779.1	  629.8	 3027.0	...
4034261	  779.0	  629.9	 3028.0	...
4034262	  778.9	  629.9	 3028.0	...
4034263	  778.8	  630.1	 3031.0	...
4034264	  778.8	  630.4	 3033.0	...
4034265	  778.8	  630.6	 3036.0	...
4034266	  778.8	  630.5	 3035.0	...
4034267	  778.9	  630.7	 3035.0	...
4034268	  779.0	  630.7	 3034.0	...
4034269	  779.1	  630.9	 3034.0	...
4034270	  779.0	  631.0	 3037.0	...
4034271	  778.8	  631.1	 3040.0	...
4034272	  778.6	  631.0	 3042.0	...
4034273	  778.6	  630.9	 3041.0	...
4034274	  778.7	  630.8	 3040.0	...
4034275	  778.9	  630.9	 3041.0	...
4034276	  778.9	  631.1	 3042.0	...
4034277	  778.9	  631.3	 3042.0	...
4034278	  778.9	  631.4	 3041.0	...
4034279	  779.1	  630.8	 3041.0	...
4034280	  779.2	  630.2	 3041.0	...
4034281	  779.2	  629.6	 3042.0	...
4034282	  779.1	  629.5	 3043.0	...
4034283	  779.0	  629.5	 3044.0	...
4034284	  778.9	  629.6	 3045.0	...
4034285	  778.8	  629.7	 3044.0	...
4034286	  778.7	  629.8	 3045.0	...
4034287	  778.7	  629.5	 3048.0	...
4034288	  778.7	  629.3	 3051.0	...
4034289	  778.7	  629.0	 3054.0	...
4034290	  778.6	  629.0	 3054.0	...
4034291	  778.5	  629.8	 3054.0	...
4034292	  778.4	  630.5	 3053.0	...
4034293	  778.4	  631.2	 3053.0	...
4034294	  778.3	  631.2	 3054.0	...
4034295	  778.3	  631.0	 3056.0	...
4034296	  778.3	  630.8	 3057.0	...
4034297	  778.3	  630.6	 3059.0	...
4034298	  778.2	  630.5	 3060.0	...
4034299	  778.1	  630.6	 3062.0	...
4034300	  778.2	  630.6	 3063.0	...
4034301	  778.5	  630.5	 3064.0	...
4034302	  778.7	  630.3	 3067.0	...
4034303	  778.7	  630.2	 3067.0	...
4034304	  778.6	  630.4	 3068.0	...
4034305	  778.6	  630.6	 3067.0	...
4034306	  778.7	  630.7	 3065.0	...
4034307	  778.8	  630.5	 3062.0	...
4034308	  778.9	  629.8	 3062.0	...
4034309	  779.1	  629.3	 3066.0	...
4034310	  779.1	  628.7	 3070.0	...
4034311	  779.0	  628.6	 3073.0	...
4034312	  778.8	  628.7	 3074.0	...
4034313	  778.8	  628.9	 3075.0	...
4034314	  778.9	  629.2	 3076.0	...
4034315	  778.7	  629.5	 3074.0	...
4034316	  778.5	  630.2	 3072.0	...
4034317	  778.4	  630.5	 3075.0	...
4034318	  778.6	  630.7	 3080.0	...
4034319	  778.6	  630.5	 3084.0	...
4034320	  778.6	  630.5	 3084.0	...
4034321	  778.5	  630.4	 3083.0	...
4034322	  778.7	  630.3	 3083.0	...
4034323	  778.9	  629.9	 3084.0	...
4034324	  779.0	  629.6	 3087.0	...
4034325	  779.1	  629.4	 3090.0	...
4034326	  779.2	  629.5	 3091.0	...
4034327	  779.3	  629.9	 3090.0	...
4034328	  779.1	  630.3	 3090.0	...
4034329	  778.7	  630.6	 3091.0	...
4034330	  778.7	  630.6	 3092.0	...
4034331	  779.0	  630.7	 3092.0	...
4034332	  779.3	  630.9	 3093.0	...
4034333	  779.3	  631.0	 3093.0	...
4034334	  779.3	  631.2	 3095.0	...
4034335	  779.5	  631.0	 3096.0	...
4034336	  779.6	  630.8	 3097.0	...
4034337	  779.5	  630.7	 3098.0	...
4034338	  779.2	  630.9	 3098.0	...
4034339	  779.4	  631.0	 3098.0	...
4034340	  779.7	  630.9	 3100.0	...
4034341	  779.6	  630.7	 3103.0	...
4034342	  779.3	  630.6	 3106.0	...
4034343	  779.0	  630.6	 3107.0	...
4034344	  779.3	  630.5	 3108.0	...
4034345	  779.4	  630.4	 3108.0	...
4034346	  779.3	  630.6	 3106.0	...
4034347	  779.2	  630.9	 3104.0	...
4034348	  779.1	  631.9	 3105.0	...
4034349	  779.2	  632.7	 3108.0	...
4034350	  779.1	  633.1	 3113.0	...
4034351	  779.0	  632.9	 3114.0	...
4034352	  778.9	  632.5	 3115.0	...
4034353	  779.0	  632.5	 3115.0	...
4034354	  778.9	  632.3	 3117.0	...
4034355	  778.7	  632.2	 3119.0	...
4034356	  778.5	  632.1	 3122.0	...
4034357	  778.4	  632.0	 3122.0	...
4034358	  778.4	  631.9	 3122.0	...
4034359	  778.4	  631.9	 3123.0	...
4034360	  778.4	  631.9	 3123.0	...
4034361	  778.5	  632.0	 3121.0	...
4034362	  778.5	  632.0	 3119.0	...
4034363	  778.4	  632.4	 3117.0	...
4034364	  778.3	  632.8	 3117.0	...
4034365	  778.1	  633.2	 3118.0	...
4034366	  778.1	  633.1	 3119.0	...
4034367	  778.4	  633.1	 3124.0	...
4034368	  778.8	  632.9	 3128.0	...
4034369	  779.3	  632.6	 3133.0	...
4034370	  779.4	  632.4	 3135.0	...
4034371	  779.1	  632.1	 3136.0	...
4034372	  778.7	  632.0	 3136.0	...
4034373	  778.3	  632.5	 3136.0	...
4034374	  778.4	  633.1	 3135.0	...
4034375	  778.5	  633.7	 3135.0	...
4034376	  778.5	  633.5	 3135.0	...
4034377	  778.4	  633.4	 3138.0	...
4034378	  778.3	  633.2	 3141.0	...
4034379	  778.3	  633.0	 3143.0	...
4034380	  778.5	  632.8	 3144.0	...
4034381	  778.7	  632.9	 3145.0	...
4034382	  778.9	  633.0	 3145.0	...
4034383	  778.8	  633.1	 3144.0	...
4034384	  778.8	  633.7	 3144.0	...
4034385	  778.8	  634.2	 3144.0	...
4034386	  778.8	  634.3	 3145.0	...
4034387	  778.8	  634.0	 3146.0	...
4034388	  778.9	  633.6	 3147.0	...
4034389	  779.0	  633.3	 3148.0	...
4034390	  778.8	  633.1	 3146.0	...
4034391	  778.5	  633.1	 3148.0	...
4034392	  778.2	  632.9	 3150.0	...
4034393	  778.2	  632.8	 3152.0	...
4034394	  778.0	  632.5	 3153.0	...
4034395	  777.9	  632.5	 3154.0	...
4034396	  777.6	  632.5	 3154.0	...
4034397	  777.5	  633.1	 3155.0	...
4034398	  777.6	  633.6	 3155.0	...
4034399	  777.8	  634.1	 3155.0	...
4034400	  778.0	  634.1	 3156.0	...
4034401	  778.1	  634.3	 3160.0	...
4034402	  778.1	  634.4	 3163.0	...
4034403	  778.2	  634.5	 3167.0	...
4034404	  778.2	  634.4	 3169.0	...
4034405	  778.3	  634.2	 3168.0	...
4034406	  778.4	  634.1	 3166.0	...
4034407	  778.6	  634.1	 3164.0	...
4034408	  778.5	  633.8	 3167.0	...
4034409	  778.4	  633.9	 3171.0	...
4034410	  778.2	  634.3	 3174.0	...
4034411	  778.1	  634.9	 3173.0	...
4034412	  778.0	  635.0	 3172.0	...
4034413	  778.2	  634.6	 3171.0	...
4034414	  778.5	  634.3	 3172.0	...
4034415	  778.6	  634.3	 3173.0	...
4034416	  778.4	  634.5	 3174.0	...
4034417	  778.1	  634.8	 3175.0	...
4034418	  777.8	  634.5	 3174.0	...
4034419	  777.5	  634.2	 3173.0	...
4034420	  777.5	  633.7	 3172.0	...
4034421	  777.7	  633.6	 3172.0	...
4034422	  778.0	  633.5	 3173.0	...
4034423	  777.9	  633.6	 3173.0	...
4034424	  777.8	  634.3	 3177.0	...
4034425	  777.7	  634.9	 3181.0	...
4034426	  777.5	  635.3	 3185.0	...
4034427	  777.5	  635.1	 3186.0	...
4034428	  777.6	  634.8	 3187.0	...
4034429	  777.8	  634.8	 3185.0	...
4034430	  778.0	  634.4	 3184.0	...
4034431	  778.1	  634.1	 3181.0	...
4034432	  778.0	  633.9	 3181.0	...
4034433	  777.8	  633.8	 3179.0	...
4034434	  777.4	  633.8	 3179.0	...
4034435	  777.0	  633.7	 3180.0	...
4034436	  776.8	  633.9	 3183.0	...
4034437	  776.8	  634.0	 3186.0	...
4034438	  777.2	  634.2	 3187.0	...
4034439	  777.5	  634.3	 3185.0	...
4034440	  777.8	  634.4	 3183.0	...
4034441	  777.6	  634.6	 3184.0	...
4034442	  777.5	  634.7	 3187.0	...
4034443	  777.5	  634.7	 3189.0	...
4034444	  777.5	  634.7	 3188.0	...
4034445	  777.5	  634.7	 3189.0	...
4034446	  777.3	  634.8	 3194.0	...
4034447	  777.1	  634.3	 3198.0	...
4034448	  776.9	  633.8	 3197.0	...
4034449	  776.9	  633.9	 3194.0	...
4034450	  776.9	  634.5	 3191.0	...
4034451	  776.9	  635.0	 3192.0	...
4034452	  777.1	  634.7	 3194.0	...
4034453	  777.2	  634.3	 3196.0	...
4034454	  777.3	  634.5	 3196.0	...
4034455	  777.3	  634.8	 3196.0	...
4034456	  777.3	  634.9	 3196.0	...
4034457	  777.3	  634.2	 3195.0	...
4034458	  777.3	  633.6	 3196.0	...
4034459	  777.4	  633.7	 3198.0	...
4034460	  777.2	  634.2	 3202.0	...
4034461	  776.9	  634.6	 3205.0	...
4034462	  776.7	  634.5	 3208.0	...
4034463	  776.6	  634.3	 3207.0	...
4034464	  776.5	  634.1	 3207.0	...
4034465	  776.5	  633.8	 3208.0	...
4034466	  776.3	  633.6	 3208.0	...
4034467	  776.1	  633.5	 3208.0	...
4034468	  775.9	  633.7	 3208.0	...
4034469	  775.9	  633.9	 3208.0	...
4034470	  775.8	  634.0	 3207.0	...
4034471	  775.9	  634.2	 3206.0	...
4034472	  775.8	  634.2	 3206.0	...
4034473	  775.7	  634.3	 3208.0	...
4034474	  776.1	  634.2	 3212.0	...
4034475	  776.7	  634.1	 3216.0	...
4034476	  777.0	  634.2	 3219.0	...
4034477	  777.0	  634.3	 3219.0	...
4034478	  776.9	  634.4	 3219.0	...
4034479	  777.1	  634.4	 3219.0	...
4034480	  777.0	  634.4	 3218.0	...
4034481	  776.8	  634.5	 3216.0	...
4034482	  776.6	  634.5	 3215.0	...
4034483	  776.1	  634.7	 3215.0	...
MSG	4034484 0000 _ Number Off
4034484	  776.0	  634.7	 3218.0	...
4034485	  775.8	  634.7	 3220.0	...
4034486	  775.8	  634.2	 3223.0	...
4034487	  775.9	  633.6	 3223.0	...
4034488	  776.1	  633.2	 3221.0	...
4034489	  776.2	  633.6	 3219.0	...
4034490	  776.2	  634.1	 3218.0	...
4034491	  776.2	  634.6	 3219.0	...
4034492	  776.1	  634.9	 3219.0	...
4034493	  776.1	  635.1	 3220.0	...
4034494	  776.0	  635.1	 3220.0	...
4034495	  775.9	  635.2	 3219.0	...
4034496	  775.8	  634.9	 3221.0	...
4034497	  775.6	  634.5	 3223.0	...
4034498	  775.5	  634.1	 3225.0	...
4034499	  775.6	  634.0	 3224.0	...
4034500	  775.6	  634.1	 3224.0	...
4034501	  775.9	  634.3	 3223.0	...
4034502	  776.3	  634.2	 3222.0	...
4034503	  776.7	  634.2	 3221.0	...
4034504	  776.4	  634.2	 3220.0	...
4034505	  775.9	  634.0	 3219.0	...
4034506	  775.5	  633.9	 3219.0	...
4034507	  775.6	  633.9	 3220.0	...
4034508	  775.7	  634.1	 3218.0	...
4034509	  775.7	  634.3	 3215.0	...
4034510	  775.6	  634.3	 3211.0	...
4034511	  775.6	  634.2	 3211.0	...
4034512	  775.8	  634.0	 3211.0	...
4034513	  775.9	  633.8	 3212.0	...
4034514	  776.0	  633.7	 3213.0	...
4034515	  776.0	  633.6	 3214.0	...
4034516	  775.9	  633.6	 3214.0	...
4034517	  775.8	  633.3	 3213.0	...
4034518	  775.9	  633.0	 3213.0	...
4034519	  776.0	  632.8	 3213.0	...
4034520	  776.1	  632.7	 3213.0	...
4034521	  776.1	  632.7	 3213.0	...
4034522	  776.1	  632.8	 3213.0	...
4034523	  776.1	  632.9	 3212.0	...
4034524	  776.1	  633.0	 3212.0	...
4034525	  775.9	  632.9	 3211.0	...
4034526	  775.8	  632.7	 3211.0	...
4034527	  775.6	  632.6	 3210.0	...
4034528	  775.6	  632.3	 3209.0	...
4034529	  775.6	  632.1	 3206.0	...
4034530	  776.1	  632.0	 3202.0	...
4034531	  776.7	  632.3	 3199.0	...
4034532	  777.1	  632.7	 3201.0	...
4034533	  777.0	  633.0	 3203.0	...
4034534	  776.8	  633.0	 3204.0	...
4034535	  776.8	  633.1	 3205.0	...
4034536	  776.4	  633.0	 3206.0	...
4034537	  775.9	  632.8	 3207.0	...
4034538	  775.7	  632.6	 3208.0	...
4034539	  775.9	  632.4	 3208.0	...
4034540	  776.1	  632.5	 3208.0	...
4034541	  776.0	  632.6	 3206.0	...
4034542	  776.5	  632.6	 3204.0	...
4034543	  777.0	  632.6	 3202.0	...
4034544	  777.5	  632.5	 3201.0	...
4034545	  777.5	  632.5	 3200.0	...
4034546	  777.4	  633.5	 3202.0	...
4034547	  777.2	  634.6	 3204.0	...
4034548	  777.0	  635.7	 3207.0	...
4034549	  776.8	  635.8	 3207.0	...
4034550	  776.6	  635.4	 3207.0	...
4034551	  776.5	  635.0	 3207.0	...
4034552	  776.5	  634.6	 3206.0	...
4034553	  776.6	  634.6	 3205.0	...
4034554	  776.6	  634.5	 3205.0	...
4034555	  776.6	  634.5	 3205.0	...
4034556	  776.6	  634.5	 3205.0	...
4034557	  776.9	  634.4	 3205.0	...
4034558	  777.1	  634.4	 3206.0	...
4034559	  777.4	  634.4	 3205.0	...
4034560	  777.5	  634.2	 3205.0	...
4034561	  777.7	  634.0	 3205.0	...
4034562	  777.8	  633.8	 3205.0	...
4034563	  777.8	  633.8	 3206.0	...
4034564	  777.8	  634.2	 3207.0	...
4034565	  777.8	  634.6	 3209.0	...
4034566	  777.7	  635.1	 3209.0	...
4034567	  777.6	  635.0	 3208.0	...
4034568	  777.4	  634.9	 3205.0	...
4034569	  777.5	  634.8	 3202.0	...
4034570	  777.5	  634.2	 3201.0	...
4034571	  777.5	  633.7	 3201.0	...
4034572	  777.5	  633.5	 3201.0	...
4034573	  777.6	  633.8	 3202.0	...
4034574	  777.6	  634.2	 3202.0	...
4034575	  777.3	  634.1	 3202.0	...
4034576	  777.1	  634.2	 3202.0	...
4034577	  777.0	  634.2	 3201.0	...
4034578	  777.1	  634.0	 3201.0	...
4034579	  777.2	  633.9	 3201.0	...
4034580	  777.1	  633.8	 3205.0	...
4034581	  777.0	  633.9	 3209.0	...
4034582	  777.2	  634.0	 3213.0	...
4034583	  777.4	  634.1	 3213.0	...
4034584	  777.7	  634.3	 3211.0	...
4034585	  777.6	  634.4	 3210.0	...
4034586	  777.4	  634.5	 3208.0	...
4034587	  777.3	  634.5	 3208.0	...
4034588	  777.4	  634.5	 3208.0	...
4034589	  777.5	  634.6	 3208.0	...
4034590	  777.6	  634.7	 3207.0	...
4034591	  777.5	  634.8	 3206.0	...
4034592	  777.4	  634.8	 3206.0	...
4034593	  777.2	  635.0	 3207.0	...
4034594	  777.3	  635.2	 3209.0	...
4034595	  777.2	  635.4	 3211.0	...
4034596	  776.9	  635.4	 3211.0	...
4034597	  776.7	  635.3	 3212.0	...
4034598	  776.7	  635.2	 3212.0	...
4034599	  776.9	  635.2	 3213.0	...
4034600	  777.2	  635.1	 3213.0	...
4034601	  777.6	  635.1	 3214.0	...
4034602	  777.8	  635.0	 3215.0	...
4034603	  777.9	  635.1	 3217.0	...
4034604	  778.0	  635.0	 3218.0	...
4034605	  777.8	  635.0	 3219.0	...
4034606	  777.7	  634.9	 3219.0	...
4034607	  777.5	  634.8	 3219.0	...
4034608	  777.7	  634.7	 3216.0	...
4034609	  777.9	  634.7	 3214.0	...
4034610	  778.0	  634.6	 3213.0	...
4034611	  777.9	  634.3	 3213.0	...
4034612	  777.4	  634.0	 3214.0	...
4034613	  777.0	  633.8	 3214.0	...
4034614	  776.7	  634.0	 3214.0	...
4034615	  776.9	  634.3	 3215.0	...
4034616	  777.1	  634.6	 3216.0	...
4034617	  777.2	  634.0	 3217.0	...
4034618	  777.3	  633.3	 3218.0	...
4034619	  777.0	  633.1	 3218.0	...
4034620	  776.8	  633.5	 3219.0	...
4034621	  776.7	  633.9	 3221.0	...
4034622	  776.6	  633.7	 3222.0	...
4034623	  776.9	  633.4	 3223.0	...
4034624	  777.3	  633.7	 3222.0	...
4034625	  777.7	  634.2	 3222.0	...
4034626	  777.9	  634.8	 3222.0	...
4034627	  777.9	  634.8	 3224.0	...
4034628	  777.9	  634.7	 3226.0	...
4034629	  777.9	  634.4	 3224.0	...
4034630	  777.9	  634.1	 3220.0	...
4034631	  777.9	  633.8	 3218.0	...
4034632	  777.9	  633.5	 3220.0	...
4034633	  778.0	  633.5	 3220.0	...
4034634	  777.9	  633.7	 3219.0	...
4034635	  777.8	  633.9	 3217.0	...
4034636	  777.7	  633.9	 3218.0	...
4034637	  777.6	  633.5	 3219.0	...
4034638	  777.6	  633.2	 3220.0	...
4034639	  777.7	  633.1	 3220.0	...
4034640	  777.7	  633.2	 3220.0	...
4034641	  777.7	  633.4	 3220.0	...
4034642	  777.6	  633.5	 3219.0	...
4034643	  777.5	  633.6	 3222.0	...
4034644	  777.5	  633.6	 3225.0	...
4034645	  777.7	  633.6	 3228.0	...
4034646	  777.9	  633.2	 3227.0	...
4034647	  778.1	  632.7	 3227.0	...
4034648	  778.0	  632.4	 3227.0	...
4034649	  777.9	  632.4	 3226.0	...
4034650	  777.8	  632.4	 3225.0	...
4034651	  777.8	  632.5	 3224.0	...
4034652	  778.0	  632.7	 3223.0	...
4034653	  777.6	  633.1	 3221.0	...
4034654	  777.1	  633.4	 3218.0	...
4034655	  776.7	  633.5	 3217.0	...
4034656	  777.0	  633.3	 3217.0	...
4034657	  777.3	  633.1	 3217.0	...
4034658	  777.4	  633.2	 3221.0	...
4034659	  777.5	  633.2	 3224.0	...
4034660	  777.5	  633.2	 3228.0	...
4034661	  777.4	  633.2	 3227.0	...
4034662	  777.3	  633.2	 3226.0	...
4034663	  777.4	  633.3	 3226.0	...
4034664	  777.6	  633.2	 3225.0	...
4034665	  777.7	  632.9	 3225.0	...
4034666	  777.9	  632.5	 3225.0	...
4034667	  778.0	  632.3	 3225.0	...
4034668	  777.9	  632.6	 3224.0	...
4034669	  777.5	  632.8	 3224.0	...
4034670	  777.2	  632.7	 3224.0	...
4034671	  777.4	  632.5	 3222.0	...
4034672	  777.5	  632.4	 3221.0	...
4034673	  777.7	  632.6	 3220.0	...
4034674	  777.8	  632.8	 3221.0	...
4034675	  777.8	  633.1	 3223.0	...
4034676	  777.8	  633.1	 3226.0	...
4034677	  777.7	  633.2	 3228.0	...
4034678	  777.7	  633.3	 3229.0	...
4034679	  777.7	  632.8	 3229.0	...
4034680	  777.7	  632.4	 3229.0	...
4034681	  777.6	  632.2	 3229.0	...
4034682	  777.6	  632.4	 3226.0	...
4034683	  777.5	  632.7	 3223.0	...
4034684	  777.3	  632.4	 3220.0	...
MSG	4034685 0000 _ Number On
4034685	  777.1	  632.2	 3222.0	...
4034686	  777.0	  631.9	 3229.0	...
4034687	  777.1	  631.9	 3235.0	...
4034688	  777.3	  631.9	 3234.0	...
4034689	  777.5	  631.9	 3228.0	...
4034690	  777.6	  632.3	 3227.0	...
4034691	  777.6	  632.6	 3233.0	...
4034692	  778.0	  632.7	 3237.0	...
4034693	  778.3	  632.5	 3236.0	...
4034694	  778.2	  632.4	 3234.0	...
4034695	  777.9	  632.8	 3235.0	...
4034696	  777.6	  633.3	 3236.0	...
4034697	  777.8	  633.7	 3237.0	...
4034698	  777.9	  633.8	 3237.0	...
4034699	  777.9	  633.9	 3237.0	...
4034700	  777.8	  633.9	 3235.0	...
4034701	  777.7	  633.1	 3235.0	...
4034702	  777.7	  632.4	 3236.0	...
4034703	  777.6	  631.6	 3239.0	...
4034704	  777.5	  631.5	 3238.0	...
4034705	  777.4	  631.4	 3234.0	...
4034706	  777.4	  631.5	 3229.0	...
4034707	  777.5	  631.8	 3226.0	...
4034708	  777.6	  631.7	 3228.0	...
4034709	  777.7	  631.2	 3229.0	...
4034710	  777.9	  630.6	 3229.0	...
4034711	  778.1	  631.1	 3229.0	...
4034712	  778.1	  631.5	 3229.0	...
4034713	  778.1	  632.0	 3228.0	...
4034714	  778.1	  631.7	 3230.0	...
4034715	  778.0	  631.6	 3234.0	...
4034716	  777.9	  631.6	 3238.0	...
4034717	  777.8	  631.6	 3240.0	...
4034718	  777.6	  631.7	 3239.0	...
4034719	  777.5	  631.5	 3238.0	...
4034720	  777.3	  631.1	 3236.0	...
4034721	  777.3	  630.7	 3235.0	...
4034722	  777.5	  630.4	 3234.0	...
4034723	  777.7	  630.3	 3234.0	...
4034724	  778.0	  630.2	 3234.0	...
4034725	  777.8	  630.4	 3233.0	...
4034726	  777.7	  630.6	 3234.0	...
4034727	  777.6	  631.0	 3236.0	...
4034728	  777.6	  631.2	 3239.0	...
4034729	  777.5	  631.3	 3241.0	...
4034730	  777.3	  631.2	 3240.0	...
4034731	  777.6	  631.1	 3236.0	...
4034732	  777.9	  631.0	 3233.0	...
4034733	  778.1	  631.0	 3234.0	...
4034734	  777.9	  630.8	 3233.0	...
4034735	  777.6	  630.4	 3232.0	...
4034736	  777.5	  630.0	 3232.0	...
4034737	  777.4	  630.1	 3234.0	...
4034738	  777.2	  630.4	 3240.0	...
4034739	  777.1	  630.7	 3243.0	...
4034740	  777.0	  630.6	 3244.0	...
4034741	  777.2	  630.6	 3241.0	...
4034742	  777.5	  630.4	 3238.0	...
4034743	  777.7	  630.3	 3239.0	...
4034744	  777.8	  630.1	 3241.0	...
4034745	  777.7	  630.0	 3241.0	...
4034746	  777.7	  629.6	 3241.0	...
4034747	  777.7	  629.3	 3241.0	...
4034748	  777.6	  629.1	 3240.0	...
4034749	  777.6	  629.3	 3240.0	...
4034750	  777.6	  629.3	 3244.0	...
4034751	  777.6	  629.2	 3248.0	...
4034752	  777.5	  629.0	 3251.0	...
4034753	  777.6	  628.8	 3248.0	...
4034754	  777.6	  629.0	 3245.0	...
4034755	  777.5	  629.3	 3240.0	...
4034756	  777.5	  629.5	 3239.0	...
4034757	  777.6	  629.2	 3238.0	...
4034758	  777.8	  629.0	 3239.0	...
4034759	  777.8	  628.8	 3241.0	...
4034760	  777.9	  628.7	 3242.0	...
4034761	  778.1	  628.6	 3242.0	...
4034762	  778.3	  628.5	 3243.0	...
4034763	  778.2	  628.6	 3245.0	...
4034764	  778.0	  629.1	 3246.0	...
4034765	  777.8	  629.7	 3247.0	...
4034766	  777.8	  630.3	 3247.0	...
4034767	  777.9	  630.5	 3246.0	...
4034768	  778.0	  630.7	 3245.0	...
4034769	  778.2	  630.9	 3244.0	...
4034770	  778.3	  630.8	 3244.0	...
4034771	  778.1	  630.3	 3244.0	...
4034772	  777.9	  629.7	 3245.0	...
4034773	  777.7	  629.4	 3246.0	...
4034774	  777.7	  629.5	 3247.0	...
4034775	  777.8	  629.7	 3248.0	...
4034776	  777.7	  629.8	 3247.0	...
4034777	  777.4	  629.9	 3247.0	...
4034778	  777.0	  629.7	 3246.0	...
4034779	  776.7	  629.5	 3246.0	...
4034780	  776.5	  629.1	 3246.0	...
4034781	  776.4	  629.0	 3247.0	...
4034782	  776.5	  628.9	 3248.0	...
4034783	  776.7	  629.0	 3247.0	...
4034784	  776.9	  629.2	 3247.0	...
4034785	  777.2	  629.3	 3247.0	...
4034786	  777.2	  629.2	 3249.0	...
4034787	  777.3	  628.9	 3251.0	...
4034788	  777.2	  628.4	 3252.0	...
4034789	  777.0	  627.9	 3252.0	...
4034790	  777.0	  627.7	 3252.0	...
4034791	  777.3	  627.6	 3251.0	...
4034792	  777.5	  627.6	 3250.0	...
4034793	  777.7	  627.7	 3249.0	...
4034794	  777.7	  627.9	 3249.0	...
4034795	  777.6	  628.1	 3250.0	...
4034796	  777.7	  628.1	 3249.0	...
4034797	  777.7	  627.9	 3247.0	...
4034798	  777.8	  627.8	 3246.0	...
4034799	  778.0	  627.7	 3244.0	...
4034800	  778.2	  627.8	 3242.0	...
4034801	  777.7	  628.3	 3242.0	...
4034802	  777.2	  628.8	 3244.0	...
4034803	  776.9	  628.6	 3247.0	...
4034804	  777.3	  628.0	 3248.0	...
4034805	  777.7	  627.4	 3248.0	...
4034806	  777.8	  627.3	 3248.0	...
4034807	  777.8	  627.2	 3246.0	...
4034808	  777.7	  627.3	 3245.0	...
4034809	  777.5	  627.4	 3242.0	...
4034810	  777.5	  627.4	 3241.0	...
4034811	  777.7	  627.6	 3240.0	...
4034812	  777.9	  627.9	 3241.0	...
4034813	  777.8	  628.2	 3241.0	...
4034814	  777.7	  628.1	 3242.0	...
4034815	  777.5	  628.0	 3242.0	...
4034816	  777.5	  627.2	 3242.0	...
4034817	  777.4	  626.6	 3242.0	...
4034818	  777.5	  626.5	 3244.0	...
4034819	  777.5	  626.9	 3245.0	...
4034820	  777.7	  627.3	 3247.0	...
4034821	  777.7	  627.1	 3247.0	...
4034822	  777.6	  626.8	 3243.0	...
4034823	  777.5	  626.5	 3240.0	...
4034824	  777.4	  626.5	 3237.0	...
4034825	  777.6	  626.7	 3239.0	...
4034826	  777.9	  626.9	 3240.0	...
4034827	  778.0	  627.0	 3241.0	...
4034828	  777.9	  626.8	 3239.0	...
4034829	  777.8	  626.6	 3236.0	...
4034830	  777.8	  626.4	 3236.0	...
4034831	  777.8	  626.2	 3237.0	...
4034832	  777.7	  626.3	 3237.0	...
4034833	  777.7	  626.1	 3236.0	...
4034834	  777.7	  625.8	 3236.0	...
4034835	  777.6	  625.4	 3237.0	...
4034836	  777.4	  625.4	 3238.0	...
4034837	  777.4	  625.5	 3239.0	...
4034838	  777.5	  625.6	 3239.0	...
4034839	  777.5	  625.7	 3238.0	...
4034840	  777.3	  625.8	 3238.0	...
4034841	  777.1	  625.7	 3239.0	...
4034842	  777.1	  625.7	 3239.0	...
4034843	  777.1	  625.6	 3238.0	...
4034844	  777.2	  625.6	 3236.0	...
4034845	  777.2	  625.6	 3235.0	...
4034846	  777.1	  625.7	 3237.0	...
4034847	  777.3	  625.6	 3240.0	...
4034848	  777.5	  625.6	 3243.0	...
4034849	  777.7	  625.6	 3243.0	...
4034850	  777.6	  625.7	 3242.0	...
4034851	  777.5	  625.7	 3240.0	...
4034852	  777.6	  626.0	 3237.0	...
4034853	  777.9	  626.3	 3235.0	...
4034854	  778.3	  626.5	 3234.0	...
4034855	  778.3	  626.1	 3235.0	...
4034856	  778.1	  625.6	 3234.0	...
4034857	  777.8	  625.3	 3233.0	...
4034858	  777.6	  625.0	 3233.0	...
4034859	  777.5	  624.9	 3234.0	...
4034860	  777.3	  625.3	 3234.0	...
4034861	  777.1	  625.9	 3231.0	...
4034862	  776.9	  626.4	 3228.0	...
4034863	  777.2	  626.4	 3228.0	...
4034864	  777.6	  626.4	 3230.0	...
4034865	  778.1	  626.1	 3231.0	...
4034866	  778.2	  625.8	 3232.0	...
4034867	  777.9	  625.6	 3233.0	...
4034868	  777.5	  625.5	 3231.0	...
4034869	  777.2	  625.1	 3230.0	...
4034870	  777.1	  624.7	 3228.0	...
4034871	  777.0	  624.5	 3228.0	...
4034872	  777.1	  624.5	 3229.0	...
4034873	  777.2	  624.3	 3229.0	...
4034874	  777.3	  624.2	 3229.0	...
4034875	  777.2	  624.3	 3228.0	...
4034876	  777.2	  624.4	 3228.0	...
4034877	  777.2	  624.2	 3227.0	...
4034878	  777.3	  623.9	 3225.0	...
4034879	  777.3	  623.7	 3222.0	...
4034880	  777.2	  623.7	 3219.0	...
4034881	  777.0	  623.8	 3217.0	...
4034882	  776.9	  624.0	 3217.0	...
4034883	  776.9	  624.2	 3217.0	...
4034884	  777.1	  624.2	 3218.0	...
4034885	  777.3	  624.3	 3220.0	...
4034886	  777.5	  624.4	 3221.0	...
4034887	  777.6	  624.5	 3219.0	...
4034888	  777.5	  624.5	 3216.0	...
4034889	  777.4	  624.6	 3215.0	...
4034890	  777.5	  624.8	 3214.0	...
4034891	  777.6	  625.1	 3214.0	...
4034892	  777.7	  624.4	 3213.0	...
4034893	  777.7	  623.5	 3212.0	...
4034894	  777.7	  622.7	 3215.0	...
4034895	  777.7	  623.1	 3219.0	...
4034896	  777.8	  623.3	 3221.0	...
4034897	  777.9	  623.4	 3218.0	...
4034898	  778.0	  623.3	 3215.0	...
4034899	  777.9	  623.4	 3213.0	...
4034900	  777.9	  623.7	 3214.0	...
4034901	  777.9	  623.9	 3216.0	...
4034902	  777.9	  623.8	 3218.0	...
4034903	  777.9	  623.6	 3219.0	...
4034904	  777.9	  623.1	 3216.0	...
4034905	  777.7	  623.1	 3213.0	...
4034906	  777.7	  623.0	 3211.0	...
4034907	  777.7	  623.4	 3212.0	...
4034908	  777.9	  623.8	 3213.0	...
4034909	  777.9	  624.2	 3213.0	...
4034910	  777.7	  624.0	 3213.0	...
4034911	  777.4	  623.7	 3211.0	...
4034912	  777.1	  623.4	 3209.0	...
4034913	  776.9	  623.4	 3206.0	...
4034914	  777.2	  623.4	 3205.0	...
4034915	  777.6	  623.5	 3204.0	...
4034916	  777.9	  623.5	 3205.0	...
4034917	  777.9	  623.3	 3205.0	...
4034918	  778.0	  623.4	 3205.0	...
4034919	  778.1	  623.6	 3204.0	...
4034920	  778.1	  623.6	 3203.0	...
4034921	  778.1	  623.3	 3205.0	...
4034922	  778.0	  622.9	 3207.0	...
4034923	  777.7	  623.1	 3208.0	...
4034924	  777.5	  623.4	 3206.0	...
4034925	  777.3	  623.7	 3205.0	...
4034926	  777.4	  623.7	 3204.0	...
4034927	  777.3	  623.1	 3202.0	...
4034928	  777.3	  622.5	 3202.0	...
4034929	  777.4	  621.7	 3203.0	...
4034930	  777.4	  621.4	 3205.0	...
4034931	  777.4	  621.0	 3205.0	...
4034932	  777.7	  621.0	 3206.0	...
4034933	  777.9	  621.4	 3206.0	...
4034934	  778.1	  621.9	 3207.0	...
4034935	  778.1	  622.4	 3207.0	...
4034936	  778.0	  622.7	 3208.0	...
4034937	  778.0	  622.8	 3211.0	...
4034938	  778.1	  622.9	 3212.0	...
4034939	  778.2	  622.7	 3214.0	...
4034940	  778.5	  622.3	 3213.0	...
4034941	  778.7	  622.0	 3213.0	...
4034942	  778.8	  622.0	 3213.0	...
4034943	  778.7	  622.2	 3212.0	...
4034944	  778.6	  622.3	 3212.0	...
4034945	  778.5	  622.3	 3210.0	...
4034946	  778.3	  622.1	 3209.0	...
4034947	  778.0	  622.0	 3211.0	...
4034948	  777.8	  621.7	 3214.0	...
4034949	  777.9	  621.4	 3215.0	...
4034950	  778.2	  621.0	 3215.0	...
4034951	  778.5	  620.9	 3217.0	...
4034952	  778.7	  620.9	 3218.0	...
4034953	  778.7	  621.2	 3219.0	...
4034954	  778.6	  621.6	 3217.0	...
4034955	  778.2	  621.8	 3215.0	...
4034956	  777.7	  621.8	 3214.0	...
4034957	  777.4	  621.7	 3214.0	...
4034958	  777.4	  621.7	 3214.0	...
4034959	  777.5	  621.9	 3214.0	...
4034960	  777.6	  622.2	 3214.0	...
4034961	  777.6	  622.2	 3213.0	...
4034962	  777.6	  622.1	 3211.0	...
4034963	  777.6	  621.8	 3209.0	...
4034964	  777.7	  621.5	 3209.0	...
4034965	  777.7	  621.4	 3208.0	...
4034966	  777.6	  621.5	 3207.0	...
4034967	  777.4	  621.5	 3207.0	...
4034968	  777.2	  621.8	 3207.0	...
4034969	  777.1	  622.0	 3206.0	...
4034970	  777.4	  621.9	 3206.0	...
4034971	  777.9	  621.4	 3205.0	...
4034972	  778.4	  621.1	 3204.0	...
4034973	  778.5	  621.2	 3204.0	...
4034974	  778.0	  621.3	 3203.0	...
4034975	  777.5	  621.3	 3203.0	...
4034976	  777.5	  621.3	 3205.0	...
4034977	  778.0	  621.1	 3208.0	...
4034978	  778.4	  620.9	 3206.0	...
4034979	  778.3	  620.7	 3202.0	...
4034980	  778.3	  620.7	 3203.0	...
4034981	  778.1	  620.5	 3208.0	...
4034982	  778.0	  620.2	 3214.0	...
4034983	  777.9	  619.8	 3215.0	...
4034984	  777.9	  619.7	 3213.0	...
4034985	  777.9	  619.9	 3212.0	...
4034986	  777.8	  619.7	 3210.0	...
4034987	  777.6	  619.4	 3210.0	...
4034988	  777.4	  619.1	 3210.0	...
4034989	  777.3	  619.2	 3211.0	...
4034990	  777.3	  619.4	 3212.0	...
4034991	  777.6	  619.3	 3212.0	...
4034992	  777.9	  618.7	 3213.0	...
4034993	  778.2	  618.1	 3214.0	...
4034994	  778.1	  617.6	 3216.0	...
4034995	  778.1	  617.5	 3217.0	...
4034996	  778.1	  617.7	 3216.0	...
4034997	  778.2	  618.2	 3216.0	...
4034998	  778.3	  618.7	 3216.0	...
MSG	4034999 0000 _ Number Off
4034999	  778.4	  618.9	 3213.0	...
4035000	  778.5	  618.9	 3209.0	...
4035001	  778.1	  619.0	 3208.0	...
4035002	  777.7	  619.0	 3210.0	...
4035003	  777.4	  619.0	 3210.0	...
4035004	  777.6	  618.9	 3207.0	...
4035005	  777.8	  618.9	 3207.0	...
4035006	  778.1	  618.9	 3209.0	...
4035007	  778.4	  619.0	 3211.0	...
4035008	  778.2	  619.1	 3210.0	...
4035009	  777.9	  619.1	 3210.0	...
4035010	  777.6	  618.9	 3210.0	...
4035011	  777.6	  618.1	 3209.0	...
4035012	  777.5	  617.4	 3209.0	...
4035013	  777.3	  616.8	 3209.0	...
4035014	  777.3	  616.7	 3209.0	...
4035015	  777.4	  617.0	 3209.0	...
4035016	  777.6	  617.6	 3210.0	...
4035017	  777.6	  617.8	 3210.0	...
4035018	  777.5	  617.6	 3210.0	...
4035019	  777.5	  617.3	 3211.0	...
4035020	  777.6	  617.3	 3212.0	...
4035021	  777.7	  617.2	 3214.0	...
4035022	  777.8	  617.0	 3214.0	...
4035023	  778.0	  616.9	 3214.0	...
4035024	  778.1	  616.8	 3212.0	...
4035025	  778.1	  616.9	 3209.0	...
4035026	  778.2	  617.6	 3209.0	...
4035027	  778.2	  618.4	 3212.0	...
4035028	  778.2	  619.2	 3217.0	...
4035029	  778.1	  619.3	 3220.0	...
4035030	  777.9	  619.0	 3223.0	...
4035031	  777.8	  618.6	 3223.0	...
4035032	  777.7	  617.8	 3224.0	...
4035033	  777.7	  617.5	 3224.0	...
4035034	  777.7	  617.0	 3224.0	...
4035035	  777.6	  616.9	 3223.0	...
4035036	  777.5	  616.9	 3223.0	...
4035037	  777.5	  616.9	 3223.0	...
4035038	  777.7	  616.9	 3223.0	...
4035039	  777.9	  616.8	 3223.0	...
4035040	  778.6	  616.9	 3223.0	...
4035041	  779.1	  617.0	 3223.0	...
4035042	  779.5	  617.0	 3220.0	...
4035043	  779.2	  617.0	 3217.0	...
4035044	  778.9	  616.9	 3216.0	...
4035045	  778.7	  616.9	 3218.0	...
4035046	  778.6	  616.8	 3220.0	...
4035047	  778.6	  616.7	 3221.0	...
4035048	  778.6	  616.7	 3223.0	...
4035049	  778.4	  616.9	 3225.0	...
4035050	  778.1	  617.1	 3227.0	...
4035051	  777.9	  617.2	 3227.0	...
4035052	  777.9	  616.9	 3227.0	...
4035053	  777.9	  616.3	 3226.0	...
4035054	  777.9	  615.6	 3225.0	...
4035055	  777.8	  615.5	 3225.0	...
4035056	  777.8	  615.5	 3224.0	...
4035057	  778.1	  615.4	 3226.0	...
4035058	  778.4	  615.4	 3228.0	...
4035059	  778.7	  615.5	 3231.0	...
4035060	  778.6	  615.8	 3233.0	...
4035061	  778.3	  616.3	 3229.0	...
4035062	  778.1	  616.7	 3225.0	...
4035063	  777.9	  616.9	 3221.0	...
4035064	  778.1	  616.6	 3224.0	...
4035065	  778.4	  616.5	 3227.0	...
4035066	  778.6	  616.1	 3229.0	...
4035067	  778.6	  615.7	 3230.0	...
4035068	  778.6	  615.2	 3230.0	...
4035069	  778.6	  615.0	 3230.0	...
4035070	  778.6	  615.1	 3229.0	...
4035071	  778.5	  615.0	 3229.0	...
4035072	  778.6	  615.0	 3229.0	...
4035073	  778.6	  614.9	 3229.0	...
4035074	  778.8	  614.9	 3230.0	...
4035075	  778.9	  614.9	 3230.0	...
4035076	  778.8	  614.8	 3231.0	...
4035077	  778.6	  614.8	 3232.0	...
4035078	  778.1	  614.7	 3233.0	...
4035079	  777.7	  614.4	 3234.0	...
4035080	  777.5	  614.2	 3234.0	...
4035081	  777.5	  614.0	 3234.0	...
4035082	  777.9	  614.1	 3234.0	...
4035083	  778.4	  614.0	 3234.0	...
4035084	  778.8	  614.0	 3234.0	...
4035085	  778.8	  614.2	 3234.0	...
4035086	  778.8	  614.4	 3234.0	...
4035087	  778.8	  614.5	 3235.0	...
4035088	  778.9	  614.6	 3236.0	...
4035089	  778.9	  614.5	 3238.0	...
4035090	  778.9	  614.5	 3240.0	...
4035091	  779.1	  614.2	 3242.0	...
4035092	  779.4	  613.9	 3242.0	...
4035093	  779.6	  613.8	 3240.0	...
4035094	  779.4	  613.8	 3238.0	...
4035095	  779.4	  613.8	 3236.0	...
4035096	  779.5	  613.7	 3234.0	...
4035097	  779.7	  613.5	 3234.0	...
4035098	  779.8	  613.3	 3234.0	...
4035099	  779.6	  613.0	 3235.0	...
4035100	  779.2	  612.6	 3236.0	...
4035101	  778.7	  612.2	 3235.0	...
4035102	  778.3	  612.1	 3234.0	...
4035103	  778.1	  611.9	 3234.0	...
4035104	  778.1	  611.9	 3238.0	...
4035105	  778.1	  611.9	 3242.0	...
4035106	  777.8	  612.0	 3245.0	...
4035107	  777.5	  612.5	 3246.0	...
4035108	  777.7	  612.9	 3246.0	...
4035109	  778.1	  613.2	 3246.0	...
4035110	  778.5	  613.0	 3248.0	...
4035111	  778.6	  613.0	 3249.0	...
4035112	  778.7	  613.0	 3250.0	...
4035113	  778.5	  612.9	 3254.0	...
4035114	  778.3	  612.7	 3257.0	...
4035115	  778.1	  612.6	 3257.0	...
4035116	  778.0	  612.6	 3254.0	...
4035117	  777.9	  612.7	 3255.0	...
4035118	  778.0	  613.1	 3257.0	...
4035119	  778.3	  613.5	 3260.0	...
4035120	  778.4	  613.8	 3258.0	...
4035121	  778.3	  613.8	 3261.0	...
4035122	  778.2	  613.7	 3264.0	...
4035123	  777.8	  613.6	 3266.0	...
4035124	  777.4	  614.0	 3266.0	...
4035125	  777.2	  614.4	 3265.0	...
4035126	  777.3	  614.6	 3265.0	...
4035127	  777.5	  614.6	 3262.0	...
4035128	  777.4	  614.6	 3259.0	...
4035129	  777.5	  614.5	 3256.0	...
4035130	  777.6	  614.4	 3256.0	...
4035131	  777.7	  614.3	 3256.0	...
4035132	  777.7	  614.1	 3256.0	...
4035133	  777.7	  614.1	 3257.0	...
4035134	  777.8	  614.1	 3257.0	...
4035135	  777.8	  614.2	 3256.0	...
4035136	  777.8	  614.2	 3256.0	...
4035137	  777.9	  614.1	 3257.0	...
4035138	  777.9	  614.0	 3258.0	...
4035139	  778.0	  614.1	 3258.0	...
4035140	  778.1	  614.0	 3258.0	...
4035141	  778.2	  613.7	 3260.0	...
4035142	  778.0	  613.5	 3262.0	...
4035143	  777.7	  613.6	 3261.0	...
4035144	  777.4	  613.9	 3260.0	...
4035145	  777.7	  614.2	 3259.0	...
4035146	  778.1	  614.2	 3261.0	...
4035147	  778.5	  614.2	 3261.0	...
4035148	  778.4	  614.3	 3261.0	...
4035149	  777.9	  614.4	 3261.0	...
4035150	  777.4	  614.5	 3261.0	...
4035151	  777.0	  614.4	 3261.0	...
4035152	  776.9	  614.5	 3259.0	...
4035153	  776.8	  614.7	 3257.0	...
4035154	  776.7	  614.6	 3257.0	...
4035155	  776.6	  614.2	 3257.0	...
4035156	  776.6	  613.9	 3258.0	...
4035157	  776.6	  613.8	 3258.0	...
4035158	  776.5	  613.8	 3257.0	...
4035159	  776.4	  613.8	 3256.0	...
4035160	  776.3	  613.7	 3255.0	...
4035161	  776.5	  613.6	 3259.0	...
4035162	  776.8	  613.5	 3264.0	...
4035163	  777.1	  613.4	 3269.0	...
4035164	  777.1	  613.3	 3272.0	...
4035165	  777.2	  613.2	 3273.0	...
4035166	  777.3	  613.1	 3274.0	...
4035167	  777.1	  613.1	 3276.0	...
4035168	  777.0	  613.0	 3278.0	...
4035169	  776.9	  613.0	 3278.0	...
4035170	  776.9	  612.9	 3278.0	...
4035171	  776.8	  612.6	 3278.0	...
4035172	  776.7	  612.3	 3277.0	...
4035173	  776.5	  612.1	 3277.0	...
4035174	  776.5	  612.2	 3275.0	...
4035175	  776.6	  612.4	 3273.0	...
4035176	  776.9	  612.4	 3271.0	...
4035177	  776.6	  612.5	 3269.0	...
4035178	  776.3	  612.6	 3268.0	...
4035179	  775.8	  612.7	 3268.0	...
4035180	  775.7	  612.8	 3267.0	...
4035181	  775.7	  612.9	 3267.0	...
4035182	  775.6	  613.1	 3266.0	...
4035183	  775.5	  613.3	 3266.0	...
4035184	  775.5	  613.6	 3267.0	...
4035185	  775.6	  613.7	 3267.0	...
4035186	  776.0	  613.7	 3266.0	...
4035187	  776.3	  613.8	 3264.0	...
4035188	  776.4	  614.0	 3263.0	...
4035189	  776.4	  614.3	 3266.0	...
4035190	  776.3	  614.5	 3270.0	...
4035191	  776.3	  614.6	 3272.0	...
4035192	  776.3	  614.7	 3271.0	...
4035193	  776.3	  614.7	 3270.0	...
4035194	  776.2	  614.7	 3271.0	...
4035195	  776.0	  614.3	 3272.0	...
4035196	  775.6	  613.9	 3271.0	...
4035197	  775.5	  613.5	 3269.0	...
4035198	  775.7	  613.7	 3267.0	...
4035199	  776.1	  613.9	 3265.0	...
MSG	4035200 0000 _ Number On
4035200	  776.2	  614.0	 3271.0	...
4035201	  775.9	  613.7	 3277.0	...
4035202	  775.5	  613.4	 3280.0	...
4035203	  775.3	  613.0	 3276.0	...
4035204	  775.1	  612.7	 3271.0	...
4035205	  775.1	  612.5	 3269.0	...
4035206	  775.0	  612.7	 3274.0	...
4035207	  775.0	  612.9	 3278.0	...
4035208	  774.9	  613.1	 3280.0	...
4035209	  774.8	  612.7	 3277.0	...
4035210	  775.0	  612.3	 3277.0	...
4035211	  775.2	  611.7	 3279.0	...
4035212	  775.4	  611.7	 3282.0	...
4035213	  775.5	  611.7	 3283.0	...
4035214	  775.5	  611.8	 3284.0	...
4035215	  775.4	  611.9	 3284.0	...
4035216	  775.0	  612.1	 3285.0	...
4035217	  774.7	  612.2	 3285.0	...
4035218	  774.4	  612.7	 3284.0	...
4035219	  774.5	  613.2	 3283.0	...
4035220	  774.4	  613.6	 3281.0	...
4035221	  774.3	  613.4	 3280.0	...
4035222	  774.1	  613.1	 3278.0	...
4035223	  774.1	  613.3	 3279.0	...
4035224	  774.2	  613.8	 3280.0	...
4035225	  774.4	  614.4	 3282.0	...
4035226	  774.6	  614.3	 3281.0	...
4035227	  774.7	  614.5	 3280.0	...
4035228	  774.9	  614.6	 3278.0	...
4035229	  774.9	  614.8	 3277.0	...
4035230	  774.9	  614.9	 3277.0	...
4035231	  774.7	  614.3	 3278.0	...
4035232	  774.5	  613.5	 3279.0	...
4035233	  774.4	  612.8	 3279.0	...
4035234	  774.4	  612.3	 3278.0	...
4035235	  774.4	  611.9	 3278.0	...
4035236	  774.1	  611.9	 3279.0	...
4035237	  773.9	  612.2	 3282.0	...
4035238	  773.8	  612.6	 3286.0	...
4035239	  773.8	  612.4	 3286.0	...
4035240	  773.8	  612.3	 3285.0	...
4035241	  773.8	  612.4	 3287.0	...
4035242	  773.8	  612.6	 3290.0	...
4035243	  773.7	  612.7	 3290.0	...
4035244	  773.6	  612.5	 3287.0	...
4035245	  773.5	  612.3	 3284.0	...
4035246	  773.4	  612.2	 3285.0	...
4035247	  773.2	  612.1	 3286.0	...
4035248	  773.1	  612.3	 3285.0	...
4035249	  773.1	  612.6	 3285.0	...
4035250	  773.1	  612.8	 3285.0	...
4035251	  773.1	  612.9	 3285.0	...
4035252	  773.3	  612.8	 3289.0	...
4035253	  773.8	  613.2	 3291.0	...
4035254	  774.1	  613.7	 3292.0	...
4035255	  774.2	  614.0	 3291.0	...
4035256	  774.0	  613.5	 3291.0	...
4035257	  773.6	  612.9	 3291.0	...
4035258	  773.5	  612.4	 3291.0	...
4035259	  773.4	  612.0	 3293.0	...
4035260	  773.5	  611.9	 3296.0	...
4035261	  773.5	  611.8	 3298.0	...
4035262	  773.4	  611.9	 3299.0	...
4035263	  773.3	  611.9	 3299.0	...
4035264	  773.1	  612.0	 3299.0	...
4035265	  772.9	  612.0	 3299.0	...
4035266	  772.8	  612.0	 3299.0	...
4035267	  772.8	  611.9	 3301.0	...
4035268	  772.7	  611.7	 3303.0	...
4035269	  772.7	  612.0	 3306.0	...
4035270	  772.6	  612.5	 3305.0	...
4035271	  772.4	  612.9	 3303.0	...
4035272	  772.2	  613.1	 3297.0	...
4035273	  772.2	  613.2	 3292.0	...
4035274	  772.5	  613.3	 3288.0	...
4035275	  772.5	  613.2	 3291.0	...
4035276	  772.7	  612.9	 3293.0	...
4035277	  772.8	  612.6	 3294.0	...
4035278	  773.0	  612.4	 3297.0	...
4035279	  773.1	  612.3	 3300.0	...
4035280	  773.2	  612.3	 3302.0	...
4035281	  773.1	  612.4	 3301.0	...
4035282	  772.9	  612.4	 3300.0	...
4035283	  772.4	  612.5	 3300.0	...
4035284	  772.1	  612.8	 3299.0	...
4035285	  771.8	  613.2	 3299.0	...
4035286	  771.7	  613.6	 3299.0	...
4035287	  771.6	  613.7	 3299.0	...
4035288	  771.4	  613.7	 3301.0	...
4035289	  771.3	  613.4	 3303.0	...
4035290	  771.3	  613.2	 3305.0	...
4035291	  771.4	  613.1	 3305.0	...
4035292	  771.6	  613.2	 3305.0	...
4035293	  771.8	  613.0	 3304.0	...
4035294	  771.9	  612.8	 3304.0	...
4035295	  771.9	  612.6	 3303.0	...
4035296	  771.8	  612.6	 3303.0	...
4035297	  771.6	  612.6	 3305.0	...
4035298	  771.4	  612.6	 3307.0	...
4035299	  771.2	  612.2	 3309.0	...
4035300	  771.0	  611.9	 3310.0	...
4035301	  770.8	  611.7	 3310.0	...
4035302	  770.8	  611.8	 3307.0	...
4035303	  770.8	  611.8	 3303.0	...
4035304	  770.9	  611.7	 3303.0	...
4035305	  771.0	  611.5	 3306.0	...
4035306	  771.3	  611.3	 3309.0	...
4035307	  771.4	  611.1	 3306.0	...
4035308	  771.1	  611.0	 3303.0	...
4035309	  770.7	  611.1	 3303.0	...
4035310	  770.8	  611.2	 3305.0	...
4035311	  771.1	  611.2	 3307.0	...
4035312	  771.3	  611.1	 3307.0	...
4035313	  771.1	  611.1	 3307.0	...
4035314	  770.9	  611.1	 3307.0	...
4035315	  770.8	  611.3	 3307.0	...
4035316	  770.7	  611.5	 3307.0	...
4035317	  770.6	  611.9	 3307.0	...
4035318	  770.6	  612.0	 3307.0	...
4035319	  770.5	  612.1	 3305.0	...
4035320	  770.5	  612.1	 3304.0	...
4035321	  770.7	  612.1	 3302.0	...
4035322	  770.9	  612.3	 3302.0	...
4035323	  771.1	  612.5	 3302.0	...
4035324	  771.2	  612.8	 3302.0	...
4035325	  771.3	  612.9	 3302.0	...
4035326	  771.5	  612.5	 3303.0	...
4035327	  771.1	  612.1	 3303.0	...
4035328	  770.7	  611.5	 3303.0	...
4035329	  770.2	  611.3	 3304.0	...
4035330	  770.3	  611.0	 3306.0	...
4035331	  770.4	  610.8	 3306.0	...
4035332	  770.5	  610.8	 3307.0	...
4035333	  770.7	  610.8	 3308.0	...
4035334	  770.8	  610.8	 3310.0	...
4035335	  770.9	  610.9	 3311.0	...
4035336	  771.0	  611.0	 3311.0	...
4035337	  771.0	  611.0	 3311.0	...
4035338	  770.9	  611.0	 3311.0	...
4035339	  770.4	  610.8	 3311.0	...
4035340	  770.0	  610.6	 3312.0	...
4035341	  769.8	  610.4	 3314.0	...
4035342	  769.9	  610.3	 3317.0	...
4035343	  770.0	  610.2	 3319.0	...
4035344	  770.1	  610.4	 3321.0	...
4035345	  770.1	  610.5	 3321.0	...
4035346	  770.1	  610.6	 3320.0	...
4035347	  769.9	  610.9	 3319.0	...
4035348	  769.7	  611.2	 3320.0	...
4035349	  769.6	  611.5	 3321.0	...
4035350	  769.5	  611.6	 3322.0	...
4035351	  769.4	  611.7	 3321.0	...
4035352	  769.2	  611.6	 3320.0	...
4035353	  769.2	  611.3	 3320.0	...
4035354	  769.1	  611.1	 3320.0	...
4035355	  769.1	  611.0	 3321.0	...
4035356	  769.1	  611.0	 3321.0	...
4035357	  769.1	  611.0	 3320.0	...
4035358	  769.1	  611.0	 3318.0	...
4035359	  769.1	  611.0	 3317.0	...
4035360	  769.0	  611.0	 3317.0	...
4035361	  769.0	  610.7	 3318.0	...
4035362	  769.1	  610.5	 3319.0	...
4035363	  769.2	  610.4	 3321.0	...
4035364	  769.2	  610.6	 3323.0	...
4035365	  769.2	  610.6	 3323.0	...
4035366	  768.9	  610.6	 3322.0	...
4035367	  768.6	  610.5	 3320.0	...
4035368	  768.3	  610.5	 3318.0	...
4035369	  768.1	  610.5	 3318.0	...
4035370	  768.0	  610.5	 3320.0	...
4035371	  767.9	  610.6	 3323.0	...
4035372	  768.1	  610.6	 3326.0	...
4035373	  768.2	  610.2	 3327.0	...
4035374	  768.3	  609.7	 3327.0	...
4035375	  768.5	  609.5	 3325.0	...
4035376	  768.7	  609.7	 3322.0	...
4035377	  769.1	  610.0	 3324.0	...
4035378	  769.1	  609.9	 3326.0	...
4035379	  769.2	  610.6	 3328.0	...
4035380	  769.3	  611.3	 3327.0	...
4035381	  768.9	  612.1	 3325.0	...
4035382	  768.5	  612.1	 3323.0	...
4035383	  768.2	  612.2	 3325.0	...
4035384	  768.3	  612.1	 3327.0	...
4035385	  768.3	  611.6	 3330.0	...
4035386	  768.3	  611.1	 3330.0	...
4035387	  768.3	  610.6	 3329.0	...
4035388	  768.4	  610.6	 3328.0	...
4035389	  768.4	  610.3	 3326.0	...
4035390	  768.1	  610.2	 3326.0	...
4035391	  767.7	  610.0	 3326.0	...
4035392	  767.3	  610.0	 3326.0	...
4035393	  767.7	  609.8	 3326.0	...
4035394	  768.1	  609.8	 3326.0	...
4035395	  768.3	  609.8	 3329.0	...
4035396	  768.0	  610.0	 3332.0	...
4035397	  767.7	  610.3	 3334.0	...
4035398	  767.7	  610.5	 3333.0	...
4035399	  767.6	  610.6	 3330.0	...
4035400	  767.6	  610.8	 3327.0	...
4035401	  767.4	  610.7	 3324.0	...
4035402	  767.3	  610.5	 3323.0	...
4035403	  767.3	  610.6	 3322.0	...
4035404	  767.3	  611.0	 3320.0	...
4035405	  767.3	  611.0	 3320.0	...
4035406	  767.3	  610.6	 3321.0	...
4035407	  767.5	  610.8	 3321.0	...
4035408	  767.7	  611.4	 3322.0	...
4035409	  767.9	  611.9	 3323.0	...
4035410	  767.9	  611.8	 3323.0	...
4035411	  767.9	  611.7	 3323.0	...
4035412	  767.8	  611.7	 3324.0	...
4035413	  767.6	  611.7	 3325.0	...
4035414	  767.6	  611.8	 3326.0	...
4035415	  767.7	  611.8	 3326.0	...
4035416	  767.7	  611.6	 3327.0	...
4035417	  767.7	  611.4	 3329.0	...
4035418	  767.5	  611.7	 3330.0	...
4035419	  767.4	  612.3	 3329.0	...
4035420	  767.3	  612.8	 3327.0	...
4035421	  767.5	  612.7	 3326.0	...
4035422	  767.7	  612.5	 3327.0	...
4035423	  767.7	  612.4	 3329.0	...
4035424	  767.8	  612.0	 3331.0	...
4035425	  768.0	  611.7	 3333.0	...
4035426	  767.7	  611.5	 3334.0	...
4035427	  767.2	  611.5	 3335.0	...
4035428	  767.0	  610.9	 3334.0	...
4035429	  767.2	  610.3	 3333.0	...
4035430	  766.9	  610.2	 3334.0	...
4035431	  766.3	  610.6	 3336.0	...
4035432	  766.4	  610.8	 3339.0	...
4035433	  767.0	  610.5	 3339.0	...
4035434	  767.6	  610.5	 3340.0	...
4035435	  767.4	  610.6	 3340.0	...
4035436	  767.3	  610.4	 3341.0	...
4035437	  767.2	  610.0	 3338.0	...
4035438	  767.0	  609.9	 3335.0	...
4035439	  766.7	  610.0	 3333.0	...
4035440	  766.3	  610.5	 3333.0	...
4035441	  765.9	  610.7	 3333.0	...
4035442	  766.1	  610.7	 3333.0	...
4035443	  766.3	  610.5	 3333.0	...
4035444	  766.6	  610.3	 3333.0	...
4035445	  766.6	  610.5	 3334.0	...
4035446	  766.6	  610.8	 3335.0	...
4035447	  766.7	  611.0	 3336.0	...
4035448	  766.7	  611.1	 3337.0	...
4035449	  766.8	  611.3	 3337.0	...
4035450	  766.7	  611.5	 3337.0	...
4035451	  766.5	  611.7	 3337.0	...
4035452	  766.3	  611.0	 3338.0	...
4035453	  766.1	  610.4	 3339.0	...
4035454	  766.0	  610.1	 3340.0	...
4035455	  766.0	  610.4	 3341.0	...
4035456	  766.2	  610.7	 3342.0	...
4035457	  766.1	  610.8	 3343.0	...
4035458	  765.9	  610.9	 3342.0	...
4035459	  765.9	  611.0	 3341.0	...
4035460	  766.1	  610.8	 3341.0	...
4035461	  766.4	  610.7	 3342.0	...
4035462	  766.3	  610.9	 3342.0	...
4035463	  766.5	  611.1	 3341.0	...
4035464	  766.6	  611.4	 3340.0	...
4035465	  766.6	  611.3	 3340.0	...
4035466	  766.4	  611.1	 3341.0	...
4035467	  766.3	  610.9	 3341.0	...
4035468	  766.2	  610.9	 3344.0	...
4035469	  766.3	  611.0	 3345.0	...
4035470	  766.4	  611.1	 3346.0	...
4035471	  766.5	  610.8	 3346.0	...
4035472	  766.5	  610.5	 3346.0	...
4035473	  766.6	  610.4	 3347.0	...
4035474	  766.7	  610.3	 3348.0	...
4035475	  766.6	  610.3	 3348.0	...
4035476	  766.6	  610.3	 3348.0	...
4035477	  766.6	  610.3	 3347.0	...
4035478	  766.5	  610.1	 3345.0	...
4035479	  766.3	  609.9	 3342.0	...
4035480	  766.2	  609.8	 3340.0	...
4035481	  766.1	  610.1	 3340.0	...
4035482	  766.0	  610.4	 3340.0	...
4035483	  766.0	  610.5	 3342.0	...
4035484	  766.0	  610.5	 3344.0	...
4035485	  766.0	  610.5	 3342.0	...
4035486	  766.1	  610.9	 3338.0	...
4035487	  766.2	  611.1	 3334.0	...
4035488	  766.3	  611.4	 3333.0	...
4035489	  766.3	  611.6	 3337.0	...
4035490	  766.2	  611.9	 3340.0	...
4035491	  766.1	  612.2	 3342.0	...
4035492	  765.9	  612.2	 3339.0	...
4035493	  765.9	  612.1	 3337.0	...
4035494	  765.9	  612.0	 3337.0	...
4035495	  765.8	  612.0	 3338.0	...
4035496	  765.7	  612.1	 3339.0	...
4035497	  765.7	  612.1	 3338.0	...
4035498	  765.5	  612.0	 3336.0	...
4035499	  765.3	  611.7	 3335.0	...
4035500	  765.2	  611.5	 3336.0	...
4035501	  765.1	  611.7	 3339.0	...
4035502	  764.9	  611.9	 3343.0	...
4035503	  764.1	  611.7	 3345.0	...
EFIX R   4033967	4035503	1537	  775.5	  622.1	   3189
SSACC R  4035504
4035504	  762.2	  611.5	 3347.0	...
4035505	  760.3	  611.0	 3345.0	...
4035506	  758.3	  610.3	 3344.0	...
4035507	  756.6	  609.0	 3342.0	...
4035508	  753.9	  607.9	 3342.0	...
4035509	  751.5	  606.0	 3342.0	...
4035510	  750.2	  604.0	 3342.0	...
4035511	  749.8	  601.2	 3342.0	...
4035512	  749.7	  599.0	 3342.0	...
MSG	4035513 0000 _ Number Off
4035513	  749.9	  596.8	 3343.0	...
4035514	  750.6	  595.4	 3346.0	...
4035515	  751.8	  594.8	 3348.0	...
ESACC R  4035504	4035515	12	  762.2	  611.5	  751.8	  594.8	   0.42	     46
SFIX R   4035516
4035516	  753.4	  594.3	 3347.0	...
4035517	  754.8	  593.6	 3348.0	...
4035518	  756.3	  592.9	 3349.0	...
4035519	  757.1	  592.5	 3350.0	...
4035520	  758.2	  592.3	 3348.0	...
4035521	  759.1	  593.1	 3346.0	...
4035522	  760.1	  594.0	 3344.0	...
4035523	  760.5	  595.0	 3347.0	...
4035524	  760.5	  595.1	 3350.0	...
4035525	  760.6	  595.8	 3353.0	...
4035526	  760.6	  596.9	 3352.0	...
4035527	  760.8	  597.9	 3351.0	...
4035528	  761.2	  598.4	 3352.0	...
4035529	  761.3	  598.5	 3351.0	...
4035530	  761.4	  598.8	 3351.0	...
4035531	  760.9	  599.4	 3350.0	...
4035532	  760.5	  599.9	 3350.0	...
4035533	  760.2	  600.2	 3349.0	...
4035534	  760.5	  600.6	 3348.0	...
4035535	  760.8	  601.0	 3349.0	...
4035536	  760.6	  601.3	 3351.0	...
4035537	  760.1	  601.3	 3352.0	...
4035538	  759.2	  601.1	 3353.0	...
4035539	  758.8	  600.9	 3353.0	...
4035540	  758.4	  600.8	 3356.0	...
4035541	  758.3	  600.6	 3360.0	...
4035542	  758.2	  600.5	 3361.0	...
4035543	  758.1	  600.5	 3357.0	...
4035544	  757.9	  600.6	 3353.0	...
4035545	  757.7	  600.4	 3355.0	...
4035546	  757.5	  599.9	 3359.0	...
4035547	  757.4	  599.3	 3364.0	...
4035548	  757.3	  598.9	 3364.0	...
4035549	  757.3	  598.7	 3365.0	...
4035550	  757.3	  598.5	 3365.0	...
4035551	  757.5	  598.4	 3364.0	...
4035552	  757.7	  598.3	 3364.0	...
4035553	  757.8	  597.7	 3364.0	...
4035554	  757.7	  597.2	 3365.0	...
4035555	  757.6	  596.8	 3367.0	...
4035556	  757.4	  597.2	 3368.0	...
4035557	  757.1	  597.6	 3367.0	...
4035558	  756.8	  597.8	 3366.0	...
4035559	  756.8	  597.9	 3365.0	...
4035560	  756.8	  597.8	 3363.0	...
4035561	  757.0	  597.8	 3361.0	...
4035562	  757.1	  598.1	 3360.0	...
4035563	  757.2	  598.5	 3359.0	...
4035564	  757.2	  598.6	 3358.0	...
4035565	  757.4	  598.2	 3358.0	...
4035566	  757.5	  597.9	 3357.0	...
4035567	  757.5	  597.8	 3357.0	...
4035568	  757.3	  597.7	 3357.0	...
4035569	  757.3	  597.6	 3359.0	...
4035570	  757.5	  597.5	 3360.0	...
4035571	  757.7	  597.5	 3361.0	...
4035572	  757.7	  597.5	 3361.0	...
4035573	  757.4	  597.5	 3362.0	...
4035574	  757.1	  597.5	 3362.0	...
4035575	  756.7	  597.4	 3363.0	...
4035576	  756.7	  597.4	 3363.0	...
4035577	  756.7	  597.4	 3364.0	...
4035578	  756.8	  597.4	 3365.0	...
4035579	  757.0	  597.3	 3367.0	...
4035580	  757.2	  597.2	 3369.0	...
4035581	  757.3	  597.2	 3370.0	...
4035582	  757.4	  597.4	 3369.0	...
4035583	  757.3	  597.3	 3369.0	...
4035584	  757.2	  597.3	 3370.0	...
4035585	  757.1	  597.3	 3372.0	...
4035586	  757.1	  597.6	 3373.0	...
4035587	  756.7	  597.7	 3373.0	...
4035588	  756.3	  597.8	 3373.0	...
4035589	  755.9	  597.8	 3373.0	...
4035590	  755.9	  597.7	 3374.0	...
4035591	  756.1	  597.7	 3374.0	...
4035592	  756.7	  597.7	 3375.0	...
4035593	  757.3	  597.6	 3372.0	...
4035594	  757.6	  597.6	 3370.0	...
4035595	  757.4	  597.6	 3368.0	...
4035596	  757.3	  597.6	 3365.0	...
4035597	  757.4	  597.6	 3363.0	...
4035598	  757.2	  597.7	 3362.0	...
4035599	  756.9	  597.8	 3365.0	...
4035600	  756.6	  597.8	 3368.0	...
4035601	  756.7	  597.8	 3370.0	...
4035602	  756.5	  597.2	 3370.0	...
4035603	  756.0	  596.7	 3370.0	...
4035604	  755.6	  596.2	 3369.0	...
4035605	  755.3	  596.3	 3368.0	...
4035606	  755.3	  596.3	 3366.0	...
4035607	  755.3	  596.2	 3365.0	...
4035608	  755.4	  596.2	 3367.0	...
4035609	  755.4	  596.3	 3370.0	...
4035610	  755.5	  596.5	 3374.0	...
4035611	  755.5	  596.7	 3375.0	...
4035612	  755.5	  596.8	 3371.0	...
4035613	  755.6	  596.9	 3366.0	...
4035614	  755.6	  596.9	 3363.0	...
4035615	  755.6	  596.7	 3364.0	...
4035616	  755.2	  596.5	 3365.0	...
4035617	  754.9	  596.4	 3365.0	...
4035618	  754.5	  596.5	 3364.0	...
4035619	  754.8	  596.6	 3362.0	...
4035620	  755.1	  596.5	 3362.0	...
4035621	  755.3	  596.5	 3363.0	...
4035622	  755.3	  596.6	 3364.0	...
4035623	  755.5	  596.6	 3367.0	...
4035624	  756.0	  596.5	 3370.0	...
4035625	  756.6	  596.4	 3370.0	...
4035626	  756.7	  596.3	 3368.0	...
4035627	  756.4	  596.3	 3368.0	...
4035628	  756.1	  596.3	 3369.0	...
4035629	  756.0	  596.2	 3370.0	...
4035630	  755.8	  596.1	 3370.0	...
4035631	  756.0	  596.5	 3370.0	...
4035632	  756.2	  597.0	 3371.0	...
4035633	  756.3	  597.5	 3372.0	...
4035634	  756.2	  597.6	 3374.0	...
4035635	  756.2	  597.6	 3373.0	...
4035636	  756.3	  596.9	 3372.0	...
4035637	  756.4	  596.3	 3369.0	...
4035638	  756.5	  595.7	 3367.0	...
4035639	  756.5	  595.7	 3365.0	...
4035640	  756.3	  595.6	 3365.0	...
4035641	  756.0	  595.6	 3364.0	...
4035642	  755.8	  595.6	 3363.0	...
4035643	  756.1	  595.7	 3365.0	...
4035644	  756.3	  595.9	 3368.0	...
4035645	  756.4	  596.0	 3370.0	...
4035646	  756.4	  596.0	 3370.0	...
4035647	  756.5	  596.4	 3372.0	...
4035648	  756.4	  596.8	 3374.0	...
4035649	  756.2	  597.2	 3377.0	...
4035650	  755.9	  597.2	 3379.0	...
4035651	  755.6	  597.4	 3376.0	...
4035652	  755.4	  597.6	 3370.0	...
4035653	  755.5	  597.8	 3365.0	...
4035654	  755.5	  597.6	 3364.0	...
4035655	  755.6	  597.4	 3366.0	...
4035656	  755.7	  597.6	 3367.0	...
4035657	  755.9	  598.0	 3368.0	...
4035658	  756.0	  598.8	 3365.0	...
4035659	  756.0	  599.2	 3364.0	...
4035660	  756.0	  599.3	 3363.0	...
4035661	  756.1	  598.8	 3364.0	...
4035662	  756.1	  598.0	 3364.0	...
4035663	  756.2	  597.6	 3363.0	...
4035664	  756.2	  597.4	 3361.0	...
4035665	  756.2	  597.4	 3360.0	...
4035666	  756.2	  597.5	 3362.0	...
4035667	  756.1	  597.6	 3363.0	...
4035668	  756.0	  597.7	 3365.0	...
4035669	  756.3	  597.5	 3365.0	...
4035670	  756.6	  597.6	 3367.0	...
4035671	  756.8	  597.8	 3370.0	...
4035672	  756.6	  597.6	 3372.0	...
4035673	  756.3	  597.3	 3373.0	...
4035674	  756.1	  597.0	 3373.0	...
4035675	  756.0	  597.2	 3372.0	...
4035676	  755.9	  597.3	 3371.0	...
4035677	  755.8	  597.4	 3371.0	...
4035678	  755.6	  597.4	 3371.0	...
4035679	  755.5	  597.3	 3371.0	...
4035680	  755.4	  596.8	 3371.0	...
4035681	  755.6	  596.3	 3371.0	...
4035682	  755.6	  596.0	 3372.0	...
4035683	  755.6	  596.3	 3372.0	...
4035684	  755.7	  596.6	 3372.0	...
4035685	  755.7	  596.8	 3372.0	...
4035686	  755.8	  597.1	 3370.0	...
4035687	  756.0	  597.7	 3367.0	...
4035688	  756.3	  598.3	 3364.0	...
4035689	  756.6	  598.3	 3364.0	...
4035690	  756.6	  598.0	 3367.0	...
4035691	  756.4	  597.5	 3370.0	...
4035692	  756.2	  597.4	 3372.0	...
4035693	  756.0	  597.3	 3371.0	...
4035694	  755.9	  597.3	 3371.0	...
4035695	  756.1	  597.3	 3370.0	...
4035696	  756.2	  597.2	 3370.0	...
4035697	  756.4	  597.1	 3369.0	...
4035698	  756.5	  597.0	 3365.0	...
4035699	  756.6	  597.0	 3362.0	...
4035700	  756.6	  597.1	 3360.0	...
4035701	  756.8	  597.1	 3362.0	...
4035702	  757.1	  596.8	 3365.0	...
4035703	  757.4	  596.6	 3368.0	...
4035704	  757.6	  596.4	 3370.0	...
4035705	  757.8	  596.8	 3372.0	...
4035706	  757.5	  597.4	 3371.0	...
4035707	  757.1	  598.0	 3369.0	...
4035708	  756.9	  598.1	 3368.0	...
4035709	  757.1	  598.0	 3370.0	...
4035710	  757.3	  597.9	 3370.0	...
4035711	  757.3	  597.9	 3370.0	...
4035712	  757.2	  597.6	 3369.0	...
4035713	  757.2	  597.3	 3368.0	...
MSG	4035714 0000 _ Number On
4035714	  757.0	  597.1	 3368.0	...
4035715	  756.9	  597.2	 3368.0	...
4035716	  756.7	  597.3	 3369.0	...
4035717	  756.8	  597.2	 3370.0	...
4035718	  757.1	  597.6	 3370.0	...
4035719	  756.9	  598.0	 3371.0	...
4035720	  756.5	  598.4	 3370.0	...
4035721	  756.2	  598.2	 3370.0	...
4035722	  756.2	  597.9	 3372.0	...
4035723	  756.3	  597.6	 3373.0	...
4035724	  756.2	  597.3	 3374.0	...
4035725	  756.1	  597.4	 3374.0	...
4035726	  756.1	  597.4	 3372.0	...
4035727	  756.1	  597.5	 3370.0	...
4035728	  756.2	  597.4	 3369.0	...
4035729	  756.4	  597.2	 3369.0	...
4035730	  756.7	  597.2	 3369.0	...
4035731	  757.0	  597.2	 3370.0	...
4035732	  757.3	  597.2	 3371.0	...
4035733	  757.3	  597.2	 3373.0	...
4035734	  757.4	  597.2	 3373.0	...
4035735	  757.3	  597.1	 3373.0	...
4035736	  757.4	  597.2	 3373.0	...
4035737	  757.4	  597.3	 3373.0	...
4035738	  757.5	  597.4	 3373.0	...
4035739	  757.5	  597.4	 3373.0	...
4035740	  757.5	  597.4	 3373.0	...
4035741	  757.6	  597.6	 3373.0	...
4035742	  757.7	  597.8	 3374.0	...
4035743	  757.7	  598.0	 3375.0	...
4035744	  757.6	  598.1	 3374.0	...
4035745	  757.3	  597.9	 3374.0	...
4035746	  756.9	  597.5	 3373.0	...
4035747	  756.5	  596.8	 3373.0	...
4035748	  756.4	  596.4	 3369.0	...
4035749	  756.4	  596.2	 3365.0	...
4035750	  756.5	  596.3	 3366.0	...
4035751	  756.5	  596.2	 3370.0	...
4035752	  756.6	  596.2	 3372.0	...
4035753	  756.8	  596.2	 3370.0	...
4035754	  757.2	  596.1	 3368.0	...
4035755	  757.5	  596.2	 3369.0	...
4035756	  757.5	  596.3	 3369.0	...
4035757	  757.4	  596.0	 3369.0	...
4035758	  757.3	  595.7	 3371.0	...
4035759	  757.3	  595.3	 3373.0	...
4035760	  757.0	  595.2	 3375.0	...
4035761	  756.8	  595.0	 3375.0	...
4035762	  756.8	  595.0	 3375.0	...
4035763	  756.7	  595.2	 3374.0	...
4035764	  756.6	  595.7	 3374.0	...
4035765	  756.6	  596.2	 3373.0	...
4035766	  756.6	  596.4	 3372.0	...
4035767	  756.5	  596.5	 3370.0	...
4035768	  756.3	  596.7	 3368.0	...
4035769	  756.5	  596.6	 3367.0	...
4035770	  756.7	  596.2	 3366.0	...
4035771	  757.0	  596.0	 3366.0	...
4035772	  757.0	  596.1	 3364.0	...
4035773	  756.9	  596.2	 3363.0	...
4035774	  756.8	  596.3	 3363.0	...
4035775	  756.6	  596.3	 3365.0	...
4035776	  756.5	  596.4	 3366.0	...
4035777	  756.3	  596.5	 3366.0	...
4035778	  756.2	  596.6	 3365.0	...
4035779	  756.3	  596.6	 3365.0	...
4035780	  756.5	  596.5	 3365.0	...
4035781	  756.7	  596.5	 3366.0	...
4035782	  756.5	  596.5	 3366.0	...
4035783	  756.4	  596.5	 3368.0	...
4035784	  756.2	  596.4	 3369.0	...
4035785	  756.1	  596.5	 3366.0	...
4035786	  756.1	  596.7	 3361.0	...
4035787	  756.3	  596.8	 3357.0	...
4035788	  756.2	  596.8	 3359.0	...
4035789	  756.0	  596.9	 3361.0	...
4035790	  755.8	  597.0	 3363.0	...
4035791	  755.8	  597.1	 3364.0	...
4035792	  756.1	  597.1	 3364.0	...
4035793	  756.5	  597.1	 3363.0	...
4035794	  756.7	  597.2	 3363.0	...
4035795	  756.6	  597.2	 3363.0	...
4035796	  756.5	  597.1	 3363.0	...
4035797	  756.7	  597.0	 3363.0	...
4035798	  757.0	  596.9	 3363.0	...
4035799	  757.0	  596.9	 3360.0	...
4035800	  756.6	  596.9	 3358.0	...
4035801	  756.3	  596.9	 3358.0	...
4035802	  756.4	  596.9	 3361.0	...
4035803	  756.5	  596.9	 3364.0	...
4035804	  756.6	  596.9	 3364.0	...
4035805	  756.5	  596.9	 3364.0	...
4035806	  756.2	  596.9	 3364.0	...
4035807	  756.3	  596.9	 3364.0	...
4035808	  756.3	  596.7	 3363.0	...
4035809	  756.5	  596.5	 3363.0	...
4035810	  756.6	  596.7	 3362.0	...
4035811	  756.6	  597.1	 3360.0	...
4035812	  756.7	  597.6	 3357.0	...
4035813	  756.7	  597.7	 3354.0	...
4035814	  756.7	  597.9	 3353.0	...
4035815	  756.6	  597.9	 3354.0	...
4035816	  756.4	  597.5	 3352.0	...
4035817	  756.4	  597.0	 3350.0	...
4035818	  756.2	  596.5	 3348.0	...
4035819	  756.0	  596.6	 3347.0	...
4035820	  756.0	  597.4	 3346.0	...
4035821	  756.3	  598.1	 3344.0	...
4035822	  756.5	  598.0	 3343.0	...
4035823	  756.4	  597.2	 3345.0	...
4035824	  756.1	  596.3	 3348.0	...
4035825	  755.9	  596.3	 3349.0	...
4035826	  755.6	  596.2	 3346.0	...
4035827	  755.4	  596.9	 3345.0	...
4035828	  755.2	  597.6	 3345.0	...
4035829	  755.2	  598.2	 3345.0	...
4035830	  755.4	  597.9	 3343.0	...
4035831	  755.4	  597.6	 3340.0	...
4035832	  755.5	  597.3	 3337.0	...
4035833	  755.4	  597.0	 3341.0	...
4035834	  755.6	  596.9	 3346.0	...
4035835	  755.8	  596.9	 3348.0	...
4035836	  756.0	  596.9	 3345.0	...
4035837	  755.9	  596.7	 3343.0	...
4035838	  755.9	  596.5	 3343.0	...
4035839	  755.9	  596.2	 3343.0	...
4035840	  755.9	  596.2	 3344.0	...
4035841	  755.9	  596.3	 3344.0	...
4035842	  756.0	  596.4	 3343.0	...
4035843	  756.0	  596.4	 3343.0	...
4035844	  756.1	  596.3	 3343.0	...
4035845	  756.3	  596.4	 3345.0	...
4035846	  756.5	  596.6	 3346.0	...
4035847	  756.2	  597.0	 3347.0	...
4035848	  755.9	  597.2	 3345.0	...
4035849	  755.4	  596.8	 3343.0	...
4035850	  755.3	  596.3	 3341.0	...
4035851	  755.2	  596.0	 3341.0	...
4035852	  755.2	  596.2	 3340.0	...
4035853	  755.2	  596.7	 3339.0	...
4035854	  755.3	  597.2	 3337.0	...
4035855	  755.3	  597.5	 3336.0	...
4035856	  755.3	  597.5	 3336.0	...
4035857	  755.2	  597.5	 3336.0	...
4035858	  755.3	  597.6	 3336.0	...
4035859	  755.3	  597.9	 3338.0	...
4035860	  755.3	  598.2	 3340.0	...
4035861	  755.3	  598.4	 3342.0	...
4035862	  755.3	  598.1	 3342.0	...
4035863	  755.5	  597.8	 3341.0	...
4035864	  755.5	  597.8	 3341.0	...
4035865	  755.6	  598.1	 3338.0	...
4035866	  755.4	  598.4	 3334.0	...
4035867	  755.0	  598.4	 3330.0	...
4035868	  754.7	  598.4	 3328.0	...
4035869	  754.8	  598.5	 3327.0	...
4035870	  754.8	  598.6	 3326.0	...
4035871	  754.8	  598.4	 3325.0	...
4035872	  754.8	  598.1	 3324.0	...
4035873	  754.8	  597.9	 3326.0	...
4035874	  754.8	  598.0	 3331.0	...
4035875	  754.7	  598.1	 3335.0	...
4035876	  754.5	  597.9	 3337.0	...
4035877	  754.2	  597.7	 3336.0	...
4035878	  754.4	  597.2	 3334.0	...
4035879	  754.8	  597.0	 3334.0	...
4035880	  755.2	  597.3	 3330.0	...
4035881	  755.3	  597.8	 3325.0	...
4035882	  755.1	  598.1	 3324.0	...
4035883	  754.9	  597.9	 3327.0	...
4035884	  754.7	  597.7	 3327.0	...
4035885	  754.6	  597.6	 3324.0	...
4035886	  754.6	  597.8	 3321.0	...
4035887	  754.6	  598.0	 3321.0	...
4035888	  754.5	  597.9	 3318.0	...
4035889	  754.4	  597.6	 3316.0	...
4035890	  754.3	  597.4	 3315.0	...
4035891	  754.4	  597.5	 3317.0	...
4035892	  754.5	  597.6	 3318.0	...
4035893	  754.6	  597.6	 3319.0	...
4035894	  754.6	  597.5	 3321.0	...
4035895	  754.3	  597.5	 3321.0	...
4035896	  754.0	  597.5	 3320.0	...
4035897	  753.9	  597.7	 3319.0	...
4035898	  754.1	  598.2	 3318.0	...
4035899	  754.2	  598.7	 3317.0	...
4035900	  754.2	  599.1	 3317.0	...
4035901	  754.1	  599.2	 3317.0	...
4035902	  754.1	  599.2	 3319.0	...
4035903	  754.2	  599.3	 3319.0	...
4035904	  754.2	  599.2	 3319.0	...
4035905	  754.3	  599.1	 3319.0	...
4035906	  754.3	  598.9	 3320.0	...
4035907	  754.2	  598.9	 3322.0	...
4035908	  754.0	  598.9	 3322.0	...
4035909	  753.8	  599.1	 3324.0	...
4035910	  753.8	  599.2	 3325.0	...
4035911	  753.8	  599.1	 3324.0	...
4035912	  754.0	  598.9	 3323.0	...
4035913	  754.1	  598.6	 3322.0	...
4035914	  754.0	  598.7	 3322.0	...
4035915	  753.7	  598.9	 3317.0	...
4035916	  753.5	  599.4	 3313.0	...
4035917	  753.4	  599.9	 3313.0	...
4035918	  753.5	  600.1	 3316.0	...
4035919	  753.6	  600.2	 3319.0	...
4035920	  753.8	  599.7	 3318.0	...
4035921	  753.9	  599.2	 3315.0	...
4035922	  753.9	  598.8	 3313.0	...
4035923	  753.9	  598.9	 3312.0	...
4035924	  753.8	  598.8	 3312.0	...
4035925	  753.6	  598.4	 3312.0	...
4035926	  753.4	  598.1	 3312.0	...
4035927	  753.2	  598.0	 3312.0	...
4035928	  753.2	  598.0	 3311.0	...
4035929	  753.2	  598.1	 3311.0	...
4035930	  753.0	  598.3	 3312.0	...
4035931	  752.9	  598.4	 3311.0	...
4035932	  753.0	  598.4	 3309.0	...
4035933	  753.2	  598.3	 3311.0	...
4035934	  753.3	  598.3	 3314.0	...
4035935	  753.3	  598.3	 3314.0	...
4035936	  753.4	  598.3	 3311.0	...
4035937	  753.5	  598.2	 3307.0	...
4035938	  753.8	  598.0	 3305.0	...
4035939	  754.0	  597.5	 3302.0	...
4035940	  754.1	  597.1	 3299.0	...
4035941	  754.0	  596.8	 3298.0	...
4035942	  753.9	  597.1	 3299.0	...
4035943	  753.9	  597.3	 3301.0	...
4035944	  754.0	  597.9	 3303.0	...
4035945	  754.1	  598.4	 3303.0	...
4035946	  754.4	  598.8	 3303.0	...
4035947	  754.7	  598.8	 3303.0	...
4035948	  754.9	  598.9	 3304.0	...
4035949	  754.9	  598.9	 3304.0	...
4035950	  754.8	  599.0	 3303.0	...
4035951	  754.6	  598.6	 3297.0	...
4035952	  754.2	  598.3	 3292.0	...
4035953	  754.0	  597.9	 3292.0	...
4035954	  753.7	  597.8	 3297.0	...
4035955	  753.6	  597.9	 3299.0	...
4035956	  753.6	  598.1	 3297.0	...
4035957	  753.7	  598.6	 3294.0	...
4035958	  753.8	  599.0	 3293.0	...
4035959	  754.0	  599.3	 3296.0	...
4035960	  754.0	  599.3	 3300.0	...
4035961	  753.8	  599.3	 3303.0	...
4035962	  753.7	  599.4	 3300.0	...
4035963	  753.6	  599.5	 3295.0	...
4035964	  753.4	  599.5	 3291.0	...
4035965	  753.2	  599.6	 3294.0	...
4035966	  753.3	  599.9	 3298.0	...
4035967	  753.6	  600.3	 3302.0	...
4035968	  753.8	  599.9	 3301.0	...
4035969	  753.7	  599.2	 3300.0	...
4035970	  753.7	  598.5	 3298.0	...
4035971	  753.6	  598.7	 3298.0	...
4035972	  753.5	  599.0	 3298.0	...
4035973	  753.4	  599.5	 3297.0	...
4035974	  753.5	  599.9	 3296.0	...
4035975	  753.4	  599.8	 3295.0	...
4035976	  753.3	  599.5	 3297.0	...
4035977	  753.1	  599.2	 3297.0	...
4035978	  753.1	  599.2	 3295.0	...
4035979	  753.4	  599.0	 3293.0	...
4035980	  753.7	  598.8	 3292.0	...
4035981	  754.1	  598.7	 3292.0	...
4035982	  754.0	  599.0	 3291.0	...
4035983	  754.0	  599.3	 3291.0	...
4035984	  754.0	  599.8	 3293.0	...
4035985	  754.2	  600.0	 3294.0	...
4035986	  754.1	  600.2	 3295.0	...
4035987	  753.9	  600.3	 3296.0	...
4035988	  754.1	  600.4	 3296.0	...
4035989	  754.5	  600.6	 3297.0	...
4035990	  754.8	  600.9	 3293.0	...
4035991	  754.5	  600.9	 3288.0	...
4035992	  754.3	  600.7	 3288.0	...
4035993	  754.0	  599.9	 3291.0	...
4035994	  753.9	  599.1	 3293.0	...
4035995	  753.8	  598.5	 3292.0	...
4035996	  753.7	  598.6	 3293.0	...
4035997	  753.5	  598.8	 3294.0	...
4035998	  753.4	  598.9	 3297.0	...
4035999	  753.3	  599.0	 3298.0	...
4036000	  753.3	  599.1	 3299.0	...
4036001	  753.2	  599.0	 3299.0	...
4036002	  753.2	  599.0	 3298.0	...
4036003	  753.3	  599.0	 3296.0	...
4036004	  753.3	  599.1	 3293.0	...
4036005	  753.4	  599.3	 3292.0	...
4036006	  753.4	  599.4	 3293.0	...
4036007	  753.5	  599.5	 3294.0	...
4036008	  753.7	  599.4	 3294.0	...
4036009	  753.8	  599.3	 3294.0	...
4036010	  753.9	  599.2	 3294.0	...
4036011	  753.8	  599.1	 3295.0	...
4036012	  753.7	  599.2	 3295.0	...
4036013	  753.6	  599.2	 3295.0	...
4036014	  753.6	  599.3	 3294.0	...
4036015	  753.6	  599.4	 3293.0	...
4036016	  753.5	  599.6	 3293.0	...
4036017	  753.0	  599.7	 3294.0	...
4036018	  752.7	  599.7	 3296.0	...
4036019	  752.8	  599.6	 3297.0	...
4036020	  753.2	  599.9	 3296.0	...
4036021	  753.5	  600.2	 3294.0	...
4036022	  753.3	  600.6	 3293.0	...
4036023	  753.2	  600.6	 3292.0	...
4036024	  753.3	  600.3	 3291.0	...
4036025	  753.5	  600.0	 3291.0	...
4036026	  753.5	  599.7	 3289.0	...
MSG	4036027 0000 _ Number Off
4036027	  753.6	  599.7	 3288.0	...
4036028	  753.6	  599.7	 3287.0	...
4036029	  753.1	  599.8	 3287.0	...
4036030	  752.6	  599.9	 3286.0	...
4036031	  752.4	  600.1	 3285.0	...
4036032	  752.6	  600.3	 3283.0	...
4036033	  752.9	  600.4	 3285.0	...
4036034	  752.8	  600.4	 3288.0	...
4036035	  752.7	  600.2	 3291.0	...
4036036	  752.5	  600.1	 3292.0	...
4036037	  752.3	  599.9	 3292.0	...
4036038	  752.4	  600.0	 3293.0	...
4036039	  752.5	  600.2	 3294.0	...
4036040	  752.6	  600.7	 3293.0	...
4036041	  752.5	  601.1	 3292.0	...
4036042	  752.4	  601.0	 3291.0	...
4036043	  752.2	  600.3	 3291.0	...
4036044	  752.4	  599.7	 3291.0	...
4036045	  752.8	  599.6	 3291.0	...
4036046	  753.0	  600.0	 3291.0	...
4036047	  753.0	  600.5	 3291.0	...
4036048	  753.1	  600.7	 3291.0	...
4036049	  753.4	  600.7	 3290.0	...
4036050	  753.5	  600.6	 3289.0	...
4036051	  753.3	  600.7	 3289.0	...
4036052	  753.0	  600.7	 3289.0	...
4036053	  752.9	  600.6	 3290.0	...
4036054	  752.8	  600.4	 3292.0	...
4036055	  752.7	  599.9	 3292.0	...
4036056	  752.7	  599.5	 3292.0	...
4036057	  752.8	  599.2	 3292.0	...
4036058	  752.9	  599.2	 3292.0	...
4036059	  753.0	  599.2	 3292.0	...
4036060	  753.2	  599.2	 3291.0	...
4036061	  753.3	  599.0	 3289.0	...
4036062	  753.0	  598.8	 3290.0	...
4036063	  753.0	  599.4	 3291.0	...
4036064	  752.9	  600.0	 3291.0	...
4036065	  753.0	  600.7	 3291.0	...
4036066	  752.8	  600.7	 3293.0	...
4036067	  752.7	  600.7	 3294.0	...
4036068	  752.6	  600.8	 3294.0	...
4036069	  752.4	  600.8	 3293.0	...
4036070	  752.3	  600.7	 3293.0	...
4036071	  752.2	  600.9	 3294.0	...
4036072	  752.2	  601.1	 3295.0	...
4036073	  752.2	  601.3	 3293.0	...
4036074	  752.3	  601.1	 3292.0	...
4036075	  752.4	  600.9	 3290.0	...
4036076	  752.5	  600.8	 3293.0	...
4036077	  752.5	  600.8	 3295.0	...
4036078	  752.3	  600.9	 3298.0	...
4036079	  752.4	  601.0	 3299.0	...
4036080	  752.7	  601.0	 3299.0	...
4036081	  752.8	  600.5	 3299.0	...
4036082	  752.8	  600.2	 3298.0	...
4036083	  752.5	  600.2	 3297.0	...
4036084	  752.1	  600.6	 3294.0	...
4036085	  751.7	  600.8	 3293.0	...
4036086	  751.9	  600.8	 3291.0	...
4036087	  752.2	  600.9	 3291.0	...
4036088	  752.5	  600.9	 3291.0	...
4036089	  752.3	  601.0	 3288.0	...
4036090	  752.2	  601.1	 3286.0	...
4036091	  752.1	  601.1	 3285.0	...
4036092	  752.1	  601.0	 3288.0	...
4036093	  752.0	  600.9	 3292.0	...
4036094	  751.8	  601.0	 3296.0	...
4036095	  751.7	  601.3	 3297.0	...
4036096	  751.9	  601.4	 3296.0	...
4036097	  752.3	  601.3	 3295.0	...
4036098	  752.6	  601.1	 3295.0	...
4036099	  752.6	  601.0	 3295.0	...
4036100	  752.5	  600.9	 3295.0	...
4036101	  752.0	  600.8	 3295.0	...
4036102	  751.7	  600.6	 3294.0	...
4036103	  751.3	  600.8	 3294.0	...
4036104	  751.3	  601.2	 3295.0	...
4036105	  751.2	  601.4	 3296.0	...
4036106	  751.1	  601.3	 3297.0	...
4036107	  751.2	  601.2	 3296.0	...
4036108	  751.4	  601.2	 3295.0	...
4036109	  751.6	  601.1	 3293.0	...
4036110	  751.6	  601.1	 3293.0	...
4036111	  751.6	  601.1	 3293.0	...
4036112	  751.6	  601.3	 3294.0	...
4036113	  751.7	  601.5	 3294.0	...
4036114	  751.8	  601.3	 3294.0	...
4036115	  751.9	  600.8	 3294.0	...
4036116	  752.0	  600.3	 3294.0	...
4036117	  751.8	  600.2	 3295.0	...
4036118	  751.7	  600.1	 3296.0	...
4036119	  751.5	  599.9	 3296.0	...
4036120	  751.6	  600.0	 3295.0	...
4036121	  751.6	  600.1	 3295.0	...
4036122	  751.6	  600.2	 3294.0	...
4036123	  751.6	  600.4	 3294.0	...
4036124	  751.9	  600.8	 3294.0	...
4036125	  752.2	  601.1	 3294.0	...
4036126	  752.6	  601.4	 3294.0	...
4036127	  752.6	  601.4	 3295.0	...
4036128	  752.6	  601.4	 3295.0	...
4036129	  752.4	  601.4	 3295.0	...
4036130	  752.1	  601.4	 3295.0	...
4036131	  751.8	  601.4	 3292.0	...
4036132	  751.7	  601.6	 3289.0	...
4036133	  751.6	  601.8	 3290.0	...
4036134	  751.5	  601.9	 3295.0	...
4036135	  751.4	  602.0	 3301.0	...
4036136	  751.6	  601.9	 3303.0	...
4036137	  751.6	  601.7	 3300.0	...
4036138	  751.6	  601.4	 3296.0	...
4036139	  751.5	  601.6	 3292.0	...
4036140	  751.4	  602.1	 3292.0	...
4036141	  751.4	  602.5	 3291.0	...
4036142	  751.4	  602.5	 3291.0	...
4036143	  751.5	  602.4	 3291.0	...
4036144	  751.8	  602.2	 3293.0	...
4036145	  752.1	  602.1	 3294.0	...
4036146	  752.1	  602.0	 3294.0	...
4036147	  751.8	  602.0	 3296.0	...
4036148	  751.4	  601.6	 3296.0	...
4036149	  751.3	  601.1	 3296.0	...
4036150	  751.0	  600.7	 3295.0	...
4036151	  750.9	  600.9	 3293.0	...
4036152	  750.7	  600.8	 3293.0	...
4036153	  750.8	  600.7	 3294.0	...
4036154	  751.0	  600.6	 3295.0	...
4036155	  751.1	  600.7	 3295.0	...
4036156	  751.1	  600.9	 3295.0	...
4036157	  751.1	  600.9	 3296.0	...
4036158	  751.1	  600.8	 3296.0	...
4036159	  751.1	  600.6	 3296.0	...
4036160	  751.1	  600.7	 3295.0	...
4036161	  751.1	  600.7	 3294.0	...
4036162	  751.1	  600.5	 3294.0	...
4036163	  750.9	  600.3	 3293.0	...
4036164	  750.8	  600.0	 3293.0	...
4036165	  750.6	  599.7	 3292.0	...
4036166	  750.5	  599.5	 3290.0	...
4036167	  750.5	  600.1	 3288.0	...
4036168	  750.4	  600.8	 3287.0	...
4036169	  750.4	  601.6	 3286.0	...
4036170	  750.2	  601.6	 3285.0	...
4036171	  750.2	  601.1	 3284.0	...
4036172	  750.3	  600.6	 3282.0	...
4036173	  750.2	  600.1	 3282.0	...
4036174	  750.1	  600.2	 3282.0	...
4036175	  750.1	  600.3	 3283.0	...
4036176	  750.2	  600.2	 3284.0	...
4036177	  750.3	  600.1	 3288.0	...
4036178	  750.4	  600.3	 3291.0	...
4036179	  750.3	  600.5	 3291.0	...
4036180	  750.2	  600.4	 3289.0	...
4036181	  750.2	  599.9	 3287.0	...
4036182	  750.5	  599.4	 3288.0	...
4036183	  750.9	  599.3	 3288.0	...
4036184	  751.1	  599.9	 3286.0	...
4036185	  751.4	  600.5	 3284.0	...
4036186	  751.5	  601.2	 3284.0	...
4036187	  751.3	  601.2	 3285.0	...
4036188	  751.1	  601.3	 3286.0	...
4036189	  750.9	  601.3	 3286.0	...
4036190	  750.8	  601.2	 3286.0	...
4036191	  750.8	  601.1	 3287.0	...
4036192	  751.0	  601.2	 3289.0	...
4036193	  751.2	  601.3	 3289.0	...
4036194	  751.7	  601.2	 3290.0	...
4036195	  751.9	  601.0	 3288.0	...
4036196	  751.9	  600.6	 3287.0	...
4036197	  751.5	  600.4	 3285.0	...
4036198	  750.6	  600.3	 3284.0	...
4036199	  750.0	  600.4	 3282.0	...
4036200	  749.6	  600.4	 3280.0	...
4036201	  749.6	  600.4	 3281.0	...
4036202	  749.9	  600.5	 3281.0	...
4036203	  750.1	  600.6	 3281.0	...
4036204	  750.3	  600.7	 3281.0	...
4036205	  751.0	  600.7	 3281.0	...
4036206	  751.7	  600.3	 3280.0	...
4036207	  752.3	  600.0	 3278.0	...
4036208	  752.2	  599.7	 3281.0	...
4036209	  752.0	  600.0	 3284.0	...
4036210	  751.9	  600.2	 3287.0	...
4036211	  751.5	  600.5	 3285.0	...
4036212	  751.3	  600.3	 3284.0	...
4036213	  751.1	  600.2	 3283.0	...
4036214	  751.2	  600.0	 3281.0	...
4036215	  751.3	  599.7	 3279.0	...
4036216	  751.3	  599.3	 3280.0	...
4036217	  751.4	  599.1	 3281.0	...
4036218	  751.4	  599.2	 3282.0	...
4036219	  751.2	  599.3	 3282.0	...
4036220	  751.1	  599.3	 3280.0	...
4036221	  751.0	  599.6	 3279.0	...
4036222	  750.9	  600.0	 3279.0	...
4036223	  750.7	  600.1	 3281.0	...
4036224	  750.5	  599.9	 3284.0	...
4036225	  750.4	  599.6	 3286.0	...
4036226	  750.7	  599.6	 3286.0	...
4036227	  751.1	  599.6	 3285.0	...
4036228	  751.7	  599.4	 3284.0	...
4036229	  752.0	  599.2	 3282.0	...
4036230	  751.9	  599.0	 3280.0	...
4036231	  751.4	  599.0	 3278.0	...
4036232	  750.9	  599.4	 3278.0	...
4036233	  750.9	  599.8	 3278.0	...
4036234	  750.9	  599.9	 3278.0	...
4036235	  751.0	  599.6	 3279.0	...
4036236	  751.1	  599.3	 3280.0	...
4036237	  751.2	  599.2	 3281.0	...
4036238	  751.3	  599.4	 3280.0	...
4036239	  751.4	  599.6	 3280.0	...
4036240	  751.3	  599.9	 3281.0	...
4036241	  751.1	  599.9	 3282.0	...
4036242	  750.9	  600.1	 3285.0	...
4036243	  751.0	  600.2	 3287.0	...
4036244	  751.2	  600.2	 3288.0	...
4036245	  751.4	  600.4	 3287.0	...
4036246	  751.6	  600.8	 3286.0	...
4036247	  751.8	  601.3	 3286.0	...
4036248	  752.1	  601.5	 3286.0	...
4036249	  752.3	  601.4	 3286.0	...
4036250	  752.3	  601.0	 3284.0	...
4036251	  752.3	  600.5	 3282.0	...
4036252	  752.3	  600.4	 3278.0	...
4036253	  752.3	  600.4	 3275.0	...
4036254	  752.3	  600.0	 3274.0	...
4036255	  752.3	  599.6	 3276.0	...
4036256	  752.3	  599.6	 3279.0	...
4036257	  752.3	  600.1	 3281.0	...
4036258	  752.3	  600.6	 3281.0	...
4036259	  751.9	  600.6	 3282.0	...
4036260	  751.5	  600.6	 3282.0	...
4036261	  751.4	  600.4	 3282.0	...
4036262	  751.7	  599.9	 3282.0	...
4036263	  752.0	  599.5	 3282.0	...
4036264	  751.9	  599.6	 3282.0	...
4036265	  752.0	  599.9	 3283.0	...
4036266	  752.0	  600.3	 3283.0	...
4036267	  752.3	  600.2	 3283.0	...
4036268	  752.4	  600.1	 3283.0	...
4036269	  752.3	  600.0	 3282.0	...
4036270	  752.0	  600.0	 3282.0	...
4036271	  751.7	  600.2	 3280.0	...
4036272	  751.8	  600.5	 3277.0	...
4036273	  751.9	  600.7	 3275.0	...
4036274	  752.1	  600.6	 3276.0	...
4036275	  752.2	  600.4	 3278.0	...
4036276	  752.0	  600.1	 3279.0	...
4036277	  751.7	  599.7	 3280.0	...
4036278	  751.5	  599.3	 3280.0	...
4036279	  751.5	  599.2	 3280.0	...
4036280	  751.7	  599.4	 3281.0	...
4036281	  752.0	  599.7	 3281.0	...
4036282	  752.2	  600.4	 3280.0	...
4036283	  752.3	  601.0	 3278.0	...
4036284	  752.3	  601.6	 3278.0	...
4036285	  752.3	  601.6	 3281.0	...
4036286	  752.3	  601.4	 3284.0	...
4036287	  752.3	  601.2	 3286.0	...
4036288	  752.4	  600.9	 3284.0	...
4036289	  752.4	  600.9	 3282.0	...
4036290	  752.4	  600.7	 3279.0	...
4036291	  752.4	  600.6	 3277.0	...
4036292	  752.5	  600.5	 3278.0	...
4036293	  752.4	  600.7	 3279.0	...
4036294	  752.3	  600.9	 3281.0	...
4036295	  752.2	  601.0	 3280.0	...
4036296	  752.4	  601.0	 3280.0	...
4036297	  752.6	  601.0	 3281.0	...
4036298	  752.7	  600.8	 3282.0	...
4036299	  752.8	  600.4	 3283.0	...
4036300	  752.8	  600.1	 3283.0	...
4036301	  752.8	  599.9	 3282.0	...
4036302	  752.7	  600.0	 3283.0	...
4036303	  752.8	  600.0	 3283.0	...
4036304	  753.1	  600.1	 3282.0	...
4036305	  753.5	  600.0	 3281.0	...
4036306	  753.9	  599.9	 3280.0	...
4036307	  754.3	  600.1	 3279.0	...
4036308	  754.5	  600.5	 3279.0	...
4036309	  753.8	  601.0	 3277.0	...
4036310	  752.9	  601.2	 3276.0	...
4036311	  752.2	  601.2	 3276.0	...
4036312	  752.3	  601.1	 3276.0	...
4036313	  752.3	  600.7	 3276.0	...
4036314	  752.5	  600.2	 3277.0	...
4036315	  752.7	  599.7	 3279.0	...
4036316	  753.0	  599.6	 3282.0	...
4036317	  753.1	  599.6	 3283.0	...
4036318	  752.9	  600.1	 3282.0	...
4036319	  752.6	  600.6	 3281.0	...
4036320	  752.3	  601.0	 3279.0	...
4036321	  752.5	  600.3	 3279.0	...
4036322	  752.7	  599.7	 3279.0	...
4036323	  753.0	  599.8	 3280.0	...
4036324	  753.1	  600.6	 3282.0	...
4036325	  753.3	  601.0	 3285.0	...
4036326	  753.3	  600.4	 3287.0	...
4036327	  753.4	  599.9	 3287.0	...
4036328	  753.4	  600.0	 3285.0	...
4036329	  753.4	  600.1	 3282.0	...
4036330	  753.3	  600.1	 3279.0	...
4036331	  753.0	  599.9	 3278.0	...
4036332	  752.8	  599.7	 3282.0	...
4036333	  752.7	  599.8	 3285.0	...
4036334	  752.7	  599.8	 3288.0	...
4036335	  752.7	  599.9	 3288.0	...
4036336	  752.9	  599.8	 3285.0	...
4036337	  753.1	  599.8	 3283.0	...
4036338	  753.0	  599.9	 3281.0	...
4036339	  752.6	  600.1	 3281.0	...
4036340	  752.2	  600.1	 3282.0	...
4036341	  752.1	  600.2	 3283.0	...
4036342	  752.1	  600.2	 3284.0	...
4036343	  752.1	  600.2	 3285.0	...
4036344	  752.0	  600.1	 3284.0	...
4036345	  752.1	  599.9	 3284.0	...
4036346	  752.1	  599.9	 3283.0	...
4036347	  752.1	  599.7	 3283.0	...
4036348	  752.1	  599.4	 3284.0	...
4036349	  752.5	  599.1	 3284.0	...
4036350	  752.8	  599.0	 3285.0	...
4036351	  753.0	  598.9	 3285.0	...
4036352	  752.9	  598.8	 3287.0	...
4036353	  752.9	  599.0	 3290.0	...
4036354	  753.0	  599.3	 3287.0	...
4036355	  753.2	  599.6	 3283.0	...
4036356	  753.3	  599.6	 3280.0	...
4036357	  753.3	  599.7	 3281.0	...
4036358	  753.3	  599.7	 3283.0	...
4036359	  753.2	  599.7	 3284.0	...
4036360	  753.3	  599.5	 3284.0	...
4036361	  753.3	  599.4	 3284.0	...
4036362	  753.4	  599.2	 3284.0	...
4036363	  753.2	  599.3	 3282.0	...
4036364	  752.8	  599.0	 3279.0	...
4036365	  752.6	  598.8	 3276.0	...
4036366	  752.6	  599.0	 3276.0	...
4036367	  752.8	  599.5	 3276.0	...
4036368	  753.0	  600.0	 3276.0	...
4036369	  753.0	  600.0	 3277.0	...
4036370	  752.9	  600.0	 3279.0	...
4036371	  752.8	  600.0	 3282.0	...
4036372	  752.7	  600.0	 3285.0	...
4036373	  752.7	  600.0	 3287.0	...
4036374	  752.8	  600.0	 3287.0	...
4036375	  752.7	  599.8	 3287.0	...
4036376	  752.4	  599.8	 3286.0	...
4036377	  752.2	  599.7	 3285.0	...
4036378	  752.1	  599.2	 3283.0	...
4036379	  752.1	  598.7	 3283.0	...
4036380	  752.1	  598.5	 3283.0	...
4036381	  752.2	  599.0	 3282.0	...
4036382	  752.3	  599.5	 3282.0	...
4036383	  752.3	  599.7	 3282.0	...
4036384	  752.3	  599.7	 3282.0	...
4036385	  752.4	  599.7	 3282.0	...
4036386	  752.4	  599.7	 3281.0	...
4036387	  752.6	  599.6	 3280.0	...
4036388	  752.6	  599.1	 3278.0	...
4036389	  752.5	  598.7	 3277.0	...
4036390	  752.1	  598.5	 3278.0	...
4036391	  752.1	  598.7	 3281.0	...
4036392	  752.2	  598.9	 3283.0	...
4036393	  752.2	  599.0	 3283.0	...
4036394	  752.1	  599.1	 3282.0	...
4036395	  752.0	  599.1	 3282.0	...
4036396	  752.0	  599.1	 3282.0	...
4036397	  752.0	  599.1	 3281.0	...
4036398	  752.5	  599.3	 3280.0	...
4036399	  753.0	  599.4	 3278.0	...
4036400	  753.4	  599.3	 3276.0	...
4036401	  753.3	  598.7	 3277.0	...
4036402	  753.3	  598.1	 3279.0	...
4036403	  753.3	  598.4	 3280.0	...
4036404	  753.3	  599.1	 3278.0	...
4036405	  753.4	  599.3	 3275.0	...
4036406	  753.3	  598.9	 3276.0	...
4036407	  753.1	  598.5	 3279.0	...
4036408	  753.1	  598.5	 3282.0	...
4036409	  753.2	  598.5	 3280.0	...
4036410	  753.3	  598.4	 3279.0	...
4036411	  753.3	  598.5	 3280.0	...
4036412	  753.2	  598.8	 3282.0	...
4036413	  753.2	  599.1	 3284.0	...
4036414	  753.1	  599.4	 3284.0	...
4036415	  753.1	  599.4	 3285.0	...
4036416	  753.1	  599.4	 3283.0	...
4036417	  753.2	  599.4	 3282.0	...
4036418	  753.1	  599.3	 3280.0	...
4036419	  753.1	  599.1	 3280.0	...
4036420	  753.0	  598.8	 3280.0	...
4036421	  753.0	  598.5	 3281.0	...
4036422	  753.0	  598.4	 3282.0	...
4036423	  753.0	  598.4	 3283.0	...
4036424	  753.0	  598.2	 3284.0	...
4036425	  753.0	  598.2	 3284.0	...
4036426	  753.1	  598.0	 3284.0	...
4036427	  753.1	  597.7	 3285.0	...
4036428	  753.1	  597.4	 3286.0	...
4036429	  752.9	  597.2	 3284.0	...
4036430	  752.8	  597.5	 3283.0	...
4036431	  752.8	  597.9	 3282.0	...
4036432	  752.9	  598.1	 3282.0	...
4036433	  753.1	  598.1	 3282.0	...
4036434	  753.2	  598.1	 3282.0	...
4036435	  753.3	  598.2	 3282.0	...
4036436	  753.3	  598.2	 3283.0	...
4036437	  753.0	  598.5	 3284.0	...
4036438	  752.7	  598.7	 3285.0	...
4036439	  752.7	  598.4	 3287.0	...
4036440	  752.9	  597.9	 3288.0	...
4036441	  753.3	  597.4	 3285.0	...
4036442	  753.3	  597.4	 3280.0	...
4036443	  753.1	  597.5	 3277.0	...
4036444	  752.7	  597.6	 3278.0	...
4036445	  752.4	  597.6	 3279.0	...
4036446	  752.2	  597.5	 3279.0	...
4036447	  752.0	  597.6	 3280.0	...
4036448	  752.3	  597.7	 3278.0	...
4036449	  752.8	  597.3	 3276.0	...
4036450	  753.0	  596.9	 3273.0	...
4036451	  752.8	  596.7	 3273.0	...
4036452	  752.5	  596.8	 3272.0	...
4036453	  752.9	  596.8	 3271.0	...
4036454	  753.3	  597.2	 3275.0	...
4036455	  753.9	  597.6	 3279.0	...
4036456	  754.1	  597.8	 3283.0	...
4036457	  754.1	  597.5	 3283.0	...
4036458	  753.9	  597.1	 3280.0	...
4036459	  753.6	  597.0	 3277.0	...
4036460	  753.4	  597.0	 3276.0	...
4036461	  753.1	  597.1	 3278.0	...
4036462	  752.7	  597.3	 3281.0	...
4036463	  752.4	  597.5	 3284.0	...
4036464	  752.3	  597.8	 3280.0	...
4036465	  752.2	  597.6	 3275.0	...
4036466	  752.0	  597.3	 3271.0	...
4036467	  752.1	  596.9	 3276.0	...
4036468	  752.3	  596.8	 3281.0	...
4036469	  752.5	  596.8	 3284.0	...
4036470	  752.3	  596.6	 3283.0	...
4036471	  752.1	  596.4	 3282.0	...
4036472	  752.2	  596.3	 3281.0	...
4036473	  752.3	  596.4	 3282.0	...
4036474	  752.4	  596.6	 3281.0	...
4036475	  752.4	  596.7	 3281.0	...
4036476	  752.4	  596.8	 3281.0	...
4036477	  752.4	  597.2	 3280.0	...
4036478	  752.3	  597.7	 3279.0	...
4036479	  752.1	  597.6	 3279.0	...
4036480	  752.1	  597.0	 3279.0	...
4036481	  752.2	  596.5	 3278.0	...
4036482	  752.4	  596.7	 3277.0	...
4036483	  752.6	  597.0	 3277.0	...
4036484	  752.5	  597.3	 3278.0	...
4036485	  752.3	  597.5	 3280.0	...
4036486	  752.1	  597.9	 3281.0	...
4036487	  752.3	  598.3	 3281.0	...
4036488	  752.4	  598.5	 3281.0	...
4036489	  752.6	  597.6	 3282.0	...
4036490	  752.5	  596.8	 3284.0	...
4036491	  752.5	  596.2	 3287.0	...
4036492	  752.7	  596.4	 3286.0	...
4036493	  753.0	  596.5	 3284.0	...
4036494	  752.9	  596.5	 3279.0	...
4036495	  752.7	  596.5	 3277.0	...
4036496	  752.2	  596.6	 3275.0	...
4036497	  752.0	  596.8	 3276.0	...
4036498	  751.9	  597.2	 3277.0	...
4036499	  752.1	  597.3	 3278.0	...
4036500	  752.5	  597.2	 3278.0	...
4036501	  752.6	  596.9	 3276.0	...
4036502	  752.3	  596.7	 3273.0	...
4036503	  751.8	  596.8	 3271.0	...
4036504	  751.4	  596.8	 3271.0	...
4036505	  751.1	  596.9	 3272.0	...
4036506	  751.4	  596.8	 3273.0	...
4036507	  751.7	  596.6	 3274.0	...
4036508	  752.0	  596.5	 3277.0	...
4036509	  752.1	  596.5	 3280.0	...
4036510	  751.8	  596.6	 3282.0	...
4036511	  751.4	  596.6	 3282.0	...
4036512	  751.0	  596.6	 3280.0	...
4036513	  751.1	  596.7	 3277.0	...
4036514	  751.2	  596.7	 3274.0	...
4036515	  751.3	  596.6	 3274.0	...
4036516	  751.4	  596.4	 3275.0	...
4036517	  751.5	  596.3	 3274.0	...
4036518	  751.7	  596.5	 3272.0	...
4036519	  751.8	  596.8	 3270.0	...
4036520	  751.9	  597.0	 3269.0	...
4036521	  751.9	  597.0	 3269.0	...
4036522	  751.9	  597.0	 3269.0	...
4036523	  751.9	  596.8	 3269.0	...
4036524	  751.9	  596.7	 3268.0	...
4036525	  752.1	  596.6	 3267.0	...
4036526	  752.2	  596.6	 3267.0	...
4036527	  752.4	  596.1	 3267.0	...
4036528	  752.3	  595.7	 3268.0	...
4036529	  752.2	  595.9	 3269.0	...
4036530	  752.1	  596.5	 3269.0	...
4036531	  751.9	  596.6	 3272.0	...
4036532	  751.7	  596.2	 3276.0	...
4036533	  751.6	  595.7	 3276.0	...
4036534	  751.6	  595.7	 3271.0	...
4036535	  751.3	  595.7	 3267.0	...
4036536	  751.0	  595.7	 3266.0	...
4036537	  750.7	  596.3	 3265.0	...
4036538	  750.6	  596.9	 3263.0	...
4036539	  750.6	  597.3	 3263.0	...
4036540	  750.6	  597.0	 3264.0	...
4036541	  750.5	  596.6	 3264.0	...
4036542	  750.3	  596.5	 3263.0	...
4036543	  750.6	  596.5	 3262.0	...
4036544	  751.1	  596.5	 3263.0	...
4036545	  751.7	  596.3	 3263.0	...
4036546	  751.7	  595.7	 3262.0	...
4036547	  751.9	  595.1	 3262.0	...
4036548	  752.0	  594.9	 3261.0	...
4036549	  751.9	  595.4	 3261.0	...
4036550	  751.8	  596.0	 3261.0	...
4036551	  751.7	  596.3	 3261.0	...
4036552	  751.1	  596.6	 3261.0	...
4036553	  750.5	  596.9	 3262.0	...
4036554	  750.0	  596.7	 3262.0	...
4036555	  750.1	  596.3	 3262.0	...
4036556	  750.5	  595.9	 3262.0	...
4036557	  750.7	  595.9	 3262.0	...
4036558	  750.9	  596.0	 3262.0	...
4036559	  751.0	  596.4	 3262.0	...
4036560	  750.7	  596.7	 3262.0	...
4036561	  750.4	  596.5	 3264.0	...
4036562	  750.3	  596.0	 3266.0	...
4036563	  750.4	  595.9	 3267.0	...
4036564	  750.4	  596.2	 3266.0	...
4036565	  750.5	  596.5	 3266.0	...
4036566	  750.8	  596.4	 3266.0	...
4036567	  751.1	  596.4	 3265.0	...
4036568	  751.2	  596.5	 3265.0	...
4036569	  751.2	  596.6	 3265.0	...
4036570	  750.9	  596.6	 3264.0	...
4036571	  750.6	  596.7	 3265.0	...
4036572	  750.2	  596.5	 3265.0	...
4036573	  750.0	  596.4	 3266.0	...
4036574	  750.1	  596.2	 3265.0	...
4036575	  750.3	  596.3	 3263.0	...
4036576	  751.0	  596.3	 3260.0	...
4036577	  751.4	  596.0	 3258.0	...
4036578	  751.7	  595.8	 3257.0	...
4036579	  751.5	  595.6	 3257.0	...
4036580	  751.3	  595.5	 3257.0	...
4036581	  751.2	  595.7	 3257.0	...
4036582	  751.1	  595.6	 3257.0	...
4036583	  751.0	  595.6	 3259.0	...
4036584	  750.8	  595.6	 3260.0	...
4036585	  750.7	  595.9	 3260.0	...
4036586	  750.7	  596.2	 3257.0	...
4036587	  750.8	  596.4	 3254.0	...
4036588	  750.8	  596.5	 3251.0	...
4036589	  750.9	  596.5	 3251.0	...
4036590	  750.8	  596.4	 3253.0	...
4036591	  750.7	  596.3	 3256.0	...
4036592	  750.6	  595.8	 3258.0	...
4036593	  750.4	  595.2	 3258.0	...
4036594	  750.2	  594.7	 3256.0	...
4036595	  749.8	  594.8	 3255.0	...
4036596	  749.6	  594.8	 3255.0	...
4036597	  749.4	  595.1	 3256.0	...
4036598	  749.5	  595.2	 3256.0	...
4036599	  749.5	  595.3	 3256.0	...
4036600	  749.4	  595.1	 3253.0	...
4036601	  750.0	  594.9	 3251.0	...
4036602	  750.6	  594.7	 3249.0	...
4036603	  751.2	  594.7	 3248.0	...
4036604	  751.2	  595.2	 3248.0	...
4036605	  751.2	  595.8	 3247.0	...
4036606	  751.2	  596.4	 3247.0	...
4036607	  751.1	  596.0	 3248.0	...
4036608	  750.8	  595.6	 3249.0	...
4036609	  750.5	  595.1	 3249.0	...
4036610	  750.2	  595.1	 3249.0	...
4036611	  750.0	  595.1	 3249.0	...
4036612	  749.9	  595.3	 3249.0	...
4036613	  749.9	  595.5	 3249.0	...
4036614	  750.0	  595.7	 3249.0	...
4036615	  750.0	  595.7	 3249.0	...
4036616	  749.9	  595.7	 3250.0	...
4036617	  749.8	  595.8	 3252.0	...
4036618	  749.7	  595.8	 3253.0	...
4036619	  749.7	  596.0	 3252.0	...
4036620	  749.7	  596.1	 3251.0	...
4036621	  749.7	  596.3	 3250.0	...
4036622	  749.7	  596.2	 3247.0	...
4036623	  750.1	  596.0	 3245.0	...
4036624	  750.5	  595.7	 3242.0	...
4036625	  750.7	  595.4	 3242.0	...
4036626	  750.4	  595.2	 3240.0	...
4036627	  750.1	  595.3	 3239.0	...
4036628	  750.0	  595.4	 3239.0	...
4036629	  749.9	  595.5	 3239.0	...
4036630	  749.8	  595.6	 3240.0	...
4036631	  749.8	  595.5	 3242.0	...
4036632	  749.7	  595.4	 3243.0	...
4036633	  749.7	  595.3	 3242.0	...
4036634	  749.9	  595.5	 3242.0	...
4036635	  750.1	  595.7	 3242.0	...
4036636	  750.3	  595.9	 3242.0	...
4036637	  750.2	  595.4	 3241.0	...
4036638	  750.3	  594.9	 3240.0	...
4036639	  750.4	  594.7	 3242.0	...
4036640	  750.5	  595.1	 3243.0	...
4036641	  750.6	  595.2	 3244.0	...
4036642	  750.5	  595.0	 3242.0	...
4036643	  750.5	  595.3	 3240.0	...
4036644	  750.5	  595.9	 3238.0	...
4036645	  750.3	  596.0	 3237.0	...
4036646	  750.3	  595.6	 3236.0	...
4036647	  750.3	  595.3	 3236.0	...
4036648	  750.0	  595.5	 3235.0	...
4036649	  749.7	  595.7	 3236.0	...
4036650	  749.3	  595.8	 3236.0	...
4036651	  749.2	  595.7	 3237.0	...
4036652	  749.4	  595.6	 3236.0	...
4036653	  749.7	  595.4	 3234.0	...
4036654	  749.9	  595.6	 3233.0	...
4036655	  749.8	  596.1	 3231.0	...
4036656	  749.7	  596.6	 3232.0	...
4036657	  749.8	  596.8	 3234.0	...
4036658	  750.0	  596.8	 3236.0	...
4036659	  750.1	  596.8	 3238.0	...
4036660	  750.3	  596.6	 3240.0	...
4036661	  750.2	  596.2	 3240.0	...
4036662	  750.0	  595.9	 3238.0	...
4036663	  750.0	  595.9	 3236.0	...
4036664	  750.1	  596.0	 3236.0	...
4036665	  750.4	  596.3	 3235.0	...
4036666	  750.6	  596.5	 3235.0	...
4036667	  750.8	  596.8	 3235.0	...
4036668	  750.9	  596.9	 3234.0	...
4036669	  750.9	  597.1	 3234.0	...
4036670	  750.9	  597.0	 3233.0	...
4036671	  751.0	  596.5	 3234.0	...
4036672	  751.1	  595.9	 3234.0	...
4036673	  751.1	  595.3	 3233.0	...
4036674	  751.1	  595.2	 3233.0	...
4036675	  751.0	  595.2	 3233.0	...
4036676	  750.9	  595.6	 3233.0	...
4036677	  750.8	  596.1	 3230.0	...
4036678	  750.8	  596.6	 3226.0	...
4036679	  750.8	  596.6	 3225.0	...
4036680	  750.6	  596.7	 3226.0	...
4036681	  750.6	  596.6	 3228.0	...
4036682	  750.5	  596.5	 3227.0	...
4036683	  750.7	  596.7	 3226.0	...
4036684	  750.7	  596.9	 3225.0	...
4036685	  750.6	  597.0	 3223.0	...
4036686	  750.4	  596.9	 3222.0	...
4036687	  750.3	  596.3	 3223.0	...
4036688	  750.4	  595.8	 3224.0	...
4036689	  750.5	  595.6	 3224.0	...
4036690	  750.6	  596.0	 3223.0	...
4036691	  750.6	  596.2	 3219.0	...
4036692	  750.7	  595.8	 3214.0	...
4036693	  751.0	  595.4	 3210.0	...
4036694	  751.3	  595.8	 3209.0	...
4036695	  751.6	  596.5	 3212.0	...
4036696	  751.6	  596.8	 3214.0	...
4036697	  751.5	  596.4	 3216.0	...
4036698	  751.4	  596.0	 3216.0	...
4036699	  751.3	  595.8	 3216.0	...
4036700	  751.3	  595.6	 3212.0	...
4036701	  751.3	  595.5	 3209.0	...
4036702	  751.2	  595.4	 3206.0	...
4036703	  751.0	  595.4	 3205.0	...
4036704	  750.8	  596.1	 3208.0	...
4036705	  750.8	  596.7	 3210.0	...
4036706	  751.0	  597.2	 3214.0	...
4036707	  751.2	  597.0	 3215.0	...
4036708	  751.4	  596.8	 3213.0	...
4036709	  751.5	  596.7	 3209.0	...
4036710	  751.6	  596.7	 3206.0	...
4036711	  751.7	  596.6	 3205.0	...
4036712	  751.8	  596.6	 3204.0	...
4036713	  751.6	  596.6	 3202.0	...
4036714	  751.3	  596.5	 3201.0	...
4036715	  751.1	  596.3	 3202.0	...
4036716	  751.1	  596.1	 3203.0	...
4036717	  751.2	  595.9	 3203.0	...
4036718	  751.2	  595.8	 3201.0	...
4036719	  751.3	  595.8	 3200.0	...
4036720	  751.3	  596.1	 3198.0	...
4036721	  751.4	  596.4	 3197.0	...
4036722	  751.5	  596.8	 3197.0	...
4036723	  751.4	  596.8	 3198.0	...
4036724	  751.3	  596.7	 3199.0	...
4036725	  751.4	  596.6	 3198.0	...
4036726	  751.5	  596.5	 3197.0	...
4036727	  751.6	  596.3	 3197.0	...
4036728	  751.5	  596.2	 3199.0	...
4036729	  751.5	  596.1	 3200.0	...
4036730	  751.6	  596.2	 3199.0	...
4036731	  751.8	  596.5	 3199.0	...
4036732	  752.0	  596.7	 3197.0	...
4036733	  752.1	  597.0	 3194.0	...
4036734	  752.3	  597.2	 3191.0	...
4036735	  752.3	  597.2	 3190.0	...
4036736	  752.4	  596.9	 3190.0	...
4036737	  752.5	  596.6	 3188.0	...
4036738	  752.7	  596.5	 3186.0	...
4036739	  752.8	  596.4	 3184.0	...
4036740	  752.8	  596.4	 3186.0	...
4036741	  752.8	  596.6	 3188.0	...
4036742	  752.8	  596.8	 3189.0	...
4036743	  752.7	  596.6	 3189.0	...
4036744	  752.7	  596.6	 3188.0	...
4036745	  752.6	  596.6	 3188.0	...
4036746	  752.5	  596.8	 3189.0	...
4036747	  752.4	  597.0	 3190.0	...
4036748	  752.3	  597.0	 3190.0	...
4036749	  752.4	  597.0	 3190.0	...
4036750	  752.5	  597.0	 3191.0	...
4036751	  752.5	  596.9	 3192.0	...
4036752	  752.5	  596.7	 3191.0	...
4036753	  752.9	  596.4	 3189.0	...
4036754	  753.2	  596.2	 3185.0	...
4036755	  753.2	  595.6	 3182.0	...
4036756	  752.7	  595.1	 3181.0	...
4036757	  752.3	  594.6	 3180.0	...
4036758	  752.3	  594.5	 3180.0	...
4036759	  752.3	  594.8	 3180.0	...
4036760	  752.5	  595.2	 3181.0	...
4036761	  752.7	  595.5	 3182.0	...
4036762	  752.9	  595.5	 3183.0	...
4036763	  753.2	  595.4	 3183.0	...
4036764	  753.4	  595.3	 3184.0	...
4036765	  753.6	  595.8	 3184.0	...
4036766	  753.7	  596.3	 3184.0	...
4036767	  753.7	  596.5	 3182.0	...
4036768	  753.8	  596.1	 3180.0	...
4036769	  753.9	  595.9	 3178.0	...
4036770	  753.7	  596.0	 3178.0	...
4036771	  753.5	  596.2	 3177.0	...
4036772	  753.4	  596.3	 3177.0	...
4036773	  753.6	  596.7	 3180.0	...
4036774	  753.8	  597.1	 3184.0	...
4036775	  754.1	  597.1	 3188.0	...
4036776	  754.4	  596.8	 3188.0	...
4036777	  754.6	  596.5	 3187.0	...
4036778	  754.8	  596.3	 3187.0	...
4036779	  754.7	  596.1	 3187.0	...
4036780	  754.5	  596.1	 3187.0	...
4036781	  754.4	  596.4	 3187.0	...
4036782	  754.4	  596.6	 3183.0	...
4036783	  754.3	  596.6	 3178.0	...
4036784	  754.3	  596.9	 3173.0	...
4036785	  754.3	  597.2	 3172.0	...
4036786	  754.3	  597.0	 3173.0	...
4036787	  754.3	  596.6	 3173.0	...
4036788	  754.2	  596.6	 3175.0	...
4036789	  754.1	  597.0	 3177.0	...
4036790	  754.3	  596.9	 3179.0	...
4036791	  754.6	  596.5	 3177.0	...
4036792	  755.3	  595.8	 3176.0	...
4036793	  755.5	  595.5	 3174.0	...
4036794	  755.9	  595.1	 3174.0	...
4036795	  756.1	  595.6	 3173.0	...
4036796	  755.9	  596.2	 3176.0	...
4036797	  755.7	  596.6	 3179.0	...
4036798	  755.5	  596.5	 3182.0	...
4036799	  755.5	  595.8	 3181.0	...
4036800	  755.5	  595.3	 3180.0	...
4036801	  755.5	  595.1	 3179.0	...
4036802	  755.4	  595.4	 3178.0	...
4036803	  755.4	  595.7	 3177.0	...
4036804	  755.4	  595.6	 3175.0	...
4036805	  755.5	  596.0	 3174.0	...
4036806	  755.6	  596.5	 3172.0	...
4036807	  755.6	  597.0	 3171.0	...
4036808	  755.6	  597.1	 3172.0	...
4036809	  755.6	  597.3	 3171.0	...
4036810	  755.4	  596.9	 3169.0	...
4036811	  755.4	  596.4	 3169.0	...
4036812	  755.5	  595.8	 3169.0	...
4036813	  755.4	  595.7	 3170.0	...
4036814	  755.2	  596.0	 3169.0	...
4036815	  755.3	  596.3	 3169.0	...
4036816	  755.7	  596.6	 3170.0	...
4036817	  756.1	  596.7	 3172.0	...
4036818	  756.2	  596.8	 3174.0	...
4036819	  756.2	  596.8	 3175.0	...
4036820	  756.3	  596.8	 3175.0	...
4036821	  756.1	  596.9	 3175.0	...
4036822	  755.9	  597.0	 3174.0	...
4036823	  755.8	  597.3	 3173.0	...
4036824	  756.0	  597.4	 3172.0	...
4036825	  756.2	  597.3	 3172.0	...
4036826	  756.3	  597.0	 3171.0	...
4036827	  756.5	  596.8	 3171.0	...
4036828	  756.6	  596.9	 3171.0	...
4036829	  756.7	  597.1	 3172.0	...
4036830	  756.7	  597.1	 3173.0	...
4036831	  756.7	  597.1	 3175.0	...
4036832	  756.7	  597.1	 3176.0	...
4036833	  756.7	  597.0	 3177.0	...
4036834	  756.7	  596.8	 3178.0	...
4036835	  756.7	  596.5	 3179.0	...
4036836	  756.6	  596.3	 3180.0	...
4036837	  756.4	  596.5	 3177.0	...
4036838	  756.3	  596.8	 3173.0	...
4036839	  756.3	  597.1	 3170.0	...
4036840	  756.6	  596.7	 3170.0	...
4036841	  757.0	  596.3	 3171.0	...
4036842	  757.4	  595.8	 3172.0	...
4036843	  757.6	  595.6	 3173.0	...
4036844	  757.7	  595.1	 3174.0	...
4036845	  757.9	  594.8	 3174.0	...
4036846	  757.8	  595.7	 3173.0	...
4036847	  757.6	  596.8	 3173.0	...
4036848	  757.4	  597.8	 3174.0	...
4036849	  757.1	  597.6	 3175.0	...
4036850	  756.9	  597.0	 3176.0	...
4036851	  756.7	  596.8	 3176.0	...
4036852	  756.6	  596.8	 3177.0	...
4036853	  756.6	  597.3	 3179.0	...
4036854	  756.7	  597.7	 3180.0	...
4036855	  757.3	  597.6	 3181.0	...
4036856	  757.8	  597.4	 3181.0	...
4036857	  758.4	  597.2	 3181.0	...
4036858	  758.4	  596.9	 3181.0	...
4036859	  758.3	  596.5	 3180.0	...
4036860	  758.1	  596.1	 3180.0	...
4036861	  758.0	  596.5	 3179.0	...
4036862	  758.1	  596.8	 3177.0	...
4036863	  758.0	  596.8	 3176.0	...
4036864	  757.8	  596.5	 3176.0	...
4036865	  757.6	  596.5	 3176.0	...
4036866	  757.5	  596.8	 3180.0	...
4036867	  757.4	  597.1	 3185.0	...
4036868	  757.5	  597.1	 3187.0	...
4036869	  758.0	  597.0	 3182.0	...
4036870	  758.4	  597.0	 3177.0	...
4036871	  758.8	  596.9	 3175.0	...
4036872	  758.7	  597.0	 3176.0	...
4036873	  758.5	  597.1	 3177.0	...
4036874	  758.4	  597.1	 3178.0	...
4036875	  758.4	  596.9	 3179.0	...
4036876	  758.4	  596.6	 3182.0	...
4036877	  758.3	  596.4	 3185.0	...
4036878	  758.3	  597.1	 3187.0	...
4036879	  758.3	  597.8	 3187.0	...
4036880	  758.3	  598.1	 3184.0	...
4036881	  758.3	  597.8	 3182.0	...
4036882	  758.3	  597.7	 3179.0	...
4036883	  758.3	  597.8	 3179.0	...
4036884	  758.3	  597.9	 3179.0	...
4036885	  758.3	  598.0	 3182.0	...
4036886	  758.5	  598.1	 3187.0	...
4036887	  758.7	  597.9	 3193.0	...
4036888	  758.9	  597.7	 3193.0	...
4036889	  758.9	  597.6	 3189.0	...
4036890	  758.7	  597.0	 3184.0	...
4036891	  758.6	  596.5	 3184.0	...
4036892	  758.6	  596.7	 3186.0	...
4036893	  758.5	  597.5	 3187.0	...
4036894	  758.5	  598.3	 3188.0	...
4036895	  758.5	  598.2	 3190.0	...
4036896	  758.7	  598.1	 3192.0	...
4036897	  759.0	  598.1	 3192.0	...
4036898	  759.3	  598.3	 3192.0	...
4036899	  759.6	  599.1	 3191.0	...
4036900	  759.8	  599.9	 3191.0	...
4036901	  759.8	  599.8	 3191.0	...
4036902	  759.0	  599.2	 3192.0	...
4036903	  758.1	  598.8	 3193.0	...
4036904	  757.2	  599.1	 3195.0	...
4036905	  757.3	  599.7	 3196.0	...
4036906	  756.7	  600.2	 3196.0	...
4036907	  755.9	  600.8	 3196.0	...
4036908	  755.0	  601.1	 3195.0	...
4036909	  754.7	  601.1	 3194.0	...
4036910	  754.2	  601.2	 3192.0	...
4036911	  753.6	  601.4	 3193.0	...
4036912	  753.2	  601.0	 3195.0	...
4036913	  753.5	  600.5	 3197.0	...
4036914	  754.3	  599.9	 3197.0	...
4036915	  755.0	  599.5	 3197.0	...
4036916	  755.4	  598.8	 3197.0	...
4036917	  755.5	  598.3	 3197.0	...
4036918	  756.4	  598.5	 3196.0	...
4036919	  757.3	  598.9	 3196.0	...
4036920	  758.6	  599.2	 3196.0	...
4036921	  759.5	  599.6	 3195.0	...
4036922	  760.8	  599.8	 3196.0	...
4036923	  761.6	  600.2	 3196.0	...
4036924	  762.1	  600.2	 3197.0	...
4036925	  762.2	  600.0	 3198.0	...
4036926	  762.3	  599.8	 3199.0	...
4036927	  762.3	  599.5	 3199.0	...
4036928	  762.4	  599.4	 3199.0	...
4036929	  762.1	  599.4	 3199.0	...
4036930	  762.0	  599.1	 3199.0	...
4036931	  761.8	  598.8	 3197.0	...
4036932	  761.6	  598.8	 3195.0	...
4036933	  761.4	  599.5	 3194.0	...
4036934	  760.8	  600.2	 3197.0	...
4036935	  760.3	  600.6	 3201.0	...
4036936	  759.9	  600.5	 3205.0	...
4036937	  760.0	  600.0	 3202.0	...
4036938	  760.1	  599.5	 3197.0	...
4036939	  760.0	  599.5	 3192.0	...
4036940	  760.0	  599.9	 3197.0	...
4036941	  759.8	  600.3	 3202.0	...
4036942	  759.6	  600.4	 3206.0	...
4036943	  759.5	  600.4	 3206.0	...
4036944	  759.6	  600.4	 3204.0	...
4036945	  759.8	  600.4	 3202.0	...
4036946	  759.8	  600.6	 3199.0	...
4036947	  760.0	  600.8	 3204.0	...
4036948	  760.1	  600.9	 3209.0	...
4036949	  759.9	  601.2	 3214.0	...
4036950	  759.5	  601.4	 3214.0	...
4036951	  759.0	  601.6	 3211.0	...
4036952	  758.9	  601.6	 3207.0	...
4036953	  759.2	  601.4	 3204.0	...
4036954	  759.6	  601.2	 3204.0	...
4036955	  760.0	  601.0	 3205.0	...
4036956	  760.0	  600.8	 3206.0	...
4036957	  759.9	  600.2	 3206.0	...
4036958	  759.8	  599.6	 3207.0	...
4036959	  759.4	  599.3	 3208.0	...
4036960	  759.0	  599.5	 3210.0	...
4036961	  758.9	  599.8	 3211.0	...
4036962	  759.5	  599.9	 3211.0	...
4036963	  760.1	  600.2	 3210.0	...
4036964	  760.3	  600.6	 3210.0	...
4036965	  760.1	  601.1	 3208.0	...
4036966	  759.8	  601.3	 3207.0	...
4036967	  759.8	  601.1	 3208.0	...
4036968	  759.8	  600.8	 3209.0	...
4036969	  759.8	  600.4	 3211.0	...
4036970	  759.8	  600.2	 3211.0	...
4036971	  759.9	  600.2	 3212.0	...
4036972	  759.9	  600.2	 3214.0	...
4036973	  759.8	  600.6	 3215.0	...
4036974	  759.8	  601.0	 3215.0	...
4036975	  759.8	  601.3	 3217.0	...
4036976	  759.8	  601.2	 3220.0	...
4036977	  759.3	  601.1	 3219.0	...
4036978	  758.8	  600.9	 3216.0	...
4036979	  758.3	  600.8	 3214.0	...
4036980	  758.5	  600.7	 3214.0	...
4036981	  759.0	  600.5	 3215.0	...
4036982	  759.4	  600.3	 3215.0	...
4036983	  759.7	  600.2	 3215.0	...
4036984	  759.8	  600.0	 3215.0	...
4036985	  759.8	  599.9	 3214.0	...
4036986	  759.6	  599.9	 3215.0	...
4036987	  759.3	  599.7	 3215.0	...
4036988	  758.9	  599.7	 3216.0	...
4036989	  758.9	  599.9	 3216.0	...
4036990	  758.6	  600.1	 3220.0	...
4036991	  758.4	  600.3	 3223.0	...
4036992	  758.3	  600.3	 3226.0	...
4036993	  758.5	  600.4	 3225.0	...
4036994	  758.7	  601.1	 3225.0	...
4036995	  758.7	  601.6	 3222.0	...
4036996	  759.0	  602.0	 3220.0	...
4036997	  759.1	  601.9	 3216.0	...
4036998	  759.1	  601.4	 3216.0	...
4036999	  758.9	  601.2	 3215.0	...
4037000	  758.8	  601.2	 3216.0	...
4037001	  758.8	  601.6	 3216.0	...
4037002	  758.9	  601.7	 3216.0	...
4037003	  759.0	  601.5	 3215.0	...
4037004	  759.0	  601.0	 3214.0	...
4037005	  759.0	  600.6	 3214.0	...
4037006	  759.0	  600.3	 3215.0	...
4037007	  759.5	  600.5	 3216.0	...
4037008	  760.0	  600.4	 3218.0	...
4037009	  760.5	  600.4	 3219.0	...
4037010	  760.3	  600.4	 3219.0	...
4037011	  759.9	  600.6	 3219.0	...
4037012	  759.5	  600.7	 3221.0	...
4037013	  759.4	  600.8	 3222.0	...
4037014	  759.4	  600.7	 3223.0	...
4037015	  759.4	  600.6	 3222.0	...
4037016	  759.4	  600.4	 3221.0	...
4037017	  759.6	  600.1	 3223.0	...
4037018	  759.7	  599.9	 3224.0	...
4037019	  759.9	  599.7	 3226.0	...
4037020	  759.9	  599.6	 3227.0	...
4037021	  759.8	  599.5	 3227.0	...
4037022	  759.5	  599.3	 3227.0	...
4037023	  759.2	  599.1	 3226.0	...
4037024	  759.0	  598.9	 3226.0	...
4037025	  759.0	  598.8	 3225.0	...
4037026	  759.0	  598.8	 3226.0	...
4037027	  758.9	  599.4	 3226.0	...
4037028	  758.9	  600.1	 3226.0	...
4037029	  758.9	  600.8	 3227.0	...
4037030	  758.8	  600.7	 3227.0	...
4037031	  758.7	  600.3	 3227.0	...
4037032	  758.8	  600.0	 3229.0	...
4037033	  759.1	  599.8	 3232.0	...
4037034	  759.4	  599.7	 3234.0	...
4037035	  759.5	  599.6	 3233.0	...
4037036	  759.4	  599.6	 3232.0	...
4037037	  759.4	  599.7	 3231.0	...
4037038	  759.4	  599.6	 3232.0	...
4037039	  759.5	  599.4	 3233.0	...
4037040	  759.6	  599.3	 3235.0	...
4037041	  759.7	  599.3	 3238.0	...
4037042	  759.7	  599.3	 3241.0	...
4037043	  759.3	  599.4	 3243.0	...
4037044	  759.1	  599.4	 3241.0	...
4037045	  758.9	  599.3	 3237.0	...
4037046	  759.2	  599.1	 3233.0	...
4037047	  759.3	  599.0	 3233.0	...
4037048	  759.2	  599.4	 3236.0	...
4037049	  759.0	  599.9	 3238.0	...
4037050	  759.0	  600.0	 3241.0	...
4037051	  759.3	  599.9	 3240.0	...
4037052	  759.6	  599.8	 3240.0	...
4037053	  759.6	  599.8	 3241.0	...
4037054	  759.3	  599.8	 3242.0	...
4037055	  758.9	  599.8	 3244.0	...
4037056	  758.5	  599.7	 3243.0	...
4037057	  758.3	  600.0	 3243.0	...
4037058	  758.2	  600.4	 3244.0	...
4037059	  758.1	  601.0	 3244.0	...
4037060	  758.2	  601.2	 3245.0	...
4037061	  758.3	  601.3	 3246.0	...
4037062	  758.4	  601.2	 3247.0	...
4037063	  758.4	  600.6	 3249.0	...
4037064	  758.4	  600.0	 3250.0	...
4037065	  758.4	  599.8	 3251.0	...
4037066	  758.3	  600.1	 3251.0	...
4037067	  758.4	  600.5	 3253.0	...
4037068	  758.4	  600.7	 3255.0	...
4037069	  758.7	  600.8	 3257.0	...
4037070	  759.0	  600.7	 3258.0	...
4037071	  759.3	  600.7	 3257.0	...
4037072	  759.3	  600.9	 3257.0	...
4037073	  759.2	  601.0	 3257.0	...
4037074	  759.3	  601.2	 3257.0	...
4037075	  759.3	  601.3	 3256.0	...
4037076	  759.3	  601.1	 3256.0	...
4037077	  759.1	  600.9	 3257.0	...
4037078	  758.4	  600.8	 3258.0	...
4037079	  757.8	  600.4	 3259.0	...
4037080	  757.5	  599.9	 3258.0	...
4037081	  757.7	  599.3	 3257.0	...
4037082	  757.9	  599.6	 3259.0	...
4037083	  757.9	  600.0	 3261.0	...
4037084	  757.8	  600.2	 3262.0	...
4037085	  757.8	  600.0	 3260.0	...
4037086	  757.8	  599.9	 3262.0	...
4037087	  757.9	  599.9	 3266.0	...
4037088	  758.0	  600.0	 3270.0	...
4037089	  758.0	  600.0	 3271.0	...
4037090	  758.0	  599.8	 3268.0	...
4037091	  758.0	  599.5	 3265.0	...
4037092	  757.9	  598.9	 3267.0	...
4037093	  757.7	  598.5	 3271.0	...
4037094	  757.5	  598.4	 3276.0	...
4037095	  757.8	  598.5	 3276.0	...
4037096	  758.1	  598.5	 3277.0	...
4037097	  758.1	  598.6	 3278.0	...
4037098	  757.8	  598.8	 3278.0	...
4037099	  757.4	  598.6	 3273.0	...
4037100	  757.3	  598.4	 3267.0	...
4037101	  757.0	  598.2	 3265.0	...
4037102	  756.8	  598.5	 3267.0	...
4037103	  756.9	  598.7	 3271.0	...
4037104	  757.2	  598.9	 3273.0	...
4037105	  757.4	  599.2	 3276.0	...
4037106	  757.4	  599.5	 3279.0	...
4037107	  757.5	  599.7	 3280.0	...
4037108	  757.5	  599.6	 3280.0	...
4037109	  757.5	  599.3	 3281.0	...
4037110	  757.5	  599.1	 3283.0	...
4037111	  757.5	  598.9	 3285.0	...
4037112	  757.6	  598.9	 3285.0	...
4037113	  757.9	  598.9	 3286.0	...
4037114	  758.2	  599.0	 3289.0	...
4037115	  758.1	  599.0	 3291.0	...
4037116	  757.8	  599.0	 3291.0	...
4037117	  757.5	  598.9	 3294.0	...
4037118	  757.5	  598.8	 3297.0	...
4037119	  757.5	  598.8	 3299.0	...
4037120	  757.4	  598.9	 3299.0	...
4037121	  757.3	  598.8	 3298.0	...
4037122	  757.3	  598.5	 3298.0	...
4037123	  757.2	  598.7	 3299.0	...
4037124	  757.1	  599.1	 3300.0	...
4037125	  757.1	  599.5	 3301.0	...
4037126	  757.4	  599.5	 3297.0	...
4037127	  757.7	  599.4	 3293.0	...
4037128	  757.8	  599.3	 3290.0	...
4037129	  757.8	  599.3	 3291.0	...
4037130	  757.7	  599.3	 3293.0	...
4037131	  757.5	  599.6	 3296.0	...
4037132	  757.3	  599.8	 3298.0	...
4037133	  757.1	  600.0	 3301.0	...
4037134	  756.9	  600.1	 3303.0	...
4037135	  756.9	  600.0	 3304.0	...
4037136	  757.0	  600.0	 3306.0	...
4037137	  756.8	  599.8	 3306.0	...
4037138	  756.6	  599.6	 3305.0	...
4037139	  756.3	  599.4	 3305.0	...
4037140	  756.2	  599.3	 3304.0	...
4037141	  756.5	  599.0	 3303.0	...
4037142	  756.8	  598.9	 3304.0	...
4037143	  757.1	  599.1	 3307.0	...
4037144	  757.0	  599.4	 3310.0	...
4037145	  757.1	  599.4	 3310.0	...
4037146	  757.2	  599.2	 3309.0	...
4037147	  757.3	  598.9	 3309.0	...
4037148	  757.4	  598.7	 3308.0	...
4037149	  757.5	  598.5	 3310.0	...
4037150	  757.5	  598.4	 3311.0	...
4037151	  757.5	  598.4	 3316.0	...
4037152	  757.5	  598.9	 3319.0	...
4037153	  757.9	  599.3	 3320.0	...
4037154	  758.6	  599.7	 3319.0	...
4037155	  759.4	  599.5	 3319.0	...
4037156	  760.6	  598.7	 3320.0	...
4037157	  761.6	  598.0	 3320.0	...
4037158	  762.9	  597.2	 3320.0	...
4037159	  764.2	  596.9	 3319.0	...
4037160	  766.1	  595.6	 3318.0	...
4037161	  767.7	  593.7	 3320.0	...
4037162	  768.5	  591.9	 3322.0	...
4037163	  768.5	  591.0	 3325.0	...
4037164	  768.6	  590.6	 3325.0	...
4037165	  768.8	  589.1	 3324.0	...
4037166	  768.2	  587.9	 3325.0	...
4037167	  767.2	  586.3	 3328.0	...
4037168	  765.5	  586.1	 3331.0	...
4037169	  764.7	  585.7	 3332.0	...
4037170	  763.4	  585.8	 3331.0	...
4037171	  762.6	  585.9	 3331.0	...
4037172	  761.4	  586.2	 3332.0	...
4037173	  760.9	  586.3	 3332.0	...
4037174	  760.5	  586.2	 3332.0	...
4037175	  760.5	  586.7	 3330.0	...
4037176	  760.5	  587.2	 3328.0	...
4037177	  760.6	  587.7	 3326.0	...
4037178	  760.7	  587.8	 3325.0	...
4037179	  760.8	  587.8	 3323.0	...
4037180	  760.8	  587.6	 3325.0	...
4037181	  760.8	  587.4	 3328.0	...
4037182	  760.7	  587.2	 3331.0	...
4037183	  760.7	  587.4	 3332.0	...
4037184	  760.8	  587.6	 3332.0	...
4037185	  760.9	  587.9	 3332.0	...
4037186	  761.0	  588.1	 3332.0	...
4037187	  761.0	  588.4	 3332.0	...
4037188	  761.0	  588.6	 3332.0	...
4037189	  760.9	  588.8	 3332.0	...
4037190	  761.0	  589.3	 3333.0	...
4037191	  761.1	  589.8	 3333.0	...
4037192	  761.3	  590.3	 3334.0	...
4037193	  761.7	  590.5	 3334.0	...
4037194	  762.0	  590.1	 3335.0	...
4037195	  762.1	  589.7	 3335.0	...
4037196	  762.0	  589.4	 3336.0	...
4037197	  762.0	  589.5	 3337.0	...
4037198	  761.9	  589.6	 3335.0	...
4037199	  762.3	  589.8	 3335.0	...
4037200	  762.6	  589.9	 3333.0	...
4037201	  762.8	  590.1	 3333.0	...
4037202	  762.6	  590.2	 3333.0	...
4037203	  762.3	  590.3	 3333.0	...
4037204	  762.2	  590.5	 3332.0	...
4037205	  762.2	  589.7	 3335.0	...
4037206	  762.0	  589.0	 3337.0	...
4037207	  761.6	  588.3	 3340.0	...
4037208	  761.1	  588.5	 3340.0	...
4037209	  761.0	  588.8	 3341.0	...
4037210	  761.0	  589.1	 3342.0	...
4037211	  761.6	  589.5	 3342.0	...
4037212	  762.2	  589.8	 3343.0	...
4037213	  762.7	  590.0	 3344.0	...
4037214	  762.6	  590.0	 3344.0	...
4037215	  762.3	  590.1	 3345.0	...
4037216	  762.0	  590.4	 3347.0	...
4037217	  761.6	  590.2	 3349.0	...
4037218	  761.4	  589.8	 3348.0	...
4037219	  761.1	  589.3	 3347.0	...
4037220	  761.0	  589.2	 3345.0	...
4037221	  761.0	  589.1	 3344.0	...
4037222	  761.1	  589.1	 3343.0	...
4037223	  761.4	  589.2	 3342.0	...
4037224	  761.4	  589.3	 3343.0	...
4037225	  761.5	  589.5	 3345.0	...
4037226	  761.4	  589.8	 3347.0	...
4037227	  761.3	  590.1	 3347.0	...
4037228	  761.0	  590.3	 3344.0	...
4037229	  760.6	  590.4	 3340.0	...
4037230	  760.6	  590.4	 3337.0	...
4037231	  760.7	  590.2	 3337.0	...
4037232	  760.9	  590.1	 3338.0	...
4037233	  761.1	  590.1	 3340.0	...
4037234	  761.3	  590.2	 3342.0	...
4037235	  761.6	  590.3	 3344.0	...
4037236	  761.8	  590.5	 3345.0	...
4037237	  761.6	  590.7	 3343.0	...
4037238	  760.9	  590.8	 3340.0	...
4037239	  760.3	  590.9	 3337.0	...
4037240	  760.4	  591.0	 3336.0	...
4037241	  760.8	  591.0	 3335.0	...
4037242	  761.3	  590.6	 3337.0	...
4037243	  761.5	  590.2	 3339.0	...
4037244	  761.7	  590.4	 3337.0	...
4037245	  761.8	  591.1	 3332.0	...
4037246	  761.6	  591.4	 3328.0	...
4037247	  761.2	  591.1	 3330.0	...
4037248	  760.6	  591.0	 3332.0	...
4037249	  760.4	  591.3	 3333.0	...
4037250	  760.4	  591.5	 3333.0	...
4037251	  760.7	  591.7	 3338.0	...
4037252	  761.0	  591.7	 3343.0	...
4037253	  760.9	  591.3	 3347.0	...
MSG	4037254 0000 _ Number On
4037254	  760.9	  590.6	 3346.0	...
4037255	  760.8	  589.8	 3346.0	...
4037256	  760.8	  589.6	 3346.0	...
4037257	  760.9	  589.8	 3345.0	...
4037258	  761.1	  590.1	 3342.0	...
4037259	  761.3	  590.5	 3341.0	...
4037260	  761.4	  590.7	 3341.0	...
4037261	  761.4	  590.9	 3344.0	...
4037262	  761.4	  590.9	 3344.0	...
4037263	  761.3	  591.2	 3343.0	...
4037264	  761.2	  591.4	 3342.0	...
4037265	  761.1	  591.5	 3341.0	...
4037266	  761.1	  591.3	 3340.0	...
4037267	  761.3	  591.0	 3339.0	...
4037268	  761.4	  590.8	 3339.0	...
4037269	  761.5	  590.7	 3338.0	...
4037270	  761.4	  590.2	 3338.0	...
4037271	  761.4	  589.6	 3336.0	...
4037272	  761.5	  589.5	 3334.0	...
4037273	  761.8	  590.0	 3332.0	...
4037274	  761.9	  590.7	 3332.0	...
4037275	  762.0	  590.9	 3332.0	...
4037276	  761.9	  591.0	 3334.0	...
4037277	  761.7	  590.8	 3336.0	...
4037278	  761.5	  590.7	 3337.0	...
4037279	  761.2	  590.5	 3336.0	...
4037280	  761.0	  590.2	 3335.0	...
4037281	  760.8	  590.1	 3335.0	...
4037282	  760.8	  590.0	 3335.0	...
4037283	  760.8	  590.4	 3335.0	...
4037284	  761.1	  590.6	 3334.0	...
4037285	  761.4	  591.2	 3333.0	...
4037286	  761.7	  591.6	 3331.0	...
4037287	  761.7	  592.3	 3330.0	...
4037288	  761.8	  592.6	 3329.0	...
4037289	  761.8	  592.4	 3330.0	...
4037290	  761.6	  591.9	 3332.0	...
4037291	  761.6	  591.4	 3333.0	...
4037292	  761.6	  591.5	 3334.0	...
4037293	  761.9	  591.5	 3337.0	...
4037294	  762.1	  591.5	 3338.0	...
4037295	  762.3	  591.4	 3340.0	...
4037296	  762.3	  590.9	 3341.0	...
4037297	  761.9	  590.4	 3341.0	...
4037298	  761.5	  590.1	 3341.0	...
4037299	  761.2	  590.4	 3340.0	...
4037300	  761.4	  591.0	 3340.0	...
4037301	  761.6	  591.5	 3339.0	...
4037302	  761.7	  591.9	 3338.0	...
4037303	  761.8	  591.9	 3338.0	...
4037304	  761.8	  591.8	 3335.0	...
4037305	  761.7	  591.6	 3333.0	...
4037306	  761.7	  591.4	 3332.0	...
4037307	  761.6	  591.4	 3334.0	...
4037308	  761.6	  591.7	 3335.0	...
4037309	  761.7	  591.9	 3336.0	...
4037310	  761.9	  591.9	 3336.0	...
4037311	  762.3	  591.9	 3334.0	...
4037312	  762.5	  592.1	 3331.0	...
4037313	  762.8	  592.4	 3327.0	...
4037314	  762.8	  592.5	 3326.0	...
4037315	  762.9	  592.4	 3324.0	...
4037316	  762.9	  592.4	 3324.0	...
4037317	  762.6	  592.4	 3324.0	...
4037318	  762.2	  592.5	 3324.0	...
4037319	  761.9	  592.7	 3323.0	...
4037320	  762.0	  592.6	 3321.0	...
4037321	  762.1	  592.4	 3320.0	...
4037322	  762.2	  592.2	 3319.0	...
4037323	  762.2	  592.1	 3319.0	...
4037324	  762.3	  592.1	 3317.0	...
4037325	  762.4	  592.2	 3316.0	...
4037326	  762.6	  592.6	 3316.0	...
4037327	  762.8	  592.9	 3316.0	...
4037328	  762.9	  593.1	 3317.0	...
4037329	  762.8	  592.9	 3318.0	...
4037330	  762.6	  592.8	 3319.0	...
4037331	  762.4	  592.7	 3320.0	...
4037332	  762.2	  592.6	 3320.0	...
4037333	  762.2	  593.6	 3319.0	...
4037334	  762.3	  594.6	 3320.0	...
4037335	  762.6	  595.5	 3322.0	...
4037336	  762.9	  595.5	 3325.0	...
4037337	  763.2	  595.5	 3327.0	...
4037338	  763.2	  595.0	 3327.0	...
4037339	  763.0	  594.6	 3326.0	...
4037340	  762.9	  594.1	 3325.0	...
4037341	  762.7	  594.1	 3323.0	...
4037342	  762.7	  594.0	 3322.0	...
4037343	  762.8	  594.0	 3321.0	...
4037344	  763.0	  594.3	 3322.0	...
4037345	  763.2	  594.5	 3323.0	...
4037346	  763.4	  594.8	 3323.0	...
4037347	  763.5	  594.8	 3322.0	...
4037348	  763.5	  594.6	 3318.0	...
4037349	  763.5	  594.4	 3316.0	...
4037350	  763.4	  593.8	 3314.0	...
4037351	  763.3	  593.5	 3314.0	...
4037352	  763.2	  593.3	 3315.0	...
4037353	  763.5	  593.2	 3316.0	...
4037354	  763.7	  593.0	 3317.0	...
4037355	  764.0	  592.9	 3320.0	...
4037356	  764.2	  592.9	 3322.0	...
4037357	  764.4	  592.9	 3327.0	...
4037358	  764.6	  592.8	 3328.0	...
4037359	  764.7	  593.1	 3329.0	...
4037360	  764.5	  593.4	 3328.0	...
4037361	  764.3	  593.7	 3326.0	...
4037362	  764.2	  593.7	 3325.0	...
4037363	  764.2	  593.9	 3324.0	...
4037364	  764.1	  594.0	 3324.0	...
4037365	  763.9	  594.2	 3324.0	...
4037366	  763.8	  594.3	 3324.0	...
4037367	  763.8	  594.5	 3321.0	...
4037368	  764.0	  594.6	 3319.0	...
4037369	  764.2	  594.5	 3317.0	...
4037370	  764.4	  594.4	 3317.0	...
4037371	  764.3	  594.2	 3317.0	...
4037372	  764.3	  594.2	 3318.0	...
4037373	  764.2	  594.2	 3318.0	...
4037374	  764.3	  594.2	 3318.0	...
4037375	  764.3	  594.2	 3319.0	...
4037376	  764.3	  594.2	 3319.0	...
4037377	  764.3	  594.2	 3319.0	...
4037378	  764.3	  594.2	 3319.0	...
4037379	  764.2	  594.3	 3319.0	...
4037380	  764.2	  594.3	 3323.0	...
4037381	  764.1	  594.3	 3327.0	...
4037382	  764.1	  594.5	 3330.0	...
4037383	  764.2	  594.7	 3330.0	...
4037384	  764.7	  594.9	 3327.0	...
4037385	  765.2	  595.0	 3324.0	...
4037386	  765.5	  595.3	 3318.0	...
4037387	  765.5	  595.5	 3316.0	...
4037388	  765.5	  595.5	 3316.0	...
4037389	  765.3	  595.4	 3318.0	...
4037390	  765.2	  595.2	 3317.0	...
4037391	  765.1	  595.6	 3314.0	...
4037392	  765.3	  596.1	 3312.0	...
4037393	  765.5	  596.2	 3312.0	...
4037394	  765.5	  595.8	 3313.0	...
4037395	  765.4	  595.5	 3313.0	...
4037396	  765.5	  595.6	 3314.0	...
4037397	  765.6	  595.4	 3314.0	...
4037398	  765.7	  595.2	 3314.0	...
4037399	  765.9	  595.1	 3316.0	...
4037400	  766.2	  595.2	 3319.0	...
4037401	  766.5	  595.1	 3321.0	...
4037402	  766.7	  594.9	 3320.0	...
4037403	  766.6	  594.9	 3319.0	...
4037404	  766.6	  595.1	 3320.0	...
4037405	  766.2	  595.3	 3321.0	...
4037406	  765.7	  595.4	 3323.0	...
4037407	  765.2	  595.4	 3323.0	...
4037408	  765.2	  595.2	 3325.0	...
4037409	  765.3	  594.9	 3326.0	...
4037410	  765.3	  594.9	 3327.0	...
4037411	  765.3	  594.9	 3327.0	...
4037412	  765.3	  595.1	 3327.0	...
4037413	  765.4	  595.0	 3325.0	...
4037414	  765.5	  595.2	 3322.0	...
4037415	  765.7	  595.4	 3320.0	...
4037416	  766.1	  595.7	 3321.0	...
4037417	  766.5	  595.7	 3321.0	...
4037418	  766.7	  595.6	 3320.0	...
4037419	  766.8	  595.3	 3320.0	...
4037420	  766.9	  595.1	 3319.0	...
4037421	  766.9	  595.1	 3318.0	...
4037422	  767.0	  595.1	 3319.0	...
4037423	  766.9	  595.2	 3321.0	...
4037424	  766.8	  595.5	 3324.0	...
4037425	  766.8	  595.9	 3326.0	...
4037426	  766.9	  596.3	 3328.0	...
4037427	  767.0	  596.4	 3329.0	...
4037428	  767.1	  596.4	 3326.0	...
4037429	  767.0	  595.9	 3324.0	...
4037430	  767.0	  595.4	 3321.0	...
4037431	  767.0	  594.8	 3323.0	...
4037432	  766.9	  594.9	 3324.0	...
4037433	  767.2	  595.4	 3326.0	...
4037434	  767.4	  595.9	 3327.0	...
4037435	  767.6	  596.4	 3326.0	...
4037436	  767.3	  596.6	 3326.0	...
4037437	  766.9	  596.7	 3326.0	...
4037438	  766.2	  596.7	 3325.0	...
EFIX R   4035516	4037438	1923	  755.7	  597.4	   3287
SSACC R  4037439
4037439	  765.4	  596.7	 3322.0	...
4037440	  763.7	  597.2	 3321.0	...
4037441	  762.0	  597.9	 3323.0	...
4037442	  759.5	  598.8	 3326.0	...
4037443	  757.2	  599.2	 3329.0	...
4037444	  753.8	  599.8	 3331.0	...
4037445	  750.8	  600.3	 3332.0	...
4037446	  748.2	  600.7	 3334.0	...
4037447	  746.2	  600.8	 3334.0	...
ESACC R  4037439	4037447	9	  765.4	  596.7	  746.2	  600.8	   0.42	     49
SFIX R   4037448
4037448	  745.2	  600.3	 3333.0	...
4037449	  744.7	  599.4	 3332.0	...
4037450	  744.8	  598.3	 3332.0	...
4037451	  744.9	  597.5	 3333.0	...
4037452	  745.3	  597.1	 3336.0	...
4037453	  746.7	  596.8	 3337.0	...
4037454	  748.4	  596.6	 3337.0	...
4037455	  750.6	  596.9	 3337.0	...
4037456	  752.2	  597.3	 3336.0	...
4037457	  754.1	  597.7	 3335.0	...
4037458	  755.0	  598.1	 3334.0	...
4037459	  755.9	  598.6	 3328.0	...
4037460	  756.1	  599.1	 3323.0	...
4037461	  756.2	  599.6	 3320.0	...
4037462	  756.1	  600.1	 3322.0	...
4037463	  755.9	  600.5	 3324.0	...
4037464	  755.5	  600.8	 3326.0	...
4037465	  755.1	  601.0	 3327.0	...
4037466	  755.0	  600.5	 3328.0	...
4037467	  755.1	  599.7	 3331.0	...
4037468	  755.4	  598.9	 3334.0	...
4037469	  755.6	  599.0	 3337.0	...
4037470	  755.9	  599.1	 3339.0	...
4037471	  756.2	  599.0	 3340.0	...
4037472	  756.6	  598.7	 3339.0	...
4037473	  756.8	  598.3	 3338.0	...
4037474	  756.6	  598.1	 3337.0	...
4037475	  756.3	  598.2	 3336.0	...
4037476	  755.8	  598.4	 3336.0	...
4037477	  755.4	  598.5	 3336.0	...
4037478	  755.0	  598.8	 3335.0	...
4037479	  754.8	  599.4	 3334.0	...
4037480	  754.5	  600.0	 3336.0	...
4037481	  754.5	  600.2	 3339.0	...
4037482	  754.5	  599.9	 3340.0	...
4037483	  754.6	  599.6	 3337.0	...
4037484	  754.3	  599.4	 3334.0	...
4037485	  754.0	  599.4	 3333.0	...
4037486	  753.8	  600.0	 3338.0	...
4037487	  753.9	  600.7	 3343.0	...
4037488	  753.9	  600.9	 3345.0	...
4037489	  753.8	  600.4	 3343.0	...
4037490	  753.6	  599.8	 3340.0	...
4037491	  753.7	  599.5	 3341.0	...
4037492	  753.8	  599.3	 3341.0	...
4037493	  754.0	  599.7	 3342.0	...
4037494	  754.1	  600.3	 3342.0	...
4037495	  754.1	  600.8	 3342.0	...
4037496	  754.1	  600.9	 3342.0	...
4037497	  754.0	  601.1	 3342.0	...
4037498	  754.0	  601.1	 3342.0	...
4037499	  754.0	  601.1	 3342.0	...
4037500	  754.0	  600.9	 3344.0	...
4037501	  754.5	  600.8	 3346.0	...
4037502	  754.9	  600.7	 3347.0	...
4037503	  755.3	  600.6	 3345.0	...
4037504	  755.1	  600.9	 3342.0	...
4037505	  755.4	  601.2	 3339.0	...
4037506	  755.8	  600.9	 3336.0	...
4037507	  755.7	  600.4	 3337.0	...
4037508	  755.2	  600.0	 3339.0	...
4037509	  754.7	  600.1	 3341.0	...
4037510	  754.7	  600.1	 3340.0	...
4037511	  754.6	  600.1	 3339.0	...
4037512	  754.5	  600.0	 3339.0	...
4037513	  754.6	  600.0	 3339.0	...
4037514	  754.8	  600.0	 3335.0	...
4037515	  754.9	  600.2	 3331.0	...
4037516	  754.6	  600.6	 3331.0	...
4037517	  754.4	  601.0	 3334.0	...
4037518	  754.2	  601.3	 3337.0	...
4037519	  754.1	  601.4	 3337.0	...
4037520	  754.1	  601.5	 3338.0	...
4037521	  754.2	  601.4	 3339.0	...
4037522	  754.2	  601.3	 3339.0	...
4037523	  754.3	  601.1	 3338.0	...
4037524	  754.5	  601.0	 3338.0	...
4037525	  754.6	  600.9	 3338.0	...
4037526	  754.6	  601.2	 3337.0	...
4037527	  754.5	  601.4	 3336.0	...
4037528	  754.5	  601.7	 3335.0	...
4037529	  755.1	  601.6	 3335.0	...
4037530	  755.7	  601.3	 3336.0	...
4037531	  756.4	  600.9	 3337.0	...
4037532	  756.4	  600.7	 3337.0	...
4037533	  756.5	  600.7	 3339.0	...
4037534	  756.5	  600.7	 3340.0	...
4037535	  756.3	  600.8	 3341.0	...
4037536	  756.0	  600.9	 3341.0	...
4037537	  755.8	  601.1	 3341.0	...
4037538	  755.9	  601.3	 3339.0	...
4037539	  755.9	  601.5	 3338.0	...
4037540	  755.8	  601.6	 3337.0	...
4037541	  755.6	  601.8	 3337.0	...
4037542	  755.5	  602.0	 3337.0	...
4037543	  755.6	  602.0	 3338.0	...
4037544	  755.6	  602.0	 3338.0	...
4037545	  755.6	  602.0	 3338.0	...
4037546	  755.5	  602.0	 3339.0	...
4037547	  755.4	  601.8	 3340.0	...
4037548	  755.4	  601.7	 3341.0	...
4037549	  755.4	  601.6	 3342.0	...
4037550	  755.6	  601.8	 3343.0	...
4037551	  755.8	  602.0	 3342.0	...
4037552	  755.9	  602.3	 3341.0	...
4037553	  755.8	  602.5	 3340.0	...
4037554	  755.8	  602.6	 3340.0	...
4037555	  755.4	  602.5	 3340.0	...
MSG	4037556 0000 _ Number Off
4037556	  755.2	  602.3	 3340.0	...
4037557	  755.3	  602.1	 3338.0	...
4037558	  755.6	  601.9	 3336.0	...
4037559	  756.0	  601.8	 3337.0	...
4037560	  756.0	  601.5	 3341.0	...
4037561	  756.0	  601.3	 3345.0	...
4037562	  756.0	  601.1	 3347.0	...
4037563	  756.0	  601.1	 3347.0	...
4037564	  756.1	  600.9	 3346.0	...
4037565	  756.1	  600.7	 3344.0	...
4037566	  756.0	  600.5	 3341.0	...
4037567	  756.0	  600.6	 3340.0	...
4037568	  756.1	  600.6	 3339.0	...
4037569	  756.1	  600.4	 3339.0	...
4037570	  755.9	  600.1	 3340.0	...
4037571	  755.8	  599.8	 3342.0	...
4037572	  755.9	  599.8	 3344.0	...
4037573	  756.2	  600.2	 3344.0	...
4037574	  756.4	  600.8	 3344.0	...
4037575	  756.6	  601.4	 3343.0	...
4037576	  756.7	  601.5	 3343.0	...
4037577	  756.8	  601.4	 3341.0	...
4037578	  756.5	  601.5	 3340.0	...
4037579	  756.2	  601.2	 3339.0	...
4037580	  755.9	  600.8	 3339.0	...
4037581	  755.9	  600.4	 3339.0	...
4037582	  756.1	  600.3	 3339.0	...
4037583	  756.2	  600.3	 3339.0	...
4037584	  756.2	  600.2	 3340.0	...
4037585	  756.1	  600.1	 3342.0	...
4037586	  756.4	  599.9	 3344.0	...
4037587	  756.8	  600.4	 3346.0	...
4037588	  757.1	  601.0	 3346.0	...
4037589	  757.1	  601.7	 3347.0	...
4037590	  757.1	  601.7	 3346.0	...
4037591	  757.0	  601.8	 3347.0	...
4037592	  756.4	  601.7	 3348.0	...
4037593	  755.9	  601.6	 3347.0	...
4037594	  756.0	  601.4	 3344.0	...
4037595	  756.6	  600.9	 3341.0	...
4037596	  757.1	  600.6	 3340.0	...
4037597	  756.8	  600.6	 3339.0	...
4037598	  756.6	  600.6	 3337.0	...
4037599	  756.5	  600.5	 3337.0	...
4037600	  756.4	  600.4	 3339.0	...
4037601	  756.4	  600.5	 3340.0	...
4037602	  756.2	  601.0	 3339.0	...
4037603	  756.0	  601.4	 3337.0	...
4037604	  755.7	  601.4	 3332.0	...
4037605	  755.6	  601.2	 3330.0	...
4037606	  755.5	  601.1	 3329.0	...
4037607	  755.7	  601.2	 3333.0	...
4037608	  756.1	  601.5	 3337.0	...
4037609	  756.5	  601.6	 3337.0	...
4037610	  756.6	  601.7	 3335.0	...
4037611	  756.9	  601.8	 3333.0	...
4037612	  757.2	  601.9	 3333.0	...
4037613	  757.3	  601.7	 3333.0	...
4037614	  757.1	  601.5	 3333.0	...
4037615	  756.9	  601.3	 3334.0	...
4037616	  756.7	  601.4	 3334.0	...
4037617	  756.6	  601.5	 3334.0	...
4037618	  756.3	  601.5	 3334.0	...
4037619	  756.2	  601.6	 3334.0	...
4037620	  756.3	  601.7	 3335.0	...
4037621	  756.6	  601.9	 3335.0	...
4037622	  756.8	  601.9	 3334.0	...
4037623	  756.7	  601.9	 3335.0	...
4037624	  756.7	  601.8	 3337.0	...
4037625	  756.8	  601.7	 3337.0	...
4037626	  756.7	  601.7	 3338.0	...
4037627	  756.5	  601.9	 3338.0	...
4037628	  756.4	  602.1	 3339.0	...
4037629	  756.5	  601.8	 3336.0	...
4037630	  756.5	  601.4	 3333.0	...
4037631	  756.7	  601.1	 3331.0	...
4037632	  757.0	  601.0	 3329.0	...
4037633	  757.4	  600.8	 3327.0	...
4037634	  756.9	  601.0	 3326.0	...
4037635	  756.3	  601.2	 3328.0	...
4037636	  756.1	  602.1	 3331.0	...
4037637	  756.5	  602.8	 3331.0	...
4037638	  756.9	  603.0	 3330.0	...
4037639	  757.1	  602.5	 3330.0	...
4037640	  757.2	  602.1	 3328.0	...
4037641	  757.4	  602.0	 3327.0	...
4037642	  757.3	  602.0	 3326.0	...
4037643	  757.3	  602.2	 3326.0	...
4037644	  757.2	  602.5	 3326.0	...
4037645	  757.3	  602.7	 3327.0	...
4037646	  757.3	  602.7	 3328.0	...
4037647	  757.1	  602.7	 3328.0	...
4037648	  756.8	  602.7	 3327.0	...
4037649	  756.4	  602.5	 3326.0	...
4037650	  756.3	  602.7	 3324.0	...
4037651	  756.4	  603.0	 3324.0	...
4037652	  756.6	  603.4	 3324.0	...
4037653	  756.8	  603.4	 3323.0	...
4037654	  757.0	  603.5	 3323.0	...
4037655	  757.2	  603.4	 3323.0	...
4037656	  757.3	  603.3	 3323.0	...
4037657	  757.4	  603.1	 3324.0	...
4037658	  757.3	  602.4	 3322.0	...
4037659	  757.2	  601.9	 3321.0	...
4037660	  757.1	  601.7	 3319.0	...
4037661	  757.0	  602.0	 3318.0	...
4037662	  756.8	  602.3	 3317.0	...
4037663	  756.6	  602.3	 3317.0	...
4037664	  756.7	  602.2	 3319.0	...
4037665	  756.8	  602.2	 3322.0	...
4037666	  756.9	  602.3	 3322.0	...
4037667	  756.8	  602.4	 3321.0	...
4037668	  756.7	  602.5	 3319.0	...
4037669	  756.6	  602.6	 3319.0	...
4037670	  756.5	  602.7	 3320.0	...
4037671	  756.6	  602.6	 3320.0	...
4037672	  756.6	  602.5	 3321.0	...
4037673	  756.7	  602.5	 3322.0	...
4037674	  756.7	  602.8	 3323.0	...
4037675	  756.6	  603.1	 3324.0	...
4037676	  756.7	  603.2	 3326.0	...
4037677	  756.8	  603.1	 3327.0	...
4037678	  757.1	  603.0	 3328.0	...
4037679	  757.2	  603.2	 3327.0	...
4037680	  757.3	  603.4	 3326.0	...
4037681	  757.2	  603.6	 3326.0	...
4037682	  757.3	  603.7	 3325.0	...
4037683	  757.4	  603.8	 3322.0	...
4037684	  757.4	  604.0	 3319.0	...
4037685	  757.5	  604.1	 3317.0	...
4037686	  757.6	  604.0	 3317.0	...
4037687	  757.6	  603.9	 3317.0	...
4037688	  757.4	  603.7	 3317.0	...
4037689	  757.3	  603.7	 3316.0	...
4037690	  757.4	  603.7	 3317.0	...
4037691	  757.4	  603.8	 3318.0	...
4037692	  757.4	  604.0	 3317.0	...
4037693	  757.5	  604.1	 3314.0	...
4037694	  757.3	  604.1	 3311.0	...
4037695	  757.2	  603.8	 3310.0	...
4037696	  757.1	  603.4	 3309.0	...
4037697	  757.2	  603.3	 3308.0	...
4037698	  757.2	  603.5	 3308.0	...
4037699	  757.2	  603.9	 3309.0	...
4037700	  757.1	  604.2	 3309.0	...
4037701	  757.2	  604.3	 3308.0	...
4037702	  757.2	  604.1	 3307.0	...
4037703	  757.1	  603.9	 3305.0	...
4037704	  757.0	  603.9	 3304.0	...
4037705	  757.0	  603.8	 3304.0	...
4037706	  757.0	  603.8	 3304.0	...
4037707	  757.0	  603.7	 3303.0	...
4037708	  756.9	  603.4	 3302.0	...
4037709	  756.9	  603.1	 3304.0	...
4037710	  756.8	  603.1	 3304.0	...
4037711	  756.9	  603.6	 3303.0	...
4037712	  756.9	  603.6	 3302.0	...
4037713	  757.0	  603.2	 3301.0	...
4037714	  757.4	  602.7	 3300.0	...
4037715	  757.9	  602.7	 3300.0	...
4037716	  758.3	  602.7	 3299.0	...
4037717	  758.2	  602.7	 3299.0	...
4037718	  758.2	  602.9	 3298.0	...
4037719	  758.3	  603.1	 3298.0	...
4037720	  758.2	  603.3	 3298.0	...
4037721	  757.9	  603.5	 3299.0	...
4037722	  757.7	  603.6	 3298.0	...
4037723	  757.5	  603.6	 3296.0	...
4037724	  757.2	  603.7	 3292.0	...
4037725	  756.9	  603.8	 3291.0	...
4037726	  757.0	  603.7	 3292.0	...
4037727	  757.4	  603.5	 3295.0	...
4037728	  757.8	  603.3	 3296.0	...
4037729	  757.8	  603.4	 3295.0	...
4037730	  757.7	  603.4	 3294.0	...
4037731	  757.4	  603.5	 3293.0	...
4037732	  757.2	  603.6	 3291.0	...
4037733	  757.0	  603.6	 3291.0	...
4037734	  756.9	  603.6	 3291.0	...
4037735	  757.5	  603.6	 3292.0	...
4037736	  758.1	  603.5	 3291.0	...
4037737	  758.6	  603.4	 3289.0	...
4037738	  758.5	  603.6	 3288.0	...
4037739	  758.0	  603.7	 3287.0	...
4037740	  757.7	  603.9	 3288.0	...
4037741	  757.4	  603.8	 3289.0	...
4037742	  757.3	  603.6	 3290.0	...
4037743	  757.5	  603.5	 3289.0	...
4037744	  757.8	  603.3	 3288.0	...
4037745	  758.2	  603.4	 3287.0	...
4037746	  758.3	  603.5	 3288.0	...
4037747	  758.2	  603.6	 3287.0	...
4037748	  758.2	  604.2	 3287.0	...
4037749	  758.2	  604.8	 3287.0	...
4037750	  758.2	  605.5	 3288.0	...
4037751	  758.2	  605.5	 3290.0	...
4037752	  758.5	  604.9	 3291.0	...
4037753	  758.7	  604.1	 3291.0	...
4037754	  759.0	  603.4	 3291.0	...
4037755	  758.9	  603.0	 3291.0	...
4037756	  758.9	  602.6	 3291.0	...
4037757	  758.6	  602.8	 3289.0	...
4037758	  758.4	  603.5	 3285.0	...
4037759	  758.3	  604.4	 3280.0	...
4037760	  758.4	  604.5	 3278.0	...
4037761	  758.6	  604.1	 3278.0	...
4037762	  758.6	  603.4	 3278.0	...
4037763	  758.7	  602.6	 3278.0	...
4037764	  758.2	  602.6	 3278.0	...
4037765	  757.7	  603.0	 3278.0	...
4037766	  757.1	  603.6	 3278.0	...
4037767	  757.2	  603.9	 3279.0	...
4037768	  757.4	  604.3	 3280.0	...
4037769	  757.9	  604.2	 3279.0	...
MSG	4037770 0000 _ Number On
4037770	  758.2	  604.0	 3278.0	...
4037771	  758.5	  603.7	 3278.0	...
4037772	  758.6	  603.7	 3274.0	...
4037773	  758.8	  603.6	 3269.0	...
4037774	  759.1	  603.2	 3263.0	...
4037775	  759.2	  602.9	 3260.0	...
4037776	  759.0	  602.7	 3259.0	...
4037777	  758.8	  602.6	 3258.0	...
4037778	  758.6	  602.5	 3258.0	...
4037779	  758.6	  602.4	 3258.0	...
4037780	  758.6	  602.4	 3255.0	...
4037781	  758.6	  602.4	 3251.0	...
4037782	  758.6	  602.4	 3249.0	...
4037783	  758.6	  602.6	 3252.0	...
4037784	  758.6	  602.6	 3254.0	...
4037785	  758.8	  602.6	 3254.0	...
4037786	  759.1	  602.6	 3254.0	...
4037787	  759.5	  602.6	 3254.0	...
4037788	  759.6	  602.6	 3254.0	...
4037789	  759.6	  602.6	 3254.0	...
4037790	  759.5	  602.1	 3254.0	...
4037791	  759.6	  601.5	 3255.0	...
4037792	  759.9	  601.4	 3255.0	...
4037793	  759.9	  601.9	 3255.0	...
4037794	  759.7	  602.5	 3255.0	...
4037795	  759.5	  602.6	 3254.0	...
4037796	  759.4	  602.7	 3255.0	...
4037797	  759.8	  602.7	 3252.0	...
4037798	  760.2	  602.1	 3249.0	...
4037799	  760.6	  601.5	 3247.0	...
4037800	  760.6	  600.9	 3248.0	...
4037801	  760.6	  600.9	 3249.0	...
4037802	  760.6	  600.9	 3250.0	...
4037803	  760.3	  601.6	 3250.0	...
4037804	  760.0	  602.1	 3249.0	...
4037805	  759.8	  602.4	 3249.0	...
4037806	  759.8	  602.2	 3248.0	...
4037807	  759.8	  602.2	 3247.0	...
4037808	  760.0	  602.5	 3244.0	...
4037809	  760.2	  602.7	 3242.0	...
4037810	  760.3	  602.9	 3245.0	...
4037811	  760.2	  603.0	 3248.0	...
4037812	  760.4	  602.9	 3248.0	...
4037813	  760.6	  602.4	 3245.0	...
4037814	  760.8	  601.7	 3242.0	...
4037815	  760.7	  601.0	 3241.0	...
4037816	  760.6	  600.6	 3243.0	...
4037817	  760.6	  600.5	 3245.0	...
4037818	  760.3	  600.6	 3247.0	...
4037819	  760.0	  600.7	 3245.0	...
4037820	  759.6	  601.0	 3241.0	...
4037821	  759.6	  601.2	 3237.0	...
4037822	  759.9	  601.2	 3234.0	...
4037823	  760.3	  601.0	 3234.0	...
4037824	  760.6	  600.7	 3234.0	...
4037825	  760.6	  600.6	 3233.0	...
4037826	  760.6	  600.5	 3232.0	...
4037827	  760.7	  600.4	 3231.0	...
4037828	  760.8	  600.4	 3229.0	...
4037829	  760.7	  600.4	 3228.0	...
4037830	  760.4	  600.4	 3227.0	...
4037831	  760.3	  600.3	 3226.0	...
4037832	  760.6	  600.1	 3227.0	...
4037833	  760.9	  600.0	 3229.0	...
4037834	  761.0	  600.0	 3230.0	...
4037835	  760.8	  600.0	 3231.0	...
4037836	  760.4	  600.0	 3231.0	...
4037837	  760.2	  599.9	 3230.0	...
4037838	  760.3	  599.7	 3229.0	...
4037839	  760.5	  599.9	 3228.0	...
4037840	  760.5	  600.4	 3224.0	...
4037841	  760.5	  600.6	 3220.0	...
4037842	  760.6	  600.4	 3219.0	...
4037843	  760.8	  600.6	 3221.0	...
4037844	  761.4	  600.9	 3222.0	...
4037845	  761.8	  601.2	 3221.0	...
4037846	  762.2	  601.0	 3220.0	...
4037847	  762.1	  600.9	 3218.0	...
4037848	  762.0	  600.8	 3217.0	...
4037849	  761.7	  600.9	 3215.0	...
4037850	  761.4	  600.8	 3215.0	...
4037851	  761.0	  600.7	 3217.0	...
4037852	  760.8	  600.5	 3220.0	...
4037853	  761.1	  599.9	 3222.0	...
4037854	  761.5	  599.4	 3221.0	...
4037855	  762.0	  599.4	 3218.0	...
4037856	  761.9	  600.0	 3215.0	...
4037857	  761.8	  600.7	 3217.0	...
4037858	  761.9	  600.8	 3220.0	...
4037859	  761.9	  600.8	 3221.0	...
4037860	  762.1	  600.4	 3219.0	...
4037861	  762.2	  600.2	 3217.0	...
4037862	  762.3	  600.2	 3217.0	...
4037863	  762.3	  600.7	 3218.0	...
4037864	  762.2	  601.1	 3220.0	...
4037865	  762.3	  601.1	 3220.0	...
4037866	  762.4	  600.8	 3218.0	...
4037867	  762.5	  600.5	 3216.0	...
4037868	  762.5	  600.4	 3213.0	...
4037869	  762.5	  600.4	 3212.0	...
4037870	  762.4	  600.4	 3211.0	...
4037871	  762.2	  600.2	 3212.0	...
4037872	  762.1	  600.1	 3213.0	...
4037873	  762.2	  599.9	 3212.0	...
4037874	  762.3	  599.9	 3210.0	...
4037875	  762.2	  599.9	 3209.0	...
4037876	  761.9	  600.0	 3207.0	...
4037877	  761.8	  600.0	 3206.0	...
4037878	  761.7	  600.2	 3206.0	...
4037879	  761.6	  600.4	 3206.0	...
4037880	  761.7	  600.5	 3206.0	...
4037881	  761.8	  600.3	 3208.0	...
4037882	  761.8	  599.7	 3209.0	...
4037883	  761.9	  599.0	 3211.0	...
4037884	  761.9	  598.4	 3211.0	...
4037885	  761.9	  598.6	 3211.0	...
4037886	  762.0	  598.8	 3210.0	...
4037887	  762.2	  599.0	 3212.0	...
4037888	  762.2	  598.9	 3215.0	...
4037889	  762.3	  599.2	 3215.0	...
4037890	  762.4	  599.6	 3213.0	...
4037891	  762.2	  600.2	 3211.0	...
4037892	  762.1	  600.3	 3209.0	...
4037893	  762.0	  600.4	 3208.0	...
4037894	  762.2	  600.3	 3206.0	...
4037895	  762.5	  600.2	 3205.0	...
4037896	  762.8	  600.3	 3203.0	...
4037897	  763.1	  600.4	 3202.0	...
4037898	  762.9	  600.1	 3205.0	...
4037899	  762.6	  599.6	 3207.0	...
4037900	  762.3	  599.0	 3208.0	...
4037901	  762.3	  598.8	 3206.0	...
4037902	  762.3	  598.7	 3203.0	...
4037903	  762.3	  598.8	 3200.0	...
4037904	  762.3	  599.0	 3198.0	...
4037905	  762.1	  599.1	 3199.0	...
4037906	  762.0	  599.1	 3201.0	...
4037907	  762.1	  599.1	 3203.0	...
4037908	  762.2	  599.2	 3204.0	...
4037909	  762.3	  599.4	 3199.0	...
4037910	  762.2	  599.7	 3194.0	...
4037911	  762.0	  599.7	 3187.0	...
4037912	  762.0	  599.4	 3186.0	...
4037913	  762.1	  599.0	 3189.0	...
4037914	  762.3	  598.7	 3193.0	...
4037915	  762.3	  598.4	 3197.0	...
4037916	  762.2	  598.1	 3196.0	...
4037917	  762.0	  598.1	 3194.0	...
4037918	  761.7	  598.5	 3192.0	...
4037919	  761.4	  598.3	 3192.0	...
4037920	  761.2	  597.8	 3191.0	...
4037921	  761.1	  597.2	 3191.0	...
4037922	  761.4	  597.1	 3191.0	...
4037923	  761.8	  597.3	 3191.0	...
4037924	  762.2	  597.5	 3191.0	...
4037925	  762.3	  597.8	 3190.0	...
4037926	  762.5	  597.8	 3190.0	...
4037927	  762.5	  597.8	 3191.0	...
4037928	  762.6	  597.8	 3191.0	...
4037929	  762.4	  597.8	 3193.0	...
4037930	  762.0	  597.9	 3195.0	...
4037931	  761.7	  598.1	 3197.0	...
4037932	  761.8	  597.8	 3197.0	...
4037933	  762.0	  597.4	 3197.0	...
4037934	  762.2	  596.9	 3197.0	...
4037935	  762.2	  596.9	 3197.0	...
4037936	  762.1	  597.0	 3198.0	...
4037937	  762.2	  597.2	 3198.0	...
4037938	  762.5	  597.1	 3196.0	...
4037939	  762.7	  596.8	 3193.0	...
4037940	  762.6	  596.5	 3192.0	...
4037941	  762.5	  596.5	 3193.0	...
4037942	  762.3	  596.7	 3195.0	...
4037943	  762.3	  597.1	 3195.0	...
4037944	  762.3	  597.5	 3195.0	...
4037945	  762.4	  597.7	 3196.0	...
4037946	  762.4	  597.4	 3196.0	...
4037947	  762.3	  597.1	 3196.0	...
4037948	  762.2	  596.8	 3195.0	...
4037949	  762.1	  596.7	 3194.0	...
4037950	  762.0	  596.7	 3196.0	...
4037951	  762.0	  596.6	 3198.0	...
4037952	  761.9	  597.0	 3200.0	...
4037953	  762.0	  597.5	 3200.0	...
4037954	  762.1	  598.1	 3199.0	...
4037955	  762.1	  598.2	 3193.0	...
4037956	  762.2	  598.2	 3186.0	...
4037957	  762.3	  598.2	 3183.0	...
4037958	  762.5	  598.1	 3186.0	...
4037959	  762.4	  598.1	 3190.0	...
4037960	  762.4	  598.1	 3191.0	...
4037961	  762.4	  598.1	 3192.0	...
4037962	  762.5	  597.8	 3192.0	...
4037963	  762.5	  597.4	 3192.0	...
4037964	  762.6	  597.3	 3192.0	...
4037965	  762.7	  597.5	 3192.0	...
4037966	  762.7	  597.7	 3193.0	...
4037967	  762.6	  597.7	 3189.0	...
4037968	  762.4	  597.5	 3183.0	...
4037969	  762.2	  597.2	 3178.0	...
4037970	  761.9	  597.0	 3180.0	...
4037971	  761.7	  596.9	 3184.0	...
4037972	  761.6	  597.0	 3188.0	...
4037973	  761.7	  597.5	 3189.0	...
4037974	  762.0	  597.9	 3189.0	...
4037975	  762.2	  598.0	 3188.0	...
4037976	  762.3	  597.7	 3185.0	...
4037977	  762.1	  597.4	 3182.0	...
4037978	  761.9	  597.3	 3179.0	...
4037979	  761.6	  597.2	 3179.0	...
4037980	  761.5	  597.3	 3177.0	...
4037981	  761.4	  597.3	 3175.0	...
4037982	  761.3	  597.1	 3173.0	...
4037983	  761.3	  597.0	 3173.0	...
4037984	  761.3	  597.3	 3175.0	...
4037985	  761.2	  597.7	 3177.0	...
4037986	  761.2	  598.2	 3180.0	...
4037987	  761.5	  598.1	 3182.0	...
4037988	  761.7	  598.1	 3184.0	...
4037989	  762.0	  598.1	 3183.0	...
4037990	  762.1	  598.2	 3181.0	...
4037991	  762.2	  598.1	 3179.0	...
4037992	  761.6	  598.2	 3179.0	...
4037993	  761.0	  598.2	 3178.0	...
4037994	  760.4	  598.3	 3177.0	...
4037995	  760.6	  598.2	 3177.0	...
4037996	  760.7	  598.1	 3177.0	...
4037997	  760.8	  597.9	 3178.0	...
4037998	  761.0	  597.9	 3179.0	...
4037999	  761.2	  597.8	 3180.0	...
4038000	  761.2	  597.7	 3180.0	...
4038001	  761.2	  597.6	 3181.0	...
4038002	  761.3	  597.6	 3182.0	...
4038003	  761.5	  598.1	 3180.0	...
4038004	  761.7	  598.5	 3178.0	...
4038005	  761.8	  598.5	 3175.0	...
4038006	  761.7	  598.1	 3175.0	...
4038007	  761.3	  597.9	 3176.0	...
4038008	  760.9	  598.1	 3178.0	...
4038009	  759.7	  598.4	 3181.0	...
EFIX R   4037448	4038009	562	  758.4	  600.8	   3277
SSACC R  4038010
4038010	  758.0	  598.9	 3182.0	...
4038011	  756.2	  599.6	 3183.0	...
4038012	  754.2	  600.3	 3184.0	...
4038013	  752.0	  600.9	 3185.0	...
4038014	  748.8	  601.7	 3183.0	...
4038015	  746.0	  602.4	 3180.0	...
4038016	  743.6	  602.7	 3177.0	...
4038017	  741.1	  602.7	 3178.0	...
4038018	  739.4	  602.4	 3178.0	...
ESACC R  4038010	4038018	9	  758.0	  598.9	  739.4	  602.4	   0.40	     49
SFIX R   4038019
4038019	  737.7	  601.2	 3180.0	...
4038020	  737.1	  600.0	 3181.0	...
4038021	  736.8	  599.0	 3184.0	...
4038022	  737.4	  598.5	 3186.0	...
4038023	  738.0	  598.1	 3186.0	...
4038024	  738.5	  597.1	 3185.0	...
4038025	  738.7	  596.5	 3184.0	...
4038026	  739.7	  595.9	 3183.0	...
4038027	  741.2	  595.6	 3183.0	...
4038028	  743.0	  595.3	 3183.0	...
4038029	  744.9	  595.8	 3183.0	...
4038030	  746.0	  596.5	 3182.0	...
4038031	  747.5	  597.7	 3181.0	...
4038032	  748.4	  598.1	 3179.0	...
4038033	  749.2	  598.5	 3178.0	...
4038034	  749.5	  598.5	 3180.0	...
4038035	  749.7	  598.2	 3182.0	...
4038036	  750.1	  598.0	 3185.0	...
4038037	  750.2	  598.0	 3185.0	...
4038038	  749.8	  598.2	 3185.0	...
4038039	  749.3	  598.3	 3184.0	...
4038040	  749.1	  598.0	 3184.0	...
4038041	  749.0	  597.7	 3184.0	...
4038042	  748.9	  597.6	 3184.0	...
4038043	  748.7	  597.8	 3185.0	...
4038044	  748.2	  598.1	 3184.0	...
4038045	  747.7	  598.3	 3183.0	...
4038046	  747.2	  598.4	 3181.0	...
4038047	  747.1	  598.6	 3180.0	...
4038048	  747.0	  598.7	 3179.0	...
4038049	  746.7	  598.1	 3178.0	...
4038050	  746.1	  597.4	 3178.0	...
4038051	  745.7	  596.9	 3180.0	...
4038052	  745.4	  597.5	 3183.0	...
4038053	  745.5	  597.8	 3185.0	...
4038054	  745.6	  598.0	 3187.0	...
4038055	  745.6	  597.8	 3188.0	...
4038056	  745.5	  597.7	 3185.0	...
4038057	  745.5	  597.5	 3182.0	...
4038058	  745.5	  597.4	 3178.0	...
4038059	  745.5	  597.4	 3178.0	...
4038060	  745.4	  597.9	 3178.0	...
4038061	  745.3	  598.4	 3180.0	...
4038062	  745.3	  598.6	 3181.0	...
4038063	  745.2	  598.3	 3183.0	...
4038064	  744.9	  598.0	 3183.0	...
4038065	  744.6	  597.9	 3183.0	...
4038066	  744.6	  597.7	 3182.0	...
4038067	  744.6	  597.3	 3182.0	...
4038068	  744.6	  597.1	 3182.0	...
4038069	  744.5	  597.1	 3181.0	...
4038070	  744.6	  597.2	 3180.0	...
4038071	  744.8	  597.7	 3178.0	...
4038072	  745.0	  598.1	 3177.0	...
4038073	  745.1	  598.3	 3178.0	...
4038074	  745.1	  598.1	 3179.0	...
4038075	  744.9	  597.8	 3180.0	...
4038076	  744.7	  597.7	 3181.0	...
4038077	  744.7	  597.8	 3182.0	...
4038078	  744.9	  597.8	 3184.0	...
4038079	  745.2	  597.9	 3186.0	...
4038080	  745.2	  598.0	 3186.0	...
4038081	  745.2	  598.2	 3187.0	...
4038082	  744.8	  597.9	 3188.0	...
4038083	  744.4	  597.6	 3189.0	...
4038084	  744.1	  597.7	 3191.0	...
4038085	  744.3	  598.8	 3191.0	...
MSG	4038086 0000 _ Number Off
4038086	  744.7	  599.8	 3191.0	...
4038087	  744.9	  599.2	 3190.0	...
4038088	  744.8	  598.1	 3189.0	...
4038089	  744.6	  597.3	 3187.0	...
4038090	  744.3	  597.5	 3185.0	...
4038091	  744.6	  598.3	 3184.0	...
4038092	  744.7	  598.8	 3183.0	...
4038093	  744.8	  599.1	 3183.0	...
4038094	  744.5	  598.8	 3185.0	...
4038095	  744.4	  598.5	 3186.0	...
4038096	  744.5	  598.5	 3186.0	...
4038097	  744.6	  598.3	 3185.0	...
4038098	  744.7	  598.2	 3186.0	...
4038099	  744.8	  598.0	 3186.0	...
4038100	  744.8	  597.9	 3187.0	...
4038101	  744.8	  598.2	 3187.0	...
4038102	  744.9	  598.3	 3188.0	...
4038103	  745.2	  598.5	 3192.0	...
4038104	  745.4	  598.4	 3196.0	...
4038105	  745.5	  598.5	 3200.0	...
4038106	  745.5	  598.7	 3201.0	...
4038107	  745.5	  598.7	 3200.0	...
4038108	  745.5	  598.8	 3196.0	...
4038109	  745.5	  598.9	 3191.0	...
4038110	  745.5	  598.9	 3188.0	...
4038111	  745.4	  598.7	 3189.0	...
4038112	  745.2	  598.3	 3191.0	...
4038113	  745.1	  598.6	 3192.0	...
4038114	  745.0	  599.4	 3193.0	...
4038115	  745.0	  600.3	 3194.0	...
4038116	  745.0	  600.5	 3194.0	...
4038117	  745.0	  600.4	 3194.0	...
4038118	  745.1	  600.4	 3194.0	...
4038119	  745.3	  600.3	 3195.0	...
4038120	  745.2	  600.3	 3195.0	...
4038121	  745.0	  599.8	 3195.0	...
4038122	  744.8	  599.2	 3195.0	...
4038123	  744.7	  598.5	 3195.0	...
4038124	  744.6	  598.4	 3195.0	...
4038125	  744.5	  598.4	 3196.0	...
4038126	  744.5	  598.4	 3198.0	...
4038127	  744.7	  598.5	 3196.0	...
4038128	  745.0	  598.4	 3195.0	...
4038129	  745.2	  598.4	 3193.0	...
4038130	  745.1	  598.4	 3193.0	...
4038131	  745.1	  598.6	 3193.0	...
4038132	  745.0	  598.8	 3198.0	...
4038133	  745.1	  599.1	 3204.0	...
4038134	  744.9	  599.1	 3206.0	...
4038135	  744.7	  598.9	 3203.0	...
4038136	  744.5	  598.6	 3201.0	...
4038137	  744.7	  598.5	 3203.0	...
4038138	  745.0	  598.4	 3204.0	...
4038139	  745.2	  598.4	 3205.0	...
4038140	  745.2	  598.4	 3205.0	...
4038141	  745.3	  598.3	 3204.0	...
4038142	  745.3	  598.1	 3202.0	...
4038143	  745.4	  598.0	 3200.0	...
4038144	  745.7	  597.9	 3199.0	...
4038145	  746.0	  598.2	 3202.0	...
4038146	  746.3	  598.5	 3207.0	...
4038147	  746.3	  598.9	 3210.0	...
4038148	  746.2	  598.9	 3211.0	...
4038149	  745.8	  598.7	 3211.0	...
4038150	  745.4	  598.5	 3214.0	...
4038151	  744.9	  598.2	 3218.0	...
4038152	  744.8	  598.2	 3220.0	...
4038153	  744.8	  598.2	 3218.0	...
4038154	  744.9	  598.2	 3216.0	...
4038155	  745.1	  598.2	 3215.0	...
4038156	  745.1	  598.3	 3214.0	...
4038157	  745.3	  598.5	 3215.0	...
4038158	  745.5	  598.7	 3216.0	...
4038159	  745.6	  598.8	 3217.0	...
4038160	  745.6	  598.8	 3217.0	...
4038161	  745.5	  598.6	 3216.0	...
4038162	  745.4	  598.2	 3216.0	...
4038163	  745.4	  597.8	 3217.0	...
4038164	  745.4	  598.0	 3217.0	...
4038165	  745.6	  598.4	 3217.0	...
4038166	  745.7	  598.7	 3217.0	...
4038167	  745.7	  598.5	 3216.0	...
4038168	  745.6	  598.3	 3215.0	...
4038169	  745.5	  598.1	 3214.0	...
4038170	  745.5	  598.1	 3216.0	...
4038171	  745.5	  598.2	 3220.0	...
4038172	  745.4	  598.1	 3223.0	...
4038173	  745.5	  597.9	 3222.0	...
4038174	  745.8	  598.1	 3222.0	...
4038175	  745.8	  598.6	 3220.0	...
4038176	  745.5	  599.1	 3219.0	...
4038177	  745.1	  599.0	 3217.0	...
4038178	  744.9	  598.7	 3217.0	...
4038179	  745.1	  598.4	 3220.0	...
4038180	  745.3	  598.5	 3223.0	...
4038181	  745.5	  598.8	 3226.0	...
4038182	  745.5	  599.0	 3228.0	...
4038183	  745.4	  598.9	 3229.0	...
4038184	  745.3	  598.7	 3230.0	...
4038185	  745.3	  598.2	 3229.0	...
4038186	  745.2	  598.0	 3227.0	...
4038187	  745.3	  597.6	 3224.0	...
4038188	  745.3	  597.5	 3222.0	...
4038189	  745.2	  597.6	 3220.0	...
4038190	  745.1	  598.1	 3220.0	...
4038191	  744.9	  598.6	 3221.0	...
4038192	  745.0	  598.8	 3223.0	...
4038193	  744.8	  598.8	 3225.0	...
4038194	  744.7	  599.0	 3226.0	...
4038195	  744.7	  599.3	 3226.0	...
4038196	  744.9	  599.4	 3226.0	...
4038197	  745.2	  599.2	 3227.0	...
4038198	  745.4	  599.3	 3229.0	...
4038199	  745.5	  599.6	 3230.0	...
4038200	  745.3	  599.8	 3230.0	...
4038201	  745.1	  599.6	 3229.0	...
4038202	  745.1	  599.0	 3228.0	...
4038203	  745.3	  598.2	 3227.0	...
4038204	  745.4	  597.4	 3226.0	...
4038205	  745.3	  597.2	 3226.0	...
4038206	  745.2	  597.1	 3226.0	...
4038207	  745.1	  597.0	 3225.0	...
4038208	  745.0	  597.4	 3224.0	...
4038209	  745.0	  597.8	 3224.0	...
4038210	  745.0	  598.4	 3226.0	...
4038211	  745.0	  598.4	 3227.0	...
4038212	  745.1	  598.5	 3228.0	...
4038213	  745.2	  598.4	 3228.0	...
4038214	  745.3	  598.5	 3229.0	...
4038215	  745.4	  598.5	 3230.0	...
4038216	  745.3	  598.1	 3230.0	...
4038217	  745.3	  597.7	 3230.0	...
4038218	  745.2	  597.6	 3230.0	...
4038219	  745.2	  598.2	 3230.0	...
4038220	  745.2	  598.7	 3231.0	...
4038221	  745.3	  598.5	 3232.0	...
4038222	  745.4	  598.3	 3233.0	...
4038223	  745.4	  598.1	 3232.0	...
4038224	  745.3	  598.4	 3232.0	...
4038225	  745.1	  598.3	 3234.0	...
4038226	  745.0	  598.2	 3236.0	...
4038227	  745.0	  598.1	 3239.0	...
4038228	  745.1	  598.4	 3240.0	...
4038229	  745.1	  598.5	 3240.0	...
4038230	  744.9	  598.7	 3240.0	...
4038231	  744.7	  598.8	 3239.0	...
4038232	  744.6	  598.8	 3237.0	...
4038233	  744.8	  598.6	 3236.0	...
4038234	  745.2	  598.2	 3236.0	...
4038235	  745.4	  597.9	 3235.0	...
4038236	  745.4	  598.2	 3234.0	...
4038237	  745.3	  598.6	 3234.0	...
4038238	  745.4	  598.8	 3237.0	...
4038239	  745.4	  598.6	 3240.0	...
4038240	  745.5	  598.3	 3242.0	...
4038241	  745.7	  598.2	 3243.0	...
4038242	  745.8	  598.2	 3244.0	...
4038243	  746.0	  598.1	 3244.0	...
4038244	  745.9	  598.1	 3244.0	...
4038245	  745.9	  598.1	 3248.0	...
4038246	  745.9	  598.1	 3251.0	...
4038247	  745.8	  598.3	 3254.0	...
4038248	  745.7	  598.4	 3253.0	...
4038249	  745.6	  598.3	 3252.0	...
4038250	  745.6	  598.0	 3253.0	...
4038251	  745.6	  597.5	 3253.0	...
4038252	  745.6	  597.2	 3253.0	...
4038253	  745.6	  597.3	 3252.0	...
4038254	  745.5	  597.6	 3251.0	...
4038255	  745.5	  597.9	 3251.0	...
4038256	  745.4	  597.9	 3250.0	...
4038257	  745.4	  597.9	 3250.0	...
4038258	  745.3	  597.8	 3250.0	...
4038259	  745.2	  597.6	 3249.0	...
4038260	  745.3	  597.5	 3248.0	...
4038261	  745.5	  597.5	 3251.0	...
4038262	  745.6	  597.6	 3255.0	...
4038263	  745.9	  597.5	 3257.0	...
4038264	  746.3	  597.5	 3257.0	...
4038265	  746.7	  597.7	 3256.0	...
4038266	  746.8	  598.0	 3255.0	...
4038267	  746.7	  598.2	 3254.0	...
4038268	  746.1	  598.2	 3252.0	...
4038269	  745.5	  598.1	 3251.0	...
4038270	  745.2	  598.0	 3252.0	...
4038271	  745.2	  597.9	 3252.0	...
4038272	  745.3	  598.0	 3253.0	...
4038273	  745.6	  598.0	 3254.0	...
4038274	  745.9	  597.9	 3255.0	...
4038275	  746.2	  597.6	 3256.0	...
4038276	  746.2	  597.3	 3256.0	...
4038277	  746.1	  597.1	 3256.0	...
4038278	  746.1	  597.2	 3256.0	...
4038279	  746.0	  597.3	 3256.0	...
4038280	  746.1	  597.4	 3255.0	...
4038281	  746.3	  597.6	 3259.0	...
4038282	  746.4	  598.1	 3263.0	...
4038283	  746.5	  598.6	 3268.0	...
4038284	  746.6	  598.7	 3268.0	...
4038285	  746.6	  598.5	 3268.0	...
4038286	  746.5	  598.3	 3269.0	...
4038287	  746.6	  598.1	 3271.0	...
4038288	  746.6	  598.2	 3273.0	...
4038289	  746.5	  598.2	 3271.0	...
4038290	  746.4	  598.2	 3267.0	...
4038291	  746.2	  598.2	 3264.0	...
4038292	  746.1	  598.3	 3264.0	...
4038293	  746.0	  598.4	 3263.0	...
4038294	  745.9	  598.4	 3264.0	...
4038295	  745.8	  598.3	 3265.0	...
4038296	  745.9	  598.3	 3267.0	...
4038297	  746.0	  598.2	 3268.0	...
4038298	  746.0	  598.0	 3270.0	...
4038299	  745.9	  597.8	 3272.0	...
MSG	4038300 0000 _ Number On
4038300	  745.8	  598.0	 3273.0	...
4038301	  745.7	  598.3	 3273.0	...
4038302	  745.7	  598.7	 3273.0	...
4038303	  745.8	  598.9	 3271.0	...
4038304	  745.9	  599.0	 3268.0	...
4038305	  745.4	  599.3	 3266.0	...
4038306	  744.8	  599.2	 3266.0	...
4038307	  744.8	  599.1	 3265.0	...
4038308	  745.4	  598.9	 3266.0	...
4038309	  746.0	  598.3	 3266.0	...
4038310	  746.3	  597.5	 3266.0	...
4038311	  746.6	  596.7	 3270.0	...
4038312	  746.6	  596.5	 3274.0	...
4038313	  746.4	  596.5	 3278.0	...
4038314	  746.2	  597.1	 3277.0	...
4038315	  746.3	  597.6	 3275.0	...
4038316	  746.4	  598.1	 3274.0	...
4038317	  746.3	  598.1	 3273.0	...
4038318	  746.1	  598.2	 3272.0	...
4038319	  745.4	  598.4	 3272.0	...
4038320	  744.8	  598.5	 3272.0	...
4038321	  744.6	  598.6	 3273.0	...
4038322	  745.0	  598.4	 3273.0	...
4038323	  745.3	  598.3	 3274.0	...
4038324	  745.4	  598.2	 3274.0	...
4038325	  745.3	  598.3	 3274.0	...
4038326	  745.5	  598.2	 3275.0	...
4038327	  745.6	  597.8	 3275.0	...
4038328	  745.6	  597.5	 3275.0	...
4038329	  745.7	  598.1	 3274.0	...
4038330	  745.9	  598.9	 3273.0	...
4038331	  746.1	  599.2	 3272.0	...
4038332	  746.2	  598.6	 3271.0	...
4038333	  746.2	  598.1	 3270.0	...
4038334	  746.1	  597.7	 3271.0	...
4038335	  746.0	  597.2	 3272.0	...
4038336	  746.0	  597.8	 3273.0	...
4038337	  746.0	  598.9	 3274.0	...
4038338	  746.3	  599.8	 3275.0	...
4038339	  746.5	  599.4	 3276.0	...
4038340	  746.6	  598.8	 3277.0	...
4038341	  746.4	  598.4	 3277.0	...
4038342	  746.2	  598.2	 3277.0	...
4038343	  746.2	  598.1	 3278.0	...
4038344	  746.4	  598.1	 3279.0	...
4038345	  746.4	  597.8	 3280.0	...
4038346	  746.3	  597.6	 3278.0	...
4038347	  746.2	  597.4	 3275.0	...
4038348	  746.3	  597.4	 3273.0	...
4038349	  746.4	  597.8	 3275.0	...
4038350	  746.4	  598.1	 3279.0	...
4038351	  746.0	  598.4	 3282.0	...
4038352	  745.6	  598.4	 3283.0	...
4038353	  745.4	  598.4	 3285.0	...
4038354	  745.5	  598.3	 3286.0	...
4038355	  745.6	  598.1	 3287.0	...
4038356	  745.7	  598.1	 3287.0	...
4038357	  745.9	  598.3	 3286.0	...
4038358	  746.1	  598.7	 3285.0	...
4038359	  746.2	  598.8	 3284.0	...
4038360	  746.2	  598.8	 3284.0	...
4038361	  746.2	  598.8	 3285.0	...
4038362	  746.3	  599.1	 3285.0	...
4038363	  746.2	  599.3	 3286.0	...
4038364	  746.1	  599.4	 3287.0	...
4038365	  745.8	  599.2	 3288.0	...
4038366	  745.7	  599.1	 3288.0	...
4038367	  745.6	  599.0	 3288.0	...
4038368	  745.5	  598.8	 3288.0	...
4038369	  745.5	  598.6	 3289.0	...
4038370	  745.8	  598.5	 3289.0	...
4038371	  746.2	  598.3	 3291.0	...
4038372	  746.4	  598.3	 3293.0	...
4038373	  746.2	  598.3	 3294.0	...
4038374	  745.9	  598.3	 3293.0	...
4038375	  745.6	  598.4	 3293.0	...
4038376	  745.7	  598.6	 3293.0	...
4038377	  745.8	  598.7	 3293.0	...
4038378	  745.9	  598.6	 3293.0	...
4038379	  745.9	  598.6	 3295.0	...
4038380	  745.9	  598.6	 3298.0	...
4038381	  745.9	  598.5	 3300.0	...
4038382	  745.9	  599.0	 3301.0	...
4038383	  746.1	  599.7	 3301.0	...
4038384	  746.1	  600.1	 3301.0	...
4038385	  746.1	  599.8	 3300.0	...
4038386	  745.9	  599.4	 3300.0	...
4038387	  745.8	  598.9	 3298.0	...
4038388	  745.9	  598.7	 3296.0	...
4038389	  745.7	  598.5	 3298.0	...
4038390	  745.6	  598.6	 3301.0	...
4038391	  745.6	  598.7	 3305.0	...
4038392	  745.6	  599.0	 3306.0	...
4038393	  745.5	  599.2	 3308.0	...
4038394	  745.3	  599.0	 3309.0	...
4038395	  745.2	  598.5	 3308.0	...
4038396	  745.2	  598.2	 3308.0	...
4038397	  745.1	  598.3	 3308.0	...
4038398	  745.0	  598.5	 3308.0	...
4038399	  745.3	  598.6	 3307.0	...
4038400	  745.6	  598.7	 3308.0	...
4038401	  746.1	  598.7	 3310.0	...
4038402	  746.2	  598.6	 3312.0	...
4038403	  746.3	  598.1	 3312.0	...
4038404	  746.3	  597.8	 3311.0	...
4038405	  746.3	  597.4	 3309.0	...
4038406	  746.1	  597.3	 3309.0	...
4038407	  745.9	  597.2	 3309.0	...
4038408	  745.8	  597.2	 3312.0	...
4038409	  745.8	  597.4	 3315.0	...
4038410	  745.8	  597.6	 3318.0	...
4038411	  745.9	  597.7	 3318.0	...
4038412	  746.0	  597.8	 3317.0	...
4038413	  746.1	  597.9	 3319.0	...
4038414	  746.2	  597.8	 3321.0	...
4038415	  746.4	  597.5	 3323.0	...
4038416	  746.6	  597.9	 3318.0	...
4038417	  746.3	  598.6	 3313.0	...
4038418	  745.9	  599.0	 3308.0	...
4038419	  745.5	  598.7	 3311.0	...
4038420	  745.6	  598.3	 3315.0	...
4038421	  745.7	  598.3	 3317.0	...
4038422	  745.7	  598.5	 3317.0	...
4038423	  745.9	  598.8	 3316.0	...
4038424	  746.1	  598.3	 3316.0	...
4038425	  746.2	  597.8	 3315.0	...
4038426	  746.3	  597.2	 3315.0	...
4038427	  746.4	  597.1	 3315.0	...
4038428	  746.4	  596.8	 3316.0	...
4038429	  746.4	  596.4	 3319.0	...
4038430	  746.2	  596.4	 3320.0	...
4038431	  745.9	  596.8	 3320.0	...
4038432	  745.8	  597.5	 3318.0	...
4038433	  746.0	  598.0	 3316.0	...
4038434	  746.1	  598.3	 3314.0	...
4038435	  746.2	  598.3	 3313.0	...
4038436	  746.1	  598.4	 3314.0	...
4038437	  746.0	  598.4	 3315.0	...
4038438	  745.9	  598.4	 3317.0	...
4038439	  745.9	  598.4	 3318.0	...
4038440	  746.0	  598.6	 3319.0	...
4038441	  746.1	  598.7	 3320.0	...
4038442	  746.3	  598.5	 3321.0	...
4038443	  746.1	  598.1	 3322.0	...
4038444	  745.8	  597.8	 3321.0	...
4038445	  745.5	  597.6	 3320.0	...
4038446	  745.5	  597.9	 3320.0	...
4038447	  745.6	  598.1	 3321.0	...
4038448	  745.7	  598.3	 3321.0	...
4038449	  745.9	  598.3	 3323.0	...
4038450	  746.1	  598.3	 3323.0	...
4038451	  746.1	  598.3	 3323.0	...
4038452	  745.8	  598.2	 3321.0	...
4038453	  745.5	  598.1	 3318.0	...
4038454	  745.2	  598.0	 3316.0	...
4038455	  745.2	  598.0	 3314.0	...
4038456	  745.2	  597.9	 3312.0	...
4038457	  745.3	  597.9	 3309.0	...
4038458	  745.5	  598.0	 3309.0	...
4038459	  745.7	  598.1	 3309.0	...
4038460	  745.8	  598.2	 3309.0	...
4038461	  745.7	  598.1	 3310.0	...
4038462	  745.8	  597.9	 3310.0	...
4038463	  746.0	  597.7	 3311.0	...
4038464	  746.3	  597.8	 3313.0	...
4038465	  746.6	  598.0	 3317.0	...
4038466	  746.8	  598.2	 3321.0	...
4038467	  746.9	  598.4	 3323.0	...
4038468	  746.9	  598.6	 3323.0	...
4038469	  746.9	  598.7	 3325.0	...
4038470	  746.8	  598.7	 3325.0	...
4038471	  746.8	  598.8	 3325.0	...
4038472	  746.7	  598.9	 3325.0	...
4038473	  746.7	  599.4	 3325.0	...
4038474	  746.7	  599.7	 3325.0	...
4038475	  746.8	  600.1	 3326.0	...
4038476	  746.9	  600.1	 3326.0	...
4038477	  746.7	  599.8	 3326.0	...
4038478	  746.4	  599.5	 3325.0	...
4038479	  746.1	  599.3	 3324.0	...
4038480	  745.9	  599.3	 3324.0	...
4038481	  745.9	  599.2	 3324.0	...
4038482	  745.9	  599.1	 3324.0	...
4038483	  745.9	  599.0	 3324.0	...
4038484	  745.8	  599.1	 3325.0	...
4038485	  745.7	  599.3	 3325.0	...
4038486	  745.6	  599.4	 3323.0	...
4038487	  745.6	  599.3	 3320.0	...
4038488	  745.7	  599.1	 3317.0	...
4038489	  745.8	  599.1	 3319.0	...
4038490	  745.8	  599.4	 3321.0	...
4038491	  745.9	  599.6	 3324.0	...
4038492	  745.9	  599.7	 3324.0	...
4038493	  746.0	  599.7	 3324.0	...
4038494	  746.1	  599.5	 3324.0	...
4038495	  746.2	  599.2	 3324.0	...
4038496	  746.2	  598.8	 3326.0	...
4038497	  746.2	  598.7	 3327.0	...
4038498	  746.1	  598.6	 3328.0	...
4038499	  746.1	  598.8	 3324.0	...
4038500	  746.0	  598.9	 3320.0	...
4038501	  745.9	  598.9	 3317.0	...
4038502	  745.5	  598.8	 3320.0	...
4038503	  745.3	  598.5	 3323.0	...
4038504	  745.5	  598.2	 3324.0	...
4038505	  745.8	  597.9	 3324.0	...
4038506	  746.2	  597.8	 3322.0	...
4038507	  746.1	  597.8	 3319.0	...
4038508	  746.1	  597.8	 3317.0	...
4038509	  746.2	  597.8	 3320.0	...
4038510	  746.3	  597.8	 3322.0	...
4038511	  746.5	  597.7	 3325.0	...
4038512	  746.6	  597.6	 3326.0	...
4038513	  746.4	  597.6	 3323.0	...
4038514	  746.0	  597.6	 3321.0	...
4038515	  745.7	  597.8	 3319.0	...
4038516	  745.7	  598.1	 3320.0	...
4038517	  745.6	  598.4	 3320.0	...
4038518	  745.5	  598.6	 3321.0	...
4038519	  745.4	  598.6	 3322.0	...
4038520	  745.4	  598.6	 3323.0	...
4038521	  745.4	  598.9	 3320.0	...
4038522	  745.8	  599.6	 3317.0	...
4038523	  746.2	  600.5	 3314.0	...
4038524	  747.1	  601.1	 3314.0	...
4038525	  747.9	  601.4	 3313.0	...
4038526	  748.7	  600.9	 3313.0	...
EFIX R   4038019	4038526	508	  745.6	  598.3	   3254
SSACC R  4038527
4038527	  749.3	  600.0	 3312.0	...
4038528	  750.0	  597.5	 3312.0	...
4038529	  751.1	  595.6	 3319.0	...
4038530	  752.0	  592.9	 3326.0	...
4038531	  753.0	  591.2	 3332.0	...
4038532	  753.4	  589.6	 3327.0	...
4038533	  754.0	  590.8	 3321.0	...
4038534	  754.8	  596.7	 3305.0	...
4038535	  755.9	  607.2	 3281.0	...
4038536	  756.5	  622.7	 3243.0	...
4038537	  756.0	  639.7	 3206.0	...
4038538	  754.3	  659.2	 3150.0	...
4038539	  753.4	  678.0	 3086.0	...
4038540	  752.9	  694.8	 3019.0	...
4038541	  753.5	  709.3	 2978.0	...
4038542	  753.9	  723.4	 2944.0	...
4038543	  754.5	  741.4	 2906.0	...
4038544	  753.5	  762.2	 2848.0	...
4038545	  751.8	  785.6	 2780.0	...
4038546	  749.2	  810.4	 2701.0	...
4038547	  746.4	  835.6	 2618.0	...
4038548	  745.0	  864.1	 2531.0	...
4038549	  744.8	  894.0	 2431.0	...
4038550	  746.7	  926.5	 2327.0	...
4038551	  748.2	  957.8	 2223.0	...
4038552	  749.7	  992.6	 2123.0	...
4038553	  751.2	 1026.6	 2028.0	...
4038554	  752.2	 1050.4	 1967.0	...
4038555	  522.4	 1049.2	 1426.0	...
4038556	  293.2	 1028.5	  913.0	...
4038557	  413.5	 1036.2	  504.0	...
4038558	  774.3	 1076.8	  607.0	...
4038559	 1170.9	 1091.8	  696.0	...
4038560	  785.5	 1200.9	  529.0	...
4038561	  434.8	 1268.9	  353.0	...
4038562	   92.2	 1319.6	  181.0	...
4038563	   92.8	 1324.3	  160.0	...
4038564	  465.9	 1391.0	  208.0	...
4038565	  844.6	 1424.6	  267.0	...
4038566	 1285.6	 1426.3	  325.0	...
4038567	 1285.6	 1426.3	  325.0	...
SBLINK R 4038568
4038568	   .	   .	    0.0	...
4038569	   .	   .	    0.0	...
4038570	   .	   .	    0.0	...
4038571	   .	   .	    0.0	...
4038572	   .	   .	    0.0	...
4038573	   .	   .	    0.0	...
4038574	   .	   .	    0.0	...
4038575	   .	   .	    0.0	...
4038576	   .	   .	    0.0	...
4038577	   .	   .	    0.0	...
4038578	   .	   .	    0.0	...
4038579	   .	   .	    0.0	...
4038580	   .	   .	    0.0	...
4038581	   .	   .	    0.0	...
4038582	   .	   .	    0.0	...
4038583	   .	   .	    0.0	...
4038584	   .	   .	    0.0	...
4038585	   .	   .	    0.0	...
4038586	   .	   .	    0.0	...
4038587	   .	   .	    0.0	...
4038588	   .	   .	    0.0	...
4038589	   .	   .	    0.0	...
4038590	   .	   .	    0.0	...
4038591	   .	   .	    0.0	...
4038592	   .	   .	    0.0	...
4038593	   .	   .	    0.0	...
4038594	   .	   .	    0.0	...
4038595	   .	   .	    0.0	...
4038596	   .	   .	    0.0	...
4038597	   .	   .	    0.0	...
4038598	   .	   .	    0.0	...
4038599	   .	   .	    0.0	...
4038600	   .	   .	    0.0	...
4038601	   .	   .	    0.0	...
MSG	4038602 0000 _ Number Off
4038602	   .	   .	    0.0	...
4038603	   .	   .	    0.0	...
4038604	   .	   .	    0.0	...
4038605	   .	   .	    0.0	...
4038606	   .	   .	    0.0	...
4038607	   .	   .	    0.0	...
4038608	   .	   .	    0.0	...
4038609	   .	   .	    0.0	...
4038610	   .	   .	    0.0	...
4038611	   .	   .	    0.0	...
4038612	   .	   .	    0.0	...
4038613	   .	   .	    0.0	...
4038614	   .	   .	    0.0	...
4038615	   .	   .	    0.0	...
4038616	   .	   .	    0.0	...
4038617	   .	   .	    0.0	...
4038618	   .	   .	    0.0	...
4038619	   .	   .	    0.0	...
4038620	   .	   .	    0.0	...
4038621	   .	   .	    0.0	...
4038622	   .	   .	    0.0	...
4038623	   .	   .	    0.0	...
4038624	   .	   .	    0.0	...
4038625	   .	   .	    0.0	...
4038626	   .	   .	    0.0	...
4038627	   .	   .	    0.0	...
4038628	   .	   .	    0.0	...
4038629	   .	   .	    0.0	...
4038630	   .	   .	    0.0	...
4038631	   .	   .	    0.0	...
4038632	   .	   .	    0.0	...
4038633	   .	   .	    0.0	...
4038634	   .	   .	    0.0	...
EBLINK R 4038568	4038634	67
4038635	  753.6	 1083.6	 2014.0	...
4038636	  753.6	 1083.6	 2014.0	...
4038637	  754.5	 1075.8	 2038.0	...
4038638	  754.9	 1061.3	 2088.0	...
4038639	  754.7	 1040.4	 2145.0	...
4038640	  752.9	 1018.9	 2195.0	...
4038641	  750.2	 1000.4	 2235.0	...
4038642	  746.8	  983.8	 2282.0	...
4038643	  743.2	  967.8	 2324.0	...
4038644	  741.2	  953.9	 2362.0	...
4038645	  740.2	  937.6	 2407.0	...
4038646	  739.8	  927.1	 2441.0	...
4038647	  740.6	  911.5	 2486.0	...
4038648	  742.3	  899.2	 2512.0	...
4038649	  743.7	  884.0	 2555.0	...
4038650	  744.2	  874.7	 2575.0	...
4038651	  745.8	  864.1	 2611.0	...
4038652	  747.4	  855.1	 2639.0	...
4038653	  749.2	  844.9	 2680.0	...
4038654	  748.9	  834.5	 2716.0	...
4038655	  748.9	  824.7	 2747.0	...
4038656	  748.7	  814.0	 2779.0	...
4038657	  749.7	  806.6	 2807.0	...
4038658	  750.4	  798.1	 2838.0	...
4038659	  751.9	  790.5	 2862.0	...
4038660	  753.1	  781.7	 2891.0	...
4038661	  754.9	  774.0	 2918.0	...
4038662	  756.7	  764.6	 2954.0	...
4038663	  757.8	  756.7	 2980.0	...
4038664	  758.3	  747.7	 3006.0	...
4038665	  758.3	  740.9	 3021.0	...
4038666	  758.4	  734.8	 3031.0	...
4038667	  758.4	  728.8	 3045.0	...
4038668	  758.1	  722.6	 3061.0	...
4038669	  757.6	  716.2	 3081.0	...
4038670	  757.3	  710.6	 3094.0	...
4038671	  756.6	  707.0	 3106.0	...
4038672	  755.8	  702.0	 3116.0	...
4038673	  754.7	  698.0	 3131.0	...
4038674	  753.6	  694.1	 3140.0	...
4038675	  752.1	  692.9	 3148.0	...
4038676	  751.0	  691.4	 3157.0	...
4038677	  750.3	  686.2	 3168.0	...
4038678	  749.9	  679.3	 3190.0	...
4038679	  749.4	  671.2	 3209.0	...
4038680	  748.9	  664.9	 3233.0	...
4038681	  748.4	  657.8	 3249.0	...
4038682	  748.0	  652.2	 3269.0	...
4038683	  747.4	  646.7	 3281.0	...
4038684	  746.9	  641.7	 3300.0	...
4038685	  746.5	  637.4	 3310.0	...
4038686	  746.2	  634.0	 3318.0	...
4038687	  746.3	  632.6	 3320.0	...
4038688	  746.4	  631.8	 3323.0	...
4038689	  746.4	  631.4	 3326.0	...
ESACC R  4038527	4038689	163	  749.3	  600.0	  746.4	  631.4	   0.67	   1068
SFIX R   4038690
4038690	  746.3	  631.1	 3326.0	...
4038691	  746.2	  631.2	 3324.0	...
4038692	  746.2	  631.8	 3322.0	...
4038693	  746.1	  632.9	 3320.0	...
4038694	  745.9	  633.4	 3317.0	...
4038695	  745.4	  634.2	 3313.0	...
4038696	  745.0	  634.5	 3309.0	...
4038697	  744.6	  634.8	 3306.0	...
4038698	  744.2	  634.9	 3303.0	...
4038699	  744.0	  634.9	 3302.0	...
4038700	  743.7	  635.0	 3305.0	...
4038701	  743.7	  634.7	 3307.0	...
4038702	  743.7	  634.5	 3307.0	...
4038703	  743.6	  634.4	 3309.0	...
4038704	  743.5	  634.6	 3310.0	...
4038705	  743.3	  634.8	 3312.0	...
4038706	  743.0	  634.7	 3312.0	...
4038707	  742.8	  634.0	 3310.0	...
4038708	  742.3	  633.2	 3307.0	...
4038709	  741.8	  632.4	 3302.0	...
4038710	  741.4	  631.5	 3298.0	...
4038711	  741.3	  630.8	 3298.0	...
4038712	  741.2	  630.3	 3301.0	...
4038713	  741.3	  630.3	 3305.0	...
4038714	  741.4	  630.3	 3305.0	...
4038715	  741.5	  629.8	 3306.0	...
4038716	  741.4	  629.6	 3306.0	...
4038717	  741.3	  629.5	 3305.0	...
4038718	  741.3	  629.7	 3300.0	...
4038719	  741.4	  629.7	 3296.0	...
4038720	  741.6	  629.4	 3292.0	...
4038721	  741.8	  628.8	 3292.0	...
4038722	  741.8	  627.9	 3293.0	...
4038723	  741.4	  627.5	 3293.0	...
4038724	  740.8	  627.3	 3294.0	...
4038725	  740.4	  627.4	 3299.0	...
4038726	  740.6	  627.3	 3302.0	...
4038727	  740.7	  627.3	 3305.0	...
4038728	  740.7	  627.1	 3304.0	...
4038729	  740.7	  627.0	 3304.0	...
4038730	  740.7	  626.7	 3304.0	...
4038731	  740.8	  626.5	 3304.0	...
4038732	  740.5	  626.4	 3302.0	...
4038733	  740.1	  626.0	 3301.0	...
4038734	  739.6	  625.8	 3303.0	...
4038735	  739.5	  625.5	 3304.0	...
4038736	  739.5	  625.6	 3305.0	...
4038737	  739.6	  625.2	 3304.0	...
4038738	  739.7	  624.6	 3303.0	...
4038739	  740.0	  623.9	 3303.0	...
4038740	  740.3	  623.6	 3304.0	...
4038741	  740.4	  623.9	 3304.0	...
4038742	  740.4	  624.2	 3303.0	...
4038743	  740.4	  624.4	 3301.0	...
4038744	  740.0	  624.2	 3300.0	...
4038745	  739.5	  624.0	 3297.0	...
4038746	  739.4	  623.7	 3294.0	...
4038747	  739.7	  623.4	 3292.0	...
4038748	  739.9	  623.2	 3297.0	...
4038749	  739.6	  623.0	 3302.0	...
4038750	  739.4	  622.7	 3305.0	...
4038751	  739.4	  622.4	 3305.0	...
4038752	  739.5	  622.2	 3305.0	...
4038753	  739.6	  621.7	 3306.0	...
4038754	  739.6	  621.2	 3305.0	...
4038755	  739.5	  620.6	 3304.0	...
4038756	  739.3	  620.2	 3303.0	...
4038757	  739.0	  620.1	 3301.0	...
4038758	  738.8	  620.1	 3300.0	...
4038759	  738.9	  620.1	 3299.0	...
4038760	  739.2	  620.2	 3302.0	...
4038761	  739.4	  620.2	 3303.0	...
4038762	  739.5	  620.0	 3303.0	...
4038763	  739.5	  620.0	 3300.0	...
4038764	  739.6	  620.1	 3297.0	...
4038765	  739.8	  620.2	 3295.0	...
4038766	  739.8	  620.0	 3294.0	...
4038767	  739.7	  619.8	 3294.0	...
4038768	  739.7	  619.6	 3294.0	...
4038769	  739.8	  619.4	 3294.0	...
4038770	  740.0	  619.2	 3289.0	...
4038771	  740.2	  619.1	 3283.0	...
4038772	  740.3	  619.0	 3280.0	...
4038773	  740.3	  619.0	 3281.0	...
4038774	  740.4	  619.1	 3282.0	...
4038775	  740.3	  619.2	 3285.0	...
4038776	  740.2	  619.3	 3287.0	...
4038777	  740.4	  619.2	 3290.0	...
4038778	  740.6	  618.9	 3291.0	...
4038779	  740.5	  618.4	 3291.0	...
4038780	  740.1	  618.0	 3290.0	...
4038781	  739.8	  617.9	 3288.0	...
4038782	  739.8	  618.0	 3287.0	...
4038783	  739.8	  618.0	 3286.0	...
4038784	  739.8	  618.0	 3287.0	...
4038785	  739.8	  618.0	 3287.0	...
4038786	  739.8	  618.0	 3288.0	...
4038787	  739.8	  618.0	 3288.0	...
4038788	  739.7	  617.5	 3287.0	...
4038789	  739.7	  617.1	 3284.0	...
4038790	  739.7	  616.6	 3282.0	...
4038791	  739.8	  616.7	 3281.0	...
4038792	  739.7	  616.6	 3281.0	...
4038793	  739.5	  616.5	 3281.0	...
4038794	  739.4	  616.7	 3281.0	...
4038795	  739.4	  617.1	 3281.0	...
4038796	  739.6	  616.6	 3280.0	...
4038797	  739.7	  615.7	 3279.0	...
4038798	  739.8	  615.6	 3278.0	...
4038799	  739.9	  616.3	 3279.0	...
4038800	  740.0	  616.2	 3281.0	...
4038801	  739.9	  615.5	 3279.0	...
4038802	  740.0	  615.4	 3276.0	...
MSG	4038803 0000 _ Number On
4038803	  740.1	  616.2	 3274.0	...
4038804	  740.2	  616.8	 3276.0	...
4038805	  740.3	  616.6	 3277.0	...
4038806	  740.4	  616.2	 3276.0	...
4038807	  740.5	  615.9	 3275.0	...
4038808	  740.5	  615.8	 3275.0	...
4038809	  740.6	  615.7	 3275.0	...
4038810	  740.7	  615.5	 3276.0	...
4038811	  740.4	  614.8	 3277.0	...
4038812	  740.2	  614.2	 3278.0	...
4038813	  740.0	  613.5	 3278.0	...
4038814	  740.2	  613.3	 3278.0	...
4038815	  740.2	  613.4	 3277.0	...
4038816	  740.2	  613.7	 3276.0	...
4038817	  740.2	  614.0	 3277.0	...
4038818	  740.0	  614.0	 3278.0	...
4038819	  740.2	  613.8	 3276.0	...
4038820	  740.3	  613.6	 3274.0	...
4038821	  740.5	  613.2	 3272.0	...
4038822	  740.2	  613.2	 3273.0	...
4038823	  740.0	  613.2	 3276.0	...
4038824	  739.7	  613.5	 3277.0	...
4038825	  739.7	  613.8	 3278.0	...
4038826	  739.6	  614.0	 3277.0	...
4038827	  739.6	  614.2	 3274.0	...
4038828	  739.6	  614.3	 3271.0	...
4038829	  739.7	  614.5	 3268.0	...
4038830	  739.7	  614.7	 3268.0	...
4038831	  739.8	  614.9	 3267.0	...
4038832	  740.0	  615.4	 3266.0	...
4038833	  740.2	  615.9	 3265.0	...
4038834	  740.0	  615.9	 3265.0	...
4038835	  739.7	  615.6	 3265.0	...
4038836	  739.5	  615.1	 3266.0	...
4038837	  739.6	  615.0	 3267.0	...
4038838	  739.7	  614.8	 3270.0	...
4038839	  739.7	  614.9	 3272.0	...
4038840	  739.6	  614.9	 3274.0	...
4038841	  739.7	  614.9	 3273.0	...
4038842	  739.7	  614.8	 3272.0	...
4038843	  739.7	  614.6	 3273.0	...
4038844	  739.7	  614.3	 3273.0	...
4038845	  739.7	  614.1	 3274.0	...
4038846	  739.7	  614.0	 3274.0	...
4038847	  739.7	  613.7	 3274.0	...
4038848	  739.8	  613.5	 3274.0	...
4038849	  739.9	  613.4	 3273.0	...
4038850	  739.9	  613.6	 3275.0	...
4038851	  739.7	  613.7	 3276.0	...
4038852	  739.5	  613.7	 3277.0	...
4038853	  739.4	  614.2	 3275.0	...
4038854	  739.4	  615.1	 3275.0	...
4038855	  739.5	  616.0	 3274.0	...
4038856	  739.5	  615.9	 3274.0	...
4038857	  739.5	  615.5	 3273.0	...
4038858	  739.4	  615.1	 3273.0	...
4038859	  739.3	  615.1	 3273.0	...
4038860	  739.1	  615.2	 3272.0	...
4038861	  738.9	  615.2	 3272.0	...
4038862	  738.8	  615.1	 3274.0	...
4038863	  738.7	  615.1	 3278.0	...
4038864	  739.0	  615.1	 3282.0	...
4038865	  739.3	  615.0	 3283.0	...
4038866	  739.5	  614.9	 3283.0	...
4038867	  739.4	  615.2	 3284.0	...
4038868	  739.2	  615.6	 3286.0	...
4038869	  739.2	  616.2	 3287.0	...
4038870	  739.2	  616.4	 3287.0	...
4038871	  739.3	  616.5	 3288.0	...
4038872	  739.3	  616.4	 3288.0	...
4038873	  739.1	  616.6	 3286.0	...
4038874	  738.9	  616.9	 3284.0	...
4038875	  738.6	  616.9	 3280.0	...
4038876	  738.6	  616.4	 3280.0	...
4038877	  738.6	  615.8	 3280.0	...
4038878	  738.7	  615.7	 3286.0	...
4038879	  739.1	  615.8	 3292.0	...
4038880	  739.4	  615.9	 3294.0	...
4038881	  739.7	  615.9	 3292.0	...
4038882	  739.6	  615.8	 3290.0	...
4038883	  739.6	  615.8	 3290.0	...
4038884	  739.6	  615.7	 3291.0	...
4038885	  739.4	  615.5	 3291.0	...
4038886	  739.3	  615.4	 3291.0	...
4038887	  739.2	  615.4	 3292.0	...
4038888	  738.9	  615.5	 3290.0	...
4038889	  738.6	  615.8	 3287.0	...
4038890	  738.5	  616.0	 3284.0	...
4038891	  738.6	  616.1	 3283.0	...
4038892	  738.8	  616.2	 3283.0	...
4038893	  738.8	  616.0	 3284.0	...
4038894	  738.7	  615.6	 3285.0	...
4038895	  738.6	  615.2	 3286.0	...
4038896	  738.5	  615.4	 3288.0	...
4038897	  738.6	  615.9	 3290.0	...
4038898	  738.6	  615.6	 3292.0	...
4038899	  738.4	  614.9	 3292.0	...
4038900	  738.2	  613.9	 3290.0	...
4038901	  738.6	  613.7	 3289.0	...
4038902	  739.1	  613.3	 3288.0	...
4038903	  739.5	  613.2	 3287.0	...
4038904	  739.3	  614.0	 3285.0	...
4038905	  738.9	  614.9	 3285.0	...
4038906	  738.7	  615.7	 3284.0	...
4038907	  738.5	  615.7	 3284.0	...
4038908	  738.6	  615.6	 3284.0	...
4038909	  738.8	  615.5	 3287.0	...
4038910	  738.7	  615.4	 3289.0	...
4038911	  738.5	  615.4	 3290.0	...
4038912	  738.6	  615.5	 3288.0	...
4038913	  739.0	  615.5	 3286.0	...
4038914	  739.3	  615.6	 3284.0	...
4038915	  739.4	  615.8	 3282.0	...
4038916	  739.2	  616.0	 3286.0	...
4038917	  738.9	  616.1	 3290.0	...
4038918	  738.8	  616.2	 3292.0	...
4038919	  738.9	  616.1	 3289.0	...
4038920	  738.9	  616.0	 3287.0	...
4038921	  738.5	  615.9	 3287.0	...
4038922	  738.2	  615.8	 3287.0	...
4038923	  738.0	  616.0	 3287.0	...
4038924	  738.2	  616.2	 3290.0	...
4038925	  738.4	  616.4	 3292.0	...
4038926	  738.4	  616.1	 3295.0	...
4038927	  738.6	  615.8	 3294.0	...
4038928	  738.7	  615.7	 3292.0	...
4038929	  738.8	  615.9	 3289.0	...
4038930	  738.7	  616.1	 3290.0	...
4038931	  738.3	  616.1	 3292.0	...
4038932	  738.0	  616.1	 3294.0	...
4038933	  737.7	  616.1	 3294.0	...
4038934	  737.8	  616.1	 3294.0	...
4038935	  737.9	  616.1	 3294.0	...
4038936	  737.9	  616.1	 3292.0	...
4038937	  737.9	  616.2	 3290.0	...
4038938	  737.7	  616.0	 3288.0	...
4038939	  737.6	  615.9	 3289.0	...
4038940	  737.3	  615.7	 3289.0	...
4038941	  737.3	  615.4	 3290.0	...
4038942	  737.2	  615.2	 3291.0	...
4038943	  737.4	  615.2	 3291.0	...
4038944	  737.7	  615.4	 3291.0	...
4038945	  738.0	  615.7	 3295.0	...
4038946	  738.0	  615.9	 3300.0	...
4038947	  738.0	  616.0	 3303.0	...
4038948	  738.2	  616.3	 3301.0	...
4038949	  738.3	  616.4	 3300.0	...
4038950	  738.4	  616.4	 3300.0	...
4038951	  738.3	  616.5	 3301.0	...
4038952	  738.3	  616.7	 3302.0	...
4038953	  738.4	  616.9	 3303.0	...
4038954	  738.5	  616.9	 3303.0	...
4038955	  738.8	  617.1	 3304.0	...
4038956	  738.9	  617.5	 3300.0	...
4038957	  738.8	  617.9	 3297.0	...
4038958	  738.5	  617.7	 3298.0	...
4038959	  738.2	  617.3	 3302.0	...
4038960	  738.1	  616.9	 3305.0	...
4038961	  737.9	  616.9	 3304.0	...
4038962	  737.8	  617.0	 3304.0	...
4038963	  737.8	  617.1	 3305.0	...
4038964	  737.8	  617.1	 3309.0	...
4038965	  737.6	  617.0	 3311.0	...
4038966	  737.4	  616.8	 3313.0	...
4038967	  737.1	  616.7	 3313.0	...
4038968	  737.0	  616.6	 3314.0	...
4038969	  736.9	  617.0	 3313.0	...
4038970	  736.9	  617.4	 3312.0	...
4038971	  737.2	  617.7	 3311.0	...
4038972	  737.8	  617.7	 3311.0	...
4038973	  738.8	  617.6	 3311.0	...
EFIX R   4038690	4038973	284	  739.7	  619.0	   3290
SSACC R  4038974
4038974	  740.1	  617.5	 3312.0	...
4038975	  741.5	  617.3	 3312.0	...
4038976	  743.8	  616.2	 3314.0	...
4038977	  746.1	  614.9	 3316.0	...
4038978	  750.0	  613.5	 3319.0	...
4038979	  753.1	  613.0	 3319.0	...
4038980	  756.7	  611.5	 3320.0	...
4038981	  759.7	  610.1	 3318.0	...
4038982	  762.6	  608.4	 3314.0	...
4038983	  765.5	  607.0	 3310.0	...
4038984	  768.0	  605.7	 3312.0	...
4038985	  770.0	  604.4	 3315.0	...
4038986	  771.4	  604.0	 3318.0	...
ESACC R  4038974	4038986	13	  740.1	  617.5	  771.4	  604.0	   0.73	     68
SFIX R   4038987
4038987	  771.7	  604.0	 3318.0	...
4038988	  771.9	  604.4	 3315.0	...
4038989	  771.1	  604.8	 3312.0	...
4038990	  770.0	  605.1	 3313.0	...
4038991	  768.6	  605.8	 3316.0	...
4038992	  767.6	  606.5	 3319.0	...
4038993	  766.9	  607.2	 3315.0	...
4038994	  765.6	  607.3	 3312.0	...
4038995	  764.4	  607.5	 3309.0	...
4038996	  762.4	  607.8	 3310.0	...
4038997	  761.4	  608.0	 3312.0	...
4038998	  760.4	  608.3	 3314.0	...
4038999	  759.7	  608.4	 3316.0	...
4039000	  759.1	  608.6	 3316.0	...
4039001	  758.4	  608.8	 3316.0	...
4039002	  758.0	  608.9	 3313.0	...
4039003	  757.6	  609.1	 3311.0	...
4039004	  757.1	  609.1	 3309.0	...
4039005	  756.7	  609.1	 3310.0	...
4039006	  756.5	  609.0	 3313.0	...
4039007	  756.6	  608.9	 3315.0	...
4039008	  756.6	  608.9	 3315.0	...
4039009	  756.6	  609.0	 3315.0	...
4039010	  756.4	  608.8	 3314.0	...
4039011	  756.4	  608.6	 3312.0	...
4039012	  756.4	  608.8	 3310.0	...
4039013	  756.3	  609.1	 3311.0	...
4039014	  756.8	  609.4	 3313.0	...
4039015	  757.5	  609.2	 3315.0	...
4039016	  758.5	  609.0	 3314.0	...
4039017	  758.8	  608.8	 3314.0	...
4039018	  759.1	  608.7	 3313.0	...
4039019	  759.3	  608.6	 3315.0	...
4039020	  759.6	  608.5	 3317.0	...
4039021	  759.7	  608.5	 3319.0	...
4039022	  759.6	  608.5	 3319.0	...
4039023	  759.5	  608.4	 3318.0	...
4039024	  759.5	  608.3	 3314.0	...
4039025	  759.3	  608.6	 3310.0	...
4039026	  759.0	  608.9	 3308.0	...
4039027	  758.8	  609.3	 3310.0	...
4039028	  758.9	  609.4	 3307.0	...
4039029	  759.1	  609.5	 3303.0	...
4039030	  759.1	  609.8	 3299.0	...
4039031	  759.1	  609.9	 3299.0	...
4039032	  759.1	  610.1	 3299.0	...
4039033	  759.1	  610.1	 3300.0	...
4039034	  759.1	  610.3	 3301.0	...
4039035	  759.1	  610.4	 3301.0	...
4039036	  759.0	  610.5	 3301.0	...
4039037	  759.1	  610.7	 3299.0	...
4039038	  759.2	  610.8	 3298.0	...
4039039	  759.4	  611.1	 3298.0	...
4039040	  759.3	  611.3	 3296.0	...
4039041	  759.3	  611.1	 3294.0	...
4039042	  759.3	  610.8	 3290.0	...
4039043	  759.3	  610.4	 3288.0	...
4039044	  759.0	  610.2	 3288.0	...
4039045	  758.7	  610.2	 3289.0	...
4039046	  758.4	  610.3	 3291.0	...
4039047	  758.4	  610.6	 3292.0	...
4039048	  758.4	  610.4	 3290.0	...
4039049	  758.4	  610.2	 3288.0	...
4039050	  758.4	  609.9	 3285.0	...
4039051	  758.4	  609.7	 3285.0	...
4039052	  758.7	  609.4	 3280.0	...
4039053	  759.0	  609.4	 3275.0	...
4039054	  759.1	  609.9	 3270.0	...
4039055	  758.9	  610.4	 3269.0	...
4039056	  758.7	  610.4	 3268.0	...
4039057	  758.7	  610.2	 3267.0	...
4039058	  758.7	  610.1	 3267.0	...
4039059	  758.6	  609.8	 3267.0	...
4039060	  758.5	  609.6	 3268.0	...
4039061	  758.5	  609.6	 3268.0	...
4039062	  758.6	  610.0	 3269.0	...
4039063	  758.6	  610.3	 3270.0	...
4039064	  758.7	  610.1	 3270.0	...
4039065	  759.0	  609.9	 3271.0	...
4039066	  759.3	  609.6	 3271.0	...
4039067	  759.4	  609.5	 3270.0	...
4039068	  759.3	  609.6	 3269.0	...
4039069	  759.0	  609.7	 3265.0	...
4039070	  758.6	  609.8	 3262.0	...
4039071	  758.5	  609.8	 3258.0	...
4039072	  758.6	  609.5	 3257.0	...
4039073	  758.7	  609.2	 3256.0	...
4039074	  758.8	  609.2	 3256.0	...
4039075	  758.7	  609.9	 3255.0	...
4039076	  758.6	  610.5	 3255.0	...
4039077	  758.7	  611.0	 3256.0	...
4039078	  758.9	  611.2	 3256.0	...
4039079	  759.1	  610.9	 3255.0	...
4039080	  758.9	  610.5	 3253.0	...
4039081	  758.8	  609.8	 3247.0	...
4039082	  758.8	  609.7	 3243.0	...
4039083	  758.5	  609.9	 3244.0	...
4039084	  758.3	  610.4	 3249.0	...
4039085	  758.3	  610.8	 3253.0	...
4039086	  758.6	  610.7	 3252.0	...
4039087	  758.9	  610.5	 3249.0	...
4039088	  758.9	  610.5	 3246.0	...
4039089	  759.0	  611.2	 3244.0	...
4039090	  759.0	  611.9	 3243.0	...
4039091	  758.7	  612.5	 3242.0	...
4039092	  758.5	  612.4	 3240.0	...
4039093	  758.2	  612.3	 3238.0	...
4039094	  758.2	  612.3	 3238.0	...
4039095	  758.2	  612.1	 3238.0	...
4039096	  757.9	  611.9	 3234.0	...
4039097	  757.7	  611.6	 3231.0	...
4039098	  757.5	  611.3	 3229.0	...
4039099	  757.7	  611.3	 3230.0	...
4039100	  757.8	  611.4	 3231.0	...
4039101	  758.0	  611.6	 3233.0	...
4039102	  758.0	  611.5	 3234.0	...
4039103	  758.1	  611.5	 3235.0	...
4039104	  758.1	  611.8	 3235.0	...
4039105	  758.4	  612.1	 3234.0	...
4039106	  758.6	  611.9	 3233.0	...
4039107	  758.3	  611.5	 3232.0	...
4039108	  757.8	  611.1	 3231.0	...
4039109	  757.6	  611.1	 3231.0	...
4039110	  757.8	  610.9	 3231.0	...
4039111	  758.0	  610.9	 3232.0	...
4039112	  758.0	  611.0	 3230.0	...
4039113	  757.9	  611.1	 3227.0	...
4039114	  757.9	  611.6	 3224.0	...
4039115	  757.8	  611.9	 3222.0	...
MSG	4039116 0000 _ Number Off
4039116	  757.8	  612.0	 3222.0	...
4039117	  757.9	  611.9	 3222.0	...
4039118	  757.9	  611.8	 3222.0	...
4039119	  758.0	  611.7	 3222.0	...
4039120	  758.1	  611.9	 3219.0	...
4039121	  758.2	  612.2	 3217.0	...
4039122	  758.2	  612.4	 3215.0	...
4039123	  758.1	  612.5	 3215.0	...
4039124	  757.9	  612.7	 3215.0	...
4039125	  757.6	  612.9	 3216.0	...
4039126	  757.8	  612.9	 3216.0	...
4039127	  758.0	  612.8	 3215.0	...
4039128	  758.2	  612.8	 3211.0	...
4039129	  758.1	  612.9	 3207.0	...
4039130	  758.2	  612.9	 3204.0	...
4039131	  758.3	  612.8	 3206.0	...
4039132	  758.3	  612.7	 3208.0	...
4039133	  758.4	  612.7	 3203.0	...
4039134	  758.4	  612.6	 3198.0	...
4039135	  758.1	  612.7	 3194.0	...
4039136	  757.8	  613.1	 3194.0	...
4039137	  757.5	  613.4	 3193.0	...
4039138	  757.6	  613.6	 3193.0	...
4039139	  757.8	  613.4	 3194.0	...
4039140	  757.8	  613.3	 3195.0	...
4039141	  757.8	  612.9	 3193.0	...
4039142	  757.7	  612.6	 3191.0	...
4039143	  757.6	  612.3	 3189.0	...
4039144	  757.8	  612.5	 3186.0	...
4039145	  758.0	  612.6	 3184.0	...
4039146	  758.1	  612.5	 3183.0	...
4039147	  758.1	  612.3	 3183.0	...
4039148	  758.1	  612.4	 3183.0	...
4039149	  758.2	  612.5	 3183.0	...
4039150	  758.2	  612.7	 3183.0	...
4039151	  758.2	  613.1	 3183.0	...
4039152	  758.0	  613.5	 3184.0	...
4039153	  757.7	  613.7	 3184.0	...
4039154	  757.7	  613.6	 3185.0	...
4039155	  757.9	  613.5	 3183.0	...
4039156	  758.5	  613.7	 3181.0	...
4039157	  759.0	  613.9	 3179.0	...
4039158	  759.3	  614.0	 3179.0	...
4039159	  759.3	  613.7	 3179.0	...
4039160	  759.3	  613.5	 3178.0	...
4039161	  759.2	  613.4	 3176.0	...
4039162	  759.2	  613.4	 3175.0	...
4039163	  759.0	  613.4	 3171.0	...
4039164	  758.9	  613.5	 3167.0	...
4039165	  758.7	  613.5	 3165.0	...
4039166	  758.6	  613.3	 3165.0	...
4039167	  758.5	  613.2	 3165.0	...
4039168	  758.4	  613.1	 3165.0	...
4039169	  758.7	  613.1	 3164.0	...
4039170	  758.9	  613.2	 3163.0	...
4039171	  758.9	  613.4	 3165.0	...
4039172	  758.7	  613.6	 3168.0	...
4039173	  758.6	  613.7	 3169.0	...
4039174	  758.8	  613.7	 3166.0	...
4039175	  758.9	  613.5	 3162.0	...
4039176	  758.8	  613.3	 3161.0	...
4039177	  758.6	  613.5	 3160.0	...
4039178	  758.5	  613.9	 3160.0	...
4039179	  758.6	  614.3	 3161.0	...
4039180	  758.8	  614.2	 3161.0	...
4039181	  759.1	  613.8	 3157.0	...
4039182	  759.3	  613.4	 3154.0	...
4039183	  759.4	  612.8	 3150.0	...
4039184	  759.2	  612.7	 3149.0	...
4039185	  759.0	  612.5	 3148.0	...
4039186	  758.9	  612.6	 3148.0	...
4039187	  758.9	  612.6	 3148.0	...
4039188	  759.0	  612.6	 3148.0	...
4039189	  759.1	  612.5	 3147.0	...
4039190	  759.1	  612.4	 3146.0	...
4039191	  759.1	  612.9	 3144.0	...
4039192	  759.1	  613.3	 3145.0	...
4039193	  759.0	  613.6	 3143.0	...
4039194	  759.0	  613.4	 3142.0	...
4039195	  759.1	  613.2	 3141.0	...
4039196	  759.2	  613.2	 3141.0	...
4039197	  759.4	  613.2	 3139.0	...
4039198	  759.6	  613.2	 3139.0	...
4039199	  759.8	  613.2	 3139.0	...
4039200	  759.9	  613.2	 3137.0	...
4039201	  759.7	  613.2	 3135.0	...
4039202	  759.4	  613.2	 3132.0	...
4039203	  759.1	  613.2	 3131.0	...
4039204	  759.0	  613.2	 3133.0	...
4039205	  759.0	  613.1	 3135.0	...
4039206	  758.8	  613.2	 3137.0	...
4039207	  758.7	  613.7	 3136.0	...
4039208	  758.7	  614.2	 3136.0	...
4039209	  758.8	  614.2	 3134.0	...
4039210	  758.9	  613.8	 3132.0	...
4039211	  759.2	  613.7	 3130.0	...
4039212	  759.5	  614.2	 3131.0	...
4039213	  759.8	  614.7	 3131.0	...
4039214	  759.9	  615.1	 3131.0	...
4039215	  759.7	  615.2	 3130.0	...
4039216	  759.5	  615.3	 3130.0	...
4039217	  759.3	  615.1	 3127.0	...
4039218	  759.4	  615.1	 3124.0	...
4039219	  759.5	  615.0	 3121.0	...
4039220	  759.6	  615.1	 3120.0	...
4039221	  759.7	  615.1	 3118.0	...
4039222	  759.9	  614.9	 3117.0	...
4039223	  760.1	  614.6	 3118.0	...
4039224	  760.2	  614.6	 3118.0	...
4039225	  760.3	  615.0	 3117.0	...
4039226	  760.4	  615.4	 3115.0	...
4039227	  760.5	  615.6	 3114.0	...
4039228	  760.1	  615.6	 3111.0	...
4039229	  759.7	  615.6	 3109.0	...
4039230	  759.4	  615.6	 3107.0	...
4039231	  759.5	  615.6	 3107.0	...
4039232	  759.7	  615.6	 3107.0	...
4039233	  759.7	  615.7	 3108.0	...
4039234	  759.8	  615.9	 3109.0	...
4039235	  759.8	  616.0	 3111.0	...
4039236	  759.9	  615.9	 3112.0	...
4039237	  760.1	  615.8	 3109.0	...
4039238	  760.3	  615.8	 3106.0	...
4039239	  760.5	  616.1	 3102.0	...
4039240	  760.6	  616.5	 3101.0	...
4039241	  760.7	  616.6	 3100.0	...
4039242	  760.6	  616.3	 3100.0	...
4039243	  760.6	  616.1	 3102.0	...
4039244	  760.6	  616.2	 3105.0	...
4039245	  760.5	  616.4	 3107.0	...
4039246	  760.4	  616.6	 3107.0	...
4039247	  760.4	  616.8	 3103.0	...
4039248	  760.5	  616.9	 3100.0	...
4039249	  760.7	  617.0	 3098.0	...
4039250	  760.7	  617.1	 3099.0	...
4039251	  760.9	  617.2	 3098.0	...
4039252	  761.1	  616.8	 3098.0	...
4039253	  761.0	  616.4	 3097.0	...
4039254	  760.8	  616.0	 3096.0	...
4039255	  760.6	  616.0	 3095.0	...
4039256	  760.5	  616.0	 3093.0	...
4039257	  760.5	  616.0	 3091.0	...
4039258	  760.5	  615.9	 3090.0	...
4039259	  760.3	  616.2	 3088.0	...
4039260	  760.1	  616.6	 3090.0	...
4039261	  760.3	  616.7	 3093.0	...
4039262	  760.6	  616.4	 3096.0	...
4039263	  760.9	  616.1	 3096.0	...
4039264	  761.0	  616.4	 3095.0	...
4039265	  761.0	  616.8	 3092.0	...
4039266	  761.2	  617.2	 3090.0	...
4039267	  761.4	  617.3	 3090.0	...
4039268	  761.4	  617.4	 3090.0	...
4039269	  761.1	  616.8	 3090.0	...
4039270	  760.8	  616.1	 3090.0	...
4039271	  760.7	  615.3	 3089.0	...
4039272	  760.7	  615.4	 3088.0	...
4039273	  760.8	  616.0	 3089.0	...
4039274	  761.0	  616.6	 3091.0	...
4039275	  761.2	  617.2	 3093.0	...
4039276	  761.3	  617.2	 3091.0	...
4039277	  761.4	  617.2	 3090.0	...
4039278	  761.3	  617.3	 3088.0	...
4039279	  761.2	  617.3	 3087.0	...
4039280	  761.1	  616.8	 3085.0	...
4039281	  761.2	  616.2	 3085.0	...
4039282	  761.4	  615.8	 3084.0	...
4039283	  761.6	  616.0	 3083.0	...
4039284	  761.7	  616.1	 3083.0	...
4039285	  761.7	  615.8	 3083.0	...
4039286	  761.7	  615.6	 3082.0	...
4039287	  761.7	  615.4	 3082.0	...
4039288	  761.7	  615.7	 3081.0	...
4039289	  761.7	  615.8	 3080.0	...
4039290	  761.8	  615.9	 3079.0	...
4039291	  761.8	  616.1	 3079.0	...
4039292	  761.8	  616.4	 3078.0	...
4039293	  761.7	  616.6	 3076.0	...
4039294	  762.0	  616.7	 3074.0	...
4039295	  762.3	  616.8	 3074.0	...
4039296	  762.6	  617.0	 3073.0	...
4039297	  762.7	  617.2	 3073.0	...
4039298	  762.8	  617.2	 3073.0	...
4039299	  762.9	  617.0	 3075.0	...
4039300	  762.4	  616.9	 3076.0	...
4039301	  761.8	  616.9	 3077.0	...
4039302	  761.5	  616.7	 3077.0	...
4039303	  761.9	  616.5	 3078.0	...
4039304	  762.2	  616.1	 3081.0	...
4039305	  762.3	  615.8	 3080.0	...
4039306	  762.2	  615.3	 3078.0	...
4039307	  762.1	  614.9	 3075.0	...
4039308	  762.2	  614.8	 3074.0	...
4039309	  762.4	  615.0	 3070.0	...
4039310	  762.7	  615.3	 3065.0	...
4039311	  762.8	  615.6	 3065.0	...
4039312	  762.9	  615.4	 3066.0	...
4039313	  762.9	  615.2	 3068.0	...
4039314	  762.8	  614.9	 3070.0	...
4039315	  762.6	  614.9	 3070.0	...
4039316	  762.6	  614.8	 3069.0	...
4039317	  762.7	  614.8	 3069.0	...
4039318	  762.8	  615.0	 3069.0	...
4039319	  762.7	  615.2	 3068.0	...
4039320	  762.7	  615.5	 3067.0	...
4039321	  762.6	  615.6	 3070.0	...
4039322	  762.8	  615.6	 3074.0	...
4039323	  762.9	  615.7	 3076.0	...
4039324	  763.2	  616.0	 3073.0	...
4039325	  763.4	  616.4	 3069.0	...
4039326	  763.5	  616.6	 3068.0	...
4039327	  763.5	  616.7	 3068.0	...
4039328	  763.5	  616.4	 3069.0	...
4039329	  763.7	  616.1	 3068.0	...
MSG	4039330 0000 _ Number On
4039330	  763.9	  615.6	 3068.0	...
4039331	  763.7	  615.6	 3069.0	...
4039332	  763.4	  615.5	 3069.0	...
4039333	  763.1	  615.5	 3067.0	...
4039334	  763.2	  615.4	 3064.0	...
4039335	  763.2	  615.1	 3060.0	...
4039336	  763.4	  614.8	 3060.0	...
4039337	  763.9	  614.7	 3061.0	...
4039338	  764.6	  615.1	 3064.0	...
4039339	  764.9	  615.4	 3065.0	...
4039340	  764.9	  615.7	 3066.0	...
4039341	  764.9	  615.7	 3065.0	...
4039342	  764.8	  615.8	 3064.0	...
4039343	  764.6	  616.0	 3066.0	...
4039344	  764.4	  615.5	 3070.0	...
4039345	  764.4	  615.0	 3072.0	...
4039346	  764.3	  614.5	 3070.0	...
4039347	  764.2	  614.6	 3068.0	...
4039348	  764.1	  614.9	 3067.0	...
4039349	  764.1	  615.1	 3065.0	...
4039350	  764.1	  614.8	 3064.0	...
4039351	  764.1	  614.2	 3065.0	...
4039352	  764.3	  614.2	 3066.0	...
4039353	  764.2	  614.7	 3067.0	...
4039354	  764.1	  615.2	 3068.0	...
4039355	  764.0	  615.2	 3068.0	...
4039356	  763.9	  615.0	 3068.0	...
4039357	  764.0	  614.8	 3067.0	...
4039358	  763.9	  614.7	 3067.0	...
4039359	  763.8	  614.8	 3066.0	...
4039360	  763.6	  614.7	 3066.0	...
4039361	  763.5	  614.5	 3066.0	...
4039362	  763.8	  614.2	 3067.0	...
4039363	  764.3	  614.2	 3068.0	...
4039364	  764.8	  614.1	 3065.0	...
4039365	  764.6	  614.3	 3060.0	...
4039366	  764.4	  614.5	 3057.0	...
4039367	  764.3	  614.8	 3057.0	...
4039368	  763.9	  614.9	 3057.0	...
4039369	  763.5	  615.0	 3058.0	...
4039370	  763.2	  614.8	 3059.0	...
4039371	  763.5	  614.5	 3060.0	...
4039372	  764.1	  614.2	 3061.0	...
4039373	  764.6	  614.0	 3061.0	...
4039374	  764.7	  613.8	 3061.0	...
4039375	  764.4	  613.7	 3060.0	...
4039376	  764.1	  613.8	 3060.0	...
4039377	  764.1	  613.8	 3060.0	...
4039378	  764.0	  613.8	 3059.0	...
4039379	  763.9	  614.0	 3058.0	...
4039380	  763.7	  614.4	 3058.0	...
4039381	  763.7	  614.8	 3058.0	...
4039382	  763.7	  614.6	 3062.0	...
4039383	  763.9	  614.1	 3066.0	...
4039384	  764.2	  614.2	 3067.0	...
4039385	  764.5	  614.8	 3065.0	...
4039386	  764.5	  615.0	 3062.0	...
4039387	  764.7	  614.6	 3060.0	...
4039388	  765.2	  614.4	 3059.0	...
4039389	  765.7	  614.5	 3061.0	...
4039390	  765.7	  614.8	 3064.0	...
4039391	  765.3	  614.9	 3062.0	...
4039392	  765.0	  615.0	 3059.0	...
4039393	  764.8	  614.4	 3055.0	...
4039394	  764.7	  613.8	 3055.0	...
4039395	  764.6	  613.5	 3056.0	...
4039396	  764.7	  613.9	 3056.0	...
4039397	  764.9	  614.1	 3055.0	...
4039398	  765.0	  613.9	 3054.0	...
4039399	  765.1	  613.7	 3053.0	...
4039400	  765.1	  613.7	 3055.0	...
4039401	  765.0	  613.7	 3056.0	...
4039402	  764.9	  613.8	 3057.0	...
4039403	  764.9	  613.7	 3058.0	...
4039404	  765.1	  613.7	 3059.0	...
4039405	  765.4	  613.6	 3061.0	...
4039406	  765.6	  613.7	 3060.0	...
4039407	  765.6	  613.7	 3058.0	...
4039408	  765.2	  613.6	 3056.0	...
4039409	  764.9	  613.5	 3057.0	...
4039410	  764.7	  613.6	 3057.0	...
4039411	  764.8	  613.7	 3059.0	...
4039412	  765.1	  614.0	 3061.0	...
4039413	  765.6	  614.2	 3062.0	...
4039414	  766.0	  614.4	 3061.0	...
4039415	  766.4	  614.5	 3061.0	...
4039416	  766.4	  614.5	 3060.0	...
4039417	  766.4	  614.5	 3060.0	...
4039418	  766.2	  614.5	 3060.0	...
4039419	  765.8	  614.4	 3060.0	...
4039420	  765.5	  614.4	 3060.0	...
4039421	  765.1	  614.4	 3059.0	...
4039422	  765.0	  614.1	 3059.0	...
4039423	  765.0	  613.8	 3059.0	...
4039424	  765.1	  613.9	 3060.0	...
4039425	  765.3	  614.3	 3060.0	...
4039426	  765.4	  614.8	 3061.0	...
4039427	  765.6	  614.7	 3061.0	...
4039428	  765.7	  614.7	 3059.0	...
4039429	  765.9	  614.8	 3058.0	...
4039430	  765.9	  614.8	 3059.0	...
4039431	  765.7	  614.8	 3061.0	...
4039432	  765.6	  614.7	 3063.0	...
4039433	  765.6	  614.6	 3063.0	...
4039434	  765.6	  614.5	 3063.0	...
4039435	  765.6	  614.5	 3063.0	...
4039436	  765.8	  614.6	 3063.0	...
4039437	  765.9	  614.9	 3063.0	...
4039438	  765.7	  615.1	 3063.0	...
4039439	  765.2	  615.3	 3063.0	...
4039440	  764.9	  615.1	 3063.0	...
4039441	  765.1	  614.9	 3063.0	...
4039442	  765.4	  614.8	 3063.0	...
4039443	  765.5	  614.7	 3063.0	...
4039444	  765.6	  614.6	 3062.0	...
4039445	  765.6	  614.9	 3060.0	...
4039446	  765.5	  615.2	 3058.0	...
4039447	  765.5	  615.4	 3059.0	...
4039448	  765.4	  615.4	 3061.0	...
4039449	  765.3	  615.4	 3063.0	...
4039450	  765.3	  615.4	 3062.0	...
4039451	  765.3	  615.4	 3060.0	...
4039452	  765.4	  615.5	 3057.0	...
4039453	  765.9	  615.7	 3056.0	...
4039454	  766.1	  615.9	 3054.0	...
4039455	  766.0	  615.9	 3053.0	...
4039456	  765.8	  615.9	 3053.0	...
4039457	  765.5	  615.7	 3055.0	...
4039458	  765.5	  615.5	 3055.0	...
4039459	  765.4	  615.5	 3056.0	...
4039460	  765.3	  615.7	 3056.0	...
4039461	  765.3	  615.8	 3056.0	...
4039462	  765.3	  615.9	 3057.0	...
4039463	  765.2	  615.8	 3059.0	...
4039464	  765.0	  615.3	 3059.0	...
4039465	  764.8	  614.9	 3059.0	...
4039466	  765.1	  615.0	 3059.0	...
4039467	  765.4	  615.5	 3060.0	...
4039468	  765.7	  616.0	 3060.0	...
4039469	  765.8	  615.9	 3060.0	...
4039470	  765.9	  615.8	 3060.0	...
4039471	  766.0	  615.6	 3060.0	...
4039472	  765.8	  616.0	 3059.0	...
4039473	  765.7	  616.4	 3055.0	...
4039474	  765.6	  616.7	 3050.0	...
4039475	  765.6	  616.7	 3047.0	...
4039476	  765.3	  616.7	 3047.0	...
4039477	  765.1	  616.7	 3047.0	...
4039478	  765.0	  616.8	 3047.0	...
4039479	  765.2	  616.9	 3048.0	...
4039480	  765.3	  617.0	 3048.0	...
4039481	  765.4	  617.0	 3047.0	...
4039482	  765.5	  616.9	 3047.0	...
4039483	  765.6	  616.2	 3046.0	...
4039484	  765.6	  615.4	 3046.0	...
4039485	  765.6	  614.9	 3044.0	...
4039486	  765.5	  615.2	 3043.0	...
4039487	  765.5	  615.8	 3047.0	...
4039488	  765.3	  616.4	 3051.0	...
4039489	  765.1	  616.7	 3054.0	...
4039490	  765.0	  616.6	 3049.0	...
4039491	  765.2	  616.7	 3044.0	...
4039492	  765.4	  616.8	 3042.0	...
4039493	  765.7	  616.3	 3042.0	...
4039494	  765.5	  615.6	 3043.0	...
4039495	  765.3	  614.9	 3044.0	...
4039496	  765.1	  615.1	 3046.0	...
4039497	  765.2	  615.6	 3046.0	...
4039498	  765.2	  616.1	 3046.0	...
4039499	  765.3	  616.5	 3044.0	...
4039500	  765.3	  616.5	 3041.0	...
4039501	  765.3	  616.1	 3040.0	...
4039502	  765.1	  615.8	 3040.0	...
4039503	  764.9	  615.4	 3041.0	...
4039504	  764.8	  615.4	 3042.0	...
4039505	  764.8	  615.4	 3043.0	...
4039506	  764.8	  615.5	 3043.0	...
4039507	  764.8	  615.5	 3042.0	...
4039508	  764.8	  615.4	 3041.0	...
4039509	  764.9	  615.3	 3038.0	...
4039510	  764.9	  615.4	 3036.0	...
4039511	  765.0	  615.1	 3034.0	...
4039512	  765.1	  614.7	 3034.0	...
4039513	  765.3	  614.5	 3034.0	...
4039514	  765.0	  614.8	 3035.0	...
4039515	  764.6	  615.4	 3036.0	...
4039516	  764.2	  615.8	 3038.0	...
4039517	  764.3	  616.1	 3039.0	...
4039518	  764.4	  616.1	 3039.0	...
4039519	  764.4	  615.9	 3037.0	...
4039520	  764.5	  615.5	 3035.0	...
4039521	  764.6	  615.1	 3034.0	...
4039522	  764.7	  615.0	 3034.0	...
4039523	  764.8	  614.9	 3034.0	...
4039524	  764.8	  614.7	 3034.0	...
4039525	  765.4	  614.5	 3034.0	...
4039526	  766.0	  614.4	 3034.0	...
4039527	  765.8	  614.5	 3033.0	...
4039528	  765.2	  614.8	 3033.0	...
4039529	  764.6	  615.2	 3034.0	...
4039530	  764.8	  615.5	 3034.0	...
4039531	  765.0	  615.7	 3034.0	...
4039532	  765.2	  615.9	 3035.0	...
4039533	  765.2	  615.9	 3035.0	...
4039534	  765.0	  615.9	 3035.0	...
4039535	  763.8	  616.5	 3034.0	...
EFIX R   4038987	4039535	549	  761.7	  613.7	   3136
SSACC R  4039536
4039536	  762.0	  617.2	 3033.0	...
4039537	  759.7	  617.9	 3030.0	...
4039538	  757.7	  618.1	 3028.0	...
4039539	  755.1	  618.4	 3026.0	...
4039540	  752.7	  618.6	 3027.0	...
4039541	  750.3	  618.8	 3029.0	...
4039542	  748.2	  618.9	 3031.0	...
ESACC R  4039536	4039542	7	  762.0	  617.2	  748.2	  618.9	   0.30	     44
SFIX R   4039543
4039543	  746.8	  618.4	 3031.0	...
4039544	  745.6	  617.9	 3030.0	...
4039545	  745.3	  616.7	 3029.0	...
4039546	  745.0	  616.2	 3029.0	...
4039547	  745.1	  615.7	 3030.0	...
4039548	  745.4	  615.8	 3031.0	...
4039549	  746.4	  615.8	 3032.0	...
4039550	  747.6	  615.7	 3033.0	...
4039551	  749.1	  615.5	 3034.0	...
4039552	  749.8	  615.2	 3034.0	...
4039553	  751.1	  615.0	 3032.0	...
4039554	  752.1	  615.2	 3031.0	...
4039555	  753.2	  615.5	 3031.0	...
4039556	  753.9	  615.9	 3031.0	...
4039557	  754.2	  615.8	 3033.0	...
4039558	  754.3	  615.7	 3035.0	...
4039559	  754.6	  615.4	 3036.0	...
4039560	  754.9	  615.1	 3034.0	...
4039561	  755.2	  614.8	 3028.0	...
4039562	  755.2	  614.7	 3024.0	...
4039563	  755.1	  614.7	 3021.0	...
4039564	  755.1	  614.8	 3021.0	...
4039565	  755.3	  615.1	 3022.0	...
4039566	  755.5	  615.3	 3022.0	...
4039567	  755.1	  615.4	 3021.0	...
4039568	  754.5	  615.3	 3019.0	...
4039569	  753.8	  614.8	 3016.0	...
4039570	  753.6	  614.4	 3014.0	...
4039571	  753.1	  614.3	 3013.0	...
4039572	  752.7	  614.5	 3014.0	...
4039573	  752.2	  614.8	 3016.0	...
4039574	  752.1	  614.8	 3018.0	...
4039575	  752.1	  614.8	 3018.0	...
4039576	  752.1	  614.9	 3017.0	...
4039577	  752.1	  614.9	 3017.0	...
4039578	  752.0	  614.9	 3017.0	...
4039579	  752.0	  614.8	 3018.0	...
4039580	  752.3	  614.8	 3018.0	...
4039581	  752.5	  614.7	 3019.0	...
4039582	  752.7	  614.7	 3019.0	...
4039583	  752.7	  614.6	 3020.0	...
4039584	  752.7	  614.8	 3021.0	...
4039585	  752.5	  615.1	 3021.0	...
4039586	  752.3	  615.4	 3020.0	...
4039587	  752.0	  615.5	 3016.0	...
4039588	  752.0	  615.4	 3014.0	...
4039589	  751.9	  615.3	 3012.0	...
4039590	  751.9	  615.1	 3012.0	...
4039591	  751.9	  615.2	 3012.0	...
4039592	  751.9	  615.1	 3011.0	...
4039593	  752.3	  614.9	 3012.0	...
4039594	  752.8	  614.6	 3012.0	...
4039595	  753.2	  614.5	 3015.0	...
4039596	  753.2	  614.5	 3020.0	...
4039597	  753.2	  614.5	 3024.0	...
4039598	  753.2	  614.5	 3025.0	...
4039599	  752.5	  614.6	 3022.0	...
4039600	  751.8	  614.7	 3021.0	...
4039601	  751.0	  615.1	 3019.0	...
4039602	  750.9	  615.3	 3019.0	...
4039603	  751.6	  615.2	 3019.0	...
4039604	  752.4	  615.1	 3017.0	...
4039605	  753.3	  615.0	 3015.0	...
4039606	  753.4	  615.9	 3018.0	...
4039607	  753.5	  616.7	 3022.0	...
4039608	  753.3	  617.2	 3022.0	...
4039609	  753.2	  616.7	 3017.0	...
4039610	  753.2	  616.3	 3012.0	...
4039611	  753.3	  616.4	 3012.0	...
4039612	  753.4	  616.6	 3013.0	...
4039613	  753.5	  616.6	 3014.0	...
4039614	  753.5	  616.4	 3016.0	...
4039615	  753.3	  616.2	 3017.0	...
4039616	  753.1	  616.1	 3018.0	...
4039617	  752.9	  615.9	 3019.0	...
4039618	  752.7	  615.7	 3019.0	...
4039619	  752.8	  616.1	 3019.0	...
4039620	  753.0	  616.6	 3019.0	...
4039621	  753.1	  617.1	 3020.0	...
4039622	  753.4	  617.1	 3022.0	...
4039623	  753.6	  617.0	 3023.0	...
4039624	  753.4	  616.8	 3020.0	...
4039625	  753.1	  617.0	 3017.0	...
4039626	  752.8	  617.3	 3015.0	...
4039627	  752.8	  617.4	 3014.0	...
4039628	  752.8	  617.2	 3015.0	...
4039629	  752.8	  617.0	 3015.0	...
4039630	  752.8	  616.5	 3015.0	...
4039631	  752.7	  615.9	 3015.0	...
4039632	  752.7	  615.3	 3014.0	...
4039633	  752.7	  615.3	 3013.0	...
4039634	  752.8	  615.4	 3012.0	...
4039635	  752.9	  615.5	 3014.0	...
4039636	  753.2	  615.7	 3015.0	...
4039637	  753.6	  615.7	 3016.0	...
4039638	  753.9	  615.7	 3016.0	...
4039639	  754.1	  615.8	 3016.0	...
4039640	  754.3	  615.9	 3016.0	...
4039641	  754.5	  616.1	 3017.0	...
4039642	  754.3	  616.3	 3017.0	...
4039643	  754.3	  616.4	 3017.0	...
4039644	  754.3	  616.3	 3017.0	...
4039645	  754.3	  616.2	 3018.0	...
MSG	4039646 0000 _ Number Off
4039646	  754.0	  616.1	 3019.0	...
4039647	  753.8	  616.0	 3019.0	...
4039648	  753.6	  615.6	 3018.0	...
4039649	  753.6	  615.1	 3019.0	...
4039650	  753.6	  614.6	 3021.0	...
4039651	  753.6	  614.7	 3023.0	...
4039652	  753.5	  614.7	 3022.0	...
4039653	  753.4	  614.6	 3022.0	...
4039654	  753.4	  615.2	 3022.0	...
4039655	  753.9	  616.0	 3023.0	...
4039656	  754.3	  616.4	 3024.0	...
4039657	  754.7	  615.9	 3021.0	...
4039658	  754.6	  615.5	 3018.0	...
4039659	  754.6	  615.4	 3016.0	...
4039660	  754.7	  615.4	 3018.0	...
4039661	  754.7	  615.5	 3020.0	...
4039662	  754.8	  615.6	 3021.0	...
4039663	  754.8	  615.8	 3016.0	...
4039664	  754.6	  615.7	 3011.0	...
4039665	  754.4	  615.7	 3007.0	...
4039666	  754.3	  616.1	 3010.0	...
4039667	  754.5	  616.5	 3012.0	...
4039668	  754.8	  616.9	 3013.0	...
4039669	  755.0	  617.0	 3013.0	...
4039670	  755.1	  617.1	 3013.0	...
4039671	  755.2	  617.1	 3017.0	...
4039672	  755.4	  617.1	 3020.0	...
4039673	  755.4	  616.4	 3022.0	...
4039674	  755.3	  615.7	 3020.0	...
4039675	  755.2	  615.4	 3019.0	...
4039676	  755.1	  615.8	 3021.0	...
4039677	  755.1	  616.3	 3020.0	...
4039678	  755.2	  616.0	 3018.0	...
4039679	  755.3	  615.9	 3015.0	...
4039680	  755.4	  615.8	 3016.0	...
4039681	  755.8	  616.0	 3016.0	...
4039682	  756.2	  616.0	 3014.0	...
4039683	  756.5	  615.4	 3011.0	...
4039684	  756.3	  614.9	 3008.0	...
4039685	  756.0	  614.4	 3007.0	...
4039686	  755.6	  614.5	 3007.0	...
4039687	  755.5	  614.6	 3007.0	...
4039688	  755.4	  614.6	 3007.0	...
4039689	  755.6	  615.0	 3008.0	...
4039690	  756.0	  615.3	 3009.0	...
4039691	  756.4	  615.8	 3009.0	...
4039692	  756.7	  615.9	 3008.0	...
4039693	  756.7	  615.9	 3008.0	...
4039694	  756.6	  615.9	 3008.0	...
4039695	  756.5	  615.6	 3009.0	...
4039696	  756.1	  615.5	 3008.0	...
4039697	  755.6	  615.3	 3007.0	...
4039698	  755.1	  615.2	 3005.0	...
4039699	  755.0	  615.0	 3005.0	...
4039700	  755.0	  614.8	 3005.0	...
4039701	  755.1	  614.8	 3005.0	...
4039702	  755.0	  615.0	 3004.0	...
4039703	  755.0	  615.2	 3004.0	...
4039704	  755.0	  615.3	 3003.0	...
4039705	  755.3	  615.0	 3003.0	...
4039706	  755.6	  614.8	 3002.0	...
4039707	  755.9	  614.8	 2999.0	...
4039708	  755.8	  615.0	 2996.0	...
4039709	  756.0	  615.3	 2994.0	...
4039710	  756.1	  615.2	 2994.0	...
4039711	  756.1	  615.0	 2996.0	...
4039712	  756.0	  614.8	 2998.0	...
4039713	  756.0	  614.8	 3001.0	...
4039714	  756.0	  614.7	 3002.0	...
4039715	  756.1	  614.6	 3003.0	...
4039716	  756.1	  614.8	 3002.0	...
4039717	  756.2	  615.2	 3002.0	...
4039718	  756.2	  615.5	 3002.0	...
4039719	  756.4	  615.7	 3002.0	...
4039720	  756.6	  615.8	 3002.0	...
4039721	  756.8	  615.9	 3002.0	...
4039722	  756.9	  615.8	 3003.0	...
4039723	  756.9	  615.7	 3004.0	...
4039724	  756.8	  615.8	 3004.0	...
4039725	  756.5	  615.8	 3004.0	...
4039726	  756.5	  615.9	 3004.0	...
4039727	  756.8	  615.9	 3004.0	...
4039728	  757.1	  615.9	 3004.0	...
4039729	  757.1	  616.0	 3005.0	...
4039730	  757.0	  615.9	 3007.0	...
4039731	  757.0	  615.7	 3007.0	...
4039732	  757.1	  615.5	 3004.0	...
4039733	  757.2	  615.8	 3000.0	...
4039734	  757.1	  616.1	 2997.0	...
4039735	  756.9	  616.4	 2996.0	...
4039736	  756.8	  616.2	 2996.0	...
4039737	  756.9	  616.1	 2998.0	...
4039738	  757.1	  616.2	 3000.0	...
4039739	  757.2	  616.3	 3001.0	...
4039740	  757.2	  616.5	 3001.0	...
4039741	  757.1	  616.5	 3002.0	...
4039742	  757.0	  616.3	 3002.0	...
4039743	  756.9	  616.1	 3004.0	...
4039744	  756.8	  615.8	 3005.0	...
4039745	  756.8	  615.9	 3007.0	...
4039746	  756.8	  616.0	 3007.0	...
4039747	  756.8	  616.4	 3007.0	...
4039748	  756.9	  616.7	 3005.0	...
4039749	  757.1	  616.4	 3004.0	...
4039750	  757.2	  615.9	 3001.0	...
4039751	  757.2	  615.5	 3000.0	...
4039752	  757.2	  615.3	 3001.0	...
4039753	  757.2	  615.2	 3002.0	...
4039754	  757.2	  615.0	 3003.0	...
4039755	  757.4	  615.0	 3004.0	...
4039756	  757.5	  615.6	 3004.0	...
4039757	  757.6	  616.4	 3004.0	...
4039758	  757.5	  616.8	 3004.0	...
4039759	  757.6	  616.5	 3003.0	...
4039760	  757.6	  616.4	 3003.0	...
4039761	  757.5	  616.6	 3004.0	...
4039762	  757.3	  616.9	 3005.0	...
4039763	  757.1	  617.1	 3005.0	...
4039764	  757.2	  617.2	 3003.0	...
4039765	  757.2	  617.3	 3002.0	...
4039766	  757.2	  617.3	 3000.0	...
4039767	  757.1	  617.3	 2999.0	...
4039768	  757.1	  617.2	 2999.0	...
4039769	  757.5	  616.8	 2999.0	...
4039770	  757.9	  616.2	 3000.0	...
4039771	  758.3	  615.6	 3000.0	...
4039772	  758.4	  615.4	 3001.0	...
4039773	  758.6	  615.4	 3000.0	...
4039774	  758.7	  615.6	 2999.0	...
4039775	  758.8	  615.8	 2997.0	...
4039776	  758.4	  616.1	 2999.0	...
4039777	  757.9	  616.2	 3000.0	...
4039778	  757.8	  616.4	 3001.0	...
4039779	  758.0	  616.5	 3000.0	...
4039780	  758.2	  617.0	 2998.0	...
4039781	  758.2	  617.5	 2997.0	...
4039782	  758.0	  617.7	 2996.0	...
4039783	  758.1	  617.6	 2996.0	...
4039784	  758.4	  617.4	 2995.0	...
4039785	  758.8	  617.2	 2994.0	...
4039786	  759.0	  616.7	 2993.0	...
4039787	  759.1	  616.2	 2992.0	...
4039788	  759.1	  616.0	 2991.0	...
4039789	  759.1	  616.1	 2994.0	...
4039790	  758.9	  616.2	 2995.0	...
4039791	  758.7	  616.5	 2996.0	...
4039792	  758.5	  616.6	 2995.0	...
4039793	  758.4	  616.5	 2996.0	...
4039794	  758.3	  616.3	 2996.0	...
4039795	  758.3	  616.4	 2997.0	...
4039796	  758.8	  616.7	 2998.0	...
4039797	  759.3	  617.0	 2999.0	...
4039798	  760.0	  617.1	 2999.0	...
4039799	  760.3	  617.2	 2999.0	...
4039800	  760.4	  617.1	 2997.0	...
4039801	  760.1	  617.0	 2995.0	...
4039802	  759.9	  617.0	 2991.0	...
4039803	  759.8	  617.0	 2990.0	...
4039804	  759.7	  617.0	 2989.0	...
4039805	  759.7	  617.0	 2990.0	...
4039806	  759.8	  616.9	 2991.0	...
4039807	  759.7	  616.8	 2991.0	...
4039808	  759.5	  616.7	 2991.0	...
4039809	  759.3	  616.6	 2990.0	...
4039810	  759.3	  616.5	 2988.0	...
4039811	  759.5	  616.3	 2986.0	...
4039812	  759.7	  616.1	 2986.0	...
4039813	  759.8	  616.0	 2987.0	...
4039814	  759.9	  616.3	 2989.0	...
4039815	  759.9	  616.7	 2992.0	...
4039816	  759.7	  617.1	 2994.0	...
4039817	  759.4	  617.1	 2992.0	...
4039818	  759.1	  617.4	 2987.0	...
4039819	  759.2	  617.6	 2983.0	...
4039820	  759.1	  617.6	 2984.0	...
4039821	  758.9	  617.3	 2986.0	...
4039822	  758.7	  616.9	 2988.0	...
4039823	  758.7	  616.9	 2988.0	...
4039824	  759.1	  616.8	 2988.0	...
4039825	  759.4	  616.8	 2990.0	...
4039826	  759.9	  616.9	 2992.0	...
4039827	  760.0	  617.1	 2988.0	...
4039828	  760.1	  617.3	 2982.0	...
4039829	  760.1	  617.3	 2983.0	...
4039830	  760.1	  617.3	 2990.0	...
4039831	  759.8	  617.3	 2993.0	...
4039832	  759.6	  617.3	 2989.0	...
4039833	  759.4	  617.0	 2986.0	...
4039834	  759.4	  616.8	 2987.0	...
4039835	  759.4	  616.6	 2987.0	...
4039836	  759.5	  616.6	 2987.0	...
4039837	  759.6	  616.4	 2987.0	...
4039838	  759.7	  616.0	 2987.0	...
4039839	  759.6	  615.8	 2989.0	...
4039840	  760.0	  615.8	 2989.0	...
4039841	  760.3	  616.0	 2988.0	...
4039842	  760.7	  616.2	 2985.0	...
4039843	  760.7	  616.5	 2982.0	...
4039844	  760.7	  616.5	 2979.0	...
4039845	  760.7	  616.5	 2978.0	...
4039846	  760.9	  616.5	 2978.0	...
4039847	  761.0	  616.5	 2980.0	...
4039848	  761.3	  616.4	 2982.0	...
4039849	  761.6	  616.3	 2984.0	...
4039850	  761.7	  616.1	 2985.0	...
4039851	  761.6	  615.9	 2987.0	...
4039852	  761.5	  615.9	 2988.0	...
4039853	  761.3	  615.9	 2986.0	...
4039854	  761.1	  616.0	 2985.0	...
4039855	  761.2	  616.2	 2986.0	...
4039856	  761.5	  616.4	 2983.0	...
4039857	  761.7	  616.5	 2979.0	...
4039858	  761.6	  616.4	 2974.0	...
4039859	  761.6	  616.4	 2974.0	...
MSG	4039860 0000 _ Number On
4039860	  761.7	  616.1	 2974.0	...
4039861	  762.0	  615.9	 2972.0	...
4039862	  762.3	  615.7	 2971.0	...
4039863	  762.5	  615.9	 2970.0	...
4039864	  762.6	  616.0	 2970.0	...
4039865	  762.5	  616.1	 2969.0	...
4039866	  762.3	  616.1	 2968.0	...
4039867	  762.1	  616.1	 2967.0	...
4039868	  762.0	  616.5	 2968.0	...
4039869	  761.9	  617.0	 2968.0	...
4039870	  761.7	  617.4	 2969.0	...
4039871	  761.6	  617.6	 2970.0	...
4039872	  761.5	  617.7	 2971.0	...
4039873	  761.4	  617.8	 2972.0	...
4039874	  762.1	  617.7	 2972.0	...
4039875	  763.0	  617.7	 2973.0	...
4039876	  763.9	  617.7	 2973.0	...
4039877	  763.9	  617.8	 2973.0	...
4039878	  763.7	  617.8	 2973.0	...
4039879	  763.4	  617.5	 2973.0	...
4039880	  763.1	  617.2	 2971.0	...
4039881	  763.1	  616.7	 2969.0	...
4039882	  763.1	  616.5	 2966.0	...
4039883	  763.0	  616.5	 2966.0	...
4039884	  763.0	  616.7	 2965.0	...
4039885	  762.9	  616.9	 2966.0	...
4039886	  763.3	  616.8	 2965.0	...
4039887	  763.7	  616.9	 2964.0	...
4039888	  764.0	  616.9	 2962.0	...
4039889	  763.8	  617.1	 2961.0	...
4039890	  763.7	  617.2	 2960.0	...
4039891	  763.6	  617.3	 2960.0	...
4039892	  763.5	  617.3	 2960.0	...
4039893	  763.4	  617.3	 2960.0	...
4039894	  763.2	  617.4	 2961.0	...
4039895	  763.2	  617.1	 2961.0	...
4039896	  763.4	  616.7	 2961.0	...
4039897	  763.7	  617.0	 2962.0	...
4039898	  763.9	  617.7	 2963.0	...
4039899	  764.0	  617.7	 2965.0	...
4039900	  764.3	  617.0	 2967.0	...
4039901	  764.6	  616.3	 2968.0	...
4039902	  764.7	  616.3	 2968.0	...
4039903	  764.6	  616.3	 2963.0	...
4039904	  764.7	  616.2	 2958.0	...
4039905	  764.9	  616.1	 2953.0	...
4039906	  764.8	  616.1	 2952.0	...
4039907	  764.5	  616.2	 2952.0	...
4039908	  764.1	  616.1	 2951.0	...
4039909	  764.0	  616.0	 2950.0	...
4039910	  764.2	  616.1	 2949.0	...
4039911	  764.4	  616.4	 2948.0	...
4039912	  764.4	  616.5	 2948.0	...
4039913	  764.5	  616.3	 2950.0	...
4039914	  764.8	  616.0	 2952.0	...
4039915	  765.2	  616.0	 2953.0	...
4039916	  765.5	  616.0	 2954.0	...
4039917	  765.5	  616.0	 2954.0	...
4039918	  765.3	  616.1	 2951.0	...
4039919	  765.2	  615.9	 2948.0	...
4039920	  765.2	  615.7	 2946.0	...
4039921	  765.3	  615.5	 2946.0	...
4039922	  765.4	  615.4	 2947.0	...
4039923	  765.4	  615.3	 2948.0	...
4039924	  765.3	  615.1	 2948.0	...
4039925	  765.5	  614.7	 2949.0	...
4039926	  765.9	  614.4	 2949.0	...
4039927	  766.2	  614.2	 2949.0	...
4039928	  766.1	  614.3	 2948.0	...
4039929	  766.1	  614.9	 2948.0	...
4039930	  765.9	  615.4	 2947.0	...
4039931	  765.8	  615.8	 2947.0	...
4039932	  765.9	  615.7	 2947.0	...
4039933	  766.1	  615.6	 2948.0	...
4039934	  766.2	  615.7	 2948.0	...
4039935	  766.3	  615.6	 2948.0	...
4039936	  766.5	  615.4	 2948.0	...
4039937	  766.7	  615.2	 2949.0	...
4039938	  766.3	  615.1	 2949.0	...
4039939	  765.7	  615.3	 2949.0	...
4039940	  765.6	  615.4	 2950.0	...
4039941	  766.0	  615.3	 2951.0	...
4039942	  766.3	  614.9	 2948.0	...
4039943	  766.2	  614.8	 2944.0	...
4039944	  766.0	  615.0	 2940.0	...
4039945	  766.2	  615.2	 2941.0	...
4039946	  766.6	  615.4	 2941.0	...
4039947	  766.9	  615.3	 2941.0	...
4039948	  766.8	  615.4	 2940.0	...
4039949	  766.8	  615.6	 2942.0	...
4039950	  766.7	  616.1	 2945.0	...
4039951	  766.8	  616.3	 2947.0	...
4039952	  767.0	  616.1	 2947.0	...
4039953	  767.2	  615.7	 2945.0	...
4039954	  767.6	  615.2	 2942.0	...
4039955	  767.7	  615.3	 2940.0	...
4039956	  767.7	  615.3	 2940.0	...
4039957	  767.5	  615.3	 2940.0	...
4039958	  767.5	  615.6	 2940.0	...
4039959	  767.5	  615.9	 2940.0	...
4039960	  767.4	  616.2	 2940.0	...
4039961	  767.2	  616.3	 2941.0	...
4039962	  767.1	  616.4	 2942.0	...
4039963	  767.1	  616.5	 2944.0	...
4039964	  767.1	  615.9	 2944.0	...
4039965	  767.2	  615.3	 2941.0	...
4039966	  767.3	  614.7	 2937.0	...
4039967	  767.5	  614.6	 2935.0	...
4039968	  767.7	  614.5	 2936.0	...
4039969	  767.9	  614.7	 2937.0	...
4039970	  768.2	  615.0	 2937.0	...
4039971	  768.4	  615.4	 2936.0	...
4039972	  768.6	  615.4	 2936.0	...
4039973	  768.6	  615.4	 2936.0	...
4039974	  768.0	  615.3	 2938.0	...
4039975	  767.5	  615.3	 2939.0	...
4039976	  767.2	  615.4	 2939.0	...
4039977	  767.6	  615.4	 2934.0	...
4039978	  768.0	  615.7	 2927.0	...
4039979	  768.3	  616.0	 2920.0	...
4039980	  768.2	  615.8	 2925.0	...
4039981	  768.1	  615.2	 2933.0	...
4039982	  768.0	  614.6	 2940.0	...
4039983	  768.0	  614.8	 2940.0	...
4039984	  767.9	  614.8	 2939.0	...
4039985	  767.7	  614.6	 2938.0	...
4039986	  767.5	  614.4	 2935.0	...
4039987	  767.4	  614.4	 2933.0	...
4039988	  767.5	  614.6	 2931.0	...
4039989	  767.6	  614.9	 2932.0	...
4039990	  767.6	  615.2	 2935.0	...
4039991	  767.4	  615.5	 2937.0	...
4039992	  767.3	  615.7	 2934.0	...
4039993	  767.8	  615.7	 2930.0	...
4039994	  768.4	  615.7	 2926.0	...
4039995	  768.8	  615.7	 2926.0	...
4039996	  768.6	  615.8	 2927.0	...
4039997	  768.4	  615.4	 2928.0	...
4039998	  768.5	  615.1	 2930.0	...
4039999	  768.6	  614.9	 2931.0	...
4040000	  768.8	  615.0	 2928.0	...
4040001	  768.9	  615.2	 2924.0	...
4040002	  768.7	  615.5	 2921.0	...
4040003	  768.5	  615.6	 2923.0	...
4040004	  768.3	  615.7	 2923.0	...
4040005	  768.4	  615.7	 2922.0	...
4040006	  768.6	  615.6	 2921.0	...
4040007	  768.7	  615.5	 2920.0	...
4040008	  768.7	  615.4	 2924.0	...
4040009	  768.7	  615.4	 2929.0	...
4040010	  768.8	  615.3	 2934.0	...
4040011	  768.8	  615.2	 2935.0	...
4040012	  768.8	  615.4	 2934.0	...
4040013	  768.8	  615.5	 2929.0	...
4040014	  768.7	  615.3	 2925.0	...
4040015	  768.6	  615.0	 2923.0	...
4040016	  768.5	  614.8	 2922.0	...
4040017	  768.4	  614.9	 2922.0	...
4040018	  768.5	  615.1	 2922.0	...
4040019	  768.5	  615.4	 2922.0	...
4040020	  768.4	  615.6	 2922.0	...
4040021	  768.2	  615.8	 2925.0	...
4040022	  768.2	  615.9	 2928.0	...
4040023	  768.3	  616.1	 2928.0	...
4040024	  768.3	  616.1	 2924.0	...
4040025	  768.3	  615.8	 2919.0	...
4040026	  768.2	  615.3	 2918.0	...
4040027	  768.1	  614.9	 2917.0	...
4040028	  768.1	  615.2	 2917.0	...
4040029	  768.3	  615.8	 2916.0	...
4040030	  768.9	  616.3	 2917.0	...
4040031	  769.5	  616.2	 2918.0	...
4040032	  769.8	  616.0	 2918.0	...
4040033	  769.7	  615.9	 2918.0	...
4040034	  769.6	  616.0	 2918.0	...
4040035	  769.6	  616.2	 2919.0	...
4040036	  769.5	  616.3	 2919.0	...
4040037	  769.3	  616.3	 2919.0	...
4040038	  769.1	  616.3	 2919.0	...
4040039	  769.0	  616.1	 2918.0	...
4040040	  769.1	  615.8	 2919.0	...
4040041	  769.2	  615.5	 2921.0	...
4040042	  769.4	  615.4	 2921.0	...
4040043	  769.0	  615.3	 2919.0	...
4040044	  768.7	  615.3	 2918.0	...
4040045	  768.1	  615.5	 2918.0	...
4040046	  768.0	  615.8	 2918.0	...
4040047	  767.9	  616.0	 2918.0	...
4040048	  768.1	  615.8	 2918.0	...
4040049	  768.4	  615.8	 2916.0	...
4040050	  768.5	  616.0	 2914.0	...
4040051	  768.5	  616.3	 2913.0	...
4040052	  768.4	  616.6	 2913.0	...
4040053	  768.3	  617.1	 2914.0	...
4040054	  768.8	  617.6	 2916.0	...
4040055	  769.2	  617.9	 2918.0	...
4040056	  769.6	  617.6	 2918.0	...
4040057	  769.6	  617.0	 2919.0	...
4040058	  769.6	  616.3	 2920.0	...
4040059	  769.6	  616.7	 2918.0	...
4040060	  769.4	  617.5	 2917.0	...
4040061	  769.2	  618.2	 2915.0	...
4040062	  769.0	  618.0	 2916.0	...
4040063	  768.9	  617.2	 2918.0	...
4040064	  768.9	  616.6	 2921.0	...
4040065	  768.9	  616.5	 2923.0	...
4040066	  768.9	  616.8	 2922.0	...
4040067	  768.9	  617.1	 2921.0	...
4040068	  768.7	  617.0	 2920.0	...
4040069	  768.3	  616.9	 2920.0	...
4040070	  768.0	  617.1	 2922.0	...
4040071	  768.2	  617.3	 2923.0	...
4040072	  768.7	  617.5	 2924.0	...
4040073	  769.3	  617.6	 2923.0	...
4040074	  769.3	  617.5	 2923.0	...
4040075	  769.3	  617.3	 2922.0	...
4040076	  769.3	  617.1	 2922.0	...
4040077	  769.4	  617.1	 2920.0	...
4040078	  769.4	  617.1	 2919.0	...
4040079	  769.2	  617.2	 2919.0	...
4040080	  768.7	  617.1	 2920.0	...
4040081	  768.0	  617.0	 2920.0	...
4040082	  767.4	  616.7	 2917.0	...
EFIX R   4039543	4040082	540	  760.4	  616.0	   2979
SSACC R  4040083
4040083	  766.0	  616.7	 2914.0	...
4040084	  764.2	  616.8	 2915.0	...
4040085	  761.6	  616.9	 2917.0	...
4040086	  759.4	  616.9	 2920.0	...
4040087	  756.6	  617.0	 2923.0	...
4040088	  753.8	  617.4	 2926.0	...
4040089	  751.5	  617.6	 2928.0	...
4040090	  749.6	  616.1	 2928.0	...
ESACC R  4040083	4040090	8	  766.0	  616.7	  749.6	  616.1	   0.35	     46
SFIX R   4040091
4040091	  748.4	  614.7	 2928.0	...
4040092	  747.6	  613.2	 2932.0	...
4040093	  747.4	  613.0	 2937.0	...
4040094	  748.0	  612.4	 2936.0	...
4040095	  748.5	  611.8	 2932.0	...
4040096	  749.5	  611.7	 2930.0	...
4040097	  750.5	  612.3	 2932.0	...
4040098	  751.5	  612.8	 2931.0	...
4040099	  752.9	  612.8	 2928.0	...
4040100	  753.9	  613.1	 2926.0	...
4040101	  755.6	  613.6	 2927.0	...
4040102	  756.6	  614.4	 2927.0	...
4040103	  757.6	  614.5	 2927.0	...
4040104	  758.2	  614.6	 2928.0	...
4040105	  758.8	  615.0	 2929.0	...
4040106	  759.2	  615.4	 2929.0	...
4040107	  759.4	  615.5	 2929.0	...
4040108	  759.5	  614.9	 2929.0	...
4040109	  759.5	  614.3	 2932.0	...
4040110	  759.7	  614.0	 2935.0	...
4040111	  760.0	  614.0	 2938.0	...
4040112	  759.9	  614.0	 2936.0	...
4040113	  759.6	  614.1	 2935.0	...
4040114	  759.4	  614.1	 2935.0	...
4040115	  759.0	  614.7	 2935.0	...
4040116	  758.5	  615.3	 2935.0	...
4040117	  757.7	  615.9	 2935.0	...
4040118	  757.5	  616.0	 2936.0	...
4040119	  757.0	  616.1	 2936.0	...
4040120	  756.7	  616.3	 2936.0	...
4040121	  756.4	  616.6	 2935.0	...
4040122	  756.2	  616.8	 2935.0	...
4040123	  756.0	  616.7	 2935.0	...
4040124	  756.0	  616.4	 2934.0	...
4040125	  755.9	  615.9	 2933.0	...
4040126	  756.0	  615.6	 2933.0	...
4040127	  756.0	  615.4	 2934.0	...
4040128	  756.1	  615.1	 2935.0	...
4040129	  756.2	  614.7	 2937.0	...
4040130	  756.4	  614.5	 2938.0	...
4040131	  756.4	  614.6	 2939.0	...
4040132	  756.5	  614.7	 2937.0	...
4040133	  756.5	  614.7	 2934.0	...
4040134	  756.4	  614.6	 2934.0	...
4040135	  756.2	  614.6	 2937.0	...
4040136	  756.0	  614.5	 2940.0	...
4040137	  755.8	  614.6	 2940.0	...
4040138	  755.8	  614.8	 2939.0	...
4040139	  755.7	  615.0	 2939.0	...
4040140	  755.7	  615.1	 2939.0	...
4040141	  756.1	  615.1	 2939.0	...
4040142	  756.4	  615.0	 2940.0	...
4040143	  756.9	  614.8	 2940.0	...
4040144	  757.0	  614.6	 2940.0	...
4040145	  757.2	  614.5	 2940.0	...
4040146	  757.2	  614.5	 2939.0	...
4040147	  757.2	  614.5	 2937.0	...
4040148	  757.1	  614.5	 2937.0	...
4040149	  756.9	  614.4	 2938.0	...
4040150	  756.8	  614.5	 2939.0	...
4040151	  756.9	  614.8	 2940.0	...
4040152	  757.2	  615.0	 2940.0	...
4040153	  757.5	  615.2	 2940.0	...
4040154	  757.3	  615.2	 2942.0	...
4040155	  756.9	  615.1	 2944.0	...
4040156	  756.6	  614.9	 2947.0	...
4040157	  756.6	  614.3	 2948.0	...
4040158	  756.5	  613.9	 2949.0	...
4040159	  756.5	  613.6	 2949.0	...
4040160	  756.5	  613.7	 2949.0	...
4040161	  756.7	  613.6	 2946.0	...
MSG	4040162 0000 _ Number Off
4040162	  756.9	  613.6	 2943.0	...
4040163	  757.2	  613.6	 2943.0	...
4040164	  757.3	  613.9	 2945.0	...
4040165	  757.4	  614.3	 2948.0	...
4040166	  757.4	  614.7	 2951.0	...
4040167	  757.4	  614.4	 2954.0	...
4040168	  757.6	  614.0	 2953.0	...
4040169	  757.7	  613.5	 2949.0	...
4040170	  758.0	  613.4	 2945.0	...
4040171	  758.1	  614.0	 2945.0	...
4040172	  757.7	  614.8	 2945.0	...
4040173	  757.2	  615.2	 2948.0	...
4040174	  757.0	  614.9	 2952.0	...
4040175	  757.2	  614.3	 2955.0	...
4040176	  757.5	  614.1	 2956.0	...
4040177	  757.6	  614.0	 2956.0	...
4040178	  757.8	  614.2	 2956.0	...
4040179	  757.8	  614.2	 2957.0	...
4040180	  757.9	  614.2	 2957.0	...
4040181	  757.9	  614.2	 2958.0	...
4040182	  757.9	  614.3	 2958.0	...
4040183	  757.6	  614.5	 2958.0	...
4040184	  757.2	  614.6	 2958.0	...
4040185	  757.1	  614.8	 2957.0	...
4040186	  757.3	  614.9	 2955.0	...
4040187	  757.5	  614.8	 2954.0	...
4040188	  757.5	  614.7	 2955.0	...
4040189	  757.4	  614.3	 2956.0	...
4040190	  757.6	  614.0	 2956.0	...
4040191	  757.7	  613.9	 2954.0	...
4040192	  757.9	  614.1	 2952.0	...
4040193	  757.8	  614.2	 2952.0	...
4040194	  757.7	  614.1	 2952.0	...
4040195	  757.5	  614.1	 2951.0	...
4040196	  757.3	  614.0	 2953.0	...
4040197	  757.3	  613.9	 2954.0	...
4040198	  757.5	  613.7	 2957.0	...
4040199	  757.7	  613.7	 2959.0	...
4040200	  757.7	  613.8	 2960.0	...
4040201	  757.7	  614.1	 2959.0	...
4040202	  757.7	  614.3	 2956.0	...
4040203	  757.7	  614.1	 2954.0	...
4040204	  757.6	  613.6	 2956.0	...
4040205	  757.5	  613.1	 2961.0	...
4040206	  757.3	  613.1	 2965.0	...
4040207	  757.2	  613.4	 2967.0	...
4040208	  757.2	  613.6	 2967.0	...
4040209	  757.3	  613.7	 2967.0	...
4040210	  757.7	  614.0	 2967.0	...
4040211	  758.1	  614.1	 2966.0	...
4040212	  758.5	  614.3	 2967.0	...
4040213	  758.1	  614.4	 2967.0	...
4040214	  757.5	  614.3	 2968.0	...
4040215	  757.1	  614.1	 2969.0	...
4040216	  757.2	  613.9	 2970.0	...
4040217	  757.2	  613.9	 2971.0	...
4040218	  757.3	  614.1	 2971.0	...
4040219	  757.4	  614.2	 2971.0	...
4040220	  757.5	  614.2	 2970.0	...
4040221	  757.5	  614.0	 2969.0	...
4040222	  757.7	  613.9	 2969.0	...
4040223	  757.7	  613.7	 2969.0	...
4040224	  757.5	  613.5	 2971.0	...
4040225	  757.5	  613.7	 2972.0	...
4040226	  757.6	  614.1	 2973.0	...
4040227	  757.8	  614.3	 2972.0	...
4040228	  758.0	  614.1	 2968.0	...
4040229	  758.2	  614.0	 2964.0	...
4040230	  758.3	  614.0	 2962.0	...
4040231	  758.4	  614.0	 2966.0	...
4040232	  758.3	  614.1	 2969.0	...
4040233	  757.8	  614.4	 2970.0	...
4040234	  757.3	  614.7	 2970.0	...
4040235	  757.3	  614.9	 2969.0	...
4040236	  757.7	  614.9	 2967.0	...
4040237	  757.8	  614.0	 2965.0	...
4040238	  757.6	  613.2	 2966.0	...
4040239	  757.3	  612.7	 2969.0	...
4040240	  757.4	  613.0	 2972.0	...
4040241	  757.4	  612.9	 2972.0	...
4040242	  757.6	  612.5	 2972.0	...
4040243	  757.6	  612.5	 2971.0	...
4040244	  757.6	  613.0	 2970.0	...
4040245	  757.6	  613.4	 2969.0	...
4040246	  757.5	  613.5	 2969.0	...
4040247	  757.6	  613.4	 2969.0	...
4040248	  757.9	  613.3	 2969.0	...
4040249	  758.2	  613.1	 2971.0	...
4040250	  758.3	  613.0	 2972.0	...
4040251	  758.2	  613.0	 2973.0	...
4040252	  758.1	  613.0	 2974.0	...
4040253	  758.1	  613.0	 2972.0	...
4040254	  758.0	  612.8	 2971.0	...
4040255	  757.9	  612.7	 2969.0	...
4040256	  757.8	  612.6	 2969.0	...
4040257	  757.7	  612.8	 2970.0	...
4040258	  757.5	  612.9	 2970.0	...
4040259	  757.3	  613.1	 2970.0	...
4040260	  757.2	  613.4	 2971.0	...
4040261	  757.2	  613.7	 2973.0	...
4040262	  757.5	  613.8	 2976.0	...
4040263	  757.7	  613.8	 2979.0	...
4040264	  758.2	  613.8	 2980.0	...
4040265	  758.3	  613.5	 2979.0	...
4040266	  758.3	  613.2	 2977.0	...
4040267	  757.9	  613.0	 2974.0	...
4040268	  757.6	  613.1	 2974.0	...
4040269	  757.5	  613.1	 2975.0	...
4040270	  757.7	  613.0	 2976.0	...
4040271	  758.0	  613.2	 2978.0	...
4040272	  758.2	  613.5	 2979.0	...
4040273	  758.3	  613.7	 2980.0	...
4040274	  758.5	  613.6	 2980.0	...
4040275	  758.7	  613.5	 2981.0	...
4040276	  758.8	  613.5	 2981.0	...
4040277	  758.4	  613.6	 2981.0	...
4040278	  758.0	  613.8	 2981.0	...
4040279	  758.3	  613.7	 2983.0	...
4040280	  758.7	  613.3	 2984.0	...
4040281	  758.9	  612.9	 2984.0	...
4040282	  758.6	  612.7	 2985.0	...
4040283	  758.3	  612.6	 2986.0	...
4040284	  758.2	  612.7	 2987.0	...
4040285	  758.1	  612.9	 2989.0	...
4040286	  758.2	  613.2	 2991.0	...
4040287	  758.3	  613.0	 2992.0	...
4040288	  758.5	  612.8	 2993.0	...
4040289	  758.6	  612.9	 2992.0	...
4040290	  758.6	  613.3	 2991.0	...
4040291	  758.8	  613.5	 2990.0	...
4040292	  758.9	  613.5	 2989.0	...
4040293	  759.0	  613.6	 2987.0	...
4040294	  759.0	  613.8	 2988.0	...
4040295	  759.0	  614.0	 2989.0	...
4040296	  758.9	  614.1	 2990.0	...
4040297	  758.8	  614.1	 2991.0	...
4040298	  758.7	  613.7	 2992.0	...
4040299	  758.8	  613.4	 2992.0	...
4040300	  758.8	  612.8	 2991.0	...
4040301	  758.8	  612.6	 2991.0	...
4040302	  758.8	  612.1	 2991.0	...
4040303	  758.8	  611.8	 2992.0	...
4040304	  758.6	  611.7	 2994.0	...
4040305	  758.5	  611.9	 2996.0	...
4040306	  758.5	  613.0	 2996.0	...
4040307	  758.7	  613.9	 2996.0	...
4040308	  758.8	  614.7	 2996.0	...
4040309	  758.8	  614.1	 2995.0	...
4040310	  758.6	  613.6	 2994.0	...
4040311	  758.3	  613.2	 2993.0	...
4040312	  758.1	  613.2	 2993.0	...
4040313	  758.0	  613.5	 2993.0	...
4040314	  757.9	  613.8	 2994.0	...
4040315	  758.1	  614.3	 2996.0	...
4040316	  758.3	  614.5	 2996.0	...
4040317	  758.4	  614.0	 2993.0	...
4040318	  758.2	  613.4	 2991.0	...
4040319	  757.9	  612.8	 2992.0	...
4040320	  757.7	  613.0	 2993.0	...
4040321	  757.5	  613.2	 2994.0	...
4040322	  757.5	  613.2	 2996.0	...
4040323	  757.4	  613.2	 2992.0	...
4040324	  757.3	  613.2	 2989.0	...
4040325	  757.4	  613.2	 2987.0	...
4040326	  757.4	  613.2	 2989.0	...
4040327	  757.4	  613.1	 2991.0	...
4040328	  757.4	  613.1	 2991.0	...
4040329	  757.4	  613.2	 2992.0	...
4040330	  757.3	  613.2	 2992.0	...
4040331	  757.4	  613.2	 2994.0	...
4040332	  757.3	  613.3	 2995.0	...
4040333	  757.2	  613.5	 2995.0	...
4040334	  757.2	  613.8	 2993.0	...
4040335	  757.5	  613.9	 2993.0	...
4040336	  757.9	  614.0	 2994.0	...
4040337	  758.2	  614.0	 2995.0	...
4040338	  758.1	  614.3	 2994.0	...
4040339	  758.0	  614.6	 2993.0	...
4040340	  757.9	  614.7	 2993.0	...
4040341	  758.1	  614.5	 2995.0	...
4040342	  758.2	  613.8	 2998.0	...
4040343	  758.2	  613.4	 3002.0	...
4040344	  758.1	  613.5	 3003.0	...
4040345	  758.1	  613.9	 3001.0	...
4040346	  758.1	  613.8	 2999.0	...
4040347	  758.0	  613.2	 2997.0	...
4040348	  757.9	  612.9	 2997.0	...
4040349	  757.7	  613.2	 2999.0	...
4040350	  757.7	  613.5	 3000.0	...
4040351	  757.6	  613.5	 3001.0	...
4040352	  757.8	  613.5	 3001.0	...
4040353	  757.9	  613.5	 2999.0	...
4040354	  758.0	  613.5	 2996.0	...
4040355	  758.0	  613.3	 2993.0	...
4040356	  757.4	  613.2	 2993.0	...
4040357	  756.9	  613.3	 2998.0	...
4040358	  756.6	  613.5	 3002.0	...
4040359	  756.7	  613.6	 3004.0	...
4040360	  756.9	  613.6	 3002.0	...
4040361	  757.2	  613.5	 3000.0	...
4040362	  757.8	  613.4	 3001.0	...
MSG	4040363 0000 _ Number On
4040363	  758.4	  613.6	 3002.0	...
4040364	  758.6	  613.8	 3002.0	...
4040365	  758.7	  614.1	 3002.0	...
4040366	  758.5	  614.2	 3004.0	...
4040367	  758.2	  614.2	 3006.0	...
4040368	  758.0	  614.1	 3007.0	...
4040369	  757.9	  613.8	 3006.0	...
4040370	  757.9	  613.6	 3006.0	...
4040371	  757.7	  613.4	 3004.0	...
4040372	  757.5	  613.5	 3004.0	...
4040373	  757.4	  613.8	 3005.0	...
4040374	  757.6	  614.0	 3007.0	...
4040375	  757.8	  613.8	 3009.0	...
4040376	  757.8	  613.5	 3009.0	...
4040377	  757.8	  613.1	 3009.0	...
4040378	  757.9	  613.1	 3009.0	...
4040379	  758.0	  613.1	 3009.0	...
4040380	  758.1	  613.0	 3009.0	...
4040381	  757.9	  613.0	 3009.0	...
4040382	  757.6	  613.0	 3008.0	...
4040383	  757.3	  613.3	 3007.0	...
4040384	  757.2	  613.5	 3006.0	...
4040385	  757.0	  614.0	 3005.0	...
4040386	  756.9	  614.1	 3004.0	...
4040387	  756.8	  614.2	 3003.0	...
4040388	  756.8	  614.1	 3001.0	...
4040389	  756.8	  613.6	 3001.0	...
4040390	  756.8	  613.2	 3004.0	...
4040391	  757.0	  612.9	 3007.0	...
4040392	  757.2	  613.2	 3009.0	...
4040393	  757.4	  613.5	 3009.0	...
4040394	  757.4	  613.7	 3008.0	...
4040395	  757.2	  613.8	 3007.0	...
4040396	  757.1	  614.0	 3006.0	...
4040397	  756.9	  614.2	 3006.0	...
4040398	  756.8	  614.3	 3006.0	...
4040399	  756.7	  614.1	 3004.0	...
4040400	  756.5	  614.0	 3002.0	...
4040401	  756.4	  613.8	 3005.0	...
4040402	  756.4	  613.7	 3009.0	...
4040403	  756.5	  613.7	 3014.0	...
4040404	  756.7	  613.7	 3010.0	...
4040405	  756.8	  613.2	 3007.0	...
4040406	  756.8	  612.8	 3004.0	...
4040407	  756.8	  612.4	 3005.0	...
4040408	  756.8	  612.8	 3007.0	...
4040409	  756.7	  613.1	 3006.0	...
4040410	  756.6	  613.5	 3005.0	...
4040411	  756.5	  613.7	 3005.0	...
4040412	  756.5	  613.9	 3007.0	...
4040413	  756.4	  614.0	 3009.0	...
4040414	  756.3	  614.2	 3009.0	...
4040415	  756.4	  614.1	 3009.0	...
4040416	  756.7	  614.1	 3007.0	...
4040417	  757.0	  614.4	 3004.0	...
4040418	  756.9	  614.7	 3001.0	...
4040419	  756.7	  614.3	 3000.0	...
4040420	  756.6	  613.7	 3000.0	...
4040421	  756.6	  613.1	 3001.0	...
4040422	  756.7	  613.1	 3003.0	...
4040423	  756.6	  613.2	 3004.0	...
4040424	  756.3	  613.4	 3004.0	...
4040425	  756.2	  613.6	 3005.0	...
4040426	  756.4	  613.6	 3007.0	...
4040427	  756.4	  613.6	 3008.0	...
4040428	  756.1	  613.6	 3006.0	...
4040429	  755.8	  613.6	 3004.0	...
4040430	  755.7	  613.5	 3002.0	...
4040431	  755.6	  613.3	 3001.0	...
4040432	  755.6	  613.0	 3001.0	...
4040433	  755.5	  612.7	 3000.0	...
4040434	  755.6	  612.5	 3000.0	...
4040435	  755.8	  612.5	 3002.0	...
4040436	  756.0	  613.1	 3004.0	...
4040437	  756.1	  613.7	 3006.0	...
4040438	  756.2	  613.7	 3006.0	...
4040439	  756.4	  613.3	 3006.0	...
4040440	  756.4	  613.0	 3006.0	...
4040441	  756.3	  613.0	 3007.0	...
4040442	  756.1	  613.1	 3007.0	...
4040443	  756.0	  612.7	 3007.0	...
4040444	  755.9	  612.3	 3006.0	...
4040445	  756.0	  611.9	 3003.0	...
4040446	  756.1	  612.0	 2999.0	...
4040447	  756.1	  612.2	 3001.0	...
4040448	  756.1	  612.2	 3006.0	...
4040449	  756.0	  612.2	 3011.0	...
4040450	  756.1	  612.0	 3010.0	...
4040451	  756.0	  612.1	 3007.0	...
4040452	  756.0	  612.4	 3004.0	...
4040453	  756.0	  613.2	 3004.0	...
4040454	  756.1	  613.9	 3004.0	...
4040455	  755.9	  613.6	 3004.0	...
4040456	  755.7	  612.8	 3004.0	...
4040457	  755.7	  612.4	 3005.0	...
4040458	  755.8	  613.1	 3006.0	...
4040459	  756.0	  613.8	 3007.0	...
4040460	  756.0	  613.8	 3007.0	...
4040461	  755.9	  613.5	 3006.0	...
4040462	  755.7	  613.1	 3007.0	...
4040463	  755.6	  613.0	 3008.0	...
4040464	  755.5	  613.0	 3009.0	...
4040465	  755.5	  613.0	 3007.0	...
4040466	  755.7	  612.9	 3004.0	...
4040467	  755.9	  612.3	 3004.0	...
4040468	  756.0	  611.8	 3006.0	...
4040469	  755.7	  611.5	 3009.0	...
4040470	  755.2	  611.7	 3010.0	...
4040471	  754.9	  611.8	 3012.0	...
4040472	  754.6	  611.8	 3013.0	...
4040473	  754.8	  611.7	 3014.0	...
4040474	  755.1	  611.6	 3013.0	...
4040475	  755.4	  611.6	 3012.0	...
4040476	  755.4	  611.7	 3012.0	...
4040477	  755.4	  612.4	 3013.0	...
4040478	  755.1	  613.2	 3013.0	...
4040479	  755.1	  613.6	 3014.0	...
4040480	  754.9	  613.2	 3014.0	...
4040481	  755.0	  612.6	 3014.0	...
4040482	  755.0	  612.3	 3013.0	...
4040483	  755.0	  612.6	 3013.0	...
4040484	  754.9	  613.2	 3014.0	...
4040485	  754.8	  613.8	 3015.0	...
4040486	  754.6	  613.8	 3015.0	...
4040487	  754.7	  613.9	 3016.0	...
4040488	  754.9	  613.9	 3018.0	...
4040489	  755.0	  613.8	 3020.0	...
4040490	  755.1	  613.6	 3020.0	...
4040491	  755.2	  613.5	 3019.0	...
4040492	  755.3	  613.4	 3019.0	...
4040493	  755.3	  613.3	 3019.0	...
4040494	  755.2	  613.1	 3019.0	...
4040495	  755.2	  612.8	 3018.0	...
4040496	  755.0	  612.8	 3016.0	...
4040497	  754.6	  612.8	 3015.0	...
4040498	  754.3	  612.9	 3015.0	...
4040499	  754.2	  613.1	 3016.0	...
4040500	  754.2	  613.3	 3015.0	...
4040501	  754.3	  613.7	 3015.0	...
4040502	  754.3	  614.0	 3014.0	...
4040503	  754.4	  614.3	 3015.0	...
4040504	  754.7	  614.3	 3015.0	...
4040505	  754.9	  613.8	 3015.0	...
4040506	  754.9	  613.2	 3015.0	...
4040507	  754.9	  612.6	 3016.0	...
4040508	  755.2	  612.4	 3018.0	...
4040509	  755.4	  612.5	 3019.0	...
4040510	  755.5	  612.5	 3017.0	...
4040511	  755.3	  612.7	 3016.0	...
4040512	  755.2	  612.8	 3015.0	...
4040513	  755.3	  612.7	 3013.0	...
4040514	  755.3	  612.5	 3012.0	...
4040515	  755.3	  612.3	 3011.0	...
4040516	  755.3	  612.3	 3013.0	...
4040517	  755.2	  612.4	 3015.0	...
4040518	  755.2	  612.7	 3017.0	...
4040519	  755.2	  613.0	 3015.0	...
4040520	  755.1	  613.2	 3012.0	...
4040521	  755.1	  613.4	 3011.0	...
4040522	  755.1	  613.5	 3012.0	...
4040523	  755.2	  613.9	 3013.0	...
4040524	  755.2	  614.1	 3013.0	...
4040525	  755.2	  613.9	 3011.0	...
4040526	  755.1	  613.6	 3010.0	...
4040527	  755.0	  613.1	 3011.0	...
4040528	  754.8	  612.9	 3013.0	...
4040529	  754.7	  612.6	 3015.0	...
4040530	  754.6	  612.3	 3017.0	...
4040531	  754.7	  612.3	 3018.0	...
4040532	  754.8	  612.5	 3018.0	...
4040533	  754.8	  613.3	 3019.0	...
4040534	  754.7	  614.1	 3020.0	...
4040535	  754.6	  614.3	 3016.0	...
4040536	  754.5	  613.8	 3013.0	...
4040537	  754.5	  613.3	 3010.0	...
4040538	  754.5	  613.0	 3011.0	...
4040539	  754.5	  612.8	 3013.0	...
4040540	  754.1	  612.8	 3014.0	...
4040541	  753.7	  613.0	 3015.0	...
4040542	  753.7	  613.3	 3015.0	...
4040543	  754.2	  613.6	 3012.0	...
4040544	  754.5	  613.5	 3010.0	...
4040545	  754.2	  613.4	 3007.0	...
4040546	  754.0	  613.2	 3008.0	...
4040547	  754.0	  613.3	 3009.0	...
4040548	  754.2	  613.6	 3010.0	...
4040549	  754.4	  613.9	 3011.0	...
4040550	  754.4	  613.2	 3012.0	...
4040551	  754.4	  612.5	 3012.0	...
4040552	  754.3	  612.6	 3011.0	...
4040553	  754.0	  613.1	 3014.0	...
4040554	  753.8	  613.4	 3017.0	...
4040555	  753.6	  613.1	 3019.0	...
4040556	  753.8	  612.9	 3016.0	...
4040557	  754.0	  612.9	 3012.0	...
4040558	  754.2	  612.9	 3009.0	...
4040559	  754.4	  613.2	 3009.0	...
4040560	  754.8	  613.5	 3010.0	...
4040561	  755.1	  613.7	 3011.0	...
4040562	  755.0	  613.6	 3012.0	...
4040563	  754.6	  613.6	 3013.0	...
4040564	  754.2	  613.7	 3013.0	...
4040565	  753.9	  613.4	 3011.0	...
4040566	  753.8	  613.0	 3011.0	...
4040567	  753.7	  612.7	 3010.0	...
4040568	  753.8	  613.0	 3010.0	...
4040569	  753.9	  613.2	 3009.0	...
4040570	  754.1	  613.3	 3008.0	...
4040571	  754.4	  613.1	 3007.0	...
4040572	  754.6	  613.0	 3006.0	...
4040573	  754.7	  612.9	 3006.0	...
4040574	  754.6	  612.8	 3004.0	...
4040575	  754.4	  612.7	 3003.0	...
4040576	  754.3	  612.8	 3001.0	...
4040577	  754.1	  612.8	 3001.0	...
4040578	  754.0	  612.9	 3003.0	...
4040579	  754.1	  612.9	 3004.0	...
4040580	  754.4	  613.0	 3005.0	...
4040581	  754.7	  613.4	 3005.0	...
4040582	  754.7	  613.7	 3005.0	...
4040583	  754.7	  614.0	 3005.0	...
4040584	  754.7	  613.7	 3003.0	...
4040585	  754.4	  613.4	 3001.0	...
4040586	  754.2	  613.0	 3000.0	...
4040587	  754.0	  612.9	 3001.0	...
4040588	  754.1	  612.7	 3002.0	...
4040589	  754.1	  612.6	 3002.0	...
4040590	  754.1	  612.6	 3002.0	...
4040591	  754.1	  612.6	 3004.0	...
4040592	  754.1	  612.7	 3005.0	...
4040593	  754.1	  612.7	 3006.0	...
4040594	  754.3	  612.6	 3005.0	...
4040595	  754.4	  612.6	 3004.0	...
4040596	  754.6	  612.5	 3001.0	...
4040597	  754.5	  612.5	 2998.0	...
4040598	  754.2	  612.6	 2996.0	...
4040599	  753.9	  612.6	 3000.0	...
4040600	  753.8	  612.9	 3003.0	...
4040601	  753.9	  613.1	 3001.0	...
4040602	  754.0	  613.4	 2998.0	...
4040603	  753.9	  613.5	 2997.0	...
4040604	  753.9	  613.6	 2999.0	...
4040605	  753.9	  613.5	 3000.0	...
4040606	  754.0	  613.4	 2998.0	...
4040607	  754.1	  613.1	 2995.0	...
4040608	  754.1	  612.9	 2997.0	...
4040609	  754.0	  612.9	 3000.0	...
4040610	  753.9	  613.1	 3003.0	...
4040611	  754.2	  613.3	 3004.0	...
4040612	  754.6	  613.5	 3004.0	...
4040613	  754.9	  613.3	 3005.0	...
4040614	  754.7	  613.0	 3005.0	...
4040615	  754.5	  612.7	 3004.0	...
4040616	  754.3	  612.9	 3001.0	...
4040617	  754.2	  613.1	 3000.0	...
4040618	  753.9	  613.2	 3001.0	...
4040619	  753.7	  613.1	 3002.0	...
4040620	  753.6	  613.2	 3002.0	...
4040621	  753.8	  613.2	 3003.0	...
4040622	  754.0	  613.3	 3004.0	...
4040623	  754.3	  613.4	 3004.0	...
4040624	  754.5	  613.6	 3004.0	...
4040625	  754.8	  613.7	 3005.0	...
4040626	  754.7	  613.8	 3005.0	...
4040627	  754.6	  613.6	 3006.0	...
4040628	  754.4	  613.4	 3006.0	...
4040629	  754.3	  613.1	 3005.0	...
4040630	  754.2	  612.4	 3003.0	...
4040631	  754.3	  611.7	 3001.0	...
4040632	  754.5	  612.0	 3003.0	...
4040633	  754.6	  612.9	 3004.0	...
4040634	  755.0	  613.2	 3003.0	...
4040635	  755.3	  612.6	 3001.0	...
4040636	  755.3	  612.2	 3000.0	...
4040637	  755.2	  612.4	 3003.0	...
4040638	  755.1	  613.2	 3006.0	...
4040639	  755.1	  613.8	 3005.0	...
4040640	  755.0	  613.7	 3004.0	...
4040641	  754.8	  613.0	 3002.0	...
4040642	  754.8	  612.3	 3003.0	...
4040643	  754.9	  612.6	 3006.0	...
4040644	  754.9	  612.8	 3009.0	...
4040645	  754.8	  613.1	 3009.0	...
4040646	  754.5	  613.2	 3007.0	...
4040647	  753.9	  613.5	 3005.0	...
4040648	  753.5	  613.2	 3005.0	...
4040649	  753.5	  612.8	 3005.0	...
4040650	  753.8	  612.3	 3006.0	...
4040651	  754.2	  612.1	 3006.0	...
4040652	  754.3	  611.9	 3007.0	...
4040653	  754.4	  611.8	 3008.0	...
4040654	  754.6	  611.8	 3010.0	...
4040655	  754.6	  611.9	 3011.0	...
4040656	  754.4	  611.9	 3010.0	...
4040657	  754.3	  612.7	 3007.0	...
4040658	  754.3	  613.4	 3005.0	...
4040659	  754.8	  613.7	 3006.0	...
4040660	  755.2	  612.9	 3006.0	...
4040661	  755.1	  612.3	 3002.0	...
4040662	  754.7	  611.8	 2998.0	...
4040663	  754.6	  611.7	 2998.0	...
4040664	  754.8	  611.7	 3000.0	...
4040665	  755.0	  611.8	 3002.0	...
4040666	  754.9	  612.0	 3002.0	...
4040667	  754.8	  612.1	 3001.0	...
4040668	  754.8	  612.1	 3001.0	...
4040669	  754.7	  612.2	 3002.0	...
4040670	  754.7	  612.0	 3003.0	...
4040671	  754.6	  611.9	 3004.0	...
4040672	  754.5	  611.8	 3006.0	...
4040673	  754.4	  612.0	 3007.0	...
4040674	  754.4	  612.2	 3006.0	...
4040675	  754.4	  612.1	 3007.0	...
MSG	4040676 0000 _ Number Off
4040676	  754.5	  611.9	 3007.0	...
4040677	  754.8	  611.6	 3008.0	...
4040678	  755.0	  611.5	 3008.0	...
4040679	  755.1	  611.4	 3008.0	...
4040680	  755.1	  611.5	 3007.0	...
4040681	  755.2	  611.6	 3007.0	...
4040682	  755.2	  611.7	 3007.0	...
4040683	  755.2	  611.9	 3007.0	...
4040684	  755.0	  612.0	 3007.0	...
4040685	  754.7	  612.1	 3007.0	...
4040686	  754.6	  612.0	 3007.0	...
4040687	  754.7	  611.8	 3008.0	...
4040688	  754.8	  611.9	 3009.0	...
4040689	  754.9	  612.0	 3011.0	...
4040690	  754.9	  612.2	 3012.0	...
4040691	  755.0	  612.5	 3012.0	...
4040692	  754.9	  612.9	 3010.0	...
4040693	  754.8	  613.0	 3005.0	...
4040694	  754.7	  612.7	 3001.0	...
4040695	  754.7	  612.4	 3000.0	...
4040696	  754.7	  612.5	 3003.0	...
4040697	  754.7	  612.7	 3005.0	...
4040698	  754.8	  612.4	 3006.0	...
4040699	  754.9	  611.9	 3006.0	...
4040700	  754.8	  611.4	 3007.0	...
4040701	  755.0	  611.4	 3007.0	...
4040702	  755.1	  611.3	 3007.0	...
4040703	  754.9	  611.5	 3006.0	...
4040704	  754.6	  611.9	 3006.0	...
4040705	  754.3	  612.2	 3004.0	...
4040706	  754.4	  612.3	 3003.0	...
4040707	  754.6	  612.2	 3004.0	...
4040708	  755.0	  612.3	 3006.0	...
4040709	  755.4	  612.4	 3006.0	...
4040710	  755.6	  611.7	 3005.0	...
4040711	  755.6	  610.9	 3004.0	...
4040712	  755.6	  610.1	 3004.0	...
4040713	  755.7	  610.3	 3005.0	...
4040714	  755.6	  610.5	 3005.0	...
4040715	  755.0	  610.7	 3005.0	...
4040716	  754.4	  610.8	 3006.0	...
4040717	  754.2	  611.4	 3007.0	...
4040718	  754.4	  611.9	 3007.0	...
4040719	  754.5	  612.0	 3005.0	...
4040720	  754.5	  611.6	 3008.0	...
4040721	  754.6	  611.3	 3013.0	...
4040722	  754.7	  611.3	 3017.0	...
4040723	  754.9	  611.4	 3016.0	...
4040724	  755.0	  611.5	 3016.0	...
4040725	  754.9	  611.4	 3016.0	...
4040726	  754.7	  611.5	 3018.0	...
4040727	  754.4	  611.4	 3019.0	...
4040728	  754.4	  611.2	 3020.0	...
4040729	  754.4	  611.1	 3019.0	...
4040730	  754.4	  611.1	 3019.0	...
4040731	  754.3	  611.2	 3018.0	...
4040732	  754.3	  611.4	 3017.0	...
4040733	  754.3	  611.2	 3014.0	...
4040734	  754.3	  610.9	 3013.0	...
4040735	  754.2	  610.3	 3010.0	...
4040736	  754.4	  610.0	 3010.0	...
4040737	  754.8	  609.6	 3012.0	...
4040738	  755.2	  609.3	 3015.0	...
4040739	  754.9	  609.3	 3017.0	...
4040740	  754.6	  609.2	 3018.0	...
4040741	  754.2	  609.2	 3020.0	...
4040742	  754.2	  609.2	 3021.0	...
4040743	  753.9	  609.7	 3020.0	...
4040744	  753.6	  610.3	 3018.0	...
4040745	  753.4	  610.8	 3016.0	...
4040746	  753.5	  610.8	 3018.0	...
4040747	  753.8	  611.0	 3020.0	...
4040748	  754.2	  611.1	 3022.0	...
4040749	  754.5	  611.2	 3024.0	...
4040750	  754.1	  611.0	 3025.0	...
4040751	  753.8	  610.8	 3025.0	...
4040752	  753.5	  610.7	 3025.0	...
4040753	  753.5	  610.6	 3024.0	...
4040754	  753.6	  610.5	 3024.0	...
4040755	  753.8	  610.3	 3024.0	...
4040756	  754.0	  609.9	 3024.0	...
4040757	  754.2	  609.4	 3025.0	...
4040758	  754.1	  609.7	 3026.0	...
4040759	  753.9	  610.1	 3026.0	...
4040760	  753.9	  610.5	 3026.0	...
4040761	  754.0	  610.5	 3026.0	...
4040762	  754.2	  610.3	 3027.0	...
4040763	  754.3	  609.8	 3029.0	...
4040764	  754.2	  609.4	 3032.0	...
4040765	  754.0	  609.2	 3030.0	...
4040766	  753.8	  609.5	 3028.0	...
4040767	  753.8	  609.6	 3028.0	...
4040768	  753.8	  609.6	 3031.0	...
4040769	  753.8	  609.6	 3028.0	...
4040770	  753.9	  610.1	 3024.0	...
4040771	  754.1	  610.7	 3020.0	...
4040772	  754.2	  610.8	 3019.0	...
4040773	  753.9	  610.3	 3018.0	...
4040774	  753.5	  610.1	 3016.0	...
4040775	  753.0	  610.4	 3019.0	...
4040776	  753.0	  610.7	 3021.0	...
4040777	  753.1	  611.0	 3024.0	...
4040778	  753.4	  611.2	 3024.0	...
4040779	  753.8	  611.4	 3024.0	...
4040780	  754.0	  611.4	 3024.0	...
4040781	  754.1	  610.8	 3023.0	...
4040782	  754.3	  610.2	 3023.0	...
4040783	  754.4	  609.5	 3024.0	...
4040784	  754.4	  609.4	 3025.0	...
4040785	  754.3	  609.2	 3023.0	...
4040786	  754.1	  609.2	 3021.0	...
4040787	  753.9	  609.3	 3018.0	...
4040788	  753.8	  609.3	 3018.0	...
4040789	  753.7	  609.3	 3020.0	...
4040790	  753.6	  609.3	 3023.0	...
4040791	  753.6	  609.3	 3026.0	...
4040792	  753.6	  609.3	 3026.0	...
4040793	  753.8	  609.3	 3028.0	...
4040794	  753.9	  609.3	 3029.0	...
4040795	  753.8	  608.7	 3026.0	...
4040796	  753.7	  608.2	 3022.0	...
4040797	  753.6	  607.4	 3019.0	...
4040798	  753.5	  607.1	 3021.0	...
4040799	  753.5	  607.5	 3023.0	...
4040800	  753.5	  608.2	 3025.0	...
4040801	  753.5	  609.1	 3027.0	...
4040802	  753.5	  609.4	 3029.0	...
4040803	  753.4	  609.6	 3030.0	...
4040804	  753.5	  609.2	 3031.0	...
4040805	  753.5	  608.7	 3034.0	...
4040806	  753.5	  608.1	 3038.0	...
4040807	  753.4	  607.9	 3041.0	...
4040808	  753.3	  607.6	 3042.0	...
4040809	  753.3	  607.4	 3040.0	...
4040810	  753.2	  607.2	 3037.0	...
4040811	  753.1	  607.2	 3036.0	...
4040812	  752.8	  607.2	 3038.0	...
4040813	  752.6	  607.1	 3041.0	...
4040814	  752.8	  606.9	 3044.0	...
4040815	  753.1	  607.1	 3044.0	...
4040816	  753.2	  607.4	 3044.0	...
4040817	  753.0	  607.9	 3044.0	...
4040818	  752.7	  608.3	 3045.0	...
4040819	  752.6	  608.6	 3044.0	...
4040820	  752.9	  608.9	 3042.0	...
4040821	  753.3	  609.1	 3040.0	...
4040822	  753.6	  609.0	 3040.0	...
4040823	  753.5	  608.7	 3038.0	...
4040824	  753.4	  608.4	 3036.0	...
4040825	  753.4	  608.2	 3034.0	...
4040826	  753.5	  607.9	 3033.0	...
4040827	  753.5	  607.6	 3033.0	...
4040828	  753.2	  607.5	 3033.0	...
4040829	  752.8	  607.5	 3036.0	...
4040830	  752.4	  607.5	 3038.0	...
4040831	  752.6	  607.4	 3040.0	...
4040832	  752.9	  607.4	 3039.0	...
4040833	  753.2	  607.6	 3041.0	...
4040834	  753.3	  608.1	 3044.0	...
4040835	  753.4	  608.5	 3043.0	...
4040836	  753.4	  608.8	 3041.0	...
4040837	  753.2	  608.6	 3042.0	...
4040838	  752.9	  608.4	 3045.0	...
4040839	  752.8	  608.1	 3048.0	...
4040840	  752.7	  608.1	 3049.0	...
4040841	  752.6	  607.9	 3050.0	...
4040842	  752.6	  607.9	 3052.0	...
4040843	  752.7	  607.8	 3052.0	...
4040844	  752.7	  607.9	 3052.0	...
4040845	  752.8	  608.0	 3051.0	...
4040846	  752.9	  608.0	 3052.0	...
4040847	  753.0	  608.0	 3053.0	...
4040848	  753.1	  608.1	 3054.0	...
4040849	  753.1	  608.2	 3053.0	...
4040850	  753.1	  608.3	 3053.0	...
4040851	  753.2	  608.4	 3055.0	...
4040852	  753.2	  608.5	 3056.0	...
4040853	  753.2	  608.7	 3059.0	...
4040854	  753.3	  608.7	 3059.0	...
4040855	  753.3	  608.6	 3059.0	...
4040856	  753.3	  608.5	 3060.0	...
4040857	  753.3	  608.5	 3060.0	...
4040858	  753.2	  608.6	 3061.0	...
4040859	  753.0	  608.6	 3061.0	...
4040860	  752.8	  608.6	 3061.0	...
4040861	  752.7	  608.6	 3061.0	...
4040862	  752.7	  608.3	 3060.0	...
4040863	  752.6	  608.0	 3060.0	...
4040864	  752.5	  607.8	 3059.0	...
4040865	  752.4	  608.1	 3056.0	...
4040866	  752.2	  608.4	 3054.0	...
4040867	  752.2	  608.5	 3052.0	...
4040868	  752.2	  608.2	 3052.0	...
4040869	  752.3	  607.9	 3052.0	...
4040870	  752.4	  607.7	 3052.0	...
4040871	  752.4	  607.8	 3052.0	...
4040872	  752.6	  607.9	 3050.0	...
4040873	  752.4	  608.2	 3049.0	...
4040874	  752.3	  608.1	 3046.0	...
4040875	  752.2	  607.9	 3046.0	...
4040876	  752.6	  607.6	 3044.0	...
4040877	  753.0	  607.4	 3044.0	...
4040878	  753.3	  607.6	 3043.0	...
4040879	  753.4	  607.7	 3048.0	...
4040880	  753.4	  608.3	 3053.0	...
4040881	  753.3	  608.4	 3057.0	...
4040882	  753.1	  608.6	 3056.0	...
4040883	  753.0	  608.4	 3055.0	...
4040884	  753.1	  608.3	 3055.0	...
4040885	  753.3	  608.3	 3054.0	...
4040886	  753.3	  608.3	 3053.0	...
4040887	  753.3	  608.3	 3053.0	...
4040888	  753.5	  608.4	 3053.0	...
4040889	  753.7	  608.4	 3052.0	...
MSG	4040890 0000 _ Number On
4040890	  753.9	  608.4	 3052.0	...
4040891	  753.7	  608.4	 3052.0	...
4040892	  753.7	  608.4	 3049.0	...
4040893	  754.0	  608.4	 3046.0	...
4040894	  754.3	  608.4	 3043.0	...
4040895	  754.3	  608.3	 3044.0	...
4040896	  754.0	  608.2	 3044.0	...
4040897	  753.5	  608.0	 3044.0	...
4040898	  753.0	  608.1	 3044.0	...
4040899	  752.5	  608.2	 3044.0	...
4040900	  752.3	  608.2	 3043.0	...
4040901	  752.7	  608.0	 3043.0	...
4040902	  752.9	  608.0	 3045.0	...
4040903	  753.2	  608.0	 3048.0	...
4040904	  753.1	  608.5	 3052.0	...
4040905	  753.1	  608.9	 3054.0	...
4040906	  753.1	  608.9	 3054.0	...
4040907	  752.8	  608.7	 3054.0	...
4040908	  752.5	  608.6	 3054.0	...
4040909	  752.2	  608.5	 3054.0	...
4040910	  752.1	  608.3	 3054.0	...
4040911	  752.0	  607.8	 3054.0	...
4040912	  752.0	  607.5	 3054.0	...
4040913	  752.1	  607.5	 3054.0	...
4040914	  752.2	  607.7	 3054.0	...
4040915	  752.4	  607.8	 3054.0	...
4040916	  752.5	  607.7	 3053.0	...
4040917	  752.6	  607.9	 3052.0	...
4040918	  752.6	  608.3	 3051.0	...
4040919	  752.7	  608.7	 3049.0	...
4040920	  752.7	  608.9	 3047.0	...
4040921	  752.4	  609.5	 3044.0	...
4040922	  752.0	  610.1	 3047.0	...
4040923	  752.0	  610.3	 3051.0	...
4040924	  752.2	  609.9	 3055.0	...
4040925	  752.5	  609.5	 3054.0	...
4040926	  752.5	  609.2	 3053.0	...
4040927	  752.2	  609.1	 3052.0	...
4040928	  751.9	  609.0	 3054.0	...
4040929	  751.9	  609.0	 3056.0	...
4040930	  752.2	  609.0	 3055.0	...
4040931	  752.5	  609.0	 3051.0	...
4040932	  752.4	  609.2	 3049.0	...
4040933	  752.0	  609.5	 3052.0	...
4040934	  751.7	  609.7	 3055.0	...
4040935	  751.9	  609.7	 3055.0	...
4040936	  752.4	  609.5	 3050.0	...
4040937	  752.8	  609.2	 3045.0	...
4040938	  752.9	  609.1	 3049.0	...
4040939	  753.0	  609.1	 3055.0	...
4040940	  753.0	  609.2	 3061.0	...
4040941	  753.1	  609.3	 3059.0	...
4040942	  753.3	  609.2	 3056.0	...
4040943	  753.4	  609.1	 3054.0	...
4040944	  753.3	  609.0	 3054.0	...
4040945	  753.0	  609.0	 3054.0	...
4040946	  752.8	  609.1	 3053.0	...
4040947	  752.5	  609.1	 3053.0	...
4040948	  752.5	  609.1	 3056.0	...
4040949	  752.6	  609.0	 3060.0	...
4040950	  752.3	  609.0	 3064.0	...
4040951	  752.0	  609.0	 3063.0	...
4040952	  751.6	  609.0	 3062.0	...
4040953	  751.5	  608.9	 3062.0	...
4040954	  751.3	  608.9	 3062.0	...
4040955	  751.2	  609.0	 3062.0	...
4040956	  751.3	  609.1	 3060.0	...
4040957	  751.5	  609.3	 3057.0	...
4040958	  751.7	  609.4	 3055.0	...
4040959	  751.8	  609.4	 3057.0	...
4040960	  751.8	  609.4	 3059.0	...
4040961	  751.8	  609.3	 3060.0	...
4040962	  751.7	  609.0	 3059.0	...
4040963	  751.6	  608.8	 3057.0	...
4040964	  751.8	  608.9	 3055.0	...
4040965	  752.1	  609.3	 3055.0	...
4040966	  752.2	  609.5	 3055.0	...
4040967	  752.1	  609.2	 3055.0	...
4040968	  752.1	  609.0	 3055.0	...
4040969	  752.4	  609.3	 3057.0	...
4040970	  752.6	  609.7	 3058.0	...
4040971	  752.5	  609.9	 3059.0	...
4040972	  752.2	  609.8	 3058.0	...
4040973	  751.9	  609.9	 3056.0	...
4040974	  752.0	  610.3	 3056.0	...
4040975	  752.3	  610.5	 3056.0	...
4040976	  752.6	  610.4	 3057.0	...
4040977	  752.5	  610.3	 3059.0	...
4040978	  752.4	  610.1	 3061.0	...
4040979	  752.5	  610.1	 3063.0	...
4040980	  752.2	  609.9	 3060.0	...
4040981	  751.9	  609.7	 3058.0	...
4040982	  751.6	  609.5	 3059.0	...
4040983	  751.8	  609.6	 3063.0	...
4040984	  752.0	  609.6	 3066.0	...
4040985	  752.0	  609.7	 3065.0	...
4040986	  752.1	  609.9	 3065.0	...
4040987	  752.2	  610.1	 3065.0	...
4040988	  752.3	  609.8	 3065.0	...
4040989	  752.3	  609.4	 3065.0	...
4040990	  752.2	  609.4	 3064.0	...
4040991	  752.2	  609.9	 3063.0	...
4040992	  752.2	  610.1	 3061.0	...
4040993	  752.0	  609.9	 3061.0	...
4040994	  751.9	  609.7	 3061.0	...
4040995	  751.8	  609.5	 3061.0	...
4040996	  751.7	  609.4	 3059.0	...
4040997	  751.7	  609.3	 3057.0	...
4040998	  751.8	  609.7	 3056.0	...
4040999	  751.8	  610.1	 3056.0	...
4041000	  751.6	  610.5	 3058.0	...
4041001	  751.8	  610.5	 3059.0	...
4041002	  752.1	  610.4	 3061.0	...
4041003	  752.4	  610.1	 3062.0	...
4041004	  752.4	  609.9	 3062.0	...
4041005	  752.3	  609.7	 3059.0	...
4041006	  752.1	  609.8	 3056.0	...
4041007	  751.9	  609.9	 3057.0	...
4041008	  751.8	  610.1	 3061.0	...
4041009	  751.8	  609.8	 3066.0	...
4041010	  752.0	  609.4	 3068.0	...
4041011	  752.2	  609.3	 3070.0	...
4041012	  752.3	  609.6	 3070.0	...
4041013	  752.4	  610.0	 3068.0	...
4041014	  752.1	  610.1	 3065.0	...
4041015	  751.9	  610.2	 3063.0	...
4041016	  751.5	  610.3	 3063.0	...
4041017	  751.5	  610.3	 3063.0	...
4041018	  751.3	  610.4	 3062.0	...
4041019	  751.2	  610.5	 3061.0	...
4041020	  751.0	  610.6	 3060.0	...
4041021	  750.9	  610.5	 3060.0	...
4041022	  751.3	  610.5	 3061.0	...
4041023	  751.7	  610.5	 3063.0	...
4041024	  752.2	  610.6	 3066.0	...
4041025	  752.1	  610.6	 3067.0	...
4041026	  752.2	  610.6	 3065.0	...
4041027	  752.3	  610.6	 3064.0	...
4041028	  752.2	  610.7	 3063.0	...
4041029	  752.0	  610.9	 3065.0	...
4041030	  751.8	  611.2	 3067.0	...
4041031	  751.9	  611.4	 3067.0	...
4041032	  752.2	  611.5	 3068.0	...
4041033	  752.5	  610.9	 3065.0	...
4041034	  752.7	  610.4	 3063.0	...
4041035	  752.9	  610.0	 3062.0	...
4041036	  753.0	  609.9	 3062.0	...
4041037	  752.4	  609.9	 3062.0	...
4041038	  751.8	  610.0	 3063.0	...
4041039	  751.4	  610.2	 3063.0	...
4041040	  751.6	  610.4	 3063.0	...
4041041	  751.9	  610.7	 3064.0	...
4041042	  752.1	  610.9	 3065.0	...
4041043	  752.3	  611.1	 3065.0	...
4041044	  752.3	  611.3	 3065.0	...
4041045	  752.4	  611.7	 3064.0	...
4041046	  752.3	  611.9	 3063.0	...
4041047	  752.3	  612.0	 3063.0	...
4041048	  752.3	  611.9	 3062.0	...
4041049	  752.5	  611.7	 3062.0	...
4041050	  752.6	  611.6	 3062.0	...
4041051	  752.6	  611.5	 3063.0	...
4041052	  752.4	  611.6	 3063.0	...
4041053	  752.5	  611.8	 3063.0	...
4041054	  752.9	  611.9	 3065.0	...
4041055	  752.9	  611.7	 3067.0	...
4041056	  752.6	  611.5	 3066.0	...
4041057	  752.4	  611.6	 3063.0	...
4041058	  752.5	  611.9	 3061.0	...
4041059	  752.2	  612.2	 3065.0	...
4041060	  751.8	  612.2	 3068.0	...
4041061	  751.6	  611.7	 3071.0	...
4041062	  752.0	  611.2	 3071.0	...
4041063	  752.3	  610.8	 3070.0	...
4041064	  752.5	  610.9	 3068.0	...
4041065	  752.5	  611.4	 3066.0	...
4041066	  752.4	  611.8	 3064.0	...
4041067	  752.4	  611.6	 3063.0	...
4041068	  752.5	  611.1	 3063.0	...
4041069	  752.5	  610.5	 3065.0	...
4041070	  752.3	  610.3	 3067.0	...
4041071	  752.1	  610.2	 3069.0	...
4041072	  751.9	  610.1	 3069.0	...
4041073	  751.8	  610.4	 3068.0	...
4041074	  751.7	  610.8	 3067.0	...
4041075	  751.7	  611.8	 3066.0	...
4041076	  751.7	  612.5	 3065.0	...
4041077	  751.7	  612.9	 3066.0	...
4041078	  751.6	  612.3	 3067.0	...
4041079	  751.6	  611.8	 3068.0	...
4041080	  751.5	  611.0	 3068.0	...
4041081	  751.5	  610.6	 3068.0	...
4041082	  751.5	  610.5	 3067.0	...
4041083	  751.4	  611.1	 3066.0	...
4041084	  751.7	  611.6	 3067.0	...
4041085	  752.0	  611.8	 3069.0	...
4041086	  752.2	  611.8	 3071.0	...
4041087	  752.1	  611.8	 3071.0	...
4041088	  752.0	  611.9	 3071.0	...
4041089	  752.1	  612.0	 3071.0	...
4041090	  752.3	  612.0	 3071.0	...
4041091	  752.4	  612.2	 3073.0	...
4041092	  752.3	  612.4	 3075.0	...
4041093	  752.1	  612.5	 3077.0	...
4041094	  752.1	  612.6	 3076.0	...
4041095	  752.0	  612.8	 3074.0	...
4041096	  751.8	  612.9	 3072.0	...
4041097	  751.7	  612.6	 3072.0	...
4041098	  751.5	  612.4	 3072.0	...
4041099	  751.5	  612.5	 3071.0	...
4041100	  751.9	  612.5	 3070.0	...
4041101	  752.3	  612.6	 3069.0	...
4041102	  752.7	  612.5	 3069.0	...
4041103	  752.7	  612.1	 3070.0	...
4041104	  752.8	  611.7	 3070.0	...
4041105	  752.8	  611.7	 3070.0	...
4041106	  752.7	  612.0	 3070.0	...
4041107	  752.6	  612.1	 3070.0	...
4041108	  752.2	  611.8	 3069.0	...
4041109	  752.0	  611.4	 3069.0	...
4041110	  751.8	  611.9	 3070.0	...
4041111	  751.7	  612.6	 3072.0	...
4041112	  751.7	  613.0	 3073.0	...
4041113	  751.9	  612.7	 3072.0	...
4041114	  752.1	  612.3	 3071.0	...
4041115	  752.3	  612.2	 3071.0	...
4041116	  752.1	  612.2	 3073.0	...
4041117	  752.0	  612.4	 3074.0	...
4041118	  752.0	  612.5	 3077.0	...
4041119	  752.0	  612.6	 3080.0	...
4041120	  752.0	  612.4	 3081.0	...
4041121	  751.7	  612.3	 3080.0	...
4041122	  751.5	  612.3	 3079.0	...
4041123	  751.5	  612.5	 3081.0	...
4041124	  751.8	  612.6	 3083.0	...
4041125	  751.9	  612.6	 3086.0	...
4041126	  751.8	  612.6	 3083.0	...
4041127	  752.0	  612.6	 3080.0	...
4041128	  752.3	  612.4	 3076.0	...
4041129	  752.5	  612.2	 3076.0	...
4041130	  752.4	  612.0	 3078.0	...
4041131	  752.4	  612.2	 3079.0	...
4041132	  752.4	  612.3	 3077.0	...
4041133	  752.4	  612.0	 3074.0	...
4041134	  752.5	  611.7	 3075.0	...
4041135	  752.6	  611.8	 3079.0	...
4041136	  752.4	  612.3	 3084.0	...
4041137	  752.0	  613.3	 3083.0	...
4041138	  751.7	  613.8	 3083.0	...
4041139	  751.7	  613.6	 3083.0	...
4041140	  751.8	  613.0	 3083.0	...
4041141	  751.9	  612.6	 3080.0	...
4041142	  752.1	  612.7	 3077.0	...
4041143	  752.1	  612.8	 3075.0	...
4041144	  752.2	  612.7	 3075.0	...
4041145	  752.2	  612.6	 3074.0	...
4041146	  752.4	  612.5	 3073.0	...
4041147	  752.5	  612.3	 3074.0	...
4041148	  752.6	  612.2	 3074.0	...
4041149	  752.7	  612.1	 3074.0	...
4041150	  752.3	  612.4	 3074.0	...
4041151	  751.9	  612.8	 3074.0	...
4041152	  751.4	  613.1	 3072.0	...
4041153	  751.4	  613.2	 3071.0	...
4041154	  751.5	  613.2	 3071.0	...
4041155	  751.6	  613.4	 3072.0	...
4041156	  751.7	  613.6	 3074.0	...
4041157	  751.8	  613.4	 3075.0	...
4041158	  751.9	  613.0	 3077.0	...
4041159	  752.0	  612.5	 3075.0	...
4041160	  752.1	  612.0	 3068.0	...
4041161	  752.3	  611.4	 3061.0	...
4041162	  752.5	  611.3	 3060.0	...
4041163	  752.7	  611.7	 3063.0	...
4041164	  752.7	  612.3	 3067.0	...
4041165	  752.7	  612.5	 3070.0	...
4041166	  752.6	  613.2	 3071.0	...
4041167	  752.6	  613.7	 3071.0	...
4041168	  752.9	  613.4	 3069.0	...
4041169	  753.1	  612.6	 3067.0	...
4041170	  753.2	  611.8	 3068.0	...
4041171	  753.1	  611.8	 3071.0	...
4041172	  753.1	  611.8	 3073.0	...
4041173	  753.2	  612.1	 3072.0	...
4041174	  753.1	  612.5	 3071.0	...
4041175	  752.9	  612.8	 3072.0	...
4041176	  752.7	  613.1	 3072.0	...
4041177	  752.9	  613.1	 3072.0	...
4041178	  753.0	  613.1	 3069.0	...
4041179	  753.1	  613.3	 3066.0	...
4041180	  753.0	  613.5	 3064.0	...
4041181	  752.9	  613.6	 3065.0	...
4041182	  752.8	  613.4	 3064.0	...
4041183	  752.7	  613.2	 3063.0	...
4041184	  752.8	  613.2	 3066.0	...
4041185	  752.8	  613.1	 3071.0	...
4041186	  752.8	  613.1	 3075.0	...
4041187	  752.8	  612.8	 3074.0	...
4041188	  752.9	  612.6	 3072.0	...
4041189	  753.0	  612.3	 3071.0	...
4041190	  753.0	  612.2	 3071.0	...
4041191	  752.9	  612.1	 3071.0	...
4041192	  752.8	  612.0	 3072.0	...
4041193	  752.7	  611.9	 3075.0	...
4041194	  753.1	  611.8	 3076.0	...
4041195	  753.5	  612.4	 3075.0	...
4041196	  754.0	  613.1	 3073.0	...
4041197	  753.9	  613.9	 3071.0	...
4041198	  753.6	  614.2	 3069.0	...
4041199	  753.4	  614.6	 3067.0	...
4041200	  753.4	  614.5	 3065.0	...
4041201	  753.5	  614.1	 3063.0	...
4041202	  753.5	  613.7	 3063.0	...
4041203	  753.5	  613.6	 3063.0	...
4041204	  753.5	  613.8	 3063.0	...
4041205	  753.5	  614.2	 3063.0	...
MSG	4041206 0000 _ Number Off
4041206	  753.6	  614.5	 3065.0	...
4041207	  753.2	  614.5	 3066.0	...
4041208	  752.7	  614.4	 3066.0	...
4041209	  752.5	  614.4	 3067.0	...
4041210	  752.8	  614.4	 3067.0	...
4041211	  753.1	  614.3	 3066.0	...
4041212	  753.2	  614.3	 3064.0	...
4041213	  753.0	  614.3	 3063.0	...
4041214	  752.7	  614.5	 3063.0	...
4041215	  752.3	  614.7	 3062.0	...
4041216	  752.5	  614.6	 3062.0	...
4041217	  752.6	  614.1	 3063.0	...
4041218	  752.8	  613.7	 3065.0	...
4041219	  752.8	  613.7	 3065.0	...
4041220	  752.9	  614.3	 3064.0	...
4041221	  753.0	  614.8	 3063.0	...
4041222	  753.0	  615.1	 3063.0	...
4041223	  753.1	  614.9	 3063.0	...
4041224	  753.1	  614.7	 3062.0	...
4041225	  753.1	  614.8	 3062.0	...
4041226	  753.1	  614.7	 3062.0	...
4041227	  753.0	  614.7	 3061.0	...
4041228	  753.1	  614.5	 3060.0	...
4041229	  753.2	  614.7	 3058.0	...
4041230	  753.5	  614.9	 3057.0	...
4041231	  753.6	  615.2	 3056.0	...
4041232	  753.8	  615.3	 3055.0	...
4041233	  753.8	  615.4	 3054.0	...
4041234	  753.9	  615.4	 3053.0	...
4041235	  753.9	  615.7	 3055.0	...
4041236	  753.9	  615.9	 3058.0	...
4041237	  753.8	  616.0	 3058.0	...
4041238	  753.9	  615.9	 3056.0	...
4041239	  754.1	  615.7	 3054.0	...
4041240	  754.2	  615.7	 3055.0	...
4041241	  753.9	  615.7	 3054.0	...
4041242	  753.2	  615.6	 3053.0	...
4041243	  752.6	  615.5	 3052.0	...
4041244	  752.3	  615.5	 3052.0	...
4041245	  752.3	  615.4	 3052.0	...
4041246	  752.5	  615.4	 3051.0	...
4041247	  753.1	  615.3	 3050.0	...
4041248	  753.8	  615.1	 3050.0	...
4041249	  754.2	  614.9	 3050.0	...
4041250	  754.3	  614.4	 3050.0	...
4041251	  754.4	  614.1	 3050.0	...
4041252	  754.5	  614.4	 3050.0	...
4041253	  754.3	  615.1	 3051.0	...
4041254	  754.2	  615.2	 3052.0	...
4041255	  754.0	  614.7	 3053.0	...
4041256	  754.0	  615.0	 3053.0	...
4041257	  754.0	  616.0	 3051.0	...
4041258	  754.1	  617.0	 3048.0	...
4041259	  754.1	  616.8	 3047.0	...
4041260	  754.4	  616.5	 3048.0	...
4041261	  754.6	  616.1	 3049.0	...
4041262	  754.7	  616.2	 3049.0	...
4041263	  754.7	  616.3	 3046.0	...
4041264	  754.7	  616.4	 3043.0	...
4041265	  754.8	  616.3	 3040.0	...
4041266	  754.9	  616.0	 3039.0	...
4041267	  754.9	  615.8	 3039.0	...
4041268	  754.9	  615.6	 3039.0	...
4041269	  754.9	  615.6	 3039.0	...
4041270	  755.0	  615.4	 3039.0	...
4041271	  755.1	  615.1	 3038.0	...
4041272	  755.2	  614.9	 3038.0	...
4041273	  755.4	  615.3	 3037.0	...
4041274	  755.6	  615.9	 3036.0	...
4041275	  755.9	  616.6	 3036.0	...
4041276	  756.0	  616.6	 3036.0	...
4041277	  755.9	  616.6	 3037.0	...
4041278	  755.7	  616.5	 3037.0	...
4041279	  755.6	  616.3	 3038.0	...
4041280	  755.8	  616.2	 3039.0	...
4041281	  756.1	  616.6	 3041.0	...
4041282	  756.2	  617.0	 3041.0	...
4041283	  756.4	  617.5	 3039.0	...
4041284	  756.5	  617.5	 3038.0	...
4041285	  756.6	  617.1	 3037.0	...
4041286	  756.5	  616.8	 3037.0	...
4041287	  756.2	  616.5	 3037.0	...
4041288	  755.9	  616.5	 3037.0	...
4041289	  755.6	  616.5	 3038.0	...
4041290	  755.6	  616.6	 3038.0	...
4041291	  755.9	  616.7	 3033.0	...
4041292	  756.2	  616.6	 3029.0	...
4041293	  756.4	  616.3	 3026.0	...
4041294	  756.7	  616.0	 3025.0	...
4041295	  756.9	  615.9	 3024.0	...
4041296	  757.2	  615.8	 3023.0	...
4041297	  757.2	  615.8	 3020.0	...
4041298	  757.2	  615.8	 3020.0	...
4041299	  757.2	  615.8	 3019.0	...
4041300	  757.2	  615.5	 3020.0	...
4041301	  757.2	  615.2	 3020.0	...
4041302	  757.1	  615.5	 3020.0	...
4041303	  757.1	  616.1	 3020.0	...
4041304	  757.1	  616.7	 3019.0	...
4041305	  757.3	  616.6	 3018.0	...
4041306	  757.6	  616.5	 3018.0	...
4041307	  757.9	  616.4	 3018.0	...
4041308	  757.8	  616.4	 3018.0	...
4041309	  757.8	  616.0	 3018.0	...
4041310	  757.8	  615.7	 3017.0	...
4041311	  757.9	  615.4	 3015.0	...
4041312	  758.0	  615.5	 3014.0	...
4041313	  757.7	  615.6	 3014.0	...
4041314	  757.3	  615.8	 3015.0	...
4041315	  756.9	  615.8	 3014.0	...
4041316	  756.8	  615.7	 3014.0	...
4041317	  756.7	  615.6	 3011.0	...
4041318	  756.9	  616.0	 3009.0	...
4041319	  757.4	  616.5	 3008.0	...
4041320	  757.8	  616.8	 3009.0	...
4041321	  757.9	  616.6	 3008.0	...
4041322	  757.8	  616.4	 3008.0	...
4041323	  757.7	  616.4	 3007.0	...
4041324	  757.7	  616.3	 3007.0	...
4041325	  757.6	  616.4	 3008.0	...
4041326	  757.4	  616.4	 3010.0	...
4041327	  757.3	  616.6	 3011.0	...
4041328	  757.2	  616.7	 3011.0	...
4041329	  757.5	  616.7	 3011.0	...
4041330	  757.8	  616.6	 3011.0	...
4041331	  758.2	  616.5	 3010.0	...
4041332	  758.2	  616.5	 3009.0	...
4041333	  758.2	  616.5	 3008.0	...
4041334	  758.4	  616.3	 3004.0	...
4041335	  758.6	  616.1	 2999.0	...
4041336	  758.6	  616.1	 2994.0	...
4041337	  758.3	  616.2	 2996.0	...
4041338	  758.0	  616.3	 2998.0	...
4041339	  758.0	  616.2	 3001.0	...
4041340	  757.9	  616.0	 2999.0	...
4041341	  758.0	  615.7	 2997.0	...
4041342	  758.5	  615.5	 2994.0	...
4041343	  758.9	  615.3	 2994.0	...
4041344	  759.1	  615.5	 2995.0	...
4041345	  759.0	  615.9	 2997.0	...
4041346	  759.0	  616.4	 2999.0	...
4041347	  759.0	  616.4	 3000.0	...
4041348	  759.0	  616.4	 3000.0	...
4041349	  758.9	  616.2	 2999.0	...
4041350	  758.9	  616.1	 2999.0	...
4041351	  758.8	  616.0	 2999.0	...
4041352	  758.8	  616.7	 3000.0	...
4041353	  758.9	  617.5	 3000.0	...
4041354	  759.0	  618.1	 2998.0	...
4041355	  758.7	  617.9	 2995.0	...
4041356	  758.4	  617.6	 2993.0	...
4041357	  758.6	  617.2	 2994.0	...
4041358	  759.3	  616.7	 2995.0	...
4041359	  759.5	  616.3	 2994.0	...
4041360	  759.1	  616.2	 2992.0	...
4041361	  758.7	  616.3	 2992.0	...
4041362	  759.0	  616.4	 2991.0	...
4041363	  759.3	  616.5	 2990.0	...
4041364	  759.5	  616.6	 2991.0	...
4041365	  759.5	  616.5	 2991.0	...
4041366	  759.6	  616.4	 2993.0	...
4041367	  759.8	  616.3	 2993.0	...
4041368	  760.0	  616.5	 2993.0	...
4041369	  760.0	  616.7	 2990.0	...
4041370	  759.9	  616.7	 2986.0	...
4041371	  759.8	  616.3	 2983.0	...
4041372	  759.6	  616.0	 2983.0	...
4041373	  759.5	  615.9	 2983.0	...
4041374	  759.4	  615.8	 2984.0	...
4041375	  759.5	  616.3	 2984.0	...
4041376	  759.7	  616.8	 2982.0	...
4041377	  759.8	  617.3	 2978.0	...
4041378	  760.0	  617.2	 2977.0	...
4041379	  759.7	  617.4	 2980.0	...
4041380	  759.5	  617.6	 2983.0	...
4041381	  759.2	  617.8	 2984.0	...
4041382	  759.4	  617.7	 2984.0	...
4041383	  759.6	  617.5	 2983.0	...
4041384	  759.6	  617.4	 2981.0	...
4041385	  759.5	  617.2	 2980.0	...
4041386	  759.4	  617.1	 2980.0	...
4041387	  759.4	  617.0	 2981.0	...
4041388	  759.9	  616.9	 2980.0	...
4041389	  760.4	  616.7	 2980.0	...
4041390	  760.5	  616.6	 2979.0	...
4041391	  760.2	  616.9	 2979.0	...
4041392	  760.0	  617.2	 2981.0	...
4041393	  759.9	  617.4	 2983.0	...
4041394	  759.6	  617.2	 2983.0	...
4041395	  759.2	  616.9	 2980.0	...
4041396	  759.3	  616.7	 2977.0	...
4041397	  759.6	  616.6	 2976.0	...
4041398	  760.0	  616.5	 2977.0	...
4041399	  760.4	  616.6	 2979.0	...
4041400	  760.6	  616.7	 2980.0	...
4041401	  760.8	  616.8	 2980.0	...
4041402	  760.8	  616.8	 2979.0	...
4041403	  760.5	  616.7	 2978.0	...
4041404	  760.2	  616.7	 2978.0	...
4041405	  759.9	  616.6	 2978.0	...
4041406	  759.9	  616.6	 2975.0	...
4041407	  759.9	  616.4	 2972.0	...
4041408	  760.0	  616.3	 2969.0	...
4041409	  760.1	  616.3	 2968.0	...
4041410	  760.2	  616.4	 2967.0	...
4041411	  760.3	  616.4	 2966.0	...
4041412	  760.0	  616.7	 2967.0	...
4041413	  759.7	  616.9	 2969.0	...
4041414	  759.5	  617.2	 2971.0	...
4041415	  759.6	  617.3	 2971.0	...
4041416	  759.8	  617.3	 2971.0	...
4041417	  759.9	  617.4	 2971.0	...
4041418	  759.9	  616.9	 2971.0	...
4041419	  759.8	  616.5	 2969.0	...
4041420	  759.7	  616.1	 2967.0	...
4041421	  759.7	  616.1	 2966.0	...
4041422	  759.7	  616.4	 2967.0	...
4041423	  759.7	  616.8	 2968.0	...
4041424	  759.7	  617.2	 2968.0	...
4041425	  759.7	  617.3	 2967.0	...
4041426	  759.7	  617.4	 2966.0	...
4041427	  759.8	  617.6	 2965.0	...
4041428	  759.9	  617.9	 2964.0	...
4041429	  759.9	  618.3	 2963.0	...
4041430	  759.9	  618.7	 2963.0	...
4041431	  759.9	  618.2	 2962.0	...
4041432	  759.6	  617.6	 2961.0	...
4041433	  758.9	  616.9	 2962.0	...
4041434	  757.1	  617.0	 2962.0	...
4041435	  755.1	  617.1	 2964.0	...
4041436	  753.1	  617.4	 2965.0	...
4041437	  752.1	  617.5	 2964.0	...
4041438	  750.5	  617.2	 2962.0	...
4041439	  748.8	  616.1	 2961.0	...
4041440	  747.2	  614.8	 2962.0	...
4041441	  746.7	  614.0	 2963.0	...
4041442	  746.9	  612.7	 2964.0	...
4041443	  747.4	  611.2	 2962.0	...
4041444	  748.4	  609.6	 2960.0	...
EFIX R   4040091	4041444	1354	  755.0	  612.7	   3017
SSACC R  4041445
4041445	  749.7	  609.2	 2958.0	...
4041446	  751.4	  608.2	 2959.0	...
4041447	  753.4	  607.2	 2961.0	...
4041448	  755.4	  606.8	 2959.0	...
4041449	  758.4	  607.4	 2956.0	...
4041450	  760.7	  608.5	 2954.0	...
ESACC R  4041445	4041450	6	  749.7	  609.2	  760.7	  608.5	   0.24	     39
SFIX R   4041451
4041451	  762.6	  609.0	 2953.0	...
4041452	  763.0	  609.6	 2953.0	...
4041453	  764.2	  610.1	 2953.0	...
4041454	  765.2	  611.1	 2953.0	...
4041455	  766.3	  611.8	 2955.0	...
4041456	  766.4	  612.7	 2956.0	...
4041457	  766.5	  613.2	 2956.0	...
4041458	  766.9	  614.0	 2949.0	...
4041459	  767.2	  614.6	 2942.0	...
4041460	  767.1	  615.3	 2936.0	...
4041461	  766.7	  615.2	 2936.0	...
4041462	  766.0	  614.9	 2939.0	...
4041463	  765.7	  614.5	 2942.0	...
4041464	  765.3	  614.1	 2942.0	...
4041465	  765.0	  614.0	 2939.0	...
4041466	  764.5	  613.9	 2936.0	...
4041467	  763.7	  613.5	 2936.0	...
4041468	  762.9	  613.3	 2938.0	...
4041469	  762.5	  612.9	 2940.0	...
4041470	  762.5	  612.9	 2943.0	...
4041471	  762.0	  613.0	 2943.0	...
4041472	  761.5	  613.2	 2943.0	...
4041473	  761.1	  613.4	 2944.0	...
4041474	  761.2	  613.5	 2944.0	...
4041475	  761.3	  613.6	 2944.0	...
4041476	  761.4	  613.6	 2943.0	...
4041477	  761.5	  613.7	 2943.0	...
4041478	  761.5	  613.9	 2942.0	...
4041479	  761.5	  614.0	 2943.0	...
4041480	  761.5	  613.9	 2943.0	...
4041481	  762.1	  613.6	 2944.0	...
4041482	  762.6	  613.4	 2943.0	...
4041483	  763.1	  613.4	 2942.0	...
4041484	  763.1	  613.4	 2940.0	...
4041485	  762.6	  613.7	 2939.0	...
4041486	  762.2	  614.0	 2938.0	...
4041487	  761.8	  614.3	 2938.0	...
4041488	  761.9	  614.1	 2938.0	...
4041489	  762.0	  614.0	 2938.0	...
4041490	  762.1	  614.0	 2939.0	...
4041491	  762.2	  613.9	 2940.0	...
4041492	  762.3	  613.8	 2941.0	...
4041493	  762.2	  613.6	 2942.0	...
4041494	  762.6	  613.3	 2941.0	...
4041495	  763.0	  613.2	 2941.0	...
4041496	  763.4	  613.2	 2941.0	...
4041497	  763.4	  613.3	 2942.0	...
4041498	  763.3	  613.4	 2944.0	...
4041499	  763.4	  613.4	 2944.0	...
4041500	  763.4	  613.8	 2945.0	...
4041501	  763.5	  614.1	 2945.0	...
4041502	  763.3	  614.5	 2944.0	...
4041503	  763.2	  614.7	 2943.0	...
4041504	  763.0	  614.9	 2942.0	...
4041505	  763.0	  614.8	 2942.0	...
4041506	  763.1	  614.6	 2943.0	...
4041507	  763.2	  614.4	 2943.0	...
4041508	  763.2	  614.1	 2943.0	...
4041509	  763.0	  613.8	 2944.0	...
4041510	  762.9	  613.5	 2943.0	...
4041511	  762.9	  613.7	 2942.0	...
4041512	  762.8	  614.0	 2941.0	...
4041513	  762.6	  613.9	 2941.0	...
4041514	  762.4	  613.7	 2942.0	...
4041515	  762.4	  613.6	 2942.0	...
4041516	  762.8	  613.7	 2942.0	...
4041517	  763.3	  613.7	 2940.0	...
4041518	  763.5	  613.6	 2937.0	...
4041519	  763.1	  613.5	 2934.0	...
4041520	  762.6	  613.2	 2934.0	...
4041521	  762.4	  613.0	 2933.0	...
4041522	  762.4	  613.1	 2933.0	...
4041523	  762.5	  613.1	 2935.0	...
4041524	  762.5	  613.2	 2936.0	...
4041525	  762.8	  612.8	 2938.0	...
4041526	  763.2	  612.8	 2940.0	...
4041527	  763.2	  613.0	 2941.0	...
4041528	  762.9	  613.4	 2939.0	...
4041529	  762.5	  614.0	 2937.0	...
4041530	  762.5	  614.2	 2934.0	...
4041531	  762.4	  614.4	 2934.0	...
4041532	  762.3	  614.0	 2935.0	...
4041533	  762.3	  613.6	 2935.0	...
4041534	  762.7	  613.2	 2935.0	...
4041535	  763.1	  613.2	 2934.0	...
4041536	  763.2	  613.1	 2934.0	...
4041537	  763.2	  613.0	 2935.0	...
4041538	  763.2	  613.6	 2937.0	...
4041539	  763.1	  614.2	 2937.0	...
4041540	  763.1	  614.8	 2936.0	...
4041541	  763.1	  614.9	 2933.0	...
4041542	  763.1	  614.9	 2930.0	...
4041543	  763.1	  614.8	 2930.0	...
4041544	  763.2	  614.4	 2932.0	...
4041545	  763.2	  614.0	 2934.0	...
4041546	  763.2	  614.0	 2935.0	...
4041547	  763.1	  614.2	 2935.0	...
4041548	  763.0	  614.5	 2935.0	...
4041549	  762.9	  614.6	 2935.0	...
4041550	  762.9	  614.6	 2936.0	...
4041551	  762.9	  615.1	 2935.0	...
4041552	  762.8	  615.5	 2936.0	...
4041553	  762.8	  615.6	 2937.0	...
4041554	  763.0	  615.2	 2938.0	...
4041555	  763.1	  614.9	 2938.0	...
4041556	  763.0	  614.8	 2938.0	...
4041557	  762.9	  614.7	 2937.0	...
4041558	  762.8	  614.3	 2935.0	...
4041559	  762.7	  614.0	 2936.0	...
4041560	  762.6	  613.8	 2937.0	...
4041561	  762.5	  613.9	 2937.0	...
4041562	  762.8	  613.9	 2935.0	...
4041563	  763.3	  613.8	 2935.0	...
4041564	  763.8	  613.9	 2937.0	...
4041565	  763.6	  614.1	 2939.0	...
4041566	  763.3	  613.5	 2937.0	...
4041567	  763.1	  612.7	 2934.0	...
4041568	  763.1	  612.2	 2931.0	...
4041569	  763.2	  612.5	 2930.0	...
4041570	  763.3	  613.5	 2930.0	...
4041571	  763.3	  614.1	 2930.0	...
4041572	  763.3	  614.3	 2931.0	...
4041573	  763.4	  613.9	 2931.0	...
4041574	  763.5	  613.6	 2931.0	...
4041575	  763.6	  613.5	 2932.0	...
4041576	  763.6	  613.4	 2933.0	...
4041577	  763.3	  613.3	 2934.0	...
4041578	  762.9	  613.3	 2934.0	...
4041579	  762.5	  613.2	 2935.0	...
4041580	  762.5	  613.1	 2935.0	...
4041581	  762.7	  613.4	 2937.0	...
4041582	  762.7	  613.6	 2937.0	...
4041583	  762.8	  613.9	 2937.0	...
4041584	  762.8	  614.2	 2937.0	...
4041585	  763.1	  614.6	 2939.0	...
4041586	  763.5	  614.9	 2941.0	...
4041587	  763.7	  614.9	 2942.0	...
4041588	  763.4	  615.0	 2940.0	...
4041589	  763.2	  614.9	 2937.0	...
4041590	  763.2	  614.8	 2936.0	...
4041591	  763.3	  614.5	 2937.0	...
4041592	  763.3	  614.3	 2938.0	...
4041593	  763.3	  614.1	 2939.0	...
4041594	  763.1	  614.0	 2939.0	...
4041595	  762.9	  614.0	 2939.0	...
4041596	  763.0	  614.0	 2939.0	...
4041597	  763.3	  614.1	 2940.0	...
4041598	  763.4	  614.2	 2938.0	...
4041599	  763.2	  613.6	 2937.0	...
4041600	  763.0	  612.9	 2935.0	...
4041601	  762.9	  612.4	 2938.0	...
4041602	  763.0	  612.8	 2941.0	...
4041603	  763.2	  613.1	 2944.0	...
4041604	  763.5	  613.2	 2945.0	...
4041605	  763.6	  613.1	 2942.0	...
4041606	  763.5	  613.1	 2939.0	...
4041607	  763.4	  613.3	 2939.0	...
4041608	  763.2	  613.7	 2942.0	...
4041609	  763.2	  614.0	 2944.0	...
4041610	  763.2	  614.1	 2944.0	...
4041611	  763.1	  613.9	 2945.0	...
4041612	  763.5	  613.6	 2946.0	...
4041613	  763.8	  613.4	 2946.0	...
4041614	  764.1	  613.3	 2947.0	...
4041615	  764.1	  613.4	 2948.0	...
4041616	  764.1	  613.6	 2950.0	...
4041617	  764.1	  614.0	 2950.0	...
4041618	  763.8	  614.5	 2950.0	...
4041619	  763.4	  614.9	 2951.0	...
4041620	  763.2	  615.2	 2951.0	...
4041621	  763.3	  615.3	 2951.0	...
4041622	  763.3	  615.3	 2951.0	...
4041623	  763.1	  615.2	 2951.0	...
4041624	  762.9	  615.0	 2950.0	...
4041625	  762.8	  614.8	 2950.0	...
4041626	  762.6	  614.7	 2949.0	...
4041627	  762.5	  614.5	 2949.0	...
4041628	  762.5	  614.0	 2949.0	...
4041629	  762.5	  613.5	 2949.0	...
4041630	  762.4	  613.7	 2950.0	...
4041631	  762.5	  614.1	 2950.0	...
4041632	  762.7	  614.5	 2950.0	...
4041633	  763.0	  614.4	 2950.0	...
4041634	  763.0	  614.4	 2950.0	...
4041635	  763.2	  614.9	 2951.0	...
4041636	  763.3	  615.5	 2954.0	...
4041637	  763.4	  615.4	 2956.0	...
4041638	  763.4	  615.0	 2960.0	...
4041639	  763.4	  614.6	 2960.0	...
4041640	  763.4	  614.6	 2961.0	...
4041641	  763.4	  614.4	 2962.0	...
4041642	  763.7	  614.4	 2961.0	...
4041643	  763.8	  614.6	 2961.0	...
4041644	  763.9	  614.8	 2958.0	...
4041645	  763.8	  615.0	 2956.0	...
4041646	  763.6	  615.3	 2954.0	...
4041647	  763.4	  615.4	 2955.0	...
4041648	  763.2	  615.2	 2956.0	...
4041649	  763.2	  615.0	 2959.0	...
4041650	  763.1	  615.0	 2960.0	...
4041651	  763.1	  615.1	 2961.0	...
4041652	  763.1	  615.2	 2961.0	...
4041653	  763.2	  615.1	 2960.0	...
4041654	  763.3	  615.1	 2959.0	...
4041655	  763.2	  614.9	 2958.0	...
4041656	  763.0	  614.8	 2957.0	...
4041657	  762.9	  614.8	 2959.0	...
4041658	  763.0	  615.1	 2960.0	...
4041659	  763.0	  614.8	 2961.0	...
4041660	  763.1	  614.2	 2961.0	...
4041661	  763.2	  614.1	 2962.0	...
4041662	  763.4	  614.3	 2962.0	...
4041663	  763.4	  614.5	 2962.0	...
4041664	  763.4	  614.3	 2963.0	...
4041665	  763.1	  614.2	 2967.0	...
4041666	  762.9	  614.1	 2971.0	...
4041667	  762.4	  614.1	 2974.0	...
4041668	  762.2	  614.0	 2974.0	...
4041669	  762.4	  613.8	 2972.0	...
4041670	  762.8	  613.9	 2970.0	...
4041671	  763.2	  614.2	 2968.0	...
4041672	  763.1	  614.7	 2967.0	...
4041673	  762.9	  615.0	 2968.0	...
4041674	  762.8	  615.5	 2970.0	...
4041675	  762.7	  616.0	 2972.0	...
4041676	  762.7	  616.3	 2972.0	...
4041677	  762.7	  616.2	 2971.0	...
4041678	  763.2	  616.0	 2972.0	...
4041679	  763.6	  615.8	 2974.0	...
4041680	  764.1	  615.3	 2976.0	...
4041681	  764.2	  614.8	 2975.0	...
4041682	  763.7	  614.4	 2979.0	...
4041683	  763.1	  614.5	 2984.0	...
4041684	  762.5	  614.7	 2989.0	...
4041685	  762.6	  614.9	 2989.0	...
4041686	  761.9	  615.2	 2989.0	...
EFIX R   4041451	4041686	236	  763.1	  614.0	   2946
SSACC R  4041687
4041687	  760.7	  615.1	 2988.0	...
4041688	  758.5	  615.2	 2988.0	...
4041689	  756.5	  615.3	 2988.0	...
4041690	  753.5	  615.1	 2987.0	...
4041691	  751.4	  614.8	 2985.0	...
4041692	  748.6	  613.4	 2983.0	...
4041693	  746.7	  612.4	 2981.0	...
4041694	  743.9	  611.5	 2980.0	...
4041695	  741.7	  611.2	 2979.0	...
ESACC R  4041687	4041695	9	  760.7	  615.1	  741.7	  611.2	   0.41	     50
SFIX R   4041696
4041696	  740.0	  610.9	 2982.0	...
4041697	  739.4	  609.7	 2984.0	...
4041698	  739.5	  608.5	 2986.0	...
4041699	  739.6	  606.9	 2986.0	...
4041700	  740.6	  605.9	 2986.0	...
4041701	  741.8	  605.4	 2986.0	...
4041702	  743.4	  605.0	 2988.0	...
4041703	  745.0	  604.5	 2991.0	...
4041704	  746.4	  604.5	 2994.0	...
4041705	  747.8	  604.7	 2994.0	...
4041706	  748.7	  604.7	 2994.0	...
4041707	  749.6	  604.3	 2994.0	...
4041708	  750.1	  604.6	 2994.0	...
4041709	  750.4	  605.2	 2994.0	...
4041710	  750.6	  605.9	 2994.0	...
4041711	  750.6	  606.0	 2994.0	...
4041712	  750.7	  606.2	 2993.0	...
4041713	  750.9	  606.4	 2992.0	...
4041714	  751.1	  606.4	 2992.0	...
4041715	  751.0	  606.4	 2992.0	...
4041716	  750.9	  606.4	 2992.0	...
4041717	  750.8	  606.6	 2992.0	...
4041718	  750.9	  606.9	 2993.0	...
4041719	  750.9	  607.1	 2993.0	...
4041720	  750.6	  607.0	 2995.0	...
4041721	  750.4	  606.9	 2997.0	...
4041722	  750.1	  607.0	 2999.0	...
4041723	  749.9	  606.9	 2999.0	...
4041724	  749.5	  606.9	 2999.0	...
4041725	  749.3	  606.9	 2999.0	...
4041726	  749.1	  606.8	 2999.0	...
4041727	  749.0	  606.6	 2999.0	...
4041728	  748.4	  606.7	 2997.0	...
4041729	  747.8	  606.8	 2996.0	...
4041730	  747.6	  606.9	 2997.0	...
4041731	  747.7	  606.9	 2999.0	...
4041732	  747.7	  607.0	 3002.0	...
4041733	  747.8	  606.8	 3004.0	...
4041734	  748.1	  606.6	 3007.0	...
4041735	  748.4	  606.1	 3010.0	...
4041736	  748.9	  605.8	 3013.0	...
4041737	  748.9	  605.6	 3014.0	...
4041738	  748.9	  605.6	 3013.0	...
4041739	  748.9	  605.9	 3011.0	...
4041740	  748.5	  606.3	 3009.0	...
4041741	  748.1	  606.3	 3009.0	...
4041742	  747.7	  605.9	 3008.0	...
4041743	  747.7	  605.9	 3009.0	...
4041744	  747.7	  606.2	 3008.0	...
4041745	  747.8	  606.3	 3007.0	...
4041746	  747.8	  606.1	 3007.0	...
4041747	  747.9	  606.2	 3010.0	...
4041748	  748.0	  606.3	 3013.0	...
4041749	  748.1	  606.5	 3015.0	...
4041750	  748.2	  606.7	 3013.0	...
4041751	  748.3	  606.8	 3011.0	...
4041752	  748.4	  606.5	 3009.0	...
4041753	  748.4	  606.1	 3008.0	...
4041754	  748.5	  606.3	 3007.0	...
4041755	  748.5	  606.9	 3009.0	...
4041756	  748.5	  607.5	 3011.0	...
4041757	  748.3	  607.4	 3015.0	...
4041758	  748.2	  607.2	 3017.0	...
4041759	  748.2	  606.6	 3019.0	...
4041760	  748.4	  606.0	 3020.0	...
4041761	  748.4	  605.8	 3022.0	...
4041762	  748.4	  606.3	 3025.0	...
4041763	  748.3	  606.9	 3028.0	...
4041764	  748.3	  607.5	 3030.0	...
4041765	  748.4	  607.2	 3031.0	...
4041766	  748.4	  606.9	 3030.0	...
4041767	  748.4	  606.5	 3029.0	...
4041768	  748.4	  606.4	 3029.0	...
4041769	  748.4	  606.5	 3032.0	...
4041770	  748.4	  606.7	 3033.0	...
4041771	  748.4	  607.0	 3031.0	...
4041772	  748.3	  606.9	 3031.0	...
4041773	  748.3	  606.7	 3031.0	...
4041774	  748.3	  606.5	 3031.0	...
4041775	  748.1	  606.6	 3031.0	...
4041776	  747.9	  606.6	 3031.0	...
4041777	  748.0	  606.6	 3031.0	...
4041778	  748.2	  606.7	 3031.0	...
4041779	  748.6	  607.0	 3031.0	...
4041780	  748.6	  607.2	 3031.0	...
4041781	  748.7	  607.5	 3033.0	...
4041782	  748.5	  607.8	 3035.0	...
4041783	  748.3	  608.0	 3036.0	...
4041784	  748.1	  608.3	 3035.0	...
4041785	  748.1	  608.6	 3036.0	...
4041786	  748.2	  608.9	 3038.0	...
4041787	  748.3	  608.8	 3040.0	...
4041788	  748.3	  608.5	 3039.0	...
4041789	  748.3	  608.2	 3037.0	...
4041790	  748.3	  608.0	 3036.0	...
4041791	  748.3	  608.0	 3038.0	...
4041792	  748.3	  607.9	 3040.0	...
4041793	  748.2	  607.7	 3042.0	...
4041794	  748.2	  607.6	 3042.0	...
4041795	  748.2	  607.5	 3042.0	...
4041796	  748.3	  607.5	 3042.0	...
4041797	  748.3	  607.7	 3042.0	...
4041798	  748.3	  607.8	 3042.0	...
4041799	  748.3	  608.0	 3042.0	...
4041800	  748.4	  608.1	 3042.0	...
4041801	  748.4	  607.9	 3042.0	...
4041802	  748.3	  607.6	 3042.0	...
4041803	  748.3	  607.5	 3041.0	...
4041804	  748.1	  607.9	 3040.0	...
4041805	  747.9	  608.2	 3039.0	...
4041806	  748.1	  608.1	 3038.0	...
4041807	  748.4	  608.1	 3038.0	...
4041808	  748.6	  608.1	 3038.0	...
4041809	  748.4	  608.1	 3038.0	...
4041810	  748.3	  608.2	 3038.0	...
4041811	  748.2	  608.1	 3039.0	...
4041812	  748.4	  608.0	 3040.0	...
4041813	  748.6	  608.0	 3041.0	...
4041814	  748.8	  608.0	 3042.0	...
4041815	  748.9	  608.3	 3040.0	...
4041816	  749.0	  608.4	 3039.0	...
4041817	  749.0	  608.6	 3038.0	...
4041818	  749.0	  608.7	 3038.0	...
4041819	  749.0	  608.6	 3037.0	...
4041820	  748.8	  608.1	 3038.0	...
4041821	  748.7	  607.6	 3041.0	...
4041822	  748.6	  608.0	 3044.0	...
4041823	  748.7	  608.5	 3044.0	...
4041824	  748.7	  609.2	 3044.0	...
4041825	  748.7	  609.2	 3045.0	...
4041826	  748.6	  609.0	 3047.0	...
4041827	  748.5	  608.9	 3048.0	...
4041828	  748.6	  608.7	 3046.0	...
4041829	  748.7	  608.7	 3045.0	...
4041830	  748.7	  608.6	 3043.0	...
4041831	  749.2	  608.4	 3043.0	...
4041832	  749.7	  608.3	 3044.0	...
4041833	  749.8	  608.3	 3045.0	...
4041834	  749.4	  608.3	 3044.0	...
4041835	  749.0	  608.4	 3044.0	...
4041836	  749.1	  608.6	 3044.0	...
4041837	  749.0	  608.6	 3045.0	...
4041838	  749.0	  608.3	 3045.0	...
4041839	  749.1	  608.0	 3046.0	...
4041840	  749.3	  608.2	 3047.0	...
4041841	  749.4	  608.4	 3049.0	...
4041842	  749.5	  608.5	 3049.0	...
4041843	  749.5	  608.2	 3048.0	...
4041844	  749.6	  608.0	 3047.0	...
4041845	  749.5	  607.9	 3047.0	...
4041846	  749.5	  608.0	 3047.0	...
4041847	  749.5	  608.3	 3047.0	...
4041848	  749.4	  608.5	 3047.0	...
4041849	  749.6	  608.7	 3046.0	...
4041850	  749.8	  608.7	 3046.0	...
4041851	  749.9	  608.9	 3045.0	...
4041852	  749.8	  609.2	 3046.0	...
4041853	  749.9	  609.5	 3046.0	...
4041854	  750.0	  609.9	 3047.0	...
4041855	  750.0	  610.0	 3046.0	...
4041856	  749.9	  609.5	 3045.0	...
4041857	  749.8	  608.9	 3043.0	...
4041858	  749.9	  608.2	 3042.0	...
4041859	  750.0	  608.9	 3043.0	...
4041860	  750.2	  609.5	 3046.0	...
4041861	  750.3	  610.1	 3049.0	...
4041862	  750.3	  610.2	 3048.0	...
4041863	  750.5	  610.2	 3047.0	...
4041864	  750.7	  610.0	 3048.0	...
4041865	  750.9	  609.8	 3050.0	...
4041866	  750.9	  609.3	 3052.0	...
4041867	  750.9	  608.8	 3053.0	...
4041868	  750.9	  608.7	 3053.0	...
4041869	  750.8	  609.0	 3053.0	...
4041870	  751.0	  609.2	 3052.0	...
4041871	  751.2	  609.2	 3052.0	...
4041872	  751.5	  609.3	 3052.0	...
4041873	  751.5	  609.4	 3053.0	...
4041874	  751.5	  609.6	 3054.0	...
4041875	  751.5	  609.6	 3052.0	...
4041876	  751.5	  609.7	 3049.0	...
4041877	  751.4	  609.9	 3047.0	...
4041878	  751.3	  610.2	 3047.0	...
4041879	  751.2	  610.2	 3048.0	...
4041880	  751.4	  609.8	 3050.0	...
4041881	  751.6	  609.3	 3051.0	...
4041882	  751.7	  609.0	 3049.0	...
4041883	  751.5	  609.1	 3048.0	...
4041884	  751.5	  609.3	 3046.0	...
4041885	  751.6	  609.3	 3046.0	...
4041886	  751.4	  609.7	 3046.0	...
4041887	  751.1	  610.0	 3049.0	...
4041888	  750.7	  610.4	 3052.0	...
4041889	  750.5	  610.6	 3055.0	...
4041890	  750.4	  610.3	 3056.0	...
4041891	  750.4	  609.9	 3056.0	...
4041892	  750.7	  609.4	 3055.0	...
4041893	  751.0	  609.3	 3054.0	...
4041894	  751.4	  609.1	 3056.0	...
4041895	  751.5	  609.0	 3060.0	...
4041896	  751.6	  609.2	 3064.0	...
4041897	  751.7	  609.6	 3064.0	...
4041898	  751.7	  610.0	 3064.0	...
4041899	  751.6	  609.9	 3060.0	...
4041900	  751.5	  609.7	 3056.0	...
4041901	  751.6	  610.2	 3052.0	...
4041902	  751.5	  610.7	 3054.0	...
4041903	  751.5	  610.8	 3055.0	...
4041904	  751.6	  610.4	 3056.0	...
4041905	  751.9	  609.9	 3056.0	...
4041906	  751.8	  610.0	 3056.0	...
4041907	  751.6	  610.2	 3056.0	...
4041908	  751.3	  610.4	 3054.0	...
4041909	  751.3	  610.3	 3051.0	...
4041910	  751.3	  610.2	 3052.0	...
4041911	  751.3	  610.2	 3054.0	...
4041912	  751.3	  610.3	 3057.0	...
4041913	  751.2	  610.4	 3058.0	...
4041914	  751.1	  610.4	 3056.0	...
4041915	  751.2	  610.6	 3054.0	...
4041916	  751.3	  610.8	 3051.0	...
4041917	  751.5	  611.0	 3051.0	...
4041918	  751.9	  611.1	 3054.0	...
4041919	  752.1	  611.0	 3057.0	...
4041920	  752.1	  610.9	 3059.0	...
4041921	  751.9	  610.8	 3057.0	...
4041922	  751.8	  610.9	 3058.0	...
4041923	  751.8	  611.0	 3060.0	...
4041924	  751.9	  611.1	 3063.0	...
4041925	  752.2	  611.1	 3064.0	...
4041926	  752.7	  611.4	 3065.0	...
4041927	  753.7	  611.6	 3065.0	...
4041928	  754.8	  611.7	 3063.0	...
[truncated: 4,233,400 more chars]
