# Supplementary material for: With an eye on uncertainty: Modelling pupillary responses to environmental volatility
Source: PLoS Comput Biol. 2019 Jul 5;15(7):e1007126. doi: 10.1371/journal.pcbi.1007126 (PMC6636765; doi:10.1371/journal.pcbi.1007126)
Supplement: S1 Data — Zip file containing the pupillometry data for participant 1. (ZIP) [file pcbi.1007126.s001.zip › P1/trial14.asc]

** CONVERTED FROM C:\Users\tparr\Documents\PVR\P1_0712\trial14.edf using edfapi 3.1 Win32 Nov 24 2009 on Thu Dec 07 10:05:34 2017
** DATE: Thu Dec  7 10:59:43 2017
** TYPE: EDF_FILE BINARY EVENT SAMPLE TAGGED
** VERSION: EYELINK II 1
** SOURCE: EYELINK CL
** EYELINK II CL v4.48 Nov 25 2009
** CAMERA: EyeLink CL Version 1.4 Sensor=BHA
** SERIAL NUMBER: CL1-AAD42
** CAMERA_CONFIG: AAD42140.SCD
**

MSG	3752199 RECCFG CR 1000 2 0 R
MSG	3752199 ELCLCFG MTABLER
MSG	3752199 GAZE_COORDS 0.00 0.00 1599.00 1199.00
MSG	3752199 THRESHOLDS R 122 225
MSG	3752199 ELCL_PROC CENTROID (3)
MSG	3752199 ELCL_PCR_PARAM 5 3.0
MSG	3752200 !MODE RECORD CR 1000 2 0 R
START	3752205 	RIGHT	SAMPLES	EVENTS
PRESCALER	1
VPRESCALER	1
PUPIL	AREA
EVENTS	GAZE	RIGHT	RATE	1000.00	TRACKING	CR	FILTER	2
SAMPLES	GAZE	RIGHT	RATE	1000.00	TRACKING	CR	FILTER	2
3752205	  716.5	  581.5	 4063.0	...
INPUT	3752205	127
3752206	  716.5	  581.8	 4063.0	...
3752207	  716.6	  582.0	 4064.0	...
3752208	  716.6	  582.4	 4064.0	...
3752209	  716.7	  582.5	 4065.0	...
3752210	  716.7	  582.4	 4065.0	...
3752211	  716.8	  582.2	 4064.0	...
SFIX R   3752212
3752212	  716.8	  582.0	 4063.0	...
3752213	  716.8	  582.1	 4062.0	...
3752214	  716.7	  582.2	 4065.0	...
3752215	  716.6	  582.0	 4068.0	...
3752216	  716.6	  582.0	 4072.0	...
3752217	  716.7	  582.2	 4071.0	...
3752218	  717.1	  582.4	 4070.0	...
3752219	  717.5	  582.5	 4067.0	...
3752220	  717.7	  582.4	 4066.0	...
3752221	  717.6	  582.6	 4065.0	...
3752222	  717.5	  582.7	 4066.0	...
3752223	  717.4	  582.8	 4065.0	...
3752224	  717.7	  583.0	 4061.0	...
3752225	  718.0	  583.1	 4057.0	...
3752226	  718.2	  582.6	 4060.0	...
3752227	  718.2	  582.0	 4063.0	...
3752228	  718.1	  581.7	 4066.0	...
3752229	  717.9	  582.0	 4064.0	...
3752230	  717.7	  582.3	 4063.0	...
3752231	  717.6	  582.3	 4061.0	...
3752232	  717.7	  582.3	 4061.0	...
3752233	  717.9	  582.3	 4061.0	...
3752234	  718.0	  582.3	 4062.0	...
3752235	  718.1	  582.3	 4065.0	...
3752236	  718.1	  582.4	 4069.0	...
3752237	  718.2	  582.4	 4072.0	...
3752238	  718.2	  582.8	 4072.0	...
3752239	  717.9	  583.3	 4071.0	...
3752240	  717.5	  583.8	 4070.0	...
3752241	  717.5	  583.7	 4069.0	...
3752242	  717.7	  583.5	 4066.0	...
3752243	  718.0	  583.1	 4063.0	...
3752244	  718.1	  582.7	 4059.0	...
3752245	  718.3	  582.3	 4057.0	...
3752246	  718.3	  582.5	 4054.0	...
3752247	  718.3	  582.5	 4054.0	...
3752248	  718.4	  582.5	 4056.0	...
3752249	  718.3	  582.8	 4058.0	...
3752250	  718.2	  583.2	 4059.0	...
3752251	  718.1	  583.6	 4059.0	...
3752252	  718.2	  583.5	 4058.0	...
3752253	  718.1	  583.5	 4057.0	...
3752254	  718.0	  583.5	 4056.0	...
3752255	  718.0	  583.5	 4055.0	...
3752256	  718.1	  583.6	 4055.0	...
3752257	  718.2	  583.6	 4056.0	...
3752258	  718.2	  583.5	 4056.0	...
3752259	  718.2	  583.4	 4056.0	...
3752260	  718.0	  583.5	 4057.0	...
3752261	  717.9	  583.6	 4057.0	...
3752262	  717.8	  583.7	 4058.0	...
3752263	  717.9	  583.8	 4059.0	...
3752264	  717.8	  584.0	 4059.0	...
3752265	  717.6	  584.1	 4058.0	...
3752266	  717.6	  584.1	 4056.0	...
3752267	  717.7	  584.1	 4054.0	...
3752268	  717.7	  584.1	 4054.0	...
3752269	  717.5	  584.1	 4055.0	...
3752270	  717.4	  584.2	 4055.0	...
3752271	  717.3	  584.2	 4056.0	...
3752272	  717.3	  584.2	 4057.0	...
3752273	  717.3	  584.1	 4057.0	...
3752274	  717.4	  584.6	 4056.0	...
3752275	  717.5	  585.3	 4056.0	...
3752276	  717.6	  585.8	 4056.0	...
3752277	  717.7	  585.8	 4055.0	...
3752278	  717.7	  585.7	 4055.0	...
3752279	  717.7	  585.7	 4053.0	...
3752280	  717.8	  585.7	 4050.0	...
3752281	  717.9	  585.4	 4047.0	...
3752282	  718.1	  585.0	 4045.0	...
3752283	  718.4	  585.1	 4044.0	...
3752284	  718.7	  585.5	 4043.0	...
3752285	  718.6	  585.9	 4047.0	...
3752286	  718.5	  586.0	 4051.0	...
3752287	  718.4	  586.3	 4050.0	...
3752288	  718.5	  586.5	 4046.0	...
3752289	  718.6	  586.6	 4043.0	...
3752290	  718.7	  586.3	 4044.0	...
3752291	  718.6	  586.1	 4045.0	...
3752292	  718.6	  586.1	 4047.0	...
3752293	  718.5	  586.2	 4050.0	...
3752294	  718.5	  586.5	 4052.0	...
3752295	  718.5	  586.7	 4052.0	...
3752296	  718.6	  586.6	 4052.0	...
3752297	  718.6	  586.3	 4051.0	...
3752298	  718.6	  586.2	 4050.0	...
3752299	  718.6	  586.2	 4047.0	...
3752300	  718.6	  586.2	 4044.0	...
3752301	  718.7	  586.0	 4044.0	...
3752302	  718.8	  585.9	 4044.0	...
3752303	  718.8	  585.9	 4044.0	...
3752304	  718.9	  586.1	 4043.0	...
3752305	  718.8	  586.4	 4041.0	...
3752306	  718.8	  586.7	 4043.0	...
3752307	  718.7	  586.8	 4045.0	...
3752308	  718.7	  586.9	 4047.0	...
3752309	  719.0	  586.9	 4046.0	...
3752310	  719.3	  586.9	 4044.0	...
3752311	  719.6	  586.8	 4043.0	...
3752312	  719.6	  586.8	 4044.0	...
3752313	  719.4	  586.8	 4045.0	...
3752314	  719.1	  586.7	 4046.0	...
3752315	  719.0	  586.6	 4046.0	...
3752316	  719.0	  586.5	 4045.0	...
3752317	  719.1	  586.4	 4045.0	...
3752318	  719.1	  586.3	 4043.0	...
3752319	  719.1	  586.3	 4042.0	...
3752320	  718.9	  586.2	 4041.0	...
3752321	  718.8	  586.1	 4042.0	...
3752322	  718.7	  586.5	 4043.0	...
3752323	  719.0	  586.9	 4045.0	...
3752324	  719.1	  587.3	 4046.0	...
3752325	  719.1	  587.2	 4043.0	...
3752326	  719.1	  587.2	 4040.0	...
3752327	  719.3	  587.3	 4038.0	...
3752328	  719.6	  587.4	 4039.0	...
3752329	  719.8	  587.2	 4038.0	...
3752330	  719.8	  586.9	 4036.0	...
3752331	  719.7	  586.6	 4039.0	...
3752332	  719.6	  586.6	 4042.0	...
3752333	  719.7	  586.6	 4044.0	...
3752334	  719.9	  586.6	 4045.0	...
3752335	  720.1	  586.7	 4045.0	...
3752336	  720.2	  586.8	 4045.0	...
3752337	  720.1	  587.1	 4045.0	...
3752338	  719.9	  587.3	 4045.0	...
3752339	  719.7	  587.6	 4045.0	...
3752340	  719.7	  587.7	 4043.0	...
3752341	  719.7	  587.7	 4041.0	...
3752342	  719.6	  587.8	 4038.0	...
3752343	  719.5	  587.7	 4037.0	...
3752344	  719.5	  587.7	 4039.0	...
3752345	  719.3	  587.8	 4042.0	...
3752346	  719.0	  587.3	 4043.0	...
3752347	  718.9	  586.8	 4041.0	...
3752348	  719.2	  586.5	 4041.0	...
3752349	  719.5	  586.8	 4043.0	...
3752350	  719.8	  587.1	 4045.0	...
3752351	  719.9	  587.3	 4046.0	...
3752352	  719.9	  587.3	 4048.0	...
3752353	  719.9	  587.3	 4050.0	...
3752354	  719.8	  587.4	 4052.0	...
3752355	  719.9	  587.4	 4050.0	...
3752356	  720.0	  587.5	 4046.0	...
3752357	  720.1	  587.5	 4042.0	...
3752358	  720.1	  587.5	 4043.0	...
3752359	  720.1	  587.5	 4046.0	...
3752360	  720.0	  587.6	 4047.0	...
3752361	  720.0	  587.7	 4045.0	...
3752362	  720.0	  587.5	 4042.0	...
3752363	  720.0	  587.2	 4043.0	...
3752364	  720.1	  587.0	 4043.0	...
3752365	  720.0	  587.2	 4044.0	...
3752366	  720.0	  587.5	 4042.0	...
3752367	  719.8	  587.8	 4041.0	...
3752368	  719.7	  588.0	 4039.0	...
3752369	  719.4	  588.1	 4038.0	...
3752370	  719.4	  588.2	 4042.0	...
3752371	  719.3	  588.2	 4046.0	...
3752372	  719.3	  588.3	 4048.0	...
3752373	  719.6	  588.3	 4044.0	...
3752374	  719.8	  588.3	 4042.0	...
3752375	  720.1	  588.6	 4044.0	...
3752376	  720.1	  588.9	 4045.0	...
3752377	  720.2	  589.1	 4046.0	...
3752378	  720.3	  588.8	 4047.0	...
3752379	  720.3	  588.4	 4046.0	...
3752380	  720.2	  588.1	 4047.0	...
3752381	  720.1	  588.0	 4047.0	...
3752382	  720.0	  587.9	 4046.0	...
3752383	  720.0	  587.7	 4046.0	...
3752384	  719.9	  587.6	 4046.0	...
3752385	  719.8	  587.5	 4047.0	...
3752386	  719.7	  587.6	 4048.0	...
3752387	  719.7	  588.0	 4049.0	...
3752388	  719.8	  588.3	 4049.0	...
3752389	  719.9	  588.6	 4048.0	...
3752390	  720.1	  588.4	 4048.0	...
3752391	  720.4	  588.3	 4049.0	...
3752392	  720.6	  588.2	 4049.0	...
3752393	  720.8	  588.3	 4048.0	...
3752394	  720.9	  588.5	 4047.0	...
3752395	  720.9	  588.7	 4046.0	...
3752396	  720.8	  588.8	 4046.0	...
3752397	  720.6	  588.8	 4046.0	...
3752398	  720.6	  588.9	 4047.0	...
3752399	  720.4	  588.9	 4047.0	...
3752400	  720.2	  588.9	 4044.0	...
3752401	  719.9	  589.1	 4041.0	...
3752402	  720.1	  589.3	 4039.0	...
3752403	  720.3	  589.1	 4040.0	...
3752404	  720.5	  588.7	 4040.0	...
3752405	  720.4	  588.4	 4040.0	...
3752406	  720.2	  588.7	 4038.0	...
3752407	  720.2	  589.1	 4037.0	...
3752408	  720.4	  589.2	 4036.0	...
3752409	  720.6	  589.2	 4037.0	...
3752410	  720.9	  589.0	 4038.0	...
3752411	  721.2	  588.9	 4039.0	...
3752412	  721.4	  589.3	 4039.0	...
3752413	  721.6	  589.7	 4039.0	...
3752414	  721.7	  590.0	 4039.0	...
3752415	  721.6	  589.7	 4040.0	...
3752416	  721.3	  589.5	 4041.0	...
3752417	  721.1	  589.8	 4041.0	...
3752418	  721.0	  590.1	 4040.0	...
3752419	  721.1	  589.7	 4040.0	...
3752420	  720.9	  589.1	 4039.0	...
3752421	  720.7	  588.9	 4039.0	...
3752422	  720.5	  589.4	 4040.0	...
3752423	  720.5	  589.9	 4041.0	...
3752424	  720.6	  590.0	 4042.0	...
3752425	  720.7	  590.1	 4042.0	...
3752426	  721.1	  590.0	 4042.0	...
3752427	  721.3	  590.0	 4044.0	...
3752428	  721.6	  590.0	 4047.0	...
3752429	  721.7	  590.0	 4049.0	...
3752430	  721.9	  589.9	 4049.0	...
3752431	  721.8	  589.9	 4048.0	...
3752432	  721.7	  590.0	 4048.0	...
3752433	  721.6	  590.2	 4051.0	...
3752434	  721.4	  590.4	 4047.0	...
3752435	  721.3	  590.5	 4041.0	...
3752436	  721.3	  590.8	 4039.0	...
3752437	  721.2	  591.1	 4042.0	...
3752438	  721.4	  591.1	 4044.0	...
3752439	  721.5	  590.9	 4043.0	...
3752440	  721.6	  590.7	 4042.0	...
3752441	  721.7	  590.7	 4042.0	...
3752442	  721.7	  590.8	 4043.0	...
3752443	  721.5	  590.9	 4045.0	...
3752444	  721.3	  590.9	 4046.0	...
3752445	  721.1	  590.6	 4047.0	...
3752446	  721.3	  590.3	 4047.0	...
3752447	  721.3	  590.1	 4046.0	...
3752448	  721.3	  589.9	 4043.0	...
3752449	  721.6	  589.7	 4039.0	...
3752450	  722.1	  589.5	 4038.0	...
3752451	  722.3	  589.2	 4040.0	...
3752452	  722.1	  589.2	 4043.0	...
3752453	  722.0	  589.3	 4043.0	...
3752454	  722.1	  589.5	 4044.0	...
3752455	  722.1	  589.9	 4043.0	...
3752456	  722.1	  590.1	 4043.0	...
3752457	  722.0	  590.3	 4041.0	...
3752458	  721.9	  590.5	 4039.0	...
3752459	  721.8	  590.7	 4040.0	...
3752460	  721.9	  590.7	 4041.0	...
3752461	  721.9	  590.7	 4043.0	...
3752462	  721.9	  591.5	 4043.0	...
3752463	  721.6	  592.4	 4043.0	...
3752464	  721.3	  593.4	 4043.0	...
3752465	  721.0	  594.7	 4043.0	...
3752466	  720.5	  595.8	 4044.0	...
3752467	  719.7	  597.0	 4044.0	...
3752468	  719.0	  597.3	 4045.0	...
3752469	  718.8	  597.6	 4045.0	...
3752470	  718.8	  597.7	 4046.0	...
3752471	  718.4	  598.0	 4047.0	...
3752472	  717.9	  598.4	 4048.0	...
3752473	  717.3	  598.8	 4048.0	...
3752474	  716.6	  598.4	 4049.0	...
3752475	  716.0	  597.7	 4051.0	...
3752476	  715.3	  596.9	 4053.0	...
3752477	  715.1	  596.5	 4054.0	...
3752478	  715.0	  596.0	 4055.0	...
3752479	  715.1	  595.5	 4054.0	...
3752480	  715.2	  595.3	 4052.0	...
3752481	  715.8	  595.7	 4051.0	...
3752482	  716.7	  596.2	 4048.0	...
3752483	  717.8	  596.4	 4047.0	...
3752484	  718.7	  596.4	 4049.0	...
3752485	  719.0	  596.9	 4051.0	...
3752486	  719.1	  597.4	 4053.0	...
3752487	  719.5	  598.0	 4051.0	...
3752488	  719.9	  597.9	 4051.0	...
3752489	  720.5	  597.8	 4050.0	...
3752490	  720.5	  597.6	 4053.0	...
3752491	  720.5	  597.5	 4054.0	...
3752492	  720.5	  597.5	 4053.0	...
3752493	  720.3	  597.5	 4050.0	...
3752494	  720.0	  597.6	 4048.0	...
3752495	  719.7	  597.6	 4048.0	...
3752496	  719.6	  597.6	 4048.0	...
3752497	  719.6	  597.7	 4047.0	...
3752498	  719.4	  597.8	 4047.0	...
3752499	  719.2	  597.9	 4047.0	...
3752500	  719.4	  597.9	 4047.0	...
3752501	  719.7	  597.9	 4046.0	...
3752502	  719.7	  597.7	 4047.0	...
3752503	  719.4	  597.6	 4048.0	...
3752504	  719.1	  597.3	 4048.0	...
3752505	  719.0	  597.3	 4051.0	...
3752506	  718.8	  597.8	 4054.0	...
3752507	  718.7	  598.5	 4056.0	...
3752508	  718.6	  599.1	 4059.0	...
3752509	  718.6	  599.1	 4061.0	...
3752510	  718.6	  599.2	 4062.0	...
3752511	  718.6	  599.4	 4060.0	...
3752512	  718.5	  599.6	 4059.0	...
3752513	  718.4	  599.8	 4061.0	...
3752514	  718.3	  599.9	 4062.0	...
3752515	  718.2	  600.0	 4063.0	...
3752516	  718.1	  599.9	 4064.0	...
3752517	  718.1	  599.7	 4060.0	...
3752518	  717.9	  599.4	 4056.0	...
3752519	  717.8	  599.5	 4054.0	...
3752520	  718.2	  599.5	 4058.0	...
3752521	  718.6	  599.7	 4062.0	...
3752522	  719.0	  599.8	 4066.0	...
3752523	  719.0	  600.0	 4064.0	...
3752524	  718.9	  600.2	 4062.0	...
3752525	  719.1	  600.2	 4060.0	...
3752526	  719.3	  600.1	 4060.0	...
3752527	  719.6	  600.0	 4058.0	...
3752528	  719.5	  600.3	 4056.0	...
3752529	  719.1	  600.6	 4053.0	...
3752530	  718.8	  600.7	 4052.0	...
3752531	  718.4	  600.6	 4051.0	...
3752532	  718.2	  600.5	 4050.0	...
3752533	  718.5	  600.4	 4050.0	...
3752534	  718.9	  600.2	 4051.0	...
3752535	  719.3	  600.0	 4054.0	...
3752536	  719.3	  599.8	 4059.0	...
3752537	  719.3	  599.7	 4061.0	...
3752538	  719.4	  599.8	 4061.0	...
3752539	  719.4	  600.0	 4059.0	...
3752540	  719.4	  600.1	 4055.0	...
3752541	  719.4	  600.2	 4053.0	...
3752542	  719.5	  600.3	 4053.0	...
3752543	  719.5	  600.3	 4056.0	...
3752544	  719.6	  600.3	 4059.0	...
3752545	  719.5	  600.2	 4060.0	...
3752546	  719.5	  600.1	 4057.0	...
3752547	  719.5	  600.2	 4054.0	...
3752548	  719.5	  600.4	 4055.0	...
3752549	  719.5	  600.6	 4061.0	...
3752550	  719.5	  600.5	 4068.0	...
3752551	  719.6	  600.8	 4069.0	...
3752552	  719.8	  601.1	 4066.0	...
3752553	  719.9	  601.4	 4063.0	...
3752554	  720.0	  601.4	 4061.0	...
3752555	  720.1	  601.3	 4055.0	...
3752556	  720.2	  601.5	 4049.0	...
3752557	  720.4	  601.6	 4048.0	...
3752558	  720.4	  601.8	 4053.0	...
3752559	  720.4	  601.8	 4059.0	...
3752560	  720.4	  601.9	 4060.0	...
3752561	  720.6	  602.0	 4059.0	...
3752562	  720.7	  602.2	 4059.0	...
3752563	  720.9	  601.9	 4059.0	...
3752564	  720.9	  601.7	 4060.0	...
3752565	  720.9	  601.6	 4060.0	...
3752566	  720.9	  601.7	 4061.0	...
3752567	  720.9	  601.7	 4061.0	...
3752568	  720.9	  601.8	 4061.0	...
3752569	  720.9	  601.9	 4060.0	...
3752570	  720.8	  601.8	 4059.0	...
3752571	  720.7	  601.6	 4058.0	...
3752572	  720.8	  601.5	 4058.0	...
3752573	  721.1	  601.4	 4057.0	...
3752574	  721.3	  601.5	 4058.0	...
3752575	  721.3	  601.5	 4058.0	...
3752576	  721.3	  601.6	 4058.0	...
3752577	  721.4	  601.9	 4058.0	...
3752578	  721.5	  602.2	 4059.0	...
3752579	  721.5	  602.0	 4060.0	...
3752580	  721.4	  601.4	 4060.0	...
3752581	  721.2	  600.8	 4060.0	...
3752582	  721.1	  600.8	 4060.0	...
3752583	  721.0	  600.5	 4060.0	...
3752584	  721.3	  600.3	 4061.0	...
3752585	  721.6	  600.7	 4058.0	...
3752586	  721.8	  601.6	 4055.0	...
3752587	  721.9	  602.5	 4050.0	...
3752588	  721.9	  602.5	 4049.0	...
3752589	  722.1	  602.2	 4051.0	...
3752590	  722.2	  601.7	 4056.0	...
3752591	  722.1	  601.4	 4060.0	...
3752592	  722.1	  601.5	 4060.0	...
3752593	  722.0	  602.1	 4059.0	...
3752594	  722.2	  602.7	 4060.0	...
3752595	  722.7	  602.5	 4061.0	...
3752596	  723.2	  602.0	 4060.0	...
3752597	  723.5	  601.7	 4057.0	...
3752598	  723.3	  601.9	 4055.0	...
3752599	  723.1	  602.0	 4055.0	...
3752600	  723.1	  602.3	 4055.0	...
3752601	  723.1	  602.8	 4055.0	...
3752602	  722.9	  603.1	 4054.0	...
3752603	  722.6	  603.0	 4055.0	...
3752604	  722.0	  602.8	 4056.0	...
3752605	  721.7	  602.7	 4056.0	...
3752606	  721.9	  602.7	 4057.0	...
3752607	  722.4	  602.7	 4056.0	...
3752608	  722.8	  602.7	 4057.0	...
3752609	  722.7	  602.7	 4058.0	...
3752610	  722.7	  602.7	 4059.0	...
3752611	  722.6	  602.7	 4059.0	...
3752612	  722.7	  602.7	 4057.0	...
3752613	  722.7	  602.7	 4054.0	...
3752614	  722.7	  602.7	 4052.0	...
3752615	  722.6	  602.7	 4053.0	...
3752616	  722.8	  602.7	 4053.0	...
3752617	  723.0	  602.7	 4052.0	...
3752618	  723.1	  602.7	 4051.0	...
3752619	  722.8	  603.2	 4051.0	...
3752620	  722.6	  603.7	 4052.0	...
3752621	  722.4	  604.1	 4052.0	...
3752622	  722.3	  603.9	 4052.0	...
3752623	  722.8	  603.6	 4053.0	...
3752624	  723.2	  603.3	 4052.0	...
3752625	  723.7	  603.2	 4051.0	...
3752626	  723.7	  603.0	 4050.0	...
3752627	  723.6	  602.9	 4050.0	...
3752628	  723.6	  602.7	 4052.0	...
3752629	  723.6	  602.7	 4053.0	...
3752630	  723.7	  602.7	 4054.0	...
3752631	  723.6	  602.9	 4055.0	...
3752632	  723.4	  603.2	 4054.0	...
3752633	  723.3	  603.4	 4054.0	...
3752634	  723.4	  603.5	 4052.0	...
3752635	  723.4	  603.6	 4050.0	...
3752636	  723.7	  603.6	 4048.0	...
3752637	  723.9	  603.5	 4048.0	...
3752638	  724.2	  603.4	 4048.0	...
3752639	  724.2	  603.3	 4049.0	...
3752640	  724.2	  603.8	 4050.0	...
3752641	  724.1	  604.4	 4051.0	...
3752642	  724.0	  604.5	 4050.0	...
3752643	  723.8	  603.7	 4048.0	...
3752644	  723.8	  602.9	 4047.0	...
3752645	  724.0	  602.6	 4045.0	...
3752646	  724.2	  602.8	 4045.0	...
3752647	  724.3	  603.0	 4044.0	...
3752648	  724.3	  603.1	 4043.0	...
3752649	  724.3	  603.5	 4043.0	...
3752650	  724.1	  604.0	 4044.0	...
3752651	  723.9	  604.5	 4044.0	...
3752652	  723.7	  604.3	 4044.0	...
3752653	  723.8	  604.1	 4043.0	...
3752654	  723.8	  603.9	 4043.0	...
3752655	  723.9	  604.3	 4042.0	...
3752656	  724.0	  604.7	 4041.0	...
3752657	  724.4	  605.5	 4039.0	...
3752658	  724.7	  605.8	 4035.0	...
3752659	  724.6	  606.2	 4033.0	...
3752660	  724.2	  606.3	 4030.0	...
3752661	  724.3	  606.3	 4030.0	...
3752662	  724.7	  606.2	 4029.0	...
3752663	  725.1	  605.9	 4029.0	...
3752664	  725.0	  605.3	 4028.0	...
3752665	  724.9	  604.8	 4026.0	...
3752666	  724.9	  605.1	 4025.0	...
3752667	  724.9	  605.7	 4024.0	...
3752668	  724.9	  605.9	 4023.0	...
3752669	  724.9	  605.7	 4023.0	...
3752670	  724.9	  605.5	 4023.0	...
3752671	  725.0	  605.7	 4022.0	...
3752672	  725.0	  605.9	 4021.0	...
3752673	  725.0	  606.2	 4020.0	...
3752674	  724.9	  606.9	 4022.0	...
3752675	  724.9	  607.5	 4024.0	...
3752676	  724.8	  607.3	 4027.0	...
3752677	  724.8	  606.8	 4027.0	...
3752678	  724.7	  606.4	 4028.0	...
3752679	  724.6	  606.2	 4028.0	...
3752680	  724.5	  606.0	 4029.0	...
3752681	  724.4	  605.8	 4029.0	...
3752682	  724.3	  605.8	 4028.0	...
3752683	  724.3	  606.4	 4027.0	...
3752684	  724.4	  606.9	 4028.0	...
3752685	  724.5	  607.1	 4028.0	...
3752686	  724.6	  606.8	 4023.0	...
3752687	  724.7	  606.5	 4017.0	...
3752688	  725.0	  606.5	 4015.0	...
3752689	  725.2	  606.5	 4017.0	...
3752690	  725.4	  606.7	 4017.0	...
3752691	  725.2	  607.0	 4015.0	...
3752692	  725.1	  607.0	 4013.0	...
3752693	  725.1	  607.0	 4013.0	...
3752694	  725.1	  606.9	 4014.0	...
3752695	  725.1	  606.9	 4014.0	...
3752696	  725.1	  606.6	 4015.0	...
3752697	  725.1	  606.1	 4016.0	...
3752698	  725.1	  605.7	 4016.0	...
3752699	  725.3	  605.3	 4016.0	...
3752700	  725.4	  605.2	 4014.0	...
3752701	  725.4	  605.1	 4010.0	...
3752702	  725.4	  605.1	 4007.0	...
3752703	  725.4	  605.0	 4005.0	...
3752704	  725.4	  604.8	 4007.0	...
3752705	  725.4	  605.1	 4007.0	...
3752706	  725.3	  605.4	 4007.0	...
3752707	  725.3	  605.6	 4007.0	...
3752708	  725.3	  605.5	 4008.0	...
3752709	  725.3	  605.3	 4008.0	...
3752710	  725.4	  605.2	 4007.0	...
3752711	  725.4	  605.1	 4007.0	...
3752712	  725.5	  605.2	 4007.0	...
3752713	  725.6	  605.4	 4008.0	...
3752714	  725.6	  605.4	 4009.0	...
3752715	  725.6	  605.2	 4007.0	...
3752716	  725.6	  605.0	 4004.0	...
3752717	  725.6	  604.9	 4001.0	...
3752718	  725.6	  604.9	 4001.0	...
3752719	  725.7	  604.8	 4001.0	...
3752720	  725.6	  604.9	 4000.0	...
3752721	  725.6	  605.0	 3999.0	...
3752722	  725.6	  605.0	 3998.0	...
3752723	  725.6	  605.0	 3999.0	...
3752724	  725.5	  605.3	 4000.0	...
3752725	  725.6	  605.5	 4002.0	...
3752726	  725.8	  605.6	 4003.0	...
3752727	  726.0	  605.6	 3998.0	...
3752728	  726.0	  605.8	 3992.0	...
3752729	  725.9	  605.2	 3992.0	...
3752730	  725.9	  604.5	 3998.0	...
3752731	  725.9	  603.9	 4002.0	...
3752732	  725.9	  604.0	 4000.0	...
3752733	  726.0	  604.0	 3996.0	...
3752734	  726.1	  604.0	 3993.0	...
3752735	  726.3	  604.1	 3992.0	...
3752736	  726.4	  604.1	 3989.0	...
3752737	  726.5	  604.0	 3986.0	...
3752738	  726.5	  603.8	 3983.0	...
3752739	  726.5	  603.8	 3987.0	...
3752740	  726.5	  604.1	 3990.0	...
3752741	  726.5	  604.6	 3990.0	...
3752742	  726.4	  605.2	 3987.0	...
3752743	  726.3	  605.5	 3983.0	...
3752744	  726.3	  605.7	 3982.0	...
3752745	  726.3	  605.6	 3981.0	...
3752746	  726.4	  605.5	 3981.0	...
3752747	  726.3	  605.3	 3979.0	...
3752748	  726.2	  605.3	 3977.0	...
3752749	  726.0	  605.1	 3977.0	...
3752750	  725.9	  604.6	 3979.0	...
3752751	  726.1	  604.1	 3978.0	...
3752752	  726.4	  604.2	 3976.0	...
3752753	  726.7	  604.5	 3973.0	...
3752754	  726.6	  604.9	 3974.0	...
3752755	  726.6	  604.9	 3974.0	...
3752756	  726.6	  604.9	 3973.0	...
3752757	  726.8	  604.8	 3972.0	...
3752758	  727.0	  604.8	 3973.0	...
3752759	  726.9	  604.9	 3974.0	...
3752760	  726.7	  605.1	 3973.0	...
3752761	  726.6	  605.3	 3970.0	...
3752762	  726.6	  605.4	 3968.0	...
3752763	  726.7	  605.6	 3969.0	...
3752764	  726.7	  605.8	 3971.0	...
3752765	  726.8	  605.7	 3971.0	...
3752766	  726.9	  605.4	 3971.0	...
3752767	  726.9	  605.2	 3971.0	...
3752768	  726.7	  605.1	 3968.0	...
3752769	  726.5	  605.3	 3966.0	...
3752770	  726.8	  605.5	 3964.0	...
3752771	  727.3	  605.7	 3965.0	...
3752772	  727.5	  605.7	 3965.0	...
3752773	  727.3	  606.1	 3965.0	...
3752774	  727.1	  606.4	 3965.0	...
3752775	  727.0	  606.6	 3966.0	...
3752776	  726.9	  606.0	 3966.0	...
3752777	  726.9	  605.5	 3965.0	...
3752778	  726.9	  605.1	 3963.0	...
3752779	  727.0	  605.2	 3961.0	...
3752780	  727.2	  605.6	 3960.0	...
3752781	  727.3	  606.0	 3959.0	...
3752782	  727.3	  606.3	 3959.0	...
3752783	  727.3	  606.5	 3959.0	...
3752784	  727.3	  606.2	 3959.0	...
3752785	  727.1	  605.9	 3959.0	...
3752786	  726.9	  605.5	 3960.0	...
3752787	  726.7	  605.6	 3962.0	...
3752788	  726.6	  605.7	 3961.0	...
3752789	  726.5	  605.7	 3960.0	...
3752790	  726.5	  605.5	 3958.0	...
3752791	  726.8	  605.3	 3954.0	...
3752792	  726.8	  605.2	 3950.0	...
3752793	  726.8	  605.3	 3945.0	...
3752794	  726.8	  605.3	 3945.0	...
3752795	  727.2	  605.3	 3945.0	...
3752796	  727.5	  605.3	 3946.0	...
3752797	  727.6	  605.2	 3947.0	...
3752798	  727.6	  605.2	 3947.0	...
3752799	  727.6	  605.4	 3947.0	...
3752800	  727.5	  605.7	 3945.0	...
3752801	  727.6	  606.0	 3944.0	...
3752802	  727.7	  606.1	 3942.0	...
3752803	  727.8	  606.1	 3942.0	...
3752804	  727.8	  606.1	 3943.0	...
3752805	  727.7	  605.7	 3943.0	...
3752806	  727.7	  605.4	 3942.0	...
3752807	  727.6	  605.1	 3940.0	...
3752808	  727.6	  605.2	 3939.0	...
3752809	  727.6	  605.4	 3939.0	...
3752810	  727.5	  605.3	 3940.0	...
3752811	  727.3	  605.2	 3939.0	...
3752812	  727.0	  605.2	 3938.0	...
3752813	  727.0	  605.3	 3938.0	...
3752814	  727.2	  605.4	 3940.0	...
3752815	  727.4	  605.5	 3941.0	...
3752816	  727.6	  605.7	 3942.0	...
3752817	  727.7	  605.9	 3940.0	...
3752818	  727.7	  605.9	 3938.0	...
3752819	  727.7	  605.8	 3936.0	...
3752820	  727.7	  605.8	 3936.0	...
3752821	  727.6	  605.8	 3935.0	...
3752822	  727.6	  605.8	 3935.0	...
3752823	  727.6	  605.9	 3933.0	...
3752824	  727.9	  605.8	 3932.0	...
3752825	  728.2	  605.7	 3932.0	...
3752826	  728.2	  605.5	 3933.0	...
3752827	  727.9	  605.3	 3934.0	...
3752828	  727.7	  605.2	 3934.0	...
3752829	  727.8	  605.3	 3934.0	...
3752830	  727.9	  605.3	 3934.0	...
3752831	  728.0	  605.4	 3934.0	...
3752832	  728.2	  605.3	 3935.0	...
3752833	  728.3	  605.2	 3930.0	...
3752834	  728.3	  605.0	 3925.0	...
3752835	  728.0	  604.9	 3920.0	...
3752836	  727.7	  604.9	 3918.0	...
3752837	  727.7	  604.8	 3917.0	...
3752838	  727.7	  604.8	 3916.0	...
3752839	  727.8	  604.7	 3917.0	...
3752840	  728.1	  604.9	 3919.0	...
3752841	  728.3	  605.2	 3919.0	...
3752842	  728.5	  605.5	 3918.0	...
3752843	  728.5	  605.5	 3917.0	...
3752844	  728.5	  605.5	 3915.0	...
3752845	  728.5	  605.6	 3916.0	...
3752846	  728.2	  605.6	 3917.0	...
3752847	  727.9	  605.7	 3917.0	...
3752848	  727.7	  605.7	 3916.0	...
3752849	  727.8	  605.6	 3915.0	...
3752850	  728.0	  605.4	 3915.0	...
3752851	  728.3	  605.2	 3915.0	...
3752852	  728.5	  605.1	 3915.0	...
3752853	  728.6	  605.1	 3916.0	...
3752854	  728.5	  605.1	 3913.0	...
3752855	  728.5	  605.2	 3910.0	...
3752856	  728.5	  605.3	 3906.0	...
3752857	  728.5	  605.4	 3904.0	...
3752858	  728.6	  605.6	 3903.0	...
3752859	  728.5	  605.6	 3902.0	...
3752860	  728.4	  605.2	 3904.0	...
3752861	  728.3	  604.9	 3906.0	...
3752862	  728.3	  604.5	 3905.0	...
3752863	  728.3	  604.4	 3902.0	...
3752864	  728.3	  604.4	 3898.0	...
3752865	  728.2	  604.4	 3896.0	...
3752866	  728.2	  604.4	 3894.0	...
3752867	  728.2	  604.6	 3892.0	...
3752868	  728.2	  604.7	 3892.0	...
3752869	  728.4	  604.7	 3892.0	...
3752870	  728.6	  604.8	 3891.0	...
3752871	  728.7	  604.9	 3889.0	...
3752872	  728.7	  604.9	 3889.0	...
3752873	  728.7	  604.7	 3891.0	...
3752874	  728.9	  604.5	 3892.0	...
3752875	  728.9	  604.5	 3892.0	...
3752876	  728.8	  604.6	 3892.0	...
3752877	  728.7	  604.7	 3892.0	...
3752878	  728.7	  604.8	 3892.0	...
3752879	  728.7	  604.8	 3893.0	...
3752880	  728.8	  604.8	 3893.0	...
3752881	  728.8	  604.8	 3893.0	...
3752882	  728.8	  604.8	 3893.0	...
3752883	  728.8	  604.8	 3893.0	...
3752884	  729.0	  605.1	 3893.0	...
3752885	  729.2	  605.5	 3893.0	...
3752886	  729.4	  605.5	 3893.0	...
3752887	  729.5	  605.2	 3894.0	...
3752888	  729.6	  604.9	 3895.0	...
3752889	  729.3	  605.0	 3897.0	...
3752890	  729.0	  605.3	 3899.0	...
3752891	  729.1	  605.4	 3901.0	...
3752892	  729.4	  605.3	 3899.0	...
3752893	  729.2	  605.1	 3898.0	...
3752894	  728.9	  604.8	 3896.0	...
3752895	  728.6	  604.8	 3895.0	...
3752896	  728.8	  604.6	 3894.0	...
3752897	  729.0	  604.7	 3892.0	...
3752898	  729.2	  604.6	 3891.0	...
3752899	  729.3	  604.7	 3891.0	...
3752900	  729.4	  604.7	 3892.0	...
3752901	  729.4	  604.7	 3893.0	...
3752902	  729.3	  604.9	 3893.0	...
3752903	  729.1	  605.2	 3893.0	...
3752904	  728.9	  605.4	 3894.0	...
3752905	  728.6	  605.3	 3893.0	...
3752906	  728.4	  604.9	 3892.0	...
3752907	  728.2	  604.5	 3891.0	...
3752908	  728.1	  604.4	 3891.0	...
3752909	  728.1	  604.4	 3890.0	...
3752910	  728.4	  604.5	 3889.0	...
3752911	  728.7	  604.6	 3887.0	...
3752912	  729.3	  604.6	 3886.0	...
3752913	  729.6	  604.4	 3884.0	...
3752914	  729.7	  604.3	 3882.0	...
3752915	  729.5	  604.5	 3882.0	...
3752916	  729.3	  604.8	 3882.0	...
3752917	  729.3	  605.0	 3883.0	...
3752918	  729.2	  605.0	 3884.0	...
3752919	  729.2	  605.0	 3884.0	...
3752920	  729.1	  604.8	 3884.0	...
3752921	  729.0	  604.5	 3884.0	...
3752922	  728.9	  604.3	 3884.0	...
3752923	  728.8	  604.3	 3884.0	...
3752924	  728.9	  604.3	 3884.0	...
3752925	  729.0	  604.2	 3885.0	...
3752926	  729.2	  604.2	 3886.0	...
3752927	  729.4	  604.1	 3887.0	...
3752928	  729.8	  604.0	 3888.0	...
3752929	  730.1	  604.0	 3889.0	...
3752930	  730.0	  604.0	 3891.0	...
3752931	  729.7	  604.0	 3892.0	...
3752932	  729.5	  604.1	 3894.0	...
3752933	  729.6	  604.1	 3893.0	...
3752934	  729.9	  604.2	 3892.0	...
3752935	  730.0	  604.3	 3891.0	...
3752936	  730.1	  604.4	 3889.0	...
3752937	  730.1	  604.5	 3887.0	...
3752938	  730.0	  604.6	 3887.0	...
3752939	  729.7	  604.6	 3887.0	...
3752940	  729.5	  604.7	 3888.0	...
3752941	  729.4	  604.8	 3889.0	...
3752942	  729.5	  604.8	 3892.0	...
3752943	  729.5	  604.8	 3893.0	...
3752944	  729.3	  604.7	 3891.0	...
3752945	  729.6	  604.4	 3887.0	...
3752946	  730.1	  604.2	 3883.0	...
3752947	  730.5	  604.1	 3883.0	...
3752948	  730.4	  604.2	 3883.0	...
3752949	  730.2	  604.4	 3886.0	...
3752950	  730.1	  604.8	 3889.0	...
3752951	  729.7	  605.0	 3891.0	...
3752952	  729.4	  604.9	 3891.0	...
3752953	  729.1	  604.4	 3891.0	...
3752954	  729.1	  603.8	 3891.0	...
3752955	  729.2	  603.8	 3891.0	...
3752956	  729.4	  604.0	 3891.0	...
3752957	  729.6	  603.7	 3892.0	...
3752958	  729.8	  603.2	 3892.0	...
3752959	  729.8	  602.7	 3892.0	...
3752960	  729.9	  603.2	 3894.0	...
3752961	  729.8	  603.7	 3895.0	...
3752962	  729.6	  604.1	 3897.0	...
3752963	  729.5	  604.0	 3896.0	...
3752964	  729.4	  603.5	 3895.0	...
3752965	  729.3	  603.0	 3893.0	...
3752966	  729.2	  602.4	 3893.0	...
3752967	  729.2	  602.3	 3896.0	...
3752968	  729.5	  602.2	 3898.0	...
3752969	  729.7	  602.3	 3899.0	...
3752970	  729.8	  602.6	 3898.0	...
3752971	  729.7	  603.1	 3897.0	...
3752972	  729.7	  603.6	 3897.0	...
3752973	  729.6	  603.9	 3898.0	...
3752974	  729.6	  604.0	 3900.0	...
3752975	  729.5	  603.7	 3900.0	...
3752976	  729.6	  603.3	 3899.0	...
3752977	  729.6	  603.5	 3898.0	...
3752978	  729.6	  603.9	 3902.0	...
3752979	  729.6	  604.3	 3906.0	...
3752980	  729.6	  604.4	 3910.0	...
3752981	  729.5	  604.4	 3911.0	...
3752982	  729.6	  604.5	 3909.0	...
3752983	  729.8	  604.6	 3907.0	...
3752984	  729.9	  604.7	 3904.0	...
3752985	  729.9	  604.8	 3903.0	...
3752986	  729.9	  604.7	 3903.0	...
3752987	  729.8	  604.4	 3903.0	...
3752988	  729.8	  604.1	 3904.0	...
3752989	  729.6	  604.0	 3905.0	...
3752990	  729.5	  604.1	 3905.0	...
3752991	  729.4	  604.1	 3905.0	...
3752992	  729.5	  604.0	 3905.0	...
3752993	  729.6	  603.8	 3910.0	...
3752994	  729.7	  603.8	 3914.0	...
3752995	  729.8	  603.7	 3918.0	...
3752996	  729.8	  603.6	 3918.0	...
3752997	  729.8	  603.5	 3918.0	...
3752998	  729.7	  603.4	 3917.0	...
3752999	  729.6	  603.4	 3916.0	...
3753000	  729.5	  603.4	 3915.0	...
3753001	  729.5	  603.5	 3915.0	...
3753002	  729.5	  604.0	 3915.0	...
3753003	  729.4	  604.4	 3915.0	...
3753004	  729.3	  604.5	 3915.0	...
3753005	  729.3	  604.1	 3916.0	...
3753006	  729.5	  603.7	 3920.0	...
3753007	  729.8	  603.4	 3923.0	...
3753008	  730.0	  603.5	 3927.0	...
3753009	  730.1	  603.7	 3927.0	...
3753010	  730.1	  604.0	 3926.0	...
3753011	  730.1	  604.1	 3925.0	...
3753012	  730.1	  603.6	 3925.0	...
3753013	  730.1	  603.0	 3925.0	...
3753014	  729.8	  602.5	 3927.0	...
3753015	  729.5	  602.9	 3928.0	...
3753016	  729.2	  603.3	 3928.0	...
3753017	  729.2	  603.9	 3928.0	...
3753018	  729.5	  604.1	 3928.0	...
3753019	  730.0	  604.5	 3929.0	...
3753020	  730.5	  604.7	 3933.0	...
3753021	  730.6	  604.8	 3937.0	...
3753022	  730.6	  604.4	 3939.0	...
3753023	  730.6	  604.1	 3939.0	...
3753024	  730.4	  604.0	 3937.0	...
3753025	  730.3	  604.2	 3934.0	...
3753026	  730.2	  604.3	 3930.0	...
3753027	  730.1	  604.4	 3930.0	...
3753028	  729.9	  604.4	 3932.0	...
3753029	  729.8	  604.4	 3933.0	...
3753030	  729.7	  604.3	 3933.0	...
3753031	  729.6	  604.3	 3933.0	...
3753032	  729.5	  604.3	 3934.0	...
3753033	  729.4	  604.3	 3935.0	...
3753034	  729.5	  604.0	 3937.0	...
3753035	  729.6	  603.7	 3940.0	...
3753036	  729.5	  603.4	 3942.0	...
3753037	  729.4	  603.5	 3940.0	...
3753038	  729.5	  603.7	 3938.0	...
3753039	  729.6	  604.0	 3936.0	...
3753040	  729.5	  604.3	 3935.0	...
3753041	  729.3	  604.5	 3939.0	...
3753042	  729.1	  604.9	 3943.0	...
3753043	  729.1	  605.1	 3946.0	...
3753044	  729.1	  605.4	 3944.0	...
3753045	  729.0	  605.3	 3942.0	...
3753046	  728.8	  605.1	 3943.0	...
3753047	  728.5	  604.9	 3944.0	...
3753048	  726.8	  605.1	 3944.0	...
3753049	  725.2	  604.8	 3943.0	...
3753050	  722.8	  604.2	 3944.0	...
3753051	  721.2	  602.8	 3947.0	...
3753052	  719.6	  601.7	 3949.0	...
3753053	  718.6	  599.9	 3950.0	...
3753054	  718.2	  598.7	 3950.0	...
3753055	  717.7	  596.7	 3951.0	...
3753056	  717.5	  595.6	 3955.0	...
3753057	  717.9	  594.1	 3959.0	...
3753058	  718.7	  593.4	 3961.0	...
3753059	  719.9	  592.4	 3960.0	...
3753060	  721.2	  591.4	 3958.0	...
3753061	  722.4	  590.4	 3959.0	...
3753062	  723.5	  589.8	 3957.0	...
3753063	  724.2	  590.7	 3954.0	...
3753064	  725.0	  591.6	 3951.0	...
3753065	  725.5	  592.5	 3954.0	...
3753066	  725.8	  592.6	 3956.0	...
3753067	  725.5	  592.8	 3959.0	...
3753068	  725.3	  593.1	 3958.0	...
3753069	  725.2	  593.3	 3958.0	...
3753070	  724.8	  593.4	 3958.0	...
3753071	  724.4	  593.4	 3958.0	...
3753072	  724.2	  593.8	 3962.0	...
3753073	  724.2	  594.2	 3964.0	...
3753074	  724.3	  594.5	 3967.0	...
3753075	  724.6	  594.4	 3967.0	...
3753076	  725.0	  594.3	 3970.0	...
3753077	  725.3	  594.3	 3974.0	...
3753078	  725.2	  595.0	 3976.0	...
3753079	  724.6	  595.7	 3976.0	...
3753080	  724.1	  596.3	 3975.0	...
3753081	  723.6	  596.5	 3974.0	...
3753082	  723.3	  596.7	 3972.0	...
3753083	  723.1	  597.0	 3970.0	...
3753084	  722.9	  597.0	 3969.0	...
3753085	  723.0	  597.0	 3970.0	...
3753086	  723.0	  596.9	 3971.0	...
3753087	  722.9	  596.4	 3973.0	...
3753088	  722.7	  595.8	 3973.0	...
3753089	  722.4	  595.2	 3974.0	...
3753090	  722.1	  595.0	 3976.0	...
3753091	  722.2	  594.8	 3980.0	...
3753092	  722.2	  594.7	 3983.0	...
3753093	  722.2	  594.7	 3984.0	...
3753094	  722.2	  594.9	 3985.0	...
3753095	  722.3	  595.6	 3986.0	...
3753096	  722.4	  596.2	 3985.0	...
3753097	  722.3	  596.5	 3984.0	...
3753098	  722.3	  596.4	 3983.0	...
3753099	  722.3	  596.2	 3982.0	...
3753100	  722.3	  596.1	 3982.0	...
3753101	  722.4	  596.1	 3981.0	...
3753102	  722.5	  596.0	 3980.0	...
3753103	  722.6	  595.8	 3980.0	...
3753104	  722.7	  595.4	 3981.0	...
3753105	  722.7	  595.0	 3983.0	...
3753106	  722.9	  594.8	 3985.0	...
3753107	  723.1	  594.9	 3987.0	...
3753108	  723.3	  594.9	 3990.0	...
3753109	  723.3	  595.0	 3988.0	...
3753110	  723.4	  595.0	 3985.0	...
3753111	  723.5	  595.0	 3985.0	...
3753112	  723.3	  594.9	 3989.0	...
3753113	  723.0	  594.7	 3989.0	...
3753114	  722.9	  594.4	 3986.0	...
3753115	  723.0	  594.8	 3985.0	...
3753116	  723.0	  595.3	 3988.0	...
3753117	  722.7	  595.7	 3991.0	...
3753118	  722.4	  595.7	 3993.0	...
3753119	  722.1	  595.6	 3994.0	...
3753120	  721.8	  595.5	 3995.0	...
3753121	  721.8	  595.7	 3996.0	...
3753122	  722.1	  595.9	 3996.0	...
3753123	  722.5	  595.8	 3997.0	...
3753124	  722.5	  595.5	 3996.0	...
3753125	  722.5	  595.3	 3996.0	...
3753126	  722.6	  595.6	 3996.0	...
3753127	  722.8	  595.8	 3997.0	...
3753128	  722.9	  596.3	 3997.0	...
3753129	  722.8	  596.4	 3998.0	...
3753130	  722.6	  596.5	 3999.0	...
3753131	  722.2	  596.2	 4000.0	...
3753132	  722.2	  596.0	 4001.0	...
3753133	  722.1	  595.8	 4002.0	...
3753134	  722.3	  595.5	 4002.0	...
3753135	  722.6	  595.3	 4002.0	...
3753136	  722.8	  595.3	 4002.0	...
3753137	  722.8	  595.5	 4002.0	...
3753138	  722.7	  595.7	 4004.0	...
3753139	  722.5	  595.6	 4005.0	...
3753140	  722.4	  595.2	 4007.0	...
3753141	  722.4	  594.9	 4011.0	...
3753142	  722.4	  594.7	 4014.0	...
3753143	  722.5	  594.8	 4016.0	...
3753144	  722.6	  595.0	 4016.0	...
3753145	  722.7	  595.4	 4017.0	...
3753146	  722.4	  595.8	 4018.0	...
3753147	  721.9	  596.0	 4015.0	...
3753148	  721.3	  596.0	 4011.0	...
3753149	  721.4	  596.0	 4008.0	...
3753150	  721.7	  595.9	 4008.0	...
3753151	  722.0	  595.5	 4009.0	...
3753152	  722.0	  595.1	 4009.0	...
3753153	  722.0	  594.8	 4010.0	...
3753154	  722.1	  595.2	 4011.0	...
3753155	  722.4	  595.5	 4012.0	...
3753156	  722.8	  595.8	 4012.0	...
3753157	  722.6	  596.0	 4013.0	...
3753158	  722.1	  596.2	 4013.0	...
3753159	  722.0	  596.2	 4014.0	...
3753160	  722.3	  596.0	 4014.0	...
3753161	  722.5	  596.0	 4013.0	...
3753162	  722.3	  595.7	 4015.0	...
3753163	  721.8	  595.5	 4018.0	...
3753164	  721.6	  595.3	 4020.0	...
3753165	  721.5	  595.3	 4020.0	...
3753166	  721.6	  595.3	 4019.0	...
3753167	  721.8	  595.7	 4020.0	...
3753168	  722.1	  596.0	 4022.0	...
3753169	  722.3	  596.4	 4025.0	...
3753170	  722.6	  596.4	 4025.0	...
3753171	  722.7	  596.2	 4025.0	...
3753172	  722.8	  596.0	 4026.0	...
3753173	  722.6	  595.6	 4027.0	...
3753174	  722.3	  595.6	 4027.0	...
3753175	  722.0	  595.3	 4027.0	...
3753176	  721.8	  595.2	 4027.0	...
3753177	  721.9	  595.2	 4026.0	...
3753178	  722.2	  595.3	 4023.0	...
3753179	  722.3	  595.4	 4021.0	...
3753180	  722.5	  595.7	 4018.0	...
3753181	  722.5	  596.1	 4018.0	...
3753182	  722.5	  596.4	 4018.0	...
3753183	  722.5	  596.5	 4019.0	...
3753184	  722.3	  596.6	 4020.0	...
3753185	  722.2	  596.5	 4019.0	...
3753186	  722.1	  596.2	 4019.0	...
3753187	  722.1	  595.8	 4024.0	...
3753188	  722.2	  595.5	 4032.0	...
3753189	  722.3	  595.2	 4039.0	...
3753190	  722.5	  595.0	 4038.0	...
3753191	  722.7	  594.8	 4034.0	...
3753192	  722.8	  594.9	 4029.0	...
3753193	  722.8	  595.0	 4027.0	...
3753194	  722.9	  595.2	 4025.0	...
3753195	  723.0	  595.4	 4025.0	...
3753196	  723.1	  595.1	 4025.0	...
3753197	  723.1	  594.7	 4026.0	...
3753198	  723.0	  594.4	 4026.0	...
3753199	  722.8	  594.6	 4026.0	...
3753200	  722.7	  594.8	 4027.0	...
3753201	  722.7	  595.0	 4027.0	...
3753202	  722.5	  595.0	 4027.0	...
3753203	  722.3	  595.5	 4028.0	...
3753204	  722.1	  595.9	 4030.0	...
3753205	  722.2	  596.3	 4030.0	...
3753206	  722.3	  596.2	 4028.0	...
3753207	  722.1	  596.2	 4026.0	...
3753208	  722.0	  596.3	 4027.0	...
3753209	  721.8	  596.0	 4029.0	...
3753210	  721.8	  595.7	 4030.0	...
3753211	  721.8	  595.8	 4030.0	...
3753212	  721.8	  596.2	 4028.0	...
3753213	  721.8	  596.6	 4026.0	...
3753214	  722.3	  596.6	 4026.0	...
3753215	  722.9	  596.3	 4026.0	...
3753216	  723.3	  595.9	 4026.0	...
3753217	  723.2	  595.9	 4027.0	...
3753218	  722.9	  596.2	 4028.0	...
3753219	  722.6	  596.5	 4028.0	...
3753220	  722.4	  596.3	 4026.0	...
3753221	  722.5	  596.1	 4024.0	...
3753222	  722.8	  596.0	 4022.0	...
3753223	  723.1	  595.8	 4023.0	...
3753224	  723.1	  595.7	 4025.0	...
3753225	  723.1	  595.9	 4027.0	...
3753226	  723.0	  596.1	 4028.0	...
3753227	  722.9	  596.5	 4027.0	...
3753228	  723.0	  596.7	 4027.0	...
3753229	  723.0	  596.9	 4026.0	...
3753230	  723.1	  597.1	 4026.0	...
3753231	  723.1	  597.2	 4026.0	...
3753232	  723.1	  597.2	 4027.0	...
3753233	  723.0	  597.3	 4028.0	...
3753234	  723.0	  597.3	 4029.0	...
MSG	3753235 0000 _ Experiment Start
3753235	  722.9	  597.4	 4029.0	...
3753236	  723.2	  597.4	 4029.0	...
3753237	  723.5	  597.4	 4029.0	...
3753238	  723.7	  597.2	 4029.0	...
3753239	  723.7	  597.0	 4031.0	...
3753240	  723.7	  596.8	 4033.0	...
3753241	  723.6	  596.8	 4036.0	...
3753242	  723.5	  596.7	 4036.0	...
3753243	  723.5	  596.6	 4037.0	...
3753244	  723.5	  596.7	 4034.0	...
3753245	  723.7	  596.9	 4032.0	...
3753246	  723.9	  596.6	 4028.0	...
3753247	  723.9	  596.1	 4028.0	...
3753248	  723.8	  596.1	 4026.0	...
3753249	  723.8	  596.6	 4025.0	...
3753250	  723.9	  597.0	 4024.0	...
3753251	  723.9	  596.9	 4026.0	...
3753252	  724.0	  596.7	 4025.0	...
3753253	  724.0	  596.6	 4023.0	...
3753254	  724.1	  596.7	 4020.0	...
3753255	  724.2	  596.9	 4021.0	...
3753256	  724.3	  597.1	 4025.0	...
3753257	  724.2	  597.1	 4028.0	...
3753258	  723.8	  597.3	 4028.0	...
3753259	  723.5	  597.2	 4027.0	...
3753260	  723.2	  597.1	 4025.0	...
3753261	  723.2	  597.0	 4025.0	...
3753262	  723.2	  596.8	 4025.0	...
3753263	  723.4	  596.7	 4025.0	...
3753264	  723.5	  596.5	 4025.0	...
3753265	  723.5	  596.6	 4027.0	...
3753266	  723.5	  596.9	 4029.0	...
3753267	  723.4	  597.1	 4031.0	...
3753268	  723.4	  597.3	 4031.0	...
3753269	  723.9	  597.1	 4026.0	...
3753270	  724.5	  597.0	 4020.0	...
3753271	  724.7	  597.0	 4017.0	...
3753272	  724.4	  597.0	 4018.0	...
3753273	  724.1	  597.0	 4020.0	...
3753274	  724.1	  597.0	 4020.0	...
3753275	  723.9	  596.8	 4019.0	...
3753276	  723.7	  596.6	 4017.0	...
3753277	  723.4	  596.3	 4016.0	...
3753278	  723.8	  596.3	 4016.0	...
3753279	  724.1	  596.3	 4016.0	...
3753280	  724.5	  596.4	 4018.0	...
3753281	  724.4	  596.5	 4019.0	...
3753282	  724.3	  596.5	 4021.0	...
3753283	  724.2	  596.4	 4021.0	...
3753284	  724.2	  596.3	 4021.0	...
3753285	  724.0	  596.2	 4021.0	...
3753286	  724.0	  596.5	 4020.0	...
3753287	  724.1	  596.8	 4017.0	...
3753288	  724.4	  597.1	 4014.0	...
3753289	  724.6	  597.0	 4011.0	...
3753290	  724.6	  597.0	 4011.0	...
3753291	  724.8	  597.4	 4011.0	...
3753292	  725.0	  597.9	 4012.0	...
3753293	  725.2	  598.1	 4012.0	...
3753294	  725.2	  597.8	 4013.0	...
3753295	  725.2	  597.6	 4012.0	...
3753296	  725.4	  597.6	 4011.0	...
3753297	  725.5	  597.6	 4009.0	...
3753298	  725.4	  597.5	 4008.0	...
3753299	  725.1	  597.3	 4007.0	...
3753300	  724.9	  597.2	 4008.0	...
3753301	  725.0	  597.0	 4008.0	...
3753302	  725.0	  596.9	 4008.0	...
3753303	  725.2	  596.8	 4008.0	...
3753304	  725.3	  596.7	 4008.0	...
3753305	  725.3	  596.7	 4006.0	...
3753306	  725.2	  596.9	 4004.0	...
3753307	  725.1	  597.3	 4003.0	...
3753308	  724.9	  597.6	 4004.0	...
3753309	  724.8	  597.8	 4006.0	...
3753310	  724.8	  598.0	 4009.0	...
3753311	  724.7	  598.2	 4011.0	...
3753312	  724.7	  598.3	 4012.0	...
3753313	  725.1	  598.2	 4010.0	...
3753314	  725.6	  598.0	 4008.0	...
3753315	  726.0	  597.8	 4005.0	...
3753316	  726.0	  597.7	 4004.0	...
3753317	  726.0	  597.6	 4002.0	...
3753318	  726.0	  597.5	 3999.0	...
3753319	  726.1	  597.5	 3998.0	...
3753320	  726.1	  597.5	 4000.0	...
3753321	  726.1	  597.7	 4003.0	...
3753322	  726.1	  597.9	 4004.0	...
3753323	  726.1	  598.1	 4001.0	...
3753324	  726.0	  598.2	 3998.0	...
3753325	  725.8	  598.3	 3994.0	...
3753326	  725.8	  598.4	 3995.0	...
3753327	  726.0	  598.0	 3995.0	...
3753328	  726.3	  597.8	 3998.0	...
3753329	  726.6	  597.7	 4000.0	...
3753330	  726.7	  597.6	 4003.0	...
3753331	  726.5	  597.4	 4004.0	...
3753332	  726.4	  597.3	 4004.0	...
3753333	  726.4	  597.4	 4002.0	...
3753334	  726.4	  597.6	 4000.0	...
3753335	  726.3	  597.7	 3998.0	...
3753336	  726.3	  597.8	 3999.0	...
3753337	  726.3	  597.9	 3998.0	...
3753338	  726.4	  598.0	 3999.0	...
3753339	  726.5	  598.1	 3999.0	...
3753340	  726.4	  598.3	 3998.0	...
3753341	  726.1	  598.4	 3995.0	...
3753342	  725.9	  598.3	 3991.0	...
3753343	  726.1	  598.2	 3988.0	...
3753344	  726.2	  597.6	 3988.0	...
3753345	  726.3	  597.1	 3988.0	...
3753346	  726.3	  596.8	 3990.0	...
3753347	  726.3	  597.1	 3992.0	...
3753348	  726.7	  597.4	 3994.0	...
3753349	  727.1	  597.3	 3994.0	...
3753350	  727.4	  597.4	 3994.0	...
3753351	  727.4	  597.6	 3993.0	...
3753352	  727.4	  597.9	 3993.0	...
3753353	  727.3	  598.0	 3994.0	...
3753354	  727.2	  598.3	 3993.0	...
3753355	  727.2	  598.6	 3993.0	...
3753356	  727.4	  598.8	 3991.0	...
3753357	  727.5	  598.6	 3991.0	...
3753358	  727.3	  598.5	 3990.0	...
3753359	  726.9	  598.2	 3991.0	...
3753360	  726.6	  597.9	 3992.0	...
3753361	  726.3	  597.9	 3993.0	...
3753362	  726.1	  598.3	 3993.0	...
3753363	  726.2	  598.5	 3992.0	...
3753364	  726.7	  598.3	 3991.0	...
3753365	  727.2	  598.1	 3991.0	...
3753366	  727.4	  598.2	 3988.0	...
3753367	  727.3	  598.3	 3986.0	...
3753368	  727.2	  598.4	 3984.0	...
3753369	  727.1	  598.5	 3980.0	...
3753370	  727.0	  599.0	 3979.0	...
3753371	  726.9	  599.3	 3976.0	...
3753372	  726.9	  599.4	 3978.0	...
3753373	  726.7	  599.3	 3979.0	...
3753374	  726.7	  599.3	 3982.0	...
3753375	  726.8	  599.2	 3986.0	...
3753376	  727.1	  598.9	 3987.0	...
3753377	  727.3	  598.7	 3988.0	...
3753378	  727.2	  598.4	 3986.0	...
3753379	  727.5	  598.3	 3984.0	...
3753380	  727.8	  598.2	 3982.0	...
3753381	  727.7	  598.4	 3982.0	...
3753382	  727.4	  598.7	 3982.0	...
3753383	  727.0	  599.1	 3981.0	...
3753384	  727.1	  599.4	 3980.0	...
3753385	  727.2	  599.7	 3978.0	...
3753386	  727.2	  599.9	 3976.0	...
3753387	  727.2	  600.2	 3975.0	...
3753388	  727.4	  600.4	 3976.0	...
3753389	  727.5	  600.2	 3978.0	...
3753390	  727.7	  599.9	 3979.0	...
3753391	  727.7	  599.7	 3979.0	...
3753392	  727.7	  599.5	 3978.0	...
3753393	  727.8	  599.5	 3978.0	...
3753394	  727.9	  599.5	 3978.0	...
3753395	  727.9	  599.4	 3979.0	...
3753396	  727.6	  599.5	 3980.0	...
3753397	  727.6	  599.8	 3980.0	...
3753398	  728.0	  600.3	 3978.0	...
3753399	  728.4	  600.7	 3976.0	...
3753400	  728.6	  600.4	 3973.0	...
3753401	  728.8	  599.8	 3975.0	...
3753402	  729.0	  599.2	 3976.0	...
3753403	  729.6	  598.8	 3979.0	...
3753404	  730.5	  598.3	 3980.0	...
3753405	  731.2	  597.5	 3982.0	...
3753406	  731.7	  596.8	 3983.0	...
3753407	  731.8	  595.6	 3982.0	...
3753408	  732.0	  593.9	 3981.0	...
3753409	  731.9	  592.0	 3979.0	...
3753410	  731.9	  590.7	 3979.0	...
3753411	  731.6	  589.0	 3979.0	...
3753412	  731.5	  587.5	 3979.0	...
3753413	  731.0	  586.1	 3978.0	...
3753414	  730.6	  585.7	 3976.0	...
3753415	  729.3	  585.6	 3977.0	...
3753416	  728.3	  585.6	 3979.0	...
3753417	  726.5	  586.2	 3980.0	...
3753418	  725.7	  587.1	 3979.0	...
3753419	  725.2	  588.0	 3978.0	...
3753420	  725.3	  588.4	 3978.0	...
3753421	  725.6	  588.3	 3976.0	...
3753422	  725.9	  588.7	 3974.0	...
3753423	  726.4	  589.0	 3973.0	...
3753424	  726.8	  589.4	 3973.0	...
3753425	  727.1	  589.9	 3974.0	...
3753426	  727.3	  590.6	 3974.0	...
3753427	  727.4	  591.3	 3974.0	...
3753428	  727.7	  591.5	 3974.0	...
3753429	  728.1	  591.4	 3974.0	...
3753430	  728.5	  591.8	 3975.0	...
3753431	  728.6	  592.2	 3976.0	...
3753432	  728.7	  592.4	 3975.0	...
3753433	  728.8	  592.0	 3974.0	...
3753434	  728.8	  591.8	 3972.0	...
3753435	  728.8	  592.0	 3970.0	...
3753436	  728.8	  592.2	 3969.0	...
3753437	  728.7	  592.5	 3970.0	...
3753438	  728.6	  592.3	 3972.0	...
3753439	  728.5	  592.0	 3975.0	...
3753440	  728.5	  591.7	 3975.0	...
3753441	  728.5	  591.7	 3975.0	...
3753442	  728.4	  591.7	 3973.0	...
3753443	  728.4	  591.5	 3972.0	...
3753444	  728.3	  591.3	 3973.0	...
3753445	  728.2	  591.1	 3976.0	...
3753446	  728.1	  591.1	 3978.0	...
3753447	  728.3	  591.5	 3976.0	...
3753448	  728.5	  591.8	 3972.0	...
MSG	3753449 0000 _ Number On
3753449	  728.7	  591.7	 3970.0	...
3753450	  728.6	  591.3	 3973.0	...
3753451	  728.7	  591.0	 3975.0	...
3753452	  728.8	  591.2	 3975.0	...
3753453	  729.0	  591.3	 3976.0	...
3753454	  729.1	  591.4	 3977.0	...
3753455	  729.0	  591.3	 3976.0	...
3753456	  728.6	  591.4	 3976.0	...
3753457	  728.3	  591.7	 3976.0	...
3753458	  728.1	  592.0	 3973.0	...
3753459	  728.4	  592.2	 3971.0	...
3753460	  728.6	  592.0	 3969.0	...
3753461	  728.7	  591.8	 3969.0	...
3753462	  728.7	  591.7	 3969.0	...
3753463	  728.6	  591.5	 3969.0	...
3753464	  728.5	  591.5	 3970.0	...
3753465	  728.4	  591.4	 3970.0	...
3753466	  728.5	  591.9	 3971.0	...
3753467	  728.4	  592.7	 3973.0	...
3753468	  728.4	  593.4	 3974.0	...
3753469	  728.4	  593.8	 3973.0	...
3753470	  728.5	  593.7	 3971.0	...
3753471	  728.6	  593.7	 3973.0	...
3753472	  728.6	  593.7	 3977.0	...
3753473	  728.7	  593.7	 3982.0	...
3753474	  728.7	  593.6	 3983.0	...
3753475	  728.8	  593.3	 3983.0	...
3753476	  729.0	  592.9	 3983.0	...
3753477	  729.1	  592.6	 3984.0	...
3753478	  729.0	  592.5	 3985.0	...
3753479	  728.9	  592.5	 3984.0	...
3753480	  728.6	  592.5	 3981.0	...
3753481	  728.7	  592.4	 3979.0	...
3753482	  728.9	  592.1	 3979.0	...
3753483	  729.1	  591.9	 3979.0	...
3753484	  729.3	  591.7	 3979.0	...
3753485	  729.3	  591.7	 3980.0	...
3753486	  729.1	  591.8	 3981.0	...
3753487	  728.8	  592.2	 3982.0	...
3753488	  728.5	  592.6	 3982.0	...
3753489	  728.5	  592.9	 3982.0	...
3753490	  728.6	  592.8	 3981.0	...
3753491	  728.8	  592.7	 3981.0	...
3753492	  728.9	  592.6	 3981.0	...
3753493	  728.9	  592.5	 3982.0	...
3753494	  728.9	  592.4	 3982.0	...
3753495	  729.0	  592.4	 3983.0	...
3753496	  729.0	  592.4	 3984.0	...
3753497	  729.0	  592.4	 3986.0	...
3753498	  729.6	  592.3	 3987.0	...
3753499	  730.2	  592.2	 3988.0	...
3753500	  730.7	  592.1	 3988.0	...
3753501	  730.6	  592.0	 3988.0	...
3753502	  730.3	  592.0	 3987.0	...
3753503	  730.0	  591.9	 3987.0	...
3753504	  729.8	  591.9	 3986.0	...
3753505	  729.7	  592.1	 3985.0	...
3753506	  729.5	  592.2	 3986.0	...
3753507	  729.2	  592.4	 3987.0	...
3753508	  729.0	  592.6	 3987.0	...
3753509	  728.9	  592.9	 3987.0	...
3753510	  729.0	  593.1	 3987.0	...
3753511	  729.0	  592.9	 3987.0	...
3753512	  728.9	  592.5	 3987.0	...
3753513	  728.8	  592.1	 3987.0	...
3753514	  728.8	  591.7	 3987.0	...
3753515	  728.8	  591.9	 3992.0	...
3753516	  728.8	  592.0	 3997.0	...
3753517	  728.9	  592.1	 3998.0	...
3753518	  729.0	  592.1	 3994.0	...
3753519	  729.2	  592.0	 3991.0	...
3753520	  729.3	  592.0	 3990.0	...
3753521	  729.3	  591.9	 3990.0	...
3753522	  729.3	  592.1	 3989.0	...
3753523	  729.5	  592.4	 3988.0	...
3753524	  729.7	  592.7	 3989.0	...
3753525	  729.8	  592.9	 3990.0	...
3753526	  729.7	  592.8	 3990.0	...
3753527	  729.8	  593.0	 3988.0	...
3753528	  729.9	  593.1	 3988.0	...
3753529	  729.9	  593.1	 3989.0	...
3753530	  729.8	  593.0	 3991.0	...
3753531	  729.7	  592.9	 3992.0	...
3753532	  729.8	  592.9	 3992.0	...
3753533	  729.8	  592.8	 3992.0	...
3753534	  729.9	  592.8	 3992.0	...
3753535	  729.8	  593.0	 3992.0	...
3753536	  729.7	  593.2	 3991.0	...
3753537	  729.7	  593.4	 3989.0	...
3753538	  729.7	  593.6	 3986.0	...
3753539	  729.7	  593.9	 3985.0	...
3753540	  729.7	  593.9	 3983.0	...
3753541	  729.9	  594.1	 3986.0	...
3753542	  729.9	  594.4	 3988.0	...
3753543	  730.0	  594.6	 3988.0	...
3753544	  729.8	  594.7	 3986.0	...
3753545	  729.7	  594.7	 3986.0	...
3753546	  729.7	  594.5	 3989.0	...
3753547	  729.6	  594.2	 3990.0	...
3753548	  729.5	  593.8	 3989.0	...
3753549	  729.4	  593.7	 3988.0	...
3753550	  729.7	  593.5	 3990.0	...
3753551	  730.2	  593.5	 3992.0	...
3753552	  730.1	  593.5	 3992.0	...
3753553	  729.6	  593.5	 3991.0	...
3753554	  729.2	  593.5	 3989.0	...
3753555	  729.2	  593.3	 3990.0	...
3753556	  729.1	  593.2	 3990.0	...
3753557	  729.2	  593.1	 3990.0	...
3753558	  729.3	  592.6	 3991.0	...
3753559	  729.5	  592.1	 3991.0	...
3753560	  729.6	  591.6	 3991.0	...
3753561	  729.9	  591.5	 3989.0	...
3753562	  729.9	  591.8	 3988.0	...
3753563	  729.8	  592.2	 3987.0	...
3753564	  729.7	  592.9	 3986.0	...
3753565	  729.6	  593.3	 3985.0	...
3753566	  729.5	  593.5	 3985.0	...
3753567	  729.4	  593.5	 3985.0	...
3753568	  729.3	  593.5	 3985.0	...
3753569	  729.2	  593.6	 3985.0	...
3753570	  729.3	  593.6	 3984.0	...
3753571	  729.4	  593.7	 3984.0	...
3753572	  729.4	  593.7	 3983.0	...
3753573	  729.3	  593.6	 3983.0	...
3753574	  729.2	  593.5	 3983.0	...
3753575	  729.1	  593.4	 3983.0	...
3753576	  729.1	  593.4	 3980.0	...
3753577	  729.0	  593.6	 3978.0	...
3753578	  729.0	  593.8	 3977.0	...
3753579	  729.1	  594.2	 3977.0	...
3753580	  729.1	  594.3	 3977.0	...
3753581	  729.2	  594.3	 3976.0	...
3753582	  729.3	  594.2	 3976.0	...
3753583	  729.2	  594.1	 3976.0	...
3753584	  728.8	  594.4	 3977.0	...
3753585	  728.3	  594.5	 3978.0	...
3753586	  728.6	  594.6	 3979.0	...
3753587	  729.1	  594.5	 3980.0	...
3753588	  729.5	  594.5	 3980.0	...
3753589	  729.4	  594.8	 3977.0	...
3753590	  729.3	  595.1	 3975.0	...
3753591	  729.4	  595.5	 3974.0	...
3753592	  729.5	  595.6	 3975.0	...
3753593	  729.6	  595.5	 3976.0	...
3753594	  729.6	  595.4	 3975.0	...
3753595	  729.2	  595.4	 3974.0	...
3753596	  728.9	  595.2	 3973.0	...
3753597	  728.5	  595.0	 3972.0	...
3753598	  728.6	  594.7	 3971.0	...
3753599	  728.7	  594.6	 3971.0	...
3753600	  728.8	  594.6	 3973.0	...
3753601	  728.8	  594.4	 3975.0	...
3753602	  728.8	  594.3	 3977.0	...
3753603	  728.8	  594.2	 3978.0	...
3753604	  728.8	  594.3	 3979.0	...
3753605	  728.7	  594.4	 3979.0	...
3753606	  728.3	  594.5	 3978.0	...
3753607	  728.0	  594.6	 3976.0	...
3753608	  728.0	  594.6	 3975.0	...
3753609	  728.5	  594.6	 3974.0	...
3753610	  729.0	  594.4	 3974.0	...
3753611	  729.0	  594.3	 3972.0	...
3753612	  729.0	  594.2	 3970.0	...
3753613	  728.9	  594.1	 3967.0	...
3753614	  728.8	  594.0	 3966.0	...
3753615	  728.7	  593.9	 3965.0	...
3753616	  728.6	  594.2	 3965.0	...
3753617	  728.5	  594.5	 3964.0	...
3753618	  728.5	  594.6	 3963.0	...
3753619	  728.4	  594.7	 3965.0	...
3753620	  728.3	  594.7	 3967.0	...
3753621	  728.1	  594.7	 3969.0	...
3753622	  728.1	  594.7	 3969.0	...
3753623	  728.1	  594.7	 3968.0	...
3753624	  728.1	  594.6	 3965.0	...
3753625	  728.1	  594.5	 3962.0	...
3753626	  728.2	  594.3	 3960.0	...
3753627	  728.2	  594.2	 3960.0	...
3753628	  728.2	  594.2	 3961.0	...
3753629	  728.2	  594.3	 3961.0	...
3753630	  728.2	  594.3	 3961.0	...
3753631	  728.2	  594.5	 3960.0	...
3753632	  728.2	  594.6	 3960.0	...
3753633	  728.2	  594.7	 3959.0	...
3753634	  728.2	  594.5	 3959.0	...
3753635	  728.2	  594.3	 3960.0	...
3753636	  728.2	  594.5	 3961.0	...
3753637	  728.2	  594.7	 3961.0	...
3753638	  728.1	  595.0	 3960.0	...
3753639	  728.1	  594.9	 3959.0	...
3753640	  728.1	  595.0	 3958.0	...
3753641	  727.9	  595.1	 3959.0	...
3753642	  727.7	  595.2	 3957.0	...
3753643	  727.9	  595.2	 3956.0	...
3753644	  728.3	  595.2	 3954.0	...
3753645	  728.9	  595.1	 3953.0	...
3753646	  729.0	  595.1	 3952.0	...
3753647	  729.1	  595.1	 3951.0	...
3753648	  729.2	  595.0	 3950.0	...
3753649	  729.2	  595.0	 3950.0	...
3753650	  729.2	  595.0	 3949.0	...
3753651	  729.2	  595.0	 3948.0	...
3753652	  729.1	  595.6	 3948.0	...
3753653	  729.0	  596.0	 3948.0	...
3753654	  728.8	  596.3	 3948.0	...
3753655	  728.6	  595.9	 3945.0	...
3753656	  728.5	  595.8	 3943.0	...
3753657	  728.2	  596.0	 3940.0	...
3753658	  727.9	  596.1	 3939.0	...
3753659	  727.3	  596.1	 3938.0	...
3753660	  727.0	  596.1	 3937.0	...
EFIX R   3752212	3753660	1449	  724.7	  597.1	   3996
SSACC R  3753661
3753661	  726.0	  596.0	 3936.0	...
3753662	  724.4	  595.5	 3937.0	...
3753663	  722.4	  594.4	 3937.0	...
3753664	  720.1	  593.3	 3938.0	...
3753665	  718.1	  591.7	 3939.0	...
3753666	  715.6	  591.0	 3941.0	...
3753667	  713.0	  589.8	 3942.0	...
3753668	  710.8	  588.7	 3942.0	...
3753669	  708.8	  587.2	 3941.0	...
ESACC R  3753661	3753669	9	  726.0	  596.0	  708.8	  587.2	   0.41	     49
SFIX R   3753670
3753670	  708.0	  586.1	 3939.0	...
3753671	  707.3	  585.3	 3935.0	...
3753672	  707.4	  584.7	 3932.0	...
3753673	  707.5	  583.9	 3930.0	...
3753674	  708.0	  583.6	 3930.0	...
3753675	  709.1	  583.8	 3930.0	...
3753676	  710.5	  584.1	 3931.0	...
3753677	  711.7	  584.4	 3929.0	...
3753678	  712.8	  584.1	 3928.0	...
3753679	  713.6	  584.3	 3926.0	...
3753680	  714.8	  584.5	 3924.0	...
3753681	  715.4	  585.3	 3921.0	...
3753682	  716.0	  585.7	 3922.0	...
3753683	  716.0	  586.7	 3925.0	...
3753684	  716.0	  587.2	 3926.0	...
3753685	  716.2	  588.0	 3924.0	...
3753686	  716.5	  588.6	 3922.0	...
3753687	  716.9	  589.2	 3922.0	...
3753688	  717.3	  589.5	 3923.0	...
3753689	  717.6	  589.5	 3923.0	...
3753690	  717.7	  589.6	 3924.0	...
3753691	  717.5	  589.9	 3925.0	...
3753692	  717.3	  590.1	 3926.0	...
3753693	  717.1	  590.1	 3924.0	...
3753694	  716.5	  589.9	 3922.0	...
3753695	  715.9	  589.3	 3920.0	...
3753696	  715.4	  588.9	 3920.0	...
3753697	  715.4	  588.9	 3919.0	...
3753698	  715.4	  589.3	 3920.0	...
3753699	  715.4	  589.7	 3920.0	...
3753700	  715.4	  589.6	 3921.0	...
3753701	  715.4	  589.4	 3920.0	...
3753702	  715.5	  589.1	 3920.0	...
3753703	  715.5	  589.0	 3921.0	...
3753704	  715.2	  589.1	 3921.0	...
3753705	  714.7	  589.5	 3920.0	...
3753706	  714.2	  589.9	 3920.0	...
3753707	  713.9	  589.8	 3919.0	...
3753708	  713.9	  589.4	 3919.0	...
3753709	  713.9	  588.9	 3919.0	...
3753710	  714.2	  588.9	 3919.0	...
3753711	  714.5	  589.0	 3921.0	...
3753712	  714.8	  589.0	 3923.0	...
3753713	  714.7	  589.0	 3926.0	...
3753714	  714.6	  589.0	 3923.0	...
3753715	  714.5	  589.1	 3920.0	...
3753716	  714.3	  589.2	 3918.0	...
3753717	  714.2	  589.4	 3918.0	...
3753718	  714.3	  589.6	 3919.0	...
3753719	  714.4	  589.6	 3919.0	...
3753720	  714.5	  589.6	 3918.0	...
3753721	  714.6	  589.4	 3917.0	...
3753722	  714.9	  589.1	 3916.0	...
3753723	  715.1	  588.6	 3919.0	...
3753724	  715.2	  588.3	 3923.0	...
3753725	  715.4	  588.6	 3927.0	...
3753726	  715.6	  589.3	 3928.0	...
3753727	  715.7	  589.9	 3923.0	...
3753728	  715.6	  589.9	 3917.0	...
3753729	  715.3	  590.0	 3911.0	...
3753730	  715.0	  590.1	 3909.0	...
3753731	  714.7	  590.0	 3907.0	...
3753732	  714.7	  589.9	 3906.0	...
3753733	  714.9	  589.4	 3908.0	...
3753734	  715.0	  589.2	 3910.0	...
3753735	  715.1	  589.1	 3910.0	...
3753736	  715.1	  589.4	 3909.0	...
3753737	  715.1	  589.6	 3909.0	...
3753738	  715.1	  589.6	 3909.0	...
3753739	  715.0	  589.6	 3906.0	...
3753740	  714.9	  589.5	 3903.0	...
3753741	  714.9	  589.3	 3901.0	...
3753742	  715.1	  589.0	 3902.0	...
3753743	  715.4	  588.8	 3903.0	...
3753744	  715.6	  589.2	 3903.0	...
3753745	  716.0	  589.5	 3903.0	...
3753746	  716.1	  589.8	 3903.0	...
3753747	  716.2	  589.8	 3904.0	...
3753748	  716.2	  589.7	 3906.0	...
3753749	  716.0	  589.6	 3907.0	...
3753750	  715.9	  589.5	 3908.0	...
MSG	3753751 0000 _ Number Off
3753751	  715.9	  589.6	 3909.0	...
3753752	  715.9	  589.5	 3907.0	...
3753753	  715.8	  589.5	 3905.0	...
3753754	  715.7	  589.6	 3904.0	...
3753755	  715.6	  589.7	 3903.0	...
3753756	  715.7	  589.6	 3903.0	...
3753757	  715.8	  589.4	 3905.0	...
3753758	  715.9	  589.8	 3906.0	...
3753759	  715.8	  590.3	 3907.0	...
3753760	  715.8	  590.4	 3906.0	...
3753761	  716.0	  590.0	 3906.0	...
3753762	  716.2	  589.7	 3905.0	...
3753763	  716.4	  589.8	 3905.0	...
3753764	  716.4	  589.8	 3904.0	...
3753765	  716.4	  589.7	 3906.0	...
3753766	  716.4	  589.6	 3908.0	...
3753767	  716.1	  589.6	 3910.0	...
3753768	  715.7	  589.7	 3911.0	...
3753769	  715.7	  590.0	 3911.0	...
3753770	  716.1	  590.2	 3911.0	...
3753771	  716.5	  590.3	 3910.0	...
3753772	  716.6	  590.3	 3909.0	...
3753773	  716.3	  590.2	 3909.0	...
3753774	  716.1	  590.0	 3910.0	...
3753775	  716.0	  589.7	 3912.0	...
3753776	  716.3	  589.4	 3912.0	...
3753777	  716.8	  589.4	 3907.0	...
3753778	  717.3	  589.4	 3902.0	...
3753779	  717.4	  589.5	 3899.0	...
3753780	  717.2	  589.3	 3902.0	...
3753781	  717.0	  589.2	 3905.0	...
3753782	  717.0	  589.2	 3907.0	...
3753783	  717.0	  589.4	 3906.0	...
3753784	  717.0	  589.5	 3906.0	...
3753785	  716.9	  589.4	 3906.0	...
3753786	  716.8	  589.4	 3906.0	...
3753787	  716.6	  589.5	 3905.0	...
3753788	  716.7	  589.7	 3903.0	...
3753789	  716.8	  590.4	 3902.0	...
3753790	  717.1	  590.9	 3902.0	...
3753791	  717.2	  591.1	 3901.0	...
3753792	  717.2	  590.7	 3899.0	...
3753793	  717.2	  590.3	 3897.0	...
3753794	  717.3	  590.2	 3896.0	...
3753795	  717.3	  590.2	 3896.0	...
3753796	  717.4	  589.6	 3897.0	...
3753797	  717.4	  588.9	 3899.0	...
3753798	  717.4	  588.5	 3901.0	...
3753799	  717.4	  588.8	 3907.0	...
3753800	  717.4	  589.4	 3912.0	...
3753801	  717.5	  589.9	 3910.0	...
3753802	  717.6	  590.1	 3904.0	...
3753803	  717.6	  590.0	 3899.0	...
3753804	  717.6	  590.0	 3900.0	...
3753805	  717.5	  590.0	 3902.0	...
3753806	  717.5	  590.1	 3903.0	...
3753807	  717.5	  590.2	 3903.0	...
3753808	  717.6	  590.0	 3902.0	...
3753809	  717.8	  589.8	 3904.0	...
3753810	  718.1	  589.6	 3905.0	...
3753811	  718.2	  589.8	 3903.0	...
3753812	  718.4	  589.9	 3900.0	...
3753813	  718.4	  589.7	 3897.0	...
3753814	  718.0	  589.6	 3897.0	...
3753815	  717.6	  589.5	 3900.0	...
3753816	  717.2	  589.6	 3903.0	...
3753817	  717.6	  589.6	 3906.0	...
3753818	  718.0	  589.2	 3909.0	...
3753819	  718.3	  588.8	 3909.0	...
3753820	  718.4	  588.9	 3909.0	...
3753821	  718.6	  589.3	 3909.0	...
3753822	  718.6	  589.8	 3909.0	...
3753823	  718.5	  589.8	 3909.0	...
3753824	  718.3	  589.6	 3908.0	...
3753825	  718.1	  589.4	 3907.0	...
3753826	  717.8	  589.5	 3909.0	...
3753827	  717.7	  589.8	 3910.0	...
3753828	  717.7	  590.0	 3912.0	...
3753829	  718.3	  589.9	 3911.0	...
3753830	  718.8	  589.8	 3912.0	...
3753831	  719.0	  589.7	 3912.0	...
3753832	  718.7	  589.4	 3912.0	...
3753833	  718.4	  589.3	 3912.0	...
3753834	  718.3	  589.0	 3911.0	...
3753835	  718.3	  589.1	 3911.0	...
3753836	  718.6	  589.0	 3912.0	...
3753837	  718.8	  589.0	 3913.0	...
3753838	  719.0	  588.9	 3916.0	...
3753839	  719.2	  588.8	 3916.0	...
3753840	  719.3	  588.8	 3917.0	...
3753841	  719.4	  588.7	 3916.0	...
3753842	  719.3	  588.6	 3915.0	...
3753843	  719.2	  588.5	 3914.0	...
3753844	  719.2	  588.5	 3913.0	...
3753845	  719.2	  589.2	 3914.0	...
3753846	  719.4	  589.8	 3915.0	...
3753847	  719.4	  590.1	 3915.0	...
3753848	  719.4	  589.7	 3915.0	...
3753849	  719.3	  589.0	 3914.0	...
3753850	  719.1	  588.7	 3913.0	...
3753851	  718.9	  588.4	 3913.0	...
3753852	  718.9	  588.7	 3915.0	...
3753853	  719.0	  588.9	 3915.0	...
3753854	  719.2	  589.0	 3916.0	...
3753855	  719.3	  589.1	 3917.0	...
3753856	  719.2	  589.4	 3918.0	...
3753857	  719.1	  589.7	 3920.0	...
3753858	  719.0	  589.7	 3920.0	...
3753859	  719.1	  589.7	 3921.0	...
3753860	  719.2	  589.5	 3923.0	...
3753861	  719.3	  589.4	 3925.0	...
3753862	  719.4	  589.3	 3927.0	...
3753863	  719.5	  588.8	 3930.0	...
3753864	  719.6	  588.2	 3931.0	...
3753865	  719.8	  588.0	 3932.0	...
3753866	  719.9	  588.3	 3931.0	...
3753867	  719.9	  588.8	 3931.0	...
3753868	  719.7	  589.0	 3932.0	...
3753869	  719.7	  589.2	 3931.0	...
3753870	  719.7	  589.1	 3931.0	...
3753871	  719.8	  589.0	 3931.0	...
3753872	  719.8	  589.0	 3933.0	...
3753873	  719.7	  589.0	 3935.0	...
3753874	  719.6	  588.9	 3936.0	...
3753875	  719.4	  588.7	 3936.0	...
3753876	  719.2	  588.5	 3937.0	...
3753877	  719.0	  588.3	 3940.0	...
3753878	  719.0	  588.1	 3944.0	...
3753879	  719.1	  587.9	 3947.0	...
3753880	  719.1	  587.8	 3946.0	...
3753881	  719.2	  587.8	 3946.0	...
3753882	  719.3	  587.8	 3946.0	...
3753883	  719.4	  587.8	 3948.0	...
3753884	  719.4	  587.6	 3950.0	...
3753885	  719.3	  587.6	 3953.0	...
3753886	  719.3	  587.5	 3953.0	...
3753887	  719.3	  587.5	 3952.0	...
3753888	  719.2	  587.6	 3951.0	...
3753889	  719.1	  587.6	 3950.0	...
3753890	  719.2	  587.6	 3950.0	...
3753891	  719.2	  587.4	 3951.0	...
3753892	  719.3	  587.2	 3950.0	...
3753893	  719.3	  586.9	 3950.0	...
3753894	  719.3	  586.7	 3950.0	...
3753895	  719.4	  586.6	 3950.0	...
3753896	  719.4	  586.8	 3952.0	...
3753897	  719.4	  587.0	 3955.0	...
3753898	  719.4	  587.1	 3958.0	...
3753899	  719.4	  587.3	 3960.0	...
3753900	  719.5	  587.8	 3960.0	...
3753901	  719.5	  588.2	 3960.0	...
3753902	  719.5	  588.6	 3960.0	...
3753903	  719.6	  588.8	 3958.0	...
3753904	  719.4	  588.6	 3955.0	...
3753905	  719.3	  588.1	 3953.0	...
3753906	  719.4	  587.4	 3953.0	...
3753907	  719.5	  587.2	 3957.0	...
3753908	  719.6	  587.0	 3961.0	...
3753909	  719.5	  587.0	 3964.0	...
3753910	  719.4	  587.0	 3965.0	...
3753911	  719.5	  587.5	 3965.0	...
3753912	  719.6	  588.0	 3966.0	...
3753913	  719.7	  588.4	 3969.0	...
3753914	  719.9	  588.1	 3972.0	...
3753915	  720.0	  587.9	 3974.0	...
3753916	  720.1	  587.7	 3974.0	...
3753917	  719.9	  587.7	 3974.0	...
3753918	  719.9	  587.7	 3971.0	...
3753919	  719.8	  587.7	 3969.0	...
3753920	  719.8	  587.3	 3968.0	...
3753921	  719.8	  587.0	 3973.0	...
3753922	  719.8	  587.0	 3978.0	...
3753923	  719.9	  587.3	 3982.0	...
3753924	  719.9	  587.6	 3981.0	...
3753925	  719.9	  587.6	 3980.0	...
3753926	  720.0	  587.6	 3979.0	...
3753927	  719.9	  587.6	 3979.0	...
3753928	  719.7	  587.2	 3982.0	...
3753929	  719.5	  586.8	 3985.0	...
3753930	  719.5	  586.4	 3989.0	...
3753931	  719.6	  586.4	 3991.0	...
3753932	  719.4	  586.4	 3991.0	...
3753933	  719.3	  586.5	 3990.0	...
3753934	  719.2	  586.8	 3989.0	...
3753935	  719.4	  587.0	 3990.0	...
3753936	  719.6	  587.3	 3991.0	...
3753937	  719.7	  587.3	 3992.0	...
3753938	  719.8	  587.4	 3996.0	...
3753939	  719.9	  587.5	 4001.0	...
3753940	  720.2	  587.6	 4001.0	...
3753941	  720.3	  587.5	 3997.0	...
3753942	  720.3	  587.2	 3994.0	...
3753943	  720.3	  586.8	 3996.0	...
3753944	  720.4	  586.8	 3997.0	...
3753945	  720.5	  586.7	 3997.0	...
3753946	  720.5	  586.8	 3999.0	...
3753947	  720.5	  586.9	 4002.0	...
3753948	  720.5	  586.9	 4005.0	...
3753949	  720.5	  586.8	 4005.0	...
3753950	  720.4	  586.8	 4005.0	...
3753951	  720.3	  586.5	 4005.0	...
MSG	3753952 0000 _ Number On
3753952	  719.9	  586.2	 4006.0	...
3753953	  719.5	  586.0	 4006.0	...
3753954	  719.1	  585.9	 4007.0	...
3753955	  719.1	  585.9	 4008.0	...
3753956	  719.1	  585.9	 4010.0	...
3753957	  719.1	  585.9	 4014.0	...
3753958	  719.2	  585.8	 4018.0	...
3753959	  719.3	  585.8	 4019.0	...
3753960	  719.8	  586.0	 4017.0	...
3753961	  720.3	  586.2	 4016.0	...
3753962	  720.8	  586.5	 4017.0	...
3753963	  720.8	  586.4	 4018.0	...
3753964	  720.6	  586.4	 4019.0	...
3753965	  720.1	  586.5	 4020.0	...
3753966	  719.7	  586.7	 4021.0	...
3753967	  719.3	  586.9	 4021.0	...
3753968	  719.3	  586.8	 4021.0	...
3753969	  719.2	  586.6	 4021.0	...
3753970	  719.2	  586.3	 4021.0	...
3753971	  719.3	  586.4	 4022.0	...
3753972	  719.4	  586.6	 4024.0	...
3753973	  719.5	  586.7	 4025.0	...
3753974	  719.7	  586.6	 4026.0	...
3753975	  719.8	  586.6	 4026.0	...
3753976	  719.6	  586.7	 4029.0	...
3753977	  719.5	  586.8	 4032.0	...
3753978	  719.3	  586.9	 4035.0	...
3753979	  719.3	  587.0	 4036.0	...
3753980	  719.3	  587.0	 4036.0	...
3753981	  719.4	  586.9	 4038.0	...
3753982	  719.4	  586.6	 4040.0	...
3753983	  719.5	  586.2	 4042.0	...
3753984	  719.7	  586.0	 4042.0	...
3753985	  719.5	  586.3	 4043.0	...
3753986	  719.3	  586.4	 4045.0	...
3753987	  719.2	  586.2	 4046.0	...
3753988	  719.4	  586.1	 4047.0	...
3753989	  719.5	  586.2	 4048.0	...
3753990	  719.4	  586.0	 4049.0	...
3753991	  719.3	  585.6	 4048.0	...
3753992	  719.3	  585.2	 4047.0	...
3753993	  719.4	  585.2	 4048.0	...
3753994	  719.5	  585.5	 4052.0	...
3753995	  719.6	  585.8	 4056.0	...
3753996	  719.6	  586.1	 4054.0	...
3753997	  719.5	  586.0	 4053.0	...
3753998	  719.6	  586.1	 4054.0	...
3753999	  719.8	  586.1	 4056.0	...
3754000	  719.5	  586.2	 4058.0	...
3754001	  719.1	  586.6	 4058.0	...
3754002	  718.8	  586.9	 4061.0	...
3754003	  719.2	  587.0	 4064.0	...
3754004	  719.6	  586.9	 4065.0	...
3754005	  719.8	  586.3	 4065.0	...
3754006	  719.7	  585.7	 4068.0	...
3754007	  719.6	  585.2	 4071.0	...
3754008	  719.7	  585.1	 4073.0	...
3754009	  719.6	  585.6	 4075.0	...
3754010	  719.6	  586.3	 4078.0	...
3754011	  719.4	  586.7	 4082.0	...
3754012	  719.3	  586.1	 4085.0	...
3754013	  719.2	  585.5	 4087.0	...
3754014	  719.1	  585.2	 4087.0	...
3754015	  719.1	  585.3	 4087.0	...
3754016	  719.1	  585.2	 4086.0	...
3754017	  719.1	  585.1	 4082.0	...
3754018	  719.3	  585.1	 4080.0	...
3754019	  719.5	  585.3	 4078.0	...
3754020	  719.3	  585.6	 4079.0	...
3754021	  718.9	  585.7	 4079.0	...
3754022	  718.7	  585.7	 4083.0	...
3754023	  718.9	  585.9	 4088.0	...
3754024	  719.3	  586.1	 4094.0	...
3754025	  719.6	  585.8	 4096.0	...
3754026	  719.9	  585.3	 4097.0	...
3754027	  720.1	  584.7	 4098.0	...
3754028	  720.1	  584.6	 4100.0	...
3754029	  720.1	  584.7	 4102.0	...
3754030	  720.1	  585.0	 4104.0	...
3754031	  719.7	  585.2	 4104.0	...
3754032	  719.3	  585.3	 4103.0	...
3754033	  718.9	  585.4	 4103.0	...
3754034	  718.8	  585.5	 4103.0	...
3754035	  718.8	  585.6	 4103.0	...
3754036	  718.9	  585.3	 4103.0	...
3754037	  719.0	  584.9	 4104.0	...
3754038	  719.1	  584.8	 4105.0	...
3754039	  719.1	  585.0	 4106.0	...
3754040	  719.1	  585.3	 4107.0	...
3754041	  719.3	  585.3	 4112.0	...
3754042	  719.5	  585.1	 4116.0	...
3754043	  719.6	  585.1	 4120.0	...
3754044	  719.7	  585.3	 4121.0	...
3754045	  719.8	  585.2	 4122.0	...
3754046	  719.7	  585.0	 4125.0	...
3754047	  719.3	  584.9	 4127.0	...
3754048	  719.0	  585.0	 4129.0	...
3754049	  718.7	  585.1	 4130.0	...
3754050	  718.7	  585.2	 4129.0	...
3754051	  718.8	  585.2	 4128.0	...
3754052	  719.0	  585.3	 4126.0	...
3754053	  719.3	  585.4	 4126.0	...
3754054	  719.5	  585.2	 4127.0	...
3754055	  719.7	  585.0	 4128.0	...
3754056	  719.8	  585.1	 4129.0	...
3754057	  719.7	  585.4	 4130.0	...
3754058	  719.6	  585.5	 4132.0	...
3754059	  719.5	  585.4	 4134.0	...
3754060	  719.5	  585.3	 4138.0	...
3754061	  719.5	  585.3	 4140.0	...
3754062	  719.5	  585.1	 4140.0	...
3754063	  719.5	  584.8	 4138.0	...
3754064	  719.6	  584.8	 4135.0	...
3754065	  719.6	  584.9	 4138.0	...
3754066	  719.7	  584.8	 4142.0	...
3754067	  719.7	  584.3	 4145.0	...
3754068	  719.7	  583.8	 4145.0	...
3754069	  719.6	  583.8	 4144.0	...
3754070	  719.5	  584.1	 4147.0	...
3754071	  719.6	  584.4	 4153.0	...
3754072	  719.8	  584.5	 4158.0	...
3754073	  719.7	  584.7	 4157.0	...
3754074	  719.4	  584.9	 4156.0	...
3754075	  719.0	  585.2	 4155.0	...
3754076	  718.9	  585.4	 4155.0	...
3754077	  718.9	  585.5	 4156.0	...
3754078	  719.3	  585.4	 4157.0	...
3754079	  719.7	  585.3	 4158.0	...
3754080	  719.7	  585.3	 4159.0	...
3754081	  719.5	  585.3	 4161.0	...
3754082	  719.3	  585.5	 4163.0	...
3754083	  719.3	  585.5	 4163.0	...
3754084	  719.6	  585.5	 4162.0	...
3754085	  719.9	  585.3	 4163.0	...
3754086	  720.1	  585.0	 4167.0	...
3754087	  719.9	  584.9	 4170.0	...
3754088	  719.5	  584.9	 4174.0	...
3754089	  719.2	  585.0	 4174.0	...
3754090	  719.1	  585.1	 4175.0	...
3754091	  719.1	  585.0	 4176.0	...
3754092	  719.0	  584.9	 4176.0	...
3754093	  718.8	  585.1	 4175.0	...
3754094	  718.6	  585.5	 4175.0	...
3754095	  718.6	  586.1	 4178.0	...
3754096	  718.8	  586.3	 4182.0	...
3754097	  719.1	  586.5	 4186.0	...
3754098	  719.2	  586.5	 4188.0	...
3754099	  719.2	  586.5	 4189.0	...
3754100	  719.4	  586.3	 4190.0	...
3754101	  719.7	  586.1	 4191.0	...
3754102	  719.4	  586.1	 4192.0	...
3754103	  718.9	  586.2	 4192.0	...
3754104	  718.8	  586.1	 4192.0	...
3754105	  719.1	  586.0	 4193.0	...
3754106	  719.4	  585.4	 4195.0	...
3754107	  719.2	  584.8	 4200.0	...
3754108	  718.9	  584.4	 4203.0	...
3754109	  718.7	  584.8	 4205.0	...
3754110	  719.0	  585.1	 4205.0	...
3754111	  719.2	  585.3	 4203.0	...
3754112	  719.5	  585.4	 4201.0	...
3754113	  719.6	  585.5	 4207.0	...
3754114	  719.7	  585.6	 4212.0	...
3754115	  719.7	  585.7	 4215.0	...
3754116	  719.7	  586.1	 4211.0	...
3754117	  719.7	  586.4	 4210.0	...
3754118	  719.6	  586.3	 4213.0	...
3754119	  719.6	  585.9	 4215.0	...
3754120	  719.1	  585.7	 4214.0	...
3754121	  718.7	  585.7	 4212.0	...
3754122	  718.3	  585.8	 4212.0	...
3754123	  718.5	  585.6	 4212.0	...
3754124	  718.7	  585.3	 4213.0	...
3754125	  718.8	  585.0	 4214.0	...
3754126	  718.8	  584.9	 4216.0	...
3754127	  718.9	  584.9	 4216.0	...
3754128	  718.9	  585.0	 4215.0	...
3754129	  718.9	  585.0	 4215.0	...
3754130	  718.9	  585.2	 4215.0	...
3754131	  718.9	  585.4	 4214.0	...
3754132	  719.0	  585.7	 4214.0	...
3754133	  719.0	  585.9	 4214.0	...
3754134	  719.1	  586.1	 4218.0	...
3754135	  718.9	  586.1	 4222.0	...
3754136	  718.7	  585.9	 4225.0	...
3754137	  718.7	  585.7	 4225.0	...
3754138	  718.8	  585.6	 4225.0	...
3754139	  718.9	  585.8	 4225.0	...
3754140	  718.8	  586.2	 4226.0	...
3754141	  718.8	  586.7	 4226.0	...
3754142	  718.7	  586.9	 4226.0	...
3754143	  718.6	  586.9	 4230.0	...
3754144	  718.5	  586.8	 4234.0	...
3754145	  718.5	  586.7	 4237.0	...
3754146	  718.7	  586.3	 4236.0	...
3754147	  718.9	  585.6	 4235.0	...
3754148	  719.2	  585.0	 4237.0	...
3754149	  719.1	  585.0	 4239.0	...
3754150	  719.1	  585.4	 4239.0	...
3754151	  719.0	  585.8	 4238.0	...
3754152	  719.0	  586.2	 4236.0	...
3754153	  719.0	  586.4	 4236.0	...
3754154	  719.0	  586.5	 4235.0	...
3754155	  718.9	  586.8	 4234.0	...
3754156	  718.7	  587.0	 4234.0	...
3754157	  718.5	  587.1	 4236.0	...
3754158	  718.6	  587.1	 4239.0	...
3754159	  718.8	  587.1	 4239.0	...
3754160	  718.8	  587.1	 4239.0	...
3754161	  718.6	  587.2	 4239.0	...
3754162	  718.3	  587.2	 4239.0	...
3754163	  718.3	  587.2	 4240.0	...
3754164	  718.3	  587.2	 4240.0	...
3754165	  718.3	  587.2	 4240.0	...
3754166	  718.2	  587.3	 4241.0	...
3754167	  718.2	  587.5	 4243.0	...
3754168	  718.1	  587.6	 4247.0	...
3754169	  718.0	  587.4	 4250.0	...
3754170	  718.0	  587.1	 4251.0	...
3754171	  718.0	  586.9	 4249.0	...
3754172	  718.0	  586.9	 4247.0	...
3754173	  718.1	  587.0	 4244.0	...
3754174	  718.3	  586.9	 4242.0	...
3754175	  718.3	  586.8	 4242.0	...
3754176	  718.0	  586.6	 4241.0	...
3754177	  717.8	  586.5	 4243.0	...
3754178	  717.7	  586.2	 4246.0	...
3754179	  717.9	  585.9	 4249.0	...
3754180	  718.1	  585.6	 4250.0	...
3754181	  718.2	  585.5	 4251.0	...
3754182	  718.3	  585.9	 4252.0	...
3754183	  718.3	  586.4	 4254.0	...
3754184	  718.0	  587.2	 4257.0	...
3754185	  717.7	  587.6	 4259.0	...
3754186	  717.8	  587.8	 4261.0	...
3754187	  718.0	  588.0	 4261.0	...
3754188	  718.2	  588.3	 4262.0	...
3754189	  718.2	  588.4	 4263.0	...
3754190	  718.2	  588.1	 4262.0	...
3754191	  718.2	  587.9	 4261.0	...
3754192	  718.3	  587.9	 4261.0	...
3754193	  718.4	  587.8	 4262.0	...
3754194	  718.5	  587.7	 4263.0	...
3754195	  718.5	  587.6	 4264.0	...
3754196	  718.3	  587.8	 4264.0	...
3754197	  718.1	  588.1	 4264.0	...
3754198	  718.2	  588.6	 4263.0	...
3754199	  718.2	  588.8	 4264.0	...
3754200	  718.1	  588.3	 4265.0	...
3754201	  718.1	  587.7	 4266.0	...
3754202	  718.2	  587.1	 4266.0	...
3754203	  718.3	  587.0	 4265.0	...
3754204	  718.5	  586.8	 4264.0	...
3754205	  718.5	  586.6	 4263.0	...
3754206	  718.0	  586.6	 4263.0	...
3754207	  717.6	  586.8	 4262.0	...
3754208	  717.1	  587.1	 4261.0	...
3754209	  717.1	  587.6	 4262.0	...
3754210	  717.4	  587.8	 4263.0	...
3754211	  717.7	  588.0	 4265.0	...
3754212	  718.1	  588.3	 4266.0	...
3754213	  718.2	  588.6	 4268.0	...
3754214	  718.2	  589.0	 4270.0	...
3754215	  718.1	  589.0	 4269.0	...
3754216	  718.0	  588.6	 4266.0	...
3754217	  717.9	  588.2	 4263.0	...
3754218	  717.9	  587.8	 4263.0	...
3754219	  717.9	  587.9	 4266.0	...
3754220	  717.9	  588.0	 4269.0	...
3754221	  717.9	  588.3	 4272.0	...
3754222	  717.9	  588.5	 4271.0	...
3754223	  717.9	  588.3	 4271.0	...
3754224	  717.8	  587.8	 4270.0	...
3754225	  717.7	  587.4	 4269.0	...
3754226	  717.6	  587.4	 4269.0	...
3754227	  717.5	  587.6	 4269.0	...
3754228	  717.4	  587.8	 4269.0	...
3754229	  717.1	  587.9	 4270.0	...
3754230	  717.0	  588.0	 4270.0	...
3754231	  716.8	  588.3	 4268.0	...
3754232	  716.7	  588.6	 4265.0	...
3754233	  716.8	  588.8	 4261.0	...
3754234	  717.0	  588.8	 4261.0	...
3754235	  717.1	  588.9	 4261.0	...
3754236	  717.1	  588.5	 4263.0	...
3754237	  717.0	  588.1	 4262.0	...
3754238	  716.9	  588.0	 4261.0	...
3754239	  716.9	  588.2	 4260.0	...
3754240	  716.9	  588.3	 4263.0	...
3754241	  716.9	  588.1	 4266.0	...
3754242	  717.1	  587.5	 4269.0	...
3754243	  717.3	  587.2	 4269.0	...
3754244	  717.2	  587.9	 4269.0	...
3754245	  716.9	  588.8	 4269.0	...
3754246	  716.9	  589.8	 4269.0	...
3754247	  717.4	  589.7	 4268.0	...
3754248	  717.7	  589.6	 4267.0	...
3754249	  717.6	  589.6	 4266.0	...
3754250	  717.5	  589.6	 4265.0	...
3754251	  717.4	  589.6	 4266.0	...
3754252	  717.4	  589.5	 4266.0	...
3754253	  717.4	  589.4	 4266.0	...
3754254	  717.4	  589.3	 4265.0	...
3754255	  717.5	  589.2	 4263.0	...
3754256	  717.5	  589.3	 4262.0	...
3754257	  717.4	  589.5	 4262.0	...
3754258	  717.3	  589.6	 4263.0	...
3754259	  717.1	  589.6	 4265.0	...
3754260	  717.2	  589.5	 4265.0	...
3754261	  717.2	  589.5	 4265.0	...
3754262	  717.2	  589.2	 4264.0	...
3754263	  717.2	  589.0	 4263.0	...
3754264	  717.2	  589.1	 4261.0	...
MSG	3754265 0000 _ Number Off
3754265	  717.2	  589.4	 4261.0	...
3754266	  717.2	  589.7	 4262.0	...
3754267	  717.2	  589.8	 4263.0	...
3754268	  717.2	  589.7	 4264.0	...
3754269	  717.1	  589.6	 4264.0	...
3754270	  717.1	  589.9	 4264.0	...
3754271	  717.1	  590.2	 4265.0	...
3754272	  717.1	  590.2	 4265.0	...
3754273	  717.0	  589.8	 4260.0	...
3754274	  716.9	  589.5	 4255.0	...
3754275	  716.9	  589.4	 4253.0	...
3754276	  716.9	  589.4	 4256.0	...
3754277	  717.0	  589.3	 4262.0	...
3754278	  717.2	  589.3	 4266.0	...
3754279	  717.4	  589.3	 4267.0	...
3754280	  717.4	  589.3	 4265.0	...
3754281	  717.4	  589.3	 4262.0	...
3754282	  717.2	  589.4	 4260.0	...
3754283	  717.0	  589.5	 4259.0	...
3754284	  717.3	  589.6	 4257.0	...
3754285	  717.7	  589.4	 4258.0	...
3754286	  718.1	  589.3	 4259.0	...
3754287	  718.1	  589.2	 4259.0	...
3754288	  717.9	  589.2	 4258.0	...
3754289	  717.6	  589.2	 4260.0	...
3754290	  717.5	  589.3	 4263.0	...
3754291	  717.6	  589.2	 4266.0	...
3754292	  717.6	  589.1	 4266.0	...
3754293	  717.7	  589.0	 4262.0	...
3754294	  717.8	  588.9	 4258.0	...
3754295	  718.0	  588.9	 4257.0	...
3754296	  718.1	  588.9	 4258.0	...
3754297	  718.1	  589.1	 4257.0	...
3754298	  718.1	  589.7	 4255.0	...
3754299	  718.0	  590.3	 4255.0	...
3754300	  718.0	  590.7	 4254.0	...
3754301	  717.9	  590.7	 4254.0	...
3754302	  717.9	  590.6	 4253.0	...
3754303	  717.9	  590.6	 4250.0	...
3754304	  718.0	  590.6	 4249.0	...
3754305	  717.9	  590.0	 4249.0	...
3754306	  717.7	  589.4	 4252.0	...
3754307	  717.8	  589.1	 4255.0	...
3754308	  718.0	  589.3	 4257.0	...
3754309	  718.2	  589.9	 4258.0	...
3754310	  718.3	  590.3	 4258.0	...
3754311	  718.4	  590.6	 4257.0	...
3754312	  718.5	  590.5	 4255.0	...
3754313	  718.6	  590.1	 4254.0	...
3754314	  718.5	  589.5	 4253.0	...
3754315	  718.3	  589.0	 4254.0	...
3754316	  718.1	  588.6	 4254.0	...
3754317	  717.9	  588.6	 4253.0	...
3754318	  717.8	  589.2	 4251.0	...
3754319	  717.8	  589.7	 4250.0	...
3754320	  717.9	  590.2	 4250.0	...
3754321	  717.9	  590.0	 4250.0	...
3754322	  718.1	  589.7	 4251.0	...
3754323	  718.2	  589.8	 4250.0	...
3754324	  718.4	  590.0	 4248.0	...
3754325	  718.4	  589.9	 4250.0	...
3754326	  718.3	  589.7	 4253.0	...
3754327	  718.1	  589.5	 4255.0	...
3754328	  717.9	  589.7	 4253.0	...
3754329	  717.7	  589.9	 4252.0	...
3754330	  717.8	  590.2	 4256.0	...
3754331	  717.9	  590.2	 4259.0	...
3754332	  717.8	  590.2	 4264.0	...
3754333	  717.9	  590.1	 4264.0	...
3754334	  718.1	  590.0	 4263.0	...
3754335	  718.2	  589.9	 4258.0	...
3754336	  718.3	  590.1	 4253.0	...
3754337	  718.3	  590.4	 4249.0	...
3754338	  718.3	  590.7	 4251.0	...
3754339	  718.4	  590.7	 4255.0	...
3754340	  718.6	  590.7	 4258.0	...
3754341	  718.6	  590.6	 4256.0	...
3754342	  718.7	  590.5	 4253.0	...
3754343	  718.8	  590.4	 4250.0	...
3754344	  718.8	  590.2	 4250.0	...
3754345	  718.3	  590.1	 4251.0	...
3754346	  717.9	  590.5	 4252.0	...
3754347	  717.7	  590.9	 4252.0	...
3754348	  717.9	  591.2	 4252.0	...
3754349	  718.0	  591.2	 4253.0	...
3754350	  718.1	  591.1	 4255.0	...
3754351	  718.1	  590.7	 4256.0	...
3754352	  718.3	  590.3	 4256.0	...
3754353	  718.5	  590.0	 4256.0	...
3754354	  718.6	  590.1	 4255.0	...
3754355	  718.7	  590.3	 4253.0	...
3754356	  718.7	  590.5	 4251.0	...
3754357	  718.8	  590.5	 4250.0	...
3754358	  719.0	  590.5	 4249.0	...
3754359	  719.2	  590.4	 4248.0	...
3754360	  719.3	  590.3	 4247.0	...
3754361	  719.5	  590.5	 4245.0	...
3754362	  719.1	  590.7	 4245.0	...
3754363	  718.6	  591.0	 4247.0	...
3754364	  718.1	  591.0	 4248.0	...
3754365	  718.0	  591.0	 4250.0	...
3754366	  718.4	  590.9	 4250.0	...
3754367	  718.9	  590.7	 4248.0	...
3754368	  719.1	  590.7	 4246.0	...
3754369	  719.0	  590.8	 4244.0	...
3754370	  718.8	  590.8	 4244.0	...
3754371	  718.8	  590.8	 4244.0	...
3754372	  718.8	  591.1	 4244.0	...
3754373	  718.7	  591.3	 4244.0	...
3754374	  718.7	  591.4	 4245.0	...
3754375	  718.6	  591.4	 4246.0	...
3754376	  718.6	  591.4	 4246.0	...
3754377	  718.9	  591.4	 4247.0	...
3754378	  719.1	  591.5	 4248.0	...
3754379	  719.2	  591.6	 4249.0	...
3754380	  719.1	  591.7	 4249.0	...
3754381	  719.1	  591.7	 4247.0	...
3754382	  719.0	  591.9	 4243.0	...
3754383	  718.9	  591.9	 4240.0	...
3754384	  718.9	  591.9	 4238.0	...
3754385	  719.0	  591.8	 4238.0	...
3754386	  719.0	  591.7	 4240.0	...
3754387	  719.1	  591.6	 4242.0	...
3754388	  719.0	  591.5	 4240.0	...
3754389	  718.9	  591.6	 4236.0	...
3754390	  719.0	  591.7	 4232.0	...
3754391	  719.0	  591.8	 4231.0	...
3754392	  719.0	  591.9	 4231.0	...
3754393	  719.0	  591.9	 4227.0	...
3754394	  719.2	  591.9	 4224.0	...
3754395	  719.4	  591.8	 4220.0	...
3754396	  719.5	  591.7	 4220.0	...
3754397	  719.6	  591.9	 4222.0	...
3754398	  719.6	  592.2	 4225.0	...
3754399	  719.6	  592.8	 4228.0	...
3754400	  719.6	  593.1	 4229.0	...
3754401	  719.6	  593.0	 4229.0	...
3754402	  719.6	  592.7	 4227.0	...
3754403	  719.6	  592.2	 4225.0	...
3754404	  719.6	  592.1	 4222.0	...
3754405	  719.7	  592.0	 4220.0	...
3754406	  719.7	  592.0	 4220.0	...
3754407	  719.7	  592.0	 4220.0	...
3754408	  719.8	  592.0	 4220.0	...
3754409	  719.8	  592.2	 4220.0	...
3754410	  719.9	  592.3	 4218.0	...
3754411	  719.9	  592.4	 4216.0	...
3754412	  719.9	  592.7	 4215.0	...
3754413	  719.9	  593.1	 4214.0	...
3754414	  719.8	  593.4	 4213.0	...
3754415	  719.8	  593.4	 4214.0	...
3754416	  719.8	  593.4	 4215.0	...
3754417	  719.8	  593.0	 4216.0	...
3754418	  719.9	  592.6	 4216.0	...
3754419	  720.0	  592.4	 4216.0	...
3754420	  719.9	  592.4	 4216.0	...
3754421	  719.6	  592.5	 4214.0	...
3754422	  719.3	  592.3	 4211.0	...
3754423	  719.3	  592.5	 4207.0	...
3754424	  719.3	  592.6	 4204.0	...
3754425	  719.2	  592.7	 4203.0	...
3754426	  719.1	  592.6	 4204.0	...
3754427	  719.0	  592.5	 4206.0	...
3754428	  719.1	  592.7	 4205.0	...
3754429	  719.1	  592.8	 4201.0	...
3754430	  719.2	  592.9	 4198.0	...
3754431	  719.1	  592.9	 4198.0	...
3754432	  719.1	  592.9	 4193.0	...
3754433	  718.9	  593.1	 4188.0	...
3754434	  718.8	  593.4	 4188.0	...
3754435	  718.6	  593.7	 4192.0	...
3754436	  718.6	  593.7	 4196.0	...
3754437	  718.7	  593.7	 4195.0	...
3754438	  718.8	  593.8	 4193.0	...
3754439	  718.9	  593.5	 4192.0	...
3754440	  719.2	  593.1	 4190.0	...
3754441	  719.5	  592.7	 4189.0	...
3754442	  719.8	  592.7	 4188.0	...
3754443	  719.7	  592.7	 4187.0	...
3754444	  719.5	  592.9	 4187.0	...
3754445	  719.4	  593.0	 4188.0	...
3754446	  719.4	  593.4	 4189.0	...
3754447	  719.7	  593.7	 4189.0	...
3754448	  719.9	  593.9	 4188.0	...
3754449	  720.1	  593.8	 4187.0	...
3754450	  720.2	  593.9	 4186.0	...
3754451	  719.9	  594.1	 4186.0	...
3754452	  719.6	  593.9	 4186.0	...
3754453	  719.2	  593.5	 4186.0	...
3754454	  719.2	  593.2	 4185.0	...
3754455	  719.2	  593.2	 4185.0	...
3754456	  719.4	  593.2	 4185.0	...
3754457	  719.6	  593.5	 4186.0	...
3754458	  719.8	  593.8	 4187.0	...
3754459	  720.0	  594.1	 4187.0	...
3754460	  720.1	  594.0	 4188.0	...
3754461	  720.2	  594.0	 4189.0	...
3754462	  720.0	  594.1	 4188.0	...
3754463	  719.9	  594.3	 4186.0	...
3754464	  719.7	  594.4	 4184.0	...
3754465	  719.5	  594.5	 4181.0	...
3754466	  719.2	  594.4	 4179.0	...
3754467	  719.1	  594.4	 4178.0	...
3754468	  719.2	  594.4	 4179.0	...
3754469	  719.2	  594.5	 4181.0	...
3754470	  719.3	  594.6	 4182.0	...
3754471	  719.3	  594.7	 4183.0	...
3754472	  719.1	  595.0	 4182.0	...
3754473	  719.0	  595.2	 4181.0	...
3754474	  719.3	  595.1	 4179.0	...
3754475	  719.7	  594.8	 4176.0	...
3754476	  720.2	  594.5	 4174.0	...
3754477	  720.1	  594.5	 4172.0	...
MSG	3754478 0000 _ Number On
3754478	  720.0	  594.5	 4170.0	...
3754479	  719.9	  595.0	 4169.0	...
3754480	  719.7	  595.6	 4168.0	...
3754481	  719.6	  595.6	 4168.0	...
3754482	  719.5	  595.1	 4167.0	...
3754483	  719.6	  594.6	 4169.0	...
3754484	  719.7	  595.1	 4171.0	...
3754485	  719.8	  595.6	 4171.0	...
3754486	  719.9	  595.8	 4169.0	...
3754487	  719.9	  595.6	 4166.0	...
3754488	  719.7	  595.3	 4167.0	...
3754489	  719.5	  595.5	 4167.0	...
3754490	  719.4	  596.0	 4167.0	...
3754491	  719.4	  596.4	 4165.0	...
3754492	  719.3	  596.4	 4163.0	...
3754493	  719.1	  596.2	 4164.0	...
3754494	  718.9	  596.2	 4167.0	...
3754495	  718.9	  596.3	 4168.0	...
3754496	  719.0	  596.3	 4166.0	...
3754497	  719.1	  596.0	 4164.0	...
3754498	  719.2	  595.7	 4164.0	...
3754499	  719.3	  595.6	 4164.0	...
3754500	  719.3	  595.8	 4164.0	...
3754501	  719.3	  596.3	 4164.0	...
3754502	  719.3	  596.7	 4165.0	...
3754503	  719.3	  597.3	 4166.0	...
3754504	  719.5	  597.6	 4167.0	...
3754505	  719.6	  597.9	 4169.0	...
3754506	  719.7	  597.9	 4171.0	...
3754507	  719.7	  597.7	 4172.0	...
3754508	  719.9	  597.6	 4171.0	...
3754509	  720.2	  597.5	 4168.0	...
3754510	  720.1	  597.7	 4162.0	...
3754511	  719.9	  598.0	 4157.0	...
3754512	  719.6	  598.3	 4152.0	...
3754513	  719.7	  598.2	 4151.0	...
3754514	  719.8	  598.0	 4151.0	...
3754515	  719.8	  597.8	 4151.0	...
3754516	  719.4	  597.7	 4152.0	...
3754517	  718.9	  597.5	 4151.0	...
3754518	  718.5	  597.3	 4151.0	...
3754519	  718.5	  597.3	 4152.0	...
3754520	  718.6	  597.2	 4155.0	...
3754521	  718.7	  597.2	 4155.0	...
3754522	  719.0	  597.1	 4153.0	...
3754523	  719.3	  597.1	 4151.0	...
3754524	  719.8	  596.9	 4152.0	...
3754525	  720.1	  596.8	 4152.0	...
3754526	  720.4	  596.8	 4152.0	...
3754527	  720.5	  597.0	 4153.0	...
3754528	  720.5	  597.5	 4153.0	...
3754529	  720.5	  598.0	 4152.0	...
3754530	  720.2	  598.4	 4152.0	...
3754531	  719.9	  598.4	 4154.0	...
3754532	  719.6	  598.4	 4156.0	...
3754533	  719.7	  598.3	 4159.0	...
3754534	  719.9	  598.2	 4158.0	...
3754535	  719.9	  598.2	 4157.0	...
3754536	  719.7	  598.2	 4156.0	...
3754537	  719.8	  598.3	 4155.0	...
3754538	  720.0	  598.3	 4153.0	...
3754539	  720.3	  598.3	 4151.0	...
3754540	  720.3	  598.3	 4152.0	...
3754541	  720.3	  598.3	 4152.0	...
3754542	  720.3	  598.3	 4153.0	...
3754543	  720.4	  598.3	 4153.0	...
3754544	  720.4	  598.5	 4151.0	...
3754545	  720.4	  598.6	 4148.0	...
3754546	  720.4	  598.4	 4145.0	...
3754547	  720.4	  598.2	 4144.0	...
3754548	  720.2	  598.1	 4144.0	...
3754549	  719.9	  598.1	 4144.0	...
3754550	  719.7	  597.8	 4146.0	...
3754551	  719.6	  597.5	 4147.0	...
3754552	  719.4	  597.7	 4150.0	...
3754553	  719.2	  598.4	 4150.0	...
3754554	  719.0	  599.1	 4151.0	...
3754555	  718.9	  599.3	 4150.0	...
3754556	  718.8	  599.3	 4148.0	...
3754557	  718.8	  599.3	 4146.0	...
3754558	  718.9	  599.2	 4145.0	...
3754559	  719.1	  599.1	 4146.0	...
3754560	  719.4	  599.0	 4147.0	...
3754561	  719.6	  598.6	 4148.0	...
3754562	  719.6	  597.8	 4148.0	...
3754563	  719.5	  597.1	 4148.0	...
3754564	  719.7	  597.2	 4147.0	...
3754565	  719.9	  597.6	 4146.0	...
3754566	  720.1	  598.2	 4145.0	...
3754567	  720.1	  598.3	 4145.0	...
3754568	  720.2	  598.3	 4146.0	...
3754569	  720.3	  598.3	 4147.0	...
3754570	  720.3	  598.3	 4148.0	...
3754571	  720.4	  598.3	 4147.0	...
3754572	  720.4	  598.4	 4146.0	...
3754573	  720.5	  598.5	 4145.0	...
3754574	  720.6	  598.6	 4144.0	...
3754575	  720.6	  598.7	 4143.0	...
3754576	  720.7	  598.7	 4142.0	...
3754577	  720.7	  598.6	 4144.0	...
3754578	  720.8	  598.4	 4147.0	...
3754579	  720.9	  598.3	 4151.0	...
3754580	  720.9	  598.3	 4154.0	...
3754581	  720.8	  598.3	 4155.0	...
3754582	  720.6	  598.3	 4154.0	...
3754583	  720.4	  598.4	 4153.0	...
3754584	  720.3	  598.6	 4151.0	...
3754585	  720.2	  598.7	 4150.0	...
3754586	  720.1	  598.7	 4149.0	...
3754587	  720.1	  598.6	 4148.0	...
3754588	  720.1	  598.6	 4147.0	...
3754589	  720.1	  598.5	 4144.0	...
3754590	  720.1	  598.4	 4141.0	...
3754591	  720.0	  598.3	 4140.0	...
3754592	  719.9	  598.3	 4139.0	...
3754593	  720.1	  598.1	 4139.0	...
3754594	  720.4	  598.0	 4140.0	...
3754595	  720.6	  597.9	 4141.0	...
3754596	  720.6	  598.0	 4141.0	...
3754597	  720.6	  597.9	 4140.0	...
3754598	  720.6	  598.1	 4141.0	...
3754599	  720.7	  598.1	 4143.0	...
3754600	  720.8	  598.2	 4145.0	...
3754601	  720.8	  598.1	 4145.0	...
3754602	  720.7	  598.4	 4145.0	...
3754603	  720.5	  598.7	 4145.0	...
3754604	  720.4	  598.9	 4146.0	...
3754605	  720.4	  598.9	 4146.0	...
3754606	  720.5	  598.8	 4146.0	...
3754607	  720.7	  598.7	 4146.0	...
3754608	  720.8	  598.6	 4149.0	...
3754609	  720.8	  598.5	 4152.0	...
3754610	  720.8	  598.4	 4153.0	...
3754611	  720.8	  598.2	 4150.0	...
3754612	  720.5	  598.1	 4146.0	...
3754613	  720.2	  598.1	 4143.0	...
3754614	  720.3	  598.4	 4144.0	...
3754615	  720.7	  598.7	 4147.0	...
3754616	  721.1	  599.2	 4149.0	...
3754617	  721.1	  599.7	 4150.0	...
3754618	  721.0	  600.1	 4148.0	...
3754619	  721.0	  599.9	 4146.0	...
3754620	  721.1	  599.6	 4147.0	...
3754621	  721.2	  599.4	 4148.0	...
3754622	  721.2	  599.0	 4149.0	...
3754623	  721.1	  598.7	 4149.0	...
3754624	  721.1	  598.3	 4150.0	...
3754625	  721.1	  597.9	 4150.0	...
3754626	  721.1	  597.6	 4150.0	...
3754627	  721.1	  597.5	 4150.0	...
3754628	  721.2	  597.7	 4147.0	...
3754629	  721.2	  598.2	 4146.0	...
3754630	  721.2	  598.5	 4145.0	...
3754631	  721.2	  598.9	 4148.0	...
3754632	  721.1	  599.0	 4149.0	...
3754633	  720.9	  598.9	 4151.0	...
3754634	  720.8	  598.8	 4152.0	...
3754635	  720.9	  598.6	 4152.0	...
3754636	  721.1	  598.5	 4151.0	...
3754637	  721.3	  598.5	 4150.0	...
3754638	  721.3	  598.5	 4150.0	...
3754639	  721.5	  598.5	 4151.0	...
3754640	  721.8	  598.7	 4151.0	...
3754641	  722.2	  598.8	 4151.0	...
3754642	  722.4	  599.0	 4151.0	...
3754643	  722.3	  598.7	 4149.0	...
3754644	  722.3	  598.4	 4147.0	...
3754645	  722.3	  598.1	 4145.0	...
3754646	  721.9	  597.9	 4146.0	...
3754647	  721.6	  597.7	 4146.0	...
3754648	  721.3	  598.2	 4150.0	...
3754649	  721.7	  598.9	 4153.0	...
3754650	  722.0	  599.6	 4156.0	...
3754651	  722.2	  599.6	 4155.0	...
3754652	  722.1	  599.7	 4153.0	...
3754653	  722.2	  599.7	 4152.0	...
3754654	  722.3	  599.7	 4154.0	...
3754655	  722.4	  599.7	 4156.0	...
3754656	  722.5	  599.8	 4158.0	...
3754657	  722.8	  599.8	 4156.0	...
3754658	  722.9	  599.4	 4153.0	...
3754659	  722.7	  599.1	 4154.0	...
3754660	  722.6	  598.8	 4155.0	...
3754661	  722.9	  599.2	 4158.0	...
3754662	  723.2	  599.4	 4158.0	...
3754663	  723.4	  599.5	 4156.0	...
3754664	  723.4	  599.6	 4152.0	...
3754665	  723.4	  599.9	 4148.0	...
3754666	  723.4	  600.1	 4150.0	...
3754667	  723.4	  600.3	 4153.0	...
3754668	  723.4	  600.2	 4156.0	...
3754669	  723.5	  599.9	 4155.0	...
3754670	  723.6	  599.7	 4152.0	...
3754671	  723.7	  599.7	 4150.0	...
3754672	  723.7	  599.8	 4154.0	...
3754673	  723.8	  599.9	 4158.0	...
3754674	  723.6	  599.9	 4162.0	...
3754675	  723.4	  599.9	 4161.0	...
3754676	  723.3	  599.8	 4158.0	...
3754677	  723.4	  600.0	 4156.0	...
3754678	  723.6	  600.3	 4154.0	...
3754679	  723.6	  600.3	 4155.0	...
3754680	  723.6	  600.0	 4156.0	...
3754681	  723.5	  599.7	 4157.0	...
3754682	  723.6	  599.7	 4156.0	...
3754683	  723.7	  599.8	 4159.0	...
3754684	  723.8	  599.8	 4162.0	...
3754685	  723.9	  599.7	 4166.0	...
3754686	  724.1	  599.7	 4167.0	...
3754687	  724.2	  600.3	 4169.0	...
3754688	  724.2	  600.9	 4170.0	...
3754689	  724.3	  601.3	 4170.0	...
3754690	  724.4	  601.0	 4167.0	...
3754691	  724.5	  600.7	 4163.0	...
3754692	  724.7	  600.6	 4159.0	...
3754693	  724.8	  600.7	 4160.0	...
3754694	  724.8	  600.9	 4162.0	...
3754695	  724.9	  600.7	 4164.0	...
3754696	  725.1	  600.3	 4166.0	...
3754697	  725.3	  600.3	 4167.0	...
3754698	  725.2	  600.5	 4167.0	...
3754699	  725.1	  600.9	 4167.0	...
3754700	  725.0	  600.9	 4168.0	...
3754701	  725.0	  601.0	 4170.0	...
3754702	  725.0	  600.8	 4172.0	...
3754703	  725.1	  600.6	 4173.0	...
3754704	  725.1	  600.6	 4174.0	...
3754705	  725.2	  600.9	 4173.0	...
3754706	  725.1	  601.1	 4172.0	...
3754707	  725.0	  601.2	 4172.0	...
3754708	  724.9	  601.2	 4173.0	...
3754709	  724.9	  601.2	 4176.0	...
3754710	  725.0	  601.3	 4177.0	...
3754711	  725.3	  601.4	 4179.0	...
3754712	  725.5	  601.3	 4180.0	...
3754713	  725.7	  601.2	 4182.0	...
3754714	  725.9	  601.2	 4183.0	...
3754715	  726.0	  601.4	 4185.0	...
3754716	  726.2	  601.7	 4187.0	...
3754717	  726.2	  601.8	 4189.0	...
3754718	  726.2	  602.0	 4191.0	...
3754719	  726.2	  602.1	 4191.0	...
3754720	  726.2	  602.2	 4193.0	...
3754721	  726.1	  602.1	 4194.0	...
3754722	  726.1	  602.1	 4189.0	...
3754723	  726.3	  602.1	 4184.0	...
3754724	  726.5	  602.0	 4180.0	...
3754725	  726.7	  601.7	 4184.0	...
3754726	  726.7	  601.4	 4187.0	...
3754727	  726.8	  601.3	 4188.0	...
3754728	  726.8	  601.2	 4187.0	...
3754729	  727.1	  601.1	 4186.0	...
3754730	  727.5	  601.0	 4185.0	...
3754731	  727.9	  601.0	 4187.0	...
3754732	  727.9	  601.1	 4189.0	...
3754733	  727.7	  601.3	 4191.0	...
3754734	  727.5	  601.6	 4192.0	...
3754735	  727.3	  601.8	 4191.0	...
3754736	  727.4	  601.4	 4189.0	...
3754737	  727.5	  600.9	 4185.0	...
3754738	  727.5	  600.2	 4183.0	...
3754739	  727.5	  600.1	 4182.0	...
3754740	  727.4	  600.7	 4184.0	...
3754741	  727.4	  601.4	 4186.0	...
3754742	  727.3	  602.1	 4187.0	...
3754743	  727.2	  602.2	 4188.0	...
3754744	  727.1	  601.5	 4189.0	...
3754745	  727.0	  600.8	 4188.0	...
3754746	  727.1	  600.5	 4187.0	...
3754747	  727.5	  600.7	 4185.0	...
3754748	  727.9	  600.7	 4184.0	...
3754749	  728.1	  600.6	 4183.0	...
3754750	  728.1	  600.6	 4187.0	...
3754751	  728.1	  600.9	 4190.0	...
3754752	  728.1	  600.6	 4194.0	...
3754753	  728.2	  600.1	 4199.0	...
3754754	  728.2	  599.6	 4203.0	...
3754755	  728.7	  599.5	 4204.0	...
3754756	  729.0	  599.5	 4200.0	...
3754757	  729.0	  599.6	 4199.0	...
3754758	  728.6	  599.7	 4200.0	...
3754759	  728.3	  599.8	 4202.0	...
3754760	  728.7	  600.5	 4201.0	...
3754761	  729.1	  600.9	 4201.0	...
3754762	  729.3	  601.3	 4201.0	...
3754763	  729.0	  601.2	 4205.0	...
3754764	  728.5	  601.3	 4208.0	...
3754765	  727.5	  601.2	 4210.0	...
3754766	  726.5	  601.0	 4210.0	...
3754767	  725.6	  600.5	 4211.0	...
3754768	  724.1	  600.1	 4212.0	...
3754769	  721.9	  599.3	 4213.0	...
3754770	  719.4	  598.4	 4214.0	...
3754771	  717.8	  596.9	 4217.0	...
3754772	  716.8	  595.9	 4219.0	...
3754773	  716.5	  595.2	 4220.0	...
3754774	  716.6	  594.6	 4220.0	...
3754775	  716.7	  593.6	 4220.0	...
3754776	  716.8	  592.3	 4221.0	...
3754777	  717.5	  590.9	 4222.0	...
3754778	  719.2	  589.8	 4222.0	...
3754779	  721.0	  588.8	 4221.0	...
MSG	3754780 0000 _ Number Off
3754780	  722.5	  588.3	 4220.0	...
3754781	  723.6	  588.0	 4220.0	...
3754782	  725.0	  588.3	 4219.0	...
3754783	  726.2	  588.6	 4218.0	...
3754784	  726.7	  589.1	 4217.0	...
3754785	  727.0	  589.9	 4218.0	...
3754786	  727.1	  590.8	 4220.0	...
3754787	  726.9	  592.0	 4221.0	...
3754788	  726.5	  592.6	 4221.0	...
3754789	  726.1	  593.3	 4222.0	...
3754790	  726.1	  593.6	 4224.0	...
3754791	  726.3	  593.8	 4226.0	...
3754792	  726.5	  593.7	 4227.0	...
3754793	  726.7	  593.7	 4227.0	...
3754794	  726.7	  593.9	 4226.0	...
3754795	  726.6	  594.2	 4229.0	...
3754796	  726.6	  594.6	 4231.0	...
3754797	  726.6	  595.0	 4234.0	...
3754798	  726.7	  595.2	 4235.0	...
3754799	  726.4	  595.5	 4236.0	...
3754800	  725.9	  595.6	 4237.0	...
3754801	  725.6	  595.7	 4238.0	...
3754802	  725.7	  595.6	 4239.0	...
3754803	  725.5	  595.5	 4240.0	...
3754804	  725.0	  595.4	 4241.0	...
3754805	  724.5	  595.5	 4240.0	...
3754806	  724.3	  595.5	 4240.0	...
3754807	  724.2	  595.1	 4240.0	...
3754808	  724.4	  594.7	 4240.0	...
3754809	  724.8	  594.0	 4239.0	...
3754810	  725.2	  593.7	 4240.0	...
3754811	  725.3	  593.4	 4241.0	...
3754812	  725.0	  593.5	 4243.0	...
3754813	  724.8	  593.6	 4242.0	...
3754814	  724.7	  593.5	 4240.0	...
3754815	  724.6	  593.3	 4237.0	...
3754816	  724.6	  593.1	 4236.0	...
3754817	  724.5	  593.1	 4234.0	...
3754818	  724.5	  593.2	 4234.0	...
3754819	  724.6	  593.2	 4236.0	...
3754820	  724.7	  593.0	 4238.0	...
3754821	  724.9	  592.8	 4243.0	...
3754822	  725.2	  592.9	 4245.0	...
3754823	  725.5	  593.1	 4245.0	...
3754824	  725.6	  593.3	 4243.0	...
3754825	  725.6	  593.2	 4245.0	...
3754826	  725.9	  593.0	 4248.0	...
3754827	  726.3	  592.8	 4250.0	...
3754828	  726.7	  592.7	 4250.0	...
3754829	  726.8	  592.7	 4252.0	...
3754830	  726.9	  592.9	 4254.0	...
3754831	  726.6	  593.2	 4254.0	...
3754832	  726.4	  593.4	 4252.0	...
3754833	  726.1	  593.5	 4249.0	...
3754834	  726.1	  593.5	 4248.0	...
3754835	  726.1	  593.5	 4247.0	...
3754836	  726.0	  593.4	 4246.0	...
3754837	  725.9	  593.2	 4246.0	...
3754838	  726.0	  592.8	 4247.0	...
3754839	  726.2	  592.6	 4249.0	...
3754840	  726.4	  592.5	 4251.0	...
3754841	  726.4	  592.8	 4252.0	...
3754842	  726.3	  593.0	 4251.0	...
3754843	  726.3	  593.1	 4250.0	...
3754844	  726.4	  593.2	 4249.0	...
3754845	  726.6	  593.0	 4250.0	...
3754846	  726.8	  592.7	 4251.0	...
3754847	  726.8	  592.6	 4253.0	...
3754848	  726.9	  592.8	 4254.0	...
3754849	  727.0	  593.0	 4255.0	...
3754850	  727.1	  592.5	 4256.0	...
3754851	  727.1	  591.9	 4257.0	...
3754852	  727.1	  591.9	 4258.0	...
3754853	  727.1	  592.3	 4259.0	...
3754854	  727.1	  593.0	 4256.0	...
3754855	  727.2	  593.2	 4255.0	...
3754856	  727.2	  592.8	 4255.0	...
3754857	  727.4	  592.5	 4258.0	...
3754858	  727.5	  592.1	 4258.0	...
3754859	  727.4	  592.2	 4258.0	...
3754860	  727.2	  592.1	 4259.0	...
3754861	  727.0	  592.0	 4258.0	...
3754862	  726.8	  591.9	 4257.0	...
3754863	  726.6	  591.9	 4255.0	...
3754864	  726.5	  592.0	 4258.0	...
3754865	  726.6	  592.1	 4260.0	...
3754866	  726.8	  592.2	 4262.0	...
3754867	  727.1	  592.1	 4262.0	...
3754868	  727.5	  592.0	 4262.0	...
3754869	  727.7	  591.9	 4262.0	...
3754870	  727.9	  592.1	 4261.0	...
3754871	  728.0	  592.4	 4260.0	...
3754872	  728.1	  592.6	 4259.0	...
3754873	  728.2	  592.6	 4258.0	...
3754874	  727.8	  592.7	 4258.0	...
3754875	  727.5	  592.8	 4261.0	...
3754876	  727.0	  592.8	 4263.0	...
3754877	  726.9	  592.8	 4265.0	...
3754878	  727.3	  592.7	 4265.0	...
3754879	  727.7	  592.4	 4268.0	...
3754880	  728.1	  592.1	 4270.0	...
3754881	  727.9	  591.9	 4271.0	...
3754882	  727.6	  591.8	 4269.0	...
3754883	  727.6	  591.7	 4268.0	...
3754884	  727.9	  591.7	 4267.0	...
3754885	  728.1	  591.7	 4267.0	...
3754886	  728.0	  591.4	 4267.0	...
3754887	  727.9	  591.1	 4271.0	...
3754888	  727.9	  590.8	 4275.0	...
3754889	  728.0	  590.8	 4279.0	...
3754890	  728.2	  590.9	 4280.0	...
3754891	  728.3	  590.9	 4280.0	...
3754892	  728.4	  591.0	 4280.0	...
3754893	  728.4	  590.9	 4280.0	...
3754894	  728.2	  590.7	 4281.0	...
3754895	  728.3	  590.6	 4281.0	...
3754896	  728.5	  590.6	 4281.0	...
3754897	  728.7	  590.9	 4281.0	...
3754898	  728.9	  591.2	 4281.0	...
3754899	  728.9	  590.8	 4282.0	...
3754900	  728.8	  590.2	 4282.0	...
3754901	  728.8	  589.8	 4281.0	...
3754902	  728.8	  589.8	 4280.0	...
3754903	  728.9	  589.8	 4282.0	...
3754904	  729.0	  590.3	 4287.0	...
3754905	  729.1	  590.9	 4292.0	...
3754906	  729.1	  591.1	 4293.0	...
3754907	  729.0	  590.8	 4290.0	...
3754908	  728.8	  590.3	 4288.0	...
3754909	  728.8	  590.3	 4287.0	...
3754910	  728.7	  590.1	 4289.0	...
3754911	  728.8	  589.9	 4297.0	...
3754912	  728.7	  589.6	 4303.0	...
3754913	  728.5	  589.4	 4307.0	...
3754914	  728.4	  589.2	 4306.0	...
3754915	  728.4	  589.1	 4304.0	...
3754916	  728.4	  589.2	 4303.0	...
3754917	  728.4	  589.4	 4301.0	...
3754918	  728.3	  589.6	 4298.0	...
3754919	  728.5	  589.6	 4300.0	...
3754920	  728.7	  589.6	 4302.0	...
3754921	  728.9	  589.6	 4304.0	...
3754922	  729.0	  589.5	 4307.0	...
3754923	  729.1	  589.4	 4309.0	...
3754924	  728.9	  589.4	 4312.0	...
3754925	  728.8	  589.5	 4311.0	...
3754926	  728.9	  589.5	 4310.0	...
3754927	  729.0	  589.5	 4309.0	...
3754928	  729.2	  589.4	 4308.0	...
3754929	  729.3	  589.4	 4310.0	...
3754930	  729.4	  589.4	 4314.0	...
3754931	  729.3	  589.6	 4317.0	...
3754932	  729.1	  589.9	 4316.0	...
3754933	  729.3	  589.7	 4314.0	...
3754934	  729.7	  589.3	 4313.0	...
3754935	  730.1	  588.9	 4311.0	...
3754936	  730.0	  588.7	 4312.0	...
3754937	  729.9	  588.7	 4312.0	...
3754938	  730.0	  588.6	 4313.0	...
3754939	  730.2	  588.8	 4314.0	...
3754940	  730.2	  588.8	 4315.0	...
3754941	  729.9	  588.8	 4317.0	...
3754942	  729.6	  588.9	 4315.0	...
3754943	  729.5	  588.8	 4312.0	...
3754944	  729.4	  588.8	 4311.0	...
3754945	  729.4	  588.8	 4312.0	...
3754946	  729.4	  588.9	 4312.0	...
3754947	  729.5	  589.0	 4313.0	...
3754948	  729.6	  589.1	 4313.0	...
3754949	  729.7	  589.3	 4313.0	...
3754950	  729.7	  589.4	 4313.0	...
3754951	  729.7	  589.4	 4315.0	...
3754952	  729.7	  589.3	 4316.0	...
3754953	  729.7	  589.0	 4319.0	...
3754954	  729.8	  588.6	 4320.0	...
3754955	  729.9	  588.4	 4320.0	...
3754956	  730.0	  588.2	 4321.0	...
3754957	  730.2	  588.1	 4321.0	...
3754958	  730.4	  588.0	 4320.0	...
3754959	  730.4	  588.0	 4319.0	...
3754960	  730.3	  588.0	 4317.0	...
3754961	  730.0	  588.1	 4318.0	...
3754962	  729.9	  588.1	 4319.0	...
3754963	  729.8	  587.9	 4320.0	...
3754964	  729.7	  587.6	 4319.0	...
3754965	  729.6	  587.9	 4318.0	...
3754966	  729.6	  588.3	 4317.0	...
3754967	  729.6	  588.7	 4318.0	...
3754968	  729.6	  588.5	 4320.0	...
3754969	  729.7	  588.3	 4323.0	...
3754970	  729.7	  588.1	 4324.0	...
3754971	  729.7	  588.1	 4325.0	...
3754972	  729.8	  588.1	 4325.0	...
3754973	  730.1	  588.0	 4325.0	...
3754974	  730.3	  588.1	 4324.0	...
3754975	  730.5	  588.3	 4324.0	...
3754976	  730.5	  588.6	 4323.0	...
3754977	  730.6	  588.2	 4323.0	...
3754978	  730.7	  587.7	 4323.0	...
3754979	  730.9	  587.2	 4322.0	...
3754980	  731.0	  587.3	 4323.0	...
3754981	  731.1	  587.4	 4322.0	...
3754982	  731.1	  587.4	 4322.0	...
3754983	  731.1	  587.6	 4320.0	...
3754984	  731.1	  587.7	 4320.0	...
3754985	  731.0	  587.6	 4320.0	...
3754986	  730.9	  587.3	 4323.0	...
3754987	  730.5	  587.2	 4326.0	...
3754988	  730.2	  587.3	 4329.0	...
3754989	  730.1	  587.4	 4328.0	...
3754990	  730.4	  587.4	 4328.0	...
3754991	  730.6	  587.2	 4328.0	...
MSG	3754992 0000 _ Number On
3754992	  730.7	  587.2	 4328.0	...
3754993	  730.6	  587.2	 4328.0	...
3754994	  730.6	  588.0	 4329.0	...
3754995	  730.7	  588.7	 4331.0	...
3754996	  730.8	  588.8	 4333.0	...
3754997	  730.9	  588.1	 4335.0	...
3754998	  730.9	  587.3	 4336.0	...
3754999	  730.9	  587.1	 4337.0	...
3755000	  730.9	  587.0	 4337.0	...
3755001	  730.8	  587.4	 4338.0	...
3755002	  730.7	  587.9	 4339.0	...
3755003	  730.6	  588.1	 4339.0	...
3755004	  730.4	  587.8	 4339.0	...
3755005	  730.2	  587.5	 4339.0	...
3755006	  730.0	  588.0	 4339.0	...
3755007	  730.0	  588.4	 4339.0	...
3755008	  730.3	  588.8	 4339.0	...
3755009	  730.6	  588.8	 4339.0	...
3755010	  731.0	  588.5	 4338.0	...
3755011	  731.0	  588.2	 4339.0	...
3755012	  730.9	  588.2	 4340.0	...
3755013	  731.2	  588.4	 4340.0	...
3755014	  731.5	  588.5	 4338.0	...
3755015	  731.5	  588.4	 4335.0	...
3755016	  731.3	  588.3	 4339.0	...
3755017	  731.0	  588.3	 4342.0	...
3755018	  731.0	  588.3	 4345.0	...
3755019	  730.9	  588.4	 4344.0	...
3755020	  730.9	  588.5	 4342.0	...
3755021	  730.8	  588.4	 4339.0	...
3755022	  730.8	  588.5	 4337.0	...
3755023	  730.7	  588.7	 4337.0	...
3755024	  730.8	  588.8	 4340.0	...
3755025	  731.0	  588.9	 4341.0	...
3755026	  731.2	  588.6	 4340.0	...
3755027	  731.4	  588.3	 4338.0	...
3755028	  731.3	  588.4	 4339.0	...
3755029	  731.2	  588.7	 4338.0	...
3755030	  731.2	  588.9	 4336.0	...
3755031	  731.4	  588.7	 4336.0	...
3755032	  731.5	  588.3	 4338.0	...
3755033	  731.6	  588.2	 4340.0	...
3755034	  731.6	  588.1	 4342.0	...
3755035	  731.8	  588.1	 4344.0	...
3755036	  731.8	  588.2	 4342.0	...
3755037	  731.9	  588.3	 4339.0	...
3755038	  731.9	  588.3	 4336.0	...
3755039	  731.9	  588.4	 4336.0	...
3755040	  732.0	  588.4	 4338.0	...
3755041	  732.1	  588.8	 4341.0	...
3755042	  732.2	  589.2	 4342.0	...
3755043	  732.1	  589.5	 4340.0	...
3755044	  731.9	  589.5	 4338.0	...
3755045	  731.8	  589.3	 4337.0	...
3755046	  731.9	  589.2	 4337.0	...
3755047	  732.0	  589.0	 4338.0	...
3755048	  732.1	  588.9	 4337.0	...
3755049	  731.9	  588.8	 4337.0	...
3755050	  731.7	  588.9	 4336.0	...
3755051	  731.5	  589.0	 4336.0	...
3755052	  731.5	  589.1	 4336.0	...
3755053	  731.6	  589.1	 4335.0	...
3755054	  731.7	  589.1	 4336.0	...
3755055	  731.8	  589.1	 4336.0	...
3755056	  731.7	  589.3	 4336.0	...
3755057	  731.4	  589.5	 4333.0	...
3755058	  731.2	  589.8	 4331.0	...
3755059	  731.3	  589.9	 4330.0	...
3755060	  731.5	  590.1	 4330.0	...
3755061	  731.7	  590.2	 4330.0	...
3755062	  731.8	  590.2	 4329.0	...
3755063	  731.9	  590.1	 4328.0	...
3755064	  732.1	  590.1	 4328.0	...
3755065	  732.2	  590.2	 4327.0	...
3755066	  732.3	  590.2	 4326.0	...
3755067	  732.3	  590.1	 4324.0	...
3755068	  732.2	  590.1	 4323.0	...
3755069	  732.2	  590.0	 4322.0	...
3755070	  732.2	  590.0	 4322.0	...
3755071	  732.2	  590.0	 4320.0	...
3755072	  732.3	  590.2	 4316.0	...
3755073	  732.4	  590.4	 4312.0	...
3755074	  732.6	  590.5	 4310.0	...
3755075	  732.7	  590.4	 4310.0	...
3755076	  732.9	  590.7	 4310.0	...
3755077	  732.9	  591.1	 4309.0	...
3755078	  733.1	  591.4	 4309.0	...
3755079	  733.3	  591.3	 4309.0	...
3755080	  733.4	  591.2	 4306.0	...
3755081	  733.4	  591.2	 4303.0	...
3755082	  733.4	  591.1	 4304.0	...
3755083	  733.4	  590.8	 4306.0	...
3755084	  733.3	  590.6	 4309.0	...
3755085	  732.9	  590.4	 4308.0	...
3755086	  732.6	  590.4	 4307.0	...
3755087	  732.5	  590.4	 4306.0	...
3755088	  732.7	  590.5	 4305.0	...
3755089	  732.7	  590.7	 4304.0	...
3755090	  732.6	  590.9	 4303.0	...
3755091	  732.9	  591.0	 4299.0	...
3755092	  733.2	  591.1	 4295.0	...
3755093	  733.6	  591.2	 4292.0	...
3755094	  733.8	  591.2	 4292.0	...
3755095	  733.9	  591.1	 4292.0	...
3755096	  733.6	  591.1	 4290.0	...
3755097	  733.3	  591.0	 4289.0	...
3755098	  733.0	  591.0	 4288.0	...
3755099	  733.1	  591.0	 4287.0	...
3755100	  733.3	  590.9	 4287.0	...
3755101	  733.4	  590.8	 4287.0	...
3755102	  733.3	  591.0	 4284.0	...
3755103	  733.1	  591.2	 4279.0	...
3755104	  733.1	  591.5	 4275.0	...
3755105	  733.1	  591.9	 4274.0	...
3755106	  733.1	  592.3	 4271.0	...
3755107	  733.1	  592.8	 4269.0	...
3755108	  733.1	  592.8	 4269.0	...
3755109	  733.2	  592.7	 4270.0	...
3755110	  733.6	  592.4	 4271.0	...
3755111	  734.0	  592.0	 4269.0	...
3755112	  734.3	  591.7	 4270.0	...
3755113	  734.2	  591.6	 4272.0	...
3755114	  734.1	  591.9	 4273.0	...
3755115	  734.1	  592.2	 4271.0	...
3755116	  734.1	  592.6	 4268.0	...
3755117	  734.2	  592.8	 4266.0	...
3755118	  734.3	  593.0	 4265.0	...
3755119	  734.4	  593.1	 4265.0	...
3755120	  734.5	  593.1	 4266.0	...
3755121	  734.5	  593.0	 4262.0	...
3755122	  734.6	  593.0	 4257.0	...
3755123	  734.5	  593.0	 4251.0	...
3755124	  734.5	  593.1	 4250.0	...
3755125	  734.5	  593.1	 4250.0	...
3755126	  734.5	  593.1	 4248.0	...
3755127	  734.4	  593.1	 4245.0	...
3755128	  734.2	  593.3	 4242.0	...
3755129	  734.5	  593.3	 4241.0	...
3755130	  735.0	  593.3	 4241.0	...
3755131	  735.2	  593.5	 4240.0	...
3755132	  735.0	  593.9	 4239.0	...
3755133	  734.8	  594.5	 4236.0	...
3755134	  734.8	  594.8	 4234.0	...
3755135	  735.1	  595.2	 4233.0	...
3755136	  735.4	  595.3	 4233.0	...
3755137	  735.7	  595.4	 4232.0	...
3755138	  735.8	  595.4	 4231.0	...
3755139	  735.9	  595.1	 4229.0	...
3755140	  735.9	  594.7	 4226.0	...
3755141	  736.0	  594.4	 4224.0	...
3755142	  736.0	  594.4	 4223.0	...
3755143	  736.1	  594.4	 4223.0	...
3755144	  736.2	  594.5	 4222.0	...
3755145	  736.3	  594.6	 4222.0	...
3755146	  736.3	  594.7	 4221.0	...
3755147	  736.0	  594.8	 4220.0	...
3755148	  735.8	  594.9	 4219.0	...
3755149	  736.0	  594.9	 4218.0	...
3755150	  736.4	  594.8	 4215.0	...
3755151	  736.8	  595.1	 4212.0	...
3755152	  736.8	  595.5	 4211.0	...
3755153	  736.6	  595.9	 4211.0	...
3755154	  736.5	  596.0	 4207.0	...
3755155	  736.3	  596.0	 4203.0	...
3755156	  736.1	  595.6	 4199.0	...
3755157	  736.1	  595.2	 4200.0	...
3755158	  736.3	  594.9	 4200.0	...
3755159	  736.5	  594.9	 4200.0	...
3755160	  736.6	  595.0	 4200.0	...
3755161	  736.7	  595.0	 4201.0	...
3755162	  736.8	  595.0	 4201.0	...
3755163	  736.9	  595.3	 4199.0	...
3755164	  737.0	  595.6	 4193.0	...
3755165	  737.0	  595.8	 4188.0	...
3755166	  737.1	  595.9	 4184.0	...
3755167	  737.2	  595.9	 4182.0	...
3755168	  737.3	  596.0	 4179.0	...
3755169	  737.3	  596.0	 4177.0	...
3755170	  737.1	  596.1	 4175.0	...
3755171	  737.5	  596.0	 4176.0	...
3755172	  738.0	  595.8	 4177.0	...
3755173	  738.4	  595.6	 4175.0	...
3755174	  738.4	  595.3	 4173.0	...
3755175	  738.4	  595.1	 4168.0	...
3755176	  738.5	  594.9	 4166.0	...
3755177	  738.6	  595.4	 4164.0	...
3755178	  738.6	  596.0	 4163.0	...
3755179	  738.5	  596.5	 4163.0	...
3755180	  738.6	  596.4	 4162.0	...
3755181	  738.9	  596.4	 4162.0	...
3755182	  739.2	  596.4	 4163.0	...
3755183	  739.1	  596.6	 4165.0	...
3755184	  738.8	  596.7	 4165.0	...
3755185	  738.5	  596.7	 4164.0	...
3755186	  738.5	  596.7	 4159.0	...
3755187	  738.5	  596.5	 4155.0	...
3755188	  738.5	  596.3	 4152.0	...
3755189	  738.5	  596.3	 4152.0	...
3755190	  738.5	  596.3	 4153.0	...
3755191	  738.4	  596.5	 4153.0	...
3755192	  738.8	  596.6	 4153.0	...
3755193	  739.2	  596.6	 4152.0	...
3755194	  739.7	  596.6	 4148.0	...
3755195	  739.8	  596.5	 4145.0	...
3755196	  739.8	  596.3	 4142.0	...
3755197	  739.9	  596.2	 4142.0	...
3755198	  740.0	  596.1	 4141.0	...
3755199	  740.2	  596.3	 4136.0	...
3755200	  740.4	  596.8	 4131.0	...
3755201	  740.5	  597.1	 4129.0	...
3755202	  740.5	  597.1	 4131.0	...
3755203	  740.5	  596.9	 4130.0	...
3755204	  740.4	  596.8	 4126.0	...
3755205	  740.3	  596.9	 4121.0	...
3755206	  740.2	  597.0	 4119.0	...
3755207	  740.0	  596.9	 4119.0	...
3755208	  739.8	  596.8	 4119.0	...
3755209	  740.3	  596.7	 4119.0	...
3755210	  740.9	  596.7	 4120.0	...
3755211	  741.5	  596.7	 4121.0	...
3755212	  741.6	  596.8	 4120.0	...
3755213	  741.6	  596.9	 4118.0	...
3755214	  741.4	  597.1	 4117.0	...
3755215	  741.1	  597.2	 4117.0	...
3755216	  740.8	  597.3	 4113.0	...
3755217	  740.8	  597.4	 4109.0	...
3755218	  740.8	  597.4	 4104.0	...
3755219	  740.9	  597.3	 4104.0	...
3755220	  741.1	  597.3	 4102.0	...
3755221	  741.2	  597.4	 4100.0	...
3755222	  741.3	  597.5	 4099.0	...
3755223	  741.5	  597.8	 4098.0	...
3755224	  741.6	  598.1	 4097.0	...
3755225	  741.8	  598.3	 4099.0	...
3755226	  741.9	  598.5	 4102.0	...
3755227	  742.0	  598.7	 4105.0	...
3755228	  741.7	  599.0	 4104.0	...
3755229	  741.4	  599.1	 4103.0	...
3755230	  740.7	  599.3	 4101.0	...
EFIX R   3753670	3755230	1561	  722.9	  591.5	   4161
SSACC R  3755231
3755231	  740.0	  599.2	 4096.0	...
3755232	  738.3	  599.1	 4090.0	...
3755233	  736.3	  598.8	 4085.0	...
3755234	  733.6	  598.7	 4084.0	...
3755235	  731.1	  598.2	 4084.0	...
3755236	  728.3	  598.0	 4084.0	...
3755237	  725.4	  597.9	 4083.0	...
3755238	  722.4	  597.7	 4083.0	...
3755239	  719.7	  596.4	 4083.0	...
3755240	  717.7	  595.1	 4082.0	...
3755241	  715.8	  593.8	 4081.0	...
3755242	  714.6	  593.6	 4080.0	...
3755243	  714.0	  593.5	 4080.0	...
3755244	  715.0	  593.6	 4078.0	...
3755245	  716.4	  593.9	 4075.0	...
3755246	  719.0	  593.7	 4069.0	...
3755247	  721.4	  593.5	 4066.0	...
3755248	  724.0	  593.1	 4064.0	...
3755249	  726.0	  593.0	 4065.0	...
ESACC R  3755231	3755249	19	  740.0	  599.2	  726.0	  593.0	   0.33	     55
SFIX R   3755250
3755250	  727.8	  593.0	 4066.0	...
3755251	  729.4	  593.1	 4065.0	...
3755252	  730.6	  593.3	 4060.0	...
3755253	  731.5	  593.9	 4055.0	...
3755254	  732.3	  594.4	 4053.0	...
3755255	  732.7	  594.8	 4055.0	...
3755256	  733.0	  595.0	 4056.0	...
3755257	  732.7	  595.6	 4056.0	...
3755258	  732.4	  596.1	 4054.0	...
3755259	  732.2	  596.5	 4053.0	...
3755260	  732.3	  596.7	 4051.0	...
3755261	  732.4	  596.7	 4051.0	...
3755262	  732.2	  596.7	 4051.0	...
3755263	  732.1	  596.4	 4048.0	...
3755264	  731.9	  596.3	 4045.0	...
3755265	  731.8	  596.3	 4043.0	...
3755266	  731.5	  596.3	 4041.0	...
3755267	  730.9	  596.4	 4040.0	...
3755268	  730.4	  596.5	 4039.0	...
3755269	  729.9	  596.6	 4039.0	...
3755270	  729.6	  596.7	 4039.0	...
3755271	  729.4	  596.9	 4039.0	...
3755272	  728.9	  597.1	 4040.0	...
3755273	  728.5	  597.2	 4040.0	...
3755274	  728.2	  597.1	 4040.0	...
3755275	  728.1	  597.0	 4040.0	...
3755276	  728.1	  597.1	 4041.0	...
3755277	  728.1	  597.1	 4040.0	...
3755278	  728.3	  597.1	 4040.0	...
3755279	  728.5	  597.2	 4038.0	...
3755280	  728.7	  597.4	 4037.0	...
3755281	  728.9	  597.8	 4037.0	...
3755282	  729.1	  598.1	 4038.0	...
3755283	  729.2	  598.3	 4039.0	...
3755284	  729.2	  598.3	 4036.0	...
3755285	  729.3	  598.7	 4034.0	...
3755286	  729.5	  599.0	 4029.0	...
3755287	  729.6	  599.4	 4028.0	...
3755288	  729.7	  599.4	 4026.0	...
3755289	  729.7	  599.3	 4026.0	...
3755290	  729.7	  599.2	 4023.0	...
3755291	  729.6	  599.1	 4020.0	...
3755292	  729.5	  599.1	 4016.0	...
3755293	  729.4	  599.2	 4016.0	...
3755294	  729.3	  599.2	 4015.0	...
3755295	  729.3	  599.1	 4014.0	...
3755296	  729.3	  599.0	 4011.0	...
MSG	3755297 0000 _ Number Off
3755297	  729.4	  598.8	 4009.0	...
3755298	  729.6	  598.7	 4006.0	...
3755299	  730.1	  598.7	 4005.0	...
3755300	  730.5	  599.1	 4003.0	...
3755301	  730.8	  599.4	 4002.0	...
3755302	  730.4	  599.9	 4001.0	...
3755303	  730.1	  600.0	 4000.0	...
3755304	  729.7	  600.2	 4000.0	...
3755305	  729.8	  600.2	 4001.0	...
3755306	  729.9	  600.1	 4000.0	...
3755307	  730.1	  600.0	 4000.0	...
3755308	  730.0	  599.8	 3997.0	...
3755309	  729.9	  599.7	 3995.0	...
3755310	  729.8	  599.8	 3992.0	...
3755311	  730.1	  599.9	 3988.0	...
3755312	  730.4	  600.0	 3984.0	...
3755313	  730.6	  600.0	 3980.0	...
3755314	  730.6	  600.0	 3980.0	...
3755315	  730.6	  600.4	 3980.0	...
3755316	  730.8	  600.7	 3979.0	...
3755317	  731.0	  601.1	 3977.0	...
3755318	  731.1	  601.2	 3976.0	...
3755319	  731.1	  600.9	 3974.0	...
3755320	  731.0	  600.5	 3970.0	...
3755321	  730.8	  600.2	 3967.0	...
3755322	  730.8	  600.4	 3965.0	...
3755323	  730.9	  600.5	 3965.0	...
3755324	  731.0	  600.5	 3964.0	...
3755325	  730.8	  600.5	 3964.0	...
3755326	  730.8	  601.1	 3962.0	...
3755327	  730.7	  601.6	 3960.0	...
3755328	  730.6	  601.5	 3956.0	...
3755329	  730.5	  601.0	 3953.0	...
3755330	  730.4	  600.5	 3952.0	...
3755331	  730.4	  600.7	 3952.0	...
3755332	  730.4	  601.0	 3951.0	...
3755333	  730.3	  601.4	 3950.0	...
3755334	  730.4	  601.5	 3949.0	...
3755335	  730.5	  601.5	 3947.0	...
3755336	  730.6	  601.5	 3940.0	...
3755337	  730.8	  601.4	 3934.0	...
3755338	  730.7	  601.7	 3929.0	...
3755339	  730.6	  602.0	 3928.0	...
3755340	  730.3	  602.2	 3928.0	...
3755341	  730.6	  602.1	 3929.0	...
3755342	  731.0	  602.1	 3931.0	...
3755343	  731.4	  602.0	 3928.0	...
3755344	  731.4	  602.1	 3925.0	...
3755345	  731.5	  602.2	 3922.0	...
3755346	  731.7	  602.2	 3918.0	...
3755347	  731.8	  602.1	 3914.0	...
3755348	  732.0	  601.9	 3912.0	...
3755349	  732.1	  601.7	 3914.0	...
3755350	  731.9	  602.0	 3917.0	...
3755351	  731.7	  602.5	 3919.0	...
3755352	  731.5	  602.6	 3914.0	...
3755353	  731.5	  602.3	 3909.0	...
3755354	  731.7	  602.1	 3904.0	...
3755355	  731.9	  602.2	 3904.0	...
3755356	  732.0	  602.5	 3903.0	...
3755357	  731.8	  602.9	 3902.0	...
3755358	  731.7	  602.9	 3902.0	...
3755359	  731.8	  602.7	 3902.0	...
3755360	  732.0	  602.5	 3898.0	...
3755361	  732.2	  602.4	 3893.0	...
3755362	  732.3	  602.3	 3888.0	...
3755363	  732.2	  602.4	 3888.0	...
3755364	  732.0	  602.4	 3887.0	...
3755365	  731.8	  602.5	 3885.0	...
3755366	  731.8	  602.6	 3884.0	...
3755367	  731.8	  602.8	 3886.0	...
3755368	  731.8	  603.0	 3887.0	...
3755369	  731.9	  603.2	 3883.0	...
3755370	  731.9	  603.3	 3878.0	...
3755371	  732.1	  603.2	 3872.0	...
3755372	  732.3	  603.1	 3872.0	...
3755373	  732.5	  602.8	 3872.0	...
3755374	  732.5	  602.7	 3868.0	...
3755375	  732.6	  603.2	 3863.0	...
3755376	  732.7	  604.1	 3861.0	...
3755377	  732.9	  605.0	 3863.0	...
3755378	  732.9	  605.1	 3864.0	...
3755379	  732.9	  605.0	 3862.0	...
3755380	  733.0	  605.0	 3858.0	...
3755381	  733.1	  605.1	 3854.0	...
3755382	  733.1	  604.9	 3850.0	...
3755383	  733.0	  604.8	 3847.0	...
3755384	  732.9	  604.7	 3844.0	...
3755385	  732.9	  604.6	 3842.0	...
3755386	  732.9	  604.5	 3839.0	...
3755387	  732.9	  604.4	 3837.0	...
3755388	  732.9	  604.4	 3837.0	...
3755389	  733.0	  604.2	 3837.0	...
3755390	  733.3	  603.9	 3838.0	...
3755391	  733.6	  603.9	 3838.0	...
3755392	  733.8	  604.0	 3838.0	...
3755393	  733.7	  604.2	 3834.0	...
3755394	  733.5	  604.5	 3829.0	...
3755395	  733.4	  604.8	 3825.0	...
3755396	  733.4	  605.0	 3825.0	...
3755397	  733.3	  605.0	 3825.0	...
3755398	  733.2	  604.9	 3824.0	...
3755399	  733.1	  604.8	 3822.0	...
3755400	  733.1	  604.7	 3819.0	...
3755401	  733.2	  604.7	 3817.0	...
3755402	  733.3	  604.7	 3814.0	...
3755403	  733.5	  604.8	 3811.0	...
3755404	  733.7	  605.1	 3808.0	...
3755405	  733.8	  605.5	 3807.0	...
3755406	  733.8	  605.9	 3807.0	...
3755407	  733.8	  605.8	 3808.0	...
3755408	  733.6	  605.5	 3806.0	...
3755409	  733.4	  605.2	 3804.0	...
3755410	  733.3	  605.3	 3799.0	...
3755411	  733.4	  605.4	 3794.0	...
3755412	  733.4	  605.5	 3793.0	...
3755413	  733.3	  605.5	 3794.0	...
3755414	  733.3	  605.7	 3792.0	...
3755415	  733.3	  606.0	 3787.0	...
3755416	  733.3	  606.1	 3782.0	...
3755417	  733.3	  606.2	 3781.0	...
3755418	  733.3	  606.2	 3778.0	...
3755419	  733.3	  606.2	 3776.0	...
3755420	  733.4	  606.1	 3773.0	...
3755421	  733.4	  606.2	 3774.0	...
3755422	  733.5	  606.3	 3775.0	...
3755423	  733.7	  606.4	 3771.0	...
3755424	  734.0	  606.3	 3767.0	...
3755425	  734.4	  606.3	 3762.0	...
3755426	  734.7	  606.2	 3761.0	...
3755427	  734.7	  606.1	 3760.0	...
3755428	  734.5	  606.3	 3758.0	...
3755429	  734.3	  606.6	 3751.0	...
3755430	  734.4	  606.8	 3745.0	...
3755431	  734.6	  606.7	 3739.0	...
3755432	  734.7	  606.6	 3737.0	...
3755433	  734.8	  606.6	 3734.0	...
3755434	  734.8	  606.6	 3732.0	...
3755435	  734.8	  606.7	 3732.0	...
3755436	  734.9	  606.7	 3731.0	...
3755437	  735.0	  606.8	 3729.0	...
3755438	  735.2	  606.9	 3727.0	...
3755439	  735.2	  607.1	 3726.0	...
3755440	  735.2	  607.7	 3721.0	...
3755441	  735.2	  608.0	 3717.0	...
3755442	  735.4	  608.4	 3712.0	...
3755443	  735.7	  608.6	 3710.0	...
3755444	  735.9	  608.6	 3709.0	...
3755445	  735.9	  608.6	 3710.0	...
3755446	  735.8	  608.4	 3710.0	...
3755447	  735.8	  608.3	 3710.0	...
3755448	  735.7	  608.3	 3710.0	...
3755449	  735.6	  608.3	 3709.0	...
3755450	  735.5	  608.7	 3707.0	...
3755451	  735.7	  609.0	 3705.0	...
3755452	  735.9	  608.9	 3699.0	...
3755453	  736.1	  608.5	 3693.0	...
3755454	  736.2	  608.1	 3688.0	...
3755455	  736.0	  608.2	 3687.0	...
3755456	  736.2	  608.5	 3686.0	...
3755457	  736.6	  608.8	 3686.0	...
3755458	  736.9	  608.9	 3685.0	...
3755459	  736.9	  608.9	 3683.0	...
3755460	  736.8	  608.8	 3680.0	...
3755461	  736.6	  608.7	 3675.0	...
3755462	  736.5	  608.5	 3671.0	...
3755463	  736.5	  608.5	 3669.0	...
3755464	  736.6	  608.5	 3668.0	...
3755465	  736.8	  608.5	 3667.0	...
3755466	  736.9	  608.5	 3666.0	...
3755467	  736.9	  608.4	 3663.0	...
3755468	  736.9	  608.4	 3659.0	...
3755469	  737.0	  608.3	 3657.0	...
3755470	  737.1	  608.2	 3656.0	...
3755471	  737.2	  608.1	 3656.0	...
3755472	  737.2	  608.3	 3654.0	...
3755473	  737.2	  608.5	 3651.0	...
3755474	  737.1	  608.9	 3649.0	...
3755475	  737.0	  609.1	 3648.0	...
3755476	  737.1	  609.2	 3645.0	...
3755477	  737.2	  609.3	 3642.0	...
3755478	  737.3	  609.4	 3640.0	...
3755479	  737.4	  609.5	 3640.0	...
3755480	  737.4	  609.4	 3638.0	...
3755481	  737.5	  609.4	 3636.0	...
3755482	  737.5	  609.3	 3635.0	...
3755483	  737.6	  609.0	 3631.0	...
3755484	  737.7	  608.7	 3626.0	...
3755485	  737.7	  608.5	 3620.0	...
3755486	  737.8	  608.4	 3617.0	...
3755487	  737.9	  608.3	 3617.0	...
3755488	  737.9	  608.6	 3617.0	...
3755489	  737.9	  608.9	 3617.0	...
3755490	  737.9	  609.1	 3617.0	...
3755491	  738.0	  609.0	 3614.0	...
3755492	  738.1	  608.8	 3612.0	...
3755493	  738.5	  608.8	 3609.0	...
3755494	  738.6	  608.8	 3608.0	...
3755495	  738.8	  609.1	 3603.0	...
3755496	  739.0	  609.3	 3598.0	...
3755497	  739.2	  609.1	 3592.0	...
MSG	3755498 0000 _ Number On
3755498	  739.2	  608.6	 3589.0	...
3755499	  739.0	  608.2	 3587.0	...
3755500	  739.3	  608.1	 3587.0	...
3755501	  739.6	  608.0	 3587.0	...
3755502	  739.9	  608.3	 3586.0	...
3755503	  739.7	  608.8	 3584.0	...
3755504	  739.4	  609.3	 3581.0	...
3755505	  739.3	  609.4	 3577.0	...
3755506	  739.3	  609.4	 3573.0	...
3755507	  739.7	  609.4	 3569.0	...
3755508	  740.0	  609.5	 3565.0	...
3755509	  740.2	  609.6	 3563.0	...
3755510	  740.3	  609.6	 3562.0	...
3755511	  740.4	  609.7	 3561.0	...
3755512	  740.6	  609.9	 3560.0	...
3755513	  740.8	  610.1	 3558.0	...
3755514	  740.9	  610.3	 3556.0	...
3755515	  740.9	  610.4	 3556.0	...
3755516	  741.2	  610.4	 3557.0	...
3755517	  741.4	  610.5	 3555.0	...
3755518	  741.6	  610.5	 3548.0	...
3755519	  741.6	  610.6	 3542.0	...
3755520	  741.7	  610.6	 3538.0	...
3755521	  741.7	  610.3	 3538.0	...
3755522	  741.5	  610.0	 3537.0	...
3755523	  741.3	  610.4	 3537.0	...
3755524	  741.1	  611.0	 3537.0	...
3755525	  741.1	  611.7	 3536.0	...
3755526	  741.1	  611.9	 3533.0	...
3755527	  741.6	  611.5	 3528.0	...
3755528	  742.1	  610.9	 3523.0	...
3755529	  742.6	  610.6	 3520.0	...
3755530	  742.5	  610.8	 3520.0	...
3755531	  742.6	  611.1	 3521.0	...
3755532	  742.6	  611.1	 3521.0	...
3755533	  742.8	  611.1	 3517.0	...
3755534	  743.0	  611.1	 3511.0	...
3755535	  743.1	  611.1	 3506.0	...
3755536	  743.1	  611.1	 3506.0	...
3755537	  743.3	  610.9	 3505.0	...
3755538	  743.6	  611.1	 3505.0	...
3755539	  743.9	  611.3	 3504.0	...
3755540	  743.9	  611.4	 3500.0	...
3755541	  744.0	  611.4	 3497.0	...
3755542	  744.1	  611.3	 3495.0	...
3755543	  744.2	  611.2	 3494.0	...
3755544	  743.8	  611.0	 3494.0	...
3755545	  743.4	  610.9	 3494.0	...
3755546	  743.0	  611.4	 3493.0	...
3755547	  743.0	  611.9	 3491.0	...
3755548	  743.5	  611.9	 3489.0	...
3755549	  744.0	  611.3	 3487.0	...
3755550	  744.3	  610.5	 3483.0	...
3755551	  744.2	  610.2	 3481.0	...
3755552	  744.2	  609.9	 3477.0	...
3755553	  744.3	  609.7	 3475.0	...
3755554	  744.3	  609.9	 3473.0	...
3755555	  744.1	  610.2	 3472.0	...
3755556	  744.2	  610.8	 3471.0	...
3755557	  744.3	  611.2	 3471.0	...
3755558	  744.4	  611.5	 3470.0	...
3755559	  744.3	  611.5	 3470.0	...
3755560	  744.2	  611.5	 3468.0	...
3755561	  744.4	  611.6	 3467.0	...
3755562	  744.5	  611.5	 3466.0	...
3755563	  745.3	  611.4	 3462.0	...
3755564	  745.9	  611.8	 3459.0	...
3755565	  746.4	  612.3	 3453.0	...
3755566	  746.3	  612.6	 3451.0	...
3755567	  746.0	  612.4	 3447.0	...
3755568	  746.0	  611.9	 3445.0	...
3755569	  746.0	  611.4	 3442.0	...
3755570	  746.1	  611.0	 3441.0	...
3755571	  746.2	  611.3	 3441.0	...
3755572	  746.3	  611.7	 3436.0	...
3755573	  746.3	  612.2	 3432.0	...
3755574	  746.3	  612.2	 3429.0	...
3755575	  746.7	  612.1	 3430.0	...
3755576	  747.0	  612.0	 3429.0	...
3755577	  747.4	  611.9	 3427.0	...
3755578	  747.3	  611.9	 3424.0	...
3755579	  747.3	  611.6	 3423.0	...
3755580	  747.2	  611.3	 3423.0	...
3755581	  747.2	  611.2	 3422.0	...
3755582	  747.1	  611.4	 3419.0	...
3755583	  746.9	  611.6	 3414.0	...
3755584	  746.7	  611.9	 3411.0	...
3755585	  746.9	  612.6	 3411.0	...
3755586	  747.0	  613.5	 3412.0	...
3755587	  747.2	  614.1	 3410.0	...
3755588	  747.1	  614.2	 3408.0	...
3755589	  747.0	  614.1	 3406.0	...
3755590	  747.3	  613.9	 3405.0	...
3755591	  747.6	  613.8	 3404.0	...
3755592	  748.0	  613.2	 3402.0	...
3755593	  747.9	  612.6	 3399.0	...
3755594	  747.9	  612.3	 3398.0	...
3755595	  747.9	  612.5	 3397.0	...
3755596	  747.9	  612.9	 3395.0	...
3755597	  747.9	  613.0	 3393.0	...
3755598	  747.9	  613.3	 3390.0	...
3755599	  747.9	  613.6	 3387.0	...
3755600	  748.0	  613.8	 3385.0	...
3755601	  748.3	  613.7	 3385.0	...
3755602	  748.5	  613.5	 3385.0	...
3755603	  748.7	  613.5	 3383.0	...
3755604	  748.5	  613.6	 3381.0	...
3755605	  748.7	  613.6	 3379.0	...
3755606	  749.1	  613.5	 3376.0	...
3755607	  749.2	  613.4	 3373.0	...
3755608	  749.0	  613.4	 3370.0	...
3755609	  748.9	  613.8	 3371.0	...
3755610	  748.9	  614.1	 3372.0	...
3755611	  749.1	  614.4	 3373.0	...
3755612	  749.0	  614.1	 3372.0	...
3755613	  748.8	  613.8	 3367.0	...
3755614	  749.0	  613.5	 3362.0	...
3755615	  749.4	  613.4	 3360.0	...
3755616	  749.8	  613.3	 3359.0	...
3755617	  749.8	  613.1	 3359.0	...
3755618	  749.7	  613.0	 3356.0	...
3755619	  749.7	  613.2	 3355.0	...
3755620	  749.6	  613.6	 3355.0	...
3755621	  749.6	  613.8	 3355.0	...
3755622	  749.5	  613.5	 3354.0	...
3755623	  749.5	  613.5	 3354.0	...
3755624	  749.7	  613.5	 3354.0	...
3755625	  749.9	  613.6	 3352.0	...
3755626	  750.2	  613.8	 3350.0	...
3755627	  750.3	  614.0	 3348.0	...
3755628	  750.3	  614.0	 3348.0	...
3755629	  750.3	  613.7	 3344.0	...
3755630	  750.2	  613.5	 3338.0	...
3755631	  750.1	  613.9	 3332.0	...
3755632	  750.0	  614.2	 3331.0	...
3755633	  750.1	  614.3	 3330.0	...
3755634	  750.6	  614.0	 3329.0	...
3755635	  751.1	  614.2	 3327.0	...
3755636	  751.6	  614.4	 3324.0	...
3755637	  751.8	  614.4	 3323.0	...
3755638	  751.8	  614.0	 3322.0	...
3755639	  751.5	  613.6	 3322.0	...
3755640	  751.2	  613.5	 3318.0	...
3755641	  751.3	  613.4	 3316.0	...
3755642	  751.5	  613.3	 3314.0	...
3755643	  751.7	  613.2	 3311.0	...
3755644	  751.8	  613.2	 3306.0	...
3755645	  751.8	  613.5	 3302.0	...
3755646	  752.1	  613.8	 3299.0	...
3755647	  752.2	  614.1	 3296.0	...
3755648	  752.3	  614.1	 3292.0	...
3755649	  752.2	  613.9	 3292.0	...
3755650	  752.2	  613.7	 3293.0	...
3755651	  752.2	  613.6	 3294.0	...
3755652	  752.2	  613.6	 3293.0	...
3755653	  752.2	  613.7	 3289.0	...
3755654	  752.3	  613.7	 3282.0	...
3755655	  752.4	  613.7	 3278.0	...
3755656	  752.1	  613.7	 3277.0	...
3755657	  751.8	  613.8	 3278.0	...
3755658	  751.4	  613.9	 3279.0	...
3755659	  751.7	  613.9	 3278.0	...
3755660	  752.0	  613.5	 3277.0	...
3755661	  752.4	  612.9	 3276.0	...
3755662	  752.3	  612.8	 3274.0	...
3755663	  752.3	  613.1	 3273.0	...
3755664	  752.3	  613.3	 3271.0	...
3755665	  752.3	  613.1	 3270.0	...
3755666	  752.3	  613.2	 3269.0	...
3755667	  752.3	  613.4	 3269.0	...
3755668	  752.2	  613.6	 3266.0	...
3755669	  752.4	  613.5	 3263.0	...
3755670	  753.1	  613.5	 3261.0	...
3755671	  753.8	  613.2	 3260.0	...
3755672	  754.2	  613.0	 3258.0	...
3755673	  754.0	  613.0	 3256.0	...
3755674	  753.8	  613.2	 3253.0	...
3755675	  753.4	  613.4	 3252.0	...
3755676	  753.1	  614.0	 3251.0	...
3755677	  753.2	  614.6	 3251.0	...
3755678	  753.4	  614.9	 3252.0	...
3755679	  753.6	  614.6	 3250.0	...
3755680	  753.5	  614.4	 3248.0	...
3755681	  753.6	  614.3	 3244.0	...
3755682	  753.8	  614.2	 3244.0	...
3755683	  754.0	  614.2	 3244.0	...
3755684	  754.2	  614.2	 3241.0	...
3755685	  754.4	  614.2	 3237.0	...
3755686	  754.6	  614.1	 3232.0	...
3755687	  754.6	  614.2	 3231.0	...
3755688	  754.6	  614.5	 3231.0	...
3755689	  754.5	  614.6	 3230.0	...
3755690	  754.3	  614.5	 3230.0	...
3755691	  754.3	  614.4	 3229.0	...
3755692	  754.3	  614.3	 3229.0	...
3755693	  754.4	  614.5	 3229.0	...
3755694	  754.5	  614.6	 3226.0	...
3755695	  754.7	  614.5	 3222.0	...
3755696	  754.8	  614.2	 3220.0	...
3755697	  754.9	  614.1	 3220.0	...
3755698	  755.3	  613.9	 3219.0	...
3755699	  755.7	  613.7	 3215.0	...
3755700	  755.8	  613.6	 3211.0	...
3755701	  755.6	  613.6	 3208.0	...
3755702	  755.3	  613.6	 3208.0	...
3755703	  755.4	  613.5	 3206.0	...
3755704	  755.4	  613.5	 3204.0	...
3755705	  755.4	  613.5	 3202.0	...
3755706	  755.2	  613.9	 3203.0	...
3755707	  755.0	  614.3	 3203.0	...
3755708	  754.9	  614.8	 3200.0	...
3755709	  754.9	  615.1	 3199.0	...
3755710	  755.0	  615.1	 3198.0	...
3755711	  755.1	  615.1	 3199.0	...
3755712	  755.2	  614.8	 3197.0	...
3755713	  755.2	  614.5	 3192.0	...
3755714	  755.3	  614.3	 3187.0	...
3755715	  755.6	  614.3	 3183.0	...
3755716	  756.0	  614.3	 3181.0	...
3755717	  756.4	  614.4	 3180.0	...
3755718	  756.7	  614.8	 3179.0	...
3755719	  756.5	  615.2	 3178.0	...
3755720	  756.2	  615.4	 3176.0	...
3755721	  756.0	  615.3	 3173.0	...
3755722	  756.1	  615.3	 3170.0	...
3755723	  756.1	  615.4	 3168.0	...
3755724	  756.1	  615.4	 3167.0	...
3755725	  756.4	  615.1	 3168.0	...
3755726	  756.6	  614.8	 3164.0	...
3755727	  756.6	  614.7	 3160.0	...
3755728	  756.4	  614.8	 3156.0	...
3755729	  756.2	  614.8	 3154.0	...
3755730	  756.2	  615.1	 3153.0	...
3755731	  756.3	  615.2	 3152.0	...
3755732	  756.3	  615.3	 3151.0	...
3755733	  756.5	  615.3	 3150.0	...
3755734	  756.8	  615.5	 3147.0	...
3755735	  757.1	  615.7	 3144.0	...
3755736	  757.2	  615.7	 3142.0	...
3755737	  757.1	  615.8	 3142.0	...
3755738	  757.0	  615.6	 3140.0	...
3755739	  756.7	  615.3	 3137.0	...
3755740	  756.6	  615.0	 3135.0	...
3755741	  756.5	  615.0	 3136.0	...
3755742	  756.5	  615.0	 3136.0	...
3755743	  756.5	  615.0	 3136.0	...
3755744	  756.4	  615.0	 3137.0	...
3755745	  756.4	  614.9	 3137.0	...
3755746	  756.6	  614.8	 3136.0	...
3755747	  756.8	  614.8	 3134.0	...
3755748	  757.1	  615.1	 3132.0	...
3755749	  757.1	  615.6	 3128.0	...
3755750	  757.1	  616.0	 3126.0	...
3755751	  757.1	  616.0	 3123.0	...
3755752	  757.0	  615.7	 3124.0	...
3755753	  757.3	  615.4	 3124.0	...
3755754	  757.8	  615.4	 3120.0	...
3755755	  758.1	  615.8	 3115.0	...
3755756	  758.1	  616.2	 3110.0	...
3755757	  758.0	  616.3	 3108.0	...
3755758	  758.1	  616.5	 3107.0	...
3755759	  758.1	  616.5	 3108.0	...
3755760	  758.1	  616.4	 3108.0	...
3755761	  757.9	  616.3	 3108.0	...
3755762	  757.8	  616.1	 3107.0	...
3755763	  757.9	  615.9	 3108.0	...
3755764	  758.1	  616.0	 3109.0	...
3755765	  758.3	  616.4	 3104.0	...
3755766	  758.5	  616.7	 3099.0	...
3755767	  758.6	  616.7	 3094.0	...
3755768	  758.7	  616.6	 3093.0	...
3755769	  758.7	  616.5	 3091.0	...
3755770	  758.7	  616.5	 3088.0	...
3755771	  758.7	  616.4	 3086.0	...
3755772	  758.7	  616.1	 3085.0	...
3755773	  758.6	  615.9	 3085.0	...
3755774	  758.6	  615.8	 3086.0	...
3755775	  758.5	  615.9	 3086.0	...
3755776	  758.5	  615.9	 3085.0	...
3755777	  758.7	  615.9	 3083.0	...
3755778	  758.8	  616.1	 3081.0	...
3755779	  759.0	  616.4	 3079.0	...
3755780	  759.2	  616.5	 3077.0	...
3755781	  759.4	  616.5	 3077.0	...
3755782	  759.5	  616.3	 3075.0	...
3755783	  759.3	  616.1	 3072.0	...
3755784	  759.2	  616.5	 3069.0	...
3755785	  759.2	  616.8	 3068.0	...
3755786	  759.1	  617.2	 3067.0	...
3755787	  759.0	  617.2	 3068.0	...
3755788	  759.2	  616.9	 3069.0	...
3755789	  759.4	  616.6	 3070.0	...
3755790	  759.5	  616.3	 3069.0	...
3755791	  759.5	  616.5	 3061.0	...
3755792	  759.3	  616.8	 3053.0	...
3755793	  759.2	  617.1	 3047.0	...
3755794	  759.2	  617.2	 3048.0	...
3755795	  759.4	  617.1	 3049.0	...
3755796	  759.6	  617.2	 3049.0	...
3755797	  759.6	  617.6	 3048.0	...
3755798	  759.7	  617.9	 3048.0	...
3755799	  759.8	  618.3	 3046.0	...
3755800	  759.8	  618.5	 3044.0	...
3755801	  760.2	  618.5	 3041.0	...
3755802	  760.7	  618.3	 3042.0	...
3755803	  761.2	  618.4	 3042.0	...
3755804	  761.2	  618.6	 3042.0	...
3755805	  760.9	  619.0	 3043.0	...
3755806	  760.6	  619.1	 3044.0	...
3755807	  760.3	  618.9	 3042.0	...
3755808	  760.3	  618.6	 3038.0	...
MSG	3755809 0000 _ Number Off
3755809	  760.5	  618.2	 3031.0	...
3755810	  760.7	  618.1	 3027.0	...
3755811	  761.0	  618.1	 3023.0	...
3755812	  761.0	  618.1	 3022.0	...
3755813	  761.0	  618.0	 3020.0	...
3755814	  760.5	  618.0	 3018.0	...
3755815	  760.0	  617.7	 3017.0	...
3755816	  758.9	  617.4	 3017.0	...
3755817	  757.9	  617.0	 3019.0	...
3755818	  756.4	  615.6	 3020.0	...
3755819	  755.2	  613.9	 3022.0	...
3755820	  753.7	  612.0	 3024.0	...
3755821	  752.7	  611.0	 3025.0	...
3755822	  752.0	  609.4	 3026.0	...
3755823	  751.8	  608.2	 3025.0	...
3755824	  751.8	  606.8	 3025.0	...
3755825	  751.9	  606.4	 3026.0	...
3755826	  752.8	  605.9	 3025.0	...
3755827	  754.1	  605.6	 3024.0	...
3755828	  756.0	  605.2	 3022.0	...
3755829	  757.2	  605.3	 3022.0	...
3755830	  758.8	  605.7	 3022.0	...
3755831	  759.8	  606.3	 3021.0	...
3755832	  760.9	  606.6	 3017.0	...
3755833	  761.3	  606.9	 3013.0	...
3755834	  761.7	  607.2	 3010.0	...
3755835	  761.5	  607.9	 3011.0	...
3755836	  761.3	  608.4	 3013.0	...
3755837	  761.0	  609.0	 3009.0	...
3755838	  760.8	  609.3	 3005.0	...
3755839	  760.5	  610.0	 2999.0	...
3755840	  760.4	  610.5	 2998.0	...
3755841	  760.4	  610.9	 2997.0	...
3755842	  760.5	  611.1	 2996.0	...
3755843	  760.6	  611.3	 2996.0	...
3755844	  760.6	  611.3	 2997.0	...
3755845	  760.6	  611.1	 2998.0	...
3755846	  760.5	  610.9	 2998.0	...
3755847	  760.3	  611.2	 2997.0	...
3755848	  760.0	  611.5	 2995.0	...
3755849	  759.6	  611.9	 2995.0	...
3755850	  759.1	  612.1	 2994.0	...
3755851	  758.5	  611.5	 2994.0	...
3755852	  758.5	  610.9	 2993.0	...
3755853	  758.7	  610.6	 2991.0	...
3755854	  758.9	  611.0	 2988.0	...
3755855	  759.0	  611.5	 2984.0	...
3755856	  758.8	  611.5	 2981.0	...
3755857	  758.8	  611.4	 2979.0	...
3755858	  759.0	  611.2	 2978.0	...
3755859	  759.2	  611.0	 2978.0	...
3755860	  759.2	  610.6	 2978.0	...
3755861	  759.2	  610.0	 2977.0	...
3755862	  759.2	  609.5	 2977.0	...
3755863	  759.3	  609.1	 2976.0	...
3755864	  759.8	  609.6	 2976.0	...
3755865	  760.3	  610.2	 2976.0	...
3755866	  760.4	  610.7	 2973.0	...
3755867	  760.0	  610.2	 2970.0	...
3755868	  759.5	  609.7	 2967.0	...
3755869	  759.6	  609.9	 2967.0	...
3755870	  759.7	  610.4	 2967.0	...
3755871	  759.8	  611.0	 2967.0	...
3755872	  759.7	  611.0	 2963.0	...
3755873	  759.7	  611.0	 2958.0	...
3755874	  759.8	  610.8	 2954.0	...
3755875	  760.0	  610.6	 2953.0	...
3755876	  760.2	  610.5	 2952.0	...
3755877	  760.5	  610.6	 2953.0	...
3755878	  760.7	  610.8	 2954.0	...
3755879	  760.9	  610.9	 2956.0	...
3755880	  761.0	  611.0	 2956.0	...
3755881	  761.1	  611.1	 2956.0	...
3755882	  761.0	  611.2	 2957.0	...
3755883	  760.8	  611.3	 2957.0	...
3755884	  760.6	  611.6	 2957.0	...
3755885	  760.6	  611.8	 2955.0	...
3755886	  760.6	  611.9	 2953.0	...
3755887	  760.6	  611.5	 2951.0	...
3755888	  760.6	  611.3	 2951.0	...
3755889	  760.5	  611.0	 2951.0	...
3755890	  760.5	  610.9	 2952.0	...
3755891	  760.4	  610.8	 2952.0	...
3755892	  760.4	  610.7	 2951.0	...
3755893	  760.4	  610.6	 2949.0	...
3755894	  760.5	  610.6	 2947.0	...
3755895	  760.6	  610.7	 2946.0	...
3755896	  760.7	  611.0	 2946.0	...
3755897	  760.7	  611.2	 2944.0	...
3755898	  760.7	  611.4	 2943.0	...
3755899	  760.8	  611.7	 2941.0	...
3755900	  760.8	  611.9	 2940.0	...
3755901	  760.8	  612.0	 2939.0	...
3755902	  760.8	  611.8	 2937.0	...
3755903	  760.8	  611.6	 2936.0	...
3755904	  760.6	  611.6	 2935.0	...
3755905	  760.4	  611.8	 2935.0	...
3755906	  760.4	  612.0	 2935.0	...
3755907	  760.6	  611.9	 2935.0	...
3755908	  760.8	  611.7	 2935.0	...
3755909	  761.1	  611.4	 2935.0	...
3755910	  761.3	  611.2	 2936.0	...
3755911	  761.4	  610.9	 2937.0	...
3755912	  761.4	  610.7	 2936.0	...
3755913	  761.4	  611.0	 2934.0	...
3755914	  761.5	  611.2	 2932.0	...
3755915	  761.6	  611.5	 2931.0	...
3755916	  761.6	  611.5	 2929.0	...
3755917	  761.5	  611.6	 2928.0	...
3755918	  761.4	  611.6	 2930.0	...
3755919	  761.3	  611.5	 2933.0	...
3755920	  761.3	  611.8	 2933.0	...
3755921	  761.3	  612.0	 2932.0	...
3755922	  761.5	  612.1	 2930.0	...
3755923	  761.8	  611.7	 2930.0	...
3755924	  762.1	  611.4	 2930.0	...
3755925	  762.2	  611.4	 2930.0	...
3755926	  762.3	  611.7	 2931.0	...
3755927	  762.3	  612.0	 2929.0	...
3755928	  762.0	  612.1	 2927.0	...
3755929	  761.7	  612.2	 2925.0	...
3755930	  761.3	  612.2	 2924.0	...
3755931	  761.4	  612.4	 2924.0	...
3755932	  761.5	  612.7	 2924.0	...
3755933	  761.6	  612.9	 2924.0	...
3755934	  761.6	  613.1	 2924.0	...
3755935	  761.9	  613.0	 2924.0	...
3755936	  762.2	  613.0	 2924.0	...
3755937	  762.4	  612.9	 2924.0	...
3755938	  762.3	  612.9	 2924.0	...
3755939	  762.2	  612.9	 2923.0	...
3755940	  762.1	  612.6	 2923.0	...
3755941	  762.1	  612.2	 2924.0	...
3755942	  762.0	  611.9	 2924.0	...
3755943	  762.0	  611.9	 2925.0	...
3755944	  761.8	  612.1	 2925.0	...
3755945	  761.7	  611.9	 2926.0	...
3755946	  761.9	  611.6	 2926.0	...
3755947	  762.2	  611.7	 2924.0	...
3755948	  762.5	  612.1	 2921.0	...
3755949	  762.4	  612.6	 2919.0	...
3755950	  762.3	  612.8	 2919.0	...
3755951	  762.3	  613.0	 2919.0	...
3755952	  762.4	  613.2	 2919.0	...
3755953	  762.6	  613.2	 2919.0	...
3755954	  762.7	  613.1	 2919.0	...
3755955	  762.6	  612.8	 2918.0	...
3755956	  762.6	  612.6	 2918.0	...
3755957	  762.6	  612.5	 2917.0	...
3755958	  762.7	  612.5	 2917.0	...
3755959	  762.8	  612.7	 2916.0	...
3755960	  762.8	  613.0	 2915.0	...
3755961	  762.8	  613.3	 2914.0	...
3755962	  762.9	  613.4	 2914.0	...
3755963	  762.9	  613.5	 2916.0	...
3755964	  763.1	  613.6	 2917.0	...
3755965	  763.3	  613.9	 2914.0	...
3755966	  763.1	  614.1	 2912.0	...
3755967	  762.9	  614.5	 2911.0	...
3755968	  762.7	  614.7	 2911.0	...
3755969	  762.7	  614.9	 2911.0	...
3755970	  762.6	  614.8	 2911.0	...
3755971	  762.5	  614.7	 2912.0	...
3755972	  762.5	  614.6	 2914.0	...
3755973	  762.6	  614.4	 2916.0	...
3755974	  762.7	  614.2	 2918.0	...
3755975	  762.6	  613.9	 2919.0	...
3755976	  762.6	  613.7	 2919.0	...
3755977	  762.7	  613.7	 2918.0	...
3755978	  762.9	  613.8	 2917.0	...
3755979	  762.8	  613.9	 2917.0	...
3755980	  762.5	  613.8	 2917.0	...
3755981	  762.3	  613.7	 2915.0	...
3755982	  762.3	  613.7	 2913.0	...
3755983	  762.5	  614.0	 2911.0	...
3755984	  762.6	  614.3	 2912.0	...
3755985	  762.6	  614.3	 2912.0	...
3755986	  762.6	  614.0	 2910.0	...
3755987	  762.6	  613.8	 2907.0	...
3755988	  762.6	  613.9	 2905.0	...
3755989	  762.4	  614.0	 2905.0	...
3755990	  762.3	  613.9	 2905.0	...
3755991	  762.1	  613.8	 2906.0	...
3755992	  762.2	  613.9	 2906.0	...
3755993	  762.2	  614.0	 2906.0	...
3755994	  762.2	  614.2	 2906.0	...
3755995	  762.3	  614.2	 2907.0	...
3755996	  762.3	  614.3	 2908.0	...
3755997	  762.3	  614.3	 2910.0	...
3755998	  762.2	  614.3	 2909.0	...
3755999	  762.2	  614.0	 2908.0	...
3756000	  762.1	  613.5	 2908.0	...
3756001	  762.1	  613.1	 2909.0	...
3756002	  762.3	  612.8	 2910.0	...
3756003	  762.6	  612.8	 2910.0	...
3756004	  762.9	  612.9	 2910.0	...
3756005	  762.9	  613.1	 2911.0	...
3756006	  762.9	  613.8	 2911.0	...
3756007	  762.9	  614.3	 2912.0	...
3756008	  762.8	  614.6	 2912.0	...
3756009	  763.0	  614.5	 2912.0	...
3756010	  763.2	  614.2	 2912.0	...
3756011	  763.4	  614.0	 2913.0	...
3756012	  763.4	  613.8	 2914.0	...
3756013	  763.4	  613.7	 2914.0	...
3756014	  763.3	  613.8	 2914.0	...
3756015	  763.1	  613.8	 2915.0	...
3756016	  762.9	  613.9	 2914.0	...
3756017	  762.8	  614.1	 2913.0	...
3756018	  762.8	  614.3	 2912.0	...
3756019	  762.7	  614.5	 2913.0	...
3756020	  762.6	  614.4	 2913.0	...
3756021	  762.6	  614.4	 2914.0	...
MSG	3756022 0000 _ Number On
3756022	  762.7	  614.6	 2915.0	...
3756023	  762.7	  614.7	 2917.0	...
3756024	  762.8	  614.9	 2917.0	...
3756025	  762.8	  614.9	 2917.0	...
3756026	  762.9	  614.8	 2917.0	...
3756027	  763.0	  614.8	 2917.0	...
3756028	  763.0	  614.7	 2919.0	...
3756029	  763.0	  614.6	 2921.0	...
3756030	  763.0	  614.4	 2922.0	...
3756031	  763.0	  614.4	 2921.0	...
3756032	  762.9	  614.5	 2919.0	...
3756033	  762.9	  614.6	 2917.0	...
3756034	  762.9	  614.6	 2914.0	...
3756035	  762.9	  614.6	 2918.0	...
3756036	  762.8	  614.4	 2922.0	...
3756037	  762.7	  614.2	 2925.0	...
3756038	  762.6	  614.0	 2923.0	...
3756039	  762.5	  614.1	 2923.0	...
3756040	  762.5	  614.2	 2925.0	...
3756041	  762.4	  614.4	 2927.0	...
3756042	  762.6	  614.3	 2928.0	...
3756043	  762.8	  614.4	 2926.0	...
3756044	  763.1	  614.5	 2926.0	...
3756045	  763.1	  614.5	 2927.0	...
3756046	  763.2	  614.5	 2927.0	...
3756047	  763.0	  613.9	 2928.0	...
3756048	  762.9	  613.4	 2929.0	...
3756049	  762.6	  613.2	 2931.0	...
3756050	  762.6	  613.5	 2934.0	...
3756051	  762.6	  613.6	 2935.0	...
3756052	  762.6	  613.4	 2936.0	...
3756053	  762.6	  613.2	 2936.0	...
3756054	  762.6	  613.3	 2936.0	...
3756055	  762.6	  613.6	 2936.0	...
3756056	  762.5	  614.1	 2936.0	...
3756057	  762.6	  614.7	 2937.0	...
3756058	  762.7	  614.2	 2937.0	...
3756059	  762.8	  613.4	 2938.0	...
3756060	  762.9	  612.8	 2938.0	...
3756061	  763.0	  613.0	 2938.0	...
3756062	  762.9	  613.3	 2936.0	...
3756063	  762.8	  613.5	 2935.0	...
3756064	  762.7	  613.7	 2939.0	...
3756065	  762.7	  613.8	 2943.0	...
3756066	  762.7	  613.8	 2948.0	...
3756067	  762.6	  613.8	 2947.0	...
3756068	  762.5	  613.9	 2947.0	...
3756069	  762.8	  613.9	 2946.0	...
3756070	  763.1	  613.9	 2945.0	...
3756071	  763.5	  613.8	 2945.0	...
3756072	  763.8	  613.5	 2945.0	...
3756073	  764.0	  613.2	 2945.0	...
3756074	  763.8	  612.9	 2945.0	...
3756075	  763.4	  613.0	 2944.0	...
3756076	  763.1	  613.0	 2944.0	...
3756077	  763.2	  613.3	 2948.0	...
3756078	  763.3	  613.6	 2952.0	...
3756079	  763.2	  613.7	 2955.0	...
3756080	  763.1	  613.6	 2955.0	...
3756081	  763.0	  612.9	 2955.0	...
3756082	  763.0	  612.3	 2956.0	...
3756083	  763.0	  612.0	 2957.0	...
3756084	  762.9	  612.2	 2958.0	...
3756085	  762.7	  612.5	 2959.0	...
3756086	  762.6	  612.6	 2961.0	...
3756087	  762.6	  612.6	 2962.0	...
3756088	  762.6	  612.5	 2963.0	...
3756089	  762.6	  612.4	 2963.0	...
3756090	  762.4	  612.6	 2962.0	...
3756091	  762.3	  612.7	 2963.0	...
3756092	  762.4	  612.9	 2964.0	...
3756093	  762.5	  612.9	 2964.0	...
3756094	  762.3	  612.9	 2964.0	...
3756095	  762.1	  613.4	 2965.0	...
3756096	  761.9	  613.8	 2966.0	...
3756097	  761.8	  614.2	 2967.0	...
3756098	  761.7	  614.1	 2967.0	...
3756099	  761.9	  613.9	 2968.0	...
3756100	  762.3	  613.9	 2969.0	...
3756101	  762.5	  613.8	 2971.0	...
3756102	  762.3	  613.9	 2971.0	...
3756103	  762.2	  614.0	 2971.0	...
3756104	  762.2	  613.3	 2970.0	...
3756105	  762.0	  612.5	 2972.0	...
3756106	  761.8	  611.7	 2973.0	...
3756107	  761.7	  612.3	 2974.0	...
3756108	  761.7	  612.9	 2973.0	...
3756109	  761.6	  613.1	 2972.0	...
3756110	  761.5	  612.9	 2974.0	...
3756111	  761.9	  612.6	 2979.0	...
3756112	  762.1	  612.6	 2984.0	...
3756113	  762.4	  612.6	 2985.0	...
3756114	  762.4	  612.7	 2985.0	...
3756115	  762.4	  612.6	 2986.0	...
3756116	  762.4	  612.6	 2988.0	...
3756117	  762.5	  612.5	 2989.0	...
3756118	  762.6	  612.4	 2989.0	...
3756119	  762.5	  612.4	 2988.0	...
3756120	  762.3	  612.3	 2988.0	...
3756121	  762.1	  612.1	 2990.0	...
3756122	  762.0	  611.9	 2993.0	...
3756123	  761.9	  611.8	 2996.0	...
3756124	  762.0	  611.7	 2996.0	...
3756125	  762.0	  611.5	 2996.0	...
3756126	  762.1	  611.3	 2997.0	...
3756127	  762.0	  611.4	 2997.0	...
3756128	  761.9	  611.4	 3001.0	...
3756129	  761.6	  611.5	 3004.0	...
3756130	  761.5	  611.5	 3007.0	...
3756131	  761.7	  611.7	 3007.0	...
3756132	  762.1	  611.9	 3009.0	...
3756133	  762.5	  612.0	 3012.0	...
3756134	  762.6	  612.0	 3014.0	...
3756135	  762.5	  612.0	 3013.0	...
3756136	  762.4	  612.0	 3015.0	...
3756137	  762.4	  611.6	 3018.0	...
3756138	  762.4	  611.3	 3021.0	...
3756139	  762.4	  610.9	 3022.0	...
3756140	  762.4	  610.9	 3023.0	...
3756141	  762.4	  610.9	 3023.0	...
3756142	  762.4	  610.9	 3022.0	...
3756143	  762.2	  610.9	 3020.0	...
3756144	  762.0	  611.2	 3019.0	...
3756145	  761.8	  611.5	 3019.0	...
3756146	  761.9	  611.1	 3023.0	...
3756147	  761.9	  610.6	 3026.0	...
3756148	  762.0	  610.2	 3030.0	...
3756149	  762.0	  610.5	 3032.0	...
3756150	  762.1	  610.7	 3035.0	...
3756151	  762.2	  610.8	 3037.0	...
3756152	  762.3	  610.8	 3038.0	...
3756153	  762.3	  610.6	 3038.0	...
3756154	  762.2	  610.5	 3041.0	...
3756155	  762.0	  610.4	 3043.0	...
3756156	  761.9	  610.4	 3045.0	...
3756157	  761.9	  610.4	 3046.0	...
3756158	  761.7	  610.4	 3046.0	...
3756159	  761.6	  610.4	 3047.0	...
3756160	  761.5	  610.5	 3047.0	...
3756161	  761.3	  611.0	 3048.0	...
3756162	  761.2	  611.6	 3049.0	...
3756163	  761.4	  612.3	 3050.0	...
3756164	  761.9	  612.4	 3050.0	...
3756165	  762.3	  612.3	 3051.0	...
3756166	  762.3	  612.3	 3053.0	...
3756167	  762.1	  612.3	 3055.0	...
3756168	  761.8	  612.2	 3056.0	...
3756169	  761.8	  611.7	 3058.0	...
3756170	  761.9	  611.3	 3059.0	...
3756171	  762.1	  611.2	 3060.0	...
3756172	  761.9	  611.6	 3064.0	...
3756173	  761.7	  612.1	 3068.0	...
3756174	  761.5	  612.5	 3073.0	...
3756175	  761.6	  612.7	 3075.0	...
3756176	  761.7	  612.7	 3075.0	...
3756177	  761.8	  612.5	 3075.0	...
3756178	  761.5	  612.1	 3075.0	...
3756179	  761.2	  611.6	 3074.0	...
3756180	  761.1	  611.4	 3075.0	...
3756181	  761.5	  611.6	 3076.0	...
3756182	  761.8	  611.9	 3078.0	...
3756183	  762.0	  611.8	 3080.0	...
3756184	  762.0	  611.2	 3082.0	...
3756185	  762.0	  610.6	 3086.0	...
3756186	  761.9	  610.5	 3090.0	...
3756187	  761.9	  610.5	 3093.0	...
3756188	  761.9	  610.6	 3094.0	...
3756189	  761.9	  610.6	 3095.0	...
3756190	  761.9	  610.6	 3097.0	...
3756191	  761.8	  610.6	 3099.0	...
3756192	  761.7	  610.6	 3099.0	...
3756193	  761.6	  610.5	 3102.0	...
3756194	  761.6	  610.6	 3104.0	...
3756195	  761.5	  610.6	 3106.0	...
3756196	  761.5	  610.7	 3106.0	...
3756197	  761.4	  610.9	 3106.0	...
3756198	  761.4	  611.0	 3107.0	...
3756199	  761.3	  611.0	 3107.0	...
3756200	  761.2	  610.8	 3106.0	...
3756201	  761.0	  610.7	 3106.0	...
3756202	  761.0	  610.1	 3109.0	...
3756203	  761.2	  609.5	 3112.0	...
3756204	  761.5	  609.8	 3117.0	...
3756205	  761.7	  610.8	 3120.0	...
3756206	  761.5	  611.7	 3121.0	...
3756207	  761.4	  611.7	 3121.0	...
3756208	  761.5	  610.8	 3121.0	...
3756209	  761.8	  609.9	 3122.0	...
3756210	  761.7	  609.1	 3122.0	...
3756211	  761.4	  609.8	 3124.0	...
3756212	  761.1	  610.6	 3127.0	...
3756213	  761.1	  611.0	 3131.0	...
3756214	  760.7	  610.3	 3134.0	...
3756215	  760.4	  609.7	 3135.0	...
3756216	  760.0	  609.6	 3135.0	...
3756217	  760.0	  609.7	 3136.0	...
3756218	  760.0	  609.8	 3142.0	...
3756219	  760.1	  609.8	 3147.0	...
3756220	  760.3	  609.7	 3148.0	...
3756221	  760.4	  609.7	 3145.0	...
3756222	  760.2	  609.8	 3144.0	...
3756223	  760.0	  609.9	 3146.0	...
3756224	  760.0	  609.9	 3147.0	...
3756225	  760.2	  609.9	 3147.0	...
3756226	  760.5	  609.7	 3148.0	...
3756227	  760.5	  609.7	 3150.0	...
3756228	  760.5	  609.7	 3153.0	...
3756229	  760.5	  609.7	 3154.0	...
3756230	  760.5	  609.6	 3156.0	...
3756231	  760.5	  609.4	 3158.0	...
3756232	  760.3	  609.3	 3160.0	...
3756233	  760.0	  609.3	 3163.0	...
3756234	  759.8	  609.2	 3166.0	...
3756235	  759.7	  609.1	 3169.0	...
3756236	  759.7	  609.2	 3170.0	...
3756237	  759.7	  609.5	 3171.0	...
3756238	  759.7	  609.8	 3172.0	...
3756239	  759.6	  609.6	 3171.0	...
3756240	  759.6	  609.4	 3171.0	...
3756241	  759.7	  609.2	 3175.0	...
3756242	  760.1	  609.0	 3179.0	...
3756243	  760.3	  608.8	 3182.0	...
3756244	  760.4	  608.7	 3182.0	...
3756245	  760.3	  608.7	 3182.0	...
3756246	  760.4	  608.7	 3182.0	...
3756247	  760.4	  608.8	 3182.0	...
3756248	  760.4	  608.8	 3183.0	...
3756249	  760.3	  608.7	 3186.0	...
3756250	  760.3	  609.1	 3190.0	...
3756251	  760.2	  609.5	 3194.0	...
3756252	  760.1	  609.9	 3195.0	...
3756253	  760.2	  609.9	 3195.0	...
3756254	  760.4	  609.6	 3195.0	...
3756255	  760.6	  609.3	 3197.0	...
3756256	  760.5	  608.8	 3199.0	...
3756257	  760.5	  608.7	 3203.0	...
3756258	  760.4	  608.5	 3205.0	...
3756259	  760.0	  608.6	 3208.0	...
3756260	  759.7	  608.5	 3211.0	...
3756261	  759.8	  608.4	 3212.0	...
3756262	  760.2	  608.9	 3211.0	...
3756263	  760.4	  609.4	 3211.0	...
3756264	  760.2	  609.9	 3211.0	...
3756265	  760.1	  609.8	 3212.0	...
3756266	  760.1	  609.6	 3212.0	...
3756267	  760.1	  609.7	 3215.0	...
3756268	  760.0	  609.5	 3218.0	...
3756269	  759.8	  609.3	 3221.0	...
3756270	  759.8	  609.2	 3222.0	...
3756271	  760.0	  609.4	 3223.0	...
3756272	  760.2	  609.8	 3222.0	...
3756273	  760.3	  610.2	 3222.0	...
3756274	  760.3	  610.2	 3224.0	...
3756275	  760.3	  609.9	 3228.0	...
3756276	  760.4	  609.6	 3232.0	...
3756277	  760.5	  609.2	 3234.0	...
3756278	  760.5	  608.8	 3233.0	...
3756279	  760.4	  608.5	 3232.0	...
3756280	  760.1	  608.5	 3232.0	...
3756281	  759.9	  608.3	 3233.0	...
3756282	  759.8	  608.2	 3234.0	...
3756283	  759.8	  608.3	 3234.0	...
3756284	  759.8	  608.6	 3234.0	...
3756285	  759.9	  609.0	 3236.0	...
3756286	  759.9	  609.1	 3238.0	...
3756287	  759.8	  609.1	 3240.0	...
3756288	  759.7	  609.0	 3240.0	...
3756289	  759.6	  609.0	 3240.0	...
3756290	  759.4	  609.0	 3240.0	...
3756291	  759.2	  609.1	 3240.0	...
3756292	  759.2	  609.2	 3241.0	...
3756293	  759.4	  609.4	 3241.0	...
3756294	  759.7	  609.5	 3241.0	...
3756295	  759.7	  609.1	 3242.0	...
3756296	  759.7	  608.7	 3242.0	...
3756297	  759.7	  608.3	 3243.0	...
3756298	  759.8	  608.2	 3244.0	...
3756299	  759.8	  608.2	 3246.0	...
3756300	  759.6	  608.5	 3247.0	...
3756301	  759.4	  608.8	 3248.0	...
3756302	  759.3	  609.3	 3249.0	...
3756303	  759.1	  609.7	 3250.0	...
3756304	  759.1	  610.0	 3251.0	...
3756305	  759.0	  609.9	 3253.0	...
3756306	  759.0	  609.6	 3255.0	...
3756307	  758.9	  609.2	 3259.0	...
3756308	  758.9	  608.8	 3261.0	...
3756309	  758.9	  608.7	 3264.0	...
3756310	  758.8	  608.7	 3265.0	...
3756311	  759.0	  608.8	 3267.0	...
3756312	  759.1	  608.8	 3268.0	...
3756313	  758.9	  609.0	 3270.0	...
3756314	  758.4	  609.1	 3272.0	...
3756315	  758.3	  609.1	 3272.0	...
3756316	  758.5	  609.0	 3273.0	...
3756317	  758.8	  608.8	 3275.0	...
3756318	  758.8	  608.6	 3276.0	...
3756319	  759.0	  608.5	 3278.0	...
3756320	  759.1	  608.3	 3278.0	...
3756321	  759.0	  608.3	 3279.0	...
3756322	  759.0	  608.2	 3279.0	...
3756323	  758.9	  608.2	 3281.0	...
3756324	  758.9	  608.2	 3283.0	...
MSG	3756325 0000 _ Number Off
3756325	  758.9	  608.2	 3288.0	...
3756326	  758.9	  608.2	 3291.0	...
3756327	  758.8	  608.1	 3295.0	...
3756328	  758.6	  608.0	 3296.0	...
3756329	  758.3	  608.0	 3296.0	...
3756330	  758.1	  608.0	 3294.0	...
3756331	  758.1	  607.8	 3292.0	...
3756332	  758.1	  607.6	 3292.0	...
3756333	  758.0	  607.0	 3295.0	...
3756334	  758.0	  606.7	 3297.0	...
3756335	  758.2	  606.4	 3298.0	...
3756336	  758.6	  606.4	 3299.0	...
3756337	  758.9	  606.4	 3299.0	...
3756338	  758.9	  606.4	 3300.0	...
3756339	  758.9	  606.6	 3300.0	...
3756340	  758.9	  606.9	 3301.0	...
3756341	  758.8	  607.2	 3302.0	...
3756342	  758.7	  607.4	 3304.0	...
3756343	  758.5	  607.4	 3306.0	...
3756344	  758.4	  607.4	 3307.0	...
3756345	  758.5	  607.5	 3307.0	...
3756346	  758.5	  607.6	 3307.0	...
3756347	  758.5	  607.6	 3308.0	...
3756348	  758.5	  607.6	 3308.0	...
3756349	  758.5	  607.7	 3310.0	...
3756350	  758.5	  607.9	 3312.0	...
3756351	  758.5	  607.9	 3313.0	...
3756352	  758.5	  608.0	 3312.0	...
3756353	  758.4	  608.0	 3309.0	...
3756354	  758.4	  608.1	 3311.0	...
3756355	  758.3	  608.0	 3314.0	...
3756356	  758.2	  608.1	 3318.0	...
3756357	  758.0	  608.1	 3319.0	...
3756358	  758.1	  608.2	 3319.0	...
3756359	  758.3	  608.2	 3319.0	...
3756360	  758.4	  608.1	 3319.0	...
3756361	  758.4	  608.0	 3319.0	...
3756362	  758.5	  608.0	 3319.0	...
3756363	  758.5	  607.6	 3318.0	...
3756364	  758.6	  607.2	 3321.0	...
3756365	  758.5	  606.7	 3325.0	...
3756366	  758.5	  606.6	 3326.0	...
3756367	  758.5	  606.4	 3324.0	...
3756368	  758.4	  606.3	 3323.0	...
3756369	  758.4	  606.4	 3327.0	...
3756370	  758.3	  606.8	 3330.0	...
3756371	  758.2	  607.3	 3330.0	...
3756372	  758.1	  607.6	 3328.0	...
3756373	  758.2	  607.5	 3328.0	...
3756374	  758.3	  607.2	 3328.0	...
3756375	  758.4	  607.0	 3328.0	...
3756376	  758.4	  606.8	 3327.0	...
3756377	  758.4	  606.5	 3329.0	...
3756378	  758.4	  606.1	 3331.0	...
3756379	  758.4	  605.2	 3333.0	...
3756380	  758.4	  604.6	 3332.0	...
3756381	  758.5	  604.8	 3334.0	...
3756382	  758.6	  605.6	 3336.0	...
3756383	  758.7	  606.2	 3337.0	...
3756384	  758.5	  606.1	 3336.0	...
3756385	  758.2	  605.9	 3334.0	...
3756386	  757.9	  606.0	 3334.0	...
3756387	  757.9	  605.8	 3334.0	...
3756388	  758.0	  605.7	 3333.0	...
3756389	  758.0	  606.0	 3336.0	...
3756390	  757.9	  606.5	 3339.0	...
3756391	  758.0	  606.9	 3343.0	...
3756392	  758.2	  606.8	 3345.0	...
3756393	  758.3	  606.5	 3347.0	...
3756394	  758.3	  606.3	 3348.0	...
3756395	  758.4	  606.1	 3347.0	...
3756396	  758.6	  605.9	 3348.0	...
3756397	  758.9	  605.9	 3349.0	...
3756398	  758.8	  606.2	 3350.0	...
3756399	  758.8	  606.5	 3351.0	...
3756400	  758.7	  606.7	 3351.0	...
3756401	  758.6	  606.7	 3352.0	...
3756402	  758.6	  606.8	 3351.0	...
3756403	  758.6	  606.8	 3351.0	...
3756404	  758.7	  606.7	 3350.0	...
3756405	  758.8	  606.7	 3350.0	...
3756406	  758.6	  606.8	 3350.0	...
3756407	  758.2	  606.9	 3351.0	...
3756408	  757.8	  606.8	 3353.0	...
3756409	  757.7	  606.6	 3353.0	...
3756410	  757.9	  606.3	 3355.0	...
3756411	  758.2	  606.2	 3358.0	...
3756412	  758.6	  606.1	 3361.0	...
3756413	  758.7	  606.1	 3363.0	...
3756414	  758.6	  606.1	 3363.0	...
3756415	  758.4	  606.1	 3363.0	...
3756416	  758.4	  605.9	 3363.0	...
3756417	  758.6	  605.8	 3361.0	...
3756418	  758.8	  605.7	 3360.0	...
3756419	  758.8	  605.9	 3358.0	...
3756420	  758.8	  605.9	 3358.0	...
3756421	  758.9	  605.8	 3357.0	...
3756422	  758.7	  606.4	 3358.0	...
3756423	  758.4	  607.1	 3359.0	...
3756424	  758.2	  607.7	 3362.0	...
3756425	  758.1	  607.5	 3363.0	...
3756426	  758.1	  607.3	 3364.0	...
3756427	  758.2	  607.2	 3366.0	...
3756428	  758.4	  607.2	 3369.0	...
3756429	  758.7	  607.3	 3370.0	...
3756430	  758.6	  607.7	 3369.0	...
3756431	  758.6	  608.2	 3366.0	...
3756432	  758.5	  608.6	 3364.0	...
3756433	  758.4	  608.5	 3363.0	...
3756434	  758.4	  608.4	 3364.0	...
3756435	  758.5	  608.2	 3365.0	...
3756436	  758.7	  608.3	 3367.0	...
3756437	  758.8	  608.3	 3369.0	...
3756438	  758.7	  607.9	 3372.0	...
3756439	  758.6	  607.5	 3375.0	...
3756440	  758.7	  607.1	 3377.0	...
3756441	  758.7	  607.1	 3377.0	...
3756442	  758.7	  607.3	 3378.0	...
3756443	  758.8	  607.7	 3379.0	...
3756444	  758.9	  608.0	 3380.0	...
3756445	  759.1	  608.4	 3380.0	...
3756446	  759.1	  608.5	 3379.0	...
3756447	  759.1	  608.7	 3379.0	...
3756448	  759.0	  608.8	 3379.0	...
3756449	  758.8	  608.5	 3380.0	...
3756450	  758.5	  608.0	 3380.0	...
3756451	  758.4	  607.6	 3379.0	...
3756452	  758.4	  607.9	 3379.0	...
3756453	  758.3	  608.1	 3379.0	...
3756454	  758.3	  608.3	 3380.0	...
3756455	  758.2	  608.2	 3383.0	...
3756456	  758.2	  608.1	 3385.0	...
3756457	  758.0	  608.0	 3388.0	...
3756458	  757.8	  607.9	 3392.0	...
3756459	  757.9	  608.1	 3396.0	...
3756460	  758.1	  608.3	 3399.0	...
3756461	  758.3	  607.9	 3398.0	...
3756462	  758.3	  607.4	 3397.0	...
3756463	  758.3	  607.3	 3396.0	...
3756464	  758.4	  607.7	 3396.0	...
3756465	  758.5	  608.0	 3395.0	...
3756466	  758.5	  607.9	 3394.0	...
3756467	  758.4	  607.8	 3393.0	...
3756468	  758.4	  607.9	 3393.0	...
3756469	  758.4	  607.8	 3393.0	...
3756470	  758.4	  607.7	 3393.0	...
3756471	  758.3	  607.7	 3393.0	...
3756472	  758.1	  607.8	 3393.0	...
3756473	  757.9	  607.8	 3393.0	...
3756474	  757.9	  607.8	 3398.0	...
3756475	  758.0	  607.7	 3402.0	...
3756476	  758.1	  607.7	 3406.0	...
3756477	  758.2	  607.8	 3405.0	...
3756478	  758.0	  607.9	 3403.0	...
3756479	  757.8	  608.0	 3402.0	...
3756480	  757.5	  608.0	 3400.0	...
3756481	  757.6	  608.0	 3398.0	...
3756482	  757.8	  607.9	 3397.0	...
3756483	  757.8	  607.9	 3398.0	...
3756484	  757.7	  607.4	 3401.0	...
3756485	  757.4	  607.0	 3404.0	...
3756486	  757.2	  606.4	 3405.0	...
3756487	  757.4	  606.4	 3405.0	...
3756488	  757.7	  606.3	 3407.0	...
3756489	  757.9	  606.7	 3410.0	...
3756490	  757.9	  607.1	 3410.0	...
3756491	  757.8	  607.7	 3409.0	...
3756492	  757.9	  607.9	 3408.0	...
3756493	  757.9	  608.1	 3411.0	...
3756494	  757.8	  608.2	 3414.0	...
3756495	  757.8	  608.2	 3416.0	...
3756496	  757.7	  608.0	 3414.0	...
3756497	  757.3	  608.1	 3412.0	...
3756498	  757.0	  608.1	 3413.0	...
3756499	  756.7	  608.3	 3414.0	...
3756500	  756.9	  608.4	 3416.0	...
3756501	  756.8	  608.4	 3418.0	...
3756502	  756.7	  608.5	 3418.0	...
3756503	  756.5	  608.6	 3417.0	...
3756504	  756.6	  608.6	 3415.0	...
3756505	  756.7	  608.6	 3416.0	...
3756506	  756.7	  608.7	 3418.0	...
3756507	  756.8	  608.9	 3421.0	...
3756508	  756.9	  609.1	 3424.0	...
3756509	  757.1	  608.9	 3426.0	...
3756510	  757.2	  608.0	 3429.0	...
3756511	  757.3	  607.2	 3428.0	...
3756512	  757.0	  606.5	 3428.0	...
3756513	  756.7	  606.4	 3428.0	...
3756514	  756.3	  606.5	 3429.0	...
3756515	  756.4	  606.9	 3428.0	...
3756516	  756.4	  607.2	 3427.0	...
3756517	  756.4	  607.4	 3427.0	...
3756518	  756.3	  607.3	 3428.0	...
3756519	  756.3	  607.2	 3431.0	...
3756520	  756.3	  607.1	 3433.0	...
3756521	  756.3	  606.9	 3434.0	...
3756522	  756.3	  606.8	 3433.0	...
3756523	  756.4	  606.9	 3431.0	...
3756524	  756.4	  607.0	 3431.0	...
3756525	  756.3	  607.0	 3432.0	...
MSG	3756526 0000 _ Number On
3756526	  756.2	  606.9	 3433.0	...
3756527	  755.5	  606.4	 3433.0	...
3756528	  755.0	  605.9	 3435.0	...
3756529	  754.8	  605.5	 3436.0	...
3756530	  755.0	  605.6	 3437.0	...
3756531	  755.2	  605.6	 3438.0	...
3756532	  755.5	  606.4	 3439.0	...
3756533	  755.8	  607.2	 3441.0	...
3756534	  756.1	  607.9	 3441.0	...
3756535	  756.1	  607.8	 3442.0	...
3756536	  756.1	  607.7	 3443.0	...
3756537	  756.1	  607.5	 3442.0	...
3756538	  756.1	  607.2	 3443.0	...
3756539	  756.0	  607.5	 3446.0	...
3756540	  756.0	  607.9	 3449.0	...
3756541	  756.0	  608.3	 3452.0	...
3756542	  756.0	  607.9	 3454.0	...
3756543	  755.9	  607.5	 3455.0	...
3756544	  755.8	  606.8	 3454.0	...
3756545	  755.8	  606.4	 3454.0	...
3756546	  755.8	  606.5	 3455.0	...
3756547	  755.8	  607.0	 3456.0	...
3756548	  755.8	  607.5	 3456.0	...
3756549	  755.7	  607.6	 3456.0	...
3756550	  755.8	  607.7	 3456.0	...
3756551	  755.9	  607.5	 3459.0	...
3756552	  755.8	  607.2	 3463.0	...
3756553	  755.6	  606.9	 3467.0	...
3756554	  755.4	  606.8	 3468.0	...
3756555	  755.3	  606.7	 3469.0	...
3756556	  755.3	  606.6	 3470.0	...
3756557	  755.3	  606.7	 3470.0	...
3756558	  755.3	  606.9	 3470.0	...
3756559	  755.3	  607.1	 3471.0	...
3756560	  755.4	  607.2	 3473.0	...
3756561	  755.5	  607.2	 3474.0	...
3756562	  755.5	  607.2	 3473.0	...
3756563	  755.5	  607.3	 3472.0	...
3756564	  755.5	  607.4	 3472.0	...
3756565	  755.7	  607.5	 3473.0	...
3756566	  755.9	  607.5	 3476.0	...
3756567	  756.1	  607.4	 3479.0	...
3756568	  755.9	  607.3	 3482.0	...
3756569	  755.6	  607.3	 3481.0	...
3756570	  755.6	  607.1	 3481.0	...
3756571	  756.0	  606.9	 3483.0	...
3756572	  756.3	  606.8	 3486.0	...
3756573	  756.5	  606.7	 3489.0	...
3756574	  756.5	  606.7	 3490.0	...
3756575	  756.6	  606.6	 3491.0	...
3756576	  756.3	  606.8	 3491.0	...
3756577	  755.9	  607.0	 3491.0	...
3756578	  755.6	  606.8	 3492.0	...
3756579	  755.5	  606.5	 3493.0	...
3756580	  755.3	  606.0	 3494.0	...
3756581	  755.2	  606.0	 3494.0	...
3756582	  755.0	  605.9	 3496.0	...
3756583	  755.0	  606.1	 3499.0	...
3756584	  755.2	  606.5	 3502.0	...
3756585	  755.4	  606.9	 3505.0	...
3756586	  755.5	  607.4	 3506.0	...
3756587	  755.5	  607.5	 3508.0	...
3756588	  755.6	  607.6	 3510.0	...
3756589	  755.7	  607.6	 3513.0	...
3756590	  755.7	  607.4	 3513.0	...
3756591	  755.7	  607.2	 3513.0	...
3756592	  755.6	  607.4	 3515.0	...
3756593	  755.6	  607.8	 3516.0	...
3756594	  755.6	  608.2	 3518.0	...
3756595	  755.5	  608.2	 3516.0	...
3756596	  755.5	  608.0	 3515.0	...
3756597	  755.4	  607.8	 3515.0	...
3756598	  755.4	  607.6	 3516.0	...
3756599	  755.4	  607.5	 3518.0	...
3756600	  755.4	  607.3	 3522.0	...
3756601	  755.5	  607.2	 3526.0	...
3756602	  755.6	  607.0	 3527.0	...
3756603	  755.9	  607.0	 3525.0	...
3756604	  756.0	  606.9	 3524.0	...
3756605	  755.9	  606.9	 3524.0	...
3756606	  755.8	  606.6	 3523.0	...
3756607	  755.7	  606.3	 3522.0	...
3756608	  755.7	  605.9	 3522.0	...
3756609	  755.7	  605.9	 3521.0	...
3756610	  755.7	  606.1	 3521.0	...
3756611	  755.5	  606.3	 3522.0	...
3756612	  755.4	  606.5	 3524.0	...
3756613	  755.3	  606.8	 3528.0	...
3756614	  755.4	  607.0	 3531.0	...
3756615	  755.7	  606.7	 3533.0	...
3756616	  756.0	  606.2	 3532.0	...
3756617	  756.2	  605.8	 3531.0	...
3756618	  756.0	  605.9	 3530.0	...
3756619	  756.0	  606.2	 3533.0	...
3756620	  756.2	  606.4	 3537.0	...
3756621	  756.3	  606.6	 3540.0	...
3756622	  756.4	  606.7	 3541.0	...
3756623	  756.4	  606.8	 3542.0	...
3756624	  756.4	  607.0	 3544.0	...
3756625	  756.5	  607.2	 3545.0	...
3756626	  756.4	  607.0	 3546.0	...
3756627	  756.3	  606.6	 3547.0	...
3756628	  756.2	  606.2	 3548.0	...
3756629	  756.1	  605.8	 3552.0	...
3756630	  756.1	  605.5	 3556.0	...
3756631	  756.1	  605.5	 3560.0	...
3756632	  756.1	  605.9	 3562.0	...
3756633	  756.1	  606.2	 3563.0	...
3756634	  756.0	  606.4	 3563.0	...
3756635	  755.9	  606.7	 3564.0	...
3756636	  755.9	  606.6	 3567.0	...
3756637	  755.9	  606.4	 3569.0	...
3756638	  755.8	  606.3	 3569.0	...
3756639	  755.7	  606.4	 3570.0	...
3756640	  755.8	  606.6	 3571.0	...
3756641	  756.0	  606.6	 3571.0	...
3756642	  755.7	  606.4	 3570.0	...
3756643	  755.2	  606.2	 3569.0	...
3756644	  754.7	  606.1	 3570.0	...
3756645	  754.6	  606.4	 3572.0	...
3756646	  754.9	  606.7	 3575.0	...
3756647	  755.4	  607.1	 3576.0	...
3756648	  756.0	  607.4	 3578.0	...
3756649	  756.3	  607.6	 3580.0	...
3756650	  756.3	  607.3	 3581.0	...
3756651	  756.3	  607.0	 3582.0	...
3756652	  756.2	  606.8	 3582.0	...
3756653	  756.1	  606.8	 3583.0	...
3756654	  755.9	  606.8	 3584.0	...
3756655	  755.5	  606.6	 3585.0	...
3756656	  755.2	  606.4	 3586.0	...
3756657	  755.3	  606.5	 3587.0	...
3756658	  755.6	  606.7	 3588.0	...
3756659	  755.8	  606.9	 3591.0	...
3756660	  755.6	  606.8	 3593.0	...
3756661	  755.5	  606.7	 3596.0	...
3756662	  755.5	  606.8	 3596.0	...
3756663	  755.5	  607.1	 3597.0	...
3756664	  755.5	  607.5	 3600.0	...
3756665	  755.4	  607.6	 3603.0	...
3756666	  755.4	  607.6	 3606.0	...
3756667	  755.4	  607.6	 3605.0	...
3756668	  755.4	  607.7	 3605.0	...
3756669	  755.5	  607.9	 3604.0	...
3756670	  755.7	  608.0	 3604.0	...
3756671	  755.8	  607.9	 3604.0	...
3756672	  755.8	  607.4	 3604.0	...
3756673	  755.9	  606.8	 3606.0	...
3756674	  756.0	  606.4	 3607.0	...
3756675	  756.1	  606.4	 3608.0	...
3756676	  756.1	  606.9	 3608.0	...
3756677	  756.1	  607.3	 3607.0	...
3756678	  755.9	  607.7	 3607.0	...
3756679	  755.7	  607.7	 3610.0	...
3756680	  755.3	  607.7	 3613.0	...
3756681	  754.8	  607.8	 3616.0	...
3756682	  753.9	  607.7	 3616.0	...
EFIX R   3755250	3756682	1433	  753.1	  609.5	   3330
SSACC R  3756683
3756683	  752.4	  607.8	 3616.0	...
3756684	  750.8	  607.3	 3615.0	...
3756685	  749.1	  606.7	 3616.0	...
3756686	  747.3	  606.0	 3618.0	...
3756687	  744.7	  605.1	 3621.0	...
3756688	  742.0	  603.8	 3623.0	...
3756689	  738.7	  602.4	 3625.0	...
3756690	  735.8	  600.7	 3626.0	...
3756691	  732.4	  599.2	 3627.0	...
3756692	  730.2	  596.4	 3629.0	...
3756693	  727.5	  594.7	 3632.0	...
3756694	  725.8	  593.0	 3637.0	...
3756695	  724.5	  592.3	 3641.0	...
3756696	  725.1	  591.3	 3644.0	...
3756697	  726.0	  590.7	 3644.0	...
3756698	  727.4	  590.4	 3644.0	...
3756699	  728.6	  590.3	 3644.0	...
3756700	  730.5	  590.1	 3640.0	...
3756701	  732.6	  590.1	 3636.0	...
3756702	  734.9	  590.8	 3633.0	...
ESACC R  3756683	3756702	20	  752.4	  607.8	  734.9	  590.8	   0.52	     65
SFIX R   3756703
3756703	  737.3	  591.5	 3634.0	...
3756704	  740.0	  592.7	 3635.0	...
3756705	  742.0	  593.5	 3636.0	...
3756706	  743.4	  594.5	 3635.0	...
3756707	  744.4	  594.9	 3634.0	...
3756708	  745.1	  595.1	 3632.0	...
3756709	  745.7	  595.2	 3632.0	...
3756710	  745.6	  596.0	 3631.0	...
3756711	  745.2	  596.8	 3635.0	...
3756712	  744.4	  597.6	 3638.0	...
3756713	  743.8	  597.6	 3641.0	...
3756714	  743.4	  597.7	 3643.0	...
3756715	  743.4	  597.9	 3645.0	...
3756716	  742.8	  598.1	 3646.0	...
3756717	  742.1	  598.2	 3646.0	...
3756718	  741.4	  598.2	 3646.0	...
3756719	  741.1	  598.1	 3646.0	...
3756720	  740.3	  598.2	 3648.0	...
3756721	  739.2	  597.7	 3652.0	...
3756722	  738.3	  597.3	 3656.0	...
3756723	  738.0	  596.8	 3658.0	...
3756724	  738.1	  597.1	 3657.0	...
3756725	  738.1	  597.4	 3656.0	...
3756726	  737.8	  597.7	 3655.0	...
3756727	  737.4	  597.7	 3655.0	...
3756728	  737.3	  597.7	 3655.0	...
3756729	  737.3	  597.6	 3656.0	...
3756730	  737.4	  597.6	 3657.0	...
3756731	  737.2	  597.6	 3658.0	...
3756732	  736.9	  597.5	 3660.0	...
3756733	  736.8	  597.5	 3661.0	...
3756734	  736.8	  597.3	 3662.0	...
3756735	  736.8	  597.2	 3661.0	...
3756736	  736.7	  597.2	 3659.0	...
3756737	  736.7	  597.2	 3658.0	...
3756738	  736.9	  597.2	 3660.0	...
3756739	  737.1	  597.2	 3663.0	...
3756740	  737.5	  597.2	 3665.0	...
3756741	  737.7	  597.4	 3664.0	...
3756742	  738.1	  597.5	 3663.0	...
3756743	  738.4	  597.6	 3662.0	...
3756744	  738.3	  597.6	 3664.0	...
3756745	  738.1	  597.6	 3668.0	...
3756746	  737.9	  597.6	 3670.0	...
3756747	  737.9	  597.6	 3668.0	...
3756748	  737.9	  597.6	 3668.0	...
3756749	  738.0	  597.6	 3669.0	...
3756750	  738.0	  597.6	 3670.0	...
3756751	  737.9	  597.7	 3671.0	...
3756752	  737.8	  597.8	 3671.0	...
3756753	  737.6	  597.9	 3671.0	...
3756754	  737.5	  598.1	 3672.0	...
3756755	  737.5	  598.2	 3675.0	...
3756756	  737.6	  597.9	 3677.0	...
3756757	  737.8	  597.6	 3679.0	...
3756758	  738.0	  597.7	 3678.0	...
3756759	  738.1	  598.0	 3677.0	...
3756760	  738.1	  598.4	 3675.0	...
3756761	  738.0	  598.4	 3673.0	...
3756762	  738.0	  598.5	 3674.0	...
3756763	  738.0	  598.6	 3674.0	...
3756764	  737.9	  598.6	 3674.0	...
3756765	  737.9	  598.7	 3675.0	...
3756766	  737.9	  598.5	 3677.0	...
3756767	  737.9	  598.2	 3678.0	...
3756768	  737.9	  597.9	 3677.0	...
3756769	  738.0	  598.0	 3676.0	...
3756770	  738.1	  598.2	 3676.0	...
3756771	  738.2	  598.2	 3675.0	...
3756772	  738.1	  598.2	 3673.0	...
3756773	  738.2	  598.2	 3671.0	...
3756774	  738.2	  598.2	 3670.0	...
3756775	  738.1	  598.2	 3668.0	...
3756776	  737.8	  598.2	 3666.0	...
3756777	  737.8	  598.2	 3666.0	...
3756778	  737.9	  598.3	 3668.0	...
3756779	  737.8	  598.3	 3670.0	...
3756780	  737.5	  598.3	 3669.0	...
3756781	  737.5	  598.4	 3668.0	...
3756782	  737.8	  598.5	 3668.0	...
3756783	  738.1	  598.5	 3668.0	...
3756784	  738.0	  598.2	 3671.0	...
3756785	  737.9	  597.9	 3674.0	...
3756786	  737.9	  597.8	 3676.0	...
3756787	  738.0	  597.8	 3675.0	...
3756788	  738.1	  597.8	 3674.0	...
3756789	  738.2	  597.9	 3676.0	...
3756790	  738.1	  598.1	 3678.0	...
3756791	  738.1	  598.4	 3681.0	...
3756792	  738.1	  598.6	 3681.0	...
3756793	  738.1	  598.9	 3681.0	...
3756794	  738.1	  599.0	 3681.0	...
3756795	  738.1	  599.2	 3681.0	...
3756796	  738.1	  598.8	 3681.0	...
3756797	  738.1	  598.5	 3680.0	...
3756798	  738.2	  598.2	 3679.0	...
3756799	  738.0	  597.8	 3680.0	...
3756800	  737.8	  597.5	 3682.0	...
3756801	  737.7	  597.2	 3683.0	...
3756802	  737.7	  597.5	 3685.0	...
3756803	  737.5	  597.6	 3686.0	...
3756804	  737.4	  597.8	 3688.0	...
3756805	  737.6	  597.7	 3689.0	...
3756806	  737.9	  597.6	 3689.0	...
3756807	  738.2	  597.6	 3688.0	...
3756808	  738.1	  597.7	 3688.0	...
3756809	  738.0	  597.8	 3688.0	...
3756810	  737.8	  597.9	 3688.0	...
3756811	  738.0	  597.9	 3688.0	...
3756812	  738.1	  597.9	 3688.0	...
3756813	  738.3	  597.8	 3689.0	...
3756814	  738.2	  597.5	 3688.0	...
3756815	  738.2	  597.2	 3687.0	...
3756816	  738.0	  597.0	 3685.0	...
3756817	  737.8	  597.1	 3685.0	...
3756818	  737.7	  597.3	 3685.0	...
3756819	  737.7	  597.4	 3685.0	...
3756820	  737.7	  597.5	 3686.0	...
3756821	  737.8	  597.7	 3687.0	...
3756822	  737.8	  598.1	 3688.0	...
3756823	  738.0	  598.4	 3687.0	...
3756824	  738.1	  598.5	 3686.0	...
3756825	  738.3	  598.5	 3685.0	...
3756826	  738.3	  598.6	 3685.0	...
3756827	  738.4	  598.2	 3684.0	...
3756828	  738.3	  597.6	 3684.0	...
3756829	  738.0	  597.0	 3684.0	...
3756830	  737.7	  596.6	 3685.0	...
3756831	  737.5	  596.4	 3686.0	...
3756832	  737.6	  596.4	 3687.0	...
3756833	  737.6	  596.6	 3689.0	...
3756834	  737.8	  597.3	 3692.0	...
3756835	  738.2	  597.8	 3694.0	...
3756836	  738.4	  598.1	 3695.0	...
3756837	  738.3	  598.1	 3696.0	...
3756838	  738.2	  598.1	 3695.0	...
3756839	  738.5	  598.0	 3694.0	...
MSG	3756840 0000 _ Number Off
3756840	  738.9	  597.9	 3693.0	...
3756841	  739.1	  597.9	 3693.0	...
3756842	  739.0	  597.8	 3693.0	...
3756843	  738.6	  597.7	 3693.0	...
3756844	  738.2	  597.7	 3692.0	...
3756845	  737.9	  597.8	 3692.0	...
3756846	  738.0	  597.6	 3692.0	...
3756847	  738.1	  597.4	 3692.0	...
3756848	  738.1	  597.4	 3691.0	...
3756849	  738.1	  597.5	 3691.0	...
3756850	  738.2	  597.5	 3690.0	...
3756851	  738.5	  597.4	 3689.0	...
3756852	  738.8	  597.4	 3689.0	...
3756853	  739.0	  597.3	 3690.0	...
3756854	  738.9	  597.2	 3695.0	...
3756855	  738.8	  596.9	 3700.0	...
3756856	  738.9	  596.7	 3700.0	...
3756857	  739.0	  596.7	 3697.0	...
3756858	  739.0	  596.9	 3693.0	...
3756859	  738.9	  597.2	 3695.0	...
3756860	  738.8	  597.2	 3695.0	...
3756861	  738.8	  597.3	 3694.0	...
3756862	  738.7	  597.5	 3692.0	...
3756863	  738.7	  597.7	 3690.0	...
3756864	  738.7	  597.6	 3689.0	...
3756865	  739.2	  597.4	 3688.0	...
3756866	  739.6	  597.1	 3687.0	...
3756867	  740.1	  597.2	 3686.0	...
3756868	  740.1	  597.3	 3687.0	...
3756869	  740.1	  596.8	 3688.0	...
3756870	  739.8	  596.3	 3689.0	...
3756871	  739.6	  595.7	 3690.0	...
3756872	  739.6	  596.3	 3689.0	...
3756873	  739.7	  597.0	 3689.0	...
3756874	  739.8	  597.6	 3689.0	...
3756875	  739.8	  597.5	 3689.0	...
3756876	  739.5	  597.5	 3688.0	...
3756877	  739.1	  597.4	 3690.0	...
3756878	  738.8	  597.2	 3692.0	...
3756879	  738.9	  596.8	 3694.0	...
3756880	  739.2	  596.6	 3694.0	...
3756881	  739.4	  596.5	 3694.0	...
3756882	  739.9	  596.4	 3694.0	...
3756883	  740.4	  596.2	 3693.0	...
3756884	  740.1	  596.2	 3692.0	...
3756885	  739.3	  596.4	 3691.0	...
3756886	  739.0	  596.5	 3690.0	...
3756887	  739.4	  596.5	 3692.0	...
3756888	  739.4	  596.5	 3693.0	...
3756889	  739.0	  596.6	 3695.0	...
3756890	  738.9	  596.6	 3697.0	...
3756891	  739.1	  596.7	 3698.0	...
3756892	  739.3	  596.9	 3700.0	...
3756893	  739.2	  597.4	 3701.0	...
3756894	  739.1	  597.7	 3699.0	...
3756895	  739.1	  597.9	 3694.0	...
3756896	  739.2	  597.8	 3690.0	...
3756897	  739.3	  597.8	 3689.0	...
3756898	  739.4	  597.7	 3688.0	...
3756899	  739.5	  597.6	 3691.0	...
3756900	  739.6	  597.4	 3693.0	...
3756901	  739.7	  597.6	 3696.0	...
3756902	  739.9	  597.9	 3692.0	...
3756903	  740.0	  598.2	 3688.0	...
3756904	  740.0	  598.2	 3685.0	...
3756905	  740.0	  598.2	 3686.0	...
3756906	  740.0	  598.3	 3687.0	...
3756907	  740.0	  598.4	 3686.0	...
3756908	  740.1	  598.3	 3689.0	...
3756909	  740.0	  598.3	 3692.0	...
3756910	  739.9	  598.4	 3695.0	...
3756911	  740.0	  598.7	 3696.0	...
3756912	  740.2	  598.9	 3696.0	...
3756913	  740.4	  598.7	 3695.0	...
3756914	  740.4	  598.4	 3692.0	...
3756915	  740.4	  598.0	 3690.0	...
3756916	  740.4	  598.0	 3690.0	...
3756917	  740.3	  598.1	 3689.0	...
3756918	  740.1	  598.2	 3689.0	...
3756919	  739.9	  598.0	 3689.0	...
3756920	  739.9	  597.8	 3691.0	...
3756921	  739.8	  597.6	 3693.0	...
3756922	  739.6	  597.6	 3692.0	...
3756923	  739.4	  597.5	 3688.0	...
3756924	  739.2	  597.8	 3685.0	...
3756925	  739.3	  597.9	 3685.0	...
3756926	  739.7	  598.3	 3685.0	...
3756927	  739.9	  598.4	 3685.0	...
3756928	  740.2	  598.6	 3686.0	...
3756929	  740.1	  598.6	 3686.0	...
3756930	  740.0	  598.7	 3686.0	...
3756931	  739.9	  598.8	 3688.0	...
3756932	  739.9	  598.9	 3690.0	...
3756933	  739.8	  598.8	 3692.0	...
3756934	  739.9	  598.8	 3692.0	...
3756935	  739.8	  598.8	 3692.0	...
3756936	  739.6	  598.6	 3692.0	...
3756937	  739.4	  598.4	 3692.0	...
3756938	  739.3	  598.5	 3691.0	...
3756939	  739.6	  599.0	 3688.0	...
3756940	  740.0	  599.4	 3686.0	...
3756941	  739.9	  599.6	 3685.0	...
3756942	  739.5	  599.6	 3686.0	...
3756943	  739.1	  599.7	 3688.0	...
3756944	  739.2	  599.7	 3690.0	...
3756945	  739.3	  599.7	 3692.0	...
3756946	  739.6	  599.5	 3691.0	...
3756947	  739.9	  599.2	 3691.0	...
3756948	  740.2	  598.7	 3691.0	...
3756949	  740.3	  598.4	 3692.0	...
3756950	  740.4	  598.9	 3692.0	...
3756951	  740.5	  599.7	 3691.0	...
3756952	  740.6	  600.3	 3687.0	...
3756953	  740.6	  599.7	 3684.0	...
3756954	  740.6	  599.1	 3682.0	...
3756955	  740.6	  598.6	 3683.0	...
3756956	  740.4	  598.7	 3685.0	...
3756957	  740.3	  598.8	 3687.0	...
3756958	  739.8	  599.1	 3688.0	...
3756959	  739.4	  599.3	 3687.0	...
3756960	  739.4	  599.1	 3687.0	...
3756961	  739.8	  598.8	 3685.0	...
3756962	  740.1	  598.5	 3682.0	...
3756963	  740.1	  598.6	 3679.0	...
3756964	  740.2	  598.6	 3681.0	...
3756965	  740.3	  599.0	 3684.0	...
3756966	  740.4	  599.4	 3686.0	...
3756967	  740.3	  600.2	 3684.0	...
3756968	  740.3	  600.7	 3683.0	...
3756969	  740.1	  601.2	 3682.0	...
3756970	  739.9	  601.2	 3683.0	...
3756971	  739.5	  601.0	 3684.0	...
3756972	  739.4	  600.8	 3686.0	...
3756973	  739.2	  600.8	 3688.0	...
3756974	  739.1	  600.4	 3688.0	...
3756975	  738.8	  600.1	 3686.0	...
3756976	  738.7	  599.7	 3684.0	...
3756977	  739.2	  599.5	 3683.0	...
3756978	  739.8	  599.3	 3682.0	...
3756979	  740.6	  599.1	 3682.0	...
3756980	  740.7	  598.9	 3682.0	...
3756981	  740.8	  599.1	 3684.0	...
3756982	  740.5	  599.4	 3685.0	...
3756983	  740.3	  599.7	 3685.0	...
3756984	  740.1	  599.8	 3686.0	...
3756985	  740.0	  600.0	 3686.0	...
3756986	  740.0	  600.1	 3687.0	...
3756987	  739.9	  600.4	 3686.0	...
3756988	  739.8	  600.7	 3687.0	...
3756989	  739.8	  600.8	 3688.0	...
3756990	  739.9	  600.8	 3688.0	...
3756991	  740.0	  600.9	 3688.0	...
3756992	  740.1	  600.9	 3689.0	...
3756993	  740.2	  601.0	 3690.0	...
3756994	  740.1	  600.9	 3690.0	...
3756995	  740.0	  600.7	 3687.0	...
3756996	  739.9	  600.5	 3685.0	...
3756997	  740.0	  600.4	 3685.0	...
3756998	  740.1	  600.3	 3685.0	...
3756999	  740.0	  600.5	 3686.0	...
3757000	  739.9	  601.0	 3687.0	...
3757001	  739.8	  601.4	 3687.0	...
3757002	  739.8	  601.2	 3687.0	...
3757003	  739.7	  600.8	 3687.0	...
3757004	  739.7	  600.4	 3687.0	...
3757005	  739.8	  600.1	 3687.0	...
3757006	  739.9	  599.8	 3688.0	...
3757007	  740.1	  599.6	 3688.0	...
3757008	  740.2	  599.6	 3688.0	...
3757009	  740.3	  599.5	 3688.0	...
3757010	  740.4	  599.4	 3689.0	...
3757011	  740.5	  599.7	 3689.0	...
3757012	  740.6	  600.0	 3690.0	...
3757013	  740.5	  600.2	 3691.0	...
3757014	  740.3	  599.9	 3692.0	...
3757015	  740.2	  599.7	 3694.0	...
3757016	  740.2	  599.7	 3696.0	...
3757017	  740.2	  599.7	 3697.0	...
3757018	  740.1	  599.7	 3697.0	...
3757019	  740.0	  599.7	 3698.0	...
3757020	  740.2	  600.0	 3698.0	...
3757021	  740.5	  600.3	 3698.0	...
3757022	  740.9	  600.6	 3698.0	...
3757023	  740.9	  600.6	 3699.0	...
3757024	  740.8	  600.7	 3701.0	...
3757025	  740.2	  600.8	 3704.0	...
3757026	  739.6	  600.9	 3703.0	...
3757027	  739.1	  600.9	 3701.0	...
3757028	  739.1	  600.8	 3697.0	...
3757029	  739.4	  600.7	 3693.0	...
3757030	  739.6	  600.4	 3692.0	...
3757031	  739.8	  600.2	 3692.0	...
3757032	  740.0	  600.2	 3695.0	...
3757033	  740.2	  600.3	 3698.0	...
3757034	  740.2	  600.5	 3700.0	...
3757035	  740.0	  600.9	 3698.0	...
3757036	  739.7	  601.1	 3698.0	...
3757037	  739.6	  601.1	 3698.0	...
3757038	  739.5	  600.9	 3698.0	...
3757039	  739.7	  600.7	 3698.0	...
3757040	  739.8	  600.6	 3697.0	...
3757041	  739.9	  600.3	 3695.0	...
3757042	  739.9	  600.0	 3693.0	...
3757043	  739.9	  599.9	 3696.0	...
3757044	  739.9	  599.9	 3698.0	...
3757045	  739.7	  599.7	 3701.0	...
3757046	  739.4	  599.6	 3702.0	...
3757047	  739.1	  599.5	 3703.0	...
3757048	  738.9	  599.7	 3703.0	...
3757049	  738.8	  600.1	 3703.0	...
MSG	3757050 0000 _ Number On
3757050	  738.7	  600.7	 3703.0	...
3757051	  738.7	  601.2	 3703.0	...
3757052	  738.8	  601.4	 3704.0	...
3757053	  739.0	  601.4	 3701.0	...
3757054	  739.3	  601.5	 3698.0	...
3757055	  739.5	  601.5	 3695.0	...
3757056	  739.5	  601.4	 3696.0	...
3757057	  739.6	  601.5	 3696.0	...
3757058	  739.6	  601.7	 3697.0	...
3757059	  739.6	  602.0	 3697.0	...
3757060	  739.6	  602.1	 3697.0	...
3757061	  739.6	  602.2	 3698.0	...
3757062	  739.7	  602.0	 3698.0	...
3757063	  739.8	  601.6	 3697.0	...
3757064	  739.8	  601.0	 3696.0	...
3757065	  739.7	  600.5	 3695.0	...
3757066	  739.8	  600.2	 3695.0	...
3757067	  739.9	  600.3	 3697.0	...
3757068	  739.7	  600.5	 3699.0	...
3757069	  739.3	  600.7	 3700.0	...
3757070	  739.0	  600.5	 3696.0	...
3757071	  739.1	  600.4	 3693.0	...
3757072	  739.2	  600.4	 3691.0	...
3757073	  739.4	  600.7	 3693.0	...
3757074	  739.5	  600.9	 3696.0	...
3757075	  739.4	  601.2	 3698.0	...
3757076	  739.3	  601.5	 3700.0	...
3757077	  739.1	  601.7	 3701.0	...
3757078	  738.9	  601.5	 3701.0	...
3757079	  738.9	  601.1	 3701.0	...
3757080	  739.0	  600.9	 3700.0	...
3757081	  739.2	  601.0	 3700.0	...
3757082	  739.4	  601.1	 3700.0	...
3757083	  739.2	  601.2	 3699.0	...
3757084	  738.9	  601.2	 3701.0	...
3757085	  738.1	  601.2	 3702.0	...
3757086	  737.4	  601.2	 3703.0	...
EFIX R   3756703	3757086	384	  739.2	  598.6	   3684
SSACC R  3757087
3757087	  736.2	  601.3	 3704.0	...
3757088	  734.1	  601.5	 3705.0	...
3757089	  731.9	  600.8	 3706.0	...
3757090	  729.6	  600.0	 3706.0	...
3757091	  727.2	  598.5	 3708.0	...
3757092	  724.9	  597.9	 3710.0	...
3757093	  722.8	  596.6	 3712.0	...
3757094	  721.4	  595.9	 3713.0	...
3757095	  720.4	  595.2	 3711.0	...
3757096	  719.8	  594.5	 3713.0	...
3757097	  719.8	  593.7	 3716.0	...
3757098	  721.0	  592.2	 3719.0	...
3757099	  722.5	  591.3	 3718.0	...
3757100	  725.0	  590.5	 3716.0	...
3757101	  727.4	  590.5	 3715.0	...
3757102	  730.3	  591.0	 3712.0	...
3757103	  732.7	  591.3	 3711.0	...
ESACC R  3757087	3757103	17	  736.2	  601.3	  732.7	  591.3	   0.23	     44
SFIX R   3757104
3757104	  734.5	  591.5	 3710.0	...
3757105	  735.9	  591.8	 3711.0	...
3757106	  736.9	  592.3	 3713.0	...
3757107	  737.2	  592.8	 3714.0	...
3757108	  737.2	  592.7	 3713.0	...
3757109	  736.7	  593.3	 3711.0	...
3757110	  736.2	  593.8	 3708.0	...
3757111	  735.4	  594.4	 3708.0	...
3757112	  735.1	  594.8	 3708.0	...
3757113	  734.4	  595.2	 3709.0	...
3757114	  733.8	  595.5	 3710.0	...
3757115	  733.2	  595.5	 3712.0	...
3757116	  733.1	  595.3	 3713.0	...
3757117	  733.2	  595.5	 3711.0	...
3757118	  733.5	  595.8	 3709.0	...
3757119	  733.8	  596.0	 3708.0	...
3757120	  733.5	  596.1	 3709.0	...
3757121	  732.9	  595.9	 3710.0	...
3757122	  732.4	  595.7	 3710.0	...
3757123	  732.0	  595.5	 3710.0	...
3757124	  731.7	  595.6	 3710.0	...
3757125	  731.4	  595.7	 3710.0	...
3757126	  731.3	  595.4	 3712.0	...
3757127	  730.6	  595.2	 3713.0	...
3757128	  729.9	  594.9	 3713.0	...
3757129	  729.3	  594.8	 3713.0	...
3757130	  729.2	  594.5	 3714.0	...
3757131	  729.2	  594.1	 3717.0	...
3757132	  729.2	  594.0	 3720.0	...
3757133	  729.5	  594.3	 3721.0	...
3757134	  729.8	  594.7	 3721.0	...
3757135	  729.9	  595.4	 3721.0	...
3757136	  729.8	  595.7	 3722.0	...
3757137	  729.6	  595.2	 3722.0	...
3757138	  729.4	  594.5	 3722.0	...
3757139	  729.2	  594.2	 3722.0	...
3757140	  729.1	  594.7	 3723.0	...
3757141	  729.2	  595.2	 3723.0	...
3757142	  729.4	  595.2	 3723.0	...
3757143	  729.7	  595.3	 3724.0	...
3757144	  729.8	  595.3	 3724.0	...
3757145	  729.9	  595.3	 3724.0	...
3757146	  730.0	  595.2	 3724.0	...
3757147	  730.1	  595.1	 3722.0	...
3757148	  730.1	  595.2	 3720.0	...
3757149	  730.0	  595.4	 3719.0	...
3757150	  730.0	  595.6	 3721.0	...
3757151	  730.1	  595.5	 3724.0	...
3757152	  730.3	  595.3	 3725.0	...
3757153	  730.3	  595.0	 3725.0	...
3757154	  730.1	  594.8	 3724.0	...
3757155	  729.9	  594.8	 3722.0	...
3757156	  729.9	  595.0	 3722.0	...
3757157	  729.9	  595.3	 3724.0	...
3757158	  729.8	  595.4	 3726.0	...
3757159	  729.8	  595.5	 3727.0	...
3757160	  729.8	  595.6	 3726.0	...
3757161	  729.8	  595.9	 3725.0	...
3757162	  729.9	  596.2	 3724.0	...
3757163	  729.9	  596.3	 3725.0	...
3757164	  729.9	  596.2	 3725.0	...
3757165	  729.8	  596.1	 3725.0	...
3757166	  729.7	  596.1	 3725.0	...
3757167	  729.5	  596.0	 3724.0	...
3757168	  729.5	  595.8	 3724.0	...
3757169	  729.5	  595.6	 3726.0	...
3757170	  729.4	  595.6	 3727.0	...
3757171	  729.4	  595.6	 3729.0	...
3757172	  729.5	  595.4	 3729.0	...
3757173	  729.5	  595.1	 3729.0	...
3757174	  729.4	  594.7	 3729.0	...
3757175	  729.3	  594.5	 3729.0	...
3757176	  729.3	  594.3	 3730.0	...
3757177	  729.5	  594.1	 3731.0	...
3757178	  729.7	  594.2	 3731.0	...
3757179	  729.8	  594.5	 3729.0	...
3757180	  729.8	  594.8	 3728.0	...
3757181	  729.6	  594.8	 3727.0	...
3757182	  729.5	  594.9	 3726.0	...
3757183	  729.5	  595.1	 3726.0	...
3757184	  729.5	  595.4	 3725.0	...
3757185	  729.4	  595.4	 3724.0	...
3757186	  729.3	  595.2	 3726.0	...
3757187	  729.3	  595.0	 3728.0	...
3757188	  729.2	  594.7	 3730.0	...
3757189	  729.2	  594.7	 3730.0	...
3757190	  729.3	  594.6	 3731.0	...
3757191	  729.3	  594.8	 3730.0	...
3757192	  729.6	  595.1	 3726.0	...
3757193	  729.7	  595.0	 3722.0	...
3757194	  729.5	  594.5	 3719.0	...
3757195	  729.1	  594.1	 3721.0	...
3757196	  728.7	  594.1	 3723.0	...
3757197	  728.6	  593.9	 3724.0	...
3757198	  728.6	  593.7	 3725.0	...
3757199	  728.8	  593.7	 3726.0	...
3757200	  728.9	  594.1	 3726.0	...
3757201	  729.0	  594.5	 3725.0	...
3757202	  729.2	  594.8	 3724.0	...
3757203	  729.5	  595.1	 3723.0	...
3757204	  729.8	  595.4	 3723.0	...
3757205	  729.6	  595.8	 3724.0	...
3757206	  729.4	  595.9	 3724.0	...
3757207	  729.1	  596.1	 3725.0	...
3757208	  729.1	  596.0	 3726.0	...
3757209	  729.0	  595.9	 3729.0	...
3757210	  728.9	  595.6	 3730.0	...
3757211	  728.7	  595.2	 3731.0	...
3757212	  728.7	  594.9	 3729.0	...
3757213	  728.9	  595.1	 3729.0	...
3757214	  729.2	  595.4	 3732.0	...
3757215	  729.3	  595.9	 3734.0	...
3757216	  729.2	  596.2	 3736.0	...
3757217	  729.0	  596.5	 3735.0	...
3757218	  729.0	  595.9	 3735.0	...
3757219	  729.0	  595.3	 3735.0	...
3757220	  729.0	  594.8	 3735.0	...
3757221	  728.9	  595.1	 3736.0	...
3757222	  728.8	  595.4	 3734.0	...
3757223	  728.8	  595.7	 3732.0	...
3757224	  728.9	  595.7	 3730.0	...
3757225	  728.9	  595.8	 3730.0	...
3757226	  728.8	  595.4	 3731.0	...
3757227	  728.8	  594.9	 3732.0	...
3757228	  728.8	  594.4	 3733.0	...
3757229	  728.7	  594.5	 3733.0	...
3757230	  728.6	  594.6	 3732.0	...
3757231	  728.5	  594.6	 3732.0	...
3757232	  728.5	  594.7	 3732.0	...
3757233	  728.4	  594.6	 3731.0	...
3757234	  728.2	  594.5	 3730.0	...
3757235	  728.0	  594.6	 3730.0	...
3757236	  727.9	  594.8	 3731.0	...
3757237	  728.1	  595.0	 3732.0	...
3757238	  728.3	  595.1	 3735.0	...
3757239	  728.4	  595.1	 3738.0	...
3757240	  728.5	  595.3	 3739.0	...
3757241	  728.4	  595.4	 3737.0	...
3757242	  728.4	  595.6	 3735.0	...
3757243	  728.3	  595.6	 3734.0	...
3757244	  728.6	  595.5	 3734.0	...
3757245	  729.0	  595.4	 3735.0	...
3757246	  729.3	  595.0	 3736.0	...
3757247	  729.3	  594.8	 3738.0	...
3757248	  729.2	  594.7	 3738.0	...
3757249	  729.0	  595.1	 3737.0	...
3757250	  728.9	  595.4	 3737.0	...
3757251	  729.0	  595.5	 3736.0	...
3757252	  729.0	  595.5	 3734.0	...
3757253	  728.9	  595.5	 3732.0	...
3757254	  728.7	  595.6	 3735.0	...
3757255	  728.7	  595.6	 3739.0	...
3757256	  728.9	  595.6	 3743.0	...
3757257	  729.1	  595.6	 3743.0	...
3757258	  729.1	  595.6	 3742.0	...
3757259	  729.2	  595.8	 3743.0	...
3757260	  729.3	  595.9	 3745.0	...
3757261	  729.5	  596.0	 3745.0	...
3757262	  729.6	  596.1	 3744.0	...
3757263	  729.7	  596.1	 3744.0	...
3757264	  729.4	  596.6	 3745.0	...
3757265	  729.2	  596.9	 3747.0	...
3757266	  729.3	  597.0	 3744.0	...
3757267	  729.6	  596.7	 3740.0	...
3757268	  729.7	  596.4	 3738.0	...
3757269	  729.4	  596.2	 3738.0	...
3757270	  729.1	  596.2	 3737.0	...
3757271	  729.0	  596.2	 3738.0	...
3757272	  729.0	  596.1	 3738.0	...
3757273	  729.2	  596.1	 3738.0	...
3757274	  729.6	  595.9	 3736.0	...
3757275	  730.0	  595.6	 3736.0	...
3757276	  729.7	  595.9	 3737.0	...
3757277	  729.3	  596.3	 3735.0	...
3757278	  728.8	  596.8	 3733.0	...
3757279	  728.7	  596.7	 3731.0	...
3757280	  728.9	  596.6	 3734.0	...
3757281	  729.2	  596.5	 3736.0	...
3757282	  729.2	  596.4	 3739.0	...
3757283	  729.1	  596.3	 3743.0	...
3757284	  729.0	  596.8	 3747.0	...
3757285	  729.3	  597.3	 3749.0	...
3757286	  729.5	  597.9	 3745.0	...
3757287	  729.3	  598.0	 3740.0	...
3757288	  729.1	  598.0	 3740.0	...
3757289	  728.9	  597.9	 3743.0	...
3757290	  729.0	  597.8	 3746.0	...
3757291	  729.2	  597.5	 3746.0	...
3757292	  729.4	  597.4	 3745.0	...
3757293	  729.6	  597.3	 3743.0	...
3757294	  729.4	  597.1	 3741.0	...
3757295	  729.2	  597.0	 3742.0	...
3757296	  728.9	  597.1	 3742.0	...
3757297	  728.8	  597.2	 3744.0	...
3757298	  728.7	  597.3	 3746.0	...
3757299	  728.8	  597.2	 3747.0	...
3757300	  728.8	  597.0	 3747.0	...
3757301	  728.8	  596.7	 3747.0	...
3757302	  728.9	  596.7	 3745.0	...
3757303	  729.2	  596.6	 3741.0	...
3757304	  729.4	  596.6	 3738.0	...
3757305	  729.3	  596.8	 3737.0	...
3757306	  728.9	  597.0	 3737.0	...
3757307	  728.6	  597.3	 3737.0	...
3757308	  728.9	  597.2	 3737.0	...
3757309	  729.1	  597.2	 3734.0	...
3757310	  729.4	  597.2	 3731.0	...
3757311	  729.4	  597.3	 3732.0	...
3757312	  729.6	  597.3	 3735.0	...
3757313	  729.8	  597.2	 3738.0	...
3757314	  729.6	  597.0	 3737.0	...
3757315	  729.4	  596.9	 3739.0	...
3757316	  729.1	  596.9	 3742.0	...
3757317	  729.1	  596.7	 3744.0	...
3757318	  729.1	  596.6	 3741.0	...
3757319	  729.2	  596.8	 3738.0	...
3757320	  729.2	  597.1	 3736.0	...
3757321	  729.3	  597.3	 3736.0	...
3757322	  729.3	  597.3	 3737.0	...
3757323	  729.3	  597.3	 3738.0	...
3757324	  729.3	  597.3	 3738.0	...
3757325	  729.1	  597.2	 3738.0	...
3757326	  729.0	  597.2	 3737.0	...
3757327	  729.0	  597.1	 3738.0	...
3757328	  729.1	  597.1	 3741.0	...
3757329	  729.1	  597.1	 3743.0	...
3757330	  728.9	  597.3	 3743.0	...
3757331	  728.8	  597.4	 3743.0	...
3757332	  729.0	  597.5	 3743.0	...
3757333	  729.2	  597.4	 3741.0	...
3757334	  729.3	  597.2	 3739.0	...
3757335	  729.3	  597.5	 3737.0	...
3757336	  729.2	  597.8	 3739.0	...
3757337	  729.1	  598.4	 3740.0	...
3757338	  729.1	  598.5	 3741.0	...
3757339	  729.0	  598.5	 3741.0	...
3757340	  728.9	  598.4	 3741.0	...
3757341	  729.0	  598.4	 3741.0	...
3757342	  729.1	  598.2	 3740.0	...
3757343	  729.4	  597.8	 3741.0	...
3757344	  729.6	  597.5	 3741.0	...
3757345	  729.7	  597.2	 3742.0	...
3757346	  729.7	  597.1	 3743.0	...
3757347	  729.8	  597.0	 3744.0	...
3757348	  729.8	  597.1	 3745.0	...
3757349	  729.6	  597.1	 3746.0	...
3757350	  729.3	  596.8	 3745.0	...
3757351	  729.0	  596.5	 3744.0	...
3757352	  729.1	  596.5	 3743.0	...
3757353	  729.3	  597.0	 3742.0	...
MSG	3757354 0000 _ Number Off
3757354	  729.6	  597.4	 3742.0	...
3757355	  729.5	  597.4	 3742.0	...
3757356	  729.3	  597.6	 3743.0	...
3757357	  729.0	  597.7	 3745.0	...
3757358	  728.9	  597.9	 3747.0	...
3757359	  728.9	  598.0	 3749.0	...
3757360	  729.0	  598.2	 3749.0	...
3757361	  729.0	  597.7	 3750.0	...
3757362	  729.1	  597.4	 3750.0	...
3757363	  729.2	  597.1	 3751.0	...
3757364	  729.3	  597.0	 3751.0	...
3757365	  729.4	  596.7	 3751.0	...
3757366	  729.3	  596.5	 3749.0	...
3757367	  729.2	  596.8	 3748.0	...
3757368	  729.2	  597.2	 3746.0	...
3757369	  729.1	  597.5	 3746.0	...
3757370	  729.1	  597.4	 3743.0	...
3757371	  729.4	  597.2	 3741.0	...
3757372	  729.6	  597.1	 3745.0	...
3757373	  729.8	  597.1	 3750.0	...
3757374	  729.7	  597.0	 3755.0	...
3757375	  729.6	  596.8	 3754.0	...
3757376	  729.1	  596.6	 3752.0	...
3757377	  728.7	  596.5	 3750.0	...
3757378	  728.7	  596.4	 3749.0	...
3757379	  729.0	  596.1	 3752.0	...
3757380	  729.2	  595.9	 3755.0	...
3757381	  729.2	  595.9	 3758.0	...
3757382	  729.1	  596.5	 3758.0	...
3757383	  729.1	  597.0	 3757.0	...
3757384	  729.0	  597.2	 3754.0	...
3757385	  728.9	  597.1	 3752.0	...
3757386	  728.8	  596.8	 3751.0	...
3757387	  728.8	  596.8	 3751.0	...
3757388	  728.9	  596.9	 3751.0	...
3757389	  729.0	  597.1	 3751.0	...
3757390	  729.2	  597.3	 3750.0	...
3757391	  729.3	  597.3	 3749.0	...
3757392	  729.4	  597.2	 3748.0	...
3757393	  729.3	  597.1	 3747.0	...
3757394	  729.2	  596.8	 3747.0	...
3757395	  729.1	  596.7	 3750.0	...
3757396	  729.1	  596.8	 3753.0	...
3757397	  729.0	  596.9	 3757.0	...
3757398	  729.0	  596.9	 3756.0	...
3757399	  728.9	  596.9	 3755.0	...
3757400	  728.9	  597.2	 3756.0	...
3757401	  728.7	  597.5	 3756.0	...
3757402	  728.7	  597.6	 3757.0	...
3757403	  728.7	  597.3	 3760.0	...
3757404	  728.9	  597.3	 3763.0	...
3757405	  729.0	  597.3	 3766.0	...
3757406	  729.1	  597.4	 3765.0	...
3757407	  729.2	  597.4	 3763.0	...
3757408	  729.3	  597.3	 3761.0	...
3757409	  729.4	  597.1	 3759.0	...
3757410	  729.3	  596.9	 3760.0	...
3757411	  729.1	  596.9	 3763.0	...
3757412	  729.0	  596.8	 3768.0	...
3757413	  729.0	  597.0	 3772.0	...
3757414	  728.8	  597.2	 3773.0	...
3757415	  728.5	  597.4	 3771.0	...
3757416	  728.2	  597.4	 3770.0	...
3757417	  728.3	  597.4	 3769.0	...
3757418	  728.4	  597.2	 3768.0	...
3757419	  728.4	  597.1	 3767.0	...
3757420	  728.2	  596.9	 3766.0	...
3757421	  727.9	  597.0	 3766.0	...
3757422	  727.6	  597.0	 3766.0	...
3757423	  727.4	  596.9	 3766.0	...
3757424	  727.4	  596.6	 3767.0	...
3757425	  727.6	  596.7	 3769.0	...
3757426	  727.7	  596.8	 3770.0	...
3757427	  727.8	  597.0	 3770.0	...
3757428	  727.9	  596.9	 3773.0	...
3757429	  728.1	  596.9	 3776.0	...
3757430	  728.3	  597.0	 3778.0	...
3757431	  728.3	  597.1	 3778.0	...
3757432	  728.3	  597.1	 3778.0	...
3757433	  728.3	  597.2	 3778.0	...
3757434	  728.4	  597.3	 3778.0	...
3757435	  728.5	  597.2	 3776.0	...
3757436	  728.6	  597.2	 3774.0	...
3757437	  728.5	  597.2	 3772.0	...
3757438	  728.4	  597.2	 3771.0	...
3757439	  728.4	  597.4	 3771.0	...
3757440	  728.4	  597.7	 3774.0	...
3757441	  728.5	  597.8	 3781.0	...
3757442	  728.5	  597.6	 3788.0	...
3757443	  728.4	  597.4	 3788.0	...
3757444	  728.3	  597.3	 3786.0	...
3757445	  728.2	  597.3	 3783.0	...
3757446	  728.1	  597.3	 3782.0	...
3757447	  728.1	  597.1	 3780.0	...
3757448	  728.1	  597.0	 3777.0	...
3757449	  728.2	  597.2	 3775.0	...
3757450	  728.3	  597.3	 3775.0	...
3757451	  728.4	  597.3	 3779.0	...
3757452	  728.4	  597.1	 3783.0	...
3757453	  728.4	  597.1	 3787.0	...
3757454	  728.2	  596.9	 3786.0	...
3757455	  727.8	  596.9	 3786.0	...
3757456	  727.5	  596.9	 3785.0	...
3757457	  727.2	  597.1	 3784.0	...
3757458	  727.2	  597.2	 3783.0	...
3757459	  727.1	  597.3	 3783.0	...
3757460	  727.1	  597.6	 3785.0	...
3757461	  727.3	  597.9	 3786.0	...
3757462	  727.5	  597.9	 3786.0	...
3757463	  728.0	  597.8	 3787.0	...
3757464	  728.2	  597.6	 3788.0	...
3757465	  728.3	  597.6	 3789.0	...
3757466	  728.1	  597.6	 3791.0	...
3757467	  728.0	  597.7	 3793.0	...
3757468	  728.0	  597.7	 3794.0	...
3757469	  728.2	  597.4	 3794.0	...
3757470	  728.3	  597.1	 3792.0	...
3757471	  728.3	  596.8	 3791.0	...
3757472	  728.3	  597.1	 3792.0	...
3757473	  728.3	  597.4	 3793.0	...
3757474	  728.4	  597.8	 3792.0	...
3757475	  728.5	  597.9	 3792.0	...
3757476	  728.5	  597.9	 3795.0	...
3757477	  728.5	  597.9	 3798.0	...
3757478	  728.5	  597.9	 3801.0	...
3757479	  728.5	  597.8	 3801.0	...
3757480	  728.4	  597.7	 3800.0	...
3757481	  728.2	  597.8	 3799.0	...
3757482	  728.0	  598.2	 3797.0	...
3757483	  727.9	  598.5	 3797.0	...
3757484	  727.9	  598.5	 3797.0	...
3757485	  727.8	  598.4	 3798.0	...
3757486	  727.7	  598.2	 3800.0	...
3757487	  728.1	  598.0	 3802.0	...
3757488	  728.6	  597.8	 3804.0	...
3757489	  728.3	  597.8	 3804.0	...
3757490	  727.4	  597.8	 3803.0	...
3757491	  725.6	  597.8	 3802.0	...
3757492	  724.7	  597.5	 3802.0	...
3757493	  723.4	  597.3	 3802.0	...
3757494	  722.5	  596.8	 3802.0	...
EFIX R   3757104	3757494	391	  729.2	  596.3	   3746
SSACC R  3757495
3757495	  720.6	  595.9	 3802.0	...
3757496	  719.0	  594.6	 3801.0	...
3757497	  717.8	  592.9	 3800.0	...
3757498	  717.6	  591.3	 3802.0	...
3757499	  717.6	  589.6	 3805.0	...
3757500	  717.7	  587.5	 3809.0	...
3757501	  718.1	  585.0	 3811.0	...
3757502	  719.2	  583.1	 3813.0	...
3757503	  720.4	  582.0	 3813.0	...
3757504	  721.8	  581.8	 3812.0	...
3757505	  723.2	  581.5	 3812.0	...
ESACC R  3757495	3757505	11	  720.6	  595.9	  723.2	  581.5	   0.31	     35
SFIX R   3757506
3757506	  724.5	  581.8	 3809.0	...
3757507	  726.5	  582.2	 3807.0	...
3757508	  727.7	  582.7	 3804.0	...
3757509	  729.3	  583.6	 3804.0	...
3757510	  729.7	  584.5	 3804.0	...
3757511	  730.2	  586.0	 3805.0	...
3757512	  729.7	  586.5	 3805.0	...
3757513	  729.3	  587.3	 3806.0	...
3757514	  728.8	  587.5	 3806.0	...
3757515	  728.9	  587.7	 3805.0	...
3757516	  728.6	  587.7	 3805.0	...
3757517	  728.2	  588.2	 3806.0	...
3757518	  727.3	  588.8	 3806.0	...
3757519	  726.7	  589.3	 3805.0	...
3757520	  726.1	  589.4	 3803.0	...
3757521	  725.9	  589.5	 3804.0	...
3757522	  725.6	  589.6	 3807.0	...
3757523	  725.5	  589.7	 3811.0	...
3757524	  725.4	  589.8	 3811.0	...
3757525	  725.4	  589.8	 3811.0	...
3757526	  725.3	  590.0	 3814.0	...
3757527	  725.1	  590.1	 3816.0	...
3757528	  724.8	  590.3	 3818.0	...
3757529	  724.6	  590.3	 3817.0	...
3757530	  724.6	  590.3	 3818.0	...
3757531	  724.5	  589.7	 3819.0	...
3757532	  724.5	  589.0	 3819.0	...
3757533	  724.5	  588.3	 3819.0	...
3757534	  724.4	  588.2	 3822.0	...
3757535	  724.3	  588.2	 3825.0	...
3757536	  724.3	  588.3	 3824.0	...
3757537	  724.5	  588.3	 3821.0	...
3757538	  724.6	  588.3	 3821.0	...
3757539	  724.1	  588.1	 3823.0	...
3757540	  723.5	  588.1	 3826.0	...
3757541	  723.2	  588.1	 3827.0	...
3757542	  723.6	  588.5	 3828.0	...
3757543	  724.1	  588.8	 3828.0	...
3757544	  724.2	  588.8	 3827.0	...
3757545	  724.2	  588.4	 3823.0	...
3757546	  724.7	  587.9	 3820.0	...
3757547	  725.2	  587.8	 3819.0	...
3757548	  725.7	  587.7	 3821.0	...
3757549	  725.6	  587.6	 3823.0	...
3757550	  725.5	  588.2	 3825.0	...
3757551	  725.3	  588.7	 3826.0	...
3757552	  725.0	  589.4	 3824.0	...
3757553	  724.8	  589.5	 3821.0	...
3757554	  724.5	  589.6	 3819.0	...
3757555	  724.4	  589.5	 3821.0	...
3757556	  724.3	  589.5	 3823.0	...
3757557	  724.4	  589.6	 3824.0	...
3757558	  724.5	  589.7	 3826.0	...
3757559	  724.6	  589.5	 3828.0	...
3757560	  724.3	  589.2	 3828.0	...
3757561	  723.8	  589.1	 3825.0	...
3757562	  723.5	  589.5	 3824.0	...
3757563	  723.6	  589.4	 3825.0	...
3757564	  723.7	  589.0	 3826.0	...
3757565	  723.7	  588.8	 3827.0	...
3757566	  723.8	  588.9	 3828.0	...
3757567	  723.9	  589.0	 3831.0	...
3757568	  723.9	  589.4	 3836.0	...
3757569	  723.8	  589.9	 3837.0	...
3757570	  723.8	  590.1	 3835.0	...
3757571	  723.9	  589.8	 3833.0	...
3757572	  724.0	  589.2	 3834.0	...
3757573	  724.2	  588.9	 3835.0	...
3757574	  724.3	  588.6	 3835.0	...
3757575	  724.4	  588.5	 3835.0	...
3757576	  724.2	  588.4	 3834.0	...
3757577	  724.1	  588.3	 3835.0	...
3757578	  724.1	  588.3	 3835.0	...
3757579	  724.1	  588.3	 3834.0	...
3757580	  724.1	  588.4	 3832.0	...
3757581	  724.0	  588.3	 3833.0	...
3757582	  723.9	  588.3	 3835.0	...
3757583	  723.9	  588.2	 3837.0	...
3757584	  724.0	  588.1	 3839.0	...
3757585	  724.0	  588.1	 3842.0	...
3757586	  724.1	  588.2	 3844.0	...
3757587	  724.1	  588.2	 3844.0	...
3757588	  724.1	  588.0	 3839.0	...
3757589	  724.1	  588.1	 3835.0	...
3757590	  724.0	  588.4	 3832.0	...
3757591	  723.9	  588.3	 3833.0	...
3757592	  723.8	  588.1	 3838.0	...
3757593	  723.7	  588.2	 3844.0	...
3757594	  723.7	  588.6	 3848.0	...
3757595	  723.7	  589.1	 3848.0	...
3757596	  723.6	  589.1	 3847.0	...
3757597	  723.6	  589.1	 3848.0	...
3757598	  723.6	  589.1	 3850.0	...
3757599	  723.7	  589.0	 3847.0	...
3757600	  723.8	  588.8	 3843.0	...
3757601	  724.0	  588.5	 3837.0	...
3757602	  724.0	  588.2	 3835.0	...
3757603	  724.1	  588.0	 3836.0	...
3757604	  724.2	  587.9	 3840.0	...
3757605	  724.2	  587.9	 3844.0	...
3757606	  724.2	  587.8	 3845.0	...
3757607	  724.2	  588.5	 3845.0	...
3757608	  724.1	  589.2	 3845.0	...
3757609	  723.9	  589.9	 3845.0	...
3757610	  723.8	  589.9	 3845.0	...
3757611	  723.8	  590.0	 3846.0	...
3757612	  723.8	  589.9	 3845.0	...
3757613	  724.0	  589.6	 3844.0	...
3757614	  724.2	  589.4	 3843.0	...
3757615	  724.3	  589.2	 3844.0	...
3757616	  724.3	  589.2	 3844.0	...
3757617	  724.4	  589.0	 3845.0	...
3757618	  724.4	  589.0	 3846.0	...
3757619	  724.4	  588.9	 3841.0	...
3757620	  724.4	  588.9	 3836.0	...
3757621	  724.2	  589.0	 3831.0	...
3757622	  724.0	  589.1	 3831.0	...
3757623	  724.0	  589.2	 3834.0	...
3757624	  724.0	  589.1	 3837.0	...
3757625	  724.0	  589.0	 3840.0	...
3757626	  724.0	  588.9	 3839.0	...
3757627	  724.0	  588.9	 3838.0	...
3757628	  724.0	  588.9	 3838.0	...
3757629	  723.8	  589.0	 3837.0	...
3757630	  723.6	  588.8	 3837.0	...
3757631	  723.9	  588.5	 3838.0	...
3757632	  724.4	  588.1	 3839.0	...
3757633	  724.6	  588.3	 3841.0	...
3757634	  724.1	  588.8	 3842.0	...
3757635	  723.8	  589.2	 3842.0	...
3757636	  723.9	  589.2	 3843.0	...
3757637	  724.1	  589.3	 3842.0	...
3757638	  724.1	  589.4	 3842.0	...
3757639	  724.2	  589.3	 3842.0	...
3757640	  724.2	  589.3	 3842.0	...
3757641	  724.3	  589.2	 3845.0	...
3757642	  724.3	  589.2	 3847.0	...
3757643	  724.3	  588.9	 3848.0	...
3757644	  724.3	  588.5	 3847.0	...
3757645	  724.3	  588.1	 3846.0	...
3757646	  724.3	  588.3	 3846.0	...
3757647	  724.3	  588.6	 3847.0	...
3757648	  724.3	  588.9	 3848.0	...
3757649	  724.4	  589.0	 3849.0	...
3757650	  724.4	  589.1	 3849.0	...
3757651	  724.3	  589.1	 3851.0	...
3757652	  724.2	  589.0	 3852.0	...
3757653	  724.0	  588.8	 3849.0	...
3757654	  723.8	  588.7	 3845.0	...
3757655	  723.6	  588.9	 3841.0	...
3757656	  723.8	  589.3	 3843.0	...
3757657	  724.2	  589.6	 3845.0	...
3757658	  724.4	  589.8	 3845.0	...
3757659	  724.4	  589.8	 3844.0	...
3757660	  724.3	  589.6	 3843.0	...
3757661	  724.4	  589.5	 3844.0	...
3757662	  724.5	  589.3	 3845.0	...
3757663	  724.5	  589.0	 3845.0	...
3757664	  724.4	  588.7	 3845.0	...
3757665	  724.2	  588.7	 3846.0	...
3757666	  724.3	  589.0	 3842.0	...
3757667	  724.4	  589.2	 3837.0	...
3757668	  724.4	  589.1	 3835.0	...
3757669	  724.2	  589.0	 3838.0	...
3757670	  724.1	  589.0	 3841.0	...
3757671	  724.0	  589.1	 3841.0	...
3757672	  724.0	  589.1	 3843.0	...
3757673	  724.0	  589.2	 3845.0	...
3757674	  724.1	  589.4	 3843.0	...
3757675	  724.4	  589.3	 3840.0	...
3757676	  724.6	  589.2	 3836.0	...
3757677	  724.8	  589.3	 3839.0	...
3757678	  724.7	  589.7	 3842.0	...
3757679	  724.5	  590.0	 3845.0	...
3757680	  724.5	  589.7	 3846.0	...
3757681	  724.5	  589.3	 3843.0	...
3757682	  724.6	  588.9	 3839.0	...
3757683	  724.5	  589.0	 3835.0	...
3757684	  724.5	  589.1	 3835.0	...
3757685	  724.5	  589.2	 3838.0	...
3757686	  724.3	  589.3	 3843.0	...
3757687	  724.2	  589.3	 3847.0	...
3757688	  724.1	  589.4	 3846.0	...
3757689	  724.1	  589.4	 3845.0	...
3757690	  724.0	  589.7	 3844.0	...
3757691	  723.9	  589.8	 3844.0	...
3757692	  723.9	  589.8	 3843.0	...
3757693	  723.8	  589.6	 3841.0	...
3757694	  723.7	  589.7	 3840.0	...
3757695	  723.7	  590.2	 3839.0	...
3757696	  723.7	  590.7	 3840.0	...
3757697	  723.7	  591.0	 3840.0	...
3757698	  723.7	  591.1	 3842.0	...
3757699	  723.7	  591.3	 3843.0	...
3757700	  723.8	  591.5	 3842.0	...
3757701	  724.1	  591.5	 3840.0	...
3757702	  724.3	  591.6	 3838.0	...
3757703	  724.6	  591.7	 3837.0	...
3757704	  724.6	  591.7	 3836.0	...
3757705	  724.5	  591.8	 3834.0	...
3757706	  724.2	  591.9	 3834.0	...
3757707	  724.0	  592.0	 3834.0	...
3757708	  724.0	  591.7	 3834.0	...
3757709	  724.2	  591.5	 3835.0	...
3757710	  724.5	  591.3	 3836.0	...
3757711	  724.6	  591.4	 3837.0	...
3757712	  724.7	  591.2	 3838.0	...
3757713	  724.8	  590.9	 3837.0	...
3757714	  724.7	  590.6	 3835.0	...
3757715	  724.8	  590.5	 3831.0	...
3757716	  725.0	  590.6	 3829.0	...
3757717	  725.1	  590.9	 3828.0	...
3757718	  724.8	  591.2	 3826.0	...
3757719	  724.4	  591.2	 3824.0	...
3757720	  724.1	  590.9	 3822.0	...
3757721	  724.1	  590.4	 3822.0	...
3757722	  724.1	  590.3	 3825.0	...
3757723	  724.2	  590.8	 3829.0	...
3757724	  724.1	  591.3	 3828.0	...
3757725	  724.1	  591.7	 3824.0	...
3757726	  724.3	  591.5	 3820.0	...
3757727	  724.7	  591.3	 3820.0	...
3757728	  725.0	  591.0	 3820.0	...
3757729	  725.0	  590.8	 3824.0	...
3757730	  725.2	  590.6	 3829.0	...
3757731	  725.4	  590.6	 3833.0	...
3757732	  725.2	  590.5	 3832.0	...
3757733	  724.8	  590.3	 3830.0	...
3757734	  724.5	  590.0	 3830.0	...
3757735	  724.4	  589.9	 3827.0	...
3757736	  724.4	  590.3	 3824.0	...
3757737	  724.4	  590.6	 3825.0	...
3757738	  724.4	  591.0	 3827.0	...
3757739	  724.3	  590.8	 3829.0	...
3757740	  724.3	  590.7	 3829.0	...
3757741	  724.1	  590.7	 3829.0	...
3757742	  724.0	  590.7	 3827.0	...
3757743	  723.9	  590.9	 3825.0	...
3757744	  724.3	  591.1	 3822.0	...
3757745	  724.6	  591.0	 3822.0	...
3757746	  724.9	  590.7	 3823.0	...
3757747	  725.0	  590.4	 3824.0	...
3757748	  725.1	  590.5	 3824.0	...
3757749	  725.1	  590.6	 3825.0	...
3757750	  725.1	  590.5	 3825.0	...
3757751	  724.9	  590.3	 3825.0	...
3757752	  724.8	  590.2	 3824.0	...
3757753	  724.8	  590.4	 3823.0	...
3757754	  724.9	  590.8	 3821.0	...
3757755	  725.0	  591.0	 3821.0	...
3757756	  725.0	  591.2	 3822.0	...
3757757	  724.9	  591.3	 3823.0	...
3757758	  725.0	  591.1	 3823.0	...
3757759	  725.1	  590.8	 3823.0	...
3757760	  725.3	  590.5	 3823.0	...
3757761	  725.3	  590.4	 3823.0	...
3757762	  725.4	  590.4	 3822.0	...
3757763	  725.5	  590.4	 3820.0	...
3757764	  725.6	  590.5	 3822.0	...
3757765	  725.8	  590.4	 3824.0	...
3757766	  725.8	  590.4	 3826.0	...
3757767	  725.7	  590.3	 3826.0	...
3757768	  725.6	  590.2	 3826.0	...
3757769	  725.6	  590.2	 3827.0	...
3757770	  725.6	  590.5	 3827.0	...
3757771	  725.6	  590.8	 3827.0	...
3757772	  725.4	  591.1	 3824.0	...
3757773	  725.0	  591.2	 3822.0	...
3757774	  724.6	  591.2	 3821.0	...
3757775	  724.4	  591.2	 3823.0	...
3757776	  724.3	  591.2	 3826.0	...
3757777	  724.7	  591.1	 3827.0	...
3757778	  725.0	  591.0	 3827.0	...
3757779	  725.4	  590.9	 3827.0	...
3757780	  725.4	  590.9	 3825.0	...
3757781	  725.6	  590.7	 3823.0	...
3757782	  725.9	  590.6	 3824.0	...
3757783	  726.2	  590.6	 3826.0	...
3757784	  726.3	  590.8	 3830.0	...
3757785	  725.8	  591.1	 3832.0	...
3757786	  725.2	  591.4	 3832.0	...
3757787	  724.7	  591.4	 3830.0	...
3757788	  724.7	  591.3	 3829.0	...
3757789	  724.7	  591.3	 3830.0	...
3757790	  725.1	  591.3	 3830.0	...
3757791	  725.5	  590.8	 3830.0	...
3757792	  725.7	  590.4	 3830.0	...
3757793	  725.7	  590.0	 3829.0	...
3757794	  725.6	  590.1	 3828.0	...
3757795	  725.8	  590.2	 3827.0	...
3757796	  725.3	  590.2	 3826.0	...
3757797	  724.8	  590.1	 3826.0	...
3757798	  724.8	  589.9	 3825.0	...
3757799	  725.2	  589.7	 3826.0	...
3757800	  725.7	  589.8	 3828.0	...
3757801	  725.7	  590.1	 3830.0	...
3757802	  725.8	  590.6	 3830.0	...
3757803	  725.9	  591.0	 3831.0	...
3757804	  725.9	  591.3	 3833.0	...
3757805	  725.9	  591.5	 3831.0	...
3757806	  725.8	  591.4	 3828.0	...
3757807	  725.9	  591.3	 3826.0	...
3757808	  725.9	  591.1	 3828.0	...
3757809	  725.9	  591.2	 3831.0	...
3757810	  725.8	  591.3	 3831.0	...
3757811	  725.8	  591.4	 3834.0	...
3757812	  725.8	  591.5	 3836.0	...
3757813	  725.9	  591.6	 3838.0	...
3757814	  726.0	  591.7	 3837.0	...
3757815	  726.1	  591.6	 3837.0	...
3757816	  726.1	  591.4	 3837.0	...
3757817	  726.0	  591.2	 3839.0	...
3757818	  725.9	  591.0	 3839.0	...
3757819	  725.8	  590.9	 3838.0	...
3757820	  725.8	  590.9	 3837.0	...
3757821	  725.8	  590.9	 3837.0	...
3757822	  726.0	  590.9	 3838.0	...
3757823	  726.3	  591.0	 3838.0	...
3757824	  726.3	  591.0	 3839.0	...
3757825	  726.1	  591.1	 3838.0	...
3757826	  726.0	  591.2	 3838.0	...
3757827	  725.9	  591.3	 3838.0	...
3757828	  725.8	  591.5	 3837.0	...
3757829	  725.8	  591.7	 3836.0	...
3757830	  725.5	  591.8	 3836.0	...
3757831	  725.2	  591.6	 3836.0	...
3757832	  725.0	  591.2	 3836.0	...
3757833	  725.2	  590.9	 3840.0	...
3757834	  725.4	  590.9	 3843.0	...
3757835	  725.5	  591.6	 3845.0	...
3757836	  725.5	  592.3	 3843.0	...
3757837	  725.5	  592.6	 3841.0	...
3757838	  725.2	  592.4	 3839.0	...
3757839	  724.9	  592.2	 3839.0	...
3757840	  725.0	  592.2	 3842.0	...
3757841	  725.3	  591.9	 3846.0	...
3757842	  725.6	  591.6	 3849.0	...
3757843	  725.3	  591.3	 3849.0	...
3757844	  725.2	  591.2	 3849.0	...
3757845	  725.1	  591.0	 3851.0	...
3757846	  725.2	  590.8	 3851.0	...
3757847	  725.2	  590.7	 3851.0	...
3757848	  725.0	  590.7	 3850.0	...
3757849	  724.7	  590.8	 3849.0	...
3757850	  724.5	  590.7	 3850.0	...
3757851	  724.2	  590.6	 3852.0	...
3757852	  724.0	  590.5	 3853.0	...
3757853	  723.9	  590.7	 3854.0	...
3757854	  723.9	  591.0	 3854.0	...
3757855	  724.4	  591.1	 3853.0	...
3757856	  724.9	  590.9	 3852.0	...
3757857	  725.4	  590.7	 3851.0	...
3757858	  725.4	  590.7	 3852.0	...
3757859	  725.3	  590.8	 3858.0	...
3757860	  725.3	  591.1	 3864.0	...
3757861	  725.3	  591.3	 3868.0	...
3757862	  725.3	  591.5	 3868.0	...
3757863	  725.1	  591.3	 3867.0	...
3757864	  724.9	  591.1	 3869.0	...
3757865	  724.9	  590.9	 3871.0	...
3757866	  725.1	  590.9	 3871.0	...
3757867	  725.3	  591.0	 3870.0	...
3757868	  725.5	  591.0	 3869.0	...
3757869	  725.5	  590.8	 3869.0	...
3757870	  725.5	  590.6	 3870.0	...
3757871	  725.6	  590.5	 3870.0	...
3757872	  725.8	  590.6	 3871.0	...
3757873	  725.7	  590.7	 3871.0	...
3757874	  725.2	  590.8	 3872.0	...
3757875	  724.8	  591.0	 3872.0	...
3757876	  724.9	  591.4	 3872.0	...
3757877	  725.0	  592.0	 3872.0	...
3757878	  725.2	  592.3	 3871.0	...
3757879	  725.3	  591.9	 3875.0	...
3757880	  725.3	  591.5	 3880.0	...
3757881	  725.4	  591.2	 3885.0	...
3757882	  725.4	  591.3	 3886.0	...
3757883	  725.4	  591.4	 3887.0	...
3757884	  725.4	  591.3	 3889.0	...
3757885	  725.4	  591.3	 3891.0	...
3757886	  725.4	  591.3	 3891.0	...
3757887	  725.4	  591.3	 3891.0	...
3757888	  725.5	  591.4	 3891.0	...
3757889	  725.3	  591.4	 3891.0	...
3757890	  725.2	  591.4	 3891.0	...
3757891	  725.0	  591.4	 3892.0	...
3757892	  725.1	  591.7	 3894.0	...
3757893	  725.0	  592.1	 3895.0	...
3757894	  724.9	  592.1	 3896.0	...
3757895	  724.9	  591.8	 3896.0	...
3757896	  724.9	  591.6	 3897.0	...
3757897	  725.1	  591.7	 3899.0	...
3757898	  725.4	  591.7	 3902.0	...
3757899	  725.4	  591.8	 3904.0	...
3757900	  725.1	  591.7	 3904.0	...
3757901	  724.9	  591.5	 3905.0	...
3757902	  724.9	  590.9	 3906.0	...
3757903	  725.0	  590.4	 3903.0	...
3757904	  725.0	  590.3	 3898.0	...
3757905	  725.1	  590.6	 3894.0	...
3757906	  725.0	  590.9	 3896.0	...
3757907	  725.0	  591.0	 3897.0	...
3757908	  725.1	  591.1	 3897.0	...
3757909	  725.3	  590.8	 3898.0	...
3757910	  725.2	  590.5	 3899.0	...
3757911	  725.1	  590.1	 3900.0	...
3757912	  725.0	  590.0	 3899.0	...
3757913	  725.1	  589.8	 3898.0	...
3757914	  725.2	  589.6	 3900.0	...
3757915	  725.1	  589.6	 3902.0	...
3757916	  725.0	  589.7	 3905.0	...
3757917	  725.0	  589.9	 3904.0	...
3757918	  725.1	  590.0	 3905.0	...
3757919	  725.3	  590.1	 3906.0	...
3757920	  725.4	  590.0	 3906.0	...
3757921	  725.5	  589.9	 3909.0	...
3757922	  725.5	  589.7	 3912.0	...
3757923	  725.1	  590.0	 3915.0	...
3757924	  724.6	  590.4	 3916.0	...
3757925	  724.3	  590.7	 3914.0	...
3757926	  724.5	  590.5	 3912.0	...
3757927	  724.8	  589.9	 3909.0	...
3757928	  724.9	  589.5	 3909.0	...
3757929	  724.9	  589.1	 3909.0	...
3757930	  725.0	  588.9	 3909.0	...
3757931	  725.0	  588.8	 3909.0	...
3757932	  725.0	  588.6	 3908.0	...
3757933	  725.1	  588.9	 3907.0	...
3757934	  725.1	  589.2	 3907.0	...
3757935	  725.0	  589.5	 3909.0	...
3757936	  724.9	  589.6	 3913.0	...
3757937	  724.9	  589.8	 3917.0	...
3757938	  725.2	  590.1	 3920.0	...
3757939	  725.5	  590.0	 3920.0	...
3757940	  725.6	  589.6	 3920.0	...
3757941	  725.4	  589.2	 3920.0	...
3757942	  725.3	  588.8	 3919.0	...
3757943	  725.3	  588.4	 3914.0	...
3757944	  725.3	  588.1	 3910.0	...
3757945	  725.3	  588.1	 3910.0	...
3757946	  725.3	  588.5	 3913.0	...
3757947	  725.4	  588.9	 3916.0	...
3757948	  725.4	  589.2	 3915.0	...
3757949	  725.6	  589.1	 3915.0	...
3757950	  725.8	  589.0	 3915.0	...
3757951	  726.0	  588.8	 3919.0	...
3757952	  726.2	  588.6	 3923.0	...
3757953	  726.3	  588.4	 3928.0	...
3757954	  726.3	  588.5	 3929.0	...
3757955	  726.1	  588.6	 3930.0	...
3757956	  726.0	  588.9	 3929.0	...
3757957	  725.9	  589.1	 3928.0	...
3757958	  725.8	  589.4	 3926.0	...
3757959	  725.7	  589.5	 3925.0	...
3757960	  725.6	  589.7	 3924.0	...
3757961	  725.4	  589.9	 3922.0	...
3757962	  725.5	  589.6	 3922.0	...
3757963	  725.6	  589.2	 3923.0	...
3757964	  725.8	  588.8	 3926.0	...
3757965	  725.8	  588.7	 3930.0	...
3757966	  725.9	  588.7	 3932.0	...
3757967	  726.0	  588.7	 3933.0	...
3757968	  726.1	  588.8	 3935.0	...
3757969	  726.2	  588.9	 3937.0	...
3757970	  726.1	  588.9	 3940.0	...
3757971	  726.1	  589.0	 3941.0	...
3757972	  726.1	  589.1	 3940.0	...
3757973	  725.9	  588.5	 3938.0	...
3757974	  725.7	  587.8	 3939.0	...
3757975	  725.5	  587.2	 3941.0	...
3757976	  725.6	  587.4	 3944.0	...
3757977	  725.7	  588.1	 3944.0	...
3757978	  725.8	  588.7	 3943.0	...
3757979	  725.8	  589.2	 3942.0	...
3757980	  725.8	  589.2	 3941.0	...
3757981	  725.9	  589.2	 3940.0	...
3757982	  726.1	  589.2	 3939.0	...
3757983	  726.1	  588.9	 3938.0	...
3757984	  725.9	  588.7	 3939.0	...
3757985	  725.7	  588.5	 3944.0	...
3757986	  725.6	  588.6	 3949.0	...
3757987	  725.8	  588.7	 3950.0	...
3757988	  726.0	  588.8	 3948.0	...
3757989	  726.2	  588.8	 3946.0	...
3757990	  726.3	  588.9	 3946.0	...
3757991	  726.1	  588.7	 3945.0	...
3757992	  725.8	  588.6	 3944.0	...
3757993	  725.6	  588.5	 3945.0	...
3757994	  725.6	  588.5	 3946.0	...
3757995	  725.6	  588.2	 3948.0	...
3757996	  725.6	  587.9	 3947.0	...
3757997	  725.6	  587.7	 3947.0	...
3757998	  725.8	  587.8	 3946.0	...
3757999	  726.0	  587.9	 3946.0	...
3758000	  726.0	  588.1	 3945.0	...
3758001	  725.8	  588.1	 3944.0	...
3758002	  725.7	  588.1	 3945.0	...
3758003	  726.1	  587.8	 3947.0	...
3758004	  726.5	  587.5	 3951.0	...
3758005	  726.7	  587.6	 3953.0	...
3758006	  726.6	  588.0	 3954.0	...
3758007	  726.5	  588.4	 3954.0	...
3758008	  726.5	  588.3	 3956.0	...
3758009	  726.4	  588.3	 3958.0	...
3758010	  726.3	  588.2	 3958.0	...
3758011	  726.2	  588.0	 3956.0	...
3758012	  726.2	  587.7	 3953.0	...
3758013	  726.2	  587.3	 3952.0	...
3758014	  726.3	  587.0	 3952.0	...
3758015	  726.4	  586.8	 3954.0	...
3758016	  726.4	  586.7	 3955.0	...
3758017	  726.2	  587.0	 3956.0	...
3758018	  726.0	  587.2	 3956.0	...
3758019	  725.8	  587.4	 3956.0	...
3758020	  725.9	  587.3	 3955.0	...
3758021	  725.6	  587.3	 3957.0	...
3758022	  725.2	  587.4	 3959.0	...
3758023	  725.2	  587.5	 3961.0	...
3758024	  725.5	  587.6	 3960.0	...
3758025	  725.8	  587.6	 3961.0	...
3758026	  726.0	  587.4	 3964.0	...
3758027	  726.2	  587.1	 3968.0	...
3758028	  726.4	  586.9	 3969.0	...
3758029	  726.4	  586.8	 3969.0	...
3758030	  726.4	  586.7	 3969.0	...
3758031	  726.5	  586.6	 3968.0	...
3758032	  726.6	  586.6	 3968.0	...
3758033	  726.6	  586.5	 3968.0	...
3758034	  726.5	  586.5	 3967.0	...
3758035	  726.5	  586.6	 3967.0	...
3758036	  726.5	  586.7	 3967.0	...
3758037	  726.6	  586.7	 3970.0	...
3758038	  726.6	  586.7	 3973.0	...
3758039	  726.7	  586.8	 3977.0	...
3758040	  726.7	  586.9	 3977.0	...
3758041	  726.7	  587.0	 3976.0	...
3758042	  726.7	  587.0	 3975.0	...
3758043	  726.7	  587.0	 3975.0	...
3758044	  726.6	  587.0	 3975.0	...
3758045	  726.6	  587.1	 3976.0	...
3758046	  726.7	  587.2	 3976.0	...
3758047	  726.8	  587.2	 3976.0	...
3758048	  726.9	  587.3	 3977.0	...
3758049	  726.8	  587.5	 3978.0	...
3758050	  726.6	  587.3	 3978.0	...
3758051	  726.5	  586.9	 3976.0	...
3758052	  726.6	  586.5	 3974.0	...
3758053	  726.7	  586.4	 3973.0	...
3758054	  726.8	  586.4	 3972.0	...
3758055	  726.7	  586.4	 3971.0	...
3758056	  726.6	  586.5	 3971.0	...
3758057	  726.5	  586.5	 3971.0	...
3758058	  726.5	  586.5	 3972.0	...
3758059	  726.6	  586.5	 3972.0	...
3758060	  726.7	  587.0	 3973.0	...
3758061	  726.7	  587.4	 3973.0	...
3758062	  726.7	  587.9	 3974.0	...
3758063	  726.7	  587.9	 3979.0	...
3758064	  726.8	  587.5	 3983.0	...
3758065	  726.8	  587.1	 3985.0	...
3758066	  726.8	  586.8	 3981.0	...
3758067	  726.8	  586.8	 3977.0	...
3758068	  726.9	  586.9	 3976.0	...
3758069	  726.8	  587.0	 3976.0	...
3758070	  726.8	  587.1	 3976.0	...
3758071	  726.8	  587.0	 3975.0	...
3758072	  726.8	  587.0	 3974.0	...
3758073	  726.8	  587.0	 3974.0	...
3758074	  726.9	  587.1	 3974.0	...
3758075	  726.9	  587.1	 3976.0	...
3758076	  726.8	  586.9	 3978.0	...
3758077	  726.9	  586.7	 3977.0	...
3758078	  727.0	  586.7	 3975.0	...
3758079	  726.9	  586.7	 3973.0	...
3758080	  726.6	  586.7	 3974.0	...
3758081	  726.5	  586.8	 3977.0	...
3758082	  726.5	  586.9	 3980.0	...
3758083	  726.4	  586.8	 3984.0	...
3758084	  726.4	  586.7	 3985.0	...
3758085	  726.3	  586.5	 3984.0	...
3758086	  726.3	  586.4	 3982.0	...
3758087	  726.4	  586.5	 3980.0	...
3758088	  726.5	  586.7	 3978.0	...
3758089	  726.7	  586.9	 3976.0	...
3758090	  727.0	  587.1	 3978.0	...
3758091	  727.3	  587.4	 3980.0	...
3758092	  727.5	  587.5	 3981.0	...
3758093	  727.6	  587.4	 3980.0	...
3758094	  727.7	  587.2	 3980.0	...
3758095	  727.7	  587.1	 3977.0	...
3758096	  727.6	  587.0	 3975.0	...
3758097	  727.4	  586.9	 3972.0	...
3758098	  727.3	  586.8	 3973.0	...
3758099	  727.2	  586.9	 3973.0	...
3758100	  727.0	  587.2	 3972.0	...
3758101	  726.9	  587.2	 3970.0	...
3758102	  727.0	  587.2	 3970.0	...
3758103	  727.1	  587.0	 3972.0	...
3758104	  727.2	  587.1	 3974.0	...
3758105	  727.3	  587.5	 3974.0	...
3758106	  727.7	  587.8	 3973.0	...
3758107	  728.1	  588.0	 3972.0	...
3758108	  728.1	  587.9	 3973.0	...
3758109	  727.9	  587.4	 3974.0	...
3758110	  727.8	  587.0	 3975.0	...
3758111	  727.7	  586.6	 3972.0	...
3758112	  727.6	  586.7	 3969.0	...
3758113	  727.4	  586.9	 3965.0	...
3758114	  727.5	  587.0	 3968.0	...
3758115	  727.6	  587.4	 3973.0	...
3758116	  727.8	  587.5	 3976.0	...
3758117	  727.8	  587.7	 3976.0	...
3758118	  727.8	  587.8	 3975.0	...
3758119	  727.9	  587.4	 3975.0	...
3758120	  727.8	  587.1	 3976.0	...
3758121	  727.8	  586.8	 3977.0	...
3758122	  727.8	  586.9	 3976.0	...
3758123	  727.8	  586.9	 3976.0	...
3758124	  727.7	  586.9	 3977.0	...
3758125	  727.5	  586.8	 3977.0	...
3758126	  727.4	  586.8	 3977.0	...
3758127	  727.2	  586.6	 3974.0	...
3758128	  727.4	  586.3	 3971.0	...
3758129	  727.8	  586.3	 3970.0	...
3758130	  728.1	  586.5	 3972.0	...
3758131	  728.1	  586.4	 3975.0	...
3758132	  728.0	  586.0	 3974.0	...
3758133	  727.9	  585.6	 3972.0	...
3758134	  727.8	  585.7	 3973.0	...
3758135	  727.8	  585.9	 3976.0	...
3758136	  727.6	  586.1	 3979.0	...
3758137	  727.4	  586.3	 3978.0	...
3758138	  727.4	  586.3	 3977.0	...
3758139	  727.6	  586.4	 3977.0	...
3758140	  727.8	  586.5	 3978.0	...
3758141	  728.0	  586.5	 3977.0	...
3758142	  728.1	  586.4	 3974.0	...
3758143	  728.2	  586.4	 3970.0	...
3758144	  728.2	  586.4	 3969.0	...
3758145	  728.2	  586.5	 3969.0	...
3758146	  728.2	  586.6	 3969.0	...
3758147	  728.2	  586.8	 3969.0	...
3758148	  728.1	  587.1	 3970.0	...
3758149	  728.2	  587.3	 3970.0	...
3758150	  728.3	  587.3	 3971.0	...
3758151	  728.4	  587.3	 3972.0	...
3758152	  728.5	  587.2	 3973.0	...
3758153	  728.5	  587.1	 3974.0	...
3758154	  728.4	  587.2	 3976.0	...
3758155	  728.4	  587.2	 3977.0	...
3758156	  728.3	  587.2	 3974.0	...
3758157	  728.3	  587.0	 3970.0	...
3758158	  728.3	  586.8	 3968.0	...
3758159	  728.3	  586.4	 3971.0	...
3758160	  728.3	  586.3	 3973.0	...
3758161	  728.3	  586.8	 3971.0	...
3758162	  728.3	  587.4	 3967.0	...
3758163	  728.2	  588.3	 3964.0	...
3758164	  728.2	  588.6	 3965.0	...
3758165	  728.2	  588.8	 3967.0	...
3758166	  728.2	  588.8	 3969.0	...
3758167	  728.1	  588.9	 3969.0	...
3758168	  728.0	  588.9	 3970.0	...
3758169	  727.8	  588.9	 3970.0	...
3758170	  727.6	  588.8	 3971.0	...
3758171	  727.3	  588.8	 3971.0	...
3758172	  727.3	  588.8	 3972.0	...
3758173	  727.4	  588.8	 3973.0	...
3758174	  727.6	  588.7	 3973.0	...
3758175	  727.7	  588.6	 3972.0	...
3758176	  728.1	  588.5	 3971.0	...
3758177	  728.5	  588.2	 3968.0	...
3758178	  728.8	  587.8	 3964.0	...
3758179	  728.6	  587.6	 3959.0	...
3758180	  728.6	  587.8	 3958.0	...
3758181	  728.8	  588.0	 3956.0	...
3758182	  728.9	  587.8	 3955.0	...
3758183	  728.8	  587.4	 3955.0	...
3758184	  728.5	  587.2	 3955.0	...
3758185	  728.4	  587.3	 3955.0	...
3758186	  728.3	  587.7	 3955.0	...
3758187	  728.3	  588.1	 3956.0	...
3758188	  728.2	  588.5	 3957.0	...
3758189	  728.2	  588.7	 3958.0	...
3758190	  728.3	  588.8	 3959.0	...
3758191	  728.4	  588.8	 3960.0	...
3758192	  728.5	  588.9	 3958.0	...
3758193	  728.6	  588.7	 3955.0	...
3758194	  728.6	  588.6	 3954.0	...
3758195	  728.4	  588.9	 3956.0	...
3758196	  728.0	  589.4	 3958.0	...
3758197	  727.7	  589.5	 3955.0	...
3758198	  727.6	  589.2	 3952.0	...
3758199	  727.5	  588.7	 3952.0	...
3758200	  727.4	  588.7	 3955.0	...
3758201	  727.7	  588.7	 3957.0	...
3758202	  728.2	  588.8	 3956.0	...
3758203	  728.7	  588.9	 3956.0	...
3758204	  728.8	  589.1	 3956.0	...
3758205	  728.9	  589.2	 3955.0	...
3758206	  728.9	  588.9	 3954.0	...
3758207	  729.0	  588.5	 3953.0	...
3758208	  728.9	  588.5	 3951.0	...
3758209	  728.9	  588.9	 3950.0	...
3758210	  728.8	  589.3	 3951.0	...
3758211	  728.7	  589.2	 3950.0	...
3758212	  728.6	  588.9	 3949.0	...
3758213	  728.6	  588.5	 3948.0	...
3758214	  728.6	  588.2	 3948.0	...
3758215	  728.6	  588.0	 3949.0	...
3758216	  728.6	  587.9	 3950.0	...
3758217	  728.4	  587.9	 3950.0	...
3758218	  728.2	  588.1	 3948.0	...
3758219	  728.0	  588.3	 3946.0	...
3758220	  727.9	  588.3	 3946.0	...
3758221	  727.9	  588.6	 3945.0	...
3758222	  727.6	  589.0	 3942.0	...
3758223	  727.5	  589.3	 3940.0	...
3758224	  727.7	  589.2	 3938.0	...
3758225	  728.0	  589.3	 3939.0	...
3758226	  728.3	  589.3	 3939.0	...
3758227	  728.4	  589.1	 3939.0	...
3758228	  728.4	  589.0	 3942.0	...
3758229	  728.4	  588.9	 3943.0	...
3758230	  728.4	  588.9	 3943.0	...
3758231	  728.4	  588.3	 3940.0	...
3758232	  728.3	  587.9	 3939.0	...
3758233	  728.3	  587.7	 3940.0	...
3758234	  728.3	  588.3	 3939.0	...
3758235	  728.2	  589.0	 3937.0	...
3758236	  728.1	  589.4	 3938.0	...
3758237	  728.4	  589.4	 3941.0	...
3758238	  728.7	  589.3	 3940.0	...
3758239	  729.4	  589.2	 3936.0	...
3758240	  729.7	  588.9	 3937.0	...
3758241	  729.9	  588.5	 3942.0	...
3758242	  729.9	  588.2	 3946.0	...
3758243	  729.8	  588.2	 3945.0	...
3758244	  729.7	  588.0	 3944.0	...
3758245	  729.6	  587.9	 3943.0	...
3758246	  729.5	  587.9	 3941.0	...
3758247	  729.4	  588.1	 3938.0	...
3758248	  729.5	  588.6	 3936.0	...
3758249	  729.4	  588.9	 3937.0	...
3758250	  729.3	  589.4	 3937.0	...
3758251	  729.2	  589.6	 3937.0	...
3758252	  729.1	  589.9	 3936.0	...
3758253	  729.0	  590.0	 3936.0	...
3758254	  729.3	  589.6	 3935.0	...
3758255	  729.7	  589.2	 3934.0	...
3758256	  730.2	  589.2	 3932.0	...
3758257	  730.2	  589.4	 3930.0	...
3758258	  730.3	  589.7	 3929.0	...
3758259	  730.2	  589.6	 3931.0	...
3758260	  730.2	  589.2	 3932.0	...
3758261	  730.0	  588.9	 3931.0	...
3758262	  730.0	  588.6	 3928.0	...
3758263	  730.0	  588.8	 3926.0	...
3758264	  730.1	  588.9	 3926.0	...
3758265	  730.1	  589.0	 3926.0	...
3758266	  730.1	  589.1	 3927.0	...
3758267	  730.0	  589.1	 3927.0	...
3758268	  730.0	  589.0	 3929.0	...
3758269	  730.0	  589.0	 3931.0	...
3758270	  730.2	  589.1	 3933.0	...
3758271	  730.4	  589.3	 3933.0	...
3758272	  730.4	  589.3	 3933.0	...
3758273	  730.4	  589.0	 3933.0	...
3758274	  730.4	  588.9	 3929.0	...
3758275	  730.4	  589.1	 3926.0	...
3758276	  730.4	  589.3	 3923.0	...
3758277	  730.4	  589.6	 3922.0	...
3758278	  730.3	  589.8	 3921.0	...
3758279	  730.3	  590.0	 3920.0	...
3758280	  730.3	  590.1	 3920.0	...
3758281	  730.3	  590.2	 3921.0	...
3758282	  730.2	  590.0	 3922.0	...
3758283	  730.2	  589.6	 3922.0	...
3758284	  730.2	  589.3	 3919.0	...
3758285	  730.3	  589.4	 3917.0	...
3758286	  730.4	  589.6	 3918.0	...
3758287	  730.5	  589.3	 3919.0	...
3758288	  730.6	  588.6	 3917.0	...
3758289	  730.7	  587.9	 3915.0	...
3758290	  730.8	  587.9	 3913.0	...
3758291	  730.7	  588.7	 3912.0	...
3758292	  730.4	  589.4	 3912.0	...
3758293	  730.3	  589.7	 3911.0	...
3758294	  730.6	  589.3	 3912.0	...
3758295	  730.9	  588.8	 3912.0	...
3758296	  730.9	  588.6	 3912.0	...
3758297	  731.0	  588.4	 3910.0	...
3758298	  731.0	  587.9	 3907.0	...
3758299	  731.1	  587.4	 3905.0	...
3758300	  731.1	  587.5	 3905.0	...
3758301	  731.2	  588.0	 3908.0	...
3758302	  731.1	  588.5	 3913.0	...
3758303	  731.0	  588.3	 3917.0	...
3758304	  730.9	  588.1	 3919.0	...
3758305	  730.8	  588.6	 3920.0	...
3758306	  730.8	  589.1	 3920.0	...
3758307	  731.0	  589.5	 3920.0	...
3758308	  731.2	  589.3	 3918.0	...
3758309	  731.4	  589.2	 3915.0	...
3758310	  731.4	  589.4	 3911.0	...
3758311	  731.4	  589.6	 3909.0	...
3758312	  731.5	  589.7	 3907.0	...
3758313	  731.8	  589.6	 3907.0	...
3758314	  732.0	  589.3	 3908.0	...
3758315	  731.9	  589.0	 3910.0	...
3758316	  731.6	  588.9	 3911.0	...
3758317	  731.2	  589.1	 3910.0	...
3758318	  731.1	  589.3	 3910.0	...
3758319	  731.1	  589.1	 3910.0	...
3758320	  731.1	  588.7	 3911.0	...
3758321	  731.2	  588.5	 3911.0	...
3758322	  731.2	  588.8	 3912.0	...
3758323	  731.3	  589.3	 3912.0	...
3758324	  731.5	  589.5	 3912.0	...
3758325	  731.7	  589.8	 3911.0	...
3758326	  731.8	  589.7	 3909.0	...
3758327	  731.8	  589.6	 3909.0	...
3758328	  731.7	  589.3	 3909.0	...
3758329	  731.7	  589.1	 3909.0	...
3758330	  731.7	  589.0	 3910.0	...
3758331	  731.7	  589.1	 3910.0	...
3758332	  731.7	  589.3	 3908.0	...
3758333	  731.7	  589.6	 3906.0	...
3758334	  731.8	  589.8	 3904.0	...
3758335	  731.8	  590.0	 3903.0	...
3758336	  731.9	  589.9	 3900.0	...
3758337	  731.9	  589.9	 3896.0	...
3758338	  732.0	  589.7	 3895.0	...
3758339	  732.2	  589.6	 3893.0	...
3758340	  732.5	  589.9	 3892.0	...
3758341	  732.5	  590.5	 3892.0	...
3758342	  732.5	  590.8	 3894.0	...
3758343	  732.4	  590.5	 3896.0	...
3758344	  732.4	  590.2	 3896.0	...
3758345	  732.5	  590.4	 3895.0	...
3758346	  732.7	  590.7	 3894.0	...
3758347	  732.6	  590.9	 3894.0	...
3758348	  732.0	  590.7	 3893.0	...
3758349	  731.5	  590.4	 3891.0	...
3758350	  731.6	  590.1	 3889.0	...
3758351	  732.0	  589.9	 3889.0	...
3758352	  732.3	  589.8	 3889.0	...
3758353	  732.3	  590.0	 3889.0	...
3758354	  732.1	  590.2	 3889.0	...
3758355	  732.3	  590.3	 3889.0	...
3758356	  732.5	  590.3	 3889.0	...
3758357	  732.6	  590.2	 3889.0	...
3758358	  732.5	  590.1	 3889.0	...
3758359	  732.4	  590.1	 3889.0	...
3758360	  732.3	  590.2	 3888.0	...
3758361	  732.2	  590.1	 3887.0	...
3758362	  732.3	  589.9	 3887.0	...
3758363	  732.3	  589.7	 3886.0	...
3758364	  732.6	  590.0	 3886.0	...
3758365	  732.7	  590.4	 3885.0	...
3758366	  733.0	  590.9	 3884.0	...
3758367	  733.8	  590.9	 3884.0	...
3758368	  734.5	  590.9	 3885.0	...
3758369	  735.7	  591.6	 3886.0	...
EFIX R   3757506	3758369	864	  726.6	  589.1	   3894
SSACC R  3758370
3758370	  736.9	  592.3	 3889.0	...
3758371	  738.5	  593.5	 3892.0	...
3758372	  740.4	  593.8	 3895.0	...
3758373	  742.4	  594.0	 3892.0	...
3758374	  744.8	  593.7	 3890.0	...
3758375	  747.0	  593.2	 3887.0	...
3758376	  749.2	  592.8	 3887.0	...
3758377	  751.0	  592.4	 3887.0	...
ESACC R  3758370	3758377	8	  736.9	  592.3	  751.0	  592.4	   0.30	     41
SFIX R   3758378
3758378	  753.0	  592.1	 3886.0	...
3758379	  754.1	  591.9	 3886.0	...
3758380	  754.7	  591.8	 3886.0	...
3758381	  754.5	  591.7	 3881.0	...
3758382	  754.1	  591.4	 3877.0	...
3758383	  753.8	  590.8	 3873.0	...
3758384	  753.3	  590.3	 3874.0	...
3758385	  753.0	  589.9	 3876.0	...
3758386	  752.3	  589.7	 3877.0	...
3758387	  751.5	  589.5	 3878.0	...
3758388	  750.1	  589.3	 3878.0	...
3758389	  749.0	  589.2	 3878.0	...
3758390	  748.0	  589.2	 3878.0	...
3758391	  747.6	  589.2	 3878.0	...
3758392	  747.3	  589.2	 3879.0	...
3758393	  747.2	  589.2	 3880.0	...
3758394	  746.6	  589.1	 3880.0	...
3758395	  746.0	  589.0	 3880.0	...
3758396	  745.7	  588.9	 3880.0	...
3758397	  746.0	  588.7	 3881.0	...
3758398	  746.4	  588.7	 3882.0	...
3758399	  746.6	  589.0	 3882.0	...
3758400	  746.7	  589.6	 3881.0	...
3758401	  746.9	  590.2	 3881.0	...
3758402	  747.1	  590.5	 3881.0	...
3758403	  747.3	  590.5	 3881.0	...
3758404	  747.5	  590.4	 3880.0	...
3758405	  747.6	  590.4	 3877.0	...
3758406	  747.9	  590.3	 3873.0	...
3758407	  748.1	  590.2	 3869.0	...
3758408	  748.3	  590.0	 3867.0	...
3758409	  748.3	  590.0	 3867.0	...
3758410	  748.3	  589.9	 3868.0	...
3758411	  748.2	  589.9	 3870.0	...
3758412	  748.0	  589.8	 3872.0	...
3758413	  748.4	  589.4	 3874.0	...
3758414	  748.9	  589.1	 3875.0	...
3758415	  749.5	  588.8	 3876.0	...
3758416	  749.3	  588.9	 3873.0	...
3758417	  749.1	  589.1	 3869.0	...
3758418	  749.1	  589.1	 3868.0	...
3758419	  749.3	  589.2	 3871.0	...
3758420	  749.5	  589.0	 3874.0	...
3758421	  749.4	  588.9	 3875.0	...
3758422	  749.5	  589.2	 3875.0	...
3758423	  749.6	  589.6	 3874.0	...
3758424	  749.7	  589.9	 3874.0	...
3758425	  749.6	  589.7	 3874.0	...
3758426	  749.6	  589.6	 3873.0	...
3758427	  749.7	  589.8	 3872.0	...
3758428	  749.8	  590.1	 3872.0	...
3758429	  749.6	  590.4	 3874.0	...
3758430	  749.3	  590.4	 3875.0	...
3758431	  749.4	  590.4	 3875.0	...
3758432	  749.7	  590.5	 3875.0	...
3758433	  750.1	  590.6	 3874.0	...
3758434	  750.1	  590.8	 3875.0	...
3758435	  750.0	  591.0	 3877.0	...
3758436	  749.9	  591.0	 3876.0	...
3758437	  749.8	  591.1	 3873.0	...
3758438	  749.8	  591.2	 3870.0	...
3758439	  749.8	  591.4	 3872.0	...
3758440	  749.9	  591.4	 3875.0	...
3758441	  749.8	  591.1	 3875.0	...
3758442	  749.5	  590.8	 3873.0	...
3758443	  749.2	  591.1	 3869.0	...
3758444	  749.1	  591.7	 3867.0	...
3758445	  749.4	  592.3	 3868.0	...
3758446	  749.5	  592.2	 3873.0	...
3758447	  749.4	  592.3	 3878.0	...
3758448	  749.3	  592.3	 3879.0	...
3758449	  749.2	  592.5	 3879.0	...
3758450	  749.1	  592.5	 3878.0	...
3758451	  749.3	  592.7	 3877.0	...
3758452	  749.8	  592.8	 3876.0	...
3758453	  750.3	  593.0	 3876.0	...
3758454	  750.4	  593.2	 3876.0	...
3758455	  750.1	  592.9	 3876.0	...
3758456	  749.8	  592.3	 3875.0	...
3758457	  749.7	  591.8	 3875.0	...
3758458	  749.7	  592.0	 3875.0	...
3758459	  749.7	  592.7	 3875.0	...
3758460	  749.7	  593.2	 3876.0	...
3758461	  749.7	  593.6	 3876.0	...
3758462	  749.7	  593.2	 3877.0	...
3758463	  749.8	  592.7	 3877.0	...
3758464	  749.8	  592.3	 3877.0	...
3758465	  749.8	  592.2	 3877.0	...
3758466	  749.8	  592.3	 3876.0	...
3758467	  749.8	  592.5	 3875.0	...
3758468	  749.8	  592.5	 3874.0	...
3758469	  749.8	  592.3	 3874.0	...
3758470	  750.1	  592.3	 3878.0	...
3758471	  750.3	  592.4	 3881.0	...
3758472	  750.5	  592.5	 3885.0	...
3758473	  750.6	  592.4	 3885.0	...
3758474	  750.8	  592.4	 3885.0	...
3758475	  750.9	  592.5	 3885.0	...
3758476	  750.7	  592.5	 3886.0	...
3758477	  750.6	  592.6	 3886.0	...
3758478	  750.4	  592.7	 3886.0	...
3758479	  750.4	  592.8	 3885.0	...
3758480	  750.6	  592.8	 3884.0	...
3758481	  750.7	  592.7	 3882.0	...
3758482	  750.9	  592.6	 3882.0	...
3758483	  750.9	  592.6	 3881.0	...
3758484	  750.7	  592.8	 3881.0	...
3758485	  750.4	  592.9	 3881.0	...
3758486	  750.2	  593.1	 3881.0	...
3758487	  750.2	  593.1	 3881.0	...
3758488	  750.3	  593.1	 3881.0	...
3758489	  750.5	  593.0	 3880.0	...
3758490	  750.7	  592.9	 3879.0	...
3758491	  750.8	  592.8	 3877.0	...
3758492	  750.9	  592.7	 3878.0	...
3758493	  750.9	  593.1	 3880.0	...
3758494	  751.0	  593.4	 3882.0	...
3758495	  751.0	  593.7	 3883.0	...
3758496	  751.1	  593.7	 3883.0	...
3758497	  751.2	  593.2	 3884.0	...
3758498	  751.0	  592.8	 3885.0	...
3758499	  750.7	  592.2	 3885.0	...
3758500	  750.4	  592.1	 3884.0	...
3758501	  750.4	  592.0	 3884.0	...
3758502	  750.5	  592.3	 3885.0	...
3758503	  750.9	  592.5	 3885.0	...
3758504	  751.3	  592.8	 3885.0	...
3758505	  751.5	  592.8	 3884.0	...
3758506	  751.2	  592.6	 3883.0	...
3758507	  751.0	  592.4	 3882.0	...
3758508	  751.1	  592.0	 3882.0	...
3758509	  751.2	  592.0	 3882.0	...
3758510	  751.2	  591.6	 3882.0	...
3758511	  751.1	  591.4	 3882.0	...
3758512	  751.0	  591.2	 3882.0	...
3758513	  750.9	  591.3	 3883.0	...
3758514	  751.0	  592.2	 3884.0	...
3758515	  751.1	  593.0	 3884.0	...
3758516	  751.1	  593.1	 3884.0	...
3758517	  751.2	  592.6	 3884.0	...
3758518	  751.2	  592.0	 3884.0	...
3758519	  751.6	  592.1	 3884.0	...
3758520	  752.1	  592.1	 3885.0	...
3758521	  752.7	  592.0	 3885.0	...
3758522	  752.4	  592.2	 3886.0	...
3758523	  752.0	  592.4	 3886.0	...
3758524	  751.8	  591.9	 3886.0	...
3758525	  752.0	  591.2	 3885.0	...
3758526	  752.0	  591.0	 3888.0	...
3758527	  751.7	  591.6	 3891.0	...
3758528	  751.4	  592.1	 3892.0	...
3758529	  751.5	  592.0	 3891.0	...
3758530	  751.5	  591.8	 3890.0	...
3758531	  751.8	  591.6	 3891.0	...
3758532	  752.1	  591.5	 3890.0	...
3758533	  752.3	  591.8	 3889.0	...
3758534	  752.3	  592.1	 3889.0	...
3758535	  752.3	  592.3	 3890.0	...
3758536	  752.4	  592.2	 3891.0	...
3758537	  752.5	  592.2	 3891.0	...
3758538	  752.6	  592.3	 3891.0	...
3758539	  752.7	  592.3	 3892.0	...
3758540	  752.8	  592.0	 3892.0	...
3758541	  752.8	  591.7	 3892.0	...
3758542	  752.7	  591.3	 3891.0	...
3758543	  752.6	  591.1	 3890.0	...
3758544	  752.6	  590.7	 3889.0	...
3758545	  752.8	  590.6	 3887.0	...
3758546	  753.0	  590.6	 3887.0	...
3758547	  752.9	  590.8	 3890.0	...
3758548	  752.7	  591.2	 3892.0	...
3758549	  752.5	  591.5	 3894.0	...
3758550	  752.5	  591.7	 3893.0	...
3758551	  752.5	  591.8	 3892.0	...
3758552	  752.5	  591.7	 3892.0	...
3758553	  752.5	  591.9	 3893.0	...
3758554	  752.6	  592.2	 3892.0	...
3758555	  752.6	  592.4	 3892.0	...
3758556	  752.7	  592.3	 3894.0	...
3758557	  752.6	  591.6	 3895.0	...
3758558	  752.6	  590.9	 3896.0	...
3758559	  752.5	  590.6	 3894.0	...
3758560	  752.4	  590.9	 3893.0	...
3758561	  752.4	  591.2	 3894.0	...
3758562	  752.6	  591.2	 3892.0	...
3758563	  752.8	  591.1	 3890.0	...
3758564	  753.0	  591.0	 3889.0	...
3758565	  753.2	  590.9	 3889.0	...
3758566	  753.4	  590.9	 3889.0	...
3758567	  753.5	  590.8	 3890.0	...
3758568	  753.4	  590.8	 3891.0	...
3758569	  753.4	  591.3	 3892.0	...
3758570	  753.5	  591.9	 3892.0	...
3758571	  753.5	  592.6	 3888.0	...
3758572	  753.5	  592.7	 3884.0	...
3758573	  753.4	  592.2	 3884.0	...
3758574	  753.2	  591.6	 3888.0	...
3758575	  753.4	  590.8	 3892.0	...
3758576	  753.5	  590.5	 3892.0	...
3758577	  753.7	  590.7	 3892.0	...
3758578	  753.7	  591.2	 3892.0	...
3758579	  753.8	  591.7	 3892.0	...
MSG	3758580 0000 _ Number On
3758580	  753.9	  591.6	 3891.0	...
3758581	  753.9	  591.4	 3891.0	...
3758582	  754.0	  591.3	 3890.0	...
3758583	  754.0	  591.2	 3890.0	...
3758584	  754.1	  591.3	 3889.0	...
3758585	  754.3	  591.1	 3887.0	...
3758586	  754.7	  590.8	 3886.0	...
3758587	  755.1	  590.6	 3886.0	...
3758588	  754.8	  591.2	 3886.0	...
3758589	  754.3	  591.9	 3886.0	...
3758590	  753.9	  591.9	 3886.0	...
3758591	  754.0	  591.4	 3886.0	...
3758592	  754.1	  590.9	 3886.0	...
3758593	  754.2	  590.8	 3886.0	...
3758594	  754.2	  591.0	 3887.0	...
3758595	  754.2	  591.3	 3888.0	...
3758596	  754.6	  591.4	 3889.0	...
3758597	  754.9	  591.3	 3887.0	...
3758598	  755.1	  591.1	 3885.0	...
3758599	  755.1	  591.0	 3886.0	...
3758600	  755.0	  591.0	 3891.0	...
3758601	  755.1	  591.1	 3895.0	...
3758602	  755.1	  591.1	 3897.0	...
3758603	  755.2	  591.2	 3895.0	...
3758604	  755.2	  591.6	 3892.0	...
3758605	  755.2	  592.1	 3889.0	...
3758606	  755.1	  592.4	 3887.0	...
3758607	  754.9	  592.2	 3887.0	...
3758608	  754.8	  592.0	 3889.0	...
3758609	  754.7	  591.9	 3892.0	...
3758610	  754.6	  591.9	 3894.0	...
3758611	  754.6	  592.0	 3893.0	...
3758612	  754.6	  592.0	 3891.0	...
3758613	  754.7	  592.1	 3890.0	...
3758614	  754.8	  592.1	 3890.0	...
3758615	  754.9	  592.0	 3890.0	...
3758616	  754.9	  591.8	 3889.0	...
3758617	  754.8	  591.5	 3888.0	...
3758618	  754.8	  591.2	 3887.0	...
3758619	  754.8	  591.0	 3887.0	...
3758620	  754.9	  590.9	 3886.0	...
3758621	  755.0	  591.0	 3886.0	...
3758622	  755.2	  591.2	 3887.0	...
3758623	  755.2	  591.3	 3888.0	...
3758624	  755.2	  591.4	 3890.0	...
3758625	  755.1	  591.5	 3891.0	...
3758626	  755.1	  591.2	 3891.0	...
3758627	  755.2	  591.0	 3892.0	...
3758628	  755.4	  591.7	 3893.0	...
3758629	  755.5	  592.5	 3895.0	...
3758630	  755.7	  593.3	 3895.0	...
3758631	  755.8	  593.1	 3894.0	...
3758632	  755.8	  592.6	 3893.0	...
3758633	  755.7	  592.2	 3891.0	...
3758634	  755.6	  591.9	 3889.0	...
3758635	  755.5	  592.1	 3888.0	...
3758636	  755.8	  592.2	 3887.0	...
3758637	  756.2	  592.4	 3885.0	...
3758638	  756.6	  592.3	 3883.0	...
3758639	  756.7	  592.0	 3882.0	...
3758640	  756.8	  591.6	 3881.0	...
3758641	  756.8	  591.2	 3880.0	...
3758642	  756.9	  591.1	 3880.0	...
3758643	  757.0	  591.3	 3881.0	...
3758644	  757.2	  591.7	 3883.0	...
3758645	  757.3	  592.3	 3884.0	...
3758646	  757.5	  592.6	 3885.0	...
3758647	  757.6	  592.8	 3885.0	...
3758648	  757.5	  592.9	 3885.0	...
3758649	  756.9	  592.7	 3883.0	...
3758650	  756.3	  592.7	 3882.0	...
3758651	  755.6	  592.7	 3880.0	...
EFIX R   3758378	3758651	274	  751.9	  591.5	   3883
SSACC R  3758652
3758652	  754.5	  592.9	 3879.0	...
3758653	  752.7	  593.1	 3879.0	...
3758654	  750.3	  592.6	 3879.0	...
3758655	  747.9	  591.7	 3879.0	...
3758656	  745.0	  590.7	 3876.0	...
3758657	  741.3	  590.0	 3874.0	...
3758658	  737.3	  588.4	 3876.0	...
3758659	  732.6	  586.8	 3879.0	...
3758660	  728.7	  585.5	 3882.0	...
3758661	  724.5	  584.3	 3880.0	...
3758662	  721.4	  582.7	 3878.0	...
3758663	  718.3	  579.7	 3876.0	...
3758664	  716.5	  577.6	 3876.0	...
3758665	  715.6	  575.6	 3878.0	...
3758666	  715.7	  574.6	 3879.0	...
3758667	  716.6	  573.5	 3881.0	...
3758668	  718.1	  572.9	 3880.0	...
3758669	  720.7	  572.8	 3879.0	...
3758670	  723.0	  572.6	 3875.0	...
3758671	  725.7	  572.9	 3870.0	...
ESACC R  3758652	3758671	20	  754.5	  592.9	  725.7	  572.9	   0.75	     82
SFIX R   3758672
3758672	  727.8	  573.3	 3866.0	...
3758673	  730.2	  573.7	 3866.0	...
3758674	  732.7	  574.4	 3865.0	...
3758675	  734.5	  575.2	 3864.0	...
3758676	  736.0	  576.1	 3863.0	...
3758677	  736.7	  576.3	 3862.0	...
3758678	  737.4	  577.5	 3860.0	...
3758679	  737.5	  578.6	 3859.0	...
3758680	  737.3	  579.7	 3858.0	...
3758681	  737.2	  579.9	 3857.0	...
3758682	  737.1	  580.4	 3858.0	...
3758683	  737.2	  581.0	 3860.0	...
3758684	  737.2	  580.9	 3862.0	...
3758685	  737.0	  580.4	 3862.0	...
3758686	  736.9	  579.9	 3860.0	...
3758687	  736.1	  580.1	 3859.0	...
3758688	  735.4	  580.2	 3859.0	...
3758689	  734.5	  580.4	 3859.0	...
3758690	  734.3	  580.4	 3859.0	...
3758691	  734.2	  580.2	 3858.0	...
3758692	  733.8	  580.1	 3859.0	...
3758693	  733.4	  580.1	 3860.0	...
3758694	  732.5	  580.5	 3860.0	...
3758695	  731.9	  580.7	 3860.0	...
3758696	  731.4	  580.8	 3860.0	...
3758697	  731.5	  581.0	 3860.0	...
3758698	  731.6	  581.3	 3861.0	...
3758699	  731.6	  581.5	 3861.0	...
3758700	  731.4	  581.5	 3860.0	...
3758701	  731.3	  581.5	 3859.0	...
3758702	  731.2	  581.4	 3857.0	...
3758703	  730.8	  581.4	 3856.0	...
3758704	  730.4	  581.5	 3854.0	...
3758705	  729.9	  581.5	 3849.0	...
3758706	  730.2	  581.4	 3846.0	...
3758707	  730.5	  581.2	 3843.0	...
3758708	  731.1	  581.1	 3842.0	...
3758709	  731.3	  581.0	 3842.0	...
3758710	  731.5	  581.4	 3842.0	...
3758711	  731.4	  581.8	 3842.0	...
3758712	  731.4	  582.2	 3842.0	...
3758713	  731.3	  582.4	 3841.0	...
3758714	  731.4	  582.2	 3839.0	...
3758715	  731.5	  581.9	 3838.0	...
3758716	  731.7	  581.5	 3836.0	...
3758717	  731.7	  581.3	 3835.0	...
3758718	  731.5	  581.2	 3835.0	...
3758719	  731.4	  581.0	 3835.0	...
3758720	  731.6	  581.0	 3833.0	...
3758721	  731.8	  580.9	 3831.0	...
3758722	  732.1	  580.8	 3828.0	...
3758723	  732.2	  581.0	 3829.0	...
3758724	  732.1	  581.2	 3829.0	...
3758725	  731.9	  581.4	 3829.0	...
3758726	  731.6	  581.3	 3829.0	...
3758727	  731.6	  580.9	 3829.0	...
3758728	  731.7	  580.7	 3829.0	...
3758729	  731.7	  580.4	 3830.0	...
3758730	  731.8	  580.4	 3830.0	...
3758731	  731.9	  580.8	 3830.0	...
3758732	  732.1	  581.2	 3830.0	...
3758733	  732.3	  581.6	 3828.0	...
3758734	  732.5	  581.7	 3827.0	...
3758735	  732.6	  581.9	 3825.0	...
3758736	  732.9	  582.1	 3824.0	...
3758737	  733.3	  582.4	 3823.0	...
3758738	  733.6	  582.4	 3821.0	...
3758739	  733.6	  582.5	 3818.0	...
3758740	  733.5	  582.4	 3816.0	...
3758741	  733.1	  582.3	 3816.0	...
3758742	  732.8	  582.1	 3816.0	...
3758743	  732.5	  581.8	 3816.0	...
3758744	  732.6	  581.6	 3816.0	...
3758745	  732.7	  581.5	 3817.0	...
3758746	  732.9	  581.3	 3818.0	...
3758747	  733.0	  581.4	 3818.0	...
3758748	  733.1	  581.8	 3817.0	...
3758749	  733.2	  582.1	 3816.0	...
3758750	  733.2	  582.2	 3815.0	...
3758751	  733.2	  582.0	 3813.0	...
3758752	  733.2	  581.7	 3812.0	...
3758753	  733.2	  581.5	 3812.0	...
3758754	  733.1	  581.3	 3809.0	...
3758755	  733.0	  581.0	 3806.0	...
3758756	  732.9	  580.9	 3803.0	...
3758757	  732.8	  580.7	 3803.0	...
3758758	  733.0	  580.6	 3803.0	...
3758759	  733.3	  581.0	 3803.0	...
3758760	  733.5	  581.3	 3802.0	...
3758761	  733.4	  581.8	 3801.0	...
3758762	  733.3	  581.8	 3801.0	...
3758763	  733.5	  581.8	 3801.0	...
3758764	  733.9	  581.9	 3799.0	...
3758765	  734.2	  581.8	 3797.0	...
3758766	  734.1	  581.7	 3795.0	...
3758767	  733.8	  582.1	 3793.0	...
3758768	  733.9	  582.5	 3791.0	...
3758769	  734.4	  582.8	 3790.0	...
3758770	  734.8	  582.5	 3788.0	...
3758771	  734.6	  582.3	 3787.0	...
3758772	  734.4	  582.3	 3785.0	...
3758773	  734.3	  582.3	 3785.0	...
3758774	  734.4	  582.3	 3785.0	...
3758775	  734.6	  582.3	 3786.0	...
3758776	  734.8	  582.2	 3786.0	...
3758777	  734.7	  582.1	 3787.0	...
3758778	  734.4	  582.2	 3786.0	...
3758779	  734.1	  582.6	 3786.0	...
3758780	  734.5	  582.9	 3785.0	...
3758781	  735.1	  583.0	 3785.0	...
3758782	  735.2	  583.0	 3784.0	...
3758783	  734.7	  583.1	 3782.0	...
3758784	  734.6	  582.9	 3779.0	...
3758785	  734.7	  582.6	 3777.0	...
3758786	  734.9	  582.2	 3775.0	...
3758787	  734.9	  582.1	 3774.0	...
3758788	  734.9	  581.9	 3773.0	...
3758789	  734.9	  581.9	 3774.0	...
3758790	  734.9	  582.1	 3774.0	...
3758791	  734.8	  582.7	 3772.0	...
3758792	  734.9	  583.4	 3771.0	...
3758793	  734.9	  583.7	 3771.0	...
3758794	  735.1	  583.6	 3772.0	...
3758795	  735.3	  583.5	 3774.0	...
3758796	  735.4	  583.5	 3774.0	...
3758797	  735.5	  583.5	 3771.0	...
3758798	  735.4	  583.2	 3767.0	...
3758799	  735.5	  582.8	 3762.0	...
3758800	  735.3	  583.0	 3760.0	...
3758801	  735.3	  583.5	 3760.0	...
3758802	  735.1	  583.9	 3760.0	...
3758803	  735.1	  583.7	 3762.0	...
3758804	  735.0	  583.8	 3764.0	...
3758805	  734.9	  584.1	 3764.0	...
3758806	  734.7	  584.4	 3762.0	...
3758807	  734.7	  584.5	 3761.0	...
3758808	  734.9	  584.4	 3762.0	...
3758809	  735.0	  584.9	 3760.0	...
3758810	  735.4	  585.3	 3758.0	...
3758811	  735.7	  585.5	 3757.0	...
3758812	  735.9	  585.1	 3757.0	...
3758813	  735.8	  584.8	 3758.0	...
3758814	  736.1	  584.6	 3760.0	...
3758815	  736.4	  584.5	 3760.0	...
3758816	  736.3	  584.4	 3760.0	...
3758817	  735.9	  584.4	 3759.0	...
3758818	  735.7	  584.4	 3757.0	...
3758819	  735.9	  584.3	 3754.0	...
3758820	  736.1	  584.2	 3754.0	...
3758821	  736.0	  584.3	 3754.0	...
3758822	  736.0	  584.4	 3754.0	...
3758823	  735.9	  584.2	 3753.0	...
3758824	  735.9	  584.0	 3753.0	...
3758825	  736.2	  583.7	 3752.0	...
3758826	  736.5	  583.7	 3751.0	...
3758827	  736.7	  583.5	 3750.0	...
3758828	  736.6	  583.4	 3749.0	...
3758829	  736.4	  583.2	 3747.0	...
3758830	  736.3	  583.2	 3745.0	...
3758831	  736.1	  583.5	 3743.0	...
3758832	  736.0	  583.9	 3743.0	...
3758833	  736.0	  584.3	 3743.0	...
3758834	  736.0	  584.3	 3743.0	...
3758835	  736.0	  584.2	 3743.0	...
3758836	  736.0	  584.1	 3743.0	...
3758837	  735.9	  584.1	 3742.0	...
3758838	  736.1	  584.2	 3740.0	...
3758839	  736.3	  584.4	 3738.0	...
3758840	  736.5	  584.7	 3737.0	...
3758841	  736.7	  584.8	 3737.0	...
3758842	  736.8	  584.7	 3737.0	...
3758843	  736.9	  584.6	 3736.0	...
3758844	  737.1	  584.5	 3735.0	...
3758845	  737.1	  584.4	 3734.0	...
3758846	  737.0	  584.3	 3734.0	...
3758847	  736.8	  584.2	 3734.0	...
3758848	  736.6	  584.2	 3734.0	...
3758849	  736.5	  584.4	 3734.0	...
3758850	  736.5	  584.5	 3735.0	...
3758851	  736.6	  584.6	 3735.0	...
3758852	  736.7	  584.6	 3734.0	...
3758853	  736.9	  584.5	 3734.0	...
3758854	  737.1	  584.9	 3735.0	...
3758855	  737.3	  585.2	 3735.0	...
3758856	  737.3	  585.1	 3731.0	...
3758857	  737.2	  584.6	 3727.0	...
3758858	  737.1	  583.9	 3723.0	...
3758859	  736.8	  583.9	 3723.0	...
3758860	  736.6	  583.8	 3723.0	...
3758861	  736.4	  584.0	 3723.0	...
3758862	  736.5	  584.2	 3723.0	...
3758863	  736.6	  584.1	 3724.0	...
3758864	  736.5	  583.8	 3724.0	...
3758865	  736.3	  583.6	 3726.0	...
3758866	  736.1	  583.8	 3727.0	...
3758867	  736.1	  583.9	 3729.0	...
3758868	  736.2	  584.2	 3730.0	...
3758869	  736.3	  584.5	 3731.0	...
3758870	  736.5	  584.8	 3730.0	...
3758871	  736.6	  585.0	 3728.0	...
3758872	  736.7	  585.1	 3724.0	...
3758873	  736.9	  585.1	 3722.0	...
3758874	  737.0	  585.2	 3720.0	...
3758875	  737.0	  584.8	 3719.0	...
3758876	  737.1	  584.5	 3719.0	...
3758877	  737.1	  584.3	 3718.0	...
3758878	  737.1	  584.6	 3716.0	...
3758879	  736.9	  584.8	 3715.0	...
3758880	  736.7	  584.9	 3717.0	...
3758881	  736.7	  585.0	 3718.0	...
3758882	  736.8	  585.4	 3717.0	...
MSG	3758883 0000 _ Number Off
3758883	  737.0	  585.7	 3716.0	...
3758884	  737.2	  586.0	 3716.0	...
3758885	  737.5	  586.0	 3716.0	...
3758886	  737.7	  586.0	 3716.0	...
3758887	  737.8	  585.9	 3716.0	...
3758888	  737.7	  585.6	 3717.0	...
3758889	  737.6	  585.1	 3715.0	...
3758890	  737.5	  584.8	 3713.0	...
3758891	  737.5	  585.0	 3710.0	...
3758892	  737.5	  585.5	 3710.0	...
3758893	  737.6	  585.9	 3707.0	...
3758894	  737.6	  585.6	 3704.0	...
3758895	  737.7	  585.3	 3702.0	...
3758896	  737.6	  585.2	 3701.0	...
3758897	  737.4	  585.0	 3701.0	...
3758898	  737.5	  584.7	 3703.0	...
3758899	  737.7	  584.9	 3706.0	...
3758900	  737.9	  585.3	 3707.0	...
3758901	  737.9	  585.7	 3704.0	...
3758902	  737.9	  585.5	 3699.0	...
3758903	  737.9	  585.5	 3694.0	...
3758904	  737.9	  585.4	 3694.0	...
3758905	  737.9	  585.4	 3698.0	...
3758906	  737.9	  585.4	 3702.0	...
3758907	  737.9	  585.4	 3705.0	...
3758908	  738.1	  585.3	 3704.0	...
3758909	  738.2	  585.2	 3702.0	...
3758910	  738.3	  585.1	 3701.0	...
3758911	  738.1	  585.2	 3700.0	...
3758912	  738.1	  585.2	 3699.0	...
3758913	  738.0	  585.4	 3699.0	...
3758914	  738.0	  585.5	 3697.0	...
3758915	  738.1	  585.6	 3692.0	...
3758916	  738.1	  585.8	 3688.0	...
3758917	  738.0	  586.0	 3688.0	...
3758918	  737.8	  586.0	 3691.0	...
3758919	  737.7	  585.8	 3693.0	...
3758920	  737.6	  585.6	 3695.0	...
3758921	  737.5	  585.7	 3697.0	...
3758922	  737.4	  585.8	 3698.0	...
3758923	  737.4	  585.9	 3697.0	...
3758924	  737.7	  586.2	 3697.0	...
3758925	  738.1	  586.4	 3697.0	...
3758926	  738.4	  586.5	 3696.0	...
3758927	  738.3	  586.2	 3695.0	...
3758928	  738.3	  585.9	 3695.0	...
3758929	  738.2	  585.7	 3694.0	...
3758930	  738.1	  585.6	 3693.0	...
3758931	  738.2	  585.7	 3691.0	...
3758932	  738.3	  586.0	 3692.0	...
3758933	  738.4	  586.3	 3695.0	...
3758934	  738.5	  586.3	 3697.0	...
3758935	  738.5	  586.3	 3695.0	...
3758936	  738.5	  586.2	 3693.0	...
3758937	  738.5	  586.2	 3690.0	...
3758938	  738.4	  586.2	 3690.0	...
3758939	  738.2	  586.3	 3690.0	...
3758940	  737.9	  586.1	 3691.0	...
3758941	  737.7	  585.9	 3692.0	...
3758942	  737.7	  585.8	 3691.0	...
3758943	  737.9	  585.9	 3691.0	...
3758944	  738.0	  585.9	 3693.0	...
3758945	  738.2	  585.9	 3696.0	...
3758946	  738.3	  585.9	 3698.0	...
3758947	  738.3	  586.1	 3696.0	...
3758948	  738.2	  586.5	 3695.0	...
3758949	  738.1	  586.9	 3694.0	...
3758950	  737.8	  586.5	 3690.0	...
3758951	  737.6	  585.9	 3687.0	...
3758952	  737.6	  585.8	 3685.0	...
3758953	  737.6	  586.2	 3685.0	...
3758954	  737.7	  586.7	 3687.0	...
3758955	  737.8	  586.7	 3687.0	...
3758956	  737.8	  586.5	 3688.0	...
3758957	  737.8	  586.2	 3689.0	...
3758958	  737.9	  586.4	 3689.0	...
3758959	  737.9	  586.8	 3691.0	...
3758960	  738.0	  586.8	 3692.0	...
3758961	  738.1	  586.4	 3693.0	...
3758962	  738.1	  586.6	 3692.0	...
3758963	  738.2	  587.1	 3690.0	...
3758964	  738.3	  587.4	 3689.0	...
3758965	  738.3	  587.1	 3689.0	...
3758966	  738.2	  586.7	 3689.0	...
3758967	  738.2	  586.5	 3687.0	...
3758968	  738.4	  586.3	 3685.0	...
3758969	  738.6	  586.2	 3682.0	...
3758970	  738.8	  586.1	 3685.0	...
3758971	  738.8	  586.2	 3687.0	...
3758972	  738.8	  586.3	 3690.0	...
3758973	  738.7	  586.4	 3690.0	...
3758974	  738.5	  586.2	 3690.0	...
3758975	  738.3	  585.9	 3689.0	...
3758976	  738.1	  585.7	 3689.0	...
3758977	  737.9	  585.8	 3686.0	...
3758978	  738.0	  586.0	 3684.0	...
3758979	  738.0	  586.1	 3683.0	...
3758980	  737.9	  586.2	 3683.0	...
3758981	  738.0	  586.2	 3683.0	...
3758982	  738.0	  586.2	 3682.0	...
3758983	  738.0	  586.2	 3682.0	...
3758984	  738.2	  586.1	 3681.0	...
3758985	  738.6	  586.0	 3681.0	...
3758986	  739.0	  585.8	 3682.0	...
3758987	  739.3	  585.9	 3684.0	...
3758988	  739.2	  586.1	 3686.0	...
3758989	  739.0	  586.4	 3686.0	...
3758990	  738.9	  586.6	 3684.0	...
3758991	  738.9	  586.4	 3681.0	...
3758992	  739.0	  586.1	 3679.0	...
3758993	  738.8	  585.6	 3679.0	...
3758994	  738.5	  585.5	 3680.0	...
3758995	  738.5	  585.3	 3681.0	...
3758996	  738.8	  585.8	 3682.0	...
3758997	  739.1	  586.4	 3682.0	...
3758998	  739.2	  587.0	 3680.0	...
3758999	  739.4	  587.2	 3677.0	...
3759000	  739.3	  586.9	 3676.0	...
3759001	  739.0	  586.8	 3674.0	...
3759002	  738.7	  586.7	 3673.0	...
3759003	  738.5	  586.7	 3671.0	...
3759004	  738.4	  586.5	 3670.0	...
3759005	  738.2	  586.3	 3671.0	...
3759006	  738.1	  586.3	 3671.0	...
3759007	  738.4	  586.4	 3673.0	...
3759008	  738.7	  586.5	 3675.0	...
3759009	  739.1	  586.6	 3676.0	...
3759010	  739.0	  586.3	 3675.0	...
3759011	  738.9	  586.2	 3675.0	...
3759012	  738.7	  586.1	 3678.0	...
3759013	  738.8	  586.3	 3679.0	...
3759014	  738.9	  586.5	 3677.0	...
3759015	  738.8	  586.5	 3676.0	...
3759016	  738.6	  586.6	 3676.0	...
3759017	  738.4	  586.5	 3675.0	...
3759018	  738.4	  586.5	 3672.0	...
3759019	  738.4	  586.6	 3669.0	...
3759020	  738.4	  586.6	 3665.0	...
3759021	  738.3	  586.7	 3664.0	...
3759022	  738.2	  586.7	 3665.0	...
3759023	  738.7	  586.6	 3667.0	...
3759024	  739.1	  586.6	 3669.0	...
3759025	  739.4	  586.6	 3670.0	...
3759026	  739.2	  586.6	 3670.0	...
3759027	  739.0	  586.6	 3670.0	...
3759028	  739.0	  586.7	 3670.0	...
3759029	  738.9	  586.8	 3671.0	...
3759030	  738.8	  586.9	 3671.0	...
3759031	  738.7	  587.0	 3670.0	...
3759032	  738.7	  587.1	 3670.0	...
3759033	  738.7	  586.6	 3670.0	...
3759034	  738.7	  586.1	 3669.0	...
3759035	  738.8	  585.7	 3669.0	...
3759036	  738.9	  585.9	 3667.0	...
3759037	  739.0	  585.9	 3666.0	...
3759038	  739.0	  585.8	 3665.0	...
3759039	  739.2	  585.9	 3667.0	...
3759040	  739.4	  586.1	 3670.0	...
3759041	  739.6	  586.5	 3672.0	...
3759042	  739.5	  586.6	 3672.0	...
3759043	  739.3	  586.7	 3672.0	...
3759044	  739.1	  586.7	 3671.0	...
3759045	  738.9	  586.7	 3670.0	...
3759046	  738.8	  586.7	 3671.0	...
3759047	  738.7	  587.0	 3673.0	...
3759048	  738.5	  587.2	 3675.0	...
3759049	  738.4	  587.4	 3675.0	...
3759050	  738.4	  587.3	 3676.0	...
3759051	  738.6	  587.4	 3676.0	...
3759052	  738.8	  587.5	 3674.0	...
3759053	  738.9	  587.7	 3672.0	...
3759054	  738.8	  587.7	 3669.0	...
3759055	  738.8	  587.7	 3669.0	...
3759056	  738.7	  587.8	 3670.0	...
3759057	  738.7	  587.8	 3671.0	...
3759058	  738.7	  587.5	 3671.0	...
3759059	  738.7	  587.1	 3672.0	...
3759060	  738.8	  586.7	 3674.0	...
3759061	  738.8	  586.8	 3674.0	...
3759062	  738.6	  587.0	 3673.0	...
3759063	  738.3	  587.0	 3673.0	...
3759064	  738.2	  587.1	 3674.0	...
3759065	  738.1	  587.0	 3676.0	...
3759066	  738.3	  586.7	 3676.0	...
3759067	  738.5	  586.5	 3676.0	...
3759068	  738.9	  586.4	 3677.0	...
3759069	  739.0	  586.2	 3679.0	...
3759070	  738.8	  585.8	 3680.0	...
3759071	  738.7	  585.4	 3681.0	...
3759072	  738.7	  585.0	 3681.0	...
3759073	  738.9	  584.8	 3683.0	...
3759074	  738.9	  584.9	 3686.0	...
3759075	  738.9	  585.9	 3688.0	...
3759076	  738.8	  586.8	 3688.0	...
3759077	  738.7	  587.3	 3688.0	...
3759078	  738.8	  586.8	 3687.0	...
3759079	  738.8	  586.4	 3687.0	...
3759080	  739.0	  586.4	 3687.0	...
3759081	  739.2	  586.4	 3687.0	...
3759082	  739.3	  586.5	 3687.0	...
3759083	  739.1	  586.6	 3686.0	...
3759084	  738.8	  586.7	 3684.0	...
3759085	  738.7	  586.6	 3684.0	...
3759086	  738.8	  586.5	 3684.0	...
3759087	  738.9	  586.6	 3685.0	...
3759088	  739.0	  586.9	 3685.0	...
3759089	  739.1	  587.1	 3684.0	...
3759090	  739.2	  587.3	 3684.0	...
3759091	  739.2	  587.2	 3686.0	...
3759092	  739.2	  587.4	 3688.0	...
3759093	  739.2	  587.5	 3687.0	...
3759094	  739.1	  587.4	 3687.0	...
MSG	3759095 0000 _ Number On
3759095	  739.0	  587.2	 3687.0	...
3759096	  738.9	  587.0	 3687.0	...
3759097	  738.8	  587.1	 3689.0	...
3759098	  738.6	  587.2	 3691.0	...
3759099	  738.4	  587.1	 3694.0	...
3759100	  738.3	  587.0	 3696.0	...
3759101	  738.3	  587.0	 3697.0	...
3759102	  738.4	  586.9	 3696.0	...
3759103	  738.4	  586.6	 3695.0	...
3759104	  738.6	  586.4	 3694.0	...
3759105	  738.8	  586.4	 3694.0	...
3759106	  739.1	  586.4	 3694.0	...
3759107	  739.1	  586.2	 3694.0	...
3759108	  739.2	  586.0	 3695.0	...
3759109	  739.3	  585.8	 3700.0	...
3759110	  739.4	  585.8	 3704.0	...
3759111	  739.4	  585.8	 3706.0	...
3759112	  739.3	  585.9	 3704.0	...
3759113	  739.0	  585.7	 3702.0	...
3759114	  738.8	  585.3	 3703.0	...
3759115	  738.7	  585.4	 3704.0	...
3759116	  738.7	  585.8	 3704.0	...
3759117	  738.5	  586.3	 3703.0	...
3759118	  738.3	  586.2	 3702.0	...
3759119	  738.2	  585.9	 3705.0	...
3759120	  738.4	  585.7	 3707.0	...
3759121	  738.6	  585.4	 3709.0	...
3759122	  738.7	  585.3	 3709.0	...
3759123	  738.8	  585.7	 3709.0	...
3759124	  738.8	  586.1	 3709.0	...
3759125	  738.7	  586.6	 3708.0	...
3759126	  738.7	  586.7	 3708.0	...
3759127	  738.6	  586.5	 3707.0	...
3759128	  738.6	  586.3	 3706.0	...
3759129	  738.6	  586.1	 3706.0	...
3759130	  738.6	  586.3	 3706.0	...
3759131	  738.6	  586.4	 3706.0	...
3759132	  738.6	  586.6	 3707.0	...
3759133	  738.7	  586.9	 3707.0	...
3759134	  738.7	  586.9	 3708.0	...
3759135	  738.7	  586.8	 3710.0	...
3759136	  738.7	  586.7	 3713.0	...
3759137	  738.7	  586.7	 3717.0	...
3759138	  738.5	  586.7	 3718.0	...
3759139	  738.3	  586.7	 3719.0	...
3759140	  738.1	  586.7	 3718.0	...
3759141	  738.0	  586.4	 3717.0	...
3759142	  737.9	  586.1	 3719.0	...
3759143	  738.2	  585.9	 3721.0	...
3759144	  738.4	  586.0	 3721.0	...
3759145	  738.5	  586.1	 3719.0	...
3759146	  738.2	  585.8	 3716.0	...
3759147	  738.1	  585.5	 3719.0	...
3759148	  738.1	  585.5	 3722.0	...
3759149	  738.2	  585.9	 3724.0	...
3759150	  738.2	  586.2	 3726.0	...
3759151	  738.2	  586.2	 3727.0	...
3759152	  738.2	  586.1	 3728.0	...
3759153	  738.2	  586.0	 3729.0	...
3759154	  738.2	  586.0	 3728.0	...
3759155	  738.3	  586.0	 3727.0	...
3759156	  738.4	  586.1	 3726.0	...
3759157	  738.4	  586.0	 3728.0	...
3759158	  738.6	  585.9	 3731.0	...
3759159	  738.7	  585.9	 3735.0	...
3759160	  738.8	  586.1	 3735.0	...
3759161	  738.7	  586.2	 3735.0	...
3759162	  738.6	  586.1	 3734.0	...
3759163	  738.5	  585.9	 3734.0	...
3759164	  738.2	  585.8	 3734.0	...
3759165	  737.9	  585.8	 3734.0	...
3759166	  737.6	  585.6	 3736.0	...
3759167	  737.8	  585.4	 3737.0	...
3759168	  738.2	  585.7	 3738.0	...
3759169	  738.5	  586.1	 3738.0	...
3759170	  738.7	  586.3	 3739.0	...
3759171	  738.8	  586.0	 3740.0	...
3759172	  738.9	  585.6	 3740.0	...
3759173	  738.9	  585.4	 3740.0	...
3759174	  738.8	  585.3	 3739.0	...
3759175	  738.6	  585.2	 3739.0	...
3759176	  738.5	  585.2	 3740.0	...
3759177	  738.5	  585.2	 3744.0	...
3759178	  738.5	  585.5	 3748.0	...
3759179	  738.5	  585.7	 3750.0	...
3759180	  738.3	  585.8	 3751.0	...
3759181	  738.3	  585.8	 3752.0	...
3759182	  738.4	  585.5	 3752.0	...
3759183	  738.5	  585.2	 3753.0	...
3759184	  738.6	  584.8	 3754.0	...
3759185	  738.6	  584.6	 3756.0	...
3759186	  738.4	  584.4	 3757.0	...
3759187	  738.2	  584.3	 3756.0	...
3759188	  738.0	  584.7	 3754.0	...
3759189	  738.0	  585.1	 3753.0	...
3759190	  738.0	  585.6	 3752.0	...
3759191	  738.1	  585.7	 3752.0	...
3759192	  738.2	  585.7	 3752.0	...
3759193	  738.2	  585.7	 3755.0	...
3759194	  738.4	  585.3	 3756.0	...
3759195	  738.5	  584.9	 3757.0	...
3759196	  738.6	  584.6	 3757.0	...
3759197	  738.6	  584.7	 3758.0	...
3759198	  738.7	  584.7	 3760.0	...
3759199	  738.6	  584.7	 3762.0	...
3759200	  738.3	  584.7	 3763.0	...
3759201	  738.0	  584.8	 3765.0	...
3759202	  738.0	  584.9	 3765.0	...
3759203	  738.1	  585.0	 3765.0	...
3759204	  738.1	  585.0	 3765.0	...
3759205	  738.0	  584.9	 3765.0	...
3759206	  738.0	  584.9	 3766.0	...
3759207	  738.0	  584.9	 3767.0	...
3759208	  738.0	  585.0	 3770.0	...
3759209	  738.1	  585.1	 3771.0	...
3759210	  738.2	  585.0	 3771.0	...
3759211	  738.2	  585.0	 3768.0	...
3759212	  738.1	  585.1	 3772.0	...
3759213	  738.0	  585.2	 3777.0	...
3759214	  737.9	  585.4	 3782.0	...
3759215	  737.9	  585.4	 3782.0	...
3759216	  737.8	  585.4	 3782.0	...
3759217	  737.7	  585.1	 3784.0	...
3759218	  737.5	  584.8	 3786.0	...
3759219	  737.3	  584.4	 3788.0	...
3759220	  737.2	  584.3	 3788.0	...
3759221	  737.2	  584.3	 3789.0	...
3759222	  737.2	  584.5	 3790.0	...
3759223	  737.5	  584.7	 3789.0	...
3759224	  737.8	  584.9	 3788.0	...
3759225	  737.9	  584.9	 3788.0	...
3759226	  737.8	  584.9	 3788.0	...
3759227	  737.7	  584.9	 3791.0	...
3759228	  737.7	  584.9	 3795.0	...
3759229	  737.8	  585.0	 3800.0	...
3759230	  737.8	  584.9	 3798.0	...
3759231	  737.9	  584.8	 3795.0	...
3759232	  737.9	  584.7	 3792.0	...
3759233	  737.7	  584.7	 3791.0	...
3759234	  737.6	  584.6	 3792.0	...
3759235	  737.5	  584.5	 3793.0	...
3759236	  737.5	  584.4	 3796.0	...
3759237	  737.5	  584.3	 3798.0	...
3759238	  737.5	  584.4	 3800.0	...
3759239	  737.4	  584.6	 3799.0	...
3759240	  737.5	  584.8	 3800.0	...
3759241	  737.8	  584.8	 3804.0	...
3759242	  738.2	  584.8	 3808.0	...
3759243	  738.5	  584.8	 3811.0	...
3759244	  738.4	  585.0	 3810.0	...
3759245	  738.1	  585.2	 3809.0	...
3759246	  737.9	  584.9	 3808.0	...
3759247	  737.7	  584.2	 3809.0	...
3759248	  737.6	  583.6	 3809.0	...
3759249	  737.8	  583.8	 3810.0	...
3759250	  738.1	  584.7	 3810.0	...
3759251	  738.4	  585.6	 3809.0	...
3759252	  738.5	  585.6	 3807.0	...
3759253	  738.4	  585.1	 3805.0	...
3759254	  738.1	  584.5	 3807.0	...
3759255	  737.9	  584.6	 3809.0	...
3759256	  737.9	  584.7	 3812.0	...
3759257	  737.8	  584.7	 3814.0	...
3759258	  737.8	  584.6	 3815.0	...
3759259	  737.9	  584.6	 3815.0	...
3759260	  738.1	  584.0	 3815.0	...
3759261	  738.5	  583.5	 3814.0	...
3759262	  738.8	  583.2	 3813.0	...
3759263	  738.5	  583.4	 3812.0	...
3759264	  737.9	  583.7	 3812.0	...
3759265	  737.4	  584.0	 3811.0	...
3759266	  737.4	  584.3	 3811.0	...
3759267	  737.6	  584.5	 3814.0	...
3759268	  737.8	  584.5	 3818.0	...
3759269	  738.1	  584.1	 3822.0	...
3759270	  738.3	  583.7	 3822.0	...
3759271	  738.4	  583.5	 3822.0	...
3759272	  738.5	  583.6	 3822.0	...
3759273	  738.6	  583.8	 3822.0	...
3759274	  738.7	  583.8	 3823.0	...
3759275	  738.7	  583.8	 3825.0	...
3759276	  738.7	  583.7	 3826.0	...
3759277	  738.8	  583.6	 3825.0	...
3759278	  738.8	  583.4	 3824.0	...
3759279	  738.9	  583.2	 3824.0	...
3759280	  738.9	  583.4	 3828.0	...
3759281	  739.0	  583.7	 3833.0	...
3759282	  739.2	  584.0	 3836.0	...
3759283	  739.6	  583.9	 3834.0	...
3759284	  739.9	  583.8	 3831.0	...
3759285	  740.2	  583.6	 3830.0	...
3759286	  740.2	  583.4	 3831.0	...
3759287	  740.0	  583.6	 3833.0	...
3759288	  739.9	  583.8	 3836.0	...
3759289	  739.9	  584.1	 3837.0	...
3759290	  739.7	  584.1	 3839.0	...
3759291	  739.4	  584.0	 3840.0	...
3759292	  739.1	  583.9	 3840.0	...
3759293	  739.1	  583.6	 3840.0	...
3759294	  739.1	  583.4	 3840.0	...
3759295	  739.0	  583.7	 3840.0	...
3759296	  738.9	  583.9	 3841.0	...
3759297	  738.8	  584.1	 3842.0	...
3759298	  738.9	  584.3	 3845.0	...
3759299	  739.3	  584.7	 3848.0	...
3759300	  739.7	  584.6	 3849.0	...
3759301	  740.0	  584.1	 3846.0	...
3759302	  740.1	  583.8	 3845.0	...
3759303	  740.1	  584.0	 3848.0	...
3759304	  739.7	  584.2	 3852.0	...
3759305	  739.4	  583.9	 3854.0	...
3759306	  739.2	  583.6	 3855.0	...
3759307	  739.5	  583.3	 3855.0	...
3759308	  739.9	  583.3	 3855.0	...
3759309	  740.2	  583.5	 3856.0	...
3759310	  740.2	  583.9	 3859.0	...
3759311	  740.4	  584.2	 3861.0	...
3759312	  740.6	  584.0	 3861.0	...
3759313	  740.4	  583.8	 3862.0	...
3759314	  740.1	  583.2	 3862.0	...
3759315	  739.9	  582.9	 3863.0	...
3759316	  740.0	  582.6	 3862.0	...
3759317	  740.0	  582.7	 3861.0	...
3759318	  740.0	  583.1	 3859.0	...
3759319	  739.9	  583.4	 3859.0	...
3759320	  739.7	  583.8	 3861.0	...
3759321	  739.6	  583.9	 3862.0	...
3759322	  739.6	  584.0	 3862.0	...
3759323	  739.8	  584.1	 3866.0	...
3759324	  739.8	  584.0	 3869.0	...
3759325	  739.7	  583.6	 3874.0	...
3759326	  739.9	  583.3	 3874.0	...
3759327	  740.1	  583.0	 3876.0	...
3759328	  740.5	  583.2	 3877.0	...
3759329	  740.6	  583.5	 3875.0	...
3759330	  740.7	  583.7	 3873.0	...
3759331	  740.6	  584.0	 3870.0	...
3759332	  740.5	  584.3	 3870.0	...
3759333	  740.4	  584.5	 3869.0	...
3759334	  740.4	  584.7	 3869.0	...
3759335	  740.4	  584.7	 3870.0	...
3759336	  740.5	  584.7	 3875.0	...
3759337	  740.5	  584.7	 3881.0	...
3759338	  740.4	  584.5	 3885.0	...
3759339	  740.5	  584.3	 3886.0	...
3759340	  740.6	  584.1	 3888.0	...
3759341	  740.7	  584.0	 3888.0	...
3759342	  741.2	  583.7	 3888.0	...
3759343	  741.8	  583.4	 3889.0	...
3759344	  742.1	  583.1	 3891.0	...
3759345	  741.8	  583.1	 3893.0	...
3759346	  741.5	  583.0	 3894.0	...
3759347	  741.3	  582.8	 3893.0	...
3759348	  741.1	  582.8	 3893.0	...
3759349	  740.6	  583.0	 3894.0	...
3759350	  740.1	  583.3	 3895.0	...
3759351	  740.0	  583.4	 3896.0	...
3759352	  740.4	  583.6	 3896.0	...
3759353	  740.7	  583.7	 3893.0	...
3759354	  740.7	  583.5	 3890.0	...
3759355	  740.9	  583.3	 3888.0	...
3759356	  741.2	  583.0	 3889.0	...
3759357	  741.5	  582.8	 3889.0	...
3759358	  741.5	  582.6	 3889.0	...
3759359	  741.3	  582.4	 3895.0	...
3759360	  741.2	  582.1	 3900.0	...
3759361	  741.2	  581.9	 3906.0	...
3759362	  741.1	  581.8	 3906.0	...
3759363	  741.1	  581.7	 3908.0	...
3759364	  741.0	  581.7	 3909.0	...
3759365	  740.9	  581.9	 3911.0	...
3759366	  740.9	  582.0	 3910.0	...
3759367	  740.9	  582.1	 3909.0	...
3759368	  741.2	  582.0	 3909.0	...
3759369	  741.5	  581.9	 3906.0	...
3759370	  741.8	  581.9	 3904.0	...
3759371	  741.7	  581.9	 3904.0	...
3759372	  741.6	  582.0	 3907.0	...
3759373	  741.5	  582.0	 3910.0	...
3759374	  741.6	  582.3	 3911.0	...
3759375	  741.5	  582.5	 3914.0	...
3759376	  741.5	  582.7	 3917.0	...
3759377	  741.6	  582.6	 3919.0	...
3759378	  741.9	  582.5	 3918.0	...
3759379	  742.2	  582.4	 3917.0	...
3759380	  742.3	  582.4	 3916.0	...
3759381	  742.4	  582.3	 3916.0	...
3759382	  742.4	  582.0	 3915.0	...
3759383	  742.4	  581.5	 3914.0	...
3759384	  742.4	  581.2	 3913.0	...
3759385	  742.4	  581.1	 3911.0	...
3759386	  742.3	  581.5	 3910.0	...
3759387	  742.1	  581.8	 3913.0	...
3759388	  742.1	  582.1	 3916.0	...
3759389	  742.1	  581.9	 3921.0	...
3759390	  742.2	  581.9	 3922.0	...
3759391	  742.3	  581.8	 3926.0	...
3759392	  742.4	  581.8	 3929.0	...
3759393	  742.4	  581.7	 3931.0	...
3759394	  742.4	  581.7	 3931.0	...
3759395	  742.4	  581.7	 3931.0	...
3759396	  742.4	  581.7	 3931.0	...
MSG	3759397 0000 _ Number Off
3759397	  742.3	  581.7	 3930.0	...
3759398	  742.3	  581.7	 3929.0	...
3759399	  742.3	  581.3	 3928.0	...
3759400	  742.3	  581.0	 3928.0	...
3759401	  742.4	  580.6	 3929.0	...
3759402	  742.4	  580.8	 3931.0	...
3759403	  742.4	  581.1	 3933.0	...
3759404	  742.4	  581.4	 3934.0	...
3759405	  742.4	  581.6	 3933.0	...
3759406	  742.5	  581.6	 3933.0	...
3759407	  742.6	  581.5	 3933.0	...
3759408	  742.8	  581.3	 3937.0	...
3759409	  742.9	  581.1	 3941.0	...
3759410	  743.0	  581.1	 3946.0	...
3759411	  743.0	  581.1	 3947.0	...
3759412	  743.0	  581.1	 3948.0	...
3759413	  742.9	  581.0	 3947.0	...
3759414	  742.9	  580.8	 3946.0	...
3759415	  743.1	  580.6	 3945.0	...
3759416	  743.3	  580.5	 3944.0	...
3759417	  743.8	  580.7	 3944.0	...
3759418	  744.0	  580.9	 3945.0	...
3759419	  743.9	  581.1	 3945.0	...
3759420	  743.7	  581.1	 3945.0	...
3759421	  743.5	  581.3	 3949.0	...
3759422	  743.6	  581.5	 3952.0	...
3759423	  743.6	  581.5	 3953.0	...
3759424	  743.5	  581.4	 3950.0	...
3759425	  743.3	  581.4	 3949.0	...
3759426	  743.2	  581.4	 3951.0	...
3759427	  743.3	  581.4	 3952.0	...
3759428	  743.4	  581.5	 3951.0	...
3759429	  743.5	  581.7	 3955.0	...
3759430	  743.6	  581.9	 3958.0	...
3759431	  743.7	  582.1	 3959.0	...
3759432	  743.9	  581.7	 3956.0	...
3759433	  744.0	  581.2	 3954.0	...
3759434	  744.0	  581.0	 3954.0	...
3759435	  744.1	  581.1	 3953.0	...
3759436	  744.1	  581.2	 3954.0	...
3759437	  744.1	  581.2	 3957.0	...
3759438	  744.1	  581.2	 3962.0	...
3759439	  744.1	  581.1	 3965.0	...
3759440	  744.0	  581.0	 3969.0	...
3759441	  744.0	  580.9	 3970.0	...
3759442	  743.9	  580.7	 3972.0	...
3759443	  743.9	  580.5	 3973.0	...
3759444	  743.8	  580.6	 3973.0	...
3759445	  743.7	  580.8	 3972.0	...
3759446	  743.8	  581.0	 3972.0	...
3759447	  743.9	  580.9	 3972.0	...
3759448	  744.4	  581.0	 3971.0	...
3759449	  744.8	  581.1	 3970.0	...
3759450	  744.9	  581.0	 3970.0	...
3759451	  744.9	  580.8	 3971.0	...
3759452	  744.8	  580.5	 3973.0	...
3759453	  744.6	  581.1	 3975.0	...
3759454	  744.5	  581.6	 3976.0	...
3759455	  744.3	  582.1	 3977.0	...
3759456	  744.3	  582.0	 3978.0	...
3759457	  744.6	  581.8	 3978.0	...
3759458	  744.9	  581.5	 3978.0	...
3759459	  745.1	  581.2	 3977.0	...
3759460	  745.1	  581.7	 3975.0	...
3759461	  745.1	  582.3	 3975.0	...
3759462	  745.2	  582.7	 3975.0	...
3759463	  745.3	  582.2	 3975.0	...
3759464	  745.4	  581.9	 3974.0	...
3759465	  745.4	  581.7	 3977.0	...
3759466	  745.2	  581.8	 3980.0	...
3759467	  745.0	  581.8	 3984.0	...
3759468	  744.6	  581.7	 3984.0	...
3759469	  744.4	  581.1	 3985.0	...
3759470	  744.1	  580.5	 3984.0	...
3759471	  743.9	  580.2	 3981.0	...
3759472	  743.2	  580.6	 3978.0	...
3759473	  742.0	  580.9	 3980.0	...
EFIX R   3758672	3759473	802	  738.2	  584.1	   3784
SSACC R  3759474
3759474	  740.2	  581.0	 3982.0	...
3759475	  738.5	  581.1	 3985.0	...
3759476	  736.6	  581.3	 3984.0	...
3759477	  734.3	  580.8	 3985.0	...
3759478	  731.4	  579.5	 3986.0	...
3759479	  728.6	  578.3	 3990.0	...
3759480	  726.5	  576.9	 3993.0	...
3759481	  724.6	  576.4	 3995.0	...
3759482	  723.0	  574.9	 3994.0	...
ESACC R  3759474	3759482	9	  740.2	  581.0	  723.0	  574.9	   0.39	     48
SFIX R   3759483
3759483	  721.5	  574.1	 3996.0	...
3759484	  720.7	  572.5	 3998.0	...
3759485	  720.5	  571.9	 4000.0	...
3759486	  721.5	  571.1	 4000.0	...
3759487	  723.0	  570.9	 4000.0	...
3759488	  724.4	  570.9	 3999.0	...
3759489	  725.8	  571.6	 3997.0	...
3759490	  727.2	  572.3	 3996.0	...
3759491	  729.1	  573.0	 3996.0	...
3759492	  730.6	  573.5	 3996.0	...
3759493	  732.3	  573.9	 3996.0	...
3759494	  733.0	  574.3	 3997.0	...
3759495	  734.0	  574.3	 4000.0	...
3759496	  734.5	  574.3	 4002.0	...
3759497	  735.1	  574.4	 4005.0	...
3759498	  735.1	  575.1	 4006.0	...
3759499	  735.2	  575.8	 4007.0	...
3759500	  735.3	  576.5	 4007.0	...
3759501	  735.1	  576.4	 4006.0	...
3759502	  734.7	  576.4	 4004.0	...
3759503	  734.3	  576.5	 4003.0	...
3759504	  734.1	  576.6	 4004.0	...
3759505	  734.0	  576.6	 4006.0	...
3759506	  734.0	  576.4	 4008.0	...
3759507	  733.9	  576.1	 4008.0	...
3759508	  733.6	  576.3	 4008.0	...
3759509	  733.3	  576.6	 4010.0	...
3759510	  732.8	  576.9	 4011.0	...
3759511	  732.3	  577.0	 4012.0	...
3759512	  732.0	  577.0	 4012.0	...
3759513	  731.9	  576.9	 4012.0	...
3759514	  731.4	  576.7	 4012.0	...
3759515	  730.8	  576.5	 4014.0	...
3759516	  730.4	  576.4	 4017.0	...
3759517	  730.4	  576.3	 4020.0	...
3759518	  730.4	  576.2	 4020.0	...
3759519	  730.5	  576.1	 4023.0	...
3759520	  730.5	  576.0	 4026.0	...
3759521	  730.4	  576.0	 4030.0	...
3759522	  730.5	  575.9	 4031.0	...
3759523	  730.5	  575.9	 4033.0	...
3759524	  730.6	  576.1	 4034.0	...
3759525	  730.5	  576.3	 4033.0	...
3759526	  730.4	  576.5	 4033.0	...
3759527	  730.4	  576.4	 4033.0	...
3759528	  730.5	  576.4	 4032.0	...
3759529	  730.6	  576.7	 4031.0	...
3759530	  730.7	  577.2	 4030.0	...
3759531	  730.8	  577.6	 4028.0	...
3759532	  731.0	  577.7	 4024.0	...
3759533	  731.1	  577.7	 4020.0	...
3759534	  731.1	  577.3	 4017.0	...
3759535	  730.9	  576.9	 4019.0	...
3759536	  730.8	  576.5	 4022.0	...
3759537	  730.7	  576.5	 4026.0	...
3759538	  730.7	  576.4	 4027.0	...
3759539	  730.7	  576.3	 4028.0	...
3759540	  730.8	  576.3	 4030.0	...
3759541	  731.0	  576.3	 4031.0	...
3759542	  731.0	  577.0	 4033.0	...
3759543	  731.0	  577.6	 4034.0	...
3759544	  730.8	  578.1	 4036.0	...
3759545	  730.8	  577.9	 4036.0	...
3759546	  730.8	  577.7	 4036.0	...
3759547	  730.8	  577.3	 4037.0	...
3759548	  731.1	  576.8	 4036.0	...
3759549	  731.4	  576.4	 4035.0	...
3759550	  731.6	  576.5	 4035.0	...
3759551	  731.6	  576.6	 4035.0	...
3759552	  731.6	  576.7	 4035.0	...
3759553	  731.6	  576.7	 4036.0	...
3759554	  731.5	  577.0	 4036.0	...
3759555	  731.5	  577.2	 4035.0	...
3759556	  731.4	  577.2	 4033.0	...
3759557	  731.3	  577.1	 4031.0	...
3759558	  731.2	  576.9	 4034.0	...
3759559	  731.2	  577.0	 4037.0	...
3759560	  731.1	  577.2	 4038.0	...
3759561	  731.2	  577.2	 4037.0	...
3759562	  731.3	  577.3	 4037.0	...
3759563	  731.6	  577.3	 4037.0	...
3759564	  731.7	  577.4	 4038.0	...
3759565	  731.8	  577.4	 4038.0	...
3759566	  731.8	  577.3	 4041.0	...
3759567	  731.7	  577.1	 4044.0	...
3759568	  731.6	  576.7	 4047.0	...
3759569	  731.6	  576.5	 4046.0	...
3759570	  731.6	  576.3	 4046.0	...
3759571	  731.6	  576.1	 4043.0	...
3759572	  731.5	  575.9	 4041.0	...
3759573	  731.6	  576.1	 4038.0	...
3759574	  731.6	  576.3	 4042.0	...
3759575	  731.7	  576.4	 4047.0	...
3759576	  731.8	  576.5	 4050.0	...
3759577	  731.7	  576.7	 4049.0	...
3759578	  731.7	  577.0	 4048.0	...
3759579	  731.7	  577.0	 4048.0	...
3759580	  731.9	  576.7	 4048.0	...
3759581	  732.1	  576.4	 4048.0	...
3759582	  732.2	  576.5	 4048.0	...
3759583	  732.3	  576.9	 4049.0	...
3759584	  732.3	  577.6	 4051.0	...
3759585	  732.3	  577.9	 4051.0	...
3759586	  732.2	  578.1	 4052.0	...
3759587	  732.0	  578.0	 4051.0	...
3759588	  732.0	  578.0	 4050.0	...
3759589	  732.0	  578.0	 4049.0	...
3759590	  732.0	  578.2	 4050.0	...
3759591	  732.0	  578.5	 4051.0	...
3759592	  732.0	  578.3	 4056.0	...
3759593	  732.2	  577.8	 4061.0	...
3759594	  732.3	  577.5	 4067.0	...
3759595	  732.2	  577.7	 4068.0	...
3759596	  732.1	  577.6	 4067.0	...
3759597	  732.0	  577.4	 4066.0	...
3759598	  732.0	  577.2	 4066.0	...
3759599	  732.1	  577.2	 4065.0	...
3759600	  732.1	  577.0	 4064.0	...
3759601	  731.8	  576.9	 4062.0	...
3759602	  731.5	  576.9	 4060.0	...
3759603	  731.3	  577.0	 4056.0	...
3759604	  731.6	  577.3	 4054.0	...
3759605	  731.9	  577.4	 4053.0	...
3759606	  732.0	  577.4	 4057.0	...
3759607	  732.1	  577.4	 4060.0	...
3759608	  732.2	  577.6	 4061.0	...
3759609	  732.4	  577.7	 4062.0	...
MSG	3759610 0000 _ Number On
3759610	  732.4	  577.7	 4064.0	...
3759611	  732.4	  577.5	 4066.0	...
3759612	  732.3	  577.5	 4067.0	...
3759613	  732.3	  577.5	 4066.0	...
3759614	  732.4	  577.6	 4066.0	...
3759615	  732.1	  577.8	 4066.0	...
3759616	  731.8	  577.9	 4066.0	...
3759617	  731.6	  577.9	 4066.0	...
3759618	  731.7	  577.8	 4066.0	...
3759619	  731.8	  577.8	 4065.0	...
3759620	  731.8	  577.5	 4065.0	...
3759621	  731.9	  577.2	 4064.0	...
3759622	  731.9	  577.3	 4063.0	...
3759623	  732.1	  577.7	 4062.0	...
3759624	  732.2	  578.1	 4061.0	...
3759625	  732.2	  578.0	 4061.0	...
3759626	  731.9	  577.9	 4067.0	...
3759627	  731.7	  578.2	 4073.0	...
3759628	  731.7	  578.5	 4080.0	...
3759629	  731.9	  578.7	 4082.0	...
3759630	  732.0	  578.6	 4084.0	...
3759631	  732.0	  578.5	 4085.0	...
3759632	  732.1	  578.4	 4084.0	...
3759633	  732.3	  578.3	 4082.0	...
3759634	  732.5	  578.7	 4082.0	...
3759635	  732.4	  579.2	 4083.0	...
3759636	  732.3	  579.6	 4083.0	...
3759637	  732.1	  579.5	 4080.0	...
3759638	  732.0	  579.3	 4076.0	...
3759639	  731.8	  579.1	 4076.0	...
3759640	  731.6	  579.0	 4079.0	...
3759641	  731.6	  578.9	 4087.0	...
3759642	  731.5	  579.0	 4094.0	...
3759643	  731.4	  579.0	 4097.0	...
3759644	  731.4	  578.9	 4095.0	...
3759645	  731.5	  578.7	 4093.0	...
3759646	  731.6	  578.4	 4091.0	...
3759647	  731.7	  578.3	 4089.0	...
3759648	  731.7	  578.3	 4086.0	...
3759649	  731.6	  578.4	 4086.0	...
3759650	  731.6	  578.5	 4088.0	...
3759651	  731.4	  578.8	 4090.0	...
3759652	  731.3	  579.0	 4090.0	...
3759653	  731.2	  579.1	 4089.0	...
3759654	  731.2	  579.2	 4088.0	...
3759655	  731.4	  579.1	 4087.0	...
3759656	  731.5	  579.0	 4086.0	...
3759657	  731.8	  578.8	 4084.0	...
3759658	  731.9	  578.7	 4082.0	...
3759659	  732.0	  578.7	 4084.0	...
3759660	  731.8	  578.4	 4087.0	...
3759661	  731.6	  578.1	 4091.0	...
3759662	  731.4	  577.8	 4090.0	...
3759663	  731.5	  577.8	 4090.0	...
3759664	  731.6	  578.2	 4090.0	...
3759665	  731.6	  578.5	 4092.0	...
3759666	  731.7	  578.7	 4091.0	...
3759667	  731.7	  578.7	 4087.0	...
3759668	  731.7	  578.7	 4084.0	...
3759669	  731.7	  578.6	 4084.0	...
3759670	  731.7	  578.6	 4086.0	...
3759671	  731.8	  578.6	 4088.0	...
3759672	  731.7	  578.9	 4088.0	...
3759673	  731.6	  579.2	 4088.0	...
3759674	  731.5	  579.4	 4090.0	...
3759675	  731.6	  579.5	 4093.0	...
3759676	  731.6	  579.1	 4096.0	...
3759677	  731.6	  578.7	 4098.0	...
3759678	  731.5	  578.3	 4098.0	...
3759679	  731.5	  578.7	 4096.0	...
3759680	  731.5	  579.1	 4093.0	...
3759681	  731.4	  579.5	 4090.0	...
3759682	  731.2	  579.5	 4089.0	...
3759683	  731.0	  579.3	 4087.0	...
3759684	  730.7	  579.1	 4087.0	...
3759685	  730.4	  578.9	 4088.0	...
3759686	  730.3	  579.0	 4086.0	...
3759687	  730.2	  579.1	 4085.0	...
3759688	  730.1	  579.2	 4084.0	...
3759689	  730.1	  579.2	 4085.0	...
3759690	  730.1	  579.1	 4089.0	...
3759691	  730.2	  579.1	 4093.0	...
3759692	  730.7	  579.0	 4093.0	...
3759693	  731.3	  578.8	 4091.0	...
3759694	  731.3	  578.7	 4090.0	...
3759695	  730.8	  579.1	 4091.0	...
3759696	  730.2	  579.5	 4091.0	...
3759697	  730.0	  579.8	 4090.0	...
3759698	  729.8	  579.6	 4091.0	...
3759699	  729.7	  579.4	 4092.0	...
3759700	  729.8	  579.3	 4094.0	...
3759701	  729.8	  579.5	 4095.0	...
3759702	  729.8	  579.8	 4096.0	...
3759703	  729.8	  580.0	 4097.0	...
3759704	  729.8	  580.1	 4098.0	...
3759705	  729.9	  580.1	 4096.0	...
3759706	  730.1	  580.2	 4094.0	...
3759707	  730.1	  579.9	 4092.0	...
3759708	  730.1	  579.8	 4092.0	...
3759709	  730.0	  579.8	 4092.0	...
3759710	  730.0	  580.0	 4091.0	...
3759711	  730.1	  580.0	 4091.0	...
3759712	  730.0	  579.7	 4090.0	...
3759713	  729.9	  579.4	 4089.0	...
3759714	  729.8	  580.0	 4090.0	...
3759715	  729.8	  580.6	 4092.0	...
3759716	  729.8	  581.0	 4091.0	...
3759717	  729.7	  580.8	 4089.0	...
3759718	  729.7	  580.7	 4087.0	...
3759719	  729.7	  580.8	 4084.0	...
3759720	  729.8	  580.9	 4082.0	...
3759721	  729.8	  580.9	 4084.0	...
3759722	  729.8	  580.8	 4087.0	...
3759723	  729.7	  581.0	 4089.0	...
3759724	  729.8	  581.2	 4088.0	...
3759725	  729.8	  581.4	 4088.0	...
3759726	  729.7	  581.5	 4088.0	...
3759727	  729.7	  581.6	 4088.0	...
3759728	  729.6	  581.7	 4088.0	...
3759729	  729.6	  581.7	 4088.0	...
3759730	  729.6	  581.6	 4087.0	...
3759731	  729.6	  581.4	 4088.0	...
3759732	  729.6	  581.4	 4089.0	...
3759733	  729.6	  581.4	 4090.0	...
3759734	  729.5	  581.5	 4090.0	...
3759735	  729.5	  581.6	 4090.0	...
3759736	  729.5	  581.6	 4090.0	...
3759737	  729.5	  581.5	 4089.0	...
3759738	  729.4	  581.4	 4089.0	...
3759739	  729.4	  581.5	 4088.0	...
3759740	  729.3	  581.6	 4085.0	...
3759741	  729.2	  581.2	 4082.0	...
3759742	  729.2	  580.7	 4080.0	...
3759743	  729.2	  580.4	 4080.0	...
3759744	  729.2	  581.0	 4078.0	...
3759745	  729.2	  581.6	 4076.0	...
3759746	  729.1	  582.2	 4074.0	...
3759747	  729.0	  582.5	 4074.0	...
3759748	  729.0	  582.4	 4074.0	...
3759749	  729.0	  582.0	 4074.0	...
3759750	  729.1	  581.7	 4073.0	...
3759751	  729.0	  581.9	 4074.0	...
3759752	  728.6	  582.1	 4070.0	...
3759753	  728.2	  582.3	 4067.0	...
3759754	  728.0	  582.0	 4066.0	...
3759755	  728.0	  581.9	 4069.0	...
3759756	  728.0	  581.9	 4071.0	...
3759757	  728.2	  582.2	 4071.0	...
3759758	  728.4	  582.2	 4071.0	...
3759759	  728.5	  582.2	 4070.0	...
3759760	  728.6	  582.1	 4070.0	...
3759761	  728.7	  582.0	 4069.0	...
3759762	  728.9	  582.2	 4066.0	...
3759763	  729.0	  582.3	 4064.0	...
3759764	  728.9	  582.4	 4062.0	...
3759765	  728.8	  582.4	 4062.0	...
3759766	  728.6	  582.4	 4062.0	...
3759767	  728.4	  581.9	 4061.0	...
3759768	  728.3	  581.5	 4061.0	...
3759769	  728.0	  581.3	 4061.0	...
3759770	  727.8	  581.5	 4060.0	...
3759771	  727.6	  582.2	 4057.0	...
3759772	  727.7	  582.9	 4055.0	...
3759773	  727.6	  582.9	 4052.0	...
3759774	  727.5	  582.5	 4049.0	...
3759775	  727.4	  582.5	 4052.0	...
3759776	  727.4	  583.0	 4059.0	...
3759777	  727.5	  583.5	 4060.0	...
3759778	  727.7	  583.6	 4056.0	...
3759779	  728.1	  583.6	 4051.0	...
3759780	  728.3	  583.5	 4051.0	...
3759781	  728.5	  583.3	 4050.0	...
3759782	  728.5	  583.2	 4054.0	...
3759783	  728.4	  583.3	 4057.0	...
3759784	  728.2	  583.5	 4059.0	...
3759785	  728.0	  583.8	 4057.0	...
3759786	  728.0	  583.9	 4056.0	...
3759787	  728.0	  584.0	 4056.0	...
3759788	  727.9	  584.2	 4056.0	...
3759789	  727.9	  584.3	 4056.0	...
3759790	  727.9	  584.3	 4057.0	...
3759791	  727.8	  584.2	 4058.0	...
3759792	  727.8	  584.2	 4056.0	...
3759793	  727.8	  584.1	 4054.0	...
3759794	  727.8	  584.0	 4051.0	...
3759795	  727.5	  583.6	 4050.0	...
3759796	  727.1	  583.1	 4050.0	...
3759797	  726.9	  582.7	 4050.0	...
3759798	  727.0	  582.7	 4049.0	...
3759799	  727.4	  582.8	 4047.0	...
3759800	  727.8	  582.9	 4046.0	...
3759801	  727.9	  583.5	 4045.0	...
3759802	  727.7	  584.1	 4044.0	...
3759803	  727.5	  584.6	 4043.0	...
3759804	  727.4	  584.7	 4043.0	...
3759805	  727.4	  584.9	 4045.0	...
3759806	  727.3	  585.1	 4047.0	...
3759807	  727.2	  585.2	 4044.0	...
3759808	  727.2	  585.2	 4041.0	...
3759809	  727.3	  585.0	 4038.0	...
3759810	  727.3	  584.8	 4038.0	...
3759811	  727.3	  584.7	 4038.0	...
3759812	  727.1	  584.7	 4039.0	...
3759813	  726.9	  584.5	 4039.0	...
3759814	  726.8	  584.1	 4038.0	...
3759815	  726.9	  583.7	 4036.0	...
3759816	  727.2	  583.5	 4034.0	...
3759817	  727.4	  583.5	 4032.0	...
3759818	  727.4	  583.8	 4031.0	...
3759819	  727.7	  584.1	 4030.0	...
3759820	  728.1	  584.2	 4031.0	...
3759821	  728.4	  584.1	 4027.0	...
3759822	  728.3	  584.0	 4023.0	...
3759823	  728.1	  584.0	 4018.0	...
3759824	  727.8	  584.0	 4017.0	...
3759825	  727.4	  584.1	 4015.0	...
3759826	  727.3	  584.2	 4014.0	...
3759827	  727.3	  584.1	 4015.0	...
3759828	  727.5	  584.1	 4015.0	...
3759829	  727.6	  584.1	 4012.0	...
3759830	  727.7	  584.1	 4009.0	...
3759831	  727.8	  584.1	 4006.0	...
3759832	  727.7	  584.1	 4006.0	...
3759833	  727.4	  584.1	 4006.0	...
3759834	  727.3	  584.3	 4005.0	...
3759835	  727.3	  584.5	 4003.0	...
3759836	  727.5	  584.8	 4001.0	...
3759837	  727.6	  584.9	 4000.0	...
3759838	  727.6	  584.8	 4000.0	...
3759839	  727.6	  584.5	 4000.0	...
3759840	  727.6	  584.3	 4001.0	...
3759841	  727.4	  584.4	 4003.0	...
3759842	  727.2	  584.6	 4005.0	...
3759843	  727.1	  584.7	 4006.0	...
3759844	  727.1	  584.7	 4004.0	...
3759845	  727.1	  584.8	 4000.0	...
3759846	  727.3	  584.8	 3997.0	...
3759847	  727.4	  584.7	 3996.0	...
3759848	  727.7	  584.5	 3996.0	...
3759849	  727.7	  584.3	 3995.0	...
3759850	  727.8	  584.3	 3992.0	...
3759851	  727.8	  583.9	 3993.0	...
3759852	  727.8	  583.5	 3995.0	...
3759853	  727.8	  583.0	 3998.0	...
3759854	  727.9	  583.0	 3999.0	...
3759855	  727.9	  583.4	 4001.0	...
3759856	  727.9	  583.9	 4001.0	...
3759857	  728.1	  584.3	 3999.0	...
3759858	  728.3	  584.2	 3996.0	...
3759859	  728.2	  584.3	 3994.0	...
3759860	  727.9	  584.4	 3992.0	...
3759861	  727.7	  584.5	 3992.0	...
3759862	  727.9	  584.4	 3989.0	...
3759863	  728.1	  584.1	 3986.0	...
3759864	  728.4	  583.8	 3984.0	...
3759865	  728.5	  583.6	 3984.0	...
3759866	  728.6	  583.9	 3982.0	...
3759867	  728.8	  584.2	 3980.0	...
3759868	  729.0	  584.4	 3979.0	...
3759869	  728.8	  584.5	 3977.0	...
3759870	  728.6	  584.5	 3976.0	...
3759871	  728.4	  584.5	 3975.0	...
3759872	  728.4	  584.4	 3976.0	...
3759873	  728.4	  584.4	 3975.0	...
3759874	  728.4	  584.5	 3975.0	...
3759875	  728.2	  584.7	 3973.0	...
3759876	  728.0	  584.7	 3972.0	...
3759877	  727.8	  584.8	 3970.0	...
3759878	  727.7	  584.4	 3970.0	...
3759879	  727.6	  583.8	 3972.0	...
3759880	  727.6	  583.2	 3974.0	...
3759881	  728.2	  582.8	 3974.0	...
3759882	  728.7	  582.5	 3975.0	...
3759883	  729.2	  582.3	 3976.0	...
3759884	  729.3	  582.7	 3977.0	...
3759885	  729.1	  583.1	 3978.0	...
3759886	  729.0	  583.6	 3975.0	...
3759887	  728.9	  583.8	 3971.0	...
3759888	  728.9	  584.2	 3968.0	...
3759889	  728.9	  584.5	 3968.0	...
3759890	  728.8	  584.6	 3966.0	...
3759891	  728.7	  584.6	 3965.0	...
3759892	  728.7	  584.6	 3963.0	...
3759893	  728.6	  584.7	 3960.0	...
3759894	  728.5	  584.7	 3957.0	...
3759895	  728.9	  584.6	 3956.0	...
3759896	  729.4	  584.2	 3957.0	...
3759897	  730.0	  583.9	 3959.0	...
3759898	  730.0	  583.8	 3959.0	...
3759899	  730.0	  583.8	 3959.0	...
3759900	  730.1	  583.8	 3959.0	...
3759901	  730.1	  583.5	 3957.0	...
3759902	  730.0	  583.3	 3954.0	...
3759903	  730.1	  583.0	 3951.0	...
3759904	  730.3	  583.1	 3950.0	...
3759905	  730.1	  583.4	 3950.0	...
3759906	  729.8	  583.7	 3949.0	...
3759907	  729.6	  583.8	 3947.0	...
3759908	  729.8	  583.7	 3944.0	...
3759909	  730.0	  583.7	 3944.0	...
3759910	  730.0	  583.6	 3945.0	...
3759911	  730.1	  583.5	 3946.0	...
3759912	  730.0	  583.4	 3946.0	...
3759913	  729.9	  583.3	 3946.0	...
MSG	3759914 0000 _ Number Off
3759914	  730.0	  583.4	 3945.0	...
3759915	  730.3	  583.5	 3945.0	...
3759916	  730.5	  583.6	 3944.0	...
3759917	  730.4	  583.6	 3943.0	...
3759918	  730.4	  583.6	 3942.0	...
3759919	  730.3	  583.7	 3943.0	...
3759920	  730.3	  583.8	 3943.0	...
3759921	  730.4	  583.9	 3944.0	...
3759922	  730.6	  584.0	 3944.0	...
3759923	  730.6	  584.1	 3945.0	...
3759924	  730.6	  584.2	 3945.0	...
3759925	  730.7	  584.4	 3946.0	...
3759926	  731.0	  584.6	 3946.0	...
3759927	  731.1	  584.7	 3946.0	...
3759928	  730.9	  584.7	 3944.0	...
3759929	  730.6	  584.6	 3942.0	...
3759930	  730.5	  584.5	 3942.0	...
3759931	  730.4	  584.3	 3942.0	...
3759932	  730.6	  584.2	 3941.0	...
3759933	  730.7	  584.0	 3941.0	...
3759934	  730.8	  583.7	 3942.0	...
3759935	  730.8	  583.4	 3942.0	...
3759936	  730.8	  583.0	 3942.0	...
3759937	  730.9	  583.1	 3942.0	...
3759938	  730.9	  583.1	 3940.0	...
3759939	  731.0	  583.1	 3939.0	...
3759940	  730.9	  583.2	 3939.0	...
3759941	  730.9	  583.5	 3939.0	...
3759942	  731.0	  583.8	 3939.0	...
3759943	  731.1	  583.7	 3937.0	...
3759944	  731.2	  583.3	 3937.0	...
3759945	  731.1	  583.0	 3936.0	...
3759946	  731.1	  583.0	 3936.0	...
3759947	  731.2	  583.1	 3936.0	...
3759948	  731.3	  583.2	 3937.0	...
3759949	  731.3	  583.4	 3937.0	...
3759950	  731.4	  583.5	 3937.0	...
3759951	  731.3	  583.6	 3937.0	...
3759952	  731.3	  583.7	 3938.0	...
3759953	  731.2	  583.6	 3939.0	...
3759954	  731.1	  583.5	 3941.0	...
3759955	  731.4	  583.4	 3941.0	...
3759956	  731.8	  583.3	 3941.0	...
3759957	  732.1	  583.0	 3941.0	...
3759958	  732.0	  582.7	 3941.0	...
3759959	  731.8	  582.4	 3942.0	...
3759960	  731.6	  583.0	 3942.0	...
3759961	  731.4	  583.5	 3943.0	...
3759962	  731.3	  584.1	 3943.0	...
3759963	  731.7	  584.2	 3943.0	...
3759964	  732.1	  583.7	 3943.0	...
3759965	  732.5	  583.2	 3942.0	...
3759966	  732.6	  582.7	 3943.0	...
3759967	  732.8	  582.8	 3945.0	...
3759968	  732.7	  582.8	 3946.0	...
3759969	  732.5	  582.8	 3947.0	...
3759970	  732.5	  582.8	 3948.0	...
3759971	  732.6	  582.7	 3948.0	...
3759972	  732.5	  582.6	 3947.0	...
3759973	  732.3	  582.6	 3942.0	...
3759974	  732.2	  582.7	 3938.0	...
3759975	  732.3	  582.6	 3934.0	...
3759976	  732.3	  582.5	 3934.0	...
3759977	  732.4	  582.6	 3934.0	...
3759978	  732.5	  582.7	 3935.0	...
3759979	  732.5	  582.8	 3934.0	...
3759980	  732.8	  582.7	 3932.0	...
3759981	  733.0	  582.6	 3929.0	...
3759982	  732.9	  582.6	 3926.0	...
3759983	  732.5	  582.9	 3930.0	...
3759984	  732.2	  583.2	 3934.0	...
3759985	  732.4	  583.6	 3939.0	...
3759986	  732.6	  583.6	 3938.0	...
3759987	  732.8	  583.6	 3938.0	...
3759988	  733.0	  583.5	 3939.0	...
3759989	  733.1	  583.4	 3940.0	...
3759990	  733.2	  583.5	 3940.0	...
3759991	  733.3	  583.6	 3936.0	...
3759992	  733.4	  583.3	 3931.0	...
3759993	  733.5	  582.9	 3930.0	...
3759994	  733.4	  582.5	 3930.0	...
3759995	  733.2	  582.5	 3931.0	...
3759996	  733.0	  582.6	 3933.0	...
3759997	  733.0	  582.7	 3936.0	...
3759998	  733.0	  582.9	 3939.0	...
3759999	  733.4	  582.9	 3941.0	...
3760000	  733.7	  583.0	 3943.0	...
3760001	  734.1	  583.2	 3941.0	...
3760002	  734.1	  583.1	 3939.0	...
3760003	  734.1	  582.8	 3939.0	...
3760004	  734.0	  582.5	 3942.0	...
3760005	  733.9	  582.4	 3943.0	...
3760006	  733.7	  582.3	 3942.0	...
3760007	  733.5	  582.2	 3940.0	...
3760008	  733.5	  582.1	 3941.0	...
3760009	  733.8	  582.0	 3941.0	...
3760010	  734.0	  582.1	 3942.0	...
3760011	  734.1	  582.3	 3942.0	...
3760012	  734.1	  582.7	 3939.0	...
3760013	  734.0	  582.9	 3936.0	...
3760014	  733.9	  583.0	 3933.0	...
3760015	  733.9	  582.8	 3934.0	...
3760016	  734.0	  582.4	 3935.0	...
3760017	  734.1	  582.0	 3936.0	...
3760018	  734.1	  582.0	 3935.0	...
3760019	  734.1	  582.1	 3934.0	...
3760020	  734.3	  582.4	 3932.0	...
3760021	  734.5	  582.7	 3933.0	...
3760022	  734.7	  582.9	 3933.0	...
3760023	  734.7	  582.8	 3934.0	...
3760024	  734.7	  582.8	 3934.0	...
3760025	  734.9	  582.9	 3934.0	...
3760026	  735.0	  583.1	 3933.0	...
3760027	  735.2	  583.4	 3932.0	...
3760028	  735.3	  583.5	 3932.0	...
3760029	  735.4	  583.2	 3933.0	...
3760030	  735.4	  582.8	 3935.0	...
3760031	  735.5	  582.9	 3937.0	...
3760032	  735.7	  583.5	 3938.0	...
3760033	  735.8	  583.7	 3940.0	...
3760034	  735.9	  583.4	 3939.0	...
3760035	  735.9	  583.0	 3938.0	...
3760036	  736.0	  583.0	 3937.0	...
3760037	  736.0	  583.0	 3936.0	...
3760038	  736.1	  582.9	 3937.0	...
3760039	  736.0	  582.9	 3939.0	...
3760040	  735.8	  583.0	 3942.0	...
3760041	  735.8	  582.6	 3943.0	...
3760042	  735.9	  582.1	 3942.0	...
3760043	  736.1	  582.0	 3941.0	...
3760044	  736.2	  582.4	 3939.0	...
3760045	  736.3	  582.9	 3939.0	...
3760046	  736.3	  582.9	 3939.0	...
3760047	  736.2	  582.8	 3939.0	...
3760048	  736.2	  582.6	 3939.0	...
3760049	  736.3	  582.4	 3940.0	...
3760050	  736.3	  582.3	 3943.0	...
3760051	  736.4	  582.2	 3947.0	...
3760052	  736.4	  582.3	 3951.0	...
3760053	  736.4	  582.4	 3952.0	...
3760054	  736.4	  582.6	 3951.0	...
3760055	  736.5	  582.8	 3949.0	...
3760056	  736.4	  582.9	 3948.0	...
3760057	  736.2	  582.8	 3948.0	...
3760058	  736.2	  583.0	 3948.0	...
3760059	  736.3	  583.1	 3948.0	...
3760060	  736.3	  583.0	 3946.0	...
3760061	  736.6	  582.4	 3944.0	...
3760062	  736.9	  581.7	 3944.0	...
3760063	  737.0	  581.8	 3945.0	...
3760064	  736.9	  582.2	 3947.0	...
3760065	  736.6	  582.5	 3947.0	...
3760066	  736.5	  582.3	 3948.0	...
3760067	  736.4	  582.1	 3948.0	...
3760068	  736.5	  582.1	 3949.0	...
3760069	  736.8	  582.0	 3950.0	...
3760070	  737.0	  581.9	 3951.0	...
3760071	  736.9	  582.0	 3951.0	...
3760072	  736.8	  582.0	 3951.0	...
3760073	  736.6	  582.0	 3953.0	...
3760074	  736.6	  582.0	 3956.0	...
3760075	  736.5	  582.1	 3958.0	...
3760076	  737.0	  582.2	 3958.0	...
3760077	  737.4	  582.6	 3958.0	...
3760078	  738.0	  582.7	 3958.0	...
3760079	  738.3	  583.0	 3958.0	...
3760080	  738.3	  583.2	 3960.0	...
3760081	  738.1	  583.3	 3963.0	...
3760082	  737.8	  583.2	 3965.0	...
3760083	  737.7	  582.8	 3964.0	...
3760084	  737.6	  582.1	 3964.0	...
3760085	  737.6	  581.5	 3964.0	...
3760086	  737.5	  581.3	 3964.0	...
3760087	  737.3	  581.6	 3967.0	...
3760088	  737.4	  582.1	 3970.0	...
3760089	  737.4	  582.5	 3973.0	...
3760090	  737.5	  583.0	 3973.0	...
3760091	  737.4	  583.1	 3973.0	...
3760092	  737.4	  582.9	 3974.0	...
3760093	  737.4	  582.7	 3975.0	...
3760094	  737.5	  582.6	 3977.0	...
3760095	  737.6	  582.5	 3979.0	...
3760096	  737.9	  582.4	 3980.0	...
3760097	  738.2	  582.4	 3981.0	...
3760098	  738.5	  582.5	 3981.0	...
3760099	  738.4	  582.7	 3982.0	...
3760100	  738.4	  582.6	 3983.0	...
3760101	  738.4	  582.4	 3984.0	...
3760102	  738.4	  582.2	 3985.0	...
3760103	  738.4	  582.2	 3986.0	...
3760104	  738.6	  582.3	 3987.0	...
3760105	  738.7	  581.8	 3987.0	...
3760106	  738.8	  581.3	 3986.0	...
3760107	  738.9	  580.8	 3985.0	...
3760108	  739.0	  581.0	 3986.0	...
3760109	  739.2	  581.2	 3987.0	...
3760110	  739.4	  581.2	 3988.0	...
3760111	  739.6	  581.3	 3989.0	...
3760112	  739.7	  581.5	 3989.0	...
3760113	  739.6	  581.7	 3990.0	...
3760114	  739.5	  581.8	 3991.0	...
3760115	  739.4	  581.8	 3992.0	...
3760116	  739.5	  581.7	 3992.0	...
3760117	  739.4	  581.7	 3992.0	...
3760118	  739.3	  581.7	 3991.0	...
3760119	  739.2	  581.7	 3990.0	...
3760120	  739.2	  581.6	 3989.0	...
3760121	  739.2	  581.4	 3991.0	...
3760122	  739.2	  581.4	 3993.0	...
3760123	  739.2	  581.2	 3998.0	...
3760124	  739.0	  580.9	 4000.0	...
3760125	  738.8	  580.4	 4002.0	...
MSG	3760126 0000 _ Number On
3760126	  738.7	  580.0	 4002.0	...
3760127	  738.8	  579.7	 4002.0	...
3760128	  738.9	  579.6	 4002.0	...
3760129	  739.0	  579.5	 3999.0	...
3760130	  739.1	  579.3	 3997.0	...
3760131	  739.2	  579.3	 3994.0	...
3760132	  739.3	  579.6	 3999.0	...
3760133	  739.5	  579.9	 4003.0	...
3760134	  739.6	  580.1	 4005.0	...
3760135	  739.8	  580.2	 4004.0	...
3760136	  739.9	  580.3	 4003.0	...
3760137	  740.0	  580.3	 4005.0	...
3760138	  739.7	  580.3	 4008.0	...
3760139	  739.5	  580.3	 4010.0	...
3760140	  739.4	  580.3	 4009.0	...
3760141	  739.4	  580.2	 4008.0	...
3760142	  739.4	  580.0	 4008.0	...
3760143	  739.2	  579.8	 4008.0	...
3760144	  739.2	  579.5	 4009.0	...
3760145	  739.4	  579.3	 4012.0	...
3760146	  739.6	  579.2	 4015.0	...
3760147	  739.9	  579.3	 4016.0	...
3760148	  740.1	  579.3	 4016.0	...
3760149	  740.1	  579.4	 4019.0	...
3760150	  740.0	  579.6	 4023.0	...
3760151	  740.0	  579.7	 4025.0	...
3760152	  739.9	  579.7	 4025.0	...
3760153	  739.9	  579.4	 4025.0	...
3760154	  739.9	  579.1	 4026.0	...
3760155	  739.9	  578.9	 4024.0	...
3760156	  739.9	  578.9	 4021.0	...
3760157	  739.9	  578.9	 4018.0	...
3760158	  739.9	  578.9	 4018.0	...
3760159	  739.9	  578.9	 4017.0	...
3760160	  739.8	  578.9	 4017.0	...
3760161	  740.0	  578.9	 4018.0	...
3760162	  740.2	  578.9	 4018.0	...
3760163	  740.2	  579.0	 4019.0	...
3760164	  740.1	  579.2	 4019.0	...
3760165	  740.1	  579.2	 4018.0	...
3760166	  740.0	  579.1	 4017.0	...
3760167	  739.9	  579.0	 4016.0	...
3760168	  739.8	  579.0	 4019.0	...
3760169	  739.9	  579.1	 4023.0	...
3760170	  740.0	  579.3	 4027.0	...
3760171	  740.0	  579.5	 4029.0	...
3760172	  740.0	  579.5	 4031.0	...
3760173	  739.9	  579.4	 4030.0	...
3760174	  739.8	  579.5	 4030.0	...
3760175	  740.0	  579.7	 4029.0	...
3760176	  740.2	  579.9	 4029.0	...
3760177	  740.5	  579.9	 4028.0	...
3760178	  740.7	  579.8	 4028.0	...
3760179	  740.9	  579.8	 4028.0	...
3760180	  740.7	  580.0	 4027.0	...
3760181	  740.3	  580.2	 4025.0	...
3760182	  739.9	  580.3	 4023.0	...
3760183	  739.9	  580.3	 4023.0	...
3760184	  739.9	  580.4	 4025.0	...
3760185	  740.0	  580.4	 4026.0	...
3760186	  740.1	  580.5	 4026.0	...
3760187	  740.2	  580.4	 4029.0	...
3760188	  740.2	  580.3	 4031.0	...
3760189	  740.1	  580.2	 4034.0	...
3760190	  739.9	  580.1	 4035.0	...
3760191	  739.7	  580.0	 4035.0	...
3760192	  739.7	  579.9	 4034.0	...
3760193	  739.6	  579.9	 4035.0	...
3760194	  739.6	  579.9	 4035.0	...
3760195	  739.8	  580.0	 4039.0	...
3760196	  740.2	  580.1	 4041.0	...
3760197	  740.5	  579.9	 4042.0	...
3760198	  740.4	  579.7	 4039.0	...
3760199	  740.3	  579.6	 4038.0	...
3760200	  740.2	  579.7	 4041.0	...
3760201	  740.2	  579.8	 4044.0	...
3760202	  740.3	  579.5	 4042.0	...
3760203	  740.4	  579.3	 4038.0	...
3760204	  740.3	  579.2	 4033.0	...
3760205	  740.2	  579.1	 4034.0	...
3760206	  740.0	  579.1	 4037.0	...
3760207	  740.0	  579.3	 4039.0	...
3760208	  740.1	  579.6	 4039.0	...
3760209	  740.2	  579.9	 4039.0	...
3760210	  740.1	  580.1	 4039.0	...
3760211	  740.0	  580.2	 4039.0	...
3760212	  739.8	  579.9	 4040.0	...
3760213	  739.9	  579.5	 4041.0	...
3760214	  740.0	  579.2	 4041.0	...
3760215	  740.1	  579.2	 4042.0	...
3760216	  740.3	  579.4	 4042.0	...
3760217	  740.6	  579.4	 4042.0	...
3760218	  740.8	  579.0	 4043.0	...
3760219	  740.8	  578.6	 4043.0	...
3760220	  740.6	  578.1	 4043.0	...
3760221	  740.5	  578.3	 4043.0	...
3760222	  740.3	  578.6	 4044.0	...
3760223	  740.0	  579.0	 4042.0	...
3760224	  739.6	  579.3	 4040.0	...
3760225	  739.7	  579.4	 4038.0	...
3760226	  739.8	  579.5	 4038.0	...
3760227	  739.8	  579.6	 4039.0	...
3760228	  739.9	  579.6	 4039.0	...
3760229	  739.7	  579.6	 4039.0	...
3760230	  739.6	  579.4	 4039.0	...
3760231	  739.8	  579.4	 4039.0	...
3760232	  740.0	  579.4	 4039.0	...
3760233	  740.2	  579.5	 4039.0	...
3760234	  740.3	  579.5	 4039.0	...
3760235	  740.5	  579.3	 4039.0	...
3760236	  740.6	  578.9	 4038.0	...
3760237	  740.7	  578.5	 4037.0	...
3760238	  740.6	  578.2	 4036.0	...
3760239	  740.6	  578.1	 4035.0	...
3760240	  740.7	  578.0	 4033.0	...
3760241	  740.7	  578.2	 4034.0	...
3760242	  740.8	  578.5	 4033.0	...
3760243	  740.8	  578.7	 4033.0	...
3760244	  740.8	  578.7	 4035.0	...
3760245	  740.6	  578.7	 4037.0	...
3760246	  740.3	  578.8	 4038.0	...
3760247	  740.0	  579.1	 4037.0	...
3760248	  739.9	  579.3	 4033.0	...
3760249	  740.2	  579.6	 4030.0	...
3760250	  740.7	  579.7	 4028.0	...
3760251	  741.1	  579.9	 4029.0	...
3760252	  741.1	  579.8	 4029.0	...
3760253	  741.2	  579.6	 4030.0	...
3760254	  741.2	  579.5	 4030.0	...
3760255	  741.2	  579.4	 4028.0	...
3760256	  741.2	  579.3	 4025.0	...
3760257	  741.2	  579.3	 4021.0	...
3760258	  741.3	  579.4	 4020.0	...
3760259	  741.3	  579.2	 4021.0	...
3760260	  741.3	  578.9	 4021.0	...
3760261	  741.2	  579.0	 4021.0	...
3760262	  741.3	  579.4	 4022.0	...
3760263	  741.2	  579.7	 4024.0	...
3760264	  741.1	  579.6	 4026.0	...
3760265	  741.4	  579.4	 4027.0	...
3760266	  741.7	  579.1	 4027.0	...
3760267	  742.1	  578.9	 4026.0	...
3760268	  742.2	  578.6	 4024.0	...
3760269	  742.1	  578.7	 4021.0	...
3760270	  741.8	  578.8	 4020.0	...
3760271	  741.5	  579.0	 4019.0	...
3760272	  741.3	  579.0	 4020.0	...
3760273	  741.4	  579.0	 4016.0	...
3760274	  741.5	  579.0	 4012.0	...
3760275	  741.6	  579.0	 4008.0	...
3760276	  741.6	  579.2	 4010.0	...
3760277	  741.6	  579.5	 4012.0	...
3760278	  741.8	  579.6	 4014.0	...
3760279	  742.0	  579.6	 4014.0	...
3760280	  741.9	  579.6	 4013.0	...
3760281	  741.7	  579.7	 4013.0	...
3760282	  741.5	  579.6	 4013.0	...
3760283	  741.6	  579.5	 4013.0	...
3760284	  741.7	  579.4	 4014.0	...
3760285	  742.0	  579.4	 4015.0	...
3760286	  742.1	  579.1	 4017.0	...
3760287	  742.1	  578.9	 4018.0	...
3760288	  742.0	  578.7	 4016.0	...
3760289	  742.0	  579.4	 4014.0	...
3760290	  742.0	  579.9	 4013.0	...
3760291	  742.1	  580.2	 4015.0	...
3760292	  742.2	  580.0	 4015.0	...
3760293	  742.1	  580.0	 4013.0	...
3760294	  742.4	  579.7	 4010.0	...
3760295	  742.8	  579.4	 4007.0	...
3760296	  742.8	  579.0	 4004.0	...
3760297	  742.6	  578.9	 4001.0	...
3760298	  742.6	  578.9	 3999.0	...
3760299	  742.8	  579.0	 3999.0	...
3760300	  743.1	  579.1	 3999.0	...
3760301	  743.1	  579.2	 3998.0	...
3760302	  743.1	  579.3	 3998.0	...
3760303	  743.0	  579.4	 3998.0	...
3760304	  743.0	  579.6	 3998.0	...
3760305	  743.1	  579.8	 3998.0	...
3760306	  743.1	  579.8	 3998.0	...
3760307	  743.2	  579.8	 4000.0	...
3760308	  743.2	  579.9	 4000.0	...
3760309	  743.4	  580.1	 4001.0	...
3760310	  743.5	  580.2	 4001.0	...
3760311	  743.8	  580.2	 4001.0	...
3760312	  744.1	  580.2	 4002.0	...
3760313	  744.3	  579.9	 4000.0	...
3760314	  744.2	  579.6	 3997.0	...
3760315	  743.9	  579.5	 3994.0	...
3760316	  743.7	  579.5	 3993.0	...
3760317	  744.1	  579.2	 3993.0	...
3760318	  744.6	  578.8	 3993.0	...
3760319	  745.0	  578.3	 3993.0	...
3760320	  744.8	  578.2	 3992.0	...
3760321	  744.7	  578.4	 3992.0	...
3760322	  744.7	  578.7	 3992.0	...
3760323	  744.8	  578.7	 3993.0	...
3760324	  744.8	  578.4	 3993.0	...
3760325	  744.7	  578.2	 3990.0	...
3760326	  744.5	  578.3	 3987.0	...
3760327	  744.2	  578.5	 3982.0	...
3760328	  744.0	  578.5	 3981.0	...
3760329	  743.8	  578.5	 3979.0	...
3760330	  743.9	  578.5	 3978.0	...
3760331	  744.5	  578.6	 3976.0	...
3760332	  745.0	  578.7	 3975.0	...
3760333	  745.4	  578.9	 3975.0	...
3760334	  745.4	  579.0	 3974.0	...
3760335	  745.3	  579.0	 3974.0	...
3760336	  745.1	  579.2	 3974.0	...
3760337	  745.1	  579.1	 3974.0	...
3760338	  745.3	  578.6	 3975.0	...
3760339	  745.5	  578.0	 3975.0	...
3760340	  745.7	  577.9	 3975.0	...
3760341	  745.7	  578.1	 3975.0	...
3760342	  745.7	  578.2	 3976.0	...
3760343	  745.7	  578.2	 3976.0	...
3760344	  745.7	  578.3	 3975.0	...
3760345	  745.7	  578.4	 3974.0	...
3760346	  745.7	  578.4	 3971.0	...
3760347	  745.7	  578.3	 3970.0	...
3760348	  745.8	  578.7	 3969.0	...
3760349	  745.8	  579.2	 3970.0	...
3760350	  745.8	  579.7	 3970.0	...
3760351	  745.8	  579.7	 3970.0	...
3760352	  745.8	  579.6	 3970.0	...
3760353	  745.7	  579.3	 3969.0	...
3760354	  745.7	  578.9	 3969.0	...
3760355	  745.6	  578.7	 3968.0	...
3760356	  745.6	  578.5	 3969.0	...
3760357	  745.6	  578.6	 3969.0	...
3760358	  745.7	  579.2	 3970.0	...
3760359	  745.8	  579.8	 3969.0	...
3760360	  745.8	  580.3	 3966.0	...
3760361	  745.8	  580.3	 3962.0	...
3760362	  745.8	  579.8	 3958.0	...
3760363	  745.8	  579.5	 3958.0	...
3760364	  745.7	  579.1	 3957.0	...
3760365	  746.1	  579.0	 3958.0	...
3760366	  746.4	  579.0	 3959.0	...
3760367	  746.3	  578.6	 3959.0	...
3760368	  745.9	  578.2	 3959.0	...
3760369	  745.6	  578.3	 3959.0	...
3760370	  746.0	  578.7	 3956.0	...
3760371	  746.4	  579.1	 3954.0	...
3760372	  746.7	  579.4	 3952.0	...
3760373	  746.7	  579.5	 3951.0	...
3760374	  746.6	  579.4	 3951.0	...
3760375	  746.6	  579.1	 3951.0	...
3760376	  746.6	  579.1	 3952.0	...
3760377	  746.6	  579.2	 3952.0	...
3760378	  746.5	  579.2	 3950.0	...
3760379	  746.5	  579.2	 3949.0	...
3760380	  746.4	  579.2	 3949.0	...
3760381	  746.5	  579.2	 3949.0	...
3760382	  746.7	  579.0	 3950.0	...
3760383	  746.9	  578.8	 3948.0	...
3760384	  746.9	  579.0	 3945.0	...
3760385	  746.8	  579.4	 3942.0	...
3760386	  746.7	  579.8	 3942.0	...
3760387	  746.9	  579.8	 3943.0	...
3760388	  747.2	  579.7	 3943.0	...
3760389	  747.5	  579.5	 3943.0	...
3760390	  747.4	  579.3	 3944.0	...
3760391	  747.2	  579.3	 3945.0	...
3760392	  747.0	  579.6	 3944.0	...
3760393	  746.8	  579.9	 3943.0	...
3760394	  746.7	  580.3	 3940.0	...
3760395	  746.7	  580.2	 3937.0	...
3760396	  746.8	  579.9	 3935.0	...
3760397	  746.9	  579.8	 3935.0	...
3760398	  747.0	  579.8	 3935.0	...
3760399	  747.0	  579.5	 3934.0	...
3760400	  747.2	  579.1	 3933.0	...
3760401	  747.5	  578.9	 3931.0	...
3760402	  747.8	  579.4	 3929.0	...
3760403	  747.8	  579.9	 3927.0	...
3760404	  747.9	  580.3	 3927.0	...
3760405	  747.9	  580.4	 3927.0	...
3760406	  747.7	  580.3	 3927.0	...
3760407	  747.6	  580.1	 3928.0	...
3760408	  747.5	  579.9	 3927.0	...
3760409	  747.5	  579.9	 3926.0	...
3760410	  747.8	  579.8	 3924.0	...
3760411	  748.2	  579.8	 3924.0	...
3760412	  748.4	  579.8	 3925.0	...
3760413	  748.3	  579.8	 3924.0	...
3760414	  748.0	  580.0	 3923.0	...
3760415	  747.9	  580.1	 3922.0	...
3760416	  748.1	  580.2	 3922.0	...
3760417	  748.5	  580.1	 3922.0	...
3760418	  748.7	  579.9	 3923.0	...
3760419	  748.5	  579.6	 3923.0	...
3760420	  748.4	  579.4	 3922.0	...
3760421	  748.4	  579.2	 3920.0	...
3760422	  748.5	  579.5	 3918.0	...
3760423	  748.3	  579.8	 3916.0	...
3760424	  748.2	  580.1	 3916.0	...
3760425	  748.1	  580.1	 3914.0	...
3760426	  748.1	  580.1	 3912.0	...
3760427	  748.4	  580.0	 3910.0	...
3760428	  748.8	  579.8	 3910.0	...
3760429	  749.0	  579.6	 3913.0	...
MSG	3760430 0000 _ Number Off
3760430	  748.8	  579.4	 3916.0	...
3760431	  748.7	  579.8	 3919.0	...
3760432	  748.7	  580.3	 3918.0	...
3760433	  748.6	  580.9	 3917.0	...
3760434	  748.5	  580.8	 3916.0	...
3760435	  748.5	  580.8	 3916.0	...
3760436	  748.5	  580.8	 3918.0	...
3760437	  748.5	  580.8	 3919.0	...
3760438	  748.5	  581.0	 3920.0	...
3760439	  748.5	  581.1	 3920.0	...
3760440	  748.5	  581.2	 3919.0	...
3760441	  748.4	  581.2	 3917.0	...
3760442	  748.5	  581.0	 3916.0	...
3760443	  748.6	  580.8	 3915.0	...
3760444	  748.7	  580.6	 3913.0	...
3760445	  748.7	  580.6	 3912.0	...
3760446	  748.6	  580.6	 3911.0	...
3760447	  748.5	  580.6	 3911.0	...
3760448	  748.3	  580.6	 3911.0	...
3760449	  748.3	  580.6	 3911.0	...
3760450	  748.3	  580.9	 3911.0	...
3760451	  748.3	  581.0	 3911.0	...
3760452	  748.4	  581.2	 3910.0	...
3760453	  748.6	  581.3	 3909.0	...
3760454	  749.1	  581.3	 3905.0	...
3760455	  749.4	  581.4	 3900.0	...
3760456	  749.4	  581.3	 3895.0	...
3760457	  749.2	  581.2	 3896.0	...
3760458	  749.0	  581.0	 3897.0	...
3760459	  749.2	  580.9	 3899.0	...
3760460	  749.4	  580.9	 3901.0	...
3760461	  749.5	  580.9	 3902.0	...
3760462	  749.1	  580.9	 3904.0	...
3760463	  748.7	  581.1	 3900.0	...
3760464	  748.2	  581.3	 3896.0	...
3760465	  748.2	  581.5	 3893.0	...
3760466	  748.5	  581.5	 3894.0	...
3760467	  748.8	  581.3	 3896.0	...
3760468	  749.1	  580.8	 3898.0	...
3760469	  749.0	  580.4	 3896.0	...
3760470	  749.0	  580.6	 3893.0	...
3760471	  749.0	  581.0	 3891.0	...
3760472	  748.8	  581.3	 3891.0	...
3760473	  748.5	  581.2	 3892.0	...
3760474	  748.3	  581.1	 3895.0	...
3760475	  748.2	  581.1	 3897.0	...
3760476	  748.3	  581.1	 3900.0	...
3760477	  748.4	  581.1	 3900.0	...
3760478	  748.4	  581.2	 3898.0	...
3760479	  748.5	  581.2	 3896.0	...
3760480	  748.5	  581.3	 3895.0	...
3760481	  748.9	  581.2	 3896.0	...
3760482	  749.3	  580.8	 3897.0	...
3760483	  749.5	  580.5	 3896.0	...
3760484	  749.4	  580.5	 3894.0	...
3760485	  749.5	  580.7	 3895.0	...
3760486	  749.5	  580.9	 3896.0	...
3760487	  749.4	  580.9	 3897.0	...
3760488	  749.3	  580.9	 3897.0	...
3760489	  748.7	  581.4	 3898.0	...
3760490	  748.2	  581.9	 3895.0	...
3760491	  747.9	  582.5	 3891.0	...
3760492	  748.2	  582.8	 3888.0	...
3760493	  748.5	  582.0	 3887.0	...
3760494	  748.7	  581.0	 3886.0	...
3760495	  748.9	  580.2	 3885.0	...
3760496	  748.9	  580.5	 3886.0	...
3760497	  748.6	  580.9	 3889.0	...
3760498	  748.4	  581.0	 3890.0	...
3760499	  748.5	  581.0	 3889.0	...
3760500	  748.6	  580.8	 3888.0	...
3760501	  748.6	  580.9	 3886.0	...
3760502	  748.4	  581.2	 3885.0	...
3760503	  748.2	  581.2	 3885.0	...
3760504	  748.1	  581.0	 3890.0	...
3760505	  748.2	  580.8	 3895.0	...
3760506	  748.4	  580.9	 3895.0	...
3760507	  748.5	  581.0	 3890.0	...
3760508	  748.5	  581.2	 3885.0	...
3760509	  748.4	  581.3	 3884.0	...
3760510	  748.3	  581.4	 3885.0	...
3760511	  748.3	  581.5	 3885.0	...
3760512	  748.3	  581.5	 3885.0	...
3760513	  748.4	  581.6	 3884.0	...
3760514	  748.5	  581.6	 3882.0	...
3760515	  748.5	  581.4	 3881.0	...
3760516	  748.3	  581.1	 3883.0	...
3760517	  748.0	  580.9	 3886.0	...
3760518	  747.8	  581.0	 3889.0	...
3760519	  747.8	  581.0	 3889.0	...
3760520	  747.7	  581.4	 3889.0	...
3760521	  747.6	  581.7	 3889.0	...
3760522	  747.6	  582.0	 3889.0	...
3760523	  747.8	  582.0	 3890.0	...
3760524	  748.0	  581.7	 3890.0	...
3760525	  748.1	  581.5	 3890.0	...
3760526	  748.1	  581.2	 3891.0	...
3760527	  748.1	  580.8	 3891.0	...
3760528	  748.0	  580.5	 3892.0	...
3760529	  748.0	  580.0	 3893.0	...
3760530	  748.0	  579.9	 3893.0	...
3760531	  747.9	  579.9	 3891.0	...
3760532	  747.9	  580.2	 3889.0	...
3760533	  747.6	  580.5	 3891.0	...
3760534	  747.3	  580.5	 3896.0	...
3760535	  747.6	  580.5	 3900.0	...
3760536	  748.1	  580.5	 3898.0	...
3760537	  748.6	  580.7	 3896.0	...
3760538	  748.5	  580.9	 3895.0	...
3760539	  748.4	  581.2	 3895.0	...
3760540	  748.4	  581.5	 3895.0	...
3760541	  748.3	  581.5	 3895.0	...
3760542	  748.1	  581.4	 3896.0	...
3760543	  747.9	  581.4	 3897.0	...
3760544	  747.9	  581.3	 3896.0	...
3760545	  747.8	  581.1	 3894.0	...
3760546	  747.9	  580.9	 3892.0	...
3760547	  747.9	  581.2	 3891.0	...
3760548	  747.8	  581.6	 3891.0	...
3760549	  747.6	  581.7	 3892.0	...
3760550	  747.5	  581.2	 3894.0	...
3760551	  747.4	  580.8	 3895.0	...
3760552	  747.4	  580.7	 3896.0	...
3760553	  747.4	  580.8	 3897.0	...
3760554	  747.3	  580.9	 3897.0	...
3760555	  747.2	  581.1	 3897.0	...
3760556	  747.1	  581.2	 3897.0	...
3760557	  747.3	  581.2	 3897.0	...
3760558	  747.5	  581.3	 3897.0	...
3760559	  747.8	  581.2	 3898.0	...
3760560	  747.9	  581.2	 3900.0	...
3760561	  747.9	  581.2	 3902.0	...
3760562	  747.7	  581.3	 3903.0	...
3760563	  747.4	  581.4	 3904.0	...
3760564	  747.4	  581.6	 3904.0	...
3760565	  747.6	  581.7	 3905.0	...
3760566	  747.7	  581.5	 3904.0	...
3760567	  747.5	  581.2	 3902.0	...
3760568	  747.2	  581.0	 3900.0	...
3760569	  746.9	  580.6	 3897.0	...
3760570	  747.0	  580.2	 3899.0	...
3760571	  747.0	  579.7	 3903.0	...
3760572	  747.1	  579.5	 3904.0	...
3760573	  747.1	  579.9	 3902.0	...
3760574	  747.0	  580.4	 3903.0	...
3760575	  747.0	  580.7	 3906.0	...
3760576	  747.2	  580.6	 3909.0	...
3760577	  747.5	  580.5	 3909.0	...
3760578	  747.9	  580.5	 3908.0	...
3760579	  747.6	  580.3	 3907.0	...
3760580	  747.3	  580.0	 3906.0	...
3760581	  747.0	  579.8	 3908.0	...
3760582	  747.0	  580.3	 3911.0	...
3760583	  747.1	  580.7	 3915.0	...
3760584	  747.2	  581.0	 3914.0	...
3760585	  747.2	  580.9	 3913.0	...
3760586	  747.3	  580.8	 3911.0	...
3760587	  747.3	  580.7	 3912.0	...
3760588	  747.3	  580.7	 3909.0	...
3760589	  747.4	  580.6	 3906.0	...
3760590	  747.5	  580.2	 3905.0	...
3760591	  747.6	  579.8	 3907.0	...
3760592	  747.6	  579.4	 3909.0	...
3760593	  747.7	  579.3	 3909.0	...
3760594	  747.7	  579.2	 3908.0	...
3760595	  747.4	  579.3	 3906.0	...
3760596	  747.0	  579.6	 3906.0	...
3760597	  746.6	  579.9	 3909.0	...
3760598	  746.5	  579.9	 3913.0	...
3760599	  746.5	  579.8	 3917.0	...
3760600	  746.6	  579.6	 3918.0	...
3760601	  746.7	  579.4	 3918.0	...
3760602	  747.0	  579.5	 3920.0	...
3760603	  747.2	  579.5	 3922.0	...
3760604	  747.3	  579.7	 3926.0	...
3760605	  747.2	  580.0	 3928.0	...
3760606	  747.1	  580.3	 3930.0	...
3760607	  747.1	  580.0	 3931.0	...
3760608	  747.1	  579.6	 3933.0	...
3760609	  747.0	  579.3	 3935.0	...
3760610	  746.9	  579.2	 3936.0	...
3760611	  746.6	  579.1	 3934.0	...
3760612	  746.4	  579.4	 3932.0	...
3760613	  746.3	  579.9	 3930.0	...
3760614	  746.5	  580.5	 3934.0	...
3760615	  746.6	  580.7	 3938.0	...
3760616	  746.6	  580.6	 3940.0	...
3760617	  746.6	  580.4	 3939.0	...
3760618	  746.6	  580.1	 3936.0	...
3760619	  746.7	  580.2	 3934.0	...
3760620	  746.8	  580.5	 3933.0	...
3760621	  746.9	  580.8	 3933.0	...
3760622	  747.0	  580.7	 3934.0	...
3760623	  747.1	  580.7	 3935.0	...
3760624	  747.0	  580.7	 3938.0	...
3760625	  746.7	  580.7	 3940.0	...
3760626	  746.3	  580.8	 3942.0	...
3760627	  745.9	  580.8	 3943.0	...
3760628	  745.7	  580.9	 3944.0	...
3760629	  746.0	  581.0	 3945.0	...
3760630	  746.3	  581.0	 3948.0	...
3760631	  746.6	  581.1	 3949.0	...
3760632	  746.7	  581.3	 3950.0	...
3760633	  747.1	  581.1	 3950.0	...
3760634	  747.5	  580.6	 3950.0	...
3760635	  747.5	  580.2	 3949.0	...
3760636	  747.2	  580.2	 3948.0	...
3760637	  746.8	  580.3	 3950.0	...
MSG	3760638 0000 _ Number On
3760638	  746.7	  580.2	 3952.0	...
3760639	  746.8	  580.0	 3955.0	...
3760640	  747.0	  579.9	 3954.0	...
3760641	  747.2	  580.1	 3953.0	...
3760642	  747.2	  580.5	 3953.0	...
3760643	  747.1	  580.8	 3953.0	...
3760644	  747.1	  580.8	 3953.0	...
3760645	  747.0	  580.9	 3953.0	...
3760646	  746.8	  581.1	 3952.0	...
3760647	  746.6	  581.1	 3950.0	...
3760648	  746.4	  581.0	 3950.0	...
3760649	  746.5	  580.8	 3950.0	...
3760650	  746.5	  580.7	 3956.0	...
3760651	  746.5	  580.8	 3963.0	...
3760652	  746.4	  580.8	 3968.0	...
3760653	  746.4	  580.9	 3966.0	...
3760654	  746.3	  580.9	 3965.0	...
3760655	  746.2	  580.9	 3964.0	...
3760656	  746.1	  581.0	 3963.0	...
3760657	  746.2	  581.0	 3964.0	...
3760658	  746.3	  581.0	 3964.0	...
3760659	  746.3	  581.0	 3965.0	...
3760660	  746.3	  581.1	 3965.0	...
3760661	  746.2	  581.1	 3965.0	...
3760662	  746.1	  581.1	 3967.0	...
3760663	  746.0	  581.3	 3969.0	...
3760664	  746.1	  581.5	 3971.0	...
3760665	  746.1	  581.7	 3974.0	...
3760666	  746.0	  581.7	 3977.0	...
3760667	  745.8	  581.5	 3976.0	...
3760668	  745.6	  581.4	 3973.0	...
3760669	  745.6	  581.5	 3970.0	...
3760670	  745.8	  581.6	 3972.0	...
3760671	  745.7	  581.6	 3974.0	...
3760672	  745.6	  581.7	 3975.0	...
3760673	  745.6	  582.1	 3978.0	...
3760674	  745.7	  582.5	 3981.0	...
3760675	  745.8	  582.9	 3983.0	...
3760676	  745.7	  582.9	 3985.0	...
3760677	  745.6	  582.8	 3987.0	...
3760678	  745.5	  582.9	 3987.0	...
3760679	  745.6	  582.9	 3988.0	...
3760680	  745.6	  583.0	 3988.0	...
3760681	  745.7	  583.0	 3987.0	...
3760682	  745.8	  583.1	 3988.0	...
3760683	  745.8	  582.7	 3989.0	...
3760684	  745.9	  582.2	 3990.0	...
3760685	  745.9	  581.8	 3990.0	...
3760686	  745.9	  581.9	 3991.0	...
3760687	  745.7	  582.0	 3993.0	...
3760688	  745.6	  581.9	 3995.0	...
3760689	  745.5	  581.9	 3999.0	...
3760690	  745.5	  582.0	 4002.0	...
3760691	  745.6	  581.9	 4004.0	...
3760692	  745.7	  581.7	 4002.0	...
3760693	  745.9	  581.5	 3999.0	...
3760694	  745.9	  581.8	 3998.0	...
3760695	  746.0	  582.0	 4001.0	...
3760696	  746.0	  582.3	 4005.0	...
3760697	  746.0	  582.2	 4010.0	...
3760698	  745.6	  582.2	 4010.0	...
3760699	  745.3	  582.2	 4011.0	...
3760700	  744.9	  582.4	 4012.0	...
3760701	  745.0	  582.7	 4012.0	...
3760702	  745.1	  582.9	 4013.0	...
3760703	  745.2	  582.8	 4013.0	...
3760704	  745.3	  582.4	 4013.0	...
3760705	  745.1	  582.2	 4013.0	...
3760706	  744.8	  581.9	 4012.0	...
3760707	  744.4	  581.7	 4011.0	...
3760708	  744.3	  581.5	 4011.0	...
3760709	  744.3	  581.5	 4010.0	...
3760710	  744.4	  581.5	 4014.0	...
3760711	  744.5	  581.6	 4019.0	...
3760712	  744.5	  581.8	 4023.0	...
3760713	  744.5	  582.0	 4024.0	...
3760714	  744.4	  582.0	 4025.0	...
3760715	  744.4	  581.9	 4026.0	...
3760716	  744.3	  582.4	 4026.0	...
3760717	  744.3	  583.0	 4025.0	...
3760718	  744.5	  583.5	 4025.0	...
3760719	  744.7	  583.5	 4026.0	...
3760720	  744.8	  583.4	 4028.0	...
3760721	  744.6	  583.3	 4031.0	...
3760722	  744.5	  583.1	 4033.0	...
3760723	  744.4	  583.0	 4031.0	...
3760724	  744.4	  583.0	 4030.0	...
3760725	  744.3	  583.1	 4029.0	...
3760726	  744.3	  583.1	 4029.0	...
3760727	  744.4	  583.2	 4031.0	...
3760728	  744.4	  583.2	 4032.0	...
3760729	  744.4	  583.2	 4033.0	...
3760730	  744.4	  583.0	 4033.0	...
3760731	  744.4	  583.2	 4032.0	...
3760732	  744.4	  583.6	 4033.0	...
3760733	  744.4	  583.7	 4033.0	...
3760734	  744.6	  583.2	 4033.0	...
3760735	  744.7	  582.7	 4036.0	...
3760736	  744.5	  582.5	 4038.0	...
3760737	  744.1	  582.0	 4043.0	...
3760738	  743.9	  581.5	 4046.0	...
3760739	  744.2	  581.0	 4048.0	...
3760740	  744.7	  581.0	 4047.0	...
3760741	  745.1	  581.0	 4046.0	...
3760742	  745.3	  581.1	 4044.0	...
3760743	  745.2	  581.1	 4043.0	...
3760744	  744.9	  581.2	 4042.0	...
3760745	  744.6	  581.4	 4042.0	...
3760746	  744.6	  581.6	 4042.0	...
3760747	  744.8	  581.8	 4045.0	...
3760748	  744.9	  581.8	 4048.0	...
3760749	  744.6	  581.8	 4051.0	...
3760750	  744.3	  581.6	 4051.0	...
3760751	  744.2	  581.2	 4051.0	...
3760752	  744.5	  580.8	 4053.0	...
3760753	  744.8	  580.8	 4054.0	...
3760754	  744.8	  580.9	 4055.0	...
3760755	  744.5	  581.1	 4059.0	...
3760756	  744.5	  581.5	 4063.0	...
3760757	  744.7	  582.0	 4067.0	...
3760758	  744.8	  582.4	 4067.0	...
3760759	  744.6	  582.3	 4066.0	...
3760760	  744.3	  582.2	 4067.0	...
3760761	  744.2	  582.3	 4067.0	...
3760762	  744.2	  582.4	 4067.0	...
3760763	  744.0	  582.5	 4070.0	...
3760764	  743.9	  582.5	 4075.0	...
3760765	  744.0	  582.5	 4079.0	...
3760766	  744.2	  582.4	 4080.0	...
3760767	  744.4	  582.4	 4081.0	...
3760768	  744.5	  582.5	 4081.0	...
3760769	  744.6	  582.6	 4082.0	...
3760770	  744.6	  582.7	 4080.0	...
3760771	  744.6	  582.6	 4078.0	...
3760772	  744.7	  582.4	 4076.0	...
3760773	  744.7	  582.3	 4076.0	...
3760774	  744.7	  582.2	 4076.0	...
3760775	  744.8	  582.4	 4079.0	...
3760776	  745.0	  582.9	 4082.0	...
3760777	  745.2	  583.4	 4084.0	...
3760778	  745.4	  583.3	 4083.0	...
3760779	  745.1	  583.0	 4083.0	...
3760780	  744.8	  582.8	 4083.0	...
3760781	  744.5	  583.0	 4085.0	...
3760782	  744.5	  583.2	 4088.0	...
3760783	  744.3	  583.3	 4091.0	...
3760784	  744.2	  583.2	 4093.0	...
3760785	  744.0	  583.1	 4092.0	...
3760786	  744.1	  583.3	 4092.0	...
3760787	  744.1	  583.6	 4088.0	...
3760788	  744.2	  584.1	 4086.0	...
3760789	  744.2	  584.1	 4084.0	...
3760790	  744.2	  583.5	 4085.0	...
3760791	  744.2	  583.0	 4086.0	...
3760792	  744.1	  582.5	 4086.0	...
3760793	  744.1	  582.6	 4087.0	...
3760794	  744.1	  582.8	 4089.0	...
3760795	  744.0	  583.0	 4090.0	...
3760796	  744.5	  583.2	 4091.0	...
3760797	  744.9	  583.1	 4093.0	...
3760798	  745.4	  583.0	 4094.0	...
3760799	  745.5	  582.9	 4094.0	...
3760800	  745.5	  582.9	 4094.0	...
3760801	  745.5	  582.9	 4092.0	...
3760802	  745.5	  583.0	 4090.0	...
3760803	  745.4	  583.1	 4089.0	...
3760804	  745.2	  583.3	 4088.0	...
3760805	  744.9	  583.4	 4092.0	...
3760806	  744.9	  583.5	 4096.0	...
3760807	  745.0	  583.5	 4100.0	...
3760808	  745.1	  583.3	 4100.0	...
3760809	  744.9	  583.2	 4100.0	...
3760810	  744.8	  583.1	 4104.0	...
3760811	  744.9	  582.7	 4109.0	...
3760812	  745.0	  582.4	 4112.0	...
3760813	  745.1	  582.1	 4109.0	...
3760814	  745.2	  582.1	 4106.0	...
3760815	  745.3	  582.1	 4106.0	...
3760816	  745.4	  582.0	 4109.0	...
3760817	  745.4	  582.0	 4111.0	...
3760818	  745.3	  582.2	 4111.0	...
3760819	  745.3	  582.3	 4111.0	...
3760820	  745.2	  582.3	 4111.0	...
3760821	  745.5	  582.1	 4110.0	...
3760822	  745.8	  582.0	 4108.0	...
3760823	  746.1	  582.2	 4108.0	...
3760824	  746.1	  582.4	 4107.0	...
3760825	  746.1	  582.6	 4107.0	...
3760826	  746.1	  582.6	 4106.0	...
3760827	  746.1	  582.7	 4107.0	...
3760828	  746.1	  582.7	 4107.0	...
3760829	  745.9	  582.8	 4107.0	...
3760830	  745.8	  582.9	 4107.0	...
3760831	  745.6	  582.9	 4107.0	...
3760832	  745.6	  582.8	 4107.0	...
3760833	  745.6	  582.7	 4108.0	...
3760834	  745.6	  582.7	 4109.0	...
3760835	  745.6	  582.7	 4109.0	...
3760836	  745.6	  582.8	 4109.0	...
3760837	  745.7	  582.9	 4111.0	...
3760838	  745.9	  582.6	 4112.0	...
3760839	  746.1	  582.4	 4114.0	...
3760840	  746.2	  582.1	 4113.0	...
3760841	  746.2	  581.8	 4114.0	...
3760842	  746.0	  581.4	 4115.0	...
3760843	  745.8	  581.6	 4116.0	...
3760844	  745.7	  582.1	 4116.0	...
3760845	  745.7	  582.1	 4116.0	...
3760846	  745.5	  581.6	 4117.0	...
3760847	  745.4	  581.3	 4117.0	...
3760848	  745.4	  581.6	 4117.0	...
3760849	  745.6	  581.9	 4119.0	...
3760850	  745.5	  582.1	 4121.0	...
3760851	  745.5	  582.1	 4123.0	...
3760852	  745.3	  582.1	 4123.0	...
3760853	  745.4	  582.0	 4121.0	...
3760854	  745.4	  581.9	 4119.0	...
3760855	  745.5	  581.7	 4117.0	...
3760856	  745.5	  581.6	 4117.0	...
3760857	  745.7	  581.4	 4116.0	...
3760858	  745.8	  581.2	 4119.0	...
3760859	  746.0	  581.0	 4122.0	...
3760860	  746.0	  581.3	 4124.0	...
3760861	  746.0	  581.7	 4123.0	...
3760862	  746.0	  582.2	 4121.0	...
3760863	  746.2	  582.2	 4119.0	...
3760864	  746.4	  582.3	 4118.0	...
3760865	  746.6	  582.4	 4118.0	...
3760866	  746.5	  582.5	 4117.0	...
3760867	  746.4	  582.5	 4117.0	...
3760868	  746.3	  582.6	 4117.0	...
3760869	  745.3	  582.7	 4117.0	...
3760870	  744.0	  583.0	 4118.0	...
3760871	  741.8	  583.3	 4119.0	...
3760872	  740.5	  583.3	 4122.0	...
3760873	  738.6	  583.2	 4124.0	...
3760874	  736.5	  582.9	 4126.0	...
3760875	  734.3	  582.6	 4127.0	...
3760876	  732.3	  581.6	 4128.0	...
3760877	  731.4	  580.0	 4129.0	...
3760878	  730.7	  578.7	 4129.0	...
3760879	  730.8	  577.7	 4128.0	...
3760880	  731.4	  577.2	 4128.0	...
3760881	  732.2	  576.2	 4127.0	...
3760882	  733.6	  575.6	 4126.0	...
3760883	  735.2	  574.9	 4126.0	...
3760884	  737.1	  574.9	 4125.0	...
3760885	  738.5	  575.5	 4125.0	...
3760886	  740.2	  576.6	 4127.0	...
3760887	  741.6	  577.6	 4129.0	...
3760888	  743.2	  577.8	 4132.0	...
3760889	  744.1	  577.9	 4132.0	...
3760890	  744.5	  578.2	 4131.0	...
3760891	  744.7	  578.5	 4131.0	...
3760892	  744.9	  578.8	 4132.0	...
3760893	  745.0	  578.8	 4133.0	...
3760894	  744.5	  578.8	 4135.0	...
3760895	  744.0	  579.1	 4133.0	...
3760896	  743.4	  579.5	 4129.0	...
3760897	  743.2	  579.9	 4125.0	...
3760898	  743.0	  579.8	 4125.0	...
3760899	  742.8	  579.7	 4125.0	...
3760900	  742.4	  579.6	 4126.0	...
3760901	  742.1	  579.6	 4126.0	...
3760902	  741.5	  579.7	 4127.0	...
3760903	  741.3	  579.8	 4126.0	...
3760904	  741.0	  579.9	 4126.0	...
3760905	  741.0	  579.8	 4125.0	...
3760906	  740.9	  579.7	 4127.0	...
3760907	  740.8	  579.7	 4130.0	...
3760908	  740.3	  580.0	 4131.0	...
3760909	  739.9	  580.4	 4130.0	...
3760910	  739.5	  580.6	 4130.0	...
3760911	  739.6	  580.2	 4131.0	...
3760912	  739.7	  579.8	 4132.0	...
3760913	  739.7	  579.2	 4133.0	...
3760914	  739.9	  578.8	 4133.0	...
3760915	  740.1	  578.8	 4132.0	...
3760916	  740.2	  579.2	 4131.0	...
3760917	  740.1	  579.7	 4130.0	...
3760918	  740.0	  579.7	 4131.0	...
3760919	  739.9	  579.8	 4133.0	...
3760920	  740.0	  579.8	 4136.0	...
3760921	  740.0	  579.9	 4138.0	...
3760922	  740.1	  579.9	 4139.0	...
3760923	  740.2	  580.0	 4141.0	...
3760924	  740.3	  579.9	 4139.0	...
3760925	  740.4	  579.6	 4135.0	...
3760926	  740.4	  579.3	 4133.0	...
3760927	  740.4	  579.1	 4135.0	...
3760928	  740.4	  579.3	 4136.0	...
3760929	  740.8	  579.4	 4136.0	...
3760930	  741.1	  579.5	 4135.0	...
3760931	  741.3	  579.6	 4134.0	...
3760932	  741.1	  579.8	 4133.0	...
3760933	  740.9	  579.8	 4135.0	...
3760934	  740.8	  579.7	 4137.0	...
3760935	  740.7	  579.6	 4139.0	...
3760936	  740.8	  579.2	 4138.0	...
3760937	  740.8	  578.7	 4137.0	...
3760938	  740.9	  579.3	 4135.0	...
3760939	  740.8	  580.3	 4137.0	...
3760940	  740.8	  580.9	 4138.0	...
3760941	  740.9	  580.5	 4140.0	...
MSG	3760942 0000 _ Number Off
3760942	  741.0	  580.1	 4141.0	...
3760943	  741.1	  579.9	 4142.0	...
3760944	  741.1	  579.6	 4144.0	...
3760945	  740.9	  579.3	 4145.0	...
3760946	  740.8	  579.6	 4143.0	...
3760947	  740.5	  579.9	 4142.0	...
3760948	  740.6	  580.0	 4141.0	...
3760949	  740.6	  579.8	 4142.0	...
3760950	  740.6	  579.6	 4142.0	...
3760951	  740.5	  579.6	 4142.0	...
3760952	  740.4	  579.6	 4143.0	...
3760953	  740.4	  579.6	 4143.0	...
3760954	  740.4	  579.6	 4143.0	...
3760955	  740.7	  579.6	 4145.0	...
3760956	  740.9	  579.6	 4146.0	...
3760957	  741.2	  579.5	 4148.0	...
3760958	  741.2	  579.5	 4148.0	...
3760959	  741.3	  579.5	 4148.0	...
3760960	  741.3	  579.5	 4148.0	...
3760961	  741.3	  579.0	 4148.0	...
3760962	  741.2	  578.6	 4148.0	...
3760963	  741.2	  578.2	 4149.0	...
3760964	  741.2	  578.5	 4150.0	...
3760965	  741.2	  578.8	 4151.0	...
3760966	  741.1	  579.0	 4151.0	...
3760967	  741.0	  578.9	 4151.0	...
3760968	  741.2	  578.8	 4154.0	...
3760969	  741.3	  578.8	 4158.0	...
3760970	  741.5	  578.8	 4159.0	...
3760971	  741.6	  578.7	 4158.0	...
3760972	  741.7	  578.6	 4157.0	...
3760973	  741.6	  578.6	 4157.0	...
3760974	  741.4	  578.6	 4155.0	...
3760975	  741.0	  578.6	 4155.0	...
3760976	  740.9	  578.5	 4155.0	...
3760977	  740.8	  578.4	 4156.0	...
3760978	  740.8	  578.3	 4155.0	...
3760979	  740.8	  578.1	 4156.0	...
3760980	  740.8	  578.2	 4157.0	...
3760981	  740.8	  578.4	 4157.0	...
3760982	  740.9	  578.6	 4157.0	...
3760983	  741.0	  578.8	 4157.0	...
3760984	  741.0	  578.9	 4158.0	...
3760985	  741.1	  579.1	 4159.0	...
3760986	  741.0	  579.5	 4160.0	...
3760987	  741.0	  579.9	 4159.0	...
3760988	  741.0	  580.2	 4159.0	...
3760989	  740.9	  579.9	 4161.0	...
3760990	  740.9	  579.6	 4163.0	...
3760991	  740.8	  579.5	 4165.0	...
3760992	  740.9	  579.7	 4165.0	...
3760993	  740.9	  579.7	 4165.0	...
3760994	  740.8	  579.7	 4165.0	...
3760995	  740.5	  579.6	 4166.0	...
3760996	  740.5	  579.5	 4167.0	...
3760997	  740.7	  579.4	 4165.0	...
3760998	  741.0	  579.4	 4162.0	...
3760999	  741.0	  579.4	 4160.0	...
3761000	  740.9	  579.4	 4163.0	...
3761001	  740.9	  579.4	 4166.0	...
3761002	  740.8	  579.4	 4169.0	...
3761003	  740.8	  579.4	 4168.0	...
3761004	  740.8	  579.3	 4167.0	...
3761005	  740.9	  579.3	 4169.0	...
3761006	  741.1	  579.7	 4170.0	...
3761007	  741.2	  580.1	 4171.0	...
3761008	  741.1	  580.3	 4173.0	...
3761009	  740.9	  580.0	 4176.0	...
3761010	  740.8	  579.8	 4175.0	...
3761011	  740.6	  579.8	 4171.0	...
3761012	  740.3	  579.7	 4168.0	...
3761013	  740.4	  579.7	 4169.0	...
3761014	  740.6	  579.5	 4170.0	...
3761015	  740.9	  579.3	 4171.0	...
3761016	  740.8	  579.4	 4173.0	...
3761017	  740.7	  579.5	 4175.0	...
3761018	  740.7	  579.7	 4176.0	...
3761019	  740.7	  579.7	 4179.0	...
3761020	  740.7	  579.0	 4181.0	...
3761021	  740.7	  578.3	 4182.0	...
3761022	  740.7	  577.7	 4181.0	...
3761023	  740.7	  577.9	 4179.0	...
3761024	  740.7	  578.2	 4177.0	...
3761025	  740.8	  578.6	 4177.0	...
3761026	  740.8	  578.0	 4177.0	...
3761027	  740.8	  577.2	 4176.0	...
3761028	  740.7	  576.8	 4176.0	...
3761029	  740.6	  576.9	 4176.0	...
3761030	  740.6	  577.0	 4175.0	...
3761031	  740.6	  577.0	 4175.0	...
3761032	  740.7	  577.1	 4175.0	...
3761033	  740.7	  577.2	 4178.0	...
3761034	  740.8	  577.2	 4181.0	...
3761035	  740.8	  577.2	 4184.0	...
3761036	  740.9	  577.4	 4184.0	...
3761037	  741.0	  577.5	 4184.0	...
3761038	  741.0	  577.3	 4184.0	...
3761039	  741.1	  577.0	 4185.0	...
3761040	  741.2	  576.8	 4186.0	...
3761041	  741.3	  576.9	 4185.0	...
3761042	  741.3	  577.1	 4183.0	...
3761043	  741.2	  576.8	 4182.0	...
3761044	  741.1	  576.1	 4183.0	...
3761045	  740.8	  575.5	 4186.0	...
3761046	  740.5	  575.3	 4189.0	...
3761047	  740.3	  575.4	 4192.0	...
3761048	  740.3	  575.8	 4192.0	...
3761049	  740.3	  576.5	 4192.0	...
3761050	  740.0	  577.2	 4192.0	...
3761051	  739.6	  577.5	 4191.0	...
3761052	  739.3	  577.6	 4191.0	...
3761053	  739.3	  577.7	 4192.0	...
3761054	  739.3	  577.6	 4194.0	...
3761055	  739.4	  577.4	 4192.0	...
3761056	  739.8	  577.3	 4191.0	...
3761057	  740.2	  577.4	 4194.0	...
3761058	  740.4	  577.6	 4199.0	...
3761059	  740.3	  577.3	 4203.0	...
3761060	  740.2	  577.0	 4203.0	...
3761061	  740.1	  576.5	 4203.0	...
3761062	  740.2	  576.4	 4204.0	...
3761063	  740.3	  576.2	 4205.0	...
3761064	  740.2	  576.0	 4207.0	...
3761065	  740.2	  576.3	 4207.0	...
3761066	  740.3	  576.8	 4207.0	...
3761067	  740.4	  577.2	 4207.0	...
3761068	  740.4	  577.1	 4207.0	...
3761069	  740.4	  577.0	 4205.0	...
3761070	  740.5	  577.0	 4204.0	...
3761071	  740.6	  577.4	 4204.0	...
3761072	  740.7	  577.8	 4207.0	...
3761073	  740.6	  578.0	 4209.0	...
3761074	  740.5	  577.8	 4210.0	...
3761075	  740.4	  577.7	 4211.0	...
3761076	  740.2	  577.7	 4213.0	...
3761077	  740.0	  578.1	 4214.0	...
3761078	  739.9	  578.4	 4213.0	...
3761079	  739.9	  578.3	 4212.0	...
3761080	  739.9	  577.9	 4210.0	...
3761081	  740.0	  577.6	 4210.0	...
3761082	  740.0	  577.7	 4209.0	...
3761083	  740.0	  577.8	 4208.0	...
3761084	  740.0	  577.9	 4208.0	...
3761085	  740.2	  577.7	 4209.0	...
3761086	  740.3	  577.7	 4213.0	...
3761087	  740.2	  577.7	 4218.0	...
3761088	  739.9	  577.6	 4222.0	...
3761089	  739.8	  577.5	 4223.0	...
3761090	  739.8	  577.4	 4223.0	...
3761091	  739.8	  577.3	 4222.0	...
3761092	  739.7	  577.3	 4221.0	...
3761093	  739.7	  577.3	 4223.0	...
3761094	  739.6	  577.4	 4226.0	...
3761095	  739.6	  577.7	 4228.0	...
3761096	  739.7	  577.8	 4227.0	...
3761097	  739.9	  577.9	 4226.0	...
3761098	  740.0	  577.9	 4226.0	...
3761099	  740.0	  577.9	 4226.0	...
3761100	  740.0	  577.9	 4226.0	...
3761101	  740.0	  577.9	 4226.0	...
3761102	  740.0	  577.5	 4226.0	...
3761103	  740.0	  577.0	 4226.0	...
3761104	  740.0	  576.6	 4226.0	...
3761105	  739.8	  576.6	 4226.0	...
3761106	  739.7	  576.6	 4226.0	...
3761107	  739.6	  576.5	 4227.0	...
3761108	  739.7	  577.0	 4227.0	...
3761109	  739.8	  577.6	 4227.0	...
3761110	  739.8	  578.1	 4226.0	...
3761111	  739.9	  578.0	 4226.0	...
3761112	  739.8	  577.8	 4226.0	...
3761113	  739.8	  577.6	 4226.0	...
3761114	  740.0	  577.4	 4225.0	...
3761115	  740.2	  577.3	 4223.0	...
3761116	  740.3	  577.1	 4223.0	...
3761117	  740.3	  577.0	 4224.0	...
3761118	  740.0	  576.8	 4223.0	...
3761119	  739.5	  576.9	 4222.0	...
3761120	  739.1	  577.0	 4222.0	...
3761121	  738.8	  577.3	 4225.0	...
3761122	  738.7	  577.6	 4228.0	...
3761123	  738.6	  577.5	 4228.0	...
3761124	  738.6	  577.5	 4231.0	...
3761125	  738.6	  577.4	 4233.0	...
3761126	  738.9	  576.9	 4235.0	...
3761127	  739.1	  576.3	 4235.0	...
3761128	  739.4	  576.4	 4235.0	...
3761129	  739.4	  577.0	 4235.0	...
3761130	  739.4	  577.0	 4239.0	...
3761131	  739.4	  576.4	 4242.0	...
3761132	  739.3	  575.7	 4245.0	...
3761133	  739.3	  575.6	 4240.0	...
3761134	  739.2	  575.6	 4234.0	...
3761135	  739.2	  575.7	 4229.0	...
3761136	  739.2	  575.8	 4233.0	...
3761137	  738.9	  575.8	 4236.0	...
3761138	  738.6	  575.6	 4241.0	...
3761139	  738.5	  575.3	 4243.0	...
3761140	  738.8	  575.1	 4245.0	...
3761141	  739.3	  575.3	 4245.0	...
3761142	  739.4	  575.5	 4246.0	...
3761143	  739.5	  575.4	 4246.0	...
3761144	  739.1	  575.3	 4246.0	...
3761145	  738.8	  574.9	 4246.0	...
3761146	  738.9	  574.6	 4245.0	...
3761147	  739.3	  574.5	 4245.0	...
3761148	  739.7	  574.6	 4244.0	...
3761149	  739.7	  574.8	 4243.0	...
3761150	  739.6	  574.7	 4242.0	...
3761151	  739.5	  574.8	 4243.0	...
3761152	  739.5	  574.9	 4243.0	...
3761153	  739.5	  575.0	 4242.0	...
3761154	  739.8	  575.0	 4242.0	...
MSG	3761155 0000 _ Number On
3761155	  740.1	  574.9	 4242.0	...
3761156	  740.3	  575.1	 4243.0	...
3761157	  740.2	  575.4	 4243.0	...
3761158	  740.0	  575.8	 4244.0	...
3761159	  739.9	  576.1	 4244.0	...
3761160	  739.9	  576.1	 4245.0	...
3761161	  739.9	  576.1	 4245.0	...
3761162	  739.8	  576.0	 4245.0	...
3761163	  739.6	  576.3	 4247.0	...
3761164	  739.5	  576.5	 4249.0	...
3761165	  739.3	  576.1	 4251.0	...
3761166	  739.1	  575.6	 4252.0	...
3761167	  738.8	  575.1	 4255.0	...
3761168	  738.7	  575.1	 4258.0	...
3761169	  738.8	  575.1	 4260.0	...
3761170	  739.0	  575.3	 4263.0	...
3761171	  739.2	  575.4	 4262.0	...
3761172	  739.3	  575.4	 4260.0	...
3761173	  739.3	  575.1	 4257.0	...
3761174	  739.4	  574.8	 4256.0	...
3761175	  739.4	  574.8	 4258.0	...
3761176	  739.4	  574.6	 4261.0	...
3761177	  739.4	  574.4	 4262.0	...
3761178	  739.4	  574.4	 4259.0	...
3761179	  739.5	  574.6	 4256.0	...
3761180	  739.6	  574.8	 4253.0	...
3761181	  739.8	  574.9	 4253.0	...
3761182	  739.7	  575.0	 4258.0	...
3761183	  739.7	  575.1	 4262.0	...
3761184	  739.7	  575.0	 4266.0	...
3761185	  739.8	  574.8	 4265.0	...
3761186	  739.7	  575.0	 4265.0	...
3761187	  739.6	  575.3	 4267.0	...
3761188	  739.6	  575.7	 4270.0	...
3761189	  739.7	  575.4	 4272.0	...
3761190	  739.8	  575.1	 4272.0	...
3761191	  740.0	  574.9	 4272.0	...
3761192	  740.1	  575.1	 4271.0	...
3761193	  740.3	  575.2	 4269.0	...
3761194	  740.4	  575.2	 4268.0	...
3761195	  740.5	  574.9	 4268.0	...
3761196	  740.4	  574.6	 4269.0	...
3761197	  740.2	  574.6	 4270.0	...
3761198	  740.1	  574.9	 4272.0	...
3761199	  740.1	  575.5	 4272.0	...
3761200	  740.0	  575.8	 4273.0	...
3761201	  739.7	  576.2	 4273.0	...
3761202	  739.4	  576.4	 4276.0	...
3761203	  739.5	  576.5	 4279.0	...
3761204	  739.8	  576.1	 4278.0	...
3761205	  740.0	  575.6	 4274.0	...
3761206	  740.0	  575.1	 4274.0	...
3761207	  740.0	  575.1	 4277.0	...
3761208	  739.8	  575.1	 4279.0	...
3761209	  739.7	  575.2	 4279.0	...
3761210	  739.8	  575.3	 4278.0	...
3761211	  740.1	  575.7	 4278.0	...
3761212	  740.3	  576.0	 4278.0	...
3761213	  740.1	  576.1	 4281.0	...
3761214	  740.1	  575.9	 4283.0	...
3761215	  740.3	  575.6	 4286.0	...
3761216	  740.5	  575.5	 4286.0	...
3761217	  740.1	  575.8	 4285.0	...
3761218	  739.7	  576.1	 4283.0	...
3761219	  739.7	  576.3	 4283.0	...
3761220	  739.9	  576.1	 4285.0	...
3761221	  740.2	  575.8	 4288.0	...
3761222	  740.1	  575.6	 4290.0	...
3761223	  740.1	  575.5	 4292.0	...
3761224	  740.4	  575.4	 4292.0	...
3761225	  740.6	  575.3	 4291.0	...
3761226	  740.8	  575.3	 4290.0	...
3761227	  740.9	  575.3	 4288.0	...
3761228	  740.8	  575.6	 4286.0	...
3761229	  740.6	  575.9	 4288.0	...
3761230	  740.3	  576.2	 4291.0	...
3761231	  740.2	  576.1	 4292.0	...
3761232	  740.0	  576.1	 4291.0	...
3761233	  739.8	  576.2	 4290.0	...
3761234	  739.8	  576.0	 4291.0	...
3761235	  739.8	  575.7	 4293.0	...
3761236	  739.7	  575.3	 4293.0	...
3761237	  739.8	  575.2	 4294.0	...
3761238	  739.8	  575.0	 4295.0	...
3761239	  739.9	  574.7	 4296.0	...
3761240	  739.9	  574.7	 4296.0	...
3761241	  740.1	  574.9	 4296.0	...
3761242	  740.4	  575.2	 4296.0	...
3761243	  740.6	  575.7	 4295.0	...
3761244	  740.3	  576.2	 4295.0	...
3761245	  740.0	  576.3	 4296.0	...
3761246	  739.8	  576.0	 4296.0	...
3761247	  740.1	  575.7	 4295.0	...
3761248	  740.3	  575.5	 4294.0	...
3761249	  740.3	  575.6	 4293.0	...
3761250	  740.3	  575.6	 4293.0	...
3761251	  740.2	  575.5	 4293.0	...
3761252	  740.2	  575.1	 4293.0	...
3761253	  740.3	  574.5	 4292.0	...
3761254	  740.4	  574.2	 4292.0	...
3761255	  740.5	  574.0	 4292.0	...
3761256	  740.2	  574.1	 4292.0	...
3761257	  740.0	  574.2	 4291.0	...
3761258	  739.8	  574.3	 4290.0	...
3761259	  739.8	  574.3	 4294.0	...
3761260	  740.3	  574.1	 4297.0	...
3761261	  740.8	  574.1	 4301.0	...
3761262	  741.1	  574.1	 4300.0	...
3761263	  741.0	  574.6	 4301.0	...
3761264	  740.7	  575.2	 4302.0	...
3761265	  740.5	  575.2	 4301.0	...
3761266	  740.4	  574.7	 4297.0	...
3761267	  740.5	  574.1	 4293.0	...
3761268	  740.7	  574.1	 4291.0	...
3761269	  740.8	  574.1	 4292.0	...
3761270	  740.7	  574.1	 4293.0	...
3761271	  740.7	  574.1	 4293.0	...
3761272	  740.6	  574.2	 4293.0	...
3761273	  740.5	  574.2	 4292.0	...
3761274	  740.4	  574.4	 4291.0	...
3761275	  740.3	  574.6	 4291.0	...
3761276	  740.3	  574.8	 4290.0	...
3761277	  740.3	  574.8	 4289.0	...
3761278	  740.4	  574.8	 4288.0	...
3761279	  740.4	  574.7	 4287.0	...
3761280	  740.5	  574.6	 4285.0	...
3761281	  740.5	  574.5	 4284.0	...
3761282	  740.7	  574.5	 4286.0	...
3761283	  740.8	  574.6	 4288.0	...
3761284	  740.9	  574.6	 4291.0	...
3761285	  740.8	  574.7	 4291.0	...
3761286	  740.6	  574.7	 4291.0	...
3761287	  740.4	  574.7	 4290.0	...
3761288	  740.4	  574.7	 4290.0	...
3761289	  740.5	  574.6	 4290.0	...
3761290	  740.8	  574.4	 4289.0	...
3761291	  741.0	  574.3	 4288.0	...
3761292	  741.2	  574.7	 4288.0	...
3761293	  741.2	  575.2	 4288.0	...
3761294	  741.2	  575.6	 4289.0	...
3761295	  741.1	  575.5	 4290.0	...
3761296	  741.0	  575.3	 4293.0	...
3761297	  741.0	  575.3	 4295.0	...
3761298	  741.2	  575.4	 4295.0	...
3761299	  741.3	  575.3	 4295.0	...
3761300	  741.3	  575.0	 4296.0	...
3761301	  741.3	  574.9	 4296.0	...
3761302	  741.1	  575.0	 4297.0	...
3761303	  741.1	  575.1	 4298.0	...
3761304	  741.0	  575.0	 4299.0	...
3761305	  740.9	  574.8	 4299.0	...
3761306	  741.0	  574.8	 4301.0	...
3761307	  741.2	  574.9	 4302.0	...
3761308	  741.4	  574.9	 4300.0	...
3761309	  741.4	  575.0	 4297.0	...
3761310	  741.5	  575.1	 4295.0	...
3761311	  741.5	  575.2	 4296.0	...
3761312	  741.6	  575.2	 4297.0	...
3761313	  741.6	  575.2	 4297.0	...
3761314	  741.6	  575.1	 4297.0	...
3761315	  741.6	  574.6	 4297.0	...
3761316	  741.7	  574.2	 4299.0	...
3761317	  741.7	  573.9	 4300.0	...
3761318	  741.8	  574.1	 4299.0	...
3761319	  741.8	  574.3	 4297.0	...
3761320	  741.8	  574.4	 4293.0	...
3761321	  742.1	  574.4	 4293.0	...
3761322	  742.3	  574.6	 4294.0	...
3761323	  742.5	  574.9	 4296.0	...
3761324	  742.5	  574.9	 4294.0	...
3761325	  742.5	  574.6	 4292.0	...
3761326	  742.5	  574.2	 4289.0	...
3761327	  742.5	  574.0	 4289.0	...
3761328	  742.5	  574.1	 4289.0	...
3761329	  742.4	  574.3	 4289.0	...
3761330	  742.3	  574.8	 4289.0	...
3761331	  742.2	  575.1	 4288.0	...
3761332	  742.2	  575.5	 4288.0	...
3761333	  742.3	  575.6	 4286.0	...
3761334	  742.5	  575.4	 4286.0	...
3761335	  742.7	  575.1	 4287.0	...
3761336	  742.7	  574.6	 4290.0	...
3761337	  742.7	  574.4	 4291.0	...
3761338	  742.9	  574.1	 4292.0	...
3761339	  743.0	  574.2	 4291.0	...
3761340	  743.0	  574.4	 4289.0	...
3761341	  742.9	  575.1	 4287.0	...
3761342	  743.2	  575.7	 4284.0	...
3761343	  743.5	  576.1	 4284.0	...
3761344	  743.7	  575.8	 4283.0	...
3761345	  743.7	  575.6	 4281.0	...
3761346	  743.8	  575.7	 4279.0	...
3761347	  743.7	  576.0	 4278.0	...
3761348	  743.6	  576.4	 4279.0	...
3761349	  743.5	  576.1	 4279.0	...
3761350	  743.5	  575.7	 4279.0	...
3761351	  743.5	  575.4	 4279.0	...
3761352	  743.5	  575.5	 4279.0	...
3761353	  743.6	  575.4	 4280.0	...
3761354	  743.8	  575.7	 4282.0	...
3761355	  743.9	  576.0	 4283.0	...
3761356	  743.9	  576.3	 4283.0	...
3761357	  743.9	  576.4	 4282.0	...
3761358	  744.0	  576.5	 4279.0	...
3761359	  744.2	  576.4	 4277.0	...
3761360	  744.4	  576.2	 4274.0	...
3761361	  744.6	  575.9	 4272.0	...
3761362	  744.7	  575.9	 4270.0	...
3761363	  744.6	  576.0	 4266.0	...
3761364	  744.4	  576.1	 4265.0	...
3761365	  744.2	  576.1	 4264.0	...
3761366	  744.3	  576.2	 4264.0	...
3761367	  744.2	  576.2	 4265.0	...
3761368	  744.1	  576.3	 4265.0	...
3761369	  743.9	  576.2	 4265.0	...
3761370	  743.9	  576.2	 4264.0	...
3761371	  743.9	  576.2	 4263.0	...
3761372	  744.5	  576.5	 4261.0	...
3761373	  745.0	  576.8	 4260.0	...
3761374	  745.5	  576.9	 4261.0	...
3761375	  745.5	  576.7	 4261.0	...
3761376	  745.5	  576.6	 4262.0	...
3761377	  745.5	  576.6	 4262.0	...
3761378	  745.5	  576.5	 4261.0	...
3761379	  745.3	  576.5	 4260.0	...
3761380	  744.7	  576.5	 4258.0	...
3761381	  744.2	  576.9	 4258.0	...
EFIX R   3759483	3761381	1899	  739.3	  579.8	   4059
SSACC R  3761382
3761382	  742.8	  577.9	 4259.0	...
3761383	  741.3	  579.0	 4261.0	...
3761384	  738.6	  579.3	 4262.0	...
3761385	  736.8	  578.9	 4261.0	...
3761386	  734.4	  578.6	 4258.0	...
3761387	  732.3	  578.1	 4255.0	...
3761388	  730.0	  577.3	 4255.0	...
3761389	  727.7	  576.0	 4255.0	...
3761390	  726.0	  575.4	 4255.0	...
3761391	  724.6	  574.9	 4255.0	...
3761392	  724.1	  573.8	 4257.0	...
3761393	  724.0	  572.6	 4259.0	...
3761394	  724.6	  571.4	 4261.0	...
3761395	  725.6	  570.9	 4262.0	...
3761396	  727.3	  570.4	 4262.0	...
3761397	  729.5	  570.1	 4261.0	...
3761398	  732.3	  569.9	 4261.0	...
3761399	  734.5	  569.9	 4255.0	...
3761400	  737.0	  569.8	 4248.0	...
ESACC R  3761382	3761400	19	  742.8	  577.9	  737.0	  569.8	   0.21	     44
SFIX R   3761401
3761401	  738.8	  570.3	 4241.0	...
3761402	  740.8	  570.7	 4238.0	...
3761403	  742.1	  571.4	 4238.0	...
3761404	  743.3	  572.1	 4238.0	...
3761405	  744.1	  573.1	 4236.0	...
3761406	  744.2	  573.8	 4234.0	...
3761407	  743.8	  574.2	 4232.0	...
3761408	  743.0	  574.3	 4231.0	...
3761409	  742.3	  574.5	 4231.0	...
3761410	  741.9	  574.6	 4231.0	...
3761411	  741.7	  574.4	 4231.0	...
3761412	  741.4	  574.2	 4232.0	...
3761413	  741.0	  574.0	 4233.0	...
3761414	  740.6	  573.9	 4235.0	...
3761415	  740.2	  573.7	 4235.0	...
3761416	  739.9	  573.6	 4236.0	...
3761417	  739.4	  573.6	 4236.0	...
3761418	  739.1	  573.6	 4232.0	...
3761419	  738.6	  573.8	 4227.0	...
3761420	  738.3	  574.0	 4221.0	...
3761421	  738.0	  574.2	 4220.0	...
3761422	  737.9	  574.2	 4219.0	...
3761423	  737.9	  574.1	 4219.0	...
3761424	  737.9	  574.0	 4219.0	...
3761425	  737.9	  574.0	 4220.0	...
3761426	  737.9	  574.1	 4222.0	...
3761427	  738.0	  574.2	 4223.0	...
3761428	  738.0	  574.4	 4224.0	...
3761429	  738.1	  574.6	 4224.0	...
3761430	  738.2	  574.8	 4225.0	...
3761431	  738.3	  574.8	 4223.0	...
3761432	  738.3	  574.7	 4219.0	...
3761433	  738.2	  574.5	 4215.0	...
3761434	  738.1	  574.4	 4214.0	...
3761435	  738.2	  574.3	 4214.0	...
3761436	  738.5	  574.2	 4214.0	...
3761437	  738.8	  574.2	 4215.0	...
3761438	  738.9	  574.2	 4216.0	...
3761439	  738.9	  574.4	 4217.0	...
3761440	  738.8	  574.6	 4217.0	...
3761441	  738.6	  574.7	 4216.0	...
3761442	  738.7	  574.6	 4216.0	...
3761443	  738.7	  574.4	 4215.0	...
3761444	  738.9	  574.3	 4214.0	...
3761445	  739.2	  574.1	 4212.0	...
3761446	  739.4	  573.9	 4213.0	...
3761447	  739.5	  574.7	 4214.0	...
3761448	  739.6	  575.7	 4214.0	...
3761449	  739.7	  576.5	 4213.0	...
3761450	  739.7	  576.4	 4212.0	...
3761451	  739.6	  576.3	 4211.0	...
3761452	  739.5	  575.9	 4211.0	...
3761453	  739.4	  575.5	 4211.0	...
3761454	  739.5	  575.4	 4211.0	...
3761455	  739.8	  575.7	 4211.0	...
3761456	  740.0	  575.9	 4212.0	...
MSG	3761457 0000 _ Number Off
3761457	  740.1	  575.9	 4212.0	...
3761458	  740.1	  575.9	 4211.0	...
3761459	  740.1	  575.9	 4209.0	...
3761460	  740.1	  575.9	 4208.0	...
3761461	  740.1	  576.0	 4208.0	...
3761462	  740.2	  575.8	 4207.0	...
3761463	  740.4	  575.5	 4205.0	...
3761464	  740.7	  575.7	 4203.0	...
3761465	  740.9	  576.3	 4201.0	...
3761466	  741.2	  576.8	 4200.0	...
3761467	  741.2	  576.7	 4198.0	...
3761468	  741.2	  576.3	 4197.0	...
3761469	  741.0	  576.0	 4197.0	...
3761470	  741.4	  575.6	 4198.0	...
3761471	  741.7	  575.4	 4197.0	...
3761472	  741.7	  575.6	 4196.0	...
3761473	  741.3	  575.9	 4195.0	...
3761474	  741.0	  576.2	 4196.0	...
3761475	  741.3	  576.2	 4193.0	...
3761476	  741.6	  576.3	 4190.0	...
3761477	  742.0	  576.5	 4188.0	...
3761478	  742.1	  576.6	 4191.0	...
3761479	  742.0	  576.3	 4193.0	...
3761480	  741.9	  576.2	 4193.0	...
3761481	  741.7	  576.1	 4193.0	...
3761482	  741.7	  576.3	 4193.0	...
3761483	  741.7	  576.5	 4193.0	...
3761484	  741.9	  576.6	 4191.0	...
3761485	  742.0	  576.6	 4189.0	...
3761486	  742.1	  576.3	 4187.0	...
3761487	  742.0	  576.0	 4188.0	...
3761488	  741.9	  575.9	 4187.0	...
3761489	  742.0	  575.9	 4186.0	...
3761490	  742.1	  575.9	 4185.0	...
3761491	  742.1	  575.7	 4182.0	...
3761492	  742.0	  575.8	 4179.0	...
3761493	  741.9	  575.8	 4177.0	...
3761494	  742.1	  575.9	 4178.0	...
3761495	  742.4	  575.8	 4178.0	...
3761496	  742.5	  575.7	 4177.0	...
3761497	  742.5	  575.8	 4177.0	...
3761498	  742.4	  575.9	 4179.0	...
3761499	  742.4	  575.9	 4179.0	...
3761500	  742.4	  575.7	 4178.0	...
3761501	  742.4	  575.5	 4177.0	...
3761502	  742.4	  575.5	 4176.0	...
3761503	  742.3	  575.8	 4174.0	...
3761504	  742.2	  576.0	 4172.0	...
3761505	  742.1	  576.3	 4169.0	...
3761506	  742.1	  576.4	 4167.0	...
3761507	  742.2	  576.1	 4164.0	...
3761508	  742.4	  575.7	 4166.0	...
3761509	  742.6	  575.3	 4167.0	...
3761510	  742.6	  575.1	 4167.0	...
3761511	  742.8	  575.2	 4166.0	...
3761512	  742.9	  575.5	 4166.0	...
3761513	  742.8	  575.9	 4167.0	...
3761514	  742.5	  576.1	 4164.0	...
3761515	  742.4	  576.1	 4160.0	...
3761516	  742.6	  576.0	 4156.0	...
3761517	  742.6	  576.0	 4156.0	...
3761518	  742.4	  576.3	 4157.0	...
3761519	  742.2	  576.6	 4157.0	...
3761520	  742.2	  577.0	 4158.0	...
3761521	  742.2	  577.0	 4157.0	...
3761522	  742.2	  577.0	 4157.0	...
3761523	  742.2	  577.0	 4157.0	...
3761524	  742.2	  577.0	 4154.0	...
3761525	  742.3	  577.0	 4150.0	...
3761526	  742.4	  576.9	 4146.0	...
3761527	  742.5	  577.0	 4145.0	...
3761528	  742.5	  577.1	 4145.0	...
3761529	  742.6	  577.3	 4147.0	...
3761530	  742.6	  577.4	 4149.0	...
3761531	  742.7	  577.4	 4151.0	...
3761532	  742.7	  577.3	 4150.0	...
3761533	  742.7	  577.1	 4149.0	...
3761534	  742.6	  577.0	 4148.0	...
3761535	  742.5	  576.8	 4146.0	...
3761536	  742.4	  576.5	 4144.0	...
3761537	  742.2	  576.4	 4141.0	...
3761538	  742.1	  576.4	 4142.0	...
3761539	  742.0	  576.4	 4141.0	...
3761540	  742.0	  576.4	 4139.0	...
3761541	  742.1	  576.3	 4138.0	...
3761542	  742.3	  576.2	 4139.0	...
3761543	  742.8	  576.5	 4141.0	...
3761544	  743.1	  576.8	 4143.0	...
3761545	  743.3	  577.1	 4140.0	...
3761546	  743.3	  576.7	 4137.0	...
3761547	  743.4	  576.2	 4134.0	...
3761548	  743.6	  575.9	 4134.0	...
3761549	  743.7	  575.9	 4134.0	...
3761550	  743.7	  575.9	 4134.0	...
3761551	  743.7	  575.8	 4134.0	...
3761552	  743.6	  575.7	 4132.0	...
3761553	  743.5	  575.7	 4129.0	...
3761554	  743.4	  575.7	 4126.0	...
3761555	  743.4	  575.8	 4126.0	...
3761556	  743.5	  575.8	 4126.0	...
3761557	  743.5	  575.9	 4126.0	...
3761558	  743.4	  575.8	 4127.0	...
3761559	  743.3	  575.7	 4127.0	...
3761560	  743.2	  575.5	 4127.0	...
3761561	  743.1	  576.2	 4125.0	...
3761562	  743.3	  576.8	 4123.0	...
3761563	  743.6	  577.5	 4121.0	...
3761564	  743.9	  577.5	 4120.0	...
3761565	  743.8	  577.0	 4120.0	...
3761566	  743.8	  576.6	 4121.0	...
3761567	  743.8	  576.2	 4122.0	...
3761568	  743.8	  576.1	 4120.0	...
3761569	  743.8	  576.1	 4118.0	...
3761570	  743.9	  576.5	 4116.0	...
3761571	  744.0	  577.0	 4112.0	...
3761572	  744.1	  577.5	 4108.0	...
3761573	  744.1	  577.6	 4104.0	...
3761574	  743.9	  577.7	 4104.0	...
3761575	  743.9	  577.4	 4104.0	...
3761576	  744.0	  576.9	 4105.0	...
3761577	  744.1	  576.2	 4105.0	...
3761578	  744.0	  576.1	 4103.0	...
3761579	  743.9	  576.0	 4101.0	...
3761580	  743.8	  576.6	 4100.0	...
3761581	  743.8	  577.1	 4099.0	...
3761582	  743.8	  577.5	 4096.0	...
3761583	  743.8	  577.4	 4092.0	...
3761584	  744.0	  577.3	 4091.0	...
3761585	  744.2	  577.5	 4095.0	...
3761586	  744.6	  577.7	 4099.0	...
3761587	  744.7	  577.9	 4099.0	...
3761588	  744.7	  577.8	 4099.0	...
3761589	  744.5	  577.7	 4095.0	...
3761590	  744.3	  577.7	 4092.0	...
3761591	  744.1	  577.7	 4088.0	...
3761592	  744.3	  577.5	 4088.0	...
3761593	  744.6	  577.3	 4087.0	...
3761594	  744.6	  577.0	 4089.0	...
3761595	  744.4	  576.9	 4091.0	...
3761596	  744.2	  577.0	 4091.0	...
3761597	  744.2	  577.2	 4088.0	...
3761598	  744.2	  577.3	 4084.0	...
3761599	  744.3	  577.2	 4082.0	...
3761600	  744.3	  577.2	 4080.0	...
3761601	  744.4	  577.4	 4078.0	...
3761602	  744.4	  577.6	 4078.0	...
3761603	  744.4	  577.7	 4077.0	...
3761604	  744.4	  577.6	 4077.0	...
3761605	  744.4	  577.4	 4076.0	...
3761606	  744.4	  577.1	 4076.0	...
3761607	  744.3	  577.0	 4074.0	...
3761608	  744.3	  577.4	 4072.0	...
3761609	  744.1	  577.9	 4071.0	...
3761610	  743.9	  578.3	 4072.0	...
3761611	  743.8	  578.3	 4075.0	...
3761612	  744.0	  578.2	 4078.0	...
3761613	  744.4	  578.2	 4078.0	...
3761614	  744.8	  578.5	 4077.0	...
3761615	  745.0	  578.8	 4075.0	...
3761616	  745.0	  579.2	 4072.0	...
3761617	  744.9	  579.3	 4069.0	...
3761618	  744.9	  579.3	 4067.0	...
3761619	  744.9	  579.5	 4065.0	...
3761620	  744.6	  579.6	 4064.0	...
3761621	  744.3	  579.6	 4063.0	...
3761622	  744.1	  579.4	 4063.0	...
3761623	  744.3	  579.1	 4064.0	...
3761624	  744.4	  579.1	 4064.0	...
3761625	  744.3	  579.2	 4065.0	...
3761626	  744.7	  579.2	 4065.0	...
3761627	  745.1	  579.1	 4066.0	...
3761628	  745.3	  578.9	 4062.0	...
3761629	  745.0	  578.8	 4057.0	...
3761630	  744.8	  578.6	 4052.0	...
3761631	  744.8	  578.5	 4053.0	...
3761632	  744.9	  578.4	 4053.0	...
3761633	  745.1	  578.4	 4053.0	...
3761634	  745.3	  578.4	 4053.0	...
3761635	  745.3	  578.4	 4052.0	...
3761636	  745.2	  578.4	 4051.0	...
3761637	  745.2	  578.5	 4049.0	...
3761638	  745.2	  578.7	 4048.0	...
3761639	  745.2	  578.9	 4046.0	...
3761640	  745.2	  579.0	 4045.0	...
3761641	  745.3	  579.1	 4045.0	...
3761642	  745.5	  579.2	 4044.0	...
3761643	  745.3	  579.4	 4043.0	...
3761644	  745.0	  579.6	 4040.0	...
3761645	  744.6	  579.9	 4039.0	...
3761646	  744.4	  579.8	 4038.0	...
3761647	  744.2	  579.8	 4038.0	...
3761648	  744.0	  579.9	 4039.0	...
3761649	  744.1	  579.9	 4040.0	...
3761650	  744.3	  579.8	 4040.0	...
3761651	  744.6	  579.9	 4040.0	...
3761652	  744.8	  579.9	 4037.0	...
3761653	  744.9	  580.1	 4035.0	...
3761654	  745.1	  580.1	 4032.0	...
3761655	  745.4	  580.1	 4032.0	...
3761656	  745.4	  580.2	 4032.0	...
3761657	  745.1	  580.4	 4032.0	...
3761658	  745.0	  580.6	 4033.0	...
3761659	  745.1	  580.8	 4033.0	...
3761660	  745.0	  580.9	 4031.0	...
3761661	  744.8	  580.9	 4029.0	...
3761662	  744.7	  581.1	 4027.0	...
3761663	  744.7	  581.2	 4026.0	...
3761664	  744.7	  581.4	 4025.0	...
3761665	  744.6	  581.3	 4025.0	...
3761666	  744.6	  581.2	 4024.0	...
3761667	  744.7	  581.3	 4024.0	...
3761668	  744.8	  581.6	 4025.0	...
3761669	  744.7	  581.8	 4021.0	...
MSG	3761670 0000 _ Number On
3761670	  744.6	  581.9	 4016.0	...
3761671	  744.6	  582.0	 4012.0	...
3761672	  744.6	  581.5	 4012.0	...
3761673	  744.6	  581.0	 4012.0	...
3761674	  744.6	  580.7	 4012.0	...
3761675	  744.5	  580.8	 4015.0	...
3761676	  744.4	  580.9	 4017.0	...
3761677	  744.4	  581.0	 4019.0	...
3761678	  744.6	  581.3	 4018.0	...
3761679	  744.8	  581.9	 4016.0	...
3761680	  744.9	  582.2	 4015.0	...
3761681	  745.1	  582.4	 4014.0	...
3761682	  745.2	  582.3	 4015.0	...
3761683	  745.0	  582.2	 4015.0	...
3761684	  744.8	  582.1	 4016.0	...
3761685	  744.5	  582.0	 4016.0	...
3761686	  744.5	  581.9	 4015.0	...
3761687	  744.4	  581.7	 4015.0	...
3761688	  744.5	  582.4	 4013.0	...
3761689	  744.6	  583.1	 4012.0	...
3761690	  744.7	  583.8	 4011.0	...
3761691	  744.8	  583.9	 4011.0	...
3761692	  745.2	  584.0	 4011.0	...
3761693	  745.5	  583.9	 4011.0	...
3761694	  745.8	  583.8	 4010.0	...
3761695	  745.7	  583.7	 4010.0	...
3761696	  745.6	  583.3	 4009.0	...
3761697	  745.6	  583.0	 4009.0	...
3761698	  745.4	  582.7	 4009.0	...
3761699	  745.1	  582.8	 4008.0	...
3761700	  744.9	  582.7	 4010.0	...
3761701	  744.8	  582.7	 4010.0	...
3761702	  744.9	  582.6	 4011.0	...
3761703	  745.0	  582.8	 4008.0	...
3761704	  744.3	  583.3	 4006.0	...
3761705	  743.4	  583.7	 4003.0	...
3761706	  741.7	  583.9	 4002.0	...
3761707	  740.8	  583.7	 4001.0	...
3761708	  739.6	  583.8	 4003.0	...
3761709	  738.7	  583.8	 4005.0	...
3761710	  737.7	  583.8	 4007.0	...
3761711	  736.7	  583.8	 4006.0	...
3761712	  735.6	  583.7	 4006.0	...
3761713	  734.5	  583.1	 4005.0	...
3761714	  733.5	  582.6	 4003.0	...
3761715	  733.3	  581.0	 4002.0	...
3761716	  733.6	  579.9	 4001.0	...
3761717	  733.9	  578.7	 4000.0	...
3761718	  734.7	  578.2	 3997.0	...
3761719	  735.6	  578.0	 3995.0	...
3761720	  737.7	  577.6	 3995.0	...
3761721	  739.7	  577.4	 3996.0	...
3761722	  741.7	  577.2	 3993.0	...
3761723	  743.1	  577.0	 3988.0	...
3761724	  744.7	  577.1	 3983.0	...
3761725	  746.1	  578.0	 3982.0	...
3761726	  746.8	  578.9	 3981.0	...
3761727	  746.8	  579.4	 3980.0	...
3761728	  746.9	  579.2	 3982.0	...
3761729	  746.8	  579.0	 3984.0	...
3761730	  746.1	  579.1	 3983.0	...
3761731	  745.3	  579.2	 3981.0	...
3761732	  744.5	  579.4	 3978.0	...
3761733	  744.0	  579.6	 3978.0	...
3761734	  743.6	  579.7	 3978.0	...
3761735	  743.2	  579.9	 3978.0	...
3761736	  743.2	  580.2	 3976.0	...
3761737	  743.2	  580.4	 3974.0	...
3761738	  743.1	  580.6	 3972.0	...
3761739	  743.0	  580.7	 3973.0	...
3761740	  743.0	  580.7	 3974.0	...
3761741	  742.9	  580.7	 3974.0	...
3761742	  742.7	  580.6	 3975.0	...
3761743	  742.0	  580.6	 3975.0	...
3761744	  741.3	  580.6	 3975.0	...
3761745	  740.8	  580.8	 3975.0	...
3761746	  740.8	  580.9	 3974.0	...
3761747	  740.8	  581.0	 3974.0	...
3761748	  740.8	  581.2	 3976.0	...
3761749	  740.9	  581.4	 3977.0	...
3761750	  741.0	  581.6	 3976.0	...
3761751	  741.1	  581.6	 3973.0	...
3761752	  741.1	  581.7	 3970.0	...
3761753	  741.1	  581.6	 3968.0	...
3761754	  741.0	  581.7	 3966.0	...
3761755	  741.0	  581.8	 3965.0	...
3761756	  741.2	  581.8	 3965.0	...
3761757	  741.4	  581.5	 3965.0	...
3761758	  741.6	  581.0	 3967.0	...
3761759	  741.4	  580.6	 3968.0	...
3761760	  741.2	  580.6	 3970.0	...
3761761	  741.0	  580.8	 3970.0	...
3761762	  741.1	  580.9	 3970.0	...
3761763	  741.3	  581.0	 3970.0	...
3761764	  741.5	  581.1	 3970.0	...
3761765	  741.7	  581.2	 3969.0	...
3761766	  741.8	  581.4	 3967.0	...
3761767	  742.0	  581.5	 3965.0	...
3761768	  742.1	  581.6	 3966.0	...
3761769	  742.3	  581.2	 3969.0	...
3761770	  742.5	  580.8	 3972.0	...
3761771	  742.3	  580.4	 3972.0	...
3761772	  742.1	  580.5	 3971.0	...
3761773	  741.6	  580.5	 3970.0	...
3761774	  741.5	  580.4	 3968.0	...
3761775	  741.5	  580.8	 3968.0	...
3761776	  741.7	  581.3	 3968.0	...
3761777	  742.0	  581.8	 3967.0	...
3761778	  742.3	  581.7	 3966.0	...
3761779	  742.3	  581.7	 3964.0	...
3761780	  742.3	  581.8	 3963.0	...
3761781	  742.1	  582.0	 3961.0	...
3761782	  742.0	  582.0	 3960.0	...
3761783	  742.0	  582.0	 3958.0	...
3761784	  742.0	  582.0	 3958.0	...
3761785	  742.0	  581.8	 3958.0	...
3761786	  741.9	  581.5	 3958.0	...
3761787	  741.8	  581.4	 3958.0	...
3761788	  742.0	  581.6	 3959.0	...
3761789	  742.3	  581.8	 3959.0	...
3761790	  742.5	  581.8	 3958.0	...
3761791	  742.5	  581.8	 3957.0	...
3761792	  742.5	  581.7	 3958.0	...
3761793	  742.5	  581.6	 3959.0	...
3761794	  742.6	  581.9	 3960.0	...
3761795	  742.7	  582.2	 3959.0	...
3761796	  742.8	  582.6	 3957.0	...
3761797	  742.8	  582.6	 3956.0	...
3761798	  742.8	  582.5	 3957.0	...
3761799	  742.7	  582.0	 3958.0	...
3761800	  742.6	  581.6	 3960.0	...
3761801	  742.3	  581.1	 3961.0	...
3761802	  742.0	  581.6	 3961.0	...
3761803	  741.8	  582.2	 3962.0	...
3761804	  741.7	  582.7	 3962.0	...
3761805	  741.8	  582.6	 3961.0	...
3761806	  742.1	  582.5	 3960.0	...
3761807	  742.3	  582.4	 3960.0	...
3761808	  742.5	  582.3	 3960.0	...
3761809	  742.5	  582.0	 3961.0	...
3761810	  742.7	  581.6	 3961.0	...
3761811	  742.7	  581.2	 3961.0	...
3761812	  742.7	  581.0	 3961.0	...
3761813	  742.7	  580.9	 3961.0	...
3761814	  742.7	  580.8	 3961.0	...
3761815	  742.9	  580.6	 3961.0	...
3761816	  743.0	  580.4	 3961.0	...
3761817	  743.0	  580.7	 3961.0	...
3761818	  742.9	  581.2	 3961.0	...
3761819	  742.8	  581.9	 3961.0	...
3761820	  742.6	  582.1	 3959.0	...
3761821	  742.8	  582.3	 3956.0	...
3761822	  743.1	  582.5	 3954.0	...
3761823	  743.3	  582.5	 3953.0	...
3761824	  743.2	  582.4	 3953.0	...
3761825	  743.0	  582.1	 3953.0	...
3761826	  743.0	  582.0	 3952.0	...
3761827	  742.9	  581.9	 3952.0	...
3761828	  743.0	  581.7	 3952.0	...
3761829	  743.2	  581.6	 3951.0	...
3761830	  743.5	  581.4	 3948.0	...
3761831	  743.6	  581.3	 3947.0	...
3761832	  743.6	  581.8	 3947.0	...
3761833	  743.5	  582.3	 3947.0	...
3761834	  743.4	  582.8	 3945.0	...
3761835	  743.3	  582.8	 3945.0	...
3761836	  743.3	  582.9	 3945.0	...
3761837	  743.0	  583.0	 3946.0	...
3761838	  742.8	  583.0	 3946.0	...
3761839	  742.5	  582.8	 3945.0	...
3761840	  742.6	  582.4	 3942.0	...
3761841	  742.9	  582.1	 3940.0	...
3761842	  743.2	  581.9	 3937.0	...
3761843	  743.5	  582.1	 3935.0	...
3761844	  743.5	  582.5	 3934.0	...
3761845	  743.6	  582.9	 3934.0	...
3761846	  743.6	  583.0	 3932.0	...
3761847	  743.6	  582.7	 3929.0	...
3761848	  743.5	  581.9	 3926.0	...
3761849	  743.4	  581.3	 3926.0	...
3761850	  743.5	  581.3	 3927.0	...
3761851	  743.5	  581.8	 3929.0	...
3761852	  743.5	  582.1	 3930.0	...
3761853	  743.4	  581.9	 3932.0	...
3761854	  743.4	  581.9	 3933.0	...
3761855	  743.3	  582.2	 3933.0	...
3761856	  743.2	  582.5	 3932.0	...
3761857	  743.1	  582.5	 3929.0	...
3761858	  743.2	  582.7	 3927.0	...
3761859	  743.3	  583.4	 3929.0	...
3761860	  743.4	  584.2	 3932.0	...
3761861	  743.6	  584.7	 3936.0	...
3761862	  743.9	  584.9	 3936.0	...
3761863	  744.2	  585.4	 3932.0	...
3761864	  744.5	  586.8	 3928.0	...
3761865	  745.0	  588.8	 3923.0	...
3761866	  745.7	  590.8	 3922.0	...
EFIX R   3761401	3761866	466	  742.6	  578.8	   4068
SSACC R  3761867
3761867	  746.4	  593.2	 3926.0	...
3761868	  747.4	  594.6	 3931.0	...
3761869	  748.5	  594.7	 3936.0	...
3761870	  750.1	  592.8	 3946.0	...
3761871	  752.1	  589.8	 3962.0	...
3761872	  753.9	  587.7	 3977.0	...
3761873	  755.6	  586.4	 3983.0	...
3761874	  756.8	  590.1	 3975.0	...
3761875	  758.5	  601.4	 3943.0	...
3761876	  760.8	  624.6	 3878.0	...
3761877	  763.4	  653.9	 3788.0	...
3761878	  765.4	  684.3	 3698.0	...
3761879	  767.1	  717.5	 3608.0	...
3761880	  768.0	  758.1	 3504.0	...
3761881	  769.6	  806.1	 3366.0	...
3761882	  769.5	  859.6	 3198.0	...
3761883	  769.0	  916.1	 3018.0	...
3761884	  769.0	  977.9	 2817.0	...
3761885	  770.3	 1042.5	 2603.0	...
3761886	  771.8	 1113.0	 2362.0	...
3761887	  771.9	 1162.7	 2201.0	...
3761888	  523.0	 1225.5	 1521.0	...
3761889	  283.4	 1289.6	  927.0	...
3761890	  419.6	 1442.6	  378.0	...
3761891	  791.7	 1546.0	  424.0	...
3761892	 1232.9	 1575.8	  470.0	...
3761893	 1232.9	 1575.8	  470.0	...
SBLINK R 3761894
3761894	   .	   .	    0.0	...
3761895	   .	   .	    0.0	...
3761896	   .	   .	    0.0	...
3761897	   .	   .	    0.0	...
3761898	   .	   .	    0.0	...
3761899	   .	   .	    0.0	...
3761900	   .	   .	    0.0	...
3761901	   .	   .	    0.0	...
3761902	   .	   .	    0.0	...
3761903	   .	   .	    0.0	...
3761904	   .	   .	    0.0	...
3761905	   .	   .	    0.0	...
3761906	   .	   .	    0.0	...
3761907	   .	   .	    0.0	...
3761908	   .	   .	    0.0	...
3761909	   .	   .	    0.0	...
3761910	   .	   .	    0.0	...
3761911	   .	   .	    0.0	...
3761912	   .	   .	    0.0	...
3761913	   .	   .	    0.0	...
3761914	   .	   .	    0.0	...
3761915	   .	   .	    0.0	...
3761916	   .	   .	    0.0	...
3761917	   .	   .	    0.0	...
3761918	   .	   .	    0.0	...
3761919	   .	   .	    0.0	...
3761920	   .	   .	    0.0	...
3761921	   .	   .	    0.0	...
3761922	   .	   .	    0.0	...
3761923	   .	   .	    0.0	...
3761924	   .	   .	    0.0	...
3761925	   .	   .	    0.0	...
3761926	   .	   .	    0.0	...
3761927	   .	   .	    0.0	...
3761928	   .	   .	    0.0	...
3761929	   .	   .	    0.0	...
3761930	   .	   .	    0.0	...
3761931	   .	   .	    0.0	...
3761932	   .	   .	    0.0	...
3761933	   .	   .	    0.0	...
3761934	   .	   .	    0.0	...
3761935	   .	   .	    0.0	...
3761936	   .	   .	    0.0	...
3761937	   .	   .	    0.0	...
3761938	   .	   .	    0.0	...
3761939	   .	   .	    0.0	...
3761940	   .	   .	    0.0	...
3761941	   .	   .	    0.0	...
3761942	   .	   .	    0.0	...
3761943	   .	   .	    0.0	...
3761944	   .	   .	    0.0	...
3761945	   .	   .	    0.0	...
3761946	   .	   .	    0.0	...
3761947	   .	   .	    0.0	...
3761948	   .	   .	    0.0	...
3761949	   .	   .	    0.0	...
3761950	   .	   .	    0.0	...
3761951	   .	   .	    0.0	...
3761952	   .	   .	    0.0	...
3761953	   .	   .	    0.0	...
3761954	   .	   .	    0.0	...
3761955	   .	   .	    0.0	...
3761956	   .	   .	    0.0	...
3761957	   .	   .	    0.0	...
3761958	   .	   .	    0.0	...
3761959	   .	   .	    0.0	...
3761960	   .	   .	    0.0	...
3761961	   .	   .	    0.0	...
3761962	   .	   .	    0.0	...
3761963	   .	   .	    0.0	...
3761964	   .	   .	    0.0	...
3761965	   .	   .	    0.0	...
3761966	   .	   .	    0.0	...
3761967	   .	   .	    0.0	...
3761968	   .	   .	    0.0	...
3761969	   .	   .	    0.0	...
3761970	   .	   .	    0.0	...
3761971	   .	   .	    0.0	...
MSG	3761972 0000 _ Number Off
3761972	   .	   .	    0.0	...
3761973	   .	   .	    0.0	...
3761974	   .	   .	    0.0	...
3761975	   .	   .	    0.0	...
3761976	   .	   .	    0.0	...
3761977	   .	   .	    0.0	...
3761978	   .	   .	    0.0	...
3761979	   .	   .	    0.0	...
3761980	   .	   .	    0.0	...
3761981	   .	   .	    0.0	...
3761982	   .	   .	    0.0	...
3761983	   .	   .	    0.0	...
3761984	   .	   .	    0.0	...
3761985	   .	   .	    0.0	...
3761986	   .	   .	    0.0	...
3761987	   .	   .	    0.0	...
3761988	   .	   .	    0.0	...
3761989	   .	   .	    0.0	...
3761990	   .	   .	    0.0	...
3761991	   .	   .	    0.0	...
3761992	   .	   .	    0.0	...
3761993	   .	   .	    0.0	...
3761994	   .	   .	    0.0	...
3761995	   .	   .	    0.0	...
3761996	   .	   .	    0.0	...
3761997	   .	   .	    0.0	...
3761998	   .	   .	    0.0	...
3761999	   .	   .	    0.0	...
3762000	   .	   .	    0.0	...
3762001	   .	   .	    0.0	...
3762002	   .	   .	    0.0	...
3762003	   .	   .	    0.0	...
3762004	   .	   .	    0.0	...
3762005	   .	   .	    0.0	...
3762006	   .	   .	    0.0	...
3762007	   .	   .	    0.0	...
3762008	   .	   .	    0.0	...
3762009	   .	   .	    0.0	...
3762010	   .	   .	    0.0	...
3762011	   .	   .	    0.0	...
3762012	   .	   .	    0.0	...
3762013	   .	   .	    0.0	...
3762014	   .	   .	    0.0	...
3762015	   .	   .	    0.0	...
3762016	   .	   .	    0.0	...
3762017	   .	   .	    0.0	...
3762018	   .	   .	    0.0	...
3762019	   .	   .	    0.0	...
3762020	   .	   .	    0.0	...
3762021	   .	   .	    0.0	...
EBLINK R 3761894	3762021	128
3762022	  783.2	 1126.2	 2287.0	...
3762023	  783.2	 1126.2	 2287.0	...
3762024	  782.2	 1120.2	 2312.0	...
3762025	  780.4	 1106.3	 2363.0	...
3762026	  778.2	 1086.6	 2434.0	...
3762027	  776.1	 1068.6	 2492.0	...
3762028	  773.8	 1049.6	 2552.0	...
3762029	  770.2	 1032.7	 2598.0	...
3762030	  767.1	 1014.8	 2656.0	...
3762031	  763.9	  999.5	 2695.0	...
3762032	  762.1	  983.9	 2746.0	...
3762033	  759.9	  967.2	 2797.0	...
3762034	  758.5	  953.3	 2857.0	...
3762035	  757.6	  939.1	 2923.0	...
3762036	  757.4	  927.1	 2976.0	...
3762037	  758.2	  914.7	 3022.0	...
3762038	  759.3	  902.8	 3058.0	...
3762039	  760.7	  891.7	 3091.0	...
3762040	  762.3	  880.5	 3137.0	...
3762041	  763.8	  870.5	 3178.0	...
3762042	  766.5	  860.2	 3222.0	...
3762043	  768.5	  851.2	 3248.0	...
3762044	  770.5	  839.9	 3279.0	...
3762045	  771.5	  828.5	 3308.0	...
3762046	  774.3	  818.0	 3337.0	...
3762047	  776.6	  808.9	 3363.0	...
3762048	  778.3	  798.8	 3391.0	...
3762049	  777.5	  786.8	 3428.0	...
3762050	  776.7	  774.6	 3454.0	...
3762051	  776.5	  763.2	 3492.0	...
3762052	  776.5	  752.8	 3517.0	...
3762053	  775.7	  743.4	 3548.0	...
3762054	  774.4	  734.6	 3569.0	...
3762055	  773.0	  724.0	 3598.0	...
3762056	  771.5	  715.0	 3627.0	...
3762057	  770.0	  706.5	 3649.0	...
3762058	  768.0	  699.6	 3673.0	...
3762059	  766.5	  691.3	 3692.0	...
3762060	  764.5	  685.1	 3711.0	...
3762061	  763.2	  679.6	 3724.0	...
3762062	  761.3	  676.7	 3733.0	...
3762063	  759.8	  671.9	 3744.0	...
3762064	  758.1	  668.3	 3757.0	...
3762065	  757.3	  662.6	 3771.0	...
3762066	  756.6	  658.4	 3786.0	...
3762067	  755.3	  652.9	 3804.0	...
3762068	  754.0	  648.8	 3826.0	...
3762069	  752.4	  644.0	 3850.0	...
3762070	  751.6	  639.6	 3871.0	...
3762071	  750.7	  634.1	 3885.0	...
3762072	  749.3	  629.2	 3898.0	...
3762073	  747.9	  625.0	 3913.0	...
3762074	  746.3	  621.0	 3927.0	...
3762075	  746.0	  617.8	 3934.0	...
3762076	  745.8	  615.2	 3934.0	...
3762077	  745.6	  614.7	 3935.0	...
ESACC R  3761867	3762077	211	  746.4	  593.2	  745.6	  614.7	   0.46	   1207
SFIX R   3762078
3762078	  745.5	  615.3	 3931.0	...
3762079	  745.6	  616.1	 3923.0	...
3762080	  745.9	  618.0	 3914.0	...
3762081	  746.3	  619.9	 3910.0	...
3762082	  746.6	  621.8	 3911.0	...
3762083	  746.7	  621.7	 3920.0	...
3762084	  747.3	  621.6	 3932.0	...
3762085	  747.8	  620.8	 3944.0	...
3762086	  748.0	  618.8	 3948.0	...
3762087	  747.6	  616.3	 3951.0	...
3762088	  747.3	  613.4	 3954.0	...
3762089	  747.1	  611.7	 3960.0	...
3762090	  747.0	  610.1	 3963.0	...
3762091	  746.9	  608.4	 3965.0	...
3762092	  746.9	  606.6	 3965.0	...
3762093	  746.8	  605.3	 3966.0	...
3762094	  746.8	  604.8	 3967.0	...
3762095	  747.0	  604.2	 3967.0	...
3762096	  747.2	  603.6	 3967.0	...
3762097	  747.5	  603.1	 3966.0	...
3762098	  747.8	  602.9	 3964.0	...
3762099	  748.0	  603.6	 3962.0	...
3762100	  748.1	  604.6	 3962.0	...
3762101	  748.3	  605.6	 3960.0	...
3762102	  748.4	  606.4	 3958.0	...
3762103	  748.4	  607.6	 3957.0	...
3762104	  748.2	  608.6	 3957.0	...
3762105	  748.1	  608.8	 3961.0	...
3762106	  748.2	  609.1	 3963.0	...
3762107	  748.4	  609.7	 3964.0	...
3762108	  748.5	  610.7	 3964.0	...
3762109	  748.5	  611.4	 3963.0	...
3762110	  748.5	  612.0	 3964.0	...
3762111	  748.5	  612.7	 3962.0	...
3762112	  748.5	  613.1	 3960.0	...
3762113	  748.4	  612.6	 3960.0	...
3762114	  748.2	  611.7	 3960.0	...
3762115	  748.1	  611.0	 3959.0	...
3762116	  748.1	  611.3	 3959.0	...
3762117	  748.0	  612.4	 3959.0	...
3762118	  748.0	  613.4	 3958.0	...
3762119	  748.1	  614.3	 3957.0	...
3762120	  748.2	  614.3	 3956.0	...
3762121	  748.2	  614.5	 3957.0	...
3762122	  748.1	  614.6	 3958.0	...
3762123	  748.0	  614.4	 3957.0	...
3762124	  747.7	  613.9	 3955.0	...
3762125	  747.5	  613.5	 3954.0	...
3762126	  747.2	  613.5	 3955.0	...
3762127	  747.2	  613.7	 3956.0	...
3762128	  747.2	  613.8	 3962.0	...
3762129	  747.3	  614.3	 3968.0	...
3762130	  747.4	  614.8	 3973.0	...
3762131	  747.4	  615.1	 3972.0	...
3762132	  747.4	  615.2	 3970.0	...
3762133	  747.4	  615.3	 3968.0	...
3762134	  747.5	  615.5	 3971.0	...
3762135	  747.6	  615.6	 3975.0	...
3762136	  747.8	  615.7	 3978.0	...
3762137	  747.8	  615.9	 3978.0	...
3762138	  747.7	  616.0	 3978.0	...
3762139	  747.5	  616.1	 3977.0	...
3762140	  747.6	  616.0	 3976.0	...
3762141	  747.6	  615.9	 3975.0	...
3762142	  747.7	  615.9	 3976.0	...
3762143	  747.7	  616.1	 3978.0	...
3762144	  747.8	  616.4	 3977.0	...
3762145	  747.9	  616.8	 3974.0	...
3762146	  747.9	  616.8	 3972.0	...
3762147	  747.8	  616.8	 3973.0	...
3762148	  748.0	  616.7	 3973.0	...
3762149	  748.1	  616.4	 3973.0	...
3762150	  748.0	  616.0	 3972.0	...
3762151	  747.7	  615.8	 3972.0	...
3762152	  747.5	  615.6	 3974.0	...
3762153	  747.5	  615.3	 3976.0	...
3762154	  747.3	  614.6	 3976.0	...
3762155	  747.2	  614.1	 3974.0	...
3762156	  747.0	  614.1	 3973.0	...
3762157	  746.9	  614.4	 3976.0	...
3762158	  746.9	  614.7	 3979.0	...
3762159	  746.9	  614.6	 3983.0	...
3762160	  747.1	  614.5	 3985.0	...
3762161	  747.3	  614.6	 3986.0	...
3762162	  747.2	  614.6	 3983.0	...
3762163	  747.0	  615.1	 3979.0	...
3762164	  746.7	  615.6	 3980.0	...
3762165	  746.8	  615.9	 3983.0	...
3762166	  746.8	  615.9	 3985.0	...
3762167	  746.8	  615.8	 3984.0	...
3762168	  746.8	  615.9	 3982.0	...
3762169	  746.8	  615.8	 3981.0	...
3762170	  746.7	  615.3	 3982.0	...
3762171	  746.6	  614.8	 3984.0	...
3762172	  746.4	  614.4	 3986.0	...
3762173	  746.4	  614.5	 3988.0	...
3762174	  746.2	  614.7	 3989.0	...
3762175	  746.1	  615.0	 3989.0	...
3762176	  746.0	  615.4	 3989.0	...
3762177	  746.1	  615.5	 3989.0	...
3762178	  746.2	  615.6	 3990.0	...
3762179	  746.2	  615.8	 3991.0	...
3762180	  746.1	  616.1	 3991.0	...
3762181	  745.9	  615.9	 3990.0	...
3762182	  745.8	  615.5	 3989.0	...
3762183	  745.8	  615.1	 3989.0	...
MSG	3762184 0000 _ Number On
3762184	  745.5	  615.2	 3988.0	...
3762185	  745.2	  615.2	 3988.0	...
3762186	  745.0	  615.1	 3992.0	...
3762187	  745.1	  614.6	 3996.0	...
3762188	  745.2	  614.1	 4001.0	...
3762189	  745.1	  613.6	 4002.0	...
3762190	  745.0	  613.9	 4003.0	...
3762191	  745.2	  614.2	 4003.0	...
3762192	  745.5	  614.4	 4002.0	...
3762193	  745.9	  614.4	 4003.0	...
3762194	  746.0	  614.4	 4005.0	...
3762195	  746.2	  614.4	 4007.0	...
3762196	  746.2	  614.5	 4009.0	...
3762197	  745.8	  614.3	 4007.0	...
3762198	  745.5	  614.2	 4003.0	...
3762199	  745.2	  614.0	 4000.0	...
3762200	  745.5	  613.6	 4003.0	...
3762201	  745.5	  613.3	 4006.0	...
3762202	  745.3	  613.1	 4008.0	...
3762203	  744.9	  613.3	 4008.0	...
3762204	  744.5	  613.6	 4010.0	...
3762205	  744.3	  613.6	 4012.0	...
3762206	  744.2	  613.1	 4010.0	...
3762207	  744.0	  612.7	 4008.0	...
3762208	  743.9	  612.3	 4004.0	...
3762209	  743.7	  612.5	 4003.0	...
3762210	  743.5	  612.6	 4006.0	...
3762211	  743.5	  612.5	 4008.0	...
3762212	  743.6	  612.5	 4012.0	...
3762213	  744.1	  612.4	 4014.0	...
3762214	  744.7	  612.4	 4017.0	...
3762215	  744.8	  612.3	 4019.0	...
3762216	  744.5	  612.2	 4022.0	...
3762217	  744.1	  612.0	 4023.0	...
3762218	  744.3	  611.8	 4024.0	...
3762219	  744.3	  611.8	 4024.0	...
3762220	  744.4	  611.8	 4024.0	...
3762221	  744.3	  611.7	 4024.0	...
3762222	  744.2	  611.5	 4024.0	...
3762223	  744.0	  610.8	 4023.0	...
3762224	  744.0	  610.2	 4023.0	...
3762225	  744.0	  609.9	 4022.0	...
3762226	  743.9	  610.2	 4023.0	...
3762227	  744.1	  610.2	 4025.0	...
3762228	  744.3	  609.6	 4027.0	...
3762229	  744.3	  609.0	 4029.0	...
3762230	  744.1	  608.7	 4027.0	...
3762231	  744.0	  608.8	 4027.0	...
3762232	  744.1	  608.7	 4030.0	...
3762233	  744.2	  608.6	 4036.0	...
3762234	  744.4	  608.7	 4041.0	...
3762235	  744.4	  608.8	 4040.0	...
3762236	  744.4	  608.9	 4037.0	...
3762237	  744.4	  608.6	 4036.0	...
3762238	  744.2	  607.9	 4038.0	...
3762239	  744.0	  607.3	 4040.0	...
3762240	  743.8	  606.9	 4039.0	...
3762241	  743.9	  606.9	 4039.0	...
3762242	  744.0	  606.8	 4038.0	...
3762243	  743.9	  606.7	 4038.0	...
3762244	  743.9	  606.0	 4038.0	...
3762245	  743.8	  605.4	 4042.0	...
3762246	  743.8	  604.8	 4045.0	...
3762247	  743.9	  605.0	 4046.0	...
3762248	  744.1	  605.3	 4044.0	...
3762249	  744.2	  605.5	 4041.0	...
3762250	  744.1	  605.5	 4040.0	...
3762251	  744.0	  605.4	 4046.0	...
3762252	  744.2	  605.1	 4051.0	...
3762253	  744.3	  604.6	 4056.0	...
3762254	  744.5	  604.3	 4056.0	...
3762255	  744.5	  604.2	 4056.0	...
3762256	  744.6	  604.3	 4056.0	...
3762257	  744.3	  604.4	 4057.0	...
3762258	  743.9	  604.4	 4057.0	...
3762259	  743.5	  604.2	 4057.0	...
3762260	  743.5	  604.0	 4056.0	...
3762261	  743.5	  603.8	 4056.0	...
3762262	  743.4	  603.6	 4057.0	...
3762263	  743.5	  603.5	 4058.0	...
3762264	  743.6	  603.4	 4059.0	...
3762265	  743.6	  603.4	 4059.0	...
3762266	  743.4	  603.6	 4059.0	...
3762267	  743.4	  604.0	 4059.0	...
3762268	  743.6	  604.3	 4059.0	...
3762269	  743.8	  604.5	 4058.0	...
3762270	  744.0	  604.6	 4061.0	...
3762271	  744.0	  604.7	 4066.0	...
3762272	  743.9	  604.3	 4071.0	...
3762273	  743.7	  603.9	 4073.0	...
3762274	  743.4	  603.5	 4076.0	...
3762275	  743.1	  603.5	 4079.0	...
3762276	  742.9	  603.5	 4084.0	...
3762277	  742.8	  603.6	 4085.0	...
3762278	  742.8	  603.6	 4084.0	...
3762279	  742.8	  603.7	 4083.0	...
3762280	  742.7	  603.8	 4083.0	...
3762281	  742.7	  603.7	 4087.0	...
3762282	  742.7	  603.7	 4090.0	...
3762283	  742.7	  603.8	 4092.0	...
3762284	  742.7	  603.9	 4093.0	...
3762285	  742.7	  604.0	 4093.0	...
3762286	  742.7	  604.0	 4091.0	...
3762287	  742.7	  604.0	 4089.0	...
3762288	  742.7	  604.0	 4090.0	...
3762289	  742.7	  604.1	 4091.0	...
3762290	  742.6	  604.2	 4093.0	...
3762291	  742.6	  604.3	 4092.0	...
3762292	  742.6	  604.3	 4093.0	...
3762293	  742.6	  604.3	 4095.0	...
3762294	  742.6	  604.1	 4097.0	...
3762295	  742.6	  603.8	 4100.0	...
3762296	  742.6	  603.4	 4104.0	...
3762297	  742.5	  603.4	 4107.0	...
3762298	  742.5	  603.6	 4108.0	...
3762299	  742.5	  603.7	 4108.0	...
3762300	  742.5	  603.8	 4109.0	...
3762301	  742.5	  603.8	 4110.0	...
3762302	  742.4	  603.8	 4110.0	...
3762303	  742.4	  603.9	 4109.0	...
3762304	  742.3	  603.7	 4109.0	...
3762305	  742.0	  603.6	 4109.0	...
3762306	  741.7	  603.5	 4111.0	...
3762307	  741.4	  603.6	 4111.0	...
3762308	  741.3	  603.3	 4112.0	...
3762309	  741.4	  603.0	 4113.0	...
3762310	  741.6	  602.7	 4113.0	...
3762311	  741.7	  602.5	 4113.0	...
3762312	  741.5	  602.2	 4114.0	...
3762313	  741.3	  602.0	 4115.0	...
3762314	  741.3	  602.0	 4119.0	...
3762315	  741.3	  601.9	 4122.0	...
3762316	  741.3	  601.9	 4126.0	...
3762317	  741.3	  601.8	 4127.0	...
3762318	  741.4	  601.8	 4129.0	...
3762319	  741.5	  601.9	 4129.0	...
3762320	  741.5	  602.0	 4128.0	...
3762321	  741.5	  602.1	 4132.0	...
3762322	  741.5	  602.1	 4136.0	...
3762323	  741.5	  601.7	 4139.0	...
3762324	  741.5	  601.2	 4138.0	...
3762325	  741.3	  600.7	 4136.0	...
3762326	  741.2	  600.6	 4138.0	...
3762327	  741.0	  600.9	 4142.0	...
3762328	  741.0	  601.2	 4146.0	...
3762329	  740.9	  601.5	 4148.0	...
3762330	  740.9	  601.6	 4148.0	...
3762331	  741.0	  601.7	 4148.0	...
3762332	  741.0	  601.6	 4148.0	...
3762333	  741.1	  601.4	 4149.0	...
3762334	  741.2	  601.0	 4147.0	...
3762335	  741.3	  600.8	 4146.0	...
3762336	  741.4	  600.4	 4146.0	...
3762337	  741.4	  600.2	 4151.0	...
3762338	  741.2	  599.9	 4155.0	...
3762339	  741.0	  599.7	 4158.0	...
3762340	  740.9	  599.6	 4159.0	...
3762341	  741.0	  599.8	 4159.0	...
3762342	  741.0	  600.0	 4160.0	...
3762343	  741.0	  600.0	 4162.0	...
3762344	  741.1	  599.8	 4162.0	...
3762345	  741.2	  599.4	 4163.0	...
3762346	  741.3	  599.3	 4163.0	...
3762347	  740.9	  599.5	 4164.0	...
3762348	  740.5	  599.9	 4165.0	...
3762349	  740.2	  600.3	 4165.0	...
3762350	  740.2	  600.3	 4165.0	...
3762351	  740.3	  600.3	 4167.0	...
3762352	  740.3	  600.3	 4170.0	...
3762353	  740.3	  600.1	 4172.0	...
3762354	  740.3	  599.9	 4174.0	...
3762355	  740.3	  599.7	 4175.0	...
3762356	  740.2	  599.8	 4176.0	...
3762357	  740.0	  599.8	 4177.0	...
3762358	  739.8	  599.7	 4177.0	...
3762359	  739.6	  599.6	 4179.0	...
3762360	  739.4	  599.5	 4181.0	...
3762361	  739.4	  599.6	 4183.0	...
3762362	  739.6	  600.4	 4184.0	...
3762363	  739.9	  601.1	 4183.0	...
3762364	  740.3	  601.8	 4181.0	...
3762365	  740.5	  601.7	 4183.0	...
3762366	  740.5	  601.7	 4188.0	...
3762367	  740.5	  601.7	 4193.0	...
3762368	  740.2	  601.8	 4195.0	...
3762369	  739.9	  601.9	 4194.0	...
3762370	  739.6	  601.9	 4192.0	...
3762371	  739.5	  601.6	 4191.0	...
3762372	  739.4	  601.3	 4191.0	...
3762373	  739.3	  601.0	 4191.0	...
3762374	  739.3	  600.8	 4191.0	...
3762375	  739.3	  600.6	 4191.0	...
3762376	  739.4	  600.5	 4191.0	...
3762377	  739.5	  600.4	 4190.0	...
3762378	  739.4	  600.4	 4189.0	...
3762379	  739.5	  600.4	 4189.0	...
3762380	  739.5	  600.5	 4190.0	...
3762381	  739.5	  600.6	 4193.0	...
3762382	  739.4	  600.5	 4197.0	...
3762383	  739.1	  600.5	 4199.0	...
3762384	  739.0	  600.3	 4197.0	...
3762385	  738.9	  600.2	 4195.0	...
3762386	  739.0	  600.1	 4194.0	...
3762387	  739.1	  600.1	 4194.0	...
3762388	  739.2	  600.1	 4198.0	...
3762389	  738.9	  600.0	 4201.0	...
3762390	  738.7	  600.3	 4205.0	...
3762391	  738.6	  600.7	 4204.0	...
3762392	  739.0	  600.3	 4204.0	...
3762393	  739.3	  599.6	 4204.0	...
3762394	  739.2	  598.0	 4203.0	...
EFIX R   3762078	3762394	317	  744.1	  607.8	   4053
SSACC R  3762395
3762395	  738.7	  596.9	 4203.0	...
3762396	  737.9	  595.0	 4203.0	...
3762397	  737.4	  592.8	 4205.0	...
3762398	  736.4	  590.4	 4206.0	...
3762399	  735.7	  587.6	 4209.0	...
3762400	  734.9	  585.1	 4210.0	...
3762401	  734.0	  581.4	 4210.0	...
3762402	  733.3	  579.0	 4208.0	...
3762403	  732.4	  576.2	 4207.0	...
3762404	  731.9	  574.4	 4207.0	...
3762405	  731.4	  571.9	 4208.0	...
ESACC R  3762395	3762405	11	  738.7	  596.9	  731.4	  571.9	   0.55	     57
SFIX R   3762406
3762406	  731.2	  569.6	 4206.0	...
3762407	  731.2	  567.7	 4204.0	...
3762408	  731.3	  566.6	 4202.0	...
3762409	  731.5	  567.0	 4202.0	...
3762410	  731.6	  567.6	 4201.0	...
3762411	  731.7	  568.4	 4202.0	...
3762412	  732.2	  569.6	 4200.0	...
3762413	  732.7	  571.0	 4198.0	...
3762414	  733.4	  572.3	 4196.0	...
3762415	  733.9	  572.5	 4197.0	...
3762416	  734.5	  573.3	 4200.0	...
3762417	  734.8	  574.4	 4202.0	...
3762418	  734.7	  576.1	 4204.0	...
3762419	  734.7	  576.8	 4204.0	...
3762420	  734.7	  578.0	 4206.0	...
3762421	  734.7	  578.6	 4207.0	...
3762422	  734.7	  579.3	 4209.0	...
3762423	  734.5	  579.7	 4208.0	...
3762424	  734.4	  580.2	 4209.0	...
3762425	  734.5	  580.8	 4210.0	...
3762426	  734.8	  581.0	 4211.0	...
3762427	  734.7	  580.9	 4212.0	...
3762428	  734.3	  581.1	 4212.0	...
3762429	  733.8	  581.3	 4211.0	...
3762430	  733.5	  581.2	 4208.0	...
3762431	  733.2	  580.9	 4202.0	...
3762432	  733.0	  580.4	 4198.0	...
3762433	  733.0	  580.2	 4198.0	...
3762434	  733.0	  580.0	 4200.0	...
3762435	  733.1	  580.0	 4199.0	...
3762436	  733.1	  580.1	 4195.0	...
3762437	  733.0	  579.3	 4192.0	...
3762438	  732.8	  578.4	 4192.0	...
3762439	  732.6	  577.6	 4190.0	...
3762440	  732.7	  577.6	 4187.0	...
3762441	  732.8	  577.7	 4186.0	...
3762442	  732.8	  577.8	 4188.0	...
3762443	  732.9	  578.0	 4187.0	...
3762444	  732.7	  578.3	 4182.0	...
3762445	  732.4	  578.5	 4177.0	...
3762446	  732.2	  578.5	 4174.0	...
3762447	  732.3	  578.1	 4173.0	...
3762448	  732.4	  577.7	 4173.0	...
3762449	  732.4	  577.4	 4172.0	...
3762450	  732.7	  577.3	 4171.0	...
3762451	  732.9	  577.2	 4170.0	...
3762452	  733.4	  577.2	 4169.0	...
3762453	  733.5	  577.1	 4168.0	...
3762454	  733.6	  577.1	 4166.0	...
3762455	  733.5	  577.3	 4166.0	...
3762456	  733.6	  577.6	 4166.0	...
3762457	  733.6	  578.0	 4167.0	...
3762458	  733.4	  578.2	 4168.0	...
3762459	  733.1	  578.0	 4167.0	...
3762460	  732.8	  577.7	 4162.0	...
3762461	  732.6	  577.2	 4157.0	...
3762462	  732.4	  576.9	 4150.0	...
3762463	  732.3	  577.4	 4145.0	...
3762464	  732.4	  578.0	 4142.0	...
3762465	  732.3	  578.7	 4143.0	...
3762466	  732.1	  578.7	 4141.0	...
3762467	  732.2	  578.3	 4138.0	...
3762468	  732.3	  577.9	 4137.0	...
3762469	  732.2	  577.8	 4138.0	...
3762470	  732.0	  578.2	 4137.0	...
3762471	  731.8	  578.4	 4135.0	...
3762472	  732.1	  578.3	 4133.0	...
3762473	  732.4	  578.2	 4133.0	...
3762474	  732.5	  578.2	 4132.0	...
3762475	  732.5	  578.6	 4130.0	...
3762476	  732.6	  579.0	 4128.0	...
3762477	  732.7	  579.3	 4127.0	...
3762478	  732.9	  579.2	 4126.0	...
3762479	  732.9	  579.1	 4124.0	...
3762480	  732.9	  579.0	 4120.0	...
3762481	  732.9	  578.6	 4116.0	...
3762482	  732.9	  578.1	 4113.0	...
3762483	  733.0	  577.9	 4112.0	...
3762484	  733.0	  577.8	 4112.0	...
3762485	  733.0	  577.6	 4112.0	...
3762486	  733.0	  577.3	 4109.0	...
MSG	3762487 0000 _ Number Off
3762487	  732.9	  577.2	 4106.0	...
3762488	  733.0	  577.0	 4103.0	...
3762489	  733.0	  576.9	 4102.0	...
3762490	  733.1	  576.8	 4101.0	...
3762491	  733.3	  577.5	 4099.0	...
3762492	  733.6	  578.3	 4096.0	...
3762493	  733.7	  579.0	 4094.0	...
3762494	  733.4	  578.9	 4094.0	...
3762495	  733.6	  578.9	 4095.0	...
3762496	  734.0	  578.9	 4092.0	...
3762497	  734.2	  579.0	 4087.0	...
3762498	  733.9	  579.0	 4083.0	...
3762499	  733.7	  578.9	 4082.0	...
3762500	  733.6	  578.8	 4082.0	...
3762501	  733.5	  578.6	 4081.0	...
3762502	  733.5	  578.6	 4080.0	...
3762503	  733.4	  578.6	 4080.0	...
3762504	  733.4	  578.8	 4078.0	...
3762505	  733.4	  578.8	 4074.0	...
3762506	  733.5	  578.6	 4069.0	...
3762507	  733.6	  578.3	 4066.0	...
3762508	  733.7	  578.1	 4062.0	...
3762509	  733.8	  578.4	 4058.0	...
3762510	  734.0	  578.9	 4054.0	...
3762511	  734.0	  579.2	 4053.0	...
3762512	  734.0	  579.2	 4054.0	...
3762513	  733.9	  579.1	 4051.0	...
3762514	  734.2	  578.8	 4047.0	...
3762515	  734.5	  578.4	 4045.0	...
3762516	  734.7	  578.1	 4047.0	...
3762517	  734.7	  578.2	 4049.0	...
3762518	  734.8	  578.2	 4049.0	...
3762519	  734.8	  578.2	 4048.0	...
3762520	  734.8	  578.1	 4042.0	...
3762521	  734.7	  578.1	 4036.0	...
3762522	  734.7	  577.8	 4031.0	...
3762523	  734.5	  577.6	 4033.0	...
3762524	  734.3	  577.7	 4026.0	...
3762525	  734.2	  578.2	 4019.0	...
3762526	  734.2	  578.6	 4011.0	...
3762527	  734.1	  578.7	 4011.0	...
3762528	  734.0	  578.8	 4011.0	...
3762529	  733.9	  579.1	 4010.0	...
3762530	  733.8	  579.5	 4008.0	...
3762531	  734.0	  579.6	 4003.0	...
3762532	  734.3	  579.4	 3999.0	...
3762533	  734.6	  579.3	 3996.0	...
3762534	  734.6	  579.3	 3996.0	...
3762535	  734.7	  579.2	 3995.0	...
3762536	  735.1	  579.1	 3994.0	...
3762537	  735.4	  579.0	 3993.0	...
3762538	  735.7	  579.0	 3991.0	...
3762539	  735.7	  579.1	 3990.0	...
3762540	  735.8	  579.1	 3989.0	...
3762541	  736.0	  579.1	 3988.0	...
3762542	  736.1	  579.1	 3986.0	...
3762543	  736.2	  579.4	 3983.0	...
3762544	  736.2	  579.8	 3977.0	...
3762545	  736.3	  580.1	 3969.0	...
3762546	  736.3	  580.1	 3963.0	...
3762547	  736.2	  579.9	 3960.0	...
3762548	  736.1	  579.8	 3961.0	...
3762549	  736.1	  579.5	 3962.0	...
3762550	  736.0	  579.5	 3962.0	...
3762551	  736.0	  579.5	 3960.0	...
3762552	  736.0	  579.7	 3960.0	...
3762553	  735.9	  579.8	 3959.0	...
3762554	  735.8	  579.8	 3958.0	...
3762555	  735.8	  579.8	 3957.0	...
3762556	  736.0	  580.4	 3952.0	...
3762557	  736.6	  581.0	 3948.0	...
3762558	  737.1	  581.4	 3945.0	...
3762559	  737.6	  581.2	 3944.0	...
3762560	  737.7	  581.0	 3940.0	...
3762561	  737.8	  580.9	 3936.0	...
3762562	  737.9	  580.9	 3930.0	...
3762563	  738.0	  580.9	 3928.0	...
3762564	  738.0	  580.9	 3927.0	...
3762565	  738.1	  580.9	 3927.0	...
3762566	  738.1	  580.9	 3927.0	...
3762567	  738.2	  580.9	 3926.0	...
3762568	  738.3	  580.9	 3925.0	...
3762569	  738.3	  580.9	 3923.0	...
3762570	  738.4	  581.0	 3919.0	...
3762571	  738.3	  581.3	 3916.0	...
3762572	  738.2	  581.6	 3915.0	...
3762573	  737.9	  581.9	 3911.0	...
3762574	  737.7	  581.9	 3908.0	...
3762575	  738.1	  581.9	 3903.0	...
3762576	  738.6	  581.8	 3899.0	...
3762577	  739.4	  581.4	 3895.0	...
3762578	  739.6	  580.9	 3892.0	...
3762579	  739.7	  580.5	 3890.0	...
3762580	  739.4	  580.6	 3889.0	...
3762581	  739.1	  580.7	 3887.0	...
3762582	  739.0	  580.8	 3887.0	...
3762583	  739.1	  581.0	 3886.0	...
3762584	  739.3	  581.0	 3885.0	...
3762585	  739.5	  581.1	 3885.0	...
3762586	  739.7	  581.4	 3886.0	...
3762587	  739.8	  581.8	 3883.0	...
3762588	  739.8	  582.6	 3879.0	...
3762589	  740.0	  582.9	 3874.0	...
3762590	  740.3	  583.2	 3870.0	...
3762591	  740.6	  583.2	 3864.0	...
3762592	  740.5	  583.3	 3858.0	...
3762593	  740.2	  583.3	 3857.0	...
3762594	  740.2	  583.4	 3858.0	...
3762595	  740.5	  583.4	 3858.0	...
3762596	  740.9	  583.5	 3857.0	...
3762597	  741.0	  583.5	 3856.0	...
3762598	  740.8	  583.3	 3858.0	...
3762599	  740.6	  583.0	 3859.0	...
3762600	  740.6	  582.7	 3856.0	...
3762601	  740.9	  582.7	 3853.0	...
3762602	  741.2	  582.8	 3848.0	...
3762603	  741.3	  583.0	 3843.0	...
3762604	  741.5	  583.3	 3838.0	...
3762605	  741.6	  583.3	 3836.0	...
3762606	  741.7	  583.7	 3837.0	...
3762607	  741.7	  584.1	 3835.0	...
3762608	  741.9	  584.4	 3833.0	...
3762609	  742.1	  584.4	 3831.0	...
3762610	  742.2	  584.4	 3829.0	...
3762611	  742.2	  584.5	 3828.0	...
3762612	  742.1	  584.6	 3827.0	...
3762613	  742.1	  584.7	 3826.0	...
3762614	  742.0	  584.7	 3826.0	...
3762615	  742.0	  584.8	 3824.0	...
3762616	  742.4	  584.9	 3821.0	...
3762617	  742.8	  585.1	 3819.0	...
3762618	  743.1	  585.1	 3817.0	...
3762619	  743.1	  585.0	 3817.0	...
3762620	  742.9	  584.9	 3817.0	...
3762621	  742.7	  584.7	 3815.0	...
3762622	  742.6	  584.7	 3813.0	...
3762623	  742.8	  584.9	 3808.0	...
3762624	  743.0	  584.8	 3804.0	...
3762625	  743.0	  584.9	 3801.0	...
3762626	  742.8	  584.9	 3801.0	...
3762627	  742.5	  585.3	 3798.0	...
3762628	  742.5	  585.6	 3796.0	...
3762629	  743.0	  585.9	 3790.0	...
3762630	  743.5	  586.5	 3788.0	...
3762631	  743.9	  587.1	 3785.0	...
3762632	  744.0	  587.7	 3783.0	...
3762633	  744.1	  587.8	 3781.0	...
3762634	  744.0	  587.9	 3779.0	...
3762635	  744.0	  588.0	 3779.0	...
3762636	  744.1	  588.0	 3777.0	...
3762637	  744.0	  587.5	 3776.0	...
3762638	  744.0	  587.0	 3775.0	...
3762639	  743.9	  586.5	 3774.0	...
3762640	  743.8	  586.5	 3774.0	...
3762641	  743.7	  586.8	 3772.0	...
3762642	  743.6	  587.0	 3766.0	...
3762643	  743.7	  587.2	 3759.0	...
3762644	  743.9	  587.3	 3757.0	...
3762645	  744.1	  587.5	 3757.0	...
3762646	  744.2	  587.7	 3759.0	...
3762647	  744.3	  587.5	 3759.0	...
3762648	  744.4	  587.4	 3759.0	...
3762649	  744.5	  587.4	 3759.0	...
3762650	  744.7	  587.5	 3755.0	...
3762651	  744.7	  587.7	 3749.0	...
3762652	  744.8	  588.1	 3743.0	...
3762653	  744.7	  588.4	 3743.0	...
3762654	  744.7	  588.7	 3743.0	...
3762655	  744.7	  588.9	 3742.0	...
3762656	  744.7	  589.2	 3738.0	...
3762657	  744.7	  589.6	 3733.0	...
3762658	  744.7	  589.8	 3729.0	...
3762659	  744.8	  590.0	 3727.0	...
3762660	  745.0	  589.8	 3726.0	...
3762661	  745.1	  589.5	 3726.0	...
3762662	  745.1	  589.2	 3726.0	...
3762663	  745.0	  589.4	 3723.0	...
3762664	  745.1	  589.7	 3721.0	...
3762665	  745.2	  589.9	 3718.0	...
3762666	  745.3	  589.8	 3717.0	...
3762667	  745.3	  589.6	 3715.0	...
3762668	  745.4	  589.3	 3713.0	...
3762669	  745.5	  589.7	 3712.0	...
3762670	  745.5	  590.3	 3710.0	...
3762671	  745.4	  590.9	 3710.0	...
3762672	  745.2	  590.9	 3709.0	...
3762673	  745.4	  590.7	 3708.0	...
3762674	  745.8	  590.4	 3707.0	...
3762675	  746.0	  590.3	 3706.0	...
3762676	  745.9	  589.9	 3705.0	...
3762677	  745.7	  589.7	 3703.0	...
3762678	  745.7	  589.9	 3701.0	...
3762679	  745.8	  590.4	 3699.0	...
3762680	  745.8	  590.9	 3699.0	...
3762681	  745.8	  590.9	 3699.0	...
3762682	  745.9	  590.8	 3699.0	...
3762683	  746.0	  590.9	 3699.0	...
3762684	  745.9	  591.0	 3699.0	...
3762685	  745.9	  591.1	 3697.0	...
3762686	  746.0	  591.2	 3695.0	...
3762687	  746.2	  591.6	 3688.0	...
3762688	  746.4	  591.9	 3683.0	...
3762689	  746.5	  592.0	 3678.0	...
3762690	  746.5	  591.6	 3679.0	...
3762691	  746.6	  591.3	 3680.0	...
3762692	  746.6	  591.1	 3680.0	...
3762693	  746.6	  591.2	 3679.0	...
3762694	  746.6	  591.4	 3679.0	...
3762695	  746.8	  591.7	 3679.0	...
3762696	  747.2	  592.0	 3678.0	...
3762697	  747.6	  592.4	 3676.0	...
3762698	  748.0	  592.5	 3675.0	...
3762699	  747.9	  592.5	 3677.0	...
3762700	  747.9	  592.4	 3679.0	...
3762701	  747.8	  592.2	 3677.0	...
3762702	  747.8	  592.2	 3673.0	...
3762703	  747.7	  592.3	 3669.0	...
3762704	  747.7	  592.3	 3669.0	...
3762705	  747.7	  592.5	 3669.0	...
3762706	  747.8	  592.7	 3668.0	...
3762707	  747.8	  592.8	 3666.0	...
3762708	  747.8	  592.8	 3664.0	...
3762709	  747.8	  592.6	 3663.0	...
3762710	  747.7	  592.4	 3662.0	...
3762711	  747.7	  592.2	 3662.0	...
3762712	  747.8	  592.5	 3662.0	...
3762713	  747.8	  592.8	 3661.0	...
3762714	  747.8	  593.1	 3660.0	...
3762715	  747.7	  593.1	 3658.0	...
3762716	  748.1	  593.0	 3656.0	...
3762717	  748.5	  593.0	 3654.0	...
3762718	  748.9	  592.9	 3655.0	...
3762719	  748.9	  593.2	 3656.0	...
3762720	  749.0	  593.4	 3657.0	...
3762721	  748.6	  593.8	 3657.0	...
3762722	  748.3	  594.1	 3656.0	...
3762723	  748.1	  594.3	 3655.0	...
3762724	  748.1	  593.9	 3652.0	...
3762725	  748.2	  593.4	 3649.0	...
3762726	  748.1	  593.1	 3646.0	...
3762727	  748.0	  593.2	 3643.0	...
3762728	  748.4	  593.2	 3641.0	...
3762729	  748.7	  593.0	 3641.0	...
3762730	  749.1	  592.9	 3643.0	...
3762731	  749.1	  593.1	 3644.0	...
3762732	  749.0	  593.3	 3642.0	...
3762733	  749.1	  593.6	 3640.0	...
3762734	  749.1	  593.5	 3640.0	...
3762735	  749.1	  593.5	 3639.0	...
3762736	  749.1	  593.4	 3640.0	...
3762737	  749.4	  593.3	 3641.0	...
3762738	  749.6	  593.2	 3640.0	...
3762739	  749.9	  593.4	 3637.0	...
3762740	  750.0	  593.6	 3632.0	...
3762741	  750.1	  593.9	 3630.0	...
3762742	  750.2	  594.0	 3628.0	...
3762743	  750.3	  594.0	 3628.0	...
3762744	  750.4	  594.1	 3629.0	...
3762745	  750.4	  594.2	 3629.0	...
3762746	  750.3	  594.2	 3629.0	...
3762747	  750.3	  594.2	 3627.0	...
3762748	  750.4	  594.2	 3625.0	...
3762749	  750.6	  594.1	 3626.0	...
3762750	  750.5	  594.2	 3627.0	...
3762751	  750.4	  594.4	 3626.0	...
3762752	  750.2	  594.5	 3623.0	...
3762753	  750.2	  594.6	 3621.0	...
3762754	  750.1	  594.6	 3620.0	...
3762755	  750.2	  594.6	 3619.0	...
3762756	  750.2	  594.5	 3618.0	...
3762757	  750.1	  594.5	 3617.0	...
3762758	  750.1	  594.3	 3617.0	...
3762759	  749.9	  594.3	 3617.0	...
3762760	  749.7	  594.3	 3616.0	...
3762761	  749.6	  594.3	 3615.0	...
3762762	  749.7	  594.1	 3613.0	...
3762763	  750.1	  594.0	 3611.0	...
3762764	  750.3	  593.7	 3610.0	...
3762765	  750.5	  593.4	 3607.0	...
3762766	  750.6	  593.5	 3605.0	...
3762767	  750.6	  593.9	 3604.0	...
3762768	  750.6	  594.2	 3605.0	...
3762769	  750.4	  594.3	 3607.0	...
3762770	  750.3	  594.4	 3607.0	...
3762771	  750.2	  594.6	 3606.0	...
3762772	  750.2	  594.6	 3603.0	...
3762773	  750.4	  594.6	 3601.0	...
3762774	  750.7	  594.5	 3599.0	...
3762775	  751.0	  594.5	 3597.0	...
3762776	  751.0	  594.4	 3596.0	...
3762777	  751.1	  594.3	 3595.0	...
3762778	  751.4	  594.7	 3595.0	...
3762779	  751.5	  595.2	 3596.0	...
3762780	  751.6	  595.7	 3596.0	...
3762781	  751.5	  595.7	 3596.0	...
3762782	  751.8	  595.6	 3596.0	...
3762783	  752.1	  595.8	 3596.0	...
3762784	  752.5	  596.0	 3596.0	...
3762785	  752.6	  596.5	 3596.0	...
3762786	  752.7	  596.8	 3596.0	...
3762787	  752.3	  596.9	 3596.0	...
3762788	  752.1	  596.5	 3596.0	...
3762789	  752.0	  596.1	 3594.0	...
3762790	  751.6	  596.0	 3592.0	...
3762791	  751.2	  596.2	 3590.0	...
3762792	  750.7	  596.4	 3588.0	...
3762793	  751.1	  596.6	 3587.0	...
3762794	  751.4	  596.6	 3586.0	...
3762795	  751.6	  596.5	 3585.0	...
3762796	  751.5	  596.5	 3584.0	...
3762797	  751.6	  596.5	 3584.0	...
3762798	  751.9	  596.6	 3582.0	...
3762799	  752.3	  596.6	 3581.0	...
3762800	  752.5	  596.2	 3580.0	...
3762801	  752.5	  595.8	 3580.0	...
3762802	  752.4	  595.6	 3575.0	...
3762803	  752.4	  596.1	 3570.0	...
3762804	  752.8	  596.6	 3565.0	...
3762805	  753.2	  596.7	 3568.0	...
3762806	  753.2	  596.7	 3573.0	...
3762807	  752.7	  596.6	 3577.0	...
3762808	  752.2	  596.5	 3576.0	...
3762809	  752.3	  596.3	 3573.0	...
3762810	  752.3	  596.0	 3571.0	...
3762811	  752.4	  596.3	 3573.0	...
3762812	  752.5	  596.6	 3572.0	...
3762813	  752.6	  596.9	 3570.0	...
3762814	  752.8	  596.9	 3567.0	...
3762815	  752.9	  597.0	 3566.0	...
3762816	  753.0	  597.1	 3565.0	...
3762817	  752.9	  597.5	 3565.0	...
3762818	  752.8	  597.7	 3565.0	...
3762819	  752.7	  597.6	 3564.0	...
3762820	  752.6	  597.1	 3562.0	...
3762821	  752.5	  596.8	 3559.0	...
3762822	  752.7	  596.8	 3557.0	...
3762823	  752.9	  596.8	 3556.0	...
3762824	  753.3	  596.7	 3556.0	...
3762825	  753.4	  596.5	 3557.0	...
3762826	  753.5	  596.6	 3557.0	...
3762827	  753.4	  596.9	 3556.0	...
3762828	  753.4	  597.3	 3554.0	...
3762829	  753.4	  597.6	 3552.0	...
3762830	  753.5	  597.9	 3551.0	...
3762831	  753.5	  598.2	 3550.0	...
3762832	  753.5	  598.0	 3550.0	...
3762833	  753.5	  597.7	 3549.0	...
3762834	  753.5	  597.3	 3549.0	...
3762835	  753.5	  597.2	 3549.0	...
3762836	  753.5	  597.2	 3551.0	...
3762837	  753.3	  597.1	 3552.0	...
3762838	  753.2	  597.1	 3550.0	...
3762839	  753.2	  597.0	 3549.0	...
3762840	  753.4	  596.9	 3548.0	...
3762841	  753.8	  597.2	 3549.0	...
3762842	  754.2	  597.6	 3551.0	...
3762843	  754.4	  597.9	 3553.0	...
3762844	  754.3	  597.9	 3553.0	...
3762845	  754.5	  597.9	 3552.0	...
3762846	  754.7	  597.8	 3550.0	...
3762847	  754.4	  597.8	 3546.0	...
3762848	  754.0	  597.7	 3543.0	...
3762849	  753.7	  598.0	 3541.0	...
3762850	  753.7	  598.2	 3540.0	...
3762851	  753.8	  597.7	 3540.0	...
3762852	  753.9	  597.0	 3541.0	...
3762853	  754.0	  596.1	 3542.0	...
3762854	  754.0	  596.0	 3541.0	...
3762855	  754.2	  596.9	 3540.0	...
3762856	  754.5	  597.8	 3539.0	...
3762857	  754.5	  598.6	 3539.0	...
3762858	  754.2	  598.2	 3537.0	...
3762859	  754.1	  598.1	 3534.0	...
3762860	  754.1	  598.2	 3533.0	...
3762861	  754.1	  598.3	 3534.0	...
3762862	  754.2	  598.4	 3533.0	...
3762863	  754.2	  598.6	 3531.0	...
3762864	  754.4	  598.7	 3528.0	...
3762865	  754.5	  598.8	 3528.0	...
3762866	  754.6	  598.7	 3528.0	...
3762867	  754.6	  598.6	 3528.0	...
3762868	  754.6	  598.4	 3526.0	...
3762869	  754.6	  598.5	 3524.0	...
3762870	  754.6	  598.5	 3521.0	...
3762871	  754.5	  598.6	 3523.0	...
3762872	  754.5	  598.7	 3525.0	...
3762873	  754.4	  598.9	 3528.0	...
3762874	  754.4	  599.0	 3527.0	...
3762875	  754.7	  599.0	 3525.0	...
3762876	  755.0	  599.0	 3523.0	...
3762877	  755.3	  599.1	 3520.0	...
3762878	  755.4	  599.2	 3519.0	...
3762879	  755.4	  599.2	 3517.0	...
3762880	  755.4	  599.2	 3517.0	...
3762881	  755.2	  599.2	 3517.0	...
3762882	  754.9	  599.2	 3517.0	...
3762883	  754.5	  599.2	 3517.0	...
3762884	  754.5	  599.3	 3515.0	...
3762885	  754.5	  599.4	 3512.0	...
3762886	  754.6	  599.5	 3514.0	...
3762887	  754.6	  599.4	 3518.0	...
3762888	  754.8	  599.4	 3522.0	...
3762889	  754.9	  599.4	 3521.0	...
3762890	  754.9	  599.4	 3519.0	...
3762891	  755.1	  599.1	 3519.0	...
3762892	  755.2	  598.8	 3518.0	...
3762893	  755.3	  599.0	 3517.0	...
3762894	  755.4	  599.6	 3517.0	...
3762895	  755.5	  600.1	 3516.0	...
3762896	  755.7	  599.7	 3515.0	...
3762897	  755.8	  599.3	 3514.0	...
3762898	  755.8	  599.2	 3513.0	...
3762899	  755.7	  599.3	 3511.0	...
3762900	  755.6	  599.3	 3509.0	...
3762901	  755.5	  599.2	 3506.0	...
3762902	  755.5	  599.1	 3505.0	...
3762903	  755.4	  599.0	 3505.0	...
3762904	  755.3	  599.0	 3505.0	...
3762905	  755.2	  599.1	 3504.0	...
3762906	  755.2	  599.2	 3503.0	...
3762907	  755.3	  599.4	 3502.0	...
3762908	  755.6	  599.6	 3501.0	...
3762909	  755.9	  599.9	 3499.0	...
3762910	  756.0	  599.6	 3498.0	...
3762911	  756.0	  599.1	 3494.0	...
3762912	  755.9	  598.5	 3490.0	...
3762913	  755.9	  598.5	 3489.0	...
3762914	  755.9	  598.4	 3490.0	...
3762915	  755.9	  598.5	 3490.0	...
3762916	  755.8	  598.4	 3488.0	...
3762917	  755.8	  598.4	 3486.0	...
3762918	  755.7	  598.3	 3487.0	...
3762919	  755.6	  598.3	 3488.0	...
3762920	  755.5	  598.5	 3489.0	...
3762921	  755.8	  598.8	 3488.0	...
3762922	  756.1	  599.1	 3487.0	...
3762923	  756.5	  599.2	 3487.0	...
3762924	  756.3	  599.3	 3485.0	...
3762925	  756.0	  599.4	 3484.0	...
3762926	  755.9	  599.4	 3483.0	...
3762927	  756.3	  599.4	 3482.0	...
3762928	  756.6	  599.3	 3482.0	...
3762929	  756.9	  599.1	 3484.0	...
3762930	  757.2	  598.9	 3485.0	...
3762931	  757.4	  598.7	 3483.0	...
3762932	  757.0	  598.7	 3480.0	...
3762933	  756.5	  598.8	 3478.0	...
3762934	  756.4	  598.7	 3478.0	...
3762935	  756.8	  598.6	 3478.0	...
3762936	  757.3	  598.8	 3477.0	...
3762937	  757.3	  599.2	 3477.0	...
3762938	  757.3	  599.4	 3477.0	...
3762939	  757.3	  599.1	 3477.0	...
3762940	  757.2	  598.8	 3476.0	...
3762941	  757.1	  598.9	 3476.0	...
3762942	  757.0	  598.9	 3475.0	...
3762943	  756.8	  599.0	 3475.0	...
3762944	  756.7	  599.1	 3475.0	...
3762945	  756.7	  599.0	 3475.0	...
3762946	  756.8	  598.9	 3474.0	...
3762947	  756.7	  598.9	 3471.0	...
3762948	  756.9	  598.9	 3470.0	...
3762949	  757.0	  598.8	 3471.0	...
3762950	  756.9	  598.8	 3474.0	...
3762951	  756.5	  599.0	 3474.0	...
3762952	  756.2	  599.2	 3472.0	...
3762953	  756.3	  599.4	 3470.0	...
3762954	  756.4	  599.3	 3471.0	...
3762955	  756.3	  599.2	 3472.0	...
3762956	  756.3	  599.1	 3473.0	...
3762957	  756.3	  599.0	 3473.0	...
3762958	  756.5	  598.8	 3472.0	...
3762959	  756.7	  598.7	 3471.0	...
3762960	  756.9	  598.4	 3471.0	...
3762961	  756.8	  598.3	 3471.0	...
3762962	  756.7	  598.2	 3471.0	...
3762963	  756.7	  598.3	 3470.0	...
3762964	  756.7	  598.3	 3469.0	...
3762965	  756.7	  598.1	 3467.0	...
3762966	  756.8	  597.8	 3467.0	...
3762967	  756.9	  597.6	 3468.0	...
3762968	  756.9	  597.7	 3468.0	...
3762969	  756.8	  597.7	 3468.0	...
3762970	  756.6	  598.0	 3468.0	...
3762971	  756.7	  598.2	 3467.0	...
3762972	  756.7	  598.2	 3466.0	...
3762973	  756.6	  598.0	 3464.0	...
3762974	  756.9	  597.9	 3463.0	...
3762975	  757.1	  598.0	 3463.0	...
3762976	  757.4	  598.0	 3463.0	...
3762977	  757.4	  598.0	 3467.0	...
3762978	  757.4	  597.9	 3471.0	...
3762979	  757.2	  597.9	 3472.0	...
3762980	  757.1	  597.9	 3470.0	...
3762981	  757.1	  598.1	 3467.0	...
3762982	  757.2	  598.3	 3466.0	...
3762983	  757.2	  598.4	 3465.0	...
3762984	  757.2	  598.5	 3464.0	...
3762985	  757.5	  598.7	 3462.0	...
3762986	  757.8	  598.9	 3461.0	...
3762987	  758.1	  598.7	 3461.0	...
3762988	  758.2	  598.3	 3461.0	...
3762989	  758.3	  597.8	 3460.0	...
3762990	  758.2	  597.7	 3460.0	...
3762991	  758.0	  597.5	 3459.0	...
3762992	  757.7	  597.4	 3460.0	...
3762993	  757.7	  597.3	 3461.0	...
3762994	  757.6	  597.3	 3459.0	...
3762995	  757.6	  597.4	 3456.0	...
3762996	  757.5	  597.4	 3453.0	...
3762997	  757.5	  597.3	 3452.0	...
3762998	  757.5	  597.3	 3449.0	...
3762999	  757.4	  597.3	 3446.0	...
3763000	  757.4	  597.0	 3447.0	...
3763001	  757.4	  596.7	 3451.0	...
3763002	  757.5	  596.2	 3456.0	...
3763003	  757.3	  596.1	 3456.0	...
3763004	  756.9	  596.2	 3456.0	...
3763005	  756.7	  596.4	 3456.0	...
3763006	  756.8	  596.4	 3457.0	...
3763007	  756.9	  596.3	 3458.0	...
3763008	  757.1	  596.1	 3460.0	...
3763009	  757.5	  596.1	 3461.0	...
3763010	  757.8	  596.2	 3461.0	...
3763011	  758.1	  596.6	 3460.0	...
3763012	  758.0	  596.9	 3459.0	...
3763013	  758.1	  597.2	 3459.0	...
3763014	  758.2	  596.9	 3458.0	...
3763015	  758.4	  596.4	 3458.0	...
3763016	  758.5	  595.9	 3457.0	...
3763017	  758.6	  595.7	 3456.0	...
3763018	  758.6	  595.7	 3455.0	...
3763019	  758.5	  595.7	 3456.0	...
3763020	  758.0	  595.7	 3456.0	...
3763021	  757.6	  595.7	 3455.0	...
3763022	  757.2	  595.8	 3455.0	...
3763023	  757.2	  595.9	 3456.0	...
3763024	  757.3	  596.0	 3457.0	...
3763025	  757.5	  595.9	 3458.0	...
3763026	  757.6	  595.8	 3458.0	...
3763027	  757.8	  595.7	 3458.0	...
3763028	  758.0	  595.6	 3457.0	...
3763029	  758.1	  595.6	 3459.0	...
3763030	  757.9	  595.6	 3461.0	...
3763031	  757.7	  595.7	 3463.0	...
3763032	  757.7	  595.4	 3463.0	...
3763033	  757.7	  595.1	 3463.0	...
3763034	  757.7	  595.1	 3462.0	...
3763035	  757.7	  595.6	 3463.0	...
3763036	  757.8	  596.2	 3465.0	...
3763037	  757.9	  596.1	 3467.0	...
3763038	  758.0	  595.7	 3467.0	...
3763039	  758.0	  595.0	 3469.0	...
3763040	  758.2	  594.6	 3471.0	...
3763041	  758.3	  594.2	 3470.0	...
3763042	  758.1	  594.3	 3469.0	...
3763043	  757.7	  594.2	 3467.0	...
3763044	  757.4	  594.1	 3467.0	...
3763045	  757.6	  594.2	 3467.0	...
3763046	  757.8	  594.3	 3467.0	...
3763047	  758.1	  594.4	 3467.0	...
3763048	  758.1	  594.3	 3467.0	...
3763049	  758.2	  594.3	 3467.0	...
3763050	  758.3	  594.3	 3467.0	...
3763051	  758.5	  594.2	 3468.0	...
3763052	  758.7	  594.3	 3469.0	...
3763053	  758.6	  594.4	 3470.0	...
3763054	  758.6	  594.4	 3470.0	...
3763055	  758.6	  594.3	 3470.0	...
3763056	  758.4	  594.1	 3470.0	...
3763057	  758.3	  594.1	 3470.0	...
3763058	  758.1	  594.0	 3470.0	...
3763059	  758.0	  594.0	 3470.0	...
3763060	  758.0	  594.0	 3471.0	...
3763061	  758.0	  594.1	 3472.0	...
3763062	  758.2	  594.2	 3472.0	...
3763063	  758.3	  594.3	 3473.0	...
3763064	  758.5	  594.4	 3473.0	...
3763065	  758.5	  594.2	 3475.0	...
3763066	  758.7	  593.8	 3476.0	...
3763067	  758.9	  593.4	 3477.0	...
3763068	  758.8	  593.6	 3475.0	...
3763069	  758.6	  594.0	 3476.0	...
3763070	  758.4	  594.4	 3477.0	...
3763071	  758.4	  594.4	 3479.0	...
3763072	  758.5	  594.1	 3480.0	...
3763073	  758.3	  593.9	 3480.0	...
3763074	  758.2	  593.6	 3480.0	...
3763075	  758.1	  593.6	 3479.0	...
3763076	  758.2	  593.1	 3479.0	...
3763077	  758.1	  592.7	 3478.0	...
3763078	  757.9	  592.2	 3478.0	...
3763079	  757.9	  592.3	 3478.0	...
3763080	  758.0	  592.4	 3477.0	...
3763081	  758.1	  592.7	 3476.0	...
3763082	  758.0	  593.1	 3478.0	...
3763083	  758.0	  593.3	 3480.0	...
3763084	  758.0	  593.2	 3482.0	...
3763085	  758.0	  592.9	 3481.0	...
3763086	  758.1	  592.5	 3482.0	...
3763087	  758.1	  592.1	 3483.0	...
3763088	  758.0	  591.6	 3484.0	...
3763089	  758.2	  591.5	 3486.0	...
3763090	  758.4	  591.4	 3489.0	...
3763091	  758.6	  591.5	 3491.0	...
3763092	  758.8	  591.6	 3490.0	...
3763093	  758.8	  592.0	 3490.0	...
3763094	  758.9	  592.4	 3491.0	...
3763095	  759.0	  592.6	 3492.0	...
3763096	  758.9	  592.5	 3493.0	...
3763097	  758.6	  592.4	 3493.0	...
3763098	  758.3	  592.5	 3491.0	...
3763099	  758.1	  592.6	 3490.0	...
3763100	  758.2	  592.7	 3490.0	...
3763101	  758.0	  592.7	 3492.0	...
3763102	  757.7	  592.7	 3494.0	...
3763103	  757.6	  592.7	 3496.0	...
3763104	  757.7	  592.5	 3498.0	...
3763105	  757.7	  592.5	 3500.0	...
3763106	  757.8	  592.8	 3501.0	...
3763107	  757.8	  593.2	 3501.0	...
3763108	  757.8	  593.7	 3499.0	...
3763109	  757.8	  593.8	 3497.0	...
3763110	  757.7	  593.6	 3496.0	...
3763111	  758.1	  593.3	 3495.0	...
3763112	  758.5	  592.8	 3496.0	...
3763113	  758.9	  592.6	 3498.0	...
3763114	  758.8	  592.4	 3500.0	...
3763115	  758.7	  592.1	 3502.0	...
3763116	  758.7	  591.6	 3505.0	...
3763117	  758.6	  591.2	 3509.0	...
3763118	  758.6	  591.3	 3513.0	...
3763119	  758.5	  591.6	 3513.0	...
3763120	  758.5	  591.9	 3512.0	...
3763121	  758.4	  591.9	 3511.0	...
3763122	  758.3	  591.9	 3510.0	...
3763123	  758.4	  591.9	 3509.0	...
3763124	  758.5	  591.9	 3509.0	...
3763125	  758.7	  591.8	 3510.0	...
3763126	  758.6	  591.9	 3513.0	...
3763127	  758.6	  592.1	 3515.0	...
3763128	  758.6	  591.8	 3513.0	...
3763129	  758.4	  591.4	 3510.0	...
3763130	  758.2	  590.7	 3509.0	...
3763131	  757.9	  590.6	 3512.0	...
3763132	  757.9	  590.5	 3514.0	...
3763133	  757.9	  591.2	 3515.0	...
3763134	  757.9	  591.8	 3515.0	...
3763135	  757.8	  592.2	 3516.0	...
3763136	  757.7	  591.9	 3519.0	...
3763137	  757.8	  591.5	 3522.0	...
3763138	  757.9	  591.3	 3523.0	...
3763139	  758.1	  591.1	 3522.0	...
3763140	  758.1	  591.0	 3520.0	...
3763141	  758.0	  591.0	 3521.0	...
3763142	  758.1	  591.0	 3521.0	...
3763143	  758.3	  591.0	 3521.0	...
3763144	  758.4	  591.4	 3521.0	...
3763145	  758.4	  591.8	 3521.0	...
3763146	  758.3	  591.9	 3522.0	...
3763147	  758.1	  591.8	 3524.0	...
3763148	  758.0	  591.7	 3524.0	...
3763149	  757.9	  591.1	 3523.0	...
3763150	  757.9	  590.3	 3523.0	...
3763151	  757.8	  589.6	 3524.0	...
3763152	  757.8	  589.8	 3527.0	...
3763153	  757.6	  589.9	 3531.0	...
3763154	  757.4	  590.6	 3535.0	...
3763155	  757.3	  591.3	 3538.0	...
3763156	  757.3	  591.9	 3541.0	...
3763157	  757.2	  591.6	 3541.0	...
3763158	  757.2	  591.2	 3543.0	...
3763159	  757.2	  591.1	 3544.0	...
3763160	  757.4	  591.4	 3545.0	...
3763161	  757.5	  591.5	 3545.0	...
3763162	  757.8	  591.3	 3546.0	...
3763163	  757.9	  591.0	 3547.0	...
3763164	  758.3	  590.8	 3546.0	...
3763165	  758.6	  590.8	 3544.0	...
3763166	  758.8	  590.8	 3543.0	...
3763167	  758.7	  590.8	 3545.0	...
3763168	  758.7	  590.8	 3548.0	...
3763169	  758.5	  590.9	 3551.0	...
3763170	  758.3	  590.9	 3551.0	...
3763171	  758.0	  590.8	 3552.0	...
3763172	  757.9	  590.5	 3551.0	...
3763173	  757.9	  590.5	 3551.0	...
3763174	  757.9	  590.8	 3551.0	...
3763175	  757.9	  591.3	 3553.0	...
3763176	  757.9	  591.7	 3554.0	...
3763177	  757.9	  591.5	 3553.0	...
3763178	  757.9	  591.2	 3552.0	...
3763179	  757.6	  591.5	 3552.0	...
3763180	  757.3	  592.0	 3554.0	...
3763181	  757.1	  592.5	 3558.0	...
3763182	  757.2	  592.4	 3562.0	...
3763183	  757.2	  592.3	 3566.0	...
3763184	  757.1	  592.2	 3566.0	...
3763185	  757.0	  591.9	 3567.0	...
3763186	  757.0	  591.7	 3568.0	...
3763187	  756.9	  591.2	 3569.0	...
3763188	  756.7	  591.0	 3570.0	...
3763189	  756.5	  591.4	 3571.0	...
3763190	  756.6	  592.1	 3573.0	...
3763191	  757.0	  592.7	 3575.0	...
3763192	  757.3	  592.7	 3576.0	...
3763193	  757.8	  592.6	 3577.0	...
3763194	  758.2	  592.8	 3577.0	...
3763195	  758.8	  592.9	 3577.0	...
3763196	  759.2	  593.1	 3577.0	...
3763197	  759.7	  593.0	 3576.0	...
3763198	  760.1	  592.9	 3577.0	...
3763199	  760.7	  592.7	 3579.0	...
3763200	  761.1	  592.5	 3582.0	...
3763201	  761.4	  592.3	 3583.0	...
3763202	  761.5	  592.2	 3584.0	...
3763203	  761.6	  592.2	 3584.0	...
3763204	  761.8	  591.6	 3584.0	...
3763205	  761.5	  591.2	 3583.0	...
3763206	  761.1	  590.8	 3587.0	...
3763207	  760.3	  590.5	 3591.0	...
3763208	  759.4	  589.8	 3594.0	...
3763209	  757.7	  589.3	 3591.0	...
3763210	  756.6	  589.2	 3588.0	...
3763211	  756.3	  589.4	 3588.0	...
3763212	  756.7	  589.5	 3589.0	...
3763213	  757.0	  589.6	 3591.0	...
3763214	  757.1	  589.8	 3591.0	...
3763215	  757.7	  589.9	 3590.0	...
3763216	  758.4	  590.1	 3590.0	...
3763217	  759.1	  590.4	 3589.0	...
3763218	  759.2	  590.8	 3591.0	...
3763219	  759.2	  591.2	 3594.0	...
3763220	  759.2	  591.4	 3597.0	...
3763221	  759.0	  591.6	 3599.0	...
3763222	  759.2	  590.8	 3600.0	...
3763223	  759.4	  590.0	 3602.0	...
3763224	  759.0	  589.9	 3602.0	...
3763225	  758.4	  590.5	 3601.0	...
3763226	  757.7	  591.2	 3599.0	...
3763227	  757.7	  591.2	 3598.0	...
3763228	  757.6	  591.2	 3598.0	...
3763229	  757.5	  591.5	 3598.0	...
3763230	  757.9	  591.7	 3598.0	...
3763231	  758.3	  591.8	 3598.0	...
3763232	  758.7	  591.7	 3600.0	...
3763233	  758.6	  591.3	 3603.0	...
3763234	  758.6	  590.9	 3605.0	...
[truncated: 4,283,973 more chars]
