# Supplementary material for: With an eye on uncertainty: Modelling pupillary responses to environmental volatility
Source: PLoS Comput Biol. 2019 Jul 5;15(7):e1007126. doi: 10.1371/journal.pcbi.1007126 (PMC6636765; doi:10.1371/journal.pcbi.1007126)
Supplement: S1 Data — Zip file containing the pupillometry data for participant 1. (ZIP) [file pcbi.1007126.s001.zip › P1/trial15.asc]

** CONVERTED FROM C:\Users\tparr\Documents\PVR\P1_0712\trial15.edf using edfapi 3.1 Win32 Nov 24 2009 on Thu Dec 07 10:05:36 2017
** DATE: Thu Dec  7 11:02:03 2017
** TYPE: EDF_FILE BINARY EVENT SAMPLE TAGGED
** VERSION: EYELINK II 1
** SOURCE: EYELINK CL
** EYELINK II CL v4.48 Nov 25 2009
** CAMERA: EyeLink CL Version 1.4 Sensor=BHA
** SERIAL NUMBER: CL1-AAD42
** CAMERA_CONFIG: AAD42140.SCD
**

MSG	3891963 RECCFG CR 1000 2 0 R
MSG	3891963 ELCLCFG MTABLER
MSG	3891963 GAZE_COORDS 0.00 0.00 1599.00 1199.00
MSG	3891963 THRESHOLDS R 122 225
MSG	3891963 ELCL_PROC CENTROID (3)
MSG	3891963 ELCL_PCR_PARAM 5 3.0
START	3891964 	RIGHT	SAMPLES	EVENTS
PRESCALER	1
VPRESCALER	1
PUPIL	AREA
EVENTS	GAZE	RIGHT	RATE	1000.00	TRACKING	CR	FILTER	2
SAMPLES	GAZE	RIGHT	RATE	1000.00	TRACKING	CR	FILTER	2
MSG	3891964 !MODE RECORD CR 1000 2 0 R
3891964	  754.4	  626.6	 3888.0	...
INPUT	3891964	127
3891965	  754.4	  626.6	 3889.0	...
3891966	  754.9	  626.6	 3889.0	...
3891967	  755.4	  626.6	 3886.0	...
3891968	  755.6	  626.7	 3882.0	...
3891969	  755.5	  626.8	 3882.0	...
3891970	  755.3	  626.9	 3885.0	...
SFIX R   3891971
3891971	  755.4	  626.9	 3887.0	...
3891972	  755.5	  626.9	 3885.0	...
3891973	  755.5	  626.9	 3884.0	...
3891974	  755.5	  626.8	 3883.0	...
3891975	  755.5	  626.6	 3883.0	...
3891976	  755.5	  626.4	 3884.0	...
3891977	  755.2	  626.4	 3886.0	...
3891978	  755.0	  626.3	 3887.0	...
3891979	  754.7	  626.3	 3884.0	...
3891980	  754.6	  626.4	 3879.0	...
3891981	  755.1	  626.4	 3875.0	...
3891982	  755.6	  626.7	 3878.0	...
3891983	  756.1	  626.8	 3881.0	...
3891984	  756.0	  626.7	 3883.0	...
3891985	  756.1	  626.5	 3883.0	...
3891986	  756.1	  626.3	 3885.0	...
3891987	  756.2	  626.3	 3887.0	...
3891988	  756.2	  626.2	 3889.0	...
3891989	  756.2	  626.0	 3887.0	...
3891990	  756.1	  626.3	 3884.0	...
3891991	  756.0	  626.7	 3883.0	...
3891992	  756.0	  627.1	 3882.0	...
3891993	  756.0	  627.1	 3882.0	...
3891994	  756.0	  627.1	 3882.0	...
3891995	  756.0	  627.0	 3882.0	...
3891996	  756.2	  626.7	 3882.0	...
3891997	  756.2	  626.2	 3882.0	...
3891998	  756.2	  625.7	 3882.0	...
3891999	  756.2	  625.4	 3883.0	...
3892000	  756.2	  625.5	 3882.0	...
3892001	  756.3	  625.6	 3881.0	...
3892002	  756.4	  625.5	 3879.0	...
3892003	  756.4	  625.5	 3874.0	...
3892004	  756.5	  625.6	 3869.0	...
3892005	  756.6	  625.8	 3867.0	...
3892006	  756.8	  626.1	 3868.0	...
3892007	  757.0	  626.0	 3870.0	...
3892008	  757.2	  625.9	 3869.0	...
3892009	  757.4	  625.8	 3869.0	...
3892010	  757.5	  625.6	 3868.0	...
3892011	  757.6	  625.6	 3868.0	...
3892012	  757.7	  625.5	 3869.0	...
3892013	  757.6	  625.5	 3870.0	...
3892014	  757.6	  626.0	 3872.0	...
3892015	  757.8	  626.5	 3872.0	...
3892016	  757.9	  626.9	 3873.0	...
3892017	  758.0	  626.8	 3875.0	...
3892018	  758.1	  626.7	 3872.0	...
3892019	  757.9	  626.8	 3868.0	...
3892020	  757.7	  626.9	 3866.0	...
3892021	  757.5	  627.0	 3868.0	...
3892022	  757.6	  627.1	 3870.0	...
3892023	  757.6	  627.5	 3870.0	...
3892024	  757.5	  627.6	 3870.0	...
3892025	  757.4	  627.7	 3869.0	...
3892026	  757.3	  627.5	 3868.0	...
3892027	  757.5	  627.3	 3868.0	...
3892028	  757.7	  627.2	 3869.0	...
3892029	  758.0	  627.2	 3870.0	...
3892030	  758.1	  627.2	 3871.0	...
3892031	  757.8	  627.3	 3870.0	...
3892032	  757.5	  627.8	 3870.0	...
3892033	  757.6	  628.2	 3872.0	...
3892034	  758.0	  628.4	 3873.0	...
3892035	  758.3	  628.3	 3873.0	...
3892036	  758.5	  628.1	 3872.0	...
3892037	  758.6	  627.9	 3870.0	...
3892038	  758.6	  627.5	 3869.0	...
3892039	  758.4	  626.9	 3868.0	...
3892040	  758.4	  626.4	 3867.0	...
3892041	  758.5	  626.0	 3865.0	...
3892042	  758.7	  625.9	 3859.0	...
3892043	  758.8	  625.6	 3852.0	...
3892044	  759.0	  625.3	 3848.0	...
3892045	  759.0	  625.2	 3849.0	...
3892046	  758.8	  625.0	 3852.0	...
3892047	  758.7	  624.8	 3854.0	...
3892048	  758.8	  624.7	 3855.0	...
3892049	  758.9	  624.9	 3855.0	...
3892050	  759.0	  625.0	 3855.0	...
3892051	  759.1	  625.1	 3856.0	...
3892052	  759.1	  625.3	 3856.0	...
3892053	  759.1	  625.7	 3858.0	...
3892054	  758.9	  626.4	 3858.0	...
3892055	  758.8	  627.7	 3861.0	...
3892056	  758.7	  628.7	 3864.0	...
3892057	  758.8	  629.3	 3865.0	...
3892058	  758.8	  629.0	 3863.0	...
3892059	  758.8	  628.3	 3862.0	...
3892060	  758.9	  627.9	 3863.0	...
3892061	  759.0	  627.5	 3864.0	...
3892062	  759.3	  627.7	 3864.0	...
3892063	  759.6	  628.1	 3864.0	...
3892064	  759.6	  628.6	 3860.0	...
3892065	  759.7	  628.7	 3857.0	...
3892066	  759.8	  628.6	 3854.0	...
3892067	  760.1	  628.5	 3854.0	...
3892068	  760.3	  628.5	 3853.0	...
3892069	  760.4	  628.4	 3850.0	...
3892070	  760.4	  628.2	 3847.0	...
3892071	  760.4	  628.1	 3844.0	...
3892072	  760.3	  628.0	 3844.0	...
3892073	  760.3	  627.8	 3844.0	...
3892074	  760.0	  627.6	 3843.0	...
3892075	  759.8	  627.6	 3843.0	...
3892076	  759.5	  627.6	 3842.0	...
3892077	  759.6	  627.6	 3843.0	...
3892078	  759.9	  627.7	 3840.0	...
3892079	  760.2	  627.8	 3837.0	...
3892080	  760.3	  627.6	 3835.0	...
3892081	  760.3	  627.2	 3834.0	...
3892082	  760.3	  626.9	 3834.0	...
3892083	  760.2	  626.9	 3834.0	...
3892084	  760.2	  627.0	 3834.0	...
3892085	  760.1	  627.0	 3835.0	...
3892086	  759.9	  627.1	 3835.0	...
3892087	  759.6	  627.3	 3839.0	...
3892088	  759.5	  627.4	 3843.0	...
3892089	  759.4	  627.3	 3846.0	...
3892090	  759.5	  627.2	 3844.0	...
3892091	  760.0	  627.3	 3841.0	...
3892092	  760.5	  627.7	 3843.0	...
3892093	  761.0	  628.2	 3848.0	...
3892094	  760.7	  628.3	 3855.0	...
3892095	  760.5	  627.9	 3857.0	...
3892096	  760.7	  627.5	 3850.0	...
3892097	  761.1	  627.8	 3841.0	...
3892098	  761.4	  628.3	 3832.0	...
3892099	  761.1	  628.4	 3832.0	...
3892100	  760.8	  628.1	 3833.0	...
3892101	  760.7	  627.7	 3837.0	...
3892102	  761.0	  627.7	 3840.0	...
3892103	  761.4	  627.6	 3842.0	...
3892104	  761.8	  627.5	 3842.0	...
3892105	  761.8	  627.4	 3841.0	...
3892106	  761.9	  627.3	 3840.0	...
3892107	  762.0	  627.2	 3838.0	...
3892108	  762.1	  627.2	 3835.0	...
3892109	  762.0	  627.1	 3833.0	...
3892110	  762.1	  627.6	 3831.0	...
3892111	  762.2	  628.0	 3831.0	...
3892112	  762.4	  628.5	 3832.0	...
3892113	  762.5	  628.5	 3830.0	...
3892114	  762.3	  628.5	 3828.0	...
3892115	  761.9	  628.3	 3827.0	...
3892116	  761.4	  628.0	 3825.0	...
3892117	  761.2	  627.7	 3823.0	...
3892118	  761.1	  628.0	 3821.0	...
3892119	  761.0	  628.5	 3822.0	...
3892120	  761.0	  628.8	 3821.0	...
3892121	  761.2	  629.0	 3821.0	...
3892122	  761.6	  628.9	 3820.0	...
3892123	  761.8	  628.8	 3820.0	...
3892124	  762.0	  628.8	 3821.0	...
3892125	  762.0	  628.8	 3823.0	...
3892126	  762.1	  628.9	 3821.0	...
3892127	  762.3	  629.1	 3818.0	...
3892128	  762.4	  629.4	 3814.0	...
3892129	  762.5	  630.0	 3813.0	...
3892130	  762.6	  630.8	 3812.0	...
EFIX R   3891971	3892130	160	  758.8	  627.2	   3857
SSACC R  3892131
3892131	  762.5	  631.5	 3811.0	...
3892132	  762.4	  632.7	 3809.0	...
3892133	  762.4	  634.0	 3805.0	...
3892134	  762.6	  635.3	 3803.0	...
3892135	  762.6	  636.6	 3803.0	...
3892136	  762.6	  639.2	 3799.0	...
3892137	  762.2	  644.0	 3794.0	...
3892138	  761.7	  649.4	 3790.0	...
3892139	  758.7	  656.8	 3789.0	...
3892140	  755.7	  666.1	 3786.0	...
3892141	  751.4	  678.3	 3775.0	...
3892142	  747.2	  692.3	 3765.0	...
3892143	  741.9	  708.6	 3756.0	...
3892144	  735.9	  726.8	 3755.0	...
3892145	  729.5	  746.6	 3755.0	...
3892146	  723.1	  766.4	 3757.0	...
3892147	  717.3	  786.3	 3759.0	...
3892148	  713.2	  806.3	 3762.0	...
3892149	  710.1	  828.9	 3770.0	...
3892150	  709.0	  852.2	 3779.0	...
3892151	  709.3	  875.5	 3783.0	...
3892152	  711.6	  897.6	 3778.0	...
3892153	  713.9	  920.9	 3777.0	...
3892154	  715.6	  948.0	 3786.0	...
3892155	  715.9	  974.6	 3802.0	...
3892156	  714.2	  999.6	 3821.0	...
3892157	  711.3	 1024.9	 3840.0	...
3892158	  707.5	 1051.2	 3850.0	...
3892159	  702.8	 1077.8	 3855.0	...
3892160	  697.0	 1102.1	 3855.0	...
3892161	  690.2	 1126.8	 3855.0	...
3892162	  683.8	 1153.6	 3861.0	...
3892163	  679.0	 1179.6	 3868.0	...
3892164	  675.0	 1206.4	 3876.0	...
3892165	  671.9	 1231.8	 3878.0	...
3892166	  669.5	 1256.1	 3878.0	...
3892167	  668.2	 1279.8	 3878.0	...
3892168	  666.9	 1304.6	 3878.0	...
3892169	  665.9	 1332.0	 3877.0	...
3892170	  664.4	 1359.2	 3871.0	...
3892171	  663.8	 1388.3	 3863.0	...
3892172	  662.0	 1418.8	 3855.0	...
3892173	  660.5	 1450.5	 3853.0	...
3892174	  658.6	 1480.5	 3851.0	...
3892175	  656.7	 1508.5	 3846.0	...
3892176	  655.1	 1538.1	 3842.0	...
3892177	  652.5	 1567.7	 3833.0	...
3892178	  651.0	 1599.8	 3824.0	...
3892179	  649.2	 1632.1	 3816.0	...
3892180	  648.3	 1665.5	 3812.0	...
3892181	  647.4	 1698.5	 3807.0	...
3892182	  646.0	 1728.9	 3798.0	...
3892183	  645.2	 1758.2	 3788.0	...
3892184	  644.7	 1786.8	 3779.0	...
3892185	  644.7	 1816.6	 3772.0	...
3892186	  645.1	 1848.4	 3763.0	...
3892187	  645.4	 1880.2	 3757.0	...
3892188	  646.5	 1911.3	 3748.0	...
3892189	  648.2	 1942.0	 3735.0	...
3892190	  650.4	 1972.0	 3721.0	...
3892191	  653.0	 2001.3	 3704.0	...
3892192	  654.4	 2031.3	 3695.0	...
3892193	  656.4	 2064.6	 3683.0	...
3892194	  659.5	 2103.0	 3679.0	...
3892195	  664.5	 2140.8	 3675.0	...
3892196	  669.5	 2174.7	 3676.0	...
3892197	  673.3	 2202.5	 3676.0	...
3892198	  675.6	 2228.0	 3669.0	...
3892199	  677.0	 2257.0	 3655.0	...
3892200	  676.6	 2289.6	 3633.0	...
3892201	  676.4	 2330.7	 3609.0	...
3892202	  675.9	 2372.1	 3590.0	...
SBLINK R 3892203
3892203	   .	   .	    0.0	...
3892204	   .	   .	    0.0	...
3892205	   .	   .	    0.0	...
3892206	   .	   .	    0.0	...
3892207	   .	   .	    0.0	...
3892208	   .	   .	    0.0	...
3892209	   .	   .	    0.0	...
3892210	   .	   .	    0.0	...
3892211	   .	   .	    0.0	...
3892212	   .	   .	    0.0	...
3892213	   .	   .	    0.0	...
3892214	   .	   .	    0.0	...
3892215	   .	   .	    0.0	...
3892216	   .	   .	    0.0	...
3892217	   .	   .	    0.0	...
3892218	   .	   .	    0.0	...
3892219	   .	   .	    0.0	...
3892220	   .	   .	    0.0	...
3892221	   .	   .	    0.0	...
3892222	   .	   .	    0.0	...
3892223	   .	   .	    0.0	...
3892224	   .	   .	    0.0	...
3892225	   .	   .	    0.0	...
3892226	   .	   .	    0.0	...
3892227	   .	   .	    0.0	...
3892228	   .	   .	    0.0	...
3892229	   .	   .	    0.0	...
3892230	   .	   .	    0.0	...
3892231	   .	   .	    0.0	...
3892232	   .	   .	    0.0	...
3892233	   .	   .	    0.0	...
3892234	   .	   .	    0.0	...
3892235	   .	   .	    0.0	...
3892236	   .	   .	    0.0	...
3892237	   .	   .	    0.0	...
3892238	   .	   .	    0.0	...
3892239	   .	   .	    0.0	...
3892240	   .	   .	    0.0	...
3892241	   .	   .	    0.0	...
3892242	   .	   .	    0.0	...
3892243	   .	   .	    0.0	...
3892244	   .	   .	    0.0	...
3892245	   .	   .	    0.0	...
3892246	   .	   .	    0.0	...
3892247	   .	   .	    0.0	...
3892248	   .	   .	    0.0	...
3892249	   .	   .	    0.0	...
3892250	   .	   .	    0.0	...
3892251	   .	   .	    0.0	...
3892252	   .	   .	    0.0	...
3892253	   .	   .	    0.0	...
3892254	   .	   .	    0.0	...
3892255	   .	   .	    0.0	...
3892256	   .	   .	    0.0	...
3892257	   .	   .	    0.0	...
3892258	   .	   .	    0.0	...
3892259	   .	   .	    0.0	...
3892260	   .	   .	    0.0	...
3892261	   .	   .	    0.0	...
3892262	   .	   .	    0.0	...
3892263	   .	   .	    0.0	...
3892264	   .	   .	    0.0	...
3892265	   .	   .	    0.0	...
3892266	   .	   .	    0.0	...
3892267	   .	   .	    0.0	...
3892268	   .	   .	    0.0	...
3892269	   .	   .	    0.0	...
3892270	   .	   .	    0.0	...
3892271	   .	   .	    0.0	...
3892272	   .	   .	    0.0	...
3892273	   .	   .	    0.0	...
3892274	   .	   .	    0.0	...
3892275	   .	   .	    0.0	...
3892276	   .	   .	    0.0	...
3892277	   .	   .	    0.0	...
3892278	   .	   .	    0.0	...
3892279	   .	   .	    0.0	...
3892280	   .	   .	    0.0	...
3892281	   .	   .	    0.0	...
3892282	   .	   .	    0.0	...
3892283	   .	   .	    0.0	...
3892284	   .	   .	    0.0	...
3892285	   .	   .	    0.0	...
3892286	   .	   .	    0.0	...
3892287	   .	   .	    0.0	...
3892288	   .	   .	    0.0	...
3892289	   .	   .	    0.0	...
3892290	   .	   .	    0.0	...
3892291	   .	   .	    0.0	...
3892292	   .	   .	    0.0	...
3892293	   .	   .	    0.0	...
3892294	   .	   .	    0.0	...
3892295	   .	   .	    0.0	...
3892296	   .	   .	    0.0	...
3892297	   .	   .	    0.0	...
3892298	   .	   .	    0.0	...
3892299	   .	   .	    0.0	...
3892300	   .	   .	    0.0	...
3892301	   .	   .	    0.0	...
3892302	   .	   .	    0.0	...
3892303	   .	   .	    0.0	...
3892304	   .	   .	    0.0	...
3892305	   .	   .	    0.0	...
3892306	   .	   .	    0.0	...
3892307	   .	   .	    0.0	...
3892308	   .	   .	    0.0	...
3892309	   .	   .	    0.0	...
3892310	   .	   .	    0.0	...
3892311	   .	   .	    0.0	...
3892312	   .	   .	    0.0	...
3892313	   .	   .	    0.0	...
3892314	   .	   .	    0.0	...
3892315	   .	   .	    0.0	...
3892316	   .	   .	    0.0	...
3892317	   .	   .	    0.0	...
3892318	   .	   .	    0.0	...
3892319	   .	   .	    0.0	...
3892320	   .	   .	    0.0	...
3892321	   .	   .	    0.0	...
3892322	   .	   .	    0.0	...
3892323	   .	   .	    0.0	...
3892324	   .	   .	    0.0	...
3892325	   .	   .	    0.0	...
3892326	   .	   .	    0.0	...
3892327	   .	   .	    0.0	...
3892328	   .	   .	    0.0	...
3892329	   .	   .	    0.0	...
3892330	   .	   .	    0.0	...
3892331	   .	   .	    0.0	...
3892332	   .	   .	    0.0	...
3892333	   .	   .	    0.0	...
3892334	   .	   .	    0.0	...
3892335	   .	   .	    0.0	...
3892336	   .	   .	    0.0	...
3892337	   .	   .	    0.0	...
3892338	   .	   .	    0.0	...
3892339	   .	   .	    0.0	...
3892340	   .	   .	    0.0	...
3892341	   .	   .	    0.0	...
3892342	   .	   .	    0.0	...
3892343	   .	   .	    0.0	...
3892344	   .	   .	    0.0	...
3892345	   .	   .	    0.0	...
3892346	   .	   .	    0.0	...
3892347	   .	   .	    0.0	...
3892348	   .	   .	    0.0	...
3892349	   .	   .	    0.0	...
3892350	   .	   .	    0.0	...
3892351	   .	   .	    0.0	...
3892352	   .	   .	    0.0	...
3892353	   .	   .	    0.0	...
3892354	   .	   .	    0.0	...
3892355	   .	   .	    0.0	...
3892356	   .	   .	    0.0	...
3892357	   .	   .	    0.0	...
3892358	   .	   .	    0.0	...
3892359	   .	   .	    0.0	...
3892360	   .	   .	    0.0	...
3892361	   .	   .	    0.0	...
3892362	   .	   .	    0.0	...
3892363	   .	   .	    0.0	...
3892364	   .	   .	    0.0	...
3892365	   .	   .	    0.0	...
3892366	   .	   .	    0.0	...
3892367	   .	   .	    0.0	...
3892368	   .	   .	    0.0	...
3892369	   .	   .	    0.0	...
3892370	   .	   .	    0.0	...
3892371	   .	   .	    0.0	...
3892372	   .	   .	    0.0	...
3892373	   .	   .	    0.0	...
3892374	   .	   .	    0.0	...
3892375	   .	   .	    0.0	...
3892376	   .	   .	    0.0	...
3892377	   .	   .	    0.0	...
3892378	   .	   .	    0.0	...
3892379	   .	   .	    0.0	...
3892380	   .	   .	    0.0	...
3892381	   .	   .	    0.0	...
3892382	   .	   .	    0.0	...
3892383	   .	   .	    0.0	...
3892384	   .	   .	    0.0	...
3892385	   .	   .	    0.0	...
3892386	   .	   .	    0.0	...
3892387	   .	   .	    0.0	...
3892388	   .	   .	    0.0	...
3892389	   .	   .	    0.0	...
3892390	   .	   .	    0.0	...
3892391	   .	   .	    0.0	...
3892392	   .	   .	    0.0	...
3892393	   .	   .	    0.0	...
3892394	   .	   .	    0.0	...
3892395	   .	   .	    0.0	...
3892396	   .	   .	    0.0	...
3892397	   .	   .	    0.0	...
3892398	   .	   .	    0.0	...
3892399	   .	   .	    0.0	...
3892400	   .	   .	    0.0	...
3892401	   .	   .	    0.0	...
3892402	   .	   .	    0.0	...
3892403	   .	   .	    0.0	...
3892404	   .	   .	    0.0	...
3892405	   .	   .	    0.0	...
3892406	   .	   .	    0.0	...
3892407	   .	   .	    0.0	...
3892408	   .	   .	    0.0	...
3892409	   .	   .	    0.0	...
3892410	   .	   .	    0.0	...
3892411	   .	   .	    0.0	...
3892412	   .	   .	    0.0	...
3892413	   .	   .	    0.0	...
3892414	   .	   .	    0.0	...
3892415	   .	   .	    0.0	...
3892416	   .	   .	    0.0	...
3892417	   .	   .	    0.0	...
3892418	   .	   .	    0.0	...
3892419	   .	   .	    0.0	...
3892420	   .	   .	    0.0	...
3892421	   .	   .	    0.0	...
3892422	   .	   .	    0.0	...
3892423	   .	   .	    0.0	...
3892424	   .	   .	    0.0	...
3892425	   .	   .	    0.0	...
3892426	   .	   .	    0.0	...
3892427	   .	   .	    0.0	...
3892428	   .	   .	    0.0	...
3892429	   .	   .	    0.0	...
3892430	   .	   .	    0.0	...
3892431	   .	   .	    0.0	...
3892432	   .	   .	    0.0	...
3892433	   .	   .	    0.0	...
3892434	   .	   .	    0.0	...
3892435	   .	   .	    0.0	...
3892436	   .	   .	    0.0	...
3892437	   .	   .	    0.0	...
3892438	   .	   .	    0.0	...
3892439	   .	   .	    0.0	...
3892440	   .	   .	    0.0	...
3892441	   .	   .	    0.0	...
3892442	   .	   .	    0.0	...
3892443	   .	   .	    0.0	...
3892444	   .	   .	    0.0	...
3892445	   .	   .	    0.0	...
3892446	   .	   .	    0.0	...
3892447	   .	   .	    0.0	...
3892448	   .	   .	    0.0	...
3892449	   .	   .	    0.0	...
3892450	   .	   .	    0.0	...
3892451	   .	   .	    0.0	...
3892452	   .	   .	    0.0	...
3892453	   .	   .	    0.0	...
3892454	   .	   .	    0.0	...
3892455	   .	   .	    0.0	...
3892456	   .	   .	    0.0	...
3892457	   .	   .	    0.0	...
3892458	   .	   .	    0.0	...
3892459	   .	   .	    0.0	...
3892460	   .	   .	    0.0	...
3892461	   .	   .	    0.0	...
3892462	   .	   .	    0.0	...
3892463	   .	   .	    0.0	...
3892464	   .	   .	    0.0	...
3892465	   .	   .	    0.0	...
3892466	   .	   .	    0.0	...
3892467	   .	   .	    0.0	...
3892468	   .	   .	    0.0	...
3892469	   .	   .	    0.0	...
3892470	   .	   .	    0.0	...
3892471	   .	   .	    0.0	...
3892472	   .	   .	    0.0	...
3892473	   .	   .	    0.0	...
3892474	   .	   .	    0.0	...
3892475	   .	   .	    0.0	...
3892476	   .	   .	    0.0	...
3892477	   .	   .	    0.0	...
3892478	   .	   .	    0.0	...
3892479	   .	   .	    0.0	...
3892480	   .	   .	    0.0	...
3892481	   .	   .	    0.0	...
3892482	   .	   .	    0.0	...
3892483	   .	   .	    0.0	...
3892484	   .	   .	    0.0	...
3892485	   .	   .	    0.0	...
3892486	   .	   .	    0.0	...
3892487	   .	   .	    0.0	...
3892488	   .	   .	    0.0	...
3892489	   .	   .	    0.0	...
3892490	   .	   .	    0.0	...
3892491	   .	   .	    0.0	...
3892492	   .	   .	    0.0	...
3892493	   .	   .	    0.0	...
3892494	   .	   .	    0.0	...
3892495	   .	   .	    0.0	...
3892496	   .	   .	    0.0	...
3892497	   .	   .	    0.0	...
3892498	   .	   .	    0.0	...
3892499	   .	   .	    0.0	...
3892500	   .	   .	    0.0	...
3892501	   .	   .	    0.0	...
3892502	   .	   .	    0.0	...
3892503	   .	   .	    0.0	...
3892504	   .	   .	    0.0	...
3892505	   .	   .	    0.0	...
3892506	   .	   .	    0.0	...
3892507	   .	   .	    0.0	...
3892508	   .	   .	    0.0	...
3892509	   .	   .	    0.0	...
3892510	   .	   .	    0.0	...
3892511	   .	   .	    0.0	...
3892512	   .	   .	    0.0	...
3892513	   .	   .	    0.0	...
3892514	   .	   .	    0.0	...
3892515	   .	   .	    0.0	...
3892516	   .	   .	    0.0	...
3892517	   .	   .	    0.0	...
3892518	   .	   .	    0.0	...
3892519	   .	   .	    0.0	...
3892520	   .	   .	    0.0	...
3892521	   .	   .	    0.0	...
3892522	   .	   .	    0.0	...
3892523	   .	   .	    0.0	...
3892524	   .	   .	    0.0	...
3892525	   .	   .	    0.0	...
3892526	   .	   .	    0.0	...
3892527	   .	   .	    0.0	...
3892528	   .	   .	    0.0	...
3892529	   .	   .	    0.0	...
3892530	   .	   .	    0.0	...
3892531	   .	   .	    0.0	...
3892532	   .	   .	    0.0	...
3892533	   .	   .	    0.0	...
3892534	   .	   .	    0.0	...
3892535	   .	   .	    0.0	...
3892536	   .	   .	    0.0	...
3892537	   .	   .	    0.0	...
3892538	   .	   .	    0.0	...
3892539	   .	   .	    0.0	...
3892540	   .	   .	    0.0	...
3892541	   .	   .	    0.0	...
3892542	   .	   .	    0.0	...
3892543	   .	   .	    0.0	...
3892544	   .	   .	    0.0	...
3892545	   .	   .	    0.0	...
3892546	   .	   .	    0.0	...
3892547	   .	   .	    0.0	...
3892548	   .	   .	    0.0	...
3892549	   .	   .	    0.0	...
3892550	   .	   .	    0.0	...
3892551	   .	   .	    0.0	...
3892552	   .	   .	    0.0	...
3892553	   .	   .	    0.0	...
3892554	   .	   .	    0.0	...
3892555	   .	   .	    0.0	...
3892556	   .	   .	    0.0	...
3892557	   .	   .	    0.0	...
3892558	   .	   .	    0.0	...
3892559	   .	   .	    0.0	...
3892560	   .	   .	    0.0	...
3892561	   .	   .	    0.0	...
3892562	   .	   .	    0.0	...
3892563	   .	   .	    0.0	...
3892564	   .	   .	    0.0	...
3892565	   .	   .	    0.0	...
3892566	   .	   .	    0.0	...
3892567	   .	   .	    0.0	...
3892568	   .	   .	    0.0	...
3892569	   .	   .	    0.0	...
3892570	   .	   .	    0.0	...
3892571	   .	   .	    0.0	...
3892572	   .	   .	    0.0	...
3892573	   .	   .	    0.0	...
3892574	   .	   .	    0.0	...
3892575	   .	   .	    0.0	...
3892576	   .	   .	    0.0	...
3892577	   .	   .	    0.0	...
3892578	   .	   .	    0.0	...
3892579	   .	   .	    0.0	...
3892580	   .	   .	    0.0	...
3892581	   .	   .	    0.0	...
3892582	   .	   .	    0.0	...
3892583	   .	   .	    0.0	...
3892584	   .	   .	    0.0	...
3892585	   .	   .	    0.0	...
3892586	   .	   .	    0.0	...
3892587	   .	   .	    0.0	...
3892588	   .	   .	    0.0	...
3892589	   .	   .	    0.0	...
3892590	   .	   .	    0.0	...
3892591	   .	   .	    0.0	...
3892592	   .	   .	    0.0	...
3892593	   .	   .	    0.0	...
3892594	   .	   .	    0.0	...
3892595	   .	   .	    0.0	...
3892596	   .	   .	    0.0	...
3892597	   .	   .	    0.0	...
3892598	   .	   .	    0.0	...
3892599	   .	   .	    0.0	...
3892600	   .	   .	    0.0	...
3892601	   .	   .	    0.0	...
3892602	   .	   .	    0.0	...
3892603	   .	   .	    0.0	...
3892604	   .	   .	    0.0	...
3892605	   .	   .	    0.0	...
3892606	   .	   .	    0.0	...
3892607	   .	   .	    0.0	...
3892608	   .	   .	    0.0	...
3892609	   .	   .	    0.0	...
3892610	   .	   .	    0.0	...
3892611	   .	   .	    0.0	...
3892612	   .	   .	    0.0	...
3892613	   .	   .	    0.0	...
3892614	   .	   .	    0.0	...
3892615	   .	   .	    0.0	...
3892616	   .	   .	    0.0	...
3892617	   .	   .	    0.0	...
3892618	   .	   .	    0.0	...
3892619	   .	   .	    0.0	...
3892620	   .	   .	    0.0	...
3892621	   .	   .	    0.0	...
3892622	   .	   .	    0.0	...
3892623	   .	   .	    0.0	...
3892624	   .	   .	    0.0	...
3892625	   .	   .	    0.0	...
3892626	   .	   .	    0.0	...
3892627	   .	   .	    0.0	...
3892628	   .	   .	    0.0	...
3892629	   .	   .	    0.0	...
3892630	   .	   .	    0.0	...
3892631	   .	   .	    0.0	...
3892632	   .	   .	    0.0	...
3892633	   .	   .	    0.0	...
3892634	   .	   .	    0.0	...
3892635	   .	   .	    0.0	...
3892636	   .	   .	    0.0	...
3892637	   .	   .	    0.0	...
3892638	   .	   .	    0.0	...
3892639	   .	   .	    0.0	...
3892640	   .	   .	    0.0	...
3892641	   .	   .	    0.0	...
3892642	   .	   .	    0.0	...
3892643	   .	   .	    0.0	...
3892644	   .	   .	    0.0	...
3892645	   .	   .	    0.0	...
3892646	   .	   .	    0.0	...
3892647	   .	   .	    0.0	...
3892648	   .	   .	    0.0	...
3892649	   .	   .	    0.0	...
3892650	   .	   .	    0.0	...
3892651	   .	   .	    0.0	...
3892652	   .	   .	    0.0	...
3892653	   .	   .	    0.0	...
3892654	   .	   .	    0.0	...
3892655	   .	   .	    0.0	...
3892656	   .	   .	    0.0	...
3892657	   .	   .	    0.0	...
3892658	   .	   .	    0.0	...
3892659	   .	   .	    0.0	...
3892660	   .	   .	    0.0	...
3892661	   .	   .	    0.0	...
3892662	   .	   .	    0.0	...
3892663	   .	   .	    0.0	...
3892664	   .	   .	    0.0	...
3892665	   .	   .	    0.0	...
3892666	   .	   .	    0.0	...
3892667	   .	   .	    0.0	...
3892668	   .	   .	    0.0	...
3892669	   .	   .	    0.0	...
3892670	   .	   .	    0.0	...
3892671	   .	   .	    0.0	...
3892672	   .	   .	    0.0	...
3892673	   .	   .	    0.0	...
3892674	   .	   .	    0.0	...
3892675	   .	   .	    0.0	...
3892676	   .	   .	    0.0	...
3892677	   .	   .	    0.0	...
3892678	   .	   .	    0.0	...
3892679	   .	   .	    0.0	...
3892680	   .	   .	    0.0	...
3892681	   .	   .	    0.0	...
3892682	   .	   .	    0.0	...
3892683	   .	   .	    0.0	...
3892684	   .	   .	    0.0	...
3892685	   .	   .	    0.0	...
3892686	   .	   .	    0.0	...
3892687	   .	   .	    0.0	...
3892688	   .	   .	    0.0	...
3892689	   .	   .	    0.0	...
3892690	   .	   .	    0.0	...
3892691	   .	   .	    0.0	...
3892692	   .	   .	    0.0	...
3892693	   .	   .	    0.0	...
3892694	   .	   .	    0.0	...
3892695	   .	   .	    0.0	...
3892696	   .	   .	    0.0	...
3892697	   .	   .	    0.0	...
3892698	   .	   .	    0.0	...
3892699	   .	   .	    0.0	...
3892700	   .	   .	    0.0	...
3892701	   .	   .	    0.0	...
3892702	   .	   .	    0.0	...
3892703	   .	   .	    0.0	...
3892704	   .	   .	    0.0	...
3892705	   .	   .	    0.0	...
3892706	   .	   .	    0.0	...
3892707	   .	   .	    0.0	...
3892708	   .	   .	    0.0	...
3892709	   .	   .	    0.0	...
3892710	   .	   .	    0.0	...
3892711	   .	   .	    0.0	...
3892712	   .	   .	    0.0	...
3892713	   .	   .	    0.0	...
3892714	   .	   .	    0.0	...
3892715	   .	   .	    0.0	...
3892716	   .	   .	    0.0	...
3892717	   .	   .	    0.0	...
3892718	   .	   .	    0.0	...
3892719	   .	   .	    0.0	...
3892720	   .	   .	    0.0	...
3892721	   .	   .	    0.0	...
3892722	   .	   .	    0.0	...
3892723	   .	   .	    0.0	...
3892724	   .	   .	    0.0	...
3892725	   .	   .	    0.0	...
3892726	   .	   .	    0.0	...
3892727	   .	   .	    0.0	...
3892728	   .	   .	    0.0	...
3892729	   .	   .	    0.0	...
3892730	   .	   .	    0.0	...
3892731	   .	   .	    0.0	...
3892732	   .	   .	    0.0	...
3892733	   .	   .	    0.0	...
3892734	   .	   .	    0.0	...
3892735	   .	   .	    0.0	...
3892736	   .	   .	    0.0	...
3892737	   .	   .	    0.0	...
3892738	   .	   .	    0.0	...
3892739	   .	   .	    0.0	...
3892740	   .	   .	    0.0	...
3892741	   .	   .	    0.0	...
3892742	   .	   .	    0.0	...
3892743	   .	   .	    0.0	...
3892744	   .	   .	    0.0	...
3892745	   .	   .	    0.0	...
3892746	   .	   .	    0.0	...
3892747	   .	   .	    0.0	...
3892748	   .	   .	    0.0	...
3892749	   .	   .	    0.0	...
3892750	   .	   .	    0.0	...
3892751	   .	   .	    0.0	...
3892752	   .	   .	    0.0	...
3892753	   .	   .	    0.0	...
3892754	   .	   .	    0.0	...
3892755	   .	   .	    0.0	...
3892756	   .	   .	    0.0	...
3892757	   .	   .	    0.0	...
3892758	   .	   .	    0.0	...
3892759	   .	   .	    0.0	...
3892760	   .	   .	    0.0	...
3892761	   .	   .	    0.0	...
3892762	   .	   .	    0.0	...
3892763	   .	   .	    0.0	...
3892764	   .	   .	    0.0	...
3892765	   .	   .	    0.0	...
3892766	   .	   .	    0.0	...
3892767	   .	   .	    0.0	...
3892768	   .	   .	    0.0	...
3892769	   .	   .	    0.0	...
3892770	   .	   .	    0.0	...
3892771	   .	   .	    0.0	...
3892772	   .	   .	    0.0	...
3892773	   .	   .	    0.0	...
3892774	   .	   .	    0.0	...
3892775	   .	   .	    0.0	...
3892776	   .	   .	    0.0	...
3892777	   .	   .	    0.0	...
3892778	   .	   .	    0.0	...
3892779	   .	   .	    0.0	...
3892780	   .	   .	    0.0	...
3892781	   .	   .	    0.0	...
3892782	   .	   .	    0.0	...
3892783	   .	   .	    0.0	...
3892784	   .	   .	    0.0	...
3892785	   .	   .	    0.0	...
3892786	   .	   .	    0.0	...
3892787	   .	   .	    0.0	...
3892788	   .	   .	    0.0	...
3892789	   .	   .	    0.0	...
3892790	   .	   .	    0.0	...
3892791	   .	   .	    0.0	...
3892792	   .	   .	    0.0	...
3892793	   .	   .	    0.0	...
3892794	   .	   .	    0.0	...
3892795	   .	   .	    0.0	...
3892796	   .	   .	    0.0	...
3892797	   .	   .	    0.0	...
3892798	   .	   .	    0.0	...
3892799	   .	   .	    0.0	...
3892800	   .	   .	    0.0	...
3892801	   .	   .	    0.0	...
3892802	   .	   .	    0.0	...
3892803	   .	   .	    0.0	...
3892804	   .	   .	    0.0	...
3892805	   .	   .	    0.0	...
3892806	   .	   .	    0.0	...
3892807	   .	   .	    0.0	...
3892808	   .	   .	    0.0	...
3892809	   .	   .	    0.0	...
3892810	   .	   .	    0.0	...
3892811	   .	   .	    0.0	...
3892812	   .	   .	    0.0	...
3892813	   .	   .	    0.0	...
3892814	   .	   .	    0.0	...
3892815	   .	   .	    0.0	...
3892816	   .	   .	    0.0	...
3892817	   .	   .	    0.0	...
3892818	   .	   .	    0.0	...
3892819	   .	   .	    0.0	...
3892820	   .	   .	    0.0	...
3892821	   .	   .	    0.0	...
3892822	   .	   .	    0.0	...
3892823	   .	   .	    0.0	...
3892824	   .	   .	    0.0	...
3892825	   .	   .	    0.0	...
3892826	   .	   .	    0.0	...
3892827	   .	   .	    0.0	...
3892828	   .	   .	    0.0	...
3892829	   .	   .	    0.0	...
3892830	   .	   .	    0.0	...
3892831	   .	   .	    0.0	...
3892832	   .	   .	    0.0	...
3892833	   .	   .	    0.0	...
3892834	   .	   .	    0.0	...
3892835	   .	   .	    0.0	...
3892836	   .	   .	    0.0	...
3892837	   .	   .	    0.0	...
3892838	   .	   .	    0.0	...
3892839	   .	   .	    0.0	...
3892840	   .	   .	    0.0	...
3892841	   .	   .	    0.0	...
3892842	   .	   .	    0.0	...
3892843	   .	   .	    0.0	...
3892844	   .	   .	    0.0	...
3892845	   .	   .	    0.0	...
3892846	   .	   .	    0.0	...
3892847	   .	   .	    0.0	...
3892848	   .	   .	    0.0	...
3892849	   .	   .	    0.0	...
3892850	   .	   .	    0.0	...
3892851	   .	   .	    0.0	...
3892852	   .	   .	    0.0	...
3892853	   .	   .	    0.0	...
3892854	   .	   .	    0.0	...
3892855	   .	   .	    0.0	...
3892856	   .	   .	    0.0	...
3892857	   .	   .	    0.0	...
3892858	   .	   .	    0.0	...
3892859	   .	   .	    0.0	...
3892860	   .	   .	    0.0	...
3892861	   .	   .	    0.0	...
3892862	   .	   .	    0.0	...
3892863	   .	   .	    0.0	...
3892864	   .	   .	    0.0	...
3892865	   .	   .	    0.0	...
3892866	   .	   .	    0.0	...
3892867	   .	   .	    0.0	...
3892868	   .	   .	    0.0	...
3892869	   .	   .	    0.0	...
3892870	   .	   .	    0.0	...
3892871	   .	   .	    0.0	...
3892872	   .	   .	    0.0	...
3892873	   .	   .	    0.0	...
3892874	   .	   .	    0.0	...
3892875	   .	   .	    0.0	...
3892876	   .	   .	    0.0	...
3892877	   .	   .	    0.0	...
3892878	   .	   .	    0.0	...
3892879	   .	   .	    0.0	...
3892880	   .	   .	    0.0	...
3892881	   .	   .	    0.0	...
3892882	   .	   .	    0.0	...
3892883	   .	   .	    0.0	...
3892884	   .	   .	    0.0	...
3892885	   .	   .	    0.0	...
3892886	   .	   .	    0.0	...
3892887	   .	   .	    0.0	...
3892888	   .	   .	    0.0	...
3892889	   .	   .	    0.0	...
3892890	   .	   .	    0.0	...
3892891	   .	   .	    0.0	...
3892892	   .	   .	    0.0	...
3892893	   .	   .	    0.0	...
3892894	   .	   .	    0.0	...
3892895	   .	   .	    0.0	...
3892896	   .	   .	    0.0	...
3892897	   .	   .	    0.0	...
3892898	   .	   .	    0.0	...
3892899	   .	   .	    0.0	...
3892900	   .	   .	    0.0	...
3892901	   .	   .	    0.0	...
3892902	   .	   .	    0.0	...
3892903	   .	   .	    0.0	...
3892904	   .	   .	    0.0	...
3892905	   .	   .	    0.0	...
3892906	   .	   .	    0.0	...
3892907	   .	   .	    0.0	...
3892908	   .	   .	    0.0	...
3892909	   .	   .	    0.0	...
3892910	   .	   .	    0.0	...
3892911	   .	   .	    0.0	...
3892912	   .	   .	    0.0	...
3892913	   .	   .	    0.0	...
3892914	   .	   .	    0.0	...
3892915	   .	   .	    0.0	...
3892916	   .	   .	    0.0	...
3892917	   .	   .	    0.0	...
3892918	   .	   .	    0.0	...
3892919	   .	   .	    0.0	...
3892920	   .	   .	    0.0	...
3892921	   .	   .	    0.0	...
3892922	   .	   .	    0.0	...
3892923	   .	   .	    0.0	...
3892924	   .	   .	    0.0	...
3892925	   .	   .	    0.0	...
3892926	   .	   .	    0.0	...
3892927	   .	   .	    0.0	...
3892928	   .	   .	    0.0	...
3892929	   .	   .	    0.0	...
3892930	   .	   .	    0.0	...
3892931	   .	   .	    0.0	...
3892932	   .	   .	    0.0	...
3892933	   .	   .	    0.0	...
3892934	   .	   .	    0.0	...
3892935	   .	   .	    0.0	...
3892936	   .	   .	    0.0	...
3892937	   .	   .	    0.0	...
3892938	   .	   .	    0.0	...
3892939	   .	   .	    0.0	...
3892940	   .	   .	    0.0	...
3892941	   .	   .	    0.0	...
3892942	   .	   .	    0.0	...
3892943	   .	   .	    0.0	...
3892944	   .	   .	    0.0	...
3892945	   .	   .	    0.0	...
3892946	   .	   .	    0.0	...
3892947	   .	   .	    0.0	...
3892948	   .	   .	    0.0	...
3892949	   .	   .	    0.0	...
3892950	   .	   .	    0.0	...
3892951	   .	   .	    0.0	...
3892952	   .	   .	    0.0	...
3892953	   .	   .	    0.0	...
3892954	   .	   .	    0.0	...
3892955	   .	   .	    0.0	...
3892956	   .	   .	    0.0	...
3892957	   .	   .	    0.0	...
3892958	   .	   .	    0.0	...
3892959	   .	   .	    0.0	...
3892960	   .	   .	    0.0	...
3892961	   .	   .	    0.0	...
3892962	   .	   .	    0.0	...
3892963	   .	   .	    0.0	...
3892964	   .	   .	    0.0	...
3892965	   .	   .	    0.0	...
3892966	   .	   .	    0.0	...
3892967	   .	   .	    0.0	...
3892968	   .	   .	    0.0	...
3892969	   .	   .	    0.0	...
3892970	   .	   .	    0.0	...
3892971	   .	   .	    0.0	...
3892972	   .	   .	    0.0	...
3892973	   .	   .	    0.0	...
3892974	   .	   .	    0.0	...
3892975	   .	   .	    0.0	...
3892976	   .	   .	    0.0	...
3892977	   .	   .	    0.0	...
3892978	   .	   .	    0.0	...
3892979	   .	   .	    0.0	...
3892980	   .	   .	    0.0	...
3892981	   .	   .	    0.0	...
3892982	   .	   .	    0.0	...
3892983	   .	   .	    0.0	...
MSG	3892984 0000 _ Experiment Start
3892984	   .	   .	    0.0	...
3892985	   .	   .	    0.0	...
3892986	   .	   .	    0.0	...
3892987	   .	   .	    0.0	...
3892988	   .	   .	    0.0	...
3892989	   .	   .	    0.0	...
3892990	   .	   .	    0.0	...
3892991	   .	   .	    0.0	...
EBLINK R 3892203	3892991	789
3892992	  704.1	 1635.2	 3999.0	...
3892993	  704.1	 1635.2	 3999.0	...
3892994	  702.6	 1619.1	 3999.0	...
3892995	  698.9	 1592.0	 3988.0	...
3892996	  693.3	 1543.4	 3977.0	...
3892997	  689.6	 1493.7	 3975.0	...
3892998	  689.1	 1439.3	 3992.0	...
3892999	  692.5	 1393.7	 4020.0	...
3893000	  698.4	 1359.3	 4046.0	...
3893001	  704.0	 1326.6	 4086.0	...
3893002	  707.1	 1288.6	 4125.0	...
3893003	  707.7	 1244.6	 4171.0	...
3893004	  708.8	 1207.9	 4206.0	...
3893005	  709.0	 1171.6	 4237.0	...
3893006	  709.2	 1130.4	 4251.0	...
3893007	  707.6	 1084.3	 4261.0	...
3893008	  708.7	 1046.3	 4280.0	...
3893009	  713.2	 1018.8	 4304.0	...
3893010	  721.4	 1001.0	 4339.0	...
3893011	  731.7	  984.4	 4369.0	...
3893012	  739.7	  971.0	 4401.0	...
3893013	  744.0	  948.2	 4417.0	...
3893014	  745.0	  919.9	 4420.0	...
3893015	  744.0	  882.9	 4416.0	...
3893016	  744.6	  849.5	 4412.0	...
3893017	  747.2	  829.2	 4411.0	...
3893018	  750.2	  819.1	 4407.0	...
3893019	  752.8	  811.4	 4402.0	...
3893020	  752.7	  797.3	 4398.0	...
3893021	  750.8	  780.1	 4401.0	...
3893022	  745.8	  763.7	 4407.0	...
3893023	  738.6	  743.0	 4404.0	...
3893024	  730.0	  700.8	 4368.0	...
3893025	  722.6	  652.8	 4329.0	...
3893026	  716.3	  611.5	 4298.0	...
3893027	  712.8	  592.1	 4294.0	...
3893028	  710.5	  581.2	 4294.0	...
3893029	  709.5	  573.7	 4294.0	...
3893030	  708.8	  569.2	 4295.0	...
3893031	  708.3	  565.8	 4295.0	...
3893032	  707.9	  562.4	 4295.0	...
3893033	  707.4	  557.9	 4295.0	...
3893034	  706.4	  552.4	 4294.0	...
3893035	  705.6	  545.9	 4293.0	...
3893036	  704.9	  540.8	 4293.0	...
3893037	  705.0	  536.9	 4296.0	...
3893038	  705.2	  535.0	 4299.0	...
3893039	  706.2	  533.9	 4302.0	...
3893040	  707.1	  533.5	 4299.0	...
3893041	  709.2	  533.5	 4297.0	...
3893042	  711.2	  534.6	 4296.0	...
3893043	  714.0	  536.5	 4297.0	...
3893044	  716.6	  540.0	 4301.0	...
3893045	  719.3	  543.9	 4303.0	...
3893046	  721.9	  548.2	 4305.0	...
3893047	  724.4	  552.4	 4305.0	...
3893048	  726.5	  555.8	 4305.0	...
3893049	  728.2	  558.7	 4305.0	...
3893050	  729.2	  560.1	 4306.0	...
3893051	  730.0	  560.8	 4306.0	...
3893052	  730.8	  560.3	 4307.0	...
ESACC R  3892131	3893052	922	  762.5	  631.5	  730.8	  560.3	   1.66	    851
SFIX R   3893053
3893053	  731.3	  559.9	 4307.0	...
3893054	  731.8	  559.1	 4312.0	...
3893055	  732.0	  558.8	 4317.0	...
3893056	  732.2	  558.2	 4324.0	...
3893057	  732.5	  557.4	 4327.0	...
3893058	  733.0	  556.5	 4332.0	...
3893059	  733.5	  555.8	 4335.0	...
3893060	  734.0	  555.6	 4337.0	...
3893061	  734.4	  555.0	 4339.0	...
3893062	  734.8	  554.5	 4341.0	...
3893063	  735.1	  554.0	 4346.0	...
3893064	  736.1	  553.3	 4354.0	...
3893065	  737.2	  552.7	 4361.0	...
3893066	  738.1	  552.2	 4365.0	...
3893067	  738.3	  552.2	 4365.0	...
3893068	  738.5	  552.3	 4364.0	...
3893069	  739.1	  552.1	 4363.0	...
3893070	  739.9	  552.0	 4363.0	...
3893071	  741.1	  551.6	 4363.0	...
3893072	  742.0	  551.3	 4364.0	...
3893073	  742.7	  552.1	 4366.0	...
3893074	  743.0	  553.1	 4367.0	...
3893075	  742.9	  553.9	 4370.0	...
3893076	  743.3	  553.5	 4372.0	...
3893077	  743.7	  552.8	 4369.0	...
3893078	  744.5	  552.2	 4366.0	...
3893079	  744.9	  552.7	 4362.0	...
3893080	  745.3	  553.5	 4363.0	...
3893081	  746.1	  554.9	 4363.0	...
3893082	  746.8	  555.5	 4362.0	...
3893083	  748.1	  556.0	 4361.0	...
3893084	  748.8	  555.9	 4361.0	...
3893085	  749.9	  555.6	 4364.0	...
3893086	  750.5	  556.5	 4369.0	...
3893087	  750.8	  557.6	 4374.0	...
3893088	  750.8	  558.7	 4377.0	...
3893089	  750.8	  559.6	 4378.0	...
3893090	  750.9	  560.6	 4378.0	...
3893091	  751.0	  561.6	 4383.0	...
3893092	  751.1	  561.9	 4387.0	...
3893093	  751.2	  562.6	 4391.0	...
3893094	  751.4	  563.5	 4393.0	...
3893095	  751.8	  564.2	 4396.0	...
3893096	  752.3	  564.4	 4399.0	...
3893097	  752.7	  564.4	 4399.0	...
3893098	  752.7	  564.7	 4405.0	...
3893099	  752.5	  565.1	 4411.0	...
3893100	  752.4	  565.6	 4417.0	...
3893101	  752.8	  565.9	 4420.0	...
3893102	  754.0	  565.9	 4423.0	...
3893103	  755.0	  566.0	 4425.0	...
3893104	  755.9	  566.2	 4424.0	...
3893105	  755.9	  566.5	 4422.0	...
3893106	  755.8	  566.7	 4422.0	...
3893107	  755.6	  566.9	 4423.0	...
3893108	  755.5	  567.1	 4425.0	...
3893109	  755.6	  567.2	 4432.0	...
3893110	  755.7	  567.1	 4439.0	...
3893111	  755.9	  567.2	 4441.0	...
3893112	  755.7	  567.9	 4438.0	...
3893113	  755.4	  568.5	 4434.0	...
3893114	  755.4	  569.0	 4434.0	...
3893115	  755.7	  569.0	 4434.0	...
3893116	  756.0	  569.4	 4435.0	...
3893117	  756.2	  569.7	 4437.0	...
3893118	  756.4	  570.0	 4439.0	...
3893119	  756.6	  569.7	 4440.0	...
3893120	  756.7	  569.3	 4440.0	...
3893121	  756.8	  569.1	 4439.0	...
3893122	  756.9	  569.8	 4439.0	...
3893123	  757.0	  570.6	 4439.0	...
3893124	  757.0	  571.5	 4445.0	...
3893125	  756.9	  571.5	 4448.0	...
3893126	  756.8	  571.5	 4450.0	...
3893127	  756.9	  571.1	 4446.0	...
3893128	  757.1	  570.7	 4445.0	...
3893129	  757.3	  570.4	 4446.0	...
3893130	  757.3	  570.5	 4451.0	...
3893131	  757.1	  570.7	 4455.0	...
3893132	  756.9	  570.8	 4460.0	...
3893133	  757.2	  570.9	 4460.0	...
3893134	  757.5	  570.8	 4461.0	...
3893135	  757.6	  570.4	 4462.0	...
3893136	  757.5	  570.2	 4463.0	...
3893137	  757.5	  571.3	 4464.0	...
3893138	  757.5	  572.4	 4464.0	...
3893139	  757.5	  573.5	 4464.0	...
3893140	  757.5	  573.6	 4467.0	...
3893141	  757.5	  573.4	 4470.0	...
3893142	  757.6	  573.1	 4473.0	...
3893143	  757.6	  572.6	 4477.0	...
3893144	  757.4	  572.5	 4481.0	...
3893145	  757.1	  572.5	 4484.0	...
3893146	  756.9	  572.5	 4483.0	...
3893147	  756.8	  572.6	 4483.0	...
3893148	  756.9	  572.8	 4484.0	...
3893149	  757.0	  573.2	 4486.0	...
3893150	  757.0	  573.5	 4486.0	...
3893151	  756.8	  573.8	 4486.0	...
3893152	  756.6	  573.6	 4486.0	...
3893153	  756.5	  573.4	 4487.0	...
3893154	  756.6	  573.3	 4490.0	...
3893155	  756.8	  573.2	 4493.0	...
3893156	  756.7	  572.5	 4493.0	...
3893157	  756.4	  571.9	 4492.0	...
3893158	  756.0	  571.1	 4490.0	...
3893159	  755.9	  571.0	 4490.0	...
3893160	  755.8	  570.9	 4493.0	...
3893161	  755.8	  570.9	 4500.0	...
3893162	  756.0	  570.8	 4506.0	...
3893163	  756.1	  571.0	 4509.0	...
3893164	  756.1	  571.7	 4508.0	...
3893165	  756.0	  572.4	 4506.0	...
3893166	  755.9	  571.8	 4504.0	...
3893167	  755.9	  570.9	 4501.0	...
3893168	  755.9	  570.2	 4499.0	...
3893169	  755.8	  570.5	 4498.0	...
3893170	  755.8	  570.7	 4497.0	...
3893171	  755.7	  570.7	 4497.0	...
3893172	  755.7	  570.7	 4498.0	...
3893173	  755.6	  570.7	 4499.0	...
3893174	  755.8	  570.5	 4500.0	...
3893175	  756.0	  570.1	 4500.0	...
3893176	  756.0	  569.8	 4501.0	...
3893177	  755.6	  569.8	 4502.0	...
3893178	  755.3	  569.9	 4507.0	...
3893179	  755.0	  570.0	 4512.0	...
3893180	  755.0	  570.1	 4515.0	...
3893181	  755.0	  570.2	 4515.0	...
3893182	  755.0	  570.3	 4515.0	...
3893183	  755.0	  570.0	 4519.0	...
3893184	  755.0	  569.6	 4523.0	...
3893185	  755.0	  569.2	 4528.0	...
3893186	  754.9	  569.7	 4530.0	...
3893187	  754.7	  570.1	 4533.0	...
3893188	  754.8	  570.4	 4532.0	...
3893189	  755.1	  570.2	 4528.0	...
3893190	  755.5	  570.2	 4523.0	...
3893191	  755.4	  570.4	 4523.0	...
3893192	  755.2	  570.1	 4525.0	...
3893193	  754.9	  569.6	 4527.0	...
3893194	  754.7	  569.2	 4526.0	...
3893195	  754.6	  569.3	 4526.0	...
3893196	  754.6	  569.4	 4525.0	...
MSG	3893197 0000 _ Number On
3893197	  754.6	  569.3	 4525.0	...
3893198	  754.8	  569.3	 4526.0	...
3893199	  755.1	  569.3	 4527.0	...
3893200	  755.4	  569.4	 4529.0	...
3893201	  755.4	  569.5	 4526.0	...
3893202	  755.3	  569.5	 4523.0	...
3893203	  755.2	  569.4	 4521.0	...
3893204	  755.1	  569.0	 4521.0	...
3893205	  754.9	  568.5	 4522.0	...
3893206	  754.7	  568.2	 4526.0	...
3893207	  754.6	  568.6	 4530.0	...
3893208	  754.6	  568.9	 4533.0	...
3893209	  754.6	  569.1	 4532.0	...
3893210	  754.4	  568.8	 4531.0	...
3893211	  754.3	  568.4	 4529.0	...
3893212	  754.6	  568.2	 4529.0	...
3893213	  754.9	  568.2	 4528.0	...
3893214	  755.2	  568.1	 4531.0	...
3893215	  755.2	  568.0	 4533.0	...
3893216	  755.2	  567.9	 4536.0	...
3893217	  755.4	  568.0	 4535.0	...
3893218	  755.4	  568.3	 4533.0	...
3893219	  755.3	  568.6	 4531.0	...
3893220	  755.1	  568.7	 4529.0	...
3893221	  755.1	  568.7	 4529.0	...
3893222	  755.0	  568.7	 4532.0	...
3893223	  755.1	  568.7	 4536.0	...
3893224	  755.1	  568.4	 4541.0	...
3893225	  755.0	  568.2	 4542.0	...
3893226	  755.0	  567.8	 4541.0	...
3893227	  754.9	  567.6	 4538.0	...
3893228	  754.9	  567.5	 4535.0	...
3893229	  754.8	  567.5	 4533.0	...
3893230	  754.9	  567.7	 4537.0	...
3893231	  755.0	  567.8	 4541.0	...
3893232	  755.1	  567.9	 4544.0	...
3893233	  755.1	  567.9	 4543.0	...
3893234	  755.2	  567.8	 4543.0	...
3893235	  755.3	  567.7	 4544.0	...
3893236	  755.3	  567.5	 4545.0	...
3893237	  755.3	  567.3	 4544.0	...
3893238	  755.3	  567.2	 4542.0	...
3893239	  755.3	  567.3	 4541.0	...
3893240	  755.3	  567.5	 4542.0	...
3893241	  755.2	  567.9	 4543.0	...
3893242	  755.1	  568.1	 4543.0	...
3893243	  755.0	  568.2	 4544.0	...
3893244	  755.0	  568.3	 4545.0	...
3893245	  754.9	  568.4	 4546.0	...
3893246	  754.9	  568.4	 4546.0	...
3893247	  754.9	  568.4	 4547.0	...
3893248	  755.0	  568.4	 4548.0	...
3893249	  755.0	  568.6	 4549.0	...
3893250	  755.0	  568.8	 4550.0	...
3893251	  755.1	  569.1	 4552.0	...
3893252	  755.2	  569.0	 4554.0	...
3893253	  755.3	  569.0	 4554.0	...
3893254	  755.4	  569.3	 4553.0	...
3893255	  755.6	  569.5	 4553.0	...
3893256	  755.7	  569.8	 4553.0	...
3893257	  755.5	  569.8	 4554.0	...
EFIX R   3893053	3893257	205	  752.8	  566.7	   4469
SSACC R  3893258
3893258	  755.3	  570.3	 4556.0	...
3893259	  755.5	  570.7	 4560.0	...
3893260	  756.3	  572.1	 4564.0	...
3893261	  757.8	  573.9	 4566.0	...
3893262	  759.8	  576.6	 4567.0	...
3893263	  762.6	  578.9	 4568.0	...
3893264	  766.3	  581.1	 4569.0	...
3893265	  770.8	  583.4	 4567.0	...
3893266	  776.3	  586.9	 4564.0	...
3893267	  781.6	  589.4	 4562.0	...
3893268	  787.0	  591.6	 4564.0	...
3893269	  792.1	  593.1	 4566.0	...
3893270	  797.8	  595.4	 4567.0	...
3893271	  802.8	  598.1	 4568.0	...
3893272	  807.2	  600.6	 4566.0	...
3893273	  810.2	  602.6	 4563.0	...
3893274	  812.0	  604.3	 4560.0	...
3893275	  812.6	  606.0	 4560.0	...
3893276	  812.7	  608.5	 4563.0	...
3893277	  812.5	  611.3	 4566.0	...
3893278	  811.3	  613.6	 4569.0	...
3893279	  809.7	  615.1	 4566.0	...
ESACC R  3893258	3893279	22	  755.3	  570.3	  809.7	  615.1	   1.50	    117
SFIX R   3893280
3893280	  807.9	  617.2	 4564.0	...
3893281	  806.3	  619.1	 4563.0	...
3893282	  804.5	  620.9	 4561.0	...
3893283	  802.8	  621.2	 4559.0	...
3893284	  801.1	  621.7	 4561.0	...
3893285	  799.9	  622.2	 4566.0	...
3893286	  798.5	  621.9	 4570.0	...
3893287	  797.5	  621.0	 4569.0	...
3893288	  796.0	  620.0	 4567.0	...
3893289	  795.1	  619.7	 4567.0	...
3893290	  794.2	  619.0	 4568.0	...
3893291	  793.8	  618.3	 4569.0	...
3893292	  793.4	  617.5	 4569.0	...
3893293	  793.1	  617.4	 4568.0	...
3893294	  793.1	  617.3	 4568.0	...
3893295	  792.9	  617.7	 4565.0	...
3893296	  792.7	  618.1	 4561.0	...
3893297	  792.6	  618.5	 4558.0	...
3893298	  792.6	  618.4	 4556.0	...
3893299	  792.8	  618.4	 4552.0	...
3893300	  793.4	  618.5	 4549.0	...
3893301	  794.1	  618.5	 4546.0	...
3893302	  794.5	  618.7	 4545.0	...
3893303	  794.5	  619.1	 4544.0	...
3893304	  794.5	  619.6	 4543.0	...
3893305	  794.8	  620.2	 4543.0	...
3893306	  795.2	  620.7	 4545.0	...
3893307	  795.5	  621.0	 4548.0	...
3893308	  795.5	  621.2	 4550.0	...
3893309	  795.5	  621.7	 4547.0	...
3893310	  795.8	  622.3	 4544.0	...
3893311	  796.3	  622.8	 4540.0	...
3893312	  797.0	  622.9	 4540.0	...
3893313	  797.5	  623.2	 4540.0	...
3893314	  797.8	  623.3	 4539.0	...
3893315	  797.9	  623.2	 4537.0	...
3893316	  797.8	  623.1	 4535.0	...
3893317	  797.6	  622.9	 4534.0	...
3893318	  797.4	  623.0	 4534.0	...
3893319	  797.3	  623.3	 4531.0	...
3893320	  797.2	  623.4	 4527.0	...
3893321	  797.1	  623.4	 4523.0	...
3893322	  797.1	  623.4	 4523.0	...
3893323	  797.2	  623.5	 4524.0	...
3893324	  797.3	  623.7	 4524.0	...
3893325	  797.4	  623.8	 4521.0	...
3893326	  797.5	  624.9	 4518.0	...
3893327	  797.6	  626.0	 4514.0	...
3893328	  797.8	  626.9	 4512.0	...
3893329	  797.8	  626.7	 4510.0	...
3893330	  797.8	  626.5	 4509.0	...
3893331	  797.7	  626.7	 4508.0	...
3893332	  797.6	  627.4	 4506.0	...
3893333	  797.5	  628.2	 4503.0	...
3893334	  797.5	  629.0	 4501.0	...
3893335	  797.4	  629.3	 4498.0	...
3893336	  797.4	  629.8	 4491.0	...
3893337	  797.5	  630.1	 4484.0	...
3893338	  797.5	  630.4	 4478.0	...
3893339	  797.6	  630.4	 4476.0	...
3893340	  797.7	  630.3	 4474.0	...
3893341	  797.7	  630.2	 4472.0	...
3893342	  797.6	  630.3	 4472.0	...
3893343	  797.5	  630.4	 4473.0	...
3893344	  797.5	  630.3	 4470.0	...
3893345	  797.5	  630.2	 4467.0	...
3893346	  797.5	  630.1	 4464.0	...
3893347	  797.5	  630.3	 4463.0	...
3893348	  797.7	  630.8	 4459.0	...
3893349	  797.9	  631.3	 4456.0	...
3893350	  798.0	  631.6	 4454.0	...
3893351	  797.9	  631.6	 4452.0	...
3893352	  797.7	  631.6	 4451.0	...
3893353	  797.6	  632.0	 4450.0	...
3893354	  797.6	  632.3	 4447.0	...
3893355	  797.9	  632.1	 4445.0	...
3893356	  798.2	  631.6	 4442.0	...
3893357	  798.5	  631.4	 4442.0	...
3893358	  798.5	  631.7	 4441.0	...
3893359	  798.7	  632.4	 4441.0	...
3893360	  799.2	  632.8	 4441.0	...
3893361	  799.7	  633.1	 4439.0	...
3893362	  800.0	  633.1	 4437.0	...
3893363	  799.9	  633.5	 4433.0	...
3893364	  799.8	  633.9	 4431.0	...
3893365	  799.9	  634.1	 4429.0	...
3893366	  800.2	  633.9	 4429.0	...
3893367	  800.4	  633.6	 4430.0	...
3893368	  800.6	  633.4	 4426.0	...
3893369	  800.5	  633.3	 4421.0	...
3893370	  800.6	  633.2	 4415.0	...
3893371	  800.8	  633.3	 4409.0	...
3893372	  801.0	  633.5	 4402.0	...
3893373	  800.9	  634.0	 4396.0	...
3893374	  800.8	  634.9	 4393.0	...
3893375	  800.8	  635.6	 4393.0	...
3893376	  800.9	  635.9	 4393.0	...
3893377	  801.0	  635.8	 4392.0	...
3893378	  801.1	  635.7	 4391.0	...
3893379	  801.1	  635.9	 4391.0	...
3893380	  801.1	  636.1	 4384.0	...
3893381	  801.4	  636.3	 4378.0	...
3893382	  801.7	  636.3	 4371.0	...
3893383	  801.9	  636.2	 4370.0	...
3893384	  801.9	  636.2	 4368.0	...
3893385	  802.0	  636.1	 4364.0	...
3893386	  802.1	  636.1	 4361.0	...
3893387	  802.1	  636.2	 4359.0	...
3893388	  802.0	  636.4	 4358.0	...
3893389	  802.0	  636.6	 4359.0	...
3893390	  801.9	  637.0	 4359.0	...
3893391	  801.9	  637.3	 4356.0	...
3893392	  801.9	  637.6	 4353.0	...
3893393	  801.9	  638.3	 4350.0	...
3893394	  802.2	  639.0	 4349.0	...
3893395	  802.5	  639.7	 4348.0	...
3893396	  802.8	  639.8	 4348.0	...
3893397	  802.9	  640.0	 4348.0	...
3893398	  803.1	  640.2	 4347.0	...
3893399	  803.2	  640.4	 4344.0	...
3893400	  803.2	  640.4	 4342.0	...
3893401	  803.7	  640.3	 4339.0	...
3893402	  804.3	  640.7	 4337.0	...
EFIX R   3893280	3893402	123	  798.6	  628.7	   4471
SSACC R  3893403
3893403	  805.0	  641.2	 4334.0	...
3893404	  805.0	  641.2	 4331.0	...
3893405	  804.9	  640.7	 4331.0	...
3893406	  804.4	  640.3	 4332.0	...
3893407	  802.8	  639.6	 4333.0	...
3893408	  800.6	  638.7	 4329.0	...
3893409	  797.0	  637.0	 4324.0	...
3893410	  792.9	  635.0	 4320.0	...
3893411	  786.7	  631.2	 4320.0	...
3893412	  780.7	  626.6	 4321.0	...
3893413	  772.2	  622.2	 4316.0	...
3893414	  764.7	  618.5	 4311.0	...
3893415	  756.0	  614.8	 4311.0	...
3893416	  748.4	  610.6	 4317.0	...
3893417	  740.8	  606.0	 4321.0	...
3893418	  734.7	  601.0	 4318.0	...
3893419	  730.9	  595.9	 4313.0	...
3893420	  729.0	  591.1	 4308.0	...
3893421	  728.4	  587.5	 4305.0	...
3893422	  728.6	  584.2	 4298.0	...
3893423	  729.3	  582.3	 4289.0	...
3893424	  730.9	  581.0	 4281.0	...
3893425	  733.3	  581.6	 4278.0	...
3893426	  736.6	  582.4	 4277.0	...
3893427	  740.0	  584.5	 4275.0	...
3893428	  743.2	  587.2	 4271.0	...
ESACC R  3893403	3893428	26	  805.0	  641.2	  743.2	  587.2	   1.75	    173
SFIX R   3893429
3893429	  746.3	  589.5	 4267.0	...
3893430	  749.3	  592.1	 4263.0	...
3893431	  751.4	  593.8	 4263.0	...
3893432	  753.2	  596.4	 4264.0	...
3893433	  754.5	  598.7	 4264.0	...
3893434	  756.0	  600.5	 4263.0	...
3893435	  756.7	  601.6	 4262.0	...
3893436	  757.1	  602.4	 4261.0	...
3893437	  757.1	  603.3	 4260.0	...
3893438	  757.1	  604.1	 4257.0	...
3893439	  757.2	  604.5	 4256.0	...
3893440	  757.4	  605.1	 4255.0	...
3893441	  757.3	  605.8	 4256.0	...
3893442	  757.1	  606.2	 4257.0	...
3893443	  756.6	  606.3	 4253.0	...
3893444	  756.1	  606.4	 4248.0	...
3893445	  755.1	  606.5	 4246.0	...
3893446	  754.5	  606.2	 4249.0	...
3893447	  753.9	  605.8	 4251.0	...
3893448	  753.6	  605.3	 4250.0	...
3893449	  753.2	  605.3	 4246.0	...
3893450	  752.9	  605.3	 4241.0	...
3893451	  752.9	  605.5	 4236.0	...
3893452	  752.6	  605.7	 4233.0	...
3893453	  752.2	  605.7	 4232.0	...
3893454	  751.7	  605.5	 4231.0	...
3893455	  751.3	  605.3	 4227.0	...
3893456	  751.0	  605.1	 4223.0	...
3893457	  750.2	  605.3	 4219.0	...
3893458	  749.9	  605.5	 4220.0	...
3893459	  749.7	  605.4	 4221.0	...
3893460	  749.9	  605.0	 4221.0	...
3893461	  750.1	  605.0	 4220.0	...
3893462	  750.1	  605.2	 4218.0	...
3893463	  750.1	  605.4	 4217.0	...
3893464	  750.0	  604.8	 4214.0	...
3893465	  750.1	  604.2	 4211.0	...
3893466	  750.2	  604.1	 4209.0	...
3893467	  750.3	  604.6	 4209.0	...
3893468	  750.4	  605.0	 4208.0	...
3893469	  750.5	  605.3	 4208.0	...
3893470	  750.5	  605.7	 4204.0	...
3893471	  750.8	  606.0	 4199.0	...
3893472	  751.1	  605.5	 4194.0	...
3893473	  751.3	  605.1	 4194.0	...
3893474	  751.3	  605.6	 4195.0	...
3893475	  751.5	  606.4	 4196.0	...
3893476	  751.8	  606.7	 4196.0	...
3893477	  752.0	  606.2	 4196.0	...
3893478	  751.9	  605.8	 4195.0	...
3893479	  751.9	  605.8	 4194.0	...
3893480	  752.0	  605.9	 4193.0	...
3893481	  752.2	  606.0	 4191.0	...
3893482	  752.2	  606.1	 4190.0	...
3893483	  752.2	  606.2	 4189.0	...
3893484	  752.2	  606.4	 4188.0	...
3893485	  752.3	  606.7	 4186.0	...
3893486	  752.5	  607.5	 4184.0	...
3893487	  752.7	  608.1	 4184.0	...
3893488	  752.7	  608.5	 4183.0	...
3893489	  752.6	  608.2	 4182.0	...
3893490	  752.5	  607.9	 4177.0	...
3893491	  752.6	  607.6	 4172.0	...
3893492	  752.6	  607.7	 4167.0	...
3893493	  752.7	  607.8	 4167.0	...
3893494	  752.7	  607.6	 4168.0	...
3893495	  752.7	  607.1	 4164.0	...
3893496	  752.6	  607.2	 4158.0	...
3893497	  752.5	  607.6	 4153.0	...
3893498	  752.5	  607.7	 4152.0	...
3893499	  752.4	  607.3	 4152.0	...
MSG	3893500 0000 _ Number Off
3893500	  752.5	  607.0	 4151.0	...
3893501	  752.6	  607.1	 4150.0	...
3893502	  752.7	  607.2	 4148.0	...
3893503	  752.9	  607.2	 4149.0	...
3893504	  753.1	  607.3	 4149.0	...
3893505	  753.1	  607.4	 4149.0	...
3893506	  752.9	  607.5	 4149.0	...
3893507	  752.6	  607.9	 4148.0	...
3893508	  752.6	  608.2	 4148.0	...
3893509	  752.5	  608.4	 4148.0	...
3893510	  752.5	  608.2	 4148.0	...
3893511	  752.5	  608.4	 4146.0	...
3893512	  752.6	  608.6	 4144.0	...
3893513	  752.7	  609.0	 4141.0	...
3893514	  752.8	  609.3	 4139.0	...
3893515	  752.8	  609.4	 4137.0	...
3893516	  753.0	  609.5	 4136.0	...
3893517	  753.3	  609.7	 4135.0	...
3893518	  753.4	  610.0	 4135.0	...
3893519	  753.5	  610.5	 4133.0	...
3893520	  753.5	  610.8	 4130.0	...
3893521	  753.5	  611.0	 4127.0	...
3893522	  753.5	  610.9	 4126.0	...
3893523	  753.6	  610.6	 4126.0	...
3893524	  753.8	  610.9	 4126.0	...
3893525	  754.1	  611.4	 4122.0	...
3893526	  754.0	  612.0	 4116.0	...
3893527	  754.0	  611.7	 4109.0	...
3893528	  753.9	  611.6	 4108.0	...
3893529	  753.8	  611.3	 4108.0	...
3893530	  753.7	  611.2	 4109.0	...
3893531	  753.7	  611.0	 4109.0	...
3893532	  753.8	  611.5	 4109.0	...
3893533	  753.9	  612.1	 4109.0	...
3893534	  754.1	  612.8	 4108.0	...
3893535	  754.3	  612.9	 4107.0	...
3893536	  754.9	  613.0	 4107.0	...
3893537	  755.5	  612.9	 4107.0	...
3893538	  755.6	  613.0	 4108.0	...
3893539	  755.4	  613.2	 4104.0	...
3893540	  755.1	  613.4	 4099.0	...
3893541	  755.3	  613.5	 4097.0	...
3893542	  755.4	  613.5	 4098.0	...
3893543	  755.5	  613.4	 4101.0	...
3893544	  755.5	  613.2	 4101.0	...
3893545	  755.2	  613.0	 4099.0	...
3893546	  755.0	  612.8	 4096.0	...
3893547	  755.0	  612.7	 4093.0	...
3893548	  755.2	  612.6	 4092.0	...
3893549	  755.8	  612.9	 4091.0	...
3893550	  756.0	  613.3	 4090.0	...
3893551	  756.2	  613.7	 4088.0	...
3893552	  756.2	  613.8	 4087.0	...
3893553	  756.1	  614.3	 4085.0	...
3893554	  756.2	  614.8	 4085.0	...
3893555	  756.4	  615.2	 4084.0	...
3893556	  756.5	  615.2	 4082.0	...
3893557	  756.5	  615.2	 4080.0	...
3893558	  756.4	  615.2	 4080.0	...
3893559	  756.2	  615.1	 4080.0	...
3893560	  756.1	  615.1	 4081.0	...
3893561	  756.1	  615.2	 4077.0	...
3893562	  756.4	  615.3	 4073.0	...
3893563	  756.6	  615.1	 4070.0	...
3893564	  756.5	  614.9	 4071.0	...
3893565	  756.3	  614.9	 4072.0	...
3893566	  756.4	  615.1	 4068.0	...
3893567	  756.6	  615.3	 4065.0	...
3893568	  756.8	  615.3	 4062.0	...
3893569	  756.8	  615.4	 4062.0	...
3893570	  756.7	  615.4	 4061.0	...
3893571	  757.0	  615.3	 4061.0	...
3893572	  757.2	  615.4	 4060.0	...
3893573	  757.5	  615.5	 4060.0	...
3893574	  757.6	  615.7	 4058.0	...
3893575	  757.5	  615.7	 4058.0	...
3893576	  757.4	  615.7	 4057.0	...
3893577	  757.2	  615.7	 4053.0	...
3893578	  757.5	  615.5	 4049.0	...
3893579	  757.8	  615.4	 4046.0	...
3893580	  758.2	  615.7	 4046.0	...
3893581	  758.3	  616.1	 4043.0	...
3893582	  758.5	  616.3	 4041.0	...
3893583	  758.6	  616.1	 4039.0	...
3893584	  758.7	  616.3	 4041.0	...
3893585	  758.7	  616.6	 4042.0	...
3893586	  758.5	  617.0	 4043.0	...
3893587	  758.1	  617.0	 4044.0	...
3893588	  757.9	  617.2	 4041.0	...
3893589	  757.6	  617.4	 4039.0	...
3893590	  758.0	  617.5	 4038.0	...
3893591	  758.4	  617.4	 4040.0	...
3893592	  758.9	  617.1	 4037.0	...
3893593	  758.9	  616.9	 4033.0	...
3893594	  758.9	  616.4	 4028.0	...
3893595	  758.9	  616.0	 4026.0	...
3893596	  758.8	  615.7	 4021.0	...
3893597	  758.8	  615.9	 4017.0	...
3893598	  758.7	  616.3	 4017.0	...
3893599	  758.7	  616.7	 4020.0	...
3893600	  758.7	  617.1	 4018.0	...
3893601	  758.8	  617.3	 4015.0	...
3893602	  758.9	  617.4	 4009.0	...
3893603	  759.1	  617.3	 4006.0	...
3893604	  759.2	  616.9	 4007.0	...
3893605	  759.6	  616.5	 4010.0	...
3893606	  759.9	  616.5	 4011.0	...
3893607	  760.1	  616.8	 4009.0	...
3893608	  760.2	  617.2	 4007.0	...
3893609	  760.3	  617.3	 4005.0	...
3893610	  760.3	  617.4	 4002.0	...
3893611	  760.3	  617.1	 3999.0	...
3893612	  760.2	  616.7	 4002.0	...
3893613	  760.2	  616.3	 4007.0	...
3893614	  760.1	  616.3	 4004.0	...
3893615	  760.1	  616.4	 3995.0	...
3893616	  760.0	  616.7	 3986.0	...
3893617	  759.9	  617.1	 3987.0	...
3893618	  759.8	  617.4	 3988.0	...
3893619	  759.9	  617.5	 3988.0	...
3893620	  760.1	  617.4	 3986.0	...
3893621	  760.2	  617.4	 3981.0	...
3893622	  760.3	  617.7	 3977.0	...
3893623	  760.5	  618.0	 3974.0	...
3893624	  760.7	  617.7	 3974.0	...
3893625	  761.1	  617.2	 3973.0	...
3893626	  761.2	  616.7	 3973.0	...
3893627	  761.1	  616.6	 3972.0	...
3893628	  760.9	  616.2	 3971.0	...
3893629	  760.7	  616.0	 3970.0	...
3893630	  760.6	  615.5	 3971.0	...
3893631	  760.7	  615.3	 3971.0	...
3893632	  760.9	  615.3	 3970.0	...
3893633	  761.1	  615.5	 3970.0	...
3893634	  761.1	  615.8	 3969.0	...
3893635	  761.2	  615.7	 3968.0	...
3893636	  761.4	  615.6	 3967.0	...
3893637	  761.6	  615.6	 3966.0	...
3893638	  761.5	  615.5	 3967.0	...
3893639	  761.3	  615.4	 3968.0	...
3893640	  761.2	  615.4	 3970.0	...
3893641	  761.3	  615.6	 3971.0	...
3893642	  761.5	  615.8	 3967.0	...
3893643	  761.7	  615.9	 3963.0	...
3893644	  761.7	  616.2	 3959.0	...
3893645	  761.8	  616.4	 3960.0	...
3893646	  761.8	  616.6	 3962.0	...
3893647	  761.8	  616.6	 3963.0	...
3893648	  761.8	  616.7	 3963.0	...
3893649	  761.9	  616.6	 3961.0	...
3893650	  761.9	  616.4	 3959.0	...
3893651	  761.9	  616.2	 3957.0	...
3893652	  761.7	  616.1	 3957.0	...
3893653	  761.5	  616.3	 3954.0	...
3893654	  761.5	  616.5	 3951.0	...
3893655	  761.5	  616.6	 3948.0	...
3893656	  761.6	  616.6	 3949.0	...
3893657	  761.6	  616.5	 3946.0	...
3893658	  761.6	  616.3	 3943.0	...
3893659	  761.5	  616.0	 3936.0	...
3893660	  761.4	  615.8	 3933.0	...
3893661	  761.3	  615.6	 3930.0	...
3893662	  761.3	  615.7	 3930.0	...
3893663	  761.5	  615.7	 3930.0	...
3893664	  761.9	  615.8	 3930.0	...
3893665	  762.3	  615.6	 3930.0	...
3893666	  762.7	  615.4	 3930.0	...
3893667	  762.9	  615.2	 3930.0	...
3893668	  763.1	  615.2	 3931.0	...
3893669	  763.1	  615.5	 3931.0	...
3893670	  762.8	  615.7	 3930.0	...
3893671	  762.5	  616.0	 3928.0	...
3893672	  762.3	  616.1	 3923.0	...
3893673	  762.5	  616.1	 3921.0	...
3893674	  762.5	  616.1	 3919.0	...
3893675	  762.5	  616.1	 3917.0	...
3893676	  762.5	  615.8	 3915.0	...
3893677	  762.1	  615.5	 3913.0	...
3893678	  761.7	  615.3	 3913.0	...
3893679	  761.3	  615.5	 3914.0	...
3893680	  761.3	  615.9	 3914.0	...
3893681	  761.5	  616.6	 3914.0	...
3893682	  761.7	  617.2	 3914.0	...
3893683	  761.7	  617.6	 3914.0	...
3893684	  761.5	  617.2	 3915.0	...
3893685	  761.3	  616.8	 3916.0	...
3893686	  761.3	  616.3	 3915.0	...
3893687	  761.6	  616.3	 3915.0	...
3893688	  761.9	  616.3	 3913.0	...
3893689	  762.4	  616.1	 3909.0	...
3893690	  762.6	  615.9	 3905.0	...
3893691	  762.8	  615.1	 3903.0	...
3893692	  762.8	  614.5	 3904.0	...
3893693	  762.9	  614.0	 3904.0	...
3893694	  762.4	  614.1	 3905.0	...
3893695	  761.9	  614.3	 3906.0	...
3893696	  761.9	  614.3	 3906.0	...
3893697	  762.4	  614.2	 3906.0	...
3893698	  762.9	  614.1	 3904.0	...
3893699	  762.8	  614.1	 3902.0	...
3893700	  762.7	  614.0	 3900.0	...
3893701	  763.0	  613.8	 3898.0	...
3893702	  763.5	  613.6	 3897.0	...
3893703	  763.3	  613.7	 3892.0	...
3893704	  762.8	  613.8	 3889.0	...
3893705	  762.2	  613.9	 3886.0	...
3893706	  762.3	  613.9	 3885.0	...
3893707	  762.7	  613.7	 3885.0	...
3893708	  763.1	  613.6	 3885.0	...
3893709	  763.0	  613.4	 3882.0	...
3893710	  762.5	  613.2	 3879.0	...
3893711	  762.1	  613.0	 3877.0	...
3893712	  762.2	  612.7	 3875.0	...
3893713	  762.3	  612.7	 3874.0	...
MSG	3893714 0000 _ Number On
3893714	  762.3	  612.5	 3872.0	...
3893715	  762.3	  612.4	 3873.0	...
3893716	  762.4	  612.2	 3873.0	...
3893717	  762.4	  611.7	 3872.0	...
3893718	  762.4	  611.2	 3872.0	...
3893719	  762.4	  610.8	 3870.0	...
3893720	  762.3	  610.3	 3866.0	...
3893721	  762.2	  609.7	 3863.0	...
3893722	  762.2	  609.2	 3859.0	...
3893723	  762.2	  609.2	 3857.0	...
3893724	  762.1	  609.0	 3855.0	...
3893725	  762.1	  608.7	 3856.0	...
3893726	  762.1	  608.4	 3856.0	...
3893727	  762.3	  608.6	 3857.0	...
3893728	  762.5	  609.0	 3857.0	...
3893729	  762.5	  609.3	 3856.0	...
3893730	  762.2	  609.1	 3855.0	...
3893731	  761.8	  608.8	 3855.0	...
3893732	  761.7	  608.7	 3854.0	...
3893733	  761.7	  608.7	 3857.0	...
3893734	  761.8	  608.6	 3860.0	...
3893735	  761.9	  608.5	 3859.0	...
3893736	  761.9	  608.3	 3854.0	...
3893737	  761.8	  608.1	 3850.0	...
3893738	  761.8	  608.0	 3851.0	...
3893739	  761.8	  608.0	 3852.0	...
3893740	  761.9	  607.5	 3854.0	...
3893741	  762.0	  607.1	 3854.0	...
3893742	  762.1	  606.6	 3853.0	...
3893743	  762.1	  606.6	 3852.0	...
3893744	  762.1	  606.5	 3852.0	...
3893745	  762.0	  606.3	 3852.0	...
3893746	  762.0	  606.3	 3851.0	...
3893747	  761.8	  606.3	 3851.0	...
3893748	  761.6	  606.0	 3850.0	...
3893749	  761.3	  605.5	 3850.0	...
3893750	  761.3	  605.6	 3851.0	...
3893751	  761.2	  606.1	 3856.0	...
3893752	  761.2	  606.1	 3860.0	...
3893753	  761.2	  605.5	 3861.0	...
3893754	  761.3	  604.9	 3858.0	...
3893755	  761.4	  604.9	 3855.0	...
3893756	  761.5	  605.0	 3855.0	...
3893757	  761.5	  605.0	 3855.0	...
3893758	  761.5	  605.0	 3852.0	...
3893759	  761.7	  605.1	 3849.0	...
3893760	  761.8	  605.1	 3845.0	...
3893761	  762.0	  605.2	 3842.0	...
3893762	  761.9	  605.1	 3838.0	...
3893763	  761.5	  604.9	 3837.0	...
3893764	  761.1	  604.7	 3841.0	...
3893765	  760.9	  604.6	 3845.0	...
3893766	  760.7	  604.5	 3842.0	...
3893767	  760.6	  604.4	 3838.0	...
3893768	  760.7	  604.2	 3835.0	...
3893769	  760.9	  604.0	 3835.0	...
3893770	  761.1	  603.4	 3833.0	...
3893771	  761.1	  602.8	 3830.0	...
3893772	  761.2	  602.2	 3826.0	...
3893773	  761.2	  602.1	 3825.0	...
3893774	  761.0	  602.1	 3826.0	...
3893775	  760.7	  602.1	 3826.0	...
3893776	  760.4	  602.1	 3826.0	...
3893777	  760.3	  601.8	 3826.0	...
3893778	  760.2	  601.4	 3826.0	...
3893779	  760.3	  601.0	 3826.0	...
3893780	  760.4	  600.8	 3826.0	...
3893781	  760.4	  600.3	 3826.0	...
3893782	  760.3	  599.8	 3826.0	...
3893783	  760.2	  599.0	 3826.0	...
3893784	  760.1	  598.7	 3826.0	...
3893785	  760.1	  598.5	 3826.0	...
3893786	  760.0	  598.7	 3825.0	...
3893787	  760.0	  598.8	 3825.0	...
3893788	  759.9	  598.8	 3826.0	...
3893789	  759.9	  598.7	 3825.0	...
3893790	  760.2	  598.6	 3825.0	...
3893791	  760.6	  598.4	 3824.0	...
3893792	  760.4	  598.3	 3823.0	...
3893793	  759.9	  598.2	 3823.0	...
3893794	  759.8	  598.2	 3824.0	...
3893795	  760.2	  598.1	 3821.0	...
3893796	  760.3	  597.9	 3815.0	...
3893797	  760.0	  597.5	 3809.0	...
3893798	  760.0	  596.9	 3811.0	...
3893799	  760.2	  596.6	 3812.0	...
3893800	  760.6	  596.7	 3813.0	...
3893801	  760.7	  596.9	 3812.0	...
3893802	  760.4	  596.8	 3811.0	...
3893803	  760.1	  596.7	 3810.0	...
3893804	  759.7	  596.6	 3811.0	...
3893805	  759.6	  596.6	 3811.0	...
3893806	  759.6	  596.6	 3811.0	...
3893807	  759.7	  596.6	 3809.0	...
3893808	  759.8	  596.6	 3807.0	...
3893809	  760.0	  596.7	 3805.0	...
3893810	  760.0	  596.7	 3805.0	...
3893811	  760.0	  596.8	 3805.0	...
3893812	  760.0	  596.9	 3805.0	...
3893813	  760.0	  597.0	 3804.0	...
3893814	  759.8	  596.9	 3805.0	...
3893815	  759.7	  596.9	 3806.0	...
3893816	  759.9	  596.8	 3807.0	...
3893817	  760.2	  596.7	 3807.0	...
3893818	  760.6	  596.3	 3807.0	...
3893819	  760.6	  595.6	 3803.0	...
3893820	  760.5	  595.1	 3799.0	...
3893821	  760.3	  594.9	 3795.0	...
3893822	  760.1	  595.1	 3794.0	...
3893823	  760.0	  595.2	 3796.0	...
3893824	  759.9	  595.2	 3797.0	...
3893825	  759.8	  595.2	 3796.0	...
3893826	  759.7	  595.2	 3797.0	...
3893827	  759.7	  594.9	 3798.0	...
3893828	  759.6	  594.1	 3799.0	...
3893829	  759.5	  593.3	 3797.0	...
3893830	  759.5	  592.7	 3795.0	...
3893831	  759.3	  592.6	 3793.0	...
3893832	  759.0	  592.5	 3793.0	...
3893833	  759.1	  592.3	 3793.0	...
3893834	  759.3	  592.1	 3794.0	...
3893835	  759.5	  591.8	 3795.0	...
3893836	  759.4	  591.7	 3796.0	...
3893837	  759.6	  591.7	 3796.0	...
3893838	  759.7	  591.7	 3799.0	...
3893839	  759.9	  591.7	 3801.0	...
3893840	  759.6	  591.7	 3801.0	...
3893841	  759.3	  591.7	 3799.0	...
3893842	  759.1	  591.2	 3798.0	...
3893843	  759.2	  590.7	 3800.0	...
3893844	  759.4	  590.2	 3802.0	...
3893845	  759.4	  590.3	 3802.0	...
3893846	  759.3	  590.5	 3803.0	...
3893847	  759.1	  590.5	 3803.0	...
3893848	  759.1	  590.3	 3802.0	...
3893849	  759.0	  589.8	 3802.0	...
3893850	  759.0	  589.5	 3797.0	...
3893851	  758.9	  589.3	 3793.0	...
3893852	  759.0	  589.4	 3790.0	...
3893853	  758.9	  589.6	 3790.0	...
3893854	  758.9	  589.6	 3791.0	...
3893855	  758.7	  589.0	 3792.0	...
3893856	  758.4	  588.2	 3790.0	...
3893857	  758.2	  587.5	 3789.0	...
3893858	  758.3	  588.2	 3788.0	...
3893859	  758.5	  589.0	 3788.0	...
3893860	  758.8	  589.7	 3788.0	...
3893861	  758.7	  589.7	 3788.0	...
3893862	  758.7	  589.0	 3789.0	...
3893863	  758.7	  587.9	 3791.0	...
3893864	  758.7	  586.8	 3793.0	...
3893865	  758.9	  587.1	 3795.0	...
3893866	  759.1	  587.8	 3795.0	...
3893867	  759.2	  588.1	 3796.0	...
3893868	  758.9	  587.4	 3795.0	...
3893869	  758.5	  586.7	 3794.0	...
3893870	  758.2	  586.4	 3793.0	...
3893871	  758.4	  586.5	 3794.0	...
3893872	  758.7	  586.6	 3798.0	...
3893873	  758.8	  586.6	 3801.0	...
3893874	  758.8	  586.5	 3805.0	...
3893875	  758.7	  587.0	 3806.0	...
3893876	  758.7	  587.4	 3808.0	...
3893877	  758.7	  587.1	 3809.0	...
3893878	  758.5	  586.4	 3803.0	...
3893879	  758.3	  585.7	 3797.0	...
3893880	  758.1	  585.9	 3793.0	...
3893881	  758.3	  586.0	 3795.0	...
3893882	  758.7	  586.1	 3796.0	...
3893883	  759.0	  586.1	 3793.0	...
3893884	  759.0	  586.2	 3791.0	...
3893885	  758.8	  586.3	 3791.0	...
3893886	  758.9	  586.3	 3791.0	...
3893887	  759.5	  586.2	 3791.0	...
3893888	  760.1	  586.0	 3791.0	...
3893889	  759.9	  585.8	 3790.0	...
3893890	  759.6	  585.6	 3790.0	...
3893891	  759.1	  585.4	 3789.0	...
3893892	  759.0	  585.2	 3789.0	...
3893893	  758.7	  585.3	 3790.0	...
3893894	  758.5	  585.4	 3790.0	...
3893895	  758.4	  585.5	 3790.0	...
3893896	  758.9	  585.3	 3791.0	...
3893897	  759.4	  585.2	 3791.0	...
3893898	  759.9	  584.8	 3791.0	...
3893899	  759.9	  584.4	 3790.0	...
3893900	  759.7	  584.0	 3790.0	...
3893901	  759.4	  583.8	 3790.0	...
3893902	  759.1	  583.7	 3790.0	...
3893903	  759.1	  583.5	 3788.0	...
3893904	  758.8	  583.5	 3785.0	...
3893905	  758.6	  583.5	 3782.0	...
3893906	  758.2	  583.5	 3781.0	...
3893907	  758.2	  583.5	 3781.0	...
3893908	  758.4	  583.4	 3781.0	...
3893909	  758.7	  583.4	 3780.0	...
3893910	  759.0	  583.5	 3780.0	...
3893911	  759.1	  583.6	 3781.0	...
3893912	  759.1	  583.6	 3782.0	...
3893913	  759.1	  583.4	 3783.0	...
3893914	  759.1	  582.9	 3784.0	...
3893915	  759.1	  582.7	 3780.0	...
3893916	  759.1	  582.5	 3777.0	...
3893917	  759.1	  582.3	 3774.0	...
3893918	  759.2	  582.0	 3774.0	...
3893919	  759.3	  581.7	 3774.0	...
3893920	  759.3	  581.3	 3773.0	...
3893921	  759.2	  580.9	 3774.0	...
3893922	  759.1	  580.4	 3775.0	...
3893923	  759.1	  580.4	 3775.0	...
3893924	  759.0	  580.7	 3774.0	...
3893925	  759.0	  581.0	 3774.0	...
3893926	  759.2	  581.3	 3774.0	...
3893927	  759.4	  581.4	 3773.0	...
3893928	  759.7	  581.0	 3774.0	...
3893929	  759.8	  580.5	 3779.0	...
3893930	  759.6	  579.8	 3784.0	...
3893931	  759.6	  579.5	 3789.0	...
3893932	  759.5	  579.0	 3788.0	...
3893933	  759.6	  578.9	 3787.0	...
3893934	  759.6	  578.7	 3787.0	...
3893935	  759.3	  578.6	 3788.0	...
3893936	  759.1	  578.5	 3788.0	...
3893937	  758.9	  579.1	 3788.0	...
3893938	  758.8	  579.9	 3788.0	...
3893939	  758.8	  580.7	 3787.0	...
3893940	  758.8	  580.3	 3786.0	...
3893941	  758.8	  580.2	 3785.0	...
3893942	  758.7	  580.0	 3785.0	...
3893943	  758.3	  579.8	 3786.0	...
3893944	  757.9	  579.2	 3788.0	...
3893945	  757.7	  578.5	 3792.0	...
3893946	  757.9	  578.3	 3795.0	...
3893947	  758.2	  578.3	 3798.0	...
3893948	  758.5	  578.4	 3797.0	...
3893949	  758.8	  578.7	 3797.0	...
3893950	  759.1	  579.0	 3795.0	...
3893951	  759.2	  579.3	 3794.0	...
3893952	  759.3	  579.5	 3793.0	...
3893953	  759.3	  579.5	 3795.0	...
3893954	  759.2	  579.1	 3798.0	...
3893955	  759.1	  578.6	 3796.0	...
3893956	  759.0	  578.1	 3793.0	...
3893957	  759.0	  578.1	 3790.0	...
3893958	  758.7	  578.3	 3788.0	...
3893959	  758.4	  578.5	 3786.0	...
3893960	  758.3	  578.2	 3784.0	...
3893961	  758.4	  577.9	 3785.0	...
3893962	  758.5	  577.5	 3785.0	...
3893963	  758.3	  577.6	 3784.0	...
3893964	  758.0	  577.6	 3783.0	...
3893965	  757.9	  577.7	 3784.0	...
3893966	  758.2	  577.7	 3784.0	...
3893967	  758.4	  577.7	 3783.0	...
3893968	  758.7	  577.6	 3784.0	...
3893969	  758.5	  577.2	 3785.0	...
3893970	  758.4	  576.9	 3785.0	...
3893971	  758.5	  576.7	 3785.0	...
3893972	  758.7	  576.7	 3784.0	...
3893973	  758.9	  576.5	 3784.0	...
3893974	  759.0	  576.1	 3783.0	...
3893975	  759.0	  575.8	 3777.0	...
3893976	  758.9	  575.5	 3771.0	...
3893977	  758.8	  575.4	 3770.0	...
3893978	  758.8	  575.4	 3774.0	...
3893979	  758.9	  575.2	 3779.0	...
3893980	  758.9	  575.1	 3780.0	...
3893981	  758.8	  575.0	 3780.0	...
3893982	  758.6	  574.9	 3780.0	...
3893983	  758.6	  574.9	 3778.0	...
3893984	  758.7	  574.4	 3775.0	...
3893985	  758.7	  574.1	 3772.0	...
3893986	  758.8	  573.5	 3771.0	...
3893987	  758.8	  573.2	 3770.0	...
3893988	  758.8	  573.0	 3770.0	...
3893989	  758.8	  572.7	 3770.0	...
3893990	  758.7	  572.5	 3769.0	...
3893991	  758.7	  572.2	 3767.0	...
3893992	  758.5	  571.7	 3767.0	...
3893993	  758.3	  571.3	 3767.0	...
3893994	  758.6	  570.8	 3767.0	...
3893995	  759.1	  570.5	 3767.0	...
3893996	  759.6	  570.3	 3766.0	...
3893997	  759.6	  570.2	 3765.0	...
3893998	  759.7	  570.5	 3764.0	...
EFIX R   3893429	3893998	570	  758.5	  601.4	   3934
SSACC R  3893999
3893999	  759.5	  570.9	 3764.0	...
3894000	  759.3	  571.9	 3765.0	...
3894001	  759.1	  572.4	 3760.0	...
3894002	  759.1	  572.9	 3753.0	...
3894003	  759.2	  574.0	 3743.0	...
3894004	  759.2	  575.1	 3738.0	...
3894005	  759.6	  578.6	 3736.0	...
3894006	  760.0	  582.7	 3733.0	...
3894007	  760.2	  589.1	 3726.0	...
3894008	  760.5	  600.9	 3720.0	...
3894009	  761.3	  621.8	 3715.0	...
3894010	  762.5	  654.0	 3726.0	...
3894011	  763.7	  686.5	 3736.0	...
3894012	  764.6	  714.8	 3752.0	...
3894013	  765.6	  733.4	 3757.0	...
3894014	  765.3	  748.5	 3763.0	...
3894015	  762.8	  760.8	 3770.0	...
3894016	  757.8	  773.2	 3778.0	...
3894017	  752.2	  784.3	 3785.0	...
3894018	  746.9	  794.3	 3786.0	...
3894019	  743.0	  802.5	 3787.0	...
3894020	  739.3	  810.4	 3792.0	...
3894021	  736.7	  817.1	 3801.0	...
3894022	  733.9	  824.0	 3808.0	...
3894023	  732.4	  830.7	 3811.0	...
3894024	  731.3	  836.3	 3812.0	...
3894025	  731.3	  839.4	 3812.0	...
3894026	  731.5	  841.4	 3806.0	...
3894027	  732.6	  847.4	 3797.0	...
3894028	  735.8	  861.9	 3788.0	...
3894029	  740.7	  882.1	 3789.0	...
MSG	3894030 0000 _ Number Off
3894030	  745.9	  904.7	 3793.0	...
3894031	  749.1	  922.2	 3799.0	...
3894032	  750.8	  938.6	 3811.0	...
3894033	  749.6	  954.5	 3825.0	...
3894034	  746.2	  971.8	 3846.0	...
3894035	  741.4	  986.2	 3858.0	...
3894036	  737.2	  999.0	 3869.0	...
3894037	  735.3	 1012.0	 3874.0	...
3894038	  733.7	 1026.1	 3883.0	...
3894039	  732.9	 1037.0	 3887.0	...
3894040	  732.1	 1043.8	 3892.0	...
3894041	  732.1	 1048.1	 3895.0	...
3894042	  732.0	 1050.8	 3901.0	...
3894043	  732.1	 1053.5	 3908.0	...
3894044	  733.0	 1054.4	 3914.0	...
3894045	  733.8	 1055.2	 3918.0	...
3894046	  735.6	 1055.0	 3921.0	...
ESACC R  3893999	3894046	48	  759.5	  570.9	  735.6	 1055.0	  10.30	    449
SFIX R   3894047
3894047	  736.7	 1054.3	 3921.0	...
3894048	  737.9	 1053.6	 3920.0	...
3894049	  738.0	 1052.4	 3917.0	...
3894050	  738.1	 1051.3	 3914.0	...
3894051	  738.2	 1050.3	 3917.0	...
3894052	  738.2	 1049.8	 3922.0	...
3894053	  738.0	 1049.6	 3925.0	...
3894054	  737.4	 1050.1	 3924.0	...
3894055	  737.0	 1051.0	 3922.0	...
3894056	  736.6	 1052.1	 3920.0	...
3894057	  736.4	 1052.6	 3913.0	...
3894058	  736.2	 1053.2	 3906.0	...
3894059	  735.8	 1054.4	 3900.0	...
3894060	  734.8	 1055.7	 3899.0	...
3894061	  734.0	 1056.9	 3897.0	...
3894062	  733.0	 1057.2	 3900.0	...
3894063	  732.9	 1057.8	 3906.0	...
3894064	  732.8	 1059.2	 3911.0	...
3894065	  732.7	 1060.6	 3911.0	...
3894066	  732.4	 1061.4	 3911.0	...
3894067	  731.7	 1062.2	 3912.0	...
3894068	  731.2	 1063.6	 3912.0	...
3894069	  730.6	 1065.0	 3911.0	...
3894070	  730.2	 1066.0	 3911.0	...
3894071	  729.7	 1067.0	 3911.0	...
3894072	  729.4	 1068.0	 3911.0	...
3894073	  729.4	 1068.8	 3912.0	...
3894074	  729.4	 1069.2	 3911.0	...
3894075	  729.3	 1069.6	 3914.0	...
3894076	  729.3	 1070.4	 3916.0	...
3894077	  729.2	 1070.9	 3919.0	...
3894078	  729.4	 1072.1	 3920.0	...
3894079	  729.4	 1073.3	 3923.0	...
3894080	  729.4	 1074.6	 3927.0	...
3894081	  729.4	 1075.3	 3931.0	...
3894082	  729.4	 1075.6	 3932.0	...
3894083	  729.5	 1076.5	 3930.0	...
3894084	  729.7	 1077.9	 3928.0	...
3894085	  729.9	 1079.5	 3927.0	...
3894086	  729.9	 1080.5	 3932.0	...
3894087	  729.7	 1081.0	 3937.0	...
3894088	  729.5	 1081.1	 3941.0	...
3894089	  729.7	 1081.2	 3942.0	...
3894090	  729.9	 1081.6	 3942.0	...
3894091	  730.2	 1082.4	 3941.0	...
3894092	  730.2	 1083.2	 3940.0	...
3894093	  729.8	 1083.9	 3939.0	...
3894094	  729.3	 1084.1	 3939.0	...
3894095	  728.9	 1084.2	 3937.0	...
3894096	  728.8	 1084.2	 3936.0	...
3894097	  728.7	 1084.1	 3935.0	...
3894098	  728.9	 1083.9	 3935.0	...
3894099	  729.1	 1084.0	 3934.0	...
3894100	  729.4	 1084.9	 3933.0	...
3894101	  729.5	 1085.9	 3934.0	...
3894102	  729.5	 1086.9	 3939.0	...
3894103	  729.5	 1086.9	 3944.0	...
3894104	  729.5	 1086.9	 3944.0	...
3894105	  729.4	 1086.2	 3942.0	...
3894106	  729.5	 1085.5	 3941.0	...
3894107	  729.6	 1085.1	 3943.0	...
3894108	  729.4	 1085.8	 3945.0	...
3894109	  729.0	 1086.5	 3946.0	...
3894110	  728.6	 1087.0	 3945.0	...
3894111	  728.8	 1087.4	 3942.0	...
3894112	  728.9	 1087.7	 3942.0	...
3894113	  729.0	 1088.1	 3941.0	...
3894114	  729.1	 1088.1	 3940.0	...
3894115	  729.3	 1088.2	 3940.0	...
3894116	  729.4	 1088.4	 3941.0	...
3894117	  729.4	 1089.3	 3939.0	...
3894118	  729.3	 1090.1	 3938.0	...
3894119	  729.4	 1090.8	 3936.0	...
3894120	  729.5	 1090.8	 3937.0	...
3894121	  729.5	 1090.7	 3937.0	...
3894122	  729.6	 1090.6	 3940.0	...
3894123	  729.7	 1090.8	 3942.0	...
3894124	  729.7	 1090.9	 3943.0	...
3894125	  729.6	 1091.0	 3942.0	...
3894126	  729.3	 1090.8	 3941.0	...
3894127	  729.3	 1091.7	 3941.0	...
3894128	  729.2	 1092.6	 3944.0	...
3894129	  729.4	 1093.3	 3948.0	...
3894130	  729.4	 1093.1	 3951.0	...
3894131	  729.4	 1092.9	 3950.0	...
3894132	  729.3	 1093.1	 3950.0	...
3894133	  729.3	 1093.0	 3950.0	...
3894134	  729.2	 1092.9	 3950.0	...
3894135	  728.9	 1093.2	 3949.0	...
3894136	  728.6	 1093.7	 3948.0	...
3894137	  728.3	 1094.1	 3946.0	...
3894138	  728.3	 1094.0	 3944.0	...
3894139	  728.4	 1094.1	 3943.0	...
3894140	  728.4	 1094.3	 3942.0	...
3894141	  728.5	 1094.6	 3942.0	...
3894142	  728.4	 1094.9	 3941.0	...
3894143	  728.3	 1094.8	 3940.0	...
3894144	  728.1	 1094.6	 3940.0	...
3894145	  728.1	 1094.8	 3940.0	...
3894146	  727.9	 1095.2	 3939.0	...
3894147	  727.8	 1095.9	 3937.0	...
3894148	  728.3	 1096.4	 3937.0	...
3894149	  728.9	 1096.6	 3940.0	...
3894150	  729.1	 1096.7	 3944.0	...
3894151	  728.7	 1096.6	 3946.0	...
3894152	  728.4	 1096.5	 3946.0	...
3894153	  728.4	 1096.3	 3946.0	...
3894154	  728.5	 1096.1	 3946.0	...
3894155	  728.4	 1096.0	 3951.0	...
3894156	  728.4	 1095.9	 3956.0	...
3894157	  728.4	 1095.8	 3956.0	...
3894158	  728.2	 1095.9	 3952.0	...
3894159	  728.0	 1096.2	 3947.0	...
3894160	  728.0	 1096.3	 3947.0	...
3894161	  728.2	 1096.4	 3951.0	...
3894162	  728.3	 1096.8	 3954.0	...
3894163	  728.3	 1097.6	 3954.0	...
3894164	  728.3	 1098.4	 3951.0	...
3894165	  728.4	 1098.8	 3949.0	...
3894166	  728.3	 1098.9	 3949.0	...
3894167	  728.2	 1098.9	 3951.0	...
3894168	  728.1	 1098.9	 3952.0	...
3894169	  728.1	 1098.9	 3953.0	...
3894170	  728.2	 1099.0	 3952.0	...
3894171	  728.1	 1099.0	 3952.0	...
3894172	  728.0	 1099.1	 3954.0	...
3894173	  727.9	 1099.2	 3957.0	...
3894174	  728.4	 1099.2	 3960.0	...
3894175	  728.9	 1099.8	 3960.0	...
3894176	  729.3	 1100.5	 3960.0	...
3894177	  729.2	 1101.2	 3961.0	...
3894178	  728.8	 1101.5	 3959.0	...
3894179	  728.5	 1101.6	 3957.0	...
3894180	  728.4	 1101.7	 3955.0	...
3894181	  728.4	 1101.9	 3955.0	...
3894182	  728.4	 1102.3	 3955.0	...
3894183	  728.3	 1102.7	 3955.0	...
3894184	  728.2	 1103.2	 3955.0	...
3894185	  728.2	 1103.4	 3956.0	...
3894186	  728.2	 1103.4	 3957.0	...
3894187	  728.7	 1103.7	 3958.0	...
3894188	  729.1	 1104.0	 3960.0	...
3894189	  729.4	 1104.4	 3961.0	...
3894190	  729.3	 1104.3	 3962.0	...
3894191	  729.2	 1104.5	 3961.0	...
3894192	  729.2	 1104.7	 3961.0	...
3894193	  729.1	 1105.1	 3963.0	...
3894194	  729.0	 1105.6	 3963.0	...
3894195	  729.0	 1105.9	 3961.0	...
3894196	  729.1	 1106.0	 3959.0	...
3894197	  729.3	 1106.6	 3957.0	...
3894198	  729.5	 1107.2	 3957.0	...
3894199	  729.8	 1107.8	 3959.0	...
3894200	  730.2	 1107.7	 3962.0	...
3894201	  730.5	 1108.0	 3966.0	...
3894202	  730.7	 1108.5	 3966.0	...
3894203	  730.8	 1109.0	 3965.0	...
3894204	  731.0	 1109.2	 3963.0	...
EFIX R   3894047	3894204	158	  729.9	 1086.7	   3940
SSACC R  3894205
3894205	  731.4	 1109.4	 3962.0	...
3894206	  731.5	 1109.7	 3961.0	...
3894207	  731.8	 1111.4	 3962.0	...
3894208	  731.9	 1113.1	 3963.0	...
3894209	  732.0	 1115.8	 3964.0	...
3894210	  732.6	 1118.5	 3965.0	...
3894211	  733.3	 1123.1	 3966.0	...
3894212	  734.1	 1129.3	 3967.0	...
3894213	  735.3	 1137.3	 3969.0	...
3894214	  736.5	 1147.3	 3972.0	...
3894215	  737.8	 1157.7	 3972.0	...
3894216	  738.4	 1170.2	 3973.0	...
3894217	  738.3	 1184.6	 3974.0	...
3894218	  738.4	 1201.9	 3975.0	...
3894219	  738.9	 1221.2	 3977.0	...
3894220	  739.7	 1242.3	 3979.0	...
3894221	  740.3	 1263.9	 3988.0	...
3894222	  740.9	 1287.0	 3996.0	...
3894223	  741.9	 1312.0	 4002.0	...
3894224	  742.2	 1340.9	 4002.0	...
3894225	  741.0	 1370.0	 4002.0	...
3894226	  738.9	 1399.7	 4002.0	...
3894227	  736.2	 1427.7	 4007.0	...
3894228	  733.7	 1457.2	 4012.0	...
3894229	  730.6	 1485.3	 4009.0	...
3894230	  727.4	 1514.2	 4000.0	...
3894231	  724.9	 1541.0	 3991.0	...
3894232	  724.4	 1568.1	 3989.0	...
3894233	  725.5	 1593.8	 3984.0	...
3894234	  727.4	 1620.3	 3977.0	...
3894235	  729.2	 1645.6	 3969.0	...
3894236	  731.9	 1670.9	 3962.0	...
3894237	  734.8	 1694.8	 3957.0	...
3894238	  738.4	 1719.2	 3952.0	...
3894239	  741.5	 1746.2	 3947.0	...
3894240	  744.4	 1774.3	 3941.0	...
3894241	  746.0	 1801.6	 3932.0	...
3894242	  746.8	 1828.1	 3919.0	...
3894243	  747.0	 1856.6	 3906.0	...
MSG	3894244 0000 _ Number On
3894244	  747.7	 1886.5	 3896.0	...
3894245	  747.7	 1917.0	 3889.0	...
3894246	  747.3	 1947.5	 3872.0	...
3894247	  746.6	 1979.1	 3852.0	...
3894248	  746.3	 2012.1	 3834.0	...
3894249	  746.9	 2043.9	 3832.0	...
3894250	  746.8	 2074.8	 3823.0	...
3894251	  746.9	 2103.6	 3809.0	...
3894252	  746.5	 2134.6	 3790.0	...
3894253	  746.2	 2167.0	 3779.0	...
3894254	  745.7	 2205.5	 3770.0	...
3894255	  746.4	 2248.0	 3757.0	...
3894256	  747.5	 2294.6	 3739.0	...
3894257	  748.6	 2336.3	 3717.0	...
3894258	  748.4	 2374.5	 3697.0	...
SBLINK R 3894259
3894259	   .	   .	    0.0	...
3894260	   .	   .	    0.0	...
3894261	   .	   .	    0.0	...
3894262	   .	   .	    0.0	...
3894263	   .	   .	    0.0	...
3894264	   .	   .	    0.0	...
3894265	   .	   .	    0.0	...
3894266	   .	   .	    0.0	...
3894267	   .	   .	    0.0	...
3894268	   .	   .	    0.0	...
3894269	   .	   .	    0.0	...
3894270	   .	   .	    0.0	...
3894271	   .	   .	    0.0	...
3894272	   .	   .	    0.0	...
3894273	   .	   .	    0.0	...
3894274	   .	   .	    0.0	...
3894275	   .	   .	    0.0	...
3894276	   .	   .	    0.0	...
3894277	   .	   .	    0.0	...
3894278	   .	   .	    0.0	...
3894279	   .	   .	    0.0	...
3894280	   .	   .	    0.0	...
3894281	   .	   .	    0.0	...
3894282	   .	   .	    0.0	...
3894283	   .	   .	    0.0	...
3894284	   .	   .	    0.0	...
3894285	   .	   .	    0.0	...
3894286	   .	   .	    0.0	...
3894287	   .	   .	    0.0	...
3894288	   .	   .	    0.0	...
3894289	   .	   .	    0.0	...
3894290	   .	   .	    0.0	...
3894291	   .	   .	    0.0	...
3894292	   .	   .	    0.0	...
3894293	   .	   .	    0.0	...
3894294	   .	   .	    0.0	...
3894295	   .	   .	    0.0	...
3894296	   .	   .	    0.0	...
3894297	   .	   .	    0.0	...
3894298	   .	   .	    0.0	...
3894299	   .	   .	    0.0	...
3894300	   .	   .	    0.0	...
3894301	   .	   .	    0.0	...
3894302	   .	   .	    0.0	...
3894303	   .	   .	    0.0	...
3894304	   .	   .	    0.0	...
3894305	   .	   .	    0.0	...
3894306	   .	   .	    0.0	...
3894307	   .	   .	    0.0	...
3894308	   .	   .	    0.0	...
3894309	   .	   .	    0.0	...
3894310	   .	   .	    0.0	...
3894311	   .	   .	    0.0	...
3894312	   .	   .	    0.0	...
3894313	   .	   .	    0.0	...
3894314	   .	   .	    0.0	...
3894315	   .	   .	    0.0	...
3894316	   .	   .	    0.0	...
3894317	   .	   .	    0.0	...
3894318	   .	   .	    0.0	...
3894319	   .	   .	    0.0	...
3894320	   .	   .	    0.0	...
3894321	   .	   .	    0.0	...
3894322	   .	   .	    0.0	...
3894323	   .	   .	    0.0	...
3894324	   .	   .	    0.0	...
3894325	   .	   .	    0.0	...
3894326	   .	   .	    0.0	...
3894327	   .	   .	    0.0	...
3894328	   .	   .	    0.0	...
3894329	   .	   .	    0.0	...
3894330	   .	   .	    0.0	...
3894331	   .	   .	    0.0	...
3894332	   .	   .	    0.0	...
3894333	   .	   .	    0.0	...
3894334	   .	   .	    0.0	...
3894335	   .	   .	    0.0	...
3894336	   .	   .	    0.0	...
3894337	   .	   .	    0.0	...
3894338	   .	   .	    0.0	...
3894339	   .	   .	    0.0	...
3894340	   .	   .	    0.0	...
3894341	   .	   .	    0.0	...
3894342	   .	   .	    0.0	...
3894343	   .	   .	    0.0	...
3894344	   .	   .	    0.0	...
3894345	   .	   .	    0.0	...
3894346	   .	   .	    0.0	...
3894347	   .	   .	    0.0	...
3894348	   .	   .	    0.0	...
3894349	   .	   .	    0.0	...
3894350	   .	   .	    0.0	...
3894351	   .	   .	    0.0	...
3894352	   .	   .	    0.0	...
3894353	   .	   .	    0.0	...
3894354	   .	   .	    0.0	...
3894355	   .	   .	    0.0	...
3894356	   .	   .	    0.0	...
3894357	   .	   .	    0.0	...
3894358	   .	   .	    0.0	...
3894359	   .	   .	    0.0	...
3894360	   .	   .	    0.0	...
3894361	   .	   .	    0.0	...
3894362	   .	   .	    0.0	...
3894363	   .	   .	    0.0	...
3894364	   .	   .	    0.0	...
3894365	   .	   .	    0.0	...
3894366	   .	   .	    0.0	...
3894367	   .	   .	    0.0	...
3894368	   .	   .	    0.0	...
3894369	   .	   .	    0.0	...
3894370	   .	   .	    0.0	...
3894371	   .	   .	    0.0	...
3894372	   .	   .	    0.0	...
3894373	   .	   .	    0.0	...
3894374	   .	   .	    0.0	...
3894375	   .	   .	    0.0	...
3894376	   .	   .	    0.0	...
3894377	   .	   .	    0.0	...
3894378	   .	   .	    0.0	...
3894379	   .	   .	    0.0	...
3894380	   .	   .	    0.0	...
3894381	   .	   .	    0.0	...
3894382	   .	   .	    0.0	...
3894383	   .	   .	    0.0	...
3894384	   .	   .	    0.0	...
3894385	   .	   .	    0.0	...
3894386	   .	   .	    0.0	...
3894387	   .	   .	    0.0	...
3894388	   .	   .	    0.0	...
3894389	   .	   .	    0.0	...
3894390	   .	   .	    0.0	...
3894391	   .	   .	    0.0	...
3894392	   .	   .	    0.0	...
3894393	   .	   .	    0.0	...
3894394	   .	   .	    0.0	...
3894395	   .	   .	    0.0	...
3894396	   .	   .	    0.0	...
3894397	   .	   .	    0.0	...
3894398	   .	   .	    0.0	...
3894399	   .	   .	    0.0	...
3894400	   .	   .	    0.0	...
3894401	   .	   .	    0.0	...
3894402	   .	   .	    0.0	...
3894403	   .	   .	    0.0	...
3894404	   .	   .	    0.0	...
3894405	   .	   .	    0.0	...
3894406	   .	   .	    0.0	...
3894407	   .	   .	    0.0	...
3894408	   .	   .	    0.0	...
3894409	   .	   .	    0.0	...
3894410	   .	   .	    0.0	...
3894411	   .	   .	    0.0	...
3894412	   .	   .	    0.0	...
3894413	   .	   .	    0.0	...
3894414	   .	   .	    0.0	...
3894415	   .	   .	    0.0	...
3894416	   .	   .	    0.0	...
3894417	   .	   .	    0.0	...
3894418	   .	   .	    0.0	...
3894419	   .	   .	    0.0	...
3894420	   .	   .	    0.0	...
3894421	   .	   .	    0.0	...
3894422	   .	   .	    0.0	...
3894423	   .	   .	    0.0	...
3894424	   .	   .	    0.0	...
3894425	   .	   .	    0.0	...
3894426	   .	   .	    0.0	...
3894427	   .	   .	    0.0	...
3894428	   .	   .	    0.0	...
3894429	   .	   .	    0.0	...
3894430	   .	   .	    0.0	...
3894431	   .	   .	    0.0	...
3894432	   .	   .	    0.0	...
3894433	   .	   .	    0.0	...
3894434	   .	   .	    0.0	...
3894435	   .	   .	    0.0	...
3894436	   .	   .	    0.0	...
3894437	   .	   .	    0.0	...
3894438	   .	   .	    0.0	...
3894439	   .	   .	    0.0	...
3894440	   .	   .	    0.0	...
3894441	   .	   .	    0.0	...
3894442	   .	   .	    0.0	...
3894443	   .	   .	    0.0	...
3894444	   .	   .	    0.0	...
3894445	   .	   .	    0.0	...
3894446	   .	   .	    0.0	...
3894447	   .	   .	    0.0	...
3894448	   .	   .	    0.0	...
3894449	   .	   .	    0.0	...
3894450	   .	   .	    0.0	...
3894451	   .	   .	    0.0	...
3894452	   .	   .	    0.0	...
3894453	   .	   .	    0.0	...
3894454	   .	   .	    0.0	...
3894455	   .	   .	    0.0	...
3894456	   .	   .	    0.0	...
3894457	   .	   .	    0.0	...
3894458	   .	   .	    0.0	...
3894459	   .	   .	    0.0	...
3894460	   .	   .	    0.0	...
3894461	   .	   .	    0.0	...
3894462	   .	   .	    0.0	...
3894463	   .	   .	    0.0	...
3894464	   .	   .	    0.0	...
3894465	   .	   .	    0.0	...
3894466	   .	   .	    0.0	...
3894467	   .	   .	    0.0	...
3894468	   .	   .	    0.0	...
3894469	   .	   .	    0.0	...
3894470	   .	   .	    0.0	...
3894471	   .	   .	    0.0	...
3894472	   .	   .	    0.0	...
3894473	   .	   .	    0.0	...
3894474	   .	   .	    0.0	...
3894475	   .	   .	    0.0	...
3894476	   .	   .	    0.0	...
3894477	   .	   .	    0.0	...
3894478	   .	   .	    0.0	...
3894479	   .	   .	    0.0	...
3894480	   .	   .	    0.0	...
3894481	   .	   .	    0.0	...
3894482	   .	   .	    0.0	...
3894483	   .	   .	    0.0	...
3894484	   .	   .	    0.0	...
3894485	   .	   .	    0.0	...
3894486	   .	   .	    0.0	...
3894487	   .	   .	    0.0	...
3894488	   .	   .	    0.0	...
3894489	   .	   .	    0.0	...
3894490	   .	   .	    0.0	...
3894491	   .	   .	    0.0	...
3894492	   .	   .	    0.0	...
3894493	   .	   .	    0.0	...
3894494	   .	   .	    0.0	...
3894495	   .	   .	    0.0	...
3894496	   .	   .	    0.0	...
3894497	   .	   .	    0.0	...
3894498	   .	   .	    0.0	...
3894499	   .	   .	    0.0	...
3894500	   .	   .	    0.0	...
3894501	   .	   .	    0.0	...
3894502	   .	   .	    0.0	...
3894503	   .	   .	    0.0	...
3894504	   .	   .	    0.0	...
3894505	   .	   .	    0.0	...
3894506	   .	   .	    0.0	...
3894507	   .	   .	    0.0	...
3894508	   .	   .	    0.0	...
3894509	   .	   .	    0.0	...
3894510	   .	   .	    0.0	...
3894511	   .	   .	    0.0	...
3894512	   .	   .	    0.0	...
3894513	   .	   .	    0.0	...
3894514	   .	   .	    0.0	...
3894515	   .	   .	    0.0	...
3894516	   .	   .	    0.0	...
3894517	   .	   .	    0.0	...
3894518	   .	   .	    0.0	...
3894519	   .	   .	    0.0	...
3894520	   .	   .	    0.0	...
3894521	   .	   .	    0.0	...
3894522	   .	   .	    0.0	...
3894523	   .	   .	    0.0	...
3894524	   .	   .	    0.0	...
3894525	   .	   .	    0.0	...
3894526	   .	   .	    0.0	...
3894527	   .	   .	    0.0	...
3894528	   .	   .	    0.0	...
3894529	   .	   .	    0.0	...
3894530	   .	   .	    0.0	...
3894531	   .	   .	    0.0	...
3894532	   .	   .	    0.0	...
3894533	   .	   .	    0.0	...
3894534	   .	   .	    0.0	...
3894535	   .	   .	    0.0	...
3894536	   .	   .	    0.0	...
3894537	   .	   .	    0.0	...
3894538	   .	   .	    0.0	...
3894539	   .	   .	    0.0	...
3894540	   .	   .	    0.0	...
3894541	   .	   .	    0.0	...
3894542	   .	   .	    0.0	...
3894543	   .	   .	    0.0	...
3894544	   .	   .	    0.0	...
MSG	3894545 0000 _ Number Off
3894545	   .	   .	    0.0	...
3894546	   .	   .	    0.0	...
3894547	   .	   .	    0.0	...
3894548	   .	   .	    0.0	...
3894549	   .	   .	    0.0	...
3894550	   .	   .	    0.0	...
3894551	   .	   .	    0.0	...
3894552	   .	   .	    0.0	...
3894553	   .	   .	    0.0	...
3894554	   .	   .	    0.0	...
3894555	   .	   .	    0.0	...
3894556	   .	   .	    0.0	...
3894557	   .	   .	    0.0	...
3894558	   .	   .	    0.0	...
3894559	   .	   .	    0.0	...
3894560	   .	   .	    0.0	...
3894561	   .	   .	    0.0	...
3894562	   .	   .	    0.0	...
3894563	   .	   .	    0.0	...
3894564	   .	   .	    0.0	...
3894565	   .	   .	    0.0	...
3894566	   .	   .	    0.0	...
3894567	   .	   .	    0.0	...
3894568	   .	   .	    0.0	...
3894569	   .	   .	    0.0	...
3894570	   .	   .	    0.0	...
3894571	   .	   .	    0.0	...
3894572	   .	   .	    0.0	...
3894573	   .	   .	    0.0	...
3894574	   .	   .	    0.0	...
3894575	   .	   .	    0.0	...
3894576	   .	   .	    0.0	...
3894577	   .	   .	    0.0	...
3894578	   .	   .	    0.0	...
3894579	   .	   .	    0.0	...
3894580	   .	   .	    0.0	...
3894581	   .	   .	    0.0	...
3894582	   .	   .	    0.0	...
3894583	   .	   .	    0.0	...
3894584	   .	   .	    0.0	...
3894585	   .	   .	    0.0	...
3894586	   .	   .	    0.0	...
3894587	   .	   .	    0.0	...
3894588	   .	   .	    0.0	...
3894589	   .	   .	    0.0	...
3894590	   .	   .	    0.0	...
3894591	   .	   .	    0.0	...
3894592	   .	   .	    0.0	...
3894593	   .	   .	    0.0	...
3894594	   .	   .	    0.0	...
3894595	   .	   .	    0.0	...
3894596	   .	   .	    0.0	...
3894597	   .	   .	    0.0	...
3894598	   .	   .	    0.0	...
3894599	   .	   .	    0.0	...
3894600	   .	   .	    0.0	...
3894601	   .	   .	    0.0	...
3894602	   .	   .	    0.0	...
3894603	   .	   .	    0.0	...
3894604	   .	   .	    0.0	...
3894605	   .	   .	    0.0	...
3894606	   .	   .	    0.0	...
3894607	   .	   .	    0.0	...
3894608	   .	   .	    0.0	...
3894609	   .	   .	    0.0	...
3894610	   .	   .	    0.0	...
3894611	   .	   .	    0.0	...
3894612	   .	   .	    0.0	...
3894613	   .	   .	    0.0	...
3894614	   .	   .	    0.0	...
3894615	   .	   .	    0.0	...
3894616	   .	   .	    0.0	...
3894617	   .	   .	    0.0	...
3894618	   .	   .	    0.0	...
3894619	   .	   .	    0.0	...
3894620	   .	   .	    0.0	...
3894621	   .	   .	    0.0	...
3894622	   .	   .	    0.0	...
3894623	   .	   .	    0.0	...
3894624	   .	   .	    0.0	...
3894625	   .	   .	    0.0	...
3894626	   .	   .	    0.0	...
3894627	   .	   .	    0.0	...
3894628	   .	   .	    0.0	...
3894629	   .	   .	    0.0	...
3894630	   .	   .	    0.0	...
3894631	   .	   .	    0.0	...
3894632	   .	   .	    0.0	...
3894633	   .	   .	    0.0	...
3894634	   .	   .	    0.0	...
3894635	   .	   .	    0.0	...
3894636	   .	   .	    0.0	...
3894637	   .	   .	    0.0	...
3894638	   .	   .	    0.0	...
3894639	   .	   .	    0.0	...
3894640	   .	   .	    0.0	...
3894641	   .	   .	    0.0	...
3894642	   .	   .	    0.0	...
3894643	   .	   .	    0.0	...
3894644	   .	   .	    0.0	...
3894645	   .	   .	    0.0	...
3894646	   .	   .	    0.0	...
3894647	   .	   .	    0.0	...
3894648	   .	   .	    0.0	...
3894649	   .	   .	    0.0	...
3894650	   .	   .	    0.0	...
3894651	   .	   .	    0.0	...
3894652	   .	   .	    0.0	...
3894653	   .	   .	    0.0	...
3894654	   .	   .	    0.0	...
3894655	   .	   .	    0.0	...
3894656	   .	   .	    0.0	...
3894657	   .	   .	    0.0	...
3894658	   .	   .	    0.0	...
3894659	   .	   .	    0.0	...
3894660	   .	   .	    0.0	...
3894661	   .	   .	    0.0	...
3894662	   .	   .	    0.0	...
3894663	   .	   .	    0.0	...
3894664	   .	   .	    0.0	...
3894665	   .	   .	    0.0	...
3894666	   .	   .	    0.0	...
3894667	   .	   .	    0.0	...
3894668	   .	   .	    0.0	...
3894669	   .	   .	    0.0	...
3894670	   .	   .	    0.0	...
3894671	   .	   .	    0.0	...
3894672	   .	   .	    0.0	...
3894673	   .	   .	    0.0	...
3894674	   .	   .	    0.0	...
3894675	   .	   .	    0.0	...
3894676	   .	   .	    0.0	...
3894677	   .	   .	    0.0	...
3894678	   .	   .	    0.0	...
3894679	   .	   .	    0.0	...
3894680	   .	   .	    0.0	...
3894681	   .	   .	    0.0	...
3894682	   .	   .	    0.0	...
3894683	   .	   .	    0.0	...
3894684	   .	   .	    0.0	...
3894685	   .	   .	    0.0	...
3894686	   .	   .	    0.0	...
3894687	   .	   .	    0.0	...
3894688	   .	   .	    0.0	...
3894689	   .	   .	    0.0	...
3894690	   .	   .	    0.0	...
3894691	   .	   .	    0.0	...
3894692	   .	   .	    0.0	...
3894693	   .	   .	    0.0	...
3894694	   .	   .	    0.0	...
3894695	   .	   .	    0.0	...
3894696	   .	   .	    0.0	...
3894697	   .	   .	    0.0	...
3894698	   .	   .	    0.0	...
3894699	   .	   .	    0.0	...
3894700	   .	   .	    0.0	...
3894701	   .	   .	    0.0	...
3894702	   .	   .	    0.0	...
3894703	   .	   .	    0.0	...
3894704	   .	   .	    0.0	...
3894705	   .	   .	    0.0	...
3894706	   .	   .	    0.0	...
3894707	   .	   .	    0.0	...
3894708	   .	   .	    0.0	...
3894709	   .	   .	    0.0	...
3894710	   .	   .	    0.0	...
3894711	   .	   .	    0.0	...
3894712	   .	   .	    0.0	...
3894713	   .	   .	    0.0	...
3894714	   .	   .	    0.0	...
3894715	   .	   .	    0.0	...
3894716	   .	   .	    0.0	...
3894717	   .	   .	    0.0	...
3894718	   .	   .	    0.0	...
3894719	   .	   .	    0.0	...
3894720	   .	   .	    0.0	...
3894721	   .	   .	    0.0	...
3894722	   .	   .	    0.0	...
3894723	   .	   .	    0.0	...
3894724	   .	   .	    0.0	...
3894725	   .	   .	    0.0	...
3894726	   .	   .	    0.0	...
3894727	   .	   .	    0.0	...
3894728	   .	   .	    0.0	...
3894729	   .	   .	    0.0	...
3894730	   .	   .	    0.0	...
3894731	   .	   .	    0.0	...
3894732	   .	   .	    0.0	...
3894733	   .	   .	    0.0	...
3894734	   .	   .	    0.0	...
3894735	   .	   .	    0.0	...
3894736	   .	   .	    0.0	...
3894737	   .	   .	    0.0	...
3894738	   .	   .	    0.0	...
3894739	   .	   .	    0.0	...
3894740	   .	   .	    0.0	...
3894741	   .	   .	    0.0	...
3894742	   .	   .	    0.0	...
3894743	   .	   .	    0.0	...
3894744	   .	   .	    0.0	...
3894745	   .	   .	    0.0	...
3894746	   .	   .	    0.0	...
3894747	   .	   .	    0.0	...
3894748	   .	   .	    0.0	...
3894749	   .	   .	    0.0	...
3894750	   .	   .	    0.0	...
3894751	   .	   .	    0.0	...
3894752	   .	   .	    0.0	...
3894753	   .	   .	    0.0	...
3894754	   .	   .	    0.0	...
3894755	   .	   .	    0.0	...
3894756	   .	   .	    0.0	...
3894757	   .	   .	    0.0	...
MSG	3894758 0000 _ Number On
3894758	   .	   .	    0.0	...
3894759	   .	   .	    0.0	...
3894760	   .	   .	    0.0	...
3894761	   .	   .	    0.0	...
3894762	   .	   .	    0.0	...
3894763	   .	   .	    0.0	...
3894764	   .	   .	    0.0	...
3894765	   .	   .	    0.0	...
3894766	   .	   .	    0.0	...
3894767	   .	   .	    0.0	...
3894768	   .	   .	    0.0	...
3894769	   .	   .	    0.0	...
3894770	   .	   .	    0.0	...
3894771	   .	   .	    0.0	...
3894772	   .	   .	    0.0	...
3894773	   .	   .	    0.0	...
3894774	   .	   .	    0.0	...
3894775	   .	   .	    0.0	...
3894776	   .	   .	    0.0	...
3894777	   .	   .	    0.0	...
3894778	   .	   .	    0.0	...
3894779	   .	   .	    0.0	...
3894780	   .	   .	    0.0	...
3894781	   .	   .	    0.0	...
3894782	   .	   .	    0.0	...
3894783	   .	   .	    0.0	...
3894784	   .	   .	    0.0	...
3894785	   .	   .	    0.0	...
3894786	   .	   .	    0.0	...
3894787	   .	   .	    0.0	...
3894788	   .	   .	    0.0	...
3894789	   .	   .	    0.0	...
3894790	   .	   .	    0.0	...
3894791	   .	   .	    0.0	...
3894792	   .	   .	    0.0	...
3894793	   .	   .	    0.0	...
3894794	   .	   .	    0.0	...
3894795	   .	   .	    0.0	...
3894796	   .	   .	    0.0	...
3894797	   .	   .	    0.0	...
3894798	   .	   .	    0.0	...
3894799	   .	   .	    0.0	...
3894800	   .	   .	    0.0	...
3894801	   .	   .	    0.0	...
3894802	   .	   .	    0.0	...
3894803	   .	   .	    0.0	...
3894804	   .	   .	    0.0	...
3894805	   .	   .	    0.0	...
3894806	   .	   .	    0.0	...
3894807	   .	   .	    0.0	...
3894808	   .	   .	    0.0	...
3894809	   .	   .	    0.0	...
3894810	   .	   .	    0.0	...
3894811	   .	   .	    0.0	...
3894812	   .	   .	    0.0	...
3894813	   .	   .	    0.0	...
3894814	   .	   .	    0.0	...
3894815	   .	   .	    0.0	...
3894816	   .	   .	    0.0	...
3894817	   .	   .	    0.0	...
3894818	   .	   .	    0.0	...
3894819	   .	   .	    0.0	...
3894820	   .	   .	    0.0	...
3894821	   .	   .	    0.0	...
3894822	   .	   .	    0.0	...
3894823	   .	   .	    0.0	...
3894824	   .	   .	    0.0	...
3894825	   .	   .	    0.0	...
3894826	   .	   .	    0.0	...
3894827	   .	   .	    0.0	...
3894828	   .	   .	    0.0	...
3894829	   .	   .	    0.0	...
3894830	   .	   .	    0.0	...
3894831	   .	   .	    0.0	...
3894832	   .	   .	    0.0	...
3894833	   .	   .	    0.0	...
3894834	   .	   .	    0.0	...
3894835	   .	   .	    0.0	...
3894836	   .	   .	    0.0	...
3894837	   .	   .	    0.0	...
3894838	   .	   .	    0.0	...
3894839	   .	   .	    0.0	...
3894840	   .	   .	    0.0	...
3894841	   .	   .	    0.0	...
3894842	   .	   .	    0.0	...
3894843	   .	   .	    0.0	...
3894844	   .	   .	    0.0	...
3894845	   .	   .	    0.0	...
3894846	   .	   .	    0.0	...
3894847	   .	   .	    0.0	...
3894848	   .	   .	    0.0	...
3894849	   .	   .	    0.0	...
3894850	   .	   .	    0.0	...
3894851	   .	   .	    0.0	...
3894852	   .	   .	    0.0	...
3894853	   .	   .	    0.0	...
3894854	   .	   .	    0.0	...
3894855	   .	   .	    0.0	...
3894856	   .	   .	    0.0	...
3894857	   .	   .	    0.0	...
3894858	   .	   .	    0.0	...
3894859	   .	   .	    0.0	...
3894860	   .	   .	    0.0	...
3894861	   .	   .	    0.0	...
3894862	   .	   .	    0.0	...
3894863	   .	   .	    0.0	...
3894864	   .	   .	    0.0	...
3894865	   .	   .	    0.0	...
3894866	   .	   .	    0.0	...
3894867	   .	   .	    0.0	...
3894868	   .	   .	    0.0	...
3894869	   .	   .	    0.0	...
3894870	   .	   .	    0.0	...
3894871	   .	   .	    0.0	...
3894872	   .	   .	    0.0	...
3894873	   .	   .	    0.0	...
3894874	   .	   .	    0.0	...
3894875	   .	   .	    0.0	...
3894876	   .	   .	    0.0	...
3894877	   .	   .	    0.0	...
3894878	   .	   .	    0.0	...
3894879	   .	   .	    0.0	...
3894880	   .	   .	    0.0	...
3894881	   .	   .	    0.0	...
3894882	   .	   .	    0.0	...
3894883	   .	   .	    0.0	...
3894884	   .	   .	    0.0	...
3894885	   .	   .	    0.0	...
3894886	   .	   .	    0.0	...
3894887	   .	   .	    0.0	...
3894888	   .	   .	    0.0	...
3894889	   .	   .	    0.0	...
3894890	   .	   .	    0.0	...
3894891	   .	   .	    0.0	...
3894892	   .	   .	    0.0	...
3894893	   .	   .	    0.0	...
3894894	   .	   .	    0.0	...
3894895	   .	   .	    0.0	...
3894896	   .	   .	    0.0	...
3894897	   .	   .	    0.0	...
3894898	   .	   .	    0.0	...
3894899	   .	   .	    0.0	...
3894900	   .	   .	    0.0	...
3894901	   .	   .	    0.0	...
3894902	   .	   .	    0.0	...
3894903	   .	   .	    0.0	...
3894904	   .	   .	    0.0	...
3894905	   .	   .	    0.0	...
3894906	   .	   .	    0.0	...
3894907	   .	   .	    0.0	...
3894908	   .	   .	    0.0	...
3894909	   .	   .	    0.0	...
3894910	   .	   .	    0.0	...
3894911	   .	   .	    0.0	...
3894912	   .	   .	    0.0	...
3894913	   .	   .	    0.0	...
3894914	   .	   .	    0.0	...
3894915	   .	   .	    0.0	...
3894916	   .	   .	    0.0	...
3894917	   .	   .	    0.0	...
3894918	   .	   .	    0.0	...
3894919	   .	   .	    0.0	...
3894920	   .	   .	    0.0	...
3894921	   .	   .	    0.0	...
3894922	   .	   .	    0.0	...
3894923	   .	   .	    0.0	...
3894924	   .	   .	    0.0	...
3894925	   .	   .	    0.0	...
3894926	   .	   .	    0.0	...
3894927	   .	   .	    0.0	...
3894928	   .	   .	    0.0	...
3894929	   .	   .	    0.0	...
3894930	   .	   .	    0.0	...
3894931	   .	   .	    0.0	...
3894932	   .	   .	    0.0	...
3894933	   .	   .	    0.0	...
3894934	   .	   .	    0.0	...
3894935	   .	   .	    0.0	...
3894936	   .	   .	    0.0	...
3894937	   .	   .	    0.0	...
3894938	   .	   .	    0.0	...
3894939	   .	   .	    0.0	...
3894940	   .	   .	    0.0	...
3894941	   .	   .	    0.0	...
3894942	   .	   .	    0.0	...
EBLINK R 3894259	3894942	684
3894943	  757.8	 1220.2	 4048.0	...
3894944	  757.8	 1220.2	 4048.0	...
3894945	  758.8	 1217.7	 4063.0	...
3894946	  760.0	 1209.0	 4094.0	...
3894947	  760.8	 1193.6	 4132.0	...
3894948	  759.9	 1171.0	 4166.0	...
3894949	  758.1	 1146.3	 4192.0	...
3894950	  756.3	 1120.0	 4212.0	...
3894951	  752.7	 1090.2	 4222.0	...
3894952	  747.2	 1049.7	 4219.0	...
3894953	  740.7	 1004.9	 4214.0	...
3894954	  736.2	  967.4	 4212.0	...
3894955	  734.2	  943.0	 4215.0	...
3894956	  733.4	  923.1	 4223.0	...
3894957	  732.4	  900.3	 4233.0	...
3894958	  731.4	  870.7	 4244.0	...
3894959	  731.2	  840.7	 4259.0	...
3894960	  732.6	  817.4	 4273.0	...
3894961	  735.1	  803.3	 4289.0	...
3894962	  738.1	  794.4	 4296.0	...
3894963	  740.9	  782.7	 4299.0	...
3894964	  743.4	  770.8	 4296.0	...
3894965	  745.9	  761.3	 4292.0	...
3894966	  747.2	  752.5	 4301.0	...
3894967	  747.1	  743.0	 4312.0	...
3894968	  745.6	  730.7	 4327.0	...
3894969	  743.6	  723.1	 4332.0	...
3894970	  742.3	  719.4	 4336.0	...
3894971	  741.6	  719.3	 4337.0	...
3894972	  741.8	  720.1	 4338.0	...
3894973	  742.8	  722.6	 4337.0	...
3894974	  744.3	  725.8	 4336.0	...
3894975	  746.1	  728.8	 4336.0	...
3894976	  747.8	  731.1	 4340.0	...
3894977	  749.5	  733.9	 4344.0	...
3894978	  750.9	  737.2	 4349.0	...
3894979	  751.7	  741.3	 4354.0	...
3894980	  753.0	  745.3	 4358.0	...
3894981	  754.3	  748.3	 4362.0	...
3894982	  755.6	  752.6	 4361.0	...
3894983	  755.8	  755.7	 4359.0	...
3894984	  756.7	  758.5	 4357.0	...
3894985	  757.4	  757.9	 4358.0	...
ESACC R  3894205	3894985	781	  731.4	 1109.4	  757.4	  757.9	   7.51	    668
SFIX R   3894986
3894986	  758.1	  757.2	 4361.0	...
3894987	  757.9	  756.5	 4366.0	...
3894988	  757.8	  756.3	 4373.0	...
3894989	  757.9	  755.2	 4379.0	...
3894990	  758.3	  754.1	 4382.0	...
3894991	  758.6	  752.9	 4382.0	...
3894992	  758.9	  751.8	 4382.0	...
3894993	  759.1	  750.7	 4383.0	...
3894994	  759.4	  749.9	 4385.0	...
3894995	  759.4	  749.9	 4385.0	...
3894996	  759.5	  749.9	 4386.0	...
3894997	  759.6	  749.9	 4387.0	...
3894998	  759.7	  750.9	 4387.0	...
3894999	  760.2	  751.9	 4385.0	...
3895000	  760.9	  751.9	 4383.0	...
3895001	  761.6	  750.8	 4381.0	...
3895002	  761.9	  749.7	 4384.0	...
3895003	  762.6	  749.5	 4388.0	...
3895004	  763.3	  749.3	 4391.0	...
3895005	  764.0	  749.0	 4391.0	...
3895006	  764.3	  748.8	 4391.0	...
3895007	  764.6	  748.8	 4392.0	...
3895008	  764.7	  749.7	 4394.0	...
3895009	  764.9	  750.6	 4397.0	...
3895010	  765.3	  751.3	 4400.0	...
3895011	  765.9	  751.6	 4399.0	...
3895012	  766.6	  752.4	 4399.0	...
3895013	  767.5	  753.8	 4398.0	...
3895014	  768.0	  755.3	 4402.0	...
3895015	  768.3	  756.6	 4408.0	...
3895016	  769.3	  757.2	 4414.0	...
3895017	  770.4	  758.0	 4416.0	...
3895018	  771.4	  758.8	 4417.0	...
3895019	  771.5	  760.4	 4419.0	...
3895020	  771.5	  762.0	 4423.0	...
3895021	  771.4	  763.1	 4430.0	...
3895022	  771.7	  763.2	 4436.0	...
3895023	  772.0	  763.1	 4440.0	...
3895024	  772.2	  763.1	 4439.0	...
3895025	  772.1	  763.3	 4443.0	...
3895026	  771.9	  763.6	 4447.0	...
3895027	  771.9	  763.8	 4451.0	...
3895028	  772.3	  763.9	 4451.0	...
3895029	  772.7	  763.9	 4451.0	...
3895030	  773.0	  763.8	 4449.0	...
3895031	  772.9	  763.6	 4447.0	...
3895032	  772.8	  763.3	 4446.0	...
3895033	  772.6	  763.1	 4446.0	...
3895034	  772.6	  763.1	 4445.0	...
3895035	  773.3	  763.3	 4445.0	...
3895036	  774.1	  763.5	 4447.0	...
3895037	  774.8	  763.4	 4452.0	...
3895038	  774.8	  763.4	 4458.0	...
3895039	  774.8	  763.6	 4462.0	...
3895040	  774.6	  763.7	 4461.0	...
3895041	  774.5	  763.7	 4460.0	...
3895042	  774.8	  763.5	 4460.0	...
3895043	  775.1	  763.2	 4460.0	...
3895044	  775.3	  762.8	 4460.0	...
3895045	  775.1	  762.4	 4460.0	...
3895046	  774.9	  762.1	 4462.0	...
3895047	  774.9	  761.9	 4464.0	...
3895048	  774.9	  761.7	 4465.0	...
3895049	  774.9	  761.7	 4465.0	...
3895050	  775.0	  761.7	 4468.0	...
3895051	  774.9	  761.6	 4472.0	...
3895052	  774.8	  761.4	 4477.0	...
3895053	  774.8	  761.6	 4477.0	...
3895054	  774.9	  762.7	 4476.0	...
3895055	  775.0	  763.9	 4476.0	...
3895056	  775.2	  764.7	 4477.0	...
3895057	  775.4	  764.7	 4479.0	...
3895058	  775.3	  764.8	 4482.0	...
3895059	  775.1	  764.9	 4484.0	...
MSG	3895060 0000 _ Number Off
3895060	  774.9	  764.7	 4485.0	...
3895061	  774.6	  764.5	 4486.0	...
3895062	  774.2	  764.0	 4485.0	...
3895063	  773.8	  763.6	 4485.0	...
3895064	  773.7	  763.1	 4484.0	...
3895065	  773.9	  762.9	 4485.0	...
3895066	  774.5	  762.6	 4488.0	...
3895067	  775.1	  762.4	 4490.0	...
3895068	  775.0	  762.3	 4494.0	...
3895069	  774.6	  761.8	 4495.0	...
3895070	  774.2	  761.4	 4499.0	...
3895071	  774.1	  760.9	 4503.0	...
3895072	  774.1	  760.9	 4506.0	...
3895073	  774.0	  760.9	 4505.0	...
3895074	  774.0	  761.2	 4504.0	...
3895075	  774.1	  761.5	 4503.0	...
3895076	  773.8	  761.0	 4503.0	...
3895077	  773.4	  760.1	 4501.0	...
3895078	  772.9	  759.1	 4499.0	...
3895079	  773.0	  759.0	 4498.0	...
3895080	  773.1	  758.5	 4500.0	...
3895081	  773.3	  758.0	 4503.0	...
3895082	  773.6	  757.8	 4506.0	...
3895083	  773.6	  758.0	 4506.0	...
3895084	  773.4	  757.8	 4504.0	...
3895085	  773.2	  757.5	 4507.0	...
3895086	  773.2	  757.6	 4511.0	...
3895087	  773.3	  758.1	 4513.0	...
3895088	  773.4	  758.6	 4511.0	...
3895089	  773.4	  758.6	 4508.0	...
3895090	  773.1	  758.3	 4508.0	...
3895091	  772.8	  757.6	 4508.0	...
3895092	  772.7	  756.8	 4509.0	...
3895093	  772.8	  756.2	 4511.0	...
3895094	  772.9	  755.4	 4512.0	...
3895095	  773.0	  754.6	 4512.0	...
3895096	  773.1	  753.9	 4512.0	...
3895097	  773.1	  753.3	 4511.0	...
3895098	  773.0	  752.7	 4514.0	...
3895099	  772.9	  752.1	 4520.0	...
3895100	  772.7	  752.0	 4526.0	...
3895101	  772.7	  752.0	 4525.0	...
3895102	  772.3	  752.0	 4521.0	...
3895103	  771.8	  752.1	 4514.0	...
3895104	  771.3	  752.7	 4512.0	...
3895105	  771.2	  753.2	 4512.0	...
3895106	  771.3	  753.7	 4517.0	...
3895107	  771.3	  753.1	 4522.0	...
3895108	  771.5	  752.4	 4526.0	...
EFIX R   3894986	3895108	123	  770.6	  758.2	   4458
SSACC R  3895109
3895109	  771.7	  752.2	 4528.0	...
3895110	  772.0	  752.6	 4531.0	...
3895111	  771.9	  752.0	 4532.0	...
3895112	  771.8	  750.2	 4533.0	...
3895113	  771.6	  748.1	 4535.0	...
3895114	  771.5	  746.4	 4536.0	...
3895115	  771.9	  744.6	 4538.0	...
3895116	  772.7	  740.3	 4539.0	...
3895117	  773.6	  732.4	 4540.0	...
3895118	  773.9	  719.6	 4539.0	...
3895119	  774.3	  701.5	 4534.0	...
3895120	  774.5	  679.4	 4528.0	...
3895121	  774.6	  655.2	 4524.0	...
3895122	  774.1	  631.1	 4520.0	...
3895123	  773.4	  606.1	 4518.0	...
3895124	  773.0	  583.3	 4513.0	...
3895125	  772.9	  563.1	 4504.0	...
3895126	  772.7	  546.9	 4489.0	...
3895127	  772.7	  533.6	 4473.0	...
3895128	  772.6	  523.6	 4462.0	...
3895129	  772.7	  518.3	 4454.0	...
3895130	  773.4	  515.8	 4450.0	...
3895131	  774.0	  515.4	 4444.0	...
3895132	  775.1	  515.6	 4440.0	...
3895133	  776.2	  517.0	 4437.0	...
3895134	  777.8	  519.2	 4437.0	...
3895135	  779.0	  522.9	 4437.0	...
3895136	  780.2	  526.9	 4437.0	...
3895137	  780.9	  530.7	 4435.0	...
3895138	  781.7	  535.1	 4432.0	...
3895139	  782.2	  540.1	 4429.0	...
3895140	  782.9	  545.0	 4431.0	...
3895141	  783.5	  549.3	 4433.0	...
3895142	  784.1	  553.7	 4436.0	...
3895143	  784.4	  558.2	 4437.0	...
3895144	  784.6	  562.4	 4442.0	...
3895145	  784.7	  565.8	 4447.0	...
3895146	  784.7	  568.4	 4451.0	...
3895147	  784.4	  570.9	 4452.0	...
3895148	  784.1	  572.3	 4453.0	...
3895149	  783.6	  573.6	 4454.0	...
ESACC R  3895109	3895149	41	  771.7	  752.2	  783.6	  573.6	   3.82	    440
SFIX R   3895150
3895150	  783.3	  573.6	 4454.0	...
3895151	  782.7	  572.9	 4453.0	...
3895152	  782.4	  572.1	 4453.0	...
3895153	  782.1	  570.9	 4455.0	...
3895154	  782.1	  570.3	 4459.0	...
3895155	  782.1	  569.6	 4463.0	...
3895156	  781.4	  568.6	 4465.0	...
3895157	  780.7	  567.5	 4466.0	...
3895158	  779.9	  566.6	 4468.0	...
3895159	  779.9	  566.2	 4471.0	...
3895160	  779.6	  565.5	 4473.0	...
3895161	  779.2	  564.8	 4473.0	...
3895162	  778.7	  564.1	 4472.0	...
3895163	  778.6	  563.7	 4472.0	...
3895164	  778.6	  563.1	 4472.0	...
3895165	  778.6	  562.6	 4474.0	...
3895166	  779.0	  561.1	 4476.0	...
3895167	  779.3	  560.1	 4478.0	...
3895168	  779.8	  558.6	 4479.0	...
3895169	  779.9	  558.1	 4478.0	...
3895170	  780.0	  557.5	 4477.0	...
3895171	  780.0	  557.2	 4476.0	...
3895172	  779.7	  556.9	 4474.0	...
3895173	  779.3	  557.0	 4475.0	...
3895174	  779.0	  557.2	 4478.0	...
3895175	  778.9	  557.4	 4481.0	...
3895176	  779.0	  557.6	 4478.0	...
3895177	  779.1	  557.7	 4473.0	...
3895178	  779.7	  557.7	 4470.0	...
3895179	  780.2	  558.3	 4473.0	...
3895180	  780.1	  558.9	 4476.0	...
3895181	  779.6	  559.5	 4478.0	...
3895182	  779.6	  559.5	 4479.0	...
3895183	  779.9	  559.7	 4482.0	...
3895184	  780.3	  560.1	 4484.0	...
3895185	  780.2	  560.5	 4479.0	...
3895186	  779.9	  560.8	 4472.0	...
3895187	  779.6	  560.9	 4465.0	...
3895188	  779.3	  561.0	 4467.0	...
3895189	  779.2	  561.2	 4470.0	...
3895190	  779.2	  561.5	 4474.0	...
3895191	  779.1	  561.9	 4475.0	...
3895192	  779.0	  562.0	 4476.0	...
3895193	  778.9	  561.9	 4477.0	...
3895194	  778.8	  561.5	 4477.0	...
3895195	  778.6	  561.2	 4477.0	...
3895196	  778.4	  561.0	 4478.0	...
3895197	  778.5	  561.5	 4478.0	...
3895198	  778.7	  561.9	 4479.0	...
3895199	  778.8	  562.5	 4479.0	...
3895200	  778.7	  562.6	 4478.0	...
3895201	  778.7	  562.7	 4478.0	...
3895202	  778.6	  562.7	 4479.0	...
3895203	  778.4	  562.8	 4480.0	...
3895204	  778.2	  562.8	 4481.0	...
3895205	  778.0	  562.6	 4481.0	...
3895206	  778.0	  562.4	 4481.0	...
3895207	  777.9	  562.1	 4481.0	...
3895208	  777.7	  562.0	 4478.0	...
3895209	  777.5	  562.0	 4475.0	...
3895210	  777.4	  562.0	 4473.0	...
3895211	  777.2	  562.0	 4473.0	...
3895212	  777.0	  562.0	 4473.0	...
3895213	  777.0	  562.0	 4475.0	...
3895214	  777.3	  561.9	 4476.0	...
3895215	  777.6	  562.2	 4479.0	...
3895216	  777.6	  562.4	 4483.0	...
3895217	  777.5	  562.0	 4486.0	...
3895218	  777.4	  561.4	 4486.0	...
3895219	  777.2	  560.7	 4482.0	...
3895220	  776.9	  560.8	 4479.0	...
3895221	  776.7	  560.8	 4477.0	...
3895222	  776.8	  560.6	 4475.0	...
3895223	  776.6	  560.6	 4474.0	...
3895224	  776.4	  560.8	 4471.0	...
3895225	  776.3	  560.8	 4468.0	...
3895226	  776.4	  560.7	 4465.0	...
3895227	  776.4	  560.7	 4464.0	...
3895228	  776.4	  560.7	 4464.0	...
3895229	  776.3	  560.7	 4464.0	...
3895230	  776.3	  560.7	 4463.0	...
3895231	  776.3	  560.6	 4463.0	...
3895232	  776.3	  560.5	 4463.0	...
3895233	  776.3	  560.4	 4462.0	...
3895234	  776.4	  560.4	 4461.0	...
3895235	  775.9	  560.5	 4458.0	...
3895236	  775.2	  560.6	 4456.0	...
3895237	  775.2	  560.8	 4453.0	...
3895238	  775.8	  560.7	 4453.0	...
3895239	  775.9	  560.7	 4453.0	...
3895240	  775.4	  560.7	 4453.0	...
3895241	  775.0	  560.7	 4454.0	...
3895242	  775.2	  560.6	 4452.0	...
3895243	  775.3	  560.3	 4447.0	...
3895244	  775.3	  560.1	 4443.0	...
3895245	  775.2	  559.9	 4441.0	...
3895246	  774.8	  559.8	 4441.0	...
3895247	  774.3	  559.7	 4441.0	...
3895248	  773.9	  559.8	 4440.0	...
3895249	  774.0	  560.0	 4437.0	...
3895250	  774.0	  560.3	 4433.0	...
3895251	  773.9	  560.4	 4430.0	...
3895252	  773.9	  560.6	 4428.0	...
3895253	  773.7	  560.6	 4427.0	...
3895254	  773.5	  560.6	 4426.0	...
3895255	  773.3	  560.5	 4425.0	...
3895256	  773.3	  560.4	 4424.0	...
3895257	  773.4	  560.1	 4424.0	...
3895258	  773.1	  559.9	 4424.0	...
3895259	  772.8	  559.9	 4423.0	...
3895260	  772.9	  559.8	 4423.0	...
3895261	  773.3	  559.4	 4422.0	...
3895262	  773.8	  558.9	 4418.0	...
3895263	  774.0	  558.7	 4413.0	...
3895264	  773.9	  558.9	 4409.0	...
3895265	  773.2	  559.1	 4409.0	...
3895266	  772.6	  558.8	 4409.0	...
3895267	  772.2	  558.4	 4409.0	...
3895268	  772.3	  557.9	 4408.0	...
3895269	  772.4	  557.8	 4408.0	...
3895270	  772.5	  557.8	 4407.0	...
3895271	  772.6	  557.9	 4405.0	...
3895272	  772.6	  558.0	 4403.0	...
3895273	  772.4	  558.1	 4399.0	...
MSG	3895274 0000 _ Number On
3895274	  772.3	  557.9	 4393.0	...
3895275	  772.0	  557.7	 4386.0	...
3895276	  771.7	  557.5	 4382.0	...
3895277	  771.3	  557.5	 4382.0	...
3895278	  771.3	  557.4	 4381.0	...
3895279	  771.6	  557.4	 4381.0	...
3895280	  771.8	  557.4	 4379.0	...
3895281	  772.0	  557.6	 4377.0	...
3895282	  772.1	  557.9	 4374.0	...
3895283	  772.2	  558.1	 4374.0	...
3895284	  772.3	  558.4	 4370.0	...
3895285	  772.3	  558.4	 4367.0	...
3895286	  772.2	  558.4	 4361.0	...
3895287	  772.1	  558.4	 4356.0	...
3895288	  771.9	  558.5	 4353.0	...
3895289	  771.7	  557.9	 4351.0	...
3895290	  771.4	  557.4	 4351.0	...
3895291	  771.4	  556.8	 4351.0	...
3895292	  771.5	  556.9	 4350.0	...
3895293	  771.6	  557.1	 4348.0	...
3895294	  772.0	  557.1	 4346.0	...
3895295	  772.3	  557.2	 4345.0	...
3895296	  772.4	  557.1	 4345.0	...
3895297	  772.2	  557.0	 4346.0	...
3895298	  772.0	  556.9	 4347.0	...
3895299	  772.0	  556.9	 4344.0	...
3895300	  771.7	  556.9	 4341.0	...
3895301	  771.3	  556.6	 4332.0	...
3895302	  771.0	  556.3	 4327.0	...
3895303	  771.0	  556.0	 4321.0	...
3895304	  771.1	  556.0	 4321.0	...
3895305	  771.2	  555.9	 4319.0	...
3895306	  771.2	  556.0	 4317.0	...
3895307	  771.3	  556.1	 4315.0	...
3895308	  771.7	  556.1	 4315.0	...
3895309	  772.0	  556.0	 4314.0	...
3895310	  772.2	  555.8	 4313.0	...
3895311	  772.0	  555.6	 4306.0	...
3895312	  771.9	  555.6	 4299.0	...
3895313	  771.9	  555.7	 4293.0	...
3895314	  771.8	  556.1	 4293.0	...
3895315	  771.9	  556.5	 4290.0	...
3895316	  772.4	  556.7	 4286.0	...
3895317	  772.8	  556.5	 4283.0	...
3895318	  772.9	  556.3	 4285.0	...
3895319	  772.6	  556.2	 4286.0	...
3895320	  772.3	  556.4	 4281.0	...
3895321	  772.0	  556.6	 4276.0	...
3895322	  771.7	  556.7	 4270.0	...
3895323	  771.3	  556.5	 4270.0	...
3895324	  771.3	  556.4	 4271.0	...
3895325	  771.2	  556.4	 4272.0	...
3895326	  771.3	  556.1	 4265.0	...
3895327	  771.4	  555.7	 4258.0	...
3895328	  771.6	  555.3	 4250.0	...
3895329	  771.8	  555.2	 4247.0	...
3895330	  771.9	  555.2	 4245.0	...
3895331	  772.0	  554.7	 4242.0	...
3895332	  772.1	  554.3	 4241.0	...
3895333	  772.3	  554.1	 4240.0	...
3895334	  772.4	  554.4	 4241.0	...
3895335	  772.8	  554.7	 4238.0	...
3895336	  773.1	  554.8	 4235.0	...
3895337	  773.4	  554.9	 4229.0	...
3895338	  773.4	  555.0	 4223.0	...
3895339	  773.3	  554.8	 4218.0	...
3895340	  773.2	  554.7	 4216.0	...
3895341	  773.0	  554.7	 4217.0	...
3895342	  772.9	  554.9	 4215.0	...
3895343	  772.7	  555.1	 4210.0	...
3895344	  772.6	  555.2	 4205.0	...
3895345	  772.6	  555.1	 4205.0	...
3895346	  772.9	  555.1	 4208.0	...
3895347	  773.2	  555.3	 4208.0	...
3895348	  773.2	  555.6	 4204.0	...
3895349	  773.3	  555.9	 4200.0	...
3895350	  773.4	  555.7	 4194.0	...
3895351	  773.4	  555.5	 4189.0	...
3895352	  773.4	  555.2	 4183.0	...
3895353	  773.4	  555.0	 4181.0	...
3895354	  773.2	  554.8	 4180.0	...
3895355	  773.0	  554.5	 4179.0	...
3895356	  772.8	  554.4	 4180.0	...
3895357	  772.8	  554.3	 4180.0	...
3895358	  772.8	  554.7	 4175.0	...
3895359	  772.8	  555.1	 4169.0	...
3895360	  773.4	  555.6	 4162.0	...
3895361	  774.3	  555.6	 4161.0	...
3895362	  775.2	  555.5	 4161.0	...
3895363	  775.3	  555.3	 4162.0	...
3895364	  775.2	  555.2	 4164.0	...
3895365	  775.1	  555.2	 4166.0	...
3895366	  775.1	  555.3	 4167.0	...
3895367	  775.1	  555.1	 4165.0	...
3895368	  775.1	  554.8	 4161.0	...
3895369	  775.1	  554.7	 4157.0	...
3895370	  775.0	  555.0	 4153.0	...
3895371	  774.9	  555.2	 4151.0	...
3895372	  774.8	  555.3	 4149.0	...
3895373	  775.0	  555.2	 4147.0	...
3895374	  775.2	  555.2	 4144.0	...
3895375	  775.5	  555.1	 4140.0	...
3895376	  775.7	  555.2	 4138.0	...
3895377	  775.9	  555.3	 4135.0	...
3895378	  775.9	  555.2	 4133.0	...
3895379	  775.6	  554.9	 4131.0	...
3895380	  775.3	  554.5	 4129.0	...
3895381	  775.5	  554.3	 4127.0	...
3895382	  775.8	  554.1	 4125.0	...
3895383	  776.0	  554.0	 4123.0	...
3895384	  776.0	  553.8	 4122.0	...
3895385	  775.9	  553.6	 4120.0	...
3895386	  776.2	  553.5	 4120.0	...
3895387	  776.6	  553.6	 4120.0	...
3895388	  777.0	  553.8	 4121.0	...
3895389	  777.1	  554.0	 4121.0	...
3895390	  777.4	  554.1	 4120.0	...
3895391	  777.7	  554.1	 4119.0	...
3895392	  777.8	  554.1	 4114.0	...
3895393	  777.3	  554.1	 4108.0	...
3895394	  776.9	  554.2	 4103.0	...
3895395	  776.6	  554.3	 4103.0	...
3895396	  776.8	  554.3	 4102.0	...
3895397	  777.3	  554.1	 4102.0	...
3895398	  777.7	  554.1	 4102.0	...
3895399	  778.0	  554.1	 4102.0	...
3895400	  778.1	  554.2	 4100.0	...
3895401	  778.1	  554.6	 4097.0	...
3895402	  778.2	  555.0	 4094.0	...
3895403	  778.2	  555.4	 4092.0	...
3895404	  778.6	  555.4	 4091.0	...
3895405	  778.9	  555.1	 4091.0	...
3895406	  779.2	  554.9	 4091.0	...
3895407	  779.2	  554.8	 4091.0	...
3895408	  779.2	  555.1	 4090.0	...
3895409	  779.3	  555.5	 4088.0	...
3895410	  779.4	  555.8	 4087.0	...
3895411	  779.6	  556.0	 4086.0	...
3895412	  779.6	  556.1	 4079.0	...
3895413	  779.8	  556.2	 4072.0	...
3895414	  780.2	  556.2	 4068.0	...
3895415	  780.6	  556.1	 4067.0	...
3895416	  780.7	  556.4	 4067.0	...
3895417	  780.7	  556.7	 4067.0	...
3895418	  780.7	  557.0	 4067.0	...
3895419	  780.9	  557.0	 4064.0	...
3895420	  780.9	  556.9	 4062.0	...
3895421	  780.8	  556.7	 4061.0	...
3895422	  781.0	  556.3	 4063.0	...
3895423	  781.3	  556.0	 4064.0	...
3895424	  781.4	  555.8	 4064.0	...
3895425	  781.4	  555.8	 4063.0	...
3895426	  781.4	  555.8	 4063.0	...
3895427	  781.5	  556.2	 4058.0	...
3895428	  781.7	  556.9	 4052.0	...
3895429	  781.9	  557.7	 4046.0	...
3895430	  782.1	  558.2	 4046.0	...
3895431	  782.1	  558.3	 4047.0	...
3895432	  781.5	  558.4	 4049.0	...
3895433	  781.0	  558.5	 4047.0	...
3895434	  780.4	  558.3	 4044.0	...
3895435	  780.4	  558.4	 4042.0	...
3895436	  780.9	  558.4	 4042.0	...
3895437	  781.3	  558.4	 4041.0	...
3895438	  782.1	  558.1	 4040.0	...
3895439	  782.5	  557.9	 4040.0	...
3895440	  782.9	  557.8	 4042.0	...
3895441	  783.0	  557.8	 4043.0	...
3895442	  783.0	  557.9	 4043.0	...
3895443	  783.0	  558.1	 4043.0	...
3895444	  783.0	  558.2	 4044.0	...
3895445	  782.9	  558.2	 4044.0	...
3895446	  783.0	  558.2	 4043.0	...
3895447	  783.1	  558.2	 4042.0	...
3895448	  783.2	  558.3	 4041.0	...
3895449	  783.3	  558.6	 4042.0	...
3895450	  783.4	  558.9	 4045.0	...
3895451	  783.1	  559.7	 4048.0	...
3895452	  782.6	  560.2	 4049.0	...
3895453	  782.3	  560.8	 4048.0	...
3895454	  782.4	  560.8	 4046.0	...
3895455	  782.9	  560.8	 4046.0	...
3895456	  783.4	  560.6	 4045.0	...
3895457	  783.7	  560.2	 4044.0	...
3895458	  783.5	  560.1	 4043.0	...
3895459	  783.5	  560.1	 4044.0	...
3895460	  783.6	  560.0	 4046.0	...
3895461	  783.7	  559.7	 4048.0	...
3895462	  783.8	  559.5	 4047.0	...
3895463	  784.0	  559.5	 4046.0	...
3895464	  784.2	  559.4	 4040.0	...
3895465	  784.4	  559.4	 4035.0	...
3895466	  784.5	  559.4	 4034.0	...
3895467	  784.5	  559.7	 4037.0	...
3895468	  784.7	  560.0	 4040.0	...
3895469	  784.9	  560.4	 4041.0	...
3895470	  785.2	  560.5	 4041.0	...
3895471	  785.3	  560.7	 4041.0	...
3895472	  785.3	  560.7	 4039.0	...
3895473	  785.4	  561.0	 4039.0	...
3895474	  785.4	  561.4	 4040.0	...
3895475	  785.4	  561.7	 4041.0	...
3895476	  785.4	  561.9	 4042.0	...
3895477	  785.4	  562.1	 4043.0	...
3895478	  785.5	  562.2	 4044.0	...
3895479	  785.4	  562.1	 4043.0	...
3895480	  785.2	  562.7	 4043.0	...
3895481	  785.1	  563.2	 4047.0	...
3895482	  784.9	  563.8	 4051.0	...
3895483	  784.9	  563.8	 4056.0	...
EFIX R   3895150	3895483	334	  777.0	  558.4	   4274
SSACC R  3895484
3895484	  784.9	  563.8	 4054.0	...
3895485	  785.1	  563.7	 4053.0	...
3895486	  785.4	  563.8	 4051.0	...
3895487	  785.8	  564.1	 4052.0	...
3895488	  786.0	  565.5	 4052.0	...
3895489	  786.3	  568.3	 4052.0	...
3895490	  786.4	  573.0	 4049.0	...
3895491	  786.2	  578.4	 4043.0	...
3895492	  785.3	  585.8	 4038.0	...
3895493	  783.1	  595.2	 4035.0	...
3895494	  779.2	  607.3	 4032.0	...
3895495	  774.8	  622.0	 4030.0	...
3895496	  768.9	  638.9	 4028.0	...
3895497	  762.7	  658.6	 4030.0	...
3895498	  755.1	  682.3	 4032.0	...
3895499	  747.5	  712.1	 4052.0	...
3895500	  740.7	  743.5	 4070.0	...
3895501	  734.8	  772.1	 4088.0	...
3895502	  730.0	  799.0	 4100.0	...
3895503	  726.2	  826.5	 4123.0	...
3895504	  723.8	  854.4	 4149.0	...
3895505	  723.1	  876.5	 4164.0	...
3895506	  723.6	  895.4	 4182.0	...
3895507	  727.3	  915.4	 4198.0	...
3895508	  733.7	  936.0	 4215.0	...
3895509	  742.8	  963.2	 4218.0	...
3895510	  750.6	  996.4	 4227.0	...
3895511	  755.6	 1028.7	 4237.0	...
3895512	  754.4	 1050.6	 4247.0	...
3895513	  746.9	 1066.4	 4242.0	...
3895514	  735.8	 1087.5	 4237.0	...
3895515	  726.2	 1112.4	 4233.0	...
3895516	  722.3	 1143.6	 4237.0	...
3895517	  727.4	 1182.7	 4242.0	...
3895518	  735.1	 1224.4	 4261.0	...
3895519	  742.4	 1259.6	 4277.0	...
3895520	  743.6	 1290.4	 4299.0	...
3895521	  745.0	 1326.1	 4309.0	...
3895522	  745.4	 1358.8	 4321.0	...
3895523	  745.0	 1383.1	 4327.0	...
3895524	  744.3	 1406.3	 4330.0	...
3895525	  744.2	 1436.5	 4330.0	...
3895526	  744.4	 1474.2	 4330.0	...
3895527	  741.9	 1510.1	 4330.0	...
3895528	  739.0	 1543.3	 4330.0	...
3895529	  735.6	 1572.2	 4329.0	...
3895530	  732.4	 1601.1	 4323.0	...
3895531	  728.1	 1632.7	 4318.0	...
3895532	  724.0	 1667.5	 4314.0	...
3895533	  719.9	 1702.4	 4307.0	...
3895534	  715.6	 1735.5	 4300.0	...
3895535	  711.5	 1768.4	 4293.0	...
3895536	  707.4	 1800.8	 4285.0	...
3895537	  704.6	 1836.3	 4274.0	...
3895538	  703.5	 1872.5	 4262.0	...
3895539	  705.1	 1909.4	 4253.0	...
3895540	  707.0	 1944.1	 4241.0	...
3895541	  708.6	 1975.8	 4223.0	...
3895542	  709.1	 2006.9	 4209.0	...
3895543	  709.6	 2037.4	 4193.0	...
3895544	  710.1	 2071.8	 4182.0	...
3895545	  710.8	 2105.7	 4174.0	...
3895546	  712.2	 2140.9	 4175.0	...
3895547	  713.6	 2173.8	 4177.0	...
3895548	  715.6	 2208.1	 4179.0	...
3895549	  716.2	 2241.2	 4174.0	...
3895550	  716.2	 2274.8	 4166.0	...
3895551	  715.1	 2309.5	 4151.0	...
3895552	  713.9	 2353.8	 4135.0	...
SBLINK R 3895553
3895553	   .	   .	    0.0	...
3895554	   .	   .	    0.0	...
3895555	   .	   .	    0.0	...
3895556	   .	   .	    0.0	...
3895557	   .	   .	    0.0	...
3895558	   .	   .	    0.0	...
3895559	   .	   .	    0.0	...
3895560	   .	   .	    0.0	...
3895561	   .	   .	    0.0	...
3895562	   .	   .	    0.0	...
3895563	   .	   .	    0.0	...
3895564	   .	   .	    0.0	...
3895565	   .	   .	    0.0	...
3895566	   .	   .	    0.0	...
3895567	   .	   .	    0.0	...
3895568	   .	   .	    0.0	...
3895569	   .	   .	    0.0	...
3895570	   .	   .	    0.0	...
3895571	   .	   .	    0.0	...
3895572	   .	   .	    0.0	...
3895573	   .	   .	    0.0	...
3895574	   .	   .	    0.0	...
3895575	   .	   .	    0.0	...
3895576	   .	   .	    0.0	...
3895577	   .	   .	    0.0	...
3895578	   .	   .	    0.0	...
3895579	   .	   .	    0.0	...
3895580	   .	   .	    0.0	...
3895581	   .	   .	    0.0	...
3895582	   .	   .	    0.0	...
3895583	   .	   .	    0.0	...
3895584	   .	   .	    0.0	...
3895585	   .	   .	    0.0	...
3895586	   .	   .	    0.0	...
3895587	   .	   .	    0.0	...
3895588	   .	   .	    0.0	...
3895589	   .	   .	    0.0	...
MSG	3895590 0000 _ Number Off
3895590	   .	   .	    0.0	...
3895591	   .	   .	    0.0	...
3895592	   .	   .	    0.0	...
3895593	   .	   .	    0.0	...
3895594	   .	   .	    0.0	...
3895595	   .	   .	    0.0	...
3895596	   .	   .	    0.0	...
3895597	   .	   .	    0.0	...
3895598	   .	   .	    0.0	...
3895599	   .	   .	    0.0	...
3895600	   .	   .	    0.0	...
3895601	   .	   .	    0.0	...
3895602	   .	   .	    0.0	...
3895603	   .	   .	    0.0	...
3895604	   .	   .	    0.0	...
3895605	   .	   .	    0.0	...
3895606	   .	   .	    0.0	...
3895607	   .	   .	    0.0	...
3895608	   .	   .	    0.0	...
3895609	   .	   .	    0.0	...
3895610	   .	   .	    0.0	...
3895611	   .	   .	    0.0	...
3895612	   .	   .	    0.0	...
3895613	   .	   .	    0.0	...
3895614	   .	   .	    0.0	...
3895615	   .	   .	    0.0	...
3895616	   .	   .	    0.0	...
3895617	   .	   .	    0.0	...
3895618	   .	   .	    0.0	...
3895619	   .	   .	    0.0	...
3895620	   .	   .	    0.0	...
3895621	   .	   .	    0.0	...
3895622	   .	   .	    0.0	...
3895623	   .	   .	    0.0	...
3895624	   .	   .	    0.0	...
3895625	   .	   .	    0.0	...
3895626	   .	   .	    0.0	...
3895627	   .	   .	    0.0	...
3895628	   .	   .	    0.0	...
3895629	   .	   .	    0.0	...
3895630	   .	   .	    0.0	...
3895631	   .	   .	    0.0	...
3895632	   .	   .	    0.0	...
3895633	   .	   .	    0.0	...
3895634	   .	   .	    0.0	...
3895635	   .	   .	    0.0	...
3895636	   .	   .	    0.0	...
3895637	   .	   .	    0.0	...
3895638	   .	   .	    0.0	...
3895639	   .	   .	    0.0	...
3895640	   .	   .	    0.0	...
3895641	   .	   .	    0.0	...
3895642	   .	   .	    0.0	...
3895643	   .	   .	    0.0	...
3895644	   .	   .	    0.0	...
3895645	   .	   .	    0.0	...
3895646	   .	   .	    0.0	...
3895647	   .	   .	    0.0	...
3895648	   .	   .	    0.0	...
3895649	   .	   .	    0.0	...
3895650	   .	   .	    0.0	...
3895651	   .	   .	    0.0	...
3895652	   .	   .	    0.0	...
3895653	   .	   .	    0.0	...
3895654	   .	   .	    0.0	...
3895655	   .	   .	    0.0	...
3895656	   .	   .	    0.0	...
3895657	   .	   .	    0.0	...
3895658	   .	   .	    0.0	...
3895659	   .	   .	    0.0	...
3895660	   .	   .	    0.0	...
3895661	   .	   .	    0.0	...
3895662	   .	   .	    0.0	...
3895663	   .	   .	    0.0	...
3895664	   .	   .	    0.0	...
3895665	   .	   .	    0.0	...
3895666	   .	   .	    0.0	...
3895667	   .	   .	    0.0	...
3895668	   .	   .	    0.0	...
3895669	   .	   .	    0.0	...
3895670	   .	   .	    0.0	...
3895671	   .	   .	    0.0	...
3895672	   .	   .	    0.0	...
3895673	   .	   .	    0.0	...
3895674	   .	   .	    0.0	...
3895675	   .	   .	    0.0	...
3895676	   .	   .	    0.0	...
3895677	   .	   .	    0.0	...
3895678	   .	   .	    0.0	...
3895679	   .	   .	    0.0	...
3895680	   .	   .	    0.0	...
3895681	   .	   .	    0.0	...
3895682	   .	   .	    0.0	...
3895683	   .	   .	    0.0	...
3895684	   .	   .	    0.0	...
3895685	   .	   .	    0.0	...
3895686	   .	   .	    0.0	...
3895687	   .	   .	    0.0	...
3895688	   .	   .	    0.0	...
3895689	   .	   .	    0.0	...
3895690	   .	   .	    0.0	...
3895691	   .	   .	    0.0	...
3895692	   .	   .	    0.0	...
3895693	   .	   .	    0.0	...
3895694	   .	   .	    0.0	...
3895695	   .	   .	    0.0	...
3895696	   .	   .	    0.0	...
3895697	   .	   .	    0.0	...
3895698	   .	   .	    0.0	...
3895699	   .	   .	    0.0	...
3895700	   .	   .	    0.0	...
3895701	   .	   .	    0.0	...
3895702	   .	   .	    0.0	...
3895703	   .	   .	    0.0	...
3895704	   .	   .	    0.0	...
3895705	   .	   .	    0.0	...
3895706	   .	   .	    0.0	...
3895707	   .	   .	    0.0	...
3895708	   .	   .	    0.0	...
3895709	   .	   .	    0.0	...
3895710	   .	   .	    0.0	...
3895711	   .	   .	    0.0	...
3895712	   .	   .	    0.0	...
3895713	   .	   .	    0.0	...
3895714	   .	   .	    0.0	...
3895715	   .	   .	    0.0	...
3895716	   .	   .	    0.0	...
3895717	   .	   .	    0.0	...
3895718	   .	   .	    0.0	...
3895719	   .	   .	    0.0	...
3895720	   .	   .	    0.0	...
3895721	   .	   .	    0.0	...
3895722	   .	   .	    0.0	...
3895723	   .	   .	    0.0	...
3895724	   .	   .	    0.0	...
3895725	   .	   .	    0.0	...
3895726	   .	   .	    0.0	...
3895727	   .	   .	    0.0	...
3895728	   .	   .	    0.0	...
3895729	   .	   .	    0.0	...
3895730	   .	   .	    0.0	...
3895731	   .	   .	    0.0	...
3895732	   .	   .	    0.0	...
3895733	   .	   .	    0.0	...
3895734	   .	   .	    0.0	...
3895735	   .	   .	    0.0	...
3895736	   .	   .	    0.0	...
3895737	   .	   .	    0.0	...
3895738	   .	   .	    0.0	...
3895739	   .	   .	    0.0	...
3895740	   .	   .	    0.0	...
3895741	   .	   .	    0.0	...
3895742	   .	   .	    0.0	...
3895743	   .	   .	    0.0	...
3895744	   .	   .	    0.0	...
3895745	   .	   .	    0.0	...
3895746	   .	   .	    0.0	...
3895747	   .	   .	    0.0	...
3895748	   .	   .	    0.0	...
3895749	   .	   .	    0.0	...
3895750	   .	   .	    0.0	...
3895751	   .	   .	    0.0	...
3895752	   .	   .	    0.0	...
3895753	   .	   .	    0.0	...
3895754	   .	   .	    0.0	...
3895755	   .	   .	    0.0	...
3895756	   .	   .	    0.0	...
3895757	   .	   .	    0.0	...
3895758	   .	   .	    0.0	...
3895759	   .	   .	    0.0	...
3895760	   .	   .	    0.0	...
3895761	   .	   .	    0.0	...
3895762	   .	   .	    0.0	...
3895763	   .	   .	    0.0	...
3895764	   .	   .	    0.0	...
3895765	   .	   .	    0.0	...
3895766	   .	   .	    0.0	...
3895767	   .	   .	    0.0	...
3895768	   .	   .	    0.0	...
3895769	   .	   .	    0.0	...
3895770	   .	   .	    0.0	...
3895771	   .	   .	    0.0	...
3895772	   .	   .	    0.0	...
3895773	   .	   .	    0.0	...
3895774	   .	   .	    0.0	...
3895775	   .	   .	    0.0	...
3895776	   .	   .	    0.0	...
3895777	   .	   .	    0.0	...
3895778	   .	   .	    0.0	...
3895779	   .	   .	    0.0	...
3895780	   .	   .	    0.0	...
3895781	   .	   .	    0.0	...
3895782	   .	   .	    0.0	...
3895783	   .	   .	    0.0	...
3895784	   .	   .	    0.0	...
3895785	   .	   .	    0.0	...
3895786	   .	   .	    0.0	...
3895787	   .	   .	    0.0	...
3895788	   .	   .	    0.0	...
3895789	   .	   .	    0.0	...
3895790	   .	   .	    0.0	...
3895791	   .	   .	    0.0	...
3895792	   .	   .	    0.0	...
3895793	   .	   .	    0.0	...
3895794	   .	   .	    0.0	...
3895795	   .	   .	    0.0	...
3895796	   .	   .	    0.0	...
3895797	   .	   .	    0.0	...
3895798	   .	   .	    0.0	...
3895799	   .	   .	    0.0	...
3895800	   .	   .	    0.0	...
3895801	   .	   .	    0.0	...
3895802	   .	   .	    0.0	...
3895803	   .	   .	    0.0	...
3895804	   .	   .	    0.0	...
MSG	3895805 0000 _ Number On
3895805	   .	   .	    0.0	...
3895806	   .	   .	    0.0	...
3895807	   .	   .	    0.0	...
3895808	   .	   .	    0.0	...
3895809	   .	   .	    0.0	...
3895810	   .	   .	    0.0	...
3895811	   .	   .	    0.0	...
3895812	   .	   .	    0.0	...
3895813	   .	   .	    0.0	...
3895814	   .	   .	    0.0	...
3895815	   .	   .	    0.0	...
3895816	   .	   .	    0.0	...
3895817	   .	   .	    0.0	...
3895818	   .	   .	    0.0	...
3895819	   .	   .	    0.0	...
3895820	   .	   .	    0.0	...
3895821	   .	   .	    0.0	...
3895822	   .	   .	    0.0	...
3895823	   .	   .	    0.0	...
3895824	   .	   .	    0.0	...
3895825	   .	   .	    0.0	...
3895826	   .	   .	    0.0	...
3895827	   .	   .	    0.0	...
3895828	   .	   .	    0.0	...
3895829	   .	   .	    0.0	...
3895830	   .	   .	    0.0	...
3895831	   .	   .	    0.0	...
3895832	   .	   .	    0.0	...
3895833	   .	   .	    0.0	...
3895834	   .	   .	    0.0	...
3895835	   .	   .	    0.0	...
3895836	   .	   .	    0.0	...
3895837	   .	   .	    0.0	...
3895838	   .	   .	    0.0	...
3895839	   .	   .	    0.0	...
3895840	   .	   .	    0.0	...
3895841	   .	   .	    0.0	...
3895842	   .	   .	    0.0	...
3895843	   .	   .	    0.0	...
3895844	   .	   .	    0.0	...
3895845	   .	   .	    0.0	...
3895846	   .	   .	    0.0	...
3895847	   .	   .	    0.0	...
3895848	   .	   .	    0.0	...
3895849	   .	   .	    0.0	...
3895850	   .	   .	    0.0	...
3895851	   .	   .	    0.0	...
3895852	   .	   .	    0.0	...
3895853	   .	   .	    0.0	...
3895854	   .	   .	    0.0	...
3895855	   .	   .	    0.0	...
3895856	   .	   .	    0.0	...
3895857	   .	   .	    0.0	...
3895858	   .	   .	    0.0	...
3895859	   .	   .	    0.0	...
3895860	   .	   .	    0.0	...
3895861	   .	   .	    0.0	...
3895862	   .	   .	    0.0	...
3895863	   .	   .	    0.0	...
3895864	   .	   .	    0.0	...
3895865	   .	   .	    0.0	...
3895866	   .	   .	    0.0	...
3895867	   .	   .	    0.0	...
3895868	   .	   .	    0.0	...
3895869	   .	   .	    0.0	...
3895870	   .	   .	    0.0	...
3895871	   .	   .	    0.0	...
3895872	   .	   .	    0.0	...
3895873	   .	   .	    0.0	...
3895874	   .	   .	    0.0	...
3895875	   .	   .	    0.0	...
3895876	   .	   .	    0.0	...
3895877	   .	   .	    0.0	...
3895878	   .	   .	    0.0	...
3895879	   .	   .	    0.0	...
EBLINK R 3895553	3895879	327
3895880	  804.1	 1599.7	 4167.0	...
3895881	  804.1	 1599.7	 4167.0	...
3895882	  804.4	 1587.3	 4173.0	...
3895883	  804.8	 1557.2	 4195.0	...
3895884	  805.0	 1514.7	 4217.0	...
3895885	  805.0	 1471.9	 4250.0	...
3895886	  805.4	 1434.4	 4274.0	...
3895887	  806.7	 1398.5	 4308.0	...
3895888	  812.0	 1366.1	 4328.0	...
3895889	  818.6	 1333.8	 4339.0	...
3895890	  825.5	 1302.8	 4341.0	...
3895891	  827.8	 1272.6	 4339.0	...
3895892	  827.7	 1247.4	 4325.0	...
3895893	  822.6	 1220.0	 4307.0	...
3895894	  811.2	 1188.6	 4291.0	...
3895895	  798.3	 1156.7	 4282.0	...
3895896	  789.8	 1134.2	 4278.0	...
3895897	  789.0	 1122.2	 4278.0	...
3895898	  792.1	 1116.6	 4285.0	...
3895899	  795.0	 1106.5	 4298.0	...
3895900	  796.0	 1090.7	 4317.0	...
3895901	  794.6	 1070.1	 4336.0	...
3895902	  793.3	 1053.5	 4349.0	...
3895903	  791.4	 1040.8	 4350.0	...
3895904	  787.7	 1029.0	 4347.0	...
3895905	  782.6	 1013.0	 4340.0	...
3895906	  775.6	  992.0	 4333.0	...
3895907	  769.8	  969.9	 4327.0	...
3895908	  765.3	  949.9	 4325.0	...
3895909	  763.8	  935.7	 4323.0	...
3895910	  763.2	  926.1	 4324.0	...
3895911	  764.0	  919.6	 4325.0	...
3895912	  766.2	  913.4	 4319.0	...
3895913	  769.2	  906.3	 4306.0	...
3895914	  772.5	  897.0	 4294.0	...
3895915	  774.6	  887.8	 4287.0	...
3895916	  777.5	  878.0	 4283.0	...
3895917	  780.0	  870.3	 4271.0	...
3895918	  783.3	  864.7	 4259.0	...
3895919	  785.4	  864.5	 4254.0	...
3895920	  787.0	  866.1	 4260.0	...
3895921	  788.7	  868.3	 4266.0	...
3895922	  790.1	  870.8	 4269.0	...
3895923	  791.4	  876.7	 4269.0	...
3895924	  791.3	  883.9	 4268.0	...
3895925	  791.4	  893.3	 4269.0	...
3895926	  791.6	  900.2	 4276.0	...
3895927	  791.7	  908.4	 4287.0	...
3895928	  791.4	  912.5	 4297.0	...
3895929	  791.5	  915.7	 4300.0	...
3895930	  791.9	  916.9	 4304.0	...
3895931	  792.3	  918.0	 4308.0	...
3895932	  792.1	  918.0	 4312.0	...
3895933	  792.0	  916.0	 4310.0	...
3895934	  792.0	  912.9	 4310.0	...
ESACC R  3895484	3895934	451	  784.9	  563.8	  792.0	  912.9	   7.45	    666
SFIX R   3895935
3895935	  792.1	  909.6	 4310.0	...
3895936	  792.1	  906.9	 4311.0	...
3895937	  792.0	  904.7	 4311.0	...
3895938	  792.2	  902.1	 4305.0	...
3895939	  792.4	  899.4	 4298.0	...
3895940	  792.6	  897.0	 4291.0	...
3895941	  792.6	  895.5	 4291.0	...
3895942	  793.2	  893.2	 4290.0	...
3895943	  793.8	  890.3	 4290.0	...
3895944	  794.4	  887.9	 4293.0	...
3895945	  794.4	  886.9	 4299.0	...
3895946	  794.4	  886.8	 4306.0	...
3895947	  794.4	  887.0	 4310.0	...
3895948	  794.4	  887.1	 4311.0	...
3895949	  794.8	  886.1	 4312.0	...
3895950	  795.9	  884.0	 4312.0	...
3895951	  797.0	  882.3	 4312.0	...
3895952	  797.9	  881.9	 4311.0	...
3895953	  798.2	  882.1	 4308.0	...
3895954	  798.4	  881.9	 4305.0	...
3895955	  798.3	  882.2	 4304.0	...
3895956	  798.1	  882.5	 4306.0	...
3895957	  797.9	  882.8	 4310.0	...
3895958	  797.8	  882.7	 4313.0	...
3895959	  797.9	  882.9	 4317.0	...
3895960	  798.2	  884.0	 4319.0	...
3895961	  798.9	  885.1	 4320.0	...
3895962	  799.4	  886.1	 4320.0	...
3895963	  800.4	  885.1	 4320.0	...
3895964	  801.0	  884.1	 4320.0	...
3895965	  801.6	  883.6	 4321.0	...
3895966	  801.6	  884.4	 4322.0	...
3895967	  801.7	  885.8	 4324.0	...
3895968	  801.7	  886.8	 4325.0	...
3895969	  802.2	  887.2	 4327.0	...
3895970	  802.9	  886.5	 4329.0	...
3895971	  803.6	  885.8	 4331.0	...
3895972	  803.8	  885.3	 4332.0	...
3895973	  803.5	  885.2	 4334.0	...
3895974	  803.2	  885.2	 4337.0	...
3895975	  803.1	  885.8	 4341.0	...
3895976	  803.4	  886.4	 4344.0	...
3895977	  803.7	  887.5	 4348.0	...
3895978	  804.0	  887.8	 4351.0	...
3895979	  804.4	  888.0	 4352.0	...
3895980	  804.9	  887.7	 4349.0	...
3895981	  805.3	  887.6	 4346.0	...
3895982	  805.5	  887.5	 4344.0	...
3895983	  805.5	  887.3	 4349.0	...
3895984	  805.5	  887.1	 4356.0	...
3895985	  805.6	  887.9	 4359.0	...
3895986	  805.7	  888.9	 4357.0	...
3895987	  805.4	  890.0	 4356.0	...
3895988	  805.0	  890.6	 4358.0	...
3895989	  804.8	  891.5	 4361.0	...
3895990	  805.1	  892.2	 4363.0	...
3895991	  805.4	  892.7	 4363.0	...
3895992	  805.4	  892.9	 4364.0	...
3895993	  805.3	  893.1	 4368.0	...
3895994	  805.3	  893.1	 4372.0	...
3895995	  805.7	  893.1	 4375.0	...
3895996	  806.2	  893.1	 4376.0	...
3895997	  806.6	  893.0	 4375.0	...
3895998	  806.7	  892.8	 4375.0	...
3895999	  807.0	  893.8	 4374.0	...
3896000	  807.2	  894.8	 4378.0	...
3896001	  807.4	  895.8	 4383.0	...
3896002	  807.5	  895.7	 4388.0	...
3896003	  807.5	  895.6	 4390.0	...
3896004	  807.7	  895.5	 4389.0	...
3896005	  807.9	  896.0	 4387.0	...
3896006	  808.3	  896.3	 4385.0	...
3896007	  808.5	  896.6	 4384.0	...
3896008	  808.7	  896.6	 4383.0	...
3896009	  808.7	  897.3	 4389.0	...
3896010	  808.6	  898.0	 4395.0	...
3896011	  808.3	  898.5	 4401.0	...
3896012	  807.9	  898.5	 4401.0	...
3896013	  807.8	  898.3	 4401.0	...
3896014	  808.1	  898.1	 4400.0	...
3896015	  808.4	  897.8	 4399.0	...
3896016	  808.4	  897.6	 4396.0	...
3896017	  808.4	  897.5	 4394.0	...
3896018	  808.4	  897.4	 4393.0	...
3896019	  808.2	  897.3	 4393.0	...
3896020	  808.1	  897.2	 4395.0	...
3896021	  808.2	  896.9	 4400.0	...
3896022	  808.6	  896.7	 4405.0	...
3896023	  808.9	  896.6	 4407.0	...
3896024	  808.8	  895.7	 4406.0	...
3896025	  808.6	  894.8	 4410.0	...
3896026	  808.4	  894.5	 4415.0	...
3896027	  808.0	  895.0	 4419.0	...
3896028	  807.8	  895.2	 4419.0	...
3896029	  807.6	  895.0	 4419.0	...
3896030	  807.7	  895.5	 4421.0	...
3896031	  807.6	  896.4	 4422.0	...
3896032	  807.3	  897.4	 4423.0	...
3896033	  807.0	  897.1	 4425.0	...
3896034	  806.8	  896.5	 4425.0	...
3896035	  806.9	  897.0	 4426.0	...
3896036	  807.0	  898.1	 4427.0	...
3896037	  807.3	  899.3	 4435.0	...
3896038	  807.5	  899.4	 4443.0	...
3896039	  807.7	  899.2	 4451.0	...
3896040	  807.8	  898.9	 4453.0	...
3896041	  807.7	  898.8	 4448.0	...
EFIX R   3895935	3896041	107	  803.4	  892.0	   4361
SSACC R  3896042
3896042	  807.3	  899.0	 4442.0	...
3896043	  807.0	  899.1	 4440.0	...
3896044	  806.9	  899.1	 4446.0	...
3896045	  807.3	  899.2	 4457.0	...
3896046	  807.5	  899.3	 4464.0	...
3896047	  807.9	  898.1	 4468.0	...
3896048	  808.6	  896.7	 4466.0	...
3896049	  809.4	  891.5	 4458.0	...
3896050	  809.7	  881.7	 4450.0	...
3896051	  809.2	  868.7	 4443.0	...
3896052	  808.2	  852.1	 4443.0	...
3896053	  806.4	  835.2	 4446.0	...
3896054	  804.2	  814.7	 4452.0	...
3896055	  799.9	  792.6	 4459.0	...
3896056	  796.0	  767.0	 4463.0	...
3896057	  789.9	  739.7	 4464.0	...
3896058	  784.5	  712.0	 4461.0	...
3896059	  778.1	  685.1	 4451.0	...
3896060	  773.6	  658.4	 4437.0	...
3896061	  769.6	  634.3	 4420.0	...
3896062	  766.8	  614.8	 4405.0	...
3896063	  764.7	  600.5	 4387.0	...
3896064	  763.6	  590.6	 4372.0	...
3896065	  763.3	  583.0	 4360.0	...
3896066	  763.5	  577.1	 4349.0	...
3896067	  763.8	  573.9	 4340.0	...
3896068	  764.5	  572.0	 4330.0	...
3896069	  764.8	  571.6	 4328.0	...
3896070	  764.9	  571.4	 4325.0	...
3896071	  764.8	  572.3	 4324.0	...
3896072	  764.7	  573.9	 4324.0	...
3896073	  764.7	  575.4	 4325.0	...
3896074	  764.3	  577.6	 4325.0	...
3896075	  764.0	  580.8	 4331.0	...
3896076	  763.7	  585.8	 4335.0	...
3896077	  763.8	  590.6	 4340.0	...
3896078	  764.1	  596.5	 4341.0	...
3896079	  764.6	  601.9	 4343.0	...
3896080	  765.8	  607.5	 4345.0	...
3896081	  767.4	  610.7	 4349.0	...
3896082	  769.5	  614.8	 4352.0	...
3896083	  770.8	  617.7	 4356.0	...
3896084	  771.7	  620.0	 4356.0	...
3896085	  771.8	  619.3	 4357.0	...
3896086	  771.9	  617.8	 4358.0	...
3896087	  771.7	  616.4	 4360.0	...
ESACC R  3896042	3896087	46	  807.3	  899.0	  771.7	  616.4	   6.08	    530
SFIX R   3896088
3896088	  771.0	  614.9	 4368.0	...
3896089	  770.1	  613.6	 4374.0	...
3896090	  769.3	  612.4	 4378.0	...
3896091	  768.8	  611.8	 4376.0	...
3896092	  768.6	  610.9	 4375.0	...
3896093	  767.7	  609.5	 4376.0	...
3896094	  766.8	  608.1	 4375.0	...
3896095	  766.0	  606.9	 4373.0	...
3896096	  765.9	  606.1	 4371.0	...
3896097	  765.3	  605.3	 4376.0	...
3896098	  764.8	  605.2	 4382.0	...
3896099	  764.2	  604.4	 4389.0	...
3896100	  764.2	  603.6	 4388.0	...
3896101	  764.1	  602.8	 4388.0	...
3896102	  764.2	  602.4	 4389.0	...
3896103	  764.2	  601.9	 4390.0	...
3896104	  764.3	  601.2	 4391.0	...
3896105	  764.2	  600.0	 4390.0	...
3896106	  764.0	  599.0	 4388.0	...
3896107	  763.8	  598.2	 4386.0	...
3896108	  763.5	  598.3	 4385.0	...
3896109	  763.3	  598.3	 4387.0	...
3896110	  763.2	  598.4	 4388.0	...
3896111	  763.2	  598.5	 4389.0	...
3896112	  763.2	  598.5	 4392.0	...
3896113	  763.4	  599.2	 4395.0	...
3896114	  763.7	  599.8	 4399.0	...
3896115	  763.9	  600.3	 4400.0	...
3896116	  763.7	  600.1	 4402.0	...
3896117	  763.4	  599.9	 4402.0	...
3896118	  763.0	  599.7	 4402.0	...
3896119	  762.9	  599.6	 4402.0	...
MSG	3896120 0000 _ Number Off
3896120	  762.7	  600.2	 4401.0	...
3896121	  762.6	  601.0	 4401.0	...
3896122	  762.6	  601.6	 4403.0	...
3896123	  762.7	  601.6	 4404.0	...
3896124	  762.7	  601.5	 4405.0	...
3896125	  762.7	  601.5	 4404.0	...
3896126	  763.0	  601.5	 4404.0	...
3896127	  763.2	  601.6	 4403.0	...
3896128	  763.1	  601.6	 4404.0	...
3896129	  762.6	  601.6	 4404.0	...
3896130	  762.3	  601.5	 4407.0	...
3896131	  762.4	  601.4	 4413.0	...
3896132	  762.2	  601.3	 4418.0	...
3896133	  761.8	  601.1	 4420.0	...
3896134	  761.4	  600.9	 4419.0	...
3896135	  761.3	  600.7	 4419.0	...
3896136	  761.0	  600.7	 4425.0	...
3896137	  760.6	  601.2	 4432.0	...
3896138	  760.3	  601.8	 4436.0	...
3896139	  760.2	  602.1	 4432.0	...
3896140	  760.1	  602.0	 4428.0	...
3896141	  760.1	  602.0	 4426.0	...
3896142	  760.1	  602.2	 4426.0	...
3896143	  760.1	  603.2	 4426.0	...
3896144	  760.0	  604.0	 4427.0	...
3896145	  760.0	  604.7	 4428.0	...
3896146	  759.8	  604.2	 4429.0	...
3896147	  759.5	  603.6	 4430.0	...
3896148	  759.1	  603.2	 4432.0	...
3896149	  758.9	  603.3	 4434.0	...
3896150	  758.9	  603.9	 4438.0	...
3896151	  758.8	  604.3	 4442.0	...
3896152	  758.8	  604.4	 4446.0	...
3896153	  758.9	  604.1	 4446.0	...
3896154	  759.1	  603.5	 4443.0	...
3896155	  759.3	  603.1	 4440.0	...
3896156	  759.4	  603.4	 4436.0	...
3896157	  759.4	  603.9	 4436.0	...
3896158	  759.3	  605.0	 4438.0	...
3896159	  759.0	  605.6	 4441.0	...
3896160	  758.6	  605.7	 4444.0	...
3896161	  758.1	  605.3	 4444.0	...
3896162	  757.9	  605.2	 4443.0	...
3896163	  757.7	  605.6	 4444.0	...
3896164	  757.4	  606.1	 4445.0	...
3896165	  757.1	  606.2	 4445.0	...
3896166	  757.0	  606.4	 4444.0	...
3896167	  757.3	  606.5	 4446.0	...
3896168	  757.3	  606.5	 4449.0	...
3896169	  756.9	  606.5	 4450.0	...
3896170	  756.6	  606.4	 4447.0	...
3896171	  756.4	  606.2	 4444.0	...
3896172	  756.4	  606.1	 4444.0	...
3896173	  756.4	  605.8	 4444.0	...
3896174	  756.1	  605.6	 4444.0	...
3896175	  755.7	  605.9	 4443.0	...
3896176	  755.5	  606.6	 4444.0	...
3896177	  755.6	  607.3	 4445.0	...
3896178	  755.6	  607.4	 4447.0	...
3896179	  755.5	  607.2	 4448.0	...
3896180	  755.4	  607.2	 4450.0	...
3896181	  755.2	  607.3	 4451.0	...
3896182	  755.1	  607.3	 4451.0	...
3896183	  755.0	  607.2	 4451.0	...
3896184	  755.1	  607.1	 4450.0	...
3896185	  755.2	  607.1	 4448.0	...
3896186	  755.0	  607.8	 4446.0	...
3896187	  754.7	  608.6	 4443.0	...
3896188	  754.5	  610.0	 4442.0	...
3896189	  754.6	  610.7	 4442.0	...
3896190	  754.7	  611.4	 4443.0	...
3896191	  754.6	  611.5	 4444.0	...
3896192	  754.7	  611.6	 4445.0	...
3896193	  754.7	  611.7	 4446.0	...
3896194	  754.6	  611.8	 4446.0	...
3896195	  754.3	  611.8	 4446.0	...
3896196	  754.0	  611.8	 4447.0	...
3896197	  753.9	  611.6	 4448.0	...
3896198	  753.7	  611.4	 4446.0	...
3896199	  753.6	  611.2	 4443.0	...
3896200	  753.5	  611.5	 4442.0	...
3896201	  753.5	  611.7	 4444.0	...
3896202	  753.2	  611.8	 4443.0	...
3896203	  752.8	  611.7	 4440.0	...
3896204	  752.5	  611.9	 4437.0	...
3896205	  752.4	  612.0	 4437.0	...
3896206	  752.7	  612.1	 4436.0	...
3896207	  752.9	  612.1	 4435.0	...
3896208	  753.2	  612.5	 4437.0	...
3896209	  753.3	  613.4	 4441.0	...
3896210	  753.4	  614.7	 4444.0	...
EFIX R   3896088	3896210	123	  759.5	  605.4	   4423
SSACC R  3896211
3896211	  753.3	  616.5	 4443.0	...
3896212	  753.2	  618.3	 4446.0	...
3896213	  753.4	  619.7	 4450.0	...
3896214	  754.0	  620.7	 4448.0	...
3896215	  754.7	  622.8	 4444.0	...
3896216	  755.2	  626.2	 4439.0	...
3896217	  756.3	  630.3	 4441.0	...
3896218	  757.6	  634.3	 4441.0	...
3896219	  758.9	  639.6	 4442.0	...
3896220	  759.9	  648.0	 4443.0	...
3896221	  761.3	  659.4	 4445.0	...
3896222	  762.7	  675.0	 4447.0	...
3896223	  764.1	  695.4	 4453.0	...
3896224	  765.3	  720.1	 4460.0	...
3896225	  766.2	  745.8	 4468.0	...
3896226	  764.9	  769.5	 4470.0	...
3896227	  761.5	  793.1	 4473.0	...
3896228	  756.0	  818.3	 4483.0	...
3896229	  750.1	  844.0	 4498.0	...
3896230	  743.1	  869.7	 4518.0	...
3896231	  736.8	  897.6	 4528.0	...
3896232	  732.1	  929.6	 4541.0	...
3896233	  729.9	  965.9	 4551.0	...
3896234	  729.6	  997.2	 4562.0	...
3896235	  729.4	 1024.2	 4570.0	...
3896236	  728.4	 1048.2	 4577.0	...
3896237	  725.2	 1074.3	 4582.0	...
3896238	  723.5	 1108.8	 4582.0	...
3896239	  723.8	 1145.7	 4587.0	...
3896240	  726.3	 1181.8	 4600.0	...
3896241	  728.4	 1209.5	 4612.0	...
3896242	  731.5	 1234.4	 4619.0	...
3896243	  734.8	 1263.8	 4619.0	...
3896244	  738.5	 1296.8	 4627.0	...
3896245	  741.1	 1328.5	 4639.0	...
3896246	  743.5	 1357.2	 4651.0	...
3896247	  746.1	 1384.5	 4653.0	...
3896248	  748.8	 1414.7	 4648.0	...
3896249	  751.1	 1446.6	 4642.0	...
3896250	  753.2	 1480.7	 4632.0	...
3896251	  755.1	 1513.5	 4624.0	...
3896252	  756.5	 1545.2	 4611.0	...
3896253	  756.6	 1574.2	 4604.0	...
3896254	  756.4	 1604.4	 4595.0	...
3896255	  756.0	 1636.9	 4593.0	...
3896256	  756.6	 1672.0	 4584.0	...
3896257	  755.0	 1704.5	 4568.0	...
3896258	  752.1	 1735.3	 4547.0	...
3896259	  747.7	 1767.0	 4534.0	...
3896260	  744.4	 1800.8	 4529.0	...
3896261	  741.7	 1840.0	 4523.0	...
3896262	  739.4	 1878.6	 4509.0	...
3896263	  737.7	 1917.9	 4495.0	...
3896264	  737.0	 1953.9	 4477.0	...
3896265	  737.5	 1988.2	 4468.0	...
3896266	  737.7	 2021.9	 4452.0	...
3896267	  737.5	 2053.5	 4436.0	...
3896268	  736.7	 2088.2	 4415.0	...
3896269	  736.3	 2126.8	 4397.0	...
3896270	  737.4	 2167.9	 4375.0	...
3896271	  738.7	 2207.6	 4347.0	...
3896272	  741.4	 2245.2	 4323.0	...
3896273	  744.0	 2279.8	 4308.0	...
3896274	  747.6	 2317.7	 4292.0	...
3896275	  750.7	 2353.5	 4278.0	...
3896276	  753.7	 2393.5	 4268.0	...
SBLINK R 3896277
3896277	   .	   .	    0.0	...
3896278	   .	   .	    0.0	...
3896279	   .	   .	    0.0	...
3896280	   .	   .	    0.0	...
3896281	   .	   .	    0.0	...
3896282	   .	   .	    0.0	...
3896283	   .	   .	    0.0	...
3896284	   .	   .	    0.0	...
3896285	   .	   .	    0.0	...
3896286	   .	   .	    0.0	...
3896287	   .	   .	    0.0	...
3896288	   .	   .	    0.0	...
3896289	   .	   .	    0.0	...
3896290	   .	   .	    0.0	...
3896291	   .	   .	    0.0	...
3896292	   .	   .	    0.0	...
3896293	   .	   .	    0.0	...
3896294	   .	   .	    0.0	...
3896295	   .	   .	    0.0	...
3896296	   .	   .	    0.0	...
3896297	   .	   .	    0.0	...
3896298	   .	   .	    0.0	...
3896299	   .	   .	    0.0	...
3896300	   .	   .	    0.0	...
3896301	   .	   .	    0.0	...
3896302	   .	   .	    0.0	...
3896303	   .	   .	    0.0	...
3896304	   .	   .	    0.0	...
3896305	   .	   .	    0.0	...
3896306	   .	   .	    0.0	...
3896307	   .	   .	    0.0	...
3896308	   .	   .	    0.0	...
3896309	   .	   .	    0.0	...
3896310	   .	   .	    0.0	...
3896311	   .	   .	    0.0	...
3896312	   .	   .	    0.0	...
3896313	   .	   .	    0.0	...
3896314	   .	   .	    0.0	...
3896315	   .	   .	    0.0	...
3896316	   .	   .	    0.0	...
3896317	   .	   .	    0.0	...
3896318	   .	   .	    0.0	...
3896319	   .	   .	    0.0	...
3896320	   .	   .	    0.0	...
3896321	   .	   .	    0.0	...
3896322	   .	   .	    0.0	...
3896323	   .	   .	    0.0	...
3896324	   .	   .	    0.0	...
3896325	   .	   .	    0.0	...
3896326	   .	   .	    0.0	...
3896327	   .	   .	    0.0	...
3896328	   .	   .	    0.0	...
3896329	   .	   .	    0.0	...
3896330	   .	   .	    0.0	...
3896331	   .	   .	    0.0	...
3896332	   .	   .	    0.0	...
3896333	   .	   .	    0.0	...
3896334	   .	   .	    0.0	...
MSG	3896335 0000 _ Number On
3896335	   .	   .	    0.0	...
3896336	   .	   .	    0.0	...
3896337	   .	   .	    0.0	...
3896338	   .	   .	    0.0	...
3896339	   .	   .	    0.0	...
3896340	   .	   .	    0.0	...
3896341	   .	   .	    0.0	...
3896342	   .	   .	    0.0	...
3896343	   .	   .	    0.0	...
3896344	   .	   .	    0.0	...
3896345	   .	   .	    0.0	...
3896346	   .	   .	    0.0	...
3896347	   .	   .	    0.0	...
3896348	   .	   .	    0.0	...
3896349	   .	   .	    0.0	...
3896350	   .	   .	    0.0	...
3896351	   .	   .	    0.0	...
3896352	   .	   .	    0.0	...
3896353	   .	   .	    0.0	...
3896354	   .	   .	    0.0	...
3896355	   .	   .	    0.0	...
3896356	   .	   .	    0.0	...
3896357	   .	   .	    0.0	...
3896358	   .	   .	    0.0	...
3896359	   .	   .	    0.0	...
3896360	   .	   .	    0.0	...
3896361	   .	   .	    0.0	...
3896362	   .	   .	    0.0	...
3896363	   .	   .	    0.0	...
3896364	   .	   .	    0.0	...
3896365	   .	   .	    0.0	...
3896366	   .	   .	    0.0	...
3896367	   .	   .	    0.0	...
3896368	   .	   .	    0.0	...
3896369	   .	   .	    0.0	...
3896370	   .	   .	    0.0	...
3896371	   .	   .	    0.0	...
3896372	   .	   .	    0.0	...
3896373	   .	   .	    0.0	...
3896374	   .	   .	    0.0	...
3896375	   .	   .	    0.0	...
3896376	   .	   .	    0.0	...
3896377	   .	   .	    0.0	...
3896378	   .	   .	    0.0	...
3896379	   .	   .	    0.0	...
3896380	   .	   .	    0.0	...
3896381	   .	   .	    0.0	...
3896382	   .	   .	    0.0	...
3896383	   .	   .	    0.0	...
3896384	   .	   .	    0.0	...
3896385	   .	   .	    0.0	...
3896386	   .	   .	    0.0	...
3896387	   .	   .	    0.0	...
3896388	   .	   .	    0.0	...
3896389	   .	   .	    0.0	...
3896390	   .	   .	    0.0	...
3896391	   .	   .	    0.0	...
3896392	   .	   .	    0.0	...
3896393	   .	   .	    0.0	...
3896394	   .	   .	    0.0	...
3896395	   .	   .	    0.0	...
3896396	   .	   .	    0.0	...
3896397	   .	   .	    0.0	...
3896398	   .	   .	    0.0	...
3896399	   .	   .	    0.0	...
3896400	   .	   .	    0.0	...
3896401	   .	   .	    0.0	...
3896402	   .	   .	    0.0	...
3896403	   .	   .	    0.0	...
3896404	   .	   .	    0.0	...
3896405	   .	   .	    0.0	...
3896406	   .	   .	    0.0	...
3896407	   .	   .	    0.0	...
3896408	   .	   .	    0.0	...
3896409	   .	   .	    0.0	...
3896410	   .	   .	    0.0	...
3896411	   .	   .	    0.0	...
3896412	   .	   .	    0.0	...
3896413	   .	   .	    0.0	...
3896414	   .	   .	    0.0	...
3896415	   .	   .	    0.0	...
3896416	   .	   .	    0.0	...
3896417	   .	   .	    0.0	...
3896418	   .	   .	    0.0	...
3896419	   .	   .	    0.0	...
3896420	   .	   .	    0.0	...
3896421	   .	   .	    0.0	...
3896422	   .	   .	    0.0	...
3896423	   .	   .	    0.0	...
3896424	   .	   .	    0.0	...
3896425	   .	   .	    0.0	...
3896426	   .	   .	    0.0	...
3896427	   .	   .	    0.0	...
3896428	   .	   .	    0.0	...
3896429	   .	   .	    0.0	...
3896430	   .	   .	    0.0	...
3896431	   .	   .	    0.0	...
3896432	   .	   .	    0.0	...
3896433	   .	   .	    0.0	...
3896434	   .	   .	    0.0	...
3896435	   .	   .	    0.0	...
3896436	   .	   .	    0.0	...
3896437	   .	   .	    0.0	...
3896438	   .	   .	    0.0	...
3896439	   .	   .	    0.0	...
3896440	   .	   .	    0.0	...
3896441	   .	   .	    0.0	...
3896442	   .	   .	    0.0	...
3896443	   .	   .	    0.0	...
3896444	   .	   .	    0.0	...
3896445	   .	   .	    0.0	...
3896446	   .	   .	    0.0	...
3896447	   .	   .	    0.0	...
3896448	   .	   .	    0.0	...
3896449	   .	   .	    0.0	...
3896450	   .	   .	    0.0	...
3896451	   .	   .	    0.0	...
3896452	   .	   .	    0.0	...
3896453	   .	   .	    0.0	...
3896454	   .	   .	    0.0	...
3896455	   .	   .	    0.0	...
3896456	   .	   .	    0.0	...
3896457	   .	   .	    0.0	...
3896458	   .	   .	    0.0	...
3896459	   .	   .	    0.0	...
3896460	   .	   .	    0.0	...
3896461	   .	   .	    0.0	...
3896462	   .	   .	    0.0	...
3896463	   .	   .	    0.0	...
3896464	   .	   .	    0.0	...
3896465	   .	   .	    0.0	...
3896466	   .	   .	    0.0	...
3896467	   .	   .	    0.0	...
3896468	   .	   .	    0.0	...
3896469	   .	   .	    0.0	...
3896470	   .	   .	    0.0	...
3896471	   .	   .	    0.0	...
3896472	   .	   .	    0.0	...
3896473	   .	   .	    0.0	...
3896474	   .	   .	    0.0	...
3896475	   .	   .	    0.0	...
3896476	   .	   .	    0.0	...
3896477	   .	   .	    0.0	...
3896478	   .	   .	    0.0	...
3896479	   .	   .	    0.0	...
3896480	   .	   .	    0.0	...
3896481	   .	   .	    0.0	...
3896482	   .	   .	    0.0	...
3896483	   .	   .	    0.0	...
3896484	   .	   .	    0.0	...
3896485	   .	   .	    0.0	...
3896486	   .	   .	    0.0	...
3896487	   .	   .	    0.0	...
3896488	   .	   .	    0.0	...
3896489	   .	   .	    0.0	...
3896490	   .	   .	    0.0	...
3896491	   .	   .	    0.0	...
3896492	   .	   .	    0.0	...
3896493	   .	   .	    0.0	...
3896494	   .	   .	    0.0	...
3896495	   .	   .	    0.0	...
3896496	   .	   .	    0.0	...
3896497	   .	   .	    0.0	...
3896498	   .	   .	    0.0	...
3896499	   .	   .	    0.0	...
3896500	   .	   .	    0.0	...
3896501	   .	   .	    0.0	...
3896502	   .	   .	    0.0	...
3896503	   .	   .	    0.0	...
3896504	   .	   .	    0.0	...
3896505	   .	   .	    0.0	...
3896506	   .	   .	    0.0	...
3896507	   .	   .	    0.0	...
3896508	   .	   .	    0.0	...
3896509	   .	   .	    0.0	...
3896510	   .	   .	    0.0	...
3896511	   .	   .	    0.0	...
3896512	   .	   .	    0.0	...
3896513	   .	   .	    0.0	...
3896514	   .	   .	    0.0	...
3896515	   .	   .	    0.0	...
3896516	   .	   .	    0.0	...
3896517	   .	   .	    0.0	...
3896518	   .	   .	    0.0	...
3896519	   .	   .	    0.0	...
3896520	   .	   .	    0.0	...
3896521	   .	   .	    0.0	...
3896522	   .	   .	    0.0	...
3896523	   .	   .	    0.0	...
3896524	   .	   .	    0.0	...
3896525	   .	   .	    0.0	...
3896526	   .	   .	    0.0	...
3896527	   .	   .	    0.0	...
3896528	   .	   .	    0.0	...
3896529	   .	   .	    0.0	...
3896530	   .	   .	    0.0	...
3896531	   .	   .	    0.0	...
3896532	   .	   .	    0.0	...
3896533	   .	   .	    0.0	...
3896534	   .	   .	    0.0	...
3896535	   .	   .	    0.0	...
3896536	   .	   .	    0.0	...
3896537	   .	   .	    0.0	...
3896538	   .	   .	    0.0	...
3896539	   .	   .	    0.0	...
3896540	   .	   .	    0.0	...
3896541	   .	   .	    0.0	...
3896542	   .	   .	    0.0	...
3896543	   .	   .	    0.0	...
3896544	   .	   .	    0.0	...
3896545	   .	   .	    0.0	...
3896546	   .	   .	    0.0	...
3896547	   .	   .	    0.0	...
3896548	   .	   .	    0.0	...
3896549	   .	   .	    0.0	...
3896550	   .	   .	    0.0	...
3896551	   .	   .	    0.0	...
3896552	   .	   .	    0.0	...
3896553	   .	   .	    0.0	...
3896554	   .	   .	    0.0	...
3896555	   .	   .	    0.0	...
3896556	   .	   .	    0.0	...
3896557	   .	   .	    0.0	...
3896558	   .	   .	    0.0	...
3896559	   .	   .	    0.0	...
3896560	   .	   .	    0.0	...
3896561	   .	   .	    0.0	...
3896562	   .	   .	    0.0	...
3896563	   .	   .	    0.0	...
3896564	   .	   .	    0.0	...
3896565	   .	   .	    0.0	...
3896566	   .	   .	    0.0	...
3896567	   .	   .	    0.0	...
3896568	   .	   .	    0.0	...
3896569	   .	   .	    0.0	...
3896570	   .	   .	    0.0	...
3896571	   .	   .	    0.0	...
3896572	   .	   .	    0.0	...
3896573	   .	   .	    0.0	...
3896574	   .	   .	    0.0	...
3896575	   .	   .	    0.0	...
3896576	   .	   .	    0.0	...
3896577	   .	   .	    0.0	...
3896578	   .	   .	    0.0	...
3896579	   .	   .	    0.0	...
3896580	   .	   .	    0.0	...
3896581	   .	   .	    0.0	...
3896582	   .	   .	    0.0	...
3896583	   .	   .	    0.0	...
3896584	   .	   .	    0.0	...
3896585	   .	   .	    0.0	...
3896586	   .	   .	    0.0	...
3896587	   .	   .	    0.0	...
3896588	   .	   .	    0.0	...
3896589	   .	   .	    0.0	...
3896590	   .	   .	    0.0	...
3896591	   .	   .	    0.0	...
3896592	   .	   .	    0.0	...
3896593	   .	   .	    0.0	...
3896594	   .	   .	    0.0	...
3896595	   .	   .	    0.0	...
3896596	   .	   .	    0.0	...
3896597	   .	   .	    0.0	...
3896598	   .	   .	    0.0	...
3896599	   .	   .	    0.0	...
3896600	   .	   .	    0.0	...
3896601	   .	   .	    0.0	...
3896602	   .	   .	    0.0	...
3896603	   .	   .	    0.0	...
3896604	   .	   .	    0.0	...
3896605	   .	   .	    0.0	...
3896606	   .	   .	    0.0	...
3896607	   .	   .	    0.0	...
3896608	   .	   .	    0.0	...
3896609	   .	   .	    0.0	...
3896610	   .	   .	    0.0	...
3896611	   .	   .	    0.0	...
3896612	   .	   .	    0.0	...
3896613	   .	   .	    0.0	...
3896614	   .	   .	    0.0	...
3896615	   .	   .	    0.0	...
3896616	   .	   .	    0.0	...
3896617	   .	   .	    0.0	...
3896618	   .	   .	    0.0	...
3896619	   .	   .	    0.0	...
3896620	   .	   .	    0.0	...
3896621	   .	   .	    0.0	...
3896622	   .	   .	    0.0	...
3896623	   .	   .	    0.0	...
3896624	   .	   .	    0.0	...
3896625	   .	   .	    0.0	...
3896626	   .	   .	    0.0	...
3896627	   .	   .	    0.0	...
3896628	   .	   .	    0.0	...
3896629	   .	   .	    0.0	...
3896630	   .	   .	    0.0	...
3896631	   .	   .	    0.0	...
3896632	   .	   .	    0.0	...
3896633	   .	   .	    0.0	...
3896634	   .	   .	    0.0	...
3896635	   .	   .	    0.0	...
3896636	   .	   .	    0.0	...
MSG	3896637 0000 _ Number Off
3896637	   .	   .	    0.0	...
3896638	   .	   .	    0.0	...
3896639	   .	   .	    0.0	...
3896640	   .	   .	    0.0	...
3896641	   .	   .	    0.0	...
3896642	   .	   .	    0.0	...
3896643	   .	   .	    0.0	...
3896644	   .	   .	    0.0	...
3896645	   .	   .	    0.0	...
3896646	   .	   .	    0.0	...
3896647	   .	   .	    0.0	...
3896648	   .	   .	    0.0	...
3896649	   .	   .	    0.0	...
3896650	   .	   .	    0.0	...
3896651	   .	   .	    0.0	...
3896652	   .	   .	    0.0	...
3896653	   .	   .	    0.0	...
3896654	   .	   .	    0.0	...
3896655	   .	   .	    0.0	...
3896656	   .	   .	    0.0	...
3896657	   .	   .	    0.0	...
3896658	   .	   .	    0.0	...
3896659	   .	   .	    0.0	...
3896660	   .	   .	    0.0	...
3896661	   .	   .	    0.0	...
3896662	   .	   .	    0.0	...
3896663	   .	   .	    0.0	...
3896664	   .	   .	    0.0	...
3896665	   .	   .	    0.0	...
3896666	   .	   .	    0.0	...
3896667	   .	   .	    0.0	...
3896668	   .	   .	    0.0	...
3896669	   .	   .	    0.0	...
3896670	   .	   .	    0.0	...
3896671	   .	   .	    0.0	...
3896672	   .	   .	    0.0	...
3896673	   .	   .	    0.0	...
3896674	   .	   .	    0.0	...
3896675	   .	   .	    0.0	...
3896676	   .	   .	    0.0	...
3896677	   .	   .	    0.0	...
3896678	   .	   .	    0.0	...
3896679	   .	   .	    0.0	...
3896680	   .	   .	    0.0	...
3896681	   .	   .	    0.0	...
3896682	   .	   .	    0.0	...
3896683	   .	   .	    0.0	...
3896684	   .	   .	    0.0	...
3896685	   .	   .	    0.0	...
3896686	   .	   .	    0.0	...
3896687	   .	   .	    0.0	...
3896688	   .	   .	    0.0	...
3896689	   .	   .	    0.0	...
3896690	   .	   .	    0.0	...
3896691	   .	   .	    0.0	...
3896692	   .	   .	    0.0	...
3896693	   .	   .	    0.0	...
3896694	   .	   .	    0.0	...
3896695	   .	   .	    0.0	...
3896696	   .	   .	    0.0	...
3896697	   .	   .	    0.0	...
3896698	   .	   .	    0.0	...
3896699	   .	   .	    0.0	...
3896700	   .	   .	    0.0	...
3896701	   .	   .	    0.0	...
3896702	   .	   .	    0.0	...
3896703	   .	   .	    0.0	...
3896704	   .	   .	    0.0	...
3896705	   .	   .	    0.0	...
3896706	   .	   .	    0.0	...
3896707	   .	   .	    0.0	...
3896708	   .	   .	    0.0	...
3896709	   .	   .	    0.0	...
3896710	   .	   .	    0.0	...
3896711	   .	   .	    0.0	...
3896712	   .	   .	    0.0	...
3896713	   .	   .	    0.0	...
3896714	   .	   .	    0.0	...
3896715	   .	   .	    0.0	...
3896716	   .	   .	    0.0	...
3896717	   .	   .	    0.0	...
3896718	   .	   .	    0.0	...
3896719	   .	   .	    0.0	...
3896720	   .	   .	    0.0	...
3896721	   .	   .	    0.0	...
3896722	   .	   .	    0.0	...
3896723	   .	   .	    0.0	...
3896724	   .	   .	    0.0	...
3896725	   .	   .	    0.0	...
3896726	   .	   .	    0.0	...
3896727	   .	   .	    0.0	...
3896728	   .	   .	    0.0	...
3896729	   .	   .	    0.0	...
3896730	   .	   .	    0.0	...
3896731	   .	   .	    0.0	...
3896732	   .	   .	    0.0	...
3896733	   .	   .	    0.0	...
3896734	   .	   .	    0.0	...
3896735	   .	   .	    0.0	...
3896736	   .	   .	    0.0	...
3896737	   .	   .	    0.0	...
3896738	   .	   .	    0.0	...
3896739	   .	   .	    0.0	...
3896740	   .	   .	    0.0	...
3896741	   .	   .	    0.0	...
3896742	   .	   .	    0.0	...
3896743	   .	   .	    0.0	...
3896744	   .	   .	    0.0	...
3896745	   .	   .	    0.0	...
3896746	   .	   .	    0.0	...
3896747	   .	   .	    0.0	...
3896748	   .	   .	    0.0	...
3896749	   .	   .	    0.0	...
3896750	   .	   .	    0.0	...
3896751	   .	   .	    0.0	...
3896752	   .	   .	    0.0	...
3896753	   .	   .	    0.0	...
3896754	   .	   .	    0.0	...
3896755	   .	   .	    0.0	...
3896756	   .	   .	    0.0	...
3896757	   .	   .	    0.0	...
3896758	   .	   .	    0.0	...
3896759	   .	   .	    0.0	...
3896760	   .	   .	    0.0	...
3896761	   .	   .	    0.0	...
3896762	   .	   .	    0.0	...
3896763	   .	   .	    0.0	...
3896764	   .	   .	    0.0	...
3896765	   .	   .	    0.0	...
3896766	   .	   .	    0.0	...
3896767	   .	   .	    0.0	...
3896768	   .	   .	    0.0	...
3896769	   .	   .	    0.0	...
3896770	   .	   .	    0.0	...
3896771	   .	   .	    0.0	...
3896772	   .	   .	    0.0	...
3896773	   .	   .	    0.0	...
3896774	   .	   .	    0.0	...
3896775	   .	   .	    0.0	...
3896776	   .	   .	    0.0	...
3896777	   .	   .	    0.0	...
3896778	   .	   .	    0.0	...
3896779	   .	   .	    0.0	...
3896780	   .	   .	    0.0	...
3896781	   .	   .	    0.0	...
3896782	   .	   .	    0.0	...
3896783	   .	   .	    0.0	...
3896784	   .	   .	    0.0	...
3896785	   .	   .	    0.0	...
3896786	   .	   .	    0.0	...
3896787	   .	   .	    0.0	...
3896788	   .	   .	    0.0	...
3896789	   .	   .	    0.0	...
3896790	   .	   .	    0.0	...
3896791	   .	   .	    0.0	...
3896792	   .	   .	    0.0	...
3896793	   .	   .	    0.0	...
3896794	   .	   .	    0.0	...
3896795	   .	   .	    0.0	...
3896796	   .	   .	    0.0	...
3896797	   .	   .	    0.0	...
3896798	   .	   .	    0.0	...
3896799	   .	   .	    0.0	...
3896800	   .	   .	    0.0	...
3896801	   .	   .	    0.0	...
3896802	   .	   .	    0.0	...
3896803	   .	   .	    0.0	...
3896804	   .	   .	    0.0	...
3896805	   .	   .	    0.0	...
3896806	   .	   .	    0.0	...
3896807	   .	   .	    0.0	...
3896808	   .	   .	    0.0	...
3896809	   .	   .	    0.0	...
3896810	   .	   .	    0.0	...
3896811	   .	   .	    0.0	...
3896812	   .	   .	    0.0	...
3896813	   .	   .	    0.0	...
3896814	   .	   .	    0.0	...
3896815	   .	   .	    0.0	...
3896816	   .	   .	    0.0	...
3896817	   .	   .	    0.0	...
3896818	   .	   .	    0.0	...
3896819	   .	   .	    0.0	...
3896820	   .	   .	    0.0	...
3896821	   .	   .	    0.0	...
3896822	   .	   .	    0.0	...
3896823	   .	   .	    0.0	...
3896824	   .	   .	    0.0	...
3896825	   .	   .	    0.0	...
3896826	   .	   .	    0.0	...
3896827	   .	   .	    0.0	...
3896828	   .	   .	    0.0	...
3896829	   .	   .	    0.0	...
3896830	   .	   .	    0.0	...
3896831	   .	   .	    0.0	...
3896832	   .	   .	    0.0	...
3896833	   .	   .	    0.0	...
3896834	   .	   .	    0.0	...
3896835	   .	   .	    0.0	...
3896836	   .	   .	    0.0	...
3896837	   .	   .	    0.0	...
MSG	3896838 0000 _ Number On
3896838	   .	   .	    0.0	...
3896839	   .	   .	    0.0	...
3896840	   .	   .	    0.0	...
3896841	   .	   .	    0.0	...
3896842	   .	   .	    0.0	...
3896843	   .	   .	    0.0	...
3896844	   .	   .	    0.0	...
3896845	   .	   .	    0.0	...
3896846	   .	   .	    0.0	...
3896847	   .	   .	    0.0	...
3896848	   .	   .	    0.0	...
3896849	   .	   .	    0.0	...
3896850	   .	   .	    0.0	...
3896851	   .	   .	    0.0	...
3896852	   .	   .	    0.0	...
3896853	   .	   .	    0.0	...
3896854	   .	   .	    0.0	...
3896855	   .	   .	    0.0	...
3896856	   .	   .	    0.0	...
3896857	   .	   .	    0.0	...
3896858	   .	   .	    0.0	...
3896859	   .	   .	    0.0	...
3896860	   .	   .	    0.0	...
3896861	   .	   .	    0.0	...
3896862	   .	   .	    0.0	...
3896863	   .	   .	    0.0	...
3896864	   .	   .	    0.0	...
3896865	   .	   .	    0.0	...
3896866	   .	   .	    0.0	...
3896867	   .	   .	    0.0	...
3896868	   .	   .	    0.0	...
3896869	   .	   .	    0.0	...
3896870	   .	   .	    0.0	...
3896871	   .	   .	    0.0	...
3896872	   .	   .	    0.0	...
3896873	   .	   .	    0.0	...
3896874	   .	   .	    0.0	...
3896875	   .	   .	    0.0	...
3896876	   .	   .	    0.0	...
EBLINK R 3896277	3896876	600
3896877	  763.7	 1592.3	 4361.0	...
3896878	  763.7	 1592.3	 4361.0	...
3896879	  764.7	 1576.8	 4368.0	...
3896880	  765.9	 1548.2	 4385.0	...
3896881	  766.4	 1507.1	 4410.0	...
3896882	  765.2	 1467.9	 4442.0	...
3896883	  763.6	 1430.4	 4463.0	...
3896884	  761.7	 1389.9	 4500.0	...
3896885	  760.6	 1353.8	 4537.0	...
3896886	  760.1	 1321.0	 4575.0	...
3896887	  761.1	 1296.3	 4590.0	...
3896888	  761.3	 1267.5	 4595.0	...
3896889	  759.9	 1229.9	 4601.0	...
3896890	  757.9	 1184.9	 4607.0	...
3896891	  756.1	 1142.1	 4609.0	...
3896892	  755.7	 1107.6	 4620.0	...
3896893	  755.9	 1083.9	 4635.0	...
3896894	  757.9	 1066.2	 4648.0	...
3896895	  761.6	 1054.7	 4659.0	...
3896896	  766.2	 1041.7	 4665.0	...
3896897	  769.7	 1028.9	 4674.0	...
3896898	  770.6	 1007.9	 4677.0	...
3896899	  769.5	  985.1	 4679.0	...
3896900	  767.9	  959.5	 4677.0	...
3896901	  767.7	  939.9	 4671.0	...
3896902	  768.9	  926.8	 4665.0	...
3896903	  770.4	  917.6	 4669.0	...
3896904	  770.1	  908.4	 4682.0	...
3896905	  767.8	  895.7	 4695.0	...
3896906	  765.2	  881.0	 4701.0	...
3896907	  763.5	  868.4	 4702.0	...
3896908	  762.4	  858.7	 4700.0	...
3896909	  761.7	  851.4	 4699.0	...
3896910	  761.9	  843.9	 4697.0	...
3896911	  763.2	  836.0	 4692.0	...
3896912	  766.0	  829.9	 4686.0	...
3896913	  768.1	  825.6	 4680.0	...
3896914	  771.0	  823.1	 4673.0	...
3896915	  773.9	  821.9	 4664.0	...
3896916	  776.8	  822.5	 4655.0	...
3896917	  778.7	  825.5	 4662.0	...
3896918	  779.7	  830.8	 4671.0	...
3896919	  781.0	  836.9	 4680.0	...
3896920	  781.8	  842.8	 4684.0	...
3896921	  783.2	  847.4	 4691.0	...
3896922	  784.6	  852.0	 4698.0	...
3896923	  786.0	  855.0	 4703.0	...
3896924	  786.3	  857.1	 4703.0	...
3896925	  786.5	  857.5	 4704.0	...
3896926	  786.7	  857.2	 4706.0	...
3896927	  787.0	  856.2	 4708.0	...
ESACC R  3896211	3896927	717	  753.3	  616.5	  787.0	  856.2	   5.17	    751
SFIX R   3896928
3896928	  787.2	  854.1	 4711.0	...
3896929	  787.8	  851.5	 4713.0	...
3896930	  788.4	  849.4	 4713.0	...
3896931	  788.9	  847.0	 4714.0	...
3896932	  788.8	  844.9	 4716.0	...
3896933	  788.7	  843.0	 4717.0	...
3896934	  788.9	  842.3	 4717.0	...
3896935	  789.0	  841.5	 4715.0	...
3896936	  789.1	  840.2	 4713.0	...
3896937	  789.0	  839.1	 4713.0	...
3896938	  789.4	  838.3	 4717.0	...
3896939	  789.8	  837.6	 4721.0	...
3896940	  790.7	  836.8	 4723.0	...
3896941	  791.3	  835.8	 4726.0	...
3896942	  792.1	  835.3	 4729.0	...
3896943	  792.8	  834.7	 4732.0	...
3896944	  793.4	  834.5	 4733.0	...
3896945	  794.1	  834.3	 4736.0	...
3896946	  794.6	  833.3	 4740.0	...
3896947	  794.9	  832.3	 4743.0	...
3896948	  795.7	  831.3	 4743.0	...
3896949	  796.8	  831.1	 4740.0	...
3896950	  798.1	  831.5	 4741.0	...
3896951	  798.7	  832.1	 4745.0	...
3896952	  799.1	  832.8	 4749.0	...
3896953	  799.0	  832.9	 4748.0	...
3896954	  799.0	  833.0	 4747.0	...
3896955	  799.6	  832.7	 4748.0	...
3896956	  800.1	  832.3	 4753.0	...
3896957	  800.6	  831.8	 4758.0	...
3896958	  801.0	  831.7	 4759.0	...
3896959	  801.3	  831.9	 4757.0	...
3896960	  801.7	  832.0	 4755.0	...
3896961	  802.0	  831.7	 4757.0	...
3896962	  802.3	  831.3	 4761.0	...
3896963	  802.6	  830.9	 4764.0	...
3896964	  802.3	  830.5	 4765.0	...
3896965	  802.1	  830.1	 4767.0	...
3896966	  802.0	  829.7	 4770.0	...
3896967	  802.2	  829.6	 4772.0	...
3896968	  802.9	  829.4	 4776.0	...
3896969	  803.6	  829.3	 4780.0	...
3896970	  804.1	  829.2	 4783.0	...
3896971	  804.0	  829.2	 4783.0	...
3896972	  804.0	  829.3	 4782.0	...
3896973	  804.1	  829.2	 4782.0	...
3896974	  804.2	  829.1	 4782.0	...
3896975	  804.6	  828.9	 4782.0	...
3896976	  805.1	  828.7	 4786.0	...
3896977	  805.6	  828.7	 4790.0	...
3896978	  805.6	  828.9	 4794.0	...
3896979	  805.6	  829.1	 4795.0	...
3896980	  805.9	  829.0	 4795.0	...
3896981	  806.2	  828.8	 4796.0	...
3896982	  806.3	  828.7	 4799.0	...
3896983	  806.0	  828.7	 4802.0	...
3896984	  805.5	  828.8	 4804.0	...
3896985	  805.3	  828.7	 4803.0	...
3896986	  805.1	  828.5	 4802.0	...
3896987	  805.1	  828.3	 4801.0	...
3896988	  805.0	  828.3	 4800.0	...
3896989	  805.1	  828.9	 4801.0	...
3896990	  805.1	  829.8	 4803.0	...
3896991	  805.2	  830.6	 4807.0	...
3896992	  805.4	  830.6	 4809.0	...
3896993	  805.5	  830.3	 4810.0	...
3896994	  805.6	  830.0	 4810.0	...
3896995	  805.6	  829.7	 4810.0	...
3896996	  805.6	  829.5	 4810.0	...
3896997	  805.5	  829.4	 4811.0	...
3896998	  805.5	  829.5	 4812.0	...
3896999	  805.5	  829.7	 4815.0	...
3897000	  805.6	  829.9	 4818.0	...
3897001	  805.6	  830.0	 4819.0	...
3897002	  805.4	  830.1	 4819.0	...
3897003	  805.1	  830.2	 4818.0	...
3897004	  804.9	  830.3	 4817.0	...
3897005	  804.9	  830.5	 4817.0	...
3897006	  804.9	  830.3	 4817.0	...
3897007	  804.8	  830.1	 4819.0	...
3897008	  804.8	  829.8	 4821.0	...
3897009	  804.7	  829.8	 4828.0	...
3897010	  804.5	  829.8	 4832.0	...
3897011	  804.0	  829.6	 4838.0	...
3897012	  803.7	  829.4	 4839.0	...
3897013	  803.5	  829.3	 4838.0	...
3897014	  803.5	  829.3	 4836.0	...
3897015	  803.5	  829.2	 4834.0	...
3897016	  803.5	  829.6	 4837.0	...
3897017	  803.5	  829.9	 4842.0	...
3897018	  803.5	  830.1	 4847.0	...
3897019	  803.5	  830.2	 4851.0	...
3897020	  803.2	  830.6	 4849.0	...
3897021	  802.9	  831.0	 4848.0	...
3897022	  802.6	  830.7	 4846.0	...
3897023	  802.6	  830.4	 4847.0	...
3897024	  802.5	  830.1	 4849.0	...
3897025	  802.3	  830.2	 4850.0	...
3897026	  802.2	  830.2	 4852.0	...
3897027	  802.3	  829.4	 4853.0	...
3897028	  802.5	  828.7	 4855.0	...
3897029	  802.5	  827.6	 4856.0	...
3897030	  802.3	  827.0	 4857.0	...
3897031	  802.0	  826.4	 4857.0	...
3897032	  802.1	  826.3	 4857.0	...
3897033	  802.3	  826.5	 4853.0	...
3897034	  802.5	  826.9	 4848.0	...
EFIX R   3896928	3897034	107	  801.0	  831.8	   4789
SSACC R  3897035
3897035	  802.2	  827.3	 4843.0	...
3897036	  801.9	  827.9	 4842.0	...
3897037	  802.0	  828.7	 4851.0	...
3897038	  802.0	  829.4	 4861.0	...
3897039	  802.1	  830.0	 4868.0	...
3897040	  801.9	  829.1	 4865.0	...
3897041	  802.0	  826.8	 4861.0	...
3897042	  802.0	  821.6	 4859.0	...
3897043	  800.5	  813.4	 4861.0	...
3897044	  797.9	  802.6	 4863.0	...
3897045	  794.2	  787.8	 4864.0	...
3897046	  789.7	  770.6	 4859.0	...
3897047	  783.5	  746.0	 4850.0	...
3897048	  777.0	  719.5	 4842.0	...
3897049	  770.4	  692.1	 4835.0	...
3897050	  765.0	  668.2	 4833.0	...
3897051	  759.3	  647.0	 4831.0	...
3897052	  754.9	  626.0	 4823.0	...
3897053	  751.7	  605.0	 4810.0	...
3897054	  750.8	  584.5	 4791.0	...
3897055	  751.6	  567.9	 4779.0	...
3897056	  753.8	  558.9	 4770.0	...
3897057	  756.8	  555.4	 4769.0	...
3897058	  759.2	  554.9	 4767.0	...
3897059	  760.9	  555.0	 4763.0	...
3897060	  761.5	  556.2	 4758.0	...
3897061	  762.1	  557.4	 4754.0	...
3897062	  762.2	  559.2	 4751.0	...
3897063	  762.2	  560.6	 4742.0	...
3897064	  761.8	  563.3	 4734.0	...
3897065	  761.4	  566.5	 4730.0	...
3897066	  761.2	  570.7	 4732.0	...
3897067	  761.5	  575.1	 4733.0	...
3897068	  762.5	  579.3	 4733.0	...
3897069	  763.7	  583.0	 4733.0	...
3897070	  765.8	  586.3	 4733.0	...
3897071	  767.2	  590.0	 4733.0	...
3897072	  769.1	  593.6	 4733.0	...
3897073	  770.0	  596.7	 4735.0	...
3897074	  771.3	  598.7	 4736.0	...
3897075	  772.0	  599.8	 4736.0	...
3897076	  772.7	  600.4	 4736.0	...
3897077	  772.8	  600.9	 4736.0	...
3897078	  772.7	  601.3	 4737.0	...
ESACC R  3897035	3897078	44	  802.2	  827.3	  772.7	  601.3	   4.86	    490
SFIX R   3897079
3897079	  771.8	  601.9	 4738.0	...
3897080	  770.8	  601.4	 4738.0	...
3897081	  769.3	  600.1	 4737.0	...
3897082	  768.5	  598.6	 4736.0	...
3897083	  767.6	  597.1	 4736.0	...
3897084	  767.1	  595.3	 4733.0	...
3897085	  766.6	  593.2	 4730.0	...
3897086	  766.0	  591.6	 4726.0	...
3897087	  765.5	  590.5	 4724.0	...
3897088	  764.9	  589.4	 4726.0	...
3897089	  764.8	  588.1	 4729.0	...
3897090	  764.7	  587.1	 4730.0	...
3897091	  764.7	  586.2	 4728.0	...
3897092	  764.8	  584.2	 4727.0	...
3897093	  764.9	  582.5	 4727.0	...
3897094	  764.2	  581.3	 4730.0	...
3897095	  763.0	  581.3	 4734.0	...
3897096	  761.8	  580.9	 4736.0	...
3897097	  761.7	  580.5	 4735.0	...
3897098	  762.1	  579.9	 4734.0	...
3897099	  762.5	  579.6	 4730.0	...
3897100	  762.5	  579.1	 4727.0	...
3897101	  762.3	  578.7	 4723.0	...
3897102	  762.3	  578.4	 4721.0	...
3897103	  762.3	  578.7	 4719.0	...
3897104	  762.4	  579.1	 4718.0	...
3897105	  763.1	  578.5	 4719.0	...
3897106	  763.7	  577.7	 4720.0	...
3897107	  763.8	  576.9	 4719.0	...
3897108	  763.2	  577.1	 4715.0	...
3897109	  762.7	  577.2	 4710.0	...
3897110	  762.6	  577.3	 4708.0	...
3897111	  762.5	  577.2	 4710.0	...
3897112	  762.4	  577.2	 4713.0	...
3897113	  762.3	  577.2	 4716.0	...
3897114	  762.3	  577.5	 4715.0	...
3897115	  762.6	  578.1	 4713.0	...
3897116	  763.0	  578.7	 4711.0	...
3897117	  763.5	  579.1	 4708.0	...
3897118	  763.3	  579.1	 4708.0	...
3897119	  763.0	  579.1	 4707.0	...
3897120	  762.6	  579.1	 4710.0	...
3897121	  762.3	  579.1	 4716.0	...
3897122	  762.0	  579.3	 4721.0	...
3897123	  761.7	  579.7	 4723.0	...
3897124	  761.7	  580.1	 4720.0	...
3897125	  761.5	  580.3	 4718.0	...
3897126	  761.3	  580.3	 4717.0	...
3897127	  761.2	  580.1	 4717.0	...
3897128	  761.3	  580.0	 4716.0	...
3897129	  761.5	  580.0	 4715.0	...
3897130	  761.6	  580.1	 4714.0	...
3897131	  761.6	  580.2	 4714.0	...
3897132	  761.6	  580.4	 4714.0	...
3897133	  761.5	  580.5	 4715.0	...
3897134	  761.3	  580.5	 4716.0	...
3897135	  761.1	  580.4	 4716.0	...
3897136	  761.0	  580.3	 4721.0	...
3897137	  761.0	  580.3	 4725.0	...
3897138	  761.0	  580.4	 4720.0	...
3897139	  760.8	  580.6	 4709.0	...
3897140	  760.2	  580.7	 4698.0	...
3897141	  759.7	  580.7	 4699.0	...
3897142	  759.4	  580.8	 4703.0	...
3897143	  759.5	  580.9	 4706.0	...
3897144	  759.5	  580.9	 4706.0	...
3897145	  759.4	  581.5	 4704.0	...
3897146	  759.0	  582.1	 4699.0	...
3897147	  758.5	  582.6	 4695.0	...
3897148	  758.1	  582.7	 4692.0	...
3897149	  758.2	  582.7	 4691.0	...
3897150	  758.7	  582.7	 4693.0	...
MSG	3897151 0000 _ Number Off
3897151	  759.1	  582.7	 4695.0	...
3897152	  759.4	  582.7	 4697.0	...
3897153	  759.2	  582.4	 4696.0	...
3897154	  759.1	  582.1	 4696.0	...
3897155	  759.0	  581.9	 4695.0	...
3897156	  759.0	  581.9	 4694.0	...
3897157	  759.1	  582.2	 4693.0	...
3897158	  759.1	  582.5	 4694.0	...
3897159	  758.5	  582.9	 4694.0	...
3897160	  757.8	  583.0	 4694.0	...
3897161	  757.1	  583.1	 4692.0	...
3897162	  757.2	  583.1	 4691.0	...
3897163	  757.3	  583.4	 4693.0	...
3897164	  757.3	  583.6	 4695.0	...
3897165	  757.2	  583.8	 4692.0	...
3897166	  757.2	  583.9	 4687.0	...
3897167	  757.2	  583.9	 4681.0	...
3897168	  757.1	  583.9	 4680.0	...
3897169	  756.9	  583.9	 4680.0	...
3897170	  756.8	  584.0	 4681.0	...
3897171	  756.8	  584.2	 4683.0	...
3897172	  756.8	  584.9	 4684.0	...
3897173	  756.8	  585.6	 4677.0	...
3897174	  756.7	  586.0	 4670.0	...
3897175	  756.6	  585.8	 4664.0	...
3897176	  756.4	  586.2	 4668.0	...
3897177	  756.4	  586.8	 4674.0	...
3897178	  756.4	  587.4	 4677.0	...
3897179	  756.4	  587.6	 4680.0	...
3897180	  756.4	  587.9	 4680.0	...
3897181	  756.4	  588.4	 4680.0	...
3897182	  756.4	  588.7	 4681.0	...
3897183	  756.4	  588.7	 4683.0	...
3897184	  756.3	  588.6	 4678.0	...
3897185	  756.6	  588.4	 4671.0	...
3897186	  757.0	  588.6	 4664.0	...
3897187	  757.2	  589.1	 4658.0	...
3897188	  757.1	  589.5	 4652.0	...
3897189	  757.1	  589.8	 4646.0	...
3897190	  757.0	  589.8	 4645.0	...
3897191	  757.0	  589.9	 4644.0	...
3897192	  757.1	  589.9	 4640.0	...
3897193	  757.2	  590.6	 4636.0	...
3897194	  757.4	  591.2	 4633.0	...
3897195	  757.6	  591.7	 4633.0	...
3897196	  757.7	  591.7	 4633.0	...
3897197	  757.8	  591.6	 4628.0	...
3897198	  757.8	  592.0	 4623.0	...
3897199	  757.8	  592.5	 4617.0	...
3897200	  758.0	  592.9	 4615.0	...
3897201	  758.2	  593.3	 4612.0	...
3897202	  758.4	  593.8	 4606.0	...
3897203	  758.3	  594.2	 4602.0	...
3897204	  758.2	  593.9	 4597.0	...
3897205	  758.1	  593.6	 4596.0	...
3897206	  758.1	  593.6	 4596.0	...
3897207	  758.3	  593.7	 4594.0	...
3897208	  758.5	  594.0	 4591.0	...
3897209	  758.5	  594.4	 4589.0	...
3897210	  758.2	  594.8	 4586.0	...
3897211	  758.3	  595.1	 4583.0	...
3897212	  758.8	  595.8	 4578.0	...
3897213	  759.4	  596.6	 4575.0	...
3897214	  759.5	  597.4	 4569.0	...
3897215	  759.5	  597.7	 4563.0	...
3897216	  759.5	  597.9	 4552.0	...
3897217	  759.4	  598.9	 4546.0	...
3897218	  759.3	  599.9	 4540.0	...
3897219	  759.2	  600.7	 4539.0	...
3897220	  759.2	  600.9	 4539.0	...
3897221	  759.3	  601.1	 4538.0	...
3897222	  759.9	  601.1	 4538.0	...
3897223	  760.4	  601.0	 4538.0	...
3897224	  760.8	  600.8	 4538.0	...
3897225	  760.7	  601.0	 4537.0	...
3897226	  760.6	  601.4	 4536.0	...
3897227	  760.3	  601.6	 4531.0	...
3897228	  759.8	  601.6	 4522.0	...
3897229	  759.4	  601.5	 4513.0	...
3897230	  759.4	  601.7	 4508.0	...
3897231	  759.5	  601.7	 4507.0	...
3897232	  759.6	  601.5	 4506.0	...
3897233	  759.7	  601.2	 4505.0	...
3897234	  759.7	  601.0	 4504.0	...
3897235	  759.7	  601.0	 4495.0	...
3897236	  760.0	  601.0	 4488.0	...
3897237	  760.3	  601.2	 4481.0	...
3897238	  760.6	  601.6	 4480.0	...
3897239	  760.7	  601.9	 4479.0	...
3897240	  761.0	  601.4	 4477.0	...
3897241	  761.2	  600.8	 4476.0	...
3897242	  761.6	  600.5	 4469.0	...
3897243	  761.9	  600.8	 4462.0	...
3897244	  762.2	  601.5	 4456.0	...
3897245	  762.2	  601.9	 4454.0	...
3897246	  762.2	  602.4	 4452.0	...
3897247	  762.2	  602.5	 4450.0	...
3897248	  762.2	  602.5	 4449.0	...
3897249	  762.2	  602.7	 4444.0	...
3897250	  762.2	  603.0	 4439.0	...
3897251	  762.3	  603.3	 4434.0	...
3897252	  762.5	  603.8	 4430.0	...
3897253	  762.7	  604.9	 4425.0	...
3897254	  762.9	  605.8	 4418.0	...
3897255	  763.0	  606.5	 4414.0	...
3897256	  763.2	  606.9	 4410.0	...
3897257	  763.4	  607.7	 4405.0	...
3897258	  763.5	  608.5	 4398.0	...
3897259	  763.5	  608.3	 4391.0	...
3897260	  763.5	  607.7	 4386.0	...
3897261	  763.4	  607.0	 4384.0	...
3897262	  763.4	  607.3	 4383.0	...
3897263	  763.3	  607.6	 4380.0	...
3897264	  763.4	  607.8	 4375.0	...
3897265	  763.4	  607.8	 4369.0	...
3897266	  763.4	  607.8	 4365.0	...
3897267	  763.8	  608.0	 4361.0	...
3897268	  764.3	  608.5	 4355.0	...
3897269	  764.9	  609.0	 4350.0	...
3897270	  764.9	  609.4	 4346.0	...
3897271	  764.3	  609.5	 4343.0	...
3897272	  763.6	  610.3	 4341.0	...
EFIX R   3897079	3897272	194	  760.7	  590.7	   4619
SSACC R  3897273
3897273	  762.8	  611.1	 4341.0	...
3897274	  761.0	  612.7	 4341.0	...
3897275	  758.9	  613.6	 4336.0	...
3897276	  755.6	  614.7	 4329.0	...
3897277	  752.3	  615.2	 4323.0	...
3897278	  748.1	  615.8	 4323.0	...
3897279	  744.4	  616.3	 4324.0	...
3897280	  740.6	  616.2	 4320.0	...
3897281	  737.6	  615.8	 4314.0	...
3897282	  734.3	  615.4	 4304.0	...
3897283	  732.1	  615.6	 4300.0	...
3897284	  730.6	  616.0	 4296.0	...
3897285	  730.1	  616.4	 4296.0	...
3897286	  730.7	  616.6	 4295.0	...
3897287	  732.0	  617.0	 4290.0	...
3897288	  733.8	  617.1	 4284.0	...
3897289	  736.1	  616.9	 4277.0	...
3897290	  738.5	  617.4	 4273.0	...
3897291	  741.1	  618.0	 4270.0	...
ESACC R  3897273	3897291	19	  762.8	  611.1	  741.1	  618.0	   0.49	     70
SFIX R   3897292
3897292	  743.2	  618.5	 4267.0	...
3897293	  745.2	  618.5	 4263.0	...
3897294	  746.8	  618.8	 4259.0	...
3897295	  747.8	  619.2	 4254.0	...
3897296	  748.3	  619.6	 4253.0	...
3897297	  748.6	  619.7	 4256.0	...
3897298	  749.4	  619.7	 4258.0	...
3897299	  750.1	  619.6	 4260.0	...
3897300	  750.8	  619.7	 4257.0	...
3897301	  750.9	  619.9	 4252.0	...
3897302	  750.8	  620.0	 4249.0	...
3897303	  750.3	  620.1	 4242.0	...
3897304	  749.9	  620.1	 4237.0	...
3897305	  749.7	  620.2	 4232.0	...
3897306	  749.7	  620.2	 4230.0	...
3897307	  749.7	  620.2	 4227.0	...
3897308	  749.6	  620.2	 4222.0	...
3897309	  749.6	  620.3	 4217.0	...
3897310	  749.5	  620.3	 4213.0	...
3897311	  749.5	  620.5	 4212.0	...
3897312	  749.4	  620.7	 4211.0	...
3897313	  749.2	  620.8	 4211.0	...
3897314	  748.9	  620.7	 4205.0	...
3897315	  748.5	  620.5	 4199.0	...
3897316	  748.0	  620.2	 4192.0	...
3897317	  747.6	  619.9	 4186.0	...
3897318	  747.8	  619.8	 4181.0	...
3897319	  748.2	  619.8	 4175.0	...
3897320	  748.5	  619.8	 4174.0	...
3897321	  748.5	  619.9	 4173.0	...
3897322	  748.6	  620.3	 4172.0	...
3897323	  748.6	  620.7	 4172.0	...
3897324	  748.7	  621.1	 4168.0	...
3897325	  748.8	  621.1	 4164.0	...
3897326	  749.1	  621.3	 4158.0	...
3897327	  749.3	  621.6	 4156.0	...
3897328	  749.6	  622.0	 4154.0	...
3897329	  749.6	  622.2	 4154.0	...
3897330	  749.7	  622.1	 4154.0	...
3897331	  749.7	  621.9	 4152.0	...
3897332	  749.7	  621.7	 4150.0	...
3897333	  749.9	  621.9	 4147.0	...
3897334	  750.2	  622.3	 4142.0	...
3897335	  750.5	  622.8	 4132.0	...
3897336	  750.5	  623.1	 4125.0	...
3897337	  750.5	  623.0	 4121.0	...
3897338	  750.6	  622.9	 4121.0	...
3897339	  750.9	  623.4	 4118.0	...
3897340	  751.0	  623.9	 4115.0	...
3897341	  751.0	  624.3	 4112.0	...
3897342	  750.8	  624.1	 4111.0	...
3897343	  751.2	  623.9	 4110.0	...
3897344	  751.7	  624.0	 4108.0	...
3897345	  752.1	  624.0	 4107.0	...
3897346	  752.0	  624.1	 4105.0	...
3897347	  752.0	  624.3	 4099.0	...
3897348	  752.0	  624.4	 4094.0	...
3897349	  752.0	  624.4	 4089.0	...
3897350	  752.1	  624.4	 4088.0	...
3897351	  752.2	  624.4	 4085.0	...
3897352	  752.2	  624.1	 4082.0	...
3897353	  752.3	  623.7	 4079.0	...
3897354	  752.4	  623.6	 4078.0	...
3897355	  752.5	  624.2	 4078.0	...
3897356	  752.7	  624.8	 4074.0	...
3897357	  753.2	  624.2	 4070.0	...
3897358	  753.7	  623.5	 4066.0	...
3897359	  753.8	  622.8	 4066.0	...
3897360	  753.5	  623.0	 4066.0	...
3897361	  753.4	  623.2	 4065.0	...
3897362	  753.5	  623.4	 4062.0	...
3897363	  753.9	  623.5	 4059.0	...
3897364	  754.2	  623.5	 4055.0	...
3897365	  754.6	  623.5	 4053.0	...
3897366	  754.9	  623.8	 4052.0	...
3897367	  755.5	  624.1	 4050.0	...
3897368	  756.0	  624.2	 4048.0	...
3897369	  756.2	  623.9	 4045.0	...
3897370	  756.2	  623.0	 4044.0	...
3897371	  756.1	  622.3	 4040.0	...
3897372	  755.9	  621.8	 4038.0	...
3897373	  755.9	  622.4	 4037.0	...
3897374	  755.9	  623.0	 4034.0	...
3897375	  755.9	  623.3	 4031.0	...
3897376	  755.9	  623.1	 4027.0	...
3897377	  756.0	  622.8	 4027.0	...
3897378	  756.3	  622.6	 4026.0	...
3897379	  756.5	  622.6	 4026.0	...
3897380	  756.5	  622.5	 4025.0	...
3897381	  756.3	  622.4	 4024.0	...
3897382	  756.5	  622.1	 4022.0	...
3897383	  756.7	  622.0	 4019.0	...
3897384	  757.0	  621.9	 4016.0	...
3897385	  757.3	  621.8	 4014.0	...
3897386	  757.5	  621.6	 4012.0	...
3897387	  757.6	  621.6	 4011.0	...
3897388	  757.5	  621.7	 4010.0	...
3897389	  757.5	  621.6	 4009.0	...
3897390	  757.6	  621.4	 4007.0	...
3897391	  757.9	  621.0	 4002.0	...
3897392	  758.2	  620.9	 3999.0	...
3897393	  758.5	  620.8	 3997.0	...
3897394	  758.6	  620.5	 3993.0	...
3897395	  758.6	  620.3	 3988.0	...
3897396	  758.6	  619.6	 3984.0	...
3897397	  758.6	  619.3	 3983.0	...
3897398	  758.6	  619.3	 3985.0	...
3897399	  758.6	  619.6	 3983.0	...
3897400	  758.7	  619.9	 3978.0	...
3897401	  758.9	  619.4	 3973.0	...
3897402	  759.1	  618.9	 3970.0	...
3897403	  759.1	  618.7	 3970.0	...
3897404	  758.9	  618.9	 3969.0	...
3897405	  758.8	  619.1	 3968.0	...
3897406	  758.8	  619.2	 3967.0	...
3897407	  759.3	  619.2	 3965.0	...
3897408	  759.7	  619.1	 3967.0	...
3897409	  760.3	  619.1	 3969.0	...
3897410	  760.4	  619.1	 3971.0	...
3897411	  760.5	  618.8	 3970.0	...
3897412	  760.4	  618.5	 3970.0	...
3897413	  760.3	  618.2	 3971.0	...
3897414	  760.1	  618.2	 3968.0	...
3897415	  759.8	  618.2	 3963.0	...
3897416	  759.9	  618.1	 3958.0	...
3897417	  760.3	  617.9	 3958.0	...
3897418	  760.6	  617.7	 3959.0	...
3897419	  760.6	  617.5	 3959.0	...
3897420	  760.8	  617.4	 3957.0	...
3897421	  760.9	  617.3	 3954.0	...
3897422	  761.2	  617.5	 3952.0	...
3897423	  761.4	  617.7	 3950.0	...
3897424	  761.5	  617.8	 3949.0	...
3897425	  761.4	  617.8	 3948.0	...
3897426	  761.4	  617.7	 3946.0	...
3897427	  761.4	  617.8	 3942.0	...
3897428	  761.5	  617.9	 3939.0	...
3897429	  761.6	  617.9	 3937.0	...
3897430	  761.5	  617.9	 3938.0	...
3897431	  761.5	  617.7	 3935.0	...
3897432	  761.4	  617.4	 3931.0	...
3897433	  761.4	  617.2	 3928.0	...
3897434	  761.5	  617.1	 3930.0	...
3897435	  761.7	  617.0	 3932.0	...
3897436	  762.0	  616.7	 3932.0	...
3897437	  762.2	  616.5	 3930.0	...
3897438	  762.4	  616.4	 3927.0	...
3897439	  762.3	  616.3	 3924.0	...
3897440	  762.3	  616.3	 3921.0	...
3897441	  762.3	  616.2	 3919.0	...
3897442	  762.5	  616.2	 3921.0	...
3897443	  762.6	  616.2	 3924.0	...
3897444	  762.7	  616.3	 3925.0	...
3897445	  762.7	  616.4	 3924.0	...
3897446	  762.6	  616.6	 3921.0	...
3897447	  762.5	  617.0	 3918.0	...
3897448	  762.4	  617.2	 3917.0	...
3897449	  762.4	  617.2	 3916.0	...
3897450	  762.4	  616.7	 3916.0	...
3897451	  762.4	  616.1	 3917.0	...
3897452	  762.5	  616.2	 3917.0	...
3897453	  762.7	  616.5	 3913.0	...
3897454	  762.9	  616.8	 3909.0	...
3897455	  763.1	  616.8	 3903.0	...
3897456	  763.0	  616.8	 3901.0	...
3897457	  763.1	  616.7	 3901.0	...
3897458	  763.2	  616.4	 3902.0	...
3897459	  763.2	  616.2	 3901.0	...
3897460	  763.1	  616.1	 3900.0	...
3897461	  762.9	  616.0	 3898.0	...
3897462	  762.8	  615.7	 3896.0	...
3897463	  763.0	  615.4	 3894.0	...
3897464	  763.4	  615.4	 3891.0	...
3897465	  763.9	  615.6	 3889.0	...
3897466	  764.0	  615.8	 3888.0	...
3897467	  763.9	  615.8	 3888.0	...
3897468	  763.7	  615.6	 3888.0	...
3897469	  763.7	  615.3	 3888.0	...
3897470	  764.0	  615.1	 3888.0	...
3897471	  764.5	  615.0	 3887.0	...
3897472	  764.8	  614.9	 3885.0	...
3897473	  765.0	  614.9	 3883.0	...
3897474	  765.0	  614.9	 3884.0	...
3897475	  765.0	  615.0	 3885.0	...
3897476	  765.0	  615.0	 3886.0	...
3897477	  764.9	  615.1	 3884.0	...
3897478	  764.7	  615.5	 3878.0	...
3897479	  764.7	  616.1	 3873.0	...
3897480	  764.7	  616.6	 3873.0	...
3897481	  765.0	  616.9	 3876.0	...
3897482	  765.3	  617.0	 3879.0	...
3897483	  765.5	  616.5	 3879.0	...
3897484	  765.4	  615.9	 3879.0	...
3897485	  765.4	  615.4	 3879.0	...
3897486	  765.4	  615.7	 3875.0	...
3897487	  765.4	  616.0	 3871.0	...
3897488	  765.5	  616.5	 3867.0	...
3897489	  765.5	  616.9	 3867.0	...
3897490	  765.4	  617.1	 3868.0	...
3897491	  765.3	  616.9	 3867.0	...
3897492	  765.4	  616.7	 3866.0	...
3897493	  765.6	  616.6	 3863.0	...
3897494	  765.7	  616.6	 3861.0	...
3897495	  765.7	  616.5	 3861.0	...
3897496	  766.2	  616.5	 3863.0	...
3897497	  766.8	  616.4	 3862.0	...
3897498	  767.4	  616.4	 3857.0	...
3897499	  767.5	  616.4	 3852.0	...
3897500	  767.1	  616.5	 3850.0	...
3897501	  766.6	  616.0	 3849.0	...
3897502	  766.4	  615.4	 3846.0	...
3897503	  766.6	  614.5	 3843.0	...
3897504	  766.7	  614.1	 3840.0	...
3897505	  766.6	  613.8	 3839.0	...
3897506	  766.4	  613.8	 3839.0	...
3897507	  766.3	  613.8	 3836.0	...
3897508	  766.2	  613.8	 3834.0	...
3897509	  766.0	  613.7	 3832.0	...
3897510	  765.9	  613.6	 3833.0	...
3897511	  766.0	  613.8	 3833.0	...
3897512	  766.2	  614.2	 3832.0	...
3897513	  766.3	  614.2	 3833.0	...
3897514	  766.4	  613.9	 3833.0	...
3897515	  766.9	  613.7	 3831.0	...
3897516	  767.5	  613.7	 3830.0	...
3897517	  767.9	  613.7	 3828.0	...
3897518	  767.8	  613.6	 3828.0	...
3897519	  767.8	  613.8	 3827.0	...
3897520	  767.9	  614.1	 3826.0	...
3897521	  768.0	  614.3	 3825.0	...
3897522	  767.8	  614.1	 3825.0	...
3897523	  767.5	  614.2	 3825.0	...
3897524	  767.3	  614.3	 3824.0	...
3897525	  767.3	  614.4	 3822.0	...
3897526	  767.5	  614.3	 3820.0	...
3897527	  767.7	  614.3	 3820.0	...
3897528	  767.8	  614.0	 3820.0	...
3897529	  767.9	  613.6	 3819.0	...
3897530	  768.0	  613.2	 3819.0	...
3897531	  768.0	  613.2	 3819.0	...
3897532	  768.0	  613.2	 3816.0	...
3897533	  767.9	  613.1	 3812.0	...
3897534	  767.8	  613.0	 3809.0	...
3897535	  767.9	  612.9	 3808.0	...
3897536	  768.2	  612.9	 3807.0	...
3897537	  768.5	  612.9	 3803.0	...
3897538	  768.6	  612.9	 3801.0	...
3897539	  768.8	  613.0	 3799.0	...
3897540	  768.9	  613.1	 3799.0	...
3897541	  768.9	  613.3	 3799.0	...
3897542	  768.8	  613.4	 3795.0	...
3897543	  768.7	  613.3	 3792.0	...
3897544	  768.5	  613.2	 3789.0	...
3897545	  768.3	  612.8	 3789.0	...
3897546	  768.4	  612.6	 3788.0	...
3897547	  768.7	  612.3	 3788.0	...
3897548	  769.0	  612.3	 3787.0	...
3897549	  769.0	  612.3	 3787.0	...
3897550	  768.9	  612.3	 3787.0	...
3897551	  769.0	  612.3	 3786.0	...
3897552	  769.1	  612.1	 3785.0	...
3897553	  769.2	  612.0	 3782.0	...
3897554	  769.4	  611.9	 3779.0	...
3897555	  769.4	  612.0	 3777.0	...
3897556	  769.4	  612.2	 3776.0	...
3897557	  769.3	  612.4	 3773.0	...
3897558	  769.2	  612.5	 3771.0	...
3897559	  769.1	  612.6	 3768.0	...
3897560	  769.1	  612.8	 3767.0	...
3897561	  769.2	  612.9	 3764.0	...
3897562	  769.0	  612.5	 3758.0	...
3897563	  769.2	  611.9	 3753.0	...
3897564	  769.3	  611.3	 3748.0	...
3897565	  769.6	  611.2	 3748.0	...
3897566	  769.7	  611.1	 3747.0	...
3897567	  769.7	  611.0	 3746.0	...
3897568	  769.6	  610.9	 3746.0	...
3897569	  769.5	  610.9	 3747.0	...
3897570	  769.4	  610.8	 3746.0	...
3897571	  769.3	  611.1	 3743.0	...
3897572	  769.3	  611.3	 3739.0	...
3897573	  769.3	  611.5	 3737.0	...
3897574	  769.4	  611.4	 3737.0	...
3897575	  769.4	  611.3	 3736.0	...
3897576	  769.5	  611.6	 3737.0	...
3897577	  769.6	  612.0	 3737.0	...
3897578	  769.5	  612.2	 3734.0	...
3897579	  769.2	  612.2	 3731.0	...
3897580	  769.4	  612.1	 3728.0	...
3897581	  769.8	  612.2	 3728.0	...
3897582	  770.3	  612.1	 3728.0	...
3897583	  770.3	  612.1	 3728.0	...
3897584	  770.5	  612.1	 3728.0	...
3897585	  770.6	  612.2	 3728.0	...
3897586	  770.6	  612.2	 3729.0	...
3897587	  770.5	  612.1	 3730.0	...
3897588	  770.3	  611.5	 3730.0	...
3897589	  770.2	  611.1	 3726.0	...
3897590	  770.3	  610.8	 3723.0	...
3897591	  770.5	  610.9	 3717.0	...
3897592	  770.7	  611.0	 3714.0	...
3897593	  770.7	  611.0	 3711.0	...
3897594	  770.7	  611.1	 3711.0	...
3897595	  770.8	  611.0	 3710.0	...
3897596	  771.0	  611.2	 3710.0	...
3897597	  771.1	  611.4	 3708.0	...
3897598	  771.2	  611.4	 3706.0	...
3897599	  771.4	  611.1	 3704.0	...
3897600	  771.4	  610.5	 3704.0	...
3897601	  771.4	  610.1	 3704.0	...
3897602	  771.3	  609.7	 3704.0	...
3897603	  771.4	  609.9	 3698.0	...
3897604	  771.3	  610.1	 3692.0	...
3897605	  771.3	  610.6	 3685.0	...
3897606	  771.2	  611.1	 3683.0	...
3897607	  771.3	  611.4	 3682.0	...
3897608	  771.6	  611.4	 3682.0	...
3897609	  771.8	  611.3	 3682.0	...
3897610	  772.0	  611.1	 3679.0	...
3897611	  772.0	  611.0	 3676.0	...
3897612	  772.1	  610.9	 3673.0	...
3897613	  772.1	  611.0	 3672.0	...
3897614	  771.9	  611.3	 3672.0	...
3897615	  771.6	  611.6	 3671.0	...
3897616	  771.3	  611.7	 3669.0	...
3897617	  771.5	  611.4	 3668.0	...
3897618	  772.1	  611.0	 3668.0	...
3897619	  772.6	  611.1	 3663.0	...
3897620	  773.1	  611.3	 3657.0	...
3897621	  773.1	  611.6	 3653.0	...
3897622	  773.1	  611.4	 3653.0	...
3897623	  772.9	  610.9	 3648.0	...
3897624	  772.8	  610.5	 3643.0	...
3897625	  772.7	  610.3	 3638.0	...
3897626	  772.9	  610.5	 3637.0	...
3897627	  773.1	  610.7	 3636.0	...
3897628	  773.2	  610.7	 3635.0	...
3897629	  773.2	  610.7	 3633.0	...
3897630	  773.2	  610.8	 3632.0	...
3897631	  773.2	  610.8	 3632.0	...
3897632	  773.1	  610.9	 3632.0	...
3897633	  773.0	  610.8	 3631.0	...
3897634	  773.1	  610.7	 3631.0	...
3897635	  773.3	  611.3	 3627.0	...
3897636	  773.5	  612.0	 3624.0	...
3897637	  773.7	  612.6	 3621.0	...
3897638	  773.8	  612.7	 3623.0	...
3897639	  773.9	  612.8	 3623.0	...
3897640	  774.2	  612.9	 3620.0	...
3897641	  774.6	  612.7	 3617.0	...
3897642	  774.8	  612.0	 3614.0	...
3897643	  774.8	  611.3	 3614.0	...
3897644	  774.7	  611.0	 3612.0	...
3897645	  774.5	  611.3	 3610.0	...
3897646	  774.4	  611.6	 3605.0	...
3897647	  774.1	  612.4	 3603.0	...
3897648	  774.0	  613.0	 3599.0	...
3897649	  773.8	  613.6	 3598.0	...
3897650	  773.8	  613.6	 3598.0	...
3897651	  774.1	  613.6	 3599.0	...
3897652	  774.4	  613.6	 3598.0	...
3897653	  774.8	  613.4	 3596.0	...
3897654	  774.8	  613.2	 3593.0	...
3897655	  775.2	  613.2	 3591.0	...
3897656	  775.6	  613.3	 3589.0	...
3897657	  776.0	  613.4	 3589.0	...
3897658	  775.8	  613.1	 3586.0	...
3897659	  775.7	  612.8	 3584.0	...
3897660	  775.9	  612.4	 3583.0	...
3897661	  776.0	  612.4	 3582.0	...
3897662	  776.1	  612.4	 3582.0	...
3897663	  776.0	  612.5	 3579.0	...
3897664	  775.8	  612.6	 3574.0	...
3897665	  775.8	  612.7	 3571.0	...
3897666	  776.0	  612.7	 3567.0	...
3897667	  776.3	  612.7	 3566.0	...
3897668	  776.6	  612.7	 3558.0	...
3897669	  776.9	  612.7	 3552.0	...
3897670	  777.2	  612.8	 3550.0	...
3897671	  777.2	  613.0	 3554.0	...
3897672	  777.1	  613.2	 3556.0	...
3897673	  776.9	  613.3	 3555.0	...
3897674	  777.0	  613.7	 3553.0	...
3897675	  776.5	  614.1	 3552.0	...
3897676	  776.1	  615.1	 3550.0	...
3897677	  775.2	  615.7	 3545.0	...
3897678	  774.5	  616.2	 3540.0	...
3897679	  773.4	  616.3	 3536.0	...
3897680	  772.3	  616.4	 3536.0	...
3897681	  771.4	  616.5	 3536.0	...
3897682	  770.8	  616.3	 3536.0	...
3897683	  770.1	  616.0	 3536.0	...
3897684	  769.4	  615.7	 3535.0	...
3897685	  769.0	  615.6	 3534.0	...
3897686	  769.2	  615.2	 3533.0	...
3897687	  769.6	  614.8	 3532.0	...
3897688	  769.8	  613.8	 3530.0	...
3897689	  770.1	  613.0	 3526.0	...
3897690	  771.1	  612.2	 3519.0	...
3897691	  772.2	  612.7	 3515.0	...
3897692	  773.0	  613.3	 3512.0	...
3897693	  773.4	  614.0	 3510.0	...
3897694	  774.5	  613.9	 3506.0	...
3897695	  775.5	  614.4	 3501.0	...
3897696	  776.7	  614.9	 3499.0	...
3897697	  777.4	  615.5	 3498.0	...
3897698	  778.1	  615.6	 3498.0	...
3897699	  778.4	  615.9	 3498.0	...
3897700	  778.4	  616.2	 3498.0	...
3897701	  778.3	  616.4	 3496.0	...
3897702	  778.0	  616.1	 3494.0	...
3897703	  777.9	  615.6	 3493.0	...
3897704	  777.8	  615.4	 3493.0	...
3897705	  777.8	  615.8	 3491.0	...
3897706	  777.8	  616.1	 3486.0	...
3897707	  777.9	  615.8	 3481.0	...
3897708	  778.0	  615.4	 3477.0	...
3897709	  778.1	  615.0	 3478.0	...
3897710	  778.3	  614.9	 3478.0	...
3897711	  778.5	  614.9	 3478.0	...
3897712	  778.7	  614.8	 3474.0	...
3897713	  778.7	  614.5	 3470.0	...
3897714	  778.6	  614.4	 3466.0	...
3897715	  778.5	  614.3	 3466.0	...
3897716	  778.4	  614.5	 3466.0	...
3897717	  778.4	  614.6	 3465.0	...
3897718	  778.1	  614.7	 3463.0	...
3897719	  777.8	  614.3	 3461.0	...
3897720	  777.3	  613.9	 3460.0	...
3897721	  777.1	  613.5	 3459.0	...
3897722	  777.1	  613.5	 3459.0	...
3897723	  777.4	  614.1	 3458.0	...
3897724	  777.8	  614.7	 3457.0	...
3897725	  778.1	  615.3	 3453.0	...
3897726	  778.3	  615.2	 3449.0	...
3897727	  778.3	  615.2	 3445.0	...
3897728	  778.2	  615.3	 3445.0	...
3897729	  778.1	  615.5	 3446.0	...
3897730	  778.1	  615.9	 3446.0	...
3897731	  778.4	  616.2	 3446.0	...
3897732	  778.8	  615.7	 3443.0	...
3897733	  779.1	  615.0	 3440.0	...
3897734	  779.1	  614.5	 3437.0	...
3897735	  779.0	  614.5	 3436.0	...
3897736	  778.7	  615.2	 3434.0	...
3897737	  778.5	  616.0	 3433.0	...
3897738	  778.5	  616.7	 3436.0	...
3897739	  778.8	  616.6	 3440.0	...
3897740	  779.3	  616.7	 3444.0	...
3897741	  779.6	  616.8	 3442.0	...
3897742	  779.7	  616.9	 3438.0	...
3897743	  779.8	  616.9	 3434.0	...
3897744	  780.0	  616.4	 3431.0	...
3897745	  780.2	  615.9	 3431.0	...
3897746	  780.1	  615.5	 3430.0	...
3897747	  779.9	  615.7	 3428.0	...
3897748	  779.7	  615.9	 3425.0	...
3897749	  779.8	  615.8	 3424.0	...
3897750	  779.8	  615.8	 3429.0	...
3897751	  779.8	  615.9	 3433.0	...
3897752	  779.8	  616.2	 3437.0	...
3897753	  779.9	  616.4	 3437.0	...
3897754	  779.9	  616.5	 3437.0	...
3897755	  780.0	  616.6	 3431.0	...
3897756	  780.1	  616.6	 3425.0	...
3897757	  780.2	  616.6	 3421.0	...
3897758	  780.5	  616.5	 3423.0	...
3897759	  780.9	  616.6	 3424.0	...
3897760	  781.2	  616.9	 3427.0	...
3897761	  781.3	  617.3	 3430.0	...
3897762	  781.4	  617.5	 3426.0	...
3897763	  781.6	  617.7	 3421.0	...
3897764	  781.5	  617.9	 3416.0	...
3897765	  781.2	  618.1	 3415.0	...
3897766	  781.0	  618.2	 3414.0	...
3897767	  780.9	  618.3	 3412.0	...
3897768	  780.9	  618.3	 3408.0	...
3897769	  780.9	  618.2	 3404.0	...
3897770	  781.0	  618.1	 3404.0	...
3897771	  781.1	  618.0	 3408.0	...
3897772	  781.0	  617.8	 3412.0	...
3897773	  780.8	  617.7	 3412.0	...
3897774	  780.6	  617.6	 3412.0	...
3897775	  780.9	  617.6	 3409.0	...
3897776	  781.3	  617.5	 3405.0	...
3897777	  781.9	  617.3	 3400.0	...
3897778	  782.0	  617.1	 3399.0	...
3897779	  782.0	  617.5	 3398.0	...
3897780	  781.9	  618.1	 3399.0	...
3897781	  781.9	  618.7	 3399.0	...
3897782	  781.9	  619.2	 3400.0	...
3897783	  781.9	  619.6	 3401.0	...
3897784	  781.8	  619.3	 3402.0	...
3897785	  781.6	  618.7	 3402.0	...
3897786	  781.4	  618.2	 3401.0	...
3897787	  781.3	  618.1	 3400.0	...
3897788	  781.2	  618.0	 3400.0	...
3897789	  781.2	  617.9	 3402.0	...
3897790	  781.3	  617.8	 3402.0	...
3897791	  781.4	  618.0	 3401.0	...
3897792	  781.5	  618.3	 3395.0	...
3897793	  781.7	  619.2	 3390.0	...
3897794	  782.1	  620.0	 3385.0	...
3897795	  782.4	  620.5	 3384.0	...
3897796	  782.6	  620.2	 3383.0	...
3897797	  782.4	  619.9	 3384.0	...
3897798	  782.3	  619.7	 3385.0	...
3897799	  782.6	  619.8	 3385.0	...
3897800	  782.8	  619.7	 3388.0	...
3897801	  782.5	  619.7	 3391.0	...
3897802	  782.1	  619.7	 3392.0	...
3897803	  782.1	  619.6	 3390.0	...
3897804	  782.5	  619.5	 3386.0	...
3897805	  783.1	  619.5	 3385.0	...
3897806	  783.2	  619.5	 3382.0	...
3897807	  783.4	  619.5	 3380.0	...
3897808	  783.4	  619.4	 3383.0	...
3897809	  783.4	  619.3	 3387.0	...
3897810	  783.4	  619.7	 3392.0	...
3897811	  783.5	  620.1	 3391.0	...
3897812	  783.4	  620.5	 3391.0	...
3897813	  783.3	  620.9	 3392.0	...
3897814	  783.1	  621.4	 3390.0	...
3897815	  783.4	  621.8	 3388.0	...
3897816	  783.6	  621.7	 3385.0	...
3897817	  783.8	  621.7	 3385.0	...
3897818	  783.7	  621.6	 3385.0	...
3897819	  783.6	  621.6	 3384.0	...
3897820	  783.9	  621.7	 3383.0	...
3897821	  784.0	  621.9	 3381.0	...
3897822	  784.2	  622.1	 3384.0	...
3897823	  784.2	  622.2	 3388.0	...
3897824	  784.5	  622.3	 3391.0	...
3897825	  785.0	  622.4	 3391.0	...
3897826	  785.5	  621.4	 3391.0	...
3897827	  785.8	  620.4	 3388.0	...
3897828	  785.7	  619.6	 3384.0	...
3897829	  785.5	  620.1	 3380.0	...
3897830	  785.4	  620.7	 3381.0	...
3897831	  785.4	  621.1	 3381.0	...
3897832	  785.6	  621.2	 3381.0	...
3897833	  785.9	  621.2	 3381.0	...
3897834	  786.3	  621.1	 3381.0	...
3897835	  786.6	  621.0	 3382.0	...
3897836	  786.7	  621.5	 3383.0	...
3897837	  786.8	  622.0	 3384.0	...
3897838	  786.9	  622.5	 3384.0	...
3897839	  787.0	  622.5	 3383.0	...
3897840	  787.1	  622.6	 3382.0	...
3897841	  787.3	  622.9	 3382.0	...
3897842	  787.6	  623.2	 3383.0	...
3897843	  787.9	  623.3	 3385.0	...
3897844	  787.8	  623.9	 3384.0	...
3897845	  787.8	  624.5	 3382.0	...
3897846	  788.2	  625.0	 3379.0	...
3897847	  788.5	  625.1	 3377.0	...
3897848	  788.9	  625.3	 3376.0	...
3897849	  788.9	  625.6	 3377.0	...
3897850	  788.8	  625.7	 3380.0	...
3897851	  788.6	  625.8	 3381.0	...
3897852	  788.9	  626.5	 3380.0	...
3897853	  789.4	  627.3	 3379.0	...
3897854	  790.0	  628.0	 3383.0	...
3897855	  790.5	  628.2	 3387.0	...
3897856	  790.9	  628.4	 3390.0	...
3897857	  791.6	  629.4	 3389.0	...
3897858	  792.5	  631.1	 3388.0	...
3897859	  793.4	  633.2	 3388.0	...
3897860	  794.4	  634.9	 3385.0	...
EFIX R   3897292	3897860	569	  769.3	  616.9	   3732
SSACC R  3897861
3897861	  795.2	  636.1	 3382.0	...
3897862	  796.0	  636.7	 3383.0	...
3897863	  797.1	  636.6	 3387.0	...
3897864	  798.1	  633.5	 3391.0	...
3897865	  799.1	  628.1	 3399.0	...
3897866	  800.5	  622.3	 3406.0	...
3897867	  801.9	  619.2	 3412.0	...
3897868	  803.9	  627.3	 3393.0	...
3897869	  805.3	  646.8	 3344.0	...
3897870	  805.9	  677.6	 3265.0	...
3897871	  805.8	  707.9	 3186.0	...
3897872	  805.5	  738.6	 3107.0	...
3897873	  804.1	  772.1	 3022.0	...
3897874	  801.6	  813.6	 2903.0	...
3897875	  800.0	  864.3	 2749.0	...
3897876	  801.3	  922.3	 2558.0	...
3897877	  801.4	  986.1	 2354.0	...
3897878	  800.2	 1029.5	 2218.0	...
3897879	  926.4	 1076.5	 1790.0	...
3897880	 1066.8	 1110.0	 1365.0	...
3897881	 1230.4	 1148.3	  867.0	...
3897882	 1266.9	 1204.8	  704.0	...
3897883	 1296.2	 1279.5	  564.0	...
3897884	 1306.5	 1369.7	  436.0	...
3897885	 1312.0	 1421.7	  336.0	...
3897886	 1314.3	 1444.2	  274.0	...
3897887	 1314.3	 1444.2	  274.0	...
SBLINK R 3897888
3897888	   .	   .	    0.0	...
3897889	   .	   .	    0.0	...
3897890	   .	   .	    0.0	...
3897891	   .	   .	    0.0	...
3897892	   .	   .	    0.0	...
3897893	   .	   .	    0.0	...
3897894	   .	   .	    0.0	...
3897895	   .	   .	    0.0	...
3897896	   .	   .	    0.0	...
3897897	   .	   .	    0.0	...
3897898	   .	   .	    0.0	...
3897899	   .	   .	    0.0	...
3897900	   .	   .	    0.0	...
3897901	   .	   .	    0.0	...
3897902	   .	   .	    0.0	...
3897903	   .	   .	    0.0	...
3897904	   .	   .	    0.0	...
3897905	   .	   .	    0.0	...
3897906	   .	   .	    0.0	...
3897907	   .	   .	    0.0	...
3897908	   .	   .	    0.0	...
3897909	   .	   .	    0.0	...
3897910	   .	   .	    0.0	...
3897911	   .	   .	    0.0	...
3897912	   .	   .	    0.0	...
3897913	   .	   .	    0.0	...
3897914	   .	   .	    0.0	...
3897915	   .	   .	    0.0	...
3897916	   .	   .	    0.0	...
3897917	   .	   .	    0.0	...
3897918	   .	   .	    0.0	...
3897919	   .	   .	    0.0	...
3897920	   .	   .	    0.0	...
3897921	   .	   .	    0.0	...
3897922	   .	   .	    0.0	...
3897923	   .	   .	    0.0	...
3897924	   .	   .	    0.0	...
3897925	   .	   .	    0.0	...
3897926	   .	   .	    0.0	...
3897927	   .	   .	    0.0	...
3897928	   .	   .	    0.0	...
3897929	   .	   .	    0.0	...
3897930	   .	   .	    0.0	...
3897931	   .	   .	    0.0	...
3897932	   .	   .	    0.0	...
3897933	   .	   .	    0.0	...
3897934	   .	   .	    0.0	...
3897935	   .	   .	    0.0	...
3897936	   .	   .	    0.0	...
3897937	   .	   .	    0.0	...
3897938	   .	   .	    0.0	...
3897939	   .	   .	    0.0	...
3897940	   .	   .	    0.0	...
3897941	   .	   .	    0.0	...
3897942	   .	   .	    0.0	...
3897943	   .	   .	    0.0	...
3897944	   .	   .	    0.0	...
3897945	   .	   .	    0.0	...
3897946	   .	   .	    0.0	...
3897947	   .	   .	    0.0	...
3897948	   .	   .	    0.0	...
3897949	   .	   .	    0.0	...
3897950	   .	   .	    0.0	...
3897951	   .	   .	    0.0	...
3897952	   .	   .	    0.0	...
3897953	   .	   .	    0.0	...
3897954	   .	   .	    0.0	...
3897955	   .	   .	    0.0	...
3897956	   .	   .	    0.0	...
3897957	   .	   .	    0.0	...
3897958	   .	   .	    0.0	...
3897959	   .	   .	    0.0	...
3897960	   .	   .	    0.0	...
3897961	   .	   .	    0.0	...
3897962	   .	   .	    0.0	...
3897963	   .	   .	    0.0	...
3897964	   .	   .	    0.0	...
3897965	   .	   .	    0.0	...
3897966	   .	   .	    0.0	...
3897967	   .	   .	    0.0	...
3897968	   .	   .	    0.0	...
3897969	   .	   .	    0.0	...
3897970	   .	   .	    0.0	...
3897971	   .	   .	    0.0	...
3897972	   .	   .	    0.0	...
3897973	   .	   .	    0.0	...
3897974	   .	   .	    0.0	...
3897975	   .	   .	    0.0	...
3897976	   .	   .	    0.0	...
3897977	   .	   .	    0.0	...
3897978	   .	   .	    0.0	...
3897979	   .	   .	    0.0	...
3897980	   .	   .	    0.0	...
EBLINK R 3897888	3897980	93
3897981	  772.4	 1037.7	 2052.0	...
3897982	  772.4	 1037.7	 2052.0	...
3897983	  773.4	 1026.8	 2082.0	...
3897984	  775.6	 1007.1	 2132.0	...
3897985	  780.3	  978.6	 2212.0	...
3897986	  784.3	  953.9	 2285.0	...
3897987	  786.8	  929.8	 2370.0	...
3897988	  787.5	  908.4	 2447.0	...
3897989	  787.4	  886.7	 2519.0	...
3897990	  787.5	  867.3	 2576.0	...
3897991	  786.8	  847.1	 2629.0	...
3897992	  788.0	  829.9	 2678.0	...
3897993	  789.8	  812.1	 2724.0	...
3897994	  793.0	  796.5	 2766.0	...
3897995	  794.5	  780.9	 2810.0	...
3897996	  795.6	  767.6	 2860.0	...
3897997	  794.9	  754.9	 2906.0	...
3897998	  795.4	  741.0	 2950.0	...
3897999	  795.9	  727.4	 2980.0	...
3898000	  796.9	  716.2	 3013.0	...
3898001	  796.6	  704.5	 3048.0	...
3898002	  796.3	  694.9	 3089.0	...
3898003	  796.2	  683.0	 3130.0	...
3898004	  795.9	  673.7	 3166.0	...
3898005	  795.6	  662.4	 3206.0	...
3898006	  795.2	  652.1	 3238.0	...
3898007	  795.3	  642.4	 3266.0	...
3898008	  795.7	  633.3	 3286.0	...
3898009	  795.6	  624.4	 3312.0	...
3898010	  795.6	  617.0	 3333.0	...
3898011	  795.7	  610.1	 3349.0	...
3898012	  796.2	  605.1	 3364.0	...
3898013	  796.7	  599.9	 3380.0	...
3898014	  796.6	  595.8	 3397.0	...
3898015	  795.9	  592.4	 3413.0	...
3898016	  795.1	  590.7	 3425.0	...
3898017	  794.4	  590.5	 3435.0	...
3898018	  794.0	  590.6	 3440.0	...
ESACC R  3897861	3898018	158	  795.2	  636.1	  794.0	  590.6	   0.97	   1421
SFIX R   3898019
3898019	  793.7	  591.1	 3442.0	...
3898020	  793.8	  593.5	 3441.0	...
3898021	  793.8	  595.7	 3442.0	...
3898022	  793.9	  597.7	 3457.0	...
3898023	  794.0	  597.7	 3469.0	...
3898024	  794.8	  597.3	 3479.0	...
3898025	  795.6	  596.9	 3484.0	...
3898026	  796.3	  596.9	 3491.0	...
3898027	  796.2	  597.4	 3498.0	...
3898028	  796.2	  599.2	 3498.0	...
3898029	  796.3	  600.8	 3499.0	...
3898030	  796.4	  604.0	 3501.0	...
3898031	  796.7	  606.7	 3503.0	...
3898032	  797.0	  609.1	 3504.0	...
3898033	  797.3	  611.2	 3502.0	...
3898034	  797.3	  612.5	 3499.0	...
3898035	  797.3	  614.9	 3495.0	...
3898036	  797.3	  616.3	 3497.0	...
3898037	  797.3	  618.3	 3499.0	...
3898038	  797.3	  619.3	 3499.0	...
3898039	  797.3	  620.2	 3497.0	...
3898040	  797.3	  620.5	 3495.0	...
3898041	  797.2	  620.5	 3494.0	...
3898042	  797.2	  621.0	 3490.0	...
3898043	  797.4	  621.8	 3487.0	...
3898044	  797.7	  622.5	 3484.0	...
3898045	  797.8	  622.7	 3486.0	...
3898046	  797.8	  622.7	 3489.0	...
3898047	  797.8	  622.8	 3492.0	...
3898048	  797.6	  622.9	 3496.0	...
3898049	  797.4	  623.1	 3498.0	...
3898050	  797.3	  623.3	 3500.0	...
3898051	  797.3	  623.4	 3501.0	...
3898052	  797.3	  623.2	 3500.0	...
3898053	  797.3	  622.8	 3500.0	...
3898054	  797.2	  622.0	 3499.0	...
3898055	  797.1	  621.3	 3501.0	...
3898056	  797.0	  621.1	 3502.0	...
3898057	  797.0	  621.4	 3502.0	...
3898058	  797.1	  622.0	 3506.0	...
3898059	  797.1	  622.5	 3511.0	...
3898060	  797.3	  622.9	 3516.0	...
3898061	  797.5	  624.0	 3517.0	...
3898062	  797.7	  625.0	 3518.0	...
3898063	  797.6	  626.2	 3520.0	...
3898064	  797.4	  626.4	 3521.0	...
3898065	  797.2	  626.6	 3523.0	...
3898066	  797.2	  627.1	 3523.0	...
3898067	  797.2	  627.7	 3523.0	...
3898068	  797.1	  628.2	 3523.0	...
3898069	  797.0	  628.1	 3523.0	...
3898070	  796.8	  628.3	 3523.0	...
3898071	  796.8	  628.5	 3526.0	...
3898072	  797.0	  629.1	 3529.0	...
3898073	  797.4	  629.4	 3533.0	...
3898074	  797.8	  629.7	 3532.0	...
3898075	  798.1	  629.4	 3531.0	...
3898076	  798.2	  629.3	 3529.0	...
3898077	  798.2	  630.0	 3529.0	...
3898078	  797.9	  631.0	 3528.0	...
3898079	  797.5	  632.0	 3528.0	...
3898080	  797.2	  633.2	 3527.0	...
3898081	  797.3	  634.2	 3528.0	...
3898082	  797.4	  635.2	 3530.0	...
3898083	  797.6	  635.2	 3534.0	...
3898084	  797.9	  635.6	 3540.0	...
3898085	  798.3	  636.0	 3544.0	...
3898086	  798.6	  636.4	 3546.0	...
3898087	  798.7	  636.5	 3547.0	...
3898088	  798.7	  636.8	 3548.0	...
3898089	  798.6	  637.4	 3548.0	...
3898090	  798.5	  637.8	 3548.0	...
3898091	  798.8	  637.9	 3548.0	...
3898092	  799.3	  637.6	 3545.0	...
3898093	  799.5	  637.3	 3543.0	...
3898094	  799.2	  637.4	 3540.0	...
3898095	  798.9	  637.6	 3540.0	...
3898096	  798.5	  637.9	 3540.0	...
3898097	  798.2	  638.1	 3540.0	...
3898098	  798.0	  638.3	 3542.0	...
3898099	  798.1	  638.4	 3544.0	...
3898100	  798.2	  638.6	 3549.0	...
3898101	  798.0	  638.9	 3554.0	...
3898102	  797.8	  638.9	 3558.0	...
3898103	  797.7	  638.9	 3559.0	...
3898104	  797.7	  639.0	 3559.0	...
3898105	  797.8	  639.5	 3561.0	...
3898106	  797.9	  639.9	 3562.0	...
3898107	  798.2	  640.1	 3563.0	...
3898108	  798.4	  639.9	 3562.0	...
3898109	  798.6	  639.8	 3561.0	...
3898110	  798.5	  639.8	 3562.0	...
3898111	  798.0	  639.6	 3563.0	...
3898112	  797.6	  639.3	 3563.0	...
3898113	  797.2	  639.1	 3562.0	...
3898114	  797.2	  639.3	 3561.0	...
3898115	  797.3	  639.4	 3559.0	...
3898116	  797.4	  639.5	 3558.0	...
3898117	  797.4	  639.5	 3561.0	...
3898118	  797.4	  639.6	 3564.0	...
3898119	  797.4	  639.6	 3567.0	...
3898120	  797.3	  638.4	 3567.0	...
3898121	  797.2	  637.2	 3563.0	...
3898122	  797.1	  635.2	 3559.0	...
3898123	  797.0	  634.4	 3555.0	...
3898124	  797.0	  633.7	 3556.0	...
3898125	  797.0	  633.9	 3557.0	...
3898126	  797.0	  634.0	 3558.0	...
3898127	  797.1	  633.5	 3560.0	...
3898128	  797.4	  632.9	 3561.0	...
3898129	  797.6	  632.3	 3561.0	...
3898130	  797.7	  632.3	 3562.0	...
3898131	  797.6	  632.5	 3563.0	...
3898132	  797.4	  632.9	 3563.0	...
3898133	  797.3	  633.1	 3562.0	...
3898134	  797.0	  633.3	 3560.0	...
3898135	  796.8	  633.5	 3560.0	...
3898136	  796.7	  633.6	 3564.0	...
3898137	  796.7	  633.7	 3568.0	...
3898138	  796.6	  633.6	 3569.0	...
3898139	  796.6	  633.5	 3568.0	...
3898140	  796.7	  633.6	 3565.0	...
3898141	  796.8	  633.6	 3565.0	...
3898142	  796.9	  633.6	 3564.0	...
3898143	  796.8	  633.2	 3564.0	...
3898144	  796.8	  633.1	 3566.0	...
3898145	  796.7	  633.0	 3567.0	...
3898146	  796.6	  632.9	 3568.0	...
3898147	  796.7	  632.5	 3573.0	...
3898148	  796.8	  632.1	 3578.0	...
3898149	  796.6	  632.0	 3583.0	...
3898150	  796.3	  631.7	 3583.0	...
3898151	  795.6	  631.2	 3579.0	...
3898152	  795.3	  630.4	 3576.0	...
3898153	  795.0	  630.0	 3574.0	...
3898154	  795.0	  629.8	 3576.0	...
3898155	  795.0	  629.7	 3578.0	...
3898156	  795.1	  629.5	 3578.0	...
3898157	  795.2	  629.3	 3577.0	...
3898158	  795.3	  629.3	 3575.0	...
3898159	  795.3	  629.8	 3573.0	...
3898160	  795.2	  630.4	 3573.0	...
3898161	  795.2	  630.8	 3574.0	...
3898162	  795.1	  630.8	 3576.0	...
3898163	  795.2	  630.8	 3578.0	...
3898164	  795.3	  630.8	 3581.0	...
3898165	  795.0	  630.4	 3583.0	...
3898166	  794.7	  630.1	 3586.0	...
3898167	  794.5	  629.6	 3586.0	...
3898168	  794.1	  629.4	 3586.0	...
3898169	  793.7	  629.3	 3588.0	...
3898170	  793.2	  629.3	 3589.0	...
3898171	  793.1	  629.4	 3590.0	...
3898172	  793.1	  629.4	 3588.0	...
3898173	  793.1	  629.5	 3587.0	...
3898174	  793.5	  629.4	 3587.0	...
3898175	  793.9	  629.4	 3588.0	...
3898176	  793.8	  629.3	 3588.0	...
3898177	  793.3	  629.1	 3587.0	...
3898178	  793.1	  628.9	 3592.0	...
3898179	  793.4	  628.5	 3598.0	...
3898180	  793.8	  628.4	 3602.0	...
3898181	  794.0	  628.2	 3601.0	...
3898182	  794.1	  628.2	 3600.0	...
3898183	  794.0	  628.3	 3600.0	...
3898184	  793.3	  628.6	 3599.0	...
3898185	  792.7	  628.8	 3598.0	...
3898186	  792.2	  628.8	 3601.0	...
3898187	  792.1	  628.7	 3604.0	...
3898188	  792.0	  628.7	 3606.0	...
3898189	  791.9	  628.8	 3606.0	...
3898190	  792.0	  628.8	 3604.0	...
3898191	  792.0	  628.9	 3605.0	...
3898192	  792.1	  628.7	 3606.0	...
3898193	  792.3	  628.1	 3606.0	...
3898194	  792.5	  627.5	 3608.0	...
3898195	  792.7	  627.2	 3610.0	...
3898196	  792.6	  627.8	 3612.0	...
3898197	  792.6	  628.4	 3612.0	...
3898198	  792.4	  628.7	 3614.0	...
3898199	  792.2	  628.7	 3617.0	...
3898200	  792.0	  628.7	 3620.0	...
3898201	  792.1	  628.7	 3622.0	...
3898202	  792.0	  628.8	 3623.0	...
3898203	  791.7	  628.6	 3624.0	...
3898204	  791.4	  628.5	 3626.0	...
3898205	  791.1	  628.4	 3628.0	...
3898206	  791.0	  628.6	 3629.0	...
3898207	  790.9	  629.3	 3628.0	...
3898208	  790.9	  630.1	 3628.0	...
3898209	  790.9	  630.8	 3632.0	...
3898210	  790.8	  630.6	 3637.0	...
3898211	  790.8	  630.5	 3642.0	...
3898212	  790.6	  630.5	 3642.0	...
3898213	  790.5	  630.5	 3638.0	...
3898214	  790.5	  630.4	 3634.0	...
3898215	  790.7	  630.3	 3631.0	...
3898216	  790.9	  629.8	 3632.0	...
3898217	  791.0	  629.3	 3633.0	...
3898218	  791.0	  628.8	 3636.0	...
3898219	  791.0	  628.7	 3642.0	...
3898220	  790.9	  628.6	 3648.0	...
3898221	  790.9	  628.5	 3651.0	...
3898222	  790.9	  628.8	 3653.0	...
3898223	  790.9	  629.7	 3655.0	...
3898224	  790.9	  630.6	 3657.0	...
3898225	  790.9	  630.9	 3656.0	...
3898226	  790.9	  630.6	 3658.0	...
3898227	  791.0	  630.3	 3660.0	...
3898228	  791.1	  630.3	 3659.0	...
3898229	  790.7	  630.3	 3656.0	...
3898230	  790.3	  630.3	 3659.0	...
3898231	  790.0	  631.0	 3665.0	...
3898232	  790.1	  631.8	 3672.0	...
3898233	  790.2	  632.6	 3675.0	...
3898234	  790.2	  632.6	 3678.0	...
3898235	  790.1	  632.7	 3681.0	...
3898236	  790.0	  632.8	 3681.0	...
3898237	  789.9	  633.0	 3678.0	...
3898238	  790.3	  633.0	 3674.0	...
3898239	  790.8	  633.0	 3670.0	...
3898240	  791.3	  632.7	 3672.0	...
3898241	  791.3	  632.3	 3676.0	...
3898242	  791.3	  631.8	 3680.0	...
3898243	  791.2	  631.5	 3682.0	...
3898244	  791.2	  631.4	 3682.0	...
3898245	  790.8	  631.4	 3681.0	...
3898246	  790.3	  631.0	 3680.0	...
3898247	  789.9	  630.6	 3678.0	...
3898248	  790.0	  630.0	 3678.0	...
3898249	  790.3	  630.0	 3680.0	...
3898250	  790.6	  629.9	 3682.0	...
3898251	  790.7	  629.8	 3686.0	...
3898252	  790.8	  629.9	 3688.0	...
3898253	  790.9	  630.1	 3691.0	...
3898254	  791.0	  629.8	 3693.0	...
3898255	  791.2	  629.4	 3695.0	...
3898256	  791.1	  628.8	 3696.0	...
3898257	  791.0	  628.4	 3700.0	...
3898258	  790.8	  628.0	 3702.0	...
3898259	  790.5	  627.9	 3705.0	...
3898260	  790.1	  628.0	 3706.0	...
3898261	  789.8	  628.4	 3707.0	...
3898262	  789.9	  628.7	 3709.0	...
3898263	  789.9	  628.7	 3710.0	...
3898264	  790.0	  628.6	 3710.0	...
3898265	  790.1	  628.4	 3710.0	...
3898266	  790.1	  628.4	 3714.0	...
3898267	  790.2	  628.3	 3719.0	...
3898268	  790.6	  628.1	 3724.0	...
3898269	  790.9	  628.1	 3726.0	...
3898270	  790.7	  628.1	 3727.0	...
3898271	  790.1	  628.3	 3728.0	...
3898272	  789.5	  628.4	 3728.0	...
3898273	  789.3	  628.6	 3729.0	...
3898274	  789.2	  628.7	 3729.0	...
3898275	  789.3	  628.8	 3729.0	...
3898276	  789.4	  628.6	 3730.0	...
3898277	  789.5	  628.4	 3731.0	...
3898278	  789.6	  628.3	 3732.0	...
3898279	  789.7	  628.2	 3734.0	...
3898280	  789.8	  627.7	 3736.0	...
3898281	  789.7	  627.2	 3738.0	...
3898282	  789.5	  626.8	 3739.0	...
3898283	  789.2	  626.5	 3741.0	...
3898284	  789.2	  626.4	 3743.0	...
3898285	  789.2	  626.3	 3745.0	...
3898286	  789.2	  626.5	 3745.0	...
3898287	  789.2	  626.6	 3746.0	...
3898288	  789.2	  626.6	 3750.0	...
3898289	  789.2	  626.4	 3755.0	...
3898290	  789.2	  626.0	 3758.0	...
3898291	  789.2	  625.5	 3758.0	...
3898292	  789.1	  624.7	 3760.0	...
3898293	  789.0	  624.2	 3762.0	...
3898294	  788.9	  623.7	 3765.0	...
3898295	  789.0	  623.7	 3765.0	...
3898296	  789.1	  623.6	 3765.0	...
3898297	  789.2	  623.2	 3765.0	...
3898298	  789.2	  622.8	 3766.0	...
3898299	  789.2	  622.4	 3767.0	...
3898300	  789.3	  622.3	 3769.0	...
3898301	  789.2	  622.4	 3770.0	...
3898302	  789.1	  622.7	 3771.0	...
3898303	  788.9	  622.9	 3773.0	...
3898304	  788.8	  622.5	 3777.0	...
3898305	  788.8	  621.9	 3780.0	...
3898306	  788.9	  621.3	 3784.0	...
3898307	  789.0	  621.3	 3789.0	...
3898308	  789.2	  621.3	 3793.0	...
3898309	  789.1	  621.4	 3795.0	...
3898310	  788.8	  621.4	 3794.0	...
3898311	  788.4	  621.3	 3793.0	...
3898312	  788.3	  621.2	 3795.0	...
3898313	  788.9	  621.1	 3797.0	...
3898314	  789.5	  621.0	 3797.0	...
3898315	  790.0	  620.9	 3797.0	...
3898316	  789.2	  621.1	 3797.0	...
3898317	  788.4	  621.2	 3800.0	...
3898318	  787.7	  621.3	 3803.0	...
3898319	  787.7	  620.8	 3804.0	...
3898320	  787.8	  620.3	 3805.0	...
3898321	  788.0	  619.7	 3805.0	...
3898322	  788.1	  619.6	 3809.0	...
3898323	  788.2	  619.6	 3813.0	...
3898324	  788.2	  619.6	 3817.0	...
3898325	  788.3	  619.9	 3820.0	...
3898326	  788.5	  620.2	 3823.0	...
3898327	  788.6	  620.8	 3826.0	...
3898328	  788.3	  621.1	 3826.0	...
3898329	  787.9	  621.5	 3826.0	...
3898330	  787.6	  621.6	 3826.0	...
3898331	  787.2	  620.8	 3827.0	...
3898332	  786.9	  619.9	 3829.0	...
3898333	  786.5	  618.9	 3831.0	...
3898334	  786.5	  618.9	 3832.0	...
3898335	  786.4	  618.8	 3832.0	...
3898336	  786.5	  618.8	 3834.0	...
3898337	  786.5	  618.9	 3836.0	...
3898338	  786.6	  618.9	 3838.0	...
3898339	  786.7	  618.7	 3838.0	...
3898340	  787.3	  618.5	 3840.0	...
3898341	  787.8	  618.3	 3843.0	...
3898342	  788.2	  618.1	 3846.0	...
3898343	  788.0	  618.1	 3846.0	...
3898344	  787.8	  618.3	 3848.0	...
3898345	  787.7	  618.5	 3850.0	...
3898346	  787.2	  619.0	 3852.0	...
3898347	  786.8	  619.2	 3851.0	...
3898348	  786.5	  619.1	 3852.0	...
3898349	  786.5	  618.9	 3856.0	...
3898350	  786.5	  619.0	 3861.0	...
3898351	  786.6	  619.4	 3865.0	...
3898352	  786.6	  619.4	 3867.0	...
3898353	  786.3	  619.1	 3868.0	...
3898354	  786.1	  618.2	 3868.0	...
3898355	  786.0	  617.7	 3869.0	...
3898356	  786.2	  617.2	 3874.0	...
3898357	  786.4	  617.0	 3878.0	...
3898358	  786.4	  616.9	 3880.0	...
3898359	  786.4	  617.2	 3881.0	...
3898360	  786.1	  617.8	 3881.0	...
3898361	  785.9	  618.4	 3882.0	...
3898362	  785.6	  618.4	 3881.0	...
3898363	  785.5	  618.3	 3887.0	...
3898364	  785.5	  618.2	 3892.0	...
3898365	  785.7	  618.2	 3897.0	...
3898366	  785.9	  618.1	 3898.0	...
3898367	  785.5	  618.1	 3903.0	...
3898368	  784.9	  618.1	 3907.0	...
3898369	  784.3	  618.4	 3911.0	...
3898370	  784.2	  618.8	 3912.0	...
3898371	  784.1	  619.6	 3913.0	...
3898372	  784.1	  619.9	 3913.0	...
3898373	  783.8	  620.1	 3910.0	...
3898374	  783.5	  619.9	 3907.0	...
3898375	  783.3	  619.9	 3903.0	...
3898376	  783.4	  619.8	 3903.0	...
3898377	  783.6	  619.7	 3903.0	...
MSG	3898378 0000 _ Number On
3898378	  783.7	  619.6	 3904.0	...
3898379	  783.9	  619.1	 3908.0	...
3898380	  784.2	  618.7	 3911.0	...
3898381	  784.3	  618.1	 3915.0	...
3898382	  784.2	  617.9	 3917.0	...
3898383	  784.2	  617.7	 3922.0	...
3898384	  784.4	  617.7	 3927.0	...
3898385	  784.3	  617.9	 3928.0	...
3898386	  784.0	  618.2	 3928.0	...
3898387	  783.6	  618.2	 3927.0	...
3898388	  783.5	  618.2	 3928.0	...
3898389	  783.4	  618.2	 3928.0	...
3898390	  783.3	  618.4	 3929.0	...
3898391	  783.2	  618.5	 3931.0	...
3898392	  783.1	  618.5	 3931.0	...
3898393	  783.2	  618.4	 3930.0	...
3898394	  783.2	  618.2	 3934.0	...
3898395	  783.3	  617.8	 3938.0	...
3898396	  783.2	  617.5	 3947.0	...
3898397	  783.2	  617.2	 3952.0	...
3898398	  783.4	  617.8	 3956.0	...
3898399	  783.6	  618.4	 3955.0	...
3898400	  783.6	  618.4	 3953.0	...
3898401	  783.5	  617.7	 3951.0	...
3898402	  783.4	  617.4	 3949.0	...
3898403	  783.3	  617.8	 3949.0	...
3898404	  783.1	  618.2	 3951.0	...
3898405	  783.1	  618.2	 3956.0	...
3898406	  783.1	  618.1	 3960.0	...
3898407	  782.6	  618.1	 3961.0	...
3898408	  781.9	  618.1	 3961.0	...
3898409	  781.1	  618.3	 3961.0	...
EFIX R   3898019	3898409	391	  791.9	  625.8	   3675
SSACC R  3898410
3898410	  780.5	  618.2	 3961.0	...
3898411	  779.6	  618.1	 3961.0	...
3898412	  777.6	  618.1	 3964.0	...
3898413	  775.1	  617.7	 3966.0	...
3898414	  770.7	  617.4	 3969.0	...
3898415	  766.7	  616.6	 3970.0	...
3898416	  762.8	  616.6	 3971.0	...
3898417	  759.3	  615.5	 3975.0	...
3898418	  755.2	  614.4	 3978.0	...
3898419	  750.9	  613.3	 3981.0	...
3898420	  747.7	  612.3	 3981.0	...
3898421	  745.8	  611.2	 3983.0	...
3898422	  745.1	  609.4	 3985.0	...
3898423	  745.1	  608.0	 3986.0	...
3898424	  745.7	  607.2	 3986.0	...
3898425	  747.1	  606.7	 3986.0	...
3898426	  748.6	  605.4	 3986.0	...
3898427	  750.3	  604.3	 3989.0	...
3898428	  752.7	  603.2	 3992.0	...
ESACC R  3898410	3898428	19	  780.5	  618.2	  752.7	  603.2	   0.67	     77
SFIX R   3898429
3898429	  755.1	  603.0	 3996.0	...
3898430	  757.3	  603.1	 3998.0	...
3898431	  758.4	  604.0	 4001.0	...
3898432	  759.8	  604.8	 4001.0	...
3898433	  761.0	  605.3	 4000.0	...
3898434	  761.8	  605.4	 3998.0	...
3898435	  762.3	  606.1	 4000.0	...
3898436	  762.4	  606.8	 4002.0	...
3898437	  762.2	  607.4	 4004.0	...
3898438	  761.8	  607.6	 4006.0	...
3898439	  761.4	  607.8	 4007.0	...
3898440	  761.3	  608.4	 4007.0	...
3898441	  761.3	  608.9	 4007.0	...
3898442	  760.8	  609.6	 4006.0	...
3898443	  760.2	  609.8	 4007.0	...
3898444	  759.5	  610.1	 4007.0	...
3898445	  759.4	  610.2	 4009.0	...
3898446	  759.2	  610.4	 4009.0	...
3898447	  759.3	  610.6	 4009.0	...
3898448	  759.3	  610.5	 4013.0	...
3898449	  758.8	  610.5	 4016.0	...
3898450	  758.2	  610.5	 4017.0	...
3898451	  757.5	  610.6	 4015.0	...
3898452	  757.1	  610.8	 4018.0	...
3898453	  756.5	  611.1	 4024.0	...
3898454	  755.7	  611.3	 4030.0	...
3898455	  755.3	  612.2	 4030.0	...
3898456	  755.0	  612.9	 4029.0	...
3898457	  755.1	  613.4	 4029.0	...
3898458	  755.1	  612.8	 4030.0	...
3898459	  755.1	  612.2	 4033.0	...
3898460	  755.0	  611.7	 4036.0	...
3898461	  755.0	  611.4	 4037.0	...
3898462	  755.0	  611.0	 4035.0	...
3898463	  755.0	  610.9	 4033.0	...
3898464	  754.8	  610.9	 4032.0	...
3898465	  754.5	  610.9	 4031.0	...
3898466	  754.3	  610.8	 4030.0	...
3898467	  754.4	  610.7	 4031.0	...
3898468	  754.5	  610.8	 4034.0	...
3898469	  754.3	  610.4	 4037.0	...
3898470	  753.9	  610.1	 4038.0	...
3898471	  753.6	  609.8	 4041.0	...
3898472	  753.7	  610.1	 4043.0	...
3898473	  753.9	  610.1	 4044.0	...
3898474	  754.1	  610.5	 4044.0	...
3898475	  754.1	  610.9	 4044.0	...
3898476	  754.1	  611.3	 4043.0	...
3898477	  754.0	  611.2	 4042.0	...
3898478	  754.1	  611.3	 4041.0	...
3898479	  754.1	  612.0	 4040.0	...
3898480	  754.1	  612.7	 4039.0	...
3898481	  754.0	  612.9	 4038.0	...
3898482	  753.4	  612.7	 4038.0	...
3898483	  752.8	  613.1	 4038.0	...
3898484	  752.3	  613.7	 4039.0	...
3898485	  752.3	  614.0	 4041.0	...
3898486	  752.4	  613.7	 4043.0	...
3898487	  752.5	  613.5	 4045.0	...
3898488	  752.6	  613.5	 4046.0	...
3898489	  752.5	  613.5	 4046.0	...
3898490	  752.6	  613.5	 4044.0	...
3898491	  752.9	  613.4	 4043.0	...
3898492	  753.0	  613.3	 4043.0	...
3898493	  753.2	  613.5	 4044.0	...
3898494	  753.1	  613.7	 4044.0	...
3898495	  753.0	  614.1	 4044.0	...
3898496	  752.9	  614.2	 4042.0	...
3898497	  752.7	  614.3	 4044.0	...
3898498	  752.6	  614.3	 4047.0	...
3898499	  752.6	  614.1	 4047.0	...
3898500	  752.7	  613.9	 4047.0	...
3898501	  752.7	  613.4	 4047.0	...
3898502	  752.8	  613.0	 4049.0	...
3898503	  752.7	  612.7	 4049.0	...
3898504	  752.5	  612.8	 4049.0	...
3898505	  752.3	  612.9	 4049.0	...
3898506	  752.5	  612.8	 4049.0	...
3898507	  753.0	  612.7	 4050.0	...
3898508	  753.2	  612.6	 4050.0	...
3898509	  752.9	  612.5	 4051.0	...
3898510	  752.6	  612.8	 4052.0	...
3898511	  752.5	  613.2	 4054.0	...
3898512	  752.5	  613.6	 4053.0	...
3898513	  752.4	  613.6	 4051.0	...
3898514	  752.2	  613.5	 4049.0	...
3898515	  752.1	  613.5	 4049.0	...
3898516	  752.1	  613.5	 4052.0	...
3898517	  752.1	  613.5	 4054.0	...
3898518	  752.0	  613.4	 4057.0	...
3898519	  752.0	  613.4	 4057.0	...
3898520	  751.9	  613.4	 4059.0	...
3898521	  751.9	  613.6	 4060.0	...
3898522	  751.9	  613.9	 4061.0	...
3898523	  751.7	  614.5	 4062.0	...
3898524	  751.3	  615.4	 4062.0	...
3898525	  750.8	  616.2	 4060.0	...
3898526	  750.6	  616.7	 4057.0	...
3898527	  750.5	  616.7	 4055.0	...
3898528	  750.5	  616.2	 4050.0	...
3898529	  750.5	  615.8	 4046.0	...
3898530	  750.6	  615.4	 4041.0	...
3898531	  750.8	  615.4	 4039.0	...
3898532	  750.8	  615.0	 4037.0	...
3898533	  750.9	  614.5	 4039.0	...
3898534	  751.0	  614.3	 4042.0	...
3898535	  750.8	  614.5	 4047.0	...
3898536	  750.5	  615.0	 4050.0	...
3898537	  750.6	  615.1	 4052.0	...
3898538	  751.0	  615.1	 4053.0	...
3898539	  751.5	  614.9	 4054.0	...
3898540	  751.6	  614.7	 4055.0	...
3898541	  751.6	  614.5	 4055.0	...
3898542	  751.5	  614.7	 4054.0	...
3898543	  751.3	  615.4	 4053.0	...
3898544	  751.2	  616.1	 4052.0	...
3898545	  751.0	  615.9	 4052.0	...
3898546	  751.0	  615.3	 4051.0	...
3898547	  750.9	  614.8	 4051.0	...
3898548	  750.9	  614.5	 4050.0	...
3898549	  750.8	  614.3	 4049.0	...
3898550	  750.6	  614.1	 4047.0	...
3898551	  750.5	  614.5	 4047.0	...
3898552	  750.6	  614.9	 4049.0	...
3898553	  750.8	  615.2	 4051.0	...
3898554	  751.1	  615.1	 4054.0	...
3898555	  751.3	  614.9	 4053.0	...
3898556	  751.4	  615.2	 4052.0	...
3898557	  751.3	  615.6	 4052.0	...
3898558	  751.3	  615.9	 4052.0	...
3898559	  751.2	  615.7	 4052.0	...
3898560	  751.0	  615.6	 4053.0	...
3898561	  750.8	  615.6	 4054.0	...
3898562	  750.9	  615.7	 4050.0	...
3898563	  751.2	  615.7	 4044.0	...
3898564	  751.4	  615.7	 4039.0	...
3898565	  751.3	  615.6	 4039.0	...
3898566	  751.2	  615.3	 4040.0	...
3898567	  751.2	  614.9	 4040.0	...
3898568	  751.1	  614.5	 4041.0	...
3898569	  751.0	  614.4	 4041.0	...
3898570	  751.4	  614.2	 4040.0	...
3898571	  751.9	  614.2	 4037.0	...
3898572	  752.4	  614.2	 4034.0	...
3898573	  752.4	  614.4	 4032.0	...
3898574	  752.2	  614.6	 4031.0	...
3898575	  751.8	  614.8	 4032.0	...
3898576	  751.4	  614.9	 4034.0	...
3898577	  751.4	  614.9	 4036.0	...
3898578	  751.7	  615.0	 4037.0	...
3898579	  752.0	  615.1	 4032.0	...
3898580	  752.0	  615.1	 4027.0	...
3898581	  752.0	  615.0	 4022.0	...
3898582	  752.1	  614.9	 4024.0	...
3898583	  752.1	  614.9	 4024.0	...
3898584	  752.1	  614.8	 4024.0	...
3898585	  752.1	  614.8	 4024.0	...
3898586	  752.1	  614.9	 4024.0	...
3898587	  752.2	  614.8	 4024.0	...
3898588	  752.1	  614.8	 4024.0	...
3898589	  752.1	  614.7	 4022.0	...
3898590	  752.1	  614.6	 4021.0	...
3898591	  752.1	  614.3	 4021.0	...
3898592	  752.0	  614.1	 4021.0	...
3898593	  751.8	  613.9	 4020.0	...
3898594	  751.6	  613.8	 4017.0	...
3898595	  751.8	  613.6	 4014.0	...
3898596	  752.0	  613.5	 4013.0	...
3898597	  752.3	  613.5	 4014.0	...
3898598	  752.4	  613.7	 4012.0	...
3898599	  752.5	  613.9	 4008.0	...
3898600	  752.7	  614.1	 4006.0	...
3898601	  752.7	  614.1	 4010.0	...
3898602	  752.8	  614.0	 4014.0	...
3898603	  752.9	  614.3	 4017.0	...
3898604	  753.0	  614.6	 4017.0	...
3898605	  753.2	  614.7	 4017.0	...
3898606	  753.3	  614.3	 4016.0	...
3898607	  752.9	  614.1	 4015.0	...
3898608	  752.3	  614.0	 4014.0	...
3898609	  751.7	  614.1	 4014.0	...
3898610	  751.7	  613.9	 4012.0	...
3898611	  751.6	  613.7	 4010.0	...
3898612	  751.7	  613.7	 4009.0	...
3898613	  751.7	  613.9	 4010.0	...
3898614	  751.8	  614.6	 4011.0	...
3898615	  751.8	  615.3	 4009.0	...
3898616	  751.9	  616.0	 4006.0	...
3898617	  752.0	  616.3	 4002.0	...
3898618	  752.0	  616.6	 3998.0	...
3898619	  752.1	  616.9	 3996.0	...
3898620	  752.4	  616.9	 3996.0	...
3898621	  752.6	  616.9	 3996.0	...
3898622	  752.9	  616.8	 3999.0	...
3898623	  753.0	  616.8	 4001.0	...
3898624	  753.1	  616.5	 4002.0	...
3898625	  753.0	  616.3	 4002.0	...
3898626	  752.9	  616.1	 4001.0	...
3898627	  752.9	  616.0	 3999.0	...
3898628	  752.9	  615.3	 3995.0	...
3898629	  753.0	  614.6	 3992.0	...
3898630	  753.1	  614.4	 3989.0	...
3898631	  753.2	  614.6	 3988.0	...
3898632	  753.3	  615.0	 3986.0	...
3898633	  753.3	  615.2	 3985.0	...
3898634	  753.1	  615.3	 3985.0	...
3898635	  753.1	  615.3	 3981.0	...
3898636	  753.2	  615.1	 3976.0	...
3898637	  753.4	  614.9	 3971.0	...
3898638	  753.5	  614.5	 3972.0	...
3898639	  753.6	  614.3	 3972.0	...
3898640	  753.8	  614.2	 3969.0	...
3898641	  754.2	  614.4	 3966.0	...
3898642	  754.4	  614.8	 3966.0	...
3898643	  754.5	  615.0	 3968.0	...
3898644	  754.3	  615.2	 3970.0	...
3898645	  754.1	  615.4	 3970.0	...
3898646	  753.6	  615.8	 3970.0	...
3898647	  753.1	  616.3	 3969.0	...
3898648	  752.6	  616.6	 3969.0	...
3898649	  752.7	  616.7	 3970.0	...
3898650	  752.9	  616.7	 3971.0	...
3898651	  753.1	  616.7	 3969.0	...
3898652	  753.2	  616.2	 3967.0	...
3898653	  753.6	  615.7	 3967.0	...
3898654	  753.9	  615.4	 3968.0	...
3898655	  754.2	  615.8	 3970.0	...
3898656	  754.2	  616.3	 3971.0	...
3898657	  754.3	  616.9	 3967.0	...
3898658	  754.4	  617.6	 3963.0	...
3898659	  754.4	  618.2	 3959.0	...
3898660	  754.2	  618.3	 3959.0	...
3898661	  754.0	  617.7	 3958.0	...
3898662	  754.1	  617.2	 3958.0	...
3898663	  754.4	  617.0	 3957.0	...
3898664	  754.7	  617.1	 3956.0	...
3898665	  754.9	  616.7	 3953.0	...
3898666	  754.8	  616.2	 3948.0	...
3898667	  754.7	  615.6	 3945.0	...
3898668	  754.8	  616.0	 3941.0	...
3898669	  754.8	  616.4	 3940.0	...
3898670	  754.8	  617.1	 3939.0	...
3898671	  754.7	  617.5	 3937.0	...
3898672	  754.5	  617.8	 3936.0	...
3898673	  754.4	  617.8	 3935.0	...
3898674	  754.4	  618.0	 3936.0	...
3898675	  754.5	  618.1	 3935.0	...
3898676	  754.5	  618.3	 3934.0	...
3898677	  754.5	  618.4	 3933.0	...
3898678	  755.0	  618.3	 3932.0	...
3898679	  755.5	  618.4	 3931.0	...
MSG	3898680 0000 _ Number Off
3898680	  755.8	  618.3	 3931.0	...
3898681	  755.6	  618.4	 3931.0	...
3898682	  755.3	  618.3	 3933.0	...
3898683	  755.2	  618.2	 3936.0	...
3898684	  755.2	  618.0	 3938.0	...
3898685	  755.2	  617.9	 3938.0	...
3898686	  755.2	  617.9	 3936.0	...
3898687	  755.3	  618.0	 3936.0	...
3898688	  755.4	  618.1	 3936.0	...
3898689	  755.5	  618.2	 3936.0	...
3898690	  755.5	  618.2	 3936.0	...
3898691	  755.5	  618.5	 3935.0	...
3898692	  755.5	  618.8	 3934.0	...
3898693	  755.5	  619.1	 3934.0	...
3898694	  755.7	  619.1	 3931.0	...
3898695	  755.9	  618.7	 3929.0	...
3898696	  755.7	  618.3	 3926.0	...
3898697	  755.4	  618.4	 3925.0	...
3898698	  755.4	  619.0	 3924.0	...
3898699	  755.7	  619.5	 3923.0	...
3898700	  755.8	  619.6	 3923.0	...
3898701	  755.6	  619.6	 3922.0	...
3898702	  755.8	  619.8	 3920.0	...
3898703	  756.2	  620.0	 3917.0	...
3898704	  756.5	  619.9	 3913.0	...
3898705	  756.5	  619.5	 3912.0	...
3898706	  756.4	  619.4	 3911.0	...
3898707	  756.4	  619.6	 3911.0	...
3898708	  756.4	  619.3	 3910.0	...
3898709	  756.4	  618.8	 3908.0	...
3898710	  756.4	  618.6	 3905.0	...
3898711	  756.0	  618.9	 3903.0	...
3898712	  755.6	  619.4	 3904.0	...
3898713	  755.2	  619.6	 3906.0	...
3898714	  755.3	  619.7	 3909.0	...
3898715	  755.7	  619.7	 3908.0	...
3898716	  756.1	  619.7	 3908.0	...
3898717	  756.5	  619.7	 3907.0	...
3898718	  756.7	  619.6	 3907.0	...
3898719	  756.9	  619.9	 3907.0	...
3898720	  756.9	  620.3	 3906.0	...
3898721	  756.7	  619.9	 3903.0	...
3898722	  756.5	  619.1	 3899.0	...
3898723	  756.3	  618.3	 3894.0	...
3898724	  756.2	  618.3	 3892.0	...
3898725	  756.1	  618.4	 3891.0	...
3898726	  756.0	  618.7	 3889.0	...
3898727	  756.4	  619.0	 3887.0	...
3898728	  756.8	  619.3	 3884.0	...
3898729	  757.1	  619.4	 3882.0	...
3898730	  756.9	  619.4	 3880.0	...
3898731	  756.7	  619.4	 3880.0	...
3898732	  756.4	  619.3	 3880.0	...
3898733	  756.2	  619.2	 3878.0	...
3898734	  755.9	  619.2	 3876.0	...
3898735	  755.7	  618.9	 3874.0	...
3898736	  755.9	  618.6	 3874.0	...
3898737	  756.1	  618.4	 3876.0	...
3898738	  756.3	  618.5	 3877.0	...
3898739	  756.3	  618.7	 3879.0	...
3898740	  756.3	  618.8	 3879.0	...
3898741	  756.4	  619.2	 3879.0	...
3898742	  756.4	  619.5	 3879.0	...
3898743	  756.7	  619.6	 3878.0	...
3898744	  757.0	  619.4	 3878.0	...
3898745	  757.3	  619.3	 3878.0	...
3898746	  757.3	  619.3	 3878.0	...
3898747	  757.2	  619.2	 3878.0	...
3898748	  757.2	  618.9	 3878.0	...
3898749	  757.1	  618.5	 3878.0	...
3898750	  757.0	  618.4	 3878.0	...
3898751	  757.0	  618.5	 3878.0	...
3898752	  757.0	  618.6	 3878.0	...
3898753	  756.9	  618.7	 3875.0	...
3898754	  757.0	  619.0	 3871.0	...
3898755	  757.1	  619.2	 3869.0	...
3898756	  757.2	  619.5	 3869.0	...
3898757	  757.2	  619.7	 3870.0	...
3898758	  757.2	  619.9	 3870.0	...
3898759	  757.2	  620.0	 3870.0	...
3898760	  757.2	  619.8	 3865.0	...
3898761	  757.1	  619.7	 3861.0	...
3898762	  757.3	  619.5	 3856.0	...
3898763	  757.6	  619.6	 3855.0	...
3898764	  757.8	  619.7	 3854.0	...
3898765	  757.8	  619.7	 3853.0	...
3898766	  757.7	  619.3	 3854.0	...
3898767	  757.5	  618.9	 3855.0	...
3898768	  757.2	  618.4	 3855.0	...
3898769	  756.8	  618.5	 3856.0	...
3898770	  756.5	  618.6	 3857.0	...
3898771	  756.7	  618.6	 3858.0	...
3898772	  757.2	  618.4	 3858.0	...
3898773	  757.6	  618.4	 3857.0	...
3898774	  757.5	  618.5	 3857.0	...
3898775	  757.5	  618.7	 3857.0	...
3898776	  757.4	  618.8	 3855.0	...
3898777	  757.4	  618.7	 3854.0	...
3898778	  757.5	  618.4	 3857.0	...
3898779	  757.6	  618.2	 3861.0	...
3898780	  757.5	  617.8	 3866.0	...
3898781	  757.2	  617.6	 3867.0	...
3898782	  756.9	  617.4	 3866.0	...
3898783	  756.8	  617.4	 3865.0	...
3898784	  756.9	  617.3	 3862.0	...
3898785	  757.1	  617.3	 3860.0	...
3898786	  757.4	  617.1	 3858.0	...
3898787	  757.6	  617.0	 3858.0	...
3898788	  757.7	  617.1	 3854.0	...
3898789	  757.6	  617.3	 3850.0	...
3898790	  757.5	  617.4	 3846.0	...
3898791	  757.3	  617.4	 3848.0	...
3898792	  757.1	  617.4	 3851.0	...
3898793	  757.2	  617.9	 3854.0	...
3898794	  757.2	  618.4	 3856.0	...
3898795	  757.2	  619.0	 3857.0	...
3898796	  757.3	  619.0	 3854.0	...
3898797	  757.3	  619.4	 3850.0	...
3898798	  757.3	  619.6	 3846.0	...
3898799	  757.4	  619.8	 3847.0	...
3898800	  757.5	  619.8	 3847.0	...
3898801	  757.5	  619.4	 3846.0	...
3898802	  757.4	  619.0	 3845.0	...
3898803	  757.7	  618.6	 3845.0	...
3898804	  758.0	  618.7	 3844.0	...
3898805	  758.5	  618.6	 3844.0	...
3898806	  758.7	  618.4	 3843.0	...
3898807	  758.9	  618.3	 3843.0	...
3898808	  758.8	  618.2	 3845.0	...
3898809	  758.5	  618.3	 3846.0	...
3898810	  758.4	  618.2	 3849.0	...
3898811	  758.3	  618.1	 3849.0	...
3898812	  758.3	  617.3	 3846.0	...
3898813	  758.3	  616.8	 3842.0	...
3898814	  758.4	  616.4	 3840.0	...
3898815	  758.6	  616.6	 3841.0	...
3898816	  758.8	  616.9	 3842.0	...
3898817	  758.8	  617.1	 3841.0	...
3898818	  758.8	  617.3	 3840.0	...
3898819	  758.8	  617.3	 3838.0	...
3898820	  758.8	  617.3	 3838.0	...
3898821	  759.0	  617.2	 3838.0	...
3898822	  759.2	  617.3	 3838.0	...
3898823	  759.4	  617.3	 3838.0	...
3898824	  759.4	  617.3	 3838.0	...
3898825	  759.4	  617.3	 3838.0	...
3898826	  759.5	  617.2	 3838.0	...
3898827	  759.2	  617.0	 3838.0	...
3898828	  759.0	  616.8	 3838.0	...
3898829	  758.8	  616.6	 3839.0	...
3898830	  758.8	  616.5	 3838.0	...
3898831	  758.8	  616.4	 3837.0	...
3898832	  758.8	  616.3	 3836.0	...
3898833	  758.9	  616.2	 3836.0	...
3898834	  759.0	  615.6	 3833.0	...
3898835	  759.0	  615.0	 3829.0	...
3898836	  758.9	  614.5	 3827.0	...
3898837	  759.0	  614.6	 3828.0	...
3898838	  759.1	  614.7	 3830.0	...
3898839	  759.1	  614.9	 3833.0	...
3898840	  759.4	  615.0	 3834.0	...
3898841	  759.6	  615.1	 3833.0	...
3898842	  759.9	  615.0	 3830.0	...
3898843	  759.9	  615.2	 3827.0	...
3898844	  759.9	  615.5	 3827.0	...
3898845	  760.1	  615.9	 3827.0	...
3898846	  760.3	  616.0	 3827.0	...
3898847	  760.4	  616.2	 3826.0	...
3898848	  760.2	  616.4	 3826.0	...
3898849	  760.0	  616.3	 3827.0	...
3898850	  759.9	  616.2	 3829.0	...
3898851	  759.8	  616.1	 3832.0	...
3898852	  759.9	  615.9	 3835.0	...
3898853	  759.9	  615.5	 3835.0	...
3898854	  759.9	  615.0	 3833.0	...
3898855	  760.1	  614.8	 3832.0	...
3898856	  760.5	  614.8	 3830.0	...
3898857	  760.9	  614.8	 3832.0	...
3898858	  761.0	  614.7	 3832.0	...
3898859	  760.8	  614.6	 3832.0	...
3898860	  760.6	  614.8	 3831.0	...
3898861	  760.4	  615.2	 3832.0	...
3898862	  760.4	  615.6	 3834.0	...
3898863	  760.2	  615.9	 3835.0	...
3898864	  760.0	  616.1	 3833.0	...
3898865	  759.9	  616.2	 3832.0	...
3898866	  760.0	  615.8	 3830.0	...
3898867	  760.1	  615.3	 3830.0	...
3898868	  760.2	  615.0	 3831.0	...
3898869	  760.2	  615.1	 3833.0	...
3898870	  760.6	  615.3	 3834.0	...
3898871	  761.1	  615.4	 3834.0	...
3898872	  761.6	  615.5	 3833.0	...
3898873	  761.7	  615.5	 3829.0	...
3898874	  761.4	  615.4	 3825.0	...
3898875	  761.0	  615.3	 3822.0	...
3898876	  760.6	  615.1	 3820.0	...
3898877	  760.5	  614.9	 3819.0	...
3898878	  760.4	  614.7	 3819.0	...
3898879	  760.3	  614.4	 3819.0	...
3898880	  760.3	  614.5	 3818.0	...
3898881	  760.5	  614.5	 3817.0	...
3898882	  760.6	  614.5	 3818.0	...
3898883	  761.0	  614.5	 3818.0	...
3898884	  761.3	  614.5	 3818.0	...
3898885	  761.6	  614.5	 3818.0	...
3898886	  761.6	  615.0	 3818.0	...
3898887	  761.6	  615.5	 3819.0	...
3898888	  761.6	  615.9	 3819.0	...
3898889	  761.5	  615.7	 3817.0	...
3898890	  761.4	  615.5	 3815.0	...
3898891	  761.2	  615.3	 3814.0	...
3898892	  761.0	  615.0	 3815.0	...
MSG	3898893 0000 _ Number On
3898893	  761.0	  614.8	 3816.0	...
3898894	  761.3	  614.7	 3816.0	...
3898895	  761.5	  614.4	 3816.0	...
3898896	  761.4	  614.3	 3816.0	...
3898897	  761.3	  614.2	 3817.0	...
3898898	  761.2	  614.2	 3817.0	...
3898899	  761.1	  614.2	 3814.0	...
3898900	  761.0	  613.8	 3812.0	...
3898901	  760.9	  613.5	 3809.0	...
3898902	  760.8	  614.0	 3805.0	...
3898903	  760.7	  614.7	 3801.0	...
3898904	  760.7	  615.1	 3793.0	...
3898905	  760.8	  614.7	 3790.0	...
3898906	  760.9	  614.3	 3791.0	...
3898907	  761.0	  614.2	 3795.0	...
3898908	  761.0	  614.2	 3798.0	...
3898909	  761.0	  614.3	 3798.0	...
3898910	  760.9	  614.4	 3798.0	...
3898911	  761.1	  614.3	 3798.0	...
3898912	  761.4	  614.3	 3798.0	...
3898913	  761.6	  614.1	 3798.0	...
3898914	  761.3	  614.0	 3797.0	...
3898915	  760.9	  614.1	 3796.0	...
3898916	  760.9	  614.4	 3798.0	...
3898917	  761.2	  614.8	 3802.0	...
3898918	  761.3	  615.1	 3806.0	...
3898919	  761.1	  615.1	 3807.0	...
3898920	  761.0	  615.0	 3808.0	...
3898921	  760.8	  614.9	 3806.0	...
3898922	  760.7	  615.0	 3803.0	...
3898923	  760.7	  615.0	 3801.0	...
3898924	  760.8	  615.0	 3802.0	...
3898925	  760.9	  614.9	 3802.0	...
3898926	  760.9	  614.9	 3802.0	...
3898927	  760.7	  614.9	 3803.0	...
3898928	  760.6	  615.0	 3804.0	...
3898929	  760.6	  614.9	 3805.0	...
3898930	  760.6	  614.3	 3807.0	...
3898931	  760.7	  613.7	 3807.0	...
3898932	  760.7	  613.4	 3805.0	...
3898933	  761.0	  613.5	 3802.0	...
3898934	  761.2	  613.6	 3797.0	...
3898935	  761.2	  613.5	 3796.0	...
3898936	  761.1	  613.6	 3795.0	...
3898937	  761.2	  613.6	 3795.0	...
3898938	  761.4	  613.5	 3796.0	...
3898939	  761.6	  613.7	 3796.0	...
3898940	  761.5	  613.9	 3795.0	...
3898941	  761.4	  613.6	 3793.0	...
3898942	  761.2	  613.1	 3791.0	...
3898943	  761.1	  612.5	 3790.0	...
3898944	  761.1	  612.4	 3789.0	...
3898945	  761.0	  612.2	 3789.0	...
3898946	  760.8	  612.1	 3788.0	...
3898947	  760.5	  612.4	 3788.0	...
3898948	  760.4	  613.0	 3788.0	...
3898949	  760.4	  613.1	 3787.0	...
3898950	  760.5	  612.7	 3786.0	...
3898951	  760.6	  612.8	 3786.0	...
3898952	  760.5	  613.3	 3786.0	...
3898953	  760.5	  613.8	 3787.0	...
3898954	  760.6	  613.5	 3788.0	...
3898955	  760.9	  613.2	 3785.0	...
3898956	  761.2	  612.8	 3782.0	...
3898957	  761.3	  612.5	 3778.0	...
3898958	  761.1	  612.2	 3778.0	...
3898959	  761.0	  612.0	 3778.0	...
3898960	  760.9	  612.5	 3782.0	...
3898961	  760.7	  613.1	 3785.0	...
3898962	  760.6	  614.0	 3786.0	...
3898963	  760.7	  614.3	 3785.0	...
3898964	  761.2	  614.4	 3782.0	...
3898965	  761.7	  614.3	 3781.0	...
3898966	  762.2	  614.3	 3778.0	...
3898967	  762.3	  614.2	 3776.0	...
3898968	  762.6	  614.0	 3775.0	...
3898969	  762.7	  613.8	 3775.0	...
3898970	  762.9	  613.8	 3775.0	...
3898971	  763.0	  613.8	 3776.0	...
3898972	  763.0	  613.9	 3777.0	...
3898973	  763.0	  614.0	 3778.0	...
3898974	  762.9	  614.0	 3777.0	...
3898975	  762.9	  614.0	 3777.0	...
3898976	  762.5	  614.1	 3778.0	...
3898977	  762.1	  614.2	 3778.0	...
3898978	  761.8	  614.0	 3779.0	...
3898979	  761.7	  613.6	 3778.0	...
3898980	  762.0	  613.7	 3777.0	...
3898981	  762.4	  614.2	 3776.0	...
3898982	  762.9	  614.6	 3775.0	...
3898983	  763.0	  614.5	 3775.0	...
3898984	  762.9	  614.4	 3773.0	...
3898985	  762.8	  614.2	 3771.0	...
3898986	  762.9	  614.0	 3770.0	...
3898987	  763.2	  613.9	 3770.0	...
3898988	  763.5	  614.0	 3771.0	...
3898989	  763.4	  614.1	 3771.0	...
3898990	  763.4	  614.2	 3770.0	...
3898991	  763.4	  614.3	 3770.0	...
3898992	  763.6	  614.0	 3771.0	...
3898993	  763.8	  613.5	 3772.0	...
3898994	  763.8	  613.3	 3773.0	...
3898995	  763.9	  613.8	 3772.0	...
3898996	  763.9	  614.2	 3770.0	...
3898997	  763.9	  614.4	 3766.0	...
3898998	  763.9	  614.2	 3762.0	...
3898999	  763.9	  614.0	 3764.0	...
3899000	  764.0	  614.1	 3768.0	...
3899001	  764.1	  614.4	 3771.0	...
3899002	  764.1	  614.6	 3772.0	...
3899003	  764.0	  614.3	 3773.0	...
3899004	  763.9	  614.3	 3772.0	...
3899005	  763.8	  614.3	 3770.0	...
3899006	  763.8	  614.2	 3768.0	...
3899007	  763.8	  613.9	 3767.0	...
3899008	  763.8	  613.5	 3766.0	...
3899009	  763.8	  613.4	 3764.0	...
3899010	  763.7	  613.5	 3762.0	...
3899011	  763.5	  613.6	 3760.0	...
3899012	  763.3	  613.5	 3760.0	...
3899013	  763.2	  613.3	 3761.0	...
3899014	  763.5	  613.1	 3762.0	...
3899015	  764.1	  613.0	 3763.0	...
3899016	  764.6	  612.9	 3764.0	...
3899017	  764.6	  612.9	 3762.0	...
3899018	  764.4	  612.9	 3762.0	...
3899019	  764.3	  613.0	 3762.0	...
3899020	  764.3	  613.0	 3761.0	...
3899021	  764.5	  613.0	 3759.0	...
3899022	  764.6	  613.0	 3758.0	...
3899023	  764.6	  613.1	 3758.0	...
3899024	  764.5	  613.2	 3759.0	...
3899025	  764.5	  613.4	 3759.0	...
3899026	  764.5	  613.4	 3756.0	...
3899027	  764.6	  613.4	 3753.0	...
3899028	  764.9	  613.4	 3750.0	...
3899029	  765.2	  613.3	 3750.0	...
3899030	  765.3	  613.3	 3750.0	...
3899031	  765.1	  613.4	 3748.0	...
3899032	  765.0	  613.3	 3746.0	...
3899033	  765.1	  613.3	 3743.0	...
3899034	  765.3	  613.2	 3745.0	...
3899035	  765.4	  612.9	 3748.0	...
3899036	  765.5	  612.5	 3751.0	...
3899037	  765.5	  612.0	 3751.0	...
3899038	  765.6	  612.0	 3751.0	...
3899039	  765.7	  612.2	 3746.0	...
3899040	  765.6	  612.4	 3741.0	...
3899041	  765.5	  612.4	 3736.0	...
3899042	  765.3	  612.5	 3736.0	...
3899043	  765.3	  612.5	 3736.0	...
3899044	  765.3	  612.5	 3737.0	...
3899045	  765.4	  612.4	 3741.0	...
3899046	  765.5	  612.2	 3747.0	...
3899047	  765.7	  612.0	 3752.0	...
3899048	  765.9	  612.2	 3751.0	...
3899049	  766.0	  612.6	 3748.0	...
3899050	  766.1	  612.9	 3746.0	...
3899051	  766.2	  613.0	 3747.0	...
3899052	  766.4	  612.8	 3749.0	...
3899053	  766.5	  612.5	 3749.0	...
3899054	  766.5	  612.2	 3749.0	...
3899055	  766.5	  612.3	 3750.0	...
3899056	  766.5	  612.4	 3750.0	...
3899057	  766.5	  612.7	 3752.0	...
3899058	  766.5	  612.9	 3753.0	...
3899059	  766.4	  613.0	 3755.0	...
3899060	  766.3	  613.0	 3755.0	...
3899061	  766.3	  613.2	 3755.0	...
3899062	  766.0	  613.3	 3755.0	...
3899063	  765.8	  612.8	 3755.0	...
3899064	  765.8	  612.1	 3753.0	...
3899065	  765.9	  611.4	 3750.0	...
3899066	  766.0	  611.5	 3746.0	...
3899067	  766.1	  611.6	 3744.0	...
3899068	  766.4	  611.7	 3744.0	...
3899069	  766.6	  611.7	 3746.0	...
3899070	  766.7	  612.2	 3747.0	...
3899071	  766.8	  612.8	 3748.0	...
3899072	  766.7	  613.5	 3746.0	...
3899073	  766.4	  613.4	 3744.0	...
3899074	  766.2	  613.1	 3743.0	...
3899075	  766.2	  612.6	 3744.0	...
3899076	  766.2	  612.1	 3744.0	...
3899077	  766.3	  611.8	 3741.0	...
3899078	  766.3	  611.5	 3737.0	...
3899079	  766.4	  611.7	 3733.0	...
3899080	  766.6	  612.0	 3735.0	...
3899081	  766.7	  612.4	 3737.0	...
3899082	  766.6	  612.5	 3739.0	...
3899083	  766.4	  612.7	 3740.0	...
3899084	  766.3	  612.7	 3741.0	...
3899085	  766.3	  612.8	 3743.0	...
3899086	  766.4	  612.8	 3742.0	...
3899087	  766.6	  612.8	 3739.0	...
3899088	  766.5	  612.6	 3737.0	...
3899089	  766.0	  612.4	 3740.0	...
3899090	  765.6	  612.3	 3743.0	...
3899091	  765.2	  612.4	 3743.0	...
3899092	  765.1	  612.1	 3741.0	...
3899093	  764.9	  611.6	 3739.0	...
3899094	  765.0	  611.0	 3739.0	...
3899095	  765.4	  610.8	 3739.0	...
3899096	  765.7	  610.7	 3739.0	...
3899097	  766.0	  610.6	 3737.0	...
3899098	  766.2	  610.5	 3735.0	...
3899099	  766.4	  610.5	 3734.0	...
3899100	  766.6	  610.3	 3733.0	...
3899101	  766.4	  610.1	 3733.0	...
3899102	  766.1	  610.4	 3732.0	...
3899103	  765.8	  610.8	 3732.0	...
3899104	  765.8	  611.1	 3732.0	...
3899105	  765.8	  611.0	 3732.0	...
3899106	  765.8	  611.0	 3734.0	...
3899107	  765.9	  611.2	 3736.0	...
3899108	  766.0	  611.3	 3738.0	...
3899109	  766.2	  611.3	 3738.0	...
3899110	  766.4	  611.3	 3740.0	...
3899111	  766.6	  611.3	 3741.0	...
3899112	  766.4	  611.5	 3743.0	...
3899113	  766.1	  611.6	 3744.0	...
3899114	  765.9	  611.3	 3744.0	...
3899115	  766.2	  610.8	 3744.0	...
3899116	  766.5	  610.3	 3743.0	...
3899117	  766.7	  610.0	 3743.0	...
3899118	  766.5	  609.9	 3740.0	...
3899119	  766.1	  609.9	 3737.0	...
3899120	  765.9	  610.0	 3735.0	...
3899121	  765.7	  610.1	 3735.0	...
3899122	  765.9	  610.7	 3736.0	...
3899123	  765.9	  611.3	 3736.0	...
3899124	  766.1	  611.3	 3737.0	...
3899125	  766.2	  610.8	 3738.0	...
3899126	  766.3	  610.4	 3739.0	...
3899127	  766.4	  610.7	 3738.0	...
3899128	  766.4	  610.9	 3736.0	...
3899129	  766.5	  610.9	 3735.0	...
3899130	  766.1	  610.9	 3735.0	...
3899131	  765.6	  610.9	 3735.0	...
3899132	  765.2	  610.9	 3738.0	...
3899133	  765.3	  610.9	 3741.0	...
3899134	  765.3	  610.9	 3744.0	...
3899135	  765.3	  611.0	 3744.0	...
3899136	  765.3	  610.8	 3744.0	...
3899137	  765.3	  610.7	 3743.0	...
3899138	  765.3	  610.5	 3743.0	...
3899139	  765.3	  610.5	 3743.0	...
3899140	  765.3	  610.5	 3743.0	...
3899141	  765.2	  610.8	 3743.0	...
3899142	  765.2	  611.1	 3741.0	...
3899143	  765.3	  611.3	 3736.0	...
3899144	  765.4	  611.3	 3731.0	...
3899145	  765.5	  611.2	 3729.0	...
3899146	  765.7	  610.9	 3729.0	...
3899147	  765.9	  610.5	 3731.0	...
3899148	  766.0	  610.1	 3732.0	...
3899149	  766.1	  609.9	 3733.0	...
3899150	  766.2	  609.7	 3733.0	...
3899151	  766.2	  609.7	 3733.0	...
3899152	  766.2	  609.7	 3735.0	...
3899153	  766.2	  610.0	 3737.0	...
3899154	  766.0	  610.2	 3740.0	...
3899155	  765.7	  610.5	 3740.0	...
3899156	  765.4	  610.6	 3739.0	...
3899157	  765.3	  610.6	 3738.0	...
3899158	  765.4	  610.6	 3738.0	...
3899159	  765.5	  610.6	 3738.0	...
3899160	  765.5	  610.6	 3739.0	...
3899161	  765.3	  610.6	 3741.0	...
3899162	  765.2	  610.6	 3743.0	...
3899163	  765.3	  610.6	 3743.0	...
3899164	  765.4	  610.5	 3741.0	...
3899165	  765.4	  610.4	 3739.0	...
3899166	  765.4	  610.5	 3739.0	...
3899167	  765.3	  610.8	 3740.0	...
3899168	  765.2	  610.4	 3740.0	...
3899169	  765.2	  609.8	 3740.0	...
3899170	  765.2	  609.6	 3743.0	...
3899171	  765.2	  609.9	 3746.0	...
3899172	  765.3	  610.2	 3748.0	...
3899173	  765.5	  610.2	 3749.0	...
3899174	  765.5	  610.2	 3748.0	...
3899175	  765.6	  610.3	 3745.0	...
3899176	  765.5	  610.3	 3744.0	...
3899177	  765.5	  610.3	 3746.0	...
3899178	  765.4	  610.3	 3748.0	...
3899179	  765.4	  610.1	 3748.0	...
3899180	  765.4	  609.9	 3746.0	...
3899181	  765.3	  609.8	 3746.0	...
3899182	  765.2	  609.8	 3748.0	...
3899183	  765.2	  609.6	 3749.0	...
3899184	  765.3	  609.6	 3747.0	...
3899185	  765.3	  609.6	 3744.0	...
3899186	  765.6	  609.7	 3742.0	...
3899187	  765.8	  609.7	 3743.0	...
3899188	  766.0	  609.1	 3744.0	...
3899189	  766.1	  608.6	 3745.0	...
3899190	  765.8	  608.1	 3745.0	...
3899191	  765.6	  608.2	 3747.0	...
3899192	  765.4	  608.5	 3749.0	...
3899193	  765.4	  608.7	 3751.0	...
3899194	  765.4	  609.2	 3751.0	...
MSG	3899195 0000 _ Number Off
3899195	  765.2	  609.5	 3750.0	...
3899196	  765.1	  609.8	 3750.0	...
3899197	  765.5	  609.8	 3753.0	...
3899198	  766.1	  609.8	 3757.0	...
3899199	  766.4	  609.8	 3759.0	...
3899200	  766.3	  609.7	 3759.0	...
3899201	  766.1	  609.6	 3758.0	...
3899202	  765.9	  609.2	 3756.0	...
3899203	  765.6	  609.0	 3750.0	...
3899204	  765.3	  608.8	 3745.0	...
3899205	  765.4	  608.9	 3743.0	...
3899206	  765.5	  608.9	 3744.0	...
3899207	  765.5	  608.9	 3747.0	...
3899208	  765.4	  608.8	 3749.0	...
3899209	  765.2	  608.7	 3750.0	...
3899210	  765.2	  608.5	 3749.0	...
3899211	  765.3	  608.5	 3748.0	...
3899212	  765.5	  608.4	 3748.0	...
3899213	  765.7	  608.6	 3748.0	...
3899214	  766.0	  608.7	 3749.0	...
3899215	  766.1	  608.6	 3749.0	...
3899216	  766.0	  608.3	 3749.0	...
3899217	  765.9	  608.1	 3749.0	...
3899218	  765.8	  608.2	 3749.0	...
3899219	  765.9	  608.1	 3749.0	...
3899220	  766.0	  608.1	 3750.0	...
3899221	  766.0	  608.0	 3751.0	...
3899222	  766.1	  607.9	 3750.0	...
3899223	  766.1	  607.9	 3749.0	...
3899224	  766.0	  608.0	 3747.0	...
3899225	  766.0	  608.0	 3747.0	...
3899226	  765.9	  607.7	 3746.0	...
3899227	  765.8	  607.4	 3746.0	...
3899228	  765.7	  606.9	 3746.0	...
3899229	  765.9	  606.7	 3749.0	...
3899230	  766.2	  606.8	 3751.0	...
3899231	  766.5	  607.1	 3752.0	...
3899232	  766.3	  607.4	 3753.0	...
3899233	  766.2	  607.4	 3755.0	...
3899234	  766.0	  607.3	 3757.0	...
3899235	  766.2	  607.5	 3758.0	...
3899236	  766.3	  607.6	 3759.0	...
3899237	  766.3	  607.7	 3759.0	...
3899238	  766.1	  607.5	 3759.0	...
3899239	  765.8	  607.1	 3756.0	...
3899240	  765.8	  606.7	 3754.0	...
3899241	  765.7	  606.5	 3753.0	...
3899242	  765.7	  606.6	 3753.0	...
3899243	  765.8	  606.8	 3752.0	...
3899244	  765.8	  606.8	 3752.0	...
3899245	  766.0	  606.5	 3751.0	...
3899246	  766.2	  606.2	 3747.0	...
3899247	  766.3	  606.3	 3743.0	...
3899248	  766.3	  606.4	 3740.0	...
3899249	  766.2	  606.5	 3741.0	...
3899250	  766.0	  606.5	 3742.0	...
3899251	  766.1	  606.4	 3743.0	...
3899252	  766.4	  606.3	 3744.0	...
3899253	  766.7	  606.0	 3745.0	...
3899254	  766.8	  605.5	 3746.0	...
3899255	  766.9	  605.1	 3746.0	...
3899256	  766.8	  604.7	 3747.0	...
3899257	  766.6	  604.7	 3747.0	...
3899258	  766.4	  604.9	 3746.0	...
3899259	  766.4	  605.5	 3746.0	...
3899260	  766.5	  606.0	 3747.0	...
3899261	  766.6	  606.3	 3747.0	...
3899262	  766.7	  606.4	 3746.0	...
3899263	  766.7	  606.4	 3746.0	...
3899264	  766.8	  606.4	 3746.0	...
3899265	  766.8	  606.4	 3746.0	...
3899266	  766.7	  605.7	 3747.0	...
3899267	  766.7	  605.1	 3747.0	...
3899268	  766.8	  604.4	 3745.0	...
3899269	  767.0	  604.4	 3743.0	...
3899270	  766.8	  604.5	 3741.0	...
3899271	  766.4	  604.7	 3740.0	...
3899272	  766.2	  605.1	 3741.0	...
3899273	  766.4	  605.3	 3743.0	...
3899274	  766.6	  605.4	 3742.0	...
3899275	  766.5	  605.4	 3738.0	...
3899276	  766.5	  605.3	 3735.0	...
3899277	  766.6	  605.4	 3735.0	...
3899278	  766.6	  605.5	 3735.0	...
3899279	  766.6	  605.8	 3737.0	...
3899280	  766.7	  605.9	 3738.0	...
3899281	  766.7	  606.0	 3738.0	...
3899282	  766.7	  606.0	 3738.0	...
3899283	  766.6	  605.8	 3737.0	...
3899284	  766.5	  605.6	 3738.0	...
3899285	  766.6	  605.2	 3739.0	...
3899286	  766.9	  604.8	 3739.0	...
3899287	  767.3	  604.4	 3738.0	...
3899288	  767.6	  604.5	 3736.0	...
3899289	  767.5	  604.6	 3735.0	...
3899290	  767.5	  604.8	 3734.0	...
3899291	  767.6	  604.9	 3734.0	...
3899292	  767.6	  604.7	 3737.0	...
3899293	  767.6	  604.6	 3741.0	...
3899294	  767.6	  604.4	 3742.0	...
3899295	  767.6	  604.3	 3739.0	...
3899296	  767.6	  604.3	 3739.0	...
3899297	  767.5	  604.2	 3742.0	...
3899298	  767.3	  604.2	 3744.0	...
3899299	  767.2	  604.2	 3744.0	...
3899300	  767.0	  603.9	 3740.0	...
3899301	  766.9	  603.7	 3737.0	...
3899302	  766.7	  603.6	 3738.0	...
3899303	  766.8	  603.6	 3742.0	...
3899304	  767.0	  603.7	 3746.0	...
3899305	  767.3	  603.8	 3745.0	...
3899306	  767.4	  603.9	 3743.0	...
3899307	  767.4	  603.7	 3742.0	...
3899308	  767.4	  603.4	 3744.0	...
3899309	  767.4	  603.2	 3745.0	...
3899310	  767.4	  603.2	 3745.0	...
3899311	  767.4	  603.3	 3745.0	...
3899312	  767.5	  603.4	 3746.0	...
3899313	  767.4	  603.5	 3747.0	...
3899314	  767.3	  603.4	 3747.0	...
3899315	  767.2	  603.2	 3748.0	...
3899316	  767.1	  602.9	 3748.0	...
3899317	  767.0	  602.9	 3749.0	...
3899318	  766.9	  603.0	 3748.0	...
3899319	  766.9	  603.3	 3747.0	...
3899320	  767.0	  603.6	 3746.0	...
3899321	  767.1	  603.3	 3748.0	...
3899322	  767.7	  603.0	 3749.0	...
3899323	  768.3	  602.7	 3748.0	...
3899324	  768.7	  602.6	 3746.0	...
3899325	  768.4	  602.4	 3744.0	...
3899326	  768.1	  602.1	 3744.0	...
3899327	  767.9	  602.0	 3744.0	...
3899328	  768.1	  602.2	 3745.0	...
3899329	  768.3	  602.5	 3746.0	...
3899330	  768.3	  602.8	 3747.0	...
3899331	  768.2	  603.1	 3746.0	...
3899332	  768.0	  603.4	 3746.0	...
3899333	  768.0	  603.3	 3744.0	...
3899334	  768.0	  603.4	 3743.0	...
3899335	  767.8	  603.6	 3741.0	...
3899336	  767.8	  603.9	 3743.0	...
3899337	  767.7	  604.0	 3744.0	...
3899338	  767.7	  604.0	 3745.0	...
3899339	  767.7	  603.8	 3744.0	...
3899340	  767.6	  603.7	 3744.0	...
3899341	  767.6	  603.7	 3744.0	...
3899342	  767.5	  603.5	 3744.0	...
3899343	  767.4	  603.2	 3744.0	...
3899344	  767.4	  603.0	 3744.0	...
3899345	  767.4	  602.9	 3744.0	...
3899346	  767.5	  602.9	 3745.0	...
3899347	  767.6	  602.9	 3745.0	...
3899348	  767.7	  602.8	 3745.0	...
3899349	  767.8	  602.8	 3747.0	...
3899350	  767.8	  602.6	 3749.0	...
3899351	  767.8	  602.5	 3751.0	...
3899352	  767.5	  602.4	 3751.0	...
3899353	  767.3	  602.4	 3752.0	...
3899354	  767.4	  602.1	 3753.0	...
3899355	  767.7	  601.9	 3754.0	...
3899356	  768.0	  602.0	 3751.0	...
3899357	  768.0	  602.4	 3749.0	...
3899358	  768.1	  602.8	 3747.0	...
3899359	  768.1	  602.9	 3747.0	...
3899360	  768.1	  602.9	 3748.0	...
3899361	  768.1	  602.9	 3748.0	...
3899362	  768.1	  603.0	 3749.0	...
3899363	  768.1	  603.1	 3749.0	...
3899364	  768.1	  603.1	 3749.0	...
3899365	  768.1	  603.1	 3749.0	...
3899366	  768.0	  603.1	 3749.0	...
3899367	  768.0	  602.6	 3749.0	...
3899368	  767.7	  602.1	 3750.0	...
3899369	  767.5	  601.8	 3751.0	...
3899370	  767.5	  601.8	 3749.0	...
3899371	  767.6	  601.8	 3746.0	...
3899372	  767.7	  601.7	 3744.0	...
3899373	  767.9	  601.9	 3743.0	...
3899374	  768.4	  602.1	 3744.0	...
3899375	  769.0	  602.3	 3748.0	...
3899376	  768.9	  602.4	 3750.0	...
3899377	  768.4	  602.6	 3753.0	...
3899378	  768.3	  602.7	 3753.0	...
3899379	  768.6	  602.8	 3753.0	...
3899380	  768.7	  602.7	 3751.0	...
3899381	  768.5	  602.7	 3750.0	...
3899382	  768.1	  602.8	 3751.0	...
3899383	  768.0	  602.9	 3751.0	...
3899384	  768.2	  602.9	 3751.0	...
3899385	  768.7	  602.6	 3751.0	...
3899386	  769.2	  602.3	 3750.0	...
3899387	  769.2	  601.9	 3751.0	...
3899388	  769.2	  601.7	 3752.0	...
3899389	  769.1	  601.7	 3753.0	...
3899390	  769.1	  601.8	 3755.0	...
3899391	  769.1	  602.3	 3757.0	...
3899392	  769.1	  602.6	 3759.0	...
3899393	  769.0	  602.8	 3761.0	...
3899394	  768.8	  602.7	 3763.0	...
3899395	  768.7	  602.6	 3766.0	...
MSG	3899396 0000 _ Number On
3899396	  768.7	  602.5	 3767.0	...
3899397	  768.8	  602.4	 3765.0	...
3899398	  768.9	  602.4	 3762.0	...
3899399	  768.9	  602.4	 3760.0	...
3899400	  768.9	  602.3	 3758.0	...
3899401	  768.8	  602.0	 3755.0	...
3899402	  768.8	  601.7	 3753.0	...
3899403	  768.8	  601.5	 3754.0	...
3899404	  768.2	  601.6	 3755.0	...
3899405	  767.7	  601.8	 3756.0	...
3899406	  767.3	  601.8	 3755.0	...
3899407	  767.6	  601.7	 3755.0	...
3899408	  767.9	  601.7	 3755.0	...
3899409	  768.1	  601.8	 3753.0	...
3899410	  768.3	  601.9	 3750.0	...
3899411	  768.4	  601.9	 3749.0	...
3899412	  768.6	  601.8	 3751.0	...
3899413	  768.6	  602.2	 3753.0	...
3899414	  768.8	  602.4	 3755.0	...
3899415	  769.0	  602.7	 3758.0	...
3899416	  769.2	  602.6	 3758.0	...
3899417	  769.3	  602.4	 3757.0	...
3899418	  769.4	  602.3	 3755.0	...
3899419	  769.3	  602.4	 3756.0	...
3899420	  769.4	  602.5	 3756.0	...
3899421	  769.4	  602.4	 3753.0	...
3899422	  769.1	  602.3	 3750.0	...
3899423	  768.6	  602.3	 3746.0	...
3899424	  768.1	  602.5	 3746.0	...
3899425	  768.1	  602.6	 3747.0	...
3899426	  768.2	  602.8	 3749.0	...
3899427	  768.3	  603.0	 3751.0	...
3899428	  768.4	  603.3	 3753.0	...
3899429	  768.3	  603.3	 3754.0	...
3899430	  768.2	  603.3	 3756.0	...
3899431	  768.1	  603.2	 3753.0	...
3899432	  768.1	  602.5	 3751.0	...
3899433	  768.1	  601.7	 3750.0	...
3899434	  768.1	  601.0	 3751.0	...
3899435	  768.1	  601.5	 3750.0	...
3899436	  768.0	  602.2	 3749.0	...
3899437	  767.9	  602.8	 3747.0	...
3899438	  767.8	  602.3	 3748.0	...
3899439	  768.0	  601.8	 3749.0	...
3899440	  768.4	  601.3	 3750.0	...
3899441	  768.9	  601.3	 3750.0	...
3899442	  769.1	  601.4	 3750.0	...
3899443	  769.1	  601.5	 3751.0	...
3899444	  769.1	  601.6	 3752.0	...
3899445	  769.1	  601.6	 3753.0	...
3899446	  768.8	  601.7	 3755.0	...
3899447	  768.6	  601.8	 3756.0	...
3899448	  768.6	  601.8	 3756.0	...
3899449	  768.9	  601.8	 3755.0	...
3899450	  769.1	  601.9	 3754.0	...
3899451	  769.0	  602.0	 3752.0	...
3899452	  769.0	  602.1	 3752.0	...
3899453	  769.1	  602.2	 3752.0	...
3899454	  769.2	  602.2	 3753.0	...
3899455	  769.1	  602.2	 3754.0	...
3899456	  769.0	  602.1	 3755.0	...
3899457	  768.9	  602.0	 3755.0	...
3899458	  768.8	  601.9	 3753.0	...
3899459	  769.0	  601.8	 3752.0	...
3899460	  769.0	  601.8	 3756.0	...
3899461	  769.0	  601.7	 3760.0	...
3899462	  768.7	  601.7	 3764.0	...
3899463	  768.4	  601.6	 3763.0	...
3899464	  768.3	  601.6	 3761.0	...
3899465	  768.3	  601.5	 3759.0	...
3899466	  768.4	  601.7	 3758.0	...
3899467	  768.6	  602.1	 3757.0	...
3899468	  768.8	  602.7	 3757.0	...
3899469	  768.6	  603.1	 3757.0	...
3899470	  768.2	  603.2	 3756.0	...
3899471	  767.8	  603.2	 3755.0	...
3899472	  768.1	  603.1	 3754.0	...
3899473	  768.5	  603.0	 3751.0	...
3899474	  769.0	  602.9	 3750.0	...
3899475	  769.3	  603.1	 3750.0	...
3899476	  769.5	  603.3	 3748.0	...
3899477	  769.4	  603.5	 3744.0	...
3899478	  769.3	  603.4	 3743.0	...
3899479	  769.3	  603.3	 3747.0	...
3899480	  769.2	  603.5	 3751.0	...
3899481	  769.0	  603.7	 3751.0	...
3899482	  768.8	  603.6	 3747.0	...
3899483	  768.7	  603.3	 3744.0	...
3899484	  768.8	  603.1	 3744.0	...
3899485	  768.9	  603.1	 3746.0	...
3899486	  769.0	  603.0	 3747.0	...
3899487	  769.2	  603.0	 3746.0	...
3899488	  769.2	  603.0	 3744.0	...
3899489	  769.1	  603.0	 3740.0	...
3899490	  769.0	  603.0	 3737.0	...
3899491	  769.0	  602.9	 3735.0	...
3899492	  769.0	  602.8	 3736.0	...
3899493	  768.9	  602.7	 3737.0	...
3899494	  768.8	  602.7	 3735.0	...
3899495	  768.7	  602.8	 3733.0	...
3899496	  768.6	  602.9	 3737.0	...
3899497	  768.5	  603.0	 3742.0	...
3899498	  768.4	  603.1	 3743.0	...
3899499	  768.6	  603.1	 3739.0	...
3899500	  769.0	  603.1	 3736.0	...
3899501	  769.3	  602.8	 3736.0	...
3899502	  769.2	  602.6	 3734.0	...
3899503	  769.2	  602.9	 3734.0	...
3899504	  769.3	  603.2	 3733.0	...
3899505	  769.5	  603.6	 3732.0	...
3899506	  769.6	  603.5	 3729.0	...
3899507	  769.6	  603.4	 3725.0	...
3899508	  769.6	  603.6	 3723.0	...
3899509	  769.7	  603.8	 3721.0	...
3899510	  769.5	  604.0	 3720.0	...
3899511	  769.3	  604.1	 3718.0	...
3899512	  769.3	  604.1	 3716.0	...
3899513	  769.6	  604.0	 3716.0	...
3899514	  769.9	  604.1	 3717.0	...
3899515	  770.1	  604.1	 3719.0	...
3899516	  770.2	  604.3	 3721.0	...
3899517	  770.1	  604.4	 3721.0	...
3899518	  770.1	  604.5	 3722.0	...
3899519	  769.9	  604.5	 3722.0	...
3899520	  769.8	  604.4	 3723.0	...
3899521	  770.0	  604.3	 3723.0	...
3899522	  770.2	  604.5	 3723.0	...
3899523	  770.5	  604.8	 3722.0	...
3899524	  770.4	  605.2	 3722.0	...
3899525	  770.3	  605.5	 3723.0	...
3899526	  770.2	  605.8	 3723.0	...
3899527	  770.0	  605.8	 3722.0	...
3899528	  769.9	  605.4	 3721.0	...
3899529	  769.8	  605.1	 3720.0	...
3899530	  769.9	  604.8	 3716.0	...
3899531	  770.3	  604.6	 3712.0	...
3899532	  770.8	  604.8	 3708.0	...
3899533	  771.2	  605.0	 3708.0	...
3899534	  771.3	  605.4	 3713.0	...
3899535	  771.0	  605.4	 3717.0	...
3899536	  770.7	  605.5	 3722.0	...
3899537	  770.4	  605.6	 3722.0	...
3899538	  770.2	  605.9	 3716.0	...
3899539	  770.2	  606.2	 3710.0	...
3899540	  770.4	  606.4	 3706.0	...
3899541	  770.5	  606.5	 3708.0	...
3899542	  770.6	  606.5	 3710.0	...
3899543	  770.6	  606.4	 3707.0	...
3899544	  770.7	  606.4	 3703.0	...
3899545	  770.9	  606.4	 3699.0	...
3899546	  770.9	  606.3	 3696.0	...
3899547	  770.9	  605.9	 3694.0	...
3899548	  770.8	  605.5	 3692.0	...
3899549	  770.6	  605.4	 3692.0	...
3899550	  770.5	  605.5	 3692.0	...
3899551	  770.6	  605.6	 3692.0	...
3899552	  770.8	  605.3	 3692.0	...
3899553	  771.1	  605.1	 3693.0	...
3899554	  770.9	  604.9	 3694.0	...
3899555	  770.6	  604.8	 3695.0	...
3899556	  770.5	  605.2	 3694.0	...
3899557	  770.5	  605.6	 3692.0	...
3899558	  770.5	  605.9	 3690.0	...
3899559	  770.5	  605.9	 3689.0	...
3899560	  770.5	  605.8	 3687.0	...
3899561	  770.4	  605.8	 3682.0	...
3899562	  770.3	  605.8	 3677.0	...
3899563	  770.5	  605.6	 3675.0	...
3899564	  770.7	  605.3	 3676.0	...
3899565	  770.9	  605.0	 3678.0	...
3899566	  770.9	  604.9	 3680.0	...
3899567	  771.0	  605.0	 3681.0	...
3899568	  771.0	  605.2	 3679.0	...
3899569	  770.9	  605.4	 3677.0	...
3899570	  771.1	  605.5	 3673.0	...
3899571	  771.4	  605.5	 3673.0	...
3899572	  771.8	  605.3	 3670.0	...
3899573	  771.9	  605.1	 3667.0	...
3899574	  771.9	  605.0	 3663.0	...
3899575	  771.9	  605.0	 3662.0	...
3899576	  772.0	  605.1	 3661.0	...
3899577	  772.6	  605.3	 3661.0	...
3899578	  773.2	  605.4	 3661.0	...
3899579	  773.3	  605.7	 3659.0	...
3899580	  773.1	  606.0	 3659.0	...
3899581	  772.9	  606.3	 3661.0	...
3899582	  773.0	  606.4	 3663.0	...
3899583	  773.1	  606.5	 3667.0	...
3899584	  773.1	  606.3	 3667.0	...
3899585	  772.8	  606.2	 3668.0	...
3899586	  772.6	  606.1	 3668.0	...
3899587	  772.6	  606.1	 3668.0	...
3899588	  772.6	  606.2	 3669.0	...
3899589	  772.6	  606.2	 3670.0	...
3899590	  772.7	  606.5	 3672.0	...
3899591	  772.8	  607.0	 3673.0	...
3899592	  772.9	  607.5	 3668.0	...
3899593	  773.1	  607.5	 3663.0	...
3899594	  773.3	  607.4	 3660.0	...
3899595	  773.4	  607.3	 3660.0	...
3899596	  773.4	  607.5	 3661.0	...
3899597	  773.0	  607.8	 3661.0	...
3899598	  772.6	  608.0	 3662.0	...
3899599	  772.3	  608.1	 3662.0	...
3899600	  772.4	  607.9	 3660.0	...
3899601	  772.5	  607.7	 3656.0	...
3899602	  772.4	  607.4	 3653.0	...
3899603	  772.3	  607.3	 3653.0	...
3899604	  772.2	  607.1	 3652.0	...
3899605	  772.4	  607.3	 3650.0	...
3899606	  772.9	  607.9	 3649.0	...
3899607	  773.4	  608.6	 3647.0	...
3899608	  773.7	  608.7	 3643.0	...
3899609	  773.6	  608.3	 3638.0	...
3899610	  773.8	  607.9	 3635.0	...
3899611	  774.0	  607.6	 3635.0	...
3899612	  774.1	  607.2	 3637.0	...
3899613	  773.9	  606.9	 3640.0	...
3899614	  773.9	  606.5	 3641.0	...
3899615	  774.2	  606.1	 3641.0	...
3899616	  774.5	  605.8	 3640.0	...
3899617	  774.7	  605.7	 3639.0	...
3899618	  774.6	  605.6	 3638.0	...
3899619	  774.8	  605.5	 3637.0	...
3899620	  774.9	  605.5	 3636.0	...
3899621	  775.1	  605.8	 3636.0	...
3899622	  775.2	  606.0	 3637.0	...
3899623	  774.9	  606.4	 3638.0	...
3899624	  774.7	  606.8	 3637.0	...
3899625	  774.5	  607.1	 3636.0	...
3899626	  774.6	  607.1	 3635.0	...
3899627	  775.0	  606.9	 3634.0	...
3899628	  775.2	  606.9	 3634.0	...
3899629	  775.0	  607.0	 3635.0	...
3899630	  774.7	  607.1	 3634.0	...
3899631	  774.4	  607.1	 3634.0	...
3899632	  774.6	  607.0	 3636.0	...
3899633	  774.7	  607.0	 3638.0	...
3899634	  774.6	  606.9	 3641.0	...
3899635	  774.9	  607.3	 3639.0	...
3899636	  775.1	  607.7	 3637.0	...
3899637	  775.4	  608.2	 3636.0	...
3899638	  775.3	  608.1	 3639.0	...
3899639	  775.2	  608.1	 3641.0	...
3899640	  775.1	  608.0	 3641.0	...
3899641	  775.0	  608.0	 3641.0	...
3899642	  775.0	  608.1	 3641.0	...
3899643	  775.0	  608.1	 3641.0	...
3899644	  774.9	  607.7	 3641.0	...
3899645	  774.4	  607.5	 3640.0	...
3899646	  774.0	  607.4	 3640.0	...
3899647	  774.0	  607.8	 3640.0	...
3899648	  774.4	  608.1	 3640.0	...
3899649	  774.8	  608.3	 3640.0	...
3899650	  775.1	  608.5	 3641.0	...
3899651	  775.2	  608.6	 3640.0	...
3899652	  775.2	  608.8	 3639.0	...
3899653	  775.4	  609.0	 3638.0	...
3899654	  775.6	  609.0	 3637.0	...
3899655	  775.9	  608.9	 3637.0	...
3899656	  775.9	  608.9	 3637.0	...
3899657	  775.6	  608.4	 3637.0	...
3899658	  775.3	  607.9	 3636.0	...
3899659	  775.0	  607.3	 3633.0	...
3899660	  775.0	  607.5	 3629.0	...
3899661	  775.2	  607.7	 3627.0	...
3899662	  775.4	  607.9	 3629.0	...
3899663	  775.7	  608.1	 3633.0	...
3899664	  775.7	  608.2	 3633.0	...
3899665	  775.5	  608.1	 3629.0	...
3899666	  775.3	  607.8	 3625.0	...
3899667	  775.3	  607.3	 3624.0	...
3899668	  775.3	  606.5	 3624.0	...
3899669	  775.5	  605.8	 3623.0	...
3899670	  775.8	  605.6	 3622.0	...
3899671	  776.2	  605.9	 3621.0	...
3899672	  776.3	  606.3	 3620.0	...
3899673	  776.2	  606.0	 3619.0	...
3899674	  776.0	  605.7	 3618.0	...
3899675	  775.8	  605.3	 3618.0	...
3899676	  775.7	  605.2	 3617.0	...
3899677	  776.0	  605.1	 3619.0	...
3899678	  776.2	  605.5	 3622.0	...
3899679	  776.3	  605.9	 3623.0	...
3899680	  776.2	  606.5	 3622.0	...
3899681	  776.1	  606.7	 3623.0	...
3899682	  776.1	  606.5	 3625.0	...
3899683	  776.1	  606.1	 3624.0	...
3899684	  776.1	  605.6	 3622.0	...
3899685	  776.1	  605.5	 3623.0	...
3899686	  776.2	  605.4	 3626.0	...
3899687	  776.4	  605.4	 3629.0	...
3899688	  776.6	  605.6	 3628.0	...
3899689	  776.7	  605.9	 3627.0	...
3899690	  776.7	  606.1	 3626.0	...
3899691	  776.8	  606.2	 3623.0	...
3899692	  776.8	  606.0	 3621.0	...
3899693	  776.9	  605.8	 3619.0	...
3899694	  776.9	  605.6	 3619.0	...
3899695	  776.9	  605.2	 3620.0	...
3899696	  777.0	  605.0	 3620.0	...
3899697	  776.5	  605.4	 3621.0	...
3899698	  776.1	  605.9	 3622.0	...
3899699	  775.6	  605.8	 3622.0	...
3899700	  775.7	  605.3	 3625.0	...
3899701	  775.8	  605.3	 3629.0	...
3899702	  775.8	  605.8	 3632.0	...
3899703	  775.8	  606.3	 3632.0	...
3899704	  776.2	  606.2	 3631.0	...
3899705	  776.7	  606.3	 3631.0	...
3899706	  777.2	  606.3	 3631.0	...
3899707	  777.2	  606.4	 3631.0	...
3899708	  777.2	  606.5	 3631.0	...
MSG	3899709 0000 _ Number Off
3899709	  777.0	  606.6	 3626.0	...
3899710	  776.8	  606.6	 3621.0	...
3899711	  776.5	  606.0	 3620.0	...
3899712	  776.7	  605.4	 3624.0	...
3899713	  776.9	  604.8	 3624.0	...
3899714	  776.7	  604.8	 3620.0	...
3899715	  776.5	  604.8	 3615.0	...
3899716	  776.0	  605.0	 3615.0	...
3899717	  775.8	  605.1	 3615.0	...
3899718	  775.6	  605.1	 3615.0	...
3899719	  775.4	  604.9	 3617.0	...
3899720	  775.3	  605.0	 3618.0	...
3899721	  775.2	  605.2	 3619.0	...
3899722	  775.3	  605.4	 3619.0	...
3899723	  775.3	  605.6	 3618.0	...
3899724	  775.4	  605.9	 3616.0	...
3899725	  775.8	  605.9	 3615.0	...
3899726	  776.2	  605.5	 3615.0	...
3899727	  776.6	  605.7	 3616.0	...
3899728	  776.7	  606.2	 3617.0	...
3899729	  776.8	  606.8	 3620.0	...
3899730	  776.7	  606.8	 3623.0	...
3899731	  776.6	  606.8	 3627.0	...
3899732	  776.5	  606.7	 3629.0	...
3899733	  776.4	  606.6	 3627.0	...
3899734	  776.3	  606.5	 3624.0	...
3899735	  776.2	  606.6	 3622.0	...
3899736	  776.2	  606.4	 3624.0	...
3899737	  776.2	  606.1	 3627.0	...
3899738	  776.1	  605.8	 3627.0	...
3899739	  776.0	  605.8	 3626.0	...
3899740	  776.1	  605.9	 3625.0	...
3899741	  776.1	  605.9	 3623.0	...
3899742	  776.2	  605.7	 3623.0	...
3899743	  776.1	  605.5	 3621.0	...
3899744	  776.2	  605.7	 3620.0	...
3899745	  776.2	  606.2	 3621.0	...
3899746	  776.2	  606.2	 3625.0	...
3899747	  776.2	  606.1	 3628.0	...
3899748	  776.2	  606.3	 3629.0	...
3899749	  776.2	  607.0	 3627.0	...
3899750	  776.1	  606.8	 3626.0	...
3899751	  776.2	  606.3	 3626.0	...
3899752	  776.2	  605.7	 3625.0	...
3899753	  776.5	  605.4	 3623.0	...
3899754	  776.6	  605.0	 3622.0	...
3899755	  776.5	  604.0	 3622.0	...
3899756	  776.2	  603.3	 3622.0	...
3899757	  776.0	  602.8	 3622.0	...
3899758	  776.0	  602.8	 3622.0	...
3899759	  775.9	  603.4	 3624.0	...
3899760	  775.8	  604.1	 3626.0	...
3899761	  775.8	  604.7	 3628.0	...
3899762	  775.8	  604.6	 3629.0	...
3899763	  775.9	  604.5	 3629.0	...
3899764	  775.9	  604.6	 3631.0	...
3899765	  775.9	  604.8	 3633.0	...
3899766	  775.9	  604.9	 3636.0	...
3899767	  775.9	  604.6	 3636.0	...
3899768	  776.2	  604.2	 3636.0	...
3899769	  776.5	  603.7	 3637.0	...
3899770	  775.9	  604.0	 3636.0	...
3899771	  775.1	  604.3	 3635.0	...
3899772	  774.7	  604.6	 3635.0	...
3899773	  775.2	  604.5	 3637.0	...
3899774	  775.6	  604.6	 3640.0	...
3899775	  775.6	  604.6	 3640.0	...
3899776	  775.6	  604.7	 3642.0	...
3899777	  775.5	  604.8	 3642.0	...
3899778	  775.5	  604.7	 3643.0	...
3899779	  775.5	  604.2	 3642.0	...
3899780	  775.5	  603.8	 3641.0	...
3899781	  775.4	  603.6	 3640.0	...
3899782	  775.4	  603.6	 3643.0	...
3899783	  775.4	  603.9	 3646.0	...
3899784	  775.3	  604.3	 3649.0	...
3899785	  775.3	  604.3	 3650.0	...
3899786	  775.5	  603.9	 3650.0	...
3899787	  775.6	  603.6	 3651.0	...
3899788	  775.8	  603.5	 3647.0	...
3899789	  776.0	  603.4	 3643.0	...
3899790	  776.2	  603.3	 3639.0	...
3899791	  776.0	  603.4	 3641.0	...
3899792	  775.7	  603.5	 3643.0	...
3899793	  775.6	  603.6	 3643.0	...
3899794	  775.8	  603.9	 3648.0	...
3899795	  775.9	  604.1	 3653.0	...
3899796	  775.7	  604.4	 3659.0	...
3899797	  775.6	  604.4	 3659.0	...
3899798	  775.5	  604.4	 3661.0	...
3899799	  775.5	  604.4	 3663.0	...
3899800	  775.5	  604.4	 3664.0	...
3899801	  775.5	  604.3	 3664.0	...
3899802	  775.5	  604.3	 3667.0	...
3899803	  775.8	  604.4	 3669.0	...
3899804	  776.0	  604.4	 3671.0	...
3899805	  776.2	  604.4	 3672.0	...
3899806	  776.0	  604.1	 3671.0	...
3899807	  775.9	  603.7	 3670.0	...
3899808	  775.8	  603.4	 3669.0	...
3899809	  776.1	  603.3	 3668.0	...
3899810	  776.4	  603.4	 3668.0	...
3899811	  776.2	  603.5	 3669.0	...
3899812	  775.6	  603.5	 3668.0	...
3899813	  774.8	  603.4	 3666.0	...
3899814	  774.7	  603.8	 3664.0	...
3899815	  775.2	  604.3	 3666.0	...
3899816	  775.7	  604.5	 3667.0	...
3899817	  776.1	  603.8	 3669.0	...
3899818	  775.9	  603.2	 3668.0	...
3899819	  775.7	  603.0	 3667.0	...
3899820	  775.7	  602.8	 3665.0	...
3899821	  775.7	  602.6	 3665.0	...
3899822	  775.7	  602.7	 3664.0	...
3899823	  775.6	  603.0	 3667.0	...
3899824	  775.4	  603.2	 3670.0	...
3899825	  775.2	  603.2	 3673.0	...
3899826	  775.4	  603.0	 3673.0	...
3899827	  775.7	  603.0	 3673.0	...
3899828	  775.9	  602.9	 3676.0	...
3899829	  775.6	  603.0	 3679.0	...
3899830	  775.4	  602.7	 3681.0	...
3899831	  775.0	  602.5	 3681.0	...
3899832	  774.8	  602.2	 3680.0	...
3899833	  774.7	  602.1	 3681.0	...
3899834	  774.9	  602.0	 3681.0	...
3899835	  775.1	  602.0	 3681.0	...
3899836	  775.3	  602.4	 3681.0	...
3899837	  775.3	  602.8	 3680.0	...
3899838	  775.2	  603.3	 3680.0	...
3899839	  775.1	  603.4	 3681.0	...
3899840	  775.3	  603.5	 3684.0	...
3899841	  775.5	  603.6	 3688.0	...
3899842	  775.7	  603.5	 3689.0	...
3899843	  775.2	  603.0	 3687.0	...
3899844	  774.7	  602.5	 3685.0	...
3899845	  774.3	  602.2	 3686.0	...
3899846	  774.2	  601.9	 3688.0	...
3899847	  774.5	  601.6	 3690.0	...
3899848	  774.9	  601.2	 3690.0	...
3899849	  775.2	  601.3	 3690.0	...
3899850	  775.2	  601.6	 3690.0	...
3899851	  775.2	  602.1	 3690.0	...
3899852	  775.1	  602.4	 3690.0	...
3899853	  775.0	  602.5	 3692.0	...
3899854	  775.0	  602.6	 3694.0	...
3899855	  775.0	  602.6	 3696.0	...
3899856	  775.1	  602.7	 3696.0	...
3899857	  775.1	  602.7	 3695.0	...
3899858	  775.1	  602.8	 3696.0	...
3899859	  775.2	  602.7	 3697.0	...
3899860	  775.3	  602.6	 3698.0	...
3899861	  775.2	  602.4	 3701.0	...
3899862	  775.1	  602.1	 3704.0	...
3899863	  774.9	  602.0	 3707.0	...
3899864	  774.9	  602.1	 3705.0	...
3899865	  775.0	  602.4	 3706.0	...
3899866	  775.0	  602.6	 3708.0	...
3899867	  775.0	  602.7	 3710.0	...
3899868	  774.9	  602.7	 3711.0	...
3899869	  774.7	  602.7	 3710.0	...
3899870	  774.6	  603.0	 3708.0	...
3899871	  774.6	  603.2	 3708.0	...
3899872	  774.9	  603.4	 3710.0	...
3899873	  775.1	  603.3	 3711.0	...
3899874	  775.3	  603.5	 3711.0	...
3899875	  775.1	  603.8	 3712.0	...
3899876	  774.9	  603.8	 3715.0	...
3899877	  774.6	  603.5	 3717.0	...
3899878	  774.4	  603.1	 3719.0	...
3899879	  774.1	  602.8	 3720.0	...
3899880	  774.1	  602.7	 3720.0	...
3899881	  774.0	  602.8	 3723.0	...
3899882	  773.9	  602.9	 3727.0	...
3899883	  773.9	  603.0	 3731.0	...
3899884	  773.9	  603.0	 3733.0	...
3899885	  773.9	  603.1	 3733.0	...
3899886	  773.9	  602.9	 3733.0	...
3899887	  774.0	  602.5	 3733.0	...
3899888	  774.1	  602.2	 3732.0	...
3899889	  774.0	  602.0	 3731.0	...
3899890	  773.9	  601.9	 3732.0	...
3899891	  773.9	  601.7	 3734.0	...
3899892	  774.0	  601.5	 3735.0	...
3899893	  774.1	  601.8	 3734.0	...
3899894	  773.7	  602.2	 3734.0	...
3899895	  773.2	  602.4	 3734.0	...
3899896	  773.1	  602.0	 3737.0	...
3899897	  773.6	  602.2	 3740.0	...
3899898	  774.1	  602.7	 3744.0	...
3899899	  774.1	  602.6	 3744.0	...
3899900	  774.0	  601.9	 3743.0	...
3899901	  773.8	  601.2	 3746.0	...
3899902	  773.6	  601.1	 3750.0	...
3899903	  773.5	  601.2	 3753.0	...
3899904	  773.5	  601.6	 3753.0	...
3899905	  773.4	  602.3	 3752.0	...
3899906	  773.6	  602.8	 3753.0	...
3899907	  773.8	  603.1	 3752.0	...
3899908	  773.9	  603.1	 3753.0	...
3899909	  773.5	  603.3	 3752.0	...
3899910	  773.2	  603.6	 3753.0	...
3899911	  772.9	  603.5	 3754.0	...
3899912	  772.8	  602.8	 3755.0	...
3899913	  772.8	  602.1	 3760.0	...
3899914	  772.8	  601.8	 3766.0	...
3899915	  772.9	  601.8	 3772.0	...
3899916	  773.1	  601.9	 3768.0	...
3899917	  773.3	  602.0	 3764.0	...
3899918	  773.4	  602.1	 3761.0	...
3899919	  772.9	  602.0	 3762.0	...
3899920	  772.3	  602.0	 3763.0	...
3899921	  771.9	  602.1	 3763.0	...
3899922	  772.1	  602.4	 3763.0	...
MSG	3899923 0000 _ Number On
3899923	  772.3	  602.6	 3763.0	...
3899924	  772.3	  602.7	 3764.0	...
3899925	  772.3	  602.6	 3764.0	...
3899926	  772.3	  602.2	 3766.0	...
3899927	  772.2	  601.7	 3767.0	...
3899928	  772.0	  601.1	 3770.0	...
3899929	  771.9	  601.0	 3771.0	...
3899930	  771.7	  601.2	 3773.0	...
3899931	  771.7	  601.4	 3773.0	...
3899932	  771.6	  601.7	 3773.0	...
3899933	  771.3	  601.9	 3774.0	...
3899934	  771.0	  602.1	 3774.0	...
3899935	  770.8	  602.0	 3776.0	...
3899936	  770.9	  601.7	 3781.0	...
3899937	  771.0	  601.6	 3786.0	...
3899938	  771.1	  601.8	 3790.0	...
3899939	  771.2	  601.9	 3789.0	...
3899940	  771.2	  602.2	 3788.0	...
3899941	  771.2	  602.6	 3787.0	...
3899942	  771.2	  602.9	 3788.0	...
3899943	  771.2	  603.0	 3790.0	...
3899944	  771.2	  603.4	 3792.0	...
3899945	  771.2	  603.8	 3792.0	...
3899946	  771.3	  604.2	 3792.0	...
3899947	  771.1	  604.2	 3792.0	...
3899948	  770.5	  604.3	 3790.0	...
3899949	  769.9	  604.4	 3788.0	...
3899950	  769.4	  603.9	 3788.0	...
3899951	  769.1	  603.4	 3791.0	...
3899952	  768.1	  602.8	 3794.0	...
3899953	  767.2	  602.5	 3797.0	...
3899954	  766.3	  602.2	 3799.0	...
3899955	  765.8	  601.9	 3800.0	...
3899956	  765.3	  601.3	 3799.0	...
3899957	  765.0	  600.5	 3799.0	...
3899958	  764.8	  599.5	 3801.0	...
3899959	  764.5	  598.9	 3802.0	...
3899960	  764.1	  598.7	 3803.0	...
3899961	  764.0	  598.5	 3807.0	...
3899962	  764.2	  598.5	 3813.0	...
3899963	  764.8	  598.6	 3819.0	...
3899964	  765.4	  599.6	 3820.0	...
3899965	  766.1	  600.4	 3819.0	...
3899966	  766.6	  601.3	 3818.0	...
3899967	  767.3	  601.8	 3820.0	...
3899968	  767.7	  602.4	 3821.0	...
3899969	  767.8	  602.9	 3822.0	...
3899970	  767.7	  602.9	 3822.0	...
3899971	  767.5	  602.7	 3823.0	...
3899972	  767.5	  602.5	 3824.0	...
3899973	  767.4	  602.3	 3825.0	...
3899974	  767.3	  602.1	 3825.0	...
3899975	  767.1	  602.0	 3825.0	...
3899976	  766.8	  601.7	 3824.0	...
3899977	  766.4	  601.5	 3824.0	...
3899978	  766.1	  601.3	 3826.0	...
3899979	  766.1	  601.2	 3828.0	...
3899980	  766.4	  601.1	 3829.0	...
3899981	  766.7	  600.9	 3828.0	...
3899982	  766.5	  601.4	 3831.0	...
3899983	  766.0	  602.1	 3834.0	...
3899984	  765.4	  602.8	 3837.0	...
3899985	  765.3	  602.9	 3837.0	...
3899986	  765.1	  602.9	 3837.0	...
3899987	  765.0	  603.0	 3837.0	...
3899988	  765.0	  603.2	 3838.0	...
3899989	  765.0	  603.4	 3839.0	...
3899990	  765.0	  603.5	 3839.0	...
3899991	  765.0	  603.3	 3840.0	...
3899992	  764.9	  602.8	 3842.0	...
3899993	  764.7	  602.3	 3844.0	...
3899994	  764.5	  601.7	 3846.0	...
3899995	  764.4	  601.2	 3846.0	...
3899996	  764.5	  601.4	 3846.0	...
3899997	  764.9	  601.8	 3844.0	...
3899998	  765.2	  601.8	 3842.0	...
3899999	  765.5	  601.4	 3843.0	...
3900000	  765.6	  601.0	 3847.0	...
3900001	  765.6	  601.1	 3851.0	...
3900002	  765.6	  601.2	 3852.0	...
3900003	  765.5	  601.4	 3851.0	...
3900004	  765.4	  601.4	 3851.0	...
3900005	  764.8	  601.3	 3851.0	...
3900006	  764.3	  601.2	 3851.0	...
3900007	  763.7	  601.3	 3851.0	...
3900008	  763.5	  601.4	 3851.0	...
3900009	  763.4	  601.4	 3852.0	...
3900010	  763.3	  601.3	 3852.0	...
3900011	  763.3	  601.2	 3853.0	...
3900012	  763.2	  600.9	 3853.0	...
3900013	  763.4	  600.7	 3854.0	...
3900014	  763.8	  600.8	 3855.0	...
3900015	  764.2	  601.1	 3857.0	...
3900016	  764.4	  601.5	 3857.0	...
3900017	  764.4	  601.7	 3858.0	...
3900018	  764.3	  602.0	 3858.0	...
3900019	  764.2	  602.2	 3859.0	...
3900020	  764.1	  602.5	 3860.0	...
3900021	  763.9	  602.7	 3861.0	...
3900022	  763.6	  602.5	 3862.0	...
3900023	  763.3	  601.9	 3863.0	...
3900024	  763.5	  601.3	 3862.0	...
3900025	  763.6	  601.1	 3860.0	...
3900026	  763.8	  601.0	 3860.0	...
3900027	  763.9	  600.4	 3862.0	...
3900028	  763.5	  599.9	 3864.0	...
3900029	  763.1	  599.9	 3864.0	...
3900030	  763.2	  600.5	 3864.0	...
3900031	  763.8	  601.0	 3867.0	...
3900032	  764.0	  601.0	 3869.0	...
3900033	  763.8	  600.9	 3871.0	...
3900034	  763.3	  600.9	 3870.0	...
3900035	  763.0	  600.9	 3867.0	...
3900036	  762.8	  601.0	 3866.0	...
3900037	  762.9	  600.6	 3868.0	...
3900038	  763.0	  600.2	 3870.0	...
3900039	  763.1	  599.8	 3874.0	...
3900040	  763.2	  599.8	 3875.0	...
3900041	  762.9	  599.6	 3876.0	...
3900042	  762.4	  599.5	 3877.0	...
3900043	  762.1	  599.4	 3877.0	...
3900044	  762.2	  599.5	 3877.0	...
3900045	  762.4	  600.2	 3879.0	...
3900046	  762.4	  600.8	 3881.0	...
3900047	  762.1	  601.2	 3882.0	...
3900048	  761.8	  601.1	 3881.0	...
3900049	  761.7	  600.9	 3880.0	...
3900050	  761.8	  601.0	 3880.0	...
3900051	  762.0	  601.0	 3880.0	...
3900052	  762.0	  601.0	 3880.0	...
3900053	  762.1	  601.2	 3880.0	...
3900054	  762.3	  601.4	 3880.0	...
3900055	  762.3	  601.5	 3880.0	...
3900056	  762.3	  601.4	 3879.0	...
3900057	  762.4	  601.3	 3879.0	...
3900058	  762.5	  601.2	 3879.0	...
3900059	  762.2	  601.3	 3882.0	...
3900060	  761.9	  601.4	 3885.0	...
3900061	  761.6	  601.5	 3888.0	...
3900062	  761.6	  601.2	 3889.0	...
3900063	  761.7	  600.9	 3889.0	...
3900064	  761.7	  600.4	 3890.0	...
3900065	  761.7	  600.3	 3892.0	...
3900066	  761.8	  599.9	 3894.0	...
3900067	  761.6	  599.8	 3894.0	...
3900068	  761.4	  599.6	 3895.0	...
3900069	  761.3	  599.7	 3895.0	...
3900070	  761.4	  600.1	 3895.0	...
3900071	  761.6	  600.5	 3896.0	...
3900072	  761.8	  601.1	 3897.0	...
3900073	  761.9	  601.1	 3897.0	...
3900074	  761.7	  601.3	 3896.0	...
3900075	  761.3	  601.3	 3896.0	...
3900076	  760.9	  601.0	 3897.0	...
3900077	  760.7	  600.6	 3898.0	...
3900078	  760.6	  600.3	 3897.0	...
3900079	  760.7	  600.5	 3898.0	...
3900080	  760.8	  600.6	 3899.0	...
3900081	  760.8	  600.5	 3899.0	...
3900082	  760.9	  600.6	 3898.0	...
3900083	  760.8	  600.8	 3897.0	...
3900084	  760.9	  600.9	 3897.0	...
3900085	  760.9	  600.6	 3898.0	...
3900086	  760.9	  600.4	 3899.0	...
3900087	  760.8	  600.1	 3900.0	...
3900088	  760.8	  600.1	 3901.0	...
3900089	  760.8	  600.1	 3903.0	...
3900090	  760.8	  600.1	 3902.0	...
3900091	  760.9	  600.1	 3899.0	...
3900092	  761.0	  600.2	 3897.0	...
3900093	  761.1	  600.6	 3899.0	...
3900094	  761.2	  600.9	 3903.0	...
3900095	  761.3	  600.7	 3906.0	...
3900096	  761.4	  600.1	 3902.0	...
3900097	  761.4	  599.8	 3898.0	...
3900098	  761.4	  600.0	 3900.0	...
3900099	  761.4	  600.2	 3904.0	...
3900100	  761.6	  600.0	 3905.0	...
3900101	  761.9	  600.0	 3902.0	...
3900102	  762.2	  600.1	 3901.0	...
3900103	  762.2	  600.3	 3902.0	...
3900104	  762.1	  600.3	 3904.0	...
3900105	  762.1	  600.3	 3904.0	...
3900106	  762.2	  600.3	 3904.0	...
3900107	  762.1	  600.4	 3904.0	...
3900108	  762.2	  600.3	 3904.0	...
3900109	  762.2	  600.3	 3904.0	...
3900110	  762.1	  600.2	 3902.0	...
3900111	  761.6	  600.2	 3901.0	...
3900112	  761.3	  599.9	 3898.0	...
3900113	  761.3	  599.5	 3898.0	...
3900114	  761.3	  599.6	 3899.0	...
3900115	  761.4	  599.8	 3902.0	...
3900116	  761.5	  600.1	 3905.0	...
3900117	  761.6	  600.0	 3904.0	...
3900118	  761.7	  600.1	 3902.0	...
3900119	  761.3	  600.2	 3899.0	...
3900120	  760.8	  600.3	 3898.0	...
3900121	  760.3	  600.3	 3898.0	...
3900122	  760.2	  600.2	 3900.0	...
3900123	  760.0	  600.0	 3904.0	...
3900124	  760.3	  599.7	 3911.0	...
3900125	  760.5	  599.6	 3916.0	...
3900126	  760.4	  599.6	 3920.0	...
3900127	  760.1	  599.7	 3920.0	...
3900128	  760.0	  599.8	 3920.0	...
3900129	  760.2	  599.9	 3917.0	...
3900130	  760.4	  599.6	 3913.0	...
3900131	  760.4	  599.2	 3910.0	...
3900132	  760.5	  598.7	 3912.0	...
3900133	  760.6	  598.5	 3916.0	...
3900134	  760.7	  598.4	 3917.0	...
3900135	  760.8	  598.7	 3914.0	...
3900136	  760.8	  599.0	 3912.0	...
3900137	  760.8	  599.2	 3913.0	...
3900138	  760.6	  599.2	 3913.0	...
3900139	  760.1	  599.0	 3913.0	...
3900140	  759.7	  599.0	 3914.0	...
3900141	  759.6	  598.9	 3916.0	...
3900142	  759.5	  598.9	 3917.0	...
3900143	  759.5	  598.8	 3917.0	...
3900144	  759.4	  598.8	 3918.0	...
3900145	  759.3	  598.9	 3917.0	...
3900146	  759.4	  599.0	 3916.0	...
3900147	  759.6	  598.9	 3915.0	...
3900148	  759.9	  598.8	 3917.0	...
3900149	  760.0	  598.7	 3919.0	...
3900150	  760.1	  599.1	 3921.0	...
3900151	  760.2	  599.5	 3922.0	...
3900152	  760.2	  599.9	 3921.0	...
3900153	  760.0	  599.9	 3920.0	...
3900154	  759.9	  600.0	 3923.0	...
3900155	  759.8	  600.0	 3927.0	...
3900156	  759.7	  600.1	 3931.0	...
3900157	  759.5	  600.2	 3930.0	...
3900158	  759.6	  600.1	 3928.0	...
3900159	  759.7	  599.8	 3926.0	...
3900160	  759.7	  599.5	 3925.0	...
3900161	  759.6	  599.2	 3925.0	...
3900162	  759.6	  599.1	 3925.0	...
3900163	  759.8	  599.1	 3925.0	...
3900164	  760.1	  599.8	 3924.0	...
3900165	  760.2	  600.5	 3924.0	...
3900166	  759.9	  600.2	 3925.0	...
3900167	  759.5	  599.3	 3925.0	...
3900168	  759.4	  598.5	 3928.0	...
3900169	  759.3	  598.7	 3931.0	...
3900170	  759.1	  598.8	 3934.0	...
3900171	  759.1	  598.9	 3935.0	...
3900172	  759.0	  598.9	 3933.0	...
3900173	  759.1	  598.9	 3932.0	...
3900174	  759.1	  598.7	 3929.0	...
3900175	  759.1	  598.7	 3928.0	...
3900176	  758.9	  598.6	 3927.0	...
3900177	  758.7	  598.6	 3926.0	...
3900178	  758.5	  598.5	 3926.0	...
3900179	  758.4	  598.9	 3928.0	...
3900180	  758.3	  599.3	 3931.0	...
3900181	  758.5	  599.8	 3933.0	...
3900182	  758.8	  599.7	 3933.0	...
3900183	  759.3	  599.6	 3933.0	...
3900184	  759.5	  599.5	 3934.0	...
3900185	  759.8	  599.4	 3934.0	...
3900186	  759.8	  599.7	 3933.0	...
3900187	  759.8	  599.9	 3930.0	...
3900188	  759.7	  599.6	 3927.0	...
3900189	  759.6	  599.2	 3924.0	...
3900190	  759.3	  598.8	 3924.0	...
3900191	  759.1	  598.9	 3927.0	...
3900192	  758.9	  599.0	 3929.0	...
3900193	  758.8	  599.0	 3932.0	...
3900194	  758.9	  598.9	 3932.0	...
3900195	  759.0	  598.7	 3930.0	...
3900196	  759.2	  598.4	 3928.0	...
3900197	  759.1	  598.3	 3926.0	...
3900198	  759.0	  598.4	 3926.0	...
3900199	  759.0	  598.5	 3929.0	...
3900200	  759.1	  598.6	 3934.0	...
3900201	  759.1	  598.6	 3939.0	...
3900202	  759.2	  598.4	 3939.0	...
3900203	  759.4	  598.2	 3939.0	...
3900204	  759.3	  598.2	 3940.0	...
3900205	  759.1	  598.3	 3942.0	...
3900206	  758.8	  598.3	 3940.0	...
3900207	  758.9	  598.2	 3937.0	...
3900208	  759.0	  598.0	 3933.0	...
3900209	  759.1	  597.9	 3933.0	...
3900210	  759.1	  598.1	 3932.0	...
3900211	  758.8	  598.3	 3931.0	...
3900212	  758.5	  598.4	 3931.0	...
3900213	  758.5	  598.3	 3932.0	...
3900214	  759.2	  598.1	 3933.0	...
3900215	  759.8	  598.3	 3934.0	...
3900216	  760.2	  598.5	 3935.0	...
3900217	  760.1	  598.5	 3937.0	...
3900218	  759.7	  598.2	 3938.0	...
3900219	  759.3	  597.9	 3938.0	...
3900220	  759.0	  598.0	 3937.0	...
3900221	  759.0	  597.7	 3937.0	...
3900222	  758.9	  597.6	 3936.0	...
3900223	  759.0	  597.8	 3935.0	...
MSG	3900224 0000 _ Number Off
3900224	  759.0	  598.2	 3934.0	...
3900225	  759.0	  598.7	 3935.0	...
3900226	  759.0	  598.8	 3936.0	...
3900227	  759.2	  598.9	 3939.0	...
3900228	  759.1	  599.0	 3940.0	...
3900229	  759.0	  598.8	 3939.0	...
3900230	  759.0	  598.4	 3937.0	...
3900231	  759.3	  598.2	 3936.0	...
3900232	  759.6	  597.9	 3934.0	...
3900233	  759.9	  597.7	 3933.0	...
3900234	  760.0	  597.7	 3933.0	...
3900235	  760.0	  597.9	 3933.0	...
3900236	  759.8	  597.7	 3932.0	...
3900237	  759.6	  597.4	 3933.0	...
3900238	  759.5	  597.2	 3935.0	...
3900239	  759.5	  597.6	 3938.0	...
3900240	  759.6	  597.9	 3940.0	...
3900241	  759.3	  598.1	 3942.0	...
3900242	  758.9	  598.3	 3944.0	...
3900243	  758.8	  598.5	 3945.0	...
3900244	  759.1	  598.8	 3946.0	...
3900245	  759.6	  598.7	 3946.0	...
3900246	  759.8	  598.7	 3946.0	...
3900247	  760.1	  598.6	 3946.0	...
3900248	  760.1	  598.6	 3948.0	...
3900249	  759.8	  598.8	 3949.0	...
3900250	  759.4	  599.1	 3948.0	...
3900251	  758.8	  599.3	 3946.0	...
3900252	  758.5	  599.3	 3944.0	...
3900253	  758.5	  599.2	 3944.0	...
3900254	  758.6	  598.9	 3944.0	...
3900255	  758.9	  598.6	 3944.0	...
3900256	  759.2	  598.3	 3945.0	...
3900257	  759.4	  598.2	 3946.0	...
3900258	  759.0	  598.0	 3946.0	...
3900259	  758.7	  598.0	 3946.0	...
3900260	  758.6	  598.2	 3947.0	...
3900261	  758.9	  598.4	 3949.0	...
3900262	  759.2	  598.5	 3950.0	...
3900263	  759.1	  598.3	 3950.0	...
3900264	  758.9	  598.2	 3950.0	...
3900265	  758.9	  598.1	 3950.0	...
3900266	  759.1	  598.3	 3954.0	...
3900267	  759.5	  598.4	 3957.0	...
3900268	  759.7	  598.1	 3958.0	...
3900269	  759.8	  597.8	 3956.0	...
3900270	  759.6	  597.6	 3954.0	...
3900271	  759.6	  597.6	 3953.0	...
3900272	  759.5	  597.5	 3953.0	...
3900273	  759.6	  597.2	 3954.0	...
3900274	  760.0	  597.1	 3955.0	...
3900275	  760.3	  597.3	 3956.0	...
3900276	  760.6	  597.6	 3956.0	...
3900277	  760.5	  597.8	 3955.0	...
3900278	  760.3	  597.6	 3955.0	...
3900279	  760.1	  597.5	 3955.0	...
3900280	  759.9	  597.3	 3954.0	...
3900281	  759.9	  597.1	 3952.0	...
3900282	  760.0	  597.1	 3951.0	...
3900283	  759.9	  597.3	 3952.0	...
3900284	  759.7	  597.7	 3952.0	...
3900285	  759.6	  597.7	 3952.0	...
3900286	  759.6	  597.6	 3955.0	...
3900287	  759.6	  597.4	 3957.0	...
3900288	  759.6	  597.4	 3960.0	...
3900289	  759.5	  597.9	 3960.0	...
3900290	  759.5	  598.6	 3959.0	...
3900291	  759.6	  599.3	 3958.0	...
3900292	  759.7	  599.3	 3956.0	...
3900293	  760.0	  599.4	 3955.0	...
3900294	  760.2	  599.4	 3956.0	...
3900295	  760.3	  599.5	 3957.0	...
3900296	  760.3	  599.5	 3957.0	...
3900297	  760.3	  599.5	 3957.0	...
3900298	  760.3	  599.4	 3956.0	...
3900299	  760.3	  599.3	 3955.0	...
3900300	  760.3	  599.4	 3954.0	...
3900301	  760.2	  599.5	 3954.0	...
3900302	  760.1	  599.2	 3953.0	...
3900303	  760.0	  598.4	 3952.0	...
3900304	  760.0	  597.6	 3951.0	...
3900305	  760.1	  597.1	 3951.0	...
3900306	  760.2	  597.1	 3953.0	...
3900307	  760.2	  597.3	 3955.0	...
3900308	  760.3	  597.7	 3958.0	...
3900309	  760.5	  598.2	 3960.0	...
3900310	  760.6	  598.5	 3961.0	...
3900311	  760.7	  598.3	 3961.0	...
3900312	  760.7	  598.1	 3962.0	...
3900313	  760.8	  598.1	 3959.0	...
3900314	  760.9	  598.2	 3956.0	...
3900315	  760.9	  598.3	 3956.0	...
3900316	  761.0	  598.2	 3959.0	...
3900317	  760.7	  598.1	 3961.0	...
3900318	  760.3	  598.1	 3960.0	...
3900319	  760.0	  598.1	 3959.0	...
3900320	  760.0	  598.2	 3960.0	...
3900321	  760.0	  598.3	 3959.0	...
3900322	  760.0	  598.7	 3959.0	...
3900323	  760.1	  599.0	 3960.0	...
3900324	  760.3	  599.0	 3961.0	...
3900325	  760.3	  598.8	 3962.0	...
3900326	  760.3	  598.4	 3961.0	...
3900327	  760.2	  597.9	 3961.0	...
3900328	  760.2	  597.4	 3961.0	...
3900329	  760.7	  597.5	 3960.0	...
3900330	  761.2	  597.9	 3960.0	...
3900331	  761.5	  598.3	 3959.0	...
3900332	  761.5	  598.3	 3959.0	...
3900333	  761.0	  598.4	 3960.0	...
3900334	  760.7	  598.5	 3960.0	...
3900335	  760.4	  598.5	 3959.0	...
3900336	  760.4	  598.5	 3959.0	...
3900337	  760.2	  598.7	 3959.0	...
3900338	  760.1	  599.0	 3958.0	...
3900339	  759.8	  599.4	 3957.0	...
3900340	  759.7	  599.6	 3955.0	...
3900341	  760.0	  599.7	 3954.0	...
3900342	  760.3	  599.7	 3953.0	...
3900343	  760.9	  599.6	 3953.0	...
3900344	  761.2	  599.5	 3953.0	...
3900345	  761.5	  599.5	 3952.0	...
3900346	  761.5	  599.5	 3952.0	...
3900347	  761.3	  599.5	 3953.0	...
3900348	  760.9	  599.6	 3953.0	...
3900349	  760.6	  599.5	 3953.0	...
3900350	  760.3	  599.5	 3953.0	...
3900351	  760.7	  599.4	 3953.0	...
3900352	  761.1	  599.4	 3955.0	...
3900353	  761.4	  599.5	 3956.0	...
3900354	  761.4	  599.6	 3956.0	...
3900355	  761.3	  599.6	 3959.0	...
3900356	  761.1	  599.4	 3962.0	...
3900357	  761.1	  599.3	 3965.0	...
3900358	  761.3	  599.4	 3962.0	...
3900359	  761.5	  599.7	 3959.0	...
3900360	  761.6	  599.9	 3957.0	...
3900361	  761.4	  599.9	 3957.0	...
3900362	  761.1	  599.9	 3958.0	...
3900363	  760.8	  600.0	 3959.0	...
3900364	  760.8	  600.0	 3959.0	...
3900365	  760.8	  600.4	 3958.0	...
3900366	  760.8	  600.7	 3958.0	...
3900367	  760.9	  601.1	 3955.0	...
3900368	  761.0	  601.0	 3952.0	...
3900369	  761.1	  601.0	 3949.0	...
3900370	  761.2	  601.0	 3948.0	...
3900371	  761.2	  601.0	 3948.0	...
3900372	  761.1	  601.0	 3948.0	...
3900373	  761.1	  601.0	 3949.0	...
3900374	  761.1	  600.9	 3950.0	...
3900375	  761.1	  600.9	 3953.0	...
3900376	  761.2	  601.3	 3954.0	...
3900377	  761.3	  601.9	 3956.0	...
3900378	  761.3	  602.4	 3957.0	...
3900379	  761.3	  601.9	 3959.0	...
3900380	  761.3	  601.5	 3959.0	...
3900381	  761.3	  601.0	 3957.0	...
3900382	  761.2	  601.1	 3955.0	...
3900383	  761.0	  601.0	 3953.0	...
3900384	  760.7	  600.8	 3949.0	...
3900385	  760.8	  600.6	 3946.0	...
3900386	  761.1	  600.4	 3943.0	...
3900387	  761.0	  600.3	 3940.0	...
3900388	  760.8	  600.2	 3939.0	...
3900389	  760.6	  600.1	 3938.0	...
3900390	  760.7	  600.0	 3937.0	...
3900391	  760.8	  599.9	 3937.0	...
3900392	  760.7	  599.9	 3938.0	...
3900393	  760.6	  600.1	 3939.0	...
3900394	  760.6	  600.4	 3940.0	...
3900395	  760.7	  600.6	 3940.0	...
3900396	  760.7	  600.6	 3941.0	...
3900397	  760.8	  600.7	 3941.0	...
3900398	  760.8	  600.7	 3941.0	...
3900399	  760.8	  600.9	 3940.0	...
3900400	  760.8	  601.1	 3940.0	...
3900401	  760.9	  601.1	 3940.0	...
3900402	  761.0	  601.1	 3939.0	...
3900403	  761.4	  600.9	 3938.0	...
3900404	  761.7	  600.7	 3938.0	...
3900405	  762.0	  600.7	 3937.0	...
3900406	  762.0	  600.8	 3937.0	...
3900407	  762.2	  601.1	 3939.0	...
3900408	  762.4	  601.1	 3942.0	...
3900409	  762.5	  600.8	 3945.0	...
3900410	  761.9	  600.6	 3944.0	...
3900411	  761.2	  600.6	 3942.0	...
3900412	  761.0	  600.7	 3939.0	...
3900413	  761.5	  600.7	 3937.0	...
3900414	  762.0	  600.6	 3936.0	...
3900415	  762.1	  600.6	 3936.0	...
3900416	  761.9	  600.4	 3936.0	...
3900417	  761.7	  600.4	 3933.0	...
3900418	  761.4	  600.5	 3930.0	...
3900419	  761.4	  600.6	 3926.0	...
3900420	  761.3	  600.7	 3926.0	...
3900421	  761.7	  600.7	 3926.0	...
3900422	  762.2	  600.7	 3928.0	...
3900423	  762.8	  600.6	 3930.0	...
3900424	  762.9	  600.6	 3930.0	...
3900425	  762.8	  600.5	 3928.0	...
3900426	  762.4	  600.2	 3926.0	...
3900427	  762.0	  599.8	 3925.0	...
3900428	  761.9	  600.1	 3923.0	...
3900429	  761.9	  600.7	 3925.0	...
3900430	  762.0	  601.2	 3929.0	...
3900431	  762.0	  601.1	 3929.0	...
3900432	  762.2	  600.8	 3925.0	...
3900433	  762.5	  600.6	 3920.0	...
3900434	  762.6	  600.6	 3919.0	...
3900435	  762.6	  600.7	 3918.0	...
3900436	  762.5	  600.8	 3918.0	...
3900437	  762.4	  600.8	 3918.0	...
MSG	3900438 0000 _ Number On
3900438	  762.4	  600.8	 3919.0	...
3900439	  762.4	  600.9	 3920.0	...
3900440	  762.4	  600.9	 3921.0	...
3900441	  762.1	  601.0	 3917.0	...
3900442	  761.8	  601.0	 3912.0	...
3900443	  761.9	  601.0	 3907.0	...
3900444	  762.4	  601.0	 3906.0	...
3900445	  762.8	  600.9	 3906.0	...
3900446	  762.8	  601.0	 3906.0	...
3900447	  762.7	  601.1	 3906.0	...
3900448	  762.6	  601.2	 3905.0	...
3900449	  762.5	  601.3	 3905.0	...
3900450	  762.4	  601.4	 3904.0	...
3900451	  762.6	  601.5	 3905.0	...
3900452	  762.9	  601.5	 3908.0	...
3900453	  763.0	  601.5	 3910.0	...
3900454	  762.8	  601.8	 3910.0	...
3900455	  762.7	  602.1	 3909.0	...
3900456	  762.8	  602.5	 3906.0	...
3900457	  763.1	  602.5	 3905.0	...
3900458	  763.6	  602.5	 3904.0	...
3900459	  764.0	  602.5	 3902.0	...
3900460	  764.0	  602.5	 3899.0	...
3900461	  763.8	  602.5	 3896.0	...
3900462	  763.4	  602.6	 3894.0	...
3900463	  763.1	  602.7	 3894.0	...
3900464	  763.0	  602.8	 3893.0	...
3900465	  763.1	  602.9	 3893.0	...
3900466	  763.3	  602.9	 3893.0	...
3900467	  763.6	  602.9	 3895.0	...
3900468	  763.8	  602.7	 3897.0	...
3900469	  764.0	  602.6	 3895.0	...
3900470	  764.0	  602.6	 3892.0	...
3900471	  763.9	  602.6	 3890.0	...
3900472	  763.6	  602.5	 3890.0	...
3900473	  763.3	  602.4	 3890.0	...
3900474	  763.2	  602.6	 3889.0	...
3900475	  763.3	  603.0	 3889.0	...
3900476	  763.6	  603.4	 3889.0	...
3900477	  764.0	  603.3	 3889.0	...
3900478	  764.1	  603.2	 3887.0	...
3900479	  764.3	  603.1	 3885.0	...
3900480	  764.5	  603.2	 3884.0	...
3900481	  764.7	  603.4	 3881.0	...
3900482	  764.8	  603.3	 3878.0	...
3900483	  764.8	  603.1	 3874.0	...
3900484	  764.9	  602.9	 3875.0	...
3900485	  764.8	  603.1	 3878.0	...
3900486	  764.7	  603.3	 3880.0	...
3900487	  764.6	  603.4	 3876.0	...
3900488	  764.7	  603.3	 3873.0	...
3900489	  764.7	  603.3	 3871.0	...
3900490	  764.6	  603.3	 3871.0	...
3900491	  764.4	  603.4	 3872.0	...
3900492	  764.2	  603.7	 3872.0	...
3900493	  764.1	  604.0	 3873.0	...
3900494	  764.1	  604.3	 3873.0	...
3900495	  764.1	  604.3	 3871.0	...
3900496	  764.0	  604.3	 3868.0	...
3900497	  764.1	  604.3	 3866.0	...
3900498	  764.2	  604.4	 3866.0	...
3900499	  764.4	  604.0	 3866.0	...
3900500	  764.5	  603.7	 3866.0	...
3900501	  764.6	  603.5	 3866.0	...
3900502	  764.7	  603.6	 3866.0	...
3900503	  764.9	  603.8	 3865.0	...
3900504	  764.9	  604.1	 3862.0	...
3900505	  765.0	  604.4	 3859.0	...
3900506	  765.1	  604.6	 3858.0	...
3900507	  765.1	  604.6	 3854.0	...
3900508	  765.2	  604.6	 3849.0	...
3900509	  765.3	  604.7	 3850.0	...
3900510	  765.3	  604.5	 3855.0	...
3900511	  765.2	  604.3	 3860.0	...
3900512	  765.0	  604.6	 3859.0	...
3900513	  764.9	  605.2	 3857.0	...
3900514	  764.8	  605.7	 3856.0	...
3900515	  764.7	  605.8	 3853.0	...
3900516	  764.9	  605.8	 3850.0	...
3900517	  765.1	  605.8	 3847.0	...
3900518	  765.3	  605.8	 3846.0	...
3900519	  765.3	  606.1	 3845.0	...
3900520	  765.4	  606.2	 3843.0	...
3900521	  765.5	  606.4	 3842.0	...
3900522	  765.6	  606.4	 3840.0	...
3900523	  765.7	  606.0	 3840.0	...
3900524	  765.8	  605.4	 3840.0	...
3900525	  765.7	  604.8	 3840.0	...
3900526	  765.6	  605.3	 3839.0	...
3900527	  765.4	  606.1	 3835.0	...
3900528	  765.6	  606.7	 3831.0	...
3900529	  765.7	  606.4	 3829.0	...
3900530	  765.6	  606.1	 3828.0	...
3900531	  765.5	  605.8	 3827.0	...
3900532	  765.4	  605.9	 3827.0	...
3900533	  765.6	  606.0	 3826.0	...
3900534	  765.5	  606.3	 3826.0	...
3900535	  765.3	  606.4	 3822.0	...
3900536	  765.2	  606.5	 3818.0	...
3900537	  765.2	  606.5	 3814.0	...
3900538	  765.3	  606.6	 3814.0	...
3900539	  765.4	  606.6	 3814.0	...
3900540	  765.5	  606.7	 3813.0	...
3900541	  765.8	  606.7	 3813.0	...
3900542	  766.0	  606.7	 3813.0	...
3900543	  766.0	  606.7	 3813.0	...
3900544	  765.9	  606.7	 3814.0	...
3900545	  765.8	  606.9	 3814.0	...
3900546	  765.8	  607.4	 3814.0	...
3900547	  765.8	  607.8	 3814.0	...
3900548	  765.7	  607.8	 3813.0	...
3900549	  765.6	  607.5	 3813.0	...
3900550	  765.7	  607.5	 3810.0	...
3900551	  765.7	  607.7	 3807.0	...
3900552	  765.6	  608.0	 3803.0	...
3900553	  765.5	  608.1	 3803.0	...
3900554	  765.5	  608.2	 3802.0	...
3900555	  765.7	  608.2	 3802.0	...
3900556	  765.8	  608.2	 3802.0	...
3900557	  766.0	  608.2	 3802.0	...
3900558	  766.1	  608.2	 3802.0	...
3900559	  766.4	  608.1	 3803.0	...
3900560	  766.6	  607.4	 3803.0	...
3900561	  766.6	  606.8	 3802.0	...
3900562	  766.6	  606.3	 3800.0	...
3900563	  766.5	  606.4	 3796.0	...
3900564	  766.5	  607.0	 3792.0	...
3900565	  766.4	  607.5	 3787.0	...
3900566	  766.3	  608.0	 3785.0	...
3900567	  766.2	  607.9	 3781.0	...
3900568	  766.2	  607.9	 3780.0	...
3900569	  766.3	  608.0	 3777.0	...
3900570	  766.3	  608.2	 3776.0	...
3900571	  766.3	  608.4	 3774.0	...
3900572	  766.8	  608.4	 3776.0	...
3900573	  767.3	  608.5	 3778.0	...
3900574	  767.8	  608.4	 3779.0	...
3900575	  767.8	  608.4	 3777.0	...
3900576	  767.9	  608.4	 3775.0	...
3900577	  767.6	  608.7	 3771.0	...
3900578	  767.4	  608.9	 3768.0	...
3900579	  767.0	  609.2	 3766.0	...
3900580	  766.8	  609.3	 3767.0	...
3900581	  766.6	  609.4	 3766.0	...
3900582	  766.6	  609.5	 3766.0	...
3900583	  766.6	  609.5	 3765.0	...
3900584	  766.8	  609.5	 3764.0	...
3900585	  767.1	  609.9	 3762.0	...
3900586	  767.4	  610.3	 3760.0	...
3900587	  767.5	  611.0	 3759.0	...
3900588	  767.5	  611.2	 3758.0	...
3900589	  767.8	  611.1	 3758.0	...
3900590	  768.1	  610.8	 3757.0	...
3900591	  768.4	  610.0	 3757.0	...
3900592	  768.5	  609.6	 3757.0	...
3900593	  768.3	  609.0	 3753.0	...
3900594	  768.2	  608.8	 3748.0	...
3900595	  768.2	  608.5	 3746.0	...
3900596	  768.3	  608.6	 3748.0	...
3900597	  768.5	  608.7	 3751.0	...
3900598	  768.5	  608.7	 3748.0	...
3900599	  768.6	  608.6	 3744.0	...
3900600	  768.5	  608.8	 3740.0	...
3900601	  768.3	  609.1	 3740.0	...
3900602	  768.2	  609.4	 3741.0	...
3900603	  768.3	  609.4	 3743.0	...
3900604	  768.4	  609.6	 3744.0	...
3900605	  768.4	  609.8	 3743.0	...
3900606	  768.7	  610.1	 3740.0	...
3900607	  768.9	  610.2	 3738.0	...
3900608	  769.1	  610.2	 3739.0	...
3900609	  769.1	  609.9	 3736.0	...
3900610	  768.8	  609.5	 3732.0	...
3900611	  768.4	  609.2	 3727.0	...
3900612	  768.1	  609.3	 3725.0	...
3900613	  768.5	  609.4	 3724.0	...
3900614	  768.9	  609.4	 3725.0	...
3900615	  769.4	  609.5	 3724.0	...
3900616	  769.4	  609.6	 3722.0	...
3900617	  769.4	  609.6	 3719.0	...
3900618	  769.5	  609.5	 3718.0	...
3900619	  769.6	  609.3	 3716.0	...
3900620	  769.6	  609.2	 3714.0	...
3900621	  769.6	  608.9	 3711.0	...
3900622	  769.7	  608.7	 3709.0	...
3900623	  769.8	  608.8	 3708.0	...
3900624	  769.7	  609.1	 3705.0	...
3900625	  769.7	  609.5	 3703.0	...
3900626	  769.6	  609.6	 3701.0	...
3900627	  769.7	  609.8	 3700.0	...
3900628	  769.7	  610.1	 3700.0	...
3900629	  769.6	  610.4	 3698.0	...
3900630	  769.5	  610.5	 3696.0	...
3900631	  769.4	  610.5	 3693.0	...
3900632	  769.5	  610.6	 3693.0	...
3900633	  769.6	  610.8	 3694.0	...
3900634	  769.6	  611.1	 3695.0	...
3900635	  769.7	  611.4	 3694.0	...
3900636	  769.7	  611.3	 3692.0	...
3900637	  769.9	  611.3	 3689.0	...
3900638	  770.3	  611.2	 3685.0	...
3900639	  770.4	  611.0	 3682.0	...
3900640	  770.3	  610.9	 3679.0	...
3900641	  769.8	  610.9	 3680.0	...
3900642	  769.5	  610.4	 3681.0	...
3900643	  769.3	  609.9	 3681.0	...
3900644	  769.4	  609.6	 3681.0	...
3900645	  769.6	  610.1	 3680.0	...
3900646	  769.7	  610.6	 3677.0	...
3900647	  769.7	  611.0	 3673.0	...
3900648	  770.1	  611.0	 3672.0	...
3900649	  770.5	  611.0	 3673.0	...
3900650	  770.8	  611.0	 3673.0	...
3900651	  770.6	  610.8	 3672.0	...
3900652	  770.4	  610.6	 3670.0	...
3900653	  770.3	  610.9	 3669.0	...
3900654	  770.3	  611.5	 3668.0	...
3900655	  770.4	  612.0	 3664.0	...
3900656	  770.6	  612.1	 3660.0	...
3900657	  770.7	  611.8	 3656.0	...
3900658	  770.7	  611.6	 3656.0	...
3900659	  770.3	  611.5	 3655.0	...
3900660	  769.8	  611.6	 3655.0	...
3900661	  769.8	  611.7	 3654.0	...
3900662	  770.3	  612.2	 3654.0	...
3900663	  770.7	  612.7	 3653.0	...
3900664	  770.6	  613.2	 3653.0	...
3900665	  770.5	  613.2	 3652.0	...
3900666	  770.5	  613.2	 3652.0	...
3900667	  770.4	  613.1	 3652.0	...
3900668	  770.8	  612.9	 3652.0	...
3900669	  771.1	  612.7	 3651.0	...
3900670	  771.2	  612.6	 3650.0	...
3900671	  771.0	  612.6	 3645.0	...
3900672	  770.6	  612.7	 3642.0	...
3900673	  770.5	  612.9	 3639.0	...
3900674	  770.5	  613.2	 3637.0	...
3900675	  770.7	  613.3	 3634.0	...
3900676	  770.8	  613.3	 3632.0	...
3900677	  770.7	  613.3	 3634.0	...
3900678	  770.6	  613.3	 3635.0	...
3900679	  770.9	  613.3	 3634.0	...
3900680	  771.4	  613.3	 3629.0	...
3900681	  771.8	  613.3	 3625.0	...
3900682	  771.8	  613.5	 3624.0	...
3900683	  771.9	  613.7	 3624.0	...
3900684	  772.1	  613.3	 3624.0	...
3900685	  772.3	  612.6	 3622.0	...
3900686	  772.3	  612.3	 3622.0	...
3900687	  772.4	  612.7	 3622.0	...
3900688	  772.1	  613.2	 3620.0	...
3900689	  771.9	  613.5	 3618.0	...
3900690	  771.6	  613.7	 3616.0	...
3900691	  771.6	  613.9	 3615.0	...
3900692	  771.7	  614.1	 3613.0	...
3900693	  772.0	  614.3	 3611.0	...
3900694	  772.2	  614.5	 3607.0	...
3900695	  772.4	  614.6	 3602.0	...
3900696	  772.5	  614.6	 3598.0	...
3900697	  772.6	  614.5	 3597.0	...
3900698	  772.5	  614.3	 3597.0	...
3900699	  772.4	  614.1	 3596.0	...
3900700	  772.3	  614.2	 3595.0	...
3900701	  772.3	  614.3	 3594.0	...
3900702	  772.4	  614.4	 3594.0	...
3900703	  772.3	  614.3	 3595.0	...
3900704	  772.3	  614.2	 3595.0	...
3900705	  772.2	  614.2	 3596.0	...
3900706	  772.1	  614.1	 3597.0	...
3900707	  772.0	  613.9	 3597.0	...
3900708	  771.9	  613.7	 3596.0	...
3900709	  771.9	  613.7	 3595.0	...
3900710	  772.1	  613.6	 3595.0	...
3900711	  772.4	  613.8	 3596.0	...
3900712	  772.4	  613.8	 3596.0	...
3900713	  772.1	  613.9	 3592.0	...
3900714	  772.3	  614.1	 3587.0	...
3900715	  772.8	  614.4	 3584.0	...
3900716	  772.8	  614.7	 3584.0	...
3900717	  772.3	  614.6	 3584.0	...
3900718	  772.0	  614.4	 3583.0	...
3900719	  772.3	  614.9	 3582.0	...
3900720	  772.6	  615.4	 3580.0	...
3900721	  772.6	  616.0	 3578.0	...
3900722	  772.6	  616.0	 3574.0	...
3900723	  772.6	  616.5	 3572.0	...
3900724	  772.7	  617.0	 3570.0	...
3900725	  772.9	  617.5	 3571.0	...
3900726	  773.1	  617.5	 3571.0	...
3900727	  773.4	  617.6	 3571.0	...
3900728	  773.9	  617.6	 3571.0	...
3900729	  774.4	  617.4	 3570.0	...
3900730	  774.0	  617.2	 3568.0	...
3900731	  773.6	  617.2	 3566.0	...
3900732	  773.2	  616.9	 3563.0	...
3900733	  773.3	  616.5	 3561.0	...
3900734	  773.4	  615.9	 3559.0	...
3900735	  773.6	  615.6	 3557.0	...
3900736	  773.9	  615.7	 3557.0	...
3900737	  774.0	  615.9	 3558.0	...
3900738	  774.1	  616.1	 3559.0	...
3900739	  774.1	  616.1	 3558.0	...
3900740	  773.8	  615.9	 3556.0	...
3900741	  773.7	  615.8	 3553.0	...
3900742	  773.7	  615.7	 3552.0	...
3900743	  773.5	  615.7	 3552.0	...
3900744	  773.3	  615.6	 3549.0	...
3900745	  773.0	  615.5	 3543.0	...
3900746	  773.0	  615.8	 3537.0	...
3900747	  773.0	  616.3	 3533.0	...
3900748	  773.0	  616.7	 3532.0	...
3900749	  773.0	  616.6	 3531.0	...
3900750	  772.8	  617.1	 3530.0	...
3900751	  772.8	  617.7	 3528.0	...
3900752	  773.0	  618.5	 3526.0	...
3900753	  773.1	  618.8	 3525.0	...
MSG	3900754 0000 _ Number Off
3900754	  773.1	  618.8	 3525.0	...
3900755	  772.9	  618.6	 3525.0	...
3900756	  772.8	  618.2	 3523.0	...
3900757	  772.7	  617.2	 3520.0	...
3900758	  772.5	  616.3	 3519.0	...
3900759	  772.4	  614.7	 3519.0	...
3900760	  772.4	  613.9	 3520.0	...
3900761	  772.5	  612.5	 3522.0	...
3900762	  772.5	  611.5	 3525.0	...
3900763	  772.5	  610.3	 3527.0	...
3900764	  772.4	  609.6	 3529.0	...
3900765	  772.4	  608.7	 3529.0	...
3900766	  772.4	  607.9	 3529.0	...
3900767	  772.3	  607.3	 3528.0	...
3900768	  772.1	  607.1	 3524.0	...
3900769	  771.9	  606.5	 3521.0	...
3900770	  771.7	  606.0	 3519.0	...
3900771	  771.8	  605.7	 3520.0	...
3900772	  772.0	  606.0	 3519.0	...
3900773	  772.2	  606.3	 3519.0	...
3900774	  772.5	  606.9	 3519.0	...
3900775	  772.9	  607.3	 3520.0	...
3900776	  773.4	  607.8	 3519.0	...
3900777	  773.6	  607.8	 3514.0	...
3900778	  773.9	  608.0	 3510.0	...
3900779	  774.1	  608.1	 3504.0	...
3900780	  774.3	  608.3	 3501.0	...
3900781	  774.2	  609.3	 3498.0	...
3900782	  774.2	  610.4	 3498.0	...
3900783	  774.2	  611.5	 3498.0	...
3900784	  774.3	  611.9	 3499.0	...
3900785	  774.0	  612.3	 3496.0	...
3900786	  773.8	  612.5	 3494.0	...
3900787	  773.4	  612.5	 3492.0	...
3900788	  773.2	  612.5	 3493.0	...
3900789	  773.1	  612.5	 3494.0	...
3900790	  773.1	  612.4	 3493.0	...
3900791	  773.2	  611.9	 3492.0	...
3900792	  772.8	  611.4	 3491.0	...
3900793	  772.3	  611.0	 3490.0	...
3900794	  772.0	  611.0	 3490.0	...
3900795	  772.0	  610.9	 3488.0	...
3900796	  772.0	  610.9	 3487.0	...
3900797	  771.9	  610.9	 3487.0	...
3900798	  771.9	  610.9	 3489.0	...
3900799	  771.9	  610.9	 3490.0	...
3900800	  772.1	  610.9	 3489.0	...
3900801	  772.4	  610.8	 3487.0	...
3900802	  772.6	  610.8	 3483.0	...
3900803	  772.6	  610.9	 3481.0	...
3900804	  772.6	  611.0	 3478.0	...
3900805	  772.4	  611.1	 3477.0	...
3900806	  772.3	  611.1	 3476.0	...
3900807	  772.1	  611.0	 3475.0	...
3900808	  772.2	  611.0	 3474.0	...
3900809	  772.6	  611.1	 3472.0	...
3900810	  772.9	  611.1	 3469.0	...
3900811	  773.2	  611.1	 3467.0	...
3900812	  773.4	  611.0	 3466.0	...
3900813	  773.5	  611.1	 3466.0	...
3900814	  773.5	  611.1	 3466.0	...
3900815	  773.8	  611.0	 3464.0	...
3900816	  774.1	  611.0	 3462.0	...
3900817	  774.1	  611.0	 3461.0	...
3900818	  773.7	  611.2	 3461.0	...
3900819	  773.3	  611.3	 3462.0	...
3900820	  773.1	  611.6	 3463.0	...
3900821	  773.2	  611.9	 3463.0	...
3900822	  773.4	  612.1	 3464.0	...
3900823	  773.2	  612.1	 3464.0	...
3900824	  772.9	  612.1	 3463.0	...
3900825	  772.5	  612.0	 3462.0	...
3900826	  772.7	  611.9	 3462.0	...
3900827	  772.9	  611.8	 3461.0	...
3900828	  773.1	  611.8	 3459.0	...
3900829	  773.0	  611.7	 3453.0	...
3900830	  773.0	  611.6	 3447.0	...
3900831	  773.1	  611.4	 3441.0	...
3900832	  773.0	  611.3	 3439.0	...
3900833	  772.8	  611.2	 3440.0	...
3900834	  772.8	  611.1	 3441.0	...
3900835	  773.1	  611.1	 3441.0	...
3900836	  773.4	  611.0	 3440.0	...
3900837	  773.4	  611.0	 3437.0	...
3900838	  773.4	  610.8	 3435.0	...
3900839	  773.3	  610.6	 3434.0	...
3900840	  773.3	  610.6	 3435.0	...
3900841	  773.3	  610.7	 3435.0	...
3900842	  773.4	  610.7	 3433.0	...
3900843	  773.6	  610.5	 3432.0	...
3900844	  773.8	  610.6	 3430.0	...
3900845	  774.0	  610.7	 3429.0	...
3900846	  773.9	  610.7	 3431.0	...
3900847	  774.1	  610.7	 3434.0	...
3900848	  774.2	  610.7	 3435.0	...
3900849	  774.4	  610.7	 3433.0	...
3900850	  774.4	  610.9	 3431.0	...
3900851	  774.4	  611.0	 3431.0	...
3900852	  774.5	  611.2	 3430.0	...
3900853	  774.5	  611.2	 3430.0	...
3900854	  774.6	  611.3	 3430.0	...
3900855	  774.8	  611.3	 3431.0	...
3900856	  774.8	  611.2	 3431.0	...
3900857	  774.9	  610.9	 3429.0	...
3900858	  774.8	  610.7	 3425.0	...
3900859	  774.7	  610.6	 3421.0	...
3900860	  774.5	  610.6	 3421.0	...
3900861	  774.4	  610.6	 3423.0	...
3900862	  774.5	  610.5	 3426.0	...
3900863	  774.7	  610.4	 3427.0	...
3900864	  774.9	  610.4	 3426.0	...
3900865	  774.9	  610.3	 3425.0	...
3900866	  774.9	  610.1	 3423.0	...
3900867	  774.9	  610.0	 3423.0	...
3900868	  774.7	  610.2	 3423.0	...
3900869	  774.5	  610.3	 3421.0	...
3900870	  774.4	  610.3	 3420.0	...
3900871	  774.5	  610.2	 3419.0	...
3900872	  774.5	  610.2	 3419.0	...
3900873	  774.7	  610.1	 3419.0	...
3900874	  774.9	  610.0	 3419.0	...
3900875	  775.1	  610.0	 3418.0	...
3900876	  775.2	  610.0	 3416.0	...
3900877	  775.1	  610.0	 3414.0	...
3900878	  775.0	  610.1	 3413.0	...
3900879	  775.1	  610.1	 3413.0	...
3900880	  775.1	  610.1	 3412.0	...
3900881	  775.2	  610.4	 3411.0	...
3900882	  775.2	  610.7	 3409.0	...
3900883	  775.2	  610.9	 3409.0	...
3900884	  775.2	  611.0	 3412.0	...
3900885	  775.2	  611.2	 3415.0	...
3900886	  775.2	  611.4	 3417.0	...
3900887	  775.3	  611.8	 3417.0	...
3900888	  775.4	  612.1	 3416.0	...
3900889	  775.3	  612.4	 3415.0	...
3900890	  775.2	  612.0	 3416.0	...
3900891	  775.3	  611.4	 3417.0	...
3900892	  775.6	  610.9	 3418.0	...
3900893	  775.8	  610.7	 3418.0	...
3900894	  775.9	  610.8	 3418.0	...
3900895	  775.9	  611.1	 3418.0	...
3900896	  775.8	  611.2	 3419.0	...
3900897	  775.7	  611.3	 3420.0	...
3900898	  775.8	  611.2	 3422.0	...
3900899	  775.9	  611.0	 3420.0	...
3900900	  776.1	  610.8	 3418.0	...
3900901	  776.2	  611.0	 3416.0	...
3900902	  776.3	  611.3	 3415.0	...
3900903	  776.3	  611.6	 3415.0	...
3900904	  776.3	  611.7	 3415.0	...
3900905	  776.4	  611.7	 3416.0	...
3900906	  776.4	  611.7	 3417.0	...
3900907	  776.4	  611.8	 3418.0	...
3900908	  776.3	  611.8	 3417.0	...
3900909	  776.1	  611.9	 3414.0	...
3900910	  776.0	  612.0	 3412.0	...
3900911	  776.3	  611.9	 3409.0	...
3900912	  776.8	  611.8	 3412.0	...
3900913	  777.2	  611.8	 3416.0	...
3900914	  777.1	  611.9	 3420.0	...
3900915	  777.1	  612.1	 3421.0	...
3900916	  777.3	  612.4	 3420.0	...
3900917	  777.5	  612.4	 3419.0	...
3900918	  777.7	  612.3	 3418.0	...
3900919	  777.6	  612.3	 3419.0	...
3900920	  777.5	  612.4	 3421.0	...
3900921	  777.4	  612.5	 3422.0	...
3900922	  777.5	  612.5	 3421.0	...
3900923	  777.7	  612.5	 3418.0	...
3900924	  777.9	  612.5	 3415.0	...
3900925	  778.0	  612.5	 3412.0	...
3900926	  778.0	  612.5	 3412.0	...
3900927	  778.2	  612.5	 3412.0	...
3900928	  778.4	  612.5	 3412.0	...
3900929	  778.6	  612.4	 3412.0	...
3900930	  778.5	  612.3	 3413.0	...
3900931	  778.5	  611.9	 3413.0	...
3900932	  778.5	  611.5	 3413.0	...
3900933	  778.5	  611.7	 3412.0	...
3900934	  778.6	  612.1	 3412.0	...
3900935	  778.7	  612.6	 3411.0	...
3900936	  778.9	  612.5	 3414.0	...
3900937	  778.8	  612.5	 3418.0	...
3900938	  778.3	  612.5	 3420.0	...
3900939	  777.8	  612.9	 3418.0	...
3900940	  777.7	  613.2	 3414.0	...
3900941	  778.1	  613.0	 3413.0	...
3900942	  778.3	  612.4	 3415.0	...
3900943	  778.4	  612.0	 3419.0	...
3900944	  778.3	  612.2	 3423.0	...
3900945	  778.3	  612.7	 3423.0	...
3900946	  778.7	  613.0	 3423.0	...
3900947	  779.1	  613.3	 3422.0	...
3900948	  779.6	  613.4	 3423.0	...
3900949	  779.4	  613.6	 3425.0	...
3900950	  779.2	  613.8	 3427.0	...
3900951	  779.0	  613.5	 3427.0	...
3900952	  779.4	  613.3	 3427.0	...
3900953	  779.6	  612.9	 3428.0	...
3900954	  779.9	  613.1	 3430.0	...
3900955	  780.2	  613.0	 3432.0	...
3900956	  780.5	  612.8	 3433.0	...
3900957	  780.4	  612.8	 3433.0	...
3900958	  779.9	  612.7	 3432.0	...
3900959	  779.7	  612.6	 3432.0	...
3900960	  779.9	  612.4	 3430.0	...
3900961	  780.2	  612.3	 3428.0	...
3900962	  780.1	  612.1	 3426.0	...
3900963	  780.1	  611.9	 3426.0	...
3900964	  780.1	  611.5	 3430.0	...
3900965	  780.1	  611.4	 3434.0	...
3900966	  780.4	  612.0	 3438.0	...
3900967	  780.8	  612.7	 3437.0	...
MSG	3900968 0000 _ Number On
3900968	  781.2	  613.6	 3437.0	...
3900969	  781.0	  613.8	 3437.0	...
3900970	  780.7	  613.4	 3434.0	...
3900971	  780.5	  613.0	 3432.0	...
3900972	  780.5	  612.5	 3429.0	...
3900973	  780.5	  612.4	 3429.0	...
3900974	  780.5	  612.2	 3429.0	...
3900975	  780.5	  612.0	 3430.0	...
3900976	  780.6	  612.0	 3430.0	...
3900977	  780.6	  612.2	 3431.0	...
3900978	  780.7	  612.8	 3432.0	...
3900979	  781.0	  613.0	 3433.0	...
3900980	  781.4	  613.5	 3433.0	...
3900981	  781.4	  613.8	 3433.0	...
3900982	  781.3	  614.0	 3433.0	...
3900983	  781.2	  614.0	 3433.0	...
3900984	  781.7	  613.9	 3433.0	...
3900985	  782.1	  613.8	 3430.0	...
3900986	  782.3	  613.5	 3427.0	...
3900987	  782.0	  613.1	 3427.0	...
3900988	  781.7	  612.7	 3431.0	...
3900989	  781.6	  612.2	 3434.0	...
3900990	  781.6	  611.7	 3435.0	...
3900991	  781.7	  611.4	 3436.0	...
3900992	  781.7	  611.4	 3437.0	...
3900993	  781.6	  611.5	 3437.0	...
3900994	  781.5	  611.5	 3438.0	...
3900995	  781.5	  611.6	 3439.0	...
3900996	  781.6	  611.8	 3441.0	...
3900997	  781.8	  611.7	 3441.0	...
3900998	  782.2	  611.6	 3441.0	...
3900999	  782.5	  611.5	 3440.0	...
3901000	  782.7	  611.5	 3439.0	...
3901001	  782.8	  611.5	 3439.0	...
3901002	  782.7	  611.5	 3440.0	...
3901003	  782.5	  611.5	 3441.0	...
3901004	  782.4	  611.5	 3439.0	...
3901005	  782.3	  611.3	 3438.0	...
3901006	  782.3	  611.2	 3440.0	...
3901007	  782.3	  610.9	 3447.0	...
3901008	  782.3	  610.8	 3454.0	...
3901009	  782.2	  610.8	 3456.0	...
3901010	  782.2	  611.0	 3452.0	...
3901011	  782.4	  611.1	 3449.0	...
3901012	  782.8	  611.1	 3445.0	...
3901013	  783.0	  611.0	 3443.0	...
3901014	  783.1	  610.9	 3443.0	...
3901015	  783.0	  610.8	 3445.0	...
3901016	  782.9	  610.7	 3451.0	...
3901017	  783.1	  610.7	 3455.0	...
3901018	  783.5	  610.8	 3460.0	...
3901019	  783.3	  611.0	 3461.0	...
3901020	  782.9	  611.3	 3458.0	...
3901021	  782.4	  611.5	 3454.0	...
3901022	  782.8	  611.3	 3449.0	...
3901023	  783.1	  611.2	 3453.0	...
3901024	  783.5	  611.1	 3457.0	...
3901025	  783.4	  611.1	 3458.0	...
3901026	  783.3	  611.1	 3456.0	...
3901027	  783.1	  611.2	 3456.0	...
3901028	  783.1	  611.4	 3460.0	...
3901029	  783.1	  611.7	 3464.0	...
3901030	  783.1	  611.9	 3465.0	...
3901031	  783.0	  611.9	 3465.0	...
3901032	  783.4	  611.5	 3464.0	...
3901033	  783.8	  611.1	 3465.0	...
3901034	  784.2	  610.6	 3466.0	...
3901035	  784.2	  610.6	 3468.0	...
3901036	  784.3	  610.7	 3467.0	...
3901037	  784.4	  611.0	 3465.0	...
3901038	  783.9	  611.3	 3464.0	...
3901039	  783.3	  611.4	 3464.0	...
3901040	  782.9	  611.1	 3463.0	...
3901041	  783.2	  611.0	 3463.0	...
3901042	  783.4	  610.3	 3462.0	...
3901043	  783.4	  609.7	 3462.0	...
3901044	  783.2	  609.0	 3464.0	...
3901045	  783.1	  608.6	 3465.0	...
3901046	  783.1	  608.2	 3468.0	...
3901047	  783.2	  608.5	 3469.0	...
3901048	  783.4	  609.2	 3469.0	...
3901049	  783.7	  609.7	 3469.0	...
3901050	  783.9	  609.8	 3469.0	...
3901051	  783.9	  609.9	 3469.0	...
3901052	  784.0	  610.2	 3472.0	...
3901053	  783.9	  610.4	 3473.0	...
3901054	  783.9	  610.8	 3474.0	...
3901055	  783.6	  611.1	 3475.0	...
3901056	  783.3	  611.2	 3478.0	...
3901057	  783.0	  611.0	 3481.0	...
3901058	  782.9	  610.9	 3482.0	...
3901059	  783.2	  610.9	 3483.0	...
3901060	  783.4	  611.1	 3482.0	...
3901061	  783.7	  610.7	 3481.0	...
3901062	  783.7	  610.2	 3478.0	...
3901063	  783.8	  609.7	 3477.0	...
3901064	  783.7	  609.6	 3478.0	...
3901065	  783.7	  609.7	 3481.0	...
3901066	  783.7	  609.7	 3486.0	...
3901067	  783.7	  609.8	 3488.0	...
3901068	  783.4	  609.9	 3490.0	...
3901069	  783.2	  610.0	 3490.0	...
3901070	  782.8	  609.7	 3490.0	...
3901071	  782.7	  609.4	 3492.0	...
3901072	  782.6	  609.1	 3496.0	...
3901073	  782.6	  608.7	 3500.0	...
3901074	  782.6	  608.3	 3500.0	...
3901075	  782.5	  608.0	 3498.0	...
3901076	  782.6	  608.2	 3496.0	...
3901077	  782.6	  609.0	 3498.0	...
3901078	  782.6	  609.7	 3502.0	...
3901079	  782.5	  610.2	 3507.0	...
3901080	  782.5	  610.2	 3508.0	...
3901081	  782.5	  610.2	 3510.0	...
3901082	  782.5	  610.2	 3511.0	...
3901083	  782.5	  610.1	 3511.0	...
3901084	  782.5	  609.9	 3511.0	...
3901085	  782.6	  609.7	 3511.0	...
3901086	  782.8	  609.7	 3510.0	...
3901087	  782.8	  609.8	 3508.0	...
3901088	  782.6	  609.6	 3509.0	...
3901089	  782.4	  609.5	 3511.0	...
3901090	  782.3	  609.4	 3513.0	...
3901091	  782.2	  609.3	 3513.0	...
3901092	  782.2	  609.2	 3514.0	...
3901093	  782.2	  608.8	 3516.0	...
3901094	  782.1	  608.6	 3517.0	...
3901095	  782.1	  608.5	 3517.0	...
3901096	  782.0	  608.6	 3517.0	...
3901097	  782.1	  608.6	 3517.0	...
3901098	  782.1	  608.4	 3518.0	...
3901099	  782.2	  608.2	 3520.0	...
3901100	  782.2	  608.0	 3520.0	...
3901101	  782.2	  608.0	 3521.0	...
3901102	  782.2	  608.1	 3522.0	...
3901103	  782.2	  608.2	 3528.0	...
3901104	  782.2	  608.5	 3534.0	...
3901105	  782.2	  608.7	 3539.0	...
3901106	  782.5	  608.8	 3540.0	...
3901107	  782.7	  608.9	 3540.0	...
3901108	  783.0	  609.0	 3540.0	...
3901109	  783.0	  609.5	 3540.0	...
3901110	  783.0	  610.0	 3540.0	...
3901111	  783.1	  609.8	 3540.0	...
3901112	  783.1	  609.4	 3540.0	...
3901113	  782.6	  608.8	 3540.0	...
3901114	  782.2	  608.6	 3541.0	...
3901115	  782.1	  608.4	 3541.0	...
3901116	  782.4	  608.0	 3541.0	...
3901117	  782.6	  607.8	 3541.0	...
3901118	  782.3	  608.0	 3541.0	...
3901119	  782.0	  608.5	 3542.0	...
3901120	  781.9	  609.0	 3543.0	...
3901121	  782.3	  608.9	 3543.0	...
3901122	  782.6	  608.9	 3547.0	...
3901123	  782.7	  609.3	 3551.0	...
3901124	  782.6	  609.8	 3555.0	...
3901125	  782.6	  610.1	 3555.0	...
3901126	  782.6	  610.0	 3555.0	...
3901127	  782.6	  609.9	 3555.0	...
3901128	  782.6	  609.9	 3555.0	...
3901129	  782.5	  610.2	 3554.0	...
3901130	  782.4	  610.5	 3554.0	...
3901131	  782.0	  610.6	 3554.0	...
3901132	  781.8	  610.4	 3553.0	...
3901133	  781.7	  610.2	 3552.0	...
3901134	  781.6	  610.5	 3554.0	...
3901135	  781.3	  610.8	 3557.0	...
3901136	  781.3	  610.9	 3560.0	...
3901137	  781.6	  610.3	 3561.0	...
3901138	  782.0	  609.6	 3561.0	...
3901139	  782.0	  609.0	 3561.0	...
3901140	  781.9	  609.0	 3560.0	...
3901141	  781.7	  609.1	 3559.0	...
3901142	  781.5	  609.1	 3558.0	...
3901143	  781.6	  609.1	 3558.0	...
3901144	  781.4	  609.2	 3560.0	...
3901145	  781.2	  609.2	 3562.0	...
3901146	  781.0	  609.4	 3564.0	...
3901147	  780.9	  609.6	 3566.0	...
3901148	  780.9	  609.7	 3568.0	...
3901149	  781.2	  609.7	 3570.0	...
3901150	  781.6	  609.9	 3577.0	...
3901151	  781.9	  610.4	 3583.0	...
3901152	  781.8	  611.0	 3588.0	...
3901153	  781.6	  611.3	 3587.0	...
3901154	  781.4	  611.0	 3585.0	...
3901155	  781.2	  610.8	 3585.0	...
3901156	  781.1	  610.8	 3586.0	...
3901157	  781.0	  611.0	 3586.0	...
3901158	  780.8	  610.9	 3585.0	...
3901159	  780.7	  610.7	 3585.0	...
3901160	  780.7	  610.5	 3586.0	...
3901161	  780.8	  610.7	 3586.0	...
3901162	  780.7	  610.7	 3586.0	...
3901163	  780.7	  610.5	 3585.0	...
3901164	  780.7	  610.2	 3583.0	...
3901165	  780.6	  610.1	 3582.0	...
3901166	  780.6	  610.0	 3582.0	...
3901167	  780.5	  609.9	 3581.0	...
3901168	  779.9	  609.9	 3584.0	...
3901169	  779.5	  609.8	 3587.0	...
3901170	  779.1	  609.9	 3591.0	...
3901171	  779.2	  610.3	 3593.0	...
3901172	  779.2	  610.9	 3596.0	...
3901173	  779.1	  611.4	 3599.0	...
3901174	  779.0	  611.6	 3600.0	...
3901175	  778.9	  611.6	 3598.0	...
3901176	  778.8	  611.5	 3595.0	...
3901177	  778.9	  611.6	 3592.0	...
3901178	  778.8	  611.6	 3591.0	...
3901179	  778.7	  611.6	 3591.0	...
3901180	  778.3	  611.5	 3593.0	...
3901181	  778.0	  611.5	 3595.0	...
3901182	  777.9	  611.4	 3597.0	...
3901183	  777.9	  611.5	 3597.0	...
3901184	  778.0	  611.6	 3598.0	...
3901185	  778.3	  611.8	 3601.0	...
3901186	  778.6	  612.0	 3604.0	...
3901187	  779.0	  612.2	 3606.0	...
3901188	  778.6	  612.1	 3607.0	...
3901189	  778.2	  612.0	 3608.0	...
3901190	  777.7	  612.3	 3610.0	...
3901191	  777.7	  612.8	 3613.0	...
3901192	  777.8	  613.5	 3618.0	...
3901193	  777.9	  613.7	 3621.0	...
3901194	  777.9	  613.7	 3621.0	...
3901195	  777.7	  613.3	 3619.0	...
3901196	  777.5	  612.9	 3616.0	...
3901197	  777.4	  612.7	 3614.0	...
3901198	  777.5	  612.1	 3612.0	...
3901199	  777.4	  611.2	 3610.0	...
3901200	  777.3	  610.4	 3612.0	...
3901201	  777.1	  610.1	 3614.0	...
3901202	  777.0	  610.2	 3615.0	...
3901203	  776.9	  610.7	 3614.0	...
3901204	  776.8	  611.1	 3613.0	...
3901205	  776.8	  612.1	 3615.0	...
3901206	  776.8	  612.8	 3618.0	...
3901207	  776.8	  613.8	 3621.0	...
3901208	  776.8	  614.2	 3624.0	...
3901209	  777.0	  614.4	 3625.0	...
3901210	  777.1	  614.4	 3626.0	...
3901211	  776.9	  614.4	 3628.0	...
3901212	  776.6	  614.3	 3629.0	...
3901213	  776.3	  614.1	 3631.0	...
3901214	  776.3	  613.8	 3632.0	...
3901215	  776.2	  613.9	 3628.0	...
3901216	  776.2	  614.0	 3623.0	...
3901217	  776.2	  613.6	 3622.0	...
3901218	  776.2	  613.0	 3624.0	...
3901219	  776.1	  612.5	 3627.0	...
3901220	  776.2	  613.0	 3627.0	...
3901221	  776.2	  613.4	 3629.0	...
3901222	  775.8	  613.9	 3631.0	...
3901223	  775.4	  614.2	 3632.0	...
3901224	  775.0	  615.0	 3631.0	...
3901225	  774.9	  615.7	 3631.0	...
3901226	  774.8	  615.7	 3631.0	...
3901227	  774.8	  615.4	 3632.0	...
3901228	  774.8	  615.1	 3634.0	...
3901229	  774.6	  615.3	 3636.0	...
3901230	  774.5	  615.4	 3637.0	...
3901231	  774.3	  615.4	 3638.0	...
3901232	  774.3	  615.4	 3639.0	...
3901233	  774.3	  615.5	 3640.0	...
3901234	  774.1	  615.8	 3640.0	...
3901235	  774.1	  616.0	 3641.0	...
3901236	  774.2	  616.3	 3642.0	...
3901237	  774.3	  616.4	 3644.0	...
3901238	  774.4	  616.7	 3645.0	...
3901239	  774.3	  616.9	 3647.0	...
3901240	  774.1	  616.7	 3648.0	...
3901241	  774.0	  616.3	 3650.0	...
3901242	  773.9	  615.8	 3651.0	...
3901243	  773.9	  615.7	 3652.0	...
3901244	  773.9	  615.5	 3652.0	...
3901245	  773.8	  615.2	 3653.0	...
3901246	  773.8	  614.9	 3654.0	...
3901247	  773.8	  614.7	 3654.0	...
3901248	  773.8	  614.6	 3654.0	...
3901249	  773.7	  614.5	 3654.0	...
3901250	  773.7	  614.5	 3655.0	...
3901251	  773.6	  614.4	 3653.0	...
3901252	  773.4	  614.4	 3652.0	...
3901253	  773.1	  614.4	 3650.0	...
3901254	  773.1	  614.5	 3650.0	...
3901255	  773.1	  614.5	 3651.0	...
3901256	  773.3	  614.5	 3654.0	...
3901257	  773.4	  614.6	 3656.0	...
3901258	  773.4	  614.5	 3661.0	...
3901259	  773.4	  614.3	 3665.0	...
3901260	  773.4	  614.2	 3668.0	...
3901261	  773.2	  613.8	 3667.0	...
3901262	  772.9	  613.5	 3666.0	...
3901263	  772.6	  613.1	 3666.0	...
3901264	  772.7	  613.2	 3666.0	...
3901265	  773.0	  613.6	 3669.0	...
3901266	  773.0	  614.0	 3672.0	...
3901267	  773.0	  614.2	 3675.0	...
3901268	  772.9	  614.2	 3676.0	...
MSG	3901269 0000 _ Number Off
3901269	  772.7	  614.6	 3676.0	...
3901270	  772.5	  615.1	 3675.0	...
3901271	  772.3	  615.6	 3676.0	...
3901272	  772.4	  615.7	 3676.0	...
3901273	  772.6	  616.2	 3676.0	...
3901274	  772.7	  616.7	 3676.0	...
3901275	  772.7	  617.2	 3676.0	...
3901276	  772.7	  617.3	 3679.0	...
3901277	  772.7	  617.2	 3681.0	...
3901278	  772.6	  617.0	 3683.0	...
3901279	  772.5	  616.8	 3683.0	...
3901280	  772.4	  616.9	 3682.0	...
3901281	  772.4	  616.9	 3682.0	...
3901282	  772.4	  616.8	 3682.0	...
3901283	  772.5	  616.8	 3683.0	...
3901284	  772.5	  616.3	 3685.0	...
3901285	  772.5	  615.9	 3687.0	...
3901286	  772.5	  615.3	 3688.0	...
3901287	  772.5	  615.1	 3689.0	...
3901288	  772.5	  615.0	 3691.0	...
3901289	  772.6	  615.1	 3692.0	...
3901290	  772.6	  615.4	 3691.0	...
3901291	  772.7	  615.7	 3688.0	...
3901292	  772.8	  616.0	 3686.0	...
3901293	  772.9	  616.0	 3687.0	...
3901294	  772.9	  616.2	 3689.0	...
3901295	  772.9	  616.3	 3691.0	...
3901296	  772.9	  616.5	 3693.0	...
3901297	  772.8	  616.6	 3695.0	...
3901298	  772.6	  616.7	 3696.0	...
3901299	  772.7	  616.7	 3696.0	...
3901300	  772.8	  616.6	 3697.0	...
3901301	  772.9	  617.1	 3697.0	...
3901302	  772.7	  617.6	 3698.0	...
3901303	  772.5	  618.1	 3698.0	...
3901304	  772.2	  617.7	 3699.0	...
3901305	  771.5	  617.4	 3700.0	...
3901306	  770.9	  617.2	 3701.0	...
3901307	  770.8	  617.2	 3700.0	...
3901308	  771.2	  617.2	 3700.0	...
3901309	  771.6	  617.1	 3699.0	...
3901310	  771.7	  617.2	 3698.0	...
3901311	  771.6	  617.4	 3698.0	...
3901312	  771.3	  617.1	 3698.0	...
3901313	  771.0	  616.6	 3699.0	...
3901314	  770.7	  615.9	 3701.0	...
3901315	  770.7	  615.6	 3702.0	...
3901316	  770.7	  615.3	 3704.0	...
3901317	  770.7	  615.2	 3700.0	...
3901318	  770.8	  615.4	 3695.0	...
3901319	  770.8	  615.7	 3694.0	...
3901320	  770.8	  615.9	 3699.0	...
3901321	  771.1	  615.8	 3704.0	...
3901322	  771.5	  616.2	 3706.0	...
3901323	  771.5	  616.6	 3706.0	...
3901324	  771.1	  616.9	 3709.0	...
3901325	  771.1	  616.8	 3711.0	...
3901326	  771.3	  616.8	 3714.0	...
3901327	  771.4	  616.8	 3714.0	...
3901328	  771.1	  616.8	 3714.0	...
3901329	  770.9	  616.6	 3716.0	...
3901330	  770.8	  616.5	 3719.0	...
3901331	  770.6	  616.5	 3720.0	...
3901332	  770.5	  616.7	 3719.0	...
3901333	  770.6	  617.2	 3719.0	...
3901334	  770.8	  617.6	 3720.0	...
3901335	  771.1	  618.0	 3720.0	...
3901336	  771.3	  618.0	 3721.0	...
3901337	  771.2	  618.1	 3722.0	...
3901338	  771.0	  618.3	 3723.0	...
3901339	  770.7	  618.3	 3725.0	...
3901340	  770.7	  618.3	 3727.0	...
3901341	  770.9	  618.2	 3724.0	...
3901342	  771.0	  617.6	 3720.0	...
3901343	  770.8	  617.0	 3717.0	...
3901344	  770.3	  616.5	 3718.0	...
3901345	  770.0	  616.6	 3719.0	...
3901346	  770.0	  616.6	 3720.0	...
3901347	  770.3	  616.6	 3720.0	...
3901348	  770.6	  616.5	 3722.0	...
3901349	  771.0	  616.4	 3724.0	...
3901350	  771.0	  616.3	 3726.0	...
3901351	  771.0	  616.2	 3727.0	...
3901352	  770.8	  616.2	 3728.0	...
3901353	  770.7	  616.1	 3728.0	...
3901354	  770.6	  615.7	 3727.0	...
3901355	  770.5	  615.2	 3726.0	...
3901356	  770.5	  614.9	 3725.0	...
3901357	  770.5	  615.1	 3725.0	...
3901358	  770.7	  615.3	 3726.0	...
3901359	  770.8	  615.5	 3727.0	...
3901360	  770.8	  615.6	 3729.0	...
3901361	  770.7	  615.7	 3729.0	...
3901362	  770.7	  615.7	 3730.0	...
3901363	  770.9	  615.6	 3730.0	...
3901364	  771.1	  615.8	 3730.0	...
3901365	  771.3	  616.1	 3730.0	...
3901366	  771.5	  616.4	 3730.0	...
3901367	  771.5	  616.3	 3728.0	...
3901368	  771.2	  616.0	 3725.0	...
3901369	  771.0	  615.7	 3723.0	...
3901370	  770.9	  615.5	 3723.0	...
3901371	  770.8	  615.3	 3725.0	...
3901372	  770.8	  615.2	 3726.0	...
3901373	  770.8	  615.1	 3727.0	...
3901374	  770.8	  614.5	 3727.0	...
3901375	  770.8	  614.0	 3727.0	...
3901376	  770.8	  613.6	 3727.0	...
3901377	  770.8	  613.8	 3726.0	...
3901378	  770.7	  613.3	 3726.0	...
3901379	  770.7	  612.7	 3725.0	...
3901380	  771.2	  612.1	 3725.0	...
3901381	  771.8	  612.1	 3727.0	...
3901382	  772.1	  612.1	 3730.0	...
3901383	  772.0	  612.3	 3732.0	...
3901384	  771.8	  612.5	 3732.0	...
3901385	  771.6	  612.7	 3737.0	...
3901386	  771.3	  612.8	 3742.0	...
3901387	  771.3	  612.9	 3742.0	...
3901388	  771.5	  612.9	 3737.0	...
3901389	  771.8	  613.3	 3733.0	...
3901390	  771.8	  613.7	 3734.0	...
3901391	  771.7	  613.5	 3735.0	...
3901392	  771.6	  613.1	 3736.0	...
3901393	  771.6	  612.7	 3737.0	...
3901394	  771.6	  612.9	 3738.0	...
3901395	  771.6	  613.2	 3742.0	...
3901396	  771.6	  613.3	 3746.0	...
3901397	  771.7	  613.1	 3749.0	...
3901398	  771.9	  613.0	 3748.0	...
3901399	  772.1	  613.0	 3746.0	...
3901400	  772.2	  613.4	 3742.0	...
3901401	  772.3	  613.8	 3738.0	...
3901402	  772.2	  613.9	 3735.0	...
3901403	  772.2	  613.8	 3735.0	...
3901404	  772.2	  613.6	 3736.0	...
3901405	  772.4	  613.7	 3736.0	...
3901406	  772.6	  613.7	 3737.0	...
3901407	  772.5	  613.0	 3737.0	...
3901408	  772.3	  612.3	 3738.0	...
3901409	  772.1	  612.1	 3739.0	...
3901410	  772.2	  612.7	 3740.0	...
3901411	  772.2	  612.9	 3740.0	...
3901412	  772.2	  612.5	 3741.0	...
3901413	  772.2	  612.2	 3741.0	...
3901414	  772.2	  612.2	 3741.0	...
3901415	  772.3	  612.3	 3742.0	...
3901416	  772.1	  612.6	 3742.0	...
3901417	  771.9	  612.9	 3742.0	...
3901418	  771.9	  613.2	 3741.0	...
3901419	  772.1	  613.1	 3740.0	...
3901420	  772.3	  613.1	 3738.0	...
3901421	  772.2	  612.9	 3736.0	...
3901422	  772.2	  612.7	 3736.0	...
3901423	  772.2	  612.5	 3736.0	...
3901424	  772.2	  612.4	 3738.0	...
3901425	  772.2	  612.3	 3740.0	...
3901426	  772.2	  612.1	 3740.0	...
3901427	  772.2	  612.0	 3736.0	...
3901428	  772.3	  612.4	 3732.0	...
3901429	  772.6	  613.0	 3727.0	...
3901430	  772.9	  613.7	 3727.0	...
3901431	  773.1	  613.8	 3728.0	...
3901432	  773.2	  613.7	 3730.0	...
3901433	  773.2	  613.3	 3729.0	...
3901434	  772.9	  612.8	 3726.0	...
3901435	  772.5	  612.4	 3723.0	...
3901436	  772.5	  612.4	 3724.0	...
3901437	  772.8	  612.2	 3723.0	...
3901438	  773.0	  611.8	 3722.0	...
3901439	  772.8	  611.5	 3723.0	...
3901440	  772.6	  611.3	 3724.0	...
3901441	  772.6	  611.2	 3722.0	...
3901442	  772.5	  611.2	 3718.0	...
3901443	  772.5	  611.3	 3718.0	...
3901444	  772.7	  611.6	 3722.0	...
3901445	  772.9	  611.8	 3726.0	...
3901446	  773.2	  611.9	 3725.0	...
3901447	  773.1	  612.1	 3722.0	...
3901448	  773.0	  612.4	 3719.0	...
3901449	  772.9	  612.7	 3718.0	...
3901450	  772.9	  612.8	 3720.0	...
3901451	  773.1	  612.7	 3723.0	...
3901452	  773.2	  612.5	 3724.0	...
3901453	  773.3	  612.5	 3724.0	...
3901454	  773.3	  612.8	 3723.0	...
3901455	  773.5	  613.1	 3723.0	...
3901456	  773.6	  613.1	 3722.0	...
3901457	  773.6	  613.1	 3721.0	...
3901458	  773.4	  612.8	 3721.0	...
3901459	  773.1	  612.5	 3719.0	...
3901460	  772.9	  612.1	 3718.0	...
3901461	  773.0	  612.0	 3716.0	...
3901462	  773.2	  611.9	 3716.0	...
3901463	  773.3	  611.9	 3715.0	...
3901464	  773.3	  612.0	 3713.0	...
3901465	  773.2	  611.7	 3713.0	...
3901466	  773.2	  611.3	 3712.0	...
3901467	  773.6	  611.1	 3712.0	...
3901468	  774.0	  611.8	 3711.0	...
3901469	  774.1	  612.5	 3711.0	...
3901470	  774.1	  612.9	 3712.0	...
3901471	  774.0	  612.7	 3712.0	...
3901472	  773.9	  612.5	 3712.0	...
3901473	  773.9	  612.5	 3711.0	...
3901474	  774.0	  613.2	 3710.0	...
3901475	  774.0	  613.9	 3709.0	...
3901476	  774.0	  614.4	 3707.0	...
3901477	  774.0	  614.3	 3705.0	...
3901478	  774.0	  614.0	 3703.0	...
3901479	  774.4	  613.7	 3702.0	...
3901480	  774.7	  613.6	 3702.0	...
3901481	  775.0	  613.7	 3705.0	...
3901482	  775.0	  614.1	 3707.0	...
MSG	3901483 0000 _ Number On
3901483	  774.5	  614.6	 3707.0	...
3901484	  774.0	  614.9	 3705.0	...
3901485	  773.8	  614.8	 3705.0	...
3901486	  774.1	  614.6	 3707.0	...
3901487	  774.6	  614.5	 3709.0	...
3901488	  774.8	  614.2	 3708.0	...
3901489	  775.0	  614.0	 3707.0	...
3901490	  774.8	  613.9	 3705.0	...
3901491	  774.4	  613.9	 3704.0	...
3901492	  774.2	  614.1	 3704.0	...
3901493	  774.4	  614.4	 3704.0	...
3901494	  774.5	  614.7	 3703.0	...
3901495	  774.5	  614.8	 3704.0	...
3901496	  774.4	  615.0	 3706.0	...
3901497	  774.3	  615.2	 3709.0	...
3901498	  774.3	  615.4	 3705.0	...
3901499	  774.3	  615.7	 3700.0	...
3901500	  774.5	  615.9	 3696.0	...
3901501	  774.7	  615.8	 3699.0	...
3901502	  774.8	  615.4	 3703.0	...
3901503	  774.7	  615.0	 3705.0	...
3901504	  774.6	  615.1	 3705.0	...
3901505	  774.2	  615.5	 3705.0	...
3901506	  773.6	  615.7	 3703.0	...
3901507	  772.5	  615.9	 3701.0	...
3901508	  771.2	  615.3	 3699.0	...
3901509	  769.6	  614.9	 3699.0	...
3901510	  768.0	  614.8	 3699.0	...
3901511	  766.8	  615.3	 3698.0	...
3901512	  766.0	  615.3	 3698.0	...
3901513	  764.8	  615.0	 3699.0	...
3901514	  763.8	  614.2	 3700.0	...
3901515	  762.5	  613.6	 3700.0	...
3901516	  761.9	  612.2	 3698.0	...
3901517	  761.4	  611.4	 3694.0	...
3901518	  761.5	  610.7	 3691.0	...
3901519	  761.8	  610.7	 3690.0	...
3901520	  763.2	  610.5	 3691.0	...
3901521	  764.8	  610.8	 3692.0	...
3901522	  766.8	  611.0	 3695.0	...
3901523	  768.3	  611.5	 3697.0	...
3901524	  769.9	  612.4	 3698.0	...
3901525	  771.4	  613.1	 3696.0	...
3901526	  772.3	  614.0	 3695.0	...
3901527	  772.9	  614.1	 3693.0	...
3901528	  772.8	  614.3	 3690.0	...
3901529	  772.6	  614.4	 3687.0	...
3901530	  772.3	  614.2	 3686.0	...
3901531	  771.9	  613.9	 3688.0	...
3901532	  771.5	  613.7	 3690.0	...
3901533	  771.0	  613.7	 3691.0	...
3901534	  770.6	  613.8	 3693.0	...
3901535	  770.2	  614.1	 3691.0	...
3901536	  770.1	  614.3	 3687.0	...
3901537	  769.9	  613.5	 3683.0	...
3901538	  769.9	  612.4	 3682.0	...
3901539	  769.9	  611.3	 3683.0	...
3901540	  769.7	  611.5	 3683.0	...
3901541	  769.6	  612.2	 3679.0	...
3901542	  769.4	  613.0	 3676.0	...
3901543	  769.5	  613.4	 3672.0	...
3901544	  769.5	  613.6	 3673.0	...
3901545	  769.5	  613.7	 3673.0	...
3901546	  769.3	  613.7	 3673.0	...
3901547	  769.1	  613.3	 3673.0	...
3901548	  768.8	  613.0	 3672.0	...
3901549	  768.8	  612.7	 3672.0	...
3901550	  768.8	  612.5	 3672.0	...
3901551	  768.8	  612.4	 3673.0	...
3901552	  769.0	  612.3	 3674.0	...
3901553	  769.1	  612.6	 3675.0	...
3901554	  769.2	  612.9	 3675.0	...
3901555	  769.5	  613.1	 3671.0	...
3901556	  769.8	  612.8	 3666.0	...
3901557	  769.7	  612.5	 3666.0	...
3901558	  769.4	  612.5	 3672.0	...
3901559	  769.2	  612.5	 3677.0	...
3901560	  769.2	  612.4	 3676.0	...
3901561	  769.3	  612.2	 3674.0	...
3901562	  769.3	  612.1	 3672.0	...
3901563	  769.3	  612.2	 3670.0	...
3901564	  769.4	  612.3	 3668.0	...
3901565	  769.5	  612.3	 3664.0	...
3901566	  769.7	  612.4	 3661.0	...
3901567	  769.8	  612.5	 3659.0	...
3901568	  770.0	  612.4	 3659.0	...
3901569	  770.2	  612.1	 3659.0	...
3901570	  769.9	  611.8	 3658.0	...
3901571	  769.5	  611.7	 3656.0	...
3901572	  769.1	  612.0	 3655.0	...
3901573	  769.1	  612.1	 3656.0	...
3901574	  769.3	  612.1	 3657.0	...
3901575	  769.3	  611.9	 3658.0	...
3901576	  769.4	  611.8	 3657.0	...
3901577	  769.4	  611.8	 3657.0	...
3901578	  769.3	  611.9	 3657.0	...
3901579	  769.1	  611.9	 3656.0	...
3901580	  768.8	  612.3	 3653.0	...
3901581	  769.0	  612.6	 3651.0	...
3901582	  769.1	  612.9	 3650.0	...
3901583	  769.1	  612.8	 3651.0	...
3901584	  768.9	  612.7	 3653.0	...
3901585	  768.8	  612.6	 3657.0	...
3901586	  768.8	  612.5	 3659.0	...
3901587	  768.8	  612.0	 3660.0	...
3901588	  768.8	  611.5	 3660.0	...
3901589	  769.0	  611.0	 3659.0	...
3901590	  769.3	  611.0	 3658.0	...
3901591	  769.6	  611.0	 3654.0	...
3901592	  769.5	  611.0	 3652.0	...
3901593	  769.2	  611.0	 3650.0	...
3901594	  768.9	  610.9	 3649.0	...
3901595	  768.7	  610.8	 3649.0	...
3901596	  768.7	  611.2	 3649.0	...
3901597	  768.7	  611.7	 3648.0	...
3901598	  768.7	  611.4	 3645.0	...
3901599	  768.9	  610.5	 3642.0	...
3901600	  769.1	  609.7	 3640.0	...
3901601	  769.4	  609.6	 3640.0	...
3901602	  769.3	  609.9	 3639.0	...
3901603	  769.3	  610.5	 3638.0	...
3901604	  769.2	  611.1	 3636.0	...
3901605	  768.9	  611.4	 3635.0	...
3901606	  768.6	  611.5	 3633.0	...
3901607	  768.4	  611.5	 3633.0	...
3901608	  768.5	  611.4	 3634.0	...
3901609	  768.5	  611.4	 3636.0	...
3901610	  768.6	  611.3	 3639.0	...
3901611	  768.3	  611.6	 3640.0	...
3901612	  768.0	  611.8	 3641.0	...
3901613	  767.9	  612.0	 3641.0	...
3901614	  768.4	  612.0	 3640.0	...
3901615	  768.8	  611.9	 3640.0	...
3901616	  769.0	  611.9	 3641.0	...
3901617	  768.9	  611.7	 3641.0	...
3901618	  769.1	  611.6	 3640.0	...
3901619	  769.2	  611.4	 3638.0	...
3901620	  768.9	  611.6	 3637.0	...
3901621	  768.5	  611.9	 3638.0	...
3901622	  768.3	  611.8	 3638.0	...
3901623	  768.6	  611.4	 3635.0	...
3901624	  768.9	  611.1	 3633.0	...
3901625	  768.9	  611.0	 3631.0	...
3901626	  768.9	  610.8	 3632.0	...
3901627	  769.1	  610.6	 3634.0	...
3901628	  769.2	  610.6	 3636.0	...
3901629	  769.3	  610.7	 3637.0	...
3901630	  769.4	  610.8	 3637.0	...
3901631	  769.4	  610.6	 3635.0	...
3901632	  769.1	  610.5	 3633.0	...
3901633	  768.9	  610.3	 3631.0	...
3901634	  768.8	  610.3	 3630.0	...
3901635	  769.0	  610.2	 3628.0	...
3901636	  769.3	  610.2	 3623.0	...
3901637	  769.3	  610.4	 3618.0	...
3901638	  769.4	  610.5	 3615.0	...
3901639	  769.4	  610.5	 3616.0	...
3901640	  769.0	  610.5	 3617.0	...
3901641	  768.5	  610.6	 3617.0	...
3901642	  768.5	  610.5	 3616.0	...
3901643	  768.9	  610.3	 3614.0	...
3901644	  769.3	  610.1	 3611.0	...
3901645	  769.3	  610.2	 3609.0	...
3901646	  769.2	  610.3	 3609.0	...
3901647	  769.3	  610.4	 3608.0	...
3901648	  769.4	  610.4	 3609.0	...
3901649	  769.6	  610.1	 3609.0	...
3901650	  769.7	  609.8	 3608.0	...
3901651	  769.6	  609.6	 3608.0	...
3901652	  769.5	  609.7	 3607.0	...
3901653	  769.4	  609.8	 3607.0	...
3901654	  769.4	  609.8	 3607.0	...
3901655	  769.6	  609.4	 3607.0	...
3901656	  769.7	  609.0	 3607.0	...
3901657	  769.9	  608.7	 3606.0	...
3901658	  770.0	  608.9	 3606.0	...
3901659	  770.0	  609.2	 3606.0	...
3901660	  770.0	  609.4	 3608.0	...
3901661	  770.1	  609.5	 3609.0	...
3901662	  770.2	  609.5	 3611.0	...
3901663	  770.4	  609.4	 3611.0	...
3901664	  770.4	  609.4	 3611.0	...
3901665	  770.4	  609.5	 3613.0	...
3901666	  770.5	  609.6	 3615.0	...
3901667	  770.5	  609.6	 3615.0	...
3901668	  770.5	  609.6	 3612.0	...
3901669	  770.4	  609.5	 3609.0	...
3901670	  770.3	  609.5	 3608.0	...
3901671	  770.4	  609.8	 3607.0	...
3901672	  770.5	  610.2	 3606.0	...
3901673	  770.6	  610.6	 3606.0	...
3901674	  770.7	  610.6	 3609.0	...
3901675	  770.8	  610.7	 3612.0	...
3901676	  770.9	  610.8	 3614.0	...
3901677	  770.7	  610.8	 3612.0	...
3901678	  770.6	  610.9	 3611.0	...
3901679	  770.5	  610.9	 3611.0	...
3901680	  770.7	  610.9	 3611.0	...
3901681	  771.0	  610.8	 3612.0	...
3901682	  771.3	  610.7	 3612.0	...
3901683	  771.5	  610.5	 3611.0	...
3901684	  770.9	  610.5	 3610.0	...
3901685	  770.4	  610.6	 3608.0	...
3901686	  770.4	  610.8	 3607.0	...
3901687	  770.8	  610.9	 3605.0	...
3901688	  770.8	  611.1	 3604.0	...
3901689	  770.5	  611.3	 3604.0	...
3901690	  770.2	  611.5	 3605.0	...
3901691	  770.2	  611.7	 3607.0	...
3901692	  770.3	  611.4	 3608.0	...
3901693	  770.9	  610.9	 3607.0	...
3901694	  771.5	  610.6	 3605.0	...
3901695	  771.8	  610.7	 3603.0	...
3901696	  771.7	  610.8	 3603.0	...
3901697	  771.5	  610.5	 3604.0	...
3901698	  771.2	  610.2	 3605.0	...
3901699	  771.0	  610.0	 3606.0	...
3901700	  770.8	  610.3	 3607.0	...
3901701	  770.7	  610.5	 3608.0	...
3901702	  770.7	  610.8	 3607.0	...
3901703	  770.9	  611.1	 3604.0	...
3901704	  771.2	  611.5	 3602.0	...
3901705	  771.4	  611.5	 3603.0	...
3901706	  771.5	  611.2	 3604.0	...
3901707	  771.4	  610.8	 3605.0	...
3901708	  771.3	  610.4	 3605.0	...
3901709	  771.4	  610.2	 3605.0	...
3901710	  771.6	  610.7	 3604.0	...
3901711	  771.7	  611.2	 3603.0	...
3901712	  771.4	  611.3	 3599.0	...
3901713	  771.2	  610.9	 3595.0	...
3901714	  771.1	  610.6	 3591.0	...
3901715	  771.1	  611.1	 3592.0	...
3901716	  770.9	  611.7	 3595.0	...
3901717	  770.6	  612.0	 3598.0	...
3901718	  770.7	  611.8	 3601.0	...
3901719	  771.0	  611.6	 3601.0	...
3901720	  771.2	  611.5	 3601.0	...
3901721	  771.1	  611.5	 3601.0	...
3901722	  770.9	  611.6	 3602.0	...
3901723	  770.7	  611.7	 3602.0	...
3901724	  771.0	  611.7	 3600.0	...
3901725	  771.5	  611.7	 3599.0	...
3901726	  772.0	  611.7	 3600.0	...
3901727	  771.9	  611.8	 3603.0	...
3901728	  771.6	  612.1	 3607.0	...
3901729	  771.4	  612.2	 3607.0	...
3901730	  771.1	  611.9	 3603.0	...
3901731	  771.1	  611.5	 3599.0	...
3901732	  771.1	  611.2	 3597.0	...
3901733	  771.3	  611.3	 3600.0	...
3901734	  771.4	  611.4	 3602.0	...
3901735	  771.4	  611.4	 3601.0	...
3901736	  771.4	  611.5	 3601.0	...
3901737	  771.4	  611.6	 3601.0	...
3901738	  771.4	  611.0	 3602.0	...
3901739	  771.4	  610.3	 3603.0	...
3901740	  771.3	  609.6	 3605.0	...
3901741	  771.3	  609.6	 3607.0	...
3901742	  771.3	  610.0	 3611.0	...
3901743	  771.3	  610.6	 3613.0	...
3901744	  771.3	  611.3	 3613.0	...
3901745	  771.2	  611.6	 3610.0	...
3901746	  771.1	  611.8	 3608.0	...
3901747	  771.3	  611.6	 3607.0	...
3901748	  771.6	  611.4	 3601.0	...
3901749	  772.0	  611.5	 3596.0	...
3901750	  772.2	  611.8	 3595.0	...
3901751	  772.3	  612.2	 3599.0	...
3901752	  772.2	  612.2	 3602.0	...
3901753	  772.2	  612.4	 3604.0	...
3901754	  772.2	  612.8	 3606.0	...
3901755	  772.4	  613.2	 3607.0	...
3901756	  772.5	  613.3	 3605.0	...
3901757	  772.5	  613.2	 3604.0	...
3901758	  772.3	  613.5	 3604.0	...
3901759	  772.1	  613.9	 3604.0	...
3901760	  772.0	  613.5	 3603.0	...
3901761	  771.9	  612.9	 3602.0	...
3901762	  771.8	  612.4	 3603.0	...
3901763	  771.7	  612.8	 3603.0	...
3901764	  771.7	  613.4	 3603.0	...
3901765	  771.6	  613.9	 3603.0	...
3901766	  771.6	  614.1	 3598.0	...
3901767	  771.7	  613.8	 3593.0	...
3901768	  771.8	  613.4	 3588.0	...
3901769	  771.8	  613.0	 3588.0	...
3901770	  771.9	  612.8	 3588.0	...
3901771	  772.0	  612.5	 3588.0	...
3901772	  772.0	  612.2	 3591.0	...
3901773	  772.1	  612.0	 3594.0	...
3901774	  772.2	  612.1	 3598.0	...
3901775	  772.3	  612.4	 3598.0	...
3901776	  772.2	  612.6	 3600.0	...
3901777	  772.1	  612.8	 3602.0	...
3901778	  771.9	  612.8	 3605.0	...
3901779	  771.9	  613.4	 3605.0	...
3901780	  772.0	  614.1	 3607.0	...
3901781	  772.1	  614.3	 3608.0	...
3901782	  772.0	  613.9	 3610.0	...
3901783	  771.9	  613.3	 3609.0	...
3901784	  772.1	  613.2	 3609.0	...
MSG	3901785 0000 _ Number Off
3901785	  772.4	  613.1	 3608.0	...
3901786	  772.6	  613.2	 3608.0	...
3901787	  772.5	  613.4	 3608.0	...
3901788	  772.4	  613.6	 3608.0	...
3901789	  772.4	  613.6	 3608.0	...
3901790	  772.3	  613.6	 3608.0	...
3901791	  772.3	  613.6	 3606.0	...
3901792	  772.3	  613.5	 3604.0	...
3901793	  772.3	  613.6	 3603.0	...
3901794	  772.3	  613.7	 3606.0	...
3901795	  772.3	  613.8	 3610.0	...
3901796	  772.4	  613.8	 3614.0	...
3901797	  772.6	  613.8	 3616.0	...
3901798	  772.8	  614.0	 3616.0	...
3901799	  772.9	  614.2	 3614.0	...
3901800	  773.0	  614.4	 3612.0	...
3901801	  773.1	  614.2	 3612.0	...
3901802	  773.2	  614.1	 3613.0	...
3901803	  773.1	  614.1	 3615.0	...
3901804	  772.9	  614.7	 3616.0	...
3901805	  772.7	  615.2	 3617.0	...
3901806	  772.8	  615.8	 3617.0	...
3901807	  773.1	  615.8	 3618.0	...
3901808	  773.2	  615.7	 3619.0	...
3901809	  773.1	  614.9	 3619.0	...
3901810	  773.2	  614.2	 3615.0	...
3901811	  773.3	  613.7	 3611.0	...
3901812	  773.3	  614.0	 3608.0	...
3901813	  773.1	  614.2	 3608.0	...
3901814	  772.9	  614.4	 3612.0	...
3901815	  772.9	  614.9	 3616.0	...
3901816	  772.9	  615.4	 3619.0	...
3901817	  772.8	  615.7	 3616.0	...
3901818	  772.7	  615.2	 3613.0	...
3901819	  771.7	  614.7	 3609.0	...
3901820	  770.2	  614.3	 3610.0	...
3901821	  768.6	  613.8	 3610.0	...
3901822	  767.6	  612.7	 3610.0	...
3901823	  766.6	  611.8	 3611.0	...
3901824	  765.2	  610.3	 3612.0	...
3901825	  764.0	  608.1	 3612.0	...
3901826	  763.1	  605.7	 3612.0	...
3901827	  762.6	  604.1	 3612.0	...
3901828	  762.2	  603.6	 3612.0	...
3901829	  762.4	  602.9	 3612.0	...
3901830	  762.8	  601.5	 3612.0	...
3901831	  763.6	  600.4	 3612.0	...
3901832	  764.7	  599.7	 3611.0	...
3901833	  766.0	  600.5	 3610.0	...
3901834	  767.1	  602.3	 3609.0	...
3901835	  767.7	  604.2	 3610.0	...
3901836	  768.1	  605.7	 3612.0	...
3901837	  768.7	  606.1	 3612.0	...
3901838	  769.2	  606.3	 3609.0	...
3901839	  769.9	  607.0	 3607.0	...
3901840	  770.1	  607.7	 3607.0	...
3901841	  770.1	  608.6	 3608.0	...
3901842	  769.6	  608.9	 3611.0	...
3901843	  769.2	  609.3	 3613.0	...
3901844	  769.0	  609.5	 3615.0	...
3901845	  769.0	  609.6	 3616.0	...
3901846	  769.0	  609.6	 3616.0	...
3901847	  768.8	  609.5	 3616.0	...
3901848	  768.7	  609.5	 3613.0	...
3901849	  768.6	  609.1	 3610.0	...
3901850	  768.6	  608.6	 3608.0	...
3901851	  768.6	  609.2	 3608.0	...
3901852	  768.5	  610.1	 3610.0	...
3901853	  768.3	  611.2	 3611.0	...
3901854	  768.2	  611.6	 3611.0	...
3901855	  767.8	  612.0	 3608.0	...
3901856	  767.3	  611.1	 3606.0	...
3901857	  766.9	  610.1	 3609.0	...
3901858	  766.9	  608.8	 3612.0	...
3901859	  766.9	  608.6	 3615.0	...
3901860	  766.9	  608.8	 3615.0	...
3901861	  766.9	  609.3	 3615.0	...
3901862	  766.9	  609.7	 3615.0	...
3901863	  767.0	  609.5	 3615.0	...
3901864	  767.0	  609.0	 3614.0	...
3901865	  767.4	  608.5	 3614.0	...
3901866	  767.7	  608.1	 3614.0	...
3901867	  767.3	  608.0	 3614.0	...
3901868	  766.7	  608.1	 3614.0	...
3901869	  766.1	  609.1	 3613.0	...
3901870	  766.2	  610.1	 3614.0	...
3901871	  766.3	  611.1	 3613.0	...
3901872	  766.2	  611.2	 3613.0	...
3901873	  766.2	  610.8	 3613.0	...
3901874	  766.2	  610.4	 3610.0	...
3901875	  766.1	  610.0	 3605.0	...
3901876	  766.3	  610.0	 3602.0	...
3901877	  766.4	  609.8	 3604.0	...
3901878	  766.6	  609.6	 3606.0	...
3901879	  766.6	  609.5	 3605.0	...
3901880	  766.7	  610.2	 3605.0	...
3901881	  766.7	  610.9	 3605.0	...
3901882	  766.6	  611.6	 3606.0	...
3901883	  766.4	  611.0	 3605.0	...
3901884	  766.0	  610.3	 3604.0	...
3901885	  765.7	  609.9	 3604.0	...
3901886	  765.4	  610.4	 3606.0	...
3901887	  765.7	  611.0	 3607.0	...
3901888	  766.0	  611.5	 3607.0	...
3901889	  766.1	  612.0	 3605.0	...
3901890	  766.2	  612.1	 3601.0	...
3901891	  766.3	  611.8	 3598.0	...
3901892	  766.4	  611.4	 3597.0	...
3901893	  766.1	  611.2	 3597.0	...
3901894	  765.7	  611.2	 3599.0	...
3901895	  765.5	  611.2	 3601.0	...
3901896	  765.7	  610.8	 3603.0	...
3901897	  765.9	  610.4	 3603.0	...
3901898	  766.0	  610.3	 3601.0	...
3901899	  765.9	  611.0	 3599.0	...
3901900	  765.8	  611.7	 3596.0	...
3901901	  765.8	  612.1	 3593.0	...
3901902	  765.9	  611.8	 3589.0	...
3901903	  766.0	  611.7	 3586.0	...
3901904	  765.9	  611.6	 3588.0	...
3901905	  765.8	  611.3	 3589.0	...
3901906	  765.6	  610.6	 3589.0	...
3901907	  765.5	  609.8	 3591.0	...
3901908	  765.5	  609.8	 3594.0	...
3901909	  765.6	  610.2	 3598.0	...
3901910	  765.6	  611.3	 3600.0	...
3901911	  765.5	  612.1	 3600.0	...
3901912	  765.5	  612.6	 3601.0	...
3901913	  765.5	  612.6	 3600.0	...
3901914	  765.5	  612.7	 3600.0	...
3901915	  765.4	  612.1	 3598.0	...
3901916	  765.2	  611.3	 3597.0	...
3901917	  765.2	  610.8	 3596.0	...
3901918	  765.4	  611.0	 3598.0	...
3901919	  765.5	  611.2	 3599.0	...
3901920	  765.5	  611.1	 3599.0	...
3901921	  765.6	  611.0	 3597.0	...
3901922	  765.3	  611.2	 3595.0	...
3901923	  765.0	  611.6	 3595.0	...
3901924	  764.7	  612.1	 3596.0	...
3901925	  764.9	  611.7	 3597.0	...
3901926	  765.0	  611.2	 3597.0	...
3901927	  765.2	  610.8	 3597.0	...
3901928	  765.1	  610.9	 3598.0	...
3901929	  765.0	  611.3	 3598.0	...
3901930	  764.9	  611.6	 3598.0	...
3901931	  764.8	  611.8	 3598.0	...
3901932	  764.8	  611.9	 3598.0	...
3901933	  765.0	  612.0	 3596.0	...
3901934	  765.2	  612.0	 3594.0	...
3901935	  765.1	  611.9	 3590.0	...
3901936	  764.8	  611.8	 3588.0	...
3901937	  764.5	  611.5	 3587.0	...
3901938	  764.3	  611.4	 3588.0	...
3901939	  764.3	  611.2	 3588.0	...
3901940	  764.2	  611.2	 3587.0	...
3901941	  764.1	  611.2	 3585.0	...
3901942	  764.0	  611.2	 3585.0	...
3901943	  764.0	  611.2	 3585.0	...
3901944	  763.9	  611.2	 3585.0	...
3901945	  763.8	  611.2	 3585.0	...
3901946	  763.7	  611.3	 3587.0	...
3901947	  763.9	  611.2	 3590.0	...
3901948	  764.0	  611.2	 3590.0	...
3901949	  764.1	  611.2	 3591.0	...
3901950	  764.1	  611.3	 3587.0	...
3901951	  764.1	  611.3	 3583.0	...
3901952	  764.2	  611.0	 3579.0	...
3901953	  764.3	  610.6	 3579.0	...
3901954	  764.4	  610.5	 3582.0	...
3901955	  764.4	  611.1	 3584.0	...
3901956	  764.4	  611.6	 3587.0	...
3901957	  764.5	  611.8	 3587.0	...
3901958	  764.4	  611.9	 3587.0	...
3901959	  764.4	  612.0	 3587.0	...
3901960	  764.5	  612.2	 3584.0	...
3901961	  764.6	  612.2	 3582.0	...
3901962	  764.6	  612.0	 3580.0	...
3901963	  764.6	  611.8	 3580.0	...
3901964	  764.5	  611.7	 3578.0	...
3901965	  764.5	  611.6	 3577.0	...
3901966	  764.5	  611.4	 3577.0	...
3901967	  764.6	  611.3	 3578.0	...
3901968	  764.4	  611.3	 3576.0	...
3901969	  764.2	  611.2	 3572.0	...
3901970	  763.8	  611.3	 3569.0	...
3901971	  763.7	  611.2	 3568.0	...
3901972	  763.7	  610.5	 3566.0	...
3901973	  764.0	  609.7	 3563.0	...
3901974	  764.3	  608.9	 3564.0	...
3901975	  764.5	  608.8	 3566.0	...
3901976	  764.5	  608.6	 3568.0	...
3901977	  764.3	  608.5	 3569.0	...
3901978	  764.2	  608.5	 3570.0	...
3901979	  764.1	  609.5	 3569.0	...
3901980	  764.1	  610.5	 3568.0	...
3901981	  764.0	  611.5	 3568.0	...
3901982	  763.8	  611.6	 3568.0	...
3901983	  763.7	  611.6	 3569.0	...
3901984	  763.6	  611.5	 3572.0	...
3901985	  763.5	  611.4	 3574.0	...
MSG	3901986 0000 _ Number On
3901986	  763.3	  611.8	 3577.0	...
3901987	  763.3	  612.2	 3574.0	...
3901988	  763.8	  611.9	 3571.0	...
3901989	  764.3	  611.2	 3567.0	...
3901990	  764.8	  610.4	 3566.0	...
3901991	  764.7	  610.4	 3565.0	...
3901992	  764.6	  610.6	 3566.0	...
3901993	  764.5	  610.9	 3567.0	...
3901994	  764.3	  610.8	 3568.0	...
3901995	  764.0	  610.3	 3569.0	...
3901996	  763.8	  609.9	 3571.0	...
3901997	  763.7	  609.8	 3572.0	...
3901998	  763.8	  609.8	 3572.0	...
3901999	  763.9	  609.8	 3572.0	...
3902000	  764.1	  609.6	 3572.0	...
3902001	  764.2	  609.4	 3575.0	...
3902002	  764.4	  609.5	 3578.0	...
3902003	  764.4	  609.6	 3581.0	...
3902004	  764.5	  609.8	 3581.0	...
3902005	  764.6	  610.8	 3582.0	...
3902006	  764.5	  611.7	 3582.0	...
3902007	  764.2	  612.6	 3583.0	...
3902008	  763.8	  612.6	 3584.0	...
3902009	  763.7	  612.4	 3585.0	...
3902010	  763.7	  612.4	 3585.0	...
3902011	  764.1	  612.4	 3583.0	...
3902012	  764.6	  612.0	 3581.0	...
3902013	  764.9	  611.4	 3578.0	...
3902014	  764.8	  610.7	 3579.0	...
3902015	  764.7	  610.9	 3582.0	...
3902016	  764.6	  611.1	 3580.0	...
3902017	  764.6	  611.3	 3576.0	...
3902018	  764.6	  611.3	 3571.0	...
3902019	  764.6	  611.6	 3570.0	...
3902020	  764.7	  612.0	 3571.0	...
3902021	  764.4	  612.4	 3574.0	...
3902022	  764.1	  612.3	 3578.0	...
3902023	  763.8	  612.3	 3581.0	...
3902024	  764.0	  612.3	 3579.0	...
3902025	  764.1	  612.6	 3575.0	...
3902026	  764.2	  613.0	 3570.0	...
3902027	  764.2	  612.9	 3570.0	...
3902028	  764.4	  612.5	 3572.0	...
3902029	  764.9	  612.6	 3574.0	...
3902030	  765.5	  613.1	 3575.0	...
3902031	  765.8	  613.6	 3574.0	...
3902032	  765.6	  613.4	 3575.0	...
3902033	  765.4	  612.9	 3577.0	...
3902034	  765.4	  612.5	 3579.0	...
3902035	  765.5	  612.3	 3579.0	...
3902036	  765.6	  612.0	 3578.0	...
3902037	  765.6	  611.6	 3576.0	...
3902038	  765.5	  611.2	 3574.0	...
3902039	  765.4	  611.2	 3574.0	...
3902040	  765.6	  611.5	 3575.0	...
3902041	  765.9	  611.8	 3575.0	...
3902042	  766.2	  611.9	 3576.0	...
3902043	  766.4	  611.8	 3577.0	...
3902044	  766.6	  611.7	 3576.0	...
3902045	  766.7	  611.7	 3575.0	...
3902046	  766.7	  611.7	 3573.0	...
3902047	  766.5	  611.6	 3572.0	...
3902048	  766.2	  611.3	 3569.0	...
3902049	  766.1	  610.9	 3567.0	...
3902050	  766.0	  610.4	 3566.0	...
3902051	  766.0	  610.1	 3566.0	...
3902052	  766.0	  610.0	 3565.0	...
3902053	  766.0	  610.1	 3565.0	...
3902054	  765.9	  610.1	 3565.0	...
3902055	  765.9	  610.7	 3566.0	...
3902056	  765.8	  611.5	 3567.0	...
3902057	  765.9	  612.2	 3567.0	...
3902058	  766.2	  612.2	 3568.0	...
3902059	  766.5	  612.2	 3567.0	...
3902060	  766.7	  612.2	 3567.0	...
3902061	  766.6	  612.2	 3566.0	...
3902062	  766.6	  612.6	 3570.0	...
3902063	  766.8	  613.1	 3574.0	...
3902064	  766.9	  613.5	 3578.0	...
3902065	  766.8	  613.5	 3578.0	...
3902066	  766.5	  613.4	 3577.0	...
3902067	  766.2	  613.2	 3575.0	...
3902068	  766.2	  613.0	 3574.0	...
3902069	  766.5	  613.0	 3573.0	...
3902070	  766.9	  612.8	 3573.0	...
3902071	  767.2	  612.6	 3575.0	...
3902072	  767.3	  612.4	 3576.0	...
3902073	  767.6	  612.2	 3577.0	...
3902074	  767.9	  612.0	 3575.0	...
3902075	  768.0	  611.8	 3573.0	...
3902076	  767.7	  611.6	 3571.0	...
3902077	  767.2	  611.5	 3571.0	...
3902078	  766.9	  611.5	 3571.0	...
3902079	  767.2	  611.7	 3576.0	...
3902080	  767.8	  611.8	 3580.0	...
3902081	  768.4	  611.7	 3585.0	...
3902082	  768.4	  611.3	 3584.0	...
3902083	  768.5	  610.9	 3583.0	...
3902084	  768.4	  610.5	 3582.0	...
3902085	  768.4	  610.8	 3581.0	...
3902086	  768.3	  611.0	 3582.0	...
3902087	  768.3	  611.0	 3584.0	...
3902088	  768.0	  610.9	 3585.0	...
3902089	  767.8	  610.7	 3584.0	...
3902090	  767.7	  610.8	 3579.0	...
3902091	  767.8	  610.8	 3576.0	...
3902092	  767.8	  610.8	 3572.0	...
3902093	  767.8	  610.7	 3572.0	...
3902094	  767.8	  610.5	 3573.0	...
3902095	  767.8	  611.0	 3574.0	...
3902096	  767.8	  611.6	 3572.0	...
3902097	  767.8	  612.0	 3570.0	...
3902098	  767.8	  611.9	 3567.0	...
3902099	  767.8	  611.6	 3566.0	...
3902100	  767.9	  611.3	 3567.0	...
3902101	  768.0	  611.3	 3570.0	...
3902102	  768.2	  611.6	 3573.0	...
3902103	  768.0	  612.0	 3574.0	...
3902104	  767.8	  612.3	 3575.0	...
3902105	  767.6	  612.4	 3576.0	...
3902106	  767.5	  612.4	 3575.0	...
3902107	  767.5	  612.6	 3575.0	...
3902108	  767.4	  612.7	 3576.0	...
3902109	  767.4	  612.7	 3579.0	...
3902110	  767.4	  612.6	 3583.0	...
3902111	  767.4	  612.7	 3583.0	...
3902112	  767.3	  612.5	 3580.0	...
3902113	  767.4	  612.2	 3576.0	...
3902114	  767.7	  611.8	 3576.0	...
3902115	  768.0	  611.8	 3579.0	...
3902116	  768.1	  611.8	 3580.0	...
3902117	  768.2	  611.5	 3580.0	...
3902118	  768.3	  611.2	 3581.0	...
3902119	  768.3	  610.8	 3580.0	...
3902120	  768.2	  610.6	 3578.0	...
3902121	  768.2	  610.7	 3575.0	...
3902122	  768.2	  611.2	 3573.0	...
3902123	  768.3	  611.6	 3572.0	...
3902124	  768.5	  611.5	 3572.0	...
3902125	  768.6	  611.1	 3573.0	...
3902126	  768.9	  611.6	 3576.0	...
3902127	  769.1	  612.2	 3579.0	...
3902128	  769.2	  612.9	 3583.0	...
3902129	  769.2	  612.7	 3583.0	...
3902130	  769.1	  612.5	 3585.0	...
3902131	  769.1	  612.1	 3587.0	...
3902132	  769.0	  611.7	 3589.0	...
3902133	  769.0	  611.2	 3589.0	...
3902134	  769.0	  610.6	 3586.0	...
3902135	  769.0	  610.2	 3582.0	...
3902136	  768.9	  610.1	 3581.0	...
3902137	  768.9	  610.3	 3583.0	...
3902138	  768.9	  610.6	 3586.0	...
3902139	  768.9	  610.7	 3586.0	...
3902140	  768.8	  611.0	 3587.0	...
3902141	  768.8	  611.3	 3587.0	...
3902142	  768.9	  611.6	 3587.0	...
3902143	  769.1	  611.7	 3591.0	...
3902144	  769.4	  611.9	 3594.0	...
3902145	  769.5	  612.2	 3597.0	...
3902146	  769.6	  612.4	 3598.0	...
3902147	  769.5	  612.5	 3597.0	...
3902148	  769.3	  612.2	 3597.0	...
3902149	  769.1	  612.0	 3597.0	...
3902150	  768.9	  611.4	 3596.0	...
3902151	  768.9	  611.1	 3596.0	...
3902152	  768.9	  611.0	 3596.0	...
3902153	  768.9	  611.2	 3593.0	...
3902154	  769.4	  611.2	 3591.0	...
3902155	  769.9	  611.0	 3588.0	...
3902156	  770.1	  611.1	 3590.0	...
3902157	  769.9	  611.4	 3592.0	...
3902158	  769.8	  611.7	 3594.0	...
3902159	  770.1	  611.7	 3594.0	...
3902160	  770.0	  611.7	 3593.0	...
3902161	  769.7	  611.3	 3592.0	...
3902162	  769.3	  610.8	 3591.0	...
3902163	  769.2	  610.4	 3592.0	...
3902164	  769.2	  610.5	 3592.0	...
3902165	  769.3	  610.5	 3592.0	...
3902166	  769.4	  610.4	 3593.0	...
3902167	  769.6	  610.3	 3591.0	...
3902168	  769.7	  610.2	 3590.0	...
3902169	  769.8	  610.2	 3594.0	...
3902170	  769.8	  610.3	 3600.0	...
3902171	  770.1	  610.5	 3605.0	...
3902172	  770.5	  610.9	 3603.0	...
3902173	  770.7	  611.1	 3601.0	...
3902174	  770.7	  610.8	 3600.0	...
3902175	  770.7	  610.5	 3600.0	...
3902176	  770.6	  610.1	 3600.0	...
3902177	  770.5	  610.2	 3599.0	...
3902178	  770.1	  610.4	 3598.0	...
3902179	  769.8	  610.5	 3596.0	...
3902180	  769.5	  610.9	 3595.0	...
3902181	  769.5	  611.8	 3594.0	...
3902182	  769.6	  612.7	 3591.0	...
3902183	  769.6	  613.7	 3588.0	...
3902184	  769.7	  614.0	 3589.0	...
3902185	  769.9	  613.7	 3593.0	...
3902186	  770.1	  613.1	 3599.0	...
3902187	  770.2	  612.4	 3600.0	...
3902188	  770.3	  612.1	 3603.0	...
3902189	  770.3	  611.8	 3603.0	...
3902190	  770.2	  611.5	 3603.0	...
3902191	  770.1	  611.3	 3599.0	...
3902192	  770.1	  611.0	 3594.0	...
3902193	  770.1	  610.7	 3590.0	...
3902194	  770.1	  610.6	 3594.0	...
3902195	  770.0	  610.6	 3598.0	...
3902196	  769.9	  610.9	 3602.0	...
3902197	  769.7	  611.3	 3603.0	...
3902198	  769.5	  611.7	 3603.0	...
3902199	  769.5	  611.7	 3603.0	...
3902200	  769.5	  611.7	 3603.0	...
3902201	  769.5	  611.5	 3603.0	...
3902202	  769.4	  611.3	 3602.0	...
3902203	  769.5	  611.3	 3606.0	...
3902204	  769.6	  611.7	 3611.0	...
3902205	  769.7	  611.3	 3617.0	...
3902206	  769.5	  610.5	 3618.0	...
3902207	  769.4	  609.8	 3615.0	...
3902208	  769.4	  609.7	 3610.0	...
3902209	  769.3	  609.5	 3606.0	...
3902210	  769.5	  609.3	 3610.0	...
3902211	  769.7	  609.2	 3613.0	...
3902212	  769.7	  609.6	 3617.0	...
3902213	  769.6	  610.2	 3619.0	...
3902214	  769.5	  610.8	 3621.0	...
3902215	  769.5	  610.9	 3623.0	...
3902216	  769.5	  611.1	 3625.0	...
3902217	  769.6	  611.2	 3628.0	...
3902218	  769.8	  610.9	 3627.0	...
3902219	  770.0	  610.4	 3624.0	...
3902220	  770.2	  609.8	 3620.0	...
3902221	  770.0	  609.7	 3622.0	...
3902222	  769.8	  609.7	 3624.0	...
3902223	  769.5	  609.7	 3624.0	...
3902224	  769.4	  609.6	 3622.0	...
3902225	  769.2	  610.0	 3620.0	...
3902226	  769.0	  610.5	 3620.0	...
3902227	  768.8	  611.3	 3621.0	...
3902228	  768.7	  611.7	 3623.0	...
3902229	  768.9	  612.2	 3625.0	...
3902230	  769.2	  612.4	 3626.0	...
3902231	  769.5	  612.0	 3626.0	...
3902232	  769.5	  611.4	 3626.0	...
3902233	  769.5	  610.8	 3626.0	...
3902234	  769.5	  610.7	 3621.0	...
3902235	  769.5	  610.7	 3617.0	...
3902236	  769.5	  610.6	 3612.0	...
3902237	  769.5	  610.8	 3612.0	...
3902238	  769.3	  611.2	 3614.0	...
3902239	  769.1	  611.5	 3616.0	...
3902240	  768.7	  611.6	 3616.0	...
3902241	  768.3	  611.6	 3614.0	...
3902242	  768.0	  611.2	 3616.0	...
3902243	  768.1	  610.7	 3620.0	...
3902244	  768.2	  610.2	 3625.0	...
3902245	  768.4	  610.2	 3628.0	...
3902246	  768.5	  610.2	 3630.0	...
3902247	  768.6	  610.5	 3628.0	...
3902248	  768.5	  610.7	 3626.0	...
3902249	  768.5	  610.9	 3625.0	...
3902250	  768.5	  610.9	 3626.0	...
3902251	  768.4	  610.8	 3624.0	...
3902252	  768.3	  610.8	 3621.0	...
3902253	  768.3	  610.6	 3617.0	...
3902254	  768.4	  610.3	 3617.0	...
3902255	  768.4	  609.9	 3618.0	...
3902256	  768.2	  609.4	 3618.0	...
3902257	  768.1	  609.2	 3619.0	...
3902258	  768.1	  608.7	 3619.0	...
3902259	  768.2	  608.4	 3620.0	...
3902260	  768.4	  609.0	 3621.0	...
3902261	  768.5	  610.4	 3625.0	...
3902262	  768.6	  611.9	 3628.0	...
3902263	  768.2	  612.2	 3631.0	...
3902264	  767.8	  612.1	 3629.0	...
3902265	  767.3	  612.0	 3626.0	...
3902266	  767.2	  611.3	 3623.0	...
3902267	  767.1	  610.4	 3622.0	...
3902268	  767.0	  609.5	 3623.0	...
3902269	  766.9	  609.5	 3619.0	...
3902270	  766.9	  609.5	 3613.0	...
3902271	  766.9	  609.5	 3609.0	...
3902272	  766.9	  609.4	 3611.0	...
3902273	  767.2	  609.3	 3613.0	...
3902274	  767.5	  609.5	 3613.0	...
3902275	  767.7	  609.6	 3614.0	...
3902276	  767.7	  609.6	 3615.0	...
3902277	  767.7	  609.5	 3619.0	...
3902278	  767.9	  609.3	 3619.0	...
3902279	  768.2	  609.2	 3619.0	...
3902280	  768.0	  609.1	 3620.0	...
3902281	  767.6	  609.0	 3621.0	...
3902282	  767.3	  609.0	 3622.0	...
3902283	  767.4	  609.2	 3620.0	...
3902284	  767.5	  609.5	 3619.0	...
3902285	  767.6	  609.8	 3621.0	...
3902286	  767.6	  609.7	 3625.0	...
3902287	  767.5	  609.4	 3627.0	...
3902288	  767.4	  609.1	 3624.0	...
3902289	  767.3	  608.9	 3621.0	...
3902290	  767.2	  608.9	 3620.0	...
3902291	  767.2	  608.9	 3618.0	...
3902292	  767.1	  609.1	 3616.0	...
3902293	  767.1	  609.3	 3616.0	...
3902294	  767.1	  609.5	 3618.0	...
3902295	  767.1	  609.5	 3622.0	...
3902296	  767.1	  609.4	 3625.0	...
3902297	  767.0	  609.4	 3625.0	...
3902298	  766.9	  609.4	 3624.0	...
3902299	  766.8	  609.5	 3626.0	...
MSG	3902300 0000 _ Number Off
3902300	  766.9	  609.6	 3630.0	...
3902301	  767.2	  609.8	 3632.0	...
3902302	  767.4	  610.0	 3630.0	...
3902303	  767.6	  610.1	 3628.0	...
3902304	  767.5	  609.7	 3624.0	...
3902305	  767.5	  609.4	 3621.0	...
3902306	  767.4	  609.0	 3618.0	...
3902307	  767.4	  609.1	 3619.0	...
3902308	  767.3	  609.2	 3619.0	...
3902309	  767.4	  609.1	 3620.0	...
3902310	  767.6	  608.8	 3619.0	...
3902311	  767.8	  608.5	 3619.0	...
3902312	  767.9	  608.4	 3619.0	...
3902313	  767.9	  608.5	 3618.0	...
3902314	  767.9	  609.0	 3617.0	...
3902315	  768.0	  609.4	 3617.0	...
3902316	  768.0	  609.6	 3619.0	...
3902317	  767.8	  609.6	 3620.0	...
3902318	  767.6	  609.6	 3620.0	...
3902319	  767.5	  609.7	 3618.0	...
3902320	  767.5	  609.6	 3619.0	...
3902321	  767.5	  609.5	 3620.0	...
3902322	  767.5	  609.3	 3622.0	...
3902323	  767.7	  609.2	 3627.0	...
3902324	  768.0	  609.0	 3631.0	...
3902325	  768.2	  609.3	 3635.0	...
3902326	  768.3	  609.7	 3632.0	...
3902327	  768.1	  610.1	 3631.0	...
3902328	  767.9	  610.2	 3631.0	...
3902329	  767.7	  610.2	 3631.0	...
3902330	  767.4	  610.3	 3631.0	...
3902331	  767.1	  610.3	 3628.0	...
3902332	  767.6	  610.2	 3626.0	...
3902333	  768.3	  610.1	 3628.0	...
3902334	  768.9	  610.0	 3632.0	...
3902335	  768.7	  609.7	 3635.0	...
3902336	  768.3	  609.4	 3634.0	...
3902337	  768.2	  609.1	 3634.0	...
3902338	  768.1	  609.2	 3632.0	...
3902339	  768.0	  609.0	 3629.0	...
3902340	  767.9	  608.7	 3625.0	...
3902341	  767.9	  608.4	 3623.0	...
3902342	  767.9	  608.4	 3621.0	...
3902343	  767.9	  609.1	 3621.0	...
3902344	  767.9	  609.8	 3621.0	...
3902345	  767.9	  610.4	 3622.0	...
3902346	  767.9	  610.4	 3623.0	...
3902347	  768.3	  610.0	 3624.0	...
3902348	  768.6	  609.6	 3623.0	...
3902349	  768.9	  609.0	 3620.0	...
3902350	  768.7	  609.1	 3616.0	...
3902351	  768.4	  609.3	 3614.0	...
3902352	  768.1	  609.5	 3614.0	...
3902353	  768.3	  609.3	 3616.0	...
3902354	  768.6	  609.2	 3616.0	...
3902355	  768.9	  609.1	 3616.0	...
3902356	  768.9	  609.0	 3616.0	...
3902357	  768.8	  608.8	 3617.0	...
3902358	  768.6	  608.5	 3617.0	...
3902359	  768.3	  608.3	 3616.0	...
3902360	  768.3	  608.3	 3616.0	...
3902361	  768.2	  608.9	 3617.0	...
3902362	  768.2	  609.5	 3617.0	...
3902363	  768.1	  609.6	 3619.0	...
3902364	  768.3	  609.2	 3622.0	...
3902365	  768.4	  608.7	 3625.0	...
3902366	  768.6	  608.6	 3625.0	...
3902367	  768.8	  608.5	 3621.0	...
3902368	  769.0	  608.6	 3617.0	...
3902369	  769.1	  608.6	 3612.0	...
3902370	  769.1	  608.7	 3611.0	...
3902371	  769.4	  609.1	 3610.0	...
3902372	  769.9	  609.6	 3610.0	...
3902373	  770.3	  610.1	 3611.0	...
3902374	  770.1	  610.1	 3614.0	...
3902375	  769.8	  610.1	 3617.0	...
3902376	  769.2	  610.2	 3618.0	...
3902377	  768.6	  610.3	 3618.0	...
3902378	  769.0	  610.2	 3618.0	...
3902379	  769.7	  609.9	 3617.0	...
3902380	  770.1	  609.6	 3615.0	...
3902381	  769.8	  609.8	 3612.0	...
3902382	  769.8	  610.1	 3610.0	...
3902383	  770.0	  610.4	 3611.0	...
3902384	  770.2	  610.2	 3614.0	...
3902385	  770.1	  610.1	 3616.0	...
3902386	  770.1	  610.0	 3619.0	...
3902387	  770.2	  610.0	 3620.0	...
3902388	  770.4	  610.0	 3620.0	...
3902389	  770.4	  610.0	 3621.0	...
3902390	  770.3	  610.0	 3621.0	...
3902391	  770.3	  610.2	 3617.0	...
3902392	  770.2	  610.3	 3613.0	...
3902393	  770.2	  610.5	 3614.0	...
3902394	  770.3	  610.5	 3619.0	...
3902395	  770.5	  610.5	 3621.0	...
3902396	  770.8	  610.4	 3618.0	...
3902397	  771.1	  610.1	 3618.0	...
3902398	  771.2	  609.8	 3620.0	...
3902399	  771.1	  609.8	 3623.0	...
3902400	  771.0	  610.2	 3623.0	...
3902401	  770.7	  610.3	 3624.0	...
3902402	  770.3	  610.2	 3625.0	...
3902403	  770.5	  610.0	 3625.0	...
3902404	  770.9	  610.1	 3626.0	...
3902405	  771.4	  610.0	 3626.0	...
3902406	  771.4	  609.9	 3622.0	...
3902407	  771.5	  609.8	 3619.0	...
3902408	  771.6	  609.8	 3615.0	...
3902409	  771.7	  609.9	 3618.0	...
3902410	  772.0	  609.9	 3621.0	...
3902411	  772.3	  609.7	 3623.0	...
3902412	  772.5	  609.6	 3620.0	...
3902413	  772.6	  609.5	 3617.0	...
3902414	  772.5	  609.5	 3615.0	...
3902415	  772.5	  608.9	 3614.0	...
3902416	  772.2	  608.4	 3614.0	...
3902417	  771.9	  608.4	 3614.0	...
3902418	  771.7	  608.9	 3614.0	...
3902419	  771.7	  609.6	 3612.0	...
3902420	  771.8	  609.8	 3610.0	...
3902421	  772.0	  610.0	 3609.0	...
3902422	  772.3	  609.9	 3609.0	...
3902423	  772.5	  609.6	 3608.0	...
3902424	  772.6	  609.3	 3604.0	...
3902425	  772.5	  609.1	 3600.0	...
3902426	  772.4	  609.0	 3600.0	...
3902427	  772.4	  608.9	 3601.0	...
3902428	  772.3	  608.8	 3602.0	...
3902429	  772.3	  608.7	 3602.0	...
3902430	  772.2	  608.6	 3601.0	...
3902431	  772.3	  608.5	 3603.0	...
3902432	  772.3	  608.5	 3605.0	...
3902433	  772.4	  608.5	 3607.0	...
3902434	  772.5	  608.4	 3607.0	...
3902435	  772.4	  608.8	 3607.0	...
3902436	  772.2	  609.2	 3607.0	...
3902437	  772.1	  610.0	 3609.0	...
3902438	  772.3	  610.3	 3610.0	...
3902439	  772.6	  610.6	 3610.0	...
3902440	  772.7	  610.6	 3610.0	...
3902441	  772.6	  610.5	 3609.0	...
3902442	  772.5	  610.4	 3609.0	...
3902443	  772.5	  610.3	 3609.0	...
3902444	  772.4	  610.2	 3607.0	...
3902445	  772.4	  610.2	 3605.0	...
3902446	  772.3	  610.2	 3603.0	...
3902447	  772.2	  610.1	 3603.0	...
3902448	  772.1	  609.8	 3603.0	...
3902449	  772.0	  609.5	 3603.0	...
3902450	  772.1	  609.3	 3605.0	...
3902451	  772.3	  609.0	 3607.0	...
3902452	  772.6	  608.8	 3608.0	...
3902453	  772.8	  609.1	 3608.0	...
3902454	  772.9	  609.5	 3608.0	...
3902455	  772.8	  609.9	 3609.0	...
3902456	  772.5	  609.9	 3610.0	...
3902457	  772.2	  610.0	 3609.0	...
3902458	  772.0	  610.0	 3607.0	...
3902459	  771.7	  610.0	 3605.0	...
3902460	  771.7	  609.9	 3604.0	...
3902461	  771.9	  609.6	 3602.0	...
3902462	  772.0	  609.2	 3601.0	...
3902463	  772.2	  608.9	 3600.0	...
3902464	  772.3	  609.4	 3599.0	...
3902465	  772.3	  609.9	 3599.0	...
3902466	  772.2	  610.3	 3602.0	...
3902467	  772.0	  610.3	 3606.0	...
3902468	  771.9	  610.0	 3609.0	...
3902469	  771.8	  609.8	 3609.0	...
3902470	  771.7	  610.0	 3610.0	...
3902471	  771.7	  610.3	 3612.0	...
3902472	  771.6	  610.6	 3612.0	...
3902473	  771.5	  610.6	 3610.0	...
3902474	  771.4	  610.6	 3607.0	...
3902475	  771.3	  610.6	 3605.0	...
3902476	  771.4	  610.7	 3599.0	...
3902477	  771.5	  610.7	 3594.0	...
3902478	  771.6	  610.8	 3594.0	...
3902479	  771.7	  610.9	 3597.0	...
3902480	  771.6	  611.2	 3600.0	...
3902481	  771.5	  611.6	 3600.0	...
3902482	  771.2	  611.0	 3599.0	...
3902483	  771.0	  610.3	 3597.0	...
3902484	  770.9	  609.6	 3598.0	...
3902485	  770.9	  609.8	 3601.0	...
3902486	  770.7	  610.1	 3604.0	...
3902487	  770.6	  610.5	 3605.0	...
3902488	  770.9	  610.5	 3607.0	...
3902489	  771.3	  610.3	 3609.0	...
3902490	  771.8	  610.7	 3607.0	...
3902491	  772.1	  611.3	 3602.0	...
3902492	  772.1	  612.0	 3596.0	...
3902493	  772.2	  612.0	 3595.0	...
3902494	  772.2	  611.9	 3593.0	...
3902495	  772.0	  611.6	 3593.0	...
3902496	  771.6	  611.3	 3593.0	...
3902497	  771.3	  611.2	 3592.0	...
3902498	  771.2	  611.1	 3592.0	...
3902499	  771.2	  611.0	 3593.0	...
3902500	  771.2	  611.0	 3593.0	...
3902501	  771.1	  611.1	 3594.0	...
3902502	  771.0	  611.2	 3593.0	...
3902503	  770.8	  611.3	 3594.0	...
3902504	  770.7	  611.1	 3595.0	...
3902505	  770.9	  610.8	 3593.0	...
3902506	  771.2	  610.5	 3593.0	...
3902507	  771.5	  610.5	 3593.0	...
3902508	  771.5	  610.4	 3594.0	...
3902509	  771.5	  610.0	 3592.0	...
3902510	  771.6	  609.6	 3587.0	...
3902511	  771.6	  609.1	 3581.0	...
3902512	  771.6	  609.0	 3577.0	...
3902513	  771.6	  609.2	 3576.0	...
3902514	  771.6	  609.6	 3573.0	...
3902515	  771.7	  609.9	 3570.0	...
3902516	  771.7	  610.0	 3572.0	...
3902517	  771.6	  610.3	 3578.0	...
3902518	  771.6	  610.6	 3584.0	...
3902519	  771.7	  611.0	 3586.0	...
3902520	  771.8	  610.7	 3586.0	...
3902521	  772.0	  610.4	 3588.0	...
3902522	  772.1	  610.1	 3591.0	...
3902523	  772.0	  609.9	 3593.0	...
3902524	  772.1	  609.6	 3593.0	...
3902525	  772.2	  610.0	 3591.0	...
3902526	  772.3	  610.7	 3586.0	...
3902527	  772.3	  611.2	 3580.0	...
3902528	  772.2	  611.1	 3577.0	...
3902529	  772.2	  610.8	 3576.0	...
3902530	  772.2	  610.4	 3575.0	...
3902531	  772.1	  610.1	 3575.0	...
3902532	  772.1	  609.6	 3577.0	...
3902533	  772.1	  609.3	 3579.0	...
3902534	  772.2	  609.3	 3582.0	...
3902535	  772.5	  609.6	 3584.0	...
3902536	  773.0	  609.9	 3583.0	...
3902537	  773.4	  609.8	 3579.0	...
3902538	  773.7	  609.7	 3580.0	...
3902539	  773.6	  609.5	 3583.0	...
3902540	  773.6	  609.4	 3587.0	...
3902541	  773.5	  609.6	 3587.0	...
3902542	  773.6	  609.7	 3587.0	...
3902543	  773.6	  610.0	 3586.0	...
3902544	  773.6	  610.1	 3584.0	...
3902545	  773.6	  610.3	 3582.0	...
3902546	  773.6	  609.8	 3581.0	...
3902547	  773.4	  609.3	 3580.0	...
3902548	  773.2	  608.8	 3578.0	...
3902549	  773.2	  608.8	 3574.0	...
3902550	  773.3	  608.5	 3570.0	...
3902551	  773.3	  608.2	 3568.0	...
3902552	  773.2	  608.0	 3568.0	...
3902553	  773.3	  608.1	 3568.0	...
3902554	  773.4	  608.3	 3569.0	...
3902555	  773.5	  608.6	 3571.0	...
3902556	  773.5	  609.3	 3573.0	...
3902557	  773.4	  609.7	 3575.0	...
3902558	  773.3	  610.0	 3577.0	...
3902559	  773.3	  610.0	 3579.0	...
3902560	  773.5	  610.0	 3580.0	...
3902561	  773.7	  610.1	 3581.0	...
3902562	  773.9	  610.3	 3582.0	...
3902563	  773.8	  610.4	 3583.0	...
3902564	  773.8	  610.4	 3583.0	...
3902565	  773.9	  610.4	 3583.0	...
3902566	  773.9	  610.1	 3585.0	...
3902567	  774.0	  609.8	 3588.0	...
3902568	  773.9	  609.4	 3590.0	...
3902569	  773.8	  609.2	 3592.0	...
3902570	  774.0	  609.2	 3593.0	...
3902571	  774.2	  609.4	 3594.0	...
3902572	  774.4	  609.6	 3592.0	...
3902573	  774.5	  609.5	 3591.0	...
3902574	  774.6	  609.3	 3592.0	...
3902575	  774.6	  609.1	 3588.0	...
3902576	  774.7	  608.9	 3584.0	...
3902577	  774.8	  608.8	 3580.0	...
3902578	  774.9	  609.3	 3581.0	...
3902579	  775.0	  609.6	 3581.0	...
3902580	  775.0	  609.8	 3580.0	...
3902581	  775.0	  609.5	 3580.0	...
3902582	  774.6	  609.5	 3581.0	...
3902583	  774.0	  609.7	 3582.0	...
3902584	  773.9	  610.4	 3584.0	...
3902585	  774.2	  611.0	 3584.0	...
3902586	  774.4	  610.6	 3584.0	...
3902587	  774.2	  610.2	 3583.0	...
3902588	  774.1	  609.9	 3583.0	...
3902589	  774.1	  610.2	 3583.0	...
3902590	  774.2	  610.1	 3583.0	...
3902591	  774.2	  609.7	 3584.0	...
3902592	  774.2	  609.7	 3584.0	...
3902593	  774.2	  610.0	 3583.0	...
3902594	  774.3	  610.4	 3583.0	...
3902595	  774.5	  610.3	 3585.0	...
3902596	  774.8	  610.3	 3587.0	...
3902597	  775.0	  610.3	 3586.0	...
3902598	  775.1	  610.3	 3583.0	...
3902599	  775.0	  610.2	 3579.0	...
3902600	  774.9	  609.9	 3578.0	...
3902601	  774.4	  609.6	 3577.0	...
3902602	  774.0	  609.3	 3577.0	...
3902603	  773.6	  608.9	 3578.0	...
3902604	  773.6	  608.5	 3578.0	...
3902605	  773.7	  608.3	 3577.0	...
3902606	  773.8	  608.3	 3576.0	...
3902607	  773.9	  608.3	 3575.0	...
3902608	  773.9	  608.3	 3574.0	...
3902609	  773.9	  608.3	 3575.0	...
3902610	  774.0	  608.3	 3576.0	...
3902611	  773.9	  608.2	 3577.0	...
3902612	  773.8	  608.3	 3580.0	...
3902613	  774.2	  608.4	 3581.0	...
3902614	  774.6	  608.5	 3580.0	...
3902615	  774.4	  608.6	 3578.0	...
3902616	  773.8	  608.8	 3578.0	...
3902617	  773.5	  608.8	 3580.0	...
3902618	  773.8	  608.9	 3583.0	...
3902619	  774.0	  609.0	 3585.0	...
3902620	  774.1	  609.3	 3587.0	...
3902621	  773.9	  609.6	 3586.0	...
3902622	  773.6	  609.9	 3585.0	...
3902623	  773.3	  609.8	 3584.0	...
3902624	  773.3	  609.6	 3585.0	...
3902625	  773.4	  609.3	 3585.0	...
3902626	  773.4	  609.2	 3584.0	...
3902627	  773.4	  609.0	 3584.0	...
3902628	  773.4	  608.7	 3584.0	...
3902629	  773.4	  608.4	 3586.0	...
3902630	  773.3	  608.4	 3588.0	...
3902631	  773.5	  608.5	 3591.0	...
3902632	  773.8	  608.6	 3592.0	...
3902633	  773.7	  608.7	 3592.0	...
3902634	  773.5	  608.3	 3589.0	...
3902635	  773.4	  607.9	 3586.0	...
3902636	  773.5	  607.3	 3584.0	...
3902637	  773.4	  607.2	 3584.0	...
3902638	  773.1	  607.0	 3585.0	...
3902639	  772.8	  606.8	 3585.0	...
3902640	  772.8	  606.6	 3583.0	...
3902641	  773.0	  606.3	 3581.0	...
3902642	  773.4	  606.2	 3579.0	...
3902643	  773.9	  606.0	 3577.0	...
3902644	  774.0	  606.0	 3576.0	...
3902645	  774.1	  605.9	 3575.0	...
3902646	  773.9	  606.0	 3575.0	...
3902647	  773.6	  606.0	 3575.0	...
3902648	  773.6	  606.5	 3576.0	...
3902649	  773.7	  607.3	 3576.0	...
3902650	  773.8	  608.1	 3577.0	...
3902651	  773.7	  608.3	 3578.0	...
3902652	  773.2	  608.2	 3578.0	...
3902653	  772.7	  608.1	 3579.0	...
3902654	  772.3	  608.1	 3580.0	...
3902655	  772.4	  608.1	 3583.0	...
3902656	  772.5	  608.1	 3584.0	...
3902657	  772.5	  608.0	 3584.0	...
3902658	  772.6	  607.9	 3583.0	...
3902659	  772.7	  608.4	 3581.0	...
3902660	  772.8	  609.0	 3581.0	...
3902661	  773.0	  609.6	 3579.0	...
3902662	  773.0	  609.5	 3579.0	...
3902663	  773.0	  609.0	 3579.0	...
3902664	  773.0	  608.5	 3579.0	...
3902665	  772.9	  607.9	 3580.0	...
3902666	  772.9	  607.7	 3580.0	...
3902667	  772.9	  607.5	 3580.0	...
3902668	  772.9	  607.6	 3581.0	...
3902669	  772.8	  607.6	 3582.0	...
3902670	  772.8	  607.5	 3582.0	...
3902671	  772.8	  607.5	 3582.0	...
3902672	  773.1	  607.3	 3582.0	...
3902673	  773.5	  607.2	 3580.0	...
3902674	  773.9	  607.1	 3579.0	...
3902675	  773.6	  607.3	 3579.0	...
3902676	  773.3	  607.5	 3579.0	...
3902677	  773.0	  607.5	 3582.0	...
3902678	  772.9	  607.3	 3585.0	...
3902679	  772.9	  607.2	 3588.0	...
3902680	  773.0	  607.2	 3588.0	...
3902681	  773.0	  607.0	 3588.0	...
3902682	  772.9	  606.8	 3587.0	...
3902683	  772.9	  606.5	 3586.0	...
3902684	  772.9	  606.3	 3585.0	...
3902685	  772.8	  606.1	 3582.0	...
3902686	  772.9	  605.9	 3580.0	...
3902687	  773.0	  605.9	 3578.0	...
3902688	  773.2	  605.9	 3577.0	...
3902689	  773.4	  605.9	 3577.0	...
3902690	  773.7	  605.9	 3576.0	...
3902691	  773.9	  605.9	 3578.0	...
3902692	  773.8	  605.9	 3579.0	...
3902693	  773.4	  606.0	 3579.0	...
3902694	  772.9	  606.2	 3577.0	...
3902695	  772.7	  606.4	 3576.0	...
3902696	  772.8	  606.6	 3576.0	...
3902697	  772.8	  606.7	 3576.0	...
3902698	  772.9	  606.9	 3576.0	...
3902699	  772.9	  607.0	 3578.0	...
3902700	  773.0	  607.3	 3580.0	...
3902701	  772.9	  607.7	 3582.0	...
3902702	  772.7	  608.1	 3580.0	...
3902703	  772.7	  608.3	 3578.0	...
3902704	  772.8	  608.6	 3577.0	...
3902705	  772.9	  608.7	 3578.0	...
3902706	  772.7	  608.4	 3575.0	...
3902707	  772.5	  608.2	 3572.0	...
3902708	  772.4	  608.2	 3568.0	...
3902709	  772.6	  608.3	 3569.0	...
3902710	  772.8	  608.3	 3571.0	...
3902711	  773.2	  608.4	 3574.0	...
3902712	  773.3	  608.7	 3575.0	...
3902713	  773.2	  608.9	 3576.0	...
3902714	  772.7	  608.7	 3577.0	...
3902715	  772.1	  608.3	 3577.0	...
3902716	  772.0	  608.1	 3576.0	...
3902717	  772.1	  608.5	 3576.0	...
3902718	  772.2	  609.0	 3575.0	...
3902719	  772.1	  608.9	 3574.0	...
3902720	  772.0	  608.6	 3576.0	...
3902721	  772.1	  608.2	 3578.0	...
3902722	  772.3	  608.1	 3580.0	...
3902723	  772.5	  608.0	 3580.0	...
3902724	  772.6	  607.8	 3577.0	...
3902725	  772.6	  607.5	 3574.0	...
3902726	  772.7	  607.3	 3572.0	...
3902727	  772.7	  607.3	 3573.0	...
3902728	  772.7	  607.5	 3573.0	...
3902729	  772.6	  607.5	 3574.0	...
3902730	  772.3	  607.4	 3574.0	...
3902731	  771.9	  606.8	 3572.0	...
3902732	  771.7	  606.2	 3569.0	...
3902733	  771.6	  606.0	 3568.0	...
3902734	  771.4	  606.4	 3568.0	...
3902735	  771.7	  606.8	 3570.0	...
3902736	  772.3	  607.4	 3571.0	...
3902737	  772.8	  607.8	 3572.0	...
3902738	  772.9	  608.2	 3572.0	...
3902739	  773.0	  608.1	 3568.0	...
3902740	  773.1	  608.1	 3565.0	...
3902741	  772.8	  608.0	 3563.0	...
3902742	  772.5	  607.9	 3564.0	...
3902743	  772.1	  607.8	 3566.0	...
3902744	  772.1	  607.9	 3567.0	...
3902745	  772.0	  608.0	 3568.0	...
3902746	  771.9	  608.2	 3569.0	...
3902747	  771.5	  608.3	 3569.0	...
3902748	  770.9	  608.4	 3569.0	...
3902749	  769.9	  608.5	 3570.0	...
3902750	  768.7	  608.7	 3568.0	...
3902751	  767.8	  608.7	 3566.0	...
3902752	  766.4	  608.4	 3563.0	...
3902753	  765.2	  607.9	 3563.0	...
3902754	  763.8	  607.4	 3563.0	...
3902755	  763.2	  607.2	 3564.0	...
3902756	  763.3	  606.6	 3565.0	...
3902757	  763.5	  606.0	 3565.0	...
3902758	  763.6	  604.8	 3565.0	...
3902759	  764.1	  604.1	 3566.0	...
3902760	  764.6	  603.1	 3567.0	...
3902761	  766.0	  602.6	 3567.0	...
3902762	  767.0	  602.1	 3567.0	...
3902763	  768.3	  601.9	 3567.0	...
3902764	  769.4	  601.8	 3567.0	...
3902765	  770.5	  601.7	 3566.0	...
3902766	  771.7	  601.6	 3566.0	...
3902767	  772.5	  601.6	 3566.0	...
3902768	  773.2	  601.7	 3566.0	...
3902769	  773.2	  602.3	 3565.0	...
3902770	  773.2	  603.0	 3565.0	...
3902771	  773.2	  603.7	 3566.0	...
3902772	  773.2	  603.9	 3568.0	...
3902773	  773.1	  604.1	 3570.0	...
3902774	  773.0	  604.2	 3571.0	...
3902775	  772.8	  604.3	 3571.0	...
3902776	  772.4	  604.4	 3572.0	...
3902777	  772.0	  604.5	 3569.0	...
3902778	  771.6	  604.5	 3567.0	...
3902779	  771.2	  604.5	 3565.0	...
3902780	  770.7	  604.6	 3566.0	...
3902781	  770.4	  604.6	 3565.0	...
3902782	  770.4	  604.5	 3566.0	...
3902783	  770.4	  604.9	 3567.0	...
3902784	  770.2	  605.7	 3568.0	...
3902785	  770.0	  606.4	 3566.0	...
3902786	  769.8	  606.7	 3563.0	...
3902787	  769.9	  606.6	 3561.0	...
3902788	  770.0	  606.7	 3559.0	...
3902789	  770.0	  606.7	 3558.0	...
3902790	  770.0	  606.5	 3556.0	...
3902791	  769.8	  606.1	 3557.0	...
3902792	  769.8	  605.6	 3557.0	...
3902793	  769.9	  605.5	 3557.0	...
3902794	  769.7	  605.5	 3558.0	...
3902795	  769.3	  605.4	 3558.0	...
3902796	  769.0	  605.4	 3558.0	...
3902797	  769.0	  605.4	 3556.0	...
3902798	  768.9	  605.3	 3555.0	...
3902799	  768.7	  605.0	 3555.0	...
3902800	  768.5	  604.5	 3554.0	...
3902801	  768.4	  604.1	 3554.0	...
3902802	  768.5	  603.6	 3554.0	...
3902803	  768.8	  603.3	 3554.0	...
3902804	  769.3	  603.2	 3554.0	...
3902805	  769.7	  603.2	 3553.0	...
3902806	  770.3	  603.2	 3553.0	...
3902807	  770.7	  603.8	 3554.0	...
3902808	  770.7	  604.5	 3556.0	...
3902809	  770.4	  605.2	 3556.0	...
3902810	  770.4	  605.2	 3557.0	...
3902811	  770.8	  605.2	 3557.0	...
3902812	  770.8	  605.3	 3558.0	...
3902813	  770.5	  605.5	 3559.0	...
3902814	  770.1	  605.0	 3561.0	...
3902815	  769.9	  604.3	 3560.0	...
3902816	  770.0	  603.5	 3557.0	...
3902817	  770.3	  603.4	 3555.0	...
3902818	  770.6	  603.2	 3557.0	...
3902819	  770.6	  603.2	 3558.0	...
3902820	  770.6	  603.4	 3558.0	...
3902821	  770.4	  603.7	 3558.0	...
3902822	  770.1	  604.1	 3559.0	...
3902823	  769.9	  604.6	 3560.0	...
3902824	  769.7	  605.2	 3560.0	...
3902825	  769.7	  605.5	 3559.0	...
3902826	  769.5	  605.4	 3558.0	...
3902827	  769.4	  605.1	 3556.0	...
3902828	  769.5	  604.9	 3556.0	...
3902829	  769.5	  604.8	 3555.0	...
3902830	  769.6	  604.7	 3555.0	...
3902831	  770.0	  605.1	 3555.0	...
3902832	  770.3	  605.3	 3555.0	...
3902833	  770.4	  605.6	 3555.0	...
3902834	  770.2	  605.6	 3555.0	...
3902835	  770.1	  605.6	 3556.0	...
3902836	  770.2	  605.5	 3556.0	...
3902837	  770.3	  605.4	 3556.0	...
3902838	  770.3	  605.4	 3555.0	...
3902839	  770.2	  605.5	 3556.0	...
3902840	  770.2	  605.7	 3557.0	...
3902841	  770.5	  605.9	 3556.0	...
3902842	  770.8	  606.0	 3555.0	...
3902843	  771.0	  605.9	 3554.0	...
3902844	  771.0	  605.9	 3554.0	...
3902845	  771.0	  605.9	 3554.0	...
3902846	  771.0	  606.0	 3553.0	...
3902847	  771.0	  605.9	 3552.0	...
3902848	  771.0	  605.4	 3549.0	...
3902849	  770.9	  604.9	 3547.0	...
3902850	  770.7	  604.4	 3544.0	...
3902851	  770.5	  604.4	 3544.0	...
3902852	  770.5	  604.7	 3543.0	...
3902853	  770.5	  605.0	 3544.0	...
3902854	  770.7	  605.3	 3545.0	...
3902855	  770.8	  605.2	 3547.0	...
3902856	  770.9	  605.1	 3549.0	...
3902857	  770.8	  605.0	 3552.0	...
3902858	  770.8	  605.6	 3554.0	...
3902859	  770.9	  606.3	 3556.0	...
3902860	  771.0	  607.1	 3556.0	...
3902861	  771.0	  607.1	 3555.0	...
3902862	  770.9	  606.8	 3554.0	...
3902863	  770.9	  606.4	 3553.0	...
3902864	  770.8	  606.0	 3553.0	...
3902865	  770.7	  606.1	 3551.0	...
3902866	  770.6	  606.1	 3549.0	...
3902867	  770.6	  606.0	 3548.0	...
3902868	  770.8	  605.8	 3548.0	...
3902869	  771.0	  605.6	 3549.0	...
3902870	  771.2	  605.5	 3549.0	...
3902871	  771.4	  605.5	 3548.0	...
3902872	  771.4	  605.5	 3545.0	...
3902873	  771.5	  605.3	 3542.0	...
3902874	  771.6	  605.1	 3540.0	...
3902875	  771.6	  605.2	 3538.0	...
3902876	  771.7	  605.5	 3536.0	...
3902877	  771.8	  605.7	 3535.0	...
3902878	  772.0	  605.7	 3535.0	...
3902879	  772.0	  605.5	 3536.0	...
3902880	  772.0	  605.3	 3537.0	...
3902881	  772.1	  605.2	 3538.0	...
3902882	  772.0	  605.4	 3538.0	...
3902883	  771.8	  605.5	 3541.0	...
3902884	  771.5	  605.6	 3545.0	...
3902885	  771.5	  605.6	 3548.0	...
3902886	  771.6	  605.9	 3547.0	...
3902887	  771.8	  606.2	 3546.0	...
3902888	  771.9	  606.4	 3548.0	...
3902889	  771.9	  606.4	 3550.0	...
3902890	  771.9	  606.8	 3554.0	...
3902891	  771.8	  607.2	 3554.0	...
3902892	  771.9	  607.6	 3553.0	...
3902893	  772.0	  607.9	 3552.0	...
3902894	  772.2	  608.2	 3549.0	...
3902895	  772.3	  608.1	 3548.0	...
3902896	  772.2	  607.8	 3547.0	...
3902897	  772.1	  607.2	 3543.0	...
3902898	  772.1	  607.1	 3539.0	...
3902899	  772.1	  607.2	 3536.0	...
3902900	  772.4	  607.5	 3537.0	...
3902901	  772.6	  607.7	 3538.0	...
3902902	  772.9	  607.5	 3536.0	...
3902903	  772.8	  607.4	 3534.0	...
3902904	  772.9	  607.4	 3533.0	...
3902905	  772.9	  607.4	 3533.0	...
3902906	  773.1	  607.2	 3533.0	...
3902907	  773.1	  607.1	 3534.0	...
3902908	  772.9	  606.9	 3534.0	...
3902909	  772.6	  607.0	 3534.0	...
3902910	  772.6	  607.2	 3533.0	...
3902911	  772.7	  607.3	 3531.0	...
3902912	  772.9	  607.4	 3529.0	...
3902913	  772.8	  606.7	 3531.0	...
3902914	  772.8	  606.0	 3534.0	...
3902915	  772.4	  606.2	 3535.0	...
3902916	  772.1	  607.0	 3533.0	...
3902917	  771.9	  607.4	 3532.0	...
3902918	  772.4	  607.0	 3533.0	...
3902919	  772.9	  606.6	 3532.0	...
3902920	  773.2	  606.7	 3528.0	...
3902921	  773.0	  606.8	 3523.0	...
3902922	  773.0	  606.9	 3521.0	...
3902923	  772.9	  606.6	 3520.0	...
3902924	  773.1	  606.3	 3521.0	...
3902925	  773.3	  606.0	 3521.0	...
3902926	  773.3	  606.0	 3521.0	...
3902927	  773.2	  606.1	 3522.0	...
3902928	  773.0	  606.2	 3522.0	...
3902929	  772.9	  606.3	 3522.0	...
3902930	  772.8	  606.4	 3522.0	...
3902931	  772.8	  606.6	 3522.0	...
3902932	  772.9	  606.8	 3523.0	...
3902933	  773.0	  606.8	 3524.0	...
3902934	  773.0	  606.6	 3522.0	...
3902935	  772.8	  606.3	 3520.0	...
3902936	  772.6	  606.0	 3517.0	...
3902937	  772.5	  605.9	 3517.0	...
3902938	  772.6	  605.8	 3517.0	...
3902939	  772.7	  606.1	 3517.0	...
3902940	  773.0	  606.4	 3516.0	...
3902941	  773.4	  606.8	 3519.0	...
3902942	  773.7	  606.9	 3521.0	...
3902943	  773.9	  606.8	 3523.0	...
3902944	  773.7	  606.8	 3522.0	...
3902945	  773.6	  606.9	 3522.0	...
3902946	  773.5	  607.0	 3524.0	...
3902947	  773.6	  607.1	 3525.0	...
3902948	  773.7	  607.4	 3527.0	...
3902949	  773.8	  608.0	 3528.0	...
3902950	  773.9	  608.6	 3527.0	...
3902951	  773.9	  609.1	 3526.0	...
3902952	  774.0	  609.4	 3525.0	...
3902953	  774.2	  609.6	 3526.0	...
3902954	  774.4	  609.3	 3526.0	...
3902955	  774.4	  609.0	 3526.0	...
3902956	  774.0	  608.7	 3526.0	...
3902957	  773.7	  608.9	 3526.0	...
3902958	  773.7	  609.1	 3526.0	...
3902959	  773.8	  609.3	 3526.0	...
3902960	  774.0	  609.3	 3526.0	...
3902961	  774.3	  609.4	 3527.0	...
3902962	  774.6	  609.3	 3527.0	...
3902963	  774.6	  609.3	 3527.0	...
3902964	  774.5	  609.3	 3527.0	...
3902965	  774.6	  609.2	 3527.0	...
3902966	  774.6	  609.2	 3527.0	...
3902967	  774.5	  609.2	 3531.0	...
3902968	  774.3	  609.0	 3536.0	...
3902969	  774.6	  608.8	 3539.0	...
3902970	  775.0	  609.0	 3536.0	...
3902971	  775.4	  609.4	 3534.0	...
3902972	  775.5	  609.7	 3533.0	...
3902973	  775.4	  609.5	 3533.0	...
3902974	  775.1	  608.9	 3534.0	...
3902975	  774.7	  608.6	 3533.0	...
3902976	  774.5	  608.3	 3533.0	...
3902977	  774.4	  608.4	 3533.0	...
3902978	  774.4	  608.6	 3534.0	...
3902979	  774.5	  608.7	 3534.0	...
3902980	  774.7	  608.6	 3535.0	...
3902981	  774.9	  608.5	 3535.0	...
3902982	  774.9	  608.5	 3534.0	...
3902983	  774.8	  608.7	 3533.0	...
3902984	  774.9	  608.8	 3535.0	...
3902985	  775.1	  608.8	 3536.0	...
3902986	  775.3	  608.8	 3537.0	...
3902987	  775.2	  609.0	 3537.0	...
3902988	  775.1	  609.3	 3532.0	...
3902989	  775.1	  609.6	 3527.0	...
3902990	  775.1	  609.4	 3523.0	...
3902991	  775.1	  609.1	 3525.0	...
3902992	  775.1	  609.0	 3526.0	...
3902993	  775.2	  609.4	 3526.0	...
3902994	  775.3	  609.4	 3527.0	...
3902995	  775.4	  609.2	 3528.0	...
3902996	  775.4	  609.1	 3529.0	...
3902997	  775.6	  609.2	 3528.0	...
3902998	  775.7	  609.3	 3528.0	...
3902999	  776.0	  609.6	 3528.0	...
3903000	  776.1	  609.8	 3529.0	...
3903001	  776.0	  609.9	 3530.0	...
3903002	  775.7	  609.7	 3530.0	...
3903003	  775.5	  609.5	 3529.0	...
3903004	  775.4	  609.5	 3527.0	...
3903005	  775.4	  609.6	 3524.0	...
3903006	  775.4	  609.8	 3522.0	...
3903007	  775.2	  610.0	 3521.0	...
3903008	  775.0	  610.1	 3523.0	...
3903009	  774.8	  610.1	 3523.0	...
3903010	  774.8	  610.1	 3522.0	...
3903011	  774.9	  610.1	 3522.0	...
3903012	  775.0	  610.0	 3523.0	...
3903013	  775.1	  609.8	 3524.0	...
3903014	  775.3	  610.2	 3526.0	...
3903015	  775.4	  610.8	 3527.0	...
3903016	  775.4	  611.0	 3526.0	...
3903017	  775.3	  610.7	 3526.0	...
3903018	  775.3	  610.3	 3523.0	...
3903019	  775.3	  610.0	 3519.0	...
3903020	  775.3	  609.8	 3516.0	...
3903021	  775.1	  609.6	 3516.0	...
3903022	  775.1	  609.5	 3515.0	...
3903023	  775.3	  609.4	 3514.0	...
3903024	  775.8	  609.3	 3516.0	...
3903025	  776.1	  609.2	 3519.0	...
3903026	  776.2	  609.2	 3522.0	...
3903027	  775.9	  609.1	 3524.0	...
3903028	  775.6	  609.2	 3523.0	...
3903029	  775.4	  609.2	 3520.0	...
3903030	  775.4	  609.1	 3521.0	...
3903031	  775.4	  609.0	 3523.0	...
3903032	  775.4	  609.0	 3526.0	...
3903033	  775.5	  609.1	 3526.0	...
3903034	  775.5	  609.3	 3521.0	...
3903035	  775.5	  609.4	 3516.0	...
3903036	  775.3	  609.3	 3511.0	...
3903037	  775.2	  610.0	 3510.0	...
3903038	  775.2	  610.7	 3514.0	...
3903039	  775.2	  610.6	 3519.0	...
3903040	  775.4	  609.8	 3522.0	...
3903041	  775.7	  609.1	 3521.0	...
3903042	  776.0	  609.3	 3521.0	...
3903043	  775.7	  609.5	 3523.0	...
3903044	  775.5	  609.7	 3526.0	...
3903045	  775.3	  609.8	 3528.0	...
3903046	  775.5	  609.7	 3527.0	...
3903047	  775.7	  609.4	 3525.0	...
3903048	  775.8	  609.2	 3524.0	...
3903049	  775.9	  609.1	 3524.0	...
3903050	  775.7	  609.1	 3524.0	...
3903051	  775.4	  609.3	 3524.0	...
3903052	  775.4	  609.6	 3524.0	...
3903053	  775.6	  609.9	 3524.0	...
3903054	  775.9	  609.9	 3528.0	...
3903055	  776.0	  609.9	 3531.0	...
3903056	  776.1	  609.9	 3534.0	...
3903057	  776.2	  609.9	 3534.0	...
3903058	  776.2	  610.0	 3533.0	...
3903059	  776.2	  610.2	 3532.0	...
3903060	  776.2	  610.3	 3533.0	...
3903061	  776.2	  610.1	 3533.0	...
3903062	  776.3	  609.8	 3533.0	...
3903063	  776.4	  610.5	 3535.0	...
3903064	  776.6	  611.4	 3537.0	...
3903065	  776.7	  612.7	 3540.0	...
3903066	  776.3	  613.1	 3540.0	...
3903067	  775.8	  613.5	 3541.0	...
3903068	  775.3	  613.4	 3539.0	...
3903069	  775.3	  613.2	 3537.0	...
3903070	  775.8	  613.0	 3539.0	...
3903071	  776.7	  612.8	 3542.0	...
3903072	  777.7	  612.8	 3546.0	...
3903073	  778.3	  613.7	 3545.0	...
3903074	  778.9	  614.5	 3545.0	...
3903075	  780.0	  615.2	 3543.0	...
3903076	  781.1	  615.2	 3542.0	...
3903077	  781.8	  615.2	 3542.0	...
3903078	  782.1	  615.2	 3543.0	...
3903079	  782.3	  615.3	 3545.0	...
3903080	  782.5	  615.4	 3547.0	...
3903081	  782.6	  615.5	 3546.0	...
3903082	  782.6	  615.5	 3544.0	...
3903083	  782.5	  615.5	 3541.0	...
3903084	  781.4	  615.5	 3539.0	...
3903085	  780.4	  615.5	 3537.0	...
3903086	  779.1	  615.4	 3538.0	...
3903087	  778.6	  615.1	 3538.0	...
3903088	  777.8	  615.3	 3538.0	...
3903089	  777.1	  615.8	 3539.0	...
3903090	  776.5	  617.1	 3539.0	...
3903091	  776.2	  618.2	 3539.0	...
3903092	  776.2	  619.0	 3539.0	...
3903093	  776.1	  619.5	 3539.0	...
3903094	  776.2	  619.9	 3540.0	...
3903095	  776.5	  620.3	 3540.0	...
3903096	  776.8	  619.9	 3538.0	...
3903097	  776.8	  619.6	 3536.0	...
3903098	  776.9	  619.2	 3534.0	...
3903099	  777.0	  618.7	 3534.0	...
3903100	  777.0	  618.1	 3531.0	...
3903101	  777.0	  617.7	 3529.0	...
3903102	  777.0	  617.7	 3527.0	...
3903103	  777.0	  617.2	 3527.0	...
3903104	  777.2	  616.6	 3529.0	...
3903105	  777.3	  616.8	 3533.0	...
3903106	  777.3	  617.7	 3537.0	...
3903107	  777.3	  618.6	 3539.0	...
3903108	  777.3	  618.6	 3538.0	...
3903109	  777.4	  618.6	 3538.0	...
3903110	  777.8	  618.9	 3537.0	...
3903111	  778.3	  619.1	 3537.0	...
3903112	  778.5	  618.8	 3540.0	...
3903113	  778.4	  618.3	 3543.0	...
3903114	  778.2	  617.8	 3546.0	...
3903115	  778.4	  617.8	 3546.0	...
3903116	  778.5	  617.9	 3546.0	...
3903117	  778.6	  618.0	 3546.0	...
3903118	  778.6	  618.2	 3546.0	...
3903119	  778.5	  618.4	 3546.0	...
3903120	  778.4	  618.1	 3543.0	...
3903121	  778.4	  617.8	 3541.0	...
3903122	  778.3	  617.4	 3539.0	...
3903123	  778.3	  617.6	 3543.0	...
3903124	  778.3	  617.6	 3547.0	...
3903125	  778.4	  617.6	 3551.0	...
3903126	  778.5	  617.8	 3553.0	...
3903127	  778.6	  618.0	 3554.0	...
3903128	  778.6	  618.0	 3553.0	...
3903129	  778.5	  617.8	 3552.0	...
3903130	  778.4	  617.7	 3550.0	...
3903131	  778.1	  617.7	 3550.0	...
3903132	  777.9	  617.7	 3549.0	...
3903133	  777.7	  617.9	 3549.0	...
3903134	  777.8	  618.0	 3550.0	...
3903135	  777.9	  618.2	 3551.0	...
3903136	  778.1	  618.4	 3552.0	...
3903137	  778.4	  618.7	 3554.0	...
3903138	  778.2	  619.4	 3554.0	...
3903139	  777.7	  620.0	 3555.0	...
3903140	  777.3	  620.0	 3556.0	...
3903141	  777.4	  619.5	 3557.0	...
3903142	  777.4	  619.1	 3559.0	...
3903143	  777.4	  619.5	 3562.0	...
3903144	  777.3	  619.9	 3565.0	...
3903145	  777.3	  620.2	 3566.0	...
3903146	  777.5	  620.1	 3565.0	...
3903147	  777.9	  620.0	 3565.0	...
3903148	  777.9	  619.9	 3565.0	...
3903149	  777.5	  620.0	 3564.0	...
3903150	  777.4	  620.1	 3563.0	...
3903151	  777.6	  620.1	 3562.0	...
3903152	  778.0	  620.2	 3565.0	...
3903153	  778.1	  620.3	 3568.0	...
3903154	  778.1	  620.2	 3571.0	...
3903155	  777.9	  619.9	 3572.0	...
3903156	  777.7	  619.5	 3572.0	...
3903157	  777.7	  619.3	 3573.0	...
3903158	  777.7	  618.9	 3574.0	...
3903159	  777.8	  618.5	 3574.0	...
3903160	  778.0	  618.1	 3574.0	...
3903161	  778.2	  618.1	 3574.0	...
3903162	  778.0	  618.1	 3575.0	...
3903163	  777.7	  618.1	 3576.0	...
3903164	  777.6	  618.1	 3577.0	...
3903165	  777.8	  618.4	 3577.0	...
3903166	  778.0	  618.6	 3578.0	...
3903167	  778.0	  618.5	 3578.0	...
3903168	  777.8	  618.4	 3578.0	...
3903169	  777.7	  618.2	 3574.0	...
3903170	  777.7	  618.1	 3570.0	...
3903171	  777.8	  618.0	 3572.0	...
3903172	  777.9	  617.8	 3576.0	...
3903173	  777.9	  617.6	 3580.0	...
3903174	  777.9	  618.1	 3579.0	...
3903175	  778.1	  618.5	 3578.0	...
3903176	  778.3	  619.0	 3578.0	...
3903177	  778.6	  619.1	 3580.0	...
3903178	  778.6	  619.2	 3582.0	...
3903179	  778.6	  618.9	 3584.0	...
3903180	  778.5	  618.8	 3584.0	...
3903181	  778.5	  618.6	 3584.0	...
3903182	  778.6	  618.7	 3585.0	...
3903183	  778.8	  618.7	 3585.0	...
3903184	  778.7	  618.6	 3584.0	...
3903185	  778.4	  618.5	 3584.0	...
3903186	  778.3	  618.1	 3584.0	...
3903187	  778.4	  618.0	 3585.0	...
3903188	  778.6	  618.0	 3586.0	...
3903189	  778.3	  618.3	 3586.0	...
3903190	  778.1	  618.3	 3587.0	...
3903191	  777.9	  618.1	 3589.0	...
3903192	  778.0	  617.8	 3589.0	...
3903193	  778.0	  617.4	 3589.0	...
3903194	  778.1	  617.2	 3585.0	...
3903195	  778.1	  617.1	 3581.0	...
3903196	  778.0	  617.2	 3580.0	...
3903197	  778.0	  617.3	 3583.0	...
3903198	  778.1	  617.3	 3587.0	...
3903199	  778.1	  617.4	 3588.0	...
3903200	  778.2	  617.2	 3587.0	...
3903201	  778.4	  617.1	 3585.0	...
3903202	  778.5	  616.9	 3585.0	...
3903203	  778.6	  616.9	 3584.0	...
3903204	  778.5	  616.9	 3584.0	...
3903205	  778.4	  616.9	 3583.0	...
3903206	  778.5	  617.0	 3584.0	...
3903207	  778.5	  617.0	 3585.0	...
3903208	  778.6	  617.0	 3586.0	...
3903209	  778.5	  617.1	 3585.0	...
3903210	  778.3	  617.3	 3582.0	...
3903211	  778.3	  617.5	 3583.0	...
3903212	  778.2	  617.4	 3585.0	...
3903213	  778.2	  617.3	 3588.0	...
3903214	  778.3	  617.1	 3588.0	...
3903215	  778.5	  617.1	 3587.0	...
3903216	  778.7	  616.9	 3586.0	...
3903217	  778.7	  616.8	 3586.0	...
3903218	  778.5	  616.9	 3587.0	...
3903219	  778.2	  617.0	 3590.0	...
3903220	  777.9	  617.2	 3592.0	...
3903221	  777.7	  617.3	 3594.0	...
3903222	  777.7	  616.9	 3595.0	...
3903223	  777.8	  616.4	 3596.0	...
3903224	  778.0	  616.6	 3596.0	...
3903225	  778.0	  617.2	 3597.0	...
3903226	  778.0	  617.8	 3597.0	...
3903227	  778.0	  617.8	 3597.0	...
3903228	  777.9	  617.8	 3599.0	...
3903229	  777.9	  617.8	 3600.0	...
3903230	  777.9	  617.5	 3601.0	...
3903231	  777.9	  617.2	 3600.0	...
3903232	  777.9	  616.9	 3601.0	...
3903233	  778.1	  616.9	 3604.0	...
3903234	  778.3	  616.8	 3608.0	...
3903235	  778.7	  616.6	 3609.0	...
3903236	  779.0	  616.3	 3611.0	...
3903237	  779.1	  616.1	 3612.0	...
3903238	  779.2	  616.1	 3612.0	...
3903239	  779.3	  616.2	 3612.0	...
3903240	  779.4	  616.4	 3612.0	...
3903241	  779.4	  616.5	 3613.0	...
3903242	  779.3	  616.7	 3610.0	...
3903243	  779.3	  616.8	 3608.0	...
3903244	  779.2	  616.9	 3608.0	...
3903245	  779.3	  616.9	 3611.0	...
3903246	  779.3	  617.3	 3614.0	...
3903247	  779.3	  617.6	 3615.0	...
3903248	  779.5	  617.7	 3613.0	...
3903249	  779.6	  617.5	 3612.0	...
3903250	  779.7	  616.9	 3613.0	...
3903251	  779.6	  616.5	 3618.0	...
3903252	  779.4	  616.2	 3623.0	...
3903253	  779.2	  616.5	 3624.0	...
3903254	  779.2	  616.7	 3623.0	...
3903255	  779.4	  617.6	 3622.0	...
3903256	  779.6	  618.3	 3622.0	...
3903257	  779.7	  618.9	 3623.0	...
3903258	  779.7	  618.7	 3623.0	...
3903259	  779.8	  618.4	 3624.0	...
3903260	  779.9	  618.6	 3623.0	...
3903261	  779.9	  618.8	 3623.0	...
3903262	  779.9	  618.7	 3624.0	...
3903263	  779.9	  618.3	 3624.0	...
3903264	  780.3	  617.9	 3624.0	...
3903265	  780.7	  617.7	 3624.0	...
3903266	  780.8	  617.5	 3623.0	...
3903267	  780.5	  617.4	 3623.0	...
3903268	  780.2	  617.4	 3622.0	...
3903269	  780.4	  617.4	 3623.0	...
3903270	  780.6	  617.3	 3623.0	...
3903271	  781.1	  617.2	 3623.0	...
3903272	  781.5	  617.0	 3627.0	...
3903273	  781.8	  616.9	 3632.0	...
3903274	  781.8	  616.4	 3633.0	...
3903275	  781.9	  615.1	 3630.0	...
3903276	  782.0	  613.2	 3629.0	...
3903277	  781.8	  611.1	 3631.0	...
3903278	  781.6	  609.4	 3632.0	...
3903279	  781.4	  607.9	 3632.0	...
3903280	  781.3	  606.6	 3633.0	...
3903281	  780.7	  605.2	 3634.0	...
3903282	  780.2	  604.3	 3634.0	...
3903283	  779.7	  603.7	 3635.0	...
3903284	  779.7	  603.8	 3637.0	...
3903285	  779.8	  604.4	 3640.0	...
3903286	  779.9	  605.2	 3640.0	...
3903287	  780.3	  606.0	 3638.0	...
3903288	  780.6	  606.5	 3636.0	...
3903289	  780.7	  607.2	 3636.0	...
3903290	  780.5	  607.5	 3636.0	...
3903291	  780.4	  608.0	 3634.0	...
3903292	  780.5	  608.1	 3632.0	...
3903293	  780.5	  608.0	 3630.0	...
3903294	  780.5	  608.0	 3631.0	...
3903295	  780.5	  607.9	 3631.0	...
3903296	  780.6	  607.9	 3631.0	...
3903297	  780.8	  608.0	 3632.0	...
3903298	  781.1	  608.0	 3633.0	...
3903299	  781.4	  608.2	 3633.0	...
3903300	  781.6	  608.5	 3634.0	...
3903301	  781.8	  608.9	 3634.0	...
3903302	  782.0	  609.1	 3635.0	...
3903303	  782.1	  609.3	 3635.0	...
3903304	  782.2	  609.7	 3635.0	...
3903305	  782.2	  610.1	 3639.0	...
3903306	  782.2	  610.6	 3643.0	...
3903307	  782.0	  610.6	 3645.0	...
3903308	  781.7	  610.1	 3642.0	...
3903309	  781.4	  609.5	 3642.0	...
3903310	  781.2	  608.7	 3644.0	...
3903311	  781.2	  608.5	 3648.0	...
3903312	  781.1	  608.3	 3649.0	...
3903313	  781.1	  608.3	 3648.0	...
3903314	  781.0	  608.1	 3646.0	...
3903315	  781.0	  608.0	 3644.0	...
3903316	  781.0	  608.2	 3644.0	...
3903317	  781.0	  608.8	 3644.0	...
3903318	  781.0	  609.3	 3644.0	...
3903319	  781.0	  609.7	 3644.0	...
3903320	  781.1	  609.9	 3644.0	...
3903321	  781.5	  610.0	 3643.0	...
3903322	  781.8	  610.0	 3643.0	...
3903323	  782.2	  609.5	 3643.0	...
3903324	  782.2	  609.2	 3643.0	...
3903325	  782.0	  608.9	 3643.0	...
3903326	  781.7	  609.1	 3645.0	...
3903327	  781.5	  609.4	 3647.0	...
3903328	  781.3	  609.3	 3648.0	...
3903329	  781.1	  609.2	 3648.0	...
3903330	  781.0	  609.1	 3648.0	...
3903331	  781.1	  609.3	 3649.0	...
3903332	  781.2	  609.5	 3649.0	...
3903333	  781.2	  609.4	 3649.0	...
3903334	  781.1	  609.1	 3649.0	...
3903335	  781.1	  608.6	 3650.0	...
3903336	  781.1	  608.4	 3652.0	...
3903337	  781.3	  608.5	 3652.0	...
3903338	  781.5	  609.0	 3652.0	...
3903339	  781.7	  609.5	 3653.0	...
3903340	  781.7	  610.0	 3653.0	...
3903341	  781.9	  610.4	 3654.0	...
3903342	  782.3	  610.8	 3654.0	...
3903343	  782.6	  610.9	 3654.0	...
3903344	  782.6	  611.0	 3656.0	...
3903345	  782.3	  610.9	 3660.0	...
3903346	  782.0	  610.7	 3664.0	...
3903347	  781.6	  610.2	 3666.0	...
3903348	  781.6	  609.7	 3666.0	...
3903349	  781.6	  609.3	 3663.0	...
3903350	  781.8	  609.2	 3660.0	...
3903351	  782.0	  608.8	 3657.0	...
3903352	  782.1	  608.4	 3656.0	...
3903353	  782.1	  608.5	 3656.0	...
3903354	  782.2	  608.9	 3657.0	...
3903355	  782.3	  609.2	 3657.0	...
3903356	  782.3	  609.2	 3658.0	...
3903357	  782.0	  609.4	 3659.0	...
3903358	  781.8	  609.7	 3658.0	...
3903359	  781.5	  610.0	 3656.0	...
3903360	  781.5	  610.2	 3654.0	...
3903361	  781.6	  610.2	 3654.0	...
3903362	  781.7	  610.1	 3654.0	...
3903363	  781.7	  609.9	 3654.0	...
3903364	  781.6	  609.7	 3657.0	...
3903365	  781.5	  609.6	 3660.0	...
3903366	  781.4	  609.5	 3661.0	...
3903367	  781.4	  609.3	 3658.0	...
3903368	  781.6	  609.3	 3658.0	...
3903369	  781.8	  609.4	 3660.0	...
3903370	  781.9	  609.5	 3662.0	...
3903371	  781.9	  609.5	 3662.0	...
3903372	  781.9	  609.4	 3663.0	...
3903373	  781.9	  609.1	 3660.0	...
[truncated: 4,267,493 more chars]
