# Supplementary material for: With an eye on uncertainty: Modelling pupillary responses to environmental volatility
Source: PLoS Comput Biol. 2019 Jul 5;15(7):e1007126. doi: 10.1371/journal.pcbi.1007126 (PMC6636765; doi:10.1371/journal.pcbi.1007126)
Supplement: S1 Data — Zip file containing the pupillometry data for participant 1. (ZIP) [file pcbi.1007126.s001.zip › P1/trial9.asc]

** CONVERTED FROM C:\Users\tparr\Documents\PVR\P1_0712\trial9.edf using edfapi 3.1 Win32 Nov 24 2009 on Thu Dec 07 10:05:24 2017
** DATE: Thu Dec  7 10:47:55 2017
** TYPE: EDF_FILE BINARY EVENT SAMPLE TAGGED
** VERSION: EYELINK II 1
** SOURCE: EYELINK CL
** EYELINK II CL v4.48 Nov 25 2009
** CAMERA: EyeLink CL Version 1.4 Sensor=BHA
** SERIAL NUMBER: CL1-AAD42
** CAMERA_CONFIG: AAD42140.SCD
**

MSG	3043464 RECCFG CR 1000 2 0 R
MSG	3043464 ELCLCFG MTABLER
MSG	3043464 GAZE_COORDS 0.00 0.00 1599.00 1199.00
MSG	3043464 THRESHOLDS R 122 225
MSG	3043464 ELCL_PROC CENTROID (3)
MSG	3043464 ELCL_PCR_PARAM 5 3.0
START	3043465 	RIGHT	SAMPLES	EVENTS
PRESCALER	1
VPRESCALER	1
PUPIL	AREA
EVENTS	GAZE	RIGHT	RATE	1000.00	TRACKING	CR	FILTER	2
SAMPLES	GAZE	RIGHT	RATE	1000.00	TRACKING	CR	FILTER	2
MSG	3043465 !MODE RECORD CR 1000 2 0 R
3043465	  773.6	  592.9	 2481.0	...
INPUT	3043465	127
3043466	  773.4	  592.9	 2480.0	...
3043467	  772.7	  592.7	 2476.0	...
3043468	  772.1	  592.6	 2472.0	...
3043469	  772.1	  592.3	 2470.0	...
3043470	  772.3	  592.2	 2472.0	...
3043471	  772.6	  592.0	 2476.0	...
SFIX R   3043472
3043472	  773.2	  591.8	 2479.0	...
3043473	  773.7	  591.6	 2481.0	...
3043474	  773.7	  591.5	 2481.0	...
3043475	  773.4	  591.8	 2484.0	...
3043476	  773.1	  592.2	 2486.0	...
3043477	  773.1	  592.4	 2488.0	...
3043478	  773.2	  592.2	 2488.0	...
3043479	  773.3	  592.1	 2487.0	...
3043480	  773.5	  592.2	 2487.0	...
3043481	  773.8	  592.4	 2486.0	...
3043482	  774.2	  592.5	 2485.0	...
3043483	  774.6	  592.5	 2484.0	...
3043484	  774.4	  592.5	 2483.0	...
3043485	  774.2	  592.6	 2483.0	...
3043486	  774.0	  592.5	 2483.0	...
3043487	  774.0	  592.4	 2483.0	...
3043488	  774.0	  592.3	 2483.0	...
3043489	  774.0	  592.5	 2484.0	...
3043490	  774.1	  592.7	 2484.0	...
3043491	  774.1	  592.8	 2485.0	...
3043492	  774.2	  592.7	 2484.0	...
3043493	  774.1	  592.7	 2484.0	...
3043494	  774.1	  592.8	 2485.0	...
3043495	  774.0	  592.4	 2485.0	...
3043496	  773.9	  592.1	 2485.0	...
3043497	  774.0	  591.8	 2484.0	...
3043498	  774.1	  591.7	 2484.0	...
3043499	  774.3	  591.6	 2483.0	...
3043500	  774.4	  591.5	 2484.0	...
3043501	  774.3	  591.5	 2485.0	...
3043502	  774.1	  591.4	 2484.0	...
3043503	  773.9	  591.3	 2484.0	...
3043504	  774.3	  591.1	 2483.0	...
3043505	  774.8	  591.0	 2484.0	...
3043506	  775.0	  591.2	 2485.0	...
3043507	  774.5	  591.5	 2484.0	...
3043508	  774.1	  591.8	 2482.0	...
3043509	  773.9	  591.9	 2480.0	...
3043510	  774.0	  591.9	 2480.0	...
3043511	  774.2	  591.9	 2480.0	...
3043512	  774.3	  592.1	 2482.0	...
3043513	  774.2	  592.6	 2483.0	...
3043514	  773.9	  592.9	 2484.0	...
3043515	  773.9	  593.2	 2484.0	...
3043516	  774.2	  593.3	 2485.0	...
3043517	  774.5	  593.2	 2486.0	...
3043518	  774.5	  593.0	 2486.0	...
3043519	  774.5	  592.8	 2485.0	...
3043520	  774.5	  592.7	 2484.0	...
3043521	  774.6	  592.6	 2482.0	...
3043522	  774.9	  592.3	 2481.0	...
3043523	  775.2	  592.1	 2482.0	...
3043524	  775.3	  591.8	 2485.0	...
3043525	  775.3	  591.8	 2486.0	...
3043526	  775.3	  591.9	 2485.0	...
3043527	  775.1	  592.1	 2482.0	...
3043528	  774.9	  592.3	 2479.0	...
3043529	  774.8	  592.4	 2475.0	...
3043530	  774.9	  592.4	 2474.0	...
3043531	  774.9	  592.4	 2474.0	...
3043532	  775.0	  592.1	 2476.0	...
3043533	  775.0	  591.7	 2479.0	...
3043534	  775.0	  591.4	 2481.0	...
3043535	  775.0	  591.5	 2481.0	...
3043536	  774.9	  591.6	 2481.0	...
3043537	  775.0	  592.0	 2482.0	...
3043538	  775.0	  592.5	 2482.0	...
3043539	  775.0	  592.9	 2482.0	...
3043540	  775.4	  592.8	 2481.0	...
3043541	  775.7	  592.7	 2481.0	...
3043542	  776.0	  592.6	 2480.0	...
3043543	  776.0	  592.3	 2480.0	...
3043544	  776.0	  592.1	 2480.0	...
3043545	  776.0	  592.0	 2481.0	...
3043546	  775.8	  591.9	 2482.0	...
3043547	  775.7	  592.0	 2482.0	...
3043548	  775.7	  592.0	 2481.0	...
3043549	  775.7	  592.0	 2480.0	...
3043550	  775.7	  591.7	 2480.0	...
3043551	  775.8	  591.3	 2481.0	...
3043552	  775.9	  591.6	 2480.0	...
3043553	  775.9	  592.3	 2480.0	...
3043554	  775.9	  593.1	 2480.0	...
3043555	  775.8	  593.3	 2480.0	...
3043556	  775.9	  593.4	 2481.0	...
3043557	  775.9	  593.4	 2481.0	...
3043558	  775.8	  593.4	 2480.0	...
3043559	  775.6	  593.0	 2478.0	...
3043560	  775.6	  592.7	 2475.0	...
3043561	  775.8	  592.4	 2472.0	...
3043562	  775.9	  592.5	 2473.0	...
3043563	  775.8	  592.7	 2476.0	...
3043564	  775.7	  592.7	 2480.0	...
3043565	  775.6	  592.8	 2479.0	...
3043566	  775.6	  592.8	 2478.0	...
3043567	  775.7	  592.3	 2476.0	...
3043568	  775.8	  591.8	 2474.0	...
3043569	  775.8	  591.3	 2474.0	...
3043570	  775.8	  591.3	 2474.0	...
3043571	  775.9	  591.4	 2474.0	...
3043572	  776.0	  591.5	 2474.0	...
3043573	  776.1	  591.6	 2474.0	...
3043574	  776.1	  591.6	 2475.0	...
3043575	  776.2	  591.5	 2475.0	...
3043576	  776.4	  591.3	 2476.0	...
3043577	  776.5	  591.1	 2476.0	...
3043578	  776.8	  591.0	 2478.0	...
3043579	  776.8	  590.8	 2479.0	...
3043580	  776.9	  590.8	 2481.0	...
3043581	  776.9	  591.2	 2481.0	...
3043582	  776.8	  591.7	 2481.0	...
3043583	  776.6	  592.3	 2481.0	...
3043584	  776.4	  592.2	 2481.0	...
3043585	  776.3	  592.2	 2480.0	...
3043586	  776.3	  592.2	 2480.0	...
3043587	  776.4	  592.1	 2479.0	...
3043588	  776.6	  592.1	 2478.0	...
3043589	  776.6	  592.1	 2479.0	...
3043590	  776.5	  591.8	 2478.0	...
3043591	  776.2	  591.4	 2477.0	...
3043592	  775.9	  591.1	 2476.0	...
3043593	  775.7	  591.2	 2475.0	...
3043594	  775.7	  591.3	 2475.0	...
3043595	  775.9	  591.4	 2475.0	...
3043596	  775.9	  591.5	 2475.0	...
3043597	  775.9	  591.6	 2476.0	...
3043598	  775.9	  591.7	 2477.0	...
3043599	  776.0	  591.8	 2478.0	...
3043600	  776.3	  591.8	 2478.0	...
3043601	  776.6	  591.7	 2479.0	...
3043602	  776.9	  591.6	 2481.0	...
3043603	  776.9	  591.6	 2482.0	...
3043604	  776.7	  591.5	 2483.0	...
3043605	  776.5	  591.5	 2484.0	...
3043606	  776.3	  591.5	 2483.0	...
3043607	  776.2	  591.2	 2482.0	...
3043608	  776.5	  590.9	 2482.0	...
3043609	  776.9	  590.6	 2483.0	...
3043610	  777.3	  590.6	 2483.0	...
3043611	  777.3	  590.8	 2483.0	...
3043612	  777.4	  591.3	 2483.0	...
3043613	  777.4	  591.8	 2483.0	...
3043614	  777.5	  592.1	 2482.0	...
3043615	  777.6	  591.7	 2481.0	...
3043616	  777.6	  591.3	 2481.0	...
3043617	  777.6	  591.1	 2481.0	...
3043618	  777.4	  591.1	 2482.0	...
3043619	  777.3	  591.2	 2483.0	...
3043620	  777.2	  591.5	 2485.0	...
3043621	  777.1	  591.9	 2485.0	...
3043622	  777.0	  591.5	 2484.0	...
3043623	  777.0	  591.0	 2485.0	...
3043624	  776.8	  590.5	 2485.0	...
3043625	  776.8	  590.7	 2486.0	...
3043626	  776.9	  590.9	 2485.0	...
3043627	  777.1	  591.2	 2485.0	...
3043628	  777.2	  591.5	 2485.0	...
3043629	  777.0	  591.9	 2485.0	...
3043630	  776.9	  592.2	 2486.0	...
3043631	  777.0	  593.0	 2487.0	...
3043632	  777.1	  593.5	 2487.0	...
3043633	  777.2	  594.0	 2487.0	...
3043634	  777.3	  593.8	 2489.0	...
3043635	  777.3	  593.0	 2491.0	...
3043636	  777.1	  592.5	 2489.0	...
3043637	  776.8	  592.1	 2487.0	...
3043638	  776.5	  592.4	 2485.0	...
3043639	  776.4	  592.2	 2485.0	...
3043640	  776.8	  591.8	 2485.0	...
3043641	  777.3	  591.4	 2486.0	...
3043642	  777.7	  591.7	 2487.0	...
3043643	  777.6	  592.0	 2488.0	...
3043644	  777.6	  592.2	 2488.0	...
3043645	  777.6	  592.0	 2487.0	...
3043646	  777.7	  591.9	 2487.0	...
3043647	  777.5	  592.1	 2486.0	...
3043648	  777.4	  592.3	 2485.0	...
3043649	  777.5	  592.3	 2485.0	...
3043650	  777.7	  592.1	 2484.0	...
3043651	  778.2	  591.9	 2484.0	...
3043652	  778.3	  591.4	 2484.0	...
3043653	  778.4	  590.9	 2484.0	...
3043654	  778.3	  591.1	 2484.0	...
3043655	  778.3	  591.7	 2485.0	...
3043656	  778.1	  592.4	 2484.0	...
3043657	  778.0	  592.6	 2483.0	...
3043658	  778.2	  592.8	 2484.0	...
3043659	  778.4	  592.5	 2487.0	...
3043660	  778.7	  592.1	 2489.0	...
3043661	  778.6	  591.7	 2489.0	...
3043662	  778.8	  591.8	 2489.0	...
3043663	  778.9	  592.0	 2489.0	...
3043664	  778.7	  592.2	 2489.0	...
3043665	  778.4	  592.1	 2489.0	...
3043666	  778.1	  592.0	 2489.0	...
3043667	  778.3	  592.0	 2489.0	...
3043668	  778.3	  592.1	 2489.0	...
3043669	  778.3	  592.4	 2489.0	...
3043670	  778.4	  592.6	 2489.0	...
3043671	  778.4	  592.6	 2488.0	...
3043672	  778.5	  592.6	 2487.0	...
3043673	  778.6	  592.4	 2487.0	...
3043674	  778.7	  592.2	 2487.0	...
3043675	  778.8	  592.0	 2488.0	...
3043676	  778.9	  591.9	 2490.0	...
3043677	  778.9	  592.0	 2491.0	...
3043678	  778.8	  592.6	 2492.0	...
3043679	  778.7	  593.0	 2492.0	...
3043680	  778.7	  593.2	 2492.0	...
3043681	  778.6	  592.5	 2493.0	...
3043682	  778.6	  592.0	 2494.0	...
3043683	  778.7	  591.7	 2494.0	...
3043684	  778.6	  591.8	 2493.0	...
3043685	  778.5	  592.0	 2493.0	...
3043686	  778.5	  592.2	 2493.0	...
3043687	  778.6	  592.4	 2493.0	...
3043688	  778.7	  592.6	 2493.0	...
3043689	  778.8	  593.1	 2493.0	...
3043690	  778.9	  593.6	 2493.0	...
3043691	  778.9	  593.7	 2492.0	...
3043692	  778.9	  593.2	 2491.0	...
3043693	  778.9	  592.7	 2492.0	...
3043694	  778.7	  592.3	 2492.0	...
3043695	  778.5	  592.0	 2491.0	...
3043696	  778.6	  591.8	 2491.0	...
3043697	  778.8	  592.0	 2491.0	...
3043698	  779.0	  592.5	 2492.0	...
3043699	  778.9	  592.8	 2492.0	...
3043700	  778.8	  593.2	 2492.0	...
3043701	  778.8	  593.2	 2491.0	...
3043702	  779.1	  593.2	 2492.0	...
3043703	  779.6	  593.2	 2493.0	...
3043704	  779.9	  593.1	 2494.0	...
3043705	  780.0	  593.4	 2494.0	...
3043706	  780.6	  594.0	 2494.0	...
3043707	  781.4	  595.0	 2494.0	...
3043708	  782.2	  596.2	 2494.0	...
3043709	  782.5	  597.3	 2494.0	...
3043710	  782.9	  598.5	 2494.0	...
3043711	  784.3	  599.2	 2496.0	...
3043712	  786.0	  599.7	 2498.0	...
3043713	  787.7	  599.5	 2499.0	...
3043714	  788.8	  599.7	 2499.0	...
3043715	  789.8	  599.7	 2499.0	...
3043716	  790.9	  599.7	 2500.0	...
3043717	  791.7	  599.8	 2500.0	...
3043718	  792.9	  600.0	 2501.0	...
3043719	  793.7	  600.0	 2500.0	...
3043720	  794.9	  599.7	 2499.0	...
3043721	  795.4	  599.5	 2497.0	...
3043722	  795.8	  599.6	 2496.0	...
3043723	  796.1	  599.6	 2495.0	...
3043724	  796.5	  599.6	 2495.0	...
3043725	  797.2	  600.5	 2496.0	...
3043726	  797.7	  601.4	 2497.0	...
3043727	  798.2	  602.3	 2497.0	...
3043728	  798.4	  602.1	 2499.0	...
3043729	  798.5	  601.9	 2501.0	...
3043730	  798.9	  601.6	 2501.0	...
3043731	  799.4	  601.7	 2499.0	...
3043732	  799.9	  601.8	 2499.0	...
3043733	  799.9	  602.0	 2501.0	...
3043734	  799.7	  602.3	 2504.0	...
3043735	  799.4	  602.5	 2505.0	...
3043736	  798.8	  602.0	 2506.0	...
3043737	  798.5	  601.3	 2507.0	...
3043738	  798.3	  601.2	 2508.0	...
3043739	  798.3	  601.7	 2508.0	...
3043740	  798.4	  602.4	 2507.0	...
3043741	  798.3	  602.5	 2507.0	...
3043742	  798.3	  602.7	 2506.0	...
3043743	  798.1	  602.8	 2507.0	...
3043744	  798.0	  602.8	 2509.0	...
3043745	  798.0	  602.6	 2511.0	...
3043746	  797.8	  602.5	 2510.0	...
3043747	  797.7	  602.3	 2509.0	...
3043748	  797.5	  602.1	 2508.0	...
3043749	  797.2	  602.1	 2510.0	...
3043750	  796.8	  602.2	 2512.0	...
3043751	  796.6	  602.3	 2514.0	...
3043752	  797.0	  602.5	 2515.0	...
3043753	  797.3	  602.7	 2516.0	...
3043754	  797.5	  602.9	 2516.0	...
3043755	  797.5	  602.9	 2515.0	...
3043756	  797.5	  602.9	 2514.0	...
3043757	  797.5	  602.9	 2512.0	...
3043758	  797.5	  603.0	 2513.0	...
3043759	  797.5	  603.2	 2513.0	...
3043760	  797.5	  603.3	 2516.0	...
3043761	  797.5	  603.4	 2518.0	...
3043762	  797.4	  603.3	 2521.0	...
3043763	  797.2	  603.2	 2522.0	...
3043764	  797.0	  603.2	 2523.0	...
3043765	  796.8	  603.0	 2525.0	...
3043766	  796.8	  602.9	 2526.0	...
3043767	  796.6	  602.7	 2527.0	...
3043768	  796.5	  603.1	 2527.0	...
3043769	  796.8	  603.5	 2527.0	...
3043770	  797.3	  603.5	 2527.0	...
3043771	  797.7	  602.7	 2525.0	...
3043772	  797.5	  602.0	 2522.0	...
3043773	  797.3	  601.6	 2520.0	...
3043774	  797.1	  601.5	 2521.0	...
3043775	  796.9	  601.6	 2523.0	...
3043776	  797.0	  601.9	 2525.0	...
3043777	  797.1	  602.2	 2527.0	...
3043778	  797.2	  602.3	 2529.0	...
3043779	  797.2	  602.5	 2529.0	...
3043780	  797.3	  602.8	 2529.0	...
3043781	  797.3	  603.1	 2529.0	...
3043782	  797.4	  603.4	 2529.0	...
3043783	  797.4	  603.5	 2530.0	...
3043784	  797.2	  603.6	 2532.0	...
3043785	  796.9	  603.6	 2535.0	...
3043786	  796.6	  603.5	 2536.0	...
3043787	  796.6	  603.3	 2536.0	...
3043788	  796.7	  603.2	 2538.0	...
3043789	  796.9	  602.8	 2539.0	...
3043790	  797.0	  602.4	 2540.0	...
3043791	  796.8	  602.2	 2540.0	...
3043792	  796.6	  602.9	 2539.0	...
3043793	  796.7	  603.4	 2538.0	...
3043794	  796.9	  603.8	 2537.0	...
3043795	  797.2	  603.8	 2537.0	...
3043796	  797.1	  603.6	 2537.0	...
3043797	  796.9	  603.4	 2537.0	...
3043798	  796.7	  603.1	 2537.0	...
3043799	  796.6	  603.2	 2538.0	...
3043800	  796.5	  603.3	 2538.0	...
3043801	  796.5	  603.2	 2539.0	...
3043802	  796.4	  603.1	 2540.0	...
3043803	  796.4	  603.0	 2540.0	...
3043804	  796.4	  603.2	 2539.0	...
3043805	  796.4	  603.4	 2539.0	...
3043806	  796.5	  603.6	 2540.0	...
3043807	  796.6	  603.7	 2543.0	...
3043808	  796.7	  603.5	 2545.0	...
3043809	  796.9	  603.4	 2547.0	...
3043810	  796.8	  603.2	 2547.0	...
3043811	  796.7	  603.0	 2548.0	...
3043812	  796.6	  602.8	 2548.0	...
3043813	  796.4	  602.7	 2549.0	...
3043814	  796.2	  602.9	 2549.0	...
3043815	  796.3	  603.0	 2550.0	...
3043816	  796.4	  603.0	 2550.0	...
3043817	  796.5	  602.8	 2551.0	...
3043818	  796.4	  602.6	 2551.0	...
3043819	  796.3	  602.9	 2551.0	...
3043820	  796.3	  603.2	 2551.0	...
3043821	  796.3	  603.5	 2551.0	...
3043822	  796.3	  603.5	 2551.0	...
3043823	  796.3	  603.6	 2550.0	...
3043824	  796.3	  603.6	 2549.0	...
3043825	  796.3	  603.5	 2549.0	...
3043826	  796.5	  603.3	 2549.0	...
3043827	  796.8	  603.0	 2550.0	...
3043828	  797.0	  602.9	 2551.0	...
3043829	  796.9	  603.0	 2552.0	...
3043830	  796.8	  603.2	 2552.0	...
3043831	  796.8	  603.0	 2552.0	...
3043832	  796.8	  602.7	 2553.0	...
3043833	  796.8	  602.4	 2554.0	...
3043834	  796.8	  602.3	 2557.0	...
3043835	  796.8	  602.4	 2559.0	...
3043836	  796.8	  602.8	 2561.0	...
3043837	  796.8	  603.1	 2564.0	...
3043838	  796.8	  603.4	 2565.0	...
3043839	  796.6	  603.7	 2566.0	...
3043840	  796.2	  603.6	 2566.0	...
3043841	  795.9	  603.3	 2566.0	...
3043842	  795.9	  602.8	 2566.0	...
3043843	  796.0	  602.6	 2566.0	...
3043844	  796.3	  602.5	 2566.0	...
3043845	  796.3	  602.3	 2568.0	...
3043846	  796.4	  602.0	 2570.0	...
3043847	  796.3	  601.8	 2572.0	...
3043848	  796.2	  601.7	 2573.0	...
3043849	  796.6	  601.9	 2573.0	...
3043850	  797.0	  602.1	 2571.0	...
3043851	  797.1	  602.3	 2569.0	...
3043852	  796.8	  602.3	 2569.0	...
3043853	  796.5	  602.4	 2571.0	...
3043854	  796.5	  602.4	 2573.0	...
3043855	  796.3	  602.6	 2575.0	...
3043856	  796.3	  602.8	 2576.0	...
3043857	  796.3	  602.9	 2578.0	...
3043858	  796.5	  602.8	 2579.0	...
3043859	  796.3	  602.8	 2580.0	...
3043860	  796.0	  602.8	 2581.0	...
3043861	  795.7	  602.9	 2580.0	...
3043862	  795.6	  602.8	 2580.0	...
3043863	  795.5	  602.7	 2580.0	...
3043864	  795.5	  602.6	 2578.0	...
3043865	  795.6	  602.6	 2577.0	...
3043866	  795.8	  602.6	 2575.0	...
3043867	  795.9	  602.5	 2576.0	...
3043868	  796.0	  602.5	 2577.0	...
3043869	  796.1	  602.6	 2578.0	...
3043870	  796.2	  602.5	 2579.0	...
3043871	  795.8	  602.4	 2579.0	...
3043872	  795.5	  602.2	 2580.0	...
3043873	  795.1	  602.3	 2581.0	...
3043874	  795.1	  602.5	 2581.0	...
3043875	  795.2	  602.8	 2581.0	...
3043876	  795.2	  603.0	 2581.0	...
3043877	  795.3	  603.0	 2580.0	...
3043878	  795.5	  602.7	 2579.0	...
3043879	  795.5	  602.3	 2580.0	...
3043880	  795.5	  602.0	 2583.0	...
3043881	  795.3	  602.1	 2586.0	...
3043882	  795.3	  602.0	 2587.0	...
3043883	  795.6	  602.0	 2588.0	...
3043884	  796.0	  601.9	 2589.0	...
3043885	  796.1	  601.9	 2589.0	...
3043886	  795.9	  602.0	 2590.0	...
3043887	  795.7	  602.0	 2589.0	...
3043888	  795.7	  601.9	 2590.0	...
3043889	  795.7	  601.8	 2592.0	...
3043890	  795.8	  601.7	 2593.0	...
3043891	  795.9	  601.9	 2593.0	...
3043892	  795.6	  602.2	 2593.0	...
3043893	  795.1	  602.0	 2594.0	...
3043894	  794.6	  601.7	 2594.0	...
3043895	  794.6	  601.4	 2594.0	...
3043896	  794.9	  601.5	 2595.0	...
3043897	  795.2	  601.5	 2593.0	...
3043898	  795.5	  601.3	 2592.0	...
3043899	  795.4	  601.0	 2592.0	...
3043900	  795.4	  600.9	 2593.0	...
3043901	  795.4	  600.8	 2596.0	...
3043902	  795.4	  600.9	 2598.0	...
3043903	  795.3	  601.1	 2599.0	...
3043904	  795.2	  601.2	 2599.0	...
3043905	  795.2	  601.3	 2599.0	...
3043906	  795.3	  601.4	 2600.0	...
3043907	  795.4	  601.4	 2602.0	...
3043908	  795.5	  601.4	 2603.0	...
3043909	  795.5	  601.5	 2601.0	...
3043910	  795.3	  601.4	 2598.0	...
3043911	  795.0	  601.3	 2597.0	...
3043912	  794.9	  601.2	 2598.0	...
3043913	  794.9	  601.2	 2599.0	...
3043914	  794.9	  601.2	 2598.0	...
3043915	  794.9	  600.5	 2596.0	...
3043916	  794.8	  599.9	 2599.0	...
3043917	  794.8	  599.9	 2602.0	...
3043918	  794.8	  600.6	 2605.0	...
3043919	  795.2	  601.2	 2606.0	...
3043920	  795.4	  601.1	 2606.0	...
3043921	  795.6	  601.2	 2606.0	...
3043922	  795.5	  601.2	 2607.0	...
3043923	  795.3	  601.4	 2606.0	...
3043924	  795.0	  601.3	 2605.0	...
3043925	  794.9	  601.4	 2604.0	...
3043926	  794.9	  601.4	 2603.0	...
3043927	  794.8	  601.4	 2603.0	...
3043928	  794.7	  601.4	 2604.0	...
3043929	  794.6	  601.4	 2604.0	...
3043930	  794.6	  601.3	 2604.0	...
3043931	  794.6	  601.3	 2604.0	...
3043932	  794.4	  601.3	 2606.0	...
3043933	  794.1	  601.4	 2608.0	...
3043934	  793.9	  601.4	 2607.0	...
3043935	  793.9	  601.3	 2605.0	...
3043936	  793.8	  601.4	 2602.0	...
3043937	  793.7	  601.5	 2602.0	...
3043938	  793.6	  601.2	 2602.0	...
3043939	  793.7	  600.9	 2607.0	...
3043940	  793.7	  600.7	 2612.0	...
3043941	  793.8	  600.9	 2617.0	...
3043942	  793.9	  601.1	 2617.0	...
3043943	  794.0	  601.0	 2615.0	...
3043944	  794.1	  600.9	 2615.0	...
3043945	  794.2	  600.8	 2615.0	...
3043946	  794.2	  600.9	 2616.0	...
3043947	  794.3	  600.5	 2616.0	...
3043948	  794.4	  600.1	 2617.0	...
3043949	  794.5	  600.3	 2617.0	...
3043950	  794.6	  600.9	 2617.0	...
3043951	  794.7	  601.2	 2618.0	...
3043952	  794.7	  601.0	 2618.0	...
3043953	  794.5	  600.8	 2618.0	...
3043954	  794.3	  601.1	 2618.0	...
3043955	  793.9	  601.3	 2618.0	...
3043956	  793.8	  601.5	 2618.0	...
3043957	  793.7	  601.6	 2617.0	...
3043958	  793.7	  601.7	 2617.0	...
3043959	  793.7	  601.8	 2617.0	...
3043960	  793.8	  601.8	 2617.0	...
3043961	  793.9	  601.8	 2617.0	...
3043962	  794.0	  601.8	 2617.0	...
3043963	  794.1	  601.7	 2617.0	...
3043964	  794.1	  601.6	 2618.0	...
3043965	  794.1	  601.5	 2619.0	...
3043966	  794.1	  601.4	 2619.0	...
3043967	  794.1	  601.6	 2620.0	...
3043968	  794.2	  601.9	 2620.0	...
3043969	  794.4	  602.3	 2620.0	...
3043970	  794.5	  602.3	 2620.0	...
3043971	  794.5	  602.3	 2620.0	...
3043972	  794.4	  602.3	 2620.0	...
3043973	  794.4	  602.2	 2619.0	...
3043974	  794.4	  602.3	 2620.0	...
3043975	  794.4	  602.4	 2620.0	...
3043976	  794.3	  602.6	 2621.0	...
3043977	  794.1	  602.7	 2621.0	...
3043978	  793.8	  602.9	 2621.0	...
EFIX R   3043472	3043978	507	  786.7	  597.4	   2526
SSACC R  3043979
3043979	  792.6	  602.3	 2623.0	...
3043980	  790.8	  601.7	 2625.0	...
3043981	  788.5	  601.2	 2627.0	...
3043982	  786.2	  601.3	 2625.0	...
3043983	  784.0	  600.0	 2623.0	...
3043984	  781.4	  598.8	 2623.0	...
3043985	  778.8	  597.3	 2626.0	...
3043986	  775.6	  596.7	 2628.0	...
3043987	  772.6	  595.8	 2633.0	...
3043988	  769.5	  595.1	 2636.0	...
3043989	  766.7	  594.6	 2637.0	...
3043990	  764.7	  593.5	 2635.0	...
ESACC R  3043979	3043990	12	  792.6	  602.3	  764.7	  593.5	   0.62	     60
SFIX R   3043991
3043991	  763.8	  592.4	 2634.0	...
3043992	  762.9	  591.5	 2636.0	...
3043993	  762.1	  591.6	 2638.0	...
3043994	  762.3	  591.6	 2639.0	...
3043995	  763.4	  591.4	 2640.0	...
3043996	  764.9	  591.3	 2640.0	...
3043997	  765.8	  591.3	 2640.0	...
3043998	  766.6	  591.3	 2640.0	...
3043999	  767.3	  591.3	 2640.0	...
3044000	  767.6	  591.4	 2640.0	...
3044001	  768.2	  591.7	 2638.0	...
3044002	  768.5	  592.4	 2636.0	...
3044003	  768.9	  592.9	 2635.0	...
3044004	  769.0	  593.3	 2635.0	...
3044005	  768.9	  593.3	 2637.0	...
3044006	  769.4	  593.0	 2640.0	...
3044007	  769.8	  592.6	 2642.0	...
3044008	  770.0	  592.1	 2643.0	...
3044009	  769.7	  592.0	 2642.0	...
3044010	  769.6	  592.0	 2641.0	...
3044011	  769.5	  592.1	 2639.0	...
3044012	  769.3	  592.5	 2638.0	...
3044013	  769.4	  593.0	 2638.0	...
3044014	  769.6	  593.6	 2636.0	...
3044015	  769.8	  593.9	 2634.0	...
3044016	  769.8	  593.7	 2634.0	...
3044017	  769.4	  593.6	 2635.0	...
3044018	  769.2	  593.5	 2636.0	...
3044019	  769.0	  593.5	 2634.0	...
3044020	  768.8	  593.5	 2633.0	...
3044021	  768.6	  593.5	 2633.0	...
3044022	  768.4	  593.3	 2633.0	...
3044023	  768.5	  593.0	 2633.0	...
3044024	  768.5	  592.7	 2635.0	...
3044025	  768.6	  592.7	 2635.0	...
3044026	  768.4	  592.6	 2636.0	...
3044027	  768.4	  592.5	 2634.0	...
3044028	  768.5	  592.3	 2633.0	...
3044029	  768.6	  592.1	 2634.0	...
3044030	  768.5	  592.0	 2635.0	...
3044031	  768.5	  592.2	 2636.0	...
3044032	  768.4	  592.4	 2636.0	...
3044033	  768.5	  592.5	 2635.0	...
3044034	  768.5	  592.6	 2636.0	...
3044035	  768.6	  592.5	 2636.0	...
3044036	  768.7	  592.5	 2635.0	...
3044037	  768.8	  592.7	 2635.0	...
3044038	  768.9	  592.9	 2635.0	...
3044039	  768.9	  593.1	 2637.0	...
3044040	  768.8	  593.0	 2638.0	...
3044041	  768.8	  592.8	 2639.0	...
3044042	  768.8	  592.5	 2638.0	...
3044043	  768.9	  592.5	 2637.0	...
3044044	  769.1	  593.1	 2637.0	...
3044045	  769.3	  593.7	 2637.0	...
3044046	  769.3	  594.2	 2636.0	...
3044047	  769.3	  594.1	 2635.0	...
3044048	  769.3	  594.0	 2634.0	...
3044049	  769.1	  594.0	 2635.0	...
3044050	  768.8	  594.3	 2635.0	...
3044051	  768.6	  594.7	 2636.0	...
3044052	  768.7	  594.4	 2636.0	...
3044053	  768.8	  593.8	 2636.0	...
3044054	  768.8	  593.2	 2636.0	...
3044055	  768.9	  593.7	 2636.0	...
3044056	  769.0	  594.3	 2636.0	...
3044057	  769.1	  594.9	 2635.0	...
3044058	  769.0	  594.9	 2634.0	...
3044059	  768.9	  594.8	 2633.0	...
3044060	  768.8	  594.7	 2634.0	...
3044061	  768.7	  594.6	 2635.0	...
3044062	  768.7	  594.6	 2635.0	...
3044063	  768.8	  594.5	 2633.0	...
3044064	  769.0	  594.4	 2632.0	...
3044065	  769.0	  594.3	 2632.0	...
3044066	  769.0	  594.1	 2633.0	...
3044067	  768.9	  594.1	 2634.0	...
3044068	  768.9	  593.9	 2635.0	...
3044069	  769.0	  593.8	 2633.0	...
3044070	  769.0	  593.9	 2631.0	...
3044071	  769.1	  594.1	 2630.0	...
3044072	  769.1	  594.3	 2630.0	...
3044073	  769.2	  594.3	 2632.0	...
3044074	  769.3	  594.2	 2634.0	...
3044075	  769.5	  594.1	 2634.0	...
3044076	  769.6	  594.1	 2633.0	...
3044077	  769.6	  594.1	 2632.0	...
3044078	  769.4	  594.2	 2632.0	...
3044079	  769.2	  594.2	 2632.0	...
3044080	  769.1	  594.2	 2632.0	...
3044081	  768.5	  594.6	 2632.0	...
3044082	  768.0	  595.1	 2633.0	...
3044083	  767.7	  595.1	 2633.0	...
3044084	  767.9	  594.8	 2633.0	...
3044085	  768.1	  594.3	 2633.0	...
3044086	  768.3	  594.2	 2634.0	...
3044087	  768.5	  594.7	 2636.0	...
3044088	  768.8	  595.3	 2638.0	...
3044089	  768.8	  596.0	 2640.0	...
3044090	  769.0	  596.0	 2640.0	...
3044091	  769.0	  596.0	 2640.0	...
3044092	  769.0	  596.1	 2640.0	...
3044093	  768.8	  596.3	 2641.0	...
3044094	  768.7	  596.5	 2642.0	...
3044095	  768.8	  596.6	 2642.0	...
3044096	  768.9	  596.7	 2643.0	...
3044097	  768.9	  596.6	 2644.0	...
3044098	  768.9	  596.3	 2645.0	...
3044099	  768.9	  595.9	 2643.0	...
3044100	  769.0	  595.6	 2641.0	...
3044101	  769.1	  595.3	 2639.0	...
3044102	  769.2	  595.2	 2641.0	...
3044103	  769.0	  595.4	 2644.0	...
3044104	  769.0	  595.6	 2647.0	...
3044105	  769.0	  595.7	 2647.0	...
3044106	  769.0	  595.6	 2648.0	...
3044107	  768.9	  595.5	 2648.0	...
3044108	  768.8	  595.5	 2644.0	...
3044109	  768.8	  595.4	 2641.0	...
3044110	  768.9	  595.2	 2638.0	...
3044111	  768.9	  594.9	 2638.0	...
3044112	  769.1	  594.7	 2639.0	...
3044113	  769.1	  594.6	 2637.0	...
3044114	  769.2	  594.6	 2636.0	...
3044115	  769.2	  594.6	 2633.0	...
3044116	  769.1	  594.6	 2632.0	...
3044117	  769.0	  594.5	 2635.0	...
3044118	  768.9	  594.3	 2639.0	...
3044119	  769.0	  594.2	 2642.0	...
3044120	  769.1	  594.5	 2640.0	...
3044121	  769.2	  594.7	 2639.0	...
3044122	  769.2	  595.0	 2639.0	...
3044123	  769.1	  594.9	 2640.0	...
3044124	  769.0	  594.7	 2640.0	...
3044125	  768.8	  594.4	 2640.0	...
3044126	  768.8	  594.2	 2639.0	...
3044127	  768.9	  594.1	 2639.0	...
3044128	  768.9	  594.3	 2638.0	...
3044129	  768.8	  594.4	 2638.0	...
3044130	  769.3	  594.4	 2635.0	...
3044131	  769.8	  594.3	 2632.0	...
3044132	  770.3	  594.3	 2629.0	...
3044133	  770.1	  594.3	 2630.0	...
3044134	  769.6	  594.5	 2631.0	...
3044135	  769.1	  594.6	 2632.0	...
3044136	  768.8	  594.7	 2632.0	...
3044137	  768.9	  594.6	 2632.0	...
3044138	  769.0	  594.2	 2632.0	...
3044139	  769.1	  593.8	 2633.0	...
3044140	  769.2	  593.5	 2635.0	...
3044141	  769.3	  593.5	 2637.0	...
3044142	  769.4	  593.6	 2639.0	...
3044143	  769.6	  594.3	 2639.0	...
3044144	  769.6	  595.0	 2639.0	...
3044145	  769.6	  595.4	 2639.0	...
3044146	  769.5	  595.2	 2639.0	...
3044147	  769.5	  594.8	 2639.0	...
3044148	  769.5	  594.6	 2639.0	...
3044149	  769.4	  594.6	 2640.0	...
3044150	  769.4	  594.7	 2640.0	...
3044151	  769.3	  594.8	 2642.0	...
3044152	  769.0	  595.0	 2642.0	...
3044153	  768.8	  594.8	 2644.0	...
3044154	  769.1	  594.5	 2644.0	...
3044155	  769.5	  594.6	 2644.0	...
3044156	  769.9	  595.1	 2643.0	...
3044157	  769.9	  595.7	 2642.0	...
3044158	  769.9	  595.8	 2641.0	...
3044159	  769.8	  595.9	 2638.0	...
3044160	  769.7	  595.6	 2635.0	...
3044161	  769.7	  595.2	 2632.0	...
3044162	  769.8	  594.9	 2632.0	...
3044163	  769.7	  595.0	 2635.0	...
3044164	  769.6	  595.3	 2637.0	...
3044165	  769.4	  595.5	 2639.0	...
3044166	  769.3	  595.5	 2639.0	...
3044167	  769.1	  595.4	 2637.0	...
3044168	  769.0	  595.2	 2636.0	...
3044169	  769.0	  595.0	 2635.0	...
3044170	  769.1	  594.8	 2635.0	...
3044171	  769.2	  594.6	 2635.0	...
3044172	  769.4	  594.6	 2633.0	...
3044173	  769.6	  594.9	 2634.0	...
3044174	  769.8	  595.0	 2635.0	...
3044175	  769.9	  594.8	 2636.0	...
3044176	  770.0	  594.6	 2635.0	...
3044177	  770.0	  594.3	 2634.0	...
3044178	  770.0	  593.9	 2632.0	...
3044179	  770.1	  593.7	 2631.0	...
3044180	  770.1	  593.7	 2630.0	...
3044181	  770.2	  593.6	 2630.0	...
3044182	  770.3	  593.3	 2630.0	...
3044183	  770.3	  593.0	 2630.0	...
3044184	  770.2	  593.0	 2631.0	...
3044185	  770.2	  593.0	 2631.0	...
3044186	  770.2	  593.0	 2631.0	...
3044187	  770.2	  593.0	 2632.0	...
3044188	  770.1	  592.9	 2632.0	...
3044189	  770.1	  592.9	 2632.0	...
3044190	  770.1	  592.9	 2629.0	...
3044191	  770.1	  592.9	 2626.0	...
3044192	  770.2	  592.9	 2623.0	...
3044193	  770.3	  593.0	 2624.0	...
3044194	  770.5	  592.9	 2624.0	...
3044195	  770.5	  592.8	 2625.0	...
3044196	  770.5	  592.8	 2626.0	...
3044197	  770.5	  592.8	 2626.0	...
3044198	  770.6	  593.1	 2627.0	...
3044199	  770.6	  593.3	 2628.0	...
3044200	  770.5	  593.5	 2628.0	...
3044201	  770.4	  593.3	 2627.0	...
3044202	  770.4	  593.2	 2624.0	...
3044203	  770.4	  592.9	 2622.0	...
3044204	  770.3	  592.9	 2621.0	...
3044205	  770.4	  592.8	 2623.0	...
3044206	  770.4	  592.6	 2624.0	...
3044207	  770.4	  592.4	 2624.0	...
3044208	  770.4	  592.2	 2624.0	...
3044209	  770.6	  592.2	 2625.0	...
3044210	  770.7	  592.2	 2626.0	...
3044211	  771.0	  592.3	 2627.0	...
3044212	  771.3	  592.3	 2629.0	...
3044213	  771.6	  592.4	 2631.0	...
3044214	  771.8	  592.5	 2632.0	...
3044215	  771.8	  592.5	 2631.0	...
3044216	  771.4	  592.5	 2631.0	...
3044217	  770.9	  592.6	 2631.0	...
3044218	  770.6	  592.6	 2632.0	...
3044219	  770.9	  592.6	 2633.0	...
3044220	  771.1	  592.5	 2633.0	...
3044221	  771.1	  592.5	 2632.0	...
3044222	  771.0	  592.5	 2631.0	...
3044223	  770.9	  592.5	 2630.0	...
3044224	  770.8	  592.6	 2631.0	...
3044225	  771.1	  592.9	 2633.0	...
3044226	  771.5	  593.2	 2635.0	...
3044227	  771.5	  593.3	 2635.0	...
3044228	  771.2	  593.3	 2636.0	...
3044229	  770.9	  593.3	 2638.0	...
3044230	  770.9	  593.4	 2638.0	...
3044231	  771.2	  593.5	 2637.0	...
3044232	  771.3	  593.4	 2639.0	...
3044233	  771.4	  593.4	 2642.0	...
3044234	  771.3	  593.8	 2645.0	...
3044235	  771.6	  594.2	 2644.0	...
3044236	  772.1	  594.6	 2643.0	...
3044237	  772.9	  594.7	 2643.0	...
3044238	  773.5	  595.0	 2642.0	...
EFIX R   3043991	3044238	248	  769.3	  593.9	   2635
SSACC R  3044239
3044239	  774.9	  595.2	 2642.0	...
3044240	  776.2	  595.7	 2642.0	...
3044241	  778.8	  596.3	 2642.0	...
3044242	  780.9	  597.5	 2642.0	...
3044243	  783.4	  598.1	 2643.0	...
3044244	  785.5	  598.3	 2643.0	...
3044245	  787.8	  598.0	 2644.0	...
3044246	  790.3	  597.9	 2645.0	...
3044247	  792.7	  597.8	 2646.0	...
3044248	  794.9	  597.3	 2645.0	...
3044249	  796.2	  596.3	 2644.0	...
ESACC R  3044239	3044249	11	  774.9	  595.2	  796.2	  596.3	   0.45	     47
SFIX R   3044250
3044250	  797.2	  595.3	 2643.0	...
3044251	  797.8	  594.1	 2642.0	...
3044252	  798.4	  592.9	 2641.0	...
3044253	  798.5	  591.6	 2640.0	...
3044254	  798.3	  591.0	 2640.0	...
3044255	  798.1	  591.1	 2641.0	...
3044256	  797.8	  591.3	 2642.0	...
3044257	  797.8	  591.6	 2643.0	...
3044258	  797.9	  591.8	 2644.0	...
3044259	  797.5	  592.0	 2646.0	...
3044260	  797.2	  592.4	 2648.0	...
3044261	  796.8	  592.5	 2649.0	...
3044262	  796.3	  592.7	 2649.0	...
3044263	  795.6	  592.7	 2649.0	...
3044264	  794.7	  592.8	 2649.0	...
3044265	  794.3	  592.8	 2649.0	...
3044266	  793.9	  592.9	 2649.0	...
3044267	  793.5	  592.9	 2650.0	...
3044268	  793.2	  592.8	 2650.0	...
3044269	  793.2	  592.4	 2651.0	...
3044270	  793.8	  592.0	 2651.0	...
3044271	  794.3	  592.1	 2653.0	...
3044272	  794.7	  592.3	 2655.0	...
3044273	  794.7	  592.6	 2656.0	...
3044274	  794.8	  592.6	 2657.0	...
3044275	  794.8	  592.6	 2657.0	...
3044276	  794.8	  592.2	 2659.0	...
3044277	  794.7	  591.7	 2660.0	...
3044278	  794.8	  592.0	 2661.0	...
3044279	  794.8	  592.7	 2661.0	...
3044280	  794.8	  593.5	 2661.0	...
3044281	  794.7	  593.5	 2660.0	...
3044282	  794.5	  593.6	 2659.0	...
3044283	  794.5	  593.6	 2659.0	...
3044284	  794.4	  593.6	 2660.0	...
3044285	  794.3	  593.6	 2659.0	...
3044286	  794.2	  593.8	 2659.0	...
3044287	  794.3	  593.9	 2658.0	...
3044288	  794.1	  593.5	 2657.0	...
3044289	  793.9	  592.9	 2657.0	...
3044290	  793.9	  592.4	 2657.0	...
3044291	  794.0	  592.5	 2658.0	...
3044292	  794.1	  592.5	 2659.0	...
3044293	  794.0	  592.5	 2661.0	...
3044294	  794.2	  592.4	 2664.0	...
3044295	  794.5	  592.4	 2667.0	...
3044296	  794.9	  592.3	 2668.0	...
3044297	  794.9	  592.2	 2669.0	...
3044298	  795.0	  592.1	 2668.0	...
3044299	  794.9	  592.1	 2667.0	...
3044300	  794.5	  592.4	 2667.0	...
3044301	  794.1	  592.7	 2668.0	...
3044302	  793.7	  592.9	 2669.0	...
3044303	  793.5	  592.9	 2669.0	...
3044304	  793.4	  592.8	 2669.0	...
3044305	  793.3	  592.7	 2671.0	...
3044306	  793.2	  592.6	 2673.0	...
3044307	  793.4	  592.5	 2675.0	...
3044308	  793.5	  592.7	 2675.0	...
3044309	  793.6	  593.1	 2675.0	...
3044310	  793.4	  593.5	 2676.0	...
3044311	  793.2	  593.7	 2678.0	...
3044312	  793.1	  594.0	 2681.0	...
3044313	  793.0	  594.2	 2683.0	...
3044314	  793.1	  594.3	 2685.0	...
3044315	  793.1	  594.4	 2685.0	...
3044316	  793.2	  594.4	 2684.0	...
3044317	  793.0	  594.4	 2683.0	...
3044318	  792.8	  594.3	 2682.0	...
3044319	  792.5	  594.1	 2683.0	...
3044320	  792.5	  593.8	 2683.0	...
3044321	  792.8	  593.9	 2684.0	...
3044322	  793.1	  594.0	 2686.0	...
3044323	  793.5	  594.0	 2688.0	...
3044324	  793.7	  593.9	 2687.0	...
3044325	  793.8	  594.0	 2685.0	...
3044326	  793.4	  594.3	 2684.0	...
3044327	  793.1	  594.6	 2684.0	...
3044328	  792.7	  594.8	 2685.0	...
3044329	  792.6	  594.8	 2685.0	...
3044330	  792.5	  594.8	 2686.0	...
3044331	  792.5	  594.7	 2686.0	...
3044332	  792.6	  594.5	 2688.0	...
3044333	  792.7	  594.5	 2688.0	...
3044334	  793.0	  594.6	 2689.0	...
3044335	  793.2	  594.7	 2689.0	...
3044336	  793.6	  594.6	 2689.0	...
3044337	  793.6	  594.8	 2688.0	...
3044338	  793.6	  595.0	 2688.0	...
3044339	  793.4	  594.4	 2689.0	...
3044340	  793.1	  593.7	 2691.0	...
3044341	  792.9	  593.2	 2692.0	...
3044342	  792.9	  593.6	 2693.0	...
3044343	  793.2	  594.0	 2693.0	...
3044344	  793.4	  594.2	 2693.0	...
3044345	  793.2	  594.1	 2695.0	...
3044346	  792.9	  593.9	 2698.0	...
3044347	  792.7	  594.1	 2702.0	...
3044348	  793.0	  594.4	 2704.0	...
3044349	  793.2	  594.6	 2705.0	...
3044350	  793.2	  594.5	 2705.0	...
3044351	  793.0	  594.3	 2704.0	...
3044352	  792.9	  594.1	 2702.0	...
3044353	  792.6	  593.7	 2698.0	...
3044354	  792.4	  593.4	 2695.0	...
3044355	  792.3	  593.2	 2695.0	...
3044356	  792.3	  593.2	 2698.0	...
3044357	  792.4	  593.3	 2701.0	...
3044358	  792.4	  593.3	 2703.0	...
3044359	  792.4	  593.3	 2705.0	...
3044360	  792.4	  593.3	 2706.0	...
3044361	  792.4	  593.2	 2706.0	...
3044362	  792.5	  593.0	 2706.0	...
3044363	  792.5	  592.8	 2705.0	...
3044364	  792.4	  592.7	 2704.0	...
3044365	  792.2	  592.6	 2703.0	...
3044366	  792.1	  592.6	 2705.0	...
3044367	  792.1	  592.5	 2708.0	...
3044368	  792.1	  592.5	 2711.0	...
3044369	  792.1	  592.5	 2711.0	...
3044370	  792.1	  592.4	 2711.0	...
3044371	  792.2	  592.4	 2711.0	...
3044372	  792.3	  592.4	 2711.0	...
3044373	  792.3	  592.4	 2710.0	...
3044374	  792.3	  592.4	 2709.0	...
3044375	  792.3	  592.4	 2708.0	...
3044376	  792.3	  592.5	 2708.0	...
3044377	  792.3	  592.7	 2710.0	...
3044378	  792.4	  592.9	 2712.0	...
3044379	  792.4	  592.4	 2713.0	...
3044380	  792.3	  591.8	 2713.0	...
3044381	  792.1	  591.2	 2714.0	...
3044382	  791.9	  591.2	 2716.0	...
3044383	  792.0	  591.3	 2717.0	...
3044384	  792.0	  591.5	 2716.0	...
3044385	  792.0	  591.7	 2715.0	...
3044386	  791.9	  591.8	 2716.0	...
3044387	  791.8	  591.8	 2716.0	...
3044388	  791.8	  592.0	 2718.0	...
3044389	  791.9	  592.2	 2719.0	...
3044390	  792.1	  592.5	 2721.0	...
3044391	  792.1	  592.6	 2720.0	...
3044392	  792.1	  592.8	 2721.0	...
3044393	  792.1	  592.8	 2721.0	...
3044394	  791.9	  592.9	 2721.0	...
3044395	  791.9	  592.9	 2722.0	...
3044396	  791.9	  592.7	 2722.0	...
3044397	  791.9	  592.7	 2724.0	...
3044398	  791.9	  592.6	 2727.0	...
3044399	  791.7	  592.7	 2729.0	...
3044400	  791.5	  592.8	 2731.0	...
3044401	  791.2	  593.0	 2732.0	...
3044402	  791.0	  593.0	 2733.0	...
3044403	  790.9	  593.1	 2733.0	...
3044404	  790.8	  592.9	 2733.0	...
3044405	  790.7	  592.6	 2733.0	...
3044406	  790.7	  592.5	 2733.0	...
3044407	  790.7	  592.6	 2734.0	...
3044408	  790.7	  592.7	 2736.0	...
3044409	  790.7	  592.9	 2736.0	...
3044410	  790.6	  593.1	 2736.0	...
3044411	  790.5	  593.2	 2735.0	...
3044412	  790.4	  593.1	 2736.0	...
3044413	  790.4	  593.0	 2737.0	...
3044414	  790.3	  592.8	 2738.0	...
3044415	  790.2	  592.8	 2738.0	...
3044416	  790.1	  592.7	 2739.0	...
3044417	  790.1	  592.6	 2740.0	...
3044418	  790.1	  592.3	 2741.0	...
3044419	  790.5	  592.0	 2742.0	...
3044420	  790.9	  591.8	 2742.0	...
3044421	  791.4	  592.0	 2743.0	...
3044422	  791.5	  592.2	 2743.0	...
3044423	  791.6	  592.3	 2744.0	...
3044424	  791.5	  592.3	 2748.0	...
3044425	  791.4	  592.5	 2753.0	...
3044426	  791.3	  592.9	 2755.0	...
3044427	  791.2	  593.3	 2755.0	...
3044428	  791.1	  593.4	 2755.0	...
3044429	  790.9	  593.3	 2755.0	...
3044430	  790.6	  593.1	 2755.0	...
3044431	  790.2	  592.8	 2756.0	...
3044432	  790.0	  592.4	 2757.0	...
3044433	  790.2	  592.2	 2755.0	...
3044434	  790.5	  592.5	 2752.0	...
3044435	  790.7	  592.9	 2751.0	...
3044436	  790.8	  593.2	 2752.0	...
3044437	  790.7	  593.2	 2755.0	...
3044438	  790.6	  592.8	 2755.0	...
3044439	  790.4	  592.5	 2755.0	...
3044440	  790.1	  592.3	 2754.0	...
3044441	  789.9	  592.3	 2754.0	...
3044442	  790.2	  592.3	 2754.0	...
3044443	  790.6	  592.3	 2754.0	...
3044444	  790.8	  592.4	 2755.0	...
3044445	  790.5	  592.2	 2756.0	...
3044446	  790.1	  591.9	 2759.0	...
3044447	  789.9	  591.9	 2762.0	...
3044448	  789.9	  592.2	 2767.0	...
3044449	  790.0	  592.8	 2769.0	...
3044450	  790.1	  593.0	 2771.0	...
3044451	  790.3	  593.2	 2770.0	...
3044452	  790.6	  593.1	 2768.0	...
3044453	  790.8	  592.9	 2767.0	...
3044454	  790.8	  592.4	 2766.0	...
3044455	  790.8	  591.9	 2767.0	...
3044456	  790.6	  591.6	 2768.0	...
3044457	  790.5	  591.6	 2769.0	...
3044458	  790.4	  591.6	 2768.0	...
3044459	  790.2	  591.7	 2767.0	...
3044460	  790.0	  591.7	 2765.0	...
3044461	  789.7	  591.6	 2767.0	...
3044462	  789.7	  591.5	 2770.0	...
3044463	  789.7	  591.6	 2772.0	...
3044464	  789.7	  592.3	 2772.0	...
3044465	  789.6	  593.0	 2771.0	...
3044466	  789.5	  593.1	 2770.0	...
3044467	  789.4	  592.8	 2771.0	...
3044468	  789.3	  592.7	 2774.0	...
3044469	  789.4	  592.9	 2777.0	...
3044470	  789.5	  592.8	 2778.0	...
3044471	  789.6	  592.4	 2777.0	...
3044472	  789.6	  592.1	 2775.0	...
3044473	  789.6	  592.1	 2773.0	...
3044474	  789.4	  592.1	 2773.0	...
3044475	  789.3	  592.6	 2773.0	...
3044476	  789.3	  593.1	 2772.0	...
3044477	  789.4	  593.5	 2774.0	...
3044478	  789.4	  593.3	 2776.0	...
3044479	  789.3	  592.9	 2778.0	...
3044480	  789.1	  592.5	 2778.0	...
3044481	  789.0	  592.0	 2778.0	...
3044482	  789.1	  591.8	 2778.0	...
3044483	  789.2	  592.2	 2778.0	...
3044484	  789.3	  592.5	 2779.0	...
3044485	  789.3	  592.8	 2783.0	...
MSG	3044486 0000 _ Experiment Start
3044486	  789.3	  592.5	 2786.0	...
3044487	  789.3	  592.5	 2790.0	...
3044488	  789.3	  592.9	 2790.0	...
3044489	  789.4	  593.2	 2790.0	...
3044490	  789.2	  593.1	 2790.0	...
3044491	  788.9	  592.7	 2790.0	...
3044492	  788.1	  592.3	 2790.0	...
3044493	  787.4	  592.4	 2790.0	...
EFIX R   3044250	3044493	244	  792.2	  592.9	   2713
SSACC R  3044494
3044494	  786.3	  592.5	 2791.0	...
3044495	  784.7	  592.5	 2793.0	...
3044496	  782.4	  592.6	 2795.0	...
3044497	  779.6	  592.9	 2795.0	...
3044498	  777.5	  593.3	 2794.0	...
3044499	  774.3	  593.8	 2793.0	...
3044500	  771.6	  593.8	 2795.0	...
3044501	  767.8	  593.7	 2796.0	...
3044502	  765.3	  593.2	 2802.0	...
3044503	  762.7	  593.1	 2808.0	...
3044504	  761.4	  592.8	 2813.0	...
ESACC R  3044494	3044504	11	  786.3	  592.5	  761.4	  592.8	   0.53	     56
SFIX R   3044505
3044505	  760.2	  592.1	 2814.0	...
3044506	  759.8	  591.4	 2811.0	...
3044507	  759.4	  590.7	 2810.0	...
3044508	  759.3	  590.5	 2808.0	...
3044509	  759.1	  590.4	 2809.0	...
3044510	  759.4	  590.7	 2808.0	...
3044511	  760.1	  590.8	 2808.0	...
3044512	  760.8	  590.8	 2808.0	...
3044513	  761.3	  590.7	 2807.0	...
3044514	  761.5	  590.5	 2808.0	...
3044515	  761.8	  590.3	 2810.0	...
3044516	  762.2	  590.3	 2811.0	...
3044517	  762.6	  590.4	 2812.0	...
3044518	  762.7	  590.3	 2814.0	...
3044519	  762.8	  590.0	 2816.0	...
3044520	  762.8	  589.8	 2816.0	...
3044521	  762.8	  589.9	 2816.0	...
3044522	  762.7	  590.0	 2815.0	...
3044523	  762.6	  590.1	 2815.0	...
3044524	  762.8	  590.8	 2816.0	...
3044525	  763.1	  591.3	 2817.0	...
3044526	  763.4	  591.8	 2818.0	...
3044527	  763.5	  591.7	 2819.0	...
3044528	  763.6	  591.4	 2819.0	...
3044529	  763.5	  591.1	 2820.0	...
3044530	  763.3	  590.9	 2821.0	...
3044531	  763.1	  590.9	 2823.0	...
3044532	  762.9	  590.9	 2826.0	...
3044533	  762.7	  590.8	 2828.0	...
3044534	  762.6	  590.9	 2830.0	...
3044535	  762.4	  591.2	 2831.0	...
3044536	  762.2	  591.5	 2832.0	...
3044537	  762.1	  591.7	 2834.0	...
3044538	  761.9	  591.8	 2836.0	...
3044539	  761.8	  591.8	 2837.0	...
3044540	  761.7	  591.9	 2836.0	...
3044541	  761.5	  592.0	 2837.0	...
3044542	  761.3	  592.1	 2838.0	...
3044543	  761.3	  592.1	 2839.0	...
3044544	  761.1	  592.1	 2838.0	...
3044545	  760.9	  592.0	 2837.0	...
3044546	  761.0	  591.9	 2835.0	...
3044547	  761.2	  591.8	 2834.0	...
3044548	  761.3	  591.8	 2836.0	...
3044549	  761.1	  591.8	 2838.0	...
3044550	  761.0	  591.8	 2840.0	...
3044551	  761.0	  591.8	 2840.0	...
3044552	  761.6	  592.0	 2840.0	...
3044553	  762.2	  592.3	 2840.0	...
3044554	  762.8	  592.2	 2841.0	...
3044555	  762.4	  591.9	 2844.0	...
3044556	  762.0	  591.7	 2847.0	...
3044557	  761.7	  591.8	 2847.0	...
3044558	  761.8	  591.8	 2846.0	...
3044559	  761.9	  591.8	 2843.0	...
3044560	  761.9	  591.7	 2842.0	...
3044561	  761.8	  591.7	 2843.0	...
3044562	  761.7	  591.6	 2844.0	...
3044563	  761.7	  591.5	 2845.0	...
3044564	  761.8	  591.5	 2845.0	...
3044565	  761.8	  591.7	 2846.0	...
3044566	  761.7	  591.9	 2846.0	...
3044567	  761.6	  592.1	 2848.0	...
3044568	  761.5	  592.0	 2850.0	...
3044569	  761.5	  592.0	 2854.0	...
3044570	  761.5	  591.9	 2857.0	...
3044571	  761.5	  591.8	 2859.0	...
3044572	  761.6	  591.7	 2859.0	...
3044573	  761.6	  591.6	 2859.0	...
3044574	  761.6	  591.6	 2859.0	...
3044575	  761.4	  591.6	 2859.0	...
3044576	  761.0	  591.7	 2859.0	...
3044577	  761.0	  591.7	 2859.0	...
3044578	  761.2	  591.6	 2859.0	...
3044579	  761.4	  591.5	 2860.0	...
3044580	  761.5	  591.6	 2864.0	...
3044581	  761.5	  591.7	 2867.0	...
3044582	  761.5	  591.8	 2868.0	...
3044583	  761.5	  591.8	 2868.0	...
3044584	  761.5	  591.7	 2866.0	...
3044585	  761.5	  591.6	 2865.0	...
3044586	  761.7	  592.0	 2865.0	...
3044587	  761.9	  592.5	 2864.0	...
3044588	  762.1	  592.6	 2865.0	...
3044589	  762.0	  592.3	 2865.0	...
3044590	  761.9	  592.0	 2866.0	...
3044591	  762.0	  592.0	 2866.0	...
3044592	  762.1	  591.9	 2865.0	...
3044593	  762.3	  591.7	 2867.0	...
3044594	  762.5	  591.5	 2868.0	...
3044595	  762.5	  591.3	 2870.0	...
3044596	  762.4	  591.3	 2871.0	...
3044597	  762.4	  591.4	 2871.0	...
3044598	  762.4	  591.6	 2870.0	...
3044599	  762.3	  591.6	 2869.0	...
3044600	  762.0	  591.6	 2869.0	...
3044601	  761.8	  591.6	 2870.0	...
3044602	  761.7	  591.8	 2874.0	...
3044603	  761.7	  591.8	 2876.0	...
3044604	  761.8	  591.7	 2877.0	...
3044605	  761.9	  591.6	 2877.0	...
3044606	  762.2	  591.5	 2876.0	...
3044607	  762.5	  591.5	 2874.0	...
3044608	  762.6	  591.4	 2873.0	...
3044609	  762.5	  591.3	 2873.0	...
3044610	  762.5	  591.1	 2873.0	...
3044611	  762.6	  591.2	 2876.0	...
3044612	  762.4	  591.3	 2879.0	...
3044613	  762.1	  591.7	 2883.0	...
3044614	  761.9	  592.2	 2885.0	...
3044615	  762.0	  592.7	 2886.0	...
3044616	  762.1	  592.9	 2886.0	...
3044617	  762.3	  592.8	 2886.0	...
3044618	  762.3	  592.5	 2886.0	...
3044619	  762.3	  592.2	 2886.0	...
3044620	  762.2	  592.0	 2887.0	...
3044621	  762.2	  592.1	 2889.0	...
3044622	  762.2	  592.2	 2891.0	...
3044623	  762.2	  592.3	 2891.0	...
3044624	  762.2	  592.3	 2891.0	...
3044625	  762.1	  592.0	 2891.0	...
3044626	  762.1	  591.7	 2892.0	...
3044627	  762.2	  591.8	 2892.0	...
3044628	  762.3	  592.1	 2893.0	...
3044629	  762.3	  592.4	 2893.0	...
3044630	  762.7	  592.1	 2893.0	...
3044631	  763.1	  591.9	 2893.0	...
3044632	  763.5	  591.8	 2893.0	...
3044633	  763.5	  591.8	 2892.0	...
3044634	  763.4	  591.5	 2894.0	...
3044635	  763.4	  591.2	 2898.0	...
3044636	  763.4	  590.8	 2902.0	...
3044637	  763.5	  590.8	 2903.0	...
3044638	  763.6	  590.7	 2903.0	...
3044639	  763.6	  590.7	 2903.0	...
3044640	  763.3	  590.6	 2905.0	...
3044641	  763.0	  590.7	 2906.0	...
3044642	  763.1	  590.8	 2907.0	...
3044643	  763.4	  590.7	 2907.0	...
3044644	  763.8	  590.5	 2907.0	...
3044645	  763.7	  590.8	 2907.0	...
3044646	  763.8	  591.3	 2909.0	...
3044647	  763.8	  591.6	 2910.0	...
3044648	  763.6	  591.6	 2912.0	...
3044649	  763.5	  591.3	 2913.0	...
3044650	  763.6	  591.1	 2914.0	...
3044651	  763.9	  591.2	 2915.0	...
3044652	  763.9	  591.5	 2917.0	...
3044653	  763.6	  591.7	 2919.0	...
3044654	  763.0	  591.7	 2924.0	...
3044655	  762.8	  591.4	 2928.0	...
3044656	  762.7	  591.2	 2929.0	...
3044657	  762.9	  591.5	 2927.0	...
3044658	  763.1	  591.9	 2925.0	...
3044659	  763.4	  592.2	 2925.0	...
3044660	  763.5	  592.0	 2925.0	...
3044661	  763.8	  591.7	 2926.0	...
3044662	  764.0	  591.6	 2927.0	...
3044663	  764.1	  591.5	 2929.0	...
3044664	  764.2	  591.6	 2931.0	...
3044665	  764.2	  591.7	 2932.0	...
3044666	  764.2	  591.9	 2932.0	...
3044667	  764.1	  592.0	 2933.0	...
3044668	  763.8	  591.7	 2935.0	...
3044669	  763.5	  591.3	 2937.0	...
3044670	  763.4	  590.8	 2939.0	...
3044671	  763.3	  590.8	 2939.0	...
3044672	  763.5	  590.8	 2939.0	...
3044673	  763.7	  590.9	 2939.0	...
3044674	  764.1	  590.7	 2939.0	...
3044675	  764.2	  590.4	 2939.0	...
3044676	  764.4	  590.1	 2940.0	...
3044677	  764.5	  590.1	 2941.0	...
3044678	  764.7	  590.2	 2944.0	...
3044679	  764.8	  590.4	 2948.0	...
3044680	  764.7	  590.6	 2950.0	...
3044681	  764.7	  590.8	 2948.0	...
3044682	  764.7	  590.9	 2947.0	...
3044683	  764.8	  590.9	 2947.0	...
3044684	  764.9	  591.0	 2947.0	...
3044685	  764.7	  590.6	 2947.0	...
3044686	  764.4	  590.2	 2946.0	...
3044687	  764.1	  590.2	 2948.0	...
3044688	  764.4	  590.5	 2951.0	...
3044689	  764.9	  590.7	 2954.0	...
3044690	  765.3	  590.4	 2955.0	...
3044691	  765.3	  590.2	 2956.0	...
3044692	  765.2	  589.9	 2957.0	...
3044693	  765.2	  589.6	 2957.0	...
3044694	  765.2	  589.6	 2956.0	...
3044695	  765.2	  589.6	 2958.0	...
3044696	  765.3	  589.8	 2960.0	...
3044697	  765.3	  590.0	 2963.0	...
3044698	  765.3	  590.2	 2965.0	...
MSG	3044699 0000 _ Number On
3044699	  765.2	  590.5	 2963.0	...
3044700	  765.1	  590.5	 2961.0	...
3044701	  765.3	  590.5	 2959.0	...
3044702	  765.5	  590.5	 2962.0	...
3044703	  765.6	  590.1	 2965.0	...
3044704	  765.4	  589.8	 2967.0	...
3044705	  765.3	  589.5	 2969.0	...
3044706	  765.3	  589.6	 2969.0	...
3044707	  764.8	  589.6	 2969.0	...
3044708	  764.3	  589.6	 2968.0	...
3044709	  763.8	  589.5	 2969.0	...
3044710	  763.8	  589.4	 2969.0	...
3044711	  764.4	  589.3	 2969.0	...
3044712	  765.1	  589.3	 2968.0	...
3044713	  765.7	  589.6	 2970.0	...
3044714	  765.5	  589.9	 2973.0	...
3044715	  765.4	  590.1	 2975.0	...
3044716	  765.1	  590.0	 2976.0	...
3044717	  765.0	  589.8	 2976.0	...
3044718	  765.2	  589.7	 2975.0	...
3044719	  765.5	  589.6	 2975.0	...
3044720	  765.8	  589.5	 2975.0	...
3044721	  765.8	  589.4	 2977.0	...
3044722	  765.7	  589.2	 2982.0	...
3044723	  765.6	  589.9	 2986.0	...
3044724	  765.5	  590.6	 2989.0	...
3044725	  765.2	  591.3	 2989.0	...
3044726	  765.0	  591.3	 2988.0	...
3044727	  764.8	  590.7	 2987.0	...
3044728	  764.7	  590.1	 2986.0	...
3044729	  765.1	  589.6	 2987.0	...
3044730	  765.5	  589.9	 2988.0	...
3044731	  766.0	  590.1	 2988.0	...
3044732	  766.0	  590.2	 2987.0	...
3044733	  766.0	  590.2	 2988.0	...
3044734	  766.1	  590.3	 2989.0	...
3044735	  765.9	  590.3	 2991.0	...
3044736	  765.7	  590.1	 2993.0	...
3044737	  765.4	  589.9	 2995.0	...
3044738	  765.2	  590.1	 2997.0	...
3044739	  765.4	  590.4	 2998.0	...
3044740	  765.6	  590.2	 2999.0	...
3044741	  765.5	  589.7	 3001.0	...
3044742	  765.3	  589.3	 3001.0	...
3044743	  765.4	  589.3	 3003.0	...
3044744	  765.6	  589.3	 3004.0	...
3044745	  765.9	  589.3	 3006.0	...
3044746	  766.0	  589.3	 3006.0	...
3044747	  766.0	  589.4	 3005.0	...
3044748	  765.9	  589.4	 3004.0	...
3044749	  765.7	  589.5	 3004.0	...
3044750	  765.5	  589.7	 3006.0	...
3044751	  765.4	  590.0	 3008.0	...
3044752	  765.3	  590.2	 3014.0	...
3044753	  765.2	  590.0	 3018.0	...
3044754	  765.0	  589.6	 3019.0	...
3044755	  764.8	  589.1	 3017.0	...
3044756	  764.8	  589.4	 3015.0	...
3044757	  765.1	  589.6	 3015.0	...
3044758	  765.4	  589.8	 3015.0	...
3044759	  765.6	  589.8	 3014.0	...
3044760	  765.7	  589.9	 3014.0	...
3044761	  765.6	  590.0	 3018.0	...
3044762	  765.6	  590.0	 3022.0	...
3044763	  765.7	  590.1	 3026.0	...
3044764	  765.7	  590.1	 3027.0	...
3044765	  765.4	  589.9	 3027.0	...
3044766	  765.0	  589.8	 3026.0	...
3044767	  764.7	  589.6	 3025.0	...
3044768	  764.8	  589.6	 3026.0	...
3044769	  765.0	  589.6	 3026.0	...
3044770	  765.2	  589.6	 3026.0	...
3044771	  765.3	  589.5	 3026.0	...
3044772	  765.4	  589.4	 3026.0	...
3044773	  765.4	  589.4	 3025.0	...
3044774	  765.3	  589.5	 3025.0	...
3044775	  765.4	  589.8	 3024.0	...
3044776	  765.5	  590.2	 3024.0	...
3044777	  765.5	  590.4	 3024.0	...
3044778	  765.3	  590.3	 3023.0	...
3044779	  765.1	  590.0	 3025.0	...
3044780	  765.0	  589.6	 3027.0	...
3044781	  765.2	  589.5	 3030.0	...
3044782	  765.4	  589.4	 3032.0	...
3044783	  765.5	  589.4	 3035.0	...
3044784	  765.3	  589.4	 3036.0	...
3044785	  765.2	  589.5	 3036.0	...
3044786	  765.0	  589.5	 3038.0	...
3044787	  765.0	  589.6	 3041.0	...
3044788	  765.1	  589.5	 3043.0	...
3044789	  765.1	  589.4	 3043.0	...
3044790	  765.0	  589.4	 3043.0	...
3044791	  765.0	  589.4	 3046.0	...
3044792	  765.2	  589.5	 3048.0	...
3044793	  765.4	  589.7	 3051.0	...
3044794	  765.4	  590.0	 3051.0	...
3044795	  765.4	  590.1	 3051.0	...
3044796	  765.2	  590.1	 3051.0	...
3044797	  765.1	  590.2	 3052.0	...
3044798	  764.9	  590.3	 3053.0	...
3044799	  764.6	  590.4	 3054.0	...
3044800	  764.3	  590.4	 3054.0	...
3044801	  764.0	  590.3	 3053.0	...
3044802	  764.0	  590.2	 3054.0	...
3044803	  764.4	  589.8	 3055.0	...
3044804	  764.9	  589.5	 3056.0	...
3044805	  765.5	  589.2	 3058.0	...
3044806	  765.6	  589.0	 3060.0	...
3044807	  765.6	  589.5	 3062.0	...
3044808	  765.8	  590.0	 3063.0	...
3044809	  766.0	  590.3	 3063.0	...
3044810	  766.1	  589.9	 3063.0	...
3044811	  766.1	  589.5	 3063.0	...
3044812	  766.1	  589.4	 3063.0	...
3044813	  766.1	  589.5	 3062.0	...
3044814	  766.0	  589.6	 3062.0	...
3044815	  765.8	  589.7	 3063.0	...
3044816	  765.3	  589.9	 3065.0	...
3044817	  764.9	  589.9	 3067.0	...
3044818	  764.7	  589.9	 3066.0	...
3044819	  765.0	  589.8	 3065.0	...
3044820	  765.2	  589.4	 3066.0	...
3044821	  765.3	  589.0	 3068.0	...
3044822	  765.4	  588.6	 3072.0	...
3044823	  765.4	  588.7	 3075.0	...
3044824	  765.4	  589.1	 3078.0	...
3044825	  765.3	  589.4	 3077.0	...
3044826	  765.3	  589.7	 3075.0	...
3044827	  765.2	  589.7	 3074.0	...
3044828	  765.1	  589.4	 3074.0	...
3044829	  765.3	  589.1	 3079.0	...
3044830	  765.6	  588.8	 3084.0	...
3044831	  765.7	  588.7	 3089.0	...
3044832	  765.4	  588.7	 3089.0	...
3044833	  765.2	  589.0	 3089.0	...
3044834	  765.2	  589.3	 3090.0	...
3044835	  765.1	  589.6	 3090.0	...
3044836	  765.0	  589.3	 3089.0	...
3044837	  764.9	  589.0	 3089.0	...
3044838	  765.0	  588.8	 3090.0	...
3044839	  765.1	  588.9	 3090.0	...
3044840	  765.2	  589.0	 3091.0	...
3044841	  765.1	  588.7	 3093.0	...
3044842	  764.9	  588.3	 3093.0	...
3044843	  764.6	  588.0	 3093.0	...
3044844	  764.8	  587.8	 3092.0	...
3044845	  765.0	  587.8	 3092.0	...
3044846	  765.2	  587.7	 3092.0	...
3044847	  765.3	  587.5	 3091.0	...
3044848	  765.5	  587.8	 3089.0	...
3044849	  765.2	  588.4	 3088.0	...
3044850	  764.8	  588.5	 3088.0	...
3044851	  764.2	  588.1	 3090.0	...
3044852	  764.1	  588.0	 3092.0	...
3044853	  764.0	  588.4	 3094.0	...
3044854	  764.2	  588.8	 3094.0	...
3044855	  764.3	  588.7	 3094.0	...
3044856	  764.4	  588.5	 3094.0	...
3044857	  764.3	  588.5	 3095.0	...
3044858	  764.3	  588.7	 3094.0	...
3044859	  764.4	  588.9	 3094.0	...
3044860	  764.5	  588.7	 3094.0	...
3044861	  764.6	  588.5	 3096.0	...
3044862	  764.7	  588.2	 3097.0	...
3044863	  764.8	  588.2	 3101.0	...
3044864	  765.1	  587.9	 3103.0	...
3044865	  765.3	  587.7	 3108.0	...
3044866	  765.2	  587.3	 3110.0	...
3044867	  765.0	  587.1	 3111.0	...
3044868	  764.9	  587.5	 3110.0	...
3044869	  764.9	  588.2	 3109.0	...
3044870	  764.9	  588.9	 3109.0	...
3044871	  764.5	  588.9	 3109.0	...
3044872	  764.0	  588.8	 3111.0	...
3044873	  763.8	  588.8	 3114.0	...
3044874	  763.9	  589.0	 3118.0	...
3044875	  763.8	  589.2	 3119.0	...
3044876	  763.8	  589.2	 3119.0	...
3044877	  763.9	  588.7	 3118.0	...
3044878	  764.2	  588.2	 3118.0	...
3044879	  764.3	  587.8	 3122.0	...
3044880	  764.2	  587.9	 3125.0	...
3044881	  764.0	  588.1	 3125.0	...
3044882	  763.9	  588.1	 3122.0	...
3044883	  763.8	  588.0	 3118.0	...
3044884	  763.7	  588.0	 3120.0	...
3044885	  763.9	  588.1	 3122.0	...
3044886	  764.1	  588.2	 3124.0	...
3044887	  764.3	  588.3	 3123.0	...
3044888	  764.3	  588.3	 3124.0	...
3044889	  764.3	  588.3	 3125.0	...
3044890	  764.2	  588.2	 3126.0	...
3044891	  764.1	  588.2	 3129.0	...
3044892	  764.0	  587.9	 3131.0	...
3044893	  764.0	  587.6	 3133.0	...
3044894	  764.1	  587.2	 3132.0	...
3044895	  764.0	  587.2	 3131.0	...
3044896	  763.7	  587.1	 3131.0	...
3044897	  763.5	  587.2	 3134.0	...
3044898	  763.4	  587.3	 3137.0	...
3044899	  763.3	  587.4	 3139.0	...
3044900	  763.4	  587.3	 3137.0	...
3044901	  763.5	  587.3	 3136.0	...
3044902	  763.7	  587.3	 3137.0	...
3044903	  763.9	  587.3	 3139.0	...
3044904	  764.0	  587.3	 3140.0	...
3044905	  764.2	  587.5	 3141.0	...
3044906	  764.3	  587.8	 3143.0	...
3044907	  764.5	  588.0	 3146.0	...
3044908	  764.6	  587.8	 3147.0	...
3044909	  764.7	  587.6	 3146.0	...
3044910	  764.6	  587.4	 3145.0	...
3044911	  764.4	  587.5	 3145.0	...
3044912	  764.2	  587.5	 3145.0	...
3044913	  764.0	  587.4	 3146.0	...
3044914	  763.8	  587.4	 3145.0	...
3044915	  763.8	  587.7	 3144.0	...
3044916	  763.9	  587.9	 3144.0	...
3044917	  764.0	  588.0	 3143.0	...
3044918	  764.2	  587.8	 3143.0	...
3044919	  764.1	  587.7	 3142.0	...
3044920	  764.1	  587.5	 3143.0	...
3044921	  764.1	  587.4	 3146.0	...
3044922	  764.4	  587.5	 3149.0	...
3044923	  764.8	  587.9	 3151.0	...
3044924	  765.2	  588.3	 3150.0	...
3044925	  765.2	  588.4	 3150.0	...
3044926	  764.8	  588.4	 3151.0	...
3044927	  764.4	  588.2	 3151.0	...
3044928	  763.9	  588.1	 3152.0	...
3044929	  763.9	  588.1	 3151.0	...
3044930	  763.9	  588.2	 3150.0	...
3044931	  764.1	  588.1	 3152.0	...
3044932	  764.2	  588.1	 3156.0	...
3044933	  764.4	  588.0	 3161.0	...
3044934	  764.4	  588.1	 3162.0	...
3044935	  764.4	  588.2	 3162.0	...
3044936	  764.6	  588.3	 3162.0	...
3044937	  764.8	  588.3	 3162.0	...
3044938	  765.0	  588.3	 3163.0	...
3044939	  765.0	  588.1	 3166.0	...
3044940	  765.0	  587.9	 3168.0	...
3044941	  764.8	  588.3	 3170.0	...
3044942	  764.7	  588.8	 3171.0	...
3044943	  764.5	  588.7	 3172.0	...
3044944	  764.6	  588.0	 3173.0	...
3044945	  764.6	  587.8	 3174.0	...
3044946	  764.7	  588.3	 3175.0	...
3044947	  764.7	  588.8	 3178.0	...
3044948	  764.6	  588.8	 3180.0	...
3044949	  764.5	  588.3	 3177.0	...
3044950	  764.7	  587.7	 3172.0	...
3044951	  764.9	  587.2	 3170.0	...
3044952	  765.2	  587.1	 3174.0	...
3044953	  765.2	  587.2	 3176.0	...
3044954	  765.4	  587.3	 3175.0	...
3044955	  765.5	  587.5	 3176.0	...
3044956	  765.1	  587.7	 3177.0	...
3044957	  764.5	  587.8	 3179.0	...
3044958	  763.9	  587.8	 3179.0	...
3044959	  764.3	  587.7	 3177.0	...
3044960	  764.8	  587.7	 3176.0	...
3044961	  765.3	  587.7	 3174.0	...
3044962	  765.5	  587.3	 3175.0	...
3044963	  765.7	  586.9	 3177.0	...
3044964	  765.8	  586.5	 3178.0	...
3044965	  766.0	  586.5	 3179.0	...
3044966	  766.0	  586.5	 3180.0	...
3044967	  765.8	  586.9	 3180.0	...
3044968	  765.5	  587.5	 3179.0	...
3044969	  765.2	  588.2	 3178.0	...
3044970	  765.0	  588.0	 3178.0	...
3044971	  764.7	  587.6	 3178.0	...
3044972	  764.6	  587.3	 3178.0	...
3044973	  764.5	  587.4	 3179.0	...
3044974	  764.5	  587.4	 3180.0	...
3044975	  764.6	  587.4	 3181.0	...
3044976	  764.5	  587.3	 3181.0	...
3044977	  764.5	  587.1	 3181.0	...
3044978	  764.4	  587.1	 3181.0	...
3044979	  764.4	  587.1	 3180.0	...
3044980	  764.4	  587.4	 3181.0	...
3044981	  764.4	  587.6	 3182.0	...
3044982	  764.5	  587.9	 3183.0	...
3044983	  764.5	  587.6	 3183.0	...
3044984	  764.5	  587.4	 3182.0	...
3044985	  764.5	  587.4	 3184.0	...
3044986	  764.5	  587.6	 3187.0	...
3044987	  764.6	  587.8	 3188.0	...
3044988	  764.7	  587.8	 3185.0	...
3044989	  764.9	  587.8	 3183.0	...
3044990	  764.9	  587.8	 3184.0	...
3044991	  764.9	  587.8	 3188.0	...
3044992	  764.8	  587.8	 3192.0	...
3044993	  764.7	  587.8	 3196.0	...
3044994	  764.6	  587.8	 3196.0	...
3044995	  764.7	  587.9	 3198.0	...
3044996	  764.7	  588.1	 3200.0	...
3044997	  764.7	  588.4	 3197.0	...
3044998	  764.8	  588.7	 3192.0	...
3044999	  764.9	  588.9	 3189.0	...
3045000	  765.3	  588.8	 3191.0	...
3045001	  765.7	  588.8	 3193.0	...
3045002	  765.8	  588.8	 3194.0	...
3045003	  765.7	  588.8	 3195.0	...
3045004	  765.6	  588.9	 3196.0	...
3045005	  765.5	  589.0	 3193.0	...
3045006	  765.4	  589.1	 3190.0	...
3045007	  765.4	  589.1	 3191.0	...
3045008	  765.4	  588.9	 3196.0	...
3045009	  765.5	  588.6	 3201.0	...
3045010	  765.6	  588.6	 3202.0	...
3045011	  765.7	  588.9	 3199.0	...
3045012	  765.7	  588.8	 3195.0	...
3045013	  765.6	  588.5	 3193.0	...
3045014	  765.6	  588.2	 3195.0	...
3045015	  765.7	  588.3	 3198.0	...
MSG	3045016 0000 _ Number Off
3045016	  765.7	  588.2	 3200.0	...
3045017	  765.6	  588.0	 3200.0	...
3045018	  765.5	  587.8	 3200.0	...
3045019	  765.4	  587.7	 3199.0	...
3045020	  765.3	  588.1	 3200.0	...
3045021	  765.1	  588.5	 3201.0	...
3045022	  764.9	  588.9	 3201.0	...
3045023	  764.9	  588.8	 3198.0	...
3045024	  765.2	  588.7	 3196.0	...
3045025	  765.4	  588.6	 3194.0	...
3045026	  765.5	  588.7	 3194.0	...
3045027	  765.5	  589.2	 3191.0	...
3045028	  765.5	  589.7	 3190.0	...
3045029	  765.3	  589.9	 3191.0	...
3045030	  765.3	  589.4	 3191.0	...
3045031	  765.4	  588.9	 3192.0	...
3045032	  765.6	  588.5	 3195.0	...
3045033	  765.6	  588.7	 3200.0	...
3045034	  765.4	  588.9	 3203.0	...
3045035	  765.3	  588.9	 3203.0	...
3045036	  765.5	  589.1	 3202.0	...
3045037	  765.6	  589.2	 3203.0	...
3045038	  765.7	  589.3	 3204.0	...
3045039	  765.8	  589.2	 3205.0	...
3045040	  766.0	  589.0	 3205.0	...
3045041	  766.0	  589.0	 3202.0	...
3045042	  765.9	  589.2	 3198.0	...
3045043	  765.9	  589.5	 3194.0	...
3045044	  765.8	  589.7	 3194.0	...
3045045	  765.9	  589.7	 3195.0	...
3045046	  766.0	  589.6	 3195.0	...
3045047	  766.0	  589.6	 3195.0	...
3045048	  766.0	  589.6	 3195.0	...
3045049	  766.0	  589.5	 3195.0	...
3045050	  765.9	  589.4	 3195.0	...
3045051	  765.9	  589.4	 3196.0	...
3045052	  765.9	  589.3	 3196.0	...
3045053	  765.9	  589.6	 3194.0	...
3045054	  765.9	  589.9	 3192.0	...
3045055	  765.9	  589.5	 3190.0	...
3045056	  765.9	  588.7	 3189.0	...
3045057	  766.1	  588.7	 3190.0	...
3045058	  766.3	  589.4	 3192.0	...
3045059	  766.5	  590.0	 3194.0	...
3045060	  766.5	  589.9	 3196.0	...
3045061	  766.6	  589.8	 3197.0	...
3045062	  766.6	  589.8	 3199.0	...
3045063	  766.5	  589.6	 3201.0	...
3045064	  766.5	  589.5	 3203.0	...
3045065	  766.4	  589.5	 3203.0	...
3045066	  766.2	  589.7	 3202.0	...
3045067	  766.2	  589.9	 3201.0	...
3045068	  766.1	  590.0	 3200.0	...
3045069	  766.4	  590.2	 3200.0	...
3045070	  766.7	  590.4	 3200.0	...
3045071	  766.8	  590.3	 3200.0	...
3045072	  766.7	  589.9	 3201.0	...
3045073	  766.6	  589.6	 3202.0	...
3045074	  766.5	  589.8	 3203.0	...
3045075	  766.5	  590.0	 3202.0	...
3045076	  766.5	  590.1	 3201.0	...
3045077	  766.6	  590.2	 3197.0	...
3045078	  766.7	  590.2	 3192.0	...
3045079	  766.9	  590.6	 3189.0	...
3045080	  766.9	  591.0	 3191.0	...
3045081	  766.8	  591.3	 3194.0	...
3045082	  766.7	  591.1	 3195.0	...
3045083	  766.6	  590.7	 3194.0	...
3045084	  766.4	  590.5	 3191.0	...
3045085	  766.3	  590.5	 3188.0	...
3045086	  766.3	  590.7	 3185.0	...
3045087	  766.3	  590.7	 3185.0	...
3045088	  766.3	  590.7	 3186.0	...
3045089	  766.2	  590.7	 3187.0	...
3045090	  766.2	  590.8	 3188.0	...
3045091	  766.1	  590.8	 3188.0	...
3045092	  766.0	  590.9	 3187.0	...
3045093	  766.1	  590.9	 3186.0	...
3045094	  766.3	  590.8	 3188.0	...
3045095	  766.6	  590.7	 3190.0	...
3045096	  767.1	  590.5	 3193.0	...
3045097	  767.4	  590.4	 3194.0	...
3045098	  767.2	  590.3	 3194.0	...
3045099	  766.8	  590.3	 3193.0	...
3045100	  766.3	  590.2	 3191.0	...
3045101	  766.3	  590.3	 3189.0	...
3045102	  766.2	  590.2	 3190.0	...
3045103	  766.0	  590.2	 3189.0	...
3045104	  766.2	  590.0	 3189.0	...
3045105	  766.5	  589.9	 3189.0	...
3045106	  766.7	  589.7	 3188.0	...
3045107	  766.7	  589.9	 3188.0	...
3045108	  766.6	  590.1	 3189.0	...
3045109	  766.6	  590.3	 3189.0	...
3045110	  766.6	  590.1	 3187.0	...
3045111	  766.7	  590.0	 3185.0	...
3045112	  766.8	  590.2	 3183.0	...
3045113	  766.8	  590.4	 3183.0	...
3045114	  766.8	  590.7	 3183.0	...
3045115	  766.7	  590.8	 3183.0	...
3045116	  766.5	  590.6	 3182.0	...
3045117	  766.4	  590.5	 3182.0	...
3045118	  766.2	  590.5	 3182.0	...
3045119	  766.1	  590.7	 3183.0	...
3045120	  766.3	  590.8	 3183.0	...
3045121	  766.5	  591.1	 3183.0	...
3045122	  766.7	  591.1	 3182.0	...
3045123	  766.6	  591.2	 3181.0	...
3045124	  766.6	  591.1	 3180.0	...
3045125	  766.6	  591.1	 3181.0	...
3045126	  766.5	  591.1	 3182.0	...
3045127	  766.4	  591.1	 3182.0	...
3045128	  766.4	  591.0	 3181.0	...
3045129	  766.5	  590.7	 3180.0	...
3045130	  766.6	  590.3	 3179.0	...
3045131	  766.4	  590.0	 3178.0	...
3045132	  766.3	  590.2	 3179.0	...
3045133	  766.2	  590.3	 3179.0	...
3045134	  766.2	  590.4	 3180.0	...
3045135	  766.3	  590.4	 3180.0	...
3045136	  766.3	  590.3	 3179.0	...
3045137	  766.4	  590.6	 3179.0	...
3045138	  766.5	  590.9	 3179.0	...
3045139	  766.5	  591.3	 3180.0	...
3045140	  766.5	  591.4	 3179.0	...
3045141	  766.6	  591.1	 3178.0	...
3045142	  766.8	  590.6	 3177.0	...
3045143	  766.9	  590.1	 3177.0	...
3045144	  766.9	  590.0	 3175.0	...
3045145	  766.4	  590.2	 3173.0	...
3045146	  765.9	  590.5	 3173.0	...
3045147	  765.3	  590.8	 3175.0	...
3045148	  765.3	  590.9	 3177.0	...
3045149	  765.3	  591.0	 3178.0	...
3045150	  765.3	  591.1	 3175.0	...
3045151	  765.5	  591.1	 3171.0	...
3045152	  765.8	  591.1	 3171.0	...
3045153	  766.1	  591.0	 3175.0	...
3045154	  766.1	  590.7	 3176.0	...
3045155	  765.9	  590.5	 3170.0	...
3045156	  765.8	  590.2	 3165.0	...
3045157	  765.8	  590.4	 3162.0	...
3045158	  765.9	  590.7	 3162.0	...
3045159	  765.9	  590.9	 3162.0	...
3045160	  766.0	  591.0	 3163.0	...
3045161	  766.0	  591.2	 3164.0	...
3045162	  766.0	  591.3	 3165.0	...
3045163	  766.0	  591.4	 3166.0	...
3045164	  766.1	  591.3	 3167.0	...
3045165	  766.2	  591.2	 3168.0	...
3045166	  766.3	  591.0	 3166.0	...
3045167	  766.4	  591.0	 3165.0	...
3045168	  766.4	  591.0	 3164.0	...
3045169	  766.3	  590.7	 3163.0	...
3045170	  766.1	  590.4	 3165.0	...
3045171	  766.0	  590.2	 3167.0	...
3045172	  766.3	  590.2	 3169.0	...
3045173	  766.5	  590.4	 3170.0	...
3045174	  766.6	  590.5	 3172.0	...
3045175	  766.3	  590.2	 3172.0	...
3045176	  766.3	  590.0	 3172.0	...
3045177	  766.1	  589.7	 3171.0	...
3045178	  765.9	  590.0	 3172.0	...
3045179	  766.0	  590.0	 3172.0	...
3045180	  766.2	  589.6	 3171.0	...
3045181	  766.1	  589.1	 3170.0	...
3045182	  765.7	  588.5	 3169.0	...
3045183	  765.4	  588.3	 3169.0	...
3045184	  765.4	  588.2	 3168.0	...
3045185	  765.6	  588.3	 3167.0	...
3045186	  765.8	  588.6	 3166.0	...
3045187	  765.9	  588.9	 3167.0	...
3045188	  766.0	  589.1	 3167.0	...
3045189	  766.3	  589.2	 3168.0	...
3045190	  766.6	  589.2	 3168.0	...
3045191	  766.6	  589.2	 3167.0	...
3045192	  766.3	  589.1	 3166.0	...
3045193	  766.0	  588.9	 3165.0	...
3045194	  765.8	  588.7	 3165.0	...
3045195	  765.8	  588.5	 3165.0	...
3045196	  765.9	  588.5	 3165.0	...
3045197	  765.9	  588.3	 3166.0	...
3045198	  766.0	  588.2	 3166.0	...
3045199	  766.1	  588.0	 3167.0	...
3045200	  766.1	  588.0	 3168.0	...
3045201	  766.1	  588.1	 3167.0	...
3045202	  766.2	  588.2	 3166.0	...
3045203	  766.4	  588.1	 3164.0	...
3045204	  766.5	  587.9	 3163.0	...
3045205	  766.6	  587.8	 3163.0	...
3045206	  766.7	  587.7	 3163.0	...
3045207	  766.8	  587.4	 3162.0	...
3045208	  766.8	  587.1	 3162.0	...
3045209	  766.9	  587.1	 3166.0	...
3045210	  766.9	  587.6	 3169.0	...
3045211	  767.0	  588.0	 3172.0	...
3045212	  767.0	  588.0	 3171.0	...
3045213	  767.1	  588.1	 3171.0	...
3045214	  767.1	  587.6	 3171.0	...
3045215	  767.1	  587.1	 3171.0	...
3045216	  767.0	  586.9	 3170.0	...
3045217	  767.0	  587.2	 3169.0	...
3045218	  766.8	  587.4	 3168.0	...
3045219	  766.6	  587.3	 3167.0	...
3045220	  766.5	  587.5	 3167.0	...
3045221	  766.6	  587.8	 3168.0	...
3045222	  766.8	  588.0	 3168.0	...
3045223	  766.9	  587.9	 3168.0	...
3045224	  767.0	  587.8	 3168.0	...
3045225	  766.7	  587.7	 3169.0	...
3045226	  766.4	  587.8	 3169.0	...
3045227	  766.3	  587.8	 3167.0	...
MSG	3045228 0000 _ Number On
3045228	  766.6	  587.7	 3166.0	...
3045229	  766.8	  587.5	 3165.0	...
3045230	  766.8	  587.7	 3165.0	...
3045231	  766.8	  587.9	 3165.0	...
3045232	  766.7	  588.1	 3166.0	...
3045233	  766.6	  588.1	 3167.0	...
3045234	  766.1	  587.7	 3167.0	...
3045235	  765.7	  587.4	 3167.0	...
3045236	  765.4	  587.1	 3167.0	...
3045237	  765.7	  587.1	 3167.0	...
3045238	  766.0	  587.1	 3167.0	...
3045239	  766.3	  587.3	 3167.0	...
3045240	  766.4	  587.7	 3168.0	...
3045241	  766.5	  588.0	 3169.0	...
3045242	  766.7	  587.9	 3169.0	...
3045243	  766.8	  587.7	 3169.0	...
3045244	  766.9	  587.6	 3168.0	...
3045245	  766.9	  587.5	 3168.0	...
3045246	  766.8	  587.5	 3165.0	...
3045247	  766.6	  587.5	 3163.0	...
3045248	  766.4	  587.4	 3160.0	...
3045249	  766.4	  587.5	 3162.0	...
3045250	  766.4	  587.5	 3164.0	...
3045251	  766.5	  587.5	 3165.0	...
3045252	  766.5	  587.6	 3164.0	...
3045253	  766.7	  587.7	 3165.0	...
3045254	  766.7	  587.8	 3166.0	...
3045255	  766.6	  587.8	 3167.0	...
3045256	  766.5	  588.0	 3168.0	...
3045257	  766.4	  588.1	 3168.0	...
3045258	  766.3	  588.1	 3168.0	...
3045259	  766.2	  588.1	 3169.0	...
3045260	  766.1	  588.3	 3169.0	...
3045261	  766.1	  588.6	 3168.0	...
3045262	  766.0	  588.8	 3168.0	...
3045263	  766.0	  588.9	 3168.0	...
3045264	  765.9	  588.7	 3168.0	...
3045265	  765.8	  588.5	 3169.0	...
3045266	  765.7	  588.3	 3169.0	...
3045267	  765.8	  588.2	 3169.0	...
3045268	  765.8	  588.1	 3169.0	...
3045269	  765.9	  588.0	 3168.0	...
3045270	  766.0	  587.9	 3168.0	...
3045271	  766.0	  588.1	 3169.0	...
3045272	  766.0	  588.3	 3170.0	...
3045273	  766.0	  588.7	 3171.0	...
3045274	  766.4	  588.7	 3170.0	...
3045275	  766.8	  588.6	 3167.0	...
3045276	  767.2	  588.4	 3165.0	...
3045277	  767.1	  588.4	 3165.0	...
3045278	  767.0	  588.5	 3167.0	...
3045279	  767.0	  588.5	 3169.0	...
3045280	  767.0	  588.6	 3170.0	...
3045281	  767.1	  588.7	 3170.0	...
3045282	  767.2	  588.8	 3171.0	...
3045283	  767.3	  588.6	 3171.0	...
3045284	  767.2	  588.5	 3171.0	...
3045285	  767.0	  588.3	 3170.0	...
3045286	  766.9	  588.3	 3170.0	...
3045287	  766.8	  588.2	 3170.0	...
3045288	  766.9	  588.8	 3170.0	...
3045289	  767.0	  589.6	 3169.0	...
3045290	  767.1	  590.5	 3168.0	...
3045291	  767.1	  590.1	 3167.0	...
3045292	  767.1	  589.4	 3167.0	...
3045293	  767.2	  588.7	 3169.0	...
3045294	  767.2	  589.0	 3171.0	...
3045295	  767.2	  589.2	 3173.0	...
3045296	  767.4	  589.3	 3172.0	...
3045297	  767.6	  589.2	 3171.0	...
3045298	  767.7	  589.0	 3170.0	...
3045299	  767.6	  589.0	 3170.0	...
3045300	  767.7	  589.3	 3172.0	...
3045301	  767.8	  589.5	 3173.0	...
3045302	  767.8	  589.6	 3175.0	...
3045303	  767.5	  589.6	 3175.0	...
3045304	  767.2	  589.7	 3174.0	...
3045305	  767.1	  589.8	 3172.0	...
3045306	  766.9	  589.8	 3171.0	...
3045307	  766.7	  589.6	 3170.0	...
3045308	  766.8	  589.4	 3170.0	...
3045309	  767.0	  589.5	 3170.0	...
3045310	  767.3	  589.6	 3171.0	...
3045311	  767.4	  589.7	 3172.0	...
3045312	  767.4	  589.6	 3171.0	...
3045313	  767.4	  589.6	 3173.0	...
3045314	  767.5	  589.7	 3176.0	...
3045315	  767.6	  589.8	 3179.0	...
3045316	  767.8	  589.7	 3179.0	...
3045317	  767.9	  589.6	 3177.0	...
3045318	  768.0	  589.5	 3176.0	...
3045319	  768.0	  589.4	 3174.0	...
3045320	  767.9	  589.3	 3173.0	...
3045321	  767.8	  588.9	 3174.0	...
3045322	  767.8	  588.6	 3174.0	...
3045323	  767.6	  588.5	 3176.0	...
3045324	  767.5	  588.6	 3177.0	...
3045325	  767.5	  588.6	 3179.0	...
3045326	  767.5	  588.6	 3181.0	...
3045327	  767.5	  588.6	 3182.0	...
3045328	  767.5	  588.8	 3182.0	...
3045329	  767.5	  588.9	 3182.0	...
3045330	  767.6	  588.8	 3181.0	...
3045331	  767.7	  588.7	 3179.0	...
3045332	  767.8	  588.5	 3176.0	...
3045333	  767.8	  588.4	 3174.0	...
3045334	  767.8	  588.4	 3174.0	...
3045335	  767.7	  588.4	 3176.0	...
3045336	  767.4	  588.5	 3179.0	...
3045337	  767.2	  588.9	 3181.0	...
3045338	  767.3	  589.1	 3183.0	...
3045339	  767.7	  589.2	 3181.0	...
3045340	  768.0	  589.1	 3178.0	...
3045341	  768.2	  589.0	 3175.0	...
3045342	  768.4	  589.0	 3175.0	...
3045343	  768.4	  589.0	 3177.0	...
3045344	  768.2	  588.9	 3178.0	...
3045345	  768.1	  588.8	 3180.0	...
3045346	  768.3	  588.6	 3180.0	...
3045347	  768.4	  588.7	 3180.0	...
3045348	  768.5	  588.9	 3180.0	...
3045349	  768.4	  589.1	 3179.0	...
3045350	  768.3	  589.2	 3179.0	...
3045351	  768.4	  589.0	 3179.0	...
3045352	  768.4	  588.8	 3179.0	...
3045353	  768.4	  588.6	 3179.0	...
3045354	  768.5	  588.6	 3179.0	...
3045355	  768.7	  588.5	 3180.0	...
3045356	  768.8	  588.4	 3180.0	...
3045357	  768.9	  588.3	 3180.0	...
3045358	  768.9	  588.4	 3180.0	...
3045359	  768.8	  588.7	 3179.0	...
3045360	  768.7	  588.9	 3177.0	...
3045361	  768.7	  589.3	 3175.0	...
3045362	  768.8	  589.7	 3173.0	...
3045363	  768.9	  590.0	 3174.0	...
3045364	  769.0	  590.0	 3176.0	...
3045365	  769.0	  589.9	 3180.0	...
3045366	  769.0	  589.8	 3181.0	...
3045367	  768.9	  589.7	 3183.0	...
3045368	  768.8	  589.7	 3184.0	...
3045369	  768.8	  589.6	 3184.0	...
3045370	  768.8	  589.8	 3185.0	...
3045371	  768.8	  590.0	 3186.0	...
3045372	  768.9	  590.2	 3186.0	...
3045373	  769.1	  590.2	 3185.0	...
3045374	  769.2	  589.9	 3184.0	...
3045375	  769.3	  589.5	 3182.0	...
3045376	  769.3	  589.5	 3181.0	...
3045377	  769.3	  589.7	 3179.0	...
3045378	  769.1	  589.4	 3179.0	...
3045379	  769.0	  589.0	 3180.0	...
3045380	  768.9	  588.5	 3180.0	...
3045381	  769.0	  588.5	 3180.0	...
3045382	  769.2	  588.6	 3180.0	...
3045383	  769.3	  588.8	 3181.0	...
3045384	  769.4	  589.1	 3182.0	...
3045385	  769.7	  589.2	 3183.0	...
3045386	  770.1	  589.3	 3183.0	...
3045387	  770.6	  589.5	 3183.0	...
3045388	  770.5	  589.7	 3184.0	...
3045389	  770.3	  589.7	 3186.0	...
3045390	  770.1	  589.7	 3187.0	...
3045391	  770.1	  590.0	 3188.0	...
3045392	  770.2	  590.3	 3187.0	...
3045393	  770.3	  590.7	 3186.0	...
3045394	  770.4	  590.7	 3186.0	...
3045395	  770.2	  590.6	 3186.0	...
3045396	  770.2	  590.4	 3185.0	...
3045397	  770.3	  590.3	 3183.0	...
3045398	  770.4	  590.2	 3183.0	...
3045399	  770.4	  590.0	 3186.0	...
3045400	  770.2	  589.9	 3189.0	...
3045401	  770.1	  589.9	 3189.0	...
3045402	  770.1	  589.9	 3190.0	...
3045403	  770.0	  589.8	 3189.0	...
3045404	  770.0	  589.7	 3188.0	...
3045405	  770.0	  589.6	 3187.0	...
3045406	  770.1	  589.5	 3189.0	...
3045407	  770.2	  589.6	 3190.0	...
3045408	  770.4	  589.6	 3189.0	...
3045409	  770.7	  589.6	 3187.0	...
3045410	  770.8	  589.4	 3187.0	...
3045411	  770.7	  589.5	 3189.0	...
3045412	  770.6	  589.7	 3191.0	...
3045413	  770.4	  590.0	 3190.0	...
3045414	  770.3	  590.1	 3192.0	...
3045415	  770.5	  590.3	 3194.0	...
3045416	  770.8	  590.3	 3195.0	...
3045417	  771.1	  590.3	 3195.0	...
3045418	  771.0	  590.2	 3195.0	...
3045419	  770.9	  590.1	 3195.0	...
3045420	  770.9	  590.2	 3195.0	...
3045421	  771.0	  590.2	 3197.0	...
3045422	  771.0	  590.2	 3199.0	...
3045423	  771.1	  590.1	 3205.0	...
3045424	  771.3	  589.9	 3209.0	...
3045425	  771.4	  589.9	 3211.0	...
3045426	  771.5	  589.9	 3208.0	...
3045427	  771.4	  590.0	 3206.0	...
3045428	  771.4	  590.0	 3208.0	...
3045429	  771.2	  590.1	 3210.0	...
3045430	  771.2	  590.1	 3211.0	...
3045431	  771.1	  590.1	 3209.0	...
3045432	  771.1	  590.0	 3209.0	...
3045433	  771.0	  589.9	 3209.0	...
3045434	  771.0	  589.9	 3210.0	...
3045435	  771.1	  589.6	 3211.0	...
3045436	  771.2	  589.2	 3213.0	...
3045437	  771.6	  589.2	 3214.0	...
3045438	  772.0	  589.4	 3213.0	...
3045439	  772.2	  589.5	 3211.0	...
3045440	  772.3	  589.3	 3209.0	...
3045441	  772.3	  589.3	 3209.0	...
3045442	  772.3	  589.2	 3209.0	...
3045443	  772.0	  589.4	 3207.0	...
3045444	  771.7	  589.7	 3206.0	...
3045445	  771.4	  589.9	 3207.0	...
3045446	  771.4	  590.0	 3209.0	...
3045447	  771.6	  589.9	 3210.0	...
3045448	  771.7	  589.8	 3210.0	...
3045449	  772.0	  589.7	 3209.0	...
3045450	  772.1	  589.6	 3207.0	...
3045451	  772.1	  589.5	 3207.0	...
3045452	  772.0	  589.6	 3207.0	...
3045453	  771.9	  589.9	 3208.0	...
3045454	  772.0	  590.2	 3209.0	...
3045455	  772.0	  590.3	 3210.0	...
3045456	  771.9	  590.4	 3211.0	...
3045457	  771.8	  590.4	 3213.0	...
3045458	  771.8	  590.5	 3213.0	...
3045459	  771.9	  590.5	 3211.0	...
3045460	  772.1	  590.0	 3210.0	...
3045461	  772.2	  589.4	 3210.0	...
3045462	  772.3	  588.9	 3211.0	...
3045463	  772.3	  589.2	 3214.0	...
3045464	  772.3	  589.6	 3215.0	...
3045465	  772.3	  589.9	 3213.0	...
3045466	  772.6	  590.0	 3211.0	...
3045467	  772.8	  590.0	 3211.0	...
3045468	  773.0	  589.8	 3211.0	...
3045469	  772.8	  589.6	 3210.0	...
3045470	  772.5	  589.6	 3211.0	...
3045471	  772.4	  589.7	 3211.0	...
3045472	  772.5	  589.8	 3212.0	...
3045473	  772.3	  589.8	 3212.0	...
3045474	  772.0	  589.7	 3213.0	...
3045475	  771.8	  589.7	 3214.0	...
3045476	  771.8	  589.6	 3214.0	...
3045477	  772.0	  589.5	 3214.0	...
3045478	  772.2	  589.5	 3214.0	...
3045479	  772.4	  589.5	 3214.0	...
3045480	  772.4	  589.6	 3214.0	...
3045481	  772.5	  589.7	 3214.0	...
3045482	  772.5	  589.7	 3214.0	...
3045483	  772.5	  589.9	 3214.0	...
3045484	  772.4	  590.2	 3215.0	...
3045485	  772.2	  590.1	 3214.0	...
3045486	  771.7	  589.7	 3213.0	...
3045487	  771.0	  589.9	 3211.0	...
3045488	  769.7	  590.5	 3211.0	...
EFIX R   3044505	3045488	984	  765.8	  589.6	   3095
SSACC R  3045489
3045489	  768.5	  590.7	 3211.0	...
3045490	  767.0	  589.8	 3210.0	...
3045491	  764.8	  588.8	 3210.0	...
3045492	  762.2	  587.5	 3211.0	...
3045493	  759.5	  586.5	 3212.0	...
3045494	  756.7	  585.1	 3213.0	...
3045495	  754.2	  583.5	 3213.0	...
3045496	  752.0	  582.2	 3214.0	...
3045497	  750.5	  581.3	 3215.0	...
ESACC R  3045489	3045497	9	  768.5	  590.7	  750.5	  581.3	   0.43	     52
SFIX R   3045498
3045498	  749.4	  580.5	 3217.0	...
3045499	  748.5	  579.9	 3220.0	...
3045500	  748.2	  579.2	 3220.0	...
3045501	  748.4	  579.3	 3221.0	...
3045502	  748.9	  579.2	 3221.0	...
3045503	  749.7	  578.9	 3221.0	...
3045504	  750.6	  578.6	 3220.0	...
3045505	  751.4	  578.5	 3222.0	...
3045506	  752.2	  578.5	 3225.0	...
3045507	  753.3	  578.4	 3226.0	...
3045508	  754.0	  578.4	 3225.0	...
3045509	  754.6	  578.3	 3222.0	...
3045510	  754.7	  578.3	 3221.0	...
3045511	  754.8	  578.3	 3221.0	...
3045512	  754.9	  578.8	 3223.0	...
3045513	  755.2	  579.3	 3225.0	...
3045514	  755.5	  579.8	 3224.0	...
3045515	  755.7	  579.8	 3224.0	...
3045516	  755.8	  579.9	 3227.0	...
3045517	  755.8	  580.2	 3230.0	...
3045518	  755.8	  580.7	 3229.0	...
3045519	  755.7	  581.1	 3226.0	...
3045520	  756.0	  581.1	 3222.0	...
3045521	  756.4	  580.9	 3222.0	...
3045522	  756.7	  581.0	 3222.0	...
3045523	  756.3	  581.2	 3221.0	...
3045524	  755.7	  581.4	 3221.0	...
3045525	  755.2	  581.3	 3220.0	...
3045526	  755.1	  581.3	 3219.0	...
3045527	  755.3	  581.5	 3217.0	...
3045528	  755.6	  581.8	 3217.0	...
3045529	  755.9	  582.0	 3216.0	...
3045530	  755.9	  582.0	 3215.0	...
MSG	3045531 0000 _ Number Off
3045531	  755.6	  582.0	 3218.0	...
3045532	  755.3	  582.0	 3221.0	...
3045533	  754.9	  582.0	 3223.0	...
3045534	  755.0	  582.0	 3223.0	...
3045535	  755.1	  581.9	 3221.0	...
3045536	  755.3	  581.9	 3221.0	...
3045537	  755.3	  582.0	 3220.0	...
3045538	  755.7	  582.0	 3220.0	...
3045539	  756.0	  582.0	 3219.0	...
3045540	  756.2	  582.0	 3218.0	...
3045541	  755.9	  582.0	 3217.0	...
3045542	  755.7	  581.9	 3216.0	...
3045543	  755.8	  582.0	 3217.0	...
3045544	  755.7	  582.2	 3217.0	...
3045545	  755.5	  582.3	 3218.0	...
3045546	  755.3	  582.3	 3219.0	...
3045547	  755.3	  582.2	 3219.0	...
3045548	  755.3	  582.0	 3219.0	...
3045549	  755.4	  581.9	 3219.0	...
3045550	  755.4	  581.8	 3218.0	...
3045551	  755.3	  581.7	 3217.0	...
3045552	  755.2	  581.7	 3217.0	...
3045553	  755.3	  581.9	 3217.0	...
3045554	  755.5	  582.1	 3216.0	...
3045555	  755.7	  582.4	 3214.0	...
3045556	  755.7	  582.5	 3215.0	...
3045557	  755.5	  582.2	 3217.0	...
3045558	  755.4	  581.6	 3220.0	...
3045559	  755.1	  581.4	 3220.0	...
3045560	  755.0	  581.8	 3220.0	...
3045561	  755.0	  581.7	 3220.0	...
3045562	  755.2	  581.3	 3223.0	...
3045563	  755.2	  581.2	 3225.0	...
3045564	  755.0	  581.9	 3224.0	...
3045565	  754.7	  582.6	 3220.0	...
3045566	  754.8	  582.9	 3216.0	...
3045567	  755.2	  582.5	 3216.0	...
3045568	  755.5	  582.1	 3217.0	...
3045569	  755.4	  581.9	 3218.0	...
3045570	  755.2	  582.1	 3219.0	...
3045571	  755.0	  582.3	 3220.0	...
3045572	  754.8	  582.4	 3221.0	...
3045573	  755.1	  582.3	 3222.0	...
3045574	  755.4	  582.2	 3221.0	...
3045575	  755.1	  582.2	 3221.0	...
3045576	  754.5	  582.3	 3224.0	...
3045577	  754.0	  582.2	 3225.0	...
3045578	  754.1	  581.8	 3225.0	...
3045579	  754.2	  581.5	 3226.0	...
3045580	  754.2	  581.6	 3226.0	...
3045581	  754.5	  581.9	 3227.0	...
3045582	  754.9	  582.3	 3227.0	...
3045583	  755.3	  582.3	 3227.0	...
3045584	  755.3	  582.2	 3226.0	...
3045585	  755.3	  582.1	 3225.0	...
3045586	  755.2	  582.1	 3225.0	...
3045587	  755.1	  582.2	 3223.0	...
3045588	  754.9	  582.3	 3222.0	...
3045589	  755.2	  582.3	 3220.0	...
3045590	  755.5	  582.3	 3220.0	...
3045591	  755.6	  582.3	 3221.0	...
3045592	  755.4	  582.3	 3224.0	...
3045593	  755.1	  582.4	 3226.0	...
3045594	  754.9	  582.5	 3227.0	...
3045595	  754.9	  582.6	 3228.0	...
3045596	  754.9	  582.7	 3226.0	...
3045597	  755.0	  582.8	 3224.0	...
3045598	  755.2	  583.2	 3223.0	...
3045599	  755.3	  583.6	 3223.0	...
3045600	  755.4	  583.7	 3225.0	...
3045601	  755.5	  583.6	 3227.0	...
3045602	  755.3	  583.6	 3228.0	...
3045603	  755.1	  583.8	 3227.0	...
3045604	  754.8	  584.2	 3227.0	...
3045605	  754.9	  584.4	 3226.0	...
3045606	  755.1	  584.7	 3226.0	...
3045607	  755.4	  584.7	 3227.0	...
3045608	  755.6	  584.8	 3228.0	...
3045609	  755.8	  584.6	 3230.0	...
3045610	  755.8	  584.5	 3230.0	...
3045611	  755.8	  584.4	 3229.0	...
3045612	  755.5	  584.0	 3229.0	...
3045613	  755.2	  583.8	 3229.0	...
3045614	  754.8	  583.5	 3229.0	...
3045615	  754.8	  583.5	 3229.0	...
3045616	  754.9	  583.7	 3227.0	...
3045617	  755.1	  583.8	 3225.0	...
3045618	  755.3	  583.9	 3224.0	...
3045619	  755.3	  583.8	 3225.0	...
3045620	  755.3	  583.8	 3227.0	...
3045621	  755.1	  583.7	 3227.0	...
3045622	  755.1	  583.6	 3226.0	...
3045623	  755.1	  583.5	 3225.0	...
3045624	  755.0	  583.5	 3224.0	...
3045625	  754.9	  583.5	 3223.0	...
3045626	  754.8	  583.5	 3221.0	...
3045627	  754.8	  583.5	 3223.0	...
3045628	  755.0	  583.8	 3227.0	...
3045629	  755.3	  584.1	 3230.0	...
3045630	  755.5	  584.7	 3230.0	...
3045631	  755.5	  584.9	 3230.0	...
3045632	  755.5	  585.0	 3230.0	...
3045633	  755.6	  584.7	 3230.0	...
3045634	  755.6	  584.4	 3229.0	...
3045635	  755.6	  584.2	 3229.0	...
3045636	  755.6	  584.0	 3229.0	...
3045637	  755.5	  584.0	 3229.0	...
3045638	  755.4	  583.9	 3228.0	...
3045639	  755.3	  583.9	 3228.0	...
3045640	  755.1	  583.9	 3227.0	...
3045641	  755.1	  583.9	 3226.0	...
3045642	  755.2	  583.8	 3226.0	...
3045643	  755.3	  583.7	 3226.0	...
3045644	  755.3	  583.6	 3226.0	...
3045645	  755.2	  583.6	 3227.0	...
3045646	  755.2	  583.9	 3227.0	...
3045647	  755.2	  584.2	 3228.0	...
3045648	  755.1	  584.4	 3229.0	...
3045649	  755.2	  584.1	 3229.0	...
3045650	  755.1	  583.8	 3228.0	...
3045651	  755.0	  583.6	 3227.0	...
3045652	  755.1	  583.4	 3226.0	...
3045653	  755.3	  583.2	 3227.0	...
3045654	  755.5	  582.9	 3227.0	...
3045655	  755.8	  582.7	 3228.0	...
3045656	  756.1	  582.6	 3228.0	...
3045657	  756.5	  582.5	 3225.0	...
3045658	  756.7	  582.9	 3222.0	...
3045659	  756.8	  583.2	 3220.0	...
3045660	  756.7	  583.2	 3221.0	...
3045661	  756.9	  582.9	 3222.0	...
3045662	  757.1	  582.6	 3222.0	...
3045663	  757.3	  582.5	 3223.0	...
3045664	  757.2	  582.2	 3223.0	...
3045665	  757.1	  582.0	 3222.0	...
3045666	  757.0	  582.2	 3222.0	...
3045667	  756.8	  582.7	 3221.0	...
3045668	  756.6	  583.2	 3221.0	...
3045669	  756.6	  583.3	 3221.0	...
3045670	  756.8	  583.4	 3222.0	...
3045671	  756.9	  583.4	 3223.0	...
3045672	  756.8	  583.5	 3225.0	...
3045673	  756.8	  583.5	 3225.0	...
3045674	  756.5	  583.2	 3224.0	...
3045675	  756.3	  582.9	 3223.0	...
3045676	  756.1	  583.2	 3222.0	...
3045677	  756.2	  583.7	 3224.0	...
3045678	  756.3	  583.9	 3226.0	...
3045679	  756.5	  583.5	 3227.0	...
3045680	  756.7	  583.1	 3227.0	...
3045681	  756.9	  583.2	 3226.0	...
3045682	  756.9	  583.2	 3225.0	...
3045683	  756.9	  583.7	 3224.0	...
3045684	  756.8	  584.1	 3220.0	...
3045685	  756.6	  584.5	 3216.0	...
3045686	  756.5	  584.6	 3214.0	...
3045687	  756.6	  584.6	 3216.0	...
3045688	  756.8	  584.5	 3218.0	...
3045689	  757.2	  584.6	 3218.0	...
3045690	  757.4	  584.6	 3218.0	...
3045691	  757.4	  584.7	 3218.0	...
3045692	  757.3	  584.6	 3217.0	...
3045693	  757.3	  584.7	 3216.0	...
3045694	  757.0	  584.7	 3215.0	...
3045695	  756.7	  584.9	 3215.0	...
3045696	  756.5	  585.0	 3216.0	...
3045697	  756.6	  585.3	 3217.0	...
3045698	  756.5	  585.4	 3219.0	...
3045699	  756.4	  584.9	 3220.0	...
3045700	  756.4	  584.1	 3221.0	...
3045701	  756.5	  583.3	 3221.0	...
3045702	  756.7	  583.2	 3221.0	...
3045703	  756.9	  583.2	 3219.0	...
3045704	  757.1	  583.5	 3215.0	...
3045705	  757.0	  583.8	 3212.0	...
3045706	  757.1	  584.1	 3212.0	...
3045707	  757.4	  584.2	 3214.0	...
3045708	  757.8	  584.2	 3217.0	...
3045709	  758.0	  584.1	 3217.0	...
3045710	  758.0	  584.0	 3218.0	...
3045711	  758.1	  583.9	 3218.0	...
3045712	  758.1	  583.9	 3218.0	...
3045713	  758.4	  584.0	 3218.0	...
3045714	  758.5	  584.1	 3218.0	...
3045715	  758.4	  584.3	 3219.0	...
3045716	  757.9	  584.3	 3216.0	...
3045717	  757.5	  584.4	 3212.0	...
3045718	  757.3	  584.4	 3209.0	...
3045719	  757.3	  584.2	 3209.0	...
3045720	  757.3	  584.1	 3209.0	...
3045721	  757.3	  584.2	 3210.0	...
3045722	  757.3	  584.3	 3211.0	...
3045723	  757.5	  584.5	 3212.0	...
3045724	  757.8	  584.6	 3213.0	...
3045725	  757.8	  584.3	 3214.0	...
3045726	  757.5	  584.0	 3215.0	...
3045727	  757.6	  583.7	 3214.0	...
3045728	  758.0	  583.6	 3212.0	...
3045729	  758.1	  584.0	 3209.0	...
3045730	  757.8	  584.2	 3208.0	...
3045731	  757.6	  584.5	 3208.0	...
3045732	  757.8	  584.5	 3207.0	...
3045733	  757.9	  584.8	 3208.0	...
3045734	  757.9	  585.0	 3209.0	...
3045735	  757.7	  585.2	 3211.0	...
3045736	  757.5	  585.3	 3213.0	...
3045737	  757.5	  585.5	 3214.0	...
3045738	  757.8	  585.8	 3214.0	...
3045739	  758.1	  585.8	 3213.0	...
3045740	  758.4	  585.8	 3212.0	...
3045741	  758.7	  585.6	 3211.0	...
3045742	  758.8	  585.5	 3209.0	...
3045743	  758.6	  585.5	 3206.0	...
3045744	  758.5	  585.9	 3205.0	...
MSG	3045745 0000 _ Number On
3045745	  758.2	  586.4	 3206.0	...
3045746	  758.1	  586.7	 3207.0	...
3045747	  757.9	  586.3	 3206.0	...
3045748	  758.0	  585.9	 3205.0	...
3045749	  758.1	  585.9	 3205.0	...
3045750	  758.1	  586.0	 3204.0	...
3045751	  758.2	  586.2	 3205.0	...
3045752	  758.1	  586.1	 3206.0	...
3045753	  758.0	  586.2	 3207.0	...
3045754	  757.8	  586.1	 3206.0	...
3045755	  757.8	  586.0	 3206.0	...
3045756	  757.9	  585.8	 3206.0	...
3045757	  758.2	  585.6	 3205.0	...
3045758	  758.5	  585.5	 3206.0	...
3045759	  758.7	  585.8	 3206.0	...
3045760	  758.9	  585.9	 3208.0	...
3045761	  758.9	  586.1	 3209.0	...
3045762	  758.8	  585.8	 3210.0	...
3045763	  758.6	  585.7	 3210.0	...
3045764	  758.5	  585.6	 3210.0	...
3045765	  758.5	  585.6	 3209.0	...
3045766	  758.6	  585.6	 3208.0	...
3045767	  758.8	  585.7	 3207.0	...
3045768	  759.0	  585.7	 3207.0	...
3045769	  759.1	  585.8	 3206.0	...
3045770	  759.2	  585.9	 3206.0	...
3045771	  759.3	  586.1	 3203.0	...
3045772	  759.4	  586.1	 3202.0	...
3045773	  759.4	  586.1	 3201.0	...
3045774	  759.4	  586.1	 3200.0	...
3045775	  759.4	  586.1	 3197.0	...
3045776	  759.4	  586.0	 3198.0	...
3045777	  759.5	  585.9	 3201.0	...
3045778	  759.7	  585.9	 3203.0	...
3045779	  760.0	  585.9	 3202.0	...
3045780	  760.4	  586.0	 3200.0	...
3045781	  760.3	  586.1	 3199.0	...
3045782	  760.1	  586.2	 3199.0	...
3045783	  760.0	  586.1	 3200.0	...
3045784	  760.2	  586.0	 3200.0	...
3045785	  760.4	  586.0	 3200.0	...
3045786	  760.3	  586.1	 3200.0	...
3045787	  760.1	  586.3	 3199.0	...
3045788	  759.9	  586.3	 3198.0	...
3045789	  759.7	  586.3	 3197.0	...
3045790	  759.6	  586.3	 3195.0	...
3045791	  759.8	  586.3	 3194.0	...
3045792	  760.0	  586.2	 3194.0	...
3045793	  760.3	  586.1	 3194.0	...
3045794	  760.3	  586.4	 3194.0	...
3045795	  760.4	  586.8	 3195.0	...
3045796	  760.4	  587.0	 3196.0	...
3045797	  760.5	  586.9	 3195.0	...
3045798	  760.7	  586.8	 3193.0	...
3045799	  760.8	  586.8	 3191.0	...
3045800	  760.9	  586.5	 3191.0	...
3045801	  761.0	  585.9	 3191.0	...
3045802	  761.0	  585.6	 3191.0	...
3045803	  761.0	  585.5	 3192.0	...
3045804	  761.0	  585.6	 3194.0	...
3045805	  761.0	  585.7	 3196.0	...
3045806	  761.1	  585.5	 3197.0	...
3045807	  761.3	  585.5	 3197.0	...
3045808	  761.5	  585.4	 3196.0	...
3045809	  761.6	  585.5	 3197.0	...
3045810	  761.8	  585.7	 3197.0	...
3045811	  762.1	  585.9	 3196.0	...
3045812	  762.2	  586.1	 3194.0	...
3045813	  762.2	  585.8	 3191.0	...
3045814	  761.7	  585.7	 3189.0	...
3045815	  761.2	  585.6	 3186.0	...
3045816	  760.7	  585.5	 3186.0	...
3045817	  761.2	  585.4	 3188.0	...
3045818	  761.7	  585.4	 3191.0	...
3045819	  762.1	  585.5	 3192.0	...
3045820	  762.2	  585.5	 3193.0	...
3045821	  762.3	  585.5	 3192.0	...
3045822	  762.5	  585.3	 3192.0	...
3045823	  762.6	  585.2	 3192.0	...
3045824	  762.5	  585.3	 3192.0	...
3045825	  762.5	  585.7	 3193.0	...
3045826	  762.5	  586.1	 3195.0	...
3045827	  762.4	  586.2	 3198.0	...
3045828	  762.4	  586.2	 3198.0	...
3045829	  762.4	  586.1	 3196.0	...
3045830	  762.5	  585.9	 3194.0	...
3045831	  762.5	  585.8	 3193.0	...
3045832	  762.6	  585.7	 3192.0	...
3045833	  762.5	  585.8	 3192.0	...
3045834	  762.4	  586.0	 3192.0	...
3045835	  762.5	  586.2	 3192.0	...
3045836	  762.6	  586.5	 3193.0	...
3045837	  762.8	  586.7	 3193.0	...
3045838	  762.9	  586.9	 3192.0	...
3045839	  762.8	  587.0	 3191.0	...
3045840	  762.6	  586.8	 3187.0	...
3045841	  762.4	  586.5	 3182.0	...
3045842	  762.3	  586.3	 3179.0	...
3045843	  762.3	  586.6	 3181.0	...
3045844	  762.5	  586.9	 3183.0	...
3045845	  762.7	  587.3	 3185.0	...
3045846	  762.8	  587.5	 3185.0	...
3045847	  762.8	  587.4	 3185.0	...
3045848	  763.2	  587.2	 3186.0	...
3045849	  763.6	  586.9	 3186.0	...
3045850	  763.9	  586.8	 3187.0	...
3045851	  763.7	  586.8	 3188.0	...
3045852	  763.5	  586.9	 3188.0	...
3045853	  763.3	  587.1	 3184.0	...
3045854	  763.5	  587.2	 3181.0	...
3045855	  763.5	  587.5	 3180.0	...
3045856	  763.6	  587.5	 3183.0	...
3045857	  763.7	  587.6	 3185.0	...
3045858	  764.0	  587.6	 3183.0	...
3045859	  764.3	  587.6	 3181.0	...
3045860	  764.5	  587.5	 3181.0	...
3045861	  764.5	  587.5	 3181.0	...
3045862	  764.4	  587.4	 3181.0	...
3045863	  764.4	  587.3	 3179.0	...
3045864	  764.3	  587.0	 3176.0	...
3045865	  764.3	  586.8	 3174.0	...
3045866	  764.2	  586.7	 3173.0	...
3045867	  764.2	  586.8	 3173.0	...
3045868	  764.1	  586.8	 3174.0	...
3045869	  764.3	  586.7	 3175.0	...
3045870	  764.4	  586.6	 3176.0	...
3045871	  764.6	  586.8	 3177.0	...
3045872	  764.4	  587.0	 3178.0	...
3045873	  764.2	  587.1	 3178.0	...
3045874	  764.1	  587.1	 3178.0	...
3045875	  764.3	  587.0	 3177.0	...
3045876	  764.6	  586.9	 3176.0	...
3045877	  764.6	  586.9	 3175.0	...
3045878	  764.6	  587.0	 3174.0	...
3045879	  764.5	  587.0	 3174.0	...
3045880	  764.3	  587.1	 3175.0	...
3045881	  764.2	  587.0	 3175.0	...
3045882	  764.0	  586.9	 3176.0	...
3045883	  764.0	  586.8	 3175.0	...
3045884	  764.0	  586.8	 3175.0	...
3045885	  764.1	  586.9	 3176.0	...
3045886	  764.3	  587.3	 3179.0	...
3045887	  764.6	  587.6	 3178.0	...
3045888	  764.9	  588.0	 3175.0	...
3045889	  765.3	  588.0	 3173.0	...
3045890	  765.6	  588.0	 3174.0	...
3045891	  765.7	  588.1	 3175.0	...
3045892	  765.7	  588.0	 3175.0	...
3045893	  765.8	  587.7	 3176.0	...
3045894	  765.9	  587.5	 3176.0	...
3045895	  765.9	  587.4	 3176.0	...
3045896	  765.8	  587.3	 3176.0	...
3045897	  765.8	  587.1	 3176.0	...
3045898	  766.0	  587.3	 3176.0	...
3045899	  766.2	  587.5	 3176.0	...
3045900	  766.1	  587.9	 3176.0	...
3045901	  765.9	  587.6	 3176.0	...
3045902	  765.9	  587.3	 3177.0	...
3045903	  765.9	  586.9	 3177.0	...
3045904	  765.6	  586.6	 3178.0	...
3045905	  765.3	  586.1	 3179.0	...
3045906	  765.0	  585.6	 3180.0	...
3045907	  765.0	  585.5	 3179.0	...
3045908	  765.0	  585.5	 3178.0	...
3045909	  765.1	  585.7	 3177.0	...
3045910	  765.3	  586.1	 3178.0	...
3045911	  765.6	  586.6	 3179.0	...
3045912	  765.8	  587.0	 3176.0	...
3045913	  765.9	  587.2	 3172.0	...
3045914	  766.0	  587.0	 3171.0	...
3045915	  765.7	  586.6	 3173.0	...
3045916	  765.5	  586.1	 3175.0	...
3045917	  765.3	  586.0	 3173.0	...
3045918	  765.7	  586.0	 3171.0	...
3045919	  766.2	  585.9	 3168.0	...
3045920	  766.3	  585.8	 3167.0	...
3045921	  766.0	  585.8	 3166.0	...
3045922	  765.8	  585.9	 3166.0	...
3045923	  765.9	  586.2	 3166.0	...
3045924	  766.3	  586.4	 3165.0	...
3045925	  767.0	  586.4	 3165.0	...
3045926	  767.6	  586.3	 3166.0	...
3045927	  767.9	  586.6	 3167.0	...
3045928	  767.8	  586.9	 3169.0	...
3045929	  767.7	  587.1	 3171.0	...
3045930	  767.3	  586.8	 3172.0	...
3045931	  767.0	  586.5	 3170.0	...
3045932	  766.8	  586.5	 3167.0	...
3045933	  766.7	  587.1	 3166.0	...
3045934	  766.7	  587.7	 3168.0	...
3045935	  766.7	  587.6	 3170.0	...
3045936	  766.7	  586.8	 3170.0	...
3045937	  766.5	  585.9	 3169.0	...
3045938	  766.4	  585.9	 3169.0	...
3045939	  766.3	  586.1	 3169.0	...
3045940	  766.3	  586.3	 3169.0	...
3045941	  766.7	  586.5	 3170.0	...
3045942	  767.0	  586.4	 3170.0	...
3045943	  767.2	  586.5	 3171.0	...
3045944	  766.9	  586.6	 3172.0	...
3045945	  766.6	  586.8	 3172.0	...
3045946	  766.5	  586.8	 3173.0	...
3045947	  766.7	  586.7	 3173.0	...
3045948	  766.9	  586.6	 3173.0	...
3045949	  767.3	  586.6	 3173.0	...
3045950	  767.5	  586.6	 3172.0	...
3045951	  767.6	  586.6	 3172.0	...
3045952	  767.4	  586.7	 3171.0	...
3045953	  767.3	  586.8	 3171.0	...
3045954	  767.3	  586.8	 3174.0	...
3045955	  767.3	  586.8	 3176.0	...
3045956	  767.3	  586.2	 3177.0	...
3045957	  767.2	  585.6	 3176.0	...
3045958	  767.2	  585.0	 3175.0	...
3045959	  767.7	  584.9	 3176.0	...
3045960	  768.2	  584.8	 3176.0	...
3045961	  768.4	  584.8	 3177.0	...
3045962	  768.2	  585.0	 3178.0	...
3045963	  767.9	  585.3	 3178.0	...
3045964	  767.8	  585.6	 3176.0	...
3045965	  767.8	  585.9	 3173.0	...
3045966	  767.6	  586.2	 3171.0	...
3045967	  767.6	  586.5	 3172.0	...
3045968	  767.5	  586.5	 3172.0	...
3045969	  767.6	  586.3	 3172.0	...
3045970	  767.7	  586.0	 3174.0	...
3045971	  767.7	  585.8	 3177.0	...
3045972	  768.0	  586.0	 3179.0	...
3045973	  768.3	  586.2	 3177.0	...
3045974	  768.5	  586.5	 3177.0	...
3045975	  768.5	  586.5	 3178.0	...
3045976	  768.4	  586.6	 3179.0	...
3045977	  768.3	  586.7	 3178.0	...
3045978	  768.3	  586.7	 3179.0	...
3045979	  768.2	  586.5	 3182.0	...
3045980	  768.1	  586.3	 3182.0	...
3045981	  768.1	  585.7	 3179.0	...
3045982	  768.0	  585.1	 3176.0	...
3045983	  768.0	  585.3	 3175.0	...
3045984	  768.0	  586.0	 3174.0	...
3045985	  768.0	  586.7	 3173.0	...
3045986	  767.9	  586.5	 3172.0	...
3045987	  767.8	  586.3	 3173.0	...
3045988	  767.9	  586.1	 3175.0	...
3045989	  768.1	  586.0	 3176.0	...
3045990	  768.3	  585.6	 3173.0	...
3045991	  768.3	  585.2	 3170.0	...
3045992	  768.4	  584.9	 3171.0	...
3045993	  768.5	  584.8	 3174.0	...
3045994	  768.0	  585.0	 3176.0	...
3045995	  767.3	  585.1	 3176.0	...
3045996	  766.8	  585.2	 3175.0	...
3045997	  767.0	  585.5	 3173.0	...
3045998	  767.4	  585.8	 3171.0	...
3045999	  767.7	  586.1	 3171.0	...
3046000	  767.9	  585.9	 3171.0	...
3046001	  767.9	  586.1	 3171.0	...
3046002	  767.9	  586.5	 3172.0	...
3046003	  768.0	  586.8	 3173.0	...
3046004	  768.3	  586.8	 3172.0	...
3046005	  768.5	  586.8	 3170.0	...
3046006	  768.7	  586.5	 3170.0	...
3046007	  768.5	  586.3	 3172.0	...
3046008	  768.2	  586.2	 3173.0	...
3046009	  768.0	  586.5	 3174.0	...
3046010	  768.2	  586.9	 3175.0	...
3046011	  768.3	  587.1	 3176.0	...
3046012	  768.4	  587.2	 3177.0	...
3046013	  768.4	  587.4	 3177.0	...
3046014	  768.3	  586.8	 3178.0	...
3046015	  768.2	  586.3	 3179.0	...
3046016	  768.1	  586.3	 3181.0	...
3046017	  768.4	  586.8	 3181.0	...
3046018	  768.6	  587.3	 3180.0	...
3046019	  768.6	  587.2	 3179.0	...
3046020	  768.3	  587.0	 3179.0	...
3046021	  768.3	  586.8	 3179.0	...
3046022	  768.5	  586.8	 3179.0	...
3046023	  768.8	  587.0	 3179.0	...
3046024	  769.0	  587.1	 3179.0	...
3046025	  769.0	  587.0	 3179.0	...
3046026	  769.1	  586.9	 3179.0	...
3046027	  769.1	  586.7	 3179.0	...
3046028	  769.3	  586.6	 3180.0	...
3046029	  769.3	  586.7	 3180.0	...
3046030	  769.2	  586.7	 3180.0	...
3046031	  769.2	  586.7	 3179.0	...
3046032	  769.1	  586.5	 3176.0	...
3046033	  769.1	  586.3	 3173.0	...
3046034	  769.1	  586.3	 3172.0	...
3046035	  769.1	  586.3	 3174.0	...
3046036	  768.9	  586.3	 3176.0	...
3046037	  768.6	  586.3	 3176.0	...
3046038	  768.4	  586.2	 3177.0	...
3046039	  768.3	  586.1	 3177.0	...
3046040	  768.4	  586.1	 3177.0	...
3046041	  768.5	  586.1	 3177.0	...
3046042	  768.6	  586.1	 3177.0	...
3046043	  768.8	  586.2	 3176.0	...
3046044	  768.9	  586.6	 3177.0	...
3046045	  768.9	  586.7	 3178.0	...
3046046	  768.9	  586.9	 3178.0	...
3046047	  768.8	  586.8	 3176.0	...
3046048	  768.7	  586.8	 3176.0	...
3046049	  768.6	  586.4	 3177.0	...
3046050	  768.6	  585.9	 3178.0	...
3046051	  768.5	  585.5	 3178.0	...
3046052	  768.5	  585.7	 3179.0	...
3046053	  768.5	  586.0	 3180.0	...
3046054	  768.7	  586.3	 3181.0	...
3046055	  768.7	  586.7	 3184.0	...
3046056	  768.7	  586.9	 3186.0	...
3046057	  768.7	  587.1	 3186.0	...
3046058	  768.9	  587.1	 3187.0	...
3046059	  769.0	  587.2	 3186.0	...
3046060	  769.1	  587.2	 3187.0	...
3046061	  769.0	  587.2	 3186.0	...
MSG	3046062 0000 _ Number Off
3046062	  768.9	  587.0	 3184.0	...
3046063	  768.8	  586.8	 3182.0	...
3046064	  768.8	  586.8	 3179.0	...
3046065	  768.8	  586.8	 3180.0	...
3046066	  768.8	  586.9	 3181.0	...
3046067	  768.8	  586.9	 3181.0	...
3046068	  768.7	  587.0	 3180.0	...
3046069	  768.7	  587.0	 3180.0	...
3046070	  768.8	  586.9	 3180.0	...
3046071	  768.7	  586.8	 3181.0	...
3046072	  768.5	  586.6	 3182.0	...
3046073	  768.2	  586.7	 3183.0	...
3046074	  768.2	  587.0	 3185.0	...
3046075	  768.2	  587.3	 3186.0	...
3046076	  768.3	  587.7	 3186.0	...
3046077	  768.4	  587.9	 3185.0	...
3046078	  768.4	  588.1	 3183.0	...
3046079	  768.7	  588.0	 3183.0	...
3046080	  769.0	  587.9	 3182.0	...
3046081	  769.1	  587.9	 3182.0	...
3046082	  768.9	  587.9	 3184.0	...
3046083	  768.7	  588.2	 3186.0	...
3046084	  768.8	  588.5	 3188.0	...
3046085	  768.9	  588.1	 3191.0	...
3046086	  768.9	  587.4	 3193.0	...
3046087	  768.7	  586.7	 3195.0	...
3046088	  768.8	  586.7	 3194.0	...
3046089	  768.8	  586.7	 3191.0	...
3046090	  768.8	  586.7	 3189.0	...
3046091	  768.7	  586.6	 3187.0	...
3046092	  768.7	  587.1	 3187.0	...
3046093	  768.7	  587.7	 3186.0	...
3046094	  768.8	  588.2	 3186.0	...
3046095	  768.8	  588.3	 3186.0	...
3046096	  768.8	  588.3	 3187.0	...
3046097	  768.8	  588.3	 3188.0	...
3046098	  768.7	  588.1	 3189.0	...
3046099	  768.7	  587.7	 3190.0	...
3046100	  768.7	  587.5	 3190.0	...
3046101	  768.3	  587.5	 3190.0	...
3046102	  768.0	  587.7	 3189.0	...
3046103	  767.8	  587.5	 3189.0	...
3046104	  768.2	  587.2	 3189.0	...
3046105	  768.6	  586.7	 3189.0	...
3046106	  768.8	  586.4	 3189.0	...
3046107	  768.8	  586.5	 3190.0	...
3046108	  769.0	  586.7	 3190.0	...
3046109	  769.1	  586.6	 3190.0	...
3046110	  769.1	  586.3	 3189.0	...
3046111	  769.1	  586.3	 3191.0	...
3046112	  769.2	  586.6	 3194.0	...
3046113	  769.5	  586.9	 3197.0	...
3046114	  769.6	  586.7	 3198.0	...
3046115	  769.3	  586.6	 3200.0	...
3046116	  769.0	  586.8	 3201.0	...
3046117	  768.4	  587.3	 3202.0	...
3046118	  768.2	  587.5	 3203.0	...
3046119	  768.2	  587.3	 3202.0	...
3046120	  768.5	  587.0	 3199.0	...
3046121	  768.9	  586.8	 3197.0	...
3046122	  769.1	  586.5	 3198.0	...
3046123	  769.1	  586.2	 3200.0	...
3046124	  769.3	  586.2	 3202.0	...
3046125	  769.4	  586.1	 3201.0	...
3046126	  769.6	  586.5	 3201.0	...
3046127	  769.6	  587.0	 3200.0	...
3046128	  769.7	  587.6	 3200.0	...
3046129	  769.7	  587.8	 3200.0	...
3046130	  769.5	  587.8	 3201.0	...
3046131	  769.3	  587.6	 3202.0	...
3046132	  769.1	  587.4	 3202.0	...
3046133	  769.2	  587.3	 3202.0	...
3046134	  769.3	  587.2	 3202.0	...
3046135	  769.5	  587.1	 3202.0	...
3046136	  769.5	  587.1	 3203.0	...
3046137	  769.6	  587.0	 3204.0	...
3046138	  769.6	  586.8	 3204.0	...
3046139	  769.6	  586.7	 3204.0	...
3046140	  769.6	  586.9	 3204.0	...
3046141	  769.7	  587.1	 3206.0	...
3046142	  769.5	  586.9	 3208.0	...
3046143	  769.4	  586.5	 3209.0	...
3046144	  769.4	  586.0	 3208.0	...
3046145	  769.6	  585.5	 3206.0	...
3046146	  769.9	  585.0	 3205.0	...
3046147	  770.0	  585.0	 3204.0	...
3046148	  770.2	  585.3	 3204.0	...
3046149	  770.6	  585.8	 3205.0	...
3046150	  770.8	  586.0	 3206.0	...
3046151	  770.8	  586.1	 3205.0	...
3046152	  770.6	  586.0	 3205.0	...
3046153	  770.5	  585.7	 3205.0	...
3046154	  770.6	  585.5	 3205.0	...
3046155	  770.5	  585.3	 3205.0	...
3046156	  770.4	  585.4	 3205.0	...
3046157	  770.3	  585.9	 3205.0	...
3046158	  770.6	  586.3	 3206.0	...
3046159	  771.0	  586.7	 3207.0	...
3046160	  771.0	  586.8	 3209.0	...
3046161	  770.9	  586.4	 3210.0	...
3046162	  770.7	  585.8	 3211.0	...
3046163	  770.8	  585.1	 3211.0	...
3046164	  770.7	  585.1	 3211.0	...
3046165	  770.7	  585.1	 3211.0	...
3046166	  770.7	  585.2	 3211.0	...
3046167	  770.7	  585.3	 3211.0	...
3046168	  770.6	  585.5	 3211.0	...
3046169	  770.6	  585.6	 3211.0	...
3046170	  770.6	  585.8	 3211.0	...
3046171	  770.7	  586.1	 3212.0	...
3046172	  770.8	  586.2	 3212.0	...
3046173	  770.7	  586.0	 3215.0	...
3046174	  770.5	  585.9	 3218.0	...
3046175	  770.3	  585.9	 3220.0	...
3046176	  769.8	  585.6	 3221.0	...
3046177	  769.4	  585.1	 3222.0	...
3046178	  768.7	  584.4	 3223.0	...
3046179	  768.4	  584.1	 3224.0	...
3046180	  767.5	  583.8	 3225.0	...
3046181	  766.8	  583.4	 3225.0	...
3046182	  766.2	  582.5	 3225.0	...
3046183	  766.2	  581.3	 3226.0	...
3046184	  766.3	  580.2	 3230.0	...
3046185	  766.5	  579.0	 3233.0	...
3046186	  766.8	  578.3	 3233.0	...
3046187	  767.6	  577.6	 3231.0	...
3046188	  768.5	  577.4	 3229.0	...
3046189	  769.4	  577.2	 3229.0	...
3046190	  769.7	  577.2	 3230.0	...
3046191	  769.6	  577.2	 3232.0	...
3046192	  769.5	  577.1	 3235.0	...
3046193	  769.5	  577.1	 3238.0	...
3046194	  769.3	  577.4	 3240.0	...
3046195	  769.2	  577.7	 3241.0	...
3046196	  769.1	  578.1	 3242.0	...
3046197	  769.2	  578.4	 3242.0	...
3046198	  769.3	  578.7	 3243.0	...
3046199	  769.3	  579.0	 3242.0	...
3046200	  769.3	  579.1	 3241.0	...
3046201	  769.4	  579.3	 3242.0	...
3046202	  769.5	  579.3	 3244.0	...
3046203	  769.7	  579.4	 3247.0	...
3046204	  770.1	  579.7	 3249.0	...
3046205	  770.5	  580.0	 3249.0	...
3046206	  770.4	  580.2	 3249.0	...
3046207	  769.9	  580.3	 3249.0	...
3046208	  769.5	  580.4	 3249.0	...
3046209	  769.7	  580.4	 3249.0	...
3046210	  769.7	  580.3	 3249.0	...
3046211	  769.7	  580.2	 3249.0	...
3046212	  769.7	  580.2	 3249.0	...
3046213	  769.9	  580.1	 3247.0	...
3046214	  770.0	  580.0	 3246.0	...
3046215	  770.0	  580.0	 3247.0	...
3046216	  770.0	  580.0	 3250.0	...
3046217	  769.9	  580.0	 3253.0	...
3046218	  769.4	  580.2	 3254.0	...
3046219	  769.0	  580.4	 3254.0	...
3046220	  768.8	  580.4	 3254.0	...
3046221	  769.0	  580.4	 3252.0	...
3046222	  769.2	  580.1	 3250.0	...
3046223	  769.2	  580.0	 3251.0	...
3046224	  769.5	  579.9	 3253.0	...
3046225	  769.7	  579.9	 3255.0	...
3046226	  769.9	  580.0	 3255.0	...
3046227	  769.8	  580.2	 3255.0	...
3046228	  769.8	  580.1	 3255.0	...
3046229	  769.8	  579.9	 3255.0	...
3046230	  769.9	  579.6	 3256.0	...
3046231	  770.1	  579.5	 3257.0	...
3046232	  770.1	  579.5	 3257.0	...
3046233	  769.9	  579.5	 3257.0	...
3046234	  769.7	  579.3	 3258.0	...
3046235	  769.7	  579.1	 3258.0	...
3046236	  769.4	  579.1	 3259.0	...
3046237	  769.4	  579.4	 3259.0	...
3046238	  769.4	  579.6	 3258.0	...
3046239	  769.5	  579.7	 3258.0	...
3046240	  769.5	  579.9	 3259.0	...
3046241	  769.5	  580.1	 3259.0	...
3046242	  769.5	  580.4	 3259.0	...
3046243	  769.6	  580.1	 3262.0	...
3046244	  769.8	  579.7	 3266.0	...
3046245	  770.0	  579.7	 3270.0	...
3046246	  769.9	  580.0	 3271.0	...
3046247	  769.8	  580.3	 3273.0	...
3046248	  769.7	  580.2	 3274.0	...
3046249	  769.5	  580.5	 3275.0	...
3046250	  769.2	  580.7	 3275.0	...
3046251	  768.9	  580.5	 3274.0	...
3046252	  768.8	  580.0	 3275.0	...
3046253	  768.8	  579.6	 3276.0	...
3046254	  769.0	  579.8	 3277.0	...
3046255	  769.3	  579.9	 3277.0	...
3046256	  769.5	  579.9	 3275.0	...
3046257	  769.6	  579.8	 3273.0	...
3046258	  769.5	  579.8	 3270.0	...
3046259	  769.5	  580.1	 3273.0	...
3046260	  769.4	  580.5	 3276.0	...
3046261	  769.3	  580.9	 3278.0	...
3046262	  769.2	  581.0	 3279.0	...
3046263	  769.1	  581.0	 3278.0	...
3046264	  769.0	  580.8	 3277.0	...
3046265	  769.2	  580.5	 3277.0	...
3046266	  769.5	  580.4	 3277.0	...
3046267	  769.7	  580.3	 3279.0	...
3046268	  769.6	  580.2	 3282.0	...
3046269	  769.5	  580.1	 3284.0	...
3046270	  769.6	  579.9	 3282.0	...
3046271	  769.7	  579.7	 3280.0	...
3046272	  769.9	  579.9	 3278.0	...
3046273	  769.6	  580.4	 3278.0	...
MSG	3046274 0000 _ Number On
3046274	  769.3	  580.5	 3279.0	...
3046275	  769.0	  580.1	 3280.0	...
3046276	  768.9	  579.8	 3280.0	...
3046277	  769.0	  579.9	 3282.0	...
3046278	  769.0	  580.1	 3285.0	...
3046279	  769.1	  579.8	 3287.0	...
3046280	  769.1	  579.5	 3289.0	...
3046281	  769.0	  579.1	 3291.0	...
3046282	  769.0	  579.0	 3293.0	...
3046283	  768.9	  579.1	 3292.0	...
3046284	  768.9	  579.3	 3292.0	...
3046285	  768.9	  579.4	 3292.0	...
3046286	  769.0	  579.4	 3291.0	...
3046287	  769.1	  579.4	 3292.0	...
3046288	  769.2	  579.4	 3292.0	...
3046289	  769.3	  579.5	 3293.0	...
3046290	  769.5	  579.6	 3292.0	...
3046291	  769.7	  579.6	 3293.0	...
3046292	  769.9	  579.5	 3294.0	...
3046293	  770.0	  579.8	 3295.0	...
3046294	  770.1	  580.1	 3296.0	...
3046295	  770.1	  580.1	 3296.0	...
3046296	  769.9	  579.7	 3297.0	...
3046297	  770.0	  579.3	 3297.0	...
3046298	  770.1	  579.0	 3296.0	...
3046299	  770.2	  579.0	 3295.0	...
3046300	  770.2	  578.8	 3297.0	...
3046301	  770.1	  578.7	 3299.0	...
3046302	  770.0	  578.7	 3300.0	...
3046303	  770.1	  578.7	 3302.0	...
3046304	  770.4	  578.7	 3303.0	...
3046305	  770.6	  579.0	 3305.0	...
3046306	  770.7	  579.3	 3304.0	...
3046307	  770.5	  579.7	 3303.0	...
3046308	  770.4	  579.8	 3302.0	...
3046309	  770.3	  579.7	 3301.0	...
3046310	  770.4	  579.9	 3303.0	...
3046311	  770.5	  580.0	 3305.0	...
3046312	  770.6	  579.9	 3307.0	...
3046313	  770.6	  579.4	 3308.0	...
3046314	  770.5	  578.9	 3309.0	...
3046315	  770.5	  579.1	 3311.0	...
3046316	  770.5	  579.4	 3312.0	...
3046317	  770.5	  579.8	 3312.0	...
3046318	  770.5	  579.8	 3313.0	...
3046319	  770.4	  579.7	 3314.0	...
3046320	  770.4	  579.6	 3314.0	...
3046321	  770.3	  579.6	 3314.0	...
3046322	  770.1	  579.6	 3310.0	...
3046323	  769.9	  579.7	 3306.0	...
3046324	  769.9	  579.6	 3304.0	...
3046325	  770.0	  579.5	 3306.0	...
3046326	  770.2	  579.4	 3309.0	...
3046327	  770.3	  579.3	 3310.0	...
3046328	  770.3	  579.1	 3310.0	...
3046329	  770.4	  579.0	 3309.0	...
3046330	  770.5	  579.0	 3308.0	...
3046331	  770.6	  579.0	 3307.0	...
3046332	  770.7	  579.0	 3307.0	...
3046333	  770.6	  579.0	 3307.0	...
3046334	  770.5	  578.9	 3307.0	...
3046335	  770.5	  578.8	 3306.0	...
3046336	  770.4	  579.0	 3307.0	...
3046337	  770.4	  579.3	 3309.0	...
3046338	  770.4	  579.4	 3311.0	...
3046339	  770.5	  579.2	 3311.0	...
3046340	  770.7	  578.8	 3311.0	...
3046341	  770.8	  578.6	 3311.0	...
3046342	  770.9	  578.4	 3313.0	...
3046343	  770.9	  578.4	 3314.0	...
3046344	  770.9	  578.5	 3314.0	...
3046345	  770.9	  578.6	 3314.0	...
3046346	  770.9	  578.6	 3314.0	...
3046347	  771.0	  578.6	 3314.0	...
3046348	  770.8	  578.6	 3313.0	...
3046349	  770.5	  578.6	 3313.0	...
3046350	  770.3	  578.6	 3314.0	...
3046351	  770.4	  578.7	 3314.0	...
3046352	  770.6	  578.8	 3315.0	...
3046353	  770.7	  579.0	 3314.0	...
3046354	  770.4	  579.2	 3314.0	...
3046355	  770.1	  579.2	 3314.0	...
3046356	  769.9	  579.1	 3314.0	...
3046357	  770.2	  578.9	 3314.0	...
3046358	  770.6	  578.7	 3314.0	...
3046359	  770.9	  578.6	 3311.0	...
3046360	  771.0	  578.8	 3307.0	...
3046361	  771.0	  578.9	 3307.0	...
3046362	  771.2	  579.2	 3312.0	...
3046363	  771.3	  579.6	 3316.0	...
3046364	  771.5	  580.0	 3318.0	...
3046365	  771.5	  580.0	 3318.0	...
3046366	  771.5	  579.9	 3317.0	...
3046367	  771.5	  579.9	 3315.0	...
3046368	  771.2	  579.9	 3314.0	...
3046369	  770.9	  579.7	 3314.0	...
3046370	  770.6	  579.3	 3315.0	...
3046371	  770.6	  579.0	 3314.0	...
3046372	  770.6	  578.8	 3313.0	...
3046373	  770.7	  578.8	 3313.0	...
3046374	  770.7	  578.9	 3313.0	...
3046375	  770.7	  579.0	 3313.0	...
3046376	  770.7	  579.1	 3315.0	...
3046377	  770.9	  579.0	 3317.0	...
3046378	  771.1	  578.5	 3318.0	...
3046379	  771.2	  578.0	 3316.0	...
3046380	  771.2	  577.8	 3315.0	...
3046381	  771.2	  578.0	 3313.0	...
3046382	  771.2	  578.2	 3313.0	...
3046383	  771.2	  578.2	 3314.0	...
3046384	  771.2	  578.1	 3314.0	...
3046385	  771.1	  578.1	 3314.0	...
3046386	  771.0	  578.0	 3313.0	...
3046387	  770.7	  578.0	 3309.0	...
3046388	  770.3	  578.0	 3307.0	...
3046389	  770.0	  577.6	 3305.0	...
3046390	  770.1	  577.2	 3306.0	...
3046391	  770.3	  577.1	 3306.0	...
3046392	  770.4	  577.2	 3307.0	...
3046393	  770.2	  577.4	 3307.0	...
3046394	  769.9	  577.3	 3306.0	...
3046395	  769.6	  577.8	 3308.0	...
3046396	  769.6	  578.4	 3310.0	...
3046397	  769.7	  579.0	 3309.0	...
3046398	  769.8	  579.0	 3304.0	...
3046399	  769.9	  578.7	 3299.0	...
3046400	  769.7	  578.5	 3299.0	...
3046401	  769.4	  578.4	 3301.0	...
3046402	  769.2	  578.4	 3302.0	...
3046403	  769.7	  578.2	 3301.0	...
3046404	  770.2	  578.4	 3300.0	...
3046405	  770.7	  578.5	 3299.0	...
3046406	  770.6	  578.3	 3298.0	...
3046407	  770.4	  577.9	 3296.0	...
3046408	  770.3	  577.5	 3296.0	...
3046409	  770.3	  577.5	 3296.0	...
3046410	  770.3	  577.6	 3293.0	...
3046411	  770.1	  577.6	 3291.0	...
3046412	  769.8	  577.7	 3289.0	...
3046413	  769.6	  577.8	 3289.0	...
3046414	  769.7	  577.8	 3289.0	...
3046415	  769.8	  577.8	 3289.0	...
3046416	  769.8	  577.8	 3288.0	...
3046417	  769.7	  577.8	 3288.0	...
3046418	  769.6	  577.8	 3288.0	...
3046419	  769.8	  577.8	 3288.0	...
3046420	  770.1	  577.9	 3286.0	...
3046421	  770.4	  578.0	 3284.0	...
3046422	  770.4	  578.2	 3282.0	...
3046423	  770.4	  578.2	 3283.0	...
3046424	  770.4	  578.1	 3284.0	...
3046425	  770.4	  578.2	 3286.0	...
3046426	  770.5	  578.2	 3285.0	...
3046427	  770.7	  578.2	 3282.0	...
3046428	  770.8	  578.2	 3277.0	...
3046429	  770.8	  578.3	 3273.0	...
3046430	  770.8	  578.3	 3270.0	...
3046431	  770.7	  578.5	 3270.0	...
3046432	  770.8	  578.7	 3271.0	...
3046433	  770.8	  578.9	 3270.0	...
3046434	  770.9	  579.1	 3268.0	...
3046435	  771.1	  579.2	 3267.0	...
3046436	  771.1	  579.4	 3267.0	...
3046437	  771.1	  579.0	 3267.0	...
3046438	  771.2	  578.5	 3267.0	...
3046439	  771.2	  578.0	 3266.0	...
3046440	  771.2	  578.0	 3265.0	...
3046441	  771.3	  578.3	 3263.0	...
3046442	  771.3	  578.4	 3262.0	...
3046443	  771.2	  578.5	 3262.0	...
3046444	  771.1	  579.2	 3262.0	...
3046445	  770.9	  580.0	 3259.0	...
3046446	  770.9	  580.7	 3256.0	...
3046447	  770.9	  580.6	 3252.0	...
3046448	  770.9	  580.1	 3252.0	...
3046449	  770.9	  579.6	 3253.0	...
3046450	  770.7	  579.2	 3254.0	...
3046451	  770.7	  579.4	 3251.0	...
3046452	  770.9	  579.6	 3247.0	...
3046453	  771.2	  579.9	 3244.0	...
3046454	  771.5	  579.7	 3244.0	...
3046455	  771.4	  579.6	 3245.0	...
3046456	  771.5	  579.6	 3245.0	...
3046457	  771.7	  579.7	 3244.0	...
3046458	  771.9	  579.7	 3243.0	...
3046459	  771.9	  579.7	 3242.0	...
3046460	  771.8	  579.7	 3242.0	...
3046461	  771.9	  579.7	 3242.0	...
3046462	  772.0	  579.7	 3242.0	...
3046463	  771.9	  579.8	 3243.0	...
3046464	  771.9	  580.0	 3242.0	...
3046465	  771.9	  580.2	 3241.0	...
3046466	  771.9	  580.4	 3240.0	...
3046467	  771.9	  580.5	 3241.0	...
3046468	  771.9	  580.7	 3241.0	...
3046469	  771.8	  580.3	 3241.0	...
3046470	  771.8	  579.7	 3239.0	...
3046471	  771.9	  579.6	 3237.0	...
3046472	  772.2	  580.0	 3233.0	...
3046473	  772.5	  580.3	 3231.0	...
3046474	  772.5	  580.2	 3229.0	...
3046475	  772.3	  580.1	 3230.0	...
3046476	  772.1	  580.1	 3231.0	...
3046477	  772.4	  580.1	 3231.0	...
3046478	  772.7	  580.2	 3231.0	...
3046479	  772.9	  580.4	 3230.0	...
3046480	  773.0	  580.5	 3228.0	...
3046481	  772.9	  580.6	 3226.0	...
3046482	  772.9	  580.6	 3222.0	...
3046483	  772.9	  580.6	 3219.0	...
3046484	  772.9	  580.4	 3216.0	...
3046485	  772.8	  580.2	 3214.0	...
3046486	  772.7	  580.4	 3213.0	...
3046487	  772.7	  580.7	 3217.0	...
3046488	  772.7	  581.0	 3221.0	...
3046489	  772.9	  580.8	 3223.0	...
3046490	  773.0	  580.6	 3220.0	...
3046491	  773.1	  580.4	 3214.0	...
3046492	  773.1	  580.1	 3210.0	...
3046493	  773.0	  579.8	 3206.0	...
3046494	  773.0	  580.2	 3206.0	...
3046495	  773.0	  580.5	 3208.0	...
3046496	  773.0	  580.7	 3209.0	...
3046497	  773.0	  580.4	 3207.0	...
3046498	  773.2	  580.1	 3203.0	...
3046499	  773.3	  580.0	 3199.0	...
3046500	  773.5	  580.3	 3198.0	...
3046501	  773.4	  580.7	 3198.0	...
3046502	  773.4	  581.1	 3198.0	...
3046503	  773.6	  581.2	 3198.0	...
3046504	  773.9	  581.3	 3198.0	...
3046505	  774.1	  581.3	 3199.0	...
3046506	  774.1	  581.3	 3202.0	...
3046507	  774.1	  581.3	 3204.0	...
3046508	  774.2	  581.2	 3204.0	...
3046509	  774.6	  581.0	 3202.0	...
3046510	  774.9	  580.8	 3197.0	...
3046511	  774.5	  580.7	 3194.0	...
3046512	  773.6	  580.8	 3190.0	...
3046513	  772.6	  580.9	 3190.0	...
3046514	  771.8	  581.6	 3190.0	...
EFIX R   3045498	3046514	1017	  765.0	  583.3	   3223
SSACC R  3046515
3046515	  770.9	  582.3	 3190.0	...
3046516	  769.6	  582.7	 3191.0	...
3046517	  767.6	  582.7	 3191.0	...
3046518	  765.4	  582.2	 3191.0	...
3046519	  762.5	  582.0	 3190.0	...
3046520	  760.3	  581.8	 3190.0	...
3046521	  757.5	  581.7	 3190.0	...
3046522	  754.9	  581.7	 3191.0	...
3046523	  751.6	  581.8	 3193.0	...
3046524	  749.5	  582.0	 3195.0	...
ESACC R  3046515	3046524	10	  770.9	  582.3	  749.5	  582.0	   0.46	     52
SFIX R   3046525
3046525	  748.1	  581.3	 3197.0	...
3046526	  747.0	  580.7	 3197.0	...
3046527	  745.7	  580.2	 3194.0	...
3046528	  744.8	  580.0	 3191.0	...
3046529	  744.9	  579.5	 3187.0	...
3046530	  746.0	  579.5	 3186.0	...
3046531	  747.8	  580.2	 3183.0	...
3046532	  749.8	  580.8	 3181.0	...
3046533	  751.4	  580.9	 3180.0	...
3046534	  753.3	  581.0	 3178.0	...
3046535	  754.8	  581.3	 3177.0	...
3046536	  756.1	  581.8	 3176.0	...
3046537	  756.7	  582.1	 3175.0	...
3046538	  757.3	  582.0	 3174.0	...
3046539	  757.5	  581.7	 3172.0	...
3046540	  757.6	  581.3	 3172.0	...
3046541	  757.5	  581.5	 3172.0	...
3046542	  757.5	  581.6	 3172.0	...
3046543	  757.5	  581.3	 3172.0	...
3046544	  757.4	  580.9	 3172.0	...
3046545	  757.5	  580.6	 3173.0	...
3046546	  757.7	  580.7	 3174.0	...
3046547	  757.9	  580.9	 3175.0	...
3046548	  758.0	  580.8	 3174.0	...
3046549	  758.0	  580.7	 3172.0	...
3046550	  758.0	  580.8	 3171.0	...
3046551	  758.0	  581.1	 3169.0	...
3046552	  758.0	  581.4	 3168.0	...
3046553	  757.9	  581.4	 3167.0	...
3046554	  757.6	  581.5	 3167.0	...
3046555	  757.2	  581.6	 3166.0	...
3046556	  756.9	  581.5	 3166.0	...
3046557	  756.7	  581.4	 3167.0	...
3046558	  756.6	  581.7	 3167.0	...
3046559	  756.6	  582.0	 3163.0	...
3046560	  756.3	  582.4	 3159.0	...
3046561	  756.0	  582.4	 3155.0	...
3046562	  756.0	  582.4	 3155.0	...
3046563	  756.3	  582.4	 3157.0	...
3046564	  756.7	  582.4	 3159.0	...
3046565	  756.7	  582.5	 3161.0	...
3046566	  756.7	  582.5	 3161.0	...
3046567	  756.7	  582.5	 3161.0	...
3046568	  756.8	  582.5	 3161.0	...
3046569	  757.0	  582.6	 3160.0	...
3046570	  757.1	  582.7	 3161.0	...
3046571	  757.1	  582.8	 3161.0	...
3046572	  757.3	  582.7	 3162.0	...
3046573	  757.5	  582.6	 3158.0	...
3046574	  757.7	  582.6	 3154.0	...
3046575	  757.7	  582.7	 3151.0	...
MSG	3046576 0000 _ Number Off
3046576	  757.7	  582.7	 3153.0	...
3046577	  757.8	  582.9	 3155.0	...
3046578	  757.6	  583.2	 3155.0	...
3046579	  757.4	  583.6	 3155.0	...
3046580	  757.3	  583.4	 3154.0	...
3046581	  757.5	  583.1	 3152.0	...
3046582	  757.7	  582.9	 3151.0	...
3046583	  757.7	  583.0	 3151.0	...
3046584	  758.0	  583.1	 3152.0	...
3046585	  758.3	  583.1	 3151.0	...
3046586	  758.7	  583.0	 3151.0	...
3046587	  758.8	  582.8	 3151.0	...
3046588	  758.8	  582.7	 3151.0	...
3046589	  758.7	  582.8	 3149.0	...
3046590	  758.4	  582.9	 3147.0	...
3046591	  758.2	  583.1	 3146.0	...
3046592	  758.1	  583.2	 3149.0	...
3046593	  758.1	  583.1	 3151.0	...
3046594	  758.0	  583.1	 3150.0	...
3046595	  758.2	  583.1	 3150.0	...
3046596	  758.5	  583.2	 3149.0	...
3046597	  758.7	  583.2	 3150.0	...
3046598	  758.7	  583.0	 3149.0	...
3046599	  758.8	  582.7	 3149.0	...
3046600	  758.7	  582.5	 3150.0	...
3046601	  758.5	  582.4	 3151.0	...
3046602	  758.3	  582.3	 3153.0	...
3046603	  758.2	  582.2	 3153.0	...
3046604	  758.2	  582.1	 3153.0	...
3046605	  758.1	  582.1	 3155.0	...
3046606	  758.0	  582.0	 3157.0	...
3046607	  757.9	  582.0	 3159.0	...
3046608	  757.9	  582.2	 3159.0	...
3046609	  757.9	  582.3	 3158.0	...
3046610	  758.0	  582.3	 3158.0	...
3046611	  758.1	  582.2	 3158.0	...
3046612	  758.2	  582.1	 3158.0	...
3046613	  758.4	  582.0	 3156.0	...
3046614	  758.5	  582.5	 3154.0	...
3046615	  758.5	  583.1	 3151.0	...
3046616	  758.5	  583.5	 3149.0	...
3046617	  758.5	  583.3	 3148.0	...
3046618	  758.6	  583.1	 3147.0	...
3046619	  759.0	  583.2	 3149.0	...
3046620	  759.4	  583.4	 3151.0	...
3046621	  759.6	  583.3	 3152.0	...
3046622	  759.6	  582.7	 3150.0	...
3046623	  759.3	  582.2	 3147.0	...
3046624	  758.9	  582.2	 3147.0	...
3046625	  758.5	  582.4	 3149.0	...
3046626	  758.2	  582.6	 3151.0	...
3046627	  758.2	  582.7	 3152.0	...
3046628	  758.4	  582.7	 3153.0	...
3046629	  758.7	  582.7	 3154.0	...
3046630	  758.8	  582.8	 3155.0	...
3046631	  758.7	  582.9	 3156.0	...
3046632	  758.9	  583.0	 3156.0	...
3046633	  759.3	  582.9	 3155.0	...
3046634	  759.6	  582.9	 3154.0	...
3046635	  759.6	  582.8	 3153.0	...
3046636	  759.6	  582.7	 3153.0	...
3046637	  759.4	  582.6	 3155.0	...
3046638	  759.3	  583.1	 3155.0	...
3046639	  759.2	  583.7	 3153.0	...
3046640	  759.0	  583.5	 3152.0	...
3046641	  758.9	  582.8	 3151.0	...
3046642	  758.8	  582.2	 3153.0	...
3046643	  758.8	  582.4	 3155.0	...
3046644	  758.8	  582.6	 3157.0	...
3046645	  758.8	  582.7	 3157.0	...
3046646	  759.1	  582.7	 3156.0	...
3046647	  759.5	  582.8	 3157.0	...
3046648	  759.8	  582.8	 3158.0	...
3046649	  759.8	  582.8	 3158.0	...
3046650	  759.7	  582.6	 3154.0	...
3046651	  759.6	  582.3	 3151.0	...
3046652	  759.6	  581.9	 3151.0	...
3046653	  759.6	  581.8	 3152.0	...
3046654	  759.6	  581.8	 3153.0	...
3046655	  759.7	  581.9	 3154.0	...
3046656	  759.8	  581.9	 3155.0	...
3046657	  759.9	  582.3	 3155.0	...
3046658	  760.0	  582.9	 3154.0	...
3046659	  759.9	  583.4	 3153.0	...
3046660	  759.9	  583.3	 3153.0	...
3046661	  759.9	  583.1	 3152.0	...
3046662	  760.0	  582.9	 3152.0	...
3046663	  760.1	  582.7	 3151.0	...
3046664	  760.2	  582.5	 3154.0	...
3046665	  760.2	  582.5	 3156.0	...
3046666	  760.1	  582.4	 3159.0	...
3046667	  760.0	  582.4	 3161.0	...
3046668	  760.0	  582.3	 3162.0	...
3046669	  760.0	  582.3	 3162.0	...
3046670	  760.0	  582.3	 3162.0	...
3046671	  760.2	  582.4	 3162.0	...
3046672	  760.3	  582.4	 3162.0	...
3046673	  760.4	  582.4	 3162.0	...
3046674	  760.3	  582.3	 3161.0	...
3046675	  760.2	  582.3	 3161.0	...
3046676	  760.2	  582.2	 3161.0	...
3046677	  760.2	  582.0	 3161.0	...
3046678	  760.2	  581.8	 3160.0	...
3046679	  760.1	  581.8	 3160.0	...
3046680	  760.2	  581.8	 3160.0	...
3046681	  760.7	  581.7	 3163.0	...
3046682	  761.2	  581.6	 3165.0	...
3046683	  761.6	  581.4	 3167.0	...
3046684	  761.7	  581.3	 3166.0	...
3046685	  761.7	  581.2	 3166.0	...
3046686	  761.7	  581.2	 3165.0	...
3046687	  761.6	  581.2	 3165.0	...
3046688	  761.5	  581.7	 3165.0	...
3046689	  761.4	  582.2	 3166.0	...
3046690	  761.5	  582.2	 3167.0	...
3046691	  761.6	  581.6	 3167.0	...
3046692	  761.9	  581.1	 3165.0	...
3046693	  762.0	  581.1	 3162.0	...
3046694	  762.0	  581.1	 3161.0	...
3046695	  761.9	  581.1	 3160.0	...
3046696	  761.9	  581.1	 3160.0	...
3046697	  762.0	  581.2	 3161.0	...
3046698	  762.0	  581.2	 3162.0	...
3046699	  762.0	  581.3	 3164.0	...
3046700	  762.1	  581.2	 3165.0	...
3046701	  762.0	  581.2	 3163.0	...
3046702	  761.9	  581.1	 3160.0	...
3046703	  762.3	  581.1	 3159.0	...
3046704	  762.7	  581.1	 3158.0	...
3046705	  763.1	  581.1	 3158.0	...
3046706	  763.1	  581.0	 3156.0	...
3046707	  762.9	  580.5	 3155.0	...
3046708	  762.8	  580.0	 3154.0	...
3046709	  762.9	  580.0	 3156.0	...
3046710	  763.1	  580.3	 3160.0	...
3046711	  763.3	  580.6	 3162.0	...
3046712	  763.5	  580.6	 3163.0	...
3046713	  763.6	  580.6	 3161.0	...
3046714	  763.6	  580.5	 3160.0	...
3046715	  763.4	  580.5	 3160.0	...
3046716	  763.0	  580.5	 3161.0	...
3046717	  762.8	  580.4	 3160.0	...
3046718	  763.0	  580.3	 3161.0	...
3046719	  763.4	  580.1	 3164.0	...
3046720	  763.7	  580.0	 3166.0	...
3046721	  763.5	  579.9	 3167.0	...
3046722	  763.2	  579.8	 3167.0	...
3046723	  762.9	  579.4	 3166.0	...
3046724	  762.8	  579.1	 3165.0	...
3046725	  763.1	  579.6	 3163.0	...
3046726	  763.4	  580.4	 3163.0	...
3046727	  763.7	  581.1	 3164.0	...
3046728	  763.5	  581.1	 3164.0	...
3046729	  763.4	  581.1	 3163.0	...
3046730	  763.2	  580.8	 3162.0	...
3046731	  763.1	  580.2	 3161.0	...
3046732	  763.1	  579.5	 3161.0	...
3046733	  763.4	  579.8	 3161.0	...
3046734	  763.7	  580.4	 3161.0	...
3046735	  763.7	  580.8	 3161.0	...
3046736	  763.4	  580.6	 3162.0	...
3046737	  763.1	  580.4	 3165.0	...
3046738	  763.1	  580.2	 3168.0	...
3046739	  763.4	  580.2	 3170.0	...
3046740	  763.7	  580.2	 3169.0	...
3046741	  764.4	  580.3	 3168.0	...
3046742	  764.7	  580.3	 3167.0	...
3046743	  764.6	  580.3	 3165.0	...
3046744	  764.3	  580.4	 3164.0	...
3046745	  764.0	  580.5	 3164.0	...
3046746	  764.0	  580.5	 3164.0	...
3046747	  764.2	  580.1	 3163.0	...
3046748	  764.3	  579.8	 3163.0	...
3046749	  764.4	  579.6	 3164.0	...
3046750	  764.3	  579.7	 3166.0	...
3046751	  764.3	  579.8	 3168.0	...
3046752	  764.4	  579.9	 3168.0	...
3046753	  764.4	  580.2	 3168.0	...
3046754	  764.4	  580.5	 3168.0	...
3046755	  764.4	  580.8	 3167.0	...
3046756	  764.5	  580.7	 3166.0	...
3046757	  764.7	  580.7	 3166.0	...
3046758	  764.7	  580.8	 3166.0	...
3046759	  764.8	  580.8	 3168.0	...
3046760	  764.8	  580.8	 3171.0	...
3046761	  764.9	  580.8	 3171.0	...
3046762	  764.9	  580.9	 3169.0	...
3046763	  765.2	  581.0	 3168.0	...
3046764	  765.3	  581.0	 3168.0	...
3046765	  765.3	  581.0	 3167.0	...
3046766	  765.2	  581.1	 3167.0	...
3046767	  765.2	  581.1	 3167.0	...
3046768	  765.3	  581.2	 3166.0	...
3046769	  765.3	  581.2	 3165.0	...
3046770	  765.3	  581.2	 3166.0	...
3046771	  765.4	  581.2	 3167.0	...
3046772	  765.4	  581.5	 3169.0	...
3046773	  765.4	  581.8	 3169.0	...
3046774	  765.3	  581.9	 3171.0	...
3046775	  765.2	  581.9	 3171.0	...
3046776	  765.2	  581.7	 3172.0	...
3046777	  765.2	  581.4	 3169.0	...
3046778	  765.3	  581.1	 3166.0	...
3046779	  765.3	  580.9	 3164.0	...
3046780	  765.3	  580.8	 3164.0	...
3046781	  765.2	  580.6	 3163.0	...
3046782	  765.5	  580.2	 3165.0	...
3046783	  765.8	  579.8	 3168.0	...
3046784	  766.0	  579.5	 3170.0	...
3046785	  765.9	  579.5	 3170.0	...
3046786	  765.7	  579.4	 3170.0	...
3046787	  765.6	  579.4	 3169.0	...
MSG	3046788 0000 _ Number On
3046788	  765.5	  579.5	 3169.0	...
3046789	  765.5	  579.5	 3169.0	...
3046790	  765.6	  579.6	 3169.0	...
3046791	  765.7	  579.8	 3168.0	...
3046792	  765.7	  579.9	 3167.0	...
3046793	  765.8	  580.0	 3166.0	...
3046794	  765.8	  579.9	 3165.0	...
3046795	  765.8	  579.8	 3164.0	...
3046796	  765.8	  579.8	 3163.0	...
3046797	  765.8	  580.0	 3162.0	...
3046798	  766.2	  580.1	 3163.0	...
3046799	  766.5	  580.1	 3164.0	...
3046800	  766.8	  580.0	 3166.0	...
3046801	  766.5	  580.0	 3166.0	...
3046802	  766.3	  580.0	 3165.0	...
3046803	  766.2	  579.9	 3165.0	...
3046804	  766.3	  579.8	 3165.0	...
3046805	  766.5	  579.5	 3166.0	...
3046806	  766.6	  579.3	 3164.0	...
3046807	  766.5	  579.0	 3162.0	...
3046808	  766.5	  578.9	 3160.0	...
3046809	  766.5	  578.8	 3160.0	...
3046810	  766.6	  578.8	 3160.0	...
3046811	  766.6	  578.9	 3159.0	...
3046812	  766.7	  579.0	 3159.0	...
3046813	  766.7	  579.1	 3160.0	...
3046814	  766.6	  579.2	 3160.0	...
3046815	  766.7	  579.5	 3160.0	...
3046816	  766.9	  579.8	 3159.0	...
3046817	  767.0	  580.0	 3158.0	...
3046818	  767.0	  580.0	 3156.0	...
3046819	  767.0	  579.8	 3155.0	...
3046820	  767.0	  579.2	 3155.0	...
3046821	  767.0	  578.7	 3156.0	...
3046822	  767.1	  578.4	 3158.0	...
3046823	  766.9	  578.5	 3159.0	...
3046824	  766.7	  578.7	 3161.0	...
3046825	  766.6	  578.8	 3163.0	...
3046826	  766.6	  579.0	 3165.0	...
3046827	  766.6	  579.1	 3166.0	...
3046828	  766.6	  579.2	 3167.0	...
3046829	  766.7	  579.3	 3168.0	...
3046830	  766.7	  579.3	 3169.0	...
3046831	  766.9	  579.5	 3170.0	...
3046832	  767.1	  579.6	 3171.0	...
3046833	  767.2	  579.7	 3172.0	...
3046834	  767.2	  579.6	 3173.0	...
3046835	  767.3	  579.5	 3172.0	...
3046836	  767.4	  579.6	 3171.0	...
3046837	  767.3	  579.6	 3170.0	...
3046838	  767.2	  579.7	 3170.0	...
3046839	  767.3	  579.7	 3170.0	...
3046840	  767.3	  579.7	 3169.0	...
3046841	  767.4	  579.7	 3169.0	...
3046842	  767.6	  579.4	 3168.0	...
3046843	  767.9	  579.0	 3168.0	...
3046844	  768.1	  579.5	 3167.0	...
3046845	  768.1	  580.2	 3167.0	...
3046846	  767.9	  580.8	 3168.0	...
3046847	  767.7	  580.7	 3168.0	...
3046848	  767.5	  580.5	 3169.0	...
3046849	  767.6	  580.5	 3169.0	...
3046850	  767.7	  580.4	 3169.0	...
3046851	  767.8	  580.4	 3169.0	...
3046852	  767.6	  580.4	 3168.0	...
3046853	  767.6	  580.3	 3165.0	...
3046854	  767.7	  580.2	 3162.0	...
3046855	  767.9	  580.0	 3159.0	...
3046856	  768.1	  580.0	 3158.0	...
3046857	  768.4	  580.0	 3157.0	...
3046858	  768.6	  580.1	 3157.0	...
3046859	  768.7	  580.3	 3158.0	...
3046860	  768.7	  580.3	 3160.0	...
3046861	  768.5	  580.4	 3162.0	...
3046862	  768.4	  580.5	 3161.0	...
3046863	  768.3	  580.6	 3161.0	...
3046864	  768.2	  580.5	 3160.0	...
3046865	  768.2	  580.5	 3158.0	...
3046866	  768.2	  580.5	 3158.0	...
3046867	  768.4	  580.6	 3157.0	...
3046868	  768.6	  580.6	 3156.0	...
3046869	  768.6	  580.7	 3156.0	...
3046870	  768.7	  580.8	 3156.0	...
3046871	  768.8	  580.8	 3156.0	...
3046872	  769.0	  580.8	 3157.0	...
3046873	  769.1	  580.9	 3157.0	...
3046874	  769.7	  580.7	 3158.0	...
3046875	  770.2	  580.4	 3159.0	...
3046876	  770.2	  580.3	 3159.0	...
3046877	  769.9	  580.3	 3159.0	...
3046878	  769.5	  580.4	 3159.0	...
3046879	  769.5	  580.5	 3159.0	...
3046880	  769.7	  580.4	 3156.0	...
3046881	  770.0	  580.4	 3154.0	...
3046882	  770.1	  580.8	 3152.0	...
3046883	  770.0	  581.3	 3152.0	...
3046884	  769.8	  581.6	 3154.0	...
3046885	  769.6	  581.2	 3156.0	...
3046886	  769.5	  580.7	 3158.0	...
3046887	  769.5	  580.2	 3154.0	...
3046888	  769.4	  580.1	 3150.0	...
3046889	  769.6	  580.0	 3148.0	...
3046890	  769.8	  579.9	 3150.0	...
3046891	  770.0	  580.0	 3153.0	...
3046892	  770.1	  580.2	 3154.0	...
3046893	  770.3	  580.1	 3152.0	...
3046894	  770.5	  579.8	 3150.0	...
3046895	  770.5	  579.8	 3149.0	...
3046896	  770.3	  580.1	 3149.0	...
3046897	  770.2	  580.4	 3150.0	...
3046898	  770.3	  580.6	 3150.0	...
3046899	  770.4	  580.8	 3151.0	...
3046900	  770.7	  580.8	 3151.0	...
3046901	  770.7	  580.5	 3151.0	...
3046902	  770.4	  580.2	 3151.0	...
3046903	  770.0	  580.2	 3150.0	...
3046904	  769.6	  580.1	 3149.0	...
3046905	  769.7	  580.0	 3148.0	...
3046906	  769.8	  579.7	 3148.0	...
3046907	  769.8	  579.4	 3149.0	...
3046908	  769.8	  579.6	 3149.0	...
3046909	  769.9	  580.2	 3149.0	...
3046910	  769.9	  580.7	 3150.0	...
3046911	  769.8	  580.7	 3152.0	...
3046912	  769.7	  580.5	 3150.0	...
3046913	  769.7	  580.3	 3148.0	...
3046914	  769.9	  580.5	 3145.0	...
3046915	  770.2	  580.9	 3144.0	...
3046916	  770.2	  581.4	 3144.0	...
3046917	  770.2	  581.2	 3146.0	...
3046918	  770.1	  580.9	 3148.0	...
3046919	  770.2	  580.7	 3151.0	...
3046920	  770.5	  580.9	 3151.0	...
3046921	  770.7	  581.1	 3146.0	...
3046922	  770.8	  581.2	 3141.0	...
3046923	  770.8	  581.4	 3138.0	...
3046924	  770.5	  581.3	 3140.0	...
3046925	  770.2	  581.0	 3141.0	...
3046926	  770.0	  580.8	 3140.0	...
3046927	  770.1	  581.0	 3139.0	...
3046928	  770.2	  581.2	 3139.0	...
3046929	  770.2	  581.1	 3140.0	...
3046930	  770.1	  581.0	 3139.0	...
3046931	  770.3	  580.9	 3139.0	...
3046932	  770.5	  581.0	 3140.0	...
3046933	  770.7	  581.0	 3138.0	...
3046934	  770.5	  581.3	 3137.0	...
3046935	  770.3	  581.4	 3136.0	...
3046936	  770.1	  581.7	 3136.0	...
3046937	  770.1	  581.7	 3135.0	...
3046938	  770.2	  581.3	 3136.0	...
3046939	  770.2	  581.0	 3136.0	...
3046940	  770.2	  580.8	 3137.0	...
3046941	  770.2	  580.8	 3137.0	...
3046942	  770.2	  580.9	 3137.0	...
3046943	  770.2	  580.9	 3135.0	...
3046944	  770.1	  581.0	 3132.0	...
3046945	  770.2	  581.2	 3130.0	...
3046946	  770.2	  581.3	 3129.0	...
3046947	  770.1	  581.2	 3130.0	...
3046948	  770.0	  581.0	 3129.0	...
3046949	  770.3	  580.8	 3128.0	...
3046950	  770.5	  580.7	 3127.0	...
3046951	  770.7	  580.7	 3128.0	...
3046952	  770.7	  580.6	 3129.0	...
3046953	  770.8	  580.6	 3130.0	...
3046954	  771.0	  580.8	 3130.0	...
3046955	  771.2	  581.0	 3130.0	...
3046956	  771.2	  581.0	 3130.0	...
3046957	  771.1	  580.7	 3129.0	...
3046958	  771.0	  580.7	 3128.0	...
3046959	  771.2	  581.0	 3126.0	...
3046960	  771.3	  581.5	 3124.0	...
3046961	  771.4	  581.6	 3123.0	...
3046962	  771.3	  581.3	 3122.0	...
3046963	  771.2	  580.8	 3120.0	...
3046964	  771.0	  580.2	 3119.0	...
3046965	  770.7	  580.1	 3118.0	...
3046966	  770.4	  580.0	 3118.0	...
3046967	  770.2	  580.2	 3116.0	...
3046968	  770.1	  580.4	 3115.0	...
3046969	  770.1	  580.6	 3115.0	...
3046970	  770.0	  580.5	 3116.0	...
3046971	  770.2	  580.6	 3118.0	...
3046972	  770.2	  580.8	 3119.0	...
3046973	  770.3	  581.0	 3118.0	...
3046974	  770.4	  581.2	 3118.0	...
3046975	  770.5	  581.3	 3117.0	...
3046976	  770.6	  581.4	 3115.0	...
3046977	  770.6	  581.3	 3113.0	...
3046978	  770.6	  581.7	 3113.0	...
3046979	  770.5	  582.1	 3110.0	...
3046980	  770.5	  582.2	 3108.0	...
3046981	  770.5	  581.8	 3107.0	...
3046982	  770.5	  581.5	 3109.0	...
3046983	  770.3	  581.6	 3108.0	...
3046984	  770.1	  581.6	 3106.0	...
3046985	  770.0	  581.8	 3104.0	...
3046986	  770.2	  581.8	 3104.0	...
3046987	  770.3	  581.5	 3105.0	...
3046988	  770.3	  581.1	 3106.0	...
3046989	  770.4	  580.6	 3105.0	...
3046990	  770.6	  580.5	 3104.0	...
3046991	  770.8	  580.5	 3103.0	...
3046992	  770.8	  580.4	 3104.0	...
3046993	  770.8	  580.4	 3105.0	...
3046994	  770.8	  580.3	 3106.0	...
3046995	  770.8	  580.3	 3107.0	...
3046996	  770.8	  580.3	 3106.0	...
3046997	  770.8	  580.3	 3106.0	...
3046998	  770.8	  580.3	 3105.0	...
3046999	  770.9	  580.4	 3105.0	...
3047000	  771.0	  580.5	 3103.0	...
3047001	  771.1	  580.6	 3101.0	...
3047002	  771.1	  580.3	 3099.0	...
3047003	  771.0	  580.0	 3098.0	...
3047004	  770.7	  579.8	 3097.0	...
3047005	  770.5	  580.0	 3097.0	...
3047006	  770.2	  580.2	 3098.0	...
3047007	  770.0	  580.2	 3098.0	...
3047008	  769.7	  580.5	 3099.0	...
3047009	  769.8	  580.7	 3098.0	...
3047010	  769.9	  580.9	 3099.0	...
3047011	  770.0	  581.0	 3099.0	...
3047012	  770.2	  581.0	 3099.0	...
3047013	  770.2	  581.0	 3098.0	...
3047014	  770.2	  580.8	 3098.0	...
3047015	  770.1	  580.6	 3097.0	...
3047016	  770.3	  581.1	 3094.0	...
3047017	  770.5	  581.9	 3094.0	...
3047018	  770.6	  582.3	 3095.0	...
3047019	  770.3	  582.1	 3097.0	...
3047020	  770.1	  581.8	 3098.0	...
3047021	  769.9	  581.5	 3097.0	...
3047022	  770.0	  581.2	 3096.0	...
3047023	  770.2	  581.0	 3095.0	...
3047024	  770.2	  581.0	 3095.0	...
3047025	  770.2	  580.9	 3095.0	...
3047026	  770.3	  580.7	 3095.0	...
3047027	  770.1	  580.9	 3095.0	...
3047028	  769.9	  581.4	 3095.0	...
3047029	  769.8	  581.8	 3097.0	...
3047030	  769.9	  582.4	 3098.0	...
3047031	  770.0	  582.8	 3096.0	...
3047032	  770.0	  583.1	 3093.0	...
3047033	  769.9	  582.8	 3091.0	...
3047034	  770.0	  582.6	 3091.0	...
3047035	  770.0	  582.6	 3092.0	...
3047036	  770.1	  582.7	 3090.0	...
3047037	  770.2	  582.8	 3089.0	...
3047038	  770.3	  582.9	 3092.0	...
3047039	  770.4	  583.0	 3095.0	...
3047040	  770.4	  582.7	 3096.0	...
3047041	  770.3	  582.4	 3093.0	...
3047042	  770.3	  582.0	 3090.0	...
3047043	  770.4	  582.0	 3091.0	...
3047044	  770.6	  581.9	 3091.0	...
3047045	  770.7	  581.8	 3091.0	...
3047046	  770.6	  581.8	 3088.0	...
3047047	  770.6	  581.9	 3084.0	...
3047048	  770.6	  581.9	 3082.0	...
3047049	  770.6	  581.8	 3081.0	...
3047050	  770.6	  582.1	 3081.0	...
3047051	  770.3	  582.5	 3079.0	...
3047052	  770.2	  582.9	 3077.0	...
3047053	  770.0	  583.1	 3075.0	...
3047054	  769.9	  582.4	 3076.0	...
3047055	  769.7	  581.7	 3077.0	...
3047056	  769.8	  581.5	 3079.0	...
3047057	  770.0	  582.1	 3080.0	...
3047058	  770.3	  582.7	 3080.0	...
3047059	  770.4	  582.8	 3079.0	...
3047060	  770.4	  582.9	 3079.0	...
3047061	  770.2	  583.0	 3079.0	...
3047062	  770.1	  583.1	 3078.0	...
3047063	  770.1	  583.1	 3077.0	...
3047064	  770.1	  583.2	 3076.0	...
3047065	  770.3	  583.3	 3076.0	...
3047066	  770.5	  583.3	 3078.0	...
3047067	  770.7	  583.3	 3081.0	...
3047068	  770.7	  583.3	 3083.0	...
3047069	  770.7	  583.5	 3083.0	...
3047070	  770.4	  583.7	 3082.0	...
3047071	  770.1	  583.4	 3080.0	...
3047072	  769.8	  582.9	 3079.0	...
3047073	  769.6	  582.4	 3077.0	...
3047074	  769.5	  582.4	 3075.0	...
3047075	  769.1	  582.4	 3072.0	...
3047076	  768.7	  582.4	 3072.0	...
3047077	  768.3	  582.4	 3076.0	...
3047078	  767.7	  581.8	 3078.0	...
3047079	  766.6	  580.8	 3076.0	...
3047080	  765.6	  579.7	 3075.0	...
3047081	  764.6	  578.6	 3075.0	...
3047082	  764.2	  578.0	 3075.0	...
3047083	  763.4	  577.3	 3073.0	...
3047084	  763.1	  577.3	 3073.0	...
3047085	  762.7	  577.0	 3074.0	...
3047086	  762.4	  576.6	 3075.0	...
3047087	  762.2	  576.3	 3075.0	...
3047088	  762.4	  575.9	 3075.0	...
3047089	  763.0	  575.5	 3075.0	...
3047090	  763.7	  575.2	 3076.0	...
3047091	  764.0	  575.2	 3082.0	...
3047092	  765.3	  575.2	 3087.0	...
3047093	  766.5	  575.2	 3087.0	...
MSG	3047094 0000 _ Number Off
3047094	  767.8	  575.0	 3082.0	...
3047095	  768.3	  574.8	 3077.0	...
3047096	  768.5	  574.9	 3078.0	...
3047097	  768.6	  575.1	 3078.0	...
3047098	  768.6	  575.2	 3078.0	...
3047099	  768.7	  575.1	 3078.0	...
3047100	  768.7	  574.9	 3078.0	...
3047101	  768.7	  575.0	 3076.0	...
3047102	  768.6	  575.0	 3074.0	...
3047103	  768.5	  575.0	 3072.0	...
3047104	  768.4	  575.0	 3074.0	...
3047105	  768.1	  575.0	 3076.0	...
3047106	  767.9	  575.1	 3077.0	...
3047107	  767.6	  575.3	 3076.0	...
3047108	  767.9	  575.4	 3075.0	...
3047109	  768.2	  575.6	 3075.0	...
3047110	  768.0	  576.0	 3074.0	...
3047111	  767.4	  576.0	 3073.0	...
3047112	  766.8	  575.9	 3072.0	...
3047113	  766.8	  575.6	 3071.0	...
3047114	  766.9	  575.7	 3072.0	...
3047115	  767.0	  575.7	 3074.0	...
3047116	  767.2	  575.7	 3074.0	...
3047117	  767.2	  575.6	 3072.0	...
3047118	  767.2	  575.4	 3070.0	...
3047119	  767.3	  575.4	 3069.0	...
3047120	  767.4	  575.5	 3068.0	...
3047121	  767.4	  575.5	 3068.0	...
3047122	  767.2	  575.4	 3068.0	...
3047123	  767.2	  575.4	 3069.0	...
3047124	  767.3	  575.7	 3070.0	...
3047125	  767.4	  576.0	 3070.0	...
3047126	  767.6	  576.3	 3070.0	...
3047127	  767.6	  576.1	 3069.0	...
3047128	  767.7	  576.0	 3068.0	...
3047129	  767.7	  575.8	 3066.0	...
3047130	  767.8	  575.9	 3065.0	...
3047131	  767.7	  575.9	 3064.0	...
3047132	  767.6	  575.9	 3064.0	...
3047133	  767.5	  575.9	 3065.0	...
3047134	  767.5	  575.7	 3067.0	...
3047135	  767.7	  575.5	 3068.0	...
3047136	  767.8	  575.4	 3069.0	...
3047137	  767.9	  575.5	 3069.0	...
3047138	  767.9	  575.7	 3069.0	...
3047139	  767.9	  575.9	 3070.0	...
3047140	  767.9	  576.2	 3070.0	...
3047141	  767.9	  576.5	 3069.0	...
3047142	  767.9	  576.6	 3069.0	...
3047143	  767.6	  576.7	 3069.0	...
3047144	  767.2	  576.8	 3069.0	...
3047145	  766.7	  576.9	 3069.0	...
3047146	  766.5	  576.9	 3069.0	...
3047147	  766.7	  576.8	 3068.0	...
3047148	  767.0	  576.2	 3066.0	...
3047149	  767.3	  575.6	 3060.0	...
3047150	  767.4	  575.1	 3056.0	...
3047151	  767.5	  575.4	 3054.0	...
3047152	  767.6	  575.7	 3054.0	...
3047153	  767.3	  575.7	 3055.0	...
3047154	  766.9	  575.5	 3056.0	...
3047155	  766.4	  575.1	 3056.0	...
3047156	  766.2	  575.0	 3054.0	...
3047157	  766.5	  575.1	 3052.0	...
3047158	  766.9	  575.3	 3051.0	...
3047159	  767.3	  575.5	 3053.0	...
3047160	  767.3	  575.5	 3056.0	...
3047161	  767.3	  575.5	 3057.0	...
3047162	  767.2	  575.6	 3059.0	...
3047163	  767.2	  575.7	 3060.0	...
3047164	  767.2	  576.0	 3060.0	...
3047165	  767.2	  576.4	 3061.0	...
3047166	  767.4	  576.6	 3061.0	...
3047167	  767.4	  576.6	 3061.0	...
3047168	  767.5	  576.7	 3061.0	...
3047169	  767.5	  576.8	 3061.0	...
3047170	  767.6	  576.8	 3061.0	...
3047171	  767.7	  576.8	 3061.0	...
3047172	  767.8	  576.7	 3062.0	...
3047173	  767.9	  576.5	 3063.0	...
3047174	  768.0	  576.3	 3061.0	...
3047175	  768.1	  575.9	 3057.0	...
3047176	  768.3	  575.7	 3054.0	...
3047177	  768.4	  575.8	 3055.0	...
3047178	  768.4	  576.1	 3056.0	...
3047179	  768.3	  576.4	 3056.0	...
3047180	  768.2	  576.4	 3056.0	...
3047181	  768.0	  576.3	 3057.0	...
3047182	  767.7	  576.1	 3057.0	...
3047183	  767.6	  576.1	 3058.0	...
3047184	  767.8	  576.2	 3058.0	...
3047185	  767.9	  576.4	 3059.0	...
3047186	  768.1	  576.3	 3061.0	...
3047187	  768.2	  576.1	 3061.0	...
3047188	  768.4	  575.7	 3061.0	...
3047189	  768.5	  576.2	 3061.0	...
3047190	  768.5	  576.8	 3061.0	...
3047191	  768.4	  577.3	 3062.0	...
3047192	  768.4	  577.3	 3062.0	...
3047193	  768.7	  577.1	 3062.0	...
3047194	  768.8	  577.0	 3062.0	...
3047195	  768.8	  576.6	 3060.0	...
3047196	  768.7	  576.3	 3057.0	...
3047197	  768.6	  576.1	 3054.0	...
3047198	  768.5	  576.1	 3054.0	...
3047199	  768.4	  576.2	 3055.0	...
3047200	  768.3	  576.7	 3056.0	...
3047201	  768.5	  577.1	 3057.0	...
3047202	  768.8	  577.3	 3055.0	...
3047203	  769.1	  577.3	 3052.0	...
3047204	  769.1	  577.1	 3050.0	...
3047205	  769.2	  576.8	 3050.0	...
3047206	  769.4	  576.5	 3050.0	...
3047207	  769.3	  576.4	 3049.0	...
3047208	  769.0	  576.4	 3049.0	...
3047209	  768.8	  576.4	 3048.0	...
3047210	  768.8	  576.4	 3048.0	...
3047211	  768.8	  576.5	 3045.0	...
3047212	  768.9	  576.6	 3041.0	...
3047213	  769.0	  576.8	 3038.0	...
3047214	  769.0	  577.0	 3039.0	...
3047215	  769.0	  576.9	 3039.0	...
3047216	  769.3	  576.8	 3043.0	...
3047217	  769.7	  576.7	 3046.0	...
3047218	  770.1	  576.4	 3049.0	...
3047219	  770.1	  576.3	 3045.0	...
3047220	  770.0	  576.3	 3041.0	...
3047221	  769.9	  576.4	 3038.0	...
3047222	  769.8	  576.4	 3038.0	...
3047223	  769.7	  576.4	 3039.0	...
3047224	  769.6	  576.5	 3042.0	...
3047225	  769.3	  576.7	 3045.0	...
3047226	  769.2	  576.8	 3048.0	...
3047227	  769.1	  576.8	 3049.0	...
3047228	  769.1	  576.8	 3051.0	...
3047229	  769.2	  576.5	 3052.0	...
3047230	  769.3	  576.0	 3050.0	...
3047231	  769.3	  575.6	 3047.0	...
3047232	  769.3	  575.1	 3042.0	...
3047233	  769.3	  574.9	 3040.0	...
3047234	  769.2	  574.9	 3039.0	...
3047235	  769.1	  575.5	 3040.0	...
3047236	  769.0	  576.0	 3040.0	...
3047237	  769.0	  576.3	 3038.0	...
3047238	  768.9	  576.2	 3036.0	...
3047239	  768.9	  576.1	 3034.0	...
3047240	  768.9	  575.8	 3033.0	...
3047241	  768.9	  575.5	 3032.0	...
3047242	  768.9	  575.6	 3032.0	...
3047243	  768.8	  575.9	 3033.0	...
3047244	  768.8	  576.3	 3034.0	...
3047245	  768.8	  576.9	 3032.0	...
3047246	  769.0	  577.3	 3029.0	...
3047247	  769.1	  577.6	 3030.0	...
3047248	  769.2	  577.2	 3033.0	...
3047249	  769.2	  576.6	 3032.0	...
3047250	  769.2	  576.2	 3029.0	...
3047251	  769.3	  576.1	 3026.0	...
3047252	  769.3	  576.1	 3027.0	...
3047253	  769.3	  576.1	 3027.0	...
3047254	  769.3	  576.3	 3027.0	...
3047255	  769.0	  576.6	 3026.0	...
3047256	  769.0	  576.8	 3029.0	...
3047257	  768.9	  576.8	 3032.0	...
3047258	  769.0	  576.6	 3034.0	...
3047259	  768.8	  576.1	 3030.0	...
3047260	  768.7	  575.8	 3026.0	...
3047261	  768.7	  575.6	 3024.0	...
3047262	  768.9	  575.6	 3024.0	...
3047263	  768.8	  575.8	 3024.0	...
3047264	  768.6	  575.9	 3024.0	...
3047265	  768.4	  576.0	 3025.0	...
3047266	  768.4	  576.1	 3027.0	...
3047267	  768.4	  576.4	 3028.0	...
3047268	  768.5	  576.7	 3026.0	...
3047269	  768.5	  576.9	 3024.0	...
3047270	  768.5	  576.8	 3022.0	...
3047271	  768.5	  576.8	 3023.0	...
3047272	  768.6	  577.0	 3023.0	...
3047273	  768.6	  577.2	 3024.0	...
3047274	  768.7	  577.1	 3022.0	...
3047275	  768.7	  577.0	 3018.0	...
3047276	  768.6	  576.8	 3014.0	...
3047277	  768.6	  576.4	 3012.0	...
3047278	  768.7	  576.0	 3012.0	...
3047279	  768.6	  575.6	 3012.0	...
3047280	  768.6	  575.8	 3009.0	...
3047281	  768.5	  576.0	 3006.0	...
3047282	  768.5	  576.5	 3008.0	...
3047283	  768.3	  576.7	 3012.0	...
3047284	  768.1	  577.0	 3016.0	...
3047285	  768.3	  577.0	 3015.0	...
3047286	  768.5	  576.9	 3012.0	...
3047287	  768.3	  577.1	 3009.0	...
3047288	  767.9	  577.4	 3005.0	...
3047289	  767.9	  577.7	 3003.0	...
3047290	  768.3	  577.7	 3002.0	...
3047291	  768.7	  577.8	 3005.0	...
3047292	  768.8	  577.8	 3007.0	...
3047293	  768.8	  577.8	 3009.0	...
3047294	  768.6	  577.6	 3008.0	...
3047295	  768.2	  577.3	 3008.0	...
3047296	  767.9	  576.9	 3006.0	...
3047297	  767.5	  576.7	 3004.0	...
3047298	  767.5	  576.7	 3003.0	...
3047299	  767.4	  576.8	 3001.0	...
3047300	  767.4	  577.2	 3000.0	...
3047301	  767.2	  578.0	 3001.0	...
3047302	  767.1	  578.8	 3004.0	...
3047303	  767.2	  579.3	 3006.0	...
MSG	3047304 0000 _ Number On
3047304	  767.3	  579.3	 3004.0	...
3047305	  767.5	  579.1	 3002.0	...
3047306	  767.5	  578.7	 3000.0	...
3047307	  767.6	  578.3	 3000.0	...
3047308	  767.8	  578.0	 3000.0	...
3047309	  768.0	  578.1	 2997.0	...
3047310	  768.0	  578.2	 2996.0	...
3047311	  767.7	  578.2	 2994.0	...
3047312	  767.4	  578.2	 2994.0	...
3047313	  767.1	  578.3	 2994.0	...
3047314	  767.0	  578.4	 2993.0	...
3047315	  767.0	  578.5	 2992.0	...
3047316	  766.9	  578.5	 2992.0	...
3047317	  766.8	  578.4	 2987.0	...
3047318	  766.6	  578.5	 2983.0	...
3047319	  766.3	  578.9	 2983.0	...
3047320	  766.2	  579.1	 2986.0	...
3047321	  766.0	  579.1	 2990.0	...
3047322	  766.2	  578.7	 2990.0	...
3047323	  766.5	  578.6	 2990.0	...
3047324	  766.7	  578.4	 2989.0	...
3047325	  766.9	  578.3	 2989.0	...
3047326	  767.1	  578.3	 2990.0	...
3047327	  767.4	  578.5	 2988.0	...
3047328	  767.5	  578.8	 2985.0	...
3047329	  767.5	  578.9	 2983.0	...
3047330	  767.5	  578.9	 2979.0	...
3047331	  767.4	  579.0	 2976.0	...
3047332	  767.4	  579.3	 2976.0	...
3047333	  767.3	  579.5	 2979.0	...
3047334	  767.3	  580.0	 2982.0	...
3047335	  767.1	  580.5	 2981.0	...
3047336	  767.0	  580.9	 2983.0	...
3047337	  767.0	  580.8	 2985.0	...
3047338	  767.1	  580.6	 2983.0	...
3047339	  767.2	  580.9	 2978.0	...
3047340	  767.3	  581.0	 2973.0	...
3047341	  767.2	  581.3	 2972.0	...
3047342	  767.1	  581.4	 2973.0	...
3047343	  767.1	  581.5	 2972.0	...
3047344	  767.2	  581.5	 2971.0	...
3047345	  767.3	  581.5	 2970.0	...
3047346	  767.6	  581.0	 2971.0	...
3047347	  767.8	  580.7	 2973.0	...
3047348	  767.7	  580.4	 2976.0	...
3047349	  767.4	  580.8	 2976.0	...
3047350	  767.1	  580.9	 2975.0	...
3047351	  766.9	  581.0	 2975.0	...
3047352	  766.7	  580.9	 2972.0	...
3047353	  766.6	  580.9	 2969.0	...
3047354	  767.2	  580.8	 2966.0	...
3047355	  767.6	  580.9	 2965.0	...
3047356	  768.1	  580.9	 2964.0	...
3047357	  768.1	  581.0	 2964.0	...
3047358	  767.9	  581.0	 2963.0	...
3047359	  767.5	  581.0	 2963.0	...
3047360	  767.1	  581.2	 2963.0	...
3047361	  766.8	  581.4	 2964.0	...
3047362	  766.5	  581.4	 2964.0	...
3047363	  766.2	  581.3	 2963.0	...
3047364	  766.3	  581.2	 2962.0	...
3047365	  766.5	  581.0	 2961.0	...
3047366	  766.6	  581.1	 2960.0	...
3047367	  766.8	  581.9	 2959.0	...
3047368	  766.5	  582.7	 2957.0	...
3047369	  766.3	  583.2	 2955.0	...
3047370	  766.7	  583.1	 2954.0	...
3047371	  767.4	  583.2	 2956.0	...
3047372	  768.2	  583.3	 2957.0	...
3047373	  768.2	  582.8	 2957.0	...
3047374	  768.0	  582.2	 2956.0	...
3047375	  767.7	  581.8	 2955.0	...
3047376	  767.4	  582.0	 2953.0	...
3047377	  767.1	  582.3	 2953.0	...
3047378	  766.6	  582.5	 2954.0	...
3047379	  766.2	  582.6	 2950.0	...
3047380	  766.1	  582.7	 2945.0	...
3047381	  766.1	  582.8	 2941.0	...
3047382	  766.3	  582.8	 2941.0	...
3047383	  766.3	  582.8	 2941.0	...
3047384	  766.4	  582.9	 2941.0	...
3047385	  766.3	  583.1	 2941.0	...
3047386	  766.0	  583.4	 2940.0	...
3047387	  765.7	  583.6	 2939.0	...
3047388	  765.6	  583.7	 2938.0	...
3047389	  765.7	  583.8	 2936.0	...
3047390	  765.9	  583.9	 2935.0	...
3047391	  765.9	  584.1	 2930.0	...
3047392	  765.9	  584.2	 2927.0	...
3047393	  765.9	  584.3	 2922.0	...
3047394	  765.9	  584.4	 2921.0	...
3047395	  766.0	  584.4	 2920.0	...
3047396	  766.1	  584.2	 2920.0	...
3047397	  766.2	  584.0	 2923.0	...
3047398	  766.3	  584.2	 2926.0	...
3047399	  766.4	  584.5	 2926.0	...
3047400	  766.4	  584.8	 2924.0	...
3047401	  766.5	  584.8	 2922.0	...
3047402	  766.6	  584.8	 2923.0	...
3047403	  766.7	  584.6	 2923.0	...
3047404	  766.8	  584.3	 2919.0	...
3047405	  766.9	  584.1	 2916.0	...
3047406	  766.9	  584.1	 2913.0	...
3047407	  766.7	  583.9	 2913.0	...
3047408	  766.4	  583.7	 2913.0	...
3047409	  766.3	  583.5	 2913.0	...
3047410	  766.4	  583.6	 2913.0	...
3047411	  766.3	  583.8	 2911.0	...
3047412	  766.1	  583.9	 2908.0	...
3047413	  766.2	  583.9	 2905.0	...
3047414	  766.6	  584.2	 2904.0	...
3047415	  767.1	  585.4	 2904.0	...
3047416	  767.2	  586.5	 2904.0	...
3047417	  767.4	  587.3	 2904.0	...
3047418	  767.4	  587.5	 2904.0	...
3047419	  767.4	  587.2	 2904.0	...
3047420	  767.4	  586.7	 2903.0	...
3047421	  767.5	  585.8	 2903.0	...
3047422	  767.6	  585.3	 2902.0	...
3047423	  767.4	  584.8	 2897.0	...
3047424	  767.3	  585.0	 2892.0	...
3047425	  767.5	  585.2	 2887.0	...
3047426	  767.9	  585.4	 2887.0	...
3047427	  768.1	  585.3	 2886.0	...
3047428	  768.0	  585.2	 2885.0	...
3047429	  768.0	  585.4	 2882.0	...
3047430	  768.1	  585.7	 2879.0	...
3047431	  768.1	  586.0	 2876.0	...
3047432	  768.0	  586.1	 2877.0	...
3047433	  767.9	  585.6	 2873.0	...
3047434	  767.8	  585.1	 2870.0	...
3047435	  767.9	  584.7	 2867.0	...
3047436	  768.4	  584.8	 2869.0	...
3047437	  768.9	  584.9	 2870.0	...
3047438	  769.3	  584.8	 2870.0	...
3047439	  768.9	  584.8	 2870.0	...
3047440	  768.4	  584.9	 2869.0	...
3047441	  768.0	  585.0	 2867.0	...
3047442	  768.0	  585.0	 2864.0	...
3047443	  768.0	  585.4	 2862.0	...
3047444	  768.0	  585.7	 2862.0	...
3047445	  768.2	  586.0	 2862.0	...
3047446	  768.4	  586.0	 2861.0	...
3047447	  768.7	  586.1	 2859.0	...
3047448	  768.8	  586.4	 2858.0	...
3047449	  768.9	  586.5	 2857.0	...
3047450	  769.2	  586.6	 2857.0	...
3047451	  769.3	  586.6	 2857.0	...
3047452	  769.0	  586.6	 2854.0	...
3047453	  768.5	  586.5	 2851.0	...
3047454	  768.5	  586.2	 2850.0	...
3047455	  769.0	  586.0	 2850.0	...
3047456	  769.5	  585.8	 2850.0	...
3047457	  769.5	  585.6	 2847.0	...
3047458	  769.2	  585.5	 2845.0	...
3047459	  768.9	  586.0	 2844.0	...
3047460	  768.7	  586.6	 2840.0	...
3047461	  768.7	  587.2	 2836.0	...
3047462	  768.7	  587.3	 2831.0	...
3047463	  769.1	  587.4	 2830.0	...
3047464	  769.5	  587.5	 2830.0	...
3047465	  769.8	  587.7	 2829.0	...
3047466	  769.7	  588.1	 2829.0	...
3047467	  769.5	  588.3	 2829.0	...
3047468	  769.4	  588.4	 2829.0	...
3047469	  769.4	  587.9	 2828.0	...
3047470	  769.5	  587.4	 2823.0	...
3047471	  769.7	  587.0	 2818.0	...
3047472	  769.7	  587.1	 2813.0	...
3047473	  769.7	  587.2	 2810.0	...
3047474	  769.9	  587.1	 2807.0	...
3047475	  770.0	  587.3	 2805.0	...
3047476	  770.1	  587.6	 2804.0	...
3047477	  770.1	  588.2	 2804.0	...
3047478	  770.2	  588.6	 2806.0	...
3047479	  770.3	  589.0	 2809.0	...
3047480	  770.3	  588.7	 2809.0	...
3047481	  770.3	  588.3	 2808.0	...
3047482	  770.4	  587.9	 2806.0	...
3047483	  770.6	  587.7	 2805.0	...
3047484	  770.7	  587.5	 2804.0	...
3047485	  770.4	  587.7	 2804.0	...
3047486	  770.0	  587.9	 2804.0	...
3047487	  769.7	  587.9	 2802.0	...
3047488	  769.8	  587.6	 2801.0	...
3047489	  770.1	  587.3	 2801.0	...
3047490	  770.2	  587.3	 2801.0	...
3047491	  770.3	  587.3	 2801.0	...
3047492	  770.2	  587.5	 2800.0	...
3047493	  770.2	  587.7	 2796.0	...
3047494	  770.1	  587.5	 2793.0	...
3047495	  770.1	  586.9	 2789.0	...
3047496	  770.4	  586.2	 2788.0	...
3047497	  770.8	  586.2	 2787.0	...
3047498	  771.2	  586.9	 2791.0	...
3047499	  771.2	  587.7	 2796.0	...
3047500	  771.1	  588.1	 2797.0	...
3047501	  770.9	  588.1	 2794.0	...
3047502	  770.8	  588.1	 2791.0	...
3047503	  770.6	  588.1	 2791.0	...
3047504	  770.5	  587.6	 2791.0	...
3047505	  770.6	  586.9	 2789.0	...
3047506	  770.9	  586.4	 2783.0	...
3047507	  771.3	  586.2	 2778.0	...
3047508	  771.4	  586.4	 2776.0	...
3047509	  771.4	  586.4	 2777.0	...
3047510	  771.2	  586.4	 2779.0	...
3047511	  771.2	  586.8	 2781.0	...
3047512	  771.1	  587.3	 2781.0	...
3047513	  771.3	  587.4	 2779.0	...
3047514	  771.2	  587.1	 2777.0	...
3047515	  771.1	  586.8	 2777.0	...
3047516	  771.3	  586.7	 2778.0	...
3047517	  771.6	  586.6	 2779.0	...
3047518	  771.9	  586.5	 2778.0	...
3047519	  771.8	  586.6	 2776.0	...
3047520	  771.6	  586.6	 2773.0	...
3047521	  771.4	  586.5	 2772.0	...
3047522	  771.5	  586.4	 2772.0	...
3047523	  771.7	  586.5	 2771.0	...
3047524	  771.7	  586.4	 2770.0	...
3047525	  771.6	  586.4	 2769.0	...
3047526	  771.5	  586.4	 2770.0	...
3047527	  771.5	  586.6	 2770.0	...
3047528	  771.5	  586.7	 2766.0	...
3047529	  771.6	  586.8	 2760.0	...
3047530	  771.9	  586.6	 2756.0	...
3047531	  772.1	  586.4	 2757.0	...
3047532	  772.1	  586.3	 2759.0	...
3047533	  772.0	  586.6	 2760.0	...
3047534	  771.6	  587.2	 2764.0	...
3047535	  771.4	  587.8	 2767.0	...
3047536	  771.2	  588.0	 2768.0	...
3047537	  771.5	  587.8	 2766.0	...
3047538	  772.2	  587.3	 2763.0	...
3047539	  772.8	  586.8	 2761.0	...
3047540	  773.2	  586.1	 2758.0	...
3047541	  773.0	  585.6	 2756.0	...
3047542	  772.7	  585.3	 2756.0	...
3047543	  772.5	  585.9	 2756.0	...
3047544	  772.4	  586.5	 2757.0	...
3047545	  772.2	  587.1	 2757.0	...
3047546	  772.2	  587.1	 2756.0	...
3047547	  772.1	  587.1	 2754.0	...
3047548	  772.0	  587.0	 2751.0	...
3047549	  772.1	  586.8	 2748.0	...
3047550	  772.1	  586.5	 2745.0	...
3047551	  772.2	  586.3	 2747.0	...
3047552	  772.1	  586.2	 2748.0	...
3047553	  771.9	  586.0	 2750.0	...
3047554	  771.9	  586.0	 2749.0	...
3047555	  772.0	  586.1	 2750.0	...
3047556	  772.1	  586.0	 2750.0	...
3047557	  772.1	  586.0	 2749.0	...
3047558	  772.1	  586.0	 2746.0	...
3047559	  772.4	  586.0	 2744.0	...
3047560	  772.8	  585.7	 2742.0	...
3047561	  772.9	  585.9	 2743.0	...
3047562	  772.7	  586.3	 2743.0	...
3047563	  772.6	  586.7	 2742.0	...
3047564	  772.7	  586.7	 2741.0	...
3047565	  772.8	  586.6	 2740.0	...
3047566	  772.8	  586.5	 2740.0	...
3047567	  772.9	  586.4	 2740.0	...
3047568	  773.1	  586.6	 2741.0	...
3047569	  773.2	  586.9	 2742.0	...
3047570	  773.4	  587.3	 2742.0	...
3047571	  773.4	  587.4	 2742.0	...
3047572	  773.3	  587.4	 2743.0	...
3047573	  773.2	  587.3	 2744.0	...
3047574	  773.0	  586.9	 2744.0	...
3047575	  772.8	  586.5	 2743.0	...
3047576	  772.6	  586.2	 2742.0	...
3047577	  772.3	  586.0	 2741.0	...
3047578	  772.1	  585.9	 2739.0	...
3047579	  772.0	  585.9	 2736.0	...
3047580	  772.3	  586.0	 2732.0	...
3047581	  772.7	  586.3	 2729.0	...
3047582	  772.9	  586.9	 2727.0	...
3047583	  773.1	  587.4	 2728.0	...
3047584	  773.2	  587.7	 2729.0	...
3047585	  773.2	  587.8	 2730.0	...
3047586	  773.1	  587.9	 2732.0	...
3047587	  773.0	  587.9	 2732.0	...
3047588	  772.9	  587.7	 2732.0	...
3047589	  773.2	  587.3	 2732.0	...
3047590	  773.3	  586.6	 2733.0	...
3047591	  773.5	  586.1	 2735.0	...
3047592	  773.5	  585.7	 2736.0	...
3047593	  773.7	  585.6	 2737.0	...
3047594	  773.7	  585.5	 2737.0	...
3047595	  773.6	  585.5	 2736.0	...
3047596	  773.5	  585.4	 2735.0	...
3047597	  773.7	  585.3	 2735.0	...
3047598	  773.9	  585.3	 2734.0	...
3047599	  774.0	  585.4	 2732.0	...
3047600	  774.0	  585.5	 2731.0	...
3047601	  773.8	  585.8	 2728.0	...
3047602	  773.6	  586.0	 2727.0	...
3047603	  773.8	  585.8	 2725.0	...
3047604	  774.2	  585.4	 2725.0	...
3047605	  774.4	  585.5	 2725.0	...
MSG	3047606 0000 _ Number Off
3047606	  774.1	  586.0	 2724.0	...
3047607	  774.0	  585.7	 2725.0	...
3047608	  774.1	  585.0	 2725.0	...
3047609	  774.0	  584.4	 2725.0	...
3047610	  773.8	  584.5	 2725.0	...
3047611	  773.6	  584.4	 2726.0	...
3047612	  773.9	  584.2	 2726.0	...
3047613	  774.3	  584.7	 2727.0	...
3047614	  774.4	  585.4	 2728.0	...
3047615	  774.5	  586.2	 2729.0	...
3047616	  774.5	  586.3	 2729.0	...
3047617	  774.7	  586.5	 2729.0	...
3047618	  774.9	  586.5	 2726.0	...
3047619	  775.0	  586.4	 2723.0	...
3047620	  774.9	  586.4	 2721.0	...
3047621	  774.6	  586.5	 2720.0	...
3047622	  774.4	  586.6	 2719.0	...
3047623	  774.3	  586.6	 2720.0	...
3047624	  774.5	  586.6	 2721.0	...
3047625	  774.7	  586.5	 2722.0	...
3047626	  774.8	  586.3	 2722.0	...
3047627	  774.9	  585.8	 2723.0	...
3047628	  774.9	  585.3	 2722.0	...
3047629	  774.9	  585.0	 2722.0	...
3047630	  774.9	  585.0	 2719.0	...
3047631	  774.9	  585.4	 2717.0	...
3047632	  774.5	  585.9	 2715.0	...
3047633	  774.0	  586.5	 2715.0	...
3047634	  773.8	  586.8	 2717.0	...
3047635	  774.2	  586.9	 2720.0	...
3047636	  774.7	  587.0	 2722.0	...
3047637	  774.8	  587.1	 2721.0	...
3047638	  774.8	  586.7	 2721.0	...
3047639	  774.9	  586.3	 2721.0	...
3047640	  775.0	  585.9	 2721.0	...
3047641	  775.1	  585.9	 2722.0	...
3047642	  775.1	  586.0	 2723.0	...
3047643	  775.1	  585.9	 2724.0	...
3047644	  775.1	  585.9	 2722.0	...
3047645	  775.2	  586.0	 2720.0	...
3047646	  775.1	  586.2	 2719.0	...
3047647	  775.0	  586.3	 2719.0	...
3047648	  775.0	  586.4	 2720.0	...
3047649	  775.0	  586.6	 2720.0	...
3047650	  775.1	  586.8	 2721.0	...
3047651	  775.0	  586.8	 2719.0	...
3047652	  775.2	  586.8	 2718.0	...
3047653	  775.2	  586.7	 2720.0	...
3047654	  775.3	  586.5	 2723.0	...
3047655	  775.1	  586.2	 2724.0	...
3047656	  775.0	  585.9	 2722.0	...
3047657	  775.1	  585.7	 2719.0	...
3047658	  775.2	  585.5	 2719.0	...
3047659	  775.3	  585.4	 2720.0	...
3047660	  775.3	  585.4	 2721.0	...
3047661	  775.3	  585.5	 2722.0	...
3047662	  775.1	  585.7	 2723.0	...
3047663	  774.9	  585.7	 2723.0	...
3047664	  774.8	  585.5	 2723.0	...
3047665	  774.8	  585.3	 2723.0	...
3047666	  774.8	  585.1	 2726.0	...
3047667	  775.0	  585.1	 2730.0	...
3047668	  775.2	  585.0	 2731.0	...
3047669	  775.3	  585.0	 2730.0	...
3047670	  775.3	  585.0	 2728.0	...
3047671	  775.3	  585.0	 2727.0	...
3047672	  775.3	  585.1	 2722.0	...
3047673	  775.3	  585.2	 2717.0	...
3047674	  775.3	  585.4	 2714.0	...
3047675	  775.1	  585.3	 2714.0	...
3047676	  774.9	  585.1	 2715.0	...
3047677	  774.8	  584.9	 2718.0	...
3047678	  774.9	  585.3	 2720.0	...
3047679	  774.9	  585.7	 2722.0	...
3047680	  775.0	  586.0	 2721.0	...
3047681	  775.1	  585.9	 2721.0	...
3047682	  775.2	  585.4	 2721.0	...
3047683	  775.1	  584.9	 2721.0	...
3047684	  775.1	  584.5	 2722.0	...
3047685	  775.1	  584.6	 2722.0	...
3047686	  775.3	  584.6	 2723.0	...
3047687	  775.5	  584.7	 2722.0	...
3047688	  775.6	  584.8	 2722.0	...
3047689	  775.7	  584.8	 2721.0	...
3047690	  775.7	  584.9	 2720.0	...
3047691	  775.7	  585.1	 2720.0	...
3047692	  775.6	  585.2	 2718.0	...
3047693	  775.6	  585.1	 2717.0	...
3047694	  775.7	  585.0	 2715.0	...
3047695	  775.8	  585.0	 2713.0	...
3047696	  775.8	  585.3	 2711.0	...
3047697	  775.8	  585.7	 2709.0	...
3047698	  775.7	  586.1	 2708.0	...
3047699	  775.6	  585.7	 2708.0	...
3047700	  775.4	  585.0	 2711.0	...
3047701	  775.4	  584.6	 2713.0	...
3047702	  775.6	  584.9	 2713.0	...
3047703	  775.7	  585.2	 2713.0	...
3047704	  775.8	  585.1	 2711.0	...
3047705	  775.8	  585.1	 2710.0	...
3047706	  775.8	  585.1	 2709.0	...
3047707	  775.8	  585.0	 2708.0	...
3047708	  776.0	  585.0	 2707.0	...
3047709	  776.2	  584.9	 2707.0	...
3047710	  776.3	  584.9	 2707.0	...
3047711	  776.3	  585.4	 2709.0	...
3047712	  776.2	  585.9	 2712.0	...
3047713	  776.1	  586.4	 2714.0	...
3047714	  776.1	  586.4	 2714.0	...
3047715	  776.1	  586.2	 2715.0	...
3047716	  775.3	  586.1	 2717.0	...
3047717	  773.8	  586.0	 2718.0	...
3047718	  771.6	  586.5	 2718.0	...
3047719	  770.2	  586.9	 2718.0	...
3047720	  769.2	  587.0	 2718.0	...
3047721	  768.4	  586.0	 2715.0	...
3047722	  766.9	  585.0	 2713.0	...
3047723	  765.7	  584.1	 2710.0	...
3047724	  765.2	  583.4	 2710.0	...
3047725	  765.3	  582.9	 2710.0	...
3047726	  765.3	  581.8	 2710.0	...
3047727	  765.4	  580.9	 2711.0	...
3047728	  765.6	  580.2	 2713.0	...
3047729	  766.3	  580.1	 2716.0	...
3047730	  767.1	  580.2	 2717.0	...
3047731	  768.1	  580.3	 2718.0	...
3047732	  768.6	  580.6	 2719.0	...
3047733	  768.8	  580.9	 2719.0	...
3047734	  769.3	  581.0	 2718.0	...
3047735	  769.8	  581.5	 2717.0	...
3047736	  770.0	  582.1	 2715.0	...
3047737	  769.7	  583.0	 2714.0	...
3047738	  769.6	  583.2	 2714.0	...
3047739	  769.9	  583.3	 2714.0	...
3047740	  770.1	  583.4	 2714.0	...
3047741	  770.2	  583.4	 2715.0	...
3047742	  770.3	  583.1	 2717.0	...
3047743	  770.2	  582.8	 2719.0	...
3047744	  770.0	  582.6	 2719.0	...
3047745	  769.7	  582.6	 2717.0	...
3047746	  769.7	  582.6	 2713.0	...
3047747	  770.3	  582.4	 2709.0	...
3047748	  770.9	  582.4	 2708.0	...
3047749	  771.0	  582.6	 2708.0	...
3047750	  770.5	  583.0	 2708.0	...
3047751	  769.6	  583.3	 2708.0	...
3047752	  769.4	  583.6	 2708.0	...
3047753	  769.1	  583.4	 2708.0	...
3047754	  769.1	  583.1	 2708.0	...
3047755	  769.3	  583.3	 2707.0	...
3047756	  769.4	  583.7	 2706.0	...
3047757	  769.5	  584.1	 2705.0	...
3047758	  769.5	  584.0	 2706.0	...
3047759	  769.4	  583.7	 2706.0	...
3047760	  769.4	  583.4	 2707.0	...
3047761	  769.4	  583.1	 2708.0	...
3047762	  769.4	  583.3	 2710.0	...
3047763	  769.5	  583.7	 2710.0	...
3047764	  769.3	  583.8	 2710.0	...
3047765	  769.1	  583.5	 2710.0	...
3047766	  768.9	  583.1	 2709.0	...
3047767	  768.8	  582.9	 2709.0	...
3047768	  768.6	  582.7	 2705.0	...
3047769	  768.6	  582.6	 2701.0	...
3047770	  768.6	  582.3	 2698.0	...
3047771	  768.7	  581.9	 2697.0	...
3047772	  768.8	  581.9	 2699.0	...
3047773	  768.8	  582.6	 2703.0	...
3047774	  768.9	  583.4	 2707.0	...
3047775	  769.1	  583.9	 2707.0	...
3047776	  769.3	  584.0	 2705.0	...
3047777	  769.4	  584.0	 2703.0	...
3047778	  769.5	  584.0	 2701.0	...
3047779	  769.2	  583.9	 2699.0	...
3047780	  768.9	  583.7	 2698.0	...
3047781	  768.6	  583.4	 2698.0	...
3047782	  768.6	  583.3	 2698.0	...
3047783	  768.7	  583.4	 2697.0	...
3047784	  768.8	  583.4	 2697.0	...
3047785	  768.8	  583.6	 2701.0	...
3047786	  768.8	  583.9	 2706.0	...
3047787	  768.8	  584.4	 2707.0	...
3047788	  768.8	  584.7	 2704.0	...
3047789	  768.9	  584.8	 2700.0	...
3047790	  768.9	  584.7	 2694.0	...
3047791	  768.9	  584.7	 2689.0	...
3047792	  768.9	  584.4	 2685.0	...
3047793	  768.8	  584.1	 2685.0	...
3047794	  768.8	  583.7	 2686.0	...
3047795	  769.0	  583.7	 2687.0	...
3047796	  769.2	  583.6	 2689.0	...
3047797	  769.4	  583.7	 2690.0	...
3047798	  769.1	  583.8	 2691.0	...
3047799	  769.0	  584.1	 2692.0	...
3047800	  768.9	  584.4	 2689.0	...
3047801	  769.0	  584.6	 2685.0	...
3047802	  769.1	  584.5	 2686.0	...
3047803	  769.1	  584.3	 2690.0	...
3047804	  769.4	  584.0	 2694.0	...
3047805	  769.7	  583.5	 2691.0	...
3047806	  770.0	  583.0	 2687.0	...
MSG	3047807 0000 _ Number On
3047807	  770.0	  582.9	 2684.0	...
3047808	  770.1	  583.0	 2684.0	...
3047809	  770.1	  583.1	 2684.0	...
3047810	  770.3	  583.5	 2684.0	...
3047811	  770.3	  583.8	 2684.0	...
3047812	  770.4	  584.0	 2684.0	...
3047813	  770.5	  583.7	 2684.0	...
3047814	  770.4	  583.5	 2684.0	...
3047815	  770.4	  583.2	 2684.0	...
3047816	  770.3	  583.2	 2684.0	...
3047817	  770.2	  583.2	 2683.0	...
3047818	  770.1	  583.2	 2680.0	...
3047819	  770.0	  583.3	 2677.0	...
3047820	  770.1	  583.3	 2675.0	...
3047821	  770.2	  583.3	 2676.0	...
3047822	  770.2	  583.3	 2678.0	...
3047823	  770.1	  583.8	 2679.0	...
3047824	  770.0	  584.2	 2678.0	...
3047825	  770.0	  584.5	 2677.0	...
3047826	  770.1	  584.3	 2676.0	...
3047827	  770.1	  584.1	 2677.0	...
3047828	  770.2	  584.1	 2676.0	...
3047829	  770.2	  584.0	 2674.0	...
3047830	  770.2	  584.1	 2672.0	...
3047831	  770.3	  584.3	 2673.0	...
3047832	  770.5	  584.5	 2674.0	...
3047833	  770.6	  584.5	 2675.0	...
3047834	  770.6	  583.9	 2675.0	...
3047835	  770.6	  583.3	 2674.0	...
3047836	  770.6	  582.6	 2672.0	...
3047837	  770.8	  582.6	 2670.0	...
3047838	  770.7	  582.6	 2669.0	...
3047839	  770.6	  582.3	 2670.0	...
3047840	  770.4	  582.1	 2667.0	...
3047841	  770.4	  581.9	 2665.0	...
3047842	  770.6	  581.9	 2662.0	...
3047843	  770.7	  581.9	 2663.0	...
3047844	  770.9	  582.1	 2665.0	...
3047845	  770.9	  582.4	 2666.0	...
3047846	  771.1	  582.6	 2662.0	...
3047847	  771.5	  582.6	 2658.0	...
3047848	  771.9	  582.5	 2654.0	...
3047849	  772.2	  582.5	 2654.0	...
3047850	  772.3	  582.5	 2655.0	...
3047851	  772.5	  582.6	 2653.0	...
3047852	  772.3	  582.3	 2652.0	...
3047853	  771.9	  581.9	 2651.0	...
3047854	  771.6	  581.5	 2652.0	...
3047855	  771.7	  582.0	 2652.0	...
3047856	  771.8	  582.4	 2655.0	...
3047857	  771.7	  582.8	 2658.0	...
3047858	  771.6	  582.7	 2657.0	...
3047859	  771.5	  582.7	 2653.0	...
3047860	  771.7	  582.9	 2650.0	...
3047861	  772.0	  583.2	 2650.0	...
3047862	  772.3	  583.9	 2650.0	...
3047863	  772.3	  584.2	 2653.0	...
3047864	  772.2	  584.6	 2656.0	...
3047865	  772.2	  584.3	 2658.0	...
3047866	  772.1	  583.7	 2657.0	...
3047867	  772.1	  583.2	 2655.0	...
3047868	  772.1	  583.5	 2653.0	...
3047869	  772.2	  584.0	 2653.0	...
3047870	  772.3	  584.3	 2650.0	...
3047871	  772.4	  583.9	 2647.0	...
3047872	  772.4	  583.6	 2645.0	...
3047873	  772.5	  583.5	 2645.0	...
3047874	  772.5	  583.7	 2644.0	...
3047875	  772.3	  583.8	 2642.0	...
3047876	  772.0	  584.1	 2640.0	...
3047877	  771.7	  584.2	 2640.0	...
3047878	  771.8	  583.8	 2639.0	...
3047879	  771.9	  583.4	 2637.0	...
3047880	  771.9	  582.9	 2635.0	...
3047881	  771.9	  583.3	 2632.0	...
3047882	  771.9	  583.8	 2630.0	...
3047883	  772.0	  584.2	 2630.0	...
3047884	  772.2	  584.1	 2630.0	...
3047885	  772.3	  583.8	 2630.0	...
3047886	  772.4	  583.3	 2631.0	...
3047887	  772.4	  582.9	 2632.0	...
3047888	  772.3	  582.3	 2630.0	...
3047889	  772.3	  582.0	 2627.0	...
3047890	  772.2	  582.3	 2624.0	...
3047891	  772.0	  582.9	 2624.0	...
3047892	  771.9	  583.5	 2624.0	...
3047893	  771.8	  583.4	 2625.0	...
3047894	  771.8	  583.4	 2625.0	...
3047895	  771.8	  583.3	 2624.0	...
3047896	  771.8	  583.3	 2621.0	...
3047897	  772.1	  583.4	 2618.0	...
3047898	  772.4	  583.6	 2618.0	...
3047899	  772.7	  583.8	 2619.0	...
3047900	  772.9	  583.9	 2620.0	...
3047901	  773.1	  584.1	 2618.0	...
3047902	  773.3	  584.2	 2617.0	...
3047903	  773.4	  584.1	 2616.0	...
3047904	  773.5	  583.9	 2616.0	...
3047905	  773.6	  583.7	 2616.0	...
3047906	  773.3	  584.1	 2616.0	...
3047907	  772.9	  584.6	 2616.0	...
3047908	  772.7	  585.0	 2615.0	...
3047909	  772.9	  585.0	 2614.0	...
3047910	  773.1	  584.8	 2613.0	...
3047911	  773.2	  584.7	 2614.0	...
3047912	  773.2	  584.6	 2614.0	...
3047913	  773.0	  584.7	 2613.0	...
3047914	  772.9	  584.7	 2611.0	...
3047915	  772.7	  584.7	 2610.0	...
3047916	  773.0	  584.7	 2607.0	...
3047917	  773.3	  584.7	 2605.0	...
3047918	  773.5	  584.8	 2604.0	...
3047919	  773.7	  584.7	 2605.0	...
3047920	  773.8	  584.6	 2604.0	...
3047921	  773.4	  584.4	 2603.0	...
3047922	  772.8	  584.3	 2603.0	...
3047923	  772.1	  584.3	 2603.0	...
3047924	  772.0	  584.4	 2604.0	...
3047925	  772.4	  584.9	 2604.0	...
3047926	  772.8	  585.3	 2604.0	...
3047927	  773.1	  585.7	 2603.0	...
3047928	  773.1	  585.7	 2602.0	...
3047929	  773.1	  585.7	 2600.0	...
3047930	  773.1	  585.7	 2601.0	...
3047931	  773.1	  585.7	 2601.0	...
3047932	  773.0	  585.4	 2602.0	...
3047933	  773.0	  585.0	 2601.0	...
3047934	  772.9	  584.5	 2599.0	...
3047935	  772.9	  584.6	 2596.0	...
3047936	  772.8	  584.4	 2594.0	...
3047937	  773.0	  583.9	 2592.0	...
3047938	  773.2	  583.5	 2592.0	...
3047939	  773.5	  583.2	 2592.0	...
3047940	  773.5	  583.1	 2593.0	...
3047941	  773.6	  583.2	 2593.0	...
3047942	  773.6	  583.6	 2592.0	...
3047943	  773.6	  584.0	 2590.0	...
3047944	  773.5	  584.2	 2586.0	...
3047945	  773.3	  584.8	 2582.0	...
3047946	  773.1	  585.4	 2581.0	...
3047947	  773.4	  585.6	 2582.0	...
3047948	  773.7	  585.2	 2583.0	...
3047949	  773.9	  584.8	 2583.0	...
3047950	  773.7	  584.8	 2583.0	...
3047951	  773.5	  584.9	 2582.0	...
3047952	  773.5	  584.8	 2581.0	...
3047953	  773.5	  584.6	 2578.0	...
3047954	  773.6	  584.3	 2576.0	...
3047955	  773.6	  584.1	 2574.0	...
3047956	  773.7	  584.1	 2575.0	...
3047957	  773.6	  584.2	 2576.0	...
3047958	  773.5	  584.2	 2574.0	...
3047959	  773.3	  584.0	 2572.0	...
3047960	  773.2	  584.0	 2572.0	...
3047961	  773.1	  583.9	 2573.0	...
3047962	  773.0	  583.8	 2574.0	...
3047963	  773.1	  584.2	 2572.0	...
3047964	  773.1	  584.6	 2570.0	...
3047965	  773.2	  585.0	 2569.0	...
3047966	  773.3	  584.9	 2569.0	...
3047967	  773.4	  584.8	 2569.0	...
3047968	  773.5	  584.8	 2569.0	...
3047969	  773.6	  585.0	 2569.0	...
3047970	  773.5	  585.3	 2569.0	...
3047971	  773.4	  585.8	 2569.0	...
3047972	  773.2	  586.3	 2567.0	...
3047973	  773.1	  586.7	 2565.0	...
3047974	  772.8	  586.9	 2565.0	...
3047975	  772.7	  587.0	 2567.0	...
3047976	  772.6	  587.0	 2569.0	...
3047977	  772.8	  586.9	 2567.0	...
3047978	  772.8	  586.7	 2565.0	...
3047979	  772.8	  586.6	 2563.0	...
3047980	  773.2	  586.7	 2562.0	...
3047981	  773.6	  586.9	 2561.0	...
3047982	  774.0	  586.7	 2562.0	...
3047983	  774.0	  586.6	 2563.0	...
3047984	  773.8	  586.5	 2563.0	...
3047985	  773.6	  586.6	 2563.0	...
3047986	  773.4	  586.7	 2562.0	...
3047987	  773.4	  586.9	 2561.0	...
3047988	  773.4	  586.8	 2560.0	...
3047989	  773.5	  587.0	 2559.0	...
3047990	  773.6	  587.1	 2559.0	...
3047991	  773.7	  587.3	 2560.0	...
3047992	  773.7	  587.2	 2560.0	...
3047993	  773.6	  587.1	 2559.0	...
3047994	  773.6	  587.0	 2559.0	...
3047995	  773.6	  587.0	 2558.0	...
3047996	  773.5	  586.8	 2557.0	...
3047997	  773.5	  586.6	 2552.0	...
3047998	  773.7	  586.3	 2547.0	...
3047999	  774.0	  586.3	 2543.0	...
3048000	  774.4	  586.2	 2544.0	...
3048001	  774.4	  585.9	 2547.0	...
3048002	  773.9	  585.7	 2549.0	...
3048003	  773.3	  585.5	 2549.0	...
3048004	  773.0	  585.5	 2550.0	...
3048005	  773.2	  585.6	 2551.0	...
3048006	  773.6	  585.5	 2552.0	...
3048007	  773.7	  585.4	 2553.0	...
3048008	  773.7	  585.3	 2551.0	...
3048009	  773.7	  585.3	 2549.0	...
3048010	  773.7	  585.3	 2546.0	...
3048011	  773.8	  585.3	 2544.0	...
3048012	  773.7	  585.3	 2543.0	...
3048013	  773.7	  585.7	 2542.0	...
3048014	  773.8	  586.0	 2542.0	...
3048015	  773.8	  586.4	 2543.0	...
3048016	  773.8	  586.4	 2544.0	...
3048017	  773.7	  586.4	 2544.0	...
3048018	  773.6	  586.5	 2544.0	...
3048019	  773.5	  586.7	 2543.0	...
3048020	  773.4	  586.8	 2543.0	...
3048021	  773.4	  586.5	 2543.0	...
3048022	  773.6	  586.3	 2542.0	...
3048023	  773.6	  586.1	 2542.0	...
3048024	  773.6	  586.1	 2542.0	...
3048025	  773.6	  586.3	 2541.0	...
3048026	  773.6	  586.5	 2539.0	...
3048027	  773.5	  586.8	 2535.0	...
3048028	  773.4	  586.8	 2530.0	...
3048029	  773.2	  586.9	 2526.0	...
3048030	  773.3	  586.8	 2524.0	...
3048031	  773.5	  586.3	 2523.0	...
3048032	  773.6	  585.7	 2523.0	...
3048033	  773.6	  585.2	 2523.0	...
3048034	  773.6	  585.1	 2523.0	...
3048035	  773.8	  585.5	 2524.0	...
3048036	  773.9	  586.0	 2524.0	...
3048037	  773.7	  587.1	 2525.0	...
3048038	  773.4	  587.8	 2526.0	...
3048039	  773.3	  587.9	 2528.0	...
3048040	  773.9	  587.2	 2530.0	...
3048041	  774.5	  586.8	 2531.0	...
3048042	  774.4	  587.0	 2527.0	...
3048043	  773.9	  586.7	 2524.0	...
3048044	  773.6	  586.2	 2521.0	...
3048045	  773.9	  585.8	 2520.0	...
3048046	  774.1	  586.0	 2521.0	...
3048047	  774.0	  586.2	 2521.0	...
3048048	  773.8	  586.3	 2520.0	...
3048049	  773.7	  586.4	 2518.0	...
3048050	  773.8	  586.5	 2515.0	...
3048051	  773.9	  586.8	 2514.0	...
3048052	  774.1	  587.2	 2514.0	...
3048053	  774.0	  587.6	 2515.0	...
3048054	  773.9	  587.5	 2515.0	...
3048055	  773.9	  587.5	 2516.0	...
3048056	  774.1	  587.4	 2515.0	...
3048057	  774.1	  587.4	 2515.0	...
3048058	  773.9	  587.4	 2516.0	...
3048059	  773.6	  587.4	 2517.0	...
3048060	  773.3	  587.4	 2518.0	...
3048061	  773.2	  587.4	 2518.0	...
3048062	  773.2	  587.4	 2518.0	...
3048063	  773.2	  587.7	 2517.0	...
3048064	  773.4	  588.0	 2515.0	...
3048065	  773.6	  588.2	 2515.0	...
3048066	  773.9	  588.1	 2515.0	...
3048067	  773.7	  588.0	 2515.0	...
3048068	  773.6	  588.0	 2515.0	...
3048069	  773.4	  588.0	 2514.0	...
3048070	  773.5	  587.6	 2513.0	...
3048071	  773.5	  587.2	 2513.0	...
3048072	  773.5	  586.8	 2512.0	...
3048073	  773.7	  586.8	 2512.0	...
3048074	  773.9	  587.5	 2512.0	...
3048075	  774.0	  588.1	 2510.0	...
3048076	  773.9	  588.4	 2506.0	...
3048077	  773.6	  588.2	 2502.0	...
3048078	  773.6	  588.5	 2503.0	...
3048079	  773.6	  589.1	 2505.0	...
3048080	  773.7	  589.6	 2506.0	...
3048081	  773.8	  589.7	 2505.0	...
3048082	  773.9	  589.7	 2502.0	...
3048083	  773.9	  589.8	 2499.0	...
3048084	  773.9	  589.4	 2502.0	...
3048085	  773.7	  589.0	 2506.0	...
3048086	  773.8	  588.7	 2510.0	...
3048087	  774.1	  588.5	 2509.0	...
3048088	  774.5	  588.4	 2507.0	...
3048089	  774.6	  588.6	 2500.0	...
3048090	  774.4	  589.0	 2495.0	...
3048091	  774.1	  589.5	 2490.0	...
3048092	  773.9	  589.5	 2491.0	...
3048093	  773.9	  589.4	 2491.0	...
3048094	  773.8	  589.5	 2493.0	...
3048095	  773.7	  589.6	 2495.0	...
3048096	  773.7	  589.6	 2497.0	...
3048097	  773.7	  589.7	 2497.0	...
3048098	  773.6	  589.7	 2497.0	...
3048099	  773.5	  589.7	 2495.0	...
3048100	  773.7	  589.7	 2493.0	...
3048101	  774.2	  589.6	 2491.0	...
3048102	  774.8	  589.6	 2491.0	...
3048103	  775.0	  589.3	 2490.0	...
3048104	  775.0	  589.2	 2489.0	...
3048105	  774.9	  589.0	 2489.0	...
3048106	  774.8	  589.0	 2489.0	...
3048107	  774.8	  589.1	 2489.0	...
3048108	  774.7	  589.1	 2489.0	...
3048109	  774.7	  589.4	 2489.0	...
3048110	  774.7	  589.7	 2490.0	...
3048111	  774.7	  590.1	 2490.0	...
3048112	  774.7	  590.2	 2489.0	...
3048113	  774.4	  590.3	 2487.0	...
3048114	  774.1	  590.2	 2484.0	...
3048115	  773.9	  590.2	 2482.0	...
3048116	  774.5	  590.1	 2481.0	...
3048117	  775.2	  590.3	 2481.0	...
3048118	  775.7	  590.5	 2481.0	...
3048119	  775.4	  591.1	 2480.0	...
3048120	  775.0	  591.4	 2478.0	...
MSG	3048121 0000 _ Number Off
3048121	  774.8	  591.4	 2479.0	...
3048122	  774.7	  591.2	 2479.0	...
3048123	  774.7	  591.0	 2480.0	...
3048124	  774.7	  591.0	 2481.0	...
3048125	  774.5	  590.9	 2479.0	...
3048126	  774.3	  590.9	 2477.0	...
3048127	  774.1	  590.9	 2475.0	...
3048128	  774.1	  590.9	 2476.0	...
3048129	  774.3	  590.9	 2477.0	...
3048130	  774.5	  590.9	 2476.0	...
3048131	  774.8	  590.9	 2475.0	...
3048132	  774.7	  591.3	 2475.0	...
3048133	  774.6	  591.7	 2476.0	...
3048134	  774.5	  592.0	 2477.0	...
3048135	  774.6	  591.9	 2477.0	...
3048136	  774.8	  591.6	 2477.0	...
3048137	  775.2	  591.2	 2477.0	...
3048138	  775.4	  590.9	 2476.0	...
3048139	  775.5	  591.1	 2475.0	...
3048140	  775.7	  591.5	 2474.0	...
3048141	  775.9	  592.1	 2474.0	...
3048142	  776.1	  592.2	 2473.0	...
3048143	  775.9	  592.4	 2472.0	...
3048144	  775.7	  592.4	 2470.0	...
3048145	  775.5	  592.4	 2470.0	...
3048146	  775.4	  592.4	 2470.0	...
3048147	  775.8	  592.3	 2470.0	...
3048148	  776.2	  592.1	 2470.0	...
3048149	  776.2	  591.8	 2470.0	...
3048150	  775.8	  591.6	 2470.0	...
3048151	  775.4	  591.5	 2469.0	...
3048152	  776.0	  591.4	 2467.0	...
3048153	  776.7	  591.3	 2466.0	...
3048154	  777.2	  591.3	 2467.0	...
3048155	  776.8	  591.5	 2467.0	...
3048156	  776.5	  591.6	 2468.0	...
3048157	  776.3	  591.4	 2470.0	...
3048158	  776.1	  591.3	 2469.0	...
3048159	  776.0	  591.2	 2462.0	...
3048160	  776.0	  591.1	 2455.0	...
3048161	  775.8	  591.1	 2452.0	...
3048162	  775.6	  591.2	 2455.0	...
3048163	  775.6	  591.2	 2458.0	...
3048164	  775.8	  591.2	 2458.0	...
3048165	  775.8	  591.1	 2457.0	...
3048166	  775.7	  591.1	 2456.0	...
3048167	  775.5	  591.2	 2458.0	...
3048168	  775.5	  591.1	 2461.0	...
3048169	  775.5	  591.0	 2463.0	...
3048170	  775.4	  590.9	 2461.0	...
3048171	  775.4	  590.9	 2457.0	...
3048172	  775.6	  591.3	 2453.0	...
3048173	  775.9	  591.7	 2452.0	...
3048174	  776.2	  591.5	 2451.0	...
3048175	  776.1	  591.0	 2450.0	...
3048176	  776.1	  590.7	 2451.0	...
3048177	  776.1	  590.9	 2451.0	...
3048178	  776.0	  591.2	 2451.0	...
3048179	  775.9	  591.2	 2448.0	...
3048180	  776.0	  591.1	 2445.0	...
3048181	  776.2	  590.9	 2442.0	...
3048182	  776.1	  591.1	 2443.0	...
3048183	  775.7	  591.5	 2444.0	...
3048184	  775.4	  591.9	 2446.0	...
3048185	  775.4	  591.9	 2447.0	...
3048186	  775.7	  591.4	 2446.0	...
3048187	  776.1	  591.0	 2445.0	...
3048188	  776.4	  590.8	 2445.0	...
3048189	  776.5	  591.1	 2444.0	...
3048190	  776.5	  591.4	 2442.0	...
3048191	  776.4	  591.3	 2439.0	...
3048192	  776.3	  591.3	 2439.0	...
3048193	  776.3	  591.2	 2439.0	...
3048194	  776.3	  591.8	 2440.0	...
3048195	  776.4	  592.4	 2441.0	...
3048196	  776.3	  592.5	 2438.0	...
3048197	  776.2	  592.1	 2434.0	...
3048198	  776.2	  591.8	 2434.0	...
3048199	  776.5	  591.7	 2439.0	...
3048200	  776.8	  591.7	 2441.0	...
3048201	  777.1	  591.5	 2440.0	...
3048202	  777.3	  591.7	 2439.0	...
3048203	  777.1	  591.9	 2440.0	...
3048204	  776.8	  592.0	 2441.0	...
3048205	  776.4	  592.1	 2441.0	...
3048206	  776.5	  592.2	 2441.0	...
3048207	  776.4	  592.5	 2439.0	...
3048208	  776.4	  592.7	 2437.0	...
3048209	  776.4	  592.8	 2435.0	...
3048210	  776.4	  593.1	 2435.0	...
3048211	  776.8	  593.6	 2436.0	...
3048212	  777.1	  594.0	 2436.0	...
3048213	  777.3	  594.3	 2436.0	...
3048214	  777.4	  594.7	 2435.0	...
3048215	  777.5	  595.0	 2434.0	...
3048216	  777.6	  594.8	 2434.0	...
3048217	  777.8	  594.6	 2434.0	...
3048218	  778.0	  594.5	 2434.0	...
3048219	  777.7	  594.4	 2434.0	...
3048220	  777.3	  594.2	 2435.0	...
3048221	  776.8	  593.6	 2436.0	...
3048222	  776.6	  593.1	 2436.0	...
3048223	  776.7	  592.7	 2436.0	...
3048224	  776.8	  592.7	 2436.0	...
3048225	  777.2	  592.7	 2436.0	...
3048226	  777.7	  592.6	 2436.0	...
3048227	  778.1	  592.5	 2434.0	...
3048228	  778.2	  592.5	 2431.0	...
3048229	  778.1	  592.5	 2431.0	...
3048230	  777.9	  592.6	 2433.0	...
3048231	  777.7	  592.5	 2435.0	...
3048232	  777.7	  592.5	 2434.0	...
3048233	  778.0	  592.4	 2432.0	...
3048234	  778.4	  592.4	 2431.0	...
3048235	  778.7	  592.4	 2431.0	...
3048236	  778.9	  592.5	 2431.0	...
3048237	  778.8	  592.6	 2433.0	...
3048238	  778.7	  592.6	 2434.0	...
3048239	  778.6	  592.5	 2435.0	...
3048240	  778.8	  592.4	 2436.0	...
3048241	  778.8	  592.2	 2435.0	...
3048242	  778.8	  591.9	 2433.0	...
3048243	  778.9	  591.7	 2431.0	...
3048244	  779.1	  591.4	 2431.0	...
3048245	  779.3	  591.2	 2430.0	...
3048246	  779.4	  590.9	 2430.0	...
3048247	  779.2	  590.9	 2429.0	...
3048248	  779.2	  591.0	 2429.0	...
3048249	  779.1	  591.3	 2430.0	...
3048250	  779.1	  591.6	 2430.0	...
3048251	  779.1	  591.7	 2429.0	...
3048252	  779.1	  591.6	 2429.0	...
3048253	  779.1	  591.4	 2430.0	...
3048254	  779.0	  591.4	 2431.0	...
3048255	  778.8	  591.4	 2431.0	...
3048256	  778.8	  591.0	 2429.0	...
3048257	  778.9	  590.6	 2427.0	...
3048258	  779.0	  590.2	 2427.0	...
3048259	  779.1	  590.4	 2428.0	...
3048260	  779.2	  590.8	 2429.0	...
3048261	  779.4	  591.2	 2429.0	...
3048262	  779.6	  591.4	 2429.0	...
3048263	  779.7	  591.3	 2428.0	...
3048264	  779.7	  591.3	 2428.0	...
3048265	  779.7	  591.4	 2428.0	...
3048266	  779.7	  591.5	 2428.0	...
3048267	  779.4	  591.3	 2429.0	...
3048268	  779.0	  591.2	 2428.0	...
3048269	  778.8	  591.1	 2426.0	...
3048270	  778.9	  591.1	 2425.0	...
3048271	  779.0	  591.2	 2425.0	...
3048272	  778.9	  591.3	 2425.0	...
3048273	  778.8	  591.4	 2424.0	...
3048274	  778.6	  591.5	 2424.0	...
3048275	  778.6	  591.6	 2425.0	...
3048276	  778.9	  591.6	 2426.0	...
3048277	  779.2	  591.6	 2426.0	...
3048278	  779.6	  591.5	 2426.0	...
3048279	  779.8	  591.4	 2426.0	...
3048280	  779.9	  591.4	 2427.0	...
3048281	  780.0	  591.5	 2428.0	...
3048282	  779.8	  591.6	 2427.0	...
3048283	  779.6	  591.6	 2425.0	...
3048284	  779.6	  591.6	 2423.0	...
3048285	  779.6	  591.3	 2423.0	...
3048286	  779.7	  590.9	 2423.0	...
3048287	  779.9	  590.5	 2423.0	...
3048288	  780.2	  590.4	 2423.0	...
3048289	  780.4	  590.3	 2422.0	...
3048290	  780.5	  590.1	 2422.0	...
3048291	  780.6	  589.8	 2422.0	...
3048292	  780.6	  589.7	 2422.0	...
3048293	  781.0	  589.5	 2422.0	...
3048294	  781.2	  589.6	 2422.0	...
3048295	  781.5	  589.7	 2422.0	...
3048296	  781.5	  590.0	 2422.0	...
3048297	  781.5	  590.1	 2422.0	...
3048298	  781.4	  590.3	 2421.0	...
3048299	  781.1	  590.4	 2422.0	...
3048300	  780.7	  590.3	 2423.0	...
3048301	  780.3	  590.4	 2424.0	...
3048302	  780.3	  590.5	 2424.0	...
3048303	  780.4	  590.6	 2423.0	...
3048304	  780.4	  590.5	 2420.0	...
3048305	  780.5	  590.3	 2418.0	...
3048306	  780.5	  590.1	 2418.0	...
3048307	  780.8	  590.2	 2419.0	...
3048308	  781.0	  590.5	 2420.0	...
3048309	  781.3	  590.9	 2420.0	...
3048310	  781.4	  591.1	 2420.0	...
3048311	  781.2	  591.1	 2421.0	...
3048312	  781.1	  591.0	 2421.0	...
3048313	  781.3	  591.0	 2421.0	...
3048314	  781.7	  591.1	 2421.0	...
3048315	  781.9	  591.4	 2420.0	...
3048316	  781.6	  591.7	 2421.0	...
3048317	  781.4	  591.8	 2421.0	...
3048318	  781.4	  591.8	 2422.0	...
3048319	  781.4	  592.0	 2422.0	...
3048320	  781.3	  592.2	 2422.0	...
3048321	  781.3	  592.4	 2422.0	...
3048322	  781.7	  592.4	 2422.0	...
3048323	  782.0	  592.6	 2424.0	...
3048324	  782.3	  592.7	 2425.0	...
3048325	  782.1	  592.6	 2425.0	...
3048326	  781.9	  592.4	 2425.0	...
3048327	  781.6	  592.1	 2427.0	...
3048328	  781.5	  592.1	 2430.0	...
3048329	  781.5	  592.0	 2431.0	...
3048330	  781.6	  591.9	 2430.0	...
3048331	  782.0	  591.7	 2428.0	...
MSG	3048332 0000 _ Number On
3048332	  782.2	  591.6	 2429.0	...
3048333	  782.2	  591.4	 2429.0	...
3048334	  782.1	  591.2	 2430.0	...
3048335	  782.1	  591.1	 2432.0	...
3048336	  782.3	  591.0	 2433.0	...
3048337	  782.5	  590.9	 2431.0	...
3048338	  782.4	  590.9	 2430.0	...
3048339	  782.2	  591.0	 2429.0	...
3048340	  782.0	  591.1	 2431.0	...
3048341	  782.0	  591.5	 2432.0	...
3048342	  782.1	  591.9	 2433.0	...
3048343	  782.0	  592.3	 2431.0	...
3048344	  781.9	  591.8	 2430.0	...
3048345	  781.8	  591.2	 2429.0	...
3048346	  782.1	  590.6	 2428.0	...
3048347	  782.6	  590.5	 2428.0	...
3048348	  783.0	  590.4	 2427.0	...
3048349	  783.0	  590.4	 2427.0	...
3048350	  782.9	  590.8	 2431.0	...
3048351	  782.7	  591.2	 2435.0	...
3048352	  782.5	  591.5	 2440.0	...
3048353	  782.6	  591.3	 2440.0	...
3048354	  783.0	  591.1	 2440.0	...
3048355	  783.4	  591.0	 2439.0	...
3048356	  783.4	  590.9	 2438.0	...
3048357	  783.3	  590.8	 2437.0	...
3048358	  783.3	  590.7	 2437.0	...
3048359	  783.2	  590.7	 2437.0	...
3048360	  783.3	  590.9	 2437.0	...
3048361	  783.4	  591.1	 2438.0	...
3048362	  783.4	  591.1	 2438.0	...
3048363	  783.4	  590.8	 2439.0	...
3048364	  783.5	  590.7	 2441.0	...
3048365	  783.7	  590.7	 2443.0	...
3048366	  783.8	  590.9	 2443.0	...
3048367	  783.8	  591.2	 2443.0	...
3048368	  783.9	  591.4	 2442.0	...
3048369	  783.9	  591.3	 2441.0	...
3048370	  783.9	  591.0	 2443.0	...
3048371	  783.9	  590.3	 2446.0	...
3048372	  783.9	  589.9	 2448.0	...
3048373	  783.9	  589.5	 2448.0	...
3048374	  784.0	  589.6	 2446.0	...
3048375	  783.7	  589.7	 2444.0	...
3048376	  783.4	  589.4	 2442.0	...
3048377	  783.1	  588.9	 2442.0	...
3048378	  783.0	  588.2	 2442.0	...
3048379	  782.9	  588.1	 2442.0	...
3048380	  783.0	  588.2	 2442.0	...
3048381	  783.2	  588.4	 2443.0	...
3048382	  783.3	  588.7	 2443.0	...
3048383	  783.4	  588.7	 2444.0	...
3048384	  783.2	  588.6	 2443.0	...
3048385	  783.1	  588.5	 2443.0	...
3048386	  782.9	  588.5	 2443.0	...
3048387	  782.9	  588.5	 2444.0	...
3048388	  782.8	  589.1	 2445.0	...
3048389	  782.9	  589.7	 2445.0	...
3048390	  782.9	  589.8	 2445.0	...
3048391	  783.1	  589.4	 2444.0	...
3048392	  783.3	  589.0	 2446.0	...
3048393	  783.6	  589.0	 2449.0	...
3048394	  783.6	  588.9	 2448.0	...
3048395	  783.6	  588.9	 2445.0	...
3048396	  783.4	  589.0	 2442.0	...
3048397	  783.2	  589.1	 2443.0	...
3048398	  783.2	  589.1	 2445.0	...
3048399	  783.4	  588.9	 2443.0	...
3048400	  783.7	  588.6	 2440.0	...
3048401	  784.0	  588.3	 2440.0	...
3048402	  784.3	  588.1	 2444.0	...
3048403	  784.3	  588.3	 2449.0	...
3048404	  784.1	  588.6	 2450.0	...
3048405	  783.9	  588.9	 2451.0	...
3048406	  783.7	  588.9	 2450.0	...
3048407	  783.4	  588.8	 2452.0	...
3048408	  783.4	  588.8	 2454.0	...
3048409	  783.4	  588.8	 2456.0	...
3048410	  783.5	  588.6	 2456.0	...
3048411	  783.6	  588.4	 2455.0	...
3048412	  783.8	  588.1	 2455.0	...
3048413	  783.8	  587.9	 2456.0	...
3048414	  783.5	  588.3	 2457.0	...
3048415	  783.1	  588.8	 2458.0	...
3048416	  782.9	  589.3	 2459.0	...
3048417	  783.2	  589.1	 2460.0	...
3048418	  783.5	  588.9	 2460.0	...
3048419	  783.5	  589.0	 2460.0	...
3048420	  783.5	  589.2	 2460.0	...
3048421	  783.5	  589.4	 2459.0	...
3048422	  783.3	  589.5	 2459.0	...
3048423	  783.1	  589.6	 2459.0	...
3048424	  782.9	  589.6	 2459.0	...
3048425	  783.0	  589.5	 2459.0	...
3048426	  783.2	  589.3	 2459.0	...
3048427	  783.5	  589.1	 2459.0	...
3048428	  783.6	  589.1	 2459.0	...
3048429	  783.6	  588.9	 2460.0	...
3048430	  783.5	  588.8	 2460.0	...
3048431	  783.6	  588.7	 2460.0	...
3048432	  783.7	  588.8	 2460.0	...
3048433	  783.6	  588.9	 2459.0	...
3048434	  783.4	  589.0	 2459.0	...
3048435	  783.2	  589.6	 2459.0	...
3048436	  783.3	  590.1	 2459.0	...
3048437	  783.4	  590.6	 2459.0	...
3048438	  783.5	  590.5	 2458.0	...
3048439	  783.5	  589.7	 2457.0	...
3048440	  783.6	  589.0	 2458.0	...
3048441	  783.6	  588.7	 2460.0	...
3048442	  783.6	  589.1	 2461.0	...
3048443	  783.5	  589.5	 2461.0	...
3048444	  783.4	  589.4	 2461.0	...
3048445	  783.4	  589.6	 2463.0	...
3048446	  783.3	  589.7	 2465.0	...
3048447	  783.3	  589.9	 2467.0	...
3048448	  783.2	  589.9	 2467.0	...
3048449	  783.2	  589.9	 2468.0	...
3048450	  783.2	  589.9	 2466.0	...
3048451	  783.2	  589.4	 2464.0	...
3048452	  783.3	  588.9	 2462.0	...
3048453	  783.3	  589.0	 2461.0	...
3048454	  783.4	  589.7	 2460.0	...
3048455	  783.3	  590.1	 2460.0	...
3048456	  783.3	  589.9	 2459.0	...
3048457	  783.2	  589.7	 2459.0	...
3048458	  783.1	  589.9	 2459.0	...
3048459	  783.0	  589.4	 2459.0	...
3048460	  783.0	  588.8	 2460.0	...
3048461	  783.0	  588.7	 2460.0	...
3048462	  783.1	  589.3	 2461.0	...
3048463	  783.2	  589.3	 2461.0	...
3048464	  783.4	  588.7	 2462.0	...
3048465	  783.5	  588.2	 2464.0	...
3048466	  783.5	  588.3	 2467.0	...
3048467	  783.5	  588.3	 2469.0	...
3048468	  783.5	  588.6	 2468.0	...
3048469	  783.4	  588.9	 2466.0	...
3048470	  783.3	  589.2	 2465.0	...
3048471	  783.2	  589.3	 2466.0	...
3048472	  783.2	  589.4	 2466.0	...
3048473	  783.3	  589.6	 2465.0	...
3048474	  783.2	  589.5	 2464.0	...
3048475	  783.1	  589.3	 2464.0	...
3048476	  783.1	  588.9	 2464.0	...
3048477	  783.2	  588.8	 2463.0	...
3048478	  783.3	  588.9	 2462.0	...
3048479	  783.3	  589.1	 2461.0	...
3048480	  783.3	  589.3	 2460.0	...
3048481	  783.3	  589.3	 2462.0	...
3048482	  783.3	  589.2	 2465.0	...
3048483	  783.1	  589.3	 2469.0	...
3048484	  782.9	  589.3	 2470.0	...
3048485	  783.0	  589.4	 2470.0	...
3048486	  783.3	  589.3	 2470.0	...
3048487	  783.7	  589.3	 2469.0	...
3048488	  783.8	  589.4	 2468.0	...
3048489	  783.7	  589.6	 2469.0	...
3048490	  783.5	  589.8	 2470.0	...
3048491	  783.6	  589.9	 2473.0	...
3048492	  783.6	  590.0	 2475.0	...
3048493	  783.4	  590.1	 2475.0	...
3048494	  783.2	  590.2	 2473.0	...
3048495	  782.9	  590.2	 2471.0	...
3048496	  783.0	  590.3	 2470.0	...
3048497	  783.0	  590.4	 2469.0	...
3048498	  782.9	  590.5	 2469.0	...
3048499	  782.9	  590.4	 2468.0	...
3048500	  782.8	  590.3	 2468.0	...
3048501	  782.8	  590.2	 2468.0	...
3048502	  782.8	  590.0	 2469.0	...
3048503	  782.8	  589.8	 2468.0	...
3048504	  783.1	  589.5	 2468.0	...
3048505	  783.3	  589.5	 2470.0	...
3048506	  783.5	  589.6	 2473.0	...
3048507	  783.4	  589.7	 2472.0	...
3048508	  783.3	  589.5	 2469.0	...
3048509	  783.2	  589.1	 2465.0	...
3048510	  783.0	  588.7	 2468.0	...
3048511	  782.9	  588.7	 2471.0	...
3048512	  783.0	  588.9	 2474.0	...
3048513	  783.2	  589.1	 2474.0	...
3048514	  783.2	  589.0	 2474.0	...
3048515	  783.2	  589.0	 2471.0	...
3048516	  783.2	  589.1	 2469.0	...
3048517	  783.2	  589.2	 2467.0	...
3048518	  783.5	  589.3	 2467.0	...
3048519	  783.8	  589.3	 2467.0	...
3048520	  784.0	  588.8	 2465.0	...
3048521	  783.9	  588.3	 2464.0	...
3048522	  783.8	  587.7	 2463.0	...
3048523	  783.7	  587.6	 2464.0	...
3048524	  783.7	  587.7	 2464.0	...
3048525	  783.8	  587.9	 2466.0	...
3048526	  784.0	  588.4	 2467.0	...
3048527	  784.1	  588.6	 2467.0	...
3048528	  784.0	  588.8	 2467.0	...
3048529	  783.6	  588.8	 2467.0	...
3048530	  783.2	  588.7	 2467.0	...
3048531	  783.2	  588.7	 2467.0	...
3048532	  783.1	  588.7	 2467.0	...
3048533	  783.0	  588.5	 2463.0	...
3048534	  783.1	  588.4	 2460.0	...
3048535	  783.2	  588.2	 2457.0	...
3048536	  783.1	  588.3	 2459.0	...
3048537	  782.9	  588.3	 2460.0	...
3048538	  782.9	  588.1	 2461.0	...
3048539	  783.4	  588.0	 2462.0	...
3048540	  783.9	  587.8	 2463.0	...
3048541	  784.1	  587.7	 2463.0	...
3048542	  784.1	  587.5	 2464.0	...
3048543	  784.1	  587.8	 2463.0	...
3048544	  784.0	  588.3	 2462.0	...
3048545	  784.0	  588.8	 2461.0	...
3048546	  784.0	  588.8	 2460.0	...
3048547	  784.1	  588.7	 2459.0	...
3048548	  784.3	  588.8	 2458.0	...
3048549	  784.5	  589.0	 2458.0	...
3048550	  784.6	  589.2	 2459.0	...
3048551	  784.4	  589.3	 2459.0	...
3048552	  784.1	  589.4	 2459.0	...
3048553	  783.9	  589.6	 2459.0	...
3048554	  783.8	  589.6	 2460.0	...
3048555	  783.8	  589.6	 2460.0	...
3048556	  783.9	  589.6	 2460.0	...
3048557	  784.0	  589.7	 2460.0	...
3048558	  784.1	  589.9	 2461.0	...
3048559	  784.2	  590.1	 2463.0	...
3048560	  784.3	  590.1	 2464.0	...
3048561	  784.6	  590.0	 2462.0	...
3048562	  784.8	  589.9	 2459.0	...
3048563	  784.7	  589.7	 2457.0	...
3048564	  784.5	  589.6	 2455.0	...
3048565	  784.5	  589.2	 2454.0	...
3048566	  784.4	  589.0	 2452.0	...
3048567	  784.4	  589.0	 2455.0	...
3048568	  784.3	  589.4	 2458.0	...
3048569	  784.3	  589.7	 2461.0	...
3048570	  784.4	  589.9	 2460.0	...
3048571	  784.6	  589.9	 2460.0	...
3048572	  785.0	  589.1	 2459.0	...
3048573	  785.3	  588.3	 2457.0	...
3048574	  785.5	  587.9	 2454.0	...
3048575	  785.4	  588.3	 2451.0	...
3048576	  785.3	  588.7	 2452.0	...
3048577	  785.1	  588.8	 2454.0	...
3048578	  785.0	  588.7	 2456.0	...
3048579	  784.9	  588.0	 2454.0	...
3048580	  785.0	  587.4	 2451.0	...
3048581	  785.3	  587.0	 2448.0	...
3048582	  785.4	  587.1	 2445.0	...
3048583	  785.4	  587.5	 2445.0	...
3048584	  785.3	  588.0	 2444.0	...
3048585	  785.5	  588.5	 2444.0	...
3048586	  785.9	  588.6	 2443.0	...
3048587	  786.3	  588.3	 2441.0	...
3048588	  786.4	  587.8	 2442.0	...
3048589	  786.4	  587.4	 2443.0	...
3048590	  786.4	  587.2	 2445.0	...
3048591	  786.4	  587.1	 2443.0	...
3048592	  786.4	  587.2	 2442.0	...
3048593	  786.6	  587.4	 2443.0	...
3048594	  786.7	  587.7	 2445.0	...
3048595	  787.0	  587.8	 2446.0	...
3048596	  787.0	  587.9	 2445.0	...
3048597	  787.1	  588.0	 2443.0	...
3048598	  787.1	  587.7	 2443.0	...
3048599	  787.1	  587.5	 2443.0	...
3048600	  787.2	  587.7	 2444.0	...
3048601	  787.2	  588.4	 2445.0	...
3048602	  787.2	  589.2	 2446.0	...
3048603	  787.2	  589.6	 2445.0	...
3048604	  787.2	  589.7	 2445.0	...
3048605	  787.1	  589.9	 2442.0	...
3048606	  787.1	  589.5	 2438.0	...
3048607	  787.0	  589.1	 2435.0	...
3048608	  786.9	  588.6	 2435.0	...
3048609	  786.8	  588.6	 2435.0	...
3048610	  786.7	  588.6	 2435.0	...
3048611	  786.7	  588.6	 2436.0	...
3048612	  786.6	  588.6	 2437.0	...
3048613	  786.6	  589.1	 2437.0	...
3048614	  786.8	  589.7	 2437.0	...
3048615	  787.1	  589.7	 2436.0	...
3048616	  787.5	  589.1	 2433.0	...
3048617	  787.4	  588.6	 2430.0	...
3048618	  787.2	  588.6	 2429.0	...
3048619	  787.0	  588.7	 2430.0	...
3048620	  787.0	  588.9	 2431.0	...
3048621	  787.2	  589.1	 2432.0	...
3048622	  787.5	  589.4	 2432.0	...
3048623	  787.7	  589.5	 2432.0	...
3048624	  787.9	  589.6	 2432.0	...
3048625	  787.9	  589.6	 2431.0	...
3048626	  788.0	  589.6	 2429.0	...
3048627	  787.8	  589.7	 2427.0	...
3048628	  787.6	  589.8	 2425.0	...
3048629	  787.8	  590.1	 2424.0	...
3048630	  788.1	  590.3	 2422.0	...
3048631	  788.5	  590.5	 2421.0	...
3048632	  788.6	  590.4	 2420.0	...
3048633	  788.5	  590.4	 2420.0	...
3048634	  788.3	  590.4	 2422.0	...
3048635	  788.1	  590.4	 2423.0	...
MSG	3048636 0000 _ Number Off
3048636	  788.0	  590.4	 2425.0	...
3048637	  787.9	  590.6	 2424.0	...
3048638	  787.8	  590.7	 2424.0	...
3048639	  788.2	  590.7	 2424.0	...
3048640	  788.7	  590.4	 2423.0	...
3048641	  788.9	  590.2	 2420.0	...
3048642	  788.6	  590.4	 2416.0	...
3048643	  788.3	  590.5	 2413.0	...
3048644	  788.5	  590.1	 2413.0	...
3048645	  788.6	  589.5	 2414.0	...
3048646	  788.8	  589.1	 2415.0	...
3048647	  788.9	  589.4	 2416.0	...
3048648	  789.0	  589.8	 2417.0	...
3048649	  789.0	  590.1	 2418.0	...
3048650	  789.0	  590.4	 2417.0	...
3048651	  789.0	  590.5	 2417.0	...
3048652	  789.0	  590.2	 2416.0	...
3048653	  788.9	  589.8	 2415.0	...
3048654	  789.0	  589.5	 2416.0	...
3048655	  789.1	  589.5	 2416.0	...
3048656	  789.1	  589.4	 2417.0	...
3048657	  789.1	  589.3	 2419.0	...
3048658	  789.1	  589.7	 2420.0	...
3048659	  789.2	  590.1	 2420.0	...
3048660	  789.3	  590.6	 2419.0	...
3048661	  789.6	  590.5	 2416.0	...
3048662	  789.8	  590.4	 2413.0	...
3048663	  790.0	  589.9	 2409.0	...
3048664	  789.9	  589.6	 2409.0	...
3048665	  789.9	  589.4	 2409.0	...
3048666	  789.8	  589.5	 2410.0	...
3048667	  789.9	  589.3	 2411.0	...
3048668	  790.0	  589.1	 2412.0	...
3048669	  790.2	  589.0	 2412.0	...
3048670	  790.2	  588.9	 2408.0	...
3048671	  790.2	  588.9	 2404.0	...
3048672	  790.2	  588.9	 2400.0	...
3048673	  790.2	  588.6	 2400.0	...
3048674	  790.3	  588.3	 2400.0	...
3048675	  790.3	  588.6	 2400.0	...
3048676	  790.4	  589.3	 2399.0	...
3048677	  790.4	  590.2	 2397.0	...
3048678	  790.3	  590.4	 2397.0	...
3048679	  790.3	  590.6	 2398.0	...
3048680	  790.4	  590.0	 2398.0	...
3048681	  790.5	  589.3	 2396.0	...
3048682	  790.6	  588.7	 2394.0	...
3048683	  790.3	  588.7	 2394.0	...
3048684	  789.9	  588.7	 2395.0	...
3048685	  789.1	  589.0	 2395.0	...
3048686	  788.3	  589.7	 2396.0	...
3048687	  787.5	  590.2	 2398.0	...
3048688	  786.8	  590.4	 2399.0	...
3048689	  786.1	  590.6	 2399.0	...
3048690	  784.6	  590.9	 2399.0	...
EFIX R   3046525	3048690	2166	  772.3	  584.5	   2788
SSACC R  3048691
3048691	  783.2	  591.2	 2397.0	...
3048692	  781.2	  591.8	 2395.0	...
3048693	  779.6	  592.4	 2392.0	...
3048694	  777.1	  592.6	 2390.0	...
3048695	  774.9	  592.6	 2388.0	...
3048696	  772.8	  592.5	 2387.0	...
3048697	  771.1	  592.2	 2388.0	...
3048698	  769.4	  591.9	 2389.0	...
ESACC R  3048691	3048698	8	  783.2	  591.2	  769.4	  591.9	   0.29	     40
SFIX R   3048699
3048699	  768.0	  591.5	 2390.0	...
3048700	  767.0	  591.3	 2390.0	...
3048701	  766.2	  591.2	 2391.0	...
3048702	  765.6	  591.2	 2392.0	...
3048703	  765.5	  591.0	 2393.0	...
3048704	  765.8	  590.4	 2393.0	...
3048705	  766.9	  589.7	 2393.0	...
3048706	  767.7	  589.9	 2392.0	...
3048707	  768.5	  590.4	 2391.0	...
3048708	  768.6	  591.1	 2391.0	...
3048709	  768.9	  591.1	 2390.0	...
3048710	  769.4	  591.1	 2390.0	...
3048711	  769.8	  591.0	 2391.0	...
3048712	  770.1	  590.9	 2389.0	...
3048713	  770.5	  590.8	 2388.0	...
3048714	  771.0	  590.8	 2389.0	...
3048715	  771.5	  590.8	 2390.0	...
3048716	  771.4	  591.0	 2391.0	...
3048717	  771.1	  591.3	 2389.0	...
3048718	  770.9	  591.5	 2387.0	...
3048719	  770.8	  591.7	 2384.0	...
3048720	  770.8	  591.6	 2383.0	...
3048721	  770.8	  591.3	 2381.0	...
3048722	  770.9	  591.0	 2382.0	...
3048723	  771.1	  590.9	 2382.0	...
3048724	  771.4	  590.9	 2383.0	...
3048725	  771.7	  591.0	 2383.0	...
3048726	  771.6	  591.2	 2382.0	...
3048727	  771.5	  591.5	 2381.0	...
3048728	  771.5	  591.8	 2380.0	...
3048729	  771.1	  592.2	 2380.0	...
3048730	  770.7	  592.3	 2379.0	...
3048731	  770.5	  592.4	 2379.0	...
3048732	  770.5	  592.3	 2379.0	...
3048733	  770.6	  592.4	 2380.0	...
3048734	  770.4	  593.2	 2382.0	...
3048735	  770.2	  594.0	 2382.0	...
3048736	  770.0	  594.2	 2383.0	...
3048737	  770.1	  593.7	 2383.0	...
3048738	  770.1	  593.6	 2384.0	...
3048739	  770.4	  593.8	 2384.0	...
3048740	  770.6	  593.8	 2384.0	...
3048741	  770.7	  593.5	 2384.0	...
3048742	  770.5	  592.9	 2384.0	...
3048743	  770.3	  592.7	 2384.0	...
3048744	  770.1	  592.4	 2384.0	...
3048745	  770.1	  592.1	 2382.0	...
3048746	  770.3	  591.8	 2380.0	...
3048747	  770.4	  591.9	 2376.0	...
3048748	  770.7	  592.2	 2374.0	...
3048749	  770.9	  592.8	 2371.0	...
3048750	  771.2	  593.2	 2371.0	...
3048751	  771.2	  593.6	 2370.0	...
3048752	  771.2	  593.7	 2372.0	...
3048753	  771.3	  593.8	 2373.0	...
3048754	  771.5	  593.6	 2373.0	...
3048755	  771.6	  593.4	 2375.0	...
3048756	  771.8	  593.2	 2376.0	...
3048757	  771.9	  593.3	 2378.0	...
3048758	  771.9	  593.5	 2379.0	...
3048759	  771.8	  593.4	 2375.0	...
3048760	  771.6	  593.3	 2371.0	...
3048761	  771.5	  593.2	 2370.0	...
3048762	  771.6	  593.8	 2372.0	...
3048763	  771.7	  594.4	 2375.0	...
3048764	  771.9	  595.2	 2376.0	...
3048765	  771.9	  595.3	 2377.0	...
3048766	  771.9	  594.9	 2379.0	...
3048767	  771.8	  594.3	 2380.0	...
3048768	  772.0	  593.7	 2380.0	...
3048769	  772.3	  593.8	 2380.0	...
3048770	  772.6	  593.8	 2379.0	...
3048771	  772.6	  593.9	 2378.0	...
3048772	  772.5	  593.9	 2379.0	...
3048773	  772.4	  594.1	 2380.0	...
3048774	  772.5	  594.7	 2380.0	...
3048775	  772.9	  595.3	 2379.0	...
3048776	  773.6	  596.1	 2379.0	...
3048777	  774.2	  596.4	 2379.0	...
3048778	  774.4	  596.4	 2378.0	...
3048779	  774.3	  596.2	 2377.0	...
3048780	  774.2	  596.0	 2376.0	...
3048781	  774.2	  596.3	 2375.0	...
3048782	  774.4	  597.0	 2375.0	...
3048783	  774.7	  597.7	 2377.0	...
3048784	  775.1	  598.4	 2379.0	...
3048785	  775.6	  598.6	 2381.0	...
3048786	  776.4	  598.9	 2381.0	...
EFIX R   3048699	3048786	88	  771.1	  593.1	   2381
SSACC R  3048787
3048787	  777.3	  599.3	 2381.0	...
3048788	  777.9	  600.7	 2381.0	...
3048789	  778.3	  602.5	 2381.0	...
3048790	  779.2	  604.0	 2381.0	...
3048791	  780.5	  604.2	 2380.0	...
3048792	  782.2	  601.2	 2384.0	...
3048793	  783.4	  598.2	 2384.0	...
3048794	  784.3	  599.9	 2382.0	...
3048795	  785.0	  616.4	 2344.0	...
3048796	  786.2	  644.3	 2282.0	...
3048797	  788.1	  679.5	 2183.0	...
3048798	  790.2	  717.7	 2083.0	...
3048799	  792.9	  766.4	 1965.0	...
3048800	  797.0	  827.8	 1833.0	...
3048801	  803.2	  897.1	 1681.0	...
3048802	  808.3	  944.7	 1575.0	...
3048803	  930.6	  959.5	 1223.0	...
3048804	 1068.3	  968.2	  884.0	...
3048805	 1218.5	 1007.3	  517.0	...
3048806	 1256.8	 1067.1	  395.0	...
3048807	 1280.9	 1139.4	  276.0	...
3048808	 1293.4	 1178.4	  186.0	...
3048809	 1297.3	 1209.3	  149.0	...
3048810	 1297.3	 1209.3	  149.0	...
SBLINK R 3048811
3048811	   .	   .	    0.0	...
3048812	   .	   .	    0.0	...
3048813	   .	   .	    0.0	...
3048814	   .	   .	    0.0	...
3048815	   .	   .	    0.0	...
3048816	   .	   .	    0.0	...
3048817	   .	   .	    0.0	...
3048818	   .	   .	    0.0	...
3048819	   .	   .	    0.0	...
3048820	   .	   .	    0.0	...
3048821	   .	   .	    0.0	...
3048822	   .	   .	    0.0	...
3048823	   .	   .	    0.0	...
3048824	   .	   .	    0.0	...
3048825	   .	   .	    0.0	...
3048826	   .	   .	    0.0	...
3048827	   .	   .	    0.0	...
3048828	   .	   .	    0.0	...
3048829	   .	   .	    0.0	...
3048830	   .	   .	    0.0	...
3048831	   .	   .	    0.0	...
3048832	   .	   .	    0.0	...
3048833	   .	   .	    0.0	...
3048834	   .	   .	    0.0	...
3048835	   .	   .	    0.0	...
3048836	   .	   .	    0.0	...
3048837	   .	   .	    0.0	...
3048838	   .	   .	    0.0	...
3048839	   .	   .	    0.0	...
3048840	   .	   .	    0.0	...
3048841	   .	   .	    0.0	...
3048842	   .	   .	    0.0	...
3048843	   .	   .	    0.0	...
3048844	   .	   .	    0.0	...
3048845	   .	   .	    0.0	...
3048846	   .	   .	    0.0	...
3048847	   .	   .	    0.0	...
3048848	   .	   .	    0.0	...
3048849	   .	   .	    0.0	...
3048850	   .	   .	    0.0	...
3048851	   .	   .	    0.0	...
3048852	   .	   .	    0.0	...
3048853	   .	   .	    0.0	...
3048854	   .	   .	    0.0	...
3048855	   .	   .	    0.0	...
3048856	   .	   .	    0.0	...
3048857	   .	   .	    0.0	...
3048858	   .	   .	    0.0	...
3048859	   .	   .	    0.0	...
3048860	   .	   .	    0.0	...
3048861	   .	   .	    0.0	...
3048862	   .	   .	    0.0	...
3048863	   .	   .	    0.0	...
3048864	   .	   .	    0.0	...
3048865	   .	   .	    0.0	...
3048866	   .	   .	    0.0	...
3048867	   .	   .	    0.0	...
3048868	   .	   .	    0.0	...
3048869	   .	   .	    0.0	...
3048870	   .	   .	    0.0	...
3048871	   .	   .	    0.0	...
3048872	   .	   .	    0.0	...
3048873	   .	   .	    0.0	...
3048874	   .	   .	    0.0	...
3048875	   .	   .	    0.0	...
3048876	   .	   .	    0.0	...
3048877	   .	   .	    0.0	...
3048878	   .	   .	    0.0	...
3048879	   .	   .	    0.0	...
3048880	   .	   .	    0.0	...
3048881	   .	   .	    0.0	...
3048882	   .	   .	    0.0	...
3048883	   .	   .	    0.0	...
3048884	   .	   .	    0.0	...
3048885	   .	   .	    0.0	...
3048886	   .	   .	    0.0	...
3048887	   .	   .	    0.0	...
3048888	   .	   .	    0.0	...
3048889	   .	   .	    0.0	...
3048890	   .	   .	    0.0	...
3048891	   .	   .	    0.0	...
EBLINK R 3048811	3048891	81
3048892	  821.7	  997.2	 1325.0	...
3048893	  821.7	  997.2	 1325.0	...
3048894	  820.2	  989.2	 1364.0	...
3048895	  817.8	  967.6	 1426.0	...
3048896	  814.7	  935.1	 1517.0	...
3048897	  812.8	  905.9	 1600.0	...
3048898	  811.1	  881.1	 1679.0	...
3048899	  810.0	  859.5	 1749.0	...
3048900	  809.4	  835.8	 1806.0	...
3048901	  813.1	  814.7	 1857.0	...
3048902	  816.7	  795.0	 1908.0	...
3048903	  818.1	  775.2	 1966.0	...
3048904	  815.3	  756.3	 2027.0	...
3048905	  812.4	  736.8	 2086.0	...
3048906	  811.7	  718.8	 2137.0	...
3048907	  811.1	  699.9	 2189.0	...
3048908	  811.3	  682.8	 2231.0	...
3048909	  811.5	  667.6	 2265.0	...
3048910	  811.9	  655.6	 2297.0	...
3048911	  811.4	  644.7	 2322.0	...
3048912	  809.8	  636.1	 2345.0	...
3048913	  808.4	  630.6	 2354.0	...
3048914	  807.7	  629.4	 2363.0	...
3048915	  808.5	  631.4	 2361.0	...
3048916	  809.4	  635.2	 2359.0	...
3048917	  810.2	  638.4	 2363.0	...
3048918	  810.5	  639.8	 2369.0	...
ESACC R  3048787	3048918	132	  777.3	  599.3	  810.5	  639.8	   1.12	   1212
SFIX R   3048919
3048919	  810.7	  638.2	 2381.0	...
3048920	  810.6	  636.8	 2386.0	...
3048921	  810.8	  635.5	 2391.0	...
3048922	  811.0	  636.4	 2391.0	...
3048923	  811.3	  637.2	 2392.0	...
3048924	  811.3	  638.2	 2392.0	...
3048925	  811.0	  638.7	 2391.0	...
3048926	  810.7	  639.1	 2389.0	...
3048927	  810.3	  639.6	 2386.0	...
3048928	  810.2	  639.9	 2386.0	...
3048929	  810.0	  640.5	 2387.0	...
3048930	  810.0	  640.9	 2385.0	...
3048931	  810.2	  641.1	 2383.0	...
3048932	  810.5	  641.0	 2381.0	...
3048933	  810.6	  641.8	 2382.0	...
3048934	  810.4	  642.7	 2383.0	...
3048935	  810.1	  643.5	 2381.0	...
3048936	  810.2	  643.5	 2378.0	...
3048937	  810.4	  643.4	 2377.0	...
3048938	  810.3	  643.4	 2377.0	...
3048939	  810.1	  643.4	 2378.0	...
3048940	  809.6	  643.5	 2379.0	...
3048941	  809.4	  643.6	 2379.0	...
3048942	  809.2	  643.5	 2380.0	...
3048943	  809.1	  643.5	 2380.0	...
3048944	  809.0	  644.3	 2380.0	...
3048945	  808.9	  645.3	 2379.0	...
3048946	  808.9	  646.1	 2379.0	...
3048947	  808.9	  646.1	 2379.0	...
3048948	  808.9	  646.2	 2380.0	...
3048949	  809.0	  646.5	 2378.0	...
3048950	  809.1	  646.6	 2376.0	...
3048951	  809.3	  646.7	 2374.0	...
3048952	  809.5	  646.8	 2372.0	...
3048953	  809.5	  646.7	 2370.0	...
3048954	  809.5	  646.7	 2368.0	...
3048955	  809.5	  646.6	 2368.0	...
3048956	  809.6	  646.4	 2367.0	...
3048957	  809.6	  646.3	 2365.0	...
3048958	  809.5	  646.2	 2363.0	...
3048959	  809.4	  646.2	 2361.0	...
3048960	  809.5	  646.1	 2361.0	...
3048961	  809.7	  646.0	 2362.0	...
3048962	  809.9	  645.6	 2362.0	...
3048963	  809.9	  645.0	 2363.0	...
3048964	  810.1	  644.3	 2363.0	...
3048965	  810.3	  643.8	 2363.0	...
3048966	  810.3	  643.4	 2362.0	...
3048967	  809.9	  642.6	 2363.0	...
3048968	  809.4	  642.1	 2363.0	...
3048969	  809.2	  641.7	 2363.0	...
3048970	  809.2	  641.6	 2360.0	...
3048971	  809.3	  641.3	 2358.0	...
3048972	  809.4	  641.0	 2355.0	...
3048973	  809.3	  640.8	 2353.0	...
3048974	  809.2	  641.0	 2350.0	...
3048975	  809.1	  641.2	 2350.0	...
3048976	  809.0	  641.3	 2352.0	...
3048977	  809.2	  641.5	 2354.0	...
3048978	  809.4	  641.8	 2354.0	...
3048979	  809.6	  641.7	 2354.0	...
3048980	  809.7	  641.4	 2351.0	...
3048981	  809.8	  641.1	 2347.0	...
3048982	  809.9	  641.2	 2344.0	...
3048983	  810.1	  641.3	 2343.0	...
3048984	  810.1	  641.5	 2344.0	...
3048985	  810.1	  641.6	 2345.0	...
3048986	  810.1	  641.6	 2345.0	...
3048987	  809.8	  641.6	 2346.0	...
3048988	  809.4	  641.7	 2346.0	...
3048989	  808.9	  641.7	 2348.0	...
3048990	  808.8	  641.6	 2349.0	...
3048991	  808.7	  641.6	 2349.0	...
3048992	  808.8	  641.5	 2349.0	...
3048993	  808.9	  641.5	 2348.0	...
3048994	  809.3	  641.3	 2347.0	...
3048995	  809.7	  640.6	 2347.0	...
3048996	  809.9	  640.0	 2346.0	...
3048997	  809.8	  639.8	 2345.0	...
3048998	  809.7	  640.1	 2345.0	...
3048999	  809.7	  640.4	 2345.0	...
3049000	  810.0	  640.4	 2347.0	...
3049001	  810.3	  640.0	 2348.0	...
3049002	  810.3	  639.6	 2347.0	...
3049003	  809.9	  639.3	 2344.0	...
3049004	  809.5	  639.2	 2341.0	...
3049005	  809.5	  638.9	 2341.0	...
3049006	  809.5	  638.7	 2341.0	...
3049007	  809.5	  638.9	 2341.0	...
3049008	  809.5	  639.2	 2341.0	...
3049009	  809.4	  639.2	 2342.0	...
3049010	  809.2	  638.8	 2344.0	...
3049011	  809.1	  638.5	 2344.0	...
3049012	  808.9	  638.4	 2343.0	...
3049013	  808.5	  638.4	 2341.0	...
3049014	  808.1	  638.4	 2340.0	...
3049015	  808.0	  638.4	 2342.0	...
3049016	  808.2	  638.4	 2343.0	...
3049017	  808.6	  638.4	 2343.0	...
3049018	  808.9	  638.7	 2343.0	...
3049019	  808.8	  639.3	 2339.0	...
3049020	  808.5	  639.7	 2337.0	...
3049021	  808.1	  639.4	 2334.0	...
3049022	  808.1	  639.1	 2334.0	...
3049023	  808.1	  639.0	 2334.0	...
3049024	  807.9	  638.7	 2333.0	...
3049025	  807.7	  638.4	 2335.0	...
3049026	  807.5	  637.9	 2338.0	...
3049027	  807.5	  637.7	 2340.0	...
3049028	  807.5	  637.5	 2340.0	...
3049029	  807.5	  637.8	 2339.0	...
3049030	  807.6	  638.2	 2338.0	...
3049031	  807.6	  638.6	 2337.0	...
3049032	  807.6	  638.0	 2336.0	...
3049033	  807.7	  637.4	 2336.0	...
3049034	  807.6	  636.8	 2336.0	...
3049035	  807.4	  636.8	 2337.0	...
3049036	  806.7	  636.3	 2336.0	...
3049037	  806.0	  635.9	 2335.0	...
3049038	  805.8	  635.5	 2332.0	...
3049039	  806.2	  635.5	 2329.0	...
3049040	  806.6	  635.5	 2326.0	...
3049041	  806.7	  635.5	 2325.0	...
3049042	  806.7	  635.4	 2325.0	...
3049043	  806.5	  635.3	 2326.0	...
3049044	  806.3	  635.0	 2327.0	...
3049045	  806.1	  634.9	 2326.0	...
3049046	  806.2	  634.8	 2326.0	...
3049047	  806.2	  634.5	 2326.0	...
3049048	  805.8	  634.3	 2328.0	...
3049049	  805.4	  634.1	 2329.0	...
3049050	  805.1	  634.1	 2330.0	...
3049051	  805.3	  633.9	 2330.0	...
3049052	  805.5	  633.7	 2330.0	...
3049053	  805.7	  633.4	 2329.0	...
3049054	  805.8	  633.2	 2328.0	...
3049055	  805.8	  633.1	 2326.0	...
3049056	  805.8	  632.4	 2325.0	...
3049057	  805.6	  632.0	 2324.0	...
3049058	  805.3	  631.6	 2327.0	...
3049059	  805.0	  631.5	 2330.0	...
3049060	  805.1	  631.2	 2332.0	...
3049061	  805.2	  630.2	 2329.0	...
3049062	  805.4	  629.6	 2327.0	...
3049063	  805.3	  628.9	 2325.0	...
3049064	  805.3	  629.0	 2325.0	...
3049065	  805.3	  629.1	 2326.0	...
3049066	  805.4	  629.1	 2326.0	...
3049067	  805.4	  629.0	 2326.0	...
3049068	  805.2	  628.8	 2325.0	...
3049069	  805.0	  628.5	 2324.0	...
3049070	  804.7	  628.4	 2323.0	...
3049071	  804.7	  628.3	 2323.0	...
3049072	  804.7	  628.7	 2324.0	...
3049073	  804.8	  629.1	 2325.0	...
3049074	  805.1	  629.3	 2325.0	...
3049075	  805.3	  629.2	 2327.0	...
3049076	  805.6	  629.0	 2330.0	...
3049077	  805.7	  629.1	 2332.0	...
3049078	  805.6	  629.1	 2332.0	...
3049079	  805.2	  629.2	 2331.0	...
3049080	  804.8	  629.2	 2330.0	...
3049081	  804.4	  629.2	 2330.0	...
3049082	  804.4	  629.0	 2332.0	...
3049083	  804.2	  628.9	 2332.0	...
3049084	  804.2	  628.9	 2332.0	...
3049085	  804.2	  628.7	 2332.0	...
3049086	  804.2	  628.4	 2333.0	...
3049087	  804.3	  628.2	 2333.0	...
3049088	  804.6	  628.1	 2333.0	...
3049089	  804.9	  628.0	 2333.0	...
3049090	  805.2	  627.9	 2333.0	...
3049091	  805.1	  627.9	 2333.0	...
3049092	  805.1	  627.9	 2333.0	...
3049093	  805.1	  628.0	 2333.0	...
3049094	  805.2	  628.1	 2333.0	...
3049095	  805.3	  628.1	 2333.0	...
3049096	  805.3	  627.9	 2333.0	...
3049097	  805.3	  627.6	 2333.0	...
3049098	  805.3	  627.6	 2332.0	...
3049099	  805.3	  627.7	 2331.0	...
3049100	  804.8	  627.7	 2330.0	...
3049101	  804.4	  627.7	 2331.0	...
3049102	  804.2	  627.6	 2329.0	...
3049103	  804.6	  627.4	 2327.0	...
3049104	  805.0	  627.4	 2327.0	...
3049105	  805.1	  627.5	 2329.0	...
3049106	  805.1	  627.7	 2331.0	...
3049107	  804.9	  627.8	 2330.0	...
3049108	  804.8	  627.7	 2329.0	...
3049109	  804.8	  627.5	 2329.0	...
3049110	  804.9	  627.5	 2330.0	...
3049111	  805.1	  628.2	 2332.0	...
3049112	  805.2	  628.8	 2335.0	...
3049113	  805.2	  629.3	 2337.0	...
3049114	  805.2	  629.3	 2338.0	...
3049115	  805.3	  629.1	 2338.0	...
3049116	  805.4	  629.0	 2339.0	...
3049117	  805.5	  628.9	 2339.0	...
3049118	  805.5	  628.8	 2338.0	...
3049119	  805.3	  628.7	 2336.0	...
3049120	  805.3	  628.7	 2334.0	...
3049121	  805.2	  628.7	 2332.0	...
3049122	  805.3	  628.8	 2334.0	...
3049123	  805.4	  628.8	 2336.0	...
3049124	  805.9	  628.7	 2336.0	...
3049125	  806.4	  628.5	 2335.0	...
3049126	  806.8	  628.4	 2333.0	...
3049127	  806.8	  628.4	 2333.0	...
3049128	  806.6	  628.2	 2333.0	...
3049129	  806.3	  628.1	 2334.0	...
3049130	  805.9	  627.8	 2335.0	...
3049131	  805.8	  627.7	 2336.0	...
3049132	  806.0	  627.6	 2336.0	...
3049133	  806.1	  627.7	 2336.0	...
3049134	  806.2	  627.4	 2337.0	...
3049135	  806.1	  627.2	 2338.0	...
3049136	  806.2	  626.9	 2339.0	...
3049137	  806.4	  626.8	 2339.0	...
3049138	  806.5	  626.8	 2339.0	...
3049139	  806.5	  626.8	 2339.0	...
3049140	  806.6	  626.9	 2340.0	...
3049141	  806.9	  626.9	 2340.0	...
3049142	  807.2	  626.8	 2343.0	...
3049143	  807.5	  626.7	 2345.0	...
3049144	  807.5	  626.9	 2348.0	...
3049145	  807.5	  627.4	 2349.0	...
3049146	  807.5	  627.8	 2350.0	...
3049147	  807.6	  628.1	 2351.0	...
3049148	  807.6	  628.1	 2352.0	...
3049149	  807.6	  628.1	 2353.0	...
3049150	  807.7	  628.3	 2354.0	...
3049151	  807.9	  628.5	 2354.0	...
3049152	  808.0	  628.5	 2353.0	...
3049153	  808.4	  628.2	 2351.0	...
3049154	  808.8	  628.0	 2350.0	...
3049155	  809.1	  627.9	 2350.0	...
3049156	  809.0	  628.0	 2351.0	...
3049157	  809.0	  628.2	 2351.0	...
3049158	  809.1	  628.4	 2353.0	...
3049159	  809.1	  628.5	 2355.0	...
3049160	  809.0	  628.5	 2358.0	...
3049161	  808.7	  628.5	 2358.0	...
3049162	  808.5	  628.8	 2358.0	...
3049163	  808.4	  629.3	 2358.0	...
3049164	  808.3	  629.7	 2358.0	...
3049165	  808.3	  629.8	 2361.0	...
3049166	  808.3	  629.4	 2364.0	...
3049167	  808.4	  629.0	 2366.0	...
3049168	  809.0	  628.5	 2366.0	...
3049169	  809.6	  628.3	 2364.0	...
3049170	  809.9	  628.3	 2363.0	...
3049171	  809.7	  628.4	 2363.0	...
3049172	  809.6	  628.7	 2363.0	...
3049173	  809.2	  629.0	 2363.0	...
3049174	  808.7	  629.1	 2364.0	...
3049175	  807.9	  629.2	 2364.0	...
3049176	  806.7	  629.1	 2363.0	...
EFIX R   3048919	3049176	258	  807.6	  634.7	   2347
SSACC R  3049177
3049177	  805.0	  628.6	 2361.0	...
3049178	  803.0	  627.3	 2362.0	...
3049179	  801.5	  626.3	 2363.0	...
3049180	  799.7	  625.4	 2364.0	...
3049181	  797.8	  624.6	 2363.0	...
3049182	  795.9	  623.6	 2362.0	...
3049183	  793.1	  622.7	 2363.0	...
3049184	  790.6	  622.3	 2365.0	...
3049185	  788.3	  621.4	 2367.0	...
ESACC R  3049177	3049185	9	  805.0	  628.6	  788.3	  621.4	   0.39	     47
SFIX R   3049186
3049186	  787.0	  620.2	 2367.0	...
3049187	  786.3	  619.3	 2369.0	...
3049188	  785.9	  618.5	 2370.0	...
3049189	  786.1	  618.0	 2372.0	...
3049190	  786.4	  617.3	 2371.0	...
3049191	  788.0	  617.0	 2371.0	...
3049192	  789.4	  616.8	 2370.0	...
3049193	  791.2	  616.6	 2370.0	...
3049194	  791.9	  616.4	 2369.0	...
3049195	  792.7	  616.3	 2369.0	...
3049196	  793.0	  616.5	 2369.0	...
3049197	  793.1	  616.6	 2369.0	...
3049198	  793.2	  616.7	 2371.0	...
3049199	  793.2	  616.6	 2374.0	...
3049200	  793.3	  616.6	 2378.0	...
3049201	  793.3	  616.6	 2380.0	...
3049202	  793.1	  616.6	 2382.0	...
3049203	  792.9	  616.6	 2382.0	...
3049204	  793.0	  616.8	 2382.0	...
3049205	  793.2	  617.0	 2384.0	...
3049206	  793.4	  617.3	 2387.0	...
3049207	  793.5	  617.3	 2389.0	...
3049208	  793.7	  617.4	 2387.0	...
3049209	  793.8	  617.3	 2385.0	...
3049210	  793.9	  617.2	 2387.0	...
3049211	  793.7	  617.1	 2391.0	...
3049212	  793.4	  617.0	 2394.0	...
3049213	  793.0	  617.3	 2394.0	...
3049214	  792.9	  617.6	 2394.0	...
3049215	  792.6	  618.2	 2395.0	...
3049216	  792.4	  618.5	 2395.0	...
3049217	  792.1	  618.8	 2395.0	...
3049218	  791.7	  618.8	 2394.0	...
3049219	  791.3	  618.9	 2393.0	...
3049220	  790.9	  618.7	 2393.0	...
3049221	  790.9	  618.6	 2394.0	...
3049222	  791.2	  618.4	 2395.0	...
3049223	  791.7	  618.7	 2394.0	...
3049224	  792.1	  619.1	 2395.0	...
3049225	  792.0	  619.5	 2395.0	...
3049226	  791.7	  619.5	 2392.0	...
3049227	  791.5	  619.4	 2389.0	...
3049228	  791.7	  619.2	 2389.0	...
3049229	  791.8	  619.1	 2389.0	...
3049230	  791.8	  619.2	 2390.0	...
3049231	  791.7	  619.4	 2390.0	...
3049232	  791.5	  619.5	 2390.0	...
3049233	  791.4	  619.7	 2390.0	...
3049234	  791.3	  619.8	 2392.0	...
3049235	  791.4	  619.9	 2393.0	...
3049236	  791.4	  620.0	 2395.0	...
3049237	  791.2	  620.2	 2395.0	...
3049238	  791.0	  620.0	 2394.0	...
3049239	  790.9	  619.7	 2394.0	...
3049240	  790.7	  619.7	 2393.0	...
3049241	  790.8	  620.1	 2394.0	...
3049242	  790.8	  620.1	 2392.0	...
3049243	  790.7	  619.8	 2392.0	...
3049244	  790.7	  619.6	 2391.0	...
3049245	  790.7	  620.1	 2392.0	...
3049246	  790.7	  620.5	 2391.0	...
3049247	  790.4	  620.8	 2391.0	...
3049248	  790.1	  621.0	 2389.0	...
3049249	  789.8	  621.2	 2387.0	...
3049250	  789.8	  621.2	 2385.0	...
3049251	  789.9	  621.5	 2386.0	...
3049252	  789.9	  621.7	 2386.0	...
3049253	  790.0	  622.0	 2387.0	...
3049254	  790.1	  622.1	 2388.0	...
3049255	  790.1	  621.8	 2388.0	...
3049256	  790.2	  621.3	 2390.0	...
3049257	  790.2	  621.2	 2392.0	...
3049258	  790.2	  621.5	 2393.0	...
3049259	  790.1	  621.7	 2392.0	...
3049260	  790.1	  621.6	 2392.0	...
3049261	  790.1	  621.6	 2392.0	...
3049262	  790.1	  621.7	 2392.0	...
3049263	  790.0	  621.9	 2391.0	...
3049264	  789.9	  622.1	 2388.0	...
3049265	  789.8	  622.0	 2387.0	...
3049266	  789.5	  622.1	 2387.0	...
3049267	  789.3	  622.2	 2387.0	...
3049268	  789.3	  622.3	 2387.0	...
3049269	  789.4	  621.7	 2385.0	...
3049270	  789.6	  621.1	 2383.0	...
3049271	  789.7	  620.6	 2383.0	...
3049272	  789.9	  620.8	 2386.0	...
3049273	  789.9	  620.9	 2385.0	...
3049274	  790.1	  620.8	 2380.0	...
3049275	  790.2	  620.7	 2375.0	...
3049276	  790.4	  620.8	 2375.0	...
3049277	  790.4	  621.3	 2375.0	...
3049278	  790.6	  621.9	 2376.0	...
3049279	  790.8	  622.4	 2377.0	...
3049280	  790.9	  622.5	 2377.0	...
3049281	  790.8	  622.4	 2376.0	...
3049282	  790.7	  622.4	 2375.0	...
3049283	  790.7	  622.5	 2376.0	...
3049284	  790.7	  622.6	 2377.0	...
3049285	  790.7	  622.7	 2378.0	...
3049286	  790.8	  622.5	 2376.0	...
3049287	  790.5	  622.5	 2372.0	...
3049288	  790.3	  622.6	 2369.0	...
3049289	  790.0	  622.7	 2368.0	...
3049290	  790.2	  622.6	 2368.0	...
3049291	  790.4	  622.6	 2368.0	...
3049292	  790.6	  622.7	 2367.0	...
3049293	  790.6	  622.9	 2365.0	...
3049294	  790.7	  623.1	 2363.0	...
3049295	  790.7	  623.0	 2358.0	...
3049296	  790.8	  622.9	 2355.0	...
3049297	  790.8	  622.6	 2351.0	...
3049298	  790.7	  622.3	 2351.0	...
3049299	  790.5	  622.0	 2351.0	...
3049300	  790.3	  622.1	 2351.0	...
3049301	  790.3	  622.2	 2351.0	...
3049302	  790.4	  622.3	 2351.0	...
3049303	  790.6	  622.5	 2350.0	...
3049304	  790.8	  622.9	 2350.0	...
3049305	  790.9	  623.3	 2349.0	...
3049306	  791.0	  623.6	 2349.0	...
3049307	  791.0	  623.6	 2348.0	...
3049308	  791.0	  623.7	 2347.0	...
3049309	  790.9	  623.8	 2345.0	...
3049310	  790.9	  623.9	 2343.0	...
3049311	  790.9	  624.2	 2343.0	...
3049312	  790.9	  624.3	 2344.0	...
3049313	  790.8	  624.4	 2344.0	...
3049314	  790.7	  624.3	 2345.0	...
3049315	  790.7	  624.2	 2342.0	...
3049316	  790.7	  624.1	 2338.0	...
3049317	  790.7	  623.9	 2335.0	...
3049318	  790.7	  624.0	 2335.0	...
3049319	  790.6	  623.9	 2335.0	...
3049320	  790.4	  623.8	 2334.0	...
3049321	  790.2	  623.6	 2333.0	...
3049322	  790.2	  623.6	 2334.0	...
3049323	  790.3	  623.6	 2336.0	...
3049324	  790.3	  623.5	 2337.0	...
3049325	  790.4	  623.4	 2338.0	...
3049326	  790.4	  623.2	 2337.0	...
3049327	  790.5	  623.2	 2335.0	...
3049328	  790.5	  623.2	 2333.0	...
3049329	  790.7	  623.2	 2330.0	...
3049330	  790.9	  623.7	 2330.0	...
3049331	  790.8	  624.0	 2330.0	...
3049332	  790.4	  624.3	 2328.0	...
3049333	  790.0	  624.4	 2326.0	...
3049334	  789.7	  624.5	 2324.0	...
3049335	  789.7	  624.5	 2322.0	...
3049336	  790.1	  624.2	 2321.0	...
3049337	  790.6	  624.0	 2320.0	...
3049338	  791.1	  623.9	 2320.0	...
3049339	  791.2	  624.4	 2318.0	...
3049340	  791.3	  624.9	 2315.0	...
3049341	  791.0	  624.8	 2313.0	...
3049342	  790.7	  624.3	 2313.0	...
3049343	  790.4	  624.0	 2314.0	...
3049344	  790.2	  624.2	 2315.0	...
3049345	  790.0	  624.4	 2315.0	...
3049346	  789.8	  624.5	 2311.0	...
3049347	  789.9	  624.4	 2307.0	...
3049348	  790.1	  624.4	 2305.0	...
3049349	  790.4	  624.2	 2305.0	...
3049350	  790.7	  623.9	 2304.0	...
3049351	  790.9	  623.7	 2302.0	...
3049352	  791.0	  624.0	 2301.0	...
3049353	  791.1	  624.5	 2298.0	...
3049354	  791.1	  624.7	 2295.0	...
3049355	  791.2	  624.4	 2293.0	...
3049356	  791.3	  624.2	 2294.0	...
3049357	  791.2	  624.0	 2293.0	...
3049358	  791.0	  623.9	 2291.0	...
3049359	  790.8	  623.8	 2288.0	...
3049360	  790.7	  623.9	 2285.0	...
3049361	  790.8	  623.9	 2283.0	...
3049362	  790.9	  623.9	 2279.0	...
3049363	  791.0	  623.9	 2278.0	...
3049364	  790.8	  624.4	 2276.0	...
3049365	  790.7	  624.8	 2277.0	...
3049366	  790.9	  625.1	 2277.0	...
3049367	  791.2	  624.6	 2278.0	...
3049368	  791.3	  624.1	 2278.0	...
3049369	  791.1	  624.1	 2277.0	...
3049370	  790.9	  624.6	 2274.0	...
3049371	  790.9	  625.0	 2272.0	...
3049372	  790.8	  624.8	 2271.0	...
3049373	  790.8	  624.7	 2271.0	...
3049374	  791.0	  624.7	 2269.0	...
3049375	  791.2	  624.7	 2266.0	...
3049376	  791.5	  624.6	 2264.0	...
3049377	  791.4	  624.6	 2265.0	...
3049378	  791.4	  624.8	 2265.0	...
3049379	  791.5	  624.8	 2262.0	...
3049380	  791.6	  624.7	 2259.0	...
3049381	  791.7	  624.7	 2255.0	...
3049382	  791.9	  624.6	 2255.0	...
3049383	  792.0	  624.5	 2254.0	...
3049384	  792.1	  624.4	 2251.0	...
3049385	  792.1	  624.7	 2249.0	...
3049386	  792.1	  625.1	 2246.0	...
3049387	  792.1	  625.4	 2247.0	...
3049388	  792.0	  625.1	 2247.0	...
3049389	  791.9	  624.9	 2248.0	...
3049390	  791.8	  625.4	 2249.0	...
3049391	  791.7	  625.9	 2248.0	...
3049392	  792.1	  626.4	 2247.0	...
3049393	  792.5	  626.7	 2247.0	...
3049394	  793.5	  627.4	 2249.0	...
EFIX R   3049186	3049394	209	  790.9	  621.9	   2346
SSACC R  3049395
3049395	  794.1	  628.2	 2250.0	...
3049396	  795.5	  629.0	 2250.0	...
3049397	  796.7	  630.3	 2249.0	...
3049398	  798.9	  631.5	 2247.0	...
3049399	  801.3	  632.1	 2245.0	...
3049400	  804.1	  631.7	 2243.0	...
3049401	  807.0	  631.4	 2243.0	...
3049402	  809.6	  630.8	 2243.0	...
3049403	  812.3	  630.3	 2242.0	...
3049404	  814.5	  630.5	 2240.0	...
3049405	  817.2	  630.8	 2238.0	...
3049406	  818.7	  631.3	 2237.0	...
ESACC R  3049395	3049406	12	  794.1	  628.2	  818.7	  631.3	   0.53	     53
SFIX R   3049407
3049407	  820.9	  631.0	 2238.0	...
3049408	  822.0	  631.0	 2240.0	...
3049409	  823.1	  631.0	 2243.0	...
3049410	  823.2	  631.0	 2243.0	...
3049411	  823.1	  630.7	 2242.0	...
3049412	  823.0	  630.5	 2240.0	...
3049413	  822.7	  630.8	 2239.0	...
3049414	  822.4	  631.2	 2238.0	...
3049415	  822.1	  631.3	 2238.0	...
3049416	  821.8	  631.1	 2238.0	...
3049417	  821.5	  630.8	 2237.0	...
3049418	  821.0	  630.2	 2235.0	...
3049419	  820.5	  629.4	 2232.0	...
3049420	  820.0	  628.6	 2232.0	...
3049421	  819.7	  628.4	 2232.0	...
3049422	  819.6	  628.1	 2231.0	...
3049423	  819.6	  627.9	 2232.0	...
3049424	  819.6	  627.9	 2233.0	...
3049425	  819.2	  628.0	 2231.0	...
3049426	  818.8	  627.8	 2226.0	...
3049427	  818.5	  627.4	 2221.0	...
3049428	  818.8	  627.5	 2219.0	...
3049429	  819.0	  627.9	 2219.0	...
3049430	  819.3	  628.3	 2219.0	...
3049431	  819.1	  628.2	 2219.0	...
3049432	  818.8	  628.0	 2219.0	...
3049433	  818.7	  628.0	 2216.0	...
3049434	  818.7	  628.0	 2213.0	...
3049435	  818.7	  628.2	 2211.0	...
3049436	  818.6	  628.7	 2212.0	...
3049437	  818.6	  629.1	 2212.0	...
3049438	  818.5	  629.4	 2212.0	...
3049439	  818.4	  629.3	 2212.0	...
3049440	  818.3	  629.3	 2212.0	...
3049441	  818.3	  629.2	 2208.0	...
3049442	  818.3	  629.2	 2204.0	...
3049443	  818.3	  629.1	 2201.0	...
3049444	  818.4	  628.9	 2201.0	...
3049445	  818.4	  628.7	 2202.0	...
3049446	  818.5	  628.9	 2202.0	...
3049447	  818.6	  629.1	 2203.0	...
3049448	  818.3	  629.3	 2203.0	...
3049449	  818.1	  629.2	 2202.0	...
3049450	  818.2	  629.0	 2201.0	...
3049451	  818.6	  629.0	 2200.0	...
3049452	  819.1	  629.1	 2200.0	...
3049453	  819.1	  629.2	 2200.0	...
3049454	  819.3	  629.0	 2197.0	...
3049455	  819.5	  628.9	 2193.0	...
3049456	  819.4	  628.9	 2189.0	...
3049457	  819.2	  628.9	 2188.0	...
3049458	  819.1	  628.9	 2189.0	...
3049459	  818.8	  628.9	 2189.0	...
3049460	  818.6	  629.0	 2189.0	...
3049461	  818.4	  629.2	 2188.0	...
3049462	  818.6	  629.3	 2189.0	...
3049463	  818.7	  629.8	 2190.0	...
3049464	  818.4	  630.5	 2190.0	...
3049465	  818.1	  630.8	 2189.0	...
3049466	  817.7	  630.4	 2188.0	...
3049467	  817.6	  629.9	 2186.0	...
3049468	  817.4	  629.8	 2185.0	...
3049469	  817.4	  630.0	 2184.0	...
3049470	  817.6	  630.1	 2184.0	...
3049471	  817.9	  630.1	 2184.0	...
3049472	  818.2	  630.1	 2182.0	...
3049473	  818.4	  630.2	 2180.0	...
3049474	  818.5	  630.5	 2179.0	...
3049475	  818.7	  630.7	 2178.0	...
3049476	  818.9	  630.7	 2176.0	...
3049477	  819.1	  630.5	 2176.0	...
3049478	  819.4	  630.3	 2176.0	...
3049479	  819.5	  630.0	 2176.0	...
3049480	  819.3	  629.7	 2177.0	...
3049481	  819.0	  629.4	 2177.0	...
3049482	  818.7	  629.4	 2176.0	...
3049483	  818.5	  629.5	 2176.0	...
3049484	  818.3	  629.8	 2175.0	...
3049485	  818.1	  630.2	 2173.0	...
3049486	  818.3	  630.6	 2172.0	...
3049487	  818.4	  630.7	 2170.0	...
3049488	  818.2	  630.6	 2170.0	...
3049489	  818.0	  630.4	 2168.0	...
3049490	  818.1	  630.4	 2165.0	...
3049491	  818.1	  630.6	 2164.0	...
3049492	  818.2	  630.9	 2167.0	...
3049493	  818.2	  630.4	 2169.0	...
3049494	  818.4	  629.7	 2168.0	...
3049495	  818.5	  629.4	 2165.0	...
3049496	  818.3	  629.8	 2163.0	...
3049497	  818.1	  629.9	 2163.0	...
3049498	  818.0	  629.7	 2163.0	...
3049499	  817.9	  629.5	 2164.0	...
3049500	  818.2	  629.5	 2165.0	...
3049501	  818.5	  629.5	 2162.0	...
3049502	  818.9	  629.5	 2159.0	...
3049503	  818.8	  629.6	 2156.0	...
3049504	  818.7	  629.7	 2157.0	...
3049505	  818.6	  629.9	 2157.0	...
3049506	  818.6	  630.0	 2157.0	...
3049507	  818.6	  630.0	 2155.0	...
3049508	  818.7	  629.8	 2154.0	...
3049509	  818.3	  629.7	 2152.0	...
3049510	  818.0	  629.7	 2152.0	...
3049511	  817.9	  629.9	 2151.0	...
3049512	  818.4	  629.9	 2150.0	...
3049513	  818.8	  629.6	 2150.0	...
3049514	  818.9	  629.1	 2153.0	...
3049515	  818.5	  628.9	 2154.0	...
3049516	  818.1	  629.1	 2150.0	...
3049517	  817.8	  629.3	 2144.0	...
3049518	  817.8	  629.3	 2141.0	...
3049519	  817.9	  629.7	 2143.0	...
3049520	  818.4	  630.2	 2145.0	...
3049521	  819.0	  630.6	 2144.0	...
3049522	  819.2	  630.6	 2144.0	...
3049523	  818.7	  630.6	 2144.0	...
3049524	  818.3	  630.3	 2142.0	...
3049525	  818.4	  629.9	 2140.0	...
3049526	  818.5	  629.7	 2138.0	...
3049527	  819.0	  630.0	 2136.0	...
3049528	  819.3	  630.4	 2134.0	...
3049529	  819.5	  630.8	 2134.0	...
3049530	  819.4	  630.9	 2135.0	...
3049531	  819.2	  630.9	 2136.0	...
3049532	  819.1	  630.8	 2138.0	...
3049533	  819.0	  630.5	 2138.0	...
3049534	  819.0	  630.2	 2138.0	...
3049535	  819.1	  630.1	 2137.0	...
3049536	  819.2	  630.2	 2137.0	...
3049537	  819.4	  630.4	 2136.0	...
3049538	  819.5	  630.6	 2135.0	...
3049539	  819.5	  630.7	 2135.0	...
3049540	  819.4	  630.9	 2137.0	...
3049541	  819.3	  631.0	 2138.0	...
3049542	  819.1	  631.0	 2138.0	...
3049543	  818.9	  630.9	 2138.0	...
3049544	  818.7	  630.7	 2138.0	...
3049545	  818.5	  630.7	 2139.0	...
3049546	  818.3	  630.7	 2139.0	...
3049547	  818.3	  630.8	 2139.0	...
3049548	  818.3	  630.8	 2138.0	...
3049549	  818.5	  630.8	 2137.0	...
3049550	  819.1	  630.8	 2137.0	...
3049551	  819.7	  630.9	 2138.0	...
3049552	  819.9	  630.9	 2139.0	...
3049553	  819.7	  631.0	 2140.0	...
3049554	  819.4	  631.0	 2140.0	...
3049555	  819.4	  631.0	 2139.0	...
3049556	  819.5	  631.0	 2138.0	...
3049557	  819.5	  631.0	 2137.0	...
3049558	  819.7	  630.9	 2137.0	...
3049559	  819.8	  631.0	 2137.0	...
3049560	  819.9	  630.5	 2133.0	...
3049561	  819.8	  630.1	 2129.0	...
3049562	  819.8	  629.7	 2125.0	...
3049563	  819.8	  629.6	 2124.0	...
3049564	  819.8	  629.6	 2127.0	...
3049565	  820.1	  629.7	 2129.0	...
3049566	  820.4	  629.6	 2132.0	...
3049567	  820.4	  629.5	 2133.0	...
3049568	  820.0	  629.9	 2133.0	...
3049569	  819.7	  630.4	 2132.0	...
3049570	  819.7	  630.8	 2131.0	...
3049571	  819.7	  630.8	 2130.0	...
3049572	  819.6	  630.8	 2132.0	...
3049573	  819.5	  630.8	 2133.0	...
3049574	  819.7	  630.7	 2132.0	...
3049575	  820.1	  630.7	 2130.0	...
3049576	  820.4	  630.6	 2129.0	...
3049577	  820.3	  631.0	 2129.0	...
3049578	  820.1	  631.4	 2127.0	...
3049579	  819.9	  631.4	 2125.0	...
3049580	  819.3	  631.2	 2123.0	...
EFIX R   3049407	3049580	174	  819.1	  629.9	   2172
SSACC R  3049581
3049581	  818.4	  632.0	 2123.0	...
3049582	  816.5	  633.2	 2122.0	...
3049583	  814.8	  634.4	 2121.0	...
3049584	  812.3	  634.4	 2121.0	...
3049585	  809.7	  634.3	 2119.0	...
3049586	  806.8	  634.2	 2117.0	...
3049587	  804.0	  634.1	 2115.0	...
3049588	  800.6	  634.0	 2116.0	...
3049589	  797.5	  633.9	 2117.0	...
3049590	  794.7	  634.1	 2119.0	...
3049591	  792.7	  633.8	 2121.0	...
3049592	  791.0	  633.3	 2121.0	...
3049593	  789.8	  632.7	 2120.0	...
ESACC R  3049581	3049593	13	  818.4	  632.0	  789.8	  632.7	   0.61	     57
SFIX R   3049594
3049594	  788.4	  632.2	 2119.0	...
3049595	  787.1	  632.0	 2120.0	...
3049596	  785.9	  631.7	 2119.0	...
3049597	  785.9	  631.4	 2118.0	...
3049598	  785.9	  631.3	 2116.0	...
3049599	  786.0	  631.3	 2116.0	...
3049600	  786.4	  631.2	 2116.0	...
3049601	  786.7	  631.2	 2116.0	...
3049602	  786.7	  631.0	 2116.0	...
3049603	  786.6	  630.7	 2116.0	...
3049604	  786.6	  630.6	 2117.0	...
3049605	  786.9	  630.8	 2118.0	...
3049606	  787.4	  631.2	 2118.0	...
3049607	  787.9	  631.5	 2118.0	...
3049608	  788.2	  631.8	 2118.0	...
3049609	  788.4	  632.1	 2117.0	...
3049610	  788.6	  632.4	 2117.0	...
3049611	  789.0	  632.7	 2115.0	...
3049612	  789.1	  632.7	 2112.0	...
3049613	  789.3	  632.6	 2110.0	...
3049614	  789.4	  632.7	 2109.0	...
3049615	  789.5	  632.9	 2111.0	...
3049616	  789.5	  633.0	 2113.0	...
3049617	  789.4	  633.0	 2115.0	...
3049618	  789.4	  633.0	 2115.0	...
3049619	  789.4	  632.5	 2115.0	...
3049620	  789.5	  632.0	 2115.0	...
3049621	  789.6	  631.4	 2116.0	...
3049622	  789.8	  631.3	 2115.0	...
3049623	  789.9	  631.6	 2114.0	...
3049624	  789.5	  632.0	 2113.0	...
3049625	  789.1	  632.5	 2113.0	...
3049626	  788.6	  632.5	 2114.0	...
3049627	  788.5	  632.6	 2114.0	...
3049628	  788.4	  632.6	 2114.0	...
3049629	  788.2	  632.7	 2114.0	...
3049630	  788.1	  632.9	 2114.0	...
3049631	  788.1	  633.2	 2114.0	...
3049632	  788.1	  633.3	 2115.0	...
3049633	  788.1	  633.4	 2116.0	...
3049634	  788.2	  633.4	 2117.0	...
3049635	  788.4	  633.5	 2116.0	...
3049636	  788.4	  633.6	 2113.0	...
3049637	  788.4	  633.6	 2112.0	...
3049638	  788.3	  633.7	 2110.0	...
3049639	  788.3	  633.7	 2111.0	...
3049640	  788.4	  633.7	 2111.0	...
3049641	  788.5	  634.0	 2110.0	...
3049642	  788.5	  634.4	 2111.0	...
3049643	  788.8	  634.5	 2111.0	...
3049644	  789.0	  634.3	 2111.0	...
3049645	  789.2	  634.1	 2111.0	...
3049646	  789.2	  633.8	 2111.0	...
3049647	  789.1	  633.3	 2108.0	...
3049648	  788.9	  632.7	 2105.0	...
3049649	  788.8	  632.4	 2103.0	...
3049650	  788.9	  632.4	 2103.0	...
3049651	  788.8	  632.7	 2104.0	...
3049652	  788.6	  632.7	 2104.0	...
3049653	  788.4	  632.4	 2104.0	...
3049654	  788.6	  631.9	 2106.0	...
3049655	  788.8	  631.6	 2107.0	...
3049656	  789.1	  631.6	 2108.0	...
3049657	  789.2	  632.0	 2108.0	...
3049658	  789.2	  632.2	 2109.0	...
3049659	  789.2	  632.2	 2109.0	...
3049660	  789.2	  632.2	 2109.0	...
3049661	  789.1	  632.4	 2109.0	...
3049662	  789.1	  632.7	 2109.0	...
3049663	  789.0	  632.8	 2109.0	...
3049664	  788.8	  632.9	 2109.0	...
3049665	  788.7	  632.9	 2108.0	...
3049666	  788.7	  632.9	 2107.0	...
3049667	  788.8	  632.9	 2108.0	...
3049668	  789.0	  632.9	 2109.0	...
3049669	  789.1	  632.8	 2109.0	...
3049670	  789.2	  632.8	 2109.0	...
3049671	  789.1	  632.9	 2108.0	...
3049672	  789.1	  632.6	 2108.0	...
3049673	  789.0	  632.3	 2109.0	...
3049674	  788.9	  632.0	 2106.0	...
3049675	  788.9	  632.0	 2103.0	...
3049676	  788.8	  631.9	 2101.0	...
3049677	  788.7	  632.0	 2102.0	...
3049678	  788.9	  632.2	 2102.0	...
3049679	  789.3	  632.5	 2101.0	...
3049680	  789.7	  632.7	 2102.0	...
3049681	  789.6	  633.0	 2104.0	...
3049682	  789.2	  633.1	 2106.0	...
3049683	  788.7	  632.9	 2107.0	...
3049684	  788.6	  632.5	 2107.0	...
3049685	  788.7	  632.1	 2106.0	...
3049686	  788.9	  631.9	 2105.0	...
3049687	  789.3	  631.8	 2105.0	...
3049688	  789.6	  631.8	 2106.0	...
3049689	  789.9	  632.1	 2106.0	...
3049690	  790.0	  632.5	 2104.0	...
3049691	  789.7	  632.1	 2103.0	...
3049692	  789.5	  631.4	 2102.0	...
3049693	  789.4	  631.2	 2103.0	...
3049694	  789.6	  631.6	 2104.0	...
3049695	  789.8	  632.2	 2104.0	...
3049696	  789.8	  632.3	 2104.0	...
3049697	  789.8	  632.5	 2103.0	...
3049698	  789.6	  632.8	 2102.0	...
3049699	  789.4	  633.2	 2102.0	...
3049700	  789.1	  633.1	 2103.0	...
3049701	  789.2	  632.8	 2104.0	...
3049702	  789.2	  632.5	 2102.0	...
3049703	  789.3	  632.4	 2099.0	...
3049704	  789.3	  632.3	 2096.0	...
3049705	  789.3	  632.3	 2098.0	...
3049706	  789.2	  632.1	 2099.0	...
3049707	  789.2	  631.6	 2100.0	...
3049708	  789.2	  631.2	 2100.0	...
3049709	  789.3	  631.1	 2100.0	...
3049710	  789.4	  631.2	 2100.0	...
3049711	  789.6	  631.2	 2100.0	...
3049712	  789.5	  631.1	 2101.0	...
3049713	  789.5	  631.6	 2102.0	...
3049714	  789.5	  632.1	 2103.0	...
3049715	  789.5	  632.6	 2103.0	...
3049716	  789.6	  632.5	 2103.0	...
3049717	  789.7	  632.4	 2102.0	...
3049718	  789.7	  632.3	 2100.0	...
3049719	  789.8	  632.2	 2099.0	...
3049720	  789.8	  632.1	 2101.0	...
3049721	  789.6	  632.1	 2100.0	...
3049722	  789.5	  632.1	 2098.0	...
3049723	  789.7	  631.9	 2096.0	...
3049724	  790.0	  631.6	 2096.0	...
3049725	  790.1	  631.7	 2097.0	...
3049726	  790.0	  632.1	 2098.0	...
3049727	  789.8	  632.5	 2099.0	...
3049728	  789.8	  632.5	 2099.0	...
3049729	  789.8	  632.5	 2099.0	...
3049730	  790.0	  632.4	 2097.0	...
3049731	  790.2	  632.1	 2094.0	...
3049732	  790.1	  632.1	 2091.0	...
3049733	  790.1	  632.2	 2091.0	...
3049734	  790.1	  632.5	 2090.0	...
3049735	  790.4	  632.5	 2090.0	...
3049736	  790.7	  632.5	 2090.0	...
3049737	  790.8	  632.1	 2090.0	...
3049738	  790.6	  631.6	 2089.0	...
3049739	  790.2	  631.4	 2089.0	...
3049740	  789.9	  631.6	 2091.0	...
3049741	  789.6	  631.9	 2092.0	...
3049742	  789.5	  632.0	 2092.0	...
3049743	  789.5	  631.9	 2092.0	...
3049744	  789.5	  631.4	 2092.0	...
3049745	  789.6	  630.9	 2091.0	...
3049746	  789.5	  630.7	 2091.0	...
3049747	  789.5	  630.7	 2091.0	...
3049748	  789.4	  630.8	 2090.0	...
3049749	  789.4	  630.8	 2089.0	...
3049750	  789.5	  631.3	 2087.0	...
3049751	  789.7	  631.9	 2085.0	...
3049752	  789.8	  632.0	 2085.0	...
3049753	  789.7	  631.6	 2084.0	...
3049754	  789.5	  630.6	 2084.0	...
3049755	  789.4	  630.0	 2084.0	...
3049756	  789.3	  629.9	 2084.0	...
3049757	  789.3	  630.2	 2084.0	...
3049758	  789.3	  630.6	 2085.0	...
3049759	  789.3	  630.6	 2085.0	...
3049760	  789.3	  630.7	 2084.0	...
3049761	  789.4	  631.0	 2084.0	...
3049762	  789.3	  631.2	 2084.0	...
3049763	  789.2	  631.5	 2084.0	...
3049764	  789.4	  631.6	 2084.0	...
3049765	  789.7	  631.6	 2083.0	...
3049766	  790.1	  631.5	 2083.0	...
3049767	  790.1	  631.4	 2080.0	...
3049768	  790.0	  630.9	 2077.0	...
3049769	  789.9	  630.4	 2074.0	...
3049770	  789.8	  630.0	 2075.0	...
3049771	  789.8	  630.2	 2075.0	...
3049772	  789.9	  630.9	 2076.0	...
3049773	  789.9	  631.8	 2075.0	...
3049774	  789.9	  632.7	 2075.0	...
3049775	  789.9	  632.9	 2076.0	...
3049776	  790.0	  632.3	 2077.0	...
3049777	  790.0	  631.8	 2076.0	...
3049778	  790.0	  631.3	 2073.0	...
3049779	  789.9	  631.2	 2069.0	...
3049780	  789.9	  631.0	 2068.0	...
3049781	  790.0	  630.9	 2069.0	...
3049782	  790.1	  631.0	 2071.0	...
3049783	  790.0	  631.1	 2072.0	...
3049784	  790.1	  631.1	 2072.0	...
3049785	  790.1	  631.3	 2071.0	...
3049786	  790.2	  631.3	 2069.0	...
3049787	  790.2	  631.3	 2067.0	...
3049788	  790.2	  631.2	 2066.0	...
3049789	  790.1	  631.3	 2066.0	...
3049790	  790.1	  631.3	 2066.0	...
3049791	  790.1	  631.4	 2064.0	...
3049792	  790.3	  631.3	 2062.0	...
3049793	  790.6	  631.2	 2063.0	...
3049794	  790.9	  631.5	 2063.0	...
3049795	  791.0	  631.9	 2063.0	...
3049796	  791.0	  632.5	 2062.0	...
3049797	  790.9	  632.6	 2062.0	...
3049798	  791.0	  632.6	 2061.0	...
3049799	  791.1	  632.6	 2061.0	...
3049800	  791.1	  632.5	 2062.0	...
3049801	  791.2	  632.4	 2063.0	...
3049802	  791.2	  632.4	 2064.0	...
3049803	  791.2	  632.5	 2066.0	...
3049804	  791.1	  632.6	 2066.0	...
3049805	  791.1	  632.7	 2066.0	...
3049806	  791.2	  632.2	 2065.0	...
3049807	  791.2	  631.7	 2065.0	...
3049808	  791.1	  631.2	 2064.0	...
3049809	  790.9	  631.4	 2063.0	...
3049810	  790.8	  631.6	 2062.0	...
3049811	  790.9	  631.7	 2061.0	...
3049812	  790.9	  631.7	 2060.0	...
3049813	  790.9	  631.6	 2058.0	...
3049814	  790.9	  631.6	 2056.0	...
3049815	  790.9	  631.6	 2057.0	...
3049816	  790.8	  631.8	 2057.0	...
3049817	  790.8	  632.1	 2058.0	...
3049818	  790.9	  632.0	 2058.0	...
3049819	  790.9	  631.6	 2058.0	...
3049820	  791.1	  631.3	 2057.0	...
3049821	  791.3	  631.3	 2056.0	...
3049822	  791.5	  631.3	 2056.0	...
3049823	  791.5	  631.2	 2057.0	...
3049824	  791.5	  631.2	 2058.0	...
3049825	  791.4	  631.2	 2057.0	...
3049826	  791.6	  631.3	 2055.0	...
3049827	  791.8	  631.4	 2054.0	...
3049828	  792.1	  631.5	 2053.0	...
3049829	  792.2	  631.6	 2053.0	...
3049830	  792.2	  631.5	 2053.0	...
3049831	  792.2	  631.5	 2053.0	...
3049832	  792.3	  631.6	 2052.0	...
3049833	  792.3	  631.6	 2052.0	...
3049834	  792.4	  631.9	 2052.0	...
3049835	  792.4	  632.1	 2051.0	...
3049836	  792.5	  632.2	 2051.0	...
3049837	  792.5	  632.1	 2050.0	...
3049838	  792.5	  632.0	 2051.0	...
3049839	  792.1	  632.4	 2051.0	...
3049840	  791.7	  632.5	 2051.0	...
3049841	  791.5	  632.6	 2050.0	...
3049842	  791.6	  632.5	 2050.0	...
3049843	  791.7	  632.7	 2050.0	...
3049844	  791.7	  633.0	 2048.0	...
3049845	  791.8	  633.2	 2046.0	...
3049846	  791.8	  633.2	 2043.0	...
3049847	  791.8	  633.2	 2042.0	...
3049848	  792.0	  633.2	 2040.0	...
3049849	  792.5	  633.2	 2039.0	...
3049850	  793.0	  633.1	 2041.0	...
3049851	  793.3	  633.2	 2043.0	...
3049852	  794.0	  633.4	 2043.0	...
3049853	  794.9	  633.6	 2041.0	...
EFIX R   3049594	3049853	260	  789.8	  632.1	   2089
SSACC R  3049854
3049854	  796.5	  633.7	 2039.0	...
3049855	  798.0	  633.8	 2039.0	...
3049856	  800.2	  633.8	 2038.0	...
3049857	  803.2	  633.5	 2038.0	...
3049858	  806.1	  633.0	 2038.0	...
3049859	  809.3	  632.3	 2038.0	...
3049860	  811.3	  632.3	 2037.0	...
MSG	3049861 0000 _ Number On
3049861	  813.4	  632.2	 2036.0	...
3049862	  815.2	  632.1	 2036.0	...
ESACC R  3049854	3049862	9	  796.5	  633.7	  815.2	  632.1	   0.40	     49
SFIX R   3049863
3049863	  816.8	  631.6	 2037.0	...
3049864	  818.0	  631.4	 2037.0	...
3049865	  818.4	  631.4	 2039.0	...
3049866	  818.9	  631.6	 2039.0	...
3049867	  819.2	  632.0	 2040.0	...
3049868	  819.4	  632.5	 2041.0	...
3049869	  819.5	  632.6	 2039.0	...
3049870	  819.7	  632.5	 2037.0	...
3049871	  819.9	  632.3	 2034.0	...
3049872	  820.3	  632.1	 2030.0	...
3049873	  820.6	  632.0	 2027.0	...
3049874	  820.8	  632.3	 2027.0	...
3049875	  820.8	  632.6	 2029.0	...
3049876	  821.0	  632.8	 2032.0	...
3049877	  821.2	  632.5	 2034.0	...
3049878	  821.3	  632.2	 2034.0	...
3049879	  821.3	  632.0	 2033.0	...
3049880	  820.7	  632.0	 2031.0	...
3049881	  820.1	  632.1	 2030.0	...
3049882	  819.7	  632.3	 2030.0	...
3049883	  819.9	  632.5	 2031.0	...
3049884	  820.1	  632.7	 2031.0	...
3049885	  820.0	  632.8	 2028.0	...
3049886	  819.7	  633.1	 2024.0	...
3049887	  819.5	  633.4	 2021.0	...
3049888	  819.5	  633.7	 2021.0	...
3049889	  819.6	  633.6	 2021.0	...
3049890	  819.6	  633.6	 2021.0	...
3049891	  819.6	  633.6	 2021.0	...
3049892	  819.6	  633.7	 2022.0	...
3049893	  819.4	  633.9	 2024.0	...
3049894	  819.2	  634.1	 2027.0	...
3049895	  819.2	  634.6	 2028.0	...
3049896	  819.2	  635.2	 2029.0	...
3049897	  819.2	  635.8	 2028.0	...
3049898	  819.9	  636.0	 2028.0	...
3049899	  820.5	  636.0	 2027.0	...
3049900	  821.0	  635.9	 2027.0	...
3049901	  820.8	  635.9	 2026.0	...
3049902	  820.2	  636.0	 2025.0	...
3049903	  819.9	  636.2	 2025.0	...
3049904	  819.8	  636.3	 2026.0	...
3049905	  820.1	  636.2	 2026.0	...
3049906	  820.3	  635.8	 2027.0	...
3049907	  820.3	  635.4	 2027.0	...
3049908	  820.4	  635.4	 2026.0	...
3049909	  820.5	  635.5	 2025.0	...
3049910	  820.6	  635.8	 2023.0	...
3049911	  820.6	  635.9	 2023.0	...
3049912	  820.6	  635.5	 2022.0	...
3049913	  820.5	  635.1	 2022.0	...
3049914	  820.6	  635.1	 2020.0	...
3049915	  820.7	  635.7	 2018.0	...
3049916	  820.7	  636.3	 2015.0	...
3049917	  820.6	  636.5	 2014.0	...
3049918	  820.2	  636.2	 2013.0	...
3049919	  819.9	  635.9	 2014.0	...
3049920	  819.6	  635.8	 2014.0	...
3049921	  819.6	  636.2	 2013.0	...
3049922	  819.9	  636.5	 2013.0	...
3049923	  820.1	  636.3	 2014.0	...
3049924	  820.3	  635.9	 2016.0	...
3049925	  820.3	  635.5	 2017.0	...
3049926	  820.2	  635.7	 2018.0	...
3049927	  820.2	  635.9	 2018.0	...
3049928	  820.1	  636.1	 2017.0	...
3049929	  820.1	  636.0	 2017.0	...
3049930	  820.1	  635.8	 2016.0	...
3049931	  820.1	  635.7	 2015.0	...
3049932	  820.1	  635.9	 2014.0	...
3049933	  820.1	  636.1	 2014.0	...
3049934	  819.8	  636.3	 2014.0	...
3049935	  819.5	  636.7	 2015.0	...
3049936	  819.3	  637.0	 2017.0	...
3049937	  819.7	  637.3	 2019.0	...
3049938	  820.0	  637.4	 2020.0	...
3049939	  820.2	  637.4	 2019.0	...
3049940	  820.1	  637.4	 2018.0	...
3049941	  820.0	  636.9	 2016.0	...
3049942	  820.0	  636.5	 2016.0	...
3049943	  820.0	  635.8	 2016.0	...
3049944	  820.2	  635.5	 2014.0	...
3049945	  820.5	  636.3	 2012.0	...
3049946	  820.6	  637.3	 2010.0	...
3049947	  820.6	  638.1	 2011.0	...
3049948	  820.5	  637.9	 2012.0	...
3049949	  820.5	  637.6	 2013.0	...
3049950	  820.5	  637.7	 2011.0	...
3049951	  820.6	  637.7	 2008.0	...
3049952	  820.7	  637.7	 2005.0	...
3049953	  820.7	  637.7	 2004.0	...
3049954	  820.5	  637.8	 2004.0	...
3049955	  820.2	  637.6	 2005.0	...
3049956	  819.9	  637.3	 2005.0	...
3049957	  819.9	  637.0	 2005.0	...
3049958	  819.8	  636.8	 2006.0	...
3049959	  819.8	  636.7	 2006.0	...
3049960	  819.7	  636.6	 2006.0	...
3049961	  819.7	  636.7	 2006.0	...
3049962	  819.7	  636.6	 2006.0	...
3049963	  819.7	  636.5	 2004.0	...
3049964	  819.8	  636.5	 2001.0	...
3049965	  820.1	  636.5	 2000.0	...
3049966	  820.4	  636.5	 2002.0	...
3049967	  820.5	  636.5	 2003.0	...
3049968	  820.3	  636.5	 2003.0	...
3049969	  820.0	  636.4	 2003.0	...
3049970	  819.9	  636.3	 2002.0	...
3049971	  820.2	  636.2	 2000.0	...
3049972	  820.4	  636.3	 1999.0	...
3049973	  820.4	  636.4	 1999.0	...
3049974	  820.2	  636.6	 1998.0	...
3049975	  820.0	  636.9	 1998.0	...
3049976	  820.2	  637.2	 1998.0	...
3049977	  820.3	  637.3	 1997.0	...
3049978	  820.4	  637.5	 1997.0	...
3049979	  820.4	  637.5	 1996.0	...
3049980	  820.5	  637.5	 1996.0	...
3049981	  820.4	  637.6	 1997.0	...
3049982	  820.4	  637.8	 1998.0	...
3049983	  820.2	  637.6	 1998.0	...
3049984	  820.4	  637.4	 1998.0	...
3049985	  820.5	  637.1	 1998.0	...
3049986	  820.5	  637.2	 1997.0	...
3049987	  820.2	  637.1	 1997.0	...
3049988	  820.1	  636.9	 1997.0	...
3049989	  820.3	  636.8	 1996.0	...
3049990	  820.5	  636.9	 1995.0	...
3049991	  820.6	  637.1	 1994.0	...
3049992	  820.5	  637.3	 1995.0	...
3049993	  820.5	  637.3	 1995.0	...
3049994	  820.7	  637.2	 1992.0	...
3049995	  820.9	  637.3	 1991.0	...
3049996	  821.1	  637.4	 1989.0	...
3049997	  821.0	  637.4	 1988.0	...
3049998	  820.9	  637.3	 1987.0	...
3049999	  820.8	  637.3	 1984.0	...
3050000	  820.7	  637.5	 1982.0	...
3050001	  820.8	  637.8	 1982.0	...
3050002	  820.9	  638.0	 1982.0	...
3050003	  821.0	  638.0	 1982.0	...
3050004	  821.1	  638.1	 1980.0	...
3050005	  821.4	  638.0	 1979.0	...
3050006	  821.7	  637.8	 1978.0	...
3050007	  822.1	  637.6	 1977.0	...
3050008	  822.1	  637.5	 1978.0	...
3050009	  822.1	  637.4	 1979.0	...
3050010	  821.8	  637.5	 1981.0	...
3050011	  821.6	  637.5	 1981.0	...
3050012	  821.4	  637.5	 1979.0	...
3050013	  821.4	  637.1	 1976.0	...
3050014	  821.4	  636.9	 1974.0	...
3050015	  821.4	  636.8	 1975.0	...
3050016	  821.4	  637.0	 1976.0	...
3050017	  821.7	  637.0	 1977.0	...
3050018	  822.0	  637.5	 1980.0	...
3050019	  821.9	  638.2	 1983.0	...
3050020	  821.6	  638.9	 1984.0	...
3050021	  820.6	  638.9	 1981.0	...
3050022	  819.6	  638.2	 1979.0	...
EFIX R   3049863	3050022	160	  820.3	  635.9	   2009
SSACC R  3050023
3050023	  818.0	  637.6	 1979.0	...
3050024	  816.4	  637.1	 1979.0	...
3050025	  814.7	  637.4	 1978.0	...
3050026	  812.6	  637.7	 1978.0	...
3050027	  809.8	  638.0	 1977.0	...
3050028	  806.4	  637.9	 1977.0	...
3050029	  803.4	  636.5	 1978.0	...
3050030	  800.5	  635.2	 1979.0	...
3050031	  798.1	  633.9	 1981.0	...
3050032	  795.3	  633.3	 1981.0	...
3050033	  793.8	  632.4	 1978.0	...
ESACC R  3050023	3050033	11	  818.0	  637.6	  793.8	  632.4	   0.53	     56
SFIX R   3050034
3050034	  792.6	  632.0	 1975.0	...
3050035	  792.5	  632.1	 1971.0	...
3050036	  792.3	  632.3	 1970.0	...
3050037	  792.6	  631.5	 1967.0	...
3050038	  793.0	  630.7	 1965.0	...
3050039	  793.4	  630.5	 1963.0	...
3050040	  793.4	  631.0	 1963.0	...
3050041	  793.5	  631.5	 1962.0	...
3050042	  793.7	  631.4	 1962.0	...
3050043	  794.2	  631.7	 1962.0	...
3050044	  794.9	  631.9	 1961.0	...
3050045	  795.6	  632.1	 1961.0	...
3050046	  795.9	  632.2	 1961.0	...
3050047	  795.9	  632.4	 1961.0	...
3050048	  795.9	  632.7	 1960.0	...
3050049	  795.9	  632.8	 1959.0	...
3050050	  795.9	  632.9	 1960.0	...
3050051	  795.9	  633.2	 1961.0	...
3050052	  795.9	  633.6	 1962.0	...
3050053	  795.9	  634.0	 1960.0	...
3050054	  795.8	  634.0	 1958.0	...
3050055	  795.8	  634.0	 1956.0	...
3050056	  795.7	  634.0	 1957.0	...
3050057	  795.6	  634.0	 1958.0	...
3050058	  795.5	  634.0	 1959.0	...
3050059	  795.5	  634.1	 1961.0	...
3050060	  795.6	  634.1	 1961.0	...
3050061	  795.7	  634.0	 1959.0	...
3050062	  795.4	  634.0	 1957.0	...
3050063	  795.0	  634.1	 1957.0	...
3050064	  794.6	  634.5	 1959.0	...
3050065	  794.7	  634.8	 1959.0	...
3050066	  794.8	  634.7	 1958.0	...
3050067	  794.8	  634.4	 1956.0	...
3050068	  794.6	  634.4	 1957.0	...
3050069	  794.4	  634.8	 1957.0	...
3050070	  794.5	  634.4	 1957.0	...
3050071	  794.7	  633.6	 1955.0	...
3050072	  795.1	  632.9	 1954.0	...
3050073	  795.3	  633.1	 1953.0	...
3050074	  795.5	  633.5	 1953.0	...
3050075	  795.5	  633.9	 1954.0	...
3050076	  795.3	  634.2	 1954.0	...
3050077	  795.4	  634.3	 1956.0	...
3050078	  795.7	  634.4	 1956.0	...
3050079	  796.0	  634.5	 1956.0	...
3050080	  796.0	  634.5	 1955.0	...
3050081	  795.9	  634.5	 1955.0	...
3050082	  795.7	  634.3	 1955.0	...
3050083	  795.7	  634.1	 1955.0	...
3050084	  795.9	  633.9	 1955.0	...
3050085	  795.7	  633.7	 1953.0	...
3050086	  795.4	  633.7	 1951.0	...
3050087	  795.1	  634.0	 1949.0	...
3050088	  795.2	  634.2	 1950.0	...
3050089	  795.3	  634.5	 1952.0	...
3050090	  795.2	  634.8	 1953.0	...
3050091	  795.1	  635.1	 1952.0	...
3050092	  795.0	  635.3	 1951.0	...
3050093	  795.1	  635.4	 1951.0	...
3050094	  795.2	  635.5	 1951.0	...
3050095	  795.3	  635.3	 1951.0	...
3050096	  795.5	  635.0	 1950.0	...
3050097	  795.6	  634.9	 1950.0	...
3050098	  795.6	  635.0	 1950.0	...
3050099	  795.4	  635.3	 1950.0	...
3050100	  795.2	  635.4	 1950.0	...
3050101	  795.2	  635.5	 1951.0	...
3050102	  795.2	  635.5	 1952.0	...
3050103	  795.0	  635.6	 1952.0	...
3050104	  794.7	  635.7	 1953.0	...
3050105	  794.5	  635.5	 1954.0	...
3050106	  794.5	  635.3	 1955.0	...
3050107	  794.5	  634.9	 1955.0	...
3050108	  794.4	  634.8	 1955.0	...
3050109	  794.3	  634.6	 1954.0	...
3050110	  794.6	  634.5	 1954.0	...
3050111	  795.1	  635.1	 1954.0	...
3050112	  795.5	  635.8	 1955.0	...
3050113	  795.5	  636.2	 1955.0	...
3050114	  795.3	  635.8	 1955.0	...
3050115	  795.2	  635.3	 1955.0	...
3050116	  795.3	  635.4	 1956.0	...
3050117	  795.5	  635.5	 1956.0	...
3050118	  795.5	  635.5	 1955.0	...
3050119	  795.5	  635.5	 1954.0	...
3050120	  795.4	  635.6	 1954.0	...
3050121	  795.3	  635.6	 1954.0	...
3050122	  795.0	  635.7	 1955.0	...
3050123	  794.7	  635.6	 1955.0	...
3050124	  794.4	  635.5	 1955.0	...
3050125	  794.5	  635.4	 1955.0	...
3050126	  794.6	  635.4	 1956.0	...
3050127	  794.6	  635.4	 1957.0	...
3050128	  794.8	  635.3	 1958.0	...
3050129	  795.1	  635.2	 1956.0	...
3050130	  795.2	  635.2	 1953.0	...
3050131	  795.0	  635.3	 1952.0	...
3050132	  794.9	  635.5	 1952.0	...
3050133	  795.0	  635.5	 1952.0	...
3050134	  795.1	  635.5	 1952.0	...
3050135	  795.1	  635.4	 1951.0	...
3050136	  795.1	  635.2	 1950.0	...
3050137	  794.8	  635.0	 1949.0	...
3050138	  794.6	  634.9	 1949.0	...
3050139	  794.7	  634.8	 1950.0	...
3050140	  795.0	  634.5	 1951.0	...
3050141	  795.3	  634.3	 1952.0	...
3050142	  795.6	  634.3	 1952.0	...
3050143	  795.8	  634.3	 1952.0	...
3050144	  795.7	  634.3	 1952.0	...
3050145	  795.5	  634.3	 1951.0	...
3050146	  795.4	  634.0	 1951.0	...
3050147	  795.2	  633.8	 1951.0	...
3050148	  795.0	  634.2	 1952.0	...
3050149	  795.1	  634.7	 1952.0	...
3050150	  795.3	  635.0	 1951.0	...
3050151	  795.5	  634.8	 1951.0	...
3050152	  795.3	  634.7	 1950.0	...
3050153	  795.2	  634.7	 1949.0	...
3050154	  795.2	  634.7	 1948.0	...
3050155	  795.3	  635.3	 1949.0	...
3050156	  795.4	  636.0	 1952.0	...
3050157	  795.4	  636.5	 1955.0	...
3050158	  795.5	  636.2	 1955.0	...
3050159	  795.6	  635.8	 1955.0	...
3050160	  795.7	  635.4	 1954.0	...
3050161	  795.5	  635.3	 1954.0	...
3050162	  795.3	  635.5	 1954.0	...
3050163	  795.0	  635.7	 1952.0	...
3050164	  795.0	  635.7	 1950.0	...
3050165	  794.9	  635.4	 1948.0	...
3050166	  794.8	  635.0	 1949.0	...
MSG	3050167 0000 _ Number Off
3050167	  795.0	  635.0	 1950.0	...
3050168	  795.1	  635.1	 1951.0	...
3050169	  795.1	  635.3	 1951.0	...
3050170	  795.0	  635.5	 1950.0	...
3050171	  795.0	  635.6	 1949.0	...
3050172	  795.0	  635.6	 1947.0	...
3050173	  795.0	  635.7	 1949.0	...
3050174	  795.0	  635.8	 1951.0	...
3050175	  794.9	  635.8	 1953.0	...
3050176	  795.0	  635.8	 1952.0	...
3050177	  794.9	  635.7	 1952.0	...
3050178	  794.9	  635.7	 1952.0	...
3050179	  794.8	  635.7	 1952.0	...
3050180	  794.8	  635.7	 1952.0	...
3050181	  795.0	  635.4	 1953.0	...
3050182	  795.2	  635.0	 1954.0	...
3050183	  795.4	  634.3	 1953.0	...
3050184	  795.4	  633.9	 1954.0	...
3050185	  795.5	  633.8	 1954.0	...
3050186	  795.6	  634.1	 1955.0	...
3050187	  795.7	  633.8	 1955.0	...
3050188	  795.7	  633.3	 1954.0	...
3050189	  795.3	  633.4	 1952.0	...
3050190	  794.9	  634.1	 1950.0	...
3050191	  795.1	  634.3	 1949.0	...
3050192	  795.7	  633.8	 1951.0	...
3050193	  796.1	  633.2	 1952.0	...
3050194	  796.0	  632.9	 1952.0	...
3050195	  795.9	  632.9	 1953.0	...
3050196	  796.1	  633.3	 1952.0	...
3050197	  796.2	  633.6	 1951.0	...
3050198	  796.2	  634.0	 1951.0	...
3050199	  796.2	  634.3	 1952.0	...
3050200	  796.0	  634.5	 1953.0	...
3050201	  795.8	  634.3	 1953.0	...
3050202	  795.8	  633.9	 1951.0	...
3050203	  795.8	  633.5	 1951.0	...
3050204	  795.8	  633.4	 1951.0	...
3050205	  795.8	  633.3	 1950.0	...
3050206	  795.7	  633.5	 1949.0	...
3050207	  795.7	  633.7	 1948.0	...
3050208	  795.6	  633.8	 1948.0	...
3050209	  795.6	  633.8	 1948.0	...
3050210	  795.6	  633.6	 1950.0	...
3050211	  795.5	  633.5	 1952.0	...
3050212	  795.3	  633.4	 1952.0	...
3050213	  795.4	  633.5	 1952.0	...
3050214	  795.6	  633.6	 1951.0	...
3050215	  795.8	  634.0	 1953.0	...
3050216	  795.8	  634.3	 1954.0	...
3050217	  795.7	  634.5	 1955.0	...
3050218	  795.6	  634.5	 1954.0	...
3050219	  795.6	  634.4	 1953.0	...
3050220	  795.6	  634.3	 1952.0	...
3050221	  795.7	  634.3	 1951.0	...
3050222	  795.8	  634.6	 1951.0	...
3050223	  795.9	  635.0	 1952.0	...
3050224	  795.9	  635.3	 1953.0	...
3050225	  795.8	  635.1	 1954.0	...
3050226	  795.8	  634.8	 1953.0	...
3050227	  795.7	  634.8	 1952.0	...
3050228	  795.6	  634.6	 1951.0	...
3050229	  795.5	  634.4	 1951.0	...
3050230	  795.4	  634.2	 1951.0	...
3050231	  795.5	  634.1	 1950.0	...
3050232	  795.6	  633.6	 1951.0	...
3050233	  795.6	  633.1	 1951.0	...
3050234	  795.5	  633.2	 1951.0	...
3050235	  795.7	  633.7	 1952.0	...
3050236	  796.0	  634.2	 1953.0	...
3050237	  796.3	  634.2	 1951.0	...
3050238	  796.3	  634.1	 1948.0	...
3050239	  796.3	  634.1	 1948.0	...
3050240	  796.3	  634.1	 1951.0	...
3050241	  796.3	  634.2	 1954.0	...
3050242	  796.3	  633.9	 1954.0	...
3050243	  796.2	  633.5	 1953.0	...
3050244	  796.3	  633.2	 1953.0	...
3050245	  796.3	  633.4	 1953.0	...
3050246	  796.2	  633.5	 1954.0	...
3050247	  796.0	  633.7	 1954.0	...
3050248	  796.1	  633.8	 1955.0	...
3050249	  796.5	  634.0	 1955.0	...
3050250	  796.8	  634.0	 1954.0	...
3050251	  796.8	  634.1	 1953.0	...
3050252	  796.7	  634.1	 1952.0	...
3050253	  796.5	  633.9	 1952.0	...
3050254	  795.9	  633.6	 1951.0	...
3050255	  795.5	  633.2	 1951.0	...
3050256	  795.4	  632.9	 1950.0	...
3050257	  795.8	  632.7	 1948.0	...
3050258	  796.2	  632.4	 1948.0	...
3050259	  796.3	  632.2	 1949.0	...
3050260	  796.4	  632.0	 1949.0	...
3050261	  796.5	  632.2	 1949.0	...
3050262	  796.6	  632.4	 1949.0	...
3050263	  796.6	  632.4	 1949.0	...
3050264	  796.8	  632.3	 1950.0	...
3050265	  797.1	  632.6	 1951.0	...
3050266	  797.3	  632.9	 1950.0	...
3050267	  797.4	  633.0	 1948.0	...
3050268	  797.5	  632.7	 1945.0	...
3050269	  797.1	  632.4	 1945.0	...
3050270	  796.3	  632.8	 1946.0	...
3050271	  795.6	  633.1	 1947.0	...
3050272	  795.4	  632.9	 1948.0	...
3050273	  795.7	  632.4	 1948.0	...
3050274	  796.1	  631.9	 1948.0	...
3050275	  796.4	  632.2	 1949.0	...
3050276	  796.5	  632.5	 1950.0	...
3050277	  796.5	  632.4	 1952.0	...
3050278	  796.4	  632.1	 1950.0	...
3050279	  796.3	  631.8	 1947.0	...
3050280	  796.5	  631.5	 1944.0	...
3050281	  796.9	  631.2	 1944.0	...
3050282	  797.0	  631.0	 1945.0	...
3050283	  796.8	  631.2	 1947.0	...
3050284	  796.5	  631.4	 1949.0	...
3050285	  796.5	  631.5	 1948.0	...
3050286	  796.3	  631.5	 1946.0	...
3050287	  796.2	  632.0	 1945.0	...
3050288	  796.2	  632.5	 1945.0	...
3050289	  796.4	  632.9	 1948.0	...
3050290	  796.4	  632.8	 1951.0	...
3050291	  796.3	  632.8	 1953.0	...
3050292	  796.3	  632.6	 1953.0	...
3050293	  796.2	  632.3	 1951.0	...
3050294	  796.3	  632.1	 1949.0	...
3050295	  796.1	  632.1	 1947.0	...
3050296	  796.0	  631.7	 1945.0	...
3050297	  795.9	  631.2	 1945.0	...
3050298	  795.9	  631.0	 1945.0	...
3050299	  795.8	  631.4	 1946.0	...
3050300	  795.7	  632.0	 1946.0	...
3050301	  795.7	  632.3	 1946.0	...
3050302	  796.0	  632.4	 1946.0	...
3050303	  796.5	  632.0	 1946.0	...
3050304	  797.0	  631.4	 1946.0	...
3050305	  797.3	  630.8	 1946.0	...
3050306	  797.3	  630.7	 1946.0	...
3050307	  797.3	  630.7	 1946.0	...
3050308	  797.2	  630.9	 1947.0	...
3050309	  796.9	  631.4	 1949.0	...
3050310	  796.5	  631.8	 1951.0	...
3050311	  796.3	  631.7	 1951.0	...
3050312	  796.1	  631.3	 1952.0	...
3050313	  795.8	  631.2	 1949.0	...
3050314	  795.6	  631.5	 1946.0	...
3050315	  795.5	  631.9	 1946.0	...
3050316	  795.5	  632.0	 1950.0	...
3050317	  795.5	  632.1	 1953.0	...
3050318	  795.6	  632.0	 1952.0	...
3050319	  795.7	  631.7	 1950.0	...
3050320	  795.9	  631.5	 1950.0	...
3050321	  795.9	  631.2	 1950.0	...
3050322	  796.2	  631.0	 1951.0	...
3050323	  796.3	  631.0	 1951.0	...
3050324	  796.4	  631.9	 1952.0	...
3050325	  796.3	  632.8	 1952.0	...
3050326	  796.3	  633.3	 1954.0	...
3050327	  796.1	  633.0	 1955.0	...
3050328	  795.8	  632.8	 1955.0	...
3050329	  795.5	  632.7	 1953.0	...
3050330	  795.4	  632.7	 1951.0	...
3050331	  795.5	  632.8	 1951.0	...
3050332	  795.5	  633.2	 1950.0	...
3050333	  795.4	  633.6	 1949.0	...
3050334	  795.5	  633.9	 1948.0	...
3050335	  795.7	  634.1	 1948.0	...
3050336	  795.7	  634.4	 1951.0	...
3050337	  795.6	  634.7	 1953.0	...
3050338	  795.4	  634.7	 1955.0	...
3050339	  795.4	  634.7	 1955.0	...
3050340	  795.4	  634.6	 1954.0	...
3050341	  795.4	  634.7	 1954.0	...
3050342	  795.9	  634.8	 1955.0	...
3050343	  796.5	  634.5	 1956.0	...
3050344	  796.7	  634.0	 1956.0	...
3050345	  796.3	  633.6	 1958.0	...
3050346	  796.3	  633.4	 1959.0	...
3050347	  796.5	  633.3	 1960.0	...
3050348	  796.5	  633.1	 1958.0	...
3050349	  796.3	  633.0	 1956.0	...
3050350	  796.1	  632.9	 1954.0	...
3050351	  796.2	  633.0	 1954.0	...
3050352	  796.2	  632.9	 1956.0	...
3050353	  796.3	  633.1	 1957.0	...
3050354	  796.1	  633.3	 1956.0	...
3050355	  795.9	  633.5	 1956.0	...
3050356	  795.7	  633.6	 1955.0	...
3050357	  795.5	  633.7	 1955.0	...
3050358	  795.3	  633.8	 1955.0	...
3050359	  795.6	  633.3	 1953.0	...
3050360	  796.0	  632.7	 1952.0	...
3050361	  796.3	  632.4	 1950.0	...
3050362	  796.1	  632.5	 1950.0	...
3050363	  796.0	  632.5	 1951.0	...
3050364	  796.0	  632.4	 1952.0	...
3050365	  796.2	  632.8	 1954.0	...
3050366	  796.7	  633.3	 1956.0	...
3050367	  797.1	  633.7	 1956.0	...
3050368	  797.2	  633.7	 1955.0	...
3050369	  797.1	  633.6	 1954.0	...
3050370	  796.9	  633.6	 1953.0	...
3050371	  796.7	  633.4	 1954.0	...
3050372	  796.4	  633.3	 1954.0	...
3050373	  796.6	  633.4	 1954.0	...
3050374	  797.0	  633.6	 1954.0	...
3050375	  797.3	  633.5	 1954.0	...
3050376	  797.0	  633.1	 1954.0	...
MSG	3050377 0000 _ Number On
3050377	  796.9	  633.0	 1954.0	...
3050378	  796.8	  633.4	 1953.0	...
3050379	  797.0	  633.7	 1953.0	...
3050380	  797.1	  633.7	 1953.0	...
3050381	  797.1	  633.7	 1953.0	...
3050382	  797.0	  634.2	 1953.0	...
3050383	  796.8	  634.6	 1954.0	...
3050384	  796.9	  634.9	 1954.0	...
3050385	  796.9	  634.8	 1955.0	...
3050386	  796.9	  634.8	 1954.0	...
3050387	  797.2	  634.9	 1953.0	...
3050388	  797.5	  635.1	 1954.0	...
3050389	  797.6	  635.2	 1956.0	...
3050390	  797.4	  635.3	 1958.0	...
EFIX R   3050034	3050390	357	  795.7	  633.8	   1953
SSACC R  3050391
3050391	  797.5	  635.4	 1956.0	...
3050392	  797.8	  635.8	 1955.0	...
3050393	  798.1	  636.5	 1954.0	...
3050394	  798.1	  638.3	 1955.0	...
3050395	  798.5	  640.9	 1956.0	...
3050396	  798.9	  643.8	 1954.0	...
3050397	  798.9	  648.1	 1952.0	...
3050398	  798.6	  653.9	 1949.0	...
3050399	  797.6	  661.2	 1947.0	...
3050400	  797.1	  669.1	 1946.0	...
3050401	  796.2	  677.9	 1946.0	...
3050402	  795.7	  688.5	 1946.0	...
3050403	  795.2	  700.4	 1941.0	...
3050404	  794.3	  712.4	 1935.0	...
3050405	  793.7	  724.8	 1929.0	...
3050406	  791.8	  738.6	 1929.0	...
3050407	  790.4	  751.5	 1924.0	...
3050408	  787.9	  765.9	 1919.0	...
3050409	  786.2	  779.7	 1911.0	...
3050410	  783.1	  796.5	 1907.0	...
3050411	  780.6	  811.7	 1901.0	...
3050412	  777.5	  828.1	 1897.0	...
3050413	  775.1	  843.1	 1886.0	...
3050414	  773.2	  860.4	 1876.0	...
3050415	  771.7	  877.4	 1863.0	...
3050416	  771.4	  896.8	 1858.0	...
3050417	  771.6	  916.5	 1855.0	...
3050418	  772.9	  937.8	 1849.0	...
3050419	  773.9	  959.3	 1844.0	...
3050420	  775.0	  981.4	 1833.0	...
3050421	  776.2	 1003.7	 1824.0	...
3050422	  777.6	 1025.9	 1815.0	...
3050423	  778.7	 1049.3	 1811.0	...
3050424	  779.4	 1072.6	 1806.0	...
3050425	  778.8	 1097.4	 1803.0	...
3050426	  778.1	 1123.5	 1803.0	...
3050427	  776.1	 1150.4	 1806.0	...
3050428	  775.0	 1179.6	 1809.0	...
3050429	  772.5	 1208.3	 1809.0	...
3050430	  771.3	 1228.5	 1808.0	...
3050431	  770.2	 1237.8	 1808.0	...
3050432	  770.2	 1237.8	 1808.0	...
SBLINK R 3050433
3050433	   .	   .	    0.0	...
3050434	   .	   .	    0.0	...
3050435	   .	   .	    0.0	...
3050436	   .	   .	    0.0	...
3050437	   .	   .	    0.0	...
3050438	   .	   .	    0.0	...
3050439	   .	   .	    0.0	...
3050440	   .	   .	    0.0	...
3050441	   .	   .	    0.0	...
3050442	   .	   .	    0.0	...
3050443	   .	   .	    0.0	...
3050444	   .	   .	    0.0	...
3050445	   .	   .	    0.0	...
3050446	   .	   .	    0.0	...
3050447	   .	   .	    0.0	...
3050448	   .	   .	    0.0	...
3050449	   .	   .	    0.0	...
3050450	   .	   .	    0.0	...
3050451	   .	   .	    0.0	...
3050452	   .	   .	    0.0	...
3050453	   .	   .	    0.0	...
3050454	   .	   .	    0.0	...
3050455	   .	   .	    0.0	...
3050456	   .	   .	    0.0	...
3050457	   .	   .	    0.0	...
3050458	   .	   .	    0.0	...
3050459	   .	   .	    0.0	...
3050460	   .	   .	    0.0	...
3050461	   .	   .	    0.0	...
3050462	   .	   .	    0.0	...
3050463	   .	   .	    0.0	...
3050464	   .	   .	    0.0	...
3050465	   .	   .	    0.0	...
3050466	   .	   .	    0.0	...
3050467	   .	   .	    0.0	...
3050468	   .	   .	    0.0	...
3050469	   .	   .	    0.0	...
3050470	   .	   .	    0.0	...
3050471	   .	   .	    0.0	...
3050472	   .	   .	    0.0	...
3050473	   .	   .	    0.0	...
3050474	   .	   .	    0.0	...
3050475	   .	   .	    0.0	...
3050476	   .	   .	    0.0	...
3050477	   .	   .	    0.0	...
3050478	   .	   .	    0.0	...
3050479	   .	   .	    0.0	...
3050480	   .	   .	    0.0	...
3050481	   .	   .	    0.0	...
3050482	   .	   .	    0.0	...
3050483	   .	   .	    0.0	...
3050484	   .	   .	    0.0	...
3050485	   .	   .	    0.0	...
3050486	   .	   .	    0.0	...
3050487	   .	   .	    0.0	...
3050488	   .	   .	    0.0	...
3050489	   .	   .	    0.0	...
3050490	   .	   .	    0.0	...
3050491	   .	   .	    0.0	...
3050492	   .	   .	    0.0	...
3050493	   .	   .	    0.0	...
3050494	   .	   .	    0.0	...
3050495	   .	   .	    0.0	...
3050496	   .	   .	    0.0	...
3050497	   .	   .	    0.0	...
3050498	   .	   .	    0.0	...
3050499	   .	   .	    0.0	...
3050500	   .	   .	    0.0	...
3050501	   .	   .	    0.0	...
3050502	   .	   .	    0.0	...
3050503	   .	   .	    0.0	...
3050504	   .	   .	    0.0	...
3050505	   .	   .	    0.0	...
3050506	   .	   .	    0.0	...
3050507	   .	   .	    0.0	...
3050508	   .	   .	    0.0	...
3050509	   .	   .	    0.0	...
3050510	   .	   .	    0.0	...
3050511	   .	   .	    0.0	...
3050512	   .	   .	    0.0	...
3050513	   .	   .	    0.0	...
3050514	   .	   .	    0.0	...
3050515	   .	   .	    0.0	...
3050516	   .	   .	    0.0	...
3050517	   .	   .	    0.0	...
3050518	   .	   .	    0.0	...
3050519	   .	   .	    0.0	...
3050520	   .	   .	    0.0	...
3050521	   .	   .	    0.0	...
3050522	   .	   .	    0.0	...
3050523	   .	   .	    0.0	...
3050524	   .	   .	    0.0	...
3050525	   .	   .	    0.0	...
3050526	   .	   .	    0.0	...
3050527	   .	   .	    0.0	...
3050528	   .	   .	    0.0	...
3050529	   .	   .	    0.0	...
3050530	   .	   .	    0.0	...
3050531	   .	   .	    0.0	...
3050532	   .	   .	    0.0	...
3050533	   .	   .	    0.0	...
3050534	   .	   .	    0.0	...
3050535	   .	   .	    0.0	...
3050536	   .	   .	    0.0	...
3050537	   .	   .	    0.0	...
3050538	   .	   .	    0.0	...
3050539	   .	   .	    0.0	...
3050540	   .	   .	    0.0	...
3050541	   .	   .	    0.0	...
3050542	   .	   .	    0.0	...
3050543	   .	   .	    0.0	...
3050544	   .	   .	    0.0	...
3050545	   .	   .	    0.0	...
3050546	   .	   .	    0.0	...
3050547	   .	   .	    0.0	...
3050548	   .	   .	    0.0	...
3050549	   .	   .	    0.0	...
3050550	   .	   .	    0.0	...
3050551	   .	   .	    0.0	...
3050552	   .	   .	    0.0	...
3050553	   .	   .	    0.0	...
3050554	   .	   .	    0.0	...
3050555	   .	   .	    0.0	...
3050556	   .	   .	    0.0	...
3050557	   .	   .	    0.0	...
3050558	   .	   .	    0.0	...
3050559	   .	   .	    0.0	...
3050560	   .	   .	    0.0	...
3050561	   .	   .	    0.0	...
3050562	   .	   .	    0.0	...
3050563	   .	   .	    0.0	...
3050564	   .	   .	    0.0	...
3050565	   .	   .	    0.0	...
3050566	   .	   .	    0.0	...
3050567	   .	   .	    0.0	...
3050568	   .	   .	    0.0	...
3050569	   .	   .	    0.0	...
3050570	   .	   .	    0.0	...
3050571	   .	   .	    0.0	...
3050572	   .	   .	    0.0	...
3050573	   .	   .	    0.0	...
3050574	   .	   .	    0.0	...
3050575	   .	   .	    0.0	...
3050576	   .	   .	    0.0	...
3050577	   .	   .	    0.0	...
3050578	   .	   .	    0.0	...
3050579	   .	   .	    0.0	...
3050580	   .	   .	    0.0	...
3050581	   .	   .	    0.0	...
3050582	   .	   .	    0.0	...
3050583	   .	   .	    0.0	...
3050584	   .	   .	    0.0	...
3050585	   .	   .	    0.0	...
3050586	   .	   .	    0.0	...
3050587	   .	   .	    0.0	...
3050588	   .	   .	    0.0	...
3050589	   .	   .	    0.0	...
3050590	   .	   .	    0.0	...
3050591	   .	   .	    0.0	...
3050592	   .	   .	    0.0	...
3050593	   .	   .	    0.0	...
3050594	   .	   .	    0.0	...
3050595	   .	   .	    0.0	...
3050596	   .	   .	    0.0	...
3050597	   .	   .	    0.0	...
3050598	   .	   .	    0.0	...
3050599	   .	   .	    0.0	...
3050600	   .	   .	    0.0	...
3050601	   .	   .	    0.0	...
3050602	   .	   .	    0.0	...
3050603	   .	   .	    0.0	...
3050604	   .	   .	    0.0	...
3050605	   .	   .	    0.0	...
3050606	   .	   .	    0.0	...
3050607	   .	   .	    0.0	...
3050608	   .	   .	    0.0	...
3050609	   .	   .	    0.0	...
3050610	   .	   .	    0.0	...
3050611	   .	   .	    0.0	...
3050612	   .	   .	    0.0	...
3050613	   .	   .	    0.0	...
3050614	   .	   .	    0.0	...
3050615	   .	   .	    0.0	...
3050616	   .	   .	    0.0	...
3050617	   .	   .	    0.0	...
3050618	   .	   .	    0.0	...
3050619	   .	   .	    0.0	...
3050620	   .	   .	    0.0	...
3050621	   .	   .	    0.0	...
3050622	   .	   .	    0.0	...
3050623	   .	   .	    0.0	...
3050624	   .	   .	    0.0	...
3050625	   .	   .	    0.0	...
3050626	   .	   .	    0.0	...
3050627	   .	   .	    0.0	...
3050628	   .	   .	    0.0	...
3050629	   .	   .	    0.0	...
3050630	   .	   .	    0.0	...
3050631	   .	   .	    0.0	...
3050632	   .	   .	    0.0	...
3050633	   .	   .	    0.0	...
3050634	   .	   .	    0.0	...
3050635	   .	   .	    0.0	...
3050636	   .	   .	    0.0	...
3050637	   .	   .	    0.0	...
3050638	   .	   .	    0.0	...
3050639	   .	   .	    0.0	...
3050640	   .	   .	    0.0	...
3050641	   .	   .	    0.0	...
3050642	   .	   .	    0.0	...
3050643	   .	   .	    0.0	...
3050644	   .	   .	    0.0	...
3050645	   .	   .	    0.0	...
3050646	   .	   .	    0.0	...
3050647	   .	   .	    0.0	...
3050648	   .	   .	    0.0	...
3050649	   .	   .	    0.0	...
3050650	   .	   .	    0.0	...
3050651	   .	   .	    0.0	...
3050652	   .	   .	    0.0	...
3050653	   .	   .	    0.0	...
3050654	   .	   .	    0.0	...
3050655	   .	   .	    0.0	...
3050656	   .	   .	    0.0	...
3050657	   .	   .	    0.0	...
3050658	   .	   .	    0.0	...
3050659	   .	   .	    0.0	...
3050660	   .	   .	    0.0	...
3050661	   .	   .	    0.0	...
3050662	   .	   .	    0.0	...
3050663	   .	   .	    0.0	...
3050664	   .	   .	    0.0	...
3050665	   .	   .	    0.0	...
3050666	   .	   .	    0.0	...
3050667	   .	   .	    0.0	...
3050668	   .	   .	    0.0	...
3050669	   .	   .	    0.0	...
3050670	   .	   .	    0.0	...
3050671	   .	   .	    0.0	...
3050672	   .	   .	    0.0	...
3050673	   .	   .	    0.0	...
3050674	   .	   .	    0.0	...
3050675	   .	   .	    0.0	...
3050676	   .	   .	    0.0	...
3050677	   .	   .	    0.0	...
3050678	   .	   .	    0.0	...
MSG	3050679 0000 _ Number Off
3050679	   .	   .	    0.0	...
3050680	   .	   .	    0.0	...
3050681	   .	   .	    0.0	...
3050682	   .	   .	    0.0	...
3050683	   .	   .	    0.0	...
3050684	   .	   .	    0.0	...
3050685	   .	   .	    0.0	...
3050686	   .	   .	    0.0	...
3050687	   .	   .	    0.0	...
3050688	   .	   .	    0.0	...
3050689	   .	   .	    0.0	...
3050690	   .	   .	    0.0	...
3050691	   .	   .	    0.0	...
3050692	   .	   .	    0.0	...
3050693	   .	   .	    0.0	...
3050694	   .	   .	    0.0	...
3050695	   .	   .	    0.0	...
3050696	   .	   .	    0.0	...
3050697	   .	   .	    0.0	...
3050698	   .	   .	    0.0	...
3050699	   .	   .	    0.0	...
3050700	   .	   .	    0.0	...
3050701	   .	   .	    0.0	...
3050702	   .	   .	    0.0	...
3050703	   .	   .	    0.0	...
3050704	   .	   .	    0.0	...
3050705	   .	   .	    0.0	...
3050706	   .	   .	    0.0	...
3050707	   .	   .	    0.0	...
3050708	   .	   .	    0.0	...
3050709	   .	   .	    0.0	...
3050710	   .	   .	    0.0	...
3050711	   .	   .	    0.0	...
3050712	   .	   .	    0.0	...
3050713	   .	   .	    0.0	...
3050714	   .	   .	    0.0	...
3050715	   .	   .	    0.0	...
3050716	   .	   .	    0.0	...
3050717	   .	   .	    0.0	...
3050718	   .	   .	    0.0	...
3050719	   .	   .	    0.0	...
3050720	   .	   .	    0.0	...
3050721	   .	   .	    0.0	...
3050722	   .	   .	    0.0	...
3050723	   .	   .	    0.0	...
3050724	   .	   .	    0.0	...
3050725	   .	   .	    0.0	...
3050726	   .	   .	    0.0	...
3050727	   .	   .	    0.0	...
3050728	   .	   .	    0.0	...
3050729	   .	   .	    0.0	...
3050730	   .	   .	    0.0	...
3050731	   .	   .	    0.0	...
3050732	   .	   .	    0.0	...
3050733	   .	   .	    0.0	...
3050734	   .	   .	    0.0	...
3050735	   .	   .	    0.0	...
3050736	   .	   .	    0.0	...
3050737	   .	   .	    0.0	...
3050738	   .	   .	    0.0	...
3050739	   .	   .	    0.0	...
3050740	   .	   .	    0.0	...
3050741	   .	   .	    0.0	...
3050742	   .	   .	    0.0	...
3050743	   .	   .	    0.0	...
3050744	   .	   .	    0.0	...
3050745	   .	   .	    0.0	...
3050746	   .	   .	    0.0	...
3050747	   .	   .	    0.0	...
3050748	   .	   .	    0.0	...
3050749	   .	   .	    0.0	...
3050750	   .	   .	    0.0	...
3050751	   .	   .	    0.0	...
3050752	   .	   .	    0.0	...
3050753	   .	   .	    0.0	...
3050754	   .	   .	    0.0	...
3050755	   .	   .	    0.0	...
3050756	   .	   .	    0.0	...
3050757	   .	   .	    0.0	...
3050758	   .	   .	    0.0	...
3050759	   .	   .	    0.0	...
3050760	   .	   .	    0.0	...
3050761	   .	   .	    0.0	...
3050762	   .	   .	    0.0	...
3050763	   .	   .	    0.0	...
3050764	   .	   .	    0.0	...
3050765	   .	   .	    0.0	...
3050766	   .	   .	    0.0	...
3050767	   .	   .	    0.0	...
3050768	   .	   .	    0.0	...
3050769	   .	   .	    0.0	...
3050770	   .	   .	    0.0	...
3050771	   .	   .	    0.0	...
3050772	   .	   .	    0.0	...
3050773	   .	   .	    0.0	...
3050774	   .	   .	    0.0	...
3050775	   .	   .	    0.0	...
3050776	   .	   .	    0.0	...
3050777	   .	   .	    0.0	...
3050778	   .	   .	    0.0	...
3050779	   .	   .	    0.0	...
3050780	   .	   .	    0.0	...
3050781	   .	   .	    0.0	...
3050782	   .	   .	    0.0	...
3050783	   .	   .	    0.0	...
3050784	   .	   .	    0.0	...
3050785	   .	   .	    0.0	...
3050786	   .	   .	    0.0	...
3050787	   .	   .	    0.0	...
3050788	   .	   .	    0.0	...
3050789	   .	   .	    0.0	...
3050790	   .	   .	    0.0	...
3050791	   .	   .	    0.0	...
3050792	   .	   .	    0.0	...
3050793	   .	   .	    0.0	...
3050794	   .	   .	    0.0	...
3050795	   .	   .	    0.0	...
3050796	   .	   .	    0.0	...
3050797	   .	   .	    0.0	...
3050798	   .	   .	    0.0	...
3050799	   .	   .	    0.0	...
3050800	   .	   .	    0.0	...
3050801	   .	   .	    0.0	...
3050802	   .	   .	    0.0	...
3050803	   .	   .	    0.0	...
3050804	   .	   .	    0.0	...
3050805	   .	   .	    0.0	...
3050806	   .	   .	    0.0	...
3050807	   .	   .	    0.0	...
3050808	   .	   .	    0.0	...
3050809	   .	   .	    0.0	...
3050810	   .	   .	    0.0	...
3050811	   .	   .	    0.0	...
3050812	   .	   .	    0.0	...
3050813	   .	   .	    0.0	...
3050814	   .	   .	    0.0	...
3050815	   .	   .	    0.0	...
3050816	   .	   .	    0.0	...
3050817	   .	   .	    0.0	...
3050818	   .	   .	    0.0	...
3050819	   .	   .	    0.0	...
3050820	   .	   .	    0.0	...
3050821	   .	   .	    0.0	...
3050822	   .	   .	    0.0	...
3050823	   .	   .	    0.0	...
3050824	   .	   .	    0.0	...
3050825	   .	   .	    0.0	...
3050826	   .	   .	    0.0	...
3050827	   .	   .	    0.0	...
3050828	   .	   .	    0.0	...
3050829	   .	   .	    0.0	...
3050830	   .	   .	    0.0	...
3050831	   .	   .	    0.0	...
3050832	   .	   .	    0.0	...
3050833	   .	   .	    0.0	...
3050834	   .	   .	    0.0	...
3050835	   .	   .	    0.0	...
3050836	   .	   .	    0.0	...
3050837	   .	   .	    0.0	...
3050838	   .	   .	    0.0	...
3050839	   .	   .	    0.0	...
3050840	   .	   .	    0.0	...
3050841	   .	   .	    0.0	...
3050842	   .	   .	    0.0	...
3050843	   .	   .	    0.0	...
3050844	   .	   .	    0.0	...
3050845	   .	   .	    0.0	...
3050846	   .	   .	    0.0	...
3050847	   .	   .	    0.0	...
3050848	   .	   .	    0.0	...
3050849	   .	   .	    0.0	...
3050850	   .	   .	    0.0	...
3050851	   .	   .	    0.0	...
3050852	   .	   .	    0.0	...
3050853	   .	   .	    0.0	...
3050854	   .	   .	    0.0	...
3050855	   .	   .	    0.0	...
3050856	   .	   .	    0.0	...
3050857	   .	   .	    0.0	...
3050858	   .	   .	    0.0	...
3050859	   .	   .	    0.0	...
3050860	   .	   .	    0.0	...
3050861	   .	   .	    0.0	...
3050862	   .	   .	    0.0	...
3050863	   .	   .	    0.0	...
3050864	   .	   .	    0.0	...
3050865	   .	   .	    0.0	...
3050866	   .	   .	    0.0	...
3050867	   .	   .	    0.0	...
3050868	   .	   .	    0.0	...
3050869	   .	   .	    0.0	...
3050870	   .	   .	    0.0	...
3050871	   .	   .	    0.0	...
3050872	   .	   .	    0.0	...
3050873	   .	   .	    0.0	...
3050874	   .	   .	    0.0	...
3050875	   .	   .	    0.0	...
3050876	   .	   .	    0.0	...
3050877	   .	   .	    0.0	...
3050878	   .	   .	    0.0	...
3050879	   .	   .	    0.0	...
MSG	3050880 0000 _ Number On
3050880	   .	   .	    0.0	...
3050881	   .	   .	    0.0	...
3050882	   .	   .	    0.0	...
3050883	   .	   .	    0.0	...
3050884	   .	   .	    0.0	...
3050885	   .	   .	    0.0	...
3050886	   .	   .	    0.0	...
3050887	   .	   .	    0.0	...
3050888	   .	   .	    0.0	...
3050889	   .	   .	    0.0	...
3050890	   .	   .	    0.0	...
3050891	   .	   .	    0.0	...
3050892	   .	   .	    0.0	...
3050893	   .	   .	    0.0	...
3050894	   .	   .	    0.0	...
3050895	   .	   .	    0.0	...
3050896	   .	   .	    0.0	...
3050897	   .	   .	    0.0	...
3050898	   .	   .	    0.0	...
3050899	   .	   .	    0.0	...
3050900	   .	   .	    0.0	...
3050901	   .	   .	    0.0	...
3050902	   .	   .	    0.0	...
3050903	   .	   .	    0.0	...
3050904	   .	   .	    0.0	...
3050905	   .	   .	    0.0	...
3050906	   .	   .	    0.0	...
3050907	   .	   .	    0.0	...
3050908	   .	   .	    0.0	...
3050909	   .	   .	    0.0	...
3050910	   .	   .	    0.0	...
3050911	   .	   .	    0.0	...
3050912	   .	   .	    0.0	...
3050913	   .	   .	    0.0	...
3050914	   .	   .	    0.0	...
3050915	   .	   .	    0.0	...
3050916	   .	   .	    0.0	...
3050917	   .	   .	    0.0	...
3050918	   .	   .	    0.0	...
3050919	   .	   .	    0.0	...
3050920	   .	   .	    0.0	...
3050921	   .	   .	    0.0	...
3050922	   .	   .	    0.0	...
3050923	   .	   .	    0.0	...
3050924	   .	   .	    0.0	...
3050925	   .	   .	    0.0	...
3050926	   .	   .	    0.0	...
3050927	   .	   .	    0.0	...
3050928	   .	   .	    0.0	...
3050929	   .	   .	    0.0	...
3050930	   .	   .	    0.0	...
3050931	   .	   .	    0.0	...
3050932	   .	   .	    0.0	...
3050933	   .	   .	    0.0	...
3050934	   .	   .	    0.0	...
3050935	   .	   .	    0.0	...
3050936	   .	   .	    0.0	...
3050937	   .	   .	    0.0	...
3050938	   .	   .	    0.0	...
3050939	   .	   .	    0.0	...
3050940	   .	   .	    0.0	...
3050941	   .	   .	    0.0	...
3050942	   .	   .	    0.0	...
3050943	   .	   .	    0.0	...
3050944	   .	   .	    0.0	...
3050945	   .	   .	    0.0	...
3050946	   .	   .	    0.0	...
3050947	   .	   .	    0.0	...
3050948	   .	   .	    0.0	...
3050949	   .	   .	    0.0	...
3050950	   .	   .	    0.0	...
3050951	   .	   .	    0.0	...
3050952	   .	   .	    0.0	...
3050953	   .	   .	    0.0	...
3050954	   .	   .	    0.0	...
3050955	   .	   .	    0.0	...
3050956	   .	   .	    0.0	...
3050957	   .	   .	    0.0	...
3050958	   .	   .	    0.0	...
3050959	   .	   .	    0.0	...
3050960	   .	   .	    0.0	...
3050961	   .	   .	    0.0	...
3050962	   .	   .	    0.0	...
3050963	   .	   .	    0.0	...
3050964	   .	   .	    0.0	...
3050965	   .	   .	    0.0	...
3050966	   .	   .	    0.0	...
3050967	   .	   .	    0.0	...
3050968	   .	   .	    0.0	...
3050969	   .	   .	    0.0	...
3050970	   .	   .	    0.0	...
3050971	   .	   .	    0.0	...
3050972	   .	   .	    0.0	...
3050973	   .	   .	    0.0	...
3050974	   .	   .	    0.0	...
3050975	   .	   .	    0.0	...
3050976	   .	   .	    0.0	...
3050977	   .	   .	    0.0	...
3050978	   .	   .	    0.0	...
3050979	   .	   .	    0.0	...
3050980	   .	   .	    0.0	...
3050981	   .	   .	    0.0	...
3050982	   .	   .	    0.0	...
3050983	   .	   .	    0.0	...
3050984	   .	   .	    0.0	...
3050985	   .	   .	    0.0	...
3050986	   .	   .	    0.0	...
3050987	   .	   .	    0.0	...
3050988	   .	   .	    0.0	...
3050989	   .	   .	    0.0	...
3050990	   .	   .	    0.0	...
3050991	   .	   .	    0.0	...
3050992	   .	   .	    0.0	...
3050993	   .	   .	    0.0	...
3050994	   .	   .	    0.0	...
3050995	   .	   .	    0.0	...
3050996	   .	   .	    0.0	...
3050997	   .	   .	    0.0	...
3050998	   .	   .	    0.0	...
3050999	   .	   .	    0.0	...
3051000	   .	   .	    0.0	...
3051001	   .	   .	    0.0	...
3051002	   .	   .	    0.0	...
3051003	   .	   .	    0.0	...
3051004	   .	   .	    0.0	...
3051005	   .	   .	    0.0	...
3051006	   .	   .	    0.0	...
3051007	   .	   .	    0.0	...
3051008	   .	   .	    0.0	...
3051009	   .	   .	    0.0	...
3051010	   .	   .	    0.0	...
3051011	   .	   .	    0.0	...
3051012	   .	   .	    0.0	...
3051013	   .	   .	    0.0	...
3051014	   .	   .	    0.0	...
3051015	   .	   .	    0.0	...
3051016	   .	   .	    0.0	...
3051017	   .	   .	    0.0	...
3051018	   .	   .	    0.0	...
3051019	   .	   .	    0.0	...
3051020	   .	   .	    0.0	...
3051021	   .	   .	    0.0	...
3051022	   .	   .	    0.0	...
3051023	   .	   .	    0.0	...
3051024	   .	   .	    0.0	...
3051025	   .	   .	    0.0	...
3051026	   .	   .	    0.0	...
3051027	   .	   .	    0.0	...
3051028	   .	   .	    0.0	...
3051029	   .	   .	    0.0	...
3051030	   .	   .	    0.0	...
3051031	   .	   .	    0.0	...
3051032	   .	   .	    0.0	...
3051033	   .	   .	    0.0	...
3051034	   .	   .	    0.0	...
3051035	   .	   .	    0.0	...
3051036	   .	   .	    0.0	...
3051037	   .	   .	    0.0	...
3051038	   .	   .	    0.0	...
3051039	   .	   .	    0.0	...
3051040	   .	   .	    0.0	...
3051041	   .	   .	    0.0	...
3051042	   .	   .	    0.0	...
EBLINK R 3050433	3051042	610
3051043	  753.2	 1052.1	 1823.0	...
3051044	  753.2	 1052.1	 1823.0	...
3051045	  753.5	 1034.9	 1858.0	...
3051046	  753.0	 1005.7	 1915.0	...
3051047	  752.7	  965.5	 1998.0	...
3051048	  751.7	  931.6	 2071.0	...
3051049	  751.9	  903.5	 2137.0	...
3051050	  751.6	  879.2	 2190.0	...
3051051	  751.6	  861.1	 2223.0	...
3051052	  753.3	  840.5	 2254.0	...
3051053	  755.9	  818.9	 2295.0	...
3051054	  759.8	  792.3	 2346.0	...
3051055	  763.5	  767.1	 2398.0	...
3051056	  766.7	  743.7	 2438.0	...
3051057	  769.8	  726.9	 2470.0	...
3051058	  771.6	  717.2	 2492.0	...
3051059	  773.8	  710.2	 2506.0	...
3051060	  776.3	  706.8	 2521.0	...
3051061	  780.0	  703.3	 2533.0	...
3051062	  782.8	  699.5	 2561.0	...
3051063	  784.0	  692.2	 2585.0	...
3051064	  783.2	  682.9	 2616.0	...
3051065	  782.6	  677.6	 2637.0	...
3051066	  782.8	  677.0	 2653.0	...
3051067	  783.9	  678.7	 2661.0	...
3051068	  786.2	  681.0	 2662.0	...
3051069	  788.6	  682.8	 2662.0	...
ESACC R  3050391	3051069	679	  797.5	  635.4	  788.6	  682.8	   1.03	    494
SFIX R   3051070
3051070	  790.8	  685.8	 2665.0	...
3051071	  791.9	  688.3	 2668.0	...
3051072	  793.2	  690.3	 2672.0	...
3051073	  794.5	  691.1	 2675.0	...
3051074	  796.2	  691.8	 2677.0	...
3051075	  797.2	  692.6	 2679.0	...
3051076	  797.6	  693.5	 2680.0	...
3051077	  797.4	  694.0	 2680.0	...
3051078	  797.5	  693.6	 2679.0	...
3051079	  797.9	  693.7	 2677.0	...
3051080	  798.3	  694.1	 2675.0	...
3051081	  798.4	  694.6	 2673.0	...
3051082	  798.4	  695.3	 2673.0	...
3051083	  798.5	  696.3	 2675.0	...
3051084	  798.6	  697.6	 2678.0	...
3051085	  798.7	  698.6	 2683.0	...
3051086	  799.0	  699.4	 2686.0	...
3051087	  799.4	  699.9	 2688.0	...
3051088	  800.0	  700.1	 2689.0	...
3051089	  800.3	  700.3	 2689.0	...
3051090	  800.7	  700.5	 2689.0	...
3051091	  800.9	  700.3	 2690.0	...
3051092	  801.2	  699.9	 2692.0	...
3051093	  801.4	  699.5	 2696.0	...
3051094	  801.5	  699.5	 2699.0	...
3051095	  801.6	  699.5	 2701.0	...
3051096	  801.6	  699.5	 2701.0	...
3051097	  802.0	  699.6	 2699.0	...
3051098	  802.4	  699.8	 2696.0	...
3051099	  802.9	  700.0	 2697.0	...
3051100	  803.1	  700.2	 2699.0	...
3051101	  803.4	  700.1	 2700.0	...
3051102	  803.7	  700.1	 2699.0	...
3051103	  804.0	  699.9	 2699.0	...
3051104	  804.1	  699.7	 2700.0	...
3051105	  804.2	  699.6	 2701.0	...
3051106	  804.4	  699.5	 2703.0	...
3051107	  804.9	  699.5	 2702.0	...
3051108	  805.6	  699.8	 2700.0	...
3051109	  806.1	  700.2	 2700.0	...
3051110	  806.8	  700.6	 2702.0	...
3051111	  807.1	  700.5	 2705.0	...
3051112	  807.5	  700.4	 2707.0	...
3051113	  807.5	  700.2	 2710.0	...
3051114	  807.8	  700.0	 2712.0	...
3051115	  808.1	  699.8	 2713.0	...
3051116	  808.2	  699.6	 2715.0	...
3051117	  808.4	  699.3	 2717.0	...
3051118	  808.7	  699.0	 2719.0	...
3051119	  808.8	  698.8	 2720.0	...
3051120	  808.7	  698.7	 2721.0	...
3051121	  808.4	  698.4	 2721.0	...
3051122	  808.1	  698.1	 2722.0	...
3051123	  808.1	  697.7	 2724.0	...
3051124	  808.1	  697.7	 2725.0	...
3051125	  808.1	  697.5	 2727.0	...
3051126	  808.0	  697.3	 2727.0	...
3051127	  808.5	  697.1	 2727.0	...
3051128	  809.0	  697.1	 2726.0	...
3051129	  809.4	  697.0	 2727.0	...
3051130	  809.3	  696.8	 2729.0	...
3051131	  809.2	  696.6	 2731.0	...
3051132	  809.1	  696.4	 2731.0	...
3051133	  809.7	  696.0	 2731.0	...
3051134	  810.3	  695.6	 2733.0	...
3051135	  810.8	  695.1	 2736.0	...
3051136	  810.7	  694.8	 2739.0	...
3051137	  810.6	  694.5	 2741.0	...
3051138	  810.4	  694.5	 2742.0	...
3051139	  810.2	  694.9	 2743.0	...
3051140	  810.1	  695.3	 2745.0	...
3051141	  810.1	  695.4	 2747.0	...
3051142	  809.9	  695.4	 2750.0	...
3051143	  809.7	  695.3	 2752.0	...
3051144	  809.6	  695.7	 2755.0	...
3051145	  809.9	  696.0	 2758.0	...
3051146	  810.2	  695.7	 2758.0	...
3051147	  810.5	  694.9	 2759.0	...
3051148	  810.6	  694.2	 2760.0	...
3051149	  810.7	  694.1	 2762.0	...
3051150	  810.5	  694.1	 2762.0	...
3051151	  810.4	  694.2	 2762.0	...
3051152	  810.2	  693.7	 2762.0	...
3051153	  810.2	  693.2	 2762.0	...
3051154	  810.2	  692.1	 2762.0	...
3051155	  810.1	  691.5	 2762.0	...
3051156	  809.9	  690.8	 2762.0	...
3051157	  809.6	  690.7	 2764.0	...
3051158	  809.4	  690.8	 2766.0	...
3051159	  809.4	  690.9	 2768.0	...
3051160	  809.4	  691.0	 2768.0	...
3051161	  809.9	  691.0	 2770.0	...
3051162	  810.2	  691.0	 2771.0	...
3051163	  810.5	  691.0	 2772.0	...
3051164	  810.3	  691.0	 2773.0	...
3051165	  810.3	  691.0	 2776.0	...
3051166	  810.3	  691.0	 2779.0	...
3051167	  810.5	  691.1	 2782.0	...
3051168	  810.7	  691.1	 2782.0	...
3051169	  810.8	  691.2	 2783.0	...
3051170	  810.7	  691.3	 2784.0	...
3051171	  810.7	  691.4	 2785.0	...
3051172	  810.6	  691.2	 2787.0	...
3051173	  810.5	  690.9	 2788.0	...
3051174	  810.4	  690.5	 2790.0	...
3051175	  810.2	  690.3	 2791.0	...
3051176	  810.1	  690.1	 2792.0	...
3051177	  810.0	  690.0	 2793.0	...
3051178	  809.9	  690.0	 2793.0	...
3051179	  809.8	  690.0	 2794.0	...
3051180	  809.8	  690.2	 2794.0	...
3051181	  809.9	  690.3	 2796.0	...
3051182	  809.8	  690.4	 2798.0	...
3051183	  809.6	  690.5	 2801.0	...
3051184	  809.3	  690.6	 2803.0	...
3051185	  809.3	  690.9	 2804.0	...
3051186	  809.2	  691.1	 2804.0	...
3051187	  809.2	  691.4	 2804.0	...
3051188	  809.1	  691.4	 2804.0	...
3051189	  809.0	  691.6	 2805.0	...
3051190	  809.0	  691.7	 2806.0	...
3051191	  809.0	  691.1	 2807.0	...
3051192	  809.0	  690.3	 2811.0	...
MSG	3051193 0000 _ Number Off
3051193	  809.0	  689.7	 2814.0	...
3051194	  809.0	  689.8	 2817.0	...
3051195	  809.0	  689.8	 2816.0	...
3051196	  809.1	  689.8	 2817.0	...
3051197	  809.1	  689.7	 2819.0	...
3051198	  809.4	  689.2	 2822.0	...
3051199	  809.7	  688.8	 2825.0	...
3051200	  809.9	  688.3	 2826.0	...
3051201	  809.8	  688.3	 2827.0	...
3051202	  809.5	  687.8	 2829.0	...
3051203	  809.4	  687.3	 2832.0	...
3051204	  809.4	  686.6	 2834.0	...
3051205	  809.4	  686.5	 2835.0	...
3051206	  809.5	  686.8	 2835.0	...
3051207	  809.5	  687.2	 2834.0	...
3051208	  809.5	  687.7	 2834.0	...
3051209	  809.5	  687.9	 2834.0	...
3051210	  809.5	  688.0	 2836.0	...
3051211	  809.5	  687.8	 2837.0	...
3051212	  809.6	  687.6	 2837.0	...
3051213	  809.7	  687.4	 2836.0	...
3051214	  809.9	  687.3	 2838.0	...
3051215	  810.0	  687.2	 2840.0	...
3051216	  809.9	  687.2	 2842.0	...
3051217	  809.6	  687.2	 2843.0	...
3051218	  809.5	  687.2	 2844.0	...
3051219	  809.4	  687.3	 2846.0	...
3051220	  809.5	  687.5	 2850.0	...
EFIX R   3051070	3051220	151	  807.0	  693.7	   2754
SSACC R  3051221
3051221	  809.6	  687.8	 2853.0	...
3051222	  809.7	  688.1	 2857.0	...
3051223	  809.8	  688.1	 2858.0	...
3051224	  809.9	  687.1	 2858.0	...
3051225	  810.0	  685.4	 2860.0	...
3051226	  809.9	  683.3	 2861.0	...
3051227	  809.5	  680.1	 2863.0	...
3051228	  808.7	  675.7	 2865.0	...
3051229	  806.9	  668.4	 2867.0	...
3051230	  804.8	  661.4	 2868.0	...
3051231	  802.2	  653.2	 2875.0	...
3051232	  800.1	  645.6	 2882.0	...
3051233	  798.0	  635.5	 2891.0	...
3051234	  796.1	  625.8	 2895.0	...
3051235	  793.6	  615.3	 2900.0	...
3051236	  791.5	  607.8	 2903.0	...
3051237	  789.3	  600.6	 2907.0	...
3051238	  788.1	  595.5	 2910.0	...
3051239	  787.0	  589.8	 2913.0	...
3051240	  785.6	  586.5	 2913.0	...
3051241	  784.3	  583.6	 2913.0	...
3051242	  783.3	  582.5	 2913.0	...
3051243	  783.7	  581.5	 2913.0	...
3051244	  784.3	  582.4	 2914.0	...
3051245	  785.0	  583.6	 2913.0	...
ESACC R  3051221	3051245	25	  809.6	  687.8	  785.0	  583.6	   2.28	    182
SFIX R   3051246
3051246	  785.7	  585.3	 2911.0	...
3051247	  786.5	  586.5	 2910.0	...
3051248	  787.4	  588.4	 2910.0	...
3051249	  788.5	  590.2	 2911.0	...
3051250	  789.3	  592.2	 2911.0	...
3051251	  790.1	  593.8	 2911.0	...
3051252	  790.2	  595.6	 2912.0	...
3051253	  790.6	  596.7	 2913.0	...
3051254	  791.2	  597.8	 2913.0	...
3051255	  791.7	  598.9	 2917.0	...
3051256	  791.9	  600.3	 2920.0	...
3051257	  792.1	  601.4	 2924.0	...
3051258	  792.0	  602.5	 2924.0	...
3051259	  791.8	  603.3	 2923.0	...
3051260	  791.6	  603.9	 2922.0	...
3051261	  791.7	  604.2	 2924.0	...
3051262	  791.5	  604.6	 2926.0	...
3051263	  791.3	  605.1	 2928.0	...
3051264	  790.9	  604.7	 2927.0	...
3051265	  790.9	  604.4	 2926.0	...
3051266	  790.8	  604.0	 2925.0	...
3051267	  790.3	  603.6	 2926.0	...
3051268	  789.9	  603.2	 2926.0	...
3051269	  789.4	  602.6	 2927.0	...
3051270	  789.5	  602.5	 2928.0	...
3051271	  789.3	  602.5	 2929.0	...
3051272	  789.1	  602.6	 2930.0	...
3051273	  788.8	  602.7	 2937.0	...
3051274	  789.0	  602.7	 2943.0	...
3051275	  789.2	  602.6	 2945.0	...
3051276	  789.3	  602.5	 2940.0	...
3051277	  789.3	  602.1	 2938.0	...
3051278	  789.1	  601.8	 2940.0	...
3051279	  788.8	  601.4	 2945.0	...
3051280	  788.9	  601.3	 2948.0	...
3051281	  789.2	  601.2	 2952.0	...
3051282	  789.2	  600.8	 2952.0	...
3051283	  788.9	  600.6	 2950.0	...
3051284	  788.7	  600.4	 2949.0	...
3051285	  788.8	  600.5	 2950.0	...
3051286	  788.9	  600.3	 2952.0	...
3051287	  789.1	  600.0	 2953.0	...
3051288	  789.1	  599.9	 2953.0	...
3051289	  789.3	  600.5	 2952.0	...
3051290	  789.4	  601.1	 2953.0	...
3051291	  788.8	  601.6	 2953.0	...
3051292	  788.2	  601.8	 2952.0	...
3051293	  788.0	  601.7	 2951.0	...
3051294	  788.4	  601.4	 2950.0	...
3051295	  788.9	  601.8	 2951.0	...
3051296	  788.8	  602.4	 2952.0	...
3051297	  788.6	  602.7	 2952.0	...
3051298	  788.4	  602.0	 2952.0	...
3051299	  788.4	  601.3	 2954.0	...
3051300	  788.5	  601.2	 2956.0	...
3051301	  788.7	  601.5	 2960.0	...
3051302	  788.5	  601.6	 2963.0	...
3051303	  788.3	  601.3	 2965.0	...
3051304	  788.1	  601.2	 2965.0	...
3051305	  788.3	  601.2	 2964.0	...
3051306	  788.4	  601.3	 2965.0	...
3051307	  788.5	  601.5	 2965.0	...
3051308	  788.5	  601.7	 2964.0	...
3051309	  788.4	  602.0	 2963.0	...
3051310	  788.4	  602.3	 2964.0	...
3051311	  788.5	  602.6	 2967.0	...
3051312	  788.6	  602.7	 2966.0	...
3051313	  788.4	  602.2	 2963.0	...
3051314	  788.2	  601.8	 2962.0	...
3051315	  788.4	  601.5	 2965.0	...
3051316	  788.8	  601.7	 2969.0	...
3051317	  789.2	  601.9	 2969.0	...
3051318	  789.2	  602.0	 2970.0	...
3051319	  789.2	  602.1	 2970.0	...
3051320	  789.1	  602.2	 2970.0	...
3051321	  789.1	  602.3	 2970.0	...
3051322	  789.1	  602.5	 2969.0	...
3051323	  789.1	  602.4	 2966.0	...
3051324	  788.9	  602.2	 2965.0	...
3051325	  788.6	  602.1	 2964.0	...
3051326	  788.4	  602.1	 2964.0	...
3051327	  788.3	  602.0	 2964.0	...
3051328	  788.4	  602.0	 2964.0	...
3051329	  788.5	  601.9	 2966.0	...
3051330	  788.6	  601.8	 2966.0	...
3051331	  788.6	  601.8	 2969.0	...
3051332	  788.8	  602.0	 2971.0	...
3051333	  789.1	  602.2	 2968.0	...
3051334	  789.0	  602.4	 2963.0	...
3051335	  788.7	  602.5	 2957.0	...
3051336	  788.3	  602.6	 2957.0	...
3051337	  788.2	  602.7	 2959.0	...
3051338	  788.1	  602.8	 2961.0	...
3051339	  788.0	  602.7	 2963.0	...
3051340	  787.9	  602.6	 2963.0	...
3051341	  788.0	  602.4	 2962.0	...
3051342	  788.1	  602.3	 2960.0	...
3051343	  788.3	  602.4	 2958.0	...
3051344	  788.3	  602.6	 2957.0	...
3051345	  788.2	  602.9	 2955.0	...
3051346	  788.1	  603.0	 2953.0	...
3051347	  788.3	  602.9	 2951.0	...
3051348	  788.7	  602.6	 2949.0	...
3051349	  789.1	  601.9	 2947.0	...
3051350	  789.2	  601.2	 2946.0	...
3051351	  789.1	  601.0	 2943.0	...
3051352	  788.9	  601.3	 2941.0	...
3051353	  788.7	  601.9	 2938.0	...
3051354	  788.4	  602.3	 2938.0	...
3051355	  788.2	  602.7	 2939.0	...
3051356	  788.0	  602.7	 2939.0	...
3051357	  788.0	  602.7	 2940.0	...
3051358	  788.2	  602.6	 2937.0	...
3051359	  788.4	  602.4	 2935.0	...
3051360	  788.5	  602.3	 2932.0	...
3051361	  788.3	  602.2	 2932.0	...
3051362	  788.1	  602.3	 2932.0	...
3051363	  787.9	  602.8	 2932.0	...
3051364	  787.8	  603.4	 2931.0	...
3051365	  787.8	  603.8	 2930.0	...
3051366	  787.9	  603.8	 2929.0	...
3051367	  788.0	  603.9	 2927.0	...
3051368	  788.0	  603.9	 2925.0	...
3051369	  788.0	  604.4	 2923.0	...
3051370	  787.8	  605.0	 2920.0	...
3051371	  787.8	  604.9	 2916.0	...
3051372	  787.7	  604.4	 2912.0	...
3051373	  787.6	  603.9	 2910.0	...
3051374	  787.8	  603.8	 2910.0	...
3051375	  788.0	  603.7	 2909.0	...
3051376	  788.1	  603.6	 2907.0	...
3051377	  788.1	  603.5	 2905.0	...
3051378	  788.1	  603.4	 2903.0	...
3051379	  788.1	  603.5	 2902.0	...
3051380	  788.1	  603.9	 2898.0	...
3051381	  788.3	  604.3	 2895.0	...
3051382	  788.5	  604.7	 2892.0	...
3051383	  788.4	  604.8	 2892.0	...
3051384	  788.1	  605.0	 2888.0	...
3051385	  787.7	  605.3	 2885.0	...
3051386	  787.7	  605.5	 2882.0	...
3051387	  787.9	  605.6	 2882.0	...
3051388	  788.1	  605.8	 2882.0	...
3051389	  788.3	  605.9	 2880.0	...
3051390	  788.3	  606.1	 2877.0	...
3051391	  788.4	  606.5	 2874.0	...
3051392	  788.6	  606.9	 2870.0	...
3051393	  788.7	  607.3	 2867.0	...
3051394	  788.8	  607.2	 2865.0	...
3051395	  788.7	  607.2	 2865.0	...
3051396	  788.7	  607.2	 2861.0	...
3051397	  788.7	  607.3	 2857.0	...
3051398	  788.7	  607.5	 2851.0	...
3051399	  788.8	  607.7	 2848.0	...
3051400	  788.8	  607.8	 2846.0	...
3051401	  789.0	  607.7	 2845.0	...
3051402	  789.0	  607.6	 2843.0	...
3051403	  789.0	  607.5	 2841.0	...
3051404	  789.0	  607.7	 2837.0	...
3051405	  789.1	  608.0	 2832.0	...
3051406	  789.3	  608.4	 2828.0	...
MSG	3051407 0000 _ Number On
3051407	  789.5	  608.7	 2826.0	...
3051408	  789.8	  608.9	 2824.0	...
3051409	  789.8	  609.0	 2821.0	...
3051410	  789.8	  609.3	 2820.0	...
3051411	  789.8	  609.4	 2815.0	...
3051412	  789.9	  609.5	 2811.0	...
3051413	  789.9	  609.4	 2805.0	...
3051414	  789.8	  609.7	 2802.0	...
3051415	  789.7	  610.0	 2799.0	...
3051416	  789.6	  610.4	 2798.0	...
3051417	  789.6	  610.4	 2798.0	...
3051418	  789.6	  610.4	 2798.0	...
3051419	  789.6	  609.9	 2794.0	...
3051420	  789.5	  609.5	 2790.0	...
3051421	  789.4	  609.5	 2786.0	...
3051422	  789.2	  609.8	 2783.0	...
3051423	  789.0	  610.0	 2780.0	...
3051424	  788.9	  609.6	 2776.0	...
3051425	  788.8	  609.4	 2775.0	...
3051426	  789.1	  609.4	 2773.0	...
3051427	  789.5	  609.4	 2770.0	...
3051428	  789.8	  609.4	 2767.0	...
3051429	  790.0	  609.4	 2763.0	...
3051430	  789.9	  609.3	 2758.0	...
3051431	  789.9	  609.3	 2754.0	...
3051432	  789.9	  609.3	 2749.0	...
3051433	  789.9	  609.2	 2748.0	...
3051434	  790.0	  609.0	 2745.0	...
3051435	  790.1	  609.1	 2743.0	...
3051436	  790.1	  609.3	 2742.0	...
3051437	  790.1	  609.5	 2742.0	...
3051438	  790.2	  609.7	 2737.0	...
3051439	  790.3	  610.0	 2733.0	...
3051440	  790.4	  610.4	 2729.0	...
3051441	  790.3	  610.6	 2726.0	...
3051442	  790.5	  610.5	 2722.0	...
3051443	  790.7	  610.5	 2719.0	...
3051444	  791.1	  610.0	 2717.0	...
3051445	  791.3	  609.6	 2715.0	...
3051446	  791.1	  609.2	 2711.0	...
3051447	  790.8	  609.3	 2706.0	...
3051448	  790.5	  609.5	 2700.0	...
3051449	  790.3	  609.7	 2696.0	...
3051450	  790.1	  610.3	 2695.0	...
3051451	  790.1	  610.8	 2695.0	...
3051452	  790.3	  611.3	 2695.0	...
3051453	  790.6	  611.2	 2691.0	...
3051454	  790.6	  611.1	 2687.0	...
3051455	  790.7	  611.0	 2681.0	...
3051456	  790.9	  610.9	 2678.0	...
3051457	  791.0	  610.9	 2673.0	...
3051458	  790.9	  610.9	 2671.0	...
3051459	  790.9	  610.9	 2671.0	...
3051460	  790.8	  610.9	 2672.0	...
3051461	  790.9	  611.0	 2668.0	...
3051462	  791.1	  611.1	 2663.0	...
3051463	  791.3	  611.2	 2656.0	...
3051464	  791.3	  611.2	 2654.0	...
3051465	  791.3	  611.3	 2650.0	...
3051466	  791.4	  611.3	 2648.0	...
3051467	  791.6	  611.3	 2646.0	...
3051468	  791.7	  611.3	 2644.0	...
3051469	  791.8	  611.3	 2641.0	...
3051470	  791.9	  611.3	 2638.0	...
3051471	  792.1	  611.3	 2635.0	...
3051472	  792.2	  611.2	 2633.0	...
3051473	  792.3	  611.2	 2632.0	...
3051474	  792.2	  611.4	 2631.0	...
3051475	  791.8	  611.7	 2628.0	...
3051476	  791.5	  612.5	 2624.0	...
3051477	  791.2	  613.1	 2619.0	...
3051478	  791.1	  613.3	 2617.0	...
3051479	  791.1	  612.9	 2615.0	...
3051480	  791.1	  612.5	 2613.0	...
3051481	  791.1	  612.5	 2611.0	...
3051482	  791.6	  612.5	 2609.0	...
3051483	  792.1	  612.5	 2609.0	...
3051484	  792.5	  612.7	 2607.0	...
3051485	  792.5	  612.8	 2605.0	...
3051486	  792.5	  612.7	 2603.0	...
3051487	  792.4	  612.6	 2601.0	...
3051488	  792.4	  612.4	 2599.0	...
3051489	  792.4	  612.3	 2597.0	...
3051490	  792.5	  612.3	 2596.0	...
3051491	  792.6	  612.3	 2595.0	...
3051492	  792.8	  612.3	 2588.0	...
3051493	  792.8	  612.3	 2582.0	...
3051494	  793.1	  612.2	 2576.0	...
3051495	  793.3	  612.2	 2574.0	...
3051496	  793.4	  612.4	 2572.0	...
3051497	  793.4	  612.8	 2571.0	...
3051498	  793.3	  613.2	 2569.0	...
3051499	  793.4	  613.4	 2566.0	...
3051500	  793.4	  613.4	 2562.0	...
3051501	  793.4	  613.5	 2560.0	...
3051502	  793.4	  613.5	 2558.0	...
3051503	  793.5	  613.4	 2555.0	...
3051504	  793.6	  613.3	 2550.0	...
3051505	  793.8	  613.1	 2547.0	...
3051506	  794.0	  613.1	 2546.0	...
3051507	  794.3	  613.2	 2543.0	...
3051508	  794.2	  613.3	 2540.0	...
3051509	  794.0	  613.4	 2536.0	...
3051510	  793.9	  613.8	 2535.0	...
3051511	  794.0	  614.2	 2533.0	...
3051512	  793.2	  613.4	 2530.0	...
EFIX R   3051246	3051512	267	  789.8	  605.9	   2829
SSACC R  3051513
3051513	  792.2	  611.7	 2529.0	...
3051514	  791.1	  609.4	 2528.0	...
3051515	  790.1	  606.8	 2529.0	...
3051516	  789.1	  604.2	 2529.0	...
3051517	  787.7	  601.5	 2529.0	...
3051518	  787.1	  599.1	 2529.0	...
3051519	  786.3	  596.3	 2528.0	...
3051520	  786.1	  593.3	 2525.0	...
3051521	  786.2	  590.2	 2523.0	...
3051522	  786.4	  587.4	 2521.0	...
3051523	  786.8	  585.6	 2520.0	...
3051524	  787.6	  583.9	 2517.0	...
ESACC R  3051513	3051524	12	  792.2	  611.7	  787.6	  583.9	   0.60	     58
SFIX R   3051525
3051525	  788.6	  582.9	 2514.0	...
3051526	  789.6	  581.9	 2513.0	...
3051527	  790.2	  581.9	 2512.0	...
3051528	  791.4	  581.9	 2507.0	...
3051529	  792.5	  582.7	 2501.0	...
3051530	  793.4	  583.6	 2495.0	...
3051531	  793.6	  584.5	 2495.0	...
3051532	  794.0	  585.4	 2495.0	...
3051533	  794.3	  586.4	 2494.0	...
3051534	  794.5	  587.5	 2493.0	...
3051535	  794.6	  587.9	 2492.0	...
3051536	  794.5	  588.1	 2491.0	...
3051537	  794.5	  588.4	 2490.0	...
3051538	  794.4	  588.7	 2487.0	...
3051539	  794.4	  589.3	 2483.0	...
3051540	  794.4	  589.8	 2479.0	...
3051541	  794.3	  590.5	 2477.0	...
3051542	  794.1	  590.9	 2474.0	...
3051543	  793.8	  591.2	 2472.0	...
3051544	  793.6	  591.3	 2470.0	...
3051545	  793.4	  591.4	 2469.0	...
3051546	  793.3	  591.4	 2470.0	...
3051547	  792.9	  591.4	 2470.0	...
3051548	  792.5	  591.5	 2470.0	...
3051549	  792.2	  591.6	 2470.0	...
3051550	  792.2	  591.6	 2469.0	...
3051551	  792.2	  591.7	 2468.0	...
3051552	  792.2	  592.0	 2465.0	...
3051553	  792.3	  592.1	 2464.0	...
3051554	  792.3	  592.2	 2465.0	...
3051555	  792.3	  592.2	 2464.0	...
3051556	  792.3	  592.3	 2463.0	...
3051557	  792.4	  592.4	 2462.0	...
3051558	  792.4	  592.5	 2459.0	...
3051559	  792.5	  592.6	 2455.0	...
3051560	  792.8	  592.8	 2450.0	...
3051561	  793.0	  592.8	 2448.0	...
3051562	  793.1	  592.7	 2448.0	...
3051563	  793.1	  592.7	 2447.0	...
3051564	  793.2	  592.8	 2448.0	...
3051565	  793.3	  593.0	 2446.0	...
3051566	  793.5	  593.3	 2441.0	...
3051567	  793.7	  593.7	 2437.0	...
3051568	  793.9	  593.7	 2434.0	...
3051569	  793.8	  593.7	 2431.0	...
3051570	  793.8	  593.5	 2429.0	...
3051571	  794.0	  593.6	 2427.0	...
3051572	  794.1	  593.6	 2427.0	...
3051573	  794.2	  593.6	 2427.0	...
3051574	  794.2	  593.5	 2426.0	...
3051575	  794.3	  593.3	 2426.0	...
3051576	  794.3	  593.2	 2425.0	...
3051577	  794.0	  593.4	 2425.0	...
3051578	  793.8	  593.8	 2424.0	...
3051579	  793.5	  594.3	 2422.0	...
3051580	  793.5	  594.7	 2419.0	...
3051581	  793.6	  595.1	 2417.0	...
3051582	  793.7	  595.3	 2418.0	...
3051583	  793.8	  595.4	 2416.0	...
3051584	  793.9	  595.4	 2412.0	...
3051585	  793.9	  595.5	 2409.0	...
3051586	  793.7	  595.6	 2406.0	...
3051587	  793.5	  595.6	 2403.0	...
3051588	  793.3	  595.6	 2400.0	...
3051589	  793.3	  595.5	 2401.0	...
3051590	  793.3	  595.7	 2402.0	...
3051591	  793.3	  595.9	 2403.0	...
3051592	  793.3	  596.2	 2403.0	...
3051593	  793.3	  596.2	 2402.0	...
3051594	  793.3	  596.3	 2400.0	...
3051595	  793.5	  596.4	 2398.0	...
3051596	  793.6	  596.5	 2397.0	...
3051597	  793.6	  596.5	 2397.0	...
3051598	  793.3	  596.6	 2395.0	...
3051599	  793.1	  596.6	 2393.0	...
3051600	  793.1	  596.6	 2391.0	...
3051601	  793.2	  596.7	 2390.0	...
3051602	  793.2	  596.9	 2391.0	...
3051603	  793.1	  597.1	 2391.0	...
3051604	  793.2	  597.5	 2391.0	...
3051605	  793.2	  597.7	 2390.0	...
3051606	  793.3	  597.9	 2387.0	...
3051607	  793.4	  597.9	 2386.0	...
3051608	  793.4	  597.8	 2383.0	...
3051609	  793.4	  597.8	 2381.0	...
3051610	  793.3	  597.8	 2379.0	...
3051611	  793.3	  597.9	 2379.0	...
3051612	  793.2	  598.0	 2378.0	...
3051613	  793.1	  598.1	 2377.0	...
3051614	  793.2	  598.4	 2378.0	...
3051615	  793.5	  598.7	 2380.0	...
3051616	  793.7	  599.0	 2382.0	...
3051617	  793.7	  599.0	 2382.0	...
3051618	  793.8	  599.0	 2380.0	...
3051619	  793.8	  599.4	 2378.0	...
3051620	  793.7	  600.0	 2377.0	...
3051621	  793.5	  600.7	 2377.0	...
3051622	  793.2	  600.6	 2376.0	...
3051623	  793.1	  600.4	 2376.0	...
3051624	  793.2	  600.1	 2376.0	...
3051625	  793.3	  600.0	 2376.0	...
3051626	  793.4	  599.9	 2374.0	...
3051627	  793.5	  599.9	 2373.0	...
3051628	  793.4	  599.8	 2373.0	...
3051629	  793.4	  599.8	 2373.0	...
3051630	  793.5	  599.8	 2372.0	...
3051631	  793.6	  599.8	 2370.0	...
3051632	  793.8	  599.9	 2369.0	...
3051633	  793.8	  599.9	 2370.0	...
3051634	  793.8	  599.9	 2371.0	...
3051635	  793.7	  600.3	 2372.0	...
3051636	  793.7	  600.7	 2370.0	...
3051637	  793.7	  601.1	 2368.0	...
3051638	  793.8	  601.1	 2368.0	...
3051639	  793.8	  601.2	 2368.0	...
3051640	  793.8	  601.2	 2365.0	...
3051641	  793.7	  600.9	 2363.0	...
3051642	  793.6	  600.6	 2360.0	...
3051643	  793.5	  600.1	 2359.0	...
3051644	  793.5	  599.9	 2358.0	...
3051645	  793.4	  600.1	 2359.0	...
3051646	  793.4	  600.6	 2361.0	...
3051647	  793.2	  600.9	 2362.0	...
3051648	  793.1	  600.6	 2360.0	...
3051649	  793.4	  600.1	 2359.0	...
3051650	  793.9	  600.0	 2359.0	...
3051651	  794.5	  600.0	 2359.0	...
3051652	  794.5	  600.2	 2356.0	...
3051653	  794.6	  600.7	 2354.0	...
3051654	  794.6	  600.9	 2353.0	...
3051655	  794.5	  600.7	 2354.0	...
3051656	  794.4	  600.4	 2356.0	...
3051657	  794.3	  600.0	 2351.0	...
3051658	  794.3	  600.4	 2347.0	...
3051659	  794.4	  600.8	 2347.0	...
3051660	  794.4	  601.2	 2351.0	...
3051661	  794.4	  601.2	 2352.0	...
3051662	  794.3	  601.2	 2349.0	...
3051663	  794.1	  601.2	 2346.0	...
3051664	  794.0	  601.2	 2345.0	...
3051665	  794.0	  600.9	 2344.0	...
3051666	  794.1	  600.7	 2343.0	...
3051667	  794.2	  600.4	 2343.0	...
3051668	  794.2	  600.5	 2342.0	...
3051669	  794.1	  600.7	 2342.0	...
3051670	  794.1	  600.6	 2343.0	...
3051671	  794.1	  600.3	 2343.0	...
3051672	  794.3	  600.0	 2343.0	...
3051673	  794.5	  599.8	 2342.0	...
3051674	  794.7	  599.9	 2342.0	...
3051675	  794.7	  600.2	 2342.0	...
3051676	  794.9	  600.5	 2343.0	...
3051677	  795.1	  600.6	 2342.0	...
3051678	  795.3	  600.7	 2341.0	...
3051679	  795.3	  600.7	 2339.0	...
3051680	  795.3	  600.7	 2337.0	...
3051681	  795.1	  600.6	 2334.0	...
3051682	  794.9	  600.4	 2331.0	...
3051683	  794.7	  600.4	 2329.0	...
3051684	  794.7	  600.3	 2330.0	...
3051685	  794.6	  600.4	 2330.0	...
3051686	  794.7	  600.9	 2331.0	...
3051687	  794.7	  601.4	 2331.0	...
3051688	  794.8	  601.9	 2332.0	...
3051689	  795.0	  601.9	 2331.0	...
3051690	  795.1	  601.3	 2331.0	...
3051691	  795.0	  600.6	 2330.0	...
3051692	  795.1	  599.9	 2330.0	...
3051693	  795.3	  599.9	 2331.0	...
3051694	  795.5	  599.9	 2331.0	...
3051695	  795.8	  600.2	 2330.0	...
3051696	  795.9	  600.5	 2329.0	...
3051697	  796.0	  600.9	 2328.0	...
3051698	  796.1	  600.9	 2327.0	...
3051699	  796.0	  600.8	 2326.0	...
3051700	  795.8	  600.2	 2325.0	...
3051701	  795.6	  599.6	 2325.0	...
3051702	  795.5	  599.1	 2326.0	...
3051703	  795.5	  598.8	 2327.0	...
3051704	  795.6	  598.5	 2327.0	...
3051705	  795.8	  598.3	 2325.0	...
3051706	  796.1	  598.6	 2321.0	...
3051707	  796.4	  598.8	 2318.0	...
MSG	3051708 0000 _ Number Off
3051708	  796.5	  598.9	 2317.0	...
3051709	  796.6	  598.8	 2316.0	...
3051710	  796.6	  598.7	 2316.0	...
3051711	  796.6	  598.3	 2315.0	...
3051712	  796.5	  598.1	 2314.0	...
3051713	  796.5	  598.0	 2313.0	...
3051714	  796.5	  598.1	 2313.0	...
3051715	  796.9	  598.3	 2312.0	...
3051716	  797.2	  598.3	 2312.0	...
3051717	  797.5	  598.5	 2310.0	...
3051718	  797.6	  598.6	 2307.0	...
3051719	  797.6	  599.1	 2308.0	...
3051720	  797.3	  599.5	 2310.0	...
3051721	  797.0	  599.8	 2311.0	...
3051722	  796.8	  599.7	 2311.0	...
3051723	  796.8	  599.6	 2311.0	...
3051724	  796.7	  599.8	 2311.0	...
3051725	  796.6	  599.9	 2311.0	...
3051726	  796.6	  599.6	 2311.0	...
3051727	  796.9	  599.3	 2311.0	...
3051728	  797.3	  598.9	 2311.0	...
3051729	  797.6	  598.8	 2308.0	...
3051730	  797.8	  598.8	 2304.0	...
3051731	  797.9	  598.9	 2300.0	...
3051732	  798.0	  598.9	 2299.0	...
3051733	  798.0	  598.9	 2301.0	...
3051734	  798.1	  598.8	 2304.0	...
3051735	  798.0	  598.7	 2306.0	...
3051736	  798.0	  598.5	 2304.0	...
3051737	  797.9	  598.3	 2302.0	...
3051738	  797.8	  598.2	 2301.0	...
3051739	  797.8	  598.2	 2299.0	...
3051740	  797.7	  598.2	 2299.0	...
3051741	  797.8	  598.2	 2298.0	...
3051742	  798.0	  598.1	 2297.0	...
3051743	  798.3	  598.0	 2295.0	...
3051744	  798.4	  597.8	 2294.0	...
3051745	  798.4	  597.7	 2293.0	...
3051746	  798.4	  597.6	 2294.0	...
3051747	  798.5	  597.4	 2295.0	...
3051748	  798.6	  597.2	 2295.0	...
3051749	  798.7	  597.2	 2294.0	...
3051750	  799.0	  597.1	 2295.0	...
3051751	  799.1	  596.9	 2296.0	...
3051752	  799.2	  596.8	 2296.0	...
3051753	  799.1	  597.0	 2292.0	...
3051754	  799.0	  597.2	 2288.0	...
3051755	  799.1	  597.3	 2286.0	...
3051756	  799.3	  597.3	 2287.0	...
3051757	  798.8	  597.1	 2288.0	...
3051758	  798.2	  597.1	 2289.0	...
3051759	  797.9	  597.1	 2287.0	...
3051760	  798.3	  597.3	 2285.0	...
3051761	  798.7	  597.4	 2283.0	...
3051762	  798.8	  597.4	 2283.0	...
3051763	  798.8	  597.2	 2283.0	...
3051764	  798.8	  597.1	 2283.0	...
3051765	  798.8	  597.2	 2285.0	...
3051766	  798.9	  597.5	 2286.0	...
3051767	  799.0	  597.9	 2285.0	...
3051768	  799.1	  598.1	 2283.0	...
3051769	  799.2	  598.2	 2282.0	...
3051770	  799.2	  598.3	 2282.0	...
3051771	  799.2	  598.3	 2282.0	...
3051772	  799.3	  598.5	 2283.0	...
3051773	  799.3	  598.6	 2282.0	...
3051774	  799.4	  598.9	 2282.0	...
3051775	  799.4	  599.0	 2282.0	...
3051776	  799.4	  598.7	 2282.0	...
3051777	  799.4	  598.3	 2282.0	...
3051778	  799.4	  598.4	 2282.0	...
3051779	  799.5	  598.9	 2282.0	...
3051780	  799.6	  599.5	 2281.0	...
3051781	  799.5	  599.4	 2281.0	...
3051782	  798.9	  599.6	 2280.0	...
EFIX R   3051525	3051782	258	  795.1	  597.1	   2365
SSACC R  3051783
3051783	  798.3	  599.9	 2280.0	...
3051784	  797.4	  601.4	 2279.0	...
3051785	  796.2	  603.4	 2279.0	...
3051786	  794.6	  606.3	 2279.0	...
3051787	  793.2	  609.1	 2281.0	...
3051788	  791.8	  611.9	 2281.0	...
3051789	  790.9	  613.9	 2280.0	...
3051790	  789.8	  614.9	 2277.0	...
3051791	  789.5	  615.7	 2274.0	...
3051792	  789.2	  616.4	 2271.0	...
3051793	  789.8	  616.9	 2270.0	...
3051794	  790.5	  618.5	 2269.0	...
3051795	  791.9	  619.6	 2270.0	...
3051796	  792.8	  622.0	 2270.0	...
3051797	  794.1	  623.2	 2271.0	...
3051798	  795.6	  625.1	 2271.0	...
ESACC R  3051783	3051798	16	  798.3	  599.9	  795.6	  625.1	   0.54	     46
SFIX R   3051799
3051799	  797.0	  626.5	 2271.0	...
3051800	  798.1	  627.7	 2272.0	...
3051801	  798.5	  628.4	 2273.0	...
3051802	  798.9	  628.6	 2273.0	...
3051803	  799.2	  628.8	 2272.0	...
3051804	  799.3	  628.9	 2272.0	...
3051805	  798.8	  628.7	 2272.0	...
3051806	  798.2	  628.5	 2274.0	...
3051807	  797.9	  628.1	 2276.0	...
3051808	  798.0	  627.5	 2277.0	...
3051809	  797.8	  627.0	 2275.0	...
3051810	  797.4	  626.6	 2271.0	...
3051811	  797.2	  626.3	 2269.0	...
3051812	  797.4	  626.0	 2269.0	...
3051813	  797.6	  625.7	 2270.0	...
3051814	  797.8	  625.4	 2271.0	...
3051815	  797.7	  625.4	 2271.0	...
3051816	  797.5	  625.6	 2271.0	...
3051817	  797.4	  626.1	 2271.0	...
3051818	  797.1	  626.5	 2271.0	...
3051819	  796.8	  626.6	 2272.0	...
3051820	  796.7	  626.3	 2274.0	...
3051821	  796.8	  625.6	 2272.0	...
3051822	  796.7	  624.9	 2269.0	...
3051823	  796.5	  624.5	 2266.0	...
3051824	  796.7	  624.7	 2268.0	...
3051825	  797.3	  625.1	 2271.0	...
3051826	  798.0	  625.5	 2271.0	...
3051827	  798.2	  625.9	 2270.0	...
3051828	  798.2	  625.8	 2269.0	...
3051829	  798.2	  625.8	 2268.0	...
3051830	  798.3	  626.2	 2267.0	...
3051831	  798.1	  626.6	 2265.0	...
3051832	  797.9	  626.9	 2263.0	...
3051833	  797.6	  626.8	 2263.0	...
3051834	  797.6	  626.7	 2264.0	...
3051835	  797.6	  626.8	 2265.0	...
3051836	  797.6	  627.1	 2264.0	...
3051837	  797.7	  627.6	 2265.0	...
3051838	  797.8	  627.8	 2265.0	...
3051839	  797.9	  627.9	 2266.0	...
3051840	  798.1	  628.0	 2268.0	...
3051841	  798.2	  628.1	 2269.0	...
3051842	  798.3	  628.3	 2270.0	...
3051843	  798.4	  628.4	 2270.0	...
3051844	  798.4	  628.5	 2269.0	...
3051845	  798.5	  628.1	 2269.0	...
3051846	  798.5	  627.6	 2269.0	...
3051847	  798.6	  627.2	 2268.0	...
3051848	  798.7	  627.1	 2268.0	...
3051849	  798.7	  627.4	 2267.0	...
3051850	  798.7	  627.8	 2267.0	...
3051851	  798.6	  628.1	 2267.0	...
3051852	  798.5	  628.1	 2266.0	...
3051853	  798.5	  628.1	 2265.0	...
3051854	  798.5	  628.1	 2267.0	...
3051855	  798.4	  628.1	 2269.0	...
3051856	  798.4	  627.9	 2270.0	...
3051857	  798.1	  627.9	 2270.0	...
3051858	  797.8	  627.8	 2270.0	...
3051859	  798.1	  627.7	 2270.0	...
3051860	  798.7	  627.3	 2269.0	...
3051861	  799.3	  627.0	 2267.0	...
3051862	  799.3	  627.2	 2266.0	...
3051863	  798.8	  627.6	 2266.0	...
3051864	  798.4	  628.1	 2267.0	...
3051865	  797.9	  628.1	 2267.0	...
3051866	  798.0	  628.1	 2267.0	...
3051867	  798.1	  628.2	 2268.0	...
3051868	  798.3	  627.8	 2268.0	...
3051869	  798.5	  627.3	 2269.0	...
3051870	  798.7	  627.2	 2269.0	...
3051871	  798.7	  627.5	 2269.0	...
3051872	  798.8	  627.7	 2267.0	...
3051873	  798.9	  627.4	 2268.0	...
3051874	  799.0	  627.1	 2269.0	...
3051875	  799.1	  626.9	 2270.0	...
3051876	  799.1	  627.4	 2270.0	...
3051877	  798.9	  628.2	 2269.0	...
3051878	  798.6	  628.6	 2268.0	...
3051879	  798.3	  628.3	 2267.0	...
3051880	  798.5	  627.9	 2265.0	...
3051881	  798.6	  627.9	 2265.0	...
3051882	  798.7	  628.0	 2264.0	...
3051883	  798.7	  628.0	 2264.0	...
3051884	  798.8	  628.0	 2265.0	...
3051885	  798.9	  627.8	 2266.0	...
3051886	  798.8	  627.6	 2267.0	...
3051887	  798.6	  627.6	 2268.0	...
3051888	  798.5	  627.9	 2270.0	...
3051889	  798.8	  628.1	 2271.0	...
3051890	  799.1	  627.7	 2272.0	...
3051891	  799.3	  627.3	 2272.0	...
3051892	  799.3	  626.9	 2272.0	...
3051893	  799.5	  626.9	 2273.0	...
3051894	  799.7	  626.9	 2274.0	...
3051895	  799.7	  626.9	 2274.0	...
3051896	  799.8	  627.3	 2274.0	...
3051897	  800.0	  628.0	 2274.0	...
3051898	  800.1	  628.7	 2274.0	...
3051899	  800.1	  629.0	 2273.0	...
3051900	  800.1	  629.0	 2272.0	...
3051901	  800.2	  629.0	 2271.0	...
3051902	  800.2	  628.8	 2271.0	...
3051903	  800.0	  628.5	 2274.0	...
3051904	  799.8	  628.3	 2277.0	...
3051905	  799.7	  628.5	 2280.0	...
3051906	  799.9	  628.7	 2280.0	...
3051907	  799.9	  628.8	 2277.0	...
3051908	  800.0	  629.2	 2275.0	...
3051909	  799.9	  629.7	 2272.0	...
3051910	  799.8	  630.1	 2271.0	...
3051911	  799.6	  630.1	 2271.0	...
3051912	  799.6	  629.8	 2272.0	...
3051913	  799.4	  629.4	 2273.0	...
3051914	  799.3	  629.1	 2276.0	...
3051915	  799.5	  629.1	 2277.0	...
3051916	  799.8	  629.1	 2279.0	...
3051917	  800.0	  629.1	 2279.0	...
3051918	  800.0	  629.2	 2280.0	...
3051919	  800.0	  629.4	 2281.0	...
3051920	  799.7	  629.5	 2282.0	...
MSG	3051921 0000 _ Number On
3051921	  799.5	  629.8	 2283.0	...
3051922	  799.3	  630.1	 2285.0	...
3051923	  799.5	  630.2	 2285.0	...
3051924	  799.9	  630.0	 2286.0	...
3051925	  800.2	  629.7	 2288.0	...
3051926	  800.5	  629.4	 2287.0	...
3051927	  800.5	  629.4	 2286.0	...
3051928	  800.6	  629.4	 2285.0	...
3051929	  800.7	  629.4	 2286.0	...
3051930	  800.7	  629.3	 2286.0	...
3051931	  800.7	  629.1	 2287.0	...
3051932	  800.6	  628.9	 2287.0	...
3051933	  800.5	  628.8	 2288.0	...
3051934	  800.5	  628.6	 2287.0	...
3051935	  800.6	  628.4	 2287.0	...
3051936	  800.6	  628.3	 2289.0	...
3051937	  800.6	  628.2	 2291.0	...
3051938	  800.7	  628.2	 2294.0	...
3051939	  800.7	  628.2	 2294.0	...
3051940	  800.9	  628.2	 2294.0	...
3051941	  800.9	  628.2	 2294.0	...
3051942	  801.2	  628.1	 2293.0	...
3051943	  801.4	  627.9	 2292.0	...
3051944	  801.6	  627.7	 2295.0	...
3051945	  801.6	  627.8	 2298.0	...
3051946	  801.6	  627.9	 2300.0	...
3051947	  801.5	  628.1	 2299.0	...
3051948	  801.4	  628.1	 2297.0	...
3051949	  801.3	  628.1	 2296.0	...
3051950	  801.2	  628.2	 2296.0	...
3051951	  801.2	  628.2	 2298.0	...
3051952	  801.2	  628.3	 2300.0	...
3051953	  801.3	  628.9	 2302.0	...
3051954	  801.3	  629.4	 2302.0	...
3051955	  801.4	  629.9	 2302.0	...
3051956	  801.4	  629.9	 2302.0	...
3051957	  801.3	  630.0	 2302.0	...
3051958	  801.2	  629.9	 2303.0	...
3051959	  800.9	  629.8	 2303.0	...
3051960	  800.8	  629.7	 2302.0	...
3051961	  800.7	  629.2	 2302.0	...
3051962	  800.9	  628.5	 2301.0	...
3051963	  801.1	  627.7	 2303.0	...
3051964	  801.3	  627.7	 2306.0	...
3051965	  801.4	  627.8	 2308.0	...
3051966	  801.5	  628.1	 2308.0	...
3051967	  801.6	  628.5	 2306.0	...
3051968	  801.6	  628.8	 2304.0	...
3051969	  801.5	  628.7	 2304.0	...
3051970	  801.5	  628.4	 2306.0	...
3051971	  801.5	  628.2	 2309.0	...
3051972	  801.7	  628.2	 2311.0	...
3051973	  801.9	  628.2	 2312.0	...
3051974	  802.0	  628.2	 2312.0	...
3051975	  802.1	  628.2	 2313.0	...
3051976	  802.2	  628.0	 2314.0	...
3051977	  802.3	  627.8	 2313.0	...
3051978	  802.3	  627.3	 2312.0	...
3051979	  802.3	  627.1	 2311.0	...
3051980	  802.4	  626.9	 2313.0	...
3051981	  802.4	  627.0	 2316.0	...
3051982	  802.4	  627.0	 2318.0	...
3051983	  802.4	  627.1	 2315.0	...
3051984	  802.5	  627.1	 2312.0	...
3051985	  802.5	  627.3	 2311.0	...
3051986	  802.4	  627.6	 2312.0	...
3051987	  802.4	  627.8	 2314.0	...
3051988	  802.3	  627.9	 2314.0	...
3051989	  802.3	  627.8	 2314.0	...
3051990	  802.2	  627.8	 2314.0	...
3051991	  802.2	  627.7	 2315.0	...
3051992	  802.1	  627.7	 2317.0	...
3051993	  802.1	  627.7	 2319.0	...
3051994	  802.1	  627.8	 2320.0	...
3051995	  802.3	  627.9	 2323.0	...
3051996	  802.6	  627.8	 2326.0	...
3051997	  802.8	  627.8	 2327.0	...
3051998	  803.0	  627.7	 2326.0	...
3051999	  803.1	  627.6	 2325.0	...
3052000	  803.1	  627.4	 2326.0	...
3052001	  803.1	  627.1	 2327.0	...
3052002	  803.0	  627.0	 2326.0	...
3052003	  803.2	  626.8	 2325.0	...
3052004	  803.3	  626.8	 2325.0	...
3052005	  803.4	  626.8	 2326.0	...
3052006	  803.4	  626.9	 2327.0	...
3052007	  803.5	  627.1	 2326.0	...
3052008	  803.5	  627.1	 2326.0	...
3052009	  803.4	  627.1	 2327.0	...
3052010	  803.3	  627.1	 2329.0	...
3052011	  803.2	  627.1	 2332.0	...
3052012	  803.0	  627.1	 2336.0	...
3052013	  802.8	  627.2	 2340.0	...
3052014	  802.4	  627.4	 2343.0	...
3052015	  802.1	  627.6	 2341.0	...
3052016	  802.1	  627.7	 2339.0	...
3052017	  802.4	  627.6	 2336.0	...
3052018	  802.7	  627.5	 2339.0	...
3052019	  802.8	  627.3	 2343.0	...
3052020	  803.1	  627.0	 2346.0	...
3052021	  803.2	  626.8	 2345.0	...
3052022	  803.3	  626.7	 2345.0	...
3052023	  803.1	  626.8	 2344.0	...
3052024	  802.8	  627.0	 2345.0	...
3052025	  802.7	  627.0	 2346.0	...
3052026	  802.7	  627.0	 2348.0	...
3052027	  802.9	  626.9	 2351.0	...
3052028	  802.9	  626.8	 2353.0	...
3052029	  802.8	  626.2	 2354.0	...
3052030	  802.8	  625.8	 2352.0	...
3052031	  803.0	  625.4	 2351.0	...
3052032	  803.3	  625.4	 2352.0	...
3052033	  803.6	  625.4	 2353.0	...
3052034	  803.4	  625.5	 2354.0	...
3052035	  803.2	  625.5	 2354.0	...
3052036	  803.1	  626.0	 2356.0	...
3052037	  803.1	  626.6	 2358.0	...
3052038	  803.3	  626.6	 2360.0	...
3052039	  803.3	  626.3	 2360.0	...
3052040	  803.4	  625.9	 2360.0	...
3052041	  803.4	  625.8	 2361.0	...
3052042	  803.4	  625.9	 2359.0	...
3052043	  803.5	  626.0	 2357.0	...
3052044	  803.6	  626.2	 2357.0	...
3052045	  803.7	  626.0	 2359.0	...
3052046	  803.6	  625.7	 2362.0	...
3052047	  803.5	  625.5	 2365.0	...
3052048	  803.4	  625.5	 2367.0	...
3052049	  803.4	  625.5	 2370.0	...
3052050	  803.5	  625.7	 2370.0	...
3052051	  803.6	  626.0	 2369.0	...
3052052	  803.5	  626.2	 2369.0	...
3052053	  803.5	  626.3	 2370.0	...
3052054	  803.5	  626.3	 2370.0	...
3052055	  803.7	  626.3	 2371.0	...
3052056	  803.7	  626.4	 2371.0	...
3052057	  803.7	  626.3	 2372.0	...
3052058	  803.7	  626.1	 2374.0	...
3052059	  803.7	  625.9	 2376.0	...
3052060	  803.6	  625.9	 2377.0	...
3052061	  803.6	  625.9	 2378.0	...
3052062	  803.6	  625.8	 2378.0	...
3052063	  803.5	  625.8	 2378.0	...
3052064	  803.4	  626.1	 2378.0	...
3052065	  803.2	  626.4	 2377.0	...
3052066	  803.0	  626.6	 2378.0	...
3052067	  803.0	  626.5	 2378.0	...
3052068	  803.2	  626.4	 2379.0	...
3052069	  803.4	  626.3	 2380.0	...
3052070	  803.3	  626.3	 2380.0	...
3052071	  803.1	  626.3	 2381.0	...
3052072	  802.8	  626.4	 2382.0	...
3052073	  802.6	  626.3	 2383.0	...
3052074	  802.4	  626.1	 2383.0	...
3052075	  802.3	  625.8	 2383.0	...
3052076	  802.5	  626.0	 2382.0	...
3052077	  802.6	  626.2	 2385.0	...
3052078	  802.6	  626.4	 2387.0	...
3052079	  802.5	  626.4	 2390.0	...
3052080	  802.4	  626.3	 2390.0	...
3052081	  802.3	  626.3	 2390.0	...
3052082	  802.3	  626.4	 2389.0	...
3052083	  802.4	  626.4	 2387.0	...
3052084	  802.7	  626.4	 2385.0	...
3052085	  802.9	  626.2	 2386.0	...
3052086	  802.8	  626.2	 2388.0	...
3052087	  802.7	  626.1	 2390.0	...
3052088	  802.5	  626.2	 2390.0	...
3052089	  802.3	  626.2	 2390.0	...
3052090	  802.1	  625.9	 2390.0	...
3052091	  802.2	  625.5	 2390.0	...
3052092	  802.2	  625.1	 2391.0	...
3052093	  802.2	  625.5	 2394.0	...
3052094	  802.5	  626.0	 2397.0	...
3052095	  802.7	  626.4	 2398.0	...
3052096	  802.9	  626.4	 2398.0	...
3052097	  802.9	  626.4	 2398.0	...
3052098	  802.9	  626.5	 2398.0	...
3052099	  803.0	  626.7	 2398.0	...
3052100	  803.1	  626.9	 2398.0	...
3052101	  803.2	  627.2	 2399.0	...
3052102	  803.0	  627.0	 2400.0	...
3052103	  802.6	  626.8	 2402.0	...
3052104	  802.2	  626.6	 2403.0	...
3052105	  802.0	  626.7	 2403.0	...
3052106	  802.1	  626.8	 2402.0	...
3052107	  802.2	  626.9	 2401.0	...
3052108	  802.3	  627.0	 2401.0	...
3052109	  802.5	  627.0	 2401.0	...
3052110	  802.7	  627.0	 2400.0	...
3052111	  803.0	  627.0	 2399.0	...
3052112	  803.1	  627.0	 2397.0	...
3052113	  802.9	  627.1	 2399.0	...
3052114	  802.5	  627.1	 2401.0	...
3052115	  802.2	  627.1	 2404.0	...
3052116	  802.2	  626.4	 2404.0	...
3052117	  802.3	  625.8	 2404.0	...
3052118	  802.4	  625.3	 2403.0	...
3052119	  802.2	  625.3	 2402.0	...
3052120	  801.9	  625.3	 2401.0	...
3052121	  801.6	  625.2	 2401.0	...
3052122	  801.7	  625.4	 2402.0	...
3052123	  801.9	  625.9	 2402.0	...
3052124	  802.0	  626.0	 2403.0	...
3052125	  802.1	  626.1	 2403.0	...
3052126	  802.1	  625.8	 2404.0	...
3052127	  802.1	  625.7	 2405.0	...
3052128	  802.3	  626.3	 2406.0	...
3052129	  802.4	  626.9	 2406.0	...
3052130	  802.5	  627.5	 2408.0	...
3052131	  802.6	  627.5	 2410.0	...
3052132	  802.5	  627.6	 2412.0	...
3052133	  802.5	  627.7	 2412.0	...
3052134	  802.5	  627.8	 2412.0	...
3052135	  802.5	  627.9	 2411.0	...
3052136	  802.4	  628.0	 2411.0	...
3052137	  802.4	  628.1	 2411.0	...
3052138	  802.3	  628.0	 2412.0	...
3052139	  802.3	  628.0	 2413.0	...
3052140	  802.4	  627.9	 2409.0	...
3052141	  802.6	  627.8	 2404.0	...
3052142	  802.6	  627.6	 2402.0	...
3052143	  802.5	  627.4	 2405.0	...
3052144	  802.6	  627.1	 2408.0	...
3052145	  802.7	  627.1	 2408.0	...
3052146	  802.8	  627.0	 2408.0	...
3052147	  802.9	  626.8	 2407.0	...
3052148	  803.0	  626.6	 2407.0	...
3052149	  803.1	  626.8	 2407.0	...
3052150	  803.2	  627.3	 2407.0	...
3052151	  803.0	  627.7	 2405.0	...
3052152	  802.8	  627.7	 2403.0	...
3052153	  802.5	  627.6	 2402.0	...
3052154	  802.4	  627.5	 2402.0	...
3052155	  802.5	  627.5	 2402.0	...
3052156	  802.6	  627.7	 2402.0	...
3052157	  803.0	  627.9	 2402.0	...
3052158	  803.3	  627.8	 2402.0	...
3052159	  803.4	  627.9	 2401.0	...
3052160	  803.2	  628.0	 2400.0	...
3052161	  803.0	  628.0	 2399.0	...
3052162	  802.9	  627.6	 2399.0	...
3052163	  802.8	  627.3	 2398.0	...
3052164	  802.7	  627.3	 2397.0	...
3052165	  802.5	  627.3	 2395.0	...
3052166	  802.4	  627.3	 2394.0	...
3052167	  802.4	  627.3	 2393.0	...
3052168	  802.6	  627.5	 2395.0	...
3052169	  802.8	  627.7	 2397.0	...
3052170	  802.8	  628.0	 2398.0	...
3052171	  802.6	  628.0	 2398.0	...
3052172	  802.5	  627.7	 2398.0	...
3052173	  802.4	  627.4	 2397.0	...
3052174	  802.3	  627.2	 2397.0	...
3052175	  802.4	  627.2	 2397.0	...
3052176	  802.5	  627.2	 2397.0	...
3052177	  802.7	  627.3	 2397.0	...
3052178	  802.9	  628.1	 2397.0	...
3052179	  803.1	  628.9	 2398.0	...
3052180	  803.3	  629.4	 2397.0	...
3052181	  803.3	  629.2	 2395.0	...
3052182	  803.3	  628.8	 2394.0	...
3052183	  803.4	  628.5	 2394.0	...
3052184	  803.5	  628.3	 2394.0	...
3052185	  803.5	  628.3	 2392.0	...
3052186	  803.4	  628.3	 2391.0	...
3052187	  803.4	  628.5	 2393.0	...
3052188	  803.5	  628.6	 2398.0	...
3052189	  803.5	  628.6	 2401.0	...
3052190	  803.3	  628.6	 2400.0	...
3052191	  803.2	  628.5	 2399.0	...
3052192	  803.1	  628.5	 2398.0	...
3052193	  803.1	  629.0	 2398.0	...
3052194	  803.1	  629.4	 2397.0	...
3052195	  803.2	  629.9	 2395.0	...
3052196	  803.1	  630.0	 2393.0	...
3052197	  803.1	  630.2	 2392.0	...
3052198	  803.2	  630.1	 2393.0	...
3052199	  803.3	  629.8	 2394.0	...
3052200	  803.4	  629.5	 2395.0	...
3052201	  803.4	  629.6	 2396.0	...
3052202	  803.4	  630.0	 2397.0	...
3052203	  803.4	  630.3	 2398.0	...
3052204	  802.9	  630.7	 2398.0	...
3052205	  802.3	  630.9	 2399.0	...
3052206	  801.5	  631.3	 2400.0	...
3052207	  801.4	  631.7	 2401.0	...
3052208	  801.9	  631.8	 2399.0	...
3052209	  802.6	  631.6	 2398.0	...
3052210	  803.2	  631.3	 2397.0	...
3052211	  803.1	  631.2	 2397.0	...
3052212	  803.0	  631.2	 2397.0	...
3052213	  802.8	  631.1	 2397.0	...
3052214	  802.9	  630.7	 2397.0	...
3052215	  803.1	  630.3	 2396.0	...
3052216	  803.3	  630.6	 2396.0	...
3052217	  803.5	  631.2	 2396.0	...
3052218	  803.6	  631.9	 2397.0	...
3052219	  803.6	  631.9	 2397.0	...
3052220	  803.6	  631.3	 2398.0	...
3052221	  803.4	  630.7	 2399.0	...
3052222	  803.2	  630.8	 2401.0	...
3052223	  802.9	  631.4	 2403.0	...
3052224	  802.8	  632.1	 2402.0	...
MSG	3052225 0000 _ Number Off
3052225	  802.6	  632.1	 2401.0	...
3052226	  802.5	  632.1	 2400.0	...
3052227	  802.5	  632.1	 2400.0	...
3052228	  802.8	  632.0	 2400.0	...
3052229	  803.1	  631.5	 2400.0	...
3052230	  803.3	  631.1	 2400.0	...
3052231	  803.3	  630.7	 2400.0	...
3052232	  803.4	  630.7	 2399.0	...
3052233	  803.2	  630.8	 2400.0	...
3052234	  803.1	  630.7	 2401.0	...
3052235	  803.0	  630.5	 2402.0	...
3052236	  803.1	  630.6	 2402.0	...
3052237	  803.2	  630.9	 2400.0	...
3052238	  803.3	  631.4	 2399.0	...
3052239	  803.5	  631.6	 2397.0	...
3052240	  803.4	  631.9	 2397.0	...
3052241	  803.3	  631.9	 2398.0	...
3052242	  803.0	  631.7	 2398.0	...
3052243	  802.9	  631.6	 2398.0	...
3052244	  803.2	  631.4	 2400.0	...
3052245	  803.6	  631.3	 2402.0	...
3052246	  803.7	  631.3	 2403.0	...
3052247	  803.4	  630.8	 2402.0	...
3052248	  802.9	  630.3	 2402.0	...
3052249	  802.9	  630.6	 2404.0	...
3052250	  803.1	  631.3	 2404.0	...
3052251	  803.6	  631.9	 2402.0	...
3052252	  804.0	  631.9	 2400.0	...
3052253	  804.1	  632.0	 2401.0	...
3052254	  803.8	  632.1	 2401.0	...
3052255	  803.6	  632.1	 2401.0	...
3052256	  803.6	  631.5	 2402.0	...
3052257	  803.7	  630.9	 2403.0	...
3052258	  803.7	  630.5	 2404.0	...
3052259	  803.8	  630.5	 2404.0	...
3052260	  803.8	  630.6	 2404.0	...
3052261	  803.9	  630.7	 2405.0	...
3052262	  804.1	  630.8	 2403.0	...
3052263	  804.2	  631.0	 2401.0	...
3052264	  804.1	  631.1	 2399.0	...
3052265	  803.9	  631.3	 2398.0	...
3052266	  803.7	  631.5	 2398.0	...
3052267	  803.7	  631.5	 2400.0	...
3052268	  803.4	  631.5	 2402.0	...
3052269	  803.2	  631.4	 2404.0	...
3052270	  803.1	  631.3	 2405.0	...
3052271	  803.4	  631.2	 2406.0	...
3052272	  803.7	  631.2	 2408.0	...
3052273	  803.8	  631.2	 2408.0	...
3052274	  803.9	  631.4	 2407.0	...
3052275	  803.9	  631.6	 2407.0	...
3052276	  803.8	  631.7	 2406.0	...
3052277	  803.7	  631.6	 2406.0	...
3052278	  803.7	  631.4	 2408.0	...
3052279	  803.7	  631.4	 2410.0	...
3052280	  803.7	  631.6	 2410.0	...
3052281	  803.9	  631.6	 2409.0	...
3052282	  804.0	  631.4	 2409.0	...
3052283	  804.1	  631.0	 2410.0	...
3052284	  804.0	  630.9	 2411.0	...
3052285	  804.2	  630.8	 2411.0	...
3052286	  804.3	  630.9	 2409.0	...
3052287	  804.4	  630.7	 2408.0	...
3052288	  804.5	  630.4	 2409.0	...
3052289	  804.5	  630.2	 2410.0	...
3052290	  804.5	  630.2	 2411.0	...
3052291	  804.5	  630.3	 2411.0	...
3052292	  804.5	  630.2	 2415.0	...
3052293	  804.4	  630.1	 2418.0	...
3052294	  804.3	  630.4	 2419.0	...
3052295	  804.1	  630.7	 2417.0	...
3052296	  804.0	  631.2	 2416.0	...
3052297	  804.0	  631.4	 2417.0	...
3052298	  803.9	  631.1	 2419.0	...
3052299	  803.9	  630.6	 2419.0	...
3052300	  803.8	  630.2	 2419.0	...
3052301	  803.8	  630.3	 2417.0	...
3052302	  803.9	  630.2	 2415.0	...
3052303	  803.9	  630.0	 2414.0	...
3052304	  804.1	  629.5	 2413.0	...
3052305	  804.2	  629.3	 2414.0	...
3052306	  804.6	  629.8	 2414.0	...
3052307	  804.8	  630.5	 2415.0	...
3052308	  805.0	  631.3	 2416.0	...
3052309	  804.9	  631.3	 2419.0	...
3052310	  804.8	  631.3	 2422.0	...
3052311	  804.6	  631.2	 2424.0	...
3052312	  804.5	  631.1	 2424.0	...
3052313	  804.5	  631.0	 2425.0	...
3052314	  804.6	  630.7	 2426.0	...
3052315	  804.6	  630.6	 2427.0	...
3052316	  804.7	  630.7	 2427.0	...
3052317	  804.4	  630.9	 2429.0	...
3052318	  804.0	  631.2	 2430.0	...
3052319	  804.1	  631.3	 2431.0	...
3052320	  804.5	  631.4	 2432.0	...
3052321	  804.9	  631.3	 2432.0	...
3052322	  805.0	  631.2	 2432.0	...
3052323	  805.0	  631.3	 2432.0	...
3052324	  804.9	  631.5	 2433.0	...
3052325	  804.8	  631.6	 2432.0	...
3052326	  804.8	  631.5	 2432.0	...
3052327	  804.7	  631.4	 2431.0	...
3052328	  804.7	  631.1	 2431.0	...
3052329	  804.7	  630.8	 2432.0	...
3052330	  804.7	  631.1	 2434.0	...
3052331	  804.7	  631.6	 2436.0	...
3052332	  804.9	  631.9	 2437.0	...
3052333	  805.0	  631.5	 2435.0	...
3052334	  804.9	  631.1	 2436.0	...
3052335	  804.8	  631.0	 2440.0	...
3052336	  804.6	  631.0	 2443.0	...
3052337	  804.6	  631.3	 2445.0	...
3052338	  804.7	  631.5	 2446.0	...
3052339	  804.7	  631.7	 2446.0	...
3052340	  804.8	  631.7	 2446.0	...
3052341	  805.2	  631.6	 2446.0	...
3052342	  805.7	  631.6	 2446.0	...
3052343	  806.0	  631.6	 2446.0	...
3052344	  806.3	  631.7	 2446.0	...
3052345	  806.5	  631.4	 2446.0	...
3052346	  806.5	  630.9	 2447.0	...
3052347	  806.4	  630.8	 2449.0	...
3052348	  806.1	  631.2	 2451.0	...
3052349	  805.8	  631.6	 2453.0	...
3052350	  805.5	  631.6	 2454.0	...
3052351	  805.4	  631.7	 2455.0	...
3052352	  805.3	  631.6	 2456.0	...
3052353	  805.3	  631.5	 2457.0	...
3052354	  804.8	  631.3	 2458.0	...
3052355	  804.3	  631.1	 2459.0	...
3052356	  803.1	  631.1	 2460.0	...
EFIX R   3051799	3052356	558	  802.0	  628.5	   2356
SSACC R  3052357
3052357	  801.8	  631.5	 2461.0	...
3052358	  799.4	  631.9	 2462.0	...
3052359	  797.7	  631.4	 2462.0	...
3052360	  795.7	  630.4	 2463.0	...
3052361	  794.1	  629.0	 2464.0	...
3052362	  791.7	  628.6	 2466.0	...
3052363	  790.3	  627.4	 2466.0	...
ESACC R  3052357	3052363	7	  801.8	  631.5	  790.3	  627.4	   0.26	     38
SFIX R   3052364
3052364	  789.1	  626.6	 2466.0	...
3052365	  788.7	  624.9	 2466.0	...
3052366	  788.4	  624.1	 2468.0	...
3052367	  788.3	  622.9	 2470.0	...
3052368	  789.2	  622.3	 2471.0	...
3052369	  790.2	  622.0	 2470.0	...
3052370	  791.1	  622.0	 2471.0	...
3052371	  791.4	  622.0	 2472.0	...
3052372	  792.5	  622.6	 2474.0	...
3052373	  793.5	  623.3	 2474.0	...
3052374	  794.2	  624.3	 2475.0	...
3052375	  794.4	  624.6	 2474.0	...
3052376	  794.6	  624.9	 2472.0	...
3052377	  794.6	  625.0	 2471.0	...
3052378	  794.5	  625.1	 2472.0	...
3052379	  794.3	  625.2	 2474.0	...
3052380	  794.3	  625.2	 2475.0	...
3052381	  794.5	  625.3	 2474.0	...
3052382	  794.7	  625.5	 2477.0	...
3052383	  794.9	  625.2	 2480.0	...
3052384	  794.8	  624.5	 2482.0	...
3052385	  794.9	  623.8	 2483.0	...
3052386	  795.0	  623.5	 2483.0	...
3052387	  795.2	  623.5	 2483.0	...
3052388	  794.9	  624.0	 2484.0	...
3052389	  794.6	  624.8	 2486.0	...
3052390	  794.2	  625.5	 2488.0	...
3052391	  793.7	  625.9	 2489.0	...
3052392	  793.2	  625.5	 2489.0	...
3052393	  792.8	  625.1	 2490.0	...
3052394	  793.0	  625.0	 2490.0	...
3052395	  793.2	  625.2	 2492.0	...
3052396	  793.5	  625.5	 2495.0	...
3052397	  793.7	  625.5	 2497.0	...
3052398	  793.9	  625.3	 2497.0	...
3052399	  794.0	  625.0	 2496.0	...
3052400	  794.1	  624.7	 2496.0	...
3052401	  794.1	  624.7	 2496.0	...
3052402	  793.7	  624.8	 2498.0	...
3052403	  793.2	  625.0	 2500.0	...
3052404	  792.7	  625.2	 2501.0	...
3052405	  792.9	  625.3	 2503.0	...
3052406	  793.0	  625.0	 2506.0	...
3052407	  793.2	  624.5	 2509.0	...
3052408	  793.4	  624.1	 2510.0	...
3052409	  793.7	  624.3	 2511.0	...
3052410	  793.7	  624.5	 2512.0	...
3052411	  793.7	  624.6	 2513.0	...
3052412	  793.9	  624.4	 2514.0	...
3052413	  794.1	  624.1	 2516.0	...
3052414	  794.2	  623.7	 2518.0	...
3052415	  794.0	  623.3	 2520.0	...
3052416	  793.9	  623.5	 2522.0	...
3052417	  793.9	  623.8	 2522.0	...
3052418	  794.0	  624.0	 2523.0	...
3052419	  794.0	  623.9	 2522.0	...
3052420	  793.9	  623.8	 2523.0	...
3052421	  793.9	  624.0	 2525.0	...
3052422	  793.9	  624.2	 2528.0	...
3052423	  793.7	  624.2	 2529.0	...
3052424	  793.5	  624.2	 2529.0	...
3052425	  793.3	  624.2	 2529.0	...
3052426	  793.4	  623.6	 2530.0	...
3052427	  793.3	  623.1	 2533.0	...
3052428	  793.3	  622.6	 2535.0	...
3052429	  793.4	  622.6	 2538.0	...
3052430	  793.6	  622.9	 2539.0	...
3052431	  793.9	  623.1	 2539.0	...
3052432	  793.9	  623.4	 2540.0	...
3052433	  793.8	  623.4	 2540.0	...
3052434	  793.7	  623.5	 2540.0	...
MSG	3052435 0000 _ Number On
3052435	  793.6	  623.6	 2540.0	...
3052436	  793.6	  623.6	 2539.0	...
3052437	  793.5	  622.8	 2539.0	...
3052438	  793.4	  622.1	 2539.0	...
3052439	  793.8	  621.3	 2540.0	...
3052440	  794.2	  621.2	 2541.0	...
3052441	  794.0	  621.2	 2542.0	...
3052442	  793.4	  621.4	 2544.0	...
3052443	  792.9	  621.5	 2545.0	...
3052444	  792.9	  621.6	 2546.0	...
3052445	  792.9	  621.6	 2548.0	...
3052446	  792.9	  621.7	 2550.0	...
3052447	  793.0	  621.7	 2553.0	...
3052448	  793.1	  621.9	 2553.0	...
3052449	  793.4	  622.0	 2554.0	...
3052450	  793.8	  622.1	 2556.0	...
3052451	  794.2	  622.0	 2557.0	...
3052452	  794.4	  621.8	 2557.0	...
3052453	  794.5	  621.7	 2558.0	...
3052454	  794.1	  621.7	 2560.0	...
3052455	  793.8	  621.8	 2561.0	...
3052456	  793.4	  621.8	 2561.0	...
3052457	  793.3	  621.8	 2561.0	...
3052458	  793.3	  621.7	 2560.0	...
3052459	  793.3	  621.2	 2559.0	...
3052460	  793.3	  620.6	 2559.0	...
3052461	  793.3	  620.3	 2561.0	...
3052462	  793.3	  620.4	 2563.0	...
3052463	  793.5	  620.6	 2566.0	...
3052464	  793.7	  620.7	 2567.0	...
3052465	  793.9	  620.8	 2569.0	...
3052466	  793.7	  620.7	 2572.0	...
3052467	  793.5	  620.6	 2575.0	...
3052468	  793.5	  620.6	 2577.0	...
3052469	  793.7	  620.6	 2577.0	...
3052470	  793.9	  620.7	 2580.0	...
3052471	  793.8	  620.8	 2583.0	...
3052472	  793.6	  620.8	 2587.0	...
3052473	  793.5	  620.9	 2587.0	...
3052474	  793.4	  620.9	 2586.0	...
3052475	  793.4	  621.0	 2584.0	...
3052476	  793.5	  620.7	 2584.0	...
3052477	  793.4	  620.6	 2586.0	...
3052478	  793.4	  620.7	 2587.0	...
3052479	  793.3	  621.0	 2587.0	...
3052480	  793.3	  620.9	 2589.0	...
3052481	  793.3	  620.6	 2593.0	...
3052482	  793.3	  619.9	 2596.0	...
3052483	  793.2	  619.6	 2598.0	...
3052484	  793.1	  619.3	 2598.0	...
3052485	  792.9	  619.3	 2599.0	...
3052486	  792.8	  619.4	 2599.0	...
3052487	  792.7	  619.4	 2598.0	...
3052488	  792.7	  619.4	 2599.0	...
3052489	  792.8	  619.4	 2602.0	...
3052490	  793.0	  619.3	 2606.0	...
3052491	  793.1	  619.3	 2607.0	...
3052492	  793.2	  619.2	 2609.0	...
3052493	  793.1	  619.0	 2609.0	...
3052494	  793.0	  618.6	 2609.0	...
3052495	  793.0	  618.3	 2611.0	...
3052496	  793.1	  618.2	 2613.0	...
3052497	  793.1	  618.0	 2615.0	...
3052498	  793.3	  617.9	 2616.0	...
3052499	  793.4	  617.7	 2616.0	...
3052500	  793.3	  617.8	 2617.0	...
3052501	  793.1	  617.8	 2619.0	...
3052502	  793.0	  617.7	 2620.0	...
3052503	  793.1	  617.2	 2618.0	...
3052504	  793.2	  616.8	 2616.0	...
3052505	  793.2	  616.6	 2617.0	...
3052506	  793.2	  616.6	 2620.0	...
3052507	  793.2	  616.6	 2624.0	...
3052508	  793.2	  616.6	 2623.0	...
3052509	  792.9	  616.6	 2623.0	...
3052510	  792.5	  616.5	 2624.0	...
3052511	  792.4	  616.3	 2626.0	...
3052512	  792.7	  616.2	 2628.0	...
3052513	  793.1	  616.3	 2627.0	...
3052514	  793.1	  616.5	 2626.0	...
3052515	  793.0	  616.4	 2624.0	...
3052516	  792.7	  616.3	 2623.0	...
3052517	  792.5	  616.2	 2623.0	...
3052518	  792.4	  616.2	 2627.0	...
3052519	  792.5	  616.1	 2632.0	...
3052520	  792.6	  616.1	 2635.0	...
3052521	  792.7	  616.3	 2640.0	...
3052522	  792.5	  616.5	 2645.0	...
3052523	  792.3	  616.6	 2647.0	...
3052524	  792.1	  616.5	 2645.0	...
3052525	  792.2	  616.2	 2643.0	...
3052526	  792.5	  616.1	 2644.0	...
3052527	  792.8	  616.1	 2645.0	...
3052528	  793.1	  615.8	 2645.0	...
3052529	  793.1	  615.3	 2645.0	...
3052530	  792.9	  614.8	 2644.0	...
3052531	  792.7	  614.6	 2648.0	...
3052532	  792.7	  614.8	 2653.0	...
3052533	  792.7	  614.9	 2658.0	...
3052534	  792.6	  614.6	 2658.0	...
3052535	  792.7	  614.1	 2660.0	...
3052536	  792.8	  613.8	 2662.0	...
3052537	  792.9	  614.1	 2663.0	...
3052538	  792.9	  614.3	 2661.0	...
3052539	  792.9	  614.5	 2659.0	...
3052540	  792.9	  614.6	 2659.0	...
3052541	  792.8	  614.5	 2660.0	...
3052542	  792.8	  614.4	 2663.0	...
3052543	  792.7	  614.3	 2665.0	...
3052544	  792.7	  614.1	 2667.0	...
3052545	  792.6	  613.7	 2667.0	...
3052546	  792.3	  613.5	 2667.0	...
3052547	  792.0	  613.6	 2667.0	...
3052548	  791.8	  613.7	 2671.0	...
3052549	  792.0	  613.5	 2675.0	...
3052550	  792.2	  613.3	 2679.0	...
3052551	  792.3	  613.1	 2680.0	...
3052552	  792.3	  613.1	 2683.0	...
3052553	  792.2	  613.2	 2685.0	...
3052554	  792.3	  613.4	 2685.0	...
3052555	  792.4	  613.4	 2683.0	...
3052556	  792.2	  613.2	 2684.0	...
3052557	  792.0	  612.8	 2686.0	...
3052558	  791.8	  612.5	 2689.0	...
3052559	  791.9	  612.3	 2688.0	...
3052560	  792.1	  612.3	 2688.0	...
3052561	  792.0	  612.8	 2688.0	...
3052562	  791.9	  613.2	 2688.0	...
3052563	  791.7	  613.5	 2688.0	...
3052564	  791.5	  613.3	 2688.0	...
3052565	  791.4	  613.1	 2688.0	...
3052566	  791.4	  612.9	 2692.0	...
3052567	  791.4	  612.8	 2697.0	...
3052568	  791.4	  612.7	 2700.0	...
3052569	  791.3	  612.8	 2699.0	...
3052570	  791.3	  612.9	 2700.0	...
3052571	  791.2	  613.0	 2701.0	...
3052572	  791.1	  613.1	 2703.0	...
3052573	  791.0	  613.2	 2702.0	...
3052574	  791.0	  613.4	 2701.0	...
3052575	  790.8	  613.5	 2701.0	...
3052576	  790.7	  613.5	 2702.0	...
3052577	  790.5	  613.4	 2705.0	...
3052578	  790.5	  613.2	 2709.0	...
3052579	  790.5	  613.0	 2713.0	...
3052580	  790.7	  613.1	 2715.0	...
3052581	  790.8	  613.4	 2715.0	...
3052582	  790.8	  613.7	 2715.0	...
3052583	  790.7	  613.8	 2716.0	...
3052584	  790.7	  613.6	 2716.0	...
3052585	  790.6	  613.6	 2717.0	...
3052586	  790.5	  613.5	 2719.0	...
3052587	  790.4	  613.3	 2721.0	...
3052588	  790.4	  612.8	 2723.0	...
3052589	  790.4	  612.2	 2723.0	...
3052590	  790.4	  612.0	 2723.0	...
3052591	  790.0	  612.2	 2723.0	...
3052592	  789.6	  612.3	 2723.0	...
3052593	  789.1	  612.4	 2724.0	...
3052594	  789.0	  612.3	 2725.0	...
3052595	  789.3	  612.2	 2724.0	...
3052596	  789.6	  612.1	 2723.0	...
3052597	  790.0	  612.0	 2722.0	...
3052598	  790.0	  612.3	 2722.0	...
3052599	  789.8	  612.7	 2722.0	...
3052600	  789.5	  613.1	 2721.0	...
3052601	  789.2	  612.8	 2722.0	...
3052602	  789.0	  612.3	 2723.0	...
3052603	  788.9	  612.0	 2724.0	...
3052604	  788.9	  612.1	 2723.0	...
3052605	  789.0	  612.3	 2723.0	...
3052606	  789.0	  612.4	 2724.0	...
3052607	  788.9	  612.4	 2724.0	...
3052608	  788.8	  612.4	 2725.0	...
3052609	  788.7	  612.4	 2726.0	...
3052610	  788.6	  612.4	 2726.0	...
3052611	  788.6	  612.4	 2728.0	...
3052612	  788.4	  612.4	 2730.0	...
3052613	  788.3	  612.4	 2732.0	...
3052614	  788.4	  612.2	 2731.0	...
3052615	  788.8	  612.1	 2731.0	...
3052616	  789.0	  612.3	 2730.0	...
3052617	  788.9	  612.5	 2732.0	...
3052618	  788.7	  612.6	 2734.0	...
3052619	  788.6	  612.4	 2736.0	...
3052620	  788.4	  612.6	 2739.0	...
3052621	  788.3	  613.0	 2741.0	...
3052622	  788.2	  612.8	 2742.0	...
3052623	  788.1	  612.3	 2740.0	...
3052624	  788.1	  611.7	 2739.0	...
3052625	  788.1	  611.7	 2740.0	...
3052626	  788.1	  611.7	 2740.0	...
3052627	  788.1	  611.8	 2740.0	...
3052628	  788.1	  612.0	 2740.0	...
3052629	  787.9	  612.1	 2739.0	...
3052630	  787.8	  612.2	 2740.0	...
3052631	  787.5	  612.2	 2740.0	...
3052632	  787.3	  612.0	 2740.0	...
3052633	  787.1	  611.9	 2740.0	...
3052634	  787.1	  611.7	 2741.0	...
3052635	  787.0	  611.7	 2742.0	...
3052636	  787.1	  611.7	 2743.0	...
3052637	  787.1	  611.4	 2744.0	...
3052638	  787.1	  611.2	 2745.0	...
3052639	  787.1	  610.9	 2746.0	...
3052640	  787.0	  610.9	 2747.0	...
3052641	  786.9	  610.9	 2746.0	...
3052642	  786.7	  610.9	 2745.0	...
3052643	  786.6	  611.0	 2746.0	...
3052644	  786.6	  611.0	 2748.0	...
3052645	  786.8	  611.2	 2750.0	...
3052646	  787.3	  611.4	 2750.0	...
3052647	  787.7	  611.5	 2750.0	...
3052648	  787.7	  611.5	 2750.0	...
3052649	  787.2	  611.5	 2750.0	...
3052650	  786.7	  611.5	 2750.0	...
3052651	  786.7	  611.4	 2749.0	...
3052652	  786.7	  611.3	 2750.0	...
3052653	  786.8	  611.2	 2751.0	...
3052654	  786.9	  611.2	 2749.0	...
3052655	  787.0	  611.1	 2748.0	...
3052656	  786.9	  611.1	 2745.0	...
3052657	  786.8	  611.1	 2744.0	...
3052658	  786.8	  611.2	 2743.0	...
3052659	  786.8	  611.2	 2743.0	...
3052660	  786.8	  611.1	 2747.0	...
3052661	  786.8	  611.0	 2751.0	...
3052662	  786.7	  611.0	 2755.0	...
3052663	  786.7	  611.0	 2753.0	...
3052664	  786.7	  611.0	 2753.0	...
3052665	  786.5	  610.9	 2753.0	...
3052666	  786.2	  610.8	 2753.0	...
3052667	  785.8	  610.7	 2754.0	...
3052668	  785.8	  610.6	 2755.0	...
3052669	  785.8	  610.5	 2758.0	...
3052670	  785.8	  610.4	 2760.0	...
3052671	  785.8	  610.5	 2760.0	...
3052672	  785.8	  610.6	 2760.0	...
3052673	  786.1	  610.3	 2759.0	...
3052674	  786.4	  609.9	 2760.0	...
3052675	  786.8	  609.6	 2760.0	...
3052676	  786.9	  609.8	 2759.0	...
3052677	  786.7	  610.1	 2757.0	...
3052678	  786.5	  610.3	 2756.0	...
3052679	  786.3	  610.4	 2758.0	...
3052680	  786.3	  610.3	 2760.0	...
3052681	  786.2	  610.1	 2761.0	...
3052682	  786.1	  610.0	 2762.0	...
3052683	  786.0	  610.3	 2762.0	...
3052684	  786.1	  610.7	 2761.0	...
3052685	  786.3	  611.2	 2760.0	...
3052686	  786.5	  611.3	 2760.0	...
3052687	  786.7	  611.4	 2760.0	...
3052688	  786.8	  611.2	 2759.0	...
3052689	  786.8	  611.3	 2759.0	...
3052690	  786.6	  611.5	 2759.0	...
3052691	  786.4	  611.6	 2759.0	...
3052692	  786.2	  611.4	 2759.0	...
3052693	  786.3	  611.2	 2762.0	...
3052694	  786.4	  611.0	 2764.0	...
3052695	  786.5	  611.0	 2767.0	...
3052696	  786.3	  610.9	 2764.0	...
3052697	  786.1	  610.8	 2761.0	...
3052698	  786.0	  610.9	 2757.0	...
3052699	  786.0	  611.0	 2757.0	...
3052700	  786.0	  611.0	 2757.0	...
3052701	  786.1	  611.0	 2757.0	...
3052702	  786.1	  610.9	 2758.0	...
3052703	  786.0	  610.9	 2760.0	...
3052704	  785.9	  610.8	 2762.0	...
3052705	  785.7	  610.7	 2765.0	...
3052706	  785.4	  610.8	 2769.0	...
3052707	  785.0	  610.9	 2773.0	...
3052708	  784.8	  611.2	 2773.0	...
3052709	  784.7	  611.4	 2772.0	...
3052710	  784.4	  611.2	 2770.0	...
3052711	  784.2	  610.8	 2768.0	...
3052712	  784.3	  610.4	 2768.0	...
3052713	  784.6	  610.4	 2767.0	...
3052714	  784.9	  610.3	 2766.0	...
3052715	  784.8	  610.1	 2767.0	...
3052716	  784.8	  610.2	 2768.0	...
3052717	  784.8	  610.4	 2772.0	...
3052718	  784.6	  610.7	 2775.0	...
3052719	  784.4	  610.7	 2778.0	...
3052720	  784.2	  610.9	 2779.0	...
3052721	  784.2	  611.1	 2779.0	...
3052722	  784.1	  610.8	 2779.0	...
3052723	  784.0	  610.5	 2779.0	...
3052724	  784.0	  610.0	 2779.0	...
3052725	  784.0	  610.0	 2780.0	...
3052726	  784.0	  610.0	 2782.0	...
3052727	  784.0	  610.0	 2783.0	...
3052728	  784.0	  609.7	 2781.0	...
3052729	  784.0	  609.5	 2780.0	...
3052730	  784.3	  609.2	 2782.0	...
3052731	  784.5	  609.1	 2783.0	...
3052732	  784.4	  609.1	 2785.0	...
3052733	  784.0	  609.4	 2784.0	...
3052734	  783.7	  609.7	 2783.0	...
3052735	  783.9	  609.7	 2783.0	...
3052736	  784.0	  609.3	 2780.0	...
3052737	  784.1	  609.0	 2777.0	...
MSG	3052738 0000 _ Number Off
3052738	  783.9	  609.3	 2776.0	...
3052739	  783.8	  609.6	 2777.0	...
3052740	  783.7	  609.8	 2779.0	...
3052741	  783.7	  609.8	 2779.0	...
3052742	  783.7	  609.6	 2783.0	...
3052743	  783.9	  609.2	 2786.0	...
3052744	  784.1	  608.9	 2790.0	...
3052745	  784.4	  608.8	 2790.0	...
3052746	  784.4	  608.9	 2789.0	...
3052747	  784.5	  609.0	 2788.0	...
3052748	  784.6	  608.9	 2787.0	...
3052749	  784.7	  608.8	 2786.0	...
3052750	  784.5	  608.7	 2786.0	...
3052751	  784.3	  608.6	 2786.0	...
3052752	  784.0	  608.6	 2786.0	...
3052753	  784.0	  608.6	 2787.0	...
3052754	  784.2	  608.6	 2788.0	...
3052755	  784.4	  608.5	 2789.0	...
3052756	  784.5	  608.3	 2790.0	...
3052757	  784.7	  608.2	 2790.0	...
3052758	  784.5	  608.3	 2786.0	...
3052759	  784.4	  608.5	 2783.0	...
3052760	  784.4	  608.6	 2783.0	...
3052761	  784.5	  608.6	 2786.0	...
3052762	  784.6	  608.7	 2788.0	...
3052763	  784.7	  608.7	 2787.0	...
3052764	  784.8	  608.7	 2785.0	...
3052765	  784.6	  608.9	 2786.0	...
3052766	  784.3	  609.1	 2787.0	...
3052767	  784.3	  609.0	 2787.0	...
3052768	  784.7	  608.8	 2785.0	...
3052769	  785.1	  608.6	 2785.0	...
3052770	  785.0	  608.5	 2786.0	...
3052771	  784.9	  608.4	 2787.0	...
3052772	  784.8	  608.3	 2787.0	...
3052773	  784.5	  608.5	 2787.0	...
3052774	  784.3	  608.7	 2786.0	...
3052775	  784.2	  608.9	 2786.0	...
3052776	  784.3	  608.8	 2786.0	...
3052777	  784.1	  608.6	 2786.0	...
3052778	  783.8	  608.4	 2788.0	...
3052779	  783.4	  608.3	 2791.0	...
3052780	  783.6	  608.2	 2793.0	...
3052781	  784.0	  608.2	 2794.0	...
3052782	  783.9	  608.2	 2794.0	...
3052783	  783.4	  607.8	 2795.0	...
3052784	  783.5	  607.3	 2794.0	...
3052785	  784.1	  607.1	 2793.0	...
3052786	  784.5	  607.5	 2793.0	...
3052787	  784.3	  608.2	 2794.0	...
3052788	  783.8	  608.4	 2795.0	...
3052789	  783.3	  608.8	 2796.0	...
3052790	  783.1	  609.1	 2793.0	...
3052791	  783.3	  609.3	 2791.0	...
3052792	  783.4	  608.8	 2789.0	...
3052793	  783.4	  608.3	 2790.0	...
3052794	  783.4	  607.6	 2792.0	...
3052795	  783.4	  607.5	 2795.0	...
3052796	  783.4	  607.4	 2796.0	...
3052797	  783.8	  607.4	 2797.0	...
3052798	  784.2	  607.4	 2797.0	...
3052799	  784.5	  607.4	 2799.0	...
3052800	  783.8	  607.5	 2800.0	...
3052801	  783.1	  607.6	 2800.0	...
3052802	  783.4	  607.5	 2799.0	...
3052803	  784.1	  607.3	 2798.0	...
3052804	  784.4	  607.3	 2797.0	...
3052805	  783.9	  607.2	 2797.0	...
3052806	  783.5	  607.2	 2797.0	...
3052807	  783.6	  607.5	 2797.0	...
3052808	  783.7	  607.9	 2797.0	...
3052809	  783.9	  608.6	 2798.0	...
3052810	  783.9	  608.8	 2799.0	...
3052811	  784.1	  608.2	 2801.0	...
3052812	  784.3	  607.4	 2802.0	...
3052813	  784.4	  606.6	 2801.0	...
3052814	  784.4	  606.5	 2800.0	...
3052815	  784.3	  606.5	 2800.0	...
3052816	  784.3	  606.5	 2800.0	...
3052817	  784.2	  606.7	 2800.0	...
3052818	  784.2	  606.7	 2802.0	...
3052819	  784.1	  606.9	 2804.0	...
3052820	  784.1	  607.1	 2806.0	...
3052821	  784.0	  607.2	 2808.0	...
3052822	  784.0	  607.2	 2809.0	...
3052823	  784.0	  607.2	 2811.0	...
3052824	  784.3	  607.0	 2812.0	...
3052825	  784.6	  606.7	 2813.0	...
3052826	  784.7	  606.4	 2813.0	...
3052827	  784.7	  606.3	 2811.0	...
3052828	  784.6	  606.1	 2810.0	...
3052829	  784.5	  606.0	 2808.0	...
3052830	  784.6	  606.3	 2806.0	...
3052831	  784.8	  606.6	 2804.0	...
3052832	  784.5	  607.0	 2802.0	...
3052833	  784.1	  606.7	 2802.0	...
3052834	  783.5	  606.5	 2803.0	...
3052835	  783.4	  606.2	 2805.0	...
3052836	  783.2	  606.3	 2807.0	...
3052837	  783.0	  606.5	 2808.0	...
3052838	  783.0	  606.7	 2806.0	...
3052839	  783.1	  606.7	 2805.0	...
3052840	  783.2	  606.5	 2804.0	...
3052841	  783.2	  606.4	 2804.0	...
3052842	  783.2	  606.4	 2803.0	...
3052843	  783.3	  606.4	 2803.0	...
3052844	  783.5	  606.3	 2804.0	...
3052845	  783.7	  606.3	 2805.0	...
3052846	  783.6	  606.3	 2806.0	...
3052847	  783.5	  606.3	 2808.0	...
3052848	  783.2	  606.3	 2811.0	...
3052849	  783.0	  606.3	 2813.0	...
3052850	  782.9	  606.2	 2814.0	...
3052851	  782.9	  606.1	 2814.0	...
3052852	  783.0	  606.0	 2814.0	...
3052853	  783.3	  605.9	 2815.0	...
3052854	  783.4	  606.0	 2815.0	...
3052855	  783.4	  606.1	 2816.0	...
3052856	  783.3	  606.3	 2817.0	...
3052857	  783.3	  606.2	 2817.0	...
3052858	  783.3	  606.0	 2817.0	...
3052859	  783.2	  605.8	 2817.0	...
3052860	  783.6	  605.6	 2817.0	...
3052861	  783.9	  605.6	 2816.0	...
3052862	  784.2	  605.5	 2815.0	...
3052863	  784.1	  605.5	 2814.0	...
3052864	  783.7	  605.5	 2816.0	...
3052865	  783.4	  605.5	 2818.0	...
3052866	  783.1	  605.6	 2821.0	...
3052867	  783.2	  605.6	 2823.0	...
3052868	  783.2	  605.7	 2824.0	...
3052869	  783.3	  605.8	 2823.0	...
3052870	  783.2	  605.9	 2820.0	...
3052871	  783.3	  606.1	 2816.0	...
3052872	  783.3	  606.2	 2813.0	...
3052873	  783.4	  605.8	 2813.0	...
3052874	  783.4	  605.3	 2815.0	...
3052875	  783.3	  604.9	 2818.0	...
3052876	  783.4	  604.8	 2820.0	...
3052877	  783.5	  604.7	 2821.0	...
3052878	  783.6	  604.5	 2821.0	...
3052879	  783.6	  604.5	 2822.0	...
3052880	  783.6	  604.9	 2821.0	...
3052881	  783.5	  605.4	 2820.0	...
3052882	  783.4	  606.0	 2821.0	...
3052883	  783.4	  606.0	 2823.0	...
3052884	  783.5	  606.0	 2826.0	...
3052885	  783.8	  605.6	 2825.0	...
3052886	  784.0	  605.1	 2825.0	...
3052887	  784.5	  604.7	 2825.0	...
3052888	  784.8	  604.7	 2825.0	...
3052889	  785.0	  604.5	 2825.0	...
3052890	  785.0	  604.3	 2825.0	...
3052891	  784.6	  604.1	 2824.0	...
3052892	  784.2	  604.1	 2824.0	...
3052893	  783.8	  604.1	 2826.0	...
3052894	  783.8	  603.9	 2827.0	...
3052895	  783.8	  603.9	 2828.0	...
3052896	  783.9	  604.0	 2828.0	...
3052897	  784.2	  604.1	 2829.0	...
3052898	  784.5	  604.0	 2830.0	...
3052899	  784.8	  603.9	 2830.0	...
3052900	  784.8	  603.7	 2832.0	...
3052901	  784.8	  603.6	 2833.0	...
3052902	  784.8	  603.4	 2835.0	...
3052903	  784.9	  603.4	 2835.0	...
3052904	  785.0	  603.4	 2834.0	...
3052905	  784.9	  603.5	 2833.0	...
3052906	  784.9	  603.9	 2833.0	...
3052907	  784.8	  604.3	 2834.0	...
3052908	  784.8	  604.7	 2836.0	...
3052909	  784.8	  604.7	 2838.0	...
3052910	  784.9	  604.7	 2838.0	...
3052911	  785.1	  604.7	 2836.0	...
3052912	  785.2	  603.9	 2832.0	...
3052913	  785.2	  603.1	 2830.0	...
3052914	  785.2	  602.4	 2833.0	...
3052915	  785.2	  602.6	 2836.0	...
3052916	  785.4	  602.7	 2839.0	...
3052917	  785.6	  602.7	 2838.0	...
3052918	  785.7	  602.7	 2838.0	...
3052919	  785.7	  602.7	 2839.0	...
3052920	  785.6	  603.1	 2840.0	...
3052921	  785.5	  603.5	 2841.0	...
3052922	  785.5	  604.0	 2840.0	...
3052923	  785.6	  604.0	 2840.0	...
3052924	  785.7	  604.1	 2839.0	...
3052925	  785.6	  604.1	 2839.0	...
3052926	  785.7	  604.1	 2839.0	...
3052927	  785.8	  604.0	 2839.0	...
3052928	  786.0	  603.9	 2838.0	...
3052929	  786.2	  603.9	 2838.0	...
3052930	  786.4	  604.0	 2840.0	...
3052931	  786.6	  604.1	 2843.0	...
3052932	  786.4	  604.2	 2845.0	...
3052933	  786.2	  604.3	 2844.0	...
3052934	  786.2	  604.2	 2844.0	...
3052935	  786.5	  604.0	 2846.0	...
3052936	  786.8	  603.9	 2849.0	...
3052937	  786.9	  603.7	 2849.0	...
3052938	  786.7	  603.5	 2846.0	...
MSG	3052939 0000 _ Number On
3052939	  786.5	  603.2	 2843.0	...
3052940	  786.2	  603.2	 2843.0	...
3052941	  786.2	  603.2	 2844.0	...
3052942	  786.2	  603.1	 2845.0	...
3052943	  786.2	  603.0	 2845.0	...
3052944	  786.3	  603.2	 2846.0	...
3052945	  786.5	  604.0	 2847.0	...
3052946	  786.7	  604.7	 2848.0	...
3052947	  786.7	  605.1	 2849.0	...
3052948	  786.8	  605.2	 2850.0	...
3052949	  786.8	  604.7	 2845.0	...
3052950	  786.6	  604.2	 2841.0	...
3052951	  786.4	  603.7	 2837.0	...
3052952	  786.0	  603.9	 2836.0	...
3052953	  785.8	  604.0	 2837.0	...
3052954	  785.6	  603.7	 2839.0	...
3052955	  785.5	  603.3	 2843.0	...
3052956	  785.5	  603.0	 2846.0	...
3052957	  786.0	  603.1	 2849.0	...
3052958	  786.5	  603.3	 2848.0	...
3052959	  786.9	  603.5	 2848.0	...
3052960	  786.6	  604.0	 2849.0	...
3052961	  786.3	  604.2	 2850.0	...
3052962	  786.1	  604.3	 2850.0	...
3052963	  786.0	  604.1	 2849.0	...
3052964	  786.2	  604.0	 2848.0	...
3052965	  786.2	  603.7	 2848.0	...
3052966	  786.2	  603.4	 2849.0	...
3052967	  786.2	  603.3	 2850.0	...
3052968	  786.3	  603.3	 2851.0	...
3052969	  786.4	  603.3	 2851.0	...
3052970	  786.5	  603.2	 2850.0	...
3052971	  786.1	  603.2	 2849.0	...
3052972	  785.5	  603.3	 2848.0	...
3052973	  784.9	  603.9	 2850.0	...
3052974	  784.8	  604.5	 2851.0	...
3052975	  784.9	  605.0	 2851.0	...
3052976	  784.9	  604.9	 2851.0	...
3052977	  784.9	  604.7	 2851.0	...
3052978	  784.9	  604.6	 2852.0	...
3052979	  784.8	  604.4	 2853.0	...
3052980	  784.8	  604.3	 2853.0	...
3052981	  784.9	  604.3	 2851.0	...
3052982	  785.2	  604.3	 2847.0	...
3052983	  785.3	  603.9	 2844.0	...
3052984	  785.1	  603.5	 2843.0	...
3052985	  784.8	  603.8	 2844.0	...
3052986	  784.6	  604.2	 2844.0	...
3052987	  784.6	  604.6	 2845.0	...
3052988	  784.7	  604.3	 2845.0	...
3052989	  785.1	  604.0	 2845.0	...
3052990	  785.4	  603.8	 2845.0	...
3052991	  785.8	  604.0	 2846.0	...
3052992	  786.0	  604.4	 2847.0	...
3052993	  786.1	  604.8	 2849.0	...
3052994	  785.9	  604.9	 2849.0	...
3052995	  786.0	  604.9	 2849.0	...
3052996	  786.1	  604.9	 2848.0	...
3052997	  785.8	  604.9	 2848.0	...
3052998	  785.4	  604.8	 2847.0	...
3052999	  785.1	  604.6	 2846.0	...
3053000	  785.3	  604.4	 2845.0	...
3053001	  785.3	  604.5	 2845.0	...
3053002	  785.2	  604.6	 2845.0	...
3053003	  785.0	  604.6	 2845.0	...
3053004	  785.0	  604.2	 2842.0	...
3053005	  784.9	  603.9	 2839.0	...
3053006	  784.6	  603.7	 2837.0	...
3053007	  784.4	  603.7	 2839.0	...
3053008	  784.4	  603.8	 2841.0	...
3053009	  784.4	  603.9	 2842.0	...
3053010	  784.4	  603.8	 2842.0	...
3053011	  784.5	  603.8	 2843.0	...
3053012	  784.6	  603.8	 2843.0	...
3053013	  784.6	  603.7	 2844.0	...
3053014	  784.6	  603.7	 2845.0	...
3053015	  784.3	  603.8	 2846.0	...
3053016	  784.1	  604.0	 2846.0	...
3053017	  784.4	  604.1	 2846.0	...
3053018	  784.9	  604.1	 2847.0	...
3053019	  785.2	  604.6	 2845.0	...
3053020	  785.1	  605.2	 2843.0	...
3053021	  785.0	  605.6	 2841.0	...
3053022	  784.9	  605.4	 2842.0	...
3053023	  784.8	  605.3	 2843.0	...
3053024	  784.7	  605.4	 2844.0	...
3053025	  784.7	  605.5	 2844.0	...
3053026	  784.7	  605.5	 2847.0	...
3053027	  784.7	  605.6	 2849.0	...
3053028	  784.8	  605.6	 2852.0	...
3053029	  784.9	  605.7	 2852.0	...
3053030	  785.0	  605.6	 2848.0	...
3053031	  785.0	  605.6	 2845.0	...
3053032	  785.1	  605.6	 2843.0	...
3053033	  785.2	  605.6	 2845.0	...
3053034	  785.2	  605.6	 2847.0	...
3053035	  785.0	  605.6	 2847.0	...
3053036	  784.9	  605.7	 2847.0	...
3053037	  784.9	  605.8	 2847.0	...
3053038	  785.0	  605.7	 2847.0	...
3053039	  785.1	  605.6	 2846.0	...
3053040	  785.1	  605.4	 2846.0	...
3053041	  785.0	  605.1	 2845.0	...
3053042	  785.0	  604.7	 2845.0	...
3053043	  784.9	  604.3	 2845.0	...
3053044	  784.9	  604.3	 2843.0	...
3053045	  785.0	  604.2	 2842.0	...
3053046	  785.2	  604.2	 2839.0	...
3053047	  785.4	  604.2	 2837.0	...
3053048	  785.4	  604.3	 2835.0	...
3053049	  785.4	  604.4	 2833.0	...
3053050	  785.4	  604.4	 2834.0	...
3053051	  785.3	  604.3	 2839.0	...
3053052	  785.1	  604.3	 2844.0	...
3053053	  784.9	  604.3	 2841.0	...
3053054	  784.8	  604.3	 2836.0	...
3053055	  784.9	  604.2	 2831.0	...
3053056	  785.1	  604.1	 2832.0	...
3053057	  785.5	  603.9	 2836.0	...
3053058	  786.0	  603.9	 2840.0	...
3053059	  786.4	  603.9	 2839.0	...
3053060	  786.4	  604.0	 2834.0	...
3053061	  786.4	  604.1	 2829.0	...
3053062	  786.3	  604.2	 2830.0	...
3053063	  786.1	  604.2	 2830.0	...
3053064	  786.0	  604.2	 2830.0	...
3053065	  785.8	  604.1	 2828.0	...
3053066	  785.4	  604.0	 2826.0	...
3053067	  785.0	  603.8	 2825.0	...
3053068	  784.9	  603.7	 2826.0	...
3053069	  785.4	  603.5	 2827.0	...
3053070	  785.9	  604.0	 2828.0	...
3053071	  786.4	  604.4	 2831.0	...
3053072	  786.4	  604.9	 2834.0	...
3053073	  786.3	  605.0	 2838.0	...
3053074	  786.2	  605.1	 2836.0	...
3053075	  786.2	  604.9	 2832.0	...
3053076	  786.1	  604.7	 2829.0	...
3053077	  786.1	  604.6	 2829.0	...
3053078	  786.1	  604.6	 2829.0	...
3053079	  786.0	  604.8	 2830.0	...
3053080	  786.0	  605.1	 2830.0	...
3053081	  786.0	  605.3	 2831.0	...
3053082	  786.0	  605.4	 2831.0	...
3053083	  785.9	  605.4	 2832.0	...
3053084	  785.8	  605.4	 2829.0	...
3053085	  786.2	  604.9	 2826.0	...
3053086	  786.6	  604.3	 2820.0	...
3053087	  787.0	  603.7	 2818.0	...
3053088	  786.9	  603.5	 2816.0	...
3053089	  786.9	  603.2	 2816.0	...
3053090	  786.8	  603.4	 2815.0	...
3053091	  786.7	  603.7	 2815.0	...
3053092	  786.6	  604.1	 2815.0	...
3053093	  786.6	  604.1	 2815.0	...
3053094	  786.3	  604.2	 2816.0	...
3053095	  786.0	  604.2	 2817.0	...
3053096	  785.8	  604.2	 2817.0	...
3053097	  785.9	  604.1	 2816.0	...
3053098	  786.0	  604.0	 2818.0	...
3053099	  786.1	  604.0	 2820.0	...
3053100	  786.1	  604.1	 2822.0	...
3053101	  786.4	  604.5	 2821.0	...
3053102	  786.7	  604.6	 2819.0	...
3053103	  786.6	  604.8	 2820.0	...
3053104	  786.2	  604.8	 2822.0	...
3053105	  786.0	  605.0	 2823.0	...
3053106	  786.3	  605.2	 2822.0	...
3053107	  786.3	  605.5	 2820.0	...
3053108	  785.9	  605.7	 2819.0	...
3053109	  786.0	  605.7	 2817.0	...
3053110	  786.4	  605.6	 2814.0	...
3053111	  786.8	  605.5	 2811.0	...
3053112	  786.6	  605.0	 2809.0	...
3053113	  786.5	  604.5	 2808.0	...
3053114	  786.4	  604.0	 2804.0	...
3053115	  786.4	  604.0	 2801.0	...
3053116	  786.4	  604.2	 2799.0	...
3053117	  786.4	  604.6	 2799.0	...
3053118	  786.5	  605.0	 2800.0	...
3053119	  786.7	  605.3	 2801.0	...
3053120	  786.8	  605.2	 2802.0	...
3053121	  787.0	  605.1	 2800.0	...
3053122	  786.9	  605.1	 2800.0	...
3053123	  786.7	  605.1	 2802.0	...
3053124	  786.6	  605.1	 2804.0	...
3053125	  786.7	  605.1	 2805.0	...
3053126	  786.8	  605.0	 2806.0	...
3053127	  786.8	  604.9	 2805.0	...
3053128	  786.6	  604.6	 2803.0	...
3053129	  786.5	  604.3	 2801.0	...
3053130	  786.3	  604.2	 2801.0	...
3053131	  786.4	  604.6	 2800.0	...
3053132	  786.5	  604.9	 2797.0	...
3053133	  786.6	  605.0	 2793.0	...
3053134	  786.8	  605.1	 2791.0	...
3053135	  787.1	  605.4	 2790.0	...
3053136	  787.4	  605.6	 2789.0	...
3053137	  787.4	  605.6	 2789.0	...
3053138	  787.4	  605.6	 2788.0	...
3053139	  787.5	  605.6	 2789.0	...
3053140	  787.6	  605.3	 2789.0	...
3053141	  787.6	  605.1	 2790.0	...
3053142	  787.4	  605.2	 2791.0	...
3053143	  787.3	  605.7	 2791.0	...
3053144	  787.1	  605.9	 2789.0	...
3053145	  787.2	  605.6	 2786.0	...
3053146	  787.3	  605.3	 2784.0	...
3053147	  787.4	  605.2	 2786.0	...
3053148	  787.3	  605.5	 2788.0	...
3053149	  787.2	  605.3	 2789.0	...
3053150	  787.1	  604.8	 2787.0	...
3053151	  787.3	  603.9	 2785.0	...
3053152	  787.6	  603.5	 2783.0	...
3053153	  787.8	  603.1	 2783.0	...
3053154	  788.0	  603.2	 2780.0	...
3053155	  788.3	  603.3	 2777.0	...
3053156	  788.5	  603.4	 2774.0	...
3053157	  788.6	  603.5	 2774.0	...
3053158	  788.6	  603.8	 2774.0	...
3053159	  788.6	  604.1	 2774.0	...
3053160	  788.6	  604.1	 2774.0	...
3053161	  788.5	  604.1	 2774.0	...
3053162	  788.6	  603.9	 2773.0	...
3053163	  788.7	  603.7	 2773.0	...
3053164	  788.6	  603.9	 2773.0	...
3053165	  788.4	  604.3	 2773.0	...
3053166	  788.2	  604.2	 2771.0	...
3053167	  788.2	  603.9	 2770.0	...
3053168	  788.3	  603.4	 2768.0	...
3053169	  788.4	  603.3	 2767.0	...
3053170	  788.5	  603.3	 2766.0	...
3053171	  788.5	  603.3	 2766.0	...
3053172	  788.8	  603.2	 2762.0	...
3053173	  789.0	  603.2	 2758.0	...
3053174	  789.1	  603.2	 2757.0	...
3053175	  788.9	  603.2	 2760.0	...
3053176	  788.7	  603.2	 2761.0	...
3053177	  788.6	  603.2	 2761.0	...
3053178	  788.6	  603.2	 2761.0	...
3053179	  788.6	  603.1	 2761.0	...
3053180	  788.6	  602.9	 2761.0	...
3053181	  788.6	  602.9	 2762.0	...
3053182	  788.8	  603.0	 2762.0	...
3053183	  789.3	  603.2	 2761.0	...
3053184	  789.7	  603.4	 2761.0	...
3053185	  789.7	  603.6	 2761.0	...
3053186	  789.6	  603.4	 2762.0	...
3053187	  789.5	  603.0	 2762.0	...
3053188	  789.5	  602.5	 2762.0	...
3053189	  789.6	  602.2	 2761.0	...
3053190	  789.6	  601.8	 2761.0	...
3053191	  789.9	  601.6	 2759.0	...
3053192	  790.1	  601.5	 2758.0	...
3053193	  790.3	  601.5	 2756.0	...
3053194	  790.3	  601.6	 2756.0	...
3053195	  790.4	  601.9	 2755.0	...
3053196	  790.5	  602.2	 2754.0	...
3053197	  790.5	  602.4	 2754.0	...
3053198	  790.2	  602.6	 2755.0	...
3053199	  789.9	  602.7	 2756.0	...
3053200	  789.8	  602.7	 2757.0	...
3053201	  790.2	  602.5	 2754.0	...
3053202	  790.7	  602.2	 2751.0	...
3053203	  790.9	  602.0	 2748.0	...
3053204	  790.6	  601.9	 2748.0	...
3053205	  790.5	  602.0	 2746.0	...
3053206	  790.8	  602.1	 2743.0	...
3053207	  791.0	  602.2	 2745.0	...
3053208	  791.2	  602.4	 2748.0	...
3053209	  791.2	  602.8	 2751.0	...
3053210	  791.2	  603.3	 2751.0	...
3053211	  791.1	  603.6	 2751.0	...
3053212	  790.9	  603.8	 2751.0	...
3053213	  790.8	  604.1	 2750.0	...
3053214	  790.5	  604.2	 2749.0	...
3053215	  789.7	  604.0	 2748.0	...
3053216	  788.9	  603.7	 2747.0	...
3053217	  788.3	  603.6	 2746.0	...
3053218	  788.4	  603.5	 2747.0	...
3053219	  788.5	  603.3	 2748.0	...
3053220	  788.5	  602.5	 2749.0	...
3053221	  788.5	  601.8	 2749.0	...
3053222	  788.4	  601.0	 2750.0	...
3053223	  788.3	  600.7	 2752.0	...
3053224	  788.6	  599.9	 2751.0	...
3053225	  788.9	  599.3	 2750.0	...
3053226	  789.1	  598.2	 2748.0	...
3053227	  789.1	  597.5	 2746.0	...
3053228	  789.2	  597.2	 2745.0	...
3053229	  789.7	  597.6	 2745.0	...
3053230	  790.1	  598.2	 2744.0	...
3053231	  790.5	  598.4	 2742.0	...
3053232	  790.5	  598.7	 2740.0	...
3053233	  790.6	  598.9	 2738.0	...
3053234	  790.6	  599.0	 2736.0	...
3053235	  790.6	  599.6	 2735.0	...
3053236	  790.6	  600.1	 2734.0	...
3053237	  790.4	  600.6	 2733.0	...
3053238	  790.3	  600.3	 2731.0	...
3053239	  790.5	  599.4	 2729.0	...
3053240	  790.9	  598.6	 2728.0	...
3053241	  791.3	  598.3	 2728.0	...
3053242	  791.4	  598.6	 2729.0	...
3053243	  791.4	  598.4	 2729.0	...
3053244	  791.2	  598.0	 2729.0	...
3053245	  791.1	  598.3	 2728.0	...
3053246	  791.1	  599.0	 2728.0	...
3053247	  791.1	  599.4	 2729.0	...
3053248	  790.7	  599.1	 2729.0	...
3053249	  790.3	  598.9	 2729.0	...
3053250	  789.9	  599.1	 2728.0	...
3053251	  789.9	  599.3	 2727.0	...
3053252	  790.0	  599.3	 2726.0	...
MSG	3053253 0000 _ Number Off
3053253	  790.0	  599.2	 2726.0	...
3053254	  790.0	  599.1	 2726.0	...
3053255	  790.2	  598.9	 2725.0	...
3053256	  790.5	  598.9	 2728.0	...
3053257	  790.7	  598.8	 2730.0	...
3053258	  790.7	  598.6	 2734.0	...
3053259	  790.8	  598.5	 2735.0	...
3053260	  790.8	  598.5	 2731.0	...
3053261	  791.0	  598.2	 2726.0	...
3053262	  791.2	  597.8	 2721.0	...
3053263	  791.5	  597.4	 2721.0	...
3053264	  791.6	  597.4	 2721.0	...
3053265	  791.5	  597.6	 2722.0	...
3053266	  791.5	  597.8	 2723.0	...
3053267	  791.5	  598.0	 2724.0	...
3053268	  791.5	  598.0	 2723.0	...
3053269	  791.5	  597.9	 2723.0	...
3053270	  791.6	  598.2	 2723.0	...
3053271	  791.7	  598.5	 2723.0	...
3053272	  791.6	  598.8	 2721.0	...
3053273	  791.6	  598.8	 2718.0	...
3053274	  791.4	  598.9	 2718.0	...
3053275	  791.4	  598.9	 2720.0	...
3053276	  791.3	  598.5	 2722.0	...
3053277	  791.3	  598.1	 2720.0	...
3053278	  791.4	  597.7	 2719.0	...
3053279	  791.5	  597.8	 2719.0	...
3053280	  791.5	  597.9	 2722.0	...
3053281	  791.3	  598.3	 2725.0	...
3053282	  791.3	  598.9	 2727.0	...
3053283	  791.5	  599.2	 2728.0	...
3053284	  791.8	  599.2	 2728.0	...
3053285	  792.0	  599.3	 2729.0	...
3053286	  792.1	  599.6	 2730.0	...
3053287	  792.1	  599.7	 2732.0	...
3053288	  792.0	  599.5	 2732.0	...
3053289	  791.9	  599.2	 2732.0	...
3053290	  791.9	  599.2	 2730.0	...
3053291	  791.8	  599.1	 2729.0	...
3053292	  791.7	  599.1	 2727.0	...
3053293	  791.6	  599.1	 2726.0	...
3053294	  791.6	  599.0	 2724.0	...
3053295	  791.6	  598.9	 2723.0	...
3053296	  791.7	  598.8	 2725.0	...
3053297	  791.7	  598.8	 2728.0	...
3053298	  791.8	  599.1	 2730.0	...
3053299	  791.9	  599.4	 2729.0	...
3053300	  792.0	  599.7	 2730.0	...
3053301	  792.1	  599.6	 2730.0	...
3053302	  792.0	  599.6	 2731.0	...
3053303	  791.9	  599.7	 2732.0	...
3053304	  791.9	  599.8	 2732.0	...
3053305	  792.0	  599.9	 2731.0	...
3053306	  792.0	  599.9	 2729.0	...
3053307	  791.9	  599.9	 2728.0	...
3053308	  791.8	  600.1	 2730.0	...
3053309	  791.8	  600.3	 2731.0	...
3053310	  791.8	  600.1	 2732.0	...
3053311	  791.7	  599.8	 2732.0	...
3053312	  791.7	  599.9	 2731.0	...
3053313	  791.8	  600.2	 2731.0	...
3053314	  792.3	  600.5	 2730.0	...
3053315	  792.6	  600.5	 2729.0	...
3053316	  792.7	  600.5	 2729.0	...
3053317	  792.5	  600.8	 2729.0	...
3053318	  792.5	  601.2	 2729.0	...
3053319	  792.5	  601.7	 2729.0	...
3053320	  792.6	  601.1	 2729.0	...
3053321	  792.4	  600.5	 2729.0	...
3053322	  792.3	  599.9	 2729.0	...
3053323	  792.5	  600.2	 2729.0	...
3053324	  792.7	  600.4	 2729.0	...
3053325	  792.8	  600.7	 2729.0	...
3053326	  792.8	  600.8	 2730.0	...
3053327	  792.8	  600.4	 2733.0	...
3053328	  792.5	  600.1	 2736.0	...
3053329	  792.2	  600.0	 2740.0	...
3053330	  791.8	  600.2	 2740.0	...
3053331	  791.7	  600.4	 2739.0	...
3053332	  791.8	  600.5	 2738.0	...
3053333	  791.9	  600.7	 2737.0	...
3053334	  792.4	  600.9	 2737.0	...
3053335	  792.7	  600.9	 2737.0	...
3053336	  793.1	  600.8	 2737.0	...
3053337	  793.2	  600.8	 2737.0	...
3053338	  793.2	  600.8	 2737.0	...
3053339	  793.1	  600.2	 2736.0	...
3053340	  792.9	  599.7	 2736.0	...
3053341	  792.9	  599.1	 2735.0	...
3053342	  793.0	  599.1	 2735.0	...
3053343	  793.1	  599.0	 2734.0	...
3053344	  793.1	  598.9	 2733.0	...
3053345	  793.2	  598.9	 2732.0	...
3053346	  793.4	  599.0	 2733.0	...
3053347	  793.3	  598.9	 2733.0	...
3053348	  793.0	  598.9	 2732.0	...
3053349	  792.7	  598.9	 2729.0	...
3053350	  792.7	  599.0	 2726.0	...
3053351	  792.7	  599.0	 2725.0	...
3053352	  792.8	  598.9	 2725.0	...
3053353	  792.9	  598.6	 2725.0	...
3053354	  793.0	  598.5	 2725.0	...
3053355	  792.9	  598.6	 2728.0	...
3053356	  792.9	  598.7	 2731.0	...
3053357	  793.1	  599.0	 2736.0	...
3053358	  793.2	  599.2	 2737.0	...
3053359	  793.3	  599.2	 2738.0	...
3053360	  793.3	  599.0	 2739.0	...
3053361	  793.3	  598.7	 2739.0	...
3053362	  793.2	  598.5	 2742.0	...
3053363	  793.1	  598.4	 2744.0	...
3053364	  793.2	  599.0	 2747.0	...
3053365	  793.3	  599.8	 2747.0	...
3053366	  793.5	  600.7	 2747.0	...
3053367	  793.6	  600.7	 2746.0	...
3053368	  793.4	  600.3	 2746.0	...
3053369	  793.2	  599.7	 2746.0	...
3053370	  792.9	  599.1	 2744.0	...
3053371	  792.9	  598.8	 2741.0	...
3053372	  792.7	  598.6	 2738.0	...
3053373	  792.7	  598.2	 2736.0	...
3053374	  792.6	  597.9	 2735.0	...
3053375	  792.6	  597.7	 2734.0	...
3053376	  792.6	  597.4	 2733.0	...
3053377	  792.7	  597.4	 2732.0	...
3053378	  793.0	  597.5	 2733.0	...
3053379	  793.3	  597.8	 2735.0	...
3053380	  793.5	  597.9	 2738.0	...
3053381	  793.5	  598.0	 2738.0	...
3053382	  793.6	  598.3	 2738.0	...
3053383	  793.6	  598.9	 2736.0	...
3053384	  793.5	  599.3	 2736.0	...
3053385	  793.6	  599.9	 2742.0	...
3053386	  793.6	  600.1	 2747.0	...
3053387	  793.7	  600.1	 2753.0	...
3053388	  793.7	  599.6	 2753.0	...
3053389	  793.6	  599.1	 2752.0	...
3053390	  793.4	  598.8	 2751.0	...
3053391	  793.3	  598.8	 2750.0	...
3053392	  793.3	  598.4	 2750.0	...
3053393	  793.4	  597.9	 2749.0	...
3053394	  793.6	  597.5	 2749.0	...
3053395	  793.9	  597.4	 2749.0	...
3053396	  794.0	  597.2	 2749.0	...
3053397	  793.8	  597.2	 2749.0	...
3053398	  793.5	  597.4	 2749.0	...
3053399	  793.3	  597.6	 2749.0	...
3053400	  793.3	  597.7	 2749.0	...
3053401	  793.4	  597.6	 2753.0	...
3053402	  793.3	  597.5	 2756.0	...
3053403	  793.2	  597.4	 2759.0	...
3053404	  793.0	  597.2	 2759.0	...
3053405	  792.9	  596.6	 2758.0	...
3053406	  792.9	  596.1	 2758.0	...
3053407	  793.0	  596.1	 2760.0	...
3053408	  792.8	  596.5	 2761.0	...
3053409	  792.6	  597.1	 2763.0	...
3053410	  792.4	  597.2	 2763.0	...
3053411	  792.6	  597.0	 2763.0	...
3053412	  792.8	  596.8	 2764.0	...
3053413	  793.0	  596.6	 2765.0	...
3053414	  792.9	  596.4	 2767.0	...
3053415	  792.9	  596.3	 2767.0	...
3053416	  793.0	  596.7	 2766.0	...
3053417	  792.9	  597.1	 2765.0	...
3053418	  792.7	  597.5	 2764.0	...
3053419	  792.8	  597.4	 2763.0	...
3053420	  793.1	  597.2	 2763.0	...
3053421	  793.3	  597.2	 2762.0	...
3053422	  793.3	  597.2	 2761.0	...
3053423	  793.3	  597.2	 2764.0	...
3053424	  793.2	  596.8	 2767.0	...
3053425	  793.0	  596.4	 2770.0	...
3053426	  792.9	  595.9	 2772.0	...
3053427	  792.8	  595.8	 2773.0	...
3053428	  792.8	  596.3	 2774.0	...
3053429	  792.9	  596.8	 2775.0	...
3053430	  793.0	  597.5	 2775.0	...
3053431	  793.0	  597.6	 2775.0	...
3053432	  793.0	  597.6	 2777.0	...
3053433	  793.0	  597.6	 2780.0	...
3053434	  792.9	  597.5	 2783.0	...
3053435	  792.8	  597.4	 2785.0	...
3053436	  792.6	  597.4	 2786.0	...
3053437	  792.7	  597.5	 2787.0	...
3053438	  792.7	  597.5	 2786.0	...
3053439	  792.6	  597.6	 2784.0	...
3053440	  792.4	  597.7	 2782.0	...
3053441	  792.2	  597.8	 2779.0	...
3053442	  792.1	  597.4	 2780.0	...
3053443	  792.3	  596.9	 2781.0	...
3053444	  792.5	  596.2	 2783.0	...
3053445	  792.7	  596.2	 2782.0	...
3053446	  792.6	  596.1	 2781.0	...
3053447	  792.7	  595.7	 2780.0	...
3053448	  792.9	  595.2	 2780.0	...
3053449	  793.1	  595.1	 2781.0	...
3053450	  793.1	  595.5	 2780.0	...
3053451	  792.9	  596.1	 2778.0	...
3053452	  792.5	  596.3	 2776.0	...
3053453	  792.3	  596.5	 2775.0	...
MSG	3053454 0000 _ Number On
3053454	  792.5	  596.5	 2775.0	...
3053455	  793.0	  596.5	 2775.0	...
3053456	  793.4	  596.5	 2775.0	...
3053457	  793.4	  596.6	 2775.0	...
3053458	  793.5	  596.5	 2777.0	...
3053459	  793.1	  596.3	 2778.0	...
3053460	  792.7	  596.1	 2780.0	...
3053461	  792.3	  596.1	 2781.0	...
3053462	  792.5	  596.1	 2783.0	...
3053463	  792.6	  596.1	 2784.0	...
3053464	  792.7	  596.6	 2786.0	...
3053465	  792.8	  597.0	 2788.0	...
3053466	  792.9	  597.4	 2789.0	...
3053467	  793.3	  597.2	 2790.0	...
3053468	  793.6	  597.1	 2790.0	...
3053469	  793.8	  597.0	 2790.0	...
3053470	  793.6	  596.4	 2790.0	...
3053471	  793.4	  595.8	 2790.0	...
3053472	  793.3	  595.2	 2790.0	...
3053473	  793.2	  595.2	 2788.0	...
3053474	  792.9	  595.4	 2787.0	...
3053475	  792.6	  595.6	 2784.0	...
3053476	  792.4	  595.7	 2783.0	...
3053477	  792.5	  595.8	 2782.0	...
3053478	  792.6	  595.7	 2783.0	...
3053479	  792.8	  595.7	 2784.0	...
3053480	  793.0	  595.7	 2785.0	...
3053481	  792.9	  595.9	 2787.0	...
3053482	  792.7	  596.1	 2788.0	...
3053483	  792.4	  596.0	 2789.0	...
3053484	  792.3	  595.8	 2790.0	...
3053485	  792.3	  596.6	 2791.0	...
3053486	  792.3	  597.7	 2792.0	...
3053487	  792.3	  598.7	 2793.0	...
3053488	  792.2	  598.8	 2793.0	...
3053489	  792.1	  599.0	 2793.0	...
3053490	  792.1	  599.1	 2794.0	...
3053491	  792.1	  599.3	 2794.0	...
3053492	  792.0	  599.3	 2795.0	...
3053493	  792.1	  599.4	 2795.0	...
3053494	  792.1	  599.5	 2795.0	...
3053495	  792.2	  599.5	 2795.0	...
3053496	  792.2	  599.5	 2796.0	...
3053497	  792.2	  599.6	 2797.0	...
3053498	  792.2	  599.7	 2795.0	...
3053499	  792.3	  599.7	 2792.0	...
3053500	  792.5	  599.6	 2789.0	...
3053501	  792.7	  599.5	 2791.0	...
3053502	  792.9	  599.4	 2794.0	...
3053503	  792.8	  599.6	 2797.0	...
3053504	  792.7	  599.7	 2795.0	...
3053505	  792.5	  599.7	 2794.0	...
3053506	  792.4	  599.4	 2794.0	...
3053507	  792.3	  599.1	 2793.0	...
3053508	  792.2	  598.9	 2792.0	...
3053509	  792.2	  598.9	 2789.0	...
3053510	  792.0	  599.0	 2787.0	...
3053511	  791.7	  599.1	 2783.0	...
3053512	  791.8	  598.6	 2779.0	...
3053513	  792.1	  598.1	 2776.0	...
3053514	  792.4	  597.3	 2774.0	...
3053515	  792.3	  597.2	 2773.0	...
3053516	  792.3	  597.5	 2772.0	...
3053517	  792.2	  598.0	 2770.0	...
3053518	  792.2	  598.4	 2770.0	...
3053519	  792.3	  598.4	 2772.0	...
3053520	  792.4	  598.5	 2775.0	...
3053521	  792.3	  598.5	 2776.0	...
3053522	  792.1	  598.6	 2777.0	...
3053523	  791.9	  599.1	 2778.0	...
3053524	  791.8	  599.7	 2780.0	...
3053525	  791.9	  600.1	 2781.0	...
3053526	  792.1	  600.1	 2782.0	...
3053527	  792.4	  600.0	 2783.0	...
3053528	  792.2	  600.0	 2784.0	...
3053529	  792.1	  600.0	 2785.0	...
3053530	  792.0	  599.8	 2784.0	...
3053531	  792.0	  599.3	 2784.0	...
3053532	  792.0	  598.8	 2785.0	...
3053533	  792.0	  598.5	 2785.0	...
3053534	  791.9	  598.4	 2783.0	...
3053535	  791.8	  598.2	 2780.0	...
3053536	  791.7	  597.9	 2777.0	...
3053537	  791.3	  598.1	 2776.0	...
3053538	  790.8	  598.5	 2774.0	...
3053539	  790.8	  598.7	 2773.0	...
3053540	  791.1	  599.1	 2772.0	...
3053541	  791.4	  599.4	 2772.0	...
3053542	  791.4	  599.7	 2772.0	...
3053543	  791.4	  599.7	 2772.0	...
3053544	  791.4	  599.7	 2772.0	...
3053545	  791.4	  599.7	 2773.0	...
3053546	  791.2	  599.7	 2775.0	...
3053547	  790.9	  599.8	 2775.0	...
3053548	  790.7	  600.0	 2774.0	...
3053549	  790.7	  600.2	 2770.0	...
3053550	  790.7	  600.4	 2767.0	...
3053551	  790.7	  600.7	 2766.0	...
3053552	  790.7	  600.9	 2766.0	...
3053553	  790.6	  600.8	 2766.0	...
3053554	  790.6	  600.5	 2766.0	...
3053555	  790.5	  600.4	 2767.0	...
3053556	  790.4	  600.5	 2768.0	...
3053557	  790.3	  600.4	 2765.0	...
3053558	  790.3	  600.0	 2761.0	...
3053559	  790.4	  599.9	 2757.0	...
3053560	  790.4	  600.0	 2757.0	...
3053561	  790.6	  600.7	 2757.0	...
3053562	  790.8	  601.3	 2757.0	...
3053563	  791.0	  601.9	 2757.0	...
3053564	  791.0	  601.8	 2756.0	...
3053565	  790.7	  601.7	 2755.0	...
3053566	  790.5	  601.7	 2754.0	...
3053567	  790.7	  601.7	 2754.0	...
3053568	  791.1	  601.6	 2753.0	...
3053569	  791.3	  601.6	 2753.0	...
3053570	  791.1	  601.9	 2752.0	...
3053571	  791.0	  602.2	 2752.0	...
3053572	  791.0	  602.4	 2751.0	...
3053573	  791.0	  602.3	 2751.0	...
3053574	  790.9	  602.0	 2750.0	...
3053575	  790.8	  601.7	 2748.0	...
3053576	  790.6	  601.5	 2746.0	...
3053577	  790.6	  601.5	 2744.0	...
3053578	  790.6	  601.9	 2743.0	...
3053579	  790.5	  602.5	 2740.0	...
3053580	  790.4	  603.0	 2738.0	...
3053581	  790.3	  603.0	 2739.0	...
3053582	  790.3	  603.0	 2739.0	...
3053583	  790.2	  602.9	 2738.0	...
3053584	  790.0	  602.8	 2736.0	...
3053585	  790.1	  602.6	 2734.0	...
3053586	  790.3	  602.4	 2733.0	...
3053587	  790.5	  602.1	 2732.0	...
3053588	  790.6	  601.9	 2732.0	...
3053589	  790.6	  602.0	 2733.0	...
3053590	  790.5	  602.1	 2731.0	...
3053591	  790.6	  601.9	 2729.0	...
3053592	  790.7	  601.4	 2726.0	...
3053593	  790.8	  601.2	 2726.0	...
3053594	  790.5	  601.3	 2726.0	...
3053595	  790.2	  601.4	 2726.0	...
3053596	  790.1	  601.6	 2726.0	...
3053597	  790.2	  602.0	 2725.0	...
3053598	  790.2	  602.4	 2725.0	...
3053599	  790.1	  602.5	 2725.0	...
3053600	  790.3	  602.6	 2725.0	...
3053601	  790.6	  602.6	 2726.0	...
3053602	  790.8	  602.7	 2724.0	...
3053603	  790.7	  602.8	 2721.0	...
3053604	  790.6	  602.9	 2718.0	...
3053605	  790.6	  602.8	 2718.0	...
3053606	  790.8	  602.8	 2719.0	...
3053607	  791.1	  602.7	 2719.0	...
3053608	  791.3	  602.6	 2719.0	...
3053609	  791.4	  602.7	 2719.0	...
3053610	  791.4	  602.9	 2719.0	...
3053611	  791.4	  603.1	 2719.0	...
3053612	  791.4	  603.1	 2716.0	...
3053613	  791.3	  603.2	 2713.0	...
3053614	  791.3	  603.3	 2709.0	...
3053615	  791.2	  603.4	 2709.0	...
3053616	  791.3	  603.4	 2710.0	...
3053617	  791.4	  603.5	 2710.0	...
3053618	  791.4	  603.6	 2710.0	...
3053619	  791.5	  603.5	 2709.0	...
3053620	  791.6	  603.3	 2707.0	...
3053621	  791.8	  603.2	 2703.0	...
3053622	  791.8	  603.2	 2701.0	...
3053623	  791.7	  603.3	 2699.0	...
3053624	  791.6	  603.3	 2699.0	...
3053625	  791.6	  603.5	 2701.0	...
3053626	  791.6	  604.0	 2704.0	...
3053627	  791.6	  604.5	 2707.0	...
3053628	  791.6	  604.9	 2706.0	...
3053629	  791.7	  605.0	 2705.0	...
3053630	  791.8	  604.7	 2703.0	...
3053631	  791.8	  604.4	 2702.0	...
3053632	  791.9	  604.2	 2702.0	...
3053633	  792.0	  604.5	 2703.0	...
3053634	  792.0	  604.9	 2701.0	...
3053635	  792.1	  605.1	 2697.0	...
3053636	  792.1	  605.1	 2694.0	...
3053637	  792.1	  604.7	 2694.0	...
3053638	  792.1	  604.3	 2696.0	...
3053639	  792.0	  603.9	 2697.0	...
3053640	  792.0	  603.8	 2697.0	...
3053641	  791.9	  603.9	 2697.0	...
3053642	  791.9	  604.1	 2697.0	...
3053643	  792.0	  604.3	 2695.0	...
3053644	  792.0	  604.4	 2693.0	...
3053645	  792.0	  604.4	 2693.0	...
3053646	  792.0	  604.3	 2693.0	...
3053647	  792.0	  604.8	 2694.0	...
3053648	  792.2	  605.4	 2694.0	...
3053649	  792.3	  606.0	 2694.0	...
3053650	  792.5	  606.1	 2694.0	...
3053651	  792.6	  606.0	 2693.0	...
3053652	  792.7	  605.7	 2694.0	...
3053653	  792.9	  605.3	 2694.0	...
3053654	  793.1	  605.2	 2693.0	...
3053655	  793.3	  605.5	 2690.0	...
3053656	  793.3	  606.2	 2687.0	...
3053657	  793.1	  606.6	 2684.0	...
3053658	  792.8	  606.9	 2683.0	...
3053659	  792.6	  607.1	 2686.0	...
3053660	  792.6	  607.3	 2690.0	...
3053661	  792.7	  607.6	 2691.0	...
3053662	  792.7	  607.8	 2689.0	...
3053663	  792.4	  607.7	 2686.0	...
3053664	  791.9	  607.6	 2685.0	...
EFIX R   3052364	3053664	1301	  789.2	  606.4	   2744
SSACC R  3053665
3053665	  790.4	  607.3	 2684.0	...
3053666	  788.5	  606.9	 2682.0	...
3053667	  786.2	  606.0	 2680.0	...
3053668	  784.3	  604.7	 2682.0	...
3053669	  781.7	  603.5	 2685.0	...
3053670	  779.1	  602.2	 2688.0	...
3053671	  776.9	  601.2	 2688.0	...
3053672	  775.5	  599.5	 2688.0	...
ESACC R  3053665	3053672	8	  790.4	  607.3	  775.5	  599.5	   0.36	     47
SFIX R   3053673
3053673	  774.6	  598.5	 2688.0	...
3053674	  773.9	  597.4	 2685.0	...
3053675	  773.8	  596.9	 2682.0	...
3053676	  774.1	  596.4	 2681.0	...
3053677	  774.3	  596.0	 2684.0	...
3053678	  774.6	  596.0	 2686.0	...
3053679	  775.4	  595.9	 2685.0	...
3053680	  776.0	  595.9	 2684.0	...
3053681	  777.0	  595.7	 2686.0	...
3053682	  778.0	  595.4	 2687.0	...
3053683	  779.0	  595.5	 2686.0	...
3053684	  779.9	  595.7	 2686.0	...
3053685	  780.3	  595.7	 2687.0	...
3053686	  780.7	  595.4	 2689.0	...
3053687	  780.9	  595.7	 2688.0	...
3053688	  781.1	  596.3	 2685.0	...
3053689	  781.1	  596.8	 2681.0	...
3053690	  781.0	  596.6	 2681.0	...
3053691	  781.0	  596.7	 2681.0	...
3053692	  781.0	  597.0	 2682.0	...
3053693	  781.0	  597.2	 2684.0	...
3053694	  780.8	  597.6	 2685.0	...
3053695	  780.5	  597.9	 2684.0	...
3053696	  780.3	  598.2	 2681.0	...
3053697	  780.4	  598.1	 2682.0	...
3053698	  780.4	  598.0	 2685.0	...
3053699	  780.4	  598.0	 2688.0	...
3053700	  780.5	  597.9	 2689.0	...
3053701	  780.6	  597.5	 2689.0	...
3053702	  780.5	  597.1	 2687.0	...
3053703	  780.3	  596.8	 2685.0	...
3053704	  780.2	  596.8	 2683.0	...
3053705	  780.1	  597.1	 2683.0	...
3053706	  779.8	  597.4	 2686.0	...
3053707	  779.6	  597.6	 2688.0	...
3053708	  779.6	  597.6	 2689.0	...
3053709	  779.6	  597.5	 2687.0	...
3053710	  779.6	  597.5	 2686.0	...
3053711	  779.5	  597.5	 2686.0	...
3053712	  779.4	  597.4	 2684.0	...
3053713	  779.4	  597.3	 2683.0	...
3053714	  779.3	  597.3	 2682.0	...
3053715	  779.1	  597.2	 2681.0	...
3053716	  778.9	  597.0	 2680.0	...
3053717	  778.9	  597.0	 2680.0	...
3053718	  779.1	  597.2	 2680.0	...
3053719	  779.3	  597.6	 2682.0	...
3053720	  779.4	  598.0	 2684.0	...
3053721	  779.4	  598.2	 2686.0	...
3053722	  779.4	  598.2	 2687.0	...
3053723	  779.4	  597.9	 2686.0	...
3053724	  779.5	  597.5	 2685.0	...
3053725	  779.5	  597.2	 2684.0	...
3053726	  779.5	  597.1	 2684.0	...
3053727	  779.5	  597.0	 2685.0	...
3053728	  779.5	  597.0	 2685.0	...
3053729	  779.5	  597.2	 2683.0	...
3053730	  779.5	  597.4	 2683.0	...
3053731	  779.5	  597.2	 2683.0	...
3053732	  779.4	  596.9	 2683.0	...
3053733	  779.5	  596.8	 2682.0	...
3053734	  779.7	  597.0	 2682.0	...
3053735	  779.9	  597.2	 2682.0	...
3053736	  780.2	  597.3	 2681.0	...
3053737	  780.4	  597.5	 2682.0	...
3053738	  780.3	  597.6	 2683.0	...
3053739	  779.9	  597.7	 2684.0	...
3053740	  779.6	  597.8	 2685.0	...
3053741	  779.4	  597.6	 2684.0	...
3053742	  779.2	  597.2	 2684.0	...
3053743	  779.2	  596.8	 2683.0	...
3053744	  779.4	  596.6	 2683.0	...
3053745	  779.9	  596.6	 2683.0	...
3053746	  780.5	  596.6	 2683.0	...
3053747	  780.9	  597.0	 2684.0	...
3053748	  781.2	  597.4	 2684.0	...
3053749	  781.0	  597.8	 2683.0	...
3053750	  780.9	  597.8	 2682.0	...
3053751	  780.8	  597.6	 2682.0	...
3053752	  780.6	  597.5	 2682.0	...
3053753	  780.4	  597.4	 2683.0	...
3053754	  780.4	  597.4	 2685.0	...
3053755	  780.6	  597.4	 2687.0	...
3053756	  780.8	  597.3	 2687.0	...
3053757	  780.9	  597.2	 2687.0	...
3053758	  780.9	  597.1	 2686.0	...
3053759	  781.0	  596.9	 2686.0	...
3053760	  781.0	  596.7	 2686.0	...
3053761	  781.0	  596.5	 2687.0	...
3053762	  781.0	  596.6	 2688.0	...
3053763	  781.1	  596.8	 2688.0	...
3053764	  780.9	  596.8	 2688.0	...
3053765	  780.5	  596.7	 2689.0	...
3053766	  780.1	  596.5	 2690.0	...
MSG	3053767 0000 _ Number Off
3053767	  779.9	  596.5	 2691.0	...
3053768	  779.9	  596.5	 2692.0	...
3053769	  779.8	  596.4	 2691.0	...
3053770	  779.8	  596.3	 2694.0	...
3053771	  779.8	  595.9	 2696.0	...
3053772	  779.8	  595.5	 2697.0	...
3053773	  779.7	  595.2	 2695.0	...
3053774	  779.6	  594.9	 2695.0	...
3053775	  779.5	  594.8	 2697.0	...
3053776	  779.4	  594.8	 2699.0	...
3053777	  779.5	  594.9	 2699.0	...
3053778	  779.7	  594.9	 2699.0	...
3053779	  779.7	  594.8	 2699.0	...
3053780	  779.6	  594.7	 2699.0	...
3053781	  779.3	  594.9	 2699.0	...
3053782	  779.2	  595.2	 2701.0	...
3053783	  779.3	  595.5	 2704.0	...
3053784	  779.5	  595.3	 2707.0	...
3053785	  779.7	  595.2	 2709.0	...
3053786	  779.7	  595.3	 2708.0	...
3053787	  779.7	  595.4	 2708.0	...
3053788	  779.6	  595.3	 2709.0	...
3053789	  780.0	  594.9	 2710.0	...
3053790	  780.5	  594.8	 2709.0	...
3053791	  781.0	  595.0	 2708.0	...
3053792	  781.1	  595.0	 2709.0	...
3053793	  781.3	  594.9	 2711.0	...
3053794	  781.6	  594.6	 2713.0	...
3053795	  781.8	  594.5	 2713.0	...
3053796	  781.7	  594.2	 2713.0	...
3053797	  781.7	  594.0	 2713.0	...
3053798	  781.5	  593.8	 2713.0	...
3053799	  781.2	  593.7	 2712.0	...
3053800	  780.9	  593.7	 2714.0	...
3053801	  780.9	  593.8	 2715.0	...
3053802	  780.9	  593.9	 2716.0	...
3053803	  780.9	  594.0	 2717.0	...
3053804	  781.0	  594.3	 2717.0	...
3053805	  781.1	  594.5	 2717.0	...
3053806	  781.1	  594.6	 2717.0	...
3053807	  781.3	  594.4	 2717.0	...
3053808	  781.4	  594.2	 2717.0	...
3053809	  781.6	  594.1	 2716.0	...
3053810	  781.5	  593.9	 2715.0	...
3053811	  781.5	  593.6	 2715.0	...
3053812	  781.6	  593.4	 2716.0	...
3053813	  781.5	  593.5	 2717.0	...
3053814	  781.3	  593.7	 2718.0	...
3053815	  781.0	  593.8	 2719.0	...
3053816	  780.9	  593.9	 2722.0	...
3053817	  780.9	  593.7	 2726.0	...
3053818	  781.0	  593.5	 2726.0	...
3053819	  781.2	  593.5	 2724.0	...
3053820	  781.4	  593.6	 2722.0	...
3053821	  781.4	  593.7	 2722.0	...
3053822	  781.3	  593.7	 2724.0	...
3053823	  781.2	  593.6	 2726.0	...
3053824	  781.3	  593.6	 2727.0	...
3053825	  781.7	  593.5	 2730.0	...
3053826	  782.0	  593.3	 2732.0	...
3053827	  782.5	  593.2	 2734.0	...
3053828	  782.5	  592.5	 2734.0	...
3053829	  782.6	  591.8	 2733.0	...
3053830	  782.7	  591.5	 2732.0	...
3053831	  782.8	  591.9	 2733.0	...
3053832	  782.6	  592.4	 2734.0	...
3053833	  782.3	  592.2	 2735.0	...
3053834	  782.2	  592.1	 2735.0	...
3053835	  782.3	  592.0	 2736.0	...
3053836	  782.3	  591.6	 2739.0	...
3053837	  782.3	  591.2	 2744.0	...
3053838	  782.4	  591.4	 2746.0	...
3053839	  782.5	  592.1	 2745.0	...
3053840	  782.5	  592.6	 2743.0	...
3053841	  782.4	  592.5	 2744.0	...
3053842	  782.2	  592.4	 2747.0	...
3053843	  782.1	  592.5	 2751.0	...
3053844	  781.9	  592.7	 2752.0	...
3053845	  782.0	  592.8	 2754.0	...
3053846	  782.0	  592.5	 2754.0	...
3053847	  782.0	  592.2	 2753.0	...
3053848	  782.1	  592.0	 2753.0	...
3053849	  782.3	  592.3	 2754.0	...
3053850	  782.4	  592.6	 2756.0	...
3053851	  782.4	  592.7	 2758.0	...
3053852	  782.4	  592.5	 2759.0	...
3053853	  782.4	  592.3	 2759.0	...
3053854	  782.3	  592.2	 2759.0	...
3053855	  782.4	  592.5	 2760.0	...
3053856	  782.4	  592.7	 2762.0	...
3053857	  782.4	  592.7	 2764.0	...
3053858	  782.6	  592.3	 2765.0	...
3053859	  782.7	  591.9	 2765.0	...
3053860	  782.8	  591.7	 2765.0	...
3053861	  782.8	  591.7	 2767.0	...
3053862	  782.9	  591.6	 2768.0	...
3053863	  783.1	  591.5	 2769.0	...
3053864	  783.3	  591.4	 2770.0	...
3053865	  783.5	  591.5	 2773.0	...
3053866	  783.6	  591.6	 2776.0	...
3053867	  783.3	  591.8	 2777.0	...
3053868	  783.1	  591.8	 2778.0	...
3053869	  782.9	  591.7	 2779.0	...
3053870	  782.6	  591.8	 2782.0	...
3053871	  782.3	  592.3	 2782.0	...
3053872	  782.4	  592.7	 2783.0	...
3053873	  782.7	  592.5	 2784.0	...
3053874	  783.0	  592.2	 2785.0	...
3053875	  783.0	  591.9	 2789.0	...
3053876	  783.1	  591.9	 2792.0	...
3053877	  783.2	  592.0	 2793.0	...
3053878	  783.4	  592.1	 2791.0	...
3053879	  783.3	  592.3	 2792.0	...
3053880	  783.2	  592.3	 2793.0	...
3053881	  783.2	  592.1	 2795.0	...
3053882	  783.5	  591.9	 2795.0	...
3053883	  783.7	  591.3	 2796.0	...
3053884	  783.7	  590.7	 2796.0	...
3053885	  783.6	  590.1	 2797.0	...
3053886	  783.5	  590.0	 2798.0	...
3053887	  783.4	  590.2	 2798.0	...
3053888	  783.4	  590.3	 2801.0	...
3053889	  783.3	  590.2	 2802.0	...
3053890	  783.2	  590.1	 2803.0	...
3053891	  783.1	  590.2	 2803.0	...
3053892	  783.0	  590.0	 2804.0	...
3053893	  783.0	  589.8	 2808.0	...
3053894	  782.9	  589.6	 2812.0	...
3053895	  782.7	  589.5	 2815.0	...
3053896	  782.5	  589.7	 2819.0	...
3053897	  782.4	  590.1	 2823.0	...
3053898	  782.4	  590.4	 2825.0	...
3053899	  782.4	  590.1	 2825.0	...
3053900	  782.3	  589.8	 2824.0	...
3053901	  782.3	  589.4	 2824.0	...
3053902	  782.4	  589.4	 2827.0	...
3053903	  782.4	  589.5	 2830.0	...
3053904	  782.6	  589.5	 2833.0	...
3053905	  782.7	  589.5	 2833.0	...
3053906	  782.6	  589.4	 2833.0	...
3053907	  782.4	  589.3	 2834.0	...
3053908	  782.2	  589.2	 2835.0	...
3053909	  782.1	  589.3	 2835.0	...
3053910	  782.0	  589.2	 2833.0	...
3053911	  782.0	  589.2	 2832.0	...
3053912	  782.3	  589.1	 2831.0	...
3053913	  782.4	  589.1	 2832.0	...
3053914	  782.5	  589.1	 2835.0	...
3053915	  782.4	  588.9	 2839.0	...
3053916	  782.2	  588.7	 2842.0	...
3053917	  782.0	  588.7	 2840.0	...
3053918	  782.0	  588.7	 2839.0	...
3053919	  782.2	  588.6	 2843.0	...
3053920	  782.4	  588.4	 2850.0	...
3053921	  782.5	  588.3	 2856.0	...
3053922	  782.5	  588.3	 2855.0	...
3053923	  782.3	  588.3	 2855.0	...
3053924	  781.9	  588.3	 2857.0	...
3053925	  781.6	  587.8	 2859.0	...
3053926	  781.3	  587.2	 2861.0	...
3053927	  781.3	  587.1	 2861.0	...
3053928	  781.2	  587.5	 2863.0	...
3053929	  781.4	  588.0	 2867.0	...
3053930	  781.5	  587.8	 2871.0	...
3053931	  781.5	  587.6	 2874.0	...
3053932	  781.1	  587.2	 2873.0	...
3053933	  780.7	  586.9	 2871.0	...
3053934	  780.5	  586.7	 2871.0	...
3053935	  780.5	  586.6	 2870.0	...
3053936	  780.5	  586.5	 2871.0	...
3053937	  780.5	  586.3	 2870.0	...
3053938	  780.5	  586.3	 2870.0	...
3053939	  780.5	  586.5	 2870.0	...
3053940	  780.4	  586.7	 2870.0	...
3053941	  780.3	  586.8	 2870.0	...
3053942	  780.1	  586.9	 2873.0	...
3053943	  780.2	  586.9	 2875.0	...
3053944	  780.5	  586.9	 2876.0	...
3053945	  780.8	  586.8	 2875.0	...
3053946	  780.6	  586.9	 2874.0	...
3053947	  780.3	  587.0	 2874.0	...
3053948	  780.0	  587.0	 2873.0	...
3053949	  779.9	  586.9	 2872.0	...
3053950	  780.0	  586.4	 2873.0	...
3053951	  780.0	  586.1	 2875.0	...
3053952	  780.1	  585.9	 2877.0	...
3053953	  779.9	  585.8	 2879.0	...
3053954	  779.7	  585.6	 2880.0	...
3053955	  779.8	  585.4	 2882.0	...
3053956	  780.2	  585.1	 2882.0	...
3053957	  780.5	  585.7	 2883.0	...
3053958	  780.4	  586.5	 2889.0	...
3053959	  780.2	  587.0	 2894.0	...
3053960	  780.1	  586.8	 2899.0	...
3053961	  780.1	  586.8	 2899.0	...
3053962	  779.9	  587.2	 2900.0	...
3053963	  779.5	  587.5	 2903.0	...
3053964	  779.2	  587.4	 2906.0	...
3053965	  779.1	  587.2	 2907.0	...
3053966	  778.9	  587.0	 2908.0	...
3053967	  778.9	  587.0	 2908.0	...
3053968	  778.7	  586.9	 2909.0	...
3053969	  778.5	  586.8	 2908.0	...
3053970	  778.7	  586.7	 2908.0	...
3053971	  779.1	  586.5	 2910.0	...
3053972	  779.4	  586.2	 2911.0	...
3053973	  779.3	  586.0	 2913.0	...
3053974	  779.2	  585.7	 2913.0	...
3053975	  779.1	  585.7	 2913.0	...
3053976	  779.0	  585.6	 2916.0	...
3053977	  778.9	  585.5	 2917.0	...
3053978	  778.8	  585.5	 2919.0	...
3053979	  778.8	  585.0	 2919.0	...
3053980	  778.8	  584.5	 2920.0	...
3053981	  778.9	  584.5	 2922.0	...
3053982	  779.0	  584.8	 2922.0	...
3053983	  779.2	  585.3	 2923.0	...
3053984	  779.3	  585.3	 2925.0	...
3053985	  779.3	  585.1	 2927.0	...
3053986	  779.2	  584.8	 2931.0	...
3053987	  779.2	  584.9	 2935.0	...
3053988	  779.3	  585.0	 2938.0	...
3053989	  779.5	  585.1	 2938.0	...
3053990	  779.5	  585.0	 2938.0	...
3053991	  779.4	  585.0	 2938.0	...
3053992	  779.3	  585.2	 2939.0	...
3053993	  779.2	  585.7	 2942.0	...
3053994	  779.1	  586.2	 2944.0	...
3053995	  779.1	  586.5	 2944.0	...
3053996	  779.0	  586.6	 2945.0	...
3053997	  778.8	  586.5	 2946.0	...
3053998	  778.6	  586.3	 2947.0	...
3053999	  778.6	  586.0	 2948.0	...
3054000	  778.6	  585.8	 2948.0	...
3054001	  778.7	  585.8	 2948.0	...
3054002	  778.7	  585.8	 2949.0	...
3054003	  778.6	  585.7	 2949.0	...
3054004	  778.5	  585.7	 2949.0	...
3054005	  778.3	  585.6	 2946.0	...
3054006	  778.3	  585.5	 2943.0	...
3054007	  778.3	  585.5	 2941.0	...
3054008	  778.3	  585.4	 2944.0	...
3054009	  778.2	  585.2	 2947.0	...
3054010	  778.0	  585.0	 2950.0	...
3054011	  778.0	  585.1	 2951.0	...
3054012	  778.0	  585.3	 2955.0	...
3054013	  778.0	  585.7	 2958.0	...
3054014	  778.0	  585.9	 2961.0	...
3054015	  777.6	  586.1	 2960.0	...
3054016	  777.2	  586.2	 2962.0	...
3054017	  776.9	  586.6	 2967.0	...
3054018	  777.0	  587.0	 2973.0	...
3054019	  777.1	  587.5	 2976.0	...
3054020	  777.0	  587.5	 2976.0	...
3054021	  776.6	  587.4	 2973.0	...
3054022	  776.3	  587.1	 2971.0	...
3054023	  776.2	  586.6	 2968.0	...
3054024	  776.1	  586.3	 2967.0	...
3054025	  776.1	  586.0	 2968.0	...
3054026	  776.1	  586.2	 2969.0	...
3054027	  775.9	  586.5	 2971.0	...
3054028	  775.6	  586.8	 2973.0	...
3054029	  775.6	  586.9	 2973.0	...
3054030	  776.0	  587.1	 2972.0	...
3054031	  776.5	  587.3	 2970.0	...
3054032	  776.4	  587.3	 2970.0	...
3054033	  776.2	  587.2	 2971.0	...
3054034	  776.0	  587.2	 2976.0	...
3054035	  776.0	  587.5	 2980.0	...
3054036	  775.9	  587.9	 2984.0	...
3054037	  775.8	  588.2	 2986.0	...
3054038	  775.4	  588.4	 2988.0	...
3054039	  774.9	  588.6	 2988.0	...
3054040	  774.5	  589.0	 2987.0	...
3054041	  774.4	  589.2	 2987.0	...
3054042	  774.5	  589.4	 2988.0	...
3054043	  774.5	  589.2	 2989.0	...
3054044	  774.5	  589.1	 2989.0	...
3054045	  774.5	  589.0	 2989.0	...
3054046	  774.6	  589.0	 2990.0	...
3054047	  774.7	  589.0	 2991.0	...
3054048	  774.4	  589.3	 2991.0	...
3054049	  774.0	  589.6	 2991.0	...
3054050	  773.5	  589.3	 2990.0	...
3054051	  773.4	  588.7	 2991.0	...
3054052	  773.2	  588.1	 2991.0	...
3054053	  773.2	  588.2	 2991.0	...
3054054	  773.1	  588.3	 2989.0	...
3054055	  773.1	  587.7	 2989.0	...
3054056	  773.1	  587.0	 2990.0	...
3054057	  773.1	  586.2	 2989.0	...
3054058	  773.2	  586.2	 2987.0	...
3054059	  773.1	  586.2	 2985.0	...
3054060	  773.0	  586.4	 2987.0	...
3054061	  772.9	  586.6	 2988.0	...
3054062	  772.9	  586.8	 2989.0	...
3054063	  772.9	  587.1	 2990.0	...
3054064	  773.0	  587.3	 2994.0	...
3054065	  773.0	  587.6	 2999.0	...
3054066	  773.0	  587.8	 3001.0	...
3054067	  773.0	  588.1	 3000.0	...
3054068	  773.0	  588.2	 2999.0	...
3054069	  772.7	  588.3	 3001.0	...
3054070	  772.4	  588.2	 3003.0	...
3054071	  772.3	  588.1	 3004.0	...
3054072	  772.5	  588.5	 3003.0	...
3054073	  772.6	  588.9	 3003.0	...
3054074	  772.5	  589.4	 3003.0	...
3054075	  772.5	  589.5	 3004.0	...
3054076	  772.5	  589.5	 3004.0	...
3054077	  772.5	  589.6	 3003.0	...
3054078	  772.5	  589.8	 3001.0	...
3054079	  772.5	  590.1	 3000.0	...
3054080	  772.4	  590.2	 2999.0	...
3054081	  772.3	  590.3	 3000.0	...
3054082	  772.3	  590.4	 3003.0	...
3054083	  772.3	  590.3	 3005.0	...
3054084	  772.3	  590.1	 3007.0	...
3054085	  772.0	  589.7	 3007.0	...
3054086	  771.7	  589.4	 3008.0	...
3054087	  771.1	  589.0	 3009.0	...
3054088	  770.8	  588.7	 3006.0	...
3054089	  770.5	  588.3	 3000.0	...
3054090	  770.6	  588.0	 2995.0	...
3054091	  770.6	  587.9	 2992.0	...
3054092	  770.6	  587.9	 2994.0	...
3054093	  770.6	  587.9	 2995.0	...
3054094	  770.4	  587.9	 2997.0	...
3054095	  770.2	  587.9	 2999.0	...
3054096	  770.0	  587.9	 3000.0	...
3054097	  770.0	  587.9	 3000.0	...
3054098	  770.0	  587.8	 3002.0	...
3054099	  769.5	  587.6	 3003.0	...
3054100	  768.9	  587.5	 3005.0	...
3054101	  768.5	  587.6	 3005.0	...
3054102	  768.5	  587.8	 3004.0	...
3054103	  768.6	  588.3	 3003.0	...
3054104	  768.6	  588.9	 3001.0	...
3054105	  768.4	  589.5	 2999.0	...
3054106	  768.3	  590.0	 2999.0	...
3054107	  768.2	  590.2	 3001.0	...
3054108	  768.3	  590.3	 3004.0	...
3054109	  768.4	  590.4	 3008.0	...
3054110	  768.4	  590.6	 3010.0	...
3054111	  768.3	  590.8	 3011.0	...
3054112	  768.2	  590.8	 3011.0	...
3054113	  768.2	  590.7	 3012.0	...
3054114	  768.1	  590.4	 3012.0	...
3054115	  768.1	  590.4	 3013.0	...
3054116	  768.2	  590.2	 3015.0	...
3054117	  768.2	  590.0	 3014.0	...
3054118	  768.0	  590.0	 3012.0	...
3054119	  767.6	  590.1	 3010.0	...
3054120	  767.3	  590.3	 3011.0	...
3054121	  767.3	  590.4	 3012.0	...
3054122	  767.2	  589.7	 3012.0	...
3054123	  767.1	  589.0	 3011.0	...
3054124	  767.3	  589.1	 3009.0	...
3054125	  767.4	  589.9	 3006.0	...
3054126	  767.6	  590.5	 3004.0	...
3054127	  767.5	  590.1	 3003.0	...
3054128	  767.4	  589.7	 3004.0	...
3054129	  767.4	  589.8	 3005.0	...
3054130	  767.4	  590.3	 3006.0	...
3054131	  767.5	  590.9	 3008.0	...
3054132	  767.6	  591.2	 3010.0	...
3054133	  767.6	  590.9	 3011.0	...
3054134	  767.7	  590.8	 3012.0	...
3054135	  767.3	  590.8	 3014.0	...
3054136	  767.0	  591.0	 3015.0	...
3054137	  766.8	  591.1	 3017.0	...
3054138	  766.9	  591.1	 3018.0	...
3054139	  767.0	  591.6	 3019.0	...
3054140	  767.0	  592.1	 3017.0	...
3054141	  766.7	  592.7	 3015.0	...
3054142	  766.5	  592.9	 3013.0	...
3054143	  766.5	  593.0	 3013.0	...
3054144	  766.8	  593.2	 3014.0	...
3054145	  766.7	  593.3	 3014.0	...
3054146	  766.4	  593.5	 3015.0	...
3054147	  766.4	  593.4	 3015.0	...
3054148	  766.7	  593.1	 3016.0	...
3054149	  766.8	  592.8	 3018.0	...
3054150	  766.6	  592.7	 3020.0	...
3054151	  766.5	  592.6	 3021.0	...
3054152	  766.6	  592.6	 3021.0	...
3054153	  766.6	  592.9	 3020.0	...
3054154	  766.4	  593.2	 3020.0	...
3054155	  766.4	  593.1	 3020.0	...
3054156	  766.4	  592.6	 3020.0	...
3054157	  766.5	  592.1	 3019.0	...
3054158	  766.7	  592.1	 3018.0	...
3054159	  766.8	  592.0	 3019.0	...
3054160	  766.7	  592.2	 3018.0	...
3054161	  766.6	  592.3	 3016.0	...
3054162	  766.5	  592.0	 3015.0	...
3054163	  766.4	  591.3	 3012.0	...
3054164	  766.2	  590.6	 3008.0	...
3054165	  766.0	  590.2	 3005.0	...
3054166	  765.9	  590.0	 3005.0	...
3054167	  765.7	  589.7	 3005.0	...
3054168	  765.7	  589.8	 3005.0	...
3054169	  765.7	  590.0	 3008.0	...
3054170	  765.7	  591.0	 3011.0	...
3054171	  765.8	  591.7	 3015.0	...
3054172	  765.8	  592.1	 3016.0	...
3054173	  765.9	  591.7	 3015.0	...
3054174	  766.0	  591.3	 3015.0	...
3054175	  766.2	  591.2	 3014.0	...
3054176	  766.4	  591.3	 3015.0	...
3054177	  766.4	  591.5	 3018.0	...
3054178	  766.4	  591.5	 3019.0	...
3054179	  766.3	  591.5	 3021.0	...
3054180	  766.4	  591.4	 3021.0	...
3054181	  766.4	  591.4	 3022.0	...
3054182	  766.3	  591.7	 3021.0	...
3054183	  766.1	  591.9	 3019.0	...
3054184	  766.3	  592.0	 3018.0	...
3054185	  766.5	  592.1	 3018.0	...
3054186	  766.7	  592.2	 3019.0	...
3054187	  766.5	  592.5	 3019.0	...
3054188	  766.4	  592.7	 3018.0	...
3054189	  766.3	  592.8	 3018.0	...
3054190	  766.0	  593.0	 3020.0	...
3054191	  765.7	  593.0	 3023.0	...
3054192	  765.4	  592.9	 3026.0	...
3054193	  765.3	  592.8	 3026.0	...
3054194	  765.2	  592.8	 3027.0	...
3054195	  765.3	  592.5	 3025.0	...
3054196	  765.4	  592.2	 3022.0	...
3054197	  765.5	  591.8	 3018.0	...
3054198	  765.6	  591.6	 3016.0	...
3054199	  765.8	  592.3	 3015.0	...
3054200	  766.0	  593.1	 3015.0	...
3054201	  766.1	  594.0	 3016.0	...
3054202	  766.1	  594.2	 3017.0	...
3054203	  766.0	  594.3	 3019.0	...
3054204	  765.9	  594.4	 3022.0	...
3054205	  766.0	  594.5	 3025.0	...
3054206	  766.1	  594.5	 3028.0	...
3054207	  766.1	  594.5	 3028.0	...
3054208	  766.0	  594.5	 3030.0	...
3054209	  765.8	  594.5	 3031.0	...
3054210	  765.8	  594.0	 3030.0	...
3054211	  765.8	  593.6	 3027.0	...
3054212	  765.7	  593.0	 3025.0	...
3054213	  765.7	  593.1	 3025.0	...
3054214	  765.6	  593.2	 3026.0	...
3054215	  765.5	  593.0	 3027.0	...
3054216	  765.5	  592.6	 3029.0	...
3054217	  765.4	  592.3	 3031.0	...
3054218	  765.3	  592.0	 3032.0	...
3054219	  765.6	  591.8	 3031.0	...
3054220	  765.9	  591.4	 3030.0	...
3054221	  766.2	  591.3	 3029.0	...
3054222	  766.1	  591.5	 3031.0	...
3054223	  766.1	  591.8	 3033.0	...
3054224	  766.2	  592.0	 3035.0	...
3054225	  765.7	  591.9	 3034.0	...
3054226	  765.2	  592.0	 3036.0	...
3054227	  765.0	  592.1	 3038.0	...
3054228	  765.3	  592.1	 3039.0	...
3054229	  765.4	  592.1	 3039.0	...
3054230	  765.1	  592.4	 3039.0	...
3054231	  764.9	  592.7	 3038.0	...
3054232	  765.1	  592.9	 3038.0	...
3054233	  765.3	  592.7	 3038.0	...
3054234	  765.5	  592.5	 3039.0	...
3054235	  765.3	  592.6	 3040.0	...
3054236	  765.1	  592.6	 3037.0	...
3054237	  765.2	  592.4	 3034.0	...
3054238	  765.6	  592.0	 3031.0	...
3054239	  765.8	  591.7	 3031.0	...
3054240	  765.6	  591.6	 3031.0	...
3054241	  765.3	  591.9	 3032.0	...
3054242	  765.2	  592.2	 3034.0	...
3054243	  765.2	  592.4	 3036.0	...
3054244	  765.1	  592.2	 3037.0	...
3054245	  765.0	  591.8	 3038.0	...
3054246	  764.8	  591.7	 3037.0	...
3054247	  764.7	  591.6	 3033.0	...
3054248	  764.6	  591.6	 3030.0	...
3054249	  764.5	  591.2	 3032.0	...
3054250	  764.5	  590.9	 3035.0	...
3054251	  764.6	  590.5	 3039.0	...
3054252	  764.8	  590.2	 3039.0	...
3054253	  764.9	  590.0	 3038.0	...
3054254	  764.8	  590.0	 3038.0	...
3054255	  764.8	  590.3	 3038.0	...
3054256	  764.7	  590.6	 3039.0	...
3054257	  764.7	  590.6	 3040.0	...
3054258	  764.7	  590.7	 3038.0	...
3054259	  764.7	  590.7	 3036.0	...
3054260	  764.8	  590.7	 3036.0	...
3054261	  764.8	  590.7	 3037.0	...
3054262	  764.8	  590.7	 3038.0	...
3054263	  765.1	  590.7	 3039.0	...
3054264	  765.4	  590.8	 3040.0	...
3054265	  765.4	  590.9	 3044.0	...
3054266	  765.1	  590.9	 3048.0	...
3054267	  765.0	  590.9	 3050.0	...
3054268	  765.1	  590.8	 3051.0	...
3054269	  765.2	  590.7	 3052.0	...
3054270	  765.2	  591.1	 3054.0	...
3054271	  765.1	  591.5	 3054.0	...
3054272	  765.1	  592.0	 3053.0	...
3054273	  765.0	  592.1	 3053.0	...
3054274	  765.0	  592.3	 3052.0	...
3054275	  764.8	  592.0	 3053.0	...
3054276	  764.6	  591.6	 3053.0	...
3054277	  764.5	  591.3	 3053.0	...
3054278	  764.5	  591.4	 3053.0	...
3054279	  764.6	  591.6	 3053.0	...
3054280	  765.0	  591.7	 3054.0	...
3054281	  765.3	  591.9	 3054.0	...
3054282	  765.4	  591.9	 3054.0	...
3054283	  765.1	  592.0	 3055.0	...
3054284	  764.9	  591.9	 3055.0	...
3054285	  765.0	  591.7	 3056.0	...
3054286	  765.1	  591.7	 3057.0	...
3054287	  765.3	  591.8	 3058.0	...
3054288	  765.5	  592.2	 3060.0	...
3054289	  765.7	  592.5	 3060.0	...
3054290	  765.6	  592.8	 3060.0	...
3054291	  765.5	  592.5	 3059.0	...
3054292	  765.4	  592.1	 3059.0	...
3054293	  765.5	  591.9	 3059.0	...
3054294	  765.5	  591.7	 3061.0	...
3054295	  765.4	  591.7	 3063.0	...
3054296	  765.4	  592.0	 3062.0	...
3054297	  765.5	  592.4	 3059.0	...
3054298	  765.5	  592.6	 3059.0	...
3054299	  765.3	  592.3	 3062.0	...
3054300	  765.0	  592.3	 3062.0	...
3054301	  765.2	  592.2	 3061.0	...
3054302	  765.6	  592.4	 3059.0	...
3054303	  766.1	  592.4	 3059.0	...
3054304	  766.2	  592.1	 3061.0	...
3054305	  766.4	  591.7	 3063.0	...
3054306	  766.0	  591.2	 3063.0	...
3054307	  765.6	  591.1	 3061.0	...
3054308	  765.5	  591.1	 3058.0	...
3054309	  765.7	  591.2	 3057.0	...
3054310	  765.8	  591.3	 3060.0	...
3054311	  765.7	  591.4	 3063.0	...
3054312	  766.0	  591.2	 3065.0	...
3054313	  766.5	  590.7	 3065.0	...
3054314	  766.7	  590.3	 3065.0	...
3054315	  766.4	  590.6	 3065.0	...
3054316	  766.1	  591.2	 3066.0	...
3054317	  766.3	  591.7	 3066.0	...
3054318	  766.4	  591.6	 3066.0	...
3054319	  766.5	  591.6	 3066.0	...
3054320	  766.5	  591.9	 3066.0	...
3054321	  766.5	  592.3	 3066.0	...
3054322	  766.6	  592.4	 3066.0	...
3054323	  766.6	  592.1	 3069.0	...
3054324	  766.7	  591.9	 3072.0	...
3054325	  766.7	  591.9	 3074.0	...
3054326	  766.7	  592.0	 3074.0	...
3054327	  766.3	  592.4	 3073.0	...
3054328	  765.9	  592.7	 3072.0	...
3054329	  765.9	  593.5	 3072.0	...
3054330	  766.3	  593.9	 3072.0	...
3054331	  766.7	  594.0	 3072.0	...
3054332	  766.8	  593.7	 3073.0	...
3054333	  766.9	  593.7	 3074.0	...
3054334	  767.0	  594.0	 3074.0	...
3054335	  767.1	  594.5	 3075.0	...
3054336	  767.2	  594.6	 3075.0	...
3054337	  767.5	  594.6	 3074.0	...
3054338	  767.7	  594.4	 3074.0	...
3054339	  767.7	  594.0	 3076.0	...
3054340	  767.5	  593.9	 3079.0	...
3054341	  767.4	  593.8	 3080.0	...
3054342	  767.2	  593.4	 3080.0	...
3054343	  767.1	  593.0	 3079.0	...
3054344	  766.9	  592.8	 3078.0	...
3054345	  766.9	  592.8	 3080.0	...
3054346	  767.2	  592.9	 3082.0	...
3054347	  767.4	  593.0	 3083.0	...
3054348	  767.5	  593.2	 3082.0	...
3054349	  767.4	  593.1	 3080.0	...
3054350	  767.3	  593.0	 3079.0	...
3054351	  767.4	  592.9	 3080.0	...
3054352	  767.5	  592.9	 3082.0	...
3054353	  767.4	  592.9	 3084.0	...
3054354	  767.2	  592.9	 3086.0	...
3054355	  767.0	  592.9	 3086.0	...
3054356	  767.1	  592.7	 3087.0	...
3054357	  767.2	  592.4	 3087.0	...
3054358	  767.3	  592.1	 3086.0	...
3054359	  767.2	  592.3	 3084.0	...
3054360	  767.1	  592.5	 3083.0	...
3054361	  766.9	  592.6	 3083.0	...
3054362	  766.7	  592.4	 3083.0	...
3054363	  766.9	  592.1	 3083.0	...
3054364	  767.1	  592.0	 3084.0	...
3054365	  767.3	  592.1	 3084.0	...
3054366	  767.4	  592.3	 3084.0	...
3054367	  767.5	  592.5	 3086.0	...
3054368	  767.6	  592.8	 3088.0	...
3054369	  767.9	  593.1	 3089.0	...
3054370	  768.2	  593.2	 3087.0	...
3054371	  768.4	  593.6	 3085.0	...
3054372	  768.2	  593.9	 3084.0	...
3054373	  768.1	  594.2	 3087.0	...
3054374	  768.1	  594.3	 3090.0	...
3054375	  768.0	  594.5	 3091.0	...
3054376	  767.9	  594.6	 3092.0	...
3054377	  768.1	  594.3	 3091.0	...
3054378	  768.3	  593.8	 3091.0	...
3054379	  768.4	  593.3	 3093.0	...
3054380	  768.3	  593.1	 3094.0	...
3054381	  768.1	  593.0	 3096.0	...
3054382	  768.1	  592.8	 3095.0	...
3054383	  768.0	  592.8	 3094.0	...
3054384	  768.1	  593.0	 3092.0	...
3054385	  768.2	  593.1	 3090.0	...
3054386	  768.3	  593.1	 3089.0	...
3054387	  768.4	  593.1	 3088.0	...
3054388	  768.3	  593.1	 3088.0	...
3054389	  768.2	  593.2	 3087.0	...
3054390	  768.3	  593.2	 3089.0	...
3054391	  768.5	  593.1	 3091.0	...
3054392	  768.7	  593.1	 3093.0	...
3054393	  768.8	  593.0	 3096.0	...
3054394	  768.5	  593.1	 3099.0	...
3054395	  768.2	  593.1	 3101.0	...
3054396	  768.2	  593.2	 3101.0	...
3054397	  768.5	  593.2	 3102.0	...
3054398	  768.4	  593.2	 3102.0	...
3054399	  768.1	  593.4	 3101.0	...
3054400	  767.9	  593.5	 3100.0	...
3054401	  768.1	  593.7	 3100.0	...
3054402	  768.2	  594.1	 3100.0	...
3054403	  768.1	  594.5	 3104.0	...
3054404	  768.0	  594.8	 3107.0	...
3054405	  768.1	  594.9	 3109.0	...
3054406	  768.1	  595.0	 3109.0	...
3054407	  768.1	  595.1	 3109.0	...
3054408	  768.1	  595.2	 3109.0	...
3054409	  768.1	  595.1	 3109.0	...
3054410	  768.1	  594.8	 3109.0	...
3054411	  768.0	  594.6	 3109.0	...
3054412	  767.9	  594.7	 3109.0	...
3054413	  767.7	  595.0	 3110.0	...
3054414	  767.5	  595.4	 3111.0	...
3054415	  767.5	  595.8	 3112.0	...
3054416	  767.7	  596.2	 3114.0	...
3054417	  768.0	  596.5	 3116.0	...
3054418	  768.1	  596.4	 3116.0	...
3054419	  768.2	  596.3	 3115.0	...
3054420	  768.1	  596.3	 3113.0	...
3054421	  768.2	  596.4	 3110.0	...
3054422	  768.3	  596.5	 3107.0	...
3054423	  768.7	  596.5	 3106.0	...
3054424	  769.2	  596.3	 3108.0	...
3054425	  770.3	  595.7	 3111.0	...
EFIX R   3053673	3054425	753	  773.8	  591.7	   2920
SSACC R  3054426
3054426	  771.4	  595.0	 3112.0	...
3054427	  773.0	  594.0	 3114.0	...
3054428	  774.6	  593.2	 3116.0	...
3054429	  776.9	  592.2	 3118.0	...
3054430	  779.6	  591.6	 3119.0	...
3054431	  782.8	  591.0	 3120.0	...
3054432	  786.4	  590.2	 3121.0	...
3054433	  789.5	  589.0	 3122.0	...
3054434	  791.9	  587.9	 3123.0	...
3054435	  794.0	  586.8	 3122.0	...
3054436	  795.6	  585.8	 3118.0	...
ESACC R  3054426	3054436	11	  771.4	  595.0	  795.6	  585.8	   0.55	     58
SFIX R   3054437
3054437	  796.6	  584.7	 3115.0	...
3054438	  796.7	  584.1	 3113.0	...
3054439	  796.6	  583.5	 3112.0	...
3054440	  796.4	  582.9	 3115.0	...
3054441	  796.0	  582.2	 3119.0	...
3054442	  795.6	  582.0	 3123.0	...
3054443	  795.2	  582.0	 3127.0	...
3054444	  794.6	  582.1	 3131.0	...
3054445	  793.9	  582.0	 3135.0	...
3054446	  793.5	  581.9	 3136.0	...
3054447	  793.7	  581.4	 3134.0	...
3054448	  793.9	  581.1	 3133.0	...
3054449	  794.1	  581.1	 3131.0	...
3054450	  794.3	  581.4	 3131.0	...
3054451	  794.5	  581.6	 3130.0	...
3054452	  794.2	  581.8	 3129.0	...
3054453	  793.9	  582.2	 3128.0	...
3054454	  793.6	  582.7	 3127.0	...
3054455	  793.3	  583.0	 3126.0	...
3054456	  793.2	  583.1	 3124.0	...
3054457	  793.0	  583.1	 3123.0	...
3054458	  792.8	  583.3	 3123.0	...
3054459	  792.6	  583.5	 3126.0	...
3054460	  792.5	  583.6	 3130.0	...
3054461	  792.7	  583.5	 3134.0	...
3054462	  792.8	  583.4	 3135.0	...
3054463	  792.8	  583.4	 3136.0	...
3054464	  792.7	  583.6	 3136.0	...
3054465	  792.5	  584.0	 3136.0	...
3054466	  792.5	  584.4	 3136.0	...
3054467	  792.5	  584.6	 3135.0	...
3054468	  792.7	  584.7	 3135.0	...
3054469	  792.8	  584.8	 3136.0	...
3054470	  792.7	  584.8	 3137.0	...
3054471	  792.8	  584.8	 3138.0	...
3054472	  793.0	  584.7	 3137.0	...
3054473	  793.3	  585.0	 3136.0	...
3054474	  793.3	  585.3	 3136.0	...
3054475	  793.1	  585.5	 3137.0	...
3054476	  792.9	  585.3	 3138.0	...
3054477	  792.8	  585.1	 3144.0	...
3054478	  792.9	  585.0	 3149.0	...
3054479	  793.1	  585.0	 3150.0	...
3054480	  793.3	  584.7	 3147.0	...
3054481	  793.0	  584.5	 3144.0	...
3054482	  792.8	  584.2	 3146.0	...
3054483	  792.7	  584.1	 3149.0	...
3054484	  793.0	  584.7	 3151.0	...
3054485	  792.9	  585.4	 3152.0	...
3054486	  792.6	  586.1	 3152.0	...
3054487	  792.9	  585.9	 3152.0	...
3054488	  793.5	  585.7	 3152.0	...
3054489	  794.1	  585.6	 3151.0	...
3054490	  794.1	  585.6	 3150.0	...
3054491	  794.2	  585.5	 3149.0	...
3054492	  794.3	  585.4	 3148.0	...
3054493	  794.1	  585.4	 3147.0	...
3054494	  793.8	  585.4	 3148.0	...
3054495	  793.4	  585.4	 3152.0	...
3054496	  793.3	  585.3	 3156.0	...
3054497	  793.2	  585.2	 3158.0	...
3054498	  793.3	  585.6	 3158.0	...
3054499	  793.3	  586.0	 3157.0	...
3054500	  793.6	  586.5	 3157.0	...
3054501	  793.8	  586.6	 3157.0	...
3054502	  793.9	  586.7	 3156.0	...
3054503	  793.8	  586.8	 3156.0	...
3054504	  793.9	  586.2	 3155.0	...
3054505	  793.9	  585.7	 3157.0	...
3054506	  794.0	  585.4	 3159.0	...
3054507	  794.1	  585.5	 3160.0	...
3054508	  794.1	  585.4	 3161.0	...
3054509	  794.2	  585.4	 3160.0	...
3054510	  794.2	  585.3	 3160.0	...
3054511	  794.1	  585.4	 3159.0	...
3054512	  793.9	  585.7	 3158.0	...
3054513	  793.6	  585.9	 3158.0	...
3054514	  793.5	  585.9	 3157.0	...
3054515	  793.4	  585.9	 3156.0	...
3054516	  793.4	  585.8	 3156.0	...
3054517	  793.4	  585.9	 3156.0	...
3054518	  793.5	  586.1	 3159.0	...
3054519	  793.6	  586.2	 3164.0	...
3054520	  793.7	  586.3	 3168.0	...
3054521	  793.7	  586.5	 3171.0	...
3054522	  793.7	  586.7	 3170.0	...
3054523	  794.2	  586.8	 3169.0	...
3054524	  794.7	  586.6	 3168.0	...
3054525	  795.1	  586.3	 3168.0	...
3054526	  795.1	  586.0	 3168.0	...
3054527	  795.2	  585.9	 3168.0	...
3054528	  795.0	  586.0	 3167.0	...
3054529	  794.6	  586.0	 3168.0	...
3054530	  794.2	  586.0	 3168.0	...
3054531	  794.1	  586.1	 3169.0	...
3054532	  794.1	  586.2	 3170.0	...
3054533	  794.1	  586.3	 3169.0	...
3054534	  794.1	  586.3	 3169.0	...
3054535	  794.1	  586.4	 3173.0	...
3054536	  794.1	  586.4	 3178.0	...
3054537	  794.3	  586.4	 3182.0	...
3054538	  794.7	  586.4	 3182.0	...
3054539	  795.1	  586.4	 3182.0	...
3054540	  795.4	  586.5	 3180.0	...
3054541	  795.5	  586.5	 3178.0	...
3054542	  795.5	  586.5	 3175.0	...
3054543	  795.6	  586.4	 3175.0	...
3054544	  795.7	  586.4	 3174.0	...
3054545	  795.6	  586.4	 3173.0	...
3054546	  795.3	  586.4	 3174.0	...
3054547	  795.1	  586.4	 3175.0	...
3054548	  795.2	  586.4	 3176.0	...
3054549	  795.4	  586.4	 3177.0	...
3054550	  795.5	  586.4	 3178.0	...
[truncated: 4,278,861 more chars]
