# Supplementary material for: With an eye on uncertainty: Modelling pupillary responses to environmental volatility
Source: PLoS Comput Biol. 2019 Jul 5;15(7):e1007126. doi: 10.1371/journal.pcbi.1007126 (PMC6636765; doi:10.1371/journal.pcbi.1007126)
Supplement: S1 Data — Zip file containing the pupillometry data for participant 1. (ZIP) [file pcbi.1007126.s001.zip › P1/trial8.asc]

** CONVERTED FROM C:\Users\tparr\Documents\PVR\P1_0712\trial8.edf using edfapi 3.1 Win32 Nov 24 2009 on Thu Dec 07 10:05:22 2017
** DATE: Thu Dec  7 10:44:08 2017
** TYPE: EDF_FILE BINARY EVENT SAMPLE TAGGED
** VERSION: EYELINK II 1
** SOURCE: EYELINK CL
** EYELINK II CL v4.48 Nov 25 2009
** CAMERA: EyeLink CL Version 1.4 Sensor=BHA
** SERIAL NUMBER: CL1-AAD42
** CAMERA_CONFIG: AAD42140.SCD
**

MSG	2817023 RECCFG CR 1000 2 0 R
MSG	2817023 ELCLCFG MTABLER
MSG	2817023 GAZE_COORDS 0.00 0.00 1599.00 1199.00
MSG	2817023 THRESHOLDS R 122 225
MSG	2817023 ELCL_PROC CENTROID (3)
MSG	2817023 ELCL_PCR_PARAM 5 3.0
START	2817024 	RIGHT	SAMPLES	EVENTS
PRESCALER	1
VPRESCALER	1
PUPIL	AREA
EVENTS	GAZE	RIGHT	RATE	1000.00	TRACKING	CR	FILTER	2
SAMPLES	GAZE	RIGHT	RATE	1000.00	TRACKING	CR	FILTER	2
MSG	2817024 !MODE RECORD CR 1000 2 0 R
2817024	  761.2	  604.6	 2632.0	...
INPUT	2817024	127
2817025	  761.3	  605.3	 2633.0	...
2817026	  761.0	  605.3	 2633.0	...
2817027	  760.8	  605.4	 2635.0	...
2817028	  760.6	  605.4	 2636.0	...
2817029	  760.5	  605.3	 2637.0	...
2817030	  760.6	  605.8	 2637.0	...
SFIX R   2817031
2817031	  760.4	  606.3	 2638.0	...
2817032	  760.1	  606.6	 2638.0	...
2817033	  759.9	  606.2	 2638.0	...
2817034	  760.0	  605.8	 2639.0	...
2817035	  760.2	  605.7	 2639.0	...
2817036	  760.4	  605.7	 2640.0	...
2817037	  760.1	  605.7	 2641.0	...
2817038	  760.0	  605.7	 2641.0	...
2817039	  759.9	  605.8	 2641.0	...
2817040	  760.1	  605.9	 2641.0	...
2817041	  760.3	  605.9	 2638.0	...
2817042	  760.3	  606.0	 2634.0	...
2817043	  760.2	  605.9	 2633.0	...
2817044	  760.1	  605.8	 2635.0	...
2817045	  759.8	  605.8	 2636.0	...
2817046	  759.7	  605.9	 2634.0	...
2817047	  759.6	  606.1	 2631.0	...
2817048	  759.6	  606.1	 2632.0	...
2817049	  759.6	  606.0	 2635.0	...
2817050	  759.6	  605.6	 2636.0	...
2817051	  759.5	  605.2	 2633.0	...
2817052	  759.3	  604.9	 2630.0	...
2817053	  759.2	  604.9	 2628.0	...
2817054	  759.2	  605.4	 2627.0	...
2817055	  759.2	  605.9	 2628.0	...
2817056	  759.1	  606.5	 2630.0	...
2817057	  758.9	  606.6	 2632.0	...
2817058	  758.7	  606.7	 2633.0	...
2817059	  758.8	  606.8	 2636.0	...
2817060	  759.1	  606.9	 2639.0	...
2817061	  759.5	  607.0	 2642.0	...
2817062	  759.6	  607.3	 2643.0	...
2817063	  759.4	  607.4	 2639.0	...
2817064	  759.3	  607.5	 2635.0	...
2817065	  759.2	  607.4	 2634.0	...
2817066	  758.7	  607.2	 2637.0	...
2817067	  758.2	  606.9	 2640.0	...
2817068	  757.8	  607.2	 2640.0	...
2817069	  758.0	  607.7	 2641.0	...
2817070	  758.2	  608.1	 2641.0	...
2817071	  758.1	  608.0	 2641.0	...
2817072	  757.8	  607.9	 2642.0	...
2817073	  757.6	  607.9	 2642.0	...
2817074	  757.5	  607.9	 2642.0	...
2817075	  757.4	  607.9	 2642.0	...
2817076	  757.3	  608.1	 2641.0	...
2817077	  757.3	  608.4	 2640.0	...
2817078	  757.3	  608.7	 2640.0	...
2817079	  757.3	  608.8	 2642.0	...
2817080	  757.2	  608.8	 2642.0	...
2817081	  757.2	  608.8	 2641.0	...
2817082	  757.4	  608.8	 2643.0	...
2817083	  757.5	  608.8	 2646.0	...
2817084	  757.7	  608.9	 2650.0	...
2817085	  757.3	  608.8	 2650.0	...
2817086	  756.9	  608.6	 2648.0	...
2817087	  756.5	  608.6	 2646.0	...
2817088	  756.5	  609.1	 2643.0	...
2817089	  756.6	  609.7	 2643.0	...
2817090	  756.6	  609.8	 2643.0	...
2817091	  756.6	  609.5	 2642.0	...
2817092	  756.3	  609.1	 2642.0	...
2817093	  756.0	  608.9	 2643.0	...
2817094	  756.3	  608.9	 2645.0	...
2817095	  756.8	  608.9	 2645.0	...
2817096	  757.0	  609.0	 2646.0	...
2817097	  756.7	  609.1	 2650.0	...
2817098	  756.3	  609.2	 2654.0	...
2817099	  756.4	  609.2	 2656.0	...
2817100	  756.5	  608.4	 2656.0	...
2817101	  756.2	  607.7	 2656.0	...
2817102	  755.9	  607.1	 2656.0	...
2817103	  755.7	  607.5	 2655.0	...
2817104	  755.8	  607.7	 2654.0	...
2817105	  755.5	  607.7	 2653.0	...
2817106	  755.1	  607.7	 2653.0	...
2817107	  755.0	  608.3	 2655.0	...
2817108	  755.2	  608.9	 2656.0	...
2817109	  755.5	  609.6	 2658.0	...
2817110	  755.7	  609.7	 2660.0	...
2817111	  755.8	  609.9	 2662.0	...
2817112	  755.9	  610.1	 2664.0	...
2817113	  755.4	  610.3	 2662.0	...
2817114	  754.9	  610.0	 2660.0	...
2817115	  754.4	  609.5	 2659.0	...
2817116	  754.5	  609.0	 2660.0	...
2817117	  754.6	  609.1	 2661.0	...
2817118	  754.7	  609.2	 2660.0	...
2817119	  754.4	  609.4	 2660.0	...
2817120	  754.1	  609.6	 2661.0	...
2817121	  753.8	  609.7	 2663.0	...
2817122	  753.8	  609.6	 2663.0	...
2817123	  753.8	  609.4	 2661.0	...
2817124	  753.8	  609.1	 2661.0	...
2817125	  753.8	  608.9	 2661.0	...
2817126	  753.8	  608.8	 2663.0	...
2817127	  753.4	  608.9	 2664.0	...
2817128	  753.1	  609.0	 2666.0	...
2817129	  752.8	  609.0	 2668.0	...
2817130	  752.9	  609.0	 2670.0	...
2817131	  752.9	  609.0	 2670.0	...
2817132	  752.8	  609.0	 2670.0	...
2817133	  752.8	  609.1	 2672.0	...
2817134	  752.9	  609.3	 2673.0	...
2817135	  752.9	  609.5	 2673.0	...
2817136	  752.9	  609.3	 2671.0	...
2817137	  752.9	  609.0	 2669.0	...
2817138	  752.8	  608.7	 2669.0	...
2817139	  752.6	  608.6	 2669.0	...
2817140	  752.5	  608.7	 2669.0	...
2817141	  752.3	  608.8	 2668.0	...
2817142	  752.3	  608.9	 2668.0	...
2817143	  752.5	  608.9	 2668.0	...
2817144	  752.7	  609.0	 2667.0	...
2817145	  752.7	  608.7	 2671.0	...
2817146	  752.5	  608.4	 2676.0	...
2817147	  752.3	  608.3	 2679.0	...
2817148	  752.3	  608.4	 2677.0	...
2817149	  752.2	  608.6	 2675.0	...
2817150	  752.0	  608.5	 2673.0	...
2817151	  751.8	  608.5	 2672.0	...
2817152	  751.7	  608.5	 2676.0	...
2817153	  751.6	  608.6	 2679.0	...
2817154	  751.6	  608.7	 2681.0	...
2817155	  751.2	  608.4	 2679.0	...
2817156	  750.7	  607.8	 2679.0	...
2817157	  750.2	  607.2	 2679.0	...
2817158	  750.3	  607.1	 2680.0	...
2817159	  750.5	  607.1	 2680.0	...
2817160	  750.8	  607.4	 2681.0	...
2817161	  750.8	  607.6	 2683.0	...
2817162	  750.7	  608.0	 2687.0	...
2817163	  750.6	  608.2	 2690.0	...
2817164	  750.3	  608.1	 2690.0	...
2817165	  750.1	  607.9	 2689.0	...
2817166	  749.8	  607.6	 2689.0	...
2817167	  749.9	  607.6	 2690.0	...
2817168	  750.1	  608.1	 2692.0	...
2817169	  750.2	  608.7	 2693.0	...
2817170	  750.1	  608.7	 2692.0	...
2817171	  750.0	  608.2	 2690.0	...
2817172	  750.0	  607.7	 2689.0	...
2817173	  750.0	  607.4	 2689.0	...
2817174	  749.8	  607.2	 2688.0	...
2817175	  749.5	  606.9	 2689.0	...
2817176	  749.4	  606.9	 2691.0	...
2817177	  749.5	  607.0	 2693.0	...
2817178	  749.6	  607.2	 2696.0	...
2817179	  749.5	  607.3	 2697.0	...
2817180	  749.5	  607.4	 2698.0	...
2817181	  749.2	  607.7	 2697.0	...
2817182	  748.8	  608.1	 2696.0	...
2817183	  748.3	  608.4	 2696.0	...
2817184	  748.4	  608.5	 2697.0	...
2817185	  748.5	  608.5	 2699.0	...
2817186	  748.5	  608.4	 2702.0	...
2817187	  748.6	  608.1	 2704.0	...
2817188	  748.4	  607.9	 2705.0	...
2817189	  748.3	  607.6	 2705.0	...
2817190	  748.2	  607.3	 2704.0	...
2817191	  748.3	  606.9	 2703.0	...
2817192	  748.3	  606.6	 2704.0	...
2817193	  747.8	  606.8	 2705.0	...
2817194	  747.3	  607.2	 2705.0	...
2817195	  747.0	  607.5	 2705.0	...
2817196	  747.2	  607.4	 2707.0	...
2817197	  747.2	  607.3	 2712.0	...
2817198	  747.1	  607.1	 2715.0	...
2817199	  747.2	  607.0	 2717.0	...
2817200	  747.4	  607.0	 2718.0	...
2817201	  747.5	  606.9	 2720.0	...
2817202	  747.4	  606.8	 2718.0	...
2817203	  747.2	  606.8	 2715.0	...
2817204	  747.0	  606.8	 2712.0	...
2817205	  747.1	  606.3	 2714.0	...
2817206	  747.4	  605.8	 2716.0	...
2817207	  747.5	  605.8	 2717.0	...
2817208	  747.2	  606.2	 2716.0	...
2817209	  746.7	  606.5	 2715.0	...
2817210	  746.3	  606.0	 2714.0	...
2817211	  746.1	  605.5	 2714.0	...
2817212	  746.4	  605.3	 2714.0	...
2817213	  746.6	  605.5	 2718.0	...
2817214	  746.7	  605.7	 2721.0	...
2817215	  746.6	  605.6	 2723.0	...
2817216	  746.2	  605.4	 2722.0	...
2817217	  745.9	  605.2	 2720.0	...
2817218	  745.6	  605.2	 2720.0	...
2817219	  745.5	  605.4	 2718.0	...
2817220	  745.8	  605.4	 2717.0	...
2817221	  746.2	  605.5	 2715.0	...
2817222	  746.4	  605.5	 2714.0	...
2817223	  746.3	  605.5	 2713.0	...
2817224	  746.2	  605.5	 2714.0	...
2817225	  746.1	  605.6	 2714.0	...
2817226	  745.9	  605.6	 2714.0	...
2817227	  745.7	  605.5	 2714.0	...
2817228	  745.5	  605.6	 2714.0	...
2817229	  745.3	  605.8	 2715.0	...
2817230	  745.1	  605.9	 2718.0	...
2817231	  745.1	  605.9	 2720.0	...
2817232	  745.2	  605.9	 2721.0	...
2817233	  745.4	  605.9	 2721.0	...
2817234	  745.3	  605.9	 2720.0	...
2817235	  744.9	  605.8	 2717.0	...
2817236	  744.5	  605.7	 2715.0	...
2817237	  744.4	  605.6	 2715.0	...
2817238	  744.6	  605.4	 2715.0	...
2817239	  744.7	  605.2	 2715.0	...
2817240	  744.8	  605.0	 2714.0	...
2817241	  744.7	  604.7	 2712.0	...
2817242	  744.8	  604.7	 2711.0	...
2817243	  744.8	  604.6	 2711.0	...
2817244	  744.8	  604.6	 2712.0	...
2817245	  744.8	  604.8	 2717.0	...
2817246	  744.8	  604.9	 2722.0	...
2817247	  744.9	  605.2	 2722.0	...
2817248	  744.8	  605.2	 2718.0	...
2817249	  744.9	  605.2	 2715.0	...
2817250	  745.0	  605.3	 2716.0	...
2817251	  744.7	  605.4	 2716.0	...
2817252	  744.2	  605.1	 2716.0	...
2817253	  743.8	  604.7	 2716.0	...
2817254	  744.0	  604.1	 2716.0	...
2817255	  744.3	  604.0	 2714.0	...
2817256	  744.5	  604.0	 2712.0	...
2817257	  744.4	  603.9	 2711.0	...
2817258	  744.4	  604.1	 2711.0	...
2817259	  744.5	  604.3	 2712.0	...
2817260	  744.6	  604.2	 2713.0	...
2817261	  744.7	  603.9	 2715.0	...
2817262	  744.6	  603.7	 2714.0	...
2817263	  744.0	  603.7	 2713.0	...
2817264	  743.4	  603.4	 2711.0	...
2817265	  742.8	  603.1	 2713.0	...
2817266	  742.8	  602.6	 2714.0	...
2817267	  742.8	  602.3	 2712.0	...
2817268	  743.1	  602.1	 2709.0	...
2817269	  743.2	  602.6	 2706.0	...
2817270	  743.3	  603.2	 2706.0	...
2817271	  743.3	  603.7	 2703.0	...
2817272	  743.5	  603.8	 2700.0	...
2817273	  743.6	  603.8	 2697.0	...
2817274	  743.6	  603.9	 2697.0	...
2817275	  743.7	  604.0	 2697.0	...
2817276	  743.7	  603.9	 2697.0	...
2817277	  743.7	  603.4	 2698.0	...
2817278	  743.8	  602.8	 2699.0	...
2817279	  743.7	  602.7	 2700.0	...
2817280	  743.3	  602.8	 2698.0	...
2817281	  743.0	  603.1	 2695.0	...
2817282	  742.9	  603.3	 2693.0	...
2817283	  742.8	  603.4	 2693.0	...
2817284	  742.7	  603.2	 2693.0	...
2817285	  742.7	  603.0	 2694.0	...
2817286	  742.9	  603.0	 2695.0	...
2817287	  743.3	  603.0	 2692.0	...
2817288	  743.4	  603.0	 2690.0	...
2817289	  743.3	  603.0	 2686.0	...
2817290	  743.1	  602.9	 2685.0	...
2817291	  742.8	  602.8	 2684.0	...
2817292	  742.8	  602.7	 2684.0	...
2817293	  742.7	  602.7	 2684.0	...
2817294	  742.5	  602.6	 2683.0	...
2817295	  742.2	  602.5	 2682.0	...
2817296	  742.1	  602.3	 2682.0	...
2817297	  742.2	  602.1	 2681.0	...
2817298	  742.4	  601.9	 2682.0	...
2817299	  742.6	  602.2	 2683.0	...
2817300	  743.0	  602.6	 2683.0	...
2817301	  743.1	  603.2	 2682.0	...
2817302	  743.4	  603.3	 2680.0	...
2817303	  743.6	  603.3	 2677.0	...
2817304	  743.4	  603.3	 2674.0	...
2817305	  743.1	  603.6	 2671.0	...
2817306	  742.7	  603.8	 2670.0	...
2817307	  742.8	  604.0	 2669.0	...
2817308	  742.8	  603.9	 2669.0	...
2817309	  742.8	  603.8	 2667.0	...
2817310	  742.8	  604.1	 2664.0	...
2817311	  743.0	  604.5	 2661.0	...
2817312	  743.1	  604.4	 2661.0	...
2817313	  743.1	  603.9	 2662.0	...
2817314	  743.3	  603.4	 2664.0	...
2817315	  743.6	  603.6	 2665.0	...
2817316	  744.9	  603.6	 2664.0	...
2817317	  745.9	  603.5	 2664.0	...
2817318	  747.2	  603.5	 2664.0	...
2817319	  747.4	  603.9	 2664.0	...
2817320	  747.9	  604.2	 2664.0	...
2817321	  748.1	  604.0	 2658.0	...
2817322	  748.4	  603.5	 2652.0	...
2817323	  748.4	  603.0	 2647.0	...
2817324	  748.2	  602.9	 2648.0	...
2817325	  747.6	  602.3	 2649.0	...
2817326	  746.7	  601.8	 2646.0	...
2817327	  745.3	  600.8	 2642.0	...
2817328	  743.7	  600.3	 2639.0	...
2817329	  741.9	  599.9	 2641.0	...
2817330	  740.7	  600.1	 2644.0	...
2817331	  739.2	  600.3	 2645.0	...
2817332	  738.1	  600.4	 2642.0	...
2817333	  737.2	  600.3	 2638.0	...
2817334	  737.2	  599.8	 2636.0	...
2817335	  737.3	  599.2	 2634.0	...
2817336	  737.2	  598.4	 2632.0	...
2817337	  737.2	  598.0	 2631.0	...
2817338	  737.8	  597.8	 2631.0	...
2817339	  738.4	  598.1	 2633.0	...
2817340	  739.5	  598.2	 2632.0	...
2817341	  740.1	  598.1	 2630.0	...
2817342	  740.7	  598.1	 2625.0	...
2817343	  740.9	  598.7	 2623.0	...
2817344	  741.0	  599.6	 2621.0	...
2817345	  741.1	  600.4	 2618.0	...
2817346	  741.1	  600.6	 2615.0	...
2817347	  741.0	  600.7	 2612.0	...
2817348	  740.9	  600.9	 2612.0	...
2817349	  740.7	  600.5	 2612.0	...
2817350	  740.6	  600.1	 2611.0	...
2817351	  740.7	  600.2	 2610.0	...
2817352	  741.0	  600.7	 2610.0	...
2817353	  741.4	  601.0	 2610.0	...
2817354	  741.8	  600.6	 2610.0	...
2817355	  742.0	  600.2	 2609.0	...
2817356	  742.2	  600.0	 2609.0	...
2817357	  742.3	  600.0	 2609.0	...
2817358	  742.6	  600.0	 2609.0	...
2817359	  742.8	  599.3	 2609.0	...
2817360	  742.4	  598.6	 2608.0	...
2817361	  741.8	  598.6	 2609.0	...
2817362	  741.3	  599.3	 2609.0	...
2817363	  741.2	  599.9	 2608.0	...
2817364	  741.3	  599.3	 2606.0	...
2817365	  741.5	  598.8	 2602.0	...
2817366	  741.3	  598.1	 2598.0	...
2817367	  741.0	  597.9	 2593.0	...
2817368	  740.8	  597.9	 2591.0	...
2817369	  741.2	  598.1	 2591.0	...
2817370	  741.7	  598.3	 2591.0	...
2817371	  742.0	  597.7	 2589.0	...
2817372	  742.1	  597.0	 2586.0	...
2817373	  742.3	  596.6	 2583.0	...
2817374	  742.3	  596.7	 2580.0	...
2817375	  742.3	  596.8	 2580.0	...
2817376	  742.6	  596.7	 2579.0	...
2817377	  743.0	  596.8	 2578.0	...
2817378	  743.1	  597.2	 2577.0	...
2817379	  742.9	  597.5	 2577.0	...
2817380	  742.6	  597.7	 2578.0	...
2817381	  742.6	  597.6	 2578.0	...
2817382	  742.8	  597.4	 2579.0	...
2817383	  743.0	  597.3	 2579.0	...
2817384	  743.2	  597.0	 2578.0	...
2817385	  743.1	  596.9	 2578.0	...
2817386	  743.0	  596.7	 2577.0	...
2817387	  743.0	  596.6	 2577.0	...
2817388	  743.1	  596.5	 2575.0	...
2817389	  743.5	  596.4	 2570.0	...
2817390	  743.7	  596.4	 2569.0	...
2817391	  743.6	  596.5	 2568.0	...
2817392	  743.3	  596.5	 2569.0	...
2817393	  743.0	  596.5	 2569.0	...
2817394	  743.1	  596.4	 2567.0	...
2817395	  743.1	  596.3	 2565.0	...
2817396	  743.1	  596.2	 2564.0	...
2817397	  743.1	  596.2	 2564.0	...
2817398	  743.1	  596.9	 2564.0	...
2817399	  743.2	  597.5	 2563.0	...
2817400	  743.0	  597.9	 2563.0	...
2817401	  742.9	  597.5	 2563.0	...
2817402	  742.7	  597.2	 2564.0	...
2817403	  742.8	  597.2	 2565.0	...
2817404	  742.8	  597.4	 2565.0	...
2817405	  743.1	  597.5	 2564.0	...
2817406	  743.4	  597.4	 2564.0	...
2817407	  743.8	  597.3	 2563.0	...
2817408	  743.8	  597.3	 2562.0	...
2817409	  743.8	  597.3	 2561.0	...
2817410	  744.0	  597.4	 2562.0	...
2817411	  744.2	  597.5	 2561.0	...
2817412	  744.4	  597.5	 2559.0	...
2817413	  744.4	  597.5	 2558.0	...
2817414	  744.2	  597.5	 2558.0	...
2817415	  744.0	  597.1	 2556.0	...
2817416	  743.9	  596.7	 2555.0	...
2817417	  744.0	  596.3	 2555.0	...
2817418	  744.2	  596.3	 2555.0	...
2817419	  744.3	  596.3	 2554.0	...
2817420	  744.2	  596.2	 2554.0	...
2817421	  744.2	  596.1	 2553.0	...
2817422	  744.1	  596.0	 2553.0	...
2817423	  744.1	  595.8	 2553.0	...
2817424	  744.3	  596.3	 2553.0	...
2817425	  744.5	  596.9	 2552.0	...
2817426	  744.6	  597.1	 2552.0	...
2817427	  744.5	  596.6	 2552.0	...
2817428	  744.4	  596.2	 2552.0	...
2817429	  744.3	  596.3	 2552.0	...
2817430	  744.3	  595.8	 2548.0	...
2817431	  744.4	  595.3	 2543.0	...
2817432	  744.4	  595.5	 2542.0	...
2817433	  744.6	  596.1	 2544.0	...
2817434	  744.8	  596.6	 2547.0	...
2817435	  745.1	  596.2	 2548.0	...
2817436	  745.3	  596.0	 2547.0	...
2817437	  745.6	  595.7	 2544.0	...
2817438	  745.7	  595.5	 2542.0	...
2817439	  745.7	  595.6	 2541.0	...
2817440	  745.4	  595.8	 2541.0	...
2817441	  745.0	  596.1	 2541.0	...
2817442	  744.8	  596.3	 2542.0	...
2817443	  744.7	  596.4	 2541.0	...
2817444	  744.7	  596.4	 2541.0	...
2817445	  744.6	  596.3	 2539.0	...
2817446	  744.5	  596.2	 2538.0	...
2817447	  744.4	  596.5	 2540.0	...
2817448	  744.4	  596.9	 2543.0	...
2817449	  744.5	  596.9	 2544.0	...
2817450	  744.4	  596.6	 2543.0	...
2817451	  744.3	  596.3	 2542.0	...
2817452	  744.7	  596.1	 2543.0	...
2817453	  745.3	  596.0	 2542.0	...
2817454	  745.9	  596.0	 2541.0	...
2817455	  746.0	  596.1	 2540.0	...
2817456	  745.6	  596.5	 2539.0	...
2817457	  745.2	  596.7	 2536.0	...
2817458	  744.9	  597.2	 2534.0	...
2817459	  745.0	  597.6	 2531.0	...
2817460	  745.2	  597.8	 2531.0	...
2817461	  745.4	  597.7	 2531.0	...
2817462	  745.6	  597.5	 2531.0	...
2817463	  745.9	  597.3	 2531.0	...
2817464	  746.1	  596.9	 2530.0	...
2817465	  746.2	  596.5	 2530.0	...
2817466	  746.0	  596.2	 2531.0	...
2817467	  745.9	  596.1	 2532.0	...
2817468	  745.9	  596.1	 2532.0	...
2817469	  745.6	  596.1	 2531.0	...
2817470	  745.3	  596.3	 2529.0	...
2817471	  745.2	  596.5	 2528.0	...
2817472	  745.6	  596.6	 2528.0	...
2817473	  746.1	  596.6	 2527.0	...
2817474	  746.3	  595.5	 2526.0	...
2817475	  746.3	  594.5	 2525.0	...
2817476	  746.2	  593.9	 2529.0	...
2817477	  746.1	  594.5	 2533.0	...
2817478	  746.1	  595.1	 2535.0	...
2817479	  746.3	  595.4	 2532.0	...
2817480	  746.5	  595.6	 2529.0	...
2817481	  746.4	  595.8	 2529.0	...
2817482	  746.2	  595.9	 2528.0	...
2817483	  746.0	  596.0	 2528.0	...
2817484	  746.1	  596.7	 2528.0	...
2817485	  746.3	  597.3	 2528.0	...
2817486	  746.6	  597.5	 2528.0	...
2817487	  746.4	  596.4	 2528.0	...
2817488	  746.2	  595.3	 2528.0	...
2817489	  745.9	  594.9	 2527.0	...
2817490	  746.1	  594.7	 2526.0	...
2817491	  746.2	  594.5	 2525.0	...
2817492	  746.3	  594.6	 2524.0	...
2817493	  746.3	  594.7	 2523.0	...
2817494	  746.6	  594.9	 2526.0	...
2817495	  746.9	  594.6	 2528.0	...
2817496	  747.1	  594.4	 2529.0	...
2817497	  747.2	  594.8	 2529.0	...
2817498	  747.4	  595.4	 2529.0	...
2817499	  746.9	  595.9	 2529.0	...
2817500	  746.4	  595.5	 2528.0	...
2817501	  746.2	  594.8	 2526.0	...
2817502	  746.5	  594.3	 2524.0	...
2817503	  747.0	  594.0	 2526.0	...
2817504	  747.3	  593.9	 2527.0	...
2817505	  747.6	  593.9	 2527.0	...
2817506	  747.6	  593.9	 2527.0	...
2817507	  747.7	  593.8	 2528.0	...
2817508	  747.6	  593.7	 2529.0	...
2817509	  747.6	  593.7	 2530.0	...
2817510	  747.7	  593.9	 2529.0	...
2817511	  747.5	  594.1	 2526.0	...
2817512	  747.2	  594.2	 2523.0	...
2817513	  747.1	  594.2	 2520.0	...
2817514	  747.4	  594.2	 2520.0	...
2817515	  747.8	  594.2	 2519.0	...
2817516	  747.9	  594.1	 2520.0	...
2817517	  748.0	  593.9	 2520.0	...
2817518	  747.7	  593.4	 2520.0	...
2817519	  747.3	  593.0	 2519.0	...
2817520	  747.0	  592.6	 2518.0	...
2817521	  747.0	  592.5	 2518.0	...
2817522	  747.5	  592.3	 2518.0	...
2817523	  748.0	  592.2	 2518.0	...
2817524	  748.3	  592.1	 2518.0	...
2817525	  748.0	  592.3	 2518.0	...
2817526	  747.8	  592.7	 2518.0	...
2817527	  747.7	  593.2	 2518.0	...
2817528	  747.8	  594.1	 2517.0	...
2817529	  748.0	  594.8	 2519.0	...
2817530	  748.1	  595.2	 2520.0	...
2817531	  748.1	  595.2	 2523.0	...
2817532	  748.0	  594.5	 2524.0	...
2817533	  747.9	  593.9	 2527.0	...
2817534	  747.7	  593.3	 2528.0	...
2817535	  747.7	  593.1	 2530.0	...
2817536	  747.6	  592.9	 2530.0	...
2817537	  747.6	  592.7	 2529.0	...
2817538	  747.7	  592.7	 2529.0	...
2817539	  747.8	  592.9	 2530.0	...
2817540	  748.1	  593.0	 2530.0	...
2817541	  748.4	  593.2	 2530.0	...
2817542	  748.4	  593.2	 2529.0	...
2817543	  748.2	  593.3	 2530.0	...
2817544	  748.2	  593.4	 2532.0	...
2817545	  748.3	  593.4	 2532.0	...
2817546	  748.4	  593.2	 2530.0	...
2817547	  748.2	  593.1	 2529.0	...
2817548	  748.0	  593.1	 2527.0	...
2817549	  748.3	  593.1	 2525.0	...
2817550	  748.7	  593.0	 2525.0	...
2817551	  749.0	  592.9	 2527.0	...
2817552	  749.0	  592.9	 2528.0	...
2817553	  749.1	  592.7	 2526.0	...
2817554	  749.2	  592.5	 2525.0	...
2817555	  749.1	  592.1	 2525.0	...
2817556	  748.9	  592.0	 2524.0	...
2817557	  748.7	  592.4	 2524.0	...
2817558	  748.8	  592.9	 2524.0	...
2817559	  748.7	  593.5	 2524.0	...
2817560	  748.7	  593.3	 2524.0	...
2817561	  748.6	  593.0	 2524.0	...
2817562	  748.5	  592.3	 2525.0	...
2817563	  748.5	  592.0	 2524.0	...
2817564	  748.4	  591.8	 2522.0	...
2817565	  748.7	  591.3	 2520.0	...
2817566	  749.1	  590.7	 2520.0	...
2817567	  749.5	  590.5	 2520.0	...
2817568	  749.6	  590.9	 2524.0	...
2817569	  749.4	  591.3	 2527.0	...
2817570	  749.1	  591.4	 2530.0	...
2817571	  749.0	  591.3	 2532.0	...
2817572	  749.0	  591.1	 2534.0	...
2817573	  749.1	  590.9	 2533.0	...
2817574	  749.1	  590.6	 2531.0	...
2817575	  749.4	  590.3	 2528.0	...
2817576	  749.7	  590.2	 2528.0	...
2817577	  750.0	  590.2	 2529.0	...
2817578	  750.0	  590.9	 2531.0	...
2817579	  749.9	  591.5	 2533.0	...
2817580	  749.7	  591.8	 2533.0	...
2817581	  749.5	  591.5	 2532.0	...
2817582	  749.4	  591.1	 2532.0	...
2817583	  749.3	  591.1	 2532.0	...
2817584	  749.2	  591.1	 2532.0	...
2817585	  749.0	  590.9	 2534.0	...
2817586	  748.9	  590.8	 2537.0	...
2817587	  749.1	  590.8	 2539.0	...
2817588	  749.5	  591.0	 2538.0	...
2817589	  749.8	  591.4	 2536.0	...
2817590	  749.8	  591.5	 2535.0	...
2817591	  749.8	  591.6	 2537.0	...
2817592	  749.8	  591.4	 2539.0	...
2817593	  749.7	  591.3	 2539.0	...
2817594	  749.5	  591.3	 2539.0	...
2817595	  749.3	  591.8	 2538.0	...
2817596	  749.2	  592.2	 2538.0	...
2817597	  749.3	  592.7	 2538.0	...
2817598	  749.5	  592.7	 2537.0	...
2817599	  749.7	  592.4	 2537.0	...
2817600	  749.7	  592.0	 2538.0	...
2817601	  749.7	  591.7	 2539.0	...
2817602	  749.6	  591.6	 2540.0	...
2817603	  749.4	  591.3	 2541.0	...
2817604	  749.4	  590.9	 2542.0	...
2817605	  749.4	  590.6	 2541.0	...
2817606	  749.4	  590.5	 2540.0	...
2817607	  749.3	  590.3	 2539.0	...
2817608	  749.3	  590.3	 2538.0	...
2817609	  749.2	  590.5	 2537.0	...
2817610	  749.4	  590.8	 2535.0	...
2817611	  749.7	  591.1	 2534.0	...
2817612	  750.0	  591.7	 2533.0	...
2817613	  750.0	  592.1	 2535.0	...
2817614	  749.9	  592.1	 2537.0	...
2817615	  749.9	  591.8	 2539.0	...
2817616	  749.9	  591.5	 2539.0	...
2817617	  750.0	  591.5	 2541.0	...
2817618	  750.0	  591.4	 2542.0	...
2817619	  750.0	  591.5	 2544.0	...
2817620	  750.0	  591.6	 2545.0	...
2817621	  750.1	  591.7	 2544.0	...
2817622	  750.1	  591.7	 2542.0	...
2817623	  750.0	  591.5	 2540.0	...
2817624	  750.0	  591.2	 2540.0	...
2817625	  749.9	  590.9	 2539.0	...
2817626	  750.1	  590.9	 2538.0	...
2817627	  750.4	  590.9	 2537.0	...
2817628	  750.6	  590.9	 2537.0	...
2817629	  750.5	  590.8	 2538.0	...
2817630	  750.2	  591.0	 2538.0	...
2817631	  750.0	  591.2	 2540.0	...
2817632	  750.0	  591.2	 2542.0	...
2817633	  750.0	  591.0	 2543.0	...
2817634	  750.0	  590.8	 2543.0	...
2817635	  750.1	  590.8	 2544.0	...
2817636	  750.2	  590.8	 2545.0	...
2817637	  750.6	  590.8	 2546.0	...
2817638	  751.0	  590.7	 2546.0	...
2817639	  751.0	  590.3	 2545.0	...
2817640	  750.6	  590.0	 2544.0	...
2817641	  750.2	  589.5	 2544.0	...
2817642	  750.2	  589.2	 2544.0	...
2817643	  750.1	  589.0	 2543.0	...
2817644	  750.1	  589.1	 2543.0	...
2817645	  750.0	  589.2	 2543.0	...
2817646	  749.9	  589.1	 2542.0	...
2817647	  749.7	  589.2	 2540.0	...
2817648	  749.6	  589.3	 2543.0	...
2817649	  749.5	  589.2	 2548.0	...
2817650	  749.6	  589.2	 2551.0	...
2817651	  749.6	  589.0	 2550.0	...
2817652	  749.7	  589.0	 2551.0	...
2817653	  749.7	  588.9	 2552.0	...
2817654	  749.8	  589.0	 2553.0	...
2817655	  750.1	  589.4	 2553.0	...
2817656	  750.3	  589.7	 2552.0	...
2817657	  750.2	  590.1	 2553.0	...
2817658	  750.0	  590.1	 2555.0	...
2817659	  750.1	  590.0	 2557.0	...
2817660	  750.4	  589.9	 2557.0	...
2817661	  750.2	  589.8	 2557.0	...
2817662	  749.7	  590.0	 2556.0	...
2817663	  749.5	  590.1	 2556.0	...
2817664	  749.7	  589.7	 2553.0	...
2817665	  749.8	  589.4	 2551.0	...
2817666	  749.7	  589.0	 2551.0	...
2817667	  749.6	  589.1	 2554.0	...
2817668	  749.6	  589.0	 2557.0	...
2817669	  749.6	  588.8	 2558.0	...
2817670	  749.5	  588.9	 2560.0	...
2817671	  749.5	  589.2	 2560.0	...
2817672	  749.5	  589.4	 2559.0	...
2817673	  749.5	  589.4	 2559.0	...
2817674	  749.7	  589.4	 2559.0	...
2817675	  749.8	  589.2	 2561.0	...
2817676	  750.0	  588.9	 2564.0	...
2817677	  750.0	  588.7	 2566.0	...
2817678	  750.1	  589.0	 2567.0	...
2817679	  750.2	  589.3	 2567.0	...
2817680	  750.3	  589.6	 2567.0	...
2817681	  750.2	  589.3	 2564.0	...
2817682	  750.2	  589.1	 2562.0	...
2817683	  750.3	  589.5	 2560.0	...
2817684	  750.4	  589.9	 2560.0	...
2817685	  750.5	  590.4	 2559.0	...
2817686	  750.6	  590.0	 2561.0	...
2817687	  750.0	  589.8	 2563.0	...
2817688	  749.4	  589.5	 2565.0	...
2817689	  749.0	  589.5	 2565.0	...
2817690	  749.4	  589.3	 2565.0	...
2817691	  749.8	  589.4	 2565.0	...
2817692	  750.0	  589.5	 2565.0	...
2817693	  750.1	  589.4	 2565.0	...
2817694	  750.2	  589.1	 2563.0	...
2817695	  750.2	  588.7	 2563.0	...
2817696	  750.2	  588.7	 2566.0	...
2817697	  750.2	  588.6	 2569.0	...
2817698	  750.1	  588.4	 2573.0	...
2817699	  750.0	  588.1	 2573.0	...
2817700	  749.8	  587.9	 2573.0	...
2817701	  749.7	  587.6	 2573.0	...
2817702	  749.7	  587.7	 2572.0	...
2817703	  749.6	  587.8	 2572.0	...
2817704	  749.8	  587.8	 2572.0	...
2817705	  750.1	  587.7	 2574.0	...
2817706	  750.1	  587.7	 2576.0	...
2817707	  749.8	  588.4	 2575.0	...
2817708	  749.4	  589.1	 2572.0	...
2817709	  749.3	  589.9	 2572.0	...
2817710	  749.2	  590.2	 2576.0	...
2817711	  749.3	  590.4	 2579.0	...
2817712	  749.5	  590.3	 2579.0	...
2817713	  749.7	  590.3	 2579.0	...
2817714	  749.8	  589.8	 2580.0	...
2817715	  749.7	  589.4	 2582.0	...
2817716	  749.7	  588.8	 2582.0	...
2817717	  749.8	  588.6	 2580.0	...
2817718	  749.9	  588.5	 2579.0	...
2817719	  749.8	  588.4	 2581.0	...
2817720	  749.7	  588.4	 2582.0	...
2817721	  749.7	  588.6	 2583.0	...
2817722	  749.5	  588.7	 2584.0	...
2817723	  749.2	  588.9	 2586.0	...
2817724	  749.0	  588.9	 2588.0	...
2817725	  749.0	  589.1	 2587.0	...
2817726	  749.0	  589.4	 2585.0	...
2817727	  749.0	  589.7	 2582.0	...
2817728	  749.0	  589.8	 2582.0	...
2817729	  749.0	  589.8	 2582.0	...
2817730	  749.0	  589.7	 2583.0	...
2817731	  749.0	  589.6	 2585.0	...
2817732	  748.9	  589.4	 2587.0	...
2817733	  748.9	  589.1	 2588.0	...
2817734	  748.9	  588.9	 2587.0	...
2817735	  748.9	  589.2	 2586.0	...
2817736	  748.9	  589.4	 2586.0	...
2817737	  749.1	  589.7	 2586.0	...
2817738	  749.2	  589.8	 2586.0	...
2817739	  749.3	  589.6	 2585.0	...
2817740	  749.2	  589.0	 2588.0	...
2817741	  749.0	  588.4	 2591.0	...
2817742	  749.0	  587.9	 2594.0	...
2817743	  749.0	  587.7	 2594.0	...
2817744	  749.3	  587.5	 2593.0	...
2817745	  749.3	  587.5	 2594.0	...
2817746	  749.2	  587.6	 2594.0	...
2817747	  749.0	  587.8	 2595.0	...
2817748	  748.7	  587.7	 2595.0	...
2817749	  748.6	  587.8	 2596.0	...
2817750	  748.1	  587.9	 2595.0	...
2817751	  747.7	  588.1	 2595.0	...
2817752	  747.5	  588.3	 2598.0	...
2817753	  747.8	  588.4	 2602.0	...
2817754	  748.1	  588.4	 2606.0	...
2817755	  748.3	  588.2	 2607.0	...
2817756	  748.6	  588.0	 2607.0	...
2817757	  748.7	  588.4	 2607.0	...
2817758	  748.7	  589.0	 2604.0	...
2817759	  748.7	  589.6	 2602.0	...
2817760	  748.6	  589.6	 2600.0	...
2817761	  748.6	  589.6	 2601.0	...
2817762	  748.6	  589.8	 2604.0	...
2817763	  748.7	  590.1	 2607.0	...
2817764	  748.6	  590.3	 2608.0	...
2817765	  748.6	  590.0	 2607.0	...
2817766	  748.2	  588.8	 2606.0	...
2817767	  747.8	  587.1	 2605.0	...
2817768	  747.2	  585.3	 2604.0	...
2817769	  746.9	  583.4	 2602.0	...
2817770	  746.0	  582.1	 2600.0	...
2817771	  745.2	  580.1	 2601.0	...
2817772	  744.6	  578.2	 2604.0	...
2817773	  744.5	  575.8	 2606.0	...
2817774	  744.6	  574.2	 2607.0	...
2817775	  745.5	  573.5	 2608.0	...
2817776	  746.3	  572.9	 2610.0	...
2817777	  747.5	  572.3	 2613.0	...
2817778	  748.2	  571.9	 2614.0	...
2817779	  749.1	  571.6	 2614.0	...
2817780	  749.6	  571.4	 2613.0	...
2817781	  750.1	  571.6	 2612.0	...
2817782	  750.4	  571.8	 2610.0	...
2817783	  751.0	  571.9	 2609.0	...
2817784	  751.2	  571.5	 2608.0	...
2817785	  750.8	  571.2	 2608.0	...
2817786	  750.2	  571.0	 2610.0	...
2817787	  749.6	  571.1	 2615.0	...
2817788	  749.5	  571.3	 2620.0	...
2817789	  749.2	  571.5	 2620.0	...
2817790	  748.9	  571.6	 2617.0	...
2817791	  748.5	  571.6	 2615.0	...
2817792	  748.5	  571.6	 2614.0	...
2817793	  748.5	  571.9	 2612.0	...
2817794	  748.4	  572.0	 2610.0	...
2817795	  748.5	  572.0	 2609.0	...
2817796	  748.7	  572.5	 2608.0	...
2817797	  748.9	  573.0	 2611.0	...
2817798	  748.9	  573.8	 2615.0	...
2817799	  748.8	  574.0	 2618.0	...
2817800	  748.8	  574.2	 2618.0	...
2817801	  748.7	  574.1	 2618.0	...
2817802	  748.5	  574.0	 2618.0	...
2817803	  748.3	  574.0	 2619.0	...
2817804	  748.2	  574.2	 2620.0	...
2817805	  748.2	  574.1	 2619.0	...
2817806	  748.2	  573.9	 2618.0	...
2817807	  748.0	  573.7	 2616.0	...
2817808	  747.9	  573.9	 2617.0	...
2817809	  747.8	  574.2	 2620.0	...
2817810	  747.9	  574.4	 2623.0	...
2817811	  747.9	  574.2	 2626.0	...
2817812	  748.0	  573.8	 2626.0	...
2817813	  748.0	  573.5	 2625.0	...
2817814	  747.9	  573.7	 2624.0	...
2817815	  747.8	  574.0	 2622.0	...
2817816	  747.4	  574.6	 2619.0	...
2817817	  747.2	  575.0	 2620.0	...
2817818	  747.1	  575.0	 2622.0	...
2817819	  747.1	  574.6	 2625.0	...
2817820	  747.2	  574.1	 2626.0	...
2817821	  747.3	  573.8	 2626.0	...
2817822	  747.2	  573.6	 2625.0	...
2817823	  747.2	  573.5	 2624.0	...
2817824	  747.1	  573.6	 2624.0	...
2817825	  747.2	  573.8	 2624.0	...
2817826	  747.2	  574.1	 2623.0	...
2817827	  747.2	  574.4	 2623.0	...
2817828	  747.5	  574.3	 2625.0	...
2817829	  747.8	  574.2	 2627.0	...
2817830	  748.1	  574.1	 2628.0	...
2817831	  748.0	  574.1	 2629.0	...
2817832	  747.8	  574.0	 2630.0	...
2817833	  747.6	  574.1	 2630.0	...
2817834	  747.4	  574.4	 2629.0	...
2817835	  747.3	  574.8	 2627.0	...
2817836	  747.1	  575.1	 2626.0	...
2817837	  747.0	  574.9	 2626.0	...
2817838	  746.8	  574.8	 2628.0	...
2817839	  746.7	  574.9	 2629.0	...
2817840	  746.9	  575.0	 2630.0	...
2817841	  747.2	  575.0	 2630.0	...
2817842	  747.4	  574.9	 2631.0	...
2817843	  747.6	  574.8	 2633.0	...
2817844	  747.8	  574.7	 2634.0	...
2817845	  747.6	  574.8	 2635.0	...
2817846	  747.3	  574.8	 2634.0	...
2817847	  746.9	  575.0	 2632.0	...
2817848	  746.9	  575.2	 2630.0	...
2817849	  747.0	  575.3	 2630.0	...
2817850	  747.2	  575.2	 2632.0	...
2817851	  747.4	  574.9	 2633.0	...
2817852	  747.5	  574.9	 2634.0	...
2817853	  747.3	  574.9	 2634.0	...
2817854	  747.2	  574.5	 2632.0	...
2817855	  747.1	  574.1	 2630.0	...
2817856	  747.3	  573.6	 2628.0	...
2817857	  747.3	  573.6	 2628.0	...
2817858	  747.3	  574.0	 2629.0	...
2817859	  747.3	  574.6	 2629.0	...
2817860	  747.2	  575.1	 2631.0	...
2817861	  747.3	  575.1	 2633.0	...
2817862	  747.4	  575.0	 2637.0	...
2817863	  747.6	  574.9	 2640.0	...
2817864	  747.7	  574.9	 2642.0	...
2817865	  747.9	  574.9	 2642.0	...
2817866	  747.9	  574.8	 2641.0	...
2817867	  747.4	  574.6	 2641.0	...
2817868	  746.9	  574.3	 2640.0	...
2817869	  746.5	  574.3	 2638.0	...
2817870	  746.6	  574.3	 2636.0	...
2817871	  746.5	  574.4	 2634.0	...
2817872	  746.4	  574.2	 2634.0	...
2817873	  746.2	  573.7	 2634.0	...
2817874	  746.4	  573.4	 2635.0	...
2817875	  746.9	  573.5	 2636.0	...
2817876	  747.3	  573.6	 2636.0	...
2817877	  747.5	  573.6	 2636.0	...
2817878	  747.4	  573.7	 2636.0	...
2817879	  747.4	  574.1	 2636.0	...
2817880	  747.5	  574.4	 2636.0	...
2817881	  747.5	  574.5	 2636.0	...
2817882	  747.5	  574.5	 2636.0	...
2817883	  747.6	  574.5	 2636.0	...
2817884	  747.5	  574.5	 2635.0	...
2817885	  747.3	  574.6	 2634.0	...
2817886	  746.9	  574.9	 2634.0	...
2817887	  746.6	  575.1	 2634.0	...
2817888	  746.8	  575.5	 2636.0	...
2817889	  747.2	  575.8	 2637.0	...
2817890	  747.6	  576.1	 2638.0	...
2817891	  747.6	  576.1	 2640.0	...
2817892	  747.3	  576.0	 2643.0	...
2817893	  747.1	  575.7	 2647.0	...
2817894	  747.0	  575.1	 2647.0	...
2817895	  747.3	  574.6	 2649.0	...
2817896	  747.6	  574.2	 2651.0	...
2817897	  747.6	  574.7	 2653.0	...
2817898	  747.3	  575.2	 2652.0	...
2817899	  747.0	  575.7	 2651.0	...
2817900	  746.8	  575.4	 2651.0	...
2817901	  746.8	  575.1	 2650.0	...
2817902	  746.9	  574.7	 2648.0	...
2817903	  747.0	  574.4	 2646.0	...
2817904	  747.1	  574.2	 2646.0	...
2817905	  747.1	  574.3	 2646.0	...
2817906	  747.1	  574.8	 2647.0	...
2817907	  747.0	  575.3	 2647.0	...
2817908	  747.0	  575.4	 2647.0	...
2817909	  746.9	  575.2	 2647.0	...
2817910	  747.0	  575.2	 2647.0	...
2817911	  747.0	  575.3	 2646.0	...
2817912	  747.1	  575.1	 2646.0	...
2817913	  747.1	  574.5	 2646.0	...
2817914	  747.2	  574.0	 2646.0	...
2817915	  747.3	  574.1	 2646.0	...
2817916	  747.3	  574.6	 2646.0	...
2817917	  747.2	  575.0	 2647.0	...
2817918	  747.2	  575.4	 2647.0	...
2817919	  747.2	  575.1	 2646.0	...
2817920	  747.2	  574.7	 2648.0	...
2817921	  747.2	  574.3	 2650.0	...
2817922	  747.2	  574.7	 2653.0	...
2817923	  747.2	  575.3	 2654.0	...
2817924	  747.2	  575.5	 2654.0	...
2817925	  747.3	  575.3	 2654.0	...
2817926	  747.4	  575.0	 2654.0	...
2817927	  747.4	  575.1	 2654.0	...
2817928	  747.4	  574.9	 2654.0	...
2817929	  747.6	  575.0	 2655.0	...
2817930	  747.5	  575.2	 2656.0	...
2817931	  747.3	  575.3	 2657.0	...
2817932	  747.2	  575.2	 2656.0	...
2817933	  747.4	  574.4	 2654.0	...
2817934	  747.6	  573.7	 2653.0	...
2817935	  747.6	  573.4	 2654.0	...
2817936	  747.6	  573.8	 2655.0	...
2817937	  747.6	  574.3	 2653.0	...
2817938	  747.5	  574.5	 2650.0	...
2817939	  747.5	  574.7	 2646.0	...
2817940	  747.4	  574.8	 2649.0	...
2817941	  747.4	  574.8	 2651.0	...
2817942	  747.4	  575.0	 2655.0	...
2817943	  747.4	  575.1	 2655.0	...
2817944	  747.4	  575.1	 2654.0	...
2817945	  747.5	  575.0	 2653.0	...
2817946	  747.5	  574.8	 2651.0	...
2817947	  747.4	  574.8	 2652.0	...
2817948	  747.4	  574.8	 2652.0	...
2817949	  747.6	  574.8	 2652.0	...
2817950	  747.9	  575.0	 2652.0	...
2817951	  748.2	  575.2	 2653.0	...
2817952	  748.3	  575.3	 2654.0	...
2817953	  748.3	  575.0	 2655.0	...
2817954	  748.2	  574.9	 2652.0	...
2817955	  748.0	  574.7	 2650.0	...
2817956	  747.9	  574.9	 2648.0	...
2817957	  747.8	  574.8	 2648.0	...
2817958	  747.8	  574.7	 2649.0	...
2817959	  747.8	  574.4	 2650.0	...
2817960	  747.6	  574.4	 2650.0	...
2817961	  747.5	  574.5	 2652.0	...
2817962	  747.6	  574.8	 2656.0	...
2817963	  747.7	  574.9	 2657.0	...
2817964	  747.8	  575.0	 2655.0	...
2817965	  747.8	  574.9	 2653.0	...
2817966	  747.9	  574.8	 2655.0	...
2817967	  747.9	  575.0	 2658.0	...
2817968	  747.9	  575.2	 2662.0	...
2817969	  747.8	  575.2	 2663.0	...
2817970	  747.7	  575.0	 2660.0	...
2817971	  747.8	  574.8	 2658.0	...
2817972	  747.7	  574.7	 2656.0	...
2817973	  747.7	  574.7	 2656.0	...
2817974	  747.7	  575.1	 2656.0	...
2817975	  747.9	  575.5	 2657.0	...
2817976	  748.2	  575.8	 2657.0	...
2817977	  748.4	  575.9	 2657.0	...
2817978	  748.4	  576.1	 2657.0	...
2817979	  748.4	  576.3	 2656.0	...
2817980	  748.4	  576.3	 2655.0	...
2817981	  748.4	  576.3	 2657.0	...
2817982	  748.4	  576.9	 2659.0	...
2817983	  748.4	  577.5	 2660.0	...
2817984	  748.4	  577.4	 2661.0	...
2817985	  748.4	  576.5	 2661.0	...
2817986	  748.3	  575.7	 2662.0	...
2817987	  748.2	  575.6	 2663.0	...
2817988	  748.1	  575.8	 2664.0	...
2817989	  747.9	  576.1	 2664.0	...
2817990	  747.8	  576.2	 2663.0	...
2817991	  747.9	  576.1	 2662.0	...
2817992	  748.0	  576.3	 2661.0	...
2817993	  748.1	  576.5	 2662.0	...
2817994	  748.5	  576.8	 2663.0	...
2817995	  748.8	  576.8	 2666.0	...
2817996	  749.0	  576.7	 2668.0	...
2817997	  748.8	  576.6	 2671.0	...
2817998	  748.6	  576.4	 2671.0	...
2817999	  748.8	  576.3	 2671.0	...
2818000	  748.9	  576.8	 2669.0	...
2818001	  748.9	  577.3	 2668.0	...
2818002	  748.7	  577.8	 2666.0	...
2818003	  748.5	  577.8	 2667.0	...
2818004	  748.4	  577.8	 2667.0	...
2818005	  748.5	  577.7	 2669.0	...
2818006	  748.7	  577.5	 2669.0	...
2818007	  748.9	  577.1	 2670.0	...
2818008	  748.9	  576.8	 2669.0	...
2818009	  748.9	  576.5	 2668.0	...
2818010	  749.3	  576.3	 2666.0	...
2818011	  749.8	  576.1	 2667.0	...
2818012	  750.1	  576.0	 2667.0	...
2818013	  749.9	  576.1	 2666.0	...
2818014	  749.7	  576.2	 2665.0	...
2818015	  749.5	  576.3	 2662.0	...
2818016	  749.3	  576.5	 2660.0	...
2818017	  749.2	  576.7	 2660.0	...
2818018	  749.1	  576.9	 2662.0	...
2818019	  749.2	  576.6	 2664.0	...
2818020	  749.0	  576.3	 2664.0	...
2818021	  748.8	  576.1	 2664.0	...
2818022	  748.6	  576.2	 2664.0	...
2818023	  748.6	  576.3	 2664.0	...
2818024	  748.7	  576.3	 2667.0	...
2818025	  748.5	  576.2	 2670.0	...
2818026	  748.4	  576.1	 2671.0	...
2818027	  748.4	  575.5	 2669.0	...
2818028	  748.4	  575.0	 2667.0	...
2818029	  748.5	  575.1	 2667.0	...
2818030	  748.7	  575.7	 2669.0	...
2818031	  748.9	  576.3	 2671.0	...
2818032	  748.9	  576.5	 2673.0	...
2818033	  748.8	  576.7	 2673.0	...
2818034	  748.7	  577.0	 2671.0	...
2818035	  748.8	  577.0	 2670.0	...
2818036	  748.8	  576.9	 2668.0	...
2818037	  748.7	  576.9	 2668.0	...
2818038	  748.6	  576.9	 2667.0	...
2818039	  748.5	  576.6	 2668.0	...
2818040	  748.7	  576.4	 2670.0	...
2818041	  748.9	  576.3	 2672.0	...
MSG	2818042 0000 _ Experiment Start
2818042	  749.2	  576.5	 2673.0	...
2818043	  749.2	  576.7	 2673.0	...
2818044	  749.3	  577.3	 2674.0	...
2818045	  749.5	  578.2	 2672.0	...
2818046	  750.0	  579.3	 2670.0	...
2818047	  750.4	  580.4	 2668.0	...
2818048	  750.7	  581.8	 2667.0	...
2818049	  750.7	  583.0	 2665.0	...
2818050	  751.6	  583.7	 2664.0	...
2818051	  752.5	  583.7	 2666.0	...
2818052	  753.8	  583.6	 2669.0	...
2818053	  754.5	  583.6	 2670.0	...
2818054	  755.1	  583.4	 2669.0	...
2818055	  755.3	  583.4	 2667.0	...
2818056	  755.3	  583.3	 2667.0	...
2818057	  755.2	  583.4	 2666.0	...
2818058	  754.8	  583.6	 2667.0	...
2818059	  754.2	  583.7	 2668.0	...
2818060	  753.7	  583.7	 2668.0	...
2818061	  753.1	  584.0	 2667.0	...
2818062	  752.8	  584.7	 2667.0	...
2818063	  752.4	  585.4	 2664.0	...
2818064	  752.3	  586.0	 2661.0	...
2818065	  752.3	  586.3	 2661.0	...
2818066	  752.4	  587.6	 2663.0	...
2818067	  752.6	  588.6	 2665.0	...
2818068	  752.7	  588.1	 2664.0	...
2818069	  752.8	  586.7	 2664.0	...
2818070	  752.8	  585.4	 2664.0	...
2818071	  752.8	  585.4	 2666.0	...
2818072	  752.7	  585.2	 2669.0	...
2818073	  753.0	  584.6	 2671.0	...
2818074	  753.3	  584.2	 2670.0	...
2818075	  753.3	  584.2	 2669.0	...
2818076	  752.9	  584.3	 2668.0	...
2818077	  752.5	  584.2	 2667.0	...
2818078	  752.6	  584.0	 2665.0	...
2818079	  752.8	  583.9	 2665.0	...
2818080	  753.1	  584.0	 2664.0	...
2818081	  753.4	  584.1	 2663.0	...
2818082	  753.4	  584.6	 2663.0	...
2818083	  753.2	  585.1	 2664.0	...
2818084	  753.1	  585.1	 2665.0	...
2818085	  753.1	  584.7	 2665.0	...
2818086	  753.1	  584.2	 2665.0	...
2818087	  753.2	  584.2	 2664.0	...
2818088	  753.2	  584.2	 2663.0	...
2818089	  753.3	  584.4	 2662.0	...
2818090	  753.3	  584.9	 2661.0	...
2818091	  753.3	  585.6	 2661.0	...
2818092	  753.7	  586.1	 2661.0	...
2818093	  754.1	  586.4	 2664.0	...
2818094	  754.2	  586.3	 2667.0	...
2818095	  753.9	  586.5	 2669.0	...
2818096	  753.9	  586.6	 2667.0	...
2818097	  754.1	  586.7	 2665.0	...
2818098	  754.3	  586.7	 2665.0	...
2818099	  754.3	  586.6	 2666.0	...
2818100	  754.3	  586.6	 2667.0	...
2818101	  754.3	  586.8	 2669.0	...
2818102	  754.3	  586.9	 2669.0	...
2818103	  754.3	  587.0	 2670.0	...
2818104	  754.3	  586.9	 2669.0	...
2818105	  754.6	  586.9	 2668.0	...
2818106	  754.9	  586.8	 2665.0	...
2818107	  754.8	  586.8	 2664.0	...
2818108	  754.4	  586.8	 2663.0	...
2818109	  754.3	  586.9	 2663.0	...
2818110	  754.5	  587.0	 2664.0	...
2818111	  754.7	  587.1	 2664.0	...
2818112	  754.6	  587.5	 2664.0	...
2818113	  754.6	  587.9	 2665.0	...
2818114	  754.5	  588.5	 2665.0	...
2818115	  754.3	  588.6	 2665.0	...
2818116	  754.5	  588.2	 2665.0	...
2818117	  754.7	  587.7	 2667.0	...
2818118	  755.1	  587.1	 2669.0	...
2818119	  755.1	  586.8	 2670.0	...
2818120	  755.2	  586.5	 2672.0	...
2818121	  755.1	  586.2	 2673.0	...
2818122	  755.6	  586.2	 2675.0	...
2818123	  756.0	  586.2	 2675.0	...
2818124	  756.1	  586.1	 2674.0	...
2818125	  755.8	  586.0	 2673.0	...
2818126	  755.3	  586.5	 2674.0	...
2818127	  755.3	  587.2	 2675.0	...
2818128	  754.9	  587.7	 2673.0	...
2818129	  754.5	  587.7	 2670.0	...
2818130	  754.2	  587.6	 2668.0	...
2818131	  754.1	  587.5	 2669.0	...
2818132	  754.5	  587.0	 2669.0	...
2818133	  755.0	  586.6	 2667.0	...
2818134	  755.5	  586.7	 2666.0	...
2818135	  755.5	  587.2	 2666.0	...
2818136	  755.7	  587.7	 2667.0	...
2818137	  756.0	  587.9	 2669.0	...
2818138	  756.2	  587.4	 2670.0	...
2818139	  756.0	  586.8	 2671.0	...
2818140	  755.5	  586.1	 2673.0	...
2818141	  755.1	  585.9	 2674.0	...
2818142	  754.8	  585.8	 2671.0	...
2818143	  754.9	  585.8	 2667.0	...
2818144	  754.9	  585.8	 2663.0	...
2818145	  754.7	  586.2	 2663.0	...
2818146	  754.6	  586.4	 2664.0	...
2818147	  754.5	  586.7	 2665.0	...
2818148	  754.6	  586.4	 2665.0	...
2818149	  754.9	  586.3	 2666.0	...
2818150	  755.1	  586.7	 2670.0	...
2818151	  755.3	  587.3	 2674.0	...
2818152	  755.3	  587.5	 2673.0	...
2818153	  755.3	  587.0	 2668.0	...
2818154	  755.3	  586.5	 2665.0	...
2818155	  755.4	  586.5	 2667.0	...
2818156	  755.6	  586.5	 2668.0	...
2818157	  755.7	  586.9	 2668.0	...
2818158	  755.7	  587.2	 2668.0	...
2818159	  755.7	  587.6	 2669.0	...
2818160	  755.7	  587.8	 2669.0	...
2818161	  755.6	  587.9	 2670.0	...
2818162	  755.6	  587.8	 2669.0	...
2818163	  755.5	  587.6	 2669.0	...
2818164	  755.4	  587.2	 2668.0	...
2818165	  755.5	  587.1	 2666.0	...
2818166	  755.7	  587.2	 2665.0	...
2818167	  755.9	  587.4	 2663.0	...
2818168	  755.9	  587.5	 2663.0	...
2818169	  755.9	  587.3	 2664.0	...
2818170	  756.0	  587.0	 2666.0	...
2818171	  756.1	  587.1	 2669.0	...
2818172	  756.2	  587.4	 2666.0	...
2818173	  756.2	  587.7	 2663.0	...
2818174	  756.3	  587.5	 2660.0	...
2818175	  756.2	  587.5	 2661.0	...
2818176	  756.3	  587.5	 2661.0	...
2818177	  756.5	  587.6	 2661.0	...
2818178	  756.3	  587.7	 2660.0	...
2818179	  756.0	  587.5	 2659.0	...
2818180	  755.8	  587.1	 2660.0	...
2818181	  755.9	  586.7	 2663.0	...
2818182	  756.0	  586.6	 2665.0	...
2818183	  756.1	  586.6	 2667.0	...
2818184	  756.0	  586.6	 2667.0	...
2818185	  756.0	  586.7	 2667.0	...
2818186	  756.0	  586.7	 2668.0	...
2818187	  756.1	  586.7	 2666.0	...
2818188	  756.2	  586.4	 2665.0	...
2818189	  756.4	  586.1	 2663.0	...
2818190	  756.7	  585.8	 2663.0	...
2818191	  756.8	  585.8	 2662.0	...
2818192	  756.6	  585.9	 2663.0	...
2818193	  756.4	  585.9	 2665.0	...
2818194	  756.5	  586.1	 2667.0	...
2818195	  756.6	  586.5	 2666.0	...
2818196	  756.8	  586.9	 2665.0	...
2818197	  756.8	  587.1	 2664.0	...
2818198	  756.9	  587.1	 2666.0	...
2818199	  756.8	  587.1	 2668.0	...
2818200	  756.6	  587.2	 2671.0	...
2818201	  756.4	  587.4	 2671.0	...
2818202	  756.3	  587.6	 2671.0	...
2818203	  756.2	  587.6	 2670.0	...
2818204	  756.0	  587.5	 2669.0	...
2818205	  755.9	  587.4	 2670.0	...
2818206	  756.2	  587.2	 2671.0	...
2818207	  756.7	  587.1	 2671.0	...
2818208	  757.1	  587.0	 2670.0	...
2818209	  757.1	  587.0	 2670.0	...
2818210	  757.3	  587.0	 2669.0	...
2818211	  757.4	  587.0	 2670.0	...
2818212	  757.7	  587.0	 2670.0	...
2818213	  757.8	  586.8	 2670.0	...
2818214	  758.0	  586.6	 2670.0	...
2818215	  758.0	  586.3	 2669.0	...
2818216	  758.0	  586.0	 2667.0	...
2818217	  757.8	  585.6	 2668.0	...
2818218	  757.4	  585.8	 2671.0	...
2818219	  756.9	  586.3	 2675.0	...
2818220	  756.6	  586.4	 2673.0	...
2818221	  756.6	  586.1	 2671.0	...
2818222	  756.9	  586.3	 2669.0	...
2818223	  757.1	  586.7	 2669.0	...
2818224	  757.3	  587.1	 2669.0	...
2818225	  757.2	  587.0	 2670.0	...
2818226	  757.2	  587.0	 2670.0	...
2818227	  757.2	  587.1	 2670.0	...
2818228	  757.4	  587.3	 2669.0	...
2818229	  757.6	  587.4	 2667.0	...
2818230	  757.6	  587.0	 2665.0	...
2818231	  757.4	  586.5	 2666.0	...
2818232	  757.2	  586.1	 2669.0	...
2818233	  757.2	  586.1	 2672.0	...
2818234	  757.2	  586.1	 2672.0	...
2818235	  757.2	  586.1	 2672.0	...
2818236	  757.2	  586.1	 2671.0	...
2818237	  757.2	  586.1	 2671.0	...
2818238	  757.2	  586.1	 2675.0	...
2818239	  757.2	  586.1	 2679.0	...
2818240	  757.2	  586.1	 2682.0	...
2818241	  757.2	  586.2	 2682.0	...
2818242	  756.8	  586.3	 2682.0	...
2818243	  756.5	  586.4	 2683.0	...
2818244	  756.4	  586.4	 2683.0	...
2818245	  756.6	  586.4	 2681.0	...
2818246	  756.9	  586.4	 2679.0	...
2818247	  757.3	  586.4	 2678.0	...
2818248	  757.7	  586.4	 2679.0	...
2818249	  757.9	  586.2	 2679.0	...
2818250	  757.8	  586.1	 2677.0	...
2818251	  757.8	  586.1	 2672.0	...
2818252	  757.8	  586.1	 2668.0	...
2818253	  757.6	  586.2	 2670.0	...
2818254	  757.4	  586.2	 2673.0	...
2818255	  757.2	  586.3	 2676.0	...
MSG	2818256 0000 _ Number On
2818256	  757.6	  586.3	 2675.0	...
2818257	  758.1	  586.3	 2674.0	...
2818258	  758.4	  586.4	 2674.0	...
2818259	  758.3	  586.6	 2675.0	...
2818260	  757.9	  586.5	 2677.0	...
2818261	  757.6	  586.4	 2678.0	...
2818262	  757.4	  586.3	 2676.0	...
2818263	  757.5	  586.5	 2673.0	...
2818264	  757.6	  586.6	 2670.0	...
2818265	  757.7	  586.6	 2672.0	...
2818266	  757.9	  586.5	 2676.0	...
2818267	  758.0	  586.6	 2680.0	...
2818268	  758.1	  586.6	 2680.0	...
2818269	  757.7	  586.5	 2678.0	...
2818270	  757.3	  586.3	 2676.0	...
2818271	  756.9	  586.3	 2675.0	...
2818272	  757.1	  586.5	 2674.0	...
2818273	  757.2	  586.7	 2673.0	...
2818274	  757.4	  586.6	 2672.0	...
2818275	  757.6	  586.6	 2672.0	...
2818276	  757.7	  586.7	 2673.0	...
2818277	  757.6	  586.7	 2673.0	...
2818278	  757.6	  586.4	 2673.0	...
2818279	  757.6	  586.3	 2673.0	...
2818280	  757.6	  586.1	 2673.0	...
2818281	  757.5	  586.3	 2675.0	...
2818282	  757.4	  586.2	 2677.0	...
2818283	  757.4	  586.2	 2679.0	...
2818284	  757.4	  586.2	 2679.0	...
2818285	  757.3	  586.5	 2678.0	...
2818286	  757.2	  586.7	 2677.0	...
2818287	  757.0	  586.4	 2676.0	...
2818288	  756.9	  585.9	 2677.0	...
2818289	  757.3	  585.4	 2677.0	...
2818290	  757.6	  585.6	 2677.0	...
2818291	  758.0	  585.8	 2675.0	...
2818292	  758.0	  585.7	 2675.0	...
2818293	  758.1	  585.5	 2674.0	...
2818294	  758.1	  585.3	 2674.0	...
2818295	  758.0	  585.3	 2674.0	...
2818296	  758.0	  585.5	 2675.0	...
2818297	  757.9	  586.1	 2677.0	...
2818298	  757.9	  586.8	 2677.0	...
2818299	  757.8	  586.3	 2677.0	...
2818300	  757.8	  585.4	 2676.0	...
2818301	  757.7	  584.7	 2676.0	...
2818302	  757.6	  585.0	 2675.0	...
2818303	  757.5	  585.4	 2675.0	...
2818304	  757.8	  585.4	 2676.0	...
2818305	  758.1	  585.4	 2678.0	...
2818306	  758.4	  585.5	 2678.0	...
2818307	  758.4	  585.6	 2676.0	...
2818308	  758.3	  585.7	 2675.0	...
2818309	  758.1	  585.9	 2675.0	...
2818310	  758.0	  586.3	 2675.0	...
2818311	  758.0	  586.8	 2675.0	...
2818312	  758.0	  586.7	 2676.0	...
2818313	  758.1	  586.3	 2676.0	...
2818314	  758.0	  585.9	 2676.0	...
2818315	  757.8	  585.9	 2675.0	...
2818316	  757.7	  586.0	 2675.0	...
2818317	  757.8	  586.1	 2678.0	...
2818318	  757.8	  585.7	 2681.0	...
2818319	  757.7	  585.3	 2684.0	...
2818320	  757.6	  584.8	 2684.0	...
2818321	  757.5	  584.8	 2684.0	...
2818322	  757.3	  584.7	 2684.0	...
2818323	  757.2	  585.0	 2683.0	...
2818324	  757.1	  585.4	 2683.0	...
2818325	  757.1	  585.8	 2682.0	...
2818326	  757.3	  585.7	 2680.0	...
2818327	  757.5	  585.7	 2678.0	...
2818328	  757.7	  585.6	 2676.0	...
2818329	  757.7	  585.6	 2677.0	...
2818330	  757.7	  585.5	 2677.0	...
2818331	  757.7	  585.4	 2678.0	...
2818332	  757.8	  585.3	 2679.0	...
2818333	  758.0	  585.4	 2680.0	...
2818334	  758.1	  585.6	 2681.0	...
2818335	  757.8	  585.9	 2682.0	...
2818336	  757.5	  586.2	 2682.0	...
2818337	  757.3	  586.3	 2682.0	...
2818338	  757.4	  585.7	 2681.0	...
2818339	  757.6	  585.0	 2681.0	...
2818340	  757.3	  584.7	 2681.0	...
2818341	  757.2	  585.2	 2680.0	...
2818342	  757.1	  585.6	 2679.0	...
2818343	  757.1	  585.5	 2678.0	...
2818344	  757.1	  585.7	 2681.0	...
2818345	  757.0	  586.0	 2685.0	...
2818346	  756.9	  586.1	 2688.0	...
2818347	  756.9	  586.1	 2688.0	...
2818348	  756.9	  586.1	 2688.0	...
2818349	  757.1	  585.9	 2691.0	...
2818350	  757.4	  585.7	 2694.0	...
2818351	  757.7	  585.6	 2693.0	...
2818352	  757.7	  585.6	 2691.0	...
2818353	  757.8	  585.7	 2688.0	...
2818354	  757.8	  585.6	 2688.0	...
2818355	  757.7	  585.6	 2687.0	...
2818356	  757.7	  585.9	 2686.0	...
2818357	  757.7	  586.1	 2686.0	...
2818358	  757.6	  586.4	 2686.0	...
2818359	  757.5	  586.3	 2686.0	...
2818360	  757.6	  586.2	 2685.0	...
2818361	  757.6	  586.0	 2685.0	...
2818362	  757.8	  585.3	 2683.0	...
2818363	  758.0	  584.7	 2681.0	...
2818364	  758.0	  584.2	 2682.0	...
2818365	  757.8	  584.7	 2683.0	...
2818366	  757.5	  585.2	 2685.0	...
2818367	  757.3	  585.7	 2684.0	...
2818368	  757.2	  585.7	 2685.0	...
2818369	  757.1	  585.7	 2686.0	...
2818370	  757.1	  585.7	 2684.0	...
2818371	  757.1	  585.5	 2684.0	...
2818372	  756.9	  585.3	 2684.0	...
2818373	  756.8	  585.2	 2685.0	...
2818374	  756.8	  584.7	 2684.0	...
2818375	  756.9	  584.1	 2684.0	...
2818376	  756.9	  583.7	 2684.0	...
2818377	  756.8	  583.6	 2685.0	...
2818378	  756.9	  583.7	 2686.0	...
2818379	  756.9	  584.2	 2686.0	...
2818380	  756.9	  584.6	 2686.0	...
2818381	  756.9	  585.2	 2687.0	...
2818382	  756.9	  585.3	 2687.0	...
2818383	  756.9	  585.5	 2687.0	...
2818384	  756.9	  585.6	 2686.0	...
2818385	  757.0	  585.7	 2684.0	...
2818386	  757.0	  585.7	 2683.0	...
2818387	  757.0	  585.8	 2682.0	...
2818388	  757.0	  585.8	 2683.0	...
2818389	  757.2	  586.0	 2684.0	...
2818390	  757.3	  585.3	 2686.0	...
2818391	  757.1	  584.6	 2687.0	...
2818392	  757.0	  583.8	 2686.0	...
2818393	  757.0	  583.8	 2685.0	...
2818394	  757.2	  583.8	 2685.0	...
2818395	  757.5	  584.1	 2686.0	...
2818396	  757.6	  584.4	 2687.0	...
2818397	  757.7	  584.9	 2688.0	...
2818398	  757.7	  585.2	 2688.0	...
2818399	  757.7	  585.1	 2689.0	...
2818400	  757.6	  584.7	 2690.0	...
2818401	  757.5	  584.3	 2690.0	...
2818402	  757.6	  584.4	 2690.0	...
2818403	  757.7	  584.2	 2687.0	...
2818404	  757.8	  584.0	 2685.0	...
2818405	  757.7	  583.7	 2682.0	...
2818406	  757.5	  583.7	 2681.0	...
2818407	  757.4	  583.8	 2681.0	...
2818408	  757.0	  583.9	 2682.0	...
2818409	  756.6	  584.3	 2683.0	...
2818410	  756.3	  584.6	 2683.0	...
2818411	  756.5	  584.8	 2683.0	...
2818412	  756.8	  584.5	 2683.0	...
2818413	  757.2	  584.2	 2684.0	...
2818414	  757.7	  584.1	 2684.0	...
2818415	  758.0	  584.4	 2684.0	...
2818416	  758.1	  585.0	 2683.0	...
2818417	  758.2	  585.6	 2683.0	...
2818418	  757.7	  585.7	 2686.0	...
2818419	  757.3	  585.5	 2689.0	...
2818420	  756.9	  585.3	 2693.0	...
2818421	  756.9	  585.3	 2691.0	...
2818422	  757.0	  585.5	 2689.0	...
2818423	  757.2	  585.8	 2687.0	...
2818424	  757.3	  586.0	 2687.0	...
2818425	  757.3	  585.4	 2684.0	...
2818426	  757.1	  584.8	 2682.0	...
2818427	  756.9	  584.5	 2679.0	...
2818428	  756.7	  584.7	 2680.0	...
2818429	  756.6	  585.0	 2684.0	...
2818430	  756.5	  585.1	 2686.0	...
2818431	  756.4	  585.1	 2688.0	...
2818432	  756.8	  585.1	 2687.0	...
2818433	  757.3	  585.1	 2687.0	...
2818434	  757.7	  585.0	 2686.0	...
2818435	  757.5	  585.0	 2686.0	...
2818436	  757.4	  584.9	 2687.0	...
2818437	  757.3	  585.3	 2688.0	...
2818438	  757.3	  585.6	 2686.0	...
2818439	  757.3	  586.0	 2684.0	...
2818440	  757.3	  586.4	 2685.0	...
2818441	  757.2	  586.8	 2688.0	...
2818442	  757.1	  587.0	 2692.0	...
2818443	  756.9	  586.7	 2692.0	...
2818444	  756.2	  586.3	 2692.0	...
2818445	  755.5	  586.0	 2692.0	...
2818446	  754.8	  584.9	 2693.0	...
2818447	  754.7	  583.8	 2695.0	...
2818448	  753.8	  582.8	 2699.0	...
2818449	  752.9	  581.7	 2703.0	...
2818450	  752.0	  579.6	 2704.0	...
2818451	  752.0	  577.1	 2703.0	...
2818452	  752.5	  575.4	 2702.0	...
2818453	  753.0	  574.4	 2702.0	...
2818454	  753.6	  573.8	 2701.0	...
2818455	  753.7	  573.5	 2700.0	...
2818456	  754.0	  573.5	 2697.0	...
2818457	  754.2	  573.6	 2694.0	...
2818458	  754.8	  573.6	 2692.0	...
2818459	  754.9	  573.7	 2691.0	...
2818460	  755.1	  573.6	 2691.0	...
2818461	  755.3	  573.5	 2692.0	...
2818462	  755.6	  573.3	 2692.0	...
2818463	  755.7	  573.3	 2694.0	...
2818464	  755.6	  573.3	 2695.0	...
2818465	  755.6	  573.4	 2697.0	...
2818466	  755.8	  573.4	 2697.0	...
2818467	  756.0	  573.4	 2696.0	...
2818468	  756.0	  573.4	 2695.0	...
2818469	  756.0	  573.5	 2694.0	...
2818470	  755.8	  573.7	 2694.0	...
2818471	  755.6	  574.2	 2695.0	...
2818472	  755.5	  574.8	 2696.0	...
2818473	  755.6	  575.4	 2696.0	...
2818474	  755.6	  575.7	 2697.0	...
2818475	  755.7	  576.2	 2698.0	...
2818476	  755.6	  576.7	 2697.0	...
2818477	  755.2	  577.0	 2696.0	...
2818478	  754.8	  577.1	 2695.0	...
2818479	  754.5	  577.2	 2695.0	...
2818480	  754.3	  577.3	 2695.0	...
2818481	  754.0	  577.2	 2695.0	...
2818482	  753.7	  577.0	 2695.0	...
2818483	  753.6	  576.8	 2694.0	...
2818484	  753.6	  576.6	 2693.0	...
2818485	  753.8	  576.5	 2695.0	...
2818486	  753.9	  576.5	 2698.0	...
2818487	  754.0	  576.7	 2701.0	...
2818488	  754.0	  576.9	 2703.0	...
2818489	  754.0	  576.6	 2703.0	...
2818490	  754.0	  576.1	 2703.0	...
2818491	  754.1	  575.6	 2705.0	...
2818492	  754.2	  575.6	 2707.0	...
2818493	  754.3	  575.6	 2709.0	...
2818494	  754.3	  575.6	 2708.0	...
2818495	  754.3	  575.7	 2709.0	...
2818496	  754.1	  575.8	 2710.0	...
2818497	  754.0	  575.8	 2708.0	...
2818498	  754.1	  575.7	 2705.0	...
2818499	  754.1	  575.7	 2703.0	...
2818500	  754.0	  576.2	 2704.0	...
2818501	  753.8	  576.7	 2705.0	...
2818502	  753.9	  576.7	 2705.0	...
2818503	  754.2	  576.1	 2705.0	...
2818504	  754.5	  575.9	 2704.0	...
2818505	  754.4	  576.4	 2704.0	...
2818506	  754.3	  576.7	 2703.0	...
2818507	  754.1	  576.6	 2704.0	...
2818508	  754.1	  576.3	 2705.0	...
2818509	  754.1	  576.2	 2706.0	...
2818510	  754.1	  576.1	 2704.0	...
2818511	  754.1	  576.1	 2702.0	...
2818512	  754.0	  576.0	 2699.0	...
2818513	  754.2	  576.3	 2698.0	...
2818514	  754.4	  576.7	 2699.0	...
2818515	  754.7	  577.3	 2699.0	...
2818516	  754.7	  577.5	 2700.0	...
2818517	  754.6	  577.0	 2701.0	...
2818518	  754.6	  576.4	 2703.0	...
2818519	  754.4	  575.6	 2701.0	...
2818520	  754.3	  575.4	 2700.0	...
2818521	  753.9	  575.0	 2699.0	...
2818522	  753.8	  574.7	 2700.0	...
2818523	  753.7	  574.7	 2702.0	...
2818524	  753.8	  574.9	 2702.0	...
2818525	  753.9	  575.2	 2702.0	...
2818526	  753.9	  575.3	 2702.0	...
2818527	  753.9	  575.4	 2706.0	...
2818528	  753.7	  575.7	 2710.0	...
2818529	  753.5	  576.0	 2713.0	...
2818530	  753.3	  576.2	 2712.0	...
2818531	  753.4	  576.4	 2710.0	...
2818532	  753.6	  576.3	 2707.0	...
2818533	  753.7	  576.2	 2707.0	...
2818534	  753.8	  576.5	 2709.0	...
2818535	  753.8	  576.7	 2712.0	...
2818536	  753.8	  577.0	 2712.0	...
2818537	  754.0	  576.9	 2710.0	...
2818538	  754.1	  576.9	 2709.0	...
2818539	  754.1	  577.0	 2708.0	...
2818540	  753.9	  577.0	 2709.0	...
2818541	  753.8	  576.8	 2710.0	...
2818542	  754.0	  576.5	 2712.0	...
2818543	  754.3	  576.2	 2715.0	...
2818544	  754.6	  576.1	 2718.0	...
2818545	  754.8	  576.0	 2718.0	...
2818546	  754.8	  575.9	 2718.0	...
2818547	  754.7	  576.1	 2717.0	...
2818548	  754.6	  576.4	 2716.0	...
2818549	  754.5	  576.7	 2717.0	...
2818550	  754.4	  576.9	 2718.0	...
2818551	  754.5	  577.0	 2719.0	...
2818552	  754.7	  577.4	 2719.0	...
2818553	  754.8	  577.9	 2718.0	...
2818554	  754.7	  577.5	 2718.0	...
2818555	  754.6	  576.9	 2719.0	...
2818556	  754.5	  576.6	 2720.0	...
2818557	  754.4	  577.0	 2719.0	...
2818558	  754.4	  577.3	 2718.0	...
2818559	  754.6	  577.2	 2716.0	...
2818560	  754.6	  577.4	 2715.0	...
MSG	2818561 0000 _ Number Off
2818561	  754.6	  577.6	 2714.0	...
2818562	  754.9	  577.7	 2712.0	...
2818563	  755.2	  577.7	 2711.0	...
2818564	  755.5	  577.7	 2711.0	...
2818565	  755.3	  577.5	 2712.0	...
2818566	  755.1	  577.2	 2712.0	...
2818567	  755.0	  576.8	 2712.0	...
2818568	  755.0	  576.5	 2712.0	...
2818569	  755.0	  576.7	 2713.0	...
2818570	  755.0	  577.0	 2716.0	...
2818571	  754.9	  577.3	 2716.0	...
2818572	  754.9	  577.3	 2714.0	...
2818573	  754.9	  577.4	 2713.0	...
2818574	  754.9	  577.6	 2715.0	...
2818575	  754.7	  577.8	 2717.0	...
2818576	  754.5	  577.9	 2719.0	...
2818577	  754.5	  578.1	 2718.0	...
2818578	  754.7	  578.3	 2718.0	...
2818579	  755.1	  578.7	 2717.0	...
2818580	  755.1	  578.9	 2715.0	...
2818581	  755.1	  578.9	 2713.0	...
2818582	  755.0	  578.6	 2712.0	...
2818583	  755.2	  578.1	 2712.0	...
2818584	  755.3	  577.7	 2713.0	...
2818585	  755.4	  577.6	 2712.0	...
2818586	  755.4	  577.5	 2711.0	...
2818587	  755.4	  577.5	 2711.0	...
2818588	  755.4	  577.8	 2712.0	...
2818589	  755.4	  577.9	 2712.0	...
2818590	  755.2	  578.0	 2711.0	...
2818591	  755.0	  577.8	 2712.0	...
2818592	  754.7	  577.8	 2713.0	...
2818593	  754.6	  577.8	 2714.0	...
2818594	  754.6	  578.1	 2715.0	...
2818595	  754.6	  578.3	 2716.0	...
2818596	  754.5	  578.6	 2717.0	...
2818597	  754.4	  578.6	 2717.0	...
2818598	  754.5	  578.6	 2717.0	...
2818599	  754.6	  578.6	 2718.0	...
2818600	  754.7	  578.5	 2720.0	...
2818601	  754.7	  578.4	 2721.0	...
2818602	  754.7	  578.2	 2721.0	...
2818603	  754.7	  578.1	 2720.0	...
2818604	  754.9	  578.0	 2719.0	...
2818605	  755.0	  577.9	 2719.0	...
2818606	  754.9	  577.7	 2718.0	...
2818607	  755.0	  577.4	 2717.0	...
2818608	  755.2	  577.3	 2714.0	...
2818609	  754.9	  577.4	 2713.0	...
2818610	  754.6	  578.0	 2711.0	...
2818611	  754.5	  578.5	 2711.0	...
2818612	  754.8	  579.0	 2711.0	...
2818613	  755.1	  579.2	 2713.0	...
2818614	  755.1	  579.4	 2714.0	...
2818615	  755.2	  579.6	 2714.0	...
2818616	  755.2	  578.9	 2712.0	...
2818617	  755.1	  578.3	 2711.0	...
2818618	  754.9	  577.6	 2710.0	...
2818619	  754.7	  577.4	 2707.0	...
2818620	  754.6	  577.2	 2705.0	...
2818621	  754.6	  577.0	 2706.0	...
2818622	  755.0	  577.0	 2707.0	...
2818623	  755.4	  577.2	 2709.0	...
2818624	  755.8	  577.4	 2708.0	...
2818625	  755.7	  577.8	 2708.0	...
2818626	  755.6	  578.1	 2710.0	...
2818627	  755.2	  578.4	 2711.0	...
2818628	  754.8	  578.4	 2713.0	...
2818629	  754.6	  578.3	 2713.0	...
2818630	  754.7	  577.9	 2713.0	...
2818631	  754.8	  577.7	 2713.0	...
2818632	  754.8	  577.7	 2713.0	...
2818633	  754.9	  577.8	 2714.0	...
2818634	  754.9	  577.7	 2716.0	...
2818635	  755.0	  577.3	 2718.0	...
2818636	  754.9	  576.9	 2720.0	...
2818637	  754.9	  576.5	 2721.0	...
2818638	  755.0	  576.3	 2721.0	...
2818639	  755.3	  576.1	 2720.0	...
2818640	  755.7	  576.2	 2719.0	...
2818641	  756.0	  576.6	 2718.0	...
2818642	  755.9	  577.1	 2717.0	...
2818643	  755.9	  576.8	 2717.0	...
2818644	  755.3	  576.5	 2716.0	...
2818645	  754.8	  576.1	 2715.0	...
2818646	  754.2	  576.1	 2715.0	...
2818647	  754.2	  576.1	 2714.0	...
2818648	  754.2	  575.9	 2714.0	...
2818649	  754.4	  575.8	 2714.0	...
2818650	  754.7	  575.7	 2715.0	...
2818651	  755.1	  575.7	 2716.0	...
2818652	  755.2	  575.7	 2716.0	...
2818653	  755.3	  575.8	 2717.0	...
2818654	  755.4	  575.9	 2718.0	...
2818655	  755.4	  576.0	 2719.0	...
2818656	  755.4	  576.0	 2718.0	...
2818657	  755.3	  576.1	 2715.0	...
2818658	  755.1	  576.2	 2714.0	...
2818659	  755.0	  576.3	 2712.0	...
2818660	  754.9	  576.1	 2712.0	...
2818661	  755.0	  575.8	 2714.0	...
2818662	  755.0	  575.6	 2717.0	...
2818663	  755.0	  575.5	 2719.0	...
2818664	  755.1	  575.9	 2717.0	...
2818665	  755.4	  576.5	 2716.0	...
2818666	  755.6	  577.1	 2715.0	...
2818667	  755.7	  577.3	 2715.0	...
2818668	  755.7	  577.3	 2715.0	...
2818669	  755.6	  576.8	 2715.0	...
2818670	  755.5	  576.3	 2715.0	...
2818671	  755.4	  575.5	 2715.0	...
2818672	  755.3	  575.2	 2714.0	...
2818673	  755.3	  574.9	 2714.0	...
2818674	  755.2	  574.9	 2714.0	...
2818675	  755.2	  574.9	 2714.0	...
2818676	  755.2	  574.9	 2714.0	...
2818677	  755.2	  575.2	 2716.0	...
2818678	  755.2	  575.5	 2719.0	...
2818679	  755.2	  575.7	 2721.0	...
2818680	  755.3	  575.5	 2723.0	...
2818681	  755.3	  575.2	 2723.0	...
2818682	  755.3	  575.1	 2722.0	...
2818683	  755.3	  575.1	 2722.0	...
2818684	  755.3	  575.2	 2721.0	...
2818685	  755.3	  575.5	 2720.0	...
2818686	  755.3	  576.1	 2720.0	...
2818687	  755.3	  576.5	 2721.0	...
2818688	  755.2	  576.8	 2721.0	...
2818689	  755.1	  576.9	 2720.0	...
2818690	  755.1	  577.1	 2720.0	...
2818691	  755.2	  577.4	 2722.0	...
2818692	  755.2	  577.4	 2725.0	...
2818693	  755.3	  577.3	 2728.0	...
2818694	  755.1	  577.3	 2728.0	...
2818695	  754.8	  577.3	 2728.0	...
2818696	  754.5	  577.3	 2726.0	...
2818697	  754.7	  577.1	 2724.0	...
2818698	  755.0	  576.7	 2722.0	...
2818699	  755.4	  576.3	 2723.0	...
2818700	  755.4	  576.2	 2723.0	...
2818701	  755.1	  576.4	 2723.0	...
2818702	  754.8	  576.6	 2725.0	...
2818703	  754.9	  576.7	 2727.0	...
2818704	  755.3	  576.7	 2728.0	...
2818705	  755.4	  576.7	 2729.0	...
2818706	  755.1	  576.8	 2730.0	...
2818707	  754.8	  576.9	 2730.0	...
2818708	  754.8	  577.0	 2731.0	...
2818709	  754.9	  577.0	 2731.0	...
2818710	  754.9	  576.8	 2730.0	...
2818711	  754.6	  576.6	 2730.0	...
2818712	  754.4	  576.3	 2730.0	...
2818713	  754.4	  576.2	 2731.0	...
2818714	  754.7	  576.4	 2731.0	...
2818715	  755.0	  576.7	 2731.0	...
2818716	  755.1	  577.1	 2732.0	...
2818717	  755.1	  576.7	 2732.0	...
2818718	  755.3	  576.2	 2732.0	...
2818719	  755.5	  575.7	 2732.0	...
2818720	  755.6	  575.8	 2732.0	...
2818721	  755.5	  576.0	 2732.0	...
2818722	  755.5	  576.2	 2732.0	...
2818723	  755.7	  576.2	 2732.0	...
2818724	  755.8	  576.3	 2735.0	...
2818725	  755.8	  576.0	 2737.0	...
2818726	  755.8	  575.7	 2738.0	...
2818727	  755.7	  575.8	 2736.0	...
2818728	  755.5	  576.1	 2734.0	...
2818729	  755.2	  576.6	 2733.0	...
2818730	  754.8	  576.9	 2733.0	...
2818731	  754.5	  576.8	 2733.0	...
2818732	  754.4	  576.4	 2733.0	...
2818733	  754.6	  576.2	 2732.0	...
2818734	  754.7	  576.5	 2731.0	...
2818735	  754.9	  576.7	 2733.0	...
2818736	  755.0	  576.8	 2737.0	...
2818737	  755.0	  576.9	 2741.0	...
2818738	  755.0	  576.9	 2742.0	...
2818739	  755.1	  576.9	 2742.0	...
2818740	  755.1	  576.9	 2743.0	...
2818741	  755.2	  576.7	 2742.0	...
2818742	  755.2	  576.5	 2742.0	...
2818743	  755.1	  576.3	 2741.0	...
2818744	  755.1	  576.3	 2741.0	...
2818745	  755.1	  576.2	 2740.0	...
2818746	  755.1	  575.9	 2740.0	...
2818747	  755.0	  575.7	 2742.0	...
2818748	  755.1	  575.4	 2743.0	...
2818749	  755.2	  575.4	 2744.0	...
2818750	  755.4	  575.8	 2745.0	...
2818751	  755.6	  576.2	 2745.0	...
2818752	  755.7	  576.7	 2744.0	...
2818753	  755.7	  576.7	 2743.0	...
2818754	  755.5	  576.7	 2743.0	...
2818755	  755.3	  576.6	 2743.0	...
2818756	  755.3	  576.1	 2742.0	...
2818757	  755.4	  575.6	 2742.0	...
2818758	  755.5	  575.0	 2742.0	...
2818759	  755.4	  574.9	 2743.0	...
2818760	  755.3	  574.9	 2744.0	...
2818761	  755.2	  575.1	 2743.0	...
MSG	2818762 0000 _ Number On
2818762	  755.1	  575.3	 2743.0	...
2818763	  755.1	  575.5	 2742.0	...
2818764	  754.9	  576.3	 2741.0	...
2818765	  754.7	  577.1	 2742.0	...
2818766	  754.5	  577.5	 2742.0	...
2818767	  754.5	  577.1	 2743.0	...
2818768	  754.6	  576.5	 2742.0	...
2818769	  754.8	  576.4	 2742.0	...
2818770	  754.9	  576.1	 2745.0	...
2818771	  754.9	  575.8	 2747.0	...
2818772	  754.9	  575.4	 2750.0	...
2818773	  754.9	  575.1	 2751.0	...
2818774	  754.8	  574.9	 2752.0	...
2818775	  754.7	  574.8	 2754.0	...
2818776	  754.7	  574.8	 2755.0	...
2818777	  754.8	  574.9	 2756.0	...
2818778	  754.8	  574.7	 2756.0	...
2818779	  754.8	  574.5	 2756.0	...
2818780	  754.9	  574.3	 2755.0	...
2818781	  754.9	  574.4	 2753.0	...
2818782	  755.0	  575.0	 2752.0	...
2818783	  754.8	  575.6	 2751.0	...
2818784	  754.7	  576.0	 2751.0	...
2818785	  754.6	  575.9	 2751.0	...
2818786	  754.6	  575.9	 2753.0	...
2818787	  754.7	  575.9	 2756.0	...
2818788	  754.7	  575.9	 2758.0	...
2818789	  754.7	  575.8	 2757.0	...
2818790	  754.6	  575.8	 2757.0	...
2818791	  754.6	  575.6	 2756.0	...
2818792	  754.5	  575.5	 2756.0	...
2818793	  754.2	  575.7	 2759.0	...
2818794	  754.0	  576.1	 2761.0	...
2818795	  753.7	  576.6	 2763.0	...
2818796	  753.7	  576.8	 2764.0	...
2818797	  753.7	  576.7	 2764.0	...
2818798	  753.7	  576.4	 2766.0	...
2818799	  754.2	  576.1	 2766.0	...
2818800	  754.7	  576.2	 2767.0	...
2818801	  755.2	  576.4	 2769.0	...
2818802	  755.3	  576.6	 2772.0	...
2818803	  755.0	  576.5	 2772.0	...
2818804	  754.7	  576.1	 2771.0	...
2818805	  754.4	  575.4	 2769.0	...
2818806	  754.4	  574.8	 2767.0	...
2818807	  754.4	  574.5	 2768.0	...
2818808	  754.4	  574.7	 2769.0	...
2818809	  754.3	  575.0	 2770.0	...
2818810	  754.3	  575.2	 2771.0	...
2818811	  754.3	  575.4	 2771.0	...
2818812	  754.1	  575.6	 2772.0	...
2818813	  753.9	  575.6	 2772.0	...
2818814	  753.8	  575.7	 2773.0	...
2818815	  753.8	  575.6	 2774.0	...
2818816	  753.7	  575.5	 2773.0	...
2818817	  753.6	  575.4	 2774.0	...
2818818	  753.4	  575.3	 2774.0	...
2818819	  753.4	  575.3	 2775.0	...
2818820	  753.4	  575.3	 2776.0	...
2818821	  753.3	  574.8	 2777.0	...
2818822	  753.3	  574.3	 2779.0	...
2818823	  753.2	  573.9	 2780.0	...
2818824	  753.1	  574.2	 2779.0	...
2818825	  753.1	  574.5	 2780.0	...
2818826	  753.2	  574.6	 2782.0	...
2818827	  753.3	  574.7	 2783.0	...
2818828	  753.4	  574.6	 2783.0	...
2818829	  753.4	  574.6	 2782.0	...
2818830	  753.4	  574.5	 2781.0	...
2818831	  753.6	  574.6	 2779.0	...
2818832	  753.7	  574.6	 2779.0	...
2818833	  753.8	  574.6	 2778.0	...
2818834	  753.5	  574.7	 2779.0	...
2818835	  753.0	  574.9	 2782.0	...
2818836	  752.5	  575.2	 2784.0	...
2818837	  752.5	  575.3	 2787.0	...
2818838	  752.7	  575.3	 2788.0	...
2818839	  752.9	  575.2	 2789.0	...
2818840	  753.0	  575.1	 2788.0	...
2818841	  753.1	  575.1	 2788.0	...
2818842	  753.3	  574.9	 2791.0	...
2818843	  753.3	  574.7	 2794.0	...
2818844	  753.3	  574.5	 2795.0	...
2818845	  753.1	  574.6	 2793.0	...
2818846	  753.0	  574.8	 2792.0	...
2818847	  753.0	  574.9	 2794.0	...
2818848	  753.1	  574.9	 2797.0	...
2818849	  753.0	  574.8	 2799.0	...
2818850	  753.0	  575.0	 2800.0	...
2818851	  752.9	  575.4	 2800.0	...
2818852	  752.6	  575.8	 2798.0	...
2818853	  752.4	  575.8	 2797.0	...
2818854	  752.0	  575.8	 2796.0	...
2818855	  751.8	  575.8	 2797.0	...
2818856	  751.4	  575.9	 2797.0	...
2818857	  751.3	  576.0	 2797.0	...
2818858	  751.4	  576.0	 2796.0	...
2818859	  751.7	  575.5	 2796.0	...
2818860	  752.0	  575.0	 2798.0	...
2818861	  752.0	  575.0	 2801.0	...
2818862	  752.0	  575.5	 2804.0	...
2818863	  752.0	  576.2	 2806.0	...
2818864	  752.0	  576.3	 2806.0	...
2818865	  752.1	  576.5	 2805.0	...
2818866	  752.1	  576.4	 2805.0	...
2818867	  751.9	  576.6	 2804.0	...
2818868	  751.6	  576.7	 2802.0	...
2818869	  751.4	  576.8	 2801.0	...
2818870	  751.6	  576.6	 2803.0	...
2818871	  751.9	  576.5	 2805.0	...
2818872	  752.0	  575.9	 2806.0	...
2818873	  751.9	  575.2	 2806.0	...
2818874	  751.6	  575.3	 2805.0	...
2818875	  751.3	  576.1	 2805.0	...
2818876	  751.2	  576.9	 2805.0	...
2818877	  751.5	  576.3	 2803.0	...
2818878	  751.7	  575.5	 2801.0	...
2818879	  751.5	  574.8	 2798.0	...
2818880	  751.3	  574.9	 2799.0	...
2818881	  751.1	  575.1	 2800.0	...
2818882	  751.1	  575.5	 2801.0	...
2818883	  751.1	  576.3	 2803.0	...
2818884	  751.1	  577.0	 2805.0	...
2818885	  751.0	  577.5	 2807.0	...
2818886	  751.0	  577.5	 2807.0	...
2818887	  750.9	  577.4	 2806.0	...
2818888	  750.8	  577.2	 2806.0	...
2818889	  750.7	  577.2	 2808.0	...
2818890	  750.8	  577.3	 2811.0	...
2818891	  751.0	  577.3	 2814.0	...
2818892	  751.1	  577.1	 2817.0	...
2818893	  750.9	  576.9	 2818.0	...
2818894	  750.8	  576.7	 2819.0	...
2818895	  750.9	  576.7	 2819.0	...
2818896	  750.7	  576.7	 2819.0	...
2818897	  750.6	  576.5	 2819.0	...
2818898	  750.5	  576.3	 2820.0	...
2818899	  750.5	  576.2	 2821.0	...
2818900	  750.5	  576.3	 2821.0	...
2818901	  750.6	  576.5	 2821.0	...
2818902	  750.7	  576.6	 2820.0	...
2818903	  750.9	  576.6	 2819.0	...
2818904	  751.2	  576.4	 2818.0	...
2818905	  751.4	  576.2	 2819.0	...
2818906	  751.5	  576.1	 2820.0	...
2818907	  751.5	  576.1	 2821.0	...
2818908	  751.5	  576.0	 2821.0	...
2818909	  751.5	  575.9	 2821.0	...
2818910	  751.5	  575.9	 2822.0	...
2818911	  751.5	  576.3	 2824.0	...
2818912	  751.4	  576.8	 2826.0	...
2818913	  751.3	  576.8	 2827.0	...
2818914	  751.3	  576.5	 2825.0	...
2818915	  751.4	  576.2	 2826.0	...
2818916	  751.5	  576.2	 2826.0	...
2818917	  751.5	  576.3	 2827.0	...
2818918	  751.5	  576.3	 2828.0	...
2818919	  751.5	  576.2	 2829.0	...
2818920	  751.7	  576.0	 2831.0	...
2818921	  751.9	  575.7	 2832.0	...
2818922	  751.9	  575.5	 2831.0	...
2818923	  751.7	  576.3	 2829.0	...
2818924	  751.7	  577.2	 2827.0	...
2818925	  751.9	  578.2	 2827.0	...
2818926	  752.0	  577.8	 2827.0	...
2818927	  752.1	  577.2	 2827.0	...
2818928	  752.1	  576.6	 2827.0	...
2818929	  752.0	  576.3	 2828.0	...
2818930	  751.9	  576.3	 2830.0	...
2818931	  751.8	  576.4	 2831.0	...
2818932	  751.6	  576.5	 2832.0	...
2818933	  751.4	  576.6	 2832.0	...
2818934	  751.2	  576.6	 2832.0	...
2818935	  751.3	  576.7	 2832.0	...
2818936	  751.3	  576.9	 2831.0	...
2818937	  751.3	  577.0	 2832.0	...
2818938	  751.2	  577.3	 2833.0	...
2818939	  751.1	  577.3	 2834.0	...
2818940	  751.0	  577.4	 2835.0	...
2818941	  751.0	  577.3	 2836.0	...
2818942	  751.0	  577.3	 2836.0	...
2818943	  751.1	  577.2	 2836.0	...
2818944	  751.1	  577.1	 2835.0	...
2818945	  751.1	  577.0	 2834.0	...
2818946	  750.7	  577.0	 2832.0	...
2818947	  750.4	  577.1	 2831.0	...
2818948	  750.0	  577.3	 2829.0	...
2818949	  750.1	  577.4	 2829.0	...
2818950	  750.3	  577.5	 2829.0	...
2818951	  750.5	  577.5	 2831.0	...
2818952	  750.6	  577.6	 2833.0	...
2818953	  750.7	  577.7	 2834.0	...
2818954	  750.7	  577.8	 2833.0	...
2818955	  750.7	  577.6	 2833.0	...
2818956	  750.6	  577.5	 2832.0	...
2818957	  750.6	  577.3	 2832.0	...
2818958	  750.6	  577.3	 2832.0	...
2818959	  750.6	  577.2	 2832.0	...
2818960	  750.6	  577.2	 2832.0	...
2818961	  750.6	  577.2	 2832.0	...
2818962	  750.7	  577.2	 2833.0	...
2818963	  750.7	  577.2	 2835.0	...
2818964	  750.8	  577.2	 2836.0	...
2818965	  750.8	  577.0	 2836.0	...
2818966	  750.8	  576.7	 2836.0	...
2818967	  750.9	  576.6	 2835.0	...
2818968	  751.0	  576.6	 2835.0	...
2818969	  751.1	  576.6	 2835.0	...
2818970	  751.1	  577.2	 2835.0	...
2818971	  751.1	  577.7	 2836.0	...
2818972	  751.0	  578.3	 2836.0	...
2818973	  750.9	  578.1	 2835.0	...
2818974	  750.7	  577.8	 2833.0	...
2818975	  750.5	  577.4	 2833.0	...
2818976	  750.4	  577.2	 2835.0	...
2818977	  750.5	  577.2	 2837.0	...
2818978	  750.7	  577.0	 2840.0	...
2818979	  750.9	  576.9	 2840.0	...
2818980	  751.1	  576.8	 2841.0	...
2818981	  751.1	  576.8	 2840.0	...
2818982	  751.1	  576.8	 2840.0	...
2818983	  751.0	  576.7	 2843.0	...
2818984	  750.8	  576.5	 2846.0	...
2818985	  750.6	  576.4	 2845.0	...
2818986	  750.3	  576.3	 2841.0	...
2818987	  750.1	  576.2	 2841.0	...
2818988	  750.0	  576.5	 2844.0	...
2818989	  750.4	  576.8	 2846.0	...
2818990	  750.8	  577.0	 2844.0	...
2818991	  750.9	  577.4	 2841.0	...
2818992	  750.5	  577.7	 2839.0	...
2818993	  750.0	  577.9	 2838.0	...
2818994	  750.0	  577.9	 2839.0	...
2818995	  750.0	  577.9	 2839.0	...
2818996	  749.9	  577.7	 2840.0	...
2818997	  750.0	  577.0	 2841.0	...
2818998	  750.1	  576.2	 2842.0	...
2818999	  750.4	  576.0	 2845.0	...
2819000	  750.5	  575.9	 2846.0	...
2819001	  750.6	  575.9	 2847.0	...
2819002	  750.4	  576.0	 2847.0	...
2819003	  750.2	  576.1	 2847.0	...
2819004	  750.1	  576.3	 2848.0	...
2819005	  750.0	  576.8	 2849.0	...
2819006	  749.9	  577.4	 2848.0	...
2819007	  750.0	  577.9	 2848.0	...
2819008	  750.0	  577.9	 2847.0	...
2819009	  750.1	  577.8	 2847.0	...
2819010	  750.1	  578.2	 2848.0	...
2819011	  750.1	  578.6	 2848.0	...
2819012	  749.9	  579.1	 2849.0	...
2819013	  749.7	  579.1	 2850.0	...
2819014	  749.4	  579.5	 2850.0	...
2819015	  749.4	  579.9	 2850.0	...
2819016	  749.4	  580.3	 2849.0	...
2819017	  749.4	  580.3	 2849.0	...
2819018	  749.1	  580.3	 2851.0	...
2819019	  748.8	  580.5	 2854.0	...
2819020	  748.6	  580.8	 2857.0	...
2819021	  748.9	  580.9	 2857.0	...
2819022	  749.1	  580.6	 2856.0	...
2819023	  749.1	  579.8	 2854.0	...
2819024	  749.1	  579.2	 2853.0	...
2819025	  749.2	  579.0	 2853.0	...
2819026	  749.4	  579.2	 2854.0	...
2819027	  749.6	  579.5	 2855.0	...
2819028	  749.5	  579.3	 2855.0	...
2819029	  749.5	  579.0	 2854.0	...
2819030	  749.5	  578.8	 2855.0	...
2819031	  749.5	  578.6	 2854.0	...
2819032	  749.6	  578.5	 2853.0	...
2819033	  749.7	  579.0	 2851.0	...
2819034	  749.5	  579.6	 2851.0	...
2819035	  749.1	  580.2	 2850.0	...
2819036	  748.7	  580.2	 2850.0	...
2819037	  748.9	  580.5	 2852.0	...
2819038	  749.2	  580.8	 2852.0	...
2819039	  749.5	  580.3	 2853.0	...
2819040	  749.5	  579.5	 2853.0	...
2819041	  749.5	  578.7	 2853.0	...
2819042	  749.5	  578.7	 2854.0	...
2819043	  749.5	  578.7	 2854.0	...
2819044	  749.6	  578.6	 2856.0	...
2819045	  749.7	  578.5	 2857.0	...
2819046	  749.7	  578.3	 2857.0	...
2819047	  749.5	  578.2	 2856.0	...
2819048	  749.4	  578.1	 2854.0	...
2819049	  749.5	  578.0	 2851.0	...
2819050	  749.7	  578.4	 2849.0	...
2819051	  749.8	  578.8	 2853.0	...
2819052	  749.7	  579.0	 2857.0	...
2819053	  749.5	  578.8	 2861.0	...
2819054	  749.2	  578.5	 2861.0	...
2819055	  749.2	  578.3	 2861.0	...
2819056	  749.1	  578.4	 2857.0	...
2819057	  749.3	  578.8	 2854.0	...
2819058	  749.5	  579.3	 2851.0	...
2819059	  749.2	  579.6	 2851.0	...
2819060	  748.7	  579.4	 2851.0	...
2819061	  749.0	  579.1	 2850.0	...
2819062	  749.7	  578.8	 2849.0	...
2819063	  749.9	  578.7	 2849.0	...
2819064	  749.4	  578.7	 2849.0	...
2819065	  749.0	  578.5	 2849.0	...
2819066	  748.8	  578.4	 2850.0	...
2819067	  748.6	  578.6	 2850.0	...
2819068	  748.5	  579.0	 2851.0	...
2819069	  748.5	  579.1	 2850.0	...
2819070	  748.5	  578.7	 2849.0	...
2819071	  748.5	  578.3	 2849.0	...
2819072	  748.7	  578.0	 2851.0	...
2819073	  749.0	  577.9	 2853.0	...
2819074	  749.2	  577.8	 2852.0	...
MSG	2819075 0000 _ Number Off
2819075	  749.1	  577.8	 2851.0	...
2819076	  749.0	  577.8	 2851.0	...
2819077	  749.1	  577.8	 2851.0	...
2819078	  749.1	  577.8	 2853.0	...
2819079	  749.2	  577.8	 2855.0	...
2819080	  749.2	  578.0	 2857.0	...
2819081	  749.5	  578.1	 2858.0	...
2819082	  749.8	  578.2	 2858.0	...
2819083	  750.1	  578.2	 2858.0	...
2819084	  750.2	  578.3	 2858.0	...
2819085	  750.2	  578.7	 2858.0	...
2819086	  750.3	  579.2	 2858.0	...
2819087	  750.3	  579.4	 2858.0	...
2819088	  750.1	  579.0	 2858.0	...
2819089	  750.2	  578.6	 2858.0	...
2819090	  750.3	  578.5	 2858.0	...
2819091	  750.5	  578.5	 2858.0	...
2819092	  750.5	  578.4	 2859.0	...
2819093	  750.3	  578.2	 2860.0	...
2819094	  750.1	  578.1	 2861.0	...
2819095	  749.8	  578.1	 2863.0	...
2819096	  749.8	  578.0	 2865.0	...
2819097	  749.7	  577.9	 2866.0	...
2819098	  749.7	  578.0	 2865.0	...
2819099	  749.7	  578.3	 2864.0	...
2819100	  749.7	  578.6	 2865.0	...
2819101	  749.6	  578.6	 2865.0	...
2819102	  749.6	  578.7	 2866.0	...
2819103	  749.6	  578.9	 2866.0	...
2819104	  749.6	  579.0	 2867.0	...
2819105	  749.7	  579.0	 2866.0	...
2819106	  749.7	  579.0	 2864.0	...
2819107	  749.6	  578.9	 2862.0	...
2819108	  749.8	  578.8	 2861.0	...
2819109	  750.0	  578.5	 2861.0	...
2819110	  750.2	  578.2	 2860.0	...
2819111	  749.9	  577.9	 2858.0	...
2819112	  749.6	  577.9	 2858.0	...
2819113	  749.6	  578.0	 2857.0	...
2819114	  749.9	  578.0	 2858.0	...
2819115	  750.2	  578.0	 2858.0	...
2819116	  750.2	  578.1	 2858.0	...
2819117	  750.1	  578.2	 2857.0	...
2819118	  750.1	  578.1	 2856.0	...
2819119	  750.0	  577.9	 2856.0	...
2819120	  750.0	  577.9	 2856.0	...
2819121	  750.0	  578.6	 2856.0	...
2819122	  750.0	  579.3	 2858.0	...
2819123	  750.1	  579.1	 2861.0	...
2819124	  750.1	  578.5	 2863.0	...
2819125	  750.0	  578.1	 2863.0	...
2819126	  749.9	  578.4	 2864.0	...
2819127	  749.9	  578.5	 2864.0	...
2819128	  749.9	  578.3	 2865.0	...
2819129	  749.9	  578.4	 2865.0	...
2819130	  749.9	  578.6	 2863.0	...
2819131	  749.9	  578.7	 2860.0	...
2819132	  749.9	  578.7	 2858.0	...
2819133	  750.0	  578.6	 2859.0	...
2819134	  750.1	  578.6	 2858.0	...
2819135	  749.8	  578.6	 2857.0	...
2819136	  749.5	  578.6	 2856.0	...
2819137	  749.2	  578.5	 2857.0	...
2819138	  749.2	  578.3	 2861.0	...
2819139	  749.2	  578.1	 2864.0	...
2819140	  749.2	  577.9	 2867.0	...
2819141	  749.3	  577.8	 2866.0	...
2819142	  749.5	  577.7	 2864.0	...
2819143	  749.7	  577.6	 2863.0	...
2819144	  749.9	  577.6	 2863.0	...
2819145	  749.9	  578.4	 2864.0	...
2819146	  749.9	  579.0	 2865.0	...
2819147	  750.3	  579.5	 2864.0	...
2819148	  750.6	  579.3	 2863.0	...
2819149	  750.9	  579.4	 2861.0	...
2819150	  751.0	  579.1	 2862.0	...
2819151	  751.0	  578.8	 2862.0	...
2819152	  750.8	  578.5	 2863.0	...
2819153	  750.7	  578.2	 2864.0	...
2819154	  750.7	  577.8	 2865.0	...
2819155	  750.8	  577.7	 2865.0	...
2819156	  750.5	  578.1	 2869.0	...
2819157	  750.2	  578.4	 2874.0	...
2819158	  750.0	  578.8	 2878.0	...
2819159	  750.1	  579.1	 2878.0	...
2819160	  750.1	  579.5	 2878.0	...
2819161	  750.2	  579.5	 2878.0	...
2819162	  750.2	  579.5	 2877.0	...
2819163	  750.2	  579.6	 2876.0	...
2819164	  750.3	  579.6	 2876.0	...
2819165	  750.3	  579.6	 2876.0	...
2819166	  750.3	  579.5	 2876.0	...
2819167	  750.3	  579.5	 2875.0	...
2819168	  750.3	  579.5	 2874.0	...
2819169	  750.4	  579.6	 2874.0	...
2819170	  750.5	  579.7	 2874.0	...
2819171	  750.6	  580.0	 2874.0	...
2819172	  750.6	  580.4	 2874.0	...
2819173	  750.5	  580.4	 2874.0	...
2819174	  750.3	  580.0	 2874.0	...
2819175	  750.3	  579.6	 2875.0	...
2819176	  750.3	  579.6	 2876.0	...
2819177	  750.3	  579.4	 2879.0	...
2819178	  750.4	  579.3	 2882.0	...
2819179	  750.5	  579.2	 2879.0	...
2819180	  750.4	  579.1	 2875.0	...
2819181	  750.1	  579.1	 2873.0	...
2819182	  749.8	  579.1	 2874.0	...
2819183	  749.7	  579.7	 2877.0	...
2819184	  749.7	  580.2	 2877.0	...
2819185	  749.9	  580.3	 2880.0	...
2819186	  750.1	  579.9	 2881.0	...
2819187	  750.3	  579.7	 2883.0	...
2819188	  750.6	  580.0	 2883.0	...
2819189	  750.9	  580.3	 2883.0	...
2819190	  751.1	  580.1	 2883.0	...
2819191	  751.0	  579.7	 2881.0	...
2819192	  750.9	  578.9	 2880.0	...
2819193	  750.6	  578.5	 2879.0	...
2819194	  750.2	  578.8	 2879.0	...
2819195	  749.9	  579.4	 2880.0	...
2819196	  749.9	  579.9	 2880.0	...
2819197	  750.3	  579.9	 2879.0	...
2819198	  750.8	  579.9	 2878.0	...
2819199	  751.0	  579.8	 2877.0	...
2819200	  750.5	  579.9	 2876.0	...
2819201	  749.9	  580.0	 2876.0	...
2819202	  749.9	  579.7	 2876.0	...
2819203	  750.2	  579.4	 2876.0	...
2819204	  750.5	  579.2	 2877.0	...
2819205	  750.4	  579.3	 2877.0	...
2819206	  750.1	  579.5	 2876.0	...
2819207	  749.9	  579.7	 2875.0	...
2819208	  750.0	  579.6	 2876.0	...
2819209	  750.1	  579.4	 2877.0	...
2819210	  750.2	  579.3	 2879.0	...
2819211	  750.6	  579.2	 2880.0	...
2819212	  750.9	  579.1	 2880.0	...
2819213	  751.1	  578.9	 2880.0	...
2819214	  750.9	  578.7	 2880.0	...
2819215	  750.6	  578.6	 2881.0	...
2819216	  750.5	  578.4	 2881.0	...
2819217	  750.3	  578.3	 2882.0	...
2819218	  750.2	  578.0	 2883.0	...
2819219	  750.0	  577.9	 2882.0	...
2819220	  749.9	  577.8	 2882.0	...
2819221	  749.9	  577.9	 2881.0	...
2819222	  750.0	  578.3	 2882.0	...
2819223	  750.1	  578.8	 2882.0	...
2819224	  749.9	  579.0	 2882.0	...
2819225	  749.7	  578.7	 2885.0	...
2819226	  749.8	  578.4	 2888.0	...
2819227	  750.1	  578.1	 2890.0	...
2819228	  750.5	  578.1	 2888.0	...
2819229	  750.5	  578.1	 2886.0	...
2819230	  750.6	  578.6	 2884.0	...
2819231	  750.4	  579.1	 2884.0	...
2819232	  750.2	  579.8	 2885.0	...
2819233	  749.9	  579.9	 2886.0	...
2819234	  749.9	  579.9	 2888.0	...
2819235	  749.8	  579.7	 2891.0	...
2819236	  749.8	  579.6	 2894.0	...
2819237	  749.9	  579.5	 2895.0	...
2819238	  750.0	  579.6	 2894.0	...
2819239	  750.0	  579.7	 2894.0	...
2819240	  750.0	  579.4	 2893.0	...
2819241	  750.1	  578.5	 2892.0	...
2819242	  750.2	  577.5	 2891.0	...
2819243	  750.2	  577.2	 2892.0	...
2819244	  750.2	  577.4	 2894.0	...
2819245	  750.2	  577.7	 2895.0	...
2819246	  750.1	  577.9	 2894.0	...
2819247	  750.2	  577.9	 2892.0	...
2819248	  750.2	  577.5	 2892.0	...
2819249	  750.2	  577.1	 2893.0	...
2819250	  749.6	  576.8	 2893.0	...
2819251	  749.0	  576.9	 2892.0	...
2819252	  748.5	  577.3	 2891.0	...
2819253	  748.5	  577.5	 2890.0	...
2819254	  749.0	  577.8	 2893.0	...
2819255	  749.4	  577.8	 2896.0	...
2819256	  749.7	  578.0	 2899.0	...
2819257	  749.5	  578.3	 2899.0	...
2819258	  749.3	  578.3	 2897.0	...
2819259	  749.1	  578.0	 2898.0	...
2819260	  749.3	  577.6	 2898.0	...
2819261	  749.5	  577.2	 2899.0	...
2819262	  749.8	  577.0	 2897.0	...
2819263	  749.8	  577.1	 2896.0	...
2819264	  749.9	  577.4	 2897.0	...
2819265	  749.8	  577.8	 2898.0	...
2819266	  749.7	  577.9	 2898.0	...
2819267	  749.8	  577.9	 2895.0	...
2819268	  750.0	  577.7	 2892.0	...
2819269	  750.3	  577.5	 2893.0	...
2819270	  750.4	  578.1	 2896.0	...
2819271	  750.6	  579.0	 2898.0	...
2819272	  750.6	  579.1	 2898.0	...
2819273	  750.5	  578.4	 2898.0	...
2819274	  750.4	  577.8	 2898.0	...
2819275	  750.2	  577.9	 2897.0	...
2819276	  750.1	  578.0	 2896.0	...
2819277	  749.9	  578.0	 2895.0	...
2819278	  750.3	  578.1	 2896.0	...
MSG	2819279 0000 _ Number On
2819279	  750.7	  578.1	 2898.0	...
2819280	  751.1	  578.2	 2899.0	...
2819281	  751.0	  578.2	 2902.0	...
2819282	  750.8	  578.2	 2906.0	...
2819283	  750.5	  578.4	 2908.0	...
2819284	  750.5	  578.9	 2907.0	...
2819285	  750.5	  579.3	 2906.0	...
2819286	  750.5	  579.5	 2906.0	...
2819287	  750.4	  579.5	 2907.0	...
2819288	  750.4	  579.5	 2907.0	...
2819289	  750.4	  579.5	 2907.0	...
2819290	  750.5	  579.6	 2906.0	...
2819291	  750.6	  579.8	 2906.0	...
2819292	  750.3	  579.9	 2906.0	...
2819293	  750.1	  580.0	 2906.0	...
2819294	  749.9	  580.0	 2906.0	...
2819295	  749.9	  579.9	 2907.0	...
2819296	  750.2	  579.7	 2907.0	...
2819297	  750.6	  579.5	 2907.0	...
2819298	  750.9	  579.5	 2907.0	...
2819299	  750.9	  579.5	 2909.0	...
2819300	  750.8	  579.4	 2910.0	...
2819301	  750.7	  579.2	 2913.0	...
2819302	  750.4	  578.8	 2915.0	...
2819303	  750.1	  578.6	 2915.0	...
2819304	  749.8	  579.0	 2912.0	...
2819305	  749.8	  579.5	 2909.0	...
2819306	  749.8	  580.0	 2909.0	...
2819307	  749.8	  580.2	 2909.0	...
2819308	  749.8	  580.4	 2911.0	...
2819309	  749.8	  580.5	 2913.0	...
2819310	  750.2	  580.5	 2916.0	...
2819311	  750.6	  580.6	 2916.0	...
2819312	  751.0	  580.7	 2918.0	...
2819313	  750.9	  580.9	 2919.0	...
2819314	  750.9	  580.9	 2919.0	...
2819315	  750.9	  580.7	 2916.0	...
2819316	  750.9	  580.6	 2913.0	...
2819317	  750.8	  580.4	 2916.0	...
2819318	  750.6	  580.3	 2919.0	...
2819319	  750.4	  580.3	 2919.0	...
2819320	  750.2	  580.3	 2916.0	...
2819321	  750.2	  580.5	 2912.0	...
2819322	  750.3	  580.6	 2913.0	...
2819323	  750.4	  580.8	 2914.0	...
2819324	  750.5	  581.0	 2915.0	...
2819325	  750.5	  581.4	 2917.0	...
2819326	  750.5	  581.6	 2918.0	...
2819327	  750.6	  581.9	 2918.0	...
2819328	  750.7	  581.9	 2918.0	...
2819329	  750.8	  581.9	 2919.0	...
2819330	  750.5	  582.1	 2921.0	...
2819331	  750.3	  582.3	 2920.0	...
2819332	  750.3	  582.4	 2918.0	...
2819333	  750.6	  582.2	 2916.0	...
2819334	  750.5	  581.9	 2916.0	...
2819335	  750.2	  581.7	 2916.0	...
2819336	  749.9	  581.5	 2916.0	...
2819337	  750.0	  581.4	 2917.0	...
2819338	  750.1	  581.5	 2917.0	...
2819339	  750.0	  581.5	 2919.0	...
2819340	  750.0	  581.7	 2920.0	...
2819341	  750.0	  581.8	 2920.0	...
2819342	  750.3	  581.8	 2919.0	...
2819343	  750.6	  582.0	 2919.0	...
2819344	  750.8	  582.3	 2920.0	...
2819345	  750.7	  582.1	 2923.0	...
2819346	  750.5	  581.6	 2926.0	...
2819347	  750.2	  581.1	 2927.0	...
2819348	  750.0	  581.2	 2925.0	...
2819349	  749.8	  581.3	 2924.0	...
2819350	  749.8	  581.3	 2924.0	...
2819351	  749.9	  581.3	 2925.0	...
2819352	  749.9	  581.3	 2926.0	...
2819353	  750.0	  581.4	 2926.0	...
2819354	  750.1	  581.5	 2926.0	...
2819355	  750.1	  581.6	 2925.0	...
2819356	  750.1	  581.4	 2925.0	...
2819357	  750.2	  581.2	 2926.0	...
2819358	  750.2	  581.1	 2927.0	...
2819359	  750.2	  580.9	 2927.0	...
2819360	  750.2	  581.0	 2925.0	...
2819361	  750.4	  581.0	 2923.0	...
2819362	  750.5	  581.0	 2923.0	...
2819363	  750.5	  580.7	 2925.0	...
2819364	  750.2	  580.5	 2925.0	...
2819365	  750.0	  581.1	 2923.0	...
2819366	  750.3	  581.7	 2921.0	...
2819367	  750.6	  582.1	 2920.0	...
2819368	  750.8	  581.9	 2918.0	...
2819369	  750.8	  581.2	 2917.0	...
2819370	  750.6	  580.7	 2917.0	...
2819371	  750.5	  580.4	 2919.0	...
2819372	  750.4	  580.4	 2921.0	...
2819373	  750.3	  580.4	 2922.0	...
2819374	  750.4	  580.6	 2922.0	...
2819375	  750.2	  580.7	 2922.0	...
2819376	  750.0	  580.9	 2923.0	...
2819377	  749.8	  581.0	 2924.0	...
2819378	  749.8	  581.0	 2925.0	...
2819379	  749.9	  581.1	 2926.0	...
2819380	  750.1	  581.1	 2926.0	...
2819381	  750.3	  580.9	 2927.0	...
2819382	  750.4	  580.8	 2926.0	...
2819383	  750.4	  580.7	 2924.0	...
2819384	  750.3	  580.8	 2922.0	...
2819385	  750.3	  580.8	 2921.0	...
2819386	  750.2	  580.7	 2920.0	...
2819387	  750.3	  580.5	 2921.0	...
2819388	  750.3	  580.3	 2923.0	...
2819389	  750.4	  580.3	 2925.0	...
2819390	  750.4	  580.1	 2926.0	...
2819391	  750.4	  579.8	 2926.0	...
2819392	  750.1	  579.7	 2927.0	...
2819393	  749.8	  579.9	 2929.0	...
2819394	  749.7	  580.3	 2931.0	...
2819395	  749.8	  580.8	 2933.0	...
2819396	  750.0	  581.1	 2934.0	...
2819397	  749.9	  581.1	 2933.0	...
2819398	  749.8	  580.9	 2932.0	...
2819399	  749.7	  581.2	 2930.0	...
2819400	  749.8	  581.4	 2929.0	...
2819401	  749.6	  581.8	 2929.0	...
2819402	  749.5	  582.2	 2932.0	...
2819403	  749.5	  582.8	 2935.0	...
2819404	  749.7	  583.4	 2937.0	...
2819405	  749.7	  583.5	 2935.0	...
2819406	  749.5	  583.1	 2933.0	...
2819407	  749.5	  582.8	 2931.0	...
2819408	  749.8	  582.3	 2930.0	...
2819409	  750.3	  582.2	 2932.0	...
2819410	  750.7	  582.2	 2934.0	...
2819411	  750.8	  582.2	 2934.0	...
2819412	  750.8	  582.1	 2933.0	...
2819413	  750.8	  582.0	 2932.0	...
2819414	  750.7	  581.8	 2932.0	...
2819415	  750.1	  581.6	 2932.0	...
2819416	  749.6	  581.7	 2931.0	...
2819417	  749.3	  582.0	 2931.0	...
2819418	  749.6	  582.2	 2930.0	...
2819419	  750.0	  582.0	 2930.0	...
2819420	  750.2	  581.8	 2930.0	...
2819421	  750.3	  581.6	 2930.0	...
2819422	  750.2	  581.6	 2931.0	...
2819423	  750.1	  581.5	 2931.0	...
2819424	  749.9	  581.8	 2932.0	...
2819425	  749.7	  582.2	 2933.0	...
2819426	  749.6	  582.5	 2930.0	...
2819427	  749.6	  582.5	 2927.0	...
2819428	  749.6	  582.5	 2924.0	...
2819429	  749.8	  582.1	 2924.0	...
2819430	  749.9	  581.7	 2925.0	...
2819431	  749.9	  581.3	 2926.0	...
2819432	  749.8	  581.4	 2927.0	...
2819433	  749.7	  581.5	 2926.0	...
2819434	  749.5	  581.6	 2926.0	...
2819435	  749.3	  581.5	 2930.0	...
2819436	  749.4	  581.4	 2933.0	...
2819437	  749.6	  581.3	 2937.0	...
2819438	  749.7	  581.3	 2937.0	...
2819439	  749.6	  581.2	 2937.0	...
2819440	  749.8	  581.0	 2933.0	...
2819441	  750.0	  580.8	 2929.0	...
2819442	  750.2	  581.0	 2927.0	...
2819443	  750.1	  581.7	 2930.0	...
2819444	  750.1	  582.2	 2936.0	...
2819445	  750.0	  582.8	 2940.0	...
2819446	  749.4	  583.0	 2943.0	...
2819447	  748.8	  583.0	 2943.0	...
2819448	  748.9	  582.8	 2942.0	...
2819449	  749.6	  582.5	 2940.0	...
2819450	  750.4	  582.3	 2939.0	...
2819451	  750.4	  582.2	 2938.0	...
2819452	  750.0	  582.1	 2938.0	...
2819453	  749.6	  581.9	 2938.0	...
2819454	  749.7	  581.9	 2937.0	...
2819455	  750.3	  581.9	 2937.0	...
2819456	  750.4	  581.9	 2937.0	...
2819457	  749.9	  581.9	 2937.0	...
2819458	  749.4	  581.9	 2937.0	...
2819459	  749.3	  581.8	 2937.0	...
2819460	  749.3	  582.0	 2937.0	...
2819461	  749.4	  582.1	 2936.0	...
2819462	  749.5	  582.3	 2935.0	...
2819463	  749.8	  582.1	 2936.0	...
2819464	  750.0	  581.8	 2937.0	...
2819465	  749.8	  581.7	 2936.0	...
2819466	  749.5	  581.8	 2935.0	...
2819467	  749.2	  581.8	 2934.0	...
2819468	  749.2	  581.8	 2933.0	...
2819469	  749.3	  581.8	 2933.0	...
2819470	  749.3	  581.9	 2932.0	...
2819471	  749.2	  581.9	 2932.0	...
2819472	  749.1	  582.0	 2935.0	...
2819473	  749.0	  582.1	 2937.0	...
2819474	  749.0	  582.8	 2938.0	...
2819475	  748.9	  583.5	 2937.0	...
2819476	  748.9	  584.1	 2934.0	...
2819477	  748.8	  583.9	 2932.0	...
2819478	  748.8	  583.7	 2929.0	...
2819479	  748.7	  583.0	 2927.0	...
2819480	  748.6	  582.4	 2925.0	...
2819481	  748.6	  581.8	 2927.0	...
2819482	  748.7	  581.7	 2928.0	...
2819483	  748.7	  581.8	 2929.0	...
2819484	  748.7	  581.9	 2928.0	...
2819485	  748.9	  582.0	 2928.0	...
2819486	  749.0	  582.0	 2928.0	...
2819487	  749.3	  582.1	 2928.0	...
2819488	  749.5	  582.3	 2926.0	...
2819489	  749.6	  582.6	 2924.0	...
2819490	  749.5	  582.6	 2926.0	...
2819491	  749.4	  582.4	 2930.0	...
2819492	  749.0	  582.3	 2935.0	...
2819493	  748.6	  582.2	 2935.0	...
2819494	  748.2	  582.4	 2934.0	...
2819495	  748.3	  582.5	 2932.0	...
2819496	  748.4	  582.6	 2929.0	...
2819497	  748.5	  582.6	 2928.0	...
2819498	  748.4	  582.5	 2930.0	...
2819499	  748.4	  582.4	 2931.0	...
2819500	  748.6	  582.5	 2932.0	...
2819501	  748.8	  582.6	 2932.0	...
2819502	  748.7	  582.7	 2932.0	...
2819503	  748.4	  582.9	 2932.0	...
2819504	  748.5	  583.1	 2933.0	...
2819505	  748.9	  583.4	 2933.0	...
2819506	  748.9	  583.6	 2932.0	...
2819507	  748.6	  583.7	 2932.0	...
2819508	  748.4	  583.7	 2929.0	...
2819509	  748.0	  583.5	 2927.0	...
2819510	  747.7	  583.6	 2924.0	...
2819511	  747.4	  583.6	 2924.0	...
2819512	  747.5	  583.5	 2923.0	...
2819513	  747.4	  583.5	 2923.0	...
2819514	  747.4	  583.5	 2920.0	...
2819515	  747.3	  584.0	 2918.0	...
2819516	  746.2	  584.8	 2919.0	...
2819517	  745.1	  585.8	 2923.0	...
2819518	  743.0	  586.4	 2927.0	...
2819519	  742.0	  586.1	 2926.0	...
2819520	  740.0	  585.6	 2926.0	...
2819521	  738.9	  584.8	 2927.0	...
2819522	  737.5	  584.2	 2928.0	...
2819523	  737.0	  583.6	 2928.0	...
2819524	  736.6	  583.1	 2928.0	...
2819525	  736.9	  582.8	 2929.0	...
2819526	  737.7	  582.1	 2931.0	...
2819527	  738.6	  581.6	 2931.0	...
2819528	  740.2	  581.1	 2930.0	...
2819529	  742.3	  580.8	 2931.0	...
2819530	  744.2	  580.6	 2930.0	...
2819531	  746.5	  580.2	 2929.0	...
2819532	  748.3	  579.8	 2926.0	...
2819533	  750.1	  579.4	 2925.0	...
2819534	  751.1	  579.1	 2924.0	...
2819535	  751.9	  579.0	 2923.0	...
2819536	  752.5	  579.1	 2922.0	...
2819537	  752.5	  579.3	 2923.0	...
2819538	  752.2	  579.6	 2923.0	...
2819539	  751.3	  580.2	 2924.0	...
2819540	  750.4	  580.8	 2925.0	...
2819541	  749.7	  581.4	 2926.0	...
2819542	  749.5	  581.7	 2926.0	...
2819543	  749.4	  581.9	 2925.0	...
2819544	  749.1	  581.5	 2925.0	...
2819545	  748.9	  580.9	 2925.0	...
2819546	  748.8	  580.3	 2924.0	...
2819547	  748.6	  580.3	 2922.0	...
2819548	  748.1	  580.4	 2921.0	...
2819549	  747.6	  580.8	 2920.0	...
2819550	  747.1	  581.3	 2920.0	...
2819551	  747.0	  581.3	 2920.0	...
2819552	  746.9	  580.9	 2920.0	...
2819553	  746.5	  581.2	 2920.0	...
2819554	  746.0	  581.8	 2920.0	...
2819555	  745.6	  582.4	 2921.0	...
2819556	  745.7	  582.4	 2921.0	...
2819557	  745.7	  582.4	 2921.0	...
2819558	  745.7	  582.4	 2922.0	...
2819559	  745.4	  582.3	 2923.0	...
2819560	  745.1	  582.1	 2925.0	...
2819561	  744.9	  582.0	 2927.0	...
2819562	  745.0	  581.9	 2928.0	...
2819563	  745.0	  581.9	 2928.0	...
2819564	  744.9	  581.9	 2928.0	...
2819565	  744.8	  581.9	 2926.0	...
2819566	  744.9	  582.0	 2921.0	...
2819567	  745.1	  582.0	 2918.0	...
2819568	  745.3	  582.1	 2919.0	...
2819569	  745.6	  582.1	 2922.0	...
2819570	  745.6	  582.2	 2922.0	...
2819571	  745.7	  582.4	 2919.0	...
2819572	  745.8	  582.5	 2916.0	...
2819573	  745.9	  582.6	 2917.0	...
2819574	  745.9	  582.3	 2918.0	...
2819575	  745.9	  581.9	 2921.0	...
2819576	  745.8	  581.5	 2923.0	...
2819577	  745.6	  581.3	 2924.0	...
2819578	  745.5	  581.4	 2923.0	...
2819579	  745.5	  581.4	 2923.0	...
2819580	  745.4	  581.4	 2924.0	...
2819581	  745.5	  581.5	 2925.0	...
2819582	  745.8	  581.7	 2926.0	...
2819583	  746.2	  581.8	 2924.0	...
2819584	  746.6	  582.0	 2922.0	...
2819585	  746.6	  582.3	 2920.0	...
2819586	  746.6	  582.5	 2920.0	...
2819587	  746.6	  582.4	 2920.0	...
2819588	  746.6	  582.3	 2919.0	...
MSG	2819589 0000 _ Number Off
2819589	  746.5	  582.1	 2918.0	...
2819590	  746.2	  582.0	 2917.0	...
2819591	  746.1	  582.2	 2918.0	...
2819592	  746.0	  582.5	 2919.0	...
2819593	  746.0	  582.8	 2921.0	...
2819594	  745.8	  582.8	 2922.0	...
2819595	  745.6	  582.3	 2922.0	...
2819596	  745.5	  581.7	 2922.0	...
2819597	  745.5	  581.7	 2923.0	...
2819598	  745.6	  582.3	 2924.0	...
2819599	  745.6	  582.8	 2926.0	...
2819600	  745.7	  582.7	 2926.0	...
2819601	  745.9	  582.6	 2926.0	...
2819602	  746.0	  582.5	 2923.0	...
2819603	  746.0	  582.5	 2919.0	...
2819604	  746.1	  582.7	 2919.0	...
2819605	  746.1	  582.9	 2920.0	...
2819606	  746.0	  582.8	 2922.0	...
2819607	  746.0	  582.4	 2923.0	...
2819608	  746.2	  582.0	 2923.0	...
2819609	  746.3	  581.9	 2923.0	...
2819610	  746.0	  581.7	 2923.0	...
2819611	  745.8	  581.5	 2922.0	...
2819612	  745.6	  581.4	 2921.0	...
2819613	  745.7	  581.7	 2920.0	...
2819614	  745.9	  582.1	 2920.0	...
2819615	  746.1	  582.2	 2923.0	...
2819616	  746.3	  581.6	 2926.0	...
2819617	  746.2	  581.1	 2928.0	...
2819618	  746.3	  581.0	 2927.0	...
2819619	  746.2	  581.2	 2925.0	...
2819620	  746.2	  581.2	 2924.0	...
2819621	  746.0	  581.0	 2923.0	...
2819622	  745.9	  580.8	 2923.0	...
2819623	  745.9	  580.6	 2924.0	...
2819624	  746.0	  580.5	 2925.0	...
2819625	  746.1	  580.3	 2921.0	...
2819626	  746.1	  580.2	 2918.0	...
2819627	  746.1	  580.3	 2915.0	...
2819628	  746.0	  580.8	 2916.0	...
2819629	  745.9	  581.2	 2916.0	...
2819630	  746.0	  581.3	 2918.0	...
2819631	  746.3	  581.2	 2919.0	...
2819632	  746.7	  581.0	 2920.0	...
2819633	  746.8	  581.0	 2922.0	...
2819634	  746.7	  581.4	 2923.0	...
2819635	  746.7	  581.9	 2923.0	...
2819636	  746.8	  582.2	 2919.0	...
2819637	  746.9	  582.1	 2916.0	...
2819638	  747.1	  582.0	 2913.0	...
2819639	  747.0	  582.1	 2913.0	...
2819640	  747.0	  582.0	 2913.0	...
2819641	  746.9	  582.0	 2911.0	...
2819642	  746.8	  581.8	 2910.0	...
2819643	  746.8	  581.7	 2909.0	...
2819644	  746.8	  581.7	 2910.0	...
2819645	  747.0	  581.8	 2914.0	...
2819646	  747.1	  581.7	 2917.0	...
2819647	  747.1	  581.6	 2919.0	...
2819648	  747.0	  581.4	 2920.0	...
2819649	  747.0	  581.3	 2920.0	...
2819650	  747.1	  581.4	 2920.0	...
2819651	  747.3	  581.5	 2920.0	...
2819652	  747.7	  581.5	 2920.0	...
2819653	  748.0	  581.2	 2921.0	...
2819654	  747.9	  580.9	 2920.0	...
2819655	  747.3	  580.5	 2918.0	...
2819656	  746.6	  580.3	 2914.0	...
2819657	  746.2	  579.9	 2910.0	...
2819658	  746.1	  579.8	 2907.0	...
2819659	  746.1	  579.7	 2907.0	...
2819660	  746.2	  579.6	 2908.0	...
2819661	  746.2	  579.5	 2909.0	...
2819662	  746.4	  579.4	 2908.0	...
2819663	  746.7	  579.5	 2907.0	...
2819664	  747.0	  579.5	 2905.0	...
2819665	  747.1	  579.5	 2907.0	...
2819666	  747.2	  579.4	 2908.0	...
2819667	  747.1	  579.4	 2909.0	...
2819668	  747.1	  579.6	 2906.0	...
2819669	  747.1	  579.8	 2903.0	...
2819670	  747.0	  579.8	 2901.0	...
2819671	  747.0	  579.7	 2903.0	...
2819672	  747.0	  579.5	 2904.0	...
2819673	  747.0	  579.4	 2905.0	...
2819674	  747.0	  579.4	 2906.0	...
2819675	  746.9	  579.3	 2906.0	...
2819676	  746.7	  579.1	 2906.0	...
2819677	  746.6	  578.9	 2909.0	...
2819678	  746.8	  579.3	 2914.0	...
2819679	  747.2	  579.8	 2918.0	...
2819680	  747.4	  580.0	 2918.0	...
2819681	  747.4	  579.6	 2918.0	...
2819682	  747.2	  579.2	 2919.0	...
2819683	  747.2	  579.2	 2918.0	...
2819684	  747.2	  579.1	 2919.0	...
2819685	  747.4	  579.1	 2919.0	...
2819686	  747.6	  579.1	 2920.0	...
2819687	  747.6	  579.4	 2919.0	...
2819688	  747.5	  579.8	 2916.0	...
2819689	  747.2	  580.2	 2912.0	...
2819690	  747.0	  580.3	 2907.0	...
2819691	  747.2	  580.3	 2905.0	...
2819692	  747.5	  580.3	 2906.0	...
2819693	  747.9	  580.2	 2909.0	...
2819694	  747.9	  580.1	 2910.0	...
2819695	  747.9	  580.5	 2907.0	...
2819696	  748.0	  581.1	 2904.0	...
2819697	  748.1	  581.4	 2906.0	...
2819698	  748.2	  581.2	 2908.0	...
2819699	  748.2	  581.0	 2911.0	...
2819700	  748.2	  580.4	 2911.0	...
2819701	  748.1	  579.9	 2911.0	...
2819702	  748.0	  579.4	 2912.0	...
2819703	  748.0	  579.5	 2912.0	...
2819704	  748.1	  579.7	 2911.0	...
2819705	  748.3	  580.0	 2910.0	...
2819706	  748.2	  580.3	 2910.0	...
2819707	  748.0	  580.5	 2910.0	...
2819708	  747.7	  580.5	 2910.0	...
2819709	  747.7	  580.4	 2910.0	...
2819710	  747.4	  580.3	 2909.0	...
2819711	  747.0	  580.5	 2909.0	...
2819712	  747.2	  580.6	 2909.0	...
2819713	  747.8	  580.6	 2910.0	...
2819714	  748.1	  580.6	 2910.0	...
2819715	  747.8	  580.8	 2910.0	...
2819716	  747.4	  581.0	 2909.0	...
2819717	  747.4	  581.0	 2909.0	...
2819718	  747.2	  580.5	 2908.0	...
2819719	  747.1	  580.0	 2906.0	...
2819720	  747.4	  579.5	 2905.0	...
2819721	  747.7	  579.5	 2904.0	...
2819722	  748.0	  579.6	 2904.0	...
2819723	  748.0	  579.7	 2908.0	...
2819724	  748.0	  579.8	 2913.0	...
2819725	  748.2	  579.7	 2916.0	...
2819726	  748.3	  579.6	 2914.0	...
2819727	  748.4	  579.7	 2913.0	...
2819728	  748.4	  579.9	 2913.0	...
2819729	  748.1	  580.2	 2914.0	...
2819730	  748.0	  580.3	 2914.0	...
2819731	  747.9	  580.1	 2913.0	...
2819732	  748.0	  579.8	 2911.0	...
2819733	  748.0	  579.7	 2908.0	...
2819734	  748.0	  579.8	 2907.0	...
2819735	  748.0	  579.9	 2907.0	...
2819736	  748.0	  579.6	 2906.0	...
2819737	  748.2	  579.3	 2907.0	...
2819738	  748.6	  579.3	 2910.0	...
2819739	  748.8	  579.4	 2914.0	...
2819740	  748.6	  579.4	 2913.0	...
2819741	  748.6	  579.1	 2909.0	...
2819742	  748.7	  578.9	 2906.0	...
2819743	  748.9	  578.7	 2907.0	...
2819744	  748.9	  578.7	 2909.0	...
2819745	  748.6	  578.8	 2906.0	...
2819746	  748.1	  579.0	 2903.0	...
2819747	  748.0	  579.2	 2902.0	...
2819748	  748.1	  579.5	 2903.0	...
2819749	  748.3	  579.8	 2905.0	...
2819750	  748.5	  580.1	 2906.0	...
2819751	  748.9	  580.2	 2904.0	...
2819752	  749.3	  579.8	 2903.0	...
2819753	  749.4	  579.4	 2902.0	...
2819754	  749.5	  579.1	 2902.0	...
2819755	  749.6	  579.1	 2904.0	...
2819756	  749.5	  579.2	 2907.0	...
2819757	  749.2	  579.4	 2907.0	...
2819758	  748.9	  579.6	 2904.0	...
2819759	  748.8	  579.9	 2902.0	...
2819760	  748.7	  580.2	 2903.0	...
2819761	  748.7	  580.3	 2904.0	...
2819762	  748.5	  580.3	 2903.0	...
2819763	  748.4	  580.2	 2905.0	...
2819764	  748.2	  580.2	 2908.0	...
2819765	  748.2	  580.2	 2911.0	...
2819766	  748.1	  580.3	 2912.0	...
2819767	  748.0	  580.3	 2911.0	...
2819768	  747.9	  580.3	 2910.0	...
2819769	  747.8	  580.5	 2909.0	...
2819770	  747.8	  580.9	 2910.0	...
2819771	  747.9	  581.3	 2911.0	...
2819772	  748.0	  581.4	 2910.0	...
2819773	  748.3	  581.2	 2909.0	...
2819774	  748.5	  581.0	 2909.0	...
2819775	  748.6	  580.8	 2908.0	...
2819776	  748.7	  580.6	 2908.0	...
2819777	  748.6	  581.0	 2908.0	...
2819778	  748.6	  581.5	 2908.0	...
2819779	  748.5	  582.1	 2910.0	...
2819780	  748.4	  582.2	 2913.0	...
2819781	  748.4	  582.2	 2914.0	...
2819782	  748.2	  581.9	 2915.0	...
2819783	  748.0	  581.7	 2915.0	...
2819784	  747.9	  581.6	 2916.0	...
2819785	  747.9	  581.5	 2916.0	...
2819786	  747.9	  581.3	 2917.0	...
2819787	  747.8	  581.1	 2917.0	...
2819788	  747.8	  581.1	 2918.0	...
MSG	2819789 0000 _ Number On
2819789	  747.8	  581.2	 2919.0	...
2819790	  747.7	  581.2	 2920.0	...
2819791	  747.8	  581.3	 2920.0	...
2819792	  747.8	  581.2	 2921.0	...
2819793	  747.9	  581.3	 2921.0	...
2819794	  747.9	  581.5	 2922.0	...
2819795	  747.8	  581.7	 2923.0	...
2819796	  747.8	  581.8	 2923.0	...
2819797	  747.7	  581.8	 2922.0	...
2819798	  747.6	  581.9	 2921.0	...
2819799	  747.5	  581.9	 2920.0	...
2819800	  747.5	  582.3	 2920.0	...
2819801	  747.5	  582.5	 2919.0	...
2819802	  747.6	  582.4	 2919.0	...
2819803	  747.6	  581.9	 2918.0	...
2819804	  747.6	  581.5	 2917.0	...
2819805	  747.6	  581.4	 2920.0	...
2819806	  747.5	  581.3	 2923.0	...
2819807	  747.4	  581.5	 2926.0	...
2819808	  747.4	  581.7	 2926.0	...
2819809	  747.6	  582.0	 2925.0	...
2819810	  747.7	  581.5	 2924.0	...
2819811	  747.6	  581.0	 2923.0	...
2819812	  747.4	  581.0	 2924.0	...
2819813	  747.3	  581.3	 2925.0	...
2819814	  747.4	  581.7	 2927.0	...
2819815	  747.4	  581.4	 2926.0	...
2819816	  747.5	  581.1	 2926.0	...
2819817	  747.5	  580.8	 2926.0	...
2819818	  747.6	  580.9	 2926.0	...
2819819	  747.6	  580.9	 2924.0	...
2819820	  747.5	  581.0	 2922.0	...
2819821	  747.7	  581.0	 2920.0	...
2819822	  747.8	  581.0	 2920.0	...
2819823	  747.8	  581.1	 2921.0	...
2819824	  747.7	  581.2	 2921.0	...
2819825	  747.7	  581.4	 2921.0	...
2819826	  747.8	  581.8	 2921.0	...
2819827	  747.8	  582.1	 2923.0	...
2819828	  747.4	  582.4	 2924.0	...
2819829	  747.1	  582.0	 2927.0	...
2819830	  747.0	  581.5	 2928.0	...
2819831	  747.2	  581.1	 2929.0	...
2819832	  747.4	  581.1	 2927.0	...
2819833	  747.3	  581.1	 2926.0	...
2819834	  747.3	  581.1	 2925.0	...
2819835	  747.2	  581.1	 2924.0	...
2819836	  747.1	  580.9	 2922.0	...
2819837	  747.0	  580.7	 2921.0	...
2819838	  747.0	  580.9	 2920.0	...
2819839	  747.4	  581.3	 2919.0	...
2819840	  747.8	  581.7	 2919.0	...
2819841	  748.1	  581.7	 2920.0	...
2819842	  747.8	  581.8	 2921.0	...
2819843	  747.5	  582.0	 2921.0	...
2819844	  747.3	  582.1	 2923.0	...
2819845	  747.1	  582.1	 2925.0	...
2819846	  746.8	  582.1	 2926.0	...
2819847	  746.7	  582.0	 2925.0	...
2819848	  746.8	  582.0	 2924.0	...
2819849	  747.1	  581.9	 2922.0	...
2819850	  747.4	  581.6	 2921.0	...
2819851	  747.6	  581.4	 2919.0	...
2819852	  747.6	  581.4	 2919.0	...
2819853	  747.5	  581.4	 2920.0	...
2819854	  747.3	  581.7	 2921.0	...
2819855	  747.3	  581.9	 2924.0	...
2819856	  747.3	  582.3	 2928.0	...
2819857	  747.4	  582.5	 2932.0	...
2819858	  747.6	  582.6	 2931.0	...
2819859	  747.7	  582.1	 2930.0	...
2819860	  747.8	  581.8	 2928.0	...
2819861	  747.9	  581.4	 2927.0	...
2819862	  747.7	  581.4	 2926.0	...
2819863	  747.5	  581.6	 2926.0	...
2819864	  747.6	  581.7	 2926.0	...
2819865	  747.9	  581.8	 2927.0	...
2819866	  748.1	  581.4	 2927.0	...
2819867	  748.1	  581.2	 2926.0	...
2819868	  748.0	  581.1	 2924.0	...
2819869	  747.9	  581.3	 2922.0	...
2819870	  747.9	  581.4	 2920.0	...
2819871	  747.5	  581.5	 2921.0	...
2819872	  747.1	  581.5	 2921.0	...
2819873	  746.8	  581.7	 2921.0	...
2819874	  746.8	  582.0	 2921.0	...
2819875	  746.9	  582.4	 2923.0	...
2819876	  747.1	  582.6	 2925.0	...
2819877	  747.2	  582.5	 2927.0	...
2819878	  747.4	  582.4	 2926.0	...
2819879	  747.4	  582.3	 2926.0	...
2819880	  747.5	  582.3	 2923.0	...
2819881	  747.6	  582.4	 2921.0	...
2819882	  747.8	  582.6	 2921.0	...
2819883	  748.1	  582.7	 2922.0	...
2819884	  748.2	  582.8	 2922.0	...
2819885	  748.2	  582.7	 2920.0	...
2819886	  748.1	  582.6	 2925.0	...
2819887	  748.2	  582.6	 2930.0	...
2819888	  748.3	  582.7	 2930.0	...
2819889	  748.3	  582.8	 2927.0	...
2819890	  748.1	  582.8	 2923.0	...
2819891	  747.6	  582.8	 2924.0	...
2819892	  747.3	  582.8	 2925.0	...
2819893	  747.4	  582.8	 2927.0	...
2819894	  747.9	  582.6	 2925.0	...
2819895	  748.3	  582.3	 2922.0	...
2819896	  748.7	  582.3	 2920.0	...
2819897	  748.9	  582.5	 2920.0	...
2819898	  749.0	  582.7	 2920.0	...
2819899	  748.8	  582.8	 2920.0	...
2819900	  748.6	  583.1	 2920.0	...
2819901	  748.5	  583.7	 2920.0	...
2819902	  748.8	  584.2	 2920.0	...
2819903	  748.9	  583.8	 2920.0	...
2819904	  749.0	  583.1	 2920.0	...
2819905	  748.8	  582.3	 2916.0	...
2819906	  748.8	  582.2	 2911.0	...
2819907	  748.9	  582.1	 2907.0	...
2819908	  749.0	  582.1	 2907.0	...
2819909	  749.2	  582.0	 2908.0	...
2819910	  749.3	  582.0	 2910.0	...
2819911	  749.1	  582.0	 2908.0	...
2819912	  749.1	  582.2	 2904.0	...
2819913	  749.2	  582.5	 2902.0	...
2819914	  749.0	  582.8	 2906.0	...
2819915	  748.6	  582.8	 2910.0	...
2819916	  748.3	  582.9	 2911.0	...
2819917	  748.3	  582.9	 2908.0	...
2819918	  748.6	  582.9	 2905.0	...
2819919	  748.8	  583.1	 2904.0	...
2819920	  748.8	  583.3	 2904.0	...
2819921	  748.5	  583.4	 2905.0	...
2819922	  748.3	  583.2	 2905.0	...
2819923	  748.3	  583.1	 2906.0	...
2819924	  748.2	  582.9	 2907.0	...
2819925	  748.1	  583.0	 2907.0	...
2819926	  748.1	  583.0	 2905.0	...
2819927	  748.1	  582.9	 2903.0	...
2819928	  748.1	  582.6	 2903.0	...
2819929	  748.1	  582.4	 2904.0	...
2819930	  748.5	  582.2	 2904.0	...
2819931	  748.9	  582.1	 2905.0	...
2819932	  749.2	  582.0	 2905.0	...
2819933	  749.1	  582.0	 2904.0	...
2819934	  749.4	  582.2	 2904.0	...
2819935	  749.7	  582.5	 2905.0	...
2819936	  749.9	  582.9	 2906.0	...
2819937	  749.9	  583.0	 2907.0	...
2819938	  750.0	  583.0	 2907.0	...
2819939	  750.1	  582.8	 2907.0	...
2819940	  750.2	  582.6	 2907.0	...
2819941	  750.2	  582.6	 2908.0	...
2819942	  749.9	  582.5	 2907.0	...
2819943	  749.4	  582.6	 2905.0	...
2819944	  749.1	  582.7	 2903.0	...
2819945	  749.5	  582.7	 2903.0	...
2819946	  750.1	  582.4	 2902.0	...
2819947	  750.7	  582.1	 2902.0	...
2819948	  750.6	  582.1	 2902.0	...
2819949	  750.5	  582.4	 2905.0	...
2819950	  750.5	  582.7	 2908.0	...
2819951	  750.5	  582.8	 2907.0	...
2819952	  750.4	  582.8	 2904.0	...
2819953	  750.3	  582.8	 2900.0	...
2819954	  750.5	  582.8	 2900.0	...
2819955	  750.7	  583.1	 2900.0	...
2819956	  750.9	  583.3	 2901.0	...
2819957	  751.0	  583.4	 2903.0	...
2819958	  751.0	  583.1	 2903.0	...
2819959	  750.9	  582.9	 2902.0	...
2819960	  750.8	  583.0	 2899.0	...
2819961	  750.6	  582.9	 2898.0	...
2819962	  750.6	  582.8	 2896.0	...
2819963	  750.6	  583.3	 2896.0	...
2819964	  750.7	  583.8	 2896.0	...
2819965	  750.8	  584.3	 2895.0	...
2819966	  750.7	  584.2	 2896.0	...
2819967	  750.5	  584.1	 2896.0	...
2819968	  750.3	  584.2	 2897.0	...
2819969	  750.3	  584.4	 2897.0	...
2819970	  750.1	  584.5	 2895.0	...
2819971	  750.0	  584.3	 2893.0	...
2819972	  750.1	  584.1	 2891.0	...
2819973	  750.2	  583.9	 2891.0	...
2819974	  750.3	  584.1	 2891.0	...
2819975	  750.3	  584.4	 2891.0	...
2819976	  750.2	  584.8	 2889.0	...
2819977	  750.2	  584.8	 2887.0	...
2819978	  750.3	  585.0	 2885.0	...
2819979	  750.6	  585.1	 2885.0	...
2819980	  750.8	  585.1	 2884.0	...
2819981	  750.9	  585.0	 2882.0	...
2819982	  751.0	  584.9	 2883.0	...
2819983	  750.9	  584.7	 2886.0	...
2819984	  750.7	  584.6	 2890.0	...
2819985	  750.7	  584.7	 2891.0	...
2819986	  750.9	  584.7	 2890.0	...
2819987	  751.2	  584.8	 2888.0	...
2819988	  751.2	  584.9	 2886.0	...
2819989	  750.8	  585.1	 2885.0	...
2819990	  750.5	  585.2	 2886.0	...
2819991	  750.6	  585.7	 2886.0	...
2819992	  750.8	  586.2	 2887.0	...
2819993	  750.7	  587.1	 2885.0	...
2819994	  750.2	  587.5	 2883.0	...
2819995	  749.7	  587.8	 2881.0	...
2819996	  748.7	  587.7	 2878.0	...
2819997	  747.5	  587.2	 2877.0	...
2819998	  745.9	  586.8	 2877.0	...
2819999	  745.0	  586.2	 2878.0	...
2820000	  743.4	  585.2	 2880.0	...
2820001	  741.8	  584.1	 2880.0	...
2820002	  740.4	  582.9	 2879.0	...
2820003	  739.0	  581.9	 2882.0	...
2820004	  738.1	  580.8	 2883.0	...
2820005	  737.2	  580.1	 2885.0	...
2820006	  737.2	  579.8	 2887.0	...
2820007	  737.4	  579.4	 2889.0	...
2820008	  738.5	  579.2	 2891.0	...
2820009	  739.9	  578.8	 2891.0	...
2820010	  741.9	  578.1	 2890.0	...
2820011	  743.2	  577.6	 2887.0	...
2820012	  744.9	  577.0	 2883.0	...
2820013	  746.0	  577.6	 2880.0	...
2820014	  747.1	  578.1	 2879.0	...
2820015	  747.6	  578.8	 2877.0	...
2820016	  747.9	  578.8	 2875.0	...
2820017	  748.2	  578.9	 2872.0	...
2820018	  748.3	  579.0	 2871.0	...
2820019	  748.3	  579.1	 2871.0	...
2820020	  748.3	  579.4	 2871.0	...
2820021	  748.2	  579.9	 2871.0	...
2820022	  748.3	  580.3	 2872.0	...
2820023	  748.4	  580.4	 2871.0	...
2820024	  748.6	  580.6	 2870.0	...
2820025	  748.5	  580.8	 2871.0	...
2820026	  748.5	  580.9	 2872.0	...
2820027	  748.4	  580.7	 2872.0	...
2820028	  747.9	  580.5	 2871.0	...
2820029	  747.4	  580.4	 2868.0	...
2820030	  746.8	  580.7	 2866.0	...
2820031	  746.7	  581.0	 2864.0	...
2820032	  746.4	  581.2	 2864.0	...
2820033	  745.9	  581.3	 2865.0	...
2820034	  745.6	  581.3	 2867.0	...
2820035	  745.7	  581.2	 2869.0	...
2820036	  745.9	  581.0	 2870.0	...
2820037	  746.0	  580.9	 2870.0	...
2820038	  746.0	  580.8	 2870.0	...
2820039	  746.1	  580.9	 2870.0	...
2820040	  746.2	  580.9	 2870.0	...
2820041	  746.0	  581.0	 2871.0	...
2820042	  745.8	  581.2	 2869.0	...
2820043	  745.6	  581.3	 2866.0	...
2820044	  745.7	  581.3	 2864.0	...
2820045	  745.8	  581.2	 2865.0	...
2820046	  745.9	  581.3	 2866.0	...
2820047	  745.9	  581.3	 2865.0	...
2820048	  745.8	  581.2	 2863.0	...
2820049	  745.8	  581.1	 2862.0	...
2820050	  745.8	  581.0	 2863.0	...
2820051	  745.9	  580.9	 2860.0	...
2820052	  745.9	  580.6	 2857.0	...
2820053	  746.0	  580.4	 2854.0	...
2820054	  746.1	  580.3	 2855.0	...
2820055	  746.2	  580.4	 2856.0	...
2820056	  746.4	  580.7	 2857.0	...
2820057	  746.6	  580.9	 2858.0	...
2820058	  746.7	  581.1	 2858.0	...
2820059	  746.7	  581.2	 2858.0	...
2820060	  746.7	  581.4	 2858.0	...
2820061	  746.8	  581.4	 2857.0	...
2820062	  747.0	  581.4	 2857.0	...
2820063	  746.9	  581.4	 2856.0	...
2820064	  747.0	  581.4	 2856.0	...
2820065	  747.1	  581.5	 2856.0	...
2820066	  747.1	  581.5	 2855.0	...
2820067	  747.0	  581.4	 2853.0	...
2820068	  746.6	  581.2	 2852.0	...
2820069	  746.3	  581.0	 2851.0	...
2820070	  746.1	  581.1	 2849.0	...
2820071	  746.0	  581.1	 2847.0	...
2820072	  746.0	  581.0	 2846.0	...
2820073	  746.0	  580.9	 2847.0	...
2820074	  746.3	  581.1	 2849.0	...
2820075	  746.8	  581.4	 2850.0	...
2820076	  747.2	  581.9	 2851.0	...
2820077	  747.6	  581.9	 2851.0	...
2820078	  747.6	  581.9	 2851.0	...
2820079	  747.5	  582.0	 2851.0	...
2820080	  747.4	  582.0	 2851.0	...
2820081	  747.3	  582.1	 2851.0	...
2820082	  747.3	  581.9	 2850.0	...
2820083	  747.4	  581.8	 2849.0	...
2820084	  747.4	  581.7	 2849.0	...
2820085	  747.4	  581.6	 2849.0	...
2820086	  747.4	  581.2	 2851.0	...
2820087	  747.8	  580.8	 2853.0	...
2820088	  748.2	  580.4	 2850.0	...
2820089	  748.2	  580.5	 2845.0	...
2820090	  747.6	  580.6	 2842.0	...
2820091	  747.1	  580.7	 2844.0	...
2820092	  747.3	  581.2	 2845.0	...
2820093	  747.4	  581.7	 2846.0	...
2820094	  747.6	  582.3	 2845.0	...
2820095	  747.7	  582.3	 2844.0	...
2820096	  747.9	  582.4	 2842.0	...
2820097	  748.0	  582.3	 2839.0	...
2820098	  748.0	  582.4	 2838.0	...
2820099	  748.0	  582.2	 2838.0	...
2820100	  747.9	  581.7	 2839.0	...
2820101	  747.8	  581.4	 2840.0	...
2820102	  747.8	  581.3	 2843.0	...
MSG	2820103 0000 _ Number Off
2820103	  747.8	  581.7	 2845.0	...
2820104	  748.0	  582.0	 2848.0	...
2820105	  748.3	  582.0	 2848.0	...
2820106	  748.6	  582.0	 2847.0	...
2820107	  748.7	  581.9	 2844.0	...
2820108	  748.8	  581.8	 2842.0	...
2820109	  748.8	  582.0	 2841.0	...
2820110	  748.9	  582.2	 2840.0	...
2820111	  748.8	  582.2	 2838.0	...
2820112	  748.6	  581.6	 2833.0	...
2820113	  748.5	  581.1	 2829.0	...
2820114	  748.4	  580.9	 2829.0	...
2820115	  748.4	  580.9	 2832.0	...
2820116	  748.7	  580.8	 2834.0	...
2820117	  748.9	  580.8	 2834.0	...
2820118	  749.1	  580.9	 2834.0	...
2820119	  748.9	  580.9	 2832.0	...
2820120	  748.9	  581.4	 2830.0	...
2820121	  749.0	  581.8	 2830.0	...
2820122	  749.0	  582.2	 2832.0	...
2820123	  748.9	  582.1	 2833.0	...
2820124	  749.1	  582.0	 2831.0	...
2820125	  749.3	  582.0	 2829.0	...
2820126	  749.4	  581.9	 2829.0	...
2820127	  749.3	  581.6	 2830.0	...
2820128	  749.5	  581.3	 2830.0	...
2820129	  749.7	  581.4	 2830.0	...
2820130	  749.8	  581.5	 2828.0	...
2820131	  749.7	  581.5	 2826.0	...
2820132	  749.6	  581.3	 2824.0	...
2820133	  749.6	  581.3	 2825.0	...
2820134	  749.7	  581.6	 2826.0	...
2820135	  749.7	  581.9	 2827.0	...
2820136	  749.7	  581.9	 2828.0	...
2820137	  749.8	  581.9	 2829.0	...
2820138	  749.9	  581.9	 2830.0	...
2820139	  750.0	  581.9	 2832.0	...
2820140	  750.3	  581.6	 2834.0	...
2820141	  750.4	  581.1	 2834.0	...
2820142	  750.5	  580.7	 2835.0	...
2820143	  750.4	  580.7	 2836.0	...
2820144	  750.2	  580.9	 2834.0	...
2820145	  750.0	  580.8	 2831.0	...
2820146	  750.0	  580.6	 2828.0	...
2820147	  750.5	  580.3	 2828.0	...
2820148	  750.9	  580.4	 2827.0	...
2820149	  751.1	  580.7	 2827.0	...
2820150	  751.1	  580.9	 2827.0	...
2820151	  750.8	  581.2	 2826.0	...
2820152	  750.4	  581.3	 2825.0	...
2820153	  750.1	  581.7	 2824.0	...
2820154	  750.2	  582.1	 2824.0	...
2820155	  750.3	  582.3	 2823.0	...
2820156	  750.4	  581.7	 2824.0	...
2820157	  750.3	  581.1	 2826.0	...
2820158	  750.2	  580.8	 2828.0	...
2820159	  750.4	  580.9	 2828.0	...
2820160	  750.9	  581.0	 2828.0	...
2820161	  751.4	  581.0	 2829.0	...
2820162	  751.7	  581.2	 2830.0	...
2820163	  751.8	  581.3	 2827.0	...
2820164	  751.3	  581.3	 2825.0	...
2820165	  750.9	  581.1	 2823.0	...
2820166	  750.5	  581.2	 2823.0	...
2820167	  750.6	  581.5	 2824.0	...
2820168	  750.8	  581.9	 2824.0	...
2820169	  751.0	  581.9	 2824.0	...
2820170	  751.1	  581.8	 2825.0	...
2820171	  751.1	  581.8	 2826.0	...
2820172	  751.0	  581.8	 2828.0	...
2820173	  751.1	  581.8	 2829.0	...
2820174	  751.2	  581.7	 2828.0	...
2820175	  751.3	  581.4	 2828.0	...
2820176	  751.5	  581.1	 2826.0	...
2820177	  751.6	  581.0	 2825.0	...
2820178	  751.8	  581.1	 2825.0	...
2820179	  751.7	  581.1	 2825.0	...
2820180	  751.8	  581.0	 2825.0	...
2820181	  751.9	  581.0	 2824.0	...
2820182	  751.8	  581.2	 2826.0	...
2820183	  751.7	  581.4	 2828.0	...
2820184	  751.6	  581.8	 2829.0	...
2820185	  751.5	  582.0	 2829.0	...
2820186	  751.7	  581.4	 2829.0	...
2820187	  752.0	  580.8	 2829.0	...
2820188	  752.0	  580.3	 2828.0	...
2820189	  751.6	  580.5	 2829.0	...
2820190	  751.4	  580.7	 2829.0	...
2820191	  751.6	  580.6	 2829.0	...
2820192	  751.6	  580.5	 2826.0	...
2820193	  751.5	  580.6	 2823.0	...
2820194	  751.3	  580.8	 2820.0	...
2820195	  751.3	  580.9	 2822.0	...
2820196	  751.2	  581.0	 2825.0	...
2820197	  751.4	  581.1	 2827.0	...
2820198	  751.5	  581.2	 2827.0	...
2820199	  751.7	  581.4	 2828.0	...
2820200	  751.9	  581.5	 2828.0	...
2820201	  752.2	  581.6	 2828.0	...
2820202	  752.5	  581.5	 2829.0	...
2820203	  752.6	  581.4	 2830.0	...
2820204	  752.6	  581.3	 2829.0	...
2820205	  752.6	  581.4	 2828.0	...
2820206	  752.5	  581.4	 2826.0	...
2820207	  752.6	  581.2	 2826.0	...
2820208	  752.6	  581.1	 2826.0	...
2820209	  752.7	  581.0	 2827.0	...
2820210	  752.7	  581.2	 2828.0	...
2820211	  752.7	  581.4	 2830.0	...
2820212	  752.7	  581.4	 2830.0	...
2820213	  752.8	  581.5	 2830.0	...
2820214	  752.9	  581.7	 2831.0	...
2820215	  753.1	  581.9	 2831.0	...
2820216	  753.1	  581.6	 2831.0	...
2820217	  753.1	  581.1	 2831.0	...
2820218	  753.1	  580.6	 2830.0	...
2820219	  753.2	  580.7	 2830.0	...
2820220	  753.3	  580.7	 2831.0	...
2820221	  753.3	  580.7	 2832.0	...
2820222	  752.8	  580.7	 2834.0	...
2820223	  752.4	  581.1	 2835.0	...
2820224	  752.1	  581.6	 2835.0	...
2820225	  752.3	  582.0	 2834.0	...
2820226	  752.8	  581.9	 2833.0	...
2820227	  753.1	  581.9	 2832.0	...
2820228	  753.3	  581.6	 2831.0	...
2820229	  753.1	  581.3	 2828.0	...
2820230	  753.0	  581.0	 2826.0	...
2820231	  753.1	  581.2	 2828.0	...
2820232	  753.3	  581.4	 2831.0	...
2820233	  753.4	  581.6	 2831.0	...
2820234	  753.5	  581.4	 2828.0	...
2820235	  753.6	  581.0	 2826.0	...
2820236	  753.8	  580.7	 2828.0	...
2820237	  753.8	  580.6	 2829.0	...
2820238	  753.8	  580.8	 2830.0	...
2820239	  753.8	  580.8	 2830.0	...
2820240	  753.4	  580.7	 2830.0	...
2820241	  753.0	  580.5	 2834.0	...
2820242	  752.4	  580.3	 2839.0	...
2820243	  752.2	  580.3	 2842.0	...
2820244	  752.2	  580.3	 2841.0	...
2820245	  752.4	  580.3	 2839.0	...
2820246	  752.7	  580.9	 2838.0	...
2820247	  752.8	  581.5	 2836.0	...
2820248	  752.9	  581.3	 2835.0	...
2820249	  752.9	  580.8	 2834.0	...
2820250	  753.0	  580.3	 2836.0	...
2820251	  753.0	  580.6	 2839.0	...
2820252	  753.0	  580.7	 2841.0	...
2820253	  753.0	  580.7	 2841.0	...
2820254	  752.9	  580.8	 2840.0	...
2820255	  752.8	  580.8	 2840.0	...
2820256	  752.7	  580.9	 2841.0	...
2820257	  752.7	  580.8	 2841.0	...
2820258	  752.7	  580.7	 2841.0	...
2820259	  752.8	  580.6	 2840.0	...
2820260	  753.0	  580.7	 2838.0	...
2820261	  753.2	  580.7	 2837.0	...
2820262	  753.2	  580.7	 2837.0	...
2820263	  753.2	  580.8	 2837.0	...
2820264	  753.1	  580.8	 2837.0	...
2820265	  753.2	  581.1	 2839.0	...
2820266	  753.2	  581.3	 2840.0	...
2820267	  753.3	  581.5	 2841.0	...
2820268	  753.4	  581.3	 2842.0	...
2820269	  753.5	  581.2	 2843.0	...
2820270	  753.6	  581.1	 2845.0	...
2820271	  753.4	  580.9	 2847.0	...
2820272	  753.3	  580.5	 2848.0	...
2820273	  753.3	  580.0	 2847.0	...
2820274	  753.5	  580.6	 2847.0	...
2820275	  753.5	  581.3	 2847.0	...
2820276	  753.3	  581.9	 2847.0	...
2820277	  753.0	  581.7	 2848.0	...
2820278	  752.8	  581.6	 2849.0	...
2820279	  752.9	  581.5	 2850.0	...
2820280	  752.8	  581.3	 2849.0	...
2820281	  752.9	  581.0	 2851.0	...
2820282	  752.9	  580.6	 2853.0	...
2820283	  753.0	  580.5	 2855.0	...
2820284	  753.1	  580.6	 2855.0	...
2820285	  753.2	  581.0	 2854.0	...
2820286	  753.4	  581.4	 2853.0	...
2820287	  753.7	  581.8	 2853.0	...
2820288	  753.9	  581.9	 2854.0	...
2820289	  753.9	  581.7	 2854.0	...
2820290	  753.8	  581.4	 2854.0	...
2820291	  753.7	  581.5	 2853.0	...
2820292	  753.6	  581.8	 2853.0	...
2820293	  753.5	  581.9	 2855.0	...
2820294	  753.5	  581.8	 2856.0	...
2820295	  753.5	  581.7	 2857.0	...
2820296	  753.6	  581.9	 2856.0	...
2820297	  753.4	  582.2	 2857.0	...
2820298	  753.1	  582.5	 2858.0	...
2820299	  753.1	  582.5	 2858.0	...
2820300	  753.3	  582.2	 2858.0	...
2820301	  753.7	  581.9	 2857.0	...
2820302	  753.8	  581.6	 2856.0	...
2820303	  753.5	  581.6	 2855.0	...
2820304	  753.1	  581.6	 2855.0	...
2820305	  752.6	  581.6	 2855.0	...
2820306	  752.7	  581.6	 2855.0	...
2820307	  752.7	  581.5	 2855.0	...
2820308	  752.9	  580.9	 2856.0	...
2820309	  753.2	  580.4	 2857.0	...
2820310	  753.5	  580.5	 2859.0	...
2820311	  753.6	  581.7	 2861.0	...
2820312	  753.7	  582.9	 2862.0	...
2820313	  753.9	  582.9	 2862.0	...
MSG	2820314 0000 _ Number On
2820314	  754.1	  582.4	 2863.0	...
2820315	  754.3	  582.0	 2865.0	...
2820316	  754.3	  582.2	 2866.0	...
2820317	  754.1	  582.4	 2865.0	...
2820318	  754.0	  582.4	 2863.0	...
2820319	  753.8	  582.4	 2863.0	...
2820320	  753.8	  582.2	 2864.0	...
2820321	  753.9	  582.2	 2865.0	...
2820322	  753.6	  581.9	 2865.0	...
2820323	  753.3	  581.7	 2868.0	...
2820324	  753.0	  581.7	 2872.0	...
2820325	  753.1	  581.8	 2875.0	...
2820326	  753.2	  581.9	 2875.0	...
2820327	  753.2	  581.9	 2875.0	...
2820328	  753.2	  581.9	 2874.0	...
2820329	  753.2	  581.9	 2873.0	...
2820330	  753.5	  581.9	 2873.0	...
2820331	  753.9	  582.2	 2873.0	...
2820332	  754.3	  582.5	 2873.0	...
2820333	  754.3	  582.7	 2873.0	...
2820334	  754.2	  582.1	 2873.0	...
2820335	  754.1	  581.5	 2871.0	...
2820336	  753.7	  581.1	 2869.0	...
2820337	  753.4	  581.3	 2867.0	...
2820338	  753.1	  581.4	 2868.0	...
2820339	  753.2	  581.5	 2869.0	...
2820340	  753.3	  581.5	 2870.0	...
2820341	  753.3	  581.4	 2869.0	...
2820342	  753.3	  581.2	 2871.0	...
2820343	  753.3	  581.0	 2874.0	...
2820344	  753.3	  580.9	 2877.0	...
2820345	  753.3	  581.0	 2877.0	...
2820346	  753.2	  581.1	 2877.0	...
2820347	  753.2	  581.3	 2877.0	...
2820348	  753.2	  581.4	 2877.0	...
2820349	  753.2	  581.3	 2877.0	...
2820350	  753.2	  581.3	 2876.0	...
2820351	  753.2	  581.3	 2874.0	...
2820352	  753.1	  581.2	 2873.0	...
2820353	  753.1	  581.0	 2874.0	...
2820354	  753.1	  581.2	 2876.0	...
2820355	  753.0	  581.6	 2877.0	...
2820356	  753.0	  581.9	 2876.0	...
2820357	  753.1	  581.8	 2876.0	...
2820358	  753.2	  581.8	 2878.0	...
2820359	  753.4	  581.7	 2880.0	...
2820360	  753.3	  581.7	 2883.0	...
2820361	  753.1	  581.6	 2885.0	...
2820362	  753.1	  581.7	 2888.0	...
2820363	  753.2	  581.9	 2890.0	...
2820364	  753.4	  581.9	 2889.0	...
2820365	  753.4	  581.8	 2887.0	...
2820366	  753.2	  581.7	 2886.0	...
2820367	  752.9	  581.6	 2885.0	...
2820368	  752.8	  581.5	 2885.0	...
2820369	  753.0	  581.7	 2885.0	...
2820370	  753.2	  582.1	 2884.0	...
2820371	  753.3	  582.1	 2884.0	...
2820372	  753.3	  581.9	 2883.0	...
2820373	  753.3	  582.0	 2882.0	...
2820374	  753.3	  582.4	 2884.0	...
2820375	  753.2	  582.7	 2886.0	...
2820376	  753.0	  582.4	 2889.0	...
2820377	  752.8	  582.1	 2890.0	...
2820378	  752.9	  581.8	 2890.0	...
2820379	  753.0	  581.7	 2892.0	...
2820380	  753.0	  581.8	 2894.0	...
2820381	  752.9	  582.1	 2896.0	...
2820382	  752.9	  582.3	 2897.0	...
2820383	  752.8	  581.8	 2897.0	...
2820384	  752.7	  581.3	 2898.0	...
2820385	  752.7	  580.8	 2898.0	...
2820386	  752.6	  580.9	 2898.0	...
2820387	  752.6	  581.0	 2898.0	...
2820388	  752.6	  581.1	 2900.0	...
2820389	  752.7	  581.2	 2901.0	...
2820390	  752.7	  581.6	 2901.0	...
2820391	  752.7	  581.9	 2901.0	...
2820392	  752.6	  582.0	 2899.0	...
2820393	  752.5	  581.8	 2896.0	...
2820394	  752.5	  582.2	 2897.0	...
2820395	  752.6	  582.9	 2900.0	...
2820396	  752.7	  582.9	 2902.0	...
2820397	  752.5	  582.3	 2901.0	...
2820398	  752.3	  581.7	 2899.0	...
2820399	  752.3	  581.7	 2898.0	...
2820400	  752.4	  581.7	 2898.0	...
2820401	  752.3	  581.8	 2900.0	...
2820402	  752.5	  582.0	 2901.0	...
2820403	  752.6	  582.2	 2902.0	...
2820404	  752.7	  582.4	 2902.0	...
2820405	  752.7	  582.6	 2902.0	...
2820406	  752.7	  582.0	 2902.0	...
2820407	  752.7	  581.3	 2902.0	...
2820408	  752.3	  581.3	 2906.0	...
2820409	  751.9	  582.0	 2910.0	...
2820410	  751.6	  582.6	 2908.0	...
2820411	  751.7	  582.6	 2903.0	...
2820412	  751.7	  582.3	 2902.0	...
2820413	  751.9	  581.8	 2906.0	...
2820414	  752.0	  581.5	 2910.0	...
2820415	  752.0	  582.1	 2909.0	...
2820416	  751.9	  582.7	 2908.0	...
2820417	  751.5	  583.0	 2905.0	...
2820418	  751.1	  582.9	 2903.0	...
2820419	  750.9	  582.9	 2900.0	...
2820420	  751.1	  583.0	 2901.0	...
2820421	  751.3	  582.9	 2902.0	...
2820422	  751.4	  582.4	 2903.0	...
2820423	  751.4	  581.9	 2904.0	...
2820424	  751.5	  581.6	 2906.0	...
2820425	  751.4	  581.7	 2908.0	...
2820426	  751.3	  581.8	 2908.0	...
2820427	  751.4	  581.8	 2908.0	...
2820428	  751.5	  581.8	 2907.0	...
2820429	  751.6	  581.9	 2908.0	...
2820430	  751.7	  581.8	 2910.0	...
2820431	  751.7	  581.7	 2913.0	...
2820432	  751.8	  581.6	 2913.0	...
2820433	  751.8	  581.6	 2911.0	...
2820434	  751.5	  581.6	 2910.0	...
2820435	  751.2	  581.8	 2908.0	...
2820436	  750.7	  581.9	 2908.0	...
2820437	  750.7	  582.0	 2909.0	...
2820438	  750.7	  582.0	 2909.0	...
2820439	  750.7	  582.0	 2909.0	...
2820440	  750.8	  582.1	 2909.0	...
2820441	  750.8	  582.2	 2909.0	...
2820442	  750.9	  582.3	 2910.0	...
2820443	  750.7	  582.3	 2911.0	...
2820444	  750.6	  581.9	 2911.0	...
2820445	  750.4	  581.5	 2912.0	...
2820446	  750.2	  581.1	 2912.0	...
2820447	  750.1	  581.1	 2912.0	...
2820448	  750.0	  581.1	 2912.0	...
2820449	  750.1	  581.0	 2914.0	...
2820450	  750.2	  581.1	 2915.0	...
2820451	  750.4	  581.3	 2917.0	...
2820452	  750.4	  581.5	 2917.0	...
2820453	  750.2	  581.6	 2915.0	...
2820454	  750.0	  581.3	 2914.0	...
2820455	  750.0	  581.0	 2913.0	...
2820456	  750.1	  580.7	 2913.0	...
2820457	  750.2	  580.7	 2913.0	...
2820458	  750.2	  581.4	 2913.0	...
2820459	  750.1	  582.1	 2912.0	...
2820460	  750.1	  582.4	 2912.0	...
2820461	  750.0	  582.0	 2913.0	...
2820462	  750.0	  581.7	 2914.0	...
2820463	  750.2	  581.9	 2915.0	...
2820464	  750.3	  582.1	 2915.0	...
2820465	  750.4	  582.2	 2914.0	...
2820466	  750.4	  582.2	 2914.0	...
2820467	  750.4	  582.4	 2914.0	...
2820468	  750.3	  582.5	 2916.0	...
2820469	  750.3	  582.4	 2919.0	...
2820470	  750.2	  582.3	 2921.0	...
2820471	  750.2	  582.2	 2920.0	...
2820472	  750.1	  582.4	 2918.0	...
2820473	  750.1	  582.4	 2915.0	...
2820474	  750.1	  582.4	 2914.0	...
2820475	  750.2	  582.4	 2913.0	...
2820476	  750.3	  582.4	 2916.0	...
2820477	  750.3	  582.4	 2918.0	...
2820478	  750.1	  582.5	 2919.0	...
2820479	  749.9	  582.5	 2918.0	...
2820480	  749.9	  582.3	 2919.0	...
2820481	  750.0	  582.2	 2920.0	...
2820482	  750.0	  582.2	 2925.0	...
2820483	  749.9	  582.3	 2927.0	...
2820484	  749.9	  582.5	 2927.0	...
2820485	  750.1	  582.9	 2925.0	...
2820486	  750.3	  583.2	 2924.0	...
2820487	  750.5	  583.4	 2926.0	...
2820488	  750.3	  583.2	 2925.0	...
2820489	  750.1	  583.1	 2923.0	...
2820490	  750.0	  583.0	 2921.0	...
2820491	  750.1	  583.3	 2921.0	...
2820492	  750.0	  583.5	 2922.0	...
2820493	  749.9	  583.6	 2924.0	...
2820494	  749.8	  583.6	 2927.0	...
2820495	  749.8	  583.5	 2928.0	...
2820496	  749.9	  583.4	 2927.0	...
2820497	  750.0	  583.3	 2926.0	...
2820498	  749.9	  583.3	 2926.0	...
2820499	  749.8	  583.2	 2926.0	...
2820500	  749.7	  583.1	 2926.0	...
2820501	  749.6	  583.0	 2927.0	...
2820502	  749.6	  583.2	 2927.0	...
2820503	  749.7	  583.4	 2928.0	...
2820504	  749.9	  583.6	 2929.0	...
2820505	  750.1	  583.6	 2931.0	...
2820506	  750.2	  583.7	 2932.0	...
2820507	  750.0	  583.7	 2933.0	...
2820508	  749.6	  583.7	 2933.0	...
2820509	  749.3	  583.7	 2934.0	...
2820510	  749.1	  583.7	 2933.0	...
2820511	  749.1	  583.9	 2930.0	...
2820512	  749.3	  584.1	 2927.0	...
2820513	  749.4	  584.3	 2926.0	...
2820514	  749.3	  584.3	 2926.0	...
2820515	  749.3	  584.4	 2928.0	...
2820516	  749.3	  584.3	 2931.0	...
2820517	  749.4	  584.3	 2934.0	...
2820518	  749.4	  584.2	 2934.0	...
2820519	  749.1	  584.0	 2934.0	...
2820520	  749.0	  583.8	 2935.0	...
2820521	  748.9	  583.7	 2937.0	...
2820522	  749.2	  583.8	 2938.0	...
2820523	  749.5	  583.8	 2934.0	...
2820524	  749.3	  583.9	 2931.0	...
2820525	  748.9	  584.1	 2928.0	...
2820526	  748.4	  584.2	 2928.0	...
2820527	  748.4	  584.4	 2929.0	...
2820528	  748.6	  584.5	 2930.0	...
2820529	  748.8	  584.5	 2930.0	...
2820530	  749.0	  584.4	 2929.0	...
2820531	  748.9	  584.2	 2928.0	...
2820532	  748.8	  584.2	 2927.0	...
2820533	  748.8	  584.1	 2928.0	...
2820534	  748.7	  584.2	 2929.0	...
2820535	  748.7	  584.2	 2930.0	...
2820536	  748.8	  584.3	 2930.0	...
2820537	  749.1	  584.3	 2931.0	...
2820538	  749.4	  584.2	 2932.0	...
2820539	  749.4	  584.1	 2933.0	...
2820540	  749.3	  584.0	 2933.0	...
2820541	  749.3	  584.1	 2932.0	...
2820542	  749.2	  584.3	 2932.0	...
2820543	  749.5	  584.4	 2933.0	...
2820544	  749.8	  584.3	 2934.0	...
2820545	  750.0	  584.3	 2934.0	...
2820546	  749.9	  584.3	 2935.0	...
2820547	  749.9	  584.3	 2935.0	...
2820548	  749.9	  584.1	 2934.0	...
2820549	  749.7	  584.8	 2933.0	...
2820550	  749.3	  585.7	 2932.0	...
2820551	  748.9	  586.3	 2932.0	...
2820552	  748.6	  586.0	 2933.0	...
2820553	  748.4	  585.6	 2934.0	...
2820554	  747.2	  585.5	 2936.0	...
2820555	  746.0	  585.6	 2938.0	...
2820556	  744.6	  585.4	 2941.0	...
2820557	  743.6	  585.1	 2944.0	...
2820558	  742.2	  584.9	 2945.0	...
2820559	  740.7	  584.7	 2947.0	...
2820560	  739.3	  584.5	 2946.0	...
2820561	  738.5	  583.3	 2946.0	...
2820562	  738.2	  582.4	 2946.0	...
2820563	  738.1	  582.1	 2946.0	...
2820564	  738.4	  582.7	 2946.0	...
2820565	  738.8	  583.4	 2947.0	...
2820566	  740.1	  583.3	 2948.0	...
2820567	  741.4	  583.0	 2945.0	...
2820568	  743.2	  582.5	 2942.0	...
2820569	  744.2	  582.4	 2938.0	...
2820570	  745.9	  582.5	 2938.0	...
2820571	  747.1	  582.4	 2938.0	...
2820572	  748.4	  582.0	 2937.0	...
2820573	  748.6	  581.7	 2937.0	...
2820574	  749.5	  581.5	 2936.0	...
2820575	  750.3	  581.4	 2936.0	...
2820576	  751.1	  581.3	 2937.0	...
2820577	  751.1	  580.9	 2938.0	...
2820578	  750.8	  580.5	 2940.0	...
2820579	  750.5	  580.2	 2941.0	...
2820580	  749.8	  580.3	 2941.0	...
2820581	  749.4	  580.3	 2940.0	...
2820582	  749.1	  580.2	 2940.0	...
2820583	  749.2	  580.0	 2940.0	...
2820584	  749.0	  580.1	 2940.0	...
2820585	  748.8	  580.8	 2941.0	...
2820586	  748.4	  581.4	 2941.0	...
2820587	  748.2	  582.0	 2940.0	...
2820588	  747.8	  582.1	 2940.0	...
2820589	  747.7	  582.2	 2939.0	...
2820590	  747.5	  582.2	 2939.0	...
2820591	  747.3	  582.2	 2939.0	...
2820592	  747.1	  582.1	 2939.0	...
2820593	  746.9	  582.1	 2939.0	...
2820594	  746.8	  582.1	 2940.0	...
2820595	  746.6	  582.1	 2940.0	...
2820596	  746.5	  582.2	 2942.0	...
2820597	  746.6	  582.2	 2944.0	...
2820598	  746.8	  582.3	 2947.0	...
2820599	  747.1	  582.3	 2946.0	...
2820600	  747.2	  582.3	 2943.0	...
2820601	  747.3	  582.3	 2940.0	...
2820602	  747.4	  582.3	 2937.0	...
2820603	  747.2	  582.0	 2937.0	...
2820604	  747.0	  581.6	 2937.0	...
2820605	  746.7	  581.2	 2937.0	...
2820606	  746.8	  581.2	 2937.0	...
2820607	  747.2	  581.1	 2937.0	...
2820608	  747.6	  581.2	 2935.0	...
2820609	  747.9	  581.3	 2934.0	...
2820610	  747.7	  581.5	 2932.0	...
2820611	  747.6	  581.3	 2932.0	...
2820612	  747.5	  581.0	 2931.0	...
2820613	  747.6	  581.4	 2932.0	...
2820614	  747.8	  581.9	 2932.0	...
2820615	  747.6	  582.1	 2933.0	...
2820616	  747.3	  581.8	 2936.0	...
MSG	2820617 0000 _ Number Off
2820617	  747.0	  581.3	 2938.0	...
2820618	  746.9	  581.2	 2938.0	...
2820619	  746.8	  581.3	 2937.0	...
2820620	  746.7	  581.2	 2936.0	...
2820621	  747.1	  581.2	 2937.0	...
2820622	  747.6	  581.1	 2939.0	...
2820623	  748.1	  581.1	 2940.0	...
2820624	  748.1	  580.9	 2937.0	...
2820625	  748.1	  580.8	 2935.0	...
2820626	  748.1	  580.7	 2929.0	...
2820627	  748.3	  580.8	 2927.0	...
2820628	  748.5	  580.9	 2927.0	...
2820629	  748.4	  581.0	 2930.0	...
2820630	  748.2	  581.1	 2933.0	...
2820631	  747.9	  581.2	 2934.0	...
2820632	  747.7	  581.4	 2932.0	...
2820633	  747.4	  581.6	 2929.0	...
2820634	  747.6	  581.7	 2926.0	...
2820635	  747.9	  581.7	 2924.0	...
2820636	  748.2	  581.7	 2924.0	...
2820637	  748.1	  581.7	 2925.0	...
2820638	  748.0	  581.6	 2926.0	...
2820639	  747.8	  581.3	 2925.0	...
2820640	  748.0	  581.0	 2924.0	...
2820641	  748.4	  581.1	 2922.0	...
2820642	  748.7	  581.3	 2922.0	...
2820643	  748.7	  581.5	 2921.0	...
2820644	  748.7	  581.3	 2921.0	...
2820645	  748.7	  581.2	 2921.0	...
2820646	  748.8	  581.2	 2922.0	...
2820647	  748.6	  581.3	 2923.0	...
2820648	  748.4	  581.4	 2923.0	...
2820649	  748.2	  581.2	 2923.0	...
2820650	  748.2	  581.1	 2922.0	...
2820651	  748.3	  580.9	 2921.0	...
2820652	  748.4	  580.9	 2921.0	...
2820653	  748.6	  581.0	 2921.0	...
2820654	  748.7	  581.3	 2921.0	...
2820655	  748.6	  581.6	 2922.0	...
2820656	  748.6	  581.7	 2923.0	...
2820657	  748.5	  581.7	 2924.0	...
2820658	  748.6	  581.7	 2924.0	...
2820659	  748.9	  581.7	 2925.0	...
2820660	  749.1	  581.6	 2920.0	...
2820661	  749.4	  581.7	 2915.0	...
2820662	  749.5	  581.9	 2908.0	...
2820663	  749.5	  582.1	 2905.0	...
2820664	  749.5	  582.2	 2903.0	...
2820665	  749.4	  582.3	 2905.0	...
2820666	  749.3	  582.4	 2909.0	...
2820667	  749.2	  582.4	 2914.0	...
2820668	  749.1	  582.4	 2916.0	...
2820669	  749.0	  582.4	 2915.0	...
2820670	  749.0	  582.4	 2912.0	...
2820671	  749.1	  582.0	 2909.0	...
2820672	  749.2	  581.5	 2909.0	...
2820673	  749.3	  581.1	 2909.0	...
2820674	  749.4	  581.3	 2908.0	...
2820675	  749.3	  581.7	 2907.0	...
2820676	  749.2	  582.1	 2906.0	...
2820677	  749.3	  582.1	 2906.0	...
2820678	  749.6	  582.1	 2906.0	...
2820679	  749.8	  581.9	 2905.0	...
2820680	  749.8	  581.8	 2903.0	...
2820681	  749.7	  581.8	 2905.0	...
2820682	  749.7	  582.3	 2908.0	...
2820683	  749.7	  582.9	 2910.0	...
2820684	  749.7	  583.3	 2907.0	...
2820685	  749.6	  583.2	 2904.0	...
2820686	  749.5	  583.1	 2903.0	...
2820687	  749.4	  583.1	 2903.0	...
2820688	  749.4	  582.9	 2904.0	...
2820689	  749.4	  582.7	 2904.0	...
2820690	  749.4	  582.5	 2901.0	...
2820691	  749.6	  582.5	 2898.0	...
2820692	  749.7	  582.7	 2896.0	...
2820693	  749.8	  582.9	 2897.0	...
2820694	  749.7	  583.5	 2897.0	...
2820695	  750.0	  583.7	 2898.0	...
2820696	  750.3	  583.9	 2897.0	...
2820697	  750.5	  583.8	 2896.0	...
2820698	  750.4	  583.8	 2895.0	...
2820699	  750.4	  583.5	 2895.0	...
2820700	  750.2	  583.2	 2895.0	...
2820701	  750.2	  583.0	 2894.0	...
2820702	  750.4	  583.1	 2896.0	...
2820703	  750.7	  583.1	 2897.0	...
2820704	  751.0	  583.0	 2896.0	...
2820705	  750.8	  583.0	 2893.0	...
2820706	  750.7	  583.0	 2891.0	...
2820707	  750.6	  582.9	 2893.0	...
2820708	  750.6	  582.7	 2894.0	...
2820709	  750.6	  582.6	 2895.0	...
2820710	  750.6	  582.7	 2895.0	...
2820711	  750.5	  582.8	 2894.0	...
2820712	  750.4	  582.8	 2895.0	...
2820713	  750.5	  582.5	 2897.0	...
2820714	  750.7	  582.3	 2899.0	...
2820715	  750.8	  582.3	 2900.0	...
2820716	  750.8	  582.3	 2897.0	...
2820717	  750.8	  582.5	 2895.0	...
2820718	  751.1	  582.6	 2894.0	...
2820719	  751.4	  582.6	 2893.0	...
2820720	  751.8	  582.9	 2892.0	...
2820721	  751.5	  583.3	 2891.0	...
2820722	  751.3	  583.7	 2891.0	...
2820723	  751.1	  583.7	 2891.0	...
2820724	  751.1	  583.7	 2890.0	...
2820725	  751.2	  583.7	 2890.0	...
2820726	  751.1	  583.7	 2891.0	...
2820727	  751.1	  583.7	 2891.0	...
2820728	  751.1	  583.6	 2892.0	...
2820729	  751.2	  583.6	 2892.0	...
2820730	  751.3	  583.6	 2892.0	...
2820731	  751.3	  583.0	 2891.0	...
2820732	  751.3	  582.5	 2890.0	...
2820733	  751.2	  582.0	 2890.0	...
2820734	  751.1	  581.9	 2892.0	...
2820735	  751.1	  581.8	 2896.0	...
2820736	  751.3	  581.6	 2898.0	...
2820737	  751.2	  581.6	 2895.0	...
2820738	  750.9	  581.6	 2891.0	...
2820739	  750.5	  581.7	 2887.0	...
2820740	  750.5	  581.7	 2890.0	...
2820741	  750.5	  581.8	 2893.0	...
2820742	  750.8	  581.8	 2896.0	...
2820743	  750.9	  581.8	 2895.0	...
2820744	  751.1	  581.9	 2895.0	...
2820745	  751.0	  582.1	 2894.0	...
2820746	  751.1	  582.3	 2894.0	...
2820747	  751.1	  582.7	 2893.0	...
2820748	  751.1	  583.0	 2894.0	...
2820749	  751.1	  583.0	 2894.0	...
2820750	  751.1	  582.6	 2892.0	...
2820751	  751.0	  582.2	 2890.0	...
2820752	  751.2	  582.2	 2890.0	...
2820753	  751.4	  582.0	 2891.0	...
2820754	  751.6	  581.8	 2893.0	...
2820755	  751.6	  581.6	 2893.0	...
2820756	  751.5	  581.7	 2892.0	...
2820757	  751.5	  581.8	 2890.0	...
2820758	  751.5	  581.8	 2888.0	...
2820759	  751.5	  581.7	 2887.0	...
2820760	  751.5	  581.7	 2888.0	...
2820761	  751.5	  581.7	 2889.0	...
2820762	  751.4	  581.3	 2889.0	...
2820763	  751.4	  580.8	 2886.0	...
2820764	  751.5	  580.3	 2884.0	...
2820765	  751.7	  580.5	 2885.0	...
2820766	  751.8	  580.9	 2886.0	...
2820767	  751.9	  581.2	 2888.0	...
2820768	  752.0	  581.5	 2888.0	...
2820769	  752.2	  581.6	 2888.0	...
2820770	  752.4	  581.7	 2887.0	...
2820771	  752.3	  581.8	 2887.0	...
2820772	  752.2	  581.7	 2887.0	...
2820773	  752.0	  581.6	 2887.0	...
2820774	  751.7	  581.5	 2887.0	...
2820775	  751.8	  581.7	 2886.0	...
2820776	  752.0	  581.6	 2885.0	...
2820777	  751.8	  581.6	 2885.0	...
2820778	  751.4	  581.6	 2886.0	...
2820779	  751.1	  581.5	 2888.0	...
2820780	  751.2	  581.3	 2890.0	...
2820781	  751.3	  581.2	 2891.0	...
2820782	  751.4	  581.3	 2891.0	...
2820783	  751.4	  581.3	 2891.0	...
2820784	  751.4	  581.3	 2890.0	...
2820785	  751.4	  581.2	 2890.0	...
2820786	  751.4	  581.1	 2891.0	...
2820787	  751.6	  581.1	 2892.0	...
2820788	  751.6	  580.9	 2892.0	...
2820789	  751.6	  580.6	 2892.0	...
2820790	  751.5	  580.6	 2893.0	...
2820791	  751.7	  580.7	 2893.0	...
2820792	  752.0	  580.8	 2893.0	...
2820793	  752.3	  580.6	 2893.0	...
2820794	  752.3	  580.5	 2893.0	...
2820795	  752.2	  580.5	 2893.0	...
2820796	  751.7	  581.0	 2893.0	...
2820797	  751.1	  581.3	 2892.0	...
2820798	  751.0	  581.4	 2892.0	...
2820799	  751.4	  581.1	 2891.0	...
2820800	  751.5	  580.9	 2891.0	...
2820801	  751.1	  580.5	 2892.0	...
2820802	  750.8	  580.0	 2893.0	...
2820803	  750.9	  579.7	 2893.0	...
2820804	  751.1	  579.7	 2893.0	...
2820805	  751.3	  579.7	 2893.0	...
2820806	  751.2	  579.7	 2894.0	...
2820807	  751.2	  579.8	 2894.0	...
2820808	  751.2	  579.9	 2894.0	...
2820809	  751.1	  580.0	 2895.0	...
2820810	  751.1	  580.1	 2895.0	...
2820811	  751.2	  580.1	 2895.0	...
2820812	  751.4	  580.0	 2892.0	...
2820813	  751.7	  579.9	 2889.0	...
2820814	  751.9	  579.9	 2888.0	...
2820815	  752.0	  579.9	 2888.0	...
2820816	  751.7	  579.9	 2889.0	...
2820817	  751.5	  579.8	 2890.0	...
2820818	  751.3	  579.8	 2891.0	...
MSG	2820819 0000 _ Number On
2820819	  751.3	  579.9	 2893.0	...
2820820	  751.5	  580.1	 2893.0	...
2820821	  751.7	  580.3	 2893.0	...
2820822	  751.9	  580.3	 2895.0	...
2820823	  751.9	  580.1	 2896.0	...
2820824	  751.9	  579.9	 2898.0	...
2820825	  751.8	  579.8	 2898.0	...
2820826	  751.7	  579.9	 2900.0	...
2820827	  751.5	  580.0	 2901.0	...
2820828	  751.3	  580.2	 2902.0	...
2820829	  751.4	  580.3	 2901.0	...
2820830	  751.6	  580.5	 2900.0	...
2820831	  751.7	  580.6	 2900.0	...
2820832	  751.5	  580.3	 2900.0	...
2820833	  751.5	  579.9	 2899.0	...
2820834	  751.6	  579.5	 2897.0	...
2820835	  751.7	  579.6	 2896.0	...
2820836	  751.7	  579.5	 2896.0	...
2820837	  751.5	  579.5	 2895.0	...
2820838	  751.3	  579.4	 2895.0	...
2820839	  751.6	  579.3	 2896.0	...
2820840	  752.0	  579.3	 2901.0	...
2820841	  752.3	  579.3	 2906.0	...
2820842	  752.2	  579.4	 2907.0	...
2820843	  751.9	  579.6	 2906.0	...
2820844	  751.7	  579.8	 2904.0	...
2820845	  751.6	  579.9	 2904.0	...
2820846	  751.7	  580.0	 2904.0	...
2820847	  751.5	  580.2	 2904.0	...
2820848	  751.2	  580.5	 2906.0	...
2820849	  751.0	  580.6	 2909.0	...
2820850	  751.4	  580.6	 2911.0	...
2820851	  751.8	  580.4	 2911.0	...
2820852	  752.1	  579.8	 2909.0	...
2820853	  752.1	  579.4	 2908.0	...
2820854	  752.0	  579.3	 2906.0	...
2820855	  751.9	  579.5	 2905.0	...
2820856	  751.9	  579.5	 2903.0	...
2820857	  752.0	  579.4	 2902.0	...
2820858	  751.9	  579.2	 2903.0	...
2820859	  751.7	  579.0	 2904.0	...
2820860	  751.5	  578.9	 2905.0	...
2820861	  751.3	  578.8	 2905.0	...
2820862	  751.3	  578.9	 2905.0	...
2820863	  751.3	  579.0	 2905.0	...
2820864	  751.3	  579.1	 2908.0	...
2820865	  751.3	  578.8	 2911.0	...
2820866	  751.3	  578.5	 2911.0	...
2820867	  751.2	  578.2	 2907.0	...
2820868	  751.3	  578.1	 2904.0	...
2820869	  751.6	  578.0	 2907.0	...
2820870	  751.9	  577.8	 2911.0	...
2820871	  751.9	  577.6	 2914.0	...
2820872	  751.8	  577.4	 2914.0	...
2820873	  751.6	  577.5	 2911.0	...
2820874	  751.3	  577.6	 2910.0	...
2820875	  751.2	  577.9	 2909.0	...
2820876	  751.1	  578.2	 2910.0	...
2820877	  751.1	  578.4	 2909.0	...
2820878	  751.0	  578.4	 2907.0	...
2820879	  751.3	  578.3	 2905.0	...
2820880	  751.5	  578.2	 2905.0	...
2820881	  751.7	  578.6	 2908.0	...
2820882	  751.7	  579.0	 2911.0	...
2820883	  751.6	  579.0	 2914.0	...
2820884	  751.5	  578.7	 2914.0	...
2820885	  751.5	  578.3	 2914.0	...
2820886	  751.5	  578.5	 2914.0	...
2820887	  751.5	  578.3	 2913.0	...
2820888	  751.3	  578.1	 2912.0	...
2820889	  751.2	  578.3	 2914.0	...
2820890	  750.9	  578.8	 2916.0	...
2820891	  750.7	  579.3	 2918.0	...
2820892	  750.6	  579.4	 2919.0	...
2820893	  750.8	  579.3	 2921.0	...
2820894	  751.0	  579.2	 2922.0	...
2820895	  751.2	  579.1	 2923.0	...
2820896	  751.3	  578.7	 2923.0	...
2820897	  751.2	  578.4	 2923.0	...
2820898	  751.0	  578.2	 2922.0	...
2820899	  750.8	  578.4	 2922.0	...
2820900	  750.7	  578.6	 2922.0	...
2820901	  750.8	  578.5	 2922.0	...
2820902	  751.0	  578.4	 2922.0	...
2820903	  751.2	  578.5	 2921.0	...
2820904	  751.2	  578.8	 2919.0	...
2820905	  751.2	  579.0	 2918.0	...
2820906	  751.0	  579.1	 2918.0	...
2820907	  750.8	  579.2	 2917.0	...
2820908	  750.6	  578.9	 2917.0	...
2820909	  750.8	  578.2	 2916.0	...
2820910	  751.1	  577.5	 2915.0	...
2820911	  751.2	  577.7	 2916.0	...
2820912	  751.1	  578.2	 2917.0	...
2820913	  750.8	  578.1	 2920.0	...
2820914	  750.7	  577.4	 2924.0	...
2820915	  750.9	  577.5	 2925.0	...
2820916	  751.2	  578.1	 2926.0	...
2820917	  751.5	  578.6	 2925.0	...
2820918	  751.4	  578.2	 2923.0	...
2820919	  751.3	  577.8	 2921.0	...
2820920	  751.2	  577.5	 2923.0	...
2820921	  751.2	  577.2	 2926.0	...
2820922	  751.3	  577.0	 2928.0	...
2820923	  751.4	  576.8	 2927.0	...
2820924	  751.5	  576.9	 2926.0	...
2820925	  751.5	  576.9	 2925.0	...
2820926	  751.1	  576.9	 2925.0	...
2820927	  750.7	  577.3	 2926.0	...
2820928	  750.5	  577.7	 2927.0	...
2820929	  750.5	  578.2	 2928.0	...
2820930	  750.8	  578.1	 2929.0	...
2820931	  751.1	  578.3	 2929.0	...
2820932	  751.3	  578.5	 2931.0	...
2820933	  751.2	  578.8	 2934.0	...
2820934	  751.0	  578.3	 2934.0	...
2820935	  750.8	  577.8	 2931.0	...
2820936	  750.7	  577.2	 2928.0	...
2820937	  750.6	  577.1	 2930.0	...
2820938	  750.7	  577.0	 2931.0	...
2820939	  750.8	  577.0	 2932.0	...
2820940	  750.6	  576.9	 2933.0	...
2820941	  750.4	  576.7	 2933.0	...
2820942	  750.3	  576.5	 2933.0	...
2820943	  750.4	  576.4	 2935.0	...
2820944	  750.3	  576.5	 2937.0	...
2820945	  750.0	  576.7	 2940.0	...
2820946	  749.9	  576.9	 2940.0	...
2820947	  749.9	  577.0	 2939.0	...
2820948	  750.0	  577.3	 2938.0	...
2820949	  750.0	  577.7	 2938.0	...
2820950	  750.0	  577.4	 2938.0	...
2820951	  750.0	  577.0	 2938.0	...
2820952	  750.2	  576.5	 2938.0	...
2820953	  750.3	  576.4	 2937.0	...
2820954	  750.4	  576.4	 2936.0	...
2820955	  750.4	  576.6	 2936.0	...
2820956	  750.3	  576.9	 2936.0	...
2820957	  750.2	  576.5	 2937.0	...
2820958	  750.0	  576.1	 2940.0	...
2820959	  750.0	  576.0	 2944.0	...
2820960	  750.1	  576.4	 2948.0	...
2820961	  750.3	  576.8	 2948.0	...
2820962	  750.3	  576.9	 2948.0	...
2820963	  750.3	  577.0	 2948.0	...
2820964	  750.3	  576.8	 2948.0	...
2820965	  750.3	  576.7	 2947.0	...
2820966	  750.1	  576.6	 2946.0	...
2820967	  750.0	  576.4	 2945.0	...
2820968	  749.9	  576.2	 2944.0	...
2820969	  749.9	  576.0	 2946.0	...
2820970	  749.9	  576.1	 2947.0	...
2820971	  750.0	  576.2	 2949.0	...
2820972	  750.1	  576.2	 2949.0	...
2820973	  750.3	  576.1	 2947.0	...
2820974	  750.4	  576.0	 2945.0	...
2820975	  750.4	  576.0	 2943.0	...
2820976	  750.3	  576.1	 2944.0	...
2820977	  750.2	  576.4	 2944.0	...
2820978	  750.2	  576.8	 2945.0	...
2820979	  750.1	  577.1	 2946.0	...
2820980	  750.0	  577.3	 2947.0	...
2820981	  749.9	  577.3	 2948.0	...
2820982	  749.7	  576.9	 2946.0	...
2820983	  749.6	  576.5	 2943.0	...
2820984	  749.5	  576.1	 2944.0	...
2820985	  749.4	  576.1	 2947.0	...
2820986	  749.4	  576.3	 2951.0	...
2820987	  749.4	  576.6	 2950.0	...
2820988	  749.4	  576.9	 2950.0	...
2820989	  749.4	  577.0	 2951.0	...
2820990	  749.2	  577.2	 2952.0	...
2820991	  749.1	  577.4	 2954.0	...
2820992	  749.2	  577.5	 2955.0	...
2820993	  749.6	  577.3	 2958.0	...
2820994	  749.9	  577.0	 2960.0	...
2820995	  749.8	  576.8	 2961.0	...
2820996	  749.4	  576.9	 2961.0	...
2820997	  749.0	  577.1	 2961.0	...
2820998	  748.7	  577.2	 2960.0	...
2820999	  748.7	  577.3	 2960.0	...
2821000	  748.6	  577.6	 2961.0	...
2821001	  748.6	  577.8	 2962.0	...
2821002	  748.8	  578.2	 2962.0	...
2821003	  749.1	  578.4	 2963.0	...
2821004	  748.9	  578.6	 2967.0	...
2821005	  748.4	  578.8	 2971.0	...
2821006	  748.2	  578.8	 2971.0	...
2821007	  748.5	  578.9	 2968.0	...
2821008	  748.9	  578.9	 2964.0	...
2821009	  748.9	  578.8	 2965.0	...
2821010	  749.0	  578.7	 2965.0	...
2821011	  748.9	  578.5	 2967.0	...
2821012	  748.7	  578.2	 2970.0	...
2821013	  748.6	  577.9	 2971.0	...
2821014	  748.4	  577.7	 2971.0	...
2821015	  748.3	  577.7	 2971.0	...
2821016	  748.2	  578.0	 2970.0	...
2821017	  748.2	  578.4	 2968.0	...
2821018	  748.4	  578.9	 2967.0	...
2821019	  748.6	  579.1	 2969.0	...
2821020	  749.0	  579.0	 2972.0	...
2821021	  749.1	  578.7	 2975.0	...
2821022	  749.1	  578.6	 2975.0	...
2821023	  748.9	  578.8	 2975.0	...
2821024	  748.9	  579.0	 2972.0	...
2821025	  748.9	  579.0	 2969.0	...
2821026	  748.9	  579.0	 2966.0	...
2821027	  748.9	  579.0	 2968.0	...
2821028	  748.9	  578.8	 2970.0	...
2821029	  748.9	  578.6	 2972.0	...
2821030	  748.8	  578.6	 2973.0	...
2821031	  748.6	  578.8	 2970.0	...
2821032	  748.4	  579.0	 2968.0	...
2821033	  748.4	  579.1	 2968.0	...
2821034	  748.6	  579.2	 2969.0	...
2821035	  748.8	  579.2	 2972.0	...
2821036	  748.9	  579.2	 2974.0	...
2821037	  748.8	  579.3	 2975.0	...
2821038	  748.7	  579.9	 2975.0	...
2821039	  748.7	  580.5	 2976.0	...
2821040	  748.5	  581.0	 2978.0	...
2821041	  748.1	  581.0	 2980.0	...
2821042	  747.6	  580.9	 2982.0	...
2821043	  747.4	  580.8	 2982.0	...
2821044	  747.2	  580.1	 2982.0	...
2821045	  747.1	  579.5	 2982.0	...
2821046	  747.0	  578.8	 2982.0	...
2821047	  746.9	  578.9	 2983.0	...
2821048	  747.3	  579.0	 2983.0	...
2821049	  747.6	  579.1	 2983.0	...
2821050	  748.1	  579.2	 2984.0	...
2821051	  748.2	  579.2	 2984.0	...
2821052	  748.3	  579.2	 2984.0	...
2821053	  748.3	  579.1	 2985.0	...
2821054	  748.4	  579.0	 2986.0	...
2821055	  748.1	  579.1	 2986.0	...
2821056	  747.8	  579.1	 2985.0	...
2821057	  747.4	  578.9	 2984.0	...
2821058	  747.4	  578.7	 2984.0	...
2821059	  747.4	  578.5	 2984.0	...
2821060	  747.3	  578.7	 2986.0	...
2821061	  746.9	  578.8	 2986.0	...
2821062	  746.6	  578.9	 2986.0	...
2821063	  746.5	  579.0	 2986.0	...
2821064	  746.7	  579.0	 2986.0	...
2821065	  747.0	  578.9	 2986.0	...
2821066	  747.3	  578.6	 2986.0	...
2821067	  747.2	  578.4	 2986.0	...
2821068	  747.1	  578.4	 2985.0	...
2821069	  747.0	  578.3	 2986.0	...
2821070	  747.0	  578.3	 2986.0	...
2821071	  747.0	  578.4	 2986.0	...
2821072	  747.0	  578.6	 2985.0	...
2821073	  747.0	  578.6	 2985.0	...
2821074	  747.1	  578.6	 2984.0	...
2821075	  747.3	  578.5	 2984.0	...
2821076	  747.3	  578.5	 2983.0	...
2821077	  747.2	  578.5	 2983.0	...
2821078	  747.0	  578.5	 2981.0	...
2821079	  747.0	  578.5	 2980.0	...
2821080	  747.2	  578.4	 2983.0	...
2821081	  747.4	  578.5	 2986.0	...
2821082	  747.6	  578.3	 2990.0	...
2821083	  747.5	  578.2	 2991.0	...
2821084	  747.3	  578.5	 2992.0	...
2821085	  747.2	  578.9	 2989.0	...
2821086	  747.2	  579.3	 2987.0	...
2821087	  747.3	  579.3	 2986.0	...
2821088	  747.3	  579.4	 2987.0	...
2821089	  747.3	  579.6	 2989.0	...
2821090	  747.3	  579.7	 2990.0	...
2821091	  747.4	  579.7	 2990.0	...
2821092	  747.5	  579.6	 2991.0	...
2821093	  747.4	  579.6	 2994.0	...
2821094	  747.1	  579.5	 2996.0	...
2821095	  746.5	  579.6	 2997.0	...
2821096	  746.1	  579.8	 2997.0	...
2821097	  746.0	  579.9	 2993.0	...
2821098	  746.3	  579.9	 2990.0	...
2821099	  746.6	  579.8	 2987.0	...
2821100	  746.7	  579.9	 2991.0	...
2821101	  746.7	  580.2	 2994.0	...
2821102	  746.6	  580.3	 2994.0	...
2821103	  746.6	  580.2	 2993.0	...
2821104	  746.4	  580.1	 2991.0	...
2821105	  746.2	  580.2	 2992.0	...
2821106	  746.0	  580.4	 2992.0	...
2821107	  746.0	  580.5	 2992.0	...
2821108	  745.9	  580.6	 2991.0	...
2821109	  745.9	  580.6	 2989.0	...
2821110	  745.8	  580.5	 2988.0	...
2821111	  745.7	  580.3	 2989.0	...
2821112	  745.7	  580.1	 2990.0	...
2821113	  745.6	  580.0	 2992.0	...
2821114	  746.2	  579.9	 2992.0	...
2821115	  746.8	  579.6	 2993.0	...
2821116	  747.3	  579.0	 2993.0	...
2821117	  747.0	  578.6	 2991.0	...
2821118	  746.8	  578.5	 2989.0	...
2821119	  746.6	  578.6	 2989.0	...
2821120	  746.4	  578.6	 2991.0	...
2821121	  746.2	  578.9	 2993.0	...
2821122	  746.1	  579.2	 2994.0	...
2821123	  746.3	  579.4	 2994.0	...
2821124	  746.3	  579.2	 2995.0	...
2821125	  746.2	  579.0	 2993.0	...
2821126	  746.2	  578.9	 2991.0	...
2821127	  746.3	  578.7	 2989.0	...
2821128	  746.5	  578.6	 2990.0	...
2821129	  746.8	  578.4	 2991.0	...
2821130	  746.9	  578.2	 2993.0	...
2821131	  747.0	  578.1	 2992.0	...
2821132	  747.2	  578.0	 2992.0	...
2821133	  747.4	  577.8	 2991.0	...
MSG	2821134 0000 _ Number Off
2821134	  747.2	  577.6	 2991.0	...
2821135	  746.8	  577.6	 2992.0	...
2821136	  746.5	  577.8	 2994.0	...
2821137	  746.4	  578.5	 2994.0	...
2821138	  746.3	  579.1	 2995.0	...
2821139	  746.2	  579.3	 2995.0	...
2821140	  746.2	  579.2	 2994.0	...
2821141	  746.2	  579.1	 2993.0	...
2821142	  746.4	  579.1	 2993.0	...
2821143	  746.5	  578.8	 2993.0	...
2821144	  746.6	  578.6	 2994.0	...
2821145	  746.6	  578.4	 2993.0	...
2821146	  746.6	  578.4	 2992.0	...
2821147	  746.5	  578.3	 2991.0	...
2821148	  746.4	  578.3	 2992.0	...
2821149	  746.4	  578.2	 2992.0	...
2821150	  746.7	  578.6	 2992.0	...
2821151	  747.0	  579.0	 2992.0	...
2821152	  747.2	  579.1	 2992.0	...
2821153	  747.1	  578.7	 2993.0	...
2821154	  747.0	  578.4	 2995.0	...
2821155	  746.9	  578.6	 2996.0	...
2821156	  746.9	  578.9	 2997.0	...
2821157	  747.0	  579.0	 2998.0	...
2821158	  747.2	  579.0	 2999.0	...
2821159	  747.3	  579.3	 2998.0	...
2821160	  747.2	  579.5	 2998.0	...
2821161	  747.2	  579.7	 2998.0	...
2821162	  747.3	  579.6	 2998.0	...
2821163	  747.0	  579.5	 2998.0	...
2821164	  746.7	  579.5	 2999.0	...
2821165	  746.3	  579.5	 2999.0	...
2821166	  746.1	  579.6	 3000.0	...
2821167	  746.2	  579.6	 3000.0	...
2821168	  746.5	  579.6	 2999.0	...
2821169	  746.8	  579.7	 2999.0	...
2821170	  746.5	  579.8	 2999.0	...
2821171	  746.0	  579.9	 2999.0	...
2821172	  745.6	  580.0	 3001.0	...
2821173	  745.9	  580.1	 3002.0	...
2821174	  746.1	  580.2	 3003.0	...
2821175	  746.2	  580.4	 3000.0	...
2821176	  746.1	  580.3	 2997.0	...
2821177	  746.1	  580.2	 2994.0	...
2821178	  746.0	  580.1	 2993.0	...
2821179	  746.1	  580.1	 2992.0	...
2821180	  746.1	  580.1	 2993.0	...
2821181	  746.1	  580.2	 2994.0	...
2821182	  746.2	  580.3	 2995.0	...
2821183	  746.2	  580.3	 2994.0	...
2821184	  746.3	  580.5	 2994.0	...
2821185	  746.3	  580.6	 2994.0	...
2821186	  745.9	  580.6	 2994.0	...
2821187	  745.4	  580.5	 2995.0	...
2821188	  745.2	  580.3	 2995.0	...
2821189	  745.5	  580.5	 2996.0	...
2821190	  745.8	  580.8	 2997.0	...
2821191	  745.9	  581.2	 2997.0	...
2821192	  746.2	  581.2	 2996.0	...
2821193	  746.5	  581.1	 2996.0	...
2821194	  746.6	  580.8	 2995.0	...
2821195	  746.5	  580.5	 2995.0	...
2821196	  746.3	  580.4	 2994.0	...
2821197	  746.2	  580.5	 2994.0	...
2821198	  746.2	  580.4	 2993.0	...
2821199	  746.2	  580.4	 2995.0	...
2821200	  746.4	  580.3	 2998.0	...
2821201	  746.5	  580.4	 2998.0	...
2821202	  746.7	  580.5	 2995.0	...
2821203	  746.8	  580.5	 2993.0	...
2821204	  747.0	  580.8	 2992.0	...
2821205	  746.6	  581.1	 2994.0	...
2821206	  746.2	  581.6	 2996.0	...
2821207	  745.9	  581.8	 2999.0	...
2821208	  746.1	  581.8	 2999.0	...
2821209	  746.3	  581.5	 2997.0	...
2821210	  746.2	  581.1	 2995.0	...
2821211	  746.1	  580.7	 2993.0	...
2821212	  746.0	  580.6	 2993.0	...
2821213	  746.3	  580.6	 2992.0	...
2821214	  746.6	  580.8	 2990.0	...
2821215	  746.9	  580.8	 2989.0	...
2821216	  746.9	  581.2	 2988.0	...
2821217	  746.9	  581.7	 2986.0	...
2821218	  746.9	  581.7	 2984.0	...
2821219	  746.7	  581.4	 2982.0	...
2821220	  746.5	  581.2	 2983.0	...
2821221	  746.3	  581.2	 2984.0	...
2821222	  746.5	  581.2	 2985.0	...
2821223	  746.9	  581.2	 2985.0	...
2821224	  746.6	  581.1	 2985.0	...
2821225	  745.8	  581.1	 2985.0	...
2821226	  745.6	  581.3	 2986.0	...
2821227	  746.2	  581.5	 2985.0	...
2821228	  746.7	  581.3	 2985.0	...
2821229	  746.8	  581.1	 2985.0	...
2821230	  747.0	  580.9	 2985.0	...
2821231	  747.3	  581.0	 2986.0	...
2821232	  747.4	  581.2	 2987.0	...
2821233	  747.5	  581.3	 2988.0	...
2821234	  747.5	  581.5	 2990.0	...
2821235	  747.4	  581.3	 2990.0	...
2821236	  747.3	  581.1	 2990.0	...
2821237	  747.1	  580.7	 2990.0	...
2821238	  747.0	  580.7	 2986.0	...
2821239	  746.8	  580.8	 2983.0	...
2821240	  746.7	  580.9	 2980.0	...
2821241	  747.0	  580.9	 2980.0	...
2821242	  747.3	  580.7	 2982.0	...
2821243	  747.2	  580.5	 2982.0	...
2821244	  747.0	  580.4	 2983.0	...
2821245	  746.9	  580.3	 2983.0	...
2821246	  747.1	  580.3	 2983.0	...
2821247	  747.4	  581.1	 2986.0	...
2821248	  747.7	  581.8	 2988.0	...
2821249	  747.8	  582.5	 2990.0	...
2821250	  747.9	  582.3	 2989.0	...
2821251	  747.8	  582.1	 2990.0	...
2821252	  747.8	  582.0	 2991.0	...
2821253	  747.9	  582.1	 2988.0	...
2821254	  748.0	  582.3	 2983.0	...
2821255	  747.9	  582.4	 2978.0	...
2821256	  747.8	  582.5	 2980.0	...
2821257	  747.9	  582.5	 2983.0	...
2821258	  748.1	  582.5	 2985.0	...
2821259	  748.2	  582.8	 2986.0	...
2821260	  748.3	  583.2	 2983.0	...
2821261	  748.3	  583.5	 2980.0	...
2821262	  748.4	  583.4	 2977.0	...
2821263	  748.3	  583.3	 2978.0	...
2821264	  748.3	  583.3	 2980.0	...
2821265	  748.4	  583.3	 2981.0	...
2821266	  748.6	  583.3	 2980.0	...
2821267	  748.7	  583.3	 2977.0	...
2821268	  748.7	  583.4	 2978.0	...
2821269	  748.7	  583.4	 2981.0	...
2821270	  748.7	  583.3	 2982.0	...
2821271	  748.5	  583.0	 2981.0	...
2821272	  748.3	  582.7	 2979.0	...
2821273	  748.2	  582.6	 2978.0	...
2821274	  748.4	  582.7	 2978.0	...
2821275	  748.4	  582.9	 2978.0	...
2821276	  748.3	  582.9	 2976.0	...
2821277	  748.2	  583.0	 2973.0	...
2821278	  748.1	  582.5	 2972.0	...
2821279	  748.2	  582.0	 2973.0	...
2821280	  748.2	  582.2	 2975.0	...
2821281	  748.2	  582.8	 2976.0	...
2821282	  748.3	  583.3	 2975.0	...
2821283	  748.3	  583.2	 2973.0	...
2821284	  748.2	  582.9	 2971.0	...
2821285	  748.1	  582.7	 2970.0	...
2821286	  748.0	  582.6	 2972.0	...
2821287	  748.2	  582.6	 2975.0	...
2821288	  748.3	  582.7	 2979.0	...
2821289	  748.4	  582.7	 2979.0	...
2821290	  748.4	  582.7	 2980.0	...
2821291	  748.4	  582.7	 2981.0	...
2821292	  748.4	  582.6	 2980.0	...
2821293	  748.4	  582.6	 2978.0	...
2821294	  748.8	  582.5	 2975.0	...
2821295	  749.2	  582.4	 2974.0	...
2821296	  749.6	  582.3	 2973.0	...
2821297	  749.7	  582.7	 2973.0	...
2821298	  749.7	  583.1	 2973.0	...
2821299	  749.5	  583.5	 2975.0	...
2821300	  749.2	  583.6	 2977.0	...
2821301	  749.0	  583.7	 2978.0	...
2821302	  748.8	  583.6	 2974.0	...
2821303	  748.5	  583.2	 2970.0	...
2821304	  748.2	  582.9	 2968.0	...
2821305	  748.1	  582.8	 2969.0	...
2821306	  748.0	  582.7	 2969.0	...
2821307	  748.2	  582.7	 2970.0	...
2821308	  748.5	  582.6	 2970.0	...
2821309	  748.9	  582.6	 2970.0	...
2821310	  749.0	  582.5	 2971.0	...
2821311	  749.0	  582.5	 2972.0	...
2821312	  749.1	  583.0	 2973.0	...
2821313	  749.2	  583.5	 2974.0	...
2821314	  749.2	  583.8	 2971.0	...
2821315	  749.1	  583.5	 2967.0	...
2821316	  749.0	  583.2	 2963.0	...
2821317	  748.9	  583.2	 2962.0	...
2821318	  748.9	  583.2	 2963.0	...
2821319	  748.8	  583.6	 2965.0	...
2821320	  748.7	  584.0	 2967.0	...
2821321	  748.6	  584.3	 2971.0	...
2821322	  748.6	  584.0	 2972.0	...
2821323	  748.9	  584.2	 2973.0	...
2821324	  749.2	  584.6	 2973.0	...
2821325	  749.6	  584.9	 2973.0	...
2821326	  749.7	  584.7	 2974.0	...
2821327	  749.7	  584.5	 2972.0	...
2821328	  749.8	  584.3	 2971.0	...
2821329	  749.5	  584.2	 2970.0	...
2821330	  749.2	  584.1	 2970.0	...
2821331	  748.8	  584.1	 2970.0	...
2821332	  748.7	  584.2	 2970.0	...
2821333	  748.8	  584.5	 2971.0	...
2821334	  749.0	  584.9	 2972.0	...
2821335	  749.3	  585.3	 2971.0	...
2821336	  749.3	  585.3	 2970.0	...
2821337	  749.3	  585.4	 2968.0	...
2821338	  749.3	  585.4	 2967.0	...
2821339	  749.1	  585.1	 2966.0	...
2821340	  749.0	  584.8	 2965.0	...
2821341	  749.3	  584.1	 2965.0	...
2821342	  749.7	  583.8	 2966.0	...
2821343	  750.1	  583.6	 2967.0	...
2821344	  750.1	  583.8	 2968.0	...
2821345	  750.2	  584.0	 2969.0	...
MSG	2821346 0000 _ Number On
2821346	  750.3	  584.2	 2970.0	...
2821347	  750.0	  584.4	 2969.0	...
2821348	  749.7	  584.4	 2968.0	...
2821349	  749.4	  584.5	 2967.0	...
2821350	  749.4	  584.6	 2965.0	...
2821351	  749.3	  584.5	 2964.0	...
2821352	  749.3	  584.4	 2964.0	...
2821353	  749.2	  584.4	 2964.0	...
2821354	  749.0	  584.4	 2963.0	...
2821355	  748.7	  584.5	 2961.0	...
2821356	  748.7	  584.6	 2959.0	...
2821357	  748.8	  584.6	 2959.0	...
2821358	  748.8	  584.7	 2961.0	...
2821359	  748.8	  584.8	 2962.0	...
2821360	  749.0	  584.9	 2963.0	...
2821361	  749.2	  584.8	 2966.0	...
2821362	  749.3	  584.5	 2968.0	...
2821363	  749.2	  584.3	 2970.0	...
2821364	  749.4	  584.4	 2971.0	...
2821365	  749.6	  584.7	 2971.0	...
2821366	  749.3	  585.0	 2971.0	...
2821367	  748.7	  585.0	 2971.0	...
2821368	  748.2	  584.9	 2968.0	...
2821369	  748.4	  584.7	 2964.0	...
2821370	  748.5	  584.8	 2961.0	...
2821371	  748.6	  585.1	 2963.0	...
2821372	  748.7	  585.3	 2965.0	...
2821373	  748.8	  585.4	 2965.0	...
2821374	  748.9	  585.2	 2963.0	...
2821375	  748.8	  585.1	 2960.0	...
2821376	  748.7	  585.1	 2960.0	...
2821377	  748.6	  585.0	 2959.0	...
2821378	  748.7	  585.3	 2960.0	...
2821379	  748.8	  585.5	 2961.0	...
2821380	  748.7	  585.7	 2963.0	...
2821381	  748.5	  585.4	 2964.0	...
2821382	  748.4	  585.2	 2964.0	...
2821383	  748.3	  585.1	 2964.0	...
2821384	  748.4	  585.1	 2964.0	...
2821385	  748.9	  584.9	 2964.0	...
2821386	  749.4	  584.8	 2964.0	...
2821387	  749.8	  584.5	 2964.0	...
2821388	  749.8	  584.3	 2964.0	...
2821389	  749.5	  584.2	 2963.0	...
2821390	  749.2	  584.3	 2962.0	...
2821391	  749.1	  584.5	 2961.0	...
2821392	  749.3	  584.7	 2960.0	...
2821393	  749.5	  585.0	 2960.0	...
2821394	  749.5	  585.4	 2957.0	...
2821395	  749.4	  585.6	 2955.0	...
2821396	  749.4	  585.8	 2953.0	...
2821397	  749.4	  585.7	 2954.0	...
2821398	  749.4	  585.7	 2955.0	...
2821399	  749.4	  585.7	 2954.0	...
2821400	  749.4	  585.7	 2953.0	...
2821401	  749.3	  585.7	 2952.0	...
2821402	  749.3	  585.7	 2952.0	...
2821403	  749.3	  585.7	 2951.0	...
2821404	  749.3	  585.7	 2950.0	...
2821405	  749.3	  585.7	 2950.0	...
2821406	  749.1	  585.7	 2951.0	...
2821407	  749.0	  585.7	 2950.0	...
2821408	  748.7	  585.5	 2949.0	...
2821409	  748.6	  585.4	 2948.0	...
2821410	  748.5	  585.3	 2947.0	...
2821411	  748.5	  585.5	 2947.0	...
2821412	  748.6	  585.5	 2947.0	...
2821413	  748.8	  585.5	 2947.0	...
2821414	  749.0	  585.5	 2947.0	...
2821415	  749.1	  585.6	 2947.0	...
2821416	  749.2	  585.5	 2952.0	...
2821417	  749.3	  585.3	 2956.0	...
2821418	  749.3	  585.3	 2960.0	...
2821419	  749.2	  585.7	 2958.0	...
2821420	  749.0	  586.1	 2956.0	...
2821421	  748.8	  586.4	 2953.0	...
2821422	  748.7	  586.5	 2951.0	...
2821423	  748.6	  586.6	 2949.0	...
2821424	  748.7	  586.7	 2948.0	...
2821425	  748.8	  586.3	 2948.0	...
2821426	  749.1	  585.8	 2950.0	...
2821427	  749.3	  585.2	 2952.0	...
2821428	  749.6	  584.8	 2950.0	...
2821429	  749.7	  584.5	 2946.0	...
2821430	  749.5	  585.1	 2946.0	...
2821431	  749.3	  585.8	 2949.0	...
2821432	  749.3	  586.6	 2951.0	...
2821433	  749.7	  586.7	 2951.0	...
2821434	  750.0	  586.8	 2951.0	...
2821435	  749.8	  586.9	 2950.0	...
2821436	  749.4	  587.0	 2950.0	...
2821437	  749.0	  587.1	 2950.0	...
2821438	  749.0	  587.0	 2951.0	...
2821439	  749.0	  586.7	 2951.0	...
2821440	  749.0	  586.5	 2952.0	...
2821441	  749.0	  586.5	 2954.0	...
2821442	  749.0	  586.7	 2954.0	...
2821443	  749.0	  587.1	 2953.0	...
2821444	  749.1	  587.3	 2952.0	...
2821445	  749.3	  587.4	 2950.0	...
2821446	  749.5	  587.3	 2950.0	...
2821447	  749.6	  587.3	 2950.0	...
2821448	  749.7	  587.2	 2948.0	...
2821449	  749.6	  587.0	 2944.0	...
2821450	  749.4	  586.9	 2942.0	...
2821451	  749.2	  586.9	 2944.0	...
2821452	  749.0	  586.9	 2945.0	...
2821453	  749.0	  587.0	 2946.0	...
2821454	  748.9	  587.0	 2947.0	...
2821455	  748.8	  587.2	 2948.0	...
2821456	  748.7	  587.4	 2949.0	...
2821457	  748.7	  587.4	 2946.0	...
2821458	  748.6	  587.6	 2943.0	...
2821459	  748.6	  587.9	 2940.0	...
2821460	  748.6	  588.2	 2940.0	...
2821461	  748.5	  588.3	 2944.0	...
2821462	  748.5	  588.4	 2948.0	...
2821463	  748.5	  588.4	 2949.0	...
2821464	  748.4	  588.5	 2946.0	...
2821465	  748.4	  588.6	 2943.0	...
2821466	  748.3	  588.5	 2943.0	...
2821467	  748.3	  588.4	 2943.0	...
2821468	  748.1	  588.3	 2943.0	...
2821469	  748.0	  588.3	 2944.0	...
2821470	  747.9	  588.2	 2946.0	...
2821471	  747.9	  588.0	 2949.0	...
2821472	  748.5	  587.8	 2948.0	...
2821473	  749.1	  587.7	 2946.0	...
2821474	  749.5	  587.8	 2943.0	...
2821475	  749.2	  587.9	 2940.0	...
2821476	  749.0	  587.9	 2937.0	...
2821477	  748.9	  587.9	 2935.0	...
2821478	  748.8	  588.1	 2936.0	...
2821479	  748.7	  588.3	 2937.0	...
2821480	  748.7	  588.1	 2937.0	...
2821481	  748.6	  587.7	 2938.0	...
2821482	  748.6	  587.2	 2939.0	...
2821483	  748.5	  587.2	 2938.0	...
2821484	  748.8	  587.5	 2938.0	...
2821485	  749.1	  587.8	 2940.0	...
2821486	  749.3	  588.1	 2942.0	...
2821487	  749.3	  588.1	 2944.0	...
2821488	  749.3	  588.2	 2943.0	...
2821489	  749.2	  588.2	 2942.0	...
2821490	  749.1	  587.9	 2942.0	...
2821491	  749.1	  587.5	 2942.0	...
2821492	  749.1	  587.3	 2942.0	...
2821493	  749.2	  586.8	 2939.0	...
2821494	  749.2	  586.4	 2937.0	...
2821495	  749.3	  586.4	 2936.0	...
2821496	  749.4	  587.0	 2934.0	...
2821497	  749.2	  587.5	 2932.0	...
2821498	  748.8	  587.7	 2930.0	...
2821499	  748.6	  587.7	 2932.0	...
2821500	  748.8	  587.6	 2935.0	...
2821501	  748.9	  587.5	 2938.0	...
2821502	  748.9	  587.5	 2938.0	...
2821503	  749.4	  587.6	 2938.0	...
2821504	  749.8	  587.7	 2938.0	...
2821505	  750.1	  587.7	 2937.0	...
2821506	  750.0	  587.8	 2937.0	...
2821507	  750.0	  587.8	 2938.0	...
2821508	  750.1	  587.9	 2937.0	...
2821509	  749.8	  588.0	 2936.0	...
2821510	  749.4	  588.1	 2935.0	...
2821511	  749.1	  588.3	 2936.0	...
2821512	  749.1	  588.4	 2937.0	...
2821513	  749.0	  588.3	 2937.0	...
2821514	  749.0	  588.1	 2936.0	...
2821515	  749.5	  587.7	 2937.0	...
2821516	  749.9	  587.7	 2939.0	...
2821517	  750.2	  587.8	 2941.0	...
2821518	  750.2	  587.9	 2941.0	...
2821519	  750.2	  587.8	 2941.0	...
2821520	  750.2	  587.5	 2941.0	...
2821521	  750.2	  587.1	 2941.0	...
2821522	  750.0	  586.8	 2941.0	...
2821523	  749.9	  586.4	 2940.0	...
2821524	  749.8	  586.7	 2937.0	...
2821525	  749.8	  587.3	 2935.0	...
2821526	  749.8	  588.0	 2934.0	...
2821527	  749.9	  588.1	 2934.0	...
2821528	  750.0	  588.0	 2932.0	...
2821529	  750.0	  587.8	 2931.0	...
2821530	  749.9	  587.8	 2928.0	...
2821531	  749.8	  587.8	 2928.0	...
2821532	  749.8	  587.9	 2929.0	...
2821533	  749.7	  588.0	 2932.0	...
2821534	  749.6	  588.1	 2935.0	...
2821535	  749.7	  588.0	 2936.0	...
2821536	  749.8	  587.9	 2937.0	...
2821537	  749.7	  587.7	 2936.0	...
2821538	  749.7	  588.1	 2933.0	...
2821539	  749.7	  588.4	 2930.0	...
2821540	  749.7	  588.6	 2929.0	...
2821541	  749.6	  588.3	 2925.0	...
2821542	  749.4	  588.1	 2923.0	...
2821543	  749.3	  588.0	 2923.0	...
2821544	  749.2	  588.2	 2926.0	...
2821545	  749.3	  588.2	 2927.0	...
2821546	  749.3	  588.1	 2926.0	...
2821547	  749.4	  587.9	 2925.0	...
2821548	  749.4	  587.8	 2926.0	...
2821549	  749.5	  587.7	 2924.0	...
2821550	  749.6	  587.2	 2922.0	...
2821551	  749.5	  586.8	 2920.0	...
2821552	  749.3	  587.0	 2920.0	...
2821553	  749.3	  587.4	 2920.0	...
2821554	  749.4	  587.8	 2920.0	...
2821555	  749.4	  588.1	 2920.0	...
2821556	  749.4	  588.4	 2921.0	...
2821557	  749.3	  588.7	 2922.0	...
2821558	  749.1	  588.6	 2923.0	...
2821559	  749.1	  588.4	 2922.0	...
2821560	  749.0	  588.3	 2924.0	...
2821561	  749.1	  588.2	 2926.0	...
2821562	  749.2	  588.2	 2925.0	...
2821563	  749.3	  588.1	 2922.0	...
2821564	  749.2	  588.0	 2918.0	...
2821565	  749.0	  588.0	 2918.0	...
2821566	  748.9	  588.0	 2920.0	...
2821567	  749.1	  587.9	 2923.0	...
2821568	  749.4	  588.0	 2925.0	...
2821569	  749.7	  588.2	 2925.0	...
2821570	  749.7	  588.5	 2925.0	...
2821571	  749.6	  588.6	 2925.0	...
2821572	  749.4	  588.7	 2925.0	...
2821573	  749.3	  588.5	 2926.0	...
2821574	  749.0	  588.0	 2926.0	...
2821575	  748.6	  587.6	 2926.0	...
2821576	  748.3	  587.6	 2926.0	...
2821577	  748.2	  587.9	 2926.0	...
2821578	  748.6	  588.4	 2927.0	...
2821579	  749.0	  588.7	 2927.0	...
2821580	  749.3	  589.0	 2927.0	...
2821581	  749.1	  589.2	 2926.0	...
2821582	  749.0	  589.4	 2925.0	...
2821583	  748.9	  589.6	 2923.0	...
2821584	  749.0	  589.7	 2922.0	...
2821585	  748.9	  589.6	 2921.0	...
2821586	  748.8	  589.4	 2921.0	...
2821587	  748.8	  589.3	 2922.0	...
2821588	  748.9	  589.3	 2925.0	...
2821589	  748.9	  589.5	 2928.0	...
2821590	  748.9	  589.7	 2931.0	...
2821591	  748.5	  589.9	 2931.0	...
2821592	  748.0	  589.9	 2931.0	...
2821593	  747.5	  589.9	 2930.0	...
2821594	  746.7	  590.1	 2930.0	...
2821595	  745.8	  589.9	 2932.0	...
2821596	  744.5	  589.6	 2934.0	...
2821597	  743.4	  589.1	 2937.0	...
2821598	  742.1	  588.5	 2937.0	...
2821599	  741.1	  587.2	 2938.0	...
2821600	  740.0	  585.7	 2938.0	...
2821601	  739.1	  583.8	 2937.0	...
2821602	  738.3	  582.6	 2936.0	...
2821603	  738.1	  580.9	 2935.0	...
2821604	  738.6	  579.9	 2933.0	...
2821605	  739.4	  579.0	 2932.0	...
2821606	  740.9	  579.3	 2929.0	...
2821607	  742.4	  579.8	 2927.0	...
2821608	  744.2	  580.2	 2927.0	...
2821609	  746.0	  580.1	 2928.0	...
2821610	  747.5	  580.1	 2930.0	...
2821611	  748.5	  581.1	 2931.0	...
2821612	  748.8	  582.2	 2932.0	...
2821613	  749.5	  583.1	 2933.0	...
2821614	  750.3	  583.4	 2932.0	...
2821615	  751.2	  583.6	 2931.0	...
2821616	  751.4	  583.4	 2930.0	...
2821617	  751.2	  583.0	 2929.0	...
2821618	  750.6	  582.7	 2929.0	...
2821619	  750.0	  582.7	 2928.0	...
2821620	  749.5	  583.0	 2928.0	...
2821621	  749.4	  583.2	 2929.0	...
2821622	  749.3	  583.4	 2930.0	...
2821623	  749.1	  583.5	 2931.0	...
2821624	  749.1	  583.5	 2933.0	...
2821625	  749.1	  583.4	 2936.0	...
2821626	  748.9	  583.3	 2936.0	...
2821627	  748.6	  583.0	 2935.0	...
2821628	  748.2	  583.0	 2934.0	...
2821629	  747.9	  583.1	 2935.0	...
2821630	  747.5	  583.2	 2937.0	...
2821631	  747.0	  583.5	 2938.0	...
2821632	  746.6	  583.9	 2942.0	...
2821633	  746.3	  584.2	 2946.0	...
2821634	  746.1	  584.2	 2948.0	...
2821635	  746.0	  584.3	 2945.0	...
2821636	  745.8	  584.3	 2940.0	...
2821637	  746.0	  584.3	 2939.0	...
2821638	  746.3	  584.3	 2938.0	...
2821639	  746.4	  584.4	 2938.0	...
2821640	  746.3	  584.4	 2936.0	...
2821641	  746.4	  584.2	 2935.0	...
2821642	  746.7	  583.9	 2935.0	...
2821643	  747.0	  583.6	 2935.0	...
2821644	  747.0	  583.5	 2936.0	...
2821645	  747.0	  583.4	 2936.0	...
2821646	  747.0	  583.2	 2936.0	...
2821647	  747.1	  583.0	 2936.0	...
2821648	  747.1	  582.8	 2936.0	...
2821649	  747.2	  582.6	 2936.0	...
2821650	  747.0	  582.7	 2936.0	...
2821651	  746.7	  583.1	 2937.0	...
2821652	  746.5	  583.6	 2938.0	...
2821653	  746.6	  583.7	 2938.0	...
2821654	  747.1	  583.7	 2937.0	...
2821655	  747.5	  583.6	 2936.0	...
2821656	  747.9	  583.5	 2936.0	...
2821657	  747.9	  583.4	 2935.0	...
2821658	  747.9	  583.2	 2934.0	...
2821659	  747.9	  583.6	 2934.0	...
2821660	  747.7	  584.0	 2934.0	...
2821661	  747.5	  583.8	 2935.0	...
MSG	2821662 0000 _ Number Off
2821662	  747.5	  583.2	 2935.0	...
2821663	  747.7	  582.6	 2934.0	...
2821664	  748.0	  582.7	 2932.0	...
2821665	  747.7	  582.9	 2931.0	...
2821666	  747.4	  582.9	 2931.0	...
2821667	  747.2	  582.9	 2932.0	...
2821668	  747.3	  582.9	 2933.0	...
2821669	  747.4	  583.0	 2934.0	...
2821670	  747.5	  583.0	 2935.0	...
2821671	  747.6	  583.0	 2935.0	...
2821672	  747.4	  583.0	 2935.0	...
2821673	  747.3	  583.1	 2933.0	...
2821674	  747.3	  583.3	 2932.0	...
2821675	  747.4	  583.4	 2935.0	...
2821676	  747.5	  583.3	 2939.0	...
2821677	  747.6	  583.2	 2941.0	...
2821678	  747.6	  583.1	 2938.0	...
2821679	  747.7	  583.3	 2936.0	...
2821680	  747.7	  583.6	 2936.0	...
2821681	  747.9	  583.6	 2937.0	...
2821682	  748.1	  583.7	 2938.0	...
2821683	  748.3	  583.6	 2938.0	...
2821684	  748.4	  583.6	 2939.0	...
2821685	  748.5	  583.7	 2938.0	...
2821686	  748.6	  583.5	 2938.0	...
2821687	  748.6	  583.3	 2939.0	...
2821688	  748.6	  582.9	 2941.0	...
2821689	  748.6	  582.8	 2938.0	...
2821690	  748.7	  582.4	 2934.0	...
2821691	  748.8	  582.2	 2930.0	...
2821692	  749.0	  581.9	 2931.0	...
2821693	  749.1	  581.9	 2932.0	...
2821694	  749.1	  581.8	 2932.0	...
2821695	  749.2	  581.7	 2933.0	...
2821696	  749.2	  581.5	 2934.0	...
2821697	  749.1	  581.5	 2936.0	...
2821698	  749.0	  581.8	 2938.0	...
2821699	  748.8	  582.0	 2939.0	...
2821700	  748.7	  582.1	 2941.0	...
2821701	  748.6	  582.2	 2941.0	...
2821702	  748.6	  582.1	 2941.0	...
2821703	  748.5	  582.1	 2942.0	...
2821704	  748.6	  582.0	 2942.0	...
2821705	  748.7	  581.8	 2942.0	...
2821706	  748.9	  581.5	 2942.0	...
2821707	  749.0	  581.8	 2942.0	...
2821708	  749.2	  582.3	 2943.0	...
2821709	  748.8	  582.9	 2944.0	...
2821710	  748.4	  583.0	 2944.0	...
2821711	  748.5	  582.6	 2944.0	...
2821712	  748.9	  582.1	 2944.0	...
2821713	  749.3	  581.5	 2944.0	...
2821714	  749.2	  581.4	 2944.0	...
2821715	  748.9	  581.5	 2943.0	...
2821716	  748.7	  581.7	 2946.0	...
2821717	  748.8	  581.7	 2948.0	...
2821718	  749.0	  581.7	 2951.0	...
2821719	  749.4	  581.6	 2951.0	...
2821720	  749.5	  582.0	 2951.0	...
2821721	  749.5	  582.4	 2949.0	...
2821722	  749.3	  582.8	 2946.0	...
2821723	  749.2	  582.6	 2943.0	...
2821724	  749.3	  582.5	 2942.0	...
2821725	  749.4	  582.4	 2941.0	...
2821726	  749.2	  582.4	 2941.0	...
2821727	  749.0	  582.5	 2942.0	...
2821728	  748.9	  582.4	 2942.0	...
2821729	  748.9	  582.2	 2942.0	...
2821730	  749.0	  582.1	 2942.0	...
2821731	  748.9	  582.3	 2942.0	...
2821732	  748.8	  582.6	 2941.0	...
2821733	  748.8	  582.5	 2941.0	...
2821734	  748.8	  582.3	 2941.0	...
2821735	  748.8	  582.0	 2941.0	...
2821736	  749.0	  582.3	 2939.0	...
2821737	  749.2	  582.6	 2936.0	...
2821738	  749.4	  582.5	 2934.0	...
2821739	  749.5	  581.9	 2935.0	...
2821740	  749.5	  581.3	 2938.0	...
2821741	  749.6	  581.2	 2941.0	...
2821742	  749.8	  581.6	 2942.0	...
2821743	  750.0	  582.1	 2942.0	...
2821744	  749.9	  582.0	 2943.0	...
2821745	  749.6	  581.4	 2943.0	...
2821746	  749.4	  580.9	 2943.0	...
2821747	  749.4	  581.0	 2940.0	...
2821748	  749.2	  581.2	 2937.0	...
2821749	  748.9	  581.4	 2940.0	...
2821750	  749.1	  581.5	 2944.0	...
2821751	  749.5	  581.6	 2948.0	...
2821752	  749.9	  581.3	 2949.0	...
2821753	  749.8	  581.1	 2951.0	...
2821754	  749.9	  580.9	 2950.0	...
2821755	  749.9	  581.2	 2949.0	...
2821756	  750.0	  581.7	 2947.0	...
2821757	  750.1	  582.1	 2947.0	...
2821758	  750.2	  582.1	 2946.0	...
2821759	  750.3	  582.0	 2945.0	...
2821760	  750.3	  582.0	 2944.0	...
2821761	  750.3	  582.2	 2944.0	...
2821762	  750.1	  582.2	 2946.0	...
2821763	  749.9	  582.2	 2948.0	...
2821764	  749.7	  582.2	 2951.0	...
2821765	  749.7	  582.1	 2952.0	...
2821766	  750.0	  581.9	 2953.0	...
2821767	  750.3	  581.7	 2953.0	...
2821768	  750.4	  581.6	 2953.0	...
2821769	  750.4	  581.6	 2952.0	...
2821770	  750.4	  581.5	 2950.0	...
2821771	  750.6	  581.2	 2949.0	...
2821772	  750.7	  580.8	 2947.0	...
2821773	  750.7	  580.5	 2947.0	...
2821774	  751.0	  580.5	 2946.0	...
2821775	  751.2	  580.7	 2945.0	...
2821776	  751.3	  581.4	 2945.0	...
2821777	  751.3	  582.1	 2944.0	...
2821778	  751.2	  582.6	 2944.0	...
2821779	  750.7	  582.6	 2947.0	...
2821780	  750.2	  582.5	 2951.0	...
2821781	  749.7	  582.2	 2955.0	...
2821782	  749.8	  581.2	 2954.0	...
2821783	  749.8	  580.3	 2954.0	...
2821784	  749.9	  580.1	 2954.0	...
2821785	  749.8	  580.6	 2955.0	...
2821786	  749.8	  581.2	 2955.0	...
2821787	  750.1	  581.3	 2955.0	...
2821788	  750.6	  581.4	 2957.0	...
2821789	  751.0	  581.5	 2959.0	...
2821790	  751.1	  581.5	 2961.0	...
2821791	  751.1	  581.5	 2958.0	...
2821792	  751.2	  581.4	 2956.0	...
2821793	  751.2	  581.3	 2956.0	...
2821794	  751.3	  580.9	 2956.0	...
2821795	  751.3	  580.5	 2956.0	...
2821796	  751.3	  580.3	 2956.0	...
2821797	  751.3	  580.3	 2957.0	...
2821798	  751.4	  580.4	 2962.0	...
2821799	  751.4	  580.2	 2966.0	...
2821800	  751.4	  580.0	 2965.0	...
2821801	  751.5	  579.9	 2963.0	...
2821802	  751.5	  579.9	 2962.0	...
2821803	  751.5	  580.0	 2963.0	...
2821804	  751.4	  580.1	 2965.0	...
2821805	  751.4	  580.3	 2964.0	...
2821806	  751.5	  580.5	 2964.0	...
2821807	  751.7	  580.6	 2964.0	...
2821808	  751.8	  580.5	 2965.0	...
2821809	  751.8	  580.4	 2965.0	...
2821810	  751.6	  580.5	 2966.0	...
2821811	  751.6	  580.9	 2966.0	...
2821812	  751.5	  581.2	 2966.0	...
2821813	  751.4	  581.4	 2967.0	...
2821814	  751.1	  581.1	 2967.0	...
2821815	  750.8	  580.7	 2967.0	...
2821816	  750.7	  580.5	 2967.0	...
2821817	  750.9	  580.4	 2967.0	...
2821818	  751.0	  580.2	 2969.0	...
2821819	  751.2	  580.2	 2970.0	...
2821820	  751.2	  580.1	 2972.0	...
2821821	  751.3	  580.3	 2973.0	...
2821822	  751.5	  580.6	 2974.0	...
2821823	  751.6	  580.7	 2974.0	...
2821824	  751.6	  580.6	 2972.0	...
2821825	  751.6	  580.1	 2970.0	...
2821826	  751.7	  579.7	 2969.0	...
2821827	  751.8	  579.3	 2972.0	...
2821828	  752.0	  579.2	 2974.0	...
2821829	  752.0	  578.9	 2976.0	...
2821830	  752.0	  578.6	 2975.0	...
2821831	  751.9	  578.3	 2974.0	...
2821832	  751.8	  578.3	 2973.0	...
2821833	  751.7	  578.2	 2974.0	...
2821834	  751.7	  578.5	 2976.0	...
2821835	  751.6	  578.8	 2977.0	...
2821836	  751.5	  579.1	 2976.0	...
2821837	  751.6	  579.1	 2976.0	...
2821838	  751.8	  579.0	 2974.0	...
2821839	  752.0	  578.8	 2971.0	...
2821840	  752.2	  578.8	 2972.0	...
2821841	  752.4	  578.9	 2974.0	...
2821842	  752.5	  578.9	 2977.0	...
2821843	  752.1	  578.9	 2977.0	...
2821844	  751.6	  579.0	 2977.0	...
2821845	  751.1	  579.1	 2976.0	...
2821846	  751.0	  579.0	 2975.0	...
2821847	  751.1	  578.9	 2977.0	...
2821848	  751.3	  578.5	 2979.0	...
2821849	  751.6	  578.2	 2984.0	...
2821850	  752.1	  577.9	 2986.0	...
2821851	  752.5	  577.7	 2989.0	...
2821852	  752.8	  577.7	 2987.0	...
2821853	  752.8	  577.8	 2986.0	...
2821854	  752.9	  577.9	 2985.0	...
2821855	  752.9	  578.0	 2986.0	...
2821856	  752.7	  578.2	 2987.0	...
2821857	  752.4	  578.1	 2986.0	...
2821858	  752.1	  577.9	 2987.0	...
2821859	  752.1	  577.9	 2988.0	...
2821860	  752.4	  577.9	 2990.0	...
2821861	  752.7	  577.7	 2990.0	...
2821862	  752.9	  577.7	 2991.0	...
2821863	  752.8	  577.9	 2991.0	...
2821864	  752.7	  578.1	 2993.0	...
2821865	  752.7	  578.2	 2993.0	...
2821866	  752.9	  578.3	 2994.0	...
2821867	  753.0	  578.5	 2995.0	...
2821868	  752.7	  578.7	 2996.0	...
2821869	  752.3	  578.5	 2998.0	...
2821870	  751.9	  578.3	 2999.0	...
2821871	  752.0	  577.9	 3000.0	...
2821872	  752.1	  577.8	 3000.0	...
MSG	2821873 0000 _ Number On
2821873	  752.2	  578.1	 3001.0	...
2821874	  752.4	  578.6	 3003.0	...
2821875	  752.5	  578.7	 3006.0	...
2821876	  752.5	  578.4	 3007.0	...
2821877	  752.6	  577.9	 3007.0	...
2821878	  752.8	  577.6	 3008.0	...
2821879	  753.0	  577.3	 3009.0	...
2821880	  753.1	  577.3	 3009.0	...
2821881	  753.3	  577.7	 3010.0	...
2821882	  753.3	  578.3	 3010.0	...
2821883	  753.2	  578.4	 3010.0	...
2821884	  753.2	  577.9	 3009.0	...
2821885	  753.3	  577.4	 3008.0	...
2821886	  753.5	  577.2	 3009.0	...
2821887	  753.4	  577.2	 3012.0	...
2821888	  753.2	  577.3	 3016.0	...
2821889	  752.9	  577.5	 3018.0	...
2821890	  752.7	  577.7	 3020.0	...
2821891	  752.6	  577.8	 3018.0	...
2821892	  752.5	  577.9	 3017.0	...
2821893	  752.5	  578.1	 3016.0	...
2821894	  752.5	  578.2	 3017.0	...
2821895	  752.4	  578.3	 3016.0	...
2821896	  752.2	  578.5	 3015.0	...
2821897	  752.2	  578.5	 3014.0	...
2821898	  752.3	  578.5	 3014.0	...
2821899	  752.8	  577.8	 3014.0	...
2821900	  753.1	  577.0	 3014.0	...
2821901	  753.4	  576.7	 3014.0	...
2821902	  753.6	  577.2	 3013.0	...
2821903	  753.4	  577.6	 3012.0	...
2821904	  753.0	  577.6	 3012.0	...
2821905	  752.5	  577.3	 3015.0	...
2821906	  752.3	  577.1	 3018.0	...
2821907	  752.4	  577.0	 3021.0	...
2821908	  752.7	  577.2	 3024.0	...
2821909	  753.0	  577.0	 3028.0	...
2821910	  753.1	  576.8	 3028.0	...
2821911	  753.2	  576.6	 3029.0	...
2821912	  753.1	  576.6	 3029.0	...
2821913	  753.0	  576.6	 3029.0	...
2821914	  752.8	  576.6	 3028.0	...
2821915	  752.8	  576.5	 3029.0	...
2821916	  752.9	  576.4	 3029.0	...
2821917	  752.9	  576.5	 3030.0	...
2821918	  752.9	  576.6	 3028.0	...
2821919	  752.8	  576.6	 3026.0	...
2821920	  752.7	  576.6	 3025.0	...
2821921	  752.6	  576.6	 3025.0	...
2821922	  752.9	  576.8	 3026.0	...
2821923	  753.2	  576.9	 3028.0	...
2821924	  753.6	  576.8	 3030.0	...
2821925	  753.7	  576.8	 3032.0	...
2821926	  753.7	  576.9	 3030.0	...
2821927	  753.6	  576.9	 3028.0	...
2821928	  753.6	  576.7	 3027.0	...
2821929	  753.5	  576.5	 3031.0	...
2821930	  753.5	  576.4	 3035.0	...
2821931	  753.4	  576.4	 3038.0	...
2821932	  753.3	  576.4	 3038.0	...
2821933	  753.0	  576.5	 3038.0	...
2821934	  752.8	  576.3	 3039.0	...
2821935	  752.7	  576.1	 3041.0	...
2821936	  752.9	  576.3	 3043.0	...
2821937	  753.0	  576.6	 3046.0	...
2821938	  753.1	  576.6	 3047.0	...
2821939	  753.2	  576.3	 3045.0	...
2821940	  753.3	  576.3	 3042.0	...
2821941	  753.4	  576.5	 3039.0	...
2821942	  753.5	  576.5	 3041.0	...
2821943	  753.5	  576.2	 3044.0	...
2821944	  753.5	  576.3	 3047.0	...
2821945	  753.4	  576.4	 3050.0	...
2821946	  753.3	  576.3	 3051.0	...
2821947	  753.2	  575.9	 3051.0	...
2821948	  753.2	  575.7	 3051.0	...
2821949	  753.2	  575.6	 3051.0	...
2821950	  753.2	  575.5	 3050.0	...
2821951	  753.1	  575.5	 3050.0	...
2821952	  753.3	  575.5	 3049.0	...
2821953	  753.7	  575.5	 3049.0	...
2821954	  754.0	  575.6	 3050.0	...
2821955	  754.0	  575.7	 3050.0	...
2821956	  754.0	  575.7	 3051.0	...
2821957	  753.9	  575.6	 3051.0	...
2821958	  753.7	  575.6	 3050.0	...
2821959	  753.4	  575.6	 3050.0	...
2821960	  753.6	  575.6	 3050.0	...
2821961	  753.7	  575.5	 3052.0	...
2821962	  753.9	  575.5	 3055.0	...
2821963	  754.1	  575.5	 3055.0	...
2821964	  754.3	  575.5	 3052.0	...
2821965	  754.4	  575.9	 3049.0	...
2821966	  754.3	  576.3	 3053.0	...
2821967	  754.3	  576.4	 3056.0	...
2821968	  754.3	  575.9	 3057.0	...
2821969	  754.4	  575.6	 3055.0	...
2821970	  754.3	  575.5	 3054.0	...
2821971	  754.2	  575.6	 3057.0	...
2821972	  754.1	  575.1	 3061.0	...
2821973	  754.0	  574.6	 3064.0	...
2821974	  753.9	  574.1	 3064.0	...
2821975	  753.8	  574.1	 3064.0	...
2821976	  753.6	  574.1	 3064.0	...
2821977	  753.5	  574.1	 3064.0	...
2821978	  753.8	  574.5	 3064.0	...
2821979	  754.2	  574.9	 3063.0	...
2821980	  754.5	  575.4	 3062.0	...
2821981	  754.5	  575.5	 3065.0	...
2821982	  754.5	  575.5	 3070.0	...
2821983	  754.5	  575.4	 3072.0	...
2821984	  754.4	  575.3	 3071.0	...
2821985	  754.3	  575.4	 3069.0	...
2821986	  754.3	  575.5	 3070.0	...
2821987	  754.4	  575.5	 3070.0	...
2821988	  754.6	  575.3	 3067.0	...
2821989	  754.7	  575.3	 3064.0	...
2821990	  754.5	  575.3	 3061.0	...
2821991	  754.3	  575.4	 3061.0	...
2821992	  754.2	  575.7	 3060.0	...
2821993	  754.3	  575.9	 3065.0	...
2821994	  754.6	  576.0	 3069.0	...
2821995	  754.9	  575.9	 3074.0	...
2821996	  755.1	  576.1	 3073.0	...
2821997	  755.2	  576.2	 3072.0	...
2821998	  755.2	  576.0	 3068.0	...
2821999	  755.0	  575.7	 3065.0	...
2822000	  754.7	  575.3	 3063.0	...
2822001	  754.6	  575.5	 3064.0	...
2822002	  754.8	  575.8	 3067.0	...
2822003	  755.1	  576.1	 3069.0	...
2822004	  755.2	  576.0	 3072.0	...
2822005	  755.2	  575.7	 3072.0	...
2822006	  755.1	  575.1	 3071.0	...
2822007	  755.0	  574.9	 3070.0	...
2822008	  755.0	  574.6	 3067.0	...
2822009	  754.9	  574.6	 3066.0	...
2822010	  754.8	  574.6	 3066.0	...
2822011	  755.1	  574.5	 3067.0	...
2822012	  755.5	  574.4	 3068.0	...
2822013	  755.8	  574.4	 3069.0	...
2822014	  755.7	  574.4	 3070.0	...
2822015	  755.5	  574.5	 3072.0	...
2822016	  755.4	  574.6	 3073.0	...
2822017	  755.4	  574.7	 3074.0	...
2822018	  755.1	  574.7	 3075.0	...
2822019	  754.9	  574.7	 3077.0	...
2822020	  754.7	  574.7	 3079.0	...
2822021	  754.6	  574.6	 3080.0	...
2822022	  754.5	  574.7	 3079.0	...
2822023	  754.6	  574.8	 3077.0	...
2822024	  754.7	  574.9	 3077.0	...
2822025	  754.8	  575.0	 3078.0	...
2822026	  754.8	  575.1	 3080.0	...
2822027	  754.6	  575.3	 3079.0	...
2822028	  754.3	  575.3	 3080.0	...
2822029	  754.3	  575.3	 3082.0	...
2822030	  754.7	  575.2	 3084.0	...
2822031	  754.7	  575.3	 3084.0	...
2822032	  754.4	  575.4	 3084.0	...
2822033	  754.1	  575.3	 3084.0	...
2822034	  754.3	  575.2	 3084.0	...
2822035	  754.5	  575.8	 3084.0	...
2822036	  754.3	  576.7	 3084.0	...
2822037	  754.0	  577.6	 3085.0	...
2822038	  753.8	  576.9	 3085.0	...
2822039	  754.0	  576.0	 3084.0	...
2822040	  754.1	  575.1	 3083.0	...
2822041	  754.0	  575.1	 3083.0	...
2822042	  754.0	  575.3	 3083.0	...
2822043	  753.9	  575.3	 3085.0	...
2822044	  753.9	  575.2	 3086.0	...
2822045	  754.1	  575.3	 3089.0	...
2822046	  754.2	  575.5	 3091.0	...
2822047	  754.4	  575.7	 3092.0	...
2822048	  754.6	  575.6	 3091.0	...
2822049	  754.9	  575.4	 3091.0	...
2822050	  755.1	  575.4	 3091.0	...
2822051	  755.2	  575.4	 3090.0	...
2822052	  755.4	  575.5	 3089.0	...
2822053	  755.4	  575.7	 3089.0	...
2822054	  755.3	  576.0	 3090.0	...
2822055	  755.2	  576.3	 3090.0	...
2822056	  755.2	  576.2	 3092.0	...
2822057	  755.3	  576.1	 3094.0	...
2822058	  754.9	  575.8	 3096.0	...
2822059	  754.4	  575.4	 3097.0	...
2822060	  753.8	  575.0	 3096.0	...
2822061	  753.7	  574.9	 3096.0	...
2822062	  753.8	  575.1	 3097.0	...
2822063	  754.4	  575.3	 3098.0	...
2822064	  754.9	  575.4	 3096.0	...
2822065	  755.0	  575.9	 3094.0	...
2822066	  754.8	  576.4	 3091.0	...
2822067	  754.5	  577.1	 3091.0	...
2822068	  754.4	  577.3	 3091.0	...
2822069	  754.5	  577.6	 3094.0	...
2822070	  754.6	  577.6	 3097.0	...
2822071	  754.7	  577.6	 3099.0	...
2822072	  754.6	  577.5	 3100.0	...
2822073	  754.5	  577.5	 3100.0	...
2822074	  754.4	  577.5	 3101.0	...
2822075	  754.3	  577.5	 3101.0	...
2822076	  754.2	  577.5	 3100.0	...
2822077	  754.1	  577.4	 3099.0	...
2822078	  754.2	  577.3	 3098.0	...
2822079	  754.4	  577.2	 3096.0	...
2822080	  754.6	  577.2	 3094.0	...
2822081	  754.6	  577.3	 3095.0	...
2822082	  754.5	  577.4	 3100.0	...
2822083	  754.4	  577.6	 3105.0	...
2822084	  754.4	  577.7	 3106.0	...
2822085	  754.5	  577.6	 3105.0	...
2822086	  754.6	  577.6	 3104.0	...
2822087	  754.7	  577.4	 3105.0	...
2822088	  754.8	  577.3	 3105.0	...
2822089	  754.8	  577.3	 3105.0	...
2822090	  754.8	  577.3	 3104.0	...
2822091	  754.7	  577.3	 3104.0	...
2822092	  754.6	  577.3	 3104.0	...
2822093	  754.6	  577.0	 3104.0	...
2822094	  754.5	  576.7	 3103.0	...
2822095	  754.3	  576.6	 3103.0	...
2822096	  754.0	  576.9	 3103.0	...
2822097	  753.9	  577.2	 3103.0	...
2822098	  753.8	  577.5	 3106.0	...
2822099	  753.8	  577.7	 3108.0	...
2822100	  753.9	  578.0	 3106.0	...
2822101	  754.1	  578.0	 3103.0	...
2822102	  754.1	  578.1	 3100.0	...
2822103	  753.8	  578.3	 3100.0	...
2822104	  753.4	  578.5	 3101.0	...
2822105	  753.3	  578.6	 3101.0	...
2822106	  753.2	  578.5	 3102.0	...
2822107	  753.0	  578.4	 3103.0	...
2822108	  753.0	  578.3	 3102.0	...
2822109	  753.1	  578.3	 3101.0	...
2822110	  753.1	  578.3	 3100.0	...
2822111	  753.1	  578.5	 3100.0	...
2822112	  753.1	  578.7	 3100.0	...
2822113	  753.3	  578.7	 3101.0	...
2822114	  753.5	  578.5	 3101.0	...
2822115	  753.8	  578.3	 3101.0	...
2822116	  753.9	  578.2	 3102.0	...
2822117	  754.1	  578.1	 3102.0	...
2822118	  754.2	  578.1	 3103.0	...
2822119	  754.4	  578.2	 3104.0	...
2822120	  754.4	  578.3	 3105.0	...
2822121	  754.6	  578.5	 3104.0	...
2822122	  754.7	  578.6	 3103.0	...
2822123	  754.7	  578.6	 3103.0	...
2822124	  754.5	  578.6	 3103.0	...
2822125	  754.3	  578.6	 3103.0	...
2822126	  754.2	  578.6	 3102.0	...
2822127	  754.0	  578.4	 3102.0	...
2822128	  754.1	  577.9	 3101.0	...
2822129	  754.2	  577.5	 3101.0	...
2822130	  754.5	  577.6	 3102.0	...
2822131	  754.5	  577.7	 3103.0	...
2822132	  754.5	  577.8	 3103.0	...
2822133	  754.5	  577.8	 3103.0	...
2822134	  754.5	  577.9	 3103.0	...
2822135	  754.7	  578.2	 3104.0	...
2822136	  754.6	  578.5	 3103.0	...
2822137	  754.4	  578.6	 3101.0	...
2822138	  754.0	  578.7	 3099.0	...
2822139	  753.4	  578.2	 3098.0	...
2822140	  752.9	  577.7	 3097.0	...
2822141	  752.7	  577.2	 3097.0	...
2822142	  752.7	  577.2	 3097.0	...
2822143	  753.0	  577.2	 3100.0	...
2822144	  753.3	  577.5	 3104.0	...
2822145	  753.6	  578.2	 3105.0	...
2822146	  753.7	  578.7	 3101.0	...
2822147	  753.8	  579.0	 3098.0	...
2822148	  753.6	  578.9	 3098.0	...
2822149	  753.4	  579.0	 3099.0	...
2822150	  753.3	  579.0	 3100.0	...
2822151	  753.3	  578.9	 3101.0	...
2822152	  753.6	  579.0	 3101.0	...
2822153	  753.8	  579.2	 3100.0	...
2822154	  754.0	  579.2	 3100.0	...
2822155	  754.0	  579.0	 3098.0	...
2822156	  754.1	  578.8	 3096.0	...
2822157	  754.2	  578.6	 3094.0	...
2822158	  754.1	  578.5	 3094.0	...
2822159	  753.8	  578.4	 3094.0	...
2822160	  753.5	  578.1	 3093.0	...
2822161	  753.4	  577.8	 3092.0	...
2822162	  753.5	  577.5	 3091.0	...
2822163	  753.6	  577.4	 3091.0	...
2822164	  753.7	  577.3	 3091.0	...
2822165	  753.7	  577.4	 3091.0	...
2822166	  753.8	  577.7	 3089.0	...
2822167	  753.9	  577.9	 3088.0	...
2822168	  753.9	  577.8	 3087.0	...
2822169	  753.9	  577.7	 3087.0	...
2822170	  753.9	  577.7	 3087.0	...
2822171	  753.9	  577.8	 3086.0	...
2822172	  753.9	  577.6	 3086.0	...
2822173	  753.9	  577.3	 3083.0	...
2822174	  754.3	  576.8	 3080.0	...
2822175	  754.9	  576.4	 3078.0	...
2822176	  755.5	  576.1	 3078.0	...
2822177	  755.8	  576.1	 3078.0	...
MSG	2822178 0000 _ Number Off
2822178	  755.8	  576.1	 3077.0	...
2822179	  755.2	  576.3	 3076.0	...
2822180	  754.6	  576.5	 3075.0	...
2822181	  754.3	  576.7	 3074.0	...
2822182	  754.6	  577.2	 3073.0	...
2822183	  754.9	  577.9	 3074.0	...
2822184	  754.7	  578.7	 3075.0	...
2822185	  754.4	  579.0	 3076.0	...
2822186	  754.1	  579.1	 3076.0	...
2822187	  754.3	  579.1	 3076.0	...
2822188	  754.5	  579.1	 3076.0	...
2822189	  754.8	  578.9	 3075.0	...
2822190	  754.6	  578.7	 3075.0	...
2822191	  754.5	  578.5	 3075.0	...
2822192	  754.4	  578.6	 3074.0	...
2822193	  754.4	  578.7	 3072.0	...
2822194	  754.4	  578.5	 3068.0	...
2822195	  754.4	  578.3	 3064.0	...
2822196	  754.4	  578.1	 3062.0	...
2822197	  754.4	  578.2	 3063.0	...
2822198	  754.3	  577.7	 3062.0	...
2822199	  754.2	  577.1	 3060.0	...
2822200	  754.1	  577.0	 3058.0	...
2822201	  754.2	  577.5	 3058.0	...
2822202	  754.4	  577.8	 3057.0	...
2822203	  754.3	  577.6	 3056.0	...
2822204	  754.0	  577.4	 3055.0	...
2822205	  753.7	  577.4	 3054.0	...
2822206	  754.0	  577.4	 3053.0	...
2822207	  754.3	  577.5	 3055.0	...
2822208	  754.7	  577.8	 3057.0	...
2822209	  754.7	  578.1	 3059.0	...
2822210	  754.6	  578.3	 3060.0	...
2822211	  754.6	  578.3	 3061.0	...
2822212	  754.5	  578.2	 3059.0	...
2822213	  754.5	  578.1	 3057.0	...
2822214	  754.4	  578.1	 3054.0	...
2822215	  754.3	  578.2	 3054.0	...
2822216	  754.2	  578.2	 3054.0	...
2822217	  754.2	  578.3	 3053.0	...
2822218	  754.2	  578.3	 3051.0	...
2822219	  754.4	  578.3	 3049.0	...
2822220	  754.5	  578.4	 3047.0	...
2822221	  754.7	  578.7	 3050.0	...
2822222	  754.6	  578.9	 3052.0	...
2822223	  754.5	  579.0	 3054.0	...
2822224	  754.8	  578.9	 3052.0	...
2822225	  755.2	  578.9	 3051.0	...
2822226	  755.7	  579.0	 3050.0	...
2822227	  755.7	  579.1	 3050.0	...
2822228	  755.6	  578.7	 3050.0	...
2822229	  755.5	  578.4	 3049.0	...
2822230	  755.4	  578.2	 3046.0	...
2822231	  755.4	  578.4	 3043.0	...
2822232	  755.3	  578.4	 3041.0	...
2822233	  754.9	  578.5	 3041.0	...
2822234	  754.6	  578.5	 3041.0	...
2822235	  754.4	  578.5	 3041.0	...
2822236	  754.6	  578.5	 3039.0	...
2822237	  754.9	  578.0	 3037.0	...
2822238	  755.2	  577.4	 3035.0	...
2822239	  755.6	  577.5	 3036.0	...
2822240	  755.6	  578.1	 3035.0	...
2822241	  755.5	  578.6	 3035.0	...
2822242	  755.4	  578.5	 3035.0	...
2822243	  755.6	  578.4	 3034.0	...
2822244	  755.8	  578.3	 3032.0	...
2822245	  755.7	  578.4	 3030.0	...
2822246	  755.7	  578.5	 3030.0	...
2822247	  755.7	  578.4	 3030.0	...
2822248	  755.6	  578.2	 3031.0	...
2822249	  755.6	  578.0	 3030.0	...
2822250	  755.5	  577.9	 3029.0	...
2822251	  755.6	  578.0	 3031.0	...
2822252	  755.6	  578.2	 3034.0	...
2822253	  755.5	  578.4	 3035.0	...
2822254	  755.4	  578.4	 3032.0	...
2822255	  755.7	  578.3	 3029.0	...
2822256	  756.4	  578.2	 3027.0	...
2822257	  757.1	  578.3	 3026.0	...
2822258	  757.2	  578.5	 3026.0	...
2822259	  756.6	  578.3	 3025.0	...
2822260	  756.1	  578.0	 3025.0	...
2822261	  756.0	  577.7	 3025.0	...
2822262	  756.1	  577.5	 3026.0	...
2822263	  756.2	  577.4	 3026.0	...
2822264	  756.4	  577.2	 3026.0	...
2822265	  756.7	  577.1	 3025.0	...
2822266	  756.8	  577.0	 3024.0	...
2822267	  756.7	  577.2	 3020.0	...
2822268	  756.6	  577.3	 3018.0	...
2822269	  756.5	  577.5	 3015.0	...
2822270	  756.5	  577.6	 3014.0	...
2822271	  756.3	  577.6	 3012.0	...
2822272	  756.3	  577.6	 3011.0	...
2822273	  756.3	  577.6	 3010.0	...
2822274	  756.2	  577.6	 3011.0	...
2822275	  756.2	  577.7	 3013.0	...
2822276	  756.1	  577.9	 3016.0	...
2822277	  756.2	  578.1	 3016.0	...
2822278	  756.2	  578.1	 3015.0	...
2822279	  756.6	  577.9	 3015.0	...
2822280	  757.0	  577.7	 3014.0	...
2822281	  757.1	  577.6	 3015.0	...
2822282	  756.9	  577.7	 3013.0	...
2822283	  756.8	  577.8	 3012.0	...
2822284	  757.0	  577.9	 3012.0	...
2822285	  757.2	  577.5	 3013.0	...
2822286	  757.3	  577.1	 3011.0	...
2822287	  757.4	  576.6	 3008.0	...
2822288	  757.4	  577.1	 3005.0	...
2822289	  757.5	  577.8	 3005.0	...
2822290	  757.3	  578.4	 3004.0	...
2822291	  757.1	  578.7	 3006.0	...
2822292	  756.8	  578.8	 3008.0	...
2822293	  756.7	  578.9	 3010.0	...
2822294	  756.6	  578.4	 3007.0	...
2822295	  756.5	  577.9	 3005.0	...
2822296	  756.6	  577.7	 3002.0	...
2822297	  757.0	  578.0	 3001.0	...
2822298	  757.4	  578.3	 3000.0	...
2822299	  757.6	  578.2	 2998.0	...
2822300	  757.6	  578.1	 2997.0	...
2822301	  757.7	  578.1	 2997.0	...
2822302	  757.8	  577.9	 2996.0	...
2822303	  757.8	  577.7	 2996.0	...
2822304	  757.7	  577.5	 2996.0	...
2822305	  757.5	  577.3	 2997.0	...
2822306	  757.3	  577.1	 2997.0	...
2822307	  757.7	  577.0	 2998.0	...
2822308	  758.2	  576.8	 2997.0	...
2822309	  758.4	  577.0	 2997.0	...
2822310	  758.2	  577.3	 2997.0	...
2822311	  758.0	  577.7	 2995.0	...
2822312	  758.0	  577.7	 2993.0	...
2822313	  758.1	  577.7	 2993.0	...
2822314	  758.1	  577.8	 2995.0	...
2822315	  758.2	  577.8	 2996.0	...
2822316	  758.2	  577.8	 2996.0	...
2822317	  758.2	  577.7	 2996.0	...
2822318	  758.2	  577.7	 2996.0	...
2822319	  758.1	  577.6	 2996.0	...
2822320	  757.9	  577.8	 2997.0	...
2822321	  757.9	  578.3	 2997.0	...
2822322	  757.8	  578.8	 2997.0	...
2822323	  758.0	  578.7	 2997.0	...
2822324	  758.2	  578.3	 2996.0	...
2822325	  758.5	  577.9	 2995.0	...
2822326	  758.6	  577.8	 2994.0	...
2822327	  758.7	  577.8	 2993.0	...
2822328	  758.9	  577.9	 2993.0	...
2822329	  759.1	  578.0	 2992.0	...
2822330	  759.1	  578.1	 2990.0	...
2822331	  758.8	  578.1	 2995.0	...
2822332	  758.5	  578.1	 3001.0	...
2822333	  758.5	  578.1	 3005.0	...
2822334	  758.6	  578.0	 3004.0	...
2822335	  758.7	  577.9	 3002.0	...
2822336	  758.8	  577.9	 3000.0	...
2822337	  758.8	  577.9	 2999.0	...
2822338	  758.8	  577.9	 2998.0	...
2822339	  758.9	  578.0	 2998.0	...
2822340	  759.0	  577.9	 2999.0	...
2822341	  759.1	  577.7	 2999.0	...
2822342	  759.2	  577.6	 2999.0	...
2822343	  759.2	  577.8	 2999.0	...
2822344	  759.1	  578.1	 2998.0	...
2822345	  759.1	  578.3	 2998.0	...
2822346	  759.1	  578.1	 2997.0	...
2822347	  759.1	  578.1	 2997.0	...
2822348	  759.2	  578.0	 2997.0	...
2822349	  759.4	  578.2	 2996.0	...
2822350	  759.5	  578.2	 2996.0	...
2822351	  759.1	  578.3	 2994.0	...
2822352	  758.6	  578.2	 2992.0	...
2822353	  758.2	  578.5	 2990.0	...
2822354	  758.4	  578.5	 2990.0	...
2822355	  758.6	  578.6	 2991.0	...
2822356	  758.8	  579.0	 2991.0	...
2822357	  759.0	  579.5	 2992.0	...
2822358	  759.1	  579.9	 2992.0	...
2822359	  759.0	  579.9	 2992.0	...
2822360	  758.8	  579.9	 2991.0	...
2822361	  758.7	  579.8	 2990.0	...
2822362	  758.6	  579.7	 2990.0	...
2822363	  758.5	  579.5	 2990.0	...
2822364	  758.3	  579.5	 2990.0	...
2822365	  758.7	  579.7	 2991.0	...
2822366	  759.1	  579.9	 2990.0	...
2822367	  759.6	  580.2	 2989.0	...
2822368	  759.6	  580.3	 2988.0	...
2822369	  759.6	  580.1	 2986.0	...
2822370	  759.5	  579.8	 2984.0	...
2822371	  759.5	  579.9	 2982.0	...
2822372	  759.2	  580.3	 2981.0	...
2822373	  759.0	  580.4	 2983.0	...
2822374	  758.8	  580.2	 2986.0	...
2822375	  759.0	  579.9	 2990.0	...
2822376	  759.1	  579.7	 2992.0	...
2822377	  759.3	  579.7	 2990.0	...
2822378	  759.3	  579.6	 2988.0	...
2822379	  759.4	  579.6	 2989.0	...
2822380	  759.3	  579.6	 2991.0	...
2822381	  759.2	  579.5	 2994.0	...
2822382	  759.2	  579.5	 2995.0	...
2822383	  759.1	  579.4	 2992.0	...
2822384	  759.0	  579.4	 2989.0	...
2822385	  759.3	  579.5	 2987.0	...
2822386	  759.8	  579.7	 2987.0	...
2822387	  760.0	  579.9	 2987.0	...
2822388	  759.9	  579.9	 2987.0	...
2822389	  759.8	  579.8	 2987.0	...
2822390	  759.9	  579.7	 2987.0	...
2822391	  759.9	  579.6	 2988.0	...
2822392	  759.8	  579.5	 2988.0	...
2822393	  759.8	  579.4	 2988.0	...
2822394	  760.0	  579.4	 2988.0	...
2822395	  760.2	  579.3	 2988.0	...
2822396	  760.3	  579.2	 2986.0	...
2822397	  760.0	  579.1	 2986.0	...
2822398	  759.8	  578.9	 2985.0	...
2822399	  759.6	  578.5	 2984.0	...
2822400	  759.7	  578.3	 2982.0	...
2822401	  759.7	  578.6	 2980.0	...
2822402	  759.7	  579.2	 2979.0	...
2822403	  759.7	  579.7	 2978.0	...
2822404	  759.7	  579.6	 2978.0	...
2822405	  759.8	  579.7	 2978.0	...
2822406	  759.9	  579.8	 2980.0	...
2822407	  760.0	  579.9	 2982.0	...
2822408	  760.1	  579.9	 2983.0	...
2822409	  760.2	  580.0	 2984.0	...
2822410	  760.2	  580.3	 2985.0	...
2822411	  760.2	  580.7	 2985.0	...
2822412	  760.2	  580.7	 2984.0	...
2822413	  760.2	  580.5	 2982.0	...
2822414	  760.3	  580.2	 2982.0	...
2822415	  760.2	  580.3	 2982.0	...
2822416	  760.1	  580.4	 2981.0	...
2822417	  759.9	  580.6	 2980.0	...
2822418	  759.9	  580.7	 2979.0	...
2822419	  759.9	  580.5	 2977.0	...
2822420	  759.9	  580.3	 2977.0	...
2822421	  760.0	  580.1	 2977.0	...
2822422	  760.0	  580.1	 2976.0	...
2822423	  760.2	  580.1	 2975.0	...
2822424	  760.3	  580.0	 2973.0	...
2822425	  760.4	  579.8	 2973.0	...
2822426	  760.4	  579.5	 2972.0	...
2822427	  760.5	  579.4	 2974.0	...
2822428	  760.8	  579.9	 2975.0	...
2822429	  761.0	  580.3	 2975.0	...
2822430	  760.9	  580.7	 2974.0	...
2822431	  760.8	  580.8	 2972.0	...
2822432	  760.9	  580.6	 2972.0	...
2822433	  760.5	  580.5	 2971.0	...
2822434	  760.0	  580.3	 2970.0	...
2822435	  759.6	  579.9	 2969.0	...
2822436	  759.6	  579.9	 2969.0	...
2822437	  759.6	  579.8	 2970.0	...
2822438	  759.8	  580.0	 2971.0	...
2822439	  759.8	  580.1	 2972.0	...
2822440	  759.7	  580.2	 2974.0	...
2822441	  759.7	  580.4	 2976.0	...
2822442	  759.7	  580.2	 2975.0	...
2822443	  759.6	  580.0	 2972.0	...
2822444	  759.4	  579.8	 2969.0	...
2822445	  759.7	  579.7	 2969.0	...
2822446	  760.1	  579.6	 2969.0	...
2822447	  760.4	  579.5	 2969.0	...
2822448	  760.2	  579.5	 2969.0	...
2822449	  759.9	  579.7	 2971.0	...
2822450	  759.8	  579.8	 2972.0	...
2822451	  759.8	  580.0	 2972.0	...
2822452	  759.8	  579.9	 2972.0	...
2822453	  760.2	  579.6	 2972.0	...
2822454	  760.6	  579.3	 2972.0	...
2822455	  760.9	  579.2	 2974.0	...
2822456	  760.9	  579.1	 2976.0	...
2822457	  760.8	  579.0	 2977.0	...
2822458	  760.6	  579.1	 2977.0	...
2822459	  760.1	  579.3	 2976.0	...
2822460	  759.7	  579.6	 2974.0	...
2822461	  759.3	  579.7	 2971.0	...
2822462	  759.5	  579.8	 2968.0	...
2822463	  759.8	  579.7	 2967.0	...
2822464	  760.2	  579.6	 2967.0	...
2822465	  760.6	  579.5	 2968.0	...
2822466	  760.7	  579.5	 2969.0	...
2822467	  760.6	  579.6	 2971.0	...
2822468	  760.6	  579.8	 2972.0	...
2822469	  760.6	  579.8	 2972.0	...
2822470	  760.5	  579.8	 2971.0	...
2822471	  760.7	  579.9	 2971.0	...
2822472	  760.9	  579.8	 2971.0	...
2822473	  761.1	  579.6	 2971.0	...
2822474	  761.1	  579.4	 2970.0	...
2822475	  761.1	  579.4	 2968.0	...
2822476	  761.1	  579.5	 2966.0	...
2822477	  761.3	  579.5	 2966.0	...
2822478	  761.4	  579.4	 2966.0	...
2822479	  761.6	  579.3	 2965.0	...
2822480	  761.4	  579.3	 2961.0	...
2822481	  761.3	  579.4	 2958.0	...
2822482	  761.3	  579.5	 2957.0	...
2822483	  761.3	  579.5	 2960.0	...
2822484	  761.2	  579.5	 2963.0	...
2822485	  761.1	  579.5	 2964.0	...
2822486	  761.2	  579.7	 2963.0	...
2822487	  761.4	  579.8	 2963.0	...
2822488	  761.5	  579.8	 2962.0	...
2822489	  761.6	  580.0	 2962.0	...
2822490	  761.4	  580.3	 2961.0	...
2822491	  761.2	  580.4	 2960.0	...
2822492	  761.0	  580.4	 2959.0	...
2822493	  760.9	  580.3	 2958.0	...
2822494	  760.9	  580.2	 2958.0	...
2822495	  760.8	  580.2	 2958.0	...
2822496	  760.6	  580.1	 2960.0	...
2822497	  760.5	  580.2	 2962.0	...
2822498	  760.8	  580.6	 2964.0	...
2822499	  761.0	  581.0	 2966.0	...
2822500	  761.1	  581.3	 2968.0	...
2822501	  761.0	  581.5	 2966.0	...
2822502	  761.0	  581.6	 2962.0	...
2822503	  760.9	  581.7	 2959.0	...
2822504	  760.9	  581.9	 2959.0	...
2822505	  761.0	  581.9	 2960.0	...
2822506	  761.2	  581.0	 2959.0	...
2822507	  761.4	  580.1	 2958.0	...
2822508	  761.4	  579.3	 2957.0	...
2822509	  760.7	  579.5	 2956.0	...
2822510	  760.2	  579.6	 2956.0	...
2822511	  760.0	  579.6	 2955.0	...
2822512	  760.2	  579.5	 2955.0	...
2822513	  760.4	  579.3	 2957.0	...
2822514	  760.4	  579.8	 2959.0	...
2822515	  760.4	  580.2	 2959.0	...
2822516	  760.6	  580.9	 2957.0	...
2822517	  760.8	  581.1	 2957.0	...
2822518	  760.9	  581.3	 2959.0	...
2822519	  760.8	  581.4	 2960.0	...
2822520	  760.7	  581.4	 2960.0	...
2822521	  760.5	  581.5	 2960.0	...
2822522	  760.6	  581.5	 2959.0	...
2822523	  760.5	  581.5	 2957.0	...
2822524	  760.4	  581.5	 2955.0	...
2822525	  760.3	  581.5	 2958.0	...
2822526	  760.4	  581.7	 2962.0	...
2822527	  760.5	  581.8	 2964.0	...
2822528	  760.7	  582.0	 2961.0	...
2822529	  760.9	  582.1	 2959.0	...
2822530	  761.0	  582.3	 2956.0	...
2822531	  760.7	  582.4	 2954.0	...
2822532	  760.4	  582.4	 2952.0	...
2822533	  760.1	  582.5	 2953.0	...
2822534	  760.1	  582.4	 2953.0	...
2822535	  760.1	  582.1	 2954.0	...
2822536	  760.1	  581.9	 2953.0	...
2822537	  760.1	  581.8	 2952.0	...
2822538	  760.1	  581.7	 2951.0	...
2822539	  760.1	  581.5	 2951.0	...
2822540	  760.5	  581.3	 2950.0	...
2822541	  761.0	  581.0	 2951.0	...
2822542	  761.5	  580.9	 2952.0	...
2822543	  761.2	  580.9	 2952.0	...
2822544	  760.9	  580.9	 2950.0	...
2822545	  760.5	  580.9	 2950.0	...
2822546	  760.4	  580.8	 2952.0	...
2822547	  760.4	  580.6	 2955.0	...
2822548	  760.3	  581.1	 2956.0	...
2822549	  760.2	  581.6	 2957.0	...
2822550	  760.2	  582.3	 2958.0	...
2822551	  760.1	  582.4	 2958.0	...
2822552	  760.2	  582.4	 2959.0	...
2822553	  760.2	  582.3	 2958.0	...
2822554	  760.1	  582.1	 2958.0	...
2822555	  760.2	  582.3	 2957.0	...
2822556	  760.3	  582.6	 2957.0	...
2822557	  760.5	  583.1	 2956.0	...
2822558	  760.4	  583.2	 2956.0	...
2822559	  760.4	  583.3	 2957.0	...
2822560	  760.3	  583.3	 2958.0	...
2822561	  760.4	  583.2	 2958.0	...
2822562	  760.5	  583.1	 2958.0	...
2822563	  760.6	  583.0	 2958.0	...
2822564	  760.7	  583.2	 2958.0	...
2822565	  760.8	  583.4	 2958.0	...
2822566	  760.9	  583.5	 2957.0	...
2822567	  760.9	  583.4	 2955.0	...
2822568	  760.8	  583.3	 2953.0	...
2822569	  760.6	  583.2	 2954.0	...
2822570	  760.4	  583.2	 2954.0	...
2822571	  760.3	  583.3	 2955.0	...
2822572	  760.4	  583.1	 2955.0	...
2822573	  760.5	  582.8	 2955.0	...
2822574	  760.9	  582.5	 2955.0	...
2822575	  761.2	  582.3	 2955.0	...
2822576	  761.5	  582.3	 2955.0	...
2822577	  761.5	  582.3	 2956.0	...
2822578	  761.4	  582.5	 2957.0	...
2822579	  761.1	  582.5	 2959.0	...
2822580	  760.9	  582.4	 2958.0	...
2822581	  760.9	  582.5	 2958.0	...
2822582	  761.0	  582.8	 2957.0	...
2822583	  761.0	  583.0	 2956.0	...
2822584	  760.9	  582.9	 2956.0	...
2822585	  760.8	  582.7	 2957.0	...
2822586	  760.8	  582.7	 2958.0	...
2822587	  760.7	  582.7	 2959.0	...
2822588	  760.6	  582.9	 2960.0	...
2822589	  760.6	  583.3	 2958.0	...
2822590	  760.5	  583.7	 2956.0	...
2822591	  760.4	  584.1	 2953.0	...
2822592	  760.3	  584.2	 2953.0	...
2822593	  760.5	  584.3	 2953.0	...
2822594	  760.6	  584.3	 2954.0	...
2822595	  760.5	  584.1	 2955.0	...
2822596	  760.2	  584.0	 2954.0	...
2822597	  759.9	  583.7	 2954.0	...
2822598	  759.9	  583.7	 2953.0	...
2822599	  759.9	  583.5	 2952.0	...
2822600	  759.9	  583.3	 2952.0	...
2822601	  759.9	  583.1	 2953.0	...
2822602	  760.0	  583.0	 2955.0	...
2822603	  760.3	  583.3	 2956.0	...
2822604	  760.5	  583.6	 2954.0	...
2822605	  760.6	  583.9	 2950.0	...
2822606	  760.6	  583.8	 2947.0	...
2822607	  760.5	  583.8	 2946.0	...
2822608	  760.4	  583.7	 2950.0	...
2822609	  760.3	  583.7	 2954.0	...
2822610	  760.3	  583.7	 2959.0	...
2822611	  760.4	  583.7	 2960.0	...
2822612	  760.3	  583.8	 2959.0	...
2822613	  760.0	  583.8	 2958.0	...
2822614	  759.7	  584.3	 2956.0	...
2822615	  759.6	  584.5	 2956.0	...
2822616	  759.5	  584.6	 2955.0	...
2822617	  759.4	  584.2	 2953.0	...
2822618	  759.3	  583.9	 2955.0	...
2822619	  759.2	  583.8	 2958.0	...
2822620	  759.2	  583.8	 2961.0	...
2822621	  759.4	  584.0	 2961.0	...
2822622	  759.5	  584.1	 2962.0	...
2822623	  759.7	  583.9	 2960.0	...
2822624	  759.6	  583.5	 2958.0	...
2822625	  759.7	  583.1	 2958.0	...
2822626	  759.7	  583.6	 2961.0	...
2822627	  759.9	  584.1	 2963.0	...
2822628	  759.9	  584.6	 2962.0	...
2822629	  759.9	  584.6	 2963.0	...
2822630	  759.9	  585.0	 2963.0	...
2822631	  759.8	  585.4	 2964.0	...
2822632	  759.7	  585.5	 2964.0	...
2822633	  759.6	  585.3	 2963.0	...
2822634	  759.5	  585.1	 2963.0	...
2822635	  759.5	  585.2	 2963.0	...
2822636	  759.5	  585.1	 2962.0	...
2822637	  759.5	  585.1	 2961.0	...
2822638	  759.5	  585.0	 2959.0	...
2822639	  759.5	  585.1	 2959.0	...
2822640	  759.6	  585.6	 2959.0	...
2822641	  759.8	  586.0	 2959.0	...
2822642	  760.0	  586.0	 2959.0	...
2822643	  760.2	  585.6	 2959.0	...
2822644	  760.3	  585.6	 2960.0	...
2822645	  760.1	  586.2	 2963.0	...
2822646	  759.9	  586.9	 2966.0	...
2822647	  759.9	  586.9	 2966.0	...
2822648	  760.3	  586.6	 2964.0	...
2822649	  760.6	  586.2	 2962.0	...
2822650	  760.6	  586.0	 2963.0	...
2822651	  760.5	  585.8	 2962.0	...
2822652	  760.4	  585.1	 2960.0	...
2822653	  760.2	  584.5	 2960.0	...
2822654	  760.2	  584.0	 2961.0	...
2822655	  760.2	  584.1	 2963.0	...
2822656	  760.2	  584.3	 2963.0	...
2822657	  760.1	  584.4	 2962.0	...
2822658	  760.1	  584.8	 2962.0	...
2822659	  759.9	  585.4	 2961.0	...
2822660	  759.8	  586.0	 2960.0	...
2822661	  759.6	  585.6	 2960.0	...
2822662	  759.6	  585.1	 2960.0	...
2822663	  759.6	  584.6	 2961.0	...
2822664	  759.6	  584.9	 2960.0	...
2822665	  759.8	  585.1	 2957.0	...
2822666	  760.2	  585.1	 2956.0	...
2822667	  760.5	  585.2	 2956.0	...
2822668	  760.6	  585.5	 2957.0	...
2822669	  760.6	  585.9	 2958.0	...
2822670	  760.5	  586.2	 2958.0	...
2822671	  760.4	  586.3	 2957.0	...
2822672	  760.3	  586.5	 2956.0	...
2822673	  760.3	  586.5	 2955.0	...
2822674	  760.4	  586.6	 2954.0	...
2822675	  760.3	  586.7	 2954.0	...
2822676	  760.2	  586.8	 2956.0	...
2822677	  760.0	  586.5	 2960.0	...
2822678	  759.9	  586.4	 2963.0	...
2822679	  759.9	  586.4	 2963.0	...
2822680	  760.0	  586.1	 2962.0	...
2822681	  760.3	  585.2	 2962.0	...
2822682	  760.5	  584.3	 2962.0	...
2822683	  760.5	  584.4	 2961.0	...
2822684	  760.3	  584.9	 2962.0	...
2822685	  760.3	  584.6	 2961.0	...
2822686	  760.6	  583.8	 2961.0	...
2822687	  760.7	  583.1	 2959.0	...
2822688	  760.2	  583.3	 2958.0	...
2822689	  759.7	  583.5	 2958.0	...
2822690	  759.7	  583.7	 2960.0	...
2822691	  760.1	  583.7	 2961.0	...
2822692	  760.8	  584.2	 2961.0	...
2822693	  761.0	  584.7	 2960.0	...
2822694	  761.1	  585.3	 2958.0	...
2822695	  760.9	  585.1	 2957.0	...
2822696	  760.7	  584.9	 2957.0	...
2822697	  760.6	  584.8	 2957.0	...
2822698	  761.0	  584.8	 2958.0	...
2822699	  761.5	  584.9	 2957.0	...
2822700	  761.8	  585.0	 2958.0	...
2822701	  761.3	  585.0	 2958.0	...
2822702	  760.8	  585.0	 2959.0	...
2822703	  760.6	  585.1	 2958.0	...
2822704	  760.7	  585.2	 2957.0	...
2822705	  760.6	  585.3	 2958.0	...
2822706	  760.6	  585.3	 2962.0	...
2822707	  760.7	  585.3	 2965.0	...
2822708	  761.1	  585.4	 2967.0	...
2822709	  761.4	  585.3	 2966.0	...
2822710	  761.5	  585.2	 2965.0	...
2822711	  761.5	  585.0	 2964.0	...
2822712	  761.6	  584.9	 2964.0	...
2822713	  761.6	  584.7	 2965.0	...
2822714	  761.7	  584.7	 2966.0	...
2822715	  761.7	  585.0	 2967.0	...
2822716	  761.8	  585.4	 2968.0	...
2822717	  761.9	  585.7	 2968.0	...
2822718	  761.8	  585.9	 2969.0	...
2822719	  761.8	  586.2	 2969.0	...
2822720	  761.7	  585.9	 2967.0	...
2822721	  761.6	  585.5	 2965.0	...
2822722	  761.5	  584.9	 2963.0	...
2822723	  761.4	  584.9	 2963.0	...
2822724	  761.4	  585.3	 2962.0	...
2822725	  761.5	  585.7	 2961.0	...
2822726	  761.6	  585.8	 2961.0	...
2822727	  761.3	  585.5	 2962.0	...
2822728	  760.9	  585.2	 2962.0	...
2822729	  760.6	  585.2	 2963.0	...
2822730	  760.7	  585.2	 2962.0	...
2822731	  760.9	  585.4	 2962.0	...
2822732	  760.9	  585.9	 2963.0	...
2822733	  761.2	  586.2	 2962.0	...
2822734	  761.5	  586.4	 2961.0	...
2822735	  761.5	  586.1	 2960.0	...
2822736	  761.2	  585.7	 2962.0	...
2822737	  761.2	  585.1	 2963.0	...
2822738	  761.4	  584.7	 2965.0	...
2822739	  761.6	  584.5	 2969.0	...
2822740	  761.4	  584.5	 2972.0	...
2822741	  761.3	  584.2	 2972.0	...
2822742	  761.6	  583.9	 2968.0	...
2822743	  761.9	  583.7	 2964.0	...
2822744	  762.2	  583.7	 2963.0	...
2822745	  762.1	  583.8	 2962.0	...
2822746	  762.0	  583.9	 2964.0	...
2822747	  761.8	  584.0	 2969.0	...
2822748	  761.8	  584.0	 2974.0	...
2822749	  761.9	  584.0	 2972.0	...
2822750	  762.0	  583.8	 2969.0	...
2822751	  762.0	  583.8	 2969.0	...
2822752	  761.9	  583.8	 2973.0	...
2822753	  761.8	  583.7	 2977.0	...
2822754	  761.7	  583.6	 2977.0	...
2822755	  761.6	  583.6	 2978.0	...
2822756	  761.9	  583.7	 2979.0	...
2822757	  762.1	  583.8	 2979.0	...
2822758	  762.6	  584.0	 2977.0	...
2822759	  762.9	  583.9	 2976.0	...
2822760	  763.0	  584.0	 2977.0	...
2822761	  762.7	  584.1	 2978.0	...
2822762	  762.4	  584.1	 2979.0	...
2822763	  762.2	  584.1	 2979.0	...
2822764	  762.3	  584.1	 2979.0	...
2822765	  762.3	  584.3	 2979.0	...
2822766	  762.3	  584.5	 2978.0	...
2822767	  762.3	  584.5	 2980.0	...
2822768	  762.3	  584.5	 2982.0	...
2822769	  762.5	  584.5	 2984.0	...
2822770	  762.7	  584.5	 2985.0	...
2822771	  763.0	  584.2	 2985.0	...
2822772	  763.0	  583.9	 2986.0	...
2822773	  762.8	  583.7	 2986.0	...
2822774	  762.4	  583.8	 2987.0	...
2822775	  762.1	  584.0	 2987.0	...
2822776	  762.1	  584.0	 2985.0	...
2822777	  762.0	  583.8	 2983.0	...
2822778	  761.9	  583.7	 2981.0	...
2822779	  761.9	  583.5	 2980.0	...
2822780	  761.9	  583.4	 2979.0	...
2822781	  762.1	  583.3	 2979.0	...
2822782	  762.3	  583.3	 2977.0	...
2822783	  762.5	  583.3	 2976.0	...
2822784	  762.6	  583.4	 2976.0	...
2822785	  762.6	  583.4	 2977.0	...
2822786	  762.6	  583.3	 2978.0	...
2822787	  762.5	  583.2	 2982.0	...
2822788	  762.6	  583.0	 2985.0	...
2822789	  762.6	  583.0	 2988.0	...
2822790	  762.8	  583.0	 2989.0	...
2822791	  763.0	  583.1	 2989.0	...
2822792	  763.0	  583.1	 2990.0	...
2822793	  762.8	  583.1	 2989.0	...
2822794	  762.6	  582.9	 2988.0	...
2822795	  762.5	  582.6	 2986.0	...
2822796	  762.5	  582.4	 2986.0	...
2822797	  762.6	  582.5	 2985.0	...
2822798	  762.7	  582.7	 2983.0	...
2822799	  762.8	  582.7	 2980.0	...
2822800	  762.7	  582.6	 2979.0	...
2822801	  762.6	  582.5	 2980.0	...
2822802	  762.6	  582.3	 2985.0	...
2822803	  762.6	  582.3	 2988.0	...
2822804	  762.6	  582.2	 2989.0	...
2822805	  762.5	  582.0	 2988.0	...
2822806	  762.4	  581.8	 2989.0	...
2822807	  762.3	  581.7	 2989.0	...
2822808	  762.4	  581.6	 2989.0	...
2822809	  762.6	  581.7	 2989.0	...
2822810	  762.8	  581.9	 2989.0	...
2822811	  762.8	  582.1	 2989.0	...
2822812	  762.9	  582.2	 2989.0	...
2822813	  763.0	  582.2	 2987.0	...
2822814	  763.0	  581.9	 2986.0	...
2822815	  762.9	  581.6	 2985.0	...
2822816	  762.8	  581.5	 2985.0	...
2822817	  762.6	  581.4	 2985.0	...
2822818	  762.3	  581.4	 2985.0	...
2822819	  762.0	  581.7	 2985.0	...
2822820	  762.1	  581.8	 2986.0	...
2822821	  762.4	  581.9	 2988.0	...
2822822	  762.6	  581.8	 2989.0	...
2822823	  762.6	  581.6	 2990.0	...
2822824	  762.6	  581.4	 2989.0	...
2822825	  762.6	  581.0	 2987.0	...
2822826	  762.7	  580.8	 2986.0	...
2822827	  762.8	  580.8	 2986.0	...
2822828	  762.8	  580.7	 2986.0	...
2822829	  762.7	  580.4	 2987.0	...
2822830	  762.7	  580.2	 2987.0	...
2822831	  762.8	  580.0	 2986.0	...
2822832	  762.9	  580.0	 2988.0	...
2822833	  762.9	  579.8	 2991.0	...
2822834	  762.7	  579.8	 2994.0	...
2822835	  762.6	  579.8	 2995.0	...
2822836	  762.4	  579.9	 2995.0	...
2822837	  762.3	  579.9	 2996.0	...
2822838	  762.6	  579.8	 2997.0	...
2822839	  763.0	  579.8	 2998.0	...
2822840	  763.4	  579.8	 2998.0	...
2822841	  763.5	  579.8	 2997.0	...
2822842	  763.7	  579.8	 2996.0	...
2822843	  763.8	  579.9	 2998.0	...
2822844	  763.8	  580.0	 3001.0	...
2822845	  763.9	  579.9	 3005.0	...
2822846	  764.3	  579.8	 3006.0	...
2822847	  764.8	  579.7	 3006.0	...
2822848	  764.8	  579.4	 3006.0	...
2822849	  764.5	  579.2	 3006.0	...
2822850	  764.2	  579.1	 3006.0	...
2822851	  764.3	  579.2	 3007.0	...
2822852	  764.3	  579.2	 3007.0	...
2822853	  764.3	  579.3	 3004.0	...
2822854	  764.2	  579.2	 3000.0	...
2822855	  764.1	  579.1	 2999.0	...
2822856	  764.2	  578.9	 3001.0	...
2822857	  764.3	  578.8	 3002.0	...
2822858	  764.4	  578.7	 3001.0	...
2822859	  764.4	  578.5	 3001.0	...
2822860	  764.2	  578.3	 3002.0	...
2822861	  764.1	  578.1	 3003.0	...
2822862	  764.0	  578.0	 3003.0	...
2822863	  764.1	  578.0	 3002.0	...
2822864	  764.0	  578.0	 3001.0	...
2822865	  764.0	  578.0	 3001.0	...
2822866	  763.9	  578.5	 3001.0	...
2822867	  763.9	  579.1	 3002.0	...
2822868	  763.9	  579.8	 3001.0	...
2822869	  763.7	  579.9	 2999.0	...
2822870	  763.5	  580.0	 2997.0	...
2822871	  763.3	  580.1	 2997.0	...
2822872	  763.3	  580.2	 2996.0	...
2822873	  763.4	  580.2	 2996.0	...
2822874	  763.1	  580.1	 2998.0	...
2822875	  763.0	  580.1	 2998.0	...
2822876	  762.8	  580.2	 2999.0	...
2822877	  762.9	  580.2	 2999.0	...
2822878	  762.9	  580.4	 2999.0	...
2822879	  762.8	  580.5	 3000.0	...
2822880	  763.0	  581.3	 3000.0	...
2822881	  763.2	  581.9	 3000.0	...
2822882	  763.4	  582.7	 3000.0	...
2822883	  764.1	  583.9	 2998.0	...
2822884	  764.9	  585.2	 2996.0	...
EFIX R   2817031	2822884	5854	  751.5	  582.9	   2849
SSACC R  2822885
2822885	  765.8	  586.4	 2992.0	...
2822886	  766.4	  586.6	 2989.0	...
2822887	  768.0	  586.4	 2987.0	...
2822888	  770.6	  585.9	 2985.0	...
2822889	  774.5	  585.2	 2982.0	...
2822890	  778.4	  583.9	 2979.0	...
2822891	  782.1	  582.3	 2976.0	...
2822892	  785.6	  580.7	 2974.0	...
2822893	  789.2	  579.0	 2971.0	...
2822894	  793.2	  577.6	 2971.0	...
2822895	  796.8	  576.0	 2971.0	...
2822896	  800.1	  574.9	 2968.0	...
2822897	  803.4	  573.8	 2965.0	...
2822898	  805.9	  572.4	 2960.0	...
2822899	  808.1	  570.5	 2959.0	...
2822900	  809.4	  568.4	 2965.0	...
2822901	  811.1	  567.3	 2972.0	...
ESACC R  2822885	2822901	17	  765.8	  586.4	  811.1	  567.3	   1.05	     82
SFIX R   2822902
2822902	  812.1	  566.4	 2979.0	...
2822903	  813.3	  565.8	 2979.0	...
2822904	  814.0	  565.0	 2979.0	...
2822905	  814.7	  564.4	 2979.0	...
2822906	  815.6	  563.3	 2979.0	...
2822907	  816.9	  562.4	 2979.0	...
2822908	  818.7	  561.6	 2979.0	...
2822909	  819.7	  561.3	 2980.0	...
2822910	  821.0	  561.0	 2980.0	...
2822911	  821.8	  560.9	 2978.0	...
2822912	  823.3	  561.1	 2975.0	...
2822913	  824.0	  561.3	 2972.0	...
2822914	  825.3	  561.4	 2970.0	...
2822915	  825.9	  561.4	 2970.0	...
2822916	  826.5	  561.2	 2971.0	...
2822917	  826.7	  561.0	 2972.0	...
2822918	  826.9	  560.8	 2972.0	...
2822919	  827.2	  560.6	 2972.0	...
2822920	  826.3	  560.7	 2970.0	...
2822921	  825.4	  560.8	 2969.0	...
2822922	  824.1	  560.9	 2969.0	...
2822923	  823.6	  560.9	 2970.0	...
2822924	  823.0	  561.1	 2969.0	...
2822925	  822.8	  561.1	 2966.0	...
2822926	  822.5	  561.2	 2965.0	...
2822927	  822.5	  561.7	 2965.0	...
2822928	  822.6	  562.4	 2969.0	...
2822929	  823.4	  562.7	 2973.0	...
2822930	  824.1	  562.2	 2972.0	...
2822931	  824.8	  561.7	 2968.0	...
2822932	  825.2	  561.8	 2965.0	...
2822933	  825.5	  562.1	 2967.0	...
2822934	  825.4	  562.4	 2970.0	...
2822935	  825.0	  562.4	 2971.0	...
2822936	  824.7	  562.5	 2968.0	...
2822937	  824.8	  562.0	 2965.0	...
2822938	  824.8	  561.6	 2961.0	...
2822939	  824.8	  561.4	 2961.0	...
2822940	  824.8	  561.9	 2961.0	...
2822941	  825.3	  562.3	 2960.0	...
2822942	  826.3	  562.4	 2962.0	...
2822943	  827.4	  562.3	 2965.0	...
2822944	  828.3	  562.2	 2968.0	...
2822945	  828.6	  562.4	 2968.0	...
2822946	  829.0	  563.0	 2969.0	...
2822947	  829.0	  563.6	 2970.0	...
2822948	  829.0	  564.0	 2970.0	...
2822949	  829.0	  563.7	 2971.0	...
2822950	  828.9	  563.4	 2971.0	...
2822951	  828.9	  563.3	 2972.0	...
2822952	  829.1	  562.7	 2972.0	...
2822953	  829.4	  562.2	 2968.0	...
2822954	  829.7	  561.6	 2965.0	...
2822955	  829.5	  561.6	 2962.0	...
2822956	  829.4	  562.2	 2963.0	...
2822957	  829.9	  562.8	 2964.0	...
2822958	  830.6	  563.4	 2964.0	...
2822959	  831.2	  563.5	 2964.0	...
2822960	  831.5	  563.6	 2965.0	...
2822961	  831.8	  563.5	 2964.0	...
2822962	  832.1	  563.5	 2962.0	...
2822963	  832.2	  563.4	 2962.0	...
2822964	  832.2	  563.1	 2963.0	...
2822965	  832.1	  562.9	 2966.0	...
2822966	  832.5	  562.7	 2967.0	...
2822967	  832.9	  562.6	 2968.0	...
2822968	  833.4	  562.5	 2968.0	...
2822969	  833.5	  562.4	 2966.0	...
2822970	  833.6	  562.4	 2965.0	...
2822971	  833.4	  562.4	 2965.0	...
2822972	  833.3	  562.6	 2965.0	...
2822973	  833.2	  563.1	 2966.0	...
2822974	  833.4	  563.4	 2966.0	...
2822975	  833.6	  563.6	 2965.0	...
2822976	  833.8	  563.6	 2962.0	...
2822977	  833.9	  563.6	 2959.0	...
2822978	  833.8	  563.6	 2960.0	...
2822979	  833.7	  564.0	 2960.0	...
2822980	  833.6	  564.3	 2960.0	...
2822981	  833.6	  564.6	 2957.0	...
2822982	  833.9	  565.1	 2956.0	...
2822983	  834.2	  565.8	 2956.0	...
2822984	  834.5	  566.4	 2957.0	...
2822985	  834.7	  566.7	 2958.0	...
2822986	  834.9	  567.2	 2959.0	...
2822987	  834.9	  567.8	 2961.0	...
2822988	  834.7	  568.1	 2962.0	...
2822989	  834.5	  568.9	 2962.0	...
2822990	  834.4	  569.7	 2962.0	...
2822991	  834.4	  570.4	 2962.0	...
2822992	  834.2	  570.5	 2962.0	...
2822993	  833.8	  571.1	 2961.0	...
2822994	  833.4	  571.8	 2960.0	...
2822995	  833.1	  572.5	 2958.0	...
2822996	  832.9	  572.6	 2958.0	...
2822997	  832.6	  572.6	 2957.0	...
2822998	  832.3	  573.5	 2955.0	...
2822999	  831.2	  574.9	 2953.0	...
2823000	  829.9	  576.6	 2951.0	...
2823001	  828.4	  577.4	 2950.0	...
2823002	  827.7	  577.9	 2948.0	...
2823003	  826.8	  578.4	 2950.0	...
2823004	  825.3	  579.0	 2952.0	...
2823005	  823.3	  579.6	 2955.0	...
EFIX R   2822902	2823005	104	  828.2	  564.7	   2966
SSACC R  2823006
2823006	  821.1	  579.5	 2956.0	...
2823007	  819.5	  579.3	 2955.0	...
2823008	  817.6	  579.0	 2955.0	...
2823009	  815.5	  579.1	 2954.0	...
2823010	  812.6	  579.2	 2953.0	...
2823011	  809.6	  579.4	 2954.0	...
2823012	  805.9	  579.6	 2956.0	...
2823013	  802.5	  580.0	 2958.0	...
2823014	  799.6	  580.5	 2958.0	...
2823015	  796.8	  581.2	 2958.0	...
2823016	  793.5	  581.7	 2957.0	...
2823017	  790.2	  582.2	 2954.0	...
2823018	  787.5	  583.1	 2950.0	...
2823019	  785.8	  583.9	 2945.0	...
ESACC R  2823006	2823019	14	  821.1	  579.5	  785.8	  583.9	   0.76	     66
SFIX R   2823020
2823020	  783.6	  584.7	 2944.0	...
2823021	  782.5	  585.5	 2943.0	...
2823022	  780.8	  586.6	 2944.0	...
2823023	  780.1	  587.7	 2946.0	...
2823024	  778.4	  588.7	 2950.0	...
2823025	  777.4	  589.5	 2953.0	...
2823026	  776.0	  590.1	 2955.0	...
2823027	  775.7	  591.1	 2955.0	...
2823028	  775.5	  591.9	 2952.0	...
2823029	  774.9	  592.9	 2949.0	...
2823030	  774.2	  592.9	 2948.0	...
2823031	  773.4	  592.9	 2951.0	...
2823032	  773.2	  592.8	 2954.0	...
2823033	  773.3	  592.8	 2955.0	...
2823034	  773.6	  593.1	 2952.0	...
2823035	  774.4	  593.3	 2948.0	...
2823036	  775.2	  593.3	 2944.0	...
2823037	  775.9	  593.1	 2944.0	...
2823038	  776.3	  592.9	 2945.0	...
2823039	  777.0	  592.8	 2948.0	...
2823040	  777.7	  592.9	 2951.0	...
2823041	  778.8	  593.3	 2953.0	...
2823042	  779.2	  593.8	 2955.0	...
2823043	  779.6	  594.1	 2955.0	...
2823044	  780.3	  594.0	 2955.0	...
2823045	  781.0	  593.8	 2953.0	...
2823046	  781.7	  593.6	 2949.0	...
2823047	  781.6	  593.5	 2945.0	...
2823048	  781.5	  593.4	 2942.0	...
2823049	  781.5	  593.4	 2943.0	...
2823050	  781.3	  593.5	 2942.0	...
2823051	  781.1	  593.3	 2940.0	...
2823052	  780.8	  593.0	 2938.0	...
2823053	  780.8	  592.7	 2936.0	...
2823054	  780.9	  592.6	 2936.0	...
2823055	  780.9	  592.6	 2935.0	...
2823056	  780.9	  592.7	 2935.0	...
2823057	  780.8	  592.8	 2933.0	...
2823058	  780.5	  592.9	 2931.0	...
2823059	  780.2	  592.9	 2929.0	...
2823060	  779.9	  592.7	 2928.0	...
2823061	  779.7	  592.6	 2928.0	...
2823062	  779.4	  592.5	 2930.0	...
2823063	  779.1	  592.5	 2933.0	...
2823064	  779.0	  592.5	 2936.0	...
2823065	  779.2	  592.4	 2936.0	...
2823066	  779.3	  592.3	 2936.0	...
2823067	  779.2	  592.8	 2936.0	...
2823068	  779.0	  593.4	 2935.0	...
2823069	  778.8	  594.0	 2934.0	...
2823070	  778.9	  594.1	 2932.0	...
2823071	  779.1	  594.3	 2931.0	...
2823072	  779.3	  594.4	 2931.0	...
2823073	  779.5	  594.7	 2929.0	...
2823074	  779.5	  595.0	 2928.0	...
2823075	  779.5	  595.0	 2928.0	...
2823076	  779.5	  594.7	 2928.0	...
2823077	  779.5	  594.4	 2926.0	...
2823078	  779.6	  594.3	 2925.0	...
2823079	  779.6	  594.2	 2925.0	...
2823080	  779.6	  594.2	 2926.0	...
2823081	  779.7	  594.1	 2926.0	...
2823082	  779.9	  593.9	 2926.0	...
2823083	  780.1	  593.7	 2926.0	...
2823084	  780.1	  593.4	 2926.0	...
2823085	  780.2	  593.1	 2926.0	...
2823086	  780.1	  593.0	 2925.0	...
2823087	  779.9	  593.0	 2924.0	...
2823088	  779.7	  593.0	 2923.0	...
2823089	  779.6	  593.1	 2923.0	...
2823090	  779.7	  593.1	 2922.0	...
2823091	  780.1	  593.0	 2920.0	...
2823092	  780.6	  592.8	 2919.0	...
2823093	  780.9	  592.7	 2920.0	...
2823094	  781.1	  592.6	 2920.0	...
2823095	  781.1	  592.6	 2919.0	...
2823096	  781.1	  592.6	 2918.0	...
2823097	  781.0	  592.6	 2918.0	...
2823098	  780.9	  593.2	 2918.0	...
2823099	  781.1	  593.8	 2916.0	...
2823100	  781.3	  593.7	 2915.0	...
2823101	  781.5	  593.2	 2914.0	...
2823102	  781.4	  592.8	 2915.0	...
2823103	  781.4	  593.0	 2916.0	...
2823104	  781.4	  593.0	 2916.0	...
2823105	  781.5	  592.4	 2916.0	...
2823106	  781.6	  591.6	 2916.0	...
2823107	  782.0	  591.0	 2915.0	...
2823108	  782.5	  591.1	 2915.0	...
2823109	  782.9	  591.0	 2911.0	...
2823110	  783.0	  590.9	 2908.0	...
2823111	  782.7	  591.0	 2906.0	...
2823112	  782.3	  591.3	 2908.0	...
2823113	  782.0	  591.6	 2910.0	...
2823114	  781.9	  591.8	 2910.0	...
2823115	  781.9	  592.2	 2908.0	...
2823116	  781.9	  592.7	 2907.0	...
2823117	  781.9	  592.9	 2908.0	...
2823118	  781.8	  593.0	 2909.0	...
2823119	  782.3	  592.9	 2910.0	...
2823120	  782.7	  592.9	 2911.0	...
2823121	  782.9	  592.8	 2909.0	...
2823122	  782.6	  592.7	 2906.0	...
2823123	  782.9	  592.6	 2903.0	...
2823124	  783.2	  592.5	 2901.0	...
2823125	  783.6	  592.4	 2899.0	...
2823126	  783.5	  592.4	 2898.0	...
2823127	  783.6	  592.4	 2901.0	...
2823128	  783.6	  592.4	 2904.0	...
2823129	  783.6	  592.0	 2907.0	...
2823130	  783.5	  591.7	 2907.0	...
2823131	  783.5	  591.4	 2905.0	...
2823132	  783.4	  591.6	 2904.0	...
2823133	  783.3	  591.9	 2903.0	...
2823134	  783.3	  592.0	 2902.0	...
2823135	  783.2	  591.8	 2902.0	...
2823136	  783.3	  591.6	 2901.0	...
2823137	  783.4	  591.4	 2900.0	...
2823138	  783.5	  591.3	 2899.0	...
2823139	  783.6	  591.2	 2896.0	...
2823140	  783.7	  591.2	 2895.0	...
2823141	  783.9	  591.1	 2893.0	...
2823142	  783.9	  590.4	 2892.0	...
2823143	  783.9	  589.8	 2891.0	...
2823144	  783.7	  588.9	 2890.0	...
2823145	  783.5	  587.9	 2890.0	...
2823146	  783.3	  586.9	 2892.0	...
2823147	  783.0	  585.5	 2894.0	...
2823148	  782.7	  584.8	 2894.0	...
2823149	  781.6	  584.3	 2895.0	...
2823150	  780.6	  584.1	 2895.0	...
2823151	  779.3	  583.9	 2894.0	...
2823152	  777.5	  583.6	 2894.0	...
2823153	  775.9	  583.6	 2893.0	...
2823154	  774.1	  583.7	 2893.0	...
2823155	  773.3	  584.5	 2892.0	...
2823156	  772.6	  585.5	 2893.0	...
2823157	  772.3	  587.0	 2893.0	...
2823158	  772.1	  587.8	 2893.0	...
2823159	  772.0	  588.6	 2892.0	...
2823160	  771.9	  589.4	 2890.0	...
2823161	  771.9	  590.5	 2888.0	...
2823162	  772.8	  591.2	 2888.0	...
2823163	  773.6	  591.8	 2886.0	...
2823164	  774.5	  592.0	 2884.0	...
2823165	  774.5	  592.3	 2882.0	...
2823166	  774.6	  592.3	 2882.0	...
2823167	  774.8	  592.6	 2882.0	...
2823168	  775.0	  592.8	 2883.0	...
2823169	  774.9	  593.1	 2884.0	...
2823170	  774.6	  593.2	 2886.0	...
2823171	  774.3	  593.3	 2887.0	...
2823172	  774.2	  593.4	 2888.0	...
2823173	  774.0	  593.6	 2887.0	...
2823174	  773.8	  593.8	 2886.0	...
2823175	  773.6	  593.9	 2885.0	...
2823176	  773.5	  593.8	 2888.0	...
2823177	  773.5	  593.6	 2891.0	...
2823178	  773.5	  593.3	 2891.0	...
2823179	  773.4	  592.9	 2888.0	...
2823180	  773.4	  592.3	 2885.0	...
2823181	  773.4	  591.7	 2885.0	...
2823182	  773.3	  591.3	 2885.0	...
2823183	  773.3	  591.2	 2885.0	...
2823184	  773.4	  591.2	 2883.0	...
2823185	  773.5	  591.4	 2880.0	...
2823186	  773.8	  591.5	 2880.0	...
2823187	  773.9	  591.7	 2883.0	...
2823188	  774.1	  592.0	 2885.0	...
2823189	  774.4	  592.2	 2885.0	...
2823190	  774.7	  592.3	 2883.0	...
2823191	  775.0	  592.7	 2880.0	...
2823192	  775.0	  593.1	 2877.0	...
2823193	  775.0	  593.3	 2876.0	...
2823194	  775.0	  593.0	 2877.0	...
2823195	  774.9	  592.6	 2879.0	...
2823196	  774.7	  592.4	 2878.0	...
2823197	  774.5	  592.2	 2875.0	...
2823198	  774.5	  592.2	 2872.0	...
2823199	  774.2	  592.2	 2872.0	...
2823200	  773.9	  592.3	 2872.0	...
2823201	  773.9	  592.4	 2872.0	...
2823202	  774.6	  592.2	 2872.0	...
2823203	  775.3	  592.1	 2871.0	...
2823204	  775.6	  592.0	 2869.0	...
2823205	  775.6	  592.1	 2868.0	...
2823206	  775.6	  592.2	 2867.0	...
2823207	  775.5	  592.3	 2867.0	...
2823208	  775.0	  592.4	 2866.0	...
2823209	  774.6	  592.4	 2867.0	...
2823210	  774.4	  592.7	 2870.0	...
2823211	  774.5	  593.0	 2872.0	...
2823212	  774.7	  593.2	 2874.0	...
2823213	  774.8	  593.2	 2872.0	...
2823214	  774.8	  593.2	 2870.0	...
2823215	  774.6	  593.3	 2867.0	...
2823216	  774.5	  593.6	 2867.0	...
2823217	  774.5	  593.8	 2867.0	...
2823218	  774.4	  593.9	 2867.0	...
2823219	  774.7	  593.3	 2866.0	...
2823220	  775.3	  592.7	 2866.0	...
2823221	  775.4	  592.5	 2868.0	...
2823222	  775.0	  592.6	 2870.0	...
2823223	  774.7	  592.7	 2873.0	...
2823224	  774.7	  592.7	 2873.0	...
2823225	  774.6	  592.7	 2870.0	...
2823226	  774.6	  593.0	 2867.0	...
2823227	  774.6	  593.4	 2864.0	...
2823228	  774.7	  593.7	 2863.0	...
2823229	  774.7	  593.7	 2862.0	...
2823230	  774.6	  593.7	 2861.0	...
2823231	  774.4	  593.8	 2861.0	...
2823232	  774.3	  593.7	 2861.0	...
2823233	  774.4	  593.7	 2861.0	...
2823234	  774.4	  593.6	 2862.0	...
2823235	  774.5	  593.7	 2863.0	...
2823236	  774.6	  593.8	 2863.0	...
2823237	  774.7	  593.7	 2863.0	...
2823238	  774.7	  593.4	 2863.0	...
2823239	  774.8	  593.0	 2863.0	...
2823240	  774.9	  592.9	 2862.0	...
2823241	  775.1	  593.0	 2861.0	...
2823242	  775.2	  593.1	 2861.0	...
2823243	  775.3	  593.1	 2861.0	...
2823244	  775.2	  593.1	 2861.0	...
2823245	  775.1	  593.1	 2860.0	...
2823246	  774.9	  593.1	 2862.0	...
2823247	  774.8	  593.0	 2863.0	...
2823248	  774.7	  592.9	 2862.0	...
2823249	  774.7	  592.8	 2859.0	...
2823250	  774.6	  592.8	 2856.0	...
2823251	  774.7	  592.9	 2855.0	...
2823252	  774.8	  593.0	 2854.0	...
2823253	  775.0	  593.1	 2853.0	...
2823254	  775.1	  593.0	 2855.0	...
2823255	  775.1	  592.8	 2859.0	...
2823256	  774.9	  592.6	 2862.0	...
2823257	  774.7	  592.3	 2861.0	...
2823258	  774.4	  592.3	 2859.0	...
2823259	  774.4	  592.6	 2858.0	...
2823260	  774.7	  592.9	 2857.0	...
2823261	  775.0	  593.3	 2854.0	...
2823262	  775.1	  593.2	 2851.0	...
2823263	  775.0	  593.2	 2848.0	...
2823264	  774.9	  593.1	 2847.0	...
2823265	  774.8	  592.9	 2847.0	...
2823266	  774.8	  592.8	 2849.0	...
2823267	  774.8	  593.0	 2853.0	...
2823268	  774.8	  593.0	 2857.0	...
2823269	  774.7	  593.0	 2857.0	...
2823270	  774.7	  592.9	 2857.0	...
2823271	  774.8	  593.1	 2856.0	...
2823272	  774.9	  593.3	 2857.0	...
2823273	  775.0	  593.3	 2854.0	...
2823274	  775.3	  593.0	 2851.0	...
2823275	  775.5	  593.0	 2847.0	...
2823276	  775.7	  593.2	 2845.0	...
2823277	  775.7	  593.4	 2842.0	...
2823278	  775.7	  593.4	 2840.0	...
2823279	  775.6	  593.7	 2841.0	...
2823280	  775.5	  594.1	 2841.0	...
2823281	  775.5	  594.2	 2841.0	...
2823282	  775.5	  593.8	 2840.0	...
2823283	  775.6	  593.8	 2841.0	...
2823284	  775.6	  594.3	 2841.0	...
2823285	  775.5	  594.8	 2840.0	...
2823286	  775.4	  595.0	 2840.0	...
2823287	  775.4	  595.1	 2839.0	...
2823288	  775.5	  595.1	 2840.0	...
2823289	  775.4	  595.2	 2840.0	...
2823290	  775.3	  595.2	 2842.0	...
2823291	  775.2	  594.9	 2844.0	...
2823292	  775.3	  594.6	 2845.0	...
2823293	  775.0	  594.4	 2844.0	...
2823294	  774.7	  594.4	 2843.0	...
2823295	  774.5	  594.4	 2843.0	...
2823296	  774.6	  594.3	 2843.0	...
2823297	  774.9	  594.2	 2843.0	...
2823298	  775.3	  594.4	 2843.0	...
2823299	  775.6	  594.6	 2844.0	...
2823300	  775.7	  594.9	 2844.0	...
2823301	  775.5	  595.4	 2845.0	...
2823302	  774.9	  596.0	 2843.0	...
2823303	  773.9	  596.7	 2840.0	...
2823304	  772.7	  596.7	 2839.0	...
2823305	  771.9	  596.7	 2842.0	...
2823306	  770.7	  597.0	 2844.0	...
EFIX R   2823020	2823306	287	  777.3	  592.5	   2892
SSACC R  2823307
2823307	  769.7	  597.6	 2844.0	...
2823308	  767.6	  598.1	 2845.0	...
2823309	  765.5	  598.3	 2845.0	...
2823310	  763.5	  598.7	 2844.0	...
2823311	  761.3	  599.2	 2843.0	...
2823312	  759.2	  599.5	 2842.0	...
2823313	  757.1	  599.8	 2841.0	...
2823314	  755.8	  600.0	 2842.0	...
2823315	  754.9	  599.6	 2845.0	...
2823316	  752.7	  599.0	 2848.0	...
2823317	  750.9	  598.4	 2851.0	...
ESACC R  2823307	2823317	11	  769.7	  597.6	  750.9	  598.4	   0.40	     40
SFIX R   2823318
2823318	  749.2	  597.5	 2845.0	...
2823319	  748.5	  596.4	 2838.0	...
2823320	  747.9	  595.2	 2835.0	...
2823321	  747.6	  595.0	 2839.0	...
2823322	  747.4	  594.3	 2839.0	...
2823323	  747.2	  593.7	 2835.0	...
2823324	  746.9	  593.2	 2834.0	...
2823325	  747.0	  593.3	 2836.0	...
2823326	  747.4	  593.1	 2840.0	...
2823327	  747.9	  592.8	 2841.0	...
2823328	  748.3	  592.6	 2841.0	...
2823329	  748.3	  592.5	 2840.0	...
2823330	  748.2	  592.5	 2839.0	...
2823331	  748.1	  593.0	 2839.0	...
2823332	  748.5	  593.3	 2839.0	...
2823333	  749.0	  593.9	 2840.0	...
2823334	  749.3	  594.1	 2840.0	...
2823335	  749.0	  594.4	 2840.0	...
2823336	  749.4	  594.4	 2840.0	...
2823337	  750.5	  594.5	 2839.0	...
2823338	  751.5	  594.7	 2839.0	...
2823339	  752.0	  595.3	 2840.0	...
2823340	  752.0	  595.7	 2840.0	...
2823341	  752.0	  595.8	 2840.0	...
2823342	  751.9	  595.5	 2839.0	...
2823343	  752.0	  595.5	 2838.0	...
2823344	  752.5	  595.5	 2832.0	...
2823345	  752.8	  595.6	 2826.0	...
2823346	  753.2	  596.1	 2821.0	...
2823347	  753.3	  596.6	 2822.0	...
2823348	  753.4	  597.4	 2823.0	...
2823349	  753.3	  597.7	 2823.0	...
2823350	  753.1	  598.2	 2824.0	...
2823351	  752.8	  598.5	 2824.0	...
2823352	  752.6	  598.8	 2825.0	...
2823353	  752.6	  598.6	 2825.0	...
2823354	  752.6	  598.2	 2825.0	...
2823355	  752.3	  597.8	 2824.0	...
2823356	  751.7	  597.6	 2824.0	...
2823357	  751.0	  597.6	 2824.0	...
2823358	  750.5	  597.4	 2823.0	...
2823359	  750.5	  597.1	 2823.0	...
2823360	  750.4	  596.8	 2822.0	...
2823361	  750.2	  597.4	 2822.0	...
2823362	  750.1	  598.2	 2821.0	...
2823363	  750.2	  599.0	 2822.0	...
2823364	  750.4	  599.3	 2825.0	...
2823365	  750.6	  599.5	 2827.0	...
2823366	  750.6	  599.2	 2827.0	...
2823367	  750.5	  598.4	 2825.0	...
2823368	  750.4	  597.6	 2822.0	...
2823369	  750.3	  597.2	 2820.0	...
2823370	  750.4	  597.2	 2820.0	...
2823371	  750.5	  597.4	 2820.0	...
2823372	  750.6	  597.4	 2821.0	...
2823373	  750.3	  597.6	 2821.0	...
2823374	  749.9	  597.6	 2821.0	...
2823375	  749.6	  598.0	 2819.0	...
2823376	  749.6	  598.3	 2816.0	...
2823377	  749.6	  598.4	 2813.0	...
2823378	  749.6	  598.2	 2812.0	...
2823379	  749.8	  598.2	 2813.0	...
2823380	  750.0	  598.3	 2815.0	...
2823381	  750.1	  598.3	 2815.0	...
2823382	  750.1	  598.3	 2812.0	...
2823383	  750.0	  598.3	 2808.0	...
2823384	  750.1	  598.4	 2806.0	...
2823385	  750.1	  598.2	 2806.0	...
2823386	  750.2	  597.9	 2807.0	...
2823387	  750.3	  597.7	 2805.0	...
2823388	  750.0	  597.7	 2804.0	...
2823389	  749.7	  598.0	 2802.0	...
2823390	  749.6	  598.0	 2802.0	...
2823391	  749.4	  598.0	 2802.0	...
2823392	  749.3	  597.8	 2802.0	...
2823393	  749.1	  597.8	 2803.0	...
2823394	  749.3	  597.7	 2803.0	...
2823395	  749.5	  597.8	 2803.0	...
2823396	  749.5	  597.8	 2803.0	...
2823397	  749.5	  597.8	 2803.0	...
2823398	  749.5	  597.6	 2802.0	...
2823399	  749.6	  597.4	 2801.0	...
2823400	  749.9	  597.3	 2800.0	...
2823401	  750.2	  597.4	 2800.0	...
2823402	  750.2	  597.6	 2800.0	...
MSG	2823403 0000 _ Number On
2823403	  750.3	  597.5	 2798.0	...
2823404	  750.4	  597.4	 2796.0	...
2823405	  750.4	  597.3	 2794.0	...
2823406	  750.3	  597.2	 2794.0	...
2823407	  750.2	  597.2	 2794.0	...
2823408	  750.2	  597.1	 2794.0	...
2823409	  750.3	  597.1	 2793.0	...
2823410	  750.3	  597.4	 2793.0	...
2823411	  750.3	  597.7	 2793.0	...
2823412	  749.9	  598.0	 2794.0	...
2823413	  749.4	  598.0	 2795.0	...
2823414	  749.3	  598.0	 2795.0	...
2823415	  749.8	  598.0	 2795.0	...
2823416	  750.2	  597.7	 2795.0	...
2823417	  750.0	  597.6	 2795.0	...
2823418	  749.6	  597.4	 2793.0	...
2823419	  749.4	  597.4	 2790.0	...
2823420	  749.6	  597.3	 2787.0	...
2823421	  749.8	  597.3	 2784.0	...
2823422	  750.0	  597.7	 2784.0	...
2823423	  750.1	  598.2	 2784.0	...
2823424	  750.3	  598.2	 2784.0	...
2823425	  750.3	  598.0	 2783.0	...
2823426	  750.4	  597.7	 2782.0	...
2823427	  750.5	  597.5	 2782.0	...
2823428	  750.3	  597.6	 2782.0	...
2823429	  750.0	  597.8	 2784.0	...
2823430	  749.8	  598.0	 2785.0	...
2823431	  749.8	  598.2	 2786.0	...
2823432	  749.9	  598.4	 2784.0	...
2823433	  749.9	  598.6	 2783.0	...
2823434	  749.8	  598.7	 2781.0	...
2823435	  749.7	  598.5	 2779.0	...
2823436	  749.6	  598.3	 2777.0	...
2823437	  749.6	  598.1	 2779.0	...
2823438	  749.7	  598.2	 2781.0	...
2823439	  749.9	  598.1	 2784.0	...
2823440	  749.8	  598.0	 2785.0	...
2823441	  749.6	  597.9	 2783.0	...
2823442	  749.3	  598.0	 2781.0	...
2823443	  749.2	  598.2	 2778.0	...
2823444	  748.9	  598.2	 2776.0	...
2823445	  748.9	  598.0	 2774.0	...
2823446	  749.0	  597.7	 2773.0	...
2823447	  749.3	  597.6	 2772.0	...
2823448	  749.5	  597.5	 2771.0	...
2823449	  749.7	  597.5	 2770.0	...
2823450	  749.5	  597.5	 2769.0	...
2823451	  749.4	  597.7	 2769.0	...
2823452	  749.3	  597.8	 2769.0	...
2823453	  749.3	  597.7	 2769.0	...
2823454	  749.3	  597.6	 2769.0	...
2823455	  749.4	  597.7	 2770.0	...
2823456	  749.5	  597.8	 2767.0	...
2823457	  749.6	  598.1	 2764.0	...
2823458	  749.6	  598.2	 2762.0	...
2823459	  749.8	  598.3	 2764.0	...
2823460	  750.2	  597.9	 2765.0	...
2823461	  751.1	  596.7	 2765.0	...
EFIX R   2823318	2823461	144	  750.0	  597.2	   2806
SSACC R  2823462
2823462	  751.7	  595.6	 2764.0	...
2823463	  753.2	  594.3	 2764.0	...
2823464	  754.5	  593.9	 2762.0	...
2823465	  757.4	  593.2	 2760.0	...
2823466	  760.2	  592.1	 2759.0	...
2823467	  763.6	  590.2	 2758.0	...
2823468	  766.2	  588.2	 2757.0	...
2823469	  769.3	  586.4	 2756.0	...
2823470	  772.6	  585.1	 2755.0	...
2823471	  775.5	  584.0	 2754.0	...
2823472	  777.9	  582.4	 2754.0	...
2823473	  780.0	  580.8	 2753.0	...
2823474	  782.2	  577.7	 2749.0	...
2823475	  784.2	  575.1	 2744.0	...
2823476	  785.6	  572.5	 2737.0	...
2823477	  786.9	  570.8	 2734.0	...
2823478	  788.0	  569.7	 2730.0	...
ESACC R  2823462	2823478	17	  751.7	  595.6	  788.0	  569.7	   0.95	     69
SFIX R   2823479
2823479	  789.0	  569.1	 2730.0	...
2823480	  790.1	  569.0	 2730.0	...
2823481	  791.5	  568.8	 2730.0	...
2823482	  792.7	  568.8	 2728.0	...
2823483	  793.3	  568.7	 2725.0	...
2823484	  793.7	  568.5	 2723.0	...
2823485	  794.0	  567.7	 2724.0	...
2823486	  794.0	  566.8	 2724.0	...
2823487	  793.3	  566.1	 2724.0	...
2823488	  792.4	  566.1	 2724.0	...
2823489	  791.5	  566.4	 2723.0	...
2823490	  790.8	  566.7	 2723.0	...
2823491	  790.1	  567.0	 2723.0	...
2823492	  789.7	  567.2	 2723.0	...
2823493	  789.0	  567.4	 2723.0	...
2823494	  788.2	  567.6	 2722.0	...
2823495	  787.6	  567.7	 2719.0	...
2823496	  787.3	  567.7	 2717.0	...
2823497	  787.1	  567.7	 2714.0	...
2823498	  786.9	  567.7	 2713.0	...
2823499	  787.0	  567.6	 2712.0	...
2823500	  787.4	  567.6	 2713.0	...
2823501	  787.7	  567.6	 2713.0	...
2823502	  787.8	  567.7	 2711.0	...
2823503	  787.9	  567.7	 2709.0	...
2823504	  787.8	  567.7	 2710.0	...
2823505	  787.7	  568.0	 2713.0	...
2823506	  787.6	  568.3	 2715.0	...
2823507	  787.8	  568.7	 2716.0	...
2823508	  788.0	  568.8	 2716.0	...
2823509	  788.3	  569.0	 2716.0	...
2823510	  788.5	  568.8	 2715.0	...
2823511	  789.0	  568.6	 2712.0	...
2823512	  789.6	  568.5	 2709.0	...
2823513	  790.1	  568.5	 2708.0	...
2823514	  790.3	  568.5	 2710.0	...
2823515	  790.7	  568.3	 2711.0	...
2823516	  791.1	  568.6	 2711.0	...
2823517	  791.5	  569.0	 2710.0	...
2823518	  791.5	  569.3	 2709.0	...
2823519	  791.6	  569.2	 2708.0	...
2823520	  791.8	  569.1	 2707.0	...
2823521	  792.0	  569.0	 2706.0	...
2823522	  792.3	  568.9	 2705.0	...
2823523	  792.3	  568.9	 2706.0	...
2823524	  792.4	  569.1	 2707.0	...
2823525	  792.5	  569.3	 2707.0	...
2823526	  792.6	  569.3	 2707.0	...
2823527	  792.7	  569.3	 2704.0	...
2823528	  792.5	  569.3	 2701.0	...
2823529	  792.3	  569.3	 2698.0	...
2823530	  792.1	  569.4	 2698.0	...
2823531	  792.0	  569.5	 2698.0	...
2823532	  792.0	  569.7	 2698.0	...
2823533	  792.1	  569.7	 2697.0	...
2823534	  792.5	  569.7	 2696.0	...
2823535	  792.9	  569.8	 2696.0	...
2823536	  793.2	  569.5	 2697.0	...
2823537	  793.3	  569.2	 2697.0	...
2823538	  793.3	  568.9	 2697.0	...
2823539	  793.2	  569.0	 2697.0	...
2823540	  793.0	  569.1	 2697.0	...
2823541	  792.9	  569.1	 2694.0	...
2823542	  793.0	  569.0	 2691.0	...
2823543	  793.1	  568.9	 2689.0	...
2823544	  793.3	  568.9	 2688.0	...
2823545	  793.5	  568.9	 2687.0	...
2823546	  793.8	  569.0	 2686.0	...
2823547	  793.9	  569.0	 2687.0	...
2823548	  793.9	  569.1	 2687.0	...
2823549	  794.0	  569.1	 2687.0	...
2823550	  794.1	  569.2	 2687.0	...
2823551	  794.2	  569.2	 2686.0	...
2823552	  794.2	  569.0	 2683.0	...
2823553	  794.3	  568.8	 2681.0	...
2823554	  794.4	  568.8	 2681.0	...
2823555	  794.5	  567.8	 2680.0	...
2823556	  794.6	  566.8	 2679.0	...
2823557	  794.7	  565.9	 2679.0	...
2823558	  794.8	  566.1	 2679.0	...
2823559	  794.9	  566.2	 2675.0	...
2823560	  795.1	  566.2	 2672.0	...
2823561	  795.3	  566.0	 2669.0	...
2823562	  795.4	  565.9	 2668.0	...
2823563	  795.4	  566.4	 2669.0	...
2823564	  795.5	  566.8	 2669.0	...
2823565	  795.5	  567.3	 2670.0	...
2823566	  795.8	  567.3	 2670.0	...
2823567	  796.2	  567.3	 2671.0	...
2823568	  796.0	  567.2	 2671.0	...
2823569	  795.5	  567.1	 2671.0	...
2823570	  795.0	  567.0	 2671.0	...
2823571	  795.4	  567.2	 2671.0	...
2823572	  795.8	  567.5	 2671.0	...
2823573	  796.2	  567.9	 2672.0	...
2823574	  796.2	  568.0	 2671.0	...
2823575	  796.3	  567.7	 2669.0	...
2823576	  796.4	  567.3	 2668.0	...
2823577	  796.2	  566.9	 2667.0	...
2823578	  795.9	  567.0	 2664.0	...
2823579	  795.7	  567.1	 2661.0	...
2823580	  795.8	  567.2	 2661.0	...
2823581	  796.0	  567.3	 2661.0	...
2823582	  796.0	  567.2	 2662.0	...
2823583	  796.0	  567.0	 2661.0	...
2823584	  796.0	  566.9	 2660.0	...
2823585	  796.0	  567.0	 2658.0	...
2823586	  796.0	  567.3	 2656.0	...
2823587	  796.0	  567.4	 2656.0	...
2823588	  796.0	  567.5	 2656.0	...
2823589	  796.0	  567.5	 2656.0	...
2823590	  796.0	  567.5	 2653.0	...
2823591	  796.0	  567.1	 2650.0	...
2823592	  795.9	  566.7	 2648.0	...
2823593	  795.9	  566.8	 2650.0	...
2823594	  795.9	  567.2	 2651.0	...
2823595	  795.9	  567.7	 2653.0	...
2823596	  795.9	  567.6	 2655.0	...
2823597	  795.9	  567.5	 2654.0	...
2823598	  795.9	  567.5	 2652.0	...
2823599	  795.9	  567.5	 2650.0	...
2823600	  795.1	  568.1	 2650.0	...
EFIX R   2823479	2823600	122	  792.9	  568.0	   2691
SSACC R  2823601
2823601	  794.3	  568.8	 2651.0	...
2823602	  792.3	  569.5	 2650.0	...
2823603	  790.3	  569.8	 2650.0	...
2823604	  787.4	  570.6	 2650.0	...
2823605	  784.6	  571.9	 2651.0	...
2823606	  780.5	  573.3	 2653.0	...
2823607	  777.2	  574.9	 2656.0	...
2823608	  773.6	  576.3	 2659.0	...
2823609	  770.6	  577.5	 2661.0	...
2823610	  766.9	  578.2	 2662.0	...
2823611	  763.6	  578.5	 2664.0	...
2823612	  760.7	  578.8	 2666.0	...
2823613	  758.6	  578.8	 2670.0	...
ESACC R  2823601	2823613	13	  794.3	  568.8	  758.6	  578.8	   0.79	     73
SFIX R   2823614
2823614	  757.4	  578.0	 2670.0	...
2823615	  756.3	  577.3	 2668.0	...
2823616	  755.4	  576.7	 2664.0	...
2823617	  755.1	  576.7	 2661.0	...
2823618	  755.6	  576.6	 2661.0	...
2823619	  756.0	  576.5	 2661.0	...
2823620	  756.8	  576.4	 2661.0	...
2823621	  757.6	  576.5	 2662.0	...
2823622	  758.4	  576.7	 2663.0	...
2823623	  759.0	  576.9	 2663.0	...
2823624	  759.6	  577.6	 2662.0	...
2823625	  760.3	  578.5	 2661.0	...
2823626	  760.5	  579.4	 2662.0	...
2823627	  761.2	  579.4	 2662.0	...
2823628	  761.8	  579.2	 2661.0	...
2823629	  763.1	  578.9	 2658.0	...
2823630	  764.1	  579.2	 2656.0	...
2823631	  765.1	  579.5	 2656.0	...
2823632	  765.6	  579.8	 2656.0	...
2823633	  765.9	  579.7	 2656.0	...
2823634	  766.1	  579.6	 2656.0	...
2823635	  766.0	  579.9	 2657.0	...
2823636	  765.9	  580.2	 2656.0	...
2823637	  765.9	  580.3	 2655.0	...
2823638	  766.1	  579.9	 2655.0	...
2823639	  766.2	  579.8	 2656.0	...
2823640	  765.7	  580.1	 2657.0	...
2823641	  765.1	  580.5	 2655.0	...
2823642	  764.3	  580.7	 2653.0	...
2823643	  764.2	  580.7	 2651.0	...
2823644	  764.1	  580.8	 2653.0	...
2823645	  763.8	  580.8	 2656.0	...
2823646	  763.6	  580.8	 2655.0	...
2823647	  763.4	  580.8	 2653.0	...
2823648	  763.6	  581.0	 2651.0	...
2823649	  763.2	  581.3	 2652.0	...
2823650	  762.8	  581.6	 2652.0	...
2823651	  762.6	  581.5	 2651.0	...
2823652	  762.9	  581.4	 2651.0	...
2823653	  762.9	  581.3	 2651.0	...
2823654	  762.8	  581.4	 2651.0	...
2823655	  762.6	  581.5	 2650.0	...
2823656	  762.6	  581.1	 2649.0	...
2823657	  762.4	  580.7	 2649.0	...
2823658	  762.2	  580.2	 2649.0	...
2823659	  762.0	  580.1	 2648.0	...
2823660	  762.0	  580.3	 2647.0	...
2823661	  762.1	  580.8	 2649.0	...
2823662	  762.1	  581.3	 2651.0	...
2823663	  761.6	  581.5	 2653.0	...
2823664	  760.9	  581.4	 2654.0	...
2823665	  760.4	  581.4	 2655.0	...
2823666	  760.4	  581.5	 2655.0	...
2823667	  760.5	  582.1	 2654.0	...
2823668	  760.7	  582.7	 2654.0	...
2823669	  761.0	  582.8	 2652.0	...
2823670	  761.4	  582.4	 2650.0	...
2823671	  761.5	  582.1	 2649.0	...
2823672	  761.6	  582.4	 2651.0	...
2823673	  761.6	  582.8	 2652.0	...
2823674	  761.6	  582.9	 2652.0	...
2823675	  761.6	  582.7	 2651.0	...
2823676	  761.7	  582.4	 2651.0	...
2823677	  761.8	  582.3	 2650.0	...
2823678	  761.6	  582.3	 2651.0	...
2823679	  761.5	  582.4	 2652.0	...
2823680	  761.3	  582.4	 2652.0	...
2823681	  761.3	  582.3	 2651.0	...
2823682	  761.2	  582.2	 2649.0	...
2823683	  761.1	  582.1	 2647.0	...
2823684	  761.0	  582.1	 2646.0	...
2823685	  761.0	  581.9	 2645.0	...
2823686	  760.8	  581.6	 2642.0	...
2823687	  760.7	  581.2	 2641.0	...
2823688	  760.5	  581.0	 2641.0	...
2823689	  760.4	  581.0	 2643.0	...
2823690	  760.8	  581.6	 2644.0	...
2823691	  761.2	  582.2	 2642.0	...
2823692	  761.6	  582.9	 2638.0	...
2823693	  761.6	  582.6	 2635.0	...
2823694	  761.3	  582.4	 2637.0	...
2823695	  761.1	  582.2	 2639.0	...
2823696	  760.8	  582.3	 2638.0	...
2823697	  760.7	  582.3	 2635.0	...
2823698	  760.5	  582.3	 2630.0	...
2823699	  760.3	  582.1	 2629.0	...
2823700	  760.1	  581.9	 2631.0	...
2823701	  760.1	  581.5	 2635.0	...
2823702	  760.4	  581.3	 2639.0	...
2823703	  760.6	  581.2	 2640.0	...
2823704	  760.9	  581.1	 2640.0	...
2823705	  761.0	  581.6	 2641.0	...
2823706	  761.1	  582.0	 2642.0	...
2823707	  760.9	  582.4	 2643.0	...
2823708	  760.8	  582.4	 2643.0	...
MSG	2823709 0000 _ Number Off
2823709	  760.6	  582.4	 2641.0	...
2823710	  760.8	  582.4	 2639.0	...
2823711	  760.9	  582.4	 2638.0	...
2823712	  761.0	  582.4	 2637.0	...
2823713	  761.0	  582.7	 2637.0	...
2823714	  761.0	  582.9	 2637.0	...
2823715	  761.1	  583.4	 2635.0	...
2823716	  761.2	  583.6	 2635.0	...
2823717	  761.4	  583.7	 2634.0	...
2823718	  761.5	  583.9	 2633.0	...
2823719	  761.5	  584.3	 2632.0	...
2823720	  761.4	  584.6	 2630.0	...
2823721	  761.4	  584.3	 2629.0	...
2823722	  761.4	  583.7	 2629.0	...
2823723	  761.1	  583.2	 2628.0	...
2823724	  761.0	  583.4	 2628.0	...
2823725	  760.8	  583.8	 2628.0	...
2823726	  760.8	  584.2	 2631.0	...
2823727	  761.0	  584.1	 2634.0	...
2823728	  761.1	  583.8	 2637.0	...
2823729	  761.2	  583.5	 2637.0	...
2823730	  761.3	  583.4	 2637.0	...
2823731	  761.3	  583.3	 2637.0	...
2823732	  761.3	  583.1	 2637.0	...
2823733	  761.3	  583.0	 2638.0	...
2823734	  761.3	  583.0	 2639.0	...
2823735	  761.4	  583.2	 2636.0	...
2823736	  761.5	  583.4	 2632.0	...
2823737	  761.5	  583.5	 2631.0	...
2823738	  761.4	  583.5	 2633.0	...
2823739	  761.3	  583.6	 2635.0	...
2823740	  761.2	  583.6	 2636.0	...
2823741	  761.1	  583.7	 2634.0	...
2823742	  761.1	  584.0	 2633.0	...
2823743	  761.1	  584.4	 2632.0	...
2823744	  761.1	  584.3	 2633.0	...
2823745	  761.1	  583.8	 2632.0	...
2823746	  761.2	  583.1	 2631.0	...
2823747	  761.4	  582.8	 2630.0	...
2823748	  761.6	  583.5	 2629.0	...
2823749	  761.8	  584.4	 2627.0	...
2823750	  761.9	  585.0	 2625.0	...
2823751	  761.8	  584.8	 2624.0	...
2823752	  761.7	  584.7	 2627.0	...
2823753	  761.6	  584.9	 2630.0	...
2823754	  761.5	  585.0	 2632.0	...
2823755	  761.4	  585.1	 2631.0	...
2823756	  761.4	  585.0	 2630.0	...
2823757	  761.3	  584.9	 2629.0	...
2823758	  761.2	  584.6	 2627.0	...
2823759	  761.0	  584.3	 2625.0	...
2823760	  761.0	  584.1	 2624.0	...
2823761	  760.7	  584.2	 2621.0	...
2823762	  760.6	  584.5	 2618.0	...
2823763	  760.5	  584.8	 2615.0	...
2823764	  760.6	  585.0	 2616.0	...
2823765	  760.7	  585.0	 2617.0	...
2823766	  760.9	  585.0	 2619.0	...
2823767	  761.1	  585.3	 2621.0	...
2823768	  761.0	  585.6	 2621.0	...
2823769	  760.6	  585.5	 2622.0	...
2823770	  760.8	  584.9	 2621.0	...
2823771	  761.1	  584.3	 2620.0	...
2823772	  761.4	  584.2	 2619.0	...
2823773	  761.4	  584.4	 2620.0	...
2823774	  761.5	  584.7	 2622.0	...
2823775	  761.1	  584.8	 2622.0	...
2823776	  760.6	  585.0	 2620.0	...
2823777	  760.1	  585.3	 2616.0	...
2823778	  760.0	  585.4	 2613.0	...
2823779	  760.1	  585.4	 2611.0	...
2823780	  760.4	  585.2	 2611.0	...
2823781	  760.8	  585.1	 2612.0	...
2823782	  761.1	  585.1	 2614.0	...
2823783	  761.4	  585.1	 2616.0	...
2823784	  761.5	  585.0	 2618.0	...
2823785	  761.5	  585.0	 2618.0	...
2823786	  761.7	  585.0	 2618.0	...
2823787	  762.0	  585.8	 2615.0	...
2823788	  761.8	  586.7	 2613.0	...
2823789	  761.4	  586.4	 2612.0	...
2823790	  761.3	  585.3	 2612.0	...
2823791	  761.5	  584.6	 2611.0	...
2823792	  761.5	  585.0	 2611.0	...
2823793	  761.3	  585.6	 2611.0	...
2823794	  761.0	  586.3	 2610.0	...
2823795	  761.0	  586.9	 2608.0	...
2823796	  761.1	  587.2	 2607.0	...
2823797	  761.4	  586.9	 2609.0	...
2823798	  761.7	  586.8	 2612.0	...
2823799	  761.9	  586.9	 2614.0	...
2823800	  762.0	  586.8	 2613.0	...
2823801	  762.0	  586.5	 2614.0	...
2823802	  761.8	  586.2	 2615.0	...
2823803	  761.6	  586.1	 2615.0	...
2823804	  761.4	  586.0	 2614.0	...
2823805	  761.5	  586.0	 2613.0	...
2823806	  761.6	  585.9	 2612.0	...
2823807	  761.7	  585.8	 2612.0	...
2823808	  761.9	  585.7	 2612.0	...
2823809	  762.0	  585.7	 2611.0	...
2823810	  762.1	  585.8	 2611.0	...
2823811	  762.2	  586.2	 2612.0	...
2823812	  762.0	  586.6	 2614.0	...
2823813	  761.7	  586.5	 2615.0	...
2823814	  761.6	  586.1	 2616.0	...
2823815	  761.7	  586.2	 2616.0	...
2823816	  761.7	  586.8	 2616.0	...
2823817	  761.5	  587.4	 2614.0	...
2823818	  761.3	  587.4	 2612.0	...
2823819	  761.2	  587.4	 2611.0	...
2823820	  761.1	  587.5	 2611.0	...
2823821	  761.1	  587.5	 2612.0	...
2823822	  761.1	  587.5	 2610.0	...
2823823	  761.2	  587.5	 2607.0	...
2823824	  761.3	  587.5	 2607.0	...
2823825	  761.3	  587.1	 2608.0	...
2823826	  761.6	  586.6	 2609.0	...
2823827	  761.9	  586.2	 2608.0	...
2823828	  762.1	  586.2	 2606.0	...
2823829	  762.0	  586.1	 2608.0	...
2823830	  762.0	  586.1	 2610.0	...
2823831	  762.1	  586.0	 2613.0	...
2823832	  762.3	  586.2	 2613.0	...
2823833	  762.4	  586.6	 2613.0	...
2823834	  762.5	  587.4	 2612.0	...
2823835	  762.1	  588.0	 2611.0	...
2823836	  761.7	  588.1	 2611.0	...
2823837	  761.3	  587.6	 2613.0	...
2823838	  761.2	  587.4	 2615.0	...
2823839	  761.6	  587.7	 2616.0	...
2823840	  762.0	  588.1	 2614.0	...
2823841	  762.3	  588.2	 2611.0	...
2823842	  762.3	  588.0	 2605.0	...
2823843	  762.2	  587.8	 2603.0	...
2823844	  762.1	  587.7	 2600.0	...
2823845	  761.7	  588.0	 2600.0	...
2823846	  761.4	  588.2	 2599.0	...
2823847	  761.3	  588.2	 2598.0	...
2823848	  761.5	  587.9	 2598.0	...
2823849	  761.8	  587.6	 2597.0	...
2823850	  761.9	  587.6	 2599.0	...
2823851	  762.0	  587.8	 2600.0	...
2823852	  761.8	  588.2	 2602.0	...
2823853	  761.7	  588.6	 2603.0	...
2823854	  761.5	  588.7	 2602.0	...
2823855	  761.6	  588.7	 2599.0	...
2823856	  761.6	  588.6	 2599.0	...
2823857	  761.6	  588.5	 2602.0	...
2823858	  761.6	  588.2	 2604.0	...
2823859	  761.6	  588.1	 2604.0	...
2823860	  761.6	  588.0	 2603.0	...
2823861	  761.5	  588.1	 2602.0	...
2823862	  761.4	  588.2	 2601.0	...
2823863	  761.4	  588.3	 2600.0	...
2823864	  761.4	  588.2	 2598.0	...
2823865	  761.3	  588.2	 2597.0	...
2823866	  761.1	  588.1	 2597.0	...
2823867	  761.0	  588.2	 2597.0	...
2823868	  760.7	  588.2	 2597.0	...
2823869	  760.3	  588.2	 2598.0	...
2823870	  760.0	  588.5	 2599.0	...
2823871	  760.2	  588.8	 2599.0	...
2823872	  760.7	  589.0	 2600.0	...
2823873	  761.2	  589.1	 2600.0	...
2823874	  761.6	  589.1	 2600.0	...
2823875	  761.8	  589.0	 2601.0	...
2823876	  761.9	  589.0	 2602.0	...
2823877	  762.0	  589.0	 2603.0	...
2823878	  762.0	  589.0	 2603.0	...
2823879	  761.8	  589.0	 2603.0	...
2823880	  761.7	  588.9	 2603.0	...
2823881	  761.3	  588.9	 2602.0	...
2823882	  761.0	  588.8	 2603.0	...
2823883	  760.8	  588.8	 2603.0	...
2823884	  760.8	  588.8	 2603.0	...
2823885	  761.0	  588.7	 2602.0	...
2823886	  761.2	  588.5	 2601.0	...
2823887	  761.1	  588.7	 2600.0	...
2823888	  760.8	  589.1	 2600.0	...
2823889	  760.7	  589.5	 2600.0	...
2823890	  761.2	  589.5	 2600.0	...
2823891	  761.7	  589.7	 2601.0	...
2823892	  762.1	  589.9	 2602.0	...
2823893	  762.0	  589.9	 2603.0	...
2823894	  762.1	  589.4	 2602.0	...
2823895	  762.2	  588.9	 2601.0	...
2823896	  761.6	  588.9	 2599.0	...
2823897	  761.0	  589.1	 2598.0	...
2823898	  760.4	  589.5	 2598.0	...
2823899	  760.4	  589.6	 2599.0	...
2823900	  760.4	  589.4	 2600.0	...
2823901	  760.6	  588.9	 2601.0	...
2823902	  760.9	  588.3	 2602.0	...
2823903	  761.2	  588.2	 2602.0	...
2823904	  761.3	  588.4	 2602.0	...
2823905	  761.3	  588.5	 2602.0	...
2823906	  761.2	  588.6	 2602.0	...
2823907	  761.0	  588.6	 2602.0	...
2823908	  760.8	  589.1	 2603.0	...
2823909	  760.7	  589.5	 2603.0	...
2823910	  760.6	  589.9	 2602.0	...
2823911	  760.5	  590.0	 2598.0	...
2823912	  760.4	  589.7	 2594.0	...
2823913	  760.6	  589.3	 2592.0	...
2823914	  760.8	  588.8	 2592.0	...
2823915	  760.9	  588.7	 2593.0	...
2823916	  760.8	  588.6	 2594.0	...
2823917	  760.7	  588.6	 2596.0	...
MSG	2823918 0000 _ Number On
2823918	  760.7	  588.6	 2597.0	...
2823919	  760.8	  588.7	 2597.0	...
2823920	  760.9	  588.7	 2598.0	...
2823921	  761.0	  588.7	 2598.0	...
2823922	  761.1	  589.2	 2598.0	...
2823923	  761.4	  589.7	 2599.0	...
2823924	  761.5	  590.1	 2599.0	...
2823925	  761.7	  590.1	 2597.0	...
2823926	  761.7	  590.6	 2594.0	...
2823927	  761.7	  591.1	 2592.0	...
2823928	  761.8	  591.6	 2592.0	...
2823929	  761.5	  591.6	 2593.0	...
2823930	  761.3	  591.7	 2594.0	...
2823931	  761.1	  591.5	 2595.0	...
2823932	  761.1	  591.3	 2594.0	...
2823933	  761.0	  591.1	 2594.0	...
2823934	  761.0	  591.1	 2594.0	...
2823935	  761.0	  591.3	 2594.0	...
2823936	  761.1	  591.6	 2594.0	...
2823937	  761.2	  591.7	 2594.0	...
2823938	  761.3	  591.6	 2594.0	...
2823939	  761.3	  590.5	 2594.0	...
2823940	  761.3	  589.6	 2593.0	...
2823941	  761.3	  589.2	 2591.0	...
2823942	  761.4	  589.7	 2589.0	...
2823943	  761.3	  590.2	 2590.0	...
2823944	  761.2	  590.3	 2592.0	...
2823945	  761.1	  590.2	 2593.0	...
2823946	  761.0	  590.2	 2595.0	...
2823947	  760.9	  590.1	 2597.0	...
2823948	  760.9	  590.0	 2598.0	...
2823949	  761.1	  590.0	 2598.0	...
2823950	  761.5	  589.8	 2598.0	...
2823951	  761.7	  589.7	 2600.0	...
2823952	  761.8	  589.5	 2602.0	...
2823953	  761.8	  589.6	 2602.0	...
2823954	  761.9	  589.7	 2601.0	...
2823955	  761.7	  590.1	 2599.0	...
2823956	  761.4	  590.6	 2597.0	...
2823957	  761.1	  591.1	 2596.0	...
2823958	  761.1	  591.1	 2595.0	...
2823959	  761.2	  591.2	 2595.0	...
2823960	  761.3	  591.0	 2595.0	...
2823961	  761.2	  590.7	 2596.0	...
2823962	  761.1	  590.6	 2597.0	...
2823963	  761.0	  590.7	 2597.0	...
2823964	  761.0	  590.8	 2597.0	...
2823965	  761.2	  591.0	 2596.0	...
2823966	  761.4	  591.1	 2596.0	...
2823967	  761.6	  591.1	 2596.0	...
2823968	  761.6	  591.0	 2596.0	...
2823969	  761.8	  591.1	 2596.0	...
2823970	  761.9	  591.2	 2595.0	...
2823971	  762.0	  591.4	 2595.0	...
2823972	  761.7	  591.5	 2596.0	...
2823973	  761.4	  591.6	 2597.0	...
2823974	  761.2	  592.4	 2597.0	...
2823975	  761.1	  593.2	 2596.0	...
2823976	  761.1	  593.7	 2596.0	...
2823977	  761.1	  593.3	 2596.0	...
2823978	  761.0	  592.7	 2597.0	...
2823979	  761.0	  592.5	 2597.0	...
2823980	  761.0	  592.4	 2598.0	...
2823981	  760.9	  592.5	 2599.0	...
2823982	  760.8	  592.5	 2599.0	...
2823983	  760.8	  592.5	 2599.0	...
2823984	  760.9	  592.3	 2598.0	...
2823985	  761.7	  591.9	 2593.0	...
2823986	  762.3	  591.4	 2589.0	...
2823987	  763.1	  591.0	 2588.0	...
2823988	  763.4	  590.9	 2591.0	...
2823989	  763.6	  590.8	 2593.0	...
2823990	  764.6	  590.5	 2592.0	...
2823991	  765.4	  589.9	 2591.0	...
2823992	  766.3	  589.1	 2591.0	...
2823993	  766.3	  588.3	 2591.0	...
2823994	  766.6	  587.5	 2590.0	...
2823995	  766.8	  586.8	 2589.0	...
2823996	  767.2	  586.3	 2588.0	...
2823997	  767.4	  586.3	 2587.0	...
2823998	  767.6	  586.4	 2586.0	...
2823999	  767.4	  586.5	 2585.0	...
2824000	  767.1	  586.8	 2584.0	...
2824001	  766.8	  587.1	 2585.0	...
2824002	  766.3	  587.5	 2586.0	...
2824003	  765.8	  587.9	 2586.0	...
2824004	  765.3	  588.4	 2586.0	...
2824005	  765.2	  588.8	 2587.0	...
2824006	  765.0	  589.0	 2589.0	...
2824007	  764.9	  589.1	 2591.0	...
2824008	  764.9	  589.2	 2593.0	...
2824009	  764.9	  589.0	 2593.0	...
2824010	  764.9	  588.6	 2592.0	...
2824011	  764.9	  588.2	 2591.0	...
2824012	  764.9	  588.0	 2591.0	...
2824013	  765.0	  588.0	 2592.0	...
2824014	  765.1	  588.0	 2592.0	...
2824015	  765.2	  587.8	 2589.0	...
2824016	  765.2	  587.7	 2587.0	...
2824017	  765.3	  587.9	 2586.0	...
2824018	  765.3	  588.1	 2587.0	...
2824019	  765.3	  588.4	 2588.0	...
2824020	  765.2	  588.5	 2589.0	...
2824021	  765.1	  588.7	 2590.0	...
2824022	  765.1	  589.0	 2590.0	...
2824023	  765.1	  589.2	 2589.0	...
2824024	  765.1	  589.0	 2589.0	...
2824025	  765.1	  588.7	 2588.0	...
2824026	  765.2	  588.3	 2586.0	...
2824027	  765.0	  588.2	 2581.0	...
2824028	  764.9	  588.1	 2578.0	...
2824029	  764.7	  588.0	 2581.0	...
2824030	  764.8	  588.2	 2585.0	...
2824031	  764.7	  588.5	 2587.0	...
2824032	  764.6	  588.4	 2585.0	...
2824033	  765.2	  588.1	 2584.0	...
2824034	  766.0	  587.7	 2585.0	...
2824035	  766.7	  587.8	 2583.0	...
2824036	  766.5	  587.8	 2580.0	...
2824037	  766.2	  587.8	 2575.0	...
2824038	  765.9	  587.8	 2574.0	...
2824039	  765.7	  587.7	 2575.0	...
2824040	  765.7	  587.7	 2578.0	...
2824041	  765.8	  588.2	 2581.0	...
2824042	  766.0	  588.7	 2581.0	...
2824043	  766.0	  588.8	 2581.0	...
2824044	  765.8	  588.5	 2582.0	...
2824045	  765.6	  588.1	 2583.0	...
2824046	  765.4	  588.2	 2584.0	...
2824047	  765.6	  588.2	 2584.0	...
2824048	  765.8	  588.0	 2582.0	...
2824049	  766.0	  587.8	 2581.0	...
2824050	  766.1	  587.5	 2579.0	...
2824051	  766.3	  587.8	 2579.0	...
2824052	  766.2	  588.2	 2578.0	...
2824053	  766.1	  588.6	 2576.0	...
2824054	  765.8	  588.5	 2574.0	...
2824055	  765.7	  588.5	 2573.0	...
2824056	  765.7	  588.3	 2573.0	...
2824057	  766.0	  588.2	 2573.0	...
2824058	  766.1	  588.0	 2573.0	...
2824059	  765.8	  588.1	 2575.0	...
2824060	  765.5	  588.6	 2578.0	...
2824061	  765.4	  589.1	 2581.0	...
2824062	  765.5	  589.6	 2581.0	...
2824063	  765.5	  589.5	 2579.0	...
2824064	  765.6	  589.4	 2578.0	...
2824065	  765.8	  589.2	 2576.0	...
2824066	  766.0	  589.1	 2576.0	...
2824067	  765.9	  589.0	 2575.0	...
2824068	  765.6	  589.1	 2576.0	...
2824069	  765.6	  588.9	 2575.0	...
2824070	  765.9	  588.6	 2574.0	...
2824071	  766.2	  588.3	 2574.0	...
2824072	  766.1	  588.6	 2573.0	...
2824073	  766.1	  588.8	 2573.0	...
2824074	  766.2	  589.2	 2573.0	...
2824075	  766.3	  589.5	 2573.0	...
2824076	  766.4	  589.9	 2573.0	...
2824077	  766.4	  590.1	 2574.0	...
2824078	  766.4	  590.2	 2574.0	...
2824079	  766.5	  590.2	 2572.0	...
2824080	  766.3	  590.1	 2570.0	...
2824081	  766.1	  590.0	 2567.0	...
2824082	  766.3	  589.9	 2565.0	...
2824083	  766.7	  589.4	 2565.0	...
2824084	  767.0	  588.8	 2565.0	...
2824085	  767.0	  588.3	 2566.0	...
2824086	  767.0	  588.4	 2566.0	...
2824087	  767.2	  588.5	 2567.0	...
2824088	  767.2	  588.8	 2568.0	...
2824089	  767.1	  588.9	 2566.0	...
2824090	  767.0	  589.1	 2564.0	...
2824091	  766.7	  589.1	 2562.0	...
2824092	  766.4	  589.0	 2562.0	...
2824093	  766.1	  589.2	 2561.0	...
2824094	  766.2	  589.5	 2559.0	...
2824095	  766.2	  590.1	 2557.0	...
2824096	  766.2	  590.5	 2557.0	...
2824097	  766.8	  590.6	 2557.0	...
2824098	  767.4	  590.8	 2558.0	...
2824099	  768.0	  590.9	 2556.0	...
2824100	  768.0	  590.7	 2554.0	...
2824101	  768.2	  590.2	 2552.0	...
2824102	  768.3	  589.8	 2552.0	...
2824103	  768.4	  589.5	 2552.0	...
2824104	  768.3	  589.3	 2552.0	...
2824105	  768.2	  589.1	 2551.0	...
2824106	  767.9	  589.2	 2549.0	...
2824107	  767.6	  589.6	 2549.0	...
2824108	  767.4	  590.2	 2548.0	...
2824109	  767.4	  590.7	 2547.0	...
2824110	  767.4	  590.7	 2548.0	...
2824111	  767.4	  590.4	 2549.0	...
2824112	  767.4	  590.3	 2550.0	...
2824113	  767.4	  590.2	 2551.0	...
2824114	  767.5	  590.1	 2552.0	...
2824115	  767.5	  590.0	 2552.0	...
2824116	  767.5	  590.0	 2553.0	...
2824117	  767.3	  589.9	 2552.0	...
2824118	  767.1	  589.9	 2552.0	...
2824119	  767.2	  589.9	 2552.0	...
2824120	  767.6	  589.8	 2551.0	...
2824121	  768.0	  589.8	 2551.0	...
2824122	  768.3	  589.7	 2549.0	...
2824123	  768.2	  589.7	 2549.0	...
2824124	  768.0	  590.0	 2549.0	...
2824125	  767.8	  590.4	 2549.0	...
2824126	  767.8	  590.7	 2550.0	...
2824127	  767.9	  590.7	 2550.0	...
2824128	  768.3	  590.5	 2551.0	...
2824129	  768.7	  590.2	 2550.0	...
2824130	  769.0	  589.9	 2548.0	...
2824131	  768.7	  589.9	 2546.0	...
2824132	  768.5	  590.1	 2545.0	...
2824133	  768.4	  590.7	 2546.0	...
2824134	  768.2	  591.1	 2546.0	...
2824135	  768.0	  591.3	 2546.0	...
2824136	  767.7	  591.1	 2546.0	...
2824137	  767.6	  590.7	 2547.0	...
2824138	  767.5	  590.4	 2549.0	...
2824139	  767.5	  590.3	 2551.0	...
2824140	  767.5	  590.3	 2553.0	...
2824141	  767.6	  590.6	 2553.0	...
2824142	  768.2	  590.9	 2553.0	...
2824143	  768.8	  590.8	 2551.0	...
2824144	  769.3	  590.4	 2549.0	...
2824145	  769.1	  590.3	 2550.0	...
2824146	  768.8	  590.4	 2552.0	...
2824147	  768.4	  590.6	 2554.0	...
2824148	  768.2	  590.5	 2554.0	...
2824149	  768.1	  590.5	 2554.0	...
2824150	  768.1	  590.5	 2555.0	...
2824151	  768.3	  591.1	 2553.0	...
2824152	  768.5	  591.7	 2552.0	...
2824153	  768.6	  592.1	 2550.0	...
2824154	  768.7	  592.0	 2549.0	...
2824155	  768.8	  591.6	 2549.0	...
2824156	  769.0	  591.2	 2548.0	...
2824157	  768.9	  590.8	 2549.0	...
2824158	  768.8	  590.9	 2550.0	...
2824159	  768.8	  591.0	 2547.0	...
2824160	  769.0	  590.6	 2544.0	...
2824161	  769.1	  590.0	 2539.0	...
2824162	  768.9	  589.4	 2537.0	...
2824163	  768.7	  589.4	 2536.0	...
2824164	  768.4	  589.3	 2537.0	...
2824165	  768.5	  589.4	 2537.0	...
2824166	  768.6	  589.3	 2536.0	...
2824167	  768.8	  589.3	 2535.0	...
2824168	  768.8	  589.2	 2534.0	...
2824169	  768.5	  588.9	 2532.0	...
2824170	  768.1	  588.7	 2530.0	...
2824171	  767.9	  588.6	 2528.0	...
2824172	  767.9	  588.4	 2524.0	...
2824173	  767.7	  588.3	 2521.0	...
2824174	  767.6	  588.2	 2523.0	...
2824175	  767.7	  588.3	 2527.0	...
2824176	  767.8	  588.2	 2531.0	...
2824177	  767.9	  588.3	 2531.0	...
2824178	  767.9	  588.3	 2532.0	...
2824179	  767.9	  588.1	 2532.0	...
EFIX R   2823614	2824179	566	  763.2	  587.0	   2601
SSACC R  2824180
2824180	  767.9	  588.1	 2533.0	...
2824181	  767.8	  588.1	 2534.0	...
2824182	  768.3	  587.8	 2531.0	...
2824183	  769.2	  586.6	 2526.0	...
2824184	  770.1	  585.3	 2520.0	...
2824185	  770.7	  584.5	 2518.0	...
2824186	  771.4	  584.3	 2512.0	...
2824187	  772.4	  587.2	 2507.0	...
2824188	  773.4	  594.7	 2490.0	...
2824189	  774.6	  608.2	 2469.0	...
2824190	  775.8	  625.2	 2428.0	...
2824191	  775.7	  640.7	 2385.0	...
2824192	  774.9	  652.3	 2339.0	...
2824193	  774.1	  663.0	 2304.0	...
2824194	  774.7	  679.4	 2270.0	...
2824195	  775.7	  700.9	 2229.0	...
2824196	  776.7	  722.8	 2179.0	...
2824197	  778.0	  745.1	 2115.0	...
2824198	  780.8	  766.5	 2051.0	...
2824199	  784.1	  793.8	 1976.0	...
2824200	  791.4	  819.1	 1907.0	...
2824201	  797.4	  850.5	 1822.0	...
2824202	  802.6	  878.1	 1739.0	...
2824203	  801.3	  910.5	 1650.0	...
2824204	  799.1	  938.9	 1549.0	...
2824205	  797.6	  968.5	 1460.0	...
2824206	  794.5	  994.1	 1356.0	...
2824207	  791.6	 1011.5	 1300.0	...
2824208	  789.1	 1029.3	 1153.0	...
2824209	  790.1	 1039.1	 1048.0	...
2824210	  825.9	 1062.2	  861.0	...
2824211	  861.6	 1075.2	  778.0	...
2824212	  897.4	 1088.1	  695.0	...
2824213	  897.4	 1088.1	  695.0	...
2824214	  897.4	 1088.1	  695.0	...
2824215	 1197.7	 1151.5	  163.0	...
2824216	 1197.7	 1151.5	  163.0	...
2824217	 1206.7	 1165.5	  154.0	...
2824218	 1215.7	 1179.5	  145.0	...
2824219	 1224.8	 1193.5	  137.0	...
2824220	 1224.8	 1193.5	  137.0	...
MSG	2824221 0000 _ Number Off
SBLINK R 2824221
2824221	   .	   .	    0.0	...
2824222	   .	   .	    0.0	...
2824223	   .	   .	    0.0	...
2824224	   .	   .	    0.0	...
2824225	   .	   .	    0.0	...
2824226	   .	   .	    0.0	...
2824227	   .	   .	    0.0	...
2824228	   .	   .	    0.0	...
2824229	   .	   .	    0.0	...
2824230	   .	   .	    0.0	...
2824231	   .	   .	    0.0	...
2824232	   .	   .	    0.0	...
2824233	   .	   .	    0.0	...
2824234	   .	   .	    0.0	...
2824235	   .	   .	    0.0	...
2824236	   .	   .	    0.0	...
2824237	   .	   .	    0.0	...
2824238	   .	   .	    0.0	...
2824239	   .	   .	    0.0	...
2824240	   .	   .	    0.0	...
2824241	   .	   .	    0.0	...
2824242	   .	   .	    0.0	...
2824243	   .	   .	    0.0	...
2824244	   .	   .	    0.0	...
2824245	   .	   .	    0.0	...
2824246	   .	   .	    0.0	...
2824247	   .	   .	    0.0	...
2824248	   .	   .	    0.0	...
2824249	   .	   .	    0.0	...
2824250	   .	   .	    0.0	...
2824251	   .	   .	    0.0	...
2824252	   .	   .	    0.0	...
2824253	   .	   .	    0.0	...
2824254	   .	   .	    0.0	...
2824255	   .	   .	    0.0	...
2824256	   .	   .	    0.0	...
2824257	   .	   .	    0.0	...
2824258	   .	   .	    0.0	...
2824259	   .	   .	    0.0	...
2824260	   .	   .	    0.0	...
2824261	   .	   .	    0.0	...
2824262	   .	   .	    0.0	...
2824263	   .	   .	    0.0	...
2824264	   .	   .	    0.0	...
2824265	   .	   .	    0.0	...
2824266	   .	   .	    0.0	...
2824267	   .	   .	    0.0	...
2824268	   .	   .	    0.0	...
2824269	   .	   .	    0.0	...
2824270	   .	   .	    0.0	...
2824271	   .	   .	    0.0	...
2824272	   .	   .	    0.0	...
2824273	   .	   .	    0.0	...
2824274	   .	   .	    0.0	...
2824275	   .	   .	    0.0	...
2824276	   .	   .	    0.0	...
2824277	   .	   .	    0.0	...
2824278	   .	   .	    0.0	...
2824279	   .	   .	    0.0	...
2824280	   .	   .	    0.0	...
2824281	   .	   .	    0.0	...
2824282	   .	   .	    0.0	...
2824283	   .	   .	    0.0	...
2824284	   .	   .	    0.0	...
2824285	   .	   .	    0.0	...
2824286	   .	   .	    0.0	...
2824287	   .	   .	    0.0	...
2824288	   .	   .	    0.0	...
2824289	   .	   .	    0.0	...
2824290	   .	   .	    0.0	...
2824291	   .	   .	    0.0	...
2824292	   .	   .	    0.0	...
2824293	   .	   .	    0.0	...
2824294	   .	   .	    0.0	...
2824295	   .	   .	    0.0	...
2824296	   .	   .	    0.0	...
2824297	   .	   .	    0.0	...
2824298	   .	   .	    0.0	...
2824299	   .	   .	    0.0	...
2824300	   .	   .	    0.0	...
2824301	   .	   .	    0.0	...
2824302	   .	   .	    0.0	...
2824303	   .	   .	    0.0	...
2824304	   .	   .	    0.0	...
2824305	   .	   .	    0.0	...
2824306	   .	   .	    0.0	...
2824307	   .	   .	    0.0	...
2824308	   .	   .	    0.0	...
2824309	   .	   .	    0.0	...
EBLINK R 2824221	2824309	89
2824310	  799.6	 1013.0	 1517.0	...
2824311	  799.6	 1013.0	 1517.0	...
2824312	  799.4	 1006.4	 1518.0	...
2824313	  798.8	  994.4	 1540.0	...
2824314	  797.9	  976.7	 1572.0	...
2824315	  797.0	  962.0	 1611.0	...
2824316	  796.0	  947.5	 1644.0	...
2824317	  795.0	  932.8	 1687.0	...
2824318	  794.0	  918.5	 1736.0	...
2824319	  793.0	  903.0	 1785.0	...
2824320	  792.3	  889.6	 1825.0	...
2824321	  791.7	  874.4	 1871.0	...
2824322	  791.2	  862.4	 1903.0	...
2824323	  791.5	  849.3	 1923.0	...
2824324	  791.8	  836.6	 1942.0	...
2824325	  792.4	  822.8	 1967.0	...
2824326	  793.1	  809.6	 2003.0	...
2824327	  794.1	  797.7	 2030.0	...
2824328	  794.4	  785.6	 2057.0	...
2824329	  793.7	  774.8	 2074.0	...
2824330	  793.0	  763.3	 2104.0	...
2824331	  792.6	  752.8	 2132.0	...
2824332	  791.9	  742.8	 2161.0	...
2824333	  791.1	  734.0	 2177.0	...
2824334	  789.9	  725.3	 2194.0	...
2824335	  788.0	  718.6	 2213.0	...
2824336	  785.9	  709.0	 2233.0	...
2824337	  784.0	  700.6	 2246.0	...
2824338	  782.6	  692.0	 2266.0	...
2824339	  781.2	  686.5	 2281.0	...
2824340	  779.8	  680.3	 2303.0	...
2824341	  779.0	  672.0	 2319.0	...
2824342	  778.3	  663.6	 2333.0	...
2824343	  778.0	  655.8	 2347.0	...
2824344	  777.7	  648.6	 2358.0	...
2824345	  777.4	  642.2	 2370.0	...
2824346	  777.0	  636.8	 2381.0	...
2824347	  777.4	  631.5	 2392.0	...
2824348	  778.3	  627.0	 2402.0	...
2824349	  779.4	  622.1	 2406.0	...
2824350	  779.7	  617.1	 2410.0	...
2824351	  780.2	  613.1	 2414.0	...
2824352	  781.1	  610.2	 2416.0	...
ESACC R  2824180	2824352	173	  767.9	  588.1	  781.1	  610.2	   0.55	    726
SFIX R   2824353
2824353	  782.4	  609.2	 2417.0	...
2824354	  783.4	  608.5	 2415.0	...
2824355	  784.0	  610.2	 2412.0	...
2824356	  784.1	  612.5	 2408.0	...
2824357	  785.0	  614.6	 2411.0	...
2824358	  785.8	  614.3	 2415.0	...
2824359	  786.4	  613.4	 2425.0	...
2824360	  786.1	  611.6	 2437.0	...
2824361	  785.6	  609.0	 2452.0	...
2824362	  785.1	  605.3	 2462.0	...
2824363	  784.3	  601.1	 2471.0	...
2824364	  783.7	  595.6	 2477.0	...
2824365	  783.2	  591.4	 2485.0	...
2824366	  783.0	  587.5	 2488.0	...
2824367	  782.3	  585.9	 2496.0	...
2824368	  781.7	  583.7	 2502.0	...
2824369	  781.1	  583.0	 2509.0	...
2824370	  781.0	  582.3	 2509.0	...
2824371	  781.0	  582.2	 2508.0	...
2824372	  781.0	  582.6	 2506.0	...
2824373	  780.9	  583.0	 2506.0	...
2824374	  780.8	  583.3	 2508.0	...
2824375	  780.7	  583.1	 2509.0	...
2824376	  780.6	  583.1	 2510.0	...
2824377	  780.5	  583.1	 2511.0	...
2824378	  780.4	  583.5	 2512.0	...
2824379	  780.4	  583.7	 2512.0	...
2824380	  780.4	  584.0	 2509.0	...
2824381	  780.1	  583.9	 2506.0	...
2824382	  779.9	  583.9	 2504.0	...
2824383	  779.6	  583.9	 2506.0	...
2824384	  779.4	  583.9	 2507.0	...
2824385	  779.3	  583.7	 2508.0	...
2824386	  779.2	  583.4	 2508.0	...
2824387	  779.3	  583.2	 2506.0	...
2824388	  779.3	  583.2	 2503.0	...
2824389	  778.9	  583.5	 2499.0	...
2824390	  778.4	  583.0	 2497.0	...
2824391	  778.0	  582.3	 2496.0	...
2824392	  778.1	  581.5	 2497.0	...
2824393	  778.1	  581.4	 2497.0	...
2824394	  777.8	  581.3	 2498.0	...
2824395	  777.5	  581.4	 2498.0	...
2824396	  777.5	  581.9	 2499.0	...
2824397	  777.4	  582.5	 2499.0	...
2824398	  777.4	  583.2	 2500.0	...
2824399	  777.3	  583.3	 2502.0	...
2824400	  777.4	  583.4	 2505.0	...
2824401	  777.4	  583.2	 2506.0	...
2824402	  777.3	  583.0	 2505.0	...
2824403	  777.3	  582.8	 2502.0	...
2824404	  777.3	  582.9	 2502.0	...
2824405	  777.4	  583.0	 2504.0	...
2824406	  777.4	  583.1	 2507.0	...
2824407	  777.3	  582.9	 2508.0	...
2824408	  777.4	  582.8	 2507.0	...
2824409	  777.5	  582.9	 2506.0	...
2824410	  777.6	  582.7	 2506.0	...
2824411	  777.6	  582.4	 2507.0	...
2824412	  777.7	  582.0	 2506.0	...
2824413	  777.8	  581.9	 2506.0	...
2824414	  777.6	  581.4	 2506.0	...
2824415	  777.3	  580.9	 2507.0	...
2824416	  776.6	  580.6	 2508.0	...
2824417	  776.4	  580.8	 2508.0	...
2824418	  776.1	  580.7	 2508.0	...
2824419	  776.2	  580.2	 2505.0	...
2824420	  776.1	  579.7	 2503.0	...
2824421	  776.0	  579.5	 2500.0	...
2824422	  776.3	  579.3	 2501.0	...
2824423	  776.7	  579.0	 2501.0	...
2824424	  776.9	  578.7	 2502.0	...
2824425	  776.7	  578.6	 2501.0	...
2824426	  776.5	  578.5	 2497.0	...
2824427	  776.6	  578.3	 2493.0	...
2824428	  776.5	  578.2	 2487.0	...
2824429	  776.3	  577.9	 2485.0	...
2824430	  776.0	  577.7	 2489.0	...
2824431	  776.0	  577.6	 2495.0	...
2824432	  775.9	  577.8	 2500.0	...
MSG	2824433 0000 _ Number On
2824433	  776.0	  577.7	 2498.0	...
2824434	  775.9	  577.4	 2496.0	...
2824435	  775.7	  577.1	 2495.0	...
2824436	  775.6	  577.3	 2495.0	...
2824437	  775.4	  577.5	 2495.0	...
2824438	  775.3	  577.6	 2495.0	...
2824439	  775.4	  577.7	 2494.0	...
2824440	  775.5	  577.8	 2493.0	...
2824441	  775.6	  577.9	 2492.0	...
2824442	  775.7	  577.9	 2492.0	...
2824443	  776.3	  577.8	 2494.0	...
2824444	  776.8	  577.6	 2496.0	...
2824445	  776.8	  577.4	 2496.0	...
2824446	  776.3	  577.0	 2494.0	...
2824447	  775.6	  576.5	 2491.0	...
2824448	  775.6	  576.0	 2491.0	...
2824449	  775.7	  575.7	 2491.0	...
2824450	  775.9	  575.7	 2491.0	...
2824451	  776.0	  576.1	 2490.0	...
2824452	  776.0	  576.5	 2490.0	...
2824453	  776.0	  576.8	 2490.0	...
2824454	  775.9	  576.8	 2491.0	...
2824455	  775.9	  576.8	 2492.0	...
2824456	  775.8	  576.8	 2494.0	...
2824457	  775.7	  577.1	 2494.0	...
2824458	  775.3	  577.5	 2493.0	...
2824459	  774.9	  577.9	 2492.0	...
2824460	  774.5	  578.1	 2491.0	...
2824461	  774.4	  578.4	 2492.0	...
2824462	  774.3	  578.5	 2494.0	...
2824463	  774.6	  578.3	 2493.0	...
2824464	  774.9	  578.1	 2492.0	...
2824465	  775.2	  577.6	 2491.0	...
2824466	  775.1	  577.3	 2492.0	...
2824467	  775.1	  577.1	 2493.0	...
2824468	  774.9	  577.3	 2494.0	...
2824469	  774.6	  577.6	 2496.0	...
2824470	  774.3	  577.9	 2497.0	...
2824471	  774.3	  578.0	 2496.0	...
2824472	  774.2	  578.1	 2495.0	...
2824473	  774.2	  578.0	 2495.0	...
2824474	  774.3	  578.0	 2497.0	...
2824475	  774.4	  578.0	 2499.0	...
2824476	  774.5	  577.9	 2500.0	...
2824477	  774.6	  577.9	 2500.0	...
2824478	  774.5	  577.1	 2500.0	...
2824479	  774.1	  576.3	 2499.0	...
2824480	  773.7	  575.6	 2497.0	...
2824481	  773.4	  575.7	 2494.0	...
2824482	  773.4	  575.8	 2494.0	...
2824483	  773.5	  576.0	 2497.0	...
2824484	  773.5	  576.3	 2497.0	...
2824485	  773.6	  576.5	 2495.0	...
2824486	  773.7	  576.1	 2493.0	...
2824487	  773.7	  575.7	 2493.0	...
2824488	  773.9	  575.3	 2493.0	...
2824489	  774.2	  575.8	 2493.0	...
2824490	  774.1	  576.4	 2494.0	...
2824491	  773.7	  577.3	 2494.0	...
2824492	  773.3	  577.6	 2496.0	...
2824493	  773.2	  577.6	 2499.0	...
2824494	  773.1	  577.2	 2501.0	...
2824495	  772.9	  576.9	 2500.0	...
2824496	  772.7	  576.7	 2498.0	...
2824497	  772.7	  576.7	 2497.0	...
2824498	  772.7	  576.7	 2496.0	...
2824499	  773.0	  576.7	 2497.0	...
2824500	  773.4	  576.5	 2498.0	...
2824501	  773.8	  576.2	 2498.0	...
2824502	  773.9	  575.9	 2497.0	...
2824503	  774.0	  575.9	 2497.0	...
2824504	  774.0	  576.0	 2497.0	...
2824505	  773.8	  576.0	 2498.0	...
2824506	  773.7	  576.1	 2498.0	...
2824507	  773.6	  576.1	 2500.0	...
2824508	  773.6	  576.1	 2502.0	...
2824509	  773.6	  576.2	 2504.0	...
2824510	  773.6	  575.9	 2504.0	...
2824511	  773.7	  575.5	 2503.0	...
2824512	  773.5	  575.3	 2502.0	...
2824513	  773.4	  575.6	 2500.0	...
2824514	  773.4	  575.9	 2499.0	...
2824515	  773.6	  575.9	 2499.0	...
2824516	  773.5	  575.5	 2499.0	...
2824517	  773.3	  575.2	 2499.0	...
2824518	  773.0	  575.0	 2501.0	...
2824519	  773.1	  574.9	 2503.0	...
2824520	  773.1	  574.8	 2505.0	...
2824521	  773.1	  574.6	 2503.0	...
2824522	  773.1	  574.6	 2502.0	...
2824523	  773.0	  574.7	 2501.0	...
2824524	  772.9	  574.7	 2502.0	...
2824525	  772.8	  574.7	 2502.0	...
2824526	  772.8	  574.6	 2502.0	...
2824527	  773.1	  574.5	 2502.0	...
2824528	  773.4	  574.4	 2502.0	...
2824529	  773.8	  574.4	 2503.0	...
2824530	  773.9	  574.6	 2504.0	...
2824531	  773.9	  574.7	 2504.0	...
2824532	  773.6	  574.6	 2503.0	...
2824533	  773.5	  574.3	 2505.0	...
2824534	  773.5	  574.3	 2506.0	...
2824535	  773.7	  574.5	 2507.0	...
2824536	  773.9	  574.7	 2508.0	...
2824537	  773.6	  574.8	 2508.0	...
2824538	  773.2	  575.0	 2507.0	...
2824539	  772.9	  575.1	 2508.0	...
2824540	  773.0	  575.1	 2510.0	...
2824541	  773.1	  575.1	 2511.0	...
2824542	  773.0	  575.2	 2511.0	...
2824543	  773.0	  574.7	 2509.0	...
2824544	  773.0	  574.3	 2507.0	...
2824545	  772.9	  573.9	 2506.0	...
2824546	  772.6	  574.3	 2507.0	...
2824547	  772.4	  574.7	 2508.0	...
2824548	  772.4	  575.2	 2509.0	...
2824549	  772.3	  575.8	 2510.0	...
2824550	  772.3	  576.3	 2511.0	...
2824551	  772.5	  576.6	 2514.0	...
2824552	  772.7	  576.4	 2515.0	...
2824553	  773.0	  575.7	 2518.0	...
2824554	  772.9	  575.0	 2518.0	...
2824555	  772.8	  574.3	 2519.0	...
2824556	  772.6	  574.2	 2519.0	...
2824557	  772.6	  574.2	 2519.0	...
2824558	  772.7	  574.4	 2520.0	...
2824559	  772.8	  574.5	 2520.0	...
2824560	  772.7	  574.7	 2521.0	...
2824561	  772.5	  574.7	 2521.0	...
2824562	  772.7	  575.2	 2522.0	...
2824563	  773.1	  575.6	 2522.0	...
2824564	  773.4	  576.1	 2523.0	...
2824565	  773.5	  576.1	 2525.0	...
2824566	  773.5	  576.1	 2527.0	...
2824567	  773.4	  576.1	 2529.0	...
2824568	  773.1	  576.1	 2530.0	...
2824569	  773.1	  576.1	 2532.0	...
2824570	  773.2	  576.1	 2534.0	...
2824571	  773.3	  575.7	 2535.0	...
2824572	  773.2	  575.4	 2537.0	...
2824573	  773.2	  575.1	 2537.0	...
2824574	  773.2	  575.1	 2538.0	...
2824575	  773.1	  575.4	 2538.0	...
2824576	  773.2	  575.6	 2540.0	...
2824577	  773.2	  575.8	 2542.0	...
2824578	  773.3	  575.7	 2540.0	...
2824579	  773.3	  575.9	 2536.0	...
2824580	  773.0	  576.1	 2533.0	...
2824581	  772.6	  576.3	 2535.0	...
2824582	  772.2	  576.3	 2536.0	...
2824583	  772.1	  576.4	 2536.0	...
2824584	  772.3	  576.3	 2536.0	...
2824585	  772.5	  576.3	 2536.0	...
2824586	  773.1	  576.4	 2539.0	...
2824587	  773.5	  576.6	 2541.0	...
2824588	  773.9	  576.7	 2542.0	...
2824589	  773.5	  576.7	 2542.0	...
2824590	  773.1	  577.0	 2542.0	...
2824591	  772.5	  577.9	 2542.0	...
2824592	  772.1	  578.8	 2542.0	...
2824593	  771.3	  579.6	 2543.0	...
EFIX R   2824353	2824593	241	  775.6	  579.5	   2502
SSACC R  2824594
2824594	  770.6	  580.2	 2544.0	...
2824595	  769.1	  580.9	 2546.0	...
2824596	  767.4	  582.0	 2549.0	...
2824597	  765.6	  583.3	 2552.0	...
2824598	  763.8	  585.3	 2554.0	...
2824599	  761.8	  587.1	 2554.0	...
2824600	  759.1	  588.1	 2556.0	...
2824601	  756.5	  588.5	 2557.0	...
2824602	  754.5	  588.7	 2561.0	...
2824603	  752.4	  589.0	 2564.0	...
2824604	  750.7	  589.2	 2565.0	...
ESACC R  2824594	2824604	11	  770.6	  580.2	  750.7	  589.2	   0.47	     48
SFIX R   2824605
2824605	  748.8	  589.4	 2564.0	...
2824606	  747.4	  589.0	 2564.0	...
2824607	  746.5	  588.6	 2567.0	...
2824608	  746.1	  587.8	 2569.0	...
2824609	  746.8	  587.5	 2571.0	...
2824610	  747.4	  587.3	 2571.0	...
2824611	  748.4	  587.4	 2571.0	...
2824612	  749.0	  587.7	 2571.0	...
2824613	  750.7	  588.1	 2570.0	...
2824614	  752.1	  588.5	 2569.0	...
2824615	  753.5	  588.7	 2568.0	...
2824616	  754.0	  588.7	 2567.0	...
2824617	  754.5	  588.6	 2568.0	...
2824618	  754.9	  589.2	 2571.0	...
2824619	  755.4	  590.0	 2574.0	...
2824620	  755.7	  590.8	 2575.0	...
2824621	  756.0	  591.2	 2576.0	...
2824622	  756.0	  591.7	 2577.0	...
2824623	  756.0	  592.1	 2579.0	...
2824624	  756.2	  591.7	 2579.0	...
2824625	  756.3	  591.1	 2580.0	...
2824626	  756.2	  591.3	 2583.0	...
2824627	  756.0	  592.0	 2585.0	...
2824628	  756.0	  592.8	 2587.0	...
2824629	  756.3	  592.8	 2587.0	...
2824630	  756.2	  592.7	 2590.0	...
2824631	  755.9	  592.5	 2594.0	...
2824632	  755.3	  592.3	 2596.0	...
2824633	  755.2	  592.1	 2592.0	...
2824634	  755.1	  592.0	 2587.0	...
2824635	  755.2	  591.5	 2587.0	...
2824636	  755.1	  591.0	 2588.0	...
2824637	  754.8	  590.7	 2590.0	...
2824638	  754.0	  590.9	 2590.0	...
2824639	  753.4	  591.0	 2589.0	...
2824640	  753.0	  591.0	 2588.0	...
2824641	  753.1	  591.0	 2591.0	...
2824642	  753.2	  591.1	 2595.0	...
2824643	  753.2	  591.2	 2600.0	...
2824644	  753.2	  591.3	 2601.0	...
2824645	  753.1	  591.4	 2601.0	...
2824646	  753.1	  591.4	 2598.0	...
2824647	  753.1	  591.4	 2595.0	...
2824648	  752.9	  591.4	 2594.0	...
2824649	  752.7	  591.3	 2598.0	...
2824650	  752.7	  591.7	 2601.0	...
2824651	  752.7	  592.1	 2603.0	...
2824652	  752.7	  592.5	 2603.0	...
2824653	  752.7	  592.5	 2603.0	...
2824654	  752.7	  592.5	 2603.0	...
2824655	  752.8	  592.8	 2603.0	...
2824656	  752.8	  592.9	 2603.0	...
2824657	  752.6	  593.0	 2603.0	...
2824658	  752.4	  592.7	 2604.0	...
2824659	  752.2	  592.6	 2604.0	...
2824660	  752.0	  592.7	 2604.0	...
2824661	  751.7	  592.9	 2603.0	...
2824662	  751.7	  592.9	 2603.0	...
2824663	  752.1	  592.5	 2604.0	...
2824664	  752.6	  592.2	 2605.0	...
2824665	  752.9	  592.5	 2606.0	...
2824666	  753.1	  593.0	 2606.0	...
2824667	  752.7	  593.0	 2606.0	...
2824668	  752.3	  592.4	 2607.0	...
2824669	  751.9	  592.3	 2608.0	...
2824670	  751.9	  592.8	 2610.0	...
2824671	  752.0	  593.3	 2612.0	...
2824672	  752.0	  593.5	 2614.0	...
2824673	  752.2	  594.0	 2614.0	...
2824674	  752.5	  594.4	 2614.0	...
2824675	  752.6	  594.0	 2615.0	...
2824676	  752.5	  593.3	 2615.0	...
2824677	  752.4	  593.6	 2615.0	...
2824678	  752.4	  594.5	 2616.0	...
2824679	  752.3	  594.9	 2617.0	...
2824680	  752.3	  594.5	 2614.0	...
2824681	  752.4	  594.0	 2611.0	...
2824682	  752.4	  593.9	 2607.0	...
2824683	  752.4	  593.9	 2608.0	...
2824684	  752.4	  594.1	 2609.0	...
2824685	  752.5	  594.4	 2609.0	...
2824686	  752.5	  594.5	 2609.0	...
2824687	  752.4	  594.4	 2608.0	...
2824688	  752.2	  594.5	 2607.0	...
2824689	  752.0	  594.6	 2607.0	...
2824690	  752.1	  594.6	 2607.0	...
2824691	  752.4	  594.4	 2608.0	...
2824692	  752.7	  594.2	 2609.0	...
2824693	  752.8	  594.1	 2610.0	...
2824694	  752.6	  594.1	 2609.0	...
2824695	  752.5	  594.0	 2608.0	...
2824696	  752.5	  593.9	 2608.0	...
2824697	  752.4	  593.8	 2608.0	...
2824698	  752.4	  593.9	 2608.0	...
2824699	  752.3	  593.8	 2605.0	...
2824700	  752.4	  593.6	 2602.0	...
2824701	  752.5	  593.4	 2600.0	...
2824702	  752.8	  592.8	 2601.0	...
2824703	  753.1	  592.2	 2603.0	...
2824704	  753.1	  591.8	 2603.0	...
2824705	  753.1	  591.9	 2602.0	...
2824706	  753.0	  592.1	 2601.0	...
2824707	  753.0	  592.0	 2601.0	...
2824708	  753.0	  591.8	 2601.0	...
2824709	  752.6	  591.5	 2601.0	...
2824710	  752.2	  591.4	 2599.0	...
2824711	  751.8	  591.6	 2598.0	...
2824712	  751.8	  591.8	 2598.0	...
2824713	  752.0	  591.9	 2599.0	...
2824714	  752.1	  592.0	 2600.0	...
2824715	  752.2	  591.9	 2600.0	...
2824716	  752.3	  591.8	 2600.0	...
2824717	  752.4	  591.7	 2600.0	...
2824718	  752.5	  591.7	 2599.0	...
2824719	  752.5	  591.8	 2598.0	...
2824720	  752.4	  592.0	 2596.0	...
2824721	  752.6	  592.1	 2595.0	...
2824722	  752.8	  592.2	 2594.0	...
2824723	  752.9	  592.2	 2594.0	...
2824724	  752.7	  592.3	 2594.0	...
2824725	  752.8	  592.5	 2595.0	...
2824726	  753.0	  592.6	 2596.0	...
2824727	  753.2	  592.8	 2597.0	...
2824728	  753.2	  592.9	 2598.0	...
2824729	  753.2	  593.0	 2598.0	...
2824730	  752.9	  592.8	 2595.0	...
2824731	  752.7	  592.3	 2592.0	...
2824732	  752.7	  591.8	 2589.0	...
2824733	  753.1	  591.5	 2586.0	...
2824734	  753.5	  591.4	 2585.0	...
2824735	  753.7	  591.4	 2584.0	...
MSG	2824736 0000 _ Number Off
2824736	  753.6	  591.4	 2585.0	...
2824737	  753.5	  591.4	 2586.0	...
2824738	  753.5	  591.5	 2587.0	...
2824739	  753.5	  591.7	 2587.0	...
2824740	  753.5	  591.7	 2586.0	...
2824741	  753.5	  591.5	 2584.0	...
2824742	  753.5	  591.3	 2582.0	...
2824743	  753.6	  591.2	 2580.0	...
2824744	  753.6	  591.0	 2578.0	...
2824745	  753.5	  590.9	 2578.0	...
2824746	  753.5	  590.9	 2582.0	...
2824747	  753.6	  591.0	 2587.0	...
2824748	  753.6	  591.1	 2591.0	...
2824749	  753.6	  591.0	 2588.0	...
2824750	  753.6	  590.9	 2584.0	...
2824751	  753.6	  590.8	 2581.0	...
2824752	  753.7	  590.9	 2580.0	...
2824753	  753.8	  591.1	 2577.0	...
2824754	  753.9	  591.3	 2573.0	...
2824755	  754.0	  591.4	 2569.0	...
2824756	  754.0	  592.2	 2569.0	...
2824757	  754.1	  592.9	 2567.0	...
2824758	  754.1	  593.3	 2567.0	...
EFIX R   2824605	2824758	154	  752.9	  592.0	   2594
SSACC R  2824759
2824759	  754.4	  593.0	 2566.0	...
2824760	  754.8	  592.5	 2562.0	...
2824761	  755.1	  591.3	 2558.0	...
2824762	  755.5	  590.1	 2553.0	...
2824763	  755.9	  590.4	 2553.0	...
2824764	  756.5	  592.2	 2550.0	...
2824765	  757.0	  596.0	 2541.0	...
2824766	  757.5	  601.7	 2530.0	...
2824767	  758.1	  609.7	 2512.0	...
2824768	  758.8	  618.0	 2490.0	...
2824769	  759.5	  625.8	 2465.0	...
2824770	  759.3	  631.1	 2435.0	...
2824771	  758.5	  637.8	 2410.0	...
2824772	  756.2	  641.1	 2392.0	...
2824773	  754.0	  644.6	 2388.0	...
2824774	  751.8	  644.8	 2386.0	...
2824775	  751.2	  649.9	 2372.0	...
2824776	  751.0	  657.4	 2358.0	...
2824777	  751.3	  669.6	 2331.0	...
2824778	  752.3	  681.8	 2312.0	...
2824779	  754.6	  696.4	 2271.0	...
2824780	  757.8	  710.8	 2238.0	...
2824781	  760.5	  725.0	 2198.0	...
2824782	  762.3	  739.5	 2166.0	...
2824783	  763.2	  751.2	 2129.0	...
2824784	  764.4	  766.6	 2092.0	...
2824785	  765.3	  778.9	 2068.0	...
2824786	  766.4	  796.5	 2029.0	...
2824787	  767.1	  812.4	 1994.0	...
2824788	  769.0	  831.4	 1939.0	...
2824789	  771.1	  850.7	 1894.0	...
2824790	  773.2	  869.6	 1841.0	...
2824791	  774.4	  890.2	 1786.0	...
2824792	  776.5	  910.3	 1717.0	...
2824793	  779.7	  930.6	 1646.0	...
2824794	  783.1	  951.6	 1577.0	...
2824795	  783.8	  974.9	 1503.0	...
2824796	  783.5	 1000.8	 1431.0	...
2824797	  783.2	 1026.7	 1368.0	...
2824798	  779.0	 1055.0	 1301.0	...
2824799	  774.2	 1074.7	 1251.0	...
2824800	  768.9	 1086.4	 1213.0	...
2824801	  768.9	 1086.4	 1213.0	...
SBLINK R 2824802
2824802	   .	   .	    0.0	...
2824803	   .	   .	    0.0	...
2824804	   .	   .	    0.0	...
2824805	   .	   .	    0.0	...
2824806	   .	   .	    0.0	...
2824807	   .	   .	    0.0	...
2824808	   .	   .	    0.0	...
2824809	   .	   .	    0.0	...
2824810	   .	   .	    0.0	...
2824811	   .	   .	    0.0	...
2824812	   .	   .	    0.0	...
2824813	   .	   .	    0.0	...
2824814	   .	   .	    0.0	...
2824815	   .	   .	    0.0	...
2824816	   .	   .	    0.0	...
2824817	   .	   .	    0.0	...
2824818	   .	   .	    0.0	...
2824819	   .	   .	    0.0	...
2824820	   .	   .	    0.0	...
2824821	   .	   .	    0.0	...
2824822	   .	   .	    0.0	...
2824823	   .	   .	    0.0	...
2824824	   .	   .	    0.0	...
2824825	   .	   .	    0.0	...
2824826	   .	   .	    0.0	...
2824827	   .	   .	    0.0	...
2824828	   .	   .	    0.0	...
2824829	   .	   .	    0.0	...
2824830	   .	   .	    0.0	...
2824831	   .	   .	    0.0	...
2824832	   .	   .	    0.0	...
2824833	   .	   .	    0.0	...
2824834	   .	   .	    0.0	...
2824835	   .	   .	    0.0	...
2824836	   .	   .	    0.0	...
2824837	   .	   .	    0.0	...
2824838	   .	   .	    0.0	...
2824839	   .	   .	    0.0	...
2824840	   .	   .	    0.0	...
2824841	   .	   .	    0.0	...
2824842	   .	   .	    0.0	...
2824843	   .	   .	    0.0	...
2824844	   .	   .	    0.0	...
2824845	   .	   .	    0.0	...
2824846	   .	   .	    0.0	...
2824847	   .	   .	    0.0	...
2824848	   .	   .	    0.0	...
2824849	   .	   .	    0.0	...
2824850	   .	   .	    0.0	...
2824851	   .	   .	    0.0	...
2824852	   .	   .	    0.0	...
2824853	   .	   .	    0.0	...
2824854	   .	   .	    0.0	...
2824855	   .	   .	    0.0	...
2824856	   .	   .	    0.0	...
2824857	   .	   .	    0.0	...
2824858	   .	   .	    0.0	...
2824859	   .	   .	    0.0	...
2824860	   .	   .	    0.0	...
2824861	   .	   .	    0.0	...
2824862	   .	   .	    0.0	...
2824863	   .	   .	    0.0	...
2824864	   .	   .	    0.0	...
2824865	   .	   .	    0.0	...
2824866	   .	   .	    0.0	...
2824867	   .	   .	    0.0	...
2824868	   .	   .	    0.0	...
2824869	   .	   .	    0.0	...
2824870	   .	   .	    0.0	...
2824871	   .	   .	    0.0	...
2824872	   .	   .	    0.0	...
2824873	   .	   .	    0.0	...
2824874	   .	   .	    0.0	...
2824875	   .	   .	    0.0	...
2824876	   .	   .	    0.0	...
2824877	   .	   .	    0.0	...
2824878	   .	   .	    0.0	...
2824879	   .	   .	    0.0	...
2824880	   .	   .	    0.0	...
2824881	   .	   .	    0.0	...
2824882	   .	   .	    0.0	...
2824883	   .	   .	    0.0	...
2824884	   .	   .	    0.0	...
2824885	   .	   .	    0.0	...
2824886	   .	   .	    0.0	...
2824887	   .	   .	    0.0	...
2824888	   .	   .	    0.0	...
2824889	   .	   .	    0.0	...
2824890	   .	   .	    0.0	...
2824891	   .	   .	    0.0	...
2824892	   .	   .	    0.0	...
2824893	   .	   .	    0.0	...
2824894	   .	   .	    0.0	...
2824895	   .	   .	    0.0	...
2824896	   .	   .	    0.0	...
2824897	   .	   .	    0.0	...
2824898	   .	   .	    0.0	...
2824899	   .	   .	    0.0	...
2824900	   .	   .	    0.0	...
2824901	   .	   .	    0.0	...
2824902	   .	   .	    0.0	...
2824903	   .	   .	    0.0	...
2824904	   .	   .	    0.0	...
2824905	   .	   .	    0.0	...
2824906	   .	   .	    0.0	...
2824907	   .	   .	    0.0	...
2824908	   .	   .	    0.0	...
2824909	   .	   .	    0.0	...
2824910	   .	   .	    0.0	...
2824911	   .	   .	    0.0	...
2824912	   .	   .	    0.0	...
2824913	   .	   .	    0.0	...
2824914	   .	   .	    0.0	...
2824915	   .	   .	    0.0	...
2824916	   .	   .	    0.0	...
2824917	   .	   .	    0.0	...
2824918	   .	   .	    0.0	...
2824919	   .	   .	    0.0	...
2824920	   .	   .	    0.0	...
2824921	   .	   .	    0.0	...
2824922	   .	   .	    0.0	...
2824923	   .	   .	    0.0	...
2824924	   .	   .	    0.0	...
2824925	   .	   .	    0.0	...
2824926	   .	   .	    0.0	...
2824927	   .	   .	    0.0	...
2824928	   .	   .	    0.0	...
2824929	   .	   .	    0.0	...
2824930	   .	   .	    0.0	...
2824931	   .	   .	    0.0	...
2824932	   .	   .	    0.0	...
2824933	   .	   .	    0.0	...
2824934	   .	   .	    0.0	...
2824935	   .	   .	    0.0	...
2824936	   .	   .	    0.0	...
2824937	   .	   .	    0.0	...
2824938	   .	   .	    0.0	...
2824939	   .	   .	    0.0	...
2824940	   .	   .	    0.0	...
2824941	   .	   .	    0.0	...
2824942	   .	   .	    0.0	...
2824943	   .	   .	    0.0	...
2824944	   .	   .	    0.0	...
2824945	   .	   .	    0.0	...
2824946	   .	   .	    0.0	...
2824947	   .	   .	    0.0	...
MSG	2824948 0000 _ Number On
2824948	   .	   .	    0.0	...
2824949	   .	   .	    0.0	...
2824950	   .	   .	    0.0	...
2824951	   .	   .	    0.0	...
2824952	   .	   .	    0.0	...
2824953	   .	   .	    0.0	...
2824954	   .	   .	    0.0	...
2824955	   .	   .	    0.0	...
2824956	   .	   .	    0.0	...
2824957	   .	   .	    0.0	...
2824958	   .	   .	    0.0	...
2824959	   .	   .	    0.0	...
2824960	   .	   .	    0.0	...
2824961	   .	   .	    0.0	...
2824962	   .	   .	    0.0	...
2824963	   .	   .	    0.0	...
2824964	   .	   .	    0.0	...
2824965	   .	   .	    0.0	...
2824966	   .	   .	    0.0	...
2824967	   .	   .	    0.0	...
2824968	   .	   .	    0.0	...
2824969	   .	   .	    0.0	...
2824970	   .	   .	    0.0	...
2824971	   .	   .	    0.0	...
2824972	   .	   .	    0.0	...
2824973	   .	   .	    0.0	...
2824974	   .	   .	    0.0	...
2824975	   .	   .	    0.0	...
2824976	   .	   .	    0.0	...
2824977	   .	   .	    0.0	...
2824978	   .	   .	    0.0	...
2824979	   .	   .	    0.0	...
EBLINK R 2824802	2824979	178
2824980	  803.2	 1082.3	 1280.0	...
2824981	  803.2	 1082.3	 1280.0	...
2824982	  811.5	 1075.9	 1311.0	...
2824983	  819.5	 1064.6	 1366.0	...
2824984	  827.2	 1048.5	 1437.0	...
2824985	  829.1	 1029.6	 1499.0	...
2824986	  831.0	 1010.4	 1550.0	...
2824987	  833.8	  987.6	 1601.0	...
2824988	  834.0	  969.2	 1641.0	...
2824989	  834.2	  950.4	 1680.0	...
2824990	  833.3	  935.0	 1717.0	...
2824991	  832.0	  919.2	 1776.0	...
2824992	  829.3	  904.2	 1834.0	...
2824993	  826.2	  889.5	 1892.0	...
2824994	  823.1	  873.8	 1941.0	...
2824995	  821.3	  857.7	 1988.0	...
2824996	  819.4	  841.8	 2033.0	...
2824997	  817.6	  827.8	 2061.0	...
2824998	  816.0	  814.4	 2094.0	...
2824999	  815.5	  802.1	 2117.0	...
2825000	  814.9	  789.7	 2139.0	...
2825001	  814.5	  778.6	 2155.0	...
2825002	  813.9	  767.4	 2179.0	...
2825003	  813.4	  758.6	 2204.0	...
2825004	  812.7	  750.1	 2226.0	...
2825005	  811.9	  741.9	 2244.0	...
2825006	  810.9	  732.9	 2266.0	...
2825007	  809.3	  723.6	 2289.0	...
2825008	  807.9	  715.4	 2313.0	...
2825009	  806.3	  706.0	 2334.0	...
2825010	  805.4	  697.5	 2353.0	...
2825011	  804.3	  688.7	 2368.0	...
2825012	  803.3	  680.3	 2382.0	...
2825013	  802.3	  672.8	 2391.0	...
2825014	  801.3	  664.7	 2406.0	...
2825015	  800.6	  658.1	 2417.0	...
2825016	  799.9	  650.8	 2429.0	...
2825017	  799.7	  644.9	 2435.0	...
2825018	  799.3	  638.5	 2445.0	...
2825019	  798.9	  633.6	 2455.0	...
2825020	  799.3	  629.6	 2463.0	...
2825021	  799.8	  625.5	 2467.0	...
2825022	  801.2	  622.2	 2470.0	...
2825023	  801.9	  618.8	 2472.0	...
2825024	  802.9	  616.2	 2471.0	...
2825025	  803.7	  613.7	 2471.0	...
ESACC R  2824759	2825025	267	  754.4	  593.0	  803.7	  613.7	   1.14	    441
SFIX R   2825026
2825026	  804.5	  612.2	 2469.0	...
2825027	  804.9	  612.1	 2467.0	...
2825028	  804.8	  612.2	 2465.0	...
2825029	  804.8	  615.1	 2459.0	...
2825030	  805.0	  617.9	 2454.0	...
2825031	  805.1	  620.7	 2451.0	...
2825032	  805.2	  620.7	 2461.0	...
2825033	  805.2	  620.3	 2471.0	...
2825034	  805.2	  619.0	 2479.0	...
2825035	  804.8	  616.0	 2482.0	...
2825036	  804.4	  612.4	 2489.0	...
2825037	  803.8	  609.2	 2497.0	...
2825038	  803.4	  607.0	 2503.0	...
2825039	  803.1	  605.5	 2505.0	...
2825040	  803.1	  604.6	 2509.0	...
2825041	  803.0	  604.3	 2514.0	...
2825042	  802.6	  603.9	 2516.0	...
2825043	  802.3	  603.4	 2515.0	...
2825044	  801.9	  603.3	 2513.0	...
2825045	  802.0	  603.7	 2511.0	...
2825046	  802.0	  604.2	 2511.0	...
2825047	  802.0	  604.0	 2510.0	...
2825048	  802.3	  603.7	 2507.0	...
2825049	  802.7	  604.0	 2504.0	...
2825050	  802.7	  604.7	 2502.0	...
2825051	  802.3	  605.5	 2501.0	...
2825052	  801.6	  605.8	 2500.0	...
2825053	  801.2	  605.9	 2501.0	...
2825054	  800.8	  605.9	 2502.0	...
2825055	  800.6	  605.6	 2502.0	...
2825056	  800.4	  605.4	 2503.0	...
2825057	  800.2	  605.1	 2503.0	...
2825058	  800.2	  605.1	 2504.0	...
2825059	  800.1	  604.8	 2505.0	...
2825060	  800.1	  604.3	 2505.0	...
2825061	  800.0	  603.9	 2504.0	...
2825062	  799.9	  603.0	 2502.0	...
2825063	  799.8	  602.4	 2501.0	...
2825064	  799.3	  601.5	 2500.0	...
2825065	  798.8	  601.0	 2498.0	...
2825066	  798.2	  601.0	 2496.0	...
2825067	  798.0	  601.5	 2495.0	...
2825068	  797.8	  602.0	 2492.0	...
2825069	  797.6	  602.0	 2490.0	...
2825070	  797.6	  601.7	 2487.0	...
2825071	  797.5	  601.4	 2488.0	...
2825072	  797.5	  601.4	 2489.0	...
2825073	  797.3	  601.7	 2493.0	...
2825074	  797.1	  601.8	 2497.0	...
2825075	  796.8	  600.9	 2498.0	...
2825076	  796.8	  599.7	 2497.0	...
2825077	  796.9	  598.7	 2496.0	...
2825078	  796.9	  598.5	 2494.0	...
2825079	  796.8	  598.6	 2493.0	...
2825080	  796.8	  598.7	 2492.0	...
2825081	  796.9	  598.8	 2492.0	...
2825082	  796.6	  598.4	 2493.0	...
2825083	  796.1	  597.9	 2494.0	...
2825084	  795.7	  597.4	 2493.0	...
2825085	  795.5	  597.3	 2489.0	...
2825086	  795.4	  597.4	 2484.0	...
2825087	  795.1	  597.6	 2481.0	...
2825088	  794.9	  597.9	 2481.0	...
2825089	  794.8	  597.7	 2479.0	...
2825090	  795.0	  597.6	 2478.0	...
2825091	  794.9	  597.5	 2476.0	...
2825092	  794.5	  597.1	 2476.0	...
2825093	  794.6	  596.6	 2478.0	...
2825094	  794.9	  596.1	 2480.0	...
2825095	  795.2	  596.0	 2482.0	...
2825096	  794.7	  596.1	 2483.0	...
2825097	  794.2	  596.1	 2483.0	...
2825098	  793.9	  595.7	 2482.0	...
2825099	  793.8	  595.2	 2482.0	...
2825100	  793.8	  595.0	 2482.0	...
2825101	  793.6	  595.3	 2482.0	...
2825102	  793.3	  594.9	 2481.0	...
2825103	  792.8	  594.3	 2481.0	...
2825104	  792.8	  593.5	 2480.0	...
2825105	  793.2	  593.4	 2479.0	...
2825106	  793.7	  593.2	 2479.0	...
2825107	  793.9	  593.2	 2479.0	...
2825108	  794.1	  593.2	 2479.0	...
2825109	  794.1	  593.2	 2481.0	...
2825110	  794.1	  593.2	 2483.0	...
2825111	  794.0	  592.9	 2483.0	...
2825112	  794.0	  592.6	 2481.0	...
2825113	  793.9	  592.8	 2481.0	...
2825114	  793.8	  593.4	 2485.0	...
2825115	  793.6	  594.0	 2490.0	...
2825116	  793.4	  594.1	 2492.0	...
2825117	  793.4	  594.0	 2491.0	...
2825118	  793.5	  593.8	 2489.0	...
2825119	  793.5	  593.6	 2487.0	...
2825120	  793.5	  593.1	 2486.0	...
2825121	  793.6	  592.6	 2485.0	...
2825122	  793.7	  592.0	 2485.0	...
2825123	  794.0	  591.7	 2485.0	...
2825124	  794.0	  591.4	 2485.0	...
2825125	  794.0	  591.3	 2484.0	...
2825126	  793.9	  591.3	 2484.0	...
2825127	  794.0	  591.5	 2483.0	...
2825128	  794.1	  591.7	 2483.0	...
2825129	  794.1	  592.0	 2483.0	...
2825130	  793.9	  592.5	 2486.0	...
2825131	  793.9	  593.0	 2488.0	...
2825132	  794.0	  593.3	 2491.0	...
2825133	  794.2	  593.3	 2492.0	...
2825134	  794.2	  593.3	 2491.0	...
2825135	  794.3	  593.1	 2488.0	...
2825136	  794.7	  592.9	 2485.0	...
2825137	  795.1	  592.8	 2483.0	...
2825138	  795.5	  592.7	 2481.0	...
2825139	  795.4	  592.7	 2481.0	...
2825140	  795.0	  592.8	 2481.0	...
2825141	  794.6	  592.9	 2481.0	...
2825142	  794.3	  592.9	 2483.0	...
2825143	  794.4	  592.8	 2485.0	...
2825144	  794.6	  593.4	 2488.0	...
2825145	  794.6	  594.3	 2488.0	...
2825146	  794.4	  595.0	 2488.0	...
2825147	  794.2	  594.8	 2486.0	...
2825148	  794.2	  594.5	 2484.0	...
2825149	  794.3	  594.2	 2483.0	...
2825150	  794.1	  594.0	 2485.0	...
2825151	  793.7	  593.8	 2486.0	...
2825152	  793.7	  593.5	 2486.0	...
2825153	  794.1	  593.2	 2487.0	...
2825154	  794.5	  593.4	 2488.0	...
2825155	  794.5	  593.9	 2489.0	...
2825156	  794.5	  594.5	 2491.0	...
2825157	  794.2	  594.6	 2492.0	...
2825158	  793.9	  594.8	 2493.0	...
2825159	  793.6	  595.0	 2493.0	...
2825160	  793.7	  595.0	 2493.0	...
2825161	  793.7	  595.0	 2493.0	...
2825162	  793.7	  594.8	 2493.0	...
2825163	  793.9	  594.7	 2492.0	...
2825164	  794.2	  594.5	 2492.0	...
2825165	  794.5	  594.4	 2491.0	...
2825166	  794.6	  594.4	 2490.0	...
2825167	  794.6	  594.7	 2488.0	...
2825168	  794.7	  595.6	 2486.0	...
2825169	  794.8	  596.4	 2485.0	...
2825170	  794.1	  597.2	 2490.0	...
2825171	  793.4	  597.7	 2495.0	...
EFIX R   2825026	2825171	146	  796.8	  598.7	   2489
SSACC R  2825172
2825172	  792.3	  598.1	 2500.0	...
2825173	  790.5	  598.7	 2501.0	...
2825174	  788.5	  598.9	 2501.0	...
2825175	  785.7	  599.5	 2500.0	...
2825176	  782.8	  600.3	 2500.0	...
2825177	  778.8	  601.2	 2502.0	...
2825178	  774.9	  601.8	 2504.0	...
2825179	  771.4	  602.2	 2506.0	...
2825180	  768.6	  602.4	 2505.0	...
2825181	  765.7	  602.7	 2505.0	...
2825182	  763.9	  602.1	 2504.0	...
2825183	  762.0	  601.5	 2504.0	...
ESACC R  2825172	2825183	12	  792.3	  598.1	  762.0	  601.5	   0.65	     65
SFIX R   2825184
2825184	  761.2	  600.7	 2505.0	...
2825185	  761.0	  600.7	 2506.0	...
2825186	  761.5	  601.0	 2506.0	...
2825187	  762.6	  601.5	 2505.0	...
2825188	  764.3	  601.9	 2503.0	...
2825189	  766.2	  601.7	 2501.0	...
2825190	  767.8	  601.3	 2501.0	...
2825191	  768.7	  601.7	 2502.0	...
2825192	  769.8	  602.5	 2503.0	...
2825193	  770.6	  603.4	 2504.0	...
2825194	  771.6	  603.5	 2507.0	...
2825195	  772.1	  603.4	 2510.0	...
2825196	  772.6	  603.3	 2509.0	...
2825197	  772.5	  603.2	 2506.0	...
2825198	  772.5	  602.9	 2504.0	...
2825199	  772.6	  602.5	 2505.0	...
2825200	  772.7	  602.3	 2506.0	...
2825201	  772.8	  602.5	 2510.0	...
2825202	  773.0	  602.7	 2514.0	...
2825203	  773.5	  602.8	 2516.0	...
2825204	  774.0	  602.6	 2516.0	...
2825205	  774.4	  602.4	 2515.0	...
2825206	  774.4	  602.2	 2514.0	...
2825207	  774.5	  602.2	 2517.0	...
2825208	  774.4	  602.4	 2520.0	...
2825209	  774.1	  602.6	 2524.0	...
2825210	  773.3	  602.5	 2523.0	...
2825211	  772.6	  602.3	 2522.0	...
2825212	  772.2	  602.3	 2521.0	...
2825213	  772.2	  602.4	 2521.0	...
2825214	  772.1	  602.6	 2521.0	...
2825215	  771.5	  602.7	 2521.0	...
2825216	  770.9	  603.0	 2520.0	...
2825217	  770.6	  603.4	 2522.0	...
2825218	  770.9	  603.4	 2523.0	...
2825219	  771.1	  603.2	 2524.0	...
2825220	  771.2	  602.9	 2523.0	...
2825221	  771.1	  602.8	 2521.0	...
2825222	  771.1	  602.9	 2522.0	...
2825223	  771.0	  602.9	 2524.0	...
2825224	  770.9	  602.9	 2525.0	...
2825225	  770.7	  602.8	 2525.0	...
2825226	  770.5	  602.7	 2524.0	...
2825227	  770.3	  603.2	 2523.0	...
2825228	  769.9	  603.7	 2526.0	...
2825229	  769.5	  604.2	 2529.0	...
2825230	  769.3	  604.3	 2532.0	...
2825231	  769.2	  604.4	 2534.0	...
2825232	  769.7	  604.4	 2535.0	...
2825233	  770.2	  604.4	 2535.0	...
2825234	  770.8	  604.4	 2535.0	...
2825235	  770.8	  604.9	 2535.0	...
2825236	  770.8	  605.2	 2536.0	...
2825237	  770.7	  604.9	 2538.0	...
2825238	  770.6	  604.0	 2541.0	...
2825239	  770.5	  603.1	 2543.0	...
2825240	  770.5	  603.2	 2544.0	...
2825241	  770.5	  603.4	 2542.0	...
2825242	  770.5	  603.3	 2540.0	...
2825243	  770.4	  602.9	 2540.0	...
2825244	  770.3	  602.4	 2540.0	...
2825245	  770.5	  602.4	 2541.0	...
2825246	  770.6	  602.6	 2543.0	...
2825247	  770.8	  602.8	 2544.0	...
2825248	  771.0	  602.9	 2545.0	...
2825249	  771.1	  602.6	 2546.0	...
MSG	2825250 0000 _ Number Off
2825250	  771.2	  602.3	 2548.0	...
2825251	  771.2	  602.3	 2551.0	...
2825252	  771.3	  602.6	 2552.0	...
2825253	  771.5	  602.8	 2552.0	...
2825254	  771.5	  602.7	 2551.0	...
2825255	  771.5	  602.6	 2550.0	...
2825256	  771.4	  602.6	 2552.0	...
2825257	  771.3	  602.5	 2553.0	...
2825258	  771.2	  602.4	 2555.0	...
2825259	  771.0	  602.1	 2556.0	...
2825260	  770.9	  601.9	 2556.0	...
2825261	  770.8	  601.8	 2556.0	...
2825262	  770.9	  601.9	 2556.0	...
2825263	  771.0	  602.2	 2556.0	...
2825264	  771.2	  602.5	 2555.0	...
2825265	  771.3	  602.7	 2554.0	...
2825266	  771.4	  602.3	 2553.0	...
2825267	  771.4	  601.3	 2554.0	...
2825268	  771.2	  600.3	 2557.0	...
2825269	  770.9	  599.6	 2560.0	...
2825270	  770.6	  599.7	 2561.0	...
2825271	  770.4	  599.8	 2562.0	...
2825272	  770.5	  600.0	 2562.0	...
2825273	  770.5	  600.1	 2562.0	...
2825274	  770.6	  600.2	 2562.0	...
2825275	  770.6	  600.2	 2564.0	...
2825276	  770.6	  600.1	 2567.0	...
2825277	  770.6	  600.1	 2570.0	...
2825278	  770.7	  600.0	 2571.0	...
2825279	  770.8	  600.3	 2571.0	...
2825280	  771.0	  600.5	 2572.0	...
2825281	  771.1	  600.6	 2572.0	...
2825282	  770.9	  600.4	 2572.0	...
2825283	  770.5	  600.2	 2571.0	...
2825284	  770.1	  600.3	 2575.0	...
2825285	  770.1	  600.3	 2578.0	...
2825286	  770.2	  600.2	 2580.0	...
2825287	  770.9	  599.8	 2579.0	...
2825288	  771.5	  599.5	 2578.0	...
2825289	  772.0	  599.3	 2576.0	...
2825290	  772.0	  599.1	 2576.0	...
2825291	  771.7	  598.9	 2578.0	...
2825292	  771.2	  598.8	 2579.0	...
2825293	  770.7	  598.9	 2579.0	...
2825294	  770.6	  598.7	 2579.0	...
2825295	  770.6	  598.4	 2582.0	...
2825296	  770.6	  598.1	 2585.0	...
2825297	  770.6	  598.1	 2588.0	...
2825298	  770.6	  598.0	 2588.0	...
2825299	  770.6	  597.9	 2587.0	...
2825300	  770.8	  597.9	 2589.0	...
2825301	  771.0	  598.2	 2592.0	...
2825302	  771.1	  598.6	 2596.0	...
2825303	  771.0	  599.0	 2595.0	...
2825304	  771.0	  599.4	 2593.0	...
2825305	  770.9	  599.7	 2591.0	...
2825306	  770.8	  599.8	 2592.0	...
2825307	  770.7	  599.8	 2593.0	...
2825308	  770.9	  599.9	 2594.0	...
2825309	  771.0	  599.9	 2595.0	...
2825310	  771.1	  599.9	 2595.0	...
2825311	  771.2	  599.7	 2596.0	...
2825312	  771.4	  599.7	 2598.0	...
2825313	  771.5	  599.6	 2600.0	...
2825314	  771.6	  599.7	 2602.0	...
2825315	  771.5	  599.8	 2602.0	...
2825316	  771.4	  599.9	 2602.0	...
2825317	  771.2	  599.5	 2603.0	...
2825318	  771.2	  599.2	 2603.0	...
2825319	  771.1	  598.8	 2604.0	...
2825320	  771.2	  598.8	 2605.0	...
2825321	  771.2	  598.6	 2606.0	...
2825322	  771.3	  598.5	 2606.0	...
2825323	  771.1	  598.2	 2607.0	...
2825324	  771.0	  598.0	 2609.0	...
2825325	  770.9	  598.0	 2611.0	...
2825326	  770.8	  598.7	 2611.0	...
2825327	  770.8	  599.4	 2609.0	...
2825328	  770.6	  599.4	 2607.0	...
2825329	  770.6	  599.0	 2606.0	...
2825330	  770.5	  598.6	 2609.0	...
2825331	  770.3	  598.5	 2612.0	...
2825332	  770.2	  598.4	 2614.0	...
2825333	  770.0	  598.9	 2614.0	...
2825334	  770.0	  599.7	 2614.0	...
2825335	  770.3	  600.3	 2613.0	...
2825336	  770.6	  600.0	 2613.0	...
2825337	  770.8	  599.8	 2612.0	...
2825338	  770.8	  599.4	 2613.0	...
2825339	  771.0	  599.1	 2614.0	...
2825340	  771.3	  599.4	 2615.0	...
2825341	  771.5	  600.0	 2617.0	...
2825342	  771.5	  600.7	 2618.0	...
2825343	  771.3	  600.8	 2618.0	...
2825344	  771.1	  600.9	 2620.0	...
2825345	  770.8	  600.3	 2621.0	...
2825346	  770.7	  599.7	 2623.0	...
2825347	  770.7	  599.4	 2625.0	...
2825348	  770.8	  599.9	 2627.0	...
2825349	  770.8	  600.5	 2626.0	...
2825350	  770.8	  600.8	 2625.0	...
2825351	  770.8	  600.9	 2624.0	...
2825352	  770.8	  601.0	 2625.0	...
2825353	  770.9	  601.0	 2626.0	...
2825354	  770.9	  600.9	 2626.0	...
2825355	  770.9	  600.7	 2625.0	...
2825356	  770.8	  600.5	 2624.0	...
2825357	  770.8	  600.3	 2627.0	...
2825358	  770.7	  600.4	 2629.0	...
2825359	  770.4	  600.3	 2630.0	...
2825360	  770.0	  600.1	 2630.0	...
2825361	  769.7	  599.9	 2630.0	...
2825362	  769.7	  599.9	 2630.0	...
2825363	  769.8	  599.9	 2630.0	...
2825364	  769.9	  599.9	 2629.0	...
2825365	  770.1	  599.9	 2628.0	...
2825366	  770.0	  600.1	 2626.0	...
2825367	  770.3	  600.6	 2627.0	...
2825368	  770.5	  601.0	 2630.0	...
2825369	  770.6	  601.2	 2630.0	...
2825370	  770.5	  601.1	 2627.0	...
2825371	  770.4	  601.2	 2625.0	...
2825372	  770.4	  601.4	 2625.0	...
2825373	  770.1	  601.5	 2625.0	...
2825374	  769.8	  601.4	 2625.0	...
2825375	  769.6	  601.6	 2624.0	...
2825376	  769.6	  602.0	 2624.0	...
2825377	  769.6	  602.3	 2626.0	...
2825378	  769.6	  602.7	 2629.0	...
2825379	  769.4	  603.1	 2632.0	...
2825380	  769.4	  603.2	 2633.0	...
2825381	  769.6	  602.9	 2631.0	...
2825382	  769.9	  602.7	 2630.0	...
2825383	  770.2	  602.2	 2629.0	...
2825384	  770.2	  601.7	 2629.0	...
2825385	  770.3	  601.7	 2631.0	...
2825386	  770.3	  602.2	 2634.0	...
2825387	  770.0	  602.8	 2637.0	...
2825388	  769.6	  602.4	 2637.0	...
2825389	  769.3	  602.0	 2634.0	...
2825390	  769.4	  601.6	 2632.0	...
2825391	  769.6	  601.5	 2633.0	...
2825392	  769.6	  601.5	 2634.0	...
2825393	  769.5	  601.5	 2636.0	...
2825394	  769.4	  601.5	 2636.0	...
2825395	  769.6	  601.5	 2635.0	...
2825396	  769.7	  601.8	 2629.0	...
2825397	  769.8	  602.2	 2622.0	...
2825398	  769.8	  602.5	 2617.0	...
2825399	  769.8	  602.5	 2616.0	...
2825400	  769.9	  602.5	 2614.0	...
2825401	  770.0	  602.5	 2614.0	...
2825402	  770.2	  602.6	 2615.0	...
2825403	  769.7	  602.9	 2617.0	...
2825404	  769.2	  603.2	 2619.0	...
2825405	  769.3	  603.3	 2620.0	...
2825406	  769.9	  603.3	 2621.0	...
2825407	  770.6	  603.4	 2621.0	...
2825408	  770.5	  603.6	 2622.0	...
2825409	  770.5	  603.8	 2622.0	...
2825410	  770.3	  603.8	 2621.0	...
2825411	  770.1	  603.7	 2621.0	...
2825412	  769.9	  603.8	 2620.0	...
2825413	  769.8	  604.0	 2620.0	...
2825414	  769.8	  603.8	 2620.0	...
2825415	  769.3	  603.4	 2621.0	...
2825416	  768.8	  603.1	 2621.0	...
2825417	  768.3	  603.1	 2617.0	...
2825418	  768.2	  603.7	 2613.0	...
2825419	  768.5	  604.2	 2609.0	...
2825420	  768.9	  604.5	 2608.0	...
2825421	  769.2	  604.2	 2608.0	...
2825422	  769.3	  604.2	 2609.0	...
2825423	  769.3	  604.4	 2610.0	...
2825424	  769.3	  604.6	 2608.0	...
2825425	  769.4	  604.4	 2605.0	...
2825426	  769.2	  604.3	 2601.0	...
2825427	  769.0	  604.7	 2601.0	...
2825428	  768.7	  604.9	 2601.0	...
2825429	  768.7	  605.0	 2600.0	...
2825430	  768.8	  605.3	 2599.0	...
2825431	  768.8	  605.9	 2599.0	...
2825432	  768.8	  606.5	 2600.0	...
2825433	  768.8	  606.4	 2601.0	...
2825434	  768.9	  606.1	 2601.0	...
2825435	  768.8	  606.0	 2601.0	...
2825436	  768.9	  605.8	 2599.0	...
2825437	  769.0	  605.7	 2597.0	...
2825438	  769.0	  605.5	 2596.0	...
2825439	  768.8	  605.2	 2597.0	...
2825440	  768.7	  605.5	 2599.0	...
2825441	  768.6	  606.1	 2600.0	...
2825442	  768.5	  606.6	 2599.0	...
2825443	  768.4	  606.6	 2597.0	...
2825444	  768.1	  606.5	 2594.0	...
2825445	  767.9	  606.4	 2593.0	...
2825446	  767.8	  606.2	 2591.0	...
2825447	  767.8	  606.2	 2590.0	...
2825448	  767.8	  606.2	 2591.0	...
2825449	  767.8	  606.4	 2591.0	...
2825450	  767.8	  606.4	 2588.0	...
2825451	  767.7	  606.3	 2585.0	...
2825452	  767.6	  606.1	 2582.0	...
2825453	  767.8	  605.9	 2582.0	...
2825454	  768.1	  605.7	 2583.0	...
2825455	  768.3	  606.6	 2583.0	...
2825456	  768.3	  607.5	 2581.0	...
2825457	  768.2	  608.4	 2578.0	...
2825458	  768.2	  608.7	 2576.0	...
2825459	  768.2	  609.0	 2576.0	...
2825460	  768.0	  609.2	 2576.0	...
MSG	2825461 0000 _ Number On
2825461	  767.9	  609.1	 2577.0	...
2825462	  767.9	  609.1	 2577.0	...
2825463	  768.1	  609.2	 2576.0	...
2825464	  768.1	  609.3	 2574.0	...
2825465	  768.1	  609.3	 2572.0	...
2825466	  768.0	  609.1	 2569.0	...
2825467	  767.9	  608.8	 2568.0	...
2825468	  767.8	  609.0	 2568.0	...
2825469	  767.7	  609.5	 2569.0	...
2825470	  767.6	  609.6	 2569.0	...
2825471	  767.5	  609.2	 2570.0	...
2825472	  767.5	  608.8	 2570.0	...
2825473	  767.5	  608.7	 2569.0	...
2825474	  767.5	  608.6	 2567.0	...
2825475	  767.5	  608.7	 2565.0	...
2825476	  767.5	  608.8	 2565.0	...
2825477	  767.4	  608.9	 2564.0	...
2825478	  767.3	  608.9	 2562.0	...
2825479	  767.2	  608.9	 2560.0	...
2825480	  767.1	  608.9	 2560.0	...
2825481	  767.0	  609.0	 2559.0	...
2825482	  767.0	  609.0	 2557.0	...
2825483	  767.0	  608.8	 2554.0	...
2825484	  766.8	  608.4	 2554.0	...
2825485	  766.7	  608.1	 2555.0	...
2825486	  766.7	  608.3	 2556.0	...
2825487	  766.8	  608.6	 2553.0	...
2825488	  766.9	  609.0	 2550.0	...
2825489	  766.8	  609.3	 2547.0	...
2825490	  766.7	  609.6	 2547.0	...
2825491	  766.6	  609.9	 2548.0	...
2825492	  766.5	  610.1	 2546.0	...
2825493	  766.5	  610.3	 2545.0	...
2825494	  766.5	  610.8	 2544.0	...
2825495	  766.4	  611.2	 2545.0	...
2825496	  766.3	  611.4	 2544.0	...
2825497	  766.3	  611.3	 2543.0	...
2825498	  766.5	  610.9	 2541.0	...
2825499	  766.7	  610.4	 2541.0	...
2825500	  766.8	  610.1	 2540.0	...
2825501	  766.8	  610.1	 2538.0	...
2825502	  766.8	  610.1	 2537.0	...
2825503	  766.8	  610.7	 2536.0	...
2825504	  766.8	  611.3	 2535.0	...
2825505	  766.9	  611.9	 2534.0	...
2825506	  767.0	  611.9	 2533.0	...
2825507	  767.3	  611.9	 2533.0	...
2825508	  768.1	  611.8	 2533.0	...
2825509	  769.4	  611.7	 2534.0	...
2825510	  770.8	  611.5	 2534.0	...
2825511	  772.1	  610.9	 2534.0	...
2825512	  773.4	  610.0	 2531.0	...
2825513	  775.0	  608.1	 2528.0	...
2825514	  776.3	  607.0	 2525.0	...
2825515	  777.0	  606.0	 2522.0	...
2825516	  777.3	  605.4	 2521.0	...
2825517	  777.6	  604.6	 2521.0	...
2825518	  777.9	  603.1	 2520.0	...
2825519	  777.1	  602.4	 2519.0	...
2825520	  776.3	  601.6	 2518.0	...
2825521	  775.0	  601.7	 2517.0	...
2825522	  774.0	  601.6	 2514.0	...
2825523	  772.4	  601.8	 2513.0	...
2825524	  771.1	  601.9	 2510.0	...
2825525	  770.4	  602.0	 2510.0	...
2825526	  770.1	  602.1	 2511.0	...
2825527	  770.1	  602.2	 2513.0	...
2825528	  769.9	  602.4	 2515.0	...
2825529	  769.5	  602.4	 2515.0	...
2825530	  769.2	  602.4	 2516.0	...
2825531	  769.2	  602.3	 2518.0	...
2825532	  769.7	  602.1	 2520.0	...
2825533	  770.1	  602.0	 2520.0	...
2825534	  770.6	  601.7	 2519.0	...
2825535	  770.8	  601.4	 2518.0	...
2825536	  770.6	  601.1	 2517.0	...
2825537	  770.1	  601.6	 2516.0	...
2825538	  770.2	  602.2	 2513.0	...
2825539	  770.7	  602.7	 2509.0	...
2825540	  771.3	  602.8	 2508.0	...
2825541	  771.1	  603.1	 2506.0	...
2825542	  770.9	  603.4	 2505.0	...
2825543	  770.7	  603.5	 2503.0	...
2825544	  770.8	  603.4	 2501.0	...
2825545	  771.0	  603.1	 2499.0	...
2825546	  771.1	  602.9	 2498.0	...
2825547	  771.2	  602.6	 2497.0	...
2825548	  771.2	  602.7	 2497.0	...
2825549	  771.3	  603.1	 2497.0	...
2825550	  771.4	  603.6	 2498.0	...
2825551	  771.1	  603.9	 2501.0	...
2825552	  770.9	  603.6	 2504.0	...
2825553	  770.5	  603.2	 2507.0	...
2825554	  770.4	  602.9	 2502.0	...
2825555	  770.4	  602.8	 2496.0	...
2825556	  770.9	  603.4	 2491.0	...
2825557	  771.4	  604.1	 2489.0	...
2825558	  771.7	  604.2	 2486.0	...
2825559	  771.6	  603.6	 2483.0	...
2825560	  771.8	  602.9	 2484.0	...
2825561	  772.1	  602.6	 2486.0	...
2825562	  772.3	  602.4	 2488.0	...
2825563	  772.2	  602.2	 2485.0	...
2825564	  772.1	  602.3	 2482.0	...
2825565	  772.1	  602.5	 2479.0	...
2825566	  772.1	  602.7	 2478.0	...
2825567	  772.1	  602.5	 2478.0	...
2825568	  772.1	  601.9	 2478.0	...
2825569	  772.2	  601.3	 2478.0	...
2825570	  772.3	  601.4	 2478.0	...
2825571	  772.3	  601.8	 2476.0	...
2825572	  772.2	  602.2	 2473.0	...
2825573	  772.1	  602.2	 2470.0	...
2825574	  772.2	  602.2	 2470.0	...
2825575	  772.3	  602.3	 2470.0	...
2825576	  772.5	  602.3	 2470.0	...
2825577	  772.5	  602.1	 2469.0	...
2825578	  772.5	  602.0	 2471.0	...
2825579	  772.4	  601.9	 2473.0	...
2825580	  772.4	  601.9	 2473.0	...
2825581	  772.3	  601.9	 2471.0	...
2825582	  772.2	  601.8	 2469.0	...
2825583	  772.2	  601.8	 2469.0	...
2825584	  772.3	  601.7	 2470.0	...
2825585	  772.3	  601.9	 2471.0	...
2825586	  772.3	  602.0	 2470.0	...
2825587	  772.2	  602.1	 2467.0	...
2825588	  772.1	  602.2	 2467.0	...
2825589	  772.0	  602.6	 2468.0	...
2825590	  772.0	  602.9	 2468.0	...
2825591	  771.9	  602.8	 2466.0	...
2825592	  771.8	  602.6	 2464.0	...
2825593	  771.8	  602.5	 2464.0	...
2825594	  772.1	  602.7	 2464.0	...
2825595	  772.5	  602.7	 2463.0	...
2825596	  772.7	  602.6	 2462.0	...
2825597	  772.7	  602.8	 2461.0	...
2825598	  772.6	  603.0	 2459.0	...
2825599	  772.5	  603.2	 2458.0	...
2825600	  772.4	  603.0	 2457.0	...
2825601	  772.4	  602.6	 2457.0	...
2825602	  772.4	  602.3	 2456.0	...
2825603	  772.3	  602.2	 2454.0	...
2825604	  772.3	  602.7	 2453.0	...
2825605	  772.4	  603.1	 2452.0	...
2825606	  772.5	  603.5	 2452.0	...
2825607	  772.6	  603.4	 2452.0	...
2825608	  772.4	  603.2	 2453.0	...
2825609	  772.3	  603.0	 2454.0	...
2825610	  772.1	  602.8	 2454.0	...
2825611	  772.3	  602.8	 2452.0	...
2825612	  772.6	  602.6	 2450.0	...
2825613	  772.9	  602.5	 2448.0	...
2825614	  772.9	  602.4	 2447.0	...
2825615	  772.9	  602.6	 2447.0	...
2825616	  772.8	  602.7	 2447.0	...
2825617	  772.7	  602.9	 2449.0	...
2825618	  772.6	  602.8	 2450.0	...
2825619	  772.5	  602.8	 2451.0	...
2825620	  772.4	  602.9	 2450.0	...
2825621	  772.4	  602.7	 2449.0	...
2825622	  772.4	  602.5	 2449.0	...
2825623	  772.4	  602.7	 2449.0	...
2825624	  772.4	  603.0	 2449.0	...
2825625	  772.3	  603.4	 2449.0	...
2825626	  772.4	  603.5	 2448.0	...
2825627	  772.6	  603.5	 2446.0	...
2825628	  773.1	  603.3	 2444.0	...
2825629	  773.3	  603.1	 2444.0	...
2825630	  773.3	  603.0	 2443.0	...
2825631	  772.9	  603.0	 2444.0	...
2825632	  772.6	  602.8	 2444.0	...
2825633	  772.5	  602.6	 2445.0	...
2825634	  772.4	  602.4	 2446.0	...
2825635	  772.7	  602.2	 2447.0	...
2825636	  773.0	  602.1	 2445.0	...
2825637	  773.4	  601.5	 2441.0	...
2825638	  773.4	  600.9	 2436.0	...
2825639	  773.2	  600.5	 2436.0	...
2825640	  772.9	  600.7	 2438.0	...
2825641	  772.6	  601.0	 2438.0	...
2825642	  772.6	  601.3	 2435.0	...
2825643	  772.6	  601.6	 2432.0	...
2825644	  772.8	  601.8	 2432.0	...
2825645	  772.9	  601.7	 2433.0	...
2825646	  772.9	  601.7	 2434.0	...
2825647	  772.7	  601.6	 2435.0	...
2825648	  772.5	  601.6	 2434.0	...
2825649	  772.6	  602.1	 2434.0	...
2825650	  772.8	  602.6	 2435.0	...
2825651	  773.1	  603.1	 2435.0	...
2825652	  773.5	  603.0	 2436.0	...
2825653	  773.7	  602.8	 2437.0	...
2825654	  774.0	  602.6	 2436.0	...
2825655	  774.1	  602.4	 2436.0	...
2825656	  774.4	  602.2	 2437.0	...
2825657	  774.6	  602.0	 2438.0	...
2825658	  774.7	  602.0	 2440.0	...
2825659	  774.4	  602.0	 2441.0	...
2825660	  774.1	  602.0	 2442.0	...
2825661	  773.9	  602.3	 2441.0	...
2825662	  773.7	  602.5	 2441.0	...
2825663	  773.5	  602.4	 2440.0	...
2825664	  773.4	  602.1	 2442.0	...
2825665	  773.4	  601.7	 2444.0	...
2825666	  773.5	  601.7	 2442.0	...
2825667	  773.6	  601.7	 2437.0	...
2825668	  773.8	  601.7	 2431.0	...
2825669	  774.1	  601.8	 2428.0	...
2825670	  774.2	  601.8	 2428.0	...
2825671	  774.2	  601.8	 2429.0	...
2825672	  774.2	  601.8	 2430.0	...
2825673	  774.2	  601.9	 2431.0	...
2825674	  774.4	  602.5	 2432.0	...
2825675	  774.7	  603.0	 2433.0	...
2825676	  774.9	  603.4	 2433.0	...
2825677	  774.7	  603.3	 2433.0	...
2825678	  773.8	  603.3	 2433.0	...
2825679	  772.9	  603.3	 2433.0	...
2825680	  772.0	  603.3	 2432.0	...
EFIX R   2825184	2825680	497	  770.7	  603.0	   2540
SSACC R  2825681
2825681	  770.8	  603.6	 2431.0	...
2825682	  769.3	  604.1	 2430.0	...
2825683	  767.4	  605.1	 2429.0	...
2825684	  765.2	  606.1	 2428.0	...
2825685	  762.8	  607.0	 2427.0	...
2825686	  759.5	  607.5	 2426.0	...
2825687	  757.1	  607.7	 2425.0	...
2825688	  754.0	  607.9	 2427.0	...
2825689	  751.7	  607.0	 2430.0	...
2825690	  749.3	  605.7	 2433.0	...
ESACC R  2825681	2825690	10	  770.8	  603.6	  749.3	  605.7	   0.46	     51
SFIX R   2825691
2825691	  747.9	  604.0	 2433.0	...
2825692	  747.1	  603.4	 2432.0	...
2825693	  747.4	  602.6	 2432.0	...
2825694	  748.2	  601.9	 2432.0	...
2825695	  749.3	  601.3	 2432.0	...
2825696	  751.1	  601.1	 2431.0	...
2825697	  752.9	  601.0	 2430.0	...
2825698	  755.2	  600.7	 2430.0	...
2825699	  756.6	  600.7	 2430.0	...
2825700	  758.1	  601.6	 2429.0	...
2825701	  758.9	  602.5	 2429.0	...
2825702	  759.7	  603.0	 2426.0	...
2825703	  760.1	  602.7	 2423.0	...
2825704	  760.7	  602.4	 2421.0	...
2825705	  761.0	  602.6	 2422.0	...
2825706	  760.8	  602.8	 2423.0	...
2825707	  760.3	  602.9	 2424.0	...
2825708	  759.8	  603.2	 2425.0	...
2825709	  759.8	  603.5	 2424.0	...
2825710	  759.8	  603.6	 2424.0	...
2825711	  759.8	  603.6	 2423.0	...
2825712	  760.2	  603.6	 2424.0	...
2825713	  760.5	  603.7	 2424.0	...
2825714	  760.8	  603.7	 2423.0	...
2825715	  760.7	  603.5	 2423.0	...
2825716	  760.4	  603.4	 2422.0	...
2825717	  760.2	  603.7	 2422.0	...
2825718	  760.1	  604.1	 2421.0	...
2825719	  759.7	  604.5	 2421.0	...
2825720	  759.1	  604.6	 2420.0	...
2825721	  758.6	  604.6	 2420.0	...
2825722	  758.6	  604.3	 2419.0	...
2825723	  758.7	  603.9	 2419.0	...
2825724	  758.8	  603.5	 2419.0	...
2825725	  758.6	  603.6	 2419.0	...
2825726	  758.4	  603.8	 2420.0	...
2825727	  758.2	  604.1	 2420.0	...
2825728	  758.2	  604.2	 2422.0	...
2825729	  758.2	  604.0	 2424.0	...
2825730	  758.0	  603.9	 2424.0	...
2825731	  757.9	  603.9	 2421.0	...
2825732	  757.8	  604.0	 2418.0	...
2825733	  757.8	  604.1	 2417.0	...
2825734	  757.8	  604.0	 2417.0	...
2825735	  757.8	  604.0	 2418.0	...
2825736	  757.7	  604.0	 2418.0	...
2825737	  757.6	  603.7	 2417.0	...
2825738	  757.4	  603.3	 2416.0	...
2825739	  757.4	  603.1	 2417.0	...
2825740	  757.5	  603.2	 2418.0	...
2825741	  757.6	  603.3	 2418.0	...
2825742	  757.7	  603.3	 2417.0	...
2825743	  758.1	  603.4	 2415.0	...
2825744	  758.5	  603.4	 2415.0	...
2825745	  758.9	  603.5	 2414.0	...
2825746	  758.9	  603.5	 2412.0	...
2825747	  758.8	  603.5	 2410.0	...
2825748	  758.6	  603.4	 2408.0	...
2825749	  758.5	  603.2	 2407.0	...
2825750	  758.5	  603.1	 2408.0	...
2825751	  758.4	  603.1	 2410.0	...
2825752	  758.4	  603.5	 2412.0	...
2825753	  758.4	  603.8	 2413.0	...
2825754	  758.5	  603.9	 2413.0	...
2825755	  758.4	  603.7	 2413.0	...
2825756	  758.5	  604.0	 2417.0	...
2825757	  758.5	  604.7	 2420.0	...
2825758	  758.8	  605.3	 2421.0	...
2825759	  759.1	  605.2	 2419.0	...
2825760	  759.4	  605.1	 2419.0	...
2825761	  759.3	  604.9	 2421.0	...
2825762	  759.3	  604.6	 2423.0	...
2825763	  759.2	  604.4	 2423.0	...
2825764	  759.5	  604.4	 2422.0	...
2825765	  759.7	  604.4	 2422.0	...
MSG	2825766 0000 _ Number Off
2825766	  759.8	  604.4	 2422.0	...
2825767	  759.7	  604.5	 2421.0	...
2825768	  759.5	  604.3	 2420.0	...
2825769	  759.5	  604.0	 2418.0	...
2825770	  759.5	  603.8	 2417.0	...
2825771	  759.5	  604.1	 2417.0	...
2825772	  759.6	  604.4	 2416.0	...
2825773	  759.6	  604.6	 2416.0	...
2825774	  759.7	  604.9	 2416.0	...
2825775	  759.7	  605.0	 2417.0	...
2825776	  760.0	  605.0	 2419.0	...
2825777	  760.2	  604.8	 2420.0	...
2825778	  760.3	  604.6	 2419.0	...
2825779	  760.3	  604.7	 2418.0	...
2825780	  760.1	  604.6	 2416.0	...
2825781	  760.1	  604.6	 2416.0	...
2825782	  760.0	  604.6	 2415.0	...
2825783	  760.3	  604.6	 2415.0	...
2825784	  760.7	  604.5	 2417.0	...
2825785	  760.6	  604.6	 2420.0	...
2825786	  760.4	  604.6	 2422.0	...
2825787	  760.2	  604.6	 2421.0	...
2825788	  760.3	  604.3	 2419.0	...
2825789	  760.3	  604.1	 2419.0	...
2825790	  760.2	  603.7	 2418.0	...
2825791	  760.2	  603.5	 2416.0	...
2825792	  760.3	  603.4	 2415.0	...
2825793	  760.3	  603.5	 2415.0	...
2825794	  760.2	  603.6	 2415.0	...
2825795	  760.1	  604.0	 2417.0	...
2825796	  760.2	  604.4	 2419.0	...
2825797	  760.4	  604.5	 2419.0	...
2825798	  760.5	  604.3	 2419.0	...
2825799	  760.7	  604.5	 2417.0	...
2825800	  760.9	  605.0	 2415.0	...
2825801	  761.1	  605.6	 2411.0	...
2825802	  760.8	  605.7	 2409.0	...
2825803	  760.6	  605.8	 2409.0	...
2825804	  760.6	  605.9	 2411.0	...
2825805	  760.7	  605.6	 2413.0	...
2825806	  760.9	  605.3	 2414.0	...
2825807	  760.9	  605.0	 2414.0	...
2825808	  761.0	  605.1	 2413.0	...
2825809	  761.1	  605.1	 2413.0	...
2825810	  761.2	  605.2	 2413.0	...
2825811	  761.0	  605.2	 2412.0	...
2825812	  760.7	  604.9	 2412.0	...
2825813	  760.4	  604.6	 2412.0	...
2825814	  760.3	  604.3	 2412.0	...
2825815	  760.4	  604.6	 2412.0	...
2825816	  760.7	  604.9	 2412.0	...
2825817	  760.9	  604.6	 2412.0	...
2825818	  760.9	  604.0	 2412.0	...
2825819	  760.9	  603.3	 2412.0	...
2825820	  760.9	  603.4	 2412.0	...
2825821	  760.9	  604.0	 2411.0	...
2825822	  761.1	  604.6	 2412.0	...
2825823	  761.5	  605.2	 2413.0	...
2825824	  761.5	  605.1	 2414.0	...
2825825	  761.1	  605.1	 2414.0	...
2825826	  760.8	  605.0	 2414.0	...
2825827	  760.7	  605.4	 2413.0	...
2825828	  760.8	  605.9	 2411.0	...
2825829	  760.9	  606.3	 2410.0	...
2825830	  761.1	  606.5	 2410.0	...
2825831	  761.3	  606.8	 2409.0	...
2825832	  761.8	  607.1	 2410.0	...
2825833	  762.1	  607.1	 2411.0	...
2825834	  761.8	  607.0	 2412.0	...
2825835	  761.3	  607.1	 2412.0	...
2825836	  760.9	  607.5	 2411.0	...
2825837	  760.9	  607.9	 2411.0	...
2825838	  760.9	  607.3	 2411.0	...
2825839	  760.9	  606.5	 2411.0	...
2825840	  761.0	  605.6	 2411.0	...
2825841	  761.2	  605.8	 2411.0	...
2825842	  761.3	  605.8	 2412.0	...
2825843	  761.2	  605.9	 2411.0	...
2825844	  761.1	  605.8	 2411.0	...
2825845	  760.9	  605.6	 2412.0	...
2825846	  760.8	  605.6	 2410.0	...
2825847	  760.9	  605.6	 2406.0	...
2825848	  761.2	  605.8	 2402.0	...
2825849	  761.5	  605.9	 2402.0	...
2825850	  761.5	  605.7	 2403.0	...
2825851	  761.5	  605.5	 2403.0	...
2825852	  761.6	  605.3	 2403.0	...
2825853	  761.5	  605.4	 2402.0	...
2825854	  761.4	  605.2	 2402.0	...
2825855	  761.4	  605.1	 2404.0	...
2825856	  761.3	  605.0	 2406.0	...
2825857	  761.2	  605.3	 2405.0	...
2825858	  761.1	  605.6	 2404.0	...
2825859	  761.1	  606.1	 2403.0	...
2825860	  761.2	  606.3	 2403.0	...
2825861	  761.2	  606.3	 2403.0	...
2825862	  761.2	  606.1	 2404.0	...
2825863	  761.2	  605.9	 2404.0	...
2825864	  761.2	  606.0	 2404.0	...
2825865	  761.1	  606.0	 2403.0	...
2825866	  761.1	  606.0	 2403.0	...
2825867	  761.1	  605.9	 2402.0	...
2825868	  761.2	  605.6	 2401.0	...
2825869	  761.3	  605.4	 2400.0	...
2825870	  761.5	  605.5	 2401.0	...
2825871	  761.8	  605.2	 2403.0	...
2825872	  761.9	  604.7	 2405.0	...
2825873	  762.1	  604.3	 2406.0	...
2825874	  761.9	  604.5	 2407.0	...
2825875	  761.8	  604.6	 2407.0	...
2825876	  761.7	  604.7	 2409.0	...
2825877	  762.0	  604.6	 2410.0	...
2825878	  762.1	  604.6	 2411.0	...
2825879	  762.2	  604.5	 2410.0	...
2825880	  762.2	  604.8	 2410.0	...
2825881	  762.2	  605.3	 2411.0	...
2825882	  762.1	  605.7	 2410.0	...
2825883	  762.3	  605.8	 2409.0	...
2825884	  762.4	  605.6	 2407.0	...
2825885	  762.5	  605.4	 2408.0	...
2825886	  762.4	  605.3	 2410.0	...
2825887	  762.5	  605.4	 2411.0	...
2825888	  762.6	  605.5	 2410.0	...
2825889	  762.8	  606.0	 2410.0	...
2825890	  762.9	  606.4	 2411.0	...
2825891	  762.9	  606.6	 2411.0	...
2825892	  762.9	  606.3	 2409.0	...
2825893	  762.8	  606.0	 2408.0	...
2825894	  762.7	  605.9	 2408.0	...
2825895	  762.7	  605.8	 2408.0	...
2825896	  762.7	  605.7	 2407.0	...
2825897	  762.7	  605.7	 2406.0	...
2825898	  762.6	  605.6	 2403.0	...
2825899	  762.3	  605.5	 2403.0	...
2825900	  762.3	  605.6	 2402.0	...
2825901	  762.3	  605.8	 2403.0	...
2825902	  762.4	  605.7	 2403.0	...
2825903	  762.3	  605.4	 2402.0	...
2825904	  762.4	  605.4	 2401.0	...
2825905	  762.5	  605.7	 2402.0	...
2825906	  762.5	  605.3	 2402.0	...
2825907	  762.7	  604.7	 2403.0	...
2825908	  762.9	  603.9	 2403.0	...
2825909	  762.9	  603.8	 2402.0	...
2825910	  762.7	  603.6	 2402.0	...
2825911	  762.4	  603.6	 2403.0	...
2825912	  762.4	  603.5	 2401.0	...
2825913	  762.5	  603.6	 2399.0	...
2825914	  762.5	  603.7	 2397.0	...
2825915	  762.4	  603.8	 2397.0	...
2825916	  762.3	  603.7	 2397.0	...
2825917	  762.2	  603.6	 2396.0	...
2825918	  762.5	  603.7	 2394.0	...
2825919	  762.7	  603.9	 2392.0	...
2825920	  762.9	  604.1	 2392.0	...
2825921	  762.8	  604.2	 2393.0	...
2825922	  762.6	  604.4	 2394.0	...
2825923	  762.5	  604.4	 2394.0	...
2825924	  762.3	  604.4	 2394.0	...
2825925	  762.3	  604.2	 2393.0	...
2825926	  762.2	  603.9	 2393.0	...
2825927	  762.1	  603.7	 2393.0	...
2825928	  762.1	  603.4	 2392.0	...
2825929	  762.1	  603.3	 2393.0	...
2825930	  762.1	  603.6	 2395.0	...
2825931	  762.2	  604.0	 2397.0	...
2825932	  762.2	  604.5	 2398.0	...
2825933	  762.5	  604.6	 2399.0	...
2825934	  762.7	  604.8	 2398.0	...
2825935	  762.9	  605.0	 2398.0	...
2825936	  762.9	  605.2	 2397.0	...
2825937	  762.8	  605.1	 2397.0	...
2825938	  762.7	  605.0	 2397.0	...
2825939	  762.5	  604.6	 2397.0	...
2825940	  762.1	  604.5	 2397.0	...
2825941	  762.0	  604.8	 2397.0	...
2825942	  762.1	  605.2	 2395.0	...
2825943	  762.4	  605.1	 2394.0	...
2825944	  762.8	  604.5	 2394.0	...
2825945	  763.0	  603.8	 2394.0	...
2825946	  763.2	  603.6	 2395.0	...
2825947	  763.2	  603.8	 2395.0	...
2825948	  763.3	  604.2	 2395.0	...
2825949	  763.3	  604.6	 2396.0	...
2825950	  763.3	  604.9	 2394.0	...
2825951	  763.1	  604.8	 2391.0	...
2825952	  763.0	  604.6	 2390.0	...
2825953	  762.7	  604.3	 2393.0	...
2825954	  762.4	  604.2	 2396.0	...
2825955	  762.3	  604.1	 2399.0	...
2825956	  762.5	  604.2	 2400.0	...
2825957	  762.9	  604.3	 2399.0	...
2825958	  763.0	  604.4	 2398.0	...
2825959	  763.1	  604.4	 2396.0	...
2825960	  763.0	  604.3	 2397.0	...
2825961	  762.9	  604.2	 2396.0	...
2825962	  762.9	  604.2	 2396.0	...
2825963	  762.9	  604.4	 2396.0	...
2825964	  763.0	  604.7	 2396.0	...
2825965	  763.1	  604.9	 2396.0	...
2825966	  763.3	  605.0	 2396.0	...
2825967	  763.4	  605.1	 2396.0	...
2825968	  763.4	  605.2	 2396.0	...
2825969	  763.5	  605.2	 2396.0	...
2825970	  763.5	  605.2	 2396.0	...
2825971	  763.5	  605.2	 2396.0	...
2825972	  763.4	  605.3	 2397.0	...
2825973	  763.5	  605.4	 2397.0	...
2825974	  763.5	  605.5	 2397.0	...
2825975	  763.5	  605.5	 2396.0	...
2825976	  763.5	  605.5	 2395.0	...
MSG	2825977 0000 _ Number On
2825977	  763.4	  605.5	 2395.0	...
2825978	  763.4	  605.5	 2395.0	...
2825979	  763.4	  605.6	 2395.0	...
2825980	  763.3	  605.5	 2395.0	...
2825981	  763.2	  605.3	 2396.0	...
2825982	  763.0	  605.2	 2396.0	...
2825983	  762.8	  605.5	 2397.0	...
2825984	  762.7	  605.8	 2397.0	...
2825985	  762.6	  606.1	 2397.0	...
2825986	  762.5	  606.1	 2396.0	...
2825987	  763.1	  605.8	 2393.0	...
2825988	  763.6	  605.5	 2391.0	...
2825989	  764.1	  605.2	 2389.0	...
2825990	  764.0	  605.3	 2390.0	...
2825991	  764.0	  605.3	 2391.0	...
2825992	  763.8	  605.2	 2391.0	...
2825993	  763.6	  605.0	 2391.0	...
2825994	  763.3	  604.9	 2391.0	...
2825995	  763.2	  605.4	 2392.0	...
2825996	  763.2	  606.0	 2393.0	...
2825997	  763.3	  605.7	 2394.0	...
2825998	  763.4	  604.8	 2394.0	...
2825999	  763.5	  604.5	 2393.0	...
2826000	  763.3	  605.3	 2392.0	...
2826001	  763.2	  606.0	 2392.0	...
2826002	  763.2	  606.1	 2391.0	...
2826003	  763.4	  606.0	 2389.0	...
2826004	  763.5	  605.9	 2389.0	...
2826005	  763.5	  605.8	 2389.0	...
2826006	  763.6	  605.8	 2390.0	...
2826007	  763.5	  605.6	 2392.0	...
2826008	  763.5	  605.1	 2394.0	...
2826009	  763.3	  604.3	 2393.0	...
2826010	  763.2	  603.7	 2390.0	...
2826011	  763.1	  603.5	 2387.0	...
2826012	  763.1	  603.5	 2387.0	...
2826013	  763.1	  603.4	 2386.0	...
2826014	  763.4	  604.0	 2384.0	...
2826015	  763.7	  604.6	 2383.0	...
2826016	  764.0	  605.2	 2384.0	...
2826017	  764.0	  605.2	 2384.0	...
2826018	  763.8	  604.7	 2385.0	...
2826019	  763.5	  604.5	 2387.0	...
2826020	  763.3	  604.2	 2390.0	...
2826021	  763.6	  604.3	 2391.0	...
2826022	  764.0	  604.3	 2389.0	...
2826023	  764.5	  604.2	 2386.0	...
2826024	  764.5	  604.1	 2384.0	...
2826025	  764.4	  604.0	 2385.0	...
2826026	  764.0	  604.1	 2385.0	...
2826027	  763.7	  604.3	 2385.0	...
2826028	  763.5	  604.4	 2384.0	...
2826029	  763.5	  604.1	 2383.0	...
2826030	  763.5	  603.5	 2382.0	...
2826031	  763.5	  603.1	 2381.0	...
2826032	  763.3	  603.2	 2381.0	...
2826033	  763.0	  603.5	 2381.0	...
2826034	  763.3	  603.9	 2381.0	...
2826035	  763.8	  604.2	 2381.0	...
2826036	  764.5	  603.9	 2382.0	...
2826037	  764.6	  603.4	 2383.0	...
2826038	  764.8	  602.9	 2384.0	...
2826039	  764.9	  603.0	 2384.0	...
2826040	  764.9	  603.1	 2382.0	...
2826041	  764.9	  603.2	 2378.0	...
2826042	  764.8	  603.6	 2375.0	...
2826043	  764.5	  603.9	 2374.0	...
2826044	  764.3	  604.2	 2375.0	...
2826045	  764.1	  603.9	 2377.0	...
2826046	  764.0	  603.5	 2378.0	...
2826047	  763.8	  603.1	 2378.0	...
2826048	  763.8	  603.1	 2378.0	...
2826049	  763.7	  603.6	 2377.0	...
2826050	  763.7	  604.2	 2378.0	...
2826051	  763.7	  604.7	 2379.0	...
2826052	  764.0	  604.5	 2380.0	...
2826053	  764.4	  604.0	 2380.0	...
2826054	  764.7	  603.6	 2378.0	...
2826055	  764.7	  603.3	 2377.0	...
2826056	  764.6	  603.3	 2376.0	...
2826057	  764.4	  603.3	 2374.0	...
2826058	  764.3	  603.3	 2373.0	...
2826059	  764.3	  603.3	 2371.0	...
2826060	  764.5	  603.4	 2371.0	...
2826061	  764.6	  603.5	 2370.0	...
2826062	  764.6	  603.1	 2370.0	...
2826063	  764.6	  602.5	 2371.0	...
2826064	  764.8	  602.3	 2373.0	...
2826065	  764.9	  602.7	 2374.0	...
2826066	  765.0	  603.1	 2373.0	...
2826067	  765.0	  603.1	 2373.0	...
2826068	  765.0	  602.4	 2373.0	...
2826069	  764.9	  601.7	 2374.0	...
2826070	  765.0	  601.0	 2373.0	...
2826071	  765.1	  600.9	 2372.0	...
2826072	  765.3	  601.3	 2371.0	...
2826073	  765.2	  601.8	 2371.0	...
2826074	  765.1	  602.3	 2371.0	...
2826075	  765.0	  602.3	 2367.0	...
2826076	  765.2	  602.1	 2363.0	...
2826077	  765.6	  602.4	 2364.0	...
2826078	  765.8	  602.7	 2368.0	...
2826079	  765.5	  603.0	 2374.0	...
2826080	  765.0	  602.8	 2375.0	...
2826081	  764.5	  602.9	 2375.0	...
2826082	  764.5	  603.1	 2375.0	...
2826083	  764.5	  603.3	 2376.0	...
2826084	  764.5	  603.2	 2376.0	...
2826085	  764.4	  603.0	 2375.0	...
2826086	  764.4	  602.7	 2373.0	...
2826087	  764.5	  602.7	 2371.0	...
2826088	  764.5	  602.7	 2369.0	...
2826089	  764.5	  602.9	 2369.0	...
2826090	  764.9	  602.9	 2368.0	...
2826091	  765.3	  602.8	 2368.0	...
2826092	  765.3	  602.2	 2366.0	...
2826093	  764.8	  601.6	 2364.0	...
2826094	  764.4	  601.8	 2363.0	...
2826095	  764.4	  602.5	 2364.0	...
2826096	  764.4	  603.3	 2365.0	...
2826097	  764.8	  602.9	 2365.0	...
2826098	  765.1	  602.6	 2366.0	...
2826099	  765.1	  602.3	 2367.0	...
2826100	  764.8	  602.5	 2369.0	...
2826101	  764.9	  602.6	 2369.0	...
2826102	  765.4	  602.7	 2369.0	...
2826103	  765.9	  602.8	 2370.0	...
2826104	  765.9	  602.5	 2372.0	...
2826105	  765.9	  601.7	 2372.0	...
2826106	  766.3	  601.0	 2371.0	...
2826107	  766.9	  600.4	 2371.0	...
2826108	  767.7	  600.5	 2370.0	...
EFIX R   2825691	2826108	418	  761.8	  604.3	   2400
SSACC R  2826109
2826109	  768.4	  600.6	 2369.0	...
2826110	  769.6	  600.4	 2367.0	...
2826111	  771.3	  599.9	 2365.0	...
2826112	  773.6	  599.3	 2366.0	...
2826113	  776.3	  597.8	 2366.0	...
2826114	  779.2	  596.5	 2366.0	...
2826115	  781.4	  595.0	 2366.0	...
2826116	  783.6	  594.3	 2366.0	...
2826117	  785.2	  593.7	 2363.0	...
2826118	  786.7	  592.7	 2361.0	...
ESACC R  2826109	2826118	10	  768.4	  600.6	  786.7	  592.7	   0.42	     48
SFIX R   2826119
2826119	  787.2	  591.8	 2358.0	...
2826120	  787.5	  590.4	 2357.0	...
2826121	  787.9	  589.5	 2354.0	...
2826122	  788.3	  588.5	 2351.0	...
2826123	  788.6	  587.8	 2349.0	...
2826124	  788.3	  587.3	 2347.0	...
2826125	  787.9	  586.9	 2347.0	...
2826126	  787.5	  586.8	 2347.0	...
2826127	  787.4	  586.9	 2347.0	...
2826128	  787.3	  586.8	 2351.0	...
2826129	  787.1	  586.4	 2355.0	...
2826130	  786.9	  586.1	 2358.0	...
2826131	  786.1	  586.0	 2358.0	...
2826132	  785.5	  585.7	 2359.0	...
2826133	  784.9	  585.3	 2359.0	...
2826134	  784.9	  584.8	 2357.0	...
2826135	  784.5	  584.7	 2355.0	...
2826136	  784.2	  584.6	 2354.0	...
2826137	  783.8	  584.6	 2354.0	...
2826138	  783.6	  584.8	 2355.0	...
2826139	  783.3	  585.2	 2355.0	...
2826140	  783.1	  586.0	 2355.0	...
2826141	  783.1	  586.6	 2354.0	...
2826142	  783.1	  587.0	 2356.0	...
2826143	  782.8	  587.1	 2358.0	...
2826144	  782.5	  587.1	 2357.0	...
2826145	  782.2	  587.1	 2354.0	...
2826146	  782.8	  587.1	 2351.0	...
2826147	  783.4	  587.1	 2352.0	...
2826148	  784.1	  587.0	 2353.0	...
2826149	  784.2	  587.0	 2354.0	...
2826150	  784.5	  587.5	 2354.0	...
2826151	  784.7	  587.9	 2354.0	...
2826152	  784.9	  588.4	 2353.0	...
2826153	  785.0	  588.1	 2351.0	...
2826154	  785.6	  587.7	 2350.0	...
2826155	  786.2	  587.2	 2348.0	...
2826156	  786.6	  586.9	 2346.0	...
2826157	  786.7	  586.6	 2345.0	...
2826158	  786.9	  587.4	 2346.0	...
2826159	  787.1	  588.4	 2346.0	...
2826160	  787.4	  588.9	 2345.0	...
2826161	  787.6	  588.3	 2345.0	...
2826162	  787.3	  587.8	 2344.0	...
2826163	  787.0	  587.9	 2344.0	...
2826164	  786.6	  588.0	 2344.0	...
2826165	  786.3	  588.1	 2344.0	...
2826166	  786.0	  588.1	 2342.0	...
2826167	  785.8	  588.0	 2340.0	...
2826168	  786.0	  588.0	 2339.0	...
2826169	  786.4	  588.0	 2340.0	...
2826170	  786.7	  588.0	 2342.0	...
2826171	  786.9	  587.9	 2341.0	...
2826172	  787.0	  587.8	 2340.0	...
2826173	  786.9	  588.1	 2340.0	...
2826174	  786.9	  588.4	 2342.0	...
2826175	  787.1	  588.7	 2344.0	...
2826176	  787.5	  588.6	 2344.0	...
2826177	  787.5	  588.5	 2344.0	...
2826178	  787.2	  588.4	 2345.0	...
2826179	  786.8	  588.4	 2347.0	...
2826180	  787.0	  588.6	 2349.0	...
2826181	  787.2	  588.9	 2350.0	...
2826182	  787.2	  589.2	 2351.0	...
2826183	  786.9	  588.9	 2352.0	...
2826184	  786.5	  588.5	 2350.0	...
2826185	  786.4	  588.1	 2348.0	...
2826186	  786.1	  588.1	 2346.0	...
2826187	  785.9	  588.2	 2349.0	...
2826188	  786.4	  588.4	 2353.0	...
2826189	  787.1	  588.5	 2355.0	...
2826190	  787.7	  588.9	 2352.0	...
2826191	  787.9	  589.3	 2349.0	...
2826192	  788.0	  589.8	 2347.0	...
2826193	  788.0	  589.9	 2347.0	...
2826194	  787.4	  589.4	 2348.0	...
2826195	  787.0	  588.7	 2348.0	...
2826196	  786.9	  588.1	 2347.0	...
2826197	  787.2	  588.0	 2346.0	...
2826198	  787.4	  588.1	 2345.0	...
2826199	  787.4	  588.1	 2344.0	...
2826200	  787.2	  588.2	 2344.0	...
2826201	  787.2	  588.2	 2343.0	...
2826202	  787.2	  588.2	 2343.0	...
2826203	  787.3	  588.1	 2342.0	...
2826204	  787.2	  588.2	 2342.0	...
2826205	  787.2	  588.3	 2342.0	...
2826206	  787.2	  588.4	 2346.0	...
2826207	  787.2	  588.3	 2349.0	...
2826208	  787.2	  588.2	 2351.0	...
2826209	  787.7	  588.2	 2350.0	...
2826210	  788.1	  588.0	 2349.0	...
2826211	  788.3	  587.6	 2348.0	...
2826212	  788.1	  587.3	 2346.0	...
2826213	  787.9	  587.4	 2345.0	...
2826214	  787.9	  587.7	 2346.0	...
2826215	  788.0	  588.1	 2346.0	...
2826216	  788.0	  588.3	 2345.0	...
2826217	  788.0	  588.3	 2343.0	...
2826218	  787.9	  588.3	 2343.0	...
2826219	  787.7	  588.0	 2343.0	...
2826220	  787.6	  587.8	 2344.0	...
2826221	  787.5	  588.1	 2344.0	...
2826222	  787.7	  588.5	 2344.0	...
2826223	  787.8	  588.6	 2344.0	...
2826224	  788.0	  588.4	 2342.0	...
2826225	  788.1	  588.3	 2340.0	...
2826226	  788.3	  588.5	 2340.0	...
2826227	  788.5	  588.5	 2342.0	...
2826228	  788.6	  588.5	 2344.0	...
2826229	  788.6	  588.2	 2343.0	...
2826230	  788.7	  587.8	 2343.0	...
2826231	  788.7	  587.8	 2342.0	...
2826232	  788.6	  588.2	 2342.0	...
2826233	  788.4	  588.3	 2342.0	...
2826234	  788.3	  588.0	 2341.0	...
2826235	  788.2	  588.0	 2340.0	...
2826236	  788.2	  588.1	 2340.0	...
2826237	  788.3	  588.2	 2340.0	...
2826238	  788.4	  587.9	 2341.0	...
2826239	  788.4	  587.7	 2343.0	...
2826240	  788.3	  587.5	 2344.0	...
2826241	  788.1	  587.5	 2345.0	...
2826242	  788.1	  587.5	 2345.0	...
2826243	  788.3	  587.4	 2344.0	...
2826244	  788.4	  588.2	 2342.0	...
2826245	  788.6	  589.0	 2342.0	...
2826246	  788.5	  590.0	 2343.0	...
2826247	  788.4	  590.3	 2343.0	...
2826248	  787.6	  590.9	 2343.0	...
EFIX R   2826119	2826248	130	  786.9	  587.9	   2347
SSACC R  2826249
2826249	  786.6	  592.2	 2342.0	...
2826250	  785.1	  593.4	 2342.0	...
2826251	  783.5	  595.0	 2343.0	...
2826252	  781.4	  595.8	 2347.0	...
2826253	  779.5	  596.8	 2351.0	...
2826254	  776.8	  597.8	 2353.0	...
2826255	  774.0	  598.6	 2351.0	...
2826256	  771.5	  599.2	 2349.0	...
2826257	  769.4	  599.3	 2349.0	...
2826258	  767.4	  599.4	 2352.0	...
2826259	  764.8	  599.8	 2356.0	...
2826260	  762.9	  599.1	 2359.0	...
2826261	  761.2	  598.1	 2360.0	...
ESACC R  2826249	2826261	13	  786.6	  592.2	  761.2	  598.1	   0.56	     50
SFIX R   2826262
2826262	  759.5	  596.2	 2358.0	...
2826263	  758.3	  594.9	 2357.0	...
2826264	  757.5	  593.8	 2356.0	...
2826265	  758.2	  593.2	 2358.0	...
2826266	  758.9	  593.3	 2357.0	...
2826267	  760.2	  593.5	 2355.0	...
2826268	  761.2	  594.1	 2353.0	...
2826269	  762.9	  594.4	 2353.0	...
2826270	  764.5	  595.0	 2353.0	...
2826271	  766.4	  595.2	 2355.0	...
2826272	  767.7	  596.1	 2356.0	...
2826273	  769.3	  596.9	 2357.0	...
2826274	  770.2	  597.8	 2356.0	...
2826275	  771.4	  598.6	 2355.0	...
2826276	  771.8	  599.0	 2356.0	...
2826277	  772.1	  599.1	 2358.0	...
2826278	  772.2	  598.5	 2359.0	...
2826279	  772.4	  597.8	 2357.0	...
MSG	2826280 0000 _ Number Off
2826280	  772.3	  597.6	 2356.0	...
2826281	  772.1	  597.5	 2355.0	...
2826282	  771.7	  597.3	 2356.0	...
2826283	  771.5	  597.0	 2357.0	...
2826284	  771.2	  596.9	 2358.0	...
2826285	  771.1	  597.6	 2357.0	...
2826286	  771.0	  598.3	 2355.0	...
2826287	  771.0	  599.0	 2354.0	...
2826288	  771.1	  599.1	 2353.0	...
2826289	  771.1	  599.0	 2352.0	...
2826290	  770.5	  598.8	 2352.0	...
2826291	  770.0	  598.7	 2353.0	...
2826292	  769.4	  598.6	 2356.0	...
2826293	  769.1	  598.6	 2358.0	...
2826294	  768.8	  598.7	 2361.0	...
2826295	  768.4	  598.7	 2362.0	...
2826296	  768.3	  598.6	 2362.0	...
2826297	  768.2	  598.5	 2362.0	...
2826298	  768.2	  598.5	 2362.0	...
2826299	  768.2	  598.6	 2361.0	...
2826300	  767.8	  598.9	 2361.0	...
2826301	  767.3	  599.1	 2361.0	...
2826302	  766.9	  599.2	 2361.0	...
2826303	  766.9	  599.5	 2360.0	...
2826304	  767.1	  600.0	 2359.0	...
2826305	  767.7	  600.1	 2359.0	...
2826306	  768.2	  599.8	 2358.0	...
2826307	  768.7	  599.5	 2357.0	...
2826308	  768.6	  599.4	 2357.0	...
2826309	  768.7	  599.1	 2357.0	...
2826310	  768.9	  598.7	 2357.0	...
2826311	  768.9	  598.7	 2357.0	...
2826312	  768.5	  598.4	 2358.0	...
2826313	  768.2	  598.2	 2360.0	...
2826314	  768.1	  598.1	 2362.0	...
2826315	  768.1	  598.0	 2365.0	...
2826316	  768.3	  597.8	 2366.0	...
2826317	  768.5	  597.3	 2367.0	...
2826318	  768.7	  597.2	 2368.0	...
2826319	  768.7	  597.2	 2369.0	...
2826320	  768.8	  597.7	 2370.0	...
2826321	  768.9	  598.0	 2369.0	...
2826322	  768.5	  598.3	 2366.0	...
2826323	  768.0	  598.4	 2363.0	...
2826324	  767.7	  598.6	 2364.0	...
2826325	  767.9	  598.8	 2367.0	...
2826326	  768.1	  598.9	 2370.0	...
2826327	  768.1	  598.8	 2369.0	...
2826328	  768.2	  598.9	 2368.0	...
2826329	  768.4	  598.9	 2368.0	...
2826330	  768.5	  599.0	 2368.0	...
2826331	  768.4	  598.9	 2369.0	...
2826332	  768.3	  598.9	 2371.0	...
2826333	  768.1	  598.6	 2373.0	...
2826334	  768.0	  598.4	 2373.0	...
2826335	  767.8	  598.2	 2373.0	...
2826336	  767.9	  598.0	 2374.0	...
2826337	  768.2	  597.8	 2374.0	...
2826338	  768.4	  597.6	 2370.0	...
2826339	  768.6	  597.6	 2366.0	...
2826340	  768.7	  597.6	 2365.0	...
2826341	  768.8	  597.6	 2368.0	...
2826342	  768.9	  598.1	 2371.0	...
2826343	  769.0	  598.7	 2371.0	...
2826344	  769.1	  599.0	 2371.0	...
2826345	  768.8	  598.8	 2370.0	...
2826346	  768.4	  598.5	 2369.0	...
2826347	  768.0	  598.6	 2368.0	...
2826348	  768.1	  598.7	 2367.0	...
2826349	  768.2	  598.9	 2366.0	...
2826350	  768.3	  599.0	 2368.0	...
2826351	  768.3	  599.0	 2370.0	...
2826352	  768.2	  598.8	 2372.0	...
2826353	  768.1	  598.3	 2372.0	...
2826354	  767.9	  597.9	 2372.0	...
2826355	  768.0	  597.7	 2373.0	...
2826356	  768.1	  597.7	 2374.0	...
2826357	  768.5	  597.5	 2375.0	...
2826358	  768.9	  597.2	 2376.0	...
2826359	  769.3	  596.9	 2376.0	...
2826360	  769.3	  597.2	 2376.0	...
2826361	  769.4	  597.5	 2376.0	...
2826362	  769.4	  597.7	 2376.0	...
2826363	  769.3	  597.6	 2375.0	...
2826364	  769.3	  597.6	 2375.0	...
2826365	  769.0	  597.6	 2376.0	...
2826366	  768.6	  597.5	 2377.0	...
2826367	  768.2	  597.4	 2377.0	...
2826368	  768.3	  597.1	 2376.0	...
2826369	  768.7	  596.9	 2376.0	...
2826370	  769.1	  596.8	 2376.0	...
2826371	  769.1	  596.8	 2377.0	...
2826372	  769.1	  596.7	 2376.0	...
2826373	  769.1	  596.5	 2376.0	...
2826374	  769.0	  596.6	 2374.0	...
2826375	  768.9	  596.6	 2373.0	...
2826376	  768.7	  596.6	 2373.0	...
2826377	  768.7	  596.7	 2374.0	...
2826378	  769.0	  596.7	 2375.0	...
2826379	  769.2	  596.8	 2375.0	...
2826380	  769.3	  596.8	 2375.0	...
2826381	  769.4	  596.7	 2375.0	...
2826382	  769.4	  596.5	 2377.0	...
2826383	  769.5	  596.3	 2378.0	...
2826384	  769.6	  596.0	 2379.0	...
2826385	  769.4	  595.9	 2380.0	...
2826386	  769.2	  596.1	 2378.0	...
2826387	  768.9	  596.5	 2376.0	...
2826388	  768.7	  596.9	 2376.0	...
2826389	  768.5	  597.0	 2379.0	...
2826390	  768.7	  597.1	 2383.0	...
2826391	  769.0	  597.1	 2384.0	...
2826392	  769.3	  597.1	 2385.0	...
2826393	  769.0	  596.7	 2384.0	...
2826394	  768.7	  596.1	 2382.0	...
2826395	  768.5	  596.3	 2380.0	...
2826396	  768.5	  597.1	 2379.0	...
2826397	  768.5	  597.9	 2379.0	...
2826398	  768.4	  597.4	 2379.0	...
2826399	  768.5	  596.7	 2378.0	...
2826400	  768.8	  595.9	 2378.0	...
2826401	  769.1	  595.8	 2379.0	...
2826402	  769.2	  596.1	 2380.0	...
2826403	  769.3	  596.5	 2380.0	...
2826404	  769.3	  596.6	 2381.0	...
2826405	  769.4	  596.6	 2381.0	...
2826406	  769.5	  596.5	 2381.0	...
2826407	  769.4	  596.4	 2381.0	...
2826408	  769.2	  596.6	 2381.0	...
2826409	  768.9	  596.8	 2380.0	...
2826410	  768.9	  596.6	 2379.0	...
2826411	  768.9	  596.2	 2378.0	...
2826412	  769.1	  595.9	 2376.0	...
2826413	  769.2	  596.0	 2379.0	...
2826414	  769.3	  596.3	 2382.0	...
2826415	  769.1	  596.6	 2386.0	...
2826416	  768.9	  596.7	 2386.0	...
2826417	  768.7	  596.7	 2385.0	...
2826418	  768.5	  596.7	 2384.0	...
2826419	  768.2	  596.9	 2382.0	...
2826420	  768.5	  596.9	 2380.0	...
2826421	  768.8	  596.9	 2378.0	...
2826422	  768.8	  596.7	 2376.0	...
2826423	  768.4	  596.8	 2377.0	...
2826424	  768.2	  596.9	 2378.0	...
2826425	  768.3	  596.8	 2378.0	...
2826426	  768.4	  596.5	 2378.0	...
2826427	  768.7	  596.2	 2379.0	...
2826428	  768.9	  596.2	 2381.0	...
2826429	  768.9	  596.0	 2380.0	...
2826430	  769.0	  595.8	 2379.0	...
2826431	  769.0	  595.7	 2379.0	...
2826432	  769.1	  595.8	 2381.0	...
2826433	  769.1	  595.8	 2380.0	...
2826434	  769.0	  595.8	 2378.0	...
2826435	  768.9	  596.0	 2378.0	...
2826436	  768.7	  596.3	 2380.0	...
2826437	  768.8	  597.0	 2382.0	...
2826438	  768.9	  597.5	 2382.0	...
2826439	  768.9	  597.9	 2383.0	...
2826440	  768.8	  598.0	 2383.0	...
2826441	  768.7	  598.2	 2384.0	...
2826442	  768.5	  598.2	 2384.0	...
2826443	  768.3	  598.3	 2384.0	...
2826444	  768.2	  598.3	 2384.0	...
2826445	  768.2	  598.3	 2384.0	...
2826446	  767.9	  598.3	 2384.0	...
2826447	  767.5	  598.2	 2384.0	...
2826448	  767.6	  598.1	 2384.0	...
2826449	  767.9	  597.9	 2386.0	...
2826450	  768.3	  597.9	 2388.0	...
2826451	  768.4	  598.0	 2390.0	...
2826452	  768.4	  598.0	 2389.0	...
2826453	  768.3	  598.0	 2386.0	...
2826454	  768.2	  597.8	 2388.0	...
2826455	  768.4	  597.7	 2392.0	...
2826456	  768.7	  597.9	 2395.0	...
2826457	  769.0	  598.1	 2395.0	...
2826458	  769.2	  598.5	 2395.0	...
2826459	  769.3	  598.7	 2396.0	...
2826460	  769.0	  599.1	 2396.0	...
2826461	  768.8	  599.3	 2397.0	...
2826462	  768.5	  599.4	 2397.0	...
2826463	  768.4	  599.3	 2397.0	...
2826464	  768.6	  599.2	 2396.0	...
2826465	  768.9	  599.0	 2395.0	...
2826466	  769.3	  598.9	 2396.0	...
2826467	  769.6	  598.9	 2399.0	...
2826468	  769.6	  599.3	 2400.0	...
2826469	  769.5	  599.5	 2399.0	...
2826470	  769.3	  599.4	 2399.0	...
2826471	  769.1	  598.9	 2401.0	...
2826472	  769.0	  598.7	 2402.0	...
2826473	  768.7	  598.7	 2402.0	...
2826474	  768.3	  598.7	 2402.0	...
2826475	  767.7	  598.7	 2403.0	...
2826476	  767.4	  598.7	 2403.0	...
2826477	  767.6	  598.6	 2404.0	...
2826478	  768.0	  598.7	 2403.0	...
2826479	  768.4	  599.1	 2403.0	...
2826480	  768.6	  599.6	 2403.0	...
MSG	2826481 0000 _ Number On
2826481	  768.7	  599.7	 2403.0	...
2826482	  768.9	  599.6	 2403.0	...
2826483	  769.0	  599.8	 2403.0	...
2826484	  769.1	  600.1	 2403.0	...
2826485	  768.6	  599.9	 2404.0	...
2826486	  768.0	  599.4	 2406.0	...
2826487	  767.6	  598.7	 2407.0	...
2826488	  767.6	  598.6	 2405.0	...
2826489	  767.7	  598.5	 2402.0	...
2826490	  767.7	  598.4	 2402.0	...
2826491	  767.6	  598.5	 2404.0	...
2826492	  767.9	  598.5	 2406.0	...
2826493	  768.2	  598.5	 2406.0	...
2826494	  768.5	  598.6	 2406.0	...
2826495	  768.3	  598.8	 2406.0	...
2826496	  768.4	  599.0	 2406.0	...
2826497	  768.5	  598.7	 2406.0	...
2826498	  768.8	  598.5	 2408.0	...
2826499	  768.9	  598.5	 2410.0	...
2826500	  769.0	  598.9	 2411.0	...
2826501	  768.8	  599.3	 2411.0	...
2826502	  768.5	  599.0	 2408.0	...
2826503	  768.2	  598.4	 2404.0	...
2826504	  768.0	  597.9	 2404.0	...
2826505	  768.1	  598.1	 2407.0	...
2826506	  768.2	  598.3	 2410.0	...
2826507	  768.1	  598.5	 2411.0	...
2826508	  767.9	  598.3	 2411.0	...
2826509	  767.7	  598.1	 2412.0	...
2826510	  767.8	  598.5	 2413.0	...
2826511	  768.0	  599.1	 2414.0	...
2826512	  768.2	  599.7	 2414.0	...
2826513	  768.2	  599.8	 2414.0	...
2826514	  768.2	  599.9	 2410.0	...
2826515	  768.1	  600.0	 2407.0	...
2826516	  768.3	  599.9	 2405.0	...
2826517	  768.4	  599.8	 2409.0	...
2826518	  768.1	  599.7	 2413.0	...
2826519	  767.7	  599.6	 2414.0	...
2826520	  767.7	  599.1	 2413.0	...
2826521	  768.2	  598.7	 2417.0	...
2826522	  768.3	  598.3	 2421.0	...
2826523	  768.0	  598.6	 2425.0	...
2826524	  767.8	  598.9	 2424.0	...
2826525	  767.8	  599.2	 2422.0	...
2826526	  767.7	  599.1	 2420.0	...
2826527	  767.9	  598.6	 2418.0	...
2826528	  768.0	  598.2	 2418.0	...
2826529	  768.1	  597.8	 2420.0	...
2826530	  768.1	  597.8	 2422.0	...
2826531	  768.1	  597.8	 2423.0	...
2826532	  768.1	  597.7	 2422.0	...
2826533	  767.9	  598.1	 2420.0	...
2826534	  767.7	  598.6	 2420.0	...
2826535	  767.6	  599.3	 2420.0	...
2826536	  767.8	  599.5	 2419.0	...
2826537	  767.9	  599.2	 2420.0	...
2826538	  768.0	  598.7	 2421.0	...
2826539	  767.9	  598.2	 2421.0	...
2826540	  767.8	  598.2	 2421.0	...
2826541	  767.6	  598.1	 2421.0	...
2826542	  767.5	  598.1	 2421.0	...
2826543	  767.5	  598.0	 2423.0	...
2826544	  767.6	  597.9	 2425.0	...
2826545	  767.6	  597.8	 2427.0	...
2826546	  767.3	  597.6	 2427.0	...
2826547	  767.2	  597.6	 2426.0	...
2826548	  767.0	  597.6	 2427.0	...
2826549	  767.1	  597.7	 2429.0	...
2826550	  767.1	  597.7	 2431.0	...
2826551	  767.0	  597.5	 2430.0	...
2826552	  767.0	  597.4	 2429.0	...
2826553	  766.9	  597.4	 2427.0	...
2826554	  767.0	  597.6	 2428.0	...
2826555	  767.2	  597.9	 2429.0	...
2826556	  767.5	  598.1	 2430.0	...
2826557	  767.5	  598.2	 2432.0	...
2826558	  767.6	  598.2	 2433.0	...
2826559	  767.6	  598.3	 2436.0	...
2826560	  767.5	  598.3	 2437.0	...
2826561	  767.4	  598.2	 2434.0	...
2826562	  767.3	  598.0	 2429.0	...
2826563	  767.2	  597.8	 2425.0	...
2826564	  767.1	  598.0	 2429.0	...
2826565	  766.9	  598.1	 2433.0	...
2826566	  766.9	  598.2	 2437.0	...
2826567	  767.0	  598.1	 2437.0	...
2826568	  766.9	  598.0	 2437.0	...
2826569	  766.8	  598.2	 2437.0	...
2826570	  766.6	  598.4	 2437.0	...
2826571	  766.7	  598.7	 2437.0	...
2826572	  766.9	  598.6	 2437.0	...
2826573	  766.9	  598.6	 2436.0	...
2826574	  766.8	  598.7	 2434.0	...
2826575	  766.7	  598.5	 2432.0	...
2826576	  766.9	  598.2	 2431.0	...
2826577	  767.0	  597.6	 2428.0	...
2826578	  766.9	  597.2	 2427.0	...
2826579	  766.8	  596.6	 2430.0	...
2826580	  766.8	  596.3	 2434.0	...
2826581	  766.6	  596.6	 2439.0	...
2826582	  766.5	  597.1	 2439.0	...
2826583	  766.4	  597.8	 2440.0	...
2826584	  766.5	  598.1	 2442.0	...
2826585	  766.5	  598.2	 2443.0	...
2826586	  766.5	  598.2	 2444.0	...
2826587	  766.4	  598.0	 2442.0	...
2826588	  766.4	  598.0	 2439.0	...
2826589	  766.5	  597.5	 2437.0	...
2826590	  766.6	  597.0	 2437.0	...
2826591	  766.4	  596.3	 2438.0	...
2826592	  766.2	  596.2	 2438.0	...
2826593	  766.2	  596.4	 2438.0	...
2826594	  766.4	  596.8	 2438.0	...
2826595	  766.6	  597.3	 2438.0	...
2826596	  766.5	  597.4	 2441.0	...
2826597	  766.2	  597.6	 2444.0	...
2826598	  765.9	  597.6	 2444.0	...
2826599	  765.8	  597.5	 2442.0	...
2826600	  765.8	  597.3	 2441.0	...
2826601	  765.8	  597.1	 2442.0	...
2826602	  765.9	  596.9	 2443.0	...
2826603	  765.9	  596.9	 2444.0	...
2826604	  766.2	  597.0	 2445.0	...
2826605	  766.3	  596.9	 2446.0	...
2826606	  766.4	  596.6	 2446.0	...
2826607	  766.4	  596.6	 2446.0	...
2826608	  766.3	  596.6	 2445.0	...
2826609	  766.0	  596.8	 2444.0	...
2826610	  765.6	  597.2	 2443.0	...
2826611	  765.3	  597.7	 2445.0	...
2826612	  765.3	  598.0	 2448.0	...
2826613	  765.4	  597.9	 2450.0	...
2826614	  765.5	  597.9	 2451.0	...
2826615	  765.6	  598.1	 2451.0	...
2826616	  765.5	  598.2	 2453.0	...
2826617	  765.5	  598.6	 2454.0	...
2826618	  765.4	  598.8	 2454.0	...
2826619	  765.4	  598.9	 2456.0	...
2826620	  765.2	  598.6	 2458.0	...
2826621	  764.8	  598.4	 2459.0	...
2826622	  764.5	  598.3	 2459.0	...
2826623	  764.5	  597.7	 2459.0	...
2826624	  764.8	  596.9	 2456.0	...
2826625	  765.1	  596.2	 2454.0	...
2826626	  765.0	  596.4	 2452.0	...
2826627	  764.9	  596.7	 2453.0	...
2826628	  765.2	  596.9	 2454.0	...
2826629	  765.7	  597.1	 2454.0	...
2826630	  766.0	  597.2	 2454.0	...
2826631	  765.6	  597.5	 2455.0	...
2826632	  765.2	  597.6	 2456.0	...
2826633	  764.8	  597.8	 2457.0	...
2826634	  764.8	  597.8	 2457.0	...
2826635	  764.8	  597.8	 2459.0	...
2826636	  764.8	  598.0	 2461.0	...
2826637	  764.7	  598.2	 2463.0	...
2826638	  764.7	  598.5	 2462.0	...
2826639	  764.7	  598.6	 2462.0	...
2826640	  764.6	  598.5	 2463.0	...
2826641	  764.8	  598.5	 2464.0	...
2826642	  765.1	  598.5	 2465.0	...
2826643	  765.4	  598.5	 2464.0	...
2826644	  765.5	  598.4	 2465.0	...
2826645	  765.5	  598.3	 2466.0	...
2826646	  765.3	  597.6	 2466.0	...
2826647	  765.1	  597.0	 2465.0	...
2826648	  765.0	  596.6	 2465.0	...
2826649	  765.2	  596.9	 2464.0	...
2826650	  765.4	  597.2	 2464.0	...
2826651	  765.5	  597.4	 2466.0	...
2826652	  765.5	  597.6	 2468.0	...
2826653	  765.5	  597.4	 2472.0	...
2826654	  765.4	  597.2	 2472.0	...
2826655	  765.2	  597.1	 2473.0	...
2826656	  765.1	  597.4	 2474.0	...
2826657	  765.3	  597.6	 2476.0	...
2826658	  765.5	  597.5	 2474.0	...
2826659	  765.1	  597.2	 2470.0	...
2826660	  764.5	  596.9	 2468.0	...
2826661	  764.1	  597.0	 2469.0	...
2826662	  764.4	  597.3	 2471.0	...
2826663	  764.8	  597.6	 2472.0	...
2826664	  765.0	  597.9	 2472.0	...
2826665	  764.8	  598.1	 2472.0	...
2826666	  764.5	  598.2	 2474.0	...
2826667	  764.3	  598.3	 2476.0	...
2826668	  764.3	  598.4	 2478.0	...
2826669	  764.4	  598.5	 2479.0	...
2826670	  764.5	  598.7	 2478.0	...
2826671	  764.5	  598.8	 2479.0	...
2826672	  764.6	  598.6	 2480.0	...
2826673	  764.6	  598.3	 2479.0	...
2826674	  764.7	  597.6	 2478.0	...
2826675	  764.7	  597.2	 2478.0	...
2826676	  764.4	  597.0	 2479.0	...
2826677	  764.1	  596.9	 2480.0	...
2826678	  764.1	  596.8	 2480.0	...
2826679	  764.2	  596.6	 2479.0	...
2826680	  764.4	  596.7	 2480.0	...
2826681	  764.4	  596.7	 2480.0	...
2826682	  764.4	  596.8	 2481.0	...
2826683	  764.2	  596.8	 2486.0	...
2826684	  764.0	  597.0	 2490.0	...
2826685	  763.6	  597.2	 2493.0	...
2826686	  763.4	  597.2	 2493.0	...
2826687	  763.2	  597.2	 2492.0	...
2826688	  763.2	  597.3	 2492.0	...
2826689	  763.4	  597.3	 2492.0	...
2826690	  763.8	  597.1	 2492.0	...
2826691	  764.0	  597.0	 2493.0	...
2826692	  764.0	  596.9	 2494.0	...
2826693	  764.0	  597.1	 2495.0	...
2826694	  763.9	  597.1	 2497.0	...
2826695	  763.9	  597.0	 2498.0	...
2826696	  763.9	  596.9	 2500.0	...
2826697	  763.9	  596.8	 2499.0	...
2826698	  763.7	  596.8	 2499.0	...
2826699	  763.2	  596.9	 2500.0	...
2826700	  762.7	  596.9	 2501.0	...
2826701	  762.7	  596.8	 2502.0	...
2826702	  763.0	  596.7	 2502.0	...
2826703	  763.4	  596.6	 2503.0	...
2826704	  763.7	  596.3	 2502.0	...
2826705	  763.8	  595.8	 2501.0	...
2826706	  763.8	  595.4	 2501.0	...
2826707	  763.8	  595.4	 2502.0	...
2826708	  764.0	  595.4	 2503.0	...
2826709	  764.1	  595.3	 2504.0	...
2826710	  764.2	  595.9	 2507.0	...
2826711	  764.1	  596.2	 2509.0	...
2826712	  764.1	  596.5	 2510.0	...
2826713	  764.1	  595.9	 2509.0	...
2826714	  764.0	  595.6	 2510.0	...
2826715	  763.8	  595.3	 2513.0	...
2826716	  763.7	  595.3	 2515.0	...
2826717	  763.8	  595.3	 2516.0	...
2826718	  764.0	  595.4	 2518.0	...
2826719	  764.0	  595.5	 2520.0	...
2826720	  763.6	  595.8	 2520.0	...
2826721	  763.2	  596.0	 2519.0	...
2826722	  763.5	  596.1	 2518.0	...
2826723	  764.0	  595.9	 2518.0	...
2826724	  764.4	  595.8	 2518.0	...
2826725	  764.3	  595.9	 2518.0	...
2826726	  764.1	  596.2	 2519.0	...
2826727	  764.1	  596.2	 2519.0	...
2826728	  764.1	  596.0	 2520.0	...
2826729	  764.2	  595.8	 2520.0	...
2826730	  764.1	  595.9	 2522.0	...
2826731	  764.1	  595.7	 2523.0	...
2826732	  764.2	  595.6	 2523.0	...
2826733	  764.3	  595.7	 2522.0	...
2826734	  764.3	  596.0	 2521.0	...
2826735	  764.3	  596.1	 2519.0	...
2826736	  764.3	  596.1	 2522.0	...
2826737	  764.2	  596.1	 2525.0	...
2826738	  764.1	  596.3	 2525.0	...
2826739	  763.9	  596.4	 2521.0	...
2826740	  763.5	  596.4	 2517.0	...
2826741	  763.3	  596.3	 2517.0	...
2826742	  763.2	  596.1	 2518.0	...
2826743	  763.3	  595.9	 2519.0	...
2826744	  763.5	  595.7	 2520.0	...
2826745	  763.7	  595.6	 2520.0	...
2826746	  763.7	  595.4	 2525.0	...
2826747	  763.5	  595.3	 2530.0	...
2826748	  763.3	  595.4	 2534.0	...
2826749	  763.1	  595.7	 2533.0	...
2826750	  763.1	  595.9	 2532.0	...
2826751	  763.1	  596.1	 2531.0	...
2826752	  763.1	  596.2	 2531.0	...
2826753	  763.3	  596.0	 2530.0	...
2826754	  763.4	  595.5	 2529.0	...
2826755	  763.7	  595.1	 2528.0	...
2826756	  763.9	  594.9	 2529.0	...
2826757	  764.1	  595.2	 2533.0	...
2826758	  764.3	  595.6	 2536.0	...
2826759	  764.5	  595.9	 2537.0	...
2826760	  764.6	  595.7	 2536.0	...
2826761	  764.5	  595.4	 2535.0	...
2826762	  764.5	  595.1	 2534.0	...
2826763	  764.4	  594.8	 2533.0	...
2826764	  764.4	  594.7	 2532.0	...
2826765	  764.4	  594.6	 2532.0	...
2826766	  764.4	  594.5	 2532.0	...
2826767	  764.6	  595.1	 2533.0	...
2826768	  764.8	  595.7	 2533.0	...
2826769	  764.8	  595.9	 2533.0	...
2826770	  764.6	  595.5	 2534.0	...
2826771	  764.4	  595.2	 2536.0	...
2826772	  764.4	  595.3	 2538.0	...
2826773	  764.4	  595.4	 2540.0	...
2826774	  764.5	  595.3	 2542.0	...
2826775	  764.6	  595.2	 2542.0	...
2826776	  764.7	  595.2	 2541.0	...
2826777	  764.7	  594.7	 2540.0	...
2826778	  764.7	  594.2	 2540.0	...
2826779	  764.6	  593.9	 2540.0	...
2826780	  764.5	  594.1	 2540.0	...
2826781	  764.4	  594.2	 2544.0	...
2826782	  764.5	  594.0	 2547.0	...
2826783	  764.6	  594.3	 2550.0	...
2826784	  764.7	  594.6	 2551.0	...
2826785	  764.8	  594.9	 2551.0	...
2826786	  764.9	  594.9	 2551.0	...
2826787	  764.7	  594.7	 2551.0	...
2826788	  764.5	  594.6	 2550.0	...
2826789	  764.3	  594.4	 2549.0	...
2826790	  764.5	  594.5	 2548.0	...
2826791	  764.6	  594.5	 2548.0	...
2826792	  764.6	  594.6	 2550.0	...
2826793	  764.7	  594.7	 2551.0	...
MSG	2826794 0000 _ Number Off
2826794	  764.7	  595.0	 2549.0	...
2826795	  764.6	  595.3	 2547.0	...
2826796	  764.6	  595.4	 2544.0	...
2826797	  764.5	  595.4	 2546.0	...
2826798	  764.5	  595.4	 2548.0	...
2826799	  764.5	  595.6	 2550.0	...
2826800	  764.5	  595.8	 2551.0	...
2826801	  764.5	  595.9	 2551.0	...
2826802	  764.5	  595.5	 2551.0	...
2826803	  764.7	  595.1	 2549.0	...
2826804	  765.0	  594.7	 2548.0	...
2826805	  765.3	  594.6	 2547.0	...
2826806	  765.4	  594.6	 2546.0	...
2826807	  765.2	  594.6	 2547.0	...
2826808	  765.0	  594.6	 2547.0	...
2826809	  764.8	  594.5	 2547.0	...
2826810	  764.7	  594.3	 2549.0	...
2826811	  764.7	  594.1	 2550.0	...
2826812	  764.7	  593.8	 2552.0	...
2826813	  764.5	  593.8	 2553.0	...
2826814	  764.4	  593.8	 2555.0	...
2826815	  764.7	  593.8	 2557.0	...
2826816	  765.1	  593.8	 2558.0	...
2826817	  765.1	  593.7	 2558.0	...
2826818	  764.7	  593.7	 2557.0	...
2826819	  764.4	  593.6	 2556.0	...
2826820	  764.4	  593.4	 2557.0	...
2826821	  764.3	  593.4	 2556.0	...
2826822	  764.3	  593.6	 2555.0	...
2826823	  764.3	  593.7	 2555.0	...
2826824	  764.3	  594.0	 2556.0	...
2826825	  764.4	  594.3	 2553.0	...
2826826	  764.4	  594.8	 2549.0	...
2826827	  764.4	  595.0	 2550.0	...
2826828	  764.4	  595.0	 2554.0	...
2826829	  764.6	  594.6	 2557.0	...
2826830	  764.7	  594.0	 2556.0	...
2826831	  764.9	  593.7	 2555.0	...
2826832	  764.7	  593.5	 2556.0	...
2826833	  764.6	  593.6	 2557.0	...
2826834	  764.7	  593.6	 2558.0	...
2826835	  764.9	  593.6	 2558.0	...
2826836	  765.1	  593.6	 2558.0	...
2826837	  765.2	  593.7	 2558.0	...
2826838	  765.0	  593.9	 2559.0	...
2826839	  764.6	  594.2	 2559.0	...
2826840	  764.3	  594.4	 2558.0	...
2826841	  764.2	  594.1	 2557.0	...
2826842	  764.2	  593.2	 2556.0	...
2826843	  764.5	  592.2	 2554.0	...
2826844	  764.8	  591.8	 2552.0	...
2826845	  765.1	  591.8	 2554.0	...
2826846	  764.9	  591.8	 2559.0	...
2826847	  764.7	  592.4	 2560.0	...
2826848	  764.9	  593.0	 2557.0	...
2826849	  765.2	  593.7	 2554.0	...
2826850	  765.2	  593.8	 2554.0	...
2826851	  764.8	  593.7	 2555.0	...
2826852	  764.5	  593.7	 2556.0	...
2826853	  764.6	  593.6	 2558.0	...
2826854	  764.6	  593.6	 2559.0	...
2826855	  764.7	  593.5	 2560.0	...
2826856	  764.5	  593.3	 2560.0	...
2826857	  764.4	  593.4	 2560.0	...
2826858	  764.4	  593.7	 2559.0	...
2826859	  764.5	  594.1	 2559.0	...
2826860	  764.5	  594.2	 2558.0	...
2826861	  764.6	  594.3	 2558.0	...
2826862	  764.9	  594.2	 2558.0	...
2826863	  765.1	  594.1	 2557.0	...
2826864	  764.9	  594.0	 2556.0	...
2826865	  764.7	  594.0	 2555.0	...
2826866	  764.5	  593.7	 2555.0	...
2826867	  764.5	  593.4	 2556.0	...
2826868	  764.3	  593.0	 2555.0	...
2826869	  764.2	  592.8	 2553.0	...
2826870	  764.1	  592.6	 2553.0	...
2826871	  764.1	  592.6	 2554.0	...
2826872	  764.3	  592.6	 2555.0	...
2826873	  764.6	  592.7	 2554.0	...
2826874	  765.0	  592.9	 2554.0	...
2826875	  765.1	  593.3	 2557.0	...
2826876	  765.2	  593.5	 2561.0	...
2826877	  765.2	  593.8	 2563.0	...
2826878	  765.2	  594.0	 2560.0	...
2826879	  765.1	  593.3	 2556.0	...
2826880	  764.6	  592.5	 2552.0	...
2826881	  764.1	  591.6	 2552.0	...
2826882	  764.3	  591.8	 2554.0	...
2826883	  764.9	  591.8	 2556.0	...
2826884	  765.5	  591.7	 2557.0	...
2826885	  765.5	  591.5	 2557.0	...
2826886	  765.5	  591.4	 2557.0	...
2826887	  765.3	  591.5	 2557.0	...
2826888	  765.1	  591.6	 2557.0	...
2826889	  764.8	  591.7	 2557.0	...
2826890	  764.9	  591.8	 2558.0	...
2826891	  764.8	  591.8	 2558.0	...
2826892	  764.8	  591.7	 2558.0	...
2826893	  764.7	  591.8	 2559.0	...
2826894	  764.5	  592.1	 2561.0	...
2826895	  764.4	  592.3	 2559.0	...
2826896	  764.4	  592.3	 2556.0	...
2826897	  764.7	  592.3	 2554.0	...
2826898	  764.9	  592.4	 2555.0	...
2826899	  765.1	  592.4	 2556.0	...
2826900	  765.3	  592.1	 2557.0	...
2826901	  765.5	  591.9	 2558.0	...
2826902	  765.6	  591.7	 2560.0	...
2826903	  765.6	  591.5	 2560.0	...
2826904	  765.6	  591.3	 2560.0	...
2826905	  765.6	  591.3	 2560.0	...
2826906	  765.6	  591.4	 2560.0	...
2826907	  765.5	  591.5	 2560.0	...
2826908	  765.4	  591.2	 2559.0	...
2826909	  765.3	  591.0	 2559.0	...
2826910	  765.4	  591.1	 2557.0	...
2826911	  765.6	  591.3	 2554.0	...
2826912	  765.7	  591.5	 2552.0	...
2826913	  765.6	  591.5	 2554.0	...
2826914	  765.8	  591.2	 2555.0	...
2826915	  766.1	  591.0	 2556.0	...
2826916	  766.5	  591.0	 2557.0	...
2826917	  766.5	  591.5	 2557.0	...
2826918	  766.5	  592.0	 2557.0	...
2826919	  766.5	  592.1	 2556.0	...
2826920	  766.5	  591.9	 2556.0	...
2826921	  766.5	  591.6	 2556.0	...
2826922	  766.5	  591.9	 2556.0	...
2826923	  766.7	  592.3	 2558.0	...
2826924	  766.9	  592.5	 2562.0	...
2826925	  767.2	  592.3	 2566.0	...
2826926	  767.2	  592.2	 2567.0	...
2826927	  766.9	  592.1	 2566.0	...
2826928	  766.5	  592.0	 2564.0	...
2826929	  766.1	  592.1	 2562.0	...
2826930	  765.8	  592.3	 2560.0	...
2826931	  765.5	  592.3	 2561.0	...
2826932	  765.1	  592.1	 2563.0	...
2826933	  765.2	  591.8	 2564.0	...
2826934	  765.3	  591.8	 2563.0	...
2826935	  765.4	  592.0	 2561.0	...
2826936	  765.6	  592.1	 2559.0	...
2826937	  765.7	  592.0	 2557.0	...
2826938	  765.8	  591.8	 2555.0	...
2826939	  765.8	  591.6	 2554.0	...
2826940	  765.8	  591.8	 2554.0	...
2826941	  765.8	  592.1	 2555.0	...
2826942	  765.8	  592.5	 2557.0	...
2826943	  766.0	  592.6	 2557.0	...
2826944	  766.1	  592.6	 2555.0	...
2826945	  766.2	  592.7	 2554.0	...
2826946	  766.2	  592.7	 2554.0	...
2826947	  766.2	  592.8	 2553.0	...
2826948	  766.2	  592.8	 2552.0	...
2826949	  766.3	  592.8	 2550.0	...
2826950	  766.4	  592.8	 2550.0	...
2826951	  766.2	  592.8	 2548.0	...
2826952	  766.0	  592.5	 2547.0	...
2826953	  766.1	  592.2	 2547.0	...
2826954	  766.4	  592.0	 2549.0	...
2826955	  766.1	  592.2	 2551.0	...
2826956	  765.5	  592.5	 2553.0	...
2826957	  765.2	  592.5	 2553.0	...
2826958	  765.6	  592.4	 2553.0	...
2826959	  765.9	  592.1	 2552.0	...
2826960	  766.1	  591.9	 2552.0	...
2826961	  766.1	  592.1	 2549.0	...
2826962	  766.1	  592.4	 2545.0	...
2826963	  766.1	  592.6	 2546.0	...
2826964	  766.1	  592.6	 2551.0	...
2826965	  766.4	  592.6	 2556.0	...
2826966	  766.8	  592.7	 2556.0	...
2826967	  767.3	  592.8	 2555.0	...
2826968	  767.3	  592.7	 2554.0	...
2826969	  767.2	  592.8	 2553.0	...
2826970	  767.1	  593.0	 2552.0	...
2826971	  767.0	  592.8	 2549.0	...
2826972	  767.1	  592.5	 2547.0	...
2826973	  767.1	  592.3	 2547.0	...
2826974	  767.2	  592.3	 2546.0	...
2826975	  767.5	  592.3	 2546.0	...
2826976	  767.7	  592.2	 2546.0	...
2826977	  767.7	  592.2	 2547.0	...
2826978	  767.4	  591.8	 2547.0	...
2826979	  767.1	  591.4	 2547.0	...
2826980	  766.9	  590.8	 2547.0	...
2826981	  766.8	  590.6	 2548.0	...
2826982	  766.9	  590.7	 2548.0	...
2826983	  767.0	  590.9	 2549.0	...
2826984	  767.2	  591.6	 2550.0	...
2826985	  767.3	  592.1	 2551.0	...
2826986	  767.5	  592.5	 2551.0	...
2826987	  767.5	  592.6	 2551.0	...
2826988	  767.4	  592.6	 2550.0	...
2826989	  767.3	  592.7	 2549.0	...
2826990	  767.5	  592.7	 2549.0	...
2826991	  767.6	  592.7	 2551.0	...
2826992	  767.6	  592.8	 2553.0	...
2826993	  767.6	  592.8	 2554.0	...
2826994	  767.4	  592.9	 2552.0	...
2826995	  767.3	  593.0	 2551.0	...
2826996	  767.5	  593.0	 2551.0	...
2826997	  767.8	  592.7	 2551.0	...
2826998	  768.0	  592.4	 2548.0	...
2826999	  768.1	  592.3	 2545.0	...
2827000	  768.1	  592.3	 2544.0	...
2827001	  768.2	  592.0	 2547.0	...
2827002	  768.3	  591.6	 2550.0	...
2827003	  768.2	  591.1	 2550.0	...
2827004	  767.9	  590.8	 2550.0	...
2827005	  767.7	  591.2	 2550.0	...
2827006	  767.9	  591.7	 2550.0	...
MSG	2827007 0000 _ Number On
2827007	  768.2	  591.8	 2550.0	...
2827008	  768.3	  591.3	 2550.0	...
2827009	  768.3	  591.1	 2551.0	...
2827010	  768.3	  591.1	 2552.0	...
2827011	  768.2	  591.2	 2554.0	...
2827012	  768.1	  591.1	 2554.0	...
2827013	  768.0	  591.0	 2555.0	...
2827014	  768.1	  590.7	 2553.0	...
2827015	  768.2	  590.6	 2551.0	...
2827016	  768.3	  590.7	 2550.0	...
2827017	  768.6	  591.0	 2550.0	...
2827018	  768.8	  591.3	 2550.0	...
2827019	  768.8	  590.9	 2549.0	...
2827020	  768.7	  590.5	 2549.0	...
2827021	  768.9	  590.5	 2551.0	...
2827022	  769.1	  591.0	 2554.0	...
2827023	  769.3	  591.3	 2555.0	...
2827024	  769.3	  591.2	 2553.0	...
2827025	  768.8	  591.1	 2550.0	...
2827026	  768.4	  591.2	 2549.0	...
2827027	  768.1	  591.2	 2547.0	...
2827028	  768.3	  591.2	 2549.0	...
2827029	  768.7	  591.1	 2551.0	...
2827030	  769.1	  591.1	 2553.0	...
2827031	  769.3	  591.3	 2553.0	...
2827032	  769.4	  591.7	 2554.0	...
2827033	  769.3	  591.7	 2554.0	...
2827034	  769.2	  591.4	 2556.0	...
2827035	  769.0	  591.5	 2556.0	...
2827036	  769.0	  591.7	 2555.0	...
2827037	  769.1	  592.0	 2553.0	...
2827038	  769.4	  591.9	 2553.0	...
2827039	  769.8	  591.7	 2554.0	...
2827040	  770.1	  591.5	 2554.0	...
2827041	  770.0	  591.4	 2554.0	...
2827042	  769.9	  591.2	 2552.0	...
2827043	  769.7	  591.1	 2550.0	...
2827044	  769.4	  591.0	 2549.0	...
2827045	  769.1	  590.7	 2547.0	...
2827046	  769.1	  590.6	 2546.0	...
2827047	  769.1	  590.7	 2549.0	...
2827048	  769.2	  591.0	 2551.0	...
2827049	  769.2	  591.4	 2553.0	...
2827050	  769.2	  591.4	 2552.0	...
2827051	  769.2	  591.8	 2553.0	...
2827052	  769.1	  592.1	 2553.0	...
2827053	  769.4	  592.1	 2553.0	...
2827054	  769.7	  591.8	 2553.0	...
2827055	  770.0	  591.4	 2553.0	...
2827056	  770.0	  591.3	 2553.0	...
2827057	  770.0	  591.2	 2552.0	...
2827058	  770.0	  591.2	 2551.0	...
2827059	  770.1	  591.3	 2551.0	...
2827060	  770.0	  591.4	 2551.0	...
2827061	  769.8	  591.5	 2552.0	...
2827062	  769.7	  591.3	 2552.0	...
2827063	  769.7	  590.8	 2552.0	...
2827064	  769.7	  590.4	 2552.0	...
2827065	  769.5	  590.2	 2551.0	...
2827066	  769.3	  590.4	 2551.0	...
2827067	  769.4	  590.4	 2550.0	...
2827068	  769.6	  590.3	 2550.0	...
2827069	  769.6	  590.2	 2550.0	...
2827070	  769.3	  590.1	 2549.0	...
2827071	  769.0	  590.6	 2550.0	...
2827072	  769.3	  591.1	 2550.0	...
2827073	  769.6	  591.3	 2549.0	...
2827074	  769.9	  590.7	 2548.0	...
2827075	  770.0	  590.1	 2548.0	...
2827076	  770.2	  589.2	 2546.0	...
2827077	  770.3	  588.7	 2544.0	...
2827078	  770.1	  588.5	 2543.0	...
2827079	  769.8	  588.6	 2545.0	...
2827080	  769.7	  588.7	 2547.0	...
2827081	  769.8	  588.7	 2549.0	...
2827082	  769.9	  588.6	 2551.0	...
2827083	  769.9	  588.4	 2551.0	...
2827084	  769.8	  588.1	 2550.0	...
2827085	  769.9	  587.6	 2550.0	...
2827086	  770.0	  587.5	 2550.0	...
2827087	  770.3	  587.5	 2548.0	...
2827088	  770.5	  587.7	 2547.0	...
2827089	  770.7	  588.2	 2546.0	...
2827090	  770.7	  588.6	 2547.0	...
2827091	  770.7	  588.8	 2548.0	...
2827092	  770.7	  588.4	 2547.0	...
2827093	  770.6	  588.1	 2548.0	...
2827094	  770.4	  588.1	 2549.0	...
2827095	  770.3	  588.4	 2551.0	...
2827096	  770.6	  588.5	 2552.0	...
2827097	  770.9	  588.5	 2549.0	...
2827098	  771.2	  588.4	 2545.0	...
2827099	  771.2	  588.7	 2542.0	...
2827100	  771.2	  588.9	 2544.0	...
2827101	  771.3	  589.1	 2547.0	...
2827102	  771.2	  589.0	 2549.0	...
2827103	  771.1	  589.0	 2549.0	...
2827104	  770.9	  588.8	 2551.0	...
2827105	  770.7	  588.6	 2553.0	...
2827106	  770.6	  588.1	 2553.0	...
2827107	  770.6	  588.0	 2550.0	...
2827108	  770.5	  588.0	 2548.0	...
2827109	  770.4	  588.1	 2548.0	...
2827110	  770.3	  588.2	 2549.0	...
2827111	  770.4	  588.3	 2549.0	...
2827112	  770.7	  588.3	 2551.0	...
2827113	  770.9	  588.4	 2554.0	...
2827114	  771.1	  588.3	 2555.0	...
2827115	  771.1	  588.3	 2552.0	...
2827116	  771.1	  588.4	 2549.0	...
2827117	  771.0	  588.5	 2548.0	...
2827118	  771.2	  588.7	 2549.0	...
2827119	  771.4	  588.7	 2551.0	...
2827120	  771.6	  588.7	 2551.0	...
2827121	  771.7	  588.2	 2551.0	...
2827122	  771.8	  587.8	 2551.0	...
2827123	  771.8	  587.4	 2551.0	...
2827124	  771.7	  587.5	 2547.0	...
2827125	  771.5	  587.7	 2542.0	...
2827126	  771.3	  587.8	 2539.0	...
2827127	  771.3	  588.2	 2541.0	...
2827128	  771.6	  588.7	 2543.0	...
2827129	  772.1	  589.2	 2545.0	...
2827130	  772.9	  589.3	 2543.0	...
2827131	  773.5	  589.7	 2541.0	...
2827132	  774.1	  589.9	 2539.0	...
EFIX R   2826262	2827132	871	  767.0	  595.2	   2478
SSACC R  2827133
2827133	  775.6	  588.9	 2537.0	...
2827134	  777.2	  587.4	 2535.0	...
2827135	  779.4	  585.5	 2537.0	...
2827136	  781.0	  584.8	 2540.0	...
2827137	  783.3	  583.9	 2542.0	...
2827138	  785.2	  583.2	 2541.0	...
2827139	  787.1	  581.7	 2540.0	...
2827140	  789.8	  580.3	 2539.0	...
2827141	  792.1	  578.1	 2537.0	...
2827142	  794.7	  576.8	 2534.0	...
2827143	  796.0	  575.7	 2533.0	...
2827144	  798.0	  574.8	 2532.0	...
ESACC R  2827133	2827144	12	  775.6	  588.9	  798.0	  574.8	   0.56	     53
SFIX R   2827145
2827145	  799.2	  574.0	 2533.0	...
2827146	  800.7	  573.2	 2533.0	...
2827147	  801.2	  573.1	 2531.0	...
2827148	  801.7	  572.9	 2528.0	...
2827149	  801.8	  572.6	 2528.0	...
2827150	  801.7	  572.1	 2531.0	...
2827151	  801.4	  571.5	 2534.0	...
2827152	  801.1	  571.1	 2534.0	...
2827153	  800.4	  570.8	 2534.0	...
2827154	  799.7	  570.4	 2533.0	...
2827155	  799.2	  569.9	 2533.0	...
2827156	  799.0	  569.8	 2533.0	...
2827157	  798.9	  569.9	 2537.0	...
2827158	  798.8	  569.5	 2540.0	...
2827159	  798.7	  569.1	 2540.0	...
2827160	  798.6	  568.6	 2536.0	...
2827161	  798.5	  568.4	 2533.0	...
2827162	  798.3	  568.3	 2533.0	...
2827163	  798.2	  568.5	 2534.0	...
2827164	  797.6	  569.2	 2534.0	...
2827165	  797.0	  569.8	 2534.0	...
2827166	  796.2	  570.1	 2533.0	...
2827167	  795.9	  570.4	 2531.0	...
2827168	  795.5	  570.8	 2529.0	...
2827169	  795.7	  571.1	 2527.0	...
2827170	  796.1	  571.2	 2527.0	...
2827171	  796.4	  570.8	 2529.0	...
2827172	  796.6	  570.4	 2530.0	...
2827173	  796.9	  570.0	 2529.0	...
2827174	  797.2	  570.1	 2527.0	...
2827175	  797.5	  570.1	 2525.0	...
2827176	  797.8	  570.0	 2527.0	...
2827177	  798.1	  570.1	 2530.0	...
2827178	  798.5	  570.3	 2531.0	...
2827179	  798.8	  570.5	 2531.0	...
2827180	  799.1	  570.8	 2530.0	...
2827181	  799.3	  571.0	 2530.0	...
2827182	  799.4	  571.2	 2530.0	...
2827183	  799.2	  571.2	 2529.0	...
2827184	  798.9	  570.7	 2529.0	...
2827185	  799.0	  570.2	 2528.0	...
2827186	  799.4	  570.2	 2529.0	...
2827187	  799.9	  570.6	 2530.0	...
2827188	  800.3	  570.9	 2530.0	...
2827189	  800.7	  570.7	 2529.0	...
2827190	  800.7	  570.7	 2530.0	...
2827191	  800.6	  571.0	 2532.0	...
2827192	  800.7	  571.1	 2534.0	...
2827193	  801.1	  571.1	 2532.0	...
2827194	  801.1	  571.1	 2530.0	...
2827195	  800.7	  571.1	 2528.0	...
2827196	  800.7	  571.1	 2528.0	...
2827197	  801.1	  571.0	 2530.0	...
2827198	  801.6	  571.0	 2533.0	...
2827199	  801.7	  570.8	 2534.0	...
2827200	  801.7	  570.1	 2534.0	...
2827201	  801.8	  569.5	 2533.0	...
2827202	  801.9	  569.1	 2533.0	...
2827203	  801.7	  569.6	 2533.0	...
2827204	  801.4	  570.2	 2534.0	...
2827205	  801.1	  570.1	 2534.0	...
2827206	  801.2	  569.4	 2532.0	...
2827207	  801.4	  568.9	 2530.0	...
2827208	  801.5	  569.0	 2528.0	...
2827209	  801.6	  569.4	 2528.0	...
2827210	  801.8	  569.8	 2531.0	...
2827211	  802.1	  570.1	 2534.0	...
2827212	  802.3	  570.4	 2536.0	...
2827213	  802.4	  570.5	 2535.0	...
2827214	  802.4	  570.6	 2533.0	...
2827215	  802.3	  570.4	 2532.0	...
2827216	  802.1	  570.2	 2531.0	...
2827217	  802.0	  569.9	 2531.0	...
2827218	  801.9	  570.1	 2531.0	...
2827219	  801.9	  570.6	 2531.0	...
2827220	  801.9	  571.0	 2532.0	...
2827221	  801.9	  571.0	 2532.0	...
2827222	  801.9	  570.5	 2531.0	...
2827223	  802.0	  570.1	 2531.0	...
2827224	  802.1	  570.0	 2532.0	...
2827225	  802.2	  569.8	 2533.0	...
2827226	  802.1	  569.6	 2535.0	...
2827227	  802.0	  569.5	 2536.0	...
2827228	  801.9	  569.6	 2535.0	...
2827229	  801.8	  569.6	 2533.0	...
2827230	  801.8	  569.5	 2531.0	...
2827231	  801.7	  569.4	 2530.0	...
2827232	  801.7	  569.4	 2530.0	...
2827233	  801.6	  569.7	 2530.0	...
2827234	  801.6	  569.9	 2529.0	...
2827235	  801.6	  570.0	 2527.0	...
2827236	  801.7	  569.8	 2526.0	...
2827237	  801.7	  569.6	 2525.0	...
2827238	  801.9	  569.6	 2526.0	...
2827239	  801.9	  569.5	 2526.0	...
2827240	  802.0	  569.8	 2526.0	...
2827241	  802.0	  570.1	 2527.0	...
2827242	  801.9	  570.1	 2528.0	...
2827243	  802.0	  569.7	 2525.0	...
2827244	  802.1	  569.4	 2521.0	...
2827245	  802.3	  569.4	 2517.0	...
2827246	  802.2	  569.4	 2516.0	...
2827247	  802.1	  569.3	 2516.0	...
2827248	  802.0	  569.2	 2517.0	...
2827249	  801.5	  569.5	 2518.0	...
2827250	  801.1	  570.3	 2518.0	...
EFIX R   2827145	2827250	106	  800.5	  570.3	   2530
SSACC R  2827251
2827251	  800.5	  571.1	 2517.0	...
2827252	  800.3	  572.1	 2516.0	...
2827253	  799.1	  573.3	 2516.0	...
2827254	  797.5	  574.8	 2518.0	...
2827255	  794.4	  576.8	 2519.0	...
2827256	  791.4	  578.2	 2520.0	...
2827257	  788.3	  579.5	 2522.0	...
2827258	  786.0	  581.0	 2525.0	...
2827259	  783.2	  582.6	 2529.0	...
2827260	  780.1	  584.2	 2530.0	...
2827261	  777.1	  584.4	 2530.0	...
2827262	  773.8	  584.7	 2530.0	...
2827263	  770.5	  585.1	 2530.0	...
2827264	  767.4	  585.8	 2530.0	...
2827265	  765.5	  585.6	 2531.0	...
ESACC R  2827251	2827265	15	  800.5	  571.1	  765.5	  585.6	   0.81	     67
SFIX R   2827266
2827266	  764.7	  585.1	 2529.0	...
2827267	  763.5	  584.2	 2523.0	...
2827268	  762.5	  583.9	 2517.0	...
2827269	  761.8	  584.0	 2518.0	...
2827270	  762.0	  585.1	 2521.0	...
2827271	  762.4	  586.2	 2525.0	...
2827272	  763.3	  586.9	 2525.0	...
2827273	  764.0	  587.3	 2525.0	...
2827274	  764.7	  588.1	 2525.0	...
2827275	  765.6	  589.1	 2524.0	...
2827276	  766.7	  589.7	 2523.0	...
2827277	  767.8	  589.9	 2522.0	...
2827278	  769.2	  589.8	 2520.0	...
2827279	  770.5	  589.7	 2520.0	...
2827280	  771.7	  589.4	 2520.0	...
2827281	  772.4	  589.1	 2519.0	...
2827282	  773.1	  588.9	 2518.0	...
2827283	  773.7	  588.6	 2517.0	...
2827284	  773.9	  588.4	 2517.0	...
2827285	  774.4	  588.0	 2516.0	...
2827286	  774.9	  587.9	 2516.0	...
2827287	  775.0	  587.9	 2516.0	...
2827288	  774.6	  588.4	 2517.0	...
2827289	  774.2	  589.1	 2519.0	...
2827290	  774.3	  589.7	 2520.0	...
2827291	  774.3	  589.7	 2521.0	...
2827292	  773.9	  589.0	 2518.0	...
2827293	  773.5	  588.2	 2515.0	...
2827294	  773.2	  587.8	 2512.0	...
2827295	  773.2	  588.1	 2512.0	...
2827296	  773.0	  588.6	 2513.0	...
2827297	  772.5	  589.0	 2514.0	...
2827298	  772.0	  589.1	 2516.0	...
2827299	  771.8	  589.0	 2517.0	...
2827300	  771.8	  588.8	 2518.0	...
2827301	  771.8	  588.8	 2517.0	...
2827302	  771.8	  588.9	 2515.0	...
2827303	  771.7	  589.2	 2513.0	...
2827304	  771.6	  589.5	 2514.0	...
2827305	  771.6	  589.9	 2516.0	...
2827306	  771.9	  590.1	 2518.0	...
2827307	  772.1	  590.1	 2519.0	...
2827308	  772.2	  590.4	 2519.0	...
2827309	  771.9	  590.8	 2520.0	...
MSG	2827310 0000 _ Number Off
2827310	  771.5	  591.1	 2519.0	...
2827311	  771.3	  591.2	 2518.0	...
2827312	  771.2	  591.1	 2518.0	...
2827313	  771.2	  590.8	 2519.0	...
2827314	  771.2	  590.6	 2519.0	...
2827315	  771.3	  590.4	 2519.0	...
2827316	  771.4	  590.4	 2519.0	...
2827317	  771.7	  590.5	 2518.0	...
2827318	  771.9	  590.6	 2519.0	...
2827319	  771.8	  590.7	 2516.0	...
2827320	  771.5	  590.8	 2512.0	...
2827321	  771.2	  591.0	 2510.0	...
2827322	  771.2	  591.2	 2510.0	...
2827323	  771.4	  591.4	 2511.0	...
2827324	  771.6	  591.4	 2511.0	...
2827325	  771.8	  591.4	 2511.0	...
2827326	  771.9	  591.4	 2511.0	...
2827327	  771.9	  591.3	 2511.0	...
2827328	  771.8	  591.2	 2511.0	...
2827329	  771.7	  591.0	 2512.0	...
2827330	  771.7	  590.6	 2512.0	...
2827331	  771.8	  590.3	 2512.0	...
2827332	  771.9	  590.1	 2512.0	...
2827333	  771.8	  590.3	 2513.0	...
2827334	  771.7	  590.6	 2514.0	...
2827335	  771.6	  590.9	 2515.0	...
2827336	  771.6	  591.0	 2515.0	...
2827337	  771.5	  591.1	 2513.0	...
2827338	  771.3	  591.2	 2511.0	...
2827339	  771.2	  591.2	 2509.0	...
2827340	  771.3	  591.3	 2509.0	...
2827341	  771.3	  591.1	 2510.0	...
2827342	  771.3	  590.9	 2511.0	...
2827343	  771.2	  590.5	 2512.0	...
2827344	  771.0	  590.3	 2513.0	...
2827345	  771.0	  590.1	 2513.0	...
2827346	  771.1	  590.0	 2513.0	...
2827347	  771.0	  589.9	 2511.0	...
2827348	  770.9	  589.9	 2510.0	...
2827349	  771.0	  589.8	 2509.0	...
2827350	  771.3	  589.8	 2510.0	...
2827351	  771.7	  589.9	 2512.0	...
2827352	  771.7	  590.1	 2512.0	...
2827353	  771.8	  590.1	 2512.0	...
2827354	  771.9	  590.2	 2512.0	...
2827355	  772.1	  590.1	 2511.0	...
2827356	  772.2	  590.1	 2511.0	...
2827357	  772.3	  590.0	 2511.0	...
2827358	  772.3	  589.8	 2510.0	...
2827359	  772.2	  589.9	 2510.0	...
2827360	  772.2	  590.0	 2510.0	...
2827361	  771.8	  590.0	 2510.0	...
2827362	  771.5	  589.6	 2510.0	...
2827363	  771.4	  589.1	 2509.0	...
2827364	  771.7	  588.6	 2510.0	...
2827365	  772.0	  588.2	 2510.0	...
2827366	  772.1	  587.8	 2510.0	...
2827367	  772.0	  587.6	 2510.0	...
2827368	  771.9	  587.9	 2510.0	...
2827369	  771.7	  588.3	 2510.0	...
2827370	  771.6	  588.7	 2510.0	...
2827371	  771.6	  588.7	 2511.0	...
2827372	  771.9	  588.8	 2511.0	...
2827373	  772.1	  589.0	 2510.0	...
2827374	  772.1	  588.9	 2509.0	...
2827375	  771.8	  588.5	 2508.0	...
2827376	  771.6	  588.1	 2508.0	...
2827377	  771.8	  588.2	 2510.0	...
2827378	  772.1	  588.6	 2511.0	...
2827379	  772.4	  588.9	 2511.0	...
2827380	  772.3	  588.9	 2508.0	...
2827381	  772.2	  588.8	 2507.0	...
2827382	  772.0	  588.5	 2507.0	...
2827383	  772.0	  588.3	 2508.0	...
2827384	  772.0	  588.8	 2506.0	...
2827385	  772.0	  589.6	 2505.0	...
2827386	  772.0	  590.5	 2505.0	...
2827387	  771.9	  590.8	 2506.0	...
2827388	  771.6	  591.1	 2512.0	...
2827389	  771.3	  591.3	 2516.0	...
2827390	  771.3	  591.3	 2520.0	...
2827391	  771.6	  591.1	 2519.0	...
2827392	  771.8	  590.7	 2518.0	...
2827393	  771.9	  590.4	 2516.0	...
2827394	  772.2	  590.3	 2514.0	...
2827395	  772.5	  590.5	 2512.0	...
2827396	  772.7	  590.5	 2512.0	...
2827397	  772.4	  590.8	 2511.0	...
2827398	  772.2	  590.9	 2510.0	...
2827399	  772.1	  591.0	 2509.0	...
2827400	  771.8	  591.0	 2508.0	...
2827401	  771.4	  591.0	 2507.0	...
2827402	  770.9	  591.2	 2507.0	...
2827403	  770.9	  591.0	 2510.0	...
2827404	  771.3	  590.7	 2514.0	...
2827405	  771.6	  590.8	 2518.0	...
2827406	  771.9	  591.1	 2518.0	...
2827407	  772.0	  591.6	 2519.0	...
2827408	  772.0	  591.7	 2519.0	...
2827409	  772.1	  591.8	 2517.0	...
2827410	  772.1	  591.4	 2515.0	...
2827411	  772.3	  591.3	 2513.0	...
2827412	  772.4	  591.3	 2513.0	...
2827413	  772.3	  591.1	 2513.0	...
2827414	  772.1	  590.8	 2513.0	...
2827415	  772.3	  590.3	 2513.0	...
2827416	  772.7	  590.2	 2513.0	...
2827417	  773.1	  590.3	 2513.0	...
2827418	  773.1	  590.6	 2513.0	...
2827419	  773.0	  590.9	 2511.0	...
2827420	  773.0	  590.9	 2510.0	...
2827421	  773.1	  590.8	 2510.0	...
2827422	  773.2	  591.0	 2510.0	...
2827423	  773.4	  591.1	 2511.0	...
2827424	  773.4	  591.0	 2510.0	...
2827425	  773.1	  590.9	 2509.0	...
2827426	  772.8	  590.2	 2509.0	...
2827427	  772.5	  589.7	 2509.0	...
2827428	  772.6	  589.2	 2509.0	...
2827429	  772.6	  589.4	 2509.0	...
2827430	  772.7	  589.5	 2509.0	...
2827431	  772.8	  589.6	 2509.0	...
2827432	  773.0	  589.7	 2510.0	...
2827433	  773.1	  589.6	 2507.0	...
2827434	  773.2	  589.4	 2504.0	...
2827435	  773.5	  589.2	 2502.0	...
2827436	  773.6	  589.0	 2501.0	...
2827437	  773.9	  588.7	 2500.0	...
2827438	  774.1	  588.4	 2500.0	...
2827439	  774.2	  588.3	 2500.0	...
2827440	  774.2	  588.2	 2500.0	...
2827441	  774.0	  588.2	 2501.0	...
2827442	  773.9	  588.2	 2503.0	...
2827443	  773.6	  588.2	 2505.0	...
2827444	  773.1	  588.3	 2507.0	...
2827445	  772.6	  588.4	 2506.0	...
2827446	  772.3	  588.5	 2506.0	...
2827447	  772.5	  588.1	 2506.0	...
2827448	  772.6	  587.6	 2505.0	...
2827449	  772.7	  587.4	 2505.0	...
2827450	  772.7	  587.7	 2504.0	...
2827451	  772.8	  588.1	 2504.0	...
2827452	  772.9	  588.2	 2504.0	...
2827453	  773.2	  588.3	 2504.0	...
2827454	  773.5	  588.4	 2505.0	...
2827455	  773.7	  588.5	 2505.0	...
2827456	  773.7	  588.5	 2505.0	...
2827457	  773.6	  588.5	 2503.0	...
2827458	  773.2	  588.5	 2500.0	...
2827459	  772.8	  588.5	 2497.0	...
2827460	  772.7	  588.6	 2496.0	...
2827461	  772.7	  588.6	 2498.0	...
2827462	  773.1	  588.1	 2500.0	...
2827463	  773.3	  587.5	 2503.0	...
2827464	  773.4	  586.8	 2503.0	...
2827465	  773.3	  586.7	 2502.0	...
2827466	  773.2	  587.3	 2502.0	...
2827467	  773.2	  587.9	 2502.0	...
2827468	  773.2	  588.5	 2501.0	...
2827469	  773.2	  588.6	 2500.0	...
2827470	  773.3	  588.6	 2500.0	...
2827471	  773.5	  588.6	 2501.0	...
2827472	  773.7	  588.5	 2502.0	...
2827473	  773.9	  588.3	 2503.0	...
2827474	  774.1	  588.2	 2503.0	...
2827475	  774.3	  587.8	 2501.0	...
2827476	  774.5	  587.6	 2499.0	...
2827477	  774.5	  587.3	 2497.0	...
2827478	  774.5	  587.3	 2498.0	...
2827479	  774.1	  586.9	 2499.0	...
2827480	  773.7	  586.4	 2499.0	...
2827481	  773.3	  586.0	 2500.0	...
2827482	  773.5	  586.1	 2499.0	...
2827483	  773.6	  585.9	 2501.0	...
2827484	  773.9	  585.7	 2502.0	...
2827485	  774.1	  585.6	 2504.0	...
2827486	  774.3	  585.7	 2505.0	...
2827487	  774.4	  586.0	 2505.0	...
2827488	  774.2	  586.2	 2504.0	...
2827489	  774.0	  586.3	 2502.0	...
2827490	  773.7	  586.4	 2501.0	...
2827491	  773.7	  586.6	 2500.0	...
2827492	  773.9	  587.2	 2500.0	...
2827493	  774.2	  587.5	 2501.0	...
2827494	  774.5	  587.4	 2502.0	...
2827495	  774.4	  587.0	 2504.0	...
2827496	  774.4	  586.7	 2505.0	...
2827497	  774.3	  586.9	 2505.0	...
2827498	  774.3	  587.1	 2504.0	...
2827499	  774.3	  587.3	 2502.0	...
2827500	  774.3	  587.5	 2500.0	...
2827501	  774.4	  587.7	 2498.0	...
2827502	  774.4	  587.8	 2497.0	...
2827503	  774.1	  587.9	 2499.0	...
2827504	  773.7	  587.9	 2499.0	...
2827505	  773.2	  587.7	 2500.0	...
2827506	  773.4	  587.3	 2500.0	...
2827507	  773.7	  586.9	 2503.0	...
2827508	  774.2	  586.5	 2506.0	...
2827509	  774.5	  586.4	 2506.0	...
2827510	  774.8	  586.5	 2505.0	...
2827511	  774.8	  586.7	 2506.0	...
2827512	  774.8	  587.1	 2507.0	...
2827513	  774.7	  587.4	 2511.0	...
2827514	  774.6	  587.7	 2513.0	...
2827515	  774.5	  587.8	 2512.0	...
2827516	  774.4	  587.9	 2509.0	...
2827517	  774.2	  587.9	 2507.0	...
2827518	  774.0	  587.8	 2508.0	...
2827519	  773.8	  587.7	 2509.0	...
2827520	  773.9	  587.7	 2509.0	...
2827521	  774.1	  587.8	 2508.0	...
2827522	  774.3	  587.8	 2506.0	...
2827523	  774.5	  587.4	 2503.0	...
2827524	  774.9	  587.1	 2503.0	...
2827525	  775.3	  586.8	 2503.0	...
2827526	  775.6	  587.0	 2503.0	...
2827527	  775.5	  587.0	 2503.0	...
2827528	  775.4	  587.2	 2501.0	...
2827529	  775.3	  587.2	 2500.0	...
2827530	  775.3	  586.9	 2501.0	...
2827531	  775.2	  586.4	 2503.0	...
2827532	  775.2	  586.5	 2505.0	...
2827533	  775.4	  586.9	 2504.0	...
2827534	  775.6	  587.4	 2504.0	...
2827535	  775.7	  587.3	 2503.0	...
2827536	  775.5	  587.3	 2503.0	...
2827537	  775.3	  587.3	 2501.0	...
2827538	  775.2	  587.3	 2498.0	...
2827539	  775.1	  587.4	 2498.0	...
2827540	  775.1	  587.6	 2499.0	...
2827541	  775.4	  587.5	 2499.0	...
2827542	  775.5	  587.5	 2498.0	...
2827543	  775.7	  587.5	 2497.0	...
2827544	  775.6	  587.0	 2496.0	...
2827545	  775.5	  586.5	 2495.0	...
2827546	  775.6	  586.0	 2494.0	...
2827547	  775.8	  586.1	 2494.0	...
2827548	  776.0	  586.1	 2494.0	...
2827549	  775.9	  586.2	 2496.0	...
2827550	  775.8	  586.2	 2496.0	...
2827551	  775.4	  586.3	 2496.0	...
2827552	  775.2	  586.3	 2493.0	...
2827553	  775.0	  586.3	 2492.0	...
2827554	  775.0	  586.2	 2492.0	...
2827555	  775.0	  586.1	 2495.0	...
2827556	  774.9	  586.3	 2497.0	...
2827557	  775.0	  586.5	 2499.0	...
2827558	  775.1	  586.7	 2498.0	...
2827559	  775.3	  586.7	 2497.0	...
2827560	  775.3	  586.5	 2497.0	...
2827561	  775.4	  586.3	 2497.0	...
2827562	  775.6	  586.1	 2497.0	...
2827563	  775.7	  586.0	 2497.0	...
2827564	  775.7	  585.6	 2499.0	...
2827565	  775.7	  585.2	 2500.0	...
2827566	  775.6	  585.2	 2504.0	...
2827567	  775.4	  585.4	 2507.0	...
2827568	  775.6	  585.5	 2510.0	...
2827569	  776.0	  585.7	 2511.0	...
2827570	  776.3	  586.0	 2510.0	...
2827571	  776.3	  586.4	 2508.0	...
2827572	  776.2	  586.5	 2505.0	...
2827573	  776.2	  586.4	 2502.0	...
2827574	  776.2	  586.2	 2500.0	...
2827575	  776.1	  585.9	 2498.0	...
2827576	  776.1	  585.8	 2498.0	...
2827577	  776.0	  585.7	 2498.0	...
2827578	  776.0	  585.7	 2498.0	...
2827579	  776.0	  585.6	 2498.0	...
2827580	  775.9	  585.6	 2497.0	...
2827581	  775.8	  585.6	 2497.0	...
2827582	  775.6	  585.6	 2497.0	...
2827583	  775.5	  586.1	 2497.0	...
2827584	  775.5	  586.7	 2494.0	...
2827585	  775.6	  587.3	 2491.0	...
2827586	  775.6	  587.3	 2492.0	...
2827587	  775.6	  587.4	 2495.0	...
2827588	  775.6	  587.5	 2497.0	...
2827589	  775.6	  587.7	 2497.0	...
2827590	  775.7	  588.0	 2496.0	...
2827591	  775.7	  588.3	 2494.0	...
2827592	  775.7	  588.5	 2492.0	...
2827593	  775.5	  588.6	 2490.0	...
2827594	  775.3	  589.1	 2490.0	...
2827595	  775.0	  589.6	 2490.0	...
2827596	  774.4	  590.1	 2490.0	...
2827597	  773.6	  590.8	 2490.0	...
2827598	  772.9	  591.5	 2490.0	...
2827599	  772.7	  592.2	 2491.0	...
2827600	  772.4	  592.3	 2490.0	...
2827601	  771.5	  592.4	 2489.0	...
2827602	  770.5	  592.7	 2486.0	...
2827603	  769.5	  593.4	 2484.0	...
2827604	  769.7	  593.9	 2483.0	...
2827605	  770.2	  593.9	 2485.0	...
2827606	  771.0	  593.6	 2487.0	...
2827607	  771.6	  593.3	 2487.0	...
2827608	  772.1	  593.1	 2486.0	...
2827609	  772.6	  592.9	 2487.0	...
2827610	  773.4	  592.6	 2487.0	...
2827611	  774.2	  592.6	 2487.0	...
2827612	  774.9	  592.6	 2486.0	...
2827613	  775.2	  592.7	 2486.0	...
2827614	  775.3	  592.9	 2485.0	...
2827615	  775.2	  593.8	 2485.0	...
2827616	  775.2	  595.1	 2484.0	...
2827617	  775.1	  596.4	 2483.0	...
2827618	  775.1	  596.9	 2482.0	...
2827619	  775.1	  597.1	 2482.0	...
2827620	  775.0	  597.2	 2483.0	...
2827621	  774.8	  597.2	 2483.0	...
2827622	  774.7	  596.6	 2483.0	...
2827623	  774.6	  596.0	 2483.0	...
2827624	  774.5	  595.1	 2483.0	...
2827625	  774.5	  594.8	 2484.0	...
2827626	  774.5	  594.7	 2485.0	...
2827627	  774.5	  594.8	 2484.0	...
2827628	  774.4	  595.0	 2481.0	...
2827629	  774.4	  595.1	 2478.0	...
2827630	  774.3	  595.3	 2481.0	...
2827631	  774.2	  595.4	 2485.0	...
2827632	  773.9	  595.5	 2484.0	...
2827633	  773.6	  595.3	 2480.0	...
2827634	  773.4	  595.1	 2477.0	...
2827635	  773.3	  594.8	 2476.0	...
2827636	  773.3	  594.7	 2474.0	...
2827637	  773.3	  594.7	 2471.0	...
2827638	  773.5	  594.8	 2468.0	...
2827639	  773.7	  595.0	 2469.0	...
2827640	  774.0	  595.0	 2471.0	...
2827641	  774.2	  595.0	 2474.0	...
2827642	  774.3	  595.1	 2477.0	...
2827643	  774.1	  595.3	 2477.0	...
2827644	  773.7	  596.0	 2476.0	...
2827645	  773.6	  596.6	 2477.0	...
2827646	  773.9	  596.4	 2478.0	...
2827647	  774.5	  595.6	 2479.0	...
2827648	  774.9	  595.3	 2475.0	...
2827649	  775.2	  595.5	 2472.0	...
2827650	  775.2	  595.7	 2471.0	...
2827651	  775.1	  595.9	 2473.0	...
2827652	  775.2	  596.2	 2474.0	...
2827653	  775.3	  596.7	 2473.0	...
2827654	  775.4	  596.7	 2472.0	...
2827655	  775.3	  596.5	 2472.0	...
2827656	  775.2	  596.2	 2472.0	...
2827657	  775.0	  596.4	 2472.0	...
2827658	  774.8	  596.6	 2473.0	...
2827659	  774.7	  596.9	 2472.0	...
2827660	  774.7	  596.9	 2472.0	...
2827661	  774.5	  596.9	 2471.0	...
2827662	  774.4	  597.1	 2471.0	...
2827663	  774.3	  597.6	 2471.0	...
2827664	  774.4	  598.2	 2469.0	...
2827665	  774.4	  598.8	 2467.0	...
2827666	  774.5	  598.6	 2466.0	...
2827667	  774.6	  598.3	 2466.0	...
2827668	  775.1	  597.6	 2466.0	...
2827669	  775.5	  597.1	 2465.0	...
2827670	  775.9	  596.6	 2462.0	...
2827671	  775.9	  596.4	 2460.0	...
2827672	  776.0	  596.4	 2461.0	...
2827673	  776.1	  596.7	 2465.0	...
2827674	  776.1	  596.9	 2469.0	...
2827675	  776.3	  597.1	 2468.0	...
2827676	  776.5	  597.0	 2466.0	...
2827677	  776.7	  596.9	 2466.0	...
2827678	  776.8	  597.1	 2466.0	...
2827679	  776.8	  597.4	 2465.0	...
2827680	  776.5	  597.3	 2465.0	...
2827681	  776.3	  597.0	 2464.0	...
2827682	  776.6	  596.6	 2464.0	...
2827683	  776.9	  596.6	 2464.0	...
2827684	  777.0	  596.5	 2464.0	...
2827685	  776.8	  596.6	 2465.0	...
2827686	  776.5	  596.6	 2465.0	...
2827687	  776.8	  596.6	 2466.0	...
2827688	  777.2	  596.5	 2466.0	...
2827689	  777.6	  596.5	 2466.0	...
2827690	  777.7	  596.6	 2466.0	...
2827691	  777.7	  596.6	 2465.0	...
2827692	  777.7	  596.6	 2464.0	...
2827693	  777.7	  596.4	 2462.0	...
2827694	  777.7	  596.3	 2460.0	...
2827695	  777.4	  596.2	 2459.0	...
2827696	  777.1	  596.3	 2458.0	...
2827697	  777.0	  596.7	 2458.0	...
2827698	  777.3	  597.1	 2459.0	...
2827699	  777.6	  597.6	 2460.0	...
2827700	  777.6	  597.7	 2460.0	...
2827701	  777.6	  597.9	 2459.0	...
2827702	  777.9	  597.6	 2458.0	...
2827703	  778.2	  597.2	 2457.0	...
2827704	  778.6	  596.8	 2456.0	...
2827705	  778.6	  597.0	 2456.0	...
2827706	  778.9	  597.2	 2456.0	...
2827707	  779.0	  597.4	 2458.0	...
2827708	  779.1	  597.4	 2458.0	...
2827709	  779.0	  597.6	 2457.0	...
2827710	  778.9	  597.8	 2456.0	...
2827711	  778.8	  597.5	 2455.0	...
2827712	  778.9	  597.0	 2455.0	...
2827713	  779.0	  596.6	 2454.0	...
2827714	  779.1	  596.7	 2453.0	...
2827715	  779.2	  596.7	 2452.0	...
2827716	  779.2	  596.6	 2451.0	...
2827717	  779.2	  596.5	 2451.0	...
2827718	  779.0	  596.5	 2450.0	...
2827719	  778.8	  596.5	 2448.0	...
2827720	  778.6	  596.4	 2447.0	...
2827721	  778.7	  596.3	 2446.0	...
2827722	  778.7	  596.3	 2445.0	...
2827723	  778.7	  596.1	 2445.0	...
2827724	  778.8	  596.0	 2445.0	...
2827725	  778.8	  595.7	 2444.0	...
2827726	  779.1	  595.5	 2443.0	...
2827727	  779.3	  595.3	 2443.0	...
2827728	  779.8	  595.2	 2442.0	...
2827729	  780.1	  595.7	 2442.0	...
2827730	  780.5	  596.4	 2444.0	...
2827731	  780.6	  597.3	 2445.0	...
2827732	  780.7	  597.5	 2448.0	...
2827733	  780.5	  597.5	 2450.0	...
2827734	  780.5	  597.4	 2450.0	...
2827735	  780.3	  597.4	 2449.0	...
2827736	  780.1	  597.3	 2448.0	...
2827737	  780.0	  597.0	 2447.0	...
2827738	  780.0	  596.8	 2446.0	...
2827739	  780.0	  596.8	 2447.0	...
2827740	  779.9	  597.4	 2449.0	...
2827741	  779.9	  597.9	 2451.0	...
2827742	  779.9	  597.3	 2448.0	...
2827743	  780.1	  596.3	 2445.0	...
2827744	  780.1	  595.4	 2442.0	...
2827745	  780.3	  595.4	 2442.0	...
2827746	  780.5	  595.9	 2444.0	...
2827747	  780.8	  596.5	 2447.0	...
2827748	  781.0	  597.0	 2449.0	...
2827749	  781.2	  596.9	 2446.0	...
2827750	  781.2	  596.8	 2444.0	...
2827751	  781.3	  596.7	 2442.0	...
2827752	  781.2	  596.6	 2443.0	...
2827753	  781.0	  596.8	 2443.0	...
2827754	  780.8	  597.1	 2444.0	...
2827755	  780.7	  597.3	 2445.0	...
2827756	  780.8	  597.3	 2445.0	...
2827757	  780.9	  597.4	 2444.0	...
2827758	  781.0	  597.7	 2443.0	...
2827759	  780.9	  598.0	 2441.0	...
2827760	  780.9	  598.2	 2441.0	...
2827761	  780.9	  598.3	 2440.0	...
2827762	  780.8	  598.5	 2441.0	...
2827763	  780.7	  598.6	 2443.0	...
2827764	  780.7	  598.8	 2444.0	...
2827765	  780.8	  599.0	 2443.0	...
2827766	  780.8	  599.2	 2441.0	...
2827767	  780.8	  599.4	 2440.0	...
2827768	  780.7	  599.5	 2439.0	...
2827769	  780.6	  599.6	 2439.0	...
2827770	  780.6	  599.5	 2439.0	...
2827771	  780.6	  599.4	 2439.0	...
2827772	  780.3	  599.4	 2439.0	...
2827773	  779.9	  599.6	 2439.0	...
2827774	  779.5	  599.9	 2442.0	...
2827775	  779.3	  600.4	 2446.0	...
2827776	  779.1	  600.8	 2449.0	...
2827777	  778.9	  600.9	 2447.0	...
2827778	  778.7	  601.0	 2445.0	...
2827779	  778.5	  601.0	 2445.0	...
2827780	  778.1	  600.6	 2447.0	...
2827781	  777.4	  600.4	 2449.0	...
2827782	  776.9	  600.0	 2449.0	...
2827783	  776.5	  600.1	 2450.0	...
2827784	  776.7	  600.2	 2451.0	...
2827785	  777.2	  600.2	 2452.0	...
2827786	  777.9	  599.7	 2452.0	...
2827787	  778.7	  599.3	 2452.0	...
2827788	  779.4	  599.1	 2450.0	...
2827789	  779.8	  598.9	 2448.0	...
2827790	  780.2	  598.8	 2447.0	...
2827791	  780.5	  598.8	 2447.0	...
2827792	  780.7	  598.4	 2448.0	...
2827793	  780.7	  598.0	 2449.0	...
2827794	  780.7	  597.4	 2450.0	...
2827795	  780.6	  597.2	 2450.0	...
2827796	  780.8	  597.0	 2450.0	...
2827797	  781.0	  596.6	 2448.0	...
2827798	  781.3	  596.4	 2446.0	...
2827799	  781.3	  596.4	 2444.0	...
2827800	  781.4	  596.9	 2444.0	...
2827801	  781.4	  597.5	 2445.0	...
2827802	  781.4	  597.7	 2445.0	...
2827803	  781.2	  597.7	 2443.0	...
2827804	  780.9	  597.6	 2442.0	...
2827805	  780.9	  597.9	 2440.0	...
2827806	  781.2	  598.2	 2440.0	...
2827807	  781.5	  598.5	 2439.0	...
2827808	  781.3	  598.5	 2438.0	...
2827809	  781.1	  598.4	 2438.0	...
2827810	  781.0	  598.3	 2439.0	...
2827811	  781.0	  598.2	 2440.0	...
2827812	  781.0	  598.4	 2441.0	...
2827813	  781.1	  598.6	 2442.0	...
2827814	  781.2	  598.7	 2443.0	...
2827815	  781.4	  598.4	 2444.0	...
2827816	  781.6	  598.0	 2443.0	...
2827817	  781.7	  597.8	 2442.0	...
2827818	  781.4	  597.7	 2442.0	...
2827819	  780.9	  598.0	 2443.0	...
2827820	  780.4	  598.4	 2444.0	...
2827821	  780.4	  598.7	 2444.0	...
2827822	  780.5	  599.0	 2443.0	...
2827823	  780.5	  599.2	 2443.0	...
2827824	  780.6	  599.2	 2444.0	...
2827825	  780.7	  599.3	 2444.0	...
2827826	  780.7	  599.2	 2445.0	...
2827827	  780.8	  599.1	 2445.0	...
2827828	  780.9	  598.9	 2445.0	...
2827829	  780.9	  598.8	 2444.0	...
2827830	  780.9	  599.0	 2443.0	...
2827831	  780.9	  599.5	 2442.0	...
2827832	  780.9	  600.0	 2442.0	...
2827833	  781.1	  600.3	 2440.0	...
2827834	  781.2	  600.2	 2439.0	...
2827835	  781.4	  600.2	 2439.0	...
2827836	  781.4	  600.3	 2439.0	...
2827837	  781.4	  600.3	 2439.0	...
2827838	  781.6	  600.3	 2440.0	...
2827839	  781.8	  600.0	 2440.0	...
2827840	  782.0	  599.5	 2440.0	...
2827841	  782.0	  599.0	 2441.0	...
2827842	  781.9	  599.2	 2441.0	...
2827843	  781.8	  599.6	 2441.0	...
2827844	  781.8	  600.0	 2439.0	...
2827845	  782.0	  600.0	 2442.0	...
2827846	  782.1	  600.1	 2445.0	...
2827847	  782.0	  600.1	 2446.0	...
2827848	  781.7	  600.0	 2443.0	...
2827849	  781.6	  599.9	 2440.0	...
2827850	  781.9	  599.7	 2440.0	...
2827851	  782.1	  599.7	 2439.0	...
2827852	  782.1	  599.8	 2439.0	...
2827853	  782.0	  599.6	 2439.0	...
2827854	  781.9	  599.5	 2439.0	...
2827855	  781.9	  599.5	 2439.0	...
2827856	  782.3	  599.8	 2439.0	...
2827857	  782.8	  600.0	 2440.0	...
2827858	  783.1	  600.0	 2440.0	...
2827859	  782.8	  599.7	 2440.0	...
2827860	  782.7	  599.3	 2440.0	...
2827861	  782.7	  599.0	 2440.0	...
2827862	  782.8	  598.9	 2442.0	...
2827863	  782.9	  598.8	 2441.0	...
2827864	  783.0	  598.7	 2440.0	...
2827865	  783.2	  598.7	 2438.0	...
2827866	  783.3	  598.8	 2439.0	...
2827867	  783.2	  598.7	 2440.0	...
2827868	  783.1	  598.6	 2440.0	...
2827869	  783.0	  598.4	 2440.0	...
2827870	  782.9	  598.3	 2436.0	...
2827871	  782.8	  598.3	 2433.0	...
2827872	  782.8	  598.8	 2430.0	...
2827873	  782.9	  599.4	 2431.0	...
2827874	  783.0	  599.8	 2434.0	...
2827875	  783.1	  599.9	 2438.0	...
2827876	  783.4	  600.0	 2440.0	...
2827877	  783.4	  600.1	 2439.0	...
2827878	  783.3	  600.1	 2440.0	...
2827879	  783.2	  599.9	 2442.0	...
2827880	  783.0	  599.7	 2444.0	...
2827881	  783.1	  599.6	 2444.0	...
2827882	  783.4	  599.7	 2444.0	...
2827883	  783.9	  599.6	 2445.0	...
2827884	  784.3	  599.5	 2446.0	...
2827885	  784.6	  599.6	 2447.0	...
2827886	  784.6	  599.9	 2448.0	...
2827887	  784.4	  600.2	 2447.0	...
2827888	  784.1	  600.1	 2447.0	...
2827889	  783.9	  599.8	 2445.0	...
2827890	  784.0	  599.6	 2443.0	...
2827891	  784.0	  599.5	 2441.0	...
2827892	  783.8	  599.4	 2441.0	...
2827893	  783.8	  599.2	 2443.0	...
2827894	  784.0	  599.3	 2445.0	...
2827895	  784.2	  599.4	 2446.0	...
2827896	  784.3	  599.4	 2445.0	...
2827897	  784.5	  599.1	 2444.0	...
2827898	  784.6	  599.5	 2442.0	...
2827899	  784.7	  600.0	 2441.0	...
2827900	  784.7	  600.6	 2441.0	...
2827901	  784.7	  600.7	 2441.0	...
2827902	  784.6	  600.6	 2441.0	...
2827903	  784.5	  600.6	 2439.0	...
2827904	  784.6	  600.6	 2438.0	...
2827905	  784.6	  600.5	 2438.0	...
2827906	  784.7	  600.4	 2439.0	...
2827907	  784.8	  600.1	 2440.0	...
2827908	  784.9	  599.9	 2440.0	...
2827909	  784.8	  599.8	 2440.0	...
2827910	  784.5	  600.1	 2441.0	...
2827911	  784.2	  600.5	 2441.0	...
2827912	  784.1	  600.5	 2442.0	...
2827913	  784.0	  600.2	 2442.0	...
2827914	  784.0	  599.7	 2441.0	...
2827915	  784.1	  599.6	 2441.0	...
2827916	  784.1	  599.5	 2442.0	...
2827917	  784.1	  599.5	 2444.0	...
2827918	  784.1	  599.6	 2445.0	...
2827919	  784.0	  599.6	 2445.0	...
2827920	  784.0	  599.5	 2443.0	...
2827921	  783.9	  599.9	 2442.0	...
2827922	  783.8	  600.4	 2440.0	...
2827923	  784.1	  601.0	 2440.0	...
2827924	  784.4	  601.2	 2440.0	...
2827925	  784.7	  601.5	 2440.0	...
2827926	  784.7	  601.6	 2443.0	...
2827927	  784.8	  601.7	 2444.0	...
2827928	  784.8	  601.7	 2446.0	...
2827929	  784.7	  601.1	 2444.0	...
2827930	  784.5	  600.5	 2443.0	...
2827931	  784.3	  599.9	 2443.0	...
2827932	  784.2	  599.8	 2445.0	...
2827933	  784.1	  599.8	 2448.0	...
2827934	  784.0	  599.9	 2448.0	...
2827935	  783.8	  600.2	 2446.0	...
2827936	  783.8	  600.4	 2444.0	...
2827937	  783.6	  600.5	 2443.0	...
2827938	  783.6	  600.3	 2442.0	...
2827939	  783.6	  600.2	 2442.0	...
2827940	  783.8	  600.5	 2441.0	...
2827941	  784.0	  600.9	 2441.0	...
2827942	  784.4	  601.5	 2441.0	...
2827943	  784.8	  601.7	 2444.0	...
2827944	  785.1	  601.8	 2446.0	...
2827945	  785.0	  601.6	 2449.0	...
2827946	  784.7	  601.3	 2447.0	...
2827947	  784.3	  601.1	 2446.0	...
2827948	  784.3	  600.8	 2446.0	...
2827949	  784.5	  600.5	 2447.0	...
2827950	  784.7	  599.8	 2449.0	...
2827951	  785.1	  598.8	 2451.0	...
2827952	  785.6	  597.6	 2451.0	...
2827953	  786.1	  596.8	 2451.0	...
2827954	  786.5	  596.1	 2452.0	...
2827955	  787.0	  595.8	 2455.0	...
2827956	  787.4	  595.6	 2455.0	...
2827957	  787.4	  595.4	 2453.0	...
2827958	  787.3	  595.1	 2451.0	...
2827959	  787.4	  594.9	 2452.0	...
2827960	  787.9	  594.3	 2455.0	...
2827961	  788.6	  593.7	 2457.0	...
2827962	  789.1	  593.2	 2459.0	...
2827963	  789.3	  593.1	 2460.0	...
2827964	  789.2	  593.1	 2461.0	...
2827965	  789.2	  593.0	 2461.0	...
2827966	  789.1	  592.6	 2458.0	...
2827967	  788.9	  592.3	 2456.0	...
2827968	  788.7	  592.4	 2458.0	...
2827969	  788.6	  592.8	 2460.0	...
2827970	  788.4	  592.9	 2463.0	...
2827971	  788.2	  592.5	 2463.0	...
2827972	  788.1	  592.0	 2462.0	...
2827973	  788.1	  592.1	 2462.0	...
2827974	  788.2	  592.2	 2460.0	...
2827975	  788.2	  592.3	 2459.0	...
2827976	  788.3	  592.4	 2458.0	...
2827977	  788.4	  592.4	 2458.0	...
2827978	  788.5	  592.4	 2459.0	...
2827979	  788.5	  592.4	 2459.0	...
2827980	  788.9	  593.0	 2460.0	...
2827981	  789.1	  593.7	 2461.0	...
2827982	  789.3	  594.4	 2462.0	...
2827983	  788.9	  594.8	 2463.0	...
2827984	  788.6	  595.0	 2463.0	...
2827985	  788.4	  595.3	 2463.0	...
2827986	  788.3	  594.9	 2462.0	...
2827987	  788.6	  594.6	 2460.0	...
2827988	  788.8	  594.2	 2461.0	...
2827989	  789.0	  593.9	 2462.0	...
2827990	  789.0	  593.6	 2460.0	...
2827991	  788.9	  593.4	 2458.0	...
2827992	  788.7	  593.5	 2455.0	...
2827993	  788.4	  594.0	 2455.0	...
2827994	  788.1	  594.3	 2457.0	...
2827995	  787.9	  594.6	 2459.0	...
2827996	  787.8	  594.7	 2460.0	...
2827997	  787.7	  594.7	 2459.0	...
2827998	  787.8	  594.9	 2457.0	...
2827999	  787.9	  595.3	 2457.0	...
2828000	  787.9	  595.6	 2456.0	...
2828001	  788.2	  595.8	 2456.0	...
2828002	  788.6	  595.7	 2455.0	...
2828003	  789.0	  594.8	 2454.0	...
2828004	  789.0	  593.9	 2455.0	...
2828005	  789.0	  593.0	 2456.0	...
2828006	  789.0	  593.0	 2458.0	...
2828007	  788.9	  593.3	 2459.0	...
2828008	  788.8	  593.7	 2460.0	...
2828009	  788.7	  594.1	 2461.0	...
2828010	  788.7	  594.2	 2462.0	...
2828011	  788.4	  594.4	 2462.0	...
2828012	  788.1	  594.8	 2463.0	...
2828013	  788.3	  595.1	 2463.0	...
2828014	  788.6	  595.4	 2463.0	...
2828015	  789.0	  595.3	 2463.0	...
2828016	  789.0	  595.3	 2464.0	...
2828017	  789.0	  595.0	 2464.0	...
2828018	  789.1	  594.7	 2464.0	...
2828019	  789.2	  594.3	 2464.0	...
2828020	  789.2	  594.1	 2464.0	...
2828021	  789.1	  594.0	 2464.0	...
2828022	  788.9	  594.0	 2464.0	...
2828023	  788.5	  594.1	 2464.0	...
2828024	  788.2	  594.2	 2462.0	...
2828025	  787.9	  594.7	 2460.0	...
2828026	  787.9	  595.2	 2457.0	...
2828027	  787.9	  595.6	 2458.0	...
2828028	  788.3	  595.6	 2460.0	...
2828029	  788.8	  595.3	 2461.0	...
2828030	  789.1	  594.9	 2462.0	...
2828031	  789.4	  594.7	 2461.0	...
2828032	  789.7	  594.6	 2460.0	...
2828033	  790.0	  594.5	 2459.0	...
2828034	  790.1	  594.2	 2457.0	...
2828035	  790.0	  594.0	 2456.0	...
2828036	  790.0	  594.0	 2454.0	...
2828037	  790.1	  594.0	 2455.0	...
2828038	  790.1	  594.1	 2457.0	...
2828039	  790.0	  594.2	 2458.0	...
2828040	  790.0	  594.3	 2460.0	...
2828041	  790.0	  594.5	 2462.0	...
2828042	  790.0	  594.8	 2462.0	...
2828043	  790.0	  595.1	 2460.0	...
2828044	  789.8	  595.4	 2458.0	...
2828045	  789.6	  595.1	 2457.0	...
2828046	  789.4	  594.9	 2460.0	...
2828047	  789.5	  594.8	 2462.0	...
2828048	  789.5	  595.0	 2462.0	...
2828049	  789.3	  595.1	 2462.0	...
2828050	  789.0	  595.1	 2462.0	...
2828051	  789.0	  595.3	 2463.0	...
2828052	  789.2	  595.5	 2461.0	...
2828053	  789.4	  595.6	 2459.0	...
2828054	  789.4	  595.5	 2458.0	...
2828055	  789.3	  595.2	 2459.0	...
2828056	  789.2	  594.9	 2461.0	...
2828057	  789.4	  594.9	 2462.0	...
2828058	  789.7	  595.3	 2463.0	...
2828059	  790.1	  595.6	 2464.0	...
2828060	  790.1	  595.5	 2463.0	...
2828061	  789.9	  595.3	 2462.0	...
[truncated: 4,268,413 more chars]
