# Supplementary material for: With an eye on uncertainty: Modelling pupillary responses to environmental volatility
Source: PLoS Comput Biol. 2019 Jul 5;15(7):e1007126. doi: 10.1371/journal.pcbi.1007126 (PMC6636765; doi:10.1371/journal.pcbi.1007126)
Supplement: S1 Data — Zip file containing the pupillometry data for participant 1. (ZIP) [file pcbi.1007126.s001.zip › P1/trial1.asc]

** CONVERTED FROM C:\Users\tparr\Documents\PVR\P1_0712\trial1.edf using edfapi 3.1 Win32 Nov 24 2009 on Thu Dec 07 10:05:40 2017
** DATE: Thu Dec  7 10:27:19 2017
** TYPE: EDF_FILE BINARY EVENT SAMPLE TAGGED
** VERSION: EYELINK II 1
** SOURCE: EYELINK CL
** EYELINK II CL v4.48 Nov 25 2009
** CAMERA: EyeLink CL Version 1.4 Sensor=BHA
** SERIAL NUMBER: CL1-AAD42
** CAMERA_CONFIG: AAD42140.SCD
**

MSG	1807604 RECCFG CR 1000 2 0 R
MSG	1807604 ELCLCFG MTABLER
MSG	1807604 GAZE_COORDS 0.00 0.00 1599.00 1199.00
MSG	1807604 THRESHOLDS R 122 225
MSG	1807604 ELCL_PROC CENTROID (3)
MSG	1807604 ELCL_PCR_PARAM 5 3.0
START	1807605 	RIGHT	SAMPLES	EVENTS
PRESCALER	1
VPRESCALER	1
PUPIL	AREA
EVENTS	GAZE	RIGHT	RATE	1000.00	TRACKING	CR	FILTER	2
SAMPLES	GAZE	RIGHT	RATE	1000.00	TRACKING	CR	FILTER	2
MSG	1807605 !MODE RECORD CR 1000 2 0 R
1807605	  791.1	  598.0	 3011.0	...
INPUT	1807605	127
1807606	  790.9	  598.5	 3013.0	...
1807607	  790.6	  599.0	 3015.0	...
1807608	  790.3	  599.3	 3013.0	...
1807609	  790.3	  599.4	 3013.0	...
1807610	  790.3	  599.2	 3013.0	...
1807611	  790.2	  599.0	 3014.0	...
SFIX R   1807612
1807612	  790.2	  598.8	 3014.0	...
1807613	  790.3	  598.7	 3015.0	...
1807614	  790.4	  598.6	 3016.0	...
1807615	  790.4	  598.6	 3016.0	...
1807616	  791.0	  598.3	 3015.0	...
1807617	  791.5	  598.0	 3014.0	...
1807618	  791.6	  597.8	 3013.0	...
1807619	  791.1	  597.9	 3013.0	...
1807620	  790.6	  598.2	 3013.0	...
1807621	  790.7	  598.4	 3011.0	...
1807622	  790.7	  598.6	 3010.0	...
1807623	  790.7	  598.6	 3009.0	...
1807624	  790.8	  598.6	 3009.0	...
1807625	  790.8	  598.6	 3009.0	...
1807626	  791.0	  598.5	 3007.0	...
1807627	  791.1	  598.4	 3007.0	...
1807628	  791.3	  598.3	 3006.0	...
1807629	  791.2	  598.4	 3007.0	...
1807630	  791.2	  598.5	 3007.0	...
1807631	  791.2	  598.5	 3008.0	...
1807632	  791.2	  598.6	 3010.0	...
1807633	  791.1	  598.7	 3011.0	...
1807634	  791.0	  598.7	 3012.0	...
1807635	  790.9	  598.6	 3012.0	...
1807636	  790.9	  599.0	 3013.0	...
1807637	  790.9	  599.5	 3013.0	...
1807638	  790.9	  600.2	 3012.0	...
1807639	  790.9	  600.3	 3012.0	...
1807640	  790.9	  600.2	 3012.0	...
1807641	  791.1	  599.9	 3012.0	...
1807642	  791.4	  599.8	 3011.0	...
1807643	  791.6	  600.1	 3011.0	...
1807644	  791.6	  600.3	 3010.0	...
1807645	  791.5	  600.0	 3011.0	...
1807646	  791.5	  599.6	 3011.0	...
1807647	  791.5	  599.3	 3012.0	...
1807648	  791.5	  599.3	 3012.0	...
1807649	  791.4	  599.4	 3014.0	...
1807650	  791.2	  599.3	 3014.0	...
1807651	  791.3	  599.2	 3014.0	...
1807652	  791.6	  599.1	 3014.0	...
1807653	  791.8	  599.1	 3014.0	...
1807654	  791.9	  599.1	 3013.0	...
1807655	  792.2	  599.1	 3012.0	...
1807656	  792.5	  599.2	 3011.0	...
1807657	  792.2	  599.4	 3012.0	...
1807658	  791.6	  599.5	 3013.0	...
1807659	  791.5	  599.5	 3013.0	...
1807660	  791.9	  599.6	 3014.0	...
1807661	  792.4	  599.9	 3014.0	...
1807662	  792.6	  600.2	 3014.0	...
1807663	  793.1	  600.6	 3014.0	...
1807664	  794.0	  600.9	 3013.0	...
EFIX R   1807612	1807664	53	  791.4	  599.1	   3012
SSACC R  1807665
1807665	  795.8	  601.0	 3013.0	...
1807666	  797.7	  600.7	 3017.0	...
1807667	  799.7	  600.1	 3021.0	...
1807668	  802.0	  599.4	 3024.0	...
1807669	  804.6	  598.7	 3023.0	...
1807670	  806.7	  598.3	 3021.0	...
1807671	  808.5	  598.0	 3021.0	...
ESACC R  1807665	1807671	7	  795.8	  601.0	  808.5	  598.0	   0.28	     42
SFIX R   1807672
1807672	  809.7	  597.7	 3021.0	...
1807673	  811.2	  596.8	 3018.0	...
1807674	  811.8	  596.0	 3014.0	...
1807675	  812.0	  595.0	 3010.0	...
1807676	  811.5	  594.8	 3011.0	...
1807677	  811.1	  594.6	 3014.0	...
1807678	  810.6	  594.7	 3018.0	...
1807679	  810.4	  594.8	 3020.0	...
1807680	  810.1	  594.9	 3020.0	...
1807681	  809.5	  594.8	 3021.0	...
1807682	  809.1	  594.7	 3022.0	...
1807683	  808.7	  594.4	 3026.0	...
1807684	  808.5	  594.3	 3030.0	...
1807685	  807.9	  594.2	 3032.0	...
1807686	  807.3	  593.8	 3033.0	...
1807687	  806.9	  593.5	 3033.0	...
1807688	  806.8	  593.4	 3033.0	...
1807689	  806.7	  593.5	 3033.0	...
1807690	  806.3	  593.8	 3033.0	...
1807691	  805.9	  594.0	 3031.0	...
1807692	  805.7	  594.1	 3030.0	...
1807693	  805.8	  594.2	 3029.0	...
1807694	  805.9	  594.2	 3028.0	...
1807695	  805.9	  594.3	 3028.0	...
1807696	  805.9	  594.5	 3028.0	...
1807697	  805.9	  594.7	 3028.0	...
1807698	  806.0	  594.7	 3026.0	...
1807699	  806.1	  594.6	 3025.0	...
1807700	  806.1	  594.6	 3027.0	...
1807701	  806.2	  594.5	 3029.0	...
1807702	  806.3	  594.9	 3031.0	...
1807703	  806.4	  595.4	 3031.0	...
1807704	  806.4	  595.9	 3030.0	...
1807705	  806.5	  595.8	 3028.0	...
1807706	  806.6	  595.6	 3026.0	...
1807707	  806.7	  595.5	 3026.0	...
1807708	  806.8	  595.1	 3024.0	...
1807709	  806.8	  594.7	 3022.0	...
1807710	  806.7	  594.5	 3023.0	...
1807711	  806.8	  594.8	 3026.0	...
1807712	  806.9	  595.0	 3029.0	...
1807713	  806.9	  595.2	 3028.0	...
1807714	  807.2	  595.2	 3027.0	...
1807715	  807.3	  595.1	 3024.0	...
1807716	  807.5	  594.9	 3023.0	...
1807717	  807.5	  594.8	 3022.0	...
1807718	  807.4	  594.8	 3025.0	...
1807719	  807.4	  595.1	 3030.0	...
1807720	  807.3	  595.3	 3034.0	...
1807721	  807.3	  595.3	 3036.0	...
1807722	  807.3	  595.3	 3034.0	...
1807723	  807.4	  595.3	 3032.0	...
1807724	  807.5	  595.3	 3031.0	...
1807725	  807.5	  595.4	 3030.0	...
1807726	  807.5	  595.5	 3030.0	...
1807727	  807.3	  595.7	 3030.0	...
1807728	  807.1	  595.8	 3030.0	...
1807729	  806.8	  596.0	 3029.0	...
1807730	  806.8	  596.1	 3029.0	...
1807731	  806.7	  596.2	 3028.0	...
1807732	  806.8	  596.2	 3031.0	...
1807733	  806.9	  596.2	 3033.0	...
1807734	  807.0	  596.3	 3035.0	...
1807735	  807.0	  596.4	 3034.0	...
1807736	  807.2	  596.7	 3034.0	...
1807737	  807.3	  596.7	 3034.0	...
1807738	  807.4	  596.6	 3034.0	...
1807739	  807.3	  596.4	 3033.0	...
1807740	  807.3	  596.1	 3032.0	...
1807741	  807.2	  596.1	 3031.0	...
1807742	  807.1	  596.2	 3030.0	...
1807743	  807.0	  596.3	 3029.0	...
1807744	  807.0	  596.2	 3027.0	...
1807745	  806.9	  596.0	 3026.0	...
1807746	  806.9	  595.8	 3025.0	...
1807747	  806.9	  596.1	 3027.0	...
1807748	  807.1	  596.3	 3028.0	...
1807749	  807.4	  596.6	 3030.0	...
1807750	  807.6	  596.5	 3030.0	...
1807751	  807.6	  596.2	 3029.0	...
1807752	  807.4	  595.9	 3028.0	...
1807753	  807.2	  595.6	 3028.0	...
1807754	  807.0	  595.7	 3029.0	...
1807755	  806.9	  595.6	 3030.0	...
1807756	  806.9	  596.0	 3031.0	...
1807757	  807.0	  596.3	 3031.0	...
1807758	  807.1	  596.6	 3031.0	...
1807759	  807.1	  595.9	 3031.0	...
1807760	  807.1	  595.3	 3031.0	...
1807761	  807.2	  595.3	 3031.0	...
1807762	  807.4	  595.9	 3031.0	...
1807763	  807.7	  596.5	 3030.0	...
1807764	  807.6	  596.6	 3030.0	...
1807765	  807.6	  596.5	 3030.0	...
1807766	  807.5	  596.3	 3031.0	...
1807767	  807.6	  596.0	 3032.0	...
1807768	  807.6	  595.7	 3033.0	...
1807769	  807.6	  595.6	 3034.0	...
1807770	  807.4	  595.7	 3034.0	...
1807771	  807.3	  595.8	 3036.0	...
1807772	  807.3	  595.9	 3036.0	...
1807773	  807.3	  595.9	 3037.0	...
1807774	  807.2	  595.9	 3038.0	...
1807775	  807.0	  596.1	 3038.0	...
1807776	  807.2	  596.2	 3038.0	...
1807777	  807.5	  596.1	 3038.0	...
1807778	  807.7	  595.9	 3037.0	...
1807779	  807.6	  595.7	 3035.0	...
1807780	  807.6	  595.6	 3034.0	...
1807781	  807.6	  595.5	 3036.0	...
1807782	  807.6	  595.5	 3039.0	...
1807783	  807.5	  596.1	 3041.0	...
1807784	  807.8	  596.7	 3041.0	...
1807785	  808.1	  597.3	 3041.0	...
1807786	  808.4	  597.3	 3040.0	...
1807787	  808.4	  597.1	 3040.0	...
1807788	  808.3	  596.8	 3039.0	...
1807789	  808.2	  596.5	 3040.0	...
1807790	  808.1	  596.4	 3042.0	...
1807791	  808.2	  596.3	 3042.0	...
1807792	  808.2	  596.4	 3041.0	...
1807793	  808.1	  596.3	 3041.0	...
1807794	  808.1	  596.0	 3044.0	...
1807795	  808.1	  595.8	 3047.0	...
1807796	  808.0	  595.9	 3049.0	...
1807797	  807.8	  595.9	 3050.0	...
1807798	  807.6	  595.9	 3050.0	...
1807799	  807.8	  595.7	 3047.0	...
1807800	  808.2	  595.4	 3045.0	...
1807801	  808.6	  595.2	 3044.0	...
1807802	  808.4	  595.1	 3046.0	...
1807803	  808.3	  595.4	 3047.0	...
1807804	  808.6	  595.8	 3047.0	...
1807805	  808.9	  596.3	 3047.0	...
1807806	  808.8	  596.4	 3050.0	...
1807807	  808.4	  596.7	 3053.0	...
1807808	  808.0	  596.8	 3055.0	...
1807809	  808.0	  596.7	 3055.0	...
1807810	  807.9	  596.6	 3053.0	...
1807811	  807.8	  596.5	 3051.0	...
1807812	  807.8	  596.5	 3051.0	...
1807813	  807.9	  596.5	 3052.0	...
1807814	  808.1	  596.6	 3053.0	...
1807815	  808.2	  596.6	 3053.0	...
1807816	  808.2	  596.6	 3053.0	...
1807817	  808.3	  596.8	 3051.0	...
1807818	  808.3	  597.0	 3050.0	...
1807819	  808.4	  597.1	 3049.0	...
1807820	  808.5	  597.1	 3050.0	...
1807821	  808.6	  596.8	 3051.0	...
1807822	  808.7	  596.5	 3053.0	...
1807823	  808.2	  596.3	 3053.0	...
1807824	  807.8	  596.5	 3053.0	...
1807825	  807.5	  596.8	 3053.0	...
1807826	  807.8	  596.9	 3054.0	...
1807827	  808.0	  597.3	 3055.0	...
1807828	  808.0	  597.7	 3054.0	...
1807829	  807.9	  597.9	 3053.0	...
1807830	  808.0	  597.7	 3052.0	...
1807831	  808.3	  597.3	 3052.0	...
1807832	  808.5	  597.1	 3051.0	...
1807833	  808.5	  597.0	 3050.0	...
1807834	  808.2	  597.0	 3050.0	...
1807835	  807.9	  596.9	 3051.0	...
1807836	  807.8	  596.8	 3052.0	...
1807837	  807.9	  596.7	 3052.0	...
1807838	  808.0	  596.6	 3052.0	...
1807839	  808.1	  596.4	 3051.0	...
1807840	  808.1	  596.3	 3050.0	...
1807841	  808.4	  596.2	 3049.0	...
1807842	  808.7	  596.1	 3048.0	...
1807843	  809.0	  596.2	 3047.0	...
1807844	  809.0	  596.2	 3046.0	...
1807845	  808.7	  596.3	 3049.0	...
1807846	  808.5	  596.7	 3052.0	...
1807847	  808.2	  597.1	 3055.0	...
1807848	  808.1	  597.4	 3056.0	...
1807849	  808.0	  596.9	 3056.0	...
1807850	  808.2	  596.4	 3056.0	...
1807851	  808.3	  596.3	 3057.0	...
1807852	  808.4	  596.6	 3058.0	...
1807853	  808.5	  596.9	 3059.0	...
1807854	  808.4	  597.0	 3059.0	...
1807855	  808.3	  596.9	 3059.0	...
1807856	  808.3	  596.8	 3057.0	...
1807857	  808.3	  596.6	 3055.0	...
1807858	  808.3	  596.5	 3055.0	...
1807859	  808.3	  596.5	 3054.0	...
1807860	  808.4	  596.5	 3054.0	...
1807861	  808.5	  596.4	 3053.0	...
1807862	  808.7	  596.4	 3055.0	...
1807863	  808.7	  596.5	 3059.0	...
1807864	  808.8	  596.6	 3062.0	...
1807865	  808.7	  596.8	 3061.0	...
1807866	  808.7	  596.3	 3058.0	...
1807867	  808.6	  595.7	 3056.0	...
1807868	  808.5	  595.0	 3056.0	...
1807869	  808.4	  595.7	 3056.0	...
1807870	  808.4	  596.3	 3058.0	...
1807871	  808.3	  596.9	 3059.0	...
1807872	  808.2	  597.0	 3061.0	...
1807873	  808.3	  596.8	 3062.0	...
1807874	  808.5	  596.4	 3063.0	...
1807875	  808.7	  596.1	 3063.0	...
1807876	  808.6	  595.9	 3063.0	...
1807877	  808.6	  596.0	 3061.0	...
1807878	  808.6	  596.0	 3060.0	...
1807879	  808.6	  596.1	 3061.0	...
1807880	  808.6	  596.4	 3062.0	...
1807881	  808.6	  596.7	 3062.0	...
1807882	  808.6	  596.9	 3061.0	...
1807883	  808.5	  597.0	 3063.0	...
1807884	  808.5	  597.1	 3066.0	...
1807885	  808.4	  597.1	 3069.0	...
1807886	  808.4	  597.2	 3070.0	...
1807887	  808.4	  597.2	 3071.0	...
1807888	  808.5	  597.7	 3072.0	...
1807889	  808.5	  598.1	 3072.0	...
1807890	  808.4	  598.1	 3072.0	...
1807891	  808.6	  597.7	 3072.0	...
1807892	  808.8	  597.4	 3072.0	...
1807893	  809.1	  597.5	 3072.0	...
1807894	  809.1	  597.7	 3072.0	...
1807895	  809.1	  597.7	 3074.0	...
1807896	  809.1	  597.7	 3075.0	...
1807897	  809.0	  597.6	 3076.0	...
1807898	  808.9	  597.8	 3078.0	...
1807899	  808.8	  598.1	 3079.0	...
1807900	  808.8	  598.3	 3079.0	...
1807901	  808.7	  598.3	 3078.0	...
1807902	  808.7	  598.1	 3077.0	...
1807903	  808.9	  597.9	 3077.0	...
1807904	  809.1	  597.6	 3077.0	...
1807905	  809.2	  597.6	 3076.0	...
1807906	  809.2	  597.6	 3077.0	...
1807907	  809.3	  597.8	 3078.0	...
1807908	  809.6	  598.0	 3080.0	...
1807909	  809.9	  598.3	 3081.0	...
1807910	  810.2	  598.4	 3081.0	...
1807911	  810.3	  598.4	 3081.0	...
1807912	  810.3	  598.4	 3081.0	...
1807913	  810.2	  598.4	 3082.0	...
1807914	  810.2	  598.5	 3085.0	...
1807915	  810.3	  598.4	 3086.0	...
1807916	  810.3	  598.5	 3087.0	...
1807917	  810.1	  598.6	 3087.0	...
1807918	  810.0	  598.8	 3088.0	...
1807919	  809.9	  598.9	 3088.0	...
1807920	  810.0	  598.6	 3089.0	...
1807921	  810.1	  598.1	 3089.0	...
1807922	  810.0	  597.6	 3089.0	...
1807923	  809.9	  597.5	 3089.0	...
1807924	  809.9	  597.9	 3089.0	...
1807925	  810.1	  598.4	 3089.0	...
1807926	  810.4	  598.8	 3090.0	...
1807927	  810.6	  598.8	 3091.0	...
1807928	  810.8	  598.2	 3091.0	...
1807929	  810.7	  597.6	 3094.0	...
1807930	  810.9	  596.9	 3096.0	...
1807931	  811.1	  596.8	 3098.0	...
1807932	  811.3	  596.7	 3098.0	...
1807933	  811.2	  596.8	 3098.0	...
1807934	  811.1	  596.8	 3098.0	...
1807935	  811.0	  596.8	 3098.0	...
1807936	  810.9	  596.7	 3099.0	...
1807937	  810.9	  596.8	 3099.0	...
1807938	  810.7	  596.9	 3100.0	...
1807939	  810.6	  597.1	 3100.0	...
1807940	  810.4	  597.1	 3102.0	...
1807941	  810.4	  597.1	 3103.0	...
1807942	  810.4	  597.1	 3103.0	...
1807943	  810.5	  597.3	 3101.0	...
1807944	  810.6	  597.5	 3099.0	...
1807945	  810.7	  597.7	 3099.0	...
1807946	  810.7	  597.7	 3098.0	...
1807947	  810.8	  597.7	 3098.0	...
1807948	  810.7	  597.5	 3099.0	...
1807949	  810.7	  597.4	 3100.0	...
1807950	  810.8	  597.2	 3100.0	...
1807951	  810.9	  597.3	 3098.0	...
1807952	  810.6	  597.6	 3096.0	...
1807953	  810.4	  597.8	 3098.0	...
1807954	  810.5	  597.7	 3102.0	...
1807955	  810.9	  597.5	 3105.0	...
1807956	  811.3	  597.2	 3104.0	...
1807957	  811.3	  597.2	 3103.0	...
1807958	  811.4	  597.3	 3103.0	...
1807959	  811.4	  597.5	 3102.0	...
1807960	  811.1	  597.7	 3102.0	...
1807961	  810.2	  597.7	 3100.0	...
1807962	  808.8	  597.9	 3099.0	...
1807963	  807.9	  598.3	 3099.0	...
EFIX R   1807672	1807963	292	  808.4	  596.4	   3053
SSACC R  1807964
1807964	  806.7	  598.8	 3099.0	...
1807965	  804.9	  599.3	 3100.0	...
1807966	  802.7	  599.4	 3101.0	...
1807967	  800.7	  599.4	 3101.0	...
1807968	  799.1	  599.3	 3101.0	...
1807969	  797.1	  599.1	 3102.0	...
1807970	  794.8	  598.3	 3102.0	...
1807971	  792.9	  597.4	 3101.0	...
1807972	  791.0	  596.0	 3101.0	...
ESACC R  1807964	1807972	9	  806.7	  598.8	  791.0	  596.0	   0.34	     41
SFIX R   1807973
1807973	  789.8	  594.8	 3101.0	...
1807974	  788.8	  593.7	 3101.0	...
1807975	  789.2	  593.0	 3102.0	...
1807976	  789.8	  592.5	 3102.0	...
1807977	  790.4	  592.0	 3102.0	...
1807978	  791.4	  591.9	 3103.0	...
1807979	  792.3	  591.9	 3104.0	...
1807980	  793.5	  591.9	 3106.0	...
1807981	  794.5	  591.6	 3106.0	...
1807982	  795.4	  591.0	 3106.0	...
1807983	  796.1	  591.2	 3107.0	...
1807984	  796.2	  591.9	 3107.0	...
1807985	  796.5	  592.3	 3107.0	...
1807986	  796.6	  592.1	 3106.0	...
1807987	  796.6	  591.7	 3106.0	...
1807988	  796.6	  591.5	 3108.0	...
1807989	  796.8	  591.4	 3109.0	...
1807990	  796.9	  591.4	 3111.0	...
1807991	  797.0	  591.9	 3112.0	...
1807992	  797.0	  592.3	 3113.0	...
1807993	  797.0	  592.6	 3112.0	...
1807994	  797.0	  592.8	 3111.0	...
1807995	  796.9	  593.2	 3112.0	...
1807996	  797.1	  593.6	 3114.0	...
1807997	  797.3	  593.8	 3116.0	...
1807998	  797.3	  593.7	 3116.0	...
1807999	  797.0	  593.7	 3115.0	...
1808000	  796.7	  593.7	 3115.0	...
1808001	  796.7	  593.4	 3116.0	...
1808002	  796.6	  593.2	 3116.0	...
1808003	  796.5	  593.0	 3117.0	...
1808004	  796.1	  593.1	 3117.0	...
1808005	  795.7	  593.3	 3117.0	...
1808006	  795.4	  593.5	 3117.0	...
1808007	  795.3	  593.7	 3116.0	...
1808008	  795.2	  593.8	 3117.0	...
1808009	  795.2	  593.6	 3120.0	...
1808010	  795.2	  593.3	 3122.0	...
1808011	  795.3	  593.1	 3123.0	...
1808012	  795.3	  593.3	 3122.0	...
1808013	  795.3	  593.5	 3121.0	...
1808014	  795.3	  593.5	 3121.0	...
1808015	  795.2	  593.4	 3118.0	...
1808016	  795.2	  593.3	 3116.0	...
1808017	  795.1	  593.4	 3120.0	...
1808018	  795.1	  593.6	 3127.0	...
1808019	  795.0	  593.9	 3130.0	...
1808020	  794.8	  594.2	 3126.0	...
1808021	  794.6	  594.1	 3122.0	...
1808022	  794.6	  593.7	 3122.0	...
1808023	  794.6	  593.4	 3124.0	...
1808024	  794.5	  593.5	 3127.0	...
1808025	  794.4	  593.5	 3130.0	...
1808026	  794.5	  593.4	 3129.0	...
1808027	  794.2	  593.2	 3126.0	...
1808028	  793.9	  593.2	 3123.0	...
1808029	  793.9	  593.7	 3125.0	...
1808030	  794.1	  594.3	 3127.0	...
1808031	  794.3	  594.9	 3128.0	...
1808032	  794.2	  594.2	 3125.0	...
1808033	  794.2	  593.4	 3122.0	...
1808034	  794.1	  592.9	 3123.0	...
1808035	  794.1	  593.1	 3123.0	...
1808036	  793.8	  593.2	 3124.0	...
1808037	  793.8	  593.2	 3124.0	...
1808038	  793.9	  593.3	 3124.0	...
1808039	  794.0	  593.4	 3125.0	...
1808040	  794.3	  593.5	 3125.0	...
1808041	  794.3	  593.5	 3125.0	...
1808042	  794.3	  593.0	 3126.0	...
1808043	  794.2	  592.6	 3127.0	...
1808044	  794.1	  592.6	 3128.0	...
1808045	  794.0	  593.0	 3128.0	...
1808046	  793.9	  593.2	 3128.0	...
1808047	  793.9	  592.9	 3129.0	...
1808048	  793.9	  592.8	 3130.0	...
1808049	  793.9	  592.8	 3131.0	...
1808050	  793.8	  593.1	 3130.0	...
1808051	  793.7	  593.3	 3132.0	...
1808052	  793.5	  593.3	 3135.0	...
1808053	  793.4	  593.2	 3137.0	...
1808054	  793.3	  593.1	 3138.0	...
1808055	  793.3	  593.3	 3138.0	...
1808056	  793.2	  593.2	 3138.0	...
1808057	  793.2	  593.2	 3138.0	...
1808058	  793.1	  593.1	 3138.0	...
1808059	  792.9	  593.1	 3138.0	...
1808060	  792.9	  593.1	 3136.0	...
1808061	  792.9	  593.1	 3134.0	...
1808062	  792.8	  593.2	 3135.0	...
1808063	  792.8	  593.1	 3139.0	...
1808064	  792.8	  593.1	 3142.0	...
1808065	  792.8	  593.1	 3141.0	...
1808066	  792.9	  593.2	 3139.0	...
1808067	  792.9	  593.3	 3137.0	...
1808068	  792.8	  593.2	 3138.0	...
1808069	  792.7	  593.5	 3140.0	...
1808070	  792.6	  593.9	 3142.0	...
1808071	  792.6	  594.0	 3145.0	...
1808072	  792.9	  593.6	 3146.0	...
1808073	  793.2	  593.4	 3145.0	...
1808074	  793.5	  593.3	 3145.0	...
1808075	  793.3	  593.1	 3145.0	...
1808076	  793.0	  592.7	 3145.0	...
1808077	  792.8	  592.1	 3145.0	...
1808078	  792.8	  591.8	 3144.0	...
1808079	  792.9	  591.8	 3144.0	...
1808080	  793.0	  592.1	 3144.0	...
1808081	  793.1	  592.4	 3144.0	...
1808082	  793.1	  592.3	 3145.0	...
1808083	  793.1	  592.3	 3147.0	...
1808084	  793.2	  592.2	 3146.0	...
1808085	  793.2	  592.2	 3144.0	...
1808086	  793.1	  592.3	 3146.0	...
1808087	  793.1	  592.4	 3149.0	...
1808088	  793.0	  592.7	 3152.0	...
1808089	  793.0	  593.1	 3149.0	...
1808090	  793.0	  593.1	 3146.0	...
1808091	  793.0	  592.9	 3143.0	...
1808092	  793.0	  592.8	 3142.0	...
1808093	  792.8	  592.9	 3143.0	...
1808094	  792.6	  593.1	 3144.0	...
1808095	  792.7	  593.2	 3145.0	...
1808096	  792.9	  593.4	 3145.0	...
1808097	  793.1	  593.5	 3144.0	...
1808098	  793.1	  593.3	 3143.0	...
1808099	  793.0	  592.9	 3144.0	...
1808100	  793.0	  592.3	 3145.0	...
1808101	  793.0	  592.0	 3144.0	...
1808102	  793.0	  592.0	 3143.0	...
1808103	  793.0	  592.1	 3143.0	...
1808104	  793.0	  592.3	 3146.0	...
1808105	  793.1	  592.3	 3149.0	...
1808106	  793.0	  592.0	 3152.0	...
1808107	  793.0	  591.8	 3151.0	...
1808108	  793.1	  591.7	 3150.0	...
1808109	  793.1	  591.8	 3150.0	...
1808110	  793.3	  591.8	 3149.0	...
1808111	  793.5	  591.9	 3150.0	...
1808112	  793.7	  592.1	 3150.0	...
1808113	  793.8	  592.2	 3151.0	...
1808114	  793.9	  592.1	 3151.0	...
1808115	  793.9	  592.0	 3152.0	...
1808116	  794.0	  591.9	 3153.0	...
1808117	  793.7	  592.0	 3154.0	...
1808118	  793.5	  592.1	 3155.0	...
1808119	  793.2	  592.1	 3156.0	...
1808120	  793.3	  592.1	 3156.0	...
1808121	  793.3	  592.0	 3155.0	...
1808122	  793.4	  592.1	 3156.0	...
1808123	  793.5	  592.2	 3157.0	...
1808124	  793.6	  592.4	 3159.0	...
1808125	  793.7	  592.4	 3160.0	...
1808126	  793.5	  592.3	 3160.0	...
1808127	  793.2	  592.2	 3161.0	...
1808128	  793.1	  592.2	 3161.0	...
1808129	  793.3	  592.3	 3161.0	...
1808130	  793.4	  592.4	 3161.0	...
1808131	  793.1	  592.4	 3162.0	...
1808132	  792.9	  592.3	 3163.0	...
1808133	  792.9	  592.2	 3161.0	...
1808134	  793.0	  592.2	 3159.0	...
1808135	  793.3	  592.2	 3157.0	...
1808136	  793.3	  592.1	 3158.0	...
1808137	  793.4	  592.1	 3159.0	...
1808138	  793.5	  592.1	 3161.0	...
1808139	  793.4	  592.2	 3161.0	...
1808140	  793.2	  592.3	 3162.0	...
1808141	  792.9	  592.3	 3164.0	...
1808142	  792.9	  592.3	 3165.0	...
1808143	  792.8	  592.6	 3167.0	...
1808144	  792.9	  593.1	 3168.0	...
1808145	  793.1	  593.5	 3169.0	...
1808146	  793.3	  593.6	 3169.0	...
1808147	  793.5	  593.6	 3169.0	...
1808148	  793.2	  593.6	 3167.0	...
1808149	  792.8	  593.8	 3166.0	...
1808150	  792.7	  593.9	 3164.0	...
1808151	  792.8	  594.2	 3165.0	...
1808152	  792.8	  594.3	 3166.0	...
1808153	  792.6	  594.0	 3163.0	...
1808154	  792.5	  593.5	 3161.0	...
1808155	  792.6	  593.0	 3159.0	...
1808156	  792.7	  593.0	 3163.0	...
1808157	  792.7	  593.2	 3168.0	...
1808158	  792.6	  593.4	 3172.0	...
1808159	  792.6	  593.7	 3174.0	...
1808160	  792.7	  593.6	 3173.0	...
1808161	  792.9	  593.5	 3170.0	...
1808162	  793.1	  593.2	 3167.0	...
1808163	  793.1	  592.8	 3164.0	...
1808164	  793.1	  592.9	 3164.0	...
1808165	  793.1	  593.2	 3164.0	...
1808166	  793.0	  593.4	 3163.0	...
1808167	  792.9	  593.2	 3162.0	...
1808168	  792.9	  593.2	 3166.0	...
1808169	  793.3	  593.3	 3171.0	...
1808170	  793.7	  593.3	 3175.0	...
1808171	  793.9	  593.0	 3176.0	...
1808172	  793.7	  592.6	 3175.0	...
1808173	  793.5	  592.8	 3174.0	...
1808174	  793.5	  593.1	 3173.0	...
1808175	  793.3	  593.6	 3174.0	...
1808176	  793.1	  593.8	 3174.0	...
1808177	  792.9	  593.7	 3176.0	...
1808178	  792.9	  593.5	 3177.0	...
1808179	  792.9	  593.3	 3178.0	...
1808180	  792.9	  593.0	 3178.0	...
1808181	  792.9	  592.7	 3177.0	...
1808182	  793.0	  592.4	 3176.0	...
1808183	  792.8	  592.4	 3176.0	...
1808184	  792.5	  592.4	 3174.0	...
1808185	  792.5	  592.3	 3172.0	...
1808186	  792.7	  592.5	 3170.0	...
1808187	  792.8	  592.8	 3175.0	...
1808188	  792.8	  593.1	 3179.0	...
1808189	  792.8	  593.1	 3183.0	...
1808190	  792.8	  593.1	 3182.0	...
1808191	  792.7	  593.2	 3179.0	...
1808192	  792.6	  593.0	 3173.0	...
1808193	  792.5	  592.8	 3168.0	...
1808194	  792.5	  592.7	 3165.0	...
1808195	  792.5	  592.7	 3168.0	...
1808196	  792.5	  592.7	 3170.0	...
1808197	  792.5	  593.0	 3173.0	...
1808198	  792.5	  593.4	 3173.0	...
1808199	  792.7	  593.6	 3174.0	...
1808200	  792.9	  593.6	 3175.0	...
1808201	  793.1	  593.6	 3175.0	...
1808202	  793.0	  593.6	 3175.0	...
1808203	  792.9	  593.6	 3175.0	...
1808204	  792.8	  593.7	 3175.0	...
1808205	  792.6	  593.7	 3175.0	...
1808206	  792.6	  593.7	 3176.0	...
1808207	  792.6	  593.6	 3177.0	...
1808208	  792.6	  593.5	 3177.0	...
1808209	  792.6	  593.4	 3176.0	...
1808210	  792.6	  593.4	 3178.0	...
1808211	  792.5	  593.5	 3180.0	...
1808212	  792.5	  593.7	 3181.0	...
1808213	  792.7	  593.8	 3181.0	...
1808214	  793.0	  593.7	 3183.0	...
1808215	  793.2	  593.7	 3187.0	...
1808216	  793.2	  593.8	 3185.0	...
1808217	  793.1	  593.5	 3179.0	...
1808218	  793.2	  593.2	 3174.0	...
1808219	  793.3	  592.8	 3175.0	...
1808220	  793.2	  592.8	 3179.0	...
1808221	  793.0	  592.8	 3181.0	...
1808222	  792.8	  592.8	 3183.0	...
1808223	  792.8	  592.8	 3185.0	...
1808224	  792.7	  592.8	 3187.0	...
1808225	  792.8	  592.8	 3188.0	...
1808226	  792.8	  592.8	 3188.0	...
1808227	  792.9	  592.8	 3188.0	...
1808228	  793.0	  592.7	 3188.0	...
1808229	  793.1	  592.6	 3188.0	...
1808230	  793.2	  592.4	 3188.0	...
1808231	  793.1	  592.3	 3188.0	...
1808232	  793.0	  592.2	 3188.0	...
1808233	  792.9	  592.1	 3188.0	...
1808234	  792.9	  592.0	 3188.0	...
1808235	  793.0	  591.9	 3188.0	...
1808236	  793.1	  591.8	 3189.0	...
1808237	  793.0	  591.7	 3190.0	...
1808238	  792.9	  591.6	 3190.0	...
1808239	  792.8	  591.8	 3193.0	...
1808240	  793.0	  592.1	 3196.0	...
1808241	  793.2	  592.2	 3199.0	...
1808242	  793.4	  592.1	 3197.0	...
1808243	  793.5	  592.3	 3195.0	...
1808244	  793.5	  592.6	 3195.0	...
1808245	  793.7	  592.9	 3195.0	...
1808246	  793.8	  592.9	 3196.0	...
1808247	  793.6	  592.9	 3196.0	...
1808248	  793.4	  592.8	 3198.0	...
1808249	  793.2	  592.8	 3200.0	...
1808250	  793.0	  592.9	 3200.0	...
1808251	  792.8	  593.0	 3198.0	...
1808252	  792.7	  593.0	 3196.0	...
1808253	  792.9	  592.9	 3197.0	...
1808254	  793.1	  592.9	 3198.0	...
1808255	  793.0	  593.0	 3199.0	...
1808256	  792.9	  592.9	 3199.0	...
1808257	  792.8	  592.9	 3199.0	...
1808258	  792.8	  592.8	 3199.0	...
1808259	  792.9	  592.6	 3200.0	...
1808260	  793.0	  592.4	 3200.0	...
1808261	  793.0	  592.3	 3200.0	...
1808262	  792.7	  592.3	 3200.0	...
1808263	  792.5	  592.3	 3199.0	...
1808264	  792.5	  592.2	 3199.0	...
1808265	  792.6	  592.2	 3200.0	...
1808266	  792.9	  592.2	 3201.0	...
1808267	  793.1	  592.3	 3202.0	...
1808268	  793.3	  593.0	 3202.0	...
1808269	  793.4	  593.7	 3202.0	...
1808270	  793.3	  594.4	 3202.0	...
1808271	  793.3	  594.5	 3201.0	...
1808272	  793.2	  593.7	 3201.0	...
1808273	  793.3	  592.8	 3203.0	...
1808274	  793.4	  592.2	 3204.0	...
1808275	  793.3	  592.5	 3204.0	...
1808276	  793.1	  592.8	 3205.0	...
1808277	  792.9	  592.8	 3206.0	...
1808278	  793.0	  592.8	 3207.0	...
1808279	  793.0	  592.7	 3207.0	...
1808280	  793.0	  592.7	 3207.0	...
1808281	  793.0	  592.7	 3207.0	...
1808282	  793.1	  592.7	 3207.0	...
1808283	  793.1	  592.6	 3206.0	...
1808284	  793.2	  593.1	 3206.0	...
1808285	  792.8	  593.6	 3208.0	...
1808286	  792.4	  594.2	 3209.0	...
1808287	  792.0	  594.3	 3210.0	...
1808288	  792.1	  594.4	 3212.0	...
1808289	  792.2	  594.4	 3215.0	...
1808290	  792.3	  593.8	 3217.0	...
1808291	  792.5	  593.2	 3216.0	...
1808292	  792.7	  592.8	 3216.0	...
1808293	  793.0	  592.9	 3216.0	...
1808294	  793.0	  593.0	 3217.0	...
1808295	  793.0	  593.0	 3217.0	...
1808296	  793.0	  592.9	 3216.0	...
1808297	  793.0	  592.9	 3216.0	...
1808298	  793.0	  592.9	 3215.0	...
1808299	  793.0	  593.2	 3213.0	...
1808300	  793.2	  593.6	 3212.0	...
1808301	  793.4	  594.1	 3212.0	...
1808302	  793.3	  594.3	 3215.0	...
1808303	  793.1	  594.3	 3218.0	...
1808304	  793.0	  594.4	 3221.0	...
1808305	  793.1	  594.3	 3220.0	...
1808306	  793.0	  594.2	 3219.0	...
1808307	  792.8	  594.2	 3218.0	...
1808308	  792.5	  594.2	 3217.0	...
1808309	  792.5	  594.2	 3216.0	...
1808310	  792.4	  594.3	 3216.0	...
1808311	  792.5	  594.3	 3215.0	...
1808312	  792.8	  594.4	 3214.0	...
1808313	  793.3	  594.4	 3213.0	...
1808314	  793.8	  594.2	 3216.0	...
1808315	  793.7	  594.1	 3219.0	...
1808316	  793.6	  594.1	 3222.0	...
1808317	  793.4	  594.5	 3222.0	...
1808318	  793.4	  594.8	 3222.0	...
1808319	  793.5	  595.0	 3221.0	...
1808320	  793.5	  595.0	 3221.0	...
1808321	  793.3	  594.7	 3223.0	...
1808322	  792.9	  594.4	 3223.0	...
1808323	  792.9	  594.1	 3221.0	...
1808324	  793.2	  594.1	 3220.0	...
1808325	  793.4	  594.1	 3220.0	...
1808326	  793.3	  594.1	 3221.0	...
1808327	  793.1	  594.0	 3222.0	...
1808328	  793.3	  593.9	 3222.0	...
1808329	  793.5	  594.0	 3224.0	...
1808330	  793.6	  594.1	 3225.0	...
1808331	  793.5	  594.2	 3226.0	...
1808332	  793.4	  594.5	 3225.0	...
1808333	  793.2	  594.7	 3225.0	...
1808334	  793.0	  594.7	 3225.0	...
1808335	  792.8	  594.4	 3227.0	...
1808336	  792.7	  594.7	 3230.0	...
1808337	  792.7	  595.2	 3234.0	...
1808338	  792.8	  595.8	 3236.0	...
1808339	  792.7	  595.1	 3236.0	...
1808340	  792.5	  594.4	 3235.0	...
1808341	  792.4	  593.8	 3234.0	...
1808342	  792.6	  594.2	 3233.0	...
1808343	  792.7	  594.6	 3232.0	...
1808344	  792.8	  595.0	 3231.0	...
1808345	  792.8	  595.0	 3231.0	...
1808346	  792.8	  595.0	 3233.0	...
1808347	  792.8	  595.3	 3234.0	...
1808348	  792.8	  595.6	 3234.0	...
1808349	  792.8	  596.0	 3235.0	...
1808350	  792.7	  596.0	 3238.0	...
1808351	  792.5	  595.9	 3240.0	...
1808352	  792.4	  595.8	 3240.0	...
1808353	  792.6	  595.8	 3239.0	...
1808354	  792.9	  595.9	 3240.0	...
1808355	  793.0	  596.1	 3240.0	...
1808356	  792.7	  596.2	 3239.0	...
1808357	  792.4	  596.2	 3237.0	...
1808358	  792.4	  596.0	 3237.0	...
1808359	  792.5	  595.9	 3239.0	...
1808360	  792.9	  595.8	 3241.0	...
1808361	  793.2	  595.3	 3241.0	...
1808362	  793.4	  594.8	 3241.0	...
1808363	  793.3	  594.5	 3241.0	...
1808364	  793.3	  594.6	 3241.0	...
1808365	  793.2	  595.1	 3242.0	...
1808366	  793.2	  595.4	 3244.0	...
1808367	  793.3	  595.6	 3245.0	...
1808368	  793.1	  595.6	 3245.0	...
1808369	  792.8	  595.6	 3244.0	...
1808370	  792.6	  595.7	 3242.0	...
1808371	  792.5	  596.0	 3241.0	...
1808372	  792.5	  596.2	 3241.0	...
1808373	  792.5	  596.3	 3242.0	...
1808374	  792.5	  596.4	 3243.0	...
1808375	  792.6	  596.0	 3242.0	...
1808376	  792.7	  595.5	 3242.0	...
1808377	  792.7	  595.0	 3246.0	...
1808378	  792.6	  594.8	 3250.0	...
1808379	  792.6	  594.8	 3254.0	...
1808380	  792.5	  594.9	 3254.0	...
1808381	  792.4	  595.1	 3254.0	...
1808382	  792.4	  595.2	 3254.0	...
1808383	  792.5	  595.3	 3252.0	...
1808384	  792.6	  595.2	 3249.0	...
1808385	  792.6	  595.1	 3247.0	...
1808386	  792.7	  594.9	 3249.0	...
1808387	  792.7	  594.8	 3253.0	...
1808388	  792.7	  594.6	 3258.0	...
1808389	  792.7	  594.5	 3258.0	...
1808390	  792.7	  594.4	 3258.0	...
1808391	  792.7	  594.5	 3257.0	...
1808392	  792.6	  594.6	 3257.0	...
1808393	  792.6	  594.8	 3257.0	...
1808394	  792.6	  594.9	 3257.0	...
1808395	  792.7	  595.0	 3257.0	...
1808396	  792.7	  595.2	 3257.0	...
1808397	  792.8	  595.3	 3257.0	...
1808398	  792.9	  595.4	 3257.0	...
1808399	  792.8	  595.6	 3259.0	...
1808400	  792.7	  595.6	 3260.0	...
1808401	  792.5	  595.6	 3261.0	...
1808402	  792.6	  595.5	 3261.0	...
1808403	  792.6	  595.5	 3260.0	...
1808404	  792.6	  595.4	 3261.0	...
1808405	  792.6	  595.5	 3262.0	...
1808406	  792.9	  595.6	 3263.0	...
1808407	  793.1	  595.7	 3263.0	...
1808408	  793.3	  595.7	 3263.0	...
1808409	  793.3	  595.8	 3264.0	...
1808410	  793.3	  595.8	 3264.0	...
1808411	  793.3	  595.7	 3264.0	...
1808412	  793.2	  595.5	 3264.0	...
1808413	  793.2	  595.4	 3266.0	...
1808414	  793.1	  595.4	 3266.0	...
1808415	  793.1	  595.4	 3264.0	...
1808416	  793.0	  595.5	 3267.0	...
1808417	  793.0	  595.7	 3272.0	...
1808418	  793.0	  595.7	 3273.0	...
1808419	  793.1	  595.6	 3271.0	...
1808420	  793.0	  595.4	 3268.0	...
1808421	  792.9	  595.1	 3269.0	...
1808422	  792.8	  594.9	 3270.0	...
1808423	  792.8	  594.9	 3270.0	...
1808424	  792.8	  594.8	 3270.0	...
1808425	  792.6	  594.7	 3271.0	...
1808426	  792.5	  594.6	 3273.0	...
1808427	  792.3	  594.5	 3276.0	...
1808428	  792.1	  594.6	 3277.0	...
1808429	  791.9	  594.7	 3279.0	...
1808430	  791.8	  594.7	 3279.0	...
1808431	  791.9	  595.1	 3280.0	...
1808432	  792.0	  595.5	 3281.0	...
1808433	  792.5	  595.8	 3282.0	...
1808434	  792.9	  595.7	 3282.0	...
1808435	  793.1	  595.7	 3281.0	...
1808436	  792.9	  595.6	 3281.0	...
1808437	  792.5	  595.3	 3279.0	...
1808438	  792.4	  595.0	 3277.0	...
1808439	  792.3	  594.8	 3279.0	...
1808440	  792.3	  594.8	 3283.0	...
1808441	  792.4	  594.8	 3288.0	...
1808442	  792.5	  594.7	 3290.0	...
1808443	  792.4	  594.8	 3291.0	...
1808444	  792.2	  594.8	 3291.0	...
1808445	  792.0	  594.7	 3290.0	...
1808446	  792.0	  594.7	 3288.0	...
1808447	  792.3	  594.6	 3287.0	...
1808448	  792.7	  594.8	 3290.0	...
1808449	  793.0	  594.8	 3292.0	...
1808450	  792.8	  594.9	 3294.0	...
1808451	  792.2	  594.9	 3294.0	...
1808452	  791.6	  595.0	 3294.0	...
1808453	  791.2	  595.4	 3294.0	...
1808454	  791.4	  595.7	 3294.0	...
1808455	  791.5	  595.5	 3294.0	...
1808456	  791.6	  595.0	 3295.0	...
1808457	  791.8	  594.8	 3296.0	...
1808458	  792.2	  595.0	 3296.0	...
1808459	  792.6	  595.5	 3296.0	...
1808460	  792.8	  595.7	 3297.0	...
1808461	  792.8	  595.4	 3298.0	...
1808462	  792.8	  594.9	 3301.0	...
1808463	  792.8	  594.5	 3303.0	...
1808464	  792.5	  594.5	 3304.0	...
1808465	  792.2	  594.6	 3306.0	...
1808466	  792.0	  594.8	 3308.0	...
1808467	  792.0	  595.1	 3311.0	...
1808468	  792.0	  595.4	 3312.0	...
1808469	  791.9	  595.7	 3312.0	...
1808470	  791.8	  595.7	 3311.0	...
1808471	  791.8	  595.7	 3311.0	...
1808472	  792.1	  595.7	 3311.0	...
1808473	  792.3	  595.7	 3313.0	...
1808474	  792.4	  595.7	 3315.0	...
1808475	  792.5	  595.9	 3316.0	...
1808476	  792.5	  596.0	 3316.0	...
1808477	  792.5	  596.0	 3317.0	...
1808478	  792.5	  596.0	 3321.0	...
1808479	  792.5	  595.9	 3323.0	...
1808480	  792.3	  595.9	 3325.0	...
1808481	  792.1	  595.9	 3324.0	...
1808482	  792.0	  596.3	 3324.0	...
1808483	  792.0	  596.7	 3324.0	...
1808484	  792.1	  597.1	 3324.0	...
1808485	  792.1	  597.1	 3326.0	...
1808486	  792.1	  597.1	 3328.0	...
1808487	  792.1	  597.1	 3330.0	...
1808488	  792.2	  597.6	 3331.0	...
1808489	  792.2	  598.0	 3331.0	...
1808490	  792.3	  598.2	 3332.0	...
1808491	  792.1	  598.0	 3331.0	...
1808492	  791.9	  597.8	 3331.0	...
1808493	  791.8	  597.7	 3331.0	...
1808494	  791.8	  597.7	 3331.0	...
1808495	  791.9	  597.7	 3330.0	...
1808496	  792.1	  597.9	 3329.0	...
1808497	  792.2	  598.2	 3330.0	...
1808498	  792.2	  598.0	 3331.0	...
1808499	  792.3	  597.6	 3332.0	...
1808500	  791.9	  597.3	 3332.0	...
1808501	  791.6	  597.3	 3333.0	...
1808502	  791.3	  597.3	 3335.0	...
1808503	  791.3	  597.3	 3335.0	...
1808504	  791.4	  597.2	 3335.0	...
1808505	  791.5	  597.3	 3334.0	...
1808506	  791.6	  597.5	 3333.0	...
1808507	  791.8	  597.3	 3333.0	...
1808508	  791.9	  597.0	 3334.0	...
1808509	  792.0	  597.3	 3335.0	...
1808510	  791.1	  598.1	 3334.0	...
EFIX R   1807973	1808510	538	  793.1	  593.9	   3202
SSACC R  1808511
1808511	  789.9	  598.7	 3333.0	...
1808512	  788.3	  598.9	 3334.0	...
1808513	  786.3	  599.0	 3336.0	...
1808514	  783.4	  599.2	 3338.0	...
1808515	  779.4	  598.5	 3339.0	...
1808516	  775.2	  597.6	 3339.0	...
1808517	  770.9	  596.3	 3339.0	...
1808518	  766.6	  595.2	 3339.0	...
1808519	  762.1	  593.2	 3342.0	...
1808520	  757.9	  590.8	 3344.0	...
1808521	  754.3	  588.3	 3347.0	...
1808522	  751.7	  586.0	 3348.0	...
1808523	  749.1	  583.3	 3348.0	...
1808524	  747.6	  580.7	 3348.0	...
1808525	  746.9	  578.4	 3347.0	...
1808526	  747.3	  576.9	 3349.0	...
1808527	  748.0	  575.7	 3350.0	...
1808528	  749.2	  575.0	 3352.0	...
ESACC R  1808511	1808528	18	  789.9	  598.7	  749.2	  575.0	   1.00	     89
SFIX R   1808529
1808529	  751.0	  574.7	 3351.0	...
1808530	  752.6	  574.8	 3350.0	...
1808531	  754.6	  575.2	 3349.0	...
1808532	  756.2	  576.0	 3349.0	...
1808533	  758.3	  576.8	 3349.0	...
1808534	  759.8	  577.2	 3348.0	...
1808535	  761.3	  577.6	 3348.0	...
1808536	  762.2	  578.1	 3348.0	...
1808537	  762.9	  579.3	 3349.0	...
1808538	  762.9	  580.1	 3350.0	...
1808539	  763.1	  581.5	 3352.0	...
1808540	  763.5	  582.4	 3354.0	...
1808541	  764.0	  583.4	 3358.0	...
1808542	  764.4	  583.7	 3361.0	...
1808543	  764.4	  584.3	 3363.0	...
1808544	  764.4	  584.7	 3363.0	...
1808545	  764.4	  585.0	 3363.0	...
1808546	  764.3	  585.0	 3365.0	...
1808547	  764.3	  585.0	 3367.0	...
1808548	  764.0	  585.1	 3367.0	...
1808549	  763.7	  585.1	 3368.0	...
1808550	  763.5	  585.2	 3368.0	...
1808551	  763.2	  585.2	 3368.0	...
1808552	  762.9	  585.2	 3368.0	...
1808553	  762.0	  584.8	 3367.0	...
1808554	  761.4	  584.3	 3367.0	...
1808555	  760.9	  584.0	 3367.0	...
1808556	  760.9	  584.1	 3368.0	...
1808557	  760.6	  584.3	 3368.0	...
1808558	  760.3	  583.9	 3367.0	...
1808559	  760.0	  583.5	 3366.0	...
1808560	  759.9	  582.9	 3364.0	...
1808561	  759.8	  582.8	 3367.0	...
1808562	  759.8	  582.8	 3372.0	...
1808563	  759.8	  582.9	 3376.0	...
1808564	  759.7	  583.0	 3377.0	...
1808565	  760.1	  583.2	 3378.0	...
1808566	  760.5	  583.6	 3379.0	...
1808567	  761.0	  584.0	 3380.0	...
1808568	  761.0	  584.0	 3380.0	...
1808569	  760.7	  583.8	 3380.0	...
1808570	  760.2	  583.8	 3380.0	...
1808571	  759.6	  583.7	 3378.0	...
1808572	  759.3	  583.5	 3376.0	...
1808573	  759.2	  583.5	 3376.0	...
1808574	  759.2	  583.5	 3379.0	...
1808575	  759.4	  583.6	 3382.0	...
1808576	  759.8	  583.4	 3384.0	...
1808577	  760.1	  583.3	 3384.0	...
1808578	  760.2	  583.1	 3385.0	...
1808579	  760.2	  583.1	 3386.0	...
1808580	  760.3	  583.4	 3387.0	...
1808581	  760.5	  583.8	 3387.0	...
1808582	  760.1	  584.3	 3387.0	...
1808583	  759.6	  584.5	 3387.0	...
1808584	  759.3	  583.9	 3387.0	...
1808585	  759.5	  583.3	 3387.0	...
1808586	  759.6	  582.6	 3387.0	...
1808587	  759.7	  582.5	 3389.0	...
1808588	  759.6	  582.7	 3391.0	...
1808589	  759.6	  583.1	 3393.0	...
1808590	  759.6	  583.5	 3393.0	...
1808591	  759.6	  583.6	 3394.0	...
1808592	  759.6	  583.6	 3393.0	...
1808593	  759.7	  583.7	 3392.0	...
1808594	  759.7	  583.9	 3391.0	...
1808595	  759.5	  584.1	 3392.0	...
1808596	  759.3	  584.2	 3393.0	...
1808597	  759.1	  584.2	 3393.0	...
1808598	  759.3	  584.1	 3394.0	...
1808599	  759.5	  584.0	 3397.0	...
1808600	  759.3	  583.9	 3401.0	...
1808601	  759.0	  583.9	 3403.0	...
1808602	  758.8	  583.9	 3406.0	...
1808603	  759.0	  584.0	 3408.0	...
1808604	  759.2	  584.1	 3412.0	...
1808605	  759.3	  584.2	 3412.0	...
1808606	  759.3	  584.2	 3412.0	...
1808607	  759.5	  584.3	 3412.0	...
1808608	  759.5	  584.4	 3411.0	...
1808609	  759.5	  584.1	 3413.0	...
1808610	  759.3	  583.6	 3416.0	...
1808611	  759.4	  582.8	 3418.0	...
1808612	  759.6	  582.3	 3418.0	...
1808613	  759.9	  582.0	 3416.0	...
1808614	  759.9	  581.9	 3415.0	...
1808615	  759.9	  581.8	 3414.0	...
1808616	  760.1	  581.7	 3413.0	...
1808617	  760.3	  582.1	 3412.0	...
1808618	  760.1	  582.6	 3415.0	...
1808619	  759.7	  583.2	 3419.0	...
1808620	  759.5	  583.1	 3422.0	...
1808621	  759.8	  583.0	 3423.0	...
MSG	1808622 0000 _ Experiment Start
1808622	  759.8	  583.0	 3423.0	...
1808623	  759.5	  583.0	 3424.0	...
1808624	  759.1	  583.1	 3425.0	...
1808625	  759.2	  583.0	 3424.0	...
1808626	  759.3	  582.9	 3423.0	...
1808627	  759.5	  582.8	 3421.0	...
1808628	  759.7	  582.9	 3423.0	...
1808629	  759.6	  582.9	 3427.0	...
1808630	  759.5	  582.8	 3430.0	...
1808631	  759.5	  582.7	 3430.0	...
1808632	  759.5	  582.8	 3431.0	...
1808633	  759.4	  582.9	 3433.0	...
1808634	  759.5	  583.0	 3434.0	...
1808635	  759.6	  583.1	 3435.0	...
1808636	  759.8	  583.1	 3435.0	...
1808637	  759.9	  583.1	 3434.0	...
1808638	  760.0	  583.0	 3435.0	...
1808639	  760.2	  582.7	 3434.0	...
1808640	  760.3	  582.5	 3434.0	...
1808641	  760.2	  582.5	 3433.0	...
1808642	  760.1	  582.5	 3434.0	...
1808643	  760.0	  582.5	 3434.0	...
1808644	  759.9	  582.5	 3434.0	...
1808645	  759.8	  582.6	 3435.0	...
1808646	  759.8	  582.7	 3436.0	...
1808647	  760.2	  582.7	 3437.0	...
1808648	  760.4	  582.7	 3437.0	...
1808649	  760.5	  582.8	 3437.0	...
1808650	  760.5	  583.1	 3438.0	...
1808651	  760.5	  583.3	 3440.0	...
1808652	  760.5	  583.1	 3443.0	...
1808653	  760.5	  582.7	 3445.0	...
1808654	  760.4	  582.8	 3447.0	...
1808655	  760.3	  583.3	 3447.0	...
1808656	  760.4	  584.0	 3446.0	...
1808657	  760.5	  584.1	 3448.0	...
1808658	  760.6	  583.5	 3449.0	...
1808659	  760.6	  582.6	 3451.0	...
1808660	  760.4	  582.1	 3450.0	...
1808661	  760.5	  582.5	 3450.0	...
1808662	  760.6	  582.8	 3448.0	...
1808663	  760.9	  582.6	 3447.0	...
1808664	  760.9	  582.4	 3446.0	...
1808665	  761.1	  582.4	 3446.0	...
1808666	  761.1	  582.5	 3445.0	...
1808667	  761.2	  582.7	 3444.0	...
1808668	  761.1	  583.0	 3445.0	...
1808669	  761.0	  582.8	 3446.0	...
1808670	  760.7	  582.5	 3447.0	...
1808671	  760.6	  582.4	 3451.0	...
1808672	  760.6	  582.5	 3455.0	...
1808673	  760.7	  582.5	 3459.0	...
1808674	  760.7	  582.5	 3460.0	...
1808675	  760.6	  582.4	 3461.0	...
1808676	  760.7	  582.4	 3459.0	...
1808677	  760.8	  582.6	 3456.0	...
1808678	  760.8	  582.8	 3454.0	...
1808679	  760.6	  583.1	 3454.0	...
1808680	  760.4	  583.2	 3453.0	...
1808681	  760.4	  583.4	 3453.0	...
1808682	  760.4	  583.4	 3452.0	...
1808683	  760.4	  583.4	 3453.0	...
1808684	  760.6	  583.0	 3453.0	...
1808685	  760.8	  582.7	 3453.0	...
1808686	  761.0	  582.6	 3454.0	...
1808687	  761.0	  582.7	 3457.0	...
1808688	  760.9	  582.8	 3461.0	...
1808689	  760.7	  582.9	 3462.0	...
1808690	  760.5	  583.0	 3463.0	...
1808691	  760.4	  583.0	 3462.0	...
1808692	  760.4	  582.8	 3463.0	...
1808693	  760.4	  582.5	 3463.0	...
1808694	  760.4	  582.7	 3465.0	...
1808695	  760.8	  583.0	 3467.0	...
1808696	  761.3	  583.4	 3470.0	...
1808697	  761.6	  583.5	 3470.0	...
1808698	  761.4	  583.4	 3471.0	...
1808699	  761.2	  583.3	 3472.0	...
1808700	  761.1	  582.6	 3472.0	...
1808701	  761.2	  582.1	 3472.0	...
1808702	  761.2	  581.9	 3473.0	...
1808703	  761.3	  582.3	 3473.0	...
1808704	  761.2	  582.6	 3472.0	...
1808705	  761.1	  582.7	 3471.0	...
1808706	  761.0	  582.9	 3470.0	...
1808707	  761.0	  583.1	 3470.0	...
1808708	  761.2	  583.2	 3472.0	...
1808709	  761.4	  582.7	 3474.0	...
1808710	  761.3	  582.2	 3476.0	...
1808711	  761.2	  582.3	 3477.0	...
1808712	  761.2	  582.8	 3478.0	...
1808713	  761.2	  583.2	 3477.0	...
1808714	  761.2	  583.0	 3477.0	...
1808715	  761.2	  582.9	 3476.0	...
1808716	  761.2	  582.9	 3477.0	...
1808717	  761.2	  582.9	 3478.0	...
1808718	  761.3	  582.8	 3479.0	...
1808719	  761.4	  582.7	 3480.0	...
1808720	  761.3	  582.7	 3480.0	...
1808721	  761.4	  582.6	 3481.0	...
1808722	  761.4	  583.1	 3482.0	...
1808723	  761.5	  583.6	 3483.0	...
1808724	  761.5	  584.1	 3481.0	...
1808725	  761.7	  584.3	 3480.0	...
EFIX R   1808529	1808725	197	  760.4	  582.9	   3420
SSACC R  1808726
1808726	  761.9	  584.7	 3480.0	...
1808727	  763.3	  585.2	 3481.0	...
1808728	  764.5	  586.0	 3481.0	...
1808729	  767.2	  587.4	 3482.0	...
1808730	  769.5	  588.7	 3483.0	...
1808731	  773.2	  590.6	 3484.0	...
1808732	  776.7	  592.8	 3486.0	...
1808733	  781.1	  595.4	 3486.0	...
1808734	  785.6	  597.7	 3487.0	...
1808735	  789.9	  598.8	 3487.0	...
1808736	  794.1	  599.1	 3487.0	...
1808737	  798.2	  599.4	 3487.0	...
1808738	  802.0	  599.9	 3487.0	...
1808739	  805.0	  600.6	 3488.0	...
1808740	  806.6	  600.4	 3490.0	...
1808741	  807.2	  600.0	 3491.0	...
1808742	  807.2	  599.8	 3491.0	...
ESACC R  1808726	1808742	17	  761.9	  584.7	  807.2	  599.8	   1.02	     89
SFIX R   1808743
1808743	  807.3	  599.9	 3490.0	...
1808744	  806.4	  599.3	 3489.0	...
1808745	  804.9	  598.7	 3487.0	...
1808746	  803.3	  598.0	 3485.0	...
1808747	  801.9	  598.2	 3485.0	...
1808748	  801.0	  598.3	 3486.0	...
1808749	  799.3	  599.3	 3488.0	...
1808750	  798.1	  600.1	 3488.0	...
1808751	  797.0	  600.9	 3490.0	...
1808752	  796.5	  601.1	 3494.0	...
1808753	  796.1	  601.2	 3497.0	...
1808754	  795.8	  601.0	 3497.0	...
1808755	  795.9	  600.4	 3498.0	...
1808756	  795.4	  599.9	 3499.0	...
1808757	  794.4	  599.4	 3499.0	...
1808758	  793.5	  599.4	 3500.0	...
1808759	  793.1	  599.4	 3499.0	...
1808760	  793.4	  598.8	 3498.0	...
1808761	  793.6	  598.1	 3497.0	...
1808762	  793.7	  597.8	 3498.0	...
1808763	  793.6	  598.0	 3499.0	...
1808764	  793.5	  598.3	 3501.0	...
1808765	  793.5	  598.7	 3503.0	...
1808766	  793.5	  599.1	 3504.0	...
1808767	  793.5	  599.6	 3504.0	...
1808768	  793.5	  599.7	 3504.0	...
1808769	  793.4	  599.8	 3504.0	...
1808770	  793.4	  599.6	 3504.0	...
1808771	  793.7	  599.3	 3504.0	...
1808772	  794.1	  598.9	 3505.0	...
1808773	  794.6	  598.5	 3505.0	...
1808774	  794.5	  598.3	 3505.0	...
1808775	  794.6	  598.1	 3504.0	...
1808776	  795.0	  598.0	 3504.0	...
1808777	  795.3	  598.0	 3506.0	...
1808778	  795.6	  598.5	 3509.0	...
1808779	  795.7	  599.2	 3511.0	...
1808780	  795.7	  599.8	 3512.0	...
1808781	  795.8	  600.1	 3511.0	...
1808782	  795.9	  600.1	 3511.0	...
1808783	  796.0	  600.2	 3511.0	...
1808784	  795.9	  600.1	 3511.0	...
1808785	  795.9	  600.0	 3512.0	...
1808786	  795.9	  599.9	 3514.0	...
1808787	  795.9	  599.9	 3515.0	...
1808788	  795.9	  599.8	 3515.0	...
1808789	  795.8	  599.8	 3515.0	...
1808790	  795.7	  599.9	 3515.0	...
1808791	  795.7	  600.3	 3514.0	...
1808792	  795.6	  600.8	 3514.0	...
1808793	  795.5	  600.5	 3513.0	...
1808794	  795.5	  600.0	 3514.0	...
1808795	  795.4	  599.7	 3514.0	...
1808796	  795.3	  599.8	 3515.0	...
1808797	  795.2	  599.8	 3515.0	...
1808798	  795.1	  599.7	 3516.0	...
1808799	  795.0	  599.5	 3517.0	...
1808800	  794.9	  599.4	 3519.0	...
1808801	  795.0	  599.3	 3520.0	...
1808802	  795.2	  599.2	 3521.0	...
1808803	  795.4	  599.1	 3522.0	...
1808804	  795.2	  599.0	 3522.0	...
1808805	  794.9	  598.9	 3522.0	...
1808806	  794.4	  599.2	 3522.0	...
1808807	  794.2	  599.6	 3522.0	...
1808808	  794.3	  600.0	 3522.0	...
1808809	  794.6	  599.9	 3523.0	...
1808810	  795.0	  599.9	 3523.0	...
1808811	  795.1	  599.8	 3523.0	...
1808812	  795.0	  599.7	 3523.0	...
1808813	  794.8	  599.7	 3524.0	...
1808814	  794.7	  600.0	 3524.0	...
1808815	  794.8	  600.3	 3525.0	...
1808816	  794.8	  600.5	 3527.0	...
1808817	  794.6	  600.7	 3529.0	...
1808818	  794.6	  600.8	 3529.0	...
1808819	  794.6	  600.8	 3527.0	...
1808820	  794.7	  600.5	 3526.0	...
1808821	  794.6	  600.2	 3527.0	...
1808822	  794.3	  599.9	 3525.0	...
1808823	  794.0	  599.8	 3522.0	...
1808824	  794.1	  599.6	 3519.0	...
1808825	  794.3	  599.5	 3521.0	...
1808826	  794.6	  599.3	 3523.0	...
1808827	  794.5	  599.1	 3526.0	...
1808828	  794.7	  599.1	 3527.0	...
1808829	  794.8	  599.3	 3528.0	...
1808830	  794.9	  599.6	 3528.0	...
1808831	  794.7	  599.8	 3529.0	...
1808832	  794.7	  599.8	 3529.0	...
1808833	  794.6	  599.8	 3530.0	...
1808834	  794.7	  599.7	 3531.0	...
1808835	  794.7	  599.6	 3531.0	...
MSG	1808836 0000 _ Number On
1808836	  794.7	  599.5	 3528.0	...
1808837	  794.6	  599.4	 3526.0	...
1808838	  794.5	  599.4	 3525.0	...
1808839	  794.7	  599.5	 3525.0	...
1808840	  794.8	  599.7	 3527.0	...
1808841	  795.0	  599.7	 3530.0	...
1808842	  795.0	  599.6	 3531.0	...
1808843	  794.9	  599.5	 3530.0	...
1808844	  794.7	  599.4	 3529.0	...
1808845	  794.5	  599.1	 3529.0	...
1808846	  794.5	  599.0	 3529.0	...
1808847	  794.3	  599.1	 3529.0	...
1808848	  794.2	  599.3	 3529.0	...
1808849	  794.2	  599.6	 3529.0	...
1808850	  794.6	  599.5	 3529.0	...
1808851	  795.1	  599.3	 3529.0	...
1808852	  795.5	  599.0	 3529.0	...
1808853	  795.6	  599.0	 3529.0	...
1808854	  795.3	  599.6	 3529.0	...
1808855	  795.0	  600.2	 3528.0	...
1808856	  794.7	  600.6	 3527.0	...
1808857	  794.6	  600.6	 3525.0	...
1808858	  794.3	  600.7	 3528.0	...
1808859	  794.0	  600.7	 3531.0	...
1808860	  793.9	  600.5	 3531.0	...
1808861	  793.9	  600.3	 3529.0	...
1808862	  794.1	  600.1	 3526.0	...
1808863	  794.3	  600.1	 3526.0	...
1808864	  794.5	  600.1	 3527.0	...
1808865	  794.5	  600.7	 3527.0	...
1808866	  794.4	  601.3	 3528.0	...
1808867	  794.3	  601.8	 3527.0	...
1808868	  794.2	  601.6	 3527.0	...
1808869	  794.1	  601.4	 3527.0	...
1808870	  794.1	  601.2	 3528.0	...
1808871	  794.2	  601.2	 3528.0	...
1808872	  794.2	  601.1	 3528.0	...
1808873	  794.2	  600.9	 3527.0	...
1808874	  794.2	  600.6	 3526.0	...
1808875	  794.3	  600.5	 3527.0	...
1808876	  794.4	  600.8	 3528.0	...
1808877	  794.4	  601.1	 3528.0	...
1808878	  794.5	  601.0	 3527.0	...
1808879	  794.6	  600.8	 3526.0	...
1808880	  794.6	  600.7	 3525.0	...
1808881	  794.6	  600.6	 3525.0	...
1808882	  794.5	  600.6	 3525.0	...
1808883	  794.5	  600.6	 3525.0	...
1808884	  794.5	  600.6	 3525.0	...
1808885	  794.6	  600.6	 3525.0	...
1808886	  794.7	  600.7	 3526.0	...
1808887	  794.6	  600.8	 3525.0	...
1808888	  794.4	  600.9	 3523.0	...
1808889	  794.1	  601.2	 3521.0	...
1808890	  794.0	  601.4	 3522.0	...
1808891	  793.8	  601.7	 3523.0	...
1808892	  793.8	  601.7	 3523.0	...
1808893	  793.8	  601.3	 3525.0	...
1808894	  793.9	  600.9	 3526.0	...
1808895	  794.1	  600.7	 3526.0	...
1808896	  794.1	  600.8	 3528.0	...
1808897	  793.9	  600.9	 3530.0	...
1808898	  793.7	  601.1	 3530.0	...
1808899	  794.3	  601.3	 3528.0	...
1808900	  795.0	  601.6	 3526.0	...
1808901	  795.3	  601.6	 3527.0	...
1808902	  795.1	  601.7	 3528.0	...
1808903	  794.9	  601.6	 3529.0	...
1808904	  794.7	  601.4	 3527.0	...
1808905	  794.5	  601.4	 3524.0	...
1808906	  794.3	  601.4	 3522.0	...
1808907	  794.4	  601.5	 3524.0	...
1808908	  794.5	  601.6	 3526.0	...
1808909	  794.4	  601.4	 3526.0	...
1808910	  794.4	  601.2	 3527.0	...
1808911	  794.4	  600.9	 3526.0	...
1808912	  794.3	  600.9	 3525.0	...
1808913	  794.1	  601.0	 3526.0	...
1808914	  793.9	  601.3	 3528.0	...
1808915	  793.9	  601.6	 3530.0	...
1808916	  794.0	  601.8	 3527.0	...
1808917	  794.1	  601.9	 3525.0	...
1808918	  794.3	  602.0	 3523.0	...
1808919	  794.5	  602.0	 3523.0	...
1808920	  794.7	  601.9	 3522.0	...
1808921	  794.9	  601.8	 3523.0	...
1808922	  795.0	  601.7	 3525.0	...
1808923	  794.8	  601.6	 3527.0	...
1808924	  794.7	  601.5	 3526.0	...
1808925	  794.6	  601.4	 3525.0	...
1808926	  794.7	  601.2	 3524.0	...
1808927	  794.8	  601.2	 3524.0	...
1808928	  794.8	  601.2	 3524.0	...
1808929	  794.8	  601.0	 3525.0	...
1808930	  794.6	  600.8	 3525.0	...
1808931	  794.5	  600.8	 3526.0	...
1808932	  794.4	  600.9	 3527.0	...
1808933	  794.3	  601.3	 3527.0	...
1808934	  794.4	  601.7	 3527.0	...
1808935	  794.6	  602.0	 3526.0	...
1808936	  794.8	  602.0	 3522.0	...
1808937	  794.8	  602.0	 3518.0	...
1808938	  794.6	  602.0	 3514.0	...
1808939	  794.3	  602.0	 3515.0	...
1808940	  794.4	  601.9	 3515.0	...
1808941	  794.6	  601.9	 3515.0	...
1808942	  794.8	  601.9	 3516.0	...
1808943	  794.8	  602.0	 3517.0	...
1808944	  794.6	  602.0	 3518.0	...
1808945	  794.5	  602.2	 3518.0	...
1808946	  794.3	  602.4	 3518.0	...
1808947	  794.4	  602.8	 3518.0	...
1808948	  794.5	  603.2	 3518.0	...
1808949	  794.6	  603.1	 3519.0	...
1808950	  794.7	  602.6	 3519.0	...
1808951	  794.8	  602.1	 3519.0	...
1808952	  794.9	  602.1	 3518.0	...
1808953	  795.0	  602.5	 3517.0	...
1808954	  795.1	  603.0	 3517.0	...
1808955	  795.2	  603.1	 3516.0	...
1808956	  795.3	  602.8	 3516.0	...
1808957	  795.3	  602.5	 3515.0	...
1808958	  795.3	  602.4	 3515.0	...
1808959	  795.2	  602.4	 3514.0	...
1808960	  795.2	  602.4	 3514.0	...
1808961	  795.1	  602.4	 3513.0	...
1808962	  794.9	  602.4	 3513.0	...
1808963	  794.6	  602.4	 3513.0	...
1808964	  794.3	  602.4	 3513.0	...
1808965	  794.0	  602.7	 3512.0	...
1808966	  794.0	  603.1	 3511.0	...
1808967	  793.9	  603.3	 3510.0	...
1808968	  794.3	  603.1	 3511.0	...
1808969	  794.8	  602.9	 3511.0	...
1808970	  795.0	  602.8	 3510.0	...
1808971	  795.0	  603.0	 3509.0	...
1808972	  795.1	  603.4	 3510.0	...
1808973	  795.4	  603.7	 3511.0	...
1808974	  795.6	  604.0	 3511.0	...
1808975	  795.6	  604.1	 3512.0	...
1808976	  795.5	  604.0	 3513.0	...
1808977	  795.4	  603.7	 3513.0	...
1808978	  795.3	  603.4	 3512.0	...
1808979	  795.3	  603.4	 3512.0	...
1808980	  795.3	  603.4	 3512.0	...
1808981	  795.3	  603.4	 3512.0	...
1808982	  794.6	  603.5	 3513.0	...
EFIX R   1808743	1808982	240	  794.9	  600.7	   3519
SSACC R  1808983
1808983	  793.7	  603.6	 3515.0	...
1808984	  791.9	  603.8	 3516.0	...
1808985	  790.2	  604.0	 3516.0	...
1808986	  787.3	  603.7	 3515.0	...
1808987	  784.6	  603.1	 3514.0	...
1808988	  781.4	  602.5	 3514.0	...
1808989	  778.2	  601.5	 3514.0	...
1808990	  775.1	  599.9	 3515.0	...
1808991	  772.3	  598.0	 3514.0	...
1808992	  770.2	  596.2	 3513.0	...
1808993	  768.1	  594.2	 3510.0	...
1808994	  767.0	  592.1	 3507.0	...
1808995	  766.6	  590.1	 3507.0	...
1808996	  767.3	  588.9	 3507.0	...
1808997	  768.5	  587.7	 3508.0	...
1808998	  770.3	  587.2	 3507.0	...
1808999	  771.9	  587.6	 3505.0	...
1809000	  773.9	  588.3	 3503.0	...
ESACC R  1808983	1809000	18	  793.7	  603.6	  773.9	  588.3	   0.53	     62
SFIX R   1809001
1809001	  775.4	  589.5	 3500.0	...
1809002	  777.2	  590.5	 3499.0	...
1809003	  778.8	  591.7	 3498.0	...
1809004	  780.1	  593.0	 3498.0	...
1809005	  781.0	  593.7	 3499.0	...
1809006	  781.1	  594.1	 3499.0	...
1809007	  780.9	  594.7	 3500.0	...
1809008	  780.6	  595.3	 3502.0	...
1809009	  780.5	  595.8	 3503.0	...
1809010	  780.4	  596.0	 3501.0	...
1809011	  780.1	  596.3	 3499.0	...
1809012	  779.8	  596.5	 3499.0	...
1809013	  779.5	  596.4	 3501.0	...
1809014	  779.8	  596.2	 3503.0	...
1809015	  780.1	  596.4	 3502.0	...
1809016	  780.2	  596.6	 3501.0	...
1809017	  780.3	  596.8	 3504.0	...
1809018	  780.4	  596.7	 3507.0	...
1809019	  780.2	  596.6	 3511.0	...
1809020	  780.0	  596.5	 3511.0	...
1809021	  779.7	  596.4	 3511.0	...
1809022	  779.7	  596.5	 3508.0	...
1809023	  779.8	  596.7	 3505.0	...
1809024	  779.3	  597.0	 3500.0	...
1809025	  778.7	  597.0	 3499.0	...
1809026	  778.3	  596.5	 3500.0	...
1809027	  778.3	  596.1	 3502.0	...
1809028	  778.4	  595.6	 3505.0	...
1809029	  778.4	  595.6	 3505.0	...
1809030	  778.4	  596.0	 3501.0	...
1809031	  778.5	  596.3	 3498.0	...
1809032	  778.5	  596.6	 3495.0	...
1809033	  778.6	  596.5	 3497.0	...
1809034	  778.6	  596.4	 3498.0	...
1809035	  778.6	  596.4	 3497.0	...
1809036	  778.5	  596.6	 3497.0	...
1809037	  778.5	  596.7	 3497.0	...
1809038	  778.5	  596.8	 3497.0	...
1809039	  778.6	  597.1	 3496.0	...
1809040	  778.7	  597.5	 3496.0	...
1809041	  778.7	  597.5	 3496.0	...
1809042	  778.5	  597.0	 3495.0	...
1809043	  778.4	  596.5	 3495.0	...
1809044	  778.4	  596.3	 3494.0	...
1809045	  778.3	  596.4	 3493.0	...
1809046	  778.2	  596.6	 3490.0	...
1809047	  778.3	  596.8	 3488.0	...
1809048	  778.2	  597.0	 3486.0	...
1809049	  777.8	  597.0	 3489.0	...
1809050	  777.5	  597.0	 3492.0	...
1809051	  777.5	  597.2	 3495.0	...
1809052	  777.6	  597.5	 3495.0	...
1809053	  777.7	  597.8	 3493.0	...
1809054	  777.7	  597.8	 3491.0	...
1809055	  777.7	  597.8	 3490.0	...
1809056	  777.6	  597.7	 3490.0	...
1809057	  777.6	  597.6	 3491.0	...
1809058	  777.5	  597.4	 3491.0	...
1809059	  777.5	  597.4	 3489.0	...
1809060	  777.4	  597.8	 3488.0	...
1809061	  777.4	  598.3	 3486.0	...
1809062	  777.4	  598.8	 3486.0	...
1809063	  777.4	  598.5	 3486.0	...
1809064	  777.4	  598.2	 3485.0	...
1809065	  777.3	  597.9	 3485.0	...
1809066	  777.3	  597.8	 3485.0	...
1809067	  777.4	  597.9	 3485.0	...
1809068	  777.4	  598.0	 3485.0	...
1809069	  777.4	  598.0	 3485.0	...
1809070	  777.3	  597.7	 3487.0	...
1809071	  777.3	  597.3	 3489.0	...
1809072	  777.2	  597.2	 3491.0	...
1809073	  777.2	  597.5	 3491.0	...
1809074	  777.2	  597.8	 3493.0	...
1809075	  777.2	  598.4	 3494.0	...
1809076	  777.1	  598.6	 3494.0	...
1809077	  777.1	  598.8	 3491.0	...
1809078	  776.9	  598.9	 3489.0	...
1809079	  776.8	  598.5	 3488.0	...
1809080	  776.5	  598.2	 3486.0	...
1809081	  776.4	  598.0	 3484.0	...
1809082	  776.3	  598.1	 3481.0	...
1809083	  776.3	  598.3	 3481.0	...
1809084	  776.5	  598.1	 3481.0	...
1809085	  776.7	  597.8	 3480.0	...
1809086	  777.0	  597.9	 3479.0	...
1809087	  777.0	  598.0	 3479.0	...
1809088	  776.6	  598.2	 3479.0	...
1809089	  776.2	  598.2	 3478.0	...
1809090	  776.1	  598.3	 3478.0	...
1809091	  776.4	  598.4	 3478.0	...
1809092	  776.7	  598.4	 3480.0	...
1809093	  776.7	  598.4	 3482.0	...
1809094	  776.8	  598.4	 3484.0	...
1809095	  777.0	  598.5	 3483.0	...
1809096	  777.2	  598.5	 3483.0	...
1809097	  777.3	  598.5	 3484.0	...
1809098	  777.2	  598.5	 3484.0	...
1809099	  777.0	  598.8	 3483.0	...
1809100	  777.0	  599.0	 3481.0	...
1809101	  776.8	  599.3	 3480.0	...
1809102	  776.6	  599.3	 3479.0	...
1809103	  776.5	  599.3	 3480.0	...
1809104	  776.5	  599.2	 3480.0	...
1809105	  776.5	  599.2	 3480.0	...
1809106	  776.6	  599.3	 3480.0	...
1809107	  776.7	  599.4	 3479.0	...
1809108	  776.7	  599.3	 3478.0	...
1809109	  776.7	  599.3	 3477.0	...
1809110	  776.6	  599.3	 3477.0	...
1809111	  776.6	  599.0	 3477.0	...
1809112	  776.6	  598.8	 3477.0	...
1809113	  776.5	  598.6	 3476.0	...
1809114	  776.4	  598.6	 3475.0	...
1809115	  776.4	  598.7	 3475.0	...
1809116	  776.5	  598.9	 3474.0	...
1809117	  776.7	  599.0	 3472.0	...
1809118	  776.9	  599.0	 3470.0	...
1809119	  777.2	  598.9	 3469.0	...
1809120	  777.1	  598.8	 3468.0	...
1809121	  776.6	  598.7	 3467.0	...
1809122	  776.2	  598.6	 3467.0	...
1809123	  776.1	  598.5	 3465.0	...
1809124	  776.1	  598.4	 3464.0	...
1809125	  776.1	  598.3	 3462.0	...
1809126	  776.3	  598.4	 3463.0	...
1809127	  776.5	  598.5	 3464.0	...
1809128	  776.7	  598.0	 3466.0	...
1809129	  776.8	  597.4	 3467.0	...
1809130	  776.9	  597.2	 3466.0	...
1809131	  777.0	  597.6	 3465.0	...
1809132	  777.0	  598.0	 3464.0	...
1809133	  776.6	  598.1	 3464.0	...
1809134	  776.3	  598.2	 3464.0	...
1809135	  775.9	  598.0	 3465.0	...
1809136	  775.8	  597.8	 3463.0	...
1809137	  775.8	  597.7	 3461.0	...
MSG	1809138 0000 _ Number Off
1809138	  776.0	  597.8	 3460.0	...
1809139	  776.3	  597.7	 3461.0	...
1809140	  776.6	  597.5	 3463.0	...
1809141	  776.8	  597.3	 3465.0	...
1809142	  776.9	  597.3	 3467.0	...
1809143	  777.1	  597.6	 3465.0	...
1809144	  777.1	  597.9	 3462.0	...
1809145	  777.2	  598.3	 3459.0	...
1809146	  777.2	  598.3	 3459.0	...
1809147	  777.2	  598.0	 3459.0	...
1809148	  777.2	  597.8	 3458.0	...
1809149	  777.1	  597.6	 3457.0	...
1809150	  777.1	  597.7	 3457.0	...
1809151	  777.0	  597.9	 3456.0	...
1809152	  776.8	  598.2	 3457.0	...
1809153	  776.7	  598.5	 3457.0	...
1809154	  776.6	  598.7	 3458.0	...
1809155	  776.7	  598.6	 3458.0	...
1809156	  776.9	  598.4	 3457.0	...
1809157	  777.1	  598.2	 3456.0	...
1809158	  777.2	  598.1	 3456.0	...
1809159	  777.3	  598.2	 3456.0	...
1809160	  777.3	  598.3	 3455.0	...
1809161	  777.4	  598.2	 3453.0	...
1809162	  777.5	  598.1	 3452.0	...
1809163	  777.7	  598.1	 3453.0	...
1809164	  777.9	  598.2	 3455.0	...
1809165	  777.9	  598.4	 3457.0	...
1809166	  777.9	  598.7	 3457.0	...
1809167	  777.5	  599.1	 3457.0	...
1809168	  777.3	  599.1	 3455.0	...
1809169	  777.0	  598.8	 3452.0	...
1809170	  777.0	  598.6	 3448.0	...
1809171	  777.0	  598.7	 3446.0	...
1809172	  777.1	  598.7	 3445.0	...
1809173	  777.2	  598.6	 3444.0	...
1809174	  777.3	  598.5	 3444.0	...
1809175	  777.6	  598.6	 3444.0	...
1809176	  777.9	  599.0	 3445.0	...
1809177	  778.1	  599.5	 3448.0	...
EFIX R   1809001	1809177	177	  777.6	  597.6	   3480
SSACC R  1809178
1809178	  778.1	  600.2	 3452.0	...
1809179	  778.2	  600.6	 3454.0	...
1809180	  778.2	  601.5	 3452.0	...
1809181	  778.3	  602.9	 3450.0	...
1809182	  778.5	  604.3	 3445.0	...
1809183	  778.7	  606.3	 3441.0	...
1809184	  778.3	  610.2	 3437.0	...
1809185	  777.4	  616.3	 3437.0	...
1809186	  776.1	  624.6	 3434.0	...
1809187	  774.2	  634.8	 3430.0	...
1809188	  770.9	  647.8	 3427.0	...
1809189	  766.8	  662.4	 3428.0	...
1809190	  762.1	  678.1	 3424.0	...
1809191	  757.6	  694.7	 3419.0	...
1809192	  751.7	  711.3	 3414.0	...
1809193	  745.7	  728.4	 3412.0	...
1809194	  739.7	  745.9	 3411.0	...
1809195	  734.8	  764.3	 3409.0	...
1809196	  730.3	  782.4	 3409.0	...
1809197	  726.0	  799.6	 3409.0	...
1809198	  722.0	  817.4	 3413.0	...
1809199	  718.0	  836.1	 3417.0	...
1809200	  714.0	  856.3	 3418.0	...
1809201	  710.8	  877.4	 3418.0	...
1809202	  707.5	  901.4	 3425.0	...
1809203	  705.2	  924.5	 3435.0	...
1809204	  702.8	  949.8	 3454.0	...
1809205	  702.0	  972.8	 3469.0	...
1809206	  700.9	  996.3	 3481.0	...
1809207	  699.8	 1016.5	 3490.0	...
1809208	  698.2	 1035.6	 3495.0	...
1809209	  696.7	 1053.5	 3497.0	...
1809210	  694.5	 1071.6	 3493.0	...
1809211	  691.4	 1089.6	 3493.0	...
1809212	  687.8	 1109.0	 3497.0	...
1809213	  685.1	 1130.5	 3499.0	...
1809214	  683.9	 1154.4	 3493.0	...
1809215	  683.9	 1180.3	 3486.0	...
1809216	  684.5	 1206.2	 3481.0	...
1809217	  685.7	 1233.0	 3481.0	...
1809218	  686.7	 1258.2	 3486.0	...
1809219	  687.4	 1282.1	 3489.0	...
1809220	  687.3	 1305.2	 3492.0	...
1809221	  686.8	 1328.1	 3492.0	...
1809222	  685.7	 1350.9	 3493.0	...
1809223	  684.5	 1375.6	 3494.0	...
1809224	  684.3	 1401.2	 3494.0	...
1809225	  685.1	 1427.0	 3494.0	...
1809226	  686.8	 1448.4	 3493.0	...
1809227	  688.6	 1469.1	 3492.0	...
1809228	  690.5	 1489.1	 3490.0	...
1809229	  692.5	 1511.0	 3488.0	...
1809230	  694.5	 1533.6	 3486.0	...
1809231	  695.2	 1556.3	 3479.0	...
1809232	  695.3	 1580.2	 3468.0	...
1809233	  694.1	 1606.0	 3453.0	...
1809234	  693.6	 1632.8	 3442.0	...
1809235	  691.7	 1656.2	 3438.0	...
1809236	  689.7	 1676.4	 3442.0	...
1809237	  686.5	 1693.3	 3448.0	...
1809238	  684.5	 1711.3	 3455.0	...
1809239	  683.5	 1727.7	 3460.0	...
1809240	  684.3	 1745.5	 3464.0	...
1809241	  685.7	 1762.3	 3467.0	...
1809242	  687.4	 1780.6	 3462.0	...
1809243	  689.5	 1800.0	 3447.0	...
1809244	  692.2	 1820.4	 3431.0	...
1809245	  695.8	 1843.3	 3402.0	...
1809246	  699.0	 1864.4	 3373.0	...
1809247	  700.7	 1882.4	 3344.0	...
1809248	  700.5	 1894.7	 3334.0	...
1809249	  699.2	 1905.3	 3324.0	...
1809250	  698.4	 1914.3	 3313.0	...
1809251	  697.7	 1923.1	 3305.0	...
1809252	  698.0	 1931.6	 3308.0	...
1809253	  698.5	 1943.6	 3309.0	...
1809254	  699.2	 1957.3	 3307.0	...
1809255	  699.0	 1970.7	 3289.0	...
1809256	  697.9	 1981.0	 3269.0	...
1809257	  696.7	 1987.0	 3249.0	...
1809258	  695.4	 1990.2	 3243.0	...
1809259	  694.4	 1991.1	 3231.0	...
1809260	  693.5	 1993.4	 3219.0	...
1809261	  693.2	 1995.3	 3205.0	...
1809262	  693.3	 2000.4	 3197.0	...
ESACC R  1809178	1809262	85	  778.1	  600.2	  693.3	 2000.4	  27.32	    496
SFIX R   1809263
1809263	  694.0	 2007.3	 3189.0	...
1809264	  694.7	 2014.3	 3183.0	...
1809265	  695.5	 2018.2	 3179.0	...
1809266	  696.1	 2018.6	 3177.0	...
1809267	  696.6	 2019.0	 3170.0	...
1809268	  696.3	 2017.1	 3164.0	...
1809269	  695.2	 2015.4	 3158.0	...
1809270	  693.6	 2015.1	 3159.0	...
1809271	  692.1	 2016.9	 3160.0	...
1809272	  691.3	 2018.4	 3161.0	...
1809273	  690.1	 2020.5	 3161.0	...
1809274	  688.9	 2023.7	 3160.0	...
1809275	  687.5	 2027.0	 3159.0	...
1809276	  686.7	 2031.4	 3158.0	...
1809277	  685.9	 2034.7	 3154.0	...
1809278	  685.3	 2037.7	 3151.0	...
1809279	  685.1	 2037.5	 3150.0	...
1809280	  685.2	 2037.3	 3150.0	...
1809281	  685.3	 2037.4	 3150.0	...
1809282	  684.5	 2037.8	 3148.0	...
1809283	  683.5	 2038.6	 3145.0	...
1809284	  682.7	 2041.9	 3141.0	...
1809285	  682.9	 2044.9	 3137.0	...
1809286	  683.2	 2048.0	 3128.0	...
1809287	  683.4	 2048.6	 3120.0	...
1809288	  683.0	 2049.5	 3114.0	...
1809289	  682.5	 2050.3	 3113.0	...
1809290	  682.2	 2051.3	 3111.0	...
1809291	  682.6	 2052.1	 3109.0	...
1809292	  682.9	 2052.4	 3109.0	...
1809293	  683.0	 2054.1	 3109.0	...
1809294	  682.9	 2055.9	 3107.0	...
1809295	  682.9	 2058.6	 3105.0	...
1809296	  683.0	 2059.4	 3103.0	...
1809297	  683.8	 2057.3	 3103.0	...
1809298	  684.3	 2053.6	 3111.0	...
1809299	  684.5	 2047.9	 3121.0	...
1809300	  683.6	 2045.0	 3132.0	...
EFIX R   1809263	1809300	38	  687.0	 2036.7	   3141
SSACC R  1809301
1809301	  682.9	 2042.7	 3132.0	...
1809302	  682.8	 2044.0	 3127.0	...
1809303	  682.9	 2044.8	 3122.0	...
1809304	  683.0	 2045.7	 3120.0	...
1809305	  682.9	 2045.2	 3122.0	...
1809306	  682.7	 2044.1	 3124.0	...
1809307	  682.0	 2042.1	 3124.0	...
1809308	  680.5	 2033.2	 3120.0	...
1809309	  679.4	 2025.6	 3113.0	...
1809310	  678.0	 2012.1	 3102.0	...
1809311	  677.2	 1998.3	 3093.0	...
1809312	  675.2	 1974.0	 3088.0	...
1809313	  671.9	 1943.4	 3087.0	...
1809314	  667.8	 1910.9	 3080.0	...
1809315	  664.8	 1889.0	 3074.0	...
1809316	  663.7	 1879.9	 3068.0	...
1809317	  663.7	 1879.9	 3068.0	...
SBLINK R 1809318
1809318	   .	   .	    0.0	...
1809319	   .	   .	    0.0	...
1809320	   .	   .	    0.0	...
1809321	   .	   .	    0.0	...
1809322	   .	   .	    0.0	...
1809323	   .	   .	    0.0	...
1809324	   .	   .	    0.0	...
1809325	   .	   .	    0.0	...
1809326	   .	   .	    0.0	...
1809327	   .	   .	    0.0	...
1809328	   .	   .	    0.0	...
1809329	   .	   .	    0.0	...
1809330	   .	   .	    0.0	...
1809331	   .	   .	    0.0	...
1809332	   .	   .	    0.0	...
1809333	   .	   .	    0.0	...
1809334	   .	   .	    0.0	...
1809335	   .	   .	    0.0	...
1809336	   .	   .	    0.0	...
1809337	   .	   .	    0.0	...
1809338	   .	   .	    0.0	...
1809339	   .	   .	    0.0	...
1809340	   .	   .	    0.0	...
1809341	   .	   .	    0.0	...
1809342	   .	   .	    0.0	...
1809343	   .	   .	    0.0	...
1809344	   .	   .	    0.0	...
1809345	   .	   .	    0.0	...
1809346	   .	   .	    0.0	...
1809347	   .	   .	    0.0	...
1809348	   .	   .	    0.0	...
EBLINK R 1809318	1809348	31
1809349	  730.3	  906.1	 2775.0	...
1809350	  730.3	  906.1	 2775.0	...
1809351	  726.1	  906.9	 2775.0	...
MSG	1809352 0000 _ Number On
1809352	  721.6	  903.4	 2787.0	...
1809353	  716.9	  895.6	 2801.0	...
1809354	  717.3	  880.4	 2824.0	...
1809355	  718.6	  862.3	 2852.0	...
1809356	  720.4	  843.7	 2889.0	...
1809357	  722.3	  827.2	 2925.0	...
1809358	  724.2	  811.0	 2953.0	...
1809359	  726.6	  796.5	 2979.0	...
1809360	  729.2	  781.2	 3007.0	...
1809361	  732.4	  766.0	 3039.0	...
1809362	  735.1	  748.0	 3079.0	...
1809363	  737.3	  725.3	 3131.0	...
1809364	  738.7	  702.0	 3171.0	...
1809365	  739.8	  678.6	 3201.0	...
1809366	  741.4	  659.9	 3214.0	...
1809367	  742.7	  647.6	 3226.0	...
1809368	  743.9	  637.3	 3232.0	...
1809369	  744.1	  630.5	 3246.0	...
1809370	  743.9	  623.1	 3260.0	...
1809371	  743.6	  618.5	 3283.0	...
1809372	  742.4	  613.1	 3297.0	...
1809373	  740.8	  607.0	 3312.0	...
1809374	  739.3	  600.7	 3319.0	...
1809375	  739.2	  597.0	 3323.0	...
1809376	  739.8	  596.7	 3327.0	...
1809377	  741.0	  598.6	 3328.0	...
1809378	  742.1	  601.7	 3328.0	...
1809379	  743.5	  603.8	 3329.0	...
ESACC R  1809301	1809379	79	  682.9	 2042.7	  743.5	  603.8	  27.86	    396
SFIX R   1809380
1809380	  744.3	  605.8	 3329.0	...
1809381	  745.6	  606.7	 3328.0	...
1809382	  746.8	  608.3	 3327.0	...
1809383	  748.0	  609.1	 3329.0	...
1809384	  748.5	  610.5	 3329.0	...
1809385	  748.7	  611.2	 3330.0	...
1809386	  749.2	  611.9	 3330.0	...
1809387	  749.6	  612.1	 3332.0	...
1809388	  750.6	  612.1	 3334.0	...
1809389	  751.3	  612.1	 3338.0	...
1809390	  751.8	  611.5	 3340.0	...
1809391	  751.8	  610.7	 3343.0	...
1809392	  751.7	  610.0	 3343.0	...
1809393	  751.7	  609.8	 3344.0	...
1809394	  751.7	  609.2	 3342.0	...
1809395	  751.7	  608.5	 3341.0	...
1809396	  751.8	  607.6	 3340.0	...
1809397	  751.8	  607.2	 3341.0	...
1809398	  751.8	  607.0	 3342.0	...
1809399	  752.0	  606.8	 3341.0	...
1809400	  752.4	  606.1	 3341.0	...
1809401	  752.9	  605.2	 3342.0	...
1809402	  753.1	  604.5	 3342.0	...
1809403	  753.2	  604.6	 3342.0	...
1809404	  753.6	  604.9	 3343.0	...
1809405	  754.6	  605.2	 3344.0	...
1809406	  755.6	  605.1	 3345.0	...
1809407	  756.2	  605.2	 3346.0	...
1809408	  756.2	  605.3	 3346.0	...
1809409	  756.3	  605.5	 3345.0	...
1809410	  756.6	  605.2	 3345.0	...
1809411	  756.8	  604.9	 3344.0	...
1809412	  756.9	  604.5	 3341.0	...
1809413	  756.9	  604.3	 3337.0	...
1809414	  756.9	  604.1	 3334.0	...
1809415	  756.9	  604.1	 3332.0	...
1809416	  757.0	  604.1	 3331.0	...
1809417	  757.1	  604.3	 3332.0	...
1809418	  757.1	  604.6	 3335.0	...
1809419	  757.3	  604.6	 3340.0	...
1809420	  757.6	  604.4	 3342.0	...
1809421	  757.9	  604.1	 3345.0	...
1809422	  758.0	  604.0	 3347.0	...
1809423	  758.2	  603.9	 3349.0	...
1809424	  758.6	  603.6	 3350.0	...
1809425	  759.0	  603.4	 3347.0	...
1809426	  759.1	  603.4	 3344.0	...
1809427	  759.3	  603.3	 3341.0	...
1809428	  759.4	  603.3	 3341.0	...
1809429	  759.4	  603.7	 3344.0	...
1809430	  759.8	  604.1	 3346.0	...
1809431	  760.2	  604.1	 3347.0	...
1809432	  760.6	  603.8	 3345.0	...
1809433	  760.5	  603.6	 3342.0	...
1809434	  760.3	  603.9	 3341.0	...
1809435	  760.0	  604.0	 3341.0	...
1809436	  759.9	  604.0	 3341.0	...
1809437	  759.8	  603.7	 3342.0	...
1809438	  760.2	  603.2	 3342.0	...
1809439	  760.7	  602.6	 3341.0	...
1809440	  761.3	  601.6	 3338.0	...
1809441	  761.4	  600.8	 3339.0	...
1809442	  761.4	  600.6	 3342.0	...
1809443	  761.3	  601.1	 3345.0	...
1809444	  761.2	  601.3	 3346.0	...
1809445	  761.3	  601.1	 3346.0	...
1809446	  761.4	  600.8	 3346.0	...
1809447	  761.6	  600.8	 3345.0	...
1809448	  761.7	  601.4	 3345.0	...
1809449	  761.6	  602.1	 3344.0	...
1809450	  761.3	  602.5	 3343.0	...
1809451	  761.0	  602.3	 3343.0	...
1809452	  761.1	  602.0	 3343.0	...
1809453	  761.5	  601.6	 3343.0	...
1809454	  762.0	  601.1	 3346.0	...
1809455	  762.2	  600.6	 3348.0	...
1809456	  762.3	  600.6	 3351.0	...
1809457	  762.2	  600.2	 3352.0	...
1809458	  762.0	  599.8	 3352.0	...
1809459	  762.3	  599.3	 3353.0	...
1809460	  762.6	  599.4	 3354.0	...
1809461	  762.9	  599.5	 3354.0	...
1809462	  762.8	  599.6	 3354.0	...
1809463	  762.5	  599.9	 3354.0	...
1809464	  762.4	  600.3	 3353.0	...
1809465	  762.3	  600.7	 3354.0	...
1809466	  762.1	  600.6	 3354.0	...
1809467	  762.0	  600.6	 3357.0	...
1809468	  761.8	  600.6	 3359.0	...
1809469	  761.8	  600.6	 3364.0	...
1809470	  761.9	  600.6	 3366.0	...
1809471	  761.9	  600.5	 3366.0	...
1809472	  761.9	  600.3	 3362.0	...
1809473	  762.2	  600.2	 3359.0	...
1809474	  762.5	  600.0	 3358.0	...
1809475	  762.7	  599.9	 3358.0	...
1809476	  762.7	  600.1	 3359.0	...
1809477	  762.7	  600.5	 3360.0	...
1809478	  762.9	  600.8	 3361.0	...
1809479	  762.9	  601.0	 3361.0	...
1809480	  762.9	  600.5	 3360.0	...
1809481	  762.8	  600.0	 3360.0	...
1809482	  762.8	  599.5	 3361.0	...
1809483	  762.7	  599.5	 3362.0	...
1809484	  762.7	  599.5	 3362.0	...
1809485	  762.8	  599.9	 3361.0	...
1809486	  762.9	  600.4	 3360.0	...
1809487	  763.0	  600.8	 3359.0	...
1809488	  763.1	  600.8	 3362.0	...
1809489	  763.2	  600.4	 3365.0	...
1809490	  763.3	  600.0	 3365.0	...
1809491	  763.4	  599.6	 3362.0	...
1809492	  763.4	  599.5	 3360.0	...
1809493	  763.5	  599.4	 3360.0	...
1809494	  763.5	  599.3	 3360.0	...
1809495	  763.4	  599.2	 3360.0	...
1809496	  763.6	  598.9	 3361.0	...
1809497	  763.7	  598.7	 3363.0	...
1809498	  763.9	  598.5	 3363.0	...
1809499	  763.7	  598.9	 3363.0	...
1809500	  763.5	  599.2	 3361.0	...
1809501	  763.4	  599.6	 3360.0	...
1809502	  763.5	  599.7	 3359.0	...
1809503	  763.6	  599.5	 3360.0	...
1809504	  763.8	  599.3	 3362.0	...
1809505	  763.9	  599.0	 3366.0	...
1809506	  764.0	  598.9	 3370.0	...
1809507	  764.0	  598.8	 3370.0	...
1809508	  764.1	  598.8	 3368.0	...
1809509	  764.1	  598.9	 3365.0	...
1809510	  764.1	  599.0	 3365.0	...
1809511	  764.2	  599.2	 3365.0	...
1809512	  764.2	  599.4	 3364.0	...
1809513	  764.3	  599.5	 3362.0	...
1809514	  764.3	  599.8	 3360.0	...
1809515	  764.3	  600.1	 3358.0	...
1809516	  764.4	  600.5	 3360.0	...
1809517	  764.5	  600.4	 3363.0	...
1809518	  764.7	  600.4	 3364.0	...
1809519	  765.0	  600.4	 3362.0	...
1809520	  765.0	  600.4	 3361.0	...
1809521	  764.8	  601.0	 3361.0	...
1809522	  764.6	  601.5	 3361.0	...
1809523	  764.3	  601.9	 3361.0	...
1809524	  764.1	  601.6	 3361.0	...
1809525	  763.9	  600.9	 3361.0	...
1809526	  763.9	  600.3	 3361.0	...
1809527	  763.9	  600.3	 3360.0	...
1809528	  764.1	  600.7	 3359.0	...
1809529	  764.3	  601.0	 3359.0	...
1809530	  764.6	  600.9	 3359.0	...
1809531	  764.8	  600.9	 3358.0	...
1809532	  765.0	  600.9	 3358.0	...
1809533	  764.9	  600.9	 3357.0	...
1809534	  764.8	  600.8	 3357.0	...
1809535	  765.0	  600.6	 3359.0	...
1809536	  765.2	  600.5	 3361.0	...
1809537	  765.5	  600.5	 3363.0	...
1809538	  765.5	  600.4	 3362.0	...
1809539	  765.3	  600.2	 3361.0	...
1809540	  765.2	  599.9	 3358.0	...
1809541	  765.2	  600.1	 3357.0	...
1809542	  765.2	  600.5	 3356.0	...
1809543	  765.0	  600.7	 3354.0	...
1809544	  764.9	  600.2	 3352.0	...
1809545	  765.0	  599.7	 3350.0	...
1809546	  765.2	  599.4	 3351.0	...
1809547	  765.4	  599.1	 3352.0	...
1809548	  765.5	  599.1	 3353.0	...
1809549	  765.6	  599.2	 3353.0	...
1809550	  765.6	  599.7	 3353.0	...
1809551	  765.3	  600.1	 3353.0	...
1809552	  765.1	  600.6	 3352.0	...
1809553	  764.9	  600.6	 3352.0	...
1809554	  765.0	  600.7	 3353.0	...
1809555	  765.1	  600.9	 3354.0	...
1809556	  765.1	  601.1	 3355.0	...
1809557	  765.2	  601.4	 3354.0	...
1809558	  765.4	  601.3	 3353.0	...
1809559	  765.5	  601.3	 3352.0	...
1809560	  765.8	  601.2	 3352.0	...
1809561	  765.8	  601.2	 3351.0	...
1809562	  766.0	  601.2	 3351.0	...
1809563	  766.0	  601.2	 3351.0	...
1809564	  765.8	  600.9	 3349.0	...
1809565	  765.6	  600.6	 3346.0	...
1809566	  765.5	  600.6	 3344.0	...
1809567	  765.5	  600.9	 3344.0	...
1809568	  765.5	  601.2	 3344.0	...
1809569	  765.6	  601.5	 3344.0	...
1809570	  765.5	  601.8	 3343.0	...
1809571	  765.4	  602.0	 3342.0	...
1809572	  765.4	  602.3	 3341.0	...
1809573	  765.5	  602.5	 3341.0	...
1809574	  765.7	  602.7	 3341.0	...
1809575	  765.9	  602.8	 3341.0	...
1809576	  766.1	  602.9	 3341.0	...
1809577	  766.1	  602.8	 3341.0	...
1809578	  766.1	  602.7	 3341.0	...
1809579	  766.1	  602.6	 3341.0	...
1809580	  765.9	  602.7	 3341.0	...
1809581	  765.9	  602.8	 3340.0	...
1809582	  765.9	  602.9	 3340.0	...
1809583	  766.2	  602.9	 3338.0	...
1809584	  766.3	  603.1	 3336.0	...
1809585	  766.4	  603.2	 3334.0	...
1809586	  766.4	  603.4	 3334.0	...
1809587	  766.2	  603.5	 3334.0	...
1809588	  766.1	  603.7	 3334.0	...
1809589	  765.9	  603.6	 3331.0	...
1809590	  766.2	  603.4	 3328.0	...
EFIX R   1809380	1809590	211	  761.5	  602.2	   3350
SSACC R  1809591
1809591	  766.4	  603.2	 3323.0	...
1809592	  767.2	  602.8	 3322.0	...
1809593	  768.2	  602.0	 3321.0	...
1809594	  770.2	  600.9	 3321.0	...
1809595	  772.5	  599.7	 3320.0	...
1809596	  775.8	  598.2	 3319.0	...
1809597	  779.6	  595.5	 3318.0	...
1809598	  784.2	  592.3	 3318.0	...
1809599	  788.5	  588.3	 3318.0	...
1809600	  792.6	  584.5	 3317.0	...
1809601	  796.5	  581.1	 3317.0	...
1809602	  800.7	  578.8	 3317.0	...
1809603	  803.9	  577.6	 3317.0	...
1809604	  805.8	  576.9	 3319.0	...
1809605	  806.4	  576.7	 3320.0	...
1809606	  806.5	  576.7	 3319.0	...
1809607	  806.6	  576.8	 3314.0	...
ESACC R  1809591	1809607	17	  766.4	  603.2	  806.6	  576.8	   1.02	     98
SFIX R   1809608
1809608	  805.9	  577.3	 3309.0	...
1809609	  804.4	  578.3	 3310.0	...
1809610	  802.9	  579.3	 3314.0	...
1809611	  801.8	  580.5	 3317.0	...
1809612	  800.6	  581.2	 3314.0	...
1809613	  799.3	  582.0	 3310.0	...
1809614	  798.3	  582.2	 3307.0	...
1809615	  798.0	  582.3	 3309.0	...
1809616	  798.0	  582.3	 3311.0	...
1809617	  798.0	  582.1	 3312.0	...
1809618	  797.3	  582.1	 3311.0	...
1809619	  796.5	  582.3	 3311.0	...
1809620	  795.4	  582.7	 3311.0	...
1809621	  795.1	  583.3	 3312.0	...
1809622	  794.3	  583.9	 3312.0	...
1809623	  793.6	  584.7	 3311.0	...
1809624	  793.0	  585.2	 3309.0	...
1809625	  792.8	  585.7	 3307.0	...
1809626	  792.7	  585.6	 3305.0	...
1809627	  792.7	  585.6	 3304.0	...
1809628	  792.7	  585.6	 3303.0	...
1809629	  792.7	  585.6	 3303.0	...
1809630	  792.7	  586.0	 3302.0	...
1809631	  793.1	  586.3	 3302.0	...
1809632	  793.5	  586.6	 3301.0	...
1809633	  794.0	  586.8	 3300.0	...
1809634	  794.1	  587.1	 3299.0	...
1809635	  794.1	  587.4	 3297.0	...
1809636	  793.9	  587.4	 3296.0	...
1809637	  793.8	  587.4	 3295.0	...
1809638	  793.8	  587.4	 3296.0	...
1809639	  794.1	  587.5	 3298.0	...
1809640	  794.4	  587.2	 3299.0	...
1809641	  794.7	  587.0	 3297.0	...
1809642	  794.6	  586.5	 3296.0	...
1809643	  794.6	  586.3	 3297.0	...
1809644	  794.9	  585.8	 3298.0	...
1809645	  795.2	  585.6	 3298.0	...
1809646	  795.5	  585.7	 3298.0	...
1809647	  795.5	  586.1	 3299.0	...
1809648	  795.3	  586.6	 3299.0	...
1809649	  795.2	  586.1	 3299.0	...
1809650	  795.0	  585.6	 3297.0	...
1809651	  794.9	  585.2	 3295.0	...
1809652	  794.8	  585.5	 3294.0	...
1809653	  794.8	  586.1	 3293.0	...
1809654	  794.8	  586.6	 3291.0	...
1809655	  794.8	  587.0	 3289.0	...
1809656	  794.9	  587.0	 3289.0	...
1809657	  795.2	  587.1	 3290.0	...
1809658	  795.6	  587.1	 3290.0	...
1809659	  795.7	  587.1	 3286.0	...
1809660	  795.7	  587.1	 3282.0	...
1809661	  795.5	  587.2	 3281.0	...
1809662	  795.3	  587.3	 3281.0	...
1809663	  795.3	  587.4	 3281.0	...
1809664	  795.3	  587.5	 3281.0	...
1809665	  795.2	  587.5	 3279.0	...
1809666	  795.0	  587.4	 3278.0	...
1809667	  794.9	  587.6	 3277.0	...
1809668	  795.1	  587.9	 3276.0	...
MSG	1809669 0000 _ Number Off
1809669	  795.2	  588.1	 3275.0	...
1809670	  795.2	  588.2	 3277.0	...
1809671	  795.4	  588.3	 3278.0	...
1809672	  795.5	  587.9	 3279.0	...
1809673	  795.6	  587.4	 3277.0	...
1809674	  795.5	  587.0	 3276.0	...
1809675	  795.4	  587.0	 3276.0	...
1809676	  795.3	  586.8	 3276.0	...
1809677	  795.2	  586.7	 3276.0	...
1809678	  795.1	  586.6	 3276.0	...
1809679	  795.4	  586.6	 3275.0	...
1809680	  795.8	  586.7	 3275.0	...
1809681	  795.7	  586.9	 3276.0	...
1809682	  795.3	  587.1	 3275.0	...
1809683	  795.0	  587.2	 3273.0	...
1809684	  795.1	  587.3	 3271.0	...
1809685	  795.2	  587.3	 3272.0	...
1809686	  795.1	  587.4	 3272.0	...
1809687	  795.0	  587.5	 3268.0	...
1809688	  795.0	  587.5	 3264.0	...
1809689	  795.0	  587.4	 3261.0	...
1809690	  795.3	  587.3	 3261.0	...
1809691	  795.7	  587.2	 3262.0	...
1809692	  795.8	  587.3	 3262.0	...
1809693	  795.7	  587.4	 3262.0	...
1809694	  795.6	  587.5	 3262.0	...
1809695	  795.8	  587.7	 3262.0	...
1809696	  795.9	  587.7	 3262.0	...
1809697	  796.0	  587.7	 3263.0	...
1809698	  796.0	  587.9	 3265.0	...
1809699	  796.1	  588.2	 3264.0	...
1809700	  796.1	  588.3	 3261.0	...
1809701	  796.0	  588.1	 3258.0	...
1809702	  795.8	  587.9	 3257.0	...
1809703	  795.6	  587.8	 3256.0	...
1809704	  795.7	  587.6	 3255.0	...
1809705	  795.8	  587.7	 3253.0	...
1809706	  796.0	  587.9	 3253.0	...
1809707	  795.9	  588.1	 3253.0	...
1809708	  795.8	  588.0	 3254.0	...
1809709	  795.8	  587.9	 3254.0	...
1809710	  795.9	  587.7	 3255.0	...
1809711	  796.0	  587.7	 3256.0	...
1809712	  796.0	  587.7	 3254.0	...
1809713	  796.0	  587.7	 3251.0	...
1809714	  796.1	  587.4	 3248.0	...
1809715	  796.0	  587.1	 3248.0	...
1809716	  795.8	  586.9	 3247.0	...
1809717	  795.6	  587.4	 3248.0	...
1809718	  795.6	  587.8	 3248.0	...
1809719	  795.7	  588.3	 3249.0	...
1809720	  795.8	  588.2	 3250.0	...
1809721	  795.9	  588.2	 3248.0	...
1809722	  795.8	  588.2	 3245.0	...
1809723	  795.8	  588.1	 3244.0	...
1809724	  795.9	  588.0	 3247.0	...
1809725	  795.9	  588.1	 3249.0	...
1809726	  796.0	  588.3	 3250.0	...
1809727	  796.0	  588.6	 3250.0	...
1809728	  796.1	  588.7	 3251.0	...
1809729	  796.1	  588.9	 3251.0	...
1809730	  796.2	  588.9	 3250.0	...
1809731	  796.3	  588.7	 3249.0	...
1809732	  796.4	  588.4	 3247.0	...
1809733	  796.4	  588.3	 3245.0	...
1809734	  796.2	  588.3	 3243.0	...
1809735	  796.1	  588.3	 3243.0	...
1809736	  796.1	  588.5	 3243.0	...
1809737	  796.1	  588.8	 3243.0	...
1809738	  796.1	  589.0	 3242.0	...
1809739	  796.2	  589.0	 3242.0	...
1809740	  796.2	  589.3	 3242.0	...
1809741	  796.2	  589.5	 3240.0	...
1809742	  796.1	  589.8	 3239.0	...
1809743	  796.0	  589.9	 3239.0	...
1809744	  796.1	  590.2	 3240.0	...
1809745	  796.0	  590.4	 3242.0	...
1809746	  795.9	  590.5	 3242.0	...
1809747	  795.9	  590.3	 3242.0	...
1809748	  796.1	  590.2	 3242.0	...
1809749	  796.2	  590.3	 3243.0	...
1809750	  796.2	  590.3	 3243.0	...
1809751	  796.3	  590.4	 3243.0	...
1809752	  796.5	  590.3	 3244.0	...
1809753	  796.8	  590.5	 3244.0	...
1809754	  797.1	  590.7	 3244.0	...
1809755	  797.2	  591.1	 3244.0	...
1809756	  797.1	  591.2	 3243.0	...
1809757	  796.9	  590.7	 3243.0	...
1809758	  796.7	  590.2	 3242.0	...
1809759	  796.7	  589.7	 3242.0	...
1809760	  796.7	  590.1	 3240.0	...
1809761	  796.6	  590.4	 3237.0	...
1809762	  796.5	  590.7	 3236.0	...
1809763	  796.6	  590.6	 3235.0	...
1809764	  796.8	  590.5	 3235.0	...
1809765	  796.8	  590.5	 3233.0	...
1809766	  796.6	  590.6	 3228.0	...
1809767	  796.3	  590.6	 3224.0	...
1809768	  796.4	  590.6	 3222.0	...
1809769	  796.3	  590.5	 3224.0	...
1809770	  796.2	  590.4	 3225.0	...
1809771	  796.2	  590.3	 3226.0	...
1809772	  796.2	  590.3	 3225.0	...
1809773	  796.3	  590.7	 3225.0	...
1809774	  796.3	  591.0	 3224.0	...
1809775	  796.4	  591.3	 3224.0	...
1809776	  796.7	  591.2	 3224.0	...
1809777	  797.0	  591.1	 3224.0	...
1809778	  797.0	  591.1	 3226.0	...
1809779	  796.7	  591.0	 3228.0	...
1809780	  796.8	  591.1	 3230.0	...
1809781	  797.2	  591.1	 3227.0	...
1809782	  797.7	  591.2	 3224.0	...
1809783	  797.6	  591.4	 3220.0	...
1809784	  797.6	  591.6	 3221.0	...
1809785	  797.6	  591.9	 3221.0	...
1809786	  797.6	  592.0	 3221.0	...
1809787	  797.6	  592.3	 3222.0	...
1809788	  797.6	  592.6	 3222.0	...
1809789	  797.4	  592.2	 3222.0	...
1809790	  797.0	  591.6	 3222.0	...
1809791	  796.6	  591.3	 3221.0	...
1809792	  796.6	  591.7	 3221.0	...
1809793	  796.9	  592.0	 3222.0	...
1809794	  797.1	  591.9	 3223.0	...
1809795	  797.2	  591.9	 3224.0	...
1809796	  797.3	  591.9	 3224.0	...
1809797	  797.3	  591.9	 3222.0	...
1809798	  797.3	  591.8	 3221.0	...
1809799	  797.4	  591.8	 3220.0	...
1809800	  797.5	  591.9	 3220.0	...
1809801	  797.5	  591.9	 3222.0	...
1809802	  797.6	  592.2	 3223.0	...
1809803	  797.5	  592.7	 3224.0	...
1809804	  797.4	  593.3	 3225.0	...
1809805	  797.2	  593.4	 3223.0	...
1809806	  797.2	  593.4	 3222.0	...
1809807	  797.4	  593.3	 3221.0	...
1809808	  797.5	  593.2	 3220.0	...
1809809	  797.6	  593.0	 3221.0	...
1809810	  798.1	  592.7	 3222.0	...
1809811	  798.6	  592.4	 3222.0	...
1809812	  798.6	  592.6	 3221.0	...
1809813	  798.3	  592.8	 3220.0	...
1809814	  797.8	  593.2	 3220.0	...
1809815	  797.8	  593.6	 3220.0	...
1809816	  797.8	  594.0	 3220.0	...
1809817	  798.0	  594.3	 3220.0	...
1809818	  798.0	  594.4	 3221.0	...
1809819	  797.7	  594.5	 3221.0	...
1809820	  797.2	  594.5	 3221.0	...
1809821	  797.1	  594.4	 3222.0	...
1809822	  797.5	  594.0	 3222.0	...
1809823	  797.8	  593.9	 3222.0	...
1809824	  797.8	  593.7	 3222.0	...
1809825	  797.5	  593.7	 3221.0	...
1809826	  797.4	  593.7	 3221.0	...
1809827	  797.3	  594.0	 3221.0	...
1809828	  797.3	  594.2	 3221.0	...
1809829	  797.3	  594.3	 3222.0	...
1809830	  797.3	  594.2	 3222.0	...
1809831	  797.5	  593.8	 3222.0	...
1809832	  797.7	  593.5	 3218.0	...
1809833	  797.9	  593.2	 3215.0	...
1809834	  797.9	  593.3	 3213.0	...
1809835	  797.6	  593.6	 3213.0	...
1809836	  797.2	  593.9	 3216.0	...
1809837	  797.0	  594.2	 3218.0	...
1809838	  797.4	  594.3	 3220.0	...
1809839	  797.9	  594.2	 3218.0	...
1809840	  798.2	  594.3	 3217.0	...
1809841	  798.4	  594.3	 3215.0	...
1809842	  798.4	  594.4	 3216.0	...
1809843	  798.1	  594.4	 3216.0	...
1809844	  797.7	  594.3	 3216.0	...
1809845	  797.4	  594.3	 3216.0	...
1809846	  797.3	  594.5	 3216.0	...
1809847	  797.5	  594.6	 3215.0	...
1809848	  797.8	  594.8	 3215.0	...
1809849	  797.9	  594.6	 3214.0	...
1809850	  797.8	  594.3	 3214.0	...
1809851	  797.8	  594.0	 3213.0	...
1809852	  797.8	  593.9	 3211.0	...
1809853	  797.5	  593.9	 3211.0	...
1809854	  797.3	  594.3	 3211.0	...
1809855	  797.6	  594.8	 3209.0	...
1809856	  798.1	  595.2	 3208.0	...
1809857	  798.6	  595.1	 3207.0	...
1809858	  798.6	  595.0	 3208.0	...
1809859	  798.5	  595.3	 3209.0	...
1809860	  798.5	  595.5	 3208.0	...
1809861	  798.5	  595.7	 3207.0	...
1809862	  798.6	  595.7	 3204.0	...
1809863	  798.7	  595.8	 3203.0	...
1809864	  798.7	  595.9	 3202.0	...
1809865	  798.5	  595.8	 3204.0	...
1809866	  798.3	  595.7	 3205.0	...
1809867	  798.0	  595.5	 3207.0	...
1809868	  798.0	  595.5	 3208.0	...
1809869	  798.1	  595.6	 3207.0	...
MSG	1809870 0000 _ Number On
1809870	  798.2	  595.8	 3206.0	...
1809871	  798.5	  596.1	 3205.0	...
1809872	  798.7	  596.4	 3205.0	...
1809873	  798.7	  596.6	 3202.0	...
1809874	  798.7	  596.4	 3200.0	...
1809875	  798.6	  596.2	 3198.0	...
1809876	  798.8	  596.0	 3198.0	...
1809877	  798.9	  596.0	 3199.0	...
1809878	  798.8	  596.1	 3199.0	...
1809879	  798.6	  596.0	 3201.0	...
1809880	  798.4	  596.0	 3203.0	...
1809881	  798.4	  596.0	 3205.0	...
1809882	  798.5	  596.1	 3205.0	...
1809883	  798.5	  596.1	 3205.0	...
1809884	  798.5	  596.1	 3205.0	...
1809885	  798.6	  596.0	 3205.0	...
1809886	  798.8	  595.9	 3205.0	...
1809887	  798.9	  595.9	 3204.0	...
1809888	  799.0	  596.0	 3200.0	...
1809889	  799.2	  596.0	 3196.0	...
1809890	  799.4	  595.9	 3195.0	...
1809891	  799.6	  595.7	 3198.0	...
1809892	  799.6	  595.5	 3202.0	...
1809893	  799.6	  595.6	 3203.0	...
1809894	  799.6	  595.6	 3203.0	...
1809895	  799.6	  595.7	 3202.0	...
1809896	  799.5	  596.0	 3202.0	...
1809897	  799.5	  596.4	 3202.0	...
1809898	  799.4	  596.3	 3204.0	...
1809899	  799.2	  595.9	 3205.0	...
1809900	  799.0	  595.5	 3205.0	...
1809901	  799.0	  595.5	 3202.0	...
1809902	  798.9	  595.5	 3199.0	...
1809903	  798.9	  595.4	 3197.0	...
1809904	  799.1	  595.2	 3198.0	...
1809905	  799.3	  595.1	 3199.0	...
1809906	  799.5	  595.0	 3200.0	...
1809907	  799.5	  595.0	 3200.0	...
1809908	  799.5	  595.0	 3201.0	...
1809909	  799.5	  594.9	 3203.0	...
1809910	  799.5	  594.8	 3205.0	...
1809911	  799.4	  594.6	 3206.0	...
1809912	  799.2	  594.8	 3204.0	...
1809913	  799.1	  595.1	 3202.0	...
1809914	  799.2	  595.5	 3199.0	...
1809915	  799.3	  595.5	 3200.0	...
1809916	  799.3	  595.5	 3202.0	...
1809917	  799.4	  595.8	 3203.0	...
1809918	  799.6	  596.0	 3204.0	...
1809919	  799.8	  596.1	 3205.0	...
1809920	  799.9	  596.1	 3206.0	...
1809921	  800.1	  596.2	 3206.0	...
1809922	  800.3	  596.3	 3206.0	...
1809923	  800.5	  596.6	 3201.0	...
1809924	  800.2	  596.8	 3196.0	...
1809925	  799.9	  596.9	 3192.0	...
1809926	  799.5	  596.7	 3192.0	...
1809927	  799.4	  596.6	 3191.0	...
1809928	  799.3	  596.8	 3192.0	...
1809929	  799.1	  597.1	 3193.0	...
1809930	  799.0	  597.2	 3195.0	...
1809931	  799.2	  597.5	 3196.0	...
1809932	  799.5	  597.7	 3196.0	...
1809933	  799.9	  597.6	 3197.0	...
1809934	  800.0	  597.3	 3197.0	...
1809935	  800.4	  596.9	 3198.0	...
1809936	  800.7	  596.7	 3199.0	...
1809937	  800.7	  596.7	 3199.0	...
1809938	  800.3	  596.8	 3199.0	...
1809939	  799.9	  596.8	 3198.0	...
1809940	  800.0	  596.8	 3197.0	...
1809941	  799.9	  596.8	 3196.0	...
1809942	  799.6	  596.8	 3196.0	...
1809943	  799.4	  596.8	 3200.0	...
1809944	  799.4	  596.8	 3203.0	...
1809945	  799.3	  596.5	 3205.0	...
1809946	  799.3	  596.1	 3205.0	...
1809947	  799.3	  596.1	 3205.0	...
1809948	  799.4	  596.4	 3204.0	...
1809949	  799.7	  596.4	 3203.0	...
1809950	  799.9	  596.1	 3203.0	...
1809951	  799.9	  595.7	 3203.0	...
1809952	  799.8	  595.6	 3204.0	...
1809953	  799.7	  595.7	 3204.0	...
1809954	  799.8	  596.6	 3205.0	...
1809955	  799.7	  597.5	 3206.0	...
1809956	  799.8	  598.3	 3206.0	...
1809957	  799.8	  598.4	 3205.0	...
1809958	  799.9	  598.3	 3203.0	...
1809959	  799.9	  597.8	 3202.0	...
1809960	  799.9	  597.2	 3203.0	...
1809961	  799.9	  596.8	 3204.0	...
1809962	  800.1	  596.8	 3204.0	...
1809963	  800.2	  596.7	 3203.0	...
1809964	  800.4	  596.6	 3201.0	...
1809965	  800.3	  596.5	 3202.0	...
1809966	  800.2	  596.6	 3203.0	...
1809967	  800.2	  596.6	 3202.0	...
1809968	  800.3	  596.7	 3200.0	...
1809969	  800.3	  596.7	 3199.0	...
1809970	  800.4	  596.8	 3201.0	...
1809971	  800.4	  596.9	 3203.0	...
1809972	  800.4	  597.1	 3203.0	...
1809973	  800.3	  597.1	 3203.0	...
1809974	  800.0	  597.0	 3203.0	...
1809975	  799.7	  596.9	 3201.0	...
1809976	  799.5	  597.0	 3199.0	...
1809977	  799.4	  597.0	 3201.0	...
1809978	  799.7	  597.0	 3204.0	...
1809979	  800.0	  596.5	 3207.0	...
1809980	  800.3	  596.0	 3207.0	...
1809981	  800.2	  595.5	 3207.0	...
1809982	  800.1	  595.5	 3207.0	...
1809983	  800.0	  595.6	 3208.0	...
1809984	  799.9	  595.6	 3208.0	...
1809985	  800.0	  595.6	 3208.0	...
1809986	  800.1	  595.8	 3208.0	...
1809987	  799.8	  596.1	 3207.0	...
1809988	  799.4	  596.8	 3207.0	...
1809989	  799.5	  597.2	 3206.0	...
1809990	  800.0	  597.2	 3207.0	...
1809991	  800.4	  596.8	 3208.0	...
1809992	  800.2	  596.4	 3209.0	...
1809993	  800.0	  596.3	 3210.0	...
1809994	  799.9	  596.3	 3210.0	...
1809995	  799.8	  596.3	 3209.0	...
1809996	  799.6	  596.3	 3210.0	...
1809997	  799.6	  596.4	 3212.0	...
1809998	  799.7	  596.8	 3213.0	...
1809999	  799.9	  597.1	 3213.0	...
1810000	  800.4	  597.4	 3213.0	...
1810001	  800.8	  597.4	 3213.0	...
1810002	  800.7	  597.4	 3212.0	...
1810003	  800.2	  597.2	 3211.0	...
1810004	  799.7	  597.1	 3211.0	...
1810005	  799.7	  596.9	 3211.0	...
1810006	  799.6	  596.6	 3211.0	...
1810007	  799.9	  596.3	 3210.0	...
1810008	  800.1	  596.0	 3210.0	...
1810009	  800.3	  595.8	 3210.0	...
1810010	  800.4	  595.9	 3211.0	...
1810011	  800.5	  596.1	 3212.0	...
1810012	  800.7	  596.9	 3214.0	...
1810013	  800.9	  597.3	 3215.0	...
1810014	  801.0	  597.7	 3214.0	...
1810015	  800.9	  597.6	 3212.0	...
1810016	  800.7	  597.9	 3211.0	...
1810017	  800.4	  598.3	 3211.0	...
1810018	  800.2	  598.5	 3211.0	...
1810019	  800.0	  598.1	 3211.0	...
1810020	  799.7	  597.5	 3211.0	...
1810021	  799.8	  597.0	 3211.0	...
1810022	  800.0	  597.0	 3211.0	...
1810023	  800.4	  597.1	 3210.0	...
1810024	  800.5	  597.3	 3210.0	...
1810025	  800.7	  597.2	 3210.0	...
1810026	  800.7	  597.3	 3210.0	...
1810027	  800.6	  597.3	 3210.0	...
1810028	  800.5	  597.0	 3211.0	...
1810029	  800.3	  596.6	 3212.0	...
1810030	  800.3	  596.7	 3212.0	...
1810031	  800.4	  597.3	 3216.0	...
1810032	  800.5	  597.9	 3220.0	...
1810033	  800.7	  597.8	 3224.0	...
1810034	  801.0	  597.5	 3224.0	...
1810035	  801.4	  597.3	 3224.0	...
1810036	  801.4	  597.2	 3220.0	...
1810037	  801.2	  597.1	 3217.0	...
1810038	  800.8	  597.2	 3214.0	...
1810039	  800.6	  597.3	 3217.0	...
1810040	  800.4	  597.6	 3219.0	...
1810041	  800.5	  597.6	 3219.0	...
1810042	  800.7	  597.4	 3217.0	...
1810043	  800.9	  597.2	 3214.0	...
1810044	  801.1	  597.2	 3213.0	...
1810045	  801.3	  597.4	 3215.0	...
1810046	  801.1	  597.7	 3217.0	...
1810047	  800.7	  597.8	 3218.0	...
1810048	  800.2	  597.6	 3216.0	...
1810049	  800.2	  597.2	 3214.0	...
1810050	  800.4	  597.0	 3214.0	...
1810051	  800.6	  597.0	 3215.0	...
1810052	  800.7	  597.0	 3216.0	...
1810053	  800.8	  597.2	 3219.0	...
1810054	  800.6	  597.5	 3219.0	...
1810055	  800.4	  597.8	 3220.0	...
1810056	  800.2	  597.8	 3220.0	...
1810057	  800.4	  597.7	 3220.0	...
1810058	  800.8	  597.5	 3219.0	...
1810059	  801.1	  597.2	 3218.0	...
1810060	  801.3	  597.5	 3218.0	...
1810061	  801.4	  597.9	 3219.0	...
1810062	  801.6	  598.2	 3221.0	...
1810063	  801.7	  598.2	 3224.0	...
1810064	  801.7	  597.9	 3222.0	...
1810065	  801.7	  597.5	 3219.0	...
1810066	  801.1	  597.2	 3217.0	...
1810067	  800.5	  597.3	 3219.0	...
1810068	  799.4	  597.6	 3222.0	...
EFIX R   1809608	1810068	461	  798.0	  592.7	   3232
SSACC R  1810069
1810069	  797.9	  598.0	 3225.0	...
1810070	  796.1	  597.9	 3226.0	...
1810071	  793.8	  597.2	 3226.0	...
1810072	  791.5	  596.2	 3227.0	...
1810073	  789.3	  595.0	 3227.0	...
1810074	  787.2	  594.4	 3228.0	...
1810075	  785.6	  593.4	 3229.0	...
1810076	  783.6	  592.7	 3230.0	...
1810077	  782.6	  591.9	 3230.0	...
1810078	  781.8	  590.8	 3230.0	...
1810079	  782.2	  589.5	 3229.0	...
1810080	  782.9	  588.3	 3229.0	...
1810081	  784.4	  587.8	 3228.0	...
1810082	  786.3	  587.6	 3227.0	...
1810083	  788.5	  587.6	 3226.0	...
ESACC R  1810069	1810083	15	  797.9	  598.0	  788.5	  587.6	   0.30	     43
SFIX R   1810084
1810084	  790.5	  587.7	 3223.0	...
1810085	  791.9	  588.2	 3221.0	...
1810086	  793.0	  588.4	 3219.0	...
1810087	  793.6	  589.1	 3219.0	...
1810088	  794.1	  589.6	 3219.0	...
1810089	  794.1	  590.3	 3221.0	...
1810090	  794.0	  590.9	 3223.0	...
1810091	  793.9	  591.5	 3224.0	...
1810092	  793.5	  592.1	 3224.0	...
1810093	  792.9	  592.3	 3223.0	...
1810094	  792.5	  592.4	 3224.0	...
1810095	  792.4	  592.4	 3223.0	...
1810096	  792.4	  592.6	 3223.0	...
1810097	  792.5	  592.9	 3224.0	...
1810098	  792.6	  593.3	 3225.0	...
1810099	  792.7	  593.4	 3226.0	...
1810100	  792.7	  593.3	 3224.0	...
1810101	  793.0	  593.4	 3223.0	...
1810102	  793.2	  593.4	 3221.0	...
1810103	  793.3	  593.3	 3221.0	...
1810104	  792.8	  593.2	 3221.0	...
1810105	  792.3	  593.1	 3223.0	...
1810106	  792.0	  593.0	 3225.0	...
1810107	  792.0	  593.0	 3226.0	...
1810108	  792.0	  593.0	 3226.0	...
1810109	  791.9	  593.1	 3227.0	...
1810110	  791.8	  592.6	 3227.0	...
1810111	  791.5	  592.0	 3228.0	...
1810112	  791.4	  591.6	 3229.0	...
1810113	  791.4	  591.8	 3231.0	...
1810114	  791.5	  592.0	 3230.0	...
1810115	  791.5	  592.1	 3229.0	...
1810116	  791.6	  592.2	 3227.0	...
1810117	  791.7	  592.3	 3226.0	...
1810118	  791.7	  592.4	 3225.0	...
1810119	  791.6	  592.3	 3225.0	...
1810120	  791.4	  592.2	 3225.0	...
1810121	  791.2	  592.4	 3226.0	...
1810122	  791.2	  593.0	 3226.0	...
1810123	  791.5	  593.5	 3226.0	...
1810124	  791.9	  593.6	 3227.0	...
1810125	  792.4	  593.3	 3226.0	...
1810126	  792.5	  593.0	 3227.0	...
1810127	  792.4	  593.0	 3228.0	...
1810128	  792.0	  593.2	 3230.0	...
1810129	  791.5	  593.4	 3231.0	...
1810130	  791.4	  593.5	 3231.0	...
1810131	  791.5	  593.3	 3231.0	...
1810132	  791.5	  593.1	 3231.0	...
1810133	  791.5	  593.0	 3231.0	...
1810134	  791.5	  592.8	 3232.0	...
1810135	  791.5	  592.7	 3232.0	...
1810136	  791.5	  592.7	 3232.0	...
1810137	  791.5	  592.7	 3232.0	...
1810138	  791.4	  592.9	 3232.0	...
1810139	  791.2	  592.8	 3234.0	...
1810140	  791.0	  592.8	 3234.0	...
1810141	  791.1	  593.1	 3235.0	...
1810142	  791.3	  593.5	 3235.0	...
1810143	  791.5	  593.9	 3235.0	...
1810144	  791.6	  593.8	 3235.0	...
1810145	  791.6	  593.7	 3234.0	...
1810146	  791.7	  593.8	 3235.0	...
1810147	  791.7	  593.9	 3236.0	...
1810148	  791.6	  594.0	 3238.0	...
1810149	  791.4	  594.0	 3238.0	...
1810150	  790.9	  594.1	 3236.0	...
1810151	  790.4	  593.7	 3235.0	...
1810152	  790.5	  593.3	 3235.0	...
1810153	  791.0	  592.9	 3234.0	...
1810154	  791.5	  593.1	 3234.0	...
1810155	  791.6	  593.4	 3233.0	...
1810156	  791.5	  593.7	 3232.0	...
1810157	  791.3	  593.8	 3235.0	...
1810158	  791.1	  594.0	 3237.0	...
1810159	  791.2	  594.2	 3240.0	...
1810160	  791.2	  594.3	 3240.0	...
1810161	  791.3	  594.4	 3239.0	...
1810162	  791.3	  594.5	 3238.0	...
1810163	  791.3	  594.0	 3237.0	...
1810164	  791.2	  593.6	 3236.0	...
1810165	  791.1	  593.1	 3234.0	...
1810166	  791.1	  592.8	 3234.0	...
1810167	  791.0	  592.7	 3236.0	...
1810168	  790.9	  592.5	 3238.0	...
1810169	  791.1	  592.5	 3238.0	...
1810170	  791.4	  592.4	 3239.0	...
1810171	  791.7	  592.2	 3239.0	...
1810172	  791.7	  592.0	 3238.0	...
1810173	  791.7	  591.9	 3237.0	...
1810174	  791.8	  592.4	 3237.0	...
1810175	  791.7	  593.1	 3238.0	...
1810176	  791.6	  593.8	 3239.0	...
1810177	  791.5	  594.0	 3240.0	...
1810178	  791.7	  594.1	 3242.0	...
1810179	  791.6	  594.1	 3244.0	...
1810180	  791.5	  594.1	 3244.0	...
1810181	  791.3	  594.0	 3241.0	...
1810182	  791.4	  593.9	 3238.0	...
1810183	  791.4	  593.8	 3238.0	...
MSG	1810184 0000 _ Number Off
1810184	  791.4	  593.7	 3240.0	...
1810185	  791.3	  593.9	 3242.0	...
1810186	  791.2	  594.0	 3244.0	...
1810187	  791.1	  594.1	 3244.0	...
1810188	  791.1	  594.1	 3244.0	...
1810189	  790.8	  593.6	 3243.0	...
1810190	  790.4	  593.1	 3242.0	...
1810191	  790.4	  593.3	 3242.0	...
1810192	  790.8	  593.9	 3242.0	...
1810193	  791.3	  594.5	 3242.0	...
1810194	  791.5	  594.4	 3242.0	...
1810195	  791.6	  594.6	 3241.0	...
1810196	  791.4	  594.8	 3241.0	...
1810197	  791.3	  594.8	 3242.0	...
1810198	  791.1	  594.5	 3243.0	...
1810199	  791.0	  594.4	 3244.0	...
1810200	  790.7	  594.5	 3244.0	...
1810201	  790.5	  594.7	 3243.0	...
1810202	  790.3	  594.8	 3243.0	...
1810203	  790.6	  594.8	 3242.0	...
1810204	  790.9	  594.3	 3243.0	...
1810205	  791.2	  593.8	 3246.0	...
1810206	  791.3	  593.4	 3249.0	...
1810207	  791.3	  593.3	 3251.0	...
1810208	  791.3	  593.3	 3250.0	...
1810209	  791.2	  593.6	 3248.0	...
1810210	  791.1	  593.8	 3247.0	...
1810211	  791.2	  594.0	 3247.0	...
1810212	  791.3	  594.5	 3247.0	...
1810213	  791.2	  595.2	 3247.0	...
1810214	  791.0	  595.7	 3247.0	...
1810215	  790.8	  595.1	 3247.0	...
1810216	  790.9	  594.5	 3248.0	...
1810217	  790.9	  594.3	 3249.0	...
1810218	  790.9	  594.5	 3248.0	...
1810219	  790.9	  594.8	 3248.0	...
1810220	  790.8	  594.7	 3249.0	...
1810221	  790.7	  594.6	 3251.0	...
1810222	  790.6	  594.5	 3253.0	...
1810223	  790.3	  594.5	 3253.0	...
1810224	  789.9	  594.7	 3254.0	...
1810225	  789.9	  594.8	 3253.0	...
1810226	  790.2	  594.4	 3251.0	...
1810227	  790.4	  593.8	 3249.0	...
1810228	  790.2	  593.3	 3249.0	...
1810229	  790.1	  593.3	 3250.0	...
1810230	  790.0	  593.5	 3251.0	...
1810231	  790.0	  593.7	 3251.0	...
1810232	  789.9	  593.8	 3250.0	...
1810233	  789.8	  593.8	 3249.0	...
1810234	  789.8	  593.9	 3248.0	...
1810235	  789.8	  593.8	 3248.0	...
1810236	  789.9	  593.6	 3248.0	...
1810237	  790.0	  593.6	 3249.0	...
1810238	  790.0	  593.6	 3248.0	...
1810239	  790.0	  593.6	 3248.0	...
1810240	  789.9	  593.7	 3247.0	...
1810241	  789.8	  593.6	 3246.0	...
1810242	  789.8	  593.5	 3247.0	...
1810243	  790.0	  593.1	 3249.0	...
1810244	  790.2	  592.6	 3251.0	...
1810245	  790.1	  592.7	 3251.0	...
1810246	  789.9	  593.6	 3251.0	...
1810247	  789.7	  594.6	 3250.0	...
1810248	  789.6	  594.9	 3250.0	...
1810249	  789.5	  594.7	 3249.0	...
1810250	  789.4	  594.1	 3249.0	...
1810251	  789.4	  593.4	 3248.0	...
1810252	  789.4	  593.1	 3248.0	...
1810253	  789.4	  593.2	 3251.0	...
1810254	  789.4	  593.3	 3254.0	...
1810255	  789.5	  593.5	 3258.0	...
1810256	  789.5	  593.8	 3256.0	...
1810257	  789.6	  594.1	 3255.0	...
1810258	  789.5	  594.1	 3253.0	...
1810259	  789.4	  594.1	 3254.0	...
1810260	  789.3	  594.1	 3256.0	...
1810261	  789.3	  594.0	 3257.0	...
1810262	  789.4	  594.0	 3257.0	...
1810263	  789.4	  594.0	 3257.0	...
1810264	  789.4	  594.0	 3255.0	...
1810265	  789.4	  594.1	 3254.0	...
1810266	  789.4	  593.9	 3254.0	...
1810267	  789.4	  593.7	 3256.0	...
1810268	  789.4	  593.4	 3258.0	...
1810269	  789.4	  593.3	 3258.0	...
1810270	  789.5	  593.2	 3258.0	...
1810271	  789.7	  593.1	 3258.0	...
1810272	  789.9	  593.1	 3258.0	...
1810273	  790.0	  593.7	 3259.0	...
1810274	  790.0	  594.4	 3259.0	...
1810275	  789.9	  595.0	 3259.0	...
1810276	  789.7	  595.1	 3261.0	...
1810277	  789.6	  594.8	 3261.0	...
1810278	  789.5	  594.5	 3262.0	...
1810279	  789.4	  593.9	 3263.0	...
1810280	  789.4	  593.8	 3263.0	...
1810281	  789.3	  593.8	 3264.0	...
1810282	  789.2	  594.0	 3266.0	...
1810283	  789.0	  594.0	 3265.0	...
1810284	  788.9	  593.9	 3263.0	...
1810285	  788.7	  593.5	 3262.0	...
1810286	  788.6	  593.2	 3263.0	...
1810287	  788.6	  593.0	 3265.0	...
1810288	  788.6	  593.0	 3267.0	...
1810289	  788.8	  593.0	 3269.0	...
1810290	  789.0	  593.2	 3268.0	...
1810291	  789.1	  593.3	 3266.0	...
1810292	  789.2	  593.5	 3264.0	...
1810293	  789.5	  593.5	 3266.0	...
1810294	  789.8	  593.4	 3269.0	...
1810295	  790.0	  593.4	 3272.0	...
1810296	  790.0	  593.8	 3272.0	...
1810297	  790.1	  594.1	 3271.0	...
1810298	  790.0	  594.4	 3270.0	...
1810299	  789.9	  594.3	 3268.0	...
1810300	  789.1	  594.4	 3267.0	...
1810301	  788.5	  594.5	 3267.0	...
1810302	  788.3	  594.9	 3267.0	...
1810303	  788.7	  595.3	 3266.0	...
1810304	  789.1	  595.6	 3266.0	...
1810305	  789.2	  595.3	 3268.0	...
1810306	  789.4	  595.1	 3269.0	...
1810307	  789.7	  595.1	 3272.0	...
1810308	  789.7	  595.1	 3273.0	...
1810309	  789.7	  595.2	 3274.0	...
1810310	  789.4	  594.9	 3273.0	...
1810311	  789.2	  594.6	 3273.0	...
1810312	  789.0	  594.4	 3275.0	...
1810313	  789.1	  594.5	 3274.0	...
1810314	  789.1	  594.9	 3272.0	...
1810315	  789.3	  595.0	 3271.0	...
1810316	  789.5	  595.1	 3272.0	...
1810317	  789.3	  595.3	 3273.0	...
1810318	  788.9	  595.6	 3273.0	...
1810319	  788.6	  595.9	 3273.0	...
1810320	  788.6	  595.6	 3274.0	...
1810321	  788.7	  595.3	 3274.0	...
1810322	  788.6	  594.9	 3276.0	...
1810323	  788.6	  594.5	 3277.0	...
1810324	  788.5	  594.2	 3279.0	...
1810325	  788.4	  594.5	 3279.0	...
1810326	  788.3	  595.0	 3282.0	...
1810327	  788.3	  595.5	 3285.0	...
1810328	  788.3	  595.2	 3286.0	...
1810329	  788.4	  595.0	 3281.0	...
1810330	  788.5	  594.8	 3277.0	...
1810331	  788.7	  594.9	 3276.0	...
1810332	  788.7	  595.3	 3279.0	...
1810333	  788.8	  595.7	 3282.0	...
1810334	  789.0	  595.8	 3283.0	...
1810335	  789.1	  595.7	 3284.0	...
1810336	  789.2	  595.5	 3284.0	...
1810337	  789.1	  595.1	 3284.0	...
1810338	  788.9	  594.9	 3284.0	...
1810339	  788.8	  595.1	 3284.0	...
1810340	  788.7	  595.4	 3285.0	...
1810341	  788.7	  595.8	 3285.0	...
1810342	  788.8	  595.7	 3284.0	...
1810343	  788.8	  595.6	 3285.0	...
1810344	  788.9	  595.5	 3286.0	...
1810345	  788.9	  595.4	 3287.0	...
1810346	  788.8	  595.2	 3287.0	...
1810347	  788.6	  595.1	 3286.0	...
1810348	  788.4	  594.9	 3285.0	...
1810349	  788.4	  594.6	 3284.0	...
1810350	  788.6	  594.4	 3283.0	...
1810351	  788.8	  594.2	 3286.0	...
1810352	  789.0	  594.3	 3289.0	...
1810353	  789.0	  594.4	 3294.0	...
1810354	  788.9	  594.5	 3295.0	...
1810355	  788.9	  594.6	 3295.0	...
1810356	  788.9	  594.8	 3293.0	...
1810357	  788.9	  594.9	 3293.0	...
1810358	  788.8	  595.0	 3295.0	...
1810359	  788.8	  595.0	 3297.0	...
1810360	  788.8	  594.8	 3296.0	...
1810361	  788.9	  594.6	 3295.0	...
1810362	  789.1	  594.8	 3295.0	...
1810363	  789.3	  595.0	 3296.0	...
1810364	  789.4	  595.0	 3298.0	...
1810365	  789.3	  594.8	 3298.0	...
1810366	  789.2	  594.7	 3298.0	...
1810367	  789.0	  594.9	 3298.0	...
1810368	  788.9	  595.1	 3297.0	...
1810369	  788.8	  595.2	 3295.0	...
1810370	  788.8	  595.2	 3296.0	...
1810371	  788.8	  595.2	 3299.0	...
1810372	  788.7	  595.2	 3302.0	...
1810373	  788.5	  595.3	 3303.0	...
1810374	  788.3	  595.4	 3301.0	...
1810375	  788.4	  595.3	 3299.0	...
1810376	  788.4	  594.8	 3299.0	...
1810377	  788.5	  594.2	 3301.0	...
1810378	  788.4	  593.8	 3303.0	...
1810379	  788.2	  593.6	 3303.0	...
1810380	  788.1	  593.5	 3303.0	...
1810381	  788.0	  593.7	 3302.0	...
1810382	  787.9	  593.9	 3301.0	...
1810383	  787.9	  594.0	 3300.0	...
1810384	  788.1	  593.8	 3301.0	...
MSG	1810385 0000 _ Number On
1810385	  788.4	  593.5	 3304.0	...
1810386	  788.1	  593.3	 3306.0	...
1810387	  787.7	  593.2	 3307.0	...
1810388	  787.3	  593.2	 3309.0	...
1810389	  787.2	  593.0	 3311.0	...
1810390	  787.1	  592.5	 3312.0	...
1810391	  787.1	  592.0	 3312.0	...
1810392	  787.1	  591.8	 3311.0	...
1810393	  787.2	  591.9	 3311.0	...
1810394	  787.4	  591.8	 3312.0	...
1810395	  787.6	  591.6	 3312.0	...
1810396	  787.8	  591.9	 3314.0	...
1810397	  787.8	  592.5	 3314.0	...
1810398	  787.7	  593.1	 3316.0	...
1810399	  787.7	  593.0	 3316.0	...
1810400	  787.6	  592.9	 3317.0	...
1810401	  787.8	  592.8	 3315.0	...
1810402	  788.0	  593.0	 3314.0	...
1810403	  788.0	  593.2	 3313.0	...
1810404	  787.8	  593.3	 3313.0	...
1810405	  787.5	  593.3	 3314.0	...
1810406	  787.5	  592.7	 3313.0	...
1810407	  787.5	  592.3	 3312.0	...
1810408	  787.6	  591.9	 3312.0	...
1810409	  787.7	  591.9	 3316.0	...
1810410	  787.8	  591.9	 3318.0	...
1810411	  787.7	  591.7	 3319.0	...
1810412	  787.7	  591.6	 3321.0	...
1810413	  787.9	  591.5	 3323.0	...
1810414	  788.0	  591.5	 3325.0	...
1810415	  787.8	  592.0	 3325.0	...
1810416	  787.6	  592.6	 3323.0	...
1810417	  787.5	  592.8	 3321.0	...
1810418	  787.6	  592.5	 3317.0	...
1810419	  788.0	  592.3	 3315.0	...
1810420	  788.2	  592.3	 3316.0	...
1810421	  788.1	  592.5	 3319.0	...
1810422	  787.8	  592.7	 3322.0	...
1810423	  787.6	  592.4	 3321.0	...
1810424	  787.6	  592.0	 3321.0	...
1810425	  787.6	  591.6	 3320.0	...
1810426	  787.6	  591.7	 3320.0	...
1810427	  787.7	  591.7	 3319.0	...
1810428	  788.1	  591.6	 3319.0	...
1810429	  788.4	  591.6	 3319.0	...
1810430	  788.5	  591.6	 3321.0	...
1810431	  788.2	  591.6	 3322.0	...
1810432	  787.9	  591.7	 3324.0	...
1810433	  787.7	  591.7	 3325.0	...
1810434	  787.8	  591.5	 3325.0	...
1810435	  787.9	  591.1	 3325.0	...
1810436	  787.9	  590.7	 3324.0	...
1810437	  788.1	  590.6	 3324.0	...
1810438	  788.3	  590.7	 3327.0	...
1810439	  788.4	  591.0	 3329.0	...
1810440	  788.2	  591.3	 3331.0	...
1810441	  787.9	  591.3	 3330.0	...
1810442	  787.8	  591.2	 3329.0	...
1810443	  787.8	  591.1	 3328.0	...
1810444	  787.9	  591.3	 3329.0	...
1810445	  787.9	  591.4	 3328.0	...
1810446	  787.9	  591.5	 3326.0	...
1810447	  787.9	  591.6	 3325.0	...
1810448	  787.9	  591.7	 3326.0	...
1810449	  787.9	  591.6	 3327.0	...
1810450	  787.9	  591.6	 3326.0	...
1810451	  787.9	  591.6	 3322.0	...
1810452	  787.9	  591.6	 3322.0	...
1810453	  787.7	  591.6	 3325.0	...
1810454	  787.4	  591.6	 3329.0	...
1810455	  787.1	  591.6	 3328.0	...
1810456	  787.1	  591.6	 3328.0	...
1810457	  787.0	  591.6	 3329.0	...
1810458	  787.2	  591.8	 3330.0	...
1810459	  787.4	  592.1	 3330.0	...
1810460	  787.5	  592.4	 3330.0	...
1810461	  787.4	  592.1	 3331.0	...
1810462	  787.2	  591.8	 3332.0	...
1810463	  787.0	  591.3	 3331.0	...
1810464	  786.9	  591.2	 3330.0	...
1810465	  787.0	  591.1	 3331.0	...
1810466	  787.0	  591.2	 3331.0	...
1810467	  787.3	  591.1	 3332.0	...
1810468	  787.6	  591.0	 3331.0	...
1810469	  787.9	  590.9	 3331.0	...
1810470	  787.9	  591.0	 3331.0	...
1810471	  788.0	  591.0	 3331.0	...
1810472	  788.0	  591.1	 3332.0	...
1810473	  788.2	  591.1	 3333.0	...
1810474	  788.2	  591.1	 3334.0	...
1810475	  788.0	  591.1	 3335.0	...
1810476	  787.8	  591.1	 3333.0	...
1810477	  787.6	  591.1	 3332.0	...
1810478	  787.6	  591.2	 3333.0	...
1810479	  787.7	  591.4	 3332.0	...
1810480	  787.6	  591.6	 3331.0	...
1810481	  787.5	  591.7	 3331.0	...
1810482	  787.5	  591.6	 3334.0	...
1810483	  787.6	  591.5	 3337.0	...
1810484	  787.7	  591.4	 3339.0	...
1810485	  787.7	  591.2	 3340.0	...
1810486	  787.8	  590.9	 3341.0	...
1810487	  787.4	  590.8	 3340.0	...
1810488	  786.9	  590.9	 3340.0	...
1810489	  786.5	  591.0	 3339.0	...
1810490	  786.6	  590.7	 3339.0	...
1810491	  786.7	  590.3	 3338.0	...
1810492	  786.8	  589.8	 3337.0	...
1810493	  786.7	  589.7	 3336.0	...
1810494	  786.7	  589.6	 3334.0	...
1810495	  786.7	  589.5	 3334.0	...
1810496	  786.7	  589.9	 3337.0	...
1810497	  786.7	  590.4	 3341.0	...
1810498	  786.6	  590.9	 3344.0	...
1810499	  786.6	  591.3	 3344.0	...
1810500	  786.6	  591.6	 3343.0	...
1810501	  786.6	  592.1	 3343.0	...
1810502	  786.5	  592.3	 3343.0	...
1810503	  786.5	  592.4	 3343.0	...
1810504	  786.5	  592.1	 3342.0	...
1810505	  786.7	  591.8	 3341.0	...
1810506	  786.8	  591.4	 3340.0	...
1810507	  787.0	  591.3	 3340.0	...
1810508	  786.9	  591.2	 3339.0	...
1810509	  786.9	  591.2	 3337.0	...
1810510	  786.9	  591.2	 3335.0	...
1810511	  786.9	  591.1	 3333.0	...
1810512	  786.8	  591.1	 3332.0	...
1810513	  786.8	  591.0	 3332.0	...
1810514	  786.8	  590.9	 3332.0	...
1810515	  786.8	  590.8	 3333.0	...
1810516	  786.7	  590.7	 3335.0	...
1810517	  786.5	  590.6	 3337.0	...
1810518	  786.5	  590.6	 3339.0	...
1810519	  786.5	  590.6	 3339.0	...
1810520	  786.4	  590.6	 3338.0	...
1810521	  786.5	  590.5	 3339.0	...
1810522	  786.3	  590.5	 3340.0	...
1810523	  786.2	  590.7	 3337.0	...
1810524	  786.1	  590.9	 3334.0	...
1810525	  786.1	  591.0	 3333.0	...
1810526	  786.1	  591.2	 3335.0	...
1810527	  786.1	  591.4	 3337.0	...
1810528	  786.0	  591.6	 3336.0	...
1810529	  785.9	  591.4	 3335.0	...
1810530	  785.7	  591.3	 3336.0	...
1810531	  785.7	  591.1	 3336.0	...
1810532	  785.8	  591.0	 3336.0	...
1810533	  786.0	  591.1	 3336.0	...
1810534	  785.8	  591.2	 3336.0	...
1810535	  785.6	  591.3	 3336.0	...
1810536	  785.4	  591.4	 3334.0	...
1810537	  785.4	  591.6	 3332.0	...
1810538	  785.5	  591.9	 3331.0	...
1810539	  785.6	  592.2	 3332.0	...
1810540	  785.7	  592.4	 3333.0	...
1810541	  785.8	  592.7	 3333.0	...
1810542	  786.1	  592.9	 3334.0	...
1810543	  786.4	  592.8	 3334.0	...
1810544	  786.6	  592.6	 3334.0	...
1810545	  786.6	  592.4	 3334.0	...
1810546	  786.5	  592.3	 3336.0	...
1810547	  786.1	  592.5	 3337.0	...
1810548	  785.6	  592.7	 3338.0	...
1810549	  785.5	  592.7	 3338.0	...
1810550	  785.8	  592.6	 3337.0	...
1810551	  786.2	  592.2	 3336.0	...
1810552	  786.1	  592.0	 3336.0	...
1810553	  786.0	  591.8	 3336.0	...
1810554	  786.0	  591.7	 3336.0	...
1810555	  786.0	  592.0	 3337.0	...
1810556	  785.9	  592.4	 3334.0	...
1810557	  786.0	  592.7	 3332.0	...
1810558	  786.2	  592.5	 3329.0	...
1810559	  786.2	  592.4	 3328.0	...
1810560	  785.9	  592.4	 3330.0	...
1810561	  785.7	  592.6	 3331.0	...
1810562	  785.8	  592.9	 3333.0	...
1810563	  786.0	  593.2	 3335.0	...
1810564	  786.2	  593.6	 3336.0	...
1810565	  786.1	  593.7	 3337.0	...
1810566	  785.9	  593.6	 3336.0	...
1810567	  785.6	  593.4	 3334.0	...
1810568	  785.3	  593.1	 3334.0	...
1810569	  785.1	  593.0	 3335.0	...
1810570	  785.1	  592.8	 3336.0	...
1810571	  785.0	  593.0	 3336.0	...
1810572	  785.0	  593.3	 3336.0	...
1810573	  785.0	  593.6	 3336.0	...
1810574	  785.0	  593.7	 3335.0	...
1810575	  785.1	  593.8	 3335.0	...
1810576	  785.2	  593.9	 3335.0	...
1810577	  785.3	  593.9	 3335.0	...
1810578	  785.6	  593.7	 3335.0	...
1810579	  785.9	  593.4	 3337.0	...
1810580	  786.1	  593.3	 3339.0	...
1810581	  786.1	  593.1	 3341.0	...
1810582	  786.1	  593.0	 3341.0	...
1810583	  785.8	  593.0	 3342.0	...
1810584	  785.5	  593.1	 3342.0	...
1810585	  785.0	  593.2	 3343.0	...
1810586	  784.7	  593.2	 3342.0	...
1810587	  784.7	  593.3	 3343.0	...
1810588	  784.9	  593.5	 3344.0	...
1810589	  785.0	  593.6	 3345.0	...
1810590	  785.0	  593.8	 3345.0	...
1810591	  785.0	  593.7	 3342.0	...
1810592	  785.1	  593.7	 3339.0	...
1810593	  785.3	  593.6	 3341.0	...
1810594	  785.5	  593.5	 3344.0	...
1810595	  785.4	  593.5	 3345.0	...
1810596	  785.1	  593.6	 3344.0	...
1810597	  784.8	  593.8	 3343.0	...
1810598	  784.9	  594.0	 3344.0	...
1810599	  784.8	  594.0	 3345.0	...
1810600	  784.7	  594.3	 3346.0	...
1810601	  784.8	  594.4	 3347.0	...
1810602	  784.9	  594.4	 3347.0	...
1810603	  784.8	  594.3	 3343.0	...
1810604	  784.4	  594.4	 3339.0	...
1810605	  784.4	  594.5	 3336.0	...
1810606	  784.7	  594.3	 3337.0	...
1810607	  785.0	  594.1	 3339.0	...
1810608	  785.0	  594.0	 3339.0	...
1810609	  785.1	  594.2	 3342.0	...
1810610	  785.2	  594.3	 3346.0	...
1810611	  785.2	  594.1	 3350.0	...
1810612	  785.1	  593.9	 3349.0	...
1810613	  785.0	  593.8	 3349.0	...
1810614	  784.9	  593.9	 3348.0	...
1810615	  784.8	  594.2	 3348.0	...
1810616	  784.7	  594.3	 3348.0	...
1810617	  784.6	  594.2	 3349.0	...
1810618	  784.4	  594.0	 3350.0	...
1810619	  784.3	  594.0	 3351.0	...
1810620	  784.1	  593.9	 3351.0	...
1810621	  784.5	  593.8	 3351.0	...
1810622	  784.9	  593.7	 3352.0	...
1810623	  785.1	  593.6	 3352.0	...
1810624	  784.9	  593.7	 3352.0	...
1810625	  784.6	  594.1	 3352.0	...
1810626	  784.5	  594.4	 3351.0	...
1810627	  784.4	  594.7	 3350.0	...
1810628	  784.4	  594.5	 3350.0	...
1810629	  784.4	  594.4	 3350.0	...
1810630	  784.4	  594.3	 3349.0	...
1810631	  784.6	  594.2	 3347.0	...
1810632	  784.8	  594.2	 3345.0	...
1810633	  784.9	  594.1	 3343.0	...
1810634	  784.7	  594.4	 3344.0	...
1810635	  784.7	  594.7	 3344.0	...
1810636	  784.6	  595.1	 3345.0	...
1810637	  784.5	  594.5	 3345.0	...
1810638	  784.5	  594.0	 3345.0	...
1810639	  784.4	  593.6	 3346.0	...
1810640	  784.4	  593.7	 3346.0	...
1810641	  784.6	  593.9	 3346.0	...
1810642	  785.0	  594.0	 3346.0	...
1810643	  785.3	  594.4	 3348.0	...
1810644	  785.6	  594.9	 3350.0	...
1810645	  785.6	  595.4	 3352.0	...
1810646	  785.5	  595.6	 3351.0	...
1810647	  785.5	  595.7	 3354.0	...
1810648	  785.5	  595.7	 3357.0	...
1810649	  785.6	  595.4	 3358.0	...
1810650	  785.7	  595.1	 3356.0	...
1810651	  785.7	  595.0	 3354.0	...
1810652	  785.5	  594.9	 3353.0	...
1810653	  785.3	  594.7	 3352.0	...
1810654	  785.3	  594.5	 3353.0	...
1810655	  785.3	  594.3	 3353.0	...
1810656	  785.2	  594.2	 3354.0	...
1810657	  785.2	  594.1	 3354.0	...
1810658	  785.2	  594.0	 3353.0	...
1810659	  785.1	  594.1	 3352.0	...
1810660	  784.8	  594.3	 3353.0	...
1810661	  784.5	  594.4	 3355.0	...
1810662	  784.8	  594.5	 3356.0	...
1810663	  785.2	  594.5	 3356.0	...
1810664	  785.7	  594.5	 3356.0	...
1810665	  785.8	  594.6	 3355.0	...
1810666	  785.7	  594.8	 3356.0	...
1810667	  785.6	  594.8	 3356.0	...
1810668	  785.6	  594.6	 3356.0	...
1810669	  785.6	  594.4	 3358.0	...
1810670	  785.6	  594.3	 3360.0	...
1810671	  785.5	  594.5	 3361.0	...
1810672	  785.4	  594.6	 3361.0	...
1810673	  785.4	  594.7	 3360.0	...
1810674	  785.5	  594.8	 3361.0	...
1810675	  785.5	  594.8	 3361.0	...
1810676	  785.5	  594.7	 3362.0	...
1810677	  785.4	  594.6	 3363.0	...
1810678	  785.2	  594.6	 3360.0	...
1810679	  785.1	  594.7	 3356.0	...
1810680	  785.2	  594.6	 3355.0	...
1810681	  785.3	  594.5	 3358.0	...
1810682	  785.5	  594.4	 3362.0	...
1810683	  785.5	  594.4	 3363.0	...
1810684	  785.6	  594.4	 3364.0	...
1810685	  785.7	  594.4	 3365.0	...
1810686	  785.8	  594.3	 3365.0	...
1810687	  785.8	  594.3	 3364.0	...
1810688	  785.8	  593.9	 3363.0	...
1810689	  785.8	  593.6	 3360.0	...
1810690	  785.8	  593.5	 3358.0	...
1810691	  785.9	  593.8	 3359.0	...
1810692	  785.8	  594.1	 3362.0	...
1810693	  785.7	  594.4	 3365.0	...
1810694	  785.6	  594.6	 3365.0	...
1810695	  785.6	  594.8	 3364.0	...
1810696	  785.6	  594.9	 3364.0	...
1810697	  785.5	  595.1	 3364.0	...
MSG	1810698 0000 _ Number Off
1810698	  785.5	  595.2	 3365.0	...
1810699	  785.4	  595.1	 3367.0	...
1810700	  785.3	  594.8	 3368.0	...
1810701	  785.3	  594.5	 3369.0	...
1810702	  785.2	  594.3	 3370.0	...
1810703	  785.2	  594.2	 3370.0	...
1810704	  785.2	  594.2	 3370.0	...
1810705	  785.2	  594.2	 3370.0	...
1810706	  785.3	  594.6	 3371.0	...
1810707	  785.4	  595.1	 3371.0	...
1810708	  785.5	  595.5	 3371.0	...
1810709	  785.6	  595.5	 3371.0	...
1810710	  785.7	  595.3	 3371.0	...
1810711	  785.7	  595.1	 3372.0	...
1810712	  785.8	  594.9	 3372.0	...
1810713	  785.7	  594.8	 3371.0	...
1810714	  785.5	  594.8	 3371.0	...
1810715	  785.2	  594.7	 3372.0	...
1810716	  785.2	  594.6	 3373.0	...
1810717	  785.0	  594.4	 3374.0	...
1810718	  784.9	  594.3	 3375.0	...
1810719	  785.1	  594.4	 3376.0	...
1810720	  785.4	  594.7	 3376.0	...
1810721	  785.6	  595.0	 3377.0	...
1810722	  785.5	  595.0	 3375.0	...
1810723	  785.3	  595.0	 3374.0	...
1810724	  785.2	  594.8	 3372.0	...
1810725	  785.2	  594.6	 3373.0	...
1810726	  785.2	  594.4	 3373.0	...
1810727	  785.1	  594.1	 3373.0	...
1810728	  785.4	  593.8	 3374.0	...
1810729	  785.7	  593.8	 3375.0	...
1810730	  785.9	  594.1	 3376.0	...
1810731	  785.6	  594.8	 3378.0	...
1810732	  785.3	  595.1	 3380.0	...
1810733	  785.7	  595.2	 3381.0	...
1810734	  786.2	  595.1	 3382.0	...
1810735	  786.6	  594.9	 3382.0	...
1810736	  786.5	  594.9	 3382.0	...
1810737	  786.4	  594.8	 3381.0	...
1810738	  786.5	  594.7	 3380.0	...
1810739	  786.5	  594.7	 3381.0	...
1810740	  786.6	  594.7	 3383.0	...
1810741	  786.7	  594.5	 3385.0	...
1810742	  786.7	  594.3	 3388.0	...
1810743	  786.4	  594.7	 3391.0	...
1810744	  785.9	  595.1	 3391.0	...
1810745	  785.4	  595.6	 3389.0	...
1810746	  785.5	  595.6	 3387.0	...
1810747	  785.7	  595.4	 3388.0	...
1810748	  785.9	  595.1	 3388.0	...
1810749	  786.0	  594.7	 3387.0	...
1810750	  786.1	  594.5	 3387.0	...
1810751	  786.2	  594.5	 3386.0	...
1810752	  786.2	  594.3	 3386.0	...
1810753	  786.1	  594.1	 3388.0	...
1810754	  786.0	  594.1	 3389.0	...
1810755	  785.8	  594.5	 3389.0	...
1810756	  785.7	  594.9	 3390.0	...
1810757	  785.5	  595.0	 3392.0	...
1810758	  785.5	  594.9	 3393.0	...
1810759	  785.5	  594.7	 3393.0	...
1810760	  785.5	  594.7	 3393.0	...
1810761	  785.9	  594.7	 3393.0	...
1810762	  786.3	  594.7	 3392.0	...
1810763	  786.6	  594.7	 3392.0	...
1810764	  786.4	  594.7	 3393.0	...
1810765	  786.3	  594.4	 3394.0	...
1810766	  786.3	  594.1	 3397.0	...
1810767	  786.2	  594.0	 3400.0	...
1810768	  786.3	  594.2	 3400.0	...
1810769	  786.4	  594.4	 3398.0	...
1810770	  786.4	  594.4	 3395.0	...
1810771	  786.4	  594.3	 3396.0	...
1810772	  786.1	  594.3	 3398.0	...
1810773	  785.7	  594.3	 3399.0	...
1810774	  785.4	  594.4	 3400.0	...
1810775	  785.5	  594.5	 3400.0	...
1810776	  785.9	  594.5	 3401.0	...
1810777	  786.3	  594.5	 3402.0	...
1810778	  786.6	  594.5	 3406.0	...
1810779	  786.6	  594.5	 3408.0	...
1810780	  786.6	  594.4	 3409.0	...
1810781	  786.6	  594.4	 3407.0	...
1810782	  786.6	  594.4	 3405.0	...
1810783	  786.6	  594.5	 3404.0	...
1810784	  786.6	  594.6	 3403.0	...
1810785	  786.7	  594.6	 3404.0	...
1810786	  786.8	  594.6	 3406.0	...
1810787	  787.0	  594.5	 3407.0	...
1810788	  787.0	  594.5	 3408.0	...
1810789	  787.0	  594.6	 3407.0	...
1810790	  786.9	  594.6	 3406.0	...
1810791	  786.7	  594.5	 3408.0	...
1810792	  786.5	  594.5	 3411.0	...
1810793	  786.0	  594.7	 3414.0	...
1810794	  785.5	  594.8	 3414.0	...
1810795	  785.1	  594.8	 3413.0	...
1810796	  785.2	  594.4	 3411.0	...
1810797	  785.4	  594.1	 3410.0	...
1810798	  785.5	  594.0	 3411.0	...
1810799	  785.4	  594.1	 3413.0	...
1810800	  785.4	  594.2	 3415.0	...
1810801	  785.3	  594.3	 3416.0	...
1810802	  785.4	  594.2	 3416.0	...
1810803	  785.4	  594.2	 3416.0	...
1810804	  785.5	  594.2	 3417.0	...
1810805	  785.3	  594.2	 3417.0	...
1810806	  785.2	  594.1	 3419.0	...
1810807	  785.1	  594.1	 3420.0	...
1810808	  785.3	  594.2	 3421.0	...
1810809	  785.6	  594.4	 3422.0	...
1810810	  785.9	  594.5	 3421.0	...
1810811	  785.8	  594.4	 3420.0	...
1810812	  785.8	  594.2	 3419.0	...
1810813	  785.8	  594.2	 3419.0	...
1810814	  785.8	  594.2	 3419.0	...
1810815	  785.8	  594.3	 3418.0	...
1810816	  785.9	  594.4	 3418.0	...
1810817	  786.0	  594.5	 3418.0	...
1810818	  786.2	  594.3	 3419.0	...
1810819	  786.4	  594.0	 3420.0	...
1810820	  786.3	  593.7	 3419.0	...
1810821	  786.2	  594.1	 3418.0	...
1810822	  786.1	  594.5	 3419.0	...
1810823	  786.1	  594.9	 3421.0	...
1810824	  786.4	  594.6	 3423.0	...
1810825	  786.6	  594.3	 3423.0	...
1810826	  786.8	  594.0	 3423.0	...
1810827	  786.7	  593.9	 3424.0	...
1810828	  786.6	  593.8	 3427.0	...
1810829	  786.5	  593.8	 3430.0	...
1810830	  786.4	  593.8	 3432.0	...
1810831	  786.3	  593.8	 3431.0	...
1810832	  786.3	  593.7	 3431.0	...
1810833	  786.3	  593.6	 3431.0	...
1810834	  786.4	  593.4	 3431.0	...
1810835	  786.4	  593.3	 3431.0	...
1810836	  786.4	  593.1	 3431.0	...
1810837	  786.4	  592.9	 3431.0	...
1810838	  786.4	  592.8	 3431.0	...
1810839	  786.4	  592.8	 3432.0	...
1810840	  786.1	  592.9	 3432.0	...
1810841	  785.9	  592.9	 3432.0	...
1810842	  785.8	  592.9	 3432.0	...
1810843	  785.9	  592.7	 3433.0	...
1810844	  785.7	  592.5	 3434.0	...
1810845	  785.5	  592.3	 3436.0	...
1810846	  785.7	  592.1	 3438.0	...
1810847	  786.1	  592.0	 3441.0	...
1810848	  786.4	  592.1	 3442.0	...
1810849	  786.3	  592.2	 3444.0	...
1810850	  786.1	  592.4	 3445.0	...
1810851	  786.1	  592.4	 3443.0	...
1810852	  786.0	  592.3	 3440.0	...
1810853	  786.0	  592.3	 3438.0	...
1810854	  786.0	  592.2	 3440.0	...
1810855	  786.0	  592.3	 3442.0	...
1810856	  785.9	  592.4	 3445.0	...
1810857	  785.8	  592.4	 3445.0	...
1810858	  785.8	  592.2	 3445.0	...
1810859	  785.8	  592.1	 3443.0	...
1810860	  785.9	  591.9	 3441.0	...
1810861	  785.9	  592.0	 3441.0	...
1810862	  786.1	  592.0	 3440.0	...
1810863	  786.3	  592.0	 3439.0	...
1810864	  786.5	  592.1	 3440.0	...
1810865	  786.5	  592.2	 3442.0	...
1810866	  786.5	  592.1	 3445.0	...
1810867	  786.5	  591.9	 3447.0	...
1810868	  786.4	  591.7	 3449.0	...
1810869	  786.3	  591.6	 3450.0	...
1810870	  786.3	  591.6	 3453.0	...
1810871	  786.3	  591.8	 3455.0	...
1810872	  786.5	  591.9	 3456.0	...
1810873	  786.7	  592.1	 3455.0	...
1810874	  786.7	  592.2	 3453.0	...
1810875	  786.5	  592.3	 3450.0	...
1810876	  786.3	  592.3	 3448.0	...
1810877	  786.3	  592.3	 3447.0	...
1810878	  786.4	  592.4	 3447.0	...
1810879	  786.4	  592.4	 3447.0	...
1810880	  786.4	  592.4	 3448.0	...
1810881	  786.5	  592.9	 3449.0	...
1810882	  786.6	  593.4	 3450.0	...
1810883	  786.8	  593.9	 3450.0	...
1810884	  786.9	  594.0	 3451.0	...
1810885	  787.1	  593.7	 3452.0	...
1810886	  787.2	  593.3	 3454.0	...
1810887	  787.2	  592.8	 3456.0	...
1810888	  787.3	  592.7	 3456.0	...
1810889	  787.2	  592.7	 3454.0	...
1810890	  787.1	  592.9	 3453.0	...
1810891	  786.8	  593.1	 3454.0	...
1810892	  786.6	  592.9	 3456.0	...
1810893	  786.4	  592.7	 3458.0	...
1810894	  786.4	  592.6	 3458.0	...
1810895	  786.5	  592.6	 3459.0	...
1810896	  786.6	  592.6	 3461.0	...
1810897	  786.7	  592.6	 3460.0	...
1810898	  786.8	  592.5	 3458.0	...
1810899	  786.8	  592.4	 3458.0	...
1810900	  786.8	  592.4	 3460.0	...
1810901	  786.7	  592.4	 3462.0	...
1810902	  786.7	  592.4	 3465.0	...
1810903	  786.9	  592.4	 3467.0	...
1810904	  787.1	  592.3	 3469.0	...
1810905	  787.3	  592.3	 3471.0	...
1810906	  787.3	  592.2	 3473.0	...
1810907	  787.4	  592.1	 3475.0	...
1810908	  787.1	  592.1	 3477.0	...
1810909	  786.8	  592.4	 3478.0	...
1810910	  786.5	  592.7	 3479.0	...
1810911	  786.6	  592.8	 3475.0	...
MSG	1810912 0000 _ Number On
1810912	  786.6	  592.6	 3472.0	...
1810913	  786.6	  592.7	 3470.0	...
1810914	  786.8	  592.8	 3472.0	...
1810915	  786.9	  593.0	 3476.0	...
1810916	  787.2	  592.9	 3477.0	...
1810917	  787.2	  592.5	 3479.0	...
1810918	  787.0	  592.1	 3479.0	...
1810919	  786.8	  591.7	 3479.0	...
1810920	  786.9	  591.6	 3479.0	...
1810921	  787.2	  591.4	 3479.0	...
1810922	  787.4	  591.6	 3480.0	...
1810923	  787.4	  592.0	 3482.0	...
1810924	  787.3	  592.3	 3479.0	...
1810925	  787.2	  592.2	 3476.0	...
1810926	  787.1	  592.3	 3475.0	...
1810927	  787.2	  592.4	 3477.0	...
1810928	  787.2	  592.4	 3480.0	...
1810929	  787.2	  592.6	 3479.0	...
1810930	  787.1	  592.9	 3478.0	...
1810931	  787.0	  593.2	 3479.0	...
1810932	  787.4	  592.6	 3481.0	...
1810933	  787.8	  592.0	 3482.0	...
1810934	  788.2	  591.3	 3480.0	...
1810935	  788.3	  591.2	 3478.0	...
1810936	  788.2	  591.1	 3477.0	...
1810937	  788.0	  590.8	 3479.0	...
1810938	  787.8	  590.7	 3482.0	...
1810939	  787.8	  590.6	 3487.0	...
1810940	  787.8	  590.6	 3490.0	...
1810941	  787.7	  590.7	 3492.0	...
1810942	  787.6	  591.0	 3493.0	...
1810943	  787.6	  591.3	 3493.0	...
1810944	  787.4	  591.5	 3489.0	...
1810945	  787.2	  591.3	 3485.0	...
1810946	  787.1	  591.0	 3481.0	...
1810947	  787.2	  590.9	 3481.0	...
1810948	  787.2	  590.6	 3482.0	...
1810949	  787.3	  590.5	 3484.0	...
1810950	  787.3	  590.3	 3487.0	...
1810951	  787.4	  590.3	 3488.0	...
1810952	  787.5	  590.3	 3488.0	...
1810953	  787.5	  590.3	 3488.0	...
1810954	  787.5	  590.4	 3488.0	...
1810955	  787.4	  590.5	 3488.0	...
1810956	  787.3	  590.6	 3489.0	...
1810957	  786.9	  590.5	 3489.0	...
1810958	  786.1	  590.4	 3489.0	...
EFIX R   1810084	1810958	875	  787.7	  593.3	   3336
SSACC R  1810959
1810959	  785.0	  589.9	 3489.0	...
1810960	  783.3	  589.6	 3489.0	...
1810961	  781.1	  588.7	 3490.0	...
1810962	  778.7	  587.8	 3491.0	...
1810963	  776.1	  586.0	 3493.0	...
1810964	  773.5	  584.3	 3494.0	...
1810965	  770.1	  582.0	 3495.0	...
1810966	  766.9	  579.6	 3495.0	...
1810967	  764.2	  577.6	 3498.0	...
1810968	  762.7	  576.0	 3501.0	...
1810969	  761.0	  574.6	 3504.0	...
1810970	  760.0	  572.5	 3504.0	...
1810971	  758.8	  571.1	 3505.0	...
ESACC R  1810959	1810971	13	  785.0	  589.9	  758.8	  571.1	   0.69	     65
SFIX R   1810972
1810972	  758.3	  570.0	 3505.0	...
1810973	  758.0	  569.7	 3504.0	...
1810974	  758.9	  569.3	 3502.0	...
1810975	  760.0	  569.2	 3501.0	...
1810976	  761.9	  569.2	 3501.0	...
1810977	  763.4	  569.3	 3498.0	...
1810978	  765.7	  569.3	 3496.0	...
1810979	  767.5	  569.2	 3495.0	...
1810980	  769.0	  569.7	 3497.0	...
1810981	  769.6	  570.3	 3498.0	...
1810982	  770.3	  570.8	 3497.0	...
1810983	  770.9	  571.2	 3495.0	...
1810984	  771.4	  571.6	 3494.0	...
1810985	  771.2	  572.1	 3494.0	...
1810986	  771.0	  572.8	 3495.0	...
1810987	  770.9	  573.6	 3496.0	...
1810988	  770.9	  574.4	 3499.0	...
1810989	  770.9	  574.6	 3502.0	...
1810990	  770.9	  574.8	 3502.0	...
1810991	  771.0	  575.1	 3501.0	...
1810992	  771.1	  575.4	 3500.0	...
1810993	  771.1	  575.7	 3500.0	...
1810994	  771.1	  575.7	 3499.0	...
1810995	  771.1	  575.6	 3498.0	...
1810996	  771.1	  575.7	 3497.0	...
1810997	  771.0	  575.7	 3501.0	...
1810998	  770.8	  575.7	 3504.0	...
1810999	  770.7	  575.8	 3506.0	...
1811000	  770.0	  576.0	 3505.0	...
1811001	  769.4	  576.0	 3505.0	...
1811002	  768.9	  576.0	 3506.0	...
1811003	  768.8	  575.9	 3507.0	...
1811004	  768.7	  575.9	 3509.0	...
1811005	  768.6	  576.0	 3509.0	...
1811006	  768.5	  576.0	 3509.0	...
1811007	  768.5	  575.9	 3510.0	...
1811008	  768.5	  575.8	 3510.0	...
1811009	  768.6	  575.6	 3510.0	...
1811010	  768.7	  575.6	 3510.0	...
1811011	  768.7	  575.7	 3510.0	...
1811012	  768.7	  575.7	 3509.0	...
1811013	  768.6	  575.8	 3509.0	...
1811014	  768.6	  575.7	 3509.0	...
1811015	  768.6	  575.6	 3509.0	...
1811016	  768.6	  575.8	 3509.0	...
1811017	  768.6	  576.1	 3508.0	...
1811018	  768.6	  576.1	 3507.0	...
1811019	  768.6	  575.8	 3508.0	...
1811020	  768.7	  575.7	 3509.0	...
1811021	  768.7	  576.0	 3511.0	...
1811022	  768.8	  576.1	 3512.0	...
1811023	  768.8	  575.9	 3514.0	...
1811024	  768.8	  575.7	 3515.0	...
1811025	  768.8	  575.8	 3514.0	...
1811026	  768.8	  575.9	 3514.0	...
1811027	  768.8	  575.6	 3512.0	...
1811028	  768.8	  575.0	 3510.0	...
1811029	  768.7	  574.7	 3509.0	...
1811030	  768.7	  575.0	 3511.0	...
1811031	  768.6	  575.4	 3512.0	...
1811032	  768.6	  575.6	 3513.0	...
1811033	  768.6	  575.7	 3513.0	...
1811034	  768.7	  575.8	 3513.0	...
1811035	  768.6	  575.9	 3512.0	...
1811036	  768.2	  576.1	 3512.0	...
1811037	  767.8	  576.3	 3511.0	...
1811038	  767.6	  576.5	 3510.0	...
1811039	  767.7	  576.7	 3511.0	...
1811040	  767.8	  576.9	 3510.0	...
1811041	  767.9	  576.7	 3509.0	...
1811042	  768.0	  576.5	 3508.0	...
1811043	  768.1	  575.9	 3508.0	...
1811044	  768.0	  575.5	 3509.0	...
1811045	  767.7	  575.4	 3509.0	...
1811046	  767.5	  575.5	 3510.0	...
1811047	  767.5	  575.7	 3509.0	...
1811048	  767.5	  575.7	 3508.0	...
1811049	  767.4	  575.8	 3508.0	...
1811050	  767.4	  575.9	 3509.0	...
1811051	  767.3	  575.9	 3511.0	...
1811052	  767.4	  576.2	 3512.0	...
1811053	  767.2	  576.5	 3510.0	...
1811054	  767.0	  576.8	 3509.0	...
1811055	  766.8	  576.6	 3508.0	...
1811056	  766.8	  576.0	 3507.0	...
1811057	  766.7	  575.5	 3506.0	...
1811058	  766.7	  575.2	 3506.0	...
1811059	  766.6	  575.2	 3506.0	...
1811060	  766.4	  575.3	 3504.0	...
1811061	  766.2	  575.5	 3502.0	...
1811062	  766.2	  575.9	 3500.0	...
1811063	  766.6	  576.3	 3500.0	...
1811064	  766.9	  576.8	 3501.0	...
1811065	  767.0	  577.0	 3503.0	...
1811066	  766.9	  577.1	 3504.0	...
1811067	  766.8	  577.0	 3504.0	...
1811068	  766.8	  576.9	 3505.0	...
1811069	  767.0	  576.8	 3505.0	...
1811070	  767.1	  576.7	 3505.0	...
1811071	  767.2	  576.7	 3505.0	...
1811072	  767.2	  576.7	 3505.0	...
1811073	  767.0	  576.5	 3506.0	...
1811074	  766.9	  576.2	 3506.0	...
1811075	  766.7	  576.1	 3506.0	...
1811076	  767.0	  576.4	 3502.0	...
1811077	  767.2	  576.8	 3499.0	...
1811078	  767.3	  577.2	 3498.0	...
1811079	  767.1	  577.3	 3500.0	...
1811080	  766.9	  577.5	 3501.0	...
1811081	  766.8	  577.5	 3502.0	...
1811082	  766.6	  577.5	 3501.0	...
1811083	  766.5	  577.4	 3501.0	...
1811084	  766.5	  577.4	 3505.0	...
1811085	  766.1	  577.6	 3507.0	...
1811086	  765.6	  577.7	 3509.0	...
1811087	  765.3	  577.6	 3507.0	...
1811088	  765.5	  577.4	 3507.0	...
1811089	  765.8	  577.3	 3507.0	...
1811090	  765.9	  577.2	 3507.0	...
1811091	  766.0	  577.1	 3505.0	...
1811092	  766.2	  576.9	 3503.0	...
1811093	  766.3	  576.8	 3500.0	...
1811094	  766.3	  576.5	 3500.0	...
1811095	  766.3	  576.4	 3500.0	...
1811096	  766.3	  576.3	 3501.0	...
1811097	  766.1	  576.2	 3501.0	...
1811098	  765.8	  576.5	 3502.0	...
1811099	  765.7	  576.8	 3503.0	...
1811100	  765.8	  577.3	 3503.0	...
1811101	  765.9	  577.4	 3503.0	...
1811102	  765.9	  577.5	 3502.0	...
1811103	  765.8	  577.5	 3503.0	...
1811104	  765.6	  577.6	 3503.0	...
1811105	  765.6	  577.4	 3503.0	...
1811106	  765.5	  577.3	 3503.0	...
1811107	  765.4	  577.0	 3504.0	...
1811108	  765.4	  576.9	 3504.0	...
1811109	  765.4	  577.0	 3504.0	...
1811110	  765.4	  577.3	 3502.0	...
1811111	  765.4	  577.7	 3500.0	...
1811112	  765.4	  578.1	 3497.0	...
1811113	  765.6	  578.2	 3497.0	...
1811114	  765.8	  578.0	 3498.0	...
1811115	  765.8	  577.7	 3499.0	...
1811116	  765.5	  577.3	 3501.0	...
1811117	  765.2	  577.4	 3504.0	...
1811118	  765.1	  577.4	 3505.0	...
1811119	  765.3	  577.4	 3505.0	...
1811120	  765.4	  577.8	 3505.0	...
1811121	  765.5	  578.3	 3505.0	...
1811122	  765.4	  578.7	 3505.0	...
1811123	  765.2	  578.6	 3505.0	...
1811124	  765.1	  578.4	 3505.0	...
1811125	  765.1	  578.2	 3505.0	...
1811126	  765.2	  578.1	 3505.0	...
1811127	  765.1	  578.1	 3505.0	...
1811128	  764.9	  578.1	 3507.0	...
1811129	  764.8	  578.2	 3508.0	...
1811130	  764.8	  578.4	 3507.0	...
1811131	  764.7	  578.6	 3506.0	...
1811132	  764.8	  578.7	 3505.0	...
1811133	  764.8	  578.7	 3504.0	...
1811134	  764.8	  578.5	 3502.0	...
1811135	  764.7	  578.4	 3501.0	...
1811136	  764.7	  578.2	 3501.0	...
1811137	  764.6	  578.2	 3502.0	...
1811138	  764.8	  578.3	 3503.0	...
1811139	  765.1	  578.4	 3503.0	...
1811140	  765.2	  578.4	 3503.0	...
1811141	  765.0	  578.3	 3502.0	...
1811142	  764.8	  578.2	 3502.0	...
1811143	  764.7	  578.5	 3502.0	...
1811144	  764.7	  578.8	 3502.0	...
1811145	  764.8	  579.1	 3500.0	...
1811146	  764.8	  579.2	 3499.0	...
1811147	  764.8	  579.3	 3498.0	...
1811148	  764.7	  579.5	 3499.0	...
1811149	  764.6	  579.7	 3500.0	...
1811150	  764.5	  580.0	 3501.0	...
1811151	  764.5	  580.1	 3501.0	...
1811152	  764.5	  580.1	 3497.0	...
1811153	  764.4	  580.1	 3494.0	...
1811154	  764.4	  579.9	 3493.0	...
1811155	  764.4	  579.6	 3493.0	...
1811156	  764.4	  579.4	 3495.0	...
1811157	  764.4	  579.5	 3496.0	...
1811158	  764.4	  579.5	 3497.0	...
1811159	  764.4	  579.6	 3496.0	...
1811160	  764.3	  579.5	 3495.0	...
1811161	  764.1	  579.3	 3497.0	...
1811162	  763.9	  579.3	 3498.0	...
1811163	  763.7	  579.3	 3497.0	...
1811164	  763.7	  579.5	 3495.0	...
1811165	  763.8	  579.6	 3492.0	...
1811166	  763.9	  579.7	 3492.0	...
1811167	  763.9	  579.6	 3492.0	...
1811168	  763.8	  579.6	 3492.0	...
1811169	  763.8	  579.6	 3491.0	...
1811170	  763.8	  579.5	 3492.0	...
1811171	  763.9	  579.4	 3492.0	...
1811172	  764.0	  579.3	 3493.0	...
1811173	  764.1	  579.4	 3496.0	...
1811174	  764.3	  579.4	 3499.0	...
1811175	  764.3	  579.5	 3501.0	...
1811176	  764.2	  579.7	 3501.0	...
1811177	  764.1	  580.0	 3501.0	...
1811178	  764.1	  580.4	 3501.0	...
1811179	  764.0	  580.5	 3500.0	...
1811180	  763.9	  580.6	 3499.0	...
1811181	  763.8	  580.8	 3498.0	...
1811182	  763.8	  581.0	 3497.0	...
1811183	  763.7	  580.7	 3497.0	...
1811184	  763.8	  580.3	 3494.0	...
1811185	  764.0	  580.1	 3492.0	...
1811186	  764.2	  580.3	 3491.0	...
1811187	  764.2	  580.4	 3490.0	...
1811188	  764.3	  580.2	 3489.0	...
1811189	  764.4	  579.9	 3489.0	...
1811190	  764.5	  579.6	 3491.0	...
1811191	  764.6	  579.5	 3493.0	...
1811192	  764.7	  579.4	 3492.0	...
1811193	  764.6	  579.4	 3492.0	...
1811194	  764.5	  579.3	 3493.0	...
1811195	  764.3	  579.4	 3495.0	...
1811196	  764.3	  579.6	 3494.0	...
1811197	  764.3	  579.8	 3490.0	...
1811198	  764.2	  580.0	 3485.0	...
1811199	  764.1	  580.1	 3482.0	...
1811200	  764.0	  580.3	 3481.0	...
1811201	  764.0	  580.5	 3482.0	...
1811202	  764.0	  580.7	 3483.0	...
1811203	  764.2	  581.1	 3484.0	...
1811204	  764.3	  581.3	 3484.0	...
1811205	  764.5	  581.5	 3482.0	...
1811206	  764.5	  581.2	 3481.0	...
1811207	  764.5	  581.0	 3480.0	...
1811208	  764.6	  580.8	 3479.0	...
1811209	  764.6	  580.7	 3480.0	...
1811210	  764.5	  580.2	 3480.0	...
1811211	  764.5	  579.8	 3481.0	...
1811212	  764.4	  579.6	 3480.0	...
1811213	  764.3	  579.8	 3478.0	...
1811214	  764.2	  580.2	 3477.0	...
1811215	  764.0	  580.4	 3476.0	...
1811216	  764.0	  580.8	 3476.0	...
1811217	  764.1	  581.0	 3475.0	...
1811218	  764.0	  581.2	 3474.0	...
1811219	  763.8	  581.2	 3472.0	...
1811220	  763.7	  581.2	 3474.0	...
1811221	  763.7	  581.5	 3478.0	...
1811222	  764.0	  581.7	 3479.0	...
1811223	  764.3	  582.0	 3476.0	...
1811224	  764.4	  582.0	 3473.0	...
1811225	  764.2	  582.2	 3472.0	...
1811226	  763.9	  582.4	 3471.0	...
1811227	  763.9	  582.7	 3470.0	...
1811228	  764.0	  582.9	 3470.0	...
MSG	1811229 0000 _ Number Off
1811229	  764.2	  583.0	 3470.0	...
1811230	  764.4	  583.0	 3469.0	...
1811231	  764.6	  582.3	 3468.0	...
1811232	  764.7	  581.5	 3466.0	...
1811233	  764.7	  581.1	 3466.0	...
1811234	  764.8	  581.4	 3465.0	...
1811235	  764.9	  581.6	 3466.0	...
1811236	  765.1	  581.4	 3467.0	...
1811237	  765.1	  581.4	 3468.0	...
1811238	  765.1	  581.6	 3468.0	...
1811239	  765.0	  581.9	 3467.0	...
1811240	  765.0	  582.0	 3466.0	...
1811241	  764.9	  582.0	 3466.0	...
1811242	  764.9	  581.9	 3466.0	...
1811243	  764.9	  581.8	 3465.0	...
1811244	  764.9	  581.6	 3464.0	...
1811245	  764.8	  581.4	 3463.0	...
1811246	  764.7	  581.3	 3462.0	...
1811247	  764.7	  581.2	 3462.0	...
1811248	  764.8	  581.1	 3465.0	...
1811249	  765.0	  580.9	 3467.0	...
1811250	  765.2	  580.5	 3468.0	...
1811251	  765.2	  580.1	 3468.0	...
1811252	  765.1	  580.3	 3468.0	...
1811253	  764.9	  580.9	 3470.0	...
1811254	  764.8	  581.5	 3470.0	...
1811255	  764.7	  581.6	 3471.0	...
1811256	  764.7	  581.5	 3471.0	...
1811257	  765.0	  581.2	 3471.0	...
1811258	  765.4	  581.0	 3470.0	...
1811259	  765.5	  580.9	 3469.0	...
1811260	  765.2	  580.8	 3469.0	...
1811261	  765.2	  580.8	 3468.0	...
1811262	  765.4	  580.8	 3467.0	...
1811263	  765.4	  580.9	 3467.0	...
1811264	  765.3	  581.0	 3469.0	...
1811265	  765.3	  581.2	 3471.0	...
1811266	  765.4	  581.4	 3473.0	...
1811267	  765.6	  581.5	 3473.0	...
1811268	  765.8	  581.7	 3472.0	...
1811269	  765.9	  581.7	 3472.0	...
1811270	  765.9	  581.6	 3472.0	...
1811271	  765.9	  581.4	 3471.0	...
1811272	  765.9	  581.2	 3470.0	...
1811273	  765.9	  581.2	 3470.0	...
1811274	  766.0	  581.4	 3471.0	...
1811275	  766.0	  581.6	 3473.0	...
1811276	  765.7	  581.6	 3474.0	...
1811277	  765.4	  581.2	 3473.0	...
1811278	  765.4	  580.8	 3472.0	...
1811279	  765.7	  580.5	 3471.0	...
1811280	  766.1	  580.4	 3470.0	...
1811281	  766.1	  580.5	 3468.0	...
1811282	  766.1	  580.8	 3465.0	...
1811283	  766.2	  581.0	 3462.0	...
1811284	  766.0	  580.9	 3462.0	...
1811285	  765.8	  580.8	 3462.0	...
1811286	  765.7	  580.7	 3462.0	...
1811287	  765.7	  580.5	 3462.0	...
1811288	  765.7	  580.3	 3462.0	...
1811289	  765.9	  579.9	 3463.0	...
1811290	  766.0	  579.8	 3463.0	...
1811291	  766.1	  580.1	 3463.0	...
1811292	  766.1	  580.5	 3461.0	...
1811293	  766.1	  580.7	 3460.0	...
1811294	  766.1	  580.5	 3460.0	...
1811295	  766.1	  580.4	 3460.0	...
1811296	  766.0	  580.5	 3460.0	...
1811297	  765.9	  580.8	 3459.0	...
1811298	  765.8	  581.0	 3460.0	...
1811299	  765.9	  581.1	 3460.0	...
1811300	  766.2	  581.0	 3461.0	...
1811301	  766.5	  580.9	 3461.0	...
1811302	  766.6	  580.9	 3461.0	...
1811303	  766.7	  580.9	 3461.0	...
1811304	  766.7	  580.7	 3461.0	...
1811305	  766.7	  580.5	 3461.0	...
1811306	  766.7	  580.2	 3461.0	...
1811307	  766.9	  580.2	 3461.0	...
1811308	  767.1	  580.5	 3461.0	...
1811309	  767.3	  580.9	 3463.0	...
1811310	  767.3	  581.2	 3465.0	...
1811311	  767.2	  581.0	 3466.0	...
1811312	  767.0	  580.9	 3464.0	...
1811313	  766.9	  580.9	 3462.0	...
1811314	  766.8	  581.0	 3464.0	...
1811315	  766.9	  581.1	 3466.0	...
1811316	  767.0	  580.9	 3468.0	...
1811317	  767.1	  580.6	 3468.0	...
1811318	  767.3	  580.3	 3466.0	...
1811319	  767.3	  580.3	 3463.0	...
1811320	  767.1	  580.4	 3461.0	...
1811321	  766.8	  580.5	 3463.0	...
1811322	  766.6	  580.5	 3464.0	...
1811323	  766.6	  580.5	 3466.0	...
1811324	  766.9	  580.5	 3467.0	...
1811325	  767.1	  580.4	 3467.0	...
1811326	  767.5	  580.6	 3466.0	...
1811327	  767.9	  580.7	 3466.0	...
1811328	  768.1	  580.9	 3465.0	...
1811329	  768.1	  580.8	 3466.0	...
1811330	  767.9	  580.8	 3466.0	...
1811331	  767.8	  580.7	 3467.0	...
1811332	  767.8	  580.7	 3467.0	...
1811333	  767.9	  580.8	 3468.0	...
1811334	  767.9	  580.9	 3468.0	...
1811335	  767.9	  581.2	 3469.0	...
1811336	  768.0	  581.3	 3469.0	...
1811337	  768.1	  581.2	 3469.0	...
1811338	  768.2	  580.9	 3469.0	...
1811339	  768.2	  580.6	 3468.0	...
1811340	  768.1	  580.6	 3467.0	...
1811341	  768.0	  580.5	 3467.0	...
1811342	  768.1	  580.2	 3467.0	...
1811343	  768.1	  579.9	 3468.0	...
1811344	  768.0	  579.9	 3467.0	...
1811345	  768.0	  580.1	 3466.0	...
1811346	  768.0	  580.2	 3466.0	...
1811347	  768.1	  580.3	 3464.0	...
1811348	  767.7	  580.5	 3463.0	...
1811349	  767.2	  580.4	 3462.0	...
1811350	  767.3	  580.2	 3462.0	...
1811351	  768.0	  580.0	 3463.0	...
1811352	  768.8	  579.9	 3463.0	...
1811353	  769.0	  579.8	 3464.0	...
1811354	  769.1	  579.9	 3464.0	...
1811355	  769.1	  580.0	 3465.0	...
1811356	  769.1	  580.1	 3466.0	...
1811357	  769.0	  579.9	 3467.0	...
1811358	  768.9	  579.9	 3468.0	...
1811359	  768.9	  580.2	 3469.0	...
1811360	  768.9	  580.6	 3466.0	...
1811361	  768.9	  580.5	 3463.0	...
1811362	  769.0	  580.1	 3461.0	...
1811363	  768.9	  579.6	 3461.0	...
1811364	  768.6	  579.5	 3462.0	...
1811365	  768.3	  579.5	 3462.0	...
1811366	  768.0	  579.5	 3462.0	...
1811367	  768.0	  579.4	 3460.0	...
1811368	  768.3	  579.3	 3459.0	...
1811369	  768.5	  579.5	 3459.0	...
1811370	  768.8	  579.8	 3460.0	...
1811371	  768.8	  579.8	 3462.0	...
1811372	  768.7	  579.5	 3462.0	...
1811373	  768.6	  579.2	 3463.0	...
1811374	  768.5	  579.5	 3463.0	...
1811375	  768.5	  579.7	 3462.0	...
1811376	  768.5	  579.7	 3461.0	...
1811377	  768.6	  579.7	 3461.0	...
1811378	  769.0	  579.8	 3461.0	...
1811379	  769.4	  579.9	 3461.0	...
1811380	  769.0	  579.9	 3462.0	...
1811381	  768.6	  579.8	 3462.0	...
1811382	  768.7	  579.5	 3465.0	...
1811383	  769.3	  579.6	 3466.0	...
1811384	  769.9	  579.6	 3467.0	...
1811385	  769.9	  579.6	 3465.0	...
1811386	  769.8	  579.5	 3464.0	...
1811387	  769.7	  579.6	 3465.0	...
1811388	  769.6	  579.9	 3466.0	...
1811389	  769.6	  580.2	 3466.0	...
1811390	  769.5	  580.2	 3466.0	...
1811391	  769.5	  579.9	 3467.0	...
1811392	  769.5	  579.4	 3467.0	...
1811393	  769.5	  579.0	 3466.0	...
1811394	  769.5	  578.7	 3464.0	...
1811395	  769.5	  578.6	 3466.0	...
1811396	  769.4	  578.5	 3469.0	...
1811397	  769.3	  578.6	 3470.0	...
1811398	  769.4	  579.0	 3468.0	...
1811399	  769.7	  579.4	 3467.0	...
1811400	  770.0	  579.5	 3467.0	...
1811401	  770.1	  579.3	 3464.0	...
1811402	  770.0	  579.1	 3461.0	...
1811403	  769.9	  579.0	 3461.0	...
1811404	  770.0	  578.9	 3465.0	...
1811405	  770.2	  578.9	 3468.0	...
1811406	  770.5	  578.9	 3469.0	...
1811407	  770.5	  578.8	 3470.0	...
1811408	  770.6	  578.6	 3469.0	...
1811409	  770.6	  578.5	 3467.0	...
1811410	  770.5	  578.5	 3464.0	...
1811411	  770.4	  578.5	 3464.0	...
1811412	  770.4	  578.6	 3463.0	...
1811413	  770.6	  578.7	 3463.0	...
1811414	  770.6	  578.7	 3462.0	...
1811415	  770.6	  578.8	 3462.0	...
1811416	  770.6	  578.8	 3460.0	...
1811417	  770.7	  578.9	 3459.0	...
1811418	  770.7	  578.8	 3459.0	...
1811419	  770.6	  578.8	 3460.0	...
1811420	  770.5	  578.5	 3459.0	...
1811421	  770.6	  578.3	 3458.0	...
1811422	  770.8	  578.0	 3457.0	...
1811423	  771.1	  578.0	 3458.0	...
1811424	  771.3	  578.1	 3459.0	...
1811425	  771.4	  578.1	 3459.0	...
1811426	  771.4	  578.0	 3459.0	...
1811427	  771.2	  578.1	 3459.0	...
1811428	  771.3	  578.3	 3459.0	...
1811429	  771.3	  578.4	 3458.0	...
MSG	1811430 0000 _ Number On
1811430	  771.4	  578.4	 3458.0	...
1811431	  771.5	  578.4	 3460.0	...
1811432	  771.6	  578.5	 3462.0	...
1811433	  771.7	  578.6	 3464.0	...
1811434	  771.7	  578.4	 3461.0	...
1811435	  771.7	  578.2	 3457.0	...
1811436	  771.7	  578.0	 3455.0	...
1811437	  771.5	  578.0	 3456.0	...
1811438	  771.3	  578.1	 3460.0	...
1811439	  771.0	  578.2	 3463.0	...
1811440	  771.3	  578.1	 3464.0	...
1811441	  771.6	  577.9	 3461.0	...
1811442	  772.0	  577.9	 3458.0	...
1811443	  772.1	  578.1	 3458.0	...
1811444	  772.1	  578.3	 3457.0	...
1811445	  772.1	  578.6	 3456.0	...
1811446	  772.0	  578.8	 3458.0	...
1811447	  771.9	  579.1	 3461.0	...
1811448	  771.9	  579.1	 3463.0	...
1811449	  771.8	  578.9	 3461.0	...
1811450	  771.8	  578.6	 3461.0	...
1811451	  771.8	  578.5	 3463.0	...
1811452	  771.8	  578.5	 3465.0	...
1811453	  771.8	  578.5	 3465.0	...
1811454	  771.8	  578.4	 3465.0	...
1811455	  771.9	  578.0	 3465.0	...
1811456	  772.0	  577.6	 3464.0	...
1811457	  772.1	  577.5	 3463.0	...
1811458	  772.1	  577.7	 3462.0	...
1811459	  772.0	  578.0	 3462.0	...
1811460	  772.1	  578.0	 3460.0	...
1811461	  772.4	  577.9	 3459.0	...
1811462	  772.7	  577.8	 3459.0	...
1811463	  772.6	  577.7	 3460.0	...
1811464	  772.3	  577.8	 3460.0	...
1811465	  772.1	  577.9	 3458.0	...
1811466	  772.0	  577.9	 3456.0	...
1811467	  771.9	  577.8	 3455.0	...
1811468	  772.0	  577.7	 3456.0	...
1811469	  772.1	  578.0	 3458.0	...
1811470	  772.3	  578.4	 3459.0	...
1811471	  772.4	  578.7	 3459.0	...
1811472	  772.6	  578.7	 3458.0	...
1811473	  772.7	  578.6	 3458.0	...
1811474	  772.8	  578.6	 3458.0	...
1811475	  772.8	  578.7	 3457.0	...
1811476	  772.8	  578.7	 3456.0	...
1811477	  772.7	  578.6	 3457.0	...
1811478	  772.6	  578.5	 3459.0	...
1811479	  772.6	  578.3	 3462.0	...
1811480	  772.5	  578.2	 3463.0	...
1811481	  772.5	  578.1	 3463.0	...
1811482	  772.4	  578.3	 3462.0	...
1811483	  772.5	  578.5	 3463.0	...
1811484	  772.7	  578.8	 3465.0	...
1811485	  772.8	  579.0	 3468.0	...
1811486	  773.1	  579.1	 3468.0	...
1811487	  773.1	  579.2	 3466.0	...
1811488	  773.1	  579.1	 3465.0	...
1811489	  773.1	  578.8	 3464.0	...
1811490	  773.1	  578.4	 3462.0	...
1811491	  773.2	  578.1	 3460.0	...
1811492	  773.3	  578.0	 3463.0	...
1811493	  773.1	  577.9	 3466.0	...
1811494	  772.7	  577.9	 3470.0	...
1811495	  772.3	  577.9	 3471.0	...
1811496	  772.3	  577.9	 3469.0	...
1811497	  772.2	  578.0	 3466.0	...
1811498	  772.3	  578.0	 3462.0	...
1811499	  772.6	  577.8	 3463.0	...
1811500	  772.9	  577.7	 3465.0	...
1811501	  773.1	  577.9	 3467.0	...
1811502	  773.4	  578.1	 3466.0	...
1811503	  773.6	  578.4	 3466.0	...
1811504	  773.7	  578.4	 3465.0	...
1811505	  773.8	  578.4	 3465.0	...
1811506	  774.0	  578.6	 3465.0	...
1811507	  774.2	  578.7	 3465.0	...
1811508	  774.4	  578.8	 3465.0	...
1811509	  774.4	  578.7	 3465.0	...
1811510	  774.3	  578.6	 3466.0	...
1811511	  774.2	  578.5	 3467.0	...
1811512	  774.1	  578.4	 3468.0	...
1811513	  774.0	  578.5	 3466.0	...
1811514	  773.9	  578.5	 3464.0	...
1811515	  773.9	  578.5	 3463.0	...
1811516	  773.8	  578.3	 3462.0	...
1811517	  773.7	  578.1	 3464.0	...
1811518	  773.8	  578.0	 3466.0	...
1811519	  774.0	  578.2	 3467.0	...
1811520	  774.1	  578.4	 3467.0	...
1811521	  774.1	  578.6	 3467.0	...
1811522	  774.2	  578.6	 3468.0	...
1811523	  774.3	  578.3	 3467.0	...
1811524	  774.4	  578.1	 3466.0	...
1811525	  774.3	  577.8	 3464.0	...
1811526	  774.3	  577.8	 3465.0	...
1811527	  774.2	  577.8	 3464.0	...
1811528	  774.2	  577.8	 3464.0	...
1811529	  774.2	  577.9	 3464.0	...
1811530	  774.2	  578.1	 3464.0	...
1811531	  774.2	  578.2	 3464.0	...
1811532	  774.3	  578.2	 3465.0	...
1811533	  774.1	  578.3	 3465.0	...
1811534	  774.0	  578.3	 3465.0	...
1811535	  774.0	  578.2	 3465.0	...
1811536	  774.0	  578.2	 3465.0	...
1811537	  774.1	  578.1	 3465.0	...
1811538	  774.0	  578.1	 3463.0	...
1811539	  773.9	  578.1	 3462.0	...
1811540	  773.9	  578.0	 3461.0	...
1811541	  773.9	  578.1	 3462.0	...
1811542	  773.9	  578.2	 3464.0	...
1811543	  774.0	  578.3	 3465.0	...
1811544	  774.0	  578.3	 3467.0	...
1811545	  773.9	  578.2	 3469.0	...
1811546	  773.8	  578.3	 3470.0	...
1811547	  773.7	  578.5	 3469.0	...
1811548	  773.9	  578.8	 3468.0	...
1811549	  774.1	  579.1	 3468.0	...
1811550	  774.3	  579.4	 3468.0	...
1811551	  774.2	  579.5	 3468.0	...
1811552	  774.2	  579.4	 3468.0	...
1811553	  774.1	  579.0	 3469.0	...
1811554	  774.1	  578.6	 3470.0	...
1811555	  774.2	  578.3	 3470.0	...
1811556	  774.2	  578.3	 3471.0	...
1811557	  774.1	  578.2	 3471.0	...
1811558	  774.0	  578.1	 3470.0	...
1811559	  774.0	  578.0	 3467.0	...
1811560	  774.1	  577.9	 3464.0	...
1811561	  774.2	  578.1	 3464.0	...
1811562	  774.3	  578.3	 3464.0	...
1811563	  774.4	  578.6	 3463.0	...
1811564	  774.4	  578.6	 3464.0	...
1811565	  774.4	  578.6	 3466.0	...
1811566	  774.5	  578.6	 3467.0	...
1811567	  774.6	  578.7	 3468.0	...
1811568	  774.8	  578.8	 3468.0	...
1811569	  774.7	  578.4	 3469.0	...
1811570	  774.5	  578.0	 3469.0	...
1811571	  774.1	  577.6	 3470.0	...
1811572	  773.9	  577.9	 3471.0	...
1811573	  773.7	  578.2	 3471.0	...
1811574	  773.8	  578.4	 3471.0	...
1811575	  773.9	  578.5	 3470.0	...
1811576	  774.1	  578.5	 3470.0	...
1811577	  774.4	  578.7	 3473.0	...
1811578	  774.4	  579.0	 3477.0	...
1811579	  774.1	  579.2	 3478.0	...
1811580	  773.8	  579.1	 3476.0	...
1811581	  773.9	  579.0	 3474.0	...
1811582	  774.0	  578.8	 3475.0	...
1811583	  774.1	  578.7	 3475.0	...
1811584	  774.1	  578.7	 3476.0	...
1811585	  774.1	  578.8	 3476.0	...
1811586	  774.1	  578.9	 3477.0	...
1811587	  774.1	  578.9	 3478.0	...
1811588	  774.1	  578.8	 3479.0	...
1811589	  774.0	  578.5	 3478.0	...
1811590	  774.0	  578.4	 3476.0	...
1811591	  774.0	  578.3	 3473.0	...
1811592	  774.0	  578.3	 3473.0	...
1811593	  773.9	  578.2	 3472.0	...
1811594	  773.9	  578.1	 3472.0	...
1811595	  773.9	  577.8	 3472.0	...
1811596	  774.0	  577.7	 3473.0	...
1811597	  773.9	  577.4	 3474.0	...
1811598	  773.8	  577.2	 3473.0	...
1811599	  773.7	  577.1	 3475.0	...
1811600	  773.8	  577.3	 3479.0	...
1811601	  774.1	  578.1	 3481.0	...
1811602	  774.3	  578.9	 3481.0	...
1811603	  774.3	  579.5	 3480.0	...
1811604	  774.2	  579.4	 3479.0	...
1811605	  774.0	  579.4	 3478.0	...
1811606	  774.0	  579.4	 3478.0	...
1811607	  773.9	  579.0	 3478.0	...
1811608	  773.9	  578.5	 3478.0	...
1811609	  773.8	  578.0	 3478.0	...
1811610	  773.8	  577.8	 3478.0	...
1811611	  773.7	  577.9	 3478.0	...
1811612	  773.5	  577.9	 3479.0	...
1811613	  773.5	  578.4	 3478.0	...
1811614	  773.4	  578.8	 3476.0	...
1811615	  773.4	  579.1	 3475.0	...
1811616	  773.6	  578.9	 3477.0	...
1811617	  774.1	  578.6	 3479.0	...
1811618	  774.6	  578.4	 3482.0	...
1811619	  774.3	  578.4	 3484.0	...
1811620	  773.9	  578.3	 3486.0	...
1811621	  773.4	  578.4	 3487.0	...
1811622	  773.3	  578.3	 3487.0	...
1811623	  773.2	  578.4	 3487.0	...
1811624	  773.3	  578.4	 3487.0	...
1811625	  773.3	  578.5	 3484.0	...
1811626	  773.4	  578.6	 3482.0	...
1811627	  773.6	  578.8	 3481.0	...
1811628	  773.8	  579.0	 3481.0	...
1811629	  774.0	  579.2	 3482.0	...
1811630	  774.0	  579.2	 3486.0	...
1811631	  774.1	  578.8	 3489.0	...
1811632	  774.0	  578.1	 3492.0	...
1811633	  774.0	  577.5	 3489.0	...
1811634	  773.8	  577.5	 3486.0	...
1811635	  773.5	  577.9	 3482.0	...
1811636	  773.3	  578.2	 3482.0	...
1811637	  773.1	  578.2	 3482.0	...
1811638	  773.4	  578.1	 3484.0	...
1811639	  773.7	  578.0	 3486.0	...
1811640	  774.1	  577.8	 3487.0	...
1811641	  774.1	  578.1	 3486.0	...
1811642	  773.8	  578.6	 3485.0	...
1811643	  773.1	  579.1	 3483.0	...
1811644	  772.5	  579.3	 3481.0	...
1811645	  772.8	  579.1	 3483.0	...
1811646	  773.3	  578.8	 3486.0	...
1811647	  773.9	  578.6	 3489.0	...
1811648	  773.9	  578.4	 3490.0	...
1811649	  773.9	  578.7	 3492.0	...
1811650	  774.0	  579.1	 3493.0	...
1811651	  773.9	  579.6	 3492.0	...
1811652	  773.7	  579.7	 3491.0	...
1811653	  773.6	  579.7	 3490.0	...
1811654	  773.4	  579.7	 3490.0	...
1811655	  773.3	  579.8	 3491.0	...
1811656	  773.2	  579.6	 3492.0	...
1811657	  773.2	  579.1	 3493.0	...
1811658	  773.2	  578.6	 3491.0	...
1811659	  773.1	  578.4	 3490.0	...
1811660	  773.0	  578.5	 3489.0	...
1811661	  773.1	  578.7	 3489.0	...
1811662	  773.2	  578.8	 3490.0	...
1811663	  773.2	  578.9	 3490.0	...
1811664	  773.1	  578.9	 3490.0	...
1811665	  773.0	  578.8	 3492.0	...
1811666	  772.9	  578.6	 3493.0	...
1811667	  772.6	  578.7	 3494.0	...
1811668	  772.4	  578.8	 3493.0	...
1811669	  772.2	  578.9	 3495.0	...
1811670	  772.2	  578.9	 3497.0	...
1811671	  772.4	  578.6	 3499.0	...
1811672	  772.7	  578.3	 3494.0	...
1811673	  772.6	  578.2	 3488.0	...
1811674	  772.3	  578.5	 3488.0	...
1811675	  772.1	  578.7	 3493.0	...
1811676	  772.3	  579.1	 3496.0	...
1811677	  772.3	  579.5	 3493.0	...
1811678	  772.2	  580.0	 3491.0	...
1811679	  772.3	  580.2	 3491.0	...
1811680	  772.4	  580.3	 3492.0	...
1811681	  772.5	  580.2	 3493.0	...
1811682	  772.5	  579.8	 3494.0	...
1811683	  772.4	  579.5	 3495.0	...
1811684	  772.5	  579.4	 3496.0	...
1811685	  772.7	  579.6	 3496.0	...
1811686	  773.0	  579.9	 3495.0	...
1811687	  773.0	  580.1	 3495.0	...
1811688	  772.7	  580.3	 3498.0	...
1811689	  772.3	  580.5	 3501.0	...
1811690	  772.2	  580.7	 3504.0	...
1811691	  772.4	  580.7	 3505.0	...
1811692	  772.5	  580.7	 3505.0	...
1811693	  772.2	  580.7	 3504.0	...
1811694	  771.9	  580.7	 3503.0	...
1811695	  771.6	  580.8	 3503.0	...
1811696	  771.6	  580.7	 3504.0	...
1811697	  771.7	  580.5	 3505.0	...
1811698	  771.8	  580.3	 3505.0	...
1811699	  772.0	  580.4	 3506.0	...
1811700	  772.1	  580.5	 3508.0	...
1811701	  772.2	  580.7	 3510.0	...
1811702	  772.3	  580.9	 3511.0	...
1811703	  772.5	  581.0	 3511.0	...
1811704	  772.6	  581.3	 3511.0	...
1811705	  772.7	  581.5	 3510.0	...
1811706	  772.7	  581.7	 3509.0	...
1811707	  772.6	  581.6	 3509.0	...
1811708	  772.6	  581.1	 3509.0	...
1811709	  772.7	  580.6	 3509.0	...
1811710	  772.6	  580.5	 3509.0	...
1811711	  772.3	  580.9	 3508.0	...
1811712	  772.0	  581.2	 3508.0	...
1811713	  771.8	  581.2	 3510.0	...
1811714	  771.6	  581.1	 3512.0	...
1811715	  771.4	  581.1	 3515.0	...
1811716	  771.2	  581.1	 3515.0	...
1811717	  771.1	  581.1	 3516.0	...
1811718	  771.1	  581.1	 3516.0	...
1811719	  771.3	  581.4	 3514.0	...
1811720	  771.7	  581.6	 3512.0	...
1811721	  772.1	  581.6	 3512.0	...
1811722	  772.2	  581.3	 3512.0	...
1811723	  772.4	  581.0	 3512.0	...
1811724	  772.6	  580.9	 3514.0	...
1811725	  772.6	  580.9	 3517.0	...
1811726	  772.6	  581.0	 3518.0	...
1811727	  772.6	  581.1	 3516.0	...
1811728	  772.7	  581.5	 3515.0	...
1811729	  772.7	  582.2	 3515.0	...
1811730	  772.6	  582.9	 3515.0	...
1811731	  772.5	  582.8	 3516.0	...
1811732	  772.2	  582.6	 3516.0	...
1811733	  771.9	  582.5	 3515.0	...
1811734	  771.7	  582.7	 3515.0	...
1811735	  771.6	  582.7	 3515.0	...
1811736	  771.5	  582.6	 3514.0	...
1811737	  771.5	  582.4	 3514.0	...
1811738	  771.7	  582.1	 3514.0	...
1811739	  772.0	  581.9	 3515.0	...
1811740	  772.2	  581.9	 3515.0	...
1811741	  772.2	  582.1	 3516.0	...
1811742	  772.2	  582.3	 3518.0	...
MSG	1811743 0000 _ Number Off
1811743	  772.1	  582.5	 3518.0	...
1811744	  772.1	  582.7	 3518.0	...
1811745	  772.2	  582.8	 3519.0	...
1811746	  772.3	  582.8	 3520.0	...
1811747	  772.1	  582.9	 3521.0	...
1811748	  771.9	  582.9	 3520.0	...
1811749	  771.9	  582.9	 3518.0	...
1811750	  772.2	  582.8	 3520.0	...
1811751	  772.4	  582.7	 3522.0	...
1811752	  772.4	  582.8	 3523.0	...
1811753	  772.3	  582.8	 3523.0	...
1811754	  772.3	  582.7	 3522.0	...
1811755	  772.3	  582.6	 3522.0	...
1811756	  772.3	  582.5	 3522.0	...
1811757	  772.4	  582.4	 3521.0	...
1811758	  772.4	  582.5	 3521.0	...
1811759	  772.3	  582.6	 3521.0	...
1811760	  772.3	  582.6	 3522.0	...
1811761	  772.3	  582.5	 3522.0	...
1811762	  772.3	  582.5	 3523.0	...
1811763	  772.1	  582.6	 3523.0	...
1811764	  771.9	  582.7	 3523.0	...
1811765	  771.9	  582.9	 3524.0	...
1811766	  772.1	  583.2	 3525.0	...
1811767	  772.2	  583.6	 3526.0	...
1811768	  772.1	  583.4	 3528.0	...
1811769	  772.1	  583.0	 3529.0	...
1811770	  772.2	  582.6	 3529.0	...
1811771	  772.3	  582.6	 3530.0	...
1811772	  772.5	  582.6	 3530.0	...
1811773	  772.6	  582.5	 3530.0	...
1811774	  772.7	  582.4	 3530.0	...
1811775	  772.7	  582.2	 3532.0	...
1811776	  772.7	  582.1	 3533.0	...
1811777	  772.8	  582.1	 3535.0	...
1811778	  773.0	  582.4	 3536.0	...
1811779	  773.0	  582.7	 3535.0	...
1811780	  773.0	  582.8	 3533.0	...
1811781	  772.6	  582.8	 3532.0	...
1811782	  772.3	  582.8	 3532.0	...
1811783	  771.9	  583.0	 3532.0	...
1811784	  772.0	  583.1	 3533.0	...
1811785	  772.0	  583.2	 3534.0	...
1811786	  772.0	  583.2	 3535.0	...
1811787	  772.0	  583.1	 3537.0	...
1811788	  772.1	  582.9	 3538.0	...
1811789	  772.1	  582.8	 3538.0	...
1811790	  772.2	  582.7	 3538.0	...
1811791	  772.3	  582.5	 3538.0	...
1811792	  772.4	  582.4	 3538.0	...
1811793	  772.4	  582.5	 3538.0	...
1811794	  772.4	  582.5	 3537.0	...
1811795	  772.4	  582.5	 3538.0	...
1811796	  772.2	  582.5	 3538.0	...
1811797	  772.0	  582.3	 3540.0	...
1811798	  771.9	  582.1	 3542.0	...
1811799	  772.0	  582.1	 3543.0	...
1811800	  772.0	  582.4	 3543.0	...
1811801	  771.9	  582.6	 3543.0	...
1811802	  771.7	  582.7	 3544.0	...
1811803	  771.5	  582.4	 3546.0	...
1811804	  771.6	  582.0	 3548.0	...
1811805	  772.0	  581.6	 3550.0	...
1811806	  772.5	  581.8	 3551.0	...
1811807	  772.6	  581.9	 3551.0	...
1811808	  772.4	  582.0	 3551.0	...
1811809	  772.3	  582.0	 3550.0	...
1811810	  772.1	  582.2	 3549.0	...
1811811	  772.0	  582.4	 3547.0	...
1811812	  771.8	  582.7	 3546.0	...
1811813	  772.0	  582.7	 3545.0	...
1811814	  772.3	  582.6	 3544.0	...
1811815	  772.5	  582.2	 3546.0	...
1811816	  772.4	  581.9	 3547.0	...
1811817	  772.3	  581.7	 3550.0	...
1811818	  772.1	  581.8	 3551.0	...
1811819	  772.1	  581.6	 3552.0	...
1811820	  772.0	  581.3	 3551.0	...
1811821	  771.8	  581.1	 3549.0	...
1811822	  771.7	  581.2	 3549.0	...
1811823	  771.7	  581.3	 3550.0	...
1811824	  771.7	  581.3	 3551.0	...
1811825	  771.6	  581.2	 3551.0	...
1811826	  771.5	  581.2	 3554.0	...
1811827	  771.6	  581.5	 3557.0	...
1811828	  771.7	  581.8	 3560.0	...
1811829	  771.9	  581.7	 3558.0	...
1811830	  771.6	  581.3	 3556.0	...
1811831	  771.2	  581.0	 3554.0	...
1811832	  770.9	  581.0	 3553.0	...
1811833	  771.1	  580.8	 3553.0	...
1811834	  771.3	  580.8	 3553.0	...
1811835	  771.6	  580.7	 3553.0	...
1811836	  771.7	  580.8	 3552.0	...
1811837	  771.8	  580.9	 3553.0	...
1811838	  771.8	  581.0	 3554.0	...
1811839	  771.7	  580.7	 3556.0	...
1811840	  771.7	  580.3	 3557.0	...
1811841	  771.6	  579.9	 3558.0	...
1811842	  771.6	  580.3	 3559.0	...
1811843	  771.6	  580.8	 3560.0	...
1811844	  771.5	  581.2	 3560.0	...
1811845	  771.5	  581.0	 3560.0	...
1811846	  771.5	  580.8	 3560.0	...
1811847	  771.5	  580.7	 3563.0	...
1811848	  771.5	  580.7	 3567.0	...
1811849	  771.5	  581.0	 3571.0	...
1811850	  771.4	  581.3	 3569.0	...
1811851	  771.4	  581.5	 3566.0	...
1811852	  771.5	  581.7	 3562.0	...
1811853	  771.6	  582.0	 3562.0	...
1811854	  771.7	  582.2	 3562.0	...
1811855	  771.7	  582.2	 3563.0	...
1811856	  771.7	  582.2	 3566.0	...
1811857	  771.6	  582.1	 3570.0	...
1811858	  771.7	  582.0	 3572.0	...
1811859	  771.8	  581.7	 3572.0	...
1811860	  771.8	  581.7	 3570.0	...
1811861	  771.4	  581.9	 3570.0	...
1811862	  771.0	  582.1	 3572.0	...
1811863	  771.2	  582.2	 3575.0	...
1811864	  771.6	  582.1	 3575.0	...
1811865	  771.9	  582.1	 3575.0	...
1811866	  771.9	  582.1	 3575.0	...
1811867	  771.7	  582.2	 3576.0	...
1811868	  771.5	  582.1	 3578.0	...
1811869	  771.9	  582.0	 3582.0	...
1811870	  772.4	  582.2	 3585.0	...
1811871	  772.6	  582.5	 3588.0	...
1811872	  772.4	  582.8	 3590.0	...
1811873	  772.2	  582.7	 3592.0	...
1811874	  772.0	  582.4	 3591.0	...
1811875	  771.7	  582.2	 3589.0	...
1811876	  771.6	  582.1	 3587.0	...
1811877	  771.9	  582.4	 3588.0	...
1811878	  772.1	  582.7	 3589.0	...
1811879	  772.1	  583.4	 3589.0	...
1811880	  772.0	  583.7	 3589.0	...
1811881	  771.8	  584.1	 3588.0	...
1811882	  771.6	  584.1	 3587.0	...
1811883	  771.6	  583.5	 3587.0	...
1811884	  771.6	  583.0	 3588.0	...
1811885	  771.5	  582.4	 3589.0	...
1811886	  771.4	  582.6	 3593.0	...
1811887	  771.1	  582.8	 3597.0	...
1811888	  771.2	  582.9	 3601.0	...
1811889	  771.5	  582.7	 3601.0	...
1811890	  771.8	  582.6	 3598.0	...
1811891	  771.8	  583.1	 3596.0	...
1811892	  771.9	  583.8	 3593.0	...
1811893	  772.1	  584.4	 3593.0	...
1811894	  772.2	  584.4	 3593.0	...
1811895	  772.1	  584.0	 3592.0	...
1811896	  771.6	  583.7	 3592.0	...
1811897	  771.2	  583.3	 3593.0	...
1811898	  770.9	  583.1	 3594.0	...
1811899	  770.9	  582.7	 3594.0	...
1811900	  770.9	  582.4	 3595.0	...
1811901	  770.9	  582.1	 3596.0	...
1811902	  771.1	  582.0	 3598.0	...
1811903	  771.3	  582.2	 3601.0	...
1811904	  771.4	  582.4	 3603.0	...
1811905	  771.2	  582.7	 3605.0	...
1811906	  770.9	  582.7	 3605.0	...
1811907	  771.3	  582.7	 3605.0	...
1811908	  771.7	  582.6	 3606.0	...
1811909	  772.2	  582.5	 3607.0	...
1811910	  772.3	  582.8	 3607.0	...
1811911	  772.2	  583.1	 3606.0	...
1811912	  771.9	  583.5	 3605.0	...
1811913	  771.5	  583.7	 3604.0	...
1811914	  771.3	  583.6	 3603.0	...
1811915	  771.3	  583.3	 3602.0	...
1811916	  771.3	  582.8	 3605.0	...
1811917	  771.4	  582.6	 3608.0	...
1811918	  771.5	  582.3	 3611.0	...
1811919	  771.8	  582.3	 3611.0	...
1811920	  772.0	  582.3	 3610.0	...
1811921	  772.1	  582.1	 3610.0	...
1811922	  771.8	  581.7	 3610.0	...
1811923	  771.5	  581.2	 3609.0	...
1811924	  771.7	  581.4	 3608.0	...
1811925	  771.9	  581.7	 3608.0	...
1811926	  772.0	  582.0	 3609.0	...
1811927	  771.9	  581.8	 3611.0	...
1811928	  772.0	  581.8	 3612.0	...
1811929	  772.2	  581.8	 3614.0	...
1811930	  772.4	  582.0	 3615.0	...
1811931	  772.3	  582.2	 3615.0	...
1811932	  772.3	  582.2	 3614.0	...
1811933	  772.3	  581.7	 3614.0	...
1811934	  772.2	  581.1	 3613.0	...
1811935	  772.2	  580.6	 3612.0	...
1811936	  771.8	  580.7	 3612.0	...
1811937	  771.5	  580.8	 3613.0	...
1811938	  771.6	  580.8	 3615.0	...
1811939	  772.0	  581.1	 3617.0	...
1811940	  772.5	  581.4	 3620.0	...
1811941	  772.5	  581.8	 3621.0	...
1811942	  772.2	  582.0	 3622.0	...
1811943	  771.9	  582.3	 3623.0	...
1811944	  771.7	  582.5	 3624.0	...
1811945	  771.6	  582.3	 3621.0	...
1811946	  771.5	  582.0	 3618.0	...
1811947	  771.3	  581.7	 3619.0	...
1811948	  771.4	  581.6	 3623.0	...
1811949	  771.4	  581.6	 3625.0	...
1811950	  771.5	  581.2	 3621.0	...
1811951	  771.6	  580.7	 3618.0	...
1811952	  771.8	  580.3	 3616.0	...
1811953	  772.0	  580.5	 3617.0	...
1811954	  771.9	  580.7	 3617.0	...
1811955	  772.0	  581.1	 3621.0	...
1811956	  772.1	  581.5	 3624.0	...
MSG	1811957 0000 _ Number On
1811957	  772.2	  581.6	 3627.0	...
1811958	  772.3	  581.3	 3628.0	...
1811959	  772.4	  581.1	 3630.0	...
1811960	  772.5	  581.1	 3631.0	...
1811961	  772.7	  581.8	 3630.0	...
1811962	  772.4	  582.5	 3630.0	...
1811963	  772.0	  582.3	 3630.0	...
1811964	  771.5	  581.4	 3630.0	...
1811965	  771.4	  580.9	 3630.0	...
1811966	  771.5	  581.4	 3629.0	...
1811967	  771.4	  582.0	 3628.0	...
1811968	  771.3	  582.3	 3627.0	...
1811969	  771.2	  582.4	 3627.0	...
1811970	  771.1	  582.7	 3627.0	...
1811971	  771.1	  582.9	 3627.0	...
1811972	  771.1	  583.3	 3628.0	...
1811973	  771.1	  583.4	 3631.0	...
1811974	  771.1	  583.1	 3633.0	...
1811975	  771.4	  582.6	 3636.0	...
1811976	  771.8	  582.1	 3638.0	...
1811977	  772.2	  581.9	 3637.0	...
1811978	  772.3	  581.7	 3634.0	...
1811979	  772.3	  581.7	 3633.0	...
1811980	  772.1	  581.7	 3634.0	...
1811981	  772.0	  581.7	 3635.0	...
1811982	  771.9	  581.6	 3635.0	...
1811983	  771.9	  581.8	 3635.0	...
1811984	  771.9	  582.2	 3635.0	...
1811985	  771.8	  582.4	 3635.0	...
1811986	  771.8	  582.2	 3636.0	...
1811987	  771.8	  581.9	 3637.0	...
1811988	  771.9	  582.1	 3638.0	...
1811989	  772.1	  582.5	 3637.0	...
1811990	  772.2	  582.8	 3636.0	...
1811991	  772.1	  583.1	 3633.0	...
1811992	  772.1	  583.3	 3632.0	...
1811993	  772.0	  583.5	 3633.0	...
1811994	  771.9	  583.4	 3634.0	...
1811995	  771.8	  583.4	 3635.0	...
1811996	  771.8	  583.3	 3634.0	...
1811997	  771.9	  583.1	 3635.0	...
1811998	  772.0	  583.1	 3638.0	...
1811999	  772.1	  583.2	 3641.0	...
1812000	  772.1	  583.2	 3644.0	...
1812001	  771.9	  583.0	 3642.0	...
1812002	  771.8	  582.6	 3642.0	...
1812003	  771.7	  582.1	 3642.0	...
1812004	  771.8	  581.6	 3643.0	...
1812005	  772.1	  581.6	 3643.0	...
1812006	  772.3	  581.9	 3642.0	...
1812007	  772.2	  582.1	 3641.0	...
1812008	  772.0	  582.1	 3641.0	...
1812009	  771.8	  582.0	 3640.0	...
1812010	  771.8	  582.0	 3641.0	...
1812011	  771.8	  581.9	 3643.0	...
1812012	  771.9	  581.8	 3644.0	...
1812013	  771.9	  581.6	 3642.0	...
1812014	  772.0	  581.5	 3639.0	...
1812015	  772.2	  581.4	 3636.0	...
1812016	  772.3	  581.5	 3636.0	...
1812017	  772.3	  581.5	 3638.0	...
1812018	  772.2	  581.4	 3640.0	...
1812019	  772.1	  581.3	 3642.0	...
1812020	  771.9	  581.2	 3642.0	...
1812021	  771.7	  581.3	 3642.0	...
1812022	  771.3	  581.4	 3643.0	...
1812023	  771.1	  581.4	 3643.0	...
1812024	  771.2	  581.4	 3644.0	...
1812025	  771.6	  581.3	 3645.0	...
1812026	  771.8	  581.3	 3647.0	...
1812027	  771.7	  581.4	 3649.0	...
1812028	  771.7	  581.5	 3647.0	...
1812029	  771.9	  581.6	 3645.0	...
1812030	  772.1	  581.5	 3646.0	...
1812031	  772.1	  581.2	 3648.0	...
1812032	  772.2	  581.0	 3651.0	...
1812033	  772.4	  581.2	 3652.0	...
1812034	  772.6	  581.5	 3652.0	...
1812035	  772.8	  582.0	 3652.0	...
1812036	  772.8	  582.1	 3653.0	...
1812037	  772.9	  582.2	 3655.0	...
1812038	  772.9	  582.1	 3649.0	...
1812039	  773.0	  581.5	 3643.0	...
1812040	  773.0	  581.0	 3637.0	...
1812041	  773.0	  580.6	 3639.0	...
1812042	  773.0	  580.7	 3643.0	...
1812043	  773.0	  580.7	 3647.0	...
1812044	  773.0	  580.6	 3650.0	...
1812045	  773.0	  580.3	 3652.0	...
1812046	  773.0	  580.1	 3648.0	...
1812047	  772.7	  580.3	 3643.0	...
1812048	  772.3	  580.6	 3643.0	...
1812049	  772.1	  580.8	 3649.0	...
1812050	  772.2	  580.8	 3656.0	...
1812051	  772.4	  580.8	 3658.0	...
1812052	  772.4	  580.7	 3658.0	...
1812053	  772.6	  580.7	 3658.0	...
1812054	  772.7	  580.8	 3659.0	...
1812055	  772.7	  580.6	 3659.0	...
1812056	  772.8	  580.4	 3659.0	...
1812057	  772.8	  580.2	 3659.0	...
1812058	  772.8	  580.1	 3657.0	...
1812059	  772.8	  580.0	 3656.0	...
1812060	  772.6	  579.9	 3656.0	...
1812061	  772.3	  580.1	 3656.0	...
1812062	  772.0	  580.3	 3656.0	...
1812063	  772.0	  580.6	 3656.0	...
1812064	  772.2	  580.8	 3655.0	...
1812065	  772.6	  581.1	 3655.0	...
1812066	  772.8	  581.3	 3655.0	...
1812067	  772.6	  581.5	 3655.0	...
1812068	  772.4	  581.5	 3656.0	...
1812069	  772.4	  581.7	 3657.0	...
1812070	  772.4	  582.0	 3660.0	...
1812071	  772.4	  582.0	 3661.0	...
1812072	  772.5	  581.7	 3661.0	...
1812073	  772.5	  581.4	 3661.0	...
1812074	  772.5	  581.2	 3662.0	...
1812075	  772.6	  581.1	 3663.0	...
1812076	  772.6	  580.6	 3664.0	...
1812077	  772.6	  580.1	 3665.0	...
1812078	  772.5	  580.0	 3667.0	...
1812079	  772.6	  580.5	 3666.0	...
1812080	  772.3	  581.3	 3664.0	...
1812081	  772.0	  581.8	 3662.0	...
1812082	  771.8	  581.9	 3663.0	...
1812083	  771.9	  581.8	 3663.0	...
1812084	  772.0	  581.6	 3664.0	...
1812085	  772.0	  581.5	 3663.0	...
1812086	  771.9	  581.2	 3663.0	...
1812087	  772.0	  580.9	 3662.0	...
1812088	  772.2	  580.7	 3662.0	...
1812089	  772.4	  580.8	 3662.0	...
1812090	  772.2	  581.2	 3663.0	...
1812091	  771.9	  581.5	 3663.0	...
1812092	  771.6	  581.7	 3662.0	...
1812093	  771.8	  581.7	 3665.0	...
1812094	  771.9	  581.7	 3668.0	...
1812095	  772.0	  582.1	 3671.0	...
1812096	  772.0	  582.5	 3671.0	...
1812097	  772.1	  582.9	 3670.0	...
1812098	  772.0	  582.9	 3670.0	...
1812099	  772.0	  582.9	 3671.0	...
1812100	  772.0	  582.9	 3672.0	...
1812101	  772.1	  582.9	 3674.0	...
1812102	  772.2	  582.9	 3674.0	...
1812103	  772.2	  582.4	 3672.0	...
1812104	  772.2	  581.9	 3670.0	...
1812105	  772.1	  581.6	 3667.0	...
1812106	  771.9	  581.7	 3666.0	...
1812107	  771.5	  581.8	 3666.0	...
1812108	  771.1	  582.6	 3666.0	...
1812109	  770.8	  583.3	 3667.0	...
1812110	  770.9	  584.0	 3667.0	...
1812111	  770.9	  584.0	 3667.0	...
1812112	  770.9	  583.9	 3668.0	...
1812113	  771.2	  583.5	 3671.0	...
1812114	  771.6	  583.2	 3674.0	...
1812115	  772.0	  583.1	 3677.0	...
1812116	  772.0	  583.2	 3677.0	...
1812117	  771.8	  583.4	 3677.0	...
1812118	  771.6	  583.4	 3676.0	...
1812119	  771.3	  583.5	 3675.0	...
1812120	  771.2	  583.6	 3674.0	...
1812121	  771.1	  583.7	 3675.0	...
1812122	  771.0	  583.8	 3676.0	...
1812123	  770.9	  583.9	 3677.0	...
1812124	  770.9	  583.9	 3677.0	...
1812125	  770.9	  583.9	 3677.0	...
1812126	  770.9	  584.0	 3677.0	...
1812127	  770.9	  584.1	 3677.0	...
1812128	  771.0	  584.1	 3676.0	...
1812129	  771.1	  584.2	 3676.0	...
1812130	  771.1	  584.3	 3676.0	...
1812131	  771.0	  584.4	 3677.0	...
1812132	  771.0	  584.4	 3678.0	...
1812133	  771.0	  584.4	 3679.0	...
1812134	  771.0	  584.4	 3680.0	...
1812135	  770.9	  584.4	 3681.0	...
1812136	  771.2	  584.4	 3681.0	...
1812137	  771.4	  584.3	 3677.0	...
1812138	  771.6	  584.3	 3673.0	...
1812139	  771.5	  584.4	 3670.0	...
1812140	  771.3	  584.5	 3671.0	...
1812141	  771.1	  584.5	 3671.0	...
1812142	  771.3	  584.3	 3675.0	...
1812143	  771.7	  584.4	 3679.0	...
1812144	  772.1	  584.6	 3679.0	...
1812145	  772.2	  584.7	 3676.0	...
1812146	  772.1	  584.7	 3673.0	...
1812147	  771.9	  584.8	 3675.0	...
1812148	  771.8	  584.5	 3676.0	...
1812149	  771.6	  584.2	 3677.0	...
1812150	  771.5	  584.0	 3677.0	...
1812151	  771.4	  584.0	 3677.0	...
1812152	  771.3	  584.0	 3677.0	...
1812153	  771.3	  584.0	 3673.0	...
1812154	  771.3	  583.8	 3670.0	...
1812155	  771.2	  583.6	 3671.0	...
1812156	  771.2	  583.3	 3675.0	...
1812157	  771.3	  583.2	 3679.0	...
1812158	  771.7	  583.2	 3679.0	...
1812159	  772.0	  583.2	 3680.0	...
1812160	  772.3	  583.1	 3680.0	...
1812161	  772.2	  582.9	 3680.0	...
1812162	  772.2	  582.6	 3681.0	...
1812163	  772.0	  582.8	 3681.0	...
1812164	  771.9	  583.2	 3682.0	...
1812165	  772.0	  583.5	 3682.0	...
1812166	  772.1	  583.5	 3682.0	...
1812167	  772.3	  583.4	 3681.0	...
1812168	  772.3	  583.3	 3679.0	...
1812169	  772.3	  583.1	 3678.0	...
1812170	  772.4	  583.0	 3678.0	...
1812171	  772.4	  582.8	 3678.0	...
1812172	  772.3	  582.9	 3678.0	...
1812173	  772.0	  583.0	 3677.0	...
1812174	  771.6	  582.9	 3676.0	...
1812175	  771.3	  582.6	 3676.0	...
1812176	  771.1	  582.3	 3677.0	...
1812177	  771.1	  582.3	 3678.0	...
1812178	  771.1	  582.2	 3678.0	...
1812179	  771.2	  582.1	 3679.0	...
1812180	  771.3	  581.9	 3680.0	...
1812181	  771.4	  581.9	 3681.0	...
1812182	  771.6	  582.0	 3679.0	...
1812183	  771.8	  582.1	 3677.0	...
1812184	  772.4	  582.4	 3675.0	...
1812185	  772.9	  582.7	 3675.0	...
1812186	  773.0	  583.0	 3675.0	...
1812187	  772.7	  583.0	 3675.0	...
1812188	  772.5	  583.0	 3678.0	...
1812189	  772.5	  583.0	 3683.0	...
1812190	  772.4	  582.9	 3687.0	...
1812191	  772.4	  582.7	 3686.0	...
1812192	  772.3	  582.2	 3681.0	...
1812193	  772.2	  581.7	 3676.0	...
1812194	  772.1	  581.5	 3674.0	...
1812195	  772.1	  581.6	 3674.0	...
1812196	  772.1	  581.7	 3675.0	...
1812197	  772.0	  581.7	 3675.0	...
1812198	  771.8	  581.8	 3675.0	...
1812199	  771.7	  581.9	 3676.0	...
1812200	  771.9	  582.1	 3676.0	...
1812201	  772.1	  582.2	 3677.0	...
1812202	  772.3	  582.6	 3677.0	...
1812203	  772.5	  583.0	 3680.0	...
1812204	  772.7	  583.2	 3684.0	...
1812205	  772.9	  583.4	 3687.0	...
1812206	  772.8	  583.6	 3686.0	...
1812207	  772.8	  583.9	 3684.0	...
1812208	  772.8	  583.9	 3681.0	...
1812209	  772.8	  583.9	 3681.0	...
1812210	  772.8	  583.9	 3682.0	...
1812211	  772.8	  583.8	 3683.0	...
1812212	  772.7	  583.8	 3681.0	...
1812213	  772.7	  583.8	 3680.0	...
1812214	  772.7	  583.7	 3679.0	...
1812215	  772.7	  583.6	 3678.0	...
1812216	  772.7	  583.4	 3679.0	...
1812217	  772.7	  583.3	 3679.0	...
1812218	  772.7	  583.4	 3681.0	...
1812219	  772.6	  583.5	 3684.0	...
1812220	  772.6	  583.3	 3686.0	...
1812221	  772.7	  583.0	 3686.0	...
1812222	  772.9	  583.2	 3685.0	...
1812223	  773.3	  583.6	 3684.0	...
1812224	  773.6	  584.1	 3684.0	...
1812225	  773.7	  584.1	 3683.0	...
1812226	  773.2	  584.1	 3682.0	...
1812227	  772.8	  584.1	 3682.0	...
1812228	  772.5	  584.1	 3681.0	...
1812229	  772.5	  583.8	 3681.0	...
1812230	  772.7	  583.5	 3681.0	...
1812231	  772.9	  583.1	 3681.0	...
1812232	  773.1	  583.0	 3680.0	...
1812233	  773.1	  582.9	 3679.0	...
1812234	  773.0	  582.9	 3679.0	...
1812235	  773.0	  583.0	 3681.0	...
1812236	  772.9	  583.1	 3683.0	...
1812237	  772.9	  583.6	 3685.0	...
1812238	  773.0	  584.0	 3685.0	...
1812239	  773.1	  583.7	 3685.0	...
1812240	  773.1	  583.1	 3685.0	...
1812241	  773.2	  582.7	 3683.0	...
1812242	  773.2	  583.0	 3681.0	...
1812243	  773.3	  583.2	 3679.0	...
1812244	  773.6	  583.3	 3678.0	...
1812245	  773.8	  583.5	 3679.0	...
1812246	  773.9	  583.2	 3681.0	...
1812247	  773.9	  582.8	 3683.0	...
1812248	  773.9	  582.5	 3683.0	...
1812249	  774.0	  582.5	 3683.0	...
1812250	  774.1	  582.4	 3682.0	...
1812251	  774.1	  582.3	 3682.0	...
1812252	  773.9	  582.3	 3681.0	...
1812253	  773.7	  582.4	 3683.0	...
1812254	  773.5	  582.6	 3684.0	...
1812255	  773.5	  582.8	 3685.0	...
1812256	  773.4	  582.4	 3688.0	...
1812257	  773.5	  581.9	 3690.0	...
1812258	  773.6	  581.5	 3692.0	...
1812259	  773.9	  581.8	 3692.0	...
1812260	  774.1	  582.2	 3690.0	...
1812261	  774.4	  582.5	 3687.0	...
1812262	  774.6	  582.5	 3684.0	...
1812263	  774.5	  582.5	 3683.0	...
1812264	  774.2	  582.4	 3685.0	...
1812265	  773.8	  582.3	 3688.0	...
1812266	  773.8	  582.4	 3690.0	...
1812267	  773.9	  582.5	 3688.0	...
1812268	  774.1	  582.4	 3687.0	...
1812269	  774.3	  582.1	 3687.0	...
1812270	  774.3	  581.8	 3687.0	...
1812271	  774.4	  581.7	 3688.0	...
1812272	  774.4	  581.5	 3689.0	...
1812273	  774.3	  581.4	 3690.0	...
MSG	1812274 0000 _ Number Off
1812274	  774.3	  581.3	 3691.0	...
1812275	  774.3	  581.2	 3691.0	...
1812276	  774.4	  581.2	 3691.0	...
1812277	  774.5	  581.2	 3691.0	...
1812278	  774.7	  581.2	 3690.0	...
1812279	  774.8	  581.2	 3691.0	...
1812280	  774.9	  581.2	 3692.0	...
1812281	  775.0	  581.3	 3693.0	...
1812282	  775.0	  581.3	 3693.0	...
1812283	  775.0	  581.2	 3692.0	...
1812284	  775.0	  581.5	 3692.0	...
1812285	  775.0	  581.9	 3689.0	...
1812286	  775.0	  582.4	 3686.0	...
1812287	  775.0	  582.5	 3685.0	...
1812288	  774.9	  582.4	 3685.0	...
1812289	  774.9	  582.3	 3688.0	...
1812290	  774.9	  582.2	 3690.0	...
1812291	  774.9	  582.2	 3691.0	...
1812292	  774.8	  582.1	 3690.0	...
1812293	  774.9	  582.2	 3689.0	...
1812294	  774.9	  582.6	 3691.0	...
1812295	  775.0	  583.0	 3694.0	...
1812296	  775.1	  583.3	 3695.0	...
1812297	  775.1	  583.4	 3692.0	...
1812298	  775.1	  583.7	 3692.0	...
1812299	  775.0	  583.7	 3695.0	...
1812300	  775.0	  583.8	 3698.0	...
1812301	  775.0	  583.9	 3698.0	...
1812302	  775.0	  583.9	 3697.0	...
1812303	  775.1	  583.7	 3697.0	...
1812304	  775.1	  583.5	 3696.0	...
1812305	  775.2	  583.5	 3696.0	...
1812306	  775.3	  583.3	 3696.0	...
1812307	  775.5	  582.9	 3696.0	...
1812308	  775.6	  582.4	 3696.0	...
1812309	  775.7	  582.2	 3697.0	...
1812310	  775.8	  582.0	 3696.0	...
1812311	  775.9	  581.7	 3694.0	...
1812312	  775.9	  581.5	 3694.0	...
1812313	  775.9	  581.4	 3695.0	...
1812314	  775.9	  581.6	 3696.0	...
1812315	  775.6	  581.7	 3696.0	...
1812316	  775.3	  581.8	 3696.0	...
1812317	  775.2	  581.6	 3696.0	...
1812318	  775.4	  581.5	 3696.0	...
1812319	  775.6	  581.5	 3696.0	...
1812320	  775.5	  581.6	 3696.0	...
1812321	  775.5	  581.5	 3699.0	...
1812322	  775.5	  581.2	 3701.0	...
1812323	  775.4	  581.0	 3703.0	...
1812324	  775.8	  581.3	 3700.0	...
1812325	  776.2	  581.6	 3698.0	...
1812326	  776.4	  582.0	 3698.0	...
1812327	  776.0	  582.1	 3700.0	...
1812328	  775.6	  582.2	 3702.0	...
1812329	  775.6	  582.2	 3702.0	...
1812330	  775.7	  582.2	 3702.0	...
1812331	  776.0	  582.4	 3703.0	...
1812332	  776.4	  582.5	 3703.0	...
1812333	  776.8	  582.6	 3705.0	...
1812334	  776.9	  582.4	 3706.0	...
1812335	  776.8	  582.4	 3704.0	...
1812336	  776.7	  582.4	 3700.0	...
1812337	  776.3	  582.5	 3696.0	...
1812338	  775.7	  582.7	 3697.0	...
1812339	  774.9	  583.0	 3697.0	...
1812340	  773.9	  582.6	 3698.0	...
EFIX R   1810972	1812340	1369	  770.7	  580.3	   3549
SSACC R  1812341
1812341	  772.4	  582.1	 3698.0	...
1812342	  771.0	  581.3	 3698.0	...
1812343	  769.1	  580.5	 3699.0	...
1812344	  767.5	  579.2	 3700.0	...
1812345	  765.5	  577.7	 3700.0	...
1812346	  763.6	  576.2	 3701.0	...
1812347	  762.3	  574.9	 3703.0	...
1812348	  760.8	  573.4	 3705.0	...
1812349	  760.0	  572.4	 3707.0	...
1812350	  759.1	  570.9	 3708.0	...
1812351	  759.1	  569.9	 3709.0	...
1812352	  759.8	  568.9	 3710.0	...
1812353	  761.4	  568.8	 3710.0	...
1812354	  763.6	  568.5	 3706.0	...
1812355	  766.1	  568.3	 3702.0	...
1812356	  768.7	  568.6	 3700.0	...
1812357	  770.6	  568.9	 3699.0	...
ESACC R  1812341	1812357	17	  772.4	  582.1	  770.6	  568.9	   0.28	     41
SFIX R   1812358
1812358	  772.7	  569.7	 3699.0	...
1812359	  773.9	  570.4	 3702.0	...
1812360	  775.2	  571.1	 3706.0	...
1812361	  775.4	  571.7	 3710.0	...
1812362	  775.3	  572.1	 3710.0	...
1812363	  775.1	  572.3	 3710.0	...
1812364	  774.4	  572.5	 3709.0	...
1812365	  773.7	  573.1	 3709.0	...
1812366	  773.0	  573.8	 3709.0	...
1812367	  772.8	  574.3	 3710.0	...
1812368	  772.8	  574.4	 3710.0	...
1812369	  772.5	  574.7	 3710.0	...
1812370	  772.3	  574.9	 3708.0	...
1812371	  772.1	  575.0	 3708.0	...
1812372	  772.6	  574.9	 3708.0	...
1812373	  773.1	  574.8	 3710.0	...
1812374	  773.5	  574.7	 3711.0	...
1812375	  773.2	  574.8	 3711.0	...
1812376	  772.9	  574.7	 3711.0	...
1812377	  772.5	  574.6	 3711.0	...
1812378	  772.2	  574.4	 3712.0	...
1812379	  771.9	  574.7	 3713.0	...
1812380	  771.6	  575.0	 3714.0	...
1812381	  771.5	  575.3	 3715.0	...
1812382	  771.0	  575.5	 3716.0	...
1812383	  770.6	  575.8	 3716.0	...
1812384	  770.3	  575.8	 3715.0	...
1812385	  770.4	  575.7	 3713.0	...
1812386	  770.8	  575.4	 3712.0	...
1812387	  771.0	  575.3	 3714.0	...
1812388	  771.2	  575.1	 3717.0	...
1812389	  771.1	  575.0	 3719.0	...
1812390	  771.0	  575.0	 3717.0	...
1812391	  771.5	  575.4	 3714.0	...
1812392	  771.9	  575.8	 3714.0	...
1812393	  772.2	  576.0	 3715.0	...
1812394	  772.1	  575.8	 3717.0	...
1812395	  771.9	  575.5	 3718.0	...
1812396	  771.7	  575.4	 3717.0	...
1812397	  771.6	  575.2	 3716.0	...
1812398	  771.5	  575.0	 3717.0	...
1812399	  771.7	  574.9	 3718.0	...
1812400	  771.8	  574.8	 3719.0	...
1812401	  771.8	  574.6	 3720.0	...
1812402	  771.8	  574.7	 3721.0	...
1812403	  771.9	  575.0	 3722.0	...
1812404	  771.9	  575.1	 3721.0	...
1812405	  772.0	  575.0	 3721.0	...
1812406	  772.1	  574.9	 3721.0	...
1812407	  772.1	  574.7	 3720.0	...
1812408	  772.1	  574.8	 3719.0	...
1812409	  772.1	  575.0	 3717.0	...
1812410	  772.1	  575.4	 3716.0	...
1812411	  772.1	  575.7	 3717.0	...
1812412	  772.2	  576.0	 3717.0	...
1812413	  772.3	  576.2	 3717.0	...
1812414	  772.5	  576.4	 3718.0	...
1812415	  772.5	  576.3	 3719.0	...
1812416	  772.5	  576.2	 3718.0	...
1812417	  772.5	  576.0	 3716.0	...
1812418	  772.6	  576.0	 3715.0	...
1812419	  772.8	  576.1	 3715.0	...
1812420	  772.8	  576.2	 3717.0	...
1812421	  772.7	  576.2	 3720.0	...
1812422	  772.6	  576.2	 3723.0	...
1812423	  772.5	  576.1	 3722.0	...
1812424	  772.6	  576.1	 3720.0	...
1812425	  772.5	  576.2	 3720.0	...
1812426	  772.5	  576.0	 3722.0	...
1812427	  772.5	  575.7	 3725.0	...
1812428	  772.4	  575.5	 3725.0	...
1812429	  772.3	  575.6	 3726.0	...
1812430	  772.1	  575.7	 3726.0	...
1812431	  772.0	  575.8	 3726.0	...
1812432	  772.0	  575.8	 3726.0	...
1812433	  772.0	  575.7	 3726.0	...
1812434	  772.2	  575.7	 3726.0	...
1812435	  772.5	  575.7	 3726.0	...
1812436	  772.7	  575.7	 3726.0	...
1812437	  772.7	  575.8	 3726.0	...
1812438	  772.6	  575.8	 3726.0	...
1812439	  772.6	  575.7	 3726.0	...
1812440	  772.6	  575.7	 3727.0	...
1812441	  772.8	  575.8	 3727.0	...
1812442	  773.0	  576.0	 3727.0	...
1812443	  773.2	  576.1	 3727.0	...
1812444	  773.3	  576.2	 3729.0	...
1812445	  772.8	  576.2	 3732.0	...
1812446	  772.2	  576.5	 3732.0	...
1812447	  772.0	  576.7	 3730.0	...
1812448	  772.4	  576.8	 3728.0	...
1812449	  772.8	  576.7	 3728.0	...
1812450	  772.7	  576.7	 3730.0	...
1812451	  772.6	  576.7	 3732.0	...
1812452	  772.8	  576.8	 3735.0	...
1812453	  773.1	  577.0	 3735.0	...
1812454	  773.3	  577.0	 3736.0	...
1812455	  773.2	  576.9	 3736.0	...
1812456	  773.1	  576.8	 3734.0	...
1812457	  773.1	  576.8	 3731.0	...
1812458	  773.2	  577.0	 3731.0	...
1812459	  773.3	  577.0	 3734.0	...
1812460	  773.3	  576.6	 3734.0	...
1812461	  773.3	  576.2	 3731.0	...
1812462	  773.3	  576.0	 3729.0	...
1812463	  773.3	  575.9	 3730.0	...
1812464	  773.3	  576.1	 3730.0	...
1812465	  773.3	  576.5	 3731.0	...
1812466	  773.4	  576.8	 3732.0	...
1812467	  773.5	  577.0	 3733.0	...
1812468	  773.6	  577.0	 3732.0	...
1812469	  773.7	  577.1	 3730.0	...
1812470	  773.8	  577.1	 3728.0	...
1812471	  773.9	  577.1	 3728.0	...
1812472	  773.8	  577.0	 3731.0	...
1812473	  773.9	  576.9	 3733.0	...
1812474	  774.1	  576.9	 3735.0	...
MSG	1812475 0000 _ Number On
1812475	  774.3	  577.0	 3735.0	...
1812476	  774.2	  577.1	 3737.0	...
1812477	  774.1	  577.2	 3739.0	...
1812478	  774.0	  577.5	 3741.0	...
1812479	  774.0	  577.8	 3739.0	...
1812480	  773.9	  578.0	 3737.0	...
1812481	  773.8	  577.5	 3735.0	...
1812482	  773.9	  577.0	 3734.0	...
1812483	  774.0	  576.9	 3733.0	...
1812484	  774.1	  577.0	 3733.0	...
1812485	  774.4	  577.0	 3734.0	...
1812486	  774.6	  577.1	 3735.0	...
1812487	  774.8	  577.3	 3736.0	...
1812488	  774.9	  577.4	 3736.0	...
1812489	  774.9	  577.5	 3734.0	...
1812490	  774.9	  577.4	 3733.0	...
1812491	  775.0	  577.2	 3731.0	...
1812492	  775.1	  577.1	 3733.0	...
1812493	  775.2	  577.2	 3733.0	...
1812494	  775.3	  577.3	 3734.0	...
1812495	  775.4	  577.6	 3733.0	...
1812496	  775.1	  577.8	 3736.0	...
1812497	  774.8	  578.0	 3740.0	...
1812498	  774.5	  577.9	 3743.0	...
1812499	  774.4	  577.7	 3744.0	...
1812500	  774.4	  577.5	 3743.0	...
1812501	  774.4	  577.4	 3742.0	...
1812502	  774.3	  577.5	 3741.0	...
1812503	  774.3	  577.6	 3742.0	...
1812504	  774.5	  577.4	 3744.0	...
1812505	  774.7	  577.1	 3742.0	...
1812506	  775.0	  577.1	 3739.0	...
1812507	  775.1	  577.3	 3735.0	...
1812508	  775.3	  577.5	 3734.0	...
1812509	  775.4	  577.5	 3735.0	...
1812510	  775.5	  577.4	 3735.0	...
1812511	  775.7	  577.4	 3736.0	...
1812512	  775.9	  577.4	 3736.0	...
1812513	  776.1	  577.5	 3735.0	...
1812514	  776.2	  578.0	 3735.0	...
1812515	  776.2	  578.5	 3734.0	...
1812516	  776.2	  578.9	 3736.0	...
1812517	  776.1	  578.7	 3738.0	...
1812518	  776.1	  578.5	 3740.0	...
1812519	  776.1	  578.3	 3740.0	...
1812520	  776.0	  578.3	 3739.0	...
1812521	  775.8	  578.2	 3738.0	...
1812522	  775.6	  578.1	 3737.0	...
1812523	  775.5	  578.1	 3738.0	...
1812524	  775.5	  578.3	 3740.0	...
1812525	  775.4	  578.5	 3738.0	...
1812526	  775.5	  578.6	 3734.0	...
1812527	  775.5	  578.6	 3729.0	...
1812528	  775.7	  578.6	 3729.0	...
1812529	  776.0	  578.5	 3728.0	...
1812530	  776.2	  578.3	 3728.0	...
1812531	  776.2	  578.2	 3728.0	...
1812532	  776.1	  578.3	 3730.0	...
1812533	  776.1	  578.8	 3734.0	...
1812534	  776.2	  579.3	 3736.0	...
1812535	  776.5	  579.7	 3739.0	...
1812536	  776.8	  579.6	 3739.0	...
1812537	  777.0	  579.4	 3737.0	...
1812538	  777.0	  579.4	 3735.0	...
1812539	  776.9	  579.5	 3734.0	...
1812540	  776.9	  579.6	 3736.0	...
1812541	  776.9	  579.7	 3736.0	...
1812542	  776.9	  579.7	 3736.0	...
1812543	  776.7	  579.7	 3736.0	...
1812544	  776.4	  579.6	 3736.0	...
1812545	  776.3	  579.7	 3736.0	...
1812546	  776.5	  579.8	 3735.0	...
1812547	  776.8	  579.9	 3733.0	...
1812548	  777.2	  580.0	 3730.0	...
1812549	  777.3	  579.7	 3730.0	...
1812550	  777.3	  579.4	 3730.0	...
1812551	  777.3	  579.2	 3731.0	...
1812552	  777.3	  579.4	 3732.0	...
1812553	  777.3	  579.7	 3732.0	...
1812554	  777.3	  579.9	 3732.0	...
1812555	  777.3	  580.2	 3732.0	...
1812556	  777.4	  580.3	 3731.0	...
1812557	  777.4	  580.1	 3733.0	...
1812558	  777.6	  579.8	 3735.0	...
1812559	  777.7	  579.6	 3735.0	...
1812560	  777.7	  580.0	 3732.0	...
1812561	  777.6	  580.4	 3730.0	...
1812562	  777.5	  580.7	 3730.0	...
1812563	  777.4	  580.9	 3729.0	...
1812564	  777.5	  581.1	 3728.0	...
1812565	  777.8	  580.9	 3728.0	...
1812566	  778.0	  580.6	 3728.0	...
1812567	  778.2	  580.2	 3728.0	...
1812568	  778.3	  580.1	 3729.0	...
1812569	  778.3	  580.0	 3730.0	...
1812570	  778.3	  580.1	 3730.0	...
1812571	  778.3	  580.1	 3731.0	...
1812572	  778.2	  580.1	 3732.0	...
1812573	  778.0	  580.1	 3730.0	...
1812574	  777.9	  580.1	 3728.0	...
1812575	  777.7	  580.0	 3726.0	...
1812576	  777.7	  580.1	 3726.0	...
1812577	  777.6	  580.1	 3724.0	...
1812578	  777.6	  580.2	 3723.0	...
1812579	  777.6	  580.3	 3723.0	...
1812580	  777.6	  580.3	 3724.0	...
1812581	  777.6	  579.8	 3725.0	...
1812582	  777.7	  579.2	 3724.0	...
1812583	  777.7	  578.7	 3722.0	...
1812584	  777.7	  578.7	 3721.0	...
1812585	  778.0	  578.4	 3724.0	...
1812586	  778.2	  578.1	 3726.0	...
1812587	  778.4	  578.1	 3726.0	...
1812588	  778.3	  578.4	 3726.0	...
1812589	  778.1	  578.7	 3724.0	...
1812590	  777.9	  578.6	 3723.0	...
1812591	  778.0	  578.5	 3723.0	...
1812592	  778.1	  578.5	 3724.0	...
1812593	  778.2	  578.5	 3726.0	...
1812594	  778.3	  578.6	 3727.0	...
1812595	  778.3	  578.8	 3729.0	...
1812596	  778.5	  578.9	 3732.0	...
1812597	  778.7	  579.0	 3734.0	...
1812598	  779.0	  579.0	 3736.0	...
1812599	  779.1	  578.4	 3736.0	...
1812600	  778.9	  577.9	 3737.0	...
1812601	  778.8	  577.7	 3737.0	...
1812602	  778.6	  578.1	 3737.0	...
1812603	  778.4	  578.6	 3735.0	...
1812604	  778.2	  578.8	 3734.0	...
1812605	  778.1	  578.8	 3732.0	...
1812606	  778.0	  578.8	 3733.0	...
1812607	  777.9	  578.7	 3733.0	...
1812608	  777.9	  578.8	 3733.0	...
1812609	  777.9	  579.0	 3733.0	...
1812610	  778.2	  579.0	 3733.0	...
1812611	  778.2	  579.0	 3733.0	...
1812612	  778.1	  579.2	 3733.0	...
1812613	  777.8	  579.5	 3733.0	...
1812614	  777.8	  579.8	 3733.0	...
1812615	  777.9	  580.0	 3733.0	...
1812616	  778.0	  579.9	 3734.0	...
1812617	  778.2	  579.7	 3734.0	...
1812618	  778.3	  579.4	 3735.0	...
1812619	  778.4	  579.3	 3735.0	...
1812620	  778.5	  579.5	 3735.0	...
1812621	  778.4	  579.6	 3735.0	...
1812622	  778.2	  579.3	 3735.0	...
1812623	  778.0	  578.9	 3735.0	...
1812624	  778.0	  578.6	 3733.0	...
1812625	  777.9	  578.7	 3732.0	...
1812626	  778.0	  578.8	 3729.0	...
1812627	  778.1	  578.9	 3728.0	...
1812628	  778.2	  579.1	 3728.0	...
1812629	  778.1	  579.4	 3730.0	...
1812630	  778.1	  579.7	 3730.0	...
1812631	  778.0	  579.7	 3730.0	...
1812632	  778.0	  579.9	 3732.0	...
1812633	  778.0	  580.1	 3736.0	...
1812634	  778.0	  580.4	 3740.0	...
1812635	  778.0	  580.4	 3741.0	...
1812636	  778.0	  580.4	 3739.0	...
1812637	  778.1	  580.3	 3736.0	...
1812638	  778.2	  580.3	 3736.0	...
1812639	  778.2	  580.3	 3738.0	...
1812640	  778.2	  580.3	 3739.0	...
1812641	  778.6	  580.3	 3737.0	...
1812642	  778.9	  580.3	 3735.0	...
1812643	  779.0	  580.2	 3734.0	...
1812644	  778.8	  580.2	 3733.0	...
1812645	  778.7	  579.9	 3734.0	...
1812646	  778.9	  579.8	 3736.0	...
1812647	  779.1	  579.6	 3737.0	...
1812648	  779.0	  579.7	 3738.0	...
1812649	  778.9	  579.7	 3738.0	...
1812650	  778.8	  579.9	 3739.0	...
1812651	  778.8	  580.2	 3738.0	...
1812652	  778.8	  580.7	 3737.0	...
1812653	  778.8	  581.2	 3736.0	...
1812654	  778.7	  581.5	 3734.0	...
1812655	  778.8	  581.4	 3732.0	...
1812656	  779.0	  581.3	 3731.0	...
1812657	  779.1	  581.2	 3731.0	...
1812658	  779.1	  581.4	 3731.0	...
1812659	  779.1	  581.8	 3731.0	...
1812660	  779.1	  582.2	 3734.0	...
1812661	  779.1	  582.5	 3737.0	...
1812662	  779.1	  582.7	 3739.0	...
1812663	  779.1	  583.0	 3738.0	...
1812664	  779.2	  583.3	 3735.0	...
1812665	  779.2	  583.6	 3734.0	...
1812666	  779.3	  583.6	 3734.0	...
1812667	  779.3	  583.6	 3735.0	...
1812668	  779.7	  583.5	 3737.0	...
1812669	  780.2	  584.3	 3737.0	...
1812670	  780.5	  585.2	 3737.0	...
1812671	  780.5	  586.0	 3736.0	...
1812672	  780.5	  586.6	 3737.0	...
1812673	  780.6	  587.3	 3738.0	...
1812674	  780.6	  588.3	 3741.0	...
1812675	  780.7	  588.9	 3742.0	...
1812676	  781.1	  589.5	 3744.0	...
1812677	  781.4	  590.1	 3743.0	...
1812678	  781.7	  590.5	 3742.0	...
1812679	  781.7	  590.8	 3741.0	...
1812680	  781.9	  590.8	 3741.0	...
1812681	  782.1	  590.8	 3742.0	...
1812682	  782.0	  590.9	 3742.0	...
1812683	  781.7	  591.1	 3742.0	...
1812684	  781.5	  591.0	 3742.0	...
1812685	  781.6	  590.8	 3742.0	...
1812686	  781.8	  590.6	 3742.0	...
1812687	  782.0	  590.4	 3740.0	...
1812688	  782.2	  590.3	 3737.0	...
1812689	  782.3	  589.6	 3735.0	...
1812690	  782.3	  588.9	 3735.0	...
1812691	  782.6	  588.1	 3735.0	...
1812692	  782.9	  587.7	 3735.0	...
1812693	  782.9	  587.5	 3736.0	...
1812694	  782.6	  587.4	 3736.0	...
1812695	  782.2	  587.3	 3737.0	...
1812696	  782.2	  587.1	 3738.0	...
1812697	  782.0	  586.7	 3738.0	...
1812698	  781.9	  586.4	 3737.0	...
1812699	  781.9	  586.3	 3736.0	...
1812700	  782.0	  586.3	 3735.0	...
1812701	  782.2	  586.4	 3736.0	...
1812702	  782.5	  586.0	 3736.0	...
1812703	  782.7	  585.3	 3736.0	...
1812704	  783.0	  584.6	 3739.0	...
1812705	  782.9	  584.3	 3743.0	...
1812706	  782.9	  584.2	 3747.0	...
1812707	  783.0	  584.3	 3747.0	...
1812708	  783.2	  584.4	 3747.0	...
1812709	  783.3	  584.3	 3746.0	...
1812710	  783.1	  584.1	 3743.0	...
1812711	  782.9	  583.9	 3742.0	...
1812712	  782.8	  584.2	 3741.0	...
1812713	  782.8	  584.4	 3741.0	...
1812714	  782.8	  584.7	 3742.0	...
1812715	  783.1	  584.6	 3742.0	...
1812716	  783.4	  584.6	 3743.0	...
1812717	  783.6	  584.5	 3742.0	...
1812718	  783.5	  584.5	 3744.0	...
1812719	  783.5	  584.5	 3745.0	...
1812720	  783.6	  584.4	 3745.0	...
1812721	  783.7	  584.4	 3742.0	...
1812722	  783.6	  584.4	 3743.0	...
1812723	  783.5	  584.8	 3746.0	...
1812724	  783.5	  585.2	 3747.0	...
1812725	  783.6	  585.1	 3745.0	...
1812726	  783.8	  584.7	 3743.0	...
1812727	  784.0	  584.1	 3744.0	...
1812728	  784.0	  583.9	 3744.0	...
1812729	  784.0	  583.9	 3744.0	...
1812730	  783.9	  584.2	 3745.0	...
1812731	  783.9	  584.3	 3745.0	...
1812732	  783.9	  584.4	 3745.0	...
1812733	  783.9	  584.7	 3745.0	...
1812734	  784.0	  585.2	 3745.0	...
1812735	  784.1	  585.6	 3746.0	...
1812736	  784.2	  585.6	 3746.0	...
1812737	  784.4	  585.5	 3746.0	...
1812738	  784.5	  585.4	 3745.0	...
1812739	  784.6	  585.0	 3744.0	...
1812740	  784.6	  584.6	 3745.0	...
1812741	  784.5	  584.1	 3743.0	...
1812742	  784.4	  583.9	 3740.0	...
1812743	  784.2	  583.7	 3738.0	...
1812744	  784.2	  583.5	 3740.0	...
1812745	  784.2	  583.5	 3742.0	...
1812746	  784.2	  583.5	 3744.0	...
1812747	  784.3	  583.5	 3744.0	...
1812748	  784.3	  583.6	 3745.0	...
1812749	  784.3	  583.7	 3746.0	...
1812750	  784.3	  583.7	 3746.0	...
1812751	  784.3	  584.1	 3745.0	...
1812752	  784.4	  584.4	 3743.0	...
1812753	  784.5	  584.3	 3741.0	...
1812754	  784.5	  583.8	 3741.0	...
1812755	  784.4	  583.4	 3746.0	...
1812756	  784.2	  583.3	 3751.0	...
1812757	  784.3	  583.3	 3754.0	...
1812758	  784.3	  583.2	 3753.0	...
1812759	  784.3	  583.3	 3752.0	...
1812760	  784.4	  583.4	 3752.0	...
1812761	  784.5	  583.4	 3753.0	...
1812762	  784.7	  583.3	 3754.0	...
1812763	  784.8	  583.3	 3756.0	...
1812764	  785.0	  583.3	 3756.0	...
1812765	  785.2	  583.3	 3757.0	...
1812766	  785.3	  583.4	 3757.0	...
1812767	  785.2	  583.7	 3757.0	...
1812768	  785.1	  583.9	 3756.0	...
1812769	  785.1	  584.1	 3756.0	...
1812770	  785.1	  584.2	 3757.0	...
1812771	  785.1	  584.7	 3755.0	...
1812772	  785.0	  585.2	 3753.0	...
1812773	  784.9	  585.6	 3753.0	...
1812774	  785.0	  585.7	 3754.0	...
1812775	  785.1	  585.6	 3756.0	...
1812776	  785.3	  585.5	 3757.0	...
1812777	  785.2	  585.5	 3757.0	...
1812778	  785.1	  585.5	 3757.0	...
1812779	  785.2	  585.4	 3756.0	...
1812780	  785.2	  585.4	 3755.0	...
1812781	  785.3	  585.2	 3754.0	...
1812782	  785.1	  585.1	 3752.0	...
1812783	  785.0	  585.0	 3752.0	...
1812784	  785.1	  585.0	 3751.0	...
1812785	  785.4	  585.0	 3754.0	...
1812786	  785.7	  584.5	 3758.0	...
1812787	  785.7	  584.0	 3760.0	...
1812788	  785.6	  583.5	 3760.0	...
1812789	  785.5	  583.5	 3759.0	...
MSG	1812790 0000 _ Number Off
1812790	  785.3	  583.4	 3760.0	...
1812791	  785.1	  583.4	 3762.0	...
1812792	  784.9	  583.4	 3764.0	...
1812793	  784.9	  583.6	 3766.0	...
1812794	  785.0	  583.8	 3766.0	...
1812795	  785.1	  584.2	 3764.0	...
1812796	  785.1	  584.6	 3762.0	...
1812797	  785.0	  584.8	 3762.0	...
1812798	  784.7	  584.8	 3762.0	...
1812799	  784.6	  584.7	 3763.0	...
1812800	  784.7	  584.6	 3764.0	...
1812801	  784.8	  584.5	 3765.0	...
1812802	  785.1	  584.4	 3765.0	...
1812803	  785.3	  584.3	 3764.0	...
1812804	  785.5	  584.2	 3764.0	...
1812805	  785.5	  584.1	 3764.0	...
1812806	  785.6	  584.0	 3764.0	...
1812807	  785.7	  583.9	 3764.0	...
1812808	  785.7	  583.8	 3764.0	...
1812809	  785.6	  583.7	 3765.0	...
1812810	  785.5	  583.7	 3765.0	...
1812811	  785.5	  583.8	 3765.0	...
1812812	  785.5	  583.8	 3764.0	...
1812813	  785.3	  583.8	 3764.0	...
1812814	  785.2	  584.0	 3766.0	...
1812815	  785.2	  584.2	 3769.0	...
1812816	  785.3	  584.3	 3771.0	...
1812817	  785.5	  584.4	 3771.0	...
1812818	  785.8	  584.4	 3771.0	...
1812819	  786.0	  584.4	 3771.0	...
1812820	  786.3	  584.3	 3771.0	...
1812821	  786.3	  584.3	 3772.0	...
1812822	  786.5	  584.3	 3772.0	...
1812823	  786.5	  584.2	 3771.0	...
1812824	  786.3	  584.1	 3771.0	...
1812825	  786.1	  584.0	 3770.0	...
1812826	  785.7	  584.0	 3770.0	...
1812827	  785.6	  583.9	 3769.0	...
1812828	  785.5	  583.8	 3770.0	...
1812829	  785.6	  583.5	 3771.0	...
1812830	  785.6	  583.4	 3772.0	...
1812831	  785.6	  583.2	 3773.0	...
1812832	  785.6	  583.4	 3773.0	...
1812833	  785.8	  583.4	 3774.0	...
1812834	  786.0	  583.5	 3774.0	...
1812835	  786.3	  583.5	 3774.0	...
1812836	  786.4	  583.4	 3773.0	...
1812837	  786.4	  583.4	 3773.0	...
1812838	  786.3	  583.4	 3776.0	...
1812839	  786.3	  583.7	 3778.0	...
1812840	  786.2	  584.0	 3782.0	...
1812841	  786.2	  583.6	 3783.0	...
1812842	  786.3	  582.8	 3784.0	...
1812843	  786.3	  582.3	 3784.0	...
1812844	  786.4	  582.6	 3785.0	...
1812845	  786.3	  582.8	 3782.0	...
1812846	  786.2	  582.8	 3781.0	...
1812847	  786.1	  582.7	 3779.0	...
1812848	  786.0	  582.6	 3780.0	...
1812849	  786.2	  582.9	 3780.0	...
1812850	  786.4	  583.3	 3781.0	...
1812851	  786.5	  583.7	 3783.0	...
1812852	  786.3	  583.8	 3786.0	...
1812853	  786.2	  583.7	 3788.0	...
1812854	  786.2	  583.6	 3787.0	...
1812855	  786.2	  583.5	 3783.0	...
1812856	  786.3	  583.4	 3780.0	...
1812857	  786.3	  583.3	 3777.0	...
1812858	  786.1	  583.3	 3780.0	...
1812859	  785.9	  583.2	 3783.0	...
1812860	  785.7	  583.2	 3785.0	...
1812861	  785.7	  583.1	 3785.0	...
1812862	  785.7	  583.1	 3786.0	...
1812863	  785.7	  583.1	 3787.0	...
1812864	  785.7	  583.0	 3787.0	...
1812865	  785.7	  583.2	 3787.0	...
1812866	  785.7	  583.4	 3788.0	...
1812867	  785.8	  583.7	 3790.0	...
1812868	  785.8	  583.8	 3792.0	...
1812869	  785.8	  583.9	 3793.0	...
1812870	  785.8	  583.9	 3795.0	...
1812871	  785.6	  583.8	 3795.0	...
1812872	  785.4	  583.6	 3795.0	...
1812873	  785.2	  583.5	 3794.0	...
1812874	  785.3	  583.6	 3795.0	...
1812875	  785.4	  583.6	 3796.0	...
1812876	  785.5	  583.6	 3797.0	...
1812877	  785.7	  583.9	 3797.0	...
1812878	  786.1	  584.1	 3800.0	...
1812879	  786.6	  584.1	 3804.0	...
1812880	  787.0	  583.7	 3807.0	...
1812881	  787.0	  583.3	 3808.0	...
1812882	  786.6	  583.3	 3808.0	...
1812883	  786.2	  583.3	 3809.0	...
1812884	  785.8	  583.3	 3809.0	...
1812885	  785.7	  583.4	 3807.0	...
1812886	  785.4	  583.7	 3806.0	...
1812887	  785.1	  584.1	 3805.0	...
1812888	  784.8	  584.4	 3805.0	...
1812889	  784.8	  584.4	 3805.0	...
1812890	  784.8	  584.4	 3807.0	...
1812891	  784.7	  584.1	 3808.0	...
1812892	  784.9	  583.8	 3810.0	...
1812893	  785.0	  583.7	 3812.0	...
1812894	  785.3	  583.9	 3813.0	...
1812895	  785.4	  584.1	 3815.0	...
1812896	  785.4	  584.2	 3815.0	...
1812897	  785.3	  584.1	 3815.0	...
1812898	  785.1	  584.0	 3815.0	...
1812899	  785.3	  583.8	 3814.0	...
1812900	  785.5	  583.8	 3813.0	...
1812901	  785.7	  583.8	 3814.0	...
1812902	  785.6	  583.6	 3815.0	...
1812903	  785.5	  583.5	 3818.0	...
1812904	  785.4	  583.3	 3820.0	...
1812905	  785.4	  583.3	 3823.0	...
1812906	  785.3	  583.3	 3826.0	...
1812907	  785.4	  583.2	 3827.0	...
1812908	  785.5	  583.1	 3828.0	...
1812909	  785.2	  583.0	 3829.0	...
1812910	  784.8	  583.0	 3830.0	...
1812911	  784.4	  583.0	 3831.0	...
1812912	  784.4	  582.7	 3833.0	...
1812913	  784.5	  582.2	 3833.0	...
1812914	  784.7	  581.8	 3832.0	...
1812915	  785.0	  582.0	 3831.0	...
1812916	  785.2	  582.1	 3831.0	...
1812917	  785.2	  582.2	 3832.0	...
1812918	  785.2	  582.1	 3831.0	...
1812919	  785.3	  582.0	 3831.0	...
1812920	  785.3	  582.2	 3831.0	...
1812921	  785.4	  582.8	 3831.0	...
1812922	  785.4	  583.4	 3831.0	...
1812923	  785.5	  583.9	 3835.0	...
1812924	  785.8	  583.9	 3839.0	...
1812925	  786.1	  583.8	 3842.0	...
1812926	  786.3	  583.8	 3841.0	...
1812927	  786.2	  583.7	 3840.0	...
1812928	  786.1	  583.6	 3840.0	...
1812929	  786.1	  583.6	 3840.0	...
1812930	  786.0	  583.6	 3840.0	...
1812931	  786.1	  583.5	 3840.0	...
1812932	  786.1	  583.5	 3842.0	...
1812933	  786.1	  583.6	 3845.0	...
1812934	  786.1	  583.7	 3848.0	...
1812935	  786.1	  583.7	 3849.0	...
1812936	  786.0	  583.8	 3849.0	...
1812937	  786.0	  583.4	 3850.0	...
1812938	  785.8	  583.0	 3849.0	...
1812939	  785.6	  582.7	 3848.0	...
1812940	  785.6	  582.8	 3847.0	...
1812941	  785.7	  583.0	 3847.0	...
1812942	  785.9	  583.0	 3846.0	...
1812943	  786.2	  582.9	 3849.0	...
1812944	  786.5	  582.7	 3852.0	...
1812945	  786.8	  582.6	 3854.0	...
1812946	  786.7	  582.5	 3854.0	...
1812947	  786.5	  582.4	 3852.0	...
1812948	  786.4	  582.3	 3850.0	...
1812949	  786.7	  582.6	 3851.0	...
1812950	  786.9	  583.2	 3855.0	...
1812951	  787.2	  583.6	 3858.0	...
1812952	  787.2	  583.5	 3859.0	...
1812953	  787.2	  583.4	 3859.0	...
1812954	  787.1	  583.4	 3860.0	...
1812955	  787.0	  583.3	 3860.0	...
1812956	  786.9	  583.2	 3861.0	...
1812957	  786.9	  583.1	 3860.0	...
1812958	  787.0	  583.1	 3861.0	...
1812959	  787.2	  583.0	 3861.0	...
1812960	  787.1	  583.2	 3862.0	...
1812961	  786.9	  583.4	 3863.0	...
1812962	  786.6	  583.6	 3863.0	...
1812963	  786.6	  583.7	 3866.0	...
1812964	  786.4	  583.8	 3870.0	...
1812965	  786.2	  583.9	 3874.0	...
1812966	  785.9	  583.7	 3875.0	...
1812967	  785.8	  583.4	 3875.0	...
1812968	  785.9	  583.1	 3875.0	...
1812969	  786.0	  583.0	 3874.0	...
1812970	  786.1	  582.6	 3875.0	...
1812971	  786.1	  582.2	 3877.0	...
1812972	  785.6	  582.1	 3878.0	...
1812973	  785.2	  582.4	 3877.0	...
1812974	  785.1	  582.8	 3876.0	...
1812975	  785.4	  583.2	 3874.0	...
1812976	  785.8	  583.7	 3874.0	...
1812977	  786.0	  584.0	 3877.0	...
1812978	  786.1	  584.1	 3880.0	...
1812979	  786.1	  583.8	 3885.0	...
1812980	  786.1	  583.5	 3885.0	...
1812981	  786.0	  583.4	 3885.0	...
1812982	  786.0	  583.3	 3885.0	...
1812983	  785.9	  583.2	 3885.0	...
1812984	  785.6	  582.6	 3885.0	...
1812985	  785.4	  581.9	 3885.0	...
1812986	  785.3	  581.4	 3885.0	...
1812987	  785.3	  581.5	 3884.0	...
1812988	  785.4	  581.6	 3884.0	...
1812989	  785.6	  581.8	 3884.0	...
1812990	  785.7	  581.7	 3886.0	...
1812991	  785.7	  581.6	 3888.0	...
1812992	  785.6	  581.5	 3889.0	...
1812993	  785.5	  581.6	 3890.0	...
1812994	  785.5	  581.7	 3891.0	...
1812995	  785.5	  581.8	 3893.0	...
1812996	  785.4	  582.3	 3897.0	...
1812997	  785.3	  582.7	 3900.0	...
1812998	  785.6	  583.2	 3903.0	...
1812999	  786.0	  583.2	 3904.0	...
1813000	  786.4	  583.2	 3903.0	...
1813001	  786.5	  583.3	 3901.0	...
1813002	  786.5	  583.3	 3899.0	...
1813003	  786.4	  583.4	 3899.0	...
1813004	  786.3	  583.6	 3899.0	...
1813005	  786.2	  583.7	 3899.0	...
1813006	  786.2	  583.7	 3899.0	...
1813007	  786.2	  583.6	 3900.0	...
1813008	  786.1	  583.5	 3904.0	...
1813009	  786.1	  583.5	 3907.0	...
1813010	  786.0	  583.6	 3910.0	...
1813011	  786.0	  583.6	 3912.0	...
1813012	  785.9	  583.7	 3913.0	...
1813013	  786.0	  583.7	 3913.0	...
1813014	  786.2	  583.7	 3912.0	...
1813015	  786.3	  583.9	 3914.0	...
1813016	  786.4	  584.0	 3917.0	...
1813017	  786.4	  584.1	 3917.0	...
1813018	  786.4	  584.0	 3914.0	...
1813019	  786.4	  583.7	 3911.0	...
1813020	  786.6	  583.5	 3912.0	...
1813021	  786.7	  583.5	 3912.0	...
1813022	  786.7	  583.7	 3913.0	...
1813023	  786.4	  583.9	 3914.0	...
1813024	  786.0	  584.1	 3916.0	...
1813025	  785.8	  584.0	 3916.0	...
1813026	  785.5	  583.9	 3918.0	...
1813027	  785.5	  583.9	 3918.0	...
1813028	  785.5	  584.2	 3919.0	...
1813029	  785.6	  584.4	 3918.0	...
1813030	  785.7	  584.2	 3917.0	...
1813031	  785.6	  583.9	 3917.0	...
1813032	  785.6	  583.7	 3917.0	...
1813033	  785.9	  583.6	 3920.0	...
1813034	  786.2	  583.6	 3923.0	...
1813035	  786.5	  583.5	 3927.0	...
1813036	  786.4	  583.5	 3928.0	...
1813037	  786.3	  583.5	 3926.0	...
1813038	  786.2	  583.4	 3926.0	...
1813039	  786.2	  583.4	 3925.0	...
1813040	  786.1	  583.3	 3926.0	...
1813041	  785.9	  583.2	 3924.0	...
1813042	  785.6	  582.8	 3922.0	...
1813043	  785.5	  582.5	 3920.0	...
1813044	  785.4	  582.5	 3922.0	...
1813045	  785.4	  582.7	 3925.0	...
1813046	  785.4	  583.0	 3928.0	...
1813047	  785.5	  583.1	 3930.0	...
1813048	  785.7	  583.3	 3933.0	...
1813049	  785.8	  583.4	 3937.0	...
1813050	  786.1	  583.5	 3938.0	...
1813051	  786.4	  583.3	 3936.0	...
1813052	  786.5	  583.1	 3934.0	...
1813053	  786.5	  583.0	 3933.0	...
1813054	  786.5	  582.9	 3932.0	...
1813055	  786.4	  582.9	 3931.0	...
1813056	  786.4	  582.9	 3930.0	...
1813057	  786.2	  583.0	 3929.0	...
1813058	  785.9	  583.0	 3932.0	...
1813059	  785.7	  583.0	 3938.0	...
1813060	  785.7	  583.0	 3944.0	...
1813061	  785.7	  583.1	 3944.0	...
1813062	  785.8	  583.2	 3942.0	...
1813063	  785.8	  583.4	 3941.0	...
1813064	  785.9	  583.4	 3941.0	...
1813065	  785.8	  583.2	 3940.0	...
1813066	  785.6	  582.9	 3939.0	...
1813067	  785.4	  583.1	 3945.0	...
1813068	  785.3	  583.6	 3951.0	...
1813069	  785.2	  583.9	 3957.0	...
1813070	  785.2	  583.9	 3955.0	...
1813071	  785.3	  583.8	 3952.0	...
1813072	  785.5	  583.7	 3951.0	...
1813073	  785.5	  583.7	 3952.0	...
1813074	  785.4	  583.8	 3954.0	...
1813075	  785.3	  583.8	 3956.0	...
1813076	  785.3	  583.9	 3956.0	...
1813077	  785.2	  583.9	 3956.0	...
1813078	  785.1	  583.5	 3956.0	...
1813079	  784.9	  583.1	 3955.0	...
1813080	  784.7	  582.7	 3955.0	...
1813081	  784.4	  582.8	 3954.0	...
1813082	  784.2	  582.8	 3954.0	...
1813083	  784.2	  582.7	 3956.0	...
1813084	  784.2	  582.6	 3959.0	...
1813085	  784.3	  582.5	 3962.0	...
1813086	  784.5	  582.6	 3964.0	...
1813087	  784.6	  582.8	 3963.0	...
1813088	  784.8	  583.1	 3961.0	...
1813089	  784.8	  583.3	 3960.0	...
1813090	  784.8	  583.5	 3960.0	...
1813091	  784.9	  583.7	 3961.0	...
1813092	  784.8	  583.7	 3961.0	...
1813093	  784.6	  583.5	 3962.0	...
1813094	  784.3	  583.1	 3962.0	...
1813095	  784.3	  582.8	 3962.0	...
1813096	  784.3	  582.5	 3962.0	...
1813097	  784.3	  582.5	 3964.0	...
1813098	  784.3	  582.2	 3965.0	...
1813099	  784.4	  581.9	 3967.0	...
1813100	  784.3	  581.7	 3968.0	...
1813101	  784.2	  581.9	 3968.0	...
1813102	  784.1	  582.1	 3968.0	...
1813103	  784.0	  582.2	 3968.0	...
1813104	  783.8	  582.3	 3967.0	...
1813105	  783.6	  582.6	 3964.0	...
1813106	  783.7	  583.0	 3961.0	...
1813107	  783.9	  583.3	 3958.0	...
1813108	  784.1	  583.4	 3959.0	...
1813109	  784.3	  583.3	 3960.0	...
1813110	  784.4	  583.3	 3960.0	...
1813111	  784.5	  582.8	 3962.0	...
1813112	  784.4	  582.4	 3965.0	...
1813113	  784.5	  582.1	 3967.0	...
1813114	  784.6	  582.2	 3967.0	...
1813115	  784.7	  582.3	 3967.0	...
1813116	  784.8	  582.3	 3968.0	...
1813117	  784.6	  582.3	 3971.0	...
1813118	  784.5	  582.4	 3973.0	...
1813119	  784.3	  582.4	 3972.0	...
1813120	  784.2	  582.4	 3972.0	...
1813121	  784.1	  582.4	 3973.0	...
1813122	  784.0	  582.7	 3975.0	...
1813123	  784.0	  583.0	 3977.0	...
1813124	  784.0	  583.2	 3977.0	...
1813125	  784.1	  583.1	 3977.0	...
1813126	  784.1	  583.1	 3977.0	...
1813127	  784.0	  583.1	 3976.0	...
1813128	  784.0	  583.0	 3975.0	...
1813129	  784.1	  582.7	 3975.0	...
1813130	  784.3	  582.4	 3975.0	...
1813131	  784.4	  582.2	 3974.0	...
1813132	  784.3	  581.9	 3975.0	...
1813133	  784.1	  581.6	 3975.0	...
1813134	  783.8	  581.2	 3976.0	...
1813135	  783.6	  581.2	 3976.0	...
1813136	  783.4	  581.2	 3978.0	...
1813137	  783.4	  581.4	 3979.0	...
1813138	  783.4	  581.8	 3979.0	...
1813139	  783.5	  582.3	 3979.0	...
1813140	  783.6	  582.8	 3979.0	...
1813141	  783.8	  583.0	 3980.0	...
1813142	  783.9	  583.2	 3980.0	...
1813143	  784.0	  583.2	 3979.0	...
1813144	  783.9	  583.3	 3977.0	...
1813145	  783.9	  583.4	 3976.0	...
1813146	  783.9	  583.4	 3976.0	...
1813147	  783.9	  583.4	 3979.0	...
1813148	  784.0	  583.4	 3985.0	...
1813149	  784.0	  583.3	 3991.0	...
1813150	  784.0	  583.0	 3994.0	...
1813151	  784.0	  582.3	 3995.0	...
1813152	  784.0	  581.5	 3992.0	...
1813153	  784.1	  581.0	 3988.0	...
1813154	  783.9	  580.8	 3984.0	...
1813155	  783.7	  580.8	 3984.0	...
1813156	  783.5	  580.9	 3987.0	...
1813157	  783.4	  581.5	 3991.0	...
1813158	  783.4	  582.1	 3996.0	...
1813159	  783.4	  582.6	 3995.0	...
1813160	  783.5	  582.6	 3992.0	...
1813161	  783.8	  582.6	 3990.0	...
1813162	  784.0	  582.4	 3990.0	...
1813163	  783.9	  582.2	 3991.0	...
1813164	  783.8	  582.1	 3992.0	...
1813165	  783.7	  582.2	 3993.0	...
1813166	  783.6	  582.2	 3995.0	...
1813167	  783.5	  582.2	 3997.0	...
1813168	  783.5	  582.2	 3998.0	...
1813169	  783.6	  582.7	 3997.0	...
1813170	  783.8	  583.1	 3996.0	...
1813171	  784.0	  583.2	 3996.0	...
1813172	  784.1	  582.8	 3995.0	...
1813173	  784.1	  582.4	 3995.0	...
1813174	  784.1	  582.4	 3995.0	...
1813175	  783.9	  582.6	 3994.0	...
1813176	  783.7	  582.8	 3997.0	...
1813177	  783.6	  582.8	 3999.0	...
1813178	  783.8	  582.7	 4002.0	...
1813179	  784.0	  582.6	 4002.0	...
1813180	  784.1	  582.6	 4000.0	...
1813181	  784.1	  582.7	 3998.0	...
1813182	  784.1	  582.6	 3995.0	...
1813183	  784.2	  582.5	 3994.0	...
1813184	  784.2	  582.4	 3994.0	...
1813185	  784.0	  582.5	 3994.0	...
1813186	  783.9	  582.5	 3994.0	...
1813187	  783.9	  582.4	 3997.0	...
1813188	  783.6	  582.4	 4000.0	...
1813189	  783.2	  582.5	 4006.0	...
1813190	  782.9	  582.7	 4008.0	...
1813191	  783.0	  583.0	 4011.0	...
1813192	  783.0	  583.2	 4012.0	...
1813193	  782.8	  582.9	 4010.0	...
1813194	  782.9	  582.5	 4006.0	...
1813195	  783.0	  582.2	 4003.0	...
1813196	  783.3	  582.3	 4003.0	...
1813197	  783.3	  582.4	 4005.0	...
1813198	  783.3	  582.5	 4007.0	...
1813199	  783.2	  582.5	 4008.0	...
1813200	  783.2	  582.6	 4008.0	...
1813201	  783.1	  582.7	 4007.0	...
1813202	  783.1	  582.7	 4007.0	...
1813203	  783.1	  582.8	 4008.0	...
1813204	  783.0	  582.9	 4009.0	...
1813205	  783.0	  583.0	 4010.0	...
1813206	  783.0	  583.1	 4009.0	...
1813207	  782.9	  583.1	 4007.0	...
1813208	  782.8	  583.2	 4006.0	...
1813209	  782.8	  583.3	 4007.0	...
1813210	  782.9	  583.3	 4009.0	...
1813211	  783.0	  582.8	 4010.0	...
1813212	  782.9	  582.4	 4012.0	...
1813213	  782.8	  582.2	 4013.0	...
1813214	  783.0	  582.3	 4015.0	...
1813215	  783.3	  582.4	 4016.0	...
1813216	  783.6	  582.8	 4018.0	...
1813217	  783.5	  583.2	 4021.0	...
1813218	  783.4	  583.7	 4024.0	...
1813219	  783.2	  583.7	 4025.0	...
1813220	  783.2	  583.8	 4026.0	...
1813221	  783.1	  583.9	 4025.0	...
1813222	  783.1	  583.4	 4024.0	...
1813223	  782.8	  582.9	 4024.0	...
1813224	  782.6	  582.4	 4024.0	...
1813225	  782.3	  582.4	 4024.0	...
1813226	  782.1	  582.4	 4024.0	...
1813227	  781.8	  582.5	 4026.0	...
1813228	  781.8	  582.5	 4027.0	...
1813229	  782.0	  582.6	 4028.0	...
1813230	  782.4	  582.7	 4028.0	...
1813231	  782.4	  582.8	 4027.0	...
1813232	  782.4	  582.7	 4026.0	...
1813233	  782.4	  582.6	 4025.0	...
1813234	  782.3	  582.6	 4027.0	...
1813235	  782.3	  582.5	 4029.0	...
1813236	  782.4	  582.2	 4030.0	...
1813237	  782.5	  581.8	 4032.0	...
1813238	  782.2	  581.6	 4031.0	...
1813239	  781.8	  581.7	 4029.0	...
1813240	  781.6	  581.8	 4028.0	...
1813241	  781.8	  581.8	 4027.0	...
1813242	  782.0	  582.1	 4027.0	...
1813243	  781.9	  582.5	 4028.0	...
1813244	  782.1	  582.8	 4029.0	...
1813245	  782.4	  582.8	 4030.0	...
1813246	  782.7	  582.8	 4031.0	...
1813247	  782.9	  582.8	 4031.0	...
1813248	  782.9	  582.8	 4031.0	...
1813249	  782.8	  582.9	 4030.0	...
1813250	  782.8	  582.9	 4027.0	...
1813251	  782.5	  582.9	 4024.0	...
1813252	  782.4	  582.9	 4023.0	...
1813253	  782.1	  583.0	 4024.0	...
1813254	  782.1	  583.0	 4026.0	...
1813255	  782.0	  583.2	 4030.0	...
1813256	  782.0	  583.2	 4033.0	...
1813257	  781.9	  583.3	 4035.0	...
1813258	  781.7	  583.3	 4034.0	...
1813259	  781.6	  583.4	 4034.0	...
1813260	  781.7	  583.5	 4033.0	...
1813261	  781.8	  583.4	 4031.0	...
1813262	  781.8	  583.2	 4028.0	...
1813263	  781.8	  583.2	 4026.0	...
1813264	  781.9	  583.2	 4027.0	...
1813265	  782.2	  583.2	 4028.0	...
1813266	  782.4	  583.0	 4028.0	...
1813267	  782.5	  582.9	 4028.0	...
1813268	  782.5	  582.8	 4034.0	...
1813269	  782.5	  582.9	 4040.0	...
1813270	  782.3	  583.0	 4044.0	...
1813271	  782.1	  583.2	 4042.0	...
1813272	  781.9	  583.3	 4041.0	...
1813273	  781.9	  583.5	 4038.0	...
1813274	  782.1	  583.3	 4036.0	...
1813275	  782.2	  583.1	 4036.0	...
1813276	  782.4	  582.8	 4040.0	...
1813277	  782.3	  582.9	 4044.0	...
1813278	  782.2	  582.8	 4045.0	...
1813279	  782.1	  582.9	 4044.0	...
1813280	  782.2	  582.9	 4044.0	...
1813281	  782.4	  582.9	 4046.0	...
1813282	  782.6	  582.8	 4047.0	...
1813283	  782.6	  582.8	 4048.0	...
1813284	  782.6	  582.8	 4048.0	...
1813285	  782.5	  583.0	 4048.0	...
1813286	  782.5	  583.1	 4048.0	...
1813287	  782.6	  583.1	 4048.0	...
1813288	  782.7	  583.1	 4048.0	...
1813289	  782.6	  583.1	 4047.0	...
1813290	  782.6	  583.1	 4049.0	...
1813291	  782.8	  583.1	 4050.0	...
1813292	  783.0	  583.3	 4052.0	...
1813293	  783.1	  583.4	 4054.0	...
1813294	  783.1	  583.3	 4056.0	...
1813295	  783.1	  583.1	 4057.0	...
1813296	  783.1	  582.9	 4056.0	...
1813297	  782.7	  582.9	 4055.0	...
1813298	  782.2	  582.6	 4054.0	...
1813299	  781.6	  582.4	 4053.0	...
1813300	  781.5	  582.1	 4053.0	...
1813301	  781.6	  582.1	 4053.0	...
1813302	  781.9	  582.0	 4053.0	...
1813303	  782.2	  582.1	 4053.0	...
1813304	  782.3	  582.3	 4053.0	...
1813305	  782.4	  582.5	 4053.0	...
1813306	  782.4	  582.5	 4054.0	...
1813307	  782.3	  582.4	 4055.0	...
1813308	  782.2	  582.3	 4057.0	...
1813309	  782.2	  582.3	 4059.0	...
1813310	  782.1	  582.3	 4062.0	...
1813311	  782.1	  582.3	 4065.0	...
1813312	  782.1	  582.3	 4067.0	...
1813313	  782.1	  582.5	 4067.0	...
1813314	  782.2	  583.2	 4067.0	...
1813315	  781.9	  583.9	 4066.0	...
1813316	  781.6	  584.4	 4066.0	...
1813317	  781.3	  584.6	 4068.0	...
1813318	  781.3	  584.7	 4071.0	...
1813319	  781.5	  584.7	 4074.0	...
1813320	  781.8	  584.6	 4073.0	...
1813321	  782.2	  584.6	 4072.0	...
1813322	  782.2	  584.8	 4071.0	...
1813323	  782.1	  584.9	 4071.0	...
1813324	  782.1	  585.0	 4070.0	...
1813325	  782.0	  585.0	 4071.0	...
1813326	  782.0	  585.0	 4072.0	...
1813327	  782.0	  585.0	 4074.0	...
1813328	  782.0	  585.1	 4074.0	...
1813329	  782.0	  584.9	 4074.0	...
1813330	  781.9	  584.8	 4075.0	...
1813331	  782.0	  584.6	 4075.0	...
1813332	  782.0	  584.7	 4075.0	...
1813333	  782.1	  584.7	 4076.0	...
1813334	  782.0	  584.6	 4077.0	...
1813335	  781.8	  584.7	 4078.0	...
1813336	  781.6	  584.8	 4077.0	...
1813337	  781.8	  584.5	 4077.0	...
1813338	  782.1	  584.2	 4077.0	...
1813339	  782.3	  584.0	 4076.0	...
1813340	  782.3	  584.3	 4075.0	...
1813341	  782.2	  584.5	 4074.0	...
1813342	  782.1	  584.2	 4075.0	...
1813343	  782.1	  583.9	 4077.0	...
1813344	  782.0	  583.7	 4079.0	...
1813345	  782.2	  584.1	 4081.0	...
1813346	  782.4	  584.5	 4081.0	...
1813347	  782.5	  584.7	 4081.0	...
1813348	  782.4	  584.7	 4081.0	...
1813349	  782.4	  584.7	 4080.0	...
1813350	  782.5	  584.8	 4078.0	...
1813351	  782.5	  584.9	 4077.0	...
1813352	  782.5	  585.0	 4077.0	...
1813353	  782.5	  585.0	 4082.0	...
1813354	  782.4	  585.2	 4087.0	...
1813355	  782.4	  585.3	 4091.0	...
1813356	  782.4	  585.0	 4092.0	...
1813357	  782.5	  584.6	 4092.0	...
1813358	  782.5	  584.2	 4092.0	...
1813359	  782.6	  584.2	 4093.0	...
1813360	  782.5	  584.0	 4093.0	...
1813361	  782.4	  583.9	 4093.0	...
1813362	  782.2	  583.8	 4092.0	...
1813363	  782.2	  583.7	 4092.0	...
1813364	  782.1	  583.6	 4093.0	...
1813365	  782.1	  583.5	 4092.0	...
1813366	  782.0	  583.5	 4089.0	...
1813367	  782.0	  583.4	 4086.0	...
1813368	  782.0	  583.4	 4086.0	...
1813369	  781.9	  583.4	 4089.0	...
1813370	  781.9	  583.5	 4093.0	...
1813371	  782.0	  583.6	 4096.0	...
1813372	  782.0	  583.5	 4097.0	...
1813373	  781.9	  583.3	 4098.0	...
1813374	  781.8	  583.0	 4098.0	...
1813375	  782.0	  582.6	 4097.0	...
1813376	  782.2	  582.3	 4097.0	...
1813377	  782.4	  582.2	 4100.0	...
1813378	  782.5	  582.3	 4102.0	...
1813379	  782.5	  582.5	 4100.0	...
1813380	  782.5	  582.8	 4098.0	...
1813381	  782.2	  583.0	 4099.0	...
1813382	  781.9	  583.2	 4102.0	...
1813383	  781.9	  583.2	 4104.0	...
1813384	  782.3	  583.2	 4104.0	...
1813385	  782.4	  583.0	 4106.0	...
1813386	  782.1	  582.9	 4109.0	...
1813387	  781.8	  582.7	 4110.0	...
1813388	  781.8	  582.6	 4108.0	...
1813389	  781.8	  582.4	 4106.0	...
1813390	  781.7	  582.3	 4105.0	...
1813391	  781.9	  582.1	 4105.0	...
1813392	  782.2	  582.0	 4106.0	...
1813393	  782.6	  581.8	 4105.0	...
1813394	  782.5	  581.7	 4104.0	...
1813395	  782.3	  581.5	 4103.0	...
1813396	  782.0	  581.5	 4104.0	...
1813397	  781.9	  581.6	 4105.0	...
1813398	  781.8	  581.9	 4107.0	...
1813399	  781.9	  581.8	 4110.0	...
1813400	  782.0	  581.1	 4112.0	...
1813401	  782.2	  580.3	 4112.0	...
1813402	  782.2	  580.1	 4110.0	...
1813403	  782.2	  580.3	 4109.0	...
1813404	  782.1	  580.5	 4110.0	...
1813405	  782.1	  580.4	 4112.0	...
1813406	  782.0	  580.3	 4112.0	...
1813407	  782.1	  580.2	 4111.0	...
1813408	  782.1	  580.2	 4109.0	...
1813409	  782.1	  580.4	 4109.0	...
1813410	  782.4	  580.6	 4109.0	...
1813411	  782.8	  580.9	 4108.0	...
1813412	  783.1	  580.9	 4108.0	...
1813413	  783.0	  581.3	 4109.0	...
1813414	  782.8	  581.6	 4110.0	...
1813415	  782.5	  581.8	 4112.0	...
1813416	  782.4	  582.0	 4114.0	...
1813417	  782.2	  582.2	 4117.0	...
1813418	  782.1	  582.6	 4119.0	...
1813419	  782.2	  582.7	 4122.0	...
1813420	  782.3	  582.7	 4121.0	...
1813421	  782.4	  582.4	 4121.0	...
1813422	  782.3	  582.1	 4123.0	...
1813423	  782.3	  581.9	 4126.0	...
1813424	  782.4	  581.9	 4128.0	...
1813425	  782.5	  581.9	 4127.0	...
1813426	  782.5	  582.0	 4124.0	...
1813427	  782.5	  582.1	 4123.0	...
1813428	  782.3	  582.3	 4124.0	...
1813429	  782.3	  582.4	 4128.0	...
1813430	  782.2	  582.4	 4132.0	...
1813431	  782.0	  582.3	 4132.0	...
1813432	  781.8	  582.3	 4133.0	...
1813433	  781.7	  582.4	 4133.0	...
1813434	  781.7	  582.5	 4132.0	...
1813435	  781.8	  582.6	 4132.0	...
1813436	  782.1	  582.4	 4131.0	...
1813437	  782.1	  582.1	 4129.0	...
1813438	  782.2	  581.4	 4127.0	...
1813439	  782.3	  581.2	 4127.0	...
1813440	  782.3	  581.0	 4125.0	...
1813441	  782.1	  581.1	 4122.0	...
1813442	  781.9	  581.2	 4122.0	...
1813443	  781.8	  581.1	 4125.0	...
1813444	  781.8	  581.1	 4128.0	...
1813445	  782.0	  581.0	 4129.0	...
1813446	  782.1	  580.9	 4130.0	...
1813447	  782.1	  580.8	 4131.0	...
1813448	  781.9	  580.8	 4131.0	...
1813449	  781.8	  580.9	 4131.0	...
1813450	  781.8	  580.9	 4130.0	...
1813451	  782.0	  581.0	 4129.0	...
1813452	  782.3	  581.0	 4127.0	...
1813453	  782.3	  580.7	 4125.0	...
1813454	  782.1	  580.4	 4125.0	...
1813455	  781.8	  580.2	 4125.0	...
1813456	  781.8	  580.3	 4126.0	...
1813457	  782.1	  580.3	 4126.0	...
1813458	  782.3	  580.1	 4128.0	...
1813459	  782.3	  580.0	 4131.0	...
1813460	  782.0	  580.0	 4134.0	...
1813461	  781.7	  580.0	 4136.0	...
1813462	  781.5	  579.8	 4138.0	...
1813463	  781.7	  579.6	 4140.0	...
1813464	  782.0	  579.4	 4142.0	...
1813465	  782.2	  579.4	 4143.0	...
1813466	  782.1	  579.3	 4144.0	...
1813467	  781.9	  579.4	 4145.0	...
1813468	  781.6	  579.7	 4147.0	...
1813469	  781.5	  579.9	 4147.0	...
1813470	  781.5	  580.1	 4147.0	...
1813471	  781.4	  579.9	 4147.0	...
1813472	  781.5	  579.7	 4147.0	...
1813473	  781.6	  579.5	 4147.0	...
1813474	  781.8	  579.2	 4147.0	...
1813475	  781.8	  578.9	 4148.0	...
1813476	  781.8	  578.6	 4148.0	...
1813477	  781.8	  578.4	 4148.0	...
1813478	  781.8	  578.3	 4149.0	...
1813479	  781.7	  578.4	 4150.0	...
1813480	  781.7	  578.6	 4151.0	...
1813481	  781.8	  578.8	 4152.0	...
1813482	  781.9	  579.1	 4152.0	...
1813483	  781.8	  579.5	 4151.0	...
1813484	  781.7	  579.9	 4151.0	...
1813485	  781.6	  580.0	 4151.0	...
1813486	  781.5	  580.0	 4151.0	...
1813487	  781.6	  580.0	 4151.0	...
1813488	  781.7	  579.9	 4151.0	...
1813489	  781.5	  580.0	 4151.0	...
1813490	  781.2	  579.6	 4151.0	...
1813491	  781.0	  579.2	 4152.0	...
1813492	  781.0	  578.9	 4152.0	...
1813493	  780.7	  579.1	 4154.0	...
1813494	  780.3	  579.7	 4155.0	...
1813495	  780.1	  580.2	 4156.0	...
1813496	  780.5	  580.5	 4156.0	...
1813497	  780.9	  580.2	 4154.0	...
1813498	  781.1	  580.0	 4154.0	...
1813499	  781.3	  579.9	 4153.0	...
1813500	  781.4	  579.9	 4154.0	...
1813501	  781.3	  580.1	 4155.0	...
1813502	  781.1	  580.2	 4155.0	...
1813503	  780.8	  579.9	 4156.0	...
1813504	  781.0	  579.5	 4156.0	...
1813505	  781.1	  579.1	 4155.0	...
1813506	  781.3	  579.3	 4155.0	...
1813507	  781.3	  579.3	 4154.0	...
1813508	  781.4	  579.3	 4154.0	...
1813509	  781.4	  579.0	 4154.0	...
1813510	  781.3	  578.9	 4154.0	...
1813511	  781.2	  578.8	 4154.0	...
1813512	  781.1	  578.9	 4154.0	...
1813513	  781.1	  578.9	 4157.0	...
1813514	  781.1	  578.9	 4159.0	...
1813515	  780.8	  578.7	 4159.0	...
1813516	  780.3	  578.5	 4158.0	...
1813517	  780.2	  578.3	 4156.0	...
1813518	  780.6	  578.2	 4154.0	...
1813519	  780.9	  578.3	 4153.0	...
1813520	  780.8	  578.3	 4152.0	...
1813521	  780.8	  578.3	 4152.0	...
1813522	  780.8	  578.5	 4151.0	...
1813523	  780.9	  578.6	 4150.0	...
1813524	  781.1	  578.7	 4150.0	...
1813525	  781.3	  578.8	 4151.0	...
1813526	  781.6	  579.0	 4152.0	...
1813527	  781.7	  579.3	 4152.0	...
1813528	  781.7	  579.8	 4152.0	...
1813529	  781.6	  580.1	 4152.0	...
1813530	  781.4	  580.4	 4153.0	...
1813531	  781.5	  580.4	 4157.0	...
1813532	  781.5	  580.4	 4161.0	...
1813533	  781.4	  580.2	 4162.0	...
1813534	  781.5	  580.1	 4160.0	...
1813535	  781.6	  579.9	 4159.0	...
1813536	  781.9	  579.9	 4157.0	...
1813537	  781.9	  579.9	 4156.0	...
1813538	  782.0	  580.1	 4154.0	...
1813539	  781.9	  580.0	 4155.0	...
1813540	  781.8	  579.9	 4155.0	...
1813541	  781.8	  580.0	 4156.0	...
1813542	  781.8	  580.3	 4158.0	...
1813543	  781.7	  580.2	 4159.0	...
1813544	  781.7	  579.8	 4160.0	...
1813545	  781.5	  579.5	 4161.0	...
1813546	  781.6	  579.6	 4161.0	...
1813547	  781.8	  579.8	 4161.0	...
1813548	  782.0	  579.9	 4161.0	...
1813549	  782.1	  579.8	 4161.0	...
1813550	  782.1	  579.5	 4161.0	...
1813551	  782.2	  579.3	 4160.0	...
1813552	  782.3	  579.2	 4158.0	...
1813553	  782.3	  579.3	 4156.0	...
1813554	  782.3	  579.5	 4155.0	...
1813555	  782.3	  579.6	 4157.0	...
1813556	  782.1	  579.6	 4161.0	...
1813557	  781.9	  579.7	 4166.0	...
1813558	  781.7	  579.6	 4167.0	...
1813559	  781.7	  579.6	 4166.0	...
1813560	  781.8	  579.5	 4165.0	...
1813561	  782.0	  579.4	 4167.0	...
1813562	  782.2	  579.4	 4168.0	...
1813563	  782.3	  579.7	 4169.0	...
1813564	  782.3	  580.0	 4169.0	...
1813565	  782.4	  580.3	 4169.0	...
1813566	  782.5	  580.2	 4168.0	...
1813567	  782.5	  580.2	 4166.0	...
1813568	  782.4	  580.2	 4165.0	...
1813569	  782.3	  580.2	 4165.0	...
1813570	  782.1	  580.3	 4165.0	...
1813571	  781.9	  580.4	 4167.0	...
1813572	  781.7	  580.4	 4169.0	...
1813573	  781.7	  580.5	 4172.0	...
1813574	  781.6	  580.5	 4173.0	...
1813575	  781.6	  580.5	 4175.0	...
1813576	  781.6	  580.6	 4174.0	...
1813577	  781.6	  580.8	 4174.0	...
1813578	  781.6	  580.9	 4173.0	...
1813579	  781.7	  581.1	 4172.0	...
1813580	  781.8	  581.3	 4170.0	...
1813581	  782.0	  581.5	 4170.0	...
1813582	  782.1	  581.5	 4170.0	...
1813583	  782.1	  581.6	 4171.0	...
1813584	  782.2	  581.6	 4172.0	...
1813585	  782.2	  581.6	 4172.0	...
1813586	  782.1	  581.5	 4171.0	...
1813587	  782.0	  581.4	 4171.0	...
1813588	  782.2	  581.1	 4170.0	...
1813589	  782.4	  580.7	 4168.0	...
1813590	  782.6	  580.2	 4167.0	...
1813591	  782.6	  580.0	 4167.0	...
1813592	  782.5	  579.9	 4168.0	...
1813593	  782.3	  579.8	 4170.0	...
1813594	  782.1	  579.7	 4173.0	...
1813595	  782.1	  580.0	 4175.0	...
1813596	  782.1	  580.3	 4176.0	...
1813597	  782.1	  580.8	 4175.0	...
1813598	  782.1	  581.0	 4175.0	...
1813599	  782.1	  581.1	 4175.0	...
1813600	  782.4	  580.9	 4175.0	...
1813601	  782.7	  580.8	 4174.0	...
1813602	  782.9	  580.7	 4174.0	...
1813603	  782.8	  580.7	 4174.0	...
1813604	  782.7	  580.7	 4175.0	...
1813605	  782.6	  580.7	 4176.0	...
1813606	  782.5	  580.7	 4177.0	...
1813607	  782.5	  580.7	 4177.0	...
1813608	  782.6	  580.7	 4177.0	...
1813609	  782.9	  580.5	 4178.0	...
1813610	  783.0	  580.3	 4179.0	...
1813611	  783.0	  580.2	 4179.0	...
1813612	  782.9	  580.3	 4177.0	...
1813613	  782.6	  580.8	 4176.0	...
1813614	  782.2	  581.3	 4178.0	...
1813615	  782.1	  581.8	 4181.0	...
1813616	  782.2	  582.0	 4182.0	...
1813617	  782.3	  581.9	 4184.0	...
1813618	  782.4	  581.7	 4185.0	...
1813619	  782.6	  581.5	 4186.0	...
1813620	  782.8	  581.2	 4186.0	...
1813621	  782.9	  581.1	 4186.0	...
1813622	  782.8	  581.0	 4187.0	...
1813623	  782.6	  581.0	 4187.0	...
1813624	  782.6	  580.8	 4187.0	...
1813625	  782.6	  580.7	 4187.0	...
1813626	  782.6	  580.7	 4183.0	...
1813627	  782.7	  581.0	 4179.0	...
1813628	  782.8	  581.2	 4175.0	...
1813629	  782.9	  581.5	 4177.0	...
1813630	  783.2	  581.6	 4178.0	...
1813631	  783.5	  581.6	 4177.0	...
1813632	  783.6	  581.1	 4175.0	...
1813633	  783.5	  580.6	 4173.0	...
1813634	  783.4	  580.1	 4173.0	...
1813635	  783.3	  580.2	 4176.0	...
1813636	  783.2	  580.2	 4179.0	...
1813637	  783.1	  580.2	 4180.0	...
1813638	  783.3	  580.0	 4178.0	...
1813639	  783.4	  579.8	 4176.0	...
1813640	  783.5	  579.7	 4176.0	...
1813641	  783.5	  579.7	 4178.0	...
1813642	  783.5	  579.8	 4180.0	...
1813643	  783.5	  579.8	 4181.0	...
1813644	  783.4	  579.8	 4179.0	...
1813645	  783.3	  579.7	 4178.0	...
1813646	  783.3	  579.7	 4178.0	...
1813647	  783.2	  579.8	 4178.0	...
1813648	  783.1	  579.9	 4179.0	...
1813649	  783.2	  579.9	 4180.0	...
1813650	  783.3	  579.9	 4180.0	...
1813651	  783.8	  579.9	 4181.0	...
1813652	  784.1	  579.9	 4182.0	...
1813653	  784.3	  579.9	 4183.0	...
1813654	  784.3	  580.0	 4184.0	...
1813655	  784.3	  580.4	 4183.0	...
1813656	  784.4	  580.6	 4183.0	...
1813657	  784.5	  580.8	 4181.0	...
1813658	  784.6	  580.6	 4178.0	...
1813659	  784.8	  580.5	 4176.0	...
1813660	  784.8	  580.5	 4174.0	...
1813661	  784.9	  580.7	 4174.0	...
1813662	  784.8	  580.9	 4174.0	...
1813663	  784.7	  581.0	 4175.0	...
1813664	  784.6	  581.0	 4176.0	...
1813665	  784.4	  580.8	 4178.0	...
1813666	  784.2	  580.8	 4178.0	...
1813667	  784.0	  581.0	 4177.0	...
1813668	  783.9	  581.2	 4175.0	...
1813669	  783.9	  581.0	 4172.0	...
1813670	  783.8	  580.4	 4171.0	...
1813671	  783.8	  579.8	 4170.0	...
1813672	  783.9	  579.7	 4173.0	...
1813673	  784.1	  579.7	 4176.0	...
1813674	  784.2	  579.8	 4179.0	...
1813675	  784.1	  579.8	 4180.0	...
1813676	  784.2	  580.2	 4180.0	...
1813677	  784.2	  580.5	 4180.0	...
1813678	  784.2	  580.5	 4179.0	...
1813679	  784.0	  580.3	 4178.0	...
1813680	  783.8	  580.0	 4177.0	...
1813681	  784.0	  580.1	 4175.0	...
1813682	  784.2	  580.1	 4174.0	...
1813683	  784.4	  580.1	 4174.0	...
1813684	  784.2	  580.2	 4173.0	...
1813685	  784.3	  580.2	 4175.0	...
1813686	  784.5	  580.2	 4179.0	...
1813687	  784.7	  580.1	 4183.0	...
1813688	  784.7	  580.3	 4184.0	...
1813689	  784.6	  580.6	 4185.0	...
1813690	  784.5	  581.1	 4184.0	...
1813691	  784.3	  581.4	 4182.0	...
1813692	  784.4	  581.8	 4179.0	...
1813693	  784.6	  582.1	 4177.0	...
1813694	  784.9	  582.3	 4175.0	...
EFIX R   1812358	1813694	1337	  781.8	  581.5	   3922
SSACC R  1813695
1813695	  785.2	  583.2	 4174.0	...
1813696	  785.4	  584.0	 4173.0	...
1813697	  785.6	  586.4	 4173.0	...
1813698	  785.9	  588.0	 4174.0	...
1813699	  786.5	  590.6	 4175.0	...
1813700	  787.6	  592.9	 4175.0	...
1813701	  788.7	  596.0	 4174.0	...
1813702	  789.3	  600.3	 4172.0	...
1813703	  789.2	  607.0	 4171.0	...
1813704	  788.6	  615.7	 4170.0	...
1813705	  788.0	  625.5	 4169.0	...
1813706	  785.6	  636.8	 4170.0	...
1813707	  783.4	  649.8	 4173.0	...
1813708	  780.6	  664.2	 4177.0	...
1813709	  779.3	  680.5	 4181.0	...
1813710	  777.4	  697.9	 4184.0	...
1813711	  775.4	  717.3	 4189.0	...
1813712	  773.5	  735.6	 4193.0	...
1813713	  772.6	  755.6	 4197.0	...
1813714	  771.8	  777.7	 4199.0	...
1813715	  770.9	  800.7	 4210.0	...
1813716	  770.3	  823.0	 4228.0	...
1813717	  769.7	  842.1	 4247.0	...
1813718	  769.1	  860.1	 4256.0	...
1813719	  767.1	  877.8	 4259.0	...
1813720	  765.0	  895.4	 4263.0	...
1813721	  763.0	  914.8	 4270.0	...
1813722	  761.6	  934.8	 4276.0	...
1813723	  760.6	  956.3	 4280.0	...
1813724	  760.4	  978.5	 4283.0	...
1813725	  761.1	 1000.5	 4286.0	...
1813726	  762.2	 1020.8	 4289.0	...
1813727	  762.9	 1039.0	 4289.0	...
1813728	  763.5	 1056.7	 4289.0	...
1813729	  763.7	 1074.7	 4285.0	...
1813730	  763.2	 1093.8	 4281.0	...
1813731	  761.7	 1112.7	 4276.0	...
1813732	  759.7	 1136.2	 4275.0	...
1813733	  758.2	 1162.6	 4274.0	...
1813734	  757.0	 1192.6	 4273.0	...
1813735	  755.0	 1221.0	 4272.0	...
1813736	  752.2	 1248.8	 4275.0	...
1813737	  748.5	 1275.4	 4281.0	...
1813738	  746.3	 1302.2	 4287.0	...
1813739	  743.5	 1326.8	 4288.0	...
1813740	  741.2	 1351.1	 4286.0	...
1813741	  738.6	 1376.2	 4281.0	...
1813742	  736.6	 1400.9	 4277.0	...
1813743	  734.5	 1424.6	 4276.0	...
1813744	  733.2	 1448.2	 4270.0	...
1813745	  732.0	 1474.4	 4264.0	...
1813746	  731.3	 1502.2	 4250.0	...
1813747	  729.8	 1530.3	 4243.0	...
1813748	  729.0	 1560.2	 4231.0	...
1813749	  728.2	 1591.3	 4223.0	...
1813750	  728.7	 1623.6	 4209.0	...
1813751	  729.7	 1656.0	 4194.0	...
1813752	  730.7	 1687.2	 4184.0	...
1813753	  731.5	 1715.5	 4178.0	...
1813754	  732.5	 1741.3	 4184.0	...
1813755	  734.4	 1766.6	 4189.0	...
1813756	  737.0	 1794.8	 4195.0	...
1813757	  738.2	 1823.8	 4194.0	...
1813758	  738.8	 1853.7	 4193.0	...
1813759	  738.3	 1884.6	 4185.0	...
1813760	  738.5	 1918.1	 4172.0	...
1813761	  738.0	 1954.0	 4141.0	...
1813762	  739.0	 1991.5	 4112.0	...
1813763	  739.6	 2027.7	 4088.0	...
1813764	  740.8	 2061.8	 4075.0	...
1813765	  739.2	 2091.7	 4067.0	...
1813766	  737.1	 2120.6	 4058.0	...
1813767	  733.9	 2149.9	 4057.0	...
1813768	  732.8	 2182.1	 4055.0	...
1813769	  733.4	 2215.3	 4054.0	...
1813770	  735.1	 2247.4	 4047.0	...
1813771	  735.4	 2283.8	 4021.0	...
1813772	  734.1	 2310.6	 3994.0	...
1813773	  731.9	 2338.2	 3973.0	...
1813774	  731.3	 2362.6	 3969.0	...
SBLINK R 1813775
1813775	   .	   .	    0.0	...
1813776	   .	   .	    0.0	...
1813777	   .	   .	    0.0	...
1813778	   .	   .	    0.0	...
1813779	   .	   .	    0.0	...
1813780	   .	   .	    0.0	...
1813781	   .	   .	    0.0	...
1813782	   .	   .	    0.0	...
1813783	   .	   .	    0.0	...
1813784	   .	   .	    0.0	...
1813785	   .	   .	    0.0	...
1813786	   .	   .	    0.0	...
1813787	   .	   .	    0.0	...
1813788	   .	   .	    0.0	...
1813789	   .	   .	    0.0	...
1813790	   .	   .	    0.0	...
1813791	   .	   .	    0.0	...
1813792	   .	   .	    0.0	...
1813793	   .	   .	    0.0	...
1813794	   .	   .	    0.0	...
1813795	   .	   .	    0.0	...
1813796	   .	   .	    0.0	...
1813797	   .	   .	    0.0	...
1813798	   .	   .	    0.0	...
1813799	   .	   .	    0.0	...
1813800	   .	   .	    0.0	...
1813801	   .	   .	    0.0	...
1813802	   .	   .	    0.0	...
1813803	   .	   .	    0.0	...
1813804	   .	   .	    0.0	...
1813805	   .	   .	    0.0	...
1813806	   .	   .	    0.0	...
1813807	   .	   .	    0.0	...
1813808	   .	   .	    0.0	...
1813809	   .	   .	    0.0	...
1813810	   .	   .	    0.0	...
1813811	   .	   .	    0.0	...
1813812	   .	   .	    0.0	...
1813813	   .	   .	    0.0	...
1813814	   .	   .	    0.0	...
1813815	   .	   .	    0.0	...
1813816	   .	   .	    0.0	...
1813817	   .	   .	    0.0	...
1813818	   .	   .	    0.0	...
1813819	   .	   .	    0.0	...
1813820	   .	   .	    0.0	...
1813821	   .	   .	    0.0	...
1813822	   .	   .	    0.0	...
1813823	   .	   .	    0.0	...
1813824	   .	   .	    0.0	...
1813825	   .	   .	    0.0	...
1813826	   .	   .	    0.0	...
1813827	   .	   .	    0.0	...
1813828	   .	   .	    0.0	...
1813829	   .	   .	    0.0	...
1813830	   .	   .	    0.0	...
1813831	   .	   .	    0.0	...
1813832	   .	   .	    0.0	...
1813833	   .	   .	    0.0	...
1813834	   .	   .	    0.0	...
1813835	   .	   .	    0.0	...
1813836	   .	   .	    0.0	...
1813837	   .	   .	    0.0	...
1813838	   .	   .	    0.0	...
1813839	   .	   .	    0.0	...
1813840	   .	   .	    0.0	...
1813841	   .	   .	    0.0	...
1813842	   .	   .	    0.0	...
1813843	   .	   .	    0.0	...
1813844	   .	   .	    0.0	...
1813845	   .	   .	    0.0	...
1813846	   .	   .	    0.0	...
1813847	   .	   .	    0.0	...
1813848	   .	   .	    0.0	...
1813849	   .	   .	    0.0	...
1813850	   .	   .	    0.0	...
1813851	   .	   .	    0.0	...
1813852	   .	   .	    0.0	...
1813853	   .	   .	    0.0	...
1813854	   .	   .	    0.0	...
1813855	   .	   .	    0.0	...
1813856	   .	   .	    0.0	...
1813857	   .	   .	    0.0	...
1813858	   .	   .	    0.0	...
1813859	   .	   .	    0.0	...
1813860	   .	   .	    0.0	...
1813861	   .	   .	    0.0	...
1813862	   .	   .	    0.0	...
1813863	   .	   .	    0.0	...
1813864	   .	   .	    0.0	...
1813865	   .	   .	    0.0	...
1813866	   .	   .	    0.0	...
1813867	   .	   .	    0.0	...
1813868	   .	   .	    0.0	...
1813869	   .	   .	    0.0	...
1813870	   .	   .	    0.0	...
1813871	   .	   .	    0.0	...
1813872	   .	   .	    0.0	...
1813873	   .	   .	    0.0	...
1813874	   .	   .	    0.0	...
1813875	   .	   .	    0.0	...
1813876	   .	   .	    0.0	...
1813877	   .	   .	    0.0	...
1813878	   .	   .	    0.0	...
1813879	   .	   .	    0.0	...
1813880	   .	   .	    0.0	...
1813881	   .	   .	    0.0	...
1813882	   .	   .	    0.0	...
1813883	   .	   .	    0.0	...
1813884	   .	   .	    0.0	...
1813885	   .	   .	    0.0	...
1813886	   .	   .	    0.0	...
1813887	   .	   .	    0.0	...
1813888	   .	   .	    0.0	...
1813889	   .	   .	    0.0	...
1813890	   .	   .	    0.0	...
1813891	   .	   .	    0.0	...
1813892	   .	   .	    0.0	...
1813893	   .	   .	    0.0	...
1813894	   .	   .	    0.0	...
1813895	   .	   .	    0.0	...
1813896	   .	   .	    0.0	...
1813897	   .	   .	    0.0	...
1813898	   .	   .	    0.0	...
1813899	   .	   .	    0.0	...
1813900	   .	   .	    0.0	...
1813901	   .	   .	    0.0	...
1813902	   .	   .	    0.0	...
1813903	   .	   .	    0.0	...
1813904	   .	   .	    0.0	...
1813905	   .	   .	    0.0	...
1813906	   .	   .	    0.0	...
1813907	   .	   .	    0.0	...
1813908	   .	   .	    0.0	...
1813909	   .	   .	    0.0	...
1813910	   .	   .	    0.0	...
1813911	   .	   .	    0.0	...
1813912	   .	   .	    0.0	...
1813913	   .	   .	    0.0	...
1813914	   .	   .	    0.0	...
1813915	   .	   .	    0.0	...
1813916	   .	   .	    0.0	...
1813917	   .	   .	    0.0	...
1813918	   .	   .	    0.0	...
1813919	   .	   .	    0.0	...
1813920	   .	   .	    0.0	...
1813921	   .	   .	    0.0	...
1813922	   .	   .	    0.0	...
1813923	   .	   .	    0.0	...
1813924	   .	   .	    0.0	...
1813925	   .	   .	    0.0	...
1813926	   .	   .	    0.0	...
1813927	   .	   .	    0.0	...
1813928	   .	   .	    0.0	...
1813929	   .	   .	    0.0	...
1813930	   .	   .	    0.0	...
1813931	   .	   .	    0.0	...
1813932	   .	   .	    0.0	...
1813933	   .	   .	    0.0	...
1813934	   .	   .	    0.0	...
1813935	   .	   .	    0.0	...
1813936	   .	   .	    0.0	...
1813937	   .	   .	    0.0	...
1813938	   .	   .	    0.0	...
1813939	   .	   .	    0.0	...
1813940	   .	   .	    0.0	...
1813941	   .	   .	    0.0	...
1813942	   .	   .	    0.0	...
1813943	   .	   .	    0.0	...
EBLINK R 1813775	1813943	169
1813944	  384.5	 1940.1	 3147.0	...
1813945	  154.5	  352.9	 3138.0	...
1813946	  154.9	 -504.0	 3131.0	...
1813947	  153.9	 -504.1	 3126.0	...
1813948	  153.5	 -504.7	 3127.0	...
1813949	  153.2	 -505.3	 3128.0	...
1813950	  153.1	 -505.6	 3128.0	...
1813951	  151.8	 -505.5	 3127.0	...
1813952	  150.8	 -506.2	 3126.0	...
1813953	  150.4	 -507.2	 3126.0	...
1813954	  152.4	 -508.3	 3127.0	...
ESACC R  1813695	1813954	260	  785.2	  583.2	  152.4	 -508.3	  24.01	    554
SFIX R   1813955
1813955	  154.1	 -508.4	 3127.0	...
1813956	  154.0	 -508.1	 3126.0	...
1813957	  152.7	 -507.7	 3126.0	...
1813958	  151.1	 -507.4	 3118.0	...
1813959	  150.3	 -507.9	 3111.0	...
1813960	  149.4	 -508.4	 3108.0	...
1813961	  148.9	 -508.8	 3113.0	...
1813962	  149.1	 -508.5	 3118.0	...
1813963	  148.8	 -508.2	 3118.0	...
1813964	  148.1	 -508.1	 3112.0	...
1813965	  146.4	 -508.3	 3106.0	...
1813966	  145.3	 -508.4	 3102.0	...
1813967	  145.2	 -508.5	 3104.0	...
1813968	  145.7	 -508.6	 3106.0	...
1813969	  146.2	 -508.9	 3106.0	...
1813970	  146.2	 -509.2	 3107.0	...
1813971	  146.1	 -510.2	 3110.0	...
1813972	  146.0	 -510.9	 3112.0	...
1813973	  145.9	 -511.4	 3114.0	...
1813974	  145.8	 -511.1	 3114.0	...
1813975	  145.7	 -510.7	 3108.0	...
1813976	  144.7	 -510.3	 3100.0	...
1813977	  143.7	 -509.8	 3091.0	...
1813978	  142.6	 -509.9	 3089.0	...
1813979	  142.4	 -510.4	 3089.0	...
1813980	  141.9	 -510.5	 3090.0	...
1813981	  141.5	 -510.1	 3090.0	...
1813982	  142.0	 -509.7	 3091.0	...
1813983	  142.4	 -510.4	 3091.0	...
1813984	  142.8	 -511.0	 3088.0	...
1813985	  142.5	 -512.0	 3082.0	...
1813986	  142.6	 -512.3	 3077.0	...
1813987	  140.7	 -512.1	 3062.0	...
1813988	  139.4	 -511.6	 3051.0	...
1813989	  138.1	 -511.2	 3041.0	...
1813990	  138.7	 -511.3	 3050.0	...
1813991	  138.8	 -511.7	 3059.0	...
1813992	  138.9	 -511.9	 3069.0	...
1813993	  138.9	 -511.9	 3073.0	...
1813994	  138.0	 -511.6	 3065.0	...
1813995	  137.1	 -511.4	 3055.0	...
1813996	  136.3	 -511.5	 3046.0	...
1813997	  136.5	 -511.7	 3048.0	...
1813998	  136.9	 -511.8	 3042.0	...
1813999	  137.1	 -511.8	 3035.0	...
1814000	  137.7	 -512.2	 3042.0	...
1814001	  137.9	 -512.6	 3051.0	...
1814002	  138.0	 -513.0	 3062.0	...
1814003	  137.7	 -513.0	 3058.0	...
1814004	  137.1	 -513.0	 3055.0	...
1814005	  136.2	 -513.1	 3052.0	...
1814006	  135.6	 -514.1	 3052.0	...
1814007	  135.5	 -515.1	 3057.0	...
1814008	  134.2	 -516.6	 3043.0	...
1814009	  132.4	 -516.5	 3027.0	...
1814010	  127.3	 -516.6	 3009.0	...
1814011	  123.8	 -516.2	 3006.0	...
1814012	  123.9	 -514.9	 3000.0	...
1814013	  127.2	 -513.4	 2996.0	...
1814014	  128.2	 -512.8	 2989.0	...
MSG	1814015 0000 _ Number On
1814015	  125.7	 -513.6	 2984.0	...
1814016	  125.0	 -514.4	 2990.0	...
1814017	  127.1	 -514.6	 3001.0	...
1814018	  129.3	 -514.7	 3012.0	...
1814019	  129.5	 -514.8	 3004.0	...
1814020	  129.2	 -515.4	 2996.0	...
1814021	  129.6	 -515.9	 2988.0	...
1814022	  130.3	 -516.5	 2996.0	...
1814023	  131.4	 -517.3	 3004.0	...
1814024	  131.8	 -518.1	 3013.0	...
1814025	  131.9	 -517.7	 3013.0	...
1814026	  129.3	 -516.6	 2998.0	...
1814027	  125.4	 -516.3	 2983.0	...
1814028	  121.7	 -516.7	 2972.0	...
1814029	  123.6	 -516.7	 2978.0	...
1814030	  127.0	 -516.5	 2984.0	...
1814031	  127.8	 -516.6	 2985.0	...
1814032	  125.2	 -517.0	 2983.0	...
1814033	  123.4	 -517.9	 2979.0	...
1814034	  124.2	 -519.1	 2971.0	...
1814035	  124.8	 -519.6	 2965.0	...
1814036	  124.7	 -518.9	 2972.0	...
1814037	  125.3	 -518.0	 2979.0	...
1814038	  127.0	 -517.6	 2987.0	...
1814039	  128.8	 -518.0	 2987.0	...
1814040	  127.9	 -518.7	 2989.0	...
1814041	  123.4	 -519.5	 2988.0	...
1814042	  118.6	 -519.6	 2985.0	...
1814043	  117.0	 -520.4	 2989.0	...
1814044	  118.2	 -521.2	 2994.0	...
1814045	  120.0	 -521.7	 2999.0	...
1814046	  120.6	 -521.2	 2989.0	...
1814047	  120.6	 -520.7	 2980.0	...
1814048	  119.5	 -520.5	 2971.0	...
1814049	  117.9	 -520.7	 2967.0	...
1814050	  116.8	 -520.3	 2963.0	...
1814051	  117.5	 -519.8	 2961.0	...
1814052	  118.7	 -519.2	 2956.0	...
1814053	  119.8	 -519.3	 2951.0	...
1814054	  119.8	 -520.5	 2946.0	...
1814055	  118.8	 -521.8	 2947.0	...
1814056	  117.9	 -522.8	 2950.0	...
1814057	  116.8	 -522.5	 2951.0	...
1814058	  116.6	 -521.8	 2952.0	...
1814059	  116.4	 -521.1	 2952.0	...
EFIX R   1813955	1814059	105	  133.6	 -514.3	   3035
SSACC R  1814060
1814060	  116.2	 -520.6	 2949.0	...
1814061	  116.0	 -520.8	 2947.0	...
1814062	  115.8	 -521.2	 2943.0	...
1814063	  115.8	 -521.6	 2941.0	...
1814064	  115.7	 -521.6	 2940.0	...
1814065	  115.5	 -521.8	 2942.0	...
1814066	  114.3	 -522.2	 2944.0	...
1814067	  112.5	 -522.5	 2942.0	...
1814068	  110.1	 -522.8	 2939.0	...
1814069	  108.7	 -522.8	 2935.0	...
1814070	  109.7	  343.3	 2936.0	...
1814071	  357.9	 1985.2	 2941.0	...
SBLINK R 1814072
1814072	   .	   .	    0.0	...
1814073	   .	   .	    0.0	...
1814074	   .	   .	    0.0	...
1814075	   .	   .	    0.0	...
1814076	   .	   .	    0.0	...
1814077	   .	   .	    0.0	...
1814078	   .	   .	    0.0	...
1814079	   .	   .	    0.0	...
1814080	   .	   .	    0.0	...
1814081	   .	   .	    0.0	...
1814082	   .	   .	    0.0	...
1814083	   .	   .	    0.0	...
1814084	   .	   .	    0.0	...
1814085	   .	   .	    0.0	...
1814086	   .	   .	    0.0	...
1814087	   .	   .	    0.0	...
1814088	   .	   .	    0.0	...
1814089	   .	   .	    0.0	...
1814090	   .	   .	    0.0	...
1814091	   .	   .	    0.0	...
1814092	   .	   .	    0.0	...
1814093	   .	   .	    0.0	...
1814094	   .	   .	    0.0	...
1814095	   .	   .	    0.0	...
1814096	   .	   .	    0.0	...
1814097	   .	   .	    0.0	...
1814098	   .	   .	    0.0	...
1814099	   .	   .	    0.0	...
1814100	   .	   .	    0.0	...
1814101	   .	   .	    0.0	...
1814102	   .	   .	    0.0	...
1814103	   .	   .	    0.0	...
1814104	   .	   .	    0.0	...
1814105	   .	   .	    0.0	...
1814106	   .	   .	    0.0	...
1814107	   .	   .	    0.0	...
1814108	   .	   .	    0.0	...
1814109	   .	   .	    0.0	...
1814110	   .	   .	    0.0	...
1814111	   .	   .	    0.0	...
1814112	   .	   .	    0.0	...
1814113	   .	   .	    0.0	...
1814114	   .	   .	    0.0	...
1814115	   .	   .	    0.0	...
1814116	   .	   .	    0.0	...
1814117	   .	   .	    0.0	...
1814118	   .	   .	    0.0	...
1814119	   .	   .	    0.0	...
1814120	   .	   .	    0.0	...
1814121	   .	   .	    0.0	...
1814122	   .	   .	    0.0	...
1814123	   .	   .	    0.0	...
1814124	   .	   .	    0.0	...
1814125	   .	   .	    0.0	...
1814126	   .	   .	    0.0	...
1814127	   .	   .	    0.0	...
1814128	   .	   .	    0.0	...
1814129	   .	   .	    0.0	...
1814130	   .	   .	    0.0	...
1814131	   .	   .	    0.0	...
1814132	   .	   .	    0.0	...
1814133	   .	   .	    0.0	...
1814134	   .	   .	    0.0	...
1814135	   .	   .	    0.0	...
1814136	   .	   .	    0.0	...
1814137	   .	   .	    0.0	...
1814138	   .	   .	    0.0	...
1814139	   .	   .	    0.0	...
1814140	   .	   .	    0.0	...
1814141	   .	   .	    0.0	...
1814142	   .	   .	    0.0	...
1814143	   .	   .	    0.0	...
1814144	   .	   .	    0.0	...
1814145	   .	   .	    0.0	...
1814146	   .	   .	    0.0	...
1814147	   .	   .	    0.0	...
1814148	   .	   .	    0.0	...
1814149	   .	   .	    0.0	...
1814150	   .	   .	    0.0	...
1814151	   .	   .	    0.0	...
1814152	   .	   .	    0.0	...
1814153	   .	   .	    0.0	...
1814154	   .	   .	    0.0	...
1814155	   .	   .	    0.0	...
1814156	   .	   .	    0.0	...
1814157	   .	   .	    0.0	...
1814158	   .	   .	    0.0	...
1814159	   .	   .	    0.0	...
1814160	   .	   .	    0.0	...
1814161	   .	   .	    0.0	...
1814162	   .	   .	    0.0	...
1814163	   .	   .	    0.0	...
1814164	   .	   .	    0.0	...
1814165	   .	   .	    0.0	...
1814166	   .	   .	    0.0	...
1814167	   .	   .	    0.0	...
1814168	   .	   .	    0.0	...
1814169	   .	   .	    0.0	...
1814170	   .	   .	    0.0	...
1814171	   .	   .	    0.0	...
1814172	   .	   .	    0.0	...
1814173	   .	   .	    0.0	...
1814174	   .	   .	    0.0	...
1814175	   .	   .	    0.0	...
1814176	   .	   .	    0.0	...
1814177	   .	   .	    0.0	...
1814178	   .	   .	    0.0	...
1814179	   .	   .	    0.0	...
1814180	   .	   .	    0.0	...
1814181	   .	   .	    0.0	...
1814182	   .	   .	    0.0	...
1814183	   .	   .	    0.0	...
1814184	   .	   .	    0.0	...
1814185	   .	   .	    0.0	...
1814186	   .	   .	    0.0	...
1814187	   .	   .	    0.0	...
1814188	   .	   .	    0.0	...
1814189	   .	   .	    0.0	...
1814190	   .	   .	    0.0	...
1814191	   .	   .	    0.0	...
1814192	   .	   .	    0.0	...
1814193	   .	   .	    0.0	...
1814194	   .	   .	    0.0	...
1814195	   .	   .	    0.0	...
1814196	   .	   .	    0.0	...
1814197	   .	   .	    0.0	...
1814198	   .	   .	    0.0	...
1814199	   .	   .	    0.0	...
1814200	   .	   .	    0.0	...
1814201	   .	   .	    0.0	...
1814202	   .	   .	    0.0	...
1814203	   .	   .	    0.0	...
1814204	   .	   .	    0.0	...
1814205	   .	   .	    0.0	...
1814206	   .	   .	    0.0	...
1814207	   .	   .	    0.0	...
1814208	   .	   .	    0.0	...
1814209	   .	   .	    0.0	...
1814210	   .	   .	    0.0	...
1814211	   .	   .	    0.0	...
1814212	   .	   .	    0.0	...
1814213	   .	   .	    0.0	...
1814214	   .	   .	    0.0	...
1814215	   .	   .	    0.0	...
1814216	   .	   .	    0.0	...
1814217	   .	   .	    0.0	...
1814218	   .	   .	    0.0	...
1814219	   .	   .	    0.0	...
1814220	   .	   .	    0.0	...
1814221	   .	   .	    0.0	...
1814222	   .	   .	    0.0	...
1814223	   .	   .	    0.0	...
1814224	   .	   .	    0.0	...
1814225	   .	   .	    0.0	...
1814226	   .	   .	    0.0	...
1814227	   .	   .	    0.0	...
1814228	   .	   .	    0.0	...
1814229	   .	   .	    0.0	...
1814230	   .	   .	    0.0	...
1814231	   .	   .	    0.0	...
1814232	   .	   .	    0.0	...
1814233	   .	   .	    0.0	...
1814234	   .	   .	    0.0	...
1814235	   .	   .	    0.0	...
1814236	   .	   .	    0.0	...
1814237	   .	   .	    0.0	...
1814238	   .	   .	    0.0	...
1814239	   .	   .	    0.0	...
1814240	   .	   .	    0.0	...
1814241	   .	   .	    0.0	...
1814242	   .	   .	    0.0	...
1814243	   .	   .	    0.0	...
1814244	   .	   .	    0.0	...
1814245	   .	   .	    0.0	...
1814246	   .	   .	    0.0	...
1814247	   .	   .	    0.0	...
1814248	   .	   .	    0.0	...
1814249	   .	   .	    0.0	...
1814250	   .	   .	    0.0	...
1814251	   .	   .	    0.0	...
1814252	   .	   .	    0.0	...
1814253	   .	   .	    0.0	...
1814254	   .	   .	    0.0	...
1814255	   .	   .	    0.0	...
1814256	   .	   .	    0.0	...
1814257	   .	   .	    0.0	...
1814258	   .	   .	    0.0	...
1814259	   .	   .	    0.0	...
1814260	   .	   .	    0.0	...
1814261	   .	   .	    0.0	...
1814262	   .	   .	    0.0	...
1814263	   .	   .	    0.0	...
1814264	   .	   .	    0.0	...
1814265	   .	   .	    0.0	...
1814266	   .	   .	    0.0	...
1814267	   .	   .	    0.0	...
1814268	   .	   .	    0.0	...
1814269	   .	   .	    0.0	...
1814270	   .	   .	    0.0	...
1814271	   .	   .	    0.0	...
1814272	   .	   .	    0.0	...
1814273	   .	   .	    0.0	...
1814274	   .	   .	    0.0	...
1814275	   .	   .	    0.0	...
1814276	   .	   .	    0.0	...
1814277	   .	   .	    0.0	...
1814278	   .	   .	    0.0	...
1814279	   .	   .	    0.0	...
1814280	   .	   .	    0.0	...
1814281	   .	   .	    0.0	...
1814282	   .	   .	    0.0	...
1814283	   .	   .	    0.0	...
1814284	   .	   .	    0.0	...
1814285	   .	   .	    0.0	...
1814286	   .	   .	    0.0	...
1814287	   .	   .	    0.0	...
1814288	   .	   .	    0.0	...
1814289	   .	   .	    0.0	...
1814290	   .	   .	    0.0	...
1814291	   .	   .	    0.0	...
1814292	   .	   .	    0.0	...
1814293	   .	   .	    0.0	...
1814294	   .	   .	    0.0	...
1814295	   .	   .	    0.0	...
1814296	   .	   .	    0.0	...
1814297	   .	   .	    0.0	...
1814298	   .	   .	    0.0	...
1814299	   .	   .	    0.0	...
1814300	   .	   .	    0.0	...
1814301	   .	   .	    0.0	...
1814302	   .	   .	    0.0	...
1814303	   .	   .	    0.0	...
1814304	   .	   .	    0.0	...
1814305	   .	   .	    0.0	...
1814306	   .	   .	    0.0	...
1814307	   .	   .	    0.0	...
1814308	   .	   .	    0.0	...
1814309	   .	   .	    0.0	...
1814310	   .	   .	    0.0	...
1814311	   .	   .	    0.0	...
1814312	   .	   .	    0.0	...
1814313	   .	   .	    0.0	...
1814314	   .	   .	    0.0	...
1814315	   .	   .	    0.0	...
1814316	   .	   .	    0.0	...
1814317	   .	   .	    0.0	...
1814318	   .	   .	    0.0	...
MSG	1814319 0000 _ Number Off
1814319	   .	   .	    0.0	...
1814320	   .	   .	    0.0	...
1814321	   .	   .	    0.0	...
1814322	   .	   .	    0.0	...
1814323	   .	   .	    0.0	...
1814324	   .	   .	    0.0	...
1814325	   .	   .	    0.0	...
1814326	   .	   .	    0.0	...
1814327	   .	   .	    0.0	...
1814328	   .	   .	    0.0	...
1814329	   .	   .	    0.0	...
1814330	   .	   .	    0.0	...
1814331	   .	   .	    0.0	...
1814332	   .	   .	    0.0	...
1814333	   .	   .	    0.0	...
1814334	   .	   .	    0.0	...
1814335	   .	   .	    0.0	...
1814336	   .	   .	    0.0	...
1814337	   .	   .	    0.0	...
1814338	   .	   .	    0.0	...
1814339	   .	   .	    0.0	...
1814340	   .	   .	    0.0	...
1814341	   .	   .	    0.0	...
1814342	   .	   .	    0.0	...
1814343	   .	   .	    0.0	...
1814344	   .	   .	    0.0	...
1814345	   .	   .	    0.0	...
1814346	   .	   .	    0.0	...
1814347	   .	   .	    0.0	...
1814348	   .	   .	    0.0	...
1814349	   .	   .	    0.0	...
1814350	   .	   .	    0.0	...
1814351	   .	   .	    0.0	...
1814352	   .	   .	    0.0	...
1814353	   .	   .	    0.0	...
1814354	   .	   .	    0.0	...
1814355	   .	   .	    0.0	...
1814356	   .	   .	    0.0	...
1814357	   .	   .	    0.0	...
1814358	   .	   .	    0.0	...
1814359	   .	   .	    0.0	...
1814360	   .	   .	    0.0	...
1814361	   .	   .	    0.0	...
1814362	   .	   .	    0.0	...
1814363	   .	   .	    0.0	...
1814364	   .	   .	    0.0	...
EBLINK R 1814072	1814364	293
1814365	  859.4	  915.7	 3376.0	...
1814366	  859.4	  915.7	 3376.0	...
1814367	  858.9	  909.1	 3403.0	...
1814368	  857.0	  894.1	 3460.0	...
1814369	  854.0	  874.7	 3527.0	...
1814370	  850.7	  854.5	 3595.0	...
1814371	  847.4	  841.2	 3639.0	...
1814372	  844.0	  826.0	 3697.0	...
1814373	  840.9	  814.6	 3747.0	...
1814374	  839.2	  798.8	 3807.0	...
1814375	  839.9	  783.7	 3852.0	...
1814376	  840.7	  769.2	 3899.0	...
1814377	  842.4	  757.9	 3933.0	...
1814378	  842.7	  749.9	 3969.0	...
1814379	  842.8	  740.8	 4005.0	...
1814380	  842.1	  730.3	 4051.0	...
1814381	  841.9	  717.7	 4111.0	...
1814382	  842.1	  705.7	 4154.0	...
1814383	  842.4	  695.0	 4194.0	...
1814384	  842.5	  685.0	 4217.0	...
1814385	  842.7	  677.5	 4242.0	...
1814386	  844.0	  670.5	 4257.0	...
1814387	  845.6	  665.0	 4271.0	...
1814388	  847.1	  659.7	 4279.0	...
1814389	  847.6	  655.9	 4289.0	...
1814390	  847.7	  654.1	 4291.0	...
1814391	  848.0	  653.3	 4293.0	...
1814392	  848.4	  653.8	 4291.0	...
ESACC R  1814060	1814392	333	  116.2	 -520.6	  848.4	  653.8	  26.33	    626
SFIX R   1814393
1814393	  849.3	  655.7	 4292.0	...
1814394	  850.1	  658.5	 4294.0	...
1814395	  850.8	  660.7	 4300.0	...
1814396	  850.9	  661.6	 4311.0	...
1814397	  851.3	  660.7	 4323.0	...
1814398	  851.6	  659.2	 4332.0	...
1814399	  852.0	  657.7	 4337.0	...
1814400	  852.1	  657.0	 4338.0	...
1814401	  852.3	  656.8	 4339.0	...
1814402	  852.3	  656.9	 4340.0	...
1814403	  852.3	  657.5	 4340.0	...
1814404	  852.5	  658.7	 4341.0	...
1814405	  852.7	  659.5	 4345.0	...
1814406	  852.8	  660.3	 4348.0	...
1814407	  852.7	  661.0	 4350.0	...
1814408	  852.7	  661.8	 4349.0	...
1814409	  852.8	  662.4	 4349.0	...
1814410	  852.8	  663.0	 4348.0	...
1814411	  853.1	  663.6	 4348.0	...
1814412	  853.5	  664.1	 4347.0	...
1814413	  854.0	  664.0	 4347.0	...
1814414	  854.3	  663.9	 4350.0	...
1814415	  854.5	  663.8	 4354.0	...
1814416	  854.7	  663.8	 4358.0	...
1814417	  854.9	  663.9	 4359.0	...
1814418	  855.1	  663.8	 4360.0	...
1814419	  855.2	  663.8	 4360.0	...
1814420	  855.2	  663.6	 4360.0	...
1814421	  855.3	  663.3	 4360.0	...
1814422	  855.4	  663.1	 4361.0	...
1814423	  855.5	  662.9	 4361.0	...
1814424	  855.5	  662.9	 4361.0	...
1814425	  855.4	  662.6	 4364.0	...
1814426	  855.3	  662.0	 4367.0	...
1814427	  855.1	  661.5	 4370.0	...
1814428	  855.0	  661.3	 4368.0	...
1814429	  855.2	  661.4	 4367.0	...
1814430	  855.5	  661.7	 4367.0	...
1814431	  855.8	  662.0	 4365.0	...
1814432	  856.0	  662.3	 4364.0	...
1814433	  856.0	  662.4	 4362.0	...
1814434	  855.7	  662.4	 4361.0	...
1814435	  855.4	  662.4	 4360.0	...
1814436	  855.6	  662.4	 4360.0	...
1814437	  856.0	  662.3	 4361.0	...
1814438	  856.4	  662.2	 4361.0	...
1814439	  856.0	  662.2	 4365.0	...
1814440	  855.7	  662.3	 4368.0	...
1814441	  855.5	  662.4	 4372.0	...
1814442	  855.4	  662.4	 4373.0	...
1814443	  855.5	  662.3	 4374.0	...
1814444	  855.7	  662.2	 4375.0	...
1814445	  856.1	  662.1	 4376.0	...
1814446	  856.4	  661.6	 4378.0	...
1814447	  856.5	  660.9	 4381.0	...
1814448	  856.5	  660.4	 4382.0	...
1814449	  856.4	  660.4	 4382.0	...
1814450	  856.4	  660.5	 4381.0	...
1814451	  856.4	  660.8	 4380.0	...
1814452	  856.5	  661.0	 4385.0	...
1814453	  856.5	  660.6	 4390.0	...
1814454	  856.3	  660.2	 4396.0	...
1814455	  856.0	  660.0	 4397.0	...
1814456	  855.7	  660.1	 4396.0	...
1814457	  855.7	  659.7	 4395.0	...
1814458	  855.9	  659.1	 4394.0	...
1814459	  856.0	  658.5	 4393.0	...
1814460	  856.3	  658.0	 4392.0	...
1814461	  856.4	  657.5	 4394.0	...
1814462	  856.5	  657.1	 4396.0	...
1814463	  856.5	  657.4	 4398.0	...
1814464	  856.3	  657.8	 4397.0	...
1814465	  856.1	  658.1	 4397.0	...
1814466	  856.2	  658.3	 4396.0	...
1814467	  856.4	  658.3	 4397.0	...
1814468	  856.5	  658.1	 4398.0	...
1814469	  856.6	  657.7	 4397.0	...
1814470	  856.6	  657.5	 4395.0	...
1814471	  856.6	  657.4	 4393.0	...
1814472	  856.1	  657.1	 4393.0	...
1814473	  855.7	  656.8	 4394.0	...
1814474	  855.7	  656.6	 4396.0	...
1814475	  856.0	  656.7	 4398.0	...
1814476	  856.3	  656.7	 4399.0	...
1814477	  856.3	  656.7	 4399.0	...
1814478	  856.3	  656.8	 4399.0	...
1814479	  856.0	  657.0	 4398.0	...
1814480	  855.6	  657.0	 4396.0	...
1814481	  855.2	  656.8	 4395.0	...
1814482	  855.0	  656.3	 4397.0	...
1814483	  855.1	  656.0	 4399.0	...
1814484	  855.2	  655.8	 4401.0	...
1814485	  855.2	  655.1	 4401.0	...
1814486	  855.3	  654.3	 4404.0	...
1814487	  855.0	  653.8	 4408.0	...
1814488	  854.8	  654.1	 4412.0	...
1814489	  854.7	  654.3	 4414.0	...
1814490	  855.1	  654.4	 4414.0	...
1814491	  855.5	  654.4	 4414.0	...
1814492	  855.6	  654.4	 4414.0	...
1814493	  855.4	  654.3	 4414.0	...
1814494	  855.1	  654.0	 4415.0	...
1814495	  854.9	  653.5	 4416.0	...
1814496	  854.5	  653.2	 4417.0	...
1814497	  854.0	  653.0	 4418.0	...
1814498	  853.6	  653.1	 4419.0	...
1814499	  853.5	  652.8	 4418.0	...
1814500	  853.5	  652.6	 4418.0	...
1814501	  853.4	  652.5	 4423.0	...
1814502	  853.4	  652.8	 4428.0	...
1814503	  853.5	  653.0	 4433.0	...
1814504	  853.5	  652.8	 4434.0	...
1814505	  853.5	  652.9	 4434.0	...
1814506	  853.6	  652.9	 4434.0	...
1814507	  853.8	  653.2	 4434.0	...
1814508	  853.9	  653.3	 4434.0	...
1814509	  854.0	  653.4	 4434.0	...
1814510	  853.9	  653.4	 4434.0	...
1814511	  853.8	  653.2	 4434.0	...
1814512	  853.6	  653.0	 4435.0	...
1814513	  853.6	  653.0	 4438.0	...
1814514	  853.4	  652.9	 4441.0	...
1814515	  853.1	  652.5	 4441.0	...
1814516	  852.9	  652.1	 4438.0	...
1814517	  852.7	  651.8	 4438.0	...
1814518	  852.8	  651.2	 4440.0	...
1814519	  852.9	  650.7	 4443.0	...
MSG	1814520 0000 _ Number On
1814520	  852.9	  650.2	 4448.0	...
1814521	  852.8	  650.1	 4453.0	...
1814522	  852.7	  650.0	 4454.0	...
1814523	  852.4	  650.0	 4451.0	...
1814524	  852.1	  650.2	 4448.0	...
1814525	  851.7	  650.5	 4449.0	...
1814526	  851.6	  650.8	 4449.0	...
1814527	  851.6	  650.9	 4450.0	...
1814528	  851.6	  650.5	 4451.0	...
1814529	  851.6	  650.2	 4452.0	...
1814530	  851.7	  649.9	 4453.0	...
1814531	  851.7	  649.9	 4453.0	...
1814532	  851.3	  649.9	 4455.0	...
1814533	  850.9	  650.0	 4459.0	...
1814534	  850.6	  650.1	 4463.0	...
1814535	  850.7	  650.2	 4464.0	...
1814536	  850.7	  650.1	 4465.0	...
1814537	  850.6	  650.1	 4464.0	...
1814538	  850.3	  650.1	 4463.0	...
1814539	  850.0	  650.2	 4461.0	...
1814540	  850.1	  650.1	 4460.0	...
1814541	  850.4	  649.7	 4461.0	...
1814542	  850.8	  649.4	 4461.0	...
1814543	  850.6	  649.2	 4462.0	...
1814544	  850.4	  648.7	 4461.0	...
1814545	  850.2	  648.2	 4462.0	...
1814546	  850.2	  647.6	 4462.0	...
1814547	  850.1	  647.6	 4462.0	...
1814548	  850.1	  647.8	 4462.0	...
1814549	  850.0	  648.0	 4463.0	...
1814550	  849.9	  648.3	 4464.0	...
1814551	  849.9	  648.1	 4465.0	...
1814552	  850.0	  647.9	 4465.0	...
1814553	  849.8	  647.7	 4465.0	...
1814554	  849.4	  647.7	 4466.0	...
1814555	  849.1	  647.6	 4466.0	...
1814556	  849.1	  647.5	 4466.0	...
1814557	  849.0	  647.5	 4469.0	...
1814558	  849.0	  647.5	 4473.0	...
1814559	  848.9	  647.1	 4477.0	...
1814560	  848.7	  646.7	 4478.0	...
1814561	  848.6	  646.2	 4479.0	...
1814562	  848.5	  646.3	 4478.0	...
1814563	  848.5	  646.4	 4478.0	...
1814564	  848.5	  646.8	 4478.0	...
1814565	  848.2	  647.1	 4478.0	...
1814566	  847.9	  647.3	 4479.0	...
1814567	  847.6	  647.2	 4478.0	...
1814568	  847.7	  647.1	 4477.0	...
1814569	  848.0	  647.1	 4476.0	...
1814570	  848.2	  647.0	 4476.0	...
1814571	  848.2	  647.0	 4477.0	...
1814572	  848.1	  646.6	 4483.0	...
1814573	  848.0	  646.2	 4489.0	...
1814574	  847.9	  645.8	 4490.0	...
1814575	  847.9	  645.7	 4486.0	...
1814576	  848.0	  645.6	 4482.0	...
1814577	  848.0	  645.6	 4480.0	...
1814578	  847.9	  645.8	 4479.0	...
1814579	  847.8	  646.1	 4479.0	...
1814580	  847.7	  646.2	 4482.0	...
1814581	  847.7	  646.3	 4486.0	...
1814582	  847.8	  646.2	 4490.0	...
1814583	  847.7	  645.9	 4490.0	...
1814584	  847.6	  645.6	 4489.0	...
1814585	  847.2	  645.5	 4488.0	...
1814586	  847.0	  645.5	 4487.0	...
1814587	  846.7	  645.7	 4486.0	...
1814588	  846.8	  645.9	 4486.0	...
1814589	  846.8	  646.2	 4487.0	...
1814590	  846.8	  646.4	 4491.0	...
1814591	  846.8	  646.1	 4495.0	...
1814592	  846.8	  645.8	 4496.0	...
1814593	  846.5	  645.6	 4495.0	...
1814594	  846.2	  645.7	 4494.0	...
1814595	  845.9	  645.5	 4494.0	...
1814596	  846.0	  645.2	 4494.0	...
1814597	  846.0	  644.9	 4494.0	...
1814598	  845.9	  644.9	 4493.0	...
1814599	  845.7	  644.9	 4492.0	...
1814600	  845.6	  644.6	 4494.0	...
1814601	  845.6	  644.3	 4497.0	...
1814602	  845.7	  644.1	 4500.0	...
1814603	  845.7	  644.3	 4501.0	...
1814604	  845.3	  644.4	 4501.0	...
1814605	  845.1	  644.5	 4503.0	...
1814606	  844.8	  644.5	 4504.0	...
1814607	  844.9	  644.6	 4506.0	...
1814608	  844.9	  644.8	 4507.0	...
1814609	  845.2	  645.0	 4508.0	...
1814610	  845.5	  644.8	 4509.0	...
1814611	  845.5	  644.7	 4508.0	...
1814612	  845.3	  644.5	 4506.0	...
1814613	  844.9	  644.6	 4507.0	...
1814614	  844.7	  644.5	 4509.0	...
1814615	  844.6	  644.3	 4512.0	...
1814616	  844.8	  643.8	 4511.0	...
1814617	  845.0	  643.6	 4512.0	...
1814618	  845.1	  643.4	 4514.0	...
1814619	  845.0	  643.4	 4516.0	...
1814620	  844.8	  643.4	 4516.0	...
1814621	  844.8	  643.6	 4515.0	...
1814622	  844.8	  643.9	 4513.0	...
1814623	  844.8	  644.1	 4512.0	...
1814624	  844.6	  644.4	 4511.0	...
1814625	  844.4	  645.1	 4510.0	...
1814626	  844.2	  645.8	 4509.0	...
1814627	  844.2	  646.2	 4513.0	...
1814628	  844.2	  646.4	 4516.0	...
1814629	  844.2	  646.3	 4518.0	...
1814630	  844.2	  646.0	 4516.0	...
1814631	  844.2	  645.8	 4514.0	...
1814632	  844.2	  645.7	 4518.0	...
1814633	  844.2	  645.8	 4521.0	...
1814634	  844.2	  645.9	 4524.0	...
1814635	  844.2	  646.1	 4526.0	...
1814636	  844.1	  646.2	 4528.0	...
1814637	  843.9	  646.1	 4529.0	...
1814638	  843.7	  646.0	 4527.0	...
1814639	  843.5	  646.2	 4526.0	...
1814640	  843.2	  646.4	 4526.0	...
1814641	  843.0	  646.6	 4524.0	...
1814642	  842.8	  646.2	 4523.0	...
1814643	  842.6	  645.8	 4521.0	...
1814644	  842.6	  645.4	 4522.0	...
1814645	  842.5	  645.5	 4524.0	...
1814646	  842.5	  645.5	 4526.0	...
1814647	  842.4	  645.4	 4527.0	...
1814648	  842.3	  645.7	 4524.0	...
1814649	  842.4	  646.1	 4521.0	...
1814650	  842.5	  646.4	 4522.0	...
1814651	  842.5	  646.5	 4525.0	...
1814652	  842.4	  646.6	 4525.0	...
1814653	  842.4	  646.7	 4523.0	...
1814654	  842.3	  646.7	 4520.0	...
1814655	  842.5	  646.6	 4522.0	...
1814656	  842.6	  646.5	 4522.0	...
1814657	  842.5	  646.4	 4523.0	...
1814658	  842.2	  646.4	 4522.0	...
1814659	  841.7	  646.5	 4522.0	...
1814660	  841.5	  646.6	 4522.0	...
1814661	  841.5	  646.6	 4522.0	...
1814662	  841.4	  646.8	 4522.0	...
1814663	  841.3	  647.1	 4522.0	...
1814664	  841.3	  647.5	 4521.0	...
1814665	  841.3	  647.8	 4520.0	...
1814666	  841.3	  647.9	 4519.0	...
1814667	  841.2	  648.0	 4518.0	...
1814668	  841.1	  648.0	 4516.0	...
1814669	  841.0	  647.9	 4516.0	...
1814670	  841.0	  647.9	 4517.0	...
1814671	  841.0	  647.6	 4518.0	...
1814672	  840.9	  647.3	 4519.0	...
1814673	  841.0	  647.5	 4516.0	...
1814674	  841.1	  648.0	 4514.0	...
1814675	  841.3	  648.8	 4512.0	...
EFIX R   1814393	1814675	283	  850.1	  651.9	   4445
SSACC R  1814676
1814676	  841.3	  649.2	 4515.0	...
1814677	  840.8	  649.4	 4519.0	...
1814678	  839.8	  649.3	 4519.0	...
1814679	  838.2	  648.6	 4517.0	...
1814680	  836.3	  646.7	 4512.0	...
1814681	  833.8	  644.8	 4510.0	...
1814682	  830.4	  641.9	 4509.0	...
1814683	  826.2	  638.3	 4511.0	...
1814684	  821.4	  632.5	 4514.0	...
1814685	  816.2	  626.1	 4515.0	...
1814686	  810.3	  619.0	 4515.0	...
1814687	  804.6	  611.4	 4514.0	...
1814688	  799.1	  604.2	 4514.0	...
1814689	  794.7	  597.3	 4510.0	...
1814690	  791.1	  591.5	 4507.0	...
1814691	  789.4	  585.7	 4501.0	...
1814692	  788.9	  582.0	 4499.0	...
1814693	  788.9	  579.5	 4496.0	...
1814694	  789.5	  578.5	 4491.0	...
1814695	  790.3	  578.3	 4484.0	...
1814696	  791.6	  578.6	 4477.0	...
1814697	  792.3	  579.8	 4476.0	...
ESACC R  1814676	1814697	22	  841.3	  649.2	  792.3	  579.8	   1.81	    166
SFIX R   1814698
1814698	  793.5	  581.2	 4473.0	...
1814699	  794.3	  583.5	 4472.0	...
1814700	  795.0	  585.3	 4470.0	...
1814701	  795.1	  587.2	 4471.0	...
1814702	  795.2	  588.8	 4469.0	...
1814703	  794.9	  590.2	 4468.0	...
1814704	  794.6	  591.6	 4468.0	...
1814705	  794.2	  592.8	 4469.0	...
1814706	  794.2	  594.2	 4470.0	...
1814707	  794.3	  595.5	 4469.0	...
1814708	  794.3	  596.3	 4468.0	...
1814709	  794.9	  597.1	 4466.0	...
1814710	  795.5	  597.7	 4465.0	...
1814711	  796.6	  598.9	 4461.0	...
1814712	  797.2	  599.7	 4457.0	...
1814713	  798.0	  600.8	 4455.0	...
1814714	  798.2	  601.3	 4451.0	...
1814715	  798.4	  602.2	 4448.0	...
1814716	  798.5	  602.7	 4445.0	...
1814717	  798.5	  603.2	 4442.0	...
1814718	  798.5	  603.4	 4440.0	...
1814719	  798.4	  603.5	 4435.0	...
1814720	  798.4	  603.5	 4433.0	...
1814721	  798.5	  603.4	 4430.0	...
1814722	  798.1	  602.7	 4429.0	...
1814723	  797.6	  602.3	 4429.0	...
1814724	  796.9	  602.1	 4428.0	...
1814725	  796.7	  602.3	 4428.0	...
1814726	  796.4	  602.2	 4426.0	...
1814727	  796.4	  601.9	 4424.0	...
1814728	  796.4	  601.5	 4421.0	...
1814729	  795.8	  601.8	 4418.0	...
1814730	  795.2	  602.0	 4416.0	...
1814731	  794.6	  602.1	 4415.0	...
1814732	  794.5	  602.0	 4410.0	...
1814733	  794.5	  601.9	 4405.0	...
1814734	  794.4	  601.7	 4402.0	...
1814735	  794.3	  601.6	 4403.0	...
1814736	  794.1	  601.5	 4402.0	...
1814737	  794.0	  601.5	 4401.0	...
1814738	  794.0	  601.5	 4399.0	...
1814739	  793.9	  601.5	 4397.0	...
1814740	  793.8	  601.3	 4394.0	...
1814741	  793.6	  601.2	 4390.0	...
1814742	  793.7	  601.2	 4388.0	...
1814743	  793.9	  601.3	 4387.0	...
1814744	  794.1	  601.4	 4384.0	...
1814745	  794.0	  601.2	 4376.0	...
1814746	  793.8	  601.1	 4367.0	...
1814747	  793.7	  601.0	 4363.0	...
1814748	  793.6	  601.5	 4363.0	...
1814749	  793.7	  602.0	 4363.0	...
1814750	  793.8	  602.5	 4361.0	...
1814751	  794.0	  602.6	 4358.0	...
1814752	  793.9	  602.6	 4357.0	...
1814753	  793.7	  602.7	 4356.0	...
1814754	  793.6	  603.2	 4354.0	...
1814755	  793.7	  603.6	 4352.0	...
1814756	  793.9	  603.9	 4350.0	...
1814757	  794.0	  603.9	 4348.0	...
1814758	  794.3	  603.9	 4345.0	...
1814759	  794.6	  603.9	 4341.0	...
1814760	  794.6	  604.0	 4336.0	...
1814761	  794.3	  604.0	 4334.0	...
1814762	  793.9	  603.9	 4333.0	...
1814763	  793.8	  603.7	 4334.0	...
1814764	  793.8	  603.7	 4332.0	...
1814765	  793.8	  603.7	 4329.0	...
1814766	  793.8	  603.7	 4326.0	...
1814767	  793.8	  603.5	 4326.0	...
1814768	  793.9	  603.4	 4321.0	...
1814769	  793.9	  603.4	 4317.0	...
1814770	  793.9	  603.9	 4314.0	...
1814771	  793.9	  604.4	 4313.0	...
1814772	  793.9	  604.8	 4310.0	...
1814773	  794.0	  604.9	 4307.0	...
1814774	  794.0	  604.9	 4305.0	...
1814775	  793.9	  604.8	 4306.0	...
1814776	  793.7	  604.7	 4301.0	...
1814777	  793.5	  604.7	 4295.0	...
1814778	  793.5	  604.7	 4290.0	...
1814779	  793.4	  604.6	 4290.0	...
1814780	  793.5	  604.4	 4286.0	...
1814781	  793.5	  604.3	 4282.0	...
1814782	  793.5	  603.9	 4277.0	...
1814783	  793.6	  603.6	 4275.0	...
1814784	  793.8	  603.2	 4272.0	...
1814785	  793.9	  603.0	 4267.0	...
1814786	  793.9	  603.1	 4262.0	...
1814787	  794.0	  603.2	 4259.0	...
1814788	  794.1	  603.4	 4257.0	...
1814789	  794.2	  603.1	 4255.0	...
1814790	  794.1	  603.0	 4251.0	...
1814791	  794.0	  603.5	 4247.0	...
1814792	  794.1	  604.2	 4244.0	...
1814793	  794.2	  604.9	 4243.0	...
1814794	  794.3	  604.9	 4236.0	...
1814795	  794.3	  605.0	 4229.0	...
1814796	  794.4	  605.1	 4221.0	...
1814797	  794.6	  605.2	 4219.0	...
1814798	  794.8	  605.2	 4218.0	...
1814799	  795.0	  605.2	 4219.0	...
1814800	  795.2	  605.0	 4219.0	...
1814801	  795.4	  604.9	 4217.0	...
1814802	  795.4	  604.9	 4215.0	...
1814803	  795.1	  605.0	 4213.0	...
1814804	  794.9	  605.3	 4210.0	...
1814805	  794.7	  605.6	 4207.0	...
1814806	  795.1	  605.7	 4202.0	...
1814807	  795.4	  605.6	 4199.0	...
1814808	  795.7	  605.4	 4196.0	...
1814809	  795.6	  605.3	 4193.0	...
1814810	  795.6	  605.3	 4192.0	...
1814811	  795.6	  605.5	 4191.0	...
1814812	  795.6	  605.8	 4190.0	...
1814813	  795.5	  606.0	 4187.0	...
1814814	  795.5	  605.9	 4183.0	...
1814815	  795.5	  605.6	 4180.0	...
1814816	  795.5	  605.4	 4179.0	...
1814817	  795.4	  605.5	 4176.0	...
1814818	  795.4	  605.7	 4173.0	...
1814819	  795.5	  605.8	 4171.0	...
1814820	  795.8	  605.9	 4169.0	...
1814821	  796.0	  605.8	 4168.0	...
1814822	  796.1	  605.7	 4165.0	...
1814823	  796.1	  606.1	 4162.0	...
1814824	  796.2	  606.6	 4159.0	...
1814825	  796.3	  606.7	 4159.0	...
1814826	  796.5	  606.4	 4159.0	...
1814827	  796.8	  606.2	 4155.0	...
1814828	  797.2	  606.4	 4149.0	...
1814829	  797.4	  606.6	 4143.0	...
1814830	  797.5	  606.7	 4143.0	...
1814831	  797.6	  607.0	 4145.0	...
1814832	  797.7	  607.3	 4145.0	...
MSG	1814833 0000 _ Number Off
1814833	  797.7	  607.2	 4142.0	...
1814834	  797.6	  606.8	 4138.0	...
1814835	  797.7	  606.9	 4139.0	...
1814836	  797.7	  607.3	 4132.0	...
1814837	  797.7	  607.8	 4126.0	...
EFIX R   1814698	1814837	140	  795.1	  602.7	   4312
SSACC R  1814838
1814838	  797.7	  608.0	 4119.0	...
1814839	  797.7	  608.1	 4118.0	...
1814840	  797.3	  607.6	 4119.0	...
1814841	  795.9	  606.7	 4122.0	...
1814842	  794.1	  604.6	 4125.0	...
1814843	  791.2	  601.9	 4126.0	...
1814844	  788.2	  599.0	 4125.0	...
1814845	  784.8	  595.5	 4124.0	...
1814846	  781.1	  592.0	 4118.0	...
1814847	  777.9	  587.4	 4112.0	...
1814848	  774.0	  582.9	 4106.0	...
1814849	  771.1	  578.4	 4106.0	...
1814850	  768.6	  574.2	 4106.0	...
1814851	  767.4	  570.8	 4106.0	...
1814852	  767.0	  567.5	 4105.0	...
1814853	  766.8	  565.2	 4097.0	...
1814854	  767.8	  563.6	 4090.0	...
1814855	  769.0	  563.0	 4081.0	...
1814856	  770.9	  562.7	 4077.0	...
1814857	  773.0	  563.3	 4073.0	...
1814858	  775.4	  564.4	 4072.0	...
1814859	  778.0	  566.2	 4071.0	...
ESACC R  1814838	1814859	22	  797.7	  608.0	  778.0	  566.2	   0.98	    102
SFIX R   1814860
1814860	  779.4	  567.9	 4070.0	...
1814861	  780.8	  569.4	 4066.0	...
1814862	  781.8	  570.7	 4063.0	...
1814863	  782.8	  572.1	 4060.0	...
1814864	  783.3	  573.6	 4058.0	...
1814865	  783.4	  575.2	 4058.0	...
1814866	  783.7	  576.4	 4057.0	...
1814867	  783.9	  576.9	 4057.0	...
1814868	  784.0	  577.2	 4057.0	...
1814869	  784.0	  577.3	 4051.0	...
1814870	  783.7	  577.6	 4046.0	...
1814871	  783.4	  578.2	 4040.0	...
1814872	  783.1	  578.7	 4040.0	...
1814873	  783.2	  579.1	 4040.0	...
1814874	  783.2	  579.2	 4038.0	...
1814875	  783.3	  579.2	 4035.0	...
1814876	  783.4	  579.5	 4031.0	...
1814877	  783.5	  579.8	 4031.0	...
1814878	  783.0	  580.1	 4031.0	...
1814879	  782.6	  580.0	 4029.0	...
1814880	  782.2	  580.1	 4028.0	...
1814881	  782.2	  580.3	 4027.0	...
1814882	  782.1	  580.4	 4023.0	...
1814883	  782.1	  580.3	 4018.0	...
1814884	  782.0	  580.1	 4013.0	...
1814885	  781.9	  579.9	 4012.0	...
1814886	  781.8	  579.9	 4012.0	...
1814887	  781.7	  579.9	 4013.0	...
1814888	  781.6	  579.8	 4013.0	...
1814889	  781.6	  579.6	 4014.0	...
1814890	  781.7	  579.5	 4013.0	...
1814891	  781.9	  579.5	 4012.0	...
1814892	  782.0	  579.4	 4009.0	...
1814893	  782.1	  579.4	 4007.0	...
1814894	  782.1	  579.4	 4007.0	...
1814895	  782.1	  579.4	 4008.0	...
1814896	  782.1	  579.4	 4007.0	...
1814897	  782.2	  579.3	 4004.0	...
1814898	  782.3	  579.3	 4000.0	...
1814899	  782.5	  579.5	 3998.0	...
1814900	  782.6	  579.9	 3998.0	...
1814901	  782.9	  579.7	 3998.0	...
1814902	  783.2	  579.3	 3996.0	...
1814903	  783.5	  579.0	 3994.0	...
1814904	  783.5	  579.2	 3990.0	...
1814905	  783.5	  579.4	 3987.0	...
1814906	  783.5	  580.0	 3985.0	...
1814907	  783.5	  580.6	 3982.0	...
1814908	  783.4	  581.2	 3980.0	...
1814909	  783.3	  581.2	 3977.0	...
1814910	  783.2	  581.2	 3976.0	...
1814911	  783.2	  581.1	 3976.0	...
1814912	  783.2	  581.0	 3973.0	...
1814913	  783.2	  580.7	 3971.0	...
1814914	  783.3	  580.3	 3970.0	...
1814915	  783.4	  579.9	 3971.0	...
1814916	  783.5	  579.7	 3971.0	...
1814917	  783.6	  579.6	 3967.0	...
1814918	  783.6	  579.6	 3963.0	...
1814919	  783.6	  579.7	 3960.0	...
1814920	  783.7	  579.7	 3960.0	...
1814921	  784.0	  579.7	 3958.0	...
1814922	  784.1	  579.8	 3955.0	...
1814923	  783.9	  580.0	 3951.0	...
1814924	  783.7	  579.7	 3949.0	...
1814925	  783.9	  579.2	 3949.0	...
1814926	  784.0	  578.9	 3948.0	...
1814927	  784.1	  579.0	 3943.0	...
1814928	  784.2	  578.7	 3938.0	...
1814929	  784.2	  578.3	 3934.0	...
1814930	  784.2	  577.9	 3933.0	...
1814931	  784.3	  578.0	 3932.0	...
1814932	  784.2	  578.8	 3929.0	...
1814933	  784.3	  579.5	 3927.0	...
1814934	  784.5	  579.9	 3926.0	...
1814935	  784.5	  579.6	 3925.0	...
1814936	  784.5	  579.2	 3923.0	...
1814937	  784.3	  579.0	 3920.0	...
1814938	  784.2	  578.8	 3919.0	...
1814939	  784.0	  578.8	 3919.0	...
1814940	  783.9	  578.7	 3919.0	...
1814941	  784.3	  578.7	 3917.0	...
1814942	  784.6	  578.7	 3915.0	...
1814943	  785.0	  578.7	 3912.0	...
1814944	  785.0	  578.9	 3911.0	...
1814945	  785.0	  579.0	 3908.0	...
1814946	  784.9	  579.0	 3905.0	...
1814947	  784.9	  579.0	 3902.0	...
1814948	  784.9	  578.7	 3902.0	...
1814949	  785.0	  578.4	 3897.0	...
1814950	  785.1	  578.1	 3893.0	...
1814951	  785.2	  578.2	 3889.0	...
1814952	  785.3	  578.3	 3889.0	...
1814953	  785.3	  578.4	 3889.0	...
1814954	  785.3	  578.4	 3888.0	...
1814955	  785.4	  578.3	 3886.0	...
1814956	  785.4	  578.2	 3885.0	...
1814957	  785.4	  578.1	 3885.0	...
1814958	  785.4	  578.2	 3883.0	...
1814959	  785.4	  578.3	 3881.0	...
1814960	  785.5	  578.3	 3877.0	...
1814961	  785.7	  578.3	 3873.0	...
1814962	  785.7	  578.2	 3868.0	...
1814963	  785.6	  578.2	 3866.0	...
1814964	  785.6	  578.2	 3865.0	...
1814965	  785.8	  578.0	 3863.0	...
1814966	  786.1	  577.8	 3860.0	...
1814967	  786.5	  577.8	 3856.0	...
1814968	  786.5	  577.9	 3853.0	...
1814969	  786.4	  578.1	 3853.0	...
1814970	  786.3	  578.4	 3853.0	...
1814971	  786.2	  578.6	 3851.0	...
1814972	  786.3	  578.7	 3849.0	...
1814973	  786.4	  578.7	 3847.0	...
1814974	  786.5	  578.7	 3846.0	...
1814975	  786.7	  578.6	 3844.0	...
1814976	  786.8	  578.2	 3844.0	...
1814977	  786.9	  577.9	 3844.0	...
1814978	  787.0	  577.8	 3844.0	...
1814979	  787.1	  577.9	 3843.0	...
1814980	  787.1	  578.0	 3839.0	...
1814981	  787.1	  578.2	 3836.0	...
1814982	  787.1	  578.5	 3832.0	...
1814983	  787.1	  578.9	 3829.0	...
1814984	  787.1	  579.2	 3826.0	...
1814985	  787.2	  579.4	 3825.0	...
1814986	  787.4	  579.5	 3826.0	...
1814987	  787.5	  579.5	 3827.0	...
1814988	  787.6	  579.8	 3825.0	...
1814989	  787.5	  580.1	 3821.0	...
1814990	  787.4	  580.3	 3816.0	...
1814991	  787.5	  580.2	 3814.0	...
1814992	  787.8	  580.3	 3813.0	...
1814993	  788.0	  580.4	 3813.0	...
1814994	  788.0	  580.5	 3813.0	...
1814995	  788.0	  580.5	 3811.0	...
1814996	  788.1	  580.4	 3809.0	...
1814997	  788.2	  580.3	 3809.0	...
1814998	  788.2	  580.4	 3808.0	...
1814999	  788.1	  580.5	 3808.0	...
1815000	  788.0	  580.6	 3808.0	...
1815001	  788.2	  580.7	 3804.0	...
1815002	  788.3	  580.8	 3799.0	...
1815003	  788.4	  581.0	 3794.0	...
1815004	  788.3	  581.0	 3794.0	...
1815005	  788.1	  581.0	 3794.0	...
1815006	  788.0	  581.1	 3794.0	...
1815007	  787.9	  581.2	 3794.0	...
1815008	  787.9	  581.4	 3793.0	...
1815009	  788.1	  581.5	 3792.0	...
1815010	  788.2	  581.4	 3790.0	...
1815011	  788.4	  581.4	 3787.0	...
1815012	  788.5	  581.5	 3783.0	...
1815013	  788.7	  581.2	 3779.0	...
1815014	  788.7	  580.8	 3777.0	...
1815015	  788.7	  580.5	 3777.0	...
1815016	  788.7	  580.6	 3775.0	...
1815017	  788.7	  580.7	 3769.0	...
1815018	  788.7	  581.0	 3763.0	...
1815019	  789.0	  581.3	 3759.0	...
1815020	  789.2	  581.6	 3759.0	...
1815021	  789.5	  581.6	 3760.0	...
1815022	  789.4	  581.6	 3760.0	...
1815023	  789.3	  581.5	 3761.0	...
1815024	  789.3	  581.5	 3761.0	...
1815025	  789.2	  581.4	 3757.0	...
1815026	  789.2	  581.5	 3754.0	...
1815027	  789.4	  581.6	 3751.0	...
1815028	  789.6	  581.2	 3751.0	...
1815029	  789.8	  580.8	 3751.0	...
1815030	  789.8	  580.4	 3750.0	...
1815031	  790.2	  580.4	 3749.0	...
1815032	  790.5	  580.3	 3743.0	...
1815033	  790.6	  580.3	 3738.0	...
MSG	1815034 0000 _ Number On
1815034	  790.2	  580.5	 3735.0	...
1815035	  789.8	  580.8	 3730.0	...
1815036	  789.8	  581.1	 3725.0	...
1815037	  789.7	  581.3	 3720.0	...
1815038	  789.5	  581.2	 3720.0	...
1815039	  789.4	  580.9	 3720.0	...
1815040	  789.6	  580.7	 3720.0	...
1815041	  790.0	  580.9	 3720.0	...
1815042	  790.8	  581.1	 3720.0	...
1815043	  791.3	  581.0	 3718.0	...
1815044	  791.5	  580.9	 3715.0	...
1815045	  791.3	  580.9	 3714.0	...
1815046	  791.2	  580.9	 3713.0	...
1815047	  791.2	  580.8	 3711.0	...
1815048	  791.3	  580.7	 3709.0	...
1815049	  791.3	  580.9	 3706.0	...
1815050	  791.2	  581.1	 3706.0	...
1815051	  791.0	  581.5	 3706.0	...
1815052	  790.7	  581.7	 3705.0	...
1815053	  790.7	  581.9	 3703.0	...
1815054	  790.8	  582.0	 3702.0	...
1815055	  790.9	  581.9	 3700.0	...
1815056	  791.1	  581.8	 3698.0	...
1815057	  791.3	  581.8	 3694.0	...
1815058	  791.3	  582.2	 3692.0	...
1815059	  791.3	  582.5	 3690.0	...
1815060	  791.3	  582.7	 3689.0	...
1815061	  791.3	  582.6	 3689.0	...
1815062	  791.3	  582.4	 3688.0	...
1815063	  791.4	  582.4	 3687.0	...
1815064	  791.6	  582.4	 3687.0	...
1815065	  791.7	  582.5	 3688.0	...
1815066	  791.7	  582.5	 3688.0	...
1815067	  791.8	  582.4	 3687.0	...
1815068	  791.9	  582.7	 3686.0	...
1815069	  792.0	  582.9	 3681.0	...
1815070	  792.1	  583.1	 3677.0	...
1815071	  792.1	  583.0	 3674.0	...
1815072	  792.1	  582.9	 3675.0	...
1815073	  792.1	  583.0	 3675.0	...
1815074	  792.1	  583.1	 3674.0	...
1815075	  792.2	  583.1	 3673.0	...
1815076	  792.2	  583.1	 3668.0	...
1815077	  792.4	  582.9	 3664.0	...
1815078	  792.5	  582.7	 3660.0	...
1815079	  792.5	  582.5	 3660.0	...
1815080	  792.5	  582.4	 3659.0	...
1815081	  792.5	  582.4	 3658.0	...
1815082	  792.5	  582.5	 3658.0	...
1815083	  792.5	  582.7	 3655.0	...
1815084	  792.5	  582.8	 3652.0	...
1815085	  792.5	  582.7	 3651.0	...
1815086	  792.5	  582.6	 3651.0	...
1815087	  792.4	  582.8	 3653.0	...
1815088	  792.7	  583.0	 3653.0	...
1815089	  792.9	  583.1	 3652.0	...
1815090	  793.2	  583.0	 3652.0	...
1815091	  793.1	  582.9	 3652.0	...
1815092	  793.0	  583.0	 3652.0	...
1815093	  793.0	  583.0	 3651.0	...
1815094	  792.9	  583.0	 3649.0	...
1815095	  792.8	  582.9	 3648.0	...
1815096	  792.8	  582.6	 3648.0	...
1815097	  793.0	  582.4	 3650.0	...
1815098	  793.1	  582.1	 3645.0	...
1815099	  793.1	  582.0	 3640.0	...
1815100	  793.2	  582.0	 3633.0	...
1815101	  793.4	  581.9	 3633.0	...
1815102	  793.9	  581.6	 3633.0	...
1815103	  794.2	  581.5	 3633.0	...
1815104	  794.2	  581.5	 3630.0	...
1815105	  793.8	  581.6	 3627.0	...
1815106	  793.3	  581.8	 3623.0	...
1815107	  793.1	  582.1	 3623.0	...
1815108	  792.9	  582.3	 3624.0	...
1815109	  793.1	  582.4	 3625.0	...
1815110	  793.3	  582.3	 3622.0	...
1815111	  793.5	  582.2	 3619.0	...
1815112	  793.5	  582.2	 3616.0	...
1815113	  793.5	  582.2	 3617.0	...
1815114	  793.6	  582.1	 3618.0	...
1815115	  793.7	  582.1	 3615.0	...
1815116	  793.8	  582.1	 3611.0	...
1815117	  793.5	  582.1	 3607.0	...
1815118	  793.3	  582.0	 3607.0	...
1815119	  793.0	  582.0	 3608.0	...
1815120	  792.9	  582.1	 3609.0	...
1815121	  793.1	  582.2	 3609.0	...
1815122	  793.7	  582.3	 3609.0	...
1815123	  794.2	  582.2	 3609.0	...
1815124	  794.3	  582.1	 3607.0	...
1815125	  794.2	  582.1	 3603.0	...
1815126	  794.1	  582.2	 3599.0	...
1815127	  794.0	  582.3	 3597.0	...
1815128	  794.1	  582.4	 3597.0	...
1815129	  794.2	  582.4	 3597.0	...
1815130	  794.4	  582.4	 3597.0	...
1815131	  794.2	  582.5	 3597.0	...
1815132	  794.1	  582.5	 3598.0	...
1815133	  794.0	  582.5	 3599.0	...
1815134	  793.9	  582.5	 3599.0	...
1815135	  793.8	  582.5	 3599.0	...
1815136	  793.8	  582.5	 3599.0	...
1815137	  793.7	  582.5	 3600.0	...
1815138	  793.8	  582.5	 3595.0	...
1815139	  793.9	  582.4	 3590.0	...
1815140	  794.1	  582.5	 3585.0	...
1815141	  794.2	  582.5	 3584.0	...
1815142	  794.4	  582.6	 3583.0	...
1815143	  794.6	  582.4	 3581.0	...
1815144	  794.5	  582.2	 3580.0	...
1815145	  794.5	  582.0	 3579.0	...
1815146	  794.5	  581.9	 3578.0	...
1815147	  794.5	  581.8	 3577.0	...
1815148	  794.5	  581.7	 3577.0	...
1815149	  794.5	  581.7	 3576.0	...
1815150	  794.5	  581.7	 3575.0	...
1815151	  794.6	  581.7	 3573.0	...
1815152	  794.8	  582.0	 3571.0	...
1815153	  794.8	  582.5	 3568.0	...
1815154	  794.8	  583.0	 3566.0	...
1815155	  794.8	  583.3	 3567.0	...
1815156	  794.8	  583.4	 3568.0	...
1815157	  794.8	  583.3	 3566.0	...
1815158	  794.8	  583.1	 3562.0	...
1815159	  794.7	  582.9	 3559.0	...
1815160	  794.7	  582.7	 3558.0	...
1815161	  794.7	  582.6	 3558.0	...
1815162	  794.8	  582.8	 3556.0	...
1815163	  794.8	  582.8	 3553.0	...
1815164	  794.8	  582.9	 3550.0	...
1815165	  794.8	  583.1	 3549.0	...
1815166	  794.8	  583.4	 3549.0	...
1815167	  794.8	  583.3	 3549.0	...
1815168	  794.8	  583.0	 3549.0	...
1815169	  794.7	  582.6	 3549.0	...
1815170	  794.5	  582.6	 3549.0	...
1815171	  794.4	  582.6	 3548.0	...
1815172	  794.6	  583.1	 3547.0	...
1815173	  794.9	  583.5	 3545.0	...
1815174	  795.2	  583.9	 3543.0	...
1815175	  795.1	  584.1	 3542.0	...
1815176	  795.0	  584.2	 3542.0	...
1815177	  794.9	  584.1	 3541.0	...
1815178	  795.0	  583.8	 3540.0	...
1815179	  795.1	  583.4	 3539.0	...
1815180	  795.1	  583.4	 3539.0	...
1815181	  795.1	  583.4	 3539.0	...
1815182	  795.1	  583.3	 3539.0	...
1815183	  795.2	  583.3	 3538.0	...
1815184	  795.3	  583.3	 3536.0	...
1815185	  795.3	  583.6	 3534.0	...
1815186	  795.4	  583.7	 3531.0	...
1815187	  795.2	  584.0	 3531.0	...
1815188	  795.0	  584.0	 3530.0	...
1815189	  794.6	  583.9	 3530.0	...
1815190	  794.5	  583.7	 3530.0	...
1815191	  794.8	  583.5	 3530.0	...
1815192	  795.0	  583.4	 3529.0	...
1815193	  795.3	  583.5	 3529.0	...
1815194	  795.3	  583.8	 3529.0	...
1815195	  795.5	  584.3	 3528.0	...
1815196	  795.4	  584.7	 3528.0	...
1815197	  795.1	  585.1	 3525.0	...
1815198	  794.8	  585.2	 3522.0	...
1815199	  795.0	  585.3	 3520.0	...
1815200	  795.3	  585.3	 3520.0	...
1815201	  795.7	  585.4	 3520.0	...
1815202	  795.9	  585.4	 3517.0	...
1815203	  795.8	  585.4	 3513.0	...
1815204	  795.8	  585.4	 3513.0	...
1815205	  795.8	  585.3	 3516.0	...
1815206	  795.8	  585.2	 3519.0	...
1815207	  795.8	  585.1	 3518.0	...
1815208	  795.8	  585.3	 3516.0	...
1815209	  795.9	  585.6	 3514.0	...
1815210	  795.9	  585.9	 3512.0	...
1815211	  795.9	  585.9	 3513.0	...
1815212	  796.0	  585.8	 3516.0	...
1815213	  796.0	  585.6	 3517.0	...
1815214	  796.0	  585.5	 3515.0	...
1815215	  795.9	  585.3	 3513.0	...
1815216	  795.7	  585.0	 3510.0	...
1815217	  795.5	  584.7	 3509.0	...
1815218	  795.7	  584.7	 3507.0	...
1815219	  795.9	  585.0	 3508.0	...
1815220	  796.4	  585.3	 3508.0	...
1815221	  796.6	  585.3	 3507.0	...
1815222	  796.6	  585.2	 3504.0	...
1815223	  796.3	  585.1	 3503.0	...
1815224	  795.9	  585.2	 3502.0	...
1815225	  795.6	  585.4	 3500.0	...
1815226	  795.5	  585.7	 3498.0	...
1815227	  795.5	  585.8	 3497.0	...
1815228	  795.5	  585.7	 3497.0	...
1815229	  795.6	  585.7	 3496.0	...
1815230	  795.8	  585.8	 3496.0	...
1815231	  796.0	  585.9	 3496.0	...
1815232	  796.4	  586.0	 3496.0	...
1815233	  796.5	  585.9	 3496.0	...
1815234	  796.6	  585.6	 3497.0	...
1815235	  796.5	  585.3	 3497.0	...
1815236	  796.3	  585.0	 3498.0	...
1815237	  796.3	  585.1	 3496.0	...
1815238	  796.4	  585.1	 3494.0	...
1815239	  796.5	  585.0	 3491.0	...
1815240	  796.6	  584.8	 3491.0	...
1815241	  796.6	  584.8	 3489.0	...
1815242	  796.6	  585.1	 3485.0	...
1815243	  796.2	  586.0	 3481.0	...
1815244	  795.9	  586.7	 3478.0	...
1815245	  795.6	  587.2	 3478.0	...
1815246	  795.7	  587.1	 3478.0	...
1815247	  795.8	  587.0	 3478.0	...
1815248	  795.8	  586.9	 3478.0	...
1815249	  795.9	  586.8	 3478.0	...
1815250	  796.0	  586.7	 3478.0	...
1815251	  796.1	  586.5	 3478.0	...
1815252	  796.4	  586.2	 3478.0	...
1815253	  796.7	  585.8	 3478.0	...
1815254	  797.0	  585.6	 3478.0	...
1815255	  796.9	  585.5	 3478.0	...
1815256	  796.7	  586.0	 3477.0	...
1815257	  796.6	  586.4	 3475.0	...
1815258	  796.7	  586.4	 3473.0	...
1815259	  796.7	  586.2	 3473.0	...
1815260	  796.8	  585.9	 3473.0	...
1815261	  796.8	  585.9	 3471.0	...
1815262	  796.8	  586.0	 3468.0	...
1815263	  796.8	  586.2	 3466.0	...
1815264	  796.9	  586.4	 3466.0	...
1815265	  797.1	  586.6	 3466.0	...
1815266	  797.0	  586.9	 3466.0	...
1815267	  796.7	  587.2	 3465.0	...
1815268	  796.8	  587.3	 3463.0	...
1815269	  797.1	  587.2	 3461.0	...
1815270	  797.4	  587.2	 3459.0	...
1815271	  797.2	  587.7	 3459.0	...
1815272	  796.9	  588.2	 3459.0	...
1815273	  796.8	  588.6	 3459.0	...
1815274	  796.8	  588.5	 3458.0	...
1815275	  796.8	  588.1	 3458.0	...
1815276	  796.9	  587.7	 3458.0	...
1815277	  796.8	  587.1	 3458.0	...
1815278	  796.7	  586.9	 3457.0	...
1815279	  796.7	  586.9	 3456.0	...
1815280	  797.0	  587.0	 3455.0	...
1815281	  797.3	  586.8	 3456.0	...
1815282	  797.4	  586.6	 3455.0	...
1815283	  797.5	  586.7	 3454.0	...
1815284	  797.5	  587.1	 3453.0	...
1815285	  797.5	  587.3	 3453.0	...
1815286	  797.4	  587.3	 3453.0	...
1815287	  797.5	  587.3	 3453.0	...
1815288	  797.5	  587.8	 3453.0	...
1815289	  797.5	  588.3	 3454.0	...
1815290	  797.3	  588.8	 3454.0	...
1815291	  797.1	  588.7	 3453.0	...
1815292	  797.1	  588.6	 3452.0	...
1815293	  797.1	  588.4	 3451.0	...
1815294	  797.3	  588.3	 3451.0	...
1815295	  797.5	  588.1	 3449.0	...
1815296	  797.8	  588.0	 3447.0	...
1815297	  797.7	  588.1	 3444.0	...
1815298	  797.5	  588.4	 3445.0	...
1815299	  797.4	  588.6	 3446.0	...
1815300	  797.4	  588.9	 3444.0	...
1815301	  797.5	  588.9	 3441.0	...
1815302	  797.5	  589.0	 3439.0	...
1815303	  797.5	  589.1	 3437.0	...
1815304	  797.4	  589.2	 3436.0	...
1815305	  797.2	  589.5	 3436.0	...
1815306	  797.0	  589.8	 3436.0	...
1815307	  796.7	  590.2	 3436.0	...
1815308	  796.8	  590.5	 3436.0	...
1815309	  797.0	  590.6	 3437.0	...
1815310	  797.2	  590.6	 3436.0	...
1815311	  797.3	  590.6	 3434.0	...
1815312	  797.6	  590.6	 3436.0	...
1815313	  797.9	  590.4	 3438.0	...
1815314	  798.3	  590.1	 3436.0	...
1815315	  798.3	  589.9	 3432.0	...
1815316	  798.2	  590.0	 3424.0	...
1815317	  798.1	  590.1	 3421.0	...
1815318	  798.0	  590.2	 3420.0	...
1815319	  798.0	  590.2	 3422.0	...
1815320	  798.0	  590.0	 3423.0	...
1815321	  798.1	  589.7	 3422.0	...
1815322	  798.3	  589.5	 3421.0	...
1815323	  798.3	  589.6	 3421.0	...
1815324	  798.4	  589.6	 3422.0	...
1815325	  798.4	  589.7	 3422.0	...
1815326	  798.4	  589.8	 3422.0	...
1815327	  798.4	  589.9	 3419.0	...
1815328	  798.1	  590.0	 3416.0	...
1815329	  797.8	  590.0	 3413.0	...
1815330	  797.6	  590.3	 3413.0	...
1815331	  797.7	  590.6	 3412.0	...
1815332	  797.8	  590.8	 3412.0	...
1815333	  797.9	  590.8	 3411.0	...
1815334	  797.8	  590.8	 3411.0	...
1815335	  797.7	  590.9	 3412.0	...
1815336	  797.8	  590.9	 3414.0	...
1815337	  798.0	  591.1	 3415.0	...
1815338	  798.2	  591.3	 3414.0	...
1815339	  798.2	  591.4	 3412.0	...
1815340	  798.3	  591.4	 3410.0	...
1815341	  798.3	  591.2	 3410.0	...
1815342	  798.3	  591.1	 3406.0	...
1815343	  798.3	  591.2	 3401.0	...
1815344	  798.4	  591.5	 3397.0	...
1815345	  798.5	  591.7	 3397.0	...
1815346	  798.6	  591.4	 3399.0	...
MSG	1815347 0000 _ Number Off
1815347	  798.6	  591.1	 3400.0	...
1815348	  798.6	  591.0	 3403.0	...
1815349	  798.5	  590.9	 3405.0	...
1815350	  798.3	  590.9	 3404.0	...
1815351	  798.2	  590.8	 3402.0	...
1815352	  798.1	  590.8	 3401.0	...
1815353	  798.1	  590.8	 3401.0	...
1815354	  798.2	  590.9	 3400.0	...
1815355	  798.2	  591.0	 3400.0	...
1815356	  798.2	  591.1	 3398.0	...
1815357	  798.0	  591.3	 3396.0	...
1815358	  798.0	  591.3	 3394.0	...
1815359	  798.0	  591.0	 3394.0	...
1815360	  798.0	  590.8	 3396.0	...
1815361	  797.9	  590.9	 3397.0	...
1815362	  797.9	  590.9	 3396.0	...
1815363	  798.1	  591.0	 3394.0	...
1815364	  798.2	  591.2	 3391.0	...
1815365	  798.2	  591.3	 3388.0	...
1815366	  798.3	  591.3	 3387.0	...
1815367	  798.5	  591.2	 3386.0	...
1815368	  798.7	  591.2	 3386.0	...
1815369	  798.7	  591.3	 3386.0	...
1815370	  798.7	  591.4	 3386.0	...
1815371	  798.8	  591.5	 3386.0	...
1815372	  798.9	  591.4	 3386.0	...
1815373	  798.7	  591.3	 3385.0	...
1815374	  798.4	  591.1	 3385.0	...
1815375	  798.1	  591.3	 3385.0	...
1815376	  798.2	  591.4	 3385.0	...
1815377	  798.7	  591.5	 3385.0	...
1815378	  799.1	  591.5	 3386.0	...
1815379	  799.1	  591.6	 3386.0	...
1815380	  798.6	  591.7	 3387.0	...
1815381	  798.1	  591.9	 3387.0	...
1815382	  798.1	  591.9	 3386.0	...
1815383	  798.2	  591.8	 3384.0	...
1815384	  798.4	  591.8	 3385.0	...
1815385	  798.5	  591.9	 3387.0	...
1815386	  798.5	  592.0	 3387.0	...
1815387	  798.5	  592.2	 3384.0	...
1815388	  798.5	  592.3	 3381.0	...
1815389	  798.6	  592.5	 3380.0	...
1815390	  798.5	  592.7	 3380.0	...
1815391	  798.5	  592.9	 3379.0	...
1815392	  798.5	  593.0	 3378.0	...
1815393	  798.5	  593.2	 3378.0	...
1815394	  798.6	  593.6	 3381.0	...
1815395	  798.6	  594.1	 3384.0	...
1815396	  798.6	  594.1	 3384.0	...
1815397	  798.6	  594.1	 3382.0	...
1815398	  798.6	  594.2	 3380.0	...
1815399	  798.6	  594.4	 3379.0	...
1815400	  798.6	  594.4	 3379.0	...
1815401	  798.6	  594.2	 3379.0	...
1815402	  798.7	  594.1	 3378.0	...
1815403	  798.5	  594.2	 3378.0	...
1815404	  798.3	  594.3	 3377.0	...
1815405	  798.1	  594.0	 3377.0	...
1815406	  798.5	  593.5	 3376.0	...
1815407	  798.9	  593.2	 3376.0	...
1815408	  799.4	  593.2	 3376.0	...
1815409	  799.4	  593.5	 3374.0	...
1815410	  799.4	  593.8	 3372.0	...
1815411	  799.4	  593.8	 3370.0	...
1815412	  799.1	  593.5	 3370.0	...
1815413	  798.8	  593.6	 3370.0	...
1815414	  799.1	  594.0	 3369.0	...
1815415	  799.6	  594.4	 3369.0	...
1815416	  800.1	  594.4	 3368.0	...
1815417	  800.2	  594.3	 3369.0	...
1815418	  800.2	  594.3	 3370.0	...
1815419	  800.2	  594.0	 3372.0	...
1815420	  800.2	  593.9	 3372.0	...
1815421	  800.2	  593.8	 3372.0	...
1815422	  800.1	  593.8	 3370.0	...
1815423	  800.0	  593.9	 3368.0	...
1815424	  799.9	  594.0	 3366.0	...
1815425	  799.8	  594.2	 3366.0	...
1815426	  799.6	  594.4	 3367.0	...
1815427	  799.4	  594.6	 3367.0	...
1815428	  799.5	  594.6	 3369.0	...
1815429	  799.6	  594.6	 3371.0	...
1815430	  799.7	  594.8	 3371.0	...
1815431	  799.8	  595.0	 3370.0	...
1815432	  799.8	  594.9	 3370.0	...
1815433	  799.9	  594.7	 3372.0	...
1815434	  800.0	  594.7	 3373.0	...
1815435	  800.1	  595.0	 3372.0	...
1815436	  800.1	  595.3	 3368.0	...
1815437	  800.1	  595.3	 3365.0	...
1815438	  800.2	  595.3	 3365.0	...
1815439	  800.3	  595.2	 3367.0	...
1815440	  800.3	  595.0	 3368.0	...
1815441	  800.3	  595.0	 3369.0	...
1815442	  800.3	  595.0	 3368.0	...
1815443	  800.1	  595.5	 3369.0	...
1815444	  799.9	  596.0	 3369.0	...
1815445	  799.7	  596.4	 3368.0	...
1815446	  799.7	  596.2	 3366.0	...
1815447	  799.7	  595.9	 3363.0	...
1815448	  799.8	  595.5	 3363.0	...
1815449	  800.0	  595.3	 3363.0	...
1815450	  800.1	  595.4	 3364.0	...
1815451	  800.3	  595.5	 3364.0	...
1815452	  800.3	  595.2	 3365.0	...
1815453	  800.4	  594.8	 3365.0	...
1815454	  800.4	  594.4	 3366.0	...
1815455	  800.4	  594.2	 3365.0	...
1815456	  800.5	  594.8	 3365.0	...
1815457	  800.7	  595.5	 3366.0	...
1815458	  800.9	  596.1	 3367.0	...
1815459	  801.0	  596.0	 3368.0	...
1815460	  801.0	  595.7	 3368.0	...
1815461	  800.9	  595.2	 3366.0	...
1815462	  800.8	  594.9	 3364.0	...
1815463	  800.7	  594.7	 3361.0	...
1815464	  800.8	  594.7	 3362.0	...
1815465	  801.0	  594.7	 3363.0	...
1815466	  801.2	  594.7	 3364.0	...
1815467	  801.2	  594.9	 3366.0	...
1815468	  801.2	  595.1	 3368.0	...
1815469	  801.2	  595.2	 3370.0	...
1815470	  801.1	  595.2	 3370.0	...
1815471	  801.0	  595.2	 3370.0	...
1815472	  800.9	  595.2	 3371.0	...
1815473	  800.7	  595.1	 3369.0	...
1815474	  800.7	  594.9	 3368.0	...
1815475	  800.7	  594.9	 3367.0	...
1815476	  800.9	  595.0	 3367.0	...
1815477	  800.9	  595.2	 3367.0	...
1815478	  801.0	  595.2	 3367.0	...
1815479	  801.0	  595.3	 3366.0	...
1815480	  801.0	  595.4	 3364.0	...
1815481	  800.9	  595.3	 3363.0	...
1815482	  800.9	  595.2	 3363.0	...
1815483	  801.0	  595.0	 3363.0	...
1815484	  801.0	  595.1	 3363.0	...
1815485	  801.0	  595.2	 3363.0	...
1815486	  800.9	  595.1	 3363.0	...
1815487	  800.9	  594.8	 3363.0	...
1815488	  800.9	  594.5	 3364.0	...
1815489	  800.9	  594.3	 3364.0	...
1815490	  800.9	  594.1	 3364.0	...
1815491	  801.1	  593.8	 3365.0	...
1815492	  801.2	  593.5	 3365.0	...
1815493	  801.3	  593.4	 3365.0	...
1815494	  801.5	  593.2	 3366.0	...
1815495	  801.6	  593.1	 3366.0	...
1815496	  801.7	  593.5	 3364.0	...
1815497	  801.6	  594.0	 3363.0	...
1815498	  801.6	  594.2	 3362.0	...
1815499	  801.5	  594.1	 3362.0	...
1815500	  801.2	  593.9	 3363.0	...
1815501	  801.0	  594.1	 3363.0	...
1815502	  801.0	  594.3	 3364.0	...
1815503	  801.2	  594.3	 3365.0	...
1815504	  801.1	  594.1	 3366.0	...
1815505	  801.0	  594.1	 3366.0	...
1815506	  801.0	  594.0	 3366.0	...
1815507	  801.4	  594.0	 3366.0	...
1815508	  801.8	  594.0	 3364.0	...
1815509	  801.9	  593.9	 3363.0	...
1815510	  801.7	  593.9	 3361.0	...
1815511	  801.5	  594.0	 3360.0	...
1815512	  801.4	  594.0	 3360.0	...
1815513	  801.3	  593.9	 3362.0	...
1815514	  801.4	  593.8	 3363.0	...
1815515	  801.6	  593.5	 3363.0	...
1815516	  801.8	  593.3	 3363.0	...
1815517	  802.0	  593.1	 3362.0	...
1815518	  802.1	  593.0	 3362.0	...
1815519	  801.9	  593.2	 3363.0	...
1815520	  801.5	  593.4	 3364.0	...
1815521	  801.2	  593.3	 3366.0	...
1815522	  801.3	  593.2	 3367.0	...
1815523	  801.6	  593.2	 3367.0	...
1815524	  801.9	  593.4	 3367.0	...
1815525	  802.1	  593.6	 3367.0	...
1815526	  802.2	  593.7	 3367.0	...
1815527	  802.2	  593.6	 3367.0	...
1815528	  802.2	  593.3	 3367.0	...
1815529	  802.2	  593.0	 3366.0	...
1815530	  802.3	  592.9	 3366.0	...
1815531	  802.4	  592.7	 3366.0	...
1815532	  802.5	  592.5	 3365.0	...
1815533	  802.6	  592.7	 3367.0	...
1815534	  802.7	  593.0	 3369.0	...
1815535	  802.7	  593.5	 3372.0	...
1815536	  802.6	  593.6	 3371.0	...
1815537	  802.4	  593.2	 3368.0	...
1815538	  802.2	  592.6	 3367.0	...
1815539	  802.2	  592.4	 3368.0	...
1815540	  802.2	  592.8	 3370.0	...
1815541	  802.1	  593.3	 3371.0	...
1815542	  802.2	  593.3	 3372.0	...
1815543	  802.3	  593.4	 3372.0	...
1815544	  802.4	  593.4	 3375.0	...
1815545	  802.4	  593.3	 3377.0	...
1815546	  802.4	  593.2	 3380.0	...
1815547	  802.3	  593.1	 3380.0	...
1815548	  802.3	  592.9	 3380.0	...
1815549	  802.3	  592.9	 3380.0	...
1815550	  802.3	  593.1	 3379.0	...
1815551	  802.3	  593.4	 3379.0	...
1815552	  802.2	  593.5	 3380.0	...
1815553	  802.2	  593.6	 3380.0	...
1815554	  802.1	  593.6	 3380.0	...
1815555	  802.2	  593.5	 3380.0	...
1815556	  802.3	  593.4	 3380.0	...
1815557	  802.5	  593.3	 3380.0	...
1815558	  802.6	  593.2	 3380.0	...
1815559	  802.7	  593.1	 3380.0	...
MSG	1815560 0000 _ Number On
1815560	  802.8	  593.2	 3379.0	...
1815561	  802.9	  593.4	 3379.0	...
1815562	  802.9	  593.2	 3382.0	...
1815563	  803.0	  592.9	 3385.0	...
1815564	  802.9	  592.5	 3388.0	...
1815565	  802.7	  592.4	 3388.0	...
1815566	  802.6	  592.6	 3389.0	...
1815567	  802.5	  592.8	 3391.0	...
1815568	  802.5	  593.0	 3393.0	...
1815569	  802.4	  592.9	 3393.0	...
1815570	  802.7	  592.7	 3392.0	...
1815571	  803.0	  592.4	 3390.0	...
1815572	  803.2	  592.2	 3389.0	...
1815573	  803.2	  592.2	 3390.0	...
1815574	  803.2	  592.3	 3392.0	...
1815575	  803.2	  592.5	 3395.0	...
1815576	  803.2	  592.8	 3394.0	...
1815577	  803.2	  592.9	 3394.0	...
1815578	  803.3	  593.1	 3395.0	...
1815579	  803.4	  593.2	 3396.0	...
1815580	  803.4	  593.3	 3396.0	...
1815581	  803.4	  593.4	 3395.0	...
1815582	  803.4	  593.6	 3394.0	...
1815583	  803.4	  593.2	 3395.0	...
1815584	  803.3	  592.9	 3397.0	...
1815585	  803.3	  592.5	 3399.0	...
1815586	  803.3	  592.6	 3401.0	...
1815587	  803.4	  592.6	 3401.0	...
1815588	  803.3	  592.5	 3401.0	...
1815589	  803.1	  592.2	 3402.0	...
1815590	  802.9	  591.8	 3402.0	...
1815591	  803.0	  591.7	 3402.0	...
1815592	  803.2	  591.9	 3402.0	...
1815593	  803.2	  591.9	 3402.0	...
1815594	  803.2	  591.8	 3403.0	...
1815595	  803.0	  591.8	 3403.0	...
1815596	  802.8	  591.8	 3403.0	...
1815597	  802.7	  591.8	 3404.0	...
1815598	  802.8	  592.0	 3408.0	...
1815599	  803.0	  592.3	 3412.0	...
1815600	  803.1	  592.6	 3414.0	...
1815601	  803.2	  592.7	 3413.0	...
1815602	  803.1	  592.8	 3413.0	...
1815603	  803.1	  592.8	 3412.0	...
1815604	  803.0	  592.6	 3411.0	...
1815605	  803.0	  592.0	 3410.0	...
1815606	  802.9	  591.4	 3410.0	...
1815607	  802.8	  591.0	 3412.0	...
1815608	  802.8	  591.0	 3413.0	...
1815609	  802.8	  591.0	 3415.0	...
1815610	  802.7	  590.9	 3415.0	...
1815611	  802.7	  590.8	 3414.0	...
1815612	  802.7	  591.1	 3413.0	...
1815613	  802.6	  591.5	 3413.0	...
1815614	  802.6	  591.8	 3415.0	...
1815615	  802.4	  591.3	 3416.0	...
1815616	  802.3	  590.8	 3418.0	...
1815617	  802.2	  590.4	 3419.0	...
1815618	  802.2	  590.5	 3420.0	...
1815619	  802.2	  590.6	 3421.0	...
1815620	  802.2	  590.8	 3421.0	...
1815621	  802.1	  591.0	 3423.0	...
1815622	  802.3	  591.3	 3424.0	...
1815623	  802.4	  591.5	 3426.0	...
1815624	  802.5	  592.0	 3425.0	...
1815625	  802.3	  592.3	 3424.0	...
1815626	  802.2	  592.4	 3423.0	...
1815627	  802.1	  592.2	 3425.0	...
1815628	  802.2	  591.9	 3427.0	...
1815629	  802.2	  591.9	 3428.0	...
1815630	  802.3	  591.9	 3431.0	...
1815631	  802.3	  591.8	 3433.0	...
1815632	  802.2	  591.5	 3435.0	...
1815633	  802.1	  591.3	 3435.0	...
1815634	  802.3	  591.2	 3435.0	...
1815635	  802.5	  591.2	 3435.0	...
1815636	  802.6	  591.2	 3434.0	...
1815637	  802.6	  591.2	 3435.0	...
1815638	  802.7	  591.2	 3436.0	...
1815639	  802.8	  591.2	 3438.0	...
1815640	  802.7	  591.3	 3438.0	...
1815641	  802.6	  591.4	 3441.0	...
1815642	  802.5	  591.6	 3444.0	...
1815643	  802.4	  591.6	 3446.0	...
1815644	  802.4	  591.4	 3445.0	...
1815645	  802.3	  591.2	 3445.0	...
1815646	  802.4	  591.0	 3446.0	...
1815647	  802.5	  591.0	 3447.0	...
1815648	  802.6	  591.0	 3447.0	...
1815649	  802.5	  591.0	 3445.0	...
1815650	  802.2	  591.1	 3443.0	...
1815651	  801.9	  591.2	 3445.0	...
1815652	  801.8	  591.2	 3447.0	...
1815653	  801.7	  591.5	 3450.0	...
1815654	  802.1	  591.7	 3450.0	...
1815655	  802.5	  591.7	 3450.0	...
1815656	  802.9	  591.3	 3450.0	...
1815657	  802.9	  590.9	 3453.0	...
1815658	  802.9	  590.8	 3455.0	...
1815659	  802.6	  590.8	 3454.0	...
1815660	  802.4	  590.9	 3451.0	...
1815661	  802.1	  591.0	 3452.0	...
1815662	  802.0	  591.0	 3455.0	...
1815663	  801.9	  591.6	 3460.0	...
1815664	  802.0	  592.1	 3461.0	...
1815665	  802.1	  592.0	 3463.0	...
1815666	  802.2	  591.5	 3462.0	...
1815667	  802.3	  591.1	 3461.0	...
1815668	  802.3	  591.2	 3460.0	...
1815669	  802.4	  591.3	 3460.0	...
1815670	  802.2	  591.3	 3460.0	...
1815671	  801.9	  591.5	 3462.0	...
1815672	  801.7	  591.6	 3463.0	...
1815673	  801.6	  591.2	 3463.0	...
1815674	  801.5	  590.8	 3461.0	...
1815675	  801.5	  590.4	 3464.0	...
1815676	  801.6	  590.5	 3468.0	...
1815677	  801.8	  590.6	 3472.0	...
1815678	  801.9	  590.5	 3471.0	...
1815679	  802.0	  590.3	 3472.0	...
1815680	  801.9	  590.4	 3472.0	...
1815681	  801.7	  590.6	 3474.0	...
1815682	  801.5	  590.8	 3477.0	...
1815683	  801.3	  591.2	 3480.0	...
1815684	  800.8	  591.7	 3480.0	...
1815685	  800.0	  592.1	 3481.0	...
1815686	  799.0	  592.2	 3479.0	...
1815687	  797.5	  592.4	 3476.0	...
1815688	  795.7	  592.3	 3474.0	...
1815689	  794.1	  592.1	 3475.0	...
1815690	  792.6	  591.2	 3479.0	...
1815691	  791.0	  590.8	 3483.0	...
1815692	  789.6	  589.4	 3487.0	...
1815693	  788.2	  588.0	 3488.0	...
1815694	  787.3	  586.3	 3487.0	...
1815695	  786.3	  585.2	 3486.0	...
1815696	  786.1	  584.7	 3486.0	...
1815697	  785.9	  583.8	 3489.0	...
1815698	  785.7	  583.2	 3490.0	...
1815699	  785.8	  582.5	 3489.0	...
1815700	  786.7	  582.3	 3489.0	...
1815701	  787.7	  581.8	 3489.0	...
1815702	  789.0	  581.2	 3488.0	...
1815703	  789.9	  581.0	 3491.0	...
1815704	  790.8	  581.2	 3494.0	...
1815705	  791.5	  582.0	 3497.0	...
1815706	  792.1	  582.5	 3498.0	...
1815707	  792.6	  583.4	 3502.0	...
1815708	  792.7	  583.7	 3505.0	...
1815709	  792.7	  584.0	 3505.0	...
1815710	  792.7	  584.0	 3501.0	...
1815711	  792.8	  584.2	 3498.0	...
1815712	  792.9	  585.1	 3498.0	...
1815713	  793.0	  585.8	 3500.0	...
1815714	  793.1	  586.5	 3502.0	...
1815715	  793.2	  586.0	 3502.0	...
1815716	  793.2	  585.6	 3502.0	...
1815717	  793.3	  585.1	 3502.0	...
1815718	  793.4	  585.1	 3498.0	...
1815719	  793.1	  585.2	 3495.0	...
1815720	  792.7	  585.4	 3495.0	...
1815721	  792.3	  585.7	 3498.0	...
1815722	  792.3	  586.0	 3500.0	...
1815723	  791.9	  586.2	 3499.0	...
1815724	  791.4	  586.3	 3499.0	...
1815725	  790.8	  586.1	 3498.0	...
1815726	  790.7	  585.9	 3498.0	...
1815727	  790.8	  585.7	 3500.0	...
1815728	  790.8	  585.8	 3503.0	...
1815729	  790.9	  585.9	 3507.0	...
1815730	  790.9	  585.9	 3509.0	...
1815731	  791.0	  585.9	 3508.0	...
1815732	  791.1	  586.0	 3506.0	...
1815733	  791.1	  586.0	 3504.0	...
1815734	  791.1	  586.0	 3507.0	...
1815735	  791.2	  585.9	 3510.0	...
1815736	  791.4	  585.7	 3513.0	...
1815737	  791.5	  585.6	 3512.0	...
1815738	  791.3	  585.9	 3510.0	...
1815739	  790.9	  586.3	 3509.0	...
1815740	  790.5	  586.6	 3509.0	...
1815741	  790.5	  586.0	 3513.0	...
1815742	  790.5	  585.5	 3518.0	...
1815743	  790.6	  585.0	 3523.0	...
1815744	  790.7	  584.9	 3524.0	...
1815745	  790.8	  584.9	 3525.0	...
1815746	  790.8	  585.0	 3527.0	...
1815747	  790.9	  585.0	 3528.0	...
1815748	  791.1	  585.0	 3529.0	...
1815749	  791.2	  585.0	 3530.0	...
1815750	  790.9	  584.9	 3531.0	...
1815751	  790.6	  585.0	 3533.0	...
1815752	  790.3	  585.1	 3533.0	...
1815753	  790.2	  585.2	 3534.0	...
1815754	  790.2	  585.1	 3534.0	...
1815755	  790.1	  585.0	 3534.0	...
1815756	  790.3	  584.8	 3534.0	...
1815757	  790.6	  584.8	 3535.0	...
1815758	  790.9	  584.8	 3537.0	...
1815759	  791.0	  584.8	 3538.0	...
1815760	  791.0	  584.7	 3539.0	...
1815761	  790.8	  584.9	 3540.0	...
1815762	  790.5	  585.1	 3541.0	...
1815763	  790.0	  585.3	 3540.0	...
1815764	  789.9	  585.3	 3540.0	...
1815765	  789.7	  585.2	 3542.0	...
1815766	  789.9	  585.1	 3545.0	...
1815767	  789.9	  585.1	 3546.0	...
1815768	  789.8	  585.2	 3544.0	...
1815769	  789.8	  585.2	 3543.0	...
1815770	  789.7	  585.0	 3544.0	...
1815771	  789.7	  584.8	 3544.0	...
1815772	  789.6	  584.8	 3545.0	...
1815773	  789.5	  584.8	 3546.0	...
1815774	  789.4	  584.6	 3546.0	...
1815775	  789.3	  584.4	 3545.0	...
1815776	  789.4	  584.3	 3545.0	...
1815777	  789.4	  584.3	 3546.0	...
1815778	  789.3	  584.3	 3548.0	...
1815779	  789.1	  584.2	 3549.0	...
1815780	  788.9	  584.1	 3552.0	...
1815781	  788.9	  583.9	 3556.0	...
1815782	  789.0	  583.9	 3560.0	...
1815783	  789.0	  583.9	 3560.0	...
1815784	  789.1	  583.9	 3557.0	...
1815785	  789.0	  583.7	 3555.0	...
1815786	  789.0	  583.6	 3553.0	...
1815787	  788.9	  583.4	 3553.0	...
1815788	  788.9	  583.5	 3554.0	...
1815789	  788.9	  583.6	 3555.0	...
1815790	  788.8	  583.6	 3556.0	...
1815791	  788.9	  583.8	 3557.0	...
1815792	  788.9	  584.1	 3557.0	...
1815793	  789.0	  584.4	 3558.0	...
1815794	  789.0	  584.4	 3558.0	...
1815795	  788.8	  583.8	 3558.0	...
1815796	  788.6	  583.1	 3557.0	...
1815797	  788.5	  582.4	 3557.0	...
1815798	  788.5	  582.4	 3558.0	...
1815799	  788.6	  582.4	 3558.0	...
1815800	  788.5	  582.4	 3561.0	...
1815801	  788.4	  582.3	 3564.0	...
1815802	  788.4	  582.3	 3567.0	...
1815803	  788.4	  583.0	 3567.0	...
1815804	  788.5	  583.7	 3566.0	...
1815805	  788.6	  584.4	 3566.0	...
1815806	  788.6	  584.4	 3566.0	...
1815807	  788.5	  584.3	 3566.0	...
1815808	  788.4	  584.0	 3566.0	...
1815809	  788.4	  583.7	 3568.0	...
1815810	  788.4	  583.5	 3569.0	...
1815811	  788.4	  583.3	 3571.0	...
1815812	  788.4	  583.0	 3572.0	...
1815813	  788.3	  582.8	 3573.0	...
1815814	  788.2	  582.9	 3573.0	...
1815815	  788.2	  583.0	 3575.0	...
1815816	  788.3	  583.1	 3576.0	...
1815817	  788.4	  583.2	 3577.0	...
1815818	  788.4	  582.8	 3578.0	...
1815819	  788.4	  582.3	 3578.0	...
1815820	  788.3	  582.0	 3577.0	...
1815821	  788.5	  582.0	 3576.0	...
1815822	  788.7	  582.0	 3576.0	...
1815823	  789.0	  582.0	 3578.0	...
1815824	  789.0	  582.1	 3581.0	...
1815825	  789.1	  582.2	 3586.0	...
1815826	  789.0	  582.4	 3590.0	...
1815827	  789.0	  582.5	 3590.0	...
1815828	  788.9	  582.4	 3587.0	...
1815829	  788.9	  582.2	 3584.0	...
1815830	  789.0	  582.0	 3585.0	...
1815831	  789.1	  582.0	 3586.0	...
1815832	  789.2	  582.4	 3587.0	...
1815833	  789.3	  582.9	 3589.0	...
1815834	  789.3	  583.5	 3590.0	...
1815835	  789.2	  583.5	 3590.0	...
1815836	  789.0	  583.2	 3589.0	...
1815837	  788.9	  582.8	 3589.0	...
1815838	  788.7	  582.6	 3588.0	...
1815839	  788.6	  582.8	 3588.0	...
1815840	  788.6	  582.9	 3589.0	...
1815841	  788.7	  583.0	 3589.0	...
1815842	  788.4	  583.1	 3590.0	...
1815843	  788.1	  583.3	 3591.0	...
1815844	  787.9	  582.9	 3592.0	...
1815845	  788.0	  582.4	 3593.0	...
1815846	  788.1	  581.8	 3595.0	...
1815847	  788.4	  581.5	 3597.0	...
1815848	  788.8	  581.4	 3598.0	...
1815849	  789.1	  581.6	 3598.0	...
1815850	  789.1	  581.8	 3596.0	...
1815851	  789.0	  582.0	 3593.0	...
1815852	  789.0	  582.0	 3594.0	...
1815853	  789.0	  581.9	 3594.0	...
1815854	  789.0	  582.0	 3596.0	...
1815855	  788.9	  582.1	 3597.0	...
1815856	  788.9	  582.1	 3599.0	...
1815857	  788.8	  582.1	 3601.0	...
1815858	  788.7	  582.0	 3603.0	...
1815859	  788.7	  581.9	 3606.0	...
1815860	  788.8	  581.8	 3604.0	...
1815861	  789.0	  581.8	 3603.0	...
MSG	1815862 0000 _ Number Off
1815862	  789.0	  581.8	 3602.0	...
1815863	  789.1	  581.8	 3602.0	...
1815864	  789.1	  581.7	 3602.0	...
1815865	  788.8	  581.6	 3602.0	...
1815866	  788.6	  582.2	 3603.0	...
1815867	  788.3	  582.7	 3604.0	...
1815868	  788.2	  583.2	 3606.0	...
1815869	  788.2	  583.3	 3606.0	...
1815870	  788.1	  583.5	 3608.0	...
1815871	  788.1	  583.8	 3610.0	...
1815872	  788.1	  583.7	 3611.0	...
1815873	  787.9	  583.4	 3611.0	...
1815874	  787.8	  583.2	 3609.0	...
1815875	  787.7	  583.1	 3608.0	...
1815876	  787.7	  582.8	 3610.0	...
1815877	  787.8	  582.6	 3613.0	...
1815878	  787.8	  582.7	 3617.0	...
1815879	  787.7	  583.0	 3617.0	...
1815880	  787.6	  583.3	 3616.0	...
1815881	  787.4	  583.5	 3615.0	...
1815882	  787.4	  583.7	 3614.0	...
1815883	  787.7	  583.4	 3614.0	...
1815884	  788.1	  583.1	 3617.0	...
1815885	  788.4	  582.7	 3619.0	...
1815886	  788.4	  582.7	 3623.0	...
1815887	  788.2	  582.7	 3623.0	...
1815888	  788.1	  582.7	 3623.0	...
1815889	  787.9	  582.8	 3622.0	...
1815890	  788.0	  582.9	 3621.0	...
1815891	  788.2	  582.9	 3619.0	...
1815892	  788.5	  582.7	 3617.0	...
1815893	  788.5	  582.4	 3616.0	...
1815894	  788.6	  582.8	 3615.0	...
1815895	  788.6	  583.4	 3614.0	...
1815896	  788.5	  584.0	 3614.0	...
1815897	  788.5	  584.0	 3616.0	...
1815898	  788.4	  584.0	 3619.0	...
1815899	  788.3	  584.0	 3621.0	...
1815900	  788.3	  584.0	 3621.0	...
1815901	  788.2	  583.7	 3620.0	...
1815902	  788.2	  583.3	 3620.0	...
1815903	  788.1	  582.9	 3621.0	...
1815904	  788.0	  582.8	 3622.0	...
1815905	  788.2	  582.8	 3621.0	...
1815906	  788.4	  582.7	 3620.0	...
1815907	  788.6	  582.5	 3619.0	...
1815908	  788.7	  582.5	 3618.0	...
1815909	  788.6	  582.6	 3619.0	...
1815910	  788.6	  582.7	 3621.0	...
1815911	  788.6	  583.1	 3627.0	...
1815912	  788.8	  583.3	 3630.0	...
1815913	  789.1	  583.6	 3632.0	...
1815914	  789.3	  583.6	 3632.0	...
1815915	  789.4	  583.6	 3632.0	...
1815916	  789.3	  583.6	 3633.0	...
1815917	  789.1	  583.6	 3633.0	...
1815918	  788.9	  583.8	 3632.0	...
1815919	  788.8	  583.8	 3631.0	...
1815920	  788.7	  583.7	 3632.0	...
1815921	  788.6	  583.6	 3634.0	...
1815922	  788.5	  583.6	 3637.0	...
1815923	  788.8	  583.5	 3638.0	...
1815924	  789.0	  583.3	 3638.0	...
1815925	  789.3	  583.1	 3637.0	...
1815926	  789.3	  583.2	 3636.0	...
1815927	  789.2	  583.3	 3637.0	...
1815928	  789.0	  583.5	 3637.0	...
1815929	  788.9	  583.5	 3637.0	...
1815930	  788.9	  583.5	 3637.0	...
1815931	  789.1	  583.9	 3638.0	...
1815932	  789.2	  584.4	 3638.0	...
1815933	  789.3	  584.8	 3637.0	...
1815934	  789.4	  584.7	 3636.0	...
1815935	  789.6	  584.6	 3636.0	...
1815936	  789.8	  584.5	 3636.0	...
1815937	  790.0	  584.3	 3637.0	...
1815938	  790.2	  584.1	 3636.0	...
1815939	  790.4	  584.0	 3636.0	...
1815940	  790.4	  583.9	 3635.0	...
1815941	  790.2	  583.6	 3635.0	...
1815942	  790.0	  583.3	 3635.0	...
1815943	  789.8	  582.9	 3635.0	...
1815944	  789.8	  582.7	 3636.0	...
1815945	  789.8	  582.6	 3638.0	...
1815946	  789.7	  582.8	 3638.0	...
1815947	  789.7	  583.0	 3639.0	...
1815948	  789.6	  583.1	 3639.0	...
1815949	  789.6	  583.2	 3638.0	...
1815950	  789.5	  583.2	 3638.0	...
1815951	  789.6	  583.0	 3638.0	...
1815952	  789.6	  582.7	 3635.0	...
1815953	  789.6	  582.4	 3631.0	...
1815954	  789.6	  582.1	 3628.0	...
1815955	  789.6	  582.0	 3629.0	...
1815956	  789.6	  582.1	 3630.0	...
1815957	  789.6	  582.1	 3633.0	...
1815958	  789.7	  582.3	 3634.0	...
1815959	  789.8	  582.5	 3635.0	...
1815960	  789.8	  582.7	 3633.0	...
1815961	  789.8	  582.6	 3632.0	...
1815962	  789.8	  582.4	 3631.0	...
1815963	  789.9	  582.3	 3630.0	...
1815964	  790.1	  582.4	 3629.0	...
1815965	  790.2	  582.4	 3632.0	...
1815966	  790.4	  582.4	 3635.0	...
1815967	  790.7	  582.3	 3637.0	...
1815968	  791.0	  582.2	 3635.0	...
1815969	  791.1	  582.3	 3634.0	...
1815970	  791.0	  582.4	 3635.0	...
1815971	  790.9	  582.6	 3637.0	...
1815972	  790.8	  582.8	 3639.0	...
1815973	  790.7	  582.9	 3638.0	...
1815974	  790.7	  582.9	 3637.0	...
1815975	  790.7	  583.0	 3634.0	...
1815976	  790.7	  583.1	 3633.0	...
1815977	  790.9	  583.1	 3631.0	...
1815978	  791.0	  582.7	 3632.0	...
1815979	  791.1	  582.1	 3635.0	...
1815980	  791.0	  581.7	 3637.0	...
1815981	  791.0	  582.0	 3637.0	...
1815982	  790.9	  582.3	 3636.0	...
1815983	  790.7	  582.3	 3636.0	...
1815984	  790.5	  582.5	 3637.0	...
1815985	  790.4	  582.5	 3637.0	...
1815986	  790.4	  582.6	 3635.0	...
1815987	  790.5	  582.5	 3633.0	...
1815988	  790.6	  582.5	 3635.0	...
1815989	  790.9	  582.5	 3637.0	...
1815990	  791.2	  582.4	 3639.0	...
1815991	  791.5	  582.3	 3642.0	...
1815992	  791.7	  582.3	 3645.0	...
1815993	  791.8	  582.3	 3645.0	...
1815994	  791.8	  582.4	 3642.0	...
1815995	  791.5	  582.5	 3640.0	...
1815996	  791.3	  582.5	 3641.0	...
1815997	  791.3	  582.5	 3641.0	...
1815998	  791.3	  582.5	 3640.0	...
1815999	  791.1	  582.5	 3639.0	...
1816000	  790.9	  582.5	 3639.0	...
1816001	  790.6	  582.5	 3639.0	...
1816002	  790.6	  582.5	 3640.0	...
1816003	  790.5	  582.6	 3640.0	...
1816004	  791.1	  582.6	 3640.0	...
1816005	  791.8	  582.4	 3640.0	...
1816006	  791.8	  582.4	 3639.0	...
1816007	  791.2	  582.5	 3637.0	...
1816008	  790.7	  582.5	 3637.0	...
1816009	  790.8	  582.5	 3637.0	...
1816010	  791.0	  582.4	 3638.0	...
1816011	  791.1	  582.4	 3639.0	...
1816012	  791.2	  582.4	 3640.0	...
1816013	  791.2	  582.4	 3639.0	...
1816014	  791.3	  582.3	 3637.0	...
1816015	  791.5	  582.2	 3635.0	...
1816016	  791.6	  582.2	 3636.0	...
1816017	  791.6	  582.2	 3637.0	...
1816018	  791.6	  582.1	 3637.0	...
1816019	  791.6	  581.9	 3638.0	...
1816020	  791.6	  581.7	 3639.0	...
1816021	  791.6	  581.6	 3641.0	...
1816022	  791.6	  581.7	 3643.0	...
1816023	  791.6	  581.8	 3644.0	...
1816024	  791.6	  582.2	 3646.0	...
1816025	  791.6	  582.6	 3645.0	...
1816026	  791.2	  582.8	 3644.0	...
1816027	  790.8	  582.8	 3645.0	...
1816028	  791.0	  582.7	 3647.0	...
1816029	  791.4	  582.5	 3648.0	...
1816030	  791.8	  582.5	 3648.0	...
1816031	  791.7	  582.6	 3647.0	...
1816032	  791.6	  582.6	 3647.0	...
1816033	  791.6	  582.3	 3647.0	...
1816034	  791.5	  582.0	 3650.0	...
1816035	  791.6	  581.9	 3655.0	...
1816036	  791.6	  582.0	 3659.0	...
1816037	  791.7	  582.1	 3658.0	...
1816038	  791.6	  582.2	 3657.0	...
1816039	  791.5	  582.1	 3655.0	...
1816040	  791.8	  582.0	 3654.0	...
1816041	  792.0	  581.9	 3655.0	...
1816042	  792.1	  581.9	 3655.0	...
1816043	  792.0	  582.0	 3655.0	...
1816044	  791.8	  582.1	 3655.0	...
1816045	  791.8	  582.2	 3656.0	...
1816046	  791.6	  582.5	 3656.0	...
1816047	  791.3	  582.8	 3657.0	...
1816048	  791.5	  583.0	 3656.0	...
1816049	  791.8	  583.0	 3656.0	...
1816050	  792.1	  583.0	 3657.0	...
1816051	  792.1	  583.0	 3657.0	...
1816052	  792.1	  582.9	 3657.0	...
1816053	  792.2	  582.7	 3658.0	...
1816054	  792.2	  582.6	 3658.0	...
1816055	  792.6	  582.3	 3659.0	...
1816056	  793.0	  582.2	 3659.0	...
1816057	  793.1	  582.1	 3659.0	...
1816058	  792.5	  582.2	 3658.0	...
1816059	  791.8	  582.5	 3658.0	...
1816060	  791.8	  582.8	 3658.0	...
1816061	  792.0	  583.1	 3659.0	...
1816062	  792.3	  583.3	 3661.0	...
1816063	  792.3	  583.2	 3659.0	...
MSG	1816064 0000 _ Number On
1816064	  792.1	  582.9	 3657.0	...
1816065	  791.9	  582.7	 3654.0	...
1816066	  792.2	  582.4	 3658.0	...
1816067	  792.6	  582.2	 3663.0	...
1816068	  792.9	  581.9	 3663.0	...
1816069	  792.8	  581.8	 3660.0	...
1816070	  792.7	  582.0	 3656.0	...
1816071	  792.6	  582.0	 3657.0	...
1816072	  792.5	  581.9	 3658.0	...
1816073	  792.4	  581.8	 3658.0	...
1816074	  792.4	  581.9	 3658.0	...
1816075	  792.3	  581.6	 3658.0	...
1816076	  792.3	  581.3	 3658.0	...
1816077	  792.3	  580.9	 3660.0	...
1816078	  792.3	  581.1	 3662.0	...
1816079	  792.3	  581.2	 3661.0	...
1816080	  792.2	  581.5	 3658.0	...
1816081	  792.3	  581.7	 3653.0	...
1816082	  792.8	  581.9	 3650.0	...
1816083	  793.2	  581.8	 3648.0	...
1816084	  793.0	  581.5	 3650.0	...
1816085	  792.7	  581.4	 3651.0	...
1816086	  792.3	  581.6	 3653.0	...
1816087	  792.3	  581.8	 3653.0	...
1816088	  792.4	  581.8	 3654.0	...
1816089	  792.5	  581.7	 3654.0	...
1816090	  792.6	  581.6	 3654.0	...
1816091	  792.6	  581.5	 3653.0	...
1816092	  792.6	  581.3	 3651.0	...
1816093	  792.8	  581.1	 3649.0	...
1816094	  793.0	  581.0	 3649.0	...
1816095	  793.2	  580.9	 3649.0	...
1816096	  793.2	  580.9	 3649.0	...
1816097	  793.1	  580.8	 3648.0	...
1816098	  792.9	  580.8	 3647.0	...
1816099	  792.7	  581.0	 3646.0	...
1816100	  792.6	  581.2	 3645.0	...
1816101	  792.8	  581.1	 3646.0	...
1816102	  792.9	  580.9	 3647.0	...
1816103	  793.1	  580.7	 3649.0	...
1816104	  793.1	  580.6	 3649.0	...
1816105	  793.1	  580.4	 3648.0	...
1816106	  793.0	  580.3	 3648.0	...
1816107	  792.8	  580.2	 3648.0	...
1816108	  792.5	  580.2	 3648.0	...
1816109	  792.5	  580.2	 3648.0	...
1816110	  792.5	  580.2	 3648.0	...
1816111	  792.7	  580.3	 3649.0	...
1816112	  792.9	  580.4	 3649.0	...
1816113	  792.9	  580.5	 3650.0	...
1816114	  792.9	  580.3	 3649.0	...
1816115	  792.9	  580.0	 3650.0	...
1816116	  792.8	  579.9	 3651.0	...
1816117	  792.7	  580.2	 3652.0	...
1816118	  792.7	  580.4	 3652.0	...
1816119	  792.7	  580.3	 3652.0	...
1816120	  792.7	  580.2	 3652.0	...
1816121	  792.8	  580.2	 3652.0	...
1816122	  792.8	  580.7	 3651.0	...
1816123	  792.8	  581.2	 3650.0	...
1816124	  792.8	  581.6	 3648.0	...
1816125	  793.0	  581.7	 3649.0	...
1816126	  793.3	  581.3	 3650.0	...
1816127	  793.5	  580.9	 3652.0	...
1816128	  793.4	  580.5	 3652.0	...
1816129	  793.4	  580.5	 3653.0	...
1816130	  793.5	  580.4	 3652.0	...
1816131	  793.5	  580.5	 3652.0	...
1816132	  793.5	  580.6	 3652.0	...
1816133	  793.6	  580.8	 3652.0	...
1816134	  793.6	  580.9	 3653.0	...
1816135	  793.6	  580.9	 3653.0	...
1816136	  793.6	  580.9	 3652.0	...
1816137	  793.8	  580.9	 3650.0	...
1816138	  793.9	  581.0	 3649.0	...
1816139	  794.0	  581.0	 3649.0	...
1816140	  794.0	  580.8	 3649.0	...
1816141	  793.9	  580.6	 3650.0	...
1816142	  793.6	  580.5	 3652.0	...
1816143	  793.4	  580.5	 3653.0	...
1816144	  793.3	  580.5	 3653.0	...
1816145	  793.2	  580.5	 3652.0	...
1816146	  793.2	  580.6	 3652.0	...
1816147	  793.1	  581.1	 3652.0	...
1816148	  793.2	  581.5	 3652.0	...
1816149	  793.4	  581.9	 3652.0	...
1816150	  793.6	  581.9	 3650.0	...
1816151	  793.5	  581.8	 3648.0	...
1816152	  793.4	  581.8	 3646.0	...
1816153	  793.3	  581.7	 3645.0	...
1816154	  793.5	  580.9	 3644.0	...
1816155	  793.6	  580.1	 3643.0	...
1816156	  793.8	  579.3	 3644.0	...
1816157	  794.1	  579.3	 3645.0	...
1816158	  794.3	  579.8	 3645.0	...
1816159	  794.4	  580.4	 3645.0	...
1816160	  794.4	  581.1	 3646.0	...
1816161	  794.4	  581.1	 3646.0	...
1816162	  794.3	  580.6	 3646.0	...
1816163	  794.1	  580.1	 3646.0	...
1816164	  793.9	  580.1	 3646.0	...
1816165	  793.8	  580.6	 3647.0	...
1816166	  793.7	  581.1	 3647.0	...
1816167	  793.7	  581.2	 3647.0	...
1816168	  793.7	  581.2	 3647.0	...
1816169	  793.7	  581.2	 3646.0	...
1816170	  794.0	  581.1	 3646.0	...
1816171	  794.2	  581.0	 3645.0	...
1816172	  794.5	  580.7	 3647.0	...
1816173	  794.5	  580.4	 3648.0	...
1816174	  794.3	  580.0	 3649.0	...
1816175	  794.1	  579.9	 3648.0	...
1816176	  794.0	  579.8	 3648.0	...
1816177	  794.0	  579.9	 3648.0	...
1816178	  794.2	  580.3	 3644.0	...
1816179	  794.4	  580.7	 3641.0	...
1816180	  794.6	  581.0	 3638.0	...
1816181	  794.5	  581.0	 3640.0	...
1816182	  794.3	  581.0	 3641.0	...
1816183	  794.2	  581.0	 3641.0	...
1816184	  794.3	  580.9	 3642.0	...
1816185	  794.3	  580.7	 3642.0	...
1816186	  794.2	  580.6	 3642.0	...
1816187	  794.6	  580.7	 3641.0	...
1816188	  795.0	  581.1	 3641.0	...
1816189	  795.1	  581.6	 3642.0	...
1816190	  794.8	  582.1	 3643.0	...
1816191	  794.4	  581.9	 3643.0	...
1816192	  794.4	  581.6	 3643.0	...
1816193	  794.4	  581.4	 3643.0	...
1816194	  794.5	  581.6	 3643.0	...
1816195	  794.5	  581.5	 3643.0	...
1816196	  794.6	  581.1	 3643.0	...
1816197	  794.8	  581.0	 3643.0	...
1816198	  794.9	  581.4	 3642.0	...
1816199	  795.0	  581.7	 3642.0	...
1816200	  795.1	  581.8	 3642.0	...
1816201	  795.0	  581.8	 3643.0	...
1816202	  794.9	  581.6	 3643.0	...
1816203	  794.9	  581.3	 3643.0	...
1816204	  795.0	  581.0	 3642.0	...
1816205	  794.9	  580.8	 3642.0	...
1816206	  794.7	  580.9	 3642.0	...
1816207	  794.5	  581.2	 3642.0	...
1816208	  794.5	  581.4	 3641.0	...
1816209	  794.5	  581.6	 3643.0	...
1816210	  794.5	  581.5	 3644.0	...
1816211	  794.6	  581.6	 3641.0	...
1816212	  794.7	  581.8	 3635.0	...
1816213	  794.8	  582.0	 3630.0	...
1816214	  794.9	  581.9	 3630.0	...
1816215	  795.0	  581.8	 3630.0	...
1816216	  795.2	  581.6	 3631.0	...
1816217	  795.3	  581.5	 3634.0	...
1816218	  795.4	  581.4	 3639.0	...
1816219	  794.9	  581.5	 3643.0	...
1816220	  794.5	  581.8	 3644.0	...
1816221	  794.3	  582.0	 3645.0	...
1816222	  794.5	  582.2	 3645.0	...
1816223	  794.9	  582.2	 3645.0	...
1816224	  795.0	  582.3	 3645.0	...
1816225	  795.1	  582.4	 3646.0	...
1816226	  795.1	  582.4	 3646.0	...
1816227	  794.9	  582.4	 3644.0	...
1816228	  794.7	  582.4	 3641.0	...
1816229	  794.5	  582.4	 3638.0	...
1816230	  794.5	  582.5	 3642.0	...
1816231	  794.5	  582.7	 3646.0	...
1816232	  794.4	  583.0	 3650.0	...
1816233	  794.4	  583.1	 3648.0	...
1816234	  794.3	  583.2	 3647.0	...
1816235	  794.3	  583.1	 3645.0	...
1816236	  794.3	  583.0	 3643.0	...
1816237	  794.4	  582.9	 3641.0	...
1816238	  794.4	  582.8	 3641.0	...
1816239	  794.4	  582.8	 3642.0	...
1816240	  794.4	  582.9	 3644.0	...
1816241	  794.4	  582.9	 3644.0	...
1816242	  794.4	  583.0	 3644.0	...
1816243	  794.6	  583.0	 3644.0	...
1816244	  794.9	  583.1	 3645.0	...
1816245	  795.1	  583.1	 3646.0	...
1816246	  795.1	  583.1	 3646.0	...
1816247	  795.0	  583.2	 3645.0	...
1816248	  795.0	  583.3	 3646.0	...
1816249	  795.0	  583.2	 3647.0	...
1816250	  794.9	  583.1	 3648.0	...
1816251	  794.8	  582.9	 3648.0	...
1816252	  794.7	  582.9	 3646.0	...
1816253	  794.7	  582.8	 3645.0	...
1816254	  794.8	  583.1	 3645.0	...
1816255	  794.7	  583.5	 3646.0	...
1816256	  794.6	  583.6	 3647.0	...
1816257	  794.4	  583.5	 3648.0	...
1816258	  794.4	  583.3	 3650.0	...
1816259	  794.4	  583.3	 3651.0	...
1816260	  794.4	  583.3	 3649.0	...
1816261	  794.3	  583.5	 3647.0	...
1816262	  794.3	  583.8	 3644.0	...
1816263	  794.3	  584.0	 3644.0	...
1816264	  794.4	  584.0	 3643.0	...
1816265	  794.4	  583.9	 3642.0	...
1816266	  794.4	  584.0	 3641.0	...
1816267	  794.4	  584.1	 3641.0	...
1816268	  794.3	  584.2	 3641.0	...
1816269	  794.2	  584.2	 3641.0	...
1816270	  794.1	  584.1	 3642.0	...
1816271	  794.1	  584.1	 3642.0	...
1816272	  794.0	  584.1	 3643.0	...
1816273	  794.0	  584.2	 3642.0	...
1816274	  793.9	  584.2	 3642.0	...
1816275	  793.8	  584.4	 3640.0	...
1816276	  793.8	  584.6	 3640.0	...
1816277	  793.8	  585.1	 3639.0	...
1816278	  793.8	  585.4	 3640.0	...
1816279	  793.9	  585.7	 3640.0	...
1816280	  793.7	  585.8	 3641.0	...
1816281	  793.4	  585.5	 3640.0	...
1816282	  792.8	  585.2	 3639.0	...
1816283	  791.6	  585.2	 3635.0	...
EFIX R   1814860	1816283	1424	  793.8	  585.3	   3581
SSACC R  1816284
1816284	  789.8	  585.7	 3632.0	...
1816285	  788.1	  586.1	 3629.0	...
1816286	  786.0	  586.1	 3632.0	...
1816287	  784.2	  585.1	 3635.0	...
1816288	  781.8	  584.3	 3639.0	...
1816289	  779.3	  582.8	 3640.0	...
1816290	  776.7	  581.7	 3638.0	...
1816291	  774.9	  580.5	 3634.0	...
1816292	  773.5	  579.5	 3631.0	...
1816293	  772.6	  577.8	 3631.0	...
1816294	  771.8	  576.1	 3631.0	...
1816295	  771.8	  575.0	 3633.0	...
1816296	  772.9	  574.8	 3635.0	...
1816297	  774.3	  574.7	 3634.0	...
1816298	  776.4	  574.7	 3629.0	...
1816299	  778.1	  574.7	 3624.0	...
ESACC R  1816284	1816299	16	  789.8	  585.7	  778.1	  574.7	   0.34	     46
SFIX R   1816300
1816300	  780.5	  574.8	 3626.0	...
1816301	  782.3	  575.3	 3630.0	...
1816302	  784.1	  575.9	 3633.0	...
1816303	  784.9	  576.2	 3632.0	...
1816304	  785.6	  576.6	 3632.0	...
1816305	  785.8	  577.4	 3633.0	...
1816306	  786.0	  578.2	 3633.0	...
1816307	  785.9	  578.7	 3631.0	...
1816308	  785.5	  578.9	 3629.0	...
1816309	  785.1	  579.1	 3628.0	...
1816310	  784.7	  579.2	 3629.0	...
1816311	  784.7	  579.4	 3631.0	...
1816312	  784.6	  579.6	 3634.0	...
1816313	  784.3	  580.2	 3636.0	...
1816314	  784.1	  580.6	 3635.0	...
1816315	  784.0	  581.0	 3633.0	...
1816316	  784.2	  581.0	 3633.0	...
1816317	  784.4	  581.0	 3635.0	...
1816318	  784.3	  581.1	 3636.0	...
1816319	  784.1	  581.1	 3635.0	...
1816320	  783.8	  581.2	 3634.0	...
1816321	  783.8	  581.2	 3635.0	...
1816322	  783.7	  581.1	 3636.0	...
1816323	  783.3	  581.0	 3636.0	...
1816324	  782.6	  580.7	 3635.0	...
1816325	  782.0	  580.5	 3634.0	...
1816326	  781.6	  580.6	 3634.0	...
1816327	  781.5	  580.9	 3634.0	...
1816328	  781.4	  581.3	 3634.0	...
1816329	  781.8	  581.4	 3634.0	...
1816330	  782.3	  581.4	 3633.0	...
1816331	  782.7	  581.3	 3633.0	...
1816332	  782.7	  581.1	 3633.0	...
1816333	  782.6	  580.9	 3633.0	...
1816334	  782.5	  580.8	 3632.0	...
1816335	  782.3	  580.9	 3632.0	...
1816336	  782.4	  581.1	 3630.0	...
1816337	  782.4	  581.2	 3630.0	...
1816338	  782.4	  581.2	 3630.0	...
1816339	  782.3	  581.1	 3628.0	...
1816340	  782.4	  581.1	 3627.0	...
1816341	  782.4	  581.5	 3626.0	...
1816342	  782.4	  582.0	 3627.0	...
1816343	  782.3	  581.9	 3629.0	...
1816344	  782.2	  581.6	 3629.0	...
1816345	  782.2	  581.3	 3629.0	...
1816346	  782.2	  581.3	 3626.0	...
1816347	  782.2	  581.3	 3624.0	...
1816348	  782.1	  581.1	 3621.0	...
1816349	  782.1	  580.8	 3621.0	...
1816350	  782.1	  580.5	 3623.0	...
1816351	  781.9	  580.7	 3625.0	...
1816352	  781.7	  581.1	 3627.0	...
1816353	  781.6	  581.4	 3627.0	...
1816354	  781.6	  581.4	 3627.0	...
1816355	  781.5	  581.5	 3626.0	...
1816356	  781.4	  581.5	 3627.0	...
1816357	  781.3	  581.6	 3628.0	...
1816358	  781.4	  581.6	 3627.0	...
1816359	  781.5	  581.8	 3625.0	...
1816360	  781.6	  582.0	 3623.0	...
1816361	  781.6	  582.0	 3623.0	...
1816362	  781.6	  581.7	 3624.0	...
1816363	  781.6	  581.5	 3625.0	...
1816364	  781.5	  581.6	 3625.0	...
1816365	  781.4	  581.7	 3626.0	...
1816366	  781.2	  581.7	 3627.0	...
1816367	  781.2	  581.6	 3627.0	...
1816368	  781.2	  581.6	 3627.0	...
1816369	  781.3	  581.3	 3627.0	...
1816370	  781.3	  581.0	 3626.0	...
1816371	  781.3	  581.1	 3625.0	...
1816372	  781.4	  581.6	 3625.0	...
1816373	  781.6	  582.2	 3626.0	...
1816374	  781.9	  581.8	 3629.0	...
1816375	  782.1	  581.3	 3631.0	...
1816376	  782.2	  580.9	 3633.0	...
1816377	  782.2	  581.0	 3633.0	...
MSG	1816378 0000 _ Number Off
1816378	  782.2	  581.3	 3633.0	...
1816379	  781.8	  581.6	 3633.0	...
1816380	  781.5	  581.7	 3633.0	...
1816381	  781.5	  581.7	 3633.0	...
1816382	  781.6	  581.7	 3632.0	...
1816383	  781.7	  581.6	 3632.0	...
1816384	  781.8	  581.8	 3632.0	...
1816385	  782.0	  582.2	 3631.0	...
1816386	  782.2	  582.6	 3630.0	...
1816387	  782.3	  582.6	 3629.0	...
1816388	  782.2	  582.4	 3628.0	...
1816389	  782.1	  582.0	 3628.0	...
1816390	  782.0	  582.0	 3630.0	...
1816391	  781.8	  582.0	 3631.0	...
1816392	  781.6	  582.0	 3632.0	...
1816393	  781.5	  582.0	 3629.0	...
1816394	  781.7	  582.0	 3626.0	...
1816395	  781.9	  582.1	 3623.0	...
1816396	  782.0	  582.1	 3628.0	...
1816397	  781.9	  582.1	 3632.0	...
1816398	  781.8	  582.2	 3636.0	...
1816399	  781.9	  582.3	 3634.0	...
1816400	  781.9	  582.2	 3632.0	...
1816401	  781.9	  582.1	 3630.0	...
1816402	  781.8	  582.0	 3630.0	...
1816403	  781.7	  582.0	 3634.0	...
1816404	  781.6	  581.9	 3637.0	...
1816405	  781.6	  581.9	 3642.0	...
1816406	  781.7	  581.8	 3642.0	...
1816407	  781.7	  581.7	 3642.0	...
1816408	  781.7	  581.7	 3642.0	...
1816409	  781.6	  581.8	 3641.0	...
1816410	  781.5	  581.8	 3642.0	...
1816411	  781.4	  581.8	 3642.0	...
1816412	  781.3	  581.7	 3642.0	...
1816413	  781.3	  581.5	 3642.0	...
1816414	  781.3	  581.4	 3642.0	...
1816415	  781.6	  581.2	 3643.0	...
1816416	  781.9	  581.6	 3642.0	...
1816417	  781.8	  582.1	 3642.0	...
1816418	  781.5	  582.6	 3643.0	...
1816419	  781.3	  582.6	 3644.0	...
1816420	  781.5	  582.5	 3646.0	...
1816421	  781.7	  582.5	 3646.0	...
1816422	  781.9	  582.5	 3646.0	...
1816423	  782.0	  582.5	 3646.0	...
1816424	  782.1	  582.3	 3646.0	...
1816425	  782.0	  582.2	 3649.0	...
1816426	  781.9	  582.1	 3651.0	...
1816427	  781.8	  582.2	 3649.0	...
1816428	  781.7	  582.2	 3644.0	...
1816429	  781.5	  582.3	 3641.0	...
1816430	  781.4	  582.4	 3641.0	...
1816431	  781.4	  582.4	 3642.0	...
1816432	  781.5	  582.4	 3643.0	...
1816433	  781.5	  582.4	 3644.0	...
1816434	  781.4	  582.3	 3647.0	...
1816435	  781.3	  582.2	 3649.0	...
1816436	  781.2	  582.2	 3651.0	...
1816437	  781.3	  582.1	 3651.0	...
1816438	  781.5	  582.2	 3650.0	...
1816439	  781.8	  582.4	 3650.0	...
1816440	  781.9	  582.2	 3650.0	...
1816441	  781.6	  581.9	 3649.0	...
1816442	  781.2	  581.7	 3648.0	...
1816443	  780.7	  581.8	 3647.0	...
1816444	  780.7	  581.8	 3645.0	...
1816445	  780.9	  581.7	 3644.0	...
1816446	  780.9	  581.4	 3644.0	...
1816447	  780.9	  581.3	 3644.0	...
1816448	  781.0	  581.2	 3644.0	...
1816449	  781.1	  581.1	 3648.0	...
1816450	  781.3	  581.1	 3652.0	...
1816451	  781.3	  581.3	 3655.0	...
1816452	  781.3	  581.5	 3653.0	...
1816453	  781.2	  581.7	 3651.0	...
1816454	  781.1	  581.7	 3650.0	...
1816455	  781.1	  581.7	 3649.0	...
1816456	  781.0	  581.8	 3649.0	...
1816457	  781.1	  581.9	 3649.0	...
1816458	  781.2	  581.7	 3650.0	...
1816459	  781.0	  581.4	 3652.0	...
1816460	  780.7	  581.2	 3653.0	...
1816461	  780.7	  581.3	 3654.0	...
1816462	  781.1	  581.4	 3653.0	...
1816463	  781.5	  581.5	 3652.0	...
1816464	  781.6	  581.8	 3652.0	...
1816465	  781.7	  582.1	 3652.0	...
1816466	  781.8	  582.2	 3653.0	...
1816467	  781.7	  582.0	 3653.0	...
1816468	  781.7	  581.9	 3654.0	...
1816469	  781.5	  582.0	 3655.0	...
1816470	  781.2	  582.2	 3656.0	...
1816471	  781.0	  582.3	 3653.0	...
1816472	  781.1	  582.0	 3651.0	...
1816473	  781.1	  581.4	 3651.0	...
1816474	  781.2	  581.0	 3654.0	...
1816475	  781.3	  580.6	 3657.0	...
1816476	  781.4	  580.8	 3657.0	...
1816477	  781.5	  581.0	 3657.0	...
1816478	  781.3	  581.3	 3656.0	...
1816479	  781.1	  581.4	 3655.0	...
1816480	  780.9	  581.4	 3653.0	...
1816481	  780.8	  581.2	 3651.0	...
1816482	  780.6	  581.0	 3651.0	...
1816483	  780.4	  581.0	 3654.0	...
1816484	  780.3	  581.2	 3656.0	...
1816485	  780.4	  581.5	 3658.0	...
1816486	  780.5	  581.7	 3661.0	...
1816487	  780.6	  581.8	 3663.0	...
1816488	  780.7	  581.7	 3661.0	...
1816489	  780.8	  581.4	 3657.0	...
1816490	  780.7	  580.9	 3653.0	...
1816491	  780.5	  580.5	 3653.0	...
1816492	  780.2	  580.2	 3654.0	...
1816493	  780.1	  580.4	 3653.0	...
1816494	  780.1	  580.7	 3654.0	...
1816495	  780.1	  581.0	 3654.0	...
1816496	  779.8	  581.1	 3655.0	...
1816497	  779.5	  581.2	 3655.0	...
1816498	  779.3	  581.3	 3656.0	...
1816499	  779.4	  581.1	 3656.0	...
1816500	  779.5	  580.8	 3656.0	...
1816501	  779.7	  580.6	 3657.0	...
1816502	  779.9	  580.8	 3659.0	...
1816503	  780.1	  580.9	 3661.0	...
1816504	  780.1	  581.1	 3662.0	...
1816505	  780.1	  580.9	 3662.0	...
1816506	  780.1	  581.0	 3661.0	...
1816507	  780.1	  581.0	 3661.0	...
1816508	  780.1	  581.1	 3661.0	...
1816509	  780.1	  581.1	 3662.0	...
1816510	  780.0	  581.1	 3663.0	...
1816511	  779.9	  580.9	 3663.0	...
1816512	  779.8	  580.6	 3662.0	...
1816513	  779.8	  580.4	 3661.0	...
1816514	  779.8	  580.4	 3663.0	...
1816515	  779.8	  580.4	 3666.0	...
1816516	  779.8	  580.4	 3669.0	...
1816517	  779.9	  580.4	 3669.0	...
1816518	  780.0	  580.6	 3670.0	...
1816519	  780.1	  580.6	 3670.0	...
1816520	  780.2	  580.7	 3671.0	...
1816521	  780.1	  580.6	 3672.0	...
1816522	  779.8	  580.6	 3672.0	...
1816523	  779.4	  580.6	 3671.0	...
1816524	  779.0	  580.6	 3670.0	...
1816525	  778.9	  580.6	 3668.0	...
1816526	  779.2	  580.5	 3668.0	...
1816527	  779.7	  580.5	 3669.0	...
1816528	  780.3	  580.5	 3670.0	...
1816529	  780.4	  580.6	 3670.0	...
1816530	  780.4	  580.5	 3670.0	...
1816531	  780.4	  580.5	 3670.0	...
1816532	  780.3	  580.4	 3669.0	...
1816533	  780.3	  580.3	 3669.0	...
1816534	  780.2	  580.2	 3668.0	...
1816535	  780.2	  580.4	 3669.0	...
1816536	  780.2	  580.7	 3669.0	...
1816537	  780.0	  581.0	 3670.0	...
1816538	  779.8	  581.1	 3671.0	...
1816539	  780.0	  581.1	 3672.0	...
1816540	  780.4	  580.9	 3673.0	...
1816541	  780.8	  580.7	 3673.0	...
1816542	  780.7	  580.7	 3673.0	...
1816543	  780.5	  580.7	 3674.0	...
1816544	  780.5	  580.8	 3675.0	...
1816545	  780.5	  580.9	 3677.0	...
1816546	  780.5	  581.1	 3678.0	...
1816547	  780.6	  581.3	 3680.0	...
1816548	  780.6	  581.9	 3683.0	...
1816549	  780.6	  582.3	 3684.0	...
1816550	  780.4	  582.8	 3684.0	...
1816551	  780.3	  582.8	 3684.0	...
1816552	  780.3	  582.7	 3683.0	...
1816553	  780.3	  582.3	 3682.0	...
1816554	  780.3	  581.9	 3681.0	...
1816555	  780.3	  581.6	 3680.0	...
1816556	  780.2	  581.2	 3680.0	...
1816557	  780.2	  580.8	 3681.0	...
1816558	  780.1	  580.5	 3682.0	...
1816559	  780.2	  580.7	 3684.0	...
1816560	  780.3	  580.9	 3683.0	...
1816561	  780.7	  581.0	 3682.0	...
1816562	  780.9	  581.0	 3682.0	...
1816563	  781.0	  581.0	 3683.0	...
1816564	  780.9	  580.8	 3683.0	...
1816565	  780.7	  580.7	 3683.0	...
1816566	  780.5	  580.6	 3684.0	...
1816567	  780.4	  580.4	 3686.0	...
1816568	  780.3	  580.1	 3688.0	...
1816569	  780.2	  580.0	 3687.0	...
1816570	  780.2	  580.1	 3686.0	...
1816571	  780.3	  580.1	 3685.0	...
1816572	  780.6	  580.1	 3683.0	...
1816573	  780.8	  579.9	 3681.0	...
1816574	  780.9	  579.9	 3678.0	...
1816575	  780.8	  580.0	 3678.0	...
1816576	  780.7	  580.0	 3677.0	...
1816577	  780.5	  580.2	 3677.0	...
MSG	1816578 0000 _ Number On
1816578	  780.3	  580.3	 3679.0	...
1816579	  780.1	  580.2	 3681.0	...
1816580	  780.0	  579.9	 3682.0	...
1816581	  780.3	  579.6	 3682.0	...
1816582	  780.5	  579.5	 3682.0	...
1816583	  780.8	  579.6	 3682.0	...
1816584	  780.7	  579.6	 3682.0	...
1816585	  780.6	  579.6	 3681.0	...
1816586	  780.6	  579.5	 3681.0	...
1816587	  780.6	  579.4	 3682.0	...
1816588	  780.6	  579.4	 3682.0	...
1816589	  780.8	  579.4	 3683.0	...
1816590	  781.0	  579.6	 3685.0	...
1816591	  781.2	  580.0	 3686.0	...
1816592	  781.2	  579.9	 3688.0	...
1816593	  781.1	  579.5	 3686.0	...
1816594	  781.1	  579.2	 3684.0	...
1816595	  781.0	  579.1	 3682.0	...
1816596	  781.0	  579.0	 3682.0	...
1816597	  780.9	  578.8	 3682.0	...
1816598	  780.7	  578.7	 3682.0	...
1816599	  780.8	  578.6	 3682.0	...
1816600	  780.9	  578.7	 3682.0	...
1816601	  781.2	  578.8	 3682.0	...
1816602	  781.2	  578.8	 3683.0	...
1816603	  781.2	  578.8	 3685.0	...
1816604	  780.8	  578.8	 3686.0	...
1816605	  780.4	  578.8	 3686.0	...
1816606	  780.6	  578.6	 3685.0	...
1816607	  781.0	  578.3	 3687.0	...
1816608	  781.6	  577.8	 3690.0	...
1816609	  781.7	  577.4	 3692.0	...
1816610	  781.8	  577.1	 3694.0	...
1816611	  781.6	  577.4	 3695.0	...
1816612	  781.3	  577.6	 3697.0	...
1816613	  781.3	  577.7	 3697.0	...
1816614	  781.5	  577.7	 3697.0	...
1816615	  781.7	  577.7	 3697.0	...
1816616	  781.8	  577.7	 3699.0	...
1816617	  781.8	  577.7	 3700.0	...
1816618	  781.9	  577.8	 3700.0	...
1816619	  781.9	  577.8	 3700.0	...
1816620	  781.8	  577.9	 3699.0	...
1816621	  781.7	  578.0	 3699.0	...
1816622	  781.6	  578.0	 3699.0	...
1816623	  781.5	  577.8	 3699.0	...
1816624	  781.5	  577.6	 3699.0	...
1816625	  781.5	  577.6	 3700.0	...
1816626	  781.5	  577.8	 3703.0	...
1816627	  781.5	  578.0	 3707.0	...
1816628	  781.5	  578.0	 3710.0	...
1816629	  781.5	  577.9	 3710.0	...
1816630	  781.6	  577.8	 3710.0	...
1816631	  781.6	  577.7	 3710.0	...
1816632	  781.6	  577.6	 3712.0	...
1816633	  781.5	  577.2	 3712.0	...
1816634	  781.4	  576.8	 3712.0	...
1816635	  781.3	  576.3	 3711.0	...
1816636	  781.2	  576.2	 3711.0	...
1816637	  781.3	  576.6	 3711.0	...
1816638	  781.5	  577.2	 3711.0	...
1816639	  781.6	  577.7	 3713.0	...
1816640	  781.6	  577.6	 3713.0	...
1816641	  781.4	  577.6	 3714.0	...
1816642	  781.4	  577.4	 3714.0	...
1816643	  781.4	  577.2	 3715.0	...
1816644	  781.5	  577.1	 3715.0	...
1816645	  781.5	  577.1	 3715.0	...
1816646	  781.5	  577.2	 3713.0	...
1816647	  781.3	  577.4	 3711.0	...
1816648	  781.2	  577.5	 3711.0	...
1816649	  781.2	  577.5	 3713.0	...
1816650	  781.6	  577.3	 3715.0	...
1816651	  782.0	  577.0	 3716.0	...
1816652	  782.2	  576.8	 3716.0	...
1816653	  782.3	  576.9	 3716.0	...
1816654	  782.5	  576.9	 3715.0	...
1816655	  782.4	  577.4	 3715.0	...
1816656	  782.2	  577.9	 3715.0	...
1816657	  781.9	  578.3	 3716.0	...
1816658	  781.8	  577.8	 3717.0	...
1816659	  781.4	  577.4	 3717.0	...
1816660	  781.0	  577.1	 3718.0	...
1816661	  781.0	  577.0	 3719.0	...
1816662	  781.3	  576.8	 3719.0	...
1816663	  781.7	  577.0	 3720.0	...
1816664	  781.7	  577.3	 3720.0	...
1816665	  781.7	  577.5	 3720.0	...
1816666	  781.7	  577.2	 3720.0	...
1816667	  781.7	  577.0	 3720.0	...
1816668	  781.6	  577.0	 3721.0	...
1816669	  781.5	  577.1	 3721.0	...
1816670	  781.5	  577.2	 3721.0	...
1816671	  781.4	  577.3	 3720.0	...
1816672	  781.3	  577.3	 3719.0	...
1816673	  781.2	  577.3	 3720.0	...
1816674	  781.0	  577.2	 3720.0	...
1816675	  781.2	  577.1	 3721.0	...
1816676	  781.4	  577.0	 3721.0	...
1816677	  781.7	  576.9	 3721.0	...
1816678	  781.6	  577.2	 3721.0	...
1816679	  781.4	  577.5	 3720.0	...
1816680	  781.3	  577.3	 3720.0	...
1816681	  781.2	  576.8	 3722.0	...
1816682	  781.4	  576.5	 3725.0	...
1816683	  781.5	  576.8	 3727.0	...
1816684	  781.6	  577.0	 3725.0	...
1816685	  781.7	  576.9	 3726.0	...
1816686	  781.8	  577.0	 3729.0	...
1816687	  781.8	  577.2	 3731.0	...
1816688	  781.6	  577.5	 3731.0	...
1816689	  781.5	  577.6	 3731.0	...
1816690	  781.3	  577.7	 3731.0	...
1816691	  781.4	  577.7	 3731.0	...
1816692	  781.4	  577.7	 3730.0	...
1816693	  781.5	  577.8	 3729.0	...
1816694	  781.4	  577.7	 3729.0	...
1816695	  781.3	  577.5	 3731.0	...
1816696	  781.5	  577.1	 3733.0	...
1816697	  781.7	  576.8	 3734.0	...
1816698	  781.6	  576.5	 3734.0	...
1816699	  781.2	  576.4	 3733.0	...
1816700	  780.8	  576.4	 3731.0	...
1816701	  780.8	  576.8	 3730.0	...
1816702	  780.8	  577.1	 3729.0	...
1816703	  780.9	  577.5	 3730.0	...
1816704	  780.9	  577.4	 3731.0	...
1816705	  780.9	  577.3	 3732.0	...
1816706	  781.0	  577.1	 3731.0	...
1816707	  781.0	  577.1	 3730.0	...
1816708	  781.0	  577.1	 3729.0	...
1816709	  781.1	  577.1	 3729.0	...
1816710	  781.1	  577.0	 3730.0	...
1816711	  781.1	  577.0	 3730.0	...
1816712	  781.0	  577.0	 3731.0	...
1816713	  781.0	  577.0	 3732.0	...
1816714	  781.2	  577.2	 3732.0	...
1816715	  781.4	  577.4	 3730.0	...
1816716	  781.6	  577.2	 3730.0	...
1816717	  781.6	  576.8	 3730.0	...
1816718	  781.6	  576.5	 3730.0	...
1816719	  781.3	  577.0	 3733.0	...
1816720	  781.0	  577.4	 3736.0	...
1816721	  780.7	  577.7	 3738.0	...
1816722	  780.6	  577.6	 3736.0	...
1816723	  780.9	  577.4	 3734.0	...
1816724	  781.2	  577.3	 3728.0	...
1816725	  781.6	  577.1	 3724.0	...
1816726	  781.6	  576.9	 3725.0	...
1816727	  781.6	  576.8	 3730.0	...
1816728	  781.5	  576.9	 3735.0	...
1816729	  781.5	  576.9	 3735.0	...
1816730	  781.4	  576.8	 3735.0	...
1816731	  781.3	  576.7	 3735.0	...
1816732	  781.3	  576.7	 3733.0	...
1816733	  781.3	  576.7	 3733.0	...
1816734	  781.4	  576.7	 3732.0	...
1816735	  781.5	  577.1	 3733.0	...
1816736	  781.7	  577.5	 3733.0	...
1816737	  781.7	  577.5	 3733.0	...
1816738	  781.6	  577.1	 3731.0	...
1816739	  781.5	  576.5	 3729.0	...
1816740	  781.6	  576.2	 3729.0	...
1816741	  781.7	  576.1	 3731.0	...
1816742	  781.8	  576.3	 3734.0	...
1816743	  781.6	  576.7	 3735.0	...
1816744	  781.5	  577.0	 3734.0	...
1816745	  781.5	  577.2	 3734.0	...
1816746	  781.4	  577.2	 3732.0	...
1816747	  781.6	  577.1	 3732.0	...
1816748	  782.0	  576.9	 3732.0	...
1816749	  782.2	  576.8	 3733.0	...
1816750	  782.2	  576.9	 3733.0	...
1816751	  782.0	  577.1	 3733.0	...
1816752	  781.9	  577.2	 3733.0	...
1816753	  782.1	  577.2	 3733.0	...
1816754	  782.3	  576.9	 3733.0	...
1816755	  782.1	  576.7	 3733.0	...
1816756	  781.7	  576.5	 3733.0	...
1816757	  781.3	  576.6	 3734.0	...
1816758	  781.3	  577.1	 3736.0	...
1816759	  781.3	  577.9	 3738.0	...
1816760	  781.4	  578.8	 3738.0	...
1816761	  781.5	  579.1	 3737.0	...
1816762	  781.5	  579.2	 3736.0	...
1816763	  781.5	  579.1	 3735.0	...
1816764	  781.6	  578.8	 3734.0	...
1816765	  781.7	  578.6	 3734.0	...
1816766	  781.8	  578.6	 3735.0	...
1816767	  781.9	  578.6	 3735.0	...
1816768	  781.8	  578.6	 3736.0	...
1816769	  781.8	  578.6	 3737.0	...
1816770	  781.7	  578.4	 3739.0	...
1816771	  781.6	  578.3	 3737.0	...
1816772	  781.5	  578.4	 3734.0	...
1816773	  781.5	  578.7	 3731.0	...
1816774	  781.5	  578.8	 3732.0	...
1816775	  781.4	  578.8	 3733.0	...
1816776	  781.4	  579.0	 3735.0	...
1816777	  781.5	  579.1	 3736.0	...
1816778	  781.6	  579.1	 3739.0	...
1816779	  781.6	  579.1	 3740.0	...
1816780	  781.4	  579.1	 3741.0	...
1816781	  781.3	  579.1	 3741.0	...
1816782	  781.3	  579.1	 3740.0	...
1816783	  781.4	  579.0	 3740.0	...
1816784	  781.7	  579.0	 3738.0	...
1816785	  781.9	  579.2	 3738.0	...
1816786	  782.0	  579.4	 3738.0	...
1816787	  782.0	  579.5	 3737.0	...
1816788	  781.8	  579.4	 3737.0	...
1816789	  781.5	  579.4	 3735.0	...
1816790	  781.2	  579.3	 3733.0	...
1816791	  780.9	  579.5	 3731.0	...
1816792	  781.0	  579.7	 3730.0	...
1816793	  781.0	  579.9	 3729.0	...
1816794	  781.1	  579.7	 3733.0	...
1816795	  781.0	  579.3	 3738.0	...
1816796	  781.0	  579.0	 3742.0	...
1816797	  781.2	  578.9	 3740.0	...
1816798	  781.5	  578.8	 3739.0	...
1816799	  781.7	  578.7	 3738.0	...
1816800	  781.6	  578.7	 3738.0	...
1816801	  781.6	  579.2	 3738.0	...
1816802	  781.6	  579.7	 3738.0	...
1816803	  781.5	  579.7	 3738.0	...
1816804	  781.6	  579.4	 3738.0	...
1816805	  781.7	  579.3	 3738.0	...
1816806	  781.7	  579.4	 3737.0	...
1816807	  781.5	  579.6	 3736.0	...
1816808	  781.3	  579.6	 3735.0	...
1816809	  781.2	  579.5	 3732.0	...
1816810	  781.2	  579.3	 3731.0	...
1816811	  781.4	  579.4	 3732.0	...
1816812	  781.5	  579.6	 3734.0	...
1816813	  781.4	  579.7	 3737.0	...
1816814	  781.4	  579.5	 3737.0	...
1816815	  781.3	  579.4	 3737.0	...
1816816	  781.2	  579.4	 3738.0	...
1816817	  781.2	  579.2	 3740.0	...
1816818	  781.5	  579.1	 3740.0	...
1816819	  781.7	  579.2	 3737.0	...
1816820	  781.5	  579.5	 3735.0	...
1816821	  781.1	  579.5	 3733.0	...
1816822	  780.7	  579.4	 3734.0	...
1816823	  780.6	  579.2	 3734.0	...
1816824	  780.7	  579.1	 3734.0	...
1816825	  780.9	  579.1	 3734.0	...
1816826	  781.2	  579.0	 3735.0	...
1816827	  781.4	  579.0	 3735.0	...
1816828	  781.4	  579.0	 3734.0	...
1816829	  781.3	  579.1	 3733.0	...
1816830	  781.1	  579.1	 3732.0	...
1816831	  781.0	  579.1	 3733.0	...
1816832	  780.9	  579.3	 3735.0	...
1816833	  780.9	  579.6	 3735.0	...
1816834	  781.0	  579.9	 3735.0	...
1816835	  781.0	  579.9	 3735.0	...
1816836	  781.0	  580.0	 3734.0	...
1816837	  780.9	  580.0	 3733.0	...
1816838	  780.9	  579.9	 3732.0	...
1816839	  781.0	  579.7	 3731.0	...
1816840	  781.0	  579.5	 3731.0	...
1816841	  780.9	  579.5	 3730.0	...
1816842	  780.9	  579.6	 3730.0	...
1816843	  781.0	  579.6	 3729.0	...
1816844	  781.1	  579.8	 3729.0	...
1816845	  780.9	  580.0	 3728.0	...
1816846	  780.6	  580.3	 3728.0	...
1816847	  780.4	  580.4	 3728.0	...
1816848	  780.6	  580.3	 3728.0	...
1816849	  780.9	  580.3	 3729.0	...
1816850	  781.0	  580.2	 3730.0	...
1816851	  780.9	  580.0	 3730.0	...
1816852	  781.1	  579.8	 3729.0	...
1816853	  781.4	  579.4	 3728.0	...
1816854	  781.8	  579.1	 3728.0	...
1816855	  781.8	  578.9	 3727.0	...
1816856	  781.5	  579.0	 3727.0	...
1816857	  781.1	  579.0	 3727.0	...
1816858	  780.8	  579.1	 3726.0	...
1816859	  780.6	  579.1	 3725.0	...
1816860	  780.5	  579.1	 3723.0	...
1816861	  780.7	  579.1	 3722.0	...
1816862	  780.8	  579.3	 3722.0	...
1816863	  781.0	  579.5	 3722.0	...
1816864	  780.8	  579.6	 3723.0	...
1816865	  780.8	  579.3	 3724.0	...
1816866	  780.9	  579.0	 3725.0	...
1816867	  780.9	  578.6	 3725.0	...
1816868	  780.9	  578.5	 3726.0	...
1816869	  780.8	  578.9	 3727.0	...
1816870	  780.7	  579.4	 3728.0	...
1816871	  780.7	  579.8	 3728.0	...
1816872	  780.8	  579.7	 3728.0	...
1816873	  780.8	  579.6	 3728.0	...
1816874	  780.8	  579.7	 3725.0	...
1816875	  780.8	  579.7	 3723.0	...
1816876	  780.8	  579.9	 3722.0	...
1816877	  780.8	  580.0	 3724.0	...
1816878	  780.8	  579.7	 3726.0	...
1816879	  780.8	  579.3	 3727.0	...
1816880	  780.8	  578.9	 3728.0	...
1816881	  780.8	  578.9	 3726.0	...
1816882	  780.8	  579.1	 3724.0	...
1816883	  780.9	  579.5	 3721.0	...
1816884	  781.0	  579.8	 3721.0	...
1816885	  781.1	  579.9	 3720.0	...
1816886	  781.1	  579.8	 3718.0	...
1816887	  781.1	  579.6	 3719.0	...
1816888	  781.1	  579.6	 3721.0	...
1816889	  781.1	  579.7	 3722.0	...
1816890	  781.1	  579.9	 3721.0	...
MSG	1816891 0000 _ Number Off
1816891	  781.0	  579.8	 3719.0	...
1816892	  780.8	  579.7	 3720.0	...
1816893	  780.8	  579.6	 3720.0	...
1816894	  780.9	  579.6	 3721.0	...
1816895	  781.0	  579.8	 3721.0	...
1816896	  781.1	  579.9	 3721.0	...
1816897	  781.1	  580.2	 3721.0	...
1816898	  781.1	  580.4	 3721.0	...
1816899	  781.2	  580.5	 3720.0	...
1816900	  781.3	  580.4	 3718.0	...
1816901	  781.4	  580.4	 3716.0	...
1816902	  781.8	  580.3	 3714.0	...
1816903	  781.9	  580.3	 3715.0	...
1816904	  781.9	  580.2	 3715.0	...
1816905	  781.4	  580.2	 3716.0	...
1816906	  781.0	  580.3	 3716.0	...
1816907	  780.8	  580.3	 3716.0	...
1816908	  780.9	  580.4	 3715.0	...
1816909	  780.9	  580.4	 3715.0	...
1816910	  781.0	  580.4	 3717.0	...
1816911	  781.0	  580.3	 3718.0	...
1816912	  781.0	  580.2	 3720.0	...
1816913	  781.1	  580.3	 3721.0	...
1816914	  781.4	  580.6	 3722.0	...
1816915	  781.6	  581.0	 3723.0	...
1816916	  781.8	  580.8	 3722.0	...
1816917	  781.8	  580.5	 3721.0	...
1816918	  781.8	  580.2	 3721.0	...
1816919	  781.9	  580.2	 3721.0	...
1816920	  782.0	  580.2	 3722.0	...
1816921	  782.2	  580.3	 3722.0	...
1816922	  782.3	  580.5	 3721.0	...
1816923	  782.5	  580.6	 3721.0	...
1816924	  782.7	  580.6	 3719.0	...
1816925	  782.7	  580.6	 3717.0	...
1816926	  782.5	  580.6	 3717.0	...
1816927	  782.2	  580.6	 3719.0	...
1816928	  782.1	  580.8	 3720.0	...
1816929	  782.0	  581.0	 3720.0	...
1816930	  781.9	  581.2	 3719.0	...
1816931	  781.9	  581.3	 3719.0	...
1816932	  781.9	  581.3	 3718.0	...
1816933	  782.0	  581.4	 3717.0	...
1816934	  782.0	  581.2	 3717.0	...
1816935	  781.9	  581.0	 3717.0	...
1816936	  781.9	  580.9	 3718.0	...
1816937	  782.0	  581.0	 3717.0	...
1816938	  782.0	  581.1	 3717.0	...
1816939	  782.1	  580.7	 3717.0	...
1816940	  782.1	  580.3	 3717.0	...
1816941	  782.2	  580.2	 3718.0	...
1816942	  782.1	  580.6	 3720.0	...
1816943	  782.0	  581.1	 3721.0	...
1816944	  781.9	  581.2	 3720.0	...
1816945	  781.8	  581.3	 3717.0	...
1816946	  781.8	  581.4	 3716.0	...
1816947	  781.7	  581.1	 3717.0	...
1816948	  781.7	  580.7	 3719.0	...
1816949	  781.9	  580.3	 3719.0	...
1816950	  782.0	  580.3	 3719.0	...
1816951	  782.2	  580.4	 3715.0	...
1816952	  782.2	  580.6	 3713.0	...
1816953	  782.1	  580.7	 3710.0	...
1816954	  782.4	  580.6	 3712.0	...
1816955	  782.7	  580.6	 3713.0	...
1816956	  783.0	  580.6	 3714.0	...
1816957	  782.9	  580.6	 3713.0	...
1816958	  782.6	  580.7	 3714.0	...
1816959	  782.3	  581.1	 3717.0	...
1816960	  782.1	  581.3	 3719.0	...
1816961	  782.2	  581.1	 3720.0	...
1816962	  782.4	  580.6	 3717.0	...
1816963	  782.7	  580.2	 3714.0	...
1816964	  782.9	  580.3	 3712.0	...
1816965	  782.8	  580.5	 3711.0	...
1816966	  782.5	  580.7	 3710.0	...
1816967	  782.3	  581.0	 3710.0	...
1816968	  782.3	  581.0	 3710.0	...
1816969	  782.4	  580.8	 3711.0	...
1816970	  782.5	  580.5	 3713.0	...
1816971	  782.5	  580.4	 3713.0	...
1816972	  782.6	  580.4	 3714.0	...
1816973	  782.5	  580.3	 3713.0	...
1816974	  782.5	  580.3	 3712.0	...
1816975	  782.5	  580.2	 3712.0	...
1816976	  782.5	  580.3	 3712.0	...
1816977	  782.5	  580.4	 3713.0	...
1816978	  782.6	  580.5	 3715.0	...
1816979	  782.6	  580.6	 3716.0	...
1816980	  782.6	  580.8	 3716.0	...
1816981	  782.5	  580.9	 3714.0	...
1816982	  782.5	  580.9	 3712.0	...
1816983	  782.5	  580.8	 3711.0	...
1816984	  782.4	  580.7	 3710.0	...
1816985	  782.4	  580.7	 3709.0	...
1816986	  782.4	  580.6	 3709.0	...
1816987	  782.5	  580.5	 3711.0	...
1816988	  782.5	  580.4	 3711.0	...
1816989	  782.7	  580.4	 3712.0	...
1816990	  782.7	  580.4	 3710.0	...
1816991	  782.6	  580.4	 3709.0	...
1816992	  782.4	  580.3	 3708.0	...
1816993	  782.4	  580.0	 3710.0	...
1816994	  782.6	  579.7	 3712.0	...
1816995	  782.8	  579.5	 3715.0	...
1816996	  782.7	  579.4	 3715.0	...
1816997	  782.5	  579.5	 3714.0	...
1816998	  782.4	  579.7	 3714.0	...
1816999	  782.2	  579.7	 3713.0	...
1817000	  782.2	  579.7	 3713.0	...
1817001	  782.2	  579.6	 3712.0	...
1817002	  782.2	  579.9	 3712.0	...
1817003	  782.2	  580.4	 3711.0	...
1817004	  782.4	  580.8	 3712.0	...
1817005	  782.5	  581.0	 3712.0	...
1817006	  782.6	  580.7	 3712.0	...
1817007	  782.6	  580.3	 3712.0	...
1817008	  782.5	  580.0	 3712.0	...
1817009	  782.4	  580.1	 3712.0	...
1817010	  782.2	  580.3	 3712.0	...
1817011	  782.0	  580.6	 3712.0	...
1817012	  781.9	  580.7	 3712.0	...
1817013	  781.8	  580.6	 3712.0	...
1817014	  781.8	  580.4	 3713.0	...
1817015	  781.8	  580.4	 3716.0	...
1817016	  781.8	  580.6	 3718.0	...
1817017	  781.9	  580.9	 3719.0	...
1817018	  781.8	  580.8	 3719.0	...
1817019	  781.7	  580.6	 3718.0	...
1817020	  781.6	  580.4	 3718.0	...
1817021	  781.6	  580.5	 3719.0	...
1817022	  781.6	  580.7	 3719.0	...
1817023	  781.6	  580.8	 3718.0	...
1817024	  781.7	  581.1	 3716.0	...
1817025	  781.9	  581.4	 3714.0	...
1817026	  782.1	  581.8	 3714.0	...
1817027	  782.2	  581.9	 3715.0	...
1817028	  782.3	  582.1	 3716.0	...
1817029	  782.3	  582.0	 3715.0	...
1817030	  782.4	  582.0	 3716.0	...
1817031	  782.4	  581.8	 3716.0	...
1817032	  782.3	  581.5	 3716.0	...
1817033	  782.2	  581.5	 3718.0	...
1817034	  782.0	  581.6	 3720.0	...
1817035	  781.9	  581.8	 3722.0	...
1817036	  781.8	  581.7	 3722.0	...
1817037	  781.9	  581.5	 3719.0	...
1817038	  782.0	  581.3	 3716.0	...
1817039	  782.0	  580.9	 3714.0	...
1817040	  782.0	  580.7	 3713.0	...
1817041	  781.9	  580.5	 3713.0	...
1817042	  781.8	  580.9	 3715.0	...
1817043	  781.9	  581.2	 3716.0	...
1817044	  782.0	  581.7	 3716.0	...
1817045	  782.1	  581.8	 3719.0	...
1817046	  782.1	  581.5	 3722.0	...
1817047	  782.1	  581.1	 3726.0	...
1817048	  782.0	  580.7	 3726.0	...
1817049	  781.7	  580.6	 3724.0	...
1817050	  781.5	  580.5	 3723.0	...
1817051	  781.6	  580.5	 3722.0	...
1817052	  782.0	  580.5	 3723.0	...
1817053	  782.4	  580.5	 3723.0	...
1817054	  782.6	  580.5	 3723.0	...
1817055	  782.6	  580.6	 3721.0	...
1817056	  782.5	  580.7	 3721.0	...
1817057	  782.5	  580.8	 3721.0	...
1817058	  782.4	  581.0	 3720.0	...
1817059	  782.3	  581.1	 3720.0	...
1817060	  782.3	  581.2	 3721.0	...
1817061	  782.1	  581.0	 3724.0	...
1817062	  782.1	  580.8	 3726.0	...
1817063	  782.0	  580.6	 3726.0	...
1817064	  782.1	  580.6	 3725.0	...
1817065	  782.1	  580.6	 3725.0	...
1817066	  782.0	  580.5	 3725.0	...
1817067	  781.9	  580.4	 3722.0	...
1817068	  781.8	  580.4	 3719.0	...
1817069	  781.8	  580.6	 3718.0	...
1817070	  781.9	  580.8	 3719.0	...
1817071	  782.1	  580.9	 3719.0	...
1817072	  782.5	  580.8	 3719.0	...
1817073	  782.8	  580.6	 3719.0	...
1817074	  782.8	  580.4	 3718.0	...
1817075	  782.7	  580.3	 3717.0	...
1817076	  782.4	  580.9	 3716.0	...
1817077	  782.2	  581.6	 3717.0	...
1817078	  782.0	  582.1	 3717.0	...
1817079	  782.1	  581.5	 3718.0	...
1817080	  782.2	  580.9	 3719.0	...
1817081	  782.4	  580.5	 3718.0	...
1817082	  782.6	  580.6	 3717.0	...
1817083	  782.6	  580.9	 3717.0	...
1817084	  782.6	  581.1	 3718.0	...
1817085	  782.5	  581.1	 3720.0	...
1817086	  782.5	  581.2	 3722.0	...
1817087	  782.5	  581.3	 3722.0	...
1817088	  782.5	  581.5	 3723.0	...
1817089	  782.4	  581.2	 3725.0	...
1817090	  782.4	  580.9	 3726.0	...
1817091	  782.4	  580.9	 3726.0	...
1817092	  782.4	  581.3	 3726.0	...
MSG	1817093 0000 _ Number On
1817093	  782.4	  581.7	 3727.0	...
1817094	  782.1	  581.7	 3728.0	...
1817095	  781.8	  581.6	 3730.0	...
1817096	  781.5	  581.6	 3729.0	...
1817097	  781.6	  581.6	 3729.0	...
1817098	  781.7	  581.6	 3730.0	...
1817099	  781.7	  581.7	 3730.0	...
1817100	  781.7	  581.8	 3731.0	...
1817101	  781.7	  581.8	 3730.0	...
1817102	  781.6	  581.6	 3729.0	...
1817103	  781.6	  581.4	 3728.0	...
1817104	  781.6	  581.2	 3728.0	...
1817105	  781.7	  581.3	 3729.0	...
1817106	  781.8	  581.3	 3732.0	...
1817107	  782.2	  581.3	 3734.0	...
1817108	  782.6	  581.4	 3735.0	...
1817109	  782.4	  581.4	 3734.0	...
1817110	  782.0	  581.4	 3734.0	...
1817111	  781.6	  581.5	 3734.0	...
1817112	  781.6	  581.7	 3735.0	...
1817113	  781.5	  581.9	 3736.0	...
1817114	  781.4	  581.9	 3736.0	...
1817115	  781.4	  581.7	 3737.0	...
1817116	  781.3	  581.6	 3736.0	...
1817117	  781.1	  581.4	 3736.0	...
1817118	  781.0	  581.4	 3736.0	...
1817119	  781.1	  581.4	 3734.0	...
1817120	  781.6	  581.4	 3733.0	...
1817121	  781.9	  581.0	 3734.0	...
1817122	  782.2	  580.7	 3736.0	...
1817123	  782.1	  580.5	 3738.0	...
1817124	  782.1	  580.8	 3738.0	...
1817125	  782.1	  581.0	 3738.0	...
1817126	  782.1	  581.4	 3738.0	...
1817127	  782.1	  581.5	 3737.0	...
1817128	  782.1	  581.5	 3739.0	...
1817129	  782.1	  581.5	 3742.0	...
1817130	  782.1	  581.4	 3742.0	...
1817131	  782.0	  581.0	 3740.0	...
1817132	  782.2	  580.7	 3739.0	...
1817133	  782.4	  580.5	 3740.0	...
1817134	  782.5	  580.6	 3740.0	...
1817135	  782.3	  580.8	 3742.0	...
1817136	  782.2	  581.0	 3743.0	...
1817137	  782.1	  581.2	 3745.0	...
1817138	  782.1	  581.3	 3745.0	...
1817139	  782.2	  581.4	 3745.0	...
1817140	  782.4	  581.4	 3745.0	...
1817141	  782.7	  581.3	 3747.0	...
1817142	  782.9	  581.2	 3750.0	...
1817143	  782.8	  580.9	 3752.0	...
1817144	  782.4	  580.5	 3752.0	...
1817145	  782.0	  580.8	 3753.0	...
1817146	  781.7	  581.3	 3750.0	...
1817147	  781.6	  581.9	 3748.0	...
1817148	  781.7	  581.4	 3745.0	...
1817149	  781.6	  580.9	 3744.0	...
1817150	  781.6	  580.2	 3744.0	...
1817151	  781.6	  580.1	 3746.0	...
1817152	  781.9	  580.4	 3746.0	...
1817153	  782.3	  580.8	 3744.0	...
1817154	  782.6	  581.1	 3743.0	...
1817155	  782.3	  581.0	 3744.0	...
1817156	  782.0	  581.0	 3746.0	...
1817157	  781.7	  581.0	 3747.0	...
1817158	  781.6	  580.9	 3747.0	...
1817159	  781.7	  580.7	 3748.0	...
1817160	  781.7	  580.6	 3751.0	...
1817161	  781.6	  580.8	 3754.0	...
1817162	  781.4	  581.0	 3755.0	...
1817163	  781.4	  580.9	 3755.0	...
1817164	  781.8	  580.8	 3756.0	...
1817165	  782.2	  580.7	 3756.0	...
1817166	  782.6	  580.5	 3755.0	...
1817167	  782.7	  580.3	 3755.0	...
1817168	  782.9	  580.3	 3754.0	...
1817169	  783.0	  580.3	 3757.0	...
1817170	  782.5	  580.2	 3761.0	...
1817171	  782.0	  579.8	 3764.0	...
1817172	  781.4	  579.5	 3763.0	...
1817173	  781.4	  579.5	 3761.0	...
1817174	  781.3	  579.7	 3760.0	...
1817175	  781.3	  580.0	 3759.0	...
1817176	  781.3	  580.1	 3759.0	...
1817177	  781.4	  580.1	 3758.0	...
1817178	  781.4	  580.1	 3759.0	...
1817179	  781.4	  580.1	 3760.0	...
1817180	  781.3	  580.1	 3760.0	...
1817181	  781.2	  580.0	 3760.0	...
1817182	  781.2	  579.7	 3760.0	...
1817183	  781.3	  579.5	 3760.0	...
1817184	  781.5	  579.5	 3761.0	...
1817185	  781.5	  579.5	 3764.0	...
1817186	  781.6	  579.4	 3767.0	...
1817187	  781.6	  579.4	 3767.0	...
1817188	  781.4	  579.7	 3766.0	...
1817189	  781.3	  580.0	 3764.0	...
1817190	  781.1	  580.3	 3765.0	...
1817191	  781.3	  580.2	 3765.0	...
1817192	  781.6	  580.3	 3765.0	...
1817193	  781.5	  580.4	 3764.0	...
1817194	  781.3	  580.4	 3763.0	...
1817195	  781.2	  580.2	 3764.0	...
1817196	  781.4	  579.9	 3765.0	...
1817197	  781.5	  579.6	 3767.0	...
1817198	  781.5	  579.4	 3768.0	...
1817199	  781.4	  579.3	 3769.0	...
1817200	  781.3	  579.3	 3767.0	...
1817201	  781.2	  579.5	 3766.0	...
1817202	  781.2	  579.7	 3764.0	...
1817203	  781.0	  579.7	 3763.0	...
1817204	  780.8	  579.4	 3764.0	...
1817205	  780.9	  579.6	 3767.0	...
1817206	  781.1	  580.0	 3769.0	...
1817207	  781.2	  580.4	 3769.0	...
1817208	  781.0	  580.4	 3771.0	...
1817209	  780.9	  580.3	 3772.0	...
1817210	  780.7	  580.1	 3774.0	...
1817211	  780.9	  580.0	 3774.0	...
1817212	  781.0	  579.9	 3772.0	...
1817213	  781.1	  579.6	 3770.0	...
1817214	  781.1	  579.2	 3769.0	...
1817215	  781.0	  578.9	 3768.0	...
1817216	  780.9	  578.8	 3768.0	...
1817217	  780.7	  578.8	 3768.0	...
1817218	  780.7	  578.8	 3773.0	...
1817219	  780.7	  578.8	 3777.0	...
1817220	  780.6	  578.8	 3781.0	...
1817221	  780.6	  578.9	 3781.0	...
1817222	  780.7	  578.9	 3781.0	...
1817223	  780.5	  578.9	 3780.0	...
1817224	  780.3	  579.0	 3779.0	...
1817225	  780.2	  579.0	 3778.0	...
1817226	  780.4	  579.1	 3780.0	...
1817227	  780.5	  579.1	 3781.0	...
1817228	  780.6	  579.1	 3782.0	...
1817229	  780.6	  579.1	 3779.0	...
1817230	  780.8	  579.0	 3776.0	...
1817231	  781.0	  579.0	 3777.0	...
1817232	  780.9	  578.9	 3779.0	...
1817233	  780.6	  578.8	 3783.0	...
1817234	  780.2	  578.7	 3785.0	...
1817235	  780.3	  578.5	 3787.0	...
1817236	  780.4	  578.4	 3788.0	...
1817237	  780.7	  578.4	 3790.0	...
1817238	  780.8	  578.7	 3790.0	...
1817239	  780.9	  579.0	 3790.0	...
1817240	  781.0	  579.2	 3789.0	...
1817241	  780.8	  579.3	 3789.0	...
1817242	  780.6	  579.4	 3789.0	...
1817243	  780.3	  579.3	 3788.0	...
1817244	  780.3	  579.3	 3788.0	...
1817245	  780.3	  579.3	 3789.0	...
1817246	  780.2	  579.3	 3787.0	...
1817247	  780.2	  579.3	 3786.0	...
1817248	  780.2	  579.3	 3784.0	...
1817249	  780.1	  579.3	 3784.0	...
1817250	  780.1	  579.8	 3785.0	...
1817251	  780.0	  580.3	 3786.0	...
1817252	  779.9	  580.5	 3788.0	...
1817253	  780.0	  580.0	 3789.0	...
1817254	  780.1	  579.5	 3790.0	...
1817255	  780.2	  579.7	 3791.0	...
1817256	  780.1	  579.9	 3791.0	...
1817257	  780.0	  580.0	 3792.0	...
1817258	  780.0	  579.8	 3794.0	...
1817259	  780.0	  579.7	 3797.0	...
1817260	  780.0	  579.6	 3799.0	...
1817261	  779.9	  579.8	 3800.0	...
1817262	  779.9	  579.9	 3800.0	...
1817263	  779.9	  580.0	 3801.0	...
1817264	  779.6	  580.0	 3802.0	...
1817265	  779.4	  580.2	 3804.0	...
1817266	  779.1	  580.6	 3804.0	...
1817267	  779.2	  580.9	 3805.0	...
1817268	  779.3	  581.1	 3807.0	...
1817269	  779.5	  581.0	 3811.0	...
1817270	  779.7	  580.7	 3813.0	...
1817271	  780.1	  580.5	 3814.0	...
1817272	  780.3	  580.4	 3815.0	...
1817273	  780.2	  580.5	 3816.0	...
1817274	  779.9	  580.5	 3815.0	...
1817275	  779.6	  580.6	 3813.0	...
1817276	  779.6	  580.6	 3812.0	...
1817277	  779.6	  580.7	 3813.0	...
1817278	  779.7	  580.6	 3814.0	...
1817279	  779.9	  580.6	 3814.0	...
1817280	  780.0	  580.7	 3814.0	...
1817281	  780.0	  580.9	 3814.0	...
1817282	  780.0	  581.0	 3815.0	...
1817283	  779.9	  580.9	 3816.0	...
1817284	  779.8	  580.9	 3818.0	...
1817285	  779.8	  581.1	 3820.0	...
1817286	  779.7	  581.2	 3821.0	...
1817287	  779.7	  581.0	 3821.0	...
1817288	  779.7	  580.8	 3821.0	...
1817289	  779.6	  580.5	 3821.0	...
1817290	  779.6	  580.3	 3820.0	...
1817291	  779.6	  580.2	 3820.0	...
1817292	  779.6	  580.1	 3819.0	...
1817293	  779.7	  580.1	 3819.0	...
1817294	  779.6	  580.3	 3819.0	...
1817295	  779.6	  580.4	 3818.0	...
1817296	  779.7	  580.5	 3822.0	...
1817297	  779.8	  580.6	 3827.0	...
1817298	  779.9	  580.7	 3831.0	...
1817299	  780.0	  580.7	 3832.0	...
1817300	  780.0	  580.6	 3829.0	...
1817301	  780.1	  580.5	 3825.0	...
1817302	  780.1	  580.4	 3826.0	...
1817303	  780.1	  580.4	 3831.0	...
1817304	  779.7	  580.4	 3836.0	...
1817305	  779.3	  580.4	 3836.0	...
1817306	  779.1	  580.5	 3836.0	...
1817307	  779.3	  580.7	 3837.0	...
1817308	  779.6	  580.9	 3838.0	...
1817309	  779.6	  580.8	 3838.0	...
1817310	  779.5	  580.8	 3838.0	...
1817311	  779.3	  581.2	 3837.0	...
1817312	  779.2	  581.6	 3837.0	...
1817313	  779.0	  581.9	 3837.0	...
1817314	  778.9	  581.7	 3837.0	...
1817315	  778.7	  581.4	 3839.0	...
1817316	  778.6	  581.1	 3840.0	...
1817317	  778.6	  580.9	 3840.0	...
1817318	  778.7	  580.9	 3841.0	...
1817319	  778.9	  581.0	 3843.0	...
1817320	  779.2	  581.1	 3846.0	...
1817321	  779.4	  580.9	 3848.0	...
1817322	  779.7	  580.7	 3848.0	...
1817323	  779.7	  580.6	 3845.0	...
1817324	  779.8	  580.5	 3843.0	...
1817325	  779.8	  580.5	 3842.0	...
1817326	  780.0	  580.4	 3841.0	...
1817327	  780.1	  580.3	 3842.0	...
1817328	  779.9	  580.8	 3843.0	...
1817329	  779.6	  581.4	 3842.0	...
1817330	  779.3	  581.7	 3840.0	...
1817331	  779.4	  581.1	 3839.0	...
1817332	  779.6	  580.6	 3840.0	...
1817333	  779.6	  580.3	 3840.0	...
1817334	  779.6	  580.2	 3841.0	...
1817335	  779.5	  580.4	 3843.0	...
1817336	  779.4	  580.7	 3844.0	...
1817337	  779.4	  580.9	 3844.0	...
1817338	  779.3	  580.8	 3845.0	...
1817339	  779.1	  580.8	 3846.0	...
1817340	  778.9	  580.8	 3846.0	...
1817341	  778.8	  581.2	 3848.0	...
1817342	  778.8	  581.5	 3851.0	...
1817343	  779.1	  581.6	 3854.0	...
1817344	  779.4	  581.2	 3857.0	...
1817345	  779.7	  580.7	 3857.0	...
1817346	  779.8	  580.4	 3856.0	...
1817347	  779.7	  580.5	 3855.0	...
1817348	  779.6	  580.6	 3853.0	...
1817349	  779.5	  580.7	 3853.0	...
1817350	  779.3	  581.0	 3853.0	...
1817351	  779.1	  581.3	 3853.0	...
1817352	  779.1	  581.6	 3854.0	...
1817353	  779.0	  581.6	 3853.0	...
1817354	  778.9	  581.7	 3851.0	...
1817355	  779.1	  581.7	 3850.0	...
1817356	  779.4	  581.6	 3851.0	...
1817357	  779.6	  581.6	 3852.0	...
1817358	  779.8	  581.6	 3855.0	...
1817359	  779.9	  581.1	 3855.0	...
1817360	  780.1	  580.6	 3856.0	...
1817361	  780.1	  580.3	 3855.0	...
1817362	  780.1	  580.3	 3854.0	...
1817363	  780.2	  580.4	 3854.0	...
1817364	  780.3	  580.5	 3854.0	...
1817365	  780.0	  580.6	 3855.0	...
1817366	  779.6	  580.6	 3856.0	...
1817367	  779.3	  580.7	 3857.0	...
1817368	  779.3	  580.7	 3860.0	...
1817369	  779.4	  580.6	 3862.0	...
1817370	  779.4	  580.6	 3867.0	...
1817371	  779.5	  580.7	 3868.0	...
1817372	  779.6	  580.8	 3870.0	...
1817373	  779.5	  580.8	 3871.0	...
1817374	  779.4	  580.8	 3871.0	...
1817375	  779.3	  581.3	 3871.0	...
1817376	  779.5	  581.8	 3872.0	...
1817377	  779.7	  582.2	 3871.0	...
1817378	  779.8	  582.1	 3871.0	...
1817379	  779.7	  581.8	 3870.0	...
1817380	  779.6	  581.5	 3870.0	...
1817381	  779.7	  581.3	 3870.0	...
1817382	  779.9	  581.3	 3871.0	...
1817383	  780.1	  581.1	 3871.0	...
1817384	  780.2	  581.0	 3872.0	...
1817385	  780.1	  580.8	 3874.0	...
1817386	  780.0	  580.9	 3875.0	...
1817387	  779.7	  580.6	 3875.0	...
1817388	  779.5	  580.2	 3876.0	...
1817389	  779.2	  580.1	 3876.0	...
1817390	  779.0	  580.4	 3876.0	...
1817391	  778.8	  580.8	 3878.0	...
1817392	  778.8	  580.9	 3881.0	...
1817393	  778.9	  581.1	 3884.0	...
1817394	  779.0	  581.1	 3884.0	...
1817395	  779.4	  581.2	 3883.0	...
1817396	  779.7	  581.2	 3881.0	...
1817397	  779.9	  581.3	 3880.0	...
1817398	  779.9	  581.2	 3879.0	...
1817399	  779.9	  581.0	 3879.0	...
1817400	  780.0	  580.7	 3880.0	...
1817401	  780.1	  580.4	 3880.0	...
1817402	  780.0	  580.4	 3881.0	...
1817403	  779.5	  580.4	 3882.0	...
1817404	  779.1	  580.3	 3882.0	...
1817405	  778.9	  580.1	 3884.0	...
MSG	1817406 0000 _ Number Off
1817406	  779.0	  580.1	 3885.0	...
1817407	  779.1	  580.0	 3884.0	...
1817408	  779.2	  579.9	 3883.0	...
1817409	  779.3	  579.7	 3881.0	...
1817410	  779.3	  579.7	 3883.0	...
1817411	  779.4	  580.0	 3884.0	...
1817412	  779.4	  580.5	 3886.0	...
1817413	  779.4	  581.0	 3885.0	...
1817414	  779.6	  581.1	 3885.0	...
1817415	  779.8	  581.1	 3885.0	...
1817416	  780.1	  581.2	 3885.0	...
1817417	  780.0	  581.4	 3886.0	...
1817418	  779.9	  581.3	 3887.0	...
1817419	  779.7	  581.1	 3888.0	...
1817420	  779.6	  580.8	 3888.0	...
1817421	  779.6	  580.5	 3888.0	...
1817422	  779.5	  580.2	 3889.0	...
1817423	  779.5	  579.9	 3889.0	...
1817424	  779.6	  579.8	 3892.0	...
1817425	  779.5	  579.7	 3894.0	...
1817426	  779.4	  579.8	 3897.0	...
1817427	  779.3	  579.9	 3897.0	...
1817428	  779.2	  580.1	 3897.0	...
1817429	  779.0	  580.4	 3897.0	...
1817430	  778.9	  581.0	 3896.0	...
1817431	  778.7	  581.5	 3895.0	...
1817432	  778.7	  581.8	 3894.0	...
1817433	  778.6	  581.9	 3896.0	...
1817434	  778.6	  582.1	 3897.0	...
1817435	  779.0	  581.8	 3897.0	...
1817436	  779.3	  581.5	 3896.0	...
1817437	  779.7	  581.1	 3896.0	...
1817438	  779.6	  581.0	 3897.0	...
1817439	  779.6	  580.9	 3898.0	...
1817440	  779.5	  581.0	 3899.0	...
1817441	  779.3	  581.4	 3901.0	...
1817442	  779.1	  581.6	 3902.0	...
1817443	  778.8	  581.2	 3901.0	...
1817444	  778.7	  580.7	 3898.0	...
1817445	  778.7	  580.4	 3898.0	...
1817446	  778.7	  580.7	 3900.0	...
1817447	  779.1	  580.8	 3899.0	...
1817448	  779.3	  580.6	 3897.0	...
1817449	  779.5	  580.5	 3895.0	...
1817450	  779.4	  580.6	 3896.0	...
1817451	  779.3	  580.8	 3897.0	...
1817452	  779.1	  581.0	 3898.0	...
1817453	  779.0	  581.1	 3899.0	...
1817454	  779.1	  581.1	 3899.0	...
1817455	  779.3	  581.0	 3900.0	...
1817456	  779.4	  581.0	 3900.0	...
1817457	  779.3	  580.6	 3899.0	...
1817458	  779.2	  580.3	 3896.0	...
1817459	  779.2	  580.0	 3898.0	...
1817460	  779.1	  580.1	 3902.0	...
1817461	  779.0	  580.3	 3906.0	...
1817462	  778.9	  580.5	 3906.0	...
1817463	  778.9	  580.9	 3906.0	...
1817464	  778.9	  581.2	 3906.0	...
1817465	  779.0	  581.5	 3907.0	...
1817466	  779.2	  581.6	 3906.0	...
1817467	  779.4	  581.6	 3906.0	...
1817468	  779.6	  581.6	 3906.0	...
1817469	  779.7	  581.6	 3905.0	...
1817470	  779.8	  581.5	 3905.0	...
1817471	  779.8	  581.4	 3904.0	...
1817472	  779.8	  581.2	 3904.0	...
1817473	  779.5	  581.1	 3904.0	...
1817474	  779.2	  581.1	 3907.0	...
1817475	  778.9	  581.2	 3909.0	...
1817476	  778.9	  581.2	 3911.0	...
1817477	  779.3	  581.0	 3912.0	...
1817478	  779.8	  580.8	 3912.0	...
1817479	  780.1	  580.8	 3913.0	...
1817480	  779.8	  581.0	 3913.0	...
1817481	  779.6	  581.1	 3914.0	...
1817482	  779.5	  581.1	 3914.0	...
1817483	  779.4	  580.9	 3913.0	...
1817484	  779.4	  580.7	 3912.0	...
1817485	  779.4	  580.9	 3910.0	...
1817486	  779.6	  581.2	 3909.0	...
1817487	  779.8	  581.6	 3909.0	...
1817488	  780.0	  581.8	 3910.0	...
1817489	  779.7	  582.1	 3911.0	...
1817490	  779.4	  582.3	 3913.0	...
1817491	  779.1	  582.3	 3916.0	...
1817492	  779.1	  582.3	 3918.0	...
1817493	  779.0	  582.3	 3919.0	...
1817494	  779.1	  581.7	 3919.0	...
1817495	  779.2	  581.1	 3918.0	...
1817496	  779.3	  581.0	 3918.0	...
1817497	  779.5	  581.8	 3918.0	...
1817498	  779.6	  582.5	 3918.0	...
1817499	  779.6	  582.5	 3917.0	...
1817500	  779.6	  582.3	 3915.0	...
1817501	  779.5	  582.0	 3916.0	...
1817502	  779.6	  581.8	 3918.0	...
1817503	  779.6	  581.8	 3920.0	...
1817504	  779.6	  582.1	 3922.0	...
1817505	  779.7	  582.3	 3924.0	...
1817506	  779.9	  582.3	 3926.0	...
1817507	  779.8	  582.3	 3926.0	...
1817508	  779.5	  582.5	 3928.0	...
1817509	  779.2	  582.8	 3929.0	...
1817510	  779.1	  583.1	 3927.0	...
1817511	  778.9	  583.4	 3925.0	...
1817512	  778.8	  583.4	 3923.0	...
1817513	  779.2	  583.3	 3924.0	...
1817514	  779.6	  583.0	 3925.0	...
1817515	  780.0	  582.7	 3924.0	...
1817516	  780.0	  582.4	 3923.0	...
1817517	  780.0	  582.3	 3922.0	...
1817518	  780.1	  582.3	 3922.0	...
1817519	  780.0	  582.2	 3923.0	...
1817520	  779.8	  582.2	 3924.0	...
1817521	  779.5	  582.2	 3927.0	...
1817522	  779.4	  582.3	 3931.0	...
1817523	  779.7	  582.4	 3936.0	...
1817524	  779.8	  582.5	 3937.0	...
1817525	  779.9	  582.8	 3934.0	...
1817526	  780.0	  583.1	 3930.0	...
1817527	  780.4	  583.4	 3927.0	...
1817528	  780.8	  583.3	 3928.0	...
1817529	  780.9	  583.2	 3930.0	...
1817530	  780.9	  583.4	 3930.0	...
1817531	  780.9	  583.6	 3929.0	...
1817532	  780.8	  583.5	 3928.0	...
1817533	  780.8	  583.0	 3930.0	...
1817534	  780.8	  582.6	 3932.0	...
1817535	  780.8	  582.7	 3935.0	...
1817536	  780.8	  583.2	 3934.0	...
1817537	  780.8	  583.6	 3934.0	...
1817538	  780.8	  583.5	 3935.0	...
1817539	  780.8	  583.1	 3936.0	...
1817540	  780.7	  582.6	 3937.0	...
1817541	  780.6	  582.6	 3938.0	...
1817542	  780.6	  582.8	 3940.0	...
1817543	  780.6	  583.0	 3942.0	...
1817544	  780.5	  583.2	 3942.0	...
1817545	  780.5	  583.2	 3942.0	...
1817546	  780.5	  583.2	 3941.0	...
1817547	  780.6	  583.3	 3940.0	...
1817548	  780.7	  583.5	 3938.0	...
1817549	  780.8	  583.8	 3937.0	...
1817550	  780.8	  584.0	 3937.0	...
1817551	  780.8	  584.0	 3937.0	...
1817552	  780.8	  583.8	 3936.0	...
1817553	  780.7	  583.5	 3935.0	...
1817554	  780.6	  583.4	 3935.0	...
1817555	  780.6	  583.5	 3936.0	...
1817556	  780.7	  583.5	 3938.0	...
1817557	  780.8	  583.5	 3938.0	...
1817558	  780.9	  583.4	 3937.0	...
1817559	  781.1	  583.4	 3937.0	...
1817560	  781.2	  583.4	 3938.0	...
1817561	  781.2	  583.5	 3938.0	...
1817562	  781.2	  583.6	 3936.0	...
1817563	  781.2	  583.6	 3934.0	...
1817564	  781.4	  583.6	 3932.0	...
1817565	  781.5	  583.5	 3932.0	...
1817566	  781.7	  583.5	 3933.0	...
1817567	  781.6	  583.5	 3933.0	...
1817568	  781.6	  583.8	 3934.0	...
1817569	  781.3	  584.1	 3935.0	...
1817570	  781.1	  584.5	 3935.0	...
1817571	  780.9	  584.5	 3935.0	...
1817572	  781.0	  584.6	 3936.0	...
1817573	  781.1	  584.6	 3937.0	...
1817574	  781.3	  584.7	 3937.0	...
1817575	  781.5	  584.7	 3936.0	...
1817576	  781.3	  584.8	 3937.0	...
1817577	  781.0	  584.8	 3940.0	...
1817578	  780.7	  584.8	 3942.0	...
1817579	  780.8	  584.7	 3942.0	...
1817580	  781.0	  584.3	 3942.0	...
1817581	  781.2	  584.0	 3941.0	...
1817582	  781.4	  583.9	 3941.0	...
1817583	  781.6	  584.2	 3942.0	...
1817584	  781.8	  584.2	 3943.0	...
1817585	  781.9	  583.9	 3944.0	...
1817586	  781.7	  583.6	 3944.0	...
1817587	  781.5	  583.6	 3945.0	...
1817588	  781.3	  583.6	 3945.0	...
1817589	  781.4	  583.6	 3944.0	...
1817590	  781.4	  583.8	 3946.0	...
1817591	  781.4	  583.9	 3948.0	...
1817592	  781.5	  584.2	 3949.0	...
1817593	  781.7	  584.2	 3948.0	...
1817594	  781.9	  584.1	 3946.0	...
1817595	  781.6	  584.0	 3945.0	...
1817596	  781.3	  584.2	 3946.0	...
1817597	  781.0	  584.6	 3946.0	...
1817598	  781.4	  584.7	 3947.0	...
1817599	  781.7	  584.5	 3948.0	...
1817600	  782.0	  584.5	 3949.0	...
1817601	  782.0	  584.7	 3949.0	...
1817602	  781.9	  584.9	 3950.0	...
1817603	  781.8	  584.8	 3950.0	...
1817604	  781.8	  584.7	 3949.0	...
1817605	  781.9	  584.7	 3946.0	...
1817606	  782.0	  584.8	 3944.0	...
1817607	  781.9	  584.7	 3944.0	...
1817608	  781.8	  584.6	 3947.0	...
1817609	  781.6	  584.9	 3950.0	...
1817610	  781.5	  585.2	 3953.0	...
1817611	  781.4	  585.4	 3952.0	...
1817612	  781.3	  585.4	 3951.0	...
1817613	  781.6	  585.3	 3951.0	...
1817614	  781.8	  585.3	 3950.0	...
1817615	  782.1	  585.3	 3950.0	...
1817616	  782.1	  585.3	 3950.0	...
1817617	  782.1	  585.4	 3950.0	...
1817618	  782.2	  585.5	 3949.0	...
1817619	  782.2	  586.0	 3949.0	...
MSG	1817620 0000 _ Number On
1817620	  782.2	  586.4	 3949.0	...
1817621	  782.2	  586.8	 3950.0	...
1817622	  782.1	  586.8	 3952.0	...
1817623	  782.0	  586.8	 3952.0	...
1817624	  781.9	  586.7	 3953.0	...
1817625	  782.0	  586.6	 3954.0	...
1817626	  782.2	  586.4	 3955.0	...
1817627	  782.5	  586.3	 3955.0	...
1817628	  782.6	  586.2	 3955.0	...
1817629	  782.8	  586.2	 3954.0	...
1817630	  782.8	  586.2	 3955.0	...
1817631	  782.9	  586.3	 3956.0	...
1817632	  782.9	  586.5	 3958.0	...
1817633	  782.8	  586.2	 3958.0	...
1817634	  782.8	  585.7	 3957.0	...
1817635	  782.8	  585.2	 3955.0	...
1817636	  782.8	  585.6	 3953.0	...
1817637	  782.7	  586.0	 3951.0	...
1817638	  782.6	  586.5	 3953.0	...
1817639	  782.7	  586.5	 3956.0	...
1817640	  783.1	  586.4	 3960.0	...
1817641	  783.5	  586.4	 3962.0	...
1817642	  783.7	  586.2	 3958.0	...
1817643	  783.6	  586.1	 3953.0	...
1817644	  783.5	  586.0	 3947.0	...
1817645	  783.4	  586.1	 3947.0	...
1817646	  783.3	  586.2	 3948.0	...
1817647	  783.3	  585.9	 3949.0	...
1817648	  783.2	  585.5	 3952.0	...
1817649	  783.0	  585.2	 3953.0	...
1817650	  783.0	  585.3	 3954.0	...
1817651	  783.2	  585.4	 3954.0	...
1817652	  783.4	  585.7	 3955.0	...
1817653	  783.4	  585.7	 3955.0	...
1817654	  783.4	  585.8	 3954.0	...
1817655	  783.3	  585.7	 3954.0	...
1817656	  783.5	  585.8	 3955.0	...
1817657	  783.7	  585.9	 3956.0	...
1817658	  784.0	  585.9	 3955.0	...
1817659	  783.9	  585.9	 3954.0	...
1817660	  783.9	  585.7	 3953.0	...
1817661	  783.9	  585.8	 3952.0	...
1817662	  784.0	  585.8	 3953.0	...
1817663	  784.0	  586.2	 3954.0	...
1817664	  783.9	  586.4	 3955.0	...
1817665	  783.8	  586.4	 3955.0	...
1817666	  783.8	  586.0	 3955.0	...
1817667	  783.8	  585.5	 3955.0	...
1817668	  783.8	  585.2	 3955.0	...
1817669	  783.8	  585.2	 3954.0	...
1817670	  783.8	  584.9	 3954.0	...
1817671	  783.7	  584.5	 3953.0	...
1817672	  783.7	  584.2	 3953.0	...
1817673	  783.7	  584.2	 3952.0	...
1817674	  783.9	  584.2	 3952.0	...
1817675	  784.0	  584.6	 3952.0	...
1817676	  784.1	  585.1	 3953.0	...
1817677	  784.1	  585.7	 3954.0	...
1817678	  784.1	  585.8	 3955.0	...
1817679	  784.3	  585.8	 3957.0	...
1817680	  784.4	  585.7	 3958.0	...
1817681	  784.5	  585.7	 3959.0	...
1817682	  784.5	  585.7	 3959.0	...
1817683	  784.6	  585.9	 3959.0	...
1817684	  784.4	  586.1	 3959.0	...
1817685	  784.4	  586.3	 3958.0	...
1817686	  784.4	  586.3	 3957.0	...
1817687	  784.4	  586.2	 3958.0	...
1817688	  784.3	  586.1	 3959.0	...
1817689	  784.0	  586.1	 3962.0	...
1817690	  783.9	  586.1	 3965.0	...
1817691	  784.0	  585.9	 3966.0	...
1817692	  784.3	  585.8	 3962.0	...
1817693	  784.5	  586.2	 3958.0	...
1817694	  784.4	  586.7	 3954.0	...
1817695	  784.1	  587.2	 3954.0	...
1817696	  784.0	  587.0	 3954.0	...
1817697	  784.2	  586.7	 3954.0	...
1817698	  784.4	  586.6	 3955.0	...
1817699	  784.4	  586.5	 3956.0	...
1817700	  784.3	  586.6	 3957.0	...
1817701	  784.2	  586.6	 3957.0	...
1817702	  784.2	  586.4	 3957.0	...
1817703	  784.3	  586.1	 3957.0	...
1817704	  784.3	  586.3	 3957.0	...
1817705	  784.3	  586.7	 3957.0	...
1817706	  784.3	  587.2	 3956.0	...
1817707	  784.3	  587.0	 3955.0	...
1817708	  784.4	  586.8	 3953.0	...
1817709	  784.4	  586.5	 3952.0	...
1817710	  784.2	  586.3	 3950.0	...
1817711	  783.9	  586.4	 3950.0	...
1817712	  783.7	  586.8	 3951.0	...
1817713	  783.7	  587.3	 3951.0	...
1817714	  784.0	  587.6	 3950.0	...
1817715	  784.3	  587.7	 3948.0	...
1817716	  784.6	  587.7	 3947.0	...
1817717	  784.6	  587.6	 3946.0	...
1817718	  784.6	  587.4	 3943.0	...
1817719	  784.6	  587.2	 3942.0	...
1817720	  784.3	  587.2	 3944.0	...
1817721	  784.0	  587.3	 3948.0	...
1817722	  783.7	  587.2	 3951.0	...
1817723	  783.9	  586.8	 3951.0	...
1817724	  784.1	  586.5	 3951.0	...
1817725	  784.2	  586.3	 3952.0	...
1817726	  784.2	  586.3	 3952.0	...
1817727	  784.3	  586.4	 3952.0	...
1817728	  784.3	  586.6	 3951.0	...
1817729	  784.2	  586.9	 3950.0	...
1817730	  784.1	  586.9	 3950.0	...
1817731	  784.1	  586.9	 3950.0	...
1817732	  784.1	  587.0	 3947.0	...
1817733	  784.2	  587.1	 3945.0	...
1817734	  784.4	  586.9	 3942.0	...
1817735	  784.5	  586.7	 3943.0	...
1817736	  784.5	  586.7	 3944.0	...
1817737	  784.5	  586.7	 3947.0	...
1817738	  784.4	  586.7	 3951.0	...
1817739	  784.5	  586.9	 3954.0	...
1817740	  784.5	  587.1	 3954.0	...
1817741	  784.5	  587.3	 3952.0	...
1817742	  784.5	  587.2	 3950.0	...
1817743	  784.5	  587.3	 3948.0	...
1817744	  784.5	  587.3	 3943.0	...
1817745	  784.4	  587.3	 3939.0	...
1817746	  784.4	  587.2	 3941.0	...
1817747	  784.4	  587.0	 3945.0	...
1817748	  784.3	  587.0	 3950.0	...
1817749	  784.2	  587.0	 3949.0	...
1817750	  784.2	  586.9	 3947.0	...
1817751	  784.4	  586.7	 3946.0	...
1817752	  784.8	  586.7	 3946.0	...
1817753	  785.2	  586.7	 3946.0	...
1817754	  785.2	  586.9	 3947.0	...
1817755	  785.0	  587.0	 3948.0	...
1817756	  784.8	  587.1	 3949.0	...
1817757	  784.8	  587.3	 3950.0	...
1817758	  784.8	  587.8	 3949.0	...
1817759	  784.8	  588.3	 3949.0	...
1817760	  785.0	  588.5	 3946.0	...
1817761	  785.1	  588.4	 3944.0	...
1817762	  785.3	  588.3	 3942.0	...
1817763	  785.0	  588.4	 3943.0	...
1817764	  784.7	  588.2	 3949.0	...
1817765	  784.4	  587.9	 3954.0	...
1817766	  784.4	  587.6	 3958.0	...
1817767	  784.5	  587.5	 3958.0	...
1817768	  784.5	  587.2	 3957.0	...
1817769	  784.6	  587.1	 3956.0	...
1817770	  784.6	  587.0	 3956.0	...
1817771	  784.6	  587.1	 3955.0	...
1817772	  784.5	  587.2	 3953.0	...
1817773	  784.4	  587.2	 3951.0	...
1817774	  784.4	  587.6	 3950.0	...
1817775	  784.4	  588.0	 3950.0	...
1817776	  784.5	  588.5	 3951.0	...
1817777	  784.6	  588.8	 3953.0	...
1817778	  784.6	  588.6	 3951.0	...
1817779	  784.6	  588.3	 3947.0	...
1817780	  784.7	  588.0	 3947.0	...
1817781	  784.8	  588.0	 3950.0	...
1817782	  785.0	  588.2	 3953.0	...
1817783	  785.1	  588.4	 3955.0	...
1817784	  785.1	  588.5	 3957.0	...
1817785	  785.1	  588.4	 3959.0	...
1817786	  785.0	  588.4	 3959.0	...
1817787	  784.9	  588.3	 3959.0	...
1817788	  784.9	  588.2	 3959.0	...
1817789	  784.7	  588.4	 3958.0	...
1817790	  784.5	  588.7	 3958.0	...
1817791	  784.3	  588.8	 3957.0	...
1817792	  784.2	  588.6	 3956.0	...
1817793	  784.0	  588.3	 3955.0	...
1817794	  783.9	  588.3	 3955.0	...
1817795	  784.1	  588.2	 3955.0	...
1817796	  784.3	  588.1	 3955.0	...
1817797	  784.6	  588.0	 3954.0	...
1817798	  784.7	  588.0	 3954.0	...
1817799	  784.8	  587.9	 3954.0	...
1817800	  784.8	  587.9	 3954.0	...
1817801	  784.8	  587.8	 3954.0	...
1817802	  784.7	  587.7	 3955.0	...
1817803	  784.7	  588.1	 3956.0	...
1817804	  784.7	  588.5	 3957.0	...
1817805	  784.7	  588.9	 3957.0	...
1817806	  784.5	  588.9	 3956.0	...
1817807	  784.3	  588.9	 3956.0	...
1817808	  784.3	  589.1	 3956.0	...
1817809	  784.4	  589.3	 3956.0	...
1817810	  784.6	  589.6	 3956.0	...
1817811	  784.7	  589.6	 3955.0	...
1817812	  784.8	  589.7	 3953.0	...
1817813	  784.8	  589.4	 3951.0	...
1817814	  784.7	  589.2	 3952.0	...
1817815	  784.6	  589.0	 3952.0	...
1817816	  784.7	  588.8	 3954.0	...
1817817	  784.9	  588.4	 3955.0	...
1817818	  785.2	  588.1	 3955.0	...
1817819	  785.3	  587.8	 3953.0	...
1817820	  785.3	  587.9	 3951.0	...
1817821	  785.2	  587.9	 3951.0	...
1817822	  785.2	  587.9	 3953.0	...
1817823	  785.3	  588.4	 3955.0	...
1817824	  785.4	  588.9	 3957.0	...
1817825	  785.5	  589.5	 3957.0	...
1817826	  785.4	  589.5	 3958.0	...
1817827	  785.4	  589.2	 3959.0	...
1817828	  785.4	  588.8	 3956.0	...
1817829	  785.3	  588.7	 3952.0	...
1817830	  785.2	  588.9	 3948.0	...
1817831	  785.2	  589.0	 3950.0	...
1817832	  785.4	  589.1	 3952.0	...
1817833	  785.5	  589.1	 3954.0	...
1817834	  785.3	  589.1	 3954.0	...
1817835	  785.2	  589.1	 3955.0	...
1817836	  785.1	  589.1	 3956.0	...
1817837	  785.0	  589.2	 3955.0	...
1817838	  784.9	  589.4	 3953.0	...
1817839	  784.8	  589.6	 3951.0	...
1817840	  784.8	  589.3	 3951.0	...
1817841	  784.5	  588.9	 3950.0	...
1817842	  784.2	  588.6	 3951.0	...
1817843	  784.1	  588.6	 3950.0	...
1817844	  784.4	  588.8	 3949.0	...
1817845	  784.7	  588.9	 3948.0	...
1817846	  784.7	  589.1	 3948.0	...
1817847	  784.6	  589.1	 3947.0	...
1817848	  784.5	  589.1	 3949.0	...
1817849	  784.4	  589.0	 3950.0	...
1817850	  784.3	  588.9	 3950.0	...
1817851	  784.3	  588.8	 3949.0	...
1817852	  784.3	  588.7	 3948.0	...
1817853	  784.3	  588.8	 3949.0	...
1817854	  784.4	  588.8	 3952.0	...
1817855	  784.4	  588.8	 3954.0	...
1817856	  784.4	  588.8	 3956.0	...
1817857	  784.4	  589.5	 3956.0	...
1817858	  784.5	  590.3	 3958.0	...
1817859	  784.5	  590.6	 3960.0	...
1817860	  784.5	  590.5	 3961.0	...
1817861	  784.5	  590.3	 3961.0	...
1817862	  784.5	  590.2	 3961.0	...
1817863	  784.7	  589.6	 3959.0	...
1817864	  784.9	  589.0	 3958.0	...
1817865	  785.2	  589.0	 3956.0	...
1817866	  785.2	  589.4	 3956.0	...
1817867	  785.0	  589.7	 3957.0	...
1817868	  784.9	  589.8	 3957.0	...
1817869	  784.6	  589.6	 3958.0	...
1817870	  784.4	  589.5	 3960.0	...
1817871	  784.3	  589.4	 3959.0	...
1817872	  784.2	  589.5	 3956.0	...
1817873	  784.3	  589.7	 3953.0	...
1817874	  784.2	  589.8	 3953.0	...
1817875	  784.2	  590.0	 3953.0	...
1817876	  784.2	  590.0	 3953.0	...
1817877	  784.3	  589.8	 3952.0	...
1817878	  784.3	  589.5	 3954.0	...
1817879	  784.4	  589.3	 3958.0	...
1817880	  784.4	  589.4	 3961.0	...
1817881	  784.7	  589.5	 3961.0	...
1817882	  784.8	  589.7	 3959.0	...
1817883	  785.0	  589.9	 3958.0	...
1817884	  784.9	  590.0	 3958.0	...
1817885	  784.9	  590.0	 3960.0	...
1817886	  784.9	  589.9	 3960.0	...
1817887	  784.7	  589.8	 3960.0	...
1817888	  784.5	  589.7	 3960.0	...
1817889	  784.3	  589.7	 3961.0	...
1817890	  784.2	  589.7	 3963.0	...
1817891	  784.3	  589.7	 3964.0	...
1817892	  784.3	  589.8	 3963.0	...
1817893	  784.4	  590.1	 3963.0	...
1817894	  784.4	  590.3	 3963.0	...
1817895	  784.4	  590.4	 3964.0	...
1817896	  784.4	  590.2	 3963.0	...
1817897	  784.3	  590.1	 3963.0	...
1817898	  784.2	  590.2	 3962.0	...
1817899	  784.3	  590.3	 3963.0	...
1817900	  784.5	  590.1	 3962.0	...
1817901	  784.6	  590.0	 3962.0	...
1817902	  784.7	  589.8	 3961.0	...
1817903	  784.7	  589.8	 3961.0	...
1817904	  784.8	  589.7	 3961.0	...
1817905	  784.9	  589.7	 3962.0	...
1817906	  784.7	  589.8	 3963.0	...
1817907	  784.3	  589.9	 3964.0	...
1817908	  783.9	  590.0	 3964.0	...
1817909	  783.7	  589.9	 3965.0	...
1817910	  783.7	  589.9	 3969.0	...
1817911	  783.9	  589.8	 3972.0	...
1817912	  784.0	  589.8	 3974.0	...
1817913	  784.2	  589.8	 3973.0	...
1817914	  784.1	  589.8	 3973.0	...
1817915	  784.1	  589.8	 3973.0	...
1817916	  784.1	  589.8	 3973.0	...
1817917	  784.0	  589.8	 3973.0	...
1817918	  783.9	  589.8	 3973.0	...
1817919	  783.9	  589.7	 3973.0	...
1817920	  783.5	  589.7	 3973.0	...
1817921	  783.0	  590.0	 3974.0	...
MSG	1817922 0000 _ Number Off
1817922	  782.7	  590.6	 3975.0	...
1817923	  783.0	  591.1	 3976.0	...
1817924	  783.3	  591.3	 3977.0	...
1817925	  783.5	  591.3	 3978.0	...
1817926	  783.5	  591.3	 3978.0	...
1817927	  783.5	  591.2	 3977.0	...
1817928	  783.6	  591.1	 3976.0	...
1817929	  783.7	  590.9	 3975.0	...
1817930	  783.7	  590.7	 3975.0	...
1817931	  783.7	  590.6	 3977.0	...
1817932	  783.6	  590.6	 3978.0	...
1817933	  783.3	  590.7	 3978.0	...
1817934	  783.1	  590.7	 3977.0	...
1817935	  782.9	  590.6	 3976.0	...
1817936	  783.2	  590.4	 3976.0	...
1817937	  783.4	  590.3	 3977.0	...
1817938	  783.6	  590.1	 3977.0	...
1817939	  783.6	  590.1	 3977.0	...
1817940	  783.6	  590.0	 3977.0	...
1817941	  783.6	  590.0	 3976.0	...
1817942	  783.6	  590.0	 3977.0	...
1817943	  783.6	  590.2	 3979.0	...
1817944	  783.5	  590.3	 3981.0	...
1817945	  783.5	  590.1	 3981.0	...
1817946	  783.4	  589.9	 3979.0	...
1817947	  783.3	  589.7	 3977.0	...
1817948	  783.3	  589.7	 3974.0	...
1817949	  783.5	  589.6	 3976.0	...
1817950	  783.6	  589.5	 3978.0	...
1817951	  783.7	  589.6	 3980.0	...
1817952	  783.7	  589.7	 3980.0	...
1817953	  783.7	  589.8	 3980.0	...
1817954	  783.7	  590.0	 3981.0	...
1817955	  783.7	  590.1	 3981.0	...
1817956	  783.7	  590.3	 3980.0	...
1817957	  783.6	  590.2	 3979.0	...
1817958	  783.6	  590.4	 3978.0	...
1817959	  783.7	  590.6	 3980.0	...
1817960	  783.9	  590.6	 3982.0	...
1817961	  784.2	  590.4	 3985.0	...
1817962	  784.4	  590.3	 3986.0	...
1817963	  784.4	  590.3	 3985.0	...
1817964	  784.4	  590.1	 3982.0	...
1817965	  784.3	  589.9	 3981.0	...
1817966	  784.2	  589.7	 3983.0	...
1817967	  784.0	  589.7	 3984.0	...
1817968	  783.7	  589.5	 3984.0	...
1817969	  783.4	  589.3	 3984.0	...
1817970	  783.3	  589.3	 3983.0	...
1817971	  783.3	  589.3	 3983.0	...
1817972	  783.4	  589.5	 3983.0	...
1817973	  783.4	  589.5	 3984.0	...
1817974	  783.5	  589.6	 3984.0	...
1817975	  783.6	  589.1	 3986.0	...
1817976	  783.7	  588.7	 3987.0	...
1817977	  783.8	  588.3	 3987.0	...
1817978	  783.7	  588.4	 3987.0	...
1817979	  783.6	  588.4	 3987.0	...
1817980	  783.6	  588.7	 3988.0	...
1817981	  783.8	  589.1	 3991.0	...
1817982	  784.0	  589.5	 3994.0	...
1817983	  784.2	  589.5	 3994.0	...
1817984	  783.6	  589.4	 3993.0	...
1817985	  783.0	  589.3	 3992.0	...
1817986	  782.5	  589.3	 3992.0	...
1817987	  782.6	  589.2	 3991.0	...
1817988	  782.8	  589.1	 3991.0	...
1817989	  783.2	  589.5	 3991.0	...
1817990	  783.4	  590.0	 3993.0	...
1817991	  783.8	  590.4	 3994.0	...
1817992	  783.9	  590.4	 3993.0	...
1817993	  784.4	  590.3	 3992.0	...
1817994	  784.8	  590.3	 3993.0	...
1817995	  785.0	  590.3	 3993.0	...
1817996	  785.0	  590.1	 3994.0	...
1817997	  784.8	  589.9	 3995.0	...
1817998	  784.6	  589.6	 3995.0	...
1817999	  784.4	  589.5	 3995.0	...
1818000	  784.2	  589.4	 3995.0	...
1818001	  783.9	  589.4	 3995.0	...
1818002	  783.6	  589.6	 3996.0	...
1818003	  783.5	  589.8	 3996.0	...
1818004	  783.5	  590.1	 3995.0	...
1818005	  783.8	  590.0	 3995.0	...
1818006	  784.1	  589.8	 3995.0	...
1818007	  784.4	  589.6	 3998.0	...
1818008	  784.4	  589.5	 3999.0	...
1818009	  784.4	  589.5	 4001.0	...
1818010	  784.0	  589.2	 4002.0	...
1818011	  783.6	  588.8	 4002.0	...
1818012	  782.8	  588.2	 4001.0	...
1818013	  782.0	  587.2	 4000.0	...
1818014	  781.0	  585.7	 4001.0	...
1818015	  780.1	  583.7	 4001.0	...
1818016	  779.3	  582.0	 4002.0	...
1818017	  778.8	  580.5	 4006.0	...
1818018	  778.3	  579.0	 4009.0	...
1818019	  778.4	  577.5	 4014.0	...
1818020	  778.6	  576.2	 4015.0	...
1818021	  778.8	  575.3	 4012.0	...
1818022	  778.9	  574.7	 4009.0	...
1818023	  779.5	  573.9	 4005.0	...
1818024	  780.5	  573.1	 4003.0	...
1818025	  781.9	  572.4	 4000.0	...
1818026	  782.9	  572.9	 3998.0	...
1818027	  784.2	  573.4	 3999.0	...
1818028	  785.1	  574.1	 4000.0	...
1818029	  786.0	  574.6	 4000.0	...
1818030	  786.0	  575.2	 3998.0	...
1818031	  786.2	  576.1	 3997.0	...
1818032	  786.0	  576.5	 3997.0	...
1818033	  786.0	  577.5	 3996.0	...
1818034	  786.0	  578.2	 3996.0	...
1818035	  785.9	  578.9	 3998.0	...
1818036	  785.5	  579.1	 4000.0	...
1818037	  785.0	  579.4	 4002.0	...
1818038	  784.6	  579.6	 4002.0	...
1818039	  784.5	  579.6	 4002.0	...
1818040	  784.9	  579.5	 4003.0	...
1818041	  785.2	  579.4	 4002.0	...
1818042	  785.4	  579.3	 4004.0	...
1818043	  785.1	  579.2	 4005.0	...
1818044	  784.8	  579.2	 4007.0	...
1818045	  784.5	  579.4	 4006.0	...
1818046	  784.5	  579.7	 4006.0	...
1818047	  784.4	  579.9	 4006.0	...
1818048	  784.1	  580.0	 4006.0	...
1818049	  783.7	  580.1	 4006.0	...
1818050	  783.6	  580.2	 4007.0	...
1818051	  783.3	  580.1	 4008.0	...
1818052	  783.0	  579.9	 4008.0	...
1818053	  782.7	  579.5	 4007.0	...
1818054	  782.6	  579.3	 4007.0	...
1818055	  782.6	  579.1	 4009.0	...
1818056	  783.2	  579.0	 4011.0	...
1818057	  783.8	  579.0	 4014.0	...
1818058	  784.0	  579.4	 4014.0	...
1818059	  783.7	  579.6	 4013.0	...
1818060	  783.3	  579.9	 4011.0	...
1818061	  783.2	  579.6	 4010.0	...
1818062	  783.2	  579.4	 4010.0	...
1818063	  783.2	  579.2	 4010.0	...
1818064	  783.2	  579.2	 4010.0	...
1818065	  783.4	  579.0	 4010.0	...
1818066	  783.7	  578.9	 4010.0	...
1818067	  784.0	  579.0	 4009.0	...
1818068	  784.1	  579.3	 4008.0	...
1818069	  784.2	  579.4	 4009.0	...
1818070	  784.2	  579.1	 4010.0	...
1818071	  783.8	  578.8	 4012.0	...
1818072	  783.5	  578.6	 4013.0	...
1818073	  783.4	  578.7	 4013.0	...
1818074	  783.6	  578.8	 4012.0	...
1818075	  783.9	  579.1	 4012.0	...
1818076	  783.9	  579.7	 4010.0	...
1818077	  783.8	  580.2	 4009.0	...
1818078	  783.7	  580.6	 4009.0	...
1818079	  783.6	  580.7	 4011.0	...
1818080	  783.5	  580.7	 4013.0	...
1818081	  783.4	  580.6	 4015.0	...
1818082	  783.2	  580.5	 4015.0	...
1818083	  783.2	  580.5	 4015.0	...
1818084	  783.5	  580.6	 4016.0	...
1818085	  783.8	  580.7	 4016.0	...
1818086	  784.0	  580.5	 4016.0	...
1818087	  783.9	  580.1	 4016.0	...
1818088	  783.6	  579.9	 4018.0	...
1818089	  783.3	  580.0	 4019.0	...
1818090	  783.1	  580.1	 4018.0	...
1818091	  783.1	  580.5	 4017.0	...
1818092	  783.0	  580.7	 4017.0	...
1818093	  783.2	  580.9	 4018.0	...
1818094	  783.3	  581.0	 4019.0	...
1818095	  783.4	  581.2	 4020.0	...
1818096	  783.2	  581.3	 4020.0	...
1818097	  783.1	  581.4	 4022.0	...
1818098	  783.1	  581.6	 4025.0	...
1818099	  783.1	  581.7	 4027.0	...
1818100	  783.0	  581.4	 4026.0	...
1818101	  783.2	  581.0	 4025.0	...
1818102	  783.5	  580.4	 4026.0	...
1818103	  783.7	  580.4	 4026.0	...
1818104	  783.8	  580.4	 4027.0	...
1818105	  783.9	  580.4	 4028.0	...
1818106	  784.0	  580.4	 4028.0	...
1818107	  784.1	  580.7	 4028.0	...
1818108	  784.1	  580.9	 4030.0	...
1818109	  783.9	  581.2	 4031.0	...
1818110	  783.5	  581.5	 4031.0	...
1818111	  783.1	  581.8	 4031.0	...
1818112	  782.8	  582.1	 4031.0	...
1818113	  782.9	  582.0	 4030.0	...
1818114	  782.9	  581.9	 4030.0	...
1818115	  782.9	  582.0	 4030.0	...
1818116	  782.9	  582.1	 4031.0	...
1818117	  782.9	  582.2	 4033.0	...
1818118	  782.9	  582.3	 4035.0	...
1818119	  782.9	  582.3	 4036.0	...
1818120	  782.8	  581.8	 4039.0	...
1818121	  782.7	  581.3	 4041.0	...
1818122	  782.7	  580.8	 4041.0	...
1818123	  782.8	  580.8	 4042.0	...
1818124	  782.8	  580.9	 4042.0	...
1818125	  782.7	  581.2	 4043.0	...
1818126	  782.8	  581.4	 4043.0	...
1818127	  783.1	  581.6	 4041.0	...
1818128	  783.4	  581.7	 4037.0	...
1818129	  783.8	  581.7	 4034.0	...
1818130	  783.9	  581.7	 4033.0	...
1818131	  784.0	  581.7	 4034.0	...
1818132	  783.9	  581.7	 4035.0	...
1818133	  783.9	  581.7	 4036.0	...
1818134	  783.9	  581.7	 4037.0	...
1818135	  784.1	  581.7	 4038.0	...
1818136	  784.2	  581.3	 4038.0	...
1818137	  784.2	  581.0	 4037.0	...
1818138	  784.1	  580.7	 4036.0	...
1818139	  784.0	  580.9	 4036.0	...
1818140	  783.9	  581.1	 4036.0	...
1818141	  783.9	  581.3	 4036.0	...
1818142	  783.8	  581.4	 4038.0	...
1818143	  783.8	  581.4	 4039.0	...
1818144	  783.8	  581.4	 4040.0	...
1818145	  783.8	  581.2	 4040.0	...
1818146	  784.0	  581.2	 4040.0	...
1818147	  784.2	  581.3	 4043.0	...
1818148	  784.4	  581.4	 4046.0	...
1818149	  784.4	  581.0	 4049.0	...
1818150	  784.1	  580.5	 4049.0	...
1818151	  783.8	  580.7	 4048.0	...
1818152	  783.6	  581.3	 4049.0	...
1818153	  783.5	  581.9	 4050.0	...
1818154	  783.1	  581.8	 4050.0	...
1818155	  782.7	  581.7	 4050.0	...
1818156	  782.5	  581.6	 4049.0	...
1818157	  782.7	  581.6	 4049.0	...
1818158	  782.9	  581.6	 4049.0	...
1818159	  783.0	  581.7	 4052.0	...
1818160	  783.0	  581.8	 4055.0	...
1818161	  783.1	  581.8	 4057.0	...
1818162	  783.2	  581.3	 4056.0	...
1818163	  783.3	  580.9	 4054.0	...
1818164	  783.6	  580.6	 4053.0	...
1818165	  784.0	  580.8	 4054.0	...
1818166	  784.2	  581.0	 4057.0	...
1818167	  784.0	  581.1	 4059.0	...
1818168	  784.0	  581.2	 4061.0	...
1818169	  784.1	  581.3	 4063.0	...
1818170	  784.3	  581.3	 4065.0	...
1818171	  784.3	  581.2	 4064.0	...
1818172	  784.2	  581.2	 4063.0	...
1818173	  784.0	  581.1	 4063.0	...
1818174	  783.8	  580.8	 4064.0	...
1818175	  783.9	  580.4	 4065.0	...
1818176	  784.1	  580.1	 4067.0	...
1818177	  784.2	  579.7	 4067.0	...
1818178	  784.1	  579.6	 4066.0	...
1818179	  784.0	  579.7	 4064.0	...
1818180	  783.8	  579.9	 4065.0	...
1818181	  783.6	  580.2	 4068.0	...
1818182	  783.5	  580.4	 4072.0	...
1818183	  783.5	  580.8	 4072.0	...
1818184	  783.5	  581.4	 4073.0	...
1818185	  783.5	  581.8	 4075.0	...
1818186	  783.4	  581.9	 4076.0	...
1818187	  783.3	  581.7	 4077.0	...
1818188	  783.2	  581.5	 4077.0	...
1818189	  783.2	  581.4	 4078.0	...
1818190	  783.2	  581.2	 4078.0	...
1818191	  783.5	  580.9	 4077.0	...
1818192	  783.9	  580.8	 4076.0	...
1818193	  784.3	  580.6	 4075.0	...
1818194	  784.3	  580.4	 4075.0	...
1818195	  784.1	  580.3	 4074.0	...
1818196	  783.9	  580.4	 4077.0	...
1818197	  783.9	  580.5	 4079.0	...
1818198	  784.1	  580.6	 4079.0	...
1818199	  784.2	  581.1	 4077.0	...
1818200	  784.1	  581.5	 4075.0	...
1818201	  784.0	  581.8	 4077.0	...
1818202	  784.0	  581.8	 4082.0	...
1818203	  784.1	  581.9	 4085.0	...
1818204	  784.1	  582.0	 4087.0	...
1818205	  784.1	  582.0	 4086.0	...
1818206	  784.2	  582.3	 4086.0	...
1818207	  784.3	  582.6	 4087.0	...
1818208	  784.4	  582.9	 4088.0	...
1818209	  784.3	  582.8	 4088.0	...
1818210	  784.1	  582.8	 4088.0	...
1818211	  784.0	  582.5	 4088.0	...
1818212	  784.1	  582.3	 4086.0	...
1818213	  784.2	  581.9	 4085.0	...
1818214	  784.2	  581.8	 4084.0	...
1818215	  784.1	  581.7	 4086.0	...
1818216	  784.1	  581.7	 4087.0	...
1818217	  784.1	  581.8	 4087.0	...
1818218	  784.1	  581.6	 4085.0	...
1818219	  784.2	  581.3	 4084.0	...
1818220	  784.2	  581.4	 4087.0	...
1818221	  784.4	  581.8	 4091.0	...
1818222	  784.5	  582.1	 4091.0	...
1818223	  784.6	  582.1	 4087.0	...
1818224	  784.7	  582.0	 4084.0	...
1818225	  784.7	  581.9	 4085.0	...
1818226	  784.5	  581.8	 4085.0	...
1818227	  784.3	  581.8	 4087.0	...
1818228	  784.2	  581.9	 4089.0	...
1818229	  784.1	  581.9	 4093.0	...
1818230	  784.2	  582.1	 4094.0	...
1818231	  784.3	  582.3	 4092.0	...
1818232	  784.5	  582.0	 4088.0	...
1818233	  784.7	  581.4	 4085.0	...
1818234	  784.7	  581.1	 4085.0	...
1818235	  784.7	  581.3	 4085.0	...
1818236	  784.9	  581.4	 4088.0	...
1818237	  785.0	  581.3	 4092.0	...
1818238	  785.0	  581.2	 4095.0	...
1818239	  784.6	  581.2	 4093.0	...
1818240	  784.1	  581.5	 4092.0	...
1818241	  783.9	  581.8	 4090.0	...
1818242	  784.1	  581.9	 4091.0	...
1818243	  784.3	  581.7	 4091.0	...
1818244	  784.5	  581.6	 4091.0	...
1818245	  784.5	  581.5	 4090.0	...
1818246	  784.7	  581.2	 4090.0	...
1818247	  784.9	  580.9	 4091.0	...
1818248	  785.1	  580.7	 4092.0	...
1818249	  785.1	  581.0	 4092.0	...
1818250	  785.0	  581.2	 4092.0	...
1818251	  784.9	  581.3	 4092.0	...
1818252	  784.9	  581.3	 4092.0	...
1818253	  784.9	  581.2	 4092.0	...
1818254	  784.9	  581.1	 4093.0	...
1818255	  785.0	  581.1	 4093.0	...
1818256	  785.1	  581.3	 4094.0	...
1818257	  785.1	  581.6	 4093.0	...
1818258	  785.1	  581.6	 4094.0	...
1818259	  785.0	  581.5	 4094.0	...
1818260	  785.0	  581.2	 4094.0	...
1818261	  784.9	  581.0	 4094.0	...
1818262	  784.9	  580.9	 4096.0	...
1818263	  784.8	  580.8	 4097.0	...
1818264	  784.8	  580.6	 4098.0	...
1818265	  784.8	  580.7	 4101.0	...
1818266	  784.8	  580.8	 4103.0	...
1818267	  784.9	  581.0	 4107.0	...
1818268	  784.9	  581.2	 4107.0	...
1818269	  784.8	  581.4	 4108.0	...
1818270	  784.9	  581.3	 4108.0	...
1818271	  785.0	  581.1	 4108.0	...
1818272	  785.6	  580.9	 4107.0	...
1818273	  786.1	  580.9	 4108.0	...
1818274	  786.4	  581.0	 4110.0	...
1818275	  786.2	  581.0	 4111.0	...
1818276	  786.1	  581.1	 4111.0	...
1818277	  786.0	  581.2	 4111.0	...
1818278	  785.7	  581.3	 4111.0	...
1818279	  785.4	  581.3	 4112.0	...
1818280	  785.1	  581.3	 4113.0	...
1818281	  785.1	  581.3	 4114.0	...
1818282	  785.0	  581.8	 4112.0	...
1818283	  785.2	  582.3	 4109.0	...
1818284	  785.4	  582.8	 4107.0	...
1818285	  785.8	  582.9	 4107.0	...
1818286	  786.1	  583.0	 4108.0	...
1818287	  786.5	  583.1	 4108.0	...
1818288	  786.5	  583.0	 4109.0	...
1818289	  786.2	  582.6	 4111.0	...
1818290	  785.7	  582.1	 4112.0	...
1818291	  785.4	  581.8	 4112.0	...
1818292	  785.6	  581.8	 4112.0	...
1818293	  785.7	  581.9	 4113.0	...
1818294	  785.8	  581.9	 4113.0	...
1818295	  785.8	  581.9	 4114.0	...
1818296	  785.8	  581.9	 4113.0	...
1818297	  786.0	  581.9	 4113.0	...
1818298	  786.3	  582.0	 4117.0	...
1818299	  786.4	  581.6	 4120.0	...
1818300	  786.0	  581.1	 4120.0	...
1818301	  785.6	  580.5	 4117.0	...
1818302	  785.5	  580.6	 4115.0	...
1818303	  785.6	  580.7	 4114.0	...
1818304	  785.4	  580.9	 4114.0	...
1818305	  785.3	  581.1	 4115.0	...
1818306	  785.5	  581.2	 4114.0	...
1818307	  785.8	  581.5	 4113.0	...
1818308	  786.1	  581.6	 4116.0	...
1818309	  786.0	  581.8	 4119.0	...
1818310	  786.1	  581.7	 4122.0	...
1818311	  786.0	  581.7	 4123.0	...
1818312	  785.9	  581.7	 4123.0	...
1818313	  786.1	  581.9	 4123.0	...
1818314	  786.3	  582.1	 4122.0	...
1818315	  786.7	  582.4	 4121.0	...
1818316	  786.7	  582.5	 4120.0	...
1818317	  786.7	  582.5	 4120.0	...
1818318	  786.7	  582.4	 4121.0	...
1818319	  786.6	  582.2	 4122.0	...
1818320	  786.5	  582.2	 4122.0	...
1818321	  786.3	  582.3	 4122.0	...
1818322	  786.1	  582.3	 4124.0	...
1818323	  786.0	  582.2	 4127.0	...
1818324	  786.0	  581.6	 4128.0	...
1818325	  786.0	  581.1	 4127.0	...
1818326	  785.9	  580.6	 4125.0	...
1818327	  785.8	  580.7	 4125.0	...
1818328	  785.8	  581.1	 4125.0	...
1818329	  785.9	  581.6	 4125.0	...
1818330	  786.0	  582.1	 4124.0	...
1818331	  786.2	  582.3	 4124.0	...
1818332	  786.3	  582.2	 4122.0	...
1818333	  786.5	  582.0	 4121.0	...
1818334	  786.4	  581.7	 4120.0	...
1818335	  786.3	  581.5	 4121.0	...
1818336	  786.2	  581.3	 4124.0	...
1818337	  786.2	  581.3	 4127.0	...
1818338	  786.1	  581.4	 4128.0	...
1818339	  786.1	  581.4	 4128.0	...
1818340	  786.3	  581.5	 4131.0	...
1818341	  786.4	  581.5	 4133.0	...
1818342	  786.7	  581.7	 4136.0	...
1818343	  786.8	  581.9	 4135.0	...
1818344	  786.8	  582.0	 4135.0	...
1818345	  786.7	  581.9	 4136.0	...
1818346	  786.9	  581.7	 4136.0	...
1818347	  787.1	  581.5	 4137.0	...
1818348	  787.4	  581.4	 4137.0	...
1818349	  787.4	  581.3	 4137.0	...
1818350	  787.2	  581.4	 4138.0	...
1818351	  786.9	  581.3	 4138.0	...
1818352	  786.6	  581.2	 4139.0	...
1818353	  786.6	  580.6	 4137.0	...
1818354	  786.4	  580.1	 4137.0	...
1818355	  786.3	  579.9	 4138.0	...
1818356	  786.2	  580.1	 4141.0	...
1818357	  786.3	  580.4	 4142.0	...
1818358	  786.5	  580.5	 4139.0	...
1818359	  786.5	  580.6	 4137.0	...
1818360	  786.5	  580.6	 4134.0	...
1818361	  786.8	  580.5	 4133.0	...
1818362	  787.0	  580.4	 4133.0	...
1818363	  787.3	  580.4	 4132.0	...
1818364	  787.3	  580.3	 4131.0	...
1818365	  787.4	  580.3	 4132.0	...
1818366	  787.5	  580.1	 4135.0	...
1818367	  787.3	  580.0	 4137.0	...
1818368	  787.1	  579.9	 4138.0	...
1818369	  786.8	  580.0	 4139.0	...
1818370	  786.9	  580.0	 4140.0	...
1818371	  786.9	  579.9	 4141.0	...
1818372	  786.9	  579.9	 4142.0	...
1818373	  786.9	  579.8	 4144.0	...
1818374	  787.0	  579.8	 4145.0	...
1818375	  787.1	  580.2	 4146.0	...
1818376	  787.0	  580.7	 4146.0	...
1818377	  786.9	  581.2	 4146.0	...
1818378	  786.8	  581.2	 4147.0	...
1818379	  786.8	  581.2	 4147.0	...
1818380	  786.9	  581.2	 4146.0	...
1818381	  786.9	  581.2	 4145.0	...
1818382	  786.9	  581.2	 4143.0	...
1818383	  787.0	  581.1	 4143.0	...
1818384	  787.1	  580.8	 4143.0	...
1818385	  786.8	  580.6	 4145.0	...
1818386	  786.5	  580.6	 4145.0	...
1818387	  786.5	  580.7	 4146.0	...
1818388	  786.7	  580.1	 4147.0	...
1818389	  786.9	  579.5	 4148.0	...
1818390	  786.6	  579.0	 4147.0	...
1818391	  786.3	  579.7	 4145.0	...
1818392	  786.1	  580.3	 4145.0	...
1818393	  786.3	  580.8	 4145.0	...
1818394	  786.5	  580.8	 4145.0	...
1818395	  786.8	  581.0	 4145.0	...
1818396	  786.8	  581.1	 4145.0	...
1818397	  786.9	  581.0	 4146.0	...
1818398	  786.8	  580.8	 4147.0	...
1818399	  786.8	  580.7	 4147.0	...
1818400	  786.7	  580.7	 4149.0	...
1818401	  786.7	  580.7	 4152.0	...
1818402	  786.5	  580.7	 4154.0	...
1818403	  786.3	  580.7	 4154.0	...
1818404	  786.2	  580.5	 4153.0	...
1818405	  786.3	  580.2	 4152.0	...
1818406	  786.5	  580.0	 4151.0	...
1818407	  786.6	  579.6	 4151.0	...
1818408	  786.6	  579.3	 4150.0	...
1818409	  786.6	  579.2	 4149.0	...
1818410	  786.7	  579.4	 4148.0	...
1818411	  786.7	  579.6	 4146.0	...
1818412	  786.8	  579.6	 4145.0	...
1818413	  786.8	  579.5	 4146.0	...
1818414	  786.8	  579.5	 4148.0	...
1818415	  786.7	  579.6	 4149.0	...
1818416	  786.7	  579.6	 4151.0	...
1818417	  786.7	  579.6	 4151.0	...
1818418	  786.8	  579.7	 4152.0	...
1818419	  786.9	  579.9	 4152.0	...
1818420	  786.8	  580.1	 4153.0	...
1818421	  786.8	  579.9	 4154.0	...
1818422	  786.8	  579.9	 4152.0	...
1818423	  786.8	  579.8	 4150.0	...
1818424	  786.7	  579.4	 4150.0	...
1818425	  786.6	  579.0	 4151.0	...
1818426	  786.5	  578.5	 4151.0	...
1818427	  786.6	  578.4	 4150.0	...
1818428	  786.6	  578.8	 4150.0	...
1818429	  786.6	  579.5	 4151.0	...
1818430	  786.7	  580.2	 4153.0	...
1818431	  786.8	  580.4	 4155.0	...
1818432	  786.8	  580.3	 4157.0	...
1818433	  786.9	  580.2	 4159.0	...
1818434	  786.9	  580.5	 4160.0	...
1818435	  787.0	  580.8	 4162.0	...
1818436	  787.3	  581.1	 4162.0	...
1818437	  787.6	  581.1	 4162.0	...
1818438	  787.9	  581.1	 4161.0	...
1818439	  787.7	  581.4	 4160.0	...
1818440	  787.5	  581.7	 4158.0	...
1818441	  787.4	  581.6	 4155.0	...
1818442	  787.5	  581.2	 4153.0	...
1818443	  787.5	  580.8	 4152.0	...
1818444	  787.5	  580.9	 4152.0	...
1818445	  787.4	  581.0	 4154.0	...
1818446	  787.3	  581.3	 4156.0	...
1818447	  787.2	  581.5	 4158.0	...
1818448	  787.2	  581.6	 4156.0	...
1818449	  787.1	  582.5	 4155.0	...
1818450	  786.9	  583.8	 4155.0	...
1818451	  786.7	  585.4	 4155.0	...
1818452	  786.5	  586.3	 4155.0	...
1818453	  785.8	  588.0	 4155.0	...
1818454	  785.2	  589.8	 4156.0	...
1818455	  785.1	  591.5	 4157.0	...
1818456	  785.8	  592.5	 4160.0	...
1818457	  786.7	  593.1	 4162.0	...
1818458	  787.7	  593.5	 4162.0	...
1818459	  788.5	  594.0	 4158.0	...
1818460	  790.1	  594.3	 4155.0	...
1818461	  791.3	  594.3	 4154.0	...
1818462	  792.6	  593.7	 4156.0	...
1818463	  793.0	  593.5	 4159.0	...
1818464	  793.5	  593.6	 4159.0	...
1818465	  793.9	  593.8	 4158.0	...
1818466	  794.4	  593.9	 4157.0	...
1818467	  794.6	  594.2	 4156.0	...
1818468	  794.8	  594.9	 4155.0	...
1818469	  795.0	  595.5	 4155.0	...
1818470	  795.0	  595.9	 4155.0	...
1818471	  794.7	  596.1	 4155.0	...
1818472	  794.2	  596.2	 4154.0	...
1818473	  793.8	  596.2	 4154.0	...
1818474	  793.6	  596.1	 4154.0	...
1818475	  793.5	  596.2	 4153.0	...
1818476	  793.0	  596.0	 4152.0	...
1818477	  792.5	  595.3	 4151.0	...
1818478	  792.1	  594.5	 4151.0	...
1818479	  792.1	  593.3	 4151.0	...
1818480	  792.2	  592.7	 4151.0	...
1818481	  792.2	  592.3	 4152.0	...
1818482	  792.3	  592.4	 4152.0	...
1818483	  792.3	  592.4	 4153.0	...
1818484	  792.3	  592.3	 4153.0	...
1818485	  792.2	  592.2	 4152.0	...
1818486	  792.0	  592.2	 4152.0	...
1818487	  791.9	  592.2	 4149.0	...
1818488	  791.8	  592.4	 4148.0	...
1818489	  791.6	  592.7	 4147.0	...
1818490	  791.4	  593.0	 4147.0	...
1818491	  791.4	  593.0	 4148.0	...
1818492	  791.3	  593.0	 4150.0	...
1818493	  791.2	  592.9	 4152.0	...
1818494	  791.3	  592.8	 4156.0	...
1818495	  791.6	  593.0	 4158.0	...
1818496	  791.9	  593.4	 4160.0	...
1818497	  791.9	  593.8	 4159.0	...
1818498	  791.9	  593.5	 4157.0	...
1818499	  791.9	  593.0	 4154.0	...
1818500	  791.8	  592.4	 4151.0	...
1818501	  791.8	  592.4	 4153.0	...
1818502	  791.8	  592.6	 4157.0	...
1818503	  791.7	  592.9	 4161.0	...
1818504	  791.6	  593.2	 4162.0	...
1818505	  791.7	  593.4	 4162.0	...
1818506	  791.9	  593.6	 4162.0	...
1818507	  792.2	  593.6	 4161.0	...
1818508	  792.5	  593.5	 4160.0	...
1818509	  792.6	  593.4	 4158.0	...
1818510	  792.7	  593.4	 4158.0	...
1818511	  792.8	  593.6	 4159.0	...
1818512	  792.7	  593.9	 4160.0	...
1818513	  792.6	  594.3	 4162.0	...
1818514	  792.4	  594.4	 4164.0	...
1818515	  792.3	  593.9	 4160.0	...
1818516	  792.0	  593.0	 4154.0	...
1818517	  791.7	  592.2	 4152.0	...
1818518	  791.5	  591.9	 4157.0	...
1818519	  791.4	  591.8	 4162.0	...
1818520	  791.3	  591.7	 4162.0	...
1818521	  791.4	  591.7	 4162.0	...
1818522	  791.7	  592.1	 4162.0	...
1818523	  791.9	  592.4	 4162.0	...
1818524	  792.0	  592.8	 4162.0	...
1818525	  792.1	  592.7	 4162.0	...
1818526	  792.2	  592.7	 4163.0	...
1818527	  792.1	  592.8	 4164.0	...
1818528	  792.1	  592.9	 4164.0	...
1818529	  792.1	  592.8	 4163.0	...
1818530	  792.1	  592.6	 4163.0	...
1818531	  792.1	  592.7	 4162.0	...
1818532	  791.9	  593.4	 4163.0	...
1818533	  791.7	  593.7	 4164.0	...
1818534	  791.7	  593.3	 4165.0	...
1818535	  792.0	  592.7	 4165.0	...
1818536	  792.3	  592.7	 4166.0	...
1818537	  792.4	  593.0	 4167.0	...
1818538	  792.4	  593.4	 4167.0	...
1818539	  792.4	  593.4	 4168.0	...
1818540	  792.3	  593.2	 4168.0	...
1818541	  792.4	  593.0	 4168.0	...
1818542	  792.5	  592.9	 4168.0	...
1818543	  792.6	  593.1	 4166.0	...
1818544	  792.6	  593.4	 4163.0	...
1818545	  792.6	  593.6	 4163.0	...
1818546	  792.7	  593.7	 4165.0	...
1818547	  792.3	  593.7	 4166.0	...
1818548	  792.0	  593.5	 4165.0	...
1818549	  791.7	  593.3	 4164.0	...
1818550	  791.8	  593.0	 4164.0	...
1818551	  792.2	  592.9	 4163.0	...
1818552	  792.6	  593.1	 4164.0	...
1818553	  792.6	  593.2	 4165.0	...
1818554	  792.3	  594.0	 4166.0	...
1818555	  792.3	  594.5	 4166.0	...
1818556	  792.6	  594.6	 4164.0	...
1818557	  792.8	  593.7	 4162.0	...
1818558	  792.8	  592.7	 4162.0	...
1818559	  792.8	  592.1	 4164.0	...
1818560	  792.9	  592.1	 4167.0	...
1818561	  792.7	  592.4	 4167.0	...
1818562	  792.6	  592.9	 4167.0	...
1818563	  792.5	  593.4	 4168.0	...
1818564	  792.6	  593.5	 4170.0	...
1818565	  792.6	  593.8	 4172.0	...
1818566	  792.5	  594.0	 4173.0	...
1818567	  792.4	  594.3	 4171.0	...
1818568	  792.5	  594.3	 4169.0	...
1818569	  792.5	  594.0	 4169.0	...
1818570	  792.5	  593.6	 4169.0	...
1818571	  792.6	  593.4	 4169.0	...
1818572	  792.7	  593.4	 4169.0	...
1818573	  792.7	  593.8	 4171.0	...
1818574	  792.6	  594.2	 4173.0	...
1818575	  792.6	  594.5	 4174.0	...
1818576	  792.5	  594.0	 4173.0	...
1818577	  792.4	  593.6	 4176.0	...
1818578	  792.8	  593.4	 4179.0	...
1818579	  793.2	  593.3	 4182.0	...
1818580	  793.7	  593.2	 4182.0	...
1818581	  793.4	  593.3	 4180.0	...
1818582	  793.2	  593.3	 4178.0	...
1818583	  793.0	  593.4	 4177.0	...
1818584	  793.0	  593.4	 4177.0	...
1818585	  793.0	  593.4	 4177.0	...
1818586	  793.0	  593.6	 4176.0	...
1818587	  793.0	  593.7	 4176.0	...
1818588	  793.2	  593.7	 4177.0	...
1818589	  793.4	  593.6	 4178.0	...
1818590	  793.2	  593.5	 4180.0	...
1818591	  792.9	  593.4	 4181.0	...
1818592	  792.7	  593.3	 4181.0	...
1818593	  792.7	  593.2	 4180.0	...
1818594	  792.9	  593.2	 4180.0	...
1818595	  793.1	  593.3	 4180.0	...
1818596	  793.2	  593.4	 4180.0	...
1818597	  792.9	  593.4	 4183.0	...
1818598	  792.8	  593.2	 4186.0	...
1818599	  792.8	  593.0	 4188.0	...
1818600	  793.0	  593.0	 4188.0	...
1818601	  793.1	  593.2	 4189.0	...
1818602	  793.1	  593.4	 4189.0	...
1818603	  793.0	  593.5	 4189.0	...
1818604	  792.9	  593.6	 4189.0	...
1818605	  792.8	  593.6	 4188.0	...
1818606	  793.0	  593.8	 4188.0	...
1818607	  793.3	  594.0	 4188.0	...
1818608	  793.6	  594.1	 4189.0	...
1818609	  793.7	  594.0	 4189.0	...
1818610	  793.8	  593.9	 4190.0	...
1818611	  793.5	  593.9	 4190.0	...
1818612	  793.3	  594.0	 4191.0	...
1818613	  793.0	  594.0	 4192.0	...
1818614	  793.1	  594.1	 4192.0	...
1818615	  793.3	  594.1	 4192.0	...
1818616	  793.5	  594.1	 4193.0	...
1818617	  793.5	  594.1	 4192.0	...
1818618	  793.3	  594.0	 4192.0	...
1818619	  793.1	  594.0	 4191.0	...
1818620	  793.0	  594.0	 4189.0	...
1818621	  793.0	  594.0	 4185.0	...
1818622	  792.9	  593.9	 4183.0	...
1818623	  792.7	  593.9	 4185.0	...
1818624	  792.6	  593.9	 4186.0	...
1818625	  792.7	  593.8	 4186.0	...
1818626	  793.0	  593.9	 4188.0	...
1818627	  793.3	  594.0	 4188.0	...
1818628	  793.4	  594.2	 4189.0	...
1818629	  793.3	  594.1	 4190.0	...
1818630	  793.3	  594.0	 4191.0	...
1818631	  793.2	  594.0	 4192.0	...
1818632	  793.1	  593.9	 4190.0	...
1818633	  793.1	  593.9	 4188.0	...
1818634	  793.1	  593.9	 4186.0	...
1818635	  793.1	  594.3	 4187.0	...
1818636	  793.2	  594.7	 4187.0	...
1818637	  793.3	  595.0	 4189.0	...
1818638	  793.4	  594.7	 4189.0	...
1818639	  793.6	  594.5	 4187.0	...
1818640	  793.6	  594.2	 4184.0	...
1818641	  793.5	  594.2	 4184.0	...
1818642	  793.4	  594.2	 4187.0	...
1818643	  793.4	  594.2	 4190.0	...
1818644	  793.4	  594.2	 4191.0	...
1818645	  793.5	  594.4	 4191.0	...
1818646	  793.4	  594.5	 4187.0	...
1818647	  793.4	  594.6	 4183.0	...
1818648	  793.4	  594.6	 4183.0	...
1818649	  793.6	  595.0	 4186.0	...
1818650	  793.7	  595.3	 4188.0	...
1818651	  793.8	  595.5	 4188.0	...
1818652	  793.8	  595.2	 4188.0	...
1818653	  793.7	  595.1	 4189.0	...
1818654	  793.8	  595.1	 4191.0	...
1818655	  793.7	  595.1	 4192.0	...
1818656	  793.7	  595.1	 4192.0	...
1818657	  793.7	  595.0	 4192.0	...
1818658	  793.7	  595.0	 4193.0	...
1818659	  793.7	  595.0	 4194.0	...
1818660	  793.7	  595.0	 4195.0	...
1818661	  793.6	  595.0	 4195.0	...
1818662	  793.5	  595.0	 4196.0	...
1818663	  793.6	  595.0	 4196.0	...
1818664	  793.7	  595.0	 4196.0	...
1818665	  793.8	  595.0	 4195.0	...
1818666	  794.1	  595.0	 4194.0	...
1818667	  794.4	  595.0	 4192.0	...
1818668	  794.6	  595.2	 4191.0	...
1818669	  794.6	  595.3	 4191.0	...
[truncated: 4,291,509 more chars]
