# Supplementary material for: With an eye on uncertainty: Modelling pupillary responses to environmental volatility
Source: PLoS Comput Biol. 2019 Jul 5;15(7):e1007126. doi: 10.1371/journal.pcbi.1007126 (PMC6636765; doi:10.1371/journal.pcbi.1007126)
Supplement: S1 Data — Zip file containing the pupillometry data for participant 1. (ZIP) [file pcbi.1007126.s001.zip › P1/trial3.asc]

** CONVERTED FROM C:\Users\tparr\Documents\PVR\P1_0712\trial3.edf using edfapi 3.1 Win32 Nov 24 2009 on Thu Dec 07 10:05:44 2017
** DATE: Thu Dec  7 10:32:11 2017
** TYPE: EDF_FILE BINARY EVENT SAMPLE TAGGED
** VERSION: EYELINK II 1
** SOURCE: EYELINK CL
** EYELINK II CL v4.48 Nov 25 2009
** CAMERA: EyeLink CL Version 1.4 Sensor=BHA
** SERIAL NUMBER: CL1-AAD42
** CAMERA_CONFIG: AAD42140.SCD
**

MSG	2099396 RECCFG CR 1000 2 0 R
MSG	2099396 ELCLCFG MTABLER
MSG	2099396 GAZE_COORDS 0.00 0.00 1599.00 1199.00
MSG	2099396 THRESHOLDS R 122 225
MSG	2099396 ELCL_PROC CENTROID (3)
MSG	2099396 ELCL_PCR_PARAM 5 3.0
START	2099397 	RIGHT	SAMPLES	EVENTS
PRESCALER	1
VPRESCALER	1
PUPIL	AREA
EVENTS	GAZE	RIGHT	RATE	1000.00	TRACKING	CR	FILTER	2
SAMPLES	GAZE	RIGHT	RATE	1000.00	TRACKING	CR	FILTER	2
MSG	2099397 !MODE RECORD CR 1000 2 0 R
2099397	  766.2	  565.1	 3327.0	...
INPUT	2099397	127
2099398	  766.8	  564.7	 3325.0	...
2099399	  766.9	  564.6	 3325.0	...
2099400	  766.7	  564.8	 3325.0	...
2099401	  766.5	  565.2	 3323.0	...
2099402	  766.4	  565.4	 3321.0	...
2099403	  766.0	  565.5	 3320.0	...
SFIX R   2099404
2099404	  765.5	  566.3	 3318.0	...
2099405	  765.0	  567.0	 3317.0	...
2099406	  764.6	  567.9	 3316.0	...
2099407	  764.3	  568.2	 3317.0	...
2099408	  764.0	  568.6	 3317.0	...
2099409	  763.8	  568.2	 3317.0	...
2099410	  763.6	  567.7	 3316.0	...
2099411	  763.5	  567.2	 3316.0	...
2099412	  763.5	  567.1	 3316.0	...
2099413	  763.9	  566.9	 3315.0	...
2099414	  764.3	  566.8	 3316.0	...
2099415	  764.6	  566.7	 3316.0	...
2099416	  764.5	  566.6	 3316.0	...
2099417	  764.3	  566.6	 3316.0	...
2099418	  763.9	  566.6	 3314.0	...
2099419	  763.5	  567.1	 3311.0	...
2099420	  763.4	  567.5	 3310.0	...
2099421	  763.5	  567.8	 3310.0	...
2099422	  763.8	  567.8	 3310.0	...
2099423	  764.2	  567.7	 3310.0	...
2099424	  764.5	  567.4	 3309.0	...
2099425	  764.7	  567.0	 3310.0	...
2099426	  764.8	  566.6	 3310.0	...
2099427	  764.8	  566.6	 3310.0	...
2099428	  764.9	  566.7	 3310.0	...
2099429	  764.8	  566.9	 3309.0	...
2099430	  764.8	  567.0	 3307.0	...
2099431	  764.6	  567.2	 3305.0	...
2099432	  764.4	  567.5	 3303.0	...
2099433	  764.3	  567.6	 3301.0	...
2099434	  764.4	  567.6	 3299.0	...
2099435	  764.6	  567.6	 3297.0	...
2099436	  764.7	  567.6	 3297.0	...
2099437	  764.8	  567.7	 3295.0	...
2099438	  764.9	  567.8	 3294.0	...
2099439	  764.9	  567.6	 3296.0	...
2099440	  764.9	  567.3	 3298.0	...
2099441	  764.6	  567.1	 3300.0	...
2099442	  764.2	  567.1	 3300.0	...
2099443	  763.9	  567.1	 3298.0	...
2099444	  764.1	  567.2	 3297.0	...
2099445	  764.2	  567.4	 3297.0	...
2099446	  764.2	  567.6	 3296.0	...
2099447	  764.1	  567.5	 3292.0	...
2099448	  764.0	  567.5	 3287.0	...
2099449	  764.4	  567.7	 3286.0	...
2099450	  764.7	  567.9	 3288.0	...
2099451	  765.1	  568.1	 3290.0	...
2099452	  765.2	  568.0	 3291.0	...
2099453	  765.1	  567.7	 3291.0	...
2099454	  764.9	  567.2	 3291.0	...
2099455	  764.9	  566.6	 3290.0	...
2099456	  765.0	  566.5	 3290.0	...
2099457	  764.9	  566.5	 3288.0	...
2099458	  764.7	  566.6	 3286.0	...
2099459	  764.4	  566.7	 3283.0	...
2099460	  764.2	  566.8	 3281.0	...
2099461	  764.2	  567.0	 3279.0	...
2099462	  764.2	  567.5	 3279.0	...
2099463	  764.3	  567.9	 3279.0	...
2099464	  764.6	  568.3	 3279.0	...
2099465	  764.9	  568.4	 3279.0	...
2099466	  765.1	  568.6	 3280.0	...
2099467	  765.1	  568.7	 3283.0	...
2099468	  765.1	  568.3	 3286.0	...
2099469	  765.1	  567.9	 3288.0	...
2099470	  765.1	  567.4	 3288.0	...
2099471	  764.8	  567.4	 3285.0	...
2099472	  764.6	  567.4	 3283.0	...
2099473	  764.4	  567.5	 3281.0	...
2099474	  764.4	  567.5	 3281.0	...
2099475	  764.4	  567.5	 3281.0	...
2099476	  764.3	  567.7	 3280.0	...
2099477	  764.3	  567.8	 3279.0	...
2099478	  764.6	  568.0	 3278.0	...
2099479	  764.9	  568.0	 3280.0	...
2099480	  765.2	  567.8	 3281.0	...
2099481	  765.3	  567.7	 3281.0	...
2099482	  765.5	  567.5	 3280.0	...
2099483	  765.7	  567.4	 3278.0	...
2099484	  765.7	  567.5	 3278.0	...
2099485	  765.5	  567.7	 3279.0	...
2099486	  765.2	  567.7	 3277.0	...
2099487	  765.1	  567.6	 3277.0	...
2099488	  765.2	  567.7	 3277.0	...
2099489	  765.4	  567.9	 3274.0	...
2099490	  765.7	  568.0	 3270.0	...
2099491	  766.0	  567.9	 3266.0	...
2099492	  766.1	  567.9	 3266.0	...
2099493	  766.2	  567.9	 3266.0	...
2099494	  766.2	  568.0	 3265.0	...
2099495	  766.3	  568.0	 3262.0	...
2099496	  766.4	  568.0	 3260.0	...
2099497	  766.5	  568.0	 3258.0	...
2099498	  766.5	  568.0	 3257.0	...
2099499	  766.6	  567.8	 3257.0	...
2099500	  766.4	  567.6	 3258.0	...
2099501	  766.1	  567.5	 3257.0	...
2099502	  765.9	  567.5	 3256.0	...
2099503	  765.7	  567.4	 3255.0	...
2099504	  765.7	  567.3	 3254.0	...
2099505	  765.7	  567.3	 3252.0	...
2099506	  765.7	  567.6	 3250.0	...
2099507	  765.7	  567.9	 3249.0	...
2099508	  766.0	  568.2	 3252.0	...
2099509	  766.3	  568.3	 3255.0	...
2099510	  766.5	  568.3	 3256.0	...
2099511	  766.5	  568.5	 3256.0	...
2099512	  766.5	  568.8	 3255.0	...
2099513	  766.5	  568.9	 3254.0	...
2099514	  766.5	  568.7	 3250.0	...
2099515	  766.5	  568.2	 3247.0	...
2099516	  766.4	  567.9	 3245.0	...
2099517	  766.0	  568.0	 3245.0	...
2099518	  765.6	  568.5	 3246.0	...
2099519	  765.2	  568.7	 3242.0	...
2099520	  765.4	  568.6	 3238.0	...
2099521	  765.6	  568.4	 3233.0	...
2099522	  765.7	  567.9	 3235.0	...
2099523	  765.8	  567.4	 3237.0	...
2099524	  766.1	  566.8	 3237.0	...
2099525	  766.5	  566.7	 3235.0	...
2099526	  766.8	  566.6	 3233.0	...
2099527	  766.6	  566.6	 3232.0	...
2099528	  766.3	  566.7	 3238.0	...
2099529	  765.9	  566.8	 3243.0	...
2099530	  765.4	  567.2	 3242.0	...
2099531	  765.4	  567.7	 3237.0	...
2099532	  766.0	  568.1	 3232.0	...
2099533	  766.6	  568.1	 3234.0	...
2099534	  767.0	  568.0	 3235.0	...
2099535	  766.7	  568.0	 3232.0	...
2099536	  766.5	  568.1	 3228.0	...
2099537	  766.3	  568.2	 3227.0	...
2099538	  766.3	  568.2	 3231.0	...
2099539	  766.3	  568.3	 3232.0	...
2099540	  765.9	  568.1	 3231.0	...
2099541	  765.6	  567.9	 3229.0	...
2099542	  765.3	  568.3	 3229.0	...
2099543	  765.3	  568.8	 3229.0	...
2099544	  765.2	  569.5	 3229.0	...
2099545	  765.2	  569.7	 3228.0	...
2099546	  765.2	  569.8	 3223.0	...
2099547	  765.3	  569.8	 3218.0	...
2099548	  765.4	  569.8	 3214.0	...
2099549	  765.5	  569.7	 3212.0	...
2099550	  765.6	  569.6	 3210.0	...
2099551	  765.7	  569.4	 3210.0	...
2099552	  765.8	  569.0	 3212.0	...
2099553	  765.8	  568.6	 3214.0	...
2099554	  766.0	  568.4	 3215.0	...
2099555	  766.2	  568.4	 3215.0	...
2099556	  766.3	  568.6	 3213.0	...
2099557	  766.2	  568.8	 3210.0	...
2099558	  766.2	  569.0	 3208.0	...
2099559	  766.4	  569.0	 3203.0	...
2099560	  766.4	  569.0	 3200.0	...
2099561	  766.4	  569.2	 3198.0	...
2099562	  766.4	  569.3	 3200.0	...
2099563	  766.4	  569.4	 3204.0	...
2099564	  766.3	  569.5	 3208.0	...
2099565	  766.2	  569.5	 3211.0	...
2099566	  766.4	  569.6	 3209.0	...
2099567	  766.7	  569.7	 3207.0	...
2099568	  767.0	  569.8	 3206.0	...
2099569	  767.0	  569.8	 3207.0	...
2099570	  767.0	  569.6	 3208.0	...
2099571	  767.1	  569.6	 3208.0	...
2099572	  767.0	  569.7	 3207.0	...
2099573	  766.9	  569.7	 3207.0	...
2099574	  766.6	  569.8	 3209.0	...
2099575	  766.5	  569.8	 3211.0	...
2099576	  766.4	  569.8	 3213.0	...
2099577	  766.5	  569.8	 3209.0	...
2099578	  766.6	  570.0	 3204.0	...
2099579	  766.7	  570.1	 3199.0	...
2099580	  766.4	  570.1	 3199.0	...
2099581	  766.2	  570.0	 3199.0	...
2099582	  765.8	  569.9	 3200.0	...
2099583	  765.8	  569.9	 3199.0	...
2099584	  766.0	  569.9	 3198.0	...
2099585	  766.3	  569.8	 3197.0	...
2099586	  766.6	  569.8	 3196.0	...
2099587	  766.6	  569.8	 3194.0	...
2099588	  766.6	  569.8	 3192.0	...
2099589	  766.6	  569.6	 3195.0	...
2099590	  766.9	  569.3	 3198.0	...
2099591	  767.1	  569.0	 3200.0	...
2099592	  767.3	  568.8	 3199.0	...
2099593	  767.3	  569.2	 3196.0	...
2099594	  767.3	  569.7	 3194.0	...
2099595	  767.3	  570.2	 3193.0	...
2099596	  767.5	  570.1	 3194.0	...
2099597	  767.6	  570.1	 3192.0	...
2099598	  767.6	  570.1	 3189.0	...
2099599	  767.6	  570.2	 3185.0	...
2099600	  767.5	  570.4	 3184.0	...
2099601	  767.4	  570.5	 3183.0	...
2099602	  767.4	  570.3	 3182.0	...
2099603	  767.4	  570.1	 3181.0	...
2099604	  767.2	  570.0	 3179.0	...
2099605	  767.1	  570.5	 3180.0	...
2099606	  767.1	  571.1	 3182.0	...
2099607	  767.4	  571.6	 3183.0	...
2099608	  767.6	  571.7	 3182.0	...
2099609	  767.5	  571.7	 3181.0	...
2099610	  767.3	  571.7	 3180.0	...
2099611	  767.0	  571.7	 3180.0	...
2099612	  767.0	  571.1	 3180.0	...
2099613	  767.1	  570.5	 3181.0	...
2099614	  767.2	  570.0	 3181.0	...
2099615	  767.4	  570.3	 3181.0	...
2099616	  767.6	  571.1	 3178.0	...
2099617	  767.8	  571.6	 3176.0	...
2099618	  767.8	  571.9	 3174.0	...
2099619	  768.0	  571.7	 3174.0	...
2099620	  768.1	  571.6	 3175.0	...
2099621	  768.3	  571.5	 3176.0	...
2099622	  768.1	  571.5	 3175.0	...
2099623	  768.0	  571.4	 3174.0	...
2099624	  767.9	  571.4	 3173.0	...
2099625	  767.9	  571.3	 3173.0	...
2099626	  767.9	  571.3	 3172.0	...
2099627	  767.9	  571.2	 3168.0	...
2099628	  767.8	  571.1	 3165.0	...
2099629	  767.8	  571.0	 3166.0	...
2099630	  767.8	  571.0	 3169.0	...
2099631	  767.8	  571.1	 3172.0	...
2099632	  767.8	  571.0	 3167.0	...
2099633	  767.9	  570.8	 3163.0	...
2099634	  768.0	  571.0	 3163.0	...
2099635	  768.2	  571.5	 3166.0	...
2099636	  768.2	  571.8	 3169.0	...
2099637	  768.3	  571.5	 3167.0	...
2099638	  768.4	  571.2	 3165.0	...
2099639	  768.5	  571.1	 3165.0	...
2099640	  768.6	  571.0	 3165.0	...
2099641	  768.6	  571.1	 3164.0	...
2099642	  768.5	  571.3	 3163.0	...
2099643	  768.4	  571.4	 3165.0	...
2099644	  768.2	  571.5	 3167.0	...
2099645	  767.9	  571.4	 3165.0	...
2099646	  767.6	  571.1	 3162.0	...
2099647	  767.4	  571.0	 3158.0	...
2099648	  767.5	  570.9	 3158.0	...
2099649	  767.6	  571.1	 3158.0	...
2099650	  767.7	  571.4	 3161.0	...
2099651	  767.9	  571.7	 3164.0	...
2099652	  768.0	  571.7	 3167.0	...
2099653	  768.2	  572.0	 3166.0	...
2099654	  768.5	  572.2	 3166.0	...
2099655	  768.9	  572.0	 3165.0	...
2099656	  769.1	  571.4	 3163.0	...
2099657	  769.1	  570.9	 3160.0	...
2099658	  768.6	  570.7	 3158.0	...
2099659	  768.1	  570.8	 3158.0	...
2099660	  767.7	  570.8	 3157.0	...
2099661	  767.6	  570.7	 3159.0	...
2099662	  768.0	  570.5	 3161.0	...
2099663	  768.4	  570.3	 3161.0	...
2099664	  768.9	  570.2	 3159.0	...
2099665	  768.9	  570.4	 3158.0	...
2099666	  768.9	  570.6	 3158.0	...
2099667	  768.9	  570.5	 3158.0	...
2099668	  768.9	  570.3	 3157.0	...
2099669	  769.0	  570.6	 3156.0	...
2099670	  769.0	  571.3	 3155.0	...
2099671	  768.9	  572.0	 3156.0	...
2099672	  768.6	  571.9	 3157.0	...
2099673	  768.4	  571.7	 3159.0	...
2099674	  768.3	  571.5	 3156.0	...
2099675	  768.4	  571.5	 3153.0	...
2099676	  768.6	  571.3	 3150.0	...
2099677	  768.9	  571.0	 3150.0	...
2099678	  769.0	  570.7	 3150.0	...
2099679	  769.0	  571.1	 3150.0	...
2099680	  769.4	  571.6	 3150.0	...
2099681	  769.7	  572.1	 3152.0	...
2099682	  769.9	  572.2	 3155.0	...
2099683	  769.6	  572.4	 3159.0	...
2099684	  769.3	  572.2	 3160.0	...
2099685	  769.0	  571.9	 3157.0	...
2099686	  769.0	  571.7	 3154.0	...
2099687	  769.1	  571.8	 3151.0	...
2099688	  769.1	  571.8	 3150.0	...
2099689	  769.1	  571.6	 3149.0	...
2099690	  769.0	  571.6	 3149.0	...
2099691	  769.0	  571.6	 3149.0	...
2099692	  769.0	  571.7	 3149.0	...
2099693	  769.1	  571.7	 3148.0	...
2099694	  769.0	  572.0	 3148.0	...
2099695	  769.0	  572.2	 3149.0	...
2099696	  768.9	  572.4	 3150.0	...
2099697	  768.9	  572.4	 3151.0	...
2099698	  768.9	  572.4	 3149.0	...
2099699	  768.2	  572.5	 3147.0	...
2099700	  767.0	  573.2	 3145.0	...
2099701	  765.1	  573.9	 3144.0	...
2099702	  763.9	  574.6	 3142.0	...
2099703	  762.3	  574.7	 3139.0	...
2099704	  760.6	  574.5	 3139.0	...
2099705	  758.4	  574.4	 3140.0	...
2099706	  756.5	  573.5	 3141.0	...
2099707	  755.3	  573.0	 3142.0	...
2099708	  754.5	  571.6	 3142.0	...
2099709	  754.0	  570.4	 3142.0	...
2099710	  753.7	  569.0	 3143.0	...
2099711	  753.7	  567.7	 3143.0	...
2099712	  753.8	  566.8	 3142.0	...
2099713	  754.3	  565.8	 3142.0	...
2099714	  755.2	  565.3	 3141.0	...
2099715	  756.4	  564.7	 3141.0	...
2099716	  757.7	  565.0	 3141.0	...
2099717	  758.7	  565.4	 3141.0	...
2099718	  759.6	  565.8	 3140.0	...
2099719	  760.3	  565.6	 3139.0	...
2099720	  761.0	  565.4	 3138.0	...
2099721	  761.4	  565.9	 3138.0	...
2099722	  761.3	  566.4	 3138.0	...
2099723	  761.4	  567.0	 3138.0	...
2099724	  761.7	  566.8	 3139.0	...
2099725	  761.9	  566.7	 3137.0	...
2099726	  761.9	  566.6	 3135.0	...
2099727	  761.9	  566.4	 3134.0	...
2099728	  761.7	  566.9	 3135.0	...
2099729	  761.5	  567.6	 3138.0	...
2099730	  761.2	  568.2	 3140.0	...
2099731	  761.2	  568.3	 3141.0	...
2099732	  761.4	  568.3	 3141.0	...
2099733	  761.7	  568.3	 3143.0	...
2099734	  761.9	  568.6	 3144.0	...
2099735	  761.6	  569.0	 3143.0	...
2099736	  761.3	  569.3	 3142.0	...
2099737	  761.0	  569.3	 3142.0	...
2099738	  760.6	  569.4	 3144.0	...
2099739	  759.9	  569.8	 3144.0	...
2099740	  759.3	  570.1	 3143.0	...
2099741	  759.0	  570.2	 3140.0	...
2099742	  758.9	  570.1	 3139.0	...
2099743	  759.2	  570.1	 3138.0	...
2099744	  759.5	  570.0	 3139.0	...
2099745	  759.8	  570.0	 3139.0	...
2099746	  759.9	  569.9	 3138.0	...
2099747	  760.0	  569.7	 3137.0	...
2099748	  760.0	  569.6	 3135.0	...
2099749	  759.6	  569.5	 3135.0	...
2099750	  759.3	  569.5	 3136.0	...
2099751	  758.9	  569.7	 3136.0	...
2099752	  759.0	  570.1	 3138.0	...
2099753	  759.0	  570.6	 3138.0	...
2099754	  759.1	  570.8	 3139.0	...
2099755	  758.9	  570.6	 3138.0	...
2099756	  758.8	  570.3	 3138.0	...
2099757	  759.0	  570.0	 3137.0	...
2099758	  759.2	  569.9	 3136.0	...
2099759	  759.5	  569.8	 3134.0	...
2099760	  759.4	  569.9	 3132.0	...
2099761	  759.3	  570.0	 3132.0	...
2099762	  759.3	  570.1	 3133.0	...
2099763	  759.4	  569.9	 3134.0	...
2099764	  759.4	  569.6	 3134.0	...
2099765	  759.2	  569.4	 3134.0	...
2099766	  759.4	  569.4	 3134.0	...
2099767	  759.6	  569.5	 3134.0	...
2099768	  759.9	  569.6	 3135.0	...
2099769	  760.1	  569.9	 3135.0	...
2099770	  760.1	  570.1	 3135.0	...
2099771	  760.1	  570.4	 3135.0	...
2099772	  759.9	  570.5	 3134.0	...
2099773	  759.6	  570.4	 3134.0	...
2099774	  759.3	  570.3	 3133.0	...
2099775	  759.2	  570.3	 3133.0	...
2099776	  759.1	  570.4	 3133.0	...
2099777	  759.0	  570.5	 3133.0	...
2099778	  759.2	  570.7	 3133.0	...
2099779	  759.4	  570.7	 3133.0	...
2099780	  759.6	  570.5	 3133.0	...
2099781	  759.6	  570.3	 3133.0	...
2099782	  759.3	  570.5	 3133.0	...
2099783	  759.0	  570.8	 3134.0	...
2099784	  759.2	  571.0	 3136.0	...
2099785	  759.6	  570.9	 3138.0	...
2099786	  759.9	  570.7	 3138.0	...
2099787	  759.6	  570.6	 3136.0	...
2099788	  759.3	  570.4	 3133.0	...
2099789	  759.3	  570.4	 3130.0	...
2099790	  759.2	  570.5	 3129.0	...
2099791	  759.3	  570.6	 3129.0	...
2099792	  759.4	  570.7	 3129.0	...
2099793	  759.4	  570.7	 3129.0	...
2099794	  759.2	  571.0	 3129.0	...
2099795	  759.3	  571.4	 3131.0	...
2099796	  759.5	  571.2	 3133.0	...
2099797	  759.7	  570.7	 3132.0	...
2099798	  759.6	  570.4	 3130.0	...
2099799	  759.6	  570.4	 3129.0	...
2099800	  759.3	  570.4	 3129.0	...
2099801	  759.0	  570.3	 3130.0	...
2099802	  759.0	  570.0	 3131.0	...
2099803	  759.2	  569.9	 3132.0	...
2099804	  759.4	  569.9	 3134.0	...
2099805	  759.3	  570.1	 3135.0	...
2099806	  759.2	  570.2	 3134.0	...
2099807	  759.2	  570.0	 3134.0	...
2099808	  759.1	  569.7	 3134.0	...
2099809	  759.1	  569.6	 3131.0	...
2099810	  759.1	  569.8	 3129.0	...
2099811	  759.1	  570.0	 3128.0	...
2099812	  759.1	  569.9	 3130.0	...
2099813	  759.0	  569.8	 3132.0	...
2099814	  759.2	  569.8	 3132.0	...
2099815	  759.5	  569.6	 3132.0	...
2099816	  759.8	  569.4	 3131.0	...
2099817	  759.7	  569.2	 3129.0	...
2099818	  759.5	  569.3	 3129.0	...
2099819	  759.6	  569.5	 3131.0	...
2099820	  759.7	  569.6	 3132.0	...
2099821	  759.8	  570.1	 3132.0	...
2099822	  759.9	  570.7	 3132.0	...
2099823	  760.0	  571.1	 3133.0	...
2099824	  760.0	  571.0	 3133.0	...
2099825	  759.7	  570.8	 3133.0	...
2099826	  759.4	  570.8	 3132.0	...
2099827	  759.2	  570.8	 3131.0	...
2099828	  759.4	  570.7	 3130.0	...
2099829	  759.7	  570.7	 3129.0	...
2099830	  760.0	  570.7	 3129.0	...
2099831	  760.0	  570.8	 3131.0	...
2099832	  759.7	  570.8	 3133.0	...
2099833	  759.7	  570.8	 3137.0	...
2099834	  759.9	  571.0	 3138.0	...
2099835	  760.0	  571.1	 3138.0	...
2099836	  759.6	  571.1	 3137.0	...
2099837	  759.2	  570.9	 3137.0	...
2099838	  758.9	  570.7	 3137.0	...
2099839	  758.9	  570.6	 3136.0	...
2099840	  758.7	  570.4	 3134.0	...
2099841	  758.4	  570.3	 3132.0	...
2099842	  758.3	  570.1	 3132.0	...
2099843	  758.4	  570.1	 3134.0	...
2099844	  758.6	  570.1	 3135.0	...
2099845	  758.5	  570.1	 3134.0	...
2099846	  758.5	  570.1	 3134.0	...
2099847	  758.5	  570.1	 3134.0	...
2099848	  758.7	  569.9	 3133.0	...
2099849	  758.8	  569.8	 3131.0	...
2099850	  759.0	  569.9	 3130.0	...
2099851	  759.1	  570.0	 3131.0	...
2099852	  759.6	  570.1	 3132.0	...
2099853	  760.0	  570.2	 3130.0	...
2099854	  759.7	  570.4	 3127.0	...
2099855	  759.2	  570.5	 3126.0	...
2099856	  758.6	  570.3	 3128.0	...
2099857	  758.5	  570.0	 3131.0	...
2099858	  758.4	  569.6	 3132.0	...
2099859	  758.4	  569.4	 3133.0	...
2099860	  758.6	  569.4	 3134.0	...
2099861	  758.8	  569.5	 3134.0	...
2099862	  759.1	  569.7	 3134.0	...
2099863	  759.0	  569.7	 3131.0	...
2099864	  759.0	  569.8	 3128.0	...
2099865	  759.1	  570.0	 3125.0	...
2099866	  759.2	  570.2	 3125.0	...
2099867	  759.2	  570.0	 3126.0	...
2099868	  759.0	  569.8	 3127.0	...
2099869	  758.8	  569.6	 3127.0	...
2099870	  758.7	  569.5	 3129.0	...
2099871	  758.5	  569.6	 3131.0	...
2099872	  758.5	  569.8	 3133.0	...
2099873	  758.8	  570.0	 3132.0	...
2099874	  759.0	  570.0	 3131.0	...
2099875	  759.0	  570.1	 3130.0	...
2099876	  759.0	  570.1	 3129.0	...
2099877	  758.9	  570.0	 3129.0	...
2099878	  758.9	  569.8	 3128.0	...
2099879	  759.0	  569.5	 3128.0	...
2099880	  759.0	  569.5	 3127.0	...
2099881	  759.1	  569.6	 3127.0	...
2099882	  759.1	  569.8	 3129.0	...
2099883	  758.9	  569.8	 3131.0	...
2099884	  758.7	  569.8	 3133.0	...
2099885	  758.7	  569.8	 3132.0	...
2099886	  758.9	  569.8	 3131.0	...
2099887	  759.2	  569.7	 3129.0	...
2099888	  759.3	  569.8	 3129.0	...
2099889	  759.3	  569.8	 3129.0	...
2099890	  759.3	  569.9	 3128.0	...
2099891	  759.2	  569.9	 3126.0	...
2099892	  759.4	  569.8	 3127.0	...
2099893	  759.5	  569.6	 3130.0	...
2099894	  759.6	  569.6	 3131.0	...
2099895	  759.6	  569.8	 3128.0	...
2099896	  759.6	  570.0	 3126.0	...
2099897	  759.6	  570.2	 3126.0	...
2099898	  759.6	  570.0	 3127.0	...
2099899	  759.6	  569.7	 3128.0	...
2099900	  759.7	  569.6	 3127.0	...
2099901	  759.7	  569.9	 3125.0	...
2099902	  759.8	  570.1	 3122.0	...
2099903	  759.5	  570.3	 3120.0	...
2099904	  759.2	  570.3	 3118.0	...
2099905	  758.9	  570.3	 3116.0	...
2099906	  759.1	  570.0	 3116.0	...
2099907	  759.3	  569.8	 3117.0	...
2099908	  759.5	  569.8	 3118.0	...
2099909	  759.5	  570.2	 3119.0	...
2099910	  759.7	  570.4	 3120.0	...
2099911	  759.9	  570.5	 3120.0	...
2099912	  760.2	  570.0	 3120.0	...
2099913	  760.3	  569.4	 3119.0	...
2099914	  760.0	  569.1	 3118.0	...
2099915	  759.6	  569.3	 3119.0	...
2099916	  759.3	  569.6	 3120.0	...
2099917	  759.2	  569.7	 3122.0	...
2099918	  759.2	  569.9	 3123.0	...
2099919	  759.1	  570.2	 3124.0	...
2099920	  759.0	  570.4	 3125.0	...
2099921	  758.9	  570.6	 3124.0	...
2099922	  758.8	  570.7	 3124.0	...
2099923	  758.7	  570.8	 3124.0	...
2099924	  758.7	  570.9	 3123.0	...
2099925	  758.9	  571.0	 3122.0	...
2099926	  759.2	  571.1	 3122.0	...
2099927	  759.5	  571.0	 3124.0	...
2099928	  759.6	  571.0	 3126.0	...
2099929	  759.7	  570.7	 3127.0	...
2099930	  759.6	  570.3	 3127.0	...
2099931	  759.5	  570.0	 3126.0	...
2099932	  759.3	  570.0	 3124.0	...
2099933	  759.1	  570.0	 3121.0	...
2099934	  758.9	  570.2	 3118.0	...
2099935	  759.0	  570.5	 3121.0	...
2099936	  759.0	  570.7	 3125.0	...
2099937	  758.8	  570.9	 3130.0	...
2099938	  758.5	  571.1	 3125.0	...
2099939	  758.4	  571.0	 3121.0	...
2099940	  758.5	  571.0	 3118.0	...
2099941	  758.6	  570.9	 3120.0	...
2099942	  758.8	  570.9	 3123.0	...
2099943	  759.0	  570.6	 3124.0	...
2099944	  759.2	  570.2	 3125.0	...
2099945	  759.3	  569.9	 3124.0	...
2099946	  759.4	  570.3	 3122.0	...
2099947	  759.5	  570.8	 3123.0	...
2099948	  759.6	  571.3	 3123.0	...
2099949	  759.7	  570.9	 3124.0	...
2099950	  759.7	  570.5	 3124.0	...
2099951	  759.5	  570.5	 3125.0	...
2099952	  759.3	  570.9	 3126.0	...
2099953	  759.2	  571.0	 3127.0	...
2099954	  759.2	  570.7	 3126.0	...
2099955	  759.1	  570.6	 3126.0	...
2099956	  759.1	  570.8	 3125.0	...
2099957	  759.0	  571.0	 3126.0	...
2099958	  759.1	  571.2	 3128.0	...
2099959	  759.2	  571.4	 3131.0	...
2099960	  759.4	  571.4	 3133.0	...
2099961	  759.4	  571.4	 3133.0	...
2099962	  759.5	  571.7	 3133.0	...
2099963	  759.6	  572.2	 3130.0	...
2099964	  759.3	  572.7	 3126.0	...
2099965	  758.9	  572.9	 3123.0	...
2099966	  758.6	  573.0	 3124.0	...
2099967	  758.6	  572.7	 3126.0	...
2099968	  758.6	  572.1	 3128.0	...
2099969	  758.6	  571.6	 3128.0	...
2099970	  758.9	  571.8	 3129.0	...
2099971	  759.1	  572.2	 3129.0	...
2099972	  759.3	  572.5	 3129.0	...
2099973	  759.2	  572.4	 3124.0	...
2099974	  759.3	  572.7	 3120.0	...
2099975	  759.6	  573.2	 3115.0	...
2099976	  760.7	  573.5	 3116.0	...
2099977	  761.9	  573.3	 3116.0	...
2099978	  763.4	  573.7	 3118.0	...
2099979	  765.0	  574.4	 3119.0	...
2099980	  766.6	  575.2	 3117.0	...
2099981	  768.2	  575.2	 3115.0	...
2099982	  769.4	  574.9	 3113.0	...
2099983	  770.6	  574.5	 3112.0	...
2099984	  771.8	  574.2	 3112.0	...
2099985	  772.6	  573.9	 3113.0	...
2099986	  772.7	  573.6	 3113.0	...
2099987	  771.9	  573.3	 3114.0	...
2099988	  771.0	  573.3	 3114.0	...
2099989	  769.6	  574.1	 3114.0	...
2099990	  767.8	  575.1	 3114.0	...
2099991	  765.8	  576.1	 3114.0	...
2099992	  764.4	  576.1	 3114.0	...
2099993	  763.6	  576.1	 3113.0	...
2099994	  763.1	  576.0	 3113.0	...
2099995	  762.1	  575.8	 3113.0	...
2099996	  761.4	  575.3	 3114.0	...
2099997	  760.9	  575.0	 3115.0	...
2099998	  761.2	  574.3	 3116.0	...
2099999	  761.4	  573.7	 3116.0	...
2100000	  761.5	  573.2	 3113.0	...
2100001	  761.1	  573.3	 3111.0	...
2100002	  760.6	  573.6	 3109.0	...
2100003	  760.6	  573.9	 3110.0	...
2100004	  761.0	  574.0	 3110.0	...
2100005	  761.3	  573.9	 3109.0	...
2100006	  761.4	  573.7	 3107.0	...
2100007	  761.5	  573.5	 3106.0	...
2100008	  761.6	  574.3	 3106.0	...
2100009	  761.8	  575.1	 3106.0	...
2100010	  762.2	  575.8	 3106.0	...
2100011	  762.4	  575.9	 3106.0	...
2100012	  762.6	  576.1	 3107.0	...
2100013	  762.6	  576.3	 3107.0	...
2100014	  762.7	  576.4	 3108.0	...
2100015	  762.8	  576.3	 3106.0	...
2100016	  762.9	  576.0	 3104.0	...
2100017	  762.7	  575.8	 3105.0	...
2100018	  762.6	  575.7	 3107.0	...
2100019	  762.5	  575.2	 3110.0	...
2100020	  762.5	  574.8	 3111.0	...
2100021	  762.6	  574.4	 3111.0	...
2100022	  762.5	  574.6	 3111.0	...
2100023	  762.6	  574.8	 3108.0	...
2100024	  762.7	  575.0	 3105.0	...
2100025	  762.8	  575.0	 3102.0	...
2100026	  762.8	  575.2	 3101.0	...
2100027	  762.8	  575.6	 3100.0	...
2100028	  762.8	  575.9	 3100.0	...
2100029	  762.7	  575.8	 3101.0	...
2100030	  762.7	  575.4	 3102.0	...
2100031	  762.7	  575.1	 3101.0	...
2100032	  762.6	  575.1	 3100.0	...
2100033	  762.6	  575.2	 3099.0	...
2100034	  762.5	  575.1	 3101.0	...
2100035	  762.4	  575.1	 3103.0	...
2100036	  762.5	  575.0	 3103.0	...
2100037	  762.7	  574.9	 3102.0	...
2100038	  762.8	  574.8	 3099.0	...
2100039	  762.8	  575.1	 3098.0	...
2100040	  762.7	  575.6	 3096.0	...
2100041	  762.7	  576.0	 3094.0	...
2100042	  762.7	  576.1	 3094.0	...
2100043	  762.7	  576.2	 3093.0	...
2100044	  762.7	  576.3	 3093.0	...
2100045	  762.6	  576.2	 3092.0	...
2100046	  762.4	  576.1	 3092.0	...
2100047	  762.4	  576.0	 3092.0	...
2100048	  762.7	  576.2	 3092.0	...
2100049	  763.0	  576.2	 3093.0	...
2100050	  763.2	  576.4	 3093.0	...
2100051	  763.1	  576.7	 3093.0	...
2100052	  763.0	  576.9	 3093.0	...
2100053	  763.3	  577.1	 3094.0	...
2100054	  763.7	  577.3	 3095.0	...
2100055	  764.0	  577.5	 3095.0	...
2100056	  764.0	  577.5	 3095.0	...
2100057	  763.9	  577.1	 3095.0	...
2100058	  763.5	  576.8	 3096.0	...
2100059	  763.1	  576.4	 3095.0	...
2100060	  762.8	  576.3	 3095.0	...
2100061	  762.9	  576.7	 3095.0	...
2100062	  762.9	  577.2	 3094.0	...
2100063	  762.5	  577.7	 3093.0	...
2100064	  762.1	  577.7	 3093.0	...
2100065	  761.7	  577.7	 3092.0	...
2100066	  761.6	  577.8	 3091.0	...
2100067	  762.0	  577.7	 3090.0	...
2100068	  762.6	  577.6	 3090.0	...
2100069	  763.2	  577.5	 3090.0	...
2100070	  763.1	  577.6	 3090.0	...
2100071	  763.1	  577.6	 3090.0	...
2100072	  763.2	  577.6	 3091.0	...
2100073	  763.4	  577.5	 3092.0	...
2100074	  763.6	  577.4	 3092.0	...
2100075	  763.5	  577.3	 3091.0	...
2100076	  763.4	  577.4	 3090.0	...
2100077	  763.3	  577.2	 3089.0	...
2100078	  763.3	  577.0	 3089.0	...
2100079	  763.4	  577.1	 3089.0	...
2100080	  763.4	  577.3	 3090.0	...
2100081	  763.4	  577.7	 3087.0	...
2100082	  763.4	  577.9	 3084.0	...
2100083	  763.4	  578.2	 3080.0	...
2100084	  763.5	  578.3	 3081.0	...
2100085	  763.6	  578.4	 3082.0	...
2100086	  763.6	  578.1	 3083.0	...
2100087	  763.6	  577.7	 3082.0	...
2100088	  763.5	  577.3	 3078.0	...
2100089	  763.4	  577.6	 3075.0	...
2100090	  763.4	  578.0	 3072.0	...
2100091	  763.4	  578.2	 3072.0	...
2100092	  763.4	  578.0	 3073.0	...
2100093	  763.2	  577.8	 3073.0	...
2100094	  763.0	  577.8	 3075.0	...
2100095	  762.9	  577.8	 3076.0	...
2100096	  763.1	  577.7	 3077.0	...
2100097	  763.2	  578.0	 3076.0	...
2100098	  763.3	  578.2	 3075.0	...
2100099	  763.3	  577.8	 3074.0	...
2100100	  763.4	  577.2	 3073.0	...
2100101	  763.5	  577.1	 3073.0	...
2100102	  763.7	  577.7	 3073.0	...
2100103	  763.9	  578.3	 3072.0	...
2100104	  764.0	  578.3	 3071.0	...
2100105	  763.9	  578.4	 3070.0	...
2100106	  763.8	  578.4	 3069.0	...
2100107	  763.9	  578.3	 3068.0	...
2100108	  764.0	  578.2	 3068.0	...
2100109	  764.2	  577.9	 3066.0	...
2100110	  764.3	  577.8	 3066.0	...
2100111	  764.1	  577.8	 3066.0	...
2100112	  763.9	  577.6	 3067.0	...
2100113	  763.8	  577.4	 3066.0	...
2100114	  763.9	  577.1	 3065.0	...
2100115	  764.0	  577.1	 3064.0	...
2100116	  764.0	  577.2	 3064.0	...
2100117	  764.2	  577.4	 3063.0	...
2100118	  764.4	  577.5	 3063.0	...
2100119	  764.5	  577.5	 3063.0	...
2100120	  764.6	  577.3	 3062.0	...
2100121	  764.5	  577.0	 3062.0	...
2100122	  764.2	  576.9	 3061.0	...
2100123	  764.0	  576.8	 3061.0	...
2100124	  763.9	  576.7	 3059.0	...
2100125	  764.0	  576.7	 3057.0	...
2100126	  764.2	  576.7	 3056.0	...
2100127	  764.5	  576.8	 3056.0	...
2100128	  764.7	  576.7	 3057.0	...
2100129	  764.8	  576.7	 3058.0	...
2100130	  765.0	  576.8	 3054.0	...
2100131	  765.2	  577.0	 3048.0	...
2100132	  765.3	  577.4	 3044.0	...
2100133	  765.1	  577.7	 3044.0	...
2100134	  764.9	  577.6	 3046.0	...
2100135	  764.6	  577.3	 3048.0	...
2100136	  764.8	  576.9	 3049.0	...
2100137	  765.0	  576.8	 3049.0	...
2100138	  765.2	  576.8	 3048.0	...
2100139	  765.1	  577.0	 3047.0	...
2100140	  765.1	  577.2	 3047.0	...
2100141	  765.1	  577.3	 3046.0	...
2100142	  765.1	  577.4	 3046.0	...
2100143	  765.2	  577.3	 3046.0	...
2100144	  765.3	  577.3	 3043.0	...
2100145	  765.4	  577.3	 3040.0	...
2100146	  765.3	  577.2	 3038.0	...
2100147	  765.0	  577.2	 3038.0	...
2100148	  764.8	  577.3	 3042.0	...
2100149	  764.7	  577.4	 3045.0	...
2100150	  764.6	  577.5	 3045.0	...
2100151	  764.6	  577.4	 3042.0	...
2100152	  764.7	  577.4	 3039.0	...
2100153	  764.8	  577.3	 3038.0	...
2100154	  764.9	  577.2	 3037.0	...
2100155	  765.1	  577.4	 3036.0	...
2100156	  765.2	  577.8	 3035.0	...
2100157	  765.2	  578.2	 3034.0	...
2100158	  765.4	  578.3	 3033.0	...
2100159	  765.5	  578.3	 3034.0	...
2100160	  765.6	  578.3	 3035.0	...
2100161	  765.6	  578.4	 3035.0	...
2100162	  765.7	  578.5	 3038.0	...
2100163	  765.8	  578.6	 3040.0	...
2100164	  766.0	  578.4	 3041.0	...
2100165	  766.1	  577.8	 3038.0	...
2100166	  766.0	  577.2	 3036.0	...
2100167	  765.9	  576.9	 3035.0	...
2100168	  765.7	  577.0	 3035.0	...
2100169	  765.6	  577.2	 3033.0	...
2100170	  765.4	  577.4	 3030.0	...
2100171	  765.3	  577.7	 3028.0	...
2100172	  765.2	  578.2	 3028.0	...
2100173	  765.4	  578.5	 3028.0	...
2100174	  765.6	  578.8	 3028.0	...
2100175	  765.7	  578.9	 3027.0	...
2100176	  765.8	  579.0	 3028.0	...
2100177	  765.7	  579.2	 3028.0	...
2100178	  765.6	  579.2	 3029.0	...
2100179	  766.1	  579.0	 3030.0	...
2100180	  766.6	  578.7	 3028.0	...
2100181	  767.2	  578.4	 3025.0	...
2100182	  767.1	  578.6	 3022.0	...
2100183	  767.2	  578.8	 3021.0	...
2100184	  767.4	  578.8	 3019.0	...
2100185	  767.1	  578.7	 3017.0	...
2100186	  766.8	  578.6	 3015.0	...
2100187	  766.5	  578.6	 3013.0	...
2100188	  766.6	  578.4	 3011.0	...
2100189	  766.7	  578.1	 3013.0	...
2100190	  766.8	  578.3	 3016.0	...
2100191	  766.9	  578.6	 3018.0	...
2100192	  767.0	  578.9	 3017.0	...
2100193	  767.2	  578.9	 3014.0	...
2100194	  767.2	  578.9	 3011.0	...
2100195	  767.2	  579.0	 3009.0	...
2100196	  767.2	  578.9	 3009.0	...
2100197	  767.3	  578.8	 3010.0	...
2100198	  767.2	  578.7	 3011.0	...
2100199	  767.3	  578.7	 3012.0	...
2100200	  767.3	  578.6	 3013.0	...
2100201	  767.4	  578.6	 3011.0	...
2100202	  767.3	  578.6	 3008.0	...
2100203	  767.5	  578.6	 3005.0	...
2100204	  767.7	  578.6	 3004.0	...
2100205	  768.0	  578.5	 3004.0	...
2100206	  767.9	  578.3	 3006.0	...
2100207	  767.8	  578.1	 3008.0	...
2100208	  767.7	  578.1	 3010.0	...
2100209	  767.6	  578.4	 3012.0	...
2100210	  767.7	  578.7	 3012.0	...
2100211	  767.7	  578.5	 3011.0	...
2100212	  767.7	  578.4	 3008.0	...
2100213	  767.7	  578.3	 3005.0	...
2100214	  767.9	  578.3	 3004.0	...
2100215	  768.1	  578.3	 3003.0	...
2100216	  768.3	  578.5	 3004.0	...
2100217	  768.3	  578.7	 3005.0	...
2100218	  768.4	  579.0	 3006.0	...
2100219	  768.5	  579.3	 3005.0	...
2100220	  768.6	  578.7	 3004.0	...
2100221	  768.5	  578.0	 3003.0	...
2100222	  768.4	  577.8	 3004.0	...
2100223	  768.3	  578.3	 3005.0	...
2100224	  768.3	  578.7	 3005.0	...
2100225	  768.3	  578.7	 3003.0	...
2100226	  768.5	  578.8	 3001.0	...
2100227	  768.7	  578.8	 2999.0	...
2100228	  768.9	  578.9	 2998.0	...
2100229	  768.9	  578.9	 2998.0	...
2100230	  768.3	  579.0	 2997.0	...
EFIX R   2099404	2100230	827	  763.5	  571.9	   3144
SSACC R  2100231
2100231	  767.3	  579.2	 2996.0	...
2100232	  765.7	  579.4	 2997.0	...
2100233	  763.8	  579.7	 2997.0	...
2100234	  761.0	  579.9	 2996.0	...
2100235	  758.3	  580.1	 2995.0	...
2100236	  755.0	  580.5	 2994.0	...
2100237	  752.1	  580.3	 2994.0	...
2100238	  749.1	  579.9	 2994.0	...
2100239	  746.3	  578.8	 2994.0	...
2100240	  744.1	  577.8	 2993.0	...
2100241	  742.1	  576.2	 2992.0	...
ESACC R  2100231	2100241	11	  767.3	  579.2	  742.1	  576.2	   0.54	     56
SFIX R   2100242
2100242	  741.4	  575.0	 2990.0	...
2100243	  741.1	  574.1	 2990.0	...
2100244	  741.3	  573.6	 2989.0	...
2100245	  741.5	  572.4	 2989.0	...
2100246	  742.0	  571.5	 2988.0	...
2100247	  743.1	  570.6	 2987.0	...
2100248	  744.2	  570.4	 2983.0	...
2100249	  745.8	  570.5	 2980.0	...
2100250	  747.2	  570.7	 2977.0	...
2100251	  748.6	  570.9	 2977.0	...
2100252	  749.3	  570.7	 2976.0	...
2100253	  749.8	  570.6	 2977.0	...
2100254	  750.2	  570.5	 2977.0	...
2100255	  750.5	  570.3	 2979.0	...
2100256	  750.9	  570.0	 2981.0	...
2100257	  751.3	  569.7	 2982.0	...
2100258	  751.7	  569.5	 2982.0	...
2100259	  751.6	  569.5	 2982.0	...
2100260	  751.6	  569.7	 2981.0	...
2100261	  751.9	  570.0	 2980.0	...
2100262	  752.2	  570.4	 2978.0	...
2100263	  752.5	  570.8	 2977.0	...
2100264	  752.5	  571.0	 2978.0	...
2100265	  752.6	  571.3	 2979.0	...
2100266	  752.6	  571.4	 2979.0	...
2100267	  752.6	  571.5	 2980.0	...
2100268	  752.6	  571.5	 2981.0	...
2100269	  752.5	  571.6	 2982.0	...
2100270	  752.4	  571.5	 2982.0	...
2100271	  752.0	  571.5	 2980.0	...
2100272	  751.4	  571.3	 2978.0	...
2100273	  750.8	  571.2	 2976.0	...
2100274	  750.6	  571.3	 2975.0	...
2100275	  750.7	  571.2	 2973.0	...
2100276	  750.6	  571.0	 2973.0	...
2100277	  750.6	  571.2	 2972.0	...
2100278	  750.6	  571.7	 2971.0	...
2100279	  750.7	  572.2	 2968.0	...
2100280	  750.9	  572.2	 2965.0	...
2100281	  750.9	  572.3	 2964.0	...
2100282	  750.7	  572.4	 2966.0	...
2100283	  750.5	  572.5	 2969.0	...
2100284	  750.4	  572.4	 2971.0	...
2100285	  750.3	  572.3	 2971.0	...
2100286	  750.3	  572.5	 2971.0	...
2100287	  750.4	  573.3	 2972.0	...
2100288	  750.3	  574.0	 2972.0	...
2100289	  750.1	  574.3	 2972.0	...
2100290	  750.0	  574.1	 2971.0	...
2100291	  749.9	  573.8	 2973.0	...
2100292	  750.2	  573.6	 2974.0	...
2100293	  750.5	  573.5	 2976.0	...
2100294	  750.8	  573.7	 2974.0	...
2100295	  750.9	  573.8	 2973.0	...
2100296	  751.0	  574.0	 2973.0	...
2100297	  751.1	  574.0	 2974.0	...
2100298	  751.2	  574.1	 2975.0	...
2100299	  751.1	  573.9	 2975.0	...
2100300	  751.3	  573.8	 2976.0	...
2100301	  751.4	  573.6	 2977.0	...
2100302	  751.6	  573.8	 2977.0	...
2100303	  751.4	  573.9	 2976.0	...
2100304	  751.3	  573.8	 2974.0	...
2100305	  751.2	  573.8	 2973.0	...
2100306	  751.0	  573.8	 2973.0	...
2100307	  750.7	  573.8	 2973.0	...
2100308	  750.8	  574.2	 2972.0	...
2100309	  751.1	  574.6	 2972.0	...
2100310	  751.5	  574.6	 2972.0	...
2100311	  751.6	  574.4	 2972.0	...
2100312	  751.6	  574.1	 2972.0	...
2100313	  751.5	  574.2	 2972.0	...
2100314	  751.4	  574.2	 2972.0	...
2100315	  751.4	  574.0	 2973.0	...
2100316	  751.3	  573.9	 2973.0	...
2100317	  751.3	  573.7	 2974.0	...
2100318	  751.2	  573.7	 2973.0	...
2100319	  751.2	  573.9	 2971.0	...
2100320	  751.2	  574.1	 2968.0	...
2100321	  751.3	  574.3	 2970.0	...
2100322	  751.4	  574.3	 2974.0	...
2100323	  751.5	  574.2	 2977.0	...
2100324	  751.5	  574.2	 2977.0	...
2100325	  751.5	  574.1	 2977.0	...
2100326	  751.6	  574.0	 2976.0	...
2100327	  751.6	  573.8	 2975.0	...
2100328	  751.6	  573.7	 2975.0	...
2100329	  751.7	  573.7	 2976.0	...
2100330	  751.8	  573.9	 2978.0	...
2100331	  751.9	  574.0	 2978.0	...
2100332	  751.7	  574.2	 2978.0	...
2100333	  751.5	  574.1	 2977.0	...
2100334	  751.7	  574.2	 2978.0	...
2100335	  752.0	  574.3	 2977.0	...
2100336	  752.4	  574.4	 2977.0	...
2100337	  752.4	  574.4	 2978.0	...
2100338	  752.3	  574.3	 2977.0	...
2100339	  752.3	  574.3	 2975.0	...
2100340	  752.3	  574.4	 2976.0	...
2100341	  752.3	  574.5	 2978.0	...
2100342	  752.3	  574.6	 2980.0	...
2100343	  752.3	  574.8	 2980.0	...
2100344	  752.3	  574.9	 2980.0	...
2100345	  752.4	  575.0	 2979.0	...
2100346	  752.5	  575.0	 2976.0	...
2100347	  752.5	  575.0	 2972.0	...
2100348	  752.5	  575.0	 2972.0	...
2100349	  752.4	  575.1	 2974.0	...
2100350	  752.6	  575.0	 2976.0	...
2100351	  753.1	  575.0	 2975.0	...
2100352	  753.6	  575.0	 2975.0	...
2100353	  753.8	  575.0	 2975.0	...
2100354	  753.8	  574.9	 2975.0	...
2100355	  753.9	  574.8	 2975.0	...
2100356	  753.9	  574.7	 2976.0	...
2100357	  753.9	  574.8	 2977.0	...
2100358	  753.7	  574.8	 2979.0	...
2100359	  753.6	  574.9	 2980.0	...
2100360	  753.6	  574.9	 2980.0	...
2100361	  753.7	  575.0	 2980.0	...
2100362	  753.7	  575.1	 2980.0	...
2100363	  753.7	  574.3	 2979.0	...
2100364	  753.8	  573.5	 2979.0	...
2100365	  753.8	  573.0	 2979.0	...
2100366	  753.8	  573.4	 2979.0	...
2100367	  753.8	  573.9	 2980.0	...
2100368	  753.7	  574.1	 2980.0	...
2100369	  753.6	  574.3	 2980.0	...
2100370	  753.6	  574.2	 2978.0	...
2100371	  753.5	  574.2	 2976.0	...
2100372	  753.5	  574.3	 2977.0	...
2100373	  753.6	  574.4	 2979.0	...
2100374	  753.7	  574.3	 2982.0	...
2100375	  753.8	  573.9	 2982.0	...
2100376	  753.8	  573.4	 2981.0	...
2100377	  753.8	  572.9	 2978.0	...
2100378	  754.0	  572.4	 2978.0	...
2100379	  754.2	  572.2	 2981.0	...
2100380	  754.3	  571.9	 2982.0	...
2100381	  754.4	  571.8	 2982.0	...
2100382	  754.5	  571.7	 2981.0	...
2100383	  754.8	  572.1	 2981.0	...
2100384	  754.9	  572.7	 2982.0	...
2100385	  754.9	  573.2	 2981.0	...
2100386	  754.6	  573.1	 2980.0	...
2100387	  754.3	  572.9	 2979.0	...
2100388	  754.3	  572.7	 2979.0	...
2100389	  754.6	  572.6	 2982.0	...
2100390	  754.7	  572.7	 2984.0	...
2100391	  754.7	  572.9	 2986.0	...
2100392	  754.6	  573.1	 2986.0	...
2100393	  754.4	  573.1	 2986.0	...
2100394	  754.2	  572.9	 2984.0	...
2100395	  753.8	  572.8	 2983.0	...
2100396	  753.7	  572.8	 2983.0	...
2100397	  754.0	  572.6	 2983.0	...
2100398	  754.4	  572.4	 2984.0	...
2100399	  754.9	  572.4	 2984.0	...
2100400	  755.0	  572.4	 2984.0	...
2100401	  755.1	  572.5	 2984.0	...
2100402	  755.2	  572.5	 2985.0	...
2100403	  755.2	  572.7	 2987.0	...
2100404	  755.1	  572.6	 2989.0	...
2100405	  755.2	  572.4	 2991.0	...
2100406	  755.2	  572.5	 2990.0	...
2100407	  755.0	  573.0	 2989.0	...
2100408	  754.7	  573.3	 2987.0	...
2100409	  754.4	  573.4	 2984.0	...
2100410	  754.4	  573.3	 2982.0	...
2100411	  754.5	  573.4	 2980.0	...
2100412	  754.6	  573.2	 2981.0	...
2100413	  754.6	  573.0	 2983.0	...
2100414	  754.5	  573.0	 2986.0	...
2100415	  754.5	  573.1	 2989.0	...
MSG	2100416 0000 _ Experiment Start
2100416	  754.5	  573.2	 2990.0	...
2100417	  754.7	  573.1	 2990.0	...
2100418	  754.8	  573.0	 2989.0	...
2100419	  754.9	  572.7	 2988.0	...
2100420	  754.9	  572.6	 2986.0	...
2100421	  754.9	  572.7	 2986.0	...
2100422	  754.9	  572.8	 2984.0	...
2100423	  754.8	  572.9	 2983.0	...
2100424	  754.8	  573.0	 2983.0	...
2100425	  754.8	  573.2	 2985.0	...
2100426	  754.7	  573.5	 2986.0	...
2100427	  754.9	  573.5	 2987.0	...
2100428	  755.4	  573.5	 2986.0	...
2100429	  755.9	  573.4	 2985.0	...
2100430	  756.0	  573.4	 2984.0	...
2100431	  755.8	  573.5	 2983.0	...
2100432	  755.6	  573.4	 2984.0	...
2100433	  755.4	  573.2	 2985.0	...
2100434	  755.4	  573.0	 2986.0	...
2100435	  755.4	  573.0	 2987.0	...
2100436	  755.5	  573.1	 2987.0	...
2100437	  755.3	  573.2	 2988.0	...
2100438	  755.2	  573.4	 2991.0	...
2100439	  755.0	  573.7	 2994.0	...
2100440	  755.0	  573.9	 2995.0	...
2100441	  755.0	  573.9	 2994.0	...
2100442	  755.1	  573.9	 2994.0	...
2100443	  755.2	  573.9	 2994.0	...
2100444	  755.3	  573.8	 2994.0	...
2100445	  755.3	  573.7	 2993.0	...
2100446	  755.2	  573.8	 2992.0	...
2100447	  755.2	  573.7	 2992.0	...
2100448	  755.2	  573.7	 2993.0	...
2100449	  755.2	  573.9	 2994.0	...
2100450	  755.6	  574.2	 2994.0	...
2100451	  756.1	  574.5	 2994.0	...
2100452	  757.1	  574.4	 2994.0	...
EFIX R   2100242	2100452	211	  752.6	  573.2	   2980
SSACC R  2100453
2100453	  758.2	  574.1	 2994.0	...
2100454	  759.4	  573.7	 2994.0	...
2100455	  761.1	  573.2	 2994.0	...
2100456	  763.2	  572.9	 2994.0	...
2100457	  766.4	  572.6	 2996.0	...
2100458	  768.9	  572.4	 2997.0	...
2100459	  771.3	  571.4	 2999.0	...
2100460	  773.2	  569.7	 2999.0	...
2100461	  775.2	  568.1	 2999.0	...
ESACC R  2100453	2100461	9	  758.2	  574.1	  775.2	  568.1	   0.38	     47
SFIX R   2100462
2100462	  776.5	  567.5	 2999.0	...
2100463	  777.1	  567.3	 2999.0	...
2100464	  777.4	  567.0	 2997.0	...
2100465	  777.4	  566.6	 2995.0	...
2100466	  777.1	  566.4	 2996.0	...
2100467	  776.7	  566.2	 3000.0	...
2100468	  776.1	  566.0	 3001.0	...
2100469	  775.9	  565.9	 2999.0	...
2100470	  775.8	  567.0	 2999.0	...
2100471	  775.6	  568.0	 3001.0	...
2100472	  775.4	  569.0	 3002.0	...
2100473	  775.6	  569.7	 3000.0	...
2100474	  776.0	  570.5	 2998.0	...
2100475	  776.4	  571.3	 2997.0	...
2100476	  776.4	  571.4	 2996.0	...
2100477	  776.4	  571.6	 2996.0	...
2100478	  776.5	  571.9	 2995.0	...
2100479	  775.9	  572.2	 2994.0	...
2100480	  775.1	  572.1	 2994.0	...
2100481	  774.2	  572.1	 2994.0	...
2100482	  773.7	  571.8	 2994.0	...
2100483	  773.5	  571.0	 2994.0	...
2100484	  773.4	  570.3	 2994.0	...
2100485	  773.1	  569.7	 2994.0	...
2100486	  772.8	  569.9	 2995.0	...
2100487	  772.5	  570.1	 2998.0	...
2100488	  772.4	  570.2	 3001.0	...
2100489	  772.4	  570.2	 3002.0	...
2100490	  772.5	  570.1	 3000.0	...
2100491	  772.4	  570.1	 2999.0	...
2100492	  772.3	  570.3	 2999.0	...
2100493	  772.2	  570.5	 2999.0	...
2100494	  772.3	  570.8	 3000.0	...
2100495	  772.5	  570.9	 2999.0	...
2100496	  772.7	  570.9	 2998.0	...
2100497	  772.8	  570.9	 2997.0	...
2100498	  772.9	  571.0	 2997.0	...
2100499	  773.1	  571.1	 2998.0	...
2100500	  773.2	  571.4	 3002.0	...
2100501	  773.3	  571.6	 3006.0	...
2100502	  773.3	  571.5	 3009.0	...
2100503	  773.4	  571.3	 3008.0	...
2100504	  773.4	  571.0	 3005.0	...
2100505	  773.4	  571.0	 3004.0	...
2100506	  773.5	  571.0	 3003.0	...
2100507	  773.5	  571.0	 3004.0	...
2100508	  773.5	  571.4	 3005.0	...
2100509	  773.6	  571.7	 3004.0	...
2100510	  773.7	  571.9	 3003.0	...
2100511	  773.8	  571.8	 3002.0	...
2100512	  773.8	  571.7	 3002.0	...
2100513	  773.9	  571.8	 3002.0	...
2100514	  774.0	  572.0	 3002.0	...
2100515	  774.0	  572.2	 3002.0	...
2100516	  774.0	  572.2	 3002.0	...
2100517	  773.9	  572.3	 3001.0	...
2100518	  773.9	  572.3	 3000.0	...
2100519	  773.9	  571.8	 2999.0	...
2100520	  773.8	  571.3	 2999.0	...
2100521	  773.4	  571.5	 3000.0	...
2100522	  773.1	  572.1	 3000.0	...
2100523	  772.9	  572.7	 3001.0	...
2100524	  772.9	  572.9	 3001.0	...
2100525	  772.9	  573.1	 2999.0	...
2100526	  773.0	  573.3	 2998.0	...
2100527	  773.2	  573.3	 2998.0	...
2100528	  773.4	  573.1	 2998.0	...
2100529	  773.4	  573.2	 2998.0	...
2100530	  773.4	  573.2	 2997.0	...
2100531	  773.5	  573.4	 2998.0	...
2100532	  773.7	  573.6	 2999.0	...
2100533	  773.9	  573.8	 3000.0	...
2100534	  773.8	  573.9	 3000.0	...
2100535	  773.7	  573.8	 3000.0	...
2100536	  773.6	  573.7	 3001.0	...
2100537	  773.6	  573.6	 3000.0	...
2100538	  773.7	  573.6	 3000.0	...
2100539	  773.8	  573.7	 3000.0	...
2100540	  774.0	  573.9	 2999.0	...
2100541	  773.9	  574.1	 2999.0	...
2100542	  773.8	  573.7	 2998.0	...
2100543	  773.7	  573.2	 2997.0	...
2100544	  773.6	  572.7	 2996.0	...
2100545	  773.8	  572.6	 2995.0	...
2100546	  774.1	  572.7	 2995.0	...
2100547	  774.4	  572.9	 2994.0	...
2100548	  774.4	  573.2	 2993.0	...
2100549	  774.5	  573.1	 2993.0	...
2100550	  774.5	  573.0	 2994.0	...
2100551	  774.5	  572.7	 2995.0	...
2100552	  774.5	  572.6	 2995.0	...
2100553	  774.6	  573.0	 2994.0	...
2100554	  774.4	  573.5	 2994.0	...
2100555	  774.3	  574.1	 2994.0	...
2100556	  774.2	  574.1	 2995.0	...
2100557	  774.1	  574.1	 2995.0	...
2100558	  774.1	  574.0	 2994.0	...
2100559	  773.9	  574.0	 2992.0	...
2100560	  774.3	  574.0	 2991.0	...
2100561	  774.6	  574.0	 2992.0	...
2100562	  774.7	  574.0	 2995.0	...
2100563	  774.6	  573.9	 2996.0	...
2100564	  774.6	  573.9	 2996.0	...
2100565	  774.7	  573.8	 2995.0	...
2100566	  774.8	  573.8	 2994.0	...
2100567	  774.7	  573.7	 2994.0	...
2100568	  774.8	  573.7	 2995.0	...
2100569	  774.9	  573.8	 2996.0	...
2100570	  775.1	  573.9	 2994.0	...
2100571	  775.3	  573.9	 2991.0	...
2100572	  775.3	  573.9	 2990.0	...
2100573	  775.3	  574.0	 2991.0	...
2100574	  775.3	  574.1	 2992.0	...
2100575	  775.4	  574.3	 2990.0	...
2100576	  775.4	  574.3	 2990.0	...
2100577	  775.5	  574.3	 2990.0	...
2100578	  775.3	  574.3	 2990.0	...
2100579	  775.1	  574.3	 2989.0	...
2100580	  774.8	  574.4	 2988.0	...
2100581	  774.7	  574.5	 2988.0	...
2100582	  774.5	  574.6	 2989.0	...
2100583	  774.5	  574.4	 2990.0	...
2100584	  774.7	  574.4	 2991.0	...
2100585	  774.8	  574.4	 2991.0	...
2100586	  775.3	  574.1	 2988.0	...
2100587	  775.7	  573.8	 2985.0	...
2100588	  775.7	  573.6	 2982.0	...
2100589	  775.5	  573.5	 2981.0	...
2100590	  775.3	  573.5	 2981.0	...
2100591	  775.4	  573.4	 2980.0	...
2100592	  775.4	  573.4	 2980.0	...
2100593	  775.4	  573.5	 2981.0	...
2100594	  775.1	  574.0	 2982.0	...
2100595	  774.7	  574.5	 2983.0	...
2100596	  774.7	  574.2	 2983.0	...
2100597	  774.9	  573.4	 2982.0	...
2100598	  775.2	  573.3	 2981.0	...
2100599	  775.4	  574.0	 2977.0	...
2100600	  775.7	  574.7	 2974.0	...
2100601	  776.0	  574.8	 2971.0	...
2100602	  776.2	  574.9	 2970.0	...
2100603	  776.2	  574.9	 2970.0	...
2100604	  776.5	  575.0	 2970.0	...
2100605	  776.6	  575.0	 2970.0	...
2100606	  776.8	  574.7	 2972.0	...
2100607	  776.8	  574.5	 2972.0	...
2100608	  776.6	  574.4	 2973.0	...
2100609	  776.5	  574.5	 2972.0	...
2100610	  776.4	  574.6	 2971.0	...
2100611	  776.4	  574.7	 2969.0	...
2100612	  776.4	  574.8	 2968.0	...
2100613	  776.4	  575.0	 2967.0	...
2100614	  776.2	  575.2	 2967.0	...
2100615	  775.9	  575.5	 2967.0	...
2100616	  775.6	  575.7	 2967.0	...
2100617	  775.5	  575.5	 2968.0	...
2100618	  775.3	  575.2	 2968.0	...
2100619	  775.3	  575.2	 2967.0	...
2100620	  775.3	  575.5	 2966.0	...
2100621	  775.5	  575.7	 2965.0	...
2100622	  775.7	  575.6	 2965.0	...
2100623	  775.9	  575.6	 2964.0	...
2100624	  776.0	  575.7	 2963.0	...
2100625	  776.0	  576.0	 2964.0	...
2100626	  776.0	  576.5	 2966.0	...
2100627	  776.0	  576.7	 2967.0	...
2100628	  775.7	  577.0	 2967.0	...
MSG	2100629 0000 _ Number On
2100629	  775.3	  577.2	 2964.0	...
2100630	  774.9	  577.2	 2962.0	...
2100631	  774.9	  577.1	 2960.0	...
2100632	  774.9	  576.8	 2960.0	...
2100633	  775.1	  576.6	 2960.0	...
2100634	  775.3	  576.5	 2960.0	...
2100635	  775.4	  576.2	 2960.0	...
2100636	  775.5	  575.9	 2960.0	...
2100637	  775.4	  575.6	 2960.0	...
2100638	  775.1	  576.0	 2959.0	...
2100639	  774.9	  576.3	 2958.0	...
2100640	  775.3	  576.6	 2958.0	...
2100641	  775.9	  576.4	 2957.0	...
2100642	  776.5	  576.3	 2956.0	...
2100643	  776.6	  576.3	 2954.0	...
2100644	  776.3	  576.4	 2951.0	...
2100645	  776.1	  576.4	 2950.0	...
2100646	  776.1	  576.3	 2949.0	...
2100647	  776.1	  576.4	 2948.0	...
2100648	  776.2	  576.5	 2947.0	...
2100649	  776.2	  576.6	 2946.0	...
2100650	  776.2	  576.4	 2943.0	...
2100651	  776.5	  576.1	 2942.0	...
2100652	  776.7	  576.0	 2941.0	...
2100653	  776.9	  576.0	 2942.0	...
2100654	  776.6	  576.0	 2943.0	...
2100655	  776.4	  576.0	 2944.0	...
2100656	  776.3	  576.1	 2944.0	...
2100657	  776.3	  576.2	 2944.0	...
2100658	  776.2	  576.3	 2943.0	...
2100659	  776.1	  576.4	 2943.0	...
2100660	  776.0	  576.5	 2942.0	...
2100661	  776.2	  576.6	 2942.0	...
2100662	  776.4	  576.8	 2941.0	...
2100663	  776.7	  577.0	 2941.0	...
2100664	  776.6	  577.3	 2941.0	...
2100665	  776.7	  577.3	 2942.0	...
2100666	  776.8	  577.2	 2942.0	...
2100667	  776.8	  576.8	 2941.0	...
2100668	  776.7	  576.7	 2940.0	...
2100669	  776.7	  576.5	 2940.0	...
2100670	  776.7	  576.6	 2939.0	...
2100671	  776.9	  576.7	 2938.0	...
2100672	  777.0	  576.8	 2938.0	...
2100673	  777.0	  576.9	 2936.0	...
2100674	  776.7	  577.0	 2933.0	...
2100675	  776.4	  577.1	 2931.0	...
2100676	  776.4	  577.6	 2931.0	...
2100677	  776.8	  578.1	 2932.0	...
2100678	  777.2	  578.7	 2934.0	...
2100679	  777.3	  578.8	 2936.0	...
2100680	  777.4	  578.8	 2936.0	...
2100681	  777.3	  578.9	 2935.0	...
2100682	  777.2	  578.8	 2934.0	...
2100683	  777.3	  578.6	 2934.0	...
2100684	  777.5	  578.9	 2936.0	...
2100685	  777.8	  579.5	 2939.0	...
2100686	  777.8	  579.9	 2942.0	...
2100687	  778.0	  579.7	 2942.0	...
2100688	  778.2	  579.5	 2939.0	...
2100689	  778.3	  579.6	 2935.0	...
2100690	  778.2	  579.6	 2930.0	...
2100691	  778.0	  579.5	 2929.0	...
2100692	  778.0	  579.3	 2928.0	...
2100693	  778.0	  579.1	 2928.0	...
2100694	  778.0	  579.1	 2928.0	...
2100695	  778.1	  579.8	 2928.0	...
2100696	  778.4	  580.4	 2928.0	...
2100697	  778.5	  581.0	 2925.0	...
2100698	  778.6	  581.1	 2923.0	...
2100699	  778.5	  581.0	 2921.0	...
2100700	  778.6	  580.9	 2923.0	...
2100701	  778.5	  580.8	 2925.0	...
2100702	  778.5	  580.4	 2924.0	...
2100703	  778.4	  579.9	 2921.0	...
2100704	  778.4	  579.9	 2918.0	...
2100705	  778.5	  580.3	 2918.0	...
2100706	  778.6	  580.6	 2918.0	...
2100707	  778.4	  580.6	 2919.0	...
2100708	  778.2	  580.8	 2918.0	...
2100709	  778.0	  581.2	 2917.0	...
2100710	  778.1	  581.5	 2917.0	...
2100711	  778.1	  581.6	 2916.0	...
2100712	  777.5	  581.8	 2914.0	...
2100713	  776.3	  582.1	 2912.0	...
EFIX R   2100462	2100713	252	  775.4	  574.6	   2973
SSACC R  2100714
2100714	  774.7	  582.5	 2910.0	...
2100715	  773.1	  583.8	 2909.0	...
2100716	  770.9	  585.2	 2908.0	...
2100717	  768.7	  586.6	 2906.0	...
2100718	  766.4	  587.1	 2904.0	...
2100719	  764.6	  587.1	 2903.0	...
2100720	  762.4	  587.0	 2903.0	...
ESACC R  2100714	2100720	7	  774.7	  582.5	  762.4	  587.0	   0.28	     41
SFIX R   2100721
2100721	  760.7	  586.9	 2902.0	...
2100722	  759.9	  586.4	 2901.0	...
2100723	  759.8	  585.9	 2902.0	...
2100724	  759.6	  585.1	 2899.0	...
2100725	  759.4	  584.7	 2897.0	...
2100726	  759.1	  584.4	 2895.0	...
2100727	  758.7	  584.1	 2895.0	...
2100728	  758.1	  583.9	 2894.0	...
2100729	  757.1	  583.9	 2892.0	...
2100730	  756.3	  584.2	 2888.0	...
2100731	  755.6	  584.4	 2886.0	...
2100732	  755.4	  584.5	 2884.0	...
2100733	  755.1	  585.3	 2885.0	...
2100734	  755.0	  586.3	 2885.0	...
2100735	  755.6	  587.4	 2885.0	...
2100736	  756.2	  587.9	 2885.0	...
2100737	  757.1	  588.1	 2885.0	...
2100738	  758.2	  588.1	 2885.0	...
2100739	  759.3	  587.9	 2885.0	...
2100740	  760.4	  587.6	 2885.0	...
2100741	  761.0	  587.8	 2882.0	...
2100742	  761.9	  588.1	 2881.0	...
2100743	  762.7	  588.5	 2882.0	...
2100744	  763.0	  588.5	 2885.0	...
2100745	  763.1	  588.5	 2884.0	...
2100746	  763.0	  588.5	 2882.0	...
2100747	  763.0	  588.5	 2879.0	...
2100748	  763.1	  588.5	 2877.0	...
2100749	  763.2	  588.1	 2875.0	...
2100750	  763.0	  587.8	 2872.0	...
2100751	  762.7	  588.0	 2874.0	...
2100752	  762.5	  588.4	 2876.0	...
2100753	  762.5	  588.8	 2877.0	...
2100754	  762.4	  588.7	 2876.0	...
2100755	  762.3	  588.1	 2876.0	...
2100756	  762.1	  587.5	 2875.0	...
2100757	  762.0	  587.0	 2874.0	...
2100758	  762.0	  587.1	 2872.0	...
2100759	  762.1	  587.2	 2871.0	...
2100760	  761.8	  587.8	 2871.0	...
2100761	  761.4	  588.4	 2871.0	...
2100762	  760.9	  589.0	 2872.0	...
2100763	  760.9	  589.3	 2872.0	...
2100764	  761.1	  589.5	 2873.0	...
2100765	  761.3	  589.7	 2873.0	...
2100766	  761.4	  589.8	 2873.0	...
2100767	  761.4	  589.6	 2873.0	...
2100768	  761.3	  589.2	 2873.0	...
2100769	  761.6	  589.0	 2873.0	...
2100770	  761.9	  589.2	 2875.0	...
2100771	  762.2	  589.4	 2876.0	...
2100772	  762.1	  589.6	 2873.0	...
2100773	  761.8	  589.8	 2870.0	...
2100774	  761.5	  589.7	 2866.0	...
2100775	  761.4	  589.4	 2866.0	...
2100776	  761.5	  589.4	 2866.0	...
2100777	  761.7	  589.7	 2867.0	...
2100778	  761.8	  589.9	 2868.0	...
2100779	  761.9	  589.7	 2866.0	...
2100780	  762.0	  589.6	 2865.0	...
2100781	  761.7	  589.8	 2864.0	...
2100782	  761.6	  590.0	 2864.0	...
2100783	  761.6	  590.3	 2860.0	...
2100784	  761.8	  590.5	 2856.0	...
2100785	  761.9	  590.8	 2852.0	...
2100786	  762.0	  590.7	 2853.0	...
2100787	  762.1	  590.7	 2856.0	...
2100788	  762.2	  590.7	 2860.0	...
2100789	  762.2	  590.7	 2864.0	...
2100790	  762.1	  590.6	 2864.0	...
2100791	  762.0	  590.5	 2864.0	...
2100792	  761.8	  590.5	 2864.0	...
2100793	  761.8	  590.6	 2864.0	...
2100794	  761.9	  590.7	 2864.0	...
2100795	  762.0	  590.6	 2865.0	...
2100796	  762.1	  590.3	 2862.0	...
2100797	  762.2	  590.2	 2859.0	...
2100798	  762.1	  590.0	 2856.0	...
2100799	  762.1	  590.0	 2855.0	...
2100800	  762.1	  590.3	 2855.0	...
2100801	  762.1	  590.7	 2853.0	...
2100802	  762.1	  591.0	 2851.0	...
2100803	  762.1	  590.8	 2850.0	...
2100804	  762.1	  590.7	 2852.0	...
2100805	  762.0	  590.5	 2853.0	...
2100806	  761.8	  590.4	 2851.0	...
2100807	  761.7	  590.3	 2848.0	...
2100808	  761.7	  590.3	 2845.0	...
2100809	  761.8	  590.4	 2847.0	...
2100810	  762.0	  590.5	 2850.0	...
2100811	  762.2	  590.3	 2852.0	...
2100812	  762.3	  590.1	 2850.0	...
2100813	  762.4	  589.9	 2848.0	...
2100814	  762.6	  590.0	 2845.0	...
2100815	  762.7	  590.0	 2844.0	...
2100816	  762.7	  590.2	 2844.0	...
2100817	  762.8	  590.4	 2844.0	...
2100818	  762.6	  590.6	 2842.0	...
2100819	  762.5	  590.6	 2840.0	...
2100820	  762.4	  590.7	 2837.0	...
2100821	  762.5	  591.0	 2837.0	...
2100822	  762.3	  591.3	 2839.0	...
2100823	  762.0	  591.7	 2841.0	...
2100824	  761.7	  591.6	 2843.0	...
2100825	  761.6	  591.4	 2843.0	...
2100826	  761.7	  591.3	 2843.0	...
2100827	  762.1	  591.2	 2843.0	...
2100828	  762.4	  591.2	 2844.0	...
2100829	  762.7	  591.2	 2840.0	...
2100830	  762.8	  591.2	 2836.0	...
2100831	  762.8	  591.3	 2831.0	...
2100832	  762.8	  591.3	 2832.0	...
2100833	  762.7	  591.3	 2831.0	...
2100834	  762.5	  591.2	 2831.0	...
2100835	  762.3	  591.1	 2829.0	...
2100836	  762.2	  591.4	 2829.0	...
2100837	  762.0	  591.7	 2829.0	...
2100838	  762.1	  592.1	 2832.0	...
2100839	  762.3	  592.2	 2835.0	...
2100840	  762.5	  592.3	 2836.0	...
2100841	  762.8	  592.3	 2832.0	...
2100842	  762.9	  592.3	 2829.0	...
2100843	  763.0	  592.3	 2827.0	...
2100844	  763.2	  592.5	 2827.0	...
2100845	  763.3	  592.6	 2826.0	...
2100846	  763.3	  592.7	 2825.0	...
2100847	  763.3	  592.8	 2825.0	...
2100848	  763.3	  592.4	 2826.0	...
2100849	  763.1	  592.0	 2824.0	...
2100850	  762.9	  591.6	 2821.0	...
2100851	  762.8	  591.5	 2818.0	...
2100852	  762.8	  591.3	 2819.0	...
2100853	  762.8	  591.2	 2820.0	...
2100854	  762.8	  591.2	 2821.0	...
2100855	  763.4	  591.2	 2822.0	...
2100856	  764.0	  591.3	 2819.0	...
2100857	  764.4	  591.6	 2816.0	...
2100858	  764.2	  591.8	 2813.0	...
2100859	  764.1	  592.1	 2813.0	...
2100860	  764.3	  592.2	 2814.0	...
2100861	  764.2	  592.6	 2814.0	...
2100862	  763.9	  593.0	 2815.0	...
2100863	  763.7	  593.3	 2815.0	...
2100864	  763.6	  593.4	 2815.0	...
2100865	  763.6	  593.1	 2816.0	...
2100866	  763.6	  592.7	 2817.0	...
2100867	  763.5	  592.4	 2818.0	...
2100868	  763.8	  592.3	 2817.0	...
2100869	  764.0	  592.4	 2816.0	...
2100870	  764.2	  592.4	 2815.0	...
2100871	  764.1	  592.3	 2813.0	...
2100872	  764.1	  592.2	 2811.0	...
2100873	  763.8	  592.1	 2808.0	...
2100874	  763.7	  592.2	 2808.0	...
2100875	  763.3	  592.3	 2808.0	...
2100876	  763.1	  592.4	 2808.0	...
2100877	  763.5	  592.4	 2808.0	...
2100878	  764.1	  592.5	 2809.0	...
2100879	  764.6	  592.7	 2810.0	...
2100880	  764.5	  593.0	 2810.0	...
2100881	  764.4	  593.0	 2811.0	...
2100882	  764.3	  592.9	 2813.0	...
2100883	  764.2	  592.8	 2813.0	...
2100884	  764.2	  592.4	 2811.0	...
2100885	  764.0	  592.0	 2809.0	...
2100886	  763.9	  591.8	 2808.0	...
2100887	  763.8	  592.7	 2807.0	...
2100888	  763.8	  593.6	 2807.0	...
2100889	  764.0	  594.0	 2807.0	...
2100890	  764.2	  593.7	 2807.0	...
2100891	  764.2	  593.3	 2807.0	...
2100892	  764.0	  593.2	 2807.0	...
2100893	  763.8	  593.0	 2807.0	...
2100894	  763.9	  593.0	 2805.0	...
2100895	  763.9	  593.1	 2803.0	...
2100896	  763.9	  593.3	 2801.0	...
2100897	  764.1	  593.5	 2800.0	...
2100898	  764.3	  593.6	 2803.0	...
2100899	  764.4	  593.6	 2805.0	...
2100900	  764.3	  593.6	 2808.0	...
2100901	  764.3	  593.9	 2806.0	...
2100902	  764.4	  594.4	 2805.0	...
2100903	  764.5	  594.6	 2803.0	...
2100904	  764.6	  594.4	 2803.0	...
2100905	  764.9	  594.1	 2803.0	...
2100906	  765.2	  593.8	 2802.0	...
2100907	  765.5	  593.5	 2801.0	...
2100908	  765.8	  593.3	 2800.0	...
2100909	  766.1	  593.5	 2800.0	...
2100910	  766.1	  593.9	 2801.0	...
2100911	  765.9	  594.1	 2800.0	...
2100912	  765.7	  593.9	 2798.0	...
2100913	  765.4	  593.9	 2797.0	...
2100914	  765.2	  594.1	 2797.0	...
2100915	  765.2	  594.4	 2798.0	...
2100916	  765.5	  594.6	 2798.0	...
2100917	  765.8	  594.9	 2797.0	...
2100918	  765.8	  595.3	 2797.0	...
2100919	  765.9	  595.5	 2797.0	...
2100920	  765.9	  595.7	 2797.0	...
2100921	  765.9	  595.8	 2799.0	...
2100922	  765.8	  595.2	 2800.0	...
2100923	  766.0	  594.3	 2801.0	...
2100924	  766.1	  593.5	 2802.0	...
2100925	  766.2	  592.8	 2804.0	...
2100926	  766.0	  592.2	 2806.0	...
2100927	  765.8	  590.3	 2806.0	...
2100928	  766.1	  589.0	 2806.0	...
2100929	  766.3	  586.6	 2805.0	...
MSG	2100930 0000 _ Number Off
2100930	  766.6	  585.0	 2802.0	...
2100931	  766.5	  583.0	 2799.0	...
2100932	  765.8	  581.8	 2800.0	...
2100933	  765.1	  580.4	 2803.0	...
2100934	  764.7	  579.5	 2807.0	...
2100935	  765.1	  578.3	 2807.0	...
2100936	  765.5	  577.1	 2808.0	...
2100937	  765.7	  575.9	 2809.0	...
2100938	  765.9	  575.2	 2811.0	...
2100939	  766.8	  574.7	 2811.0	...
2100940	  767.5	  574.2	 2811.0	...
2100941	  768.3	  573.7	 2811.0	...
2100942	  768.6	  573.7	 2810.0	...
2100943	  769.1	  573.9	 2809.0	...
2100944	  769.4	  574.3	 2808.0	...
2100945	  769.4	  574.7	 2807.0	...
2100946	  769.2	  575.2	 2808.0	...
2100947	  768.9	  576.3	 2805.0	...
2100948	  768.9	  577.1	 2802.0	...
2100949	  768.7	  577.8	 2804.0	...
2100950	  768.6	  577.8	 2809.0	...
2100951	  768.7	  577.9	 2812.0	...
2100952	  768.7	  578.1	 2809.0	...
2100953	  768.7	  578.3	 2806.0	...
2100954	  768.7	  578.5	 2807.0	...
2100955	  768.7	  579.1	 2807.0	...
2100956	  768.8	  579.6	 2808.0	...
2100957	  768.9	  580.0	 2810.0	...
2100958	  769.0	  579.6	 2812.0	...
2100959	  769.0	  579.1	 2813.0	...
2100960	  768.7	  579.2	 2814.0	...
2100961	  768.2	  579.7	 2814.0	...
2100962	  767.5	  580.3	 2813.0	...
2100963	  767.2	  580.4	 2813.0	...
2100964	  767.1	  580.5	 2812.0	...
2100965	  767.2	  580.6	 2811.0	...
2100966	  767.3	  580.4	 2811.0	...
2100967	  767.3	  580.3	 2811.0	...
2100968	  767.2	  580.2	 2813.0	...
2100969	  767.1	  580.4	 2816.0	...
2100970	  766.9	  580.4	 2816.0	...
2100971	  766.8	  580.4	 2816.0	...
2100972	  766.8	  580.5	 2814.0	...
2100973	  767.0	  580.6	 2814.0	...
2100974	  767.2	  580.6	 2814.0	...
2100975	  767.3	  580.4	 2814.0	...
2100976	  767.6	  580.1	 2814.0	...
2100977	  768.0	  579.8	 2815.0	...
2100978	  768.4	  580.1	 2815.0	...
2100979	  768.3	  580.5	 2816.0	...
2100980	  768.2	  580.9	 2817.0	...
2100981	  768.1	  580.8	 2818.0	...
2100982	  768.1	  580.8	 2818.0	...
2100983	  768.1	  580.4	 2817.0	...
2100984	  768.1	  580.1	 2817.0	...
2100985	  768.1	  579.8	 2817.0	...
2100986	  768.3	  579.7	 2817.0	...
2100987	  768.5	  579.9	 2817.0	...
2100988	  768.6	  580.2	 2817.0	...
2100989	  768.4	  580.6	 2816.0	...
2100990	  768.0	  580.9	 2815.0	...
2100991	  767.6	  581.1	 2815.0	...
2100992	  767.4	  580.9	 2815.0	...
2100993	  767.3	  580.5	 2816.0	...
2100994	  767.4	  580.6	 2817.0	...
2100995	  768.0	  580.9	 2818.0	...
2100996	  768.4	  581.3	 2817.0	...
2100997	  768.7	  581.3	 2816.0	...
2100998	  768.6	  581.4	 2815.0	...
2100999	  768.6	  581.5	 2815.0	...
2101000	  768.6	  581.5	 2815.0	...
2101001	  768.5	  581.1	 2816.0	...
2101002	  768.4	  580.7	 2817.0	...
2101003	  768.4	  580.2	 2818.0	...
2101004	  768.4	  580.2	 2818.0	...
2101005	  768.4	  580.1	 2816.0	...
2101006	  768.4	  580.0	 2815.0	...
2101007	  768.3	  580.1	 2813.0	...
2101008	  768.2	  580.2	 2811.0	...
2101009	  768.4	  580.3	 2808.0	...
2101010	  768.6	  580.3	 2807.0	...
2101011	  768.7	  580.4	 2808.0	...
2101012	  768.7	  580.3	 2808.0	...
2101013	  768.6	  579.9	 2808.0	...
2101014	  768.6	  579.5	 2810.0	...
2101015	  768.5	  578.9	 2813.0	...
2101016	  768.4	  578.4	 2815.0	...
2101017	  768.5	  577.9	 2814.0	...
2101018	  768.7	  577.6	 2812.0	...
2101019	  769.0	  577.5	 2812.0	...
2101020	  769.0	  577.3	 2814.0	...
2101021	  768.9	  577.8	 2817.0	...
2101022	  768.8	  578.4	 2816.0	...
2101023	  768.9	  578.4	 2811.0	...
2101024	  768.8	  578.0	 2809.0	...
2101025	  768.8	  577.7	 2810.0	...
2101026	  768.7	  577.7	 2812.0	...
2101027	  768.7	  577.6	 2812.0	...
2101028	  768.6	  577.7	 2813.0	...
2101029	  768.7	  577.7	 2814.0	...
2101030	  768.6	  577.9	 2813.0	...
2101031	  768.5	  578.0	 2814.0	...
2101032	  768.4	  578.1	 2815.0	...
2101033	  768.5	  577.9	 2816.0	...
2101034	  768.8	  577.7	 2817.0	...
2101035	  769.2	  577.6	 2817.0	...
2101036	  769.4	  577.6	 2817.0	...
2101037	  769.3	  577.6	 2817.0	...
2101038	  769.2	  577.6	 2818.0	...
2101039	  769.2	  577.5	 2818.0	...
2101040	  769.3	  577.5	 2818.0	...
2101041	  769.4	  577.5	 2819.0	...
2101042	  769.5	  577.4	 2820.0	...
2101043	  769.4	  577.3	 2820.0	...
2101044	  769.2	  577.1	 2816.0	...
2101045	  769.2	  577.3	 2812.0	...
2101046	  768.8	  577.6	 2813.0	...
2101047	  768.6	  577.8	 2817.0	...
2101048	  768.4	  577.9	 2821.0	...
2101049	  768.4	  577.9	 2822.0	...
2101050	  768.3	  577.8	 2822.0	...
2101051	  768.4	  577.8	 2823.0	...
2101052	  768.8	  577.7	 2824.0	...
2101053	  769.0	  577.6	 2823.0	...
2101054	  769.1	  577.5	 2820.0	...
2101055	  769.0	  577.7	 2819.0	...
2101056	  769.0	  577.8	 2820.0	...
2101057	  768.8	  577.9	 2820.0	...
2101058	  768.7	  577.9	 2821.0	...
2101059	  768.4	  578.0	 2822.0	...
2101060	  768.3	  577.8	 2824.0	...
2101061	  768.0	  577.8	 2826.0	...
2101062	  767.8	  578.0	 2826.0	...
2101063	  767.7	  578.3	 2826.0	...
2101064	  767.7	  578.2	 2824.0	...
2101065	  768.2	  578.0	 2821.0	...
2101066	  768.6	  577.8	 2819.0	...
2101067	  769.1	  577.8	 2822.0	...
2101068	  769.1	  577.8	 2824.0	...
2101069	  769.2	  577.8	 2828.0	...
2101070	  769.3	  577.8	 2828.0	...
2101071	  769.4	  577.8	 2827.0	...
2101072	  769.5	  577.8	 2826.0	...
2101073	  769.6	  577.6	 2825.0	...
2101074	  769.8	  577.1	 2825.0	...
2101075	  769.9	  576.7	 2825.0	...
2101076	  770.0	  576.5	 2826.0	...
2101077	  769.8	  576.5	 2826.0	...
2101078	  769.7	  576.8	 2827.0	...
2101079	  769.7	  577.1	 2828.0	...
2101080	  769.6	  577.5	 2829.0	...
2101081	  769.4	  577.6	 2830.0	...
2101082	  769.2	  577.6	 2831.0	...
2101083	  769.1	  577.5	 2832.0	...
2101084	  769.2	  577.1	 2831.0	...
2101085	  769.4	  577.0	 2829.0	...
2101086	  769.6	  576.9	 2828.0	...
2101087	  769.5	  577.1	 2829.0	...
2101088	  769.4	  577.4	 2831.0	...
2101089	  769.4	  577.5	 2832.0	...
2101090	  769.3	  577.3	 2834.0	...
2101091	  769.4	  577.1	 2833.0	...
2101092	  769.5	  577.3	 2832.0	...
2101093	  769.6	  577.7	 2831.0	...
2101094	  769.7	  577.9	 2830.0	...
2101095	  769.8	  577.6	 2832.0	...
2101096	  769.5	  577.2	 2833.0	...
2101097	  769.3	  577.1	 2834.0	...
2101098	  769.0	  577.0	 2835.0	...
2101099	  769.0	  577.1	 2836.0	...
2101100	  769.2	  577.4	 2837.0	...
2101101	  769.3	  577.5	 2838.0	...
2101102	  769.4	  577.4	 2838.0	...
2101103	  769.5	  577.3	 2838.0	...
2101104	  769.5	  577.2	 2838.0	...
2101105	  769.5	  577.1	 2838.0	...
2101106	  769.6	  577.0	 2839.0	...
2101107	  769.5	  576.6	 2838.0	...
2101108	  769.5	  576.3	 2836.0	...
2101109	  769.6	  575.9	 2836.0	...
2101110	  769.7	  575.9	 2836.0	...
2101111	  769.7	  575.9	 2837.0	...
2101112	  769.6	  575.9	 2837.0	...
2101113	  769.4	  575.8	 2838.0	...
2101114	  769.4	  575.7	 2837.0	...
2101115	  769.6	  575.6	 2836.0	...
2101116	  769.8	  575.4	 2837.0	...
2101117	  769.8	  575.8	 2839.0	...
2101118	  769.7	  576.1	 2840.0	...
2101119	  769.7	  576.6	 2839.0	...
2101120	  770.0	  576.6	 2838.0	...
2101121	  770.3	  576.5	 2837.0	...
2101122	  770.6	  576.3	 2838.0	...
2101123	  770.6	  576.0	 2838.0	...
2101124	  770.6	  575.9	 2838.0	...
2101125	  770.6	  575.8	 2837.0	...
2101126	  770.6	  575.6	 2836.0	...
2101127	  770.6	  575.4	 2836.0	...
2101128	  770.3	  575.4	 2838.0	...
2101129	  770.1	  575.6	 2840.0	...
2101130	  769.9	  575.7	 2842.0	...
2101131	  770.1	  575.8	 2843.0	...
2101132	  770.4	  575.8	 2843.0	...
2101133	  770.6	  576.0	 2843.0	...
2101134	  770.7	  576.2	 2841.0	...
2101135	  770.7	  576.1	 2839.0	...
2101136	  770.7	  575.8	 2839.0	...
2101137	  770.7	  575.4	 2842.0	...
2101138	  770.5	  575.5	 2845.0	...
2101139	  770.3	  575.7	 2849.0	...
2101140	  770.0	  575.9	 2850.0	...
MSG	2101141 0000 _ Number On
2101141	  769.9	  576.1	 2848.0	...
2101142	  770.2	  576.1	 2847.0	...
2101143	  770.7	  576.1	 2845.0	...
2101144	  771.1	  576.2	 2846.0	...
2101145	  771.0	  576.4	 2846.0	...
2101146	  771.0	  576.6	 2846.0	...
2101147	  771.0	  576.3	 2846.0	...
2101148	  771.0	  576.0	 2846.0	...
2101149	  770.9	  575.3	 2846.0	...
2101150	  770.9	  574.9	 2847.0	...
2101151	  770.9	  574.4	 2848.0	...
2101152	  771.0	  574.5	 2848.0	...
2101153	  771.0	  574.9	 2847.0	...
2101154	  771.1	  575.3	 2847.0	...
2101155	  771.1	  575.6	 2845.0	...
2101156	  771.2	  575.5	 2844.0	...
2101157	  771.3	  575.5	 2842.0	...
2101158	  771.3	  575.5	 2843.0	...
2101159	  771.3	  575.6	 2842.0	...
2101160	  771.3	  575.6	 2840.0	...
2101161	  771.3	  575.7	 2843.0	...
2101162	  771.3	  575.6	 2846.0	...
2101163	  771.2	  575.5	 2849.0	...
2101164	  771.1	  575.4	 2849.0	...
2101165	  770.9	  575.5	 2847.0	...
2101166	  770.8	  575.6	 2846.0	...
2101167	  770.8	  575.6	 2845.0	...
2101168	  771.0	  575.4	 2846.0	...
2101169	  771.2	  575.3	 2848.0	...
2101170	  771.5	  575.2	 2850.0	...
2101171	  771.6	  575.3	 2849.0	...
2101172	  771.6	  575.4	 2850.0	...
2101173	  771.5	  575.5	 2852.0	...
2101174	  771.5	  575.5	 2854.0	...
2101175	  771.4	  575.6	 2854.0	...
2101176	  771.5	  575.6	 2855.0	...
2101177	  771.6	  575.9	 2856.0	...
2101178	  771.7	  576.2	 2856.0	...
2101179	  771.7	  576.6	 2856.0	...
2101180	  771.6	  576.7	 2855.0	...
2101181	  771.6	  576.7	 2854.0	...
2101182	  771.6	  576.7	 2853.0	...
2101183	  771.6	  576.6	 2852.0	...
2101184	  771.7	  576.4	 2852.0	...
2101185	  771.9	  576.3	 2852.0	...
2101186	  772.1	  576.6	 2851.0	...
2101187	  772.0	  577.0	 2851.0	...
2101188	  771.9	  577.0	 2849.0	...
2101189	  771.7	  576.7	 2849.0	...
2101190	  771.6	  576.3	 2848.0	...
2101191	  771.6	  576.2	 2848.0	...
2101192	  771.6	  576.4	 2849.0	...
2101193	  771.7	  576.6	 2851.0	...
2101194	  771.8	  577.0	 2852.0	...
2101195	  771.9	  577.0	 2852.0	...
2101196	  771.9	  577.0	 2852.0	...
2101197	  771.9	  577.1	 2853.0	...
2101198	  771.9	  577.3	 2853.0	...
2101199	  772.0	  577.4	 2853.0	...
2101200	  772.1	  577.3	 2853.0	...
2101201	  772.2	  576.9	 2849.0	...
2101202	  772.2	  576.7	 2845.0	...
2101203	  772.3	  576.5	 2844.0	...
2101204	  772.3	  576.6	 2848.0	...
2101205	  772.4	  576.5	 2853.0	...
2101206	  772.5	  576.4	 2854.0	...
2101207	  772.5	  576.2	 2855.0	...
2101208	  772.5	  576.1	 2855.0	...
2101209	  772.4	  575.9	 2856.0	...
2101210	  772.3	  576.0	 2856.0	...
2101211	  772.0	  576.0	 2855.0	...
2101212	  771.8	  576.4	 2853.0	...
2101213	  771.7	  576.7	 2850.0	...
2101214	  771.6	  577.0	 2852.0	...
2101215	  771.5	  577.1	 2854.0	...
2101216	  771.3	  577.2	 2856.0	...
2101217	  771.4	  577.5	 2856.0	...
2101218	  771.5	  577.6	 2856.0	...
2101219	  771.6	  577.4	 2856.0	...
2101220	  771.7	  577.0	 2856.0	...
2101221	  771.7	  576.7	 2854.0	...
2101222	  771.8	  576.7	 2852.0	...
2101223	  771.9	  576.7	 2850.0	...
2101224	  771.9	  576.4	 2850.0	...
2101225	  771.9	  576.8	 2849.0	...
2101226	  772.0	  577.2	 2849.0	...
2101227	  772.0	  577.6	 2849.0	...
2101228	  772.0	  577.7	 2850.0	...
2101229	  772.3	  577.7	 2851.0	...
2101230	  772.7	  577.4	 2851.0	...
2101231	  772.8	  577.2	 2852.0	...
2101232	  772.6	  577.1	 2854.0	...
2101233	  772.5	  577.2	 2856.0	...
2101234	  772.5	  577.3	 2855.0	...
2101235	  772.3	  577.3	 2853.0	...
2101236	  772.2	  577.2	 2854.0	...
2101237	  772.2	  577.0	 2856.0	...
2101238	  772.5	  576.8	 2855.0	...
2101239	  772.6	  576.7	 2851.0	...
2101240	  772.6	  576.8	 2847.0	...
2101241	  772.6	  577.0	 2848.0	...
2101242	  772.4	  577.2	 2848.0	...
2101243	  772.2	  577.2	 2850.0	...
2101244	  772.2	  577.2	 2853.0	...
2101245	  772.3	  577.2	 2855.0	...
2101246	  772.5	  577.1	 2855.0	...
2101247	  772.3	  577.2	 2855.0	...
2101248	  772.1	  577.2	 2855.0	...
2101249	  771.9	  577.3	 2855.0	...
2101250	  771.9	  577.3	 2853.0	...
2101251	  771.8	  577.4	 2852.0	...
2101252	  771.7	  577.6	 2851.0	...
2101253	  771.8	  577.7	 2852.0	...
2101254	  771.9	  577.7	 2853.0	...
2101255	  772.0	  577.6	 2854.0	...
2101256	  772.0	  577.6	 2853.0	...
2101257	  772.1	  577.8	 2851.0	...
2101258	  772.2	  578.1	 2849.0	...
2101259	  772.4	  578.1	 2849.0	...
2101260	  772.4	  577.8	 2850.0	...
2101261	  772.4	  577.4	 2852.0	...
2101262	  772.3	  577.3	 2853.0	...
2101263	  772.2	  577.1	 2852.0	...
2101264	  772.2	  577.0	 2851.0	...
2101265	  772.1	  576.9	 2851.0	...
2101266	  772.1	  576.9	 2851.0	...
2101267	  772.4	  577.0	 2852.0	...
2101268	  772.8	  577.1	 2852.0	...
2101269	  773.0	  577.3	 2852.0	...
2101270	  772.7	  577.5	 2851.0	...
2101271	  772.4	  577.4	 2850.0	...
2101272	  772.2	  577.2	 2850.0	...
2101273	  772.3	  576.9	 2849.0	...
2101274	  772.5	  576.7	 2848.0	...
2101275	  772.7	  577.1	 2846.0	...
2101276	  772.9	  577.5	 2846.0	...
2101277	  773.0	  577.9	 2846.0	...
2101278	  772.9	  577.9	 2847.0	...
2101279	  772.6	  577.9	 2847.0	...
2101280	  772.4	  577.8	 2848.0	...
2101281	  772.4	  577.7	 2849.0	...
2101282	  772.6	  577.4	 2848.0	...
2101283	  772.7	  577.2	 2848.0	...
2101284	  772.7	  577.1	 2849.0	...
2101285	  772.6	  577.4	 2849.0	...
2101286	  772.6	  576.9	 2849.0	...
2101287	  772.9	  576.3	 2849.0	...
2101288	  773.2	  575.7	 2851.0	...
2101289	  773.2	  575.8	 2853.0	...
2101290	  772.9	  576.0	 2854.0	...
2101291	  772.6	  576.2	 2853.0	...
2101292	  772.7	  576.2	 2852.0	...
2101293	  772.8	  576.3	 2853.0	...
2101294	  772.8	  576.8	 2853.0	...
2101295	  773.0	  577.4	 2853.0	...
2101296	  773.0	  577.5	 2854.0	...
2101297	  773.0	  577.1	 2854.0	...
2101298	  772.9	  576.5	 2854.0	...
2101299	  773.0	  576.4	 2853.0	...
2101300	  773.2	  576.2	 2852.0	...
2101301	  773.4	  576.2	 2852.0	...
2101302	  773.6	  576.8	 2853.0	...
2101303	  773.3	  577.5	 2854.0	...
2101304	  772.9	  578.1	 2854.0	...
2101305	  772.4	  578.0	 2854.0	...
2101306	  772.5	  577.9	 2853.0	...
2101307	  772.8	  577.8	 2853.0	...
2101308	  773.1	  577.6	 2854.0	...
2101309	  773.2	  577.4	 2854.0	...
2101310	  773.2	  577.0	 2854.0	...
2101311	  772.9	  576.9	 2854.0	...
2101312	  772.6	  577.0	 2854.0	...
2101313	  772.5	  577.4	 2854.0	...
2101314	  772.5	  577.8	 2855.0	...
2101315	  772.9	  577.9	 2855.0	...
2101316	  773.2	  578.0	 2855.0	...
2101317	  773.6	  577.9	 2854.0	...
2101318	  773.5	  577.7	 2853.0	...
2101319	  773.1	  577.7	 2852.0	...
2101320	  772.7	  577.6	 2852.0	...
2101321	  772.3	  577.5	 2853.0	...
2101322	  772.2	  577.4	 2852.0	...
2101323	  772.1	  577.5	 2852.0	...
2101324	  772.0	  577.8	 2852.0	...
2101325	  772.1	  578.0	 2852.0	...
2101326	  772.6	  578.0	 2852.0	...
2101327	  773.2	  577.9	 2854.0	...
2101328	  773.5	  577.7	 2855.0	...
2101329	  773.5	  577.5	 2856.0	...
2101330	  773.4	  577.2	 2856.0	...
2101331	  773.3	  577.0	 2857.0	...
2101332	  773.2	  577.0	 2856.0	...
2101333	  772.9	  576.7	 2854.0	...
2101334	  772.7	  576.3	 2850.0	...
2101335	  772.7	  576.3	 2849.0	...
2101336	  772.8	  576.7	 2848.0	...
2101337	  772.8	  577.2	 2847.0	...
2101338	  772.7	  577.5	 2848.0	...
2101339	  772.6	  577.7	 2849.0	...
2101340	  772.6	  577.7	 2850.0	...
2101341	  772.5	  577.6	 2851.0	...
2101342	  772.6	  577.3	 2853.0	...
2101343	  772.7	  577.2	 2855.0	...
2101344	  773.0	  577.1	 2856.0	...
2101345	  773.2	  577.1	 2856.0	...
2101346	  773.5	  577.1	 2856.0	...
2101347	  773.5	  577.1	 2856.0	...
2101348	  773.5	  577.3	 2854.0	...
2101349	  773.3	  577.5	 2852.0	...
2101350	  773.0	  577.7	 2851.0	...
2101351	  772.7	  577.7	 2852.0	...
2101352	  772.5	  577.7	 2851.0	...
2101353	  772.2	  577.7	 2850.0	...
2101354	  772.1	  577.8	 2849.0	...
2101355	  772.1	  578.0	 2850.0	...
2101356	  772.2	  578.1	 2851.0	...
2101357	  772.3	  578.1	 2852.0	...
2101358	  772.1	  578.1	 2853.0	...
2101359	  771.7	  578.2	 2853.0	...
2101360	  771.5	  578.2	 2854.0	...
2101361	  771.5	  578.2	 2855.0	...
2101362	  771.5	  577.9	 2856.0	...
2101363	  771.4	  577.7	 2855.0	...
2101364	  771.5	  577.8	 2857.0	...
2101365	  771.6	  578.1	 2858.0	...
2101366	  772.0	  578.6	 2856.0	...
2101367	  772.3	  578.7	 2853.0	...
2101368	  772.6	  578.6	 2850.0	...
2101369	  772.3	  578.4	 2849.0	...
2101370	  772.0	  578.2	 2852.0	...
2101371	  771.7	  578.9	 2855.0	...
2101372	  771.7	  579.7	 2857.0	...
2101373	  771.7	  580.1	 2857.0	...
2101374	  771.7	  579.6	 2856.0	...
2101375	  771.6	  579.1	 2856.0	...
2101376	  771.6	  579.0	 2856.0	...
2101377	  771.7	  578.9	 2856.0	...
2101378	  771.8	  578.7	 2856.0	...
2101379	  771.9	  578.6	 2857.0	...
2101380	  771.9	  578.5	 2857.0	...
2101381	  771.8	  578.5	 2857.0	...
2101382	  771.8	  578.6	 2857.0	...
2101383	  771.8	  578.9	 2858.0	...
2101384	  771.8	  579.2	 2858.0	...
2101385	  771.8	  579.6	 2859.0	...
2101386	  771.6	  579.7	 2861.0	...
2101387	  771.4	  579.8	 2862.0	...
2101388	  771.2	  579.8	 2862.0	...
2101389	  771.2	  580.0	 2860.0	...
2101390	  771.2	  580.2	 2858.0	...
2101391	  771.1	  580.4	 2857.0	...
2101392	  771.1	  580.1	 2857.0	...
2101393	  771.0	  579.7	 2857.0	...
2101394	  771.1	  579.3	 2856.0	...
2101395	  771.1	  579.2	 2856.0	...
2101396	  771.0	  579.3	 2857.0	...
2101397	  771.0	  579.4	 2858.0	...
2101398	  770.9	  579.5	 2859.0	...
2101399	  770.9	  579.6	 2859.0	...
2101400	  770.7	  579.5	 2859.0	...
2101401	  770.5	  579.4	 2859.0	...
2101402	  770.4	  579.3	 2860.0	...
2101403	  770.3	  579.4	 2861.0	...
2101404	  770.2	  579.6	 2861.0	...
2101405	  770.3	  579.4	 2862.0	...
2101406	  770.5	  579.2	 2862.0	...
2101407	  770.8	  579.0	 2864.0	...
2101408	  770.9	  579.1	 2865.0	...
2101409	  771.1	  579.3	 2866.0	...
2101410	  771.2	  579.5	 2866.0	...
2101411	  771.2	  579.4	 2867.0	...
2101412	  771.2	  579.1	 2867.0	...
2101413	  771.2	  578.5	 2868.0	...
2101414	  771.2	  578.1	 2868.0	...
2101415	  771.3	  578.4	 2869.0	...
2101416	  771.3	  579.0	 2868.0	...
2101417	  771.3	  579.7	 2866.0	...
2101418	  771.3	  579.7	 2865.0	...
2101419	  771.4	  579.6	 2865.0	...
2101420	  771.4	  579.5	 2864.0	...
2101421	  771.4	  579.4	 2865.0	...
2101422	  771.4	  579.5	 2867.0	...
2101423	  771.3	  579.5	 2868.0	...
2101424	  771.3	  579.6	 2869.0	...
2101425	  771.2	  579.7	 2870.0	...
2101426	  771.1	  579.9	 2870.0	...
2101427	  771.0	  580.0	 2869.0	...
2101428	  770.9	  579.6	 2868.0	...
2101429	  770.8	  578.9	 2868.0	...
2101430	  770.8	  578.1	 2869.0	...
2101431	  771.2	  577.9	 2870.0	...
2101432	  771.6	  577.9	 2870.0	...
2101433	  771.9	  577.9	 2869.0	...
2101434	  771.9	  577.8	 2868.0	...
2101435	  771.9	  577.7	 2867.0	...
2101436	  771.8	  578.0	 2867.0	...
2101437	  771.6	  578.3	 2867.0	...
2101438	  771.3	  578.6	 2868.0	...
2101439	  771.2	  578.6	 2870.0	...
2101440	  771.1	  578.5	 2872.0	...
2101441	  771.2	  578.6	 2873.0	...
2101442	  771.1	  578.7	 2872.0	...
2101443	  771.1	  578.8	 2870.0	...
2101444	  771.1	  578.8	 2869.0	...
2101445	  770.9	  578.8	 2869.0	...
2101446	  770.7	  578.8	 2870.0	...
MSG	2101447 0000 _ Number Off
2101447	  770.6	  578.8	 2871.0	...
2101448	  770.6	  578.9	 2871.0	...
2101449	  770.6	  578.9	 2870.0	...
2101450	  770.3	  579.0	 2869.0	...
2101451	  769.9	  579.1	 2869.0	...
2101452	  769.7	  579.4	 2869.0	...
2101453	  769.7	  579.3	 2869.0	...
2101454	  769.8	  579.0	 2872.0	...
2101455	  769.9	  578.5	 2873.0	...
2101456	  770.2	  578.6	 2875.0	...
2101457	  770.4	  579.0	 2875.0	...
2101458	  770.5	  579.4	 2873.0	...
2101459	  770.6	  579.5	 2872.0	...
2101460	  770.6	  579.5	 2871.0	...
2101461	  770.7	  579.6	 2874.0	...
2101462	  770.6	  579.9	 2877.0	...
2101463	  770.7	  580.1	 2879.0	...
2101464	  770.7	  580.0	 2876.0	...
2101465	  770.3	  579.7	 2873.0	...
2101466	  769.9	  579.4	 2873.0	...
2101467	  769.9	  579.3	 2875.0	...
2101468	  770.1	  579.4	 2876.0	...
2101469	  770.4	  579.4	 2875.0	...
2101470	  770.5	  579.4	 2874.0	...
2101471	  770.6	  579.0	 2873.0	...
2101472	  770.6	  578.7	 2872.0	...
2101473	  770.6	  578.6	 2873.0	...
2101474	  770.7	  578.7	 2874.0	...
2101475	  770.7	  578.3	 2876.0	...
2101476	  770.7	  577.9	 2877.0	...
2101477	  770.7	  577.6	 2878.0	...
2101478	  770.7	  577.8	 2878.0	...
2101479	  770.7	  577.9	 2878.0	...
2101480	  770.7	  578.0	 2878.0	...
2101481	  770.7	  577.8	 2881.0	...
2101482	  770.7	  577.6	 2884.0	...
2101483	  770.6	  577.3	 2887.0	...
2101484	  770.5	  577.2	 2887.0	...
2101485	  770.4	  577.8	 2887.0	...
2101486	  770.4	  578.3	 2887.0	...
2101487	  770.6	  578.4	 2887.0	...
2101488	  770.7	  578.1	 2886.0	...
2101489	  770.7	  577.9	 2885.0	...
2101490	  770.7	  578.0	 2884.0	...
2101491	  770.6	  578.2	 2886.0	...
2101492	  770.6	  578.2	 2887.0	...
2101493	  770.6	  578.2	 2889.0	...
2101494	  770.6	  578.1	 2889.0	...
2101495	  770.5	  578.0	 2889.0	...
2101496	  770.5	  578.0	 2890.0	...
2101497	  770.8	  578.0	 2890.0	...
2101498	  771.2	  577.9	 2889.0	...
2101499	  771.5	  577.7	 2889.0	...
2101500	  771.4	  577.5	 2889.0	...
2101501	  771.4	  577.5	 2890.0	...
2101502	  771.5	  577.6	 2891.0	...
2101503	  771.7	  577.7	 2891.0	...
2101504	  771.7	  577.7	 2891.0	...
2101505	  771.2	  577.7	 2891.0	...
2101506	  770.7	  577.7	 2891.0	...
2101507	  770.3	  577.7	 2891.0	...
2101508	  770.3	  577.7	 2891.0	...
2101509	  770.4	  577.6	 2891.0	...
2101510	  770.5	  577.5	 2892.0	...
2101511	  770.6	  577.3	 2892.0	...
2101512	  770.6	  577.1	 2892.0	...
2101513	  770.5	  576.7	 2892.0	...
2101514	  770.3	  576.5	 2894.0	...
2101515	  770.3	  576.7	 2897.0	...
2101516	  770.5	  577.1	 2900.0	...
2101517	  770.7	  577.5	 2899.0	...
2101518	  770.7	  577.4	 2899.0	...
2101519	  770.7	  577.4	 2900.0	...
2101520	  770.8	  577.5	 2898.0	...
2101521	  770.7	  577.7	 2896.0	...
2101522	  770.4	  577.7	 2894.0	...
2101523	  770.2	  577.7	 2894.0	...
2101524	  770.1	  577.6	 2895.0	...
2101525	  770.1	  577.6	 2894.0	...
2101526	  770.1	  577.6	 2894.0	...
2101527	  770.1	  577.7	 2893.0	...
2101528	  770.2	  577.7	 2894.0	...
2101529	  770.2	  577.8	 2896.0	...
2101530	  770.1	  577.9	 2899.0	...
2101531	  770.0	  578.0	 2902.0	...
2101532	  769.8	  578.1	 2903.0	...
2101533	  769.7	  578.0	 2903.0	...
2101534	  770.0	  577.9	 2903.0	...
2101535	  770.4	  577.7	 2903.0	...
2101536	  770.8	  577.6	 2906.0	...
2101537	  771.1	  577.6	 2908.0	...
2101538	  771.4	  577.5	 2908.0	...
2101539	  771.3	  577.5	 2906.0	...
2101540	  771.0	  577.6	 2905.0	...
2101541	  770.8	  577.7	 2905.0	...
2101542	  770.9	  577.8	 2906.0	...
2101543	  771.1	  577.7	 2906.0	...
2101544	  771.5	  577.4	 2907.0	...
2101545	  771.6	  577.0	 2908.0	...
2101546	  771.6	  577.6	 2909.0	...
2101547	  771.3	  578.4	 2909.0	...
2101548	  771.0	  578.6	 2907.0	...
2101549	  770.8	  578.2	 2905.0	...
2101550	  770.9	  577.8	 2904.0	...
2101551	  770.8	  577.8	 2905.0	...
2101552	  770.9	  577.9	 2906.0	...
2101553	  771.0	  577.9	 2906.0	...
2101554	  771.1	  578.1	 2906.0	...
2101555	  771.1	  578.5	 2905.0	...
2101556	  771.2	  578.9	 2905.0	...
2101557	  771.3	  579.1	 2905.0	...
2101558	  771.3	  579.3	 2909.0	...
2101559	  771.2	  579.6	 2912.0	...
2101560	  771.0	  579.4	 2912.0	...
2101561	  771.0	  578.8	 2910.0	...
2101562	  770.9	  578.3	 2907.0	...
2101563	  770.9	  578.3	 2911.0	...
2101564	  771.0	  578.3	 2915.0	...
2101565	  771.0	  578.3	 2917.0	...
2101566	  770.9	  578.2	 2914.0	...
2101567	  770.7	  577.7	 2912.0	...
2101568	  770.6	  577.2	 2912.0	...
2101569	  770.7	  576.8	 2912.0	...
2101570	  770.8	  576.9	 2912.0	...
2101571	  770.9	  577.2	 2911.0	...
2101572	  770.9	  577.6	 2910.0	...
2101573	  770.8	  577.9	 2910.0	...
2101574	  770.8	  578.0	 2910.0	...
2101575	  770.7	  578.0	 2911.0	...
2101576	  770.6	  578.1	 2911.0	...
2101577	  770.8	  578.2	 2913.0	...
2101578	  771.0	  577.6	 2915.0	...
2101579	  771.2	  577.0	 2917.0	...
2101580	  771.2	  576.3	 2918.0	...
2101581	  771.6	  576.1	 2917.0	...
2101582	  771.9	  575.7	 2915.0	...
2101583	  772.0	  575.4	 2917.0	...
2101584	  771.7	  575.7	 2919.0	...
2101585	  771.4	  576.2	 2921.0	...
2101586	  771.2	  576.3	 2921.0	...
2101587	  771.2	  576.1	 2920.0	...
2101588	  771.2	  575.8	 2918.0	...
2101589	  771.3	  575.9	 2916.0	...
2101590	  771.4	  576.3	 2917.0	...
2101591	  771.5	  576.8	 2919.0	...
2101592	  771.3	  577.2	 2921.0	...
2101593	  771.1	  577.4	 2920.0	...
2101594	  770.8	  577.6	 2920.0	...
2101595	  770.8	  577.8	 2920.0	...
2101596	  770.9	  577.9	 2919.0	...
2101597	  771.0	  577.7	 2918.0	...
2101598	  771.0	  577.4	 2918.0	...
2101599	  771.2	  577.2	 2919.0	...
2101600	  771.4	  577.3	 2920.0	...
2101601	  771.9	  577.3	 2922.0	...
2101602	  772.2	  577.5	 2923.0	...
2101603	  772.3	  577.7	 2923.0	...
2101604	  772.2	  577.7	 2923.0	...
2101605	  772.0	  577.4	 2924.0	...
2101606	  772.0	  577.0	 2924.0	...
2101607	  772.0	  576.7	 2924.0	...
2101608	  771.9	  576.4	 2922.0	...
2101609	  771.7	  576.2	 2922.0	...
2101610	  771.5	  576.1	 2921.0	...
2101611	  771.5	  576.4	 2921.0	...
2101612	  771.5	  576.6	 2920.0	...
2101613	  771.5	  576.2	 2919.0	...
2101614	  771.5	  575.5	 2919.0	...
2101615	  771.5	  575.0	 2920.0	...
2101616	  771.5	  575.0	 2921.0	...
2101617	  771.6	  575.0	 2921.0	...
2101618	  771.6	  574.9	 2921.0	...
2101619	  771.7	  574.9	 2921.0	...
2101620	  771.7	  574.8	 2922.0	...
2101621	  771.9	  574.8	 2923.0	...
2101622	  772.0	  574.9	 2923.0	...
2101623	  771.8	  575.1	 2922.0	...
2101624	  771.5	  575.3	 2920.0	...
2101625	  771.4	  575.4	 2920.0	...
2101626	  771.6	  575.4	 2923.0	...
2101627	  771.9	  575.3	 2926.0	...
2101628	  772.0	  575.2	 2930.0	...
2101629	  772.2	  575.1	 2931.0	...
2101630	  772.3	  575.2	 2931.0	...
2101631	  772.4	  575.4	 2930.0	...
2101632	  772.2	  575.8	 2930.0	...
2101633	  772.1	  576.1	 2930.0	...
2101634	  771.9	  576.3	 2929.0	...
2101635	  771.9	  576.0	 2928.0	...
2101636	  771.9	  575.7	 2928.0	...
2101637	  772.0	  575.4	 2930.0	...
2101638	  771.8	  575.4	 2931.0	...
2101639	  771.7	  575.4	 2932.0	...
2101640	  771.5	  575.0	 2932.0	...
2101641	  771.4	  574.7	 2932.0	...
2101642	  771.4	  574.3	 2932.0	...
2101643	  771.5	  574.7	 2932.0	...
2101644	  771.6	  575.0	 2932.0	...
2101645	  771.6	  575.3	 2932.0	...
2101646	  771.5	  575.2	 2931.0	...
2101647	  771.5	  575.0	 2931.0	...
MSG	2101648 0000 _ Number On
2101648	  771.6	  574.9	 2932.0	...
2101649	  771.7	  574.9	 2934.0	...
2101650	  771.8	  575.1	 2936.0	...
2101651	  771.9	  575.0	 2936.0	...
2101652	  772.0	  575.1	 2936.0	...
2101653	  771.9	  575.0	 2936.0	...
2101654	  771.8	  574.9	 2936.0	...
2101655	  771.6	  574.7	 2938.0	...
2101656	  771.6	  574.6	 2939.0	...
2101657	  771.9	  574.6	 2941.0	...
2101658	  772.4	  574.7	 2942.0	...
2101659	  772.5	  574.7	 2943.0	...
2101660	  772.2	  574.8	 2944.0	...
2101661	  771.9	  574.8	 2946.0	...
2101662	  771.9	  574.8	 2949.0	...
2101663	  772.0	  574.8	 2952.0	...
2101664	  771.9	  574.8	 2953.0	...
2101665	  772.1	  574.8	 2950.0	...
2101666	  772.3	  574.9	 2948.0	...
2101667	  772.5	  574.9	 2944.0	...
2101668	  772.5	  574.8	 2944.0	...
2101669	  772.5	  574.5	 2944.0	...
2101670	  772.2	  573.8	 2945.0	...
2101671	  772.0	  573.2	 2947.0	...
2101672	  771.7	  573.0	 2948.0	...
2101673	  771.7	  573.3	 2948.0	...
2101674	  771.6	  573.6	 2947.0	...
2101675	  771.5	  573.9	 2951.0	...
2101676	  771.5	  574.0	 2956.0	...
2101677	  771.6	  574.1	 2958.0	...
2101678	  771.8	  574.2	 2955.0	...
2101679	  771.8	  574.0	 2952.0	...
2101680	  771.5	  573.9	 2953.0	...
2101681	  771.3	  574.1	 2955.0	...
2101682	  771.0	  574.5	 2957.0	...
2101683	  771.7	  574.7	 2959.0	...
2101684	  772.3	  574.7	 2960.0	...
2101685	  772.7	  574.6	 2962.0	...
2101686	  772.5	  574.6	 2965.0	...
2101687	  772.3	  574.6	 2968.0	...
2101688	  772.4	  574.6	 2969.0	...
2101689	  772.4	  574.5	 2967.0	...
2101690	  772.4	  574.4	 2966.0	...
2101691	  772.4	  574.4	 2965.0	...
2101692	  772.4	  574.4	 2965.0	...
2101693	  772.3	  574.6	 2965.0	...
2101694	  772.3	  575.0	 2965.0	...
2101695	  772.3	  575.4	 2964.0	...
2101696	  772.3	  575.6	 2963.0	...
2101697	  772.1	  575.6	 2963.0	...
2101698	  771.9	  575.5	 2965.0	...
2101699	  771.9	  575.3	 2966.0	...
2101700	  772.1	  575.3	 2967.0	...
2101701	  772.3	  575.3	 2966.0	...
2101702	  772.3	  575.2	 2967.0	...
2101703	  772.2	  574.9	 2970.0	...
2101704	  772.1	  574.6	 2972.0	...
2101705	  772.2	  574.7	 2972.0	...
2101706	  772.2	  574.7	 2971.0	...
2101707	  772.3	  574.8	 2970.0	...
2101708	  772.4	  575.0	 2972.0	...
2101709	  772.6	  575.4	 2973.0	...
2101710	  772.6	  575.7	 2973.0	...
2101711	  772.5	  576.0	 2973.0	...
2101712	  772.3	  576.4	 2973.0	...
2101713	  772.2	  576.8	 2973.0	...
2101714	  772.4	  576.9	 2976.0	...
2101715	  772.5	  576.5	 2979.0	...
2101716	  772.7	  576.2	 2981.0	...
2101717	  772.6	  576.3	 2981.0	...
2101718	  772.6	  576.6	 2981.0	...
2101719	  772.5	  576.6	 2981.0	...
2101720	  772.4	  576.5	 2979.0	...
2101721	  772.3	  576.5	 2978.0	...
2101722	  772.4	  576.6	 2977.0	...
2101723	  772.6	  576.7	 2978.0	...
2101724	  772.7	  576.9	 2978.0	...
2101725	  772.7	  576.6	 2977.0	...
2101726	  772.7	  576.5	 2976.0	...
2101727	  772.7	  576.4	 2976.0	...
2101728	  772.7	  576.8	 2977.0	...
2101729	  772.8	  577.1	 2979.0	...
2101730	  772.9	  576.9	 2980.0	...
2101731	  772.9	  576.4	 2979.0	...
2101732	  773.0	  576.1	 2977.0	...
2101733	  773.2	  576.7	 2977.0	...
2101734	  773.4	  577.2	 2976.0	...
2101735	  773.5	  577.6	 2976.0	...
2101736	  773.3	  577.7	 2976.0	...
2101737	  773.0	  577.8	 2977.0	...
2101738	  772.8	  577.8	 2977.0	...
2101739	  772.8	  577.3	 2976.0	...
2101740	  772.7	  576.6	 2977.0	...
2101741	  772.8	  575.9	 2978.0	...
2101742	  772.8	  576.1	 2981.0	...
2101743	  772.9	  576.5	 2980.0	...
2101744	  773.0	  576.5	 2978.0	...
2101745	  773.2	  576.1	 2977.0	...
2101746	  773.3	  575.8	 2977.0	...
2101747	  773.3	  576.0	 2977.0	...
2101748	  773.2	  576.2	 2977.0	...
2101749	  773.2	  576.3	 2977.0	...
2101750	  773.1	  576.2	 2978.0	...
2101751	  773.1	  576.4	 2980.0	...
2101752	  773.1	  576.6	 2984.0	...
2101753	  773.0	  576.9	 2987.0	...
2101754	  772.9	  576.7	 2988.0	...
2101755	  772.8	  576.6	 2986.0	...
2101756	  772.8	  576.3	 2984.0	...
2101757	  772.7	  576.3	 2983.0	...
2101758	  772.7	  576.2	 2983.0	...
2101759	  773.2	  575.9	 2982.0	...
2101760	  773.6	  575.6	 2981.0	...
2101761	  774.1	  575.4	 2980.0	...
2101762	  774.1	  575.5	 2980.0	...
2101763	  774.0	  575.8	 2980.0	...
2101764	  774.0	  576.1	 2980.0	...
2101765	  774.0	  576.0	 2981.0	...
2101766	  773.8	  575.8	 2979.0	...
2101767	  773.6	  575.6	 2978.0	...
2101768	  773.3	  575.7	 2976.0	...
2101769	  773.0	  575.8	 2976.0	...
2101770	  772.9	  576.0	 2977.0	...
2101771	  773.1	  576.1	 2978.0	...
2101772	  773.4	  576.1	 2980.0	...
2101773	  773.7	  576.4	 2981.0	...
2101774	  773.6	  576.7	 2982.0	...
2101775	  773.9	  577.0	 2982.0	...
2101776	  774.1	  577.0	 2980.0	...
2101777	  774.0	  577.0	 2979.0	...
2101778	  773.7	  577.1	 2978.0	...
2101779	  773.1	  577.2	 2978.0	...
2101780	  772.9	  577.2	 2978.0	...
2101781	  772.7	  577.2	 2976.0	...
2101782	  772.7	  577.2	 2973.0	...
2101783	  772.7	  577.0	 2971.0	...
2101784	  772.8	  576.7	 2972.0	...
2101785	  772.8	  576.4	 2972.0	...
2101786	  772.9	  576.7	 2972.0	...
2101787	  773.3	  577.1	 2972.0	...
2101788	  773.7	  577.5	 2972.0	...
2101789	  773.9	  577.5	 2972.0	...
2101790	  773.8	  577.6	 2972.0	...
2101791	  773.7	  577.8	 2971.0	...
2101792	  773.6	  577.5	 2970.0	...
2101793	  773.7	  576.9	 2968.0	...
2101794	  773.7	  576.3	 2968.0	...
2101795	  773.6	  576.3	 2968.0	...
2101796	  773.4	  576.3	 2968.0	...
2101797	  773.3	  576.3	 2967.0	...
2101798	  773.5	  576.7	 2965.0	...
2101799	  773.9	  577.2	 2966.0	...
2101800	  774.2	  577.7	 2968.0	...
2101801	  774.2	  577.6	 2969.0	...
2101802	  774.0	  577.4	 2967.0	...
2101803	  773.8	  577.3	 2965.0	...
2101804	  773.5	  577.4	 2966.0	...
2101805	  773.4	  577.3	 2967.0	...
2101806	  773.5	  577.3	 2967.0	...
2101807	  773.7	  577.2	 2966.0	...
2101808	  774.0	  577.1	 2962.0	...
2101809	  773.8	  577.1	 2959.0	...
2101810	  773.5	  577.1	 2957.0	...
2101811	  773.4	  577.1	 2957.0	...
2101812	  773.8	  576.9	 2957.0	...
2101813	  774.3	  576.8	 2956.0	...
2101814	  774.5	  576.6	 2956.0	...
2101815	  774.4	  576.5	 2955.0	...
2101816	  774.3	  576.4	 2954.0	...
2101817	  774.3	  576.3	 2954.0	...
2101818	  774.3	  576.1	 2953.0	...
2101819	  774.4	  575.8	 2952.0	...
2101820	  774.5	  575.6	 2952.0	...
2101821	  774.3	  575.6	 2951.0	...
2101822	  774.1	  575.9	 2949.0	...
2101823	  774.1	  576.6	 2948.0	...
2101824	  774.3	  577.0	 2948.0	...
2101825	  774.6	  577.3	 2945.0	...
2101826	  774.6	  577.3	 2942.0	...
2101827	  774.4	  577.7	 2939.0	...
2101828	  774.2	  578.0	 2939.0	...
2101829	  774.0	  578.2	 2940.0	...
2101830	  774.1	  577.8	 2940.0	...
2101831	  774.3	  577.5	 2942.0	...
2101832	  774.5	  577.0	 2943.0	...
2101833	  774.6	  576.9	 2942.0	...
2101834	  774.5	  576.8	 2940.0	...
2101835	  774.4	  576.8	 2938.0	...
2101836	  774.7	  576.9	 2935.0	...
2101837	  775.1	  577.1	 2932.0	...
2101838	  775.1	  577.4	 2930.0	...
2101839	  774.7	  577.5	 2928.0	...
2101840	  774.4	  577.5	 2926.0	...
2101841	  774.5	  577.5	 2925.0	...
2101842	  774.6	  577.5	 2926.0	...
2101843	  774.5	  577.5	 2926.0	...
2101844	  774.4	  577.6	 2927.0	...
2101845	  774.3	  577.3	 2927.0	...
2101846	  774.3	  577.1	 2927.0	...
2101847	  774.6	  576.9	 2929.0	...
2101848	  774.9	  576.8	 2928.0	...
2101849	  775.2	  576.8	 2927.0	...
2101850	  775.2	  576.9	 2922.0	...
2101851	  775.3	  576.9	 2919.0	...
2101852	  775.3	  576.8	 2916.0	...
2101853	  775.4	  576.8	 2916.0	...
2101854	  775.3	  576.9	 2915.0	...
2101855	  775.3	  577.0	 2914.0	...
2101856	  775.3	  577.1	 2914.0	...
2101857	  775.3	  576.8	 2915.0	...
2101858	  775.2	  576.6	 2915.0	...
2101859	  775.2	  576.3	 2915.0	...
2101860	  775.2	  576.2	 2912.0	...
2101861	  775.2	  576.1	 2908.0	...
2101862	  775.3	  576.1	 2904.0	...
2101863	  775.4	  576.2	 2906.0	...
2101864	  775.5	  576.2	 2908.0	...
2101865	  775.7	  576.4	 2909.0	...
2101866	  775.6	  576.7	 2908.0	...
2101867	  775.3	  577.0	 2907.0	...
2101868	  775.0	  577.1	 2905.0	...
2101869	  774.8	  577.1	 2902.0	...
2101870	  774.8	  577.2	 2900.0	...
2101871	  774.8	  577.4	 2899.0	...
2101872	  774.8	  577.3	 2897.0	...
2101873	  774.8	  577.1	 2895.0	...
2101874	  774.8	  576.8	 2894.0	...
2101875	  775.3	  576.8	 2895.0	...
2101876	  775.7	  576.8	 2895.0	...
2101877	  776.1	  576.4	 2895.0	...
2101878	  776.2	  575.9	 2895.0	...
2101879	  776.2	  575.4	 2894.0	...
2101880	  776.1	  575.8	 2894.0	...
2101881	  776.0	  576.2	 2893.0	...
2101882	  776.0	  576.5	 2892.0	...
2101883	  776.1	  576.5	 2891.0	...
2101884	  776.1	  576.6	 2891.0	...
2101885	  776.0	  576.7	 2889.0	...
2101886	  775.9	  576.8	 2888.0	...
2101887	  775.9	  576.9	 2886.0	...
2101888	  775.9	  576.9	 2886.0	...
2101889	  776.0	  576.9	 2881.0	...
2101890	  776.0	  576.9	 2877.0	...
2101891	  776.2	  576.9	 2876.0	...
2101892	  776.3	  576.9	 2879.0	...
2101893	  776.5	  576.9	 2880.0	...
2101894	  776.5	  576.9	 2877.0	...
2101895	  776.5	  576.9	 2875.0	...
2101896	  776.4	  577.0	 2876.0	...
2101897	  776.4	  577.3	 2876.0	...
2101898	  776.5	  577.7	 2875.0	...
2101899	  776.4	  578.0	 2874.0	...
2101900	  776.2	  578.0	 2874.0	...
2101901	  775.3	  577.8	 2872.0	...
2101902	  774.4	  577.3	 2868.0	...
2101903	  772.8	  577.0	 2865.0	...
2101904	  771.9	  576.9	 2863.0	...
2101905	  770.2	  577.2	 2863.0	...
2101906	  768.5	  576.6	 2863.0	...
2101907	  766.2	  576.1	 2863.0	...
2101908	  764.5	  574.8	 2864.0	...
2101909	  763.3	  573.8	 2862.0	...
2101910	  762.6	  572.4	 2860.0	...
2101911	  762.0	  571.5	 2858.0	...
2101912	  762.0	  570.2	 2858.0	...
2101913	  762.5	  569.2	 2856.0	...
2101914	  763.4	  568.5	 2854.0	...
2101915	  764.7	  568.5	 2851.0	...
2101916	  766.0	  568.6	 2851.0	...
2101917	  767.0	  569.0	 2853.0	...
2101918	  767.6	  569.7	 2856.0	...
2101919	  768.5	  570.3	 2858.0	...
2101920	  769.8	  570.6	 2860.0	...
2101921	  771.1	  570.4	 2859.0	...
2101922	  771.7	  570.3	 2857.0	...
2101923	  771.8	  570.8	 2853.0	...
2101924	  772.1	  571.5	 2850.0	...
2101925	  772.5	  572.2	 2849.0	...
2101926	  772.8	  572.2	 2850.0	...
2101927	  772.7	  572.3	 2850.0	...
2101928	  772.8	  572.1	 2850.0	...
2101929	  773.0	  571.5	 2848.0	...
2101930	  773.2	  571.0	 2845.0	...
2101931	  773.2	  571.1	 2842.0	...
2101932	  773.2	  571.8	 2841.0	...
2101933	  773.2	  572.5	 2842.0	...
2101934	  773.0	  572.9	 2842.0	...
2101935	  772.9	  572.7	 2842.0	...
2101936	  772.8	  572.6	 2842.0	...
2101937	  772.6	  572.9	 2842.0	...
2101938	  772.3	  573.3	 2842.0	...
2101939	  772.0	  573.9	 2841.0	...
2101940	  772.0	  574.0	 2839.0	...
2101941	  772.2	  574.2	 2838.0	...
2101942	  772.3	  574.2	 2835.0	...
2101943	  772.4	  574.2	 2833.0	...
2101944	  772.4	  573.6	 2831.0	...
2101945	  772.3	  573.1	 2828.0	...
2101946	  772.0	  573.1	 2825.0	...
2101947	  771.9	  573.6	 2823.0	...
2101948	  771.9	  573.9	 2823.0	...
2101949	  771.9	  573.8	 2823.0	...
2101950	  772.0	  573.6	 2823.0	...
2101951	  772.0	  573.7	 2823.0	...
2101952	  772.2	  573.6	 2823.0	...
2101953	  772.3	  573.4	 2823.0	...
2101954	  772.3	  573.4	 2822.0	...
2101955	  772.1	  573.3	 2822.0	...
2101956	  772.0	  573.3	 2819.0	...
2101957	  772.0	  573.4	 2816.0	...
2101958	  772.3	  573.3	 2813.0	...
2101959	  772.6	  573.9	 2812.0	...
2101960	  772.8	  574.4	 2811.0	...
2101961	  772.5	  575.0	 2811.0	...
MSG	2101962 0000 _ Number Off
2101962	  772.3	  575.0	 2811.0	...
2101963	  772.2	  574.7	 2811.0	...
2101964	  772.3	  574.3	 2810.0	...
2101965	  772.7	  573.9	 2809.0	...
2101966	  773.0	  573.7	 2808.0	...
2101967	  773.3	  573.6	 2806.0	...
2101968	  772.9	  573.7	 2805.0	...
2101969	  772.6	  574.0	 2804.0	...
2101970	  772.4	  574.4	 2803.0	...
2101971	  772.5	  574.6	 2802.0	...
2101972	  772.4	  574.8	 2801.0	...
2101973	  772.4	  574.9	 2797.0	...
2101974	  772.4	  574.5	 2793.0	...
2101975	  772.4	  574.0	 2792.0	...
2101976	  772.3	  573.9	 2793.0	...
2101977	  772.2	  574.2	 2795.0	...
2101978	  772.4	  574.4	 2796.0	...
2101979	  772.8	  574.3	 2795.0	...
2101980	  773.1	  574.3	 2792.0	...
2101981	  772.9	  574.2	 2790.0	...
2101982	  772.7	  574.1	 2789.0	...
2101983	  772.7	  574.0	 2787.0	...
2101984	  772.6	  574.0	 2784.0	...
2101985	  772.5	  574.0	 2782.0	...
2101986	  772.5	  574.2	 2781.0	...
2101987	  772.5	  574.4	 2778.0	...
2101988	  772.6	  574.5	 2776.0	...
2101989	  772.8	  574.5	 2774.0	...
2101990	  773.0	  573.8	 2774.0	...
2101991	  773.1	  573.1	 2774.0	...
2101992	  773.0	  573.0	 2774.0	...
2101993	  773.0	  573.6	 2774.0	...
2101994	  773.0	  574.2	 2774.0	...
2101995	  773.0	  574.2	 2774.0	...
2101996	  773.0	  574.3	 2773.0	...
2101997	  773.0	  573.9	 2773.0	...
2101998	  773.0	  573.4	 2773.0	...
2101999	  773.0	  573.2	 2773.0	...
2102000	  773.0	  573.2	 2772.0	...
2102001	  773.2	  573.3	 2771.0	...
2102002	  773.3	  573.3	 2770.0	...
2102003	  773.4	  573.5	 2769.0	...
2102004	  773.5	  573.6	 2767.0	...
2102005	  773.8	  573.4	 2765.0	...
2102006	  774.0	  573.2	 2764.0	...
2102007	  773.8	  573.0	 2761.0	...
2102008	  773.5	  573.1	 2758.0	...
2102009	  773.2	  573.3	 2755.0	...
2102010	  773.3	  573.5	 2756.0	...
2102011	  773.6	  573.5	 2756.0	...
2102012	  773.9	  573.5	 2756.0	...
2102013	  774.4	  573.5	 2756.0	...
2102014	  774.8	  573.6	 2755.0	...
2102015	  774.8	  573.8	 2754.0	...
2102016	  774.6	  574.0	 2752.0	...
2102017	  774.3	  573.9	 2751.0	...
2102018	  774.4	  573.7	 2752.0	...
2102019	  774.4	  573.6	 2753.0	...
2102020	  774.4	  573.7	 2751.0	...
2102021	  774.3	  573.8	 2749.0	...
2102022	  774.3	  574.0	 2747.0	...
2102023	  774.8	  574.0	 2747.0	...
2102024	  775.3	  574.1	 2749.0	...
2102025	  775.8	  574.2	 2750.0	...
2102026	  775.7	  574.0	 2749.0	...
2102027	  775.3	  573.7	 2747.0	...
2102028	  775.0	  573.3	 2747.0	...
2102029	  775.0	  573.3	 2743.0	...
2102030	  775.3	  573.3	 2740.0	...
2102031	  775.6	  573.1	 2739.0	...
2102032	  775.7	  572.8	 2741.0	...
2102033	  775.9	  572.5	 2742.0	...
2102034	  775.8	  572.4	 2742.0	...
2102035	  775.7	  572.2	 2741.0	...
2102036	  775.8	  572.1	 2740.0	...
2102037	  776.1	  572.6	 2739.0	...
2102038	  776.4	  573.2	 2737.0	...
2102039	  776.5	  573.9	 2736.0	...
2102040	  776.5	  573.9	 2735.0	...
2102041	  776.4	  574.1	 2736.0	...
2102042	  776.3	  574.3	 2737.0	...
2102043	  776.3	  574.3	 2735.0	...
2102044	  776.4	  574.1	 2734.0	...
2102045	  776.4	  574.3	 2732.0	...
2102046	  776.6	  574.7	 2733.0	...
2102047	  776.6	  575.2	 2733.0	...
2102048	  776.7	  575.3	 2733.0	...
2102049	  776.7	  574.9	 2734.0	...
2102050	  776.7	  574.4	 2735.0	...
2102051	  776.6	  574.2	 2737.0	...
2102052	  776.5	  574.5	 2738.0	...
2102053	  776.5	  574.9	 2738.0	...
2102054	  776.4	  575.2	 2735.0	...
2102055	  776.3	  575.4	 2732.0	...
2102056	  776.2	  575.3	 2730.0	...
2102057	  776.3	  574.8	 2730.0	...
2102058	  776.4	  575.0	 2730.0	...
2102059	  776.2	  575.5	 2730.0	...
2102060	  775.9	  576.1	 2729.0	...
2102061	  775.6	  575.9	 2728.0	...
2102062	  775.5	  575.7	 2729.0	...
2102063	  775.4	  575.4	 2731.0	...
2102064	  775.3	  575.2	 2733.0	...
2102065	  775.7	  575.1	 2734.0	...
2102066	  776.2	  575.1	 2733.0	...
2102067	  776.5	  575.1	 2731.0	...
2102068	  776.3	  575.2	 2729.0	...
2102069	  776.1	  575.4	 2728.0	...
2102070	  776.1	  575.6	 2728.0	...
2102071	  776.1	  575.5	 2727.0	...
2102072	  776.1	  575.1	 2724.0	...
2102073	  776.2	  574.6	 2722.0	...
2102074	  776.4	  574.8	 2721.0	...
2102075	  776.7	  575.4	 2721.0	...
2102076	  776.9	  576.0	 2721.0	...
2102077	  776.9	  576.0	 2721.0	...
2102078	  776.9	  576.0	 2720.0	...
2102079	  776.4	  576.0	 2719.0	...
2102080	  775.9	  576.1	 2719.0	...
2102081	  775.7	  576.0	 2718.0	...
2102082	  776.0	  575.7	 2718.0	...
2102083	  776.6	  575.4	 2718.0	...
2102084	  777.0	  575.5	 2718.0	...
2102085	  777.4	  575.8	 2718.0	...
2102086	  777.4	  576.1	 2718.0	...
2102087	  777.5	  576.2	 2717.0	...
2102088	  777.5	  576.2	 2716.0	...
2102089	  777.6	  576.3	 2715.0	...
2102090	  777.6	  576.5	 2716.0	...
2102091	  777.4	  576.7	 2715.0	...
2102092	  777.1	  576.8	 2713.0	...
2102093	  777.0	  576.8	 2711.0	...
2102094	  777.2	  576.9	 2711.0	...
2102095	  777.4	  577.1	 2710.0	...
2102096	  777.3	  577.3	 2710.0	...
2102097	  777.4	  577.2	 2710.0	...
2102098	  777.4	  576.7	 2710.0	...
2102099	  777.5	  576.3	 2709.0	...
2102100	  777.3	  576.0	 2708.0	...
2102101	  777.2	  576.0	 2708.0	...
2102102	  777.1	  575.9	 2707.0	...
2102103	  777.2	  575.9	 2708.0	...
2102104	  777.3	  576.6	 2710.0	...
2102105	  777.4	  577.4	 2712.0	...
2102106	  777.3	  577.9	 2712.0	...
2102107	  777.2	  577.8	 2709.0	...
2102108	  777.3	  577.7	 2705.0	...
2102109	  777.5	  577.9	 2705.0	...
2102110	  777.9	  577.5	 2707.0	...
2102111	  778.0	  577.1	 2711.0	...
2102112	  778.1	  576.9	 2712.0	...
2102113	  777.8	  577.0	 2714.0	...
2102114	  777.4	  577.2	 2714.0	...
2102115	  777.0	  577.3	 2715.0	...
2102116	  777.0	  577.4	 2714.0	...
2102117	  777.1	  577.4	 2711.0	...
2102118	  777.1	  577.4	 2708.0	...
2102119	  777.1	  577.4	 2705.0	...
2102120	  777.9	  577.3	 2703.0	...
2102121	  778.7	  577.3	 2702.0	...
2102122	  779.4	  577.4	 2703.0	...
2102123	  779.5	  577.6	 2703.0	...
2102124	  779.3	  577.6	 2702.0	...
2102125	  779.1	  577.6	 2701.0	...
2102126	  778.9	  577.6	 2699.0	...
2102127	  778.7	  577.6	 2699.0	...
2102128	  778.3	  577.6	 2699.0	...
2102129	  778.0	  577.7	 2699.0	...
2102130	  778.0	  577.8	 2699.0	...
2102131	  778.2	  578.0	 2699.0	...
2102132	  778.4	  577.9	 2698.0	...
2102133	  778.5	  577.9	 2698.0	...
2102134	  778.6	  577.9	 2698.0	...
2102135	  779.0	  577.9	 2698.0	...
2102136	  779.4	  577.8	 2698.0	...
2102137	  779.8	  577.7	 2698.0	...
2102138	  779.4	  578.1	 2700.0	...
2102139	  779.0	  578.6	 2702.0	...
2102140	  778.6	  579.0	 2704.0	...
2102141	  778.6	  578.9	 2705.0	...
2102142	  778.6	  578.6	 2702.0	...
2102143	  778.6	  578.4	 2699.0	...
2102144	  778.9	  578.1	 2695.0	...
2102145	  779.2	  578.0	 2694.0	...
2102146	  779.6	  578.5	 2694.0	...
2102147	  779.9	  579.1	 2693.0	...
2102148	  780.2	  579.3	 2693.0	...
2102149	  780.3	  578.9	 2693.0	...
2102150	  780.1	  578.5	 2692.0	...
2102151	  779.8	  578.7	 2691.0	...
2102152	  779.4	  579.0	 2691.0	...
2102153	  779.2	  579.0	 2692.0	...
2102154	  779.3	  578.9	 2692.0	...
2102155	  779.4	  578.8	 2692.0	...
2102156	  779.7	  578.7	 2692.0	...
2102157	  780.1	  578.6	 2692.0	...
2102158	  780.5	  578.6	 2689.0	...
2102159	  780.5	  578.6	 2687.0	...
2102160	  780.4	  578.6	 2685.0	...
2102161	  780.2	  578.7	 2685.0	...
2102162	  780.1	  578.8	 2685.0	...
2102163	  780.4	  578.9	 2685.0	...
2102164	  780.7	  578.9	 2685.0	...
2102165	  781.0	  578.8	 2683.0	...
2102166	  781.0	  578.7	 2682.0	...
2102167	  780.7	  578.6	 2680.0	...
2102168	  780.3	  578.7	 2682.0	...
2102169	  779.9	  578.8	 2683.0	...
2102170	  779.8	  578.8	 2684.0	...
2102171	  779.7	  578.9	 2684.0	...
2102172	  779.6	  578.9	 2684.0	...
2102173	  779.7	  578.9	 2684.0	...
MSG	2102174 0000 _ Number On
2102174	  780.1	  578.7	 2684.0	...
2102175	  780.4	  578.6	 2684.0	...
2102176	  780.8	  578.6	 2683.0	...
2102177	  780.5	  578.9	 2682.0	...
2102178	  780.2	  579.1	 2683.0	...
2102179	  779.9	  579.1	 2683.0	...
2102180	  779.9	  579.4	 2684.0	...
2102181	  780.0	  579.7	 2685.0	...
2102182	  780.0	  580.0	 2683.0	...
2102183	  780.0	  580.0	 2681.0	...
2102184	  780.1	  579.5	 2679.0	...
2102185	  780.2	  579.0	 2679.0	...
2102186	  780.4	  578.8	 2678.0	...
2102187	  780.7	  579.3	 2679.0	...
2102188	  780.9	  579.7	 2680.0	...
2102189	  780.9	  579.5	 2682.0	...
2102190	  780.9	  579.2	 2680.0	...
2102191	  780.6	  578.9	 2678.0	...
2102192	  780.4	  579.3	 2676.0	...
2102193	  780.3	  579.7	 2676.0	...
2102194	  780.6	  580.1	 2676.0	...
2102195	  780.7	  580.0	 2674.0	...
2102196	  780.8	  579.9	 2672.0	...
2102197	  780.7	  579.7	 2672.0	...
2102198	  780.7	  579.4	 2674.0	...
2102199	  780.8	  579.3	 2676.0	...
2102200	  781.3	  578.9	 2676.0	...
2102201	  781.7	  578.5	 2677.0	...
2102202	  781.8	  578.1	 2677.0	...
2102203	  781.6	  578.3	 2677.0	...
2102204	  781.4	  578.7	 2676.0	...
2102205	  781.4	  579.2	 2677.0	...
2102206	  781.2	  579.5	 2677.0	...
2102207	  781.0	  579.9	 2677.0	...
2102208	  780.8	  580.1	 2675.0	...
2102209	  780.9	  580.1	 2674.0	...
2102210	  780.9	  579.8	 2673.0	...
2102211	  780.8	  579.6	 2673.0	...
2102212	  781.1	  579.5	 2670.0	...
2102213	  781.4	  579.3	 2667.0	...
2102214	  781.7	  579.4	 2665.0	...
2102215	  781.6	  579.5	 2666.0	...
2102216	  781.5	  579.7	 2667.0	...
2102217	  781.4	  580.0	 2668.0	...
2102218	  781.5	  580.1	 2670.0	...
2102219	  781.4	  580.3	 2671.0	...
2102220	  781.1	  580.0	 2672.0	...
2102221	  781.0	  579.7	 2670.0	...
2102222	  781.2	  579.3	 2667.0	...
2102223	  781.3	  579.4	 2663.0	...
2102224	  781.2	  579.4	 2660.0	...
2102225	  781.1	  579.8	 2659.0	...
2102226	  781.1	  580.1	 2659.0	...
2102227	  781.2	  580.5	 2659.0	...
2102228	  781.3	  580.6	 2659.0	...
2102229	  781.3	  580.3	 2659.0	...
2102230	  781.3	  579.8	 2659.0	...
2102231	  781.3	  579.8	 2659.0	...
2102232	  781.3	  580.3	 2659.0	...
2102233	  781.4	  580.8	 2658.0	...
2102234	  781.4	  580.7	 2657.0	...
2102235	  781.4	  580.3	 2655.0	...
2102236	  781.3	  580.0	 2653.0	...
2102237	  781.3	  579.6	 2654.0	...
2102238	  781.4	  579.5	 2654.0	...
2102239	  781.5	  579.5	 2655.0	...
2102240	  781.7	  579.4	 2653.0	...
2102241	  781.7	  579.5	 2651.0	...
2102242	  781.9	  579.6	 2647.0	...
2102243	  782.0	  579.7	 2646.0	...
2102244	  782.1	  579.8	 2644.0	...
2102245	  782.0	  579.9	 2645.0	...
2102246	  782.2	  580.1	 2645.0	...
2102247	  782.5	  580.2	 2645.0	...
2102248	  782.7	  580.2	 2644.0	...
2102249	  782.8	  580.1	 2643.0	...
2102250	  782.8	  579.9	 2642.0	...
2102251	  782.8	  579.7	 2642.0	...
2102252	  782.8	  579.6	 2643.0	...
2102253	  782.7	  579.5	 2643.0	...
2102254	  782.7	  579.2	 2643.0	...
2102255	  782.6	  579.0	 2643.0	...
2102256	  782.6	  579.2	 2644.0	...
2102257	  782.4	  579.5	 2645.0	...
2102258	  782.2	  579.7	 2647.0	...
2102259	  782.1	  579.6	 2647.0	...
2102260	  782.3	  579.6	 2644.0	...
2102261	  782.5	  579.5	 2640.0	...
2102262	  782.6	  579.6	 2636.0	...
2102263	  782.7	  579.5	 2636.0	...
2102264	  782.9	  579.4	 2636.0	...
2102265	  783.1	  579.3	 2637.0	...
2102266	  783.3	  579.4	 2637.0	...
2102267	  783.2	  579.5	 2637.0	...
2102268	  783.1	  579.5	 2636.0	...
2102269	  783.1	  579.6	 2636.0	...
2102270	  782.9	  579.8	 2635.0	...
2102271	  782.6	  580.1	 2634.0	...
2102272	  782.3	  580.5	 2634.0	...
2102273	  782.2	  580.9	 2634.0	...
2102274	  782.3	  581.2	 2634.0	...
2102275	  782.3	  581.1	 2634.0	...
2102276	  782.5	  581.0	 2631.0	...
2102277	  782.7	  581.0	 2628.0	...
2102278	  782.8	  581.1	 2627.0	...
2102279	  782.9	  581.3	 2628.0	...
2102280	  783.0	  581.3	 2629.0	...
2102281	  783.1	  581.3	 2628.0	...
2102282	  783.3	  581.2	 2628.0	...
2102283	  783.4	  581.3	 2628.0	...
2102284	  783.3	  581.5	 2627.0	...
2102285	  783.3	  581.5	 2627.0	...
2102286	  783.2	  581.4	 2626.0	...
2102287	  783.1	  581.2	 2625.0	...
2102288	  783.1	  581.3	 2625.0	...
2102289	  783.1	  581.5	 2625.0	...
2102290	  783.3	  581.5	 2625.0	...
2102291	  783.5	  581.4	 2625.0	...
2102292	  783.6	  582.0	 2625.0	...
2102293	  783.6	  582.7	 2625.0	...
2102294	  783.5	  583.0	 2626.0	...
2102295	  783.5	  582.8	 2627.0	...
2102296	  783.6	  582.5	 2627.0	...
2102297	  783.7	  582.5	 2625.0	...
2102298	  783.8	  582.5	 2622.0	...
2102299	  783.8	  582.4	 2620.0	...
2102300	  783.6	  582.2	 2617.0	...
2102301	  783.4	  582.0	 2615.0	...
2102302	  783.2	  581.9	 2613.0	...
2102303	  783.2	  581.8	 2614.0	...
2102304	  783.1	  581.8	 2615.0	...
2102305	  783.1	  581.8	 2611.0	...
2102306	  783.2	  581.8	 2607.0	...
2102307	  783.2	  582.0	 2603.0	...
2102308	  783.1	  582.2	 2603.0	...
2102309	  783.1	  582.7	 2604.0	...
2102310	  783.1	  583.3	 2603.0	...
2102311	  783.1	  583.9	 2603.0	...
2102312	  783.2	  584.0	 2602.0	...
2102313	  783.2	  584.2	 2602.0	...
2102314	  783.3	  584.2	 2602.0	...
2102315	  783.4	  584.2	 2602.0	...
2102316	  783.3	  583.9	 2602.0	...
2102317	  783.0	  583.8	 2601.0	...
2102318	  782.8	  583.6	 2601.0	...
2102319	  782.6	  583.6	 2598.0	...
2102320	  782.7	  583.4	 2595.0	...
2102321	  782.9	  583.7	 2592.0	...
2102322	  783.3	  584.0	 2592.0	...
2102323	  783.9	  584.3	 2592.0	...
2102324	  784.3	  584.1	 2593.0	...
2102325	  784.3	  584.0	 2594.0	...
2102326	  784.0	  583.9	 2592.0	...
2102327	  783.8	  584.0	 2591.0	...
2102328	  783.8	  584.0	 2589.0	...
2102329	  783.8	  584.0	 2589.0	...
2102330	  783.9	  583.9	 2588.0	...
2102331	  784.1	  583.8	 2587.0	...
2102332	  784.3	  583.8	 2586.0	...
2102333	  784.5	  583.9	 2586.0	...
2102334	  784.7	  584.0	 2587.0	...
2102335	  784.8	  584.1	 2586.0	...
2102336	  784.9	  584.3	 2586.0	...
2102337	  784.9	  584.4	 2586.0	...
2102338	  784.8	  584.3	 2586.0	...
2102339	  784.8	  584.2	 2586.0	...
2102340	  784.8	  584.1	 2583.0	...
2102341	  784.7	  584.1	 2579.0	...
2102342	  784.6	  584.2	 2576.0	...
2102343	  784.5	  584.4	 2577.0	...
2102344	  784.4	  584.6	 2577.0	...
2102345	  784.4	  584.3	 2577.0	...
2102346	  784.4	  583.9	 2576.0	...
2102347	  784.5	  584.0	 2576.0	...
2102348	  784.6	  584.6	 2576.0	...
2102349	  784.7	  585.2	 2577.0	...
2102350	  784.6	  585.2	 2578.0	...
2102351	  784.5	  584.8	 2580.0	...
2102352	  784.4	  584.4	 2580.0	...
2102353	  784.3	  584.3	 2579.0	...
2102354	  784.2	  584.7	 2578.0	...
2102355	  784.2	  585.0	 2577.0	...
2102356	  784.1	  585.3	 2577.0	...
2102357	  784.1	  585.6	 2577.0	...
2102358	  784.1	  586.0	 2577.0	...
2102359	  784.1	  586.0	 2577.0	...
2102360	  784.3	  586.0	 2577.0	...
2102361	  784.5	  586.2	 2576.0	...
2102362	  784.7	  586.5	 2575.0	...
2102363	  784.8	  586.8	 2573.0	...
2102364	  784.8	  586.6	 2573.0	...
2102365	  784.8	  586.0	 2572.0	...
2102366	  784.7	  585.4	 2572.0	...
2102367	  784.6	  585.2	 2572.0	...
2102368	  784.5	  585.2	 2573.0	...
2102369	  784.5	  585.2	 2575.0	...
2102370	  784.5	  585.3	 2576.0	...
2102371	  784.9	  585.5	 2574.0	...
2102372	  785.1	  585.7	 2571.0	...
2102373	  785.4	  585.5	 2568.0	...
2102374	  785.3	  585.4	 2569.0	...
2102375	  785.2	  585.2	 2570.0	...
2102376	  785.1	  585.2	 2571.0	...
2102377	  785.4	  585.4	 2571.0	...
2102378	  785.7	  585.6	 2569.0	...
2102379	  786.0	  585.7	 2567.0	...
2102380	  786.0	  585.7	 2565.0	...
2102381	  785.9	  585.9	 2565.0	...
2102382	  785.7	  586.2	 2564.0	...
2102383	  785.5	  586.5	 2564.0	...
2102384	  785.3	  586.5	 2564.0	...
2102385	  785.3	  586.6	 2564.0	...
2102386	  785.3	  586.8	 2564.0	...
2102387	  785.4	  586.9	 2564.0	...
2102388	  785.4	  587.0	 2565.0	...
2102389	  785.4	  587.0	 2563.0	...
2102390	  785.5	  586.9	 2562.0	...
2102391	  785.5	  586.8	 2561.0	...
2102392	  785.4	  586.7	 2561.0	...
2102393	  785.2	  586.6	 2559.0	...
2102394	  785.0	  586.5	 2558.0	...
2102395	  785.0	  586.5	 2556.0	...
2102396	  785.1	  586.6	 2556.0	...
2102397	  785.2	  586.6	 2556.0	...
2102398	  785.3	  586.5	 2556.0	...
2102399	  785.2	  586.3	 2556.0	...
2102400	  784.9	  586.2	 2556.0	...
2102401	  784.8	  586.4	 2555.0	...
2102402	  784.6	  586.6	 2555.0	...
2102403	  784.5	  586.7	 2554.0	...
2102404	  784.9	  586.8	 2552.0	...
2102405	  785.2	  586.9	 2549.0	...
2102406	  785.6	  586.5	 2546.0	...
2102407	  785.5	  586.1	 2546.0	...
2102408	  785.6	  586.2	 2547.0	...
2102409	  784.7	  586.7	 2547.0	...
EFIX R   2100721	2102409	1689	  772.6	  579.3	   2820
SSACC R  2102410
2102410	  783.2	  587.2	 2547.0	...
2102411	  780.7	  587.5	 2546.0	...
2102412	  778.4	  587.8	 2546.0	...
2102413	  774.9	  588.1	 2546.0	...
2102414	  771.9	  588.3	 2545.0	...
2102415	  768.8	  588.6	 2544.0	...
2102416	  767.0	  587.8	 2544.0	...
2102417	  764.7	  587.2	 2544.0	...
2102418	  763.0	  586.0	 2543.0	...
2102419	  760.7	  585.3	 2542.0	...
ESACC R  2102410	2102419	10	  783.2	  587.2	  760.7	  585.3	   0.48	     53
SFIX R   2102420
2102420	  759.5	  584.0	 2540.0	...
2102421	  758.7	  582.8	 2540.0	...
2102422	  758.8	  582.1	 2540.0	...
2102423	  759.3	  582.3	 2539.0	...
2102424	  760.1	  582.7	 2539.0	...
2102425	  761.3	  583.0	 2542.0	...
2102426	  762.0	  582.9	 2545.0	...
2102427	  763.2	  582.7	 2546.0	...
2102428	  763.9	  582.6	 2545.0	...
2102429	  765.5	  583.2	 2543.0	...
2102430	  766.5	  584.0	 2543.0	...
2102431	  767.4	  585.0	 2543.0	...
2102432	  768.2	  585.6	 2541.0	...
2102433	  768.9	  586.2	 2540.0	...
2102434	  769.6	  586.5	 2539.0	...
2102435	  769.7	  587.1	 2539.0	...
2102436	  769.7	  587.8	 2539.0	...
2102437	  769.7	  588.2	 2539.0	...
2102438	  769.8	  588.0	 2539.0	...
2102439	  769.8	  587.8	 2539.0	...
2102440	  769.8	  587.8	 2538.0	...
2102441	  769.5	  588.1	 2536.0	...
2102442	  769.4	  588.3	 2538.0	...
2102443	  769.5	  588.2	 2539.0	...
2102444	  769.6	  588.0	 2542.0	...
2102445	  769.7	  587.8	 2543.0	...
2102446	  769.7	  587.7	 2544.0	...
2102447	  769.3	  587.9	 2545.0	...
2102448	  769.0	  588.1	 2544.0	...
2102449	  768.6	  588.2	 2542.0	...
2102450	  768.4	  588.2	 2540.0	...
2102451	  768.2	  588.0	 2538.0	...
2102452	  768.0	  587.7	 2538.0	...
2102453	  767.8	  587.5	 2538.0	...
2102454	  767.7	  587.4	 2538.0	...
2102455	  767.7	  587.4	 2538.0	...
2102456	  767.7	  587.9	 2538.0	...
2102457	  767.8	  588.3	 2539.0	...
2102458	  767.8	  588.8	 2539.0	...
2102459	  767.7	  588.9	 2540.0	...
2102460	  767.5	  588.9	 2540.0	...
2102461	  767.2	  589.0	 2538.0	...
2102462	  766.9	  589.0	 2536.0	...
2102463	  767.0	  589.1	 2535.0	...
2102464	  767.1	  589.1	 2537.0	...
2102465	  767.1	  589.3	 2539.0	...
2102466	  767.0	  589.5	 2540.0	...
2102467	  767.0	  589.8	 2539.0	...
2102468	  767.2	  589.8	 2537.0	...
2102469	  767.4	  589.4	 2534.0	...
2102470	  767.6	  589.0	 2532.0	...
2102471	  767.6	  588.6	 2531.0	...
2102472	  767.6	  588.6	 2530.0	...
2102473	  767.6	  588.6	 2530.0	...
2102474	  767.7	  588.8	 2530.0	...
2102475	  767.7	  588.9	 2530.0	...
MSG	2102476 0000 _ Number Off
2102476	  767.4	  589.1	 2530.0	...
2102477	  767.1	  589.2	 2530.0	...
2102478	  766.5	  589.2	 2530.0	...
2102479	  766.3	  589.1	 2532.0	...
2102480	  766.4	  588.6	 2532.0	...
2102481	  766.7	  588.3	 2531.0	...
2102482	  767.2	  588.2	 2530.0	...
2102483	  767.6	  588.5	 2530.0	...
2102484	  767.9	  589.3	 2530.0	...
2102485	  767.7	  589.9	 2532.0	...
2102486	  767.2	  589.9	 2534.0	...
2102487	  767.2	  589.3	 2534.0	...
2102488	  767.7	  588.8	 2532.0	...
2102489	  767.9	  588.9	 2531.0	...
2102490	  767.7	  589.2	 2530.0	...
2102491	  767.5	  589.4	 2530.0	...
2102492	  767.7	  589.4	 2530.0	...
2102493	  767.9	  589.6	 2529.0	...
2102494	  767.8	  590.0	 2528.0	...
2102495	  767.5	  590.3	 2528.0	...
2102496	  767.2	  590.3	 2529.0	...
2102497	  767.3	  590.2	 2529.0	...
2102498	  767.4	  589.8	 2528.0	...
2102499	  767.5	  589.4	 2527.0	...
2102500	  767.5	  589.3	 2528.0	...
2102501	  767.4	  589.6	 2530.0	...
2102502	  767.3	  589.8	 2531.0	...
2102503	  767.2	  589.9	 2529.0	...
2102504	  767.7	  589.8	 2527.0	...
2102505	  768.2	  590.0	 2529.0	...
2102506	  768.5	  590.2	 2533.0	...
2102507	  768.2	  590.4	 2534.0	...
2102508	  767.9	  590.5	 2533.0	...
2102509	  767.9	  590.5	 2532.0	...
2102510	  767.9	  590.4	 2532.0	...
2102511	  767.9	  590.0	 2533.0	...
2102512	  767.9	  589.7	 2533.0	...
2102513	  768.0	  589.4	 2533.0	...
2102514	  768.0	  589.4	 2533.0	...
2102515	  767.9	  589.3	 2534.0	...
2102516	  767.9	  589.3	 2534.0	...
2102517	  767.9	  589.4	 2535.0	...
2102518	  767.9	  589.9	 2535.0	...
2102519	  767.9	  590.4	 2534.0	...
2102520	  767.7	  590.6	 2532.0	...
2102521	  767.6	  590.3	 2530.0	...
2102522	  767.8	  590.0	 2528.0	...
2102523	  768.2	  590.0	 2525.0	...
2102524	  768.3	  589.9	 2525.0	...
2102525	  768.1	  589.9	 2528.0	...
2102526	  767.6	  590.0	 2530.0	...
2102527	  767.4	  590.3	 2530.0	...
2102528	  767.2	  590.5	 2530.0	...
2102529	  767.3	  590.6	 2530.0	...
2102530	  767.2	  590.5	 2530.0	...
2102531	  767.1	  590.4	 2529.0	...
2102532	  767.3	  590.3	 2528.0	...
2102533	  767.7	  590.4	 2528.0	...
2102534	  768.0	  590.4	 2528.0	...
2102535	  768.0	  590.5	 2528.0	...
2102536	  767.9	  590.5	 2529.0	...
2102537	  767.9	  590.5	 2529.0	...
2102538	  767.9	  590.4	 2528.0	...
2102539	  767.8	  590.4	 2528.0	...
2102540	  767.7	  590.6	 2528.0	...
2102541	  767.5	  590.8	 2528.0	...
2102542	  767.4	  590.9	 2528.0	...
2102543	  767.6	  591.0	 2529.0	...
2102544	  767.9	  591.0	 2529.0	...
2102545	  768.2	  591.1	 2529.0	...
2102546	  768.3	  591.1	 2528.0	...
2102547	  768.5	  590.9	 2530.0	...
2102548	  768.5	  590.7	 2533.0	...
2102549	  768.5	  590.6	 2537.0	...
2102550	  768.3	  590.6	 2536.0	...
2102551	  767.9	  590.6	 2536.0	...
2102552	  767.7	  590.6	 2537.0	...
2102553	  767.6	  590.3	 2537.0	...
2102554	  767.5	  590.1	 2536.0	...
2102555	  767.6	  589.4	 2536.0	...
2102556	  767.7	  588.9	 2537.0	...
2102557	  767.7	  588.8	 2538.0	...
2102558	  767.9	  589.2	 2537.0	...
2102559	  768.0	  589.6	 2536.0	...
2102560	  768.2	  589.6	 2535.0	...
2102561	  768.2	  589.5	 2533.0	...
2102562	  768.1	  589.6	 2532.0	...
2102563	  768.0	  589.7	 2532.0	...
2102564	  768.1	  589.4	 2533.0	...
2102565	  768.3	  589.0	 2533.0	...
2102566	  768.3	  588.6	 2534.0	...
2102567	  768.2	  588.5	 2537.0	...
2102568	  768.0	  588.5	 2539.0	...
2102569	  767.9	  588.7	 2540.0	...
2102570	  767.8	  588.9	 2540.0	...
2102571	  767.9	  589.4	 2540.0	...
2102572	  768.0	  589.7	 2540.0	...
2102573	  768.2	  589.8	 2541.0	...
2102574	  768.3	  589.7	 2542.0	...
2102575	  768.4	  589.7	 2542.0	...
2102576	  768.6	  589.7	 2542.0	...
2102577	  768.9	  589.8	 2541.0	...
2102578	  769.2	  589.7	 2540.0	...
2102579	  769.0	  589.7	 2538.0	...
2102580	  768.7	  589.3	 2538.0	...
2102581	  768.4	  589.0	 2539.0	...
2102582	  768.4	  589.1	 2541.0	...
2102583	  768.4	  589.6	 2542.0	...
2102584	  768.3	  590.0	 2542.0	...
2102585	  768.3	  589.8	 2542.0	...
2102586	  768.2	  589.5	 2543.0	...
2102587	  768.3	  589.4	 2544.0	...
2102588	  768.3	  589.4	 2546.0	...
2102589	  768.3	  589.6	 2547.0	...
2102590	  768.2	  589.8	 2547.0	...
2102591	  768.2	  589.9	 2546.0	...
2102592	  768.1	  589.9	 2545.0	...
2102593	  768.1	  590.0	 2544.0	...
2102594	  768.0	  590.1	 2543.0	...
2102595	  767.9	  589.9	 2542.0	...
2102596	  768.2	  589.7	 2542.0	...
2102597	  768.8	  589.4	 2542.0	...
2102598	  769.0	  589.1	 2542.0	...
2102599	  768.6	  588.9	 2543.0	...
2102600	  768.3	  588.7	 2545.0	...
2102601	  768.3	  588.8	 2548.0	...
2102602	  768.3	  588.7	 2551.0	...
2102603	  768.2	  588.4	 2550.0	...
2102604	  768.3	  587.8	 2549.0	...
2102605	  768.4	  587.3	 2548.0	...
2102606	  768.5	  587.3	 2547.0	...
2102607	  768.5	  587.5	 2545.0	...
2102608	  768.5	  587.8	 2544.0	...
2102609	  768.5	  587.7	 2544.0	...
2102610	  768.8	  587.6	 2546.0	...
2102611	  769.1	  587.5	 2548.0	...
2102612	  769.4	  587.3	 2548.0	...
2102613	  769.2	  587.3	 2547.0	...
2102614	  769.0	  587.2	 2546.0	...
2102615	  768.9	  587.3	 2545.0	...
2102616	  768.7	  586.4	 2545.0	...
2102617	  768.6	  585.6	 2544.0	...
2102618	  768.5	  585.1	 2543.0	...
2102619	  768.4	  585.3	 2542.0	...
2102620	  768.6	  585.6	 2542.0	...
2102621	  768.7	  585.8	 2542.0	...
2102622	  768.9	  585.9	 2542.0	...
2102623	  768.9	  585.9	 2543.0	...
2102624	  769.0	  585.9	 2543.0	...
2102625	  769.0	  586.0	 2544.0	...
2102626	  769.0	  586.2	 2546.0	...
2102627	  768.8	  586.4	 2548.0	...
2102628	  768.7	  586.5	 2549.0	...
2102629	  768.4	  586.6	 2548.0	...
2102630	  768.4	  586.7	 2546.0	...
2102631	  768.3	  586.4	 2546.0	...
2102632	  768.3	  586.0	 2547.0	...
2102633	  768.3	  585.9	 2550.0	...
2102634	  768.4	  586.2	 2553.0	...
2102635	  768.4	  586.6	 2556.0	...
2102636	  768.5	  586.2	 2556.0	...
2102637	  768.7	  585.8	 2556.0	...
2102638	  769.0	  585.4	 2556.0	...
2102639	  768.9	  585.7	 2556.0	...
2102640	  768.5	  586.0	 2556.0	...
2102641	  768.1	  586.3	 2557.0	...
2102642	  768.2	  586.5	 2558.0	...
2102643	  768.3	  586.5	 2559.0	...
2102644	  768.4	  586.5	 2560.0	...
2102645	  768.4	  586.5	 2562.0	...
2102646	  768.3	  586.6	 2563.0	...
2102647	  768.2	  586.6	 2564.0	...
2102648	  768.2	  586.5	 2563.0	...
2102649	  768.2	  586.4	 2562.0	...
2102650	  768.3	  586.3	 2561.0	...
2102651	  768.4	  586.3	 2561.0	...
2102652	  768.2	  586.4	 2561.0	...
2102653	  768.1	  586.3	 2564.0	...
2102654	  768.3	  586.2	 2566.0	...
2102655	  768.5	  586.1	 2567.0	...
2102656	  768.8	  586.2	 2567.0	...
2102657	  768.7	  586.2	 2566.0	...
2102658	  768.4	  586.1	 2564.0	...
2102659	  768.2	  586.0	 2563.0	...
2102660	  768.4	  585.9	 2564.0	...
2102661	  768.5	  585.9	 2564.0	...
2102662	  768.6	  585.6	 2565.0	...
2102663	  768.3	  585.4	 2565.0	...
2102664	  768.2	  585.2	 2565.0	...
2102665	  768.3	  585.3	 2566.0	...
2102666	  768.5	  585.3	 2567.0	...
2102667	  768.7	  585.2	 2566.0	...
2102668	  768.6	  585.1	 2563.0	...
2102669	  768.6	  585.1	 2561.0	...
2102670	  768.6	  585.0	 2561.0	...
2102671	  768.9	  585.0	 2561.0	...
2102672	  769.2	  585.2	 2561.0	...
2102673	  769.4	  585.4	 2562.0	...
2102674	  769.4	  585.8	 2563.0	...
2102675	  769.4	  586.0	 2564.0	...
2102676	  769.2	  586.2	 2564.0	...
2102677	  769.1	  585.9	 2564.0	...
2102678	  768.9	  585.5	 2565.0	...
2102679	  768.9	  585.2	 2567.0	...
2102680	  768.8	  585.2	 2568.0	...
2102681	  768.8	  585.3	 2569.0	...
2102682	  768.8	  585.3	 2570.0	...
2102683	  768.8	  585.3	 2572.0	...
2102684	  769.0	  585.3	 2575.0	...
2102685	  769.1	  585.3	 2578.0	...
2102686	  769.2	  585.4	 2580.0	...
2102687	  769.3	  585.5	 2581.0	...
2102688	  769.3	  585.6	 2582.0	...
2102689	  769.6	  585.6	 2583.0	...
MSG	2102690 0000 _ Number On
2102690	  769.8	  585.7	 2582.0	...
2102691	  769.9	  585.7	 2579.0	...
2102692	  769.8	  585.8	 2578.0	...
2102693	  769.8	  585.8	 2579.0	...
2102694	  770.0	  585.8	 2580.0	...
2102695	  770.0	  585.9	 2581.0	...
2102696	  770.0	  586.0	 2582.0	...
2102697	  770.0	  586.0	 2581.0	...
2102698	  770.0	  585.7	 2580.0	...
2102699	  769.9	  585.4	 2578.0	...
2102700	  769.8	  584.8	 2577.0	...
2102701	  769.9	  584.6	 2575.0	...
2102702	  770.1	  584.4	 2575.0	...
2102703	  770.2	  584.4	 2576.0	...
2102704	  770.2	  584.4	 2579.0	...
2102705	  770.3	  584.8	 2582.0	...
2102706	  770.4	  585.1	 2586.0	...
2102707	  770.5	  585.5	 2588.0	...
2102708	  770.7	  585.5	 2590.0	...
2102709	  771.0	  585.2	 2590.0	...
2102710	  771.1	  584.9	 2589.0	...
2102711	  771.3	  584.6	 2589.0	...
2102712	  771.2	  584.5	 2589.0	...
2102713	  771.1	  584.5	 2590.0	...
2102714	  771.0	  584.7	 2590.0	...
2102715	  771.0	  585.0	 2590.0	...
2102716	  771.1	  585.3	 2589.0	...
2102717	  771.2	  585.3	 2587.0	...
2102718	  771.2	  585.4	 2585.0	...
2102719	  771.3	  585.4	 2585.0	...
2102720	  771.2	  585.4	 2587.0	...
2102721	  771.0	  585.3	 2589.0	...
2102722	  771.2	  585.1	 2589.0	...
2102723	  771.4	  584.9	 2589.0	...
2102724	  771.5	  584.9	 2589.0	...
2102725	  771.4	  585.0	 2589.0	...
2102726	  771.3	  584.8	 2589.0	...
2102727	  771.4	  584.6	 2588.0	...
2102728	  771.2	  584.5	 2588.0	...
2102729	  771.1	  584.6	 2588.0	...
2102730	  770.9	  584.7	 2588.0	...
2102731	  770.9	  584.6	 2589.0	...
2102732	  771.2	  584.4	 2590.0	...
2102733	  771.6	  584.1	 2590.0	...
2102734	  772.0	  584.3	 2589.0	...
2102735	  772.1	  584.6	 2589.0	...
2102736	  772.1	  585.0	 2589.0	...
2102737	  772.0	  584.9	 2591.0	...
2102738	  771.9	  584.9	 2593.0	...
2102739	  771.9	  584.8	 2594.0	...
2102740	  771.9	  584.8	 2595.0	...
2102741	  771.8	  585.3	 2596.0	...
2102742	  771.7	  585.9	 2598.0	...
2102743	  771.7	  585.8	 2599.0	...
2102744	  771.8	  585.0	 2599.0	...
2102745	  772.0	  584.3	 2599.0	...
2102746	  772.1	  584.3	 2599.0	...
2102747	  772.2	  584.3	 2600.0	...
2102748	  772.2	  584.4	 2602.0	...
2102749	  772.4	  584.5	 2603.0	...
2102750	  772.6	  584.6	 2602.0	...
2102751	  772.8	  584.6	 2601.0	...
2102752	  772.9	  584.5	 2602.0	...
2102753	  772.9	  584.4	 2602.0	...
2102754	  772.8	  584.4	 2603.0	...
2102755	  772.8	  584.3	 2601.0	...
2102756	  772.7	  584.2	 2600.0	...
2102757	  772.8	  584.0	 2599.0	...
2102758	  773.0	  584.1	 2598.0	...
2102759	  773.2	  584.3	 2599.0	...
2102760	  773.3	  584.6	 2600.0	...
2102761	  773.4	  584.9	 2601.0	...
2102762	  773.4	  584.7	 2602.0	...
2102763	  773.5	  584.6	 2604.0	...
2102764	  773.4	  584.7	 2606.0	...
2102765	  773.2	  584.9	 2607.0	...
2102766	  773.0	  584.9	 2607.0	...
2102767	  772.8	  584.9	 2607.0	...
2102768	  772.7	  584.7	 2607.0	...
2102769	  772.6	  584.4	 2607.0	...
2102770	  772.8	  584.1	 2608.0	...
2102771	  773.0	  584.1	 2608.0	...
2102772	  773.2	  584.0	 2608.0	...
2102773	  773.3	  584.1	 2609.0	...
2102774	  773.4	  584.1	 2609.0	...
2102775	  773.3	  584.2	 2610.0	...
2102776	  773.4	  584.7	 2610.0	...
2102777	  773.4	  585.2	 2609.0	...
2102778	  773.5	  585.3	 2607.0	...
2102779	  773.4	  585.0	 2604.0	...
2102780	  773.4	  584.3	 2602.0	...
2102781	  773.4	  584.0	 2603.0	...
2102782	  773.3	  583.9	 2604.0	...
2102783	  773.3	  584.3	 2606.0	...
2102784	  773.2	  584.7	 2607.0	...
2102785	  773.1	  585.1	 2607.0	...
2102786	  773.0	  585.3	 2608.0	...
2102787	  772.9	  585.5	 2610.0	...
2102788	  772.8	  585.5	 2611.0	...
2102789	  772.6	  585.6	 2612.0	...
2102790	  772.4	  585.2	 2612.0	...
2102791	  772.5	  584.7	 2610.0	...
2102792	  772.8	  584.2	 2610.0	...
2102793	  773.2	  584.2	 2611.0	...
2102794	  773.4	  584.2	 2613.0	...
2102795	  773.5	  584.2	 2613.0	...
2102796	  773.6	  584.3	 2613.0	...
2102797	  773.4	  584.3	 2613.0	...
2102798	  773.2	  584.2	 2614.0	...
2102799	  772.9	  584.2	 2614.0	...
2102800	  773.0	  584.2	 2614.0	...
2102801	  772.9	  584.2	 2613.0	...
2102802	  772.8	  584.2	 2612.0	...
2102803	  772.8	  584.4	 2611.0	...
2102804	  772.7	  584.7	 2614.0	...
2102805	  772.7	  584.9	 2617.0	...
2102806	  772.6	  584.9	 2620.0	...
2102807	  772.5	  585.1	 2621.0	...
2102808	  772.8	  585.1	 2620.0	...
2102809	  773.2	  585.0	 2619.0	...
2102810	  773.4	  584.7	 2618.0	...
2102811	  773.4	  584.9	 2617.0	...
2102812	  773.5	  585.0	 2617.0	...
2102813	  773.6	  585.2	 2617.0	...
2102814	  773.7	  585.4	 2616.0	...
2102815	  773.7	  585.7	 2616.0	...
2102816	  773.7	  586.1	 2615.0	...
2102817	  773.7	  586.2	 2614.0	...
2102818	  773.7	  586.3	 2615.0	...
2102819	  773.7	  586.3	 2617.0	...
2102820	  773.4	  586.4	 2617.0	...
2102821	  773.1	  586.4	 2617.0	...
2102822	  772.8	  586.4	 2617.0	...
2102823	  772.8	  586.3	 2616.0	...
2102824	  772.8	  586.2	 2616.0	...
2102825	  772.7	  586.0	 2615.0	...
2102826	  773.1	  585.9	 2614.0	...
2102827	  773.4	  586.0	 2617.0	...
2102828	  773.7	  586.2	 2620.0	...
2102829	  773.6	  586.4	 2623.0	...
2102830	  773.4	  586.4	 2623.0	...
2102831	  773.3	  586.3	 2624.0	...
2102832	  773.3	  586.3	 2625.0	...
2102833	  773.3	  586.2	 2626.0	...
2102834	  773.4	  586.1	 2627.0	...
2102835	  773.3	  585.8	 2627.0	...
2102836	  773.2	  585.6	 2627.0	...
2102837	  773.1	  585.9	 2626.0	...
2102838	  772.9	  586.3	 2626.0	...
2102839	  772.9	  586.3	 2625.0	...
2102840	  772.7	  586.0	 2625.0	...
2102841	  772.6	  585.9	 2624.0	...
2102842	  772.8	  586.2	 2625.0	...
2102843	  773.0	  586.3	 2625.0	...
2102844	  773.2	  586.0	 2625.0	...
2102845	  773.2	  585.7	 2624.0	...
2102846	  773.2	  585.5	 2623.0	...
2102847	  773.3	  585.7	 2623.0	...
2102848	  773.1	  586.1	 2623.0	...
2102849	  772.9	  586.4	 2624.0	...
2102850	  772.6	  586.5	 2624.0	...
2102851	  772.5	  586.5	 2624.0	...
2102852	  772.4	  586.6	 2624.0	...
2102853	  772.5	  586.7	 2625.0	...
2102854	  772.5	  586.8	 2626.0	...
2102855	  772.9	  586.8	 2627.0	...
2102856	  773.2	  586.9	 2627.0	...
2102857	  773.6	  587.0	 2626.0	...
2102858	  773.6	  586.9	 2625.0	...
2102859	  773.5	  586.5	 2624.0	...
2102860	  773.4	  586.2	 2624.0	...
2102861	  773.6	  586.1	 2625.0	...
2102862	  773.8	  586.0	 2624.0	...
2102863	  774.0	  585.8	 2623.0	...
2102864	  774.0	  585.7	 2623.0	...
2102865	  773.9	  585.9	 2623.0	...
2102866	  773.9	  586.2	 2623.0	...
2102867	  773.9	  586.5	 2623.0	...
2102868	  773.5	  586.6	 2623.0	...
2102869	  773.2	  586.6	 2622.0	...
2102870	  772.8	  586.9	 2622.0	...
2102871	  772.8	  587.1	 2624.0	...
2102872	  772.7	  587.0	 2626.0	...
2102873	  772.9	  586.7	 2628.0	...
2102874	  773.0	  586.3	 2627.0	...
2102875	  773.2	  586.5	 2627.0	...
2102876	  773.2	  586.7	 2627.0	...
2102877	  773.3	  586.7	 2626.0	...
2102878	  773.3	  586.5	 2626.0	...
2102879	  773.7	  586.3	 2624.0	...
2102880	  774.0	  586.1	 2622.0	...
2102881	  774.3	  586.3	 2620.0	...
2102882	  774.3	  586.4	 2619.0	...
2102883	  774.3	  586.6	 2619.0	...
2102884	  774.3	  586.6	 2619.0	...
2102885	  774.1	  586.7	 2619.0	...
2102886	  774.0	  586.7	 2619.0	...
2102887	  773.9	  586.8	 2618.0	...
2102888	  774.0	  586.6	 2617.0	...
2102889	  774.1	  586.3	 2617.0	...
2102890	  774.0	  586.0	 2620.0	...
2102891	  773.7	  586.0	 2622.0	...
2102892	  773.4	  586.0	 2623.0	...
2102893	  773.2	  586.1	 2623.0	...
2102894	  773.1	  586.1	 2622.0	...
2102895	  773.0	  586.1	 2621.0	...
2102896	  773.2	  586.0	 2621.0	...
2102897	  773.5	  585.9	 2622.0	...
2102898	  773.8	  586.2	 2622.0	...
2102899	  773.8	  586.5	 2621.0	...
2102900	  773.8	  586.8	 2620.0	...
2102901	  773.7	  586.8	 2618.0	...
2102902	  773.6	  586.6	 2618.0	...
2102903	  773.6	  586.4	 2617.0	...
2102904	  773.7	  586.4	 2615.0	...
2102905	  773.7	  586.7	 2616.0	...
2102906	  773.6	  587.0	 2619.0	...
2102907	  773.3	  586.8	 2623.0	...
2102908	  773.1	  586.7	 2623.0	...
2102909	  773.6	  586.4	 2622.0	...
2102910	  774.0	  586.2	 2620.0	...
2102911	  774.4	  586.4	 2620.0	...
2102912	  774.3	  586.8	 2620.0	...
2102913	  774.4	  587.3	 2621.0	...
2102914	  774.5	  587.4	 2621.0	...
2102915	  774.6	  587.5	 2619.0	...
2102916	  774.6	  587.5	 2618.0	...
2102917	  774.5	  587.1	 2617.0	...
2102918	  774.2	  586.8	 2616.0	...
2102919	  773.9	  586.5	 2615.0	...
2102920	  773.7	  586.7	 2615.0	...
2102921	  773.8	  586.8	 2617.0	...
2102922	  774.0	  586.8	 2618.0	...
2102923	  774.2	  586.9	 2620.0	...
2102924	  774.2	  587.1	 2621.0	...
2102925	  774.2	  587.4	 2622.0	...
2102926	  774.2	  587.4	 2622.0	...
2102927	  774.4	  587.4	 2621.0	...
2102928	  774.3	  587.4	 2620.0	...
2102929	  774.0	  587.3	 2619.0	...
2102930	  773.8	  587.2	 2619.0	...
2102931	  773.9	  587.2	 2619.0	...
2102932	  773.9	  587.2	 2619.0	...
2102933	  773.9	  587.2	 2620.0	...
2102934	  774.0	  587.0	 2620.0	...
2102935	  774.2	  586.8	 2620.0	...
2102936	  774.5	  586.7	 2619.0	...
2102937	  774.6	  586.6	 2618.0	...
2102938	  774.4	  586.6	 2618.0	...
2102939	  774.2	  586.7	 2618.0	...
2102940	  774.0	  586.9	 2619.0	...
2102941	  774.2	  587.1	 2619.0	...
2102942	  774.3	  587.2	 2619.0	...
2102943	  774.4	  587.3	 2617.0	...
2102944	  774.3	  587.2	 2616.0	...
2102945	  774.3	  587.2	 2615.0	...
2102946	  774.4	  587.2	 2615.0	...
2102947	  774.2	  587.4	 2616.0	...
2102948	  774.1	  587.6	 2617.0	...
2102949	  773.9	  587.8	 2618.0	...
2102950	  773.7	  587.9	 2619.0	...
2102951	  773.5	  588.0	 2619.0	...
2102952	  773.3	  588.0	 2617.0	...
2102953	  773.3	  587.9	 2616.0	...
2102954	  773.3	  587.8	 2616.0	...
2102955	  773.4	  587.8	 2615.0	...
2102956	  773.5	  587.9	 2614.0	...
2102957	  774.1	  587.8	 2613.0	...
2102958	  774.6	  587.7	 2613.0	...
2102959	  775.0	  587.6	 2613.0	...
2102960	  774.8	  587.4	 2613.0	...
2102961	  774.6	  587.2	 2612.0	...
2102962	  774.6	  587.1	 2611.0	...
2102963	  774.3	  587.1	 2611.0	...
2102964	  774.0	  587.2	 2612.0	...
2102965	  773.7	  587.2	 2613.0	...
2102966	  773.8	  587.3	 2613.0	...
2102967	  774.0	  587.4	 2613.0	...
2102968	  774.1	  587.6	 2614.0	...
2102969	  774.1	  587.8	 2615.0	...
2102970	  774.5	  587.9	 2615.0	...
2102971	  774.9	  587.9	 2617.0	...
2102972	  775.0	  587.9	 2618.0	...
2102973	  774.7	  587.8	 2618.0	...
2102974	  774.4	  587.7	 2619.0	...
2102975	  774.3	  587.5	 2620.0	...
2102976	  774.6	  587.4	 2621.0	...
2102977	  774.8	  587.5	 2621.0	...
2102978	  775.0	  587.5	 2618.0	...
2102979	  774.9	  587.5	 2615.0	...
2102980	  774.8	  587.4	 2615.0	...
2102981	  774.8	  587.3	 2618.0	...
2102982	  775.0	  587.2	 2621.0	...
2102983	  775.3	  587.2	 2623.0	...
2102984	  775.5	  587.1	 2624.0	...
2102985	  775.6	  587.0	 2625.0	...
2102986	  775.6	  586.7	 2624.0	...
2102987	  775.6	  586.4	 2623.0	...
2102988	  775.6	  586.2	 2622.0	...
2102989	  775.6	  586.4	 2622.0	...
2102990	  775.6	  586.5	 2622.0	...
2102991	  775.6	  586.3	 2622.0	...
2102992	  775.7	  586.1	 2622.0	...
2102993	  775.8	  586.0	 2618.0	...
2102994	  775.9	  586.0	 2614.0	...
2102995	  775.5	  586.0	 2612.0	...
2102996	  775.2	  586.1	 2613.0	...
2102997	  774.9	  586.3	 2614.0	...
2102998	  775.0	  586.5	 2613.0	...
2102999	  775.0	  586.6	 2613.0	...
2103000	  775.1	  586.5	 2613.0	...
2103001	  775.1	  586.5	 2613.0	...
2103002	  775.1	  586.4	 2615.0	...
2103003	  775.2	  586.5	 2617.0	...
2103004	  775.3	  586.5	 2618.0	...
2103005	  775.4	  586.6	 2617.0	...
2103006	  775.4	  586.5	 2616.0	...
MSG	2103007 0000 _ Number Off
2103007	  775.3	  586.4	 2616.0	...
2103008	  775.1	  586.3	 2617.0	...
2103009	  775.0	  586.4	 2618.0	...
2103010	  775.0	  586.5	 2618.0	...
2103011	  775.1	  586.5	 2617.0	...
2103012	  775.3	  586.4	 2616.0	...
2103013	  775.7	  586.3	 2615.0	...
2103014	  776.0	  586.3	 2614.0	...
2103015	  776.3	  586.5	 2613.0	...
2103016	  776.3	  586.6	 2613.0	...
2103017	  776.3	  586.6	 2614.0	...
2103018	  775.9	  586.7	 2615.0	...
2103019	  775.4	  586.7	 2616.0	...
2103020	  775.0	  586.8	 2615.0	...
2103021	  775.2	  586.8	 2614.0	...
2103022	  775.4	  586.8	 2612.0	...
2103023	  775.7	  587.1	 2614.0	...
2103024	  775.8	  587.4	 2617.0	...
2103025	  775.9	  587.6	 2621.0	...
2103026	  776.0	  587.4	 2621.0	...
2103027	  776.1	  587.3	 2620.0	...
2103028	  776.1	  587.0	 2619.0	...
2103029	  776.0	  586.7	 2617.0	...
2103030	  776.0	  586.7	 2616.0	...
2103031	  776.1	  587.0	 2615.0	...
2103032	  776.3	  586.6	 2613.0	...
2103033	  776.3	  586.1	 2612.0	...
2103034	  775.9	  586.1	 2612.0	...
2103035	  775.5	  586.7	 2613.0	...
2103036	  775.2	  587.3	 2615.0	...
2103037	  775.4	  587.3	 2617.0	...
2103038	  775.5	  587.3	 2619.0	...
2103039	  775.4	  587.4	 2619.0	...
2103040	  775.2	  587.4	 2617.0	...
2103041	  775.1	  587.2	 2615.0	...
2103042	  775.5	  586.9	 2616.0	...
2103043	  775.9	  586.7	 2618.0	...
2103044	  776.2	  586.8	 2619.0	...
2103045	  776.1	  587.1	 2618.0	...
2103046	  775.8	  586.9	 2616.0	...
2103047	  775.7	  586.6	 2612.0	...
2103048	  775.5	  586.3	 2610.0	...
2103049	  775.6	  586.4	 2608.0	...
2103050	  775.5	  586.5	 2609.0	...
2103051	  775.5	  586.5	 2610.0	...
2103052	  775.2	  586.4	 2612.0	...
2103053	  775.2	  586.1	 2613.0	...
2103054	  775.1	  585.7	 2613.0	...
2103055	  775.5	  585.5	 2614.0	...
2103056	  775.9	  585.8	 2615.0	...
2103057	  776.3	  586.3	 2616.0	...
2103058	  776.4	  586.7	 2616.0	...
2103059	  776.2	  586.4	 2617.0	...
2103060	  776.0	  586.2	 2615.0	...
2103061	  775.9	  586.2	 2613.0	...
2103062	  775.9	  586.4	 2613.0	...
2103063	  775.9	  586.1	 2614.0	...
2103064	  776.0	  585.6	 2616.0	...
2103065	  775.9	  585.1	 2616.0	...
2103066	  775.9	  585.5	 2616.0	...
2103067	  775.9	  586.0	 2615.0	...
2103068	  775.9	  586.3	 2615.0	...
2103069	  776.3	  586.1	 2615.0	...
2103070	  776.7	  585.9	 2615.0	...
2103071	  776.7	  585.6	 2615.0	...
2103072	  776.3	  585.3	 2615.0	...
2103073	  775.9	  585.3	 2614.0	...
2103074	  775.9	  585.5	 2614.0	...
2103075	  775.9	  585.9	 2614.0	...
2103076	  776.1	  586.1	 2614.0	...
2103077	  776.2	  586.3	 2615.0	...
2103078	  776.3	  586.1	 2615.0	...
2103079	  776.3	  586.0	 2614.0	...
2103080	  776.2	  586.0	 2614.0	...
2103081	  776.0	  585.7	 2615.0	...
2103082	  775.7	  585.2	 2615.0	...
2103083	  775.7	  584.7	 2617.0	...
2103084	  776.0	  584.9	 2618.0	...
2103085	  776.4	  585.3	 2619.0	...
2103086	  776.7	  585.7	 2619.0	...
2103087	  776.8	  585.7	 2620.0	...
2103088	  776.6	  585.7	 2620.0	...
2103089	  776.3	  585.8	 2619.0	...
2103090	  776.2	  585.5	 2619.0	...
2103091	  776.2	  585.2	 2619.0	...
2103092	  776.3	  585.1	 2619.0	...
2103093	  776.4	  585.2	 2620.0	...
2103094	  776.4	  585.3	 2622.0	...
2103095	  776.5	  585.2	 2623.0	...
2103096	  776.7	  585.2	 2624.0	...
2103097	  777.2	  585.3	 2624.0	...
2103098	  777.6	  585.4	 2624.0	...
2103099	  777.5	  585.6	 2622.0	...
2103100	  777.2	  585.6	 2619.0	...
2103101	  777.2	  585.4	 2620.0	...
2103102	  777.5	  585.1	 2624.0	...
2103103	  777.7	  584.7	 2627.0	...
2103104	  777.2	  584.6	 2626.0	...
2103105	  776.7	  584.5	 2625.0	...
2103106	  776.3	  584.2	 2623.0	...
2103107	  776.2	  584.1	 2622.0	...
2103108	  776.4	  584.1	 2622.0	...
2103109	  776.7	  584.3	 2622.0	...
2103110	  777.0	  584.5	 2623.0	...
2103111	  777.2	  584.6	 2624.0	...
2103112	  777.3	  584.7	 2624.0	...
2103113	  777.4	  584.7	 2624.0	...
2103114	  777.3	  584.7	 2623.0	...
2103115	  777.2	  584.7	 2622.0	...
2103116	  777.2	  584.8	 2622.0	...
2103117	  777.2	  584.8	 2622.0	...
2103118	  777.7	  584.7	 2623.0	...
2103119	  778.2	  584.6	 2624.0	...
2103120	  778.3	  584.6	 2623.0	...
2103121	  777.9	  584.7	 2623.0	...
2103122	  777.5	  584.8	 2624.0	...
2103123	  777.4	  584.8	 2625.0	...
2103124	  777.4	  584.7	 2625.0	...
2103125	  777.8	  584.5	 2625.0	...
2103126	  778.3	  584.4	 2625.0	...
2103127	  778.6	  584.2	 2626.0	...
2103128	  778.6	  584.3	 2626.0	...
2103129	  778.4	  584.3	 2626.0	...
2103130	  778.2	  584.4	 2627.0	...
2103131	  778.1	  584.4	 2627.0	...
2103132	  778.1	  584.4	 2626.0	...
2103133	  778.2	  584.4	 2625.0	...
2103134	  778.4	  584.4	 2624.0	...
2103135	  778.3	  584.4	 2624.0	...
2103136	  778.1	  584.4	 2624.0	...
2103137	  778.2	  584.4	 2624.0	...
2103138	  778.4	  584.3	 2625.0	...
2103139	  778.7	  583.9	 2625.0	...
2103140	  778.7	  583.6	 2624.0	...
2103141	  778.7	  583.2	 2622.0	...
2103142	  778.7	  583.3	 2621.0	...
2103143	  778.6	  583.6	 2621.0	...
2103144	  778.5	  583.8	 2623.0	...
2103145	  778.5	  584.0	 2624.0	...
2103146	  778.4	  584.1	 2625.0	...
2103147	  778.3	  583.9	 2625.0	...
2103148	  778.1	  583.6	 2624.0	...
2103149	  778.3	  583.3	 2624.0	...
2103150	  778.4	  583.4	 2625.0	...
2103151	  778.5	  583.5	 2625.0	...
2103152	  778.5	  583.2	 2626.0	...
2103153	  778.4	  582.9	 2626.0	...
2103154	  778.3	  582.6	 2627.0	...
2103155	  778.4	  582.7	 2628.0	...
2103156	  778.5	  582.8	 2630.0	...
2103157	  778.5	  583.1	 2631.0	...
2103158	  778.4	  583.4	 2633.0	...
2103159	  778.4	  583.6	 2634.0	...
2103160	  778.3	  583.3	 2635.0	...
2103161	  778.4	  582.9	 2635.0	...
2103162	  778.5	  582.6	 2635.0	...
2103163	  778.6	  582.7	 2635.0	...
2103164	  778.6	  583.2	 2635.0	...
2103165	  778.4	  583.9	 2635.0	...
2103166	  778.3	  584.7	 2635.0	...
2103167	  778.2	  585.1	 2636.0	...
2103168	  778.2	  584.6	 2636.0	...
2103169	  778.2	  583.9	 2638.0	...
2103170	  778.3	  583.2	 2639.0	...
2103171	  778.4	  583.2	 2637.0	...
2103172	  778.4	  583.1	 2636.0	...
2103173	  778.7	  582.9	 2636.0	...
2103174	  778.9	  583.6	 2638.0	...
2103175	  779.2	  584.5	 2639.0	...
2103176	  779.3	  585.3	 2640.0	...
2103177	  779.3	  585.3	 2639.0	...
2103178	  779.2	  585.3	 2639.0	...
2103179	  779.1	  585.2	 2639.0	...
2103180	  779.0	  585.5	 2639.0	...
2103181	  778.9	  585.7	 2640.0	...
2103182	  779.1	  585.9	 2640.0	...
2103183	  779.2	  585.4	 2639.0	...
2103184	  779.4	  584.8	 2638.0	...
2103185	  779.5	  584.3	 2637.0	...
2103186	  779.4	  584.2	 2636.0	...
2103187	  779.2	  584.3	 2639.0	...
2103188	  779.0	  584.4	 2642.0	...
2103189	  778.8	  584.8	 2645.0	...
2103190	  778.6	  585.1	 2645.0	...
2103191	  778.6	  585.4	 2648.0	...
2103192	  778.7	  585.3	 2650.0	...
2103193	  778.8	  585.3	 2653.0	...
2103194	  778.8	  585.3	 2654.0	...
2103195	  778.7	  585.3	 2655.0	...
2103196	  778.7	  585.2	 2655.0	...
2103197	  778.8	  585.2	 2654.0	...
2103198	  779.0	  585.3	 2652.0	...
2103199	  779.0	  585.4	 2651.0	...
2103200	  778.8	  585.1	 2651.0	...
2103201	  778.5	  584.5	 2652.0	...
2103202	  778.2	  584.0	 2651.0	...
2103203	  778.1	  584.2	 2650.0	...
2103204	  778.1	  584.6	 2649.0	...
2103205	  778.2	  584.9	 2648.0	...
2103206	  778.5	  584.9	 2647.0	...
2103207	  778.8	  584.9	 2647.0	...
2103208	  779.1	  585.0	 2647.0	...
2103209	  779.1	  585.1	 2648.0	...
2103210	  779.0	  585.2	 2648.0	...
2103211	  778.7	  585.3	 2650.0	...
2103212	  778.6	  585.4	 2651.0	...
2103213	  778.5	  585.7	 2653.0	...
2103214	  778.8	  585.7	 2653.0	...
2103215	  779.0	  585.7	 2653.0	...
2103216	  779.1	  585.2	 2654.0	...
2103217	  779.1	  584.7	 2654.0	...
MSG	2103218 0000 _ Number On
2103218	  779.0	  584.6	 2656.0	...
2103219	  779.0	  584.9	 2657.0	...
2103220	  779.0	  585.1	 2659.0	...
2103221	  779.0	  585.1	 2661.0	...
2103222	  778.9	  585.2	 2662.0	...
2103223	  778.8	  585.0	 2662.0	...
2103224	  778.8	  584.7	 2662.0	...
2103225	  779.0	  584.5	 2663.0	...
2103226	  779.2	  584.4	 2664.0	...
2103227	  779.5	  584.3	 2666.0	...
2103228	  779.4	  584.3	 2666.0	...
2103229	  779.0	  584.4	 2666.0	...
2103230	  778.7	  584.5	 2666.0	...
2103231	  778.6	  584.4	 2667.0	...
2103232	  778.6	  584.2	 2667.0	...
2103233	  778.4	  584.1	 2664.0	...
2103234	  778.0	  584.1	 2662.0	...
2103235	  777.7	  584.0	 2659.0	...
2103236	  777.5	  583.9	 2661.0	...
2103237	  777.7	  584.6	 2662.0	...
2103238	  777.9	  585.3	 2663.0	...
2103239	  778.0	  585.6	 2664.0	...
2103240	  777.9	  585.1	 2665.0	...
2103241	  777.8	  584.7	 2665.0	...
2103242	  777.9	  584.9	 2665.0	...
2103243	  778.1	  584.4	 2665.0	...
2103244	  778.3	  583.8	 2665.0	...
2103245	  778.2	  583.2	 2665.0	...
2103246	  778.2	  583.2	 2665.0	...
2103247	  778.2	  583.3	 2665.0	...
2103248	  778.2	  583.5	 2665.0	...
2103249	  778.2	  583.7	 2665.0	...
2103250	  778.1	  583.7	 2665.0	...
2103251	  777.9	  583.6	 2665.0	...
2103252	  777.8	  583.7	 2665.0	...
2103253	  778.1	  583.8	 2665.0	...
2103254	  778.5	  583.9	 2665.0	...
2103255	  778.6	  583.9	 2666.0	...
2103256	  778.4	  584.0	 2667.0	...
2103257	  778.1	  583.9	 2668.0	...
2103258	  778.0	  583.9	 2668.0	...
2103259	  777.9	  584.0	 2669.0	...
2103260	  777.8	  584.0	 2670.0	...
2103261	  777.7	  583.8	 2670.0	...
2103262	  777.7	  583.5	 2670.0	...
2103263	  777.5	  583.2	 2670.0	...
2103264	  777.4	  583.2	 2672.0	...
2103265	  777.3	  583.2	 2673.0	...
2103266	  777.5	  583.3	 2674.0	...
2103267	  777.8	  583.2	 2673.0	...
2103268	  778.2	  583.0	 2673.0	...
2103269	  778.3	  582.8	 2672.0	...
2103270	  778.2	  582.8	 2672.0	...
2103271	  778.2	  582.8	 2672.0	...
2103272	  778.2	  582.9	 2672.0	...
2103273	  778.1	  582.9	 2671.0	...
2103274	  778.0	  582.9	 2670.0	...
2103275	  777.8	  582.8	 2668.0	...
2103276	  777.6	  583.1	 2667.0	...
2103277	  777.4	  583.4	 2668.0	...
2103278	  777.4	  583.7	 2671.0	...
2103279	  777.3	  583.7	 2674.0	...
2103280	  777.4	  583.8	 2675.0	...
2103281	  777.4	  583.8	 2675.0	...
2103282	  777.4	  583.9	 2674.0	...
2103283	  777.4	  584.0	 2674.0	...
2103284	  777.4	  583.6	 2674.0	...
2103285	  777.4	  583.2	 2673.0	...
2103286	  777.5	  582.8	 2675.0	...
2103287	  777.5	  583.2	 2679.0	...
2103288	  777.5	  583.4	 2682.0	...
2103289	  777.4	  583.5	 2683.0	...
2103290	  777.3	  583.3	 2680.0	...
2103291	  777.2	  583.3	 2677.0	...
2103292	  777.0	  583.3	 2675.0	...
2103293	  776.9	  583.2	 2676.0	...
2103294	  777.0	  583.1	 2677.0	...
2103295	  777.2	  583.0	 2678.0	...
2103296	  777.4	  582.9	 2681.0	...
2103297	  777.4	  582.9	 2683.0	...
2103298	  777.4	  582.9	 2685.0	...
2103299	  777.2	  583.0	 2684.0	...
2103300	  777.1	  583.1	 2683.0	...
2103301	  777.2	  583.2	 2683.0	...
2103302	  777.3	  583.2	 2684.0	...
2103303	  777.3	  583.2	 2684.0	...
2103304	  777.3	  583.1	 2683.0	...
2103305	  777.4	  583.0	 2681.0	...
2103306	  777.4	  583.0	 2682.0	...
2103307	  777.4	  582.9	 2682.0	...
2103308	  777.3	  582.7	 2683.0	...
2103309	  777.1	  582.6	 2684.0	...
2103310	  777.0	  582.6	 2684.0	...
2103311	  776.9	  582.7	 2685.0	...
2103312	  776.9	  582.8	 2685.0	...
2103313	  776.9	  582.8	 2682.0	...
2103314	  777.0	  582.7	 2680.0	...
2103315	  777.2	  582.5	 2678.0	...
2103316	  777.4	  582.3	 2680.0	...
2103317	  777.0	  582.3	 2681.0	...
2103318	  776.5	  582.3	 2681.0	...
2103319	  776.0	  582.5	 2682.0	...
2103320	  776.0	  582.6	 2683.0	...
2103321	  776.1	  583.1	 2683.0	...
2103322	  776.2	  583.6	 2682.0	...
2103323	  776.3	  583.9	 2682.0	...
2103324	  776.4	  583.8	 2682.0	...
2103325	  776.4	  583.7	 2682.0	...
2103326	  776.3	  583.7	 2682.0	...
2103327	  776.3	  583.5	 2682.0	...
2103328	  776.5	  583.3	 2681.0	...
2103329	  776.7	  583.3	 2681.0	...
2103330	  776.9	  583.7	 2683.0	...
2103331	  777.0	  584.1	 2683.0	...
2103332	  777.1	  584.8	 2683.0	...
2103333	  777.0	  584.9	 2682.0	...
2103334	  776.8	  584.8	 2682.0	...
2103335	  776.7	  584.6	 2682.0	...
2103336	  776.8	  584.3	 2681.0	...
2103337	  776.9	  584.3	 2681.0	...
2103338	  776.8	  584.4	 2681.0	...
2103339	  776.6	  584.4	 2680.0	...
2103340	  776.5	  584.5	 2678.0	...
2103341	  776.4	  584.5	 2676.0	...
2103342	  776.3	  584.7	 2676.0	...
2103343	  776.1	  584.9	 2679.0	...
2103344	  776.1	  585.1	 2681.0	...
2103345	  776.4	  585.1	 2682.0	...
2103346	  776.7	  585.1	 2683.0	...
2103347	  777.0	  585.0	 2682.0	...
2103348	  777.0	  584.9	 2682.0	...
2103349	  777.0	  585.0	 2681.0	...
2103350	  777.0	  585.0	 2681.0	...
2103351	  777.0	  585.1	 2681.0	...
2103352	  776.9	  585.2	 2680.0	...
2103353	  776.7	  585.1	 2678.0	...
2103354	  776.5	  585.1	 2677.0	...
2103355	  776.4	  585.0	 2678.0	...
2103356	  776.4	  585.0	 2679.0	...
2103357	  776.1	  585.0	 2678.0	...
2103358	  775.9	  585.0	 2679.0	...
2103359	  775.9	  585.0	 2680.0	...
2103360	  776.2	  585.1	 2683.0	...
2103361	  776.4	  585.0	 2686.0	...
2103362	  776.5	  585.1	 2687.0	...
2103363	  776.5	  585.2	 2687.0	...
2103364	  776.5	  585.4	 2687.0	...
2103365	  776.7	  585.4	 2687.0	...
2103366	  776.8	  585.4	 2688.0	...
2103367	  776.6	  585.3	 2687.0	...
2103368	  776.4	  585.2	 2686.0	...
2103369	  776.2	  585.1	 2683.0	...
2103370	  776.3	  585.0	 2680.0	...
2103371	  776.4	  584.9	 2678.0	...
2103372	  776.4	  584.7	 2676.0	...
2103373	  776.4	  584.5	 2678.0	...
2103374	  776.3	  584.6	 2681.0	...
2103375	  776.2	  584.8	 2684.0	...
2103376	  776.2	  585.0	 2681.0	...
2103377	  776.1	  585.0	 2678.0	...
2103378	  776.0	  585.1	 2674.0	...
2103379	  776.1	  585.5	 2674.0	...
2103380	  776.3	  585.7	 2673.0	...
2103381	  776.4	  585.6	 2672.0	...
2103382	  776.4	  585.2	 2675.0	...
2103383	  776.6	  584.7	 2679.0	...
2103384	  776.9	  584.5	 2681.0	...
2103385	  776.9	  584.2	 2679.0	...
2103386	  776.5	  583.9	 2677.0	...
2103387	  776.2	  584.1	 2676.0	...
2103388	  776.3	  584.4	 2676.0	...
2103389	  776.4	  584.7	 2676.0	...
2103390	  776.4	  584.7	 2677.0	...
2103391	  776.5	  584.7	 2678.0	...
2103392	  776.5	  585.0	 2679.0	...
2103393	  776.5	  585.3	 2680.0	...
2103394	  776.6	  585.5	 2681.0	...
2103395	  776.4	  585.4	 2683.0	...
2103396	  776.3	  585.4	 2681.0	...
2103397	  776.1	  585.3	 2680.0	...
2103398	  776.0	  585.3	 2678.0	...
2103399	  776.0	  585.3	 2679.0	...
2103400	  775.9	  585.3	 2681.0	...
2103401	  776.0	  585.5	 2679.0	...
2103402	  775.9	  585.7	 2675.0	...
2103403	  775.7	  586.0	 2673.0	...
2103404	  775.6	  586.2	 2675.0	...
2103405	  776.0	  586.2	 2677.0	...
2103406	  776.4	  586.2	 2677.0	...
2103407	  776.7	  586.1	 2678.0	...
2103408	  776.7	  586.3	 2678.0	...
2103409	  776.7	  586.5	 2677.0	...
2103410	  776.6	  586.6	 2676.0	...
2103411	  776.4	  586.5	 2673.0	...
2103412	  776.2	  586.2	 2672.0	...
2103413	  776.0	  585.9	 2670.0	...
2103414	  775.8	  585.9	 2673.0	...
2103415	  775.8	  586.2	 2677.0	...
2103416	  775.8	  586.4	 2680.0	...
2103417	  775.9	  586.5	 2678.0	...
2103418	  775.9	  586.6	 2677.0	...
2103419	  775.9	  586.8	 2676.0	...
2103420	  775.9	  586.9	 2676.0	...
2103421	  776.0	  587.1	 2678.0	...
2103422	  776.0	  587.2	 2682.0	...
2103423	  776.0	  587.2	 2684.0	...
2103424	  775.9	  587.2	 2685.0	...
2103425	  775.9	  586.8	 2685.0	...
2103426	  775.9	  586.3	 2685.0	...
2103427	  776.0	  586.5	 2685.0	...
2103428	  776.2	  587.2	 2685.0	...
2103429	  776.4	  588.0	 2684.0	...
2103430	  776.4	  588.1	 2683.0	...
2103431	  776.4	  588.2	 2683.0	...
2103432	  776.4	  588.3	 2684.0	...
2103433	  776.4	  588.0	 2680.0	...
2103434	  776.3	  587.4	 2675.0	...
2103435	  776.1	  586.9	 2671.0	...
2103436	  776.1	  586.7	 2673.0	...
2103437	  776.2	  586.7	 2674.0	...
2103438	  776.3	  586.6	 2676.0	...
2103439	  776.4	  586.6	 2677.0	...
2103440	  776.5	  586.5	 2678.0	...
2103441	  776.4	  586.4	 2678.0	...
2103442	  776.4	  586.2	 2677.0	...
2103443	  776.3	  586.1	 2676.0	...
2103444	  776.2	  586.2	 2677.0	...
2103445	  776.2	  586.3	 2677.0	...
2103446	  776.3	  586.3	 2677.0	...
2103447	  776.4	  586.5	 2676.0	...
2103448	  776.5	  587.0	 2677.0	...
2103449	  776.4	  587.5	 2678.0	...
2103450	  776.3	  587.4	 2680.0	...
2103451	  776.1	  586.9	 2680.0	...
2103452	  776.1	  586.3	 2679.0	...
2103453	  776.1	  586.1	 2678.0	...
2103454	  776.0	  586.2	 2678.0	...
2103455	  775.8	  586.3	 2680.0	...
2103456	  775.6	  586.4	 2683.0	...
2103457	  775.4	  586.6	 2680.0	...
2103458	  775.4	  586.6	 2676.0	...
2103459	  775.2	  586.6	 2673.0	...
2103460	  775.0	  586.5	 2673.0	...
2103461	  775.0	  586.5	 2675.0	...
2103462	  775.0	  586.9	 2677.0	...
2103463	  775.1	  587.3	 2679.0	...
2103464	  775.2	  587.6	 2678.0	...
2103465	  775.3	  587.3	 2678.0	...
2103466	  775.6	  587.0	 2677.0	...
2103467	  775.7	  586.7	 2677.0	...
2103468	  775.8	  586.6	 2677.0	...
2103469	  775.7	  586.9	 2677.0	...
2103470	  775.7	  587.3	 2677.0	...
2103471	  775.6	  587.6	 2677.0	...
2103472	  775.5	  588.1	 2677.0	...
2103473	  775.4	  588.7	 2676.0	...
2103474	  775.2	  589.3	 2674.0	...
2103475	  775.0	  589.3	 2671.0	...
2103476	  774.9	  588.8	 2668.0	...
2103477	  773.6	  588.1	 2667.0	...
2103478	  772.1	  587.3	 2669.0	...
2103479	  769.7	  586.4	 2671.0	...
2103480	  768.3	  585.7	 2674.0	...
2103481	  766.8	  585.2	 2676.0	...
2103482	  766.0	  584.4	 2678.0	...
2103483	  764.8	  583.3	 2678.0	...
2103484	  763.9	  582.0	 2679.0	...
2103485	  763.3	  581.8	 2681.0	...
2103486	  763.9	  581.6	 2683.0	...
2103487	  764.6	  581.7	 2685.0	...
2103488	  765.6	  581.6	 2683.0	...
2103489	  766.5	  581.4	 2680.0	...
2103490	  768.1	  581.1	 2677.0	...
2103491	  770.3	  581.1	 2677.0	...
2103492	  772.8	  581.1	 2676.0	...
2103493	  775.5	  581.2	 2675.0	...
2103494	  777.2	  581.6	 2675.0	...
2103495	  778.4	  581.9	 2676.0	...
2103496	  778.9	  582.2	 2677.0	...
2103497	  779.2	  582.6	 2677.0	...
2103498	  779.5	  583.1	 2677.0	...
2103499	  779.0	  583.6	 2677.0	...
2103500	  778.5	  583.7	 2677.0	...
2103501	  778.0	  583.7	 2678.0	...
2103502	  777.9	  583.9	 2679.0	...
2103503	  777.9	  584.3	 2680.0	...
2103504	  777.7	  584.6	 2681.0	...
2103505	  777.5	  584.7	 2681.0	...
2103506	  777.2	  584.6	 2681.0	...
2103507	  777.1	  584.2	 2680.0	...
2103508	  776.6	  584.0	 2680.0	...
2103509	  776.2	  583.9	 2678.0	...
2103510	  775.8	  584.0	 2676.0	...
2103511	  775.7	  583.9	 2675.0	...
2103512	  775.6	  583.8	 2675.0	...
2103513	  775.3	  583.7	 2677.0	...
2103514	  775.1	  583.6	 2678.0	...
2103515	  774.9	  583.6	 2676.0	...
2103516	  774.8	  583.5	 2672.0	...
2103517	  774.4	  583.7	 2669.0	...
2103518	  774.1	  584.1	 2669.0	...
2103519	  773.9	  584.4	 2670.0	...
2103520	  774.0	  584.5	 2669.0	...
MSG	2103521 0000 _ Number Off
2103521	  774.0	  584.7	 2669.0	...
2103522	  773.9	  584.8	 2669.0	...
2103523	  773.7	  584.8	 2668.0	...
2103524	  773.6	  584.7	 2670.0	...
2103525	  773.8	  584.7	 2670.0	...
2103526	  774.1	  584.6	 2671.0	...
2103527	  774.3	  584.6	 2670.0	...
2103528	  774.4	  584.8	 2671.0	...
2103529	  774.3	  585.0	 2671.0	...
2103530	  774.4	  585.3	 2671.0	...
2103531	  774.7	  584.8	 2671.0	...
2103532	  774.9	  584.4	 2669.0	...
2103533	  774.9	  584.4	 2667.0	...
2103534	  774.8	  584.8	 2668.0	...
2103535	  774.8	  585.2	 2671.0	...
2103536	  775.0	  585.2	 2673.0	...
2103537	  775.2	  585.3	 2672.0	...
2103538	  775.0	  585.1	 2670.0	...
2103539	  774.6	  584.8	 2668.0	...
2103540	  774.1	  584.5	 2668.0	...
2103541	  773.8	  584.7	 2669.0	...
2103542	  774.1	  584.8	 2671.0	...
2103543	  774.4	  584.6	 2673.0	...
2103544	  774.7	  584.3	 2675.0	...
2103545	  774.7	  584.0	 2674.0	...
2103546	  774.8	  583.9	 2674.0	...
2103547	  774.6	  583.8	 2673.0	...
2103548	  774.3	  583.9	 2672.0	...
2103549	  774.1	  584.1	 2671.0	...
2103550	  774.5	  584.2	 2670.0	...
2103551	  774.8	  584.0	 2670.0	...
2103552	  774.9	  583.9	 2671.0	...
2103553	  774.5	  583.9	 2672.0	...
2103554	  774.0	  584.0	 2672.0	...
2103555	  773.8	  584.4	 2671.0	...
2103556	  773.8	  584.8	 2671.0	...
2103557	  774.0	  584.9	 2671.0	...
2103558	  774.2	  584.8	 2670.0	...
2103559	  774.6	  584.7	 2669.0	...
2103560	  774.7	  584.8	 2668.0	...
2103561	  774.8	  584.9	 2667.0	...
2103562	  774.8	  585.0	 2665.0	...
2103563	  774.9	  585.2	 2666.0	...
2103564	  774.9	  585.5	 2670.0	...
2103565	  774.8	  585.7	 2674.0	...
2103566	  774.7	  585.2	 2674.0	...
2103567	  774.6	  584.7	 2673.0	...
2103568	  774.7	  584.9	 2672.0	...
2103569	  774.9	  585.7	 2671.0	...
2103570	  774.7	  586.5	 2670.0	...
2103571	  774.4	  586.4	 2670.0	...
2103572	  774.1	  586.1	 2672.0	...
2103573	  774.1	  585.8	 2673.0	...
2103574	  774.2	  585.7	 2672.0	...
2103575	  774.2	  585.8	 2669.0	...
2103576	  774.2	  586.0	 2667.0	...
2103577	  774.2	  586.0	 2664.0	...
2103578	  774.1	  585.7	 2664.0	...
2103579	  774.0	  585.5	 2663.0	...
2103580	  773.8	  585.2	 2664.0	...
2103581	  773.8	  585.2	 2664.0	...
2103582	  774.1	  585.2	 2664.0	...
2103583	  774.4	  585.6	 2664.0	...
2103584	  774.7	  586.1	 2664.0	...
2103585	  774.6	  586.7	 2664.0	...
2103586	  774.5	  586.4	 2665.0	...
2103587	  774.5	  586.2	 2667.0	...
2103588	  774.6	  585.9	 2669.0	...
2103589	  774.6	  586.2	 2669.0	...
2103590	  774.5	  586.4	 2669.0	...
2103591	  774.3	  586.4	 2669.0	...
2103592	  774.4	  586.3	 2672.0	...
2103593	  774.4	  586.1	 2676.0	...
2103594	  774.5	  586.0	 2675.0	...
2103595	  774.5	  585.9	 2671.0	...
2103596	  774.6	  585.8	 2668.0	...
2103597	  774.8	  585.5	 2668.0	...
2103598	  775.1	  585.3	 2668.0	...
2103599	  775.1	  584.8	 2667.0	...
2103600	  774.8	  584.7	 2665.0	...
2103601	  774.4	  584.7	 2663.0	...
2103602	  774.2	  585.0	 2665.0	...
2103603	  774.1	  585.3	 2667.0	...
2103604	  773.9	  585.5	 2668.0	...
2103605	  773.9	  585.4	 2666.0	...
2103606	  774.2	  585.3	 2665.0	...
2103607	  774.4	  585.0	 2665.0	...
2103608	  774.5	  584.7	 2665.0	...
2103609	  774.4	  584.5	 2664.0	...
2103610	  774.3	  584.6	 2663.0	...
2103611	  774.1	  584.6	 2662.0	...
2103612	  774.0	  584.6	 2662.0	...
2103613	  773.9	  584.3	 2662.0	...
2103614	  774.0	  584.1	 2661.0	...
2103615	  773.9	  583.8	 2661.0	...
2103616	  773.8	  583.7	 2661.0	...
2103617	  773.5	  583.6	 2662.0	...
2103618	  773.5	  583.6	 2663.0	...
2103619	  773.8	  583.9	 2664.0	...
2103620	  774.3	  584.2	 2666.0	...
2103621	  774.6	  584.6	 2666.0	...
2103622	  774.8	  584.7	 2665.0	...
2103623	  774.5	  584.8	 2664.0	...
2103624	  774.3	  584.8	 2663.0	...
2103625	  774.2	  584.7	 2664.0	...
2103626	  774.4	  584.4	 2665.0	...
2103627	  774.6	  584.2	 2666.0	...
2103628	  774.5	  583.7	 2667.0	...
2103629	  774.3	  583.4	 2666.0	...
2103630	  774.1	  583.7	 2665.0	...
2103631	  774.2	  583.9	 2664.0	...
2103632	  774.4	  584.3	 2665.0	...
2103633	  774.6	  584.1	 2666.0	...
2103634	  774.5	  584.3	 2666.0	...
2103635	  774.2	  584.3	 2666.0	...
2103636	  773.9	  584.3	 2667.0	...
2103637	  773.7	  584.3	 2667.0	...
2103638	  773.5	  584.2	 2666.0	...
2103639	  773.2	  584.0	 2665.0	...
2103640	  772.9	  583.8	 2665.0	...
2103641	  772.9	  583.9	 2668.0	...
2103642	  773.0	  584.1	 2671.0	...
2103643	  773.3	  584.4	 2673.0	...
2103644	  773.5	  584.5	 2674.0	...
2103645	  773.7	  584.6	 2674.0	...
2103646	  773.7	  584.5	 2674.0	...
2103647	  773.7	  584.5	 2674.0	...
2103648	  773.6	  584.5	 2674.0	...
2103649	  773.5	  584.4	 2673.0	...
2103650	  773.5	  584.3	 2673.0	...
2103651	  773.5	  584.2	 2672.0	...
2103652	  773.6	  584.2	 2671.0	...
2103653	  773.4	  584.3	 2669.0	...
2103654	  773.2	  584.0	 2668.0	...
2103655	  773.1	  583.8	 2669.0	...
2103656	  773.1	  583.8	 2670.0	...
2103657	  773.2	  584.1	 2670.0	...
2103658	  773.3	  584.4	 2671.0	...
2103659	  773.6	  584.4	 2673.0	...
2103660	  773.8	  584.3	 2675.0	...
2103661	  774.1	  584.2	 2675.0	...
2103662	  774.3	  584.1	 2676.0	...
2103663	  774.1	  584.1	 2676.0	...
2103664	  773.8	  584.2	 2676.0	...
2103665	  773.6	  584.1	 2677.0	...
2103666	  773.7	  584.0	 2677.0	...
2103667	  773.7	  584.1	 2676.0	...
2103668	  773.7	  584.3	 2676.0	...
2103669	  773.7	  584.5	 2675.0	...
2103670	  773.7	  584.6	 2674.0	...
2103671	  773.6	  584.6	 2673.0	...
2103672	  773.5	  585.2	 2675.0	...
2103673	  773.4	  585.8	 2677.0	...
2103674	  773.3	  586.2	 2679.0	...
2103675	  773.2	  585.9	 2679.0	...
2103676	  773.2	  585.3	 2680.0	...
2103677	  773.1	  584.8	 2679.0	...
2103678	  773.1	  584.6	 2679.0	...
2103679	  773.2	  584.7	 2678.0	...
2103680	  773.3	  584.8	 2678.0	...
2103681	  773.4	  584.9	 2678.0	...
2103682	  773.4	  585.2	 2680.0	...
2103683	  773.4	  585.2	 2682.0	...
2103684	  773.5	  585.1	 2683.0	...
2103685	  773.5	  584.9	 2683.0	...
2103686	  773.3	  585.4	 2682.0	...
2103687	  773.0	  586.0	 2682.0	...
2103688	  772.7	  586.5	 2684.0	...
2103689	  772.6	  586.5	 2686.0	...
2103690	  772.6	  586.3	 2688.0	...
2103691	  772.7	  586.1	 2688.0	...
2103692	  773.0	  585.6	 2688.0	...
2103693	  773.3	  585.2	 2689.0	...
2103694	  773.6	  584.9	 2687.0	...
2103695	  773.7	  584.7	 2685.0	...
2103696	  773.9	  584.6	 2684.0	...
2103697	  774.0	  584.4	 2684.0	...
2103698	  773.8	  584.3	 2684.0	...
2103699	  773.6	  583.9	 2683.0	...
2103700	  773.4	  583.7	 2682.0	...
2103701	  773.4	  583.8	 2684.0	...
2103702	  773.5	  584.1	 2686.0	...
2103703	  773.4	  584.5	 2688.0	...
2103704	  773.2	  584.6	 2688.0	...
2103705	  772.9	  584.5	 2688.0	...
2103706	  772.9	  584.4	 2688.0	...
2103707	  773.0	  584.5	 2692.0	...
2103708	  773.2	  584.7	 2696.0	...
2103709	  773.1	  584.8	 2698.0	...
2103710	  772.9	  584.7	 2695.0	...
2103711	  773.0	  584.6	 2693.0	...
2103712	  773.1	  584.4	 2692.0	...
2103713	  773.3	  584.2	 2693.0	...
2103714	  773.3	  583.9	 2693.0	...
2103715	  773.1	  583.7	 2693.0	...
2103716	  772.8	  583.7	 2694.0	...
2103717	  772.7	  583.7	 2696.0	...
2103718	  772.7	  583.8	 2698.0	...
2103719	  772.5	  583.9	 2699.0	...
2103720	  772.4	  583.8	 2700.0	...
2103721	  772.2	  583.8	 2700.0	...
2103722	  772.2	  583.9	 2699.0	...
2103723	  772.2	  584.1	 2699.0	...
2103724	  772.1	  584.3	 2700.0	...
2103725	  772.1	  584.0	 2700.0	...
2103726	  772.1	  583.7	 2700.0	...
2103727	  772.1	  583.3	 2700.0	...
2103728	  772.1	  583.2	 2700.0	...
2103729	  772.1	  583.3	 2700.0	...
2103730	  772.1	  583.4	 2700.0	...
2103731	  772.1	  583.6	 2700.0	...
2103732	  772.1	  583.9	 2700.0	...
MSG	2103733 0000 _ Number On
2103733	  772.1	  584.2	 2701.0	...
2103734	  772.1	  584.2	 2701.0	...
2103735	  772.0	  584.1	 2702.0	...
2103736	  771.9	  584.2	 2703.0	...
2103737	  771.8	  584.4	 2704.0	...
2103738	  771.8	  584.8	 2705.0	...
2103739	  771.7	  584.8	 2709.0	...
2103740	  771.6	  584.6	 2712.0	...
2103741	  771.5	  584.4	 2713.0	...
2103742	  771.4	  584.2	 2712.0	...
2103743	  771.3	  584.2	 2711.0	...
2103744	  771.3	  584.1	 2711.0	...
2103745	  771.4	  584.0	 2711.0	...
2103746	  771.5	  584.0	 2712.0	...
2103747	  771.4	  584.0	 2713.0	...
2103748	  771.4	  584.0	 2715.0	...
2103749	  771.6	  583.8	 2716.0	...
2103750	  771.8	  583.4	 2718.0	...
2103751	  771.9	  583.0	 2718.0	...
2103752	  771.9	  582.7	 2717.0	...
2103753	  772.1	  582.7	 2715.0	...
2103754	  772.2	  582.9	 2716.0	...
2103755	  772.3	  583.1	 2719.0	...
2103756	  772.1	  583.3	 2721.0	...
2103757	  771.8	  583.1	 2723.0	...
2103758	  771.7	  582.8	 2725.0	...
2103759	  771.7	  582.5	 2725.0	...
2103760	  771.8	  582.4	 2724.0	...
2103761	  771.8	  582.6	 2723.0	...
2103762	  771.8	  582.7	 2722.0	...
2103763	  772.0	  582.5	 2720.0	...
2103764	  772.1	  582.0	 2719.0	...
2103765	  772.3	  581.6	 2719.0	...
2103766	  772.2	  581.5	 2720.0	...
2103767	  772.2	  581.5	 2719.0	...
2103768	  772.2	  581.4	 2720.0	...
2103769	  772.2	  581.4	 2722.0	...
2103770	  772.0	  581.3	 2724.0	...
2103771	  771.9	  581.2	 2725.0	...
2103772	  771.9	  581.1	 2726.0	...
2103773	  772.2	  581.1	 2727.0	...
2103774	  772.6	  581.2	 2728.0	...
2103775	  772.7	  581.4	 2728.0	...
2103776	  772.7	  581.5	 2728.0	...
2103777	  772.6	  581.4	 2729.0	...
2103778	  772.6	  581.4	 2730.0	...
2103779	  772.6	  581.4	 2730.0	...
2103780	  772.4	  581.5	 2729.0	...
2103781	  772.1	  581.6	 2729.0	...
2103782	  771.9	  581.3	 2730.0	...
2103783	  771.8	  581.1	 2732.0	...
2103784	  771.9	  580.8	 2732.0	...
2103785	  772.1	  581.1	 2731.0	...
2103786	  772.1	  581.1	 2735.0	...
2103787	  772.1	  580.9	 2739.0	...
2103788	  772.2	  580.4	 2742.0	...
2103789	  772.3	  579.9	 2742.0	...
2103790	  772.3	  580.0	 2742.0	...
2103791	  772.1	  580.5	 2742.0	...
2103792	  771.9	  581.1	 2744.0	...
2103793	  771.8	  581.3	 2746.0	...
2103794	  771.8	  581.3	 2749.0	...
2103795	  771.7	  581.2	 2750.0	...
2103796	  771.7	  581.2	 2751.0	...
2103797	  771.7	  581.0	 2752.0	...
2103798	  771.6	  580.9	 2753.0	...
2103799	  771.3	  581.2	 2755.0	...
2103800	  771.0	  581.7	 2757.0	...
2103801	  770.9	  582.2	 2761.0	...
2103802	  770.9	  582.1	 2764.0	...
2103803	  770.9	  581.9	 2767.0	...
2103804	  771.0	  581.3	 2770.0	...
2103805	  771.1	  580.7	 2772.0	...
2103806	  771.5	  580.9	 2774.0	...
2103807	  771.8	  581.4	 2775.0	...
2103808	  771.8	  582.0	 2778.0	...
2103809	  771.7	  581.8	 2780.0	...
2103810	  771.5	  581.4	 2781.0	...
2103811	  771.4	  581.0	 2782.0	...
2103812	  771.5	  580.4	 2782.0	...
2103813	  771.7	  580.4	 2782.0	...
2103814	  771.7	  580.4	 2780.0	...
2103815	  771.6	  580.5	 2778.0	...
2103816	  771.5	  580.7	 2778.0	...
2103817	  771.5	  580.7	 2782.0	...
2103818	  771.5	  580.8	 2787.0	...
2103819	  771.4	  580.9	 2790.0	...
2103820	  771.4	  580.5	 2791.0	...
2103821	  771.3	  580.0	 2792.0	...
2103822	  771.5	  580.2	 2793.0	...
2103823	  771.6	  580.8	 2793.0	...
2103824	  771.9	  581.5	 2795.0	...
2103825	  771.9	  581.6	 2798.0	...
2103826	  771.6	  581.3	 2801.0	...
2103827	  771.2	  581.0	 2801.0	...
2103828	  770.8	  580.7	 2801.0	...
2103829	  770.9	  580.6	 2801.0	...
2103830	  770.9	  580.6	 2801.0	...
2103831	  770.8	  580.6	 2801.0	...
2103832	  770.6	  580.8	 2801.0	...
2103833	  770.4	  581.0	 2801.0	...
2103834	  770.4	  580.9	 2802.0	...
2103835	  770.7	  580.5	 2802.0	...
2103836	  771.0	  580.1	 2803.0	...
2103837	  771.1	  580.0	 2803.0	...
2103838	  771.1	  579.9	 2804.0	...
2103839	  770.8	  580.1	 2804.0	...
2103840	  770.6	  580.5	 2806.0	...
2103841	  770.3	  580.8	 2808.0	...
2103842	  770.3	  580.5	 2810.0	...
2103843	  770.3	  580.1	 2810.0	...
2103844	  770.2	  579.8	 2811.0	...
2103845	  770.0	  580.2	 2811.0	...
2103846	  770.3	  580.7	 2812.0	...
2103847	  770.7	  581.1	 2814.0	...
2103848	  770.9	  580.8	 2815.0	...
2103849	  770.6	  580.4	 2815.0	...
2103850	  770.3	  580.0	 2815.0	...
2103851	  770.4	  580.0	 2815.0	...
2103852	  770.7	  580.0	 2815.0	...
2103853	  770.8	  579.9	 2815.0	...
2103854	  770.6	  579.8	 2816.0	...
2103855	  770.3	  579.7	 2818.0	...
2103856	  770.2	  579.8	 2819.0	...
2103857	  770.2	  579.9	 2822.0	...
2103858	  770.3	  580.1	 2824.0	...
2103859	  770.2	  580.2	 2824.0	...
2103860	  770.2	  580.3	 2823.0	...
2103861	  770.1	  580.3	 2825.0	...
2103862	  770.0	  580.2	 2828.0	...
2103863	  769.9	  580.1	 2832.0	...
2103864	  769.6	  579.6	 2833.0	...
2103865	  769.5	  579.3	 2835.0	...
2103866	  769.5	  578.9	 2836.0	...
2103867	  769.7	  579.0	 2836.0	...
2103868	  769.8	  579.2	 2836.0	...
2103869	  769.6	  579.3	 2835.0	...
2103870	  769.4	  579.3	 2834.0	...
2103871	  769.3	  579.3	 2834.0	...
2103872	  769.4	  579.3	 2835.0	...
2103873	  769.4	  579.3	 2836.0	...
2103874	  769.5	  579.3	 2838.0	...
2103875	  769.3	  579.0	 2840.0	...
2103876	  769.2	  578.6	 2841.0	...
2103877	  769.0	  578.5	 2841.0	...
2103878	  768.9	  578.7	 2841.0	...
2103879	  768.8	  578.9	 2841.0	...
2103880	  768.8	  578.9	 2841.0	...
2103881	  768.9	  579.0	 2842.0	...
2103882	  768.9	  579.0	 2844.0	...
2103883	  768.9	  579.1	 2848.0	...
2103884	  768.7	  579.2	 2850.0	...
2103885	  768.5	  579.3	 2851.0	...
2103886	  768.5	  579.1	 2851.0	...
2103887	  768.7	  578.7	 2853.0	...
2103888	  768.9	  578.3	 2854.0	...
2103889	  768.9	  578.0	 2854.0	...
2103890	  768.9	  578.0	 2853.0	...
2103891	  768.9	  577.8	 2855.0	...
2103892	  769.0	  577.7	 2858.0	...
2103893	  769.0	  577.6	 2861.0	...
2103894	  768.9	  577.6	 2861.0	...
2103895	  768.9	  577.6	 2861.0	...
2103896	  768.8	  577.7	 2861.0	...
2103897	  768.4	  577.7	 2861.0	...
2103898	  768.0	  577.8	 2863.0	...
2103899	  767.7	  577.6	 2866.0	...
2103900	  767.7	  577.3	 2869.0	...
2103901	  767.9	  577.0	 2870.0	...
2103902	  768.1	  577.4	 2870.0	...
2103903	  768.3	  577.9	 2872.0	...
2103904	  768.4	  578.1	 2873.0	...
2103905	  768.4	  577.9	 2874.0	...
2103906	  768.3	  577.6	 2873.0	...
2103907	  768.2	  577.5	 2875.0	...
2103908	  768.0	  577.6	 2876.0	...
2103909	  767.8	  577.9	 2878.0	...
2103910	  767.6	  578.1	 2879.0	...
2103911	  767.5	  577.8	 2881.0	...
2103912	  767.4	  577.2	 2881.0	...
2103913	  767.4	  577.4	 2881.0	...
2103914	  767.4	  578.1	 2881.0	...
2103915	  767.4	  578.8	 2881.0	...
2103916	  767.4	  578.7	 2882.0	...
2103917	  767.4	  578.5	 2884.0	...
2103918	  767.5	  578.4	 2885.0	...
2103919	  767.6	  578.2	 2887.0	...
2103920	  767.7	  577.9	 2888.0	...
2103921	  767.8	  577.7	 2888.0	...
2103922	  767.9	  577.8	 2889.0	...
2103923	  768.0	  577.8	 2891.0	...
2103924	  768.0	  577.8	 2893.0	...
2103925	  768.0	  577.8	 2893.0	...
2103926	  767.8	  577.8	 2894.0	...
2103927	  767.5	  577.9	 2895.0	...
2103928	  767.2	  577.8	 2897.0	...
2103929	  767.2	  577.7	 2898.0	...
2103930	  767.1	  577.7	 2902.0	...
2103931	  767.1	  577.9	 2906.0	...
2103932	  767.1	  577.6	 2907.0	...
2103933	  767.2	  577.2	 2905.0	...
2103934	  767.4	  576.7	 2905.0	...
2103935	  767.5	  576.5	 2906.0	...
2103936	  767.4	  576.3	 2907.0	...
2103937	  767.2	  576.2	 2907.0	...
2103938	  766.8	  576.5	 2907.0	...
2103939	  766.5	  576.7	 2909.0	...
2103940	  766.3	  576.9	 2912.0	...
2103941	  766.2	  577.0	 2915.0	...
2103942	  766.2	  577.1	 2915.0	...
2103943	  766.4	  577.2	 2915.0	...
2103944	  766.6	  576.9	 2915.0	...
2103945	  766.7	  576.6	 2916.0	...
2103946	  766.6	  576.4	 2918.0	...
2103947	  766.6	  576.4	 2920.0	...
2103948	  766.9	  576.4	 2920.0	...
2103949	  767.4	  576.3	 2920.0	...
2103950	  767.7	  576.4	 2919.0	...
2103951	  767.3	  576.6	 2919.0	...
2103952	  767.0	  576.7	 2919.0	...
2103953	  766.7	  576.8	 2919.0	...
2103954	  766.8	  576.6	 2919.0	...
2103955	  766.8	  576.4	 2919.0	...
2103956	  766.7	  576.3	 2918.0	...
2103957	  766.5	  576.1	 2920.0	...
2103958	  766.3	  576.1	 2922.0	...
2103959	  766.2	  576.3	 2923.0	...
2103960	  766.1	  576.7	 2926.0	...
2103961	  766.1	  577.0	 2929.0	...
2103962	  766.4	  577.0	 2931.0	...
2103963	  766.8	  577.0	 2931.0	...
2103964	  767.2	  577.1	 2931.0	...
2103965	  767.1	  577.3	 2929.0	...
2103966	  767.1	  577.4	 2928.0	...
2103967	  767.0	  577.4	 2929.0	...
2103968	  766.9	  577.4	 2931.0	...
2103969	  766.8	  577.4	 2934.0	...
2103970	  766.7	  577.4	 2935.0	...
2103971	  766.4	  577.4	 2935.0	...
2103972	  766.1	  577.2	 2934.0	...
2103973	  766.0	  576.8	 2934.0	...
2103974	  765.8	  576.4	 2936.0	...
2103975	  765.7	  576.1	 2940.0	...
2103976	  765.6	  576.0	 2944.0	...
2103977	  765.7	  576.2	 2947.0	...
2103978	  765.5	  576.4	 2948.0	...
2103979	  765.3	  576.6	 2949.0	...
2103980	  765.6	  576.8	 2949.0	...
2103981	  766.0	  577.0	 2949.0	...
2103982	  766.5	  577.3	 2949.0	...
2103983	  766.6	  577.4	 2949.0	...
2103984	  766.6	  576.8	 2948.0	...
2103985	  766.4	  576.2	 2947.0	...
2103986	  766.2	  575.9	 2948.0	...
2103987	  766.2	  576.2	 2950.0	...
2103988	  766.2	  576.5	 2951.0	...
2103989	  766.1	  576.5	 2949.0	...
2103990	  765.9	  576.3	 2948.0	...
2103991	  765.7	  576.2	 2948.0	...
2103992	  765.6	  576.6	 2949.0	...
2103993	  765.5	  577.1	 2950.0	...
2103994	  765.5	  577.4	 2950.0	...
2103995	  765.6	  577.1	 2950.0	...
2103996	  765.5	  577.0	 2951.0	...
2103997	  765.5	  577.1	 2951.0	...
2103998	  765.4	  577.1	 2950.0	...
2103999	  765.5	  576.9	 2948.0	...
2104000	  765.3	  576.7	 2947.0	...
2104001	  765.3	  576.5	 2946.0	...
2104002	  765.3	  576.7	 2946.0	...
2104003	  765.3	  577.0	 2947.0	...
2104004	  765.2	  577.1	 2949.0	...
2104005	  765.3	  577.0	 2950.0	...
2104006	  765.5	  576.8	 2952.0	...
2104007	  765.7	  576.6	 2954.0	...
2104008	  765.8	  576.6	 2956.0	...
2104009	  765.8	  576.6	 2956.0	...
2104010	  765.8	  576.6	 2955.0	...
2104011	  765.8	  576.3	 2956.0	...
2104012	  765.7	  576.0	 2956.0	...
2104013	  765.7	  575.7	 2955.0	...
2104014	  765.7	  575.7	 2955.0	...
2104015	  765.4	  575.8	 2955.0	...
2104016	  765.2	  576.0	 2957.0	...
2104017	  765.1	  576.1	 2959.0	...
2104018	  765.4	  576.1	 2960.0	...
2104019	  765.7	  576.5	 2962.0	...
2104020	  765.8	  577.0	 2964.0	...
2104021	  765.9	  577.4	 2964.0	...
2104022	  766.0	  577.4	 2962.0	...
2104023	  766.0	  577.3	 2960.0	...
2104024	  766.0	  577.0	 2960.0	...
2104025	  765.9	  576.3	 2960.0	...
2104026	  765.8	  575.8	 2960.0	...
2104027	  765.5	  575.4	 2961.0	...
2104028	  765.3	  575.7	 2961.0	...
2104029	  765.2	  576.1	 2961.0	...
2104030	  765.3	  576.2	 2961.0	...
2104031	  764.9	  576.1	 2962.0	...
2104032	  764.6	  576.3	 2963.0	...
2104033	  764.3	  576.5	 2963.0	...
2104034	  764.5	  576.7	 2966.0	...
2104035	  764.6	  576.6	 2970.0	...
2104036	  764.7	  576.4	 2974.0	...
2104037	  764.6	  576.4	 2974.0	...
2104038	  764.5	  576.2	 2974.0	...
MSG	2104039 0000 _ Number Off
2104039	  764.4	  576.2	 2975.0	...
2104040	  764.5	  576.5	 2975.0	...
2104041	  764.6	  576.9	 2975.0	...
2104042	  764.8	  577.3	 2975.0	...
2104043	  764.5	  576.9	 2976.0	...
2104044	  764.1	  576.6	 2977.0	...
2104045	  763.8	  576.3	 2977.0	...
2104046	  764.0	  576.3	 2977.0	...
2104047	  764.2	  576.1	 2973.0	...
2104048	  764.2	  576.0	 2970.0	...
2104049	  764.2	  575.8	 2969.0	...
2104050	  764.3	  575.8	 2971.0	...
2104051	  764.4	  575.8	 2974.0	...
2104052	  764.3	  576.0	 2974.0	...
2104053	  764.1	  576.1	 2973.0	...
2104054	  763.6	  575.9	 2972.0	...
2104055	  763.2	  575.6	 2973.0	...
2104056	  762.8	  575.5	 2973.0	...
2104057	  762.7	  575.8	 2974.0	...
2104058	  762.6	  575.9	 2973.0	...
2104059	  762.7	  575.7	 2974.0	...
2104060	  762.9	  575.6	 2975.0	...
2104061	  762.9	  575.8	 2975.0	...
2104062	  762.9	  576.0	 2974.0	...
2104063	  763.0	  576.0	 2972.0	...
2104064	  763.2	  575.8	 2974.0	...
2104065	  763.4	  575.6	 2976.0	...
2104066	  763.4	  575.5	 2978.0	...
2104067	  763.3	  575.5	 2979.0	...
2104068	  763.6	  575.4	 2979.0	...
2104069	  763.7	  575.4	 2978.0	...
2104070	  763.9	  575.5	 2977.0	...
2104071	  763.8	  575.6	 2976.0	...
2104072	  763.3	  575.7	 2976.0	...
2104073	  762.8	  575.7	 2976.0	...
2104074	  762.4	  576.1	 2975.0	...
2104075	  762.5	  576.6	 2975.0	...
2104076	  762.7	  577.1	 2975.0	...
2104077	  762.9	  576.9	 2976.0	...
2104078	  763.2	  576.7	 2976.0	...
2104079	  763.2	  576.7	 2976.0	...
2104080	  763.2	  576.8	 2975.0	...
2104081	  763.1	  577.0	 2975.0	...
2104082	  763.3	  576.9	 2977.0	...
2104083	  763.3	  577.0	 2980.0	...
2104084	  763.4	  576.8	 2982.0	...
2104085	  763.3	  576.7	 2981.0	...
2104086	  763.3	  576.7	 2980.0	...
2104087	  763.3	  576.8	 2980.0	...
2104088	  763.2	  576.7	 2981.0	...
2104089	  763.3	  576.7	 2981.0	...
2104090	  763.5	  576.8	 2979.0	...
2104091	  763.6	  576.9	 2977.0	...
2104092	  763.8	  576.9	 2974.0	...
2104093	  763.8	  576.9	 2975.0	...
2104094	  763.8	  576.8	 2976.0	...
2104095	  763.8	  576.9	 2976.0	...
2104096	  763.8	  577.0	 2976.0	...
2104097	  763.8	  577.2	 2975.0	...
2104098	  763.7	  577.2	 2975.0	...
2104099	  763.8	  577.2	 2975.0	...
2104100	  763.8	  577.2	 2981.0	...
2104101	  763.9	  577.2	 2986.0	...
2104102	  763.9	  576.8	 2991.0	...
2104103	  763.9	  576.4	 2991.0	...
2104104	  763.9	  576.0	 2992.0	...
2104105	  763.9	  576.1	 2988.0	...
2104106	  763.9	  576.1	 2984.0	...
2104107	  763.9	  576.3	 2980.0	...
2104108	  763.8	  576.5	 2981.0	...
2104109	  764.0	  576.6	 2980.0	...
2104110	  764.3	  576.6	 2978.0	...
2104111	  764.5	  576.6	 2976.0	...
2104112	  764.6	  576.5	 2976.0	...
2104113	  764.7	  576.4	 2977.0	...
2104114	  764.8	  576.3	 2978.0	...
2104115	  764.8	  576.2	 2979.0	...
2104116	  764.9	  576.2	 2979.0	...
2104117	  764.9	  576.1	 2978.0	...
2104118	  765.0	  576.1	 2978.0	...
2104119	  764.9	  576.0	 2979.0	...
2104120	  764.7	  575.9	 2979.0	...
2104121	  764.6	  575.7	 2979.0	...
2104122	  764.4	  575.7	 2979.0	...
2104123	  764.3	  575.8	 2979.0	...
2104124	  764.2	  575.9	 2979.0	...
2104125	  764.4	  575.9	 2979.0	...
2104126	  764.7	  575.8	 2979.0	...
2104127	  764.8	  576.1	 2979.0	...
2104128	  764.6	  576.4	 2978.0	...
2104129	  764.4	  576.4	 2977.0	...
2104130	  764.5	  576.1	 2976.0	...
2104131	  764.7	  575.9	 2975.0	...
2104132	  764.5	  575.6	 2975.0	...
2104133	  764.2	  575.5	 2975.0	...
2104134	  763.9	  575.3	 2976.0	...
2104135	  764.1	  575.5	 2976.0	...
2104136	  764.4	  575.6	 2975.0	...
2104137	  764.7	  575.3	 2974.0	...
2104138	  764.6	  574.9	 2973.0	...
2104139	  764.6	  574.6	 2973.0	...
2104140	  764.5	  574.7	 2974.0	...
2104141	  764.8	  574.9	 2975.0	...
2104142	  765.1	  575.0	 2975.0	...
2104143	  765.4	  575.0	 2975.0	...
2104144	  765.4	  575.0	 2975.0	...
2104145	  765.3	  575.0	 2976.0	...
2104146	  765.3	  575.0	 2978.0	...
2104147	  765.3	  575.0	 2979.0	...
2104148	  765.2	  575.0	 2979.0	...
2104149	  765.0	  575.0	 2978.0	...
2104150	  764.9	  574.6	 2978.0	...
2104151	  764.9	  574.3	 2977.0	...
2104152	  764.9	  573.9	 2976.0	...
2104153	  764.9	  574.0	 2977.0	...
2104154	  765.0	  574.2	 2979.0	...
2104155	  765.0	  574.3	 2981.0	...
2104156	  765.0	  574.3	 2981.0	...
2104157	  765.2	  574.3	 2980.0	...
2104158	  765.4	  574.6	 2980.0	...
2104159	  765.6	  574.9	 2983.0	...
2104160	  765.5	  575.3	 2985.0	...
2104161	  765.3	  575.5	 2985.0	...
2104162	  765.4	  575.8	 2983.0	...
2104163	  765.5	  576.0	 2981.0	...
2104164	  765.7	  576.0	 2982.0	...
2104165	  765.8	  576.0	 2982.0	...
2104166	  766.0	  576.0	 2983.0	...
2104167	  766.0	  576.1	 2982.0	...
2104168	  765.9	  576.2	 2982.0	...
2104169	  765.8	  576.3	 2982.0	...
2104170	  765.8	  576.2	 2982.0	...
2104171	  765.9	  575.8	 2982.0	...
2104172	  765.8	  575.4	 2982.0	...
2104173	  765.5	  575.0	 2982.0	...
2104174	  765.3	  575.0	 2983.0	...
2104175	  765.1	  575.4	 2983.0	...
2104176	  765.1	  575.7	 2980.0	...
2104177	  765.3	  576.3	 2977.0	...
2104178	  765.5	  576.8	 2977.0	...
2104179	  765.7	  577.3	 2979.0	...
2104180	  765.7	  577.3	 2981.0	...
2104181	  765.8	  577.2	 2981.0	...
2104182	  765.8	  577.3	 2981.0	...
2104183	  765.9	  577.3	 2980.0	...
2104184	  766.0	  577.4	 2980.0	...
2104185	  766.1	  577.3	 2979.0	...
2104186	  766.1	  577.3	 2979.0	...
2104187	  766.0	  577.1	 2979.0	...
2104188	  766.1	  576.8	 2979.0	...
2104189	  766.2	  576.4	 2976.0	...
2104190	  766.2	  576.2	 2974.0	...
2104191	  766.0	  576.4	 2974.0	...
2104192	  765.7	  576.6	 2976.0	...
2104193	  765.7	  576.7	 2978.0	...
2104194	  765.6	  576.6	 2977.0	...
2104195	  765.6	  576.4	 2977.0	...
2104196	  765.8	  576.3	 2976.0	...
2104197	  766.0	  576.5	 2975.0	...
2104198	  766.2	  576.8	 2975.0	...
2104199	  765.9	  577.0	 2974.0	...
2104200	  765.7	  576.8	 2973.0	...
2104201	  765.6	  576.6	 2973.0	...
2104202	  765.8	  576.5	 2972.0	...
2104203	  766.0	  576.3	 2972.0	...
2104204	  766.0	  576.2	 2972.0	...
2104205	  765.9	  576.1	 2972.0	...
2104206	  765.9	  576.1	 2973.0	...
2104207	  765.9	  576.2	 2973.0	...
2104208	  765.9	  576.2	 2974.0	...
2104209	  765.9	  576.0	 2975.0	...
2104210	  765.8	  575.8	 2976.0	...
2104211	  765.7	  575.7	 2976.0	...
2104212	  765.8	  575.8	 2975.0	...
2104213	  766.0	  575.7	 2975.0	...
2104214	  766.2	  575.6	 2975.0	...
2104215	  766.4	  575.9	 2977.0	...
2104216	  766.5	  576.5	 2977.0	...
2104217	  766.7	  577.1	 2976.0	...
2104218	  767.0	  577.3	 2975.0	...
2104219	  767.2	  577.2	 2973.0	...
2104220	  767.3	  577.1	 2972.0	...
2104221	  767.4	  577.0	 2971.0	...
2104222	  767.4	  576.9	 2973.0	...
2104223	  767.4	  576.8	 2975.0	...
2104224	  767.5	  576.7	 2978.0	...
2104225	  767.5	  576.7	 2979.0	...
2104226	  767.7	  576.8	 2980.0	...
2104227	  767.9	  576.7	 2977.0	...
2104228	  767.9	  576.5	 2973.0	...
2104229	  767.8	  576.3	 2969.0	...
2104230	  767.6	  576.4	 2970.0	...
2104231	  767.5	  576.6	 2973.0	...
2104232	  767.5	  576.8	 2976.0	...
2104233	  767.3	  576.5	 2976.0	...
2104234	  767.2	  576.1	 2974.0	...
2104235	  767.2	  576.2	 2971.0	...
2104236	  767.2	  576.7	 2969.0	...
2104237	  767.4	  576.8	 2966.0	...
2104238	  767.7	  576.3	 2966.0	...
2104239	  768.1	  575.8	 2968.0	...
2104240	  768.3	  575.9	 2970.0	...
2104241	  768.3	  576.1	 2971.0	...
2104242	  768.4	  576.3	 2971.0	...
2104243	  768.3	  576.3	 2970.0	...
2104244	  768.4	  576.3	 2969.0	...
2104245	  768.4	  576.4	 2966.0	...
2104246	  768.4	  576.6	 2964.0	...
2104247	  768.5	  576.9	 2963.0	...
MSG	2104248 0000 _ Number On
2104248	  768.6	  577.1	 2963.0	...
2104249	  768.8	  577.2	 2964.0	...
2104250	  768.9	  577.2	 2965.0	...
2104251	  769.0	  577.0	 2965.0	...
2104252	  769.1	  576.7	 2965.0	...
2104253	  769.1	  576.5	 2963.0	...
2104254	  769.1	  576.5	 2962.0	...
2104255	  769.1	  576.5	 2961.0	...
2104256	  769.2	  576.4	 2961.0	...
2104257	  769.3	  576.2	 2961.0	...
2104258	  769.4	  576.2	 2961.0	...
2104259	  769.5	  576.1	 2962.0	...
2104260	  769.1	  575.9	 2962.0	...
2104261	  768.7	  575.8	 2962.0	...
2104262	  768.4	  575.6	 2960.0	...
2104263	  768.4	  575.8	 2958.0	...
2104264	  768.3	  575.7	 2957.0	...
2104265	  768.0	  575.7	 2955.0	...
2104266	  768.0	  575.9	 2953.0	...
2104267	  768.0	  576.2	 2954.0	...
2104268	  767.9	  576.6	 2957.0	...
2104269	  767.9	  576.7	 2961.0	...
2104270	  767.9	  576.7	 2961.0	...
2104271	  768.0	  576.7	 2961.0	...
2104272	  768.2	  576.6	 2959.0	...
2104273	  768.6	  576.4	 2956.0	...
2104274	  769.0	  576.3	 2954.0	...
2104275	  769.4	  576.2	 2954.0	...
2104276	  769.3	  576.1	 2954.0	...
2104277	  769.2	  575.9	 2954.0	...
2104278	  769.1	  575.7	 2954.0	...
2104279	  769.2	  575.7	 2955.0	...
2104280	  769.3	  576.0	 2957.0	...
2104281	  769.3	  576.4	 2958.0	...
2104282	  769.3	  576.8	 2958.0	...
2104283	  769.2	  576.7	 2958.0	...
2104284	  769.1	  576.8	 2958.0	...
2104285	  769.0	  576.8	 2958.0	...
2104286	  769.0	  576.3	 2956.0	...
2104287	  769.0	  575.8	 2955.0	...
2104288	  769.1	  575.4	 2952.0	...
2104289	  769.1	  575.4	 2950.0	...
2104290	  769.3	  575.5	 2949.0	...
2104291	  769.6	  575.1	 2950.0	...
2104292	  769.8	  574.8	 2950.0	...
2104293	  769.6	  574.2	 2949.0	...
2104294	  769.5	  573.9	 2947.0	...
2104295	  769.4	  574.2	 2946.0	...
2104296	  769.5	  574.7	 2946.0	...
2104297	  769.4	  575.3	 2946.0	...
2104298	  769.3	  575.1	 2947.0	...
2104299	  769.5	  575.0	 2948.0	...
2104300	  770.0	  574.8	 2948.0	...
2104301	  770.5	  574.8	 2947.0	...
2104302	  770.4	  574.8	 2946.0	...
2104303	  770.1	  574.9	 2946.0	...
2104304	  769.8	  574.9	 2945.0	...
2104305	  769.7	  575.0	 2944.0	...
2104306	  769.7	  575.5	 2943.0	...
2104307	  769.8	  576.1	 2943.0	...
2104308	  769.8	  576.5	 2944.0	...
2104309	  769.7	  576.4	 2945.0	...
2104310	  769.6	  576.3	 2944.0	...
2104311	  769.6	  576.3	 2943.0	...
2104312	  769.5	  576.3	 2942.0	...
2104313	  769.4	  575.9	 2942.0	...
2104314	  769.5	  575.4	 2942.0	...
2104315	  769.7	  575.0	 2943.0	...
2104316	  769.9	  575.0	 2944.0	...
2104317	  770.0	  575.3	 2944.0	...
2104318	  769.9	  575.6	 2943.0	...
2104319	  769.9	  576.0	 2943.0	...
2104320	  770.1	  576.1	 2942.0	...
2104321	  770.3	  576.1	 2942.0	...
2104322	  770.6	  576.1	 2942.0	...
2104323	  770.8	  575.9	 2943.0	...
2104324	  770.9	  575.8	 2943.0	...
2104325	  771.1	  575.7	 2942.0	...
2104326	  771.4	  575.5	 2942.0	...
2104327	  771.7	  575.3	 2942.0	...
2104328	  771.7	  575.2	 2941.0	...
2104329	  771.5	  575.1	 2941.0	...
2104330	  771.3	  575.1	 2941.0	...
2104331	  771.5	  575.3	 2941.0	...
2104332	  771.6	  575.5	 2942.0	...
2104333	  771.6	  575.8	 2942.0	...
2104334	  771.5	  575.9	 2941.0	...
2104335	  771.5	  575.9	 2941.0	...
2104336	  771.5	  575.9	 2941.0	...
2104337	  771.6	  575.9	 2938.0	...
2104338	  771.5	  576.0	 2936.0	...
2104339	  771.5	  576.0	 2936.0	...
2104340	  771.5	  576.1	 2938.0	...
2104341	  771.5	  575.9	 2937.0	...
2104342	  771.5	  575.7	 2935.0	...
2104343	  771.5	  575.6	 2933.0	...
2104344	  771.7	  575.8	 2934.0	...
2104345	  772.0	  576.1	 2935.0	...
2104346	  772.4	  576.1	 2935.0	...
2104347	  772.3	  576.0	 2936.0	...
2104348	  772.1	  575.7	 2938.0	...
2104349	  771.8	  575.0	 2939.0	...
2104350	  771.6	  574.6	 2941.0	...
2104351	  771.5	  574.5	 2942.0	...
2104352	  771.4	  574.8	 2939.0	...
2104353	  771.5	  575.1	 2936.0	...
2104354	  771.6	  575.0	 2933.0	...
2104355	  771.6	  575.1	 2933.0	...
2104356	  771.6	  575.2	 2931.0	...
2104357	  771.5	  575.3	 2930.0	...
2104358	  771.5	  575.3	 2929.0	...
2104359	  771.6	  575.3	 2930.0	...
2104360	  771.8	  575.3	 2930.0	...
2104361	  771.9	  575.3	 2930.0	...
2104362	  771.9	  575.2	 2931.0	...
2104363	  772.0	  575.1	 2932.0	...
2104364	  772.1	  575.1	 2931.0	...
2104365	  772.2	  575.2	 2929.0	...
2104366	  772.4	  575.2	 2926.0	...
2104367	  772.5	  575.1	 2926.0	...
2104368	  772.6	  575.3	 2925.0	...
2104369	  772.7	  575.6	 2922.0	...
2104370	  772.7	  575.9	 2919.0	...
2104371	  772.8	  575.9	 2916.0	...
2104372	  772.8	  575.6	 2914.0	...
2104373	  772.8	  575.3	 2913.0	...
2104374	  772.8	  575.1	 2913.0	...
2104375	  772.8	  575.1	 2913.0	...
2104376	  772.7	  575.2	 2915.0	...
2104377	  772.7	  575.2	 2918.0	...
2104378	  772.7	  575.4	 2921.0	...
2104379	  772.5	  575.6	 2922.0	...
2104380	  772.3	  575.8	 2923.0	...
2104381	  772.1	  575.9	 2922.0	...
2104382	  772.1	  576.3	 2918.0	...
2104383	  772.1	  576.7	 2914.0	...
2104384	  772.4	  577.0	 2911.0	...
2104385	  772.7	  576.8	 2911.0	...
2104386	  772.9	  576.6	 2911.0	...
2104387	  772.7	  576.5	 2910.0	...
2104388	  772.5	  576.6	 2909.0	...
2104389	  772.3	  576.9	 2908.0	...
2104390	  772.1	  577.2	 2907.0	...
2104391	  772.1	  577.5	 2910.0	...
2104392	  772.1	  577.5	 2913.0	...
2104393	  772.0	  577.2	 2917.0	...
2104394	  771.7	  577.0	 2917.0	...
2104395	  771.4	  577.3	 2916.0	...
2104396	  771.5	  577.6	 2916.0	...
2104397	  772.1	  577.8	 2914.0	...
2104398	  772.6	  577.8	 2914.0	...
2104399	  773.0	  577.8	 2913.0	...
2104400	  773.1	  577.7	 2914.0	...
2104401	  773.2	  577.7	 2912.0	...
2104402	  773.3	  577.8	 2911.0	...
2104403	  773.4	  578.0	 2909.0	...
2104404	  773.3	  578.0	 2909.0	...
2104405	  772.9	  577.9	 2908.0	...
2104406	  772.6	  577.9	 2907.0	...
2104407	  772.5	  577.9	 2906.0	...
2104408	  772.6	  577.9	 2905.0	...
2104409	  772.7	  577.9	 2906.0	...
2104410	  772.7	  578.0	 2906.0	...
2104411	  772.8	  578.0	 2908.0	...
2104412	  772.8	  578.1	 2910.0	...
2104413	  772.8	  578.2	 2909.0	...
2104414	  772.7	  578.3	 2907.0	...
2104415	  772.6	  578.3	 2905.0	...
2104416	  772.6	  578.4	 2905.0	...
2104417	  772.8	  578.3	 2904.0	...
2104418	  773.0	  578.1	 2903.0	...
2104419	  773.2	  577.9	 2902.0	...
2104420	  773.1	  577.7	 2901.0	...
2104421	  773.1	  577.6	 2901.0	...
2104422	  773.1	  577.5	 2901.0	...
2104423	  773.2	  577.6	 2901.0	...
2104424	  773.3	  577.8	 2900.0	...
2104425	  773.3	  578.0	 2900.0	...
2104426	  773.2	  578.2	 2902.0	...
2104427	  773.1	  578.2	 2903.0	...
2104428	  773.0	  578.3	 2905.0	...
2104429	  773.0	  578.3	 2906.0	...
2104430	  773.0	  578.5	 2904.0	...
2104431	  773.0	  578.6	 2901.0	...
2104432	  772.9	  578.7	 2898.0	...
2104433	  773.0	  578.6	 2898.0	...
2104434	  773.2	  579.1	 2899.0	...
2104435	  773.4	  579.7	 2899.0	...
2104436	  773.4	  579.7	 2899.0	...
2104437	  773.4	  579.0	 2898.0	...
2104438	  773.4	  578.6	 2898.0	...
2104439	  773.4	  578.9	 2897.0	...
2104440	  773.4	  579.2	 2897.0	...
2104441	  773.4	  579.5	 2895.0	...
2104442	  773.4	  579.8	 2894.0	...
2104443	  773.4	  580.1	 2894.0	...
2104444	  773.4	  580.3	 2894.0	...
2104445	  773.4	  580.5	 2896.0	...
2104446	  773.3	  580.8	 2898.0	...
2104447	  773.3	  581.0	 2896.0	...
2104448	  773.5	  581.1	 2892.0	...
2104449	  773.7	  581.1	 2885.0	...
2104450	  774.0	  581.0	 2883.0	...
2104451	  774.0	  580.9	 2885.0	...
2104452	  774.0	  580.8	 2890.0	...
2104453	  773.9	  580.9	 2889.0	...
2104454	  773.8	  581.0	 2884.0	...
2104455	  773.8	  580.7	 2882.0	...
2104456	  773.5	  580.2	 2884.0	...
2104457	  773.3	  579.7	 2887.0	...
2104458	  773.2	  579.7	 2887.0	...
2104459	  773.2	  579.7	 2887.0	...
2104460	  773.3	  579.7	 2886.0	...
2104461	  773.3	  579.7	 2884.0	...
2104462	  773.4	  579.6	 2882.0	...
2104463	  773.7	  579.6	 2881.0	...
2104464	  773.9	  579.6	 2882.0	...
2104465	  774.0	  579.9	 2884.0	...
2104466	  774.0	  580.1	 2886.0	...
2104467	  774.1	  580.2	 2886.0	...
2104468	  774.2	  580.6	 2884.0	...
2104469	  774.3	  581.0	 2883.0	...
2104470	  774.5	  581.0	 2882.0	...
2104471	  774.6	  580.6	 2883.0	...
2104472	  774.6	  580.3	 2883.0	...
2104473	  774.5	  580.1	 2882.0	...
2104474	  774.5	  580.0	 2883.0	...
2104475	  774.3	  580.0	 2885.0	...
2104476	  774.2	  580.0	 2887.0	...
2104477	  774.1	  580.3	 2888.0	...
2104478	  774.2	  580.5	 2887.0	...
2104479	  774.3	  580.7	 2885.0	...
2104480	  774.4	  580.9	 2883.0	...
EFIX R   2102420	2104480	2061	  771.8	  582.8	   2727
SSACC R  2104481
2104481	  774.4	  581.6	 2882.0	...
2104482	  774.3	  582.4	 2879.0	...
2104483	  774.3	  583.5	 2875.0	...
2104484	  774.2	  584.2	 2873.0	...
2104485	  774.0	  586.0	 2872.0	...
2104486	  773.6	  587.9	 2871.0	...
2104487	  773.3	  591.3	 2870.0	...
2104488	  772.4	  595.3	 2869.0	...
2104489	  771.3	  601.3	 2864.0	...
2104490	  768.9	  608.4	 2857.0	...
2104491	  766.0	  617.3	 2851.0	...
2104492	  762.6	  627.5	 2848.0	...
2104493	  759.4	  639.3	 2846.0	...
2104494	  756.1	  652.1	 2843.0	...
2104495	  752.8	  665.5	 2838.0	...
2104496	  749.0	  679.2	 2833.0	...
2104497	  744.6	  694.1	 2827.0	...
2104498	  740.6	  707.1	 2824.0	...
2104499	  736.6	  720.1	 2823.0	...
2104500	  734.5	  731.1	 2821.0	...
2104501	  733.2	  743.8	 2818.0	...
2104502	  733.5	  755.4	 2816.0	...
2104503	  733.6	  767.0	 2813.0	...
2104504	  733.7	  777.8	 2809.0	...
2104505	  735.0	  789.6	 2806.0	...
2104506	  737.8	  800.3	 2805.0	...
2104507	  741.5	  812.1	 2804.0	...
2104508	  745.3	  823.5	 2803.0	...
2104509	  748.0	  836.6	 2802.0	...
2104510	  749.9	  850.4	 2801.0	...
2104511	  750.4	  865.5	 2801.0	...
2104512	  750.3	  883.2	 2801.0	...
2104513	  748.4	  902.0	 2803.0	...
2104514	  745.5	  923.1	 2809.0	...
2104515	  741.4	  945.2	 2815.0	...
2104516	  737.5	  968.1	 2822.0	...
2104517	  733.9	  990.5	 2825.0	...
2104518	  730.6	 1014.5	 2839.0	...
2104519	  727.7	 1038.0	 2853.0	...
2104520	  725.6	 1062.0	 2870.0	...
2104521	  725.3	 1082.8	 2876.0	...
2104522	  726.3	 1104.2	 2884.0	...
2104523	  727.9	 1124.3	 2888.0	...
2104524	  730.4	 1146.2	 2893.0	...
2104525	  732.9	 1168.2	 2897.0	...
2104526	  735.7	 1192.8	 2901.0	...
2104527	  737.7	 1216.4	 2903.0	...
2104528	  739.7	 1241.5	 2905.0	...
2104529	  741.4	 1263.9	 2909.0	...
2104530	  742.5	 1287.2	 2913.0	...
2104531	  743.7	 1311.1	 2918.0	...
2104532	  743.8	 1336.1	 2919.0	...
2104533	  743.4	 1361.1	 2920.0	...
2104534	  741.8	 1383.6	 2921.0	...
2104535	  739.7	 1407.9	 2922.0	...
2104536	  737.3	 1432.8	 2922.0	...
2104537	  734.5	 1457.4	 2917.0	...
2104538	  732.3	 1477.1	 2912.0	...
2104539	  729.4	 1492.4	 2912.0	...
2104540	  727.0	 1507.2	 2916.0	...
2104541	  724.7	 1524.4	 2920.0	...
2104542	  723.5	 1542.8	 2921.0	...
2104543	  722.0	 1561.2	 2921.0	...
2104544	  720.4	 1581.6	 2921.0	...
2104545	  719.7	 1607.5	 2920.0	...
2104546	  720.3	 1636.5	 2915.0	...
2104547	  722.1	 1665.8	 2910.0	...
2104548	  724.3	 1696.9	 2893.0	...
2104549	  725.9	 1718.7	 2882.0	...
2104550	  726.8	 1731.3	 2871.0	...
MSG	2104551 0000 _ Number Off
2104551	  726.8	 1731.3	 2871.0	...
SBLINK R 2104552
2104552	   .	   .	    0.0	...
2104553	   .	   .	    0.0	...
2104554	   .	   .	    0.0	...
2104555	   .	   .	    0.0	...
2104556	   .	   .	    0.0	...
2104557	   .	   .	    0.0	...
2104558	   .	   .	    0.0	...
2104559	   .	   .	    0.0	...
2104560	   .	   .	    0.0	...
2104561	   .	   .	    0.0	...
2104562	   .	   .	    0.0	...
2104563	   .	   .	    0.0	...
2104564	   .	   .	    0.0	...
2104565	   .	   .	    0.0	...
2104566	   .	   .	    0.0	...
2104567	   .	   .	    0.0	...
2104568	   .	   .	    0.0	...
2104569	   .	   .	    0.0	...
2104570	   .	   .	    0.0	...
2104571	   .	   .	    0.0	...
2104572	   .	   .	    0.0	...
2104573	   .	   .	    0.0	...
2104574	   .	   .	    0.0	...
2104575	   .	   .	    0.0	...
2104576	   .	   .	    0.0	...
2104577	   .	   .	    0.0	...
2104578	   .	   .	    0.0	...
2104579	   .	   .	    0.0	...
2104580	   .	   .	    0.0	...
2104581	   .	   .	    0.0	...
2104582	   .	   .	    0.0	...
2104583	   .	   .	    0.0	...
2104584	   .	   .	    0.0	...
2104585	   .	   .	    0.0	...
2104586	   .	   .	    0.0	...
2104587	   .	   .	    0.0	...
2104588	   .	   .	    0.0	...
2104589	   .	   .	    0.0	...
2104590	   .	   .	    0.0	...
2104591	   .	   .	    0.0	...
2104592	   .	   .	    0.0	...
2104593	   .	   .	    0.0	...
2104594	   .	   .	    0.0	...
2104595	   .	   .	    0.0	...
2104596	   .	   .	    0.0	...
2104597	   .	   .	    0.0	...
2104598	   .	   .	    0.0	...
2104599	   .	   .	    0.0	...
2104600	   .	   .	    0.0	...
2104601	   .	   .	    0.0	...
2104602	   .	   .	    0.0	...
2104603	   .	   .	    0.0	...
2104604	   .	   .	    0.0	...
2104605	   .	   .	    0.0	...
2104606	   .	   .	    0.0	...
2104607	   .	   .	    0.0	...
2104608	   .	   .	    0.0	...
2104609	   .	   .	    0.0	...
2104610	   .	   .	    0.0	...
2104611	   .	   .	    0.0	...
2104612	   .	   .	    0.0	...
2104613	   .	   .	    0.0	...
2104614	   .	   .	    0.0	...
2104615	   .	   .	    0.0	...
2104616	   .	   .	    0.0	...
2104617	   .	   .	    0.0	...
2104618	   .	   .	    0.0	...
2104619	   .	   .	    0.0	...
2104620	   .	   .	    0.0	...
2104621	   .	   .	    0.0	...
2104622	   .	   .	    0.0	...
2104623	   .	   .	    0.0	...
2104624	   .	   .	    0.0	...
2104625	   .	   .	    0.0	...
2104626	   .	   .	    0.0	...
2104627	   .	   .	    0.0	...
2104628	   .	   .	    0.0	...
2104629	   .	   .	    0.0	...
2104630	   .	   .	    0.0	...
2104631	   .	   .	    0.0	...
2104632	   .	   .	    0.0	...
2104633	   .	   .	    0.0	...
2104634	   .	   .	    0.0	...
2104635	   .	   .	    0.0	...
2104636	   .	   .	    0.0	...
2104637	   .	   .	    0.0	...
2104638	   .	   .	    0.0	...
2104639	   .	   .	    0.0	...
2104640	   .	   .	    0.0	...
2104641	   .	   .	    0.0	...
2104642	   .	   .	    0.0	...
2104643	   .	   .	    0.0	...
2104644	   .	   .	    0.0	...
2104645	   .	   .	    0.0	...
2104646	   .	   .	    0.0	...
2104647	   .	   .	    0.0	...
2104648	   .	   .	    0.0	...
2104649	   .	   .	    0.0	...
2104650	   .	   .	    0.0	...
2104651	   .	   .	    0.0	...
2104652	   .	   .	    0.0	...
2104653	   .	   .	    0.0	...
2104654	   .	   .	    0.0	...
2104655	   .	   .	    0.0	...
2104656	   .	   .	    0.0	...
2104657	   .	   .	    0.0	...
2104658	   .	   .	    0.0	...
2104659	   .	   .	    0.0	...
2104660	   .	   .	    0.0	...
2104661	   .	   .	    0.0	...
2104662	   .	   .	    0.0	...
2104663	   .	   .	    0.0	...
2104664	   .	   .	    0.0	...
2104665	   .	   .	    0.0	...
2104666	   .	   .	    0.0	...
2104667	   .	   .	    0.0	...
2104668	   .	   .	    0.0	...
2104669	   .	   .	    0.0	...
2104670	   .	   .	    0.0	...
2104671	   .	   .	    0.0	...
2104672	   .	   .	    0.0	...
2104673	   .	   .	    0.0	...
2104674	   .	   .	    0.0	...
2104675	   .	   .	    0.0	...
2104676	   .	   .	    0.0	...
2104677	   .	   .	    0.0	...
2104678	   .	   .	    0.0	...
2104679	   .	   .	    0.0	...
2104680	   .	   .	    0.0	...
2104681	   .	   .	    0.0	...
2104682	   .	   .	    0.0	...
2104683	   .	   .	    0.0	...
2104684	   .	   .	    0.0	...
2104685	   .	   .	    0.0	...
2104686	   .	   .	    0.0	...
2104687	   .	   .	    0.0	...
2104688	   .	   .	    0.0	...
2104689	   .	   .	    0.0	...
2104690	   .	   .	    0.0	...
2104691	   .	   .	    0.0	...
2104692	   .	   .	    0.0	...
2104693	   .	   .	    0.0	...
2104694	   .	   .	    0.0	...
2104695	   .	   .	    0.0	...
2104696	   .	   .	    0.0	...
2104697	   .	   .	    0.0	...
2104698	   .	   .	    0.0	...
2104699	   .	   .	    0.0	...
2104700	   .	   .	    0.0	...
2104701	   .	   .	    0.0	...
2104702	   .	   .	    0.0	...
2104703	   .	   .	    0.0	...
2104704	   .	   .	    0.0	...
2104705	   .	   .	    0.0	...
2104706	   .	   .	    0.0	...
2104707	   .	   .	    0.0	...
2104708	   .	   .	    0.0	...
2104709	   .	   .	    0.0	...
2104710	   .	   .	    0.0	...
2104711	   .	   .	    0.0	...
2104712	   .	   .	    0.0	...
2104713	   .	   .	    0.0	...
2104714	   .	   .	    0.0	...
2104715	   .	   .	    0.0	...
2104716	   .	   .	    0.0	...
2104717	   .	   .	    0.0	...
2104718	   .	   .	    0.0	...
2104719	   .	   .	    0.0	...
2104720	   .	   .	    0.0	...
2104721	   .	   .	    0.0	...
2104722	   .	   .	    0.0	...
2104723	   .	   .	    0.0	...
2104724	   .	   .	    0.0	...
2104725	   .	   .	    0.0	...
2104726	   .	   .	    0.0	...
2104727	   .	   .	    0.0	...
2104728	   .	   .	    0.0	...
2104729	   .	   .	    0.0	...
2104730	   .	   .	    0.0	...
2104731	   .	   .	    0.0	...
2104732	   .	   .	    0.0	...
2104733	   .	   .	    0.0	...
2104734	   .	   .	    0.0	...
2104735	   .	   .	    0.0	...
2104736	   .	   .	    0.0	...
2104737	   .	   .	    0.0	...
2104738	   .	   .	    0.0	...
2104739	   .	   .	    0.0	...
2104740	   .	   .	    0.0	...
2104741	   .	   .	    0.0	...
2104742	   .	   .	    0.0	...
2104743	   .	   .	    0.0	...
2104744	   .	   .	    0.0	...
2104745	   .	   .	    0.0	...
2104746	   .	   .	    0.0	...
2104747	   .	   .	    0.0	...
2104748	   .	   .	    0.0	...
2104749	   .	   .	    0.0	...
2104750	   .	   .	    0.0	...
2104751	   .	   .	    0.0	...
2104752	   .	   .	    0.0	...
2104753	   .	   .	    0.0	...
2104754	   .	   .	    0.0	...
2104755	   .	   .	    0.0	...
2104756	   .	   .	    0.0	...
2104757	   .	   .	    0.0	...
2104758	   .	   .	    0.0	...
2104759	   .	   .	    0.0	...
2104760	   .	   .	    0.0	...
2104761	   .	   .	    0.0	...
2104762	   .	   .	    0.0	...
2104763	   .	   .	    0.0	...
2104764	   .	   .	    0.0	...
2104765	   .	   .	    0.0	...
2104766	   .	   .	    0.0	...
2104767	   .	   .	    0.0	...
2104768	   .	   .	    0.0	...
2104769	   .	   .	    0.0	...
2104770	   .	   .	    0.0	...
2104771	   .	   .	    0.0	...
2104772	   .	   .	    0.0	...
2104773	   .	   .	    0.0	...
2104774	   .	   .	    0.0	...
2104775	   .	   .	    0.0	...
2104776	   .	   .	    0.0	...
2104777	   .	   .	    0.0	...
2104778	   .	   .	    0.0	...
2104779	   .	   .	    0.0	...
2104780	   .	   .	    0.0	...
2104781	   .	   .	    0.0	...
2104782	   .	   .	    0.0	...
2104783	   .	   .	    0.0	...
2104784	   .	   .	    0.0	...
2104785	   .	   .	    0.0	...
2104786	   .	   .	    0.0	...
2104787	   .	   .	    0.0	...
2104788	   .	   .	    0.0	...
2104789	   .	   .	    0.0	...
2104790	   .	   .	    0.0	...
2104791	   .	   .	    0.0	...
2104792	   .	   .	    0.0	...
2104793	   .	   .	    0.0	...
2104794	   .	   .	    0.0	...
2104795	   .	   .	    0.0	...
2104796	   .	   .	    0.0	...
2104797	   .	   .	    0.0	...
2104798	   .	   .	    0.0	...
2104799	   .	   .	    0.0	...
2104800	   .	   .	    0.0	...
2104801	   .	   .	    0.0	...
2104802	   .	   .	    0.0	...
2104803	   .	   .	    0.0	...
2104804	   .	   .	    0.0	...
2104805	   .	   .	    0.0	...
2104806	   .	   .	    0.0	...
2104807	   .	   .	    0.0	...
2104808	   .	   .	    0.0	...
2104809	   .	   .	    0.0	...
2104810	   .	   .	    0.0	...
2104811	   .	   .	    0.0	...
2104812	   .	   .	    0.0	...
2104813	   .	   .	    0.0	...
2104814	   .	   .	    0.0	...
2104815	   .	   .	    0.0	...
2104816	   .	   .	    0.0	...
2104817	   .	   .	    0.0	...
2104818	   .	   .	    0.0	...
2104819	   .	   .	    0.0	...
2104820	   .	   .	    0.0	...
2104821	   .	   .	    0.0	...
2104822	   .	   .	    0.0	...
2104823	   .	   .	    0.0	...
2104824	   .	   .	    0.0	...
2104825	   .	   .	    0.0	...
2104826	   .	   .	    0.0	...
2104827	   .	   .	    0.0	...
2104828	   .	   .	    0.0	...
2104829	   .	   .	    0.0	...
2104830	   .	   .	    0.0	...
2104831	   .	   .	    0.0	...
2104832	   .	   .	    0.0	...
2104833	   .	   .	    0.0	...
2104834	   .	   .	    0.0	...
2104835	   .	   .	    0.0	...
2104836	   .	   .	    0.0	...
2104837	   .	   .	    0.0	...
2104838	   .	   .	    0.0	...
2104839	   .	   .	    0.0	...
2104840	   .	   .	    0.0	...
2104841	   .	   .	    0.0	...
2104842	   .	   .	    0.0	...
2104843	   .	   .	    0.0	...
2104844	   .	   .	    0.0	...
2104845	   .	   .	    0.0	...
2104846	   .	   .	    0.0	...
2104847	   .	   .	    0.0	...
2104848	   .	   .	    0.0	...
2104849	   .	   .	    0.0	...
2104850	   .	   .	    0.0	...
2104851	   .	   .	    0.0	...
2104852	   .	   .	    0.0	...
2104853	   .	   .	    0.0	...
2104854	   .	   .	    0.0	...
2104855	   .	   .	    0.0	...
2104856	   .	   .	    0.0	...
2104857	   .	   .	    0.0	...
2104858	   .	   .	    0.0	...
2104859	   .	   .	    0.0	...
2104860	   .	   .	    0.0	...
2104861	   .	   .	    0.0	...
2104862	   .	   .	    0.0	...
2104863	   .	   .	    0.0	...
2104864	   .	   .	    0.0	...
2104865	   .	   .	    0.0	...
2104866	   .	   .	    0.0	...
2104867	   .	   .	    0.0	...
2104868	   .	   .	    0.0	...
2104869	   .	   .	    0.0	...
2104870	   .	   .	    0.0	...
2104871	   .	   .	    0.0	...
2104872	   .	   .	    0.0	...
2104873	   .	   .	    0.0	...
2104874	   .	   .	    0.0	...
2104875	   .	   .	    0.0	...
2104876	   .	   .	    0.0	...
2104877	   .	   .	    0.0	...
2104878	   .	   .	    0.0	...
2104879	   .	   .	    0.0	...
2104880	   .	   .	    0.0	...
2104881	   .	   .	    0.0	...
2104882	   .	   .	    0.0	...
2104883	   .	   .	    0.0	...
2104884	   .	   .	    0.0	...
2104885	   .	   .	    0.0	...
2104886	   .	   .	    0.0	...
2104887	   .	   .	    0.0	...
2104888	   .	   .	    0.0	...
2104889	   .	   .	    0.0	...
2104890	   .	   .	    0.0	...
2104891	   .	   .	    0.0	...
2104892	   .	   .	    0.0	...
2104893	   .	   .	    0.0	...
2104894	   .	   .	    0.0	...
2104895	   .	   .	    0.0	...
2104896	   .	   .	    0.0	...
2104897	   .	   .	    0.0	...
2104898	   .	   .	    0.0	...
2104899	   .	   .	    0.0	...
2104900	   .	   .	    0.0	...
2104901	   .	   .	    0.0	...
2104902	   .	   .	    0.0	...
2104903	   .	   .	    0.0	...
2104904	   .	   .	    0.0	...
2104905	   .	   .	    0.0	...
2104906	   .	   .	    0.0	...
2104907	   .	   .	    0.0	...
2104908	   .	   .	    0.0	...
2104909	   .	   .	    0.0	...
2104910	   .	   .	    0.0	...
2104911	   .	   .	    0.0	...
2104912	   .	   .	    0.0	...
2104913	   .	   .	    0.0	...
2104914	   .	   .	    0.0	...
2104915	   .	   .	    0.0	...
2104916	   .	   .	    0.0	...
2104917	   .	   .	    0.0	...
2104918	   .	   .	    0.0	...
2104919	   .	   .	    0.0	...
2104920	   .	   .	    0.0	...
2104921	   .	   .	    0.0	...
2104922	   .	   .	    0.0	...
2104923	   .	   .	    0.0	...
2104924	   .	   .	    0.0	...
2104925	   .	   .	    0.0	...
2104926	   .	   .	    0.0	...
2104927	   .	   .	    0.0	...
2104928	   .	   .	    0.0	...
2104929	   .	   .	    0.0	...
2104930	   .	   .	    0.0	...
2104931	   .	   .	    0.0	...
2104932	   .	   .	    0.0	...
2104933	   .	   .	    0.0	...
2104934	   .	   .	    0.0	...
2104935	   .	   .	    0.0	...
2104936	   .	   .	    0.0	...
2104937	   .	   .	    0.0	...
2104938	   .	   .	    0.0	...
2104939	   .	   .	    0.0	...
2104940	   .	   .	    0.0	...
2104941	   .	   .	    0.0	...
2104942	   .	   .	    0.0	...
2104943	   .	   .	    0.0	...
2104944	   .	   .	    0.0	...
2104945	   .	   .	    0.0	...
2104946	   .	   .	    0.0	...
2104947	   .	   .	    0.0	...
2104948	   .	   .	    0.0	...
2104949	   .	   .	    0.0	...
2104950	   .	   .	    0.0	...
2104951	   .	   .	    0.0	...
2104952	   .	   .	    0.0	...
2104953	   .	   .	    0.0	...
2104954	   .	   .	    0.0	...
2104955	   .	   .	    0.0	...
2104956	   .	   .	    0.0	...
2104957	   .	   .	    0.0	...
2104958	   .	   .	    0.0	...
2104959	   .	   .	    0.0	...
2104960	   .	   .	    0.0	...
2104961	   .	   .	    0.0	...
2104962	   .	   .	    0.0	...
2104963	   .	   .	    0.0	...
2104964	   .	   .	    0.0	...
2104965	   .	   .	    0.0	...
2104966	   .	   .	    0.0	...
2104967	   .	   .	    0.0	...
2104968	   .	   .	    0.0	...
2104969	   .	   .	    0.0	...
2104970	   .	   .	    0.0	...
2104971	   .	   .	    0.0	...
2104972	   .	   .	    0.0	...
2104973	   .	   .	    0.0	...
2104974	   .	   .	    0.0	...
2104975	   .	   .	    0.0	...
2104976	   .	   .	    0.0	...
2104977	   .	   .	    0.0	...
2104978	   .	   .	    0.0	...
2104979	   .	   .	    0.0	...
2104980	   .	   .	    0.0	...
2104981	   .	   .	    0.0	...
2104982	   .	   .	    0.0	...
2104983	   .	   .	    0.0	...
2104984	   .	   .	    0.0	...
2104985	   .	   .	    0.0	...
2104986	   .	   .	    0.0	...
2104987	   .	   .	    0.0	...
2104988	   .	   .	    0.0	...
2104989	   .	   .	    0.0	...
2104990	   .	   .	    0.0	...
2104991	   .	   .	    0.0	...
2104992	   .	   .	    0.0	...
2104993	   .	   .	    0.0	...
2104994	   .	   .	    0.0	...
2104995	   .	   .	    0.0	...
2104996	   .	   .	    0.0	...
2104997	   .	   .	    0.0	...
2104998	   .	   .	    0.0	...
2104999	   .	   .	    0.0	...
2105000	   .	   .	    0.0	...
2105001	   .	   .	    0.0	...
2105002	   .	   .	    0.0	...
2105003	   .	   .	    0.0	...
2105004	   .	   .	    0.0	...
2105005	   .	   .	    0.0	...
2105006	   .	   .	    0.0	...
2105007	   .	   .	    0.0	...
2105008	   .	   .	    0.0	...
2105009	   .	   .	    0.0	...
2105010	   .	   .	    0.0	...
2105011	   .	   .	    0.0	...
2105012	   .	   .	    0.0	...
2105013	   .	   .	    0.0	...
2105014	   .	   .	    0.0	...
2105015	   .	   .	    0.0	...
2105016	   .	   .	    0.0	...
2105017	   .	   .	    0.0	...
2105018	   .	   .	    0.0	...
2105019	   .	   .	    0.0	...
2105020	   .	   .	    0.0	...
2105021	   .	   .	    0.0	...
2105022	   .	   .	    0.0	...
2105023	   .	   .	    0.0	...
2105024	   .	   .	    0.0	...
2105025	   .	   .	    0.0	...
2105026	   .	   .	    0.0	...
2105027	   .	   .	    0.0	...
2105028	   .	   .	    0.0	...
2105029	   .	   .	    0.0	...
EBLINK R 2104552	2105029	478
2105030	  696.5	  969.6	 1985.0	...
2105031	  696.5	  969.6	 1985.0	...
2105032	  698.1	  960.8	 2007.0	...
2105033	  699.7	  952.0	 2028.0	...
2105034	  702.2	  926.3	 2120.0	...
2105035	  702.5	  901.2	 2215.0	...
2105036	  703.2	  869.3	 2328.0	...
2105037	  702.7	  847.4	 2387.0	...
2105038	  703.4	  826.1	 2441.0	...
2105039	  704.2	  804.0	 2494.0	...
2105040	  705.9	  783.4	 2551.0	...
2105041	  707.6	  764.4	 2601.0	...
2105042	  709.8	  748.1	 2650.0	...
2105043	  713.0	  732.5	 2689.0	...
2105044	  716.9	  719.7	 2714.0	...
2105045	  721.2	  707.8	 2738.0	...
2105046	  725.5	  697.6	 2769.0	...
2105047	  729.0	  688.7	 2805.0	...
2105048	  730.7	  680.8	 2842.0	...
2105049	  731.9	  671.0	 2874.0	...
2105050	  732.8	  661.1	 2905.0	...
2105051	  734.0	  651.2	 2935.0	...
2105052	  734.1	  643.1	 2959.0	...
2105053	  733.8	  634.2	 2980.0	...
2105054	  733.4	  626.2	 2993.0	...
2105055	  734.0	  620.6	 2998.0	...
2105056	  735.1	  618.0	 3002.0	...
2105057	  736.7	  618.1	 3003.0	...
2105058	  737.8	  621.5	 3003.0	...
2105059	  739.1	  626.1	 3002.0	...
ESACC R  2104481	2105059	579	  774.4	  581.6	  739.1	  626.1	   1.21	    482
SFIX R   2105060
2105060	  740.5	  631.9	 3001.0	...
2105061	  741.6	  635.6	 3000.0	...
2105062	  742.3	  638.1	 3003.0	...
2105063	  742.7	  638.1	 3013.0	...
2105064	  743.0	  637.2	 3023.0	...
2105065	  743.8	  636.1	 3030.0	...
2105066	  744.5	  634.8	 3031.0	...
2105067	  745.0	  633.7	 3031.0	...
2105068	  744.9	  632.9	 3032.0	...
2105069	  744.7	  633.4	 3033.0	...
2105070	  744.5	  633.9	 3034.0	...
2105071	  744.8	  635.2	 3034.0	...
2105072	  745.2	  635.9	 3034.0	...
2105073	  745.6	  636.7	 3033.0	...
2105074	  745.6	  637.3	 3033.0	...
2105075	  745.8	  638.0	 3032.0	...
2105076	  746.0	  639.0	 3032.0	...
2105077	  746.2	  639.4	 3033.0	...
2105078	  746.1	  639.6	 3032.0	...
2105079	  745.8	  639.4	 3032.0	...
2105080	  745.5	  639.1	 3035.0	...
2105081	  745.6	  639.1	 3039.0	...
2105082	  745.7	  639.1	 3044.0	...
2105083	  745.8	  638.7	 3045.0	...
2105084	  745.8	  638.4	 3047.0	...
2105085	  746.1	  638.2	 3048.0	...
2105086	  746.4	  638.2	 3049.0	...
2105087	  747.0	  637.9	 3049.0	...
2105088	  747.4	  637.5	 3048.0	...
2105089	  747.8	  637.1	 3049.0	...
2105090	  747.8	  636.6	 3050.0	...
2105091	  747.6	  636.0	 3050.0	...
2105092	  747.3	  635.5	 3051.0	...
2105093	  747.3	  636.1	 3053.0	...
2105094	  747.6	  636.7	 3055.0	...
2105095	  748.1	  636.8	 3058.0	...
2105096	  748.5	  636.3	 3059.0	...
2105097	  748.6	  635.8	 3059.0	...
2105098	  748.5	  635.8	 3060.0	...
2105099	  748.7	  635.7	 3060.0	...
2105100	  749.1	  635.5	 3060.0	...
2105101	  749.4	  635.1	 3063.0	...
2105102	  749.4	  634.8	 3067.0	...
2105103	  749.5	  634.8	 3071.0	...
2105104	  749.7	  635.2	 3073.0	...
2105105	  749.4	  635.6	 3073.0	...
2105106	  749.0	  636.2	 3073.0	...
2105107	  748.5	  636.5	 3073.0	...
2105108	  748.5	  636.7	 3073.0	...
2105109	  748.4	  636.5	 3073.0	...
2105110	  748.4	  636.5	 3074.0	...
2105111	  748.5	  636.7	 3075.0	...
2105112	  748.6	  636.7	 3076.0	...
2105113	  748.8	  636.6	 3077.0	...
2105114	  748.7	  636.3	 3078.0	...
2105115	  748.6	  635.9	 3078.0	...
2105116	  748.5	  635.8	 3079.0	...
2105117	  748.5	  635.9	 3079.0	...
2105118	  748.3	  635.9	 3080.0	...
2105119	  748.0	  635.7	 3084.0	...
2105120	  747.8	  635.5	 3087.0	...
2105121	  747.6	  635.3	 3090.0	...
2105122	  747.7	  635.2	 3090.0	...
2105123	  747.7	  635.1	 3091.0	...
2105124	  747.7	  635.1	 3092.0	...
2105125	  747.6	  635.2	 3093.0	...
2105126	  747.3	  635.3	 3093.0	...
2105127	  747.1	  635.4	 3093.0	...
2105128	  746.8	  635.4	 3097.0	...
2105129	  746.7	  635.5	 3102.0	...
2105130	  746.6	  635.7	 3107.0	...
2105131	  746.8	  635.6	 3109.0	...
2105132	  747.0	  635.5	 3110.0	...
2105133	  747.3	  635.3	 3109.0	...
2105134	  747.3	  635.2	 3107.0	...
2105135	  747.2	  635.2	 3106.0	...
2105136	  747.0	  635.2	 3106.0	...
2105137	  747.1	  635.3	 3107.0	...
2105138	  747.3	  635.3	 3108.0	...
2105139	  747.2	  635.3	 3108.0	...
2105140	  746.9	  635.3	 3109.0	...
2105141	  746.6	  634.8	 3111.0	...
2105142	  746.5	  634.2	 3112.0	...
2105143	  746.5	  633.7	 3112.0	...
2105144	  746.6	  633.7	 3113.0	...
2105145	  746.7	  633.7	 3116.0	...
2105146	  746.7	  633.6	 3120.0	...
2105147	  746.8	  633.5	 3123.0	...
2105148	  746.8	  633.9	 3125.0	...
2105149	  746.4	  634.5	 3131.0	...
2105150	  746.0	  635.0	 3136.0	...
2105151	  745.5	  634.8	 3139.0	...
2105152	  745.4	  634.4	 3139.0	...
2105153	  745.2	  633.9	 3139.0	...
2105154	  745.0	  633.5	 3139.0	...
2105155	  744.9	  633.3	 3139.0	...
2105156	  744.9	  634.1	 3141.0	...
2105157	  744.8	  634.8	 3143.0	...
2105158	  744.8	  635.2	 3144.0	...
2105159	  744.8	  634.9	 3143.0	...
2105160	  744.8	  634.9	 3143.0	...
2105161	  744.7	  635.2	 3144.0	...
2105162	  744.5	  635.4	 3144.0	...
2105163	  744.6	  635.4	 3147.0	...
2105164	  744.7	  635.4	 3149.0	...
2105165	  744.8	  635.4	 3151.0	...
2105166	  744.7	  635.3	 3151.0	...
2105167	  744.6	  635.3	 3151.0	...
2105168	  744.4	  635.3	 3151.0	...
2105169	  744.0	  635.3	 3152.0	...
2105170	  743.6	  635.2	 3153.0	...
2105171	  743.3	  634.6	 3153.0	...
2105172	  743.3	  634.0	 3154.0	...
2105173	  743.3	  633.5	 3154.0	...
2105174	  743.0	  633.6	 3154.0	...
2105175	  742.7	  633.8	 3154.0	...
2105176	  742.5	  633.9	 3154.0	...
2105177	  742.7	  633.7	 3154.0	...
2105178	  743.0	  633.7	 3154.0	...
2105179	  743.2	  633.7	 3155.0	...
2105180	  743.0	  633.9	 3156.0	...
2105181	  743.0	  634.1	 3156.0	...
2105182	  743.0	  634.1	 3158.0	...
2105183	  743.0	  634.1	 3159.0	...
2105184	  742.8	  633.9	 3163.0	...
2105185	  742.5	  633.7	 3165.0	...
2105186	  742.5	  633.3	 3167.0	...
2105187	  742.5	  632.9	 3168.0	...
2105188	  742.3	  632.2	 3169.0	...
2105189	  741.7	  631.5	 3170.0	...
2105190	  741.2	  630.8	 3170.0	...
2105191	  741.0	  630.0	 3170.0	...
2105192	  741.0	  629.6	 3173.0	...
2105193	  741.0	  629.3	 3175.0	...
2105194	  740.9	  629.5	 3178.0	...
2105195	  740.8	  629.8	 3179.0	...
2105196	  740.8	  629.9	 3178.0	...
2105197	  740.8	  630.0	 3177.0	...
2105198	  740.7	  629.8	 3176.0	...
2105199	  740.7	  629.5	 3177.0	...
2105200	  740.7	  629.2	 3179.0	...
2105201	  740.6	  629.1	 3181.0	...
2105202	  740.5	  629.2	 3183.0	...
2105203	  740.5	  629.2	 3186.0	...
2105204	  740.6	  629.3	 3189.0	...
2105205	  740.4	  629.3	 3189.0	...
2105206	  739.9	  628.2	 3187.0	...
2105207	  739.4	  627.1	 3184.0	...
2105208	  739.5	  625.9	 3184.0	...
2105209	  739.9	  625.8	 3183.0	...
2105210	  740.4	  625.4	 3182.0	...
2105211	  740.5	  625.1	 3181.0	...
2105212	  740.6	  624.8	 3182.0	...
2105213	  740.7	  624.9	 3184.0	...
2105214	  740.7	  624.9	 3186.0	...
2105215	  740.5	  624.8	 3187.0	...
2105216	  740.3	  624.7	 3186.0	...
2105217	  740.0	  624.7	 3186.0	...
2105218	  740.0	  624.5	 3186.0	...
2105219	  739.9	  624.0	 3187.0	...
2105220	  739.9	  623.7	 3188.0	...
2105221	  739.8	  623.6	 3188.0	...
2105222	  739.7	  623.7	 3190.0	...
2105223	  739.6	  623.6	 3193.0	...
2105224	  739.5	  623.2	 3196.0	...
2105225	  739.7	  622.4	 3196.0	...
2105226	  739.9	  621.6	 3196.0	...
2105227	  740.4	  620.5	 3194.0	...
2105228	  740.6	  619.9	 3192.0	...
2105229	  740.7	  619.3	 3192.0	...
2105230	  740.7	  619.0	 3191.0	...
2105231	  740.6	  618.7	 3192.0	...
2105232	  740.7	  618.9	 3192.0	...
2105233	  740.8	  619.0	 3193.0	...
2105234	  740.8	  619.1	 3196.0	...
2105235	  740.7	  619.1	 3199.0	...
2105236	  740.7	  619.1	 3202.0	...
2105237	  740.7	  619.1	 3201.0	...
2105238	  740.6	  619.2	 3200.0	...
2105239	  740.4	  619.4	 3200.0	...
2105240	  740.3	  619.6	 3200.0	...
2105241	  740.2	  619.6	 3204.0	...
2105242	  740.1	  619.4	 3207.0	...
2105243	  740.1	  619.2	 3210.0	...
2105244	  740.1	  619.4	 3209.0	...
2105245	  740.2	  619.4	 3209.0	...
2105246	  740.3	  619.2	 3212.0	...
2105247	  740.2	  619.4	 3215.0	...
2105248	  740.1	  620.1	 3218.0	...
2105249	  740.0	  620.8	 3218.0	...
2105250	  740.0	  620.8	 3221.0	...
2105251	  740.0	  620.4	 3224.0	...
2105252	  740.0	  620.4	 3229.0	...
2105253	  740.0	  620.7	 3231.0	...
2105254	  739.9	  621.1	 3233.0	...
2105255	  739.8	  621.0	 3232.0	...
2105256	  739.8	  620.9	 3232.0	...
2105257	  739.8	  621.0	 3232.0	...
2105258	  739.9	  621.5	 3232.0	...
2105259	  739.9	  622.3	 3234.0	...
2105260	  739.9	  623.4	 3236.0	...
2105261	  739.8	  624.3	 3237.0	...
2105262	  739.8	  624.8	 3237.0	...
2105263	  740.0	  624.7	 3238.0	...
2105264	  740.2	  624.5	 3240.0	...
2105265	  740.3	  624.5	 3241.0	...
2105266	  740.3	  624.9	 3242.0	...
2105267	  740.2	  625.4	 3243.0	...
2105268	  740.2	  625.5	 3244.0	...
2105269	  739.9	  625.3	 3246.0	...
2105270	  739.5	  625.0	 3249.0	...
2105271	  739.2	  625.0	 3252.0	...
2105272	  739.2	  625.1	 3254.0	...
2105273	  739.2	  625.0	 3254.0	...
2105274	  739.3	  624.9	 3254.0	...
2105275	  739.3	  624.8	 3254.0	...
2105276	  739.3	  624.9	 3255.0	...
2105277	  739.3	  625.1	 3258.0	...
2105278	  739.3	  625.1	 3261.0	...
2105279	  739.3	  625.0	 3264.0	...
2105280	  739.1	  625.0	 3264.0	...
2105281	  739.0	  625.0	 3264.0	...
2105282	  739.0	  624.6	 3264.0	...
2105283	  739.1	  624.2	 3264.0	...
2105284	  739.3	  624.1	 3266.0	...
2105285	  739.1	  624.3	 3265.0	...
2105286	  738.9	  624.6	 3264.0	...
2105287	  738.7	  624.6	 3262.0	...
2105288	  738.7	  624.7	 3263.0	...
EFIX R   2105060	2105288	229	  743.4	  630.4	   3146
SSACC R  2105289
2105289	  739.0	  624.7	 3265.0	...
2105290	  739.2	  624.8	 3268.0	...
2105291	  739.4	  624.6	 3270.0	...
2105292	  740.2	  624.1	 3271.0	...
2105293	  741.0	  623.3	 3272.0	...
2105294	  742.9	  621.3	 3273.0	...
2105295	  745.8	  619.1	 3273.0	...
2105296	  749.7	  615.0	 3273.0	...
2105297	  754.7	  610.8	 3276.0	...
2105298	  759.6	  605.6	 3281.0	...
2105299	  765.9	  602.2	 3289.0	...
2105300	  772.4	  599.6	 3294.0	...
2105301	  780.0	  596.7	 3299.0	...
2105302	  786.4	  594.2	 3301.0	...
2105303	  793.2	  591.2	 3303.0	...
2105304	  798.1	  589.6	 3307.0	...
2105305	  803.4	  587.4	 3311.0	...
2105306	  807.2	  586.4	 3315.0	...
2105307	  810.2	  586.4	 3315.0	...
2105308	  811.3	  587.2	 3316.0	...
2105309	  811.3	  588.2	 3316.0	...
2105310	  811.1	  588.2	 3316.0	...
2105311	  810.7	  588.7	 3315.0	...
ESACC R  2105289	2105311	23	  739.0	  624.7	  810.7	  588.7	   1.71	    143
SFIX R   2105312
2105312	  810.0	  589.5	 3313.0	...
2105313	  808.7	  591.1	 3313.0	...
2105314	  807.8	  592.3	 3314.0	...
2105315	  806.3	  592.9	 3316.0	...
2105316	  805.3	  592.7	 3317.0	...
2105317	  804.1	  592.5	 3319.0	...
2105318	  802.7	  592.7	 3320.0	...
2105319	  801.4	  593.2	 3321.0	...
2105320	  799.3	  593.7	 3323.0	...
2105321	  798.2	  594.1	 3325.0	...
2105322	  796.9	  594.3	 3327.0	...
2105323	  795.7	  595.0	 3327.0	...
2105324	  794.6	  595.7	 3327.0	...
2105325	  793.5	  596.4	 3327.0	...
2105326	  792.8	  597.2	 3327.0	...
2105327	  792.1	  598.1	 3326.0	...
2105328	  791.4	  598.9	 3327.0	...
2105329	  791.1	  599.2	 3332.0	...
2105330	  790.7	  599.2	 3336.0	...
2105331	  790.6	  599.3	 3338.0	...
2105332	  790.6	  599.5	 3335.0	...
2105333	  791.0	  600.2	 3333.0	...
2105334	  791.4	  600.8	 3335.0	...
2105335	  791.6	  601.7	 3337.0	...
2105336	  791.6	  602.2	 3338.0	...
2105337	  791.7	  602.7	 3338.0	...
2105338	  791.7	  602.6	 3339.0	...
2105339	  791.7	  602.1	 3339.0	...
2105340	  791.7	  601.8	 3338.0	...
2105341	  791.6	  601.9	 3337.0	...
2105342	  791.8	  602.0	 3337.0	...
2105343	  792.3	  602.1	 3337.0	...
2105344	  793.1	  602.1	 3336.0	...
2105345	  793.7	  602.2	 3336.0	...
2105346	  793.7	  602.3	 3335.0	...
2105347	  793.4	  602.3	 3334.0	...
2105348	  793.1	  602.2	 3335.0	...
2105349	  793.1	  601.7	 3337.0	...
2105350	  793.0	  600.8	 3339.0	...
2105351	  793.0	  599.9	 3341.0	...
2105352	  793.0	  599.4	 3342.0	...
2105353	  792.9	  599.4	 3343.0	...
2105354	  792.8	  599.3	 3344.0	...
2105355	  792.7	  599.3	 3345.0	...
2105356	  792.7	  599.8	 3346.0	...
2105357	  792.7	  600.4	 3344.0	...
2105358	  792.6	  601.0	 3343.0	...
2105359	  792.5	  601.0	 3342.0	...
2105360	  792.4	  600.9	 3342.0	...
2105361	  792.5	  600.8	 3341.0	...
2105362	  792.6	  600.7	 3339.0	...
2105363	  792.7	  600.1	 3339.0	...
2105364	  792.5	  599.6	 3338.0	...
2105365	  792.2	  599.2	 3337.0	...
2105366	  792.1	  599.5	 3337.0	...
2105367	  792.0	  599.5	 3339.0	...
2105368	  792.1	  599.4	 3341.0	...
2105369	  792.2	  599.3	 3343.0	...
2105370	  792.3	  599.3	 3342.0	...
2105371	  792.3	  599.2	 3342.0	...
2105372	  792.3	  599.2	 3342.0	...
2105373	  792.2	  598.9	 3342.0	...
2105374	  792.1	  598.7	 3343.0	...
2105375	  792.1	  598.6	 3345.0	...
2105376	  792.1	  598.6	 3347.0	...
2105377	  792.1	  598.7	 3348.0	...
2105378	  792.1	  598.7	 3349.0	...
2105379	  792.0	  598.9	 3349.0	...
2105380	  791.9	  599.2	 3350.0	...
2105381	  791.7	  599.3	 3350.0	...
2105382	  791.6	  599.2	 3349.0	...
2105383	  792.1	  598.9	 3348.0	...
2105384	  792.6	  598.5	 3348.0	...
2105385	  793.2	  598.4	 3348.0	...
2105386	  793.2	  597.9	 3348.0	...
2105387	  793.3	  597.4	 3348.0	...
2105388	  793.3	  596.9	 3346.0	...
2105389	  793.2	  596.8	 3344.0	...
2105390	  793.0	  597.1	 3343.0	...
2105391	  792.4	  597.4	 3345.0	...
2105392	  792.0	  597.8	 3347.0	...
2105393	  791.5	  597.8	 3348.0	...
2105394	  791.7	  597.7	 3349.0	...
2105395	  791.8	  597.6	 3349.0	...
2105396	  791.9	  597.4	 3349.0	...
2105397	  791.8	  597.3	 3348.0	...
2105398	  791.7	  597.4	 3348.0	...
2105399	  791.9	  597.5	 3350.0	...
2105400	  792.2	  597.7	 3351.0	...
2105401	  792.3	  598.1	 3352.0	...
2105402	  792.2	  598.2	 3353.0	...
2105403	  792.1	  598.4	 3353.0	...
2105404	  792.3	  598.2	 3353.0	...
2105405	  792.4	  598.1	 3350.0	...
2105406	  792.4	  598.1	 3348.0	...
2105407	  792.3	  598.0	 3344.0	...
2105408	  792.3	  597.9	 3342.0	...
2105409	  792.3	  597.9	 3340.0	...
2105410	  792.3	  598.0	 3338.0	...
2105411	  792.1	  598.5	 3336.0	...
2105412	  791.9	  599.0	 3339.0	...
2105413	  792.0	  599.4	 3344.0	...
2105414	  792.1	  599.4	 3348.0	...
2105415	  792.3	  599.3	 3347.0	...
2105416	  792.3	  599.3	 3345.0	...
2105417	  792.4	  599.3	 3343.0	...
2105418	  792.4	  599.3	 3341.0	...
2105419	  792.5	  599.2	 3341.0	...
2105420	  792.7	  599.1	 3340.0	...
2105421	  792.8	  599.1	 3338.0	...
2105422	  792.6	  599.4	 3337.0	...
2105423	  792.3	  599.8	 3335.0	...
2105424	  792.1	  600.1	 3333.0	...
2105425	  792.2	  600.1	 3332.0	...
2105426	  792.3	  600.0	 3333.0	...
2105427	  792.3	  599.6	 3335.0	...
2105428	  792.2	  599.1	 3330.0	...
2105429	  792.2	  598.7	 3325.0	...
2105430	  792.3	  598.7	 3321.0	...
2105431	  792.3	  598.8	 3323.0	...
2105432	  792.4	  598.9	 3325.0	...
2105433	  792.6	  599.2	 3325.0	...
2105434	  792.9	  599.3	 3325.0	...
2105435	  793.1	  599.4	 3323.0	...
2105436	  793.4	  599.3	 3321.0	...
2105437	  793.6	  599.3	 3315.0	...
2105438	  793.6	  599.3	 3312.0	...
2105439	  793.5	  599.4	 3311.0	...
2105440	  793.3	  599.6	 3313.0	...
2105441	  793.3	  599.7	 3315.0	...
2105442	  793.3	  599.5	 3312.0	...
2105443	  793.3	  599.4	 3310.0	...
2105444	  793.3	  599.5	 3308.0	...
2105445	  793.2	  599.6	 3309.0	...
2105446	  793.0	  599.7	 3308.0	...
2105447	  792.9	  599.6	 3303.0	...
2105448	  792.9	  599.5	 3298.0	...
2105449	  793.0	  599.6	 3296.0	...
2105450	  793.1	  599.7	 3299.0	...
2105451	  793.1	  599.7	 3297.0	...
2105452	  793.1	  599.4	 3293.0	...
2105453	  792.9	  599.2	 3288.0	...
2105454	  792.7	  599.4	 3286.0	...
2105455	  792.9	  599.5	 3284.0	...
2105456	  793.2	  599.7	 3283.0	...
2105457	  793.4	  599.6	 3284.0	...
2105458	  793.3	  599.5	 3285.0	...
2105459	  793.1	  599.5	 3284.0	...
2105460	  793.0	  599.5	 3281.0	...
2105461	  792.8	  599.4	 3279.0	...
2105462	  792.8	  599.3	 3277.0	...
2105463	  792.8	  599.4	 3276.0	...
2105464	  793.0	  599.4	 3272.0	...
2105465	  793.2	  599.5	 3269.0	...
2105466	  793.4	  599.4	 3267.0	...
2105467	  793.4	  599.3	 3265.0	...
2105468	  793.5	  599.3	 3264.0	...
2105469	  793.4	  599.4	 3262.0	...
2105470	  793.8	  599.3	 3263.0	...
2105471	  794.2	  599.3	 3263.0	...
EFIX R   2105312	2105471	160	  793.3	  598.9	   3327
SSACC R  2105472
2105472	  794.7	  599.5	 3263.0	...
2105473	  794.8	  599.8	 3262.0	...
2105474	  794.1	  600.1	 3258.0	...
2105475	  793.4	  600.5	 3255.0	...
2105476	  791.9	  600.7	 3252.0	...
2105477	  789.6	  600.8	 3251.0	...
2105478	  785.7	  600.6	 3249.0	...
2105479	  781.0	  600.6	 3246.0	...
2105480	  775.8	  600.2	 3244.0	...
2105481	  769.5	  600.0	 3244.0	...
2105482	  763.0	  598.7	 3244.0	...
2105483	  755.9	  596.8	 3242.0	...
2105484	  748.1	  594.7	 3240.0	...
2105485	  739.6	  592.3	 3237.0	...
2105486	  731.7	  589.9	 3235.0	...
2105487	  725.1	  586.9	 3233.0	...
2105488	  719.5	  584.8	 3233.0	...
2105489	  715.4	  582.6	 3234.0	...
2105490	  713.4	  580.5	 3234.0	...
2105491	  713.0	  578.6	 3233.0	...
2105492	  714.1	  577.5	 3230.0	...
2105493	  716.4	  577.6	 3226.0	...
2105494	  719.8	  577.8	 3220.0	...
2105495	  724.2	  578.5	 3216.0	...
2105496	  729.1	  580.1	 3213.0	...
2105497	  733.8	  581.8	 3209.0	...
2105498	  738.2	  584.2	 3207.0	...
2105499	  741.6	  585.8	 3202.0	...
2105500	  745.2	  588.4	 3201.0	...
2105501	  747.1	  590.3	 3199.0	...
2105502	  748.9	  591.8	 3199.0	...
2105503	  749.9	  592.3	 3199.0	...
2105504	  750.8	  592.7	 3196.0	...
ESACC R  2105472	2105504	33	  794.7	  599.5	  750.8	  592.7	   0.95	    151
SFIX R   2105505
2105505	  750.7	  593.0	 3192.0	...
2105506	  750.3	  593.2	 3190.0	...
2105507	  749.5	  593.5	 3190.0	...
2105508	  748.7	  593.6	 3188.0	...
2105509	  747.9	  592.8	 3184.0	...
2105510	  747.2	  591.8	 3180.0	...
2105511	  746.8	  591.0	 3179.0	...
2105512	  746.2	  591.2	 3179.0	...
2105513	  746.0	  591.5	 3180.0	...
2105514	  745.7	  591.7	 3180.0	...
2105515	  745.6	  591.5	 3179.0	...
2105516	  745.4	  591.3	 3178.0	...
2105517	  745.2	  591.1	 3178.0	...
2105518	  744.7	  591.2	 3176.0	...
2105519	  744.4	  591.6	 3174.0	...
2105520	  744.3	  591.9	 3171.0	...
2105521	  744.2	  592.2	 3169.0	...
2105522	  743.9	  592.1	 3169.0	...
2105523	  743.2	  592.0	 3169.0	...
2105524	  742.6	  591.9	 3169.0	...
2105525	  742.2	  591.8	 3166.0	...
2105526	  742.2	  591.8	 3162.0	...
2105527	  742.2	  591.7	 3158.0	...
2105528	  742.2	  591.6	 3157.0	...
2105529	  742.3	  591.6	 3154.0	...
2105530	  742.5	  591.8	 3150.0	...
2105531	  742.6	  592.0	 3147.0	...
2105532	  742.7	  592.2	 3147.0	...
2105533	  743.0	  592.2	 3146.0	...
2105534	  743.2	  592.3	 3146.0	...
2105535	  742.8	  592.4	 3144.0	...
2105536	  742.3	  592.6	 3142.0	...
2105537	  741.9	  592.6	 3140.0	...
2105538	  741.9	  592.6	 3139.0	...
2105539	  741.9	  592.7	 3139.0	...
2105540	  741.9	  592.9	 3138.0	...
2105541	  741.8	  593.1	 3135.0	...
2105542	  742.0	  593.1	 3133.0	...
2105543	  742.5	  592.7	 3130.0	...
2105544	  743.0	  592.3	 3130.0	...
2105545	  743.3	  592.3	 3131.0	...
2105546	  743.3	  592.6	 3132.0	...
2105547	  743.4	  592.9	 3132.0	...
2105548	  743.6	  593.2	 3133.0	...
2105549	  743.7	  593.9	 3134.0	...
2105550	  743.5	  594.6	 3135.0	...
2105551	  743.2	  594.8	 3134.0	...
2105552	  743.0	  595.0	 3131.0	...
2105553	  743.1	  595.1	 3129.0	...
2105554	  743.1	  595.2	 3128.0	...
2105555	  743.1	  595.2	 3129.0	...
2105556	  743.1	  595.4	 3130.0	...
2105557	  743.2	  595.5	 3131.0	...
2105558	  743.2	  595.6	 3129.0	...
2105559	  743.3	  595.4	 3127.0	...
2105560	  743.4	  595.3	 3126.0	...
2105561	  743.5	  595.2	 3123.0	...
2105562	  743.5	  595.2	 3120.0	...
2105563	  743.5	  595.0	 3117.0	...
2105564	  743.5	  594.9	 3117.0	...
2105565	  743.5	  594.8	 3118.0	...
2105566	  743.6	  594.7	 3117.0	...
2105567	  743.8	  594.7	 3115.0	...
2105568	  743.9	  594.7	 3112.0	...
2105569	  744.0	  595.2	 3109.0	...
2105570	  744.0	  595.7	 3106.0	...
2105571	  744.0	  596.1	 3104.0	...
2105572	  744.2	  596.1	 3103.0	...
2105573	  744.3	  595.5	 3102.0	...
2105574	  744.4	  594.8	 3101.0	...
2105575	  744.3	  594.4	 3100.0	...
2105576	  744.3	  594.6	 3097.0	...
2105577	  744.4	  594.8	 3095.0	...
2105578	  744.3	  594.6	 3094.0	...
2105579	  744.4	  594.5	 3095.0	...
2105580	  744.4	  594.6	 3090.0	...
2105581	  744.5	  594.9	 3085.0	...
2105582	  744.5	  595.2	 3083.0	...
2105583	  744.5	  595.2	 3086.0	...
2105584	  744.5	  595.3	 3088.0	...
2105585	  744.6	  595.5	 3086.0	...
2105586	  744.8	  595.6	 3084.0	...
2105587	  745.0	  595.7	 3084.0	...
2105588	  745.2	  595.7	 3084.0	...
2105589	  745.1	  595.7	 3084.0	...
2105590	  745.3	  595.7	 3085.0	...
2105591	  745.4	  595.6	 3081.0	...
2105592	  745.6	  595.7	 3076.0	...
2105593	  745.7	  595.7	 3072.0	...
2105594	  745.7	  595.7	 3073.0	...
2105595	  745.8	  595.6	 3075.0	...
2105596	  745.9	  595.6	 3075.0	...
2105597	  746.0	  595.6	 3075.0	...
2105598	  746.0	  595.7	 3074.0	...
2105599	  746.1	  595.7	 3073.0	...
2105600	  746.2	  595.7	 3067.0	...
2105601	  746.2	  595.7	 3062.0	...
2105602	  746.2	  595.8	 3059.0	...
2105603	  746.0	  595.6	 3059.0	...
2105604	  745.9	  595.4	 3058.0	...
2105605	  745.8	  595.2	 3055.0	...
2105606	  745.5	  595.3	 3054.0	...
2105607	  745.2	  595.2	 3054.0	...
2105608	  744.9	  595.0	 3054.0	...
2105609	  744.9	  594.9	 3053.0	...
2105610	  744.9	  594.9	 3051.0	...
2105611	  744.9	  595.4	 3050.0	...
2105612	  745.1	  595.9	 3048.0	...
2105613	  745.3	  596.3	 3047.0	...
2105614	  745.6	  596.2	 3045.0	...
2105615	  746.0	  596.1	 3043.0	...
2105616	  746.3	  596.0	 3041.0	...
2105617	  746.5	  595.8	 3040.0	...
2105618	  746.5	  595.7	 3041.0	...
2105619	  746.6	  595.9	 3041.0	...
2105620	  746.7	  596.2	 3039.0	...
2105621	  746.5	  596.8	 3038.0	...
2105622	  746.3	  597.4	 3040.0	...
2105623	  746.1	  597.9	 3043.0	...
2105624	  746.5	  597.8	 3042.0	...
2105625	  746.8	  597.4	 3039.0	...
2105626	  746.9	  597.1	 3035.0	...
2105627	  746.6	  597.1	 3034.0	...
2105628	  746.3	  597.4	 3033.0	...
2105629	  746.3	  597.5	 3033.0	...
2105630	  746.3	  597.5	 3035.0	...
2105631	  746.5	  597.3	 3037.0	...
2105632	  746.7	  597.1	 3036.0	...
2105633	  746.9	  596.9	 3032.0	...
2105634	  747.0	  596.7	 3027.0	...
2105635	  747.0	  596.7	 3024.0	...
2105636	  746.8	  596.9	 3022.0	...
2105637	  746.6	  597.2	 3023.0	...
2105638	  746.2	  597.5	 3025.0	...
2105639	  746.1	  597.6	 3025.0	...
2105640	  746.2	  597.7	 3023.0	...
2105641	  746.5	  597.6	 3021.0	...
2105642	  746.7	  597.5	 3021.0	...
2105643	  746.8	  597.5	 3020.0	...
2105644	  747.0	  597.4	 3020.0	...
2105645	  747.2	  597.5	 3020.0	...
2105646	  747.4	  597.5	 3021.0	...
2105647	  747.0	  597.6	 3020.0	...
2105648	  746.8	  597.8	 3019.0	...
2105649	  747.0	  597.7	 3017.0	...
2105650	  747.4	  597.7	 3016.0	...
2105651	  747.5	  597.7	 3013.0	...
2105652	  747.4	  597.8	 3011.0	...
2105653	  747.2	  597.7	 3010.0	...
2105654	  747.3	  597.6	 3010.0	...
2105655	  747.4	  597.4	 3010.0	...
2105656	  747.5	  597.3	 3011.0	...
2105657	  747.5	  597.3	 3012.0	...
2105658	  747.4	  597.0	 3013.0	...
2105659	  747.3	  596.7	 3011.0	...
2105660	  747.5	  596.3	 3008.0	...
2105661	  747.7	  596.5	 3005.0	...
2105662	  747.8	  596.7	 3004.0	...
2105663	  747.6	  596.9	 3004.0	...
2105664	  747.4	  596.8	 3005.0	...
2105665	  747.3	  596.9	 3003.0	...
2105666	  747.2	  597.2	 3001.0	...
2105667	  747.1	  597.3	 2999.0	...
2105668	  747.2	  597.4	 2999.0	...
2105669	  747.2	  597.2	 2999.0	...
2105670	  747.3	  597.5	 2998.0	...
2105671	  747.3	  598.0	 2998.0	...
2105672	  747.3	  598.4	 2997.0	...
2105673	  747.4	  598.6	 2996.0	...
EFIX R   2105505	2105673	169	  745.3	  595.2	   3084
SSACC R  2105674
2105674	  748.3	  598.8	 2994.0	...
2105675	  749.4	  599.2	 2991.0	...
2105676	  750.5	  600.1	 2989.0	...
2105677	  752.0	  601.2	 2986.0	...
2105678	  754.8	  603.7	 2986.0	...
2105679	  758.4	  605.4	 2987.0	...
2105680	  762.2	  608.2	 2984.0	...
2105681	  766.2	  609.8	 2982.0	...
2105682	  770.7	  612.5	 2979.0	...
2105683	  775.7	  614.7	 2979.0	...
2105684	  780.8	  617.6	 2978.0	...
2105685	  785.4	  619.2	 2977.0	...
2105686	  788.7	  620.5	 2976.0	...
2105687	  791.4	  620.7	 2976.0	...
2105688	  792.9	  621.0	 2976.0	...
2105689	  793.9	  620.8	 2974.0	...
ESACC R  2105674	2105689	16	  748.3	  598.8	  793.9	  620.8	   1.08	     98
SFIX R   2105690
2105690	  793.8	  620.5	 2973.0	...
2105691	  793.3	  620.2	 2973.0	...
2105692	  792.9	  620.1	 2972.0	...
2105693	  792.4	  620.1	 2971.0	...
2105694	  792.5	  620.0	 2970.0	...
2105695	  792.7	  619.6	 2969.0	...
2105696	  792.6	  619.4	 2968.0	...
2105697	  792.3	  619.4	 2967.0	...
2105698	  791.7	  620.7	 2967.0	...
2105699	  791.3	  622.1	 2967.0	...
2105700	  790.3	  623.4	 2967.0	...
2105701	  788.9	  623.5	 2967.0	...
2105702	  787.0	  623.4	 2966.0	...
2105703	  785.8	  623.1	 2965.0	...
2105704	  784.2	  622.2	 2965.0	...
2105705	  783.1	  621.7	 2965.0	...
2105706	  781.8	  621.3	 2964.0	...
2105707	  780.7	  620.5	 2964.0	...
2105708	  779.7	  619.7	 2964.0	...
2105709	  779.0	  618.8	 2960.0	...
2105710	  779.4	  618.6	 2956.0	...
2105711	  780.1	  618.5	 2952.0	...
2105712	  780.9	  618.5	 2952.0	...
2105713	  781.5	  619.4	 2951.0	...
2105714	  782.0	  620.3	 2948.0	...
2105715	  782.5	  621.2	 2946.0	...
2105716	  782.7	  621.4	 2945.0	...
2105717	  782.6	  622.4	 2944.0	...
2105718	  782.5	  623.4	 2944.0	...
2105719	  782.3	  624.1	 2943.0	...
2105720	  782.2	  623.4	 2942.0	...
2105721	  782.4	  622.7	 2941.0	...
2105722	  782.7	  622.2	 2940.0	...
2105723	  783.1	  622.2	 2940.0	...
2105724	  783.1	  622.3	 2940.0	...
2105725	  783.1	  622.4	 2939.0	...
2105726	  783.5	  622.5	 2939.0	...
2105727	  783.9	  622.4	 2938.0	...
2105728	  784.4	  622.3	 2937.0	...
2105729	  784.6	  622.2	 2935.0	...
2105730	  784.8	  622.2	 2935.0	...
2105731	  785.0	  622.5	 2935.0	...
2105732	  785.1	  622.8	 2934.0	...
2105733	  785.1	  623.6	 2933.0	...
2105734	  785.0	  624.0	 2930.0	...
2105735	  785.0	  624.2	 2928.0	...
2105736	  785.0	  623.9	 2925.0	...
2105737	  785.1	  623.7	 2924.0	...
2105738	  785.3	  623.7	 2923.0	...
2105739	  785.4	  623.7	 2924.0	...
2105740	  785.2	  624.0	 2925.0	...
2105741	  784.8	  624.4	 2923.0	...
2105742	  784.4	  624.8	 2920.0	...
2105743	  784.4	  624.8	 2918.0	...
2105744	  784.4	  624.9	 2918.0	...
2105745	  784.6	  625.1	 2918.0	...
2105746	  784.7	  625.0	 2918.0	...
2105747	  784.7	  624.7	 2917.0	...
2105748	  784.6	  624.4	 2916.0	...
2105749	  784.3	  624.3	 2912.0	...
2105750	  784.2	  624.2	 2909.0	...
2105751	  784.4	  624.4	 2908.0	...
2105752	  784.7	  624.7	 2909.0	...
2105753	  785.1	  625.0	 2909.0	...
2105754	  785.3	  624.9	 2907.0	...
2105755	  785.4	  624.8	 2905.0	...
2105756	  785.5	  624.8	 2903.0	...
2105757	  785.4	  624.6	 2901.0	...
2105758	  785.3	  624.3	 2900.0	...
2105759	  785.3	  624.1	 2899.0	...
2105760	  785.3	  624.0	 2897.0	...
2105761	  785.4	  624.1	 2896.0	...
2105762	  785.5	  624.5	 2896.0	...
2105763	  785.5	  625.0	 2896.0	...
2105764	  785.5	  625.3	 2896.0	...
2105765	  785.7	  625.0	 2896.0	...
2105766	  785.9	  624.4	 2893.0	...
2105767	  786.1	  624.0	 2890.0	...
2105768	  786.0	  624.0	 2887.0	...
2105769	  785.8	  624.2	 2886.0	...
2105770	  785.6	  624.3	 2884.0	...
2105771	  785.5	  624.4	 2881.0	...
2105772	  785.5	  624.4	 2879.0	...
2105773	  785.5	  624.3	 2876.0	...
2105774	  785.5	  624.6	 2875.0	...
2105775	  785.5	  624.8	 2873.0	...
2105776	  785.5	  625.1	 2873.0	...
MSG	2105777 0000 _ Number On
2105777	  785.6	  625.1	 2874.0	...
2105778	  785.6	  625.2	 2873.0	...
2105779	  785.7	  625.3	 2870.0	...
2105780	  785.9	  625.9	 2867.0	...
2105781	  785.9	  626.5	 2864.0	...
2105782	  785.8	  626.9	 2860.0	...
2105783	  785.7	  626.8	 2856.0	...
2105784	  785.7	  626.6	 2854.0	...
2105785	  785.8	  626.6	 2852.0	...
2105786	  785.9	  626.5	 2851.0	...
2105787	  786.0	  626.5	 2850.0	...
2105788	  786.0	  626.3	 2852.0	...
2105789	  786.2	  626.1	 2853.0	...
2105790	  786.3	  626.0	 2852.0	...
2105791	  786.5	  625.7	 2850.0	...
2105792	  786.9	  625.4	 2850.0	...
2105793	  787.3	  625.6	 2850.0	...
2105794	  787.4	  626.1	 2850.0	...
2105795	  787.2	  626.6	 2849.0	...
2105796	  787.1	  626.6	 2849.0	...
2105797	  787.0	  626.5	 2849.0	...
2105798	  786.8	  626.5	 2848.0	...
2105799	  786.7	  626.6	 2845.0	...
2105800	  786.5	  626.6	 2843.0	...
2105801	  786.5	  626.3	 2840.0	...
2105802	  786.5	  626.0	 2840.0	...
2105803	  786.6	  626.0	 2839.0	...
2105804	  786.4	  626.1	 2838.0	...
2105805	  786.3	  626.3	 2835.0	...
2105806	  786.3	  626.2	 2832.0	...
2105807	  786.5	  626.2	 2828.0	...
2105808	  786.9	  626.1	 2826.0	...
2105809	  787.1	  626.0	 2826.0	...
2105810	  787.2	  626.0	 2825.0	...
2105811	  787.1	  626.0	 2825.0	...
2105812	  787.0	  626.1	 2825.0	...
2105813	  787.2	  626.9	 2824.0	...
2105814	  787.4	  627.5	 2823.0	...
2105815	  788.0	  628.0	 2823.0	...
2105816	  788.4	  627.5	 2823.0	...
2105817	  788.8	  627.0	 2824.0	...
2105818	  788.8	  627.1	 2824.0	...
2105819	  788.3	  627.8	 2823.0	...
2105820	  787.8	  628.3	 2823.0	...
2105821	  787.3	  628.2	 2823.0	...
2105822	  787.3	  628.1	 2823.0	...
2105823	  787.4	  628.3	 2822.0	...
2105824	  787.4	  628.6	 2823.0	...
2105825	  787.5	  629.0	 2823.0	...
2105826	  787.5	  629.3	 2820.0	...
2105827	  787.6	  629.6	 2817.0	...
2105828	  787.8	  629.4	 2815.0	...
2105829	  788.1	  629.1	 2813.0	...
2105830	  788.3	  628.6	 2812.0	...
2105831	  788.4	  628.4	 2810.0	...
2105832	  788.4	  628.4	 2810.0	...
2105833	  788.4	  628.5	 2810.0	...
2105834	  788.5	  628.6	 2810.0	...
2105835	  788.6	  628.6	 2807.0	...
2105836	  788.6	  628.6	 2803.0	...
2105837	  788.4	  628.5	 2802.0	...
2105838	  788.4	  628.4	 2804.0	...
2105839	  788.3	  628.7	 2802.0	...
2105840	  788.0	  629.0	 2798.0	...
2105841	  787.8	  629.3	 2794.0	...
2105842	  788.0	  629.3	 2794.0	...
2105843	  788.4	  629.2	 2793.0	...
2105844	  788.9	  629.0	 2793.0	...
2105845	  788.9	  629.0	 2793.0	...
2105846	  788.9	  629.0	 2793.0	...
2105847	  789.0	  629.5	 2792.0	...
2105848	  789.1	  630.0	 2792.0	...
2105849	  789.2	  630.0	 2789.0	...
2105850	  789.3	  629.6	 2785.0	...
2105851	  789.1	  629.1	 2781.0	...
2105852	  789.0	  629.0	 2782.0	...
2105853	  788.9	  628.8	 2782.0	...
2105854	  788.8	  628.8	 2782.0	...
2105855	  788.6	  628.7	 2782.0	...
2105856	  788.4	  628.5	 2782.0	...
2105857	  788.8	  628.3	 2782.0	...
2105858	  789.4	  628.6	 2782.0	...
2105859	  790.0	  629.1	 2782.0	...
2105860	  789.8	  629.7	 2782.0	...
EFIX R   2105690	2105860	171	  786.4	  625.2	   2876
SSACC R  2105861
2105861	  788.8	  629.6	 2780.0	...
2105862	  787.6	  629.6	 2776.0	...
2105863	  786.4	  629.7	 2772.0	...
2105864	  784.8	  629.5	 2770.0	...
2105865	  782.7	  628.9	 2769.0	...
2105866	  779.3	  627.7	 2769.0	...
2105867	  775.3	  627.0	 2768.0	...
2105868	  770.4	  626.0	 2768.0	...
2105869	  765.8	  625.1	 2767.0	...
2105870	  760.5	  623.0	 2768.0	...
2105871	  755.1	  621.1	 2769.0	...
2105872	  749.7	  619.4	 2768.0	...
2105873	  746.1	  617.4	 2766.0	...
2105874	  743.9	  616.1	 2762.0	...
2105875	  743.1	  614.9	 2760.0	...
2105876	  742.8	  614.8	 2761.0	...
2105877	  743.8	  614.5	 2762.0	...
2105878	  745.0	  614.5	 2762.0	...
2105879	  747.2	  614.5	 2757.0	...
2105880	  749.3	  614.5	 2752.0	...
2105881	  751.7	  614.3	 2748.0	...
ESACC R  2105861	2105881	21	  788.8	  629.6	  751.7	  614.3	   0.86	     97
SFIX R   2105882
2105882	  754.1	  614.3	 2747.0	...
2105883	  756.6	  615.2	 2745.0	...
2105884	  758.7	  616.1	 2744.0	...
2105885	  759.7	  617.0	 2745.0	...
2105886	  760.2	  617.2	 2747.0	...
2105887	  760.4	  617.5	 2749.0	...
2105888	  760.7	  617.9	 2751.0	...
2105889	  761.2	  618.5	 2751.0	...
2105890	  762.1	  619.4	 2751.0	...
2105891	  762.8	  620.0	 2750.0	...
2105892	  763.3	  620.6	 2750.0	...
2105893	  763.3	  620.7	 2749.0	...
2105894	  763.2	  620.5	 2747.0	...
2105895	  763.0	  620.1	 2745.0	...
2105896	  762.9	  620.1	 2744.0	...
2105897	  762.6	  620.4	 2745.0	...
2105898	  762.3	  620.3	 2745.0	...
2105899	  762.0	  619.9	 2745.0	...
2105900	  761.7	  619.5	 2745.0	...
2105901	  761.4	  619.5	 2745.0	...
2105902	  761.0	  619.3	 2744.0	...
2105903	  760.9	  619.0	 2743.0	...
2105904	  760.8	  618.8	 2742.0	...
2105905	  760.7	  619.1	 2741.0	...
2105906	  760.6	  619.5	 2740.0	...
2105907	  760.6	  620.0	 2739.0	...
2105908	  760.6	  620.2	 2738.0	...
2105909	  760.6	  620.5	 2738.0	...
2105910	  759.9	  620.8	 2738.0	...
2105911	  759.3	  620.8	 2738.0	...
2105912	  758.9	  620.9	 2737.0	...
2105913	  759.1	  621.2	 2737.0	...
2105914	  759.3	  621.5	 2737.0	...
2105915	  759.3	  621.7	 2736.0	...
2105916	  759.2	  621.7	 2735.0	...
2105917	  759.0	  621.6	 2734.0	...
2105918	  759.0	  621.6	 2733.0	...
2105919	  759.1	  621.6	 2732.0	...
2105920	  759.2	  621.6	 2731.0	...
2105921	  759.3	  621.6	 2729.0	...
2105922	  759.6	  621.6	 2728.0	...
2105923	  759.9	  621.6	 2728.0	...
2105924	  760.2	  621.7	 2728.0	...
2105925	  760.2	  621.8	 2727.0	...
2105926	  760.3	  622.0	 2727.0	...
2105927	  760.3	  622.1	 2726.0	...
2105928	  760.3	  622.1	 2726.0	...
2105929	  760.3	  622.1	 2726.0	...
2105930	  760.1	  622.1	 2727.0	...
2105931	  759.9	  622.1	 2727.0	...
2105932	  759.8	  622.3	 2726.0	...
2105933	  759.9	  622.4	 2725.0	...
2105934	  759.7	  622.6	 2725.0	...
2105935	  759.4	  622.7	 2724.0	...
2105936	  759.4	  622.7	 2723.0	...
2105937	  759.6	  622.9	 2722.0	...
2105938	  759.9	  623.1	 2722.0	...
2105939	  760.3	  623.3	 2724.0	...
2105940	  760.6	  623.1	 2725.0	...
2105941	  760.9	  623.0	 2725.0	...
2105942	  760.8	  622.8	 2725.0	...
2105943	  760.8	  622.7	 2725.0	...
2105944	  760.4	  622.6	 2724.0	...
2105945	  759.8	  622.6	 2722.0	...
2105946	  759.2	  622.6	 2721.0	...
2105947	  758.8	  622.6	 2720.0	...
2105948	  758.8	  622.6	 2720.0	...
2105949	  759.0	  622.9	 2720.0	...
2105950	  759.2	  623.1	 2720.0	...
2105951	  759.4	  623.2	 2720.0	...
2105952	  759.6	  623.2	 2720.0	...
2105953	  759.8	  623.1	 2719.0	...
2105954	  760.1	  623.1	 2719.0	...
2105955	  760.4	  623.0	 2720.0	...
2105956	  760.7	  623.1	 2720.0	...
2105957	  760.7	  623.1	 2721.0	...
2105958	  760.7	  623.0	 2723.0	...
2105959	  760.7	  623.0	 2725.0	...
2105960	  760.8	  623.1	 2724.0	...
2105961	  760.8	  623.2	 2721.0	...
2105962	  760.7	  623.5	 2716.0	...
2105963	  760.7	  623.7	 2715.0	...
2105964	  760.5	  623.8	 2716.0	...
2105965	  760.4	  623.8	 2718.0	...
2105966	  760.2	  623.6	 2720.0	...
2105967	  760.1	  623.6	 2719.0	...
2105968	  760.1	  623.6	 2717.0	...
2105969	  760.5	  623.6	 2715.0	...
2105970	  760.8	  623.6	 2716.0	...
2105971	  760.9	  623.7	 2717.0	...
2105972	  760.5	  623.7	 2718.0	...
2105973	  760.5	  623.7	 2718.0	...
2105974	  760.7	  623.5	 2717.0	...
2105975	  760.9	  623.3	 2716.0	...
2105976	  760.8	  623.4	 2717.0	...
2105977	  760.7	  623.7	 2719.0	...
2105978	  760.7	  624.2	 2721.0	...
2105979	  760.7	  624.6	 2721.0	...
2105980	  760.8	  624.8	 2720.0	...
2105981	  760.8	  624.8	 2719.0	...
2105982	  760.9	  624.7	 2718.0	...
2105983	  761.0	  624.5	 2716.0	...
2105984	  761.1	  624.3	 2715.0	...
2105985	  761.1	  624.2	 2714.0	...
2105986	  761.1	  624.2	 2713.0	...
2105987	  761.0	  624.2	 2713.0	...
2105988	  760.9	  624.1	 2714.0	...
2105989	  760.8	  623.9	 2714.0	...
2105990	  760.7	  624.1	 2715.0	...
2105991	  760.5	  624.4	 2717.0	...
2105992	  760.4	  624.8	 2716.0	...
2105993	  760.3	  624.7	 2714.0	...
2105994	  760.3	  624.5	 2713.0	...
2105995	  760.5	  624.5	 2712.0	...
2105996	  761.1	  624.8	 2711.0	...
2105997	  761.6	  625.1	 2708.0	...
2105998	  761.8	  625.3	 2705.0	...
2105999	  761.6	  625.3	 2704.0	...
2106000	  761.5	  625.1	 2707.0	...
2106001	  761.6	  625.0	 2709.0	...
2106002	  761.6	  624.9	 2709.0	...
2106003	  761.6	  624.6	 2709.0	...
2106004	  761.6	  624.4	 2708.0	...
2106005	  761.5	  624.1	 2706.0	...
2106006	  761.2	  624.2	 2704.0	...
2106007	  761.2	  624.2	 2704.0	...
2106008	  761.5	  624.2	 2706.0	...
2106009	  761.8	  624.0	 2706.0	...
2106010	  761.9	  623.6	 2705.0	...
2106011	  761.9	  623.4	 2702.0	...
2106012	  761.9	  623.2	 2700.0	...
2106013	  762.2	  623.6	 2700.0	...
2106014	  762.6	  624.1	 2702.0	...
2106015	  762.9	  624.6	 2703.0	...
2106016	  762.9	  624.7	 2702.0	...
2106017	  762.4	  625.1	 2702.0	...
2106018	  761.9	  625.3	 2703.0	...
2106019	  761.5	  625.3	 2704.0	...
2106020	  761.7	  624.7	 2703.0	...
2106021	  761.8	  624.2	 2702.0	...
2106022	  761.8	  624.1	 2699.0	...
2106023	  762.0	  624.1	 2698.0	...
2106024	  762.1	  623.9	 2698.0	...
2106025	  762.5	  623.6	 2699.0	...
2106026	  762.7	  623.3	 2703.0	...
2106027	  762.8	  623.3	 2706.0	...
2106028	  762.8	  623.6	 2710.0	...
2106029	  762.8	  623.9	 2710.0	...
2106030	  762.8	  624.0	 2710.0	...
2106031	  763.1	  623.2	 2709.0	...
EFIX R   2105882	2106031	150	  760.8	  622.6	   2722
SSACC R  2106032
2106032	  763.7	  621.9	 2708.0	...
2106033	  764.4	  619.9	 2708.0	...
2106034	  765.2	  617.2	 2710.0	...
2106035	  766.0	  614.9	 2711.0	...
2106036	  767.2	  612.2	 2713.0	...
2106037	  769.2	  609.8	 2714.0	...
2106038	  771.5	  606.3	 2713.0	...
2106039	  773.9	  602.6	 2712.0	...
2106040	  775.6	  598.6	 2710.0	...
2106041	  777.6	  594.6	 2712.0	...
2106042	  778.8	  591.2	 2715.0	...
2106043	  780.2	  588.0	 2717.0	...
2106044	  780.7	  585.2	 2718.0	...
2106045	  781.3	  582.1	 2719.0	...
2106046	  781.3	  579.9	 2720.0	...
2106047	  780.8	  577.8	 2715.0	...
ESACC R  2106032	2106047	16	  763.7	  621.9	  780.8	  577.8	   1.01	     80
SFIX R   2106048
2106048	  780.1	  577.0	 2710.0	...
2106049	  779.2	  575.4	 2708.0	...
2106050	  778.8	  574.7	 2713.0	...
2106051	  778.6	  574.0	 2717.0	...
2106052	  778.4	  574.1	 2718.0	...
2106053	  778.2	  574.3	 2718.0	...
2106054	  778.0	  574.7	 2719.0	...
2106055	  778.2	  575.1	 2719.0	...
2106056	  778.5	  575.6	 2720.0	...
2106057	  778.8	  575.9	 2719.0	...
2106058	  778.9	  576.1	 2719.0	...
2106059	  779.0	  576.3	 2718.0	...
2106060	  778.8	  576.7	 2718.0	...
2106061	  778.6	  577.2	 2718.0	...
2106062	  778.5	  578.7	 2719.0	...
2106063	  778.2	  579.8	 2719.0	...
2106064	  777.9	  581.0	 2717.0	...
2106065	  777.6	  581.3	 2716.0	...
2106066	  777.5	  581.6	 2715.0	...
2106067	  777.6	  582.2	 2715.0	...
2106068	  777.6	  582.6	 2715.0	...
2106069	  777.8	  583.2	 2717.0	...
2106070	  777.9	  583.3	 2720.0	...
2106071	  778.0	  583.4	 2720.0	...
2106072	  778.0	  583.3	 2719.0	...
2106073	  778.1	  583.2	 2717.0	...
2106074	  778.1	  583.3	 2716.0	...
2106075	  778.2	  583.3	 2717.0	...
2106076	  778.3	  583.6	 2718.0	...
2106077	  778.3	  583.9	 2720.0	...
2106078	  778.5	  584.2	 2719.0	...
MSG	2106079 0000 _ Number Off
2106079	  778.6	  584.2	 2719.0	...
2106080	  778.7	  584.0	 2721.0	...
2106081	  778.5	  583.7	 2724.0	...
2106082	  778.4	  583.5	 2727.0	...
2106083	  778.6	  583.6	 2726.0	...
2106084	  778.8	  583.3	 2726.0	...
2106085	  778.8	  582.9	 2726.0	...
2106086	  778.3	  582.4	 2725.0	...
2106087	  777.9	  582.3	 2725.0	...
2106088	  777.6	  582.2	 2724.0	...
2106089	  778.3	  582.0	 2724.0	...
2106090	  779.0	  581.8	 2725.0	...
2106091	  779.5	  581.7	 2726.0	...
2106092	  779.3	  581.8	 2726.0	...
2106093	  779.1	  582.3	 2726.0	...
2106094	  779.1	  582.7	 2725.0	...
2106095	  779.1	  582.9	 2723.0	...
2106096	  779.1	  582.8	 2721.0	...
2106097	  779.0	  582.2	 2720.0	...
2106098	  778.9	  581.6	 2721.0	...
2106099	  778.9	  581.2	 2722.0	...
2106100	  778.9	  581.6	 2723.0	...
2106101	  779.0	  582.0	 2725.0	...
2106102	  779.1	  582.5	 2726.0	...
2106103	  779.2	  582.5	 2727.0	...
2106104	  779.4	  582.5	 2726.0	...
2106105	  779.5	  582.4	 2725.0	...
2106106	  779.5	  582.3	 2725.0	...
2106107	  779.6	  582.2	 2728.0	...
2106108	  779.6	  582.0	 2730.0	...
2106109	  779.4	  581.8	 2730.0	...
2106110	  779.2	  581.8	 2729.0	...
2106111	  779.1	  582.0	 2729.0	...
2106112	  779.1	  582.2	 2729.0	...
2106113	  779.2	  582.4	 2728.0	...
2106114	  779.2	  582.6	 2728.0	...
2106115	  779.7	  582.6	 2728.0	...
2106116	  780.1	  582.5	 2728.0	...
2106117	  780.3	  582.6	 2728.0	...
2106118	  780.0	  582.7	 2728.0	...
2106119	  779.6	  582.3	 2727.0	...
2106120	  779.6	  581.8	 2729.0	...
2106121	  779.5	  581.5	 2733.0	...
2106122	  779.5	  581.6	 2737.0	...
2106123	  779.7	  581.6	 2739.0	...
2106124	  780.0	  581.6	 2739.0	...
2106125	  780.1	  581.8	 2739.0	...
2106126	  780.0	  582.0	 2739.0	...
2106127	  780.0	  582.2	 2739.0	...
2106128	  779.9	  581.9	 2738.0	...
2106129	  779.8	  581.8	 2738.0	...
2106130	  779.6	  581.6	 2738.0	...
2106131	  779.5	  581.4	 2737.0	...
2106132	  779.4	  581.1	 2736.0	...
2106133	  779.3	  580.8	 2735.0	...
2106134	  779.2	  580.9	 2737.0	...
2106135	  779.2	  580.9	 2737.0	...
2106136	  779.3	  580.8	 2738.0	...
2106137	  779.4	  580.9	 2738.0	...
2106138	  779.4	  580.9	 2738.0	...
2106139	  779.4	  581.1	 2738.0	...
2106140	  779.3	  581.0	 2737.0	...
2106141	  779.5	  581.0	 2735.0	...
2106142	  779.7	  581.0	 2733.0	...
2106143	  780.0	  581.0	 2734.0	...
2106144	  780.0	  581.0	 2734.0	...
2106145	  779.6	  581.1	 2735.0	...
2106146	  779.2	  581.2	 2735.0	...
2106147	  778.9	  581.3	 2735.0	...
2106148	  779.1	  581.4	 2734.0	...
2106149	  779.2	  581.5	 2734.0	...
2106150	  779.3	  581.4	 2735.0	...
2106151	  779.3	  581.4	 2735.0	...
2106152	  779.3	  581.4	 2735.0	...
2106153	  779.4	  581.4	 2735.0	...
2106154	  779.6	  581.3	 2735.0	...
2106155	  779.7	  580.9	 2735.0	...
2106156	  779.7	  580.5	 2736.0	...
2106157	  779.6	  580.2	 2736.0	...
2106158	  779.5	  580.2	 2736.0	...
2106159	  779.5	  580.1	 2736.0	...
2106160	  779.5	  580.6	 2736.0	...
2106161	  779.6	  581.1	 2736.0	...
2106162	  779.7	  581.6	 2736.0	...
2106163	  779.9	  581.6	 2737.0	...
2106164	  780.1	  581.6	 2737.0	...
2106165	  780.1	  581.6	 2736.0	...
2106166	  780.0	  581.5	 2735.0	...
2106167	  779.9	  581.4	 2734.0	...
2106168	  779.9	  581.4	 2736.0	...
2106169	  779.8	  581.2	 2738.0	...
2106170	  779.9	  580.9	 2739.0	...
2106171	  780.0	  580.6	 2737.0	...
2106172	  780.1	  580.6	 2735.0	...
2106173	  780.0	  580.9	 2735.0	...
2106174	  780.0	  581.2	 2737.0	...
2106175	  780.0	  581.5	 2738.0	...
2106176	  779.7	  581.2	 2739.0	...
2106177	  779.4	  580.8	 2739.0	...
2106178	  779.2	  580.7	 2738.0	...
2106179	  779.3	  581.0	 2736.0	...
2106180	  779.3	  581.2	 2736.0	...
2106181	  779.4	  581.1	 2736.0	...
2106182	  779.8	  580.7	 2737.0	...
2106183	  780.2	  580.2	 2738.0	...
2106184	  780.4	  579.8	 2739.0	...
2106185	  780.5	  579.7	 2739.0	...
2106186	  780.5	  579.9	 2739.0	...
2106187	  780.4	  580.0	 2739.0	...
2106188	  780.1	  580.2	 2740.0	...
2106189	  779.7	  580.4	 2739.0	...
2106190	  779.5	  580.6	 2739.0	...
2106191	  779.5	  580.7	 2738.0	...
2106192	  779.6	  580.9	 2738.0	...
2106193	  779.7	  581.2	 2738.0	...
2106194	  779.6	  581.6	 2741.0	...
2106195	  779.7	  582.0	 2743.0	...
2106196	  779.8	  582.2	 2744.0	...
2106197	  780.1	  582.3	 2744.0	...
2106198	  780.3	  582.2	 2742.0	...
2106199	  780.4	  581.8	 2741.0	...
2106200	  780.3	  581.3	 2740.0	...
2106201	  780.2	  580.9	 2740.0	...
2106202	  780.2	  581.0	 2740.0	...
2106203	  780.2	  581.2	 2740.0	...
2106204	  780.2	  581.4	 2740.0	...
2106205	  780.1	  581.5	 2741.0	...
2106206	  780.1	  581.4	 2741.0	...
2106207	  780.1	  581.3	 2743.0	...
2106208	  780.2	  581.3	 2744.0	...
2106209	  780.2	  581.1	 2742.0	...
2106210	  780.1	  580.8	 2739.0	...
2106211	  780.0	  580.4	 2736.0	...
2106212	  780.0	  580.1	 2736.0	...
2106213	  780.5	  579.8	 2738.0	...
2106214	  781.0	  579.6	 2739.0	...
2106215	  781.5	  579.5	 2740.0	...
2106216	  781.5	  579.6	 2739.0	...
2106217	  781.5	  579.8	 2738.0	...
2106218	  781.3	  579.9	 2738.0	...
2106219	  781.2	  580.5	 2738.0	...
2106220	  781.2	  581.2	 2738.0	...
2106221	  780.9	  581.8	 2738.0	...
2106222	  780.7	  581.9	 2738.0	...
2106223	  780.4	  581.6	 2736.0	...
2106224	  780.4	  581.2	 2735.0	...
2106225	  780.6	  580.7	 2734.0	...
2106226	  780.7	  580.7	 2735.0	...
2106227	  780.9	  580.6	 2735.0	...
2106228	  780.9	  580.5	 2735.0	...
2106229	  781.0	  580.4	 2735.0	...
2106230	  781.1	  580.5	 2735.0	...
2106231	  781.1	  580.6	 2735.0	...
2106232	  780.8	  580.8	 2735.0	...
2106233	  780.6	  580.9	 2734.0	...
2106234	  780.4	  580.9	 2734.0	...
2106235	  780.6	  580.9	 2732.0	...
2106236	  780.8	  580.9	 2730.0	...
2106237	  780.8	  581.0	 2729.0	...
2106238	  780.5	  581.1	 2730.0	...
2106239	  780.3	  581.4	 2732.0	...
2106240	  780.5	  581.7	 2733.0	...
2106241	  780.7	  582.1	 2734.0	...
2106242	  780.8	  582.2	 2734.0	...
2106243	  780.7	  582.2	 2734.0	...
2106244	  780.8	  582.3	 2732.0	...
2106245	  781.2	  582.2	 2730.0	...
2106246	  781.7	  582.2	 2727.0	...
2106247	  782.3	  582.5	 2727.0	...
2106248	  782.4	  582.8	 2727.0	...
2106249	  781.7	  582.8	 2729.0	...
2106250	  780.9	  582.3	 2730.0	...
2106251	  780.3	  581.7	 2730.0	...
2106252	  780.4	  581.2	 2731.0	...
2106253	  780.6	  581.1	 2731.0	...
2106254	  780.6	  580.9	 2733.0	...
2106255	  780.7	  581.0	 2734.0	...
2106256	  781.1	  581.0	 2736.0	...
2106257	  781.4	  581.2	 2736.0	...
2106258	  781.6	  581.5	 2737.0	...
2106259	  782.2	  581.7	 2734.0	...
2106260	  782.8	  581.9	 2731.0	...
2106261	  782.7	  582.1	 2728.0	...
2106262	  782.1	  582.3	 2729.0	...
2106263	  781.7	  582.6	 2731.0	...
2106264	  781.8	  582.6	 2731.0	...
2106265	  782.0	  582.2	 2730.0	...
2106266	  782.0	  581.9	 2729.0	...
2106267	  782.0	  581.4	 2727.0	...
2106268	  782.1	  581.3	 2727.0	...
2106269	  781.9	  581.2	 2729.0	...
2106270	  781.7	  581.3	 2731.0	...
2106271	  781.8	  581.3	 2733.0	...
2106272	  782.2	  581.5	 2733.0	...
2106273	  782.6	  581.6	 2731.0	...
2106274	  782.8	  581.6	 2729.0	...
2106275	  782.9	  581.5	 2729.0	...
2106276	  783.0	  581.3	 2730.0	...
2106277	  783.0	  581.3	 2730.0	...
2106278	  783.0	  581.3	 2728.0	...
2106279	  783.1	  581.2	 2727.0	...
2106280	  783.1	  581.0	 2725.0	...
2106281	  783.1	  580.8	 2725.0	...
2106282	  783.1	  580.7	 2725.0	...
2106283	  783.1	  580.8	 2725.0	...
2106284	  783.1	  580.8	 2726.0	...
2106285	  783.1	  581.2	 2725.0	...
2106286	  783.0	  581.5	 2724.0	...
2106287	  783.0	  581.7	 2724.0	...
2106288	  783.0	  581.6	 2724.0	...
2106289	  783.1	  581.4	 2725.0	...
MSG	2106290 0000 _ Number On
2106290	  783.1	  581.3	 2726.0	...
2106291	  783.1	  581.4	 2722.0	...
2106292	  783.0	  581.7	 2717.0	...
2106293	  783.0	  581.9	 2715.0	...
2106294	  783.0	  582.0	 2717.0	...
2106295	  783.1	  581.9	 2718.0	...
2106296	  783.2	  582.0	 2717.0	...
2106297	  783.3	  582.0	 2716.0	...
2106298	  783.2	  582.0	 2717.0	...
2106299	  783.1	  582.0	 2717.0	...
2106300	  783.1	  582.0	 2716.0	...
2106301	  783.2	  581.9	 2715.0	...
2106302	  783.1	  581.4	 2714.0	...
2106303	  783.1	  581.0	 2715.0	...
2106304	  783.0	  580.6	 2715.0	...
2106305	  783.0	  580.6	 2712.0	...
2106306	  783.0	  580.8	 2708.0	...
2106307	  783.2	  581.0	 2704.0	...
2106308	  783.3	  581.1	 2704.0	...
2106309	  783.5	  581.1	 2705.0	...
2106310	  783.5	  581.1	 2708.0	...
2106311	  783.6	  581.1	 2710.0	...
2106312	  783.8	  581.0	 2712.0	...
2106313	  783.9	  581.0	 2713.0	...
2106314	  784.0	  581.0	 2714.0	...
2106315	  784.2	  581.0	 2714.0	...
2106316	  784.5	  581.1	 2710.0	...
2106317	  784.6	  581.3	 2706.0	...
2106318	  784.6	  581.0	 2703.0	...
2106319	  784.6	  580.5	 2702.0	...
2106320	  784.5	  580.5	 2704.0	...
2106321	  784.4	  580.9	 2707.0	...
2106322	  784.5	  581.2	 2706.0	...
2106323	  784.6	  581.2	 2703.0	...
2106324	  784.8	  581.2	 2700.0	...
2106325	  784.8	  581.3	 2700.0	...
2106326	  784.9	  581.4	 2700.0	...
2106327	  784.9	  581.4	 2700.0	...
2106328	  784.9	  581.3	 2702.0	...
2106329	  784.9	  580.9	 2703.0	...
2106330	  784.9	  580.5	 2703.0	...
2106331	  784.7	  580.2	 2703.0	...
2106332	  784.6	  580.2	 2703.0	...
2106333	  784.6	  580.4	 2703.0	...
2106334	  784.9	  580.6	 2702.0	...
2106335	  785.3	  580.6	 2701.0	...
2106336	  785.7	  580.4	 2701.0	...
2106337	  785.9	  580.6	 2702.0	...
2106338	  786.0	  580.9	 2704.0	...
2106339	  786.0	  581.2	 2706.0	...
2106340	  785.8	  581.5	 2705.0	...
2106341	  785.7	  581.8	 2702.0	...
2106342	  785.7	  582.0	 2699.0	...
2106343	  785.9	  582.0	 2703.0	...
2106344	  786.0	  581.7	 2707.0	...
2106345	  785.8	  581.4	 2712.0	...
2106346	  785.7	  581.6	 2712.0	...
2106347	  785.8	  582.1	 2712.0	...
2106348	  785.9	  582.7	 2710.0	...
2106349	  785.5	  582.9	 2706.0	...
2106350	  785.1	  583.1	 2703.0	...
2106351	  784.7	  583.1	 2702.0	...
2106352	  784.6	  582.9	 2702.0	...
2106353	  784.7	  582.7	 2702.0	...
2106354	  784.8	  582.6	 2701.0	...
2106355	  785.2	  582.4	 2700.0	...
2106356	  785.7	  581.8	 2699.0	...
2106357	  786.0	  581.3	 2699.0	...
2106358	  786.0	  581.0	 2700.0	...
2106359	  785.9	  581.1	 2701.0	...
2106360	  785.8	  581.4	 2701.0	...
2106361	  785.7	  581.8	 2701.0	...
2106362	  785.6	  582.4	 2701.0	...
2106363	  785.7	  582.7	 2700.0	...
2106364	  785.9	  582.9	 2698.0	...
2106365	  786.1	  582.9	 2696.0	...
2106366	  786.2	  583.1	 2695.0	...
2106367	  786.2	  583.3	 2695.0	...
2106368	  786.1	  583.4	 2696.0	...
2106369	  786.1	  583.4	 2697.0	...
2106370	  786.1	  583.5	 2699.0	...
2106371	  786.2	  583.5	 2700.0	...
2106372	  786.2	  583.7	 2701.0	...
2106373	  786.2	  583.7	 2701.0	...
2106374	  786.4	  583.4	 2703.0	...
2106375	  786.5	  583.2	 2703.0	...
2106376	  786.7	  582.9	 2701.0	...
2106377	  786.7	  582.9	 2698.0	...
2106378	  786.9	  582.9	 2696.0	...
2106379	  787.0	  582.9	 2697.0	...
2106380	  787.2	  582.9	 2697.0	...
2106381	  787.2	  583.1	 2697.0	...
2106382	  787.3	  583.2	 2697.0	...
2106383	  787.4	  583.3	 2697.0	...
2106384	  787.5	  583.1	 2697.0	...
2106385	  787.5	  583.0	 2698.0	...
2106386	  787.3	  583.0	 2697.0	...
2106387	  787.1	  583.1	 2697.0	...
2106388	  786.8	  583.5	 2696.0	...
2106389	  786.9	  583.9	 2696.0	...
2106390	  786.9	  584.2	 2695.0	...
2106391	  786.9	  584.2	 2695.0	...
2106392	  786.9	  584.1	 2694.0	...
2106393	  786.9	  584.0	 2692.0	...
2106394	  786.7	  583.8	 2690.0	...
2106395	  786.6	  583.8	 2689.0	...
2106396	  786.6	  584.0	 2692.0	...
2106397	  786.8	  584.4	 2696.0	...
2106398	  786.8	  584.7	 2698.0	...
2106399	  786.9	  585.0	 2697.0	...
2106400	  787.1	  584.9	 2695.0	...
2106401	  787.4	  584.9	 2694.0	...
2106402	  787.6	  584.8	 2694.0	...
2106403	  787.7	  584.7	 2693.0	...
2106404	  788.1	  584.5	 2692.0	...
2106405	  788.6	  584.3	 2690.0	...
2106406	  788.9	  584.2	 2687.0	...
2106407	  788.4	  584.3	 2689.0	...
2106408	  787.8	  584.5	 2691.0	...
2106409	  787.8	  584.8	 2693.0	...
2106410	  788.2	  584.9	 2692.0	...
2106411	  788.6	  584.7	 2692.0	...
2106412	  788.6	  584.5	 2691.0	...
2106413	  788.5	  584.2	 2691.0	...
2106414	  788.4	  584.5	 2690.0	...
2106415	  788.3	  584.8	 2689.0	...
2106416	  788.5	  584.6	 2688.0	...
2106417	  788.7	  584.3	 2688.0	...
2106418	  788.5	  583.8	 2689.0	...
2106419	  788.2	  583.7	 2689.0	...
2106420	  788.0	  583.5	 2689.0	...
2106421	  788.0	  583.7	 2688.0	...
2106422	  788.3	  583.9	 2688.0	...
2106423	  788.5	  584.1	 2688.0	...
2106424	  788.7	  584.0	 2690.0	...
2106425	  788.6	  584.0	 2691.0	...
2106426	  788.6	  584.1	 2689.0	...
2106427	  788.6	  584.1	 2685.0	...
2106428	  788.3	  584.2	 2682.0	...
2106429	  788.0	  584.2	 2683.0	...
2106430	  788.1	  584.2	 2683.0	...
2106431	  788.5	  584.2	 2683.0	...
2106432	  788.8	  584.2	 2682.0	...
2106433	  788.5	  584.3	 2681.0	...
2106434	  788.4	  584.4	 2680.0	...
2106435	  788.6	  584.3	 2680.0	...
2106436	  788.8	  584.3	 2680.0	...
2106437	  789.0	  584.3	 2681.0	...
2106438	  788.6	  584.3	 2682.0	...
2106439	  788.3	  584.3	 2684.0	...
2106440	  788.0	  584.2	 2685.0	...
2106441	  788.1	  584.1	 2685.0	...
2106442	  788.1	  583.8	 2685.0	...
2106443	  788.3	  583.5	 2685.0	...
2106444	  788.4	  583.2	 2685.0	...
2106445	  788.6	  583.4	 2685.0	...
2106446	  788.4	  583.8	 2683.0	...
2106447	  788.2	  584.2	 2681.0	...
2106448	  787.9	  584.3	 2679.0	...
2106449	  788.0	  584.4	 2681.0	...
2106450	  788.1	  584.4	 2682.0	...
2106451	  788.2	  584.2	 2681.0	...
2106452	  788.2	  583.8	 2679.0	...
2106453	  788.1	  583.4	 2681.0	...
2106454	  788.0	  583.8	 2684.0	...
2106455	  788.0	  584.2	 2688.0	...
2106456	  788.1	  584.7	 2687.0	...
2106457	  788.3	  584.5	 2687.0	...
2106458	  788.5	  584.4	 2688.0	...
2106459	  788.9	  584.8	 2688.0	...
2106460	  789.1	  585.5	 2687.0	...
2106461	  789.3	  586.1	 2686.0	...
2106462	  789.3	  586.4	 2686.0	...
2106463	  789.3	  586.5	 2686.0	...
2106464	  789.2	  586.2	 2685.0	...
2106465	  789.1	  585.7	 2681.0	...
2106466	  788.9	  585.1	 2678.0	...
2106467	  788.7	  584.9	 2676.0	...
2106468	  788.5	  585.1	 2677.0	...
2106469	  788.5	  585.3	 2679.0	...
2106470	  788.4	  585.6	 2679.0	...
2106471	  788.3	  585.8	 2679.0	...
2106472	  788.2	  585.9	 2679.0	...
2106473	  788.1	  586.1	 2679.0	...
2106474	  788.0	  586.0	 2679.0	...
2106475	  788.0	  585.9	 2679.0	...
2106476	  788.0	  586.1	 2679.0	...
2106477	  788.1	  586.4	 2679.0	...
2106478	  788.2	  586.8	 2679.0	...
2106479	  788.3	  586.8	 2679.0	...
2106480	  788.3	  586.9	 2680.0	...
2106481	  788.5	  586.9	 2681.0	...
2106482	  788.6	  586.8	 2681.0	...
2106483	  788.8	  586.6	 2681.0	...
2106484	  788.7	  586.4	 2683.0	...
2106485	  788.7	  586.8	 2685.0	...
2106486	  788.8	  587.3	 2686.0	...
2106487	  788.7	  587.8	 2683.0	...
2106488	  788.5	  587.3	 2681.0	...
2106489	  788.2	  586.7	 2680.0	...
2106490	  788.4	  586.1	 2681.0	...
2106491	  788.6	  586.0	 2681.0	...
2106492	  788.8	  585.9	 2681.0	...
2106493	  788.8	  585.7	 2681.0	...
2106494	  788.8	  585.6	 2681.0	...
2106495	  788.8	  585.6	 2682.0	...
2106496	  788.9	  585.9	 2682.0	...
2106497	  788.9	  586.1	 2682.0	...
2106498	  788.9	  586.2	 2682.0	...
2106499	  789.0	  585.9	 2683.0	...
2106500	  789.0	  585.8	 2684.0	...
2106501	  788.9	  585.7	 2684.0	...
2106502	  788.8	  585.8	 2682.0	...
2106503	  788.6	  585.7	 2680.0	...
2106504	  788.6	  585.5	 2679.0	...
2106505	  788.7	  585.5	 2677.0	...
2106506	  788.8	  585.8	 2675.0	...
2106507	  789.0	  586.0	 2674.0	...
2106508	  789.2	  586.1	 2674.0	...
2106509	  789.3	  586.1	 2674.0	...
2106510	  789.4	  586.5	 2675.0	...
2106511	  789.4	  586.8	 2677.0	...
2106512	  789.2	  587.3	 2677.0	...
2106513	  789.0	  587.3	 2676.0	...
2106514	  788.7	  587.5	 2674.0	...
2106515	  788.9	  587.6	 2675.0	...
2106516	  789.0	  587.8	 2676.0	...
2106517	  788.3	  588.0	 2677.0	...
2106518	  787.3	  588.1	 2678.0	...
2106519	  786.0	  588.3	 2680.0	...
2106520	  784.8	  588.4	 2677.0	...
2106521	  783.3	  588.6	 2672.0	...
2106522	  781.5	  588.1	 2669.0	...
2106523	  779.4	  587.6	 2670.0	...
2106524	  777.5	  587.0	 2672.0	...
2106525	  775.9	  587.1	 2672.0	...
2106526	  775.3	  587.0	 2671.0	...
2106527	  774.8	  586.4	 2671.0	...
2106528	  775.2	  585.7	 2673.0	...
2106529	  775.6	  584.9	 2675.0	...
2106530	  776.1	  584.8	 2674.0	...
2106531	  777.5	  584.5	 2671.0	...
2106532	  779.4	  584.1	 2668.0	...
2106533	  781.9	  583.5	 2669.0	...
2106534	  783.7	  583.0	 2670.0	...
2106535	  785.5	  583.2	 2672.0	...
2106536	  787.3	  583.4	 2673.0	...
2106537	  789.0	  583.7	 2671.0	...
2106538	  790.2	  584.2	 2670.0	...
2106539	  790.7	  584.9	 2670.0	...
2106540	  790.5	  585.8	 2670.0	...
2106541	  790.3	  586.4	 2670.0	...
2106542	  789.7	  586.9	 2670.0	...
2106543	  789.1	  587.2	 2671.0	...
2106544	  788.6	  587.3	 2672.0	...
2106545	  788.1	  587.4	 2675.0	...
2106546	  787.3	  587.7	 2678.0	...
2106547	  786.6	  587.9	 2681.0	...
2106548	  786.8	  587.8	 2680.0	...
2106549	  787.2	  587.4	 2676.0	...
2106550	  787.7	  587.1	 2673.0	...
2106551	  787.7	  587.1	 2671.0	...
2106552	  787.6	  587.2	 2672.0	...
2106553	  787.5	  587.3	 2673.0	...
2106554	  786.9	  587.4	 2673.0	...
2106555	  786.4	  587.3	 2673.0	...
2106556	  785.9	  587.2	 2672.0	...
2106557	  785.6	  587.5	 2671.0	...
2106558	  785.2	  588.2	 2670.0	...
2106559	  785.0	  588.9	 2669.0	...
2106560	  785.0	  589.2	 2670.0	...
2106561	  784.9	  589.4	 2671.0	...
2106562	  785.0	  589.6	 2671.0	...
2106563	  785.0	  589.9	 2671.0	...
2106564	  785.0	  590.0	 2671.0	...
2106565	  785.0	  590.1	 2671.0	...
2106566	  785.0	  590.0	 2671.0	...
2106567	  785.0	  589.8	 2671.0	...
2106568	  784.9	  589.7	 2671.0	...
2106569	  785.1	  589.6	 2671.0	...
2106570	  785.2	  589.6	 2671.0	...
2106571	  785.3	  589.6	 2671.0	...
2106572	  785.3	  589.4	 2672.0	...
2106573	  785.3	  589.2	 2672.0	...
2106574	  785.5	  589.0	 2673.0	...
2106575	  785.7	  589.0	 2673.0	...
2106576	  785.7	  589.4	 2674.0	...
2106577	  785.7	  589.8	 2673.0	...
2106578	  785.7	  590.2	 2672.0	...
2106579	  785.8	  590.3	 2672.0	...
2106580	  785.8	  590.5	 2673.0	...
2106581	  785.9	  590.6	 2674.0	...
2106582	  785.9	  590.7	 2674.0	...
2106583	  785.7	  590.7	 2674.0	...
2106584	  785.4	  590.9	 2674.0	...
2106585	  785.1	  591.1	 2674.0	...
2106586	  785.0	  591.4	 2674.0	...
2106587	  785.0	  591.2	 2676.0	...
2106588	  785.0	  590.9	 2678.0	...
2106589	  785.0	  590.6	 2678.0	...
2106590	  785.0	  590.5	 2676.0	...
2106591	  784.9	  590.4	 2675.0	...
2106592	  784.7	  590.2	 2674.0	...
2106593	  784.5	  590.1	 2670.0	...
2106594	  784.6	  590.0	 2666.0	...
MSG	2106595 0000 _ Number Off
2106595	  784.9	  590.0	 2663.0	...
2106596	  785.2	  590.3	 2665.0	...
2106597	  785.3	  590.7	 2668.0	...
2106598	  785.4	  591.2	 2669.0	...
2106599	  785.4	  591.4	 2669.0	...
2106600	  785.8	  591.5	 2669.0	...
2106601	  786.2	  591.1	 2668.0	...
2106602	  786.2	  590.6	 2669.0	...
2106603	  785.8	  590.6	 2669.0	...
2106604	  785.5	  591.1	 2670.0	...
2106605	  785.7	  590.9	 2671.0	...
2106606	  785.8	  590.1	 2671.0	...
2106607	  785.5	  589.5	 2670.0	...
2106608	  785.0	  589.8	 2670.0	...
2106609	  784.8	  590.2	 2668.0	...
2106610	  785.1	  590.5	 2667.0	...
2106611	  785.4	  590.7	 2665.0	...
2106612	  785.3	  590.7	 2663.0	...
2106613	  785.3	  590.7	 2661.0	...
2106614	  785.3	  590.8	 2659.0	...
2106615	  785.3	  590.9	 2659.0	...
2106616	  785.4	  591.0	 2660.0	...
2106617	  785.6	  591.2	 2661.0	...
2106618	  785.8	  590.5	 2661.0	...
2106619	  785.9	  589.8	 2659.0	...
2106620	  785.6	  589.1	 2658.0	...
2106621	  785.2	  589.1	 2658.0	...
2106622	  784.8	  589.1	 2660.0	...
2106623	  784.6	  589.0	 2663.0	...
2106624	  784.5	  589.3	 2664.0	...
2106625	  784.8	  589.3	 2664.0	...
2106626	  785.3	  589.4	 2663.0	...
2106627	  785.8	  589.4	 2663.0	...
2106628	  785.9	  589.6	 2664.0	...
2106629	  786.0	  589.7	 2665.0	...
2106630	  786.1	  589.7	 2665.0	...
2106631	  786.1	  589.7	 2666.0	...
2106632	  785.7	  589.7	 2666.0	...
2106633	  785.4	  589.9	 2665.0	...
2106634	  785.1	  590.0	 2665.0	...
2106635	  785.0	  590.1	 2667.0	...
2106636	  785.0	  590.2	 2668.0	...
2106637	  785.3	  590.0	 2665.0	...
2106638	  785.7	  589.8	 2663.0	...
2106639	  785.8	  589.6	 2660.0	...
2106640	  785.7	  589.7	 2660.0	...
2106641	  785.7	  589.8	 2660.0	...
2106642	  785.9	  590.3	 2660.0	...
2106643	  785.9	  590.8	 2660.0	...
2106644	  785.9	  590.5	 2660.0	...
2106645	  785.9	  590.0	 2660.0	...
2106646	  785.9	  589.5	 2661.0	...
2106647	  785.7	  589.6	 2662.0	...
2106648	  785.5	  589.7	 2662.0	...
2106649	  785.3	  589.8	 2661.0	...
2106650	  785.2	  589.9	 2662.0	...
2106651	  785.0	  589.9	 2663.0	...
2106652	  784.8	  590.0	 2664.0	...
2106653	  784.7	  590.1	 2666.0	...
2106654	  784.7	  590.0	 2667.0	...
2106655	  784.6	  589.8	 2666.0	...
2106656	  785.1	  589.5	 2663.0	...
2106657	  785.6	  589.3	 2660.0	...
2106658	  786.0	  589.2	 2661.0	...
2106659	  786.0	  589.5	 2663.0	...
2106660	  785.9	  589.8	 2665.0	...
2106661	  785.9	  590.2	 2668.0	...
2106662	  785.8	  590.2	 2670.0	...
2106663	  785.8	  590.2	 2672.0	...
2106664	  785.6	  590.3	 2670.0	...
2106665	  785.4	  590.4	 2667.0	...
2106666	  785.3	  590.7	 2666.0	...
2106667	  785.4	  590.7	 2664.0	...
2106668	  785.5	  590.8	 2664.0	...
2106669	  785.5	  590.8	 2665.0	...
2106670	  785.5	  590.8	 2667.0	...
2106671	  785.6	  590.9	 2670.0	...
2106672	  785.5	  591.2	 2672.0	...
2106673	  785.4	  591.5	 2673.0	...
2106674	  785.3	  591.8	 2675.0	...
2106675	  785.2	  591.9	 2673.0	...
2106676	  784.9	  592.1	 2670.0	...
2106677	  784.5	  592.0	 2669.0	...
2106678	  784.1	  591.8	 2670.0	...
2106679	  784.1	  591.5	 2671.0	...
2106680	  784.4	  591.5	 2672.0	...
2106681	  784.8	  591.4	 2674.0	...
2106682	  784.9	  591.4	 2675.0	...
2106683	  784.9	  591.4	 2675.0	...
2106684	  784.9	  591.6	 2674.0	...
2106685	  785.0	  591.8	 2674.0	...
2106686	  785.0	  592.0	 2675.0	...
2106687	  785.1	  592.0	 2676.0	...
2106688	  784.9	  591.8	 2677.0	...
2106689	  784.6	  591.4	 2677.0	...
2106690	  784.2	  590.8	 2677.0	...
2106691	  784.0	  590.3	 2677.0	...
2106692	  784.0	  590.0	 2675.0	...
2106693	  784.0	  590.1	 2673.0	...
2106694	  784.5	  590.2	 2672.0	...
2106695	  784.9	  590.2	 2677.0	...
2106696	  785.3	  590.0	 2682.0	...
2106697	  785.3	  589.8	 2685.0	...
2106698	  785.3	  589.5	 2685.0	...
2106699	  785.3	  589.3	 2684.0	...
2106700	  785.3	  589.2	 2684.0	...
2106701	  785.2	  589.1	 2683.0	...
2106702	  784.8	  589.7	 2682.0	...
2106703	  784.4	  590.2	 2681.0	...
2106704	  784.1	  590.7	 2681.0	...
2106705	  784.2	  590.8	 2681.0	...
2106706	  784.4	  590.9	 2680.0	...
2106707	  784.6	  590.9	 2679.0	...
2106708	  785.1	  591.1	 2681.0	...
2106709	  785.3	  591.3	 2684.0	...
2106710	  785.5	  591.4	 2686.0	...
2106711	  785.4	  591.3	 2685.0	...
2106712	  785.1	  591.3	 2684.0	...
2106713	  784.9	  591.3	 2686.0	...
2106714	  784.7	  591.2	 2688.0	...
2106715	  784.5	  591.1	 2690.0	...
2106716	  784.2	  591.1	 2690.0	...
2106717	  784.0	  591.2	 2690.0	...
2106718	  784.3	  591.3	 2689.0	...
2106719	  784.7	  591.4	 2687.0	...
2106720	  785.2	  591.4	 2688.0	...
2106721	  785.2	  591.4	 2690.0	...
2106722	  785.3	  591.5	 2692.0	...
2106723	  785.4	  591.7	 2692.0	...
2106724	  785.4	  591.7	 2689.0	...
2106725	  785.4	  591.6	 2686.0	...
2106726	  785.4	  591.5	 2684.0	...
2106727	  785.3	  591.6	 2688.0	...
2106728	  785.1	  591.7	 2692.0	...
2106729	  785.0	  591.4	 2695.0	...
2106730	  785.0	  591.0	 2694.0	...
2106731	  785.0	  590.8	 2695.0	...
2106732	  785.1	  591.0	 2697.0	...
2106733	  785.0	  591.0	 2698.0	...
2106734	  785.1	  590.8	 2698.0	...
2106735	  785.2	  590.7	 2698.0	...
2106736	  785.0	  590.8	 2697.0	...
2106737	  784.7	  590.9	 2696.0	...
2106738	  784.4	  591.1	 2697.0	...
2106739	  784.4	  591.3	 2698.0	...
2106740	  784.4	  591.5	 2700.0	...
2106741	  784.5	  591.7	 2701.0	...
2106742	  784.7	  591.8	 2702.0	...
2106743	  785.0	  591.5	 2704.0	...
2106744	  785.3	  591.2	 2704.0	...
2106745	  785.5	  590.9	 2705.0	...
2106746	  785.6	  590.7	 2704.0	...
2106747	  785.6	  590.4	 2703.0	...
2106748	  785.6	  590.2	 2702.0	...
2106749	  785.5	  590.4	 2701.0	...
2106750	  785.6	  590.8	 2704.0	...
2106751	  785.2	  591.0	 2707.0	...
2106752	  784.9	  591.2	 2708.0	...
2106753	  784.5	  591.0	 2707.0	...
2106754	  784.5	  590.9	 2705.0	...
2106755	  784.5	  590.8	 2705.0	...
2106756	  784.4	  590.9	 2704.0	...
2106757	  784.4	  590.9	 2704.0	...
2106758	  784.5	  590.7	 2704.0	...
2106759	  784.5	  590.6	 2706.0	...
2106760	  784.6	  590.6	 2708.0	...
2106761	  784.6	  590.6	 2710.0	...
2106762	  784.7	  590.7	 2710.0	...
2106763	  784.8	  590.6	 2709.0	...
2106764	  784.9	  590.6	 2709.0	...
2106765	  785.0	  590.5	 2709.0	...
2106766	  785.1	  590.6	 2708.0	...
2106767	  785.3	  590.7	 2707.0	...
2106768	  785.1	  590.9	 2707.0	...
2106769	  784.9	  591.0	 2707.0	...
2106770	  784.6	  590.9	 2708.0	...
2106771	  784.7	  590.6	 2708.0	...
2106772	  784.7	  590.4	 2709.0	...
2106773	  784.6	  590.5	 2711.0	...
2106774	  784.4	  590.6	 2714.0	...
2106775	  784.2	  590.7	 2716.0	...
2106776	  784.3	  590.9	 2716.0	...
2106777	  784.4	  591.2	 2716.0	...
2106778	  784.5	  591.1	 2718.0	...
2106779	  784.5	  590.8	 2719.0	...
2106780	  784.5	  590.6	 2721.0	...
2106781	  784.6	  590.8	 2721.0	...
2106782	  784.4	  591.0	 2722.0	...
2106783	  784.1	  591.2	 2723.0	...
2106784	  783.8	  591.2	 2723.0	...
2106785	  783.8	  591.1	 2723.0	...
2106786	  783.8	  591.0	 2724.0	...
2106787	  784.1	  590.7	 2724.0	...
2106788	  784.3	  590.4	 2725.0	...
2106789	  784.5	  590.0	 2725.0	...
2106790	  784.6	  589.8	 2726.0	...
2106791	  784.3	  589.8	 2727.0	...
2106792	  783.8	  589.8	 2727.0	...
2106793	  783.4	  589.9	 2726.0	...
2106794	  783.2	  590.0	 2726.0	...
2106795	  783.3	  590.2	 2727.0	...
2106796	  783.4	  590.6	 2728.0	...
2106797	  783.6	  590.9	 2728.0	...
2106798	  783.7	  590.8	 2728.0	...
2106799	  783.7	  590.5	 2727.0	...
2106800	  783.8	  590.3	 2727.0	...
2106801	  783.9	  590.2	 2727.0	...
2106802	  784.0	  590.3	 2728.0	...
2106803	  784.3	  590.3	 2728.0	...
2106804	  784.5	  590.4	 2728.0	...
2106805	  784.8	  590.5	 2728.0	...
2106806	  784.6	  590.6	 2728.0	...
MSG	2106807 0000 _ Number On
2106807	  784.2	  590.7	 2728.0	...
2106808	  784.0	  590.6	 2728.0	...
2106809	  784.2	  590.4	 2729.0	...
2106810	  784.4	  590.3	 2731.0	...
2106811	  784.5	  590.3	 2731.0	...
2106812	  784.5	  590.4	 2730.0	...
2106813	  784.4	  590.3	 2729.0	...
2106814	  784.4	  590.3	 2727.0	...
2106815	  784.5	  590.5	 2726.0	...
2106816	  784.7	  590.8	 2726.0	...
2106817	  784.9	  591.0	 2727.0	...
2106818	  785.1	  591.0	 2728.0	...
2106819	  785.2	  590.9	 2728.0	...
2106820	  785.4	  590.7	 2728.0	...
2106821	  785.4	  590.4	 2728.0	...
2106822	  785.4	  590.7	 2729.0	...
2106823	  785.1	  591.1	 2730.0	...
2106824	  784.7	  591.1	 2730.0	...
2106825	  784.2	  590.8	 2730.0	...
2106826	  784.1	  590.3	 2732.0	...
2106827	  784.1	  590.3	 2734.0	...
2106828	  784.1	  590.2	 2737.0	...
2106829	  784.1	  590.1	 2737.0	...
2106830	  784.1	  590.1	 2738.0	...
2106831	  784.3	  590.0	 2738.0	...
2106832	  784.5	  589.9	 2737.0	...
2106833	  784.5	  589.7	 2734.0	...
2106834	  784.4	  590.0	 2732.0	...
2106835	  784.4	  590.5	 2731.0	...
2106836	  784.4	  591.0	 2734.0	...
2106837	  784.5	  591.1	 2737.0	...
2106838	  784.5	  591.3	 2739.0	...
2106839	  784.2	  591.4	 2737.0	...
2106840	  784.0	  591.2	 2736.0	...
2106841	  783.8	  590.7	 2735.0	...
2106842	  783.9	  590.2	 2735.0	...
2106843	  784.0	  590.1	 2734.0	...
2106844	  784.0	  590.4	 2734.0	...
2106845	  784.1	  590.6	 2734.0	...
2106846	  784.1	  590.8	 2736.0	...
2106847	  784.1	  590.9	 2737.0	...
2106848	  784.1	  590.9	 2736.0	...
2106849	  784.0	  590.6	 2735.0	...
2106850	  784.0	  590.3	 2736.0	...
2106851	  783.9	  590.2	 2738.0	...
2106852	  783.9	  590.3	 2740.0	...
2106853	  783.8	  590.3	 2740.0	...
2106854	  783.6	  590.2	 2741.0	...
2106855	  783.5	  590.2	 2742.0	...
2106856	  783.6	  590.1	 2742.0	...
2106857	  783.5	  590.1	 2739.0	...
2106858	  783.5	  590.3	 2736.0	...
2106859	  783.8	  590.5	 2737.0	...
2106860	  784.2	  590.8	 2740.0	...
2106861	  784.5	  590.7	 2744.0	...
2106862	  784.5	  590.7	 2744.0	...
2106863	  784.4	  591.0	 2744.0	...
2106864	  784.3	  591.4	 2743.0	...
2106865	  784.3	  591.8	 2742.0	...
2106866	  784.2	  591.7	 2743.0	...
2106867	  783.8	  591.5	 2745.0	...
2106868	  783.4	  591.2	 2745.0	...
2106869	  783.0	  591.1	 2746.0	...
2106870	  782.9	  591.1	 2747.0	...
2106871	  782.9	  591.2	 2748.0	...
2106872	  783.0	  591.5	 2750.0	...
2106873	  783.3	  592.2	 2750.0	...
2106874	  783.5	  592.9	 2751.0	...
2106875	  783.6	  593.1	 2751.0	...
2106876	  783.9	  592.8	 2749.0	...
2106877	  784.1	  592.5	 2747.0	...
2106878	  784.5	  592.3	 2747.0	...
2106879	  784.6	  592.2	 2749.0	...
2106880	  784.7	  592.1	 2754.0	...
2106881	  784.7	  592.2	 2757.0	...
2106882	  784.8	  591.9	 2755.0	...
2106883	  784.9	  591.7	 2750.0	...
2106884	  784.8	  591.6	 2745.0	...
2106885	  784.5	  591.5	 2746.0	...
2106886	  784.2	  591.5	 2746.0	...
2106887	  784.1	  591.5	 2747.0	...
2106888	  784.1	  591.6	 2745.0	...
2106889	  784.1	  591.8	 2743.0	...
2106890	  784.1	  591.9	 2744.0	...
2106891	  784.2	  592.1	 2747.0	...
2106892	  784.2	  592.1	 2750.0	...
2106893	  784.3	  592.2	 2748.0	...
2106894	  784.3	  592.2	 2747.0	...
2106895	  784.1	  592.2	 2747.0	...
2106896	  783.8	  592.1	 2748.0	...
2106897	  783.6	  591.9	 2748.0	...
2106898	  783.5	  591.6	 2748.0	...
2106899	  783.8	  591.5	 2747.0	...
2106900	  784.0	  591.5	 2748.0	...
2106901	  784.3	  591.4	 2750.0	...
2106902	  784.3	  591.3	 2751.0	...
2106903	  784.2	  591.2	 2752.0	...
2106904	  784.2	  591.2	 2752.0	...
2106905	  784.1	  591.3	 2752.0	...
2106906	  784.3	  591.8	 2755.0	...
2106907	  784.4	  592.2	 2757.0	...
2106908	  784.6	  592.6	 2759.0	...
2106909	  784.6	  592.6	 2758.0	...
2106910	  784.5	  592.7	 2755.0	...
2106911	  784.4	  592.8	 2751.0	...
2106912	  784.2	  592.9	 2751.0	...
2106913	  784.0	  592.9	 2754.0	...
2106914	  783.8	  592.8	 2756.0	...
2106915	  783.9	  592.6	 2757.0	...
2106916	  784.1	  592.5	 2755.0	...
2106917	  784.3	  592.4	 2753.0	...
2106918	  784.5	  592.4	 2751.0	...
2106919	  784.4	  592.6	 2751.0	...
2106920	  784.4	  592.8	 2753.0	...
2106921	  784.4	  593.1	 2755.0	...
2106922	  784.5	  593.2	 2756.0	...
2106923	  784.5	  593.2	 2754.0	...
2106924	  784.5	  593.2	 2754.0	...
2106925	  784.5	  593.3	 2756.0	...
2106926	  784.5	  593.4	 2758.0	...
2106927	  784.5	  593.5	 2758.0	...
2106928	  784.5	  593.7	 2756.0	...
2106929	  784.4	  593.8	 2756.0	...
2106930	  784.4	  593.7	 2756.0	...
2106931	  784.6	  593.5	 2757.0	...
2106932	  784.8	  593.3	 2756.0	...
2106933	  785.0	  593.2	 2756.0	...
2106934	  784.9	  593.2	 2755.0	...
2106935	  784.9	  593.5	 2755.0	...
2106936	  784.8	  593.8	 2755.0	...
2106937	  784.8	  594.1	 2756.0	...
2106938	  784.6	  593.9	 2756.0	...
2106939	  784.5	  593.8	 2756.0	...
2106940	  784.3	  593.7	 2756.0	...
2106941	  784.3	  593.8	 2758.0	...
2106942	  784.3	  593.9	 2760.0	...
2106943	  784.3	  594.0	 2762.0	...
2106944	  784.3	  594.1	 2762.0	...
2106945	  784.2	  594.1	 2764.0	...
2106946	  784.0	  594.1	 2765.0	...
2106947	  783.8	  594.1	 2763.0	...
2106948	  783.9	  593.6	 2759.0	...
2106949	  784.2	  593.2	 2756.0	...
2106950	  784.5	  593.2	 2756.0	...
2106951	  784.4	  593.6	 2756.0	...
2106952	  784.2	  594.1	 2756.0	...
2106953	  784.0	  594.0	 2756.0	...
2106954	  784.0	  593.8	 2757.0	...
2106955	  784.2	  593.6	 2759.0	...
2106956	  784.4	  593.4	 2761.0	...
2106957	  784.5	  593.2	 2762.0	...
2106958	  784.6	  593.1	 2762.0	...
2106959	  784.7	  593.1	 2762.0	...
2106960	  784.6	  593.3	 2762.0	...
2106961	  784.4	  593.5	 2761.0	...
2106962	  784.2	  593.6	 2761.0	...
2106963	  784.1	  594.0	 2759.0	...
2106964	  784.1	  594.5	 2758.0	...
2106965	  784.3	  595.0	 2757.0	...
2106966	  784.4	  594.9	 2757.0	...
2106967	  784.5	  594.9	 2757.0	...
2106968	  784.4	  594.7	 2756.0	...
2106969	  784.3	  594.5	 2756.0	...
2106970	  784.4	  594.2	 2756.0	...
2106971	  784.5	  594.1	 2754.0	...
2106972	  784.6	  594.0	 2752.0	...
2106973	  784.8	  594.0	 2751.0	...
2106974	  784.9	  594.2	 2754.0	...
2106975	  785.1	  594.4	 2756.0	...
2106976	  785.0	  594.6	 2757.0	...
2106977	  785.0	  594.5	 2757.0	...
2106978	  784.9	  594.4	 2757.0	...
2106979	  784.9	  594.4	 2757.0	...
2106980	  784.7	  594.5	 2758.0	...
2106981	  784.5	  594.5	 2758.0	...
2106982	  784.9	  594.5	 2759.0	...
2106983	  785.6	  594.5	 2758.0	...
2106984	  786.0	  594.2	 2757.0	...
2106985	  785.8	  593.8	 2756.0	...
2106986	  785.6	  593.4	 2755.0	...
2106987	  785.7	  593.5	 2755.0	...
2106988	  785.7	  593.7	 2754.0	...
2106989	  785.7	  593.9	 2753.0	...
2106990	  785.7	  594.0	 2751.0	...
2106991	  785.5	  594.0	 2752.0	...
2106992	  785.4	  593.6	 2752.0	...
2106993	  785.4	  593.2	 2753.0	...
2106994	  785.4	  593.1	 2752.0	...
2106995	  785.4	  593.3	 2752.0	...
2106996	  785.4	  593.6	 2754.0	...
2106997	  785.4	  593.6	 2755.0	...
2106998	  785.4	  593.8	 2756.0	...
2106999	  785.3	  593.9	 2755.0	...
2107000	  785.3	  594.0	 2753.0	...
2107001	  785.2	  594.0	 2753.0	...
2107002	  785.2	  594.0	 2753.0	...
2107003	  785.2	  594.0	 2752.0	...
2107004	  785.2	  594.0	 2751.0	...
2107005	  785.1	  594.2	 2750.0	...
2107006	  785.1	  594.4	 2751.0	...
2107007	  785.0	  594.6	 2751.0	...
2107008	  785.0	  594.7	 2751.0	...
2107009	  785.3	  594.7	 2751.0	...
2107010	  785.5	  594.7	 2751.0	...
2107011	  785.9	  594.7	 2752.0	...
2107012	  785.9	  594.7	 2751.0	...
2107013	  785.8	  594.7	 2749.0	...
2107014	  785.9	  594.8	 2747.0	...
2107015	  786.2	  594.8	 2749.0	...
2107016	  786.4	  594.9	 2751.0	...
2107017	  786.3	  594.9	 2750.0	...
2107018	  786.1	  595.0	 2747.0	...
2107019	  785.9	  595.1	 2745.0	...
2107020	  785.9	  595.1	 2746.0	...
2107021	  785.9	  595.2	 2747.0	...
2107022	  785.9	  595.2	 2747.0	...
2107023	  785.9	  595.2	 2750.0	...
2107024	  785.9	  595.2	 2752.0	...
2107025	  785.9	  595.2	 2755.0	...
2107026	  786.2	  595.2	 2755.0	...
2107027	  786.6	  595.1	 2755.0	...
2107028	  786.8	  595.1	 2756.0	...
2107029	  786.5	  595.1	 2754.0	...
2107030	  786.4	  595.5	 2752.0	...
2107031	  785.7	  595.9	 2752.0	...
2107032	  785.0	  596.1	 2753.0	...
2107033	  783.4	  596.1	 2755.0	...
EFIX R   2106048	2107033	986	  784.1	  587.0	   2712
SSACC R  2107034
2107034	  782.4	  595.8	 2754.0	...
2107035	  780.7	  595.8	 2753.0	...
2107036	  778.8	  595.8	 2753.0	...
2107037	  776.5	  595.9	 2753.0	...
2107038	  774.1	  595.7	 2752.0	...
2107039	  771.6	  594.8	 2751.0	...
2107040	  769.4	  594.1	 2750.0	...
2107041	  767.7	  592.6	 2752.0	...
ESACC R  2107034	2107041	8	  782.4	  595.8	  767.7	  592.6	   0.32	     42
SFIX R   2107042
2107042	  767.1	  591.6	 2754.0	...
2107043	  766.7	  590.1	 2756.0	...
2107044	  766.7	  589.6	 2757.0	...
2107045	  767.0	  589.2	 2759.0	...
2107046	  768.1	  588.9	 2761.0	...
2107047	  769.2	  588.5	 2762.0	...
2107048	  770.7	  588.1	 2762.0	...
2107049	  772.0	  588.1	 2759.0	...
2107050	  773.4	  588.9	 2757.0	...
2107051	  774.3	  589.7	 2755.0	...
2107052	  775.2	  590.6	 2755.0	...
2107053	  775.9	  590.7	 2753.0	...
2107054	  776.7	  590.2	 2751.0	...
2107055	  777.0	  589.6	 2749.0	...
2107056	  777.0	  590.1	 2749.0	...
2107057	  776.8	  591.2	 2747.0	...
2107058	  776.6	  592.0	 2744.0	...
2107059	  776.7	  591.7	 2741.0	...
2107060	  776.8	  591.6	 2741.0	...
2107061	  776.5	  591.9	 2741.0	...
2107062	  776.1	  592.3	 2742.0	...
2107063	  775.8	  592.5	 2746.0	...
2107064	  775.9	  592.7	 2750.0	...
2107065	  776.2	  592.9	 2753.0	...
2107066	  776.5	  592.3	 2753.0	...
2107067	  776.8	  591.7	 2753.0	...
2107068	  776.8	  591.5	 2750.0	...
2107069	  776.2	  591.8	 2747.0	...
2107070	  775.6	  592.0	 2746.0	...
2107071	  774.9	  591.9	 2748.0	...
2107072	  774.9	  591.9	 2750.0	...
2107073	  774.8	  592.0	 2750.0	...
2107074	  774.7	  592.0	 2750.0	...
2107075	  774.9	  592.0	 2751.0	...
2107076	  775.2	  592.1	 2752.0	...
2107077	  775.3	  592.3	 2753.0	...
2107078	  775.1	  592.3	 2752.0	...
2107079	  775.1	  592.0	 2752.0	...
2107080	  775.2	  591.7	 2751.0	...
2107081	  775.4	  591.5	 2751.0	...
2107082	  775.3	  591.2	 2745.0	...
2107083	  775.1	  591.1	 2740.0	...
2107084	  775.0	  591.1	 2736.0	...
2107085	  774.9	  590.9	 2737.0	...
2107086	  774.9	  590.8	 2742.0	...
2107087	  774.9	  590.6	 2746.0	...
2107088	  775.0	  590.6	 2747.0	...
2107089	  775.2	  590.5	 2745.0	...
2107090	  775.5	  590.4	 2742.0	...
2107091	  775.9	  590.4	 2741.0	...
2107092	  775.9	  590.6	 2740.0	...
2107093	  775.6	  590.9	 2740.0	...
2107094	  775.3	  591.0	 2740.0	...
2107095	  775.3	  590.8	 2740.0	...
2107096	  775.3	  590.7	 2741.0	...
2107097	  775.2	  590.6	 2742.0	...
2107098	  775.2	  590.6	 2744.0	...
2107099	  775.1	  590.6	 2744.0	...
2107100	  775.0	  590.7	 2742.0	...
2107101	  774.9	  590.8	 2740.0	...
2107102	  775.0	  590.8	 2738.0	...
2107103	  775.1	  590.7	 2738.0	...
2107104	  775.2	  590.6	 2736.0	...
2107105	  775.0	  590.5	 2734.0	...
2107106	  774.9	  590.5	 2735.0	...
2107107	  774.9	  590.4	 2738.0	...
2107108	  775.1	  590.2	 2740.0	...
MSG	2107109 0000 _ Number Off
2107109	  775.4	  590.1	 2741.0	...
2107110	  775.7	  590.1	 2741.0	...
2107111	  775.7	  590.3	 2742.0	...
2107112	  775.7	  590.6	 2742.0	...
2107113	  775.7	  590.8	 2741.0	...
2107114	  775.7	  591.3	 2741.0	...
2107115	  775.7	  591.6	 2740.0	...
2107116	  775.8	  591.8	 2739.0	...
2107117	  776.0	  591.5	 2738.0	...
2107118	  776.2	  591.3	 2737.0	...
2107119	  776.3	  591.0	 2739.0	...
2107120	  776.1	  591.0	 2742.0	...
2107121	  776.0	  590.9	 2746.0	...
2107122	  775.8	  590.7	 2745.0	...
2107123	  775.7	  590.6	 2743.0	...
2107124	  775.6	  590.6	 2740.0	...
2107125	  775.4	  590.7	 2740.0	...
2107126	  775.3	  590.9	 2739.0	...
2107127	  775.2	  590.8	 2740.0	...
2107128	  775.4	  590.8	 2741.0	...
2107129	  775.7	  590.8	 2742.0	...
2107130	  776.0	  590.8	 2743.0	...
2107131	  776.3	  591.3	 2743.0	...
2107132	  776.4	  591.7	 2742.0	...
2107133	  776.4	  591.3	 2741.0	...
2107134	  776.3	  590.6	 2740.0	...
2107135	  776.3	  590.0	 2742.0	...
2107136	  776.4	  590.0	 2743.0	...
2107137	  776.5	  590.0	 2742.0	...
2107138	  776.2	  589.9	 2741.0	...
2107139	  775.8	  589.6	 2739.0	...
2107140	  775.6	  589.4	 2738.0	...
2107141	  775.8	  589.0	 2738.0	...
2107142	  776.1	  588.9	 2737.0	...
2107143	  776.2	  588.9	 2739.0	...
2107144	  776.2	  589.0	 2740.0	...
2107145	  776.3	  589.4	 2742.0	...
2107146	  776.3	  589.7	 2743.0	...
2107147	  776.2	  590.1	 2743.0	...
2107148	  776.0	  590.2	 2740.0	...
2107149	  776.0	  590.3	 2738.0	...
2107150	  775.9	  590.4	 2736.0	...
2107151	  776.2	  590.4	 2736.0	...
2107152	  776.6	  590.3	 2735.0	...
2107153	  777.1	  590.3	 2734.0	...
2107154	  777.1	  590.3	 2732.0	...
2107155	  776.8	  590.1	 2731.0	...
2107156	  776.6	  589.9	 2731.0	...
2107157	  776.7	  589.9	 2731.0	...
2107158	  776.8	  590.1	 2731.0	...
2107159	  776.8	  590.2	 2730.0	...
2107160	  776.8	  590.0	 2729.0	...
2107161	  776.9	  589.8	 2731.0	...
2107162	  777.0	  590.1	 2733.0	...
2107163	  777.1	  590.3	 2734.0	...
2107164	  777.1	  590.9	 2732.0	...
2107165	  777.2	  591.2	 2729.0	...
2107166	  777.3	  591.3	 2728.0	...
2107167	  777.6	  591.0	 2729.0	...
2107168	  777.7	  590.5	 2730.0	...
2107169	  777.9	  590.1	 2732.0	...
2107170	  777.9	  589.9	 2732.0	...
2107171	  778.0	  589.8	 2734.0	...
2107172	  777.9	  589.7	 2735.0	...
2107173	  777.9	  589.7	 2735.0	...
2107174	  777.8	  589.8	 2734.0	...
2107175	  777.9	  589.9	 2732.0	...
2107176	  777.7	  589.9	 2732.0	...
2107177	  777.6	  590.0	 2732.0	...
2107178	  777.6	  589.9	 2732.0	...
2107179	  777.8	  589.6	 2731.0	...
2107180	  778.2	  589.4	 2730.0	...
2107181	  778.3	  589.2	 2729.0	...
2107182	  778.3	  589.2	 2728.0	...
2107183	  778.1	  589.4	 2728.0	...
2107184	  777.9	  589.6	 2728.0	...
2107185	  777.9	  590.2	 2728.0	...
2107186	  778.0	  590.5	 2727.0	...
2107187	  778.1	  590.8	 2725.0	...
2107188	  778.3	  590.8	 2725.0	...
2107189	  778.3	  590.7	 2726.0	...
2107190	  778.5	  590.5	 2728.0	...
2107191	  778.6	  590.4	 2729.0	...
2107192	  778.5	  590.5	 2729.0	...
2107193	  778.2	  590.2	 2728.0	...
2107194	  777.9	  590.0	 2725.0	...
2107195	  777.8	  589.7	 2725.0	...
2107196	  778.1	  590.0	 2725.0	...
2107197	  778.4	  590.3	 2726.0	...
2107198	  778.8	  590.5	 2727.0	...
2107199	  778.9	  590.4	 2727.0	...
2107200	  778.6	  589.7	 2728.0	...
2107201	  778.2	  589.0	 2729.0	...
2107202	  777.8	  588.6	 2730.0	...
2107203	  778.0	  588.8	 2730.0	...
2107204	  778.3	  589.3	 2729.0	...
2107205	  778.6	  589.5	 2729.0	...
2107206	  778.6	  589.6	 2728.0	...
2107207	  778.6	  589.5	 2728.0	...
2107208	  778.8	  589.3	 2728.0	...
2107209	  778.9	  589.1	 2728.0	...
2107210	  779.3	  588.9	 2727.0	...
2107211	  779.4	  588.6	 2726.0	...
2107212	  779.4	  588.4	 2726.0	...
2107213	  779.2	  588.5	 2726.0	...
2107214	  779.0	  588.8	 2727.0	...
2107215	  778.9	  589.0	 2728.0	...
2107216	  778.9	  589.4	 2727.0	...
2107217	  779.0	  589.9	 2727.0	...
2107218	  779.1	  590.3	 2727.0	...
2107219	  779.0	  590.4	 2726.0	...
2107220	  778.8	  590.5	 2727.0	...
2107221	  778.7	  590.1	 2727.0	...
2107222	  778.8	  589.6	 2727.0	...
2107223	  778.9	  589.3	 2727.0	...
2107224	  779.1	  589.5	 2727.0	...
2107225	  779.1	  589.7	 2727.0	...
2107226	  779.1	  589.7	 2728.0	...
2107227	  779.3	  590.0	 2728.0	...
2107228	  779.6	  590.2	 2728.0	...
2107229	  779.8	  590.3	 2727.0	...
2107230	  779.6	  590.1	 2727.0	...
2107231	  779.4	  590.0	 2726.0	...
2107232	  779.6	  590.1	 2726.0	...
2107233	  779.9	  590.1	 2726.0	...
2107234	  780.3	  590.0	 2727.0	...
2107235	  780.0	  589.8	 2727.0	...
2107236	  779.8	  589.5	 2726.0	...
2107237	  779.6	  589.1	 2726.0	...
2107238	  779.8	  588.9	 2726.0	...
2107239	  779.9	  588.9	 2725.0	...
2107240	  780.0	  588.9	 2724.0	...
2107241	  779.8	  589.1	 2722.0	...
2107242	  779.5	  589.2	 2722.0	...
2107243	  779.4	  589.2	 2723.0	...
2107244	  779.7	  589.1	 2723.0	...
2107245	  780.0	  589.0	 2724.0	...
2107246	  780.2	  589.0	 2724.0	...
2107247	  780.3	  589.0	 2725.0	...
2107248	  780.2	  589.0	 2725.0	...
2107249	  780.1	  588.9	 2724.0	...
2107250	  780.0	  588.6	 2723.0	...
2107251	  780.0	  588.6	 2722.0	...
2107252	  779.8	  588.8	 2721.0	...
2107253	  779.5	  589.0	 2720.0	...
2107254	  779.8	  589.4	 2719.0	...
2107255	  780.2	  589.8	 2719.0	...
2107256	  780.6	  590.1	 2717.0	...
2107257	  780.6	  590.0	 2715.0	...
2107258	  780.6	  590.0	 2716.0	...
2107259	  780.6	  589.8	 2719.0	...
2107260	  780.6	  589.6	 2720.0	...
2107261	  780.6	  589.4	 2718.0	...
2107262	  780.6	  589.1	 2717.0	...
2107263	  780.9	  589.0	 2717.0	...
2107264	  781.2	  588.9	 2718.0	...
2107265	  781.5	  588.4	 2720.0	...
2107266	  781.6	  587.8	 2721.0	...
2107267	  781.7	  587.8	 2720.0	...
2107268	  781.7	  588.3	 2718.0	...
2107269	  781.7	  588.8	 2718.0	...
2107270	  781.7	  588.8	 2719.0	...
2107271	  781.6	  589.0	 2720.0	...
2107272	  781.3	  589.3	 2720.0	...
2107273	  781.1	  589.5	 2721.0	...
2107274	  780.9	  589.8	 2721.0	...
2107275	  781.0	  589.8	 2720.0	...
2107276	  781.2	  589.7	 2718.0	...
2107277	  781.3	  589.4	 2717.0	...
2107278	  781.4	  589.2	 2718.0	...
2107279	  781.6	  589.2	 2719.0	...
2107280	  781.6	  589.3	 2719.0	...
2107281	  781.7	  589.4	 2720.0	...
2107282	  781.6	  589.6	 2719.0	...
2107283	  781.6	  589.7	 2718.0	...
2107284	  781.6	  589.9	 2717.0	...
2107285	  781.6	  590.0	 2717.0	...
2107286	  781.6	  590.2	 2717.0	...
2107287	  781.5	  590.3	 2717.0	...
2107288	  781.5	  590.4	 2718.0	...
2107289	  781.6	  590.3	 2720.0	...
2107290	  781.7	  590.2	 2720.0	...
2107291	  781.5	  589.9	 2720.0	...
2107292	  781.3	  589.8	 2719.0	...
2107293	  781.0	  589.7	 2718.0	...
2107294	  781.0	  589.7	 2718.0	...
2107295	  781.1	  589.7	 2719.0	...
2107296	  781.2	  589.3	 2720.0	...
2107297	  781.2	  588.8	 2718.0	...
2107298	  781.2	  588.4	 2716.0	...
2107299	  781.3	  588.4	 2714.0	...
2107300	  781.4	  588.4	 2714.0	...
2107301	  781.6	  588.5	 2715.0	...
2107302	  781.6	  588.6	 2716.0	...
2107303	  781.8	  588.7	 2716.0	...
2107304	  781.9	  588.9	 2717.0	...
2107305	  782.0	  589.1	 2718.0	...
2107306	  781.9	  589.2	 2717.0	...
2107307	  781.8	  589.1	 2716.0	...
2107308	  781.8	  589.0	 2715.0	...
2107309	  782.1	  589.0	 2716.0	...
2107310	  782.2	  589.0	 2717.0	...
2107311	  782.2	  589.1	 2720.0	...
2107312	  782.1	  589.2	 2722.0	...
2107313	  782.2	  589.2	 2722.0	...
2107314	  782.2	  589.1	 2720.0	...
2107315	  782.2	  589.1	 2718.0	...
2107316	  782.1	  589.1	 2718.0	...
2107317	  782.1	  589.3	 2718.0	...
2107318	  782.0	  589.6	 2718.0	...
2107319	  781.7	  589.9	 2717.0	...
2107320	  781.4	  589.9	 2715.0	...
MSG	2107321 0000 _ Number On
2107321	  781.4	  589.9	 2716.0	...
2107322	  781.6	  589.8	 2719.0	...
2107323	  781.8	  589.6	 2717.0	...
2107324	  781.8	  589.4	 2713.0	...
2107325	  781.8	  589.4	 2708.0	...
2107326	  781.7	  589.6	 2708.0	...
2107327	  782.1	  589.6	 2710.0	...
2107328	  782.6	  589.6	 2713.0	...
2107329	  783.0	  589.5	 2716.0	...
2107330	  782.8	  589.5	 2716.0	...
2107331	  782.4	  589.5	 2716.0	...
2107332	  782.3	  589.3	 2716.0	...
2107333	  782.1	  589.1	 2715.0	...
2107334	  782.0	  589.0	 2715.0	...
2107335	  782.3	  589.0	 2715.0	...
2107336	  782.6	  588.9	 2715.0	...
2107337	  782.9	  588.6	 2715.0	...
2107338	  782.9	  588.2	 2715.0	...
2107339	  782.9	  588.2	 2715.0	...
2107340	  782.8	  588.6	 2714.0	...
2107341	  783.2	  589.3	 2714.0	...
2107342	  783.6	  589.9	 2713.0	...
2107343	  783.6	  589.9	 2713.0	...
2107344	  783.2	  589.4	 2713.0	...
2107345	  782.8	  588.9	 2714.0	...
2107346	  782.8	  588.8	 2715.0	...
2107347	  782.8	  588.7	 2715.0	...
2107348	  782.8	  588.6	 2712.0	...
2107349	  782.8	  588.6	 2710.0	...
2107350	  782.8	  588.7	 2711.0	...
2107351	  782.9	  588.8	 2712.0	...
2107352	  783.0	  588.9	 2711.0	...
2107353	  783.3	  588.9	 2711.0	...
2107354	  783.6	  589.6	 2710.0	...
2107355	  783.9	  590.1	 2710.0	...
2107356	  783.9	  590.6	 2710.0	...
2107357	  783.8	  590.5	 2709.0	...
2107358	  783.7	  590.5	 2714.0	...
2107359	  783.6	  590.6	 2718.0	...
2107360	  783.6	  590.4	 2721.0	...
2107361	  783.6	  590.1	 2720.0	...
2107362	  783.6	  589.9	 2719.0	...
2107363	  783.6	  589.9	 2718.0	...
2107364	  783.8	  590.1	 2715.0	...
2107365	  784.0	  590.2	 2713.0	...
2107366	  784.0	  590.2	 2709.0	...
2107367	  783.8	  590.0	 2707.0	...
2107368	  783.5	  590.4	 2708.0	...
2107369	  783.4	  590.9	 2712.0	...
2107370	  783.4	  591.1	 2716.0	...
2107371	  783.7	  590.7	 2717.0	...
2107372	  784.1	  590.3	 2713.0	...
2107373	  784.3	  590.0	 2710.0	...
2107374	  784.6	  589.8	 2707.0	...
2107375	  784.7	  589.8	 2707.0	...
2107376	  784.8	  590.2	 2707.0	...
2107377	  784.7	  590.6	 2707.0	...
2107378	  784.6	  590.7	 2706.0	...
2107379	  784.4	  590.5	 2706.0	...
2107380	  784.4	  590.2	 2706.0	...
2107381	  784.4	  589.9	 2705.0	...
2107382	  784.7	  590.4	 2704.0	...
2107383	  784.9	  590.8	 2706.0	...
2107384	  785.1	  591.1	 2708.0	...
2107385	  785.0	  590.9	 2711.0	...
2107386	  784.9	  590.8	 2712.0	...
2107387	  784.9	  590.8	 2713.0	...
2107388	  784.9	  590.9	 2713.0	...
2107389	  784.8	  590.8	 2712.0	...
2107390	  784.5	  590.8	 2711.0	...
2107391	  784.3	  590.9	 2711.0	...
2107392	  783.9	  591.0	 2711.0	...
2107393	  783.8	  591.0	 2712.0	...
2107394	  783.8	  590.9	 2711.0	...
2107395	  783.8	  590.8	 2710.0	...
2107396	  783.8	  590.8	 2710.0	...
2107397	  784.0	  591.0	 2710.0	...
2107398	  784.2	  591.6	 2709.0	...
2107399	  784.4	  591.9	 2710.0	...
2107400	  784.5	  592.0	 2710.0	...
2107401	  784.5	  591.9	 2707.0	...
2107402	  784.6	  592.1	 2703.0	...
2107403	  784.6	  592.3	 2702.0	...
2107404	  784.6	  592.4	 2706.0	...
2107405	  784.7	  592.4	 2709.0	...
2107406	  784.7	  592.4	 2709.0	...
2107407	  784.7	  592.6	 2708.0	...
2107408	  784.6	  592.7	 2708.0	...
2107409	  784.6	  592.9	 2708.0	...
2107410	  784.5	  593.0	 2707.0	...
2107411	  784.5	  592.9	 2707.0	...
2107412	  784.6	  592.6	 2706.0	...
2107413	  784.6	  592.0	 2705.0	...
2107414	  784.6	  591.6	 2703.0	...
2107415	  784.5	  591.5	 2702.0	...
2107416	  784.5	  591.7	 2701.0	...
2107417	  784.6	  592.1	 2700.0	...
2107418	  784.7	  592.6	 2700.0	...
2107419	  784.8	  592.9	 2701.0	...
2107420	  784.9	  592.9	 2701.0	...
2107421	  784.9	  592.8	 2701.0	...
2107422	  785.0	  592.7	 2700.0	...
2107423	  785.1	  592.4	 2700.0	...
2107424	  785.2	  592.2	 2703.0	...
2107425	  785.3	  592.0	 2706.0	...
2107426	  785.3	  592.1	 2707.0	...
2107427	  785.4	  592.5	 2706.0	...
2107428	  785.4	  592.9	 2705.0	...
2107429	  785.4	  592.7	 2705.0	...
2107430	  785.3	  592.1	 2704.0	...
2107431	  785.3	  591.9	 2705.0	...
2107432	  785.2	  592.3	 2705.0	...
2107433	  785.1	  592.4	 2705.0	...
2107434	  785.1	  592.4	 2705.0	...
2107435	  785.1	  592.3	 2706.0	...
2107436	  785.2	  592.5	 2706.0	...
2107437	  785.1	  592.1	 2707.0	...
2107438	  785.0	  591.7	 2704.0	...
2107439	  785.1	  591.8	 2702.0	...
2107440	  785.2	  592.3	 2700.0	...
2107441	  785.2	  592.8	 2701.0	...
2107442	  785.1	  592.6	 2701.0	...
2107443	  785.1	  592.5	 2699.0	...
2107444	  785.1	  592.3	 2697.0	...
2107445	  785.1	  592.3	 2694.0	...
2107446	  785.2	  592.3	 2694.0	...
2107447	  785.3	  592.0	 2694.0	...
2107448	  785.3	  591.8	 2695.0	...
2107449	  785.3	  591.9	 2697.0	...
2107450	  785.2	  592.3	 2698.0	...
2107451	  785.2	  592.3	 2700.0	...
2107452	  785.1	  592.1	 2702.0	...
2107453	  785.0	  592.0	 2703.0	...
2107454	  785.0	  592.4	 2703.0	...
2107455	  785.0	  592.8	 2703.0	...
2107456	  785.1	  592.4	 2702.0	...
2107457	  785.4	  591.9	 2701.0	...
2107458	  785.7	  591.7	 2697.0	...
2107459	  786.0	  591.9	 2694.0	...
2107460	  786.2	  592.2	 2692.0	...
2107461	  786.4	  592.3	 2692.0	...
2107462	  786.4	  592.4	 2692.0	...
2107463	  786.1	  592.4	 2693.0	...
2107464	  785.7	  592.3	 2693.0	...
2107465	  785.6	  592.1	 2693.0	...
2107466	  785.7	  592.0	 2693.0	...
2107467	  785.8	  592.1	 2692.0	...
2107468	  786.0	  592.1	 2692.0	...
2107469	  786.0	  592.0	 2692.0	...
2107470	  785.8	  591.9	 2692.0	...
2107471	  785.7	  591.8	 2692.0	...
2107472	  785.6	  591.9	 2693.0	...
2107473	  785.6	  592.1	 2693.0	...
2107474	  785.7	  592.1	 2691.0	...
2107475	  785.8	  592.0	 2688.0	...
2107476	  786.0	  591.8	 2685.0	...
2107477	  786.0	  591.8	 2687.0	...
2107478	  786.0	  591.9	 2691.0	...
2107479	  786.0	  592.0	 2695.0	...
2107480	  786.2	  592.1	 2694.0	...
2107481	  786.4	  592.3	 2692.0	...
2107482	  786.4	  592.4	 2691.0	...
2107483	  786.2	  592.5	 2689.0	...
2107484	  786.0	  592.5	 2689.0	...
2107485	  786.0	  592.5	 2686.0	...
2107486	  786.2	  592.5	 2684.0	...
2107487	  786.5	  592.6	 2683.0	...
2107488	  786.7	  592.6	 2685.0	...
2107489	  786.8	  592.5	 2686.0	...
2107490	  786.8	  592.4	 2687.0	...
2107491	  787.0	  592.3	 2686.0	...
2107492	  787.1	  592.2	 2685.0	...
2107493	  787.2	  591.8	 2685.0	...
2107494	  787.1	  591.3	 2685.0	...
2107495	  787.1	  591.1	 2685.0	...
2107496	  787.1	  591.4	 2686.0	...
2107497	  787.1	  591.7	 2687.0	...
2107498	  787.1	  591.8	 2687.0	...
2107499	  787.0	  592.0	 2687.0	...
2107500	  787.0	  591.8	 2688.0	...
2107501	  786.9	  591.4	 2690.0	...
2107502	  787.0	  591.1	 2691.0	...
2107503	  787.2	  591.1	 2691.0	...
2107504	  787.3	  591.1	 2689.0	...
2107505	  787.2	  591.2	 2687.0	...
2107506	  787.1	  591.3	 2683.0	...
2107507	  786.9	  591.3	 2681.0	...
2107508	  786.8	  591.2	 2680.0	...
2107509	  786.8	  591.0	 2680.0	...
2107510	  786.7	  591.1	 2681.0	...
2107511	  787.1	  591.3	 2682.0	...
2107512	  787.5	  591.6	 2683.0	...
2107513	  787.7	  591.6	 2683.0	...
2107514	  787.5	  591.6	 2682.0	...
2107515	  787.5	  591.6	 2683.0	...
2107516	  787.8	  591.5	 2683.0	...
2107517	  788.0	  591.8	 2684.0	...
2107518	  787.9	  592.2	 2685.0	...
2107519	  787.8	  592.4	 2686.0	...
2107520	  787.7	  592.2	 2685.0	...
2107521	  787.4	  592.0	 2684.0	...
2107522	  787.0	  591.8	 2683.0	...
2107523	  786.8	  591.8	 2683.0	...
2107524	  786.9	  591.7	 2682.0	...
2107525	  787.2	  591.6	 2681.0	...
2107526	  787.4	  591.5	 2680.0	...
2107527	  787.5	  591.5	 2680.0	...
2107528	  787.4	  591.7	 2681.0	...
2107529	  787.3	  591.9	 2682.0	...
2107530	  787.3	  592.0	 2682.0	...
2107531	  787.2	  592.1	 2682.0	...
2107532	  787.0	  592.0	 2682.0	...
2107533	  786.9	  591.6	 2682.0	...
2107534	  786.9	  591.3	 2682.0	...
2107535	  787.0	  591.1	 2681.0	...
2107536	  787.1	  591.4	 2681.0	...
2107537	  787.2	  591.7	 2680.0	...
2107538	  787.3	  592.1	 2678.0	...
2107539	  787.3	  592.2	 2677.0	...
2107540	  787.4	  592.5	 2677.0	...
2107541	  787.5	  592.6	 2679.0	...
2107542	  787.5	  592.8	 2681.0	...
2107543	  787.5	  592.7	 2681.0	...
2107544	  787.5	  592.4	 2682.0	...
2107545	  787.5	  592.2	 2682.0	...
2107546	  787.5	  592.1	 2682.0	...
2107547	  787.5	  591.9	 2681.0	...
2107548	  787.4	  591.8	 2680.0	...
2107549	  787.3	  591.7	 2680.0	...
2107550	  787.3	  591.8	 2679.0	...
2107551	  787.5	  591.8	 2679.0	...
2107552	  787.8	  591.8	 2679.0	...
2107553	  788.0	  591.7	 2679.0	...
2107554	  788.2	  591.6	 2679.0	...
2107555	  788.3	  591.4	 2678.0	...
2107556	  788.3	  591.2	 2676.0	...
2107557	  788.0	  591.0	 2673.0	...
2107558	  787.8	  591.2	 2673.0	...
2107559	  787.6	  591.4	 2675.0	...
2107560	  787.6	  591.6	 2677.0	...
2107561	  787.6	  591.3	 2678.0	...
2107562	  787.8	  590.9	 2678.0	...
2107563	  787.9	  590.7	 2676.0	...
2107564	  787.8	  590.8	 2674.0	...
2107565	  787.5	  590.9	 2672.0	...
2107566	  787.3	  591.2	 2672.0	...
2107567	  787.4	  591.5	 2671.0	...
2107568	  787.7	  591.7	 2672.0	...
2107569	  788.1	  591.7	 2672.0	...
2107570	  788.4	  591.5	 2671.0	...
2107571	  788.4	  591.5	 2671.0	...
2107572	  788.3	  591.7	 2671.0	...
2107573	  787.9	  592.0	 2670.0	...
2107574	  787.6	  592.0	 2669.0	...
2107575	  787.7	  591.7	 2669.0	...
2107576	  788.4	  591.2	 2670.0	...
2107577	  789.0	  591.0	 2670.0	...
2107578	  789.1	  590.8	 2669.0	...
2107579	  788.8	  590.8	 2670.0	...
2107580	  788.6	  590.8	 2671.0	...
2107581	  788.3	  590.8	 2672.0	...
2107582	  788.3	  591.3	 2671.0	...
2107583	  788.2	  591.8	 2670.0	...
2107584	  788.3	  592.1	 2669.0	...
2107585	  788.4	  592.1	 2669.0	...
2107586	  788.4	  592.1	 2670.0	...
2107587	  788.4	  592.1	 2670.0	...
2107588	  788.5	  592.0	 2670.0	...
2107589	  788.7	  591.8	 2670.0	...
2107590	  788.9	  591.7	 2667.0	...
2107591	  789.1	  591.7	 2665.0	...
2107592	  789.1	  591.9	 2662.0	...
2107593	  788.8	  592.0	 2661.0	...
2107594	  788.5	  592.1	 2659.0	...
2107595	  788.2	  592.1	 2658.0	...
2107596	  788.2	  592.3	 2658.0	...
2107597	  788.6	  592.6	 2659.0	...
2107598	  788.9	  592.9	 2659.0	...
2107599	  789.2	  592.6	 2658.0	...
2107600	  789.1	  592.1	 2657.0	...
2107601	  788.9	  591.7	 2657.0	...
2107602	  788.9	  591.7	 2657.0	...
2107603	  789.1	  591.7	 2660.0	...
2107604	  789.2	  591.7	 2662.0	...
2107605	  789.1	  591.7	 2664.0	...
2107606	  789.2	  591.6	 2662.0	...
2107607	  789.3	  591.6	 2659.0	...
2107608	  789.4	  591.6	 2657.0	...
2107609	  789.3	  591.4	 2656.0	...
2107610	  789.3	  591.3	 2656.0	...
2107611	  788.9	  591.6	 2655.0	...
2107612	  788.4	  592.1	 2655.0	...
2107613	  787.7	  592.6	 2654.0	...
2107614	  786.9	  592.5	 2653.0	...
2107615	  785.7	  592.5	 2651.0	...
2107616	  784.0	  592.7	 2651.0	...
2107617	  782.5	  592.8	 2651.0	...
2107618	  781.1	  592.8	 2652.0	...
2107619	  779.9	  592.6	 2653.0	...
2107620	  779.1	  592.1	 2654.0	...
2107621	  778.3	  591.4	 2657.0	...
2107622	  778.0	  590.4	 2661.0	...
2107623	  778.2	  589.7	 2662.0	...
2107624	  779.3	  588.6	 2660.0	...
2107625	  781.2	  587.7	 2659.0	...
2107626	  783.4	  586.7	 2658.0	...
MSG	2107627 0000 _ Number Off
2107627	  785.0	  586.1	 2657.0	...
2107628	  787.0	  585.7	 2654.0	...
2107629	  788.7	  585.3	 2652.0	...
2107630	  791.1	  585.1	 2651.0	...
2107631	  792.7	  585.6	 2651.0	...
2107632	  793.9	  586.1	 2651.0	...
2107633	  794.2	  586.7	 2648.0	...
2107634	  794.4	  586.9	 2645.0	...
2107635	  794.2	  587.2	 2643.0	...
2107636	  794.0	  587.4	 2643.0	...
2107637	  793.9	  587.6	 2643.0	...
2107638	  793.4	  587.7	 2642.0	...
2107639	  793.0	  587.7	 2641.0	...
2107640	  792.6	  587.6	 2641.0	...
2107641	  792.3	  587.5	 2643.0	...
2107642	  792.0	  587.6	 2645.0	...
2107643	  791.6	  587.7	 2645.0	...
2107644	  791.6	  587.7	 2642.0	...
2107645	  791.6	  587.8	 2640.0	...
2107646	  791.1	  587.7	 2639.0	...
2107647	  790.6	  587.5	 2639.0	...
2107648	  790.1	  587.3	 2638.0	...
2107649	  790.2	  587.7	 2638.0	...
2107650	  790.3	  588.1	 2638.0	...
2107651	  789.9	  588.7	 2639.0	...
2107652	  789.5	  589.0	 2640.0	...
2107653	  788.7	  589.3	 2640.0	...
2107654	  788.6	  589.3	 2641.0	...
2107655	  788.4	  589.4	 2641.0	...
2107656	  788.5	  589.4	 2641.0	...
2107657	  788.6	  589.3	 2642.0	...
2107658	  788.6	  589.2	 2642.0	...
2107659	  788.6	  589.1	 2642.0	...
2107660	  788.6	  589.2	 2642.0	...
2107661	  788.8	  589.4	 2640.0	...
2107662	  789.0	  589.5	 2638.0	...
2107663	  789.3	  589.5	 2637.0	...
2107664	  789.5	  589.4	 2639.0	...
2107665	  789.2	  589.1	 2642.0	...
2107666	  788.7	  588.9	 2641.0	...
2107667	  788.3	  588.8	 2639.0	...
2107668	  788.4	  588.8	 2635.0	...
2107669	  788.4	  589.1	 2633.0	...
2107670	  788.5	  589.2	 2631.0	...
2107671	  788.4	  589.3	 2631.0	...
2107672	  788.8	  589.0	 2630.0	...
2107673	  789.3	  588.7	 2629.0	...
2107674	  789.8	  588.5	 2630.0	...
2107675	  789.7	  588.5	 2632.0	...
2107676	  789.5	  588.5	 2633.0	...
2107677	  789.3	  588.7	 2632.0	...
2107678	  789.2	  589.0	 2631.0	...
2107679	  789.1	  589.3	 2630.0	...
2107680	  789.0	  589.4	 2631.0	...
2107681	  788.9	  589.6	 2632.0	...
2107682	  788.9	  589.4	 2632.0	...
2107683	  789.2	  589.1	 2630.0	...
2107684	  789.5	  588.9	 2629.0	...
2107685	  789.9	  588.9	 2629.0	...
2107686	  789.9	  589.4	 2629.0	...
2107687	  790.0	  589.7	 2628.0	...
2107688	  790.0	  589.7	 2626.0	...
2107689	  790.0	  589.3	 2624.0	...
2107690	  789.8	  588.8	 2625.0	...
2107691	  789.5	  588.7	 2627.0	...
2107692	  789.0	  588.8	 2629.0	...
2107693	  788.6	  589.1	 2629.0	...
2107694	  788.4	  589.5	 2628.0	...
2107695	  788.4	  589.4	 2625.0	...
2107696	  788.5	  589.2	 2623.0	...
2107697	  789.1	  589.1	 2621.0	...
2107698	  789.8	  589.1	 2621.0	...
2107699	  790.4	  589.2	 2619.0	...
2107700	  790.3	  589.2	 2619.0	...
2107701	  790.1	  589.3	 2618.0	...
2107702	  789.9	  589.5	 2618.0	...
2107703	  789.6	  589.8	 2618.0	...
2107704	  789.2	  590.0	 2618.0	...
2107705	  788.8	  589.7	 2619.0	...
2107706	  788.6	  589.3	 2620.0	...
2107707	  788.5	  588.8	 2620.0	...
2107708	  788.4	  588.8	 2620.0	...
2107709	  788.4	  588.9	 2620.0	...
2107710	  788.5	  588.9	 2620.0	...
2107711	  788.6	  589.1	 2619.0	...
2107712	  788.6	  589.2	 2617.0	...
2107713	  789.0	  589.2	 2615.0	...
2107714	  789.3	  589.2	 2613.0	...
2107715	  789.7	  589.1	 2613.0	...
2107716	  789.8	  589.0	 2613.0	...
2107717	  789.7	  589.5	 2612.0	...
2107718	  789.3	  590.0	 2613.0	...
2107719	  789.0	  590.4	 2614.0	...
2107720	  788.8	  590.3	 2615.0	...
2107721	  788.8	  590.1	 2615.0	...
2107722	  788.8	  590.1	 2615.0	...
2107723	  788.8	  590.0	 2615.0	...
2107724	  788.7	  590.1	 2616.0	...
2107725	  788.6	  590.1	 2616.0	...
2107726	  788.6	  590.0	 2614.0	...
2107727	  788.7	  589.9	 2611.0	...
2107728	  788.7	  589.7	 2608.0	...
2107729	  788.9	  589.5	 2607.0	...
2107730	  789.1	  589.3	 2606.0	...
2107731	  789.2	  589.1	 2605.0	...
2107732	  789.0	  589.1	 2605.0	...
2107733	  788.9	  589.2	 2606.0	...
2107734	  788.8	  589.3	 2606.0	...
2107735	  789.0	  589.5	 2606.0	...
2107736	  789.2	  589.6	 2607.0	...
2107737	  789.4	  589.7	 2609.0	...
2107738	  789.5	  589.7	 2612.0	...
2107739	  789.5	  589.7	 2608.0	...
2107740	  789.5	  589.7	 2603.0	...
2107741	  789.5	  589.6	 2604.0	...
2107742	  789.6	  589.6	 2610.0	...
2107743	  789.7	  589.6	 2615.0	...
2107744	  789.6	  589.6	 2613.0	...
2107745	  789.5	  589.6	 2611.0	...
2107746	  789.3	  589.7	 2609.0	...
2107747	  789.4	  590.0	 2609.0	...
2107748	  789.4	  590.3	 2610.0	...
2107749	  789.5	  590.5	 2612.0	...
2107750	  789.5	  590.4	 2613.0	...
2107751	  789.6	  590.5	 2611.0	...
2107752	  789.7	  590.6	 2609.0	...
2107753	  789.8	  590.4	 2607.0	...
2107754	  789.8	  589.8	 2607.0	...
2107755	  789.8	  589.2	 2603.0	...
2107756	  789.9	  589.3	 2599.0	...
2107757	  790.0	  589.8	 2597.0	...
2107758	  789.6	  590.6	 2601.0	...
2107759	  789.1	  590.9	 2606.0	...
2107760	  789.0	  591.0	 2609.0	...
2107761	  789.4	  590.8	 2610.0	...
2107762	  789.7	  591.1	 2608.0	...
2107763	  789.6	  591.3	 2606.0	...
2107764	  789.5	  591.3	 2607.0	...
2107765	  789.7	  590.9	 2606.0	...
2107766	  789.8	  590.5	 2606.0	...
2107767	  789.9	  590.4	 2605.0	...
2107768	  790.0	  590.4	 2604.0	...
2107769	  790.1	  590.3	 2604.0	...
2107770	  790.3	  590.2	 2606.0	...
2107771	  790.3	  590.2	 2608.0	...
2107772	  790.3	  590.1	 2609.0	...
2107773	  790.2	  589.9	 2608.0	...
2107774	  790.0	  589.6	 2606.0	...
2107775	  789.8	  589.7	 2605.0	...
2107776	  789.8	  590.0	 2604.0	...
2107777	  789.8	  590.2	 2603.0	...
2107778	  789.8	  589.9	 2602.0	...
2107779	  790.0	  589.6	 2603.0	...
2107780	  790.2	  589.4	 2603.0	...
2107781	  790.5	  589.4	 2607.0	...
2107782	  790.4	  589.0	 2610.0	...
2107783	  790.3	  588.5	 2613.0	...
2107784	  790.2	  588.3	 2613.0	...
2107785	  790.1	  588.7	 2612.0	...
2107786	  790.1	  589.4	 2612.0	...
2107787	  790.1	  589.8	 2611.0	...
2107788	  790.1	  590.2	 2611.0	...
2107789	  790.3	  590.3	 2611.0	...
2107790	  790.4	  590.4	 2611.0	...
2107791	  790.6	  590.5	 2610.0	...
2107792	  790.7	  590.8	 2610.0	...
2107793	  790.7	  591.1	 2609.0	...
2107794	  790.6	  590.8	 2608.0	...
2107795	  790.5	  590.4	 2607.0	...
2107796	  790.5	  590.3	 2607.0	...
2107797	  790.5	  590.8	 2609.0	...
2107798	  790.5	  591.3	 2612.0	...
2107799	  790.2	  591.2	 2614.0	...
2107800	  789.9	  591.1	 2610.0	...
2107801	  789.8	  590.8	 2606.0	...
2107802	  790.1	  590.7	 2603.0	...
2107803	  790.2	  590.6	 2604.0	...
2107804	  790.1	  590.7	 2605.0	...
2107805	  790.0	  590.8	 2606.0	...
2107806	  790.0	  590.7	 2608.0	...
2107807	  790.0	  590.5	 2611.0	...
2107808	  790.0	  590.4	 2613.0	...
2107809	  790.1	  590.4	 2612.0	...
2107810	  790.2	  590.6	 2610.0	...
2107811	  790.1	  590.8	 2608.0	...
2107812	  790.1	  590.8	 2608.0	...
2107813	  790.0	  590.6	 2609.0	...
2107814	  790.0	  590.4	 2610.0	...
2107815	  790.0	  590.4	 2612.0	...
2107816	  790.0	  590.5	 2613.0	...
2107817	  789.7	  590.7	 2613.0	...
2107818	  789.1	  590.6	 2614.0	...
2107819	  788.5	  590.7	 2616.0	...
2107820	  788.4	  590.7	 2618.0	...
2107821	  788.5	  590.8	 2618.0	...
2107822	  788.4	  590.9	 2615.0	...
2107823	  788.1	  590.9	 2612.0	...
2107824	  788.0	  590.9	 2611.0	...
2107825	  788.4	  590.7	 2611.0	...
MSG	2107826 0000 _ Number On
2107826	  788.9	  590.5	 2609.0	...
2107827	  789.2	  590.4	 2607.0	...
2107828	  789.1	  590.4	 2606.0	...
2107829	  789.2	  590.3	 2608.0	...
2107830	  789.4	  590.2	 2609.0	...
2107831	  789.6	  590.1	 2610.0	...
2107832	  789.7	  590.1	 2610.0	...
2107833	  789.6	  589.8	 2610.0	...
2107834	  789.5	  589.4	 2610.0	...
2107835	  789.8	  588.7	 2610.0	...
2107836	  790.2	  588.5	 2609.0	...
2107837	  790.5	  588.3	 2608.0	...
2107838	  790.5	  588.6	 2608.0	...
2107839	  790.5	  589.0	 2607.0	...
2107840	  790.4	  589.3	 2607.0	...
2107841	  790.3	  589.5	 2610.0	...
2107842	  790.4	  589.5	 2613.0	...
2107843	  790.5	  589.5	 2617.0	...
2107844	  790.5	  589.4	 2617.0	...
2107845	  790.6	  589.4	 2617.0	...
2107846	  790.7	  589.4	 2614.0	...
2107847	  790.6	  589.5	 2611.0	...
2107848	  790.5	  589.7	 2610.0	...
2107849	  790.3	  589.9	 2610.0	...
2107850	  790.4	  589.7	 2612.0	...
2107851	  790.6	  589.5	 2612.0	...
2107852	  790.7	  589.2	 2612.0	...
2107853	  790.5	  589.3	 2612.0	...
2107854	  790.4	  589.3	 2612.0	...
2107855	  790.3	  589.2	 2611.0	...
2107856	  790.3	  588.9	 2611.0	...
2107857	  790.3	  588.7	 2614.0	...
2107858	  790.2	  588.7	 2617.0	...
2107859	  790.2	  588.8	 2619.0	...
2107860	  790.4	  588.7	 2618.0	...
2107861	  790.6	  588.6	 2615.0	...
2107862	  790.9	  588.8	 2613.0	...
2107863	  790.9	  589.0	 2613.0	...
2107864	  790.9	  589.2	 2613.0	...
2107865	  790.9	  589.2	 2614.0	...
2107866	  791.1	  589.1	 2612.0	...
2107867	  791.4	  589.0	 2610.0	...
2107868	  791.3	  588.9	 2609.0	...
2107869	  791.0	  588.9	 2608.0	...
2107870	  790.8	  588.9	 2612.0	...
2107871	  791.0	  589.1	 2618.0	...
2107872	  791.0	  589.4	 2623.0	...
2107873	  791.0	  589.4	 2625.0	...
2107874	  790.9	  589.2	 2625.0	...
2107875	  790.9	  589.0	 2620.0	...
2107876	  790.9	  589.0	 2616.0	...
2107877	  790.6	  589.0	 2615.0	...
2107878	  790.4	  589.1	 2618.0	...
2107879	  790.6	  589.2	 2622.0	...
2107880	  791.0	  589.3	 2624.0	...
2107881	  791.5	  589.2	 2624.0	...
2107882	  791.4	  588.9	 2625.0	...
2107883	  791.3	  588.7	 2624.0	...
2107884	  791.2	  589.0	 2623.0	...
2107885	  791.3	  589.4	 2622.0	...
2107886	  791.6	  589.6	 2622.0	...
2107887	  791.7	  589.4	 2622.0	...
2107888	  791.6	  589.4	 2624.0	...
2107889	  791.4	  589.6	 2626.0	...
2107890	  791.3	  589.3	 2628.0	...
2107891	  791.3	  588.7	 2628.0	...
2107892	  791.4	  587.9	 2628.0	...
2107893	  791.4	  587.9	 2628.0	...
2107894	  791.4	  587.8	 2627.0	...
2107895	  791.4	  588.1	 2626.0	...
2107896	  791.3	  588.3	 2626.0	...
2107897	  791.1	  588.6	 2628.0	...
2107898	  790.9	  588.8	 2629.0	...
2107899	  790.7	  589.1	 2629.0	...
2107900	  790.6	  589.2	 2629.0	...
2107901	  790.6	  588.8	 2629.0	...
2107902	  790.7	  588.4	 2629.0	...
2107903	  790.8	  587.9	 2629.0	...
2107904	  790.7	  587.9	 2630.0	...
2107905	  790.6	  587.9	 2631.0	...
2107906	  790.4	  587.8	 2631.0	...
2107907	  790.4	  587.7	 2632.0	...
2107908	  790.3	  588.0	 2632.0	...
2107909	  790.2	  588.4	 2632.0	...
2107910	  790.3	  588.9	 2632.0	...
2107911	  790.5	  589.1	 2632.0	...
2107912	  790.7	  589.1	 2633.0	...
2107913	  790.7	  588.8	 2633.0	...
2107914	  790.7	  588.6	 2631.0	...
2107915	  790.6	  588.6	 2629.0	...
2107916	  790.8	  588.7	 2629.0	...
2107917	  790.9	  589.0	 2631.0	...
2107918	  791.0	  589.2	 2634.0	...
2107919	  790.8	  589.4	 2634.0	...
2107920	  790.7	  589.4	 2634.0	...
2107921	  790.4	  589.3	 2633.0	...
2107922	  790.2	  589.2	 2633.0	...
2107923	  790.1	  589.1	 2635.0	...
2107924	  790.3	  588.9	 2636.0	...
2107925	  790.5	  588.7	 2638.0	...
2107926	  790.8	  589.1	 2639.0	...
2107927	  790.9	  589.8	 2639.0	...
2107928	  791.0	  590.4	 2638.0	...
2107929	  790.8	  590.4	 2636.0	...
2107930	  790.7	  590.4	 2635.0	...
2107931	  790.7	  590.4	 2636.0	...
2107932	  790.8	  590.1	 2636.0	...
2107933	  790.8	  589.8	 2637.0	...
2107934	  790.9	  589.4	 2637.0	...
2107935	  791.0	  589.2	 2637.0	...
2107936	  790.9	  589.1	 2640.0	...
2107937	  790.7	  589.1	 2643.0	...
2107938	  790.6	  589.2	 2645.0	...
2107939	  790.7	  589.9	 2645.0	...
2107940	  790.8	  590.5	 2645.0	...
2107941	  790.8	  591.0	 2644.0	...
2107942	  790.6	  591.0	 2643.0	...
2107943	  790.4	  590.9	 2641.0	...
2107944	  790.4	  590.7	 2641.0	...
2107945	  790.3	  590.2	 2640.0	...
2107946	  790.3	  589.8	 2639.0	...
2107947	  790.3	  589.5	 2639.0	...
2107948	  790.3	  590.0	 2642.0	...
2107949	  790.3	  590.5	 2646.0	...
2107950	  790.3	  590.9	 2647.0	...
2107951	  790.2	  590.6	 2646.0	...
2107952	  790.4	  590.1	 2644.0	...
2107953	  790.6	  589.6	 2644.0	...
2107954	  790.5	  589.4	 2643.0	...
2107955	  790.2	  589.3	 2642.0	...
2107956	  789.9	  589.2	 2644.0	...
2107957	  789.9	  589.0	 2648.0	...
2107958	  789.9	  589.2	 2652.0	...
2107959	  789.9	  589.4	 2653.0	...
2107960	  789.8	  589.7	 2652.0	...
2107961	  789.8	  589.9	 2651.0	...
2107962	  789.7	  590.1	 2650.0	...
2107963	  790.0	  590.3	 2650.0	...
2107964	  790.2	  590.3	 2650.0	...
2107965	  790.4	  590.2	 2650.0	...
2107966	  790.3	  590.1	 2650.0	...
2107967	  790.2	  590.0	 2650.0	...
2107968	  790.1	  590.0	 2650.0	...
2107969	  790.0	  589.6	 2647.0	...
2107970	  790.0	  589.1	 2644.0	...
2107971	  790.0	  588.8	 2642.0	...
2107972	  790.0	  589.1	 2643.0	...
2107973	  790.0	  589.7	 2646.0	...
2107974	  790.0	  590.2	 2649.0	...
2107975	  790.0	  590.4	 2650.0	...
2107976	  789.8	  590.3	 2650.0	...
2107977	  789.6	  590.4	 2650.0	...
2107978	  789.5	  590.4	 2650.0	...
2107979	  789.5	  590.5	 2651.0	...
2107980	  789.6	  590.7	 2651.0	...
2107981	  789.3	  590.8	 2652.0	...
2107982	  789.2	  591.0	 2655.0	...
2107983	  789.1	  590.9	 2657.0	...
2107984	  789.1	  590.5	 2656.0	...
2107985	  789.2	  590.1	 2655.0	...
2107986	  789.4	  589.8	 2654.0	...
2107987	  789.7	  589.9	 2655.0	...
2107988	  789.8	  590.0	 2656.0	...
2107989	  789.9	  590.4	 2656.0	...
2107990	  789.9	  590.7	 2656.0	...
2107991	  790.0	  590.9	 2656.0	...
2107992	  790.3	  590.7	 2656.0	...
2107993	  790.6	  590.5	 2656.0	...
2107994	  790.8	  590.4	 2658.0	...
2107995	  790.7	  590.7	 2661.0	...
2107996	  790.3	  591.1	 2662.0	...
2107997	  790.0	  591.4	 2662.0	...
2107998	  789.7	  591.4	 2661.0	...
2107999	  789.6	  591.3	 2663.0	...
2108000	  789.3	  591.3	 2665.0	...
2108001	  788.9	  591.2	 2668.0	...
2108002	  788.5	  591.1	 2670.0	...
2108003	  788.5	  590.8	 2667.0	...
2108004	  788.5	  590.5	 2663.0	...
2108005	  788.5	  590.6	 2659.0	...
2108006	  788.5	  591.0	 2659.0	...
2108007	  788.6	  591.4	 2660.0	...
2108008	  788.5	  591.4	 2664.0	...
2108009	  788.5	  591.2	 2668.0	...
2108010	  788.6	  591.3	 2670.0	...
2108011	  788.8	  591.5	 2669.0	...
2108012	  789.0	  591.7	 2668.0	...
2108013	  789.0	  591.7	 2666.0	...
2108014	  789.0	  591.6	 2665.0	...
2108015	  789.0	  591.6	 2662.0	...
2108016	  788.9	  591.6	 2660.0	...
2108017	  788.7	  591.6	 2662.0	...
2108018	  788.6	  591.6	 2667.0	...
2108019	  788.6	  591.6	 2668.0	...
2108020	  788.8	  591.6	 2666.0	...
2108021	  789.1	  591.5	 2664.0	...
2108022	  789.2	  591.4	 2665.0	...
2108023	  788.9	  591.3	 2666.0	...
2108024	  788.3	  591.2	 2666.0	...
2108025	  787.7	  591.2	 2667.0	...
2108026	  787.7	  591.3	 2667.0	...
2108027	  787.6	  591.6	 2667.0	...
2108028	  787.6	  591.9	 2668.0	...
2108029	  787.3	  592.0	 2668.0	...
2108030	  787.2	  592.0	 2670.0	...
2108031	  787.2	  592.0	 2672.0	...
2108032	  787.4	  592.0	 2674.0	...
2108033	  787.6	  591.8	 2675.0	...
2108034	  787.7	  591.5	 2674.0	...
2108035	  787.8	  591.2	 2673.0	...
2108036	  787.7	  591.2	 2673.0	...
2108037	  787.5	  591.1	 2672.0	...
2108038	  787.4	  590.9	 2672.0	...
2108039	  787.3	  590.7	 2671.0	...
2108040	  787.2	  590.7	 2671.0	...
2108041	  787.3	  590.5	 2671.0	...
2108042	  787.4	  590.3	 2671.0	...
2108043	  787.5	  590.1	 2671.0	...
2108044	  787.6	  590.3	 2671.0	...
2108045	  787.9	  590.5	 2670.0	...
2108046	  788.2	  590.7	 2670.0	...
2108047	  788.4	  591.1	 2670.0	...
2108048	  788.3	  591.5	 2671.0	...
2108049	  788.3	  591.7	 2670.0	...
2108050	  788.3	  591.7	 2670.0	...
2108051	  788.2	  591.6	 2670.0	...
2108052	  788.0	  591.6	 2671.0	...
2108053	  787.7	  591.6	 2672.0	...
2108054	  787.7	  591.4	 2672.0	...
2108055	  787.9	  591.2	 2671.0	...
2108056	  788.1	  590.8	 2670.0	...
2108057	  788.1	  590.6	 2670.0	...
2108058	  788.0	  590.4	 2670.0	...
2108059	  788.0	  590.8	 2671.0	...
2108060	  787.9	  591.3	 2673.0	...
2108061	  787.7	  591.7	 2674.0	...
2108062	  787.6	  591.6	 2675.0	...
2108063	  787.4	  591.4	 2675.0	...
2108064	  787.5	  591.1	 2674.0	...
2108065	  787.6	  590.9	 2675.0	...
2108066	  787.7	  590.9	 2676.0	...
2108067	  787.9	  591.0	 2677.0	...
2108068	  788.0	  591.0	 2678.0	...
2108069	  787.9	  590.9	 2678.0	...
2108070	  787.7	  590.8	 2678.0	...
2108071	  787.5	  591.1	 2678.0	...
2108072	  787.4	  591.3	 2679.0	...
2108073	  787.2	  591.4	 2677.0	...
2108074	  787.1	  591.2	 2674.0	...
2108075	  787.3	  591.0	 2672.0	...
2108076	  787.5	  590.8	 2672.0	...
2108077	  787.6	  590.8	 2671.0	...
2108078	  787.5	  590.8	 2671.0	...
2108079	  787.4	  590.7	 2671.0	...
2108080	  787.4	  590.6	 2674.0	...
2108081	  787.4	  590.5	 2676.0	...
2108082	  787.6	  590.6	 2678.0	...
2108083	  787.8	  590.7	 2679.0	...
2108084	  788.0	  590.9	 2679.0	...
2108085	  788.0	  590.9	 2678.0	...
2108086	  788.0	  591.0	 2678.0	...
2108087	  787.9	  591.1	 2679.0	...
2108088	  787.9	  590.7	 2679.0	...
2108089	  787.9	  590.2	 2679.0	...
2108090	  788.0	  590.0	 2677.0	...
2108091	  787.9	  590.2	 2677.0	...
2108092	  787.8	  590.5	 2678.0	...
2108093	  787.7	  590.4	 2679.0	...
2108094	  787.5	  590.5	 2677.0	...
2108095	  787.7	  590.4	 2675.0	...
2108096	  787.8	  590.3	 2673.0	...
2108097	  788.0	  590.2	 2672.0	...
2108098	  788.0	  590.3	 2674.0	...
2108099	  788.1	  590.5	 2674.0	...
2108100	  788.3	  590.6	 2676.0	...
2108101	  788.4	  590.6	 2675.0	...
2108102	  788.2	  590.7	 2676.0	...
2108103	  788.1	  590.9	 2677.0	...
2108104	  788.0	  591.5	 2678.0	...
2108105	  787.9	  592.1	 2678.0	...
2108106	  787.8	  592.6	 2677.0	...
2108107	  787.7	  592.6	 2676.0	...
2108108	  787.7	  592.2	 2676.0	...
2108109	  787.7	  591.8	 2677.0	...
2108110	  787.7	  591.3	 2679.0	...
2108111	  787.3	  591.3	 2679.0	...
2108112	  787.0	  591.1	 2677.0	...
2108113	  786.9	  590.9	 2676.0	...
2108114	  787.2	  591.0	 2676.0	...
2108115	  787.6	  591.4	 2677.0	...
2108116	  787.8	  591.8	 2678.0	...
2108117	  787.9	  591.9	 2678.0	...
2108118	  788.0	  591.9	 2676.0	...
2108119	  788.1	  592.0	 2674.0	...
2108120	  788.3	  592.2	 2673.0	...
2108121	  788.4	  592.2	 2673.0	...
2108122	  788.2	  592.1	 2675.0	...
2108123	  787.9	  592.4	 2678.0	...
2108124	  787.5	  592.8	 2680.0	...
2108125	  787.3	  593.3	 2680.0	...
2108126	  786.7	  593.6	 2680.0	...
2108127	  786.1	  593.8	 2679.0	...
2108128	  785.2	  593.8	 2679.0	...
EFIX R   2107042	2108128	1087	  785.5	  590.4	   2677
SSACC R  2108129
2108129	  784.0	  593.4	 2679.0	...
2108130	  781.9	  593.2	 2680.0	...
2108131	  779.5	  593.1	 2680.0	...
2108132	  777.2	  592.0	 2678.0	...
2108133	  775.5	  590.3	 2678.0	...
2108134	  773.5	  588.1	 2679.0	...
2108135	  771.9	  585.9	 2681.0	...
2108136	  770.7	  584.3	 2682.0	...
2108137	  770.4	  581.8	 2684.0	...
ESACC R  2108129	2108137	9	  784.0	  593.4	  770.4	  581.8	   0.38	     46
SFIX R   2108138
2108138	  770.1	  580.5	 2686.0	...
MSG	2108139 0000 _ Number Off
2108139	  769.7	  578.7	 2686.0	...
2108140	  769.5	  578.2	 2684.0	...
2108141	  770.0	  578.0	 2682.0	...
2108142	  770.8	  578.1	 2682.0	...
2108143	  771.8	  578.9	 2683.0	...
2108144	  773.3	  579.6	 2682.0	...
2108145	  775.0	  580.8	 2682.0	...
2108146	  777.1	  581.7	 2683.0	...
2108147	  778.5	  582.5	 2684.0	...
2108148	  780.2	  582.9	 2687.0	...
2108149	  781.6	  583.0	 2687.0	...
2108150	  782.3	  583.3	 2685.0	...
2108151	  782.8	  583.5	 2681.0	...
2108152	  782.8	  583.7	 2678.0	...
2108153	  782.9	  583.7	 2679.0	...
2108154	  782.7	  583.8	 2680.0	...
2108155	  782.4	  583.7	 2680.0	...
2108156	  782.2	  583.7	 2679.0	...
2108157	  781.8	  583.7	 2678.0	...
2108158	  781.5	  583.7	 2677.0	...
2108159	  781.0	  583.8	 2677.0	...
2108160	  781.0	  584.0	 2678.0	...
2108161	  780.6	  584.6	 2678.0	...
2108162	  780.2	  585.0	 2678.0	...
2108163	  779.9	  585.2	 2679.0	...
2108164	  779.6	  585.0	 2679.0	...
2108165	  779.2	  584.9	 2678.0	...
2108166	  778.8	  584.9	 2678.0	...
2108167	  778.9	  584.9	 2678.0	...
2108168	  779.0	  584.9	 2678.0	...
2108169	  779.0	  584.8	 2678.0	...
2108170	  778.7	  584.7	 2677.0	...
2108171	  778.4	  584.7	 2676.0	...
2108172	  778.3	  584.8	 2676.0	...
2108173	  778.5	  584.9	 2675.0	...
2108174	  778.5	  584.9	 2677.0	...
2108175	  778.2	  584.8	 2678.0	...
2108176	  778.0	  584.7	 2680.0	...
2108177	  778.1	  584.6	 2679.0	...
2108178	  778.4	  584.6	 2678.0	...
2108179	  778.5	  584.4	 2677.0	...
2108180	  778.6	  584.4	 2677.0	...
2108181	  778.7	  584.7	 2677.0	...
2108182	  778.7	  585.1	 2676.0	...
2108183	  778.6	  585.4	 2673.0	...
2108184	  778.5	  585.3	 2670.0	...
2108185	  778.6	  585.1	 2670.0	...
2108186	  778.8	  584.8	 2672.0	...
2108187	  779.0	  584.5	 2674.0	...
2108188	  778.8	  584.2	 2675.0	...
2108189	  778.5	  584.2	 2676.0	...
2108190	  778.2	  584.1	 2676.0	...
2108191	  777.9	  584.0	 2676.0	...
2108192	  777.7	  583.8	 2676.0	...
2108193	  777.6	  584.0	 2676.0	...
2108194	  777.9	  584.2	 2675.0	...
2108195	  778.6	  584.3	 2672.0	...
2108196	  779.0	  584.1	 2670.0	...
2108197	  779.2	  583.9	 2669.0	...
2108198	  779.2	  583.8	 2670.0	...
2108199	  779.2	  583.7	 2672.0	...
2108200	  779.1	  583.7	 2672.0	...
2108201	  779.1	  584.1	 2672.0	...
2108202	  779.0	  584.6	 2672.0	...
2108203	  778.9	  585.4	 2672.0	...
2108204	  778.8	  585.5	 2671.0	...
2108205	  778.7	  585.5	 2671.0	...
2108206	  778.7	  585.3	 2672.0	...
2108207	  778.7	  585.1	 2673.0	...
2108208	  778.8	  585.0	 2673.0	...
2108209	  778.9	  585.2	 2673.0	...
2108210	  779.0	  585.3	 2672.0	...
2108211	  779.1	  585.7	 2672.0	...
2108212	  778.9	  585.9	 2672.0	...
2108213	  778.6	  585.8	 2672.0	...
2108214	  778.5	  585.2	 2671.0	...
2108215	  778.5	  584.6	 2670.0	...
2108216	  778.7	  584.1	 2670.0	...
2108217	  778.8	  584.0	 2669.0	...
2108218	  778.8	  583.8	 2669.0	...
2108219	  778.8	  583.8	 2668.0	...
2108220	  778.8	  584.3	 2665.0	...
2108221	  778.8	  585.0	 2663.0	...
2108222	  778.7	  585.7	 2661.0	...
2108223	  778.9	  585.7	 2662.0	...
2108224	  779.0	  585.7	 2663.0	...
2108225	  778.8	  585.6	 2664.0	...
2108226	  778.4	  585.1	 2661.0	...
2108227	  778.2	  584.5	 2659.0	...
2108228	  778.3	  584.2	 2658.0	...
2108229	  778.6	  584.4	 2659.0	...
2108230	  778.8	  584.6	 2660.0	...
2108231	  779.0	  584.6	 2661.0	...
2108232	  779.3	  584.7	 2661.0	...
2108233	  779.3	  584.7	 2661.0	...
2108234	  779.2	  584.8	 2662.0	...
2108235	  779.1	  584.9	 2663.0	...
2108236	  778.9	  584.8	 2665.0	...
2108237	  778.9	  584.6	 2667.0	...
2108238	  778.8	  584.4	 2669.0	...
2108239	  778.7	  584.5	 2667.0	...
2108240	  778.6	  584.6	 2666.0	...
2108241	  778.8	  584.8	 2665.0	...
2108242	  779.1	  584.9	 2666.0	...
2108243	  779.3	  585.0	 2665.0	...
2108244	  779.2	  585.0	 2665.0	...
2108245	  779.2	  585.0	 2664.0	...
2108246	  779.3	  585.0	 2662.0	...
2108247	  779.0	  585.2	 2659.0	...
2108248	  778.7	  585.3	 2659.0	...
2108249	  778.7	  585.4	 2659.0	...
2108250	  779.1	  585.3	 2660.0	...
2108251	  779.1	  585.2	 2661.0	...
2108252	  778.8	  585.2	 2662.0	...
2108253	  778.4	  585.2	 2660.0	...
2108254	  778.3	  585.3	 2657.0	...
2108255	  778.2	  585.4	 2654.0	...
2108256	  778.4	  585.5	 2656.0	...
2108257	  778.5	  585.5	 2658.0	...
2108258	  778.4	  585.4	 2659.0	...
2108259	  778.4	  585.4	 2659.0	...
2108260	  778.5	  585.4	 2659.0	...
2108261	  778.4	  585.3	 2659.0	...
2108262	  778.4	  585.3	 2659.0	...
2108263	  778.3	  585.4	 2658.0	...
2108264	  778.3	  585.4	 2656.0	...
2108265	  778.2	  585.3	 2655.0	...
2108266	  778.3	  585.2	 2654.0	...
2108267	  778.2	  585.2	 2654.0	...
2108268	  778.1	  585.1	 2654.0	...
2108269	  778.2	  585.0	 2654.0	...
2108270	  778.5	  585.0	 2653.0	...
2108271	  778.8	  585.2	 2653.0	...
2108272	  779.0	  585.3	 2654.0	...
2108273	  779.0	  585.5	 2655.0	...
2108274	  779.0	  585.7	 2656.0	...
2108275	  778.8	  585.8	 2656.0	...
2108276	  778.6	  585.8	 2655.0	...
2108277	  778.9	  585.7	 2654.0	...
2108278	  779.4	  585.7	 2654.0	...
2108279	  779.6	  585.1	 2654.0	...
2108280	  779.3	  584.7	 2653.0	...
2108281	  779.0	  584.5	 2653.0	...
2108282	  779.0	  584.8	 2653.0	...
2108283	  779.1	  585.0	 2652.0	...
2108284	  779.0	  585.0	 2652.0	...
2108285	  778.9	  585.2	 2652.0	...
2108286	  778.9	  585.4	 2652.0	...
2108287	  779.1	  585.6	 2652.0	...
2108288	  779.3	  585.5	 2651.0	...
2108289	  779.4	  585.3	 2651.0	...
2108290	  779.3	  585.0	 2651.0	...
2108291	  779.3	  584.8	 2650.0	...
2108292	  779.3	  584.6	 2650.0	...
2108293	  779.1	  584.6	 2651.0	...
2108294	  779.1	  584.7	 2652.0	...
2108295	  779.2	  584.8	 2655.0	...
2108296	  779.5	  584.8	 2657.0	...
2108297	  779.6	  584.8	 2658.0	...
2108298	  779.6	  584.6	 2658.0	...
2108299	  779.7	  584.4	 2658.0	...
2108300	  779.5	  584.2	 2657.0	...
2108301	  779.2	  584.6	 2657.0	...
2108302	  778.9	  584.9	 2658.0	...
2108303	  778.9	  585.2	 2656.0	...
2108304	  778.7	  585.1	 2653.0	...
2108305	  778.6	  584.9	 2651.0	...
2108306	  779.0	  584.7	 2651.0	...
2108307	  779.5	  584.5	 2651.0	...
2108308	  780.1	  584.3	 2651.0	...
2108309	  780.1	  584.3	 2651.0	...
2108310	  780.1	  584.5	 2650.0	...
2108311	  780.0	  584.7	 2650.0	...
2108312	  780.0	  584.5	 2649.0	...
2108313	  780.1	  584.3	 2648.0	...
2108314	  780.1	  584.0	 2648.0	...
2108315	  780.1	  584.1	 2649.0	...
2108316	  780.0	  584.2	 2650.0	...
2108317	  779.8	  584.3	 2650.0	...
2108318	  779.7	  584.2	 2649.0	...
2108319	  779.6	  584.2	 2648.0	...
2108320	  779.6	  584.1	 2648.0	...
2108321	  779.8	  584.1	 2649.0	...
2108322	  780.0	  584.1	 2651.0	...
2108323	  780.1	  584.4	 2652.0	...
2108324	  780.2	  584.7	 2653.0	...
2108325	  780.3	  584.9	 2653.0	...
2108326	  780.5	  584.9	 2652.0	...
2108327	  780.5	  584.7	 2652.0	...
2108328	  780.2	  584.5	 2651.0	...
2108329	  779.9	  584.2	 2651.0	...
2108330	  779.7	  584.3	 2651.0	...
2108331	  779.7	  584.4	 2650.0	...
2108332	  779.8	  584.5	 2649.0	...
2108333	  779.9	  584.6	 2648.0	...
2108334	  779.8	  584.5	 2648.0	...
2108335	  779.7	  584.4	 2648.0	...
2108336	  779.5	  584.3	 2648.0	...
2108337	  779.5	  584.3	 2648.0	...
2108338	  779.5	  584.8	 2649.0	...
2108339	  779.4	  585.2	 2649.0	...
2108340	  779.3	  585.4	 2649.0	...
2108341	  779.3	  584.9	 2649.0	...
2108342	  779.3	  584.2	 2648.0	...
2108343	  779.4	  583.6	 2647.0	...
2108344	  779.4	  583.3	 2645.0	...
2108345	  779.4	  583.3	 2644.0	...
2108346	  779.7	  583.8	 2644.0	...
2108347	  780.1	  584.3	 2647.0	...
2108348	  780.2	  584.8	 2650.0	...
2108349	  780.0	  584.7	 2651.0	...
2108350	  779.9	  584.6	 2651.0	...
MSG	2108351 0000 _ Number On
2108351	  779.9	  584.6	 2651.0	...
2108352	  779.9	  584.6	 2650.0	...
2108353	  780.1	  584.6	 2648.0	...
2108354	  780.4	  584.7	 2645.0	...
2108355	  780.6	  584.8	 2644.0	...
2108356	  780.5	  585.0	 2643.0	...
2108357	  780.3	  585.1	 2643.0	...
2108358	  780.2	  585.2	 2643.0	...
2108359	  780.3	  585.3	 2643.0	...
2108360	  780.5	  585.4	 2644.0	...
2108361	  780.3	  585.3	 2643.0	...
2108362	  780.2	  585.1	 2643.0	...
2108363	  780.0	  585.0	 2643.0	...
2108364	  780.0	  585.0	 2642.0	...
2108365	  779.9	  585.0	 2642.0	...
2108366	  780.0	  585.0	 2642.0	...
2108367	  780.1	  585.0	 2642.0	...
2108368	  780.2	  584.9	 2643.0	...
2108369	  780.2	  584.7	 2643.0	...
2108370	  780.0	  584.6	 2643.0	...
2108371	  779.8	  584.6	 2643.0	...
2108372	  779.8	  584.7	 2643.0	...
2108373	  780.2	  585.0	 2643.0	...
2108374	  780.5	  585.2	 2642.0	...
2108375	  780.6	  585.3	 2642.0	...
2108376	  780.7	  585.7	 2642.0	...
2108377	  780.8	  586.1	 2642.0	...
2108378	  780.8	  586.2	 2641.0	...
2108379	  780.7	  585.9	 2641.0	...
2108380	  780.6	  585.6	 2641.0	...
2108381	  780.5	  585.6	 2641.0	...
2108382	  780.4	  585.5	 2641.0	...
2108383	  780.4	  585.4	 2640.0	...
2108384	  780.4	  585.3	 2640.0	...
2108385	  780.4	  585.2	 2640.0	...
2108386	  780.3	  585.1	 2640.0	...
2108387	  780.3	  585.1	 2640.0	...
2108388	  780.4	  585.4	 2642.0	...
2108389	  780.5	  585.7	 2644.0	...
2108390	  780.7	  585.9	 2644.0	...
2108391	  780.8	  585.8	 2642.0	...
2108392	  780.9	  585.7	 2640.0	...
2108393	  780.9	  585.8	 2638.0	...
2108394	  780.9	  585.9	 2638.0	...
2108395	  781.0	  586.0	 2638.0	...
2108396	  781.0	  585.9	 2638.0	...
2108397	  781.0	  586.0	 2640.0	...
2108398	  781.0	  586.0	 2642.0	...
2108399	  780.8	  586.0	 2644.0	...
2108400	  780.6	  585.9	 2645.0	...
2108401	  780.8	  585.6	 2644.0	...
2108402	  781.1	  585.3	 2642.0	...
2108403	  781.4	  585.1	 2641.0	...
2108404	  781.4	  585.3	 2641.0	...
2108405	  781.3	  585.7	 2639.0	...
2108406	  781.3	  586.1	 2637.0	...
2108407	  781.2	  586.0	 2635.0	...
2108408	  781.1	  585.9	 2635.0	...
2108409	  781.0	  585.9	 2634.0	...
2108410	  781.0	  585.8	 2634.0	...
2108411	  781.0	  585.8	 2634.0	...
2108412	  781.3	  585.8	 2635.0	...
2108413	  781.6	  585.9	 2633.0	...
2108414	  782.0	  586.0	 2632.0	...
2108415	  782.0	  586.2	 2630.0	...
2108416	  781.9	  586.2	 2629.0	...
2108417	  781.7	  586.3	 2629.0	...
2108418	  781.4	  586.1	 2629.0	...
2108419	  781.3	  585.8	 2629.0	...
2108420	  781.2	  585.6	 2629.0	...
2108421	  781.2	  585.6	 2628.0	...
2108422	  781.2	  585.9	 2627.0	...
2108423	  781.2	  586.1	 2625.0	...
2108424	  781.2	  586.0	 2626.0	...
2108425	  781.2	  586.0	 2627.0	...
2108426	  781.2	  586.0	 2628.0	...
2108427	  781.2	  586.0	 2626.0	...
2108428	  781.2	  586.0	 2625.0	...
2108429	  781.3	  586.1	 2623.0	...
2108430	  781.6	  586.1	 2623.0	...
2108431	  781.7	  585.9	 2622.0	...
2108432	  781.8	  585.8	 2621.0	...
2108433	  781.8	  585.7	 2622.0	...
2108434	  781.6	  585.8	 2626.0	...
2108435	  781.5	  586.1	 2631.0	...
2108436	  781.5	  586.3	 2630.0	...
2108437	  781.6	  586.5	 2625.0	...
2108438	  781.9	  586.7	 2623.0	...
2108439	  782.0	  586.7	 2626.0	...
2108440	  782.1	  586.7	 2626.0	...
2108441	  781.9	  586.6	 2624.0	...
2108442	  781.8	  586.7	 2622.0	...
2108443	  781.8	  587.1	 2623.0	...
2108444	  782.0	  587.4	 2623.0	...
2108445	  782.2	  587.4	 2624.0	...
2108446	  782.4	  587.1	 2624.0	...
2108447	  782.4	  586.9	 2624.0	...
2108448	  782.5	  586.4	 2624.0	...
2108449	  782.6	  585.9	 2624.0	...
2108450	  782.5	  585.5	 2624.0	...
2108451	  782.3	  585.7	 2624.0	...
2108452	  782.1	  586.5	 2624.0	...
2108453	  782.2	  587.1	 2623.0	...
2108454	  782.3	  587.7	 2621.0	...
2108455	  782.6	  588.0	 2621.0	...
2108456	  783.0	  588.3	 2620.0	...
2108457	  783.3	  588.4	 2620.0	...
2108458	  783.2	  588.3	 2621.0	...
2108459	  783.1	  588.0	 2621.0	...
2108460	  783.0	  587.8	 2621.0	...
2108461	  782.8	  587.6	 2621.0	...
2108462	  782.6	  587.9	 2620.0	...
2108463	  782.6	  588.2	 2619.0	...
2108464	  782.5	  588.4	 2618.0	...
2108465	  782.5	  588.3	 2617.0	...
2108466	  782.4	  588.1	 2616.0	...
2108467	  782.5	  588.1	 2617.0	...
2108468	  782.5	  587.9	 2617.0	...
2108469	  782.5	  587.6	 2617.0	...
2108470	  782.5	  587.1	 2616.0	...
2108471	  782.4	  586.8	 2615.0	...
2108472	  782.2	  586.9	 2614.0	...
2108473	  782.1	  587.1	 2613.0	...
2108474	  782.0	  587.2	 2613.0	...
2108475	  781.9	  587.3	 2612.0	...
2108476	  781.9	  587.3	 2611.0	...
2108477	  782.1	  587.3	 2610.0	...
2108478	  782.4	  587.2	 2609.0	...
2108479	  782.8	  587.0	 2609.0	...
2108480	  783.1	  586.7	 2609.0	...
2108481	  783.2	  586.5	 2609.0	...
2108482	  783.2	  586.6	 2608.0	...
2108483	  783.2	  586.9	 2609.0	...
2108484	  783.1	  587.2	 2612.0	...
2108485	  783.2	  587.4	 2614.0	...
2108486	  783.3	  587.7	 2613.0	...
2108487	  783.3	  587.8	 2611.0	...
2108488	  783.3	  587.8	 2610.0	...
2108489	  783.0	  587.6	 2610.0	...
2108490	  782.7	  587.7	 2610.0	...
2108491	  782.6	  587.7	 2610.0	...
2108492	  782.7	  587.8	 2613.0	...
2108493	  782.9	  588.4	 2616.0	...
2108494	  783.0	  589.0	 2618.0	...
2108495	  783.0	  589.5	 2618.0	...
2108496	  782.9	  589.0	 2618.0	...
2108497	  782.8	  588.6	 2620.0	...
2108498	  783.1	  588.1	 2621.0	...
2108499	  783.3	  588.2	 2618.0	...
2108500	  783.4	  588.4	 2614.0	...
2108501	  783.1	  589.0	 2610.0	...
2108502	  782.8	  589.5	 2612.0	...
2108503	  783.1	  589.7	 2613.0	...
2108504	  783.5	  589.6	 2613.0	...
2108505	  783.8	  589.6	 2612.0	...
2108506	  783.8	  589.7	 2610.0	...
2108507	  783.7	  589.6	 2607.0	...
2108508	  783.6	  589.3	 2604.0	...
2108509	  783.5	  588.9	 2604.0	...
2108510	  783.5	  588.8	 2605.0	...
2108511	  783.5	  588.9	 2606.0	...
2108512	  783.8	  588.9	 2607.0	...
2108513	  784.1	  588.9	 2607.0	...
2108514	  784.3	  588.9	 2607.0	...
2108515	  784.3	  588.9	 2606.0	...
2108516	  784.2	  589.0	 2605.0	...
2108517	  784.2	  589.1	 2605.0	...
2108518	  784.1	  589.1	 2604.0	...
2108519	  784.2	  589.0	 2604.0	...
2108520	  784.3	  589.2	 2603.0	...
2108521	  784.5	  589.5	 2602.0	...
2108522	  784.6	  589.9	 2602.0	...
2108523	  784.6	  590.0	 2602.0	...
2108524	  784.5	  590.2	 2602.0	...
2108525	  784.2	  590.3	 2602.0	...
2108526	  784.0	  590.2	 2601.0	...
2108527	  783.8	  590.1	 2600.0	...
2108528	  783.7	  590.0	 2599.0	...
2108529	  783.6	  589.9	 2600.0	...
2108530	  783.9	  589.8	 2602.0	...
2108531	  784.2	  589.6	 2601.0	...
2108532	  784.6	  589.7	 2599.0	...
2108533	  784.5	  589.6	 2598.0	...
2108534	  784.5	  589.7	 2598.0	...
2108535	  784.6	  589.6	 2599.0	...
2108536	  784.7	  589.6	 2599.0	...
2108537	  784.6	  589.5	 2599.0	...
2108538	  784.4	  589.4	 2599.0	...
2108539	  784.5	  589.4	 2598.0	...
2108540	  784.9	  589.4	 2597.0	...
2108541	  785.0	  590.0	 2597.0	...
2108542	  784.8	  590.7	 2598.0	...
2108543	  784.5	  590.9	 2600.0	...
2108544	  784.6	  590.5	 2600.0	...
2108545	  784.5	  589.9	 2600.0	...
2108546	  784.5	  589.8	 2600.0	...
2108547	  784.6	  589.7	 2599.0	...
2108548	  784.6	  589.7	 2597.0	...
2108549	  784.5	  589.7	 2596.0	...
2108550	  784.5	  590.0	 2595.0	...
2108551	  784.6	  590.2	 2595.0	...
2108552	  784.7	  590.4	 2595.0	...
2108553	  784.7	  590.5	 2597.0	...
2108554	  784.7	  590.6	 2598.0	...
2108555	  784.8	  590.2	 2598.0	...
2108556	  784.9	  589.7	 2597.0	...
2108557	  784.9	  589.2	 2596.0	...
2108558	  785.0	  589.6	 2597.0	...
2108559	  784.7	  590.1	 2598.0	...
2108560	  784.5	  590.5	 2599.0	...
2108561	  784.7	  590.5	 2598.0	...
2108562	  785.0	  590.2	 2596.0	...
2108563	  785.3	  590.0	 2595.0	...
2108564	  785.2	  589.8	 2595.0	...
2108565	  785.3	  589.8	 2593.0	...
2108566	  785.2	  589.9	 2591.0	...
2108567	  784.9	  589.6	 2589.0	...
2108568	  784.6	  589.3	 2590.0	...
2108569	  784.5	  589.0	 2590.0	...
2108570	  784.7	  589.0	 2589.0	...
2108571	  784.9	  589.1	 2590.0	...
2108572	  785.0	  589.2	 2592.0	...
2108573	  785.0	  589.3	 2594.0	...
2108574	  785.1	  589.3	 2593.0	...
2108575	  785.2	  589.2	 2593.0	...
2108576	  785.3	  589.2	 2593.0	...
2108577	  785.3	  589.2	 2592.0	...
2108578	  785.3	  589.0	 2593.0	...
2108579	  785.5	  588.9	 2593.0	...
2108580	  785.7	  589.2	 2594.0	...
2108581	  785.9	  589.7	 2594.0	...
2108582	  785.9	  590.1	 2595.0	...
2108583	  785.9	  590.0	 2596.0	...
2108584	  785.9	  589.6	 2595.0	...
2108585	  785.7	  589.5	 2594.0	...
2108586	  785.4	  589.2	 2594.0	...
2108587	  785.2	  589.1	 2594.0	...
2108588	  785.3	  589.0	 2595.0	...
2108589	  785.4	  589.0	 2597.0	...
2108590	  785.3	  589.0	 2595.0	...
2108591	  785.3	  589.1	 2593.0	...
2108592	  785.2	  589.1	 2590.0	...
2108593	  785.2	  589.2	 2590.0	...
2108594	  785.4	  589.2	 2590.0	...
2108595	  785.6	  589.4	 2590.0	...
2108596	  785.9	  589.7	 2590.0	...
2108597	  786.1	  590.1	 2590.0	...
2108598	  785.9	  590.3	 2590.0	...
2108599	  785.6	  590.4	 2591.0	...
2108600	  785.4	  590.6	 2592.0	...
2108601	  785.5	  590.7	 2593.0	...
2108602	  785.5	  590.8	 2594.0	...
2108603	  785.5	  590.6	 2594.0	...
2108604	  785.4	  590.5	 2593.0	...
2108605	  785.4	  590.5	 2593.0	...
2108606	  785.5	  590.4	 2593.0	...
2108607	  785.6	  590.3	 2594.0	...
2108608	  785.8	  590.2	 2595.0	...
2108609	  786.0	  590.4	 2596.0	...
2108610	  786.1	  590.7	 2596.0	...
2108611	  786.2	  591.2	 2595.0	...
2108612	  786.1	  591.4	 2594.0	...
2108613	  786.1	  591.4	 2593.0	...
2108614	  786.2	  591.2	 2594.0	...
2108615	  786.2	  590.5	 2596.0	...
2108616	  786.2	  589.9	 2595.0	...
2108617	  786.0	  589.5	 2593.0	...
2108618	  785.9	  589.5	 2592.0	...
2108619	  785.8	  589.5	 2593.0	...
2108620	  785.7	  589.3	 2594.0	...
2108621	  785.6	  589.1	 2595.0	...
2108622	  785.5	  588.9	 2595.0	...
2108623	  785.5	  588.9	 2594.0	...
2108624	  785.4	  588.8	 2593.0	...
2108625	  785.5	  588.7	 2592.0	...
2108626	  785.5	  588.6	 2593.0	...
2108627	  785.5	  588.5	 2594.0	...
2108628	  785.6	  588.5	 2595.0	...
2108629	  785.6	  588.7	 2596.0	...
2108630	  785.7	  588.9	 2595.0	...
2108631	  785.8	  589.1	 2593.0	...
2108632	  785.9	  588.8	 2590.0	...
2108633	  785.8	  588.6	 2590.0	...
2108634	  785.8	  588.4	 2592.0	...
2108635	  785.7	  588.5	 2594.0	...
2108636	  785.8	  588.4	 2595.0	...
2108637	  785.7	  588.4	 2594.0	...
2108638	  785.5	  588.5	 2593.0	...
2108639	  785.4	  588.6	 2593.0	...
2108640	  785.5	  588.6	 2596.0	...
2108641	  785.5	  588.5	 2598.0	...
2108642	  785.6	  588.4	 2597.0	...
2108643	  785.6	  588.3	 2594.0	...
2108644	  785.6	  588.4	 2591.0	...
2108645	  785.5	  588.3	 2592.0	...
2108646	  785.4	  588.3	 2593.0	...
2108647	  785.5	  588.4	 2594.0	...
2108648	  785.5	  588.5	 2594.0	...
2108649	  785.5	  588.7	 2593.0	...
2108650	  785.7	  588.6	 2592.0	...
2108651	  785.9	  588.4	 2592.0	...
2108652	  786.1	  588.2	 2591.0	...
2108653	  785.7	  588.2	 2590.0	...
2108654	  785.4	  588.2	 2590.0	...
MSG	2108655 0000 _ Number Off
2108655	  785.2	  588.3	 2591.0	...
2108656	  785.3	  588.3	 2591.0	...
2108657	  785.3	  587.9	 2590.0	...
2108658	  785.4	  587.7	 2589.0	...
2108659	  785.2	  587.4	 2590.0	...
2108660	  785.1	  587.5	 2590.0	...
2108661	  785.1	  587.7	 2592.0	...
2108662	  785.1	  587.7	 2594.0	...
2108663	  785.1	  587.8	 2597.0	...
2108664	  785.0	  588.0	 2597.0	...
2108665	  784.9	  588.2	 2597.0	...
2108666	  785.1	  588.3	 2597.0	...
2108667	  785.2	  588.3	 2598.0	...
2108668	  785.4	  588.2	 2600.0	...
2108669	  785.4	  588.2	 2600.0	...
2108670	  785.4	  588.4	 2599.0	...
2108671	  785.3	  588.9	 2598.0	...
2108672	  785.3	  589.3	 2597.0	...
2108673	  785.2	  589.4	 2596.0	...
2108674	  785.2	  589.4	 2596.0	...
2108675	  785.2	  589.4	 2597.0	...
2108676	  785.2	  589.5	 2597.0	...
2108677	  785.1	  589.6	 2597.0	...
2108678	  785.0	  589.8	 2597.0	...
2108679	  784.8	  589.8	 2601.0	...
2108680	  784.8	  589.8	 2604.0	...
2108681	  784.8	  589.7	 2607.0	...
2108682	  784.7	  589.6	 2606.0	...
2108683	  784.6	  589.4	 2606.0	...
2108684	  784.4	  589.2	 2606.0	...
2108685	  784.2	  589.1	 2606.0	...
2108686	  784.1	  589.2	 2608.0	...
2108687	  784.4	  589.5	 2609.0	...
2108688	  784.7	  589.8	 2609.0	...
2108689	  784.8	  589.9	 2608.0	...
2108690	  784.8	  589.9	 2606.0	...
2108691	  784.7	  589.8	 2606.0	...
2108692	  784.7	  589.5	 2606.0	...
2108693	  784.6	  589.0	 2605.0	...
2108694	  784.6	  588.7	 2605.0	...
2108695	  784.6	  588.9	 2605.0	...
2108696	  784.6	  589.1	 2605.0	...
2108697	  784.6	  589.7	 2606.0	...
2108698	  784.5	  589.9	 2604.0	...
2108699	  784.6	  590.1	 2603.0	...
2108700	  784.8	  590.0	 2601.0	...
2108701	  784.9	  590.1	 2601.0	...
2108702	  784.9	  590.2	 2601.0	...
2108703	  784.9	  590.3	 2601.0	...
2108704	  784.8	  590.2	 2601.0	...
2108705	  784.7	  589.8	 2602.0	...
2108706	  784.5	  589.5	 2604.0	...
2108707	  784.4	  589.4	 2605.0	...
2108708	  784.3	  589.6	 2606.0	...
2108709	  784.1	  589.8	 2606.0	...
2108710	  783.8	  589.8	 2607.0	...
2108711	  783.5	  589.7	 2608.0	...
2108712	  783.5	  589.5	 2610.0	...
2108713	  783.6	  589.3	 2610.0	...
2108714	  784.0	  589.3	 2608.0	...
2108715	  784.3	  589.3	 2606.0	...
2108716	  784.6	  589.4	 2606.0	...
2108717	  784.5	  589.5	 2606.0	...
2108718	  784.3	  589.8	 2606.0	...
2108719	  784.1	  590.0	 2606.0	...
2108720	  783.7	  590.3	 2605.0	...
2108721	  783.5	  590.3	 2606.0	...
2108722	  783.3	  590.4	 2608.0	...
2108723	  783.3	  590.2	 2609.0	...
2108724	  783.4	  589.9	 2610.0	...
2108725	  783.6	  589.6	 2610.0	...
2108726	  783.7	  589.3	 2611.0	...
2108727	  783.7	  589.2	 2612.0	...
2108728	  783.9	  589.3	 2612.0	...
2108729	  784.2	  589.4	 2615.0	...
2108730	  784.5	  589.4	 2617.0	...
2108731	  784.5	  589.5	 2618.0	...
2108732	  784.2	  589.8	 2617.0	...
2108733	  784.1	  590.2	 2616.0	...
2108734	  784.0	  590.2	 2618.0	...
2108735	  784.2	  589.8	 2619.0	...
2108736	  784.3	  589.6	 2620.0	...
2108737	  784.1	  589.7	 2619.0	...
2108738	  783.9	  589.7	 2618.0	...
2108739	  783.6	  589.7	 2618.0	...
2108740	  783.5	  589.7	 2619.0	...
2108741	  783.5	  589.7	 2619.0	...
2108742	  783.5	  589.8	 2619.0	...
2108743	  783.6	  589.9	 2619.0	...
2108744	  783.7	  589.9	 2619.0	...
2108745	  783.8	  589.8	 2618.0	...
2108746	  783.7	  589.5	 2618.0	...
2108747	  783.6	  589.2	 2618.0	...
2108748	  783.5	  589.0	 2618.0	...
2108749	  783.4	  589.0	 2618.0	...
2108750	  783.4	  589.0	 2618.0	...
2108751	  783.6	  589.4	 2618.0	...
2108752	  783.7	  589.7	 2620.0	...
2108753	  783.8	  590.0	 2624.0	...
2108754	  783.7	  589.9	 2627.0	...
2108755	  783.6	  589.5	 2630.0	...
2108756	  783.5	  589.2	 2631.0	...
2108757	  783.4	  588.8	 2631.0	...
2108758	  783.4	  588.8	 2631.0	...
2108759	  783.3	  588.7	 2629.0	...
2108760	  783.3	  588.9	 2629.0	...
2108761	  783.3	  589.1	 2629.0	...
2108762	  783.3	  589.2	 2629.0	...
2108763	  783.1	  589.3	 2630.0	...
2108764	  783.0	  589.4	 2631.0	...
2108765	  782.9	  589.6	 2632.0	...
2108766	  783.0	  589.4	 2632.0	...
2108767	  783.0	  589.2	 2632.0	...
2108768	  783.0	  588.8	 2631.0	...
2108769	  782.9	  588.4	 2630.0	...
2108770	  782.7	  588.0	 2629.0	...
2108771	  782.9	  587.8	 2629.0	...
2108772	  783.1	  587.6	 2628.0	...
2108773	  783.3	  587.5	 2627.0	...
2108774	  783.3	  587.4	 2626.0	...
2108775	  783.3	  587.2	 2627.0	...
2108776	  783.3	  587.0	 2628.0	...
2108777	  783.4	  586.9	 2631.0	...
2108778	  783.5	  587.0	 2633.0	...
2108779	  783.5	  587.1	 2634.0	...
2108780	  783.6	  587.3	 2634.0	...
2108781	  783.6	  587.6	 2633.0	...
2108782	  783.7	  587.8	 2634.0	...
2108783	  783.6	  587.5	 2635.0	...
2108784	  783.5	  587.2	 2636.0	...
2108785	  783.2	  586.9	 2635.0	...
2108786	  782.9	  587.0	 2635.0	...
2108787	  782.7	  586.9	 2635.0	...
2108788	  782.8	  586.8	 2634.0	...
2108789	  782.9	  587.0	 2633.0	...
2108790	  782.9	  587.3	 2633.0	...
2108791	  782.8	  587.6	 2633.0	...
2108792	  782.8	  587.7	 2633.0	...
2108793	  782.7	  587.8	 2632.0	...
2108794	  782.5	  588.0	 2634.0	...
2108795	  782.2	  588.3	 2636.0	...
2108796	  781.8	  588.2	 2638.0	...
2108797	  781.7	  587.8	 2639.0	...
2108798	  781.6	  588.0	 2642.0	...
2108799	  781.6	  588.5	 2646.0	...
2108800	  781.6	  588.5	 2648.0	...
2108801	  781.6	  587.9	 2645.0	...
2108802	  781.7	  587.6	 2642.0	...
2108803	  781.8	  587.8	 2641.0	...
2108804	  781.9	  588.1	 2644.0	...
2108805	  781.9	  588.1	 2648.0	...
2108806	  782.0	  587.9	 2650.0	...
2108807	  782.0	  587.6	 2649.0	...
2108808	  782.0	  587.4	 2647.0	...
2108809	  782.0	  587.3	 2646.0	...
2108810	  782.0	  587.3	 2645.0	...
2108811	  782.0	  587.4	 2646.0	...
2108812	  781.8	  587.4	 2647.0	...
2108813	  781.6	  587.2	 2649.0	...
2108814	  781.4	  586.9	 2648.0	...
2108815	  781.3	  586.7	 2648.0	...
2108816	  781.3	  586.7	 2647.0	...
2108817	  781.4	  587.1	 2648.0	...
2108818	  781.6	  587.5	 2649.0	...
2108819	  781.9	  587.8	 2649.0	...
2108820	  782.3	  587.7	 2649.0	...
2108821	  782.5	  587.7	 2648.0	...
2108822	  782.6	  587.8	 2647.0	...
2108823	  782.6	  587.9	 2646.0	...
2108824	  782.6	  587.4	 2646.0	...
2108825	  782.5	  587.0	 2645.0	...
2108826	  782.5	  586.7	 2644.0	...
2108827	  782.0	  587.0	 2647.0	...
2108828	  781.5	  587.3	 2652.0	...
2108829	  781.0	  587.5	 2655.0	...
2108830	  781.0	  587.6	 2653.0	...
2108831	  781.2	  587.8	 2651.0	...
2108832	  781.5	  587.9	 2651.0	...
2108833	  781.8	  587.7	 2651.0	...
2108834	  781.8	  587.4	 2651.0	...
2108835	  781.8	  587.2	 2653.0	...
2108836	  781.9	  587.2	 2654.0	...
2108837	  781.9	  587.4	 2656.0	...
2108838	  781.8	  587.7	 2656.0	...
2108839	  781.7	  588.0	 2655.0	...
2108840	  781.4	  588.0	 2655.0	...
2108841	  781.3	  587.4	 2655.0	...
2108842	  781.3	  586.7	 2656.0	...
2108843	  781.3	  586.0	 2656.0	...
2108844	  781.4	  586.1	 2657.0	...
2108845	  781.4	  586.3	 2657.0	...
2108846	  781.4	  586.8	 2655.0	...
2108847	  781.5	  587.1	 2653.0	...
2108848	  781.7	  587.0	 2651.0	...
2108849	  781.9	  586.6	 2651.0	...
2108850	  782.0	  586.4	 2651.0	...
2108851	  781.9	  586.7	 2652.0	...
2108852	  781.8	  586.9	 2652.0	...
2108853	  781.6	  586.8	 2652.0	...
2108854	  781.7	  586.8	 2652.0	...
2108855	  781.7	  586.8	 2652.0	...
2108856	  781.7	  586.8	 2652.0	...
2108857	  781.4	  586.8	 2652.0	...
2108858	  781.2	  586.7	 2650.0	...
2108859	  781.1	  586.8	 2648.0	...
2108860	  781.3	  586.8	 2647.0	...
2108861	  781.5	  586.7	 2649.0	...
2108862	  781.6	  586.7	 2652.0	...
2108863	  781.7	  586.8	 2653.0	...
2108864	  781.7	  587.0	 2653.0	...
2108865	  781.9	  587.1	 2653.0	...
MSG	2108866 0000 _ Number On
2108866	  782.0	  587.1	 2652.0	...
2108867	  781.9	  587.0	 2652.0	...
2108868	  781.6	  587.0	 2651.0	...
2108869	  781.2	  587.0	 2651.0	...
2108870	  781.0	  586.9	 2654.0	...
2108871	  781.1	  586.9	 2658.0	...
2108872	  781.2	  586.7	 2661.0	...
2108873	  781.2	  586.6	 2661.0	...
2108874	  781.2	  586.5	 2660.0	...
2108875	  781.2	  586.7	 2661.0	...
2108876	  781.3	  586.8	 2663.0	...
2108877	  781.5	  586.8	 2664.0	...
2108878	  781.6	  586.8	 2663.0	...
2108879	  781.8	  587.1	 2664.0	...
2108880	  782.0	  587.5	 2664.0	...
2108881	  782.2	  587.8	 2665.0	...
2108882	  782.1	  587.8	 2665.0	...
2108883	  782.0	  587.8	 2665.0	...
2108884	  781.8	  587.7	 2665.0	...
2108885	  781.7	  587.6	 2665.0	...
2108886	  781.6	  587.5	 2666.0	...
2108887	  781.6	  587.4	 2668.0	...
2108888	  781.4	  587.3	 2670.0	...
2108889	  781.2	  587.0	 2669.0	...
2108890	  781.1	  586.7	 2668.0	...
2108891	  781.1	  586.6	 2667.0	...
2108892	  781.2	  586.7	 2666.0	...
2108893	  781.2	  586.8	 2664.0	...
2108894	  781.4	  586.8	 2665.0	...
2108895	  781.8	  586.6	 2667.0	...
2108896	  782.0	  586.4	 2669.0	...
2108897	  782.2	  586.5	 2669.0	...
2108898	  782.4	  586.9	 2669.0	...
2108899	  782.5	  587.1	 2669.0	...
2108900	  782.0	  587.1	 2669.0	...
2108901	  781.5	  587.1	 2667.0	...
2108902	  780.9	  587.2	 2666.0	...
2108903	  781.3	  587.2	 2665.0	...
2108904	  781.7	  587.4	 2664.0	...
2108905	  782.2	  587.6	 2663.0	...
2108906	  782.3	  587.8	 2663.0	...
2108907	  782.3	  587.8	 2664.0	...
2108908	  782.3	  587.8	 2666.0	...
2108909	  782.3	  587.7	 2668.0	...
2108910	  782.2	  587.6	 2668.0	...
2108911	  782.2	  587.4	 2669.0	...
2108912	  782.2	  587.2	 2670.0	...
2108913	  782.2	  587.2	 2671.0	...
2108914	  782.1	  587.2	 2672.0	...
2108915	  782.1	  587.1	 2673.0	...
2108916	  781.8	  587.0	 2674.0	...
2108917	  781.5	  587.0	 2676.0	...
2108918	  781.2	  587.0	 2677.0	...
2108919	  781.2	  587.0	 2678.0	...
2108920	  781.2	  587.0	 2678.0	...
2108921	  781.2	  587.1	 2679.0	...
2108922	  781.3	  587.2	 2680.0	...
2108923	  781.7	  587.2	 2680.0	...
2108924	  782.1	  587.1	 2680.0	...
2108925	  782.5	  587.0	 2680.0	...
2108926	  782.6	  586.9	 2679.0	...
2108927	  782.5	  586.9	 2678.0	...
2108928	  782.2	  587.0	 2682.0	...
2108929	  781.9	  587.2	 2686.0	...
2108930	  781.8	  587.2	 2687.0	...
2108931	  781.7	  587.3	 2685.0	...
2108932	  781.5	  587.3	 2682.0	...
2108933	  781.5	  587.2	 2680.0	...
2108934	  781.7	  587.1	 2678.0	...
2108935	  781.9	  587.1	 2679.0	...
2108936	  782.0	  587.1	 2682.0	...
2108937	  782.1	  587.2	 2685.0	...
2108938	  782.0	  587.3	 2684.0	...
2108939	  782.0	  587.5	 2684.0	...
2108940	  781.9	  587.6	 2683.0	...
2108941	  782.0	  587.4	 2682.0	...
2108942	  781.9	  587.1	 2683.0	...
2108943	  781.7	  586.7	 2685.0	...
2108944	  781.6	  586.8	 2686.0	...
2108945	  781.7	  586.8	 2686.0	...
2108946	  781.8	  586.7	 2686.0	...
2108947	  782.1	  586.6	 2685.0	...
2108948	  782.3	  586.6	 2685.0	...
2108949	  782.4	  586.6	 2685.0	...
2108950	  782.4	  586.4	 2685.0	...
2108951	  782.3	  586.0	 2685.0	...
2108952	  781.8	  585.6	 2685.0	...
2108953	  781.4	  585.5	 2684.0	...
2108954	  781.1	  585.2	 2683.0	...
2108955	  781.2	  584.9	 2684.0	...
2108956	  781.3	  585.0	 2686.0	...
2108957	  781.5	  585.3	 2689.0	...
2108958	  781.6	  585.5	 2690.0	...
2108959	  781.7	  585.5	 2691.0	...
2108960	  781.6	  585.6	 2692.0	...
2108961	  781.5	  585.8	 2692.0	...
2108962	  781.5	  585.4	 2691.0	...
2108963	  781.6	  584.9	 2690.0	...
2108964	  781.8	  584.4	 2688.0	...
2108965	  782.0	  584.3	 2686.0	...
2108966	  782.1	  584.4	 2685.0	...
2108967	  782.0	  584.5	 2686.0	...
2108968	  781.9	  584.9	 2688.0	...
2108969	  781.8	  585.3	 2686.0	...
2108970	  781.9	  585.7	 2684.0	...
2108971	  781.9	  585.7	 2683.0	...
2108972	  781.8	  585.3	 2685.0	...
2108973	  781.8	  584.9	 2686.0	...
2108974	  781.9	  584.7	 2689.0	...
2108975	  782.1	  584.8	 2690.0	...
2108976	  782.2	  584.9	 2691.0	...
2108977	  782.2	  584.8	 2691.0	...
2108978	  782.2	  584.8	 2690.0	...
2108979	  782.2	  584.8	 2689.0	...
2108980	  782.1	  584.5	 2689.0	...
2108981	  781.9	  584.1	 2688.0	...
2108982	  781.8	  583.7	 2689.0	...
2108983	  781.8	  583.7	 2690.0	...
2108984	  782.1	  583.6	 2691.0	...
2108985	  782.1	  583.6	 2692.0	...
2108986	  782.2	  583.8	 2693.0	...
2108987	  781.8	  584.1	 2694.0	...
2108988	  781.4	  584.2	 2694.0	...
2108989	  781.3	  583.9	 2694.0	...
2108990	  781.6	  583.5	 2694.0	...
2108991	  781.8	  583.3	 2693.0	...
2108992	  782.1	  583.4	 2692.0	...
2108993	  782.3	  583.7	 2690.0	...
2108994	  782.5	  583.7	 2688.0	...
2108995	  782.5	  583.9	 2686.0	...
2108996	  782.4	  583.9	 2690.0	...
2108997	  782.3	  584.0	 2694.0	...
2108998	  782.1	  584.1	 2699.0	...
2108999	  781.8	  584.2	 2699.0	...
2109000	  781.6	  584.3	 2698.0	...
2109001	  781.5	  584.3	 2698.0	...
2109002	  781.6	  584.2	 2698.0	...
2109003	  781.9	  584.0	 2699.0	...
2109004	  782.0	  583.9	 2698.0	...
2109005	  781.6	  584.0	 2697.0	...
2109006	  781.1	  584.1	 2695.0	...
2109007	  780.8	  584.0	 2694.0	...
2109008	  781.0	  583.4	 2693.0	...
2109009	  781.2	  582.9	 2693.0	...
2109010	  781.3	  582.8	 2697.0	...
2109011	  781.3	  583.1	 2702.0	...
2109012	  781.3	  583.7	 2706.0	...
2109013	  781.3	  583.8	 2707.0	...
2109014	  781.2	  584.0	 2706.0	...
2109015	  781.2	  584.0	 2705.0	...
2109016	  781.1	  584.1	 2704.0	...
2109017	  781.2	  584.1	 2705.0	...
2109018	  781.3	  584.1	 2706.0	...
2109019	  781.4	  584.1	 2709.0	...
2109020	  781.3	  584.1	 2711.0	...
2109021	  781.1	  584.1	 2712.0	...
2109022	  780.9	  584.1	 2712.0	...
2109023	  780.9	  584.1	 2713.0	...
2109024	  780.9	  584.1	 2717.0	...
2109025	  781.0	  584.2	 2721.0	...
2109026	  781.0	  584.2	 2722.0	...
2109027	  781.1	  584.5	 2719.0	...
2109028	  781.2	  584.9	 2719.0	...
2109029	  781.1	  585.3	 2721.0	...
2109030	  781.1	  585.3	 2723.0	...
2109031	  781.0	  585.1	 2722.0	...
2109032	  780.9	  584.9	 2722.0	...
2109033	  780.8	  584.9	 2722.0	...
2109034	  780.6	  584.9	 2722.0	...
2109035	  780.3	  585.0	 2723.0	...
2109036	  780.0	  585.0	 2725.0	...
2109037	  780.0	  585.2	 2726.0	...
2109038	  780.1	  585.4	 2727.0	...
2109039	  780.2	  585.2	 2726.0	...
2109040	  780.3	  584.9	 2725.0	...
2109041	  780.5	  584.6	 2725.0	...
2109042	  780.4	  584.6	 2724.0	...
2109043	  780.2	  584.7	 2724.0	...
2109044	  780.2	  584.8	 2723.0	...
2109045	  780.2	  584.8	 2722.0	...
2109046	  780.1	  584.8	 2722.0	...
2109047	  779.8	  584.9	 2725.0	...
2109048	  779.6	  585.0	 2728.0	...
2109049	  779.5	  585.2	 2730.0	...
2109050	  779.4	  585.1	 2729.0	...
2109051	  779.3	  585.1	 2729.0	...
2109052	  779.4	  585.0	 2730.0	...
2109053	  779.6	  585.2	 2732.0	...
2109054	  779.9	  584.7	 2733.0	...
2109055	  780.1	  584.2	 2733.0	...
2109056	  780.0	  583.7	 2733.0	...
2109057	  780.0	  583.6	 2734.0	...
2109058	  779.9	  583.6	 2735.0	...
2109059	  780.0	  583.6	 2736.0	...
2109060	  780.3	  583.8	 2736.0	...
2109061	  780.5	  583.9	 2737.0	...
2109062	  780.4	  583.9	 2736.0	...
2109063	  780.3	  583.8	 2737.0	...
2109064	  780.0	  584.0	 2738.0	...
2109065	  779.8	  584.2	 2740.0	...
2109066	  779.4	  584.3	 2740.0	...
2109067	  779.2	  584.3	 2740.0	...
2109068	  779.1	  584.2	 2741.0	...
2109069	  779.0	  584.2	 2741.0	...
2109070	  778.9	  584.3	 2741.0	...
2109071	  779.0	  584.2	 2741.0	...
2109072	  779.2	  583.9	 2740.0	...
2109073	  779.0	  583.6	 2741.0	...
2109074	  778.6	  583.4	 2741.0	...
2109075	  778.4	  583.6	 2741.0	...
2109076	  778.6	  583.8	 2742.0	...
2109077	  778.9	  583.7	 2743.0	...
2109078	  779.0	  583.2	 2746.0	...
2109079	  779.2	  582.7	 2748.0	...
2109080	  779.3	  582.8	 2749.0	...
2109081	  779.6	  583.3	 2749.0	...
2109082	  779.7	  583.8	 2747.0	...
2109083	  779.8	  584.3	 2748.0	...
2109084	  779.8	  584.7	 2749.0	...
2109085	  779.5	  584.7	 2750.0	...
2109086	  779.1	  584.2	 2750.0	...
2109087	  778.8	  583.5	 2750.0	...
2109088	  778.7	  583.1	 2750.0	...
2109089	  778.6	  582.8	 2749.0	...
2109090	  778.6	  582.7	 2748.0	...
2109091	  778.6	  583.0	 2748.0	...
2109092	  778.6	  583.2	 2750.0	...
2109093	  778.6	  583.5	 2752.0	...
2109094	  778.5	  583.4	 2754.0	...
2109095	  778.2	  583.5	 2755.0	...
2109096	  778.0	  583.9	 2756.0	...
2109097	  777.8	  584.2	 2757.0	...
2109098	  778.0	  584.7	 2757.0	...
2109099	  778.1	  584.7	 2758.0	...
2109100	  778.2	  584.7	 2758.0	...
2109101	  778.2	  584.6	 2758.0	...
2109102	  778.5	  584.5	 2756.0	...
2109103	  778.7	  584.4	 2754.0	...
2109104	  778.9	  584.6	 2756.0	...
2109105	  778.9	  584.9	 2758.0	...
2109106	  778.9	  585.3	 2761.0	...
2109107	  779.0	  585.2	 2762.0	...
2109108	  779.0	  585.0	 2764.0	...
2109109	  779.1	  584.7	 2765.0	...
2109110	  779.2	  584.6	 2764.0	...
2109111	  779.0	  584.2	 2762.0	...
2109112	  778.7	  583.9	 2762.0	...
2109113	  778.4	  583.7	 2763.0	...
2109114	  778.3	  583.6	 2765.0	...
2109115	  778.1	  583.5	 2765.0	...
2109116	  777.9	  583.3	 2764.0	...
2109117	  777.7	  583.3	 2764.0	...
2109118	  777.6	  583.3	 2764.0	...
2109119	  777.6	  583.2	 2765.0	...
2109120	  777.7	  583.3	 2766.0	...
2109121	  777.7	  583.5	 2766.0	...
2109122	  777.8	  583.7	 2766.0	...
2109123	  778.0	  583.8	 2765.0	...
2109124	  778.1	  584.0	 2766.0	...
2109125	  778.2	  584.4	 2767.0	...
2109126	  778.5	  584.8	 2769.0	...
2109127	  778.7	  585.1	 2768.0	...
2109128	  778.9	  585.1	 2767.0	...
2109129	  778.8	  584.9	 2767.0	...
2109130	  778.6	  584.8	 2768.0	...
2109131	  778.4	  584.9	 2770.0	...
2109132	  778.3	  585.0	 2771.0	...
2109133	  778.4	  585.1	 2772.0	...
2109134	  778.4	  585.0	 2775.0	...
2109135	  778.4	  584.7	 2778.0	...
2109136	  778.3	  584.4	 2779.0	...
2109137	  778.4	  584.5	 2776.0	...
2109138	  778.5	  585.0	 2774.0	...
2109139	  778.5	  585.5	 2780.0	...
2109140	  778.3	  585.7	 2785.0	...
2109141	  778.0	  585.7	 2791.0	...
2109142	  778.3	  585.6	 2789.0	...
2109143	  778.6	  585.5	 2787.0	...
2109144	  778.8	  585.5	 2786.0	...
2109145	  778.7	  585.7	 2787.0	...
2109146	  778.5	  585.9	 2787.0	...
2109147	  778.4	  585.9	 2786.0	...
2109148	  778.3	  586.0	 2786.0	...
2109149	  778.4	  586.1	 2786.0	...
2109150	  778.4	  586.1	 2787.0	...
2109151	  778.4	  586.1	 2789.0	...
2109152	  778.4	  585.7	 2791.0	...
2109153	  778.3	  585.4	 2791.0	...
2109154	  778.3	  584.8	 2791.0	...
2109155	  778.3	  584.4	 2792.0	...
2109156	  778.3	  584.2	 2794.0	...
2109157	  778.2	  584.3	 2794.0	...
2109158	  778.1	  584.7	 2791.0	...
2109159	  778.0	  585.0	 2788.0	...
2109160	  778.0	  585.1	 2787.0	...
2109161	  778.0	  585.0	 2787.0	...
2109162	  778.0	  584.7	 2787.0	...
2109163	  778.0	  584.3	 2789.0	...
2109164	  778.0	  583.8	 2791.0	...
2109165	  777.9	  583.6	 2793.0	...
2109166	  777.9	  583.6	 2792.0	...
2109167	  777.9	  583.8	 2792.0	...
2109168	  777.7	  584.1	 2792.0	...
2109169	  777.4	  584.2	 2792.0	...
MSG	2109170 0000 _ Number Off
2109170	  777.2	  584.3	 2794.0	...
2109171	  777.5	  584.0	 2796.0	...
2109172	  777.7	  583.7	 2797.0	...
2109173	  778.0	  583.8	 2798.0	...
2109174	  778.1	  584.3	 2798.0	...
2109175	  778.3	  584.7	 2798.0	...
2109176	  778.2	  584.7	 2797.0	...
2109177	  777.7	  584.7	 2796.0	...
2109178	  777.2	  584.8	 2796.0	...
2109179	  776.9	  584.9	 2796.0	...
2109180	  777.1	  584.9	 2797.0	...
2109181	  777.4	  584.9	 2796.0	...
2109182	  777.6	  584.8	 2795.0	...
2109183	  777.9	  584.8	 2798.0	...
2109184	  778.2	  584.9	 2802.0	...
2109185	  778.5	  585.0	 2806.0	...
2109186	  778.8	  585.0	 2806.0	...
2109187	  778.9	  585.0	 2804.0	...
2109188	  779.0	  584.9	 2803.0	...
2109189	  778.8	  584.8	 2803.0	...
2109190	  778.5	  584.5	 2803.0	...
2109191	  778.1	  584.3	 2806.0	...
2109192	  778.1	  584.2	 2808.0	...
2109193	  778.0	  584.2	 2810.0	...
2109194	  778.1	  584.2	 2810.0	...
2109195	  778.2	  584.2	 2811.0	...
2109196	  778.4	  584.1	 2814.0	...
2109197	  778.3	  584.0	 2816.0	...
2109198	  778.2	  584.0	 2817.0	...
2109199	  778.1	  584.2	 2816.0	...
2109200	  778.0	  584.3	 2814.0	...
2109201	  778.0	  584.1	 2815.0	...
2109202	  778.1	  583.9	 2816.0	...
2109203	  778.2	  584.2	 2818.0	...
2109204	  778.2	  584.7	 2820.0	...
2109205	  778.4	  585.0	 2819.0	...
2109206	  778.6	  584.7	 2817.0	...
2109207	  778.8	  584.5	 2815.0	...
2109208	  778.8	  584.5	 2815.0	...
2109209	  778.8	  584.5	 2814.0	...
2109210	  778.9	  584.8	 2814.0	...
2109211	  778.9	  585.1	 2815.0	...
2109212	  779.0	  585.1	 2818.0	...
2109213	  779.0	  584.6	 2821.0	...
2109214	  778.9	  584.2	 2825.0	...
2109215	  779.1	  584.0	 2826.0	...
2109216	  779.3	  583.9	 2827.0	...
2109217	  779.5	  584.3	 2827.0	...
2109218	  779.6	  584.8	 2827.0	...
2109219	  779.4	  585.5	 2826.0	...
2109220	  779.4	  585.7	 2826.0	...
2109221	  779.4	  585.9	 2826.0	...
2109222	  779.6	  585.9	 2828.0	...
2109223	  779.5	  585.8	 2830.0	...
2109224	  779.4	  585.7	 2832.0	...
2109225	  779.2	  585.5	 2832.0	...
2109226	  779.0	  585.6	 2831.0	...
2109227	  779.0	  585.5	 2831.0	...
2109228	  778.9	  585.5	 2831.0	...
2109229	  778.7	  585.3	 2831.0	...
2109230	  778.6	  585.1	 2830.0	...
2109231	  778.7	  584.9	 2829.0	...
2109232	  779.0	  584.8	 2828.0	...
2109233	  779.2	  584.8	 2827.0	...
2109234	  779.4	  585.0	 2827.0	...
2109235	  779.4	  585.2	 2829.0	...
2109236	  779.4	  585.3	 2830.0	...
2109237	  779.3	  585.1	 2832.0	...
2109238	  779.2	  584.9	 2833.0	...
2109239	  779.3	  585.0	 2833.0	...
2109240	  779.5	  585.1	 2833.0	...
2109241	  779.5	  585.2	 2833.0	...
2109242	  779.4	  585.2	 2834.0	...
2109243	  779.1	  585.2	 2835.0	...
2109244	  778.9	  585.2	 2837.0	...
2109245	  779.0	  585.1	 2836.0	...
2109246	  779.1	  585.0	 2835.0	...
2109247	  779.2	  584.9	 2834.0	...
2109248	  779.6	  584.8	 2834.0	...
2109249	  780.1	  584.5	 2835.0	...
2109250	  780.5	  584.2	 2836.0	...
2109251	  780.4	  583.9	 2837.0	...
2109252	  780.4	  583.8	 2839.0	...
2109253	  780.2	  583.8	 2841.0	...
2109254	  780.1	  584.0	 2842.0	...
2109255	  779.9	  584.1	 2840.0	...
2109256	  779.8	  584.3	 2837.0	...
2109257	  779.7	  584.4	 2835.0	...
2109258	  779.6	  584.5	 2835.0	...
2109259	  779.5	  584.5	 2835.0	...
2109260	  779.5	  584.9	 2835.0	...
2109261	  779.5	  585.3	 2835.0	...
2109262	  779.5	  585.7	 2835.0	...
2109263	  779.4	  585.3	 2836.0	...
2109264	  779.4	  585.0	 2838.0	...
2109265	  779.5	  584.6	 2840.0	...
2109266	  779.6	  584.4	 2841.0	...
2109267	  779.5	  584.3	 2841.0	...
2109268	  779.4	  584.1	 2840.0	...
2109269	  779.4	  584.1	 2841.0	...
2109270	  779.5	  584.0	 2842.0	...
2109271	  779.4	  584.0	 2844.0	...
2109272	  779.3	  583.9	 2843.0	...
2109273	  779.2	  583.8	 2843.0	...
2109274	  779.2	  583.8	 2843.0	...
2109275	  779.1	  584.0	 2844.0	...
2109276	  779.1	  584.3	 2845.0	...
2109277	  779.1	  584.8	 2845.0	...
2109278	  779.3	  584.9	 2848.0	...
2109279	  779.5	  584.9	 2850.0	...
2109280	  779.3	  584.6	 2852.0	...
2109281	  779.0	  584.4	 2851.0	...
2109282	  778.7	  584.5	 2850.0	...
2109283	  778.6	  584.4	 2850.0	...
2109284	  778.8	  584.4	 2850.0	...
2109285	  779.0	  584.3	 2850.0	...
2109286	  779.2	  584.3	 2850.0	...
2109287	  779.2	  584.4	 2851.0	...
2109288	  779.3	  584.4	 2851.0	...
2109289	  779.2	  583.9	 2850.0	...
2109290	  779.0	  583.4	 2848.0	...
2109291	  778.7	  582.7	 2845.0	...
2109292	  778.6	  582.6	 2845.0	...
2109293	  778.6	  583.0	 2846.0	...
2109294	  779.1	  583.5	 2847.0	...
2109295	  779.7	  583.9	 2848.0	...
2109296	  779.7	  584.0	 2849.0	...
2109297	  779.3	  584.1	 2850.0	...
2109298	  779.3	  584.3	 2851.0	...
2109299	  779.7	  584.4	 2850.0	...
2109300	  780.2	  584.4	 2850.0	...
2109301	  780.2	  584.5	 2850.0	...
2109302	  780.3	  583.9	 2851.0	...
2109303	  780.2	  583.4	 2852.0	...
2109304	  780.0	  582.9	 2853.0	...
2109305	  779.5	  583.0	 2853.0	...
2109306	  779.1	  583.2	 2853.0	...
2109307	  778.8	  583.5	 2853.0	...
2109308	  778.7	  584.0	 2852.0	...
2109309	  778.6	  584.5	 2852.0	...
2109310	  778.9	  584.8	 2853.0	...
2109311	  779.1	  584.6	 2854.0	...
2109312	  779.4	  584.3	 2856.0	...
2109313	  779.5	  584.0	 2857.0	...
2109314	  779.6	  583.9	 2859.0	...
2109315	  779.7	  583.8	 2860.0	...
2109316	  779.8	  584.2	 2861.0	...
2109317	  779.8	  584.5	 2861.0	...
2109318	  779.8	  584.8	 2861.0	...
2109319	  779.8	  584.9	 2861.0	...
2109320	  779.8	  585.0	 2862.0	...
2109321	  779.8	  585.1	 2864.0	...
2109322	  779.7	  584.8	 2862.0	...
2109323	  779.6	  584.8	 2859.0	...
2109324	  779.4	  584.7	 2857.0	...
2109325	  779.2	  584.9	 2858.0	...
2109326	  778.9	  584.9	 2860.0	...
2109327	  778.9	  584.9	 2860.0	...
2109328	  778.8	  585.0	 2861.0	...
2109329	  778.7	  585.1	 2862.0	...
2109330	  779.0	  584.9	 2863.0	...
2109331	  779.4	  584.7	 2864.0	...
2109332	  779.5	  584.4	 2865.0	...
2109333	  779.3	  584.4	 2862.0	...
2109334	  779.2	  584.1	 2859.0	...
2109335	  779.3	  583.8	 2856.0	...
2109336	  779.4	  583.7	 2857.0	...
2109337	  779.4	  583.9	 2858.0	...
2109338	  779.4	  584.1	 2858.0	...
2109339	  779.2	  583.9	 2856.0	...
2109340	  779.0	  583.5	 2853.0	...
2109341	  778.8	  583.5	 2850.0	...
2109342	  778.8	  584.0	 2852.0	...
2109343	  778.8	  584.4	 2853.0	...
2109344	  778.8	  584.3	 2853.0	...
2109345	  778.9	  584.0	 2856.0	...
2109346	  779.2	  583.8	 2860.0	...
2109347	  779.5	  583.9	 2863.0	...
2109348	  779.6	  584.2	 2862.0	...
2109349	  779.5	  584.6	 2861.0	...
2109350	  779.4	  584.7	 2860.0	...
2109351	  779.3	  584.7	 2859.0	...
2109352	  779.1	  584.8	 2860.0	...
2109353	  779.0	  584.8	 2860.0	...
2109354	  779.1	  584.8	 2862.0	...
2109355	  779.2	  584.8	 2864.0	...
2109356	  779.3	  584.6	 2863.0	...
2109357	  779.3	  584.4	 2860.0	...
2109358	  779.1	  584.4	 2856.0	...
2109359	  778.9	  584.5	 2855.0	...
2109360	  778.7	  584.7	 2854.0	...
2109361	  778.9	  584.7	 2856.0	...
2109362	  779.1	  584.7	 2859.0	...
2109363	  779.3	  584.7	 2863.0	...
2109364	  779.2	  584.8	 2864.0	...
2109365	  779.2	  584.9	 2864.0	...
2109366	  779.2	  584.7	 2864.0	...
2109367	  779.1	  584.5	 2860.0	...
2109368	  779.0	  584.8	 2857.0	...
2109369	  778.8	  585.4	 2853.0	...
2109370	  778.8	  585.9	 2852.0	...
2109371	  778.6	  585.8	 2854.0	...
2109372	  778.5	  585.7	 2857.0	...
2109373	  778.8	  585.7	 2859.0	...
2109374	  779.2	  585.4	 2862.0	...
2109375	  779.4	  584.9	 2864.0	...
2109376	  779.3	  584.3	 2867.0	...
2109377	  779.1	  583.9	 2867.0	...
2109378	  779.0	  584.1	 2865.0	...
2109379	  779.0	  584.5	 2863.0	...
MSG	2109380 0000 _ Number On
2109380	  779.0	  585.0	 2860.0	...
2109381	  778.8	  584.9	 2859.0	...
2109382	  778.6	  584.8	 2857.0	...
2109383	  778.5	  584.5	 2859.0	...
2109384	  778.6	  584.1	 2862.0	...
2109385	  778.7	  583.8	 2864.0	...
2109386	  778.9	  583.8	 2863.0	...
2109387	  778.6	  583.9	 2862.0	...
2109388	  778.3	  583.9	 2861.0	...
2109389	  778.0	  584.0	 2862.0	...
2109390	  778.0	  584.2	 2864.0	...
2109391	  778.0	  584.3	 2867.0	...
2109392	  778.0	  584.3	 2870.0	...
2109393	  777.9	  584.4	 2870.0	...
2109394	  777.8	  584.6	 2866.0	...
2109395	  778.0	  585.0	 2863.0	...
2109396	  778.3	  585.4	 2858.0	...
2109397	  778.5	  585.8	 2858.0	...
2109398	  778.4	  586.0	 2857.0	...
2109399	  778.3	  586.0	 2857.0	...
2109400	  778.3	  585.8	 2857.0	...
2109401	  778.3	  585.6	 2857.0	...
2109402	  778.3	  585.5	 2858.0	...
2109403	  778.4	  585.1	 2859.0	...
2109404	  778.6	  584.7	 2859.0	...
2109405	  778.7	  584.3	 2859.0	...
2109406	  778.9	  584.4	 2859.0	...
2109407	  778.9	  584.4	 2860.0	...
2109408	  778.9	  584.1	 2860.0	...
2109409	  778.8	  583.8	 2858.0	...
2109410	  778.7	  583.5	 2856.0	...
2109411	  778.7	  583.5	 2854.0	...
2109412	  778.7	  583.5	 2854.0	...
2109413	  778.7	  583.5	 2855.0	...
2109414	  778.8	  583.5	 2856.0	...
2109415	  778.8	  584.1	 2857.0	...
2109416	  778.8	  584.7	 2856.0	...
2109417	  778.6	  585.5	 2855.0	...
2109418	  778.3	  585.9	 2853.0	...
2109419	  778.2	  586.2	 2853.0	...
2109420	  778.2	  586.3	 2855.0	...
2109421	  778.2	  586.1	 2856.0	...
2109422	  778.2	  585.8	 2857.0	...
2109423	  778.2	  585.4	 2856.0	...
2109424	  778.2	  585.1	 2855.0	...
2109425	  778.2	  585.3	 2854.0	...
2109426	  778.0	  585.6	 2854.0	...
2109427	  777.9	  585.9	 2854.0	...
2109428	  777.9	  586.1	 2855.0	...
2109429	  777.9	  586.3	 2857.0	...
2109430	  778.0	  586.3	 2859.0	...
2109431	  778.0	  586.1	 2861.0	...
2109432	  778.0	  585.9	 2860.0	...
2109433	  778.2	  586.0	 2858.0	...
2109434	  778.3	  586.0	 2856.0	...
2109435	  778.4	  586.0	 2855.0	...
2109436	  778.5	  586.3	 2854.0	...
2109437	  778.5	  586.6	 2853.0	...
2109438	  778.1	  586.8	 2853.0	...
2109439	  777.7	  586.6	 2855.0	...
2109440	  777.5	  586.3	 2857.0	...
2109441	  777.8	  586.0	 2858.0	...
2109442	  778.0	  585.8	 2857.0	...
2109443	  777.9	  585.6	 2857.0	...
2109444	  777.7	  585.6	 2858.0	...
2109445	  777.6	  585.9	 2858.0	...
2109446	  777.7	  586.1	 2859.0	...
2109447	  777.7	  586.3	 2857.0	...
2109448	  777.8	  586.2	 2856.0	...
2109449	  777.7	  586.2	 2856.0	...
2109450	  777.7	  586.1	 2858.0	...
2109451	  777.6	  586.1	 2859.0	...
2109452	  777.5	  586.1	 2857.0	...
2109453	  777.5	  586.1	 2855.0	...
2109454	  777.5	  586.1	 2853.0	...
2109455	  777.4	  586.2	 2852.0	...
2109456	  777.3	  586.3	 2852.0	...
2109457	  777.1	  586.4	 2851.0	...
2109458	  777.1	  586.5	 2853.0	...
2109459	  777.0	  586.4	 2855.0	...
2109460	  776.8	  586.2	 2857.0	...
2109461	  776.7	  586.2	 2857.0	...
2109462	  776.5	  586.3	 2857.0	...
2109463	  776.6	  586.5	 2858.0	...
2109464	  776.9	  586.1	 2859.0	...
2109465	  777.1	  585.8	 2858.0	...
2109466	  777.4	  585.5	 2857.0	...
2109467	  777.5	  585.6	 2855.0	...
2109468	  777.4	  585.3	 2856.0	...
2109469	  777.2	  585.1	 2858.0	...
2109470	  776.9	  584.9	 2860.0	...
2109471	  776.9	  584.9	 2859.0	...
2109472	  776.9	  584.8	 2857.0	...
2109473	  776.9	  584.7	 2856.0	...
2109474	  777.0	  585.0	 2855.0	...
2109475	  777.1	  585.5	 2855.0	...
2109476	  777.2	  586.2	 2854.0	...
2109477	  777.0	  586.6	 2854.0	...
2109478	  776.9	  587.1	 2854.0	...
2109479	  776.9	  587.1	 2852.0	...
2109480	  777.0	  586.9	 2849.0	...
2109481	  777.1	  586.6	 2848.0	...
2109482	  777.0	  586.6	 2849.0	...
2109483	  777.0	  586.7	 2851.0	...
2109484	  777.1	  586.8	 2853.0	...
2109485	  777.1	  587.1	 2852.0	...
2109486	  777.2	  587.3	 2851.0	...
2109487	  777.2	  587.3	 2850.0	...
2109488	  777.3	  587.1	 2851.0	...
2109489	  777.3	  586.9	 2850.0	...
2109490	  777.0	  587.0	 2849.0	...
2109491	  776.4	  587.2	 2849.0	...
2109492	  775.7	  587.6	 2850.0	...
2109493	  775.5	  587.8	 2850.0	...
2109494	  775.7	  588.1	 2851.0	...
2109495	  775.8	  588.1	 2853.0	...
2109496	  775.9	  587.7	 2854.0	...
2109497	  775.9	  587.5	 2855.0	...
2109498	  775.9	  587.4	 2856.0	...
2109499	  775.9	  587.5	 2853.0	...
2109500	  776.0	  587.3	 2848.0	...
2109501	  776.2	  586.9	 2843.0	...
2109502	  776.4	  586.6	 2842.0	...
2109503	  776.7	  586.5	 2844.0	...
2109504	  776.9	  586.3	 2847.0	...
2109505	  777.0	  586.0	 2850.0	...
2109506	  777.1	  586.3	 2851.0	...
2109507	  777.2	  586.9	 2851.0	...
2109508	  777.3	  587.4	 2852.0	...
2109509	  777.3	  587.1	 2850.0	...
2109510	  777.2	  586.9	 2848.0	...
2109511	  777.1	  587.0	 2847.0	...
2109512	  776.7	  587.2	 2848.0	...
2109513	  776.3	  587.4	 2848.0	...
2109514	  776.0	  587.4	 2848.0	...
2109515	  775.9	  587.5	 2849.0	...
2109516	  775.9	  587.7	 2850.0	...
2109517	  775.9	  587.7	 2850.0	...
2109518	  775.9	  587.6	 2850.0	...
2109519	  775.9	  587.5	 2850.0	...
2109520	  775.9	  587.4	 2849.0	...
2109521	  775.9	  587.2	 2848.0	...
2109522	  775.9	  586.5	 2847.0	...
2109523	  776.2	  585.8	 2848.0	...
2109524	  776.6	  585.3	 2849.0	...
2109525	  776.9	  585.5	 2850.0	...
2109526	  776.8	  585.7	 2851.0	...
2109527	  776.8	  585.9	 2852.0	...
2109528	  776.9	  586.1	 2852.0	...
2109529	  777.0	  586.2	 2852.0	...
2109530	  777.1	  586.3	 2851.0	...
2109531	  777.2	  586.3	 2848.0	...
2109532	  777.1	  586.2	 2846.0	...
2109533	  777.0	  585.9	 2845.0	...
2109534	  776.9	  585.6	 2846.0	...
2109535	  776.8	  585.9	 2847.0	...
2109536	  776.8	  586.4	 2847.0	...
2109537	  776.7	  586.8	 2847.0	...
2109538	  776.7	  586.8	 2847.0	...
2109539	  776.6	  586.9	 2850.0	...
2109540	  776.5	  586.9	 2853.0	...
2109541	  776.2	  586.9	 2854.0	...
2109542	  776.0	  586.8	 2852.0	...
2109543	  776.0	  586.6	 2848.0	...
2109544	  776.1	  586.5	 2846.0	...
2109545	  776.2	  586.5	 2846.0	...
2109546	  776.3	  586.4	 2846.0	...
2109547	  776.3	  586.5	 2846.0	...
2109548	  776.3	  586.5	 2845.0	...
2109549	  776.3	  586.3	 2846.0	...
2109550	  776.2	  586.2	 2847.0	...
2109551	  776.1	  586.0	 2847.0	...
2109552	  776.0	  586.5	 2849.0	...
2109553	  775.7	  586.9	 2850.0	...
2109554	  775.4	  587.4	 2851.0	...
2109555	  775.5	  587.3	 2851.0	...
2109556	  775.8	  587.3	 2850.0	...
2109557	  776.1	  587.3	 2849.0	...
2109558	  776.1	  587.3	 2849.0	...
2109559	  776.0	  587.1	 2849.0	...
2109560	  775.9	  586.9	 2850.0	...
2109561	  775.8	  586.8	 2851.0	...
2109562	  775.7	  586.6	 2851.0	...
2109563	  775.8	  586.4	 2851.0	...
2109564	  775.8	  586.3	 2850.0	...
2109565	  775.6	  586.4	 2850.0	...
2109566	  775.4	  586.5	 2848.0	...
2109567	  775.1	  586.6	 2845.0	...
2109568	  775.0	  586.6	 2845.0	...
2109569	  775.0	  586.8	 2847.0	...
2109570	  775.0	  586.8	 2849.0	...
2109571	  775.0	  586.6	 2850.0	...
2109572	  775.0	  586.4	 2851.0	...
2109573	  775.0	  586.3	 2851.0	...
2109574	  775.3	  586.2	 2850.0	...
2109575	  775.5	  586.3	 2850.0	...
2109576	  775.7	  586.5	 2849.0	...
2109577	  775.7	  586.8	 2848.0	...
2109578	  775.8	  586.8	 2849.0	...
2109579	  775.9	  586.9	 2852.0	...
2109580	  775.8	  586.5	 2854.0	...
2109581	  775.6	  586.3	 2851.0	...
2109582	  775.4	  586.1	 2848.0	...
2109583	  775.4	  585.7	 2847.0	...
2109584	  775.5	  585.4	 2848.0	...
2109585	  775.1	  585.2	 2849.0	...
2109586	  774.8	  585.4	 2850.0	...
2109587	  774.4	  585.5	 2851.0	...
2109588	  774.4	  585.5	 2850.0	...
2109589	  774.8	  585.4	 2849.0	...
2109590	  775.2	  585.4	 2848.0	...
2109591	  775.5	  585.5	 2848.0	...
2109592	  775.4	  585.5	 2849.0	...
2109593	  775.1	  585.6	 2851.0	...
2109594	  774.9	  585.6	 2852.0	...
2109595	  774.8	  585.4	 2852.0	...
2109596	  774.8	  585.2	 2853.0	...
2109597	  774.9	  585.2	 2854.0	...
2109598	  775.0	  585.4	 2854.0	...
2109599	  775.2	  585.5	 2854.0	...
2109600	  775.4	  585.4	 2853.0	...
2109601	  775.5	  585.2	 2851.0	...
2109602	  775.4	  585.1	 2849.0	...
2109603	  775.3	  585.2	 2848.0	...
2109604	  775.3	  585.4	 2847.0	...
2109605	  775.4	  585.6	 2847.0	...
2109606	  775.4	  585.5	 2846.0	...
2109607	  775.4	  585.3	 2845.0	...
2109608	  775.3	  585.0	 2843.0	...
2109609	  775.3	  584.5	 2841.0	...
2109610	  775.1	  584.1	 2841.0	...
2109611	  774.9	  584.1	 2840.0	...
2109612	  774.7	  584.4	 2838.0	...
2109613	  774.6	  584.6	 2837.0	...
2109614	  774.5	  584.6	 2837.0	...
2109615	  774.4	  584.9	 2838.0	...
2109616	  774.7	  585.2	 2837.0	...
2109617	  775.1	  585.0	 2836.0	...
2109618	  775.4	  584.5	 2838.0	...
2109619	  775.4	  584.0	 2841.0	...
2109620	  775.4	  583.9	 2844.0	...
2109621	  775.4	  584.1	 2843.0	...
2109622	  775.3	  584.3	 2843.0	...
2109623	  775.2	  584.6	 2843.0	...
2109624	  775.0	  584.6	 2842.0	...
2109625	  774.8	  584.6	 2841.0	...
2109626	  774.8	  585.2	 2840.0	...
2109627	  775.1	  585.7	 2841.0	...
2109628	  775.5	  585.7	 2840.0	...
2109629	  775.5	  585.0	 2839.0	...
2109630	  775.2	  584.5	 2838.0	...
2109631	  775.0	  584.5	 2837.0	...
2109632	  775.4	  584.7	 2837.0	...
2109633	  775.8	  584.8	 2837.0	...
2109634	  776.2	  584.5	 2837.0	...
2109635	  776.2	  584.1	 2836.0	...
2109636	  775.8	  583.8	 2836.0	...
2109637	  775.4	  583.9	 2836.0	...
2109638	  774.9	  583.9	 2836.0	...
2109639	  774.9	  583.8	 2838.0	...
2109640	  774.9	  583.7	 2840.0	...
2109641	  775.1	  583.6	 2842.0	...
2109642	  775.4	  583.5	 2841.0	...
2109643	  775.6	  583.4	 2840.0	...
2109644	  775.7	  583.4	 2840.0	...
2109645	  775.7	  583.5	 2841.0	...
2109646	  775.7	  583.6	 2842.0	...
2109647	  775.8	  583.8	 2842.0	...
2109648	  775.9	  583.9	 2841.0	...
2109649	  776.0	  583.9	 2842.0	...
2109650	  775.9	  583.8	 2842.0	...
2109651	  775.9	  583.7	 2841.0	...
2109652	  775.9	  583.3	 2840.0	...
2109653	  775.9	  582.9	 2842.0	...
2109654	  776.0	  582.4	 2844.0	...
2109655	  776.2	  582.5	 2847.0	...
2109656	  776.6	  582.3	 2847.0	...
2109657	  776.9	  582.1	 2848.0	...
2109658	  777.2	  582.3	 2847.0	...
2109659	  777.3	  582.7	 2844.0	...
2109660	  777.5	  583.0	 2842.0	...
2109661	  777.5	  583.0	 2842.0	...
2109662	  777.7	  582.9	 2842.0	...
2109663	  777.9	  582.7	 2843.0	...
2109664	  777.6	  582.7	 2843.0	...
2109665	  777.3	  583.0	 2843.0	...
2109666	  777.0	  583.4	 2843.0	...
2109667	  776.9	  583.5	 2842.0	...
2109668	  776.9	  583.3	 2842.0	...
2109669	  776.8	  583.1	 2842.0	...
2109670	  776.8	  583.1	 2843.0	...
2109671	  777.2	  583.3	 2846.0	...
2109672	  777.8	  583.4	 2848.0	...
2109673	  778.3	  583.6	 2850.0	...
2109674	  778.3	  583.7	 2850.0	...
2109675	  778.2	  583.7	 2850.0	...
2109676	  778.1	  583.5	 2851.0	...
2109677	  778.0	  583.3	 2851.0	...
2109678	  777.9	  583.2	 2851.0	...
2109679	  778.0	  583.4	 2851.0	...
2109680	  778.2	  583.6	 2854.0	...
2109681	  778.3	  583.5	 2856.0	...
2109682	  778.4	  583.3	 2858.0	...
MSG	2109683 0000 _ Number Off
2109683	  778.5	  583.2	 2857.0	...
2109684	  778.6	  583.3	 2858.0	...
2109685	  778.4	  583.4	 2857.0	...
2109686	  778.1	  583.3	 2856.0	...
2109687	  777.9	  583.1	 2854.0	...
2109688	  777.9	  583.0	 2854.0	...
2109689	  778.0	  582.9	 2853.0	...
2109690	  778.2	  582.9	 2853.0	...
2109691	  778.4	  583.0	 2854.0	...
2109692	  778.6	  583.0	 2855.0	...
2109693	  778.6	  583.2	 2855.0	...
2109694	  778.5	  583.4	 2854.0	...
2109695	  778.4	  583.5	 2853.0	...
2109696	  778.1	  583.4	 2854.0	...
2109697	  778.0	  583.3	 2856.0	...
2109698	  777.8	  583.4	 2858.0	...
2109699	  777.8	  583.4	 2859.0	...
2109700	  777.7	  583.4	 2860.0	...
2109701	  778.0	  583.4	 2861.0	...
2109702	  778.2	  583.7	 2860.0	...
2109703	  778.5	  584.0	 2861.0	...
2109704	  778.6	  584.1	 2861.0	...
2109705	  778.6	  584.1	 2862.0	...
2109706	  778.8	  584.0	 2861.0	...
2109707	  778.9	  583.9	 2860.0	...
2109708	  779.0	  583.8	 2858.0	...
2109709	  779.0	  584.0	 2857.0	...
2109710	  779.0	  584.1	 2855.0	...
2109711	  779.0	  584.3	 2854.0	...
2109712	  779.0	  584.4	 2855.0	...
2109713	  779.0	  584.6	 2857.0	...
2109714	  779.0	  584.8	 2859.0	...
2109715	  779.0	  584.8	 2861.0	...
2109716	  779.1	  584.7	 2862.0	...
2109717	  779.1	  584.5	 2861.0	...
2109718	  779.1	  584.3	 2859.0	...
2109719	  779.2	  584.4	 2858.0	...
2109720	  779.4	  584.4	 2858.0	...
2109721	  779.6	  584.6	 2859.0	...
2109722	  779.7	  584.7	 2860.0	...
2109723	  779.7	  584.6	 2861.0	...
2109724	  779.6	  584.4	 2863.0	...
2109725	  779.6	  584.1	 2865.0	...
2109726	  779.6	  583.9	 2866.0	...
2109727	  779.7	  583.6	 2865.0	...
2109728	  779.9	  583.4	 2864.0	...
2109729	  779.8	  583.0	 2864.0	...
2109730	  779.6	  582.8	 2864.0	...
2109731	  779.5	  582.6	 2865.0	...
2109732	  779.7	  582.5	 2865.0	...
2109733	  780.0	  582.8	 2865.0	...
2109734	  780.2	  583.2	 2866.0	...
2109735	  780.4	  583.8	 2867.0	...
2109736	  780.6	  583.9	 2868.0	...
2109737	  780.7	  584.0	 2869.0	...
2109738	  780.7	  583.8	 2868.0	...
2109739	  780.6	  583.7	 2866.0	...
2109740	  780.5	  583.6	 2864.0	...
2109741	  780.5	  583.6	 2864.0	...
2109742	  780.4	  583.6	 2864.0	...
2109743	  780.3	  583.6	 2864.0	...
2109744	  780.3	  583.5	 2867.0	...
2109745	  780.3	  583.3	 2869.0	...
2109746	  780.3	  582.8	 2870.0	...
2109747	  780.3	  582.4	 2869.0	...
2109748	  780.3	  582.1	 2870.0	...
2109749	  780.4	  582.3	 2872.0	...
2109750	  780.4	  582.5	 2874.0	...
2109751	  780.2	  582.9	 2873.0	...
2109752	  780.1	  583.0	 2873.0	...
2109753	  780.0	  582.7	 2874.0	...
2109754	  779.7	  582.5	 2874.0	...
2109755	  779.3	  582.3	 2873.0	...
2109756	  779.0	  582.3	 2872.0	...
2109757	  779.4	  582.3	 2871.0	...
2109758	  780.0	  582.7	 2870.0	...
2109759	  780.6	  582.9	 2872.0	...
2109760	  780.8	  583.1	 2874.0	...
2109761	  780.5	  582.8	 2876.0	...
2109762	  780.0	  582.5	 2877.0	...
2109763	  779.5	  582.4	 2878.0	...
2109764	  779.5	  582.3	 2880.0	...
2109765	  779.7	  582.2	 2881.0	...
2109766	  779.9	  582.2	 2882.0	...
2109767	  780.2	  582.2	 2882.0	...
2109768	  780.3	  582.6	 2882.0	...
2109769	  780.3	  583.1	 2882.0	...
2109770	  779.8	  583.7	 2882.0	...
2109771	  779.3	  583.9	 2881.0	...
EFIX R   2108138	2109771	1634	  780.2	  585.9	   2727
SSACC R  2109772
2109772	  777.5	  584.1	 2881.0	...
2109773	  776.1	  584.0	 2881.0	...
2109774	  773.0	  584.2	 2881.0	...
2109775	  770.3	  584.4	 2881.0	...
2109776	  766.9	  584.7	 2881.0	...
2109777	  764.0	  584.3	 2881.0	...
2109778	  761.3	  583.2	 2880.0	...
2109779	  758.4	  581.9	 2881.0	...
2109780	  756.7	  580.1	 2883.0	...
2109781	  754.3	  578.7	 2886.0	...
2109782	  753.0	  577.1	 2887.0	...
2109783	  751.5	  575.8	 2888.0	...
ESACC R  2109772	2109783	12	  777.5	  584.1	  751.5	  575.8	   0.58	     57
SFIX R   2109784
2109784	  751.2	  574.7	 2888.0	...
2109785	  751.0	  573.7	 2889.0	...
2109786	  751.1	  573.2	 2889.0	...
2109787	  752.4	  572.4	 2889.0	...
2109788	  753.6	  572.0	 2890.0	...
2109789	  755.8	  571.4	 2889.0	...
2109790	  757.9	  571.3	 2889.0	...
2109791	  760.2	  571.4	 2891.0	...
2109792	  761.3	  572.5	 2892.0	...
2109793	  762.1	  573.8	 2894.0	...
2109794	  763.0	  574.8	 2893.0	...
2109795	  763.9	  575.1	 2893.0	...
2109796	  764.3	  575.4	 2893.0	...
2109797	  764.5	  576.1	 2895.0	...
2109798	  764.6	  576.5	 2897.0	...
2109799	  764.6	  576.8	 2899.0	...
2109800	  764.5	  577.2	 2899.0	...
2109801	  764.4	  577.7	 2901.0	...
2109802	  764.3	  578.1	 2902.0	...
2109803	  764.2	  578.1	 2904.0	...
2109804	  764.2	  578.3	 2904.0	...
2109805	  764.3	  578.3	 2903.0	...
2109806	  764.3	  578.2	 2901.0	...
2109807	  764.0	  578.0	 2901.0	...
2109808	  763.7	  577.9	 2901.0	...
2109809	  763.3	  578.0	 2901.0	...
2109810	  763.2	  577.8	 2899.0	...
2109811	  763.1	  577.5	 2897.0	...
2109812	  762.9	  577.2	 2898.0	...
2109813	  762.8	  577.2	 2900.0	...
2109814	  762.6	  577.2	 2901.0	...
2109815	  762.5	  577.3	 2900.0	...
2109816	  762.4	  577.3	 2900.0	...
2109817	  762.2	  577.4	 2901.0	...
2109818	  762.2	  577.4	 2904.0	...
2109819	  762.4	  577.3	 2905.0	...
2109820	  762.6	  577.3	 2907.0	...
2109821	  762.7	  577.2	 2907.0	...
2109822	  762.7	  577.2	 2906.0	...
2109823	  762.6	  577.1	 2906.0	...
2109824	  762.6	  576.8	 2906.0	...
2109825	  762.5	  576.8	 2905.0	...
2109826	  762.2	  576.8	 2907.0	...
2109827	  761.8	  577.0	 2908.0	...
2109828	  761.7	  577.0	 2909.0	...
2109829	  761.8	  577.1	 2909.0	...
2109830	  761.8	  577.2	 2910.0	...
2109831	  761.9	  577.3	 2910.0	...
2109832	  762.1	  577.3	 2910.0	...
2109833	  762.4	  577.3	 2911.0	...
2109834	  762.6	  577.4	 2913.0	...
2109835	  762.6	  577.5	 2915.0	...
2109836	  762.5	  577.6	 2915.0	...
2109837	  762.4	  577.2	 2916.0	...
2109838	  762.3	  576.7	 2916.0	...
2109839	  762.2	  576.3	 2918.0	...
2109840	  762.3	  576.8	 2919.0	...
2109841	  762.4	  577.2	 2917.0	...
2109842	  762.5	  577.7	 2915.0	...
2109843	  762.5	  577.8	 2916.0	...
2109844	  762.2	  577.9	 2918.0	...
2109845	  762.0	  578.0	 2921.0	...
2109846	  761.9	  578.0	 2920.0	...
2109847	  762.1	  577.7	 2919.0	...
2109848	  762.3	  577.6	 2919.0	...
2109849	  762.2	  577.5	 2921.0	...
2109850	  762.1	  577.7	 2922.0	...
2109851	  762.1	  578.0	 2924.0	...
2109852	  762.0	  578.0	 2925.0	...
2109853	  762.3	  578.0	 2926.0	...
2109854	  762.5	  578.0	 2927.0	...
2109855	  762.8	  578.1	 2928.0	...
2109856	  762.9	  578.2	 2929.0	...
2109857	  763.0	  578.8	 2930.0	...
2109858	  763.2	  579.4	 2930.0	...
2109859	  763.2	  579.7	 2931.0	...
2109860	  763.2	  579.5	 2933.0	...
2109861	  763.2	  579.3	 2934.0	...
2109862	  763.2	  579.4	 2934.0	...
2109863	  763.0	  579.2	 2933.0	...
2109864	  762.8	  579.0	 2931.0	...
2109865	  762.5	  578.8	 2931.0	...
2109866	  762.4	  578.8	 2931.0	...
2109867	  762.7	  578.8	 2932.0	...
2109868	  763.0	  578.9	 2933.0	...
2109869	  763.2	  578.9	 2937.0	...
2109870	  763.5	  578.8	 2941.0	...
2109871	  763.8	  578.5	 2943.0	...
2109872	  764.1	  578.3	 2941.0	...
2109873	  764.1	  578.2	 2941.0	...
2109874	  764.0	  578.4	 2943.0	...
2109875	  763.9	  578.2	 2944.0	...
2109876	  763.9	  578.0	 2943.0	...
2109877	  763.8	  577.9	 2942.0	...
2109878	  763.8	  578.3	 2943.0	...
2109879	  763.9	  578.7	 2944.0	...
2109880	  763.9	  578.9	 2945.0	...
2109881	  763.9	  578.8	 2946.0	...
2109882	  764.1	  578.8	 2947.0	...
2109883	  764.3	  578.8	 2947.0	...
2109884	  764.7	  578.7	 2947.0	...
2109885	  764.8	  578.6	 2948.0	...
2109886	  764.9	  578.5	 2947.0	...
2109887	  765.0	  578.4	 2946.0	...
2109888	  765.0	  578.4	 2946.0	...
2109889	  765.0	  578.3	 2946.0	...
2109890	  765.0	  578.1	 2946.0	...
2109891	  764.9	  578.0	 2945.0	...
2109892	  764.9	  578.2	 2947.0	...
2109893	  764.8	  578.0	 2951.0	...
2109894	  764.9	  577.8	 2954.0	...
2109895	  764.9	  577.6	 2954.0	...
2109896	  764.9	  577.7	 2954.0	...
2109897	  764.8	  577.7	 2954.0	...
2109898	  764.7	  577.5	 2955.0	...
2109899	  764.7	  577.8	 2956.0	...
2109900	  764.9	  578.3	 2956.0	...
2109901	  765.1	  579.0	 2957.0	...
2109902	  765.4	  579.1	 2957.0	...
2109903	  765.5	  578.9	 2957.0	...
2109904	  765.5	  578.5	 2957.0	...
2109905	  765.5	  578.1	 2960.0	...
2109906	  765.4	  578.5	 2962.0	...
2109907	  765.3	  578.8	 2965.0	...
2109908	  765.2	  579.0	 2965.0	...
2109909	  765.3	  578.8	 2965.0	...
2109910	  765.5	  579.1	 2966.0	...
2109911	  765.5	  579.5	 2966.0	...
2109912	  765.4	  579.8	 2966.0	...
2109913	  765.3	  579.8	 2965.0	...
2109914	  765.4	  579.7	 2965.0	...
2109915	  765.5	  579.3	 2965.0	...
2109916	  765.6	  578.9	 2965.0	...
2109917	  765.7	  578.5	 2967.0	...
2109918	  765.8	  578.4	 2969.0	...
2109919	  765.8	  578.3	 2972.0	...
2109920	  765.8	  578.2	 2971.0	...
2109921	  765.8	  578.4	 2970.0	...
2109922	  765.8	  578.6	 2971.0	...
2109923	  765.8	  578.8	 2973.0	...
2109924	  765.8	  578.4	 2974.0	...
2109925	  765.8	  577.9	 2973.0	...
2109926	  765.8	  577.8	 2973.0	...
2109927	  765.9	  578.2	 2974.0	...
2109928	  766.0	  578.6	 2978.0	...
2109929	  766.0	  578.8	 2980.0	...
2109930	  766.3	  579.2	 2982.0	...
2109931	  766.5	  579.5	 2982.0	...
2109932	  766.8	  579.6	 2983.0	...
2109933	  766.8	  579.6	 2984.0	...
2109934	  766.8	  579.5	 2984.0	...
2109935	  766.8	  579.5	 2984.0	...
2109936	  766.8	  579.5	 2985.0	...
2109937	  766.8	  579.3	 2985.0	...
2109938	  766.7	  579.2	 2987.0	...
2109939	  766.7	  579.2	 2988.0	...
2109940	  766.6	  579.2	 2988.0	...
2109941	  766.8	  579.3	 2986.0	...
2109942	  767.1	  579.3	 2985.0	...
2109943	  766.9	  579.4	 2985.0	...
2109944	  766.6	  579.4	 2987.0	...
2109945	  766.2	  579.5	 2988.0	...
2109946	  766.2	  579.5	 2989.0	...
2109947	  766.3	  579.5	 2988.0	...
2109948	  766.3	  579.3	 2988.0	...
2109949	  766.2	  579.4	 2989.0	...
2109950	  766.2	  579.5	 2989.0	...
2109951	  766.2	  579.5	 2989.0	...
2109952	  766.1	  579.5	 2990.0	...
2109953	  766.1	  579.6	 2991.0	...
2109954	  766.1	  579.7	 2992.0	...
2109955	  766.5	  579.8	 2992.0	...
2109956	  766.9	  579.9	 2992.0	...
2109957	  767.3	  580.0	 2994.0	...
2109958	  767.3	  579.6	 2997.0	...
2109959	  766.9	  579.2	 2997.0	...
2109960	  766.5	  578.8	 2995.0	...
2109961	  766.1	  578.9	 2993.0	...
2109962	  766.2	  578.8	 2994.0	...
2109963	  766.3	  578.9	 2995.0	...
2109964	  766.5	  579.0	 2997.0	...
2109965	  766.8	  579.3	 2999.0	...
2109966	  767.0	  579.4	 3001.0	...
2109967	  767.2	  579.6	 3003.0	...
2109968	  767.0	  579.9	 3004.0	...
2109969	  766.7	  580.3	 3004.0	...
2109970	  766.3	  580.6	 3003.0	...
2109971	  766.2	  580.5	 3003.0	...
2109972	  766.4	  580.4	 3003.0	...
2109973	  766.7	  580.4	 3004.0	...
2109974	  766.8	  580.5	 3004.0	...
2109975	  766.6	  580.6	 3007.0	...
2109976	  766.6	  580.4	 3011.0	...
2109977	  766.9	  580.1	 3013.0	...
2109978	  767.1	  579.9	 3013.0	...
2109979	  767.0	  579.9	 3012.0	...
2109980	  766.7	  579.9	 3010.0	...
2109981	  766.8	  580.0	 3008.0	...
2109982	  767.1	  580.0	 3009.0	...
2109983	  767.1	  580.2	 3011.0	...
2109984	  766.7	  580.4	 3013.0	...
2109985	  766.5	  580.6	 3013.0	...
2109986	  766.7	  580.7	 3013.0	...
2109987	  766.9	  580.9	 3011.0	...
2109988	  767.1	  581.1	 3011.0	...
2109989	  767.1	  581.1	 3010.0	...
2109990	  767.1	  580.8	 3010.0	...
2109991	  767.0	  580.7	 3010.0	...
2109992	  767.0	  580.9	 3011.0	...
2109993	  766.9	  581.1	 3011.0	...
2109994	  767.0	  581.1	 3011.0	...
2109995	  767.1	  581.1	 3010.0	...
2109996	  767.4	  581.2	 3009.0	...
2109997	  767.5	  581.2	 3010.0	...
2109998	  767.3	  581.0	 3010.0	...
2109999	  767.0	  580.8	 3011.0	...
2110000	  766.7	  580.6	 3011.0	...
2110001	  766.9	  580.5	 3012.0	...
2110002	  767.3	  580.9	 3013.0	...
2110003	  767.7	  581.2	 3013.0	...
2110004	  767.6	  581.4	 3013.0	...
2110005	  767.2	  581.2	 3013.0	...
2110006	  766.9	  581.0	 3013.0	...
2110007	  766.9	  581.0	 3013.0	...
2110008	  766.9	  580.9	 3012.0	...
2110009	  766.9	  580.9	 3012.0	...
2110010	  766.9	  580.6	 3012.0	...
2110011	  766.7	  580.3	 3013.0	...
2110012	  766.6	  580.4	 3015.0	...
2110013	  766.4	  580.8	 3015.0	...
2110014	  766.6	  580.6	 3014.0	...
2110015	  766.9	  580.2	 3013.0	...
2110016	  766.9	  579.8	 3015.0	...
2110017	  766.7	  580.1	 3019.0	...
2110018	  766.5	  580.4	 3023.0	...
2110019	  766.7	  580.7	 3023.0	...
2110020	  767.0	  580.7	 3022.0	...
2110021	  767.3	  580.7	 3022.0	...
2110022	  767.2	  581.2	 3023.0	...
2110023	  767.1	  581.8	 3025.0	...
2110024	  767.0	  582.2	 3026.0	...
2110025	  767.0	  582.1	 3026.0	...
2110026	  766.9	  582.1	 3025.0	...
2110027	  766.9	  582.1	 3026.0	...
2110028	  766.8	  582.2	 3025.0	...
2110029	  767.0	  582.1	 3025.0	...
2110030	  767.3	  581.5	 3026.0	...
2110031	  767.7	  581.0	 3026.0	...
2110032	  767.8	  580.7	 3026.0	...
2110033	  767.8	  580.7	 3025.0	...
2110034	  767.7	  580.7	 3025.0	...
2110035	  767.8	  580.8	 3025.0	...
2110036	  768.0	  581.2	 3025.0	...
2110037	  768.0	  581.6	 3026.0	...
2110038	  767.8	  581.8	 3026.0	...
2110039	  767.6	  581.8	 3027.0	...
2110040	  767.6	  581.8	 3027.0	...
2110041	  767.6	  581.8	 3030.0	...
2110042	  767.6	  582.1	 3033.0	...
2110043	  767.6	  582.4	 3035.0	...
2110044	  767.6	  582.8	 3034.0	...
2110045	  768.0	  582.8	 3028.0	...
2110046	  768.3	  582.4	 3024.0	...
2110047	  768.2	  582.1	 3022.0	...
2110048	  767.8	  581.9	 3025.0	...
2110049	  767.8	  582.0	 3029.0	...
2110050	  767.9	  581.8	 3028.0	...
2110051	  768.1	  581.5	 3026.0	...
2110052	  768.1	  581.1	 3024.0	...
2110053	  768.2	  581.1	 3024.0	...
2110054	  768.2	  581.0	 3024.0	...
2110055	  768.1	  581.0	 3024.0	...
2110056	  768.2	  581.1	 3025.0	...
2110057	  768.4	  581.1	 3025.0	...
2110058	  768.6	  581.1	 3025.0	...
2110059	  768.6	  581.2	 3024.0	...
2110060	  768.8	  581.2	 3022.0	...
2110061	  768.9	  581.3	 3022.0	...
2110062	  768.9	  581.4	 3022.0	...
2110063	  768.9	  581.4	 3022.0	...
2110064	  769.0	  581.4	 3022.0	...
2110065	  769.0	  581.7	 3022.0	...
2110066	  769.1	  582.1	 3022.0	...
2110067	  769.1	  582.6	 3022.0	...
2110068	  769.2	  582.7	 3022.0	...
2110069	  769.1	  582.5	 3024.0	...
2110070	  769.1	  582.2	 3024.0	...
2110071	  768.9	  581.9	 3024.0	...
2110072	  768.7	  581.8	 3023.0	...
2110073	  768.4	  581.6	 3024.0	...
2110074	  768.2	  581.5	 3024.0	...
2110075	  768.7	  581.5	 3025.0	...
2110076	  769.4	  581.4	 3025.0	...
2110077	  769.9	  581.5	 3025.0	...
2110078	  769.7	  581.7	 3025.0	...
2110079	  769.7	  581.8	 3023.0	...
2110080	  769.9	  581.7	 3022.0	...
2110081	  770.1	  581.6	 3017.0	...
2110082	  770.0	  581.5	 3012.0	...
2110083	  770.0	  581.6	 3011.0	...
2110084	  770.1	  581.8	 3014.0	...
2110085	  770.1	  581.7	 3017.0	...
2110086	  770.2	  581.5	 3016.0	...
2110087	  770.2	  581.4	 3014.0	...
2110088	  770.2	  581.6	 3013.0	...
2110089	  770.2	  581.7	 3013.0	...
2110090	  770.3	  581.7	 3013.0	...
2110091	  770.4	  581.7	 3014.0	...
2110092	  770.5	  581.7	 3014.0	...
2110093	  770.3	  581.7	 3014.0	...
2110094	  770.0	  581.9	 3014.0	...
2110095	  769.8	  582.2	 3014.0	...
2110096	  769.8	  582.4	 3011.0	...
2110097	  769.9	  582.4	 3008.0	...
2110098	  769.9	  582.3	 3006.0	...
2110099	  769.8	  582.3	 3006.0	...
2110100	  769.9	  582.2	 3007.0	...
2110101	  770.0	  582.1	 3009.0	...
2110102	  770.0	  582.2	 3011.0	...
2110103	  769.9	  582.7	 3010.0	...
2110104	  769.8	  583.1	 3009.0	...
2110105	  769.7	  583.4	 3008.0	...
2110106	  769.6	  583.8	 3008.0	...
2110107	  769.6	  584.1	 3008.0	...
2110108	  769.7	  584.2	 3008.0	...
2110109	  770.1	  584.0	 3007.0	...
2110110	  770.4	  583.9	 3008.0	...
2110111	  770.7	  583.9	 3008.0	...
2110112	  770.6	  583.6	 3008.0	...
2110113	  770.6	  583.2	 3006.0	...
2110114	  770.6	  582.9	 3004.0	...
2110115	  770.6	  583.0	 3002.0	...
2110116	  770.7	  583.1	 3000.0	...
2110117	  770.6	  583.2	 2996.0	...
2110118	  770.6	  583.7	 2994.0	...
2110119	  770.6	  584.2	 2993.0	...
2110120	  770.6	  584.6	 2993.0	...
2110121	  770.6	  583.9	 2993.0	...
2110122	  770.5	  583.1	 2993.0	...
2110123	  770.4	  582.8	 2993.0	...
2110124	  770.6	  583.2	 2994.0	...
2110125	  771.2	  583.4	 2994.0	...
2110126	  771.7	  583.1	 2994.0	...
2110127	  772.0	  582.8	 2994.0	...
2110128	  772.1	  582.7	 2995.0	...
2110129	  772.3	  583.0	 2995.0	...
2110130	  772.2	  583.4	 2995.0	...
2110131	  772.2	  583.6	 2996.0	...
2110132	  772.1	  583.6	 2997.0	...
2110133	  772.2	  583.6	 2997.0	...
2110134	  772.3	  583.6	 2996.0	...
2110135	  772.4	  583.4	 2991.0	...
2110136	  772.5	  583.0	 2986.0	...
2110137	  772.4	  582.5	 2981.0	...
2110138	  772.4	  582.2	 2981.0	...
2110139	  772.6	  582.2	 2982.0	...
2110140	  772.9	  582.3	 2982.0	...
2110141	  773.1	  582.3	 2981.0	...
2110142	  773.0	  582.0	 2978.0	...
2110143	  773.0	  581.7	 2976.0	...
2110144	  773.1	  581.5	 2978.0	...
2110145	  773.1	  581.5	 2979.0	...
2110146	  772.7	  581.9	 2981.0	...
2110147	  772.4	  582.3	 2981.0	...
2110148	  772.3	  582.6	 2981.0	...
2110149	  772.6	  582.5	 2980.0	...
2110150	  772.9	  582.3	 2978.0	...
2110151	  772.9	  582.2	 2978.0	...
2110152	  772.9	  582.1	 2978.0	...
2110153	  773.1	  581.8	 2977.0	...
2110154	  773.4	  581.6	 2976.0	...
2110155	  773.8	  581.5	 2975.0	...
2110156	  774.1	  581.7	 2975.0	...
2110157	  774.2	  581.8	 2975.0	...
2110158	  774.2	  581.7	 2975.0	...
2110159	  774.2	  582.0	 2973.0	...
2110160	  773.9	  582.4	 2971.0	...
2110161	  773.5	  582.7	 2971.0	...
2110162	  773.3	  582.5	 2973.0	...
2110163	  773.4	  582.2	 2972.0	...
2110164	  773.4	  581.9	 2968.0	...
2110165	  773.7	  581.8	 2965.0	...
2110166	  774.0	  581.8	 2965.0	...
2110167	  774.3	  581.9	 2965.0	...
2110168	  774.3	  582.0	 2963.0	...
2110169	  774.3	  582.0	 2961.0	...
2110170	  774.3	  582.1	 2958.0	...
2110171	  774.2	  582.1	 2958.0	...
2110172	  774.0	  582.1	 2960.0	...
2110173	  773.7	  582.4	 2962.0	...
2110174	  774.2	  582.6	 2963.0	...
2110175	  774.7	  582.6	 2961.0	...
2110176	  774.9	  582.5	 2958.0	...
2110177	  774.6	  582.5	 2955.0	...
2110178	  774.4	  582.7	 2953.0	...
2110179	  774.6	  583.0	 2952.0	...
2110180	  774.7	  583.3	 2950.0	...
2110181	  774.6	  583.4	 2948.0	...
2110182	  774.7	  583.4	 2947.0	...
2110183	  774.8	  583.5	 2946.0	...
2110184	  775.1	  583.4	 2946.0	...
2110185	  775.4	  583.8	 2946.0	...
2110186	  775.6	  584.1	 2944.0	...
2110187	  775.7	  583.8	 2940.0	...
2110188	  775.8	  583.0	 2935.0	...
2110189	  775.9	  582.3	 2935.0	...
2110190	  775.8	  582.4	 2936.0	...
2110191	  775.7	  582.5	 2937.0	...
2110192	  775.7	  582.7	 2937.0	...
2110193	  775.5	  583.1	 2938.0	...
2110194	  775.4	  583.4	 2938.0	...
2110195	  775.2	  583.4	 2938.0	...
2110196	  775.2	  583.3	 2935.0	...
2110197	  775.3	  583.1	 2933.0	...
2110198	  775.3	  583.2	 2931.0	...
2110199	  775.3	  583.3	 2930.0	...
2110200	  775.3	  583.3	 2929.0	...
2110201	  775.3	  583.3	 2929.0	...
2110202	  775.3	  583.2	 2930.0	...
2110203	  775.3	  583.2	 2930.0	...
2110204	  775.3	  583.2	 2930.0	...
2110205	  775.3	  583.2	 2930.0	...
2110206	  775.4	  583.2	 2931.0	...
2110207	  775.6	  583.1	 2928.0	...
2110208	  775.9	  583.1	 2926.0	...
2110209	  776.1	  583.2	 2924.0	...
2110210	  776.2	  583.3	 2925.0	...
2110211	  776.5	  583.3	 2924.0	...
2110212	  776.8	  583.2	 2924.0	...
2110213	  776.6	  583.3	 2923.0	...
2110214	  776.3	  583.2	 2921.0	...
2110215	  775.9	  583.2	 2920.0	...
2110216	  775.9	  583.2	 2919.0	...
2110217	  775.9	  583.2	 2919.0	...
2110218	  776.1	  583.0	 2919.0	...
2110219	  776.2	  582.8	 2919.0	...
2110220	  776.2	  582.7	 2919.0	...
2110221	  776.1	  582.5	 2919.0	...
2110222	  776.0	  582.4	 2918.0	...
2110223	  775.9	  582.2	 2916.0	...
2110224	  775.8	  582.1	 2914.0	...
2110225	  775.8	  582.2	 2913.0	...
2110226	  775.9	  582.4	 2911.0	...
2110227	  776.2	  582.9	 2909.0	...
2110228	  776.5	  583.3	 2907.0	...
2110229	  776.5	  583.7	 2907.0	...
2110230	  776.4	  583.8	 2907.0	...
2110231	  776.5	  584.0	 2908.0	...
2110232	  776.7	  584.0	 2908.0	...
2110233	  776.8	  584.0	 2907.0	...
2110234	  776.9	  583.9	 2906.0	...
2110235	  776.9	  583.9	 2904.0	...
2110236	  776.8	  583.9	 2902.0	...
2110237	  776.8	  583.9	 2902.0	...
2110238	  776.8	  584.0	 2901.0	...
2110239	  776.8	  583.7	 2901.0	...
2110240	  776.8	  583.3	 2901.0	...
2110241	  776.6	  583.2	 2901.0	...
2110242	  776.7	  583.6	 2901.0	...
2110243	  776.7	  584.0	 2901.0	...
2110244	  776.7	  584.5	 2900.0	...
2110245	  776.8	  584.7	 2903.0	...
2110246	  776.8	  585.1	 2905.0	...
2110247	  776.6	  585.2	 2904.0	...
2110248	  776.4	  585.1	 2900.0	...
2110249	  776.2	  584.9	 2896.0	...
2110250	  776.2	  584.7	 2898.0	...
2110251	  776.2	  584.9	 2900.0	...
2110252	  776.1	  584.9	 2902.0	...
2110253	  776.4	  584.8	 2902.0	...
2110254	  776.8	  584.6	 2902.0	...
2110255	  777.2	  584.4	 2903.0	...
2110256	  777.2	  584.3	 2903.0	...
2110257	  777.3	  584.1	 2903.0	...
2110258	  777.0	  584.1	 2902.0	...
2110259	  776.9	  584.3	 2901.0	...
2110260	  776.7	  584.4	 2899.0	...
2110261	  776.7	  584.4	 2896.0	...
2110262	  776.8	  584.2	 2893.0	...
2110263	  776.8	  583.9	 2890.0	...
2110264	  776.9	  583.6	 2890.0	...
2110265	  776.9	  583.4	 2892.0	...
2110266	  776.9	  583.5	 2891.0	...
2110267	  776.9	  583.2	 2890.0	...
2110268	  777.0	  582.9	 2889.0	...
2110269	  777.1	  582.7	 2890.0	...
2110270	  777.2	  582.7	 2889.0	...
2110271	  777.2	  582.8	 2889.0	...
2110272	  777.2	  582.9	 2887.0	...
2110273	  776.9	  583.0	 2885.0	...
2110274	  776.7	  583.2	 2883.0	...
2110275	  777.0	  583.5	 2883.0	...
2110276	  777.4	  583.5	 2881.0	...
2110277	  778.0	  583.6	 2881.0	...
2110278	  778.1	  583.8	 2880.0	...
2110279	  778.1	  584.0	 2880.0	...
2110280	  778.0	  583.7	 2879.0	...
2110281	  777.8	  583.1	 2878.0	...
2110282	  777.6	  582.5	 2876.0	...
2110283	  777.5	  582.2	 2876.0	...
2110284	  777.3	  582.3	 2876.0	...
2110285	  777.1	  582.4	 2876.0	...
2110286	  776.8	  582.6	 2874.0	...
2110287	  776.8	  582.8	 2872.0	...
2110288	  776.7	  583.0	 2870.0	...
2110289	  776.8	  583.0	 2870.0	...
2110290	  776.8	  583.0	 2870.0	...
2110291	  777.1	  582.9	 2870.0	...
2110292	  777.4	  583.0	 2871.0	...
2110293	  777.8	  583.0	 2872.0	...
2110294	  777.9	  583.2	 2873.0	...
2110295	  778.1	  583.5	 2872.0	...
2110296	  778.2	  583.8	 2871.0	...
2110297	  778.4	  584.1	 2870.0	...
2110298	  778.2	  584.1	 2870.0	...
2110299	  778.0	  584.2	 2871.0	...
2110300	  777.7	  584.2	 2872.0	...
2110301	  777.5	  584.0	 2873.0	...
2110302	  777.4	  583.8	 2874.0	...
2110303	  777.5	  584.0	 2875.0	...
2110304	  777.5	  584.5	 2876.0	...
2110305	  777.6	  584.9	 2876.0	...
2110306	  777.7	  584.9	 2875.0	...
2110307	  777.8	  585.0	 2873.0	...
2110308	  777.8	  585.1	 2870.0	...
2110309	  777.7	  585.2	 2867.0	...
2110310	  778.0	  585.2	 2866.0	...
2110311	  778.2	  585.3	 2866.0	...
2110312	  778.6	  585.4	 2867.0	...
2110313	  778.7	  585.5	 2869.0	...
2110314	  778.6	  585.0	 2870.0	...
2110315	  778.4	  584.7	 2870.0	...
2110316	  778.0	  584.6	 2868.0	...
2110317	  778.0	  584.5	 2866.0	...
2110318	  777.9	  584.3	 2866.0	...
2110319	  777.9	  584.1	 2865.0	...
2110320	  777.9	  584.3	 2865.0	...
2110321	  777.9	  584.8	 2866.0	...
2110322	  778.0	  585.4	 2866.0	...
2110323	  778.1	  585.5	 2864.0	...
2110324	  778.2	  585.1	 2861.0	...
2110325	  778.3	  584.5	 2858.0	...
2110326	  778.3	  584.1	 2858.0	...
2110327	  778.4	  583.9	 2860.0	...
2110328	  778.7	  584.0	 2859.0	...
2110329	  778.9	  584.0	 2857.0	...
2110330	  778.9	  584.1	 2854.0	...
2110331	  778.8	  584.2	 2856.0	...
2110332	  778.7	  584.3	 2860.0	...
2110333	  778.6	  584.9	 2864.0	...
2110334	  778.8	  585.5	 2862.0	...
2110335	  778.9	  585.8	 2860.0	...
2110336	  779.2	  585.6	 2858.0	...
2110337	  779.3	  585.6	 2859.0	...
2110338	  779.5	  585.8	 2860.0	...
2110339	  779.5	  586.0	 2860.0	...
2110340	  779.4	  585.8	 2858.0	...
2110341	  779.3	  585.5	 2857.0	...
2110342	  779.0	  585.3	 2856.0	...
2110343	  778.8	  585.1	 2857.0	...
2110344	  778.5	  585.0	 2858.0	...
2110345	  778.6	  585.6	 2858.0	...
2110346	  778.5	  586.3	 2858.0	...
2110347	  778.4	  587.1	 2857.0	...
2110348	  778.6	  586.9	 2856.0	...
2110349	  778.8	  586.7	 2856.0	...
2110350	  779.2	  586.9	 2856.0	...
EFIX R   2109784	2110350	567	  770.0	  581.2	   2951
SSACC R  2110351
2110351	  780.7	  587.0	 2855.0	...
2110352	  782.2	  587.3	 2854.0	...
2110353	  784.7	  587.1	 2853.0	...
2110354	  786.9	  587.0	 2851.0	...
2110355	  789.9	  586.5	 2850.0	...
2110356	  793.1	  586.0	 2850.0	...
2110357	  795.9	  585.5	 2851.0	...
2110358	  799.7	  584.9	 2852.0	...
2110359	  802.6	  584.0	 2853.0	...
2110360	  805.5	  583.0	 2853.0	...
2110361	  807.3	  582.2	 2853.0	...
ESACC R  2110351	2110361	11	  780.7	  587.0	  807.3	  582.2	   0.58	     61
SFIX R   2110362
2110362	  808.5	  582.0	 2853.0	...
2110363	  809.6	  581.8	 2852.0	...
2110364	  810.0	  581.2	 2852.0	...
2110365	  810.2	  580.5	 2851.0	...
2110366	  809.8	  579.8	 2851.0	...
2110367	  809.0	  579.7	 2852.0	...
2110368	  807.7	  579.3	 2854.0	...
2110369	  806.5	  579.0	 2854.0	...
2110370	  805.8	  578.5	 2853.0	...
2110371	  805.6	  578.2	 2853.0	...
2110372	  805.1	  577.5	 2855.0	...
2110373	  804.5	  576.9	 2857.0	...
2110374	  804.3	  576.4	 2858.0	...
2110375	  804.6	  575.5	 2858.0	...
2110376	  804.5	  574.6	 2857.0	...
2110377	  803.9	  573.7	 2854.0	...
2110378	  803.4	  573.6	 2851.0	...
2110379	  803.0	  574.1	 2849.0	...
2110380	  802.8	  575.0	 2848.0	...
2110381	  802.5	  576.0	 2847.0	...
2110382	  802.5	  576.8	 2849.0	...
2110383	  802.4	  577.2	 2851.0	...
2110384	  802.4	  577.9	 2854.0	...
2110385	  802.2	  578.3	 2854.0	...
2110386	  802.1	  578.8	 2855.0	...
2110387	  802.3	  578.8	 2855.0	...
2110388	  802.6	  578.9	 2855.0	...
2110389	  802.9	  578.2	 2854.0	...
2110390	  803.0	  577.5	 2853.0	...
2110391	  803.1	  576.9	 2852.0	...
2110392	  803.2	  576.9	 2852.0	...
2110393	  803.2	  577.0	 2854.0	...
2110394	  803.3	  577.1	 2856.0	...
2110395	  803.4	  577.1	 2855.0	...
2110396	  803.7	  577.2	 2853.0	...
2110397	  803.9	  577.2	 2850.0	...
2110398	  804.1	  577.2	 2850.0	...
2110399	  804.0	  577.2	 2850.0	...
2110400	  804.0	  577.1	 2849.0	...
2110401	  804.0	  577.1	 2850.0	...
2110402	  804.0	  577.0	 2851.0	...
2110403	  804.1	  576.8	 2851.0	...
2110404	  804.3	  576.7	 2851.0	...
2110405	  804.3	  576.6	 2849.0	...
2110406	  804.3	  576.7	 2848.0	...
2110407	  804.6	  576.7	 2848.0	...
2110408	  805.0	  576.4	 2849.0	...
2110409	  805.5	  576.0	 2851.0	...
2110410	  805.4	  576.0	 2850.0	...
2110411	  805.4	  576.2	 2849.0	...
2110412	  805.3	  576.4	 2847.0	...
2110413	  805.3	  576.4	 2844.0	...
2110414	  805.3	  576.4	 2843.0	...
2110415	  805.3	  576.6	 2846.0	...
2110416	  805.3	  576.9	 2851.0	...
2110417	  805.3	  577.1	 2856.0	...
2110418	  805.5	  577.1	 2855.0	...
2110419	  805.8	  577.1	 2853.0	...
2110420	  805.8	  577.2	 2852.0	...
2110421	  805.6	  577.2	 2854.0	...
2110422	  805.4	  577.8	 2856.0	...
2110423	  805.5	  578.4	 2856.0	...
2110424	  805.5	  579.0	 2855.0	...
2110425	  805.6	  578.9	 2855.0	...
2110426	  805.9	  578.6	 2852.0	...
2110427	  806.2	  578.1	 2849.0	...
2110428	  806.5	  577.8	 2847.0	...
2110429	  806.6	  577.6	 2849.0	...
2110430	  806.7	  577.4	 2851.0	...
2110431	  806.7	  577.6	 2851.0	...
2110432	  806.8	  577.8	 2851.0	...
2110433	  807.1	  578.3	 2851.0	...
2110434	  807.4	  578.5	 2850.0	...
2110435	  807.1	  578.3	 2849.0	...
2110436	  806.6	  577.9	 2848.0	...
2110437	  806.1	  577.4	 2847.0	...
2110438	  806.2	  577.3	 2847.0	...
2110439	  806.3	  577.1	 2846.0	...
2110440	  806.4	  577.1	 2849.0	...
2110441	  806.5	  577.3	 2853.0	...
2110442	  806.4	  577.5	 2856.0	...
2110443	  806.4	  577.5	 2855.0	...
2110444	  806.3	  577.6	 2854.0	...
2110445	  806.2	  577.7	 2853.0	...
2110446	  806.1	  577.5	 2852.0	...
2110447	  805.9	  577.3	 2852.0	...
2110448	  805.9	  577.6	 2852.0	...
2110449	  806.3	  578.0	 2852.0	...
2110450	  806.7	  578.1	 2852.0	...
2110451	  806.9	  577.6	 2852.0	...
2110452	  807.0	  577.2	 2852.0	...
2110453	  807.1	  577.6	 2852.0	...
2110454	  807.1	  578.0	 2851.0	...
2110455	  807.1	  578.3	 2850.0	...
2110456	  807.0	  578.2	 2850.0	...
2110457	  806.7	  578.1	 2849.0	...
2110458	  806.5	  578.1	 2849.0	...
2110459	  806.5	  578.1	 2850.0	...
2110460	  806.7	  578.3	 2851.0	...
2110461	  806.8	  578.7	 2852.0	...
2110462	  806.8	  579.0	 2854.0	...
2110463	  806.9	  579.2	 2854.0	...
2110464	  806.9	  579.2	 2854.0	...
2110465	  806.9	  579.2	 2854.0	...
2110466	  806.8	  579.1	 2854.0	...
2110467	  806.8	  579.1	 2855.0	...
2110468	  807.0	  579.2	 2856.0	...
2110469	  807.4	  579.4	 2858.0	...
2110470	  807.7	  579.0	 2859.0	...
[truncated: 4,271,725 more chars]
