# Supplementary material for: With an eye on uncertainty: Modelling pupillary responses to environmental volatility
Source: PLoS Comput Biol. 2019 Jul 5;15(7):e1007126. doi: 10.1371/journal.pcbi.1007126 (PMC6636765; doi:10.1371/journal.pcbi.1007126)
Supplement: S1 Data — Zip file containing the pupillometry data for participant 1. (ZIP) [file pcbi.1007126.s001.zip › P1/trial2.asc]

** CONVERTED FROM C:\Users\tparr\Documents\PVR\P1_0712\trial2.edf using edfapi 3.1 Win32 Nov 24 2009 on Thu Dec 07 10:05:42 2017
** DATE: Thu Dec  7 10:29:49 2017
** TYPE: EDF_FILE BINARY EVENT SAMPLE TAGGED
** VERSION: EYELINK II 1
** SOURCE: EYELINK CL
** EYELINK II CL v4.48 Nov 25 2009
** CAMERA: EyeLink CL Version 1.4 Sensor=BHA
** SERIAL NUMBER: CL1-AAD42
** CAMERA_CONFIG: AAD42140.SCD
**

MSG	1957399 RECCFG CR 1000 2 0 R
MSG	1957399 ELCLCFG MTABLER
MSG	1957399 GAZE_COORDS 0.00 0.00 1599.00 1199.00
MSG	1957399 THRESHOLDS R 122 225
MSG	1957399 ELCL_PROC CENTROID (3)
MSG	1957399 ELCL_PCR_PARAM 5 3.0
START	1957400 	RIGHT	SAMPLES	EVENTS
PRESCALER	1
VPRESCALER	1
PUPIL	AREA
EVENTS	GAZE	RIGHT	RATE	1000.00	TRACKING	CR	FILTER	2
SAMPLES	GAZE	RIGHT	RATE	1000.00	TRACKING	CR	FILTER	2
MSG	1957400 !MODE RECORD CR 1000 2 0 R
1957400	  760.9	  566.3	 3126.0	...
INPUT	1957400	127
1957401	  761.0	  566.2	 3126.0	...
1957402	  761.0	  566.2	 3126.0	...
1957403	  761.1	  566.1	 3127.0	...
1957404	  761.2	  566.1	 3127.0	...
1957405	  761.0	  566.0	 3126.0	...
1957406	  760.9	  566.1	 3125.0	...
SFIX R   1957407
1957407	  760.8	  566.1	 3125.0	...
1957408	  760.8	  566.2	 3126.0	...
1957409	  761.0	  566.1	 3128.0	...
1957410	  761.1	  566.1	 3129.0	...
1957411	  761.3	  566.1	 3129.0	...
1957412	  761.3	  566.4	 3128.0	...
1957413	  761.1	  566.7	 3128.0	...
1957414	  760.8	  567.1	 3129.0	...
1957415	  760.7	  567.2	 3130.0	...
1957416	  760.6	  567.0	 3130.0	...
1957417	  760.7	  566.5	 3131.0	...
1957418	  760.9	  565.7	 3131.0	...
1957419	  761.1	  565.0	 3131.0	...
1957420	  761.0	  564.8	 3131.0	...
1957421	  760.7	  564.8	 3132.0	...
1957422	  760.3	  564.8	 3131.0	...
1957423	  760.7	  564.6	 3129.0	...
1957424	  761.1	  564.4	 3126.0	...
1957425	  761.2	  564.3	 3125.0	...
1957426	  760.9	  564.3	 3127.0	...
1957427	  760.6	  564.4	 3129.0	...
1957428	  760.6	  564.7	 3129.0	...
1957429	  760.7	  565.1	 3129.0	...
1957430	  760.7	  565.3	 3129.0	...
1957431	  760.7	  565.6	 3128.0	...
1957432	  761.0	  565.7	 3128.0	...
1957433	  761.4	  565.7	 3125.0	...
1957434	  761.5	  565.6	 3123.0	...
1957435	  761.3	  565.7	 3121.0	...
1957436	  761.1	  565.6	 3122.0	...
1957437	  760.9	  565.4	 3125.0	...
1957438	  760.7	  565.2	 3127.0	...
1957439	  760.5	  565.3	 3128.0	...
1957440	  760.6	  565.3	 3126.0	...
1957441	  760.7	  565.3	 3125.0	...
1957442	  760.9	  565.2	 3125.0	...
1957443	  761.0	  565.1	 3126.0	...
1957444	  760.8	  565.4	 3125.0	...
1957445	  760.6	  565.8	 3127.0	...
1957446	  760.4	  566.2	 3129.0	...
1957447	  760.4	  566.4	 3130.0	...
1957448	  760.4	  566.6	 3130.0	...
1957449	  760.3	  566.7	 3130.0	...
1957450	  760.6	  566.5	 3128.0	...
1957451	  760.8	  566.4	 3127.0	...
1957452	  761.2	  566.2	 3128.0	...
1957453	  761.2	  566.0	 3129.0	...
1957454	  761.2	  565.9	 3130.0	...
1957455	  761.1	  566.0	 3130.0	...
1957456	  761.3	  566.2	 3128.0	...
1957457	  761.6	  566.2	 3127.0	...
1957458	  761.8	  565.7	 3127.0	...
1957459	  761.7	  565.3	 3128.0	...
1957460	  761.6	  564.9	 3129.0	...
1957461	  761.5	  564.9	 3130.0	...
1957462	  761.3	  564.7	 3130.0	...
1957463	  761.1	  564.4	 3129.0	...
1957464	  760.9	  564.1	 3128.0	...
1957465	  760.9	  564.1	 3128.0	...
1957466	  760.9	  564.0	 3128.0	...
1957467	  760.9	  563.9	 3129.0	...
1957468	  761.2	  563.8	 3129.0	...
1957469	  761.5	  563.8	 3130.0	...
1957470	  761.7	  563.8	 3130.0	...
1957471	  761.6	  564.3	 3131.0	...
1957472	  761.5	  564.7	 3133.0	...
1957473	  761.5	  565.1	 3134.0	...
1957474	  761.2	  565.2	 3134.0	...
1957475	  760.9	  565.2	 3134.0	...
1957476	  760.8	  565.0	 3133.0	...
1957477	  761.0	  564.4	 3132.0	...
1957478	  761.2	  563.8	 3131.0	...
1957479	  761.2	  563.4	 3130.0	...
1957480	  761.1	  563.3	 3132.0	...
1957481	  760.9	  563.4	 3134.0	...
1957482	  760.6	  563.6	 3135.0	...
1957483	  760.4	  564.0	 3135.0	...
1957484	  760.4	  564.5	 3134.0	...
1957485	  760.6	  565.0	 3135.0	...
1957486	  761.0	  564.9	 3136.0	...
1957487	  761.6	  564.4	 3137.0	...
1957488	  761.8	  564.1	 3138.0	...
1957489	  761.8	  564.4	 3138.0	...
1957490	  761.7	  564.7	 3137.0	...
1957491	  761.5	  564.6	 3137.0	...
1957492	  761.4	  564.3	 3137.0	...
1957493	  761.3	  564.3	 3137.0	...
1957494	  761.3	  564.5	 3137.0	...
1957495	  761.3	  564.8	 3137.0	...
1957496	  761.1	  564.9	 3138.0	...
1957497	  761.0	  564.5	 3138.0	...
1957498	  761.0	  564.2	 3138.0	...
1957499	  761.2	  563.6	 3137.0	...
1957500	  761.3	  563.4	 3138.0	...
1957501	  761.3	  563.7	 3139.0	...
1957502	  761.4	  564.1	 3139.0	...
1957503	  761.3	  564.4	 3139.0	...
1957504	  761.2	  564.2	 3137.0	...
1957505	  761.1	  563.9	 3136.0	...
1957506	  761.0	  563.7	 3135.0	...
1957507	  761.0	  563.6	 3135.0	...
1957508	  761.0	  563.8	 3134.0	...
1957509	  761.0	  564.2	 3134.0	...
1957510	  760.8	  564.1	 3134.0	...
1957511	  760.6	  563.7	 3134.0	...
1957512	  760.5	  563.5	 3133.0	...
1957513	  760.5	  563.9	 3131.0	...
1957514	  760.5	  564.4	 3129.0	...
1957515	  760.5	  564.6	 3128.0	...
1957516	  760.8	  564.6	 3127.0	...
1957517	  761.2	  564.7	 3127.0	...
1957518	  761.6	  564.4	 3127.0	...
1957519	  761.4	  564.0	 3126.0	...
1957520	  761.2	  563.6	 3132.0	...
1957521	  761.0	  563.6	 3138.0	...
1957522	  760.9	  563.5	 3144.0	...
1957523	  760.7	  563.4	 3139.0	...
1957524	  760.5	  563.2	 3135.0	...
1957525	  760.5	  563.3	 3133.0	...
1957526	  760.3	  563.2	 3136.0	...
1957527	  760.1	  563.2	 3140.0	...
1957528	  760.0	  563.4	 3141.0	...
1957529	  760.1	  563.7	 3142.0	...
1957530	  760.2	  563.9	 3141.0	...
1957531	  760.4	  564.2	 3140.0	...
1957532	  760.8	  564.5	 3139.0	...
1957533	  761.1	  564.8	 3140.0	...
1957534	  761.2	  564.8	 3142.0	...
1957535	  760.9	  564.6	 3140.0	...
1957536	  760.6	  564.5	 3137.0	...
1957537	  760.5	  564.5	 3135.0	...
1957538	  760.5	  564.6	 3138.0	...
1957539	  760.6	  564.7	 3140.0	...
1957540	  760.6	  564.6	 3141.0	...
1957541	  760.7	  564.6	 3139.0	...
1957542	  760.5	  564.6	 3138.0	...
1957543	  760.5	  564.6	 3135.0	...
1957544	  760.5	  564.7	 3134.0	...
1957545	  760.5	  564.7	 3134.0	...
1957546	  760.6	  564.5	 3135.0	...
1957547	  760.7	  564.4	 3136.0	...
1957548	  760.9	  564.4	 3136.0	...
1957549	  761.1	  564.5	 3135.0	...
1957550	  761.2	  564.6	 3134.0	...
1957551	  761.3	  564.5	 3134.0	...
1957552	  761.3	  564.2	 3136.0	...
1957553	  761.1	  564.0	 3140.0	...
1957554	  761.0	  563.8	 3142.0	...
1957555	  760.8	  563.9	 3142.0	...
1957556	  760.6	  563.9	 3140.0	...
1957557	  760.4	  563.9	 3138.0	...
1957558	  760.3	  563.9	 3137.0	...
1957559	  760.3	  563.7	 3138.0	...
1957560	  760.3	  563.3	 3139.0	...
1957561	  760.4	  562.9	 3140.0	...
1957562	  760.5	  562.7	 3143.0	...
1957563	  760.7	  562.6	 3146.0	...
1957564	  760.8	  562.6	 3149.0	...
1957565	  760.9	  562.6	 3149.0	...
1957566	  761.0	  562.6	 3149.0	...
1957567	  761.0	  562.6	 3149.0	...
1957568	  760.7	  562.6	 3148.0	...
1957569	  760.3	  562.7	 3149.0	...
1957570	  760.0	  562.9	 3152.0	...
1957571	  760.0	  562.9	 3154.0	...
1957572	  760.1	  562.9	 3152.0	...
1957573	  760.3	  562.8	 3151.0	...
1957574	  760.5	  562.4	 3151.0	...
1957575	  760.8	  561.9	 3151.0	...
1957576	  761.0	  561.3	 3151.0	...
1957577	  761.2	  561.2	 3150.0	...
1957578	  760.9	  561.5	 3149.0	...
1957579	  760.7	  561.9	 3150.0	...
1957580	  760.7	  562.2	 3151.0	...
1957581	  760.9	  562.3	 3154.0	...
1957582	  761.0	  562.4	 3154.0	...
1957583	  760.9	  562.4	 3155.0	...
1957584	  760.7	  562.6	 3155.0	...
1957585	  760.5	  562.8	 3155.0	...
1957586	  760.5	  562.8	 3155.0	...
1957587	  760.5	  562.7	 3156.0	...
1957588	  760.7	  562.9	 3156.0	...
1957589	  761.1	  563.2	 3157.0	...
1957590	  761.3	  563.1	 3158.0	...
1957591	  761.4	  562.7	 3159.0	...
1957592	  761.4	  562.6	 3159.0	...
1957593	  761.3	  562.8	 3159.0	...
1957594	  761.1	  563.1	 3159.0	...
1957595	  760.9	  563.0	 3157.0	...
1957596	  760.6	  563.0	 3155.0	...
1957597	  760.3	  563.1	 3153.0	...
1957598	  760.1	  563.2	 3152.0	...
1957599	  760.1	  563.0	 3151.0	...
1957600	  760.5	  562.7	 3150.0	...
1957601	  760.8	  562.5	 3150.0	...
1957602	  760.9	  562.6	 3150.0	...
1957603	  760.7	  562.6	 3151.0	...
1957604	  760.5	  562.5	 3152.0	...
1957605	  760.4	  562.3	 3154.0	...
1957606	  760.4	  562.3	 3156.0	...
1957607	  760.4	  562.7	 3158.0	...
1957608	  760.4	  563.2	 3156.0	...
1957609	  760.3	  563.8	 3153.0	...
1957610	  760.2	  563.5	 3153.0	...
1957611	  760.1	  563.1	 3156.0	...
1957612	  760.2	  562.8	 3158.0	...
1957613	  760.4	  563.2	 3158.0	...
1957614	  760.5	  563.6	 3158.0	...
1957615	  760.5	  563.9	 3157.0	...
1957616	  760.5	  563.9	 3156.0	...
1957617	  760.5	  563.9	 3155.0	...
1957618	  760.7	  563.8	 3155.0	...
1957619	  761.0	  563.7	 3156.0	...
1957620	  761.2	  563.6	 3158.0	...
EFIX R   1957407	1957620	214	  760.8	  564.2	   3138
SSACC R  1957621
1957621	  761.0	  564.3	 3160.0	...
1957622	  760.6	  565.2	 3160.0	...
1957623	  760.2	  566.4	 3161.0	...
1957624	  760.2	  567.2	 3161.0	...
1957625	  760.3	  568.9	 3161.0	...
1957626	  760.4	  572.1	 3160.0	...
1957627	  760.2	  576.1	 3155.0	...
1957628	  759.5	  581.5	 3151.0	...
1957629	  759.0	  587.8	 3147.0	...
1957630	  758.0	  595.6	 3147.0	...
1957631	  757.3	  606.2	 3147.0	...
1957632	  756.0	  618.4	 3143.0	...
1957633	  754.4	  631.5	 3135.0	...
1957634	  752.5	  645.4	 3126.0	...
1957635	  750.3	  660.5	 3124.0	...
1957636	  749.2	  677.7	 3126.0	...
1957637	  747.5	  693.7	 3121.0	...
1957638	  746.0	  708.8	 3111.0	...
1957639	  743.8	  725.3	 3101.0	...
1957640	  742.7	  745.9	 3097.0	...
1957641	  742.8	  770.9	 3098.0	...
1957642	  744.1	  796.0	 3104.0	...
1957643	  745.7	  819.7	 3111.0	...
1957644	  747.2	  843.3	 3118.0	...
1957645	  748.7	  867.3	 3126.0	...
1957646	  750.3	  891.1	 3135.0	...
1957647	  750.7	  912.2	 3145.0	...
1957648	  748.7	  933.7	 3152.0	...
1957649	  744.3	  957.0	 3163.0	...
1957650	  738.3	  982.5	 3176.0	...
1957651	  733.5	 1008.5	 3186.0	...
1957652	  729.7	 1034.7	 3195.0	...
1957653	  727.2	 1060.6	 3204.0	...
1957654	  724.7	 1088.1	 3212.0	...
1957655	  722.7	 1114.9	 3216.0	...
1957656	  720.9	 1142.0	 3221.0	...
1957657	  719.5	 1169.5	 3226.0	...
1957658	  719.1	 1198.5	 3230.0	...
1957659	  718.5	 1228.7	 3233.0	...
1957660	  718.4	 1258.4	 3242.0	...
1957661	  717.5	 1288.2	 3250.0	...
1957662	  717.2	 1318.6	 3258.0	...
1957663	  716.0	 1348.3	 3257.0	...
1957664	  714.7	 1380.0	 3259.0	...
1957665	  713.5	 1412.2	 3261.0	...
1957666	  713.4	 1444.2	 3263.0	...
1957667	  714.2	 1474.0	 3264.0	...
1957668	  715.8	 1504.1	 3265.0	...
1957669	  717.8	 1534.7	 3264.0	...
1957670	  719.7	 1565.5	 3260.0	...
1957671	  721.3	 1596.7	 3254.0	...
1957672	  723.0	 1629.8	 3249.0	...
1957673	  725.0	 1661.5	 3247.0	...
1957674	  726.3	 1693.7	 3237.0	...
1957675	  726.6	 1726.8	 3223.0	...
1957676	  726.2	 1760.8	 3209.0	...
1957677	  725.5	 1792.9	 3208.0	...
1957678	  724.5	 1822.8	 3210.0	...
1957679	  723.5	 1854.6	 3213.0	...
1957680	  722.5	 1884.8	 3212.0	...
1957681	  721.1	 1915.7	 3196.0	...
1957682	  721.3	 1950.0	 3178.0	...
1957683	  721.9	 1987.1	 3154.0	...
1957684	  723.6	 2025.3	 3141.0	...
1957685	  724.3	 2060.4	 3123.0	...
1957686	  725.8	 2098.2	 3104.0	...
1957687	  727.3	 2138.1	 3075.0	...
1957688	  729.6	 2178.1	 3042.0	...
1957689	  732.3	 2222.1	 3005.0	...
1957690	  734.9	 2264.6	 2981.0	...
1957691	  735.2	 2303.8	 2967.0	...
1957692	  731.8	 2327.8	 2964.0	...
1957693	  728.5	 2350.6	 2969.0	...
1957694	  727.3	 2377.5	 2975.0	...
SBLINK R 1957695
1957695	   .	   .	    0.0	...
1957696	   .	   .	    0.0	...
1957697	   .	   .	    0.0	...
1957698	   .	   .	    0.0	...
1957699	   .	   .	    0.0	...
1957700	   .	   .	    0.0	...
1957701	   .	   .	    0.0	...
1957702	   .	   .	    0.0	...
1957703	   .	   .	    0.0	...
1957704	   .	   .	    0.0	...
1957705	   .	   .	    0.0	...
1957706	   .	   .	    0.0	...
1957707	   .	   .	    0.0	...
1957708	   .	   .	    0.0	...
1957709	   .	   .	    0.0	...
1957710	   .	   .	    0.0	...
1957711	   .	   .	    0.0	...
1957712	   .	   .	    0.0	...
1957713	   .	   .	    0.0	...
1957714	   .	   .	    0.0	...
1957715	   .	   .	    0.0	...
1957716	   .	   .	    0.0	...
1957717	   .	   .	    0.0	...
1957718	   .	   .	    0.0	...
1957719	   .	   .	    0.0	...
1957720	   .	   .	    0.0	...
1957721	   .	   .	    0.0	...
1957722	   .	   .	    0.0	...
1957723	   .	   .	    0.0	...
1957724	   .	   .	    0.0	...
1957725	   .	   .	    0.0	...
1957726	   .	   .	    0.0	...
1957727	   .	   .	    0.0	...
1957728	   .	   .	    0.0	...
1957729	   .	   .	    0.0	...
1957730	   .	   .	    0.0	...
1957731	   .	   .	    0.0	...
1957732	   .	   .	    0.0	...
1957733	   .	   .	    0.0	...
1957734	   .	   .	    0.0	...
1957735	   .	   .	    0.0	...
1957736	   .	   .	    0.0	...
1957737	   .	   .	    0.0	...
1957738	   .	   .	    0.0	...
1957739	   .	   .	    0.0	...
1957740	   .	   .	    0.0	...
1957741	   .	   .	    0.0	...
1957742	   .	   .	    0.0	...
1957743	   .	   .	    0.0	...
1957744	   .	   .	    0.0	...
1957745	   .	   .	    0.0	...
1957746	   .	   .	    0.0	...
1957747	   .	   .	    0.0	...
1957748	   .	   .	    0.0	...
1957749	   .	   .	    0.0	...
1957750	   .	   .	    0.0	...
1957751	   .	   .	    0.0	...
1957752	   .	   .	    0.0	...
1957753	   .	   .	    0.0	...
1957754	   .	   .	    0.0	...
1957755	   .	   .	    0.0	...
1957756	   .	   .	    0.0	...
1957757	   .	   .	    0.0	...
1957758	   .	   .	    0.0	...
1957759	   .	   .	    0.0	...
1957760	   .	   .	    0.0	...
1957761	   .	   .	    0.0	...
1957762	   .	   .	    0.0	...
1957763	   .	   .	    0.0	...
1957764	   .	   .	    0.0	...
1957765	   .	   .	    0.0	...
1957766	   .	   .	    0.0	...
1957767	   .	   .	    0.0	...
1957768	   .	   .	    0.0	...
1957769	   .	   .	    0.0	...
1957770	   .	   .	    0.0	...
1957771	   .	   .	    0.0	...
1957772	   .	   .	    0.0	...
1957773	   .	   .	    0.0	...
1957774	   .	   .	    0.0	...
1957775	   .	   .	    0.0	...
1957776	   .	   .	    0.0	...
1957777	   .	   .	    0.0	...
1957778	   .	   .	    0.0	...
1957779	   .	   .	    0.0	...
1957780	   .	   .	    0.0	...
1957781	   .	   .	    0.0	...
1957782	   .	   .	    0.0	...
1957783	   .	   .	    0.0	...
1957784	   .	   .	    0.0	...
1957785	   .	   .	    0.0	...
1957786	   .	   .	    0.0	...
1957787	   .	   .	    0.0	...
1957788	   .	   .	    0.0	...
1957789	   .	   .	    0.0	...
1957790	   .	   .	    0.0	...
1957791	   .	   .	    0.0	...
1957792	   .	   .	    0.0	...
1957793	   .	   .	    0.0	...
1957794	   .	   .	    0.0	...
1957795	   .	   .	    0.0	...
1957796	   .	   .	    0.0	...
1957797	   .	   .	    0.0	...
1957798	   .	   .	    0.0	...
1957799	   .	   .	    0.0	...
1957800	   .	   .	    0.0	...
1957801	   .	   .	    0.0	...
1957802	   .	   .	    0.0	...
1957803	   .	   .	    0.0	...
1957804	   .	   .	    0.0	...
1957805	   .	   .	    0.0	...
1957806	   .	   .	    0.0	...
1957807	   .	   .	    0.0	...
1957808	   .	   .	    0.0	...
1957809	   .	   .	    0.0	...
1957810	   .	   .	    0.0	...
1957811	   .	   .	    0.0	...
1957812	   .	   .	    0.0	...
1957813	   .	   .	    0.0	...
1957814	   .	   .	    0.0	...
1957815	   .	   .	    0.0	...
1957816	   .	   .	    0.0	...
1957817	   .	   .	    0.0	...
1957818	   .	   .	    0.0	...
1957819	   .	   .	    0.0	...
1957820	   .	   .	    0.0	...
1957821	   .	   .	    0.0	...
1957822	   .	   .	    0.0	...
1957823	   .	   .	    0.0	...
1957824	   .	   .	    0.0	...
1957825	   .	   .	    0.0	...
1957826	   .	   .	    0.0	...
1957827	   .	   .	    0.0	...
1957828	   .	   .	    0.0	...
1957829	   .	   .	    0.0	...
1957830	   .	   .	    0.0	...
1957831	   .	   .	    0.0	...
1957832	   .	   .	    0.0	...
1957833	   .	   .	    0.0	...
1957834	   .	   .	    0.0	...
1957835	   .	   .	    0.0	...
1957836	   .	   .	    0.0	...
1957837	   .	   .	    0.0	...
1957838	   .	   .	    0.0	...
1957839	   .	   .	    0.0	...
1957840	   .	   .	    0.0	...
1957841	   .	   .	    0.0	...
1957842	   .	   .	    0.0	...
1957843	   .	   .	    0.0	...
1957844	   .	   .	    0.0	...
1957845	   .	   .	    0.0	...
1957846	   .	   .	    0.0	...
1957847	   .	   .	    0.0	...
1957848	   .	   .	    0.0	...
1957849	   .	   .	    0.0	...
1957850	   .	   .	    0.0	...
1957851	   .	   .	    0.0	...
1957852	   .	   .	    0.0	...
1957853	   .	   .	    0.0	...
1957854	   .	   .	    0.0	...
1957855	   .	   .	    0.0	...
1957856	   .	   .	    0.0	...
1957857	   .	   .	    0.0	...
1957858	   .	   .	    0.0	...
1957859	   .	   .	    0.0	...
1957860	   .	   .	    0.0	...
1957861	   .	   .	    0.0	...
1957862	   .	   .	    0.0	...
1957863	   .	   .	    0.0	...
1957864	   .	   .	    0.0	...
1957865	   .	   .	    0.0	...
1957866	   .	   .	    0.0	...
1957867	   .	   .	    0.0	...
1957868	   .	   .	    0.0	...
1957869	   .	   .	    0.0	...
1957870	   .	   .	    0.0	...
1957871	   .	   .	    0.0	...
1957872	   .	   .	    0.0	...
1957873	   .	   .	    0.0	...
1957874	   .	   .	    0.0	...
1957875	   .	   .	    0.0	...
1957876	   .	   .	    0.0	...
1957877	   .	   .	    0.0	...
1957878	   .	   .	    0.0	...
1957879	   .	   .	    0.0	...
1957880	   .	   .	    0.0	...
1957881	   .	   .	    0.0	...
1957882	   .	   .	    0.0	...
1957883	   .	   .	    0.0	...
1957884	   .	   .	    0.0	...
1957885	   .	   .	    0.0	...
1957886	   .	   .	    0.0	...
1957887	   .	   .	    0.0	...
1957888	   .	   .	    0.0	...
1957889	   .	   .	    0.0	...
1957890	   .	   .	    0.0	...
1957891	   .	   .	    0.0	...
1957892	   .	   .	    0.0	...
1957893	   .	   .	    0.0	...
1957894	   .	   .	    0.0	...
1957895	   .	   .	    0.0	...
1957896	   .	   .	    0.0	...
1957897	   .	   .	    0.0	...
1957898	   .	   .	    0.0	...
1957899	   .	   .	    0.0	...
1957900	   .	   .	    0.0	...
1957901	   .	   .	    0.0	...
1957902	   .	   .	    0.0	...
1957903	   .	   .	    0.0	...
1957904	   .	   .	    0.0	...
1957905	   .	   .	    0.0	...
1957906	   .	   .	    0.0	...
1957907	   .	   .	    0.0	...
1957908	   .	   .	    0.0	...
1957909	   .	   .	    0.0	...
1957910	   .	   .	    0.0	...
1957911	   .	   .	    0.0	...
1957912	   .	   .	    0.0	...
1957913	   .	   .	    0.0	...
1957914	   .	   .	    0.0	...
1957915	   .	   .	    0.0	...
1957916	   .	   .	    0.0	...
1957917	   .	   .	    0.0	...
1957918	   .	   .	    0.0	...
1957919	   .	   .	    0.0	...
1957920	   .	   .	    0.0	...
1957921	   .	   .	    0.0	...
1957922	   .	   .	    0.0	...
1957923	   .	   .	    0.0	...
1957924	   .	   .	    0.0	...
1957925	   .	   .	    0.0	...
1957926	   .	   .	    0.0	...
1957927	   .	   .	    0.0	...
1957928	   .	   .	    0.0	...
1957929	   .	   .	    0.0	...
1957930	   .	   .	    0.0	...
1957931	   .	   .	    0.0	...
1957932	   .	   .	    0.0	...
1957933	   .	   .	    0.0	...
1957934	   .	   .	    0.0	...
1957935	   .	   .	    0.0	...
1957936	   .	   .	    0.0	...
1957937	   .	   .	    0.0	...
1957938	   .	   .	    0.0	...
1957939	   .	   .	    0.0	...
1957940	   .	   .	    0.0	...
1957941	   .	   .	    0.0	...
1957942	   .	   .	    0.0	...
1957943	   .	   .	    0.0	...
1957944	   .	   .	    0.0	...
1957945	   .	   .	    0.0	...
1957946	   .	   .	    0.0	...
1957947	   .	   .	    0.0	...
1957948	   .	   .	    0.0	...
1957949	   .	   .	    0.0	...
1957950	   .	   .	    0.0	...
1957951	   .	   .	    0.0	...
1957952	   .	   .	    0.0	...
1957953	   .	   .	    0.0	...
1957954	   .	   .	    0.0	...
1957955	   .	   .	    0.0	...
1957956	   .	   .	    0.0	...
1957957	   .	   .	    0.0	...
1957958	   .	   .	    0.0	...
1957959	   .	   .	    0.0	...
1957960	   .	   .	    0.0	...
1957961	   .	   .	    0.0	...
1957962	   .	   .	    0.0	...
1957963	   .	   .	    0.0	...
1957964	   .	   .	    0.0	...
1957965	   .	   .	    0.0	...
1957966	   .	   .	    0.0	...
1957967	   .	   .	    0.0	...
1957968	   .	   .	    0.0	...
1957969	   .	   .	    0.0	...
1957970	   .	   .	    0.0	...
1957971	   .	   .	    0.0	...
1957972	   .	   .	    0.0	...
1957973	   .	   .	    0.0	...
1957974	   .	   .	    0.0	...
1957975	   .	   .	    0.0	...
1957976	   .	   .	    0.0	...
1957977	   .	   .	    0.0	...
1957978	   .	   .	    0.0	...
1957979	   .	   .	    0.0	...
1957980	   .	   .	    0.0	...
1957981	   .	   .	    0.0	...
1957982	   .	   .	    0.0	...
1957983	   .	   .	    0.0	...
1957984	   .	   .	    0.0	...
1957985	   .	   .	    0.0	...
1957986	   .	   .	    0.0	...
1957987	   .	   .	    0.0	...
1957988	   .	   .	    0.0	...
1957989	   .	   .	    0.0	...
1957990	   .	   .	    0.0	...
1957991	   .	   .	    0.0	...
1957992	   .	   .	    0.0	...
1957993	   .	   .	    0.0	...
1957994	   .	   .	    0.0	...
1957995	   .	   .	    0.0	...
1957996	   .	   .	    0.0	...
1957997	   .	   .	    0.0	...
1957998	   .	   .	    0.0	...
1957999	   .	   .	    0.0	...
1958000	   .	   .	    0.0	...
1958001	   .	   .	    0.0	...
1958002	   .	   .	    0.0	...
1958003	   .	   .	    0.0	...
1958004	   .	   .	    0.0	...
1958005	   .	   .	    0.0	...
1958006	   .	   .	    0.0	...
1958007	   .	   .	    0.0	...
1958008	   .	   .	    0.0	...
1958009	   .	   .	    0.0	...
1958010	   .	   .	    0.0	...
1958011	   .	   .	    0.0	...
1958012	   .	   .	    0.0	...
1958013	   .	   .	    0.0	...
1958014	   .	   .	    0.0	...
1958015	   .	   .	    0.0	...
1958016	   .	   .	    0.0	...
1958017	   .	   .	    0.0	...
1958018	   .	   .	    0.0	...
1958019	   .	   .	    0.0	...
1958020	   .	   .	    0.0	...
1958021	   .	   .	    0.0	...
1958022	   .	   .	    0.0	...
1958023	   .	   .	    0.0	...
1958024	   .	   .	    0.0	...
1958025	   .	   .	    0.0	...
1958026	   .	   .	    0.0	...
1958027	   .	   .	    0.0	...
1958028	   .	   .	    0.0	...
1958029	   .	   .	    0.0	...
1958030	   .	   .	    0.0	...
1958031	   .	   .	    0.0	...
1958032	   .	   .	    0.0	...
1958033	   .	   .	    0.0	...
1958034	   .	   .	    0.0	...
1958035	   .	   .	    0.0	...
1958036	   .	   .	    0.0	...
1958037	   .	   .	    0.0	...
1958038	   .	   .	    0.0	...
1958039	   .	   .	    0.0	...
1958040	   .	   .	    0.0	...
1958041	   .	   .	    0.0	...
1958042	   .	   .	    0.0	...
1958043	   .	   .	    0.0	...
1958044	   .	   .	    0.0	...
1958045	   .	   .	    0.0	...
1958046	   .	   .	    0.0	...
1958047	   .	   .	    0.0	...
1958048	   .	   .	    0.0	...
1958049	   .	   .	    0.0	...
1958050	   .	   .	    0.0	...
1958051	   .	   .	    0.0	...
1958052	   .	   .	    0.0	...
1958053	   .	   .	    0.0	...
1958054	   .	   .	    0.0	...
1958055	   .	   .	    0.0	...
1958056	   .	   .	    0.0	...
1958057	   .	   .	    0.0	...
1958058	   .	   .	    0.0	...
1958059	   .	   .	    0.0	...
1958060	   .	   .	    0.0	...
1958061	   .	   .	    0.0	...
1958062	   .	   .	    0.0	...
1958063	   .	   .	    0.0	...
1958064	   .	   .	    0.0	...
1958065	   .	   .	    0.0	...
1958066	   .	   .	    0.0	...
1958067	   .	   .	    0.0	...
1958068	   .	   .	    0.0	...
1958069	   .	   .	    0.0	...
1958070	   .	   .	    0.0	...
1958071	   .	   .	    0.0	...
1958072	   .	   .	    0.0	...
1958073	   .	   .	    0.0	...
1958074	   .	   .	    0.0	...
1958075	   .	   .	    0.0	...
1958076	   .	   .	    0.0	...
1958077	   .	   .	    0.0	...
1958078	   .	   .	    0.0	...
1958079	   .	   .	    0.0	...
1958080	   .	   .	    0.0	...
1958081	   .	   .	    0.0	...
1958082	   .	   .	    0.0	...
1958083	   .	   .	    0.0	...
1958084	   .	   .	    0.0	...
1958085	   .	   .	    0.0	...
1958086	   .	   .	    0.0	...
1958087	   .	   .	    0.0	...
1958088	   .	   .	    0.0	...
1958089	   .	   .	    0.0	...
1958090	   .	   .	    0.0	...
1958091	   .	   .	    0.0	...
1958092	   .	   .	    0.0	...
1958093	   .	   .	    0.0	...
1958094	   .	   .	    0.0	...
1958095	   .	   .	    0.0	...
1958096	   .	   .	    0.0	...
1958097	   .	   .	    0.0	...
1958098	   .	   .	    0.0	...
1958099	   .	   .	    0.0	...
1958100	   .	   .	    0.0	...
1958101	   .	   .	    0.0	...
1958102	   .	   .	    0.0	...
1958103	   .	   .	    0.0	...
1958104	   .	   .	    0.0	...
1958105	   .	   .	    0.0	...
1958106	   .	   .	    0.0	...
1958107	   .	   .	    0.0	...
1958108	   .	   .	    0.0	...
1958109	   .	   .	    0.0	...
1958110	   .	   .	    0.0	...
1958111	   .	   .	    0.0	...
1958112	   .	   .	    0.0	...
1958113	   .	   .	    0.0	...
1958114	   .	   .	    0.0	...
1958115	   .	   .	    0.0	...
1958116	   .	   .	    0.0	...
1958117	   .	   .	    0.0	...
1958118	   .	   .	    0.0	...
1958119	   .	   .	    0.0	...
1958120	   .	   .	    0.0	...
1958121	   .	   .	    0.0	...
1958122	   .	   .	    0.0	...
1958123	   .	   .	    0.0	...
1958124	   .	   .	    0.0	...
1958125	   .	   .	    0.0	...
1958126	   .	   .	    0.0	...
1958127	   .	   .	    0.0	...
1958128	   .	   .	    0.0	...
1958129	   .	   .	    0.0	...
1958130	   .	   .	    0.0	...
1958131	   .	   .	    0.0	...
1958132	   .	   .	    0.0	...
1958133	   .	   .	    0.0	...
1958134	   .	   .	    0.0	...
1958135	   .	   .	    0.0	...
1958136	   .	   .	    0.0	...
1958137	   .	   .	    0.0	...
1958138	   .	   .	    0.0	...
1958139	   .	   .	    0.0	...
1958140	   .	   .	    0.0	...
1958141	   .	   .	    0.0	...
1958142	   .	   .	    0.0	...
1958143	   .	   .	    0.0	...
1958144	   .	   .	    0.0	...
1958145	   .	   .	    0.0	...
1958146	   .	   .	    0.0	...
1958147	   .	   .	    0.0	...
1958148	   .	   .	    0.0	...
1958149	   .	   .	    0.0	...
1958150	   .	   .	    0.0	...
1958151	   .	   .	    0.0	...
1958152	   .	   .	    0.0	...
1958153	   .	   .	    0.0	...
1958154	   .	   .	    0.0	...
1958155	   .	   .	    0.0	...
1958156	   .	   .	    0.0	...
1958157	   .	   .	    0.0	...
1958158	   .	   .	    0.0	...
1958159	   .	   .	    0.0	...
1958160	   .	   .	    0.0	...
1958161	   .	   .	    0.0	...
1958162	   .	   .	    0.0	...
1958163	   .	   .	    0.0	...
1958164	   .	   .	    0.0	...
1958165	   .	   .	    0.0	...
1958166	   .	   .	    0.0	...
1958167	   .	   .	    0.0	...
1958168	   .	   .	    0.0	...
1958169	   .	   .	    0.0	...
1958170	   .	   .	    0.0	...
1958171	   .	   .	    0.0	...
1958172	   .	   .	    0.0	...
1958173	   .	   .	    0.0	...
1958174	   .	   .	    0.0	...
1958175	   .	   .	    0.0	...
1958176	   .	   .	    0.0	...
1958177	   .	   .	    0.0	...
1958178	   .	   .	    0.0	...
1958179	   .	   .	    0.0	...
1958180	   .	   .	    0.0	...
1958181	   .	   .	    0.0	...
1958182	   .	   .	    0.0	...
1958183	   .	   .	    0.0	...
1958184	   .	   .	    0.0	...
1958185	   .	   .	    0.0	...
1958186	   .	   .	    0.0	...
1958187	   .	   .	    0.0	...
1958188	   .	   .	    0.0	...
1958189	   .	   .	    0.0	...
1958190	   .	   .	    0.0	...
1958191	   .	   .	    0.0	...
1958192	   .	   .	    0.0	...
1958193	   .	   .	    0.0	...
1958194	   .	   .	    0.0	...
1958195	   .	   .	    0.0	...
1958196	   .	   .	    0.0	...
1958197	   .	   .	    0.0	...
1958198	   .	   .	    0.0	...
1958199	   .	   .	    0.0	...
1958200	   .	   .	    0.0	...
1958201	   .	   .	    0.0	...
1958202	   .	   .	    0.0	...
1958203	   .	   .	    0.0	...
1958204	   .	   .	    0.0	...
1958205	   .	   .	    0.0	...
1958206	   .	   .	    0.0	...
1958207	   .	   .	    0.0	...
1958208	   .	   .	    0.0	...
1958209	   .	   .	    0.0	...
1958210	   .	   .	    0.0	...
1958211	   .	   .	    0.0	...
1958212	   .	   .	    0.0	...
1958213	   .	   .	    0.0	...
1958214	   .	   .	    0.0	...
1958215	   .	   .	    0.0	...
1958216	   .	   .	    0.0	...
1958217	   .	   .	    0.0	...
1958218	   .	   .	    0.0	...
1958219	   .	   .	    0.0	...
1958220	   .	   .	    0.0	...
1958221	   .	   .	    0.0	...
1958222	   .	   .	    0.0	...
1958223	   .	   .	    0.0	...
1958224	   .	   .	    0.0	...
1958225	   .	   .	    0.0	...
1958226	   .	   .	    0.0	...
1958227	   .	   .	    0.0	...
1958228	   .	   .	    0.0	...
1958229	   .	   .	    0.0	...
1958230	   .	   .	    0.0	...
1958231	   .	   .	    0.0	...
1958232	   .	   .	    0.0	...
1958233	   .	   .	    0.0	...
1958234	   .	   .	    0.0	...
1958235	   .	   .	    0.0	...
1958236	   .	   .	    0.0	...
1958237	   .	   .	    0.0	...
1958238	   .	   .	    0.0	...
1958239	   .	   .	    0.0	...
1958240	   .	   .	    0.0	...
1958241	   .	   .	    0.0	...
1958242	   .	   .	    0.0	...
1958243	   .	   .	    0.0	...
1958244	   .	   .	    0.0	...
1958245	   .	   .	    0.0	...
1958246	   .	   .	    0.0	...
1958247	   .	   .	    0.0	...
1958248	   .	   .	    0.0	...
1958249	   .	   .	    0.0	...
1958250	   .	   .	    0.0	...
1958251	   .	   .	    0.0	...
1958252	   .	   .	    0.0	...
1958253	   .	   .	    0.0	...
1958254	   .	   .	    0.0	...
1958255	   .	   .	    0.0	...
1958256	   .	   .	    0.0	...
1958257	   .	   .	    0.0	...
1958258	   .	   .	    0.0	...
1958259	   .	   .	    0.0	...
1958260	   .	   .	    0.0	...
1958261	   .	   .	    0.0	...
1958262	   .	   .	    0.0	...
1958263	   .	   .	    0.0	...
1958264	   .	   .	    0.0	...
1958265	   .	   .	    0.0	...
1958266	   .	   .	    0.0	...
1958267	   .	   .	    0.0	...
1958268	   .	   .	    0.0	...
1958269	   .	   .	    0.0	...
1958270	   .	   .	    0.0	...
1958271	   .	   .	    0.0	...
1958272	   .	   .	    0.0	...
1958273	   .	   .	    0.0	...
1958274	   .	   .	    0.0	...
1958275	   .	   .	    0.0	...
1958276	   .	   .	    0.0	...
1958277	   .	   .	    0.0	...
1958278	   .	   .	    0.0	...
1958279	   .	   .	    0.0	...
1958280	   .	   .	    0.0	...
1958281	   .	   .	    0.0	...
1958282	   .	   .	    0.0	...
1958283	   .	   .	    0.0	...
1958284	   .	   .	    0.0	...
1958285	   .	   .	    0.0	...
1958286	   .	   .	    0.0	...
1958287	   .	   .	    0.0	...
1958288	   .	   .	    0.0	...
1958289	   .	   .	    0.0	...
1958290	   .	   .	    0.0	...
1958291	   .	   .	    0.0	...
1958292	   .	   .	    0.0	...
1958293	   .	   .	    0.0	...
1958294	   .	   .	    0.0	...
1958295	   .	   .	    0.0	...
1958296	   .	   .	    0.0	...
1958297	   .	   .	    0.0	...
1958298	   .	   .	    0.0	...
1958299	   .	   .	    0.0	...
1958300	   .	   .	    0.0	...
1958301	   .	   .	    0.0	...
1958302	   .	   .	    0.0	...
1958303	   .	   .	    0.0	...
1958304	   .	   .	    0.0	...
1958305	   .	   .	    0.0	...
1958306	   .	   .	    0.0	...
1958307	   .	   .	    0.0	...
1958308	   .	   .	    0.0	...
1958309	   .	   .	    0.0	...
1958310	   .	   .	    0.0	...
1958311	   .	   .	    0.0	...
1958312	   .	   .	    0.0	...
1958313	   .	   .	    0.0	...
1958314	   .	   .	    0.0	...
1958315	   .	   .	    0.0	...
1958316	   .	   .	    0.0	...
1958317	   .	   .	    0.0	...
1958318	   .	   .	    0.0	...
1958319	   .	   .	    0.0	...
1958320	   .	   .	    0.0	...
1958321	   .	   .	    0.0	...
1958322	   .	   .	    0.0	...
1958323	   .	   .	    0.0	...
1958324	   .	   .	    0.0	...
1958325	   .	   .	    0.0	...
1958326	   .	   .	    0.0	...
1958327	   .	   .	    0.0	...
1958328	   .	   .	    0.0	...
1958329	   .	   .	    0.0	...
1958330	   .	   .	    0.0	...
1958331	   .	   .	    0.0	...
1958332	   .	   .	    0.0	...
1958333	   .	   .	    0.0	...
1958334	   .	   .	    0.0	...
1958335	   .	   .	    0.0	...
1958336	   .	   .	    0.0	...
1958337	   .	   .	    0.0	...
1958338	   .	   .	    0.0	...
1958339	   .	   .	    0.0	...
1958340	   .	   .	    0.0	...
1958341	   .	   .	    0.0	...
1958342	   .	   .	    0.0	...
1958343	   .	   .	    0.0	...
1958344	   .	   .	    0.0	...
1958345	   .	   .	    0.0	...
1958346	   .	   .	    0.0	...
1958347	   .	   .	    0.0	...
1958348	   .	   .	    0.0	...
1958349	   .	   .	    0.0	...
1958350	   .	   .	    0.0	...
1958351	   .	   .	    0.0	...
1958352	   .	   .	    0.0	...
1958353	   .	   .	    0.0	...
1958354	   .	   .	    0.0	...
1958355	   .	   .	    0.0	...
1958356	   .	   .	    0.0	...
1958357	   .	   .	    0.0	...
1958358	   .	   .	    0.0	...
1958359	   .	   .	    0.0	...
1958360	   .	   .	    0.0	...
1958361	   .	   .	    0.0	...
1958362	   .	   .	    0.0	...
1958363	   .	   .	    0.0	...
1958364	   .	   .	    0.0	...
1958365	   .	   .	    0.0	...
1958366	   .	   .	    0.0	...
1958367	   .	   .	    0.0	...
1958368	   .	   .	    0.0	...
1958369	   .	   .	    0.0	...
1958370	   .	   .	    0.0	...
1958371	   .	   .	    0.0	...
1958372	   .	   .	    0.0	...
1958373	   .	   .	    0.0	...
1958374	   .	   .	    0.0	...
1958375	   .	   .	    0.0	...
1958376	   .	   .	    0.0	...
1958377	   .	   .	    0.0	...
1958378	   .	   .	    0.0	...
1958379	   .	   .	    0.0	...
1958380	   .	   .	    0.0	...
1958381	   .	   .	    0.0	...
1958382	   .	   .	    0.0	...
1958383	   .	   .	    0.0	...
1958384	   .	   .	    0.0	...
1958385	   .	   .	    0.0	...
1958386	   .	   .	    0.0	...
1958387	   .	   .	    0.0	...
1958388	   .	   .	    0.0	...
1958389	   .	   .	    0.0	...
1958390	   .	   .	    0.0	...
1958391	   .	   .	    0.0	...
1958392	   .	   .	    0.0	...
1958393	   .	   .	    0.0	...
1958394	   .	   .	    0.0	...
1958395	   .	   .	    0.0	...
1958396	   .	   .	    0.0	...
1958397	   .	   .	    0.0	...
1958398	   .	   .	    0.0	...
1958399	   .	   .	    0.0	...
1958400	   .	   .	    0.0	...
1958401	   .	   .	    0.0	...
1958402	   .	   .	    0.0	...
1958403	   .	   .	    0.0	...
1958404	   .	   .	    0.0	...
1958405	   .	   .	    0.0	...
1958406	   .	   .	    0.0	...
1958407	   .	   .	    0.0	...
1958408	   .	   .	    0.0	...
1958409	   .	   .	    0.0	...
1958410	   .	   .	    0.0	...
1958411	   .	   .	    0.0	...
1958412	   .	   .	    0.0	...
1958413	   .	   .	    0.0	...
1958414	   .	   .	    0.0	...
1958415	   .	   .	    0.0	...
1958416	   .	   .	    0.0	...
1958417	   .	   .	    0.0	...
1958418	   .	   .	    0.0	...
MSG	1958419 0000 _ Experiment Start
1958419	   .	   .	    0.0	...
1958420	   .	   .	    0.0	...
1958421	   .	   .	    0.0	...
1958422	   .	   .	    0.0	...
1958423	   .	   .	    0.0	...
1958424	   .	   .	    0.0	...
1958425	   .	   .	    0.0	...
1958426	   .	   .	    0.0	...
1958427	   .	   .	    0.0	...
1958428	   .	   .	    0.0	...
1958429	   .	   .	    0.0	...
1958430	   .	   .	    0.0	...
1958431	   .	   .	    0.0	...
1958432	   .	   .	    0.0	...
1958433	   .	   .	    0.0	...
1958434	   .	   .	    0.0	...
1958435	   .	   .	    0.0	...
1958436	   .	   .	    0.0	...
1958437	   .	   .	    0.0	...
1958438	   .	   .	    0.0	...
1958439	   .	   .	    0.0	...
1958440	   .	   .	    0.0	...
1958441	   .	   .	    0.0	...
1958442	   .	   .	    0.0	...
1958443	   .	   .	    0.0	...
1958444	   .	   .	    0.0	...
1958445	   .	   .	    0.0	...
1958446	   .	   .	    0.0	...
1958447	   .	   .	    0.0	...
1958448	   .	   .	    0.0	...
1958449	   .	   .	    0.0	...
1958450	   .	   .	    0.0	...
1958451	   .	   .	    0.0	...
1958452	   .	   .	    0.0	...
1958453	   .	   .	    0.0	...
1958454	   .	   .	    0.0	...
1958455	   .	   .	    0.0	...
1958456	   .	   .	    0.0	...
1958457	   .	   .	    0.0	...
1958458	   .	   .	    0.0	...
1958459	   .	   .	    0.0	...
1958460	   .	   .	    0.0	...
1958461	   .	   .	    0.0	...
1958462	   .	   .	    0.0	...
1958463	   .	   .	    0.0	...
1958464	   .	   .	    0.0	...
1958465	   .	   .	    0.0	...
1958466	   .	   .	    0.0	...
1958467	   .	   .	    0.0	...
1958468	   .	   .	    0.0	...
1958469	   .	   .	    0.0	...
1958470	   .	   .	    0.0	...
1958471	   .	   .	    0.0	...
1958472	   .	   .	    0.0	...
1958473	   .	   .	    0.0	...
1958474	   .	   .	    0.0	...
1958475	   .	   .	    0.0	...
1958476	   .	   .	    0.0	...
1958477	   .	   .	    0.0	...
1958478	   .	   .	    0.0	...
1958479	   .	   .	    0.0	...
1958480	   .	   .	    0.0	...
1958481	   .	   .	    0.0	...
1958482	   .	   .	    0.0	...
1958483	   .	   .	    0.0	...
1958484	   .	   .	    0.0	...
1958485	   .	   .	    0.0	...
1958486	   .	   .	    0.0	...
1958487	   .	   .	    0.0	...
1958488	   .	   .	    0.0	...
1958489	   .	   .	    0.0	...
1958490	   .	   .	    0.0	...
1958491	   .	   .	    0.0	...
1958492	   .	   .	    0.0	...
1958493	   .	   .	    0.0	...
1958494	   .	   .	    0.0	...
1958495	   .	   .	    0.0	...
1958496	   .	   .	    0.0	...
1958497	   .	   .	    0.0	...
1958498	   .	   .	    0.0	...
1958499	   .	   .	    0.0	...
1958500	   .	   .	    0.0	...
1958501	   .	   .	    0.0	...
1958502	   .	   .	    0.0	...
1958503	   .	   .	    0.0	...
1958504	   .	   .	    0.0	...
1958505	   .	   .	    0.0	...
1958506	   .	   .	    0.0	...
1958507	   .	   .	    0.0	...
1958508	   .	   .	    0.0	...
1958509	   .	   .	    0.0	...
1958510	   .	   .	    0.0	...
1958511	   .	   .	    0.0	...
1958512	   .	   .	    0.0	...
1958513	   .	   .	    0.0	...
1958514	   .	   .	    0.0	...
1958515	   .	   .	    0.0	...
1958516	   .	   .	    0.0	...
1958517	   .	   .	    0.0	...
1958518	   .	   .	    0.0	...
1958519	   .	   .	    0.0	...
1958520	   .	   .	    0.0	...
1958521	   .	   .	    0.0	...
1958522	   .	   .	    0.0	...
1958523	   .	   .	    0.0	...
1958524	   .	   .	    0.0	...
1958525	   .	   .	    0.0	...
1958526	   .	   .	    0.0	...
1958527	   .	   .	    0.0	...
1958528	   .	   .	    0.0	...
1958529	   .	   .	    0.0	...
1958530	   .	   .	    0.0	...
1958531	   .	   .	    0.0	...
1958532	   .	   .	    0.0	...
1958533	   .	   .	    0.0	...
1958534	   .	   .	    0.0	...
1958535	   .	   .	    0.0	...
1958536	   .	   .	    0.0	...
1958537	   .	   .	    0.0	...
1958538	   .	   .	    0.0	...
1958539	   .	   .	    0.0	...
1958540	   .	   .	    0.0	...
1958541	   .	   .	    0.0	...
1958542	   .	   .	    0.0	...
1958543	   .	   .	    0.0	...
1958544	   .	   .	    0.0	...
1958545	   .	   .	    0.0	...
1958546	   .	   .	    0.0	...
1958547	   .	   .	    0.0	...
1958548	   .	   .	    0.0	...
1958549	   .	   .	    0.0	...
1958550	   .	   .	    0.0	...
1958551	   .	   .	    0.0	...
1958552	   .	   .	    0.0	...
1958553	   .	   .	    0.0	...
1958554	   .	   .	    0.0	...
1958555	   .	   .	    0.0	...
1958556	   .	   .	    0.0	...
1958557	   .	   .	    0.0	...
1958558	   .	   .	    0.0	...
EBLINK R 1957695	1958558	864
1958559	  753.9	  860.5	 2978.0	...
1958560	  753.9	  860.5	 2978.0	...
1958561	  753.8	  857.7	 2994.0	...
1958562	  752.6	  853.0	 3028.0	...
1958563	  751.0	  841.9	 3096.0	...
1958564	  749.5	  831.3	 3168.0	...
1958565	  750.5	  820.9	 3234.0	...
1958566	  752.9	  811.3	 3283.0	...
1958567	  756.0	  800.5	 3340.0	...
1958568	  757.0	  783.6	 3402.0	...
1958569	  756.7	  767.3	 3468.0	...
1958570	  755.1	  749.2	 3513.0	...
1958571	  753.7	  733.5	 3559.0	...
1958572	  752.4	  719.6	 3596.0	...
1958573	  751.6	  706.4	 3624.0	...
1958574	  750.9	  696.6	 3638.0	...
1958575	  750.9	  687.5	 3649.0	...
1958576	  751.9	  680.1	 3668.0	...
1958577	  753.3	  673.8	 3690.0	...
1958578	  754.4	  668.9	 3706.0	...
1958579	  754.9	  665.9	 3713.0	...
1958580	  755.0	  663.3	 3723.0	...
1958581	  755.4	  661.2	 3736.0	...
1958582	  756.4	  659.1	 3753.0	...
1958583	  757.3	  657.1	 3770.0	...
ESACC R  1957621	1958583	963	  761.0	  564.3	  757.3	  657.1	   1.98	   1808
SFIX R   1958584
1958584	  757.6	  653.9	 3788.0	...
1958585	  757.2	  650.8	 3804.0	...
1958586	  756.7	  648.6	 3812.0	...
1958587	  756.3	  647.1	 3817.0	...
1958588	  755.9	  646.2	 3820.0	...
1958589	  755.8	  645.1	 3823.0	...
1958590	  756.0	  644.7	 3824.0	...
1958591	  756.2	  645.0	 3823.0	...
1958592	  756.4	  645.5	 3821.0	...
1958593	  756.3	  647.1	 3820.0	...
1958594	  756.3	  648.5	 3820.0	...
1958595	  756.7	  649.8	 3819.0	...
1958596	  757.1	  649.1	 3819.0	...
1958597	  757.7	  648.1	 3818.0	...
1958598	  758.0	  647.4	 3822.0	...
1958599	  758.4	  647.5	 3827.0	...
1958600	  758.6	  647.7	 3833.0	...
1958601	  758.9	  647.7	 3835.0	...
1958602	  758.9	  647.7	 3835.0	...
1958603	  759.1	  647.4	 3834.0	...
1958604	  759.3	  647.0	 3835.0	...
1958605	  759.7	  646.7	 3837.0	...
1958606	  759.8	  646.6	 3841.0	...
1958607	  759.9	  646.5	 3845.0	...
1958608	  760.0	  646.2	 3849.0	...
1958609	  760.2	  645.8	 3851.0	...
1958610	  760.5	  644.7	 3851.0	...
1958611	  760.7	  643.7	 3850.0	...
1958612	  760.9	  642.8	 3854.0	...
1958613	  761.0	  642.6	 3858.0	...
1958614	  761.1	  642.6	 3862.0	...
1958615	  760.9	  642.4	 3862.0	...
1958616	  760.7	  642.2	 3861.0	...
1958617	  760.9	  642.0	 3860.0	...
1958618	  761.3	  642.0	 3861.0	...
1958619	  761.6	  641.2	 3863.0	...
1958620	  761.6	  640.5	 3865.0	...
1958621	  761.6	  639.9	 3865.0	...
1958622	  761.7	  640.1	 3864.0	...
1958623	  761.6	  640.2	 3862.0	...
1958624	  761.6	  640.2	 3863.0	...
1958625	  761.6	  640.1	 3865.0	...
1958626	  761.7	  639.8	 3870.0	...
1958627	  761.7	  639.3	 3874.0	...
1958628	  761.7	  638.9	 3878.0	...
1958629	  761.6	  638.6	 3878.0	...
1958630	  761.5	  638.2	 3879.0	...
1958631	  761.9	  638.0	 3878.0	...
MSG	1958632 0000 _ Number On
1958632	  762.3	  637.8	 3878.0	...
1958633	  762.7	  637.6	 3879.0	...
1958634	  762.2	  637.4	 3882.0	...
1958635	  761.8	  637.2	 3882.0	...
1958636	  761.2	  637.3	 3879.0	...
1958637	  761.1	  636.9	 3877.0	...
1958638	  761.0	  636.5	 3878.0	...
1958639	  761.0	  636.1	 3881.0	...
1958640	  761.2	  635.9	 3884.0	...
1958641	  761.4	  635.8	 3886.0	...
1958642	  761.4	  635.7	 3887.0	...
1958643	  761.1	  635.8	 3889.0	...
1958644	  760.9	  635.7	 3889.0	...
1958645	  760.9	  635.6	 3890.0	...
1958646	  760.8	  634.9	 3890.0	...
1958647	  760.7	  634.2	 3890.0	...
1958648	  760.9	  633.6	 3890.0	...
1958649	  761.1	  633.4	 3890.0	...
1958650	  761.0	  633.1	 3890.0	...
1958651	  760.7	  632.9	 3891.0	...
1958652	  760.5	  632.8	 3895.0	...
1958653	  760.6	  632.9	 3899.0	...
1958654	  760.7	  632.9	 3902.0	...
1958655	  760.6	  632.9	 3901.0	...
1958656	  760.6	  633.0	 3900.0	...
1958657	  760.6	  633.2	 3900.0	...
1958658	  760.6	  633.4	 3901.0	...
1958659	  760.6	  633.6	 3902.0	...
1958660	  760.6	  633.6	 3902.0	...
1958661	  760.5	  633.5	 3902.0	...
1958662	  760.5	  633.3	 3902.0	...
1958663	  760.6	  633.0	 3902.0	...
1958664	  760.7	  633.0	 3903.0	...
1958665	  760.6	  633.0	 3906.0	...
1958666	  760.4	  632.9	 3909.0	...
1958667	  760.3	  632.7	 3911.0	...
1958668	  760.2	  632.6	 3911.0	...
1958669	  759.7	  632.7	 3911.0	...
1958670	  759.2	  632.8	 3914.0	...
1958671	  758.8	  632.8	 3916.0	...
1958672	  759.2	  632.5	 3919.0	...
1958673	  759.6	  632.0	 3917.0	...
1958674	  759.8	  631.4	 3916.0	...
1958675	  759.7	  630.9	 3917.0	...
1958676	  759.4	  630.5	 3920.0	...
1958677	  759.2	  630.4	 3922.0	...
1958678	  759.1	  630.2	 3922.0	...
1958679	  759.1	  629.9	 3923.0	...
1958680	  759.1	  629.4	 3924.0	...
1958681	  758.7	  629.1	 3926.0	...
1958682	  758.4	  629.0	 3928.0	...
1958683	  758.3	  629.2	 3927.0	...
1958684	  758.5	  629.6	 3925.0	...
1958685	  758.8	  629.8	 3923.0	...
1958686	  758.8	  629.9	 3924.0	...
1958687	  758.9	  629.4	 3925.0	...
1958688	  758.9	  628.9	 3926.0	...
1958689	  758.8	  628.7	 3927.0	...
1958690	  758.8	  628.8	 3927.0	...
1958691	  758.8	  628.9	 3927.0	...
1958692	  758.7	  628.6	 3931.0	...
1958693	  758.7	  628.2	 3935.0	...
1958694	  758.6	  628.2	 3938.0	...
1958695	  758.5	  628.5	 3937.0	...
1958696	  758.4	  628.8	 3937.0	...
1958697	  758.4	  628.8	 3938.0	...
1958698	  758.4	  628.8	 3939.0	...
1958699	  758.5	  629.0	 3939.0	...
1958700	  758.4	  629.1	 3940.0	...
1958701	  758.4	  629.1	 3942.0	...
1958702	  758.2	  629.1	 3944.0	...
1958703	  758.2	  629.1	 3945.0	...
1958704	  758.0	  629.1	 3944.0	...
1958705	  757.8	  629.2	 3943.0	...
1958706	  757.7	  629.1	 3943.0	...
1958707	  757.8	  629.0	 3943.0	...
1958708	  758.0	  628.8	 3946.0	...
1958709	  758.2	  628.6	 3949.0	...
1958710	  758.3	  628.8	 3955.0	...
1958711	  758.5	  629.1	 3959.0	...
1958712	  758.7	  629.1	 3964.0	...
1958713	  758.9	  628.9	 3965.0	...
1958714	  758.8	  628.8	 3966.0	...
1958715	  758.7	  629.1	 3966.0	...
1958716	  758.8	  629.2	 3965.0	...
1958717	  758.9	  629.3	 3964.0	...
1958718	  759.0	  628.6	 3965.0	...
1958719	  759.0	  628.0	 3966.0	...
1958720	  758.9	  627.5	 3968.0	...
1958721	  758.8	  627.5	 3968.0	...
1958722	  758.7	  627.9	 3968.0	...
1958723	  758.7	  628.3	 3966.0	...
1958724	  758.6	  628.7	 3965.0	...
1958725	  758.5	  628.8	 3964.0	...
1958726	  758.2	  628.8	 3964.0	...
1958727	  758.1	  628.8	 3968.0	...
1958728	  758.0	  628.7	 3972.0	...
1958729	  758.1	  628.6	 3973.0	...
1958730	  758.2	  628.6	 3970.0	...
1958731	  758.3	  628.7	 3967.0	...
1958732	  758.4	  628.8	 3967.0	...
1958733	  758.5	  628.8	 3968.0	...
1958734	  758.4	  628.6	 3968.0	...
1958735	  758.0	  628.3	 3967.0	...
1958736	  757.7	  627.9	 3967.0	...
1958737	  757.7	  627.7	 3968.0	...
1958738	  757.7	  627.6	 3969.0	...
1958739	  757.8	  627.6	 3971.0	...
1958740	  757.7	  628.1	 3970.0	...
1958741	  757.7	  628.6	 3970.0	...
1958742	  757.7	  629.0	 3970.0	...
1958743	  757.4	  628.9	 3970.0	...
1958744	  757.2	  628.7	 3970.0	...
1958745	  756.9	  628.6	 3970.0	...
1958746	  756.9	  628.5	 3970.0	...
1958747	  756.7	  628.2	 3971.0	...
1958748	  756.6	  627.9	 3971.0	...
1958749	  756.5	  627.6	 3970.0	...
1958750	  756.5	  627.5	 3970.0	...
1958751	  756.5	  627.3	 3970.0	...
1958752	  756.5	  627.1	 3970.0	...
1958753	  756.5	  626.9	 3971.0	...
1958754	  756.4	  626.8	 3971.0	...
1958755	  756.4	  626.7	 3971.0	...
1958756	  756.4	  626.6	 3970.0	...
1958757	  756.4	  626.5	 3970.0	...
1958758	  756.5	  626.6	 3971.0	...
1958759	  756.5	  626.6	 3971.0	...
1958760	  756.5	  626.6	 3970.0	...
1958761	  756.7	  626.6	 3968.0	...
1958762	  756.9	  626.5	 3969.0	...
1958763	  757.1	  626.3	 3972.0	...
1958764	  757.0	  626.2	 3974.0	...
1958765	  756.9	  626.1	 3974.0	...
1958766	  756.9	  626.1	 3974.0	...
1958767	  756.9	  626.1	 3975.0	...
1958768	  757.0	  626.1	 3977.0	...
1958769	  756.8	  626.1	 3979.0	...
1958770	  756.6	  626.0	 3978.0	...
1958771	  756.4	  626.0	 3977.0	...
1958772	  756.3	  625.9	 3976.0	...
1958773	  756.2	  625.8	 3975.0	...
1958774	  756.0	  625.7	 3979.0	...
1958775	  755.7	  625.7	 3983.0	...
1958776	  755.6	  625.4	 3985.0	...
1958777	  755.5	  625.2	 3983.0	...
1958778	  755.5	  625.0	 3982.0	...
1958779	  755.5	  625.1	 3984.0	...
1958780	  755.5	  625.3	 3986.0	...
1958781	  755.5	  625.6	 3987.0	...
1958782	  755.5	  625.8	 3986.0	...
1958783	  755.5	  625.9	 3984.0	...
1958784	  755.6	  625.9	 3982.0	...
1958785	  755.6	  625.9	 3983.0	...
1958786	  755.6	  625.7	 3985.0	...
1958787	  755.5	  625.6	 3987.0	...
1958788	  755.4	  625.5	 3987.0	...
1958789	  755.4	  625.4	 3988.0	...
1958790	  755.3	  625.5	 3991.0	...
1958791	  755.4	  625.5	 3994.0	...
1958792	  755.6	  625.4	 3992.0	...
1958793	  755.7	  625.2	 3988.0	...
1958794	  755.5	  625.3	 3984.0	...
1958795	  755.3	  625.4	 3987.0	...
1958796	  755.1	  625.5	 3992.0	...
1958797	  755.0	  625.5	 3996.0	...
1958798	  755.1	  625.5	 3997.0	...
1958799	  755.4	  625.6	 3995.0	...
1958800	  755.7	  625.9	 3995.0	...
1958801	  755.7	  626.1	 3997.0	...
1958802	  755.6	  626.1	 3999.0	...
EFIX R   1958584	1958802	219	  758.5	  632.6	   3924
SSACC R  1958803
1958803	  755.5	  626.1	 4000.0	...
1958804	  755.6	  625.6	 4000.0	...
1958805	  755.5	  624.1	 3998.0	...
1958806	  755.3	  622.3	 3995.0	...
1958807	  754.9	  620.2	 3992.0	...
1958808	  754.5	  617.8	 3991.0	...
1958809	  754.4	  614.4	 3990.0	...
1958810	  754.7	  610.2	 3990.0	...
1958811	  754.8	  604.4	 3990.0	...
1958812	  754.8	  597.3	 3990.0	...
1958813	  755.3	  590.1	 3991.0	...
1958814	  756.1	  583.3	 3991.0	...
1958815	  756.8	  576.3	 3992.0	...
1958816	  757.4	  569.1	 3989.0	...
1958817	  757.8	  562.6	 3987.0	...
1958818	  758.4	  558.4	 3985.0	...
1958819	  758.9	  554.6	 3985.0	...
1958820	  759.8	  552.5	 3985.0	...
1958821	  760.6	  550.3	 3984.0	...
1958822	  761.0	  549.7	 3983.0	...
1958823	  761.1	  549.8	 3979.0	...
1958824	  761.1	  550.5	 3972.0	...
ESACC R  1958803	1958824	22	  755.5	  626.1	  761.1	  550.5	   1.61	    134
SFIX R   1958825
1958825	  761.5	  552.2	 3966.0	...
1958826	  762.0	  554.0	 3965.0	...
1958827	  762.4	  556.4	 3966.0	...
1958828	  762.5	  559.1	 3966.0	...
1958829	  762.7	  561.1	 3966.0	...
1958830	  762.9	  563.6	 3965.0	...
1958831	  763.2	  565.2	 3963.0	...
1958832	  763.4	  566.7	 3961.0	...
1958833	  763.5	  567.6	 3960.0	...
1958834	  763.3	  568.0	 3960.0	...
1958835	  762.9	  569.8	 3960.0	...
1958836	  762.4	  571.1	 3960.0	...
1958837	  762.1	  572.5	 3959.0	...
1958838	  761.6	  572.6	 3957.0	...
1958839	  761.2	  572.9	 3957.0	...
1958840	  760.9	  574.0	 3956.0	...
1958841	  760.8	  575.0	 3959.0	...
1958842	  760.7	  576.4	 3961.0	...
1958843	  760.5	  577.0	 3962.0	...
1958844	  760.3	  577.6	 3961.0	...
1958845	  760.2	  577.7	 3960.0	...
1958846	  760.4	  577.4	 3960.0	...
1958847	  760.6	  577.0	 3959.0	...
1958848	  760.3	  576.7	 3957.0	...
1958849	  759.7	  576.6	 3957.0	...
1958850	  759.2	  576.6	 3959.0	...
1958851	  759.2	  576.6	 3960.0	...
1958852	  759.2	  576.6	 3959.0	...
1958853	  759.3	  576.6	 3958.0	...
1958854	  759.3	  576.0	 3958.0	...
1958855	  759.3	  575.3	 3957.0	...
1958856	  759.3	  574.9	 3956.0	...
1958857	  759.3	  575.1	 3956.0	...
1958858	  759.3	  575.4	 3956.0	...
1958859	  759.3	  575.4	 3956.0	...
1958860	  759.2	  575.3	 3956.0	...
1958861	  759.1	  575.2	 3954.0	...
1958862	  759.1	  575.0	 3953.0	...
1958863	  759.1	  574.8	 3952.0	...
1958864	  759.3	  574.7	 3951.0	...
1958865	  759.7	  574.9	 3951.0	...
1958866	  760.0	  575.1	 3952.0	...
1958867	  760.0	  575.0	 3952.0	...
1958868	  759.7	  574.8	 3950.0	...
1958869	  759.3	  574.8	 3947.0	...
1958870	  759.3	  575.2	 3946.0	...
1958871	  759.2	  575.7	 3946.0	...
1958872	  759.2	  576.1	 3947.0	...
1958873	  759.2	  576.1	 3944.0	...
1958874	  759.2	  575.6	 3940.0	...
1958875	  759.2	  575.0	 3937.0	...
1958876	  759.2	  574.6	 3937.0	...
1958877	  759.3	  574.8	 3941.0	...
1958878	  759.4	  575.1	 3945.0	...
1958879	  759.4	  575.1	 3950.0	...
1958880	  759.4	  574.9	 3950.0	...
1958881	  759.4	  575.0	 3949.0	...
1958882	  759.3	  575.4	 3946.0	...
1958883	  759.2	  575.7	 3942.0	...
1958884	  759.0	  575.8	 3939.0	...
1958885	  759.1	  575.9	 3938.0	...
1958886	  759.2	  575.9	 3938.0	...
1958887	  759.3	  575.7	 3937.0	...
1958888	  759.3	  575.5	 3937.0	...
1958889	  759.3	  575.4	 3931.0	...
1958890	  759.3	  575.0	 3925.0	...
1958891	  759.3	  574.7	 3923.0	...
1958892	  759.3	  574.5	 3926.0	...
1958893	  759.3	  574.5	 3927.0	...
1958894	  759.3	  574.5	 3925.0	...
1958895	  759.2	  574.6	 3920.0	...
1958896	  759.0	  574.5	 3917.0	...
1958897	  758.7	  574.5	 3917.0	...
1958898	  758.7	  574.8	 3918.0	...
1958899	  758.9	  575.2	 3919.0	...
1958900	  759.1	  575.6	 3917.0	...
1958901	  759.1	  575.7	 3912.0	...
1958902	  759.2	  575.7	 3908.0	...
1958903	  759.3	  575.5	 3904.0	...
1958904	  759.4	  575.3	 3904.0	...
1958905	  759.4	  575.5	 3902.0	...
1958906	  759.3	  575.9	 3900.0	...
1958907	  759.2	  576.3	 3898.0	...
1958908	  759.1	  576.4	 3897.0	...
1958909	  759.1	  576.4	 3899.0	...
1958910	  759.0	  576.5	 3900.0	...
1958911	  758.9	  576.9	 3899.0	...
1958912	  758.9	  577.3	 3894.0	...
1958913	  758.8	  577.7	 3889.0	...
1958914	  758.7	  577.7	 3886.0	...
1958915	  758.6	  577.7	 3885.0	...
1958916	  758.5	  577.8	 3883.0	...
1958917	  758.5	  577.9	 3883.0	...
1958918	  758.4	  578.1	 3883.0	...
1958919	  758.3	  578.2	 3883.0	...
1958920	  758.3	  578.2	 3884.0	...
1958921	  758.5	  578.1	 3884.0	...
1958922	  758.8	  578.0	 3881.0	...
1958923	  759.4	  577.9	 3878.0	...
1958924	  759.7	  578.0	 3875.0	...
1958925	  759.7	  578.0	 3875.0	...
1958926	  759.4	  578.2	 3873.0	...
1958927	  759.2	  578.2	 3870.0	...
1958928	  759.3	  578.0	 3867.0	...
1958929	  759.3	  577.8	 3866.0	...
1958930	  759.3	  577.7	 3866.0	...
1958931	  759.3	  577.6	 3865.0	...
1958932	  759.3	  577.6	 3865.0	...
1958933	  759.3	  578.2	 3863.0	...
1958934	  759.3	  578.8	 3859.0	...
MSG	1958935 0000 _ Number Off
1958935	  759.5	  579.3	 3855.0	...
1958936	  759.6	  579.4	 3851.0	...
1958937	  759.9	  579.4	 3848.0	...
1958938	  760.1	  579.4	 3843.0	...
1958939	  760.3	  579.3	 3841.0	...
1958940	  760.3	  579.3	 3839.0	...
1958941	  760.3	  579.3	 3838.0	...
1958942	  760.2	  579.4	 3836.0	...
1958943	  760.2	  579.7	 3838.0	...
1958944	  760.1	  579.9	 3839.0	...
1958945	  760.0	  579.7	 3841.0	...
1958946	  759.9	  579.5	 3841.0	...
1958947	  759.7	  579.2	 3839.0	...
1958948	  759.7	  579.3	 3835.0	...
1958949	  759.6	  579.6	 3830.0	...
1958950	  759.8	  579.8	 3827.0	...
1958951	  759.8	  579.6	 3826.0	...
1958952	  759.7	  579.3	 3825.0	...
1958953	  759.9	  579.1	 3822.0	...
1958954	  760.2	  579.4	 3821.0	...
1958955	  760.2	  579.6	 3821.0	...
1958956	  759.9	  579.9	 3817.0	...
1958957	  759.7	  580.0	 3813.0	...
1958958	  759.8	  580.1	 3809.0	...
1958959	  759.9	  580.3	 3809.0	...
1958960	  760.3	  580.2	 3812.0	...
1958961	  760.6	  580.4	 3815.0	...
1958962	  760.8	  580.6	 3812.0	...
1958963	  760.8	  580.8	 3807.0	...
1958964	  761.0	  580.8	 3801.0	...
1958965	  761.3	  580.7	 3800.0	...
1958966	  761.6	  580.6	 3799.0	...
1958967	  761.6	  580.6	 3800.0	...
1958968	  761.6	  580.6	 3800.0	...
1958969	  761.9	  580.6	 3797.0	...
1958970	  762.1	  580.6	 3795.0	...
1958971	  762.4	  580.4	 3792.0	...
1958972	  761.9	  580.2	 3792.0	...
1958973	  761.4	  580.4	 3788.0	...
1958974	  761.3	  580.7	 3785.0	...
1958975	  761.9	  580.9	 3781.0	...
1958976	  762.4	  580.8	 3780.0	...
1958977	  762.7	  580.5	 3779.0	...
1958978	  762.8	  580.3	 3778.0	...
1958979	  762.6	  580.1	 3775.0	...
1958980	  762.3	  580.2	 3772.0	...
1958981	  762.1	  580.3	 3769.0	...
1958982	  762.1	  580.2	 3769.0	...
1958983	  762.0	  580.3	 3769.0	...
1958984	  762.0	  580.5	 3767.0	...
1958985	  762.0	  580.7	 3765.0	...
1958986	  762.3	  580.7	 3761.0	...
1958987	  762.5	  580.6	 3758.0	...
1958988	  762.8	  580.4	 3756.0	...
1958989	  762.8	  580.4	 3754.0	...
1958990	  762.8	  580.8	 3752.0	...
1958991	  762.9	  581.3	 3750.0	...
1958992	  763.0	  581.7	 3750.0	...
1958993	  762.9	  581.7	 3749.0	...
1958994	  762.9	  581.9	 3748.0	...
1958995	  762.9	  582.1	 3746.0	...
1958996	  763.0	  582.3	 3744.0	...
1958997	  763.0	  582.4	 3741.0	...
1958998	  763.0	  582.4	 3738.0	...
1958999	  762.9	  582.3	 3738.0	...
1959000	  762.9	  582.4	 3737.0	...
1959001	  762.9	  582.5	 3737.0	...
1959002	  763.1	  582.5	 3737.0	...
1959003	  763.3	  582.5	 3738.0	...
1959004	  763.3	  582.7	 3739.0	...
1959005	  763.6	  582.9	 3738.0	...
1959006	  763.9	  583.2	 3736.0	...
1959007	  764.1	  583.4	 3734.0	...
1959008	  764.0	  583.5	 3728.0	...
1959009	  764.0	  583.4	 3722.0	...
1959010	  763.9	  583.6	 3716.0	...
1959011	  763.9	  584.0	 3716.0	...
1959012	  764.4	  584.4	 3716.0	...
1959013	  765.0	  584.5	 3715.0	...
1959014	  765.4	  584.3	 3714.0	...
1959015	  765.3	  584.2	 3713.0	...
1959016	  765.0	  584.3	 3713.0	...
1959017	  764.9	  584.6	 3713.0	...
1959018	  764.8	  585.0	 3712.0	...
1959019	  764.8	  585.1	 3712.0	...
1959020	  764.9	  585.3	 3711.0	...
1959021	  765.2	  585.1	 3709.0	...
1959022	  765.4	  585.0	 3706.0	...
1959023	  765.5	  584.9	 3704.0	...
1959024	  765.4	  585.1	 3704.0	...
1959025	  765.4	  585.3	 3701.0	...
1959026	  765.6	  585.4	 3698.0	...
1959027	  766.0	  585.5	 3695.0	...
1959028	  766.0	  585.4	 3694.0	...
1959029	  765.7	  585.6	 3693.0	...
1959030	  765.2	  586.0	 3691.0	...
1959031	  765.0	  586.4	 3690.0	...
1959032	  764.9	  586.6	 3688.0	...
1959033	  765.1	  586.7	 3688.0	...
1959034	  765.3	  586.9	 3687.0	...
1959035	  765.4	  586.7	 3686.0	...
1959036	  765.6	  586.5	 3683.0	...
1959037	  765.8	  586.2	 3681.0	...
1959038	  766.1	  586.1	 3680.0	...
1959039	  766.2	  585.8	 3679.0	...
1959040	  766.3	  585.6	 3678.0	...
1959041	  766.0	  585.6	 3676.0	...
1959042	  765.7	  585.8	 3675.0	...
1959043	  765.5	  585.9	 3674.0	...
1959044	  765.7	  586.0	 3672.0	...
1959045	  765.8	  586.1	 3671.0	...
1959046	  765.9	  586.4	 3670.0	...
1959047	  766.2	  586.7	 3670.0	...
1959048	  766.4	  586.7	 3670.0	...
1959049	  766.5	  586.6	 3670.0	...
1959050	  766.7	  586.7	 3667.0	...
1959051	  767.0	  586.8	 3665.0	...
1959052	  767.3	  587.0	 3662.0	...
1959053	  767.4	  587.1	 3662.0	...
1959054	  767.4	  587.2	 3662.0	...
1959055	  767.4	  587.0	 3660.0	...
1959056	  767.3	  586.6	 3658.0	...
1959057	  767.1	  586.3	 3656.0	...
1959058	  766.8	  586.3	 3656.0	...
1959059	  766.6	  586.3	 3656.0	...
1959060	  766.5	  586.9	 3655.0	...
1959061	  766.1	  587.4	 3652.0	...
1959062	  765.7	  588.0	 3647.0	...
1959063	  765.9	  587.9	 3642.0	...
1959064	  766.5	  587.6	 3640.0	...
1959065	  767.1	  587.3	 3641.0	...
1959066	  767.2	  587.1	 3643.0	...
1959067	  767.1	  587.1	 3642.0	...
1959068	  767.0	  587.2	 3638.0	...
1959069	  766.8	  587.5	 3634.0	...
1959070	  766.8	  587.7	 3631.0	...
1959071	  766.8	  587.9	 3630.0	...
1959072	  766.7	  587.9	 3630.0	...
1959073	  767.3	  588.0	 3630.0	...
1959074	  767.9	  587.8	 3627.0	...
1959075	  768.3	  587.2	 3623.0	...
1959076	  768.1	  586.7	 3619.0	...
1959077	  767.9	  586.5	 3617.0	...
1959078	  768.0	  586.5	 3616.0	...
1959079	  768.2	  586.4	 3616.0	...
1959080	  768.4	  586.2	 3617.0	...
1959081	  768.4	  586.1	 3615.0	...
1959082	  768.4	  586.1	 3612.0	...
1959083	  768.4	  586.2	 3611.0	...
1959084	  768.6	  586.4	 3613.0	...
1959085	  768.6	  586.6	 3613.0	...
1959086	  768.7	  586.9	 3610.0	...
1959087	  768.6	  586.8	 3607.0	...
1959088	  768.6	  586.9	 3606.0	...
1959089	  768.7	  587.1	 3604.0	...
1959090	  768.8	  587.4	 3602.0	...
1959091	  769.1	  587.5	 3599.0	...
1959092	  769.1	  587.0	 3595.0	...
1959093	  768.9	  586.5	 3592.0	...
1959094	  768.5	  586.2	 3591.0	...
1959095	  768.2	  586.1	 3591.0	...
1959096	  768.2	  586.0	 3591.0	...
1959097	  768.2	  586.1	 3590.0	...
1959098	  768.2	  586.1	 3589.0	...
1959099	  768.3	  586.1	 3588.0	...
1959100	  768.4	  586.1	 3584.0	...
1959101	  768.5	  586.0	 3579.0	...
1959102	  768.6	  586.3	 3575.0	...
1959103	  768.6	  586.7	 3574.0	...
1959104	  768.7	  587.0	 3574.0	...
1959105	  768.7	  586.9	 3575.0	...
1959106	  768.7	  586.9	 3576.0	...
1959107	  768.6	  586.9	 3575.0	...
1959108	  768.5	  587.1	 3574.0	...
1959109	  768.5	  587.3	 3571.0	...
1959110	  768.7	  587.1	 3571.0	...
1959111	  768.9	  586.9	 3570.0	...
1959112	  769.0	  586.7	 3570.0	...
1959113	  769.1	  586.7	 3570.0	...
1959114	  769.1	  586.6	 3570.0	...
1959115	  769.1	  586.5	 3570.0	...
1959116	  769.2	  586.5	 3570.0	...
1959117	  769.4	  586.7	 3569.0	...
1959118	  769.5	  586.9	 3569.0	...
1959119	  769.8	  587.3	 3569.0	...
1959120	  770.0	  587.7	 3568.0	...
1959121	  770.3	  588.1	 3565.0	...
1959122	  770.3	  588.1	 3562.0	...
1959123	  770.2	  588.2	 3561.0	...
1959124	  770.1	  588.2	 3560.0	...
1959125	  770.4	  588.2	 3560.0	...
1959126	  771.0	  587.9	 3560.0	...
EFIX R   1958825	1959126	302	  763.1	  580.7	   3781
SSACC R  1959127
1959127	  772.0	  587.6	 3562.0	...
1959128	  772.9	  587.3	 3563.0	...
1959129	  773.9	  586.4	 3561.0	...
1959130	  775.6	  584.7	 3558.0	...
1959131	  778.0	  581.8	 3555.0	...
1959132	  781.2	  578.2	 3556.0	...
1959133	  784.1	  573.9	 3555.0	...
1959134	  787.1	  570.3	 3554.0	...
1959135	  789.9	  567.9	 3553.0	...
1959136	  792.8	  566.6	 3553.0	...
1959137	  795.7	  565.5	 3553.0	...
1959138	  798.3	  564.0	 3553.0	...
1959139	  800.0	  563.2	 3552.0	...
ESACC R  1959127	1959139	13	  772.0	  587.6	  800.0	  563.2	   0.79	     79
SFIX R   1959140
1959140	  800.9	  562.4	 3553.0	...
1959141	  800.9	  561.8	 3553.0	...
1959142	  800.7	  560.9	 3551.0	...
1959143	  800.2	  560.3	 3550.0	...
1959144	  799.5	  560.0	 3548.0	...
1959145	  799.0	  559.7	 3546.0	...
1959146	  798.5	  559.4	 3543.0	...
MSG	1959147 0000 _ Number On
1959147	  797.7	  559.2	 3539.0	...
1959148	  797.1	  559.4	 3538.0	...
1959149	  796.5	  559.7	 3536.0	...
1959150	  796.3	  559.9	 3536.0	...
1959151	  795.6	  560.0	 3536.0	...
1959152	  794.9	  560.1	 3536.0	...
1959153	  794.0	  560.9	 3537.0	...
1959154	  793.8	  561.6	 3537.0	...
1959155	  793.2	  562.7	 3538.0	...
1959156	  792.7	  563.8	 3533.0	...
1959157	  792.1	  564.9	 3527.0	...
1959158	  792.0	  565.6	 3521.0	...
1959159	  792.1	  565.6	 3521.0	...
1959160	  792.3	  565.9	 3521.0	...
1959161	  792.6	  566.2	 3522.0	...
1959162	  792.8	  566.8	 3523.0	...
1959163	  792.8	  567.1	 3523.0	...
1959164	  793.2	  567.5	 3523.0	...
1959165	  793.5	  567.6	 3522.0	...
1959166	  793.8	  568.1	 3522.0	...
1959167	  793.9	  568.4	 3522.0	...
1959168	  793.9	  568.6	 3522.0	...
1959169	  793.8	  568.5	 3521.0	...
1959170	  793.5	  568.4	 3519.0	...
1959171	  793.2	  568.3	 3519.0	...
1959172	  792.9	  568.2	 3518.0	...
1959173	  792.7	  568.0	 3517.0	...
1959174	  792.7	  567.8	 3515.0	...
1959175	  793.0	  567.7	 3511.0	...
1959176	  793.3	  567.6	 3508.0	...
1959177	  793.6	  567.5	 3506.0	...
1959178	  793.6	  567.3	 3506.0	...
1959179	  793.6	  567.2	 3506.0	...
1959180	  793.5	  567.0	 3505.0	...
1959181	  793.6	  567.0	 3506.0	...
1959182	  793.7	  566.8	 3507.0	...
1959183	  793.7	  566.6	 3507.0	...
1959184	  794.1	  566.6	 3508.0	...
1959185	  794.5	  566.8	 3508.0	...
1959186	  794.8	  567.2	 3507.0	...
1959187	  794.8	  567.5	 3506.0	...
1959188	  794.8	  567.9	 3502.0	...
1959189	  794.8	  568.0	 3499.0	...
1959190	  794.6	  567.9	 3495.0	...
1959191	  794.4	  567.7	 3494.0	...
1959192	  794.4	  567.5	 3494.0	...
1959193	  794.6	  567.3	 3493.0	...
1959194	  794.9	  567.1	 3493.0	...
1959195	  795.0	  567.2	 3492.0	...
1959196	  795.1	  567.4	 3493.0	...
1959197	  795.2	  567.6	 3494.0	...
1959198	  795.0	  567.6	 3493.0	...
1959199	  794.8	  567.6	 3491.0	...
1959200	  794.5	  568.2	 3490.0	...
1959201	  794.5	  568.7	 3491.0	...
1959202	  794.8	  569.1	 3492.0	...
1959203	  795.0	  569.0	 3493.0	...
1959204	  795.3	  569.0	 3491.0	...
1959205	  795.4	  569.0	 3488.0	...
1959206	  795.5	  568.6	 3484.0	...
1959207	  795.6	  568.0	 3481.0	...
1959208	  795.7	  567.5	 3480.0	...
1959209	  795.8	  567.5	 3480.0	...
1959210	  795.7	  567.5	 3480.0	...
1959211	  795.7	  567.6	 3479.0	...
1959212	  795.7	  567.7	 3479.0	...
1959213	  795.4	  567.6	 3478.0	...
1959214	  795.2	  567.5	 3478.0	...
1959215	  794.8	  567.2	 3478.0	...
1959216	  794.7	  567.1	 3477.0	...
1959217	  794.9	  567.0	 3474.0	...
1959218	  795.1	  567.0	 3471.0	...
1959219	  795.2	  566.9	 3470.0	...
1959220	  794.9	  566.9	 3470.0	...
1959221	  794.7	  566.8	 3468.0	...
1959222	  794.7	  566.8	 3466.0	...
1959223	  794.9	  566.8	 3464.0	...
1959224	  795.2	  566.9	 3465.0	...
1959225	  795.5	  567.0	 3466.0	...
1959226	  795.5	  567.0	 3463.0	...
1959227	  795.5	  567.1	 3460.0	...
1959228	  795.3	  567.1	 3457.0	...
1959229	  795.2	  567.2	 3457.0	...
1959230	  795.3	  567.2	 3458.0	...
1959231	  795.7	  567.2	 3458.0	...
1959232	  796.2	  567.1	 3457.0	...
1959233	  796.5	  567.1	 3455.0	...
1959234	  796.6	  567.1	 3453.0	...
1959235	  796.6	  567.2	 3451.0	...
1959236	  796.3	  567.4	 3450.0	...
1959237	  796.0	  567.6	 3449.0	...
1959238	  795.8	  567.4	 3450.0	...
1959239	  795.8	  567.3	 3452.0	...
1959240	  795.9	  567.1	 3454.0	...
1959241	  795.6	  566.9	 3453.0	...
1959242	  795.3	  566.7	 3450.0	...
1959243	  795.1	  566.5	 3448.0	...
1959244	  795.0	  566.7	 3446.0	...
1959245	  794.9	  567.0	 3446.0	...
1959246	  795.2	  567.2	 3445.0	...
1959247	  795.6	  567.2	 3445.0	...
1959248	  796.0	  567.1	 3446.0	...
1959249	  795.9	  566.8	 3442.0	...
1959250	  795.8	  566.3	 3437.0	...
1959251	  795.7	  565.8	 3433.0	...
1959252	  795.7	  565.8	 3432.0	...
1959253	  795.6	  565.8	 3434.0	...
1959254	  795.6	  565.9	 3435.0	...
1959255	  795.7	  566.0	 3436.0	...
1959256	  795.8	  566.2	 3437.0	...
1959257	  795.8	  566.4	 3436.0	...
1959258	  795.8	  566.5	 3431.0	...
1959259	  795.9	  566.5	 3426.0	...
1959260	  796.1	  566.1	 3421.0	...
1959261	  796.4	  565.8	 3419.0	...
1959262	  796.5	  565.6	 3418.0	...
1959263	  796.6	  565.6	 3420.0	...
1959264	  796.6	  565.6	 3424.0	...
1959265	  796.8	  565.7	 3428.0	...
1959266	  796.8	  565.8	 3428.0	...
1959267	  796.7	  565.8	 3427.0	...
1959268	  796.7	  565.8	 3426.0	...
1959269	  796.9	  565.8	 3425.0	...
1959270	  797.1	  565.9	 3424.0	...
1959271	  797.3	  566.1	 3419.0	...
1959272	  797.2	  566.2	 3415.0	...
1959273	  797.2	  566.2	 3411.0	...
1959274	  797.2	  566.2	 3413.0	...
1959275	  797.2	  566.2	 3415.0	...
1959276	  797.1	  566.3	 3413.0	...
1959277	  796.9	  566.2	 3409.0	...
1959278	  796.8	  566.1	 3403.0	...
1959279	  796.9	  565.9	 3401.0	...
1959280	  796.9	  565.9	 3399.0	...
1959281	  796.9	  565.9	 3398.0	...
1959282	  796.8	  566.1	 3399.0	...
1959283	  797.0	  566.4	 3401.0	...
1959284	  797.2	  566.5	 3403.0	...
1959285	  797.3	  566.5	 3404.0	...
1959286	  797.2	  566.2	 3400.0	...
1959287	  797.3	  565.9	 3394.0	...
1959288	  797.5	  565.8	 3387.0	...
1959289	  797.8	  565.9	 3385.0	...
1959290	  797.9	  566.0	 3384.0	...
1959291	  797.8	  566.1	 3384.0	...
1959292	  797.7	  566.2	 3384.0	...
1959293	  797.7	  566.0	 3383.0	...
1959294	  797.7	  565.8	 3382.0	...
1959295	  797.8	  565.8	 3381.0	...
1959296	  797.9	  565.9	 3382.0	...
1959297	  797.8	  566.1	 3382.0	...
1959298	  797.8	  566.2	 3382.0	...
1959299	  797.9	  566.7	 3382.0	...
1959300	  797.8	  567.2	 3382.0	...
1959301	  797.6	  567.7	 3380.0	...
1959302	  797.4	  567.8	 3379.0	...
1959303	  797.5	  567.8	 3377.0	...
1959304	  797.6	  567.7	 3376.0	...
1959305	  797.9	  567.6	 3375.0	...
1959306	  798.1	  567.3	 3373.0	...
1959307	  798.3	  567.1	 3372.0	...
1959308	  798.4	  566.9	 3372.0	...
1959309	  798.5	  566.9	 3374.0	...
1959310	  798.5	  566.9	 3373.0	...
1959311	  798.9	  566.9	 3370.0	...
1959312	  799.3	  566.8	 3366.0	...
1959313	  799.5	  567.1	 3366.0	...
1959314	  799.4	  567.3	 3366.0	...
1959315	  799.2	  567.7	 3367.0	...
1959316	  799.1	  568.0	 3367.0	...
1959317	  798.8	  568.5	 3368.0	...
1959318	  798.5	  568.8	 3368.0	...
1959319	  798.4	  568.9	 3363.0	...
1959320	  798.5	  568.7	 3358.0	...
1959321	  798.6	  569.0	 3353.0	...
EFIX R   1959140	1959321	182	  796.0	  566.4	   3456
SSACC R  1959322
1959322	  798.1	  569.6	 3353.0	...
1959323	  797.1	  571.0	 3353.0	...
1959324	  795.0	  572.4	 3351.0	...
1959325	  792.5	  574.1	 3348.0	...
1959326	  789.9	  576.0	 3343.0	...
1959327	  787.2	  578.0	 3342.0	...
1959328	  783.7	  580.1	 3339.0	...
1959329	  779.7	  581.9	 3338.0	...
1959330	  775.1	  583.5	 3338.0	...
1959331	  771.5	  584.8	 3339.0	...
1959332	  768.2	  585.6	 3336.0	...
1959333	  766.3	  586.2	 3332.0	...
1959334	  764.9	  586.4	 3329.0	...
1959335	  764.7	  586.7	 3329.0	...
1959336	  765.2	  587.0	 3325.0	...
1959337	  766.9	  587.3	 3320.0	...
1959338	  768.6	  587.5	 3316.0	...
1959339	  771.2	  587.5	 3317.0	...
ESACC R  1959322	1959339	18	  798.1	  569.6	  771.2	  587.5	   0.69	     76
SFIX R   1959340
1959340	  773.2	  587.4	 3318.0	...
1959341	  775.7	  587.3	 3318.0	...
1959342	  777.6	  587.0	 3317.0	...
1959343	  779.0	  586.9	 3317.0	...
1959344	  779.6	  586.9	 3317.0	...
1959345	  779.6	  587.1	 3317.0	...
1959346	  779.4	  587.5	 3318.0	...
1959347	  779.2	  587.9	 3316.0	...
1959348	  779.2	  587.9	 3314.0	...
1959349	  779.2	  587.6	 3313.0	...
1959350	  779.2	  587.4	 3312.0	...
1959351	  779.2	  587.2	 3312.0	...
1959352	  779.1	  586.8	 3311.0	...
1959353	  779.6	  586.3	 3308.0	...
1959354	  780.1	  585.8	 3304.0	...
1959355	  780.7	  585.8	 3300.0	...
1959356	  780.8	  585.9	 3299.0	...
1959357	  780.8	  586.0	 3300.0	...
1959358	  780.7	  586.2	 3300.0	...
1959359	  780.5	  586.6	 3300.0	...
1959360	  780.4	  587.0	 3296.0	...
1959361	  780.4	  587.3	 3292.0	...
1959362	  779.9	  587.4	 3290.0	...
1959363	  779.4	  587.6	 3293.0	...
1959364	  779.0	  587.8	 3295.0	...
1959365	  778.9	  587.8	 3295.0	...
1959366	  778.8	  587.6	 3295.0	...
1959367	  778.9	  587.6	 3290.0	...
1959368	  779.2	  587.9	 3285.0	...
1959369	  779.4	  588.1	 3279.0	...
1959370	  779.4	  588.5	 3279.0	...
1959371	  779.4	  588.8	 3279.0	...
1959372	  779.4	  589.2	 3279.0	...
1959373	  779.5	  589.4	 3279.0	...
1959374	  779.6	  589.7	 3279.0	...
1959375	  779.7	  589.9	 3278.0	...
1959376	  779.5	  589.5	 3277.0	...
1959377	  779.3	  588.9	 3277.0	...
1959378	  779.1	  588.8	 3277.0	...
1959379	  779.2	  589.4	 3277.0	...
1959380	  779.3	  589.6	 3277.0	...
1959381	  779.4	  589.2	 3276.0	...
1959382	  779.4	  589.1	 3274.0	...
1959383	  779.4	  589.4	 3273.0	...
1959384	  779.3	  589.7	 3272.0	...
1959385	  779.4	  589.7	 3272.0	...
1959386	  779.4	  589.5	 3272.0	...
1959387	  779.6	  589.4	 3272.0	...
1959388	  779.8	  589.7	 3272.0	...
1959389	  780.0	  590.1	 3271.0	...
1959390	  780.1	  590.6	 3272.0	...
1959391	  780.1	  590.6	 3272.0	...
1959392	  780.1	  590.8	 3270.0	...
1959393	  780.2	  591.3	 3267.0	...
1959394	  780.3	  591.8	 3262.0	...
1959395	  780.4	  592.2	 3258.0	...
1959396	  780.4	  592.1	 3253.0	...
1959397	  780.3	  592.0	 3251.0	...
1959398	  780.2	  592.0	 3250.0	...
1959399	  780.1	  592.0	 3249.0	...
1959400	  780.1	  592.0	 3248.0	...
1959401	  779.7	  591.5	 3248.0	...
1959402	  779.3	  591.0	 3247.0	...
1959403	  779.1	  591.4	 3246.0	...
1959404	  779.2	  592.2	 3246.0	...
1959405	  779.3	  593.0	 3247.0	...
1959406	  779.2	  592.9	 3248.0	...
1959407	  779.2	  592.8	 3248.0	...
1959408	  779.2	  592.8	 3247.0	...
1959409	  779.3	  592.8	 3246.0	...
1959410	  779.4	  592.7	 3245.0	...
1959411	  779.7	  592.6	 3245.0	...
1959412	  779.9	  592.6	 3246.0	...
1959413	  780.0	  592.6	 3245.0	...
1959414	  780.0	  592.7	 3244.0	...
1959415	  780.1	  592.8	 3242.0	...
1959416	  780.1	  593.2	 3241.0	...
1959417	  780.2	  593.6	 3240.0	...
1959418	  780.3	  594.0	 3240.0	...
1959419	  780.5	  594.1	 3240.0	...
1959420	  780.6	  594.0	 3239.0	...
1959421	  780.5	  593.9	 3235.0	...
1959422	  780.4	  594.1	 3230.0	...
1959423	  780.4	  594.5	 3224.0	...
1959424	  780.5	  594.9	 3221.0	...
1959425	  780.7	  595.0	 3220.0	...
1959426	  780.7	  594.6	 3220.0	...
1959427	  780.6	  594.3	 3221.0	...
1959428	  780.5	  594.0	 3223.0	...
1959429	  780.3	  594.2	 3223.0	...
1959430	  780.2	  594.3	 3222.0	...
1959431	  780.4	  594.6	 3219.0	...
1959432	  780.7	  594.8	 3217.0	...
1959433	  780.9	  594.9	 3215.0	...
1959434	  780.7	  594.8	 3214.0	...
1959435	  780.4	  594.6	 3213.0	...
1959436	  780.2	  594.9	 3214.0	...
1959437	  780.2	  595.1	 3214.0	...
1959438	  780.2	  595.4	 3215.0	...
1959439	  780.2	  595.3	 3215.0	...
1959440	  780.3	  595.2	 3212.0	...
1959441	  780.4	  594.9	 3210.0	...
1959442	  780.4	  594.6	 3208.0	...
1959443	  780.7	  594.2	 3207.0	...
1959444	  780.9	  594.1	 3207.0	...
1959445	  780.9	  594.2	 3206.0	...
1959446	  780.6	  594.3	 3208.0	...
1959447	  780.4	  594.4	 3209.0	...
1959448	  780.6	  594.4	 3207.0	...
1959449	  780.8	  594.5	 3203.0	...
1959450	  781.0	  594.7	 3200.0	...
1959451	  781.0	  594.9	 3200.0	...
MSG	1959452 0000 _ Number Off
1959452	  781.0	  595.0	 3201.0	...
1959453	  780.9	  595.1	 3201.0	...
1959454	  781.0	  595.3	 3201.0	...
1959455	  781.2	  595.4	 3199.0	...
1959456	  781.3	  595.3	 3198.0	...
1959457	  781.4	  595.3	 3197.0	...
1959458	  781.3	  595.5	 3196.0	...
1959459	  781.1	  595.8	 3195.0	...
1959460	  780.9	  596.2	 3193.0	...
1959461	  780.9	  596.4	 3191.0	...
1959462	  781.0	  596.7	 3191.0	...
1959463	  781.4	  596.6	 3191.0	...
1959464	  781.7	  596.0	 3189.0	...
1959465	  781.9	  595.4	 3186.0	...
1959466	  781.9	  595.0	 3183.0	...
1959467	  781.9	  594.8	 3184.0	...
1959468	  782.0	  594.7	 3185.0	...
1959469	  782.1	  594.9	 3185.0	...
1959470	  782.2	  595.4	 3185.0	...
1959471	  782.3	  595.8	 3183.0	...
1959472	  782.2	  595.7	 3182.0	...
1959473	  782.3	  595.7	 3182.0	...
1959474	  782.4	  595.6	 3182.0	...
1959475	  782.4	  595.3	 3182.0	...
1959476	  782.4	  595.2	 3182.0	...
1959477	  782.3	  595.1	 3182.0	...
1959478	  782.4	  595.3	 3183.0	...
1959479	  782.4	  595.5	 3184.0	...
1959480	  782.5	  595.7	 3183.0	...
1959481	  782.5	  595.7	 3181.0	...
1959482	  782.5	  595.7	 3179.0	...
1959483	  782.5	  595.6	 3177.0	...
1959484	  782.4	  595.6	 3176.0	...
1959485	  782.3	  595.7	 3175.0	...
1959486	  782.2	  596.0	 3175.0	...
1959487	  782.4	  596.3	 3175.0	...
1959488	  782.8	  596.6	 3175.0	...
1959489	  783.1	  596.6	 3175.0	...
1959490	  783.4	  596.7	 3175.0	...
1959491	  783.5	  596.8	 3174.0	...
1959492	  783.4	  596.9	 3171.0	...
1959493	  783.4	  596.9	 3168.0	...
1959494	  783.4	  596.9	 3165.0	...
1959495	  783.4	  596.9	 3163.0	...
1959496	  783.2	  596.8	 3166.0	...
1959497	  783.1	  596.7	 3169.0	...
1959498	  783.1	  596.5	 3173.0	...
1959499	  783.2	  596.5	 3174.0	...
1959500	  783.3	  596.6	 3175.0	...
1959501	  783.3	  596.7	 3173.0	...
1959502	  783.4	  596.7	 3171.0	...
1959503	  783.4	  596.6	 3168.0	...
1959504	  783.4	  596.6	 3169.0	...
1959505	  783.6	  596.6	 3169.0	...
1959506	  783.8	  596.6	 3170.0	...
1959507	  784.0	  597.0	 3172.0	...
1959508	  784.0	  597.4	 3174.0	...
1959509	  783.9	  597.8	 3176.0	...
1959510	  783.9	  597.4	 3176.0	...
1959511	  783.8	  596.9	 3175.0	...
1959512	  784.0	  596.4	 3174.0	...
1959513	  784.3	  596.4	 3173.0	...
1959514	  784.5	  596.3	 3174.0	...
1959515	  784.4	  596.4	 3174.0	...
1959516	  784.4	  596.6	 3173.0	...
1959517	  784.4	  596.9	 3172.0	...
1959518	  784.4	  597.1	 3170.0	...
1959519	  784.6	  597.2	 3170.0	...
1959520	  784.9	  597.2	 3169.0	...
1959521	  785.2	  597.1	 3169.0	...
1959522	  785.1	  597.1	 3169.0	...
1959523	  785.0	  597.2	 3169.0	...
1959524	  784.7	  597.0	 3170.0	...
1959525	  784.6	  596.8	 3171.0	...
1959526	  784.0	  596.7	 3172.0	...
1959527	  783.5	  596.7	 3169.0	...
1959528	  783.5	  596.7	 3165.0	...
1959529	  783.8	  596.6	 3163.0	...
1959530	  784.5	  597.0	 3166.0	...
1959531	  784.8	  597.5	 3168.0	...
1959532	  785.2	  597.8	 3168.0	...
1959533	  785.3	  597.5	 3167.0	...
1959534	  785.4	  597.5	 3165.0	...
1959535	  785.5	  597.7	 3163.0	...
1959536	  785.6	  597.7	 3162.0	...
1959537	  785.6	  597.6	 3165.0	...
1959538	  785.7	  597.7	 3168.0	...
1959539	  785.6	  598.1	 3170.0	...
1959540	  785.5	  598.5	 3170.0	...
1959541	  785.4	  598.7	 3168.0	...
1959542	  785.3	  598.1	 3167.0	...
1959543	  785.2	  597.5	 3167.0	...
1959544	  785.5	  596.8	 3167.0	...
1959545	  785.9	  596.7	 3167.0	...
1959546	  786.3	  596.9	 3167.0	...
1959547	  786.3	  597.3	 3168.0	...
1959548	  786.3	  597.7	 3167.0	...
1959549	  786.3	  597.8	 3167.0	...
1959550	  786.3	  597.9	 3166.0	...
1959551	  786.4	  598.0	 3165.0	...
1959552	  786.6	  597.8	 3165.0	...
1959553	  786.5	  597.1	 3164.0	...
1959554	  786.3	  596.7	 3165.0	...
1959555	  786.2	  596.4	 3163.0	...
1959556	  786.2	  596.8	 3160.0	...
1959557	  786.3	  597.4	 3158.0	...
1959558	  786.4	  597.8	 3157.0	...
1959559	  786.4	  597.5	 3160.0	...
1959560	  786.5	  597.0	 3163.0	...
1959561	  786.7	  596.4	 3166.0	...
1959562	  786.9	  596.4	 3164.0	...
1959563	  787.0	  596.4	 3162.0	...
1959564	  787.1	  596.4	 3163.0	...
1959565	  787.1	  596.5	 3166.0	...
1959566	  787.2	  596.7	 3169.0	...
1959567	  787.1	  597.0	 3168.0	...
1959568	  787.0	  597.4	 3167.0	...
1959569	  786.9	  597.7	 3166.0	...
1959570	  786.9	  597.9	 3166.0	...
1959571	  786.8	  597.9	 3167.0	...
1959572	  786.9	  597.8	 3167.0	...
1959573	  787.2	  597.8	 3166.0	...
1959574	  787.4	  597.7	 3166.0	...
1959575	  787.5	  597.6	 3166.0	...
1959576	  787.5	  597.4	 3166.0	...
1959577	  787.4	  597.3	 3166.0	...
1959578	  787.3	  597.1	 3166.0	...
1959579	  787.1	  597.2	 3165.0	...
1959580	  787.1	  597.3	 3164.0	...
1959581	  787.2	  597.0	 3164.0	...
1959582	  787.4	  596.7	 3164.0	...
1959583	  787.6	  596.8	 3164.0	...
1959584	  787.8	  597.6	 3164.0	...
1959585	  787.9	  598.5	 3163.0	...
1959586	  787.9	  598.5	 3163.0	...
1959587	  788.0	  598.2	 3162.0	...
1959588	  788.0	  597.5	 3163.0	...
1959589	  788.0	  597.1	 3164.0	...
1959590	  788.0	  596.7	 3166.0	...
1959591	  788.0	  596.7	 3168.0	...
1959592	  787.9	  596.6	 3170.0	...
1959593	  787.8	  596.7	 3170.0	...
1959594	  787.7	  596.7	 3170.0	...
1959595	  787.9	  596.9	 3169.0	...
1959596	  788.3	  596.9	 3167.0	...
1959597	  788.3	  597.0	 3166.0	...
1959598	  788.0	  597.0	 3164.0	...
1959599	  787.7	  597.1	 3165.0	...
1959600	  787.7	  597.1	 3165.0	...
1959601	  787.6	  597.3	 3165.0	...
1959602	  787.7	  597.5	 3166.0	...
1959603	  787.8	  597.8	 3166.0	...
1959604	  787.9	  598.1	 3166.0	...
1959605	  787.9	  598.3	 3167.0	...
1959606	  787.9	  598.6	 3169.0	...
1959607	  787.9	  598.8	 3171.0	...
1959608	  788.0	  599.1	 3172.0	...
1959609	  788.2	  599.3	 3172.0	...
1959610	  788.3	  599.2	 3170.0	...
1959611	  788.4	  599.0	 3170.0	...
1959612	  788.5	  598.5	 3170.0	...
1959613	  788.5	  598.3	 3170.0	...
1959614	  788.4	  598.1	 3172.0	...
1959615	  788.3	  598.2	 3174.0	...
1959616	  788.3	  598.0	 3175.0	...
1959617	  788.3	  597.8	 3175.0	...
1959618	  788.4	  598.0	 3175.0	...
1959619	  788.5	  598.2	 3175.0	...
1959620	  788.6	  598.4	 3175.0	...
1959621	  788.7	  598.3	 3174.0	...
1959622	  788.8	  598.2	 3173.0	...
1959623	  788.8	  597.9	 3172.0	...
1959624	  788.9	  597.7	 3173.0	...
1959625	  789.0	  597.4	 3173.0	...
1959626	  788.8	  597.4	 3174.0	...
1959627	  788.5	  597.3	 3173.0	...
1959628	  788.7	  597.6	 3173.0	...
1959629	  789.2	  597.9	 3172.0	...
1959630	  789.6	  597.9	 3171.0	...
1959631	  789.5	  597.6	 3171.0	...
1959632	  789.5	  597.7	 3170.0	...
1959633	  789.6	  598.1	 3170.0	...
1959634	  789.6	  598.6	 3170.0	...
1959635	  789.4	  598.7	 3170.0	...
1959636	  789.3	  598.9	 3171.0	...
1959637	  789.3	  598.9	 3173.0	...
1959638	  789.2	  599.0	 3175.0	...
1959639	  789.0	  599.1	 3174.0	...
1959640	  789.0	  598.8	 3173.0	...
1959641	  789.1	  598.5	 3173.0	...
1959642	  789.2	  598.5	 3172.0	...
1959643	  789.0	  598.8	 3173.0	...
1959644	  788.8	  599.1	 3174.0	...
1959645	  788.8	  598.9	 3174.0	...
1959646	  788.9	  598.6	 3175.0	...
1959647	  789.0	  598.0	 3175.0	...
1959648	  789.2	  597.5	 3173.0	...
1959649	  789.3	  597.1	 3171.0	...
1959650	  789.4	  597.1	 3169.0	...
1959651	  789.4	  596.9	 3170.0	...
1959652	  789.4	  596.6	 3171.0	...
MSG	1959653 0000 _ Number On
1959653	  789.4	  596.4	 3170.0	...
1959654	  789.6	  596.4	 3169.0	...
1959655	  789.8	  596.5	 3167.0	...
1959656	  790.0	  596.5	 3168.0	...
1959657	  789.9	  596.5	 3168.0	...
1959658	  789.8	  596.6	 3172.0	...
1959659	  789.7	  596.7	 3175.0	...
1959660	  789.6	  596.7	 3178.0	...
1959661	  789.6	  596.6	 3178.0	...
1959662	  789.6	  596.6	 3176.0	...
1959663	  789.6	  596.6	 3175.0	...
1959664	  789.5	  596.3	 3174.0	...
1959665	  789.8	  596.0	 3173.0	...
1959666	  790.1	  595.6	 3174.0	...
1959667	  790.3	  595.6	 3175.0	...
1959668	  790.4	  595.6	 3176.0	...
1959669	  790.5	  595.6	 3177.0	...
1959670	  790.5	  596.1	 3177.0	...
1959671	  790.4	  596.7	 3177.0	...
1959672	  790.2	  597.4	 3177.0	...
1959673	  790.0	  597.5	 3177.0	...
1959674	  790.2	  597.5	 3177.0	...
1959675	  790.6	  597.5	 3179.0	...
1959676	  790.9	  597.5	 3182.0	...
1959677	  790.8	  597.5	 3182.0	...
1959678	  790.8	  597.5	 3181.0	...
1959679	  790.5	  597.6	 3179.0	...
1959680	  790.2	  597.7	 3179.0	...
1959681	  789.8	  597.8	 3179.0	...
1959682	  789.5	  597.9	 3179.0	...
1959683	  789.3	  598.0	 3181.0	...
1959684	  789.5	  598.0	 3183.0	...
1959685	  789.6	  598.1	 3185.0	...
1959686	  789.6	  598.0	 3186.0	...
1959687	  789.4	  597.8	 3187.0	...
1959688	  789.3	  597.6	 3189.0	...
1959689	  789.7	  597.7	 3187.0	...
1959690	  790.0	  598.0	 3185.0	...
1959691	  790.2	  598.3	 3183.0	...
1959692	  790.4	  598.3	 3183.0	...
1959693	  790.5	  597.7	 3184.0	...
1959694	  790.3	  597.2	 3185.0	...
1959695	  789.7	  596.6	 3185.0	...
1959696	  789.4	  596.6	 3186.0	...
1959697	  789.6	  596.6	 3186.0	...
1959698	  789.8	  596.6	 3186.0	...
1959699	  789.8	  596.6	 3186.0	...
1959700	  789.7	  596.3	 3186.0	...
1959701	  789.7	  596.0	 3186.0	...
1959702	  789.8	  595.9	 3185.0	...
1959703	  789.8	  596.3	 3183.0	...
1959704	  789.8	  596.6	 3182.0	...
1959705	  789.7	  596.6	 3181.0	...
1959706	  789.7	  596.6	 3183.0	...
1959707	  789.7	  596.7	 3183.0	...
1959708	  789.6	  596.8	 3184.0	...
1959709	  789.6	  596.8	 3185.0	...
1959710	  790.1	  596.7	 3188.0	...
1959711	  790.6	  596.6	 3189.0	...
1959712	  791.0	  596.6	 3187.0	...
1959713	  790.8	  596.7	 3185.0	...
1959714	  790.6	  597.4	 3185.0	...
1959715	  790.4	  597.9	 3187.0	...
1959716	  790.3	  598.0	 3189.0	...
1959717	  790.1	  597.3	 3190.0	...
1959718	  789.6	  596.6	 3189.0	...
1959719	  789.0	  596.3	 3189.0	...
1959720	  788.6	  595.9	 3189.0	...
1959721	  788.2	  594.8	 3189.0	...
1959722	  788.2	  593.7	 3190.0	...
EFIX R   1959340	1959722	383	  784.8	  595.3	   3199
SSACC R  1959723
1959723	  788.3	  592.7	 3191.0	...
1959724	  788.2	  591.5	 3193.0	...
1959725	  787.8	  589.6	 3193.0	...
1959726	  786.7	  586.8	 3195.0	...
1959727	  785.8	  584.7	 3197.0	...
1959728	  784.9	  582.5	 3199.0	...
1959729	  784.5	  581.1	 3200.0	...
ESACC R  1959723	1959729	7	  788.3	  592.7	  784.5	  581.1	   0.26	     40
SFIX R   1959730
1959730	  783.4	  579.5	 3200.0	...
1959731	  782.3	  578.2	 3201.0	...
1959732	  781.8	  577.4	 3198.0	...
1959733	  781.9	  577.0	 3197.0	...
1959734	  782.0	  577.0	 3195.0	...
1959735	  782.0	  577.1	 3195.0	...
1959736	  782.7	  577.2	 3195.0	...
1959737	  783.4	  577.3	 3196.0	...
1959738	  784.3	  577.5	 3195.0	...
1959739	  784.9	  577.6	 3195.0	...
1959740	  785.6	  578.4	 3195.0	...
1959741	  786.5	  579.1	 3196.0	...
1959742	  786.9	  579.6	 3196.0	...
1959743	  787.2	  579.8	 3196.0	...
1959744	  787.2	  580.0	 3197.0	...
1959745	  787.0	  580.4	 3199.0	...
1959746	  787.0	  580.7	 3201.0	...
1959747	  786.9	  581.3	 3202.0	...
1959748	  786.8	  581.7	 3202.0	...
1959749	  787.0	  582.0	 3201.0	...
1959750	  787.2	  582.1	 3200.0	...
1959751	  787.4	  582.2	 3199.0	...
1959752	  787.4	  582.4	 3198.0	...
1959753	  787.3	  582.6	 3198.0	...
1959754	  787.3	  582.8	 3197.0	...
1959755	  787.2	  582.9	 3196.0	...
1959756	  787.2	  582.7	 3196.0	...
1959757	  787.3	  582.6	 3197.0	...
1959758	  787.2	  582.7	 3198.0	...
1959759	  787.2	  583.0	 3199.0	...
1959760	  786.9	  583.3	 3198.0	...
1959761	  786.6	  583.3	 3198.0	...
1959762	  786.4	  583.2	 3198.0	...
1959763	  786.7	  583.2	 3200.0	...
1959764	  787.0	  583.3	 3201.0	...
1959765	  787.3	  583.4	 3203.0	...
1959766	  787.0	  583.5	 3203.0	...
1959767	  786.6	  583.6	 3202.0	...
1959768	  786.3	  583.6	 3202.0	...
1959769	  786.3	  583.6	 3202.0	...
1959770	  786.3	  583.4	 3202.0	...
1959771	  786.3	  583.2	 3202.0	...
1959772	  786.3	  583.2	 3202.0	...
1959773	  786.3	  583.4	 3204.0	...
1959774	  786.4	  583.6	 3204.0	...
1959775	  786.4	  583.8	 3206.0	...
1959776	  786.4	  584.0	 3206.0	...
1959777	  786.6	  584.1	 3205.0	...
1959778	  786.7	  583.8	 3204.0	...
1959779	  786.7	  583.6	 3202.0	...
1959780	  786.7	  583.4	 3202.0	...
1959781	  787.0	  583.2	 3201.0	...
1959782	  787.4	  583.0	 3201.0	...
1959783	  787.4	  583.0	 3200.0	...
1959784	  787.0	  583.2	 3200.0	...
1959785	  786.5	  583.4	 3197.0	...
1959786	  786.4	  583.5	 3194.0	...
1959787	  786.3	  583.6	 3192.0	...
1959788	  786.3	  583.7	 3192.0	...
1959789	  786.7	  583.7	 3191.0	...
1959790	  787.2	  583.6	 3191.0	...
1959791	  787.7	  583.5	 3191.0	...
1959792	  787.5	  583.6	 3191.0	...
1959793	  787.5	  583.6	 3191.0	...
1959794	  787.4	  583.6	 3190.0	...
1959795	  787.6	  583.5	 3191.0	...
1959796	  787.3	  583.5	 3196.0	...
1959797	  787.0	  583.2	 3200.0	...
1959798	  786.8	  582.9	 3201.0	...
1959799	  786.8	  582.7	 3197.0	...
1959800	  787.1	  582.8	 3193.0	...
1959801	  787.2	  582.9	 3190.0	...
1959802	  787.3	  582.9	 3190.0	...
1959803	  787.2	  582.9	 3190.0	...
1959804	  787.0	  583.0	 3188.0	...
1959805	  787.0	  583.1	 3185.0	...
1959806	  787.1	  583.2	 3182.0	...
1959807	  787.2	  583.5	 3182.0	...
1959808	  787.2	  583.8	 3183.0	...
1959809	  787.3	  584.3	 3185.0	...
1959810	  787.3	  584.6	 3185.0	...
1959811	  787.4	  584.8	 3184.0	...
1959812	  787.5	  584.8	 3182.0	...
1959813	  787.4	  584.7	 3181.0	...
1959814	  787.4	  584.6	 3180.0	...
1959815	  787.3	  584.7	 3181.0	...
1959816	  787.4	  584.7	 3181.0	...
1959817	  787.5	  584.7	 3182.0	...
1959818	  787.5	  584.8	 3182.0	...
1959819	  787.3	  584.9	 3182.0	...
1959820	  787.0	  584.9	 3182.0	...
1959821	  787.1	  584.8	 3181.0	...
1959822	  787.4	  584.6	 3179.0	...
1959823	  787.7	  584.5	 3178.0	...
1959824	  787.7	  584.4	 3177.0	...
1959825	  787.8	  584.3	 3177.0	...
1959826	  787.7	  584.3	 3179.0	...
1959827	  787.6	  584.6	 3180.0	...
1959828	  787.5	  584.9	 3181.0	...
1959829	  787.6	  584.7	 3181.0	...
1959830	  787.7	  584.3	 3181.0	...
1959831	  787.8	  583.9	 3181.0	...
1959832	  787.9	  583.9	 3180.0	...
1959833	  787.9	  584.1	 3179.0	...
1959834	  787.9	  584.3	 3178.0	...
1959835	  787.8	  584.5	 3177.0	...
1959836	  787.7	  584.6	 3178.0	...
1959837	  787.6	  584.7	 3180.0	...
1959838	  787.5	  584.6	 3177.0	...
1959839	  787.5	  584.5	 3173.0	...
1959840	  787.7	  584.3	 3171.0	...
1959841	  787.9	  584.2	 3172.0	...
1959842	  787.9	  584.2	 3173.0	...
1959843	  787.9	  584.1	 3172.0	...
1959844	  787.8	  583.9	 3170.0	...
1959845	  787.8	  584.3	 3169.0	...
1959846	  788.0	  584.9	 3169.0	...
1959847	  788.2	  585.5	 3169.0	...
1959848	  788.1	  585.4	 3169.0	...
1959849	  788.0	  585.4	 3169.0	...
1959850	  787.9	  585.4	 3169.0	...
1959851	  788.0	  585.5	 3168.0	...
1959852	  788.0	  585.7	 3168.0	...
1959853	  787.9	  585.8	 3167.0	...
1959854	  787.8	  585.8	 3167.0	...
1959855	  787.7	  585.7	 3166.0	...
1959856	  787.7	  585.6	 3167.0	...
1959857	  788.1	  585.6	 3168.0	...
1959858	  788.3	  585.7	 3168.0	...
1959859	  788.3	  585.7	 3167.0	...
1959860	  788.3	  585.7	 3166.0	...
1959861	  788.4	  585.9	 3166.0	...
1959862	  788.5	  586.1	 3164.0	...
1959863	  788.6	  586.4	 3163.0	...
1959864	  788.7	  586.3	 3163.0	...
1959865	  788.6	  585.6	 3164.0	...
1959866	  788.4	  584.9	 3165.0	...
1959867	  788.2	  584.4	 3165.0	...
1959868	  788.0	  584.6	 3166.0	...
1959869	  788.0	  584.7	 3166.0	...
1959870	  788.2	  584.7	 3166.0	...
1959871	  788.4	  584.5	 3167.0	...
1959872	  788.6	  584.5	 3168.0	...
1959873	  788.6	  584.9	 3170.0	...
1959874	  788.6	  585.3	 3171.0	...
1959875	  788.6	  585.7	 3171.0	...
1959876	  788.6	  585.8	 3172.0	...
1959877	  788.7	  585.9	 3169.0	...
1959878	  788.8	  585.6	 3166.0	...
1959879	  788.9	  585.3	 3163.0	...
1959880	  788.8	  585.0	 3163.0	...
1959881	  788.8	  585.5	 3165.0	...
1959882	  788.8	  586.1	 3166.0	...
1959883	  788.8	  586.6	 3167.0	...
1959884	  788.8	  586.6	 3166.0	...
1959885	  788.7	  586.6	 3166.0	...
1959886	  788.7	  586.6	 3165.0	...
1959887	  789.1	  586.5	 3164.0	...
1959888	  789.5	  586.4	 3163.0	...
1959889	  789.9	  586.4	 3162.0	...
1959890	  789.8	  586.4	 3161.0	...
1959891	  789.8	  586.5	 3161.0	...
1959892	  789.8	  586.5	 3160.0	...
1959893	  789.7	  586.5	 3158.0	...
1959894	  789.5	  586.5	 3156.0	...
1959895	  789.3	  586.4	 3156.0	...
1959896	  789.4	  586.3	 3156.0	...
1959897	  789.5	  586.3	 3155.0	...
1959898	  789.6	  586.4	 3154.0	...
1959899	  789.7	  586.5	 3154.0	...
1959900	  789.7	  586.6	 3154.0	...
1959901	  789.7	  586.7	 3154.0	...
1959902	  789.7	  586.8	 3154.0	...
1959903	  790.0	  586.9	 3154.0	...
1959904	  790.3	  587.0	 3154.0	...
1959905	  790.7	  587.1	 3154.0	...
1959906	  790.7	  587.2	 3153.0	...
1959907	  790.3	  587.1	 3153.0	...
1959908	  790.0	  586.8	 3150.0	...
1959909	  789.7	  586.6	 3148.0	...
1959910	  789.8	  586.7	 3146.0	...
1959911	  789.8	  586.8	 3146.0	...
1959912	  790.2	  586.8	 3146.0	...
1959913	  790.5	  586.6	 3146.0	...
1959914	  790.9	  586.5	 3146.0	...
1959915	  791.1	  586.3	 3144.0	...
1959916	  791.2	  586.1	 3142.0	...
1959917	  791.2	  586.3	 3140.0	...
1959918	  791.0	  586.7	 3140.0	...
1959919	  790.7	  587.1	 3140.0	...
1959920	  790.5	  587.1	 3139.0	...
1959921	  790.3	  587.4	 3139.0	...
1959922	  790.2	  587.8	 3135.0	...
1959923	  790.1	  588.3	 3132.0	...
EFIX R   1959730	1959923	194	  787.7	  584.2	   3178
SSACC R  1959924
1959924	  789.4	  589.2	 3129.0	...
1959925	  788.1	  590.1	 3129.0	...
1959926	  785.9	  591.3	 3130.0	...
1959927	  783.6	  591.8	 3131.0	...
1959928	  780.7	  592.5	 3129.0	...
1959929	  777.3	  593.1	 3127.0	...
1959930	  774.6	  593.5	 3124.0	...
1959931	  771.7	  593.8	 3124.0	...
1959932	  769.1	  594.4	 3124.0	...
1959933	  766.7	  595.1	 3125.0	...
1959934	  764.8	  595.7	 3125.0	...
1959935	  764.0	  595.7	 3126.0	...
1959936	  763.8	  595.7	 3127.0	...
1959937	  764.7	  595.4	 3127.0	...
1959938	  765.9	  595.0	 3127.0	...
1959939	  767.7	  594.7	 3126.0	...
1959940	  769.5	  594.9	 3126.0	...
1959941	  772.2	  595.5	 3126.0	...
ESACC R  1959924	1959941	18	  789.4	  589.2	  772.2	  595.5	   0.39	     56
SFIX R   1959942
1959942	  774.4	  596.3	 3123.0	...
1959943	  776.8	  597.1	 3119.0	...
1959944	  778.5	  597.6	 3117.0	...
1959945	  779.7	  597.7	 3118.0	...
1959946	  780.2	  597.2	 3118.0	...
1959947	  780.2	  596.7	 3116.0	...
1959948	  780.0	  596.6	 3115.0	...
1959949	  779.2	  596.7	 3115.0	...
1959950	  778.6	  596.8	 3113.0	...
1959951	  778.1	  597.0	 3110.0	...
1959952	  778.1	  596.9	 3111.0	...
1959953	  778.2	  596.8	 3113.0	...
1959954	  778.4	  596.6	 3116.0	...
1959955	  778.5	  596.4	 3115.0	...
1959956	  778.8	  596.2	 3114.0	...
1959957	  779.1	  596.0	 3111.0	...
1959958	  779.2	  596.0	 3111.0	...
1959959	  779.0	  596.1	 3110.0	...
1959960	  778.8	  596.2	 3113.0	...
1959961	  778.6	  596.2	 3115.0	...
1959962	  778.3	  596.3	 3118.0	...
1959963	  778.1	  596.2	 3120.0	...
MSG	1959964 0000 _ Number Off
1959964	  778.0	  596.1	 3119.0	...
1959965	  777.9	  596.0	 3116.0	...
1959966	  777.8	  596.0	 3112.0	...
1959967	  777.8	  595.9	 3111.0	...
1959968	  777.7	  595.9	 3110.0	...
1959969	  777.9	  595.9	 3109.0	...
1959970	  778.0	  595.9	 3108.0	...
1959971	  778.1	  595.9	 3110.0	...
1959972	  778.1	  595.8	 3113.0	...
1959973	  778.1	  595.7	 3115.0	...
1959974	  778.1	  595.6	 3114.0	...
1959975	  778.1	  595.7	 3113.0	...
1959976	  778.1	  596.3	 3113.0	...
1959977	  778.1	  596.9	 3113.0	...
1959978	  778.0	  597.0	 3113.0	...
1959979	  778.1	  596.7	 3113.0	...
1959980	  778.1	  596.5	 3112.0	...
1959981	  778.1	  596.9	 3110.0	...
1959982	  778.1	  597.1	 3110.0	...
1959983	  778.0	  597.2	 3111.0	...
1959984	  778.3	  597.1	 3111.0	...
1959985	  778.7	  597.0	 3109.0	...
1959986	  778.9	  596.9	 3107.0	...
1959987	  778.7	  596.9	 3107.0	...
1959988	  778.5	  597.0	 3108.0	...
1959989	  778.1	  597.2	 3108.0	...
1959990	  777.7	  597.4	 3106.0	...
1959991	  777.3	  597.4	 3105.0	...
1959992	  777.4	  597.4	 3105.0	...
1959993	  777.5	  597.3	 3105.0	...
1959994	  777.5	  597.2	 3105.0	...
1959995	  777.5	  597.6	 3105.0	...
1959996	  777.6	  598.0	 3104.0	...
1959997	  777.8	  598.3	 3104.0	...
1959998	  778.0	  598.0	 3103.0	...
1959999	  778.1	  598.0	 3103.0	...
1960000	  778.3	  598.1	 3104.0	...
1960001	  778.5	  598.3	 3103.0	...
1960002	  778.3	  598.2	 3102.0	...
1960003	  778.2	  598.4	 3102.0	...
1960004	  778.0	  598.6	 3101.0	...
1960005	  778.1	  598.8	 3101.0	...
1960006	  778.3	  598.7	 3104.0	...
1960007	  778.4	  598.6	 3107.0	...
1960008	  778.3	  598.6	 3109.0	...
1960009	  778.3	  598.5	 3107.0	...
1960010	  778.2	  598.5	 3105.0	...
1960011	  778.3	  598.4	 3103.0	...
1960012	  778.5	  598.3	 3102.0	...
1960013	  778.5	  598.2	 3101.0	...
1960014	  778.3	  598.1	 3101.0	...
1960015	  778.2	  598.1	 3103.0	...
1960016	  778.2	  597.8	 3105.0	...
1960017	  778.1	  597.5	 3106.0	...
1960018	  777.8	  597.3	 3106.0	...
1960019	  777.7	  597.4	 3106.0	...
1960020	  777.8	  597.5	 3105.0	...
1960021	  777.9	  597.8	 3104.0	...
1960022	  777.9	  597.8	 3104.0	...
1960023	  778.0	  597.9	 3105.0	...
1960024	  778.0	  598.2	 3105.0	...
1960025	  778.1	  598.4	 3105.0	...
1960026	  778.2	  598.9	 3104.0	...
1960027	  778.0	  599.1	 3103.0	...
1960028	  777.8	  599.1	 3105.0	...
1960029	  777.6	  598.9	 3108.0	...
1960030	  777.6	  598.6	 3110.0	...
1960031	  777.6	  598.6	 3107.0	...
1960032	  777.7	  598.7	 3105.0	...
1960033	  777.7	  598.9	 3103.0	...
1960034	  777.9	  599.0	 3103.0	...
1960035	  778.1	  598.9	 3102.0	...
1960036	  778.3	  598.8	 3102.0	...
1960037	  778.3	  598.9	 3102.0	...
1960038	  778.4	  599.1	 3102.0	...
1960039	  778.3	  599.1	 3101.0	...
1960040	  778.2	  599.0	 3100.0	...
1960041	  778.1	  598.8	 3100.0	...
1960042	  778.1	  598.6	 3099.0	...
1960043	  778.0	  598.8	 3099.0	...
1960044	  778.0	  599.1	 3100.0	...
1960045	  777.9	  599.4	 3102.0	...
1960046	  777.9	  599.3	 3101.0	...
1960047	  778.0	  598.9	 3099.0	...
1960048	  778.1	  598.6	 3098.0	...
1960049	  778.2	  598.6	 3098.0	...
1960050	  778.1	  598.3	 3098.0	...
1960051	  778.1	  598.0	 3098.0	...
1960052	  778.1	  597.7	 3099.0	...
1960053	  778.1	  597.9	 3098.0	...
1960054	  778.0	  597.9	 3097.0	...
1960055	  778.0	  597.9	 3099.0	...
1960056	  778.1	  598.0	 3101.0	...
1960057	  778.4	  598.1	 3102.0	...
1960058	  778.7	  598.1	 3099.0	...
1960059	  778.8	  598.1	 3096.0	...
1960060	  778.7	  598.1	 3095.0	...
1960061	  778.5	  598.0	 3096.0	...
1960062	  778.6	  597.8	 3097.0	...
1960063	  778.6	  597.6	 3099.0	...
1960064	  778.6	  597.4	 3099.0	...
1960065	  778.6	  597.5	 3100.0	...
1960066	  778.6	  597.8	 3100.0	...
1960067	  778.4	  598.2	 3100.0	...
1960068	  778.1	  598.3	 3098.0	...
1960069	  777.9	  598.2	 3096.0	...
1960070	  777.7	  598.2	 3093.0	...
1960071	  777.7	  598.2	 3092.0	...
1960072	  777.6	  598.2	 3093.0	...
1960073	  777.5	  598.4	 3096.0	...
1960074	  777.4	  598.6	 3100.0	...
1960075	  777.4	  598.7	 3102.0	...
1960076	  777.4	  598.7	 3102.0	...
1960077	  777.7	  598.7	 3101.0	...
1960078	  778.1	  598.7	 3101.0	...
1960079	  778.5	  598.7	 3100.0	...
1960080	  778.6	  598.7	 3100.0	...
1960081	  778.7	  598.7	 3099.0	...
1960082	  778.6	  598.8	 3098.0	...
1960083	  778.5	  598.9	 3095.0	...
1960084	  778.4	  598.9	 3094.0	...
1960085	  778.3	  598.6	 3093.0	...
1960086	  778.2	  598.3	 3092.0	...
1960087	  778.1	  598.2	 3093.0	...
1960088	  778.0	  598.3	 3094.0	...
1960089	  778.0	  598.4	 3095.0	...
1960090	  778.0	  598.1	 3094.0	...
1960091	  778.0	  597.7	 3094.0	...
1960092	  778.1	  597.4	 3094.0	...
1960093	  778.0	  597.5	 3095.0	...
1960094	  778.0	  597.5	 3096.0	...
1960095	  778.1	  597.5	 3098.0	...
1960096	  778.3	  597.5	 3098.0	...
1960097	  778.5	  597.5	 3098.0	...
1960098	  778.6	  597.4	 3096.0	...
1960099	  778.6	  597.4	 3094.0	...
1960100	  778.7	  597.3	 3093.0	...
1960101	  778.9	  597.3	 3093.0	...
1960102	  779.2	  597.2	 3093.0	...
1960103	  779.2	  597.2	 3096.0	...
1960104	  779.2	  597.2	 3099.0	...
1960105	  779.1	  597.3	 3101.0	...
1960106	  778.9	  597.1	 3099.0	...
1960107	  778.9	  596.9	 3097.0	...
1960108	  778.6	  596.4	 3095.0	...
1960109	  778.3	  596.2	 3096.0	...
1960110	  778.1	  596.6	 3096.0	...
1960111	  778.1	  597.2	 3096.0	...
1960112	  778.1	  597.9	 3095.0	...
1960113	  777.9	  597.9	 3093.0	...
1960114	  777.9	  598.1	 3092.0	...
1960115	  777.9	  598.3	 3092.0	...
1960116	  778.0	  598.3	 3091.0	...
1960117	  778.1	  598.0	 3091.0	...
1960118	  778.5	  597.9	 3091.0	...
1960119	  778.9	  598.0	 3092.0	...
1960120	  779.2	  598.3	 3093.0	...
1960121	  778.9	  598.5	 3095.0	...
1960122	  778.5	  598.4	 3097.0	...
1960123	  778.3	  598.3	 3099.0	...
1960124	  778.5	  598.1	 3098.0	...
1960125	  778.6	  597.9	 3096.0	...
1960126	  778.5	  597.8	 3094.0	...
1960127	  778.5	  597.6	 3095.0	...
1960128	  778.4	  597.5	 3095.0	...
1960129	  778.4	  597.4	 3094.0	...
1960130	  778.5	  597.3	 3094.0	...
1960131	  778.6	  597.1	 3095.0	...
1960132	  778.7	  596.8	 3095.0	...
1960133	  778.7	  596.5	 3095.0	...
1960134	  778.7	  596.2	 3095.0	...
1960135	  778.7	  596.1	 3095.0	...
1960136	  778.7	  596.3	 3097.0	...
1960137	  778.7	  596.5	 3098.0	...
1960138	  778.7	  596.8	 3099.0	...
1960139	  778.8	  596.8	 3098.0	...
1960140	  778.8	  596.8	 3101.0	...
1960141	  778.8	  596.9	 3103.0	...
1960142	  778.8	  596.9	 3104.0	...
1960143	  778.8	  596.8	 3101.0	...
1960144	  778.9	  597.0	 3098.0	...
1960145	  779.0	  597.3	 3098.0	...
1960146	  779.1	  597.6	 3096.0	...
1960147	  779.1	  597.6	 3095.0	...
1960148	  779.2	  597.4	 3095.0	...
1960149	  779.3	  597.2	 3095.0	...
1960150	  779.3	  597.1	 3095.0	...
1960151	  779.1	  597.2	 3096.0	...
1960152	  778.9	  597.2	 3098.0	...
1960153	  778.7	  597.4	 3100.0	...
1960154	  778.7	  597.5	 3101.0	...
1960155	  779.2	  597.3	 3102.0	...
1960156	  779.8	  597.0	 3102.0	...
1960157	  780.1	  596.7	 3104.0	...
1960158	  780.0	  596.7	 3105.0	...
1960159	  779.9	  596.7	 3105.0	...
1960160	  779.9	  596.6	 3101.0	...
1960161	  779.6	  596.6	 3096.0	...
1960162	  779.3	  596.4	 3093.0	...
1960163	  778.9	  596.4	 3092.0	...
1960164	  778.8	  596.5	 3092.0	...
1960165	  778.6	  596.7	 3093.0	...
1960166	  778.6	  596.8	 3094.0	...
1960167	  778.5	  596.7	 3094.0	...
1960168	  778.8	  596.6	 3095.0	...
1960169	  779.0	  596.6	 3096.0	...
1960170	  779.2	  596.6	 3097.0	...
1960171	  779.2	  596.6	 3098.0	...
1960172	  779.3	  596.6	 3100.0	...
1960173	  779.5	  596.4	 3102.0	...
1960174	  779.6	  596.2	 3103.0	...
1960175	  779.8	  595.9	 3103.0	...
MSG	1960176 0000 _ Number On
1960176	  779.8	  595.8	 3105.0	...
1960177	  779.8	  595.7	 3107.0	...
1960178	  779.5	  595.6	 3108.0	...
1960179	  779.1	  595.5	 3109.0	...
1960180	  778.8	  595.4	 3106.0	...
1960181	  779.0	  595.2	 3103.0	...
1960182	  779.2	  595.2	 3100.0	...
1960183	  779.4	  595.6	 3100.0	...
1960184	  779.3	  596.1	 3100.0	...
1960185	  779.1	  596.3	 3100.0	...
1960186	  779.0	  596.0	 3101.0	...
1960187	  779.1	  595.8	 3101.0	...
1960188	  779.0	  595.8	 3103.0	...
1960189	  779.0	  595.7	 3105.0	...
1960190	  779.0	  595.7	 3107.0	...
1960191	  779.0	  595.7	 3107.0	...
1960192	  779.1	  595.6	 3107.0	...
1960193	  779.1	  595.5	 3109.0	...
1960194	  778.7	  595.4	 3110.0	...
1960195	  778.5	  595.4	 3109.0	...
1960196	  778.2	  595.4	 3107.0	...
1960197	  778.3	  595.5	 3106.0	...
1960198	  778.3	  595.6	 3106.0	...
1960199	  778.4	  595.6	 3107.0	...
1960200	  778.5	  595.4	 3107.0	...
1960201	  778.3	  595.2	 3109.0	...
1960202	  778.1	  595.2	 3111.0	...
1960203	  778.0	  595.0	 3113.0	...
1960204	  778.1	  594.8	 3113.0	...
1960205	  778.3	  594.7	 3113.0	...
1960206	  778.4	  594.7	 3113.0	...
1960207	  778.5	  595.1	 3112.0	...
1960208	  778.5	  595.5	 3112.0	...
1960209	  778.4	  595.8	 3112.0	...
1960210	  778.4	  595.7	 3113.0	...
1960211	  778.5	  595.7	 3113.0	...
1960212	  778.6	  595.6	 3113.0	...
1960213	  778.8	  595.7	 3114.0	...
1960214	  778.8	  595.7	 3114.0	...
1960215	  778.8	  595.7	 3115.0	...
1960216	  778.8	  595.5	 3115.0	...
1960217	  778.8	  595.4	 3116.0	...
1960218	  778.5	  595.2	 3115.0	...
1960219	  778.3	  595.2	 3114.0	...
1960220	  778.0	  595.2	 3113.0	...
1960221	  778.0	  595.1	 3114.0	...
1960222	  778.3	  595.1	 3115.0	...
1960223	  778.7	  595.4	 3117.0	...
1960224	  779.0	  595.8	 3116.0	...
1960225	  778.9	  596.3	 3114.0	...
1960226	  778.7	  596.5	 3112.0	...
1960227	  778.6	  596.6	 3112.0	...
1960228	  778.6	  596.6	 3113.0	...
1960229	  778.6	  596.6	 3114.0	...
1960230	  778.7	  596.4	 3112.0	...
1960231	  778.6	  596.2	 3109.0	...
1960232	  778.6	  596.0	 3110.0	...
1960233	  778.6	  595.9	 3113.0	...
1960234	  778.6	  595.8	 3114.0	...
1960235	  778.5	  595.8	 3111.0	...
1960236	  778.5	  595.7	 3109.0	...
1960237	  778.4	  595.6	 3110.0	...
1960238	  778.3	  595.6	 3111.0	...
1960239	  778.1	  595.5	 3112.0	...
1960240	  778.0	  595.5	 3113.0	...
1960241	  777.8	  595.4	 3114.0	...
1960242	  777.8	  595.4	 3114.0	...
1960243	  777.9	  595.5	 3114.0	...
1960244	  777.9	  596.0	 3113.0	...
1960245	  777.9	  596.4	 3112.0	...
1960246	  777.9	  596.7	 3112.0	...
1960247	  777.8	  596.7	 3112.0	...
1960248	  777.8	  596.3	 3112.0	...
1960249	  777.7	  596.0	 3112.0	...
1960250	  777.6	  595.8	 3112.0	...
1960251	  777.8	  595.9	 3113.0	...
1960252	  778.1	  595.8	 3113.0	...
1960253	  778.3	  595.7	 3114.0	...
1960254	  778.3	  595.6	 3115.0	...
1960255	  778.3	  595.4	 3115.0	...
1960256	  778.1	  595.4	 3115.0	...
1960257	  777.9	  595.5	 3115.0	...
1960258	  777.8	  595.6	 3113.0	...
1960259	  777.8	  596.0	 3112.0	...
1960260	  777.9	  596.5	 3111.0	...
1960261	  777.8	  597.0	 3109.0	...
1960262	  777.6	  596.5	 3108.0	...
1960263	  777.4	  595.8	 3107.0	...
1960264	  777.6	  595.6	 3109.0	...
1960265	  777.9	  595.8	 3110.0	...
1960266	  778.3	  596.0	 3109.0	...
1960267	  778.4	  595.7	 3108.0	...
1960268	  778.5	  595.4	 3107.0	...
1960269	  778.4	  595.1	 3107.0	...
1960270	  778.3	  595.5	 3108.0	...
1960271	  778.1	  596.0	 3106.0	...
1960272	  777.9	  596.2	 3104.0	...
1960273	  777.7	  596.0	 3101.0	...
1960274	  777.6	  596.0	 3101.0	...
1960275	  777.7	  596.2	 3099.0	...
1960276	  777.7	  596.3	 3098.0	...
1960277	  777.7	  596.2	 3098.0	...
1960278	  777.7	  596.1	 3098.0	...
1960279	  777.7	  596.1	 3102.0	...
1960280	  777.6	  596.0	 3105.0	...
1960281	  777.5	  595.7	 3108.0	...
1960282	  777.3	  595.3	 3109.0	...
1960283	  777.5	  595.0	 3109.0	...
1960284	  777.6	  594.9	 3109.0	...
1960285	  777.6	  594.9	 3109.0	...
1960286	  777.5	  594.9	 3104.0	...
1960287	  777.4	  595.0	 3100.0	...
1960288	  777.4	  595.5	 3096.0	...
1960289	  777.4	  595.9	 3097.0	...
1960290	  777.7	  596.2	 3096.0	...
1960291	  777.9	  595.9	 3095.0	...
1960292	  778.2	  595.6	 3094.0	...
1960293	  778.3	  595.4	 3094.0	...
1960294	  778.4	  595.5	 3094.0	...
1960295	  778.4	  595.6	 3095.0	...
1960296	  778.5	  595.5	 3096.0	...
1960297	  778.7	  595.5	 3096.0	...
1960298	  778.6	  595.8	 3096.0	...
1960299	  778.2	  596.2	 3096.0	...
1960300	  777.8	  596.5	 3096.0	...
1960301	  777.6	  596.6	 3095.0	...
1960302	  777.6	  596.7	 3095.0	...
1960303	  777.6	  596.8	 3095.0	...
1960304	  777.6	  596.9	 3093.0	...
1960305	  777.7	  596.8	 3090.0	...
1960306	  777.8	  596.8	 3087.0	...
1960307	  777.9	  596.6	 3087.0	...
1960308	  777.9	  596.4	 3088.0	...
1960309	  777.9	  596.3	 3089.0	...
1960310	  777.8	  596.4	 3087.0	...
1960311	  777.7	  596.3	 3086.0	...
1960312	  777.6	  596.2	 3087.0	...
1960313	  777.6	  596.0	 3089.0	...
1960314	  777.6	  596.1	 3090.0	...
1960315	  777.5	  596.2	 3090.0	...
1960316	  777.4	  595.8	 3091.0	...
1960317	  777.2	  595.4	 3092.0	...
1960318	  777.4	  595.2	 3091.0	...
1960319	  777.7	  595.4	 3090.0	...
1960320	  777.9	  595.8	 3089.0	...
1960321	  777.9	  595.9	 3089.0	...
1960322	  777.8	  596.1	 3090.0	...
1960323	  777.8	  596.5	 3090.0	...
1960324	  777.8	  596.9	 3089.0	...
1960325	  777.8	  597.3	 3089.0	...
1960326	  777.8	  597.4	 3088.0	...
1960327	  777.4	  597.5	 3086.0	...
1960328	  777.0	  597.6	 3085.0	...
1960329	  776.8	  597.6	 3085.0	...
1960330	  777.1	  597.6	 3087.0	...
1960331	  777.4	  597.6	 3088.0	...
1960332	  777.5	  597.3	 3090.0	...
1960333	  777.5	  597.1	 3091.0	...
1960334	  777.5	  596.7	 3091.0	...
1960335	  777.6	  596.4	 3091.0	...
1960336	  777.5	  596.6	 3091.0	...
1960337	  777.4	  597.1	 3089.0	...
1960338	  777.0	  597.6	 3086.0	...
1960339	  776.7	  597.9	 3084.0	...
1960340	  776.4	  598.2	 3083.0	...
1960341	  776.3	  598.6	 3083.0	...
1960342	  776.5	  598.8	 3082.0	...
1960343	  776.8	  598.7	 3082.0	...
1960344	  777.0	  598.5	 3081.0	...
1960345	  777.0	  597.9	 3081.0	...
1960346	  777.1	  597.5	 3081.0	...
1960347	  777.2	  597.2	 3081.0	...
1960348	  777.2	  597.3	 3081.0	...
1960349	  777.2	  597.0	 3080.0	...
1960350	  777.1	  596.5	 3077.0	...
1960351	  777.0	  596.5	 3074.0	...
1960352	  776.9	  597.1	 3076.0	...
1960353	  776.9	  597.6	 3079.0	...
1960354	  776.9	  597.6	 3082.0	...
1960355	  777.0	  597.7	 3080.0	...
1960356	  777.1	  597.8	 3079.0	...
1960357	  777.2	  597.9	 3078.0	...
1960358	  777.3	  598.0	 3076.0	...
1960359	  777.4	  598.0	 3072.0	...
1960360	  777.5	  597.9	 3070.0	...
1960361	  777.5	  597.9	 3068.0	...
1960362	  777.6	  597.9	 3068.0	...
1960363	  777.6	  597.8	 3070.0	...
1960364	  777.6	  597.7	 3072.0	...
1960365	  777.5	  597.3	 3073.0	...
1960366	  777.4	  596.9	 3071.0	...
1960367	  777.4	  596.7	 3070.0	...
1960368	  777.5	  596.9	 3069.0	...
1960369	  777.5	  597.2	 3068.0	...
1960370	  777.5	  597.5	 3069.0	...
1960371	  777.6	  597.6	 3070.0	...
1960372	  777.7	  597.4	 3071.0	...
1960373	  777.7	  597.3	 3070.0	...
1960374	  777.8	  597.2	 3070.0	...
1960375	  777.6	  597.3	 3070.0	...
1960376	  777.4	  597.7	 3070.0	...
1960377	  777.2	  598.1	 3070.0	...
1960378	  777.3	  598.0	 3071.0	...
1960379	  777.4	  597.5	 3069.0	...
1960380	  777.4	  597.2	 3066.0	...
1960381	  777.3	  597.4	 3062.0	...
1960382	  777.2	  597.5	 3060.0	...
1960383	  777.0	  597.5	 3061.0	...
1960384	  777.0	  597.3	 3060.0	...
1960385	  777.0	  597.2	 3060.0	...
1960386	  776.9	  597.6	 3059.0	...
1960387	  776.9	  598.1	 3058.0	...
1960388	  777.0	  598.5	 3057.0	...
1960389	  777.1	  598.3	 3057.0	...
1960390	  777.1	  598.1	 3056.0	...
1960391	  777.0	  598.1	 3056.0	...
1960392	  776.9	  598.0	 3059.0	...
1960393	  776.9	  598.0	 3062.0	...
1960394	  776.8	  598.0	 3063.0	...
1960395	  776.9	  598.0	 3061.0	...
1960396	  776.9	  598.0	 3059.0	...
1960397	  776.9	  598.3	 3059.0	...
1960398	  777.1	  598.6	 3058.0	...
1960399	  777.4	  598.8	 3060.0	...
1960400	  777.7	  598.7	 3062.0	...
1960401	  777.7	  598.7	 3063.0	...
1960402	  777.7	  598.6	 3062.0	...
1960403	  777.6	  598.8	 3058.0	...
1960404	  777.6	  598.8	 3054.0	...
1960405	  777.7	  598.8	 3051.0	...
1960406	  777.8	  598.7	 3051.0	...
1960407	  777.9	  598.6	 3053.0	...
1960408	  778.0	  598.6	 3055.0	...
1960409	  778.2	  598.6	 3055.0	...
1960410	  778.4	  598.4	 3053.0	...
1960411	  778.4	  598.3	 3052.0	...
1960412	  778.2	  598.1	 3052.0	...
1960413	  777.9	  598.1	 3053.0	...
1960414	  777.7	  598.1	 3052.0	...
1960415	  777.3	  598.3	 3051.0	...
1960416	  776.9	  598.5	 3050.0	...
1960417	  776.8	  598.7	 3049.0	...
1960418	  776.9	  598.8	 3047.0	...
1960419	  776.8	  598.7	 3046.0	...
1960420	  776.8	  598.5	 3046.0	...
1960421	  776.8	  598.4	 3047.0	...
1960422	  776.9	  598.2	 3048.0	...
1960423	  777.3	  598.2	 3050.0	...
1960424	  777.7	  598.2	 3049.0	...
1960425	  778.1	  598.4	 3048.0	...
1960426	  778.3	  598.6	 3047.0	...
1960427	  778.5	  599.1	 3047.0	...
1960428	  778.5	  599.5	 3048.0	...
1960429	  778.4	  599.9	 3047.0	...
1960430	  778.3	  599.9	 3044.0	...
1960431	  778.4	  599.5	 3042.0	...
1960432	  778.5	  599.2	 3042.0	...
1960433	  778.7	  598.8	 3042.0	...
1960434	  778.8	  599.3	 3042.0	...
1960435	  778.9	  599.7	 3041.0	...
1960436	  778.9	  600.1	 3041.0	...
1960437	  778.8	  599.6	 3041.0	...
1960438	  778.6	  599.2	 3041.0	...
1960439	  778.4	  598.9	 3041.0	...
1960440	  778.5	  599.0	 3040.0	...
1960441	  778.6	  599.0	 3039.0	...
1960442	  778.5	  598.9	 3039.0	...
1960443	  778.3	  598.8	 3036.0	...
1960444	  778.1	  598.6	 3032.0	...
1960445	  778.0	  598.6	 3030.0	...
1960446	  778.0	  598.6	 3031.0	...
1960447	  778.0	  598.6	 3033.0	...
1960448	  778.0	  599.0	 3038.0	...
1960449	  778.1	  599.5	 3042.0	...
1960450	  778.1	  599.8	 3044.0	...
1960451	  778.2	  599.9	 3042.0	...
1960452	  778.3	  599.8	 3040.0	...
1960453	  778.5	  599.8	 3039.0	...
1960454	  778.8	  599.8	 3041.0	...
1960455	  778.9	  599.9	 3042.0	...
1960456	  778.8	  600.1	 3041.0	...
1960457	  778.5	  600.3	 3039.0	...
1960458	  778.5	  600.3	 3037.0	...
1960459	  778.8	  600.5	 3037.0	...
1960460	  778.9	  600.5	 3038.0	...
1960461	  778.7	  600.6	 3038.0	...
1960462	  778.4	  600.6	 3038.0	...
1960463	  778.5	  600.2	 3038.0	...
1960464	  778.8	  599.7	 3036.0	...
1960465	  779.1	  599.2	 3033.0	...
1960466	  779.1	  599.0	 3030.0	...
1960467	  779.2	  598.9	 3030.0	...
1960468	  779.2	  598.8	 3031.0	...
1960469	  779.2	  598.8	 3032.0	...
1960470	  779.2	  598.9	 3034.0	...
1960471	  779.1	  599.0	 3034.0	...
1960472	  779.1	  599.0	 3035.0	...
1960473	  779.1	  599.0	 3035.0	...
1960474	  779.1	  599.0	 3035.0	...
1960475	  779.0	  599.0	 3033.0	...
1960476	  779.0	  599.0	 3031.0	...
1960477	  779.0	  598.9	 3029.0	...
1960478	  779.1	  598.7	 3029.0	...
MSG	1960479 0000 _ Number Off
1960479	  779.1	  598.3	 3030.0	...
1960480	  778.9	  597.9	 3030.0	...
1960481	  778.7	  598.0	 3031.0	...
1960482	  778.7	  598.6	 3031.0	...
1960483	  778.8	  599.2	 3030.0	...
1960484	  779.2	  599.4	 3030.0	...
1960485	  779.6	  599.4	 3030.0	...
1960486	  779.9	  599.5	 3031.0	...
1960487	  779.5	  599.8	 3032.0	...
1960488	  779.1	  600.1	 3030.0	...
1960489	  778.8	  600.3	 3027.0	...
1960490	  778.9	  600.1	 3023.0	...
1960491	  779.1	  599.8	 3024.0	...
1960492	  779.1	  599.3	 3023.0	...
1960493	  779.3	  598.8	 3023.0	...
1960494	  779.3	  598.5	 3022.0	...
1960495	  779.7	  598.7	 3023.0	...
1960496	  780.0	  598.9	 3024.0	...
1960497	  780.5	  599.1	 3024.0	...
1960498	  780.8	  599.3	 3025.0	...
1960499	  780.9	  599.5	 3024.0	...
1960500	  780.6	  599.4	 3023.0	...
1960501	  780.3	  599.1	 3021.0	...
1960502	  780.2	  598.6	 3019.0	...
1960503	  780.2	  598.6	 3018.0	...
1960504	  780.1	  598.6	 3018.0	...
1960505	  780.0	  598.8	 3017.0	...
1960506	  780.0	  598.5	 3017.0	...
1960507	  780.1	  598.2	 3017.0	...
1960508	  780.2	  598.2	 3017.0	...
1960509	  780.5	  598.4	 3017.0	...
1960510	  780.7	  598.7	 3016.0	...
1960511	  780.9	  599.0	 3014.0	...
1960512	  780.6	  599.4	 3013.0	...
1960513	  780.4	  599.9	 3012.0	...
1960514	  780.1	  600.1	 3013.0	...
1960515	  780.3	  600.2	 3014.0	...
1960516	  780.4	  600.2	 3012.0	...
1960517	  780.5	  600.0	 3011.0	...
1960518	  780.5	  599.7	 3010.0	...
1960519	  780.5	  599.4	 3009.0	...
1960520	  780.7	  599.6	 3009.0	...
1960521	  780.8	  599.7	 3007.0	...
1960522	  780.9	  599.8	 3007.0	...
1960523	  781.0	  599.7	 3009.0	...
1960524	  781.0	  599.6	 3012.0	...
1960525	  780.9	  599.7	 3016.0	...
1960526	  781.0	  599.7	 3017.0	...
1960527	  781.2	  599.6	 3015.0	...
1960528	  781.5	  599.5	 3012.0	...
1960529	  781.3	  599.9	 3011.0	...
1960530	  781.2	  600.3	 3013.0	...
1960531	  781.1	  600.6	 3015.0	...
1960532	  781.1	  600.4	 3015.0	...
1960533	  781.2	  600.2	 3015.0	...
1960534	  781.4	  600.0	 3015.0	...
1960535	  781.7	  599.8	 3015.0	...
1960536	  781.6	  599.6	 3017.0	...
1960537	  781.3	  599.4	 3018.0	...
1960538	  781.2	  599.3	 3017.0	...
1960539	  781.5	  599.2	 3014.0	...
1960540	  781.7	  599.2	 3011.0	...
1960541	  781.7	  599.4	 3011.0	...
1960542	  781.4	  599.5	 3010.0	...
1960543	  781.3	  599.7	 3009.0	...
1960544	  781.1	  599.8	 3009.0	...
1960545	  781.0	  599.8	 3010.0	...
1960546	  780.8	  599.7	 3012.0	...
1960547	  780.6	  599.6	 3014.0	...
1960548	  780.6	  599.6	 3015.0	...
1960549	  780.8	  599.6	 3014.0	...
1960550	  781.1	  599.5	 3013.0	...
1960551	  781.3	  599.5	 3011.0	...
1960552	  781.4	  599.5	 3009.0	...
1960553	  781.3	  599.5	 3009.0	...
1960554	  781.2	  599.5	 3010.0	...
1960555	  781.2	  599.5	 3010.0	...
1960556	  781.4	  599.5	 3011.0	...
1960557	  781.6	  599.7	 3011.0	...
1960558	  781.7	  599.9	 3010.0	...
1960559	  781.8	  600.0	 3009.0	...
1960560	  782.1	  599.9	 3009.0	...
1960561	  782.3	  599.7	 3008.0	...
1960562	  782.5	  599.4	 3007.0	...
1960563	  782.5	  599.0	 3007.0	...
1960564	  782.6	  598.8	 3008.0	...
1960565	  782.6	  598.6	 3009.0	...
1960566	  782.4	  598.6	 3009.0	...
1960567	  782.4	  598.6	 3007.0	...
1960568	  782.2	  598.6	 3005.0	...
1960569	  782.1	  598.6	 3006.0	...
1960570	  781.9	  598.7	 3007.0	...
1960571	  781.8	  598.8	 3008.0	...
1960572	  781.8	  598.9	 3008.0	...
1960573	  781.8	  599.0	 3007.0	...
1960574	  781.7	  599.1	 3007.0	...
1960575	  781.9	  599.2	 3008.0	...
1960576	  782.1	  599.3	 3008.0	...
1960577	  782.8	  599.1	 3009.0	...
1960578	  783.2	  598.9	 3009.0	...
1960579	  783.6	  598.7	 3009.0	...
1960580	  783.4	  598.6	 3009.0	...
1960581	  783.2	  598.6	 3010.0	...
1960582	  783.2	  598.6	 3012.0	...
1960583	  783.1	  598.7	 3013.0	...
1960584	  782.9	  598.8	 3013.0	...
1960585	  782.7	  598.9	 3012.0	...
1960586	  782.8	  598.9	 3014.0	...
1960587	  782.9	  598.8	 3014.0	...
1960588	  782.9	  598.8	 3015.0	...
1960589	  782.8	  598.7	 3015.0	...
1960590	  782.8	  598.7	 3015.0	...
1960591	  782.8	  598.7	 3016.0	...
1960592	  782.7	  598.8	 3016.0	...
1960593	  782.7	  598.8	 3014.0	...
1960594	  782.6	  598.9	 3012.0	...
1960595	  782.6	  598.9	 3014.0	...
1960596	  782.6	  598.8	 3018.0	...
1960597	  782.6	  598.7	 3022.0	...
1960598	  782.6	  598.4	 3021.0	...
1960599	  782.7	  598.1	 3019.0	...
1960600	  782.7	  598.3	 3016.0	...
1960601	  782.9	  598.5	 3016.0	...
1960602	  783.0	  598.8	 3018.0	...
1960603	  783.1	  598.9	 3019.0	...
1960604	  783.1	  599.2	 3019.0	...
1960605	  783.1	  599.3	 3019.0	...
1960606	  783.1	  599.3	 3018.0	...
1960607	  783.2	  599.0	 3018.0	...
1960608	  783.2	  598.9	 3017.0	...
1960609	  783.2	  598.8	 3017.0	...
1960610	  783.1	  599.1	 3018.0	...
1960611	  783.1	  599.7	 3019.0	...
1960612	  782.8	  600.2	 3019.0	...
1960613	  782.5	  599.9	 3018.0	...
1960614	  782.2	  599.3	 3019.0	...
1960615	  782.1	  598.4	 3020.0	...
1960616	  782.4	  598.2	 3019.0	...
1960617	  782.8	  597.9	 3018.0	...
1960618	  783.2	  598.2	 3018.0	...
1960619	  783.3	  598.7	 3020.0	...
1960620	  783.3	  599.2	 3021.0	...
1960621	  783.2	  599.4	 3021.0	...
1960622	  782.8	  599.5	 3019.0	...
1960623	  782.4	  599.5	 3018.0	...
1960624	  782.0	  599.3	 3018.0	...
1960625	  782.0	  599.0	 3017.0	...
1960626	  782.1	  598.7	 3017.0	...
1960627	  782.2	  598.7	 3017.0	...
1960628	  782.5	  598.6	 3017.0	...
1960629	  782.7	  598.5	 3017.0	...
1960630	  782.8	  598.3	 3018.0	...
1960631	  782.5	  598.3	 3020.0	...
1960632	  782.1	  598.2	 3021.0	...
1960633	  781.9	  598.3	 3022.0	...
1960634	  782.0	  598.8	 3023.0	...
1960635	  782.1	  599.4	 3025.0	...
1960636	  782.0	  599.9	 3027.0	...
1960637	  781.8	  599.8	 3028.0	...
1960638	  781.7	  599.7	 3028.0	...
1960639	  782.2	  599.6	 3027.0	...
1960640	  782.6	  599.2	 3027.0	...
1960641	  782.6	  598.9	 3029.0	...
1960642	  782.3	  598.6	 3031.0	...
1960643	  781.9	  598.7	 3033.0	...
1960644	  781.9	  599.0	 3032.0	...
1960645	  781.9	  599.3	 3030.0	...
1960646	  781.9	  599.7	 3028.0	...
1960647	  781.9	  599.9	 3027.0	...
1960648	  781.8	  600.0	 3027.0	...
1960649	  781.8	  599.9	 3027.0	...
1960650	  781.7	  599.8	 3026.0	...
1960651	  781.7	  599.7	 3025.0	...
1960652	  781.7	  599.8	 3024.0	...
1960653	  781.8	  600.1	 3022.0	...
1960654	  782.0	  600.4	 3022.0	...
1960655	  782.2	  600.6	 3022.0	...
1960656	  782.6	  600.5	 3024.0	...
1960657	  782.8	  600.5	 3029.0	...
1960658	  782.9	  600.1	 3033.0	...
1960659	  782.8	  599.8	 3036.0	...
1960660	  782.7	  599.2	 3036.0	...
1960661	  782.1	  599.1	 3036.0	...
1960662	  781.6	  598.9	 3035.0	...
1960663	  781.1	  599.2	 3035.0	...
1960664	  781.3	  599.5	 3035.0	...
1960665	  781.7	  599.7	 3032.0	...
1960666	  782.0	  599.7	 3030.0	...
1960667	  782.2	  599.6	 3032.0	...
1960668	  782.0	  599.6	 3035.0	...
1960669	  781.8	  599.6	 3039.0	...
1960670	  781.8	  599.5	 3038.0	...
1960671	  781.9	  599.5	 3039.0	...
1960672	  782.0	  599.4	 3039.0	...
1960673	  782.1	  599.3	 3039.0	...
1960674	  782.2	  599.2	 3038.0	...
1960675	  782.2	  599.2	 3037.0	...
1960676	  781.9	  599.1	 3037.0	...
1960677	  781.6	  599.1	 3036.0	...
1960678	  781.1	  599.0	 3036.0	...
1960679	  781.0	  598.8	 3037.0	...
1960680	  781.0	  598.7	 3038.0	...
MSG	1960681 0000 _ Number On
1960681	  781.1	  598.7	 3040.0	...
1960682	  781.2	  598.6	 3041.0	...
1960683	  781.2	  598.6	 3043.0	...
1960684	  781.2	  598.6	 3044.0	...
1960685	  781.3	  598.8	 3045.0	...
1960686	  781.3	  599.2	 3045.0	...
1960687	  781.2	  599.4	 3046.0	...
1960688	  781.2	  599.6	 3045.0	...
1960689	  781.2	  599.6	 3045.0	...
1960690	  781.2	  599.9	 3045.0	...
1960691	  781.2	  600.2	 3045.0	...
1960692	  781.2	  600.6	 3045.0	...
1960693	  781.2	  600.6	 3046.0	...
1960694	  781.3	  600.5	 3047.0	...
1960695	  781.5	  600.3	 3048.0	...
1960696	  781.6	  599.6	 3047.0	...
1960697	  781.7	  599.2	 3045.0	...
1960698	  781.7	  598.7	 3043.0	...
1960699	  781.4	  598.8	 3044.0	...
1960700	  781.1	  598.9	 3046.0	...
1960701	  780.8	  599.1	 3048.0	...
1960702	  780.8	  599.3	 3048.0	...
1960703	  780.6	  599.1	 3047.0	...
1960704	  780.5	  598.9	 3047.0	...
1960705	  780.4	  598.8	 3048.0	...
1960706	  780.4	  599.0	 3050.0	...
1960707	  780.4	  599.0	 3051.0	...
1960708	  780.5	  598.9	 3051.0	...
1960709	  780.3	  599.0	 3050.0	...
1960710	  780.0	  599.3	 3050.0	...
1960711	  780.2	  598.9	 3050.0	...
1960712	  780.6	  598.2	 3051.0	...
1960713	  781.1	  597.6	 3052.0	...
1960714	  781.1	  597.7	 3053.0	...
1960715	  781.0	  597.9	 3052.0	...
1960716	  780.8	  597.9	 3052.0	...
1960717	  780.7	  597.6	 3051.0	...
1960718	  780.5	  597.4	 3055.0	...
1960719	  780.4	  597.3	 3058.0	...
1960720	  780.2	  597.6	 3062.0	...
1960721	  780.2	  597.8	 3062.0	...
1960722	  780.2	  597.7	 3062.0	...
1960723	  780.2	  597.5	 3061.0	...
1960724	  780.1	  597.5	 3061.0	...
1960725	  780.1	  597.3	 3060.0	...
1960726	  780.1	  597.1	 3058.0	...
1960727	  780.1	  597.0	 3056.0	...
1960728	  780.3	  597.0	 3056.0	...
1960729	  780.4	  597.0	 3059.0	...
1960730	  780.6	  596.9	 3061.0	...
1960731	  780.6	  596.9	 3060.0	...
1960732	  780.5	  597.2	 3059.0	...
1960733	  780.4	  597.4	 3060.0	...
1960734	  780.3	  597.6	 3062.0	...
1960735	  780.4	  597.5	 3065.0	...
1960736	  780.5	  597.5	 3066.0	...
1960737	  780.6	  597.4	 3068.0	...
1960738	  780.6	  597.3	 3068.0	...
1960739	  780.5	  597.2	 3067.0	...
1960740	  780.4	  597.4	 3066.0	...
1960741	  780.4	  597.6	 3066.0	...
1960742	  780.4	  597.7	 3066.0	...
1960743	  780.3	  597.5	 3066.0	...
1960744	  780.1	  597.3	 3068.0	...
1960745	  780.0	  597.3	 3069.0	...
1960746	  780.0	  597.3	 3070.0	...
1960747	  779.9	  597.2	 3070.0	...
1960748	  779.7	  597.0	 3070.0	...
1960749	  779.6	  596.8	 3070.0	...
1960750	  779.4	  597.0	 3071.0	...
1960751	  779.4	  597.5	 3071.0	...
1960752	  779.3	  597.9	 3072.0	...
1960753	  779.3	  598.0	 3073.0	...
1960754	  779.6	  598.0	 3073.0	...
1960755	  779.9	  598.0	 3072.0	...
1960756	  780.2	  597.9	 3071.0	...
1960757	  780.4	  597.6	 3070.0	...
1960758	  780.6	  597.2	 3069.0	...
1960759	  780.8	  597.0	 3069.0	...
1960760	  780.9	  597.2	 3069.0	...
1960761	  780.5	  597.0	 3070.0	...
1960762	  780.1	  596.6	 3071.0	...
1960763	  779.8	  596.2	 3072.0	...
1960764	  779.7	  596.1	 3073.0	...
1960765	  779.7	  596.0	 3073.0	...
1960766	  779.9	  596.3	 3073.0	...
1960767	  780.1	  596.6	 3074.0	...
1960768	  780.4	  597.0	 3076.0	...
1960769	  780.5	  597.0	 3078.0	...
1960770	  780.6	  597.0	 3080.0	...
1960771	  780.7	  596.8	 3081.0	...
1960772	  780.6	  596.7	 3082.0	...
1960773	  780.5	  597.0	 3082.0	...
1960774	  780.4	  597.5	 3082.0	...
1960775	  780.2	  597.6	 3081.0	...
1960776	  780.1	  597.2	 3080.0	...
1960777	  779.9	  596.8	 3080.0	...
1960778	  779.9	  596.8	 3080.0	...
1960779	  779.8	  596.7	 3081.0	...
1960780	  779.7	  597.0	 3082.0	...
1960781	  779.6	  597.3	 3084.0	...
1960782	  779.5	  597.6	 3085.0	...
1960783	  779.4	  597.4	 3087.0	...
1960784	  779.4	  597.3	 3090.0	...
1960785	  779.5	  597.2	 3092.0	...
1960786	  779.6	  597.1	 3090.0	...
1960787	  779.6	  596.7	 3089.0	...
1960788	  779.7	  596.4	 3089.0	...
1960789	  779.7	  596.4	 3089.0	...
1960790	  779.7	  596.6	 3090.0	...
1960791	  779.8	  596.8	 3092.0	...
1960792	  779.8	  596.8	 3093.0	...
1960793	  779.8	  596.9	 3093.0	...
1960794	  779.9	  597.1	 3094.0	...
1960795	  780.0	  597.2	 3095.0	...
1960796	  780.1	  597.2	 3096.0	...
1960797	  780.2	  597.4	 3097.0	...
1960798	  780.2	  597.6	 3098.0	...
1960799	  780.2	  597.3	 3097.0	...
1960800	  780.2	  596.7	 3096.0	...
1960801	  780.2	  596.2	 3095.0	...
1960802	  780.1	  596.7	 3096.0	...
1960803	  780.0	  597.1	 3098.0	...
1960804	  779.9	  596.9	 3101.0	...
1960805	  779.9	  596.2	 3104.0	...
1960806	  779.5	  595.7	 3106.0	...
1960807	  779.3	  596.0	 3106.0	...
1960808	  778.9	  596.6	 3105.0	...
1960809	  778.9	  597.0	 3104.0	...
1960810	  779.0	  597.6	 3103.0	...
1960811	  779.1	  597.7	 3103.0	...
1960812	  779.2	  597.9	 3102.0	...
1960813	  779.2	  597.9	 3103.0	...
1960814	  779.2	  597.7	 3106.0	...
1960815	  779.1	  597.5	 3108.0	...
1960816	  779.0	  597.4	 3107.0	...
1960817	  778.9	  597.5	 3105.0	...
1960818	  779.1	  597.2	 3103.0	...
1960819	  779.3	  596.8	 3103.0	...
1960820	  779.5	  596.3	 3103.0	...
1960821	  779.5	  596.1	 3102.0	...
1960822	  779.4	  596.3	 3102.0	...
1960823	  779.4	  596.4	 3102.0	...
1960824	  779.6	  596.5	 3101.0	...
1960825	  779.7	  596.3	 3100.0	...
1960826	  779.6	  596.1	 3099.0	...
1960827	  779.5	  596.0	 3102.0	...
1960828	  779.3	  596.0	 3106.0	...
1960829	  779.2	  596.2	 3107.0	...
1960830	  779.2	  596.3	 3105.0	...
1960831	  779.1	  596.5	 3107.0	...
1960832	  779.0	  596.6	 3110.0	...
1960833	  778.9	  596.8	 3114.0	...
1960834	  778.9	  596.9	 3113.0	...
1960835	  779.1	  596.8	 3112.0	...
1960836	  779.3	  596.7	 3112.0	...
1960837	  779.4	  596.7	 3111.0	...
1960838	  779.4	  596.5	 3112.0	...
1960839	  779.5	  596.3	 3113.0	...
1960840	  779.5	  596.0	 3113.0	...
1960841	  779.5	  595.9	 3112.0	...
1960842	  779.3	  595.9	 3112.0	...
1960843	  779.3	  595.8	 3114.0	...
1960844	  779.4	  596.1	 3114.0	...
1960845	  779.5	  596.5	 3113.0	...
1960846	  779.3	  596.9	 3112.0	...
1960847	  779.3	  597.0	 3113.0	...
1960848	  779.2	  597.0	 3113.0	...
1960849	  779.0	  597.1	 3114.0	...
1960850	  778.8	  597.1	 3115.0	...
1960851	  778.9	  596.9	 3116.0	...
1960852	  779.1	  596.8	 3117.0	...
1960853	  779.4	  596.6	 3117.0	...
1960854	  779.1	  596.7	 3118.0	...
1960855	  778.8	  596.7	 3118.0	...
1960856	  778.7	  596.8	 3118.0	...
1960857	  779.0	  596.9	 3117.0	...
1960858	  779.2	  597.1	 3117.0	...
1960859	  779.3	  597.2	 3117.0	...
1960860	  779.2	  597.3	 3117.0	...
1960861	  779.2	  596.9	 3118.0	...
1960862	  779.3	  596.4	 3119.0	...
1960863	  779.3	  596.2	 3121.0	...
1960864	  779.3	  596.5	 3121.0	...
1960865	  779.2	  596.7	 3119.0	...
1960866	  779.0	  596.5	 3120.0	...
1960867	  778.8	  596.3	 3122.0	...
1960868	  778.9	  596.5	 3123.0	...
1960869	  779.0	  596.9	 3124.0	...
1960870	  779.1	  597.2	 3123.0	...
1960871	  779.2	  597.1	 3124.0	...
1960872	  779.2	  597.0	 3124.0	...
1960873	  779.2	  597.0	 3126.0	...
1960874	  779.3	  597.0	 3126.0	...
1960875	  779.3	  597.0	 3127.0	...
1960876	  779.3	  597.1	 3127.0	...
1960877	  779.3	  597.2	 3125.0	...
1960878	  779.3	  596.9	 3123.0	...
1960879	  779.2	  596.6	 3121.0	...
1960880	  779.1	  596.2	 3122.0	...
1960881	  779.0	  596.2	 3124.0	...
1960882	  778.9	  596.2	 3126.0	...
1960883	  778.9	  596.2	 3127.0	...
1960884	  778.9	  596.2	 3127.0	...
1960885	  778.8	  596.3	 3127.0	...
1960886	  778.7	  596.4	 3127.0	...
1960887	  778.6	  596.5	 3127.0	...
1960888	  778.7	  596.7	 3129.0	...
1960889	  778.8	  596.8	 3131.0	...
1960890	  778.9	  596.3	 3133.0	...
1960891	  778.8	  596.0	 3134.0	...
1960892	  778.5	  596.0	 3134.0	...
1960893	  778.3	  596.6	 3133.0	...
1960894	  778.4	  596.9	 3133.0	...
1960895	  778.8	  596.9	 3133.0	...
1960896	  779.2	  597.1	 3134.0	...
1960897	  779.4	  597.2	 3134.0	...
1960898	  779.3	  597.1	 3134.0	...
1960899	  779.2	  596.7	 3134.0	...
1960900	  779.0	  596.3	 3133.0	...
1960901	  779.0	  596.1	 3132.0	...
1960902	  779.0	  596.0	 3131.0	...
1960903	  779.0	  595.9	 3130.0	...
1960904	  779.0	  596.1	 3132.0	...
1960905	  779.0	  596.4	 3133.0	...
1960906	  778.9	  596.7	 3134.0	...
1960907	  778.9	  596.9	 3134.0	...
1960908	  778.9	  596.9	 3134.0	...
1960909	  778.8	  596.9	 3134.0	...
1960910	  778.8	  596.6	 3135.0	...
1960911	  778.8	  596.1	 3135.0	...
1960912	  778.7	  595.6	 3135.0	...
1960913	  778.5	  595.3	 3135.0	...
1960914	  778.5	  596.1	 3136.0	...
1960915	  778.5	  596.8	 3137.0	...
1960916	  778.6	  596.8	 3138.0	...
1960917	  778.7	  596.1	 3138.0	...
1960918	  778.7	  595.5	 3137.0	...
1960919	  778.6	  595.5	 3138.0	...
1960920	  778.6	  595.6	 3140.0	...
1960921	  778.6	  595.9	 3142.0	...
1960922	  778.6	  596.2	 3144.0	...
1960923	  778.7	  596.6	 3144.0	...
1960924	  778.7	  596.7	 3146.0	...
1960925	  778.5	  596.5	 3147.0	...
1960926	  778.2	  596.1	 3148.0	...
1960927	  777.8	  595.9	 3148.0	...
1960928	  777.8	  595.9	 3147.0	...
1960929	  778.0	  595.9	 3146.0	...
1960930	  778.0	  595.3	 3144.0	...
1960931	  778.0	  594.8	 3143.0	...
1960932	  777.5	  594.7	 3144.0	...
1960933	  777.1	  595.3	 3144.0	...
1960934	  777.1	  596.0	 3144.0	...
1960935	  777.3	  595.7	 3145.0	...
1960936	  777.5	  595.1	 3145.0	...
1960937	  777.4	  594.9	 3147.0	...
1960938	  777.3	  595.4	 3149.0	...
1960939	  777.5	  595.9	 3148.0	...
1960940	  777.8	  595.6	 3146.0	...
1960941	  778.1	  595.2	 3143.0	...
1960942	  778.1	  594.8	 3143.0	...
1960943	  778.1	  594.8	 3144.0	...
1960944	  778.2	  594.8	 3144.0	...
1960945	  778.2	  594.7	 3144.0	...
1960946	  778.3	  594.5	 3144.0	...
1960947	  778.4	  594.2	 3144.0	...
1960948	  778.2	  593.8	 3145.0	...
1960949	  777.9	  593.7	 3148.0	...
1960950	  777.5	  593.8	 3151.0	...
1960951	  777.5	  593.8	 3152.0	...
1960952	  777.5	  594.2	 3151.0	...
1960953	  777.6	  594.6	 3150.0	...
1960954	  777.7	  595.0	 3150.0	...
1960955	  777.7	  594.8	 3150.0	...
1960956	  777.7	  594.5	 3150.0	...
1960957	  778.0	  594.2	 3150.0	...
1960958	  778.2	  594.1	 3151.0	...
1960959	  778.4	  594.0	 3151.0	...
1960960	  778.4	  593.9	 3152.0	...
1960961	  778.2	  593.9	 3153.0	...
1960962	  777.9	  593.9	 3151.0	...
1960963	  777.9	  593.8	 3148.0	...
1960964	  778.1	  593.4	 3148.0	...
1960965	  778.0	  593.0	 3151.0	...
1960966	  777.8	  593.1	 3152.0	...
1960967	  777.5	  593.3	 3152.0	...
1960968	  777.5	  593.5	 3153.0	...
1960969	  777.5	  593.5	 3155.0	...
1960970	  777.5	  593.5	 3158.0	...
1960971	  777.5	  593.7	 3157.0	...
1960972	  777.5	  593.8	 3155.0	...
1960973	  777.4	  594.0	 3154.0	...
1960974	  777.4	  594.3	 3155.0	...
1960975	  777.6	  594.6	 3156.0	...
1960976	  777.9	  594.7	 3154.0	...
1960977	  778.1	  594.2	 3153.0	...
1960978	  777.9	  593.7	 3152.0	...
1960979	  777.8	  593.4	 3152.0	...
1960980	  777.9	  593.4	 3153.0	...
1960981	  777.9	  593.2	 3155.0	...
1960982	  777.7	  592.9	 3156.0	...
1960983	  777.4	  592.8	 3155.0	...
1960984	  777.1	  593.0	 3156.0	...
1960985	  777.1	  593.2	 3158.0	...
1960986	  777.1	  593.3	 3158.0	...
1960987	  777.2	  593.6	 3157.0	...
1960988	  777.3	  593.9	 3156.0	...
1960989	  777.4	  594.1	 3157.0	...
1960990	  777.6	  594.2	 3158.0	...
1960991	  777.5	  593.9	 3158.0	...
1960992	  777.4	  593.5	 3157.0	...
1960993	  777.6	  593.0	 3156.0	...
1960994	  777.9	  592.8	 3156.0	...
MSG	1960995 0000 _ Number Off
1960995	  778.1	  592.7	 3156.0	...
1960996	  778.1	  592.5	 3157.0	...
1960997	  777.9	  592.3	 3156.0	...
1960998	  777.7	  592.1	 3156.0	...
1960999	  777.6	  592.4	 3155.0	...
1961000	  777.7	  592.6	 3153.0	...
1961001	  777.8	  593.0	 3152.0	...
1961002	  778.0	  593.0	 3152.0	...
1961003	  778.1	  593.1	 3156.0	...
1961004	  777.9	  593.1	 3159.0	...
1961005	  777.5	  593.2	 3160.0	...
1961006	  777.0	  593.2	 3161.0	...
1961007	  776.8	  593.0	 3162.0	...
1961008	  776.9	  592.9	 3163.0	...
1961009	  777.2	  592.8	 3162.0	...
1961010	  777.5	  592.7	 3162.0	...
1961011	  777.5	  592.6	 3161.0	...
1961012	  777.4	  592.6	 3161.0	...
1961013	  777.2	  592.5	 3161.0	...
1961014	  777.1	  592.5	 3160.0	...
1961015	  777.0	  592.5	 3161.0	...
1961016	  777.0	  592.6	 3162.0	...
1961017	  777.1	  592.7	 3162.0	...
1961018	  777.2	  592.9	 3161.0	...
1961019	  777.2	  592.7	 3161.0	...
1961020	  777.3	  592.4	 3162.0	...
1961021	  777.4	  592.2	 3162.0	...
1961022	  777.5	  592.2	 3162.0	...
1961023	  777.5	  592.2	 3163.0	...
1961024	  777.5	  592.1	 3164.0	...
1961025	  777.4	  592.1	 3165.0	...
1961026	  777.3	  592.1	 3165.0	...
1961027	  777.2	  591.8	 3165.0	...
1961028	  777.1	  591.4	 3167.0	...
1961029	  777.1	  591.0	 3169.0	...
1961030	  777.1	  591.0	 3170.0	...
1961031	  777.1	  591.4	 3170.0	...
1961032	  777.1	  591.8	 3171.0	...
1961033	  777.0	  592.3	 3173.0	...
1961034	  777.0	  592.4	 3173.0	...
1961035	  777.2	  592.4	 3171.0	...
1961036	  777.4	  592.5	 3168.0	...
1961037	  777.7	  592.5	 3166.0	...
1961038	  777.6	  592.5	 3165.0	...
1961039	  777.6	  592.5	 3165.0	...
1961040	  777.5	  592.5	 3165.0	...
1961041	  777.5	  592.4	 3165.0	...
1961042	  777.7	  592.3	 3167.0	...
1961043	  778.0	  592.2	 3168.0	...
1961044	  778.1	  592.0	 3172.0	...
1961045	  777.9	  591.9	 3173.0	...
1961046	  777.5	  591.6	 3172.0	...
1961047	  777.1	  591.2	 3170.0	...
1961048	  776.9	  590.7	 3168.0	...
1961049	  777.0	  590.8	 3168.0	...
1961050	  777.2	  590.9	 3169.0	...
1961051	  777.3	  591.0	 3168.0	...
1961052	  777.5	  591.5	 3166.0	...
1961053	  777.6	  592.1	 3165.0	...
1961054	  777.7	  592.7	 3166.0	...
1961055	  777.7	  592.6	 3170.0	...
1961056	  777.7	  592.3	 3174.0	...
1961057	  777.7	  591.8	 3175.0	...
1961058	  777.8	  591.3	 3173.0	...
1961059	  777.9	  590.8	 3173.0	...
1961060	  777.9	  590.7	 3174.0	...
1961061	  777.6	  590.7	 3176.0	...
1961062	  777.3	  590.7	 3177.0	...
1961063	  776.9	  590.7	 3178.0	...
1961064	  777.3	  590.5	 3179.0	...
1961065	  777.6	  590.4	 3178.0	...
1961066	  777.6	  590.3	 3178.0	...
1961067	  777.3	  590.6	 3178.0	...
1961068	  777.3	  590.9	 3178.0	...
1961069	  777.5	  590.9	 3178.0	...
1961070	  777.4	  590.8	 3178.0	...
1961071	  777.1	  590.7	 3178.0	...
1961072	  777.2	  590.7	 3178.0	...
1961073	  777.5	  590.8	 3178.0	...
1961074	  777.8	  591.0	 3178.0	...
1961075	  777.7	  591.0	 3178.0	...
1961076	  777.6	  590.9	 3178.0	...
1961077	  777.5	  590.8	 3178.0	...
1961078	  777.4	  590.7	 3181.0	...
1961079	  777.2	  591.0	 3184.0	...
1961080	  777.0	  591.2	 3186.0	...
1961081	  776.7	  591.2	 3186.0	...
1961082	  776.6	  590.7	 3185.0	...
1961083	  776.8	  590.2	 3184.0	...
1961084	  777.2	  590.1	 3184.0	...
1961085	  777.5	  590.4	 3184.0	...
1961086	  777.5	  590.6	 3183.0	...
1961087	  777.5	  590.7	 3181.0	...
1961088	  777.4	  590.7	 3179.0	...
1961089	  777.3	  590.7	 3178.0	...
1961090	  777.3	  590.7	 3179.0	...
1961091	  777.2	  590.7	 3179.0	...
1961092	  777.1	  590.6	 3179.0	...
1961093	  777.0	  590.4	 3180.0	...
1961094	  777.0	  590.8	 3180.0	...
1961095	  777.0	  591.3	 3180.0	...
1961096	  777.0	  591.9	 3180.0	...
1961097	  776.9	  591.9	 3182.0	...
1961098	  777.1	  592.0	 3183.0	...
1961099	  777.2	  592.1	 3185.0	...
1961100	  777.4	  592.0	 3185.0	...
1961101	  777.5	  591.7	 3185.0	...
1961102	  777.6	  591.6	 3184.0	...
1961103	  777.3	  591.6	 3183.0	...
1961104	  777.0	  591.8	 3181.0	...
1961105	  776.7	  591.9	 3180.0	...
1961106	  776.8	  591.7	 3179.0	...
1961107	  776.7	  591.6	 3181.0	...
1961108	  776.6	  591.5	 3183.0	...
1961109	  776.4	  591.6	 3186.0	...
1961110	  776.3	  591.6	 3189.0	...
1961111	  776.5	  591.9	 3192.0	...
1961112	  776.8	  592.1	 3192.0	...
1961113	  777.0	  591.7	 3189.0	...
1961114	  776.9	  591.1	 3187.0	...
1961115	  776.8	  590.5	 3189.0	...
1961116	  776.7	  590.3	 3191.0	...
1961117	  776.7	  590.0	 3192.0	...
1961118	  776.7	  589.9	 3192.0	...
1961119	  776.7	  589.9	 3192.0	...
1961120	  776.6	  590.3	 3189.0	...
1961121	  776.4	  590.7	 3186.0	...
1961122	  776.5	  590.9	 3186.0	...
1961123	  776.7	  590.9	 3193.0	...
1961124	  776.9	  590.9	 3200.0	...
1961125	  776.8	  590.7	 3203.0	...
1961126	  776.8	  590.4	 3201.0	...
1961127	  776.8	  590.3	 3199.0	...
1961128	  776.7	  590.4	 3200.0	...
1961129	  776.6	  590.6	 3200.0	...
1961130	  776.5	  590.5	 3201.0	...
1961131	  776.5	  590.5	 3202.0	...
1961132	  776.6	  590.5	 3201.0	...
1961133	  776.7	  590.6	 3200.0	...
1961134	  776.7	  590.8	 3198.0	...
1961135	  776.7	  590.8	 3199.0	...
1961136	  776.7	  591.0	 3199.0	...
1961137	  776.7	  591.1	 3201.0	...
1961138	  776.6	  591.2	 3203.0	...
1961139	  776.6	  591.2	 3205.0	...
1961140	  776.5	  591.0	 3205.0	...
1961141	  776.4	  590.7	 3204.0	...
1961142	  776.2	  590.6	 3203.0	...
1961143	  776.3	  590.6	 3201.0	...
1961144	  776.5	  590.7	 3200.0	...
1961145	  776.7	  590.7	 3200.0	...
1961146	  777.0	  590.6	 3200.0	...
1961147	  777.1	  590.9	 3203.0	...
1961148	  777.0	  591.1	 3205.0	...
1961149	  776.7	  590.8	 3208.0	...
1961150	  776.4	  590.2	 3209.0	...
1961151	  776.2	  589.9	 3209.0	...
1961152	  776.2	  590.3	 3209.0	...
1961153	  776.4	  590.8	 3208.0	...
1961154	  776.6	  590.9	 3204.0	...
1961155	  776.8	  590.9	 3201.0	...
1961156	  776.6	  590.9	 3199.0	...
1961157	  776.5	  590.9	 3200.0	...
1961158	  776.3	  590.9	 3201.0	...
1961159	  776.3	  590.9	 3203.0	...
1961160	  776.4	  590.9	 3203.0	...
1961161	  776.5	  590.8	 3204.0	...
1961162	  776.4	  590.8	 3204.0	...
1961163	  776.2	  590.8	 3205.0	...
1961164	  775.9	  590.6	 3207.0	...
1961165	  775.9	  590.0	 3209.0	...
1961166	  775.9	  589.4	 3211.0	...
1961167	  775.8	  589.2	 3211.0	...
1961168	  775.8	  589.6	 3211.0	...
1961169	  776.2	  589.9	 3210.0	...
1961170	  776.6	  590.2	 3209.0	...
1961171	  777.0	  590.6	 3209.0	...
1961172	  777.0	  590.8	 3210.0	...
1961173	  777.0	  590.6	 3211.0	...
1961174	  776.9	  590.5	 3212.0	...
1961175	  776.7	  590.2	 3213.0	...
1961176	  776.5	  590.0	 3212.0	...
1961177	  776.3	  590.1	 3212.0	...
1961178	  776.2	  590.7	 3211.0	...
1961179	  776.2	  591.2	 3211.0	...
1961180	  776.3	  591.2	 3212.0	...
1961181	  776.5	  591.1	 3212.0	...
1961182	  776.5	  591.1	 3212.0	...
1961183	  776.5	  591.1	 3212.0	...
1961184	  776.5	  591.1	 3212.0	...
1961185	  776.6	  590.6	 3212.0	...
1961186	  776.6	  590.2	 3212.0	...
1961187	  776.5	  589.9	 3212.0	...
1961188	  776.4	  590.2	 3213.0	...
1961189	  776.3	  590.5	 3213.0	...
1961190	  776.1	  590.7	 3213.0	...
1961191	  775.9	  590.8	 3214.0	...
1961192	  775.9	  590.9	 3215.0	...
1961193	  776.0	  590.9	 3215.0	...
1961194	  776.1	  590.9	 3215.0	...
1961195	  776.0	  590.9	 3215.0	...
1961196	  776.0	  590.8	 3215.0	...
1961197	  776.1	  591.1	 3215.0	...
1961198	  776.2	  591.5	 3215.0	...
1961199	  776.3	  591.9	 3214.0	...
1961200	  776.4	  591.9	 3213.0	...
1961201	  776.5	  591.7	 3213.0	...
1961202	  776.8	  591.4	 3215.0	...
1961203	  777.0	  591.3	 3216.0	...
MSG	1961204 0000 _ Number On
1961204	  776.8	  591.3	 3216.0	...
1961205	  776.5	  591.3	 3215.0	...
1961206	  776.1	  591.1	 3213.0	...
1961207	  776.1	  590.9	 3212.0	...
1961208	  776.1	  590.5	 3211.0	...
1961209	  776.1	  590.2	 3211.0	...
1961210	  776.1	  590.3	 3211.0	...
1961211	  776.3	  590.7	 3210.0	...
1961212	  776.5	  591.2	 3209.0	...
1961213	  776.7	  591.2	 3208.0	...
1961214	  776.7	  591.4	 3208.0	...
1961215	  776.8	  591.4	 3209.0	...
1961216	  776.9	  591.5	 3210.0	...
1961217	  777.0	  591.0	 3210.0	...
1961218	  776.9	  590.6	 3210.0	...
1961219	  776.8	  590.4	 3212.0	...
1961220	  776.7	  590.4	 3214.0	...
1961221	  776.8	  590.5	 3216.0	...
1961222	  776.7	  590.6	 3218.0	...
1961223	  776.6	  590.6	 3218.0	...
1961224	  776.4	  590.7	 3217.0	...
1961225	  776.4	  590.7	 3216.0	...
1961226	  776.4	  590.8	 3216.0	...
1961227	  776.4	  590.9	 3216.0	...
1961228	  776.4	  590.9	 3215.0	...
1961229	  776.3	  590.9	 3215.0	...
1961230	  776.3	  590.9	 3219.0	...
1961231	  776.3	  591.1	 3222.0	...
1961232	  776.3	  591.3	 3225.0	...
1961233	  776.4	  591.4	 3225.0	...
1961234	  776.5	  591.5	 3223.0	...
1961235	  776.5	  591.6	 3222.0	...
1961236	  776.6	  591.6	 3221.0	...
1961237	  776.7	  591.6	 3221.0	...
1961238	  776.8	  591.7	 3221.0	...
1961239	  776.9	  591.7	 3221.0	...
1961240	  777.1	  592.0	 3219.0	...
1961241	  776.8	  592.3	 3218.0	...
1961242	  776.4	  592.5	 3217.0	...
1961243	  776.3	  592.3	 3218.0	...
1961244	  777.0	  592.1	 3218.0	...
1961245	  777.6	  592.0	 3217.0	...
1961246	  777.8	  592.0	 3218.0	...
1961247	  777.5	  591.9	 3219.0	...
1961248	  777.3	  591.6	 3219.0	...
1961249	  777.3	  591.3	 3219.0	...
1961250	  777.2	  590.9	 3220.0	...
1961251	  777.1	  590.7	 3222.0	...
1961252	  776.7	  591.5	 3224.0	...
1961253	  776.4	  592.4	 3224.0	...
1961254	  776.1	  593.2	 3223.0	...
1961255	  776.1	  593.2	 3223.0	...
1961256	  776.1	  593.1	 3223.0	...
1961257	  776.1	  593.0	 3223.0	...
1961258	  776.2	  592.7	 3223.0	...
1961259	  776.3	  592.5	 3222.0	...
1961260	  776.5	  592.4	 3223.0	...
1961261	  776.6	  592.5	 3224.0	...
1961262	  776.8	  592.5	 3225.0	...
1961263	  776.9	  592.4	 3224.0	...
1961264	  776.6	  592.2	 3223.0	...
1961265	  776.3	  592.2	 3223.0	...
1961266	  776.0	  592.3	 3220.0	...
1961267	  776.0	  592.6	 3217.0	...
1961268	  776.1	  592.8	 3217.0	...
1961269	  776.3	  592.9	 3220.0	...
1961270	  776.6	  592.7	 3223.0	...
1961271	  776.8	  592.4	 3219.0	...
1961272	  776.7	  592.0	 3215.0	...
1961273	  776.5	  591.9	 3213.0	...
1961274	  776.4	  592.0	 3215.0	...
1961275	  776.3	  592.1	 3218.0	...
1961276	  776.4	  592.3	 3218.0	...
1961277	  776.8	  592.2	 3218.0	...
1961278	  777.1	  592.2	 3218.0	...
1961279	  777.1	  592.1	 3217.0	...
1961280	  776.9	  592.2	 3216.0	...
1961281	  776.7	  592.3	 3214.0	...
1961282	  776.5	  592.4	 3213.0	...
1961283	  776.2	  592.6	 3213.0	...
1961284	  775.8	  592.8	 3214.0	...
1961285	  775.7	  592.7	 3216.0	...
1961286	  775.6	  592.6	 3218.0	...
1961287	  775.4	  592.3	 3218.0	...
1961288	  775.7	  592.0	 3217.0	...
1961289	  776.1	  592.2	 3219.0	...
1961290	  776.6	  592.6	 3220.0	...
1961291	  776.6	  592.9	 3221.0	...
1961292	  776.7	  592.6	 3221.0	...
1961293	  776.7	  592.1	 3222.0	...
1961294	  776.7	  591.7	 3222.0	...
1961295	  776.7	  591.4	 3221.0	...
1961296	  776.8	  591.3	 3220.0	...
1961297	  776.9	  591.3	 3220.0	...
1961298	  776.9	  591.4	 3221.0	...
1961299	  777.1	  591.8	 3221.0	...
1961300	  777.3	  592.1	 3220.0	...
1961301	  777.5	  592.3	 3218.0	...
1961302	  777.4	  592.1	 3216.0	...
1961303	  777.4	  592.1	 3216.0	...
1961304	  777.1	  592.3	 3216.0	...
1961305	  776.8	  592.4	 3216.0	...
1961306	  776.4	  592.5	 3217.0	...
1961307	  776.2	  592.6	 3222.0	...
1961308	  775.9	  592.9	 3226.0	...
1961309	  776.3	  592.7	 3228.0	...
1961310	  776.8	  592.5	 3225.0	...
1961311	  777.1	  592.3	 3223.0	...
1961312	  776.9	  592.3	 3221.0	...
1961313	  776.8	  592.4	 3220.0	...
1961314	  776.8	  592.5	 3219.0	...
1961315	  776.9	  592.6	 3218.0	...
1961316	  777.0	  592.4	 3217.0	...
1961317	  777.1	  592.2	 3217.0	...
1961318	  777.2	  592.3	 3219.0	...
1961319	  777.3	  592.7	 3221.0	...
1961320	  777.3	  593.0	 3224.0	...
1961321	  777.2	  593.1	 3224.0	...
1961322	  777.2	  593.0	 3224.0	...
1961323	  777.1	  593.0	 3223.0	...
1961324	  777.1	  593.0	 3224.0	...
1961325	  777.2	  593.0	 3225.0	...
1961326	  777.3	  592.9	 3226.0	...
1961327	  777.2	  593.0	 3227.0	...
1961328	  776.9	  593.1	 3227.0	...
1961329	  776.6	  593.1	 3228.0	...
1961330	  776.4	  593.1	 3226.0	...
1961331	  776.4	  593.1	 3224.0	...
1961332	  776.5	  593.3	 3223.0	...
1961333	  776.6	  593.5	 3223.0	...
1961334	  776.6	  593.8	 3224.0	...
1961335	  776.4	  593.8	 3225.0	...
1961336	  776.3	  593.8	 3225.0	...
1961337	  776.4	  593.7	 3227.0	...
1961338	  776.5	  593.7	 3229.0	...
1961339	  776.5	  593.8	 3230.0	...
1961340	  776.5	  593.9	 3230.0	...
1961341	  776.5	  593.8	 3228.0	...
1961342	  776.4	  593.5	 3227.0	...
1961343	  776.3	  593.2	 3226.0	...
1961344	  776.3	  593.2	 3226.0	...
1961345	  776.2	  593.4	 3226.0	...
1961346	  776.3	  593.7	 3226.0	...
1961347	  776.3	  593.6	 3226.0	...
1961348	  776.2	  593.3	 3227.0	...
1961349	  776.2	  593.1	 3228.0	...
1961350	  776.1	  593.1	 3229.0	...
1961351	  776.0	  593.4	 3229.0	...
1961352	  776.1	  593.5	 3229.0	...
1961353	  776.3	  593.3	 3229.0	...
1961354	  776.5	  593.1	 3227.0	...
1961355	  776.6	  593.3	 3225.0	...
1961356	  776.7	  593.6	 3224.0	...
1961357	  776.7	  593.3	 3228.0	...
1961358	  776.8	  592.7	 3233.0	...
1961359	  776.7	  592.1	 3235.0	...
1961360	  776.6	  592.2	 3232.0	...
1961361	  776.5	  592.3	 3230.0	...
1961362	  776.4	  592.5	 3230.0	...
1961363	  776.2	  592.5	 3232.0	...
1961364	  776.0	  592.3	 3233.0	...
1961365	  776.0	  592.1	 3235.0	...
1961366	  776.1	  592.1	 3235.0	...
1961367	  776.3	  592.3	 3234.0	...
1961368	  776.5	  592.4	 3233.0	...
1961369	  776.5	  592.5	 3233.0	...
1961370	  776.4	  592.4	 3234.0	...
1961371	  776.3	  592.5	 3236.0	...
1961372	  776.2	  592.6	 3235.0	...
1961373	  776.2	  592.8	 3234.0	...
1961374	  776.2	  593.0	 3232.0	...
1961375	  776.1	  593.1	 3229.0	...
1961376	  776.1	  592.6	 3228.0	...
1961377	  776.0	  592.1	 3227.0	...
1961378	  775.9	  591.7	 3226.0	...
1961379	  775.8	  591.7	 3225.0	...
1961380	  776.2	  591.6	 3224.0	...
1961381	  776.6	  591.6	 3225.0	...
1961382	  777.1	  591.7	 3226.0	...
1961383	  777.0	  591.8	 3228.0	...
1961384	  776.9	  591.9	 3228.0	...
1961385	  776.8	  592.2	 3228.0	...
1961386	  776.8	  592.4	 3228.0	...
1961387	  776.8	  592.4	 3229.0	...
1961388	  776.9	  592.5	 3230.0	...
1961389	  776.9	  592.6	 3230.0	...
1961390	  777.1	  592.8	 3230.0	...
1961391	  777.2	  593.1	 3229.0	...
1961392	  777.0	  592.7	 3230.0	...
1961393	  776.6	  592.3	 3230.0	...
1961394	  776.2	  591.8	 3230.0	...
1961395	  776.5	  591.8	 3228.0	...
1961396	  776.9	  592.6	 3226.0	...
1961397	  777.0	  593.4	 3224.0	...
1961398	  776.7	  594.1	 3224.0	...
1961399	  776.4	  593.7	 3225.0	...
1961400	  776.2	  593.4	 3225.0	...
1961401	  776.0	  593.3	 3225.0	...
1961402	  776.2	  593.3	 3228.0	...
1961403	  776.4	  593.3	 3230.0	...
1961404	  776.4	  593.2	 3233.0	...
1961405	  776.2	  593.2	 3233.0	...
1961406	  776.0	  593.2	 3232.0	...
1961407	  776.3	  592.9	 3232.0	...
1961408	  776.6	  592.5	 3232.0	...
1961409	  776.9	  592.3	 3234.0	...
1961410	  776.9	  592.5	 3236.0	...
1961411	  776.7	  592.8	 3237.0	...
1961412	  776.5	  593.1	 3237.0	...
1961413	  776.2	  593.3	 3236.0	...
1961414	  776.4	  593.4	 3235.0	...
1961415	  776.7	  593.4	 3234.0	...
1961416	  777.0	  593.6	 3235.0	...
1961417	  777.0	  593.7	 3236.0	...
1961418	  777.0	  593.7	 3237.0	...
1961419	  776.7	  593.7	 3237.0	...
1961420	  776.4	  593.6	 3240.0	...
1961421	  776.2	  593.6	 3243.0	...
1961422	  776.1	  593.6	 3244.0	...
1961423	  776.0	  593.6	 3242.0	...
1961424	  776.0	  593.7	 3241.0	...
1961425	  776.2	  593.6	 3242.0	...
1961426	  776.3	  593.8	 3243.0	...
1961427	  776.2	  594.0	 3242.0	...
1961428	  776.1	  594.0	 3241.0	...
1961429	  776.0	  593.7	 3242.0	...
1961430	  776.0	  593.4	 3244.0	...
1961431	  776.2	  593.2	 3246.0	...
1961432	  776.4	  593.1	 3244.0	...
1961433	  776.4	  593.1	 3241.0	...
1961434	  776.2	  593.1	 3238.0	...
1961435	  776.2	  593.2	 3238.0	...
1961436	  776.4	  593.2	 3239.0	...
1961437	  776.6	  593.3	 3241.0	...
1961438	  776.5	  593.2	 3245.0	...
1961439	  776.4	  593.2	 3248.0	...
1961440	  776.4	  593.4	 3250.0	...
1961441	  776.5	  593.7	 3250.0	...
1961442	  776.4	  593.8	 3250.0	...
1961443	  776.2	  593.6	 3250.0	...
1961444	  776.0	  593.5	 3249.0	...
1961445	  776.0	  593.7	 3249.0	...
1961446	  776.0	  593.7	 3248.0	...
1961447	  775.9	  593.7	 3249.0	...
1961448	  776.0	  593.6	 3250.0	...
1961449	  776.1	  593.5	 3251.0	...
1961450	  776.1	  593.4	 3251.0	...
1961451	  776.1	  593.5	 3254.0	...
1961452	  776.2	  593.6	 3256.0	...
1961453	  776.4	  593.2	 3256.0	...
1961454	  776.6	  592.8	 3253.0	...
1961455	  776.8	  592.6	 3254.0	...
1961456	  776.8	  592.8	 3257.0	...
1961457	  776.7	  593.1	 3260.0	...
1961458	  776.7	  593.4	 3259.0	...
1961459	  776.8	  593.5	 3259.0	...
1961460	  776.9	  593.8	 3260.0	...
1961461	  777.0	  593.8	 3260.0	...
1961462	  777.0	  593.4	 3260.0	...
1961463	  777.1	  593.0	 3260.0	...
1961464	  777.3	  592.6	 3260.0	...
1961465	  777.4	  592.6	 3261.0	...
1961466	  777.1	  593.1	 3263.0	...
1961467	  776.8	  593.7	 3264.0	...
1961468	  776.4	  594.1	 3264.0	...
1961469	  776.3	  593.9	 3264.0	...
1961470	  776.2	  593.7	 3264.0	...
1961471	  776.2	  593.6	 3265.0	...
1961472	  776.4	  593.5	 3265.0	...
1961473	  776.7	  593.7	 3264.0	...
1961474	  776.8	  594.0	 3263.0	...
1961475	  776.7	  594.4	 3263.0	...
1961476	  776.6	  594.5	 3264.0	...
1961477	  776.5	  594.2	 3265.0	...
1961478	  776.7	  593.8	 3267.0	...
1961479	  776.9	  593.4	 3269.0	...
1961480	  777.0	  593.4	 3269.0	...
1961481	  776.9	  593.3	 3269.0	...
1961482	  776.9	  593.3	 3270.0	...
1961483	  777.0	  593.3	 3270.0	...
1961484	  777.1	  593.2	 3272.0	...
1961485	  777.2	  593.4	 3272.0	...
1961486	  777.1	  593.6	 3273.0	...
1961487	  776.8	  593.9	 3273.0	...
1961488	  776.5	  594.0	 3273.0	...
1961489	  776.1	  594.0	 3273.0	...
1961490	  775.6	  594.0	 3274.0	...
EFIX R   1959942	1961490	1549	  778.4	  595.7	   3123
SSACC R  1961491
1961491	  774.5	  594.1	 3275.0	...
1961492	  772.8	  593.6	 3275.0	...
1961493	  770.5	  593.0	 3276.0	...
1961494	  768.4	  592.3	 3278.0	...
1961495	  765.9	  592.0	 3280.0	...
1961496	  763.7	  591.6	 3281.0	...
1961497	  761.3	  590.9	 3283.0	...
ESACC R  1961491	1961497	7	  774.5	  594.1	  761.3	  590.9	   0.29	     42
SFIX R   1961498
1961498	  759.6	  590.4	 3285.0	...
1961499	  758.4	  590.0	 3286.0	...
1961500	  758.1	  589.1	 3286.0	...
1961501	  758.2	  588.1	 3286.0	...
1961502	  758.6	  586.7	 3287.0	...
1961503	  759.2	  586.3	 3287.0	...
1961504	  760.8	  585.7	 3287.0	...
1961505	  762.8	  586.1	 3289.0	...
1961506	  764.8	  586.5	 3292.0	...
1961507	  766.2	  587.3	 3292.0	...
1961508	  767.6	  587.4	 3290.0	...
MSG	1961509 0000 _ Number Off
1961509	  768.7	  587.5	 3288.0	...
1961510	  769.3	  587.6	 3289.0	...
1961511	  769.5	  588.1	 3289.0	...
1961512	  769.7	  588.8	 3290.0	...
1961513	  769.8	  589.4	 3291.0	...
1961514	  769.6	  589.8	 3292.0	...
1961515	  769.3	  589.9	 3293.0	...
1961516	  769.0	  590.0	 3294.0	...
1961517	  769.2	  590.1	 3295.0	...
1961518	  769.3	  590.2	 3294.0	...
1961519	  769.2	  590.4	 3294.0	...
1961520	  769.1	  590.2	 3294.0	...
1961521	  768.9	  589.9	 3293.0	...
1961522	  768.9	  589.5	 3291.0	...
1961523	  768.9	  589.1	 3291.0	...
1961524	  768.9	  588.7	 3291.0	...
1961525	  768.9	  588.3	 3292.0	...
1961526	  768.9	  588.3	 3293.0	...
1961527	  768.9	  588.3	 3294.0	...
1961528	  768.7	  588.8	 3295.0	...
1961529	  768.3	  589.5	 3296.0	...
1961530	  767.8	  590.1	 3296.0	...
1961531	  767.6	  590.2	 3296.0	...
1961532	  767.5	  590.5	 3296.0	...
1961533	  767.5	  590.8	 3296.0	...
1961534	  767.5	  590.2	 3297.0	...
1961535	  767.5	  589.4	 3297.0	...
1961536	  767.3	  588.5	 3296.0	...
1961537	  767.2	  588.4	 3297.0	...
1961538	  767.2	  588.3	 3299.0	...
1961539	  767.4	  588.4	 3301.0	...
1961540	  767.6	  588.6	 3303.0	...
1961541	  767.6	  588.9	 3303.0	...
1961542	  767.6	  589.2	 3304.0	...
1961543	  767.6	  589.4	 3303.0	...
1961544	  767.6	  589.5	 3302.0	...
1961545	  767.5	  589.6	 3302.0	...
1961546	  767.3	  589.8	 3301.0	...
1961547	  767.1	  589.9	 3300.0	...
1961548	  767.1	  589.8	 3300.0	...
1961549	  767.0	  589.7	 3302.0	...
1961550	  766.9	  589.5	 3304.0	...
1961551	  767.2	  589.5	 3305.0	...
1961552	  767.7	  589.7	 3307.0	...
1961553	  768.1	  589.9	 3308.0	...
1961554	  768.0	  590.1	 3310.0	...
1961555	  768.0	  590.2	 3310.0	...
1961556	  768.0	  590.3	 3310.0	...
1961557	  767.8	  590.1	 3310.0	...
1961558	  767.6	  589.8	 3310.0	...
1961559	  767.5	  589.6	 3311.0	...
1961560	  767.5	  589.7	 3311.0	...
1961561	  767.5	  589.9	 3311.0	...
1961562	  767.5	  589.9	 3311.0	...
1961563	  767.5	  590.1	 3312.0	...
1961564	  767.5	  590.2	 3314.0	...
1961565	  767.5	  590.5	 3315.0	...
1961566	  767.4	  590.7	 3314.0	...
1961567	  767.3	  590.9	 3313.0	...
1961568	  767.4	  591.0	 3312.0	...
1961569	  767.4	  591.1	 3311.0	...
1961570	  767.3	  590.9	 3312.0	...
1961571	  767.2	  590.5	 3312.0	...
1961572	  767.1	  590.2	 3315.0	...
1961573	  767.2	  590.0	 3318.0	...
1961574	  767.3	  590.0	 3320.0	...
1961575	  767.4	  589.9	 3320.0	...
1961576	  767.5	  589.7	 3321.0	...
1961577	  767.4	  589.4	 3322.0	...
1961578	  767.4	  589.3	 3322.0	...
1961579	  767.2	  589.4	 3322.0	...
1961580	  767.2	  589.6	 3322.0	...
1961581	  767.1	  589.3	 3322.0	...
1961582	  767.1	  588.7	 3322.0	...
1961583	  767.1	  588.1	 3323.0	...
1961584	  767.1	  588.2	 3323.0	...
1961585	  767.0	  588.4	 3324.0	...
1961586	  767.0	  588.6	 3324.0	...
1961587	  766.9	  588.4	 3325.0	...
1961588	  766.9	  588.2	 3326.0	...
1961589	  767.1	  588.0	 3327.0	...
1961590	  767.3	  588.0	 3325.0	...
1961591	  767.3	  588.0	 3323.0	...
1961592	  767.1	  588.2	 3321.0	...
1961593	  767.0	  588.2	 3321.0	...
1961594	  767.0	  588.0	 3322.0	...
1961595	  767.2	  587.7	 3323.0	...
1961596	  767.5	  587.4	 3323.0	...
1961597	  767.7	  587.1	 3324.0	...
1961598	  767.6	  587.1	 3324.0	...
1961599	  767.5	  587.1	 3330.0	...
1961600	  767.6	  587.2	 3335.0	...
1961601	  767.6	  587.3	 3339.0	...
1961602	  767.7	  587.3	 3338.0	...
1961603	  767.7	  587.2	 3337.0	...
1961604	  767.8	  587.1	 3337.0	...
1961605	  767.8	  587.1	 3337.0	...
1961606	  767.8	  587.1	 3338.0	...
1961607	  767.8	  587.0	 3339.0	...
1961608	  767.9	  587.0	 3340.0	...
1961609	  767.9	  587.0	 3339.0	...
1961610	  767.9	  587.0	 3339.0	...
1961611	  767.9	  586.9	 3339.0	...
1961612	  767.8	  586.8	 3339.0	...
1961613	  767.8	  586.7	 3340.0	...
1961614	  767.8	  586.8	 3339.0	...
1961615	  767.8	  586.7	 3339.0	...
1961616	  767.8	  586.7	 3338.0	...
1961617	  767.8	  586.6	 3336.0	...
1961618	  767.8	  586.5	 3334.0	...
1961619	  767.8	  586.7	 3333.0	...
1961620	  767.8	  586.8	 3335.0	...
1961621	  767.8	  586.9	 3337.0	...
1961622	  767.7	  586.8	 3338.0	...
1961623	  767.7	  586.6	 3339.0	...
1961624	  767.8	  586.6	 3340.0	...
1961625	  768.0	  586.7	 3341.0	...
1961626	  768.1	  586.7	 3341.0	...
1961627	  768.3	  586.6	 3341.0	...
1961628	  768.5	  586.5	 3341.0	...
1961629	  768.5	  586.4	 3339.0	...
1961630	  768.5	  586.3	 3337.0	...
1961631	  768.6	  586.4	 3338.0	...
1961632	  768.2	  586.7	 3341.0	...
1961633	  767.8	  586.5	 3344.0	...
1961634	  767.4	  586.1	 3345.0	...
1961635	  767.5	  585.7	 3347.0	...
1961636	  768.0	  585.7	 3349.0	...
1961637	  768.4	  585.5	 3350.0	...
1961638	  768.5	  585.4	 3351.0	...
1961639	  768.2	  585.4	 3350.0	...
1961640	  767.9	  585.4	 3350.0	...
1961641	  767.6	  585.4	 3350.0	...
1961642	  767.5	  585.4	 3352.0	...
1961643	  767.4	  585.5	 3354.0	...
1961644	  767.4	  585.6	 3356.0	...
1961645	  767.5	  585.8	 3357.0	...
1961646	  767.5	  586.2	 3358.0	...
1961647	  767.6	  586.7	 3358.0	...
1961648	  767.7	  587.1	 3358.0	...
1961649	  767.7	  587.1	 3357.0	...
1961650	  767.8	  587.1	 3358.0	...
1961651	  767.9	  587.1	 3360.0	...
1961652	  767.9	  587.1	 3362.0	...
1961653	  767.8	  587.1	 3364.0	...
1961654	  767.4	  586.7	 3365.0	...
1961655	  767.0	  586.3	 3366.0	...
1961656	  766.7	  585.9	 3366.0	...
1961657	  766.6	  585.9	 3366.0	...
1961658	  766.4	  586.0	 3365.0	...
1961659	  766.2	  586.1	 3366.0	...
1961660	  766.0	  586.4	 3367.0	...
1961661	  766.2	  587.0	 3367.0	...
1961662	  766.6	  587.4	 3368.0	...
1961663	  766.9	  587.8	 3368.0	...
1961664	  767.1	  587.8	 3368.0	...
1961665	  767.1	  587.5	 3370.0	...
1961666	  767.2	  587.3	 3371.0	...
1961667	  767.2	  587.0	 3373.0	...
1961668	  767.1	  586.9	 3373.0	...
1961669	  767.0	  586.9	 3372.0	...
1961670	  767.0	  587.0	 3371.0	...
1961671	  766.8	  587.1	 3369.0	...
1961672	  766.3	  587.1	 3368.0	...
1961673	  765.9	  587.0	 3367.0	...
1961674	  765.7	  586.9	 3370.0	...
1961675	  765.8	  586.8	 3374.0	...
1961676	  765.9	  586.7	 3378.0	...
1961677	  766.0	  586.6	 3381.0	...
1961678	  766.1	  586.9	 3382.0	...
1961679	  766.1	  587.2	 3382.0	...
1961680	  766.0	  587.5	 3382.0	...
1961681	  766.0	  587.4	 3383.0	...
1961682	  766.0	  587.3	 3383.0	...
1961683	  766.1	  587.1	 3385.0	...
1961684	  766.2	  587.0	 3387.0	...
1961685	  766.2	  587.0	 3388.0	...
1961686	  766.2	  587.2	 3388.0	...
1961687	  766.1	  587.4	 3388.0	...
1961688	  766.1	  587.0	 3389.0	...
1961689	  766.4	  586.6	 3391.0	...
1961690	  766.7	  586.1	 3393.0	...
1961691	  767.0	  586.1	 3395.0	...
1961692	  766.7	  586.7	 3396.0	...
1961693	  766.4	  587.2	 3397.0	...
1961694	  766.2	  587.6	 3397.0	...
1961695	  766.2	  587.1	 3397.0	...
1961696	  765.9	  586.6	 3397.0	...
1961697	  765.5	  586.4	 3397.0	...
1961698	  765.2	  586.5	 3397.0	...
1961699	  765.2	  586.6	 3395.0	...
1961700	  765.2	  586.6	 3393.0	...
1961701	  765.3	  586.9	 3390.0	...
1961702	  765.3	  587.3	 3388.0	...
1961703	  765.2	  587.8	 3386.0	...
1961704	  764.9	  587.9	 3388.0	...
1961705	  764.7	  588.0	 3390.0	...
1961706	  764.9	  587.8	 3393.0	...
1961707	  765.3	  587.6	 3393.0	...
1961708	  765.6	  587.5	 3394.0	...
1961709	  765.4	  587.7	 3394.0	...
1961710	  765.4	  587.8	 3395.0	...
1961711	  765.4	  587.9	 3395.0	...
1961712	  765.5	  588.0	 3394.0	...
1961713	  765.5	  588.1	 3395.0	...
1961714	  765.7	  588.2	 3397.0	...
1961715	  765.9	  588.2	 3399.0	...
1961716	  765.9	  588.2	 3401.0	...
1961717	  765.7	  588.4	 3404.0	...
1961718	  765.8	  588.6	 3406.0	...
1961719	  766.0	  588.5	 3406.0	...
1961720	  766.3	  588.2	 3405.0	...
MSG	1961721 0000 _ Number On
1961721	  766.3	  587.9	 3406.0	...
1961722	  766.3	  588.0	 3407.0	...
1961723	  766.2	  588.2	 3409.0	...
1961724	  766.0	  588.5	 3409.0	...
1961725	  765.8	  588.7	 3411.0	...
1961726	  765.7	  588.3	 3413.0	...
1961727	  765.5	  588.0	 3414.0	...
1961728	  765.4	  587.8	 3413.0	...
1961729	  765.4	  588.4	 3411.0	...
1961730	  765.4	  588.9	 3409.0	...
1961731	  765.5	  589.2	 3409.0	...
1961732	  765.4	  589.1	 3409.0	...
1961733	  765.3	  589.0	 3409.0	...
1961734	  765.3	  588.7	 3409.0	...
1961735	  765.3	  588.6	 3409.0	...
1961736	  765.2	  588.4	 3413.0	...
1961737	  765.2	  588.5	 3417.0	...
1961738	  765.2	  588.6	 3422.0	...
1961739	  765.1	  588.8	 3423.0	...
1961740	  765.1	  589.0	 3423.0	...
1961741	  765.0	  588.8	 3425.0	...
1961742	  765.3	  588.5	 3428.0	...
1961743	  765.8	  588.1	 3428.0	...
1961744	  766.4	  588.0	 3426.0	...
1961745	  766.3	  587.9	 3424.0	...
1961746	  766.0	  587.7	 3423.0	...
1961747	  765.8	  587.6	 3424.0	...
1961748	  765.8	  587.5	 3424.0	...
1961749	  765.5	  587.7	 3426.0	...
1961750	  765.1	  587.8	 3427.0	...
1961751	  764.8	  588.3	 3428.0	...
1961752	  764.9	  588.7	 3427.0	...
1961753	  764.9	  589.1	 3427.0	...
1961754	  765.2	  589.1	 3426.0	...
1961755	  765.5	  588.6	 3428.0	...
1961756	  765.7	  588.1	 3430.0	...
1961757	  765.6	  587.6	 3432.0	...
1961758	  765.6	  587.6	 3433.0	...
1961759	  765.6	  587.6	 3434.0	...
1961760	  765.7	  587.6	 3435.0	...
1961761	  765.7	  587.6	 3435.0	...
1961762	  765.8	  587.7	 3435.0	...
1961763	  765.9	  588.1	 3435.0	...
1961764	  765.7	  588.6	 3434.0	...
1961765	  765.5	  588.9	 3434.0	...
1961766	  765.2	  588.8	 3435.0	...
1961767	  765.1	  588.6	 3437.0	...
1961768	  765.0	  588.6	 3439.0	...
1961769	  765.0	  588.6	 3442.0	...
1961770	  765.0	  588.7	 3443.0	...
1961771	  764.9	  588.7	 3446.0	...
1961772	  764.9	  588.7	 3448.0	...
1961773	  765.0	  588.5	 3450.0	...
1961774	  765.2	  588.4	 3450.0	...
1961775	  765.4	  588.3	 3450.0	...
1961776	  765.4	  588.6	 3448.0	...
1961777	  765.3	  589.0	 3448.0	...
1961778	  765.2	  589.1	 3449.0	...
1961779	  765.0	  588.8	 3451.0	...
1961780	  764.9	  588.6	 3452.0	...
1961781	  765.4	  588.5	 3452.0	...
1961782	  765.9	  588.5	 3450.0	...
1961783	  766.4	  588.6	 3448.0	...
1961784	  766.3	  588.8	 3446.0	...
1961785	  766.2	  588.6	 3446.0	...
1961786	  766.1	  588.3	 3446.0	...
1961787	  766.0	  587.8	 3446.0	...
1961788	  766.3	  587.8	 3448.0	...
1961789	  766.5	  587.6	 3450.0	...
1961790	  766.8	  587.6	 3452.0	...
1961791	  766.9	  587.9	 3455.0	...
1961792	  766.6	  588.3	 3458.0	...
1961793	  766.4	  588.8	 3460.0	...
1961794	  766.4	  588.6	 3458.0	...
1961795	  766.7	  588.4	 3454.0	...
1961796	  766.7	  588.1	 3451.0	...
1961797	  766.5	  587.9	 3453.0	...
1961798	  766.3	  587.6	 3458.0	...
1961799	  766.2	  587.5	 3462.0	...
1961800	  766.1	  587.5	 3464.0	...
1961801	  766.0	  587.7	 3466.0	...
1961802	  766.0	  588.1	 3466.0	...
1961803	  765.8	  588.3	 3464.0	...
1961804	  765.5	  588.4	 3462.0	...
1961805	  765.2	  588.3	 3461.0	...
1961806	  765.2	  588.3	 3460.0	...
1961807	  765.1	  588.4	 3460.0	...
1961808	  764.9	  588.5	 3460.0	...
1961809	  764.9	  588.8	 3460.0	...
1961810	  765.2	  589.0	 3460.0	...
1961811	  765.4	  589.1	 3459.0	...
1961812	  765.4	  589.2	 3458.0	...
1961813	  765.4	  589.1	 3457.0	...
1961814	  765.5	  588.9	 3457.0	...
1961815	  765.6	  588.6	 3457.0	...
1961816	  765.8	  588.5	 3457.0	...
1961817	  765.8	  588.5	 3457.0	...
1961818	  765.7	  588.4	 3458.0	...
1961819	  765.7	  588.3	 3458.0	...
1961820	  765.6	  588.1	 3458.0	...
1961821	  765.6	  588.0	 3458.0	...
1961822	  765.6	  588.3	 3459.0	...
1961823	  765.6	  588.8	 3461.0	...
1961824	  765.6	  588.9	 3462.0	...
1961825	  765.5	  588.7	 3462.0	...
1961826	  765.4	  588.4	 3462.0	...
1961827	  765.8	  588.3	 3462.0	...
1961828	  766.3	  588.1	 3462.0	...
1961829	  766.7	  587.9	 3461.0	...
1961830	  766.7	  587.8	 3460.0	...
1961831	  766.5	  588.0	 3460.0	...
1961832	  766.3	  588.2	 3460.0	...
1961833	  766.2	  588.6	 3462.0	...
1961834	  766.1	  588.8	 3463.0	...
1961835	  766.1	  588.9	 3464.0	...
1961836	  766.0	  588.8	 3464.0	...
1961837	  765.9	  588.8	 3463.0	...
1961838	  765.8	  588.7	 3461.0	...
1961839	  765.8	  588.6	 3460.0	...
1961840	  765.8	  588.7	 3459.0	...
1961841	  765.8	  589.0	 3458.0	...
1961842	  765.9	  589.4	 3460.0	...
1961843	  765.9	  589.4	 3462.0	...
1961844	  765.8	  589.0	 3464.0	...
1961845	  765.7	  588.5	 3463.0	...
1961846	  765.7	  588.2	 3462.0	...
1961847	  765.8	  588.5	 3462.0	...
1961848	  765.8	  588.7	 3462.0	...
1961849	  765.8	  588.7	 3463.0	...
1961850	  765.6	  589.2	 3462.0	...
1961851	  765.5	  589.7	 3462.0	...
1961852	  765.4	  589.9	 3462.0	...
1961853	  765.5	  589.6	 3462.0	...
1961854	  765.6	  589.3	 3463.0	...
1961855	  765.5	  589.3	 3463.0	...
1961856	  765.2	  589.0	 3462.0	...
1961857	  765.2	  588.7	 3461.0	...
1961858	  765.5	  588.7	 3459.0	...
1961859	  765.8	  589.0	 3460.0	...
1961860	  765.8	  589.3	 3460.0	...
1961861	  765.9	  589.2	 3461.0	...
1961862	  765.9	  589.5	 3461.0	...
1961863	  765.6	  589.9	 3461.0	...
1961864	  765.4	  590.3	 3462.0	...
1961865	  765.2	  590.4	 3462.0	...
1961866	  765.1	  590.4	 3462.0	...
1961867	  765.1	  590.3	 3460.0	...
1961868	  765.0	  590.2	 3459.0	...
1961869	  765.1	  590.2	 3462.0	...
1961870	  765.1	  590.1	 3466.0	...
1961871	  765.0	  590.1	 3469.0	...
1961872	  765.0	  590.0	 3469.0	...
1961873	  764.9	  590.0	 3470.0	...
1961874	  764.9	  590.1	 3471.0	...
1961875	  764.8	  590.3	 3472.0	...
1961876	  764.9	  590.4	 3471.0	...
1961877	  765.1	  590.6	 3471.0	...
1961878	  765.1	  590.3	 3469.0	...
1961879	  764.8	  590.0	 3466.0	...
1961880	  764.5	  589.8	 3463.0	...
1961881	  764.5	  589.9	 3460.0	...
1961882	  764.6	  590.1	 3460.0	...
1961883	  764.7	  590.0	 3463.0	...
1961884	  764.7	  590.2	 3465.0	...
1961885	  764.7	  590.4	 3468.0	...
1961886	  764.6	  590.0	 3466.0	...
1961887	  764.5	  589.4	 3465.0	...
1961888	  764.4	  589.2	 3465.0	...
1961889	  764.4	  589.5	 3465.0	...
1961890	  764.4	  589.8	 3464.0	...
1961891	  764.4	  589.6	 3462.0	...
1961892	  764.5	  589.5	 3461.0	...
1961893	  764.3	  589.6	 3459.0	...
1961894	  764.1	  589.8	 3459.0	...
1961895	  763.8	  589.8	 3458.0	...
1961896	  763.7	  589.7	 3461.0	...
1961897	  763.6	  589.7	 3465.0	...
1961898	  763.6	  589.7	 3466.0	...
1961899	  763.6	  589.6	 3465.0	...
1961900	  763.9	  589.5	 3460.0	...
1961901	  764.2	  589.4	 3456.0	...
1961902	  764.6	  589.2	 3453.0	...
1961903	  764.6	  589.2	 3453.0	...
1961904	  764.4	  589.3	 3454.0	...
1961905	  764.1	  589.6	 3456.0	...
1961906	  763.8	  589.8	 3457.0	...
1961907	  763.8	  589.6	 3461.0	...
1961908	  763.7	  589.3	 3463.0	...
1961909	  763.6	  589.1	 3462.0	...
1961910	  763.5	  589.2	 3459.0	...
1961911	  763.6	  589.3	 3456.0	...
1961912	  763.6	  589.7	 3458.0	...
1961913	  763.6	  590.0	 3459.0	...
1961914	  763.7	  590.3	 3460.0	...
1961915	  763.5	  590.1	 3460.0	...
1961916	  763.3	  589.7	 3460.0	...
1961917	  763.3	  589.4	 3459.0	...
1961918	  763.6	  589.1	 3458.0	...
1961919	  763.9	  589.1	 3456.0	...
1961920	  763.9	  588.9	 3459.0	...
1961921	  763.5	  588.8	 3461.0	...
1961922	  763.2	  588.8	 3463.0	...
1961923	  763.2	  588.9	 3463.0	...
1961924	  763.4	  588.9	 3462.0	...
1961925	  763.6	  588.9	 3462.0	...
1961926	  763.9	  588.8	 3460.0	...
1961927	  764.3	  588.9	 3456.0	...
1961928	  764.7	  589.0	 3452.0	...
1961929	  764.8	  589.1	 3449.0	...
1961930	  764.8	  589.0	 3449.0	...
1961931	  764.6	  588.9	 3451.0	...
1961932	  764.4	  588.7	 3454.0	...
1961933	  763.9	  588.5	 3457.0	...
1961934	  763.5	  588.4	 3457.0	...
1961935	  763.1	  588.4	 3458.0	...
1961936	  763.1	  588.3	 3457.0	...
1961937	  763.1	  588.2	 3456.0	...
1961938	  763.2	  588.6	 3456.0	...
1961939	  763.1	  589.1	 3457.0	...
1961940	  762.9	  589.5	 3459.0	...
1961941	  762.8	  589.4	 3459.0	...
1961942	  762.8	  589.3	 3458.0	...
1961943	  762.8	  589.1	 3457.0	...
1961944	  762.8	  589.1	 3455.0	...
1961945	  762.8	  589.1	 3455.0	...
1961946	  763.0	  589.0	 3454.0	...
1961947	  763.3	  589.0	 3454.0	...
1961948	  763.5	  589.1	 3455.0	...
1961949	  763.5	  589.2	 3455.0	...
1961950	  763.6	  589.3	 3455.0	...
1961951	  763.6	  589.3	 3455.0	...
1961952	  763.6	  589.4	 3454.0	...
1961953	  763.6	  589.8	 3453.0	...
1961954	  763.5	  590.1	 3450.0	...
1961955	  763.5	  590.2	 3447.0	...
1961956	  763.5	  590.3	 3445.0	...
1961957	  763.2	  590.3	 3444.0	...
1961958	  762.9	  590.4	 3444.0	...
1961959	  762.9	  590.4	 3443.0	...
1961960	  763.1	  590.3	 3444.0	...
1961961	  763.4	  590.0	 3444.0	...
1961962	  763.3	  589.8	 3445.0	...
1961963	  763.3	  589.7	 3447.0	...
1961964	  763.3	  589.9	 3448.0	...
1961965	  763.3	  590.0	 3449.0	...
1961966	  763.4	  589.9	 3445.0	...
1961967	  763.3	  589.9	 3440.0	...
1961968	  763.1	  590.4	 3437.0	...
1961969	  762.9	  590.9	 3437.0	...
1961970	  762.9	  591.3	 3437.0	...
1961971	  762.7	  591.1	 3436.0	...
1961972	  762.5	  590.8	 3436.0	...
1961973	  762.6	  590.4	 3436.0	...
1961974	  762.9	  590.3	 3437.0	...
1961975	  763.2	  590.4	 3440.0	...
1961976	  763.3	  590.4	 3443.0	...
1961977	  763.3	  590.3	 3443.0	...
1961978	  763.2	  590.2	 3441.0	...
1961979	  763.0	  590.1	 3439.0	...
1961980	  763.1	  590.1	 3439.0	...
1961981	  763.1	  590.1	 3440.0	...
1961982	  763.2	  590.1	 3440.0	...
1961983	  763.2	  590.1	 3442.0	...
1961984	  763.0	  590.0	 3443.0	...
1961985	  762.8	  590.0	 3441.0	...
1961986	  762.5	  590.0	 3438.0	...
1961987	  762.0	  590.2	 3434.0	...
1961988	  761.6	  590.7	 3433.0	...
1961989	  761.6	  591.0	 3432.0	...
1961990	  762.1	  591.2	 3429.0	...
1961991	  762.4	  591.0	 3426.0	...
1961992	  762.5	  590.9	 3425.0	...
1961993	  762.6	  590.9	 3427.0	...
1961994	  762.8	  591.0	 3429.0	...
1961995	  762.8	  591.4	 3429.0	...
1961996	  762.8	  591.7	 3428.0	...
1961997	  762.8	  591.9	 3428.0	...
1961998	  762.8	  591.9	 3427.0	...
1961999	  762.9	  591.8	 3427.0	...
1962000	  762.9	  591.9	 3426.0	...
1962001	  762.8	  592.0	 3426.0	...
1962002	  762.6	  591.7	 3427.0	...
EFIX R   1961498	1962002	505	  765.7	  588.6	   3400
SSACC R  1962003
1962003	  761.7	  590.5	 3428.0	...
1962004	  760.9	  588.5	 3429.0	...
1962005	  759.7	  586.1	 3430.0	...
1962006	  758.6	  584.5	 3430.0	...
1962007	  757.0	  582.0	 3430.0	...
1962008	  755.9	  579.2	 3430.0	...
1962009	  754.8	  576.0	 3430.0	...
1962010	  754.4	  573.6	 3429.0	...
1962011	  753.9	  571.6	 3428.0	...
1962012	  753.7	  569.3	 3427.0	...
1962013	  754.3	  567.4	 3426.0	...
1962014	  755.8	  566.0	 3426.0	...
1962015	  757.6	  565.3	 3427.0	...
1962016	  759.4	  565.0	 3425.0	...
1962017	  761.4	  564.7	 3422.0	...
ESACC R  1962003	1962017	15	  761.7	  590.5	  761.4	  564.7	   0.55	     53
SFIX R   1962018
1962018	  763.1	  564.4	 3419.0	...
1962019	  764.6	  564.3	 3419.0	...
1962020	  765.4	  564.5	 3419.0	...
1962021	  766.2	  565.4	 3419.0	...
1962022	  766.3	  566.4	 3417.0	...
MSG	1962023 0000 _ Number Off
1962023	  766.2	  567.2	 3414.0	...
1962024	  765.4	  567.5	 3412.0	...
1962025	  764.3	  568.0	 3412.0	...
1962026	  763.2	  568.4	 3412.0	...
1962027	  762.6	  568.5	 3412.0	...
1962028	  762.6	  568.6	 3412.0	...
1962029	  762.5	  568.7	 3411.0	...
1962030	  762.5	  568.8	 3411.0	...
1962031	  762.4	  569.7	 3411.0	...
1962032	  762.5	  570.5	 3411.0	...
1962033	  762.6	  571.3	 3411.0	...
1962034	  762.6	  571.8	 3411.0	...
1962035	  762.7	  572.2	 3412.0	...
1962036	  762.7	  572.6	 3413.0	...
1962037	  762.7	  572.5	 3414.0	...
1962038	  762.7	  572.4	 3412.0	...
1962039	  762.6	  572.4	 3410.0	...
1962040	  762.2	  572.5	 3408.0	...
1962041	  761.8	  572.6	 3408.0	...
1962042	  761.2	  572.7	 3406.0	...
1962043	  760.9	  572.9	 3405.0	...
1962044	  760.7	  573.2	 3403.0	...
1962045	  760.7	  573.3	 3403.0	...
1962046	  760.7	  573.4	 3403.0	...
1962047	  760.7	  573.3	 3401.0	...
1962048	  760.9	  573.3	 3399.0	...
1962049	  761.1	  573.2	 3401.0	...
1962050	  761.7	  573.3	 3405.0	...
1962051	  762.1	  573.4	 3409.0	...
1962052	  762.2	  573.1	 3409.0	...
1962053	  762.0	  572.5	 3409.0	...
1962054	  761.8	  571.9	 3408.0	...
1962055	  761.7	  571.8	 3407.0	...
1962056	  761.7	  571.9	 3404.0	...
1962057	  761.8	  571.9	 3402.0	...
1962058	  761.9	  571.9	 3401.0	...
1962059	  762.0	  571.9	 3398.0	...
1962060	  762.2	  571.8	 3395.0	...
1962061	  762.3	  571.8	 3391.0	...
1962062	  762.6	  571.7	 3392.0	...
1962063	  762.7	  571.7	 3392.0	...
1962064	  762.8	  571.6	 3391.0	...
1962065	  762.9	  571.5	 3389.0	...
1962066	  762.9	  571.4	 3387.0	...
1962067	  762.8	  571.6	 3386.0	...
1962068	  762.5	  571.8	 3384.0	...
1962069	  762.3	  572.1	 3381.0	...
1962070	  762.2	  571.9	 3379.0	...
1962071	  762.3	  571.0	 3379.0	...
1962072	  762.5	  570.1	 3379.0	...
1962073	  762.6	  569.5	 3379.0	...
1962074	  762.7	  569.7	 3379.0	...
1962075	  762.7	  569.9	 3378.0	...
1962076	  762.7	  569.9	 3378.0	...
1962077	  762.7	  570.0	 3377.0	...
1962078	  762.7	  570.2	 3377.0	...
1962079	  762.7	  570.7	 3376.0	...
1962080	  762.6	  571.2	 3375.0	...
1962081	  762.5	  571.6	 3375.0	...
1962082	  762.4	  571.6	 3376.0	...
1962083	  762.4	  571.4	 3377.0	...
1962084	  762.5	  571.4	 3377.0	...
1962085	  762.6	  571.4	 3375.0	...
1962086	  762.6	  571.4	 3373.0	...
1962087	  762.6	  570.8	 3372.0	...
1962088	  762.7	  570.3	 3371.0	...
1962089	  762.8	  569.9	 3368.0	...
1962090	  762.7	  570.0	 3364.0	...
1962091	  762.5	  570.4	 3362.0	...
1962092	  762.4	  570.8	 3363.0	...
1962093	  762.4	  571.1	 3363.0	...
1962094	  762.4	  570.6	 3364.0	...
1962095	  762.7	  570.2	 3365.0	...
1962096	  763.0	  569.8	 3367.0	...
1962097	  763.2	  569.8	 3365.0	...
1962098	  763.2	  569.6	 3363.0	...
1962099	  763.2	  569.3	 3360.0	...
1962100	  763.4	  569.1	 3358.0	...
1962101	  763.6	  569.2	 3359.0	...
1962102	  763.8	  569.4	 3360.0	...
1962103	  763.9	  569.5	 3361.0	...
1962104	  763.8	  569.5	 3362.0	...
1962105	  763.8	  569.4	 3363.0	...
1962106	  763.8	  569.3	 3365.0	...
1962107	  763.8	  569.4	 3365.0	...
1962108	  763.9	  569.5	 3364.0	...
1962109	  764.0	  569.8	 3363.0	...
1962110	  763.6	  570.0	 3360.0	...
1962111	  763.2	  570.1	 3357.0	...
1962112	  762.8	  570.1	 3353.0	...
1962113	  762.9	  570.1	 3353.0	...
1962114	  763.0	  570.1	 3353.0	...
1962115	  763.1	  570.1	 3353.0	...
1962116	  763.1	  570.1	 3354.0	...
1962117	  763.5	  570.1	 3356.0	...
1962118	  763.8	  570.0	 3355.0	...
1962119	  764.2	  569.9	 3354.0	...
1962120	  764.3	  569.7	 3354.0	...
1962121	  764.5	  569.4	 3354.0	...
1962122	  764.6	  569.3	 3351.0	...
1962123	  764.7	  569.4	 3348.0	...
1962124	  764.8	  569.6	 3345.0	...
1962125	  765.0	  569.7	 3346.0	...
1962126	  764.8	  569.9	 3346.0	...
1962127	  764.4	  570.0	 3344.0	...
1962128	  764.1	  570.1	 3341.0	...
1962129	  764.3	  570.1	 3341.0	...
1962130	  764.6	  570.3	 3344.0	...
1962131	  764.8	  570.4	 3347.0	...
1962132	  764.9	  570.6	 3347.0	...
1962133	  765.0	  570.4	 3346.0	...
1962134	  765.2	  570.3	 3343.0	...
1962135	  765.2	  570.1	 3339.0	...
1962136	  765.0	  570.5	 3337.0	...
1962137	  764.7	  570.9	 3338.0	...
1962138	  764.8	  571.1	 3339.0	...
1962139	  764.9	  570.8	 3338.0	...
1962140	  765.1	  570.2	 3338.0	...
1962141	  765.2	  569.7	 3338.0	...
1962142	  765.1	  569.3	 3337.0	...
1962143	  764.9	  569.3	 3337.0	...
1962144	  764.7	  569.3	 3335.0	...
1962145	  764.9	  569.1	 3335.0	...
1962146	  765.0	  568.8	 3332.0	...
1962147	  765.1	  568.8	 3330.0	...
1962148	  765.1	  569.1	 3328.0	...
1962149	  765.0	  569.7	 3328.0	...
1962150	  764.9	  570.1	 3329.0	...
1962151	  764.7	  569.9	 3330.0	...
1962152	  764.7	  569.5	 3330.0	...
1962153	  764.9	  569.1	 3330.0	...
1962154	  765.5	  569.1	 3330.0	...
1962155	  766.1	  569.0	 3331.0	...
1962156	  766.4	  569.0	 3331.0	...
1962157	  766.4	  569.0	 3331.0	...
1962158	  766.3	  568.9	 3330.0	...
1962159	  766.3	  568.8	 3329.0	...
1962160	  766.4	  568.9	 3329.0	...
1962161	  766.4	  569.1	 3332.0	...
1962162	  766.3	  569.2	 3335.0	...
1962163	  766.1	  568.9	 3336.0	...
1962164	  766.2	  568.6	 3336.0	...
1962165	  766.3	  568.5	 3337.0	...
1962166	  766.4	  568.6	 3338.0	...
1962167	  766.4	  568.7	 3337.0	...
1962168	  766.3	  568.7	 3335.0	...
1962169	  766.3	  568.5	 3332.0	...
1962170	  766.3	  568.3	 3330.0	...
1962171	  766.3	  568.3	 3326.0	...
1962172	  766.3	  568.5	 3324.0	...
1962173	  766.3	  569.0	 3324.0	...
1962174	  766.4	  569.5	 3328.0	...
1962175	  766.3	  569.7	 3332.0	...
1962176	  766.2	  569.8	 3333.0	...
1962177	  766.3	  569.7	 3333.0	...
1962178	  766.6	  569.6	 3333.0	...
1962179	  766.9	  569.4	 3333.0	...
1962180	  767.0	  569.4	 3336.0	...
1962181	  766.9	  569.5	 3341.0	...
1962182	  766.7	  569.5	 3346.0	...
1962183	  766.4	  569.6	 3347.0	...
1962184	  766.3	  569.3	 3346.0	...
1962185	  766.6	  568.9	 3346.0	...
1962186	  767.0	  568.4	 3346.0	...
1962187	  767.4	  568.3	 3343.0	...
1962188	  767.5	  568.2	 3339.0	...
1962189	  767.6	  568.2	 3336.0	...
1962190	  767.7	  568.1	 3334.0	...
1962191	  767.5	  568.1	 3332.0	...
1962192	  767.3	  568.5	 3332.0	...
1962193	  767.1	  568.9	 3332.0	...
1962194	  767.5	  569.3	 3332.0	...
1962195	  767.9	  569.4	 3333.0	...
1962196	  768.3	  569.6	 3333.0	...
1962197	  768.2	  569.6	 3333.0	...
1962198	  768.1	  569.7	 3332.0	...
1962199	  767.9	  569.9	 3330.0	...
1962200	  767.7	  570.0	 3328.0	...
1962201	  767.5	  570.0	 3326.0	...
1962202	  767.5	  569.9	 3325.0	...
1962203	  767.7	  570.0	 3323.0	...
1962204	  767.8	  570.1	 3323.0	...
1962205	  767.9	  569.9	 3323.0	...
1962206	  767.9	  569.6	 3323.0	...
1962207	  767.8	  569.3	 3326.0	...
1962208	  768.0	  569.4	 3329.0	...
1962209	  768.1	  569.4	 3332.0	...
1962210	  768.1	  569.3	 3330.0	...
1962211	  768.1	  569.3	 3329.0	...
1962212	  768.1	  569.5	 3330.0	...
1962213	  768.0	  569.7	 3331.0	...
1962214	  767.7	  569.8	 3333.0	...
1962215	  767.3	  569.8	 3333.0	...
1962216	  767.1	  569.7	 3332.0	...
1962217	  767.1	  569.8	 3331.0	...
1962218	  767.2	  569.8	 3331.0	...
1962219	  767.3	  569.8	 3331.0	...
1962220	  767.4	  569.9	 3331.0	...
1962221	  767.7	  569.9	 3330.0	...
1962222	  768.0	  569.8	 3331.0	...
1962223	  768.2	  569.8	 3332.0	...
1962224	  768.0	  569.9	 3333.0	...
1962225	  767.9	  570.0	 3333.0	...
1962226	  767.8	  570.1	 3334.0	...
1962227	  767.8	  570.1	 3333.0	...
1962228	  767.8	  570.2	 3332.0	...
1962229	  767.9	  570.1	 3331.0	...
1962230	  768.1	  570.0	 3331.0	...
1962231	  768.0	  569.9	 3331.0	...
1962232	  767.7	  570.0	 3331.0	...
1962233	  767.6	  570.0	 3332.0	...
1962234	  767.8	  570.1	 3331.0	...
MSG	1962235 0000 _ Number On
1962235	  768.0	  570.2	 3331.0	...
1962236	  768.0	  570.4	 3330.0	...
1962237	  767.9	  570.5	 3330.0	...
1962238	  767.8	  570.6	 3331.0	...
1962239	  767.6	  570.5	 3332.0	...
1962240	  767.8	  570.3	 3332.0	...
1962241	  767.8	  570.4	 3333.0	...
1962242	  767.9	  570.7	 3333.0	...
1962243	  767.8	  570.8	 3334.0	...
1962244	  767.8	  570.6	 3335.0	...
1962245	  767.7	  570.4	 3336.0	...
1962246	  767.8	  570.3	 3336.0	...
1962247	  767.9	  570.3	 3335.0	...
1962248	  767.9	  570.3	 3334.0	...
1962249	  767.9	  570.3	 3333.0	...
1962250	  767.8	  570.3	 3332.0	...
1962251	  767.8	  570.3	 3332.0	...
1962252	  767.8	  570.5	 3331.0	...
1962253	  767.8	  570.7	 3331.0	...
1962254	  767.7	  570.8	 3331.0	...
1962255	  767.6	  570.7	 3332.0	...
1962256	  767.7	  570.5	 3336.0	...
1962257	  767.9	  570.4	 3339.0	...
1962258	  768.0	  570.2	 3341.0	...
1962259	  767.8	  569.9	 3339.0	...
1962260	  767.7	  569.7	 3336.0	...
1962261	  767.7	  569.9	 3334.0	...
1962262	  767.8	  570.2	 3333.0	...
1962263	  767.9	  570.5	 3333.0	...
1962264	  768.0	  570.5	 3333.0	...
1962265	  768.1	  570.6	 3334.0	...
1962266	  768.2	  570.6	 3335.0	...
1962267	  768.2	  570.6	 3336.0	...
1962268	  768.1	  570.7	 3337.0	...
1962269	  767.9	  570.7	 3339.0	...
1962270	  767.7	  570.6	 3341.0	...
1962271	  767.7	  570.5	 3341.0	...
1962272	  768.0	  570.4	 3340.0	...
1962273	  768.1	  570.5	 3338.0	...
1962274	  768.0	  570.7	 3337.0	...
1962275	  767.9	  570.7	 3337.0	...
1962276	  767.9	  570.6	 3337.0	...
1962277	  767.8	  570.6	 3338.0	...
1962278	  767.8	  570.6	 3339.0	...
1962279	  767.7	  570.6	 3337.0	...
1962280	  767.7	  570.8	 3333.0	...
1962281	  767.7	  570.8	 3330.0	...
1962282	  768.0	  570.8	 3329.0	...
1962283	  768.3	  570.7	 3330.0	...
1962284	  768.6	  570.6	 3333.0	...
1962285	  768.7	  570.5	 3336.0	...
1962286	  768.7	  570.5	 3339.0	...
1962287	  768.4	  570.6	 3339.0	...
1962288	  768.2	  570.6	 3339.0	...
1962289	  767.9	  570.4	 3340.0	...
1962290	  767.8	  570.3	 3340.0	...
1962291	  768.0	  570.4	 3339.0	...
1962292	  768.1	  570.8	 3339.0	...
1962293	  768.3	  571.0	 3338.0	...
1962294	  768.3	  571.0	 3338.0	...
1962295	  768.3	  570.8	 3337.0	...
1962296	  768.3	  570.7	 3336.0	...
1962297	  768.3	  571.0	 3336.0	...
1962298	  768.3	  571.4	 3336.0	...
1962299	  768.1	  571.8	 3336.0	...
1962300	  768.0	  571.8	 3337.0	...
1962301	  767.9	  571.8	 3339.0	...
1962302	  767.9	  571.7	 3343.0	...
1962303	  768.0	  571.6	 3345.0	...
1962304	  768.0	  571.7	 3346.0	...
1962305	  768.1	  571.8	 3346.0	...
1962306	  768.2	  572.0	 3346.0	...
1962307	  768.3	  572.0	 3345.0	...
1962308	  768.3	  572.0	 3344.0	...
1962309	  768.3	  572.2	 3343.0	...
1962310	  768.3	  572.3	 3344.0	...
1962311	  768.3	  572.4	 3346.0	...
1962312	  768.3	  572.4	 3348.0	...
1962313	  768.3	  572.5	 3350.0	...
1962314	  768.2	  572.6	 3352.0	...
1962315	  768.1	  572.3	 3353.0	...
1962316	  768.0	  571.9	 3354.0	...
1962317	  767.9	  571.6	 3354.0	...
1962318	  767.8	  571.7	 3354.0	...
1962319	  767.8	  571.8	 3354.0	...
1962320	  767.8	  571.8	 3355.0	...
1962321	  767.9	  571.8	 3354.0	...
1962322	  767.9	  571.8	 3352.0	...
1962323	  767.8	  571.8	 3351.0	...
1962324	  767.7	  571.8	 3351.0	...
1962325	  767.6	  571.7	 3351.0	...
1962326	  767.5	  571.6	 3351.0	...
1962327	  767.5	  571.8	 3351.0	...
1962328	  767.5	  572.0	 3351.0	...
1962329	  767.7	  572.2	 3351.0	...
1962330	  767.8	  572.0	 3352.0	...
1962331	  767.9	  571.5	 3354.0	...
1962332	  767.8	  571.1	 3356.0	...
1962333	  767.8	  570.8	 3357.0	...
1962334	  767.7	  570.9	 3356.0	...
1962335	  767.6	  571.1	 3356.0	...
1962336	  767.5	  571.3	 3357.0	...
1962337	  767.5	  571.5	 3357.0	...
1962338	  767.6	  571.6	 3357.0	...
1962339	  767.8	  571.6	 3357.0	...
1962340	  767.8	  571.6	 3356.0	...
1962341	  767.7	  571.5	 3354.0	...
1962342	  767.5	  571.4	 3353.0	...
1962343	  767.5	  571.4	 3355.0	...
1962344	  767.4	  571.3	 3356.0	...
1962345	  767.2	  571.4	 3356.0	...
1962346	  767.0	  571.4	 3356.0	...
1962347	  767.3	  571.4	 3358.0	...
1962348	  767.7	  571.4	 3361.0	...
1962349	  768.0	  571.5	 3363.0	...
1962350	  767.7	  571.2	 3363.0	...
1962351	  767.8	  570.6	 3362.0	...
1962352	  768.1	  569.9	 3361.0	...
1962353	  768.1	  569.6	 3360.0	...
1962354	  767.9	  570.1	 3359.0	...
1962355	  767.6	  570.5	 3361.0	...
1962356	  767.6	  570.6	 3362.0	...
1962357	  767.6	  570.2	 3363.0	...
1962358	  767.7	  569.9	 3362.0	...
1962359	  767.8	  569.9	 3361.0	...
1962360	  767.9	  569.9	 3361.0	...
1962361	  767.8	  569.8	 3361.0	...
1962362	  767.8	  569.6	 3362.0	...
1962363	  767.8	  569.4	 3362.0	...
1962364	  767.7	  569.4	 3362.0	...
1962365	  767.5	  569.4	 3365.0	...
1962366	  767.4	  569.7	 3367.0	...
1962367	  767.4	  570.0	 3368.0	...
1962368	  767.6	  570.3	 3368.0	...
1962369	  767.8	  570.4	 3367.0	...
1962370	  768.0	  570.4	 3366.0	...
1962371	  768.1	  570.4	 3366.0	...
1962372	  768.2	  570.5	 3366.0	...
1962373	  767.8	  570.6	 3367.0	...
1962374	  767.2	  570.6	 3367.0	...
1962375	  766.8	  570.2	 3367.0	...
1962376	  766.9	  569.6	 3368.0	...
1962377	  767.1	  569.4	 3368.0	...
1962378	  767.3	  569.8	 3370.0	...
1962379	  767.6	  570.0	 3372.0	...
1962380	  767.6	  570.1	 3375.0	...
1962381	  767.4	  570.0	 3376.0	...
1962382	  767.4	  570.1	 3377.0	...
1962383	  767.6	  570.1	 3377.0	...
1962384	  768.0	  570.1	 3377.0	...
1962385	  768.1	  569.8	 3377.0	...
1962386	  767.7	  569.4	 3377.0	...
1962387	  767.2	  569.1	 3377.0	...
1962388	  766.8	  569.1	 3378.0	...
1962389	  767.1	  569.5	 3378.0	...
1962390	  767.5	  569.9	 3379.0	...
1962391	  767.5	  570.4	 3379.0	...
1962392	  767.2	  570.3	 3379.0	...
1962393	  766.9	  570.3	 3380.0	...
1962394	  767.0	  570.3	 3380.0	...
1962395	  767.2	  570.5	 3378.0	...
1962396	  767.3	  570.6	 3376.0	...
1962397	  767.3	  570.4	 3373.0	...
1962398	  767.3	  570.1	 3372.0	...
1962399	  767.2	  569.9	 3371.0	...
1962400	  767.2	  569.9	 3373.0	...
1962401	  767.3	  569.8	 3376.0	...
1962402	  767.5	  570.0	 3377.0	...
1962403	  767.6	  570.0	 3376.0	...
1962404	  767.6	  570.0	 3374.0	...
1962405	  767.5	  569.7	 3375.0	...
1962406	  767.4	  569.9	 3376.0	...
1962407	  767.4	  570.3	 3377.0	...
1962408	  767.4	  570.5	 3377.0	...
1962409	  767.6	  570.4	 3377.0	...
1962410	  767.7	  570.8	 3378.0	...
1962411	  767.9	  571.2	 3379.0	...
1962412	  767.9	  571.5	 3380.0	...
1962413	  767.8	  571.2	 3381.0	...
1962414	  767.5	  570.9	 3380.0	...
1962415	  767.3	  571.3	 3379.0	...
1962416	  767.1	  572.0	 3380.0	...
EFIX R   1962018	1962416	399	  766.1	  570.3	   3356
SSACC R  1962417
1962417	  767.0	  573.2	 3381.0	...
1962418	  766.9	  574.6	 3381.0	...
1962419	  766.9	  575.8	 3380.0	...
1962420	  767.0	  577.0	 3380.0	...
1962421	  767.0	  578.3	 3380.0	...
1962422	  766.4	  581.3	 3380.0	...
1962423	  765.2	  586.1	 3380.0	...
1962424	  763.2	  591.5	 3380.0	...
1962425	  761.0	  598.0	 3373.0	...
1962426	  757.9	  606.6	 3366.0	...
1962427	  754.3	  617.3	 3358.0	...
1962428	  749.9	  629.3	 3356.0	...
1962429	  745.4	  641.2	 3351.0	...
1962430	  740.6	  654.4	 3346.0	...
1962431	  735.6	  667.8	 3340.0	...
1962432	  730.4	  682.1	 3338.0	...
1962433	  725.8	  695.4	 3334.0	...
1962434	  721.4	  709.2	 3333.0	...
1962435	  717.9	  722.9	 3332.0	...
1962436	  714.9	  737.4	 3333.0	...
1962437	  712.8	  753.1	 3339.0	...
1962438	  712.1	  770.5	 3344.0	...
1962439	  712.2	  788.8	 3348.0	...
1962440	  713.3	  805.6	 3349.0	...
1962441	  714.1	  819.5	 3357.0	...
1962442	  714.9	  834.0	 3366.0	...
1962443	  715.1	  848.4	 3377.0	...
1962444	  715.7	  865.1	 3382.0	...
1962445	  716.1	  881.8	 3385.0	...
1962446	  717.3	  902.0	 3389.0	...
1962447	  718.3	  923.0	 3396.0	...
1962448	  719.1	  944.9	 3409.0	...
1962449	  718.7	  965.7	 3421.0	...
1962450	  717.9	  986.9	 3430.0	...
1962451	  716.4	 1007.2	 3435.0	...
1962452	  715.3	 1027.9	 3437.0	...
1962453	  713.8	 1048.8	 3442.0	...
1962454	  711.9	 1070.7	 3444.0	...
1962455	  709.1	 1092.9	 3446.0	...
1962456	  706.6	 1115.7	 3449.0	...
1962457	  704.7	 1138.7	 3452.0	...
1962458	  703.2	 1162.5	 3457.0	...
1962459	  701.7	 1185.2	 3460.0	...
1962460	  700.4	 1209.1	 3463.0	...
1962461	  699.5	 1233.0	 3461.0	...
1962462	  698.9	 1258.9	 3459.0	...
1962463	  698.7	 1284.6	 3467.0	...
1962464	  698.0	 1310.0	 3476.0	...
1962465	  698.3	 1334.1	 3486.0	...
1962466	  698.3	 1357.5	 3487.0	...
1962467	  699.0	 1381.5	 3487.0	...
1962468	  699.6	 1407.6	 3487.0	...
1962469	  700.9	 1436.0	 3486.0	...
1962470	  702.1	 1465.1	 3486.0	...
1962471	  703.4	 1493.8	 3486.0	...
1962472	  704.0	 1519.7	 3486.0	...
1962473	  704.4	 1543.3	 3487.0	...
1962474	  703.8	 1566.6	 3482.0	...
1962475	  702.4	 1592.7	 3477.0	...
1962476	  701.3	 1622.0	 3468.0	...
1962477	  701.4	 1655.0	 3458.0	...
1962478	  702.1	 1686.3	 3448.0	...
1962479	  702.9	 1715.7	 3446.0	...
1962480	  702.9	 1740.9	 3450.0	...
1962481	  703.0	 1766.2	 3454.0	...
1962482	  702.8	 1792.8	 3452.0	...
1962483	  702.4	 1820.8	 3450.0	...
1962484	  700.8	 1850.3	 3444.0	...
1962485	  698.9	 1881.8	 3431.0	...
1962486	  697.0	 1915.6	 3406.0	...
1962487	  696.6	 1952.4	 3379.0	...
1962488	  696.8	 1990.5	 3353.0	...
1962489	  696.9	 2028.0	 3331.0	...
1962490	  696.2	 2064.3	 3307.0	...
1962491	  695.0	 2099.7	 3276.0	...
1962492	  693.5	 2133.9	 3241.0	...
1962493	  691.6	 2172.5	 3211.0	...
1962494	  689.5	 2207.7	 3195.0	...
1962495	  688.2	 2240.0	 3195.0	...
1962496	  687.9	 2262.2	 3199.0	...
1962497	  687.1	 2283.4	 3199.0	...
1962498	  686.3	 2305.8	 3190.0	...
1962499	  685.2	 2330.4	 3181.0	...
1962500	  686.5	 2360.1	 3182.0	...
1962501	  688.7	 2393.3	 3186.0	...
SBLINK R 1962502
1962502	   .	   .	    0.0	...
1962503	   .	   .	    0.0	...
1962504	   .	   .	    0.0	...
1962505	   .	   .	    0.0	...
1962506	   .	   .	    0.0	...
1962507	   .	   .	    0.0	...
1962508	   .	   .	    0.0	...
1962509	   .	   .	    0.0	...
1962510	   .	   .	    0.0	...
1962511	   .	   .	    0.0	...
1962512	   .	   .	    0.0	...
1962513	   .	   .	    0.0	...
1962514	   .	   .	    0.0	...
1962515	   .	   .	    0.0	...
1962516	   .	   .	    0.0	...
1962517	   .	   .	    0.0	...
1962518	   .	   .	    0.0	...
1962519	   .	   .	    0.0	...
1962520	   .	   .	    0.0	...
1962521	   .	   .	    0.0	...
1962522	   .	   .	    0.0	...
1962523	   .	   .	    0.0	...
1962524	   .	   .	    0.0	...
1962525	   .	   .	    0.0	...
1962526	   .	   .	    0.0	...
1962527	   .	   .	    0.0	...
1962528	   .	   .	    0.0	...
1962529	   .	   .	    0.0	...
1962530	   .	   .	    0.0	...
1962531	   .	   .	    0.0	...
1962532	   .	   .	    0.0	...
1962533	   .	   .	    0.0	...
1962534	   .	   .	    0.0	...
1962535	   .	   .	    0.0	...
1962536	   .	   .	    0.0	...
1962537	   .	   .	    0.0	...
1962538	   .	   .	    0.0	...
1962539	   .	   .	    0.0	...
1962540	   .	   .	    0.0	...
MSG	1962541 0000 _ Number Off
1962541	   .	   .	    0.0	...
1962542	   .	   .	    0.0	...
1962543	   .	   .	    0.0	...
1962544	   .	   .	    0.0	...
1962545	   .	   .	    0.0	...
1962546	   .	   .	    0.0	...
1962547	   .	   .	    0.0	...
1962548	   .	   .	    0.0	...
1962549	   .	   .	    0.0	...
1962550	   .	   .	    0.0	...
1962551	   .	   .	    0.0	...
1962552	   .	   .	    0.0	...
1962553	   .	   .	    0.0	...
1962554	   .	   .	    0.0	...
1962555	   .	   .	    0.0	...
1962556	   .	   .	    0.0	...
1962557	   .	   .	    0.0	...
1962558	   .	   .	    0.0	...
1962559	   .	   .	    0.0	...
1962560	   .	   .	    0.0	...
1962561	   .	   .	    0.0	...
1962562	   .	   .	    0.0	...
1962563	   .	   .	    0.0	...
1962564	   .	   .	    0.0	...
1962565	   .	   .	    0.0	...
1962566	   .	   .	    0.0	...
1962567	   .	   .	    0.0	...
1962568	   .	   .	    0.0	...
1962569	   .	   .	    0.0	...
1962570	   .	   .	    0.0	...
1962571	   .	   .	    0.0	...
1962572	   .	   .	    0.0	...
1962573	   .	   .	    0.0	...
1962574	   .	   .	    0.0	...
1962575	   .	   .	    0.0	...
1962576	   .	   .	    0.0	...
1962577	   .	   .	    0.0	...
1962578	   .	   .	    0.0	...
1962579	   .	   .	    0.0	...
1962580	   .	   .	    0.0	...
1962581	   .	   .	    0.0	...
1962582	   .	   .	    0.0	...
1962583	   .	   .	    0.0	...
1962584	   .	   .	    0.0	...
1962585	   .	   .	    0.0	...
1962586	   .	   .	    0.0	...
1962587	   .	   .	    0.0	...
1962588	   .	   .	    0.0	...
1962589	   .	   .	    0.0	...
1962590	   .	   .	    0.0	...
1962591	   .	   .	    0.0	...
1962592	   .	   .	    0.0	...
1962593	   .	   .	    0.0	...
1962594	   .	   .	    0.0	...
1962595	   .	   .	    0.0	...
1962596	   .	   .	    0.0	...
1962597	   .	   .	    0.0	...
1962598	   .	   .	    0.0	...
1962599	   .	   .	    0.0	...
1962600	   .	   .	    0.0	...
1962601	   .	   .	    0.0	...
1962602	   .	   .	    0.0	...
1962603	   .	   .	    0.0	...
1962604	   .	   .	    0.0	...
1962605	   .	   .	    0.0	...
1962606	   .	   .	    0.0	...
1962607	   .	   .	    0.0	...
1962608	   .	   .	    0.0	...
1962609	   .	   .	    0.0	...
1962610	   .	   .	    0.0	...
1962611	   .	   .	    0.0	...
1962612	   .	   .	    0.0	...
1962613	   .	   .	    0.0	...
1962614	   .	   .	    0.0	...
1962615	   .	   .	    0.0	...
1962616	   .	   .	    0.0	...
1962617	   .	   .	    0.0	...
1962618	   .	   .	    0.0	...
1962619	   .	   .	    0.0	...
1962620	   .	   .	    0.0	...
1962621	   .	   .	    0.0	...
1962622	   .	   .	    0.0	...
1962623	   .	   .	    0.0	...
1962624	   .	   .	    0.0	...
1962625	   .	   .	    0.0	...
1962626	   .	   .	    0.0	...
1962627	   .	   .	    0.0	...
1962628	   .	   .	    0.0	...
1962629	   .	   .	    0.0	...
1962630	   .	   .	    0.0	...
1962631	   .	   .	    0.0	...
1962632	   .	   .	    0.0	...
1962633	   .	   .	    0.0	...
1962634	   .	   .	    0.0	...
1962635	   .	   .	    0.0	...
1962636	   .	   .	    0.0	...
1962637	   .	   .	    0.0	...
1962638	   .	   .	    0.0	...
1962639	   .	   .	    0.0	...
1962640	   .	   .	    0.0	...
1962641	   .	   .	    0.0	...
1962642	   .	   .	    0.0	...
1962643	   .	   .	    0.0	...
1962644	   .	   .	    0.0	...
1962645	   .	   .	    0.0	...
1962646	   .	   .	    0.0	...
1962647	   .	   .	    0.0	...
1962648	   .	   .	    0.0	...
1962649	   .	   .	    0.0	...
1962650	   .	   .	    0.0	...
1962651	   .	   .	    0.0	...
1962652	   .	   .	    0.0	...
1962653	   .	   .	    0.0	...
1962654	   .	   .	    0.0	...
1962655	   .	   .	    0.0	...
1962656	   .	   .	    0.0	...
1962657	   .	   .	    0.0	...
1962658	   .	   .	    0.0	...
1962659	   .	   .	    0.0	...
1962660	   .	   .	    0.0	...
1962661	   .	   .	    0.0	...
1962662	   .	   .	    0.0	...
1962663	   .	   .	    0.0	...
1962664	   .	   .	    0.0	...
1962665	   .	   .	    0.0	...
1962666	   .	   .	    0.0	...
1962667	   .	   .	    0.0	...
1962668	   .	   .	    0.0	...
1962669	   .	   .	    0.0	...
1962670	   .	   .	    0.0	...
1962671	   .	   .	    0.0	...
1962672	   .	   .	    0.0	...
1962673	   .	   .	    0.0	...
1962674	   .	   .	    0.0	...
1962675	   .	   .	    0.0	...
1962676	   .	   .	    0.0	...
1962677	   .	   .	    0.0	...
1962678	   .	   .	    0.0	...
1962679	   .	   .	    0.0	...
1962680	   .	   .	    0.0	...
1962681	   .	   .	    0.0	...
1962682	   .	   .	    0.0	...
1962683	   .	   .	    0.0	...
1962684	   .	   .	    0.0	...
1962685	   .	   .	    0.0	...
1962686	   .	   .	    0.0	...
1962687	   .	   .	    0.0	...
1962688	   .	   .	    0.0	...
1962689	   .	   .	    0.0	...
1962690	   .	   .	    0.0	...
1962691	   .	   .	    0.0	...
1962692	   .	   .	    0.0	...
1962693	   .	   .	    0.0	...
1962694	   .	   .	    0.0	...
1962695	   .	   .	    0.0	...
1962696	   .	   .	    0.0	...
1962697	   .	   .	    0.0	...
1962698	   .	   .	    0.0	...
1962699	   .	   .	    0.0	...
1962700	   .	   .	    0.0	...
1962701	   .	   .	    0.0	...
1962702	   .	   .	    0.0	...
1962703	   .	   .	    0.0	...
1962704	   .	   .	    0.0	...
1962705	   .	   .	    0.0	...
1962706	   .	   .	    0.0	...
1962707	   .	   .	    0.0	...
1962708	   .	   .	    0.0	...
1962709	   .	   .	    0.0	...
1962710	   .	   .	    0.0	...
1962711	   .	   .	    0.0	...
1962712	   .	   .	    0.0	...
1962713	   .	   .	    0.0	...
1962714	   .	   .	    0.0	...
1962715	   .	   .	    0.0	...
1962716	   .	   .	    0.0	...
1962717	   .	   .	    0.0	...
1962718	   .	   .	    0.0	...
1962719	   .	   .	    0.0	...
1962720	   .	   .	    0.0	...
1962721	   .	   .	    0.0	...
1962722	   .	   .	    0.0	...
1962723	   .	   .	    0.0	...
1962724	   .	   .	    0.0	...
1962725	   .	   .	    0.0	...
1962726	   .	   .	    0.0	...
1962727	   .	   .	    0.0	...
1962728	   .	   .	    0.0	...
1962729	   .	   .	    0.0	...
1962730	   .	   .	    0.0	...
1962731	   .	   .	    0.0	...
1962732	   .	   .	    0.0	...
1962733	   .	   .	    0.0	...
1962734	   .	   .	    0.0	...
1962735	   .	   .	    0.0	...
1962736	   .	   .	    0.0	...
1962737	   .	   .	    0.0	...
1962738	   .	   .	    0.0	...
1962739	   .	   .	    0.0	...
1962740	   .	   .	    0.0	...
1962741	   .	   .	    0.0	...
1962742	   .	   .	    0.0	...
1962743	   .	   .	    0.0	...
1962744	   .	   .	    0.0	...
1962745	   .	   .	    0.0	...
1962746	   .	   .	    0.0	...
1962747	   .	   .	    0.0	...
1962748	   .	   .	    0.0	...
1962749	   .	   .	    0.0	...
1962750	   .	   .	    0.0	...
1962751	   .	   .	    0.0	...
1962752	   .	   .	    0.0	...
1962753	   .	   .	    0.0	...
1962754	   .	   .	    0.0	...
1962755	   .	   .	    0.0	...
1962756	   .	   .	    0.0	...
1962757	   .	   .	    0.0	...
1962758	   .	   .	    0.0	...
1962759	   .	   .	    0.0	...
1962760	   .	   .	    0.0	...
1962761	   .	   .	    0.0	...
1962762	   .	   .	    0.0	...
1962763	   .	   .	    0.0	...
1962764	   .	   .	    0.0	...
1962765	   .	   .	    0.0	...
1962766	   .	   .	    0.0	...
1962767	   .	   .	    0.0	...
1962768	   .	   .	    0.0	...
1962769	   .	   .	    0.0	...
1962770	   .	   .	    0.0	...
1962771	   .	   .	    0.0	...
1962772	   .	   .	    0.0	...
1962773	   .	   .	    0.0	...
1962774	   .	   .	    0.0	...
1962775	   .	   .	    0.0	...
1962776	   .	   .	    0.0	...
1962777	   .	   .	    0.0	...
1962778	   .	   .	    0.0	...
1962779	   .	   .	    0.0	...
1962780	   .	   .	    0.0	...
1962781	   .	   .	    0.0	...
1962782	   .	   .	    0.0	...
1962783	   .	   .	    0.0	...
1962784	   .	   .	    0.0	...
1962785	   .	   .	    0.0	...
1962786	   .	   .	    0.0	...
1962787	   .	   .	    0.0	...
1962788	   .	   .	    0.0	...
1962789	   .	   .	    0.0	...
1962790	   .	   .	    0.0	...
1962791	   .	   .	    0.0	...
1962792	   .	   .	    0.0	...
1962793	   .	   .	    0.0	...
1962794	   .	   .	    0.0	...
1962795	   .	   .	    0.0	...
1962796	   .	   .	    0.0	...
1962797	   .	   .	    0.0	...
1962798	   .	   .	    0.0	...
1962799	   .	   .	    0.0	...
1962800	   .	   .	    0.0	...
1962801	   .	   .	    0.0	...
1962802	   .	   .	    0.0	...
1962803	   .	   .	    0.0	...
1962804	   .	   .	    0.0	...
1962805	   .	   .	    0.0	...
1962806	   .	   .	    0.0	...
1962807	   .	   .	    0.0	...
1962808	   .	   .	    0.0	...
1962809	   .	   .	    0.0	...
1962810	   .	   .	    0.0	...
1962811	   .	   .	    0.0	...
1962812	   .	   .	    0.0	...
1962813	   .	   .	    0.0	...
1962814	   .	   .	    0.0	...
1962815	   .	   .	    0.0	...
1962816	   .	   .	    0.0	...
1962817	   .	   .	    0.0	...
1962818	   .	   .	    0.0	...
1962819	   .	   .	    0.0	...
1962820	   .	   .	    0.0	...
1962821	   .	   .	    0.0	...
1962822	   .	   .	    0.0	...
1962823	   .	   .	    0.0	...
1962824	   .	   .	    0.0	...
1962825	   .	   .	    0.0	...
1962826	   .	   .	    0.0	...
1962827	   .	   .	    0.0	...
1962828	   .	   .	    0.0	...
1962829	   .	   .	    0.0	...
1962830	   .	   .	    0.0	...
1962831	   .	   .	    0.0	...
1962832	   .	   .	    0.0	...
1962833	   .	   .	    0.0	...
1962834	   .	   .	    0.0	...
1962835	   .	   .	    0.0	...
1962836	   .	   .	    0.0	...
1962837	   .	   .	    0.0	...
1962838	   .	   .	    0.0	...
1962839	   .	   .	    0.0	...
1962840	   .	   .	    0.0	...
1962841	   .	   .	    0.0	...
1962842	   .	   .	    0.0	...
1962843	   .	   .	    0.0	...
1962844	   .	   .	    0.0	...
1962845	   .	   .	    0.0	...
1962846	   .	   .	    0.0	...
1962847	   .	   .	    0.0	...
1962848	   .	   .	    0.0	...
1962849	   .	   .	    0.0	...
1962850	   .	   .	    0.0	...
1962851	   .	   .	    0.0	...
1962852	   .	   .	    0.0	...
1962853	   .	   .	    0.0	...
1962854	   .	   .	    0.0	...
1962855	   .	   .	    0.0	...
1962856	   .	   .	    0.0	...
1962857	   .	   .	    0.0	...
1962858	   .	   .	    0.0	...
1962859	   .	   .	    0.0	...
1962860	   .	   .	    0.0	...
1962861	   .	   .	    0.0	...
1962862	   .	   .	    0.0	...
1962863	   .	   .	    0.0	...
1962864	   .	   .	    0.0	...
1962865	   .	   .	    0.0	...
1962866	   .	   .	    0.0	...
1962867	   .	   .	    0.0	...
1962868	   .	   .	    0.0	...
1962869	   .	   .	    0.0	...
1962870	   .	   .	    0.0	...
1962871	   .	   .	    0.0	...
1962872	   .	   .	    0.0	...
1962873	   .	   .	    0.0	...
1962874	   .	   .	    0.0	...
1962875	   .	   .	    0.0	...
1962876	   .	   .	    0.0	...
1962877	   .	   .	    0.0	...
1962878	   .	   .	    0.0	...
1962879	   .	   .	    0.0	...
1962880	   .	   .	    0.0	...
1962881	   .	   .	    0.0	...
1962882	   .	   .	    0.0	...
1962883	   .	   .	    0.0	...
1962884	   .	   .	    0.0	...
1962885	   .	   .	    0.0	...
1962886	   .	   .	    0.0	...
1962887	   .	   .	    0.0	...
1962888	   .	   .	    0.0	...
1962889	   .	   .	    0.0	...
1962890	   .	   .	    0.0	...
1962891	   .	   .	    0.0	...
1962892	   .	   .	    0.0	...
1962893	   .	   .	    0.0	...
1962894	   .	   .	    0.0	...
1962895	   .	   .	    0.0	...
1962896	   .	   .	    0.0	...
1962897	   .	   .	    0.0	...
1962898	   .	   .	    0.0	...
1962899	   .	   .	    0.0	...
1962900	   .	   .	    0.0	...
1962901	   .	   .	    0.0	...
1962902	   .	   .	    0.0	...
1962903	   .	   .	    0.0	...
1962904	   .	   .	    0.0	...
1962905	   .	   .	    0.0	...
1962906	   .	   .	    0.0	...
1962907	   .	   .	    0.0	...
1962908	   .	   .	    0.0	...
1962909	   .	   .	    0.0	...
1962910	   .	   .	    0.0	...
1962911	   .	   .	    0.0	...
1962912	   .	   .	    0.0	...
1962913	   .	   .	    0.0	...
1962914	   .	   .	    0.0	...
1962915	   .	   .	    0.0	...
1962916	   .	   .	    0.0	...
1962917	   .	   .	    0.0	...
1962918	   .	   .	    0.0	...
1962919	   .	   .	    0.0	...
1962920	   .	   .	    0.0	...
1962921	   .	   .	    0.0	...
1962922	   .	   .	    0.0	...
1962923	   .	   .	    0.0	...
1962924	   .	   .	    0.0	...
1962925	   .	   .	    0.0	...
1962926	   .	   .	    0.0	...
1962927	   .	   .	    0.0	...
1962928	   .	   .	    0.0	...
1962929	   .	   .	    0.0	...
1962930	   .	   .	    0.0	...
1962931	   .	   .	    0.0	...
1962932	   .	   .	    0.0	...
1962933	   .	   .	    0.0	...
1962934	   .	   .	    0.0	...
1962935	   .	   .	    0.0	...
1962936	   .	   .	    0.0	...
1962937	   .	   .	    0.0	...
1962938	   .	   .	    0.0	...
1962939	   .	   .	    0.0	...
1962940	   .	   .	    0.0	...
1962941	   .	   .	    0.0	...
1962942	   .	   .	    0.0	...
1962943	   .	   .	    0.0	...
1962944	   .	   .	    0.0	...
1962945	   .	   .	    0.0	...
1962946	   .	   .	    0.0	...
1962947	   .	   .	    0.0	...
1962948	   .	   .	    0.0	...
1962949	   .	   .	    0.0	...
1962950	   .	   .	    0.0	...
1962951	   .	   .	    0.0	...
1962952	   .	   .	    0.0	...
1962953	   .	   .	    0.0	...
1962954	   .	   .	    0.0	...
1962955	   .	   .	    0.0	...
1962956	   .	   .	    0.0	...
1962957	   .	   .	    0.0	...
1962958	   .	   .	    0.0	...
1962959	   .	   .	    0.0	...
1962960	   .	   .	    0.0	...
1962961	   .	   .	    0.0	...
1962962	   .	   .	    0.0	...
1962963	   .	   .	    0.0	...
1962964	   .	   .	    0.0	...
1962965	   .	   .	    0.0	...
1962966	   .	   .	    0.0	...
1962967	   .	   .	    0.0	...
1962968	   .	   .	    0.0	...
1962969	   .	   .	    0.0	...
1962970	   .	   .	    0.0	...
1962971	   .	   .	    0.0	...
1962972	   .	   .	    0.0	...
1962973	   .	   .	    0.0	...
1962974	   .	   .	    0.0	...
1962975	   .	   .	    0.0	...
1962976	   .	   .	    0.0	...
1962977	   .	   .	    0.0	...
1962978	   .	   .	    0.0	...
1962979	   .	   .	    0.0	...
1962980	   .	   .	    0.0	...
1962981	   .	   .	    0.0	...
1962982	   .	   .	    0.0	...
1962983	   .	   .	    0.0	...
1962984	   .	   .	    0.0	...
1962985	   .	   .	    0.0	...
1962986	   .	   .	    0.0	...
1962987	   .	   .	    0.0	...
1962988	   .	   .	    0.0	...
1962989	   .	   .	    0.0	...
1962990	   .	   .	    0.0	...
1962991	   .	   .	    0.0	...
1962992	   .	   .	    0.0	...
1962993	   .	   .	    0.0	...
1962994	   .	   .	    0.0	...
1962995	   .	   .	    0.0	...
1962996	   .	   .	    0.0	...
1962997	   .	   .	    0.0	...
1962998	   .	   .	    0.0	...
1962999	   .	   .	    0.0	...
1963000	   .	   .	    0.0	...
1963001	   .	   .	    0.0	...
1963002	   .	   .	    0.0	...
1963003	   .	   .	    0.0	...
1963004	   .	   .	    0.0	...
1963005	   .	   .	    0.0	...
1963006	   .	   .	    0.0	...
1963007	   .	   .	    0.0	...
1963008	   .	   .	    0.0	...
1963009	   .	   .	    0.0	...
1963010	   .	   .	    0.0	...
1963011	   .	   .	    0.0	...
1963012	   .	   .	    0.0	...
1963013	   .	   .	    0.0	...
1963014	   .	   .	    0.0	...
1963015	   .	   .	    0.0	...
1963016	   .	   .	    0.0	...
1963017	   .	   .	    0.0	...
1963018	   .	   .	    0.0	...
1963019	   .	   .	    0.0	...
1963020	   .	   .	    0.0	...
1963021	   .	   .	    0.0	...
1963022	   .	   .	    0.0	...
1963023	   .	   .	    0.0	...
1963024	   .	   .	    0.0	...
1963025	   .	   .	    0.0	...
1963026	   .	   .	    0.0	...
1963027	   .	   .	    0.0	...
1963028	   .	   .	    0.0	...
1963029	   .	   .	    0.0	...
1963030	   .	   .	    0.0	...
1963031	   .	   .	    0.0	...
1963032	   .	   .	    0.0	...
1963033	   .	   .	    0.0	...
1963034	   .	   .	    0.0	...
1963035	   .	   .	    0.0	...
1963036	   .	   .	    0.0	...
1963037	   .	   .	    0.0	...
1963038	   .	   .	    0.0	...
1963039	   .	   .	    0.0	...
1963040	   .	   .	    0.0	...
1963041	   .	   .	    0.0	...
1963042	   .	   .	    0.0	...
1963043	   .	   .	    0.0	...
1963044	   .	   .	    0.0	...
1963045	   .	   .	    0.0	...
1963046	   .	   .	    0.0	...
1963047	   .	   .	    0.0	...
1963048	   .	   .	    0.0	...
1963049	   .	   .	    0.0	...
1963050	   .	   .	    0.0	...
1963051	   .	   .	    0.0	...
1963052	   .	   .	    0.0	...
1963053	   .	   .	    0.0	...
1963054	   .	   .	    0.0	...
1963055	   .	   .	    0.0	...
1963056	   .	   .	    0.0	...
1963057	   .	   .	    0.0	...
1963058	   .	   .	    0.0	...
1963059	   .	   .	    0.0	...
1963060	   .	   .	    0.0	...
1963061	   .	   .	    0.0	...
1963062	   .	   .	    0.0	...
1963063	   .	   .	    0.0	...
1963064	   .	   .	    0.0	...
1963065	   .	   .	    0.0	...
1963066	   .	   .	    0.0	...
1963067	   .	   .	    0.0	...
1963068	   .	   .	    0.0	...
1963069	   .	   .	    0.0	...
1963070	   .	   .	    0.0	...
1963071	   .	   .	    0.0	...
1963072	   .	   .	    0.0	...
1963073	   .	   .	    0.0	...
1963074	   .	   .	    0.0	...
1963075	   .	   .	    0.0	...
1963076	   .	   .	    0.0	...
1963077	   .	   .	    0.0	...
1963078	   .	   .	    0.0	...
1963079	   .	   .	    0.0	...
1963080	   .	   .	    0.0	...
1963081	   .	   .	    0.0	...
1963082	   .	   .	    0.0	...
1963083	   .	   .	    0.0	...
EBLINK R 1962502	1963083	582
1963084	 1555.2	 1213.4	  152.0	...
1963085	 1555.2	 1213.4	  152.0	...
1963086	 1564.1	 1203.6	  154.0	...
1963087	 1571.3	 1181.8	  160.0	...
1963088	 1578.5	 1160.0	  172.0	...
1963089	 1579.6	 1143.3	  188.0	...
1963090	 1587.4	 1129.3	  205.0	...
1963091	 1597.3	 1108.5	  227.0	...
1963092	 1604.9	 1084.9	  248.0	...
1963093	 1606.3	 1064.3	  269.0	...
1963094	 1603.6	 1040.2	  277.0	...
1963095	 1092.3	 1101.4	  279.0	...
1963096	  609.7	 1134.6	  276.0	...
1963097	  162.5	 1135.7	  288.0	...
1963098	  166.0	 1123.0	  317.0	...
1963099	  170.5	 1110.4	  359.0	...
1963100	  175.1	 1097.3	  395.0	...
1963101	  177.0	 1084.6	  439.0	...
1963102	  565.9	 1053.6	  563.0	...
1963103	  976.6	 1004.6	  679.0	...
1963104	 1404.4	  931.1	  833.0	...
1963105	 1400.0	  927.0	  893.0	...
1963106	 1395.6	  922.9	  954.0	...
1963107	 1395.6	  922.9	  954.0	...
1963108	 1395.6	  922.9	  954.0	...
1963109	  810.4	  909.6	 2606.0	...
1963110	  810.4	  909.6	 2606.0	...
1963111	  810.4	  909.6	 2606.0	...
1963112	  807.1	  895.6	 2663.0	...
1963113	  803.8	  872.8	 2754.0	...
1963114	  800.2	  844.2	 2854.0	...
1963115	  799.7	  825.5	 2907.0	...
1963116	  799.2	  811.9	 2937.0	...
1963117	  796.8	  803.5	 2963.0	...
1963118	  794.0	  793.4	 2997.0	...
1963119	  791.2	  783.1	 3040.0	...
1963120	  790.4	  768.6	 3089.0	...
1963121	  790.1	  759.9	 3121.0	...
1963122	  789.5	  745.0	 3161.0	...
1963123	  790.7	  734.1	 3192.0	...
1963124	  792.0	  720.7	 3233.0	...
1963125	  794.0	  717.3	 3253.0	...
1963126	  794.3	  709.8	 3289.0	...
1963127	  794.2	  701.5	 3331.0	...
1963128	  793.5	  690.6	 3371.0	...
1963129	  793.0	  681.2	 3405.0	...
1963130	  793.6	  673.1	 3433.0	...
1963131	  794.5	  664.5	 3458.0	...
1963132	  796.2	  657.9	 3476.0	...
1963133	  797.2	  651.2	 3491.0	...
1963134	  798.0	  646.3	 3501.0	...
1963135	  798.2	  643.0	 3510.0	...
1963136	  798.8	  640.2	 3518.0	...
1963137	  799.4	  638.8	 3527.0	...
1963138	  800.6	  639.6	 3530.0	...
ESACC R  1962417	1963138	722	  767.0	  573.2	  800.6	  639.6	   1.58	   3270
SFIX R   1963139
1963139	  801.3	  641.9	 3528.0	...
1963140	  802.3	  645.3	 3526.0	...
1963141	  802.5	  646.5	 3536.0	...
1963142	  802.5	  646.5	 3550.0	...
1963143	  802.3	  644.3	 3566.0	...
1963144	  802.0	  642.1	 3573.0	...
1963145	  801.8	  640.6	 3575.0	...
1963146	  802.0	  640.1	 3576.0	...
1963147	  802.3	  639.7	 3576.0	...
1963148	  802.6	  639.7	 3575.0	...
1963149	  802.5	  639.8	 3575.0	...
1963150	  802.4	  640.2	 3579.0	...
1963151	  802.3	  640.7	 3583.0	...
1963152	  802.4	  641.5	 3588.0	...
1963153	  802.9	  641.8	 3590.0	...
1963154	  803.4	  641.9	 3593.0	...
1963155	  803.6	  641.8	 3596.0	...
1963156	  803.6	  641.6	 3596.0	...
1963157	  803.8	  641.5	 3598.0	...
1963158	  804.1	  641.4	 3600.0	...
1963159	  804.3	  641.4	 3602.0	...
1963160	  804.4	  641.6	 3603.0	...
1963161	  804.6	  641.7	 3605.0	...
1963162	  804.9	  641.6	 3608.0	...
1963163	  805.1	  641.4	 3608.0	...
1963164	  805.1	  641.1	 3609.0	...
1963165	  805.1	  641.1	 3609.0	...
1963166	  805.2	  641.7	 3608.0	...
1963167	  805.2	  642.3	 3610.0	...
1963168	  805.1	  642.4	 3614.0	...
1963169	  805.1	  642.0	 3617.0	...
1963170	  805.7	  641.6	 3617.0	...
1963171	  806.3	  641.6	 3617.0	...
1963172	  806.7	  641.5	 3617.0	...
1963173	  806.6	  641.4	 3618.0	...
1963174	  806.3	  641.1	 3620.0	...
1963175	  806.2	  640.8	 3624.0	...
1963176	  806.5	  640.4	 3627.0	...
1963177	  806.9	  639.9	 3628.0	...
1963178	  807.2	  639.4	 3628.0	...
1963179	  806.9	  638.7	 3627.0	...
1963180	  806.7	  638.5	 3627.0	...
1963181	  806.5	  638.0	 3626.0	...
1963182	  806.5	  637.7	 3627.0	...
1963183	  806.5	  637.5	 3627.0	...
1963184	  806.5	  637.5	 3628.0	...
1963185	  806.4	  637.5	 3629.0	...
1963186	  806.3	  637.5	 3630.0	...
1963187	  806.2	  637.1	 3630.0	...
1963188	  806.1	  636.7	 3630.0	...
1963189	  806.0	  636.3	 3629.0	...
1963190	  806.0	  636.3	 3632.0	...
1963191	  805.9	  636.4	 3637.0	...
1963192	  805.8	  636.6	 3643.0	...
1963193	  806.2	  636.6	 3647.0	...
1963194	  806.7	  636.5	 3647.0	...
1963195	  807.2	  636.5	 3646.0	...
1963196	  807.3	  636.4	 3645.0	...
1963197	  807.3	  636.4	 3645.0	...
1963198	  807.4	  636.4	 3646.0	...
1963199	  807.3	  636.6	 3649.0	...
1963200	  807.2	  636.7	 3653.0	...
1963201	  807.1	  636.9	 3656.0	...
1963202	  807.0	  637.0	 3658.0	...
1963203	  806.9	  637.2	 3659.0	...
1963204	  806.7	  637.4	 3659.0	...
1963205	  806.6	  637.4	 3660.0	...
1963206	  806.7	  637.2	 3661.0	...
1963207	  806.4	  637.5	 3663.0	...
1963208	  806.2	  637.8	 3668.0	...
1963209	  806.1	  638.0	 3673.0	...
1963210	  806.2	  637.8	 3675.0	...
1963211	  806.5	  637.8	 3674.0	...
1963212	  806.6	  638.0	 3672.0	...
1963213	  806.7	  638.2	 3673.0	...
1963214	  806.5	  638.3	 3673.0	...
1963215	  806.3	  637.8	 3673.0	...
1963216	  806.0	  637.4	 3673.0	...
1963217	  805.9	  636.9	 3676.0	...
1963218	  805.7	  636.5	 3679.0	...
1963219	  805.8	  636.1	 3683.0	...
1963220	  806.0	  635.6	 3683.0	...
1963221	  806.3	  635.5	 3685.0	...
1963222	  806.2	  635.4	 3686.0	...
1963223	  805.9	  635.4	 3687.0	...
1963224	  805.6	  635.5	 3687.0	...
1963225	  805.5	  635.7	 3687.0	...
1963226	  805.5	  635.8	 3688.0	...
1963227	  805.4	  635.5	 3688.0	...
1963228	  805.4	  635.0	 3689.0	...
1963229	  805.5	  634.7	 3692.0	...
1963230	  805.5	  634.9	 3695.0	...
1963231	  805.5	  635.1	 3697.0	...
1963232	  805.5	  635.1	 3698.0	...
1963233	  805.5	  635.0	 3698.0	...
1963234	  805.5	  634.7	 3699.0	...
1963235	  805.6	  634.7	 3700.0	...
1963236	  805.6	  635.0	 3702.0	...
1963237	  805.6	  635.3	 3703.0	...
1963238	  805.6	  635.3	 3705.0	...
1963239	  805.8	  635.1	 3705.0	...
1963240	  805.9	  635.0	 3704.0	...
1963241	  806.0	  635.1	 3704.0	...
1963242	  806.0	  634.8	 3705.0	...
1963243	  805.9	  634.4	 3706.0	...
1963244	  805.8	  633.7	 3707.0	...
1963245	  805.7	  633.3	 3708.0	...
1963246	  805.6	  632.8	 3709.0	...
1963247	  805.6	  632.7	 3709.0	...
1963248	  805.7	  632.7	 3709.0	...
1963249	  805.6	  632.9	 3709.0	...
1963250	  805.4	  632.8	 3711.0	...
1963251	  805.2	  632.7	 3713.0	...
1963252	  805.1	  632.5	 3717.0	...
1963253	  805.4	  632.5	 3719.0	...
1963254	  805.8	  632.6	 3721.0	...
1963255	  806.2	  632.7	 3721.0	...
1963256	  806.2	  633.1	 3720.0	...
1963257	  806.3	  633.5	 3718.0	...
1963258	  806.3	  633.7	 3717.0	...
1963259	  806.0	  633.6	 3721.0	...
1963260	  805.8	  633.6	 3725.0	...
1963261	  805.7	  633.4	 3731.0	...
1963262	  805.9	  633.2	 3732.0	...
1963263	  805.7	  633.0	 3732.0	...
1963264	  805.3	  632.8	 3731.0	...
1963265	  805.0	  632.8	 3731.0	...
1963266	  805.0	  632.5	 3733.0	...
1963267	  805.0	  632.1	 3735.0	...
1963268	  804.9	  631.9	 3737.0	...
1963269	  804.8	  632.0	 3737.0	...
1963270	  804.7	  632.2	 3737.0	...
1963271	  804.6	  632.2	 3736.0	...
1963272	  804.6	  632.1	 3736.0	...
1963273	  804.6	  632.0	 3736.0	...
1963274	  804.7	  631.8	 3737.0	...
1963275	  804.7	  631.8	 3738.0	...
1963276	  804.7	  631.9	 3738.0	...
1963277	  804.7	  631.9	 3737.0	...
1963278	  804.6	  631.8	 3742.0	...
1963279	  804.4	  632.0	 3746.0	...
1963280	  804.2	  632.2	 3749.0	...
1963281	  804.0	  632.4	 3746.0	...
1963282	  804.0	  632.1	 3747.0	...
1963283	  804.0	  631.9	 3751.0	...
1963284	  804.1	  631.8	 3754.0	...
1963285	  804.0	  631.9	 3754.0	...
1963286	  804.0	  631.9	 3755.0	...
1963287	  804.0	  631.6	 3756.0	...
1963288	  803.9	  631.4	 3760.0	...
1963289	  803.6	  631.4	 3763.0	...
1963290	  803.3	  631.6	 3764.0	...
1963291	  803.2	  631.5	 3762.0	...
1963292	  803.4	  631.1	 3761.0	...
1963293	  803.5	  630.8	 3763.0	...
1963294	  803.6	  630.8	 3766.0	...
1963295	  803.4	  630.9	 3766.0	...
1963296	  803.1	  630.9	 3764.0	...
1963297	  803.0	  630.8	 3761.0	...
1963298	  803.0	  631.2	 3761.0	...
1963299	  803.1	  631.6	 3762.0	...
1963300	  803.1	  632.0	 3767.0	...
1963301	  803.1	  631.7	 3771.0	...
1963302	  803.3	  631.4	 3774.0	...
1963303	  803.4	  631.1	 3775.0	...
1963304	  803.5	  631.0	 3776.0	...
1963305	  803.4	  630.9	 3777.0	...
1963306	  803.4	  630.9	 3779.0	...
1963307	  803.3	  631.0	 3780.0	...
1963308	  803.7	  631.2	 3780.0	...
1963309	  804.2	  631.4	 3779.0	...
1963310	  804.3	  631.6	 3779.0	...
1963311	  804.0	  631.8	 3782.0	...
1963312	  803.7	  632.0	 3785.0	...
1963313	  803.5	  632.0	 3789.0	...
1963314	  803.4	  631.5	 3790.0	...
1963315	  803.1	  630.4	 3789.0	...
1963316	  802.4	  629.4	 3788.0	...
1963317	  801.8	  628.9	 3787.0	...
1963318	  801.6	  629.0	 3789.0	...
1963319	  802.2	  629.9	 3791.0	...
1963320	  802.9	  630.7	 3793.0	...
1963321	  803.3	  630.9	 3795.0	...
1963322	  803.2	  630.2	 3797.0	...
1963323	  803.1	  629.6	 3800.0	...
1963324	  803.2	  630.2	 3800.0	...
1963325	  803.5	  630.8	 3799.0	...
1963326	  803.8	  631.4	 3799.0	...
1963327	  803.8	  631.3	 3799.0	...
1963328	  803.0	  631.3	 3800.0	...
1963329	  802.1	  631.3	 3801.0	...
1963330	  801.7	  630.8	 3802.0	...
1963331	  801.8	  630.3	 3803.0	...
1963332	  801.8	  630.1	 3803.0	...
1963333	  801.8	  630.4	 3804.0	...
1963334	  801.7	  630.8	 3804.0	...
1963335	  801.6	  631.0	 3806.0	...
1963336	  801.6	  631.2	 3811.0	...
1963337	  801.6	  631.2	 3816.0	...
1963338	  801.8	  631.2	 3817.0	...
1963339	  801.9	  631.3	 3814.0	...
1963340	  802.1	  631.4	 3812.0	...
1963341	  802.0	  631.5	 3814.0	...
1963342	  801.9	  631.5	 3815.0	...
1963343	  801.9	  631.5	 3815.0	...
1963344	  802.0	  631.5	 3814.0	...
1963345	  802.0	  631.7	 3813.0	...
1963346	  802.0	  631.9	 3813.0	...
1963347	  801.7	  632.1	 3813.0	...
1963348	  801.4	  632.1	 3813.0	...
1963349	  801.0	  632.1	 3815.0	...
1963350	  800.9	  631.5	 3816.0	...
1963351	  800.9	  630.9	 3815.0	...
1963352	  801.0	  630.5	 3814.0	...
1963353	  801.2	  630.7	 3817.0	...
1963354	  801.2	  630.9	 3820.0	...
1963355	  801.4	  630.7	 3823.0	...
1963356	  801.7	  630.5	 3823.0	...
1963357	  801.4	  630.6	 3825.0	...
1963358	  800.8	  630.8	 3827.0	...
1963359	  800.2	  631.0	 3829.0	...
1963360	  800.2	  631.0	 3830.0	...
1963361	  800.2	  631.0	 3830.0	...
1963362	  800.4	  631.0	 3830.0	...
1963363	  800.6	  630.8	 3828.0	...
1963364	  800.7	  630.6	 3826.0	...
1963365	  800.8	  630.4	 3824.0	...
1963366	  800.9	  630.3	 3823.0	...
1963367	  800.8	  630.3	 3823.0	...
1963368	  800.6	  630.5	 3824.0	...
1963369	  800.5	  630.6	 3825.0	...
1963370	  800.6	  630.5	 3827.0	...
1963371	  800.5	  630.4	 3828.0	...
1963372	  800.4	  630.3	 3830.0	...
1963373	  800.3	  630.3	 3830.0	...
1963374	  800.4	  630.1	 3830.0	...
1963375	  800.6	  630.0	 3830.0	...
1963376	  800.7	  630.0	 3830.0	...
1963377	  800.8	  630.2	 3830.0	...
1963378	  800.9	  630.4	 3830.0	...
1963379	  800.8	  630.3	 3829.0	...
1963380	  800.6	  630.3	 3829.0	...
1963381	  800.4	  630.3	 3830.0	...
1963382	  800.3	  630.0	 3830.0	...
1963383	  800.2	  629.8	 3830.0	...
1963384	  800.1	  630.1	 3829.0	...
1963385	  800.1	  630.6	 3829.0	...
1963386	  800.2	  630.3	 3830.0	...
1963387	  800.2	  629.6	 3833.0	...
1963388	  800.1	  628.6	 3834.0	...
1963389	  800.1	  628.6	 3835.0	...
1963390	  800.0	  628.6	 3834.0	...
1963391	  800.1	  628.7	 3834.0	...
1963392	  800.0	  628.8	 3832.0	...
1963393	  800.0	  628.7	 3831.0	...
1963394	  799.9	  628.7	 3829.0	...
1963395	  800.0	  628.6	 3828.0	...
1963396	  800.1	  628.6	 3827.0	...
1963397	  800.2	  628.8	 3829.0	...
1963398	  800.2	  628.8	 3831.0	...
1963399	  800.1	  628.9	 3833.0	...
1963400	  799.6	  629.5	 3830.0	...
1963401	  799.2	  630.2	 3827.0	...
1963402	  798.8	  630.6	 3825.0	...
1963403	  798.8	  630.4	 3829.0	...
1963404	  798.9	  630.2	 3833.0	...
1963405	  798.9	  630.2	 3837.0	...
1963406	  798.9	  630.2	 3838.0	...
1963407	  798.9	  630.3	 3838.0	...
1963408	  798.8	  630.3	 3835.0	...
1963409	  798.7	  630.6	 3832.0	...
1963410	  798.5	  631.0	 3830.0	...
1963411	  798.5	  631.4	 3830.0	...
1963412	  798.6	  631.7	 3830.0	...
1963413	  798.7	  631.6	 3830.0	...
1963414	  798.9	  631.6	 3831.0	...
1963415	  798.9	  631.6	 3830.0	...
1963416	  798.9	  631.6	 3829.0	...
1963417	  799.0	  631.5	 3828.0	...
1963418	  799.1	  631.4	 3827.0	...
1963419	  799.3	  631.1	 3828.0	...
1963420	  799.5	  630.9	 3830.0	...
1963421	  799.6	  630.7	 3831.0	...
1963422	  799.7	  630.8	 3832.0	...
1963423	  799.8	  630.9	 3829.0	...
1963424	  799.8	  631.0	 3825.0	...
1963425	  799.6	  631.2	 3822.0	...
1963426	  799.2	  631.6	 3823.0	...
1963427	  798.8	  631.9	 3823.0	...
1963428	  798.5	  631.9	 3824.0	...
1963429	  798.5	  632.0	 3824.0	...
1963430	  798.6	  632.0	 3823.0	...
1963431	  798.7	  632.4	 3821.0	...
EFIX R   1963139	1963431	293	  803.3	  633.7	   3738
SSACC R  1963432
1963432	  798.9	  633.0	 3822.0	...
1963433	  798.8	  633.5	 3822.0	...
1963434	  798.7	  633.3	 3822.0	...
1963435	  798.8	  632.7	 3819.0	...
1963436	  798.9	  630.8	 3818.0	...
1963437	  799.0	  629.0	 3817.0	...
1963438	  798.7	  626.2	 3819.0	...
1963439	  798.0	  622.0	 3823.0	...
1963440	  797.2	  615.0	 3826.0	...
1963441	  796.6	  607.5	 3826.0	...
1963442	  795.3	  599.0	 3826.0	...
1963443	  793.8	  591.1	 3826.0	...
1963444	  791.7	  581.0	 3823.0	...
1963445	  790.4	  570.4	 3821.0	...
1963446	  789.3	  560.6	 3820.0	...
1963447	  788.3	  550.8	 3820.0	...
1963448	  787.5	  542.6	 3820.0	...
1963449	  786.8	  534.2	 3820.0	...
1963450	  786.6	  529.0	 3817.0	...
1963451	  786.4	  524.4	 3814.0	...
1963452	  786.7	  522.0	 3812.0	...
1963453	  787.0	  520.4	 3807.0	...
1963454	  787.4	  520.7	 3802.0	...
1963455	  787.4	  521.4	 3797.0	...
1963456	  787.5	  523.5	 3797.0	...
ESACC R  1963432	1963456	25	  798.9	  633.0	  787.5	  523.5	   2.34	    191
SFIX R   1963457
1963457	  788.0	  525.8	 3796.0	...
1963458	  788.4	  528.7	 3792.0	...
1963459	  788.9	  531.0	 3785.0	...
1963460	  789.0	  533.6	 3781.0	...
1963461	  789.3	  535.6	 3777.0	...
1963462	  789.5	  537.2	 3776.0	...
1963463	  789.7	  538.5	 3775.0	...
1963464	  789.8	  539.9	 3775.0	...
1963465	  789.9	  540.7	 3771.0	...
1963466	  789.8	  541.4	 3767.0	...
1963467	  789.8	  541.5	 3763.0	...
1963468	  789.8	  542.1	 3763.0	...
1963469	  789.9	  542.7	 3762.0	...
1963470	  790.0	  544.0	 3758.0	...
1963471	  789.9	  544.9	 3754.0	...
1963472	  789.7	  545.8	 3751.0	...
1963473	  789.6	  546.8	 3749.0	...
1963474	  789.5	  547.8	 3747.0	...
1963475	  789.6	  549.1	 3747.0	...
1963476	  789.7	  549.3	 3746.0	...
1963477	  789.6	  549.5	 3746.0	...
1963478	  789.3	  549.7	 3745.0	...
1963479	  789.1	  550.0	 3744.0	...
1963480	  788.6	  550.3	 3743.0	...
1963481	  788.0	  549.9	 3741.0	...
1963482	  787.4	  549.5	 3740.0	...
1963483	  787.5	  549.0	 3737.0	...
1963484	  787.1	  549.1	 3734.0	...
1963485	  786.7	  549.2	 3725.0	...
1963486	  786.2	  548.8	 3720.0	...
1963487	  786.1	  548.3	 3716.0	...
1963488	  786.0	  547.7	 3718.0	...
1963489	  786.0	  547.7	 3719.0	...
1963490	  786.3	  547.5	 3719.0	...
1963491	  786.7	  547.2	 3719.0	...
1963492	  787.0	  546.9	 3713.0	...
1963493	  787.0	  546.9	 3707.0	...
1963494	  786.9	  547.0	 3701.0	...
1963495	  786.5	  546.9	 3701.0	...
1963496	  786.0	  546.5	 3699.0	...
1963497	  785.8	  546.2	 3697.0	...
1963498	  786.1	  546.1	 3691.0	...
1963499	  786.4	  546.2	 3686.0	...
1963500	  786.4	  546.3	 3681.0	...
1963501	  786.5	  546.4	 3680.0	...
1963502	  786.5	  546.7	 3681.0	...
1963503	  786.6	  546.8	 3680.0	...
1963504	  786.8	  546.8	 3677.0	...
1963505	  787.2	  546.8	 3675.0	...
1963506	  787.6	  546.8	 3671.0	...
1963507	  787.3	  546.9	 3665.0	...
1963508	  787.0	  547.1	 3658.0	...
1963509	  786.4	  547.1	 3655.0	...
1963510	  786.3	  547.0	 3653.0	...
1963511	  786.0	  546.8	 3651.0	...
1963512	  786.0	  546.7	 3649.0	...
1963513	  786.3	  546.5	 3642.0	...
1963514	  786.6	  546.4	 3638.0	...
1963515	  787.1	  546.7	 3633.0	...
1963516	  787.5	  546.9	 3633.0	...
1963517	  787.8	  547.2	 3632.0	...
1963518	  788.1	  546.9	 3631.0	...
1963519	  788.0	  546.6	 3628.0	...
1963520	  787.9	  546.4	 3625.0	...
1963521	  787.7	  546.5	 3622.0	...
1963522	  787.7	  546.5	 3620.0	...
1963523	  787.6	  546.5	 3615.0	...
1963524	  787.5	  546.5	 3610.0	...
1963525	  787.5	  546.5	 3606.0	...
1963526	  787.4	  546.6	 3606.0	...
1963527	  787.5	  546.6	 3606.0	...
1963528	  787.6	  546.1	 3601.0	...
1963529	  787.7	  545.7	 3597.0	...
1963530	  787.8	  545.2	 3593.0	...
1963531	  787.9	  545.1	 3593.0	...
1963532	  788.0	  545.1	 3590.0	...
1963533	  787.8	  545.3	 3587.0	...
1963534	  787.7	  545.4	 3583.0	...
1963535	  787.8	  545.5	 3580.0	...
1963536	  787.8	  545.5	 3576.0	...
1963537	  787.7	  546.0	 3573.0	...
1963538	  787.6	  546.4	 3572.0	...
1963539	  787.6	  546.9	 3573.0	...
1963540	  787.6	  547.1	 3569.0	...
1963541	  788.0	  547.5	 3565.0	...
1963542	  788.4	  547.9	 3561.0	...
1963543	  788.8	  548.1	 3561.0	...
1963544	  788.9	  547.9	 3561.0	...
1963545	  789.0	  547.8	 3559.0	...
1963546	  789.2	  547.7	 3558.0	...
1963547	  789.1	  547.6	 3553.0	...
1963548	  788.9	  547.5	 3548.0	...
1963549	  788.5	  547.5	 3543.0	...
1963550	  788.1	  547.6	 3543.0	...
1963551	  787.9	  547.6	 3542.0	...
1963552	  788.2	  547.6	 3537.0	...
1963553	  788.4	  547.7	 3532.0	...
1963554	  788.6	  547.9	 3527.0	...
1963555	  788.6	  548.1	 3527.0	...
1963556	  788.7	  548.3	 3527.0	...
1963557	  789.1	  548.4	 3526.0	...
1963558	  789.3	  548.5	 3521.0	...
1963559	  789.4	  548.5	 3516.0	...
1963560	  789.4	  548.5	 3512.0	...
1963561	  789.3	  548.2	 3510.0	...
1963562	  789.4	  547.9	 3507.0	...
1963563	  789.6	  547.8	 3504.0	...
1963564	  789.8	  547.7	 3502.0	...
1963565	  789.9	  547.6	 3501.0	...
1963566	  790.0	  547.4	 3499.0	...
1963567	  789.9	  547.4	 3496.0	...
1963568	  789.9	  547.4	 3493.0	...
1963569	  789.7	  547.6	 3488.0	...
1963570	  789.5	  547.9	 3485.0	...
1963571	  789.4	  548.1	 3481.0	...
1963572	  789.5	  548.2	 3480.0	...
1963573	  789.6	  548.1	 3477.0	...
1963574	  789.7	  548.2	 3475.0	...
1963575	  790.4	  548.3	 3469.0	...
1963576	  791.0	  548.5	 3466.0	...
1963577	  791.7	  548.6	 3462.0	...
1963578	  791.8	  548.7	 3461.0	...
1963579	  791.5	  548.6	 3459.0	...
1963580	  791.1	  548.4	 3457.0	...
1963581	  790.7	  548.1	 3456.0	...
1963582	  790.7	  548.3	 3455.0	...
1963583	  790.8	  548.5	 3455.0	...
1963584	  790.8	  548.7	 3453.0	...
1963585	  790.7	  548.7	 3451.0	...
1963586	  790.8	  548.6	 3446.0	...
1963587	  790.9	  548.6	 3443.0	...
1963588	  791.0	  548.6	 3439.0	...
1963589	  791.3	  548.6	 3438.0	...
1963590	  791.7	  548.9	 3436.0	...
1963591	  791.9	  549.3	 3432.0	...
1963592	  791.7	  549.5	 3424.0	...
1963593	  791.5	  549.3	 3417.0	...
1963594	  791.4	  549.2	 3413.0	...
1963595	  791.8	  549.1	 3413.0	...
1963596	  792.4	  549.1	 3410.0	...
1963597	  792.9	  549.1	 3406.0	...
1963598	  792.7	  549.2	 3402.0	...
1963599	  792.5	  549.2	 3402.0	...
1963600	  792.5	  549.3	 3401.0	...
1963601	  792.7	  549.2	 3400.0	...
1963602	  793.0	  549.4	 3399.0	...
1963603	  793.0	  549.6	 3398.0	...
1963604	  793.0	  549.8	 3398.0	...
1963605	  793.0	  549.9	 3396.0	...
1963606	  793.1	  549.9	 3394.0	...
1963607	  793.1	  549.8	 3392.0	...
1963608	  793.3	  549.9	 3391.0	...
1963609	  793.5	  550.0	 3391.0	...
1963610	  793.6	  550.1	 3390.0	...
1963611	  793.6	  550.1	 3388.0	...
1963612	  793.5	  550.2	 3386.0	...
1963613	  793.4	  550.0	 3383.0	...
1963614	  793.4	  549.9	 3380.0	...
1963615	  793.3	  550.1	 3378.0	...
1963616	  793.2	  550.4	 3378.0	...
1963617	  793.1	  550.4	 3375.0	...
1963618	  793.4	  550.1	 3371.0	...
1963619	  793.8	  549.7	 3367.0	...
1963620	  793.9	  549.6	 3365.0	...
1963621	  793.6	  550.1	 3363.0	...
1963622	  793.2	  550.7	 3360.0	...
1963623	  793.4	  550.8	 3357.0	...
1963624	  793.9	  550.3	 3354.0	...
1963625	  794.3	  549.8	 3352.0	...
1963626	  794.2	  549.7	 3351.0	...
1963627	  794.3	  549.5	 3350.0	...
1963628	  794.6	  549.4	 3349.0	...
1963629	  794.9	  549.3	 3348.0	...
1963630	  794.9	  549.3	 3347.0	...
1963631	  794.9	  549.5	 3347.0	...
1963632	  794.9	  549.9	 3346.0	...
1963633	  795.0	  550.3	 3342.0	...
1963634	  795.2	  550.1	 3338.0	...
1963635	  795.4	  549.7	 3335.0	...
1963636	  795.6	  549.3	 3334.0	...
1963637	  795.6	  549.4	 3331.0	...
1963638	  795.4	  549.5	 3329.0	...
1963639	  795.3	  549.6	 3327.0	...
1963640	  795.3	  549.6	 3325.0	...
1963641	  795.3	  549.7	 3322.0	...
1963642	  795.3	  549.8	 3317.0	...
1963643	  795.3	  549.9	 3314.0	...
1963644	  795.3	  550.1	 3311.0	...
1963645	  795.3	  550.4	 3312.0	...
1963646	  795.5	  550.6	 3313.0	...
1963647	  795.7	  550.7	 3313.0	...
1963648	  795.9	  550.8	 3312.0	...
1963649	  795.8	  550.8	 3312.0	...
1963650	  795.7	  550.8	 3311.0	...
1963651	  795.6	  550.7	 3307.0	...
1963652	  795.7	  550.6	 3303.0	...
1963653	  795.9	  550.7	 3299.0	...
1963654	  796.0	  550.8	 3298.0	...
1963655	  796.0	  551.0	 3298.0	...
1963656	  796.1	  551.1	 3296.0	...
1963657	  796.2	  551.2	 3294.0	...
1963658	  796.2	  551.3	 3292.0	...
1963659	  796.3	  551.2	 3291.0	...
1963660	  796.4	  551.2	 3289.0	...
1963661	  796.5	  551.1	 3287.0	...
1963662	  796.8	  551.1	 3286.0	...
1963663	  797.1	  551.2	 3285.0	...
1963664	  797.4	  551.3	 3284.0	...
1963665	  797.5	  551.5	 3283.0	...
1963666	  797.6	  551.5	 3283.0	...
1963667	  797.6	  551.6	 3284.0	...
1963668	  797.5	  551.6	 3283.0	...
1963669	  797.4	  551.6	 3282.0	...
1963670	  797.5	  551.5	 3280.0	...
1963671	  797.4	  551.6	 3277.0	...
1963672	  797.1	  551.6	 3274.0	...
1963673	  797.2	  551.6	 3271.0	...
1963674	  797.5	  551.6	 3270.0	...
1963675	  797.6	  551.7	 3269.0	...
1963676	  797.4	  551.6	 3269.0	...
1963677	  797.2	  551.5	 3265.0	...
1963678	  797.2	  551.4	 3262.0	...
1963679	  797.2	  551.4	 3260.0	...
1963680	  797.2	  551.3	 3259.0	...
1963681	  797.1	  551.6	 3258.0	...
1963682	  797.1	  552.1	 3255.0	...
1963683	  797.2	  552.3	 3254.0	...
1963684	  797.3	  552.1	 3253.0	...
1963685	  797.4	  551.8	 3253.0	...
1963686	  797.4	  551.9	 3251.0	...
1963687	  797.5	  552.0	 3250.0	...
1963688	  797.5	  552.1	 3250.0	...
1963689	  797.5	  552.4	 3252.0	...
1963690	  797.5	  552.8	 3254.0	...
1963691	  797.4	  553.2	 3253.0	...
1963692	  797.4	  553.4	 3248.0	...
1963693	  797.5	  553.6	 3241.0	...
1963694	  797.6	  553.7	 3238.0	...
1963695	  797.6	  553.9	 3236.0	...
1963696	  797.6	  554.1	 3236.0	...
1963697	  797.7	  553.9	 3236.0	...
1963698	  797.9	  553.6	 3236.0	...
1963699	  797.9	  553.3	 3236.0	...
1963700	  797.8	  553.3	 3234.0	...
1963701	  797.7	  553.5	 3233.0	...
1963702	  797.8	  554.0	 3232.0	...
1963703	  798.0	  554.6	 3231.0	...
1963704	  798.2	  554.9	 3229.0	...
1963705	  798.3	  555.0	 3227.0	...
1963706	  798.3	  555.1	 3224.0	...
1963707	  798.3	  554.9	 3224.0	...
1963708	  798.4	  554.6	 3224.0	...
1963709	  798.6	  554.3	 3221.0	...
1963710	  798.7	  554.9	 3217.0	...
1963711	  798.9	  555.6	 3214.0	...
1963712	  799.2	  556.0	 3214.0	...
1963713	  799.4	  555.5	 3215.0	...
1963714	  799.4	  555.2	 3215.0	...
1963715	  799.4	  555.4	 3210.0	...
1963716	  799.3	  555.7	 3206.0	...
1963717	  799.1	  556.0	 3202.0	...
1963718	  799.0	  556.1	 3202.0	...
1963719	  799.1	  556.2	 3202.0	...
1963720	  799.3	  556.2	 3203.0	...
1963721	  799.4	  556.2	 3205.0	...
1963722	  799.4	  556.0	 3205.0	...
1963723	  799.4	  555.9	 3206.0	...
1963724	  799.3	  555.7	 3207.0	...
1963725	  799.3	  555.6	 3201.0	...
1963726	  799.3	  555.6	 3196.0	...
1963727	  799.5	  555.9	 3190.0	...
1963728	  799.8	  556.1	 3189.0	...
1963729	  800.4	  556.3	 3188.0	...
1963730	  800.7	  556.2	 3187.0	...
1963731	  800.8	  556.5	 3187.0	...
1963732	  800.7	  556.8	 3186.0	...
1963733	  800.7	  557.1	 3183.0	...
1963734	  801.0	  557.0	 3181.0	...
1963735	  801.1	  557.0	 3180.0	...
1963736	  801.1	  557.3	 3180.0	...
1963737	  801.0	  557.7	 3179.0	...
1963738	  801.0	  558.0	 3179.0	...
1963739	  801.0	  558.0	 3177.0	...
1963740	  800.9	  557.8	 3175.0	...
1963741	  800.8	  557.4	 3173.0	...
1963742	  801.2	  556.9	 3171.0	...
1963743	  801.6	  556.6	 3170.0	...
1963744	  801.8	  556.6	 3169.0	...
1963745	  801.6	  556.7	 3168.0	...
1963746	  801.4	  556.9	 3168.0	...
1963747	  801.3	  557.3	 3168.0	...
1963748	  801.5	  557.5	 3168.0	...
1963749	  801.8	  557.9	 3167.0	...
1963750	  802.0	  558.0	 3165.0	...
1963751	  801.9	  558.0	 3163.0	...
1963752	  801.6	  557.9	 3162.0	...
1963753	  801.4	  557.9	 3161.0	...
1963754	  801.5	  557.9	 3161.0	...
1963755	  801.6	  557.8	 3158.0	...
1963756	  801.6	  557.8	 3156.0	...
1963757	  802.0	  557.7	 3153.0	...
1963758	  802.3	  557.7	 3151.0	...
1963759	  802.7	  557.8	 3150.0	...
1963760	  802.7	  557.8	 3150.0	...
1963761	  802.8	  557.6	 3151.0	...
1963762	  802.9	  557.3	 3150.0	...
1963763	  803.0	  557.2	 3147.0	...
1963764	  803.2	  557.5	 3143.0	...
MSG	1963765 0000 _ Number On
1963765	  803.3	  558.2	 3139.0	...
1963766	  803.4	  558.9	 3140.0	...
1963767	  803.4	  559.1	 3138.0	...
1963768	  803.3	  559.0	 3136.0	...
1963769	  803.2	  559.1	 3134.0	...
1963770	  803.0	  559.2	 3135.0	...
1963771	  803.0	  559.3	 3134.0	...
1963772	  803.1	  559.3	 3133.0	...
1963773	  803.0	  559.3	 3134.0	...
1963774	  803.0	  559.2	 3134.0	...
1963775	  802.9	  559.2	 3134.0	...
1963776	  802.9	  559.3	 3131.0	...
1963777	  802.9	  559.4	 3128.0	...
1963778	  802.9	  559.5	 3127.0	...
1963779	  802.8	  559.6	 3127.0	...
1963780	  802.8	  559.6	 3126.0	...
1963781	  802.7	  559.6	 3126.0	...
1963782	  802.8	  559.4	 3126.0	...
1963783	  803.0	  559.3	 3126.0	...
1963784	  803.1	  559.2	 3125.0	...
1963785	  803.1	  559.2	 3124.0	...
1963786	  803.3	  559.2	 3123.0	...
1963787	  803.6	  559.1	 3122.0	...
1963788	  804.0	  559.1	 3122.0	...
1963789	  804.1	  559.4	 3123.0	...
1963790	  804.2	  559.7	 3124.0	...
1963791	  804.2	  560.0	 3123.0	...
1963792	  804.2	  559.8	 3122.0	...
1963793	  804.0	  559.7	 3121.0	...
1963794	  803.7	  559.7	 3117.0	...
1963795	  803.5	  560.2	 3115.0	...
1963796	  803.7	  560.6	 3113.0	...
1963797	  803.8	  561.1	 3112.0	...
1963798	  803.9	  561.2	 3108.0	...
1963799	  804.0	  561.3	 3102.0	...
1963800	  804.1	  561.5	 3096.0	...
1963801	  804.2	  561.8	 3094.0	...
1963802	  804.4	  562.1	 3093.0	...
1963803	  804.5	  562.3	 3094.0	...
1963804	  804.7	  562.2	 3095.0	...
1963805	  804.6	  562.1	 3095.0	...
1963806	  804.6	  562.3	 3094.0	...
1963807	  804.6	  562.6	 3095.0	...
1963808	  804.5	  563.0	 3094.0	...
1963809	  804.7	  563.2	 3090.0	...
1963810	  804.9	  563.8	 3086.0	...
1963811	  805.1	  564.3	 3083.0	...
1963812	  805.0	  564.5	 3084.0	...
1963813	  804.9	  564.3	 3084.0	...
1963814	  804.8	  564.1	 3083.0	...
1963815	  804.7	  563.8	 3082.0	...
1963816	  804.6	  563.5	 3081.0	...
1963817	  804.6	  563.2	 3080.0	...
1963818	  804.7	  563.4	 3079.0	...
1963819	  804.8	  563.9	 3078.0	...
1963820	  804.8	  564.4	 3078.0	...
1963821	  804.8	  564.3	 3078.0	...
1963822	  804.7	  563.9	 3078.0	...
1963823	  804.6	  563.5	 3077.0	...
1963824	  804.7	  563.5	 3076.0	...
1963825	  804.7	  563.6	 3074.0	...
1963826	  804.9	  564.0	 3074.0	...
1963827	  805.5	  564.3	 3070.0	...
1963828	  806.0	  564.5	 3067.0	...
1963829	  806.3	  564.5	 3065.0	...
1963830	  806.1	  564.6	 3065.0	...
1963831	  806.1	  564.5	 3064.0	...
1963832	  806.2	  564.3	 3064.0	...
1963833	  806.2	  564.6	 3063.0	...
1963834	  806.2	  565.1	 3063.0	...
1963835	  806.2	  565.6	 3062.0	...
1963836	  806.2	  565.4	 3061.0	...
1963837	  805.8	  565.3	 3060.0	...
1963838	  805.4	  565.3	 3059.0	...
1963839	  805.0	  565.6	 3058.0	...
1963840	  805.0	  565.7	 3055.0	...
1963841	  805.4	  565.6	 3050.0	...
1963842	  805.9	  565.5	 3045.0	...
1963843	  806.3	  565.4	 3045.0	...
1963844	  806.3	  565.4	 3048.0	...
1963845	  806.2	  565.5	 3051.0	...
1963846	  805.9	  565.6	 3053.0	...
1963847	  805.7	  565.7	 3053.0	...
1963848	  805.6	  565.7	 3053.0	...
1963849	  805.7	  565.7	 3053.0	...
1963850	  805.9	  565.7	 3050.0	...
1963851	  806.0	  565.7	 3048.0	...
1963852	  806.1	  565.7	 3045.0	...
1963853	  806.0	  565.7	 3043.0	...
1963854	  806.0	  565.7	 3042.0	...
1963855	  806.0	  565.8	 3042.0	...
1963856	  806.0	  566.3	 3042.0	...
1963857	  806.0	  566.8	 3043.0	...
1963858	  806.1	  567.3	 3043.0	...
1963859	  806.1	  567.3	 3042.0	...
1963860	  806.2	  567.3	 3040.0	...
1963861	  806.2	  567.2	 3037.0	...
1963862	  806.3	  567.0	 3037.0	...
1963863	  806.3	  566.9	 3038.0	...
1963864	  805.9	  566.9	 3035.0	...
1963865	  805.4	  567.1	 3032.0	...
1963866	  805.3	  567.3	 3029.0	...
1963867	  805.5	  567.4	 3032.0	...
1963868	  805.7	  567.6	 3035.0	...
1963869	  805.8	  567.7	 3038.0	...
1963870	  806.0	  567.7	 3038.0	...
1963871	  806.1	  567.6	 3037.0	...
1963872	  806.3	  567.7	 3033.0	...
1963873	  806.6	  567.8	 3029.0	...
1963874	  806.9	  568.0	 3027.0	...
1963875	  807.1	  568.0	 3027.0	...
1963876	  807.0	  567.7	 3026.0	...
1963877	  806.9	  567.4	 3026.0	...
1963878	  806.8	  567.1	 3027.0	...
1963879	  806.8	  567.2	 3027.0	...
1963880	  806.7	  567.3	 3027.0	...
1963881	  806.7	  567.4	 3027.0	...
1963882	  806.9	  567.3	 3028.0	...
1963883	  806.8	  567.7	 3029.0	...
1963884	  806.6	  568.1	 3026.0	...
1963885	  806.4	  568.5	 3022.0	...
1963886	  806.5	  568.0	 3017.0	...
1963887	  806.5	  567.4	 3016.0	...
1963888	  806.5	  567.0	 3015.0	...
1963889	  806.5	  567.2	 3016.0	...
1963890	  806.3	  567.7	 3015.0	...
1963891	  806.1	  568.2	 3013.0	...
1963892	  806.0	  568.4	 3011.0	...
1963893	  806.0	  568.2	 3010.0	...
1963894	  806.1	  567.9	 3010.0	...
1963895	  806.2	  568.2	 3011.0	...
1963896	  806.6	  568.6	 3011.0	...
1963897	  806.9	  569.2	 3011.0	...
1963898	  807.2	  569.3	 3006.0	...
1963899	  807.2	  569.4	 3000.0	...
1963900	  807.2	  569.4	 2995.0	...
EFIX R   1963457	1963900	444	  797.0	  554.4	   3313
SSACC R  1963901
1963901	  806.2	  569.4	 2997.0	...
1963902	  805.1	  569.4	 2999.0	...
1963903	  801.9	  569.7	 3002.0	...
1963904	  799.3	  569.7	 3001.0	...
1963905	  795.8	  569.9	 2998.0	...
1963906	  793.0	  570.1	 2996.0	...
1963907	  789.7	  570.5	 2997.0	...
1963908	  786.2	  570.4	 2998.0	...
1963909	  783.3	  569.9	 2999.0	...
1963910	  780.1	  569.0	 2999.0	...
1963911	  777.5	  568.3	 2998.0	...
1963912	  775.3	  567.3	 2998.0	...
1963913	  773.6	  566.4	 2998.0	...
ESACC R  1963901	1963913	13	  806.2	  569.4	  773.6	  566.4	   0.70	     64
SFIX R   1963914
1963914	  772.5	  565.8	 2998.0	...
1963915	  771.8	  564.8	 3000.0	...
1963916	  771.8	  563.8	 3002.0	...
1963917	  771.8	  562.6	 3000.0	...
1963918	  771.8	  562.2	 2998.0	...
1963919	  772.3	  562.7	 2996.0	...
1963920	  772.9	  563.6	 2998.0	...
1963921	  773.7	  564.7	 2998.0	...
1963922	  774.2	  564.9	 2995.0	...
1963923	  774.8	  564.9	 2992.0	...
1963924	  775.3	  564.8	 2989.0	...
1963925	  776.3	  565.2	 2987.0	...
1963926	  777.3	  565.9	 2985.0	...
1963927	  778.2	  566.6	 2984.0	...
1963928	  778.5	  566.8	 2986.0	...
1963929	  778.7	  566.5	 2987.0	...
1963930	  779.0	  566.3	 2987.0	...
1963931	  779.0	  566.5	 2986.0	...
1963932	  779.1	  566.8	 2984.0	...
1963933	  779.1	  567.4	 2983.0	...
1963934	  779.2	  567.9	 2987.0	...
1963935	  779.3	  568.4	 2991.0	...
1963936	  779.3	  568.6	 2994.0	...
1963937	  779.1	  568.6	 2993.0	...
1963938	  778.9	  568.6	 2989.0	...
1963939	  778.7	  568.6	 2986.0	...
1963940	  778.8	  568.7	 2984.0	...
1963941	  779.0	  570.0	 2984.0	...
1963942	  779.2	  571.2	 2984.0	...
1963943	  778.9	  571.4	 2984.0	...
1963944	  778.6	  570.5	 2983.0	...
1963945	  778.4	  569.4	 2982.0	...
1963946	  778.5	  569.4	 2980.0	...
1963947	  778.4	  569.3	 2978.0	...
1963948	  778.3	  569.3	 2977.0	...
1963949	  778.1	  569.5	 2976.0	...
1963950	  778.0	  569.7	 2976.0	...
1963951	  777.9	  569.9	 2975.0	...
1963952	  777.5	  569.9	 2974.0	...
1963953	  777.1	  570.0	 2975.0	...
1963954	  776.7	  570.1	 2977.0	...
1963955	  776.7	  570.1	 2979.0	...
1963956	  776.6	  570.0	 2979.0	...
1963957	  776.5	  570.1	 2979.0	...
1963958	  776.4	  570.3	 2977.0	...
1963959	  776.4	  570.5	 2975.0	...
1963960	  776.5	  570.8	 2974.0	...
1963961	  776.6	  571.1	 2974.0	...
1963962	  776.7	  571.4	 2974.0	...
1963963	  776.9	  571.4	 2974.0	...
1963964	  776.9	  571.5	 2973.0	...
1963965	  776.8	  571.2	 2972.0	...
1963966	  776.8	  571.0	 2971.0	...
1963967	  776.7	  570.7	 2972.0	...
1963968	  776.6	  570.8	 2973.0	...
1963969	  776.6	  571.0	 2973.0	...
1963970	  776.5	  571.3	 2971.0	...
1963971	  776.6	  571.6	 2969.0	...
1963972	  776.5	  571.7	 2966.0	...
1963973	  776.5	  571.6	 2965.0	...
1963974	  776.5	  571.6	 2963.0	...
1963975	  776.6	  571.6	 2962.0	...
1963976	  776.6	  571.7	 2962.0	...
1963977	  776.5	  571.9	 2963.0	...
1963978	  776.5	  572.0	 2965.0	...
1963979	  776.3	  572.2	 2968.0	...
1963980	  776.1	  572.4	 2972.0	...
1963981	  776.1	  572.5	 2976.0	...
1963982	  776.1	  572.7	 2977.0	...
1963983	  776.1	  572.9	 2976.0	...
1963984	  776.1	  572.5	 2974.0	...
1963985	  776.1	  571.9	 2968.0	...
1963986	  776.2	  571.4	 2962.0	...
1963987	  776.2	  571.3	 2957.0	...
1963988	  775.8	  571.3	 2960.0	...
1963989	  775.4	  571.2	 2964.0	...
1963990	  775.2	  571.3	 2966.0	...
1963991	  775.6	  571.6	 2967.0	...
1963992	  776.0	  571.9	 2966.0	...
1963993	  776.2	  572.1	 2965.0	...
1963994	  776.3	  572.1	 2964.0	...
1963995	  776.4	  572.1	 2963.0	...
1963996	  776.3	  572.1	 2963.0	...
1963997	  776.0	  572.2	 2962.0	...
1963998	  775.7	  572.5	 2961.0	...
1963999	  775.5	  572.7	 2961.0	...
1964000	  775.5	  572.9	 2959.0	...
1964001	  775.5	  572.9	 2956.0	...
1964002	  775.7	  572.0	 2954.0	...
1964003	  776.0	  571.1	 2954.0	...
1964004	  776.3	  570.7	 2954.0	...
1964005	  776.2	  571.1	 2955.0	...
1964006	  776.0	  571.2	 2956.0	...
1964007	  775.8	  570.9	 2957.0	...
1964008	  775.6	  570.5	 2957.0	...
1964009	  775.5	  570.5	 2956.0	...
1964010	  775.5	  570.6	 2955.0	...
1964011	  775.4	  570.8	 2955.0	...
1964012	  775.3	  571.3	 2954.0	...
1964013	  775.3	  571.5	 2954.0	...
1964014	  775.4	  572.0	 2953.0	...
1964015	  776.0	  572.2	 2952.0	...
1964016	  776.4	  571.8	 2951.0	...
1964017	  776.7	  571.1	 2949.0	...
1964018	  776.5	  570.9	 2948.0	...
1964019	  776.1	  571.4	 2948.0	...
1964020	  775.8	  571.7	 2948.0	...
1964021	  775.6	  571.7	 2949.0	...
1964022	  775.7	  571.7	 2950.0	...
1964023	  775.7	  571.4	 2951.0	...
1964024	  775.7	  571.1	 2953.0	...
1964025	  775.6	  570.9	 2955.0	...
1964026	  775.5	  571.1	 2957.0	...
1964027	  775.4	  571.2	 2956.0	...
1964028	  775.4	  571.2	 2952.0	...
1964029	  775.6	  571.1	 2949.0	...
1964030	  775.8	  571.7	 2948.0	...
1964031	  776.0	  572.4	 2949.0	...
1964032	  775.8	  572.7	 2950.0	...
1964033	  775.6	  572.3	 2950.0	...
1964034	  775.5	  571.9	 2950.0	...
1964035	  775.6	  572.0	 2950.0	...
1964036	  775.6	  571.9	 2949.0	...
1964037	  775.7	  571.8	 2949.0	...
1964038	  775.6	  571.5	 2949.0	...
1964039	  775.6	  571.1	 2949.0	...
1964040	  775.8	  570.8	 2949.0	...
1964041	  776.1	  570.7	 2950.0	...
1964042	  776.3	  570.6	 2949.0	...
1964043	  776.3	  570.6	 2949.0	...
1964044	  776.3	  570.9	 2948.0	...
1964045	  776.4	  571.3	 2947.0	...
1964046	  776.5	  571.7	 2947.0	...
1964047	  776.6	  571.7	 2950.0	...
1964048	  776.3	  572.2	 2951.0	...
1964049	  776.0	  572.7	 2953.0	...
1964050	  775.8	  572.9	 2955.0	...
1964051	  776.0	  572.9	 2957.0	...
1964052	  775.8	  572.8	 2957.0	...
1964053	  775.6	  572.7	 2955.0	...
1964054	  775.3	  572.3	 2954.0	...
1964055	  775.6	  571.7	 2956.0	...
1964056	  775.8	  571.4	 2958.0	...
1964057	  776.1	  571.1	 2956.0	...
1964058	  776.1	  571.0	 2955.0	...
1964059	  776.0	  571.0	 2954.0	...
1964060	  776.0	  571.3	 2956.0	...
1964061	  775.9	  571.7	 2957.0	...
1964062	  776.3	  571.9	 2957.0	...
1964063	  776.7	  571.9	 2958.0	...
1964064	  777.0	  571.8	 2958.0	...
1964065	  776.7	  571.8	 2959.0	...
1964066	  776.5	  571.4	 2960.0	...
1964067	  776.5	  571.0	 2960.0	...
MSG	1964068 0000 _ Number Off
1964068	  776.6	  570.6	 2961.0	...
1964069	  776.7	  570.9	 2961.0	...
1964070	  776.8	  571.2	 2961.0	...
1964071	  776.8	  571.3	 2961.0	...
1964072	  776.7	  571.3	 2962.0	...
1964073	  776.6	  571.3	 2962.0	...
1964074	  776.5	  571.3	 2963.0	...
1964075	  776.6	  571.2	 2963.0	...
1964076	  776.6	  571.7	 2962.0	...
1964077	  776.6	  572.1	 2961.0	...
1964078	  776.6	  572.5	 2962.0	...
1964079	  776.0	  572.5	 2961.0	...
EFIX R   1963914	1964079	166	  776.3	  570.5	   2966
SSACC R  1964080
1964080	  775.2	  572.1	 2961.0	...
1964081	  773.5	  571.0	 2961.0	...
1964082	  771.5	  570.0	 2961.0	...
1964083	  768.9	  568.6	 2962.0	...
1964084	  766.3	  566.7	 2962.0	...
1964085	  763.7	  564.6	 2964.0	...
1964086	  761.0	  561.9	 2966.0	...
1964087	  758.5	  560.3	 2967.0	...
1964088	  755.9	  558.0	 2968.0	...
1964089	  754.1	  556.4	 2968.0	...
1964090	  753.3	  554.6	 2966.0	...
1964091	  753.2	  553.1	 2965.0	...
ESACC R  1964080	1964091	12	  775.2	  572.1	  753.2	  553.1	   0.62	     62
SFIX R   1964092
1964092	  753.3	  552.4	 2964.0	...
1964093	  754.1	  551.9	 2965.0	...
1964094	  754.9	  551.7	 2965.0	...
1964095	  756.4	  551.5	 2966.0	...
1964096	  757.7	  552.3	 2967.0	...
1964097	  759.5	  553.1	 2967.0	...
1964098	  761.1	  554.2	 2967.0	...
1964099	  762.6	  554.6	 2967.0	...
1964100	  763.5	  555.3	 2967.0	...
1964101	  763.9	  556.0	 2967.0	...
1964102	  763.8	  557.0	 2967.0	...
1964103	  763.6	  557.7	 2967.0	...
1964104	  763.5	  558.3	 2967.0	...
1964105	  763.1	  558.6	 2969.0	...
1964106	  762.8	  559.0	 2970.0	...
1964107	  762.4	  559.2	 2971.0	...
1964108	  762.4	  559.2	 2972.0	...
1964109	  762.4	  559.2	 2973.0	...
1964110	  762.5	  558.9	 2974.0	...
1964111	  762.4	  558.6	 2976.0	...
1964112	  762.2	  558.4	 2977.0	...
1964113	  762.0	  558.5	 2978.0	...
1964114	  761.8	  558.7	 2978.0	...
1964115	  761.6	  558.9	 2976.0	...
1964116	  761.4	  559.1	 2973.0	...
1964117	  761.5	  559.1	 2973.0	...
1964118	  761.7	  559.1	 2975.0	...
1964119	  761.7	  559.2	 2979.0	...
1964120	  761.4	  559.4	 2980.0	...
1964121	  761.0	  559.5	 2981.0	...
1964122	  760.8	  559.3	 2981.0	...
1964123	  760.8	  559.0	 2981.0	...
1964124	  760.8	  558.6	 2981.0	...
1964125	  760.8	  558.6	 2981.0	...
1964126	  760.8	  558.6	 2982.0	...
1964127	  760.8	  558.6	 2983.0	...
1964128	  760.8	  558.7	 2984.0	...
1964129	  760.9	  558.7	 2983.0	...
1964130	  761.0	  558.7	 2983.0	...
1964131	  761.2	  558.6	 2983.0	...
1964132	  761.3	  558.6	 2982.0	...
1964133	  761.4	  558.9	 2981.0	...
1964134	  761.3	  559.2	 2982.0	...
1964135	  761.3	  559.4	 2985.0	...
1964136	  761.2	  559.3	 2987.0	...
1964137	  761.0	  558.9	 2986.0	...
1964138	  760.9	  558.6	 2985.0	...
1964139	  760.7	  558.3	 2983.0	...
1964140	  760.8	  558.4	 2983.0	...
1964141	  761.0	  558.4	 2985.0	...
1964142	  761.1	  558.6	 2986.0	...
1964143	  761.1	  558.9	 2986.0	...
1964144	  761.2	  559.2	 2985.0	...
1964145	  761.2	  559.4	 2983.0	...
1964146	  761.3	  559.6	 2983.0	...
1964147	  761.2	  560.0	 2984.0	...
1964148	  761.3	  560.1	 2986.0	...
1964149	  761.3	  560.0	 2988.0	...
1964150	  761.3	  559.8	 2987.0	...
1964151	  761.3	  559.7	 2986.0	...
1964152	  761.3	  559.8	 2985.0	...
1964153	  761.3	  560.0	 2988.0	...
1964154	  761.3	  559.9	 2991.0	...
1964155	  761.0	  559.8	 2994.0	...
1964156	  760.7	  560.1	 2994.0	...
1964157	  760.5	  560.7	 2993.0	...
1964158	  760.6	  561.1	 2991.0	...
1964159	  760.7	  560.9	 2988.0	...
1964160	  760.9	  560.7	 2988.0	...
1964161	  761.1	  560.6	 2990.0	...
1964162	  761.2	  560.6	 2992.0	...
1964163	  761.1	  560.3	 2994.0	...
1964164	  760.9	  560.1	 2994.0	...
1964165	  760.8	  559.9	 2993.0	...
1964166	  760.9	  559.9	 2991.0	...
1964167	  761.0	  559.8	 2991.0	...
1964168	  761.3	  559.8	 2993.0	...
1964169	  761.4	  559.6	 2996.0	...
1964170	  761.4	  559.4	 2997.0	...
1964171	  761.1	  559.2	 3000.0	...
1964172	  760.8	  559.2	 3003.0	...
1964173	  760.5	  559.2	 3003.0	...
1964174	  760.4	  559.6	 3000.0	...
1964175	  760.3	  560.3	 2997.0	...
1964176	  760.4	  560.9	 2997.0	...
1964177	  760.4	  561.1	 2998.0	...
1964178	  760.4	  561.1	 2998.0	...
1964179	  760.4	  561.0	 2998.0	...
1964180	  760.4	  560.5	 2999.0	...
1964181	  760.5	  560.0	 3000.0	...
1964182	  760.6	  559.5	 3000.0	...
1964183	  760.7	  559.6	 3001.0	...
1964184	  760.8	  559.8	 3002.0	...
1964185	  760.9	  559.9	 3002.0	...
1964186	  760.9	  560.1	 3001.0	...
1964187	  760.8	  560.6	 3001.0	...
1964188	  760.8	  561.0	 3002.0	...
1964189	  760.8	  561.3	 3005.0	...
1964190	  760.9	  561.2	 3008.0	...
1964191	  760.9	  561.0	 3010.0	...
1964192	  761.0	  561.0	 3010.0	...
1964193	  760.7	  561.0	 3010.0	...
1964194	  760.3	  561.2	 3010.0	...
1964195	  760.1	  561.3	 3009.0	...
1964196	  760.4	  561.1	 3007.0	...
1964197	  761.0	  560.7	 3006.0	...
1964198	  761.5	  560.3	 3007.0	...
1964199	  761.9	  560.0	 3010.0	...
1964200	  761.8	  559.8	 3014.0	...
1964201	  761.5	  559.8	 3014.0	...
1964202	  761.3	  559.8	 3014.0	...
1964203	  761.1	  560.0	 3012.0	...
1964204	  761.2	  560.2	 3010.0	...
1964205	  761.2	  560.3	 3009.0	...
1964206	  761.3	  560.2	 3010.0	...
1964207	  761.3	  560.2	 3010.0	...
1964208	  761.1	  559.9	 3010.0	...
1964209	  760.9	  559.6	 3010.0	...
1964210	  760.9	  559.9	 3010.0	...
1964211	  761.2	  561.0	 3011.0	...
1964212	  761.5	  562.0	 3013.0	...
1964213	  761.5	  562.1	 3014.0	...
1964214	  761.5	  561.4	 3014.0	...
1964215	  761.5	  560.8	 3012.0	...
1964216	  761.5	  560.7	 3010.0	...
1964217	  761.5	  560.7	 3008.0	...
1964218	  761.5	  560.5	 3008.0	...
1964219	  761.5	  560.1	 3008.0	...
1964220	  761.5	  559.8	 3008.0	...
1964221	  761.3	  559.9	 3008.0	...
1964222	  761.2	  559.9	 3009.0	...
1964223	  761.1	  560.1	 3008.0	...
1964224	  761.2	  560.2	 3007.0	...
1964225	  761.3	  560.0	 3006.0	...
1964226	  761.4	  559.7	 3006.0	...
1964227	  761.4	  559.5	 3006.0	...
1964228	  761.5	  559.5	 3006.0	...
1964229	  761.8	  559.5	 3005.0	...
1964230	  762.0	  559.9	 3004.0	...
1964231	  761.9	  560.5	 3003.0	...
1964232	  761.6	  561.2	 3003.0	...
1964233	  761.4	  561.3	 3004.0	...
1964234	  761.3	  561.0	 3005.0	...
1964235	  761.2	  560.8	 3007.0	...
1964236	  761.1	  560.9	 3009.0	...
1964237	  761.0	  561.0	 3008.0	...
1964238	  760.8	  560.9	 3008.0	...
1964239	  760.9	  560.8	 3009.0	...
1964240	  761.1	  560.7	 3010.0	...
1964241	  761.3	  560.6	 3012.0	...
1964242	  761.3	  560.7	 3013.0	...
1964243	  761.3	  560.8	 3012.0	...
1964244	  761.4	  560.8	 3012.0	...
1964245	  761.5	  560.8	 3014.0	...
1964246	  761.5	  560.8	 3016.0	...
1964247	  761.4	  560.8	 3017.0	...
1964248	  761.2	  560.8	 3018.0	...
1964249	  761.1	  560.8	 3018.0	...
1964250	  761.0	  560.8	 3017.0	...
1964251	  760.9	  560.7	 3016.0	...
1964252	  761.3	  560.7	 3015.0	...
1964253	  761.7	  560.6	 3015.0	...
1964254	  762.1	  560.5	 3016.0	...
1964255	  762.1	  560.5	 3018.0	...
1964256	  762.2	  560.5	 3019.0	...
1964257	  762.3	  560.4	 3020.0	...
1964258	  762.2	  560.4	 3019.0	...
1964259	  761.9	  560.4	 3019.0	...
1964260	  761.6	  560.4	 3019.0	...
1964261	  761.5	  560.3	 3018.0	...
1964262	  761.6	  560.2	 3017.0	...
1964263	  761.6	  560.4	 3017.0	...
1964264	  761.6	  560.6	 3016.0	...
1964265	  761.5	  560.6	 3018.0	...
1964266	  761.4	  560.4	 3020.0	...
1964267	  761.4	  560.6	 3022.0	...
1964268	  761.4	  560.9	 3022.0	...
1964269	  761.3	  561.3	 3023.0	...
1964270	  761.3	  561.3	 3024.0	...
1964271	  761.5	  561.3	 3023.0	...
1964272	  761.7	  561.2	 3021.0	...
1964273	  762.0	  561.2	 3018.0	...
1964274	  762.1	  561.3	 3018.0	...
1964275	  762.1	  561.4	 3019.0	...
1964276	  762.2	  561.5	 3021.0	...
1964277	  762.0	  561.4	 3023.0	...
1964278	  761.9	  561.3	 3022.0	...
MSG	1964279 0000 _ Number On
1964279	  761.8	  561.4	 3021.0	...
1964280	  761.8	  561.5	 3021.0	...
1964281	  761.8	  561.5	 3022.0	...
1964282	  761.9	  561.5	 3023.0	...
1964283	  762.0	  561.5	 3023.0	...
1964284	  762.1	  561.7	 3022.0	...
1964285	  762.2	  561.9	 3021.0	...
1964286	  762.0	  562.2	 3021.0	...
1964287	  761.8	  562.3	 3021.0	...
1964288	  761.6	  562.2	 3022.0	...
1964289	  761.5	  562.3	 3024.0	...
1964290	  761.6	  562.4	 3024.0	...
1964291	  761.8	  562.5	 3024.0	...
1964292	  762.0	  562.4	 3025.0	...
1964293	  762.1	  562.4	 3027.0	...
1964294	  762.1	  562.3	 3028.0	...
1964295	  762.1	  562.3	 3030.0	...
1964296	  762.1	  562.2	 3030.0	...
1964297	  762.0	  562.4	 3028.0	...
1964298	  761.7	  562.5	 3026.0	...
1964299	  761.4	  562.8	 3025.0	...
1964300	  761.2	  562.8	 3025.0	...
1964301	  761.2	  562.8	 3025.0	...
1964302	  761.3	  562.6	 3023.0	...
1964303	  761.5	  562.4	 3023.0	...
1964304	  761.7	  562.1	 3022.0	...
1964305	  761.8	  562.0	 3024.0	...
1964306	  761.8	  561.8	 3025.0	...
1964307	  761.8	  561.7	 3027.0	...
1964308	  761.8	  561.5	 3027.0	...
1964309	  761.7	  561.0	 3027.0	...
1964310	  761.6	  560.4	 3027.0	...
1964311	  761.5	  560.1	 3028.0	...
1964312	  761.5	  560.3	 3028.0	...
1964313	  761.5	  560.6	 3029.0	...
1964314	  761.6	  561.1	 3029.0	...
1964315	  761.7	  561.5	 3030.0	...
1964316	  761.7	  561.9	 3030.0	...
1964317	  762.0	  561.8	 3030.0	...
1964318	  762.3	  561.7	 3031.0	...
1964319	  762.1	  561.6	 3032.0	...
1964320	  761.7	  561.5	 3035.0	...
1964321	  761.3	  561.5	 3037.0	...
1964322	  761.3	  561.5	 3036.0	...
1964323	  761.2	  561.6	 3032.0	...
1964324	  761.3	  561.7	 3028.0	...
1964325	  761.4	  561.3	 3028.0	...
1964326	  761.5	  561.0	 3032.0	...
1964327	  761.6	  560.7	 3035.0	...
1964328	  761.5	  560.7	 3036.0	...
1964329	  761.4	  560.8	 3036.0	...
1964330	  761.4	  560.7	 3036.0	...
1964331	  761.3	  560.7	 3035.0	...
1964332	  761.0	  560.8	 3035.0	...
1964333	  760.7	  561.0	 3034.0	...
1964334	  760.3	  561.3	 3034.0	...
1964335	  760.2	  561.4	 3034.0	...
1964336	  760.4	  561.5	 3035.0	...
1964337	  760.6	  561.7	 3036.0	...
1964338	  760.7	  562.0	 3037.0	...
1964339	  760.7	  562.0	 3037.0	...
1964340	  760.7	  562.0	 3038.0	...
1964341	  760.6	  562.0	 3039.0	...
1964342	  760.6	  561.9	 3040.0	...
1964343	  760.5	  561.9	 3039.0	...
1964344	  760.5	  561.9	 3038.0	...
1964345	  760.4	  561.9	 3038.0	...
1964346	  760.5	  561.9	 3039.0	...
1964347	  760.7	  561.9	 3039.0	...
1964348	  760.8	  562.1	 3041.0	...
1964349	  760.9	  562.1	 3042.0	...
1964350	  761.1	  561.9	 3043.0	...
1964351	  761.2	  561.6	 3043.0	...
1964352	  761.2	  561.5	 3042.0	...
1964353	  761.1	  561.6	 3041.0	...
1964354	  761.0	  562.0	 3042.0	...
1964355	  761.1	  562.3	 3042.0	...
1964356	  761.2	  562.5	 3042.0	...
1964357	  761.1	  562.7	 3043.0	...
1964358	  761.1	  562.9	 3042.0	...
1964359	  761.0	  563.1	 3041.0	...
1964360	  761.0	  563.1	 3040.0	...
1964361	  761.2	  562.7	 3041.0	...
1964362	  761.5	  562.3	 3043.0	...
1964363	  761.8	  562.1	 3045.0	...
1964364	  761.8	  562.4	 3046.0	...
1964365	  761.8	  562.7	 3045.0	...
1964366	  761.7	  562.7	 3045.0	...
1964367	  761.6	  562.8	 3045.0	...
1964368	  761.6	  563.0	 3046.0	...
1964369	  761.7	  563.3	 3046.0	...
1964370	  761.7	  563.6	 3046.0	...
1964371	  761.7	  563.8	 3047.0	...
1964372	  761.6	  563.7	 3048.0	...
1964373	  761.4	  563.5	 3048.0	...
1964374	  761.5	  563.3	 3046.0	...
1964375	  761.7	  563.3	 3045.0	...
1964376	  761.5	  563.4	 3045.0	...
1964377	  761.2	  563.5	 3045.0	...
1964378	  761.1	  563.5	 3046.0	...
1964379	  761.4	  563.5	 3047.0	...
1964380	  761.5	  563.9	 3047.0	...
1964381	  761.5	  564.3	 3047.0	...
1964382	  761.4	  564.8	 3045.0	...
1964383	  761.3	  564.9	 3043.0	...
1964384	  761.2	  564.5	 3042.0	...
1964385	  761.1	  564.1	 3042.0	...
1964386	  761.5	  563.9	 3042.0	...
1964387	  762.0	  564.4	 3042.0	...
1964388	  762.2	  564.9	 3043.0	...
1964389	  762.0	  564.8	 3045.0	...
1964390	  761.7	  564.5	 3046.0	...
1964391	  761.5	  564.2	 3045.0	...
1964392	  761.2	  564.2	 3044.0	...
1964393	  761.3	  564.2	 3043.0	...
1964394	  761.7	  564.0	 3043.0	...
1964395	  762.1	  563.8	 3043.0	...
1964396	  762.1	  563.9	 3044.0	...
1964397	  762.1	  564.1	 3042.0	...
1964398	  762.0	  564.1	 3041.0	...
1964399	  762.0	  563.9	 3041.0	...
1964400	  762.1	  563.3	 3043.0	...
1964401	  762.0	  563.1	 3045.0	...
1964402	  761.8	  563.4	 3045.0	...
1964403	  761.5	  563.9	 3045.0	...
1964404	  761.3	  563.9	 3044.0	...
1964405	  761.4	  563.3	 3044.0	...
1964406	  761.7	  562.7	 3046.0	...
1964407	  762.0	  562.6	 3048.0	...
1964408	  762.1	  562.5	 3049.0	...
1964409	  762.3	  562.4	 3048.0	...
1964410	  762.4	  562.5	 3046.0	...
1964411	  762.5	  562.6	 3046.0	...
1964412	  762.6	  562.7	 3047.0	...
1964413	  762.2	  562.8	 3048.0	...
1964414	  761.7	  563.0	 3050.0	...
1964415	  761.2	  563.1	 3050.0	...
1964416	  761.4	  563.1	 3048.0	...
1964417	  761.7	  563.0	 3046.0	...
1964418	  761.8	  562.9	 3047.0	...
1964419	  761.9	  562.7	 3049.0	...
1964420	  761.7	  562.6	 3053.0	...
1964421	  761.6	  563.1	 3056.0	...
1964422	  762.0	  563.7	 3059.0	...
1964423	  762.5	  564.1	 3059.0	...
1964424	  763.0	  563.9	 3059.0	...
1964425	  762.7	  563.9	 3059.0	...
1964426	  762.4	  564.0	 3060.0	...
1964427	  762.1	  564.1	 3059.0	...
1964428	  762.1	  564.0	 3059.0	...
1964429	  762.1	  563.9	 3059.0	...
1964430	  762.1	  563.8	 3059.0	...
1964431	  762.0	  563.7	 3060.0	...
1964432	  761.9	  563.7	 3062.0	...
1964433	  761.8	  563.7	 3063.0	...
1964434	  761.8	  563.7	 3064.0	...
1964435	  761.7	  563.7	 3064.0	...
1964436	  761.7	  563.6	 3063.0	...
1964437	  761.6	  563.5	 3061.0	...
1964438	  761.6	  563.3	 3062.0	...
1964439	  761.7	  563.2	 3063.0	...
1964440	  761.9	  563.1	 3065.0	...
1964441	  762.1	  563.2	 3065.0	...
1964442	  762.1	  563.4	 3063.0	...
1964443	  762.2	  563.6	 3061.0	...
1964444	  762.2	  563.8	 3060.0	...
1964445	  762.3	  563.9	 3059.0	...
1964446	  762.1	  564.0	 3061.0	...
1964447	  762.0	  564.1	 3063.0	...
1964448	  762.4	  564.1	 3066.0	...
1964449	  763.0	  564.3	 3065.0	...
1964450	  763.1	  564.4	 3063.0	...
1964451	  762.6	  564.5	 3062.0	...
1964452	  762.3	  564.6	 3063.0	...
1964453	  762.5	  564.8	 3065.0	...
1964454	  762.4	  565.0	 3066.0	...
1964455	  762.2	  565.0	 3067.0	...
1964456	  761.9	  565.1	 3067.0	...
1964457	  761.8	  565.1	 3068.0	...
1964458	  761.7	  564.8	 3069.0	...
1964459	  761.6	  564.6	 3069.0	...
1964460	  761.4	  564.5	 3067.0	...
1964461	  761.4	  564.7	 3065.0	...
1964462	  761.4	  564.8	 3065.0	...
1964463	  761.5	  565.0	 3067.0	...
1964464	  761.6	  565.1	 3069.0	...
1964465	  761.5	  565.2	 3071.0	...
1964466	  761.4	  565.3	 3071.0	...
1964467	  761.3	  565.4	 3071.0	...
1964468	  761.4	  565.4	 3070.0	...
1964469	  761.5	  565.4	 3069.0	...
1964470	  761.6	  565.4	 3068.0	...
1964471	  761.7	  565.4	 3068.0	...
1964472	  762.1	  565.4	 3066.0	...
1964473	  762.6	  565.3	 3065.0	...
1964474	  763.0	  565.2	 3066.0	...
1964475	  762.9	  565.2	 3069.0	...
1964476	  762.6	  565.2	 3071.0	...
1964477	  762.3	  565.2	 3071.0	...
1964478	  762.2	  565.2	 3071.0	...
1964479	  762.3	  565.1	 3073.0	...
1964480	  762.4	  565.1	 3075.0	...
1964481	  762.3	  565.1	 3077.0	...
1964482	  762.3	  565.0	 3077.0	...
1964483	  762.2	  564.9	 3076.0	...
1964484	  762.2	  564.8	 3075.0	...
1964485	  762.0	  564.8	 3075.0	...
1964486	  761.8	  564.8	 3075.0	...
1964487	  761.7	  564.8	 3075.0	...
1964488	  762.1	  564.8	 3074.0	...
1964489	  762.4	  564.8	 3073.0	...
1964490	  762.1	  564.9	 3072.0	...
1964491	  761.6	  564.9	 3070.0	...
1964492	  761.5	  565.0	 3069.0	...
1964493	  761.9	  565.1	 3071.0	...
1964494	  762.3	  565.0	 3075.0	...
1964495	  762.4	  564.9	 3078.0	...
1964496	  762.5	  565.0	 3077.0	...
1964497	  762.4	  565.2	 3077.0	...
1964498	  762.3	  565.4	 3076.0	...
1964499	  762.4	  565.3	 3075.0	...
1964500	  762.6	  565.4	 3074.0	...
1964501	  762.8	  565.4	 3074.0	...
1964502	  762.8	  565.5	 3075.0	...
1964503	  762.8	  565.4	 3077.0	...
1964504	  762.8	  565.2	 3078.0	...
1964505	  762.7	  565.0	 3079.0	...
1964506	  762.5	  565.1	 3079.0	...
1964507	  762.4	  565.3	 3080.0	...
1964508	  762.4	  565.7	 3080.0	...
1964509	  762.3	  565.8	 3081.0	...
1964510	  762.4	  566.0	 3081.0	...
1964511	  762.4	  566.1	 3082.0	...
1964512	  762.4	  566.0	 3081.0	...
1964513	  762.7	  565.9	 3081.0	...
1964514	  763.0	  566.1	 3079.0	...
1964515	  763.3	  566.3	 3076.0	...
1964516	  763.5	  566.6	 3073.0	...
1964517	  763.7	  566.2	 3074.0	...
1964518	  763.9	  565.9	 3077.0	...
1964519	  764.0	  565.9	 3079.0	...
1964520	  764.1	  566.2	 3078.0	...
1964521	  764.2	  566.3	 3078.0	...
1964522	  764.0	  566.1	 3078.0	...
1964523	  763.6	  566.0	 3079.0	...
1964524	  763.3	  566.2	 3079.0	...
1964525	  763.2	  566.5	 3079.0	...
1964526	  763.2	  566.8	 3079.0	...
1964527	  763.3	  566.8	 3078.0	...
1964528	  763.5	  566.8	 3077.0	...
1964529	  763.6	  566.8	 3078.0	...
1964530	  763.7	  566.9	 3079.0	...
1964531	  763.7	  567.2	 3078.0	...
1964532	  763.6	  567.3	 3076.0	...
1964533	  763.6	  567.5	 3075.0	...
1964534	  763.6	  567.6	 3076.0	...
1964535	  763.7	  567.2	 3077.0	...
1964536	  764.0	  566.7	 3076.0	...
1964537	  764.2	  566.5	 3076.0	...
1964538	  764.4	  566.8	 3076.0	...
1964539	  764.4	  567.1	 3076.0	...
1964540	  764.4	  566.9	 3076.0	...
1964541	  764.6	  566.6	 3077.0	...
1964542	  764.9	  566.4	 3077.0	...
1964543	  764.9	  566.3	 3078.0	...
1964544	  764.5	  566.1	 3078.0	...
1964545	  764.3	  565.8	 3076.0	...
1964546	  764.7	  565.4	 3074.0	...
1964547	  765.1	  565.1	 3072.0	...
1964548	  765.2	  565.1	 3073.0	...
1964549	  765.0	  565.1	 3071.0	...
1964550	  764.8	  565.2	 3070.0	...
1964551	  764.9	  565.5	 3068.0	...
1964552	  764.9	  565.8	 3068.0	...
1964553	  764.8	  566.1	 3067.0	...
1964554	  764.8	  566.2	 3064.0	...
1964555	  764.7	  566.2	 3063.0	...
1964556	  764.7	  566.2	 3064.0	...
1964557	  764.9	  566.1	 3066.0	...
1964558	  765.3	  566.1	 3068.0	...
1964559	  765.7	  566.1	 3068.0	...
1964560	  765.9	  566.2	 3068.0	...
1964561	  765.7	  566.3	 3067.0	...
1964562	  765.6	  566.3	 3065.0	...
1964563	  765.5	  566.1	 3065.0	...
1964564	  765.6	  566.0	 3065.0	...
1964565	  765.8	  565.9	 3064.0	...
1964566	  766.1	  566.2	 3061.0	...
1964567	  766.3	  566.4	 3058.0	...
1964568	  766.4	  566.4	 3059.0	...
1964569	  766.5	  566.1	 3059.0	...
1964570	  766.5	  565.7	 3058.0	...
1964571	  766.5	  565.5	 3057.0	...
1964572	  766.6	  565.4	 3055.0	...
1964573	  766.8	  565.3	 3055.0	...
1964574	  766.5	  565.2	 3055.0	...
1964575	  766.2	  565.0	 3056.0	...
1964576	  766.0	  565.1	 3057.0	...
1964577	  766.1	  565.2	 3057.0	...
1964578	  766.3	  565.3	 3059.0	...
1964579	  766.4	  565.1	 3060.0	...
1964580	  766.4	  565.1	 3061.0	...
1964581	  766.4	  565.1	 3061.0	...
1964582	  766.4	  565.1	 3059.0	...
1964583	  766.5	  565.0	 3056.0	...
MSG	1964584 0000 _ Number Off
1964584	  766.6	  564.9	 3055.0	...
1964585	  766.5	  564.8	 3056.0	...
1964586	  766.3	  564.4	 3056.0	...
1964587	  766.4	  563.9	 3056.0	...
1964588	  766.6	  563.6	 3055.0	...
1964589	  766.9	  564.0	 3055.0	...
1964590	  767.0	  564.3	 3055.0	...
1964591	  767.0	  564.3	 3055.0	...
1964592	  767.1	  564.1	 3055.0	...
1964593	  767.1	  564.0	 3054.0	...
1964594	  767.2	  564.1	 3054.0	...
1964595	  767.1	  564.5	 3052.0	...
1964596	  767.1	  565.0	 3050.0	...
1964597	  767.0	  565.4	 3048.0	...
1964598	  767.0	  565.5	 3046.0	...
1964599	  767.1	  565.6	 3046.0	...
1964600	  767.1	  565.8	 3046.0	...
1964601	  767.4	  565.7	 3047.0	...
1964602	  767.7	  565.1	 3047.0	...
1964603	  767.9	  564.5	 3048.0	...
1964604	  767.9	  564.1	 3048.0	...
1964605	  768.1	  564.1	 3050.0	...
1964606	  768.4	  565.0	 3051.0	...
1964607	  768.5	  566.0	 3048.0	...
1964608	  768.5	  566.9	 3045.0	...
1964609	  768.4	  566.7	 3043.0	...
1964610	  768.4	  566.6	 3045.0	...
1964611	  768.4	  566.6	 3045.0	...
1964612	  768.6	  566.1	 3044.0	...
1964613	  768.9	  565.5	 3043.0	...
1964614	  769.1	  564.9	 3043.0	...
1964615	  769.1	  564.9	 3042.0	...
1964616	  769.3	  564.9	 3041.0	...
1964617	  769.4	  564.8	 3041.0	...
1964618	  769.4	  564.7	 3043.0	...
1964619	  769.3	  564.8	 3041.0	...
1964620	  769.3	  565.0	 3037.0	...
1964621	  769.3	  565.3	 3033.0	...
1964622	  769.4	  565.5	 3034.0	...
1964623	  769.3	  565.7	 3036.0	...
1964624	  769.2	  565.8	 3036.0	...
1964625	  769.1	  565.8	 3034.0	...
1964626	  769.1	  565.8	 3032.0	...
1964627	  769.0	  565.8	 3032.0	...
1964628	  769.0	  565.8	 3031.0	...
1964629	  769.4	  565.7	 3031.0	...
1964630	  769.7	  565.6	 3033.0	...
1964631	  770.1	  565.5	 3035.0	...
1964632	  770.3	  565.4	 3037.0	...
1964633	  770.1	  565.2	 3037.0	...
1964634	  769.7	  565.0	 3036.0	...
1964635	  769.2	  564.9	 3036.0	...
1964636	  769.2	  564.7	 3034.0	...
1964637	  769.2	  564.5	 3032.0	...
1964638	  769.2	  564.9	 3031.0	...
1964639	  769.6	  565.5	 3032.0	...
1964640	  769.9	  566.1	 3032.0	...
1964641	  770.3	  566.1	 3030.0	...
1964642	  770.4	  566.1	 3029.0	...
1964643	  770.4	  566.1	 3028.0	...
1964644	  770.3	  566.2	 3027.0	...
1964645	  770.2	  566.3	 3027.0	...
1964646	  770.2	  566.0	 3027.0	...
1964647	  770.2	  565.7	 3028.0	...
1964648	  770.1	  565.4	 3029.0	...
1964649	  770.0	  565.4	 3029.0	...
1964650	  770.0	  565.4	 3029.0	...
1964651	  770.0	  565.4	 3028.0	...
1964652	  770.0	  565.6	 3027.0	...
1964653	  769.9	  565.8	 3027.0	...
1964654	  770.3	  565.8	 3029.0	...
1964655	  770.7	  565.7	 3029.0	...
1964656	  771.0	  565.7	 3027.0	...
1964657	  770.8	  565.9	 3026.0	...
1964658	  770.7	  566.2	 3027.0	...
1964659	  770.7	  566.4	 3028.0	...
1964660	  770.7	  566.3	 3028.0	...
1964661	  770.8	  566.1	 3027.0	...
1964662	  770.8	  565.9	 3024.0	...
1964663	  770.7	  565.8	 3021.0	...
1964664	  770.6	  565.9	 3021.0	...
1964665	  770.5	  565.8	 3024.0	...
1964666	  770.4	  565.5	 3026.0	...
1964667	  770.4	  565.2	 3025.0	...
1964668	  770.5	  565.1	 3024.0	...
1964669	  770.6	  565.0	 3022.0	...
1964670	  770.5	  565.1	 3021.0	...
1964671	  770.4	  565.1	 3020.0	...
1964672	  770.4	  565.1	 3019.0	...
1964673	  770.5	  565.1	 3019.0	...
1964674	  770.6	  565.2	 3020.0	...
1964675	  770.8	  565.3	 3021.0	...
1964676	  770.9	  565.4	 3022.0	...
1964677	  770.8	  565.6	 3021.0	...
1964678	  770.8	  565.7	 3021.0	...
1964679	  770.8	  565.7	 3021.0	...
1964680	  770.7	  565.6	 3018.0	...
1964681	  770.6	  565.5	 3015.0	...
1964682	  770.6	  565.5	 3011.0	...
1964683	  770.5	  565.5	 3011.0	...
1964684	  770.4	  565.5	 3012.0	...
1964685	  770.1	  565.4	 3015.0	...
1964686	  769.9	  565.4	 3013.0	...
1964687	  769.8	  565.3	 3008.0	...
1964688	  770.2	  565.5	 3005.0	...
1964689	  770.5	  565.7	 3006.0	...
1964690	  770.8	  565.6	 3006.0	...
1964691	  770.8	  565.3	 3006.0	...
1964692	  771.0	  565.0	 3006.0	...
1964693	  771.2	  564.9	 3007.0	...
1964694	  771.4	  565.2	 3007.0	...
1964695	  771.3	  565.6	 3006.0	...
1964696	  771.3	  565.7	 3006.0	...
1964697	  771.3	  565.3	 3005.0	...
1964698	  771.3	  565.0	 3005.0	...
1964699	  771.4	  564.9	 3005.0	...
1964700	  771.5	  565.0	 3005.0	...
1964701	  771.4	  564.8	 3006.0	...
1964702	  771.4	  564.5	 3006.0	...
1964703	  771.4	  564.1	 3006.0	...
1964704	  771.1	  564.1	 3007.0	...
1964705	  770.8	  564.0	 3007.0	...
1964706	  770.7	  564.1	 3007.0	...
1964707	  771.2	  564.1	 3006.0	...
1964708	  771.5	  563.8	 3006.0	...
1964709	  771.7	  563.7	 3005.0	...
1964710	  771.8	  563.9	 3006.0	...
1964711	  771.9	  564.3	 3006.0	...
1964712	  772.1	  564.9	 3007.0	...
1964713	  772.2	  565.1	 3007.0	...
1964714	  772.4	  565.2	 3006.0	...
1964715	  772.4	  565.0	 3004.0	...
1964716	  772.4	  564.7	 3002.0	...
1964717	  772.3	  564.5	 3002.0	...
1964718	  772.2	  564.3	 3001.0	...
1964719	  772.4	  564.2	 3001.0	...
1964720	  772.6	  564.2	 3002.0	...
1964721	  772.5	  564.3	 3003.0	...
1964722	  772.2	  564.4	 3004.0	...
1964723	  772.1	  564.3	 3003.0	...
1964724	  772.4	  564.2	 3003.0	...
1964725	  772.5	  564.1	 3002.0	...
1964726	  772.5	  564.1	 3001.0	...
1964727	  772.4	  564.1	 3001.0	...
1964728	  772.5	  564.1	 3002.0	...
1964729	  772.5	  564.1	 3004.0	...
1964730	  772.5	  564.1	 3006.0	...
1964731	  772.5	  564.1	 3006.0	...
1964732	  772.1	  564.0	 3004.0	...
1964733	  771.9	  564.0	 3001.0	...
1964734	  771.7	  564.4	 3001.0	...
1964735	  771.8	  564.8	 3004.0	...
1964736	  772.0	  565.0	 3008.0	...
1964737	  772.1	  564.6	 3007.0	...
1964738	  772.0	  564.2	 3006.0	...
1964739	  771.8	  563.9	 3004.0	...
1964740	  771.9	  564.1	 3003.0	...
1964741	  772.2	  564.3	 3002.0	...
1964742	  772.2	  564.4	 3002.0	...
1964743	  772.0	  564.2	 3002.0	...
1964744	  771.8	  564.1	 3003.0	...
1964745	  771.7	  563.9	 3003.0	...
1964746	  771.7	  563.9	 3004.0	...
1964747	  771.7	  564.4	 3006.0	...
1964748	  771.7	  564.8	 3006.0	...
1964749	  772.2	  564.9	 3007.0	...
1964750	  772.8	  564.7	 3007.0	...
1964751	  773.1	  564.5	 3007.0	...
1964752	  772.7	  564.6	 3006.0	...
1964753	  772.2	  564.6	 3004.0	...
1964754	  771.9	  564.7	 3003.0	...
1964755	  771.9	  564.7	 3002.0	...
1964756	  772.0	  564.5	 3001.0	...
1964757	  772.1	  564.4	 3001.0	...
1964758	  772.3	  564.3	 3000.0	...
1964759	  772.3	  564.2	 3000.0	...
1964760	  772.5	  564.1	 3002.0	...
1964761	  772.5	  564.2	 3005.0	...
1964762	  772.6	  564.3	 3009.0	...
1964763	  772.6	  564.6	 3011.0	...
1964764	  772.6	  564.7	 3010.0	...
1964765	  772.6	  564.8	 3008.0	...
1964766	  772.5	  564.8	 3007.0	...
1964767	  772.4	  564.8	 3007.0	...
1964768	  772.6	  564.7	 3006.0	...
1964769	  772.9	  564.6	 3005.0	...
1964770	  773.1	  564.5	 3003.0	...
1964771	  773.0	  564.4	 3003.0	...
1964772	  772.9	  564.4	 3002.0	...
1964773	  772.9	  564.4	 3002.0	...
1964774	  772.9	  564.0	 3001.0	...
1964775	  773.0	  563.5	 3001.0	...
1964776	  772.9	  563.2	 3001.0	...
1964777	  772.9	  563.5	 3002.0	...
1964778	  773.0	  563.8	 3002.0	...
1964779	  773.2	  564.0	 3003.0	...
1964780	  773.3	  564.2	 3003.0	...
1964781	  773.3	  564.1	 3003.0	...
1964782	  773.2	  563.9	 3004.0	...
1964783	  773.0	  563.8	 3004.0	...
1964784	  772.7	  563.6	 3004.0	...
1964785	  772.5	  563.5	 3004.0	...
1964786	  772.6	  563.9	 3004.0	...
1964787	  772.6	  564.4	 3005.0	...
1964788	  772.6	  564.6	 3006.0	...
1964789	  772.5	  564.5	 3008.0	...
1964790	  772.5	  564.4	 3009.0	...
1964791	  772.4	  564.8	 3011.0	...
1964792	  772.4	  565.1	 3011.0	...
MSG	1964793 0000 _ Number On
1964793	  772.7	  565.1	 3011.0	...
1964794	  773.0	  564.8	 3009.0	...
1964795	  773.3	  564.5	 3008.0	...
1964796	  773.2	  564.5	 3007.0	...
1964797	  773.0	  564.6	 3007.0	...
1964798	  772.8	  564.6	 3007.0	...
1964799	  772.8	  564.6	 3008.0	...
1964800	  772.7	  564.6	 3008.0	...
1964801	  772.7	  564.7	 3008.0	...
1964802	  773.0	  564.7	 3008.0	...
1964803	  773.3	  564.7	 3010.0	...
1964804	  773.5	  564.7	 3011.0	...
1964805	  773.4	  564.8	 3013.0	...
1964806	  773.3	  564.9	 3014.0	...
1964807	  773.2	  564.8	 3014.0	...
1964808	  773.1	  564.7	 3014.0	...
1964809	  773.1	  564.6	 3013.0	...
1964810	  773.2	  564.6	 3012.0	...
1964811	  773.4	  564.5	 3010.0	...
1964812	  773.6	  564.3	 3008.0	...
1964813	  773.4	  564.0	 3006.0	...
1964814	  773.2	  563.8	 3008.0	...
1964815	  773.0	  563.7	 3009.0	...
1964816	  773.0	  563.7	 3011.0	...
1964817	  772.9	  563.7	 3010.0	...
1964818	  773.0	  563.6	 3009.0	...
1964819	  773.1	  563.5	 3009.0	...
1964820	  773.3	  563.2	 3009.0	...
1964821	  773.1	  563.0	 3007.0	...
1964822	  772.9	  563.0	 3005.0	...
1964823	  772.9	  563.1	 3004.0	...
1964824	  773.0	  563.0	 3004.0	...
1964825	  773.1	  562.9	 3004.0	...
1964826	  773.2	  562.8	 3005.0	...
1964827	  773.2	  562.9	 3006.0	...
1964828	  773.2	  563.0	 3006.0	...
1964829	  773.2	  563.2	 3006.0	...
1964830	  773.2	  563.1	 3006.0	...
1964831	  773.5	  562.9	 3006.0	...
1964832	  773.8	  563.1	 3005.0	...
1964833	  774.1	  563.3	 3004.0	...
1964834	  774.0	  563.6	 3004.0	...
1964835	  774.0	  563.2	 3005.0	...
1964836	  774.1	  562.7	 3004.0	...
1964837	  774.3	  562.1	 3002.0	...
1964838	  774.1	  562.2	 2999.0	...
1964839	  773.7	  562.3	 3000.0	...
1964840	  773.6	  562.6	 3003.0	...
1964841	  773.9	  562.5	 3004.0	...
1964842	  774.2	  562.5	 3003.0	...
1964843	  774.2	  562.4	 3001.0	...
1964844	  774.3	  562.3	 2999.0	...
1964845	  774.4	  562.2	 2997.0	...
1964846	  774.5	  562.1	 2994.0	...
1964847	  774.5	  561.9	 2994.0	...
1964848	  774.5	  562.0	 2997.0	...
1964849	  774.4	  562.2	 2999.0	...
1964850	  774.3	  562.3	 3001.0	...
1964851	  774.1	  562.3	 2999.0	...
1964852	  774.2	  562.4	 2998.0	...
1964853	  774.4	  562.4	 2999.0	...
1964854	  774.5	  562.2	 2999.0	...
1964855	  774.6	  562.0	 3000.0	...
1964856	  774.6	  562.1	 3002.0	...
1964857	  774.6	  562.3	 3004.0	...
1964858	  774.7	  562.5	 3006.0	...
1964859	  774.7	  562.4	 3006.0	...
1964860	  774.6	  562.1	 3003.0	...
1964861	  774.5	  561.9	 3001.0	...
1964862	  774.4	  561.7	 2999.0	...
1964863	  774.4	  561.6	 2999.0	...
1964864	  774.3	  561.8	 2998.0	...
1964865	  774.3	  562.4	 2996.0	...
1964866	  774.3	  562.9	 2999.0	...
1964867	  774.4	  563.3	 3002.0	...
1964868	  774.5	  563.3	 3002.0	...
1964869	  774.6	  563.3	 3000.0	...
1964870	  774.8	  563.1	 2998.0	...
1964871	  774.9	  562.9	 2997.0	...
1964872	  775.2	  562.8	 2996.0	...
1964873	  775.2	  562.8	 2996.0	...
1964874	  775.2	  562.9	 2996.0	...
1964875	  775.2	  563.0	 2995.0	...
1964876	  774.9	  563.1	 2994.0	...
1964877	  774.6	  563.2	 2996.0	...
1964878	  774.4	  563.2	 2998.0	...
1964879	  774.4	  563.0	 3002.0	...
1964880	  774.4	  562.9	 3002.0	...
1964881	  774.5	  563.0	 3003.0	...
1964882	  774.5	  563.0	 3003.0	...
1964883	  774.4	  563.0	 3003.0	...
1964884	  774.3	  563.1	 3004.0	...
1964885	  774.3	  563.1	 3004.0	...
1964886	  774.3	  563.1	 3002.0	...
1964887	  774.2	  563.2	 2999.0	...
1964888	  774.0	  563.3	 2997.0	...
1964889	  774.0	  563.8	 3000.0	...
1964890	  774.1	  564.1	 3002.0	...
1964891	  774.2	  564.5	 3004.0	...
1964892	  774.3	  564.5	 3004.0	...
1964893	  774.3	  564.5	 3004.0	...
1964894	  774.2	  564.4	 3003.0	...
1964895	  774.3	  564.2	 3002.0	...
1964896	  774.3	  564.1	 2999.0	...
1964897	  774.4	  564.3	 2999.0	...
1964898	  774.3	  564.4	 2999.0	...
1964899	  774.5	  564.5	 2999.0	...
1964900	  774.8	  564.5	 2999.0	...
1964901	  774.9	  564.1	 2999.0	...
1964902	  774.8	  563.7	 2999.0	...
1964903	  774.8	  563.4	 2999.0	...
1964904	  774.8	  563.7	 2999.0	...
1964905	  774.8	  564.1	 2997.0	...
1964906	  774.7	  564.4	 2994.0	...
1964907	  774.3	  564.9	 2992.0	...
1964908	  774.0	  565.3	 2992.0	...
1964909	  773.0	  565.3	 2993.0	...
1964910	  772.0	  564.9	 2996.0	...
EFIX R   1964092	1964910	819	  765.9	  563.2	   3025
SSACC R  1964911
1964911	  769.9	  564.0	 2999.0	...
1964912	  768.2	  563.6	 3000.0	...
1964913	  765.7	  562.8	 2999.0	...
1964914	  763.9	  562.2	 2999.0	...
1964915	  761.6	  561.1	 2999.0	...
1964916	  759.5	  560.0	 3000.0	...
1964917	  757.8	  559.2	 3000.0	...
ESACC R  1964911	1964917	7	  769.9	  564.0	  757.8	  559.2	   0.28	     42
SFIX R   1964918
1964918	  756.7	  558.2	 2998.0	...
1964919	  756.3	  556.8	 2995.0	...
1964920	  756.3	  555.4	 2993.0	...
1964921	  756.3	  554.4	 2993.0	...
1964922	  756.6	  554.3	 2992.0	...
1964923	  757.5	  554.2	 2991.0	...
1964924	  759.2	  554.1	 2991.0	...
1964925	  761.5	  554.1	 2990.0	...
1964926	  763.3	  554.3	 2990.0	...
1964927	  764.3	  554.6	 2988.0	...
1964928	  765.1	  554.8	 2988.0	...
1964929	  765.7	  556.0	 2987.0	...
1964930	  766.5	  557.1	 2986.0	...
1964931	  767.0	  558.2	 2986.0	...
1964932	  767.3	  558.2	 2985.0	...
1964933	  767.2	  558.2	 2984.0	...
1964934	  767.1	  558.1	 2984.0	...
1964935	  766.9	  558.1	 2985.0	...
1964936	  766.9	  558.5	 2985.0	...
1964937	  766.9	  558.9	 2986.0	...
1964938	  767.0	  559.2	 2986.0	...
1964939	  766.9	  559.1	 2987.0	...
1964940	  766.7	  559.2	 2988.0	...
1964941	  766.2	  559.5	 2988.0	...
1964942	  765.8	  559.5	 2988.0	...
1964943	  765.5	  559.4	 2989.0	...
1964944	  765.5	  559.4	 2989.0	...
1964945	  765.2	  559.5	 2990.0	...
1964946	  764.9	  559.7	 2991.0	...
1964947	  764.6	  559.7	 2993.0	...
1964948	  764.5	  559.9	 2993.0	...
1964949	  764.4	  560.3	 2993.0	...
1964950	  764.2	  560.6	 2993.0	...
1964951	  764.2	  560.5	 2992.0	...
1964952	  764.1	  560.3	 2992.0	...
1964953	  764.0	  560.1	 2991.0	...
1964954	  763.9	  560.0	 2993.0	...
1964955	  764.0	  559.7	 2996.0	...
1964956	  763.9	  559.3	 2999.0	...
1964957	  763.7	  559.1	 2999.0	...
1964958	  763.8	  559.2	 2996.0	...
1964959	  764.1	  559.2	 2993.0	...
1964960	  764.4	  559.3	 2992.0	...
1964961	  764.3	  559.3	 2993.0	...
1964962	  764.2	  559.6	 2992.0	...
1964963	  764.2	  560.0	 2990.0	...
1964964	  764.1	  560.3	 2988.0	...
1964965	  763.8	  560.2	 2987.0	...
1964966	  763.4	  560.0	 2987.0	...
1964967	  763.2	  559.9	 2987.0	...
1964968	  763.0	  559.7	 2987.0	...
1964969	  763.3	  559.6	 2987.0	...
1964970	  763.5	  559.7	 2987.0	...
1964971	  763.8	  559.8	 2987.0	...
1964972	  763.7	  559.8	 2985.0	...
1964973	  763.7	  559.8	 2984.0	...
1964974	  763.7	  559.9	 2982.0	...
1964975	  763.7	  560.1	 2983.0	...
1964976	  763.5	  560.5	 2986.0	...
1964977	  763.3	  560.5	 2989.0	...
1964978	  763.0	  560.4	 2991.0	...
1964979	  763.0	  560.3	 2989.0	...
1964980	  762.9	  560.1	 2987.0	...
1964981	  762.9	  560.0	 2986.0	...
1964982	  762.8	  560.1	 2987.0	...
1964983	  762.9	  560.0	 2987.0	...
1964984	  763.0	  559.7	 2986.0	...
1964985	  762.7	  559.4	 2984.0	...
1964986	  762.2	  559.2	 2983.0	...
1964987	  762.1	  559.3	 2982.0	...
1964988	  762.5	  559.4	 2981.0	...
1964989	  762.7	  559.8	 2981.0	...
1964990	  762.6	  560.1	 2982.0	...
1964991	  762.6	  560.6	 2982.0	...
1964992	  763.0	  561.0	 2983.0	...
1964993	  763.4	  561.3	 2982.0	...
1964994	  763.8	  561.5	 2981.0	...
1964995	  763.7	  561.4	 2981.0	...
1964996	  763.7	  561.3	 2983.0	...
1964997	  763.6	  560.8	 2986.0	...
1964998	  763.5	  560.3	 2986.0	...
1964999	  763.4	  559.8	 2986.0	...
1965000	  763.4	  559.8	 2984.0	...
1965001	  763.4	  559.8	 2984.0	...
1965002	  763.4	  559.8	 2984.0	...
1965003	  763.4	  559.8	 2984.0	...
1965004	  763.4	  559.8	 2985.0	...
1965005	  763.4	  560.0	 2985.0	...
1965006	  763.4	  560.2	 2985.0	...
1965007	  763.5	  560.3	 2985.0	...
1965008	  763.5	  560.3	 2986.0	...
1965009	  763.5	  560.4	 2986.0	...
1965010	  763.6	  560.4	 2986.0	...
1965011	  763.6	  560.4	 2987.0	...
1965012	  763.6	  560.3	 2983.0	...
1965013	  763.5	  560.3	 2979.0	...
1965014	  763.5	  560.2	 2977.0	...
1965015	  763.5	  560.1	 2978.0	...
1965016	  763.5	  560.0	 2979.0	...
1965017	  763.5	  560.0	 2979.0	...
1965018	  763.4	  560.1	 2978.0	...
1965019	  763.2	  560.6	 2978.0	...
1965020	  763.1	  561.2	 2980.0	...
1965021	  762.9	  561.7	 2982.0	...
1965022	  762.8	  561.7	 2983.0	...
1965023	  763.0	  561.1	 2983.0	...
1965024	  763.2	  560.7	 2983.0	...
1965025	  763.4	  560.4	 2984.0	...
1965026	  763.3	  560.5	 2983.0	...
1965027	  763.5	  560.4	 2982.0	...
1965028	  763.7	  560.5	 2980.0	...
1965029	  763.9	  560.6	 2980.0	...
1965030	  763.8	  560.7	 2980.0	...
1965031	  763.3	  560.8	 2979.0	...
1965032	  762.8	  560.9	 2979.0	...
1965033	  762.4	  561.0	 2979.0	...
1965034	  762.5	  560.8	 2979.0	...
1965035	  762.7	  560.5	 2978.0	...
1965036	  763.0	  560.1	 2978.0	...
1965037	  763.2	  559.9	 2978.0	...
1965038	  763.4	  559.8	 2979.0	...
1965039	  763.4	  559.7	 2981.0	...
1965040	  763.4	  559.7	 2981.0	...
1965041	  763.4	  560.2	 2980.0	...
1965042	  763.3	  560.6	 2980.0	...
1965043	  763.2	  561.2	 2980.0	...
1965044	  763.3	  561.3	 2977.0	...
1965045	  763.4	  561.2	 2972.0	...
1965046	  763.4	  560.8	 2967.0	...
1965047	  763.2	  560.5	 2969.0	...
1965048	  763.1	  560.5	 2972.0	...
1965049	  763.0	  560.6	 2975.0	...
1965050	  762.9	  560.7	 2975.0	...
1965051	  762.9	  560.7	 2977.0	...
1965052	  763.0	  560.4	 2979.0	...
1965053	  763.2	  560.0	 2978.0	...
1965054	  763.2	  559.8	 2975.0	...
1965055	  763.1	  559.8	 2972.0	...
1965056	  762.9	  559.5	 2972.0	...
1965057	  763.1	  559.3	 2973.0	...
1965058	  763.3	  559.0	 2973.0	...
1965059	  763.6	  559.0	 2973.0	...
1965060	  763.6	  559.4	 2973.0	...
1965061	  763.5	  559.8	 2973.0	...
1965062	  763.3	  560.2	 2974.0	...
1965063	  763.2	  560.2	 2976.0	...
1965064	  763.1	  560.3	 2977.0	...
1965065	  763.1	  560.1	 2977.0	...
1965066	  763.0	  559.8	 2976.0	...
1965067	  763.0	  559.9	 2976.0	...
1965068	  763.1	  560.2	 2976.0	...
1965069	  763.2	  560.5	 2976.0	...
1965070	  763.4	  560.5	 2976.0	...
1965071	  763.4	  560.5	 2975.0	...
1965072	  763.4	  560.6	 2973.0	...
1965073	  763.3	  560.7	 2972.0	...
1965074	  763.4	  560.7	 2971.0	...
1965075	  763.5	  560.6	 2972.0	...
1965076	  763.5	  560.6	 2972.0	...
1965077	  763.5	  560.5	 2972.0	...
1965078	  763.5	  560.4	 2974.0	...
1965079	  763.6	  560.3	 2975.0	...
1965080	  763.5	  560.3	 2977.0	...
1965081	  763.5	  560.3	 2975.0	...
1965082	  763.0	  560.3	 2973.0	...
1965083	  762.6	  560.3	 2971.0	...
1965084	  762.6	  559.7	 2972.0	...
1965085	  762.9	  559.2	 2973.0	...
1965086	  763.0	  558.8	 2972.0	...
1965087	  762.7	  558.9	 2973.0	...
1965088	  762.8	  558.8	 2975.0	...
1965089	  763.1	  558.2	 2977.0	...
1965090	  763.2	  557.8	 2977.0	...
1965091	  762.9	  557.9	 2974.0	...
1965092	  762.8	  558.3	 2971.0	...
1965093	  763.0	  558.5	 2965.0	...
1965094	  763.2	  558.7	 2962.0	...
1965095	  763.1	  559.0	 2963.0	...
1965096	  763.1	  559.2	 2967.0	...
1965097	  763.2	  559.3	 2971.0	...
MSG	1965098 0000 _ Number Off
1965098	  763.2	  559.4	 2971.0	...
1965099	  763.1	  559.6	 2971.0	...
1965100	  762.9	  559.6	 2971.0	...
1965101	  762.8	  559.5	 2971.0	...
1965102	  762.8	  559.3	 2971.0	...
1965103	  762.8	  559.1	 2971.0	...
1965104	  762.7	  558.8	 2970.0	...
1965105	  762.6	  558.6	 2968.0	...
1965106	  762.6	  558.7	 2966.0	...
1965107	  762.6	  558.9	 2965.0	...
1965108	  762.6	  558.9	 2967.0	...
1965109	  762.6	  558.9	 2970.0	...
1965110	  762.6	  558.9	 2972.0	...
1965111	  762.6	  559.0	 2972.0	...
1965112	  762.7	  558.9	 2972.0	...
1965113	  762.8	  558.7	 2972.0	...
1965114	  762.9	  558.3	 2971.0	...
1965115	  763.0	  558.4	 2971.0	...
1965116	  762.9	  558.7	 2971.0	...
1965117	  762.8	  559.2	 2970.0	...
1965118	  762.7	  559.3	 2969.0	...
1965119	  762.7	  559.0	 2968.0	...
1965120	  762.8	  558.6	 2969.0	...
1965121	  762.8	  558.3	 2969.0	...
1965122	  762.8	  558.5	 2969.0	...
1965123	  762.9	  558.6	 2969.0	...
1965124	  762.8	  558.4	 2971.0	...
1965125	  762.8	  558.2	 2972.0	...
1965126	  762.7	  557.8	 2974.0	...
1965127	  762.7	  557.6	 2975.0	...
1965128	  762.5	  557.4	 2976.0	...
1965129	  762.3	  557.5	 2977.0	...
1965130	  762.3	  557.6	 2976.0	...
1965131	  762.6	  557.6	 2976.0	...
1965132	  762.8	  557.6	 2975.0	...
1965133	  762.9	  557.7	 2975.0	...
1965134	  762.8	  557.8	 2975.0	...
1965135	  763.0	  557.9	 2977.0	...
1965136	  763.3	  557.8	 2978.0	...
1965137	  763.6	  557.8	 2979.0	...
1965138	  763.5	  557.7	 2979.0	...
1965139	  763.3	  557.8	 2978.0	...
1965140	  763.1	  557.9	 2977.0	...
1965141	  763.1	  557.9	 2977.0	...
1965142	  763.1	  557.9	 2978.0	...
1965143	  763.1	  557.9	 2980.0	...
1965144	  763.1	  557.8	 2981.0	...
1965145	  763.2	  558.1	 2982.0	...
1965146	  763.2	  558.2	 2982.0	...
1965147	  763.3	  558.3	 2981.0	...
1965148	  763.3	  558.2	 2981.0	...
1965149	  763.1	  558.2	 2980.0	...
1965150	  763.0	  558.3	 2980.0	...
1965151	  762.8	  558.1	 2980.0	...
1965152	  762.7	  557.8	 2980.0	...
1965153	  762.5	  557.6	 2979.0	...
1965154	  762.4	  557.6	 2978.0	...
1965155	  762.8	  557.6	 2978.0	...
1965156	  763.2	  557.5	 2977.0	...
1965157	  763.5	  557.4	 2979.0	...
1965158	  763.3	  557.6	 2981.0	...
1965159	  763.2	  557.8	 2983.0	...
1965160	  763.1	  558.1	 2983.0	...
1965161	  762.8	  557.8	 2984.0	...
1965162	  762.5	  557.6	 2984.0	...
1965163	  762.2	  557.3	 2983.0	...
1965164	  762.4	  557.3	 2982.0	...
1965165	  762.6	  557.2	 2982.0	...
1965166	  762.6	  557.1	 2982.0	...
1965167	  762.5	  557.2	 2980.0	...
1965168	  762.4	  557.4	 2978.0	...
1965169	  762.3	  557.5	 2977.0	...
1965170	  762.2	  557.5	 2978.0	...
1965171	  761.9	  557.6	 2979.0	...
1965172	  761.7	  557.6	 2979.0	...
1965173	  761.5	  557.7	 2979.0	...
1965174	  761.8	  557.7	 2979.0	...
1965175	  762.0	  557.5	 2978.0	...
1965176	  762.2	  557.2	 2979.0	...
1965177	  762.1	  557.1	 2981.0	...
1965178	  762.1	  557.2	 2980.0	...
1965179	  762.2	  557.3	 2978.0	...
1965180	  762.3	  557.4	 2977.0	...
1965181	  762.3	  557.3	 2978.0	...
1965182	  762.4	  557.2	 2980.0	...
1965183	  762.4	  557.2	 2982.0	...
1965184	  762.5	  557.4	 2983.0	...
1965185	  762.6	  557.6	 2982.0	...
1965186	  762.6	  557.5	 2982.0	...
1965187	  762.6	  557.1	 2982.0	...
1965188	  762.5	  556.7	 2983.0	...
1965189	  762.4	  556.9	 2983.0	...
1965190	  762.3	  557.3	 2983.0	...
1965191	  762.4	  557.4	 2982.0	...
1965192	  762.4	  557.2	 2984.0	...
1965193	  762.3	  556.9	 2986.0	...
1965194	  762.1	  556.7	 2987.0	...
1965195	  761.9	  556.5	 2986.0	...
1965196	  761.7	  556.5	 2986.0	...
1965197	  761.5	  556.7	 2986.0	...
1965198	  761.3	  556.8	 2987.0	...
1965199	  761.3	  556.8	 2988.0	...
1965200	  761.2	  556.9	 2988.0	...
1965201	  761.4	  557.0	 2987.0	...
1965202	  761.6	  557.4	 2986.0	...
1965203	  761.9	  557.7	 2984.0	...
1965204	  762.0	  557.9	 2982.0	...
1965205	  761.6	  558.0	 2982.0	...
1965206	  761.1	  558.1	 2984.0	...
1965207	  760.7	  557.7	 2986.0	...
1965208	  760.6	  557.3	 2986.0	...
1965209	  760.6	  557.1	 2986.0	...
1965210	  760.4	  557.3	 2987.0	...
1965211	  760.5	  557.4	 2987.0	...
1965212	  760.7	  557.3	 2988.0	...
1965213	  760.7	  557.2	 2988.0	...
1965214	  760.6	  556.9	 2988.0	...
1965215	  760.5	  556.5	 2988.0	...
1965216	  760.6	  556.5	 2990.0	...
1965217	  760.7	  556.7	 2993.0	...
1965218	  760.8	  556.7	 2995.0	...
1965219	  760.8	  556.5	 2996.0	...
1965220	  760.6	  556.3	 2996.0	...
1965221	  760.3	  556.4	 2995.0	...
1965222	  760.3	  556.4	 2994.0	...
1965223	  760.4	  556.2	 2993.0	...
1965224	  760.6	  556.0	 2992.0	...
1965225	  760.5	  556.0	 2994.0	...
1965226	  760.4	  556.2	 2997.0	...
1965227	  760.2	  556.3	 2999.0	...
1965228	  759.9	  556.3	 2998.0	...
1965229	  759.9	  556.3	 2998.0	...
1965230	  759.9	  556.4	 2997.0	...
1965231	  759.9	  556.6	 2997.0	...
1965232	  759.8	  556.8	 2998.0	...
1965233	  759.7	  556.8	 3000.0	...
1965234	  759.7	  556.8	 3000.0	...
1965235	  759.9	  556.7	 2998.0	...
1965236	  760.1	  556.6	 2997.0	...
1965237	  760.4	  556.6	 2998.0	...
1965238	  760.3	  556.6	 2997.0	...
1965239	  760.2	  556.6	 2996.0	...
1965240	  760.1	  556.5	 2995.0	...
1965241	  759.9	  556.3	 2996.0	...
1965242	  759.8	  556.2	 2999.0	...
1965243	  759.8	  556.4	 3002.0	...
1965244	  759.8	  556.6	 3005.0	...
1965245	  759.9	  556.8	 3007.0	...
1965246	  759.9	  556.6	 3009.0	...
1965247	  759.6	  556.4	 3007.0	...
1965248	  759.3	  556.3	 3005.0	...
1965249	  759.1	  556.3	 3002.0	...
1965250	  759.3	  556.0	 3003.0	...
1965251	  759.6	  555.7	 3004.0	...
1965252	  759.8	  555.4	 3007.0	...
1965253	  759.7	  555.4	 3010.0	...
1965254	  759.5	  555.4	 3013.0	...
1965255	  759.3	  555.7	 3014.0	...
1965256	  759.2	  556.0	 3016.0	...
1965257	  759.2	  556.3	 3017.0	...
1965258	  759.0	  556.4	 3016.0	...
1965259	  758.8	  556.5	 3015.0	...
1965260	  758.6	  556.7	 3016.0	...
1965261	  758.7	  556.7	 3016.0	...
1965262	  758.9	  556.6	 3017.0	...
1965263	  759.0	  556.1	 3017.0	...
1965264	  759.0	  555.7	 3018.0	...
1965265	  759.0	  555.7	 3019.0	...
1965266	  759.0	  556.4	 3019.0	...
1965267	  759.1	  557.0	 3019.0	...
1965268	  759.3	  557.1	 3019.0	...
1965269	  759.6	  557.0	 3019.0	...
1965270	  759.9	  556.5	 3020.0	...
1965271	  760.0	  556.1	 3020.0	...
1965272	  759.7	  555.8	 3019.0	...
1965273	  759.5	  555.9	 3018.0	...
1965274	  759.3	  556.0	 3018.0	...
1965275	  759.5	  556.1	 3020.0	...
1965276	  759.7	  556.4	 3022.0	...
1965277	  759.8	  556.7	 3026.0	...
1965278	  759.7	  557.2	 3027.0	...
1965279	  759.6	  557.3	 3028.0	...
1965280	  759.6	  557.5	 3027.0	...
1965281	  759.7	  557.5	 3027.0	...
1965282	  759.7	  557.5	 3027.0	...
1965283	  759.7	  557.6	 3027.0	...
1965284	  759.4	  557.7	 3027.0	...
1965285	  759.1	  557.4	 3027.0	...
1965286	  759.0	  556.9	 3027.0	...
1965287	  759.1	  556.3	 3027.0	...
1965288	  759.1	  556.2	 3028.0	...
1965289	  758.9	  556.2	 3030.0	...
1965290	  758.7	  556.1	 3032.0	...
1965291	  758.8	  555.9	 3032.0	...
1965292	  759.0	  555.8	 3031.0	...
1965293	  759.4	  555.8	 3029.0	...
1965294	  759.6	  555.9	 3029.0	...
1965295	  759.4	  556.1	 3028.0	...
1965296	  759.1	  556.1	 3028.0	...
1965297	  758.8	  556.2	 3029.0	...
1965298	  758.8	  556.3	 3030.0	...
1965299	  758.9	  556.4	 3030.0	...
1965300	  758.7	  556.4	 3029.0	...
1965301	  758.5	  556.4	 3029.0	...
1965302	  758.1	  556.4	 3030.0	...
1965303	  757.8	  556.3	 3030.0	...
1965304	  757.6	  556.1	 3029.0	...
1965305	  757.6	  555.9	 3029.0	...
1965306	  757.7	  556.0	 3031.0	...
1965307	  757.9	  556.3	 3032.0	...
1965308	  758.1	  556.6	 3034.0	...
1965309	  758.0	  556.6	 3035.0	...
MSG	1965310 0000 _ Number On
1965310	  758.0	  556.5	 3035.0	...
1965311	  758.0	  556.5	 3035.0	...
1965312	  758.0	  556.7	 3036.0	...
1965313	  758.1	  556.9	 3037.0	...
1965314	  758.2	  557.1	 3036.0	...
1965315	  758.4	  557.0	 3034.0	...
1965316	  758.4	  557.0	 3034.0	...
1965317	  758.3	  557.1	 3035.0	...
1965318	  758.2	  557.3	 3036.0	...
1965319	  758.1	  557.5	 3036.0	...
1965320	  758.1	  557.5	 3037.0	...
1965321	  758.0	  557.1	 3039.0	...
1965322	  757.9	  556.8	 3040.0	...
1965323	  757.8	  556.7	 3040.0	...
1965324	  757.7	  557.0	 3040.0	...
1965325	  757.7	  557.2	 3041.0	...
1965326	  757.7	  557.1	 3041.0	...
1965327	  757.7	  556.8	 3043.0	...
1965328	  757.8	  556.5	 3043.0	...
1965329	  757.9	  556.6	 3043.0	...
1965330	  757.9	  556.8	 3041.0	...
1965331	  758.0	  557.0	 3040.0	...
1965332	  758.0	  557.0	 3040.0	...
1965333	  757.8	  557.0	 3040.0	...
1965334	  757.7	  557.1	 3041.0	...
1965335	  757.7	  557.1	 3042.0	...
1965336	  757.9	  557.0	 3043.0	...
1965337	  758.0	  556.9	 3045.0	...
1965338	  758.0	  557.1	 3048.0	...
1965339	  757.9	  557.3	 3049.0	...
1965340	  757.8	  557.2	 3050.0	...
1965341	  757.7	  556.9	 3050.0	...
1965342	  757.5	  556.6	 3050.0	...
1965343	  757.2	  556.6	 3051.0	...
1965344	  757.0	  556.7	 3051.0	...
1965345	  757.1	  556.7	 3050.0	...
1965346	  757.2	  556.7	 3053.0	...
1965347	  757.3	  556.7	 3055.0	...
1965348	  757.4	  556.7	 3059.0	...
1965349	  757.5	  556.7	 3060.0	...
1965350	  757.7	  556.8	 3061.0	...
1965351	  757.9	  556.9	 3059.0	...
1965352	  758.0	  556.9	 3058.0	...
1965353	  757.9	  556.8	 3056.0	...
1965354	  757.9	  556.9	 3055.0	...
1965355	  757.8	  557.0	 3054.0	...
1965356	  757.8	  557.1	 3053.0	...
1965357	  757.7	  557.0	 3054.0	...
1965358	  757.6	  556.8	 3057.0	...
1965359	  757.5	  556.5	 3059.0	...
1965360	  757.5	  556.3	 3060.0	...
1965361	  757.7	  556.2	 3060.0	...
1965362	  757.9	  555.8	 3061.0	...
1965363	  758.1	  555.6	 3061.0	...
1965364	  758.0	  555.4	 3061.0	...
1965365	  757.9	  555.3	 3061.0	...
1965366	  757.7	  555.3	 3060.0	...
1965367	  757.7	  555.3	 3061.0	...
1965368	  757.7	  555.7	 3061.0	...
1965369	  757.7	  556.0	 3062.0	...
1965370	  757.6	  556.3	 3062.0	...
1965371	  757.6	  556.3	 3062.0	...
1965372	  757.7	  556.4	 3062.0	...
1965373	  757.7	  556.5	 3062.0	...
1965374	  757.6	  556.5	 3062.0	...
1965375	  757.5	  556.4	 3062.0	...
1965376	  757.5	  556.4	 3062.0	...
1965377	  757.5	  556.3	 3062.0	...
1965378	  757.7	  556.1	 3061.0	...
1965379	  758.0	  555.9	 3060.0	...
1965380	  758.5	  555.7	 3060.0	...
1965381	  758.8	  555.7	 3061.0	...
1965382	  758.9	  555.6	 3061.0	...
1965383	  758.7	  555.7	 3061.0	...
1965384	  758.5	  555.6	 3061.0	...
1965385	  758.2	  555.5	 3061.0	...
1965386	  758.0	  555.5	 3062.0	...
1965387	  757.9	  555.4	 3063.0	...
1965388	  757.9	  555.3	 3063.0	...
1965389	  757.7	  555.1	 3064.0	...
1965390	  757.5	  554.9	 3064.0	...
1965391	  757.3	  554.9	 3061.0	...
1965392	  757.4	  555.0	 3058.0	...
1965393	  757.8	  555.1	 3055.0	...
1965394	  758.2	  555.2	 3053.0	...
1965395	  758.2	  555.3	 3051.0	...
1965396	  758.2	  555.5	 3049.0	...
1965397	  758.1	  555.5	 3049.0	...
1965398	  758.1	  555.5	 3052.0	...
1965399	  758.2	  555.5	 3055.0	...
1965400	  758.1	  555.4	 3057.0	...
1965401	  758.0	  555.4	 3056.0	...
1965402	  757.9	  555.4	 3056.0	...
1965403	  757.9	  555.4	 3057.0	...
1965404	  757.8	  555.4	 3059.0	...
1965405	  757.8	  555.1	 3060.0	...
1965406	  757.7	  555.0	 3058.0	...
1965407	  757.9	  554.9	 3056.0	...
1965408	  758.0	  555.0	 3057.0	...
1965409	  758.2	  555.1	 3059.0	...
1965410	  758.3	  555.1	 3062.0	...
1965411	  758.3	  554.8	 3061.0	...
1965412	  758.2	  554.5	 3060.0	...
1965413	  758.2	  554.2	 3060.0	...
1965414	  758.2	  554.3	 3060.0	...
1965415	  758.2	  554.3	 3057.0	...
1965416	  758.2	  554.5	 3054.0	...
1965417	  758.6	  554.7	 3051.0	...
1965418	  759.0	  554.6	 3052.0	...
1965419	  759.3	  554.2	 3052.0	...
1965420	  759.2	  553.9	 3052.0	...
1965421	  759.1	  554.0	 3055.0	...
1965422	  759.0	  554.2	 3058.0	...
1965423	  758.8	  554.4	 3062.0	...
1965424	  758.8	  554.4	 3062.0	...
1965425	  758.8	  554.5	 3060.0	...
1965426	  758.6	  554.5	 3056.0	...
1965427	  758.3	  554.5	 3052.0	...
1965428	  758.0	  554.6	 3051.0	...
1965429	  758.0	  554.7	 3051.0	...
1965430	  758.0	  554.7	 3052.0	...
1965431	  758.0	  554.9	 3053.0	...
1965432	  758.1	  555.1	 3053.0	...
1965433	  758.2	  555.3	 3054.0	...
1965434	  758.3	  555.3	 3054.0	...
1965435	  758.3	  555.4	 3055.0	...
1965436	  758.3	  555.6	 3055.0	...
1965437	  758.2	  555.8	 3054.0	...
1965438	  758.1	  555.9	 3054.0	...
1965439	  758.0	  556.1	 3055.0	...
1965440	  758.0	  556.3	 3056.0	...
1965441	  758.0	  556.3	 3056.0	...
1965442	  758.0	  556.2	 3055.0	...
1965443	  758.1	  556.0	 3053.0	...
1965444	  758.3	  555.9	 3054.0	...
1965445	  758.4	  555.9	 3055.0	...
1965446	  758.4	  555.9	 3056.0	...
1965447	  758.4	  556.0	 3054.0	...
1965448	  758.3	  556.1	 3052.0	...
1965449	  758.7	  556.2	 3051.0	...
1965450	  759.1	  556.2	 3051.0	...
1965451	  759.3	  556.3	 3051.0	...
1965452	  759.4	  556.6	 3051.0	...
1965453	  759.4	  556.9	 3051.0	...
1965454	  759.4	  557.2	 3051.0	...
1965455	  759.1	  557.2	 3051.0	...
1965456	  758.9	  557.1	 3050.0	...
1965457	  758.7	  557.2	 3050.0	...
1965458	  758.5	  557.4	 3050.0	...
1965459	  758.3	  557.5	 3051.0	...
1965460	  758.4	  557.4	 3051.0	...
1965461	  758.5	  557.1	 3051.0	...
1965462	  758.6	  556.7	 3052.0	...
1965463	  758.5	  556.3	 3051.0	...
1965464	  758.5	  556.2	 3050.0	...
1965465	  758.5	  556.1	 3049.0	...
1965466	  758.5	  556.1	 3049.0	...
1965467	  758.5	  556.1	 3049.0	...
1965468	  758.4	  556.1	 3050.0	...
1965469	  758.4	  556.4	 3052.0	...
1965470	  758.3	  556.7	 3055.0	...
1965471	  758.4	  556.8	 3054.0	...
1965472	  758.4	  557.3	 3050.0	...
1965473	  758.5	  557.8	 3046.0	...
1965474	  758.5	  558.0	 3044.0	...
1965475	  758.6	  557.8	 3043.0	...
1965476	  758.9	  557.5	 3043.0	...
1965477	  759.1	  557.4	 3043.0	...
1965478	  759.2	  557.4	 3044.0	...
1965479	  759.2	  557.5	 3045.0	...
1965480	  759.2	  557.7	 3045.0	...
1965481	  759.3	  557.9	 3043.0	...
1965482	  759.3	  557.8	 3038.0	...
1965483	  759.2	  557.6	 3035.0	...
1965484	  759.2	  557.4	 3034.0	...
1965485	  759.3	  557.7	 3035.0	...
1965486	  759.3	  557.9	 3036.0	...
1965487	  759.3	  557.6	 3037.0	...
1965488	  759.2	  557.1	 3038.0	...
1965489	  759.0	  556.7	 3038.0	...
1965490	  758.8	  556.8	 3038.0	...
1965491	  758.7	  557.2	 3037.0	...
1965492	  758.6	  557.5	 3035.0	...
1965493	  758.7	  557.9	 3034.0	...
1965494	  758.9	  557.9	 3034.0	...
1965495	  759.2	  557.9	 3034.0	...
1965496	  759.3	  557.7	 3033.0	...
1965497	  759.3	  557.5	 3033.0	...
1965498	  759.4	  557.2	 3035.0	...
1965499	  759.4	  557.1	 3037.0	...
1965500	  759.5	  557.0	 3039.0	...
1965501	  759.4	  556.9	 3037.0	...
1965502	  759.3	  557.0	 3034.0	...
1965503	  759.3	  557.1	 3031.0	...
1965504	  759.4	  557.2	 3028.0	...
1965505	  759.6	  557.5	 3028.0	...
1965506	  759.8	  557.7	 3028.0	...
1965507	  759.7	  558.0	 3029.0	...
1965508	  759.7	  558.3	 3032.0	...
1965509	  759.7	  558.6	 3033.0	...
1965510	  759.7	  558.4	 3033.0	...
1965511	  759.8	  558.1	 3032.0	...
1965512	  759.8	  557.8	 3030.0	...
1965513	  759.8	  557.8	 3031.0	...
1965514	  759.9	  557.8	 3031.0	...
1965515	  759.9	  558.1	 3030.0	...
1965516	  759.9	  558.4	 3030.0	...
1965517	  759.7	  558.6	 3031.0	...
1965518	  759.5	  558.7	 3032.0	...
1965519	  759.4	  558.7	 3033.0	...
1965520	  759.3	  558.7	 3032.0	...
1965521	  759.2	  558.8	 3031.0	...
1965522	  759.2	  558.9	 3032.0	...
1965523	  759.2	  559.0	 3032.0	...
1965524	  759.2	  559.1	 3031.0	...
1965525	  759.3	  559.2	 3030.0	...
1965526	  759.4	  559.3	 3029.0	...
1965527	  759.3	  559.5	 3029.0	...
1965528	  759.0	  559.5	 3031.0	...
1965529	  758.7	  559.6	 3033.0	...
1965530	  758.7	  559.6	 3034.0	...
1965531	  758.9	  559.6	 3033.0	...
1965532	  759.1	  559.6	 3031.0	...
1965533	  759.3	  559.7	 3029.0	...
1965534	  759.3	  559.9	 3027.0	...
1965535	  759.3	  559.8	 3028.0	...
1965536	  759.3	  559.8	 3028.0	...
1965537	  758.9	  559.7	 3029.0	...
1965538	  758.7	  559.8	 3031.0	...
1965539	  758.6	  559.9	 3032.0	...
1965540	  758.9	  560.0	 3029.0	...
1965541	  759.0	  559.9	 3026.0	...
1965542	  759.0	  559.8	 3024.0	...
1965543	  759.3	  559.6	 3026.0	...
1965544	  759.6	  559.5	 3029.0	...
1965545	  759.8	  559.4	 3031.0	...
1965546	  759.7	  559.4	 3030.0	...
1965547	  759.5	  559.5	 3027.0	...
1965548	  759.0	  559.6	 3025.0	...
1965549	  758.6	  559.5	 3024.0	...
1965550	  758.3	  559.5	 3026.0	...
1965551	  758.4	  559.5	 3028.0	...
1965552	  758.5	  559.6	 3030.0	...
1965553	  758.6	  559.6	 3029.0	...
1965554	  758.6	  559.6	 3028.0	...
1965555	  758.6	  559.8	 3031.0	...
1965556	  758.8	  560.2	 3032.0	...
1965557	  758.9	  560.5	 3034.0	...
1965558	  758.9	  560.6	 3033.0	...
1965559	  758.8	  560.5	 3033.0	...
1965560	  758.8	  560.5	 3032.0	...
1965561	  758.8	  560.3	 3031.0	...
1965562	  758.7	  560.1	 3030.0	...
1965563	  758.5	  560.5	 3030.0	...
1965564	  758.4	  560.9	 3030.0	...
1965565	  758.3	  561.4	 3029.0	...
1965566	  758.3	  561.4	 3027.0	...
1965567	  758.4	  561.2	 3024.0	...
1965568	  758.6	  561.1	 3023.0	...
1965569	  758.8	  560.9	 3023.0	...
1965570	  758.9	  560.8	 3024.0	...
1965571	  759.1	  560.8	 3024.0	...
1965572	  759.2	  560.7	 3023.0	...
1965573	  759.4	  560.6	 3022.0	...
1965574	  759.3	  560.6	 3021.0	...
1965575	  759.3	  560.5	 3021.0	...
1965576	  759.2	  560.4	 3021.0	...
1965577	  759.3	  560.4	 3020.0	...
1965578	  759.3	  560.1	 3018.0	...
1965579	  759.3	  559.8	 3016.0	...
1965580	  759.2	  559.8	 3016.0	...
1965581	  759.1	  560.1	 3016.0	...
1965582	  759.0	  560.4	 3016.0	...
1965583	  759.1	  560.4	 3015.0	...
1965584	  759.2	  560.3	 3013.0	...
1965585	  759.2	  559.9	 3013.0	...
1965586	  759.2	  559.5	 3013.0	...
1965587	  759.1	  559.8	 3013.0	...
1965588	  759.0	  560.1	 3013.0	...
1965589	  759.1	  560.5	 3014.0	...
1965590	  759.1	  560.7	 3013.0	...
1965591	  759.2	  560.8	 3013.0	...
1965592	  759.2	  560.7	 3012.0	...
1965593	  759.4	  560.3	 3012.0	...
1965594	  759.5	  560.1	 3012.0	...
1965595	  759.5	  560.4	 3014.0	...
1965596	  759.4	  560.7	 3016.0	...
1965597	  759.3	  560.9	 3018.0	...
1965598	  759.4	  560.9	 3015.0	...
1965599	  759.3	  560.6	 3010.0	...
1965600	  759.3	  560.4	 3007.0	...
1965601	  759.2	  560.3	 3004.0	...
1965602	  759.3	  560.5	 3004.0	...
1965603	  759.4	  560.7	 3005.0	...
1965604	  759.5	  560.5	 3008.0	...
1965605	  759.7	  560.4	 3010.0	...
1965606	  759.8	  560.3	 3010.0	...
1965607	  759.8	  560.3	 3009.0	...
1965608	  759.6	  560.3	 3009.0	...
1965609	  759.4	  560.3	 3009.0	...
1965610	  759.4	  560.3	 3007.0	...
1965611	  759.4	  560.4	 3006.0	...
MSG	1965612 0000 _ Number Off
1965612	  759.4	  560.4	 3005.0	...
1965613	  759.4	  560.5	 3005.0	...
1965614	  759.5	  560.4	 3008.0	...
1965615	  759.5	  560.6	 3011.0	...
1965616	  759.4	  560.8	 3012.0	...
1965617	  759.4	  561.0	 3010.0	...
1965618	  759.7	  561.1	 3007.0	...
1965619	  760.1	  561.2	 3007.0	...
1965620	  760.6	  561.5	 3007.0	...
1965621	  760.7	  561.7	 3007.0	...
1965622	  760.6	  561.9	 3007.0	...
1965623	  760.4	  562.0	 3007.0	...
1965624	  760.0	  562.1	 3008.0	...
1965625	  759.6	  562.1	 3008.0	...
1965626	  759.3	  562.1	 3009.0	...
1965627	  759.2	  562.2	 3007.0	...
1965628	  759.1	  562.2	 3005.0	...
1965629	  759.0	  562.0	 3002.0	...
1965630	  758.9	  561.9	 3002.0	...
1965631	  758.9	  561.7	 3001.0	...
1965632	  759.0	  561.7	 3003.0	...
1965633	  759.3	  561.6	 3004.0	...
1965634	  759.6	  561.6	 3005.0	...
1965635	  759.8	  561.6	 3004.0	...
1965636	  759.6	  561.7	 3003.0	...
1965637	  759.5	  561.7	 3002.0	...
1965638	  759.4	  561.7	 3002.0	...
1965639	  759.3	  561.6	 3003.0	...
1965640	  759.1	  561.9	 3005.0	...
1965641	  758.8	  562.3	 3007.0	...
1965642	  758.7	  562.7	 3006.0	...
1965643	  758.7	  562.7	 3003.0	...
1965644	  759.0	  562.6	 3001.0	...
1965645	  759.3	  562.6	 3001.0	...
1965646	  759.6	  562.4	 3000.0	...
1965647	  759.5	  562.4	 3000.0	...
1965648	  759.5	  562.4	 2999.0	...
1965649	  759.5	  562.4	 3000.0	...
1965650	  759.5	  562.2	 3001.0	...
1965651	  759.5	  562.0	 3003.0	...
1965652	  759.5	  561.6	 3002.0	...
1965653	  759.4	  561.3	 3000.0	...
1965654	  759.3	  561.1	 3000.0	...
1965655	  759.2	  561.2	 3002.0	...
1965656	  759.2	  561.3	 3001.0	...
1965657	  759.3	  561.4	 2999.0	...
1965658	  759.3	  561.5	 2996.0	...
1965659	  759.4	  561.4	 2997.0	...
1965660	  759.5	  561.4	 2998.0	...
1965661	  759.7	  561.4	 3000.0	...
1965662	  759.9	  561.9	 3000.0	...
1965663	  760.0	  562.4	 3001.0	...
1965664	  759.7	  562.5	 3002.0	...
1965665	  759.4	  562.1	 3004.0	...
1965666	  759.1	  561.6	 3005.0	...
1965667	  759.0	  561.4	 3005.0	...
1965668	  759.1	  561.6	 3004.0	...
1965669	  759.3	  562.0	 3002.0	...
1965670	  759.5	  562.4	 3002.0	...
1965671	  759.6	  562.5	 3001.0	...
1965672	  759.5	  562.6	 3000.0	...
1965673	  759.5	  562.7	 2999.0	...
1965674	  759.6	  562.6	 2999.0	...
1965675	  759.6	  562.2	 2999.0	...
1965676	  759.6	  561.7	 2999.0	...
1965677	  759.5	  561.4	 2997.0	...
1965678	  759.4	  561.4	 2997.0	...
1965679	  759.4	  561.3	 2998.0	...
1965680	  759.3	  561.2	 2999.0	...
1965681	  759.3	  561.1	 3000.0	...
1965682	  759.2	  561.4	 3000.0	...
1965683	  759.0	  561.8	 3000.0	...
1965684	  758.9	  562.1	 3000.0	...
1965685	  758.6	  562.1	 3001.0	...
1965686	  758.4	  562.1	 3002.0	...
1965687	  758.4	  562.0	 2998.0	...
1965688	  758.5	  561.9	 2993.0	...
1965689	  758.6	  561.6	 2988.0	...
1965690	  759.0	  561.4	 2988.0	...
1965691	  759.4	  561.1	 2991.0	...
1965692	  759.5	  561.0	 2995.0	...
1965693	  759.3	  561.6	 2999.0	...
1965694	  759.2	  562.3	 2999.0	...
1965695	  759.2	  563.0	 2998.0	...
1965696	  759.5	  562.9	 2998.0	...
1965697	  759.8	  562.8	 2998.0	...
1965698	  760.0	  562.7	 2997.0	...
1965699	  760.0	  562.4	 2996.0	...
1965700	  760.0	  562.3	 2996.0	...
1965701	  760.0	  562.2	 2996.0	...
1965702	  760.2	  562.3	 2996.0	...
1965703	  760.3	  562.1	 2996.0	...
1965704	  760.3	  561.9	 2995.0	...
1965705	  760.1	  561.9	 2993.0	...
1965706	  760.0	  562.0	 2992.0	...
1965707	  759.8	  562.0	 2993.0	...
1965708	  759.9	  561.5	 2995.0	...
1965709	  759.9	  561.0	 2997.0	...
1965710	  759.8	  560.5	 2996.0	...
1965711	  759.8	  560.4	 2994.0	...
1965712	  759.8	  560.5	 2992.0	...
1965713	  759.8	  560.8	 2991.0	...
1965714	  759.8	  561.0	 2991.0	...
1965715	  759.8	  561.2	 2991.0	...
1965716	  759.8	  561.2	 2989.0	...
1965717	  759.8	  561.2	 2990.0	...
1965718	  759.8	  561.1	 2991.0	...
1965719	  759.9	  561.1	 2992.0	...
1965720	  760.0	  561.1	 2991.0	...
1965721	  760.0	  561.0	 2990.0	...
1965722	  760.0	  561.0	 2992.0	...
1965723	  760.0	  560.8	 2995.0	...
1965724	  760.0	  560.5	 2997.0	...
1965725	  760.0	  560.2	 2996.0	...
1965726	  760.1	  560.8	 2994.0	...
1965727	  760.2	  561.4	 2994.0	...
1965728	  760.3	  561.3	 2994.0	...
1965729	  760.3	  560.6	 2994.0	...
1965730	  760.3	  559.9	 2993.0	...
1965731	  760.4	  560.0	 2993.0	...
1965732	  760.4	  560.1	 2993.0	...
1965733	  760.5	  560.1	 2992.0	...
1965734	  760.6	  560.1	 2991.0	...
1965735	  760.7	  560.1	 2992.0	...
1965736	  760.6	  560.2	 2995.0	...
1965737	  760.6	  560.5	 2998.0	...
1965738	  760.5	  560.8	 2998.0	...
1965739	  760.5	  561.0	 2997.0	...
1965740	  760.6	  561.0	 2997.0	...
1965741	  760.3	  560.8	 2997.0	...
1965742	  760.0	  560.5	 2998.0	...
1965743	  759.7	  560.4	 2999.0	...
1965744	  759.8	  560.4	 2999.0	...
1965745	  759.9	  560.4	 2998.0	...
1965746	  760.1	  560.4	 2998.0	...
1965747	  760.1	  560.5	 2998.0	...
1965748	  760.1	  560.6	 2998.0	...
1965749	  760.2	  560.6	 2998.0	...
1965750	  760.3	  560.6	 2997.0	...
1965751	  760.3	  560.5	 2996.0	...
1965752	  760.3	  560.6	 2996.0	...
1965753	  760.2	  560.7	 2996.0	...
1965754	  760.1	  560.8	 2997.0	...
1965755	  760.0	  560.8	 3000.0	...
1965756	  759.9	  560.8	 3003.0	...
1965757	  759.9	  561.0	 3004.0	...
1965758	  759.8	  561.2	 3003.0	...
1965759	  759.7	  561.0	 3004.0	...
1965760	  759.6	  560.9	 3006.0	...
1965761	  759.7	  560.8	 3008.0	...
1965762	  759.7	  560.8	 3008.0	...
1965763	  759.8	  561.2	 3009.0	...
1965764	  760.1	  561.5	 3009.0	...
1965765	  760.3	  561.8	 3009.0	...
1965766	  759.9	  561.9	 3007.0	...
1965767	  759.3	  562.0	 3006.0	...
1965768	  758.9	  562.0	 3004.0	...
1965769	  759.2	  562.1	 3003.0	...
1965770	  759.6	  562.2	 3003.0	...
1965771	  759.7	  562.2	 3002.0	...
1965772	  759.8	  562.1	 3003.0	...
1965773	  759.9	  561.9	 3003.0	...
1965774	  759.9	  561.5	 3003.0	...
1965775	  760.0	  561.2	 3003.0	...
1965776	  760.1	  561.1	 3003.0	...
1965777	  760.2	  561.1	 3004.0	...
1965778	  760.2	  561.3	 3004.0	...
1965779	  760.2	  561.4	 3005.0	...
1965780	  760.1	  561.6	 3005.0	...
1965781	  760.0	  561.7	 3006.0	...
1965782	  759.9	  561.8	 3008.0	...
1965783	  760.1	  561.8	 3009.0	...
1965784	  760.2	  561.8	 3010.0	...
1965785	  760.2	  561.7	 3009.0	...
1965786	  760.0	  561.6	 3008.0	...
1965787	  759.8	  561.3	 3006.0	...
1965788	  759.6	  561.3	 3007.0	...
1965789	  759.5	  561.3	 3009.0	...
1965790	  759.4	  561.6	 3009.0	...
1965791	  759.5	  562.0	 3006.0	...
1965792	  759.8	  562.1	 3002.0	...
1965793	  760.1	  561.7	 3001.0	...
1965794	  760.3	  561.3	 3002.0	...
1965795	  760.4	  561.0	 3003.0	...
1965796	  760.5	  561.2	 3005.0	...
1965797	  760.5	  561.5	 3006.0	...
1965798	  760.5	  561.7	 3007.0	...
1965799	  760.4	  561.8	 3007.0	...
1965800	  760.2	  561.9	 3007.0	...
1965801	  760.0	  561.8	 3005.0	...
1965802	  759.8	  561.6	 3003.0	...
1965803	  759.7	  561.3	 3001.0	...
1965804	  759.6	  561.1	 3001.0	...
1965805	  759.7	  561.1	 3003.0	...
1965806	  759.8	  561.0	 3004.0	...
1965807	  759.9	  560.9	 3004.0	...
1965808	  760.0	  560.8	 3005.0	...
1965809	  760.0	  560.9	 3006.0	...
1965810	  760.1	  561.0	 3008.0	...
1965811	  760.1	  561.2	 3009.0	...
1965812	  759.9	  561.4	 3009.0	...
1965813	  759.7	  561.5	 3006.0	...
1965814	  759.5	  561.6	 3004.0	...
1965815	  759.5	  561.5	 3003.0	...
1965816	  759.4	  561.5	 3004.0	...
1965817	  759.3	  561.5	 3004.0	...
1965818	  759.4	  561.6	 3004.0	...
1965819	  759.5	  561.7	 3005.0	...
1965820	  759.9	  561.8	 3006.0	...
1965821	  760.0	  561.9	 3007.0	...
1965822	  760.0	  562.0	 3007.0	...
1965823	  759.8	  561.9	 3007.0	...
MSG	1965824 0000 _ Number On
1965824	  759.6	  561.8	 3006.0	...
1965825	  759.6	  561.6	 3004.0	...
1965826	  759.6	  561.7	 3004.0	...
1965827	  759.6	  561.7	 3006.0	...
1965828	  759.9	  561.6	 3008.0	...
1965829	  760.3	  561.8	 3012.0	...
1965830	  760.3	  562.1	 3012.0	...
1965831	  759.9	  562.3	 3012.0	...
1965832	  759.5	  562.1	 3010.0	...
1965833	  759.4	  562.1	 3008.0	...
1965834	  759.4	  562.3	 3008.0	...
1965835	  759.3	  562.5	 3007.0	...
1965836	  759.4	  562.6	 3008.0	...
1965837	  759.4	  562.2	 3009.0	...
1965838	  759.8	  561.7	 3011.0	...
1965839	  759.9	  561.3	 3012.0	...
1965840	  760.1	  561.3	 3013.0	...
1965841	  760.0	  561.4	 3013.0	...
1965842	  760.0	  561.6	 3012.0	...
1965843	  760.0	  561.9	 3011.0	...
1965844	  759.7	  562.1	 3010.0	...
1965845	  759.4	  562.1	 3009.0	...
1965846	  759.2	  562.0	 3008.0	...
1965847	  759.3	  562.3	 3008.0	...
1965848	  759.4	  562.5	 3009.0	...
1965849	  759.8	  562.7	 3009.0	...
1965850	  760.1	  562.9	 3009.0	...
1965851	  760.2	  563.1	 3009.0	...
1965852	  760.0	  562.5	 3009.0	...
1965853	  759.7	  561.8	 3010.0	...
1965854	  759.7	  560.9	 3010.0	...
1965855	  759.7	  560.8	 3011.0	...
1965856	  759.7	  560.5	 3010.0	...
1965857	  759.7	  560.3	 3009.0	...
1965858	  759.8	  561.0	 3009.0	...
1965859	  759.8	  561.9	 3010.0	...
1965860	  759.9	  562.9	 3012.0	...
1965861	  759.9	  563.0	 3010.0	...
1965862	  759.6	  562.7	 3008.0	...
1965863	  759.3	  562.4	 3007.0	...
1965864	  759.1	  562.1	 3009.0	...
1965865	  759.3	  562.3	 3010.0	...
1965866	  759.6	  562.3	 3011.0	...
1965867	  759.7	  561.7	 3011.0	...
1965868	  759.6	  561.1	 3011.0	...
1965869	  759.5	  560.7	 3011.0	...
1965870	  759.4	  561.0	 3010.0	...
1965871	  759.4	  561.3	 3008.0	...
1965872	  759.5	  561.3	 3006.0	...
1965873	  759.4	  560.9	 3004.0	...
1965874	  759.2	  560.5	 3004.0	...
1965875	  759.1	  560.0	 3005.0	...
1965876	  759.1	  559.8	 3006.0	...
1965877	  759.2	  559.9	 3006.0	...
1965878	  759.4	  560.5	 3006.0	...
1965879	  759.5	  561.1	 3006.0	...
1965880	  759.6	  561.3	 3005.0	...
1965881	  759.7	  561.2	 3003.0	...
1965882	  759.8	  561.0	 3002.0	...
1965883	  759.8	  560.5	 3001.0	...
1965884	  759.8	  560.1	 3001.0	...
1965885	  759.9	  559.7	 3002.0	...
1965886	  760.0	  559.6	 3002.0	...
1965887	  759.9	  559.8	 3001.0	...
1965888	  759.9	  560.0	 3000.0	...
1965889	  760.0	  560.2	 2999.0	...
1965890	  760.1	  560.2	 3001.0	...
1965891	  760.2	  560.4	 3003.0	...
1965892	  760.2	  560.5	 3005.0	...
1965893	  760.2	  560.5	 3004.0	...
1965894	  760.2	  560.4	 3003.0	...
1965895	  760.0	  560.5	 3001.0	...
1965896	  759.8	  560.6	 3000.0	...
1965897	  759.5	  561.1	 3001.0	...
1965898	  759.4	  561.5	 3002.0	...
1965899	  759.4	  561.7	 3003.0	...
1965900	  759.3	  561.4	 3003.0	...
1965901	  759.4	  561.1	 3004.0	...
1965902	  759.6	  561.0	 3003.0	...
1965903	  759.8	  560.9	 3002.0	...
1965904	  760.2	  560.8	 3002.0	...
1965905	  760.4	  560.6	 3003.0	...
1965906	  760.4	  560.9	 3004.0	...
1965907	  760.3	  561.4	 3004.0	...
1965908	  760.0	  561.8	 3004.0	...
1965909	  759.8	  561.6	 3004.0	...
1965910	  759.6	  561.2	 3004.0	...
1965911	  759.5	  560.9	 3003.0	...
1965912	  759.4	  561.0	 3001.0	...
1965913	  759.3	  561.1	 2999.0	...
1965914	  759.3	  561.3	 2999.0	...
1965915	  759.8	  561.2	 3000.0	...
1965916	  760.3	  561.3	 2999.0	...
1965917	  760.8	  561.4	 2997.0	...
1965918	  760.8	  561.7	 2997.0	...
1965919	  760.9	  561.7	 3000.0	...
1965920	  760.9	  561.8	 3003.0	...
1965921	  760.9	  561.8	 3004.0	...
1965922	  760.9	  561.7	 3004.0	...
1965923	  760.9	  561.6	 3004.0	...
1965924	  761.0	  561.4	 3004.0	...
1965925	  761.1	  561.4	 3004.0	...
1965926	  761.2	  561.4	 3002.0	...
1965927	  761.2	  561.4	 3001.0	...
1965928	  761.1	  561.3	 2999.0	...
1965929	  760.9	  561.2	 2998.0	...
1965930	  760.8	  561.3	 2997.0	...
1965931	  760.7	  561.5	 2997.0	...
1965932	  760.7	  561.8	 2997.0	...
1965933	  760.7	  561.9	 2996.0	...
1965934	  760.8	  562.0	 2995.0	...
1965935	  760.9	  562.2	 2995.0	...
1965936	  761.0	  562.5	 2994.0	...
1965937	  761.0	  562.2	 2994.0	...
1965938	  760.8	  561.5	 2997.0	...
1965939	  760.7	  560.9	 2999.0	...
1965940	  760.7	  561.2	 3000.0	...
1965941	  760.7	  561.6	 2994.0	...
1965942	  760.8	  561.6	 2988.0	...
1965943	  760.9	  561.2	 2986.0	...
1965944	  760.9	  561.2	 2990.0	...
1965945	  761.0	  561.5	 2993.0	...
1965946	  761.1	  561.7	 2994.0	...
1965947	  761.3	  561.7	 2993.0	...
1965948	  761.5	  561.8	 2991.0	...
1965949	  761.7	  561.6	 2993.0	...
1965950	  761.7	  561.2	 2994.0	...
1965951	  761.6	  560.8	 2995.0	...
1965952	  761.3	  560.8	 2994.0	...
1965953	  761.3	  560.9	 2995.0	...
1965954	  761.5	  561.1	 2997.0	...
1965955	  761.6	  561.4	 2998.0	...
1965956	  761.6	  561.7	 2998.0	...
1965957	  761.6	  561.9	 2998.0	...
1965958	  761.6	  562.0	 2997.0	...
1965959	  761.7	  562.0	 2996.0	...
1965960	  761.7	  561.5	 2994.0	...
1965961	  761.8	  561.1	 2993.0	...
1965962	  761.8	  560.7	 2992.0	...
1965963	  761.8	  560.8	 2991.0	...
1965964	  761.7	  560.9	 2992.0	...
1965965	  761.7	  561.0	 2993.0	...
1965966	  761.7	  561.0	 2994.0	...
1965967	  761.7	  561.1	 2994.0	...
1965968	  761.7	  561.3	 2994.0	...
1965969	  761.7	  561.4	 2995.0	...
1965970	  761.8	  561.3	 2995.0	...
1965971	  762.0	  561.2	 2995.0	...
1965972	  762.2	  561.1	 2994.0	...
1965973	  762.3	  561.1	 2993.0	...
1965974	  762.2	  561.2	 2992.0	...
1965975	  762.0	  561.4	 2991.0	...
1965976	  761.9	  561.6	 2991.0	...
1965977	  762.0	  561.8	 2991.0	...
1965978	  762.1	  562.1	 2992.0	...
1965979	  762.1	  562.2	 2992.0	...
1965980	  762.2	  562.3	 2993.0	...
1965981	  762.3	  562.4	 2994.0	...
1965982	  762.5	  562.5	 2997.0	...
1965983	  762.5	  562.4	 2999.0	...
1965984	  762.5	  562.1	 3000.0	...
1965985	  762.3	  561.8	 2999.0	...
1965986	  762.2	  561.6	 2999.0	...
1965987	  762.2	  561.4	 2999.0	...
1965988	  762.5	  561.6	 2999.0	...
1965989	  762.7	  562.0	 2999.0	...
1965990	  762.9	  562.5	 2999.0	...
1965991	  762.9	  562.2	 3000.0	...
1965992	  762.7	  561.9	 2998.0	...
1965993	  762.6	  561.8	 2996.0	...
1965994	  762.5	  562.4	 2996.0	...
1965995	  762.4	  563.0	 2999.0	...
1965996	  762.3	  563.1	 3003.0	...
1965997	  762.2	  562.8	 3004.0	...
1965998	  762.1	  562.4	 3002.0	...
1965999	  762.1	  562.2	 3000.0	...
1966000	  762.2	  562.2	 2998.0	...
1966001	  762.3	  562.2	 2998.0	...
1966002	  762.4	  561.8	 2998.0	...
1966003	  762.6	  561.5	 2999.0	...
1966004	  762.8	  561.4	 3000.0	...
1966005	  762.9	  561.9	 3001.0	...
1966006	  762.9	  562.4	 3002.0	...
1966007	  762.9	  562.8	 3004.0	...
1966008	  762.9	  563.1	 3006.0	...
1966009	  763.1	  563.4	 3004.0	...
1966010	  763.3	  563.4	 3002.0	...
1966011	  763.6	  563.3	 3002.0	...
1966012	  763.6	  563.3	 3002.0	...
1966013	  763.7	  563.2	 3003.0	...
1966014	  763.9	  563.2	 3002.0	...
1966015	  764.2	  563.1	 3000.0	...
1966016	  764.1	  563.1	 2999.0	...
1966017	  763.6	  563.1	 2999.0	...
1966018	  763.1	  563.5	 2998.0	...
1966019	  762.9	  563.8	 2998.0	...
1966020	  763.0	  563.8	 2999.0	...
1966021	  763.1	  563.4	 3000.0	...
1966022	  763.1	  562.8	 3001.0	...
1966023	  763.1	  562.6	 3002.0	...
1966024	  763.0	  562.4	 3002.0	...
1966025	  763.0	  562.4	 3003.0	...
1966026	  763.1	  562.6	 3005.0	...
1966027	  763.1	  562.8	 3007.0	...
1966028	  763.2	  562.8	 3008.0	...
1966029	  763.2	  562.8	 3008.0	...
1966030	  763.3	  562.9	 3008.0	...
1966031	  763.4	  563.1	 3008.0	...
1966032	  763.5	  562.8	 3009.0	...
1966033	  763.5	  562.4	 3009.0	...
1966034	  763.4	  562.5	 3008.0	...
1966035	  763.4	  563.1	 3010.0	...
1966036	  763.4	  563.7	 3012.0	...
1966037	  763.5	  563.7	 3014.0	...
1966038	  763.7	  563.4	 3014.0	...
1966039	  763.8	  563.1	 3014.0	...
1966040	  763.9	  563.0	 3016.0	...
1966041	  763.9	  562.8	 3017.0	...
1966042	  763.7	  562.7	 3016.0	...
1966043	  763.4	  562.6	 3015.0	...
1966044	  763.0	  562.5	 3015.0	...
1966045	  762.9	  562.7	 3015.0	...
1966046	  762.9	  562.9	 3015.0	...
1966047	  763.1	  563.1	 3014.0	...
1966048	  763.2	  562.9	 3013.0	...
1966049	  763.1	  562.7	 3013.0	...
1966050	  763.1	  562.5	 3014.0	...
1966051	  763.0	  562.4	 3015.0	...
1966052	  763.0	  562.3	 3013.0	...
1966053	  763.0	  562.1	 3010.0	...
1966054	  763.1	  562.3	 3011.0	...
1966055	  763.3	  562.5	 3013.0	...
1966056	  763.3	  562.7	 3015.0	...
1966057	  762.9	  562.4	 3015.0	...
1966058	  762.6	  562.3	 3015.0	...
1966059	  762.5	  562.1	 3015.0	...
1966060	  762.8	  561.9	 3016.0	...
1966061	  763.1	  561.8	 3017.0	...
1966062	  763.1	  561.6	 3017.0	...
1966063	  763.1	  561.7	 3017.0	...
1966064	  763.0	  561.7	 3017.0	...
1966065	  762.9	  562.1	 3013.0	...
1966066	  762.8	  562.5	 3010.0	...
1966067	  762.8	  562.9	 3009.0	...
1966068	  762.9	  562.9	 3010.0	...
1966069	  762.9	  562.5	 3010.0	...
1966070	  762.9	  562.0	 3009.0	...
1966071	  763.0	  562.0	 3009.0	...
1966072	  763.0	  562.5	 3011.0	...
1966073	  763.1	  562.7	 3012.0	...
1966074	  763.0	  562.3	 3012.0	...
1966075	  763.0	  561.9	 3012.0	...
1966076	  762.9	  561.8	 3014.0	...
1966077	  762.9	  561.6	 3015.0	...
1966078	  763.1	  561.4	 3014.0	...
1966079	  763.3	  561.6	 3013.0	...
1966080	  763.4	  561.8	 3013.0	...
1966081	  763.3	  562.1	 3014.0	...
1966082	  763.0	  562.0	 3014.0	...
1966083	  762.9	  561.7	 3016.0	...
1966084	  762.9	  561.6	 3017.0	...
1966085	  763.2	  561.5	 3020.0	...
1966086	  763.6	  561.5	 3021.0	...
1966087	  763.9	  561.6	 3022.0	...
1966088	  764.0	  561.7	 3021.0	...
1966089	  763.9	  561.8	 3020.0	...
1966090	  763.7	  561.9	 3020.0	...
1966091	  763.5	  561.9	 3018.0	...
1966092	  763.3	  562.1	 3017.0	...
1966093	  763.1	  562.4	 3016.0	...
1966094	  763.0	  562.9	 3016.0	...
1966095	  763.1	  563.3	 3015.0	...
1966096	  763.2	  563.9	 3015.0	...
1966097	  763.2	  564.3	 3019.0	...
1966098	  762.6	  563.8	 3023.0	...
1966099	  762.1	  563.1	 3026.0	...
1966100	  762.0	  562.6	 3025.0	...
1966101	  762.4	  562.8	 3025.0	...
1966102	  763.1	  563.1	 3026.0	...
1966103	  763.4	  563.1	 3028.0	...
1966104	  763.6	  563.2	 3030.0	...
1966105	  763.6	  563.2	 3030.0	...
1966106	  763.4	  563.4	 3030.0	...
1966107	  763.1	  563.4	 3028.0	...
1966108	  762.9	  563.5	 3026.0	...
1966109	  762.8	  563.5	 3025.0	...
1966110	  762.8	  563.4	 3025.0	...
1966111	  762.7	  563.4	 3024.0	...
1966112	  762.7	  563.4	 3023.0	...
1966113	  762.6	  563.0	 3022.0	...
1966114	  762.5	  562.6	 3022.0	...
1966115	  762.7	  562.2	 3023.0	...
1966116	  762.8	  562.4	 3025.0	...
1966117	  763.0	  562.6	 3027.0	...
1966118	  763.1	  562.8	 3028.0	...
1966119	  762.8	  562.7	 3028.0	...
1966120	  762.5	  562.8	 3028.0	...
1966121	  762.1	  562.8	 3029.0	...
1966122	  762.0	  562.7	 3029.0	...
1966123	  762.0	  562.6	 3029.0	...
1966124	  762.2	  562.5	 3028.0	...
1966125	  762.4	  562.4	 3026.0	...
1966126	  762.5	  562.4	 3026.0	...
1966127	  762.5	  562.8	 3028.0	...
1966128	  762.5	  563.3	 3029.0	...
1966129	  762.5	  563.7	 3031.0	...
MSG	1966130 0000 _ Number Off
1966130	  762.5	  563.7	 3032.0	...
1966131	  762.5	  563.6	 3034.0	...
1966132	  762.7	  563.7	 3034.0	...
1966133	  762.8	  563.8	 3033.0	...
1966134	  762.9	  563.7	 3033.0	...
1966135	  763.0	  563.6	 3033.0	...
1966136	  763.3	  563.5	 3033.0	...
1966137	  763.6	  563.9	 3033.0	...
1966138	  763.5	  564.1	 3032.0	...
1966139	  763.3	  564.2	 3032.0	...
1966140	  763.0	  563.8	 3032.0	...
1966141	  762.8	  563.5	 3032.0	...
1966142	  762.7	  563.4	 3033.0	...
1966143	  762.7	  563.5	 3032.0	...
1966144	  762.7	  563.5	 3030.0	...
1966145	  762.8	  563.5	 3029.0	...
1966146	  762.9	  563.8	 3031.0	...
1966147	  762.9	  564.0	 3036.0	...
1966148	  762.8	  564.2	 3042.0	...
1966149	  762.6	  564.1	 3045.0	...
1966150	  762.5	  564.0	 3045.0	...
1966151	  762.5	  563.7	 3042.0	...
1966152	  762.6	  563.4	 3040.0	...
1966153	  762.2	  563.4	 3040.0	...
1966154	  761.8	  563.8	 3041.0	...
1966155	  761.8	  564.1	 3041.0	...
1966156	  762.1	  564.5	 3042.0	...
1966157	  762.5	  564.6	 3041.0	...
1966158	  762.5	  564.9	 3041.0	...
1966159	  762.6	  564.9	 3042.0	...
1966160	  762.6	  565.0	 3044.0	...
1966161	  762.6	  565.0	 3045.0	...
1966162	  762.6	  564.9	 3045.0	...
1966163	  762.6	  564.7	 3044.0	...
1966164	  762.3	  564.5	 3043.0	...
1966165	  762.0	  564.5	 3044.0	...
1966166	  761.9	  564.3	 3046.0	...
1966167	  762.0	  564.1	 3048.0	...
1966168	  762.0	  563.8	 3048.0	...
1966169	  762.0	  563.8	 3047.0	...
1966170	  762.0	  563.7	 3045.0	...
1966171	  762.3	  563.5	 3045.0	...
1966172	  762.6	  563.4	 3045.0	...
1966173	  762.9	  563.5	 3045.0	...
1966174	  762.8	  563.8	 3048.0	...
1966175	  762.8	  564.0	 3052.0	...
1966176	  762.8	  563.8	 3054.0	...
1966177	  762.8	  563.6	 3052.0	...
1966178	  762.8	  563.3	 3050.0	...
1966179	  762.7	  563.2	 3049.0	...
1966180	  762.7	  563.6	 3049.0	...
1966181	  762.7	  564.0	 3049.0	...
1966182	  762.6	  564.3	 3048.0	...
1966183	  762.6	  564.2	 3049.0	...
1966184	  762.6	  564.3	 3049.0	...
1966185	  762.7	  564.4	 3049.0	...
1966186	  762.7	  564.6	 3049.0	...
1966187	  762.8	  564.5	 3052.0	...
1966188	  762.9	  564.3	 3054.0	...
1966189	  763.0	  564.1	 3057.0	...
1966190	  762.9	  563.8	 3056.0	...
1966191	  762.8	  563.6	 3054.0	...
1966192	  762.6	  563.3	 3053.0	...
1966193	  762.4	  563.4	 3052.0	...
1966194	  762.3	  563.6	 3051.0	...
1966195	  762.2	  564.0	 3051.0	...
1966196	  762.2	  564.4	 3051.0	...
1966197	  762.2	  564.7	 3053.0	...
1966198	  762.3	  564.6	 3056.0	...
1966199	  762.2	  564.5	 3058.0	...
1966200	  762.1	  564.5	 3058.0	...
1966201	  762.1	  564.3	 3058.0	...
1966202	  762.2	  564.2	 3057.0	...
1966203	  762.4	  564.1	 3057.0	...
1966204	  762.5	  564.0	 3056.0	...
1966205	  762.7	  564.0	 3056.0	...
1966206	  762.7	  563.9	 3058.0	...
1966207	  762.4	  564.0	 3060.0	...
1966208	  762.2	  564.2	 3062.0	...
1966209	  762.2	  564.4	 3062.0	...
1966210	  762.2	  564.4	 3062.0	...
1966211	  762.3	  564.5	 3062.0	...
1966212	  762.3	  564.6	 3062.0	...
1966213	  762.3	  564.7	 3063.0	...
1966214	  762.2	  564.7	 3063.0	...
1966215	  762.0	  564.7	 3063.0	...
1966216	  761.8	  564.9	 3063.0	...
1966217	  761.7	  565.1	 3061.0	...
1966218	  762.0	  564.9	 3059.0	...
1966219	  762.2	  564.6	 3057.0	...
1966220	  762.3	  564.3	 3057.0	...
1966221	  762.1	  564.4	 3058.0	...
1966222	  761.8	  564.4	 3060.0	...
1966223	  761.5	  564.6	 3062.0	...
1966224	  761.5	  564.8	 3063.0	...
1966225	  761.4	  564.9	 3064.0	...
1966226	  761.4	  564.9	 3065.0	...
1966227	  761.4	  564.7	 3065.0	...
1966228	  761.4	  564.5	 3067.0	...
1966229	  761.4	  564.5	 3069.0	...
1966230	  761.4	  564.5	 3069.0	...
1966231	  761.5	  564.5	 3068.0	...
1966232	  761.5	  564.3	 3066.0	...
1966233	  761.7	  564.4	 3068.0	...
1966234	  761.9	  564.6	 3070.0	...
1966235	  762.1	  564.8	 3072.0	...
1966236	  761.9	  564.8	 3072.0	...
1966237	  761.7	  564.8	 3073.0	...
1966238	  761.6	  564.6	 3074.0	...
1966239	  761.6	  564.5	 3075.0	...
1966240	  761.5	  564.6	 3075.0	...
1966241	  761.4	  564.5	 3075.0	...
1966242	  761.4	  564.3	 3074.0	...
1966243	  761.4	  564.1	 3074.0	...
1966244	  761.6	  564.1	 3075.0	...
1966245	  761.7	  564.3	 3076.0	...
1966246	  761.8	  564.4	 3079.0	...
1966247	  761.9	  564.9	 3082.0	...
1966248	  762.1	  565.2	 3080.0	...
1966249	  762.1	  565.4	 3077.0	...
1966250	  761.9	  565.3	 3076.0	...
1966251	  761.7	  565.0	 3077.0	...
1966252	  761.6	  564.9	 3082.0	...
1966253	  761.5	  564.7	 3085.0	...
1966254	  761.5	  564.5	 3087.0	...
1966255	  761.6	  564.3	 3087.0	...
1966256	  761.7	  564.2	 3087.0	...
1966257	  761.8	  564.4	 3086.0	...
1966258	  761.8	  564.6	 3085.0	...
1966259	  761.7	  564.9	 3083.0	...
1966260	  761.7	  564.9	 3082.0	...
1966261	  761.7	  565.0	 3080.0	...
1966262	  761.6	  565.2	 3079.0	...
1966263	  761.4	  565.5	 3080.0	...
1966264	  761.4	  565.9	 3080.0	...
1966265	  761.5	  566.2	 3081.0	...
1966266	  761.5	  566.6	 3082.0	...
1966267	  761.4	  566.8	 3082.0	...
1966268	  761.3	  566.5	 3082.0	...
1966269	  761.1	  566.0	 3082.0	...
1966270	  761.0	  565.5	 3080.0	...
1966271	  761.3	  565.5	 3079.0	...
1966272	  761.5	  565.5	 3077.0	...
1966273	  761.9	  565.6	 3077.0	...
1966274	  761.9	  565.6	 3078.0	...
1966275	  761.6	  565.6	 3081.0	...
1966276	  761.3	  565.5	 3083.0	...
1966277	  760.8	  565.7	 3085.0	...
1966278	  760.7	  565.8	 3086.0	...
1966279	  760.9	  565.7	 3086.0	...
1966280	  761.3	  565.4	 3086.0	...
1966281	  761.6	  564.9	 3085.0	...
1966282	  761.7	  564.7	 3084.0	...
1966283	  761.8	  564.6	 3083.0	...
1966284	  762.1	  564.8	 3082.0	...
1966285	  762.2	  565.2	 3081.0	...
1966286	  762.0	  565.8	 3081.0	...
1966287	  761.6	  566.2	 3082.0	...
1966288	  761.2	  566.4	 3083.0	...
1966289	  761.2	  566.5	 3085.0	...
1966290	  761.4	  566.6	 3086.0	...
1966291	  761.7	  566.4	 3087.0	...
1966292	  761.9	  566.0	 3089.0	...
1966293	  761.8	  565.6	 3091.0	...
1966294	  762.0	  565.5	 3093.0	...
1966295	  762.1	  565.5	 3089.0	...
1966296	  762.2	  565.4	 3086.0	...
1966297	  762.2	  565.4	 3084.0	...
1966298	  762.1	  565.3	 3085.0	...
1966299	  762.1	  565.3	 3086.0	...
1966300	  762.0	  565.3	 3087.0	...
1966301	  762.0	  565.1	 3088.0	...
1966302	  762.0	  565.0	 3088.0	...
1966303	  761.9	  564.7	 3089.0	...
1966304	  761.7	  564.6	 3088.0	...
1966305	  761.5	  564.5	 3090.0	...
1966306	  761.4	  564.4	 3091.0	...
1966307	  761.5	  564.2	 3094.0	...
1966308	  761.6	  564.0	 3095.0	...
1966309	  761.8	  563.9	 3095.0	...
1966310	  761.8	  564.1	 3095.0	...
1966311	  761.8	  564.8	 3094.0	...
1966312	  761.8	  565.4	 3093.0	...
1966313	  761.9	  565.8	 3094.0	...
1966314	  762.0	  565.4	 3094.0	...
1966315	  762.1	  565.0	 3095.0	...
1966316	  762.2	  565.0	 3096.0	...
1966317	  762.0	  565.2	 3097.0	...
1966318	  761.6	  565.6	 3098.0	...
1966319	  761.3	  566.0	 3098.0	...
1966320	  761.3	  566.3	 3099.0	...
1966321	  761.4	  566.1	 3099.0	...
1966322	  761.4	  565.6	 3100.0	...
1966323	  761.5	  565.3	 3101.0	...
1966324	  761.6	  565.4	 3100.0	...
1966325	  761.8	  565.4	 3098.0	...
1966326	  761.9	  565.6	 3096.0	...
1966327	  762.0	  565.7	 3096.0	...
1966328	  761.8	  565.8	 3097.0	...
1966329	  761.6	  565.8	 3095.0	...
1966330	  761.5	  565.9	 3093.0	...
1966331	  761.4	  566.1	 3091.0	...
1966332	  761.7	  566.3	 3090.0	...
1966333	  762.0	  566.3	 3089.0	...
1966334	  762.3	  566.3	 3091.0	...
1966335	  762.3	  566.4	 3093.0	...
1966336	  762.3	  566.4	 3096.0	...
1966337	  762.4	  566.5	 3098.0	...
1966338	  762.5	  566.5	 3101.0	...
1966339	  762.3	  566.5	 3103.0	...
MSG	1966340 0000 _ Number On
1966340	  762.1	  566.5	 3102.0	...
1966341	  761.8	  566.4	 3102.0	...
1966342	  762.0	  566.2	 3102.0	...
1966343	  762.1	  566.1	 3101.0	...
1966344	  762.2	  566.3	 3100.0	...
1966345	  762.2	  566.8	 3100.0	...
1966346	  762.3	  567.3	 3100.0	...
1966347	  762.4	  567.5	 3100.0	...
1966348	  762.4	  567.4	 3101.0	...
1966349	  762.4	  567.2	 3100.0	...
1966350	  762.4	  567.1	 3098.0	...
1966351	  762.5	  567.1	 3096.0	...
1966352	  762.5	  567.1	 3095.0	...
1966353	  762.4	  567.1	 3095.0	...
1966354	  762.2	  567.2	 3096.0	...
1966355	  761.9	  567.4	 3098.0	...
1966356	  761.8	  567.5	 3101.0	...
1966357	  761.6	  567.5	 3102.0	...
1966358	  761.6	  567.8	 3102.0	...
1966359	  761.6	  568.2	 3101.0	...
1966360	  761.7	  568.5	 3101.0	...
1966361	  761.7	  568.5	 3101.0	...
1966362	  761.7	  568.5	 3102.0	...
1966363	  762.0	  568.5	 3101.0	...
1966364	  762.3	  568.5	 3098.0	...
1966365	  762.5	  568.2	 3096.0	...
1966366	  762.3	  567.8	 3094.0	...
1966367	  762.1	  567.5	 3096.0	...
1966368	  761.9	  567.5	 3098.0	...
1966369	  761.7	  567.6	 3101.0	...
1966370	  761.7	  567.7	 3102.0	...
1966371	  761.6	  567.8	 3102.0	...
1966372	  761.5	  568.2	 3100.0	...
1966373	  761.4	  568.6	 3098.0	...
1966374	  761.3	  569.1	 3098.0	...
1966375	  761.3	  569.1	 3098.0	...
1966376	  761.3	  568.8	 3098.0	...
1966377	  761.7	  568.4	 3100.0	...
1966378	  762.0	  568.4	 3101.0	...
1966379	  762.3	  568.7	 3104.0	...
1966380	  762.3	  569.0	 3105.0	...
1966381	  762.2	  568.9	 3106.0	...
1966382	  762.1	  568.8	 3104.0	...
1966383	  762.1	  568.9	 3102.0	...
1966384	  762.0	  568.9	 3100.0	...
1966385	  762.1	  568.9	 3099.0	...
1966386	  762.1	  568.6	 3099.0	...
1966387	  762.1	  568.3	 3100.0	...
1966388	  762.1	  567.9	 3100.0	...
1966389	  762.1	  567.7	 3100.0	...
1966390	  762.0	  568.0	 3100.0	...
1966391	  761.9	  568.3	 3100.0	...
1966392	  762.0	  568.5	 3100.0	...
1966393	  762.2	  568.2	 3099.0	...
1966394	  762.4	  567.9	 3100.0	...
1966395	  762.3	  567.9	 3100.0	...
1966396	  762.3	  568.3	 3101.0	...
1966397	  762.3	  568.7	 3103.0	...
1966398	  762.3	  568.9	 3104.0	...
1966399	  762.2	  568.6	 3103.0	...
1966400	  762.2	  568.3	 3099.0	...
1966401	  762.2	  568.2	 3094.0	...
1966402	  762.3	  568.5	 3094.0	...
1966403	  762.3	  568.7	 3095.0	...
1966404	  762.4	  568.6	 3096.0	...
1966405	  762.6	  568.6	 3095.0	...
1966406	  762.7	  568.7	 3095.0	...
1966407	  762.8	  568.9	 3095.0	...
1966408	  762.7	  568.9	 3094.0	...
1966409	  762.5	  568.7	 3093.0	...
1966410	  762.3	  568.4	 3093.0	...
1966411	  762.2	  568.1	 3095.0	...
1966412	  762.4	  568.1	 3096.0	...
1966413	  762.6	  568.1	 3099.0	...
1966414	  762.7	  568.3	 3100.0	...
1966415	  762.8	  568.7	 3100.0	...
1966416	  762.9	  569.0	 3098.0	...
1966417	  762.9	  569.0	 3096.0	...
1966418	  762.8	  569.1	 3097.0	...
1966419	  762.7	  569.2	 3098.0	...
1966420	  762.7	  569.3	 3097.0	...
1966421	  762.7	  568.9	 3096.0	...
1966422	  762.8	  568.5	 3095.0	...
1966423	  763.0	  568.3	 3095.0	...
1966424	  763.0	  568.5	 3096.0	...
1966425	  763.0	  568.7	 3096.0	...
1966426	  762.9	  568.7	 3096.0	...
1966427	  762.9	  568.6	 3096.0	...
1966428	  762.9	  568.5	 3096.0	...
1966429	  762.9	  568.7	 3096.0	...
1966430	  763.2	  568.8	 3096.0	...
1966431	  763.5	  568.8	 3096.0	...
1966432	  763.6	  568.5	 3097.0	...
1966433	  763.1	  568.5	 3099.0	...
1966434	  762.6	  568.7	 3100.0	...
1966435	  762.6	  568.3	 3100.0	...
1966436	  762.9	  567.8	 3099.0	...
1966437	  763.2	  567.7	 3100.0	...
1966438	  763.0	  568.2	 3101.0	...
1966439	  762.8	  568.1	 3100.0	...
1966440	  762.7	  567.6	 3097.0	...
1966441	  762.9	  567.1	 3095.0	...
1966442	  763.1	  567.2	 3095.0	...
1966443	  763.0	  567.3	 3096.0	...
1966444	  763.1	  567.6	 3097.0	...
1966445	  763.1	  567.9	 3097.0	...
1966446	  763.2	  568.2	 3098.0	...
1966447	  763.3	  568.3	 3099.0	...
1966448	  763.3	  568.3	 3100.0	...
1966449	  763.3	  568.4	 3099.0	...
1966450	  763.1	  568.4	 3100.0	...
1966451	  762.9	  568.4	 3102.0	...
1966452	  762.8	  568.4	 3103.0	...
1966453	  762.8	  568.4	 3101.0	...
1966454	  762.9	  568.3	 3100.0	...
1966455	  763.0	  568.2	 3098.0	...
1966456	  763.2	  568.1	 3097.0	...
1966457	  763.4	  567.5	 3097.0	...
1966458	  763.6	  566.8	 3097.0	...
1966459	  763.7	  566.6	 3099.0	...
1966460	  763.6	  566.9	 3100.0	...
1966461	  763.5	  567.2	 3100.0	...
1966462	  763.5	  567.1	 3099.0	...
1966463	  763.6	  567.2	 3099.0	...
1966464	  763.7	  567.3	 3099.0	...
1966465	  763.3	  567.5	 3099.0	...
1966466	  762.8	  567.7	 3098.0	...
1966467	  762.3	  567.7	 3097.0	...
1966468	  762.2	  567.3	 3098.0	...
1966469	  762.1	  566.8	 3099.0	...
1966470	  762.1	  566.6	 3100.0	...
1966471	  762.1	  566.7	 3100.0	...
1966472	  762.2	  566.8	 3099.0	...
1966473	  762.2	  566.9	 3099.0	...
1966474	  762.2	  566.9	 3099.0	...
1966475	  762.2	  567.0	 3099.0	...
1966476	  762.3	  567.1	 3095.0	...
1966477	  762.4	  566.8	 3092.0	...
1966478	  762.4	  566.5	 3090.0	...
1966479	  762.3	  566.1	 3090.0	...
1966480	  762.4	  566.1	 3092.0	...
1966481	  762.9	  566.2	 3093.0	...
1966482	  763.4	  566.3	 3094.0	...
1966483	  763.7	  566.3	 3095.0	...
1966484	  763.5	  566.6	 3095.0	...
1966485	  763.2	  566.8	 3093.0	...
1966486	  762.9	  567.0	 3091.0	...
1966487	  762.5	  566.8	 3091.0	...
1966488	  762.3	  566.4	 3092.0	...
1966489	  762.1	  566.0	 3092.0	...
1966490	  762.1	  565.7	 3093.0	...
1966491	  762.2	  565.7	 3093.0	...
1966492	  762.3	  565.7	 3093.0	...
1966493	  762.3	  565.8	 3093.0	...
1966494	  762.5	  565.9	 3095.0	...
1966495	  762.7	  566.0	 3097.0	...
1966496	  762.9	  566.1	 3096.0	...
1966497	  762.9	  566.2	 3093.0	...
1966498	  762.9	  566.2	 3090.0	...
1966499	  762.9	  566.3	 3090.0	...
1966500	  762.9	  566.4	 3090.0	...
1966501	  763.0	  566.4	 3091.0	...
1966502	  762.8	  566.4	 3092.0	...
1966503	  762.6	  566.3	 3093.0	...
1966504	  762.4	  566.3	 3094.0	...
1966505	  762.7	  566.3	 3094.0	...
1966506	  763.0	  566.4	 3095.0	...
1966507	  763.2	  566.5	 3095.0	...
1966508	  763.3	  566.5	 3096.0	...
1966509	  763.3	  566.4	 3093.0	...
1966510	  763.2	  566.1	 3090.0	...
1966511	  763.2	  566.0	 3088.0	...
1966512	  763.1	  566.3	 3089.0	...
1966513	  763.1	  566.9	 3090.0	...
1966514	  763.0	  567.2	 3091.0	...
1966515	  762.8	  567.2	 3094.0	...
1966516	  763.1	  566.9	 3096.0	...
1966517	  763.4	  566.3	 3096.0	...
1966518	  763.4	  565.6	 3094.0	...
1966519	  763.1	  565.5	 3093.0	...
1966520	  762.9	  565.8	 3094.0	...
1966521	  762.9	  566.1	 3093.0	...
1966522	  762.9	  566.2	 3092.0	...
1966523	  762.7	  566.0	 3090.0	...
1966524	  762.4	  565.8	 3090.0	...
1966525	  762.1	  565.5	 3089.0	...
1966526	  761.9	  566.0	 3089.0	...
1966527	  761.9	  566.6	 3091.0	...
1966528	  761.9	  567.1	 3092.0	...
1966529	  762.0	  567.1	 3093.0	...
1966530	  762.2	  567.0	 3093.0	...
1966531	  762.5	  566.9	 3092.0	...
1966532	  762.6	  566.9	 3090.0	...
1966533	  762.4	  566.8	 3089.0	...
1966534	  762.3	  566.6	 3088.0	...
1966535	  762.2	  566.5	 3089.0	...
1966536	  762.2	  566.5	 3091.0	...
1966537	  762.3	  566.5	 3092.0	...
1966538	  762.1	  566.5	 3093.0	...
1966539	  762.1	  566.6	 3093.0	...
1966540	  762.0	  566.9	 3092.0	...
1966541	  762.1	  567.1	 3093.0	...
1966542	  762.3	  567.0	 3093.0	...
1966543	  762.5	  566.9	 3093.0	...
1966544	  762.5	  566.8	 3092.0	...
1966545	  762.4	  567.4	 3093.0	...
1966546	  762.4	  568.0	 3093.0	...
1966547	  762.4	  568.5	 3094.0	...
1966548	  762.4	  568.3	 3094.0	...
1966549	  762.4	  568.2	 3092.0	...
1966550	  762.4	  568.1	 3090.0	...
1966551	  762.3	  568.1	 3088.0	...
1966552	  762.2	  568.0	 3090.0	...
1966553	  762.1	  567.8	 3092.0	...
1966554	  762.1	  567.8	 3093.0	...
1966555	  762.2	  567.6	 3093.0	...
1966556	  762.2	  567.5	 3093.0	...
1966557	  762.0	  567.5	 3093.0	...
1966558	  761.9	  567.5	 3092.0	...
1966559	  761.8	  567.5	 3092.0	...
1966560	  761.8	  567.4	 3092.0	...
1966561	  761.8	  567.4	 3091.0	...
1966562	  761.7	  567.4	 3091.0	...
1966563	  761.8	  567.5	 3092.0	...
1966564	  761.9	  567.6	 3093.0	...
1966565	  761.7	  567.8	 3096.0	...
1966566	  761.3	  568.0	 3096.0	...
1966567	  761.0	  567.8	 3097.0	...
1966568	  760.9	  567.5	 3097.0	...
1966569	  760.9	  567.2	 3097.0	...
1966570	  760.7	  567.2	 3096.0	...
1966571	  760.5	  567.3	 3096.0	...
1966572	  760.5	  567.4	 3096.0	...
1966573	  760.7	  567.7	 3096.0	...
1966574	  760.8	  567.9	 3097.0	...
1966575	  760.7	  568.0	 3098.0	...
1966576	  760.6	  568.1	 3097.0	...
1966577	  760.6	  568.0	 3098.0	...
1966578	  760.7	  567.9	 3099.0	...
1966579	  760.7	  568.0	 3099.0	...
1966580	  760.8	  568.1	 3099.0	...
1966581	  760.9	  568.2	 3099.0	...
1966582	  760.9	  568.1	 3099.0	...
1966583	  760.8	  568.2	 3099.0	...
1966584	  760.6	  568.4	 3099.0	...
1966585	  760.4	  568.6	 3101.0	...
1966586	  760.2	  568.5	 3101.0	...
1966587	  760.2	  568.3	 3099.0	...
1966588	  760.2	  568.0	 3097.0	...
1966589	  760.2	  567.9	 3097.0	...
1966590	  760.6	  567.8	 3096.0	...
1966591	  761.0	  567.8	 3096.0	...
1966592	  761.3	  567.7	 3096.0	...
1966593	  761.2	  567.7	 3096.0	...
1966594	  761.1	  567.7	 3097.0	...
1966595	  761.1	  567.8	 3098.0	...
1966596	  761.2	  567.9	 3099.0	...
1966597	  760.6	  568.2	 3099.0	...
1966598	  760.0	  568.4	 3101.0	...
1966599	  759.5	  568.7	 3104.0	...
1966600	  759.6	  568.7	 3106.0	...
1966601	  759.6	  568.7	 3103.0	...
1966602	  759.6	  568.6	 3099.0	...
1966603	  759.8	  568.6	 3096.0	...
1966604	  760.0	  568.6	 3096.0	...
1966605	  760.1	  568.6	 3096.0	...
1966606	  760.1	  568.5	 3098.0	...
1966607	  760.1	  568.3	 3102.0	...
1966608	  760.3	  568.2	 3106.0	...
1966609	  760.4	  568.2	 3106.0	...
1966610	  760.5	  568.2	 3106.0	...
1966611	  760.9	  568.2	 3108.0	...
1966612	  761.4	  568.3	 3110.0	...
1966613	  761.4	  568.5	 3112.0	...
1966614	  760.9	  568.8	 3113.0	...
1966615	  760.4	  568.9	 3113.0	...
1966616	  760.3	  569.0	 3114.0	...
1966617	  760.1	  568.7	 3114.0	...
1966618	  760.1	  568.5	 3112.0	...
1966619	  760.0	  568.5	 3110.0	...
1966620	  759.8	  568.7	 3109.0	...
1966621	  759.6	  568.9	 3108.0	...
1966622	  759.5	  568.9	 3108.0	...
1966623	  759.6	  568.9	 3111.0	...
1966624	  759.7	  568.9	 3115.0	...
1966625	  759.8	  568.8	 3116.0	...
1966626	  759.7	  568.6	 3113.0	...
1966627	  759.7	  568.4	 3110.0	...
1966628	  759.7	  568.3	 3110.0	...
1966629	  759.8	  568.4	 3111.0	...
1966630	  759.9	  568.5	 3111.0	...
1966631	  759.9	  568.6	 3109.0	...
1966632	  759.9	  568.2	 3108.0	...
1966633	  760.1	  567.6	 3108.0	...
1966634	  760.3	  566.9	 3111.0	...
1966635	  760.6	  566.9	 3110.0	...
1966636	  760.6	  566.8	 3108.0	...
1966637	  760.3	  567.0	 3108.0	...
1966638	  760.0	  567.2	 3111.0	...
1966639	  759.7	  567.4	 3114.0	...
1966640	  759.8	  567.5	 3114.0	...
1966641	  759.8	  567.5	 3114.0	...
1966642	  759.9	  567.6	 3114.0	...
MSG	1966643 0000 _ Number Off
1966643	  759.8	  567.6	 3114.0	...
1966644	  759.8	  567.7	 3115.0	...
1966645	  759.8	  567.7	 3115.0	...
1966646	  759.8	  567.7	 3115.0	...
1966647	  759.8	  568.0	 3114.0	...
1966648	  759.9	  568.4	 3114.0	...
1966649	  759.9	  568.7	 3115.0	...
1966650	  759.9	  568.6	 3115.0	...
1966651	  759.9	  568.7	 3115.0	...
1966652	  759.9	  568.8	 3114.0	...
1966653	  759.7	  568.8	 3113.0	...
1966654	  759.6	  568.8	 3112.0	...
1966655	  759.6	  568.7	 3112.0	...
1966656	  759.6	  568.4	 3113.0	...
1966657	  759.7	  568.0	 3114.0	...
1966658	  759.8	  567.6	 3114.0	...
1966659	  759.5	  567.5	 3114.0	...
1966660	  759.1	  567.6	 3115.0	...
1966661	  758.8	  567.1	 3116.0	...
1966662	  758.9	  566.6	 3117.0	...
1966663	  759.2	  567.1	 3117.0	...
1966664	  759.5	  568.0	 3116.0	...
1966665	  759.5	  568.9	 3117.0	...
1966666	  759.5	  568.7	 3117.0	...
1966667	  759.5	  568.6	 3117.0	...
1966668	  759.5	  568.5	 3118.0	...
1966669	  759.5	  568.5	 3120.0	...
1966670	  759.4	  568.5	 3120.0	...
1966671	  759.4	  568.5	 3120.0	...
1966672	  759.4	  568.6	 3119.0	...
1966673	  759.5	  568.7	 3118.0	...
1966674	  759.6	  568.7	 3119.0	...
1966675	  759.6	  568.6	 3121.0	...
1966676	  759.1	  568.4	 3123.0	...
1966677	  758.7	  568.2	 3122.0	...
1966678	  758.4	  568.0	 3121.0	...
1966679	  758.6	  568.0	 3119.0	...
1966680	  758.8	  568.3	 3122.0	...
1966681	  759.0	  568.6	 3124.0	...
1966682	  759.2	  568.7	 3125.0	...
1966683	  759.2	  568.5	 3124.0	...
1966684	  759.1	  568.4	 3122.0	...
1966685	  759.1	  568.4	 3121.0	...
1966686	  759.1	  568.4	 3121.0	...
1966687	  759.1	  568.4	 3121.0	...
1966688	  759.1	  568.4	 3122.0	...
1966689	  759.1	  568.5	 3122.0	...
1966690	  759.1	  568.6	 3123.0	...
1966691	  759.2	  568.7	 3124.0	...
1966692	  759.4	  568.8	 3125.0	...
1966693	  759.5	  568.8	 3125.0	...
1966694	  759.4	  568.8	 3126.0	...
1966695	  759.1	  568.8	 3127.0	...
1966696	  759.0	  568.8	 3128.0	...
1966697	  759.2	  568.9	 3128.0	...
1966698	  759.3	  569.0	 3128.0	...
1966699	  759.2	  569.1	 3130.0	...
1966700	  759.2	  569.2	 3131.0	...
1966701	  759.2	  569.3	 3132.0	...
1966702	  759.1	  569.2	 3130.0	...
1966703	  758.9	  569.1	 3129.0	...
1966704	  758.9	  569.0	 3129.0	...
1966705	  759.0	  568.8	 3130.0	...
1966706	  758.9	  568.7	 3131.0	...
1966707	  758.7	  568.7	 3130.0	...
1966708	  758.6	  569.1	 3131.0	...
1966709	  758.7	  569.4	 3132.0	...
1966710	  758.7	  569.0	 3133.0	...
1966711	  758.6	  568.3	 3131.0	...
1966712	  759.0	  567.5	 3133.0	...
1966713	  759.4	  567.5	 3136.0	...
1966714	  759.8	  567.5	 3138.0	...
1966715	  759.7	  567.4	 3138.0	...
1966716	  759.8	  567.3	 3137.0	...
1966717	  759.8	  567.3	 3136.0	...
1966718	  759.8	  567.1	 3137.0	...
1966719	  759.8	  566.9	 3138.0	...
1966720	  759.7	  567.4	 3139.0	...
1966721	  759.5	  568.1	 3140.0	...
1966722	  759.6	  568.7	 3141.0	...
1966723	  759.7	  568.6	 3142.0	...
1966724	  759.5	  568.6	 3142.0	...
1966725	  759.1	  568.8	 3140.0	...
1966726	  758.9	  568.3	 3139.0	...
1966727	  759.1	  567.6	 3138.0	...
1966728	  759.4	  567.0	 3138.0	...
1966729	  759.1	  567.2	 3138.0	...
1966730	  758.8	  567.3	 3142.0	...
1966731	  758.9	  567.2	 3145.0	...
1966732	  759.4	  567.2	 3145.0	...
1966733	  759.9	  567.3	 3142.0	...
1966734	  759.9	  567.5	 3142.0	...
1966735	  760.0	  567.6	 3145.0	...
1966736	  760.1	  567.6	 3146.0	...
1966737	  760.0	  567.5	 3142.0	...
1966738	  759.6	  567.4	 3136.0	...
1966739	  759.2	  567.4	 3132.0	...
1966740	  759.1	  567.9	 3130.0	...
1966741	  759.3	  568.3	 3131.0	...
1966742	  759.6	  568.8	 3131.0	...
1966743	  759.8	  568.8	 3132.0	...
1966744	  759.6	  568.7	 3133.0	...
1966745	  759.4	  568.4	 3134.0	...
1966746	  759.1	  568.2	 3139.0	...
1966747	  759.1	  568.1	 3143.0	...
1966748	  759.0	  568.1	 3147.0	...
1966749	  758.8	  568.0	 3147.0	...
1966750	  758.7	  568.0	 3146.0	...
1966751	  758.8	  568.1	 3149.0	...
1966752	  759.0	  568.2	 3152.0	...
1966753	  759.0	  567.7	 3153.0	...
1966754	  758.8	  567.0	 3150.0	...
1966755	  758.6	  567.1	 3147.0	...
1966756	  758.6	  567.8	 3147.0	...
1966757	  758.6	  568.7	 3146.0	...
1966758	  758.8	  568.8	 3147.0	...
1966759	  758.9	  568.8	 3147.0	...
1966760	  758.9	  568.8	 3148.0	...
1966761	  759.0	  568.2	 3150.0	...
1966762	  759.0	  567.7	 3151.0	...
1966763	  759.0	  567.3	 3151.0	...
1966764	  759.0	  567.4	 3151.0	...
1966765	  759.1	  567.4	 3151.0	...
1966766	  759.2	  567.4	 3151.0	...
1966767	  759.3	  567.3	 3151.0	...
1966768	  759.3	  567.3	 3153.0	...
1966769	  759.4	  567.2	 3154.0	...
1966770	  759.4	  567.2	 3156.0	...
1966771	  759.5	  567.1	 3158.0	...
1966772	  759.6	  567.2	 3159.0	...
1966773	  759.7	  567.2	 3159.0	...
1966774	  759.7	  567.3	 3158.0	...
1966775	  759.7	  567.6	 3158.0	...
1966776	  759.8	  567.8	 3157.0	...
1966777	  759.8	  567.5	 3156.0	...
1966778	  759.6	  567.2	 3156.0	...
1966779	  759.2	  566.6	 3157.0	...
1966780	  758.9	  566.4	 3158.0	...
1966781	  758.9	  566.3	 3156.0	...
1966782	  758.8	  566.4	 3154.0	...
1966783	  758.7	  566.7	 3156.0	...
1966784	  758.6	  567.2	 3159.0	...
1966785	  758.6	  567.5	 3163.0	...
1966786	  758.7	  567.7	 3164.0	...
1966787	  758.9	  567.6	 3165.0	...
1966788	  759.0	  567.4	 3166.0	...
1966789	  759.0	  567.2	 3166.0	...
1966790	  759.0	  567.1	 3167.0	...
1966791	  759.1	  567.1	 3167.0	...
1966792	  759.2	  567.1	 3167.0	...
1966793	  759.3	  567.2	 3165.0	...
1966794	  759.4	  567.3	 3162.0	...
1966795	  759.4	  567.4	 3161.0	...
1966796	  759.3	  567.5	 3164.0	...
1966797	  759.1	  567.6	 3166.0	...
1966798	  759.1	  567.6	 3168.0	...
1966799	  759.2	  567.7	 3168.0	...
1966800	  759.2	  567.4	 3167.0	...
1966801	  759.0	  567.1	 3167.0	...
1966802	  758.8	  566.8	 3166.0	...
1966803	  758.6	  566.8	 3165.0	...
1966804	  758.5	  566.7	 3166.0	...
1966805	  758.5	  566.4	 3167.0	...
1966806	  758.6	  565.8	 3169.0	...
1966807	  758.7	  565.3	 3168.0	...
1966808	  758.8	  565.3	 3168.0	...
1966809	  758.8	  565.5	 3168.0	...
1966810	  758.8	  565.7	 3169.0	...
1966811	  759.2	  565.6	 3169.0	...
1966812	  759.6	  565.4	 3169.0	...
1966813	  759.8	  565.4	 3170.0	...
1966814	  759.6	  565.2	 3171.0	...
1966815	  759.4	  565.1	 3170.0	...
1966816	  759.5	  565.0	 3168.0	...
1966817	  759.6	  564.9	 3165.0	...
1966818	  759.8	  564.8	 3165.0	...
1966819	  759.9	  564.7	 3164.0	...
1966820	  760.0	  564.7	 3166.0	...
1966821	  759.5	  564.8	 3168.0	...
1966822	  759.0	  565.0	 3170.0	...
1966823	  758.8	  565.0	 3170.0	...
1966824	  759.1	  564.9	 3171.0	...
1966825	  759.4	  564.8	 3172.0	...
1966826	  759.4	  564.9	 3173.0	...
1966827	  759.6	  565.0	 3174.0	...
1966828	  759.9	  565.0	 3175.0	...
1966829	  760.1	  564.7	 3175.0	...
1966830	  760.1	  564.4	 3175.0	...
1966831	  759.7	  564.4	 3177.0	...
1966832	  759.4	  564.7	 3179.0	...
1966833	  759.1	  565.0	 3181.0	...
1966834	  759.1	  564.9	 3181.0	...
1966835	  759.2	  564.8	 3180.0	...
1966836	  759.4	  564.8	 3179.0	...
1966837	  759.6	  564.5	 3178.0	...
1966838	  759.7	  564.2	 3179.0	...
1966839	  759.7	  564.4	 3180.0	...
1966840	  759.7	  564.8	 3180.0	...
1966841	  759.8	  565.2	 3183.0	...
1966842	  759.9	  565.2	 3186.0	...
1966843	  759.8	  565.2	 3190.0	...
1966844	  759.6	  565.2	 3190.0	...
1966845	  759.3	  565.2	 3190.0	...
1966846	  759.1	  565.1	 3190.0	...
1966847	  759.2	  564.6	 3190.0	...
1966848	  759.2	  564.1	 3191.0	...
1966849	  759.3	  563.8	 3191.0	...
1966850	  759.5	  563.9	 3189.0	...
1966851	  759.7	  563.9	 3188.0	...
1966852	  759.8	  564.0	 3187.0	...
1966853	  759.5	  564.1	 3190.0	...
MSG	1966854 0000 _ Number On
1966854	  759.0	  564.0	 3194.0	...
1966855	  758.6	  563.9	 3198.0	...
1966856	  758.7	  564.4	 3197.0	...
1966857	  758.8	  565.1	 3195.0	...
1966858	  759.0	  565.8	 3194.0	...
1966859	  759.1	  565.7	 3193.0	...
1966860	  759.3	  565.6	 3192.0	...
1966861	  759.3	  565.7	 3192.0	...
1966862	  759.5	  565.8	 3191.0	...
1966863	  759.5	  565.4	 3191.0	...
1966864	  759.7	  565.0	 3191.0	...
1966865	  760.0	  564.5	 3192.0	...
1966866	  760.2	  564.5	 3192.0	...
1966867	  760.1	  564.6	 3193.0	...
1966868	  760.0	  564.6	 3193.0	...
1966869	  759.8	  564.5	 3194.0	...
1966870	  759.8	  564.5	 3194.0	...
1966871	  759.8	  564.6	 3194.0	...
1966872	  759.7	  564.5	 3194.0	...
1966873	  759.3	  564.5	 3195.0	...
1966874	  758.8	  564.8	 3196.0	...
1966875	  758.5	  565.1	 3199.0	...
1966876	  758.7	  565.4	 3203.0	...
1966877	  759.0	  565.4	 3207.0	...
1966878	  759.3	  565.3	 3205.0	...
1966879	  759.6	  564.9	 3205.0	...
1966880	  759.6	  564.7	 3206.0	...
1966881	  759.5	  564.5	 3208.0	...
1966882	  759.6	  564.5	 3208.0	...
1966883	  759.7	  564.5	 3208.0	...
1966884	  759.9	  564.4	 3209.0	...
1966885	  759.8	  564.6	 3209.0	...
1966886	  759.7	  564.6	 3210.0	...
1966887	  759.5	  564.4	 3207.0	...
1966888	  759.5	  564.0	 3204.0	...
1966889	  759.6	  563.7	 3204.0	...
1966890	  759.7	  563.6	 3207.0	...
1966891	  759.8	  563.5	 3209.0	...
1966892	  760.0	  563.6	 3208.0	...
1966893	  760.0	  563.8	 3210.0	...
1966894	  760.1	  564.0	 3213.0	...
1966895	  760.0	  563.9	 3216.0	...
1966896	  760.0	  563.9	 3215.0	...
1966897	  760.0	  563.8	 3215.0	...
1966898	  760.0	  563.6	 3216.0	...
1966899	  760.0	  563.4	 3216.0	...
1966900	  760.0	  563.3	 3217.0	...
1966901	  759.9	  563.1	 3216.0	...
1966902	  760.0	  562.9	 3215.0	...
1966903	  760.0	  562.7	 3217.0	...
1966904	  760.0	  562.4	 3219.0	...
1966905	  760.1	  562.2	 3221.0	...
1966906	  760.2	  562.2	 3222.0	...
1966907	  760.1	  562.5	 3223.0	...
1966908	  760.0	  562.7	 3223.0	...
1966909	  760.0	  562.5	 3222.0	...
1966910	  760.2	  562.2	 3220.0	...
1966911	  760.4	  562.2	 3219.0	...
1966912	  760.3	  561.9	 3223.0	...
1966913	  760.3	  561.7	 3226.0	...
1966914	  759.9	  561.5	 3231.0	...
1966915	  759.6	  561.5	 3231.0	...
1966916	  759.3	  561.4	 3232.0	...
1966917	  759.4	  561.2	 3232.0	...
1966918	  759.5	  561.3	 3231.0	...
1966919	  759.6	  561.6	 3231.0	...
1966920	  759.6	  561.9	 3231.0	...
1966921	  759.7	  561.8	 3231.0	...
1966922	  759.9	  561.7	 3230.0	...
1966923	  760.1	  561.6	 3230.0	...
1966924	  760.0	  561.4	 3230.0	...
1966925	  759.8	  561.3	 3231.0	...
1966926	  759.6	  561.3	 3232.0	...
1966927	  759.5	  561.3	 3234.0	...
1966928	  759.5	  561.3	 3235.0	...
1966929	  759.4	  561.3	 3236.0	...
1966930	  759.5	  561.3	 3236.0	...
1966931	  759.6	  561.2	 3236.0	...
1966932	  759.6	  561.0	 3235.0	...
1966933	  759.8	  561.1	 3235.0	...
1966934	  759.9	  561.3	 3235.0	...
1966935	  759.8	  561.7	 3237.0	...
1966936	  759.5	  561.9	 3240.0	...
1966937	  759.3	  562.1	 3242.0	...
1966938	  759.3	  562.3	 3241.0	...
1966939	  759.3	  562.2	 3241.0	...
1966940	  759.4	  562.2	 3242.0	...
1966941	  759.7	  561.9	 3240.0	...
1966942	  760.1	  561.7	 3239.0	...
1966943	  759.8	  561.6	 3240.0	...
1966944	  759.3	  561.6	 3242.0	...
1966945	  758.8	  561.5	 3244.0	...
1966946	  758.7	  561.4	 3244.0	...
1966947	  758.6	  561.2	 3247.0	...
1966948	  758.6	  561.0	 3249.0	...
1966949	  758.5	  560.9	 3254.0	...
1966950	  758.5	  560.9	 3256.0	...
1966951	  758.5	  560.9	 3258.0	...
1966952	  758.7	  561.0	 3258.0	...
1966953	  758.8	  561.1	 3259.0	...
1966954	  758.9	  561.2	 3259.0	...
1966955	  758.9	  561.3	 3259.0	...
1966956	  758.9	  561.3	 3261.0	...
1966957	  759.0	  561.2	 3263.0	...
1966958	  759.1	  561.1	 3265.0	...
1966959	  759.2	  560.9	 3265.0	...
1966960	  759.4	  560.7	 3265.0	...
1966961	  759.6	  560.9	 3264.0	...
1966962	  759.9	  561.0	 3264.0	...
1966963	  760.0	  561.0	 3265.0	...
1966964	  760.1	  560.6	 3266.0	...
1966965	  760.1	  560.4	 3265.0	...
1966966	  760.1	  560.4	 3263.0	...
1966967	  760.3	  560.4	 3260.0	...
1966968	  760.3	  560.5	 3260.0	...
1966969	  760.3	  560.5	 3261.0	...
1966970	  760.2	  560.6	 3263.0	...
1966971	  760.2	  560.5	 3265.0	...
1966972	  760.2	  560.4	 3265.0	...
1966973	  760.2	  560.5	 3269.0	...
1966974	  760.2	  560.7	 3273.0	...
1966975	  759.7	  561.0	 3277.0	...
1966976	  759.2	  560.8	 3278.0	...
1966977	  758.8	  560.7	 3278.0	...
1966978	  758.8	  560.7	 3274.0	...
1966979	  758.9	  560.7	 3269.0	...
1966980	  758.9	  560.8	 3269.0	...
1966981	  759.0	  560.6	 3274.0	...
1966982	  759.0	  560.3	 3278.0	...
1966983	  759.0	  560.0	 3277.0	...
1966984	  759.0	  559.8	 3277.0	...
1966985	  758.8	  559.9	 3277.0	...
1966986	  758.7	  559.8	 3277.0	...
1966987	  758.9	  559.6	 3277.0	...
1966988	  759.2	  559.4	 3277.0	...
1966989	  759.5	  559.3	 3278.0	...
1966990	  759.4	  559.4	 3279.0	...
1966991	  759.3	  559.6	 3280.0	...
1966992	  759.3	  559.7	 3283.0	...
1966993	  759.3	  559.7	 3285.0	...
1966994	  759.3	  559.7	 3286.0	...
1966995	  759.2	  559.6	 3287.0	...
1966996	  758.6	  559.5	 3288.0	...
1966997	  758.1	  559.4	 3288.0	...
1966998	  757.8	  559.4	 3289.0	...
1966999	  757.9	  559.6	 3289.0	...
1967000	  758.0	  559.8	 3290.0	...
1967001	  758.0	  559.8	 3290.0	...
1967002	  758.1	  559.6	 3292.0	...
1967003	  758.3	  559.7	 3295.0	...
1967004	  758.3	  560.0	 3297.0	...
1967005	  758.3	  559.9	 3297.0	...
1967006	  758.2	  559.6	 3295.0	...
1967007	  758.2	  559.2	 3292.0	...
1967008	  758.3	  559.2	 3293.0	...
1967009	  758.3	  559.7	 3293.0	...
1967010	  758.3	  560.3	 3293.0	...
1967011	  758.9	  560.9	 3293.0	...
1967012	  759.4	  560.7	 3293.0	...
1967013	  759.8	  560.3	 3295.0	...
1967014	  759.5	  560.0	 3297.0	...
1967015	  759.3	  560.0	 3299.0	...
1967016	  758.9	  560.2	 3299.0	...
1967017	  758.6	  560.4	 3299.0	...
1967018	  758.2	  560.6	 3299.0	...
1967019	  758.2	  560.7	 3299.0	...
1967020	  758.1	  560.8	 3300.0	...
1967021	  758.0	  560.7	 3300.0	...
1967022	  758.1	  560.5	 3306.0	...
1967023	  758.2	  560.3	 3311.0	...
1967024	  758.3	  560.1	 3317.0	...
1967025	  758.5	  560.1	 3317.0	...
1967026	  758.8	  560.0	 3317.0	...
1967027	  759.2	  560.0	 3317.0	...
1967028	  759.3	  559.9	 3317.0	...
1967029	  759.3	  559.9	 3317.0	...
1967030	  759.4	  559.8	 3316.0	...
1967031	  759.4	  559.7	 3315.0	...
1967032	  759.3	  559.6	 3315.0	...
1967033	  759.1	  559.7	 3315.0	...
1967034	  759.0	  559.7	 3315.0	...
1967035	  758.9	  559.7	 3317.0	...
1967036	  758.9	  559.7	 3321.0	...
1967037	  758.8	  559.8	 3323.0	...
1967038	  758.8	  560.1	 3324.0	...
1967039	  758.7	  560.4	 3324.0	...
1967040	  758.6	  560.5	 3323.0	...
1967041	  758.6	  560.6	 3323.0	...
1967042	  758.5	  560.6	 3323.0	...
1967043	  758.6	  560.4	 3324.0	...
1967044	  758.7	  560.0	 3324.0	...
1967045	  758.8	  559.8	 3321.0	...
1967046	  758.8	  559.7	 3318.0	...
1967047	  759.0	  559.7	 3318.0	...
1967048	  759.1	  559.3	 3321.0	...
1967049	  758.7	  559.0	 3325.0	...
1967050	  758.2	  558.8	 3326.0	...
1967051	  757.7	  558.7	 3326.0	...
1967052	  757.7	  558.5	 3325.0	...
1967053	  757.7	  558.8	 3324.0	...
1967054	  757.7	  559.3	 3325.0	...
1967055	  757.8	  559.6	 3326.0	...
1967056	  757.9	  559.3	 3328.0	...
1967057	  757.6	  559.3	 3328.0	...
1967058	  757.3	  559.6	 3329.0	...
1967059	  757.1	  559.8	 3331.0	...
1967060	  757.4	  559.8	 3333.0	...
1967061	  757.7	  559.7	 3337.0	...
1967062	  757.9	  559.7	 3340.0	...
1967063	  758.0	  559.7	 3344.0	...
1967064	  758.0	  560.0	 3343.0	...
1967065	  757.9	  560.3	 3343.0	...
1967066	  757.9	  560.3	 3344.0	...
1967067	  757.6	  560.1	 3345.0	...
1967068	  757.4	  559.9	 3345.0	...
1967069	  757.1	  560.0	 3344.0	...
1967070	  757.0	  560.1	 3344.0	...
1967071	  757.0	  560.3	 3345.0	...
1967072	  756.9	  560.1	 3347.0	...
1967073	  756.7	  559.9	 3347.0	...
1967074	  756.6	  559.5	 3347.0	...
1967075	  756.7	  559.4	 3347.0	...
1967076	  756.8	  559.3	 3347.0	...
1967077	  756.9	  559.2	 3348.0	...
1967078	  757.0	  559.4	 3349.0	...
1967079	  757.1	  559.4	 3349.0	...
1967080	  757.0	  559.5	 3348.0	...
1967081	  756.8	  559.9	 3347.0	...
1967082	  756.5	  560.4	 3347.0	...
1967083	  756.6	  560.8	 3347.0	...
1967084	  756.7	  560.8	 3348.0	...
1967085	  756.9	  560.9	 3352.0	...
1967086	  757.0	  561.0	 3355.0	...
1967087	  756.9	  560.5	 3357.0	...
1967088	  756.9	  559.9	 3357.0	...
1967089	  756.8	  559.5	 3357.0	...
1967090	  756.9	  559.5	 3356.0	...
1967091	  757.1	  559.5	 3355.0	...
1967092	  757.2	  559.5	 3354.0	...
1967093	  757.3	  559.6	 3355.0	...
1967094	  757.3	  559.7	 3357.0	...
1967095	  757.2	  559.8	 3359.0	...
1967096	  757.3	  560.2	 3361.0	...
1967097	  757.3	  560.7	 3364.0	...
1967098	  757.4	  561.1	 3366.0	...
1967099	  757.4	  561.1	 3366.0	...
1967100	  757.3	  561.1	 3367.0	...
1967101	  757.2	  560.9	 3366.0	...
1967102	  757.0	  560.8	 3364.0	...
1967103	  756.9	  560.7	 3363.0	...
1967104	  757.0	  560.9	 3362.0	...
1967105	  757.1	  561.0	 3362.0	...
1967106	  757.3	  561.0	 3363.0	...
1967107	  757.2	  560.9	 3365.0	...
1967108	  757.1	  560.6	 3367.0	...
1967109	  756.8	  560.5	 3367.0	...
1967110	  756.6	  560.3	 3366.0	...
1967111	  756.5	  560.3	 3366.0	...
1967112	  756.5	  560.3	 3366.0	...
1967113	  756.8	  560.2	 3366.0	...
1967114	  757.4	  560.2	 3366.0	...
1967115	  757.9	  560.2	 3366.0	...
1967116	  757.7	  560.4	 3366.0	...
1967117	  757.4	  560.4	 3368.0	...
1967118	  756.7	  560.3	 3370.0	...
1967119	  756.4	  560.2	 3372.0	...
1967120	  756.2	  560.1	 3372.0	...
1967121	  756.3	  560.1	 3371.0	...
1967122	  756.1	  560.2	 3371.0	...
1967123	  755.9	  560.3	 3371.0	...
1967124	  755.8	  560.4	 3372.0	...
1967125	  756.0	  560.4	 3372.0	...
1967126	  756.1	  560.2	 3372.0	...
1967127	  756.1	  560.1	 3372.0	...
1967128	  756.0	  560.5	 3371.0	...
1967129	  756.0	  561.2	 3373.0	...
1967130	  756.3	  561.6	 3375.0	...
1967131	  756.4	  561.5	 3376.0	...
1967132	  756.8	  561.3	 3376.0	...
1967133	  756.9	  561.0	 3379.0	...
1967134	  757.0	  560.7	 3382.0	...
1967135	  756.7	  560.3	 3385.0	...
1967136	  756.6	  560.3	 3385.0	...
1967137	  756.4	  560.2	 3384.0	...
1967138	  756.5	  560.0	 3384.0	...
1967139	  756.6	  559.9	 3384.0	...
1967140	  756.9	  559.7	 3384.0	...
1967141	  757.3	  559.5	 3384.0	...
1967142	  757.7	  559.3	 3384.0	...
1967143	  757.7	  559.8	 3383.0	...
1967144	  757.7	  560.3	 3384.0	...
1967145	  757.8	  560.6	 3385.0	...
1967146	  757.8	  560.4	 3386.0	...
1967147	  757.9	  560.3	 3386.0	...
1967148	  757.8	  560.1	 3384.0	...
1967149	  757.7	  559.9	 3382.0	...
1967150	  757.6	  559.7	 3380.0	...
1967151	  757.6	  559.6	 3381.0	...
1967152	  757.4	  559.6	 3383.0	...
1967153	  757.2	  559.4	 3386.0	...
1967154	  756.9	  559.2	 3385.0	...
1967155	  756.9	  559.3	 3385.0	...
1967156	  756.9	  559.6	 3386.0	...
1967157	  757.1	  559.9	 3388.0	...
MSG	1967158 0000 _ Number Off
1967158	  757.2	  560.2	 3388.0	...
1967159	  757.3	  560.3	 3388.0	...
1967160	  757.2	  560.4	 3391.0	...
1967161	  757.1	  560.3	 3396.0	...
1967162	  757.1	  560.2	 3403.0	...
1967163	  757.0	  560.0	 3406.0	...
1967164	  757.0	  560.1	 3406.0	...
1967165	  757.0	  560.2	 3405.0	...
1967166	  757.0	  560.3	 3404.0	...
1967167	  756.9	  560.2	 3403.0	...
1967168	  756.8	  560.4	 3402.0	...
1967169	  756.8	  560.7	 3401.0	...
1967170	  756.8	  560.8	 3402.0	...
1967171	  756.8	  560.6	 3402.0	...
1967172	  756.8	  560.5	 3403.0	...
1967173	  757.1	  560.4	 3404.0	...
1967174	  757.4	  560.4	 3405.0	...
1967175	  757.7	  560.3	 3406.0	...
1967176	  757.7	  560.3	 3405.0	...
1967177	  757.7	  560.3	 3404.0	...
1967178	  757.6	  560.3	 3405.0	...
1967179	  757.5	  560.2	 3406.0	...
1967180	  757.3	  560.0	 3407.0	...
1967181	  757.2	  559.8	 3408.0	...
1967182	  757.1	  559.5	 3408.0	...
1967183	  757.0	  559.4	 3409.0	...
1967184	  757.0	  559.4	 3409.0	...
1967185	  756.9	  559.3	 3409.0	...
1967186	  756.8	  559.3	 3409.0	...
1967187	  757.1	  559.3	 3409.0	...
1967188	  757.4	  559.6	 3409.0	...
1967189	  757.6	  559.8	 3409.0	...
1967190	  757.4	  559.9	 3409.0	...
1967191	  757.2	  559.9	 3409.0	...
1967192	  757.2	  559.9	 3410.0	...
1967193	  757.2	  559.9	 3411.0	...
1967194	  757.2	  559.9	 3411.0	...
1967195	  757.5	  559.8	 3414.0	...
1967196	  757.7	  559.8	 3418.0	...
1967197	  757.9	  559.7	 3421.0	...
1967198	  758.0	  559.6	 3422.0	...
1967199	  758.0	  559.6	 3422.0	...
1967200	  758.0	  559.8	 3422.0	...
1967201	  757.9	  560.1	 3424.0	...
1967202	  757.6	  560.4	 3425.0	...
1967203	  757.2	  560.5	 3428.0	...
1967204	  756.8	  560.6	 3430.0	...
1967205	  756.8	  560.6	 3433.0	...
1967206	  757.0	  561.0	 3435.0	...
1967207	  757.1	  561.3	 3437.0	...
1967208	  757.1	  561.7	 3437.0	...
1967209	  757.0	  561.7	 3436.0	...
1967210	  757.0	  561.6	 3435.0	...
1967211	  757.0	  561.4	 3434.0	...
1967212	  757.0	  560.9	 3433.0	...
1967213	  757.0	  560.7	 3433.0	...
1967214	  757.0	  560.4	 3431.0	...
1967215	  756.9	  560.4	 3429.0	...
1967216	  756.9	  560.4	 3428.0	...
1967217	  756.9	  560.6	 3428.0	...
1967218	  757.0	  560.6	 3429.0	...
1967219	  757.1	  560.7	 3429.0	...
1967220	  757.2	  560.5	 3431.0	...
1967221	  757.1	  560.4	 3433.0	...
1967222	  757.2	  560.4	 3435.0	...
1967223	  757.3	  560.3	 3434.0	...
1967224	  757.4	  560.4	 3435.0	...
1967225	  757.4	  560.5	 3435.0	...
1967226	  757.3	  560.6	 3437.0	...
1967227	  757.1	  560.6	 3437.0	...
1967228	  756.8	  560.6	 3438.0	...
1967229	  756.7	  560.4	 3438.0	...
1967230	  756.7	  560.4	 3439.0	...
1967231	  756.7	  560.5	 3439.0	...
1967232	  756.6	  560.6	 3440.0	...
1967233	  756.5	  560.4	 3441.0	...
1967234	  756.7	  560.1	 3443.0	...
1967235	  757.1	  559.7	 3444.0	...
1967236	  757.5	  559.6	 3444.0	...
1967237	  757.5	  559.7	 3443.0	...
1967238	  757.3	  559.8	 3443.0	...
1967239	  757.1	  560.2	 3442.0	...
1967240	  757.0	  560.6	 3441.0	...
1967241	  757.1	  560.5	 3440.0	...
1967242	  757.4	  559.9	 3441.0	...
1967243	  757.5	  559.3	 3444.0	...
1967244	  757.3	  559.3	 3446.0	...
1967245	  756.9	  559.4	 3446.0	...
1967246	  756.5	  559.5	 3446.0	...
1967247	  757.0	  559.6	 3447.0	...
1967248	  757.5	  560.2	 3447.0	...
1967249	  758.0	  560.8	 3446.0	...
1967250	  758.0	  561.5	 3445.0	...
1967251	  758.1	  561.5	 3444.0	...
1967252	  758.1	  561.5	 3445.0	...
1967253	  758.1	  561.6	 3446.0	...
1967254	  758.2	  561.2	 3448.0	...
1967255	  757.9	  560.7	 3448.0	...
1967256	  757.6	  560.2	 3450.0	...
1967257	  757.5	  560.1	 3451.0	...
1967258	  757.7	  559.9	 3450.0	...
1967259	  758.0	  559.8	 3450.0	...
1967260	  757.6	  559.8	 3452.0	...
1967261	  757.3	  559.9	 3455.0	...
1967262	  757.0	  560.0	 3459.0	...
1967263	  757.2	  560.1	 3460.0	...
1967264	  757.6	  560.2	 3461.0	...
1967265	  757.8	  560.4	 3461.0	...
1967266	  757.8	  560.6	 3460.0	...
1967267	  757.6	  560.7	 3458.0	...
1967268	  757.7	  560.6	 3457.0	...
1967269	  757.9	  560.5	 3458.0	...
1967270	  757.8	  560.5	 3459.0	...
1967271	  757.6	  560.5	 3461.0	...
1967272	  757.3	  560.5	 3462.0	...
1967273	  757.3	  560.2	 3463.0	...
1967274	  757.4	  559.9	 3462.0	...
1967275	  757.5	  559.6	 3461.0	...
1967276	  757.7	  559.8	 3461.0	...
1967277	  757.9	  560.0	 3462.0	...
1967278	  757.7	  560.0	 3465.0	...
1967279	  757.5	  560.1	 3469.0	...
1967280	  757.4	  560.4	 3469.0	...
1967281	  757.2	  560.8	 3471.0	...
1967282	  757.1	  561.4	 3471.0	...
1967283	  757.0	  561.5	 3471.0	...
1967284	  756.9	  560.9	 3469.0	...
1967285	  756.9	  560.2	 3468.0	...
1967286	  757.0	  560.0	 3467.0	...
1967287	  757.4	  560.4	 3468.0	...
1967288	  757.7	  560.7	 3469.0	...
1967289	  758.0	  560.5	 3469.0	...
1967290	  758.1	  560.3	 3467.0	...
1967291	  758.0	  560.2	 3466.0	...
1967292	  757.9	  560.5	 3467.0	...
1967293	  757.8	  560.9	 3469.0	...
1967294	  757.8	  561.2	 3470.0	...
1967295	  757.5	  560.5	 3470.0	...
1967296	  757.2	  559.9	 3469.0	...
1967297	  756.8	  559.5	 3468.0	...
1967298	  756.6	  559.6	 3468.0	...
1967299	  756.4	  559.8	 3469.0	...
1967300	  756.4	  559.7	 3471.0	...
1967301	  756.4	  559.6	 3474.0	...
1967302	  756.4	  559.8	 3474.0	...
1967303	  756.4	  560.3	 3473.0	...
1967304	  756.5	  560.8	 3474.0	...
1967305	  756.7	  560.8	 3475.0	...
1967306	  756.8	  560.9	 3475.0	...
1967307	  756.8	  561.0	 3475.0	...
1967308	  756.8	  561.4	 3475.0	...
1967309	  756.7	  561.8	 3475.0	...
1967310	  756.7	  562.0	 3475.0	...
1967311	  756.7	  562.0	 3475.0	...
1967312	  756.8	  562.1	 3475.0	...
1967313	  757.0	  562.1	 3476.0	...
1967314	  756.9	  561.7	 3477.0	...
1967315	  756.6	  561.2	 3478.0	...
1967316	  756.4	  560.7	 3479.0	...
1967317	  756.5	  560.6	 3481.0	...
1967318	  756.5	  560.7	 3482.0	...
1967319	  756.4	  560.9	 3483.0	...
1967320	  756.2	  560.9	 3482.0	...
1967321	  756.1	  560.8	 3481.0	...
1967322	  756.0	  561.0	 3480.0	...
1967323	  755.9	  561.2	 3481.0	...
1967324	  756.1	  561.4	 3484.0	...
1967325	  756.3	  561.4	 3487.0	...
1967326	  756.5	  560.8	 3488.0	...
1967327	  756.4	  560.3	 3487.0	...
1967328	  756.4	  559.8	 3487.0	...
1967329	  756.4	  560.1	 3489.0	...
1967330	  756.4	  560.4	 3490.0	...
1967331	  756.4	  560.5	 3490.0	...
1967332	  756.5	  560.3	 3492.0	...
1967333	  756.5	  559.7	 3494.0	...
1967334	  756.4	  559.3	 3496.0	...
1967335	  756.2	  559.5	 3497.0	...
1967336	  756.0	  560.0	 3497.0	...
1967337	  755.9	  560.3	 3497.0	...
1967338	  755.9	  560.1	 3496.0	...
1967339	  755.9	  559.9	 3495.0	...
1967340	  755.9	  559.7	 3492.0	...
1967341	  756.0	  559.6	 3490.0	...
1967342	  756.2	  559.5	 3487.0	...
1967343	  756.4	  559.4	 3486.0	...
1967344	  756.6	  559.3	 3488.0	...
1967345	  756.7	  559.4	 3489.0	...
1967346	  756.8	  559.6	 3490.0	...
1967347	  756.7	  559.9	 3491.0	...
1967348	  756.6	  559.9	 3493.0	...
1967349	  756.5	  560.0	 3496.0	...
1967350	  756.4	  560.2	 3496.0	...
1967351	  756.2	  560.5	 3497.0	...
1967352	  756.0	  560.8	 3499.0	...
1967353	  755.8	  560.8	 3498.0	...
1967354	  755.7	  560.9	 3497.0	...
1967355	  755.8	  560.8	 3494.0	...
1967356	  756.0	  560.4	 3494.0	...
1967357	  756.1	  559.8	 3495.0	...
1967358	  756.0	  559.3	 3496.0	...
1967359	  755.9	  559.0	 3498.0	...
1967360	  755.8	  559.0	 3499.0	...
1967361	  755.8	  559.1	 3500.0	...
1967362	  755.7	  559.2	 3500.0	...
1967363	  755.6	  559.2	 3501.0	...
1967364	  755.4	  559.3	 3501.0	...
1967365	  755.3	  559.2	 3501.0	...
1967366	  755.1	  559.1	 3500.0	...
MSG	1967367 0000 _ Number On
1967367	  755.1	  559.0	 3499.0	...
1967368	  755.2	  559.1	 3499.0	...
1967369	  755.4	  559.1	 3499.0	...
1967370	  755.4	  559.2	 3500.0	...
1967371	  755.7	  559.2	 3501.0	...
1967372	  756.0	  559.2	 3502.0	...
1967373	  756.3	  559.0	 3503.0	...
1967374	  756.4	  558.7	 3505.0	...
1967375	  755.8	  558.5	 3504.0	...
1967376	  755.2	  558.6	 3503.0	...
1967377	  754.8	  558.6	 3503.0	...
1967378	  755.0	  558.4	 3503.0	...
1967379	  755.3	  558.3	 3505.0	...
1967380	  755.2	  558.4	 3507.0	...
1967381	  755.1	  558.8	 3507.0	...
1967382	  755.0	  558.5	 3507.0	...
1967383	  755.1	  558.0	 3508.0	...
1967384	  755.3	  558.0	 3509.0	...
1967385	  755.3	  558.5	 3508.0	...
1967386	  755.1	  559.1	 3506.0	...
1967387	  755.0	  559.2	 3505.0	...
1967388	  755.2	  559.3	 3506.0	...
1967389	  755.4	  559.6	 3508.0	...
1967390	  755.6	  559.9	 3508.0	...
1967391	  755.5	  560.2	 3505.0	...
1967392	  755.5	  560.3	 3502.0	...
1967393	  755.4	  560.1	 3502.0	...
1967394	  755.4	  559.8	 3505.0	...
1967395	  755.4	  559.4	 3507.0	...
1967396	  755.5	  559.4	 3510.0	...
1967397	  755.5	  559.2	 3510.0	...
1967398	  755.4	  559.1	 3510.0	...
1967399	  755.3	  558.7	 3509.0	...
1967400	  755.1	  558.5	 3509.0	...
1967401	  755.4	  558.6	 3509.0	...
1967402	  755.7	  558.9	 3513.0	...
1967403	  755.7	  559.2	 3516.0	...
1967404	  755.4	  559.0	 3515.0	...
1967405	  755.1	  558.9	 3510.0	...
1967406	  755.2	  558.8	 3508.0	...
1967407	  755.3	  559.2	 3508.0	...
1967408	  755.3	  559.5	 3509.0	...
1967409	  755.3	  559.9	 3507.0	...
1967410	  755.3	  559.9	 3506.0	...
1967411	  755.3	  559.7	 3506.0	...
1967412	  755.2	  559.6	 3506.0	...
1967413	  755.2	  559.6	 3506.0	...
1967414	  755.1	  559.6	 3508.0	...
1967415	  755.2	  559.5	 3510.0	...
1967416	  755.2	  559.2	 3514.0	...
1967417	  755.3	  559.0	 3515.0	...
1967418	  755.1	  558.9	 3517.0	...
1967419	  754.9	  559.0	 3517.0	...
1967420	  754.7	  559.0	 3516.0	...
1967421	  754.6	  558.7	 3515.0	...
1967422	  754.4	  558.3	 3514.0	...
1967423	  754.3	  558.7	 3514.0	...
1967424	  754.5	  559.5	 3515.0	...
1967425	  754.7	  559.8	 3515.0	...
1967426	  755.0	  559.4	 3515.0	...
1967427	  754.9	  558.9	 3515.0	...
1967428	  755.1	  558.9	 3515.0	...
1967429	  755.2	  559.1	 3516.0	...
1967430	  755.2	  559.4	 3516.0	...
1967431	  755.1	  559.7	 3516.0	...
1967432	  755.1	  559.7	 3515.0	...
1967433	  755.1	  559.8	 3514.0	...
1967434	  755.2	  560.0	 3516.0	...
1967435	  755.0	  560.0	 3520.0	...
1967436	  754.8	  559.8	 3524.0	...
1967437	  754.8	  559.7	 3526.0	...
1967438	  755.0	  559.7	 3526.0	...
1967439	  755.4	  559.7	 3526.0	...
1967440	  755.4	  559.9	 3525.0	...
1967441	  755.5	  560.0	 3525.0	...
1967442	  755.5	  559.9	 3525.0	...
1967443	  755.4	  559.6	 3526.0	...
1967444	  755.2	  559.4	 3526.0	...
1967445	  755.1	  559.6	 3526.0	...
1967446	  755.2	  559.8	 3525.0	...
1967447	  755.2	  560.0	 3524.0	...
1967448	  755.1	  560.3	 3523.0	...
1967449	  755.0	  560.5	 3523.0	...
1967450	  754.9	  560.5	 3520.0	...
1967451	  754.8	  560.0	 3518.0	...
1967452	  754.8	  559.6	 3518.0	...
1967453	  754.7	  559.7	 3520.0	...
1967454	  754.5	  559.8	 3523.0	...
1967455	  754.3	  560.0	 3523.0	...
1967456	  754.3	  559.9	 3522.0	...
1967457	  754.3	  559.8	 3522.0	...
1967458	  754.3	  559.7	 3522.0	...
1967459	  754.4	  559.9	 3521.0	...
1967460	  754.4	  560.1	 3521.0	...
1967461	  754.5	  560.2	 3520.0	...
1967462	  754.4	  560.3	 3520.0	...
1967463	  754.4	  560.5	 3518.0	...
1967464	  754.3	  560.6	 3518.0	...
1967465	  754.3	  560.7	 3520.0	...
1967466	  754.3	  560.7	 3522.0	...
1967467	  754.4	  560.7	 3525.0	...
1967468	  754.5	  560.9	 3524.0	...
1967469	  754.4	  561.0	 3525.0	...
1967470	  754.4	  560.7	 3527.0	...
1967471	  754.3	  560.4	 3529.0	...
1967472	  754.4	  560.1	 3528.0	...
1967473	  754.4	  560.2	 3527.0	...
1967474	  754.5	  560.2	 3526.0	...
1967475	  754.6	  560.1	 3525.0	...
1967476	  754.6	  559.9	 3525.0	...
1967477	  754.5	  559.8	 3525.0	...
1967478	  754.4	  559.8	 3524.0	...
1967479	  754.4	  559.7	 3522.0	...
1967480	  754.4	  559.6	 3520.0	...
1967481	  754.2	  559.4	 3518.0	...
1967482	  754.0	  559.3	 3518.0	...
1967483	  753.7	  559.2	 3518.0	...
1967484	  753.6	  559.1	 3517.0	...
1967485	  753.5	  559.1	 3517.0	...
1967486	  753.4	  559.1	 3517.0	...
1967487	  753.4	  559.2	 3516.0	...
1967488	  753.7	  559.2	 3515.0	...
1967489	  753.9	  559.3	 3514.0	...
1967490	  754.2	  559.4	 3515.0	...
1967491	  754.2	  559.5	 3519.0	...
1967492	  754.3	  559.7	 3523.0	...
1967493	  754.4	  560.0	 3525.0	...
1967494	  754.4	  560.2	 3527.0	...
1967495	  754.3	  560.2	 3529.0	...
1967496	  754.2	  560.1	 3527.0	...
1967497	  754.2	  560.1	 3525.0	...
1967498	  754.2	  560.1	 3523.0	...
1967499	  753.8	  560.3	 3523.0	...
1967500	  753.4	  560.3	 3524.0	...
1967501	  753.1	  560.1	 3526.0	...
1967502	  753.0	  559.9	 3527.0	...
1967503	  752.9	  560.0	 3526.0	...
1967504	  752.9	  560.1	 3524.0	...
1967505	  752.9	  560.2	 3522.0	...
1967506	  752.9	  560.1	 3523.0	...
1967507	  752.7	  560.4	 3524.0	...
1967508	  752.6	  560.7	 3524.0	...
1967509	  752.6	  561.0	 3525.0	...
1967510	  752.7	  561.0	 3525.0	...
1967511	  752.7	  560.8	 3525.0	...
1967512	  752.7	  560.6	 3525.0	...
1967513	  752.7	  560.5	 3524.0	...
1967514	  752.7	  560.6	 3523.0	...
1967515	  752.8	  560.6	 3522.0	...
1967516	  752.9	  560.4	 3523.0	...
1967517	  753.1	  560.2	 3524.0	...
1967518	  753.1	  560.0	 3524.0	...
1967519	  753.0	  560.2	 3522.0	...
1967520	  753.0	  560.4	 3519.0	...
1967521	  752.9	  560.5	 3516.0	...
1967522	  752.8	  560.6	 3514.0	...
1967523	  752.7	  560.4	 3514.0	...
1967524	  753.0	  560.1	 3513.0	...
1967525	  753.4	  559.8	 3512.0	...
1967526	  753.6	  559.8	 3511.0	...
1967527	  753.4	  560.3	 3511.0	...
1967528	  753.3	  560.7	 3513.0	...
1967529	  753.3	  561.2	 3517.0	...
1967530	  753.4	  561.3	 3521.0	...
1967531	  753.5	  561.2	 3521.0	...
1967532	  753.1	  561.0	 3520.0	...
1967533	  752.6	  560.9	 3518.0	...
1967534	  752.2	  560.9	 3516.0	...
1967535	  752.3	  560.9	 3516.0	...
1967536	  752.5	  560.8	 3513.0	...
1967537	  752.7	  560.7	 3509.0	...
1967538	  752.8	  560.8	 3507.0	...
1967539	  752.7	  561.0	 3508.0	...
1967540	  752.7	  561.1	 3509.0	...
1967541	  752.7	  561.1	 3509.0	...
1967542	  752.6	  561.2	 3508.0	...
1967543	  752.4	  561.2	 3508.0	...
1967544	  752.2	  561.3	 3510.0	...
1967545	  752.2	  561.2	 3512.0	...
1967546	  752.0	  561.1	 3513.0	...
1967547	  751.8	  561.1	 3513.0	...
1967548	  751.9	  561.1	 3513.0	...
1967549	  752.2	  561.1	 3514.0	...
1967550	  752.5	  561.1	 3514.0	...
1967551	  752.5	  561.1	 3514.0	...
1967552	  752.3	  561.2	 3514.0	...
1967553	  752.1	  561.3	 3515.0	...
1967554	  752.2	  561.5	 3515.0	...
1967555	  752.2	  561.5	 3513.0	...
1967556	  752.3	  561.5	 3510.0	...
1967557	  752.3	  561.4	 3507.0	...
1967558	  752.3	  561.5	 3507.0	...
1967559	  752.4	  561.3	 3507.0	...
1967560	  752.5	  561.0	 3507.0	...
1967561	  752.5	  560.8	 3508.0	...
1967562	  752.4	  560.6	 3508.0	...
1967563	  752.2	  560.5	 3508.0	...
1967564	  752.1	  561.0	 3509.0	...
1967565	  752.1	  561.6	 3510.0	...
1967566	  752.1	  562.2	 3511.0	...
1967567	  752.1	  562.0	 3512.0	...
1967568	  751.6	  561.9	 3513.0	...
1967569	  751.2	  562.1	 3513.0	...
1967570	  751.0	  562.4	 3513.0	...
1967571	  751.2	  562.8	 3513.0	...
1967572	  751.5	  562.9	 3513.0	...
1967573	  751.5	  563.0	 3512.0	...
1967574	  751.6	  562.9	 3512.0	...
1967575	  751.6	  563.0	 3511.0	...
1967576	  751.4	  563.1	 3511.0	...
1967577	  751.1	  563.0	 3511.0	...
1967578	  750.8	  562.6	 3511.0	...
1967579	  750.7	  562.2	 3512.0	...
1967580	  750.7	  562.0	 3510.0	...
1967581	  750.9	  561.9	 3507.0	...
1967582	  751.0	  561.8	 3505.0	...
1967583	  751.0	  561.7	 3504.0	...
1967584	  750.9	  561.6	 3503.0	...
1967585	  750.9	  561.4	 3502.0	...
1967586	  750.9	  561.2	 3501.0	...
1967587	  751.0	  561.6	 3500.0	...
1967588	  751.2	  562.2	 3500.0	...
1967589	  751.2	  562.6	 3500.0	...
1967590	  751.1	  562.4	 3501.0	...
1967591	  751.0	  562.6	 3504.0	...
1967592	  750.9	  562.8	 3506.0	...
1967593	  750.7	  563.0	 3507.0	...
1967594	  750.6	  562.9	 3506.0	...
1967595	  750.6	  563.0	 3505.0	...
1967596	  750.8	  563.0	 3504.0	...
1967597	  751.0	  562.6	 3502.0	...
1967598	  751.3	  562.1	 3501.0	...
1967599	  751.5	  561.8	 3499.0	...
1967600	  751.1	  562.1	 3498.0	...
1967601	  750.7	  562.2	 3498.0	...
1967602	  750.3	  562.3	 3499.0	...
1967603	  750.3	  562.1	 3499.0	...
1967604	  750.2	  561.9	 3499.0	...
1967605	  750.4	  561.6	 3499.0	...
1967606	  750.5	  561.3	 3497.0	...
1967607	  750.6	  561.2	 3495.0	...
1967608	  750.5	  561.3	 3494.0	...
1967609	  750.4	  561.5	 3492.0	...
1967610	  750.2	  562.1	 3492.0	...
1967611	  750.1	  562.6	 3491.0	...
1967612	  750.0	  563.0	 3493.0	...
1967613	  749.7	  563.0	 3496.0	...
1967614	  749.5	  563.1	 3498.0	...
1967615	  749.6	  562.5	 3497.0	...
1967616	  749.9	  561.8	 3495.0	...
1967617	  750.3	  561.3	 3494.0	...
1967618	  750.3	  561.4	 3494.0	...
1967619	  750.2	  561.8	 3494.0	...
1967620	  750.2	  562.1	 3494.0	...
1967621	  750.0	  562.3	 3495.0	...
1967622	  749.8	  562.4	 3495.0	...
1967623	  749.6	  562.5	 3494.0	...
1967624	  749.5	  562.6	 3494.0	...
1967625	  749.4	  562.7	 3495.0	...
1967626	  749.4	  562.7	 3496.0	...
1967627	  749.4	  562.7	 3496.0	...
1967628	  749.4	  562.6	 3496.0	...
1967629	  749.4	  562.7	 3496.0	...
1967630	  749.4	  562.8	 3496.0	...
1967631	  749.4	  563.0	 3496.0	...
1967632	  749.8	  563.2	 3497.0	...
1967633	  750.2	  563.1	 3497.0	...
1967634	  750.3	  562.9	 3497.0	...
1967635	  750.0	  562.7	 3496.0	...
1967636	  749.5	  562.6	 3494.0	...
1967637	  749.4	  562.7	 3495.0	...
1967638	  749.6	  562.9	 3496.0	...
1967639	  750.0	  563.4	 3498.0	...
1967640	  750.4	  563.6	 3499.0	...
1967641	  750.4	  563.6	 3497.0	...
1967642	  750.4	  563.4	 3493.0	...
1967643	  750.5	  563.2	 3490.0	...
1967644	  750.6	  563.2	 3490.0	...
1967645	  750.4	  563.2	 3490.0	...
1967646	  750.2	  563.2	 3489.0	...
1967647	  750.0	  563.3	 3488.0	...
1967648	  750.0	  563.4	 3490.0	...
1967649	  749.8	  563.5	 3492.0	...
1967650	  749.7	  563.7	 3495.0	...
1967651	  749.6	  563.7	 3495.0	...
1967652	  749.7	  563.2	 3495.0	...
1967653	  749.9	  562.6	 3495.0	...
1967654	  750.0	  561.9	 3495.0	...
1967655	  750.0	  561.7	 3495.0	...
1967656	  749.9	  562.1	 3497.0	...
1967657	  749.9	  562.7	 3498.0	...
1967658	  750.0	  563.8	 3500.0	...
1967659	  749.9	  564.3	 3498.0	...
1967660	  749.8	  564.2	 3498.0	...
1967661	  750.2	  563.5	 3497.0	...
1967662	  750.6	  562.7	 3497.0	...
1967663	  751.0	  562.5	 3497.0	...
1967664	  751.1	  562.5	 3495.0	...
1967665	  751.1	  562.6	 3493.0	...
1967666	  751.0	  562.8	 3493.0	...
1967667	  750.5	  563.1	 3494.0	...
1967668	  750.0	  563.4	 3495.0	...
1967669	  749.6	  563.5	 3496.0	...
1967670	  749.6	  563.5	 3496.0	...
1967671	  749.6	  563.6	 3497.0	...
MSG	1967672 0000 _ Number Off
1967672	  749.7	  563.8	 3497.0	...
1967673	  749.7	  564.0	 3497.0	...
1967674	  749.7	  564.2	 3498.0	...
1967675	  749.9	  564.2	 3496.0	...
1967676	  750.0	  564.2	 3496.0	...
1967677	  750.2	  564.3	 3495.0	...
1967678	  750.2	  564.2	 3495.0	...
1967679	  750.3	  564.2	 3494.0	...
1967680	  750.5	  564.1	 3494.0	...
1967681	  750.6	  564.0	 3495.0	...
1967682	  750.6	  563.9	 3495.0	...
1967683	  750.5	  563.8	 3493.0	...
1967684	  750.3	  563.9	 3491.0	...
1967685	  750.2	  564.0	 3490.0	...
1967686	  750.0	  563.9	 3489.0	...
1967687	  749.9	  563.8	 3488.0	...
1967688	  749.7	  563.8	 3487.0	...
1967689	  749.7	  564.0	 3487.0	...
1967690	  749.7	  564.3	 3488.0	...
1967691	  749.7	  564.4	 3490.0	...
1967692	  749.8	  564.4	 3490.0	...
1967693	  750.0	  564.3	 3490.0	...
1967694	  750.0	  564.3	 3491.0	...
1967695	  749.9	  564.2	 3490.0	...
1967696	  749.7	  564.1	 3489.0	...
1967697	  749.8	  563.9	 3488.0	...
1967698	  749.9	  563.9	 3488.0	...
1967699	  750.2	  563.9	 3487.0	...
1967700	  750.4	  563.9	 3487.0	...
1967701	  750.5	  564.5	 3487.0	...
1967702	  750.3	  565.1	 3488.0	...
1967703	  750.1	  565.6	 3489.0	...
1967704	  750.0	  565.4	 3490.0	...
1967705	  749.9	  565.2	 3490.0	...
1967706	  749.8	  565.2	 3490.0	...
1967707	  749.8	  565.2	 3490.0	...
1967708	  749.7	  565.2	 3491.0	...
1967709	  750.1	  565.2	 3492.0	...
1967710	  750.4	  565.4	 3493.0	...
1967711	  750.8	  565.7	 3493.0	...
1967712	  750.9	  566.0	 3492.0	...
1967713	  750.9	  566.0	 3488.0	...
1967714	  750.9	  566.0	 3484.0	...
1967715	  750.9	  566.2	 3484.0	...
1967716	  750.9	  566.4	 3487.0	...
1967717	  750.7	  566.2	 3488.0	...
1967718	  750.6	  565.9	 3486.0	...
1967719	  750.3	  565.5	 3486.0	...
1967720	  750.2	  565.6	 3487.0	...
1967721	  750.4	  565.5	 3489.0	...
1967722	  750.6	  565.7	 3489.0	...
1967723	  750.9	  565.9	 3489.0	...
1967724	  751.0	  566.3	 3490.0	...
1967725	  751.1	  566.7	 3490.0	...
1967726	  751.1	  566.9	 3490.0	...
1967727	  750.8	  567.3	 3490.0	...
1967728	  750.7	  567.5	 3491.0	...
1967729	  750.6	  567.7	 3488.0	...
1967730	  750.6	  567.8	 3486.0	...
1967731	  750.7	  567.7	 3484.0	...
1967732	  750.7	  567.6	 3483.0	...
1967733	  750.7	  567.5	 3483.0	...
1967734	  750.8	  567.4	 3483.0	...
1967735	  751.0	  567.3	 3483.0	...
1967736	  751.2	  567.1	 3484.0	...
1967737	  751.3	  567.1	 3484.0	...
1967738	  751.2	  567.1	 3484.0	...
1967739	  751.0	  567.1	 3485.0	...
1967740	  750.9	  567.2	 3486.0	...
1967741	  750.8	  567.2	 3486.0	...
1967742	  750.5	  567.1	 3486.0	...
1967743	  750.2	  566.9	 3485.0	...
1967744	  750.5	  566.6	 3485.0	...
1967745	  750.9	  566.7	 3485.0	...
1967746	  751.2	  566.8	 3484.0	...
1967747	  751.3	  567.1	 3484.0	...
1967748	  751.3	  567.0	 3483.0	...
1967749	  751.3	  566.7	 3485.0	...
1967750	  751.3	  566.3	 3485.0	...
1967751	  751.3	  566.0	 3486.0	...
1967752	  751.3	  566.0	 3486.0	...
1967753	  751.3	  565.9	 3486.0	...
1967754	  751.3	  566.0	 3485.0	...
1967755	  751.2	  566.1	 3484.0	...
1967756	  751.2	  566.1	 3482.0	...
1967757	  751.3	  566.0	 3480.0	...
1967758	  751.5	  566.5	 3479.0	...
1967759	  751.5	  567.2	 3480.0	...
1967760	  751.8	  567.8	 3481.0	...
1967761	  752.1	  567.6	 3483.0	...
1967762	  752.4	  567.4	 3484.0	...
1967763	  752.4	  567.2	 3485.0	...
1967764	  752.2	  567.0	 3483.0	...
1967765	  752.0	  566.7	 3481.0	...
1967766	  752.0	  566.7	 3484.0	...
1967767	  752.1	  566.9	 3488.0	...
1967768	  752.2	  567.0	 3491.0	...
1967769	  752.1	  567.0	 3490.0	...
1967770	  752.0	  566.9	 3489.0	...
1967771	  752.0	  566.8	 3487.0	...
1967772	  752.1	  567.3	 3486.0	...
1967773	  752.1	  567.9	 3486.0	...
1967774	  752.2	  567.9	 3486.0	...
1967775	  752.1	  567.3	 3485.0	...
1967776	  752.0	  566.8	 3484.0	...
1967777	  751.9	  566.9	 3483.0	...
1967778	  751.8	  567.1	 3483.0	...
1967779	  751.8	  567.4	 3483.0	...
1967780	  751.8	  567.6	 3483.0	...
1967781	  751.8	  567.8	 3487.0	...
1967782	  751.8	  567.7	 3491.0	...
1967783	  751.9	  567.4	 3494.0	...
1967784	  752.2	  567.0	 3494.0	...
1967785	  752.4	  566.8	 3493.0	...
1967786	  752.5	  566.6	 3492.0	...
1967787	  752.4	  566.4	 3490.0	...
1967788	  752.3	  566.3	 3486.0	...
1967789	  752.2	  566.0	 3484.0	...
1967790	  752.5	  565.9	 3487.0	...
1967791	  752.9	  565.9	 3492.0	...
1967792	  753.2	  566.0	 3497.0	...
1967793	  753.0	  566.1	 3498.0	...
1967794	  752.8	  566.1	 3497.0	...
1967795	  752.8	  566.2	 3497.0	...
1967796	  752.9	  566.4	 3497.0	...
1967797	  752.9	  566.5	 3498.0	...
1967798	  752.8	  566.7	 3498.0	...
1967799	  752.7	  566.9	 3496.0	...
1967800	  752.7	  567.2	 3494.0	...
1967801	  752.8	  567.2	 3492.0	...
1967802	  752.8	  567.0	 3492.0	...
1967803	  752.9	  566.8	 3492.0	...
1967804	  752.9	  566.6	 3493.0	...
1967805	  752.8	  566.7	 3495.0	...
1967806	  752.8	  566.8	 3496.0	...
1967807	  752.7	  566.9	 3498.0	...
1967808	  752.7	  567.0	 3499.0	...
1967809	  752.7	  567.1	 3500.0	...
1967810	  752.8	  567.1	 3499.0	...
1967811	  753.1	  567.1	 3497.0	...
1967812	  753.4	  567.0	 3494.0	...
1967813	  753.3	  567.0	 3492.0	...
1967814	  753.1	  567.0	 3494.0	...
1967815	  752.8	  566.7	 3496.0	...
1967816	  752.8	  566.3	 3498.0	...
1967817	  752.8	  565.7	 3497.0	...
1967818	  753.1	  565.4	 3495.0	...
1967819	  753.3	  565.6	 3493.0	...
1967820	  753.5	  565.9	 3493.0	...
1967821	  753.3	  566.1	 3493.0	...
1967822	  753.1	  566.1	 3492.0	...
1967823	  752.9	  566.3	 3492.0	...
1967824	  752.8	  566.7	 3492.0	...
1967825	  753.0	  567.0	 3493.0	...
1967826	  753.2	  567.0	 3495.0	...
1967827	  753.4	  567.0	 3494.0	...
1967828	  753.4	  566.9	 3493.0	...
1967829	  753.2	  567.0	 3492.0	...
1967830	  753.2	  566.8	 3492.0	...
1967831	  753.4	  566.2	 3493.0	...
1967832	  753.7	  565.6	 3493.0	...
1967833	  753.9	  565.7	 3495.0	...
1967834	  753.8	  566.2	 3496.0	...
1967835	  753.6	  567.0	 3498.0	...
1967836	  753.3	  567.4	 3499.0	...
1967837	  753.0	  567.7	 3499.0	...
1967838	  753.1	  567.7	 3498.0	...
1967839	  753.5	  567.4	 3497.0	...
1967840	  753.9	  567.2	 3497.0	...
1967841	  753.8	  567.0	 3496.0	...
1967842	  753.8	  567.0	 3495.0	...
1967843	  753.9	  567.0	 3494.0	...
1967844	  753.9	  567.0	 3494.0	...
1967845	  754.0	  566.8	 3493.0	...
1967846	  753.8	  566.5	 3495.0	...
1967847	  753.7	  566.2	 3497.0	...
1967848	  753.6	  566.0	 3499.0	...
1967849	  753.7	  565.8	 3499.0	...
1967850	  753.7	  565.6	 3499.0	...
1967851	  753.7	  565.9	 3499.0	...
1967852	  753.7	  566.4	 3500.0	...
1967853	  753.9	  566.7	 3502.0	...
1967854	  754.1	  566.5	 3503.0	...
1967855	  754.3	  566.4	 3503.0	...
1967856	  754.3	  566.5	 3503.0	...
1967857	  754.4	  566.6	 3503.0	...
1967858	  754.5	  566.6	 3503.0	...
1967859	  754.6	  566.5	 3503.0	...
1967860	  754.7	  566.4	 3502.0	...
1967861	  754.8	  566.3	 3502.0	...
1967862	  755.0	  566.2	 3504.0	...
1967863	  755.0	  566.3	 3507.0	...
1967864	  754.9	  566.4	 3509.0	...
1967865	  754.9	  566.2	 3509.0	...
1967866	  754.6	  566.2	 3509.0	...
1967867	  754.2	  566.0	 3510.0	...
1967868	  753.8	  566.0	 3510.0	...
1967869	  754.0	  566.8	 3511.0	...
1967870	  754.4	  567.6	 3511.0	...
1967871	  754.6	  568.3	 3511.0	...
1967872	  754.6	  568.3	 3510.0	...
1967873	  754.6	  568.3	 3511.0	...
1967874	  754.7	  568.3	 3512.0	...
1967875	  754.8	  568.3	 3513.0	...
1967876	  754.8	  568.3	 3513.0	...
1967877	  754.8	  568.4	 3513.0	...
1967878	  754.7	  568.6	 3514.0	...
1967879	  754.7	  568.8	 3514.0	...
1967880	  754.7	  568.9	 3513.0	...
1967881	  754.7	  568.2	 3513.0	...
1967882	  754.6	  567.6	 3513.0	...
1967883	  754.5	  567.5	 3514.0	...
1967884	  754.5	  568.0	 3515.0	...
1967885	  754.6	  568.5	 3515.0	...
1967886	  754.7	  568.7	 3514.0	...
1967887	  754.7	  569.0	 3516.0	...
1967888	  754.7	  569.4	 3519.0	...
1967889	  754.6	  569.8	 3520.0	...
1967890	  754.3	  569.8	 3520.0	...
1967891	  753.9	  569.5	 3521.0	...
1967892	  753.5	  569.3	 3523.0	...
1967893	  753.6	  569.1	 3522.0	...
1967894	  753.8	  569.3	 3520.0	...
1967895	  754.3	  569.4	 3518.0	...
1967896	  754.6	  569.5	 3518.0	...
1967897	  754.9	  569.6	 3517.0	...
1967898	  754.7	  569.4	 3517.0	...
1967899	  754.6	  569.1	 3519.0	...
1967900	  754.4	  568.9	 3521.0	...
1967901	  754.4	  568.9	 3523.0	...
1967902	  754.3	  568.8	 3523.0	...
1967903	  754.2	  568.6	 3523.0	...
1967904	  754.1	  568.4	 3523.0	...
1967905	  754.3	  568.1	 3522.0	...
1967906	  754.5	  567.9	 3522.0	...
1967907	  754.7	  567.8	 3522.0	...
1967908	  754.8	  567.9	 3523.0	...
1967909	  754.9	  568.1	 3524.0	...
1967910	  755.0	  568.4	 3525.0	...
1967911	  755.2	  568.3	 3526.0	...
1967912	  755.3	  567.9	 3530.0	...
1967913	  755.4	  567.5	 3534.0	...
1967914	  755.4	  567.7	 3537.0	...
1967915	  755.4	  568.2	 3536.0	...
1967916	  755.3	  568.6	 3533.0	...
1967917	  755.2	  568.6	 3530.0	...
1967918	  755.1	  568.6	 3528.0	...
1967919	  754.9	  568.6	 3527.0	...
1967920	  754.7	  568.8	 3528.0	...
1967921	  754.9	  568.9	 3530.0	...
1967922	  755.4	  568.9	 3531.0	...
1967923	  755.8	  568.8	 3530.0	...
1967924	  755.6	  568.8	 3531.0	...
1967925	  755.4	  568.9	 3533.0	...
1967926	  755.2	  568.9	 3536.0	...
1967927	  754.8	  569.0	 3536.0	...
1967928	  754.7	  569.1	 3535.0	...
1967929	  754.9	  569.1	 3535.0	...
1967930	  755.1	  569.3	 3534.0	...
1967931	  755.1	  569.4	 3536.0	...
1967932	  754.9	  569.6	 3538.0	...
1967933	  754.8	  569.6	 3540.0	...
1967934	  754.5	  569.6	 3538.0	...
1967935	  754.4	  569.6	 3536.0	...
1967936	  754.3	  569.5	 3534.0	...
1967937	  754.3	  569.4	 3534.0	...
1967938	  754.4	  569.5	 3535.0	...
1967939	  754.5	  569.6	 3536.0	...
1967940	  754.6	  569.6	 3537.0	...
1967941	  754.7	  569.5	 3539.0	...
1967942	  754.7	  569.1	 3539.0	...
1967943	  754.7	  568.7	 3540.0	...
1967944	  754.8	  568.9	 3541.0	...
1967945	  754.8	  569.3	 3541.0	...
1967946	  754.8	  569.6	 3541.0	...
1967947	  754.9	  569.4	 3541.0	...
1967948	  754.9	  569.3	 3540.0	...
1967949	  755.0	  569.4	 3540.0	...
1967950	  755.0	  569.6	 3541.0	...
1967951	  754.7	  569.9	 3541.0	...
1967952	  754.4	  570.1	 3540.0	...
1967953	  754.1	  570.3	 3540.0	...
1967954	  754.1	  570.1	 3537.0	...
1967955	  754.2	  569.8	 3537.0	...
1967956	  754.2	  569.3	 3536.0	...
1967957	  754.2	  569.1	 3538.0	...
1967958	  754.2	  569.1	 3539.0	...
1967959	  754.3	  569.3	 3539.0	...
1967960	  754.4	  569.5	 3539.0	...
1967961	  754.4	  569.5	 3540.0	...
1967962	  754.3	  569.7	 3541.0	...
1967963	  754.1	  569.7	 3543.0	...
1967964	  754.1	  569.7	 3543.0	...
1967965	  754.2	  569.3	 3542.0	...
1967966	  754.3	  569.1	 3541.0	...
1967967	  754.4	  569.0	 3542.0	...
1967968	  754.6	  568.8	 3542.0	...
1967969	  754.6	  568.4	 3542.0	...
1967970	  754.6	  568.0	 3544.0	...
1967971	  754.2	  567.8	 3545.0	...
1967972	  753.9	  568.0	 3546.0	...
1967973	  753.6	  568.6	 3547.0	...
1967974	  753.6	  569.0	 3548.0	...
1967975	  753.6	  569.5	 3548.0	...
1967976	  753.7	  569.6	 3549.0	...
1967977	  753.8	  569.5	 3549.0	...
1967978	  754.0	  569.5	 3547.0	...
1967979	  754.0	  569.5	 3544.0	...
1967980	  754.0	  569.6	 3545.0	...
1967981	  754.0	  569.8	 3548.0	...
1967982	  754.2	  569.6	 3552.0	...
1967983	  754.5	  569.3	 3552.0	...
1967984	  754.4	  569.1	 3552.0	...
1967985	  754.1	  569.1	 3552.0	...
1967986	  753.7	  568.9	 3552.0	...
1967987	  753.6	  568.7	 3552.0	...
1967988	  753.4	  568.9	 3550.0	...
1967989	  753.5	  569.3	 3549.0	...
1967990	  753.7	  569.7	 3549.0	...
1967991	  754.0	  569.8	 3551.0	...
1967992	  753.9	  569.9	 3552.0	...
1967993	  753.8	  569.9	 3552.0	...
1967994	  753.6	  569.8	 3552.0	...
1967995	  753.5	  569.8	 3555.0	...
1967996	  753.5	  569.8	 3558.0	...
1967997	  753.6	  569.7	 3559.0	...
1967998	  753.7	  569.5	 3560.0	...
1967999	  753.7	  569.2	 3561.0	...
1968000	  753.7	  568.9	 3562.0	...
1968001	  753.7	  568.6	 3563.0	...
1968002	  753.6	  568.5	 3565.0	...
1968003	  753.5	  568.7	 3567.0	...
1968004	  753.5	  568.8	 3565.0	...
1968005	  753.6	  568.9	 3560.0	...
1968006	  753.9	  569.1	 3556.0	...
1968007	  754.0	  569.2	 3560.0	...
1968008	  754.2	  569.3	 3563.0	...
1968009	  754.2	  569.2	 3566.0	...
1968010	  754.2	  569.1	 3566.0	...
1968011	  754.1	  569.0	 3566.0	...
1968012	  754.0	  569.0	 3565.0	...
1968013	  753.9	  568.8	 3563.0	...
1968014	  753.7	  568.8	 3561.0	...
1968015	  753.6	  568.7	 3558.0	...
1968016	  753.6	  568.7	 3558.0	...
1968017	  753.7	  568.7	 3558.0	...
1968018	  753.7	  568.5	 3558.0	...
1968019	  753.6	  568.5	 3558.0	...
1968020	  753.4	  568.3	 3556.0	...
1968021	  753.3	  568.3	 3555.0	...
1968022	  753.4	  568.1	 3556.0	...
1968023	  753.5	  568.0	 3558.0	...
1968024	  753.7	  568.2	 3561.0	...
1968025	  753.8	  568.5	 3562.0	...
1968026	  753.8	  568.7	 3563.0	...
1968027	  753.8	  568.7	 3564.0	...
1968028	  753.8	  568.9	 3565.0	...
1968029	  753.6	  569.1	 3566.0	...
1968030	  753.3	  569.1	 3568.0	...
1968031	  753.2	  569.0	 3568.0	...
1968032	  753.4	  568.9	 3569.0	...
1968033	  753.7	  569.0	 3567.0	...
1968034	  753.8	  569.1	 3566.0	...
1968035	  753.8	  569.1	 3565.0	...
1968036	  753.7	  569.1	 3566.0	...
1968037	  753.5	  569.2	 3567.0	...
1968038	  753.3	  569.3	 3568.0	...
1968039	  753.3	  569.4	 3570.0	...
1968040	  753.4	  569.4	 3572.0	...
1968041	  753.4	  569.3	 3574.0	...
1968042	  753.2	  569.1	 3574.0	...
1968043	  753.1	  568.9	 3576.0	...
1968044	  753.3	  568.9	 3578.0	...
1968045	  753.3	  569.0	 3580.0	...
1968046	  753.2	  569.0	 3582.0	...
1968047	  753.0	  569.0	 3583.0	...
1968048	  753.0	  569.0	 3583.0	...
1968049	  752.9	  569.1	 3582.0	...
1968050	  752.9	  569.1	 3581.0	...
1968051	  752.9	  569.0	 3580.0	...
1968052	  752.9	  568.9	 3580.0	...
1968053	  752.9	  568.8	 3580.0	...
1968054	  753.1	  568.8	 3580.0	...
1968055	  753.2	  568.6	 3583.0	...
1968056	  753.0	  568.6	 3586.0	...
1968057	  752.6	  568.6	 3588.0	...
1968058	  752.1	  569.2	 3588.0	...
1968059	  751.8	  569.8	 3587.0	...
1968060	  752.1	  570.2	 3587.0	...
1968061	  752.5	  570.2	 3587.0	...
1968062	  752.8	  570.1	 3586.0	...
1968063	  752.8	  569.9	 3585.0	...
1968064	  752.8	  569.6	 3584.0	...
1968065	  752.9	  569.1	 3584.0	...
1968066	  752.9	  568.6	 3584.0	...
1968067	  753.1	  568.5	 3583.0	...
1968068	  753.4	  568.6	 3582.0	...
1968069	  753.5	  568.7	 3582.0	...
1968070	  753.3	  568.8	 3583.0	...
1968071	  753.0	  568.5	 3586.0	...
1968072	  752.6	  568.2	 3588.0	...
1968073	  752.3	  568.3	 3590.0	...
1968074	  752.1	  568.8	 3589.0	...
1968075	  752.1	  569.2	 3588.0	...
1968076	  752.1	  569.0	 3588.0	...
1968077	  752.0	  568.8	 3588.0	...
1968078	  751.9	  568.9	 3588.0	...
1968079	  752.0	  569.1	 3587.0	...
1968080	  752.1	  569.2	 3587.0	...
1968081	  752.2	  569.1	 3588.0	...
1968082	  752.6	  568.9	 3590.0	...
1968083	  753.1	  568.8	 3593.0	...
1968084	  753.4	  568.7	 3594.0	...
1968085	  753.3	  568.8	 3594.0	...
1968086	  753.3	  569.0	 3593.0	...
1968087	  753.4	  568.9	 3592.0	...
1968088	  753.2	  568.7	 3595.0	...
1968089	  752.7	  568.5	 3598.0	...
1968090	  752.5	  568.6	 3602.0	...
1968091	  752.7	  568.7	 3601.0	...
1968092	  752.9	  568.7	 3601.0	...
1968093	  752.9	  568.7	 3600.0	...
1968094	  752.8	  568.5	 3600.0	...
1968095	  752.9	  568.3	 3600.0	...
1968096	  753.0	  568.1	 3599.0	...
1968097	  753.1	  568.0	 3599.0	...
1968098	  753.1	  568.0	 3600.0	...
1968099	  753.1	  567.8	 3600.0	...
1968100	  753.0	  567.6	 3600.0	...
1968101	  752.8	  567.9	 3598.0	...
1968102	  752.6	  568.4	 3600.0	...
1968103	  752.3	  568.4	 3603.0	...
1968104	  752.2	  567.9	 3604.0	...
1968105	  752.0	  568.2	 3602.0	...
1968106	  752.0	  569.0	 3601.0	...
1968107	  751.9	  568.9	 3602.0	...
1968108	  751.9	  568.1	 3604.0	...
1968109	  751.8	  567.8	 3607.0	...
1968110	  751.9	  568.3	 3608.0	...
1968111	  752.0	  568.4	 3608.0	...
1968112	  752.1	  567.7	 3608.0	...
1968113	  751.9	  567.1	 3606.0	...
1968114	  751.7	  566.9	 3604.0	...
1968115	  751.6	  566.9	 3604.0	...
1968116	  751.8	  566.9	 3608.0	...
1968117	  752.1	  566.9	 3611.0	...
1968118	  752.1	  566.9	 3612.0	...
1968119	  752.1	  567.0	 3611.0	...
1968120	  751.8	  567.2	 3611.0	...
1968121	  751.7	  567.1	 3612.0	...
1968122	  751.7	  566.7	 3612.0	...
1968123	  751.9	  566.3	 3612.0	...
1968124	  752.1	  566.3	 3613.0	...
1968125	  752.1	  566.2	 3616.0	...
1968126	  752.1	  566.4	 3618.0	...
1968127	  752.1	  566.5	 3618.0	...
1968128	  752.2	  566.6	 3619.0	...
1968129	  752.2	  566.6	 3623.0	...
1968130	  752.2	  566.6	 3626.0	...
1968131	  752.1	  566.6	 3627.0	...
1968132	  752.3	  566.4	 3626.0	...
1968133	  752.4	  566.3	 3624.0	...
1968134	  752.5	  566.3	 3624.0	...
1968135	  752.5	  566.3	 3625.0	...
1968136	  752.5	  566.5	 3628.0	...
1968137	  752.4	  566.7	 3630.0	...
1968138	  752.4	  567.0	 3629.0	...
1968139	  752.4	  567.2	 3630.0	...
1968140	  752.4	  567.1	 3631.0	...
1968141	  752.3	  567.0	 3632.0	...
1968142	  752.4	  566.9	 3631.0	...
1968143	  752.4	  566.7	 3630.0	...
1968144	  752.4	  566.6	 3629.0	...
1968145	  752.4	  566.5	 3628.0	...
1968146	  751.9	  566.6	 3626.0	...
1968147	  751.5	  566.4	 3624.0	...
1968148	  751.1	  566.2	 3622.0	...
1968149	  751.1	  566.0	 3622.0	...
1968150	  751.1	  565.8	 3624.0	...
1968151	  751.1	  565.5	 3629.0	...
1968152	  751.0	  564.9	 3633.0	...
1968153	  751.3	  564.4	 3636.0	...
1968154	  751.6	  564.2	 3636.0	...
1968155	  751.9	  564.2	 3637.0	...
1968156	  751.9	  564.5	 3637.0	...
1968157	  751.9	  564.6	 3637.0	...
1968158	  751.7	  564.8	 3637.0	...
1968159	  751.4	  564.7	 3636.0	...
1968160	  751.1	  564.7	 3636.0	...
1968161	  751.1	  564.7	 3636.0	...
1968162	  751.0	  564.8	 3636.0	...
1968163	  751.0	  564.8	 3637.0	...
1968164	  751.0	  564.7	 3637.0	...
1968165	  751.1	  564.5	 3638.0	...
1968166	  751.2	  564.4	 3638.0	...
1968167	  751.2	  564.3	 3639.0	...
1968168	  751.2	  564.2	 3640.0	...
1968169	  751.2	  564.4	 3641.0	...
1968170	  751.4	  564.5	 3642.0	...
1968171	  751.6	  564.4	 3644.0	...
1968172	  751.8	  564.1	 3646.0	...
1968173	  751.9	  563.9	 3647.0	...
1968174	  752.1	  564.2	 3646.0	...
1968175	  752.3	  564.4	 3647.0	...
1968176	  752.1	  564.5	 3646.0	...
1968177	  751.8	  564.7	 3646.0	...
1968178	  751.5	  564.8	 3648.0	...
1968179	  751.5	  564.5	 3650.0	...
1968180	  751.6	  564.3	 3652.0	...
1968181	  751.6	  564.2	 3652.0	...
1968182	  751.6	  564.5	 3654.0	...
1968183	  751.5	  564.7	 3655.0	...
1968184	  751.5	  564.7	 3656.0	...
1968185	  751.5	  564.6	 3657.0	...
1968186	  751.5	  564.5	 3657.0	...
1968187	  751.3	  564.6	 3658.0	...
1968188	  751.2	  564.8	 3659.0	...
1968189	  751.0	  565.1	 3659.0	...
1968190	  750.9	  565.4	 3659.0	...
1968191	  750.9	  565.5	 3659.0	...
1968192	  751.1	  565.4	 3658.0	...
1968193	  751.3	  565.3	 3659.0	...
1968194	  751.4	  565.2	 3659.0	...
1968195	  751.3	  565.2	 3659.0	...
1968196	  750.9	  565.2	 3660.0	...
1968197	  750.8	  565.2	 3661.0	...
1968198	  750.7	  565.0	 3662.0	...
1968199	  750.9	  564.9	 3663.0	...
1968200	  751.1	  564.6	 3664.0	...
1968201	  751.1	  564.5	 3664.0	...
1968202	  750.9	  564.1	 3664.0	...
1968203	  750.5	  564.0	 3664.0	...
1968204	  750.4	  563.9	 3665.0	...
1968205	  750.3	  564.1	 3666.0	...
1968206	  750.6	  564.2	 3665.0	...
1968207	  750.8	  564.1	 3664.0	...
1968208	  750.9	  564.0	 3665.0	...
1968209	  750.8	  563.9	 3667.0	...
1968210	  750.9	  563.9	 3669.0	...
1968211	  750.9	  563.9	 3670.0	...
1968212	  751.0	  563.4	 3670.0	...
1968213	  751.1	  562.9	 3671.0	...
1968214	  751.0	  562.9	 3670.0	...
1968215	  750.9	  563.3	 3670.0	...
1968216	  750.8	  563.7	 3670.0	...
1968217	  750.9	  563.5	 3670.0	...
1968218	  751.0	  563.3	 3670.0	...
1968219	  750.9	  563.2	 3670.0	...
1968220	  750.8	  563.1	 3669.0	...
1968221	  750.5	  563.1	 3668.0	...
1968222	  750.3	  563.1	 3667.0	...
1968223	  750.2	  562.7	 3667.0	...
1968224	  750.2	  562.4	 3668.0	...
1968225	  750.2	  562.1	 3671.0	...
1968226	  750.2	  562.4	 3673.0	...
1968227	  750.2	  562.8	 3675.0	...
1968228	  750.3	  562.9	 3675.0	...
1968229	  750.3	  562.8	 3676.0	...
1968230	  750.4	  562.6	 3677.0	...
1968231	  750.5	  562.6	 3678.0	...
1968232	  750.5	  562.6	 3678.0	...
1968233	  750.3	  562.7	 3679.0	...
1968234	  750.1	  562.7	 3679.0	...
1968235	  749.9	  562.7	 3679.0	...
1968236	  750.0	  562.7	 3679.0	...
1968237	  750.0	  562.7	 3679.0	...
1968238	  750.2	  562.6	 3678.0	...
1968239	  750.4	  562.4	 3677.0	...
1968240	  750.6	  562.7	 3678.0	...
1968241	  750.6	  562.7	 3679.0	...
1968242	  750.5	  562.5	 3681.0	...
1968243	  750.4	  562.0	 3682.0	...
1968244	  750.5	  561.7	 3682.0	...
1968245	  750.6	  561.7	 3681.0	...
1968246	  750.6	  561.7	 3683.0	...
1968247	  750.6	  561.7	 3685.0	...
1968248	  750.5	  562.1	 3685.0	...
1968249	  750.2	  562.5	 3683.0	...
1968250	  750.0	  562.5	 3680.0	...
1968251	  749.9	  562.2	 3680.0	...
1968252	  750.0	  562.0	 3680.0	...
1968253	  750.2	  562.3	 3679.0	...
1968254	  750.2	  562.7	 3680.0	...
1968255	  750.1	  562.6	 3684.0	...
1968256	  749.8	  562.3	 3687.0	...
1968257	  749.6	  561.9	 3690.0	...
1968258	  749.7	  561.7	 3690.0	...
1968259	  750.0	  561.8	 3693.0	...
1968260	  750.3	  562.0	 3696.0	...
1968261	  750.4	  562.1	 3700.0	...
1968262	  750.6	  562.0	 3701.0	...
1968263	  750.5	  562.0	 3702.0	...
1968264	  750.2	  561.9	 3702.0	...
1968265	  750.0	  561.8	 3703.0	...
1968266	  749.8	  561.7	 3703.0	...
1968267	  749.7	  561.7	 3704.0	...
1968268	  749.6	  561.7	 3703.0	...
1968269	  749.7	  561.7	 3703.0	...
1968270	  749.9	  561.7	 3705.0	...
1968271	  750.1	  561.8	 3708.0	...
1968272	  750.0	  562.1	 3709.0	...
1968273	  749.9	  562.4	 3708.0	...
1968274	  749.8	  562.6	 3708.0	...
1968275	  749.7	  562.6	 3708.0	...
1968276	  750.1	  562.4	 3707.0	...
1968277	  750.5	  562.3	 3705.0	...
1968278	  750.9	  562.3	 3704.0	...
1968279	  750.9	  562.3	 3705.0	...
1968280	  751.0	  562.0	 3706.0	...
1968281	  751.0	  561.8	 3706.0	...
1968282	  750.9	  562.2	 3706.0	...
1968283	  750.6	  562.8	 3707.0	...
1968284	  750.6	  563.4	 3708.0	...
1968285	  750.8	  563.4	 3710.0	...
1968286	  751.0	  563.3	 3710.0	...
1968287	  751.0	  563.4	 3710.0	...
1968288	  751.0	  562.6	 3707.0	...
1968289	  751.1	  561.8	 3704.0	...
1968290	  751.2	  561.0	 3702.0	...
1968291	  751.3	  560.9	 3704.0	...
1968292	  751.2	  561.4	 3707.0	...
1968293	  751.0	  561.8	 3710.0	...
1968294	  750.9	  562.2	 3711.0	...
1968295	  750.7	  562.3	 3714.0	...
1968296	  750.4	  562.5	 3717.0	...
1968297	  750.2	  562.7	 3720.0	...
1968298	  750.2	  562.6	 3719.0	...
1968299	  750.2	  562.5	 3719.0	...
1968300	  750.3	  562.5	 3719.0	...
1968301	  750.4	  562.6	 3721.0	...
1968302	  750.5	  562.7	 3722.0	...
1968303	  750.8	  562.6	 3722.0	...
1968304	  751.1	  562.5	 3723.0	...
1968305	  751.3	  562.5	 3725.0	...
1968306	  751.4	  562.2	 3726.0	...
1968307	  751.5	  561.8	 3725.0	...
1968308	  751.6	  561.5	 3723.0	...
1968309	  751.5	  561.5	 3723.0	...
1968310	  751.3	  561.4	 3721.0	...
1968311	  751.1	  561.2	 3719.0	...
1968312	  750.9	  561.0	 3717.0	...
1968313	  750.8	  561.0	 3719.0	...
1968314	  750.7	  561.1	 3721.0	...
1968315	  750.7	  561.1	 3724.0	...
1968316	  750.4	  561.2	 3725.0	...
1968317	  750.1	  561.1	 3726.0	...
1968318	  750.1	  560.9	 3726.0	...
1968319	  750.4	  560.7	 3725.0	...
1968320	  750.7	  560.5	 3725.0	...
1968321	  750.6	  560.4	 3725.0	...
1968322	  750.6	  560.3	 3725.0	...
1968323	  750.6	  560.1	 3725.0	...
1968324	  750.5	  560.0	 3724.0	...
1968325	  750.5	  560.4	 3726.0	...
1968326	  750.5	  560.7	 3727.0	...
1968327	  750.6	  561.1	 3729.0	...
1968328	  750.6	  561.0	 3729.0	...
1968329	  750.6	  560.8	 3728.0	...
1968330	  750.7	  560.5	 3727.0	...
1968331	  750.8	  560.5	 3726.0	...
1968332	  750.5	  560.6	 3726.0	...
1968333	  750.2	  560.8	 3727.0	...
1968334	  750.0	  560.9	 3728.0	...
1968335	  750.4	  560.9	 3730.0	...
1968336	  750.7	  560.9	 3732.0	...
1968337	  751.0	  561.0	 3735.0	...
1968338	  750.7	  561.2	 3739.0	...
1968339	  750.3	  561.4	 3743.0	...
1968340	  750.2	  561.6	 3746.0	...
1968341	  750.3	  561.3	 3747.0	...
1968342	  750.5	  560.9	 3748.0	...
1968343	  750.5	  560.4	 3747.0	...
1968344	  750.5	  560.2	 3746.0	...
1968345	  750.5	  560.2	 3745.0	...
1968346	  750.6	  560.3	 3745.0	...
1968347	  750.7	  560.5	 3745.0	...
1968348	  750.6	  560.7	 3745.0	...
1968349	  750.3	  560.9	 3745.0	...
1968350	  750.1	  561.1	 3744.0	...
1968351	  750.1	  561.1	 3742.0	...
1968352	  750.1	  560.8	 3741.0	...
1968353	  750.2	  560.5	 3740.0	...
1968354	  750.6	  560.3	 3741.0	...
1968355	  751.0	  560.4	 3743.0	...
1968356	  751.6	  560.4	 3745.0	...
1968357	  751.8	  560.4	 3746.0	...
1968358	  751.8	  560.3	 3747.0	...
1968359	  751.6	  560.2	 3747.0	...
1968360	  751.3	  560.2	 3747.0	...
1968361	  750.8	  559.9	 3747.0	...
1968362	  750.5	  559.5	 3748.0	...
1968363	  750.3	  559.1	 3749.0	...
1968364	  750.3	  559.3	 3750.0	...
1968365	  750.4	  559.5	 3751.0	...
1968366	  750.5	  559.5	 3752.0	...
1968367	  750.7	  559.1	 3752.0	...
1968368	  750.6	  558.7	 3751.0	...
1968369	  750.5	  558.6	 3750.0	...
1968370	  750.3	  558.6	 3749.0	...
1968371	  750.3	  558.7	 3753.0	...
1968372	  750.6	  558.7	 3755.0	...
1968373	  751.0	  558.8	 3756.0	...
1968374	  751.3	  559.0	 3756.0	...
1968375	  751.3	  559.2	 3756.0	...
1968376	  751.2	  559.4	 3755.0	...
1968377	  751.2	  559.5	 3754.0	...
1968378	  751.4	  559.5	 3755.0	...
1968379	  751.6	  559.6	 3757.0	...
1968380	  751.8	  559.7	 3760.0	...
1968381	  751.8	  559.9	 3761.0	...
1968382	  751.7	  559.8	 3762.0	...
1968383	  751.6	  559.7	 3763.0	...
1968384	  751.5	  559.6	 3763.0	...
1968385	  751.4	  559.6	 3763.0	...
1968386	  751.4	  559.5	 3765.0	...
1968387	  751.4	  559.4	 3766.0	...
1968388	  751.3	  559.4	 3766.0	...
1968389	  751.1	  559.5	 3766.0	...
1968390	  751.2	  559.6	 3765.0	...
1968391	  751.2	  559.6	 3764.0	...
1968392	  751.2	  559.6	 3763.0	...
1968393	  751.1	  559.4	 3764.0	...
1968394	  751.1	  559.3	 3767.0	...
1968395	  751.1	  559.3	 3770.0	...
1968396	  751.2	  559.0	 3773.0	...
1968397	  751.3	  558.7	 3772.0	...
1968398	  751.4	  558.7	 3772.0	...
1968399	  751.5	  559.0	 3772.0	...
1968400	  751.6	  559.3	 3769.0	...
1968401	  751.8	  559.3	 3766.0	...
1968402	  752.0	  559.6	 3766.0	...
1968403	  752.0	  560.0	 3770.0	...
1968404	  751.8	  560.7	 3775.0	...
1968405	  751.7	  561.1	 3777.0	...
1968406	  751.8	  561.0	 3777.0	...
1968407	  752.0	  560.6	 3776.0	...
1968408	  752.1	  560.2	 3775.0	...
1968409	  752.1	  560.2	 3774.0	...
1968410	  752.3	  560.2	 3773.0	...
1968411	  752.5	  560.1	 3772.0	...
1968412	  752.5	  560.2	 3775.0	...
1968413	  752.3	  560.2	 3778.0	...
1968414	  752.1	  560.6	 3780.0	...
1968415	  752.2	  561.0	 3780.0	...
1968416	  752.1	  561.3	 3781.0	...
1968417	  752.0	  561.2	 3781.0	...
1968418	  752.1	  561.2	 3781.0	...
1968419	  752.2	  561.0	 3778.0	...
1968420	  752.1	  560.7	 3776.0	...
1968421	  751.9	  560.4	 3774.0	...
1968422	  752.1	  560.1	 3774.0	...
1968423	  752.3	  560.0	 3777.0	...
1968424	  752.8	  560.2	 3779.0	...
1968425	  753.0	  560.6	 3780.0	...
1968426	  753.0	  560.8	 3779.0	...
1968427	  752.9	  560.6	 3779.0	...
1968428	  752.9	  560.4	 3782.0	...
1968429	  753.0	  560.4	 3784.0	...
1968430	  752.9	  560.4	 3785.0	...
1968431	  753.0	  560.5	 3783.0	...
1968432	  753.1	  560.5	 3781.0	...
1968433	  753.1	  560.6	 3782.0	...
1968434	  752.9	  560.6	 3783.0	...
1968435	  752.6	  560.6	 3784.0	...
1968436	  752.6	  561.2	 3784.0	...
1968437	  752.6	  561.8	 3783.0	...
1968438	  752.8	  562.4	 3784.0	...
1968439	  753.0	  562.5	 3786.0	...
1968440	  753.0	  562.5	 3784.0	...
1968441	  752.9	  562.4	 3781.0	...
1968442	  752.7	  562.2	 3780.0	...
1968443	  752.7	  561.9	 3782.0	...
1968444	  752.7	  561.4	 3784.0	...
1968445	  752.6	  560.9	 3784.0	...
1968446	  752.6	  561.0	 3785.0	...
1968447	  752.6	  561.3	 3786.0	...
1968448	  752.7	  561.5	 3788.0	...
1968449	  752.9	  561.5	 3788.0	...
1968450	  753.0	  561.1	 3788.0	...
1968451	  752.8	  560.7	 3789.0	...
1968452	  752.4	  560.4	 3790.0	...
1968453	  752.0	  560.6	 3791.0	...
1968454	  752.2	  560.7	 3791.0	...
1968455	  752.6	  560.9	 3791.0	...
1968456	  752.9	  561.0	 3790.0	...
1968457	  753.2	  561.1	 3790.0	...
1968458	  753.2	  561.3	 3789.0	...
1968459	  753.2	  561.4	 3790.0	...
1968460	  753.1	  561.5	 3790.0	...
1968461	  753.0	  561.6	 3791.0	...
1968462	  753.0	  561.7	 3791.0	...
1968463	  753.2	  561.7	 3791.0	...
1968464	  753.4	  561.7	 3791.0	...
1968465	  753.4	  561.6	 3790.0	...
1968466	  753.3	  561.4	 3790.0	...
1968467	  753.3	  561.3	 3790.0	...
1968468	  753.5	  561.2	 3789.0	...
1968469	  753.6	  560.9	 3787.0	...
1968470	  753.7	  560.6	 3785.0	...
1968471	  753.7	  560.5	 3784.0	...
1968472	  753.7	  560.6	 3785.0	...
1968473	  753.7	  560.7	 3786.0	...
1968474	  753.6	  560.9	 3787.0	...
1968475	  753.5	  561.1	 3787.0	...
1968476	  753.4	  561.3	 3786.0	...
1968477	  753.5	  561.3	 3785.0	...
1968478	  753.4	  561.0	 3784.0	...
1968479	  753.4	  560.5	 3784.0	...
1968480	  753.4	  560.2	 3783.0	...
1968481	  753.5	  560.4	 3782.0	...
1968482	  753.6	  560.5	 3781.0	...
1968483	  753.5	  560.6	 3781.0	...
1968484	  753.4	  560.8	 3780.0	...
1968485	  753.2	  561.1	 3781.0	...
1968486	  753.0	  561.2	 3781.0	...
1968487	  753.0	  561.1	 3780.0	...
1968488	  752.9	  561.0	 3782.0	...
1968489	  752.9	  561.0	 3785.0	...
1968490	  753.1	  561.0	 3787.0	...
1968491	  753.4	  561.0	 3785.0	...
1968492	  753.6	  561.0	 3782.0	...
1968493	  753.6	  560.9	 3781.0	...
1968494	  753.6	  560.9	 3785.0	...
1968495	  753.5	  561.0	 3790.0	...
1968496	  753.7	  561.4	 3789.0	...
1968497	  753.9	  561.7	 3784.0	...
1968498	  753.9	  562.0	 3782.0	...
1968499	  753.7	  561.9	 3784.0	...
1968500	  753.6	  561.8	 3787.0	...
1968501	  753.8	  561.6	 3787.0	...
1968502	  754.0	  561.4	 3783.0	...
1968503	  754.2	  561.5	 3780.0	...
1968504	  754.2	  561.9	 3779.0	...
1968505	  754.0	  562.3	 3781.0	...
1968506	  753.9	  562.4	 3784.0	...
1968507	  753.9	  562.4	 3785.0	...
1968508	  754.0	  562.3	 3782.0	...
1968509	  754.2	  562.2	 3779.0	...
1968510	  754.4	  562.3	 3775.0	...
1968511	  754.3	  562.5	 3775.0	...
1968512	  754.2	  562.2	 3775.0	...
1968513	  754.1	  561.6	 3777.0	...
1968514	  754.3	  561.0	 3778.0	...
1968515	  754.4	  560.9	 3777.0	...
1968516	  754.6	  561.4	 3777.0	...
1968517	  754.4	  561.9	 3778.0	...
1968518	  754.3	  562.0	 3778.0	...
1968519	  754.1	  561.7	 3779.0	...
1968520	  753.9	  561.4	 3779.0	...
1968521	  753.7	  561.5	 3779.0	...
1968522	  753.5	  561.7	 3780.0	...
1968523	  753.5	  561.9	 3780.0	...
1968524	  753.4	  561.9	 3779.0	...
1968525	  753.3	  561.8	 3777.0	...
1968526	  753.1	  561.7	 3775.0	...
1968527	  753.1	  561.6	 3775.0	...
1968528	  753.5	  561.5	 3775.0	...
1968529	  753.8	  561.4	 3775.0	...
1968530	  754.1	  561.3	 3774.0	...
1968531	  753.9	  561.3	 3771.0	...
1968532	  753.7	  561.2	 3768.0	...
1968533	  753.7	  561.2	 3767.0	...
1968534	  753.8	  561.2	 3767.0	...
1968535	  753.8	  561.3	 3767.0	...
1968536	  753.6	  561.2	 3768.0	...
1968537	  753.7	  561.0	 3768.0	...
1968538	  753.9	  560.7	 3768.0	...
1968539	  754.1	  560.6	 3769.0	...
1968540	  754.4	  561.0	 3768.0	...
1968541	  754.6	  561.6	 3768.0	...
1968542	  754.9	  562.1	 3768.0	...
1968543	  754.6	  562.1	 3769.0	...
1968544	  754.1	  562.1	 3770.0	...
1968545	  753.6	  562.2	 3771.0	...
1968546	  753.6	  562.2	 3771.0	...
1968547	  753.9	  562.2	 3771.0	...
1968548	  754.2	  561.9	 3771.0	...
1968549	  754.2	  561.7	 3769.0	...
1968550	  754.2	  561.7	 3768.0	...
1968551	  754.1	  561.9	 3767.0	...
1968552	  754.0	  562.1	 3765.0	...
1968553	  753.8	  562.2	 3765.0	...
1968554	  753.8	  562.3	 3764.0	...
1968555	  753.8	  562.5	 3767.0	...
1968556	  753.8	  562.7	 3769.0	...
1968557	  753.9	  563.0	 3767.0	...
1968558	  754.0	  563.4	 3766.0	...
1968559	  754.1	  563.6	 3764.0	...
1968560	  753.9	  563.6	 3764.0	...
1968561	  753.6	  563.6	 3765.0	...
1968562	  753.4	  563.7	 3766.0	...
1968563	  753.5	  563.8	 3762.0	...
1968564	  753.5	  563.7	 3758.0	...
1968565	  753.6	  563.6	 3754.0	...
1968566	  753.6	  563.1	 3757.0	...
1968567	  753.6	  562.9	 3760.0	...
1968568	  753.6	  562.7	 3762.0	...
1968569	  753.7	  562.8	 3762.0	...
1968570	  753.8	  562.7	 3762.0	...
1968571	  754.0	  562.6	 3762.0	...
1968572	  754.0	  562.5	 3762.0	...
1968573	  753.9	  562.7	 3764.0	...
1968574	  753.8	  562.8	 3767.0	...
1968575	  753.7	  563.0	 3767.0	...
EFIX R   1964918	1968575	3658	  757.7	  562.6	   3271
SSACC R  1968576
1968576	  753.7	  563.0	 3765.0	...
1968577	  753.8	  563.7	 3763.0	...
1968578	  753.9	  564.6	 3763.0	...
1968579	  753.7	  565.6	 3760.0	...
1968580	  753.4	  566.5	 3756.0	...
1968581	  753.2	  569.2	 3753.0	...
1968582	  753.2	  572.2	 3751.0	...
1968583	  753.1	  576.4	 3748.0	...
1968584	  752.6	  581.9	 3744.0	...
1968585	  751.7	  589.8	 3744.0	...
1968586	  750.3	  598.7	 3748.0	...
1968587	  748.4	  608.6	 3751.0	...
1968588	  746.6	  620.4	 3749.0	...
1968589	  744.9	  633.4	 3746.0	...
1968590	  743.6	  648.6	 3747.0	...
1968591	  742.4	  664.9	 3750.0	...
1968592	  741.1	  683.1	 3756.0	...
1968593	  740.6	  701.3	 3761.0	...
1968594	  739.6	  718.1	 3767.0	...
1968595	  739.1	  734.0	 3771.0	...
1968596	  738.7	  749.2	 3776.0	...
1968597	  738.9	  765.3	 3782.0	...
1968598	  739.4	  780.7	 3789.0	...
1968599	  740.1	  796.6	 3793.0	...
1968600	  741.1	  813.3	 3795.0	...
1968601	  742.2	  831.1	 3795.0	...
1968602	  743.3	  848.7	 3801.0	...
1968603	  744.6	  867.5	 3815.0	...
1968604	  745.7	  886.0	 3832.0	...
1968605	  747.6	  902.6	 3843.0	...
1968606	  749.2	  915.6	 3849.0	...
1968607	  750.8	  927.9	 3851.0	...
1968608	  751.3	  938.7	 3853.0	...
1968609	  751.3	  950.5	 3851.0	...
1968610	  750.6	  961.3	 3850.0	...
1968611	  749.6	  976.2	 3849.0	...
1968612	  748.5	  992.6	 3847.0	...
1968613	  747.5	 1011.0	 3845.0	...
1968614	  746.5	 1030.2	 3849.0	...
1968615	  745.0	 1048.9	 3856.0	...
1968616	  743.8	 1068.7	 3864.0	...
1968617	  742.0	 1086.7	 3865.0	...
1968618	  739.6	 1104.3	 3864.0	...
1968619	  736.1	 1120.5	 3866.0	...
1968620	  732.6	 1137.1	 3871.0	...
1968621	  729.4	 1153.8	 3877.0	...
1968622	  726.4	 1171.3	 3880.0	...
1968623	  723.8	 1187.7	 3887.0	...
1968624	  721.9	 1205.4	 3893.0	...
1968625	  720.6	 1222.8	 3899.0	...
1968626	  720.3	 1240.0	 3902.0	...
1968627	  720.1	 1257.8	 3903.0	...
1968628	  720.5	 1276.4	 3903.0	...
1968629	  721.0	 1296.2	 3904.0	...
1968630	  722.1	 1314.2	 3902.0	...
1968631	  723.7	 1333.1	 3896.0	...
1968632	  725.0	 1352.4	 3890.0	...
1968633	  725.8	 1372.5	 3887.0	...
1968634	  726.1	 1390.3	 3886.0	...
1968635	  725.8	 1407.1	 3886.0	...
1968636	  724.7	 1423.9	 3887.0	...
[truncated: 4,274,332 more chars]
