# Supplementary material for: With an eye on uncertainty: Modelling pupillary responses to environmental volatility
Source: PLoS Comput Biol. 2019 Jul 5;15(7):e1007126. doi: 10.1371/journal.pcbi.1007126 (PMC6636765; doi:10.1371/journal.pcbi.1007126)
Supplement: S1 Data — Zip file containing the pupillometry data for participant 1. (ZIP) [file pcbi.1007126.s001.zip › P1/trial6.asc]

** CONVERTED FROM C:\Users\tparr\Documents\PVR\P1_0712\trial6.edf using edfapi 3.1 Win32 Nov 24 2009 on Thu Dec 07 10:05:49 2017
** DATE: Thu Dec  7 10:39:16 2017
** TYPE: EDF_FILE BINARY EVENT SAMPLE TAGGED
** VERSION: EYELINK II 1
** SOURCE: EYELINK CL
** EYELINK II CL v4.48 Nov 25 2009
** CAMERA: EyeLink CL Version 1.4 Sensor=BHA
** SERIAL NUMBER: CL1-AAD42
** CAMERA_CONFIG: AAD42140.SCD
**

MSG	2524401 RECCFG CR 1000 2 0 R
MSG	2524401 ELCLCFG MTABLER
MSG	2524401 GAZE_COORDS 0.00 0.00 1599.00 1199.00
MSG	2524401 THRESHOLDS R 122 225
MSG	2524401 ELCL_PROC CENTROID (3)
MSG	2524401 ELCL_PCR_PARAM 5 3.0
START	2524402 	RIGHT	SAMPLES	EVENTS
PRESCALER	1
VPRESCALER	1
PUPIL	AREA
EVENTS	GAZE	RIGHT	RATE	1000.00	TRACKING	CR	FILTER	2
SAMPLES	GAZE	RIGHT	RATE	1000.00	TRACKING	CR	FILTER	2
MSG	2524402 !MODE RECORD CR 1000 2 0 R
2524402	  794.4	  600.2	 2011.0	...
INPUT	2524402	127
2524403	  794.3	  600.0	 2014.0	...
2524404	  794.2	  599.6	 2015.0	...
2524405	  794.2	  599.2	 2016.0	...
2524406	  794.3	  599.3	 2014.0	...
2524407	  794.5	  599.3	 2017.0	...
2524408	  794.6	  599.4	 2020.0	...
SFIX R   2524409
2524409	  794.6	  599.2	 2022.0	...
2524410	  794.5	  599.1	 2020.0	...
2524411	  794.3	  599.0	 2019.0	...
2524412	  794.2	  599.1	 2019.0	...
2524413	  794.1	  599.0	 2018.0	...
2524414	  794.1	  599.2	 2018.0	...
2524415	  794.2	  599.3	 2020.0	...
2524416	  794.2	  599.5	 2023.0	...
2524417	  794.1	  599.5	 2027.0	...
2524418	  794.1	  599.7	 2028.0	...
2524419	  794.1	  600.0	 2029.0	...
2524420	  793.8	  600.4	 2027.0	...
2524421	  793.5	  600.6	 2027.0	...
2524422	  793.3	  600.6	 2026.0	...
2524423	  793.3	  600.5	 2026.0	...
2524424	  793.3	  600.4	 2026.0	...
2524425	  793.3	  600.3	 2026.0	...
2524426	  793.8	  600.4	 2028.0	...
2524427	  794.2	  600.5	 2029.0	...
2524428	  794.7	  600.2	 2032.0	...
2524429	  794.4	  599.8	 2033.0	...
2524430	  794.0	  599.4	 2034.0	...
2524431	  793.7	  599.5	 2034.0	...
2524432	  793.6	  599.8	 2034.0	...
2524433	  793.4	  600.0	 2034.0	...
2524434	  793.3	  600.3	 2034.0	...
2524435	  793.2	  600.4	 2034.0	...
2524436	  793.4	  600.5	 2034.0	...
2524437	  793.4	  601.0	 2034.0	...
2524438	  793.5	  601.5	 2034.0	...
2524439	  793.5	  601.7	 2036.0	...
2524440	  793.5	  601.6	 2037.0	...
2524441	  793.6	  601.5	 2038.0	...
2524442	  793.6	  601.6	 2036.0	...
2524443	  793.8	  601.2	 2036.0	...
2524444	  794.0	  600.5	 2037.0	...
2524445	  794.2	  599.8	 2038.0	...
2524446	  794.2	  599.4	 2039.0	...
2524447	  794.2	  599.3	 2039.0	...
2524448	  794.3	  599.1	 2040.0	...
2524449	  794.3	  598.9	 2041.0	...
2524450	  794.2	  598.8	 2041.0	...
2524451	  793.9	  598.9	 2041.0	...
2524452	  793.5	  598.8	 2041.0	...
2524453	  793.3	  598.6	 2041.0	...
2524454	  793.1	  598.5	 2041.0	...
2524455	  793.0	  598.6	 2041.0	...
2524456	  793.1	  598.8	 2042.0	...
2524457	  793.2	  599.0	 2044.0	...
2524458	  793.0	  599.1	 2048.0	...
2524459	  792.9	  599.3	 2048.0	...
2524460	  792.9	  599.4	 2048.0	...
2524461	  793.1	  599.5	 2047.0	...
2524462	  793.2	  599.0	 2047.0	...
2524463	  793.3	  598.0	 2046.0	...
2524464	  793.4	  597.0	 2047.0	...
2524465	  793.5	  596.8	 2049.0	...
2524466	  793.4	  597.4	 2052.0	...
2524467	  793.6	  598.7	 2052.0	...
2524468	  794.1	  599.5	 2051.0	...
2524469	  794.5	  600.0	 2052.0	...
2524470	  794.2	  600.0	 2052.0	...
2524471	  793.7	  600.2	 2052.0	...
2524472	  793.3	  600.4	 2052.0	...
2524473	  793.5	  600.0	 2053.0	...
2524474	  793.7	  599.4	 2053.0	...
2524475	  793.8	  598.8	 2054.0	...
2524476	  793.9	  599.1	 2056.0	...
2524477	  794.0	  599.4	 2058.0	...
2524478	  794.0	  599.1	 2057.0	...
2524479	  794.0	  598.5	 2055.0	...
2524480	  794.0	  598.3	 2054.0	...
2524481	  794.1	  598.7	 2053.0	...
2524482	  794.1	  599.0	 2054.0	...
2524483	  794.1	  598.9	 2055.0	...
2524484	  793.7	  598.9	 2057.0	...
2524485	  793.2	  598.9	 2058.0	...
2524486	  792.8	  598.9	 2057.0	...
2524487	  792.9	  598.5	 2057.0	...
2524488	  793.3	  598.2	 2056.0	...
2524489	  793.7	  598.0	 2059.0	...
2524490	  794.1	  598.1	 2062.0	...
2524491	  794.2	  598.2	 2065.0	...
2524492	  794.2	  598.2	 2064.0	...
2524493	  794.1	  598.2	 2062.0	...
2524494	  794.1	  598.5	 2059.0	...
2524495	  794.1	  598.7	 2057.0	...
2524496	  794.2	  598.8	 2056.0	...
2524497	  794.2	  598.8	 2056.0	...
2524498	  794.3	  598.8	 2056.0	...
2524499	  794.3	  598.9	 2055.0	...
2524500	  794.3	  599.1	 2053.0	...
2524501	  794.2	  599.3	 2053.0	...
2524502	  794.1	  599.3	 2053.0	...
2524503	  794.0	  599.0	 2053.0	...
2524504	  793.8	  598.7	 2053.0	...
2524505	  793.5	  598.8	 2053.0	...
2524506	  793.3	  599.0	 2054.0	...
2524507	  793.1	  599.2	 2058.0	...
2524508	  793.1	  599.0	 2063.0	...
2524509	  793.3	  598.9	 2065.0	...
2524510	  793.5	  598.8	 2064.0	...
2524511	  793.7	  599.4	 2063.0	...
2524512	  793.9	  600.1	 2064.0	...
2524513	  794.1	  600.8	 2062.0	...
2524514	  794.0	  600.6	 2059.0	...
2524515	  794.0	  600.3	 2056.0	...
2524516	  793.9	  600.1	 2055.0	...
2524517	  793.8	  599.8	 2055.0	...
2524518	  793.8	  599.2	 2055.0	...
2524519	  793.8	  598.3	 2054.0	...
2524520	  793.7	  597.6	 2052.0	...
2524521	  793.7	  597.5	 2051.0	...
2524522	  793.7	  597.6	 2049.0	...
2524523	  793.7	  597.9	 2048.0	...
2524524	  793.8	  598.1	 2048.0	...
2524525	  793.8	  598.2	 2046.0	...
2524526	  793.9	  598.4	 2044.0	...
2524527	  793.8	  598.6	 2042.0	...
2524528	  793.7	  598.8	 2042.0	...
2524529	  793.5	  598.8	 2041.0	...
2524530	  793.5	  598.7	 2041.0	...
2524531	  793.4	  598.5	 2042.0	...
2524532	  793.1	  598.3	 2042.0	...
2524533	  792.7	  598.7	 2045.0	...
2524534	  791.2	  599.2	 2047.0	...
EFIX R   2524409	2524534	126	  793.7	  599.3	   2045
SSACC R  2524535
2524535	  789.9	  599.4	 2049.0	...
2524536	  787.6	  599.3	 2049.0	...
2524537	  785.8	  598.5	 2049.0	...
2524538	  783.2	  597.9	 2048.0	...
2524539	  780.3	  597.3	 2047.0	...
2524540	  776.6	  596.9	 2045.0	...
2524541	  773.5	  596.2	 2044.0	...
2524542	  770.8	  595.4	 2044.0	...
2524543	  768.5	  594.1	 2046.0	...
2524544	  766.2	  593.3	 2049.0	...
2524545	  764.9	  591.3	 2049.0	...
2524546	  764.6	  590.2	 2049.0	...
2524547	  764.5	  589.6	 2048.0	...
2524548	  764.6	  590.0	 2048.0	...
2524549	  766.0	  590.3	 2047.0	...
2524550	  768.0	  590.5	 2045.0	...
2524551	  770.7	  590.8	 2042.0	...
2524552	  772.7	  591.8	 2039.0	...
ESACC R  2524535	2524552	18	  789.9	  599.4	  772.7	  591.8	   0.40	     58
SFIX R   2524553
2524553	  774.8	  592.8	 2039.0	...
2524554	  776.8	  593.7	 2039.0	...
2524555	  778.1	  594.0	 2040.0	...
2524556	  779.0	  593.8	 2040.0	...
2524557	  779.4	  594.6	 2041.0	...
2524558	  779.4	  595.3	 2040.0	...
2524559	  779.3	  595.8	 2038.0	...
2524560	  779.2	  595.6	 2037.0	...
2524561	  779.1	  595.4	 2037.0	...
2524562	  778.8	  595.0	 2036.0	...
2524563	  778.5	  594.8	 2037.0	...
2524564	  778.4	  594.6	 2038.0	...
2524565	  778.4	  595.0	 2038.0	...
2524566	  778.4	  595.2	 2038.0	...
2524567	  778.4	  595.3	 2038.0	...
2524568	  778.0	  595.4	 2038.0	...
2524569	  777.7	  595.3	 2038.0	...
2524570	  777.4	  595.5	 2037.0	...
2524571	  777.4	  595.5	 2037.0	...
2524572	  777.4	  595.7	 2036.0	...
2524573	  777.3	  595.8	 2036.0	...
2524574	  777.1	  595.9	 2037.0	...
2524575	  776.9	  595.8	 2037.0	...
2524576	  776.6	  595.7	 2036.0	...
2524577	  776.4	  595.7	 2034.0	...
2524578	  776.3	  595.6	 2033.0	...
2524579	  776.1	  595.5	 2034.0	...
2524580	  776.0	  595.4	 2034.0	...
2524581	  775.9	  595.3	 2033.0	...
2524582	  775.8	  595.3	 2032.0	...
2524583	  775.7	  595.4	 2032.0	...
2524584	  775.6	  595.4	 2033.0	...
2524585	  775.9	  596.0	 2033.0	...
2524586	  776.2	  596.5	 2033.0	...
2524587	  776.2	  596.7	 2032.0	...
2524588	  775.9	  596.4	 2031.0	...
2524589	  775.5	  595.8	 2030.0	...
2524590	  775.4	  595.6	 2030.0	...
2524591	  775.4	  595.4	 2029.0	...
2524592	  775.5	  595.3	 2029.0	...
2524593	  775.7	  595.5	 2028.0	...
2524594	  775.9	  595.8	 2025.0	...
2524595	  776.0	  596.6	 2022.0	...
2524596	  776.0	  597.2	 2020.0	...
2524597	  776.1	  598.0	 2021.0	...
2524598	  776.1	  598.2	 2022.0	...
2524599	  776.2	  598.1	 2022.0	...
2524600	  776.2	  597.7	 2019.0	...
2524601	  776.1	  597.6	 2017.0	...
2524602	  775.9	  597.7	 2016.0	...
2524603	  775.7	  597.3	 2017.0	...
2524604	  775.6	  596.7	 2017.0	...
2524605	  775.6	  596.1	 2017.0	...
2524606	  775.6	  596.4	 2018.0	...
2524607	  775.7	  597.1	 2018.0	...
2524608	  775.7	  597.7	 2017.0	...
2524609	  775.7	  598.3	 2015.0	...
2524610	  775.8	  598.5	 2013.0	...
2524611	  775.9	  598.8	 2012.0	...
2524612	  776.0	  598.9	 2013.0	...
2524613	  776.1	  598.6	 2015.0	...
2524614	  776.2	  598.0	 2017.0	...
2524615	  776.3	  597.5	 2017.0	...
2524616	  776.2	  597.8	 2015.0	...
2524617	  776.4	  598.2	 2014.0	...
2524618	  776.7	  598.6	 2014.0	...
2524619	  776.9	  598.7	 2015.0	...
2524620	  776.8	  598.8	 2013.0	...
2524621	  776.7	  598.9	 2012.0	...
2524622	  776.7	  599.2	 2010.0	...
2524623	  776.7	  599.5	 2009.0	...
2524624	  776.7	  599.6	 2010.0	...
2524625	  776.6	  599.3	 2011.0	...
2524626	  776.4	  598.9	 2013.0	...
2524627	  776.2	  598.8	 2013.0	...
2524628	  776.4	  598.1	 2010.0	...
2524629	  776.8	  597.4	 2008.0	...
2524630	  777.0	  597.2	 2006.0	...
2524631	  776.9	  597.6	 2006.0	...
2524632	  776.9	  597.8	 2005.0	...
2524633	  776.8	  597.6	 2006.0	...
2524634	  776.9	  597.5	 2009.0	...
2524635	  776.8	  597.4	 2011.0	...
2524636	  776.8	  597.2	 2012.0	...
2524637	  777.0	  597.4	 2012.0	...
2524638	  777.3	  597.5	 2012.0	...
2524639	  777.5	  597.6	 2011.0	...
2524640	  777.5	  597.3	 2010.0	...
2524641	  777.2	  597.3	 2009.0	...
2524642	  776.8	  598.1	 2009.0	...
2524643	  776.4	  598.8	 2009.0	...
2524644	  776.5	  599.4	 2008.0	...
2524645	  776.6	  599.2	 2007.0	...
2524646	  776.8	  598.9	 2007.0	...
2524647	  777.0	  598.5	 2006.0	...
2524648	  777.1	  598.5	 2006.0	...
2524649	  777.2	  599.0	 2006.0	...
2524650	  777.4	  599.5	 2006.0	...
2524651	  777.6	  599.4	 2006.0	...
2524652	  777.6	  599.0	 2006.0	...
2524653	  777.4	  598.7	 2006.0	...
2524654	  777.4	  598.7	 2005.0	...
2524655	  777.5	  598.6	 2004.0	...
2524656	  777.6	  598.7	 2003.0	...
2524657	  777.8	  598.9	 2002.0	...
2524658	  777.9	  599.1	 2001.0	...
2524659	  778.1	  599.2	 2001.0	...
2524660	  778.3	  599.4	 2002.0	...
2524661	  778.3	  599.6	 2004.0	...
2524662	  778.2	  599.5	 2006.0	...
2524663	  778.1	  599.2	 2004.0	...
2524664	  778.0	  599.0	 2000.0	...
2524665	  777.9	  599.1	 1996.0	...
2524666	  777.9	  599.3	 1996.0	...
2524667	  778.1	  599.5	 1999.0	...
2524668	  778.4	  599.4	 2003.0	...
2524669	  778.6	  599.3	 2007.0	...
2524670	  778.6	  599.3	 2006.0	...
2524671	  778.3	  599.4	 2004.0	...
2524672	  778.0	  599.5	 2003.0	...
2524673	  777.8	  599.5	 2002.0	...
2524674	  778.0	  599.4	 2001.0	...
2524675	  778.1	  599.5	 2000.0	...
2524676	  778.1	  599.7	 1997.0	...
2524677	  778.0	  600.1	 1995.0	...
2524678	  777.9	  600.4	 1994.0	...
2524679	  777.9	  600.5	 1996.0	...
2524680	  777.9	  600.2	 1997.0	...
2524681	  777.8	  600.0	 1997.0	...
2524682	  778.0	  599.9	 1998.0	...
2524683	  778.4	  599.8	 1997.0	...
2524684	  778.6	  599.8	 1996.0	...
2524685	  778.7	  599.8	 1993.0	...
2524686	  778.7	  600.3	 1991.0	...
2524687	  778.8	  600.8	 1989.0	...
2524688	  779.1	  601.3	 1989.0	...
2524689	  779.2	  601.2	 1989.0	...
2524690	  779.5	  601.2	 1988.0	...
2524691	  779.6	  601.0	 1988.0	...
2524692	  779.4	  600.9	 1989.0	...
2524693	  779.3	  600.8	 1990.0	...
2524694	  779.2	  600.7	 1989.0	...
2524695	  778.9	  600.3	 1988.0	...
2524696	  778.6	  599.8	 1986.0	...
2524697	  778.4	  600.0	 1986.0	...
2524698	  778.5	  600.4	 1985.0	...
2524699	  778.7	  600.7	 1985.0	...
2524700	  778.7	  600.6	 1985.0	...
2524701	  778.7	  600.5	 1985.0	...
2524702	  778.6	  600.5	 1983.0	...
2524703	  778.6	  600.7	 1981.0	...
2524704	  778.7	  600.8	 1979.0	...
2524705	  779.1	  600.8	 1979.0	...
2524706	  779.5	  600.7	 1979.0	...
2524707	  779.7	  600.6	 1979.0	...
2524708	  779.7	  600.6	 1979.0	...
2524709	  779.3	  600.6	 1979.0	...
2524710	  779.0	  600.5	 1978.0	...
2524711	  778.7	  600.1	 1976.0	...
2524712	  778.7	  599.7	 1975.0	...
2524713	  778.8	  599.7	 1976.0	...
2524714	  778.8	  600.1	 1978.0	...
2524715	  778.6	  600.6	 1981.0	...
2524716	  778.4	  600.8	 1981.0	...
2524717	  778.6	  600.8	 1981.0	...
2524718	  779.0	  600.7	 1981.0	...
2524719	  779.5	  600.5	 1980.0	...
2524720	  779.6	  600.3	 1980.0	...
2524721	  779.7	  600.2	 1980.0	...
2524722	  779.6	  600.2	 1980.0	...
2524723	  779.5	  600.1	 1980.0	...
2524724	  779.5	  600.0	 1980.0	...
2524725	  779.6	  599.9	 1980.0	...
2524726	  779.7	  600.3	 1981.0	...
2524727	  779.8	  600.6	 1982.0	...
2524728	  779.8	  600.9	 1983.0	...
2524729	  779.9	  600.8	 1984.0	...
2524730	  779.9	  600.9	 1987.0	...
2524731	  780.0	  601.0	 1989.0	...
2524732	  780.0	  600.9	 1990.0	...
2524733	  780.1	  600.8	 1990.0	...
2524734	  780.1	  601.1	 1990.0	...
2524735	  779.9	  601.5	 1990.0	...
2524736	  779.6	  601.9	 1990.0	...
2524737	  779.3	  601.9	 1990.0	...
2524738	  779.3	  601.7	 1988.0	...
2524739	  779.3	  601.6	 1985.0	...
2524740	  779.4	  601.5	 1982.0	...
2524741	  779.5	  601.5	 1982.0	...
2524742	  779.6	  601.5	 1983.0	...
2524743	  779.6	  601.5	 1983.0	...
2524744	  779.6	  601.4	 1983.0	...
2524745	  779.8	  601.3	 1985.0	...
2524746	  780.1	  601.2	 1986.0	...
2524747	  780.2	  601.3	 1987.0	...
2524748	  779.6	  601.4	 1987.0	...
2524749	  779.0	  601.6	 1986.0	...
2524750	  778.6	  601.9	 1987.0	...
2524751	  778.6	  602.2	 1987.0	...
2524752	  778.7	  602.1	 1986.0	...
2524753	  779.1	  601.8	 1986.0	...
2524754	  779.6	  601.5	 1984.0	...
2524755	  780.1	  601.3	 1983.0	...
2524756	  780.3	  601.7	 1984.0	...
2524757	  780.3	  602.0	 1985.0	...
2524758	  780.2	  602.4	 1986.0	...
2524759	  779.9	  602.4	 1985.0	...
2524760	  779.7	  602.7	 1985.0	...
2524761	  779.5	  603.0	 1984.0	...
2524762	  779.7	  602.9	 1984.0	...
2524763	  779.8	  602.6	 1985.0	...
2524764	  779.8	  602.3	 1986.0	...
2524765	  779.7	  602.3	 1988.0	...
2524766	  779.6	  602.3	 1987.0	...
2524767	  779.6	  602.3	 1987.0	...
2524768	  779.6	  602.1	 1987.0	...
2524769	  779.7	  601.7	 1987.0	...
2524770	  780.1	  601.3	 1988.0	...
2524771	  780.4	  600.9	 1989.0	...
2524772	  780.7	  600.9	 1990.0	...
2524773	  780.6	  600.9	 1991.0	...
2524774	  780.6	  600.9	 1991.0	...
2524775	  780.5	  601.0	 1991.0	...
2524776	  780.5	  601.0	 1991.0	...
2524777	  780.3	  601.0	 1992.0	...
2524778	  780.3	  601.0	 1993.0	...
2524779	  780.2	  601.0	 1990.0	...
2524780	  780.2	  601.0	 1986.0	...
2524781	  780.2	  601.0	 1983.0	...
2524782	  780.1	  600.8	 1983.0	...
2524783	  780.0	  600.6	 1984.0	...
2524784	  780.0	  600.7	 1986.0	...
2524785	  780.0	  600.8	 1987.0	...
2524786	  780.1	  600.9	 1988.0	...
2524787	  780.4	  600.7	 1987.0	...
2524788	  780.5	  600.4	 1986.0	...
2524789	  780.6	  600.1	 1986.0	...
2524790	  780.6	  599.8	 1987.0	...
2524791	  780.7	  599.7	 1989.0	...
2524792	  780.7	  600.4	 1989.0	...
2524793	  780.8	  601.1	 1989.0	...
2524794	  780.8	  601.8	 1990.0	...
2524795	  780.3	  601.9	 1991.0	...
2524796	  779.8	  602.0	 1991.0	...
2524797	  779.5	  602.1	 1992.0	...
2524798	  779.8	  602.2	 1992.0	...
2524799	  780.2	  602.6	 1992.0	...
2524800	  780.2	  602.9	 1993.0	...
2524801	  780.3	  603.4	 1993.0	...
2524802	  780.5	  603.7	 1993.0	...
2524803	  780.7	  603.9	 1994.0	...
2524804	  780.9	  603.6	 1995.0	...
2524805	  780.9	  603.3	 1995.0	...
2524806	  780.8	  603.1	 1997.0	...
2524807	  780.7	  603.1	 1999.0	...
2524808	  780.6	  603.0	 2001.0	...
2524809	  780.5	  603.0	 2002.0	...
2524810	  780.5	  603.1	 2002.0	...
2524811	  780.6	  603.1	 2001.0	...
2524812	  780.6	  603.1	 2000.0	...
2524813	  780.2	  603.1	 2001.0	...
2524814	  779.8	  602.8	 2001.0	...
2524815	  779.7	  602.5	 1999.0	...
2524816	  779.9	  602.3	 1996.0	...
2524817	  780.2	  602.3	 1994.0	...
2524818	  780.1	  602.3	 1993.0	...
2524819	  780.1	  602.0	 1993.0	...
2524820	  780.1	  602.1	 1995.0	...
2524821	  780.2	  602.5	 1997.0	...
2524822	  780.4	  602.8	 1998.0	...
2524823	  780.6	  603.2	 1996.0	...
2524824	  780.8	  603.5	 1994.0	...
2524825	  780.8	  603.8	 1994.0	...
2524826	  780.8	  603.7	 1995.0	...
2524827	  780.7	  603.7	 1996.0	...
2524828	  780.2	  603.8	 1997.0	...
2524829	  779.7	  603.9	 1997.0	...
2524830	  779.2	  603.9	 1998.0	...
2524831	  779.2	  603.8	 1998.0	...
2524832	  779.3	  603.8	 1998.0	...
2524833	  779.4	  603.8	 1999.0	...
2524834	  779.4	  603.9	 1999.0	...
2524835	  779.3	  603.9	 2000.0	...
2524836	  779.3	  603.7	 1999.0	...
2524837	  779.3	  603.5	 1997.0	...
2524838	  779.3	  603.3	 1995.0	...
2524839	  779.2	  603.4	 1994.0	...
2524840	  779.1	  603.4	 1996.0	...
2524841	  779.0	  603.3	 1997.0	...
2524842	  779.0	  603.1	 1999.0	...
2524843	  779.2	  602.8	 1999.0	...
2524844	  779.4	  603.2	 2000.0	...
2524845	  779.6	  603.8	 2000.0	...
2524846	  779.5	  604.6	 2000.0	...
2524847	  779.4	  604.8	 2000.0	...
2524848	  779.4	  604.8	 2001.0	...
2524849	  779.5	  604.7	 2002.0	...
2524850	  779.7	  604.7	 2002.0	...
2524851	  779.7	  604.6	 2003.0	...
2524852	  779.9	  604.3	 2003.0	...
2524853	  780.0	  604.0	 2003.0	...
2524854	  779.7	  604.1	 2003.0	...
2524855	  779.3	  604.2	 2003.0	...
2524856	  778.9	  604.5	 2004.0	...
2524857	  778.9	  604.6	 2005.0	...
2524858	  779.1	  604.5	 2005.0	...
2524859	  779.2	  603.6	 2005.0	...
2524860	  779.1	  602.7	 2004.0	...
2524861	  778.9	  602.3	 2006.0	...
2524862	  778.6	  602.8	 2006.0	...
2524863	  778.6	  603.7	 2007.0	...
2524864	  778.4	  604.4	 2005.0	...
2524865	  778.3	  604.8	 2005.0	...
2524866	  778.3	  604.3	 2005.0	...
2524867	  779.0	  603.7	 2005.0	...
2524868	  779.8	  603.3	 2005.0	...
2524869	  780.4	  603.2	 2004.0	...
2524870	  780.4	  603.2	 2004.0	...
2524871	  780.3	  603.1	 2005.0	...
2524872	  780.0	  603.0	 2006.0	...
2524873	  779.9	  603.0	 2006.0	...
2524874	  779.8	  603.1	 2006.0	...
2524875	  779.6	  603.2	 2005.0	...
2524876	  779.5	  603.3	 2004.0	...
2524877	  779.4	  603.5	 2003.0	...
2524878	  779.6	  603.6	 2006.0	...
2524879	  779.4	  603.6	 2007.0	...
2524880	  779.2	  603.6	 2009.0	...
2524881	  779.0	  603.8	 2007.0	...
2524882	  779.4	  603.5	 2005.0	...
2524883	  779.8	  603.0	 2006.0	...
2524884	  779.7	  602.7	 2008.0	...
2524885	  779.3	  602.9	 2010.0	...
2524886	  778.9	  603.1	 2010.0	...
2524887	  779.0	  603.4	 2011.0	...
2524888	  779.2	  603.5	 2011.0	...
2524889	  779.3	  603.5	 2010.0	...
2524890	  779.2	  603.5	 2008.0	...
2524891	  779.2	  603.5	 2007.0	...
2524892	  779.2	  603.4	 2009.0	...
2524893	  779.3	  603.3	 2011.0	...
2524894	  779.3	  603.4	 2013.0	...
2524895	  779.2	  603.3	 2012.0	...
2524896	  779.2	  603.1	 2010.0	...
2524897	  779.2	  602.7	 2009.0	...
2524898	  779.3	  602.9	 2009.0	...
2524899	  779.3	  603.4	 2012.0	...
2524900	  779.2	  603.6	 2014.0	...
2524901	  779.2	  603.4	 2016.0	...
2524902	  778.9	  603.2	 2016.0	...
2524903	  778.8	  603.3	 2016.0	...
2524904	  778.7	  603.3	 2015.0	...
2524905	  778.8	  603.3	 2014.0	...
2524906	  778.9	  603.1	 2014.0	...
2524907	  779.0	  602.9	 2013.0	...
2524908	  779.0	  603.2	 2013.0	...
2524909	  779.1	  603.5	 2015.0	...
2524910	  779.3	  603.2	 2016.0	...
2524911	  779.6	  602.5	 2018.0	...
2524912	  779.8	  602.1	 2016.0	...
2524913	  779.3	  602.3	 2015.0	...
2524914	  778.7	  602.5	 2014.0	...
2524915	  778.2	  602.6	 2014.0	...
2524916	  778.4	  602.5	 2016.0	...
2524917	  778.7	  602.2	 2018.0	...
2524918	  778.9	  602.1	 2019.0	...
2524919	  778.6	  602.2	 2020.0	...
2524920	  778.4	  602.6	 2021.0	...
2524921	  778.3	  602.9	 2022.0	...
2524922	  778.3	  603.1	 2022.0	...
2524923	  778.9	  602.5	 2021.0	...
2524924	  779.4	  601.8	 2022.0	...
2524925	  779.9	  601.6	 2026.0	...
2524926	  779.9	  602.2	 2029.0	...
2524927	  780.1	  602.8	 2031.0	...
2524928	  780.4	  602.9	 2029.0	...
2524929	  780.2	  602.8	 2027.0	...
2524930	  779.7	  602.5	 2026.0	...
2524931	  779.2	  602.1	 2027.0	...
2524932	  779.2	  601.6	 2029.0	...
2524933	  779.1	  601.4	 2031.0	...
2524934	  778.8	  601.5	 2032.0	...
2524935	  778.6	  601.8	 2032.0	...
2524936	  778.4	  602.2	 2033.0	...
2524937	  778.3	  602.7	 2033.0	...
2524938	  778.2	  602.9	 2032.0	...
2524939	  778.2	  602.8	 2031.0	...
2524940	  778.2	  602.4	 2030.0	...
2524941	  778.4	  602.4	 2030.0	...
2524942	  778.6	  602.6	 2031.0	...
2524943	  778.8	  602.9	 2031.0	...
2524944	  778.8	  603.1	 2032.0	...
2524945	  778.8	  603.6	 2032.0	...
2524946	  778.7	  604.1	 2033.0	...
2524947	  779.4	  604.4	 2035.0	...
EFIX R   2524553	2524947	395	  778.7	  600.7	   2005
SSACC R  2524948
2524948	  780.1	  604.4	 2039.0	...
2524949	  781.7	  604.1	 2043.0	...
2524950	  784.1	  603.7	 2046.0	...
2524951	  787.3	  604.0	 2046.0	...
2524952	  791.1	  604.2	 2045.0	...
2524953	  794.3	  604.6	 2043.0	...
2524954	  797.8	  604.4	 2041.0	...
2524955	  800.8	  604.5	 2040.0	...
2524956	  805.3	  604.5	 2040.0	...
2524957	  809.6	  604.2	 2040.0	...
2524958	  814.2	  603.5	 2040.0	...
2524959	  817.4	  603.2	 2039.0	...
2524960	  821.1	  602.7	 2038.0	...
2524961	  823.6	  602.2	 2039.0	...
2524962	  825.3	  601.6	 2040.0	...
2524963	  825.5	  601.0	 2042.0	...
2524964	  825.3	  600.6	 2041.0	...
2524965	  824.6	  600.0	 2040.0	...
2524966	  823.2	  599.3	 2040.0	...
2524967	  820.9	  598.8	 2041.0	...
ESACC R  2524948	2524967	20	  780.1	  604.4	  820.9	  598.8	   0.88	     80
SFIX R   2524968
2524968	  818.2	  598.9	 2041.0	...
2524969	  815.8	  599.4	 2042.0	...
2524970	  813.7	  599.7	 2044.0	...
2524971	  811.3	  600.0	 2046.0	...
2524972	  808.9	  600.3	 2048.0	...
2524973	  807.0	  600.6	 2052.0	...
2524974	  806.1	  600.6	 2056.0	...
2524975	  805.2	  600.5	 2060.0	...
2524976	  804.9	  600.5	 2059.0	...
2524977	  804.7	  600.3	 2059.0	...
2524978	  804.9	  600.2	 2058.0	...
2524979	  805.2	  600.0	 2057.0	...
2524980	  805.4	  599.5	 2056.0	...
2524981	  805.7	  598.9	 2057.0	...
2524982	  806.2	  598.4	 2059.0	...
2524983	  806.6	  598.5	 2061.0	...
2524984	  806.8	  598.6	 2063.0	...
2524985	  806.8	  598.8	 2065.0	...
2524986	  806.8	  599.7	 2069.0	...
2524987	  806.8	  600.6	 2072.0	...
2524988	  806.7	  601.4	 2073.0	...
2524989	  806.6	  601.4	 2071.0	...
2524990	  806.7	  601.4	 2069.0	...
2524991	  807.2	  601.4	 2070.0	...
2524992	  807.8	  601.4	 2071.0	...
2524993	  808.3	  601.3	 2071.0	...
2524994	  808.3	  601.1	 2072.0	...
2524995	  808.3	  601.0	 2070.0	...
2524996	  808.7	  601.0	 2069.0	...
2524997	  809.1	  601.1	 2068.0	...
2524998	  809.6	  601.1	 2068.0	...
2524999	  809.7	  601.2	 2069.0	...
2525000	  809.7	  600.6	 2070.0	...
2525001	  809.7	  600.0	 2070.0	...
2525002	  809.4	  599.4	 2070.0	...
2525003	  809.0	  599.6	 2069.0	...
2525004	  808.6	  599.6	 2069.0	...
2525005	  808.5	  599.5	 2070.0	...
2525006	  808.5	  599.3	 2071.0	...
2525007	  808.5	  599.3	 2072.0	...
2525008	  808.5	  599.1	 2076.0	...
2525009	  808.4	  599.0	 2079.0	...
2525010	  808.4	  599.3	 2082.0	...
2525011	  808.5	  599.7	 2082.0	...
2525012	  808.6	  600.1	 2083.0	...
2525013	  808.8	  600.1	 2083.0	...
2525014	  808.8	  600.1	 2082.0	...
2525015	  809.0	  600.1	 2082.0	...
2525016	  809.1	  600.0	 2084.0	...
2525017	  809.1	  600.0	 2087.0	...
2525018	  809.1	  600.2	 2088.0	...
2525019	  808.8	  600.4	 2087.0	...
2525020	  808.2	  600.7	 2088.0	...
2525021	  807.7	  600.8	 2090.0	...
2525022	  807.9	  600.7	 2090.0	...
2525023	  808.4	  600.6	 2088.0	...
2525024	  808.8	  600.4	 2086.0	...
2525025	  808.5	  599.9	 2085.0	...
2525026	  808.2	  599.3	 2088.0	...
2525027	  807.9	  598.7	 2091.0	...
2525028	  807.8	  598.7	 2095.0	...
2525029	  807.8	  598.6	 2093.0	...
2525030	  807.8	  599.0	 2092.0	...
2525031	  807.8	  599.3	 2094.0	...
2525032	  807.8	  599.6	 2096.0	...
2525033	  807.9	  599.5	 2099.0	...
2525034	  807.9	  599.3	 2099.0	...
2525035	  808.0	  599.2	 2099.0	...
2525036	  808.2	  599.1	 2099.0	...
2525037	  808.3	  599.2	 2101.0	...
2525038	  808.3	  599.3	 2102.0	...
2525039	  808.2	  599.6	 2103.0	...
2525040	  808.3	  599.9	 2106.0	...
2525041	  808.4	  600.1	 2108.0	...
2525042	  808.2	  600.1	 2111.0	...
2525043	  807.8	  599.8	 2111.0	...
2525044	  807.3	  599.5	 2110.0	...
2525045	  807.1	  599.4	 2110.0	...
2525046	  807.0	  598.7	 2110.0	...
2525047	  806.9	  598.0	 2111.0	...
2525048	  806.9	  597.8	 2112.0	...
2525049	  807.0	  598.2	 2112.0	...
2525050	  807.0	  598.6	 2111.0	...
2525051	  806.9	  598.7	 2108.0	...
2525052	  806.7	  598.8	 2107.0	...
2525053	  806.5	  599.1	 2110.0	...
2525054	  806.5	  599.0	 2113.0	...
2525055	  806.7	  598.7	 2115.0	...
2525056	  806.8	  598.3	 2115.0	...
2525057	  806.9	  598.6	 2116.0	...
2525058	  807.0	  599.2	 2116.0	...
2525059	  806.9	  599.8	 2118.0	...
2525060	  806.7	  600.1	 2120.0	...
2525061	  806.9	  600.2	 2122.0	...
2525062	  807.2	  600.2	 2122.0	...
2525063	  807.7	  600.0	 2122.0	...
2525064	  807.9	  599.9	 2122.0	...
2525065	  807.3	  600.0	 2123.0	...
2525066	  806.6	  600.2	 2127.0	...
2525067	  805.9	  600.4	 2130.0	...
2525068	  805.8	  600.6	 2132.0	...
2525069	  805.7	  600.8	 2132.0	...
2525070	  805.6	  600.9	 2132.0	...
2525071	  806.0	  600.9	 2134.0	...
2525072	  806.3	  601.0	 2136.0	...
2525073	  806.8	  601.1	 2138.0	...
2525074	  806.9	  601.1	 2139.0	...
2525075	  807.0	  601.0	 2139.0	...
2525076	  806.8	  600.8	 2139.0	...
2525077	  806.4	  600.7	 2139.0	...
2525078	  806.2	  600.6	 2140.0	...
2525079	  806.1	  600.6	 2140.0	...
2525080	  806.1	  600.6	 2139.0	...
2525081	  806.1	  600.7	 2139.0	...
2525082	  806.1	  600.7	 2139.0	...
2525083	  806.1	  600.7	 2139.0	...
2525084	  806.2	  600.6	 2140.0	...
2525085	  806.4	  600.7	 2142.0	...
2525086	  806.5	  600.7	 2144.0	...
2525087	  806.5	  600.8	 2144.0	...
2525088	  806.5	  600.9	 2144.0	...
2525089	  806.4	  600.3	 2144.0	...
2525090	  806.1	  599.6	 2145.0	...
2525091	  805.8	  599.0	 2146.0	...
2525092	  805.8	  599.1	 2147.0	...
2525093	  806.0	  599.1	 2149.0	...
2525094	  806.1	  599.1	 2150.0	...
2525095	  806.2	  599.0	 2150.0	...
2525096	  806.2	  598.9	 2150.0	...
2525097	  806.3	  598.8	 2150.0	...
2525098	  806.4	  598.6	 2150.0	...
2525099	  806.5	  598.5	 2151.0	...
2525100	  806.5	  598.6	 2153.0	...
2525101	  806.4	  598.7	 2154.0	...
2525102	  805.8	  598.9	 2155.0	...
2525103	  805.4	  599.0	 2156.0	...
2525104	  804.9	  599.0	 2157.0	...
2525105	  805.0	  598.9	 2158.0	...
2525106	  805.0	  598.8	 2159.0	...
2525107	  805.2	  598.7	 2159.0	...
2525108	  805.6	  598.7	 2159.0	...
2525109	  806.0	  598.8	 2160.0	...
2525110	  806.0	  598.9	 2162.0	...
2525111	  806.0	  599.6	 2165.0	...
2525112	  805.9	  600.4	 2168.0	...
2525113	  805.9	  600.8	 2169.0	...
2525114	  805.9	  600.3	 2168.0	...
2525115	  805.6	  599.1	 2168.0	...
2525116	  805.3	  598.2	 2169.0	...
2525117	  805.3	  597.5	 2170.0	...
2525118	  805.6	  597.7	 2170.0	...
2525119	  805.5	  598.0	 2169.0	...
2525120	  805.2	  598.4	 2170.0	...
2525121	  804.9	  598.2	 2171.0	...
2525122	  804.9	  598.0	 2172.0	...
2525123	  804.9	  597.8	 2176.0	...
2525124	  805.1	  597.8	 2181.0	...
2525125	  805.3	  597.8	 2185.0	...
2525126	  805.4	  597.8	 2185.0	...
2525127	  805.5	  597.8	 2187.0	...
2525128	  805.6	  597.8	 2189.0	...
2525129	  805.7	  597.7	 2190.0	...
2525130	  805.5	  597.6	 2189.0	...
2525131	  805.0	  597.6	 2189.0	...
2525132	  804.7	  597.7	 2190.0	...
2525133	  804.8	  597.9	 2193.0	...
2525134	  805.1	  598.0	 2197.0	...
2525135	  805.4	  598.5	 2199.0	...
2525136	  805.7	  598.9	 2199.0	...
2525137	  805.8	  599.3	 2201.0	...
2525138	  805.8	  599.3	 2202.0	...
2525139	  805.8	  599.4	 2204.0	...
2525140	  805.8	  599.3	 2203.0	...
2525141	  805.3	  599.2	 2203.0	...
2525142	  804.8	  599.3	 2204.0	...
2525143	  804.5	  599.5	 2205.0	...
2525144	  804.7	  599.3	 2205.0	...
2525145	  805.0	  598.9	 2206.0	...
2525146	  805.2	  598.5	 2207.0	...
2525147	  805.1	  598.5	 2209.0	...
2525148	  804.9	  598.8	 2210.0	...
2525149	  804.7	  599.1	 2210.0	...
2525150	  804.7	  599.3	 2210.0	...
2525151	  804.7	  599.3	 2210.0	...
2525152	  805.1	  599.6	 2210.0	...
2525153	  805.5	  599.8	 2210.0	...
2525154	  805.9	  599.4	 2210.0	...
2525155	  805.9	  598.6	 2212.0	...
2525156	  805.8	  597.8	 2214.0	...
2525157	  805.7	  597.8	 2216.0	...
2525158	  805.3	  598.0	 2218.0	...
2525159	  804.9	  598.2	 2220.0	...
2525160	  804.6	  598.1	 2221.0	...
2525161	  804.6	  597.9	 2221.0	...
2525162	  804.6	  597.7	 2222.0	...
2525163	  804.7	  597.9	 2222.0	...
2525164	  804.8	  598.0	 2221.0	...
2525165	  804.5	  597.8	 2221.0	...
2525166	  804.1	  597.4	 2221.0	...
2525167	  803.6	  597.2	 2223.0	...
2525168	  803.6	  597.3	 2224.0	...
2525169	  803.7	  597.2	 2223.0	...
2525170	  803.9	  596.8	 2222.0	...
2525171	  803.8	  596.5	 2222.0	...
2525172	  803.8	  597.4	 2225.0	...
2525173	  804.2	  598.6	 2230.0	...
2525174	  804.7	  599.0	 2234.0	...
2525175	  805.2	  598.6	 2234.0	...
2525176	  804.7	  598.4	 2235.0	...
2525177	  804.0	  598.9	 2238.0	...
2525178	  803.3	  599.0	 2240.0	...
2525179	  802.0	  599.4	 2242.0	...
EFIX R   2524968	2525179	212	  806.6	  599.4	   2136
SSACC R  2525180
2525180	  800.9	  600.0	 2241.0	...
2525181	  799.2	  600.8	 2238.0	...
2525182	  797.9	  601.3	 2235.0	...
2525183	  795.6	  602.3	 2233.0	...
2525184	  793.0	  603.3	 2233.0	...
2525185	  789.7	  604.3	 2238.0	...
2525186	  786.2	  604.8	 2242.0	...
2525187	  782.5	  605.3	 2247.0	...
2525188	  779.2	  605.3	 2245.0	...
2525189	  776.1	  604.8	 2245.0	...
2525190	  772.8	  604.3	 2246.0	...
2525191	  770.1	  603.6	 2248.0	...
2525192	  767.7	  603.4	 2248.0	...
2525193	  766.5	  602.7	 2250.0	...
2525194	  765.4	  601.6	 2252.0	...
2525195	  764.3	  600.6	 2253.0	...
ESACC R  2525180	2525195	16	  800.9	  600.0	  764.3	  600.6	   0.78	     66
SFIX R   2525196
2525196	  763.6	  599.9	 2253.0	...
2525197	  763.8	  599.9	 2253.0	...
2525198	  764.7	  599.9	 2253.0	...
2525199	  765.8	  599.8	 2253.0	...
2525200	  766.5	  600.6	 2253.0	...
2525201	  767.6	  601.5	 2253.0	...
2525202	  769.5	  602.3	 2254.0	...
2525203	  771.9	  602.5	 2254.0	...
2525204	  773.8	  602.7	 2252.0	...
2525205	  775.3	  602.9	 2251.0	...
2525206	  776.8	  603.1	 2252.0	...
2525207	  778.7	  603.3	 2254.0	...
2525208	  779.9	  603.6	 2256.0	...
2525209	  780.1	  603.6	 2256.0	...
2525210	  780.0	  603.8	 2257.0	...
2525211	  779.7	  604.1	 2258.0	...
2525212	  779.7	  604.4	 2259.0	...
2525213	  779.6	  604.3	 2260.0	...
2525214	  779.6	  604.1	 2262.0	...
2525215	  779.1	  603.9	 2265.0	...
2525216	  778.6	  603.9	 2267.0	...
2525217	  778.0	  603.8	 2267.0	...
2525218	  777.9	  602.9	 2266.0	...
2525219	  777.8	  602.1	 2264.0	...
2525220	  777.3	  601.4	 2262.0	...
2525221	  776.8	  601.4	 2261.0	...
2525222	  775.9	  601.4	 2265.0	...
2525223	  775.5	  601.3	 2268.0	...
2525224	  775.1	  601.9	 2272.0	...
2525225	  775.2	  602.5	 2271.0	...
2525226	  775.2	  603.1	 2271.0	...
2525227	  775.3	  603.0	 2271.0	...
2525228	  775.1	  603.5	 2272.0	...
2525229	  774.6	  604.0	 2274.0	...
2525230	  774.1	  604.5	 2276.0	...
2525231	  773.8	  604.6	 2276.0	...
2525232	  774.0	  604.6	 2277.0	...
2525233	  774.2	  604.7	 2276.0	...
2525234	  774.3	  604.7	 2276.0	...
2525235	  774.2	  604.8	 2277.0	...
2525236	  774.0	  604.8	 2278.0	...
2525237	  773.8	  604.8	 2280.0	...
2525238	  773.9	  604.8	 2282.0	...
2525239	  774.1	  605.2	 2282.0	...
2525240	  774.2	  605.6	 2282.0	...
2525241	  774.2	  605.9	 2285.0	...
2525242	  774.1	  605.8	 2287.0	...
2525243	  774.1	  605.9	 2289.0	...
2525244	  774.1	  606.0	 2288.0	...
2525245	  774.1	  605.9	 2287.0	...
2525246	  774.1	  605.6	 2288.0	...
2525247	  774.0	  605.1	 2289.0	...
2525248	  774.0	  604.9	 2290.0	...
2525249	  773.9	  604.8	 2291.0	...
2525250	  774.1	  604.8	 2292.0	...
2525251	  774.3	  604.8	 2292.0	...
2525252	  774.5	  604.5	 2292.0	...
2525253	  774.6	  604.3	 2291.0	...
2525254	  774.6	  604.0	 2290.0	...
2525255	  774.6	  604.2	 2289.0	...
2525256	  774.5	  604.6	 2292.0	...
2525257	  774.4	  605.1	 2294.0	...
2525258	  774.2	  605.5	 2296.0	...
2525259	  774.1	  606.1	 2295.0	...
2525260	  774.4	  606.5	 2295.0	...
2525261	  774.7	  606.7	 2295.0	...
2525262	  774.5	  606.6	 2297.0	...
2525263	  774.1	  606.6	 2300.0	...
2525264	  773.7	  606.7	 2303.0	...
2525265	  773.8	  606.6	 2303.0	...
2525266	  773.8	  606.4	 2304.0	...
2525267	  773.6	  606.2	 2304.0	...
2525268	  773.4	  605.9	 2304.0	...
2525269	  773.3	  605.8	 2302.0	...
2525270	  773.4	  605.6	 2300.0	...
2525271	  773.4	  605.2	 2300.0	...
2525272	  773.5	  604.9	 2299.0	...
2525273	  773.5	  604.6	 2298.0	...
2525274	  773.4	  604.7	 2298.0	...
2525275	  773.4	  604.9	 2301.0	...
2525276	  773.7	  604.8	 2304.0	...
2525277	  773.9	  604.6	 2305.0	...
2525278	  774.2	  604.3	 2304.0	...
2525279	  774.0	  604.2	 2303.0	...
2525280	  773.7	  604.4	 2303.0	...
2525281	  773.5	  604.7	 2303.0	...
2525282	  773.4	  605.0	 2304.0	...
2525283	  773.5	  605.3	 2303.0	...
2525284	  773.8	  605.4	 2301.0	...
2525285	  774.0	  605.2	 2301.0	...
2525286	  774.2	  604.7	 2303.0	...
2525287	  774.2	  604.5	 2306.0	...
2525288	  774.1	  604.6	 2304.0	...
2525289	  774.2	  604.8	 2302.0	...
2525290	  774.1	  604.8	 2300.0	...
2525291	  774.1	  605.0	 2302.0	...
2525292	  774.3	  605.2	 2303.0	...
2525293	  774.5	  605.4	 2303.0	...
2525294	  774.8	  605.6	 2303.0	...
2525295	  774.9	  605.6	 2303.0	...
2525296	  774.7	  605.5	 2303.0	...
2525297	  774.5	  605.2	 2303.0	...
2525298	  774.3	  604.9	 2303.0	...
2525299	  774.2	  604.5	 2303.0	...
2525300	  774.3	  604.3	 2303.0	...
2525301	  774.4	  604.6	 2304.0	...
2525302	  774.4	  605.0	 2305.0	...
2525303	  774.4	  605.4	 2306.0	...
2525304	  773.9	  605.4	 2308.0	...
2525305	  773.5	  605.4	 2309.0	...
2525306	  773.3	  605.5	 2311.0	...
2525307	  773.5	  605.5	 2312.0	...
2525308	  773.8	  605.7	 2312.0	...
2525309	  774.0	  605.8	 2311.0	...
2525310	  774.4	  606.0	 2310.0	...
2525311	  774.7	  605.8	 2308.0	...
2525312	  775.0	  605.7	 2306.0	...
2525313	  774.9	  605.7	 2306.0	...
2525314	  774.7	  605.6	 2307.0	...
2525315	  774.6	  605.5	 2309.0	...
2525316	  774.3	  605.5	 2311.0	...
2525317	  774.2	  605.6	 2312.0	...
2525318	  774.2	  605.5	 2310.0	...
2525319	  774.2	  605.2	 2308.0	...
2525320	  774.5	  604.7	 2306.0	...
2525321	  774.7	  604.4	 2304.0	...
2525322	  774.8	  604.1	 2302.0	...
2525323	  774.9	  604.1	 2301.0	...
2525324	  774.8	  604.1	 2301.0	...
2525325	  774.7	  604.0	 2303.0	...
2525326	  774.7	  604.0	 2305.0	...
2525327	  774.5	  604.2	 2306.0	...
2525328	  774.4	  605.1	 2305.0	...
2525329	  774.3	  606.0	 2304.0	...
2525330	  774.4	  606.5	 2303.0	...
2525331	  774.6	  606.4	 2302.0	...
2525332	  774.7	  606.2	 2302.0	...
2525333	  774.9	  606.1	 2302.0	...
2525334	  775.0	  606.0	 2303.0	...
2525335	  775.1	  606.1	 2304.0	...
2525336	  775.2	  606.2	 2305.0	...
2525337	  775.1	  606.2	 2305.0	...
2525338	  774.7	  606.2	 2302.0	...
2525339	  774.4	  606.2	 2299.0	...
2525340	  774.1	  606.2	 2296.0	...
2525341	  774.1	  606.3	 2297.0	...
2525342	  774.1	  606.4	 2299.0	...
2525343	  774.2	  606.5	 2300.0	...
2525344	  774.0	  606.5	 2299.0	...
2525345	  773.8	  606.5	 2300.0	...
2525346	  773.8	  606.6	 2301.0	...
2525347	  774.4	  606.6	 2300.0	...
2525348	  774.9	  606.7	 2299.0	...
2525349	  775.4	  606.9	 2298.0	...
2525350	  775.5	  607.0	 2298.0	...
2525351	  775.4	  606.9	 2298.0	...
2525352	  775.3	  606.6	 2297.0	...
2525353	  775.3	  606.3	 2295.0	...
2525354	  774.9	  606.4	 2295.0	...
2525355	  774.5	  606.4	 2297.0	...
2525356	  774.0	  606.4	 2297.0	...
2525357	  774.0	  606.4	 2297.0	...
2525358	  774.2	  606.4	 2296.0	...
2525359	  774.8	  606.4	 2294.0	...
2525360	  775.6	  607.1	 2292.0	...
2525361	  776.7	  607.7	 2292.0	...
2525362	  778.0	  608.3	 2293.0	...
2525363	  779.2	  608.2	 2295.0	...
EFIX R   2525196	2525363	168	  774.4	  604.9	   2291
SSACC R  2525364
2525364	  780.1	  608.6	 2295.0	...
2525365	  781.7	  608.8	 2295.0	...
2525366	  783.8	  608.0	 2295.0	...
2525367	  786.4	  606.8	 2294.0	...
2525368	  788.4	  605.5	 2293.0	...
2525369	  789.9	  604.1	 2292.0	...
2525370	  790.8	  602.6	 2290.0	...
2525371	  791.7	  601.3	 2289.0	...
2525372	  793.0	  601.2	 2288.0	...
ESACC R  2525364	2525372	9	  780.1	  608.6	  793.0	  601.2	   0.32	     38
SFIX R   2525373
2525373	  794.0	  601.0	 2290.0	...
2525374	  794.9	  600.5	 2292.0	...
2525375	  796.0	  600.0	 2295.0	...
2525376	  797.5	  599.5	 2294.0	...
2525377	  798.7	  599.3	 2294.0	...
2525378	  799.8	  599.1	 2293.0	...
2525379	  800.8	  598.5	 2293.0	...
2525380	  801.6	  598.1	 2292.0	...
2525381	  802.0	  597.4	 2291.0	...
2525382	  802.0	  597.1	 2290.0	...
2525383	  801.7	  597.5	 2290.0	...
2525384	  801.4	  598.1	 2290.0	...
2525385	  801.6	  598.6	 2289.0	...
2525386	  801.9	  598.4	 2286.0	...
2525387	  801.4	  598.8	 2284.0	...
2525388	  800.4	  599.5	 2283.0	...
2525389	  799.4	  600.1	 2285.0	...
2525390	  799.0	  600.3	 2288.0	...
2525391	  798.7	  600.2	 2289.0	...
2525392	  798.3	  600.1	 2290.0	...
2525393	  798.2	  600.1	 2291.0	...
2525394	  798.3	  600.0	 2288.0	...
2525395	  798.0	  600.2	 2285.0	...
2525396	  797.5	  600.4	 2282.0	...
2525397	  797.0	  600.8	 2281.0	...
2525398	  796.9	  601.1	 2280.0	...
2525399	  796.9	  601.3	 2280.0	...
2525400	  797.0	  601.2	 2279.0	...
2525401	  797.2	  600.9	 2279.0	...
2525402	  797.4	  600.7	 2278.0	...
2525403	  797.5	  600.5	 2277.0	...
2525404	  797.6	  600.5	 2276.0	...
2525405	  797.9	  600.7	 2276.0	...
2525406	  798.0	  600.8	 2276.0	...
2525407	  798.1	  600.8	 2276.0	...
2525408	  798.1	  601.0	 2276.0	...
2525409	  798.2	  601.1	 2276.0	...
2525410	  798.4	  601.2	 2276.0	...
2525411	  798.5	  601.0	 2275.0	...
2525412	  798.6	  601.0	 2275.0	...
2525413	  798.7	  601.0	 2274.0	...
2525414	  798.6	  601.1	 2274.0	...
2525415	  798.5	  601.3	 2273.0	...
2525416	  798.6	  601.6	 2273.0	...
2525417	  798.7	  601.8	 2272.0	...
2525418	  798.8	  601.6	 2272.0	...
2525419	  798.8	  601.3	 2272.0	...
2525420	  798.9	  601.3	 2272.0	...
2525421	  799.1	  601.9	 2269.0	...
MSG	2525422 0000 _ Experiment Start
2525422	  799.3	  602.4	 2265.0	...
2525423	  799.1	  602.3	 2262.0	...
2525424	  798.8	  601.9	 2262.0	...
2525425	  798.8	  601.5	 2263.0	...
2525426	  799.2	  601.5	 2264.0	...
2525427	  799.6	  601.4	 2265.0	...
2525428	  799.6	  601.4	 2266.0	...
2525429	  799.6	  601.4	 2263.0	...
2525430	  799.6	  601.2	 2259.0	...
2525431	  799.6	  601.1	 2256.0	...
2525432	  799.7	  601.5	 2259.0	...
2525433	  799.8	  602.0	 2261.0	...
2525434	  799.8	  602.4	 2259.0	...
2525435	  799.7	  602.4	 2255.0	...
2525436	  799.6	  601.9	 2251.0	...
2525437	  799.7	  601.3	 2251.0	...
2525438	  799.9	  600.8	 2251.0	...
2525439	  800.0	  600.7	 2251.0	...
2525440	  800.1	  601.7	 2251.0	...
2525441	  800.5	  602.6	 2250.0	...
2525442	  800.9	  603.1	 2248.0	...
2525443	  801.1	  602.6	 2247.0	...
2525444	  801.1	  602.4	 2247.0	...
2525445	  801.2	  602.6	 2247.0	...
2525446	  801.5	  602.8	 2247.0	...
2525447	  801.6	  602.5	 2247.0	...
2525448	  801.5	  602.1	 2247.0	...
2525449	  801.5	  601.7	 2248.0	...
2525450	  801.6	  601.5	 2248.0	...
2525451	  801.5	  601.4	 2249.0	...
2525452	  801.4	  601.4	 2248.0	...
2525453	  801.3	  601.4	 2246.0	...
2525454	  801.3	  601.4	 2244.0	...
2525455	  801.2	  601.5	 2246.0	...
2525456	  801.2	  601.5	 2247.0	...
2525457	  801.2	  601.5	 2246.0	...
2525458	  801.1	  601.6	 2243.0	...
2525459	  801.1	  601.9	 2242.0	...
2525460	  801.1	  602.1	 2243.0	...
2525461	  801.1	  601.9	 2242.0	...
2525462	  801.0	  601.6	 2241.0	...
2525463	  801.3	  601.3	 2236.0	...
2525464	  801.7	  601.3	 2234.0	...
2525465	  801.8	  601.4	 2231.0	...
2525466	  801.5	  601.5	 2232.0	...
2525467	  801.3	  602.0	 2234.0	...
2525468	  801.5	  602.2	 2235.0	...
2525469	  801.4	  602.5	 2235.0	...
2525470	  801.3	  602.7	 2235.0	...
2525471	  801.4	  603.1	 2235.0	...
2525472	  801.8	  603.4	 2235.0	...
2525473	  802.0	  603.0	 2236.0	...
2525474	  801.7	  602.6	 2236.0	...
2525475	  801.3	  602.1	 2235.0	...
2525476	  801.0	  602.0	 2234.0	...
2525477	  800.8	  602.0	 2233.0	...
2525478	  800.7	  602.3	 2233.0	...
2525479	  800.7	  602.6	 2231.0	...
2525480	  800.9	  603.0	 2230.0	...
2525481	  801.0	  603.3	 2229.0	...
2525482	  801.1	  603.2	 2230.0	...
2525483	  801.1	  602.7	 2231.0	...
2525484	  801.2	  602.5	 2231.0	...
2525485	  801.0	  602.9	 2230.0	...
2525486	  800.8	  603.0	 2229.0	...
2525487	  801.1	  602.8	 2227.0	...
2525488	  801.5	  602.5	 2227.0	...
2525489	  802.1	  602.3	 2227.0	...
2525490	  802.2	  602.1	 2226.0	...
2525491	  802.4	  603.0	 2226.0	...
2525492	  802.5	  604.0	 2226.0	...
2525493	  802.5	  604.2	 2225.0	...
2525494	  802.5	  603.4	 2224.0	...
2525495	  802.5	  602.6	 2222.0	...
2525496	  802.3	  602.8	 2222.0	...
2525497	  802.2	  603.0	 2222.0	...
2525498	  802.0	  603.2	 2222.0	...
2525499	  802.0	  603.2	 2222.0	...
2525500	  801.9	  603.4	 2223.0	...
2525501	  802.4	  603.6	 2222.0	...
2525502	  803.2	  603.8	 2221.0	...
2525503	  803.9	  603.9	 2217.0	...
2525504	  803.7	  604.0	 2215.0	...
2525505	  803.4	  604.1	 2214.0	...
2525506	  803.1	  604.1	 2214.0	...
2525507	  803.2	  603.9	 2214.0	...
2525508	  803.2	  603.8	 2213.0	...
2525509	  803.2	  603.7	 2212.0	...
2525510	  803.2	  603.7	 2211.0	...
2525511	  803.3	  603.8	 2211.0	...
2525512	  803.3	  603.8	 2210.0	...
2525513	  802.9	  603.8	 2209.0	...
2525514	  802.4	  604.4	 2208.0	...
EFIX R   2525373	2525514	142	  800.4	  601.7	   2253
SSACC R  2525515
2525515	  800.8	  605.0	 2205.0	...
2525516	  798.9	  605.7	 2202.0	...
2525517	  796.7	  606.6	 2200.0	...
2525518	  794.3	  607.6	 2197.0	...
2525519	  791.9	  608.6	 2193.0	...
2525520	  788.6	  609.1	 2189.0	...
2525521	  784.6	  609.6	 2189.0	...
2525522	  779.9	  610.0	 2189.0	...
2525523	  775.4	  610.5	 2190.0	...
2525524	  771.2	  610.7	 2190.0	...
2525525	  767.7	  610.5	 2189.0	...
2525526	  764.8	  609.4	 2190.0	...
2525527	  763.3	  608.3	 2192.0	...
2525528	  762.6	  607.5	 2195.0	...
2525529	  762.6	  607.3	 2195.0	...
2525530	  762.6	  607.2	 2194.0	...
ESACC R  2525515	2525530	16	  800.8	  605.0	  762.6	  607.2	   0.82	     77
SFIX R   2525531
2525531	  763.2	  607.1	 2194.0	...
2525532	  764.3	  607.1	 2193.0	...
2525533	  765.8	  607.0	 2191.0	...
2525534	  767.8	  607.2	 2188.0	...
2525535	  769.4	  607.7	 2185.0	...
2525536	  771.3	  609.0	 2183.0	...
2525537	  772.4	  610.2	 2183.0	...
2525538	  773.3	  611.2	 2183.0	...
2525539	  773.5	  611.4	 2183.0	...
2525540	  773.8	  611.5	 2181.0	...
2525541	  774.2	  611.7	 2180.0	...
2525542	  774.9	  611.8	 2179.0	...
2525543	  775.2	  611.7	 2180.0	...
2525544	  775.5	  611.7	 2178.0	...
2525545	  775.8	  611.3	 2174.0	...
2525546	  776.0	  610.9	 2170.0	...
2525547	  776.2	  610.5	 2170.0	...
2525548	  776.5	  610.3	 2171.0	...
2525549	  776.8	  610.2	 2171.0	...
2525550	  777.0	  610.0	 2171.0	...
2525551	  777.0	  609.9	 2172.0	...
2525552	  776.9	  609.7	 2172.0	...
2525553	  776.7	  609.7	 2172.0	...
2525554	  776.4	  609.7	 2171.0	...
2525555	  775.9	  609.8	 2170.0	...
2525556	  775.2	  610.1	 2171.0	...
2525557	  774.6	  610.3	 2172.0	...
2525558	  774.4	  610.3	 2171.0	...
2525559	  774.4	  610.1	 2168.0	...
2525560	  774.4	  610.0	 2166.0	...
2525561	  774.4	  609.7	 2167.0	...
2525562	  774.4	  609.6	 2168.0	...
2525563	  774.5	  609.6	 2169.0	...
2525564	  774.5	  609.8	 2170.0	...
2525565	  774.8	  610.0	 2170.0	...
2525566	  775.1	  610.0	 2168.0	...
2525567	  775.0	  610.0	 2166.0	...
2525568	  774.6	  610.1	 2167.0	...
2525569	  774.3	  610.1	 2167.0	...
2525570	  774.3	  610.1	 2167.0	...
2525571	  774.5	  610.0	 2168.0	...
2525572	  774.6	  609.9	 2168.0	...
2525573	  774.7	  610.0	 2168.0	...
2525574	  774.7	  610.1	 2169.0	...
2525575	  774.6	  610.2	 2170.0	...
2525576	  774.6	  610.2	 2166.0	...
2525577	  774.3	  610.3	 2161.0	...
2525578	  774.2	  610.0	 2159.0	...
2525579	  774.4	  609.5	 2162.0	...
2525580	  774.7	  609.0	 2163.0	...
2525581	  775.2	  609.2	 2161.0	...
2525582	  775.4	  609.7	 2158.0	...
2525583	  775.6	  610.5	 2158.0	...
2525584	  775.6	  610.7	 2158.0	...
2525585	  775.7	  611.0	 2160.0	...
2525586	  775.6	  610.8	 2162.0	...
2525587	  775.2	  610.6	 2162.0	...
2525588	  774.5	  610.5	 2162.0	...
2525589	  773.8	  610.8	 2161.0	...
2525590	  773.7	  611.3	 2161.0	...
2525591	  774.0	  611.7	 2161.0	...
2525592	  774.3	  612.1	 2161.0	...
2525593	  774.4	  612.2	 2161.0	...
2525594	  774.4	  612.3	 2162.0	...
2525595	  774.4	  612.3	 2163.0	...
2525596	  774.4	  612.0	 2163.0	...
2525597	  774.3	  611.7	 2162.0	...
2525598	  774.4	  611.4	 2162.0	...
2525599	  774.8	  611.4	 2162.0	...
2525600	  775.3	  611.1	 2162.0	...
2525601	  775.7	  610.9	 2161.0	...
2525602	  775.8	  610.9	 2158.0	...
2525603	  775.6	  611.1	 2156.0	...
2525604	  775.3	  611.4	 2157.0	...
2525605	  775.0	  611.9	 2159.0	...
2525606	  775.1	  612.4	 2161.0	...
2525607	  775.2	  612.9	 2161.0	...
2525608	  775.2	  613.0	 2162.0	...
2525609	  775.1	  613.0	 2163.0	...
2525610	  775.3	  613.0	 2163.0	...
2525611	  775.4	  612.9	 2164.0	...
2525612	  775.5	  612.9	 2164.0	...
2525613	  775.4	  612.7	 2163.0	...
2525614	  775.4	  612.2	 2163.0	...
2525615	  775.4	  611.8	 2162.0	...
2525616	  775.4	  611.6	 2163.0	...
2525617	  775.4	  611.7	 2163.0	...
2525618	  775.4	  611.7	 2163.0	...
2525619	  775.4	  612.3	 2162.0	...
2525620	  775.4	  612.9	 2161.0	...
2525621	  775.3	  613.5	 2164.0	...
2525622	  775.3	  613.5	 2167.0	...
2525623	  775.2	  613.5	 2169.0	...
2525624	  775.2	  613.5	 2168.0	...
2525625	  775.4	  613.3	 2166.0	...
2525626	  775.6	  613.1	 2164.0	...
2525627	  775.7	  613.1	 2165.0	...
2525628	  775.6	  613.4	 2165.0	...
2525629	  775.6	  613.6	 2166.0	...
2525630	  775.7	  613.5	 2165.0	...
2525631	  775.7	  613.3	 2165.0	...
2525632	  775.9	  613.1	 2164.0	...
2525633	  776.0	  613.0	 2163.0	...
2525634	  776.2	  613.4	 2164.0	...
2525635	  776.1	  613.7	 2166.0	...
MSG	2525636 0000 _ Number On
2525636	  776.0	  614.0	 2169.0	...
2525637	  775.7	  613.6	 2167.0	...
2525638	  775.4	  613.2	 2164.0	...
2525639	  775.2	  613.2	 2162.0	...
2525640	  775.4	  613.5	 2163.0	...
2525641	  775.7	  613.7	 2163.0	...
2525642	  776.0	  613.4	 2163.0	...
2525643	  776.0	  613.2	 2164.0	...
2525644	  776.1	  613.1	 2164.0	...
2525645	  776.1	  612.9	 2164.0	...
2525646	  776.1	  612.6	 2166.0	...
2525647	  776.0	  612.7	 2168.0	...
2525648	  776.1	  613.1	 2170.0	...
2525649	  776.4	  613.3	 2170.0	...
2525650	  776.6	  613.1	 2168.0	...
2525651	  776.7	  613.4	 2167.0	...
2525652	  776.7	  613.8	 2169.0	...
2525653	  776.6	  614.2	 2172.0	...
2525654	  776.6	  614.0	 2174.0	...
2525655	  776.6	  613.9	 2173.0	...
2525656	  776.6	  613.8	 2172.0	...
2525657	  776.5	  613.7	 2170.0	...
2525658	  776.2	  613.8	 2170.0	...
2525659	  776.1	  613.7	 2172.0	...
2525660	  776.1	  613.6	 2173.0	...
2525661	  776.1	  613.5	 2174.0	...
2525662	  776.1	  613.5	 2173.0	...
2525663	  776.1	  613.6	 2173.0	...
2525664	  776.1	  613.7	 2173.0	...
2525665	  776.2	  613.8	 2172.0	...
2525666	  776.3	  613.8	 2171.0	...
2525667	  776.2	  613.9	 2171.0	...
2525668	  776.0	  614.1	 2172.0	...
2525669	  775.9	  614.1	 2173.0	...
2525670	  776.3	  614.1	 2173.0	...
2525671	  776.8	  614.0	 2172.0	...
2525672	  777.2	  614.0	 2171.0	...
2525673	  776.8	  614.2	 2171.0	...
2525674	  776.5	  614.3	 2171.0	...
2525675	  776.2	  614.4	 2172.0	...
2525676	  776.2	  614.5	 2176.0	...
2525677	  776.3	  614.7	 2180.0	...
2525678	  776.4	  614.9	 2184.0	...
2525679	  776.8	  615.2	 2184.0	...
2525680	  777.0	  615.7	 2183.0	...
2525681	  777.2	  616.1	 2182.0	...
2525682	  777.1	  616.3	 2181.0	...
2525683	  776.7	  615.8	 2180.0	...
2525684	  776.5	  615.4	 2179.0	...
2525685	  776.2	  615.3	 2179.0	...
2525686	  776.1	  615.1	 2177.0	...
2525687	  776.2	  614.7	 2174.0	...
2525688	  776.6	  614.3	 2173.0	...
2525689	  776.9	  614.0	 2173.0	...
2525690	  777.0	  613.9	 2174.0	...
2525691	  777.1	  613.8	 2174.0	...
2525692	  777.3	  613.8	 2174.0	...
2525693	  777.5	  613.8	 2175.0	...
2525694	  777.7	  613.8	 2175.0	...
2525695	  777.8	  614.0	 2175.0	...
2525696	  777.7	  614.3	 2175.0	...
2525697	  777.6	  614.4	 2175.0	...
2525698	  777.4	  614.3	 2175.0	...
2525699	  777.4	  614.1	 2174.0	...
2525700	  777.4	  614.2	 2172.0	...
2525701	  777.4	  614.3	 2172.0	...
2525702	  777.4	  614.1	 2172.0	...
2525703	  777.4	  613.8	 2172.0	...
2525704	  777.4	  613.5	 2171.0	...
2525705	  777.3	  613.4	 2171.0	...
2525706	  777.2	  613.3	 2170.0	...
2525707	  777.2	  613.3	 2169.0	...
2525708	  777.2	  613.3	 2170.0	...
2525709	  777.2	  613.3	 2172.0	...
2525710	  777.3	  613.3	 2173.0	...
2525711	  777.3	  613.3	 2171.0	...
2525712	  777.3	  613.3	 2170.0	...
2525713	  777.3	  613.3	 2171.0	...
2525714	  777.2	  613.3	 2175.0	...
2525715	  777.2	  613.4	 2178.0	...
2525716	  777.0	  613.9	 2178.0	...
2525717	  776.8	  614.4	 2178.0	...
2525718	  776.6	  615.0	 2178.0	...
2525719	  777.0	  615.0	 2178.0	...
2525720	  777.5	  615.0	 2178.0	...
2525721	  777.6	  615.0	 2177.0	...
2525722	  777.2	  614.7	 2178.0	...
2525723	  776.9	  614.5	 2178.0	...
2525724	  776.9	  614.2	 2179.0	...
2525725	  776.8	  614.4	 2180.0	...
2525726	  776.8	  614.7	 2182.0	...
2525727	  776.6	  615.0	 2184.0	...
2525728	  776.5	  614.9	 2183.0	...
2525729	  776.3	  614.7	 2181.0	...
2525730	  776.2	  614.4	 2179.0	...
2525731	  776.3	  614.3	 2179.0	...
2525732	  776.5	  614.2	 2179.0	...
2525733	  776.6	  614.1	 2179.0	...
2525734	  776.7	  614.3	 2178.0	...
2525735	  776.6	  614.6	 2177.0	...
2525736	  776.6	  614.7	 2176.0	...
2525737	  776.5	  614.3	 2176.0	...
2525738	  776.3	  613.9	 2175.0	...
2525739	  776.1	  614.1	 2174.0	...
2525740	  775.9	  614.5	 2173.0	...
2525741	  776.0	  614.9	 2172.0	...
2525742	  776.0	  614.7	 2173.0	...
2525743	  776.0	  614.3	 2176.0	...
2525744	  776.0	  614.0	 2179.0	...
2525745	  776.1	  613.9	 2179.0	...
2525746	  776.3	  614.2	 2177.0	...
2525747	  776.5	  614.5	 2175.0	...
2525748	  776.7	  614.7	 2175.0	...
2525749	  776.5	  614.2	 2174.0	...
2525750	  776.4	  613.9	 2174.0	...
2525751	  776.6	  613.5	 2173.0	...
2525752	  776.7	  613.6	 2174.0	...
2525753	  776.9	  613.9	 2175.0	...
2525754	  776.7	  614.4	 2175.0	...
2525755	  776.4	  614.9	 2174.0	...
2525756	  776.2	  615.1	 2172.0	...
2525757	  776.2	  615.2	 2171.0	...
2525758	  776.0	  615.3	 2171.0	...
2525759	  775.8	  615.4	 2171.0	...
2525760	  775.7	  615.5	 2170.0	...
2525761	  775.8	  615.6	 2171.0	...
2525762	  776.2	  615.6	 2172.0	...
2525763	  776.9	  615.3	 2174.0	...
2525764	  777.5	  614.9	 2173.0	...
2525765	  777.9	  614.7	 2172.0	...
2525766	  778.1	  614.8	 2171.0	...
2525767	  777.8	  615.0	 2168.0	...
2525768	  777.4	  615.0	 2166.0	...
2525769	  777.0	  615.2	 2164.0	...
2525770	  777.0	  615.3	 2165.0	...
2525771	  777.2	  615.4	 2166.0	...
2525772	  777.4	  615.0	 2167.0	...
2525773	  777.6	  614.6	 2166.0	...
2525774	  777.7	  614.9	 2165.0	...
2525775	  777.7	  615.3	 2164.0	...
2525776	  777.5	  615.7	 2163.0	...
2525777	  777.3	  615.7	 2164.0	...
2525778	  777.2	  616.4	 2164.0	...
2525779	  777.2	  617.1	 2165.0	...
2525780	  777.8	  617.8	 2164.0	...
2525781	  778.3	  617.8	 2162.0	...
2525782	  778.7	  617.8	 2160.0	...
2525783	  778.7	  618.0	 2161.0	...
2525784	  778.7	  617.7	 2164.0	...
2525785	  778.7	  617.3	 2167.0	...
2525786	  778.6	  617.0	 2166.0	...
2525787	  778.5	  617.0	 2166.0	...
2525788	  778.4	  617.1	 2166.0	...
2525789	  778.3	  617.0	 2166.0	...
2525790	  778.3	  617.0	 2165.0	...
2525791	  778.4	  617.2	 2164.0	...
2525792	  778.2	  617.7	 2163.0	...
2525793	  778.0	  618.3	 2161.0	...
2525794	  777.8	  618.6	 2160.0	...
2525795	  777.8	  618.7	 2161.0	...
2525796	  777.8	  618.7	 2163.0	...
2525797	  777.9	  618.7	 2165.0	...
2525798	  777.9	  618.7	 2167.0	...
2525799	  778.2	  618.6	 2167.0	...
2525800	  778.6	  618.9	 2168.0	...
2525801	  778.9	  619.1	 2168.0	...
2525802	  779.2	  619.1	 2168.0	...
2525803	  779.6	  618.7	 2167.0	...
2525804	  780.5	  618.2	 2165.0	...
EFIX R   2525531	2525804	274	  776.1	  613.4	   2170
SSACC R  2525805
2525805	  781.2	  617.9	 2164.0	...
2525806	  783.6	  617.5	 2164.0	...
2525807	  785.6	  615.9	 2164.0	...
2525808	  789.0	  614.0	 2162.0	...
2525809	  791.2	  612.3	 2160.0	...
2525810	  793.6	  611.9	 2158.0	...
ESACC R  2525805	2525810	6	  781.2	  617.9	  793.6	  611.9	   0.29	     45
SFIX R   2525811
2525811	  794.9	  611.0	 2160.0	...
2525812	  795.7	  610.2	 2161.0	...
2525813	  796.2	  609.3	 2162.0	...
2525814	  796.6	  609.1	 2161.0	...
2525815	  796.1	  608.9	 2161.0	...
2525816	  795.2	  608.8	 2159.0	...
2525817	  793.6	  608.8	 2159.0	...
2525818	  792.7	  608.7	 2158.0	...
2525819	  791.5	  608.9	 2157.0	...
2525820	  790.6	  609.0	 2158.0	...
2525821	  789.9	  609.2	 2158.0	...
2525822	  789.3	  609.2	 2158.0	...
2525823	  789.2	  608.9	 2154.0	...
2525824	  789.1	  608.7	 2149.0	...
2525825	  789.1	  608.9	 2148.0	...
2525826	  789.3	  609.3	 2152.0	...
2525827	  789.6	  609.9	 2154.0	...
2525828	  789.9	  609.9	 2152.0	...
2525829	  790.2	  609.8	 2148.0	...
2525830	  790.3	  610.0	 2146.0	...
2525831	  790.5	  610.2	 2146.0	...
2525832	  790.6	  610.5	 2148.0	...
2525833	  790.6	  610.5	 2147.0	...
2525834	  790.6	  611.2	 2145.0	...
2525835	  790.6	  611.9	 2144.0	...
2525836	  790.6	  612.5	 2143.0	...
2525837	  790.5	  612.5	 2142.0	...
2525838	  790.4	  612.3	 2139.0	...
2525839	  790.4	  612.2	 2137.0	...
2525840	  790.4	  612.0	 2135.0	...
2525841	  790.4	  612.1	 2135.0	...
2525842	  790.5	  612.2	 2134.0	...
2525843	  790.5	  612.2	 2134.0	...
2525844	  790.5	  612.1	 2134.0	...
2525845	  790.5	  611.7	 2133.0	...
2525846	  790.5	  611.4	 2132.0	...
2525847	  790.5	  611.4	 2130.0	...
2525848	  790.6	  611.7	 2130.0	...
2525849	  790.8	  612.0	 2130.0	...
2525850	  790.8	  612.0	 2129.0	...
2525851	  790.8	  612.0	 2129.0	...
2525852	  790.8	  612.1	 2128.0	...
2525853	  790.8	  612.0	 2126.0	...
2525854	  790.7	  611.9	 2125.0	...
2525855	  790.7	  611.8	 2125.0	...
2525856	  790.8	  611.6	 2123.0	...
2525857	  790.9	  611.5	 2122.0	...
2525858	  790.8	  611.6	 2121.0	...
2525859	  790.5	  612.2	 2122.0	...
2525860	  790.3	  612.7	 2124.0	...
2525861	  790.6	  613.0	 2126.0	...
2525862	  791.2	  612.7	 2127.0	...
2525863	  791.7	  612.3	 2127.0	...
2525864	  791.8	  611.9	 2127.0	...
2525865	  791.8	  611.8	 2126.0	...
2525866	  791.8	  611.9	 2125.0	...
2525867	  791.8	  612.1	 2123.0	...
2525868	  791.9	  612.1	 2121.0	...
2525869	  791.9	  611.9	 2121.0	...
2525870	  791.9	  611.9	 2120.0	...
2525871	  791.7	  611.5	 2119.0	...
2525872	  791.6	  611.0	 2118.0	...
2525873	  791.4	  610.6	 2118.0	...
2525874	  791.3	  610.7	 2117.0	...
2525875	  791.6	  610.8	 2116.0	...
2525876	  791.9	  611.0	 2114.0	...
2525877	  792.2	  611.2	 2114.0	...
2525878	  792.3	  611.4	 2114.0	...
2525879	  792.5	  611.5	 2113.0	...
2525880	  792.7	  611.4	 2111.0	...
2525881	  792.8	  611.7	 2109.0	...
2525882	  792.9	  612.2	 2107.0	...
2525883	  793.1	  612.7	 2106.0	...
2525884	  793.1	  612.8	 2106.0	...
2525885	  792.8	  612.9	 2106.0	...
2525886	  792.4	  613.0	 2106.0	...
2525887	  792.1	  613.1	 2106.0	...
2525888	  792.2	  612.5	 2106.0	...
2525889	  792.4	  611.9	 2104.0	...
2525890	  792.6	  611.8	 2103.0	...
2525891	  792.8	  612.1	 2100.0	...
2525892	  793.1	  612.5	 2099.0	...
2525893	  793.4	  612.2	 2100.0	...
2525894	  793.4	  612.0	 2101.0	...
2525895	  793.2	  611.9	 2102.0	...
2525896	  792.9	  611.6	 2102.0	...
2525897	  792.6	  611.5	 2101.0	...
2525898	  792.3	  611.7	 2099.0	...
2525899	  792.1	  611.9	 2099.0	...
2525900	  792.1	  612.2	 2099.0	...
2525901	  792.6	  612.2	 2100.0	...
2525902	  793.2	  611.8	 2100.0	...
2525903	  793.8	  611.4	 2101.0	...
2525904	  793.9	  611.8	 2102.0	...
2525905	  794.1	  612.5	 2098.0	...
2525906	  794.1	  612.8	 2093.0	...
2525907	  794.1	  612.3	 2089.0	...
2525908	  794.2	  612.2	 2089.0	...
2525909	  794.3	  612.6	 2089.0	...
2525910	  794.3	  612.9	 2086.0	...
2525911	  794.1	  612.7	 2085.0	...
2525912	  794.0	  612.5	 2084.0	...
2525913	  794.1	  612.3	 2087.0	...
2525914	  794.3	  612.2	 2089.0	...
2525915	  794.5	  612.6	 2092.0	...
2525916	  794.5	  612.9	 2093.0	...
2525917	  794.6	  613.3	 2095.0	...
2525918	  794.6	  613.2	 2094.0	...
2525919	  794.6	  613.1	 2092.0	...
2525920	  794.6	  613.1	 2091.0	...
2525921	  794.5	  613.0	 2090.0	...
2525922	  794.5	  612.9	 2089.0	...
2525923	  794.5	  612.7	 2089.0	...
2525924	  794.5	  612.5	 2089.0	...
2525925	  794.9	  612.3	 2089.0	...
2525926	  795.4	  612.2	 2088.0	...
2525927	  795.7	  612.0	 2087.0	...
2525928	  795.5	  612.0	 2089.0	...
2525929	  795.3	  612.0	 2093.0	...
2525930	  795.3	  612.3	 2096.0	...
2525931	  795.3	  612.6	 2094.0	...
2525932	  795.4	  612.7	 2090.0	...
2525933	  795.4	  612.7	 2087.0	...
2525934	  795.1	  612.9	 2086.0	...
2525935	  794.8	  613.0	 2086.0	...
2525936	  794.6	  613.0	 2085.0	...
2525937	  794.7	  613.2	 2084.0	...
MSG	2525938 0000 _ Number Off
2525938	  795.0	  613.4	 2084.0	...
2525939	  795.2	  613.7	 2083.0	...
2525940	  795.4	  613.6	 2083.0	...
2525941	  795.4	  613.5	 2083.0	...
2525942	  795.5	  613.3	 2083.0	...
2525943	  795.6	  613.4	 2084.0	...
2525944	  795.7	  613.5	 2085.0	...
2525945	  795.7	  613.9	 2085.0	...
2525946	  795.6	  614.1	 2085.0	...
2525947	  795.6	  614.7	 2085.0	...
2525948	  795.5	  615.3	 2085.0	...
2525949	  795.5	  615.1	 2084.0	...
2525950	  795.5	  614.5	 2083.0	...
2525951	  795.5	  613.8	 2080.0	...
2525952	  795.2	  613.8	 2080.0	...
2525953	  795.0	  613.7	 2080.0	...
2525954	  794.8	  613.8	 2079.0	...
2525955	  794.9	  613.8	 2079.0	...
2525956	  795.0	  614.1	 2078.0	...
2525957	  795.1	  614.4	 2078.0	...
2525958	  795.6	  614.6	 2079.0	...
2525959	  796.2	  614.8	 2080.0	...
2525960	  796.6	  614.9	 2081.0	...
2525961	  796.5	  615.0	 2077.0	...
2525962	  795.9	  615.1	 2073.0	...
2525963	  795.4	  615.2	 2071.0	...
2525964	  795.2	  615.1	 2074.0	...
2525965	  795.6	  614.9	 2078.0	...
2525966	  796.1	  614.7	 2079.0	...
2525967	  796.6	  614.6	 2078.0	...
2525968	  796.9	  614.7	 2076.0	...
2525969	  797.4	  615.0	 2073.0	...
2525970	  797.4	  615.5	 2070.0	...
2525971	  796.9	  615.8	 2070.0	...
2525972	  796.2	  616.0	 2070.0	...
2525973	  796.1	  616.4	 2070.0	...
2525974	  796.7	  616.8	 2070.0	...
2525975	  797.2	  617.1	 2070.0	...
2525976	  797.2	  617.1	 2069.0	...
2525977	  797.2	  616.2	 2069.0	...
2525978	  797.0	  615.3	 2069.0	...
2525979	  796.9	  614.5	 2069.0	...
2525980	  796.8	  614.6	 2069.0	...
2525981	  796.9	  614.5	 2069.0	...
2525982	  797.1	  614.3	 2070.0	...
2525983	  797.3	  614.8	 2071.0	...
2525984	  797.5	  615.5	 2071.0	...
2525985	  797.7	  616.1	 2070.0	...
2525986	  797.7	  616.0	 2069.0	...
2525987	  797.6	  616.0	 2067.0	...
2525988	  797.8	  616.0	 2065.0	...
2525989	  798.0	  616.5	 2062.0	...
2525990	  798.1	  616.9	 2060.0	...
2525991	  797.9	  617.0	 2060.0	...
2525992	  797.6	  616.8	 2061.0	...
2525993	  797.4	  616.4	 2063.0	...
2525994	  797.3	  616.2	 2063.0	...
2525995	  797.2	  616.0	 2062.0	...
2525996	  797.1	  616.0	 2061.0	...
2525997	  797.0	  616.3	 2060.0	...
2525998	  797.3	  616.4	 2060.0	...
2525999	  797.7	  616.3	 2060.0	...
2526000	  798.1	  616.0	 2061.0	...
2526001	  798.0	  616.1	 2062.0	...
2526002	  798.3	  616.3	 2063.0	...
2526003	  798.4	  616.1	 2061.0	...
2526004	  798.6	  615.7	 2057.0	...
2526005	  798.7	  615.7	 2054.0	...
2526006	  798.8	  616.2	 2055.0	...
2526007	  798.9	  615.8	 2057.0	...
2526008	  798.9	  615.2	 2058.0	...
2526009	  798.9	  615.4	 2060.0	...
2526010	  798.8	  616.2	 2061.0	...
2526011	  798.9	  616.9	 2062.0	...
2526012	  799.0	  616.6	 2059.0	...
2526013	  799.2	  616.1	 2056.0	...
2526014	  799.2	  615.7	 2053.0	...
2526015	  798.9	  615.4	 2053.0	...
2526016	  798.4	  615.4	 2053.0	...
2526017	  798.1	  615.5	 2056.0	...
2526018	  798.0	  615.6	 2058.0	...
2526019	  798.2	  615.6	 2058.0	...
2526020	  798.3	  615.6	 2055.0	...
2526021	  798.4	  615.9	 2057.0	...
2526022	  798.5	  616.1	 2061.0	...
2526023	  798.9	  616.4	 2064.0	...
2526024	  799.3	  616.3	 2062.0	...
2526025	  799.7	  616.3	 2061.0	...
2526026	  799.8	  616.1	 2060.0	...
2526027	  799.8	  615.9	 2060.0	...
2526028	  799.9	  615.7	 2062.0	...
2526029	  799.9	  615.8	 2064.0	...
2526030	  799.8	  615.9	 2067.0	...
2526031	  799.7	  616.0	 2068.0	...
2526032	  799.5	  616.0	 2070.0	...
2526033	  799.3	  616.0	 2070.0	...
2526034	  799.2	  616.0	 2068.0	...
2526035	  799.2	  616.0	 2065.0	...
2526036	  799.5	  616.4	 2063.0	...
2526037	  799.9	  616.8	 2063.0	...
2526038	  800.1	  617.1	 2063.0	...
2526039	  799.8	  617.0	 2061.0	...
2526040	  799.4	  617.0	 2062.0	...
2526041	  799.2	  616.9	 2065.0	...
2526042	  799.2	  616.7	 2066.0	...
2526043	  799.5	  616.5	 2065.0	...
2526044	  799.8	  616.4	 2061.0	...
2526045	  800.2	  616.4	 2058.0	...
2526046	  800.3	  616.5	 2059.0	...
2526047	  800.3	  616.7	 2062.0	...
2526048	  800.1	  617.0	 2065.0	...
2526049	  799.9	  617.1	 2064.0	...
2526050	  799.7	  617.1	 2064.0	...
2526051	  799.5	  617.1	 2063.0	...
2526052	  799.5	  617.1	 2062.0	...
2526053	  799.5	  617.1	 2061.0	...
2526054	  799.4	  617.1	 2062.0	...
2526055	  799.6	  617.1	 2062.0	...
2526056	  799.8	  616.9	 2062.0	...
2526057	  799.7	  616.5	 2062.0	...
2526058	  799.4	  616.2	 2062.0	...
2526059	  799.2	  616.2	 2063.0	...
2526060	  799.3	  616.1	 2064.0	...
2526061	  799.5	  616.0	 2064.0	...
2526062	  799.6	  615.9	 2064.0	...
2526063	  799.6	  615.9	 2065.0	...
2526064	  799.7	  615.7	 2065.0	...
2526065	  799.7	  615.5	 2065.0	...
2526066	  799.6	  615.3	 2065.0	...
2526067	  799.5	  615.5	 2066.0	...
2526068	  800.0	  615.5	 2066.0	...
2526069	  800.5	  615.5	 2065.0	...
2526070	  800.9	  615.4	 2064.0	...
2526071	  800.8	  615.3	 2062.0	...
2526072	  800.6	  615.3	 2062.0	...
2526073	  800.5	  615.3	 2061.0	...
2526074	  800.4	  615.4	 2061.0	...
2526075	  800.5	  615.5	 2061.0	...
2526076	  800.5	  615.5	 2061.0	...
2526077	  800.5	  615.4	 2060.0	...
2526078	  800.6	  615.8	 2060.0	...
2526079	  800.5	  616.2	 2061.0	...
2526080	  800.4	  616.7	 2062.0	...
2526081	  800.2	  616.7	 2063.0	...
2526082	  800.1	  616.7	 2063.0	...
2526083	  800.0	  616.6	 2064.0	...
2526084	  799.9	  616.4	 2065.0	...
2526085	  799.9	  616.3	 2066.0	...
2526086	  799.7	  616.5	 2066.0	...
2526087	  799.5	  616.8	 2066.0	...
2526088	  799.5	  616.8	 2068.0	...
2526089	  799.7	  617.0	 2071.0	...
2526090	  799.8	  617.2	 2074.0	...
2526091	  799.7	  617.4	 2073.0	...
2526092	  799.9	  617.4	 2069.0	...
2526093	  800.2	  617.3	 2069.0	...
2526094	  800.5	  617.3	 2071.0	...
2526095	  800.4	  617.3	 2075.0	...
2526096	  800.3	  617.3	 2076.0	...
2526097	  800.2	  617.2	 2076.0	...
2526098	  800.0	  617.0	 2074.0	...
2526099	  799.9	  616.9	 2072.0	...
2526100	  799.9	  617.0	 2073.0	...
2526101	  799.9	  617.3	 2074.0	...
2526102	  799.9	  617.5	 2074.0	...
2526103	  799.9	  617.4	 2073.0	...
2526104	  799.9	  617.7	 2071.0	...
2526105	  799.8	  617.9	 2070.0	...
2526106	  799.8	  618.3	 2070.0	...
2526107	  799.7	  618.5	 2071.0	...
2526108	  799.6	  618.5	 2072.0	...
2526109	  799.4	  618.4	 2074.0	...
2526110	  799.3	  618.3	 2074.0	...
2526111	  799.4	  618.2	 2075.0	...
2526112	  800.1	  618.0	 2076.0	...
2526113	  800.8	  618.2	 2078.0	...
2526114	  801.0	  618.5	 2081.0	...
2526115	  800.6	  618.1	 2082.0	...
2526116	  799.9	  617.3	 2082.0	...
2526117	  799.6	  616.8	 2082.0	...
2526118	  799.3	  617.2	 2081.0	...
2526119	  799.4	  617.3	 2081.0	...
2526120	  799.6	  617.1	 2083.0	...
2526121	  799.7	  616.8	 2085.0	...
2526122	  799.8	  616.8	 2086.0	...
2526123	  799.9	  616.5	 2086.0	...
2526124	  799.9	  616.2	 2086.0	...
2526125	  799.9	  615.9	 2085.0	...
2526126	  799.9	  616.1	 2083.0	...
2526127	  799.9	  616.4	 2082.0	...
2526128	  799.9	  616.8	 2083.0	...
2526129	  799.6	  617.1	 2084.0	...
2526130	  799.3	  617.2	 2085.0	...
2526131	  799.1	  617.1	 2085.0	...
2526132	  799.3	  617.0	 2088.0	...
2526133	  799.4	  617.0	 2091.0	...
2526134	  799.4	  616.9	 2093.0	...
2526135	  799.4	  616.7	 2091.0	...
2526136	  799.4	  616.6	 2088.0	...
2526137	  799.4	  616.7	 2086.0	...
2526138	  799.4	  616.8	 2086.0	...
2526139	  799.3	  616.9	 2091.0	...
2526140	  799.3	  617.2	 2098.0	...
2526141	  799.4	  617.1	 2104.0	...
2526142	  799.4	  616.9	 2103.0	...
2526143	  799.3	  616.6	 2100.0	...
2526144	  799.2	  616.5	 2099.0	...
2526145	  799.1	  616.6	 2100.0	...
2526146	  799.2	  616.8	 2101.0	...
2526147	  799.5	  617.2	 2101.0	...
2526148	  799.7	  617.5	 2100.0	...
2526149	  799.8	  617.7	 2098.0	...
MSG	2526150 0000 _ Number On
2526150	  799.7	  618.0	 2096.0	...
2526151	  799.5	  618.3	 2095.0	...
2526152	  799.3	  618.6	 2095.0	...
2526153	  799.3	  618.6	 2095.0	...
2526154	  799.4	  618.5	 2098.0	...
2526155	  799.6	  618.3	 2101.0	...
2526156	  799.7	  618.3	 2103.0	...
2526157	  799.6	  618.3	 2104.0	...
2526158	  799.6	  618.3	 2104.0	...
2526159	  799.7	  618.4	 2104.0	...
2526160	  799.8	  618.6	 2105.0	...
2526161	  800.0	  618.6	 2106.0	...
2526162	  800.1	  618.4	 2107.0	...
2526163	  799.9	  618.4	 2108.0	...
2526164	  799.6	  618.5	 2108.0	...
2526165	  799.8	  618.4	 2108.0	...
2526166	  800.2	  618.0	 2108.0	...
2526167	  800.5	  617.6	 2109.0	...
2526168	  800.5	  617.5	 2111.0	...
2526169	  800.1	  617.9	 2113.0	...
2526170	  799.7	  618.1	 2113.0	...
2526171	  799.4	  618.3	 2114.0	...
2526172	  799.4	  618.3	 2114.0	...
2526173	  799.3	  617.3	 2109.0	...
2526174	  799.2	  616.4	 2104.0	...
2526175	  799.1	  616.5	 2101.0	...
2526176	  799.4	  617.6	 2104.0	...
2526177	  799.7	  617.7	 2107.0	...
2526178	  799.9	  616.6	 2106.0	...
2526179	  799.8	  615.6	 2106.0	...
2526180	  799.7	  615.4	 2104.0	...
2526181	  799.7	  615.3	 2103.0	...
2526182	  799.7	  615.7	 2105.0	...
2526183	  799.8	  616.3	 2109.0	...
2526184	  799.8	  616.9	 2113.0	...
2526185	  799.8	  616.9	 2113.0	...
2526186	  799.6	  617.0	 2113.0	...
2526187	  799.5	  617.1	 2113.0	...
2526188	  799.4	  617.1	 2115.0	...
2526189	  799.6	  617.0	 2117.0	...
2526190	  799.9	  617.0	 2120.0	...
2526191	  800.1	  616.9	 2121.0	...
2526192	  800.2	  616.2	 2122.0	...
2526193	  800.2	  615.4	 2122.0	...
2526194	  800.2	  614.7	 2122.0	...
2526195	  800.3	  614.5	 2121.0	...
2526196	  800.5	  614.3	 2120.0	...
2526197	  800.7	  614.4	 2119.0	...
2526198	  800.8	  614.4	 2120.0	...
2526199	  800.9	  614.6	 2121.0	...
2526200	  800.9	  614.7	 2125.0	...
2526201	  800.5	  614.6	 2128.0	...
2526202	  800.1	  614.4	 2132.0	...
2526203	  799.6	  614.3	 2133.0	...
2526204	  799.6	  614.4	 2134.0	...
2526205	  799.5	  614.6	 2132.0	...
2526206	  799.4	  614.8	 2130.0	...
2526207	  799.5	  615.0	 2131.0	...
2526208	  799.6	  614.9	 2136.0	...
2526209	  799.6	  614.7	 2141.0	...
2526210	  799.5	  614.5	 2142.0	...
2526211	  799.5	  614.3	 2141.0	...
2526212	  799.6	  614.2	 2139.0	...
2526213	  799.5	  614.3	 2138.0	...
2526214	  799.3	  614.4	 2141.0	...
2526215	  799.1	  614.7	 2145.0	...
2526216	  799.3	  614.8	 2148.0	...
2526217	  799.5	  614.9	 2146.0	...
2526218	  799.6	  615.0	 2145.0	...
2526219	  799.4	  615.0	 2145.0	...
2526220	  799.1	  615.0	 2146.0	...
2526221	  798.8	  615.0	 2147.0	...
2526222	  798.7	  615.0	 2148.0	...
2526223	  798.7	  615.2	 2148.0	...
2526224	  798.9	  615.3	 2147.0	...
2526225	  799.0	  615.4	 2147.0	...
2526226	  798.9	  615.3	 2148.0	...
2526227	  798.6	  615.2	 2150.0	...
2526228	  798.3	  615.1	 2151.0	...
2526229	  798.4	  615.2	 2154.0	...
2526230	  798.4	  615.4	 2156.0	...
2526231	  798.4	  615.6	 2158.0	...
2526232	  798.7	  615.5	 2158.0	...
2526233	  799.0	  615.7	 2158.0	...
2526234	  798.9	  616.1	 2159.0	...
2526235	  798.5	  616.6	 2161.0	...
2526236	  798.3	  616.2	 2162.0	...
2526237	  798.6	  615.5	 2162.0	...
2526238	  798.9	  614.7	 2162.0	...
2526239	  798.9	  614.6	 2163.0	...
2526240	  799.0	  615.0	 2164.0	...
2526241	  798.8	  615.7	 2164.0	...
2526242	  798.6	  616.3	 2164.0	...
2526243	  798.4	  616.3	 2165.0	...
2526244	  798.5	  616.1	 2165.0	...
2526245	  798.7	  616.1	 2165.0	...
2526246	  798.4	  616.1	 2165.0	...
2526247	  798.0	  616.1	 2165.0	...
2526248	  797.6	  616.2	 2165.0	...
2526249	  797.7	  616.2	 2166.0	...
2526250	  798.0	  615.9	 2167.0	...
2526251	  798.1	  615.8	 2169.0	...
2526252	  798.2	  615.6	 2170.0	...
2526253	  798.4	  615.4	 2172.0	...
2526254	  798.6	  615.3	 2174.0	...
2526255	  798.7	  615.2	 2175.0	...
2526256	  798.4	  615.3	 2174.0	...
2526257	  798.2	  615.4	 2173.0	...
2526258	  798.0	  615.4	 2172.0	...
2526259	  798.2	  615.3	 2172.0	...
2526260	  798.5	  615.3	 2172.0	...
2526261	  798.4	  615.4	 2176.0	...
2526262	  798.1	  615.5	 2180.0	...
2526263	  797.8	  615.5	 2183.0	...
2526264	  798.2	  615.3	 2182.0	...
2526265	  798.5	  615.0	 2180.0	...
2526266	  798.7	  615.0	 2182.0	...
2526267	  798.5	  615.1	 2184.0	...
2526268	  798.3	  615.2	 2187.0	...
2526269	  798.2	  615.2	 2188.0	...
2526270	  798.2	  615.1	 2189.0	...
2526271	  798.1	  615.0	 2190.0	...
2526272	  798.1	  614.7	 2188.0	...
2526273	  798.2	  614.3	 2187.0	...
2526274	  798.3	  614.0	 2186.0	...
2526275	  798.5	  613.9	 2184.0	...
2526276	  798.5	  614.5	 2183.0	...
2526277	  798.4	  615.1	 2180.0	...
2526278	  798.4	  615.3	 2179.0	...
2526279	  798.3	  615.1	 2180.0	...
2526280	  798.2	  614.8	 2182.0	...
2526281	  798.2	  614.9	 2186.0	...
2526282	  798.2	  614.9	 2189.0	...
2526283	  798.3	  614.9	 2191.0	...
2526284	  797.9	  614.6	 2192.0	...
2526285	  797.4	  614.3	 2194.0	...
2526286	  796.8	  614.0	 2195.0	...
2526287	  796.7	  614.0	 2193.0	...
2526288	  796.6	  614.0	 2190.0	...
2526289	  796.9	  613.9	 2188.0	...
2526290	  797.2	  614.1	 2188.0	...
2526291	  797.5	  614.4	 2189.0	...
2526292	  797.6	  614.8	 2192.0	...
2526293	  797.6	  614.5	 2194.0	...
2526294	  797.4	  614.1	 2197.0	...
2526295	  797.2	  613.7	 2196.0	...
2526296	  797.0	  613.7	 2195.0	...
2526297	  797.0	  613.7	 2195.0	...
2526298	  797.0	  613.6	 2196.0	...
2526299	  796.8	  613.5	 2197.0	...
2526300	  796.7	  613.2	 2196.0	...
2526301	  796.8	  613.0	 2196.0	...
2526302	  796.9	  612.7	 2197.0	...
2526303	  796.7	  612.7	 2199.0	...
2526304	  796.5	  612.7	 2199.0	...
2526305	  796.5	  612.9	 2199.0	...
2526306	  796.8	  612.7	 2199.0	...
2526307	  797.1	  612.6	 2201.0	...
2526308	  796.6	  612.7	 2202.0	...
2526309	  796.1	  613.0	 2206.0	...
2526310	  795.6	  613.2	 2208.0	...
2526311	  795.9	  613.4	 2209.0	...
2526312	  796.1	  613.9	 2209.0	...
2526313	  796.1	  614.5	 2209.0	...
2526314	  796.0	  614.7	 2208.0	...
2526315	  796.0	  614.7	 2206.0	...
2526316	  795.9	  614.7	 2204.0	...
2526317	  795.9	  614.3	 2202.0	...
2526318	  795.9	  613.8	 2200.0	...
2526319	  795.8	  613.4	 2199.0	...
2526320	  795.8	  613.5	 2199.0	...
2526321	  795.8	  613.4	 2200.0	...
2526322	  795.9	  613.1	 2203.0	...
2526323	  796.0	  613.3	 2205.0	...
2526324	  795.8	  614.1	 2205.0	...
2526325	  795.6	  614.8	 2204.0	...
2526326	  795.3	  615.0	 2203.0	...
2526327	  795.2	  614.9	 2203.0	...
2526328	  795.8	  614.7	 2204.0	...
2526329	  796.5	  614.5	 2205.0	...
2526330	  797.1	  614.1	 2206.0	...
2526331	  797.0	  613.7	 2206.0	...
2526332	  796.4	  613.4	 2206.0	...
2526333	  795.8	  613.3	 2207.0	...
2526334	  795.5	  613.3	 2208.0	...
2526335	  795.7	  613.3	 2209.0	...
2526336	  795.9	  613.2	 2209.0	...
2526337	  795.5	  612.9	 2208.0	...
2526338	  795.1	  612.7	 2209.0	...
2526339	  795.0	  612.3	 2209.0	...
2526340	  795.2	  612.2	 2210.0	...
2526341	  795.5	  612.1	 2209.0	...
2526342	  795.5	  612.1	 2209.0	...
2526343	  795.5	  612.0	 2208.0	...
2526344	  795.2	  611.9	 2208.0	...
2526345	  794.9	  612.8	 2207.0	...
2526346	  794.4	  613.8	 2207.0	...
2526347	  794.3	  615.0	 2208.0	...
2526348	  794.6	  615.3	 2208.0	...
2526349	  795.0	  615.7	 2208.0	...
2526350	  795.5	  616.3	 2209.0	...
2526351	  795.6	  617.2	 2209.0	...
EFIX R   2525811	2526351	541	  797.0	  614.7	   2116
SSACC R  2526352
2526352	  795.7	  618.6	 2209.0	...
2526353	  795.5	  620.8	 2208.0	...
2526354	  795.0	  623.0	 2207.0	...
2526355	  794.7	  624.6	 2205.0	...
2526356	  794.6	  626.8	 2203.0	...
2526357	  793.9	  630.2	 2199.0	...
2526358	  792.9	  633.8	 2196.0	...
2526359	  791.7	  638.4	 2192.0	...
2526360	  790.8	  642.2	 2188.0	...
2526361	  789.2	  648.3	 2183.0	...
2526362	  786.7	  653.5	 2179.0	...
2526363	  784.0	  662.3	 2179.0	...
2526364	  781.2	  671.5	 2179.0	...
2526365	  778.4	  683.7	 2180.0	...
2526366	  775.8	  695.5	 2179.0	...
2526367	  773.2	  708.2	 2177.0	...
2526368	  771.3	  721.9	 2174.0	...
2526369	  769.3	  735.9	 2172.0	...
2526370	  768.4	  749.3	 2171.0	...
2526371	  767.1	  759.8	 2165.0	...
2526372	  766.3	  769.2	 2159.0	...
2526373	  765.4	  777.6	 2151.0	...
2526374	  765.2	  787.4	 2147.0	...
2526375	  765.3	  797.3	 2143.0	...
2526376	  765.6	  808.9	 2142.0	...
2526377	  767.3	  819.8	 2140.0	...
2526378	  770.1	  830.7	 2137.0	...
2526379	  773.9	  840.5	 2137.0	...
2526380	  776.6	  848.4	 2136.0	...
2526381	  778.6	  856.9	 2134.0	...
2526382	  779.6	  865.8	 2129.0	...
2526383	  780.2	  875.9	 2122.0	...
2526384	  780.1	  887.1	 2113.0	...
2526385	  779.4	  900.1	 2107.0	...
2526386	  778.2	  914.6	 2104.0	...
2526387	  776.6	  929.9	 2104.0	...
2526388	  775.2	  945.6	 2103.0	...
2526389	  773.6	  963.1	 2102.0	...
2526390	  773.2	  980.6	 2100.0	...
2526391	  773.4	  999.4	 2099.0	...
2526392	  774.3	 1019.6	 2098.0	...
2526393	  775.0	 1039.3	 2096.0	...
2526394	  775.4	 1062.1	 2093.0	...
2526395	  776.1	 1086.7	 2088.0	...
2526396	  776.4	 1116.0	 2081.0	...
2526397	  776.4	 1143.3	 2074.0	...
2526398	  774.7	 1168.2	 2075.0	...
2526399	  773.3	 1189.3	 2083.0	...
2526400	  772.2	 1202.6	 2090.0	...
2526401	  772.4	 1208.6	 2091.0	...
2526402	  772.4	 1208.6	 2091.0	...
SBLINK R 2526403
2526403	   .	   .	    0.0	...
2526404	   .	   .	    0.0	...
2526405	   .	   .	    0.0	...
2526406	   .	   .	    0.0	...
2526407	   .	   .	    0.0	...
2526408	   .	   .	    0.0	...
2526409	   .	   .	    0.0	...
2526410	   .	   .	    0.0	...
2526411	   .	   .	    0.0	...
2526412	   .	   .	    0.0	...
2526413	   .	   .	    0.0	...
2526414	   .	   .	    0.0	...
2526415	   .	   .	    0.0	...
2526416	   .	   .	    0.0	...
2526417	   .	   .	    0.0	...
2526418	   .	   .	    0.0	...
2526419	   .	   .	    0.0	...
2526420	   .	   .	    0.0	...
2526421	   .	   .	    0.0	...
2526422	   .	   .	    0.0	...
2526423	   .	   .	    0.0	...
2526424	   .	   .	    0.0	...
2526425	   .	   .	    0.0	...
2526426	   .	   .	    0.0	...
2526427	   .	   .	    0.0	...
2526428	   .	   .	    0.0	...
2526429	   .	   .	    0.0	...
2526430	   .	   .	    0.0	...
2526431	   .	   .	    0.0	...
2526432	   .	   .	    0.0	...
2526433	   .	   .	    0.0	...
2526434	   .	   .	    0.0	...
2526435	   .	   .	    0.0	...
2526436	   .	   .	    0.0	...
2526437	   .	   .	    0.0	...
2526438	   .	   .	    0.0	...
2526439	   .	   .	    0.0	...
2526440	   .	   .	    0.0	...
2526441	   .	   .	    0.0	...
2526442	   .	   .	    0.0	...
2526443	   .	   .	    0.0	...
2526444	   .	   .	    0.0	...
2526445	   .	   .	    0.0	...
2526446	   .	   .	    0.0	...
2526447	   .	   .	    0.0	...
2526448	   .	   .	    0.0	...
2526449	   .	   .	    0.0	...
2526450	   .	   .	    0.0	...
2526451	   .	   .	    0.0	...
2526452	   .	   .	    0.0	...
2526453	   .	   .	    0.0	...
2526454	   .	   .	    0.0	...
MSG	2526455 0000 _ Number Off
2526455	   .	   .	    0.0	...
2526456	   .	   .	    0.0	...
2526457	   .	   .	    0.0	...
2526458	   .	   .	    0.0	...
2526459	   .	   .	    0.0	...
2526460	   .	   .	    0.0	...
2526461	   .	   .	    0.0	...
2526462	   .	   .	    0.0	...
2526463	   .	   .	    0.0	...
2526464	   .	   .	    0.0	...
2526465	   .	   .	    0.0	...
2526466	   .	   .	    0.0	...
2526467	   .	   .	    0.0	...
2526468	   .	   .	    0.0	...
2526469	   .	   .	    0.0	...
2526470	   .	   .	    0.0	...
2526471	   .	   .	    0.0	...
2526472	   .	   .	    0.0	...
2526473	   .	   .	    0.0	...
2526474	   .	   .	    0.0	...
2526475	   .	   .	    0.0	...
2526476	   .	   .	    0.0	...
2526477	   .	   .	    0.0	...
2526478	   .	   .	    0.0	...
2526479	   .	   .	    0.0	...
2526480	   .	   .	    0.0	...
2526481	   .	   .	    0.0	...
2526482	   .	   .	    0.0	...
2526483	   .	   .	    0.0	...
2526484	   .	   .	    0.0	...
2526485	   .	   .	    0.0	...
2526486	   .	   .	    0.0	...
2526487	   .	   .	    0.0	...
2526488	   .	   .	    0.0	...
2526489	   .	   .	    0.0	...
2526490	   .	   .	    0.0	...
2526491	   .	   .	    0.0	...
2526492	   .	   .	    0.0	...
2526493	   .	   .	    0.0	...
2526494	   .	   .	    0.0	...
2526495	   .	   .	    0.0	...
2526496	   .	   .	    0.0	...
2526497	   .	   .	    0.0	...
2526498	   .	   .	    0.0	...
2526499	   .	   .	    0.0	...
2526500	   .	   .	    0.0	...
2526501	   .	   .	    0.0	...
2526502	   .	   .	    0.0	...
2526503	   .	   .	    0.0	...
2526504	   .	   .	    0.0	...
2526505	   .	   .	    0.0	...
2526506	   .	   .	    0.0	...
2526507	   .	   .	    0.0	...
2526508	   .	   .	    0.0	...
2526509	   .	   .	    0.0	...
2526510	   .	   .	    0.0	...
2526511	   .	   .	    0.0	...
2526512	   .	   .	    0.0	...
2526513	   .	   .	    0.0	...
2526514	   .	   .	    0.0	...
2526515	   .	   .	    0.0	...
2526516	   .	   .	    0.0	...
2526517	   .	   .	    0.0	...
2526518	   .	   .	    0.0	...
2526519	   .	   .	    0.0	...
2526520	   .	   .	    0.0	...
2526521	   .	   .	    0.0	...
2526522	   .	   .	    0.0	...
2526523	   .	   .	    0.0	...
2526524	   .	   .	    0.0	...
2526525	   .	   .	    0.0	...
2526526	   .	   .	    0.0	...
2526527	   .	   .	    0.0	...
2526528	   .	   .	    0.0	...
2526529	   .	   .	    0.0	...
2526530	   .	   .	    0.0	...
2526531	   .	   .	    0.0	...
2526532	   .	   .	    0.0	...
2526533	   .	   .	    0.0	...
2526534	   .	   .	    0.0	...
2526535	   .	   .	    0.0	...
2526536	   .	   .	    0.0	...
2526537	   .	   .	    0.0	...
2526538	   .	   .	    0.0	...
2526539	   .	   .	    0.0	...
2526540	   .	   .	    0.0	...
2526541	   .	   .	    0.0	...
2526542	   .	   .	    0.0	...
EBLINK R 2526403	2526542	140
2526543	  -47.8	 -438.6	 1521.0	...
2526544	  -47.8	 -438.6	 1521.0	...
2526545	  -47.8	 -438.6	 1521.0	...
2526546	  -48.1	 -440.3	 1518.0	...
2526547	  -48.3	 -442.0	 1515.0	...
2526548	  -48.6	 -443.6	 1512.0	...
2526549	  -47.1	 -442.9	 1514.0	...
2526550	  -45.7	 -440.6	 1506.0	...
2526551	  -44.2	 -438.3	 1498.0	...
ESACC R  2526352	2526551	200	  795.7	  618.6	  774.3	 1019.6	   8.55	    455
SFIX R   2526552
2526552	  -44.1	 -439.5	 1502.0	...
2526553	  -43.7	 -442.2	 1513.0	...
2526554	  -43.3	 -444.7	 1523.0	...
2526555	  -43.0	 -444.4	 1518.0	...
2526556	  -43.1	 -444.5	 1519.0	...
2526557	  -43.1	 -444.7	 1522.0	...
2526558	  -42.0	 -444.9	 1524.0	...
2526559	  -40.6	 -445.4	 1523.0	...
2526560	  -39.5	 -445.9	 1521.0	...
2526561	  -37.9	 -447.2	 1521.0	...
2526562	  -36.4	 -447.9	 1523.0	...
2526563	  -35.7	 -445.9	 1505.0	...
2526564	  -36.5	 -443.2	 1484.0	...
2526565	  -37.2	 -440.4	 1464.0	...
2526566	  -37.7	 -443.6	 1482.0	...
2526567	  -37.9	 -447.5	 1506.0	...
2526568	  -37.8	 -451.5	 1529.0	...
2526569	  -37.1	 -452.3	 1530.0	...
2526570	  -35.6	 -454.1	 1527.0	...
2526571	  -34.4	 -455.8	 1524.0	...
2526572	  -34.3	 -456.6	 1520.0	...
2526573	  -35.2	 -455.6	 1516.0	...
2526574	  -34.0	 -455.2	 1513.0	...
2526575	  -31.9	 -455.8	 1515.0	...
2526576	  -30.3	 -456.4	 1517.0	...
2526577	  -30.7	 -456.7	 1518.0	...
2526578	  -31.1	 -457.0	 1518.0	...
2526579	  -30.8	 -457.6	 1517.0	...
2526580	  -30.5	 -458.4	 1517.0	...
2526581	  -30.2	 -459.0	 1517.0	...
2526582	  -30.5	 -459.5	 1514.0	...
2526583	  -29.8	 -459.4	 1514.0	...
2526584	  -29.1	 -459.0	 1514.0	...
2526585	  -32.1	 -458.4	 1515.0	...
2526586	  -36.2	 -458.2	 1513.0	...
2526587	  -38.2	 -459.1	 1514.0	...
2526588	  -36.2	 -459.8	 1517.0	...
2526589	  -35.6	 -461.4	 1514.0	...
2526590	  -32.2	 -463.0	 1509.0	...
2526591	  -28.7	 -464.7	 1507.0	...
2526592	  -23.8	 -465.5	 1511.0	...
2526593	  -27.2	 -463.1	 1501.0	...
2526594	  -30.7	 -460.7	 1488.0	...
2526595	  -33.5	 -461.2	 1480.0	...
2526596	  -32.8	 -464.2	 1485.0	...
2526597	  -29.7	 -467.0	 1486.0	...
2526598	  -27.1	 -467.3	 1483.0	...
2526599	  -24.5	 -468.2	 1489.0	...
2526600	  -24.3	 -469.6	 1498.0	...
2526601	  -24.2	 -470.9	 1505.0	...
2526602	  -22.5	 -471.4	 1504.0	...
2526603	  -21.0	 -472.0	 1503.0	...
2526604	  -19.6	 -472.5	 1504.0	...
2526605	  -19.7	 -473.4	 1505.0	...
2526606	  -19.5	 -474.2	 1506.0	...
2526607	  -19.2	 -474.9	 1506.0	...
2526608	  -18.9	 -475.7	 1507.0	...
2526609	  -18.5	 -476.5	 1506.0	...
2526610	  -18.3	 -476.9	 1505.0	...
2526611	  -16.4	 -477.2	 1505.0	...
2526612	  -17.3	 -478.7	 1504.0	...
2526613	  -18.2	 -480.1	 1503.0	...
2526614	  -20.3	 -481.4	 1499.0	...
2526615	  -19.3	 -481.4	 1502.0	...
2526616	  -17.6	 -481.4	 1505.0	...
2526617	  -14.6	 -481.4	 1509.0	...
2526618	  -12.9	 -482.0	 1508.0	...
2526619	  -11.6	 -482.5	 1507.0	...
2526620	  -11.9	 -483.1	 1508.0	...
2526621	  -12.0	 -483.2	 1509.0	...
2526622	  -12.0	 -483.3	 1502.0	...
2526623	  -12.1	 -483.3	 1493.0	...
2526624	  -11.7	 -483.5	 1486.0	...
2526625	  -12.9	 -484.2	 1488.0	...
2526626	  -14.3	 -484.9	 1490.0	...
2526627	  -15.8	 -485.7	 1487.0	...
2526628	  -15.2	 -486.7	 1489.0	...
2526629	  -14.0	 -487.8	 1491.0	...
2526630	  -12.6	 -488.5	 1496.0	...
2526631	  -12.5	 -488.8	 1495.0	...
2526632	  -12.9	 -489.0	 1495.0	...
2526633	  -13.4	 -489.1	 1498.0	...
2526634	  -13.4	 -489.2	 1499.0	...
2526635	  -13.8	 -489.7	 1499.0	...
2526636	  -14.7	 -490.2	 1499.0	...
2526637	  -15.8	 -490.7	 1502.0	...
2526638	  -16.5	 -490.5	 1506.0	...
2526639	  -18.8	 -490.7	 1509.0	...
2526640	  -21.0	 -490.9	 1511.0	...
2526641	  -22.3	 -491.2	 1512.0	...
2526642	  -22.2	 -491.4	 1510.0	...
2526643	  -22.1	 -491.6	 1508.0	...
2526644	  -22.7	 -491.8	 1507.0	...
2526645	  -22.5	 -492.4	 1506.0	...
2526646	  -22.3	 -493.0	 1505.0	...
2526647	  -21.6	 -493.4	 1505.0	...
2526648	  -20.8	 -492.8	 1498.0	...
2526649	  -19.9	 -492.2	 1490.0	...
2526650	  -22.0	 -492.2	 1484.0	...
2526651	  -24.4	 -492.8	 1486.0	...
2526652	  -26.5	 -493.7	 1492.0	...
2526653	  -26.1	 -494.0	 1497.0	...
MSG	2526654 0000 _ Number On
2526654	  -26.6	 -494.6	 1501.0	...
2526655	  -27.6	 -494.9	 1500.0	...
2526656	  -28.9	 -494.9	 1499.0	...
2526657	  -34.8	 -493.4	 1495.0	...
2526658	  -40.5	 -491.8	 1490.0	...
2526659	  -39.5	 -492.0	 1488.0	...
2526660	  -33.0	 -493.6	 1491.0	...
2526661	  -29.7	 -496.1	 1510.0	...
2526662	  -32.9	 -497.1	 1527.0	...
2526663	  -37.9	 -497.1	 1530.0	...
2526664	  -39.6	 -496.0	 1516.0	...
2526665	  -43.4	 -494.9	 1503.0	...
2526666	  -45.4	 -494.7	 1503.0	...
2526667	  -45.4	 -494.2	 1495.0	...
2526668	  -45.8	 -494.2	 1501.0	...
2526669	  -46.0	 -494.3	 1508.0	...
2526670	  -48.2	 -495.0	 1519.0	...
2526671	  -49.2	 -495.4	 1515.0	...
2526672	  -50.4	 -495.8	 1512.0	...
2526673	  -50.0	 -495.4	 1509.0	...
2526674	  -48.8	 -495.0	 1507.0	...
2526675	  -47.9	 -494.7	 1505.0	...
2526676	  -48.8	 -495.0	 1505.0	...
2526677	  -49.2	 -495.1	 1505.0	...
2526678	  -49.8	 -495.2	 1492.0	...
2526679	  -50.4	 -495.3	 1479.0	...
2526680	  -50.4	 -495.3	 1479.0	...
2526681	  -52.1	 -495.4	 1479.0	...
2526682	  -53.7	 -495.5	 1479.0	...
2526683	  -53.9	 -495.6	 1487.0	...
2526684	  -52.4	 -495.6	 1495.0	...
2526685	  -53.3	 -495.9	 1501.0	...
2526686	  -55.6	 -496.1	 1500.0	...
2526687	  -58.7	 -496.8	 1502.0	...
2526688	  -60.8	 -498.2	 1517.0	...
2526689	  -62.9	 -499.5	 1532.0	...
2526690	  -59.5	 -499.4	 1527.0	...
2526691	  -54.8	 -498.4	 1511.0	...
2526692	  -51.8	 -498.3	 1505.0	...
2526693	  -53.4	 -499.1	 1516.0	...
2526694	  -55.0	 -499.8	 1527.0	...
2526695	  -58.7	 -499.8	 1517.0	...
2526696	  -62.3	 -499.8	 1508.0	...
2526697	  -61.8	 -500.0	 1516.0	...
2526698	  -61.2	 -500.1	 1525.0	...
EFIX R   2526552	2526698	147	  -32.6	 -478.3	   1505
SSACC R  2526699
2526699	  -60.7	 -500.3	 1534.0	...
2526700	  -60.3	 -499.5	 1507.0	...
2526701	  -59.8	 -498.7	 1480.0	...
2526702	  -60.5	 -499.0	 1494.0	...
2526703	  -61.3	 -499.4	 1509.0	...
2526704	  -63.2	 -500.3	 1517.0	...
2526705	  -64.3	 -501.0	 1510.0	...
2526706	  -65.4	 -501.6	 1503.0	...
2526707	  -65.4	 -501.6	 1503.0	...
2526708	  -65.4	 -501.6	 1503.0	...
SBLINK R 2526709
2526709	   .	   .	    0.0	...
2526710	   .	   .	    0.0	...
2526711	   .	   .	    0.0	...
2526712	   .	   .	    0.0	...
2526713	   .	   .	    0.0	...
2526714	   .	   .	    0.0	...
2526715	   .	   .	    0.0	...
2526716	   .	   .	    0.0	...
2526717	   .	   .	    0.0	...
2526718	   .	   .	    0.0	...
2526719	   .	   .	    0.0	...
2526720	   .	   .	    0.0	...
2526721	   .	   .	    0.0	...
2526722	   .	   .	    0.0	...
2526723	   .	   .	    0.0	...
2526724	   .	   .	    0.0	...
2526725	   .	   .	    0.0	...
2526726	   .	   .	    0.0	...
2526727	   .	   .	    0.0	...
2526728	   .	   .	    0.0	...
2526729	   .	   .	    0.0	...
2526730	   .	   .	    0.0	...
2526731	   .	   .	    0.0	...
2526732	   .	   .	    0.0	...
2526733	   .	   .	    0.0	...
2526734	   .	   .	    0.0	...
2526735	   .	   .	    0.0	...
2526736	   .	   .	    0.0	...
2526737	   .	   .	    0.0	...
2526738	   .	   .	    0.0	...
2526739	   .	   .	    0.0	...
2526740	   .	   .	    0.0	...
2526741	   .	   .	    0.0	...
2526742	   .	   .	    0.0	...
2526743	   .	   .	    0.0	...
2526744	   .	   .	    0.0	...
2526745	   .	   .	    0.0	...
2526746	   .	   .	    0.0	...
2526747	   .	   .	    0.0	...
2526748	   .	   .	    0.0	...
2526749	   .	   .	    0.0	...
2526750	   .	   .	    0.0	...
2526751	   .	   .	    0.0	...
2526752	   .	   .	    0.0	...
2526753	   .	   .	    0.0	...
2526754	   .	   .	    0.0	...
2526755	   .	   .	    0.0	...
2526756	   .	   .	    0.0	...
2526757	   .	   .	    0.0	...
2526758	   .	   .	    0.0	...
2526759	   .	   .	    0.0	...
2526760	   .	   .	    0.0	...
2526761	   .	   .	    0.0	...
2526762	   .	   .	    0.0	...
2526763	   .	   .	    0.0	...
2526764	   .	   .	    0.0	...
2526765	   .	   .	    0.0	...
2526766	   .	   .	    0.0	...
2526767	   .	   .	    0.0	...
2526768	   .	   .	    0.0	...
2526769	   .	   .	    0.0	...
2526770	   .	   .	    0.0	...
2526771	   .	   .	    0.0	...
2526772	   .	   .	    0.0	...
2526773	   .	   .	    0.0	...
2526774	   .	   .	    0.0	...
2526775	   .	   .	    0.0	...
2526776	   .	   .	    0.0	...
2526777	   .	   .	    0.0	...
2526778	   .	   .	    0.0	...
2526779	   .	   .	    0.0	...
2526780	   .	   .	    0.0	...
2526781	   .	   .	    0.0	...
2526782	   .	   .	    0.0	...
2526783	   .	   .	    0.0	...
2526784	   .	   .	    0.0	...
2526785	   .	   .	    0.0	...
2526786	   .	   .	    0.0	...
2526787	   .	   .	    0.0	...
2526788	   .	   .	    0.0	...
2526789	   .	   .	    0.0	...
2526790	   .	   .	    0.0	...
2526791	   .	   .	    0.0	...
2526792	   .	   .	    0.0	...
2526793	   .	   .	    0.0	...
2526794	   .	   .	    0.0	...
2526795	   .	   .	    0.0	...
2526796	   .	   .	    0.0	...
2526797	   .	   .	    0.0	...
2526798	   .	   .	    0.0	...
2526799	   .	   .	    0.0	...
2526800	   .	   .	    0.0	...
2526801	   .	   .	    0.0	...
2526802	   .	   .	    0.0	...
2526803	   .	   .	    0.0	...
2526804	   .	   .	    0.0	...
2526805	   .	   .	    0.0	...
2526806	   .	   .	    0.0	...
2526807	   .	   .	    0.0	...
2526808	   .	   .	    0.0	...
2526809	   .	   .	    0.0	...
2526810	   .	   .	    0.0	...
2526811	   .	   .	    0.0	...
2526812	   .	   .	    0.0	...
2526813	   .	   .	    0.0	...
2526814	   .	   .	    0.0	...
2526815	   .	   .	    0.0	...
2526816	   .	   .	    0.0	...
2526817	   .	   .	    0.0	...
2526818	   .	   .	    0.0	...
2526819	   .	   .	    0.0	...
2526820	   .	   .	    0.0	...
2526821	   .	   .	    0.0	...
2526822	   .	   .	    0.0	...
2526823	   .	   .	    0.0	...
2526824	   .	   .	    0.0	...
2526825	   .	   .	    0.0	...
2526826	   .	   .	    0.0	...
2526827	   .	   .	    0.0	...
2526828	   .	   .	    0.0	...
2526829	   .	   .	    0.0	...
2526830	   .	   .	    0.0	...
EBLINK R 2526709	2526830	122
2526831	 1306.9	 1048.5	  183.0	...
2526832	 1306.9	 1048.5	  183.0	...
2526833	 1301.1	 1048.2	  189.0	...
2526834	 1295.3	 1048.0	  195.0	...
2526835	 1275.6	 1042.6	  212.0	...
2526836	 1261.8	 1037.4	  223.0	...
2526837	 1066.5	  999.3	  671.0	...
2526838	  879.3	  931.4	 1163.0	...
2526839	  700.3	  847.7	 1676.0	...
2526840	  692.7	  798.2	 1782.0	...
2526841	  694.7	  768.7	 1863.0	...
2526842	  699.2	  739.8	 1941.0	...
2526843	  703.5	  714.2	 1998.0	...
2526844	  708.6	  692.4	 2044.0	...
2526845	  713.6	  675.9	 2080.0	...
2526846	  718.2	  662.7	 2114.0	...
2526847	  722.7	  654.4	 2140.0	...
2526848	  726.4	  646.5	 2175.0	...
2526849	  730.8	  640.4	 2200.0	...
2526850	  735.0	  635.3	 2218.0	...
2526851	  740.1	  633.6	 2226.0	...
2526852	  743.9	  634.7	 2234.0	...
2526853	  745.9	  635.4	 2245.0	...
2526854	  745.9	  635.6	 2258.0	...
2526855	  745.4	  633.0	 2276.0	...
2526856	  744.5	  630.6	 2290.0	...
ESACC R  2526699	2526856	158	  -70.5	 -503.3	  744.5	  630.6	  26.44	   1379
SFIX R   2526857
2526857	  743.6	  628.8	 2295.0	...
2526858	  742.7	  628.3	 2295.0	...
2526859	  742.2	  628.1	 2295.0	...
2526860	  741.8	  628.3	 2296.0	...
2526861	  741.8	  629.7	 2300.0	...
2526862	  741.7	  631.2	 2304.0	...
2526863	  741.7	  632.3	 2311.0	...
2526864	  741.6	  632.4	 2315.0	...
2526865	  741.6	  632.4	 2317.0	...
2526866	  741.7	  632.3	 2316.0	...
2526867	  741.7	  632.2	 2314.0	...
2526868	  741.9	  632.1	 2313.0	...
2526869	  742.1	  632.1	 2312.0	...
2526870	  742.3	  632.2	 2309.0	...
2526871	  742.6	  632.1	 2308.0	...
2526872	  742.8	  631.9	 2308.0	...
2526873	  742.9	  631.8	 2307.0	...
2526874	  743.2	  632.2	 2307.0	...
2526875	  743.5	  632.7	 2306.0	...
2526876	  744.2	  633.1	 2306.0	...
2526877	  744.7	  633.0	 2305.0	...
2526878	  745.5	  632.9	 2306.0	...
2526879	  745.8	  633.0	 2306.0	...
2526880	  746.0	  633.3	 2306.0	...
2526881	  746.2	  633.6	 2306.0	...
2526882	  746.7	  633.6	 2307.0	...
2526883	  747.2	  633.5	 2308.0	...
2526884	  747.6	  633.2	 2309.0	...
2526885	  748.2	  633.0	 2309.0	...
2526886	  748.8	  633.0	 2312.0	...
2526887	  749.4	  633.1	 2314.0	...
2526888	  749.4	  633.3	 2315.0	...
2526889	  749.5	  633.6	 2314.0	...
2526890	  749.7	  634.5	 2314.0	...
2526891	  750.0	  635.4	 2314.0	...
2526892	  750.7	  636.4	 2315.0	...
2526893	  751.2	  636.8	 2313.0	...
2526894	  751.7	  637.3	 2313.0	...
2526895	  751.7	  637.2	 2313.0	...
2526896	  751.9	  637.1	 2314.0	...
2526897	  752.1	  637.0	 2316.0	...
2526898	  752.5	  637.0	 2317.0	...
2526899	  752.8	  637.0	 2317.0	...
2526900	  753.1	  637.0	 2318.0	...
2526901	  752.9	  636.5	 2319.0	...
2526902	  752.8	  635.7	 2322.0	...
2526903	  752.8	  634.5	 2324.0	...
2526904	  752.9	  633.9	 2325.0	...
2526905	  752.9	  633.6	 2324.0	...
2526906	  752.9	  633.6	 2322.0	...
2526907	  753.5	  633.6	 2321.0	...
2526908	  754.2	  633.6	 2320.0	...
2526909	  755.0	  633.6	 2320.0	...
2526910	  755.1	  633.6	 2323.0	...
2526911	  755.0	  633.5	 2327.0	...
2526912	  755.0	  633.5	 2331.0	...
2526913	  755.0	  633.6	 2328.0	...
2526914	  755.1	  633.8	 2326.0	...
2526915	  755.2	  634.5	 2326.0	...
2526916	  755.2	  635.1	 2329.0	...
2526917	  755.2	  635.6	 2329.0	...
2526918	  755.3	  635.6	 2326.0	...
2526919	  755.6	  635.7	 2325.0	...
2526920	  756.4	  636.3	 2328.0	...
2526921	  757.0	  637.0	 2332.0	...
2526922	  757.5	  637.5	 2334.0	...
2526923	  757.4	  637.4	 2335.0	...
2526924	  757.3	  637.4	 2336.0	...
2526925	  757.3	  637.3	 2336.0	...
2526926	  757.3	  637.1	 2337.0	...
2526927	  757.5	  636.7	 2337.0	...
2526928	  757.5	  636.2	 2337.0	...
2526929	  757.6	  636.0	 2337.0	...
2526930	  757.7	  635.8	 2337.0	...
2526931	  757.7	  635.7	 2338.0	...
2526932	  757.6	  635.4	 2337.0	...
2526933	  757.5	  635.1	 2337.0	...
2526934	  757.5	  634.9	 2336.0	...
2526935	  757.5	  635.2	 2338.0	...
2526936	  757.4	  635.5	 2339.0	...
2526937	  757.8	  635.5	 2340.0	...
2526938	  758.1	  635.3	 2340.0	...
2526939	  758.1	  635.2	 2340.0	...
2526940	  757.7	  635.2	 2340.0	...
2526941	  757.3	  635.2	 2341.0	...
2526942	  757.3	  635.2	 2341.0	...
2526943	  757.4	  635.2	 2341.0	...
2526944	  757.5	  634.8	 2340.0	...
2526945	  757.8	  634.3	 2340.0	...
2526946	  758.1	  633.8	 2340.0	...
2526947	  758.1	  633.8	 2341.0	...
2526948	  757.9	  634.1	 2344.0	...
2526949	  757.7	  634.4	 2348.0	...
2526950	  757.9	  634.7	 2351.0	...
2526951	  758.2	  634.7	 2352.0	...
2526952	  758.5	  634.6	 2352.0	...
2526953	  758.8	  634.6	 2353.0	...
2526954	  758.6	  634.6	 2354.0	...
2526955	  758.3	  634.7	 2355.0	...
2526956	  758.2	  635.2	 2354.0	...
2526957	  758.3	  635.6	 2354.0	...
2526958	  758.6	  636.0	 2355.0	...
2526959	  758.8	  635.6	 2359.0	...
2526960	  758.9	  635.2	 2363.0	...
2526961	  758.9	  635.0	 2367.0	...
2526962	  758.9	  635.2	 2368.0	...
2526963	  758.8	  635.3	 2369.0	...
2526964	  758.8	  635.4	 2371.0	...
2526965	  758.7	  635.6	 2371.0	...
2526966	  758.7	  635.7	 2369.0	...
MSG	2526967 0000 _ Number Off
2526967	  758.7	  635.7	 2370.0	...
2526968	  758.8	  635.7	 2372.0	...
2526969	  758.9	  635.1	 2374.0	...
2526970	  759.1	  634.5	 2374.0	...
2526971	  759.2	  634.5	 2374.0	...
2526972	  759.2	  635.0	 2373.0	...
2526973	  759.2	  635.6	 2373.0	...
2526974	  759.2	  635.8	 2374.0	...
2526975	  759.1	  635.2	 2374.0	...
2526976	  759.1	  634.5	 2375.0	...
2526977	  758.9	  633.8	 2377.0	...
2526978	  758.7	  633.8	 2379.0	...
2526979	  758.6	  633.8	 2382.0	...
2526980	  758.6	  633.8	 2382.0	...
2526981	  758.6	  633.6	 2381.0	...
2526982	  758.8	  633.4	 2381.0	...
2526983	  759.0	  633.2	 2380.0	...
2526984	  759.3	  633.0	 2379.0	...
2526985	  759.4	  632.9	 2380.0	...
2526986	  759.4	  632.9	 2380.0	...
2526987	  759.4	  633.0	 2381.0	...
2526988	  759.4	  633.0	 2381.0	...
2526989	  759.4	  633.1	 2380.0	...
2526990	  759.5	  633.0	 2384.0	...
2526991	  759.5	  632.9	 2389.0	...
2526992	  759.4	  632.7	 2394.0	...
2526993	  759.3	  632.5	 2393.0	...
2526994	  759.3	  632.5	 2391.0	...
2526995	  759.4	  632.4	 2391.0	...
2526996	  759.4	  632.1	 2394.0	...
2526997	  759.4	  631.4	 2394.0	...
2526998	  759.3	  630.6	 2393.0	...
2526999	  759.4	  630.4	 2390.0	...
2527000	  759.4	  630.7	 2389.0	...
2527001	  759.5	  630.7	 2391.0	...
2527002	  759.5	  630.5	 2395.0	...
2527003	  759.4	  630.2	 2400.0	...
2527004	  759.2	  630.0	 2401.0	...
2527005	  759.5	  629.8	 2401.0	...
2527006	  759.9	  630.3	 2401.0	...
2527007	  760.3	  631.0	 2400.0	...
2527008	  760.1	  631.8	 2399.0	...
2527009	  759.8	  632.0	 2397.0	...
2527010	  759.6	  632.3	 2397.0	...
2527011	  759.6	  632.4	 2398.0	...
2527012	  759.6	  632.4	 2399.0	...
2527013	  759.9	  631.8	 2401.0	...
2527014	  760.1	  631.2	 2404.0	...
2527015	  760.4	  630.7	 2406.0	...
2527016	  760.8	  630.7	 2407.0	...
2527017	  761.4	  630.7	 2409.0	...
2527018	  762.1	  630.4	 2412.0	...
2527019	  763.0	  630.1	 2413.0	...
2527020	  763.7	  629.7	 2415.0	...
EFIX R   2526857	2527020	164	  754.9	  633.8	   2348
SSACC R  2527021
2527021	  764.8	  630.0	 2416.0	...
2527022	  766.3	  630.2	 2417.0	...
2527023	  768.7	  630.0	 2417.0	...
2527024	  771.8	  628.4	 2417.0	...
2527025	  774.9	  626.8	 2418.0	...
2527026	  778.6	  624.3	 2419.0	...
2527027	  783.0	  622.8	 2419.0	...
2527028	  787.4	  619.8	 2419.0	...
2527029	  792.2	  617.3	 2419.0	...
2527030	  796.4	  614.4	 2418.0	...
2527031	  800.8	  611.8	 2418.0	...
2527032	  803.7	  609.8	 2418.0	...
2527033	  805.7	  608.5	 2420.0	...
2527034	  806.3	  608.4	 2423.0	...
2527035	  806.5	  608.2	 2425.0	...
2527036	  805.4	  607.8	 2426.0	...
ESACC R  2527021	2527036	16	  764.8	  630.0	  805.4	  607.8	   0.99	     96
SFIX R   2527037
2527037	  804.0	  607.6	 2427.0	...
2527038	  801.8	  607.7	 2431.0	...
2527039	  799.9	  608.1	 2435.0	...
2527040	  797.7	  609.2	 2437.0	...
2527041	  795.8	  610.2	 2434.0	...
2527042	  793.9	  611.1	 2433.0	...
2527043	  792.7	  611.2	 2433.0	...
2527044	  791.4	  611.1	 2433.0	...
2527045	  790.6	  610.9	 2433.0	...
2527046	  789.8	  611.0	 2437.0	...
2527047	  789.6	  611.3	 2442.0	...
2527048	  789.4	  611.6	 2446.0	...
2527049	  789.0	  611.7	 2446.0	...
2527050	  788.7	  611.0	 2447.0	...
2527051	  788.5	  610.3	 2447.0	...
2527052	  788.4	  610.0	 2448.0	...
2527053	  788.1	  610.3	 2448.0	...
2527054	  787.7	  610.9	 2448.0	...
2527055	  787.3	  611.2	 2446.0	...
2527056	  787.2	  611.7	 2444.0	...
2527057	  787.2	  612.1	 2443.0	...
2527058	  787.1	  612.2	 2444.0	...
2527059	  787.0	  612.2	 2445.0	...
2527060	  787.1	  612.2	 2446.0	...
2527061	  787.2	  612.2	 2447.0	...
2527062	  787.5	  612.2	 2450.0	...
2527063	  787.9	  612.3	 2452.0	...
2527064	  788.1	  612.5	 2454.0	...
2527065	  788.1	  612.7	 2454.0	...
2527066	  788.0	  612.6	 2454.0	...
2527067	  788.2	  612.1	 2455.0	...
2527068	  788.5	  611.7	 2459.0	...
2527069	  788.9	  611.4	 2464.0	...
2527070	  788.9	  611.2	 2465.0	...
2527071	  788.9	  611.0	 2463.0	...
2527072	  789.2	  610.7	 2463.0	...
2527073	  789.6	  610.5	 2465.0	...
2527074	  790.1	  610.4	 2467.0	...
2527075	  790.5	  610.7	 2466.0	...
2527076	  790.8	  610.7	 2467.0	...
2527077	  790.6	  610.7	 2468.0	...
2527078	  790.2	  610.5	 2470.0	...
2527079	  789.9	  610.3	 2471.0	...
2527080	  789.9	  610.1	 2470.0	...
2527081	  789.9	  609.7	 2471.0	...
2527082	  789.9	  609.5	 2471.0	...
2527083	  789.8	  609.3	 2471.0	...
2527084	  789.7	  609.3	 2473.0	...
2527085	  789.7	  609.3	 2475.0	...
2527086	  789.7	  609.3	 2477.0	...
2527087	  789.6	  609.3	 2476.0	...
2527088	  789.5	  609.4	 2475.0	...
2527089	  789.6	  609.4	 2476.0	...
2527090	  789.7	  609.5	 2478.0	...
2527091	  789.7	  609.7	 2480.0	...
2527092	  789.1	  610.0	 2480.0	...
2527093	  788.6	  610.2	 2480.0	...
2527094	  788.6	  610.1	 2480.0	...
2527095	  789.1	  609.7	 2481.0	...
2527096	  789.7	  609.0	 2480.0	...
2527097	  789.6	  608.5	 2479.0	...
2527098	  789.5	  608.1	 2479.0	...
2527099	  789.5	  608.1	 2481.0	...
2527100	  789.5	  608.1	 2483.0	...
2527101	  789.5	  608.2	 2487.0	...
2527102	  789.5	  608.3	 2489.0	...
2527103	  789.5	  608.4	 2491.0	...
2527104	  789.6	  608.5	 2493.0	...
2527105	  789.6	  608.7	 2493.0	...
2527106	  789.6	  608.8	 2494.0	...
2527107	  789.5	  608.8	 2495.0	...
2527108	  789.4	  608.7	 2497.0	...
2527109	  789.4	  608.7	 2500.0	...
2527110	  789.1	  608.5	 2501.0	...
2527111	  788.8	  608.3	 2502.0	...
2527112	  788.4	  608.4	 2503.0	...
2527113	  788.2	  608.6	 2503.0	...
2527114	  788.0	  608.8	 2504.0	...
2527115	  788.0	  608.8	 2504.0	...
2527116	  788.2	  608.9	 2505.0	...
2527117	  788.5	  608.9	 2505.0	...
2527118	  788.9	  608.9	 2506.0	...
2527119	  789.2	  608.7	 2506.0	...
2527120	  789.6	  608.5	 2506.0	...
2527121	  789.8	  608.5	 2506.0	...
2527122	  790.0	  608.3	 2510.0	...
2527123	  789.8	  607.6	 2512.0	...
2527124	  789.6	  606.9	 2515.0	...
2527125	  789.5	  606.5	 2514.0	...
2527126	  789.7	  606.5	 2513.0	...
2527127	  789.8	  606.4	 2512.0	...
2527128	  789.7	  606.3	 2513.0	...
2527129	  789.3	  606.4	 2514.0	...
2527130	  788.9	  606.4	 2514.0	...
2527131	  788.6	  606.5	 2513.0	...
2527132	  788.6	  606.5	 2512.0	...
2527133	  788.5	  606.4	 2516.0	...
2527134	  788.5	  606.4	 2519.0	...
2527135	  788.4	  606.2	 2522.0	...
2527136	  788.5	  606.1	 2522.0	...
2527137	  788.5	  606.0	 2522.0	...
2527138	  788.5	  605.9	 2523.0	...
2527139	  788.5	  605.8	 2523.0	...
2527140	  788.5	  605.9	 2523.0	...
2527141	  788.5	  606.0	 2523.0	...
2527142	  788.4	  605.9	 2522.0	...
2527143	  788.4	  605.7	 2523.0	...
2527144	  788.4	  605.9	 2525.0	...
2527145	  788.4	  606.2	 2526.0	...
2527146	  788.7	  606.3	 2526.0	...
2527147	  789.1	  606.3	 2525.0	...
2527148	  789.3	  606.3	 2526.0	...
2527149	  789.1	  606.5	 2527.0	...
2527150	  788.9	  606.5	 2528.0	...
2527151	  788.9	  606.5	 2529.0	...
2527152	  788.8	  606.1	 2530.0	...
2527153	  788.9	  605.6	 2531.0	...
2527154	  788.9	  604.9	 2532.0	...
2527155	  788.8	  604.3	 2534.0	...
2527156	  788.7	  604.0	 2534.0	...
2527157	  788.6	  603.6	 2533.0	...
2527158	  788.8	  603.3	 2532.0	...
2527159	  789.2	  603.1	 2532.0	...
2527160	  789.7	  603.2	 2531.0	...
2527161	  789.8	  603.6	 2531.0	...
2527162	  789.8	  603.9	 2531.0	...
2527163	  789.7	  604.0	 2528.0	...
2527164	  789.6	  603.8	 2526.0	...
2527165	  789.8	  603.7	 2524.0	...
2527166	  789.9	  603.8	 2525.0	...
2527167	  789.8	  603.8	 2525.0	...
2527168	  789.6	  603.2	 2526.0	...
2527169	  789.3	  602.6	 2528.0	...
2527170	  789.0	  602.4	 2529.0	...
2527171	  788.8	  602.7	 2530.0	...
2527172	  788.8	  603.0	 2529.0	...
2527173	  788.9	  602.8	 2531.0	...
2527174	  788.9	  602.6	 2533.0	...
2527175	  788.6	  602.3	 2533.0	...
2527176	  788.4	  601.9	 2531.0	...
2527177	  788.4	  601.5	 2528.0	...
MSG	2527178 0000 _ Number On
2527178	  788.5	  601.9	 2527.0	...
2527179	  788.6	  602.5	 2527.0	...
2527180	  788.9	  603.1	 2527.0	...
2527181	  789.0	  603.2	 2527.0	...
2527182	  789.2	  603.2	 2527.0	...
2527183	  789.0	  602.9	 2526.0	...
2527184	  788.8	  602.7	 2525.0	...
2527185	  788.6	  602.5	 2523.0	...
2527186	  788.6	  602.6	 2522.0	...
2527187	  788.6	  602.7	 2522.0	...
2527188	  788.6	  602.7	 2525.0	...
2527189	  788.6	  602.7	 2528.0	...
2527190	  788.8	  602.3	 2528.0	...
2527191	  789.0	  601.7	 2525.0	...
2527192	  789.2	  601.1	 2523.0	...
2527193	  789.3	  600.9	 2524.0	...
2527194	  789.2	  601.1	 2524.0	...
2527195	  788.7	  601.3	 2524.0	...
2527196	  788.2	  601.5	 2525.0	...
2527197	  788.4	  601.5	 2526.0	...
2527198	  788.9	  601.5	 2525.0	...
2527199	  789.4	  601.4	 2525.0	...
2527200	  789.4	  601.3	 2524.0	...
2527201	  789.4	  601.2	 2522.0	...
2527202	  789.3	  601.3	 2521.0	...
2527203	  789.0	  601.5	 2520.0	...
2527204	  788.7	  601.5	 2520.0	...
2527205	  788.4	  601.1	 2519.0	...
2527206	  788.4	  600.8	 2520.0	...
2527207	  788.5	  600.8	 2520.0	...
2527208	  788.8	  600.8	 2518.0	...
2527209	  789.1	  601.0	 2516.0	...
2527210	  789.4	  601.1	 2514.0	...
2527211	  789.4	  601.3	 2514.0	...
2527212	  789.5	  601.2	 2513.0	...
2527213	  789.5	  600.9	 2512.0	...
2527214	  789.5	  600.6	 2511.0	...
2527215	  789.5	  600.3	 2511.0	...
2527216	  789.5	  600.4	 2512.0	...
2527217	  789.4	  600.4	 2514.0	...
2527218	  789.3	  600.5	 2513.0	...
2527219	  789.2	  600.5	 2511.0	...
2527220	  789.3	  600.4	 2509.0	...
2527221	  789.5	  600.2	 2509.0	...
2527222	  789.7	  600.2	 2509.0	...
2527223	  789.7	  600.2	 2510.0	...
2527224	  789.7	  600.2	 2508.0	...
2527225	  789.7	  600.3	 2505.0	...
2527226	  789.7	  600.5	 2502.0	...
2527227	  789.7	  600.6	 2501.0	...
2527228	  789.8	  600.8	 2501.0	...
2527229	  789.8	  601.1	 2501.0	...
2527230	  789.8	  601.4	 2502.0	...
2527231	  789.8	  601.7	 2501.0	...
2527232	  789.8	  601.7	 2499.0	...
2527233	  789.7	  601.2	 2497.0	...
2527234	  789.6	  600.7	 2495.0	...
2527235	  789.6	  600.4	 2493.0	...
2527236	  789.6	  600.7	 2491.0	...
2527237	  789.6	  601.0	 2490.0	...
2527238	  789.7	  601.1	 2488.0	...
2527239	  790.1	  601.1	 2487.0	...
2527240	  790.4	  601.0	 2485.0	...
2527241	  790.7	  600.9	 2482.0	...
2527242	  790.7	  600.7	 2480.0	...
2527243	  790.7	  600.5	 2480.0	...
2527244	  790.4	  600.6	 2479.0	...
2527245	  790.2	  600.9	 2478.0	...
2527246	  789.9	  601.2	 2476.0	...
2527247	  790.2	  601.2	 2474.0	...
2527248	  790.4	  601.2	 2474.0	...
2527249	  790.7	  601.1	 2472.0	...
2527250	  790.7	  601.0	 2470.0	...
2527251	  790.8	  601.0	 2469.0	...
2527252	  790.8	  601.3	 2469.0	...
2527253	  790.9	  601.5	 2470.0	...
2527254	  791.1	  601.5	 2471.0	...
2527255	  791.3	  601.6	 2473.0	...
2527256	  791.3	  601.8	 2473.0	...
2527257	  791.2	  601.9	 2473.0	...
2527258	  791.0	  601.7	 2472.0	...
2527259	  790.9	  601.6	 2470.0	...
2527260	  790.9	  601.5	 2468.0	...
2527261	  790.6	  601.6	 2468.0	...
2527262	  790.4	  601.8	 2469.0	...
2527263	  790.2	  602.0	 2470.0	...
2527264	  790.6	  602.1	 2466.0	...
2527265	  791.3	  602.2	 2461.0	...
2527266	  791.9	  602.3	 2456.0	...
2527267	  792.0	  602.4	 2457.0	...
2527268	  791.9	  603.1	 2457.0	...
2527269	  791.8	  603.7	 2457.0	...
2527270	  791.8	  604.1	 2457.0	...
2527271	  792.0	  604.0	 2457.0	...
2527272	  792.1	  603.8	 2455.0	...
2527273	  792.2	  603.8	 2454.0	...
2527274	  792.0	  603.7	 2452.0	...
2527275	  791.9	  603.5	 2452.0	...
2527276	  791.8	  603.3	 2452.0	...
2527277	  791.8	  604.0	 2452.0	...
2527278	  791.4	  604.8	 2449.0	...
2527279	  791.1	  605.7	 2445.0	...
2527280	  790.7	  605.8	 2441.0	...
2527281	  790.9	  605.3	 2441.0	...
2527282	  791.1	  604.9	 2441.0	...
2527283	  791.1	  604.5	 2442.0	...
2527284	  791.3	  604.6	 2442.0	...
2527285	  791.7	  604.9	 2443.0	...
2527286	  792.2	  605.3	 2441.0	...
2527287	  792.5	  605.2	 2439.0	...
2527288	  792.6	  604.7	 2437.0	...
2527289	  792.6	  604.3	 2437.0	...
2527290	  792.6	  604.3	 2437.0	...
2527291	  792.7	  604.5	 2436.0	...
2527292	  792.7	  604.8	 2435.0	...
2527293	  792.7	  604.9	 2434.0	...
2527294	  792.8	  605.1	 2432.0	...
2527295	  792.8	  605.2	 2430.0	...
2527296	  792.9	  605.1	 2427.0	...
2527297	  793.0	  605.1	 2425.0	...
2527298	  793.0	  605.1	 2425.0	...
2527299	  793.1	  605.3	 2426.0	...
2527300	  793.1	  605.7	 2425.0	...
2527301	  793.2	  606.1	 2423.0	...
2527302	  793.1	  606.3	 2422.0	...
2527303	  792.8	  606.2	 2423.0	...
2527304	  792.5	  606.1	 2425.0	...
2527305	  792.6	  605.9	 2425.0	...
2527306	  793.1	  605.5	 2423.0	...
2527307	  793.7	  605.1	 2417.0	...
2527308	  793.9	  604.8	 2412.0	...
2527309	  793.9	  604.8	 2409.0	...
2527310	  793.6	  605.0	 2409.0	...
2527311	  793.3	  605.1	 2408.0	...
2527312	  793.1	  605.3	 2407.0	...
2527313	  793.1	  605.5	 2407.0	...
2527314	  793.4	  605.8	 2405.0	...
2527315	  793.6	  606.0	 2403.0	...
2527316	  793.8	  606.3	 2402.0	...
2527317	  793.7	  606.5	 2402.0	...
2527318	  793.6	  606.4	 2402.0	...
2527319	  793.7	  606.3	 2400.0	...
2527320	  793.7	  606.1	 2398.0	...
2527321	  794.0	  606.1	 2397.0	...
2527322	  794.2	  606.0	 2397.0	...
2527323	  794.4	  606.0	 2396.0	...
2527324	  794.4	  606.3	 2395.0	...
2527325	  794.6	  606.6	 2394.0	...
2527326	  794.8	  607.0	 2393.0	...
2527327	  795.0	  606.3	 2393.0	...
2527328	  795.0	  605.6	 2393.0	...
2527329	  794.8	  604.9	 2392.0	...
2527330	  794.8	  605.2	 2392.0	...
2527331	  794.7	  605.5	 2392.0	...
2527332	  794.8	  605.9	 2389.0	...
2527333	  795.1	  606.1	 2386.0	...
2527334	  795.3	  606.4	 2383.0	...
2527335	  795.4	  606.6	 2384.0	...
2527336	  795.3	  606.7	 2384.0	...
2527337	  795.1	  606.7	 2385.0	...
2527338	  795.0	  606.2	 2386.0	...
2527339	  794.8	  605.7	 2388.0	...
2527340	  795.2	  605.6	 2387.0	...
2527341	  795.5	  606.1	 2386.0	...
2527342	  795.7	  606.5	 2382.0	...
2527343	  795.5	  606.3	 2380.0	...
2527344	  795.2	  606.2	 2378.0	...
2527345	  795.2	  606.2	 2376.0	...
2527346	  795.2	  606.2	 2373.0	...
2527347	  795.3	  606.2	 2373.0	...
2527348	  795.3	  606.2	 2374.0	...
2527349	  795.3	  605.6	 2375.0	...
2527350	  795.3	  605.0	 2375.0	...
2527351	  795.1	  604.7	 2374.0	...
2527352	  794.9	  605.4	 2373.0	...
2527353	  794.7	  606.4	 2372.0	...
2527354	  795.1	  607.1	 2371.0	...
2527355	  795.4	  607.4	 2371.0	...
2527356	  795.7	  607.3	 2370.0	...
2527357	  795.8	  607.2	 2370.0	...
2527358	  795.9	  607.1	 2369.0	...
2527359	  796.1	  607.0	 2367.0	...
2527360	  796.3	  607.1	 2366.0	...
2527361	  796.3	  607.2	 2365.0	...
2527362	  796.2	  607.2	 2365.0	...
2527363	  796.1	  606.9	 2365.0	...
2527364	  795.9	  606.8	 2365.0	...
2527365	  795.8	  607.1	 2366.0	...
2527366	  795.6	  607.4	 2366.0	...
2527367	  795.5	  607.6	 2364.0	...
EFIX R   2527037	2527367	331	  790.9	  605.5	   2468
SSACC R  2527368
2527368	  794.6	  607.9	 2362.0	...
2527369	  793.0	  608.3	 2359.0	...
2527370	  790.8	  609.1	 2359.0	...
2527371	  788.4	  609.9	 2360.0	...
2527372	  785.6	  610.5	 2361.0	...
2527373	  782.8	  610.8	 2361.0	...
2527374	  779.6	  611.0	 2359.0	...
2527375	  776.3	  609.9	 2358.0	...
2527376	  772.8	  609.0	 2357.0	...
2527377	  770.2	  608.1	 2357.0	...
2527378	  768.7	  607.8	 2360.0	...
2527379	  767.9	  606.7	 2363.0	...
2527380	  768.6	  605.5	 2366.0	...
2527381	  769.5	  604.6	 2366.0	...
2527382	  770.9	  604.2	 2365.0	...
2527383	  772.5	  603.9	 2363.0	...
2527384	  775.3	  603.8	 2358.0	...
2527385	  778.3	  603.9	 2354.0	...
ESACC R  2527368	2527385	18	  794.6	  607.9	  778.3	  603.9	   0.36	     58
SFIX R   2527386
2527386	  780.7	  604.0	 2353.0	...
2527387	  782.1	  604.1	 2357.0	...
2527388	  782.9	  604.0	 2361.0	...
2527389	  783.6	  603.8	 2358.0	...
2527390	  783.9	  604.4	 2356.0	...
2527391	  784.1	  605.2	 2352.0	...
2527392	  784.1	  606.4	 2352.0	...
2527393	  784.0	  606.8	 2351.0	...
2527394	  783.8	  607.4	 2351.0	...
2527395	  783.5	  607.6	 2351.0	...
2527396	  783.3	  608.0	 2351.0	...
2527397	  783.4	  608.2	 2351.0	...
2527398	  783.6	  608.5	 2352.0	...
2527399	  783.7	  608.6	 2354.0	...
2527400	  783.4	  608.4	 2353.0	...
2527401	  783.1	  608.2	 2351.0	...
2527402	  782.8	  608.0	 2349.0	...
2527403	  782.8	  608.0	 2348.0	...
2527404	  782.8	  607.9	 2346.0	...
2527405	  782.8	  607.7	 2344.0	...
2527406	  782.2	  607.6	 2342.0	...
2527407	  781.6	  607.4	 2341.0	...
2527408	  781.0	  607.4	 2341.0	...
2527409	  781.0	  607.4	 2342.0	...
2527410	  780.8	  607.4	 2344.0	...
2527411	  780.8	  607.5	 2347.0	...
2527412	  780.7	  607.8	 2347.0	...
2527413	  780.8	  608.0	 2347.0	...
2527414	  780.9	  608.1	 2346.0	...
2527415	  781.0	  608.1	 2343.0	...
2527416	  781.0	  608.0	 2341.0	...
2527417	  781.0	  607.9	 2340.0	...
2527418	  781.0	  607.8	 2340.0	...
2527419	  780.9	  607.8	 2341.0	...
2527420	  780.7	  607.8	 2342.0	...
2527421	  780.4	  608.2	 2342.0	...
2527422	  780.1	  608.5	 2343.0	...
2527423	  780.2	  608.2	 2342.0	...
2527424	  780.3	  607.6	 2340.0	...
2527425	  780.7	  607.1	 2339.0	...
2527426	  780.9	  607.2	 2337.0	...
2527427	  781.1	  607.6	 2337.0	...
2527428	  781.0	  608.0	 2335.0	...
2527429	  780.9	  608.4	 2334.0	...
2527430	  780.9	  608.7	 2332.0	...
2527431	  780.8	  609.0	 2336.0	...
2527432	  780.8	  609.1	 2340.0	...
2527433	  780.8	  608.9	 2342.0	...
2527434	  780.6	  608.8	 2340.0	...
2527435	  780.5	  608.7	 2338.0	...
2527436	  780.4	  608.5	 2340.0	...
2527437	  780.4	  608.2	 2341.0	...
2527438	  780.3	  607.7	 2342.0	...
2527439	  780.3	  607.6	 2341.0	...
2527440	  780.8	  607.6	 2340.0	...
2527441	  781.3	  607.4	 2338.0	...
2527442	  781.5	  607.1	 2337.0	...
2527443	  781.3	  606.8	 2335.0	...
2527444	  781.0	  606.8	 2335.0	...
2527445	  780.9	  606.9	 2335.0	...
2527446	  780.8	  607.0	 2335.0	...
2527447	  780.8	  607.1	 2334.0	...
2527448	  781.0	  607.2	 2334.0	...
2527449	  781.3	  607.3	 2335.0	...
2527450	  781.5	  607.4	 2335.0	...
2527451	  781.5	  607.6	 2335.0	...
2527452	  781.6	  607.6	 2335.0	...
2527453	  781.7	  607.6	 2331.0	...
2527454	  782.0	  607.3	 2328.0	...
2527455	  782.1	  606.7	 2325.0	...
2527456	  781.7	  606.3	 2325.0	...
2527457	  781.1	  606.5	 2325.0	...
2527458	  781.4	  606.9	 2327.0	...
2527459	  782.1	  606.7	 2330.0	...
2527460	  782.5	  606.1	 2331.0	...
2527461	  782.1	  605.9	 2329.0	...
2527462	  781.6	  606.2	 2328.0	...
2527463	  781.4	  606.8	 2328.0	...
2527464	  781.3	  607.1	 2329.0	...
2527465	  781.2	  607.4	 2330.0	...
2527466	  781.1	  607.6	 2331.0	...
2527467	  781.1	  607.8	 2332.0	...
2527468	  781.2	  608.0	 2333.0	...
2527469	  781.2	  607.5	 2332.0	...
2527470	  781.4	  607.0	 2331.0	...
2527471	  781.6	  606.6	 2330.0	...
2527472	  781.8	  606.5	 2331.0	...
2527473	  781.8	  606.6	 2331.0	...
2527474	  781.7	  606.7	 2330.0	...
2527475	  781.5	  607.1	 2332.0	...
2527476	  781.4	  607.6	 2334.0	...
2527477	  781.5	  608.0	 2336.0	...
2527478	  781.6	  608.3	 2338.0	...
2527479	  781.6	  608.4	 2340.0	...
2527480	  781.2	  608.6	 2342.0	...
2527481	  781.0	  608.6	 2341.0	...
2527482	  781.4	  608.3	 2341.0	...
MSG	2527483 0000 _ Number Off
2527483	  782.0	  608.5	 2341.0	...
2527484	  782.4	  609.4	 2341.0	...
2527485	  782.2	  610.3	 2337.0	...
2527486	  782.0	  610.7	 2334.0	...
2527487	  781.9	  610.6	 2332.0	...
2527488	  781.8	  610.4	 2332.0	...
2527489	  781.6	  610.3	 2332.0	...
2527490	  781.5	  610.3	 2333.0	...
2527491	  781.8	  610.5	 2333.0	...
2527492	  782.1	  610.6	 2334.0	...
2527493	  782.6	  610.7	 2334.0	...
2527494	  782.7	  610.3	 2334.0	...
2527495	  782.8	  609.9	 2334.0	...
2527496	  782.8	  609.6	 2333.0	...
2527497	  782.8	  609.6	 2333.0	...
2527498	  782.9	  609.5	 2332.0	...
2527499	  782.9	  609.4	 2331.0	...
2527500	  782.9	  609.3	 2330.0	...
2527501	  782.8	  609.3	 2329.0	...
2527502	  782.9	  609.1	 2328.0	...
2527503	  783.0	  608.9	 2328.0	...
2527504	  783.2	  608.7	 2330.0	...
2527505	  783.4	  608.6	 2332.0	...
2527506	  783.7	  608.4	 2332.0	...
2527507	  783.9	  608.2	 2332.0	...
2527508	  783.7	  608.2	 2331.0	...
2527509	  783.1	  608.4	 2331.0	...
2527510	  782.5	  608.8	 2331.0	...
2527511	  782.4	  609.0	 2330.0	...
2527512	  782.5	  609.2	 2329.0	...
2527513	  783.1	  609.2	 2329.0	...
2527514	  783.5	  609.3	 2331.0	...
2527515	  783.6	  609.7	 2333.0	...
2527516	  783.5	  610.0	 2335.0	...
2527517	  783.3	  610.3	 2335.0	...
2527518	  783.3	  610.3	 2336.0	...
2527519	  783.1	  610.1	 2336.0	...
2527520	  783.0	  610.0	 2334.0	...
2527521	  782.8	  609.9	 2331.0	...
2527522	  782.7	  609.5	 2328.0	...
2527523	  782.7	  608.8	 2328.0	...
2527524	  783.1	  608.6	 2327.0	...
2527525	  783.5	  609.0	 2328.0	...
2527526	  783.8	  608.7	 2328.0	...
2527527	  783.8	  608.1	 2328.0	...
2527528	  783.8	  607.6	 2327.0	...
2527529	  784.1	  607.6	 2326.0	...
2527530	  784.3	  607.6	 2326.0	...
2527531	  784.6	  607.6	 2326.0	...
2527532	  784.8	  608.0	 2326.0	...
2527533	  784.9	  608.4	 2324.0	...
2527534	  784.9	  608.6	 2324.0	...
2527535	  785.0	  608.4	 2323.0	...
2527536	  785.1	  608.1	 2323.0	...
2527537	  785.2	  608.1	 2323.0	...
2527538	  785.4	  607.9	 2323.0	...
2527539	  785.6	  607.5	 2323.0	...
2527540	  785.6	  607.2	 2322.0	...
2527541	  785.5	  607.1	 2322.0	...
2527542	  785.1	  607.4	 2321.0	...
2527543	  784.8	  607.8	 2322.0	...
2527544	  784.8	  608.1	 2323.0	...
2527545	  784.8	  608.3	 2321.0	...
2527546	  784.7	  608.4	 2318.0	...
2527547	  784.6	  608.5	 2316.0	...
2527548	  784.6	  608.6	 2317.0	...
2527549	  784.5	  608.7	 2318.0	...
2527550	  784.7	  608.2	 2320.0	...
2527551	  785.1	  607.4	 2319.0	...
2527552	  785.5	  607.0	 2318.0	...
2527553	  785.8	  607.3	 2316.0	...
2527554	  785.8	  607.6	 2316.0	...
2527555	  785.8	  607.5	 2317.0	...
2527556	  785.7	  607.4	 2317.0	...
2527557	  785.6	  607.2	 2318.0	...
2527558	  785.8	  607.0	 2318.0	...
2527559	  785.9	  606.8	 2318.0	...
2527560	  786.1	  606.8	 2319.0	...
2527561	  786.2	  606.5	 2317.0	...
2527562	  786.2	  606.0	 2315.0	...
2527563	  786.2	  605.5	 2313.0	...
2527564	  786.3	  605.3	 2314.0	...
2527565	  786.4	  605.3	 2312.0	...
2527566	  786.3	  605.5	 2310.0	...
2527567	  786.2	  605.6	 2309.0	...
2527568	  786.2	  606.0	 2310.0	...
2527569	  786.3	  606.3	 2311.0	...
2527570	  786.4	  607.1	 2313.0	...
2527571	  786.5	  607.7	 2314.0	...
2527572	  786.3	  607.8	 2314.0	...
2527573	  786.1	  607.2	 2315.0	...
2527574	  785.9	  606.4	 2315.0	...
2527575	  786.3	  606.0	 2314.0	...
2527576	  786.7	  606.0	 2313.0	...
2527577	  787.1	  606.2	 2313.0	...
2527578	  786.8	  606.5	 2314.0	...
2527579	  786.6	  606.6	 2313.0	...
2527580	  786.4	  606.6	 2312.0	...
2527581	  786.4	  606.7	 2311.0	...
2527582	  786.3	  606.9	 2311.0	...
2527583	  786.4	  606.8	 2312.0	...
2527584	  786.6	  606.5	 2312.0	...
2527585	  786.9	  606.6	 2313.0	...
2527586	  786.9	  607.2	 2313.0	...
2527587	  786.7	  607.8	 2313.0	...
2527588	  786.9	  608.0	 2313.0	...
2527589	  787.2	  608.0	 2315.0	...
2527590	  787.5	  607.9	 2318.0	...
2527591	  787.6	  607.7	 2319.0	...
2527592	  787.6	  607.4	 2316.0	...
2527593	  787.7	  607.0	 2311.0	...
2527594	  787.7	  606.8	 2308.0	...
2527595	  788.0	  606.8	 2305.0	...
2527596	  788.3	  606.7	 2305.0	...
2527597	  788.3	  606.7	 2307.0	...
2527598	  788.1	  606.8	 2310.0	...
2527599	  787.9	  607.0	 2312.0	...
2527600	  787.8	  607.1	 2312.0	...
2527601	  787.9	  607.0	 2311.0	...
2527602	  787.9	  607.0	 2311.0	...
2527603	  787.8	  607.1	 2310.0	...
2527604	  788.0	  607.1	 2308.0	...
2527605	  788.2	  607.2	 2307.0	...
2527606	  788.4	  607.5	 2308.0	...
2527607	  788.8	  607.9	 2310.0	...
2527608	  789.3	  608.2	 2311.0	...
2527609	  789.6	  608.0	 2309.0	...
2527610	  789.4	  607.7	 2305.0	...
2527611	  789.3	  607.4	 2302.0	...
2527612	  789.1	  607.1	 2300.0	...
2527613	  789.2	  607.1	 2300.0	...
2527614	  789.3	  607.0	 2300.0	...
2527615	  789.6	  607.3	 2299.0	...
2527616	  789.6	  607.5	 2295.0	...
2527617	  789.5	  608.1	 2291.0	...
2527618	  789.4	  608.4	 2291.0	...
2527619	  789.5	  608.3	 2294.0	...
2527620	  789.7	  607.8	 2297.0	...
2527621	  789.9	  607.4	 2296.0	...
2527622	  789.9	  607.5	 2295.0	...
2527623	  789.9	  607.5	 2294.0	...
2527624	  789.8	  607.2	 2294.0	...
2527625	  789.8	  606.9	 2291.0	...
2527626	  789.8	  606.5	 2288.0	...
2527627	  789.9	  606.5	 2288.0	...
2527628	  789.9	  606.8	 2291.0	...
2527629	  790.0	  607.3	 2293.0	...
2527630	  790.1	  607.7	 2292.0	...
2527631	  790.2	  608.0	 2290.0	...
2527632	  790.3	  608.1	 2291.0	...
2527633	  790.3	  607.6	 2292.0	...
2527634	  790.4	  607.0	 2291.0	...
2527635	  790.3	  606.7	 2289.0	...
2527636	  790.2	  606.9	 2288.0	...
2527637	  790.2	  607.3	 2286.0	...
2527638	  790.3	  607.3	 2284.0	...
2527639	  790.5	  607.4	 2279.0	...
2527640	  790.7	  607.3	 2277.0	...
2527641	  790.9	  607.2	 2274.0	...
2527642	  791.1	  607.1	 2273.0	...
2527643	  791.2	  607.2	 2274.0	...
2527644	  791.1	  607.3	 2274.0	...
2527645	  790.9	  606.9	 2274.0	...
2527646	  790.7	  606.6	 2274.0	...
2527647	  790.7	  606.3	 2273.0	...
2527648	  790.7	  606.5	 2273.0	...
2527649	  790.7	  606.6	 2273.0	...
2527650	  790.7	  606.6	 2270.0	...
2527651	  790.6	  606.4	 2266.0	...
2527652	  790.7	  606.2	 2265.0	...
2527653	  790.9	  605.9	 2267.0	...
2527654	  791.1	  605.8	 2270.0	...
2527655	  791.1	  605.6	 2267.0	...
2527656	  791.5	  605.7	 2264.0	...
2527657	  792.0	  605.9	 2261.0	...
2527658	  792.4	  606.3	 2261.0	...
2527659	  792.4	  606.5	 2259.0	...
2527660	  792.5	  606.8	 2256.0	...
2527661	  792.5	  607.0	 2254.0	...
2527662	  792.2	  606.4	 2256.0	...
2527663	  791.8	  605.6	 2258.0	...
2527664	  791.4	  605.2	 2259.0	...
2527665	  791.3	  605.5	 2260.0	...
2527666	  791.3	  605.9	 2260.0	...
2527667	  791.4	  606.2	 2260.0	...
2527668	  791.5	  606.6	 2259.0	...
2527669	  791.6	  606.8	 2258.0	...
2527670	  791.6	  606.6	 2259.0	...
2527671	  791.6	  606.3	 2259.0	...
2527672	  791.8	  606.0	 2259.0	...
2527673	  792.2	  606.3	 2258.0	...
2527674	  792.5	  606.6	 2258.0	...
2527675	  792.6	  607.2	 2260.0	...
2527676	  792.6	  607.5	 2261.0	...
2527677	  792.4	  607.7	 2260.0	...
2527678	  792.3	  607.6	 2257.0	...
2527679	  792.1	  607.8	 2255.0	...
2527680	  792.2	  608.1	 2255.0	...
2527681	  792.2	  608.3	 2256.0	...
2527682	  792.2	  607.9	 2255.0	...
2527683	  792.1	  607.5	 2254.0	...
2527684	  792.1	  607.3	 2255.0	...
2527685	  792.0	  607.4	 2258.0	...
2527686	  792.1	  607.5	 2259.0	...
2527687	  792.3	  607.2	 2255.0	...
2527688	  792.6	  606.8	 2252.0	...
2527689	  792.7	  606.8	 2250.0	...
2527690	  793.0	  607.1	 2249.0	...
2527691	  793.0	  606.6	 2248.0	...
2527692	  793.0	  605.8	 2252.0	...
2527693	  793.1	  605.8	 2256.0	...
MSG	2527694 0000 _ Number On
2527694	  793.1	  606.5	 2259.0	...
2527695	  793.2	  607.3	 2258.0	...
2527696	  793.3	  607.3	 2255.0	...
2527697	  793.4	  607.4	 2254.0	...
2527698	  793.4	  607.3	 2253.0	...
2527699	  793.3	  607.2	 2252.0	...
2527700	  793.1	  607.2	 2251.0	...
2527701	  793.3	  607.7	 2251.0	...
2527702	  793.5	  608.3	 2252.0	...
2527703	  793.4	  608.4	 2252.0	...
2527704	  793.0	  608.1	 2251.0	...
2527705	  792.7	  607.7	 2251.0	...
2527706	  792.7	  607.8	 2250.0	...
2527707	  792.7	  607.8	 2250.0	...
2527708	  792.7	  607.6	 2250.0	...
2527709	  793.0	  607.4	 2249.0	...
2527710	  793.4	  607.3	 2248.0	...
2527711	  793.7	  607.4	 2247.0	...
2527712	  793.7	  607.7	 2246.0	...
2527713	  793.7	  607.9	 2246.0	...
2527714	  793.7	  607.6	 2246.0	...
2527715	  793.5	  607.2	 2246.0	...
2527716	  793.3	  606.9	 2246.0	...
2527717	  793.2	  607.1	 2246.0	...
2527718	  793.1	  607.4	 2246.0	...
2527719	  793.1	  607.8	 2249.0	...
2527720	  793.2	  608.1	 2253.0	...
2527721	  793.3	  608.2	 2254.0	...
2527722	  793.4	  608.2	 2251.0	...
2527723	  793.4	  608.2	 2246.0	...
2527724	  793.3	  608.2	 2243.0	...
2527725	  793.3	  608.3	 2238.0	...
2527726	  793.3	  608.4	 2237.0	...
2527727	  793.2	  608.4	 2236.0	...
2527728	  793.1	  608.5	 2237.0	...
2527729	  793.6	  608.4	 2236.0	...
2527730	  794.1	  608.3	 2234.0	...
2527731	  794.6	  608.0	 2231.0	...
2527732	  794.6	  607.9	 2231.0	...
2527733	  794.3	  607.8	 2231.0	...
2527734	  794.0	  607.9	 2232.0	...
2527735	  793.8	  608.3	 2233.0	...
2527736	  793.8	  608.9	 2234.0	...
2527737	  793.8	  609.4	 2234.0	...
2527738	  793.7	  609.4	 2234.0	...
2527739	  793.7	  609.2	 2235.0	...
2527740	  793.4	  608.7	 2235.0	...
2527741	  793.2	  608.5	 2235.0	...
2527742	  793.2	  608.3	 2235.0	...
2527743	  793.4	  608.3	 2235.0	...
2527744	  793.7	  608.4	 2235.0	...
2527745	  793.7	  607.8	 2235.0	...
2527746	  793.6	  607.2	 2233.0	...
2527747	  793.6	  606.6	 2232.0	...
2527748	  793.7	  607.0	 2230.0	...
2527749	  793.8	  607.3	 2231.0	...
2527750	  793.9	  607.5	 2231.0	...
2527751	  793.8	  607.2	 2231.0	...
2527752	  793.5	  607.1	 2231.0	...
2527753	  793.2	  607.1	 2230.0	...
2527754	  792.9	  606.9	 2230.0	...
2527755	  792.8	  606.8	 2229.0	...
2527756	  793.3	  606.5	 2229.0	...
2527757	  793.7	  606.4	 2227.0	...
2527758	  794.2	  606.1	 2225.0	...
2527759	  794.2	  605.9	 2226.0	...
2527760	  794.5	  606.4	 2230.0	...
2527761	  794.7	  607.1	 2231.0	...
2527762	  794.9	  607.8	 2229.0	...
2527763	  794.9	  607.6	 2226.0	...
2527764	  795.0	  607.2	 2225.0	...
2527765	  795.0	  606.8	 2225.0	...
2527766	  795.0	  606.5	 2225.0	...
2527767	  795.0	  606.4	 2225.0	...
2527768	  795.0	  606.1	 2225.0	...
2527769	  794.8	  605.7	 2224.0	...
2527770	  794.6	  605.4	 2223.0	...
2527771	  794.4	  605.3	 2222.0	...
2527772	  794.3	  605.3	 2222.0	...
2527773	  794.7	  605.3	 2222.0	...
2527774	  795.1	  605.1	 2219.0	...
2527775	  795.5	  604.9	 2215.0	...
2527776	  795.4	  604.8	 2211.0	...
2527777	  795.3	  604.9	 2210.0	...
2527778	  795.4	  605.0	 2211.0	...
2527779	  795.5	  605.0	 2212.0	...
2527780	  795.6	  605.0	 2212.0	...
2527781	  795.6	  605.1	 2213.0	...
2527782	  795.6	  605.1	 2214.0	...
2527783	  795.6	  605.0	 2213.0	...
2527784	  795.6	  605.3	 2211.0	...
2527785	  795.6	  605.5	 2208.0	...
2527786	  795.6	  605.7	 2208.0	...
2527787	  795.6	  605.7	 2210.0	...
2527788	  795.7	  605.9	 2212.0	...
2527789	  796.1	  606.4	 2214.0	...
2527790	  796.4	  606.9	 2214.0	...
2527791	  796.6	  607.4	 2214.0	...
2527792	  796.2	  607.6	 2215.0	...
2527793	  795.9	  607.6	 2216.0	...
2527794	  795.8	  607.5	 2217.0	...
2527795	  796.0	  607.4	 2214.0	...
2527796	  796.1	  607.3	 2209.0	...
2527797	  796.4	  607.1	 2206.0	...
2527798	  796.6	  607.0	 2207.0	...
2527799	  796.7	  606.9	 2206.0	...
2527800	  796.6	  606.9	 2203.0	...
2527801	  796.8	  607.0	 2201.0	...
2527802	  797.1	  607.0	 2202.0	...
2527803	  797.3	  607.0	 2203.0	...
2527804	  797.2	  607.1	 2203.0	...
2527805	  797.0	  607.3	 2203.0	...
2527806	  797.1	  607.4	 2203.0	...
2527807	  797.1	  607.4	 2202.0	...
2527808	  797.0	  607.3	 2200.0	...
2527809	  796.8	  607.2	 2200.0	...
2527810	  796.7	  607.5	 2200.0	...
2527811	  796.7	  607.8	 2201.0	...
2527812	  796.6	  607.9	 2201.0	...
2527813	  796.5	  607.7	 2202.0	...
2527814	  796.5	  607.5	 2199.0	...
2527815	  796.8	  607.4	 2197.0	...
2527816	  797.0	  607.2	 2193.0	...
2527817	  797.1	  607.1	 2193.0	...
2527818	  797.1	  607.1	 2192.0	...
2527819	  797.2	  607.1	 2193.0	...
2527820	  797.2	  606.8	 2194.0	...
2527821	  797.2	  606.4	 2195.0	...
2527822	  797.3	  606.0	 2196.0	...
2527823	  797.6	  605.9	 2195.0	...
2527824	  798.0	  606.2	 2195.0	...
2527825	  798.1	  606.5	 2193.0	...
2527826	  798.1	  606.4	 2191.0	...
2527827	  798.0	  606.1	 2190.0	...
2527828	  798.0	  605.7	 2188.0	...
2527829	  798.0	  605.8	 2187.0	...
2527830	  797.9	  605.8	 2185.0	...
2527831	  798.0	  605.8	 2184.0	...
2527832	  798.0	  605.8	 2184.0	...
2527833	  798.0	  605.9	 2184.0	...
2527834	  797.8	  606.0	 2186.0	...
2527835	  797.8	  606.2	 2188.0	...
2527836	  797.9	  606.1	 2190.0	...
2527837	  797.3	  606.2	 2191.0	...
2527838	  796.7	  606.7	 2194.0	...
2527839	  796.6	  607.2	 2196.0	...
2527840	  797.2	  607.4	 2197.0	...
2527841	  797.8	  607.2	 2196.0	...
2527842	  797.9	  607.1	 2196.0	...
2527843	  798.0	  607.3	 2195.0	...
2527844	  798.0	  607.3	 2194.0	...
2527845	  798.0	  607.4	 2193.0	...
2527846	  798.0	  607.4	 2193.0	...
2527847	  797.6	  607.6	 2192.0	...
2527848	  797.1	  607.7	 2191.0	...
2527849	  796.8	  607.9	 2189.0	...
2527850	  796.9	  607.9	 2188.0	...
2527851	  797.1	  607.6	 2188.0	...
2527852	  797.2	  607.1	 2189.0	...
2527853	  797.1	  606.5	 2189.0	...
2527854	  797.0	  606.3	 2190.0	...
2527855	  796.9	  606.0	 2190.0	...
2527856	  796.9	  605.9	 2190.0	...
2527857	  796.9	  606.5	 2190.0	...
2527858	  797.0	  607.2	 2189.0	...
2527859	  797.1	  607.9	 2188.0	...
2527860	  797.1	  608.0	 2186.0	...
2527861	  797.1	  607.9	 2185.0	...
2527862	  797.0	  607.7	 2185.0	...
2527863	  797.0	  607.1	 2185.0	...
2527864	  796.9	  606.6	 2186.0	...
2527865	  796.8	  606.1	 2186.0	...
2527866	  796.7	  606.2	 2186.0	...
2527867	  796.6	  606.1	 2187.0	...
2527868	  796.5	  606.0	 2186.0	...
2527869	  796.6	  605.8	 2183.0	...
2527870	  796.7	  605.7	 2181.0	...
2527871	  796.8	  605.7	 2184.0	...
2527872	  797.1	  605.8	 2187.0	...
2527873	  797.3	  606.0	 2191.0	...
2527874	  797.5	  606.4	 2191.0	...
2527875	  797.5	  606.8	 2190.0	...
2527876	  797.5	  607.1	 2188.0	...
2527877	  797.5	  607.0	 2186.0	...
2527878	  797.7	  606.8	 2185.0	...
2527879	  797.8	  606.0	 2184.0	...
2527880	  798.0	  605.3	 2184.0	...
2527881	  798.0	  605.5	 2185.0	...
2527882	  798.0	  606.3	 2186.0	...
2527883	  797.5	  607.0	 2187.0	...
2527884	  797.0	  607.0	 2186.0	...
2527885	  796.8	  606.9	 2185.0	...
2527886	  797.0	  606.8	 2184.0	...
2527887	  797.2	  606.8	 2184.0	...
2527888	  797.1	  606.8	 2183.0	...
2527889	  797.1	  606.9	 2184.0	...
2527890	  797.0	  607.0	 2184.0	...
2527891	  797.0	  607.1	 2184.0	...
2527892	  796.9	  607.1	 2184.0	...
2527893	  796.8	  606.4	 2181.0	...
2527894	  796.8	  605.7	 2180.0	...
2527895	  797.0	  605.0	 2179.0	...
2527896	  797.4	  605.0	 2180.0	...
2527897	  797.9	  605.0	 2179.0	...
2527898	  798.0	  605.0	 2179.0	...
2527899	  798.1	  605.0	 2178.0	...
2527900	  798.2	  605.1	 2178.0	...
2527901	  798.3	  605.4	 2179.0	...
2527902	  798.3	  605.6	 2179.0	...
2527903	  798.3	  605.8	 2179.0	...
2527904	  798.2	  606.5	 2178.0	...
2527905	  798.2	  607.2	 2177.0	...
2527906	  798.2	  607.7	 2176.0	...
2527907	  797.9	  607.3	 2180.0	...
2527908	  797.6	  606.9	 2185.0	...
2527909	  797.5	  606.8	 2191.0	...
2527910	  797.6	  606.7	 2190.0	...
2527911	  797.7	  606.6	 2187.0	...
2527912	  797.7	  605.9	 2184.0	...
2527913	  797.8	  605.2	 2183.0	...
2527914	  797.7	  605.2	 2184.0	...
2527915	  797.6	  605.6	 2185.0	...
2527916	  797.5	  606.1	 2183.0	...
2527917	  797.4	  606.3	 2178.0	...
2527918	  797.4	  606.8	 2177.0	...
2527919	  797.5	  607.4	 2181.0	...
2527920	  797.5	  607.8	 2184.0	...
2527921	  797.6	  608.1	 2183.0	...
2527922	  797.7	  608.5	 2181.0	...
2527923	  796.9	  608.8	 2180.0	...
2527924	  795.9	  609.0	 2180.0	...
2527925	  794.1	  609.2	 2180.0	...
2527926	  792.9	  609.2	 2180.0	...
EFIX R   2527386	2527926	541	  790.0	  607.3	   2268
SSACC R  2527927
2527927	  791.0	  609.1	 2180.0	...
2527928	  789.6	  608.7	 2180.0	...
2527929	  787.5	  608.5	 2180.0	...
2527930	  785.6	  608.1	 2180.0	...
2527931	  783.6	  607.6	 2180.0	...
2527932	  782.2	  606.8	 2180.0	...
2527933	  780.5	  605.7	 2180.0	...
2527934	  779.0	  603.5	 2178.0	...
2527935	  777.5	  600.9	 2177.0	...
2527936	  776.9	  598.5	 2175.0	...
ESACC R  2527927	2527936	10	  791.0	  609.1	  776.9	  598.5	   0.38	     41
SFIX R   2527937
2527937	  776.1	  597.7	 2176.0	...
2527938	  775.7	  597.6	 2177.0	...
2527939	  775.2	  596.9	 2175.0	...
2527940	  775.3	  595.9	 2174.0	...
2527941	  775.5	  595.2	 2172.0	...
2527942	  776.4	  595.3	 2172.0	...
2527943	  776.9	  595.5	 2173.0	...
2527944	  778.5	  595.2	 2173.0	...
2527945	  779.5	  595.7	 2173.0	...
2527946	  781.5	  596.1	 2172.0	...
2527947	  782.4	  596.6	 2171.0	...
2527948	  783.6	  596.6	 2170.0	...
2527949	  784.2	  596.6	 2170.0	...
2527950	  784.9	  596.3	 2171.0	...
2527951	  785.7	  595.7	 2170.0	...
2527952	  786.1	  595.3	 2170.0	...
2527953	  786.6	  595.5	 2168.0	...
2527954	  785.9	  595.9	 2168.0	...
2527955	  785.3	  596.7	 2166.0	...
2527956	  784.3	  597.5	 2166.0	...
2527957	  784.0	  597.6	 2164.0	...
2527958	  783.8	  597.4	 2162.0	...
2527959	  783.9	  597.3	 2162.0	...
2527960	  783.9	  597.7	 2164.0	...
2527961	  783.7	  598.0	 2166.0	...
2527962	  783.9	  598.1	 2168.0	...
2527963	  784.1	  598.0	 2167.0	...
2527964	  784.0	  597.8	 2166.0	...
2527965	  783.7	  597.6	 2164.0	...
2527966	  783.5	  597.4	 2165.0	...
2527967	  783.7	  597.3	 2165.0	...
2527968	  783.8	  597.2	 2164.0	...
2527969	  784.0	  597.1	 2164.0	...
2527970	  784.1	  596.9	 2162.0	...
2527971	  783.3	  596.4	 2162.0	...
2527972	  782.6	  596.0	 2163.0	...
2527973	  781.6	  596.1	 2163.0	...
2527974	  781.5	  596.6	 2163.0	...
2527975	  781.6	  597.4	 2162.0	...
2527976	  781.9	  597.8	 2162.0	...
2527977	  782.2	  597.7	 2163.0	...
2527978	  782.1	  597.1	 2163.0	...
2527979	  782.1	  596.9	 2164.0	...
2527980	  782.4	  597.7	 2167.0	...
2527981	  782.9	  598.4	 2169.0	...
2527982	  783.4	  598.5	 2170.0	...
2527983	  783.7	  597.8	 2169.0	...
2527984	  783.8	  597.1	 2170.0	...
2527985	  783.9	  597.4	 2170.0	...
2527986	  783.9	  598.1	 2171.0	...
2527987	  784.2	  598.9	 2172.0	...
2527988	  784.4	  599.0	 2173.0	...
2527989	  783.9	  599.2	 2175.0	...
2527990	  783.3	  598.3	 2174.0	...
2527991	  782.7	  597.3	 2174.0	...
2527992	  783.0	  596.3	 2173.0	...
2527993	  783.3	  596.7	 2172.0	...
2527994	  783.3	  596.9	 2172.0	...
2527995	  783.1	  597.0	 2173.0	...
2527996	  782.9	  597.9	 2174.0	...
MSG	2527997 0000 _ Number Off
2527997	  783.0	  598.8	 2175.0	...
2527998	  783.1	  599.2	 2176.0	...
2527999	  783.1	  598.7	 2173.0	...
2528000	  783.2	  597.9	 2170.0	...
2528001	  783.2	  597.5	 2168.0	...
2528002	  783.2	  597.8	 2169.0	...
2528003	  783.1	  598.2	 2171.0	...
2528004	  783.1	  598.4	 2173.0	...
2528005	  783.1	  597.9	 2173.0	...
2528006	  783.1	  597.5	 2172.0	...
2528007	  782.9	  597.3	 2172.0	...
2528008	  782.9	  597.2	 2171.0	...
2528009	  782.8	  597.1	 2170.0	...
2528010	  782.8	  597.1	 2169.0	...
2528011	  782.9	  598.1	 2174.0	...
2528012	  783.1	  599.1	 2179.0	...
2528013	  783.4	  599.7	 2182.0	...
2528014	  783.6	  599.2	 2177.0	...
2528015	  783.6	  598.6	 2171.0	...
2528016	  783.5	  598.4	 2167.0	...
2528017	  783.3	  598.8	 2169.0	...
2528018	  783.0	  599.3	 2172.0	...
2528019	  782.7	  599.4	 2176.0	...
2528020	  782.8	  599.0	 2180.0	...
2528021	  782.8	  598.4	 2182.0	...
2528022	  782.8	  597.8	 2184.0	...
2528023	  782.7	  597.2	 2184.0	...
2528024	  782.7	  596.8	 2184.0	...
2528025	  782.7	  596.7	 2184.0	...
2528026	  782.7	  596.6	 2182.0	...
2528027	  782.9	  596.6	 2179.0	...
2528028	  782.9	  596.8	 2177.0	...
2528029	  782.9	  597.1	 2179.0	...
2528030	  782.8	  597.4	 2180.0	...
2528031	  782.8	  597.7	 2185.0	...
2528032	  782.9	  597.8	 2188.0	...
2528033	  783.0	  597.7	 2191.0	...
2528034	  783.1	  597.5	 2192.0	...
2528035	  783.2	  597.4	 2191.0	...
2528036	  783.2	  597.3	 2191.0	...
2528037	  783.2	  597.2	 2190.0	...
2528038	  783.2	  597.0	 2188.0	...
2528039	  783.2	  597.0	 2187.0	...
2528040	  783.5	  597.0	 2185.0	...
2528041	  783.8	  597.0	 2185.0	...
2528042	  784.0	  596.8	 2185.0	...
2528043	  783.9	  597.2	 2185.0	...
2528044	  783.8	  597.9	 2185.0	...
2528045	  783.6	  598.8	 2185.0	...
2528046	  783.5	  599.1	 2185.0	...
2528047	  783.3	  599.3	 2186.0	...
2528048	  783.1	  599.3	 2187.0	...
2528049	  782.8	  598.3	 2187.0	...
2528050	  782.8	  597.3	 2188.0	...
2528051	  782.6	  596.4	 2188.0	...
2528052	  782.4	  596.4	 2188.0	...
2528053	  782.3	  596.3	 2188.0	...
2528054	  782.3	  596.4	 2189.0	...
2528055	  782.4	  596.6	 2190.0	...
2528056	  782.3	  596.9	 2191.0	...
2528057	  782.3	  597.4	 2193.0	...
2528058	  782.3	  597.9	 2195.0	...
2528059	  782.2	  598.4	 2197.0	...
2528060	  782.1	  598.4	 2197.0	...
2528061	  782.1	  598.4	 2198.0	...
2528062	  782.2	  598.2	 2196.0	...
2528063	  782.3	  597.8	 2195.0	...
2528064	  782.6	  597.3	 2193.0	...
2528065	  782.7	  596.8	 2194.0	...
2528066	  782.3	  597.3	 2195.0	...
2528067	  781.9	  598.0	 2198.0	...
2528068	  781.4	  598.7	 2201.0	...
2528069	  781.3	  598.6	 2202.0	...
2528070	  781.3	  598.6	 2203.0	...
2528071	  781.1	  598.6	 2204.0	...
2528072	  781.0	  598.7	 2201.0	...
2528073	  780.8	  598.8	 2198.0	...
2528074	  780.9	  598.8	 2195.0	...
2528075	  781.0	  598.5	 2195.0	...
2528076	  781.1	  598.2	 2196.0	...
2528077	  781.6	  597.8	 2198.0	...
2528078	  781.9	  597.7	 2200.0	...
2528079	  782.2	  597.8	 2202.0	...
2528080	  782.2	  597.9	 2203.0	...
2528081	  782.2	  598.1	 2205.0	...
2528082	  782.1	  598.1	 2206.0	...
2528083	  782.1	  598.0	 2206.0	...
2528084	  782.1	  598.2	 2204.0	...
2528085	  781.6	  598.6	 2201.0	...
2528086	  781.2	  599.0	 2200.0	...
2528087	  780.8	  599.6	 2200.0	...
2528088	  780.9	  600.3	 2201.0	...
2528089	  780.9	  600.9	 2201.0	...
2528090	  780.8	  600.9	 2201.0	...
2528091	  780.8	  600.9	 2201.0	...
2528092	  780.8	  601.1	 2201.0	...
2528093	  780.9	  601.2	 2201.0	...
2528094	  781.0	  601.2	 2201.0	...
2528095	  781.0	  601.0	 2201.0	...
2528096	  781.0	  600.6	 2202.0	...
2528097	  781.2	  600.3	 2202.0	...
2528098	  781.4	  600.0	 2202.0	...
2528099	  781.5	  599.8	 2202.0	...
2528100	  781.4	  599.7	 2202.0	...
2528101	  781.3	  599.5	 2201.0	...
2528102	  781.3	  599.4	 2198.0	...
2528103	  781.0	  599.8	 2196.0	...
2528104	  780.7	  600.4	 2197.0	...
2528105	  780.4	  600.8	 2202.0	...
2528106	  780.3	  600.5	 2206.0	...
2528107	  780.3	  599.9	 2208.0	...
2528108	  780.3	  599.5	 2207.0	...
2528109	  780.3	  599.2	 2205.0	...
2528110	  780.3	  599.2	 2205.0	...
2528111	  780.2	  599.2	 2205.0	...
2528112	  780.1	  599.2	 2206.0	...
2528113	  779.8	  599.1	 2208.0	...
2528114	  779.6	  599.0	 2210.0	...
2528115	  779.6	  598.9	 2211.0	...
2528116	  779.9	  598.9	 2212.0	...
2528117	  780.5	  598.9	 2212.0	...
2528118	  780.9	  599.0	 2211.0	...
2528119	  781.2	  599.1	 2211.0	...
2528120	  781.2	  599.2	 2213.0	...
2528121	  781.4	  599.2	 2217.0	...
2528122	  781.7	  599.1	 2217.0	...
2528123	  781.7	  599.2	 2214.0	...
2528124	  781.3	  599.3	 2212.0	...
2528125	  780.8	  599.5	 2212.0	...
2528126	  780.6	  599.2	 2211.0	...
2528127	  780.6	  599.1	 2210.0	...
2528128	  780.5	  598.9	 2209.0	...
2528129	  780.5	  598.8	 2210.0	...
2528130	  780.4	  598.5	 2213.0	...
2528131	  780.2	  598.8	 2216.0	...
2528132	  780.0	  599.0	 2218.0	...
2528133	  779.9	  599.3	 2218.0	...
2528134	  779.9	  599.1	 2218.0	...
2528135	  779.9	  599.2	 2218.0	...
2528136	  780.1	  599.2	 2218.0	...
2528137	  780.4	  599.2	 2218.0	...
2528138	  780.6	  599.3	 2218.0	...
2528139	  780.6	  600.0	 2220.0	...
2528140	  780.5	  600.7	 2222.0	...
2528141	  780.5	  600.9	 2223.0	...
2528142	  780.5	  600.4	 2223.0	...
2528143	  780.5	  599.9	 2224.0	...
2528144	  780.6	  599.6	 2225.0	...
2528145	  780.8	  599.5	 2226.0	...
2528146	  780.9	  599.3	 2225.0	...
2528147	  780.7	  599.3	 2225.0	...
2528148	  780.3	  599.3	 2224.0	...
2528149	  779.8	  599.0	 2221.0	...
2528150	  779.7	  598.7	 2219.0	...
2528151	  779.7	  597.7	 2217.0	...
2528152	  779.8	  597.0	 2217.0	...
2528153	  779.8	  596.5	 2217.0	...
2528154	  779.9	  596.8	 2217.0	...
2528155	  780.0	  597.3	 2216.0	...
2528156	  780.2	  598.1	 2218.0	...
2528157	  780.5	  598.7	 2220.0	...
2528158	  780.9	  599.2	 2223.0	...
2528159	  781.2	  599.4	 2223.0	...
2528160	  781.2	  599.6	 2223.0	...
2528161	  780.9	  599.9	 2223.0	...
2528162	  780.6	  600.0	 2226.0	...
2528163	  780.4	  600.0	 2228.0	...
2528164	  780.5	  599.8	 2230.0	...
2528165	  780.4	  599.6	 2230.0	...
2528166	  780.2	  599.5	 2229.0	...
2528167	  780.1	  599.5	 2227.0	...
2528168	  780.1	  599.6	 2224.0	...
2528169	  780.3	  599.7	 2224.0	...
2528170	  780.6	  600.1	 2223.0	...
2528171	  780.8	  600.5	 2222.0	...
2528172	  780.7	  600.3	 2221.0	...
2528173	  780.6	  599.6	 2222.0	...
2528174	  780.6	  598.8	 2223.0	...
2528175	  780.7	  598.3	 2224.0	...
2528176	  780.5	  597.9	 2223.0	...
2528177	  780.2	  597.6	 2222.0	...
2528178	  779.9	  598.3	 2222.0	...
2528179	  780.1	  598.8	 2222.0	...
2528180	  780.3	  599.2	 2224.0	...
2528181	  780.5	  599.3	 2227.0	...
2528182	  780.4	  599.3	 2230.0	...
2528183	  780.8	  599.1	 2233.0	...
2528184	  781.2	  598.8	 2235.0	...
2528185	  781.6	  598.4	 2235.0	...
2528186	  781.6	  598.1	 2234.0	...
2528187	  781.7	  598.0	 2236.0	...
2528188	  781.6	  598.4	 2237.0	...
2528189	  781.5	  598.8	 2239.0	...
2528190	  781.3	  599.1	 2238.0	...
2528191	  781.2	  598.8	 2237.0	...
2528192	  781.2	  598.6	 2236.0	...
2528193	  781.2	  598.6	 2237.0	...
2528194	  781.2	  598.3	 2237.0	...
2528195	  781.0	  597.9	 2237.0	...
2528196	  780.9	  597.4	 2238.0	...
2528197	  780.6	  597.2	 2240.0	...
2528198	  780.2	  597.0	 2242.0	...
2528199	  779.8	  597.1	 2240.0	...
2528200	  779.4	  597.1	 2238.0	...
2528201	  779.3	  597.1	 2237.0	...
2528202	  779.5	  596.9	 2238.0	...
2528203	  779.9	  596.8	 2238.0	...
2528204	  780.5	  596.8	 2237.0	...
2528205	  780.7	  596.9	 2236.0	...
2528206	  780.7	  596.9	 2237.0	...
2528207	  780.3	  597.0	 2238.0	...
2528208	  779.8	  597.3	 2239.0	...
MSG	2528209 0000 _ Number On
2528209	  779.4	  597.6	 2241.0	...
2528210	  779.7	  597.8	 2244.0	...
2528211	  779.9	  597.9	 2246.0	...
2528212	  780.2	  598.2	 2247.0	...
2528213	  780.3	  598.5	 2247.0	...
2528214	  780.4	  598.7	 2245.0	...
2528215	  780.4	  598.7	 2244.0	...
2528216	  780.4	  598.8	 2245.0	...
2528217	  780.5	  598.7	 2245.0	...
2528218	  780.6	  598.7	 2247.0	...
2528219	  780.5	  598.7	 2249.0	...
2528220	  780.4	  598.7	 2251.0	...
2528221	  780.4	  598.9	 2251.0	...
2528222	  780.6	  599.0	 2250.0	...
2528223	  780.6	  599.2	 2251.0	...
2528224	  780.4	  599.3	 2254.0	...
2528225	  780.4	  599.1	 2256.0	...
2528226	  780.3	  598.8	 2256.0	...
2528227	  780.5	  598.5	 2254.0	...
2528228	  780.6	  598.3	 2253.0	...
2528229	  780.7	  598.1	 2252.0	...
2528230	  780.7	  597.8	 2251.0	...
2528231	  780.8	  597.5	 2251.0	...
2528232	  780.9	  597.4	 2250.0	...
2528233	  780.8	  597.6	 2250.0	...
2528234	  780.7	  597.6	 2252.0	...
2528235	  780.6	  597.7	 2255.0	...
2528236	  780.6	  597.7	 2257.0	...
2528237	  780.8	  598.0	 2258.0	...
2528238	  781.0	  598.3	 2259.0	...
2528239	  781.2	  598.4	 2261.0	...
2528240	  781.4	  598.4	 2262.0	...
2528241	  781.6	  598.2	 2263.0	...
2528242	  781.9	  597.7	 2263.0	...
2528243	  781.9	  597.2	 2262.0	...
2528244	  781.4	  596.7	 2261.0	...
2528245	  780.9	  596.7	 2260.0	...
2528246	  780.4	  596.9	 2260.0	...
2528247	  780.5	  597.1	 2262.0	...
2528248	  780.6	  597.3	 2264.0	...
2528249	  780.6	  597.4	 2266.0	...
2528250	  780.8	  597.3	 2265.0	...
2528251	  781.2	  597.1	 2265.0	...
2528252	  781.8	  597.0	 2265.0	...
2528253	  782.0	  597.1	 2267.0	...
2528254	  782.2	  597.6	 2268.0	...
2528255	  782.3	  598.1	 2267.0	...
2528256	  782.3	  598.2	 2265.0	...
2528257	  782.0	  597.4	 2263.0	...
2528258	  781.8	  596.6	 2263.0	...
2528259	  781.5	  596.1	 2265.0	...
2528260	  781.3	  596.4	 2265.0	...
2528261	  781.2	  596.8	 2265.0	...
2528262	  781.1	  597.0	 2263.0	...
2528263	  780.9	  596.9	 2265.0	...
2528264	  780.7	  596.8	 2268.0	...
2528265	  780.6	  596.8	 2270.0	...
2528266	  780.7	  596.8	 2270.0	...
2528267	  780.8	  596.8	 2268.0	...
2528268	  780.8	  597.0	 2267.0	...
2528269	  781.0	  597.8	 2268.0	...
2528270	  781.3	  598.5	 2272.0	...
2528271	  781.5	  598.8	 2275.0	...
2528272	  781.7	  598.5	 2276.0	...
2528273	  781.8	  598.3	 2276.0	...
2528274	  781.8	  598.3	 2276.0	...
2528275	  781.8	  598.5	 2276.0	...
2528276	  781.8	  598.6	 2276.0	...
2528277	  781.8	  598.7	 2276.0	...
2528278	  781.8	  598.8	 2276.0	...
2528279	  781.8	  598.6	 2276.0	...
2528280	  781.8	  598.2	 2274.0	...
2528281	  781.9	  597.9	 2271.0	...
2528282	  781.9	  597.7	 2272.0	...
2528283	  781.9	  597.4	 2275.0	...
2528284	  781.8	  596.8	 2278.0	...
2528285	  781.6	  596.1	 2279.0	...
2528286	  781.5	  596.0	 2279.0	...
2528287	  781.4	  596.1	 2280.0	...
2528288	  781.0	  596.5	 2282.0	...
2528289	  780.6	  596.9	 2284.0	...
2528290	  780.2	  597.1	 2285.0	...
2528291	  780.5	  596.9	 2284.0	...
2528292	  780.7	  596.5	 2283.0	...
2528293	  781.0	  596.3	 2282.0	...
2528294	  781.0	  596.2	 2281.0	...
2528295	  781.2	  596.3	 2280.0	...
2528296	  781.7	  596.5	 2280.0	...
2528297	  782.2	  596.6	 2282.0	...
2528298	  782.2	  596.7	 2285.0	...
2528299	  781.9	  596.7	 2287.0	...
2528300	  781.6	  596.8	 2286.0	...
2528301	  781.5	  596.8	 2285.0	...
2528302	  781.3	  596.5	 2284.0	...
2528303	  781.1	  596.1	 2283.0	...
2528304	  780.9	  595.9	 2284.0	...
2528305	  780.9	  596.3	 2285.0	...
2528306	  781.1	  596.7	 2288.0	...
2528307	  781.2	  596.7	 2290.0	...
2528308	  781.4	  596.5	 2289.0	...
2528309	  781.4	  596.3	 2286.0	...
2528310	  781.5	  596.4	 2286.0	...
2528311	  781.3	  596.4	 2287.0	...
2528312	  781.1	  596.3	 2288.0	...
2528313	  781.1	  596.5	 2289.0	...
2528314	  781.4	  596.9	 2290.0	...
2528315	  781.4	  597.2	 2291.0	...
2528316	  781.1	  597.3	 2290.0	...
2528317	  781.1	  597.2	 2289.0	...
2528318	  781.4	  596.9	 2287.0	...
2528319	  781.7	  596.7	 2287.0	...
2528320	  781.6	  596.8	 2289.0	...
2528321	  781.3	  596.9	 2290.0	...
2528322	  781.0	  596.7	 2291.0	...
2528323	  780.6	  596.5	 2290.0	...
2528324	  780.7	  596.2	 2291.0	...
2528325	  781.0	  596.1	 2291.0	...
2528326	  781.2	  596.0	 2292.0	...
2528327	  781.1	  596.1	 2294.0	...
2528328	  780.9	  595.9	 2296.0	...
2528329	  780.5	  595.5	 2299.0	...
2528330	  780.3	  595.1	 2300.0	...
2528331	  780.1	  595.4	 2300.0	...
2528332	  780.1	  595.7	 2300.0	...
2528333	  780.5	  595.9	 2299.0	...
2528334	  780.8	  596.0	 2298.0	...
2528335	  781.1	  596.0	 2297.0	...
2528336	  781.1	  595.7	 2299.0	...
2528337	  781.1	  595.2	 2301.0	...
2528338	  781.1	  595.0	 2303.0	...
2528339	  781.2	  595.3	 2303.0	...
2528340	  781.4	  595.5	 2302.0	...
2528341	  781.5	  594.8	 2302.0	...
2528342	  781.7	  594.0	 2301.0	...
2528343	  781.7	  593.8	 2302.0	...
2528344	  781.5	  594.3	 2304.0	...
2528345	  781.3	  594.7	 2306.0	...
2528346	  781.1	  594.1	 2304.0	...
2528347	  781.2	  593.4	 2304.0	...
2528348	  781.3	  593.5	 2303.0	...
2528349	  781.5	  594.1	 2304.0	...
2528350	  781.7	  594.6	 2304.0	...
2528351	  782.0	  594.4	 2304.0	...
2528352	  782.1	  594.5	 2305.0	...
2528353	  782.1	  594.7	 2305.0	...
2528354	  782.0	  594.2	 2305.0	...
2528355	  781.9	  593.4	 2305.0	...
2528356	  781.7	  592.4	 2305.0	...
2528357	  781.8	  592.3	 2304.0	...
2528358	  782.0	  592.2	 2303.0	...
2528359	  782.2	  592.4	 2303.0	...
2528360	  782.2	  592.5	 2307.0	...
2528361	  782.1	  592.6	 2310.0	...
2528362	  782.1	  592.9	 2314.0	...
2528363	  782.1	  593.4	 2316.0	...
2528364	  782.1	  594.0	 2316.0	...
2528365	  782.2	  594.3	 2315.0	...
2528366	  782.3	  594.4	 2312.0	...
2528367	  782.4	  594.4	 2311.0	...
2528368	  782.4	  594.8	 2311.0	...
2528369	  782.5	  595.1	 2314.0	...
2528370	  782.5	  595.1	 2316.0	...
2528371	  782.5	  594.9	 2316.0	...
2528372	  782.5	  594.7	 2313.0	...
2528373	  782.5	  594.6	 2310.0	...
2528374	  782.5	  594.5	 2308.0	...
2528375	  782.5	  594.5	 2306.0	...
2528376	  782.1	  594.5	 2304.0	...
2528377	  781.7	  594.7	 2305.0	...
2528378	  781.4	  594.8	 2305.0	...
2528379	  781.4	  594.8	 2305.0	...
2528380	  781.7	  594.8	 2305.0	...
2528381	  782.0	  594.6	 2306.0	...
2528382	  782.2	  594.3	 2309.0	...
2528383	  782.1	  594.0	 2312.0	...
2528384	  782.0	  594.1	 2315.0	...
2528385	  781.9	  594.4	 2316.0	...
2528386	  782.1	  594.6	 2316.0	...
2528387	  782.3	  594.7	 2316.0	...
2528388	  782.6	  595.1	 2316.0	...
2528389	  782.8	  595.5	 2317.0	...
2528390	  782.9	  595.4	 2318.0	...
2528391	  783.0	  594.8	 2319.0	...
2528392	  783.0	  594.3	 2321.0	...
2528393	  783.0	  594.6	 2323.0	...
2528394	  783.0	  595.3	 2323.0	...
2528395	  783.1	  595.8	 2323.0	...
2528396	  783.1	  596.0	 2322.0	...
2528397	  783.0	  596.0	 2321.0	...
2528398	  782.9	  595.9	 2319.0	...
2528399	  783.1	  596.1	 2317.0	...
2528400	  782.7	  596.4	 2314.0	...
2528401	  782.3	  596.6	 2312.0	...
2528402	  781.8	  596.4	 2308.0	...
2528403	  781.8	  596.1	 2307.0	...
2528404	  781.8	  595.8	 2307.0	...
2528405	  781.7	  595.7	 2307.0	...
2528406	  781.7	  595.4	 2310.0	...
2528407	  781.6	  595.3	 2313.0	...
2528408	  781.8	  595.3	 2316.0	...
2528409	  782.1	  595.5	 2316.0	...
2528410	  782.4	  595.5	 2319.0	...
2528411	  782.7	  595.4	 2322.0	...
2528412	  782.8	  595.4	 2322.0	...
2528413	  783.0	  595.3	 2319.0	...
2528414	  782.6	  595.4	 2316.0	...
2528415	  782.0	  595.6	 2316.0	...
2528416	  781.5	  595.9	 2316.0	...
2528417	  781.6	  595.5	 2316.0	...
2528418	  782.1	  594.9	 2317.0	...
2528419	  782.5	  595.1	 2317.0	...
2528420	  782.6	  595.7	 2316.0	...
2528421	  782.5	  596.4	 2315.0	...
2528422	  782.5	  596.4	 2317.0	...
2528423	  782.4	  596.2	 2319.0	...
2528424	  782.3	  596.1	 2318.0	...
2528425	  781.9	  596.4	 2316.0	...
2528426	  781.7	  596.9	 2314.0	...
2528427	  781.7	  597.3	 2315.0	...
2528428	  781.9	  597.3	 2315.0	...
2528429	  782.1	  597.1	 2315.0	...
2528430	  782.1	  596.9	 2314.0	...
2528431	  781.9	  596.6	 2314.0	...
2528432	  781.6	  596.5	 2315.0	...
2528433	  781.6	  596.3	 2316.0	...
2528434	  782.0	  596.1	 2317.0	...
2528435	  782.3	  596.0	 2318.0	...
2528436	  782.3	  596.1	 2320.0	...
2528437	  782.3	  596.3	 2323.0	...
2528438	  782.2	  596.5	 2325.0	...
2528439	  782.2	  596.7	 2327.0	...
2528440	  782.1	  596.8	 2327.0	...
2528441	  782.1	  596.8	 2326.0	...
2528442	  782.3	  596.5	 2325.0	...
2528443	  782.3	  596.3	 2324.0	...
2528444	  782.3	  596.0	 2324.0	...
2528445	  782.1	  596.1	 2323.0	...
2528446	  782.0	  596.3	 2323.0	...
2528447	  782.0	  596.5	 2321.0	...
2528448	  782.3	  596.6	 2321.0	...
2528449	  782.6	  596.6	 2320.0	...
2528450	  782.8	  596.6	 2320.0	...
2528451	  782.9	  596.6	 2319.0	...
2528452	  783.1	  596.6	 2319.0	...
2528453	  783.2	  596.6	 2320.0	...
2528454	  783.3	  596.8	 2320.0	...
2528455	  783.3	  597.1	 2319.0	...
2528456	  783.2	  597.3	 2318.0	...
2528457	  783.1	  597.3	 2316.0	...
2528458	  783.0	  597.2	 2315.0	...
2528459	  782.8	  596.9	 2316.0	...
2528460	  782.9	  596.7	 2319.0	...
2528461	  783.0	  596.5	 2321.0	...
2528462	  783.1	  596.8	 2322.0	...
2528463	  783.0	  597.2	 2320.0	...
2528464	  782.9	  596.9	 2319.0	...
2528465	  783.1	  596.1	 2319.0	...
2528466	  783.3	  595.4	 2320.0	...
2528467	  783.5	  595.4	 2321.0	...
2528468	  783.3	  595.5	 2322.0	...
2528469	  783.0	  595.7	 2324.0	...
2528470	  782.7	  595.7	 2323.0	...
2528471	  782.8	  595.7	 2320.0	...
2528472	  782.9	  595.9	 2317.0	...
2528473	  782.8	  596.1	 2317.0	...
2528474	  782.7	  596.0	 2317.0	...
2528475	  783.0	  595.7	 2317.0	...
2528476	  783.3	  595.0	 2318.0	...
2528477	  783.9	  594.7	 2318.0	...
2528478	  784.0	  594.4	 2317.0	...
2528479	  784.3	  594.4	 2315.0	...
2528480	  784.3	  594.4	 2315.0	...
2528481	  784.6	  594.3	 2317.0	...
2528482	  784.7	  594.6	 2318.0	...
2528483	  784.8	  595.0	 2318.0	...
2528484	  784.7	  595.5	 2317.0	...
2528485	  784.5	  595.5	 2317.0	...
2528486	  784.3	  595.6	 2316.0	...
2528487	  784.2	  595.4	 2315.0	...
2528488	  784.4	  595.3	 2314.0	...
2528489	  784.3	  595.3	 2317.0	...
2528490	  784.2	  595.6	 2319.0	...
2528491	  784.2	  595.7	 2319.0	...
2528492	  784.2	  595.5	 2317.0	...
2528493	  784.2	  595.2	 2316.0	...
2528494	  784.6	  594.8	 2317.0	...
2528495	  784.9	  594.6	 2318.0	...
2528496	  785.5	  594.5	 2319.0	...
2528497	  785.6	  594.5	 2319.0	...
2528498	  785.8	  594.3	 2319.0	...
2528499	  785.7	  594.2	 2319.0	...
2528500	  785.4	  594.3	 2319.0	...
2528501	  785.3	  594.7	 2319.0	...
2528502	  785.3	  595.2	 2319.0	...
2528503	  785.6	  596.0	 2322.0	...
2528504	  785.8	  596.9	 2325.0	...
2528505	  785.8	  597.8	 2328.0	...
2528506	  785.5	  597.7	 2327.0	...
2528507	  785.2	  597.4	 2323.0	...
2528508	  785.1	  596.5	 2320.0	...
2528509	  785.3	  595.8	 2319.0	...
2528510	  785.4	  595.5	 2321.0	...
2528511	  785.5	  595.9	 2321.0	...
2528512	  785.3	  596.3	 2319.0	...
2528513	  785.2	  596.4	 2318.0	...
2528514	  785.2	  596.4	 2318.0	...
MSG	2528515 0000 _ Number Off
2528515	  785.3	  596.4	 2319.0	...
2528516	  785.3	  596.4	 2320.0	...
2528517	  785.2	  596.4	 2319.0	...
2528518	  785.1	  596.3	 2319.0	...
2528519	  785.1	  596.1	 2318.0	...
2528520	  785.0	  596.0	 2319.0	...
2528521	  784.9	  595.7	 2319.0	...
2528522	  784.7	  595.6	 2319.0	...
2528523	  784.9	  595.4	 2319.0	...
2528524	  785.1	  595.2	 2319.0	...
2528525	  785.3	  595.1	 2320.0	...
2528526	  785.2	  595.4	 2320.0	...
2528527	  785.2	  595.8	 2319.0	...
2528528	  785.2	  596.3	 2318.0	...
2528529	  785.4	  596.2	 2318.0	...
2528530	  785.7	  596.0	 2318.0	...
2528531	  786.0	  595.7	 2318.0	...
2528532	  786.1	  595.6	 2318.0	...
2528533	  786.2	  595.7	 2317.0	...
2528534	  786.2	  595.8	 2316.0	...
2528535	  786.3	  596.0	 2317.0	...
2528536	  786.3	  596.1	 2318.0	...
2528537	  786.2	  596.1	 2318.0	...
2528538	  786.0	  595.9	 2317.0	...
2528539	  785.8	  595.9	 2317.0	...
2528540	  785.6	  596.0	 2316.0	...
2528541	  785.5	  596.2	 2316.0	...
2528542	  785.6	  596.1	 2317.0	...
2528543	  785.8	  596.1	 2317.0	...
2528544	  786.0	  596.2	 2318.0	...
2528545	  785.9	  596.0	 2319.0	...
2528546	  785.5	  595.9	 2320.0	...
2528547	  785.3	  595.7	 2320.0	...
2528548	  784.9	  595.6	 2319.0	...
2528549	  784.9	  595.4	 2318.0	...
2528550	  785.0	  595.4	 2317.0	...
2528551	  785.3	  595.3	 2317.0	...
2528552	  785.6	  595.1	 2320.0	...
2528553	  785.7	  595.0	 2322.0	...
2528554	  785.7	  595.2	 2325.0	...
2528555	  785.9	  595.4	 2324.0	...
2528556	  786.2	  595.7	 2323.0	...
2528557	  786.4	  595.9	 2322.0	...
2528558	  786.2	  596.2	 2321.0	...
2528559	  786.1	  596.3	 2320.0	...
2528560	  785.9	  596.3	 2318.0	...
2528561	  786.0	  596.3	 2316.0	...
2528562	  786.2	  596.3	 2313.0	...
2528563	  786.2	  596.3	 2312.0	...
2528564	  786.1	  596.2	 2313.0	...
2528565	  786.0	  595.9	 2315.0	...
2528566	  785.9	  595.8	 2317.0	...
2528567	  785.7	  595.8	 2317.0	...
2528568	  786.0	  595.9	 2319.0	...
2528569	  786.4	  595.8	 2319.0	...
2528570	  787.1	  595.5	 2318.0	...
2528571	  787.2	  595.4	 2317.0	...
2528572	  787.0	  595.6	 2317.0	...
2528573	  786.6	  595.9	 2320.0	...
2528574	  786.0	  595.3	 2323.0	...
2528575	  785.9	  594.3	 2326.0	...
2528576	  785.6	  593.4	 2326.0	...
2528577	  785.5	  594.0	 2326.0	...
2528578	  785.5	  594.6	 2324.0	...
2528579	  785.7	  595.1	 2322.0	...
2528580	  786.5	  594.9	 2320.0	...
2528581	  787.2	  594.8	 2320.0	...
2528582	  787.7	  594.9	 2319.0	...
2528583	  787.6	  595.2	 2318.0	...
2528584	  787.5	  595.5	 2317.0	...
2528585	  787.4	  595.7	 2315.0	...
2528586	  787.5	  595.8	 2316.0	...
2528587	  787.5	  595.8	 2319.0	...
2528588	  787.5	  595.4	 2322.0	...
2528589	  787.6	  594.9	 2325.0	...
2528590	  787.7	  594.6	 2326.0	...
2528591	  787.4	  594.8	 2325.0	...
2528592	  786.9	  594.9	 2323.0	...
2528593	  786.4	  594.9	 2320.0	...
2528594	  786.5	  594.5	 2319.0	...
2528595	  786.5	  594.5	 2318.0	...
2528596	  786.4	  594.5	 2317.0	...
2528597	  786.4	  594.7	 2317.0	...
2528598	  786.4	  594.7	 2317.0	...
2528599	  786.5	  594.5	 2317.0	...
2528600	  786.5	  594.3	 2318.0	...
2528601	  786.4	  594.2	 2323.0	...
2528602	  786.4	  594.3	 2327.0	...
2528603	  786.3	  594.5	 2330.0	...
2528604	  786.2	  594.6	 2329.0	...
2528605	  786.1	  594.5	 2329.0	...
2528606	  785.9	  594.4	 2330.0	...
2528607	  785.8	  594.8	 2331.0	...
2528608	  786.0	  595.4	 2331.0	...
2528609	  786.5	  596.1	 2330.0	...
2528610	  786.9	  596.4	 2329.0	...
2528611	  787.2	  596.3	 2330.0	...
2528612	  787.2	  596.0	 2329.0	...
2528613	  787.2	  595.7	 2328.0	...
2528614	  787.3	  595.8	 2327.0	...
2528615	  787.2	  596.0	 2326.0	...
2528616	  787.1	  596.4	 2330.0	...
2528617	  787.0	  596.6	 2333.0	...
2528618	  787.3	  596.6	 2337.0	...
2528619	  787.5	  596.5	 2337.0	...
2528620	  787.6	  596.5	 2335.0	...
2528621	  787.3	  596.4	 2333.0	...
2528622	  786.9	  596.3	 2330.0	...
2528623	  787.0	  596.2	 2330.0	...
2528624	  787.2	  595.9	 2329.0	...
2528625	  787.2	  595.8	 2328.0	...
2528626	  786.9	  595.6	 2328.0	...
2528627	  787.0	  595.5	 2328.0	...
2528628	  787.5	  595.4	 2327.0	...
2528629	  787.9	  595.3	 2326.0	...
2528630	  787.8	  595.4	 2325.0	...
2528631	  787.8	  595.6	 2326.0	...
2528632	  787.9	  595.8	 2327.0	...
2528633	  787.8	  596.0	 2329.0	...
2528634	  787.5	  596.3	 2331.0	...
2528635	  787.2	  596.4	 2332.0	...
2528636	  787.1	  596.4	 2331.0	...
2528637	  787.1	  596.4	 2328.0	...
2528638	  787.1	  596.6	 2326.0	...
2528639	  787.2	  596.6	 2326.0	...
2528640	  787.3	  596.5	 2325.0	...
2528641	  787.4	  596.4	 2323.0	...
2528642	  787.5	  596.4	 2326.0	...
2528643	  787.5	  596.5	 2329.0	...
2528644	  787.4	  596.7	 2332.0	...
2528645	  787.2	  596.9	 2332.0	...
2528646	  787.0	  597.2	 2332.0	...
2528647	  786.7	  597.4	 2332.0	...
2528648	  786.7	  597.5	 2332.0	...
2528649	  786.6	  596.9	 2332.0	...
2528650	  786.4	  596.5	 2332.0	...
2528651	  786.2	  596.1	 2332.0	...
2528652	  786.1	  596.0	 2333.0	...
2528653	  786.1	  595.8	 2335.0	...
2528654	  786.0	  595.6	 2336.0	...
2528655	  786.0	  595.5	 2336.0	...
2528656	  786.2	  595.1	 2334.0	...
2528657	  786.5	  594.9	 2332.0	...
2528658	  786.8	  595.0	 2332.0	...
2528659	  787.0	  595.3	 2332.0	...
2528660	  786.7	  595.9	 2332.0	...
2528661	  786.4	  596.2	 2331.0	...
2528662	  786.2	  596.6	 2330.0	...
2528663	  786.3	  597.0	 2329.0	...
2528664	  786.1	  597.4	 2329.0	...
2528665	  786.1	  597.7	 2330.0	...
2528666	  786.1	  597.9	 2332.0	...
2528667	  786.3	  597.5	 2333.0	...
2528668	  786.2	  596.9	 2333.0	...
2528669	  786.0	  596.4	 2333.0	...
2528670	  785.8	  596.4	 2332.0	...
2528671	  785.7	  596.6	 2331.0	...
2528672	  785.7	  596.8	 2333.0	...
2528673	  785.8	  597.1	 2334.0	...
2528674	  785.8	  597.3	 2335.0	...
2528675	  785.9	  597.4	 2335.0	...
2528676	  786.0	  597.3	 2335.0	...
2528677	  786.1	  596.7	 2333.0	...
2528678	  786.0	  596.1	 2331.0	...
2528679	  785.9	  596.2	 2332.0	...
2528680	  785.9	  596.7	 2334.0	...
2528681	  785.7	  596.9	 2337.0	...
2528682	  785.4	  596.6	 2337.0	...
2528683	  785.2	  596.6	 2338.0	...
2528684	  785.3	  597.0	 2337.0	...
2528685	  785.5	  596.9	 2336.0	...
2528686	  785.6	  596.2	 2337.0	...
2528687	  785.6	  595.5	 2339.0	...
2528688	  785.3	  595.6	 2341.0	...
2528689	  785.1	  596.0	 2343.0	...
2528690	  785.1	  596.4	 2344.0	...
2528691	  785.5	  596.6	 2345.0	...
2528692	  785.9	  596.6	 2345.0	...
2528693	  785.9	  596.6	 2346.0	...
2528694	  785.8	  596.3	 2346.0	...
2528695	  785.7	  596.1	 2345.0	...
2528696	  785.9	  595.8	 2346.0	...
2528697	  785.9	  595.5	 2347.0	...
2528698	  785.8	  595.2	 2346.0	...
2528699	  785.7	  595.0	 2344.0	...
2528700	  785.7	  595.2	 2342.0	...
2528701	  785.7	  595.4	 2341.0	...
2528702	  785.4	  595.6	 2342.0	...
2528703	  785.2	  595.6	 2342.0	...
2528704	  784.9	  595.7	 2343.0	...
2528705	  784.9	  596.1	 2343.0	...
2528706	  784.9	  596.5	 2342.0	...
2528707	  785.1	  596.8	 2345.0	...
2528708	  785.2	  596.6	 2347.0	...
2528709	  785.3	  596.7	 2350.0	...
2528710	  785.4	  596.8	 2349.0	...
2528711	  785.5	  596.9	 2349.0	...
2528712	  785.6	  596.9	 2349.0	...
2528713	  785.5	  597.2	 2349.0	...
2528714	  785.3	  597.5	 2349.0	...
2528715	  785.0	  597.6	 2349.0	...
2528716	  784.7	  597.4	 2349.0	...
2528717	  784.5	  597.3	 2350.0	...
2528718	  784.5	  597.1	 2350.0	...
2528719	  784.5	  597.0	 2350.0	...
2528720	  784.4	  597.0	 2350.0	...
2528721	  784.4	  597.1	 2351.0	...
2528722	  784.5	  597.2	 2351.0	...
2528723	  785.1	  597.2	 2351.0	...
MSG	2528724 0000 _ Number On
2528724	  785.6	  596.8	 2351.0	...
2528725	  786.0	  596.3	 2351.0	...
2528726	  786.0	  596.4	 2351.0	...
2528727	  785.8	  596.9	 2350.0	...
2528728	  785.7	  597.9	 2349.0	...
2528729	  785.5	  598.4	 2348.0	...
2528730	  785.3	  598.4	 2347.0	...
2528731	  785.0	  597.9	 2348.0	...
2528732	  784.9	  597.4	 2349.0	...
2528733	  784.8	  597.8	 2350.0	...
2528734	  784.7	  598.3	 2350.0	...
2528735	  784.5	  598.7	 2353.0	...
2528736	  784.3	  598.7	 2357.0	...
2528737	  784.3	  598.7	 2360.0	...
2528738	  784.4	  598.6	 2360.0	...
2528739	  784.6	  598.6	 2360.0	...
2528740	  785.0	  598.6	 2358.0	...
2528741	  785.2	  598.4	 2356.0	...
2528742	  785.4	  598.3	 2357.0	...
2528743	  785.5	  598.1	 2360.0	...
2528744	  785.6	  598.1	 2363.0	...
2528745	  785.6	  598.1	 2363.0	...
2528746	  785.4	  598.1	 2363.0	...
2528747	  785.3	  598.3	 2363.0	...
2528748	  785.2	  598.5	 2363.0	...
2528749	  785.2	  598.2	 2363.0	...
2528750	  785.1	  597.8	 2364.0	...
2528751	  784.9	  597.7	 2365.0	...
2528752	  785.1	  598.1	 2365.0	...
2528753	  785.5	  598.4	 2363.0	...
2528754	  785.9	  598.4	 2360.0	...
2528755	  785.8	  598.2	 2360.0	...
2528756	  785.8	  598.1	 2362.0	...
2528757	  785.8	  598.0	 2364.0	...
2528758	  785.6	  598.2	 2364.0	...
2528759	  785.3	  598.3	 2363.0	...
2528760	  785.0	  598.4	 2362.0	...
2528761	  784.9	  598.5	 2361.0	...
2528762	  784.9	  598.7	 2362.0	...
2528763	  785.2	  598.5	 2363.0	...
2528764	  785.5	  598.1	 2365.0	...
2528765	  785.7	  597.8	 2365.0	...
2528766	  785.2	  598.2	 2366.0	...
2528767	  784.7	  598.6	 2365.0	...
2528768	  784.4	  599.0	 2364.0	...
2528769	  784.7	  599.0	 2365.0	...
2528770	  784.9	  598.9	 2367.0	...
2528771	  784.6	  598.8	 2368.0	...
2528772	  784.2	  598.8	 2369.0	...
2528773	  783.7	  599.1	 2369.0	...
2528774	  783.7	  599.4	 2370.0	...
2528775	  784.0	  599.4	 2370.0	...
2528776	  784.4	  599.3	 2372.0	...
2528777	  784.8	  599.1	 2373.0	...
2528778	  784.9	  598.9	 2373.0	...
2528779	  785.0	  598.4	 2372.0	...
2528780	  785.0	  598.0	 2373.0	...
2528781	  784.9	  597.6	 2376.0	...
2528782	  784.7	  597.8	 2378.0	...
2528783	  784.7	  597.9	 2378.0	...
2528784	  784.7	  597.9	 2378.0	...
2528785	  784.7	  597.8	 2378.0	...
2528786	  784.8	  598.2	 2379.0	...
2528787	  784.8	  598.7	 2378.0	...
2528788	  784.8	  599.2	 2378.0	...
2528789	  784.9	  599.4	 2380.0	...
2528790	  784.8	  599.4	 2382.0	...
2528791	  784.7	  599.5	 2385.0	...
2528792	  784.5	  599.5	 2384.0	...
2528793	  784.5	  599.5	 2384.0	...
2528794	  784.5	  599.7	 2384.0	...
2528795	  785.0	  599.9	 2385.0	...
2528796	  785.5	  600.1	 2384.0	...
2528797	  785.5	  599.7	 2384.0	...
2528798	  784.9	  599.2	 2386.0	...
2528799	  784.3	  598.8	 2388.0	...
2528800	  784.3	  598.9	 2391.0	...
2528801	  784.5	  598.9	 2390.0	...
2528802	  784.6	  598.8	 2389.0	...
2528803	  784.8	  598.8	 2388.0	...
2528804	  784.7	  598.7	 2387.0	...
2528805	  784.7	  598.7	 2386.0	...
2528806	  784.8	  599.0	 2387.0	...
2528807	  784.8	  599.3	 2389.0	...
2528808	  784.8	  599.4	 2392.0	...
2528809	  784.8	  599.3	 2391.0	...
2528810	  784.8	  599.2	 2388.0	...
2528811	  784.8	  599.2	 2387.0	...
2528812	  784.8	  598.6	 2388.0	...
2528813	  784.9	  598.1	 2390.0	...
2528814	  784.8	  597.9	 2389.0	...
2528815	  784.8	  598.2	 2390.0	...
2528816	  784.8	  598.7	 2391.0	...
2528817	  784.9	  598.8	 2391.0	...
2528818	  785.0	  598.7	 2391.0	...
2528819	  785.1	  598.5	 2391.0	...
2528820	  785.2	  598.4	 2392.0	...
2528821	  785.2	  598.3	 2393.0	...
2528822	  785.2	  598.4	 2394.0	...
2528823	  785.1	  598.5	 2394.0	...
2528824	  785.1	  598.6	 2394.0	...
2528825	  784.9	  598.2	 2396.0	...
2528826	  784.8	  597.7	 2397.0	...
2528827	  784.8	  597.2	 2399.0	...
2528828	  785.0	  597.8	 2400.0	...
2528829	  785.2	  598.4	 2398.0	...
2528830	  785.2	  598.8	 2397.0	...
2528831	  785.3	  598.6	 2394.0	...
2528832	  785.3	  598.2	 2393.0	...
2528833	  785.3	  597.8	 2392.0	...
2528834	  785.3	  597.5	 2392.0	...
2528835	  785.5	  597.3	 2392.0	...
2528836	  785.8	  597.3	 2392.0	...
2528837	  786.0	  597.2	 2391.0	...
2528838	  785.9	  597.2	 2391.0	...
2528839	  785.8	  597.1	 2390.0	...
2528840	  785.7	  597.1	 2390.0	...
2528841	  785.5	  597.1	 2393.0	...
2528842	  785.4	  597.1	 2395.0	...
2528843	  785.4	  597.1	 2398.0	...
2528844	  785.6	  597.4	 2398.0	...
2528845	  785.8	  597.8	 2399.0	...
2528846	  785.9	  598.3	 2401.0	...
2528847	  785.7	  598.5	 2405.0	...
2528848	  785.6	  598.6	 2407.0	...
2528849	  785.6	  598.6	 2408.0	...
2528850	  785.7	  598.5	 2407.0	...
2528851	  785.6	  598.5	 2404.0	...
2528852	  785.6	  598.5	 2404.0	...
2528853	  785.6	  598.3	 2405.0	...
2528854	  785.6	  598.2	 2408.0	...
2528855	  785.5	  598.0	 2410.0	...
2528856	  785.5	  598.0	 2409.0	...
2528857	  785.2	  598.0	 2405.0	...
2528858	  785.0	  597.8	 2403.0	...
2528859	  784.7	  597.4	 2404.0	...
2528860	  784.7	  597.0	 2408.0	...
2528861	  784.7	  596.7	 2412.0	...
2528862	  784.7	  596.7	 2415.0	...
2528863	  784.7	  596.6	 2417.0	...
2528864	  784.8	  596.5	 2416.0	...
2528865	  785.1	  596.4	 2415.0	...
2528866	  785.6	  596.6	 2411.0	...
2528867	  786.1	  596.7	 2408.0	...
2528868	  786.5	  596.8	 2405.0	...
2528869	  786.3	  596.6	 2405.0	...
2528870	  785.9	  596.5	 2407.0	...
2528871	  785.3	  597.0	 2409.0	...
2528872	  785.0	  597.7	 2411.0	...
2528873	  784.9	  598.2	 2410.0	...
2528874	  784.9	  597.6	 2409.0	...
2528875	  784.9	  597.1	 2410.0	...
2528876	  785.0	  597.0	 2412.0	...
2528877	  785.1	  597.3	 2413.0	...
2528878	  785.2	  597.5	 2415.0	...
2528879	  785.2	  597.4	 2417.0	...
2528880	  785.3	  597.2	 2420.0	...
2528881	  785.4	  597.4	 2424.0	...
2528882	  785.2	  597.8	 2425.0	...
2528883	  785.0	  598.2	 2425.0	...
2528884	  784.8	  598.2	 2426.0	...
2528885	  784.8	  598.1	 2426.0	...
2528886	  784.8	  598.5	 2425.0	...
2528887	  784.8	  599.0	 2424.0	...
2528888	  784.9	  599.4	 2423.0	...
2528889	  784.9	  599.3	 2422.0	...
2528890	  785.0	  599.1	 2423.0	...
2528891	  785.1	  598.9	 2423.0	...
2528892	  785.1	  598.8	 2424.0	...
2528893	  785.0	  598.7	 2425.0	...
2528894	  784.9	  598.4	 2427.0	...
2528895	  784.9	  598.0	 2428.0	...
2528896	  785.0	  597.6	 2430.0	...
2528897	  785.0	  597.6	 2431.0	...
2528898	  784.8	  597.8	 2431.0	...
2528899	  784.6	  598.1	 2429.0	...
2528900	  784.6	  598.2	 2428.0	...
2528901	  784.8	  598.2	 2428.0	...
2528902	  784.9	  597.7	 2429.0	...
2528903	  785.0	  597.2	 2430.0	...
2528904	  785.1	  596.9	 2431.0	...
2528905	  785.0	  597.1	 2431.0	...
2528906	  785.0	  597.5	 2431.0	...
2528907	  785.0	  597.7	 2432.0	...
2528908	  785.0	  597.9	 2432.0	...
2528909	  784.9	  597.8	 2431.0	...
2528910	  784.9	  597.8	 2432.0	...
2528911	  784.9	  597.7	 2434.0	...
2528912	  784.9	  597.8	 2434.0	...
2528913	  784.9	  597.7	 2433.0	...
2528914	  784.9	  597.6	 2433.0	...
2528915	  784.8	  597.5	 2434.0	...
2528916	  784.8	  597.5	 2436.0	...
2528917	  784.6	  597.6	 2436.0	...
2528918	  784.3	  597.8	 2436.0	...
2528919	  783.9	  598.0	 2437.0	...
2528920	  784.0	  598.1	 2437.0	...
2528921	  784.3	  597.7	 2437.0	...
2528922	  784.6	  597.2	 2437.0	...
2528923	  784.6	  596.8	 2437.0	...
2528924	  784.3	  597.3	 2436.0	...
2528925	  783.9	  598.0	 2435.0	...
2528926	  783.6	  597.9	 2434.0	...
2528927	  783.8	  597.2	 2434.0	...
2528928	  783.8	  596.5	 2435.0	...
2528929	  783.9	  597.2	 2437.0	...
2528930	  784.2	  597.9	 2438.0	...
2528931	  784.6	  598.5	 2439.0	...
2528932	  785.0	  598.2	 2439.0	...
2528933	  785.2	  598.0	 2439.0	...
2528934	  785.3	  597.8	 2438.0	...
2528935	  785.2	  597.6	 2438.0	...
2528936	  785.2	  597.5	 2437.0	...
2528937	  785.2	  597.5	 2436.0	...
2528938	  784.7	  597.7	 2436.0	...
2528939	  784.3	  597.8	 2439.0	...
2528940	  784.1	  597.9	 2442.0	...
2528941	  784.4	  597.9	 2444.0	...
2528942	  784.7	  597.8	 2445.0	...
2528943	  784.7	  597.3	 2443.0	...
2528944	  784.7	  596.8	 2440.0	...
2528945	  784.7	  596.5	 2437.0	...
2528946	  784.7	  596.4	 2436.0	...
2528947	  784.8	  596.8	 2437.0	...
2528948	  784.9	  597.0	 2439.0	...
2528949	  784.7	  597.3	 2442.0	...
2528950	  784.5	  597.7	 2442.0	...
2528951	  784.2	  598.2	 2442.0	...
2528952	  784.2	  598.4	 2442.0	...
2528953	  784.3	  598.2	 2441.0	...
2528954	  784.4	  598.0	 2441.0	...
2528955	  784.5	  598.0	 2441.0	...
2528956	  784.5	  597.9	 2441.0	...
2528957	  784.5	  597.9	 2441.0	...
2528958	  784.6	  598.0	 2440.0	...
2528959	  784.6	  598.1	 2440.0	...
2528960	  784.5	  598.2	 2440.0	...
2528961	  784.4	  598.0	 2440.0	...
2528962	  784.4	  597.8	 2440.0	...
2528963	  784.4	  597.6	 2441.0	...
2528964	  784.4	  597.7	 2440.0	...
2528965	  784.3	  598.0	 2440.0	...
2528966	  784.2	  598.2	 2439.0	...
2528967	  784.1	  598.1	 2438.0	...
2528968	  784.1	  597.9	 2437.0	...
2528969	  784.0	  597.6	 2437.0	...
2528970	  784.0	  597.4	 2439.0	...
2528971	  784.0	  597.4	 2441.0	...
2528972	  783.9	  597.5	 2441.0	...
2528973	  783.9	  597.4	 2439.0	...
2528974	  783.9	  597.2	 2439.0	...
2528975	  783.9	  597.1	 2441.0	...
2528976	  784.0	  597.1	 2443.0	...
2528977	  784.1	  597.1	 2443.0	...
2528978	  784.2	  597.1	 2443.0	...
2528979	  784.3	  597.4	 2444.0	...
2528980	  784.4	  597.7	 2445.0	...
2528981	  784.7	  597.8	 2443.0	...
2528982	  784.9	  597.7	 2441.0	...
2528983	  785.0	  597.6	 2442.0	...
2528984	  785.0	  597.6	 2445.0	...
2528985	  784.8	  597.3	 2447.0	...
2528986	  784.5	  597.1	 2447.0	...
2528987	  784.3	  596.8	 2446.0	...
2528988	  784.4	  596.7	 2445.0	...
2528989	  784.4	  596.7	 2445.0	...
2528990	  784.4	  597.1	 2445.0	...
2528991	  784.5	  597.5	 2444.0	...
2528992	  784.7	  597.9	 2445.0	...
2528993	  784.6	  597.9	 2446.0	...
2528994	  784.4	  597.9	 2448.0	...
2528995	  784.1	  597.9	 2449.0	...
2528996	  784.0	  597.9	 2446.0	...
2528997	  784.3	  597.8	 2444.0	...
2528998	  784.8	  597.6	 2441.0	...
2528999	  785.3	  597.3	 2441.0	...
2529000	  785.5	  597.0	 2442.0	...
2529001	  785.0	  596.9	 2442.0	...
2529002	  784.4	  596.9	 2443.0	...
2529003	  783.9	  596.9	 2443.0	...
2529004	  784.2	  596.9	 2442.0	...
2529005	  784.4	  597.0	 2443.0	...
2529006	  784.6	  597.7	 2444.0	...
2529007	  784.6	  598.5	 2446.0	...
2529008	  784.7	  599.5	 2446.0	...
2529009	  784.6	  599.7	 2444.0	...
2529010	  784.6	  599.9	 2442.0	...
2529011	  784.9	  599.9	 2442.0	...
2529012	  785.2	  599.8	 2443.0	...
2529013	  785.6	  599.8	 2444.0	...
2529014	  785.6	  599.1	 2446.0	...
2529015	  785.5	  598.5	 2447.0	...
2529016	  785.4	  597.9	 2449.0	...
2529017	  785.2	  597.7	 2451.0	...
2529018	  785.0	  595.9	 2452.0	...
2529019	  785.0	  594.0	 2452.0	...
2529020	  785.0	  590.8	 2452.0	...
2529021	  784.8	  589.2	 2451.0	...
2529022	  784.6	  587.0	 2450.0	...
2529023	  784.4	  585.8	 2449.0	...
2529024	  784.6	  584.7	 2448.0	...
2529025	  784.8	  584.4	 2448.0	...
2529026	  785.1	  583.9	 2449.0	...
MSG	2529027 0000 _ Number Off
2529027	  785.4	  583.4	 2451.0	...
2529028	  785.7	  583.0	 2451.0	...
2529029	  786.2	  583.8	 2449.0	...
2529030	  786.5	  584.6	 2449.0	...
2529031	  786.9	  585.5	 2449.0	...
2529032	  787.3	  585.7	 2450.0	...
2529033	  787.4	  585.8	 2447.0	...
2529034	  787.4	  585.6	 2444.0	...
2529035	  787.4	  585.5	 2442.0	...
2529036	  787.3	  585.6	 2445.0	...
2529037	  787.1	  585.8	 2449.0	...
2529038	  786.9	  586.3	 2450.0	...
2529039	  786.8	  586.7	 2449.0	...
2529040	  786.8	  587.0	 2447.0	...
2529041	  786.9	  587.3	 2446.0	...
2529042	  786.9	  587.4	 2447.0	...
2529043	  787.1	  587.5	 2445.0	...
2529044	  787.5	  587.6	 2442.0	...
2529045	  787.8	  587.6	 2439.0	...
2529046	  787.9	  587.5	 2438.0	...
2529047	  788.0	  587.5	 2437.0	...
2529048	  787.9	  587.4	 2435.0	...
2529049	  787.6	  587.3	 2435.0	...
2529050	  787.2	  587.7	 2436.0	...
2529051	  786.8	  588.0	 2438.0	...
2529052	  786.6	  588.4	 2440.0	...
2529053	  786.5	  588.3	 2440.0	...
2529054	  786.5	  588.3	 2440.0	...
2529055	  786.8	  588.5	 2440.0	...
2529056	  787.1	  588.6	 2440.0	...
2529057	  787.4	  588.7	 2440.0	...
2529058	  787.4	  588.7	 2439.0	...
2529059	  787.3	  588.6	 2438.0	...
2529060	  787.1	  588.0	 2438.0	...
2529061	  787.0	  587.3	 2437.0	...
2529062	  786.9	  587.4	 2437.0	...
2529063	  786.9	  588.0	 2438.0	...
2529064	  787.0	  588.5	 2438.0	...
2529065	  787.1	  588.3	 2439.0	...
2529066	  787.3	  588.2	 2438.0	...
2529067	  787.4	  588.3	 2436.0	...
2529068	  787.4	  588.4	 2435.0	...
2529069	  787.3	  588.5	 2435.0	...
2529070	  787.5	  588.8	 2435.0	...
2529071	  787.8	  589.0	 2433.0	...
2529072	  788.0	  588.9	 2433.0	...
2529073	  787.8	  588.4	 2433.0	...
2529074	  787.7	  588.0	 2433.0	...
2529075	  787.6	  587.8	 2432.0	...
2529076	  787.6	  587.8	 2431.0	...
2529077	  787.6	  587.6	 2431.0	...
2529078	  787.9	  587.4	 2431.0	...
2529079	  788.2	  587.7	 2432.0	...
2529080	  788.2	  588.1	 2432.0	...
2529081	  788.0	  588.5	 2432.0	...
2529082	  788.0	  588.4	 2430.0	...
2529083	  788.0	  588.3	 2427.0	...
2529084	  787.9	  588.2	 2427.0	...
2529085	  787.6	  588.6	 2428.0	...
2529086	  787.4	  589.0	 2430.0	...
2529087	  787.5	  588.8	 2430.0	...
2529088	  787.9	  588.2	 2430.0	...
2529089	  788.1	  587.6	 2429.0	...
2529090	  788.6	  587.7	 2429.0	...
2529091	  788.9	  587.7	 2429.0	...
2529092	  789.2	  587.8	 2430.0	...
2529093	  789.3	  587.9	 2430.0	...
2529094	  789.4	  588.0	 2430.0	...
2529095	  789.1	  588.0	 2431.0	...
2529096	  788.8	  588.1	 2432.0	...
2529097	  788.5	  588.1	 2432.0	...
2529098	  788.6	  588.1	 2431.0	...
2529099	  788.8	  587.9	 2431.0	...
2529100	  788.9	  587.7	 2430.0	...
2529101	  789.0	  588.1	 2430.0	...
2529102	  789.2	  588.5	 2429.0	...
2529103	  789.5	  588.8	 2430.0	...
2529104	  789.9	  588.6	 2432.0	...
2529105	  790.2	  588.4	 2434.0	...
2529106	  790.5	  588.4	 2434.0	...
2529107	  790.6	  588.5	 2433.0	...
2529108	  790.3	  588.6	 2431.0	...
2529109	  789.9	  588.7	 2430.0	...
2529110	  789.6	  588.7	 2429.0	...
2529111	  789.5	  588.9	 2428.0	...
2529112	  789.5	  589.2	 2428.0	...
2529113	  790.0	  589.5	 2428.0	...
2529114	  790.5	  589.4	 2425.0	...
2529115	  791.0	  589.3	 2422.0	...
2529116	  790.8	  589.1	 2421.0	...
2529117	  790.5	  588.9	 2423.0	...
2529118	  790.2	  588.7	 2425.0	...
2529119	  790.0	  588.8	 2428.0	...
2529120	  790.0	  588.8	 2431.0	...
2529121	  790.0	  588.7	 2430.0	...
2529122	  790.0	  588.5	 2425.0	...
2529123	  790.1	  588.3	 2421.0	...
2529124	  790.1	  588.1	 2420.0	...
2529125	  790.1	  587.9	 2419.0	...
2529126	  790.2	  587.8	 2418.0	...
2529127	  790.2	  587.7	 2417.0	...
2529128	  790.2	  587.7	 2417.0	...
2529129	  790.2	  587.7	 2418.0	...
2529130	  790.2	  587.7	 2419.0	...
2529131	  790.2	  587.5	 2420.0	...
2529132	  790.3	  587.4	 2420.0	...
2529133	  790.3	  587.3	 2421.0	...
2529134	  790.3	  587.4	 2420.0	...
2529135	  790.4	  587.4	 2419.0	...
2529136	  790.5	  587.3	 2418.0	...
2529137	  790.4	  587.2	 2419.0	...
2529138	  790.2	  587.1	 2418.0	...
2529139	  790.2	  587.0	 2415.0	...
2529140	  790.5	  586.9	 2413.0	...
2529141	  790.7	  586.8	 2412.0	...
2529142	  790.8	  586.6	 2413.0	...
2529143	  791.1	  586.7	 2415.0	...
2529144	  791.3	  586.9	 2416.0	...
2529145	  791.4	  587.1	 2416.0	...
2529146	  791.3	  587.1	 2416.0	...
2529147	  791.2	  587.2	 2419.0	...
2529148	  790.9	  587.3	 2424.0	...
2529149	  790.6	  587.7	 2424.0	...
2529150	  790.2	  588.1	 2421.0	...
2529151	  790.2	  588.6	 2418.0	...
2529152	  790.4	  588.9	 2418.0	...
2529153	  790.6	  589.2	 2418.0	...
2529154	  790.8	  589.2	 2420.0	...
2529155	  790.8	  588.8	 2423.0	...
2529156	  790.9	  588.4	 2423.0	...
2529157	  790.8	  588.1	 2420.0	...
2529158	  790.7	  588.0	 2421.0	...
2529159	  790.6	  587.8	 2424.0	...
2529160	  790.6	  587.6	 2428.0	...
2529161	  790.9	  587.4	 2429.0	...
2529162	  791.3	  587.4	 2430.0	...
2529163	  791.6	  587.2	 2430.0	...
2529164	  791.7	  587.1	 2426.0	...
2529165	  791.7	  587.2	 2422.0	...
2529166	  791.7	  587.4	 2419.0	...
2529167	  791.7	  587.5	 2419.0	...
2529168	  791.7	  587.5	 2419.0	...
2529169	  791.8	  587.4	 2419.0	...
2529170	  791.9	  587.4	 2419.0	...
2529171	  792.1	  587.3	 2419.0	...
2529172	  792.3	  587.3	 2418.0	...
2529173	  792.5	  587.4	 2418.0	...
2529174	  792.9	  587.6	 2418.0	...
2529175	  793.1	  587.7	 2418.0	...
2529176	  792.7	  587.7	 2418.0	...
2529177	  792.1	  587.9	 2419.0	...
2529178	  791.5	  588.1	 2417.0	...
2529179	  791.4	  588.3	 2414.0	...
2529180	  791.3	  588.3	 2410.0	...
2529181	  791.8	  588.2	 2410.0	...
2529182	  792.3	  587.9	 2413.0	...
2529183	  792.5	  587.8	 2415.0	...
2529184	  792.2	  587.6	 2418.0	...
2529185	  791.9	  587.8	 2418.0	...
2529186	  792.0	  588.0	 2419.0	...
2529187	  792.2	  588.2	 2419.0	...
2529188	  792.5	  588.2	 2419.0	...
2529189	  792.7	  588.2	 2418.0	...
2529190	  792.7	  588.3	 2418.0	...
2529191	  792.6	  588.6	 2417.0	...
2529192	  792.5	  588.7	 2416.0	...
2529193	  792.4	  588.7	 2416.0	...
2529194	  792.4	  588.5	 2416.0	...
2529195	  792.7	  588.4	 2416.0	...
2529196	  793.0	  588.4	 2416.0	...
2529197	  793.1	  588.3	 2417.0	...
2529198	  792.9	  588.2	 2417.0	...
2529199	  792.7	  588.0	 2418.0	...
2529200	  792.7	  588.3	 2420.0	...
2529201	  792.9	  588.6	 2419.0	...
2529202	  793.0	  588.5	 2416.0	...
2529203	  793.3	  587.9	 2414.0	...
2529204	  793.6	  587.4	 2411.0	...
2529205	  793.9	  587.4	 2408.0	...
2529206	  794.2	  587.3	 2405.0	...
2529207	  794.2	  587.1	 2407.0	...
2529208	  794.1	  586.7	 2408.0	...
2529209	  794.0	  586.4	 2408.0	...
2529210	  793.9	  586.3	 2407.0	...
2529211	  793.9	  586.3	 2406.0	...
2529212	  794.0	  586.0	 2406.0	...
2529213	  794.1	  585.7	 2408.0	...
2529214	  794.3	  585.4	 2409.0	...
2529215	  794.4	  585.4	 2410.0	...
2529216	  794.4	  585.4	 2409.0	...
2529217	  794.4	  585.5	 2407.0	...
2529218	  794.5	  585.3	 2405.0	...
2529219	  794.5	  585.2	 2405.0	...
2529220	  794.4	  585.1	 2408.0	...
2529221	  794.4	  585.1	 2410.0	...
2529222	  794.4	  585.4	 2409.0	...
2529223	  794.4	  585.8	 2405.0	...
2529224	  794.5	  586.4	 2403.0	...
2529225	  794.5	  586.6	 2404.0	...
2529226	  794.6	  586.8	 2405.0	...
2529227	  794.6	  586.6	 2405.0	...
2529228	  794.6	  586.7	 2405.0	...
2529229	  794.6	  586.8	 2407.0	...
2529230	  794.6	  586.9	 2410.0	...
2529231	  794.6	  586.9	 2411.0	...
2529232	  794.6	  587.0	 2410.0	...
2529233	  794.6	  586.2	 2409.0	...
2529234	  794.5	  585.4	 2409.0	...
2529235	  794.7	  585.3	 2409.0	...
2529236	  795.0	  585.9	 2409.0	...
2529237	  795.2	  586.6	 2409.0	...
2529238	  795.2	  586.5	 2410.0	...
MSG	2529239 0000 _ Number On
2529239	  795.1	  586.5	 2410.0	...
2529240	  795.1	  586.5	 2411.0	...
2529241	  795.1	  586.4	 2411.0	...
2529242	  795.1	  586.3	 2409.0	...
2529243	  795.1	  586.2	 2406.0	...
2529244	  795.1	  586.0	 2404.0	...
2529245	  795.0	  585.9	 2405.0	...
2529246	  794.9	  585.8	 2406.0	...
2529247	  794.7	  585.8	 2406.0	...
2529248	  794.6	  586.2	 2405.0	...
2529249	  794.5	  586.6	 2403.0	...
2529250	  794.5	  587.0	 2402.0	...
2529251	  794.5	  587.0	 2401.0	...
2529252	  794.7	  587.1	 2401.0	...
2529253	  794.8	  587.2	 2401.0	...
2529254	  795.0	  587.3	 2402.0	...
2529255	  795.0	  587.3	 2401.0	...
2529256	  794.9	  587.2	 2401.0	...
2529257	  794.9	  587.2	 2401.0	...
2529258	  794.8	  586.6	 2402.0	...
2529259	  794.7	  586.1	 2403.0	...
2529260	  794.5	  585.6	 2404.0	...
2529261	  794.7	  585.5	 2404.0	...
2529262	  795.0	  585.5	 2406.0	...
2529263	  795.4	  585.4	 2408.0	...
2529264	  795.5	  585.7	 2410.0	...
2529265	  795.5	  585.9	 2407.0	...
2529266	  795.5	  585.9	 2405.0	...
2529267	  795.4	  585.8	 2404.0	...
2529268	  795.2	  586.2	 2403.0	...
2529269	  795.1	  586.6	 2404.0	...
2529270	  795.2	  586.9	 2403.0	...
2529271	  795.3	  586.8	 2405.0	...
2529272	  795.4	  586.7	 2406.0	...
2529273	  795.4	  586.3	 2407.0	...
2529274	  795.5	  585.8	 2405.0	...
2529275	  795.4	  585.4	 2402.0	...
2529276	  795.1	  585.4	 2402.0	...
2529277	  794.9	  585.8	 2404.0	...
2529278	  794.8	  586.2	 2406.0	...
2529279	  794.7	  586.6	 2405.0	...
2529280	  794.6	  586.4	 2406.0	...
2529281	  794.8	  586.1	 2407.0	...
2529282	  795.2	  585.7	 2409.0	...
2529283	  795.6	  585.3	 2409.0	...
2529284	  795.9	  585.2	 2410.0	...
2529285	  795.8	  585.5	 2410.0	...
2529286	  795.7	  585.9	 2410.0	...
2529287	  795.7	  586.3	 2409.0	...
2529288	  795.7	  586.2	 2408.0	...
2529289	  795.7	  586.2	 2408.0	...
2529290	  795.7	  586.4	 2409.0	...
2529291	  795.7	  586.6	 2411.0	...
2529292	  795.7	  586.8	 2410.0	...
2529293	  795.6	  586.8	 2408.0	...
2529294	  795.6	  586.7	 2406.0	...
2529295	  795.6	  586.6	 2407.0	...
2529296	  795.6	  586.5	 2409.0	...
2529297	  795.8	  586.3	 2411.0	...
2529298	  796.0	  586.8	 2412.0	...
2529299	  796.3	  587.3	 2412.0	...
2529300	  796.1	  587.7	 2411.0	...
2529301	  795.7	  587.5	 2411.0	...
2529302	  795.3	  587.4	 2410.0	...
2529303	  795.2	  587.4	 2410.0	...
2529304	  795.1	  587.4	 2408.0	...
2529305	  795.0	  587.5	 2405.0	...
2529306	  795.0	  587.5	 2404.0	...
2529307	  795.4	  587.2	 2405.0	...
2529308	  795.8	  587.0	 2405.0	...
2529309	  795.9	  587.0	 2405.0	...
2529310	  795.5	  587.2	 2406.0	...
2529311	  795.1	  587.3	 2408.0	...
2529312	  795.0	  587.2	 2411.0	...
2529313	  795.0	  586.9	 2411.0	...
2529314	  795.0	  586.7	 2410.0	...
2529315	  795.1	  586.7	 2410.0	...
2529316	  795.2	  587.1	 2411.0	...
2529317	  795.4	  587.4	 2413.0	...
2529318	  795.4	  587.8	 2415.0	...
2529319	  795.3	  587.9	 2416.0	...
2529320	  795.0	  588.0	 2417.0	...
2529321	  794.9	  587.8	 2418.0	...
2529322	  795.0	  587.6	 2419.0	...
2529323	  795.1	  587.3	 2419.0	...
2529324	  795.2	  587.2	 2418.0	...
2529325	  795.2	  587.3	 2416.0	...
2529326	  795.3	  587.3	 2416.0	...
2529327	  795.3	  587.7	 2416.0	...
2529328	  795.3	  587.9	 2418.0	...
2529329	  795.3	  587.9	 2419.0	...
2529330	  795.2	  587.7	 2418.0	...
2529331	  795.0	  587.6	 2415.0	...
2529332	  795.1	  587.5	 2413.0	...
2529333	  795.4	  587.5	 2414.0	...
2529334	  795.7	  587.6	 2415.0	...
2529335	  796.0	  587.6	 2415.0	...
2529336	  796.1	  587.6	 2415.0	...
2529337	  796.2	  587.6	 2416.0	...
2529338	  796.1	  587.6	 2419.0	...
2529339	  796.1	  587.6	 2421.0	...
2529340	  796.1	  587.4	 2421.0	...
2529341	  795.6	  587.4	 2419.0	...
2529342	  795.1	  587.3	 2418.0	...
2529343	  794.5	  587.1	 2421.0	...
2529344	  794.7	  586.9	 2424.0	...
2529345	  794.9	  586.7	 2425.0	...
2529346	  795.2	  586.8	 2421.0	...
2529347	  795.2	  586.9	 2419.0	...
2529348	  795.3	  587.4	 2417.0	...
2529349	  795.3	  587.8	 2418.0	...
2529350	  795.3	  588.1	 2418.0	...
2529351	  795.4	  588.1	 2417.0	...
2529352	  795.6	  588.0	 2416.0	...
2529353	  795.9	  588.0	 2415.0	...
2529354	  796.0	  587.9	 2414.0	...
2529355	  796.0	  588.2	 2415.0	...
2529356	  795.8	  588.4	 2417.0	...
2529357	  795.6	  588.0	 2418.0	...
2529358	  795.4	  587.3	 2416.0	...
2529359	  795.2	  586.8	 2412.0	...
2529360	  795.2	  587.2	 2408.0	...
2529361	  795.3	  587.8	 2408.0	...
2529362	  795.4	  588.5	 2409.0	...
2529363	  795.5	  589.1	 2411.0	...
2529364	  795.4	  589.5	 2411.0	...
2529365	  795.2	  589.5	 2411.0	...
2529366	  795.1	  589.5	 2410.0	...
2529367	  795.1	  589.4	 2410.0	...
2529368	  795.1	  589.4	 2409.0	...
2529369	  795.1	  589.2	 2409.0	...
2529370	  794.9	  589.0	 2409.0	...
2529371	  794.8	  588.4	 2409.0	...
2529372	  794.6	  588.1	 2409.0	...
2529373	  794.4	  587.8	 2408.0	...
2529374	  794.1	  587.8	 2408.0	...
2529375	  794.3	  587.8	 2408.0	...
2529376	  794.5	  587.8	 2407.0	...
2529377	  794.7	  587.8	 2407.0	...
2529378	  794.6	  587.9	 2407.0	...
2529379	  794.6	  588.4	 2407.0	...
2529380	  794.7	  588.7	 2408.0	...
2529381	  794.9	  589.0	 2408.0	...
2529382	  795.0	  588.7	 2409.0	...
2529383	  795.0	  588.4	 2407.0	...
2529384	  794.9	  588.2	 2404.0	...
2529385	  794.7	  588.2	 2401.0	...
2529386	  794.7	  588.4	 2401.0	...
2529387	  794.9	  588.6	 2401.0	...
2529388	  795.1	  588.5	 2402.0	...
2529389	  795.1	  588.5	 2403.0	...
2529390	  795.1	  588.6	 2404.0	...
2529391	  795.1	  588.4	 2406.0	...
2529392	  795.2	  588.2	 2408.0	...
2529393	  795.4	  588.0	 2409.0	...
2529394	  795.5	  587.8	 2407.0	...
2529395	  795.5	  587.8	 2405.0	...
2529396	  795.3	  588.1	 2404.0	...
2529397	  795.1	  588.6	 2405.0	...
2529398	  794.9	  589.1	 2405.0	...
2529399	  794.8	  589.1	 2404.0	...
2529400	  794.7	  589.1	 2404.0	...
2529401	  794.6	  588.8	 2403.0	...
2529402	  794.6	  588.4	 2403.0	...
2529403	  794.4	  588.2	 2404.0	...
2529404	  794.2	  588.1	 2404.0	...
2529405	  794.3	  588.1	 2405.0	...
2529406	  794.6	  587.9	 2405.0	...
2529407	  794.9	  587.8	 2405.0	...
2529408	  795.0	  588.0	 2406.0	...
2529409	  794.9	  588.2	 2404.0	...
2529410	  794.7	  588.6	 2402.0	...
2529411	  794.5	  589.3	 2402.0	...
2529412	  794.5	  589.8	 2405.0	...
2529413	  794.5	  590.1	 2408.0	...
2529414	  794.5	  589.8	 2407.0	...
2529415	  794.5	  589.5	 2405.0	...
2529416	  794.5	  589.3	 2404.0	...
2529417	  794.5	  589.3	 2405.0	...
2529418	  794.8	  589.3	 2404.0	...
2529419	  795.2	  589.1	 2403.0	...
2529420	  795.3	  589.1	 2401.0	...
2529421	  795.1	  589.0	 2401.0	...
2529422	  794.7	  588.9	 2401.0	...
2529423	  794.6	  588.7	 2403.0	...
2529424	  794.8	  588.7	 2404.0	...
2529425	  795.2	  589.0	 2403.0	...
2529426	  795.5	  589.4	 2401.0	...
2529427	  795.3	  589.7	 2401.0	...
2529428	  795.0	  589.8	 2403.0	...
2529429	  794.8	  590.0	 2405.0	...
2529430	  794.9	  590.2	 2404.0	...
2529431	  794.9	  590.3	 2402.0	...
2529432	  795.0	  590.6	 2399.0	...
2529433	  795.1	  590.8	 2399.0	...
2529434	  795.5	  591.2	 2398.0	...
2529435	  795.9	  591.3	 2400.0	...
2529436	  796.3	  591.2	 2402.0	...
2529437	  796.4	  591.0	 2401.0	...
2529438	  796.5	  590.9	 2399.0	...
2529439	  796.5	  590.7	 2398.0	...
2529440	  795.9	  590.6	 2398.0	...
2529441	  795.4	  590.2	 2397.0	...
2529442	  794.9	  590.1	 2396.0	...
2529443	  795.3	  589.9	 2395.0	...
2529444	  795.7	  589.9	 2399.0	...
2529445	  796.1	  589.8	 2402.0	...
2529446	  795.8	  590.3	 2405.0	...
2529447	  795.6	  591.5	 2408.0	...
2529448	  795.4	  592.6	 2411.0	...
2529449	  795.5	  592.4	 2410.0	...
2529450	  795.6	  591.7	 2405.0	...
2529451	  795.6	  591.2	 2403.0	...
2529452	  795.6	  591.4	 2404.0	...
2529453	  795.5	  591.5	 2404.0	...
2529454	  795.5	  591.4	 2403.0	...
2529455	  795.4	  591.3	 2402.0	...
2529456	  795.4	  591.3	 2402.0	...
2529457	  795.6	  591.2	 2401.0	...
2529458	  795.9	  591.2	 2401.0	...
2529459	  796.2	  591.2	 2401.0	...
2529460	  796.1	  591.2	 2402.0	...
2529461	  796.0	  591.2	 2402.0	...
2529462	  795.9	  591.2	 2402.0	...
2529463	  795.9	  591.1	 2400.0	...
2529464	  796.0	  591.2	 2398.0	...
2529465	  796.1	  591.3	 2395.0	...
2529466	  796.3	  591.4	 2392.0	...
2529467	  796.3	  591.4	 2391.0	...
2529468	  796.4	  591.3	 2393.0	...
2529469	  796.3	  591.2	 2395.0	...
2529470	  796.3	  591.0	 2397.0	...
2529471	  796.4	  590.8	 2398.0	...
2529472	  796.6	  590.8	 2399.0	...
2529473	  796.6	  590.9	 2400.0	...
2529474	  796.5	  591.0	 2401.0	...
2529475	  796.4	  591.2	 2400.0	...
2529476	  796.3	  591.5	 2398.0	...
2529477	  796.1	  591.7	 2397.0	...
2529478	  795.9	  591.7	 2396.0	...
2529479	  795.7	  591.7	 2394.0	...
2529480	  795.7	  592.2	 2392.0	...
2529481	  796.0	  592.7	 2391.0	...
2529482	  796.4	  592.8	 2391.0	...
2529483	  796.7	  592.4	 2392.0	...
2529484	  796.7	  592.0	 2390.0	...
2529485	  796.7	  592.0	 2388.0	...
2529486	  796.8	  592.0	 2387.0	...
2529487	  796.5	  592.1	 2387.0	...
2529488	  796.3	  592.3	 2389.0	...
2529489	  796.0	  592.4	 2389.0	...
2529490	  796.0	  592.5	 2389.0	...
2529491	  796.1	  592.4	 2389.0	...
2529492	  796.4	  592.2	 2389.0	...
2529493	  796.7	  592.0	 2388.0	...
2529494	  797.1	  591.9	 2389.0	...
2529495	  797.1	  592.1	 2390.0	...
2529496	  797.1	  591.9	 2388.0	...
2529497	  797.1	  591.7	 2385.0	...
2529498	  797.1	  591.4	 2383.0	...
2529499	  797.2	  591.8	 2384.0	...
2529500	  797.0	  592.1	 2384.0	...
2529501	  796.7	  592.1	 2383.0	...
2529502	  796.4	  591.9	 2383.0	...
2529503	  796.3	  591.7	 2382.0	...
2529504	  796.3	  591.8	 2382.0	...
2529505	  796.4	  592.0	 2382.0	...
2529506	  796.5	  592.2	 2383.0	...
2529507	  796.6	  592.6	 2383.0	...
2529508	  796.5	  592.9	 2383.0	...
2529509	  796.6	  593.0	 2383.0	...
2529510	  796.8	  592.9	 2383.0	...
2529511	  796.8	  592.8	 2382.0	...
2529512	  796.8	  592.7	 2382.0	...
2529513	  796.8	  592.7	 2382.0	...
2529514	  797.1	  592.7	 2381.0	...
2529515	  797.3	  592.6	 2381.0	...
2529516	  797.4	  592.8	 2382.0	...
2529517	  797.3	  593.0	 2383.0	...
2529518	  797.2	  592.9	 2383.0	...
2529519	  797.2	  592.6	 2383.0	...
2529520	  797.4	  592.2	 2382.0	...
2529521	  797.6	  592.3	 2381.0	...
2529522	  797.9	  592.6	 2380.0	...
2529523	  797.9	  593.1	 2379.0	...
2529524	  797.9	  593.4	 2379.0	...
2529525	  798.0	  593.6	 2378.0	...
2529526	  798.0	  593.5	 2377.0	...
2529527	  798.0	  593.4	 2378.0	...
2529528	  797.9	  592.9	 2379.0	...
2529529	  797.8	  592.5	 2380.0	...
2529530	  797.8	  592.1	 2379.0	...
2529531	  797.9	  592.1	 2377.0	...
2529532	  798.0	  592.1	 2376.0	...
2529533	  798.3	  592.2	 2380.0	...
2529534	  798.5	  592.2	 2384.0	...
2529535	  798.6	  592.4	 2390.0	...
2529536	  798.7	  592.6	 2390.0	...
2529537	  798.7	  592.5	 2388.0	...
2529538	  798.7	  592.1	 2384.0	...
2529539	  798.6	  591.7	 2383.0	...
2529540	  798.2	  591.7	 2385.0	...
2529541	  798.0	  591.8	 2387.0	...
2529542	  797.8	  592.5	 2387.0	...
MSG	2529543 0000 _ Number Off
2529543	  798.0	  593.1	 2387.0	...
2529544	  797.8	  593.2	 2385.0	...
2529545	  797.6	  592.7	 2384.0	...
2529546	  797.6	  592.1	 2382.0	...
2529547	  797.8	  591.9	 2381.0	...
2529548	  797.9	  591.8	 2380.0	...
2529549	  797.7	  591.7	 2381.0	...
2529550	  797.7	  591.5	 2382.0	...
2529551	  797.8	  591.4	 2382.0	...
2529552	  797.9	  591.8	 2381.0	...
2529553	  797.9	  592.3	 2380.0	...
2529554	  797.9	  592.9	 2379.0	...
2529555	  797.7	  593.0	 2379.0	...
2529556	  797.5	  593.1	 2378.0	...
2529557	  797.4	  593.2	 2376.0	...
2529558	  797.5	  592.8	 2378.0	...
2529559	  797.7	  592.3	 2380.0	...
2529560	  797.9	  592.1	 2383.0	...
2529561	  797.9	  592.3	 2382.0	...
2529562	  797.9	  592.4	 2380.0	...
2529563	  797.9	  592.2	 2379.0	...
2529564	  798.0	  592.1	 2377.0	...
2529565	  798.1	  592.1	 2377.0	...
2529566	  798.1	  592.2	 2377.0	...
2529567	  798.2	  592.6	 2377.0	...
2529568	  798.3	  593.1	 2379.0	...
2529569	  798.3	  593.6	 2381.0	...
2529570	  798.3	  593.7	 2382.0	...
2529571	  798.3	  593.7	 2381.0	...
2529572	  798.2	  593.6	 2380.0	...
2529573	  798.1	  593.5	 2380.0	...
2529574	  798.0	  593.4	 2382.0	...
2529575	  798.3	  593.1	 2385.0	...
2529576	  798.6	  592.9	 2389.0	...
2529577	  798.5	  592.8	 2390.0	...
2529578	  798.2	  592.8	 2387.0	...
2529579	  797.9	  592.0	 2383.0	...
2529580	  797.9	  591.2	 2380.0	...
2529581	  798.0	  590.6	 2380.0	...
2529582	  798.0	  590.6	 2380.0	...
2529583	  798.1	  590.8	 2379.0	...
2529584	  798.1	  591.0	 2379.0	...
2529585	  798.1	  591.2	 2378.0	...
2529586	  798.1	  591.2	 2378.0	...
2529587	  798.1	  591.3	 2378.0	...
2529588	  798.1	  591.5	 2379.0	...
2529589	  798.0	  591.7	 2379.0	...
2529590	  797.9	  591.8	 2379.0	...
2529591	  797.8	  591.7	 2378.0	...
2529592	  797.9	  591.5	 2378.0	...
2529593	  798.1	  591.6	 2377.0	...
2529594	  798.3	  591.7	 2377.0	...
2529595	  798.2	  591.8	 2377.0	...
2529596	  798.0	  591.9	 2377.0	...
2529597	  797.9	  592.1	 2377.0	...
2529598	  798.2	  592.2	 2376.0	...
2529599	  798.5	  592.1	 2375.0	...
2529600	  798.4	  592.0	 2374.0	...
2529601	  798.2	  591.9	 2374.0	...
2529602	  798.1	  591.9	 2373.0	...
2529603	  798.2	  591.8	 2374.0	...
2529604	  798.3	  591.7	 2374.0	...
2529605	  798.7	  591.3	 2374.0	...
2529606	  799.0	  591.0	 2374.0	...
2529607	  799.5	  590.7	 2376.0	...
2529608	  799.5	  590.6	 2378.0	...
2529609	  799.5	  590.6	 2380.0	...
2529610	  799.4	  590.8	 2377.0	...
2529611	  799.3	  590.8	 2375.0	...
2529612	  799.2	  590.9	 2374.0	...
2529613	  799.2	  590.9	 2373.0	...
2529614	  799.2	  591.1	 2373.0	...
2529615	  799.4	  591.2	 2372.0	...
2529616	  799.2	  591.2	 2373.0	...
2529617	  798.8	  591.1	 2376.0	...
2529618	  798.4	  591.0	 2379.0	...
2529619	  798.4	  591.0	 2380.0	...
2529620	  798.5	  591.0	 2382.0	...
2529621	  798.7	  591.0	 2382.0	...
2529622	  798.8	  590.9	 2381.0	...
2529623	  798.8	  591.2	 2379.0	...
2529624	  799.0	  591.4	 2379.0	...
2529625	  799.3	  591.7	 2381.0	...
2529626	  799.5	  591.6	 2382.0	...
2529627	  799.4	  590.9	 2381.0	...
2529628	  799.2	  590.2	 2380.0	...
2529629	  799.0	  589.7	 2380.0	...
2529630	  798.9	  589.6	 2380.0	...
2529631	  799.0	  589.5	 2380.0	...
2529632	  799.1	  589.3	 2378.0	...
2529633	  799.3	  590.1	 2376.0	...
2529634	  799.4	  591.0	 2374.0	...
2529635	  799.5	  591.8	 2373.0	...
2529636	  799.6	  591.8	 2373.0	...
2529637	  799.5	  591.7	 2376.0	...
2529638	  799.2	  591.7	 2378.0	...
2529639	  799.0	  591.6	 2380.0	...
2529640	  798.9	  591.4	 2380.0	...
2529641	  798.9	  591.3	 2381.0	...
2529642	  798.9	  591.2	 2382.0	...
2529643	  799.0	  591.2	 2381.0	...
2529644	  799.2	  591.2	 2379.0	...
2529645	  799.4	  591.1	 2378.0	...
2529646	  799.5	  591.0	 2379.0	...
2529647	  799.5	  590.9	 2379.0	...
2529648	  799.4	  590.7	 2380.0	...
2529649	  799.2	  590.6	 2379.0	...
2529650	  799.1	  590.5	 2378.0	...
2529651	  799.1	  590.5	 2377.0	...
2529652	  799.1	  590.5	 2376.0	...
2529653	  799.0	  590.6	 2377.0	...
2529654	  798.9	  590.3	 2378.0	...
2529655	  798.8	  590.1	 2379.0	...
2529656	  798.7	  590.0	 2380.0	...
2529657	  799.1	  590.2	 2380.0	...
2529658	  799.6	  590.2	 2380.0	...
2529659	  800.0	  590.3	 2382.0	...
2529660	  799.9	  590.3	 2383.0	...
2529661	  799.7	  590.3	 2385.0	...
2529662	  799.5	  590.2	 2384.0	...
2529663	  799.6	  590.1	 2384.0	...
2529664	  799.7	  590.1	 2383.0	...
2529665	  799.9	  590.2	 2382.0	...
2529666	  799.9	  590.3	 2382.0	...
2529667	  799.9	  590.2	 2382.0	...
2529668	  799.9	  590.0	 2384.0	...
2529669	  799.9	  589.9	 2386.0	...
2529670	  799.8	  589.8	 2389.0	...
2529671	  799.7	  589.6	 2390.0	...
2529672	  799.7	  589.5	 2392.0	...
2529673	  799.9	  589.4	 2393.0	...
2529674	  800.0	  589.4	 2394.0	...
2529675	  800.0	  589.4	 2395.0	...
2529676	  799.8	  589.3	 2396.0	...
2529677	  799.7	  589.2	 2398.0	...
2529678	  799.5	  589.3	 2399.0	...
2529679	  799.5	  589.4	 2398.0	...
2529680	  799.6	  589.4	 2398.0	...
2529681	  799.8	  589.1	 2396.0	...
2529682	  799.9	  589.3	 2393.0	...
2529683	  800.4	  589.5	 2391.0	...
2529684	  800.9	  589.7	 2390.0	...
2529685	  801.3	  589.6	 2390.0	...
2529686	  801.3	  589.5	 2391.0	...
2529687	  801.3	  589.4	 2393.0	...
2529688	  800.9	  589.4	 2394.0	...
2529689	  800.5	  589.4	 2394.0	...
2529690	  800.2	  589.4	 2394.0	...
2529691	  800.2	  589.5	 2394.0	...
2529692	  800.3	  589.7	 2393.0	...
2529693	  800.3	  589.7	 2392.0	...
2529694	  800.2	  589.6	 2390.0	...
2529695	  800.2	  589.4	 2390.0	...
2529696	  800.4	  589.4	 2392.0	...
2529697	  800.4	  589.4	 2395.0	...
2529698	  800.6	  589.5	 2397.0	...
2529699	  800.5	  589.6	 2397.0	...
2529700	  800.3	  589.6	 2398.0	...
2529701	  800.1	  589.5	 2398.0	...
2529702	  800.4	  589.2	 2398.0	...
2529703	  801.0	  588.7	 2398.0	...
2529704	  801.5	  588.2	 2399.0	...
2529705	  801.5	  587.9	 2400.0	...
2529706	  801.5	  587.6	 2400.0	...
2529707	  801.4	  587.4	 2400.0	...
2529708	  801.2	  587.1	 2400.0	...
2529709	  801.1	  587.0	 2400.0	...
2529710	  801.0	  587.4	 2401.0	...
2529711	  801.3	  588.0	 2399.0	...
2529712	  801.6	  588.6	 2398.0	...
2529713	  801.6	  588.7	 2399.0	...
2529714	  801.3	  588.9	 2401.0	...
2529715	  801.0	  589.0	 2403.0	...
2529716	  801.2	  588.9	 2402.0	...
2529717	  801.5	  588.8	 2402.0	...
2529718	  801.7	  588.8	 2402.0	...
2529719	  801.5	  588.8	 2405.0	...
2529720	  801.3	  588.8	 2408.0	...
2529721	  801.2	  588.5	 2409.0	...
2529722	  801.2	  588.2	 2406.0	...
2529723	  801.1	  587.9	 2407.0	...
2529724	  801.1	  587.8	 2411.0	...
2529725	  801.3	  587.8	 2415.0	...
2529726	  801.4	  587.9	 2415.0	...
2529727	  801.3	  588.1	 2415.0	...
2529728	  801.1	  588.0	 2414.0	...
2529729	  800.8	  587.6	 2414.0	...
2529730	  801.0	  587.2	 2413.0	...
2529731	  801.3	  586.9	 2412.0	...
2529732	  801.6	  586.8	 2412.0	...
2529733	  801.5	  587.0	 2413.0	...
2529734	  801.4	  587.5	 2414.0	...
2529735	  801.3	  588.1	 2413.0	...
2529736	  801.2	  588.4	 2412.0	...
2529737	  801.2	  588.6	 2412.0	...
2529738	  801.2	  588.7	 2412.0	...
2529739	  801.3	  588.7	 2413.0	...
2529740	  801.3	  588.7	 2413.0	...
2529741	  801.3	  588.8	 2411.0	...
2529742	  801.3	  588.8	 2410.0	...
2529743	  801.5	  588.7	 2408.0	...
2529744	  801.7	  588.7	 2409.0	...
2529745	  801.9	  588.5	 2409.0	...
2529746	  801.8	  588.4	 2409.0	...
2529747	  801.8	  588.3	 2409.0	...
2529748	  801.8	  588.3	 2410.0	...
2529749	  801.7	  588.5	 2412.0	...
2529750	  801.6	  588.8	 2417.0	...
2529751	  801.3	  589.3	 2420.0	...
2529752	  801.0	  589.6	 2422.0	...
2529753	  800.8	  589.5	 2420.0	...
2529754	  800.7	  589.1	 2418.0	...
2529755	  800.8	  589.2	 2417.0	...
2529756	  801.0	  589.8	 2420.0	...
2529757	  801.2	  590.4	 2422.0	...
2529758	  801.6	  590.7	 2424.0	...
2529759	  802.1	  590.7	 2424.0	...
2529760	  802.6	  590.4	 2425.0	...
2529761	  802.2	  590.3	 2424.0	...
2529762	  801.7	  590.1	 2423.0	...
2529763	  801.3	  590.2	 2423.0	...
2529764	  801.4	  590.1	 2424.0	...
2529765	  801.4	  590.1	 2426.0	...
2529766	  801.5	  590.1	 2425.0	...
2529767	  801.5	  590.2	 2424.0	...
2529768	  801.4	  590.2	 2422.0	...
2529769	  801.3	  590.3	 2422.0	...
2529770	  801.1	  590.6	 2421.0	...
2529771	  801.5	  590.7	 2421.0	...
2529772	  801.9	  590.3	 2420.0	...
2529773	  802.0	  589.7	 2420.0	...
2529774	  801.6	  589.1	 2418.0	...
2529775	  801.2	  589.0	 2416.0	...
2529776	  801.1	  588.9	 2414.0	...
2529777	  801.0	  588.9	 2413.0	...
2529778	  801.5	  588.8	 2412.0	...
2529779	  801.8	  588.5	 2411.0	...
2529780	  802.1	  588.2	 2411.0	...
2529781	  802.3	  587.9	 2413.0	...
2529782	  802.4	  587.9	 2414.0	...
2529783	  802.5	  588.1	 2416.0	...
2529784	  802.5	  588.2	 2416.0	...
2529785	  802.4	  587.6	 2414.0	...
2529786	  802.6	  586.8	 2411.0	...
2529787	  802.8	  586.6	 2406.0	...
2529788	  802.7	  587.3	 2403.0	...
2529789	  802.2	  588.1	 2403.0	...
2529790	  801.9	  588.1	 2405.0	...
2529791	  802.1	  588.0	 2407.0	...
2529792	  802.4	  587.8	 2408.0	...
2529793	  802.5	  587.7	 2411.0	...
2529794	  802.4	  587.8	 2413.0	...
2529795	  802.7	  587.7	 2415.0	...
2529796	  802.9	  587.6	 2416.0	...
2529797	  803.2	  588.1	 2416.0	...
2529798	  803.3	  588.8	 2414.0	...
2529799	  803.3	  589.5	 2410.0	...
2529800	  803.5	  589.5	 2406.0	...
2529801	  803.8	  589.1	 2408.0	...
2529802	  804.0	  588.7	 2412.0	...
2529803	  804.1	  588.4	 2416.0	...
2529804	  803.9	  588.4	 2416.0	...
2529805	  803.6	  588.5	 2416.0	...
2529806	  803.4	  589.0	 2414.0	...
2529807	  803.3	  589.4	 2411.0	...
2529808	  803.3	  589.8	 2409.0	...
2529809	  803.3	  589.7	 2410.0	...
2529810	  803.2	  589.5	 2410.0	...
2529811	  803.6	  589.2	 2411.0	...
2529812	  804.1	  588.5	 2412.0	...
2529813	  804.5	  588.0	 2413.0	...
2529814	  804.4	  588.2	 2413.0	...
2529815	  804.4	  588.8	 2414.0	...
2529816	  804.4	  589.5	 2414.0	...
2529817	  804.3	  589.4	 2415.0	...
2529818	  804.3	  589.3	 2414.0	...
2529819	  804.2	  589.1	 2414.0	...
2529820	  804.2	  588.7	 2414.0	...
2529821	  804.2	  588.5	 2414.0	...
2529822	  804.2	  588.6	 2415.0	...
2529823	  804.0	  589.1	 2416.0	...
2529824	  803.9	  589.7	 2415.0	...
2529825	  803.9	  589.9	 2413.0	...
2529826	  804.0	  589.9	 2413.0	...
2529827	  804.1	  589.8	 2414.0	...
2529828	  804.1	  589.6	 2417.0	...
2529829	  804.0	  589.4	 2418.0	...
2529830	  803.8	  589.3	 2418.0	...
2529831	  803.6	  589.2	 2418.0	...
2529832	  803.4	  589.3	 2419.0	...
2529833	  803.4	  589.8	 2420.0	...
2529834	  803.9	  590.1	 2420.0	...
2529835	  804.4	  590.5	 2420.0	...
2529836	  804.4	  590.2	 2419.0	...
2529837	  804.1	  590.0	 2419.0	...
2529838	  803.7	  589.6	 2420.0	...
2529839	  803.6	  589.5	 2420.0	...
2529840	  803.7	  590.0	 2420.0	...
2529841	  803.7	  590.6	 2420.0	...
2529842	  803.7	  591.2	 2420.0	...
2529843	  803.7	  591.1	 2420.0	...
2529844	  803.7	  590.7	 2418.0	...
2529845	  803.7	  590.3	 2416.0	...
2529846	  803.9	  590.4	 2414.0	...
2529847	  804.1	  590.8	 2413.0	...
2529848	  804.1	  591.2	 2413.0	...
2529849	  803.8	  591.3	 2414.0	...
2529850	  803.5	  591.3	 2416.0	...
2529851	  803.7	  591.3	 2418.0	...
2529852	  804.1	  591.3	 2418.0	...
2529853	  804.5	  591.3	 2417.0	...
2529854	  804.5	  591.0	 2416.0	...
2529855	  804.3	  590.9	 2415.0	...
2529856	  804.4	  591.0	 2415.0	...
2529857	  804.5	  591.4	 2415.0	...
2529858	  804.6	  591.6	 2417.0	...
2529859	  804.3	  591.6	 2418.0	...
2529860	  803.8	  591.8	 2420.0	...
2529861	  803.1	  592.0	 2422.0	...
2529862	  802.6	  592.0	 2423.0	...
2529863	  802.8	  591.7	 2422.0	...
2529864	  803.2	  591.7	 2422.0	...
2529865	  803.5	  592.0	 2423.0	...
2529866	  803.3	  592.3	 2423.0	...
2529867	  803.0	  592.6	 2423.0	...
2529868	  802.9	  592.8	 2422.0	...
2529869	  803.0	  592.9	 2421.0	...
2529870	  803.4	  592.7	 2420.0	...
2529871	  803.8	  592.5	 2420.0	...
2529872	  803.9	  592.3	 2421.0	...
2529873	  803.9	  592.2	 2421.0	...
2529874	  803.9	  592.2	 2419.0	...
2529875	  804.0	  592.4	 2418.0	...
2529876	  804.1	  592.6	 2418.0	...
2529877	  804.2	  592.9	 2419.0	...
2529878	  804.3	  592.9	 2421.0	...
2529879	  804.3	  593.0	 2421.0	...
2529880	  804.3	  593.0	 2421.0	...
2529881	  804.4	  592.9	 2421.0	...
2529882	  804.3	  592.8	 2420.0	...
2529883	  804.3	  592.6	 2419.0	...
2529884	  804.4	  592.5	 2417.0	...
2529885	  804.5	  592.7	 2416.0	...
2529886	  804.6	  593.1	 2415.0	...
2529887	  804.6	  593.5	 2414.0	...
2529888	  804.5	  593.3	 2413.0	...
2529889	  804.4	  593.1	 2413.0	...
2529890	  804.3	  592.9	 2413.0	...
2529891	  804.3	  593.4	 2413.0	...
2529892	  804.3	  593.8	 2412.0	...
2529893	  804.2	  593.8	 2412.0	...
2529894	  804.1	  593.6	 2411.0	...
2529895	  804.3	  593.4	 2413.0	...
2529896	  804.5	  593.4	 2415.0	...
2529897	  804.6	  593.5	 2416.0	...
2529898	  804.6	  593.7	 2415.0	...
2529899	  804.5	  594.0	 2414.0	...
2529900	  804.5	  594.6	 2414.0	...
2529901	  804.6	  595.0	 2415.0	...
2529902	  804.8	  595.3	 2416.0	...
2529903	  805.1	  595.3	 2415.0	...
2529904	  805.3	  595.2	 2415.0	...
2529905	  805.5	  595.2	 2414.0	...
2529906	  805.7	  595.1	 2414.0	...
2529907	  805.6	  595.0	 2415.0	...
2529908	  805.5	  595.0	 2415.0	...
2529909	  805.5	  595.1	 2417.0	...
2529910	  805.3	  595.1	 2419.0	...
2529911	  805.1	  595.2	 2417.0	...
2529912	  804.8	  595.3	 2414.0	...
2529913	  804.8	  595.4	 2414.0	...
2529914	  805.2	  595.4	 2417.0	...
2529915	  805.5	  595.3	 2417.0	...
2529916	  806.0	  595.3	 2412.0	...
2529917	  806.1	  595.3	 2408.0	...
2529918	  806.0	  595.0	 2407.0	...
2529919	  805.8	  594.7	 2406.0	...
2529920	  805.7	  594.6	 2405.0	...
2529921	  805.6	  594.8	 2404.0	...
2529922	  805.5	  595.0	 2404.0	...
2529923	  805.2	  595.2	 2404.0	...
2529924	  805.0	  595.4	 2404.0	...
2529925	  805.3	  595.6	 2404.0	...
2529926	  805.6	  595.7	 2404.0	...
2529927	  805.9	  595.5	 2404.0	...
2529928	  805.9	  595.4	 2405.0	...
2529929	  806.1	  595.9	 2408.0	...
2529930	  806.2	  596.4	 2411.0	...
2529931	  806.3	  596.9	 2413.0	...
2529932	  806.3	  596.9	 2413.0	...
2529933	  806.2	  596.8	 2413.0	...
2529934	  806.0	  596.6	 2412.0	...
2529935	  805.9	  596.3	 2411.0	...
2529936	  805.9	  596.4	 2411.0	...
2529937	  805.9	  596.6	 2411.0	...
2529938	  806.0	  597.0	 2410.0	...
2529939	  805.5	  597.1	 2410.0	...
2529940	  805.0	  597.3	 2409.0	...
2529941	  804.5	  597.2	 2409.0	...
2529942	  804.5	  597.1	 2410.0	...
2529943	  804.7	  597.2	 2410.0	...
2529944	  804.8	  597.4	 2409.0	...
2529945	  805.0	  597.2	 2407.0	...
2529946	  805.0	  596.8	 2405.0	...
2529947	  805.0	  596.3	 2405.0	...
2529948	  804.8	  596.5	 2405.0	...
2529949	  804.7	  596.7	 2406.0	...
2529950	  805.1	  596.9	 2406.0	...
2529951	  805.5	  596.9	 2405.0	...
2529952	  806.0	  597.1	 2405.0	...
2529953	  805.6	  597.5	 2405.0	...
2529954	  805.2	  597.9	 2405.0	...
2529955	  804.8	  598.3	 2403.0	...
2529956	  804.7	  598.5	 2401.0	...
2529957	  804.3	  598.6	 2400.0	...
2529958	  803.1	  598.7	 2401.0	...
EFIX R   2527937	2529958	2022	  789.8	  593.7	   2354
SSACC R  2529959
2529959	  801.9	  598.8	 2400.0	...
2529960	  800.0	  598.9	 2400.0	...
2529961	  798.4	  598.8	 2401.0	...
2529962	  795.4	  598.6	 2403.0	...
2529963	  792.6	  597.9	 2406.0	...
2529964	  789.8	  597.3	 2408.0	...
2529965	  787.0	  596.1	 2409.0	...
2529966	  784.5	  595.6	 2407.0	...
2529967	  781.0	  594.2	 2405.0	...
2529968	  778.0	  593.0	 2402.0	...
2529969	  775.2	  591.9	 2401.0	...
2529970	  773.3	  591.0	 2399.0	...
2529971	  772.0	  590.2	 2398.0	...
2529972	  771.2	  589.4	 2396.0	...
ESACC R  2529959	2529972	14	  801.9	  598.8	  771.2	  589.4	   0.68	     61
SFIX R   2529973
2529973	  771.0	  589.1	 2394.0	...
2529974	  771.0	  589.0	 2396.0	...
2529975	  771.2	  588.9	 2398.0	...
2529976	  772.2	  588.8	 2399.0	...
2529977	  773.4	  588.6	 2397.0	...
2529978	  775.1	  588.6	 2394.0	...
2529979	  777.1	  588.8	 2393.0	...
2529980	  778.9	  589.5	 2392.0	...
2529981	  779.9	  590.1	 2392.0	...
2529982	  780.8	  590.5	 2390.0	...
2529983	  781.6	  590.8	 2389.0	...
2529984	  783.0	  591.2	 2389.0	...
2529985	  783.8	  591.7	 2389.0	...
2529986	  784.4	  591.9	 2390.0	...
2529987	  784.3	  592.2	 2390.0	...
2529988	  784.2	  592.4	 2389.0	...
2529989	  784.2	  592.6	 2389.0	...
2529990	  784.2	  592.6	 2389.0	...
2529991	  784.2	  592.8	 2391.0	...
2529992	  784.0	  592.9	 2393.0	...
2529993	  783.9	  593.0	 2395.0	...
2529994	  783.8	  593.5	 2396.0	...
2529995	  783.7	  594.0	 2395.0	...
2529996	  783.6	  594.4	 2394.0	...
2529997	  783.7	  594.3	 2392.0	...
2529998	  783.4	  594.3	 2391.0	...
2529999	  782.9	  594.0	 2391.0	...
2530000	  782.4	  593.7	 2392.0	...
2530001	  782.2	  593.5	 2393.0	...
2530002	  781.8	  593.7	 2391.0	...
2530003	  781.5	  593.8	 2389.0	...
2530004	  781.1	  593.8	 2390.0	...
2530005	  781.0	  593.8	 2392.0	...
2530006	  780.9	  594.0	 2394.0	...
2530007	  780.9	  594.1	 2395.0	...
2530008	  781.0	  594.1	 2395.0	...
2530009	  781.1	  594.1	 2395.0	...
2530010	  781.2	  594.0	 2391.0	...
2530011	  781.1	  594.0	 2387.0	...
2530012	  780.8	  594.0	 2387.0	...
2530013	  780.5	  594.0	 2388.0	...
2530014	  780.2	  594.1	 2387.0	...
2530015	  780.1	  594.0	 2383.0	...
2530016	  780.1	  594.0	 2383.0	...
2530017	  780.1	  594.0	 2386.0	...
2530018	  779.9	  594.0	 2390.0	...
2530019	  779.7	  594.0	 2391.0	...
2530020	  780.1	  593.9	 2391.0	...
2530021	  780.8	  593.8	 2391.0	...
2530022	  781.2	  593.6	 2391.0	...
2530023	  781.0	  593.5	 2392.0	...
2530024	  780.7	  593.5	 2394.0	...
2530025	  780.5	  593.7	 2394.0	...
2530026	  780.2	  594.1	 2395.0	...
2530027	  780.0	  594.5	 2395.0	...
2530028	  779.8	  594.6	 2395.0	...
2530029	  780.0	  594.6	 2395.0	...
2530030	  780.2	  594.5	 2395.0	...
2530031	  780.3	  594.7	 2396.0	...
2530032	  780.2	  595.4	 2398.0	...
2530033	  780.5	  595.9	 2399.0	...
2530034	  780.9	  596.4	 2398.0	...
2530035	  781.3	  596.4	 2397.0	...
2530036	  781.2	  596.6	 2399.0	...
2530037	  781.2	  596.8	 2401.0	...
2530038	  781.2	  597.1	 2402.0	...
2530039	  781.4	  597.2	 2400.0	...
2530040	  781.3	  597.3	 2398.0	...
2530041	  781.2	  597.1	 2398.0	...
2530042	  781.0	  597.0	 2397.0	...
2530043	  780.5	  597.1	 2397.0	...
2530044	  780.1	  597.3	 2397.0	...
2530045	  779.7	  597.6	 2397.0	...
2530046	  779.7	  597.7	 2397.0	...
2530047	  779.9	  597.8	 2397.0	...
2530048	  780.3	  597.8	 2395.0	...
2530049	  780.6	  598.1	 2394.0	...
2530050	  780.8	  598.5	 2393.0	...
2530051	  780.8	  598.9	 2394.0	...
2530052	  780.7	  599.1	 2394.0	...
2530053	  780.6	  598.6	 2395.0	...
2530054	  780.7	  597.9	 2396.0	...
2530055	  780.9	  597.2	 2397.0	...
2530056	  781.1	  597.1	 2398.0	...
2530057	  781.0	  597.0	 2399.0	...
2530058	  780.9	  596.9	 2398.0	...
2530059	  780.4	  596.8	 2395.0	...
2530060	  779.9	  596.8	 2392.0	...
2530061	  779.5	  596.9	 2391.0	...
2530062	  779.4	  596.9	 2390.0	...
2530063	  779.4	  597.0	 2392.0	...
2530064	  779.4	  597.1	 2394.0	...
2530065	  779.5	  597.1	 2395.0	...
2530066	  779.7	  596.9	 2396.0	...
2530067	  779.9	  596.6	 2396.0	...
2530068	  780.2	  596.4	 2394.0	...
2530069	  780.4	  596.3	 2393.0	...
2530070	  780.7	  596.4	 2393.0	...
2530071	  780.9	  596.3	 2393.0	...
2530072	  781.1	  596.2	 2392.0	...
2530073	  781.2	  596.1	 2389.0	...
2530074	  781.2	  596.2	 2386.0	...
2530075	  781.1	  596.4	 2384.0	...
2530076	  780.9	  596.7	 2385.0	...
2530077	  780.8	  597.0	 2386.0	...
2530078	  780.8	  597.1	 2386.0	...
2530079	  781.0	  597.3	 2385.0	...
2530080	  781.1	  597.4	 2386.0	...
2530081	  781.2	  597.4	 2390.0	...
2530082	  781.4	  597.1	 2389.0	...
2530083	  781.3	  596.8	 2385.0	...
2530084	  781.1	  596.7	 2379.0	...
2530085	  780.8	  596.7	 2378.0	...
2530086	  780.9	  596.6	 2380.0	...
2530087	  781.0	  596.2	 2383.0	...
2530088	  781.0	  596.0	 2384.0	...
2530089	  780.9	  596.1	 2383.0	...
2530090	  781.1	  596.4	 2382.0	...
2530091	  781.4	  596.6	 2381.0	...
2530092	  781.7	  596.7	 2382.0	...
2530093	  781.7	  596.6	 2383.0	...
2530094	  781.8	  596.5	 2384.0	...
2530095	  781.7	  596.5	 2384.0	...
2530096	  781.6	  596.6	 2383.0	...
2530097	  781.5	  596.7	 2380.0	...
2530098	  781.5	  596.7	 2379.0	...
2530099	  781.5	  596.6	 2378.0	...
2530100	  781.5	  596.6	 2376.0	...
2530101	  781.5	  596.7	 2374.0	...
2530102	  781.7	  597.0	 2374.0	...
2530103	  781.9	  597.2	 2376.0	...
2530104	  781.9	  597.3	 2378.0	...
2530105	  781.9	  597.1	 2378.0	...
2530106	  781.7	  596.9	 2378.0	...
2530107	  781.6	  596.9	 2377.0	...
2530108	  781.7	  597.2	 2378.0	...
2530109	  781.9	  597.5	 2376.0	...
2530110	  781.9	  597.8	 2371.0	...
2530111	  781.7	  597.8	 2367.0	...
2530112	  781.5	  597.8	 2367.0	...
2530113	  781.5	  597.8	 2369.0	...
2530114	  781.7	  597.8	 2372.0	...
2530115	  781.8	  597.7	 2373.0	...
2530116	  782.0	  597.9	 2374.0	...
2530117	  782.1	  598.0	 2375.0	...
2530118	  782.1	  597.7	 2374.0	...
2530119	  781.9	  597.3	 2372.0	...
2530120	  781.7	  596.8	 2371.0	...
2530121	  781.9	  596.7	 2372.0	...
2530122	  782.2	  596.6	 2373.0	...
2530123	  782.4	  596.8	 2375.0	...
2530124	  782.3	  597.0	 2376.0	...
2530125	  782.2	  597.1	 2375.0	...
2530126	  782.3	  597.1	 2371.0	...
2530127	  782.3	  597.0	 2366.0	...
2530128	  782.4	  596.9	 2365.0	...
2530129	  782.5	  597.3	 2368.0	...
2530130	  782.5	  597.7	 2371.0	...
2530131	  782.6	  598.0	 2370.0	...
2530132	  782.6	  597.9	 2369.0	...
2530133	  782.6	  597.5	 2368.0	...
2530134	  782.6	  597.0	 2368.0	...
2530135	  782.6	  596.2	 2368.0	...
2530136	  782.5	  595.5	 2370.0	...
2530137	  782.1	  595.3	 2370.0	...
2530138	  781.7	  595.8	 2370.0	...
2530139	  781.6	  596.8	 2370.0	...
2530140	  782.0	  597.6	 2370.0	...
2530141	  782.4	  597.9	 2370.0	...
2530142	  782.6	  597.6	 2370.0	...
2530143	  782.8	  597.3	 2369.0	...
2530144	  783.0	  597.6	 2369.0	...
2530145	  783.1	  597.9	 2368.0	...
2530146	  782.9	  597.4	 2366.0	...
2530147	  782.8	  596.5	 2365.0	...
2530148	  782.9	  595.6	 2365.0	...
2530149	  783.0	  595.5	 2365.0	...
2530150	  783.1	  595.5	 2365.0	...
2530151	  782.8	  595.5	 2364.0	...
2530152	  782.5	  595.2	 2363.0	...
2530153	  782.2	  595.0	 2363.0	...
2530154	  782.2	  594.7	 2365.0	...
2530155	  782.2	  595.1	 2367.0	...
2530156	  782.3	  595.5	 2369.0	...
2530157	  782.5	  595.9	 2370.0	...
2530158	  782.7	  596.0	 2370.0	...
2530159	  782.7	  596.0	 2371.0	...
2530160	  782.7	  596.0	 2369.0	...
2530161	  782.7	  595.9	 2366.0	...
2530162	  782.8	  595.8	 2364.0	...
2530163	  783.0	  595.7	 2365.0	...
2530164	  783.3	  595.8	 2365.0	...
2530165	  783.4	  596.1	 2364.0	...
2530166	  783.6	  596.4	 2364.0	...
2530167	  783.8	  596.6	 2364.0	...
2530168	  783.9	  596.6	 2364.0	...
2530169	  783.8	  596.7	 2364.0	...
2530170	  783.7	  596.7	 2363.0	...
2530171	  783.6	  596.7	 2366.0	...
2530172	  783.5	  596.6	 2369.0	...
2530173	  783.4	  596.3	 2371.0	...
2530174	  783.4	  596.1	 2370.0	...
2530175	  783.5	  596.1	 2369.0	...
2530176	  783.5	  596.2	 2368.0	...
2530177	  783.4	  596.4	 2368.0	...
2530178	  783.3	  596.5	 2369.0	...
2530179	  783.2	  596.5	 2370.0	...
2530180	  783.2	  596.6	 2370.0	...
2530181	  783.2	  596.9	 2369.0	...
2530182	  783.2	  597.1	 2369.0	...
2530183	  783.1	  597.3	 2367.0	...
2530184	  782.9	  597.3	 2368.0	...
2530185	  783.0	  597.3	 2371.0	...
2530186	  783.1	  597.4	 2373.0	...
2530187	  783.2	  596.8	 2373.0	...
2530188	  783.2	  596.3	 2371.0	...
2530189	  783.1	  595.8	 2369.0	...
2530190	  783.4	  595.8	 2368.0	...
2530191	  783.6	  595.8	 2368.0	...
2530192	  783.7	  595.9	 2368.0	...
2530193	  783.6	  595.9	 2368.0	...
2530194	  783.5	  595.7	 2368.0	...
2530195	  783.4	  595.4	 2367.0	...
2530196	  783.3	  595.7	 2366.0	...
2530197	  783.3	  596.2	 2365.0	...
2530198	  783.3	  596.3	 2364.0	...
2530199	  783.5	  595.9	 2362.0	...
2530200	  783.7	  595.4	 2362.0	...
2530201	  783.9	  595.3	 2362.0	...
2530202	  783.8	  595.3	 2361.0	...
2530203	  783.5	  595.4	 2360.0	...
2530204	  783.2	  595.5	 2360.0	...
2530205	  783.1	  596.0	 2360.0	...
2530206	  783.3	  596.3	 2362.0	...
2530207	  783.6	  596.6	 2363.0	...
2530208	  783.7	  596.6	 2362.0	...
2530209	  783.7	  596.6	 2361.0	...
2530210	  784.0	  596.8	 2360.0	...
2530211	  784.3	  597.0	 2360.0	...
2530212	  784.2	  597.0	 2361.0	...
2530213	  783.6	  596.9	 2360.0	...
2530214	  783.1	  596.7	 2360.0	...
2530215	  783.1	  596.5	 2359.0	...
2530216	  783.0	  596.5	 2359.0	...
2530217	  782.9	  596.3	 2359.0	...
2530218	  782.9	  596.3	 2359.0	...
2530219	  783.1	  596.2	 2359.0	...
2530220	  783.3	  596.1	 2359.0	...
2530221	  783.4	  596.0	 2358.0	...
2530222	  783.5	  596.1	 2358.0	...
2530223	  783.7	  596.1	 2358.0	...
2530224	  783.9	  596.1	 2358.0	...
2530225	  784.3	  595.9	 2358.0	...
2530226	  784.4	  595.8	 2358.0	...
2530227	  784.6	  595.8	 2357.0	...
2530228	  784.5	  595.8	 2356.0	...
2530229	  784.4	  596.0	 2356.0	...
2530230	  784.3	  596.3	 2358.0	...
2530231	  784.3	  596.6	 2360.0	...
2530232	  784.3	  596.7	 2362.0	...
2530233	  784.2	  596.7	 2362.0	...
2530234	  784.1	  596.7	 2362.0	...
2530235	  784.1	  596.8	 2359.0	...
2530236	  784.3	  596.9	 2356.0	...
2530237	  784.7	  596.8	 2353.0	...
2530238	  785.0	  596.6	 2354.0	...
2530239	  785.2	  596.3	 2355.0	...
2530240	  785.4	  596.2	 2356.0	...
2530241	  785.6	  596.1	 2355.0	...
2530242	  785.6	  596.1	 2354.0	...
2530243	  785.6	  596.2	 2353.0	...
2530244	  785.6	  596.2	 2352.0	...
2530245	  785.4	  596.2	 2351.0	...
2530246	  785.3	  596.2	 2350.0	...
2530247	  785.1	  596.2	 2350.0	...
2530248	  785.2	  596.3	 2350.0	...
2530249	  785.3	  596.4	 2350.0	...
2530250	  785.4	  596.4	 2350.0	...
2530251	  785.3	  596.4	 2350.0	...
2530252	  785.2	  596.4	 2351.0	...
2530253	  785.2	  596.6	 2351.0	...
2530254	  785.2	  596.8	 2351.0	...
2530255	  785.3	  596.9	 2350.0	...
2530256	  785.4	  596.7	 2350.0	...
2530257	  785.4	  596.4	 2351.0	...
2530258	  785.4	  596.2	 2353.0	...
2530259	  785.4	  596.0	 2355.0	...
2530260	  785.3	  595.9	 2356.0	...
2530261	  785.3	  595.9	 2355.0	...
2530262	  785.4	  596.2	 2355.0	...
2530263	  785.5	  596.7	 2357.0	...
2530264	  785.3	  597.0	 2360.0	...
2530265	  784.9	  597.2	 2362.0	...
2530266	  784.9	  597.3	 2361.0	...
2530267	  785.3	  597.3	 2360.0	...
2530268	  785.7	  597.3	 2360.0	...
2530269	  785.7	  597.3	 2360.0	...
2530270	  785.7	  597.1	 2360.0	...
2530271	  785.8	  596.8	 2359.0	...
2530272	  785.6	  596.5	 2358.0	...
2530273	  785.4	  596.4	 2357.0	...
2530274	  785.2	  596.6	 2357.0	...
2530275	  785.2	  596.5	 2356.0	...
2530276	  785.1	  596.5	 2356.0	...
2530277	  785.0	  596.8	 2356.0	...
2530278	  784.9	  597.3	 2356.0	...
2530279	  784.9	  597.8	 2356.0	...
2530280	  785.3	  597.8	 2356.0	...
2530281	  785.8	  597.8	 2357.0	...
2530282	  786.3	  597.7	 2358.0	...
2530283	  786.5	  597.4	 2358.0	...
2530284	  786.3	  597.1	 2358.0	...
2530285	  786.0	  597.3	 2357.0	...
2530286	  785.8	  598.2	 2355.0	...
2530287	  785.9	  599.0	 2353.0	...
2530288	  786.2	  600.3	 2352.0	...
EFIX R   2529973	2530288	316	  782.5	  596.0	   2375
SSACC R  2530289
2530289	  786.9	  601.6	 2348.0	...
2530290	  787.7	  603.8	 2346.0	...
2530291	  788.5	  605.7	 2342.0	...
2530292	  790.4	  607.1	 2340.0	...
2530293	  793.8	  608.2	 2339.0	...
2530294	  798.2	  609.1	 2340.0	...
2530295	  801.9	  610.9	 2341.0	...
2530296	  806.3	  612.3	 2341.0	...
2530297	  810.9	  614.2	 2341.0	...
2530298	  816.5	  615.1	 2341.0	...
2530299	  821.8	  615.1	 2335.0	...
2530300	  826.5	  614.1	 2330.0	...
2530301	  830.6	  614.0	 2325.0	...
2530302	  833.6	  614.8	 2326.0	...
2530303	  835.8	  615.7	 2327.0	...
2530304	  836.8	  615.9	 2328.0	...
2530305	  837.0	  615.8	 2328.0	...
ESACC R  2530289	2530305	17	  786.9	  601.6	  837.0	  615.8	   1.11	     96
SFIX R   2530306
2530306	  837.1	  614.9	 2327.0	...
2530307	  837.2	  614.0	 2326.0	...
2530308	  837.3	  613.1	 2325.0	...
2530309	  836.9	  612.8	 2325.0	...
2530310	  836.4	  612.7	 2325.0	...
2530311	  836.1	  612.8	 2325.0	...
2530312	  836.0	  613.0	 2325.0	...
2530313	  836.2	  613.6	 2327.0	...
2530314	  836.3	  614.0	 2329.0	...
2530315	  835.9	  614.5	 2329.0	...
2530316	  835.4	  614.9	 2327.0	...
2530317	  834.9	  615.2	 2325.0	...
2530318	  834.9	  615.3	 2325.0	...
2530319	  834.8	  615.3	 2325.0	...
2530320	  834.7	  615.4	 2324.0	...
2530321	  833.9	  614.9	 2324.0	...
2530322	  833.1	  614.4	 2323.0	...
2530323	  832.3	  613.5	 2324.0	...
2530324	  831.8	  613.0	 2325.0	...
2530325	  831.2	  612.5	 2328.0	...
2530326	  830.7	  612.5	 2330.0	...
2530327	  830.5	  612.6	 2331.0	...
2530328	  830.5	  612.6	 2331.0	...
2530329	  830.5	  612.6	 2328.0	...
2530330	  830.8	  612.5	 2325.0	...
2530331	  831.7	  612.4	 2322.0	...
2530332	  832.5	  612.4	 2322.0	...
2530333	  833.2	  612.5	 2321.0	...
2530334	  833.2	  612.7	 2321.0	...
2530335	  833.1	  612.9	 2319.0	...
2530336	  833.1	  613.1	 2318.0	...
2530337	  833.0	  613.1	 2316.0	...
2530338	  833.1	  613.1	 2318.0	...
2530339	  833.5	  613.1	 2320.0	...
2530340	  833.9	  613.0	 2323.0	...
2530341	  834.1	  613.1	 2323.0	...
2530342	  834.2	  613.2	 2323.0	...
2530343	  834.2	  613.2	 2324.0	...
2530344	  834.3	  613.6	 2324.0	...
2530345	  834.4	  613.9	 2324.0	...
2530346	  834.6	  614.2	 2325.0	...
2530347	  834.7	  614.1	 2325.0	...
2530348	  834.7	  614.0	 2323.0	...
2530349	  834.8	  614.1	 2322.0	...
2530350	  835.3	  614.3	 2323.0	...
2530351	  835.7	  614.0	 2322.0	...
2530352	  835.8	  613.6	 2321.0	...
2530353	  835.6	  613.2	 2319.0	...
2530354	  835.3	  613.4	 2319.0	...
2530355	  835.2	  613.6	 2319.0	...
2530356	  835.2	  613.9	 2319.0	...
2530357	  835.2	  614.0	 2319.0	...
2530358	  835.6	  614.0	 2319.0	...
2530359	  835.8	  613.8	 2320.0	...
2530360	  836.0	  613.8	 2321.0	...
2530361	  835.9	  614.4	 2320.0	...
2530362	  835.9	  615.0	 2317.0	...
2530363	  836.0	  615.6	 2314.0	...
2530364	  835.9	  615.8	 2315.0	...
2530365	  835.7	  615.9	 2317.0	...
2530366	  836.0	  615.8	 2320.0	...
2530367	  836.4	  615.4	 2322.0	...
2530368	  836.7	  615.1	 2321.0	...
2530369	  836.6	  615.1	 2318.0	...
2530370	  836.5	  615.4	 2316.0	...
2530371	  836.5	  615.7	 2315.0	...
2530372	  836.4	  615.2	 2315.0	...
2530373	  836.4	  614.7	 2315.0	...
2530374	  836.4	  614.7	 2315.0	...
2530375	  836.4	  615.3	 2317.0	...
2530376	  836.3	  615.5	 2319.0	...
2530377	  836.2	  615.1	 2318.0	...
2530378	  836.3	  614.8	 2315.0	...
2530379	  835.7	  615.1	 2312.0	...
2530380	  835.1	  615.3	 2311.0	...
2530381	  834.7	  615.6	 2311.0	...
2530382	  835.1	  615.6	 2311.0	...
2530383	  835.6	  615.8	 2313.0	...
2530384	  835.7	  616.0	 2316.0	...
2530385	  835.6	  616.1	 2318.0	...
2530386	  835.5	  616.0	 2317.0	...
2530387	  835.6	  615.9	 2315.0	...
2530388	  835.7	  615.8	 2313.0	...
2530389	  835.6	  615.6	 2313.0	...
2530390	  835.4	  614.6	 2313.0	...
2530391	  835.3	  613.8	 2314.0	...
2530392	  835.3	  613.4	 2314.0	...
2530393	  835.3	  614.1	 2315.0	...
2530394	  835.3	  614.9	 2315.0	...
2530395	  835.4	  615.4	 2316.0	...
2530396	  835.5	  615.6	 2316.0	...
2530397	  835.6	  615.4	 2316.0	...
2530398	  835.7	  615.1	 2315.0	...
2530399	  835.7	  615.1	 2315.0	...
2530400	  835.9	  615.5	 2315.0	...
2530401	  836.2	  615.8	 2315.0	...
2530402	  836.3	  615.8	 2315.0	...
2530403	  836.0	  615.3	 2316.0	...
2530404	  835.7	  614.9	 2316.0	...
2530405	  835.5	  615.0	 2315.0	...
2530406	  835.4	  615.4	 2317.0	...
2530407	  835.4	  615.9	 2319.0	...
2530408	  835.4	  616.1	 2320.0	...
2530409	  835.5	  616.2	 2319.0	...
2530410	  835.6	  615.8	 2318.0	...
2530411	  835.7	  615.4	 2319.0	...
2530412	  835.7	  614.8	 2322.0	...
2530413	  835.7	  614.7	 2321.0	...
2530414	  835.7	  614.5	 2317.0	...
2530415	  835.8	  614.4	 2313.0	...
2530416	  835.8	  614.2	 2314.0	...
2530417	  835.9	  613.9	 2315.0	...
2530418	  835.8	  613.9	 2316.0	...
2530419	  835.8	  613.8	 2317.0	...
2530420	  835.9	  613.7	 2319.0	...
2530421	  836.3	  613.6	 2318.0	...
2530422	  836.6	  613.8	 2318.0	...
2530423	  836.9	  614.2	 2318.0	...
2530424	  837.0	  614.7	 2319.0	...
2530425	  837.1	  615.1	 2320.0	...
2530426	  837.1	  614.9	 2320.0	...
2530427	  837.1	  614.4	 2318.0	...
2530428	  837.0	  613.9	 2315.0	...
2530429	  836.9	  613.7	 2312.0	...
2530430	  836.9	  613.7	 2312.0	...
2530431	  836.9	  613.6	 2313.0	...
2530432	  836.8	  613.5	 2315.0	...
2530433	  837.0	  613.4	 2316.0	...
2530434	  837.1	  613.4	 2317.0	...
2530435	  837.5	  613.5	 2315.0	...
2530436	  837.6	  613.4	 2312.0	...
2530437	  837.6	  613.4	 2310.0	...
2530438	  837.7	  614.0	 2310.0	...
2530439	  837.8	  614.8	 2312.0	...
2530440	  838.0	  615.7	 2314.0	...
2530441	  838.0	  615.9	 2314.0	...
2530442	  838.0	  615.7	 2314.0	...
2530443	  837.8	  615.3	 2313.0	...
2530444	  837.3	  615.0	 2314.0	...
2530445	  836.9	  615.0	 2313.0	...
2530446	  836.9	  614.9	 2313.0	...
2530447	  837.4	  615.3	 2313.0	...
2530448	  837.9	  615.9	 2313.0	...
2530449	  837.6	  616.6	 2313.0	...
2530450	  837.1	  616.9	 2313.0	...
2530451	  836.7	  617.1	 2313.0	...
2530452	  836.9	  616.8	 2314.0	...
2530453	  837.2	  616.5	 2314.0	...
2530454	  837.4	  616.1	 2314.0	...
2530455	  837.3	  616.2	 2315.0	...
2530456	  837.1	  616.2	 2316.0	...
2530457	  836.9	  616.3	 2317.0	...
2530458	  836.8	  616.3	 2317.0	...
2530459	  836.5	  616.6	 2318.0	...
2530460	  836.3	  616.9	 2321.0	...
2530461	  836.3	  617.2	 2323.0	...
2530462	  836.6	  617.2	 2321.0	...
2530463	  836.8	  617.3	 2316.0	...
2530464	  837.0	  617.5	 2311.0	...
2530465	  837.2	  617.7	 2313.0	...
2530466	  837.4	  617.8	 2316.0	...
2530467	  837.5	  617.5	 2319.0	...
2530468	  837.4	  617.1	 2319.0	...
2530469	  837.3	  616.7	 2316.0	...
2530470	  837.3	  616.7	 2314.0	...
2530471	  837.3	  616.7	 2313.0	...
2530472	  837.5	  616.8	 2314.0	...
2530473	  837.4	  617.0	 2316.0	...
2530474	  837.4	  617.1	 2317.0	...
2530475	  837.1	  617.2	 2318.0	...
2530476	  836.7	  617.3	 2318.0	...
2530477	  836.3	  617.3	 2318.0	...
2530478	  836.3	  617.2	 2319.0	...
2530479	  836.3	  617.2	 2319.0	...
2530480	  836.4	  617.2	 2320.0	...
2530481	  836.0	  617.3	 2320.0	...
2530482	  834.8	  617.4	 2319.0	...
EFIX R   2530306	2530482	177	  835.8	  614.9	   2318
SSACC R  2530483
2530483	  833.3	  616.9	 2318.0	...
2530484	  831.6	  616.5	 2317.0	...
2530485	  829.8	  615.3	 2322.0	...
2530486	  827.4	  614.9	 2328.0	...
2530487	  823.8	  614.5	 2338.0	...
2530488	  819.6	  614.2	 2343.0	...
2530489	  814.6	  613.0	 2347.0	...
2530490	  810.5	  611.0	 2347.0	...
2530491	  807.0	  608.8	 2346.0	...
2530492	  803.8	  606.7	 2347.0	...
2530493	  801.2	  603.5	 2349.0	...
2530494	  798.6	  601.0	 2351.0	...
2530495	  797.5	  599.2	 2353.0	...
2530496	  796.0	  599.2	 2354.0	...
ESACC R  2530483	2530496	14	  833.3	  616.9	  796.0	  599.2	   0.88	     82
SFIX R   2530497
2530497	  795.0	  598.2	 2355.0	...
2530498	  793.6	  597.4	 2355.0	...
2530499	  793.1	  596.7	 2352.0	...
2530500	  792.7	  596.9	 2349.0	...
2530501	  792.2	  597.0	 2348.0	...
2530502	  791.7	  597.1	 2348.0	...
2530503	  791.2	  597.3	 2346.0	...
2530504	  790.8	  598.0	 2343.0	...
2530505	  790.3	  599.0	 2341.0	...
2530506	  789.9	  600.0	 2343.0	...
2530507	  789.9	  600.4	 2344.0	...
2530508	  790.0	  600.5	 2345.0	...
2530509	  790.5	  600.5	 2346.0	...
2530510	  791.6	  600.1	 2346.0	...
2530511	  792.8	  599.8	 2346.0	...
2530512	  793.6	  600.4	 2347.0	...
2530513	  794.3	  601.2	 2347.0	...
2530514	  795.1	  602.2	 2348.0	...
2530515	  796.3	  602.4	 2348.0	...
2530516	  796.8	  602.8	 2348.0	...
2530517	  797.7	  602.9	 2348.0	...
2530518	  798.2	  602.8	 2346.0	...
2530519	  798.6	  602.7	 2345.0	...
2530520	  798.5	  602.8	 2343.0	...
2530521	  798.4	  603.3	 2342.0	...
2530522	  798.2	  603.8	 2342.0	...
2530523	  798.2	  604.2	 2343.0	...
2530524	  798.1	  604.0	 2345.0	...
2530525	  798.1	  603.9	 2347.0	...
2530526	  798.1	  604.0	 2351.0	...
2530527	  797.9	  604.1	 2354.0	...
2530528	  797.7	  603.7	 2356.0	...
2530529	  797.6	  603.1	 2354.0	...
2530530	  797.6	  602.5	 2353.0	...
2530531	  797.6	  602.3	 2351.0	...
2530532	  797.7	  602.0	 2350.0	...
2530533	  797.2	  601.7	 2349.0	...
2530534	  796.7	  601.5	 2353.0	...
2530535	  796.2	  601.8	 2357.0	...
2530536	  796.2	  602.1	 2362.0	...
2530537	  796.0	  602.4	 2362.0	...
2530538	  795.9	  602.4	 2361.0	...
2530539	  795.9	  602.5	 2362.0	...
2530540	  796.0	  602.4	 2361.0	...
2530541	  796.2	  602.4	 2361.0	...
2530542	  796.3	  602.3	 2362.0	...
2530543	  796.2	  602.3	 2362.0	...
2530544	  796.2	  602.2	 2363.0	...
2530545	  796.1	  602.1	 2363.0	...
2530546	  795.9	  602.1	 2364.0	...
2530547	  795.8	  602.3	 2364.0	...
2530548	  795.7	  602.3	 2364.0	...
2530549	  795.6	  601.9	 2364.0	...
2530550	  795.6	  601.6	 2363.0	...
2530551	  795.5	  601.3	 2362.0	...
2530552	  795.5	  601.3	 2361.0	...
2530553	  795.3	  601.4	 2361.0	...
2530554	  795.2	  601.5	 2363.0	...
2530555	  795.1	  601.6	 2364.0	...
2530556	  795.1	  601.9	 2364.0	...
2530557	  795.1	  602.2	 2362.0	...
2530558	  795.1	  602.4	 2359.0	...
2530559	  795.8	  602.4	 2359.0	...
2530560	  796.5	  602.5	 2360.0	...
2530561	  797.0	  602.6	 2362.0	...
2530562	  796.9	  602.3	 2363.0	...
2530563	  796.8	  601.9	 2363.0	...
2530564	  796.4	  601.3	 2362.0	...
2530565	  795.9	  601.2	 2362.0	...
2530566	  795.5	  601.0	 2363.0	...
2530567	  795.5	  601.4	 2365.0	...
2530568	  795.6	  601.8	 2366.0	...
2530569	  795.6	  602.2	 2368.0	...
2530570	  795.7	  602.2	 2369.0	...
2530571	  795.9	  602.6	 2370.0	...
2530572	  796.1	  602.9	 2373.0	...
2530573	  796.0	  603.2	 2374.0	...
2530574	  795.7	  602.8	 2375.0	...
2530575	  795.5	  602.5	 2374.0	...
2530576	  795.5	  602.1	 2373.0	...
2530577	  795.4	  602.1	 2373.0	...
2530578	  795.3	  602.2	 2373.0	...
2530579	  795.2	  602.2	 2374.0	...
2530580	  795.1	  602.4	 2374.0	...
2530581	  795.3	  602.7	 2374.0	...
2530582	  795.6	  603.1	 2375.0	...
2530583	  795.8	  603.4	 2375.0	...
2530584	  795.9	  603.1	 2374.0	...
2530585	  795.8	  602.6	 2374.0	...
2530586	  795.9	  602.2	 2374.0	...
2530587	  795.7	  602.2	 2374.0	...
2530588	  795.5	  601.6	 2374.0	...
2530589	  795.3	  601.0	 2375.0	...
2530590	  795.4	  600.2	 2376.0	...
2530591	  795.9	  600.0	 2377.0	...
2530592	  796.3	  600.6	 2378.0	...
2530593	  796.6	  601.5	 2378.0	...
2530594	  796.6	  602.6	 2379.0	...
2530595	  796.5	  602.9	 2379.0	...
2530596	  796.5	  603.1	 2380.0	...
2530597	  796.5	  603.2	 2381.0	...
2530598	  796.4	  603.4	 2381.0	...
2530599	  796.3	  602.8	 2382.0	...
2530600	  796.4	  602.0	 2382.0	...
2530601	  796.6	  601.2	 2382.0	...
2530602	  796.8	  601.1	 2381.0	...
2530603	  796.5	  601.1	 2381.0	...
2530604	  796.3	  601.0	 2381.0	...
2530605	  795.9	  601.2	 2380.0	...
2530606	  795.9	  601.4	 2380.0	...
2530607	  795.8	  602.1	 2380.0	...
2530608	  795.8	  602.5	 2380.0	...
2530609	  795.8	  602.8	 2381.0	...
2530610	  795.8	  602.5	 2381.0	...
2530611	  795.9	  602.2	 2380.0	...
2530612	  796.1	  602.1	 2378.0	...
2530613	  796.5	  602.1	 2377.0	...
2530614	  796.7	  602.0	 2377.0	...
2530615	  796.8	  601.8	 2378.0	...
2530616	  796.7	  601.5	 2378.0	...
2530617	  796.6	  601.7	 2378.0	...
2530618	  796.6	  602.1	 2378.0	...
2530619	  796.3	  602.6	 2377.0	...
2530620	  796.1	  602.6	 2378.0	...
2530621	  795.9	  602.6	 2379.0	...
2530622	  795.8	  602.5	 2379.0	...
2530623	  795.8	  602.5	 2378.0	...
2530624	  795.8	  602.6	 2378.0	...
2530625	  795.9	  602.6	 2380.0	...
2530626	  796.0	  602.5	 2383.0	...
2530627	  796.2	  602.4	 2387.0	...
2530628	  796.3	  602.6	 2390.0	...
2530629	  796.3	  602.8	 2390.0	...
2530630	  796.3	  602.6	 2391.0	...
2530631	  796.3	  602.2	 2391.0	...
2530632	  796.3	  601.8	 2392.0	...
2530633	  796.5	  601.7	 2391.0	...
2530634	  796.7	  601.7	 2390.0	...
2530635	  796.8	  602.1	 2389.0	...
2530636	  796.8	  602.5	 2385.0	...
2530637	  797.2	  602.6	 2381.0	...
2530638	  797.6	  602.2	 2380.0	...
2530639	  797.4	  601.9	 2382.0	...
2530640	  796.8	  602.0	 2386.0	...
2530641	  796.2	  602.4	 2387.0	...
2530642	  795.9	  602.7	 2389.0	...
2530643	  795.8	  602.9	 2387.0	...
2530644	  796.0	  602.8	 2385.0	...
2530645	  796.3	  602.5	 2382.0	...
2530646	  796.6	  602.2	 2382.0	...
2530647	  796.8	  602.0	 2381.0	...
2530648	  796.9	  602.1	 2381.0	...
2530649	  796.9	  602.2	 2379.0	...
2530650	  796.8	  602.2	 2379.0	...
2530651	  796.8	  602.3	 2378.0	...
2530652	  796.8	  602.4	 2378.0	...
2530653	  796.8	  602.6	 2379.0	...
2530654	  796.6	  602.7	 2380.0	...
2530655	  796.5	  602.7	 2381.0	...
2530656	  796.7	  602.6	 2381.0	...
2530657	  797.1	  602.5	 2382.0	...
2530658	  797.5	  602.7	 2383.0	...
2530659	  797.5	  603.0	 2384.0	...
2530660	  797.5	  603.2	 2384.0	...
2530661	  797.5	  603.1	 2385.0	...
2530662	  797.3	  603.0	 2387.0	...
2530663	  797.2	  602.9	 2388.0	...
2530664	  797.0	  602.9	 2389.0	...
2530665	  796.9	  603.2	 2390.0	...
2530666	  796.7	  603.6	 2390.0	...
2530667	  796.7	  603.7	 2390.0	...
2530668	  797.0	  603.5	 2390.0	...
2530669	  797.4	  603.1	 2388.0	...
2530670	  797.7	  602.9	 2387.0	...
2530671	  797.6	  602.8	 2385.0	...
2530672	  797.9	  602.9	 2386.0	...
2530673	  798.3	  602.8	 2389.0	...
2530674	  798.4	  602.8	 2391.0	...
2530675	  798.1	  602.7	 2392.0	...
2530676	  797.7	  602.8	 2391.0	...
2530677	  797.6	  603.0	 2391.0	...
2530678	  797.8	  603.1	 2391.0	...
2530679	  797.9	  603.2	 2388.0	...
2530680	  798.1	  603.1	 2386.0	...
2530681	  798.1	  603.1	 2383.0	...
2530682	  797.8	  603.1	 2382.0	...
2530683	  797.6	  603.7	 2382.0	...
2530684	  797.4	  604.4	 2382.0	...
2530685	  797.4	  604.7	 2383.0	...
2530686	  797.3	  604.2	 2383.0	...
2530687	  797.3	  603.6	 2382.0	...
2530688	  797.7	  603.3	 2383.0	...
2530689	  798.1	  603.2	 2383.0	...
2530690	  798.5	  603.4	 2383.0	...
2530691	  798.4	  603.7	 2382.0	...
2530692	  798.7	  603.9	 2382.0	...
2530693	  799.0	  603.9	 2381.0	...
2530694	  799.2	  603.9	 2381.0	...
2530695	  799.4	  603.9	 2381.0	...
2530696	  799.5	  604.1	 2384.0	...
2530697	  799.6	  604.2	 2388.0	...
2530698	  799.5	  604.1	 2393.0	...
2530699	  799.2	  603.9	 2392.0	...
2530700	  799.0	  603.6	 2388.0	...
2530701	  798.4	  603.3	 2384.0	...
2530702	  798.1	  603.0	 2383.0	...
2530703	  798.0	  602.8	 2384.0	...
2530704	  798.2	  603.1	 2386.0	...
2530705	  798.4	  603.6	 2386.0	...
2530706	  798.7	  604.0	 2385.0	...
2530707	  799.0	  604.3	 2384.0	...
2530708	  799.2	  604.3	 2385.0	...
2530709	  799.2	  604.4	 2385.0	...
2530710	  799.1	  604.5	 2386.0	...
2530711	  799.2	  604.5	 2387.0	...
2530712	  799.6	  604.3	 2385.0	...
2530713	  800.0	  604.2	 2383.0	...
2530714	  800.2	  604.1	 2381.0	...
2530715	  800.0	  603.9	 2382.0	...
2530716	  799.9	  603.7	 2384.0	...
2530717	  799.9	  603.7	 2385.0	...
2530718	  799.9	  603.8	 2386.0	...
2530719	  799.8	  603.9	 2386.0	...
2530720	  799.6	  604.2	 2386.0	...
2530721	  799.6	  604.6	 2386.0	...
2530722	  799.6	  605.0	 2385.0	...
2530723	  799.7	  605.3	 2384.0	...
2530724	  799.6	  606.2	 2385.0	...
2530725	  799.5	  607.2	 2385.0	...
2530726	  799.4	  608.9	 2385.0	...
EFIX R   2530497	2530726	230	  796.7	  602.5	   2374
SSACC R  2530727
2530727	  799.1	  610.2	 2385.0	...
2530728	  798.7	  612.5	 2381.0	...
2530729	  798.3	  614.3	 2374.0	...
2530730	  797.4	  616.3	 2368.0	...
2530731	  795.8	  617.5	 2364.0	...
2530732	  793.5	  620.1	 2364.0	...
2530733	  790.7	  623.4	 2362.0	...
2530734	  787.2	  627.2	 2360.0	...
2530735	  782.5	  631.2	 2357.0	...
2530736	  778.5	  635.8	 2354.0	...
2530737	  774.2	  641.0	 2350.0	...
2530738	  771.5	  645.1	 2348.0	...
2530739	  767.8	  649.5	 2348.0	...
2530740	  765.5	  653.3	 2347.0	...
2530741	  762.4	  657.2	 2346.0	...
2530742	  759.9	  659.5	 2346.0	...
2530743	  757.5	  662.5	 2344.0	...
2530744	  755.7	  665.5	 2343.0	...
2530745	  755.0	  669.6	 2342.0	...
2530746	  754.5	  673.1	 2338.0	...
2530747	  754.7	  677.1	 2334.0	...
2530748	  754.8	  680.2	 2331.0	...
2530749	  755.0	  684.1	 2331.0	...
2530750	  755.2	  687.7	 2331.0	...
2530751	  755.3	  692.2	 2331.0	...
2530752	  756.5	  696.0	 2331.0	...
2530753	  757.8	  700.4	 2332.0	...
2530754	  759.3	  704.1	 2332.0	...
2530755	  760.6	  707.3	 2332.0	...
2530756	  762.1	  710.2	 2331.0	...
2530757	  763.3	  711.9	 2326.0	...
2530758	  764.0	  713.7	 2322.0	...
2530759	  764.7	  714.9	 2319.0	...
2530760	  765.5	  716.0	 2316.0	...
ESACC R  2530727	2530760	34	  799.1	  610.2	  765.5	  716.0	   2.37	    115
SFIX R   2530761
2530761	  766.7	  717.1	 2312.0	...
2530762	  767.6	  717.4	 2308.0	...
2530763	  768.2	  717.8	 2310.0	...
2530764	  768.1	  717.0	 2315.0	...
2530765	  768.0	  716.1	 2320.0	...
2530766	  768.1	  713.7	 2321.0	...
MSG	2530767 0000 _ Number On
2530767	  768.2	  711.8	 2322.0	...
2530768	  768.2	  709.7	 2322.0	...
2530769	  767.9	  708.8	 2319.0	...
2530770	  767.5	  708.3	 2316.0	...
2530771	  767.2	  708.1	 2313.0	...
2530772	  767.1	  708.0	 2311.0	...
2530773	  767.1	  707.6	 2310.0	...
2530774	  767.0	  707.2	 2310.0	...
2530775	  766.8	  707.2	 2310.0	...
2530776	  766.5	  707.8	 2311.0	...
2530777	  766.0	  708.5	 2311.0	...
2530778	  765.2	  708.9	 2310.0	...
2530779	  764.6	  709.2	 2310.0	...
2530780	  764.0	  709.5	 2309.0	...
2530781	  763.8	  709.5	 2308.0	...
2530782	  763.6	  709.6	 2308.0	...
2530783	  763.8	  710.1	 2307.0	...
2530784	  763.8	  710.6	 2307.0	...
2530785	  763.7	  711.2	 2307.0	...
2530786	  763.4	  711.4	 2305.0	...
2530787	  763.4	  711.5	 2302.0	...
2530788	  763.6	  711.5	 2300.0	...
2530789	  763.8	  711.5	 2301.0	...
2530790	  764.0	  711.6	 2300.0	...
2530791	  764.0	  711.7	 2300.0	...
2530792	  764.0	  712.5	 2300.0	...
2530793	  763.9	  713.2	 2301.0	...
2530794	  763.9	  713.6	 2301.0	...
2530795	  764.3	  713.3	 2297.0	...
2530796	  764.8	  713.0	 2293.0	...
2530797	  765.3	  713.0	 2291.0	...
2530798	  765.3	  713.1	 2292.0	...
2530799	  765.3	  713.4	 2295.0	...
2530800	  765.1	  713.8	 2298.0	...
EFIX R   2530761	2530800	40	  765.6	  711.5	   2307
SSACC R  2530801
2530801	  764.9	  714.4	 2300.0	...
2530802	  765.2	  714.7	 2299.0	...
2530803	  765.7	  714.7	 2297.0	...
2530804	  766.6	  714.5	 2292.0	...
2530805	  767.0	  715.6	 2289.0	...
2530806	  767.4	  717.1	 2287.0	...
2530807	  767.4	  721.0	 2287.0	...
2530808	  767.1	  726.4	 2285.0	...
2530809	  767.0	  733.8	 2281.0	...
2530810	  766.7	  742.6	 2275.0	...
2530811	  766.6	  753.9	 2268.0	...
2530812	  766.6	  767.3	 2260.0	...
2530813	  767.3	  782.9	 2254.0	...
2530814	  767.9	  798.3	 2250.0	...
2530815	  768.7	  815.9	 2250.0	...
2530816	  769.6	  834.8	 2244.0	...
2530817	  771.7	  854.0	 2237.0	...
2530818	  774.1	  872.8	 2231.0	...
2530819	  776.5	  889.6	 2229.0	...
2530820	  778.0	  906.7	 2228.0	...
2530821	  779.3	  923.8	 2228.0	...
2530822	  781.1	  940.6	 2228.0	...
2530823	  783.6	  958.1	 2229.0	...
2530824	  787.7	  975.5	 2229.0	...
2530825	  791.4	  994.6	 2230.0	...
2530826	  794.9	 1014.4	 2230.0	...
2530827	  798.0	 1037.1	 2233.0	...
2530828	  801.3	 1060.5	 2236.0	...
2530829	  803.8	 1084.3	 2241.0	...
2530830	  804.9	 1106.2	 2246.0	...
2530831	  806.0	 1127.0	 2251.0	...
2530832	  806.1	 1149.9	 2253.0	...
2530833	  805.0	 1173.4	 2255.0	...
2530834	  803.5	 1190.3	 2255.0	...
2530835	  803.0	 1198.0	 2255.0	...
2530836	  803.0	 1198.0	 2255.0	...
SBLINK R 2530837
2530837	   .	   .	    0.0	...
2530838	   .	   .	    0.0	...
2530839	   .	   .	    0.0	...
2530840	   .	   .	    0.0	...
2530841	   .	   .	    0.0	...
2530842	   .	   .	    0.0	...
2530843	   .	   .	    0.0	...
2530844	   .	   .	    0.0	...
2530845	   .	   .	    0.0	...
2530846	   .	   .	    0.0	...
2530847	   .	   .	    0.0	...
2530848	   .	   .	    0.0	...
2530849	   .	   .	    0.0	...
2530850	   .	   .	    0.0	...
2530851	   .	   .	    0.0	...
2530852	   .	   .	    0.0	...
2530853	   .	   .	    0.0	...
2530854	   .	   .	    0.0	...
2530855	   .	   .	    0.0	...
2530856	   .	   .	    0.0	...
2530857	   .	   .	    0.0	...
2530858	   .	   .	    0.0	...
2530859	   .	   .	    0.0	...
2530860	   .	   .	    0.0	...
2530861	   .	   .	    0.0	...
2530862	   .	   .	    0.0	...
2530863	   .	   .	    0.0	...
2530864	   .	   .	    0.0	...
2530865	   .	   .	    0.0	...
2530866	   .	   .	    0.0	...
2530867	   .	   .	    0.0	...
2530868	   .	   .	    0.0	...
2530869	   .	   .	    0.0	...
2530870	   .	   .	    0.0	...
2530871	   .	   .	    0.0	...
2530872	   .	   .	    0.0	...
2530873	   .	   .	    0.0	...
2530874	   .	   .	    0.0	...
2530875	   .	   .	    0.0	...
2530876	   .	   .	    0.0	...
2530877	   .	   .	    0.0	...
2530878	   .	   .	    0.0	...
2530879	   .	   .	    0.0	...
2530880	   .	   .	    0.0	...
2530881	   .	   .	    0.0	...
2530882	   .	   .	    0.0	...
2530883	   .	   .	    0.0	...
2530884	   .	   .	    0.0	...
2530885	   .	   .	    0.0	...
2530886	   .	   .	    0.0	...
2530887	   .	   .	    0.0	...
2530888	   .	   .	    0.0	...
2530889	   .	   .	    0.0	...
2530890	   .	   .	    0.0	...
2530891	   .	   .	    0.0	...
2530892	   .	   .	    0.0	...
2530893	   .	   .	    0.0	...
2530894	   .	   .	    0.0	...
2530895	   .	   .	    0.0	...
2530896	   .	   .	    0.0	...
2530897	   .	   .	    0.0	...
2530898	   .	   .	    0.0	...
2530899	   .	   .	    0.0	...
2530900	   .	   .	    0.0	...
2530901	   .	   .	    0.0	...
2530902	   .	   .	    0.0	...
2530903	   .	   .	    0.0	...
2530904	   .	   .	    0.0	...
2530905	   .	   .	    0.0	...
2530906	   .	   .	    0.0	...
2530907	   .	   .	    0.0	...
2530908	   .	   .	    0.0	...
2530909	   .	   .	    0.0	...
2530910	   .	   .	    0.0	...
2530911	   .	   .	    0.0	...
2530912	   .	   .	    0.0	...
2530913	   .	   .	    0.0	...
2530914	   .	   .	    0.0	...
2530915	   .	   .	    0.0	...
2530916	   .	   .	    0.0	...
2530917	   .	   .	    0.0	...
2530918	   .	   .	    0.0	...
2530919	   .	   .	    0.0	...
2530920	   .	   .	    0.0	...
2530921	   .	   .	    0.0	...
2530922	   .	   .	    0.0	...
2530923	   .	   .	    0.0	...
2530924	   .	   .	    0.0	...
2530925	   .	   .	    0.0	...
2530926	   .	   .	    0.0	...
2530927	   .	   .	    0.0	...
2530928	   .	   .	    0.0	...
2530929	   .	   .	    0.0	...
2530930	   .	   .	    0.0	...
2530931	   .	   .	    0.0	...
2530932	   .	   .	    0.0	...
2530933	   .	   .	    0.0	...
2530934	   .	   .	    0.0	...
2530935	   .	   .	    0.0	...
2530936	   .	   .	    0.0	...
2530937	   .	   .	    0.0	...
2530938	   .	   .	    0.0	...
2530939	   .	   .	    0.0	...
2530940	   .	   .	    0.0	...
2530941	   .	   .	    0.0	...
2530942	   .	   .	    0.0	...
2530943	   .	   .	    0.0	...
2530944	   .	   .	    0.0	...
2530945	   .	   .	    0.0	...
2530946	   .	   .	    0.0	...
2530947	   .	   .	    0.0	...
2530948	   .	   .	    0.0	...
2530949	   .	   .	    0.0	...
2530950	   .	   .	    0.0	...
2530951	   .	   .	    0.0	...
2530952	   .	   .	    0.0	...
2530953	   .	   .	    0.0	...
2530954	   .	   .	    0.0	...
2530955	   .	   .	    0.0	...
2530956	   .	   .	    0.0	...
2530957	   .	   .	    0.0	...
2530958	   .	   .	    0.0	...
2530959	   .	   .	    0.0	...
2530960	   .	   .	    0.0	...
2530961	   .	   .	    0.0	...
2530962	   .	   .	    0.0	...
2530963	   .	   .	    0.0	...
2530964	   .	   .	    0.0	...
2530965	   .	   .	    0.0	...
2530966	   .	   .	    0.0	...
2530967	   .	   .	    0.0	...
2530968	   .	   .	    0.0	...
2530969	   .	   .	    0.0	...
2530970	   .	   .	    0.0	...
2530971	   .	   .	    0.0	...
2530972	   .	   .	    0.0	...
2530973	   .	   .	    0.0	...
2530974	   .	   .	    0.0	...
2530975	   .	   .	    0.0	...
2530976	   .	   .	    0.0	...
2530977	   .	   .	    0.0	...
2530978	   .	   .	    0.0	...
2530979	   .	   .	    0.0	...
2530980	   .	   .	    0.0	...
2530981	   .	   .	    0.0	...
2530982	   .	   .	    0.0	...
2530983	   .	   .	    0.0	...
2530984	   .	   .	    0.0	...
2530985	   .	   .	    0.0	...
2530986	   .	   .	    0.0	...
2530987	   .	   .	    0.0	...
2530988	   .	   .	    0.0	...
2530989	   .	   .	    0.0	...
2530990	   .	   .	    0.0	...
2530991	   .	   .	    0.0	...
2530992	   .	   .	    0.0	...
2530993	   .	   .	    0.0	...
2530994	   .	   .	    0.0	...
2530995	   .	   .	    0.0	...
2530996	   .	   .	    0.0	...
2530997	   .	   .	    0.0	...
2530998	   .	   .	    0.0	...
2530999	   .	   .	    0.0	...
2531000	   .	   .	    0.0	...
2531001	   .	   .	    0.0	...
2531002	   .	   .	    0.0	...
2531003	   .	   .	    0.0	...
2531004	   .	   .	    0.0	...
2531005	   .	   .	    0.0	...
2531006	   .	   .	    0.0	...
2531007	   .	   .	    0.0	...
2531008	   .	   .	    0.0	...
2531009	   .	   .	    0.0	...
2531010	   .	   .	    0.0	...
2531011	   .	   .	    0.0	...
2531012	   .	   .	    0.0	...
2531013	   .	   .	    0.0	...
2531014	   .	   .	    0.0	...
2531015	   .	   .	    0.0	...
2531016	   .	   .	    0.0	...
2531017	   .	   .	    0.0	...
2531018	   .	   .	    0.0	...
2531019	   .	   .	    0.0	...
2531020	   .	   .	    0.0	...
2531021	   .	   .	    0.0	...
2531022	   .	   .	    0.0	...
2531023	   .	   .	    0.0	...
2531024	   .	   .	    0.0	...
2531025	   .	   .	    0.0	...
2531026	   .	   .	    0.0	...
2531027	   .	   .	    0.0	...
2531028	   .	   .	    0.0	...
2531029	   .	   .	    0.0	...
2531030	   .	   .	    0.0	...
2531031	   .	   .	    0.0	...
2531032	   .	   .	    0.0	...
2531033	   .	   .	    0.0	...
2531034	   .	   .	    0.0	...
2531035	   .	   .	    0.0	...
2531036	   .	   .	    0.0	...
2531037	   .	   .	    0.0	...
2531038	   .	   .	    0.0	...
2531039	   .	   .	    0.0	...
2531040	   .	   .	    0.0	...
2531041	   .	   .	    0.0	...
2531042	   .	   .	    0.0	...
2531043	   .	   .	    0.0	...
2531044	   .	   .	    0.0	...
2531045	   .	   .	    0.0	...
2531046	   .	   .	    0.0	...
2531047	   .	   .	    0.0	...
2531048	   .	   .	    0.0	...
2531049	   .	   .	    0.0	...
2531050	   .	   .	    0.0	...
2531051	   .	   .	    0.0	...
2531052	   .	   .	    0.0	...
2531053	   .	   .	    0.0	...
2531054	   .	   .	    0.0	...
2531055	   .	   .	    0.0	...
2531056	   .	   .	    0.0	...
2531057	   .	   .	    0.0	...
2531058	   .	   .	    0.0	...
2531059	   .	   .	    0.0	...
2531060	   .	   .	    0.0	...
2531061	   .	   .	    0.0	...
2531062	   .	   .	    0.0	...
2531063	   .	   .	    0.0	...
2531064	   .	   .	    0.0	...
2531065	   .	   .	    0.0	...
2531066	   .	   .	    0.0	...
2531067	   .	   .	    0.0	...
2531068	   .	   .	    0.0	...
2531069	   .	   .	    0.0	...
2531070	   .	   .	    0.0	...
2531071	   .	   .	    0.0	...
MSG	2531072 0000 _ Number Off
2531072	   .	   .	    0.0	...
2531073	   .	   .	    0.0	...
2531074	   .	   .	    0.0	...
2531075	   .	   .	    0.0	...
2531076	   .	   .	    0.0	...
2531077	   .	   .	    0.0	...
2531078	   .	   .	    0.0	...
2531079	   .	   .	    0.0	...
2531080	   .	   .	    0.0	...
2531081	   .	   .	    0.0	...
2531082	   .	   .	    0.0	...
2531083	   .	   .	    0.0	...
2531084	   .	   .	    0.0	...
2531085	   .	   .	    0.0	...
2531086	   .	   .	    0.0	...
2531087	   .	   .	    0.0	...
2531088	   .	   .	    0.0	...
2531089	   .	   .	    0.0	...
2531090	   .	   .	    0.0	...
2531091	   .	   .	    0.0	...
2531092	   .	   .	    0.0	...
2531093	   .	   .	    0.0	...
2531094	   .	   .	    0.0	...
2531095	   .	   .	    0.0	...
2531096	   .	   .	    0.0	...
2531097	   .	   .	    0.0	...
2531098	   .	   .	    0.0	...
2531099	   .	   .	    0.0	...
2531100	   .	   .	    0.0	...
2531101	   .	   .	    0.0	...
2531102	   .	   .	    0.0	...
2531103	   .	   .	    0.0	...
2531104	   .	   .	    0.0	...
2531105	   .	   .	    0.0	...
2531106	   .	   .	    0.0	...
2531107	   .	   .	    0.0	...
2531108	   .	   .	    0.0	...
2531109	   .	   .	    0.0	...
2531110	   .	   .	    0.0	...
2531111	   .	   .	    0.0	...
2531112	   .	   .	    0.0	...
2531113	   .	   .	    0.0	...
2531114	   .	   .	    0.0	...
2531115	   .	   .	    0.0	...
2531116	   .	   .	    0.0	...
2531117	   .	   .	    0.0	...
2531118	   .	   .	    0.0	...
2531119	   .	   .	    0.0	...
2531120	   .	   .	    0.0	...
2531121	   .	   .	    0.0	...
2531122	   .	   .	    0.0	...
2531123	   .	   .	    0.0	...
2531124	   .	   .	    0.0	...
2531125	   .	   .	    0.0	...
2531126	   .	   .	    0.0	...
2531127	   .	   .	    0.0	...
2531128	   .	   .	    0.0	...
2531129	   .	   .	    0.0	...
2531130	   .	   .	    0.0	...
2531131	   .	   .	    0.0	...
2531132	   .	   .	    0.0	...
2531133	   .	   .	    0.0	...
2531134	   .	   .	    0.0	...
2531135	   .	   .	    0.0	...
2531136	   .	   .	    0.0	...
2531137	   .	   .	    0.0	...
2531138	   .	   .	    0.0	...
2531139	   .	   .	    0.0	...
2531140	   .	   .	    0.0	...
2531141	   .	   .	    0.0	...
2531142	   .	   .	    0.0	...
2531143	   .	   .	    0.0	...
2531144	   .	   .	    0.0	...
2531145	   .	   .	    0.0	...
2531146	   .	   .	    0.0	...
2531147	   .	   .	    0.0	...
2531148	   .	   .	    0.0	...
2531149	   .	   .	    0.0	...
2531150	   .	   .	    0.0	...
2531151	   .	   .	    0.0	...
2531152	   .	   .	    0.0	...
2531153	   .	   .	    0.0	...
2531154	   .	   .	    0.0	...
2531155	   .	   .	    0.0	...
2531156	   .	   .	    0.0	...
2531157	   .	   .	    0.0	...
2531158	   .	   .	    0.0	...
2531159	   .	   .	    0.0	...
2531160	   .	   .	    0.0	...
2531161	   .	   .	    0.0	...
2531162	   .	   .	    0.0	...
2531163	   .	   .	    0.0	...
2531164	   .	   .	    0.0	...
2531165	   .	   .	    0.0	...
2531166	   .	   .	    0.0	...
2531167	   .	   .	    0.0	...
2531168	   .	   .	    0.0	...
2531169	   .	   .	    0.0	...
2531170	   .	   .	    0.0	...
2531171	   .	   .	    0.0	...
2531172	   .	   .	    0.0	...
2531173	   .	   .	    0.0	...
2531174	   .	   .	    0.0	...
2531175	   .	   .	    0.0	...
2531176	   .	   .	    0.0	...
2531177	   .	   .	    0.0	...
2531178	   .	   .	    0.0	...
2531179	   .	   .	    0.0	...
2531180	   .	   .	    0.0	...
2531181	   .	   .	    0.0	...
2531182	   .	   .	    0.0	...
2531183	   .	   .	    0.0	...
2531184	   .	   .	    0.0	...
2531185	   .	   .	    0.0	...
2531186	   .	   .	    0.0	...
2531187	   .	   .	    0.0	...
2531188	   .	   .	    0.0	...
2531189	   .	   .	    0.0	...
2531190	   .	   .	    0.0	...
2531191	   .	   .	    0.0	...
2531192	   .	   .	    0.0	...
2531193	   .	   .	    0.0	...
2531194	   .	   .	    0.0	...
2531195	   .	   .	    0.0	...
2531196	   .	   .	    0.0	...
2531197	   .	   .	    0.0	...
2531198	   .	   .	    0.0	...
2531199	   .	   .	    0.0	...
2531200	   .	   .	    0.0	...
2531201	   .	   .	    0.0	...
2531202	   .	   .	    0.0	...
2531203	   .	   .	    0.0	...
2531204	   .	   .	    0.0	...
2531205	   .	   .	    0.0	...
2531206	   .	   .	    0.0	...
2531207	   .	   .	    0.0	...
2531208	   .	   .	    0.0	...
2531209	   .	   .	    0.0	...
2531210	   .	   .	    0.0	...
2531211	   .	   .	    0.0	...
2531212	   .	   .	    0.0	...
2531213	   .	   .	    0.0	...
2531214	   .	   .	    0.0	...
2531215	   .	   .	    0.0	...
2531216	   .	   .	    0.0	...
2531217	   .	   .	    0.0	...
2531218	   .	   .	    0.0	...
2531219	   .	   .	    0.0	...
2531220	   .	   .	    0.0	...
2531221	   .	   .	    0.0	...
2531222	   .	   .	    0.0	...
2531223	   .	   .	    0.0	...
2531224	   .	   .	    0.0	...
2531225	   .	   .	    0.0	...
2531226	   .	   .	    0.0	...
2531227	   .	   .	    0.0	...
2531228	   .	   .	    0.0	...
2531229	   .	   .	    0.0	...
2531230	   .	   .	    0.0	...
2531231	   .	   .	    0.0	...
2531232	   .	   .	    0.0	...
2531233	   .	   .	    0.0	...
2531234	   .	   .	    0.0	...
2531235	   .	   .	    0.0	...
2531236	   .	   .	    0.0	...
2531237	   .	   .	    0.0	...
2531238	   .	   .	    0.0	...
2531239	   .	   .	    0.0	...
2531240	   .	   .	    0.0	...
2531241	   .	   .	    0.0	...
2531242	   .	   .	    0.0	...
2531243	   .	   .	    0.0	...
2531244	   .	   .	    0.0	...
2531245	   .	   .	    0.0	...
2531246	   .	   .	    0.0	...
2531247	   .	   .	    0.0	...
2531248	   .	   .	    0.0	...
2531249	   .	   .	    0.0	...
2531250	   .	   .	    0.0	...
2531251	   .	   .	    0.0	...
2531252	   .	   .	    0.0	...
2531253	   .	   .	    0.0	...
2531254	   .	   .	    0.0	...
2531255	   .	   .	    0.0	...
2531256	   .	   .	    0.0	...
2531257	   .	   .	    0.0	...
2531258	   .	   .	    0.0	...
2531259	   .	   .	    0.0	...
2531260	   .	   .	    0.0	...
2531261	   .	   .	    0.0	...
2531262	   .	   .	    0.0	...
2531263	   .	   .	    0.0	...
2531264	   .	   .	    0.0	...
2531265	   .	   .	    0.0	...
2531266	   .	   .	    0.0	...
2531267	   .	   .	    0.0	...
2531268	   .	   .	    0.0	...
2531269	   .	   .	    0.0	...
2531270	   .	   .	    0.0	...
2531271	   .	   .	    0.0	...
2531272	   .	   .	    0.0	...
2531273	   .	   .	    0.0	...
2531274	   .	   .	    0.0	...
2531275	   .	   .	    0.0	...
2531276	   .	   .	    0.0	...
2531277	   .	   .	    0.0	...
2531278	   .	   .	    0.0	...
2531279	   .	   .	    0.0	...
2531280	   .	   .	    0.0	...
MSG	2531281 0000 _ Number On
2531281	   .	   .	    0.0	...
2531282	   .	   .	    0.0	...
2531283	   .	   .	    0.0	...
2531284	   .	   .	    0.0	...
2531285	   .	   .	    0.0	...
2531286	   .	   .	    0.0	...
2531287	   .	   .	    0.0	...
2531288	   .	   .	    0.0	...
2531289	   .	   .	    0.0	...
2531290	   .	   .	    0.0	...
2531291	   .	   .	    0.0	...
2531292	   .	   .	    0.0	...
2531293	   .	   .	    0.0	...
2531294	   .	   .	    0.0	...
2531295	   .	   .	    0.0	...
2531296	   .	   .	    0.0	...
2531297	   .	   .	    0.0	...
2531298	   .	   .	    0.0	...
2531299	   .	   .	    0.0	...
2531300	   .	   .	    0.0	...
2531301	   .	   .	    0.0	...
2531302	   .	   .	    0.0	...
2531303	   .	   .	    0.0	...
2531304	   .	   .	    0.0	...
2531305	   .	   .	    0.0	...
2531306	   .	   .	    0.0	...
2531307	   .	   .	    0.0	...
2531308	   .	   .	    0.0	...
2531309	   .	   .	    0.0	...
2531310	   .	   .	    0.0	...
2531311	   .	   .	    0.0	...
2531312	   .	   .	    0.0	...
2531313	   .	   .	    0.0	...
2531314	   .	   .	    0.0	...
2531315	   .	   .	    0.0	...
2531316	   .	   .	    0.0	...
2531317	   .	   .	    0.0	...
2531318	   .	   .	    0.0	...
2531319	   .	   .	    0.0	...
2531320	   .	   .	    0.0	...
2531321	   .	   .	    0.0	...
2531322	   .	   .	    0.0	...
2531323	   .	   .	    0.0	...
2531324	   .	   .	    0.0	...
2531325	   .	   .	    0.0	...
2531326	   .	   .	    0.0	...
2531327	   .	   .	    0.0	...
2531328	   .	   .	    0.0	...
2531329	   .	   .	    0.0	...
2531330	   .	   .	    0.0	...
2531331	   .	   .	    0.0	...
EBLINK R 2530837	2531331	495
2531332	 1201.6	 1026.7	  582.0	...
2531333	 1201.6	 1026.7	  582.0	...
2531334	 1201.6	 1026.7	  582.0	...
2531335	 1201.6	 1026.7	  582.0	...
2531336	 1025.8	 1000.6	 1077.0	...
2531337	  852.6	  969.9	 1573.0	...
2531338	  842.9	  907.5	 1695.0	...
2531339	  825.7	  822.4	 1861.0	...
2531340	  808.8	  730.1	 2052.0	...
2531341	  799.9	  691.1	 2137.0	...
2531342	  798.3	  667.3	 2186.0	...
2531343	  796.8	  645.5	 2227.0	...
2531344	  795.9	  624.7	 2262.0	...
2531345	  795.2	  607.2	 2301.0	...
2531346	  794.5	  591.2	 2336.0	...
2531347	  794.3	  578.6	 2374.0	...
2531348	  795.8	  566.6	 2404.0	...
2531349	  798.7	  560.6	 2421.0	...
2531350	  803.5	  557.2	 2426.0	...
2531351	  807.3	  556.6	 2428.0	...
2531352	  809.8	  553.7	 2443.0	...
2531353	  809.7	  548.8	 2464.0	...
2531354	  809.1	  542.4	 2490.0	...
2531355	  808.5	  537.4	 2506.0	...
2531356	  808.4	  534.7	 2515.0	...
2531357	  808.4	  535.2	 2517.0	...
2531358	  808.6	  536.8	 2517.0	...
ESACC R  2530801	2531358	558	  764.9	  714.4	  808.6	  536.8	   3.89	    894
SFIX R   2531359
2531359	  809.3	  539.3	 2515.0	...
2531360	  810.1	  541.9	 2514.0	...
2531361	  811.1	  543.8	 2513.0	...
2531362	  811.4	  544.9	 2511.0	...
2531363	  811.7	  545.1	 2509.0	...
2531364	  811.8	  545.7	 2507.0	...
2531365	  811.9	  546.3	 2505.0	...
2531366	  812.0	  547.0	 2504.0	...
2531367	  812.1	  546.9	 2502.0	...
2531368	  812.8	  547.0	 2502.0	...
2531369	  813.5	  547.1	 2503.0	...
2531370	  814.2	  547.5	 2502.0	...
2531371	  814.3	  547.8	 2502.0	...
2531372	  814.3	  548.1	 2503.0	...
2531373	  814.3	  548.9	 2503.0	...
2531374	  814.4	  549.7	 2504.0	...
2531375	  814.9	  550.5	 2505.0	...
2531376	  815.5	  550.5	 2505.0	...
2531377	  816.0	  550.5	 2505.0	...
2531378	  816.0	  550.6	 2505.0	...
2531379	  815.9	  550.7	 2505.0	...
2531380	  815.8	  550.9	 2505.0	...
2531381	  815.8	  551.1	 2504.0	...
2531382	  815.8	  551.5	 2505.0	...
2531383	  816.4	  551.8	 2506.0	...
2531384	  817.0	  552.3	 2508.0	...
2531385	  817.6	  553.2	 2509.0	...
2531386	  817.6	  554.1	 2509.0	...
2531387	  817.6	  554.9	 2509.0	...
2531388	  817.5	  555.0	 2509.0	...
2531389	  817.5	  555.1	 2510.0	...
2531390	  817.8	  555.2	 2511.0	...
2531391	  818.1	  555.5	 2512.0	...
2531392	  818.3	  555.8	 2513.0	...
2531393	  818.4	  556.1	 2513.0	...
2531394	  818.4	  556.1	 2515.0	...
2531395	  818.7	  556.1	 2516.0	...
2531396	  819.0	  556.1	 2517.0	...
2531397	  819.4	  556.3	 2516.0	...
2531398	  819.3	  556.6	 2515.0	...
2531399	  819.7	  556.8	 2515.0	...
2531400	  820.2	  556.9	 2517.0	...
2531401	  820.7	  557.0	 2520.0	...
2531402	  820.9	  557.4	 2524.0	...
2531403	  820.9	  557.7	 2525.0	...
2531404	  820.8	  558.0	 2525.0	...
2531405	  820.8	  559.0	 2524.0	...
2531406	  820.9	  559.9	 2525.0	...
2531407	  820.9	  560.9	 2525.0	...
2531408	  820.9	  561.1	 2528.0	...
2531409	  821.0	  561.2	 2531.0	...
2531410	  821.0	  561.4	 2533.0	...
2531411	  821.5	  561.8	 2532.0	...
2531412	  822.0	  562.0	 2529.0	...
2531413	  822.6	  562.2	 2527.0	...
2531414	  822.8	  561.9	 2530.0	...
2531415	  823.0	  561.8	 2535.0	...
2531416	  823.1	  561.7	 2539.0	...
2531417	  823.0	  561.7	 2538.0	...
2531418	  823.0	  562.1	 2537.0	...
2531419	  823.0	  562.5	 2536.0	...
2531420	  823.2	  563.0	 2536.0	...
2531421	  823.2	  563.0	 2536.0	...
2531422	  823.2	  563.1	 2536.0	...
2531423	  823.1	  563.2	 2536.0	...
2531424	  823.1	  563.4	 2536.0	...
2531425	  823.2	  563.8	 2536.0	...
2531426	  823.3	  564.1	 2536.0	...
2531427	  823.4	  564.1	 2537.0	...
2531428	  823.4	  563.9	 2540.0	...
2531429	  823.5	  563.6	 2542.0	...
2531430	  823.7	  563.5	 2544.0	...
2531431	  824.0	  564.0	 2544.0	...
2531432	  824.2	  564.4	 2544.0	...
2531433	  824.4	  565.0	 2545.0	...
2531434	  824.1	  565.3	 2545.0	...
2531435	  823.7	  565.6	 2545.0	...
2531436	  823.8	  565.7	 2546.0	...
2531437	  824.2	  565.8	 2547.0	...
2531438	  824.5	  566.1	 2547.0	...
2531439	  824.3	  567.0	 2545.0	...
2531440	  824.1	  567.6	 2543.0	...
2531441	  824.2	  568.1	 2541.0	...
2531442	  824.2	  568.0	 2541.0	...
2531443	  823.9	  568.0	 2541.0	...
2531444	  823.7	  568.6	 2546.0	...
2531445	  823.4	  569.2	 2551.0	...
2531446	  823.5	  569.7	 2556.0	...
2531447	  823.6	  569.9	 2556.0	...
2531448	  823.6	  570.4	 2557.0	...
2531449	  823.7	  570.8	 2559.0	...
2531450	  823.8	  571.0	 2561.0	...
2531451	  823.9	  571.0	 2561.0	...
2531452	  823.9	  571.0	 2562.0	...
2531453	  823.9	  570.9	 2564.0	...
2531454	  823.7	  571.1	 2566.0	...
2531455	  823.4	  571.5	 2567.0	...
2531456	  823.1	  571.6	 2569.0	...
2531457	  823.4	  571.5	 2567.0	...
2531458	  823.8	  571.6	 2564.0	...
2531459	  823.8	  571.9	 2562.0	...
2531460	  823.4	  572.2	 2564.0	...
2531461	  823.0	  572.4	 2567.0	...
2531462	  822.9	  572.7	 2568.0	...
2531463	  823.3	  573.2	 2569.0	...
2531464	  823.7	  573.3	 2569.0	...
2531465	  824.0	  573.3	 2569.0	...
2531466	  823.8	  573.8	 2569.0	...
2531467	  823.7	  574.4	 2569.0	...
2531468	  823.7	  575.0	 2570.0	...
2531469	  823.7	  575.0	 2572.0	...
2531470	  823.6	  575.0	 2574.0	...
2531471	  823.1	  575.2	 2576.0	...
2531472	  822.5	  575.3	 2576.0	...
2531473	  822.0	  575.5	 2577.0	...
2531474	  822.4	  575.6	 2577.0	...
2531475	  822.7	  575.9	 2578.0	...
2531476	  823.0	  576.2	 2581.0	...
2531477	  823.1	  576.3	 2585.0	...
2531478	  823.2	  577.1	 2589.0	...
2531479	  823.1	  577.9	 2589.0	...
2531480	  823.1	  579.2	 2590.0	...
2531481	  823.1	  579.7	 2592.0	...
2531482	  823.0	  580.1	 2594.0	...
2531483	  822.9	  580.1	 2594.0	...
2531484	  822.7	  580.1	 2593.0	...
2531485	  822.7	  580.6	 2594.0	...
2531486	  822.6	  581.1	 2596.0	...
2531487	  822.4	  581.5	 2598.0	...
2531488	  822.1	  581.3	 2598.0	...
2531489	  821.8	  581.1	 2599.0	...
2531490	  821.9	  581.0	 2601.0	...
2531491	  822.0	  581.0	 2602.0	...
2531492	  822.1	  581.1	 2603.0	...
2531493	  822.1	  581.1	 2603.0	...
2531494	  822.3	  581.3	 2602.0	...
2531495	  822.5	  581.4	 2601.0	...
2531496	  822.4	  581.6	 2602.0	...
2531497	  822.1	  581.6	 2604.0	...
2531498	  821.9	  581.6	 2607.0	...
2531499	  821.9	  581.6	 2610.0	...
2531500	  821.8	  581.7	 2614.0	...
2531501	  821.7	  581.8	 2617.0	...
2531502	  821.7	  581.8	 2619.0	...
2531503	  822.1	  581.7	 2619.0	...
2531504	  822.6	  581.6	 2620.0	...
2531505	  822.9	  581.6	 2621.0	...
2531506	  822.6	  581.9	 2622.0	...
2531507	  822.4	  582.1	 2622.0	...
2531508	  822.2	  582.1	 2623.0	...
2531509	  822.1	  582.0	 2623.0	...
2531510	  822.0	  581.8	 2623.0	...
2531511	  821.9	  581.8	 2623.0	...
2531512	  821.9	  582.0	 2623.0	...
2531513	  821.9	  582.5	 2625.0	...
2531514	  821.8	  583.1	 2626.0	...
2531515	  821.7	  583.4	 2627.0	...
2531516	  821.7	  583.6	 2627.0	...
2531517	  821.9	  583.7	 2629.0	...
2531518	  822.1	  583.8	 2632.0	...
2531519	  822.4	  584.0	 2635.0	...
2531520	  822.5	  584.3	 2635.0	...
2531521	  822.6	  583.4	 2634.0	...
2531522	  822.6	  582.3	 2635.0	...
2531523	  822.6	  581.3	 2635.0	...
2531524	  822.6	  581.4	 2635.0	...
2531525	  822.6	  581.6	 2632.0	...
2531526	  822.3	  581.8	 2629.0	...
2531527	  822.0	  582.1	 2627.0	...
2531528	  821.8	  582.4	 2628.0	...
2531529	  822.0	  582.6	 2629.0	...
2531530	  822.2	  582.8	 2630.0	...
2531531	  822.5	  583.0	 2629.0	...
2531532	  822.6	  583.3	 2629.0	...
2531533	  822.2	  583.8	 2630.0	...
2531534	  821.7	  583.9	 2630.0	...
2531535	  821.3	  584.1	 2630.0	...
2531536	  821.3	  584.1	 2630.0	...
2531537	  821.3	  583.9	 2635.0	...
2531538	  821.3	  583.7	 2640.0	...
2531539	  821.5	  583.4	 2646.0	...
2531540	  821.8	  583.2	 2646.0	...
2531541	  822.1	  583.2	 2646.0	...
2531542	  822.3	  583.3	 2647.0	...
2531543	  822.4	  583.3	 2648.0	...
2531544	  822.4	  583.3	 2647.0	...
2531545	  822.4	  583.5	 2648.0	...
2531546	  822.4	  583.7	 2648.0	...
2531547	  822.5	  583.9	 2648.0	...
2531548	  822.5	  584.0	 2648.0	...
2531549	  822.6	  584.1	 2649.0	...
2531550	  822.5	  584.1	 2650.0	...
2531551	  822.2	  583.9	 2650.0	...
2531552	  822.0	  583.9	 2649.0	...
2531553	  821.8	  584.0	 2647.0	...
2531554	  822.1	  583.6	 2647.0	...
2531555	  822.3	  583.1	 2646.0	...
2531556	  821.9	  582.6	 2645.0	...
2531557	  821.4	  582.7	 2643.0	...
2531558	  821.2	  582.8	 2641.0	...
2531559	  821.6	  583.0	 2645.0	...
2531560	  821.8	  583.1	 2649.0	...
2531561	  821.8	  583.6	 2654.0	...
2531562	  821.5	  584.1	 2656.0	...
2531563	  821.3	  584.1	 2657.0	...
2531564	  821.0	  583.8	 2658.0	...
2531565	  821.0	  583.5	 2659.0	...
2531566	  821.0	  583.5	 2657.0	...
2531567	  821.1	  584.1	 2655.0	...
EFIX R   2531359	2531567	209	  821.2	  570.5	   2575
SSACC R  2531568
2531568	  821.1	  584.6	 2653.0	...
2531569	  820.4	  585.8	 2653.0	...
2531570	  819.4	  587.0	 2652.0	...
2531571	  817.7	  588.4	 2654.0	...
2531572	  815.9	  588.5	 2655.0	...
2531573	  812.4	  588.3	 2654.0	...
2531574	  808.4	  588.2	 2652.0	...
2531575	  803.5	  588.9	 2651.0	...
2531576	  798.5	  589.3	 2652.0	...
2531577	  791.9	  589.4	 2653.0	...
2531578	  785.2	  589.3	 2656.0	...
2531579	  778.3	  588.4	 2660.0	...
2531580	  771.7	  587.0	 2665.0	...
2531581	  766.2	  585.7	 2668.0	...
2531582	  761.3	  584.7	 2669.0	...
2531583	  758.8	  584.3	 2669.0	...
2531584	  757.2	  583.6	 2670.0	...
2531585	  757.1	  583.5	 2671.0	...
MSG	2531586 0000 _ Number Off
2531586	  757.1	  583.5	 2672.0	...
2531587	  759.0	  584.1	 2673.0	...
2531588	  761.7	  584.9	 2670.0	...
2531589	  766.2	  586.6	 2667.0	...
2531590	  769.2	  588.0	 2663.0	...
2531591	  773.5	  590.1	 2660.0	...
2531592	  776.3	  592.3	 2657.0	...
2531593	  779.8	  594.2	 2659.0	...
2531594	  781.8	  595.8	 2663.0	...
2531595	  783.7	  596.6	 2667.0	...
2531596	  784.5	  597.5	 2668.0	...
ESACC R  2531568	2531596	29	  821.1	  584.6	  784.5	  597.5	   0.83	    122
SFIX R   2531597
2531597	  784.7	  597.8	 2667.0	...
2531598	  784.8	  597.9	 2667.0	...
2531599	  784.9	  598.2	 2668.0	...
2531600	  784.9	  598.4	 2667.0	...
2531601	  784.7	  598.3	 2667.0	...
2531602	  783.6	  598.0	 2667.0	...
2531603	  782.7	  597.4	 2668.0	...
2531604	  781.9	  596.7	 2670.0	...
2531605	  781.7	  596.1	 2671.0	...
2531606	  781.7	  595.8	 2672.0	...
2531607	  781.7	  595.8	 2673.0	...
2531608	  781.7	  595.9	 2674.0	...
2531609	  781.5	  595.6	 2674.0	...
2531610	  781.2	  595.4	 2673.0	...
2531611	  780.9	  595.1	 2672.0	...
2531612	  780.8	  594.5	 2671.0	...
2531613	  780.7	  593.9	 2671.0	...
2531614	  780.6	  593.7	 2672.0	...
2531615	  780.5	  594.1	 2673.0	...
2531616	  780.4	  594.6	 2674.0	...
2531617	  779.9	  594.7	 2676.0	...
2531618	  779.6	  594.7	 2677.0	...
2531619	  779.2	  594.5	 2678.0	...
2531620	  779.2	  594.4	 2678.0	...
2531621	  779.0	  594.2	 2678.0	...
2531622	  778.9	  593.9	 2678.0	...
2531623	  778.8	  593.5	 2678.0	...
2531624	  778.7	  593.4	 2677.0	...
2531625	  778.7	  593.7	 2676.0	...
2531626	  778.8	  594.1	 2676.0	...
2531627	  778.8	  594.1	 2677.0	...
2531628	  778.8	  594.3	 2678.0	...
2531629	  778.9	  594.6	 2679.0	...
2531630	  778.8	  594.5	 2680.0	...
2531631	  778.8	  594.1	 2681.0	...
2531632	  778.7	  593.7	 2682.0	...
2531633	  778.6	  593.7	 2683.0	...
2531634	  778.7	  593.9	 2683.0	...
2531635	  778.8	  594.0	 2682.0	...
2531636	  778.9	  594.3	 2680.0	...
2531637	  778.8	  594.3	 2679.0	...
2531638	  778.5	  594.0	 2677.0	...
2531639	  778.2	  593.7	 2675.0	...
2531640	  777.9	  593.9	 2673.0	...
2531641	  777.6	  594.3	 2676.0	...
2531642	  777.4	  594.7	 2679.0	...
2531643	  777.6	  594.9	 2681.0	...
2531644	  777.5	  595.1	 2680.0	...
2531645	  777.4	  594.8	 2680.0	...
2531646	  777.2	  594.5	 2679.0	...
2531647	  777.0	  594.2	 2677.0	...
2531648	  776.9	  594.2	 2674.0	...
2531649	  777.0	  594.1	 2672.0	...
2531650	  777.2	  594.0	 2671.0	...
2531651	  777.4	  593.8	 2672.0	...
2531652	  777.7	  593.9	 2674.0	...
2531653	  777.7	  594.0	 2677.0	...
2531654	  777.8	  594.1	 2680.0	...
2531655	  777.8	  594.1	 2682.0	...
2531656	  777.9	  594.3	 2683.0	...
2531657	  777.9	  594.4	 2684.0	...
2531658	  777.9	  594.6	 2680.0	...
2531659	  777.9	  594.7	 2677.0	...
2531660	  777.9	  594.9	 2675.0	...
2531661	  777.8	  595.0	 2676.0	...
2531662	  777.8	  595.0	 2677.0	...
2531663	  777.6	  594.9	 2677.0	...
2531664	  777.4	  594.8	 2678.0	...
2531665	  777.3	  594.2	 2678.0	...
2531666	  777.3	  593.5	 2678.0	...
2531667	  777.3	  592.8	 2677.0	...
2531668	  777.4	  592.8	 2676.0	...
2531669	  777.5	  592.6	 2676.0	...
2531670	  777.5	  592.5	 2676.0	...
2531671	  777.5	  592.9	 2675.0	...
2531672	  777.5	  593.5	 2674.0	...
2531673	  777.6	  594.2	 2674.0	...
2531674	  777.7	  594.3	 2674.0	...
2531675	  777.7	  594.5	 2675.0	...
2531676	  777.6	  594.5	 2675.0	...
2531677	  777.6	  594.7	 2676.0	...
2531678	  777.5	  594.9	 2676.0	...
2531679	  777.6	  595.0	 2676.0	...
2531680	  777.6	  594.8	 2676.0	...
2531681	  777.7	  594.7	 2675.0	...
2531682	  777.7	  594.5	 2672.0	...
2531683	  777.7	  594.5	 2669.0	...
2531684	  777.5	  594.3	 2666.0	...
2531685	  777.4	  594.2	 2665.0	...
2531686	  777.2	  594.6	 2664.0	...
2531687	  777.2	  595.0	 2663.0	...
2531688	  777.0	  595.0	 2660.0	...
2531689	  776.9	  594.4	 2657.0	...
2531690	  776.8	  594.3	 2657.0	...
2531691	  777.0	  594.8	 2659.0	...
2531692	  777.1	  595.4	 2662.0	...
2531693	  777.2	  595.8	 2663.0	...
2531694	  777.3	  596.0	 2660.0	...
2531695	  777.3	  596.2	 2656.0	...
2531696	  777.4	  596.3	 2651.0	...
2531697	  777.5	  596.3	 2649.0	...
2531698	  777.5	  596.2	 2648.0	...
2531699	  777.6	  596.1	 2648.0	...
2531700	  777.7	  596.1	 2647.0	...
2531701	  777.7	  596.1	 2645.0	...
2531702	  777.5	  595.7	 2642.0	...
2531703	  777.2	  595.3	 2641.0	...
2531704	  776.9	  595.2	 2641.0	...
2531705	  777.0	  595.4	 2639.0	...
2531706	  777.0	  595.6	 2636.0	...
2531707	  777.2	  595.7	 2634.0	...
2531708	  777.3	  595.4	 2634.0	...
2531709	  777.4	  595.2	 2634.0	...
2531710	  777.4	  595.0	 2634.0	...
2531711	  777.4	  595.3	 2633.0	...
2531712	  777.5	  596.3	 2633.0	...
2531713	  777.6	  597.1	 2629.0	...
2531714	  777.6	  597.7	 2625.0	...
2531715	  777.5	  597.5	 2621.0	...
2531716	  777.5	  597.1	 2621.0	...
2531717	  777.5	  596.9	 2622.0	...
2531718	  777.6	  596.7	 2622.0	...
2531719	  777.7	  596.6	 2617.0	...
2531720	  777.9	  596.5	 2612.0	...
2531721	  778.1	  597.6	 2606.0	...
2531722	  778.1	  598.6	 2606.0	...
2531723	  778.0	  599.6	 2605.0	...
2531724	  777.9	  599.7	 2604.0	...
2531725	  778.0	  599.6	 2602.0	...
2531726	  778.0	  599.6	 2600.0	...
2531727	  778.2	  599.6	 2596.0	...
2531728	  778.4	  599.6	 2592.0	...
2531729	  778.4	  599.6	 2588.0	...
2531730	  778.5	  599.7	 2589.0	...
2531731	  778.5	  599.7	 2589.0	...
2531732	  778.5	  599.8	 2589.0	...
2531733	  778.6	  599.7	 2587.0	...
2531734	  778.6	  599.6	 2585.0	...
2531735	  778.6	  599.2	 2584.0	...
2531736	  778.5	  599.0	 2582.0	...
2531737	  778.5	  598.8	 2581.0	...
2531738	  778.5	  598.7	 2580.0	...
2531739	  778.4	  598.8	 2579.0	...
2531740	  778.3	  599.0	 2577.0	...
2531741	  778.3	  599.1	 2575.0	...
2531742	  778.4	  599.1	 2570.0	...
2531743	  778.5	  599.1	 2566.0	...
2531744	  778.6	  599.1	 2563.0	...
2531745	  778.8	  599.1	 2563.0	...
2531746	  778.9	  599.1	 2559.0	...
2531747	  779.2	  599.3	 2555.0	...
2531748	  779.3	  599.5	 2550.0	...
2531749	  779.4	  599.8	 2550.0	...
2531750	  779.3	  599.8	 2550.0	...
2531751	  779.2	  599.9	 2548.0	...
2531752	  779.2	  600.0	 2546.0	...
2531753	  779.1	  600.2	 2544.0	...
2531754	  779.0	  600.2	 2541.0	...
2531755	  779.2	  600.0	 2539.0	...
2531756	  779.4	  599.9	 2536.0	...
2531757	  779.5	  599.8	 2535.0	...
2531758	  779.4	  599.7	 2532.0	...
2531759	  779.3	  599.6	 2529.0	...
2531760	  779.2	  599.5	 2525.0	...
2531761	  779.1	  599.4	 2523.0	...
2531762	  779.1	  599.7	 2520.0	...
2531763	  779.2	  600.1	 2519.0	...
2531764	  779.6	  600.3	 2517.0	...
2531765	  779.9	  600.0	 2514.0	...
2531766	  780.3	  599.7	 2512.0	...
2531767	  780.3	  599.7	 2511.0	...
2531768	  780.3	  599.7	 2506.0	...
2531769	  780.2	  599.8	 2502.0	...
2531770	  780.1	  600.0	 2499.0	...
2531771	  780.0	  600.1	 2499.0	...
2531772	  779.8	  600.0	 2500.0	...
2531773	  779.8	  600.1	 2499.0	...
2531774	  779.9	  600.2	 2498.0	...
2531775	  780.0	  600.5	 2498.0	...
2531776	  780.1	  601.0	 2498.0	...
2531777	  780.1	  601.5	 2497.0	...
2531778	  780.4	  601.3	 2493.0	...
2531779	  780.8	  600.7	 2489.0	...
2531780	  781.1	  600.1	 2483.0	...
2531781	  781.2	  600.0	 2479.0	...
2531782	  781.0	  599.7	 2476.0	...
2531783	  780.9	  599.5	 2473.0	...
2531784	  780.8	  599.5	 2473.0	...
2531785	  780.8	  600.0	 2472.0	...
2531786	  781.0	  600.9	 2470.0	...
2531787	  781.0	  601.6	 2466.0	...
2531788	  781.0	  602.0	 2462.0	...
2531789	  781.1	  602.3	 2459.0	...
2531790	  781.3	  602.7	 2458.0	...
2531791	  781.4	  602.7	 2458.0	...
2531792	  781.5	  602.5	 2457.0	...
2531793	  781.4	  602.3	 2453.0	...
2531794	  781.4	  602.2	 2449.0	...
2531795	  781.6	  601.9	 2446.0	...
2531796	  781.8	  602.0	 2444.0	...
2531797	  782.0	  602.4	 2442.0	...
MSG	2531798 0000 _ Number On
2531798	  782.1	  602.9	 2441.0	...
2531799	  782.2	  603.0	 2441.0	...
2531800	  782.4	  603.1	 2440.0	...
2531801	  782.6	  603.1	 2439.0	...
2531802	  782.9	  603.2	 2436.0	...
2531803	  783.1	  603.2	 2432.0	...
2531804	  783.2	  603.3	 2427.0	...
2531805	  783.1	  603.4	 2424.0	...
2531806	  782.9	  603.4	 2421.0	...
2531807	  782.9	  603.4	 2420.0	...
2531808	  782.8	  603.1	 2420.0	...
2531809	  783.3	  602.7	 2419.0	...
2531810	  783.8	  602.3	 2418.0	...
2531811	  784.0	  602.3	 2418.0	...
2531812	  783.6	  602.3	 2417.0	...
2531813	  783.2	  602.4	 2415.0	...
2531814	  783.1	  602.4	 2412.0	...
2531815	  783.0	  602.9	 2408.0	...
2531816	  782.8	  603.4	 2407.0	...
2531817	  783.0	  603.8	 2406.0	...
2531818	  783.1	  603.9	 2404.0	...
2531819	  783.2	  603.8	 2401.0	...
2531820	  783.4	  604.1	 2399.0	...
2531821	  783.5	  604.5	 2399.0	...
2531822	  783.7	  604.7	 2399.0	...
2531823	  783.6	  604.7	 2398.0	...
2531824	  783.7	  604.7	 2396.0	...
2531825	  783.8	  604.7	 2395.0	...
2531826	  784.2	  604.7	 2392.0	...
2531827	  784.4	  604.7	 2390.0	...
2531828	  784.4	  604.9	 2388.0	...
2531829	  784.3	  605.4	 2386.0	...
2531830	  784.4	  605.9	 2384.0	...
2531831	  784.6	  606.0	 2381.0	...
2531832	  784.6	  605.8	 2380.0	...
2531833	  784.7	  605.5	 2379.0	...
2531834	  784.7	  605.8	 2378.0	...
2531835	  784.6	  606.4	 2378.0	...
2531836	  784.3	  607.0	 2376.0	...
2531837	  784.1	  607.0	 2373.0	...
2531838	  784.5	  606.8	 2369.0	...
2531839	  784.9	  606.6	 2367.0	...
2531840	  785.2	  606.7	 2365.0	...
2531841	  785.2	  606.8	 2363.0	...
2531842	  785.4	  606.6	 2363.0	...
2531843	  785.6	  606.3	 2363.0	...
2531844	  785.6	  606.0	 2363.0	...
2531845	  785.2	  605.8	 2363.0	...
2531846	  784.9	  605.5	 2358.0	...
2531847	  784.9	  605.1	 2351.0	...
2531848	  784.9	  605.0	 2344.0	...
2531849	  784.9	  604.9	 2342.0	...
2531850	  785.1	  604.9	 2342.0	...
2531851	  785.2	  604.9	 2343.0	...
2531852	  785.4	  605.1	 2343.0	...
2531853	  785.4	  605.5	 2343.0	...
2531854	  785.4	  605.8	 2342.0	...
2531855	  785.4	  606.0	 2340.0	...
2531856	  785.4	  605.9	 2337.0	...
2531857	  785.3	  605.9	 2334.0	...
2531858	  785.7	  606.5	 2332.0	...
2531859	  786.1	  607.2	 2332.0	...
2531860	  786.6	  607.6	 2332.0	...
2531861	  786.6	  607.3	 2330.0	...
2531862	  786.8	  607.1	 2326.0	...
2531863	  786.9	  607.3	 2323.0	...
2531864	  787.1	  607.6	 2321.0	...
2531865	  787.1	  608.0	 2321.0	...
2531866	  787.1	  608.4	 2320.0	...
2531867	  787.2	  608.7	 2321.0	...
2531868	  787.2	  608.9	 2322.0	...
2531869	  787.2	  608.9	 2323.0	...
2531870	  787.2	  608.9	 2322.0	...
2531871	  787.3	  608.8	 2319.0	...
2531872	  787.6	  608.8	 2316.0	...
2531873	  787.8	  608.9	 2315.0	...
2531874	  788.0	  608.9	 2316.0	...
2531875	  787.9	  608.9	 2316.0	...
2531876	  787.4	  608.7	 2314.0	...
2531877	  786.9	  608.5	 2310.0	...
2531878	  786.3	  608.2	 2306.0	...
2531879	  786.3	  608.1	 2303.0	...
2531880	  786.2	  608.7	 2302.0	...
2531881	  786.3	  609.3	 2301.0	...
2531882	  786.4	  609.7	 2301.0	...
2531883	  786.5	  609.5	 2300.0	...
2531884	  786.7	  609.4	 2298.0	...
2531885	  786.9	  609.5	 2296.0	...
2531886	  787.0	  609.8	 2296.0	...
2531887	  787.0	  609.9	 2296.0	...
2531888	  786.9	  609.9	 2294.0	...
2531889	  787.1	  609.8	 2292.0	...
2531890	  787.2	  609.6	 2290.0	...
2531891	  787.4	  609.7	 2289.0	...
2531892	  787.4	  610.0	 2288.0	...
2531893	  787.3	  610.2	 2287.0	...
2531894	  787.2	  610.0	 2287.0	...
2531895	  787.2	  609.8	 2289.0	...
2531896	  787.2	  609.7	 2288.0	...
2531897	  787.0	  609.9	 2286.0	...
2531898	  786.9	  610.2	 2284.0	...
2531899	  786.7	  610.5	 2284.0	...
2531900	  786.8	  610.8	 2282.0	...
2531901	  786.9	  611.1	 2280.0	...
2531902	  787.2	  611.2	 2279.0	...
2531903	  787.3	  611.2	 2279.0	...
2531904	  787.2	  611.1	 2277.0	...
2531905	  787.0	  610.7	 2275.0	...
2531906	  786.9	  610.3	 2271.0	...
2531907	  786.9	  610.1	 2269.0	...
2531908	  786.9	  610.2	 2267.0	...
2531909	  787.0	  610.8	 2267.0	...
2531910	  786.9	  611.3	 2267.0	...
2531911	  787.0	  611.7	 2267.0	...
2531912	  787.1	  611.8	 2270.0	...
2531913	  787.2	  611.8	 2273.0	...
2531914	  787.2	  611.9	 2275.0	...
2531915	  787.0	  612.0	 2273.0	...
2531916	  786.8	  612.1	 2271.0	...
2531917	  787.1	  612.0	 2270.0	...
2531918	  787.4	  611.6	 2270.0	...
2531919	  787.7	  611.3	 2268.0	...
2531920	  787.7	  610.7	 2267.0	...
2531921	  787.8	  610.5	 2263.0	...
2531922	  787.9	  610.4	 2261.0	...
2531923	  788.0	  610.7	 2257.0	...
2531924	  788.2	  611.1	 2257.0	...
2531925	  788.3	  611.5	 2256.0	...
2531926	  788.4	  611.8	 2255.0	...
2531927	  788.2	  612.1	 2255.0	...
2531928	  787.9	  612.0	 2254.0	...
2531929	  787.5	  612.0	 2252.0	...
2531930	  787.5	  612.0	 2251.0	...
2531931	  787.4	  612.5	 2249.0	...
2531932	  787.4	  612.9	 2248.0	...
2531933	  787.4	  613.4	 2247.0	...
2531934	  787.3	  613.4	 2245.0	...
2531935	  787.2	  613.3	 2244.0	...
2531936	  787.7	  613.1	 2243.0	...
2531937	  788.2	  613.1	 2243.0	...
2531938	  788.7	  613.3	 2243.0	...
2531939	  788.4	  613.7	 2243.0	...
2531940	  788.1	  613.3	 2242.0	...
2531941	  787.8	  612.8	 2241.0	...
2531942	  787.7	  612.3	 2240.0	...
2531943	  787.8	  612.8	 2240.0	...
2531944	  787.9	  613.2	 2239.0	...
2531945	  787.9	  613.7	 2238.0	...
2531946	  787.8	  613.9	 2236.0	...
2531947	  787.6	  614.0	 2233.0	...
2531948	  787.6	  614.1	 2230.0	...
2531949	  787.6	  614.1	 2227.0	...
2531950	  787.5	  614.1	 2225.0	...
2531951	  787.3	  614.1	 2224.0	...
2531952	  787.3	  614.2	 2228.0	...
2531953	  787.4	  614.2	 2232.0	...
2531954	  787.5	  614.2	 2236.0	...
2531955	  787.5	  614.2	 2236.0	...
2531956	  787.5	  614.1	 2233.0	...
2531957	  787.5	  613.9	 2229.0	...
2531958	  787.6	  613.8	 2225.0	...
2531959	  787.7	  613.8	 2224.0	...
2531960	  787.9	  614.0	 2224.0	...
2531961	  788.1	  614.5	 2225.0	...
2531962	  788.0	  614.8	 2224.0	...
2531963	  788.0	  615.2	 2223.0	...
2531964	  788.0	  615.4	 2223.0	...
2531965	  788.0	  615.7	 2224.0	...
2531966	  788.0	  615.7	 2225.0	...
2531967	  788.0	  615.7	 2225.0	...
2531968	  788.0	  615.7	 2224.0	...
2531969	  788.1	  615.7	 2222.0	...
2531970	  788.1	  615.6	 2219.0	...
2531971	  788.1	  615.5	 2218.0	...
2531972	  788.3	  615.5	 2217.0	...
2531973	  788.6	  615.7	 2217.0	...
2531974	  788.8	  615.2	 2213.0	...
2531975	  788.8	  614.5	 2209.0	...
2531976	  788.9	  613.9	 2206.0	...
2531977	  788.9	  614.1	 2206.0	...
2531978	  788.8	  614.4	 2206.0	...
2531979	  788.7	  614.8	 2207.0	...
2531980	  788.7	  615.1	 2208.0	...
2531981	  788.7	  615.1	 2209.0	...
2531982	  788.7	  615.1	 2210.0	...
2531983	  788.8	  615.3	 2209.0	...
2531984	  789.0	  615.7	 2208.0	...
2531985	  789.2	  616.0	 2206.0	...
2531986	  789.2	  616.0	 2207.0	...
2531987	  789.3	  616.5	 2209.0	...
2531988	  789.5	  616.9	 2210.0	...
2531989	  789.6	  617.1	 2209.0	...
2531990	  789.7	  616.8	 2208.0	...
2531991	  789.7	  616.6	 2206.0	...
2531992	  789.9	  616.8	 2206.0	...
2531993	  790.1	  616.9	 2204.0	...
2531994	  790.0	  617.1	 2203.0	...
2531995	  790.0	  617.2	 2202.0	...
2531996	  789.9	  617.4	 2200.0	...
2531997	  789.9	  617.7	 2199.0	...
2531998	  789.8	  617.9	 2199.0	...
2531999	  789.9	  617.8	 2199.0	...
2532000	  790.0	  617.7	 2200.0	...
2532001	  790.2	  617.7	 2199.0	...
2532002	  790.1	  617.6	 2198.0	...
2532003	  790.1	  617.6	 2196.0	...
2532004	  790.0	  617.6	 2197.0	...
2532005	  789.9	  617.6	 2197.0	...
2532006	  789.8	  617.5	 2198.0	...
2532007	  789.6	  617.1	 2199.0	...
2532008	  789.6	  616.6	 2198.0	...
2532009	  789.6	  616.5	 2195.0	...
2532010	  789.6	  616.8	 2194.0	...
2532011	  789.5	  616.9	 2194.0	...
2532012	  789.7	  616.6	 2193.0	...
2532013	  790.0	  616.8	 2191.0	...
2532014	  790.3	  617.2	 2189.0	...
2532015	  790.2	  617.7	 2189.0	...
2532016	  789.8	  617.7	 2189.0	...
2532017	  789.6	  617.8	 2189.0	...
2532018	  789.8	  617.8	 2190.0	...
2532019	  790.1	  617.9	 2190.0	...
2532020	  790.2	  618.1	 2189.0	...
2532021	  790.3	  618.3	 2188.0	...
2532022	  790.4	  618.6	 2188.0	...
2532023	  790.5	  618.8	 2186.0	...
2532024	  790.3	  618.8	 2185.0	...
2532025	  790.2	  618.7	 2186.0	...
2532026	  790.0	  618.0	 2187.0	...
2532027	  790.0	  617.2	 2188.0	...
2532028	  790.1	  617.3	 2187.0	...
2532029	  790.2	  618.0	 2187.0	...
2532030	  790.3	  618.8	 2189.0	...
2532031	  790.2	  618.8	 2190.0	...
2532032	  790.1	  619.1	 2190.0	...
2532033	  790.2	  619.4	 2190.0	...
2532034	  790.3	  619.7	 2191.0	...
2532035	  790.5	  619.8	 2186.0	...
2532036	  790.7	  619.8	 2180.0	...
2532037	  790.7	  619.9	 2175.0	...
2532038	  790.8	  619.9	 2174.0	...
2532039	  790.8	  619.9	 2174.0	...
2532040	  790.8	  620.2	 2173.0	...
2532041	  790.8	  620.4	 2172.0	...
2532042	  790.8	  620.5	 2171.0	...
2532043	  790.8	  620.3	 2171.0	...
2532044	  790.8	  620.2	 2170.0	...
2532045	  790.9	  619.8	 2171.0	...
2532046	  791.1	  619.4	 2171.0	...
2532047	  790.9	  619.1	 2171.0	...
2532048	  790.4	  619.2	 2171.0	...
2532049	  790.3	  619.4	 2170.0	...
2532050	  790.7	  619.4	 2170.0	...
2532051	  791.1	  619.4	 2171.0	...
2532052	  791.1	  619.5	 2170.0	...
2532053	  791.2	  619.6	 2169.0	...
2532054	  791.4	  619.6	 2168.0	...
2532055	  791.7	  619.5	 2168.0	...
2532056	  792.0	  619.5	 2167.0	...
2532057	  792.1	  619.5	 2167.0	...
2532058	  792.2	  619.5	 2166.0	...
2532059	  792.1	  619.7	 2167.0	...
2532060	  792.0	  619.8	 2167.0	...
2532061	  791.9	  619.9	 2167.0	...
2532062	  791.9	  619.9	 2165.0	...
2532063	  791.9	  619.8	 2164.0	...
2532064	  791.9	  619.6	 2164.0	...
2532065	  791.9	  619.5	 2165.0	...
2532066	  791.9	  619.7	 2163.0	...
2532067	  791.9	  619.9	 2161.0	...
2532068	  792.0	  620.2	 2159.0	...
2532069	  792.1	  620.2	 2160.0	...
2532070	  792.3	  619.9	 2161.0	...
2532071	  792.5	  620.1	 2161.0	...
2532072	  792.7	  620.3	 2161.0	...
2532073	  792.6	  620.4	 2161.0	...
2532074	  792.5	  620.0	 2160.0	...
2532075	  792.3	  619.9	 2160.0	...
2532076	  792.1	  620.3	 2160.0	...
2532077	  792.5	  620.7	 2159.0	...
2532078	  792.9	  620.2	 2159.0	...
2532079	  793.1	  619.9	 2159.0	...
2532080	  792.8	  619.8	 2158.0	...
2532081	  792.6	  620.2	 2156.0	...
2532082	  792.9	  620.3	 2155.0	...
2532083	  793.4	  620.3	 2155.0	...
2532084	  793.9	  620.2	 2155.0	...
2532085	  794.1	  620.2	 2154.0	...
2532086	  794.1	  620.2	 2154.0	...
2532087	  794.1	  620.4	 2154.0	...
2532088	  793.8	  620.5	 2154.0	...
2532089	  793.6	  620.7	 2154.0	...
2532090	  793.6	  620.9	 2153.0	...
2532091	  793.7	  621.0	 2153.0	...
2532092	  793.8	  621.1	 2153.0	...
2532093	  794.4	  621.1	 2153.0	...
EFIX R   2531597	2532093	497	  784.4	  606.5	   2401
SSACC R  2532094
2532094	  795.5	  621.1	 2153.0	...
2532095	  797.4	  621.0	 2156.0	...
2532096	  799.8	  620.4	 2159.0	...
2532097	  803.0	  619.1	 2161.0	...
2532098	  805.5	  618.0	 2161.0	...
2532099	  808.5	  616.1	 2160.0	...
2532100	  810.6	  614.7	 2160.0	...
MSG	2532101 0000 _ Number Off
2532101	  813.4	  612.9	 2158.0	...
2532102	  815.0	  611.5	 2157.0	...
2532103	  816.1	  609.9	 2155.0	...
2532104	  816.6	  608.6	 2155.0	...
ESACC R  2532094	2532104	11	  795.5	  621.1	  816.6	  608.6	   0.52	     56
SFIX R   2532105
2532105	  816.8	  607.7	 2155.0	...
2532106	  816.9	  607.1	 2156.0	...
2532107	  816.9	  606.4	 2156.0	...
2532108	  817.0	  605.4	 2155.0	...
2532109	  817.0	  604.2	 2154.0	...
2532110	  817.0	  603.1	 2152.0	...
2532111	  816.9	  602.0	 2150.0	...
2532112	  817.0	  601.4	 2148.0	...
2532113	  817.2	  600.6	 2147.0	...
2532114	  817.1	  600.2	 2147.0	...
2532115	  816.9	  599.2	 2146.0	...
2532116	  816.2	  598.7	 2145.0	...
2532117	  815.8	  598.1	 2144.0	...
2532118	  814.8	  598.2	 2144.0	...
2532119	  813.8	  598.3	 2144.0	...
2532120	  812.7	  598.3	 2145.0	...
2532121	  812.2	  598.3	 2146.0	...
2532122	  812.1	  598.1	 2147.0	...
2532123	  811.9	  598.1	 2145.0	...
2532124	  811.6	  599.1	 2142.0	...
2532125	  811.5	  600.3	 2141.0	...
2532126	  811.4	  601.5	 2143.0	...
2532127	  811.6	  601.5	 2145.0	...
2532128	  812.1	  602.0	 2144.0	...
2532129	  812.5	  602.5	 2142.0	...
2532130	  813.1	  603.0	 2139.0	...
2532131	  813.2	  603.1	 2139.0	...
2532132	  813.3	  603.1	 2139.0	...
2532133	  813.2	  603.4	 2139.0	...
2532134	  813.1	  603.7	 2139.0	...
2532135	  813.0	  604.0	 2139.0	...
2532136	  812.8	  604.1	 2141.0	...
2532137	  812.6	  604.2	 2144.0	...
2532138	  812.7	  604.3	 2146.0	...
2532139	  813.0	  604.2	 2145.0	...
2532140	  813.3	  604.2	 2145.0	...
2532141	  813.3	  604.0	 2145.0	...
2532142	  813.3	  603.8	 2145.0	...
2532143	  813.5	  603.7	 2146.0	...
2532144	  813.7	  604.0	 2145.0	...
2532145	  813.9	  604.3	 2144.0	...
2532146	  814.0	  604.5	 2143.0	...
2532147	  814.0	  604.6	 2143.0	...
2532148	  814.1	  604.7	 2140.0	...
2532149	  814.1	  604.8	 2136.0	...
2532150	  814.1	  604.8	 2137.0	...
2532151	  814.1	  604.8	 2141.0	...
2532152	  814.1	  604.8	 2143.0	...
2532153	  814.2	  605.2	 2141.0	...
2532154	  814.2	  605.4	 2138.0	...
2532155	  814.3	  605.6	 2136.0	...
2532156	  814.2	  605.5	 2134.0	...
2532157	  814.1	  605.6	 2133.0	...
2532158	  814.0	  605.8	 2135.0	...
2532159	  814.1	  606.0	 2137.0	...
2532160	  814.1	  606.2	 2136.0	...
2532161	  814.1	  606.2	 2135.0	...
2532162	  813.9	  606.2	 2136.0	...
2532163	  813.7	  606.1	 2138.0	...
2532164	  813.7	  606.0	 2141.0	...
2532165	  814.2	  606.1	 2142.0	...
2532166	  814.6	  606.3	 2143.0	...
2532167	  814.9	  606.6	 2144.0	...
2532168	  815.0	  606.8	 2143.0	...
2532169	  814.6	  606.9	 2143.0	...
2532170	  814.1	  606.9	 2143.0	...
2532171	  814.1	  606.8	 2143.0	...
2532172	  814.6	  606.6	 2144.0	...
2532173	  815.2	  606.4	 2144.0	...
2532174	  815.4	  606.3	 2144.0	...
2532175	  815.5	  606.2	 2142.0	...
2532176	  815.4	  606.1	 2140.0	...
2532177	  815.2	  606.1	 2141.0	...
2532178	  814.9	  606.2	 2142.0	...
2532179	  814.7	  606.4	 2145.0	...
2532180	  814.5	  606.5	 2145.0	...
2532181	  814.5	  606.6	 2144.0	...
2532182	  814.5	  606.7	 2143.0	...
2532183	  814.4	  606.7	 2141.0	...
2532184	  814.3	  606.2	 2138.0	...
2532185	  814.3	  605.8	 2137.0	...
2532186	  814.3	  605.6	 2140.0	...
2532187	  814.7	  605.8	 2143.0	...
2532188	  815.1	  605.9	 2147.0	...
2532189	  815.7	  605.8	 2148.0	...
2532190	  815.9	  605.8	 2145.0	...
2532191	  815.9	  605.8	 2142.0	...
2532192	  815.4	  605.9	 2139.0	...
2532193	  815.1	  605.9	 2140.0	...
2532194	  815.0	  605.9	 2140.0	...
2532195	  815.1	  605.8	 2139.0	...
2532196	  815.2	  605.7	 2141.0	...
2532197	  815.0	  605.8	 2143.0	...
2532198	  814.7	  605.8	 2144.0	...
2532199	  814.8	  605.8	 2142.0	...
2532200	  815.1	  606.0	 2141.0	...
2532201	  815.5	  606.4	 2141.0	...
2532202	  815.6	  606.9	 2141.0	...
2532203	  815.7	  606.4	 2141.0	...
2532204	  815.6	  605.6	 2142.0	...
2532205	  815.4	  605.3	 2144.0	...
2532206	  815.3	  605.7	 2145.0	...
2532207	  815.3	  605.8	 2145.0	...
2532208	  815.3	  605.5	 2145.0	...
2532209	  815.4	  605.2	 2144.0	...
2532210	  815.6	  605.6	 2142.0	...
2532211	  815.8	  606.1	 2140.0	...
2532212	  815.9	  606.4	 2139.0	...
2532213	  815.9	  606.1	 2139.0	...
2532214	  815.9	  605.8	 2139.0	...
2532215	  816.1	  605.2	 2139.0	...
2532216	  816.2	  604.7	 2138.0	...
2532217	  816.4	  604.1	 2138.0	...
2532218	  816.4	  604.4	 2140.0	...
2532219	  816.3	  605.0	 2142.0	...
2532220	  816.2	  605.4	 2144.0	...
2532221	  816.0	  605.3	 2145.0	...
2532222	  816.1	  605.0	 2145.0	...
2532223	  816.3	  605.0	 2145.0	...
2532224	  816.3	  605.4	 2146.0	...
2532225	  816.2	  605.8	 2146.0	...
2532226	  816.1	  605.7	 2148.0	...
2532227	  815.9	  605.0	 2150.0	...
2532228	  815.8	  604.3	 2150.0	...
2532229	  816.0	  604.7	 2147.0	...
2532230	  816.2	  605.2	 2146.0	...
2532231	  816.3	  605.7	 2146.0	...
2532232	  816.2	  605.6	 2146.0	...
2532233	  816.1	  605.6	 2148.0	...
2532234	  816.2	  605.4	 2149.0	...
2532235	  816.5	  605.3	 2151.0	...
2532236	  816.7	  605.2	 2152.0	...
2532237	  816.9	  605.0	 2152.0	...
2532238	  816.7	  604.9	 2151.0	...
2532239	  816.6	  604.9	 2150.0	...
2532240	  816.5	  604.9	 2149.0	...
2532241	  816.6	  604.9	 2149.0	...
2532242	  816.6	  605.0	 2147.0	...
2532243	  816.6	  605.4	 2145.0	...
2532244	  816.6	  605.8	 2143.0	...
2532245	  816.6	  606.3	 2143.0	...
2532246	  816.5	  606.7	 2147.0	...
2532247	  816.7	  607.1	 2151.0	...
2532248	  816.8	  606.8	 2153.0	...
2532249	  816.9	  606.4	 2150.0	...
2532250	  817.0	  606.2	 2147.0	...
2532251	  817.1	  606.5	 2148.0	...
2532252	  817.4	  606.5	 2148.0	...
2532253	  817.7	  605.9	 2149.0	...
2532254	  818.0	  605.4	 2153.0	...
2532255	  818.1	  605.3	 2156.0	...
2532256	  818.0	  605.5	 2157.0	...
2532257	  817.9	  605.5	 2156.0	...
2532258	  817.6	  605.3	 2155.0	...
2532259	  817.4	  605.6	 2156.0	...
2532260	  817.2	  606.1	 2156.0	...
2532261	  817.3	  606.2	 2155.0	...
2532262	  817.4	  605.9	 2154.0	...
2532263	  817.6	  606.0	 2156.0	...
2532264	  817.5	  606.4	 2159.0	...
2532265	  817.4	  606.9	 2161.0	...
2532266	  817.2	  607.0	 2160.0	...
2532267	  817.2	  607.1	 2160.0	...
2532268	  817.0	  607.1	 2160.0	...
2532269	  816.9	  607.0	 2160.0	...
2532270	  816.8	  607.0	 2157.0	...
2532271	  817.0	  606.9	 2154.0	...
2532272	  817.1	  606.9	 2152.0	...
2532273	  817.3	  606.9	 2153.0	...
2532274	  817.3	  607.1	 2154.0	...
2532275	  817.2	  607.4	 2157.0	...
2532276	  817.2	  607.2	 2158.0	...
2532277	  817.1	  606.9	 2159.0	...
2532278	  816.9	  606.7	 2159.0	...
2532279	  816.7	  606.9	 2159.0	...
2532280	  816.7	  607.1	 2159.0	...
2532281	  817.1	  607.2	 2159.0	...
2532282	  817.4	  607.1	 2160.0	...
2532283	  817.4	  607.0	 2160.0	...
2532284	  817.3	  606.8	 2162.0	...
2532285	  817.4	  606.8	 2164.0	...
2532286	  817.4	  606.7	 2167.0	...
2532287	  817.5	  606.7	 2167.0	...
2532288	  817.0	  606.9	 2167.0	...
2532289	  816.6	  607.1	 2167.0	...
2532290	  816.5	  607.2	 2167.0	...
2532291	  816.8	  607.2	 2167.0	...
2532292	  817.1	  607.1	 2168.0	...
2532293	  817.0	  607.6	 2168.0	...
2532294	  817.0	  608.1	 2168.0	...
2532295	  817.0	  608.5	 2167.0	...
2532296	  816.9	  607.8	 2167.0	...
2532297	  816.8	  607.2	 2167.0	...
2532298	  816.8	  607.2	 2168.0	...
2532299	  816.9	  607.7	 2169.0	...
2532300	  817.0	  608.4	 2170.0	...
2532301	  817.1	  608.6	 2170.0	...
2532302	  817.1	  608.0	 2170.0	...
2532303	  817.2	  607.3	 2171.0	...
2532304	  817.5	  607.0	 2172.0	...
2532305	  817.9	  607.4	 2172.0	...
2532306	  818.1	  607.7	 2171.0	...
2532307	  818.2	  607.6	 2171.0	...
2532308	  818.3	  607.7	 2171.0	...
2532309	  818.2	  607.9	 2171.0	...
2532310	  818.4	  608.1	 2171.0	...
2532311	  818.5	  608.1	 2173.0	...
MSG	2532312 0000 _ Number On
2532312	  818.6	  608.3	 2174.0	...
2532313	  818.6	  608.4	 2174.0	...
2532314	  818.5	  608.3	 2173.0	...
2532315	  818.2	  608.0	 2173.0	...
2532316	  817.9	  607.4	 2176.0	...
2532317	  817.7	  607.1	 2178.0	...
2532318	  817.6	  606.8	 2179.0	...
2532319	  817.6	  606.7	 2177.0	...
2532320	  817.4	  606.7	 2178.0	...
2532321	  817.2	  606.7	 2180.0	...
2532322	  816.9	  606.7	 2181.0	...
2532323	  817.5	  607.0	 2181.0	...
2532324	  818.1	  607.4	 2181.0	...
2532325	  818.6	  607.8	 2181.0	...
2532326	  818.6	  608.1	 2181.0	...
2532327	  818.5	  608.4	 2180.0	...
2532328	  818.5	  608.7	 2180.0	...
2532329	  818.5	  608.3	 2179.0	...
2532330	  818.3	  607.9	 2180.0	...
2532331	  818.1	  607.5	 2180.0	...
2532332	  817.9	  607.8	 2181.0	...
2532333	  817.8	  608.2	 2181.0	...
2532334	  817.7	  608.5	 2181.0	...
2532335	  817.7	  608.6	 2183.0	...
2532336	  817.6	  608.6	 2184.0	...
2532337	  817.5	  608.6	 2185.0	...
2532338	  817.4	  608.5	 2184.0	...
2532339	  817.4	  608.6	 2184.0	...
2532340	  817.5	  608.7	 2184.0	...
2532341	  817.9	  608.8	 2183.0	...
2532342	  818.2	  608.8	 2185.0	...
2532343	  818.1	  608.8	 2187.0	...
2532344	  817.9	  608.9	 2187.0	...
2532345	  817.7	  608.9	 2186.0	...
2532346	  817.8	  608.9	 2185.0	...
2532347	  817.8	  608.9	 2185.0	...
2532348	  818.0	  608.9	 2186.0	...
2532349	  818.1	  609.3	 2187.0	...
2532350	  817.5	  610.3	 2188.0	...
EFIX R   2532105	2532350	246	  816.0	  605.8	   2154
SSACC R  2532351
2532351	  816.4	  611.3	 2189.0	...
2532352	  814.6	  612.1	 2189.0	...
2532353	  813.6	  612.0	 2188.0	...
2532354	  811.1	  612.1	 2188.0	...
2532355	  808.0	  612.3	 2187.0	...
2532356	  804.2	  612.7	 2186.0	...
2532357	  800.5	  613.2	 2187.0	...
2532358	  796.0	  613.8	 2189.0	...
2532359	  790.9	  613.4	 2192.0	...
2532360	  786.0	  612.7	 2195.0	...
2532361	  782.3	  610.7	 2196.0	...
2532362	  778.8	  609.5	 2196.0	...
2532363	  776.3	  608.0	 2196.0	...
2532364	  774.4	  606.6	 2195.0	...
2532365	  773.7	  604.8	 2194.0	...
2532366	  773.9	  603.5	 2193.0	...
2532367	  774.8	  603.6	 2193.0	...
2532368	  776.8	  604.0	 2192.0	...
2532369	  779.2	  604.8	 2191.0	...
2532370	  782.9	  605.3	 2191.0	...
2532371	  785.6	  607.4	 2191.0	...
ESACC R  2532351	2532371	21	  816.4	  611.3	  785.6	  607.4	   0.66	     84
SFIX R   2532372
2532372	  788.7	  608.9	 2192.0	...
2532373	  790.5	  610.7	 2193.0	...
2532374	  792.5	  610.8	 2192.0	...
2532375	  793.7	  611.6	 2192.0	...
2532376	  794.6	  611.9	 2192.0	...
2532377	  794.8	  612.4	 2191.0	...
2532378	  794.7	  612.7	 2191.0	...
2532379	  794.6	  612.9	 2190.0	...
2532380	  794.1	  612.9	 2190.0	...
2532381	  793.6	  612.9	 2191.0	...
2532382	  793.3	  612.9	 2192.0	...
2532383	  793.5	  612.8	 2194.0	...
2532384	  793.2	  612.8	 2194.0	...
2532385	  792.8	  612.9	 2194.0	...
2532386	  792.4	  612.8	 2194.0	...
2532387	  792.4	  612.6	 2193.0	...
2532388	  792.4	  612.4	 2193.0	...
2532389	  792.4	  612.2	 2192.0	...
2532390	  792.2	  611.9	 2192.0	...
2532391	  792.0	  611.8	 2192.0	...
2532392	  791.8	  612.0	 2193.0	...
2532393	  791.6	  612.3	 2193.0	...
2532394	  791.6	  612.6	 2193.0	...
2532395	  791.2	  612.5	 2193.0	...
2532396	  790.8	  612.3	 2193.0	...
2532397	  790.4	  612.2	 2193.0	...
2532398	  790.4	  612.0	 2195.0	...
2532399	  790.4	  612.0	 2197.0	...
2532400	  790.3	  612.2	 2199.0	...
2532401	  790.3	  612.3	 2198.0	...
2532402	  790.3	  612.6	 2196.0	...
2532403	  790.3	  612.9	 2196.0	...
2532404	  789.9	  613.3	 2196.0	...
2532405	  789.5	  613.4	 2196.0	...
2532406	  789.5	  613.6	 2197.0	...
2532407	  789.9	  613.6	 2196.0	...
2532408	  789.8	  613.6	 2196.0	...
2532409	  789.3	  613.4	 2198.0	...
2532410	  788.9	  613.1	 2200.0	...
2532411	  789.1	  612.8	 2201.0	...
2532412	  789.3	  612.9	 2201.0	...
2532413	  789.4	  612.9	 2200.0	...
2532414	  789.4	  613.0	 2200.0	...
2532415	  789.4	  613.0	 2200.0	...
2532416	  789.1	  613.0	 2199.0	...
2532417	  788.8	  613.0	 2197.0	...
2532418	  788.9	  613.0	 2193.0	...
2532419	  789.1	  612.9	 2190.0	...
2532420	  789.3	  612.9	 2194.0	...
2532421	  789.2	  612.9	 2198.0	...
2532422	  789.0	  612.8	 2203.0	...
2532423	  788.8	  612.8	 2203.0	...
2532424	  788.7	  612.8	 2203.0	...
2532425	  788.9	  613.3	 2203.0	...
2532426	  789.0	  613.8	 2203.0	...
2532427	  788.8	  614.0	 2201.0	...
2532428	  788.4	  614.0	 2199.0	...
2532429	  788.1	  614.0	 2200.0	...
2532430	  788.2	  614.1	 2202.0	...
2532431	  788.5	  614.1	 2205.0	...
2532432	  788.7	  614.3	 2204.0	...
2532433	  788.9	  614.4	 2203.0	...
2532434	  788.9	  614.4	 2202.0	...
2532435	  788.9	  614.3	 2200.0	...
2532436	  788.9	  614.0	 2201.0	...
2532437	  788.9	  613.6	 2201.0	...
2532438	  788.9	  613.3	 2202.0	...
2532439	  789.0	  613.1	 2202.0	...
2532440	  789.2	  613.1	 2202.0	...
2532441	  789.4	  613.2	 2202.0	...
2532442	  789.4	  613.4	 2202.0	...
2532443	  789.4	  613.7	 2202.0	...
2532444	  789.2	  613.8	 2202.0	...
2532445	  789.1	  613.9	 2203.0	...
2532446	  788.9	  613.7	 2204.0	...
2532447	  789.0	  613.6	 2206.0	...
2532448	  789.0	  613.5	 2207.0	...
2532449	  788.6	  613.4	 2207.0	...
2532450	  788.3	  613.3	 2206.0	...
2532451	  787.9	  613.3	 2204.0	...
2532452	  788.1	  613.5	 2203.0	...
2532453	  788.1	  613.7	 2202.0	...
2532454	  788.1	  613.8	 2202.0	...
2532455	  787.9	  613.8	 2203.0	...
2532456	  788.1	  613.8	 2202.0	...
2532457	  788.2	  613.9	 2203.0	...
2532458	  788.4	  613.9	 2205.0	...
2532459	  788.3	  614.0	 2206.0	...
2532460	  788.2	  613.8	 2206.0	...
2532461	  788.1	  613.6	 2205.0	...
2532462	  788.1	  613.5	 2203.0	...
2532463	  788.2	  613.8	 2201.0	...
2532464	  788.3	  614.1	 2201.0	...
2532465	  788.3	  614.5	 2203.0	...
2532466	  788.5	  614.3	 2205.0	...
2532467	  788.6	  613.9	 2206.0	...
2532468	  788.6	  613.6	 2206.0	...
2532469	  788.4	  613.8	 2205.0	...
2532470	  788.3	  614.1	 2204.0	...
2532471	  788.3	  614.2	 2204.0	...
2532472	  788.1	  613.4	 2206.0	...
2532473	  788.0	  612.7	 2206.0	...
2532474	  787.9	  612.5	 2206.0	...
2532475	  787.8	  612.9	 2205.0	...
2532476	  787.8	  613.2	 2206.0	...
2532477	  787.9	  613.1	 2207.0	...
2532478	  787.9	  613.4	 2209.0	...
2532479	  787.9	  613.7	 2210.0	...
2532480	  787.9	  613.9	 2210.0	...
2532481	  787.8	  613.8	 2211.0	...
2532482	  787.8	  613.3	 2211.0	...
2532483	  787.9	  612.8	 2209.0	...
2532484	  788.1	  612.7	 2207.0	...
2532485	  788.2	  612.9	 2205.0	...
2532486	  788.1	  613.2	 2205.0	...
2532487	  788.1	  613.1	 2205.0	...
2532488	  788.4	  613.0	 2207.0	...
2532489	  788.5	  613.0	 2210.0	...
2532490	  788.5	  613.2	 2213.0	...
2532491	  788.6	  613.4	 2211.0	...
2532492	  788.6	  613.4	 2209.0	...
2532493	  788.2	  613.9	 2207.0	...
2532494	  787.7	  614.3	 2206.0	...
2532495	  787.1	  614.7	 2206.0	...
2532496	  787.0	  614.5	 2206.0	...
2532497	  787.1	  614.0	 2205.0	...
2532498	  787.1	  613.6	 2205.0	...
2532499	  787.1	  613.3	 2205.0	...
2532500	  787.2	  613.3	 2205.0	...
2532501	  787.1	  613.1	 2205.0	...
2532502	  787.0	  612.9	 2206.0	...
2532503	  787.1	  613.3	 2206.0	...
2532504	  787.4	  613.7	 2205.0	...
2532505	  787.9	  614.1	 2206.0	...
2532506	  788.3	  614.1	 2206.0	...
2532507	  788.5	  614.1	 2207.0	...
2532508	  788.5	  614.1	 2207.0	...
2532509	  788.4	  614.1	 2207.0	...
2532510	  788.3	  613.9	 2207.0	...
2532511	  788.1	  613.5	 2206.0	...
2532512	  787.9	  613.2	 2206.0	...
2532513	  787.9	  612.7	 2204.0	...
2532514	  788.1	  612.5	 2202.0	...
2532515	  788.2	  612.4	 2201.0	...
2532516	  788.2	  612.4	 2202.0	...
2532517	  787.9	  612.6	 2202.0	...
2532518	  787.6	  612.8	 2201.0	...
2532519	  787.6	  613.0	 2200.0	...
2532520	  787.7	  613.2	 2198.0	...
2532521	  787.9	  613.3	 2196.0	...
2532522	  787.7	  613.7	 2197.0	...
2532523	  787.5	  613.9	 2198.0	...
2532524	  787.3	  613.9	 2199.0	...
2532525	  787.3	  613.6	 2198.0	...
2532526	  787.2	  613.4	 2197.0	...
2532527	  787.0	  613.6	 2196.0	...
2532528	  786.9	  613.3	 2198.0	...
2532529	  787.0	  612.9	 2199.0	...
2532530	  787.1	  612.5	 2201.0	...
2532531	  787.0	  612.5	 2200.0	...
2532532	  786.8	  612.5	 2200.0	...
2532533	  786.6	  612.4	 2199.0	...
2532534	  786.7	  612.9	 2199.0	...
2532535	  786.8	  613.4	 2199.0	...
2532536	  786.9	  614.0	 2200.0	...
2532537	  786.9	  614.1	 2200.0	...
2532538	  787.0	  614.1	 2200.0	...
2532539	  787.0	  614.2	 2200.0	...
2532540	  786.9	  614.2	 2201.0	...
2532541	  786.9	  614.2	 2204.0	...
2532542	  787.1	  614.0	 2206.0	...
2532543	  787.2	  613.6	 2205.0	...
2532544	  787.2	  613.2	 2204.0	...
2532545	  787.2	  613.0	 2203.0	...
2532546	  787.2	  613.1	 2203.0	...
2532547	  787.2	  613.2	 2203.0	...
2532548	  787.7	  612.8	 2202.0	...
2532549	  788.3	  612.5	 2200.0	...
2532550	  789.0	  612.1	 2200.0	...
2532551	  789.1	  612.1	 2200.0	...
2532552	  789.2	  612.1	 2200.0	...
2532553	  789.0	  612.1	 2200.0	...
2532554	  788.5	  612.1	 2199.0	...
2532555	  788.2	  611.9	 2197.0	...
2532556	  787.9	  612.0	 2197.0	...
2532557	  787.9	  612.0	 2198.0	...
2532558	  787.9	  612.0	 2200.0	...
2532559	  788.0	  611.8	 2202.0	...
2532560	  788.1	  611.7	 2203.0	...
2532561	  788.2	  611.7	 2204.0	...
2532562	  788.4	  611.8	 2203.0	...
2532563	  788.6	  611.9	 2202.0	...
2532564	  788.7	  611.8	 2200.0	...
2532565	  788.5	  611.8	 2200.0	...
2532566	  788.0	  612.2	 2199.0	...
2532567	  787.7	  612.7	 2200.0	...
2532568	  787.7	  613.1	 2200.0	...
2532569	  787.9	  612.9	 2201.0	...
2532570	  788.1	  612.4	 2202.0	...
2532571	  788.1	  611.9	 2202.0	...
2532572	  788.3	  611.4	 2201.0	...
2532573	  788.4	  611.2	 2201.0	...
2532574	  788.7	  611.1	 2200.0	...
2532575	  788.7	  611.1	 2201.0	...
2532576	  788.7	  611.1	 2202.0	...
2532577	  788.4	  611.1	 2202.0	...
2532578	  788.1	  611.4	 2202.0	...
2532579	  787.9	  611.6	 2202.0	...
2532580	  787.9	  611.7	 2201.0	...
2532581	  788.1	  611.6	 2199.0	...
2532582	  788.2	  611.5	 2199.0	...
2532583	  788.0	  611.4	 2200.0	...
2532584	  787.9	  611.4	 2200.0	...
2532585	  787.9	  611.4	 2198.0	...
2532586	  787.8	  611.4	 2196.0	...
2532587	  787.7	  611.5	 2197.0	...
2532588	  787.6	  611.6	 2198.0	...
2532589	  787.8	  611.8	 2198.0	...
2532590	  788.1	  612.0	 2199.0	...
2532591	  788.4	  612.1	 2200.0	...
2532592	  788.4	  612.0	 2201.0	...
2532593	  788.3	  612.0	 2201.0	...
2532594	  788.3	  612.0	 2202.0	...
2532595	  788.2	  611.9	 2202.0	...
2532596	  788.2	  611.8	 2202.0	...
2532597	  788.0	  611.8	 2201.0	...
2532598	  787.9	  612.5	 2199.0	...
2532599	  787.8	  613.2	 2198.0	...
2532600	  787.7	  614.1	 2199.0	...
2532601	  787.5	  614.2	 2199.0	...
2532602	  787.5	  614.4	 2199.0	...
2532603	  787.5	  614.4	 2199.0	...
2532604	  787.3	  614.2	 2200.0	...
2532605	  787.2	  614.0	 2199.0	...
2532606	  787.3	  613.7	 2199.0	...
2532607	  787.8	  613.6	 2198.0	...
2532608	  788.2	  613.4	 2198.0	...
2532609	  788.5	  613.3	 2198.0	...
2532610	  788.6	  612.6	 2199.0	...
2532611	  788.6	  611.9	 2201.0	...
2532612	  788.4	  611.3	 2202.0	...
2532613	  788.1	  611.5	 2203.0	...
MSG	2532614 0000 _ Number Off
2532614	  788.1	  611.7	 2202.0	...
2532615	  788.0	  611.9	 2202.0	...
2532616	  787.9	  611.9	 2202.0	...
2532617	  787.9	  611.7	 2202.0	...
2532618	  787.9	  611.6	 2202.0	...
2532619	  788.0	  611.5	 2201.0	...
2532620	  788.1	  611.5	 2199.0	...
2532621	  788.2	  611.6	 2197.0	...
2532622	  787.8	  612.2	 2197.0	...
2532623	  787.4	  612.7	 2198.0	...
2532624	  787.1	  612.7	 2198.0	...
2532625	  787.5	  612.3	 2198.0	...
2532626	  787.8	  611.7	 2197.0	...
2532627	  788.0	  611.3	 2198.0	...
2532628	  788.0	  611.1	 2199.0	...
2532629	  788.2	  610.9	 2200.0	...
2532630	  788.3	  610.9	 2199.0	...
2532631	  788.5	  611.1	 2199.0	...
2532632	  788.5	  611.2	 2198.0	...
2532633	  788.5	  611.2	 2197.0	...
2532634	  788.5	  610.8	 2196.0	...
2532635	  788.4	  610.5	 2196.0	...
2532636	  788.3	  610.5	 2196.0	...
2532637	  788.1	  610.6	 2199.0	...
2532638	  788.0	  610.7	 2202.0	...
2532639	  788.2	  610.5	 2204.0	...
2532640	  788.3	  610.5	 2204.0	...
2532641	  788.4	  610.9	 2203.0	...
2532642	  788.4	  611.3	 2200.0	...
2532643	  788.4	  611.6	 2197.0	...
2532644	  788.4	  611.3	 2195.0	...
2532645	  788.4	  611.0	 2198.0	...
2532646	  788.4	  611.0	 2200.0	...
2532647	  788.4	  611.4	 2202.0	...
2532648	  788.3	  611.8	 2203.0	...
2532649	  788.3	  611.6	 2203.0	...
2532650	  788.3	  611.0	 2202.0	...
2532651	  788.3	  610.3	 2202.0	...
2532652	  788.3	  610.3	 2202.0	...
2532653	  788.3	  610.4	 2202.0	...
2532654	  788.5	  610.5	 2203.0	...
2532655	  788.7	  610.5	 2204.0	...
2532656	  788.9	  610.8	 2205.0	...
2532657	  788.5	  611.1	 2206.0	...
2532658	  788.2	  611.7	 2206.0	...
2532659	  788.0	  611.9	 2206.0	...
2532660	  788.1	  611.8	 2207.0	...
2532661	  788.3	  611.5	 2208.0	...
2532662	  788.3	  611.2	 2210.0	...
2532663	  788.3	  611.1	 2212.0	...
2532664	  788.2	  610.9	 2210.0	...
2532665	  788.1	  610.6	 2208.0	...
2532666	  787.9	  610.0	 2206.0	...
2532667	  787.8	  609.4	 2207.0	...
2532668	  787.8	  609.3	 2208.0	...
2532669	  788.2	  609.5	 2209.0	...
2532670	  788.7	  609.7	 2208.0	...
2532671	  789.2	  609.8	 2207.0	...
2532672	  789.2	  610.0	 2207.0	...
2532673	  789.1	  610.2	 2206.0	...
2532674	  788.9	  610.2	 2205.0	...
2532675	  788.8	  610.1	 2205.0	...
2532676	  788.7	  610.1	 2205.0	...
2532677	  788.7	  610.2	 2206.0	...
2532678	  788.7	  610.2	 2207.0	...
2532679	  788.7	  610.2	 2207.0	...
2532680	  788.7	  610.3	 2207.0	...
2532681	  788.7	  610.5	 2207.0	...
2532682	  788.6	  610.7	 2208.0	...
2532683	  788.5	  610.5	 2208.0	...
2532684	  788.5	  610.4	 2208.0	...
2532685	  788.4	  610.2	 2207.0	...
2532686	  788.5	  610.2	 2206.0	...
2532687	  788.7	  609.9	 2204.0	...
2532688	  789.0	  609.6	 2203.0	...
2532689	  789.0	  609.3	 2202.0	...
2532690	  789.0	  609.0	 2203.0	...
2532691	  789.0	  608.8	 2203.0	...
2532692	  789.1	  608.7	 2204.0	...
2532693	  789.3	  608.6	 2204.0	...
2532694	  789.3	  608.5	 2204.0	...
2532695	  789.1	  608.5	 2203.0	...
2532696	  789.0	  608.5	 2202.0	...
2532697	  789.0	  608.5	 2206.0	...
2532698	  789.3	  608.5	 2210.0	...
2532699	  789.5	  608.5	 2214.0	...
2532700	  789.7	  608.9	 2213.0	...
2532701	  789.6	  609.2	 2212.0	...
2532702	  789.6	  609.0	 2211.0	...
2532703	  789.4	  608.7	 2210.0	...
2532704	  789.3	  608.1	 2209.0	...
2532705	  789.1	  607.8	 2209.0	...
2532706	  789.1	  608.1	 2208.0	...
2532707	  789.2	  608.5	 2210.0	...
2532708	  789.4	  608.9	 2212.0	...
2532709	  789.6	  608.8	 2213.0	...
2532710	  789.6	  608.8	 2213.0	...
2532711	  789.6	  608.9	 2212.0	...
2532712	  789.5	  609.1	 2213.0	...
2532713	  789.1	  609.3	 2213.0	...
2532714	  789.0	  609.5	 2214.0	...
2532715	  789.0	  609.5	 2214.0	...
2532716	  789.4	  609.1	 2213.0	...
2532717	  789.2	  608.8	 2212.0	...
2532718	  788.8	  608.6	 2211.0	...
2532719	  788.5	  608.7	 2211.0	...
2532720	  788.7	  608.6	 2209.0	...
2532721	  789.0	  608.4	 2207.0	...
2532722	  789.3	  608.1	 2207.0	...
2532723	  789.3	  608.0	 2208.0	...
2532724	  789.2	  608.0	 2209.0	...
2532725	  789.3	  608.1	 2209.0	...
2532726	  789.5	  608.2	 2207.0	...
2532727	  789.6	  608.2	 2206.0	...
2532728	  789.7	  608.1	 2205.0	...
2532729	  789.7	  608.1	 2207.0	...
2532730	  789.7	  607.9	 2210.0	...
2532731	  789.5	  607.6	 2213.0	...
2532732	  789.3	  607.3	 2214.0	...
2532733	  789.2	  607.1	 2215.0	...
2532734	  789.0	  607.1	 2216.0	...
2532735	  789.0	  607.3	 2218.0	...
2532736	  789.1	  607.4	 2218.0	...
2532737	  789.1	  607.4	 2218.0	...
2532738	  789.2	  607.6	 2217.0	...
2532739	  789.3	  607.8	 2215.0	...
2532740	  789.4	  608.0	 2213.0	...
2532741	  789.5	  608.0	 2213.0	...
2532742	  789.6	  608.0	 2217.0	...
2532743	  789.7	  608.1	 2221.0	...
2532744	  789.6	  607.9	 2225.0	...
2532745	  789.2	  607.8	 2226.0	...
2532746	  788.9	  607.7	 2227.0	...
2532747	  788.6	  607.3	 2227.0	...
2532748	  788.7	  606.7	 2226.0	...
2532749	  788.8	  606.2	 2226.0	...
2532750	  788.9	  606.1	 2227.0	...
2532751	  788.9	  606.5	 2229.0	...
2532752	  789.1	  607.0	 2230.0	...
2532753	  789.4	  607.4	 2232.0	...
2532754	  789.6	  607.4	 2232.0	...
2532755	  789.6	  607.6	 2232.0	...
2532756	  789.4	  607.9	 2231.0	...
2532757	  789.3	  608.1	 2229.0	...
2532758	  789.3	  608.0	 2227.0	...
2532759	  789.3	  607.7	 2223.0	...
2532760	  789.3	  607.5	 2221.0	...
2532761	  789.3	  607.4	 2220.0	...
2532762	  789.2	  607.4	 2219.0	...
2532763	  789.3	  607.4	 2220.0	...
2532764	  789.5	  607.4	 2223.0	...
2532765	  789.6	  607.8	 2226.0	...
2532766	  789.9	  608.1	 2229.0	...
2532767	  790.0	  608.2	 2229.0	...
2532768	  789.8	  608.0	 2230.0	...
2532769	  789.5	  607.9	 2230.0	...
2532770	  789.2	  607.9	 2231.0	...
2532771	  789.1	  607.8	 2230.0	...
2532772	  789.2	  607.7	 2229.0	...
2532773	  789.2	  607.6	 2228.0	...
2532774	  789.2	  607.6	 2228.0	...
2532775	  789.4	  607.4	 2227.0	...
2532776	  789.7	  607.1	 2228.0	...
2532777	  789.6	  606.9	 2228.0	...
2532778	  789.3	  606.8	 2229.0	...
2532779	  789.0	  606.7	 2231.0	...
2532780	  789.0	  606.7	 2232.0	...
2532781	  789.0	  606.7	 2232.0	...
2532782	  788.8	  606.7	 2230.0	...
2532783	  788.5	  606.7	 2229.0	...
2532784	  788.6	  606.7	 2227.0	...
2532785	  788.8	  606.6	 2225.0	...
2532786	  789.0	  606.4	 2225.0	...
2532787	  789.4	  606.2	 2227.0	...
2532788	  789.7	  606.0	 2226.0	...
2532789	  789.9	  605.9	 2223.0	...
2532790	  789.9	  605.9	 2222.0	...
2532791	  789.6	  606.1	 2222.0	...
2532792	  789.5	  606.2	 2222.0	...
2532793	  789.5	  606.2	 2221.0	...
2532794	  789.4	  606.2	 2221.0	...
2532795	  789.3	  606.2	 2221.0	...
2532796	  789.1	  606.3	 2221.0	...
2532797	  789.0	  606.3	 2222.0	...
2532798	  789.3	  606.3	 2224.0	...
2532799	  789.7	  606.3	 2225.0	...
2532800	  790.1	  606.2	 2226.0	...
2532801	  790.2	  606.2	 2225.0	...
2532802	  790.3	  606.2	 2226.0	...
2532803	  790.4	  606.3	 2227.0	...
2532804	  790.5	  606.4	 2227.0	...
2532805	  790.1	  606.3	 2225.0	...
2532806	  789.6	  606.4	 2224.0	...
2532807	  789.2	  606.9	 2224.0	...
2532808	  789.2	  607.2	 2223.0	...
2532809	  789.2	  607.4	 2223.0	...
2532810	  789.0	  607.6	 2226.0	...
2532811	  788.9	  607.7	 2228.0	...
2532812	  789.0	  607.2	 2231.0	...
2532813	  789.5	  606.6	 2230.0	...
2532814	  789.9	  606.2	 2229.0	...
2532815	  789.8	  606.7	 2228.0	...
2532816	  789.5	  607.2	 2229.0	...
2532817	  789.2	  607.5	 2230.0	...
2532818	  789.2	  607.4	 2231.0	...
2532819	  789.2	  607.3	 2231.0	...
2532820	  789.2	  607.4	 2232.0	...
2532821	  789.2	  607.7	 2232.0	...
2532822	  789.2	  607.9	 2232.0	...
2532823	  789.1	  607.9	 2232.0	...
2532824	  789.0	  607.3	 2229.0	...
2532825	  788.9	  606.6	 2226.0	...
2532826	  788.9	  605.9	 2224.0	...
MSG	2532827 0000 _ Number On
2532827	  789.0	  605.8	 2226.0	...
2532828	  789.0	  605.9	 2227.0	...
2532829	  789.2	  606.1	 2228.0	...
2532830	  789.2	  605.6	 2227.0	...
2532831	  789.3	  605.0	 2228.0	...
2532832	  789.2	  604.4	 2228.0	...
2532833	  789.2	  604.4	 2227.0	...
2532834	  789.2	  604.4	 2225.0	...
2532835	  789.3	  605.0	 2223.0	...
2532836	  790.0	  605.5	 2223.0	...
2532837	  790.7	  605.6	 2224.0	...
2532838	  790.8	  605.3	 2225.0	...
2532839	  790.1	  605.3	 2226.0	...
2532840	  789.7	  605.5	 2225.0	...
2532841	  789.9	  605.6	 2226.0	...
2532842	  789.7	  605.7	 2226.0	...
2532843	  789.4	  605.9	 2226.0	...
2532844	  789.3	  606.0	 2225.0	...
2532845	  789.5	  606.0	 2224.0	...
2532846	  790.0	  606.1	 2223.0	...
2532847	  790.1	  606.2	 2221.0	...
2532848	  790.3	  606.1	 2219.0	...
2532849	  790.2	  606.0	 2218.0	...
2532850	  790.4	  605.9	 2217.0	...
2532851	  790.5	  605.9	 2218.0	...
2532852	  790.5	  605.9	 2219.0	...
2532853	  790.3	  606.0	 2219.0	...
2532854	  790.4	  605.9	 2219.0	...
2532855	  790.5	  605.7	 2219.0	...
2532856	  790.2	  605.6	 2218.0	...
2532857	  789.8	  605.7	 2217.0	...
2532858	  789.8	  605.8	 2216.0	...
2532859	  790.1	  605.7	 2216.0	...
2532860	  790.4	  605.5	 2218.0	...
2532861	  790.3	  605.3	 2220.0	...
2532862	  790.3	  605.3	 2221.0	...
2532863	  790.4	  605.2	 2222.0	...
2532864	  790.4	  605.2	 2222.0	...
2532865	  790.5	  605.2	 2219.0	...
2532866	  790.4	  605.3	 2216.0	...
2532867	  790.4	  605.4	 2213.0	...
2532868	  790.3	  605.5	 2214.0	...
2532869	  790.4	  606.2	 2215.0	...
2532870	  790.3	  606.8	 2215.0	...
2532871	  790.2	  606.6	 2215.0	...
2532872	  790.2	  605.7	 2217.0	...
2532873	  790.3	  605.4	 2218.0	...
2532874	  790.6	  606.0	 2219.0	...
2532875	  790.9	  606.6	 2218.0	...
2532876	  791.3	  606.5	 2217.0	...
2532877	  791.5	  606.3	 2216.0	...
2532878	  791.4	  606.2	 2215.0	...
2532879	  791.1	  606.2	 2215.0	...
2532880	  790.9	  606.5	 2215.0	...
2532881	  791.0	  606.6	 2214.0	...
2532882	  791.1	  606.9	 2214.0	...
2532883	  790.9	  607.4	 2213.0	...
2532884	  790.6	  607.9	 2212.0	...
2532885	  790.7	  607.7	 2212.0	...
2532886	  791.0	  606.4	 2212.0	...
2532887	  791.3	  605.2	 2210.0	...
2532888	  791.3	  604.7	 2208.0	...
2532889	  791.2	  605.1	 2208.0	...
2532890	  791.1	  605.6	 2210.0	...
2532891	  791.1	  606.1	 2212.0	...
2532892	  791.2	  606.5	 2211.0	...
2532893	  791.0	  606.2	 2211.0	...
2532894	  790.8	  605.6	 2212.0	...
2532895	  790.5	  604.9	 2213.0	...
2532896	  790.5	  604.8	 2214.0	...
2532897	  790.6	  605.5	 2214.0	...
2532898	  790.9	  606.3	 2213.0	...
2532899	  791.2	  606.6	 2211.0	...
2532900	  791.1	  606.2	 2209.0	...
2532901	  790.7	  605.9	 2209.0	...
2532902	  790.3	  605.9	 2208.0	...
2532903	  790.3	  605.8	 2208.0	...
2532904	  790.3	  605.7	 2208.0	...
2532905	  790.8	  605.6	 2209.0	...
2532906	  791.3	  605.7	 2209.0	...
2532907	  791.9	  605.8	 2211.0	...
2532908	  791.9	  605.8	 2212.0	...
2532909	  791.6	  605.8	 2211.0	...
2532910	  791.2	  605.7	 2209.0	...
2532911	  790.8	  605.6	 2208.0	...
2532912	  790.7	  605.6	 2207.0	...
2532913	  791.0	  605.9	 2208.0	...
2532914	  791.3	  606.1	 2209.0	...
2532915	  791.6	  606.2	 2209.0	...
2532916	  791.6	  606.1	 2209.0	...
2532917	  791.6	  606.1	 2208.0	...
2532918	  791.6	  606.2	 2207.0	...
2532919	  791.5	  606.4	 2208.0	...
2532920	  791.6	  606.4	 2207.0	...
2532921	  791.8	  606.3	 2207.0	...
2532922	  791.7	  606.3	 2206.0	...
2532923	  791.4	  606.4	 2205.0	...
2532924	  791.2	  606.6	 2205.0	...
2532925	  791.3	  607.1	 2204.0	...
2532926	  791.4	  607.5	 2204.0	...
2532927	  791.4	  607.8	 2204.0	...
2532928	  791.6	  607.7	 2204.0	...
2532929	  791.8	  607.5	 2204.0	...
2532930	  791.6	  607.3	 2203.0	...
2532931	  791.3	  607.2	 2204.0	...
2532932	  791.0	  607.2	 2206.0	...
2532933	  791.4	  607.2	 2209.0	...
2532934	  791.8	  607.3	 2209.0	...
2532935	  792.1	  607.3	 2209.0	...
2532936	  792.1	  607.0	 2210.0	...
2532937	  791.6	  606.8	 2210.0	...
2532938	  791.1	  606.5	 2211.0	...
2532939	  790.7	  606.7	 2210.0	...
2532940	  790.8	  606.8	 2209.0	...
2532941	  791.0	  606.7	 2208.0	...
2532942	  791.2	  606.7	 2208.0	...
2532943	  791.4	  606.8	 2208.0	...
2532944	  791.6	  606.9	 2208.0	...
2532945	  791.4	  606.9	 2208.0	...
2532946	  791.2	  606.7	 2208.0	...
2532947	  791.2	  606.4	 2208.0	...
2532948	  791.0	  606.8	 2208.0	...
2532949	  790.8	  607.4	 2208.0	...
2532950	  790.6	  607.9	 2208.0	...
2532951	  790.7	  607.6	 2204.0	...
2532952	  790.9	  607.2	 2201.0	...
2532953	  790.9	  607.1	 2201.0	...
2532954	  790.9	  607.4	 2205.0	...
2532955	  791.3	  607.6	 2207.0	...
2532956	  791.8	  607.6	 2205.0	...
2532957	  792.3	  607.6	 2203.0	...
2532958	  792.4	  607.5	 2203.0	...
2532959	  792.5	  607.5	 2203.0	...
2532960	  792.4	  607.5	 2204.0	...
2532961	  792.2	  607.4	 2204.0	...
2532962	  792.1	  607.7	 2204.0	...
2532963	  792.2	  607.9	 2204.0	...
2532964	  792.4	  608.1	 2204.0	...
2532965	  792.1	  608.2	 2204.0	...
2532966	  791.9	  608.3	 2205.0	...
2532967	  791.9	  608.4	 2205.0	...
2532968	  792.1	  608.4	 2201.0	...
2532969	  792.4	  608.5	 2197.0	...
2532970	  792.5	  608.5	 2194.0	...
2532971	  792.5	  608.6	 2195.0	...
2532972	  792.5	  608.5	 2197.0	...
2532973	  792.4	  608.5	 2198.0	...
2532974	  792.4	  608.5	 2200.0	...
2532975	  792.5	  608.5	 2202.0	...
2532976	  792.5	  608.4	 2203.0	...
2532977	  792.5	  608.4	 2201.0	...
2532978	  792.5	  608.4	 2199.0	...
2532979	  792.1	  608.4	 2197.0	...
2532980	  791.8	  608.3	 2198.0	...
2532981	  791.5	  608.2	 2198.0	...
2532982	  791.6	  607.9	 2198.0	...
2532983	  791.7	  607.6	 2198.0	...
2532984	  791.8	  607.4	 2197.0	...
2532985	  791.7	  607.6	 2198.0	...
2532986	  791.6	  607.8	 2198.0	...
2532987	  792.2	  607.9	 2199.0	...
2532988	  792.9	  607.9	 2198.0	...
2532989	  792.8	  608.0	 2197.0	...
2532990	  792.0	  608.1	 2197.0	...
2532991	  791.4	  608.7	 2199.0	...
2532992	  791.8	  609.1	 2201.0	...
2532993	  792.2	  608.6	 2202.0	...
2532994	  792.2	  607.7	 2203.0	...
2532995	  791.9	  608.0	 2203.0	...
2532996	  791.7	  609.3	 2202.0	...
2532997	  791.8	  610.4	 2200.0	...
2532998	  791.9	  610.2	 2199.0	...
2532999	  792.1	  610.1	 2199.0	...
2533000	  792.2	  610.1	 2198.0	...
2533001	  792.1	  610.1	 2196.0	...
2533002	  792.0	  609.9	 2195.0	...
2533003	  791.9	  609.5	 2195.0	...
2533004	  792.0	  609.0	 2195.0	...
2533005	  792.0	  609.2	 2195.0	...
2533006	  791.9	  609.6	 2196.0	...
2533007	  791.8	  609.9	 2195.0	...
2533008	  791.6	  609.9	 2194.0	...
2533009	  791.6	  609.9	 2193.0	...
2533010	  791.6	  610.0	 2192.0	...
2533011	  791.7	  610.0	 2193.0	...
2533012	  791.6	  610.1	 2192.0	...
2533013	  791.5	  610.1	 2194.0	...
2533014	  791.5	  610.2	 2196.0	...
2533015	  791.9	  610.5	 2197.0	...
2533016	  792.2	  610.7	 2197.0	...
2533017	  792.4	  611.0	 2196.0	...
2533018	  792.4	  611.0	 2197.0	...
2533019	  792.4	  610.6	 2197.0	...
2533020	  792.4	  610.0	 2196.0	...
2533021	  792.5	  609.7	 2196.0	...
2533022	  792.5	  609.9	 2197.0	...
2533023	  792.5	  610.0	 2198.0	...
2533024	  792.5	  610.0	 2199.0	...
2533025	  792.3	  609.9	 2199.0	...
2533026	  792.1	  609.9	 2199.0	...
2533027	  792.0	  610.0	 2198.0	...
2533028	  792.2	  610.1	 2198.0	...
2533029	  792.4	  610.1	 2199.0	...
2533030	  792.7	  610.0	 2199.0	...
2533031	  792.7	  609.9	 2201.0	...
2533032	  792.7	  609.9	 2202.0	...
2533033	  792.7	  609.9	 2202.0	...
2533034	  792.8	  610.0	 2199.0	...
2533035	  792.8	  609.6	 2196.0	...
2533036	  792.8	  609.0	 2192.0	...
2533037	  792.9	  608.9	 2190.0	...
2533038	  793.0	  609.5	 2191.0	...
2533039	  793.2	  610.1	 2191.0	...
2533040	  793.4	  610.3	 2194.0	...
2533041	  793.6	  610.3	 2196.0	...
2533042	  793.7	  610.2	 2196.0	...
2533043	  793.4	  610.3	 2194.0	...
2533044	  793.1	  610.4	 2193.0	...
2533045	  792.7	  610.4	 2194.0	...
2533046	  792.6	  610.4	 2195.0	...
2533047	  792.5	  610.4	 2197.0	...
2533048	  792.4	  610.4	 2197.0	...
2533049	  792.3	  610.5	 2196.0	...
2533050	  792.4	  610.5	 2195.0	...
2533051	  792.4	  610.6	 2194.0	...
2533052	  792.5	  610.7	 2194.0	...
2533053	  792.5	  610.7	 2194.0	...
2533054	  792.4	  610.5	 2194.0	...
2533055	  792.6	  610.3	 2195.0	...
2533056	  792.9	  610.4	 2195.0	...
2533057	  793.1	  610.6	 2195.0	...
2533058	  793.0	  610.9	 2195.0	...
2533059	  792.9	  610.9	 2195.0	...
2533060	  792.9	  610.9	 2196.0	...
2533061	  793.1	  610.8	 2196.0	...
2533062	  793.3	  610.5	 2197.0	...
2533063	  793.4	  610.5	 2197.0	...
2533064	  793.2	  610.6	 2196.0	...
2533065	  793.0	  611.0	 2193.0	...
2533066	  792.9	  611.2	 2191.0	...
2533067	  792.9	  611.0	 2189.0	...
2533068	  793.0	  610.5	 2188.0	...
2533069	  793.1	  610.4	 2188.0	...
2533070	  793.0	  610.7	 2189.0	...
2533071	  792.9	  611.0	 2190.0	...
2533072	  792.9	  610.9	 2191.0	...
2533073	  793.1	  610.9	 2191.0	...
2533074	  793.3	  611.0	 2191.0	...
2533075	  793.3	  611.1	 2192.0	...
2533076	  793.3	  611.7	 2191.0	...
2533077	  793.4	  612.1	 2191.0	...
2533078	  793.4	  612.4	 2190.0	...
2533079	  793.3	  612.2	 2190.0	...
2533080	  793.2	  611.8	 2190.0	...
2533081	  793.1	  611.6	 2190.0	...
2533082	  793.1	  611.5	 2189.0	...
2533083	  793.2	  611.4	 2188.0	...
2533084	  793.2	  611.2	 2188.0	...
2533085	  793.2	  611.0	 2188.0	...
2533086	  793.1	  610.9	 2189.0	...
2533087	  793.1	  610.8	 2188.0	...
2533088	  792.8	  610.6	 2187.0	...
2533089	  792.5	  610.5	 2185.0	...
2533090	  792.2	  610.5	 2185.0	...
2533091	  792.2	  610.5	 2185.0	...
2533092	  792.3	  610.4	 2186.0	...
2533093	  792.4	  610.4	 2187.0	...
2533094	  792.8	  610.3	 2186.0	...
2533095	  793.1	  610.2	 2185.0	...
2533096	  793.3	  610.3	 2185.0	...
2533097	  793.3	  610.4	 2185.0	...
2533098	  793.2	  610.5	 2185.0	...
2533099	  793.2	  610.7	 2186.0	...
2533100	  793.1	  610.8	 2187.0	...
2533101	  793.1	  610.9	 2187.0	...
2533102	  793.1	  611.2	 2185.0	...
2533103	  793.1	  611.6	 2184.0	...
2533104	  793.1	  612.0	 2185.0	...
2533105	  793.0	  612.0	 2186.0	...
2533106	  793.2	  611.9	 2184.0	...
2533107	  793.2	  611.7	 2181.0	...
2533108	  793.3	  611.6	 2178.0	...
2533109	  793.3	  611.6	 2178.0	...
2533110	  793.3	  612.2	 2177.0	...
2533111	  793.2	  612.8	 2177.0	...
2533112	  793.1	  612.8	 2177.0	...
2533113	  793.0	  612.1	 2177.0	...
2533114	  793.0	  611.2	 2178.0	...
2533115	  793.0	  610.9	 2178.0	...
2533116	  793.0	  610.9	 2178.0	...
2533117	  793.0	  611.1	 2179.0	...
2533118	  793.0	  611.3	 2180.0	...
2533119	  792.9	  611.4	 2181.0	...
2533120	  793.0	  611.8	 2180.0	...
2533121	  793.1	  612.2	 2180.0	...
2533122	  793.2	  612.1	 2180.0	...
2533123	  793.2	  611.6	 2180.0	...
2533124	  793.1	  611.2	 2180.0	...
2533125	  793.2	  611.4	 2179.0	...
2533126	  793.4	  611.4	 2179.0	...
2533127	  793.5	  611.4	 2179.0	...
2533128	  793.2	  611.4	 2179.0	...
2533129	  792.9	  611.5	 2180.0	...
MSG	2533130 0000 _ Number Off
2533130	  792.7	  611.6	 2181.0	...
2533131	  792.9	  611.6	 2183.0	...
2533132	  793.1	  611.7	 2185.0	...
2533133	  793.2	  611.6	 2187.0	...
2533134	  793.3	  611.5	 2188.0	...
2533135	  793.4	  611.6	 2188.0	...
2533136	  793.4	  611.7	 2185.0	...
2533137	  793.5	  611.9	 2182.0	...
2533138	  793.6	  612.0	 2179.0	...
2533139	  793.6	  612.0	 2180.0	...
2533140	  793.7	  612.0	 2181.0	...
2533141	  793.5	  612.1	 2181.0	...
2533142	  793.2	  612.1	 2182.0	...
2533143	  793.1	  612.0	 2182.0	...
2533144	  793.3	  611.9	 2181.0	...
2533145	  793.0	  611.8	 2180.0	...
2533146	  792.4	  611.6	 2179.0	...
2533147	  792.6	  611.3	 2179.0	...
2533148	  793.3	  611.0	 2179.0	...
2533149	  793.8	  611.1	 2179.0	...
2533150	  793.6	  611.2	 2180.0	...
2533151	  793.3	  611.2	 2181.0	...
2533152	  793.2	  611.2	 2181.0	...
2533153	  793.3	  611.2	 2181.0	...
2533154	  793.6	  611.1	 2181.0	...
2533155	  793.8	  611.0	 2181.0	...
2533156	  793.9	  611.1	 2181.0	...
2533157	  794.1	  611.1	 2180.0	...
2533158	  794.3	  610.9	 2179.0	...
2533159	  794.5	  610.6	 2178.0	...
2533160	  794.5	  610.4	 2178.0	...
2533161	  794.4	  610.7	 2178.0	...
2533162	  794.0	  611.1	 2178.0	...
2533163	  793.6	  611.6	 2180.0	...
2533164	  793.4	  611.8	 2181.0	...
2533165	  793.4	  611.4	 2183.0	...
2533166	  793.6	  610.8	 2183.0	...
2533167	  793.7	  610.0	 2183.0	...
2533168	  793.9	  609.8	 2182.0	...
2533169	  794.1	  609.7	 2181.0	...
2533170	  794.3	  609.7	 2180.0	...
2533171	  794.4	  609.8	 2179.0	...
2533172	  794.4	  609.9	 2180.0	...
2533173	  794.4	  610.0	 2180.0	...
2533174	  794.4	  610.0	 2181.0	...
2533175	  794.4	  610.0	 2179.0	...
2533176	  794.4	  610.1	 2177.0	...
2533177	  794.4	  609.9	 2175.0	...
2533178	  794.3	  609.7	 2175.0	...
2533179	  794.1	  609.9	 2177.0	...
2533180	  794.0	  610.2	 2179.0	...
2533181	  794.0	  610.5	 2182.0	...
2533182	  794.1	  610.5	 2182.0	...
2533183	  794.2	  610.5	 2181.0	...
2533184	  794.2	  610.6	 2178.0	...
2533185	  794.2	  610.6	 2175.0	...
2533186	  794.2	  610.5	 2176.0	...
2533187	  794.1	  610.6	 2178.0	...
2533188	  794.1	  610.8	 2181.0	...
2533189	  794.0	  610.8	 2182.0	...
2533190	  793.9	  610.7	 2182.0	...
2533191	  793.9	  610.8	 2181.0	...
2533192	  793.7	  611.0	 2180.0	...
2533193	  793.5	  610.8	 2179.0	...
2533194	  793.3	  610.7	 2179.0	...
2533195	  793.3	  610.5	 2178.0	...
2533196	  793.1	  610.9	 2176.0	...
2533197	  792.9	  611.0	 2175.0	...
2533198	  793.3	  611.0	 2175.0	...
2533199	  793.9	  610.9	 2176.0	...
2533200	  794.4	  610.8	 2177.0	...
2533201	  794.4	  610.9	 2178.0	...
2533202	  794.5	  610.9	 2179.0	...
2533203	  794.6	  610.8	 2178.0	...
2533204	  794.5	  610.2	 2178.0	...
2533205	  794.4	  609.7	 2176.0	...
2533206	  794.3	  609.3	 2175.0	...
2533207	  794.1	  609.4	 2176.0	...
2533208	  793.9	  609.7	 2177.0	...
2533209	  793.7	  610.0	 2178.0	...
2533210	  793.8	  610.3	 2176.0	...
2533211	  793.9	  610.4	 2173.0	...
2533212	  794.0	  610.4	 2170.0	...
2533213	  794.0	  610.4	 2170.0	...
2533214	  793.9	  610.4	 2170.0	...
2533215	  793.7	  610.6	 2169.0	...
2533216	  793.5	  610.7	 2168.0	...
2533217	  793.6	  610.9	 2168.0	...
2533218	  793.6	  610.9	 2167.0	...
2533219	  793.9	  610.6	 2167.0	...
2533220	  794.2	  610.3	 2168.0	...
2533221	  794.5	  610.0	 2168.0	...
2533222	  794.4	  609.8	 2168.0	...
2533223	  794.4	  609.6	 2170.0	...
2533224	  794.4	  609.6	 2172.0	...
2533225	  794.4	  609.6	 2174.0	...
2533226	  794.0	  610.0	 2175.0	...
2533227	  793.6	  610.4	 2174.0	...
2533228	  793.4	  610.8	 2172.0	...
2533229	  793.6	  610.7	 2171.0	...
2533230	  793.8	  610.6	 2171.0	...
2533231	  794.0	  610.5	 2172.0	...
2533232	  794.1	  610.6	 2172.0	...
2533233	  794.3	  610.5	 2172.0	...
2533234	  794.4	  610.3	 2171.0	...
2533235	  794.4	  610.1	 2170.0	...
2533236	  794.4	  610.0	 2169.0	...
2533237	  794.3	  610.2	 2169.0	...
2533238	  794.3	  610.5	 2169.0	...
2533239	  794.3	  610.8	 2168.0	...
2533240	  794.0	  610.6	 2167.0	...
2533241	  793.7	  610.5	 2166.0	...
2533242	  793.5	  610.3	 2165.0	...
2533243	  793.6	  610.0	 2165.0	...
2533244	  793.6	  609.7	 2164.0	...
2533245	  793.5	  609.3	 2165.0	...
2533246	  793.5	  609.2	 2165.0	...
2533247	  793.4	  609.2	 2165.0	...
2533248	  793.1	  609.3	 2165.0	...
2533249	  793.3	  609.4	 2165.0	...
2533250	  793.7	  609.3	 2164.0	...
2533251	  794.1	  609.2	 2163.0	...
2533252	  794.1	  609.3	 2163.0	...
2533253	  794.0	  609.6	 2163.0	...
2533254	  793.9	  609.9	 2164.0	...
2533255	  794.0	  609.9	 2164.0	...
2533256	  794.3	  609.7	 2167.0	...
2533257	  794.8	  609.4	 2169.0	...
2533258	  795.1	  608.9	 2171.0	...
2533259	  794.6	  608.6	 2172.0	...
2533260	  794.1	  608.5	 2172.0	...
2533261	  793.5	  608.8	 2172.0	...
2533262	  793.4	  609.1	 2173.0	...
2533263	  793.2	  609.3	 2173.0	...
2533264	  793.1	  609.4	 2173.0	...
2533265	  793.3	  609.6	 2173.0	...
2533266	  793.7	  609.8	 2173.0	...
2533267	  794.1	  609.9	 2172.0	...
2533268	  794.2	  609.7	 2171.0	...
2533269	  794.3	  609.5	 2167.0	...
2533270	  794.6	  609.3	 2166.0	...
2533271	  794.7	  609.2	 2164.0	...
2533272	  794.6	  609.2	 2164.0	...
2533273	  794.5	  609.7	 2168.0	...
2533274	  794.2	  610.2	 2172.0	...
2533275	  793.9	  610.6	 2175.0	...
2533276	  793.5	  610.6	 2174.0	...
2533277	  793.4	  610.5	 2173.0	...
2533278	  793.4	  610.3	 2172.0	...
2533279	  793.5	  610.2	 2172.0	...
2533280	  794.1	  610.3	 2172.0	...
2533281	  794.6	  610.4	 2171.0	...
2533282	  795.1	  610.6	 2171.0	...
2533283	  794.7	  610.6	 2171.0	...
2533284	  794.3	  610.7	 2170.0	...
2533285	  793.9	  610.2	 2169.0	...
2533286	  794.2	  609.6	 2169.0	...
2533287	  794.5	  609.0	 2173.0	...
2533288	  794.2	  609.1	 2176.0	...
2533289	  793.5	  609.0	 2178.0	...
2533290	  793.0	  608.9	 2176.0	...
2533291	  793.1	  608.8	 2174.0	...
2533292	  793.4	  608.7	 2174.0	...
2533293	  793.6	  608.8	 2173.0	...
2533294	  794.3	  608.8	 2172.0	...
2533295	  794.8	  608.8	 2171.0	...
2533296	  794.6	  608.9	 2172.0	...
2533297	  794.0	  608.9	 2173.0	...
2533298	  793.6	  608.8	 2174.0	...
2533299	  793.7	  608.5	 2176.0	...
2533300	  793.8	  608.7	 2178.0	...
2533301	  793.7	  609.2	 2179.0	...
2533302	  793.4	  609.8	 2177.0	...
2533303	  793.1	  610.1	 2176.0	...
2533304	  792.7	  610.5	 2177.0	...
2533305	  792.7	  610.8	 2180.0	...
2533306	  793.0	  610.5	 2181.0	...
2533307	  793.2	  610.0	 2178.0	...
2533308	  793.4	  609.3	 2174.0	...
2533309	  793.5	  609.3	 2172.0	...
2533310	  793.5	  609.1	 2171.0	...
2533311	  793.5	  608.8	 2171.0	...
2533312	  793.5	  608.7	 2175.0	...
2533313	  793.5	  608.8	 2180.0	...
2533314	  793.5	  609.0	 2184.0	...
2533315	  793.6	  609.1	 2184.0	...
2533316	  793.6	  609.4	 2184.0	...
2533317	  793.6	  609.7	 2184.0	...
2533318	  793.5	  609.8	 2184.0	...
2533319	  793.5	  609.8	 2183.0	...
2533320	  793.5	  609.9	 2182.0	...
2533321	  793.5	  609.9	 2179.0	...
2533322	  793.9	  609.8	 2176.0	...
2533323	  794.2	  610.2	 2173.0	...
2533324	  794.4	  610.7	 2172.0	...
2533325	  794.2	  611.1	 2172.0	...
2533326	  793.9	  611.1	 2172.0	...
2533327	  794.1	  611.1	 2172.0	...
2533328	  794.3	  611.1	 2173.0	...
2533329	  794.4	  611.1	 2175.0	...
2533330	  794.2	  611.1	 2177.0	...
2533331	  794.0	  611.2	 2177.0	...
2533332	  794.0	  611.3	 2176.0	...
2533333	  794.2	  611.0	 2176.0	...
2533334	  794.4	  610.7	 2178.0	...
2533335	  794.7	  610.5	 2180.0	...
2533336	  794.9	  610.6	 2183.0	...
2533337	  795.0	  610.6	 2183.0	...
2533338	  795.0	  610.7	 2181.0	...
2533339	  795.0	  610.7	 2179.0	...
2533340	  795.0	  610.7	 2179.0	...
2533341	  795.1	  610.4	 2179.0	...
MSG	2533342 0000 _ Number On
2533342	  795.0	  610.1	 2179.0	...
2533343	  795.0	  610.1	 2180.0	...
2533344	  795.0	  610.3	 2176.0	...
2533345	  795.0	  610.5	 2172.0	...
2533346	  795.0	  610.5	 2170.0	...
2533347	  795.0	  610.7	 2172.0	...
2533348	  795.1	  610.7	 2174.0	...
2533349	  795.1	  610.4	 2175.0	...
2533350	  795.1	  610.1	 2175.0	...
2533351	  795.0	  609.8	 2175.0	...
2533352	  794.8	  609.6	 2174.0	...
2533353	  794.6	  609.5	 2174.0	...
2533354	  794.7	  609.6	 2176.0	...
2533355	  795.0	  609.9	 2178.0	...
2533356	  795.1	  610.0	 2179.0	...
2533357	  794.9	  609.9	 2179.0	...
2533358	  794.6	  609.8	 2181.0	...
2533359	  794.5	  610.4	 2183.0	...
2533360	  794.6	  611.1	 2184.0	...
2533361	  794.8	  611.5	 2182.0	...
2533362	  795.3	  611.0	 2179.0	...
2533363	  795.4	  610.7	 2176.0	...
2533364	  795.4	  610.6	 2178.0	...
2533365	  795.3	  610.7	 2180.0	...
2533366	  795.2	  610.5	 2182.0	...
2533367	  795.2	  610.0	 2182.0	...
2533368	  795.2	  609.5	 2181.0	...
2533369	  795.3	  609.2	 2182.0	...
2533370	  795.3	  609.2	 2182.0	...
2533371	  795.5	  609.2	 2181.0	...
2533372	  795.8	  609.1	 2180.0	...
2533373	  796.1	  609.2	 2180.0	...
2533374	  796.2	  609.4	 2180.0	...
2533375	  796.3	  609.6	 2180.0	...
2533376	  796.3	  609.7	 2180.0	...
2533377	  796.1	  609.8	 2180.0	...
2533378	  796.1	  609.9	 2181.0	...
2533379	  796.3	  609.8	 2183.0	...
2533380	  796.5	  609.6	 2186.0	...
2533381	  796.6	  609.3	 2187.0	...
2533382	  796.7	  609.2	 2187.0	...
2533383	  796.5	  609.2	 2186.0	...
2533384	  796.3	  609.5	 2185.0	...
2533385	  796.1	  609.9	 2186.0	...
2533386	  796.0	  610.2	 2188.0	...
2533387	  796.0	  610.1	 2188.0	...
2533388	  795.9	  609.7	 2185.0	...
2533389	  795.8	  609.4	 2182.0	...
2533390	  795.6	  609.4	 2182.0	...
2533391	  795.3	  609.4	 2184.0	...
2533392	  795.0	  609.4	 2186.0	...
2533393	  795.0	  609.4	 2188.0	...
2533394	  794.9	  609.1	 2188.0	...
2533395	  795.0	  608.9	 2185.0	...
2533396	  795.2	  609.3	 2183.0	...
2533397	  795.4	  609.9	 2186.0	...
2533398	  795.7	  610.4	 2191.0	...
2533399	  796.0	  610.2	 2197.0	...
2533400	  796.3	  609.9	 2196.0	...
2533401	  796.3	  609.7	 2191.0	...
2533402	  796.2	  609.9	 2187.0	...
2533403	  795.9	  610.2	 2189.0	...
2533404	  795.6	  610.5	 2195.0	...
2533405	  795.6	  610.4	 2199.0	...
2533406	  795.8	  610.3	 2197.0	...
2533407	  796.1	  610.2	 2196.0	...
2533408	  795.8	  610.1	 2196.0	...
2533409	  795.5	  609.7	 2196.0	...
2533410	  795.2	  609.4	 2196.0	...
2533411	  795.3	  609.6	 2196.0	...
2533412	  795.5	  610.0	 2198.0	...
2533413	  795.7	  610.5	 2203.0	...
2533414	  796.0	  610.5	 2208.0	...
2533415	  795.8	  610.5	 2209.0	...
2533416	  795.4	  610.4	 2207.0	...
2533417	  795.1	  610.2	 2205.0	...
2533418	  795.2	  610.1	 2204.0	...
2533419	  795.3	  609.9	 2203.0	...
2533420	  795.3	  609.7	 2202.0	...
2533421	  795.3	  609.5	 2202.0	...
2533422	  795.2	  609.3	 2202.0	...
2533423	  795.2	  609.3	 2201.0	...
2533424	  795.3	  609.6	 2201.0	...
2533425	  795.4	  609.9	 2202.0	...
2533426	  795.6	  610.2	 2204.0	...
2533427	  795.8	  610.0	 2204.0	...
2533428	  795.6	  610.2	 2205.0	...
2533429	  795.3	  610.5	 2206.0	...
2533430	  795.1	  610.5	 2206.0	...
2533431	  795.2	  610.1	 2205.0	...
2533432	  795.1	  609.5	 2205.0	...
2533433	  795.1	  609.2	 2205.0	...
2533434	  794.9	  609.2	 2205.0	...
2533435	  794.9	  609.2	 2204.0	...
2533436	  794.8	  609.3	 2203.0	...
2533437	  795.1	  609.4	 2203.0	...
2533438	  795.4	  609.5	 2202.0	...
2533439	  795.7	  609.7	 2202.0	...
2533440	  795.7	  609.9	 2203.0	...
2533441	  795.8	  609.9	 2202.0	...
2533442	  796.1	  609.8	 2202.0	...
2533443	  796.3	  609.4	 2204.0	...
2533444	  796.4	  608.9	 2207.0	...
2533445	  796.0	  608.5	 2210.0	...
2533446	  795.7	  608.2	 2210.0	...
2533447	  795.3	  607.7	 2209.0	...
2533448	  795.2	  607.2	 2207.0	...
2533449	  795.3	  607.2	 2206.0	...
2533450	  795.4	  607.5	 2205.0	...
2533451	  795.5	  607.3	 2204.0	...
2533452	  795.6	  606.7	 2205.0	...
2533453	  795.7	  607.3	 2205.0	...
2533454	  795.8	  608.4	 2206.0	...
2533455	  795.8	  609.5	 2207.0	...
2533456	  795.8	  609.0	 2208.0	...
2533457	  795.8	  608.4	 2209.0	...
2533458	  795.8	  608.3	 2208.0	...
2533459	  795.8	  608.6	 2208.0	...
2533460	  795.7	  609.0	 2210.0	...
2533461	  795.5	  609.0	 2213.0	...
2533462	  795.1	  608.7	 2217.0	...
2533463	  794.8	  608.5	 2218.0	...
2533464	  794.7	  608.3	 2219.0	...
2533465	  794.9	  608.3	 2219.0	...
2533466	  795.1	  608.5	 2219.0	...
2533467	  795.5	  608.7	 2217.0	...
2533468	  795.6	  609.1	 2214.0	...
2533469	  795.8	  609.3	 2212.0	...
2533470	  795.8	  609.4	 2213.0	...
2533471	  795.8	  609.3	 2213.0	...
2533472	  795.7	  609.1	 2213.0	...
2533473	  795.5	  608.9	 2213.0	...
2533474	  795.3	  608.8	 2214.0	...
2533475	  795.3	  608.7	 2216.0	...
2533476	  795.2	  608.5	 2219.0	...
2533477	  795.2	  608.5	 2221.0	...
2533478	  795.1	  608.6	 2224.0	...
2533479	  795.1	  608.8	 2225.0	...
2533480	  795.1	  608.9	 2226.0	...
2533481	  795.2	  608.9	 2226.0	...
2533482	  795.3	  609.0	 2225.0	...
2533483	  795.4	  609.1	 2225.0	...
2533484	  795.6	  609.1	 2225.0	...
2533485	  795.8	  609.2	 2225.0	...
2533486	  796.0	  609.3	 2226.0	...
2533487	  796.0	  609.4	 2227.0	...
2533488	  796.0	  609.5	 2227.0	...
2533489	  796.0	  608.9	 2226.0	...
2533490	  796.0	  608.3	 2226.0	...
2533491	  796.0	  607.9	 2226.0	...
2533492	  796.0	  608.3	 2227.0	...
2533493	  795.9	  608.6	 2229.0	...
2533494	  795.8	  608.8	 2231.0	...
2533495	  795.7	  608.8	 2232.0	...
2533496	  795.7	  608.7	 2233.0	...
2533497	  795.9	  609.0	 2233.0	...
2533498	  796.0	  609.4	 2233.0	...
2533499	  796.0	  609.6	 2234.0	...
2533500	  795.9	  609.5	 2234.0	...
2533501	  796.0	  609.4	 2234.0	...
2533502	  796.1	  609.5	 2234.0	...
2533503	  796.1	  609.4	 2235.0	...
2533504	  796.0	  609.4	 2235.0	...
2533505	  795.9	  609.3	 2234.0	...
2533506	  795.7	  609.0	 2232.0	...
2533507	  795.6	  608.7	 2233.0	...
2533508	  795.5	  608.6	 2234.0	...
2533509	  795.7	  608.6	 2236.0	...
2533510	  795.9	  608.5	 2235.0	...
2533511	  796.0	  609.3	 2235.0	...
2533512	  795.9	  610.0	 2234.0	...
2533513	  795.7	  610.1	 2234.0	...
2533514	  795.6	  609.3	 2234.0	...
2533515	  795.4	  608.5	 2234.0	...
2533516	  795.4	  609.0	 2234.0	...
2533517	  795.4	  609.7	 2233.0	...
2533518	  795.3	  610.0	 2233.0	...
2533519	  795.4	  609.7	 2232.0	...
2533520	  795.7	  609.3	 2233.0	...
2533521	  796.1	  609.2	 2235.0	...
2533522	  795.9	  609.2	 2236.0	...
2533523	  795.5	  609.9	 2238.0	...
2533524	  795.3	  610.6	 2239.0	...
2533525	  795.5	  610.9	 2241.0	...
2533526	  795.7	  610.5	 2242.0	...
2533527	  795.7	  609.9	 2242.0	...
2533528	  795.7	  609.7	 2241.0	...
2533529	  795.7	  609.3	 2240.0	...
2533530	  795.5	  609.3	 2240.0	...
2533531	  795.2	  609.3	 2241.0	...
2533532	  795.0	  609.3	 2242.0	...
2533533	  795.1	  609.2	 2243.0	...
2533534	  795.1	  609.3	 2243.0	...
2533535	  795.1	  609.4	 2242.0	...
2533536	  795.0	  609.6	 2243.0	...
2533537	  795.5	  609.6	 2243.0	...
2533538	  796.1	  609.5	 2243.0	...
2533539	  796.2	  609.5	 2242.0	...
2533540	  795.9	  609.6	 2242.0	...
2533541	  795.3	  609.7	 2243.0	...
2533542	  795.2	  609.5	 2244.0	...
2533543	  795.2	  609.1	 2244.0	...
2533544	  795.3	  608.7	 2245.0	...
2533545	  795.4	  608.4	 2245.0	...
2533546	  795.5	  608.4	 2244.0	...
2533547	  795.4	  608.7	 2243.0	...
2533548	  795.4	  609.1	 2242.0	...
2533549	  795.4	  609.6	 2243.0	...
2533550	  795.5	  609.8	 2242.0	...
2533551	  795.5	  609.6	 2242.0	...
2533552	  795.6	  609.4	 2243.0	...
2533553	  795.6	  609.0	 2244.0	...
2533554	  795.5	  608.8	 2245.0	...
2533555	  795.5	  609.2	 2246.0	...
2533556	  795.4	  609.7	 2248.0	...
2533557	  795.3	  610.3	 2250.0	...
2533558	  795.2	  610.5	 2253.0	...
2533559	  795.1	  610.6	 2253.0	...
2533560	  795.0	  610.8	 2253.0	...
2533561	  795.0	  610.7	 2251.0	...
2533562	  794.9	  610.7	 2249.0	...
2533563	  794.8	  610.8	 2248.0	...
2533564	  794.8	  611.0	 2248.0	...
2533565	  794.9	  611.1	 2248.0	...
2533566	  795.1	  611.2	 2247.0	...
2533567	  795.4	  611.2	 2248.0	...
2533568	  795.4	  611.0	 2250.0	...
2533569	  795.4	  610.8	 2251.0	...
2533570	  795.4	  610.7	 2250.0	...
2533571	  795.2	  610.9	 2250.0	...
2533572	  795.0	  611.1	 2250.0	...
2533573	  794.5	  611.2	 2249.0	...
2533574	  794.2	  610.7	 2248.0	...
2533575	  793.9	  610.2	 2248.0	...
2533576	  794.6	  610.0	 2250.0	...
2533577	  795.2	  610.3	 2251.0	...
2533578	  795.8	  610.5	 2250.0	...
2533579	  795.6	  610.2	 2249.0	...
2533580	  795.5	  609.9	 2248.0	...
2533581	  795.5	  609.7	 2250.0	...
2533582	  795.2	  609.9	 2252.0	...
2533583	  794.9	  610.1	 2255.0	...
2533584	  794.6	  610.1	 2255.0	...
2533585	  794.7	  610.2	 2255.0	...
2533586	  794.9	  610.2	 2255.0	...
2533587	  795.2	  610.2	 2254.0	...
2533588	  795.5	  610.2	 2252.0	...
2533589	  795.5	  610.1	 2250.0	...
2533590	  795.3	  610.1	 2250.0	...
2533591	  795.1	  610.1	 2249.0	...
2533592	  794.8	  609.8	 2249.0	...
2533593	  795.0	  609.5	 2248.0	...
2533594	  795.2	  609.5	 2248.0	...
2533595	  795.3	  609.8	 2248.0	...
2533596	  795.3	  610.3	 2248.0	...
2533597	  795.2	  610.4	 2248.0	...
2533598	  795.1	  610.7	 2248.0	...
2533599	  795.2	  611.0	 2248.0	...
2533600	  795.3	  611.3	 2249.0	...
2533601	  795.5	  611.2	 2250.0	...
2533602	  795.7	  611.0	 2252.0	...
2533603	  795.9	  610.8	 2252.0	...
2533604	  795.9	  610.7	 2254.0	...
2533605	  796.0	  610.7	 2254.0	...
2533606	  796.1	  610.8	 2253.0	...
2533607	  796.3	  610.8	 2252.0	...
2533608	  796.4	  610.8	 2253.0	...
2533609	  796.6	  610.7	 2256.0	...
2533610	  796.6	  610.6	 2259.0	...
2533611	  796.5	  610.7	 2258.0	...
2533612	  796.3	  610.8	 2256.0	...
2533613	  796.1	  610.3	 2251.0	...
2533614	  795.9	  609.7	 2246.0	...
2533615	  795.9	  609.9	 2243.0	...
2533616	  795.9	  610.8	 2245.0	...
2533617	  796.1	  611.2	 2247.0	...
2533618	  796.2	  610.8	 2248.0	...
2533619	  796.3	  610.2	 2249.0	...
2533620	  796.3	  610.2	 2250.0	...
2533621	  796.1	  610.5	 2251.0	...
2533622	  795.8	  611.0	 2251.0	...
2533623	  795.5	  611.5	 2250.0	...
2533624	  795.4	  611.8	 2252.0	...
2533625	  795.4	  612.0	 2253.0	...
2533626	  795.4	  612.1	 2255.0	...
2533627	  795.4	  611.9	 2255.0	...
2533628	  795.4	  611.1	 2254.0	...
2533629	  795.4	  610.4	 2253.0	...
2533630	  795.6	  610.7	 2252.0	...
2533631	  795.9	  611.6	 2253.0	...
2533632	  796.2	  612.4	 2253.0	...
2533633	  796.4	  612.4	 2251.0	...
2533634	  796.5	  612.4	 2250.0	...
2533635	  796.4	  611.9	 2250.0	...
2533636	  796.2	  611.5	 2251.0	...
2533637	  796.1	  611.6	 2251.0	...
2533638	  796.2	  612.1	 2251.0	...
2533639	  796.1	  612.9	 2249.0	...
2533640	  795.9	  613.1	 2247.0	...
2533641	  795.8	  612.8	 2246.0	...
2533642	  796.0	  612.3	 2249.0	...
2533643	  796.4	  611.8	 2253.0	...
2533644	  796.5	  611.9	 2254.0	...
2533645	  796.3	  612.0	 2252.0	...
2533646	  796.0	  612.0	 2251.0	...
MSG	2533647 0000 _ Number Off
2533647	  796.1	  611.8	 2249.0	...
2533648	  796.1	  611.6	 2249.0	...
2533649	  796.1	  611.3	 2248.0	...
2533650	  796.0	  611.3	 2249.0	...
2533651	  795.9	  611.5	 2249.0	...
2533652	  795.9	  611.9	 2249.0	...
2533653	  795.9	  612.2	 2249.0	...
2533654	  795.8	  612.1	 2247.0	...
2533655	  795.8	  612.0	 2244.0	...
2533656	  795.9	  611.9	 2244.0	...
2533657	  795.9	  612.0	 2246.0	...
2533658	  795.8	  612.0	 2246.0	...
2533659	  796.1	  612.0	 2245.0	...
2533660	  796.4	  612.3	 2247.0	...
2533661	  796.8	  612.4	 2250.0	...
2533662	  796.8	  612.4	 2251.0	...
2533663	  796.8	  612.2	 2250.0	...
2533664	  796.8	  612.5	 2249.0	...
2533665	  796.8	  613.0	 2249.0	...
2533666	  796.8	  613.6	 2249.0	...
2533667	  796.9	  613.9	 2247.0	...
2533668	  797.0	  613.8	 2245.0	...
2533669	  797.0	  612.9	 2243.0	...
2533670	  797.3	  611.9	 2245.0	...
2533671	  797.6	  610.8	 2247.0	...
2533672	  798.6	  610.0	 2249.0	...
2533673	  799.1	  608.7	 2247.0	...
2533674	  800.1	  607.6	 2246.0	...
2533675	  800.5	  605.4	 2244.0	...
2533676	  800.8	  603.7	 2242.0	...
2533677	  800.5	  601.3	 2241.0	...
2533678	  800.4	  600.4	 2240.0	...
2533679	  800.1	  598.8	 2240.0	...
2533680	  799.9	  597.9	 2239.0	...
2533681	  799.8	  597.1	 2239.0	...
2533682	  799.9	  597.2	 2239.0	...
2533683	  800.0	  597.1	 2239.0	...
2533684	  800.1	  597.0	 2239.0	...
2533685	  800.2	  597.2	 2239.0	...
2533686	  800.3	  597.6	 2238.0	...
2533687	  800.4	  597.8	 2237.0	...
2533688	  800.6	  597.6	 2235.0	...
2533689	  800.7	  597.4	 2234.0	...
2533690	  800.7	  597.5	 2234.0	...
2533691	  800.7	  597.6	 2235.0	...
2533692	  800.5	  598.4	 2237.0	...
2533693	  800.3	  599.1	 2238.0	...
2533694	  800.0	  600.0	 2240.0	...
2533695	  799.9	  600.5	 2241.0	...
2533696	  799.9	  601.2	 2243.0	...
2533697	  799.6	  601.6	 2244.0	...
2533698	  799.3	  601.9	 2244.0	...
2533699	  798.8	  601.9	 2243.0	...
2533700	  798.6	  602.0	 2243.0	...
2533701	  798.8	  602.0	 2244.0	...
2533702	  799.1	  602.0	 2244.0	...
2533703	  799.5	  602.0	 2244.0	...
2533704	  799.5	  602.0	 2241.0	...
2533705	  799.6	  602.1	 2239.0	...
2533706	  799.6	  602.3	 2236.0	...
2533707	  799.6	  602.4	 2237.0	...
2533708	  799.5	  602.2	 2237.0	...
2533709	  799.5	  602.0	 2237.0	...
2533710	  799.5	  601.9	 2237.0	...
2533711	  799.5	  602.1	 2240.0	...
2533712	  799.6	  602.4	 2242.0	...
2533713	  799.6	  602.6	 2245.0	...
2533714	  799.7	  602.6	 2244.0	...
2533715	  799.7	  602.5	 2244.0	...
2533716	  799.7	  602.4	 2244.0	...
2533717	  799.8	  602.4	 2245.0	...
2533718	  800.1	  602.2	 2244.0	...
2533719	  800.3	  602.1	 2242.0	...
2533720	  800.3	  602.0	 2240.0	...
2533721	  800.2	  602.3	 2240.0	...
2533722	  800.1	  602.5	 2242.0	...
2533723	  800.0	  602.6	 2244.0	...
2533724	  799.9	  602.8	 2245.0	...
2533725	  800.0	  602.9	 2244.0	...
2533726	  800.2	  602.7	 2242.0	...
2533727	  800.5	  602.4	 2239.0	...
2533728	  800.8	  602.0	 2239.0	...
2533729	  800.6	  602.0	 2241.0	...
2533730	  800.5	  602.3	 2242.0	...
2533731	  800.5	  602.5	 2241.0	...
2533732	  800.6	  602.7	 2240.0	...
2533733	  800.8	  602.7	 2241.0	...
2533734	  800.9	  602.8	 2243.0	...
2533735	  800.9	  603.1	 2245.0	...
2533736	  800.7	  603.5	 2246.0	...
2533737	  800.6	  603.8	 2244.0	...
2533738	  800.6	  603.8	 2242.0	...
2533739	  800.6	  603.9	 2240.0	...
2533740	  800.6	  604.0	 2240.0	...
2533741	  800.8	  604.0	 2241.0	...
2533742	  801.1	  603.7	 2241.0	...
2533743	  801.3	  603.3	 2241.0	...
2533744	  801.2	  603.0	 2240.0	...
2533745	  801.2	  602.9	 2239.0	...
2533746	  801.0	  603.0	 2237.0	...
2533747	  800.8	  603.2	 2237.0	...
2533748	  800.6	  603.4	 2238.0	...
2533749	  800.5	  603.4	 2239.0	...
2533750	  800.7	  603.3	 2240.0	...
2533751	  800.9	  603.2	 2240.0	...
2533752	  801.2	  603.2	 2241.0	...
2533753	  801.2	  603.2	 2242.0	...
2533754	  801.2	  603.3	 2246.0	...
2533755	  801.3	  603.3	 2248.0	...
2533756	  801.3	  603.1	 2250.0	...
2533757	  801.2	  602.6	 2249.0	...
2533758	  801.2	  601.9	 2248.0	...
2533759	  801.2	  601.5	 2247.0	...
2533760	  801.2	  601.9	 2248.0	...
2533761	  801.2	  602.5	 2250.0	...
2533762	  801.3	  603.0	 2250.0	...
2533763	  801.3	  603.4	 2251.0	...
2533764	  801.5	  603.8	 2251.0	...
2533765	  801.8	  604.2	 2250.0	...
2533766	  802.1	  604.0	 2249.0	...
2533767	  802.2	  603.8	 2250.0	...
2533768	  802.2	  603.7	 2251.0	...
2533769	  802.2	  603.4	 2252.0	...
2533770	  802.2	  603.1	 2251.0	...
2533771	  802.2	  602.9	 2249.0	...
2533772	  802.2	  602.9	 2249.0	...
2533773	  802.0	  602.9	 2250.0	...
2533774	  801.6	  602.9	 2252.0	...
2533775	  801.4	  603.4	 2252.0	...
2533776	  801.3	  603.8	 2253.0	...
2533777	  801.4	  604.1	 2254.0	...
2533778	  801.5	  604.1	 2254.0	...
2533779	  801.9	  604.2	 2254.0	...
2533780	  802.3	  604.2	 2254.0	...
2533781	  802.7	  604.1	 2254.0	...
2533782	  802.5	  603.9	 2254.0	...
2533783	  802.4	  603.9	 2253.0	...
2533784	  802.3	  603.8	 2253.0	...
2533785	  802.2	  603.8	 2254.0	...
2533786	  802.2	  603.8	 2254.0	...
2533787	  802.3	  603.7	 2254.0	...
2533788	  802.5	  603.4	 2253.0	...
2533789	  802.7	  603.0	 2252.0	...
2533790	  802.6	  602.9	 2253.0	...
2533791	  802.6	  602.8	 2254.0	...
2533792	  802.6	  603.1	 2255.0	...
2533793	  802.6	  603.3	 2256.0	...
2533794	  802.5	  603.9	 2257.0	...
2533795	  802.5	  604.1	 2257.0	...
2533796	  802.8	  604.2	 2257.0	...
2533797	  803.0	  603.7	 2256.0	...
2533798	  803.2	  603.2	 2256.0	...
2533799	  803.0	  602.8	 2255.0	...
2533800	  802.9	  602.8	 2255.0	...
2533801	  802.9	  602.7	 2255.0	...
2533802	  803.1	  602.4	 2255.0	...
2533803	  803.1	  602.2	 2254.0	...
2533804	  803.1	  602.3	 2255.0	...
2533805	  803.0	  602.5	 2256.0	...
2533806	  803.0	  602.9	 2258.0	...
2533807	  803.1	  603.0	 2259.0	...
2533808	  803.1	  603.1	 2258.0	...
2533809	  803.1	  603.8	 2257.0	...
2533810	  803.2	  604.5	 2257.0	...
2533811	  803.3	  604.8	 2257.0	...
2533812	  803.3	  604.5	 2258.0	...
2533813	  803.3	  604.2	 2260.0	...
2533814	  803.0	  604.3	 2260.0	...
2533815	  802.6	  604.3	 2259.0	...
2533816	  802.3	  603.8	 2258.0	...
2533817	  802.2	  603.2	 2258.0	...
2533818	  802.2	  602.8	 2257.0	...
2533819	  802.9	  602.9	 2256.0	...
2533820	  803.5	  603.0	 2256.0	...
2533821	  803.8	  603.1	 2257.0	...
2533822	  803.4	  603.3	 2257.0	...
2533823	  803.1	  603.4	 2259.0	...
2533824	  803.1	  603.4	 2261.0	...
2533825	  803.0	  603.4	 2263.0	...
2533826	  802.8	  603.5	 2260.0	...
2533827	  802.8	  603.8	 2257.0	...
2533828	  803.1	  604.0	 2258.0	...
2533829	  803.3	  604.1	 2261.0	...
2533830	  803.3	  604.0	 2263.0	...
2533831	  803.2	  603.8	 2260.0	...
2533832	  803.1	  603.7	 2257.0	...
2533833	  803.0	  603.8	 2256.0	...
2533834	  802.9	  604.1	 2257.0	...
2533835	  803.1	  604.2	 2258.0	...
2533836	  803.7	  604.0	 2258.0	...
2533837	  804.2	  604.2	 2259.0	...
2533838	  804.5	  604.6	 2259.0	...
2533839	  804.4	  604.5	 2260.0	...
2533840	  804.4	  604.0	 2260.0	...
2533841	  804.4	  603.9	 2261.0	...
2533842	  804.4	  604.2	 2262.0	...
2533843	  804.2	  604.6	 2263.0	...
2533844	  804.1	  604.5	 2264.0	...
2533845	  804.0	  604.4	 2265.0	...
MSG	2533846 0000 _ Number On
2533846	  804.1	  604.3	 2266.0	...
2533847	  804.1	  604.2	 2265.0	...
2533848	  804.1	  604.1	 2264.0	...
2533849	  804.0	  604.1	 2264.0	...
2533850	  804.1	  604.0	 2265.0	...
2533851	  804.3	  603.9	 2265.0	...
2533852	  804.4	  604.0	 2265.0	...
2533853	  804.3	  604.0	 2264.0	...
2533854	  804.2	  603.8	 2262.0	...
2533855	  804.1	  603.6	 2261.0	...
2533856	  803.9	  603.5	 2260.0	...
2533857	  803.8	  603.6	 2261.0	...
2533858	  803.8	  603.5	 2262.0	...
2533859	  804.1	  603.3	 2262.0	...
2533860	  804.5	  603.4	 2262.0	...
2533861	  804.8	  603.8	 2263.0	...
2533862	  804.8	  604.0	 2262.0	...
2533863	  804.7	  603.9	 2259.0	...
2533864	  804.8	  604.0	 2256.0	...
2533865	  805.0	  604.2	 2257.0	...
2533866	  804.7	  604.5	 2260.0	...
2533867	  804.4	  604.6	 2262.0	...
2533868	  804.0	  605.1	 2260.0	...
2533869	  804.2	  605.5	 2258.0	...
2533870	  804.4	  606.0	 2257.0	...
2533871	  804.6	  606.0	 2255.0	...
2533872	  804.4	  606.1	 2255.0	...
2533873	  804.3	  606.2	 2255.0	...
2533874	  804.2	  606.4	 2255.0	...
2533875	  804.3	  606.7	 2255.0	...
2533876	  804.4	  606.9	 2254.0	...
2533877	  804.5	  607.0	 2255.0	...
2533878	  804.7	  606.6	 2257.0	...
2533879	  804.8	  606.3	 2259.0	...
2533880	  804.8	  605.9	 2260.0	...
2533881	  804.7	  606.0	 2259.0	...
2533882	  804.7	  605.9	 2259.0	...
2533883	  804.7	  605.9	 2259.0	...
2533884	  804.8	  605.4	 2259.0	...
2533885	  804.8	  605.0	 2258.0	...
2533886	  804.9	  604.5	 2258.0	...
2533887	  804.8	  604.5	 2260.0	...
2533888	  804.8	  604.6	 2261.0	...
2533889	  804.8	  604.6	 2261.0	...
2533890	  804.6	  604.7	 2261.0	...
2533891	  804.5	  604.7	 2260.0	...
2533892	  804.3	  604.7	 2259.0	...
2533893	  804.3	  605.1	 2257.0	...
2533894	  804.2	  605.4	 2257.0	...
2533895	  804.3	  605.6	 2256.0	...
2533896	  804.5	  605.4	 2256.0	...
2533897	  804.7	  605.3	 2256.0	...
2533898	  804.7	  605.2	 2256.0	...
2533899	  804.9	  605.2	 2256.0	...
2533900	  805.1	  605.1	 2256.0	...
2533901	  805.0	  605.2	 2258.0	...
2533902	  804.7	  605.7	 2258.0	...
2533903	  804.6	  606.5	 2258.0	...
2533904	  804.8	  607.3	 2259.0	...
2533905	  804.9	  607.6	 2261.0	...
2533906	  805.0	  607.6	 2262.0	...
2533907	  805.3	  607.3	 2259.0	...
2533908	  805.4	  606.7	 2255.0	...
2533909	  805.5	  606.5	 2253.0	...
2533910	  805.5	  606.6	 2255.0	...
2533911	  805.5	  606.9	 2257.0	...
2533912	  805.4	  606.5	 2258.0	...
2533913	  805.3	  606.0	 2258.0	...
2533914	  805.3	  605.5	 2258.0	...
2533915	  805.2	  605.5	 2258.0	...
2533916	  805.2	  605.5	 2259.0	...
2533917	  805.1	  605.4	 2259.0	...
2533918	  804.8	  605.4	 2257.0	...
2533919	  804.5	  605.4	 2255.0	...
2533920	  804.1	  605.4	 2253.0	...
2533921	  804.7	  605.2	 2255.0	...
2533922	  805.3	  605.0	 2257.0	...
2533923	  805.6	  604.9	 2259.0	...
2533924	  805.3	  605.1	 2259.0	...
2533925	  805.0	  604.8	 2259.0	...
2533926	  804.9	  604.4	 2259.0	...
2533927	  804.8	  604.0	 2259.0	...
2533928	  804.7	  604.0	 2257.0	...
2533929	  804.6	  604.2	 2256.0	...
2533930	  804.6	  604.3	 2254.0	...
2533931	  804.8	  604.1	 2254.0	...
2533932	  805.0	  603.6	 2254.0	...
2533933	  805.1	  603.3	 2255.0	...
2533934	  804.9	  603.5	 2256.0	...
2533935	  804.6	  603.7	 2257.0	...
2533936	  804.5	  603.8	 2258.0	...
2533937	  804.5	  603.9	 2258.0	...
2533938	  804.5	  604.0	 2258.0	...
2533939	  804.5	  604.1	 2258.0	...
2533940	  804.6	  604.2	 2257.0	...
2533941	  804.7	  604.3	 2256.0	...
2533942	  804.5	  604.4	 2254.0	...
2533943	  804.4	  604.5	 2254.0	...
2533944	  804.2	  604.8	 2254.0	...
2533945	  804.1	  604.9	 2253.0	...
2533946	  804.3	  604.5	 2254.0	...
2533947	  804.7	  604.0	 2255.0	...
2533948	  804.9	  603.4	 2254.0	...
2533949	  804.7	  603.3	 2251.0	...
2533950	  804.5	  603.2	 2249.0	...
2533951	  804.5	  603.2	 2249.0	...
2533952	  804.5	  603.2	 2251.0	...
2533953	  804.5	  603.2	 2254.0	...
2533954	  804.8	  603.2	 2256.0	...
2533955	  805.1	  603.2	 2256.0	...
2533956	  805.5	  603.0	 2256.0	...
2533957	  805.6	  602.8	 2255.0	...
2533958	  805.8	  602.6	 2254.0	...
2533959	  805.8	  602.7	 2254.0	...
2533960	  805.7	  602.7	 2253.0	...
2533961	  805.4	  602.4	 2254.0	...
2533962	  805.1	  602.1	 2256.0	...
2533963	  804.9	  601.8	 2258.0	...
2533964	  804.8	  601.7	 2259.0	...
2533965	  804.8	  601.6	 2258.0	...
2533966	  805.0	  601.5	 2257.0	...
2533967	  805.2	  601.5	 2256.0	...
2533968	  805.1	  601.3	 2256.0	...
2533969	  804.7	  601.2	 2254.0	...
2533970	  804.5	  601.4	 2252.0	...
2533971	  804.8	  601.7	 2253.0	...
2533972	  805.0	  602.1	 2256.0	...
2533973	  805.2	  602.2	 2260.0	...
2533974	  805.2	  602.3	 2259.0	...
2533975	  804.9	  602.8	 2258.0	...
2533976	  804.6	  603.2	 2258.0	...
2533977	  804.6	  603.2	 2259.0	...
2533978	  804.8	  602.9	 2260.0	...
2533979	  805.3	  602.3	 2259.0	...
2533980	  805.5	  602.0	 2258.0	...
2533981	  805.1	  601.7	 2258.0	...
2533982	  804.4	  601.7	 2260.0	...
2533983	  803.9	  601.8	 2261.0	...
2533984	  804.0	  602.0	 2263.0	...
2533985	  804.1	  602.1	 2264.0	...
2533986	  804.1	  602.5	 2266.0	...
2533987	  804.2	  602.8	 2267.0	...
2533988	  804.3	  603.0	 2266.0	...
2533989	  804.4	  603.0	 2267.0	...
2533990	  804.4	  603.1	 2267.0	...
2533991	  804.4	  603.2	 2267.0	...
2533992	  804.4	  603.2	 2266.0	...
2533993	  804.5	  603.2	 2265.0	...
2533994	  804.6	  603.2	 2263.0	...
2533995	  804.7	  603.2	 2262.0	...
2533996	  804.8	  603.3	 2262.0	...
2533997	  804.8	  603.4	 2262.0	...
2533998	  804.7	  603.4	 2262.0	...
2533999	  804.6	  603.4	 2262.0	...
2534000	  804.6	  603.5	 2261.0	...
2534001	  804.6	  603.5	 2259.0	...
2534002	  804.6	  603.4	 2260.0	...
2534003	  804.5	  603.2	 2264.0	...
2534004	  804.4	  603.0	 2267.0	...
2534005	  804.3	  602.9	 2267.0	...
2534006	  804.4	  602.6	 2268.0	...
2534007	  804.4	  602.4	 2267.0	...
2534008	  804.5	  602.8	 2265.0	...
2534009	  804.3	  603.4	 2266.0	...
2534010	  804.0	  604.1	 2267.0	...
2534011	  803.7	  603.9	 2269.0	...
2534012	  803.8	  603.6	 2268.0	...
2534013	  803.9	  603.7	 2268.0	...
2534014	  804.1	  604.1	 2268.0	...
2534015	  804.4	  604.3	 2268.0	...
2534016	  804.6	  604.0	 2266.0	...
2534017	  804.6	  603.8	 2264.0	...
2534018	  804.4	  603.6	 2264.0	...
2534019	  804.3	  603.8	 2267.0	...
2534020	  804.2	  604.2	 2270.0	...
2534021	  804.2	  604.8	 2270.0	...
2534022	  804.0	  605.2	 2270.0	...
2534023	  803.8	  605.0	 2275.0	...
2534024	  804.0	  604.5	 2279.0	...
2534025	  804.3	  603.9	 2283.0	...
2534026	  804.7	  603.8	 2280.0	...
2534027	  804.7	  603.8	 2277.0	...
2534028	  804.2	  604.1	 2275.0	...
2534029	  803.6	  604.5	 2276.0	...
2534030	  803.5	  604.8	 2277.0	...
2534031	  803.9	  604.8	 2278.0	...
2534032	  803.9	  604.5	 2279.0	...
2534033	  803.6	  604.1	 2279.0	...
2534034	  803.3	  603.7	 2278.0	...
2534035	  803.5	  603.4	 2277.0	...
2534036	  803.7	  603.3	 2276.0	...
2534037	  803.7	  603.5	 2276.0	...
2534038	  803.8	  603.6	 2278.0	...
2534039	  803.7	  603.8	 2280.0	...
2534040	  803.6	  603.7	 2280.0	...
2534041	  803.6	  603.9	 2278.0	...
2534042	  803.6	  604.2	 2276.0	...
2534043	  803.7	  604.5	 2275.0	...
2534044	  803.7	  604.5	 2277.0	...
2534045	  803.7	  604.0	 2279.0	...
2534046	  803.7	  603.6	 2278.0	...
2534047	  803.7	  603.7	 2280.0	...
2534048	  803.7	  604.1	 2282.0	...
2534049	  803.7	  604.5	 2285.0	...
2534050	  803.7	  604.3	 2284.0	...
2534051	  803.7	  604.2	 2283.0	...
2534052	  803.8	  604.2	 2282.0	...
2534053	  803.8	  604.4	 2282.0	...
2534054	  803.8	  604.7	 2282.0	...
2534055	  803.6	  605.0	 2279.0	...
2534056	  803.4	  604.8	 2275.0	...
2534057	  803.3	  604.3	 2273.0	...
2534058	  803.4	  603.8	 2273.0	...
2534059	  803.5	  603.6	 2277.0	...
2534060	  803.3	  603.5	 2280.0	...
2534061	  803.2	  603.7	 2284.0	...
2534062	  803.1	  604.2	 2283.0	...
2534063	  803.1	  604.7	 2282.0	...
2534064	  803.6	  604.7	 2281.0	...
2534065	  804.1	  604.6	 2281.0	...
2534066	  803.9	  604.6	 2281.0	...
2534067	  803.2	  604.6	 2283.0	...
2534068	  802.6	  604.7	 2286.0	...
2534069	  802.8	  604.7	 2288.0	...
2534070	  803.1	  604.7	 2288.0	...
2534071	  803.5	  604.6	 2287.0	...
2534072	  803.9	  604.6	 2287.0	...
2534073	  804.1	  604.7	 2287.0	...
2534074	  804.1	  604.2	 2286.0	...
2534075	  804.1	  603.8	 2284.0	...
2534076	  804.0	  603.3	 2282.0	...
2534077	  803.9	  603.6	 2283.0	...
2534078	  803.9	  603.9	 2282.0	...
2534079	  803.9	  604.1	 2282.0	...
2534080	  803.9	  604.0	 2280.0	...
2534081	  803.8	  604.0	 2281.0	...
2534082	  803.7	  604.8	 2282.0	...
2534083	  804.0	  605.6	 2284.0	...
2534084	  804.2	  605.5	 2286.0	...
2534085	  804.4	  604.6	 2288.0	...
2534086	  804.3	  603.8	 2290.0	...
2534087	  804.2	  603.8	 2292.0	...
2534088	  804.1	  603.8	 2296.0	...
2534089	  804.0	  603.8	 2299.0	...
2534090	  803.9	  604.7	 2299.0	...
2534091	  804.0	  605.6	 2296.0	...
2534092	  804.2	  605.9	 2292.0	...
2534093	  804.4	  605.5	 2291.0	...
2534094	  804.9	  605.0	 2290.0	...
2534095	  805.1	  605.0	 2290.0	...
2534096	  804.8	  605.2	 2290.0	...
2534097	  804.4	  605.4	 2291.0	...
2534098	  803.9	  605.6	 2291.0	...
2534099	  803.8	  605.6	 2293.0	...
2534100	  803.7	  605.6	 2294.0	...
2534101	  803.7	  605.6	 2294.0	...
2534102	  804.0	  605.6	 2293.0	...
2534103	  804.4	  605.5	 2291.0	...
2534104	  804.9	  605.6	 2289.0	...
2534105	  805.0	  605.6	 2288.0	...
2534106	  805.2	  605.7	 2288.0	...
2534107	  805.3	  605.7	 2288.0	...
2534108	  805.4	  605.7	 2287.0	...
2534109	  805.6	  605.8	 2287.0	...
2534110	  805.4	  606.0	 2289.0	...
2534111	  805.2	  606.3	 2290.0	...
2534112	  805.0	  606.4	 2291.0	...
2534113	  805.0	  606.6	 2291.0	...
2534114	  804.9	  606.8	 2291.0	...
2534115	  804.5	  607.0	 2290.0	...
2534116	  803.6	  607.1	 2289.0	...
2534117	  803.0	  607.2	 2287.0	...
2534118	  802.0	  606.7	 2287.0	...
2534119	  800.9	  606.2	 2288.0	...
2534120	  799.2	  605.6	 2289.0	...
2534121	  798.0	  605.4	 2291.0	...
2534122	  797.2	  604.8	 2292.0	...
2534123	  797.1	  603.7	 2293.0	...
2534124	  797.1	  602.6	 2293.0	...
2534125	  797.2	  601.7	 2292.0	...
2534126	  797.2	  601.4	 2290.0	...
2534127	  797.6	  600.3	 2286.0	...
2534128	  799.1	  599.1	 2285.0	...
EFIX R   2532372	2534128	1757	  794.9	  608.4	   2220
SSACC R  2534129
2534129	  800.6	  598.0	 2283.0	...
2534130	  802.3	  597.8	 2283.0	...
2534131	  803.6	  597.6	 2282.0	...
2534132	  806.1	  597.2	 2282.0	...
2534133	  808.6	  597.0	 2284.0	...
2534134	  811.0	  597.3	 2286.0	...
ESACC R  2534129	2534134	6	  800.6	  598.0	  811.0	  597.3	   0.22	     38
SFIX R   2534135
2534135	  812.5	  598.8	 2288.0	...
2534136	  813.9	  600.4	 2288.0	...
2534137	  814.8	  601.8	 2288.0	...
2534138	  815.3	  602.5	 2287.0	...
2534139	  815.4	  603.0	 2286.0	...
2534140	  815.4	  603.7	 2287.0	...
2534141	  815.5	  604.4	 2287.0	...
2534142	  815.4	  605.0	 2288.0	...
2534143	  814.7	  605.5	 2288.0	...
2534144	  814.0	  605.4	 2291.0	...
2534145	  812.9	  605.3	 2294.0	...
2534146	  812.3	  605.3	 2293.0	...
2534147	  811.7	  604.4	 2291.0	...
2534148	  811.2	  603.5	 2289.0	...
2534149	  810.6	  602.7	 2289.0	...
2534150	  810.1	  603.0	 2290.0	...
2534151	  810.1	  603.2	 2290.0	...
2534152	  810.0	  603.5	 2291.0	...
2534153	  809.9	  603.8	 2293.0	...
2534154	  810.0	  603.9	 2296.0	...
2534155	  809.5	  604.1	 2298.0	...
2534156	  809.1	  603.9	 2298.0	...
2534157	  808.7	  603.8	 2298.0	...
2534158	  808.7	  604.0	 2298.0	...
MSG	2534159 0000 _ Number Off
2534159	  808.5	  604.4	 2298.0	...
2534160	  808.2	  604.7	 2298.0	...
2534161	  807.8	  604.5	 2298.0	...
2534162	  807.8	  604.0	 2297.0	...
2534163	  807.9	  603.6	 2296.0	...
2534164	  808.2	  603.3	 2295.0	...
2534165	  808.7	  603.5	 2295.0	...
2534166	  809.1	  603.7	 2295.0	...
2534167	  809.5	  604.1	 2296.0	...
2534168	  809.7	  604.3	 2296.0	...
2534169	  809.8	  604.2	 2296.0	...
2534170	  810.0	  603.8	 2295.0	...
2534171	  810.1	  603.4	 2294.0	...
2534172	  810.1	  603.4	 2292.0	...
2534173	  810.0	  603.4	 2291.0	...
2534174	  809.9	  603.4	 2291.0	...
2534175	  809.8	  603.1	 2292.0	...
2534176	  809.7	  602.9	 2292.0	...
2534177	  809.6	  602.9	 2292.0	...
2534178	  809.6	  603.0	 2294.0	...
2534179	  809.8	  603.3	 2296.0	...
2534180	  809.9	  603.5	 2298.0	...
2534181	  810.1	  603.4	 2299.0	...
2534182	  810.3	  603.2	 2297.0	...
2534183	  810.6	  603.1	 2295.0	...
2534184	  810.7	  603.1	 2293.0	...
2534185	  810.5	  603.6	 2293.0	...
2534186	  810.1	  604.0	 2292.0	...
2534187	  809.8	  604.5	 2291.0	...
2534188	  809.7	  604.6	 2289.0	...
2534189	  809.7	  604.6	 2289.0	...
2534190	  809.7	  604.4	 2291.0	...
2534191	  809.7	  603.8	 2294.0	...
2534192	  809.8	  603.2	 2295.0	...
2534193	  810.0	  602.9	 2294.0	...
2534194	  810.3	  603.1	 2292.0	...
2534195	  810.4	  603.1	 2291.0	...
2534196	  810.4	  603.0	 2292.0	...
2534197	  810.3	  602.9	 2293.0	...
2534198	  810.3	  602.7	 2293.0	...
2534199	  810.2	  602.6	 2293.0	...
2534200	  810.2	  602.9	 2291.0	...
2534201	  810.1	  603.2	 2290.0	...
2534202	  810.4	  603.5	 2288.0	...
2534203	  810.6	  603.6	 2287.0	...
2534204	  810.8	  603.6	 2289.0	...
2534205	  810.8	  603.6	 2292.0	...
2534206	  810.5	  603.5	 2295.0	...
2534207	  810.1	  603.4	 2294.0	...
2534208	  810.0	  603.4	 2292.0	...
2534209	  810.2	  603.4	 2290.0	...
2534210	  810.5	  603.3	 2290.0	...
2534211	  810.5	  603.3	 2289.0	...
2534212	  810.4	  603.4	 2289.0	...
2534213	  810.4	  603.3	 2289.0	...
2534214	  810.4	  603.1	 2288.0	...
2534215	  810.3	  603.0	 2288.0	...
2534216	  810.3	  603.1	 2288.0	...
2534217	  810.2	  603.2	 2288.0	...
2534218	  810.2	  603.2	 2288.0	...
2534219	  810.1	  603.0	 2288.0	...
2534220	  810.4	  603.0	 2289.0	...
2534221	  810.6	  603.0	 2289.0	...
2534222	  810.9	  603.0	 2290.0	...
2534223	  810.8	  602.8	 2290.0	...
2534224	  810.6	  602.9	 2290.0	...
2534225	  810.4	  603.3	 2289.0	...
2534226	  810.3	  603.7	 2288.0	...
2534227	  810.2	  603.8	 2288.0	...
2534228	  810.1	  603.8	 2288.0	...
2534229	  810.3	  603.7	 2289.0	...
2534230	  810.5	  603.5	 2290.0	...
2534231	  810.7	  603.3	 2292.0	...
2534232	  810.6	  603.3	 2293.0	...
2534233	  810.5	  603.4	 2294.0	...
2534234	  810.8	  603.4	 2294.0	...
2534235	  811.1	  603.3	 2294.0	...
2534236	  811.4	  603.3	 2294.0	...
2534237	  811.4	  603.4	 2295.0	...
2534238	  811.4	  603.6	 2297.0	...
2534239	  810.9	  603.5	 2297.0	...
2534240	  810.4	  603.2	 2296.0	...
2534241	  809.7	  602.8	 2295.0	...
2534242	  809.6	  602.5	 2293.0	...
2534243	  809.6	  602.4	 2292.0	...
2534244	  809.9	  602.3	 2291.0	...
2534245	  810.2	  602.4	 2291.0	...
2534246	  810.6	  602.4	 2291.0	...
2534247	  810.9	  602.1	 2290.0	...
2534248	  811.3	  601.7	 2289.0	...
2534249	  811.4	  601.3	 2290.0	...
2534250	  811.5	  601.3	 2293.0	...
2534251	  811.3	  601.2	 2292.0	...
2534252	  810.8	  601.1	 2288.0	...
2534253	  810.3	  601.0	 2285.0	...
2534254	  810.3	  601.5	 2285.0	...
2534255	  810.6	  602.1	 2286.0	...
2534256	  810.9	  602.5	 2286.0	...
2534257	  810.7	  602.3	 2286.0	...
2534258	  810.5	  602.2	 2286.0	...
2534259	  810.6	  602.3	 2287.0	...
2534260	  810.8	  602.2	 2287.0	...
2534261	  811.1	  602.1	 2287.0	...
2534262	  811.1	  602.1	 2288.0	...
2534263	  811.1	  602.2	 2290.0	...
2534264	  810.8	  602.3	 2291.0	...
2534265	  810.6	  602.3	 2291.0	...
2534266	  810.3	  602.0	 2291.0	...
2534267	  810.2	  601.7	 2290.0	...
2534268	  810.2	  601.5	 2290.0	...
2534269	  810.2	  601.5	 2289.0	...
2534270	  810.4	  601.6	 2289.0	...
2534271	  810.7	  602.2	 2288.0	...
2534272	  810.9	  602.8	 2288.0	...
2534273	  810.8	  602.7	 2288.0	...
2534274	  810.9	  602.2	 2287.0	...
2534275	  811.1	  601.7	 2287.0	...
2534276	  811.2	  601.8	 2287.0	...
2534277	  811.2	  601.8	 2286.0	...
2534278	  811.3	  601.7	 2286.0	...
2534279	  811.4	  601.7	 2286.0	...
2534280	  811.4	  601.8	 2286.0	...
2534281	  811.4	  602.0	 2284.0	...
2534282	  811.3	  601.6	 2283.0	...
2534283	  811.2	  601.1	 2285.0	...
2534284	  811.1	  600.6	 2289.0	...
2534285	  811.0	  600.7	 2287.0	...
2534286	  810.9	  600.9	 2281.0	...
2534287	  810.8	  601.2	 2279.0	...
2534288	  810.7	  600.6	 2282.0	...
2534289	  810.7	  600.0	 2285.0	...
2534290	  810.9	  599.3	 2285.0	...
2534291	  811.2	  599.8	 2285.0	...
2534292	  811.4	  600.3	 2284.0	...
2534293	  811.2	  600.9	 2283.0	...
2534294	  811.1	  601.0	 2283.0	...
2534295	  811.1	  601.0	 2284.0	...
2534296	  811.1	  601.0	 2285.0	...
2534297	  811.0	  600.9	 2287.0	...
2534298	  810.9	  600.8	 2287.0	...
2534299	  810.9	  600.9	 2288.0	...
2534300	  810.9	  601.3	 2288.0	...
2534301	  810.9	  601.7	 2289.0	...
2534302	  811.3	  601.7	 2289.0	...
2534303	  811.6	  601.8	 2289.0	...
2534304	  811.9	  601.6	 2288.0	...
2534305	  811.8	  601.4	 2287.0	...
2534306	  811.8	  601.2	 2287.0	...
2534307	  811.4	  601.5	 2288.0	...
2534308	  811.1	  601.9	 2288.0	...
2534309	  810.7	  602.2	 2287.0	...
2534310	  811.1	  602.1	 2287.0	...
2534311	  811.5	  601.8	 2287.0	...
2534312	  811.6	  601.4	 2288.0	...
2534313	  811.3	  601.5	 2288.0	...
2534314	  810.9	  601.9	 2288.0	...
2534315	  810.8	  602.2	 2289.0	...
2534316	  810.8	  602.4	 2288.0	...
2534317	  810.9	  602.8	 2288.0	...
2534318	  810.9	  603.2	 2287.0	...
2534319	  810.9	  603.4	 2288.0	...
2534320	  811.1	  603.3	 2288.0	...
2534321	  811.4	  603.2	 2288.0	...
2534322	  811.5	  602.9	 2287.0	...
2534323	  811.5	  602.7	 2287.0	...
2534324	  811.5	  602.6	 2287.0	...
2534325	  811.5	  602.7	 2288.0	...
2534326	  811.0	  602.9	 2288.0	...
2534327	  810.5	  602.6	 2287.0	...
2534328	  810.2	  602.2	 2285.0	...
2534329	  810.6	  601.8	 2284.0	...
2534330	  810.9	  601.9	 2286.0	...
2534331	  811.1	  602.0	 2288.0	...
2534332	  811.1	  602.2	 2289.0	...
2534333	  811.4	  602.3	 2289.0	...
2534334	  811.6	  602.6	 2289.0	...
2534335	  811.7	  602.7	 2289.0	...
2534336	  811.5	  602.7	 2290.0	...
2534337	  811.4	  602.6	 2289.0	...
2534338	  811.5	  602.6	 2287.0	...
2534339	  811.6	  602.6	 2286.0	...
2534340	  811.7	  602.5	 2286.0	...
2534341	  811.7	  602.3	 2287.0	...
2534342	  811.8	  602.3	 2289.0	...
2534343	  811.7	  602.2	 2291.0	...
2534344	  811.5	  602.0	 2293.0	...
2534345	  811.4	  602.5	 2293.0	...
2534346	  811.2	  603.1	 2292.0	...
2534347	  811.3	  603.6	 2291.0	...
2534348	  811.3	  603.0	 2288.0	...
2534349	  811.4	  602.4	 2286.0	...
2534350	  811.4	  601.9	 2284.0	...
2534351	  811.6	  601.9	 2285.0	...
2534352	  811.8	  602.1	 2286.0	...
2534353	  812.0	  602.4	 2288.0	...
2534354	  811.9	  602.6	 2289.0	...
2534355	  811.7	  602.6	 2289.0	...
2534356	  811.6	  602.6	 2289.0	...
2534357	  811.7	  602.6	 2286.0	...
2534358	  811.8	  602.5	 2283.0	...
2534359	  811.9	  602.4	 2282.0	...
2534360	  811.8	  602.3	 2282.0	...
2534361	  811.7	  602.2	 2283.0	...
2534362	  811.7	  602.2	 2285.0	...
2534363	  811.7	  602.8	 2285.0	...
2534364	  811.7	  603.4	 2284.0	...
2534365	  811.6	  604.0	 2284.0	...
2534366	  811.5	  603.9	 2284.0	...
2534367	  811.3	  603.8	 2285.0	...
2534368	  811.3	  603.5	 2286.0	...
2534369	  811.4	  603.1	 2287.0	...
2534370	  811.4	  602.7	 2287.0	...
2534371	  811.5	  602.7	 2288.0	...
MSG	2534372 0000 _ Number On
2534372	  811.6	  602.8	 2289.0	...
2534373	  811.8	  602.9	 2290.0	...
2534374	  812.1	  603.1	 2289.0	...
2534375	  812.6	  603.0	 2286.0	...
2534376	  813.0	  603.0	 2282.0	...
2534377	  813.3	  602.9	 2280.0	...
2534378	  812.8	  603.1	 2283.0	...
2534379	  812.2	  603.3	 2285.0	...
2534380	  811.8	  603.6	 2286.0	...
2534381	  811.9	  603.6	 2285.0	...
2534382	  812.4	  603.6	 2284.0	...
2534383	  812.7	  603.5	 2283.0	...
2534384	  813.0	  603.4	 2284.0	...
2534385	  813.0	  603.4	 2284.0	...
2534386	  812.9	  603.2	 2284.0	...
2534387	  812.8	  603.1	 2284.0	...
2534388	  812.6	  603.1	 2285.0	...
2534389	  812.4	  603.3	 2286.0	...
2534390	  812.4	  603.6	 2286.0	...
2534391	  812.5	  603.7	 2286.0	...
2534392	  812.7	  603.7	 2285.0	...
2534393	  812.5	  603.0	 2285.0	...
2534394	  812.4	  602.3	 2284.0	...
2534395	  812.3	  602.0	 2285.0	...
2534396	  812.5	  602.2	 2285.0	...
2534397	  812.8	  602.5	 2285.0	...
2534398	  812.9	  602.4	 2285.0	...
2534399	  812.9	  602.4	 2285.0	...
2534400	  812.9	  602.2	 2285.0	...
2534401	  813.0	  602.0	 2284.0	...
2534402	  813.0	  601.8	 2285.0	...
2534403	  812.9	  601.8	 2286.0	...
2534404	  812.8	  601.8	 2287.0	...
2534405	  812.7	  601.9	 2287.0	...
2534406	  812.7	  601.8	 2287.0	...
2534407	  812.7	  601.7	 2290.0	...
2534408	  812.9	  601.7	 2292.0	...
2534409	  813.0	  601.9	 2292.0	...
2534410	  812.8	  602.3	 2289.0	...
2534411	  812.4	  602.7	 2285.0	...
2534412	  812.4	  602.8	 2283.0	...
2534413	  812.8	  602.8	 2283.0	...
2534414	  813.2	  602.7	 2285.0	...
2534415	  813.3	  602.6	 2287.0	...
2534416	  813.4	  602.5	 2289.0	...
2534417	  813.1	  602.6	 2290.0	...
2534418	  812.6	  602.8	 2291.0	...
2534419	  812.1	  603.2	 2293.0	...
2534420	  812.0	  603.4	 2293.0	...
2534421	  812.1	  603.5	 2293.0	...
2534422	  812.3	  603.6	 2291.0	...
2534423	  812.3	  603.8	 2290.0	...
2534424	  812.3	  604.0	 2289.0	...
2534425	  812.3	  604.0	 2290.0	...
2534426	  812.2	  603.1	 2291.0	...
2534427	  812.3	  602.3	 2292.0	...
2534428	  812.5	  602.1	 2292.0	...
2534429	  812.6	  602.8	 2292.0	...
2534430	  812.6	  603.1	 2293.0	...
2534431	  812.5	  602.9	 2292.0	...
2534432	  812.3	  602.8	 2292.0	...
2534433	  812.2	  602.9	 2291.0	...
2534434	  812.0	  603.1	 2289.0	...
2534435	  812.0	  603.5	 2287.0	...
2534436	  812.1	  604.0	 2286.0	...
2534437	  812.2	  604.2	 2287.0	...
2534438	  812.1	  603.6	 2287.0	...
2534439	  811.9	  603.0	 2286.0	...
2534440	  811.8	  602.5	 2285.0	...
2534441	  811.8	  602.3	 2284.0	...
2534442	  812.0	  602.1	 2284.0	...
2534443	  812.4	  601.8	 2282.0	...
2534444	  812.7	  601.5	 2281.0	...
2534445	  812.8	  601.2	 2283.0	...
2534446	  812.8	  601.8	 2287.0	...
2534447	  812.8	  602.4	 2290.0	...
2534448	  812.8	  602.9	 2289.0	...
2534449	  812.7	  602.6	 2289.0	...
2534450	  812.6	  602.4	 2288.0	...
2534451	  812.5	  602.3	 2288.0	...
2534452	  812.3	  602.2	 2288.0	...
2534453	  812.2	  602.2	 2289.0	...
2534454	  812.1	  602.2	 2290.0	...
2534455	  812.1	  602.2	 2286.0	...
2534456	  812.2	  602.2	 2282.0	...
2534457	  812.3	  602.1	 2281.0	...
2534458	  812.3	  602.1	 2283.0	...
2534459	  812.2	  602.3	 2285.0	...
2534460	  812.3	  602.5	 2285.0	...
2534461	  812.6	  602.4	 2284.0	...
2534462	  812.9	  602.3	 2285.0	...
2534463	  813.1	  602.3	 2283.0	...
2534464	  812.9	  602.1	 2282.0	...
2534465	  813.0	  601.6	 2281.0	...
2534466	  813.1	  601.4	 2283.0	...
2534467	  813.1	  601.6	 2285.0	...
2534468	  812.7	  602.0	 2286.0	...
2534469	  812.3	  602.1	 2286.0	...
2534470	  812.0	  602.1	 2286.0	...
2534471	  811.9	  602.0	 2285.0	...
2534472	  811.9	  601.9	 2284.0	...
2534473	  812.0	  601.8	 2286.0	...
2534474	  812.0	  601.7	 2290.0	...
2534475	  812.0	  602.3	 2293.0	...
2534476	  812.1	  602.9	 2294.0	...
2534477	  812.2	  603.4	 2293.0	...
2534478	  812.3	  603.2	 2292.0	...
2534479	  812.5	  602.8	 2291.0	...
2534480	  812.6	  602.6	 2290.0	...
2534481	  812.6	  602.4	 2289.0	...
2534482	  812.6	  602.3	 2289.0	...
2534483	  812.6	  602.3	 2289.0	...
2534484	  812.7	  602.4	 2289.0	...
2534485	  812.9	  602.6	 2289.0	...
2534486	  813.1	  602.6	 2288.0	...
2534487	  813.1	  602.4	 2286.0	...
2534488	  813.0	  602.2	 2284.0	...
2534489	  812.8	  602.5	 2283.0	...
2534490	  812.7	  602.8	 2282.0	...
2534491	  812.6	  603.0	 2281.0	...
2534492	  812.6	  602.9	 2281.0	...
2534493	  812.6	  602.5	 2283.0	...
2534494	  812.6	  602.2	 2285.0	...
2534495	  812.6	  602.5	 2285.0	...
2534496	  812.6	  603.1	 2284.0	...
2534497	  812.5	  603.3	 2282.0	...
2534498	  812.5	  602.8	 2280.0	...
2534499	  812.7	  602.2	 2279.0	...
2534500	  812.8	  602.3	 2279.0	...
2534501	  812.9	  602.8	 2280.0	...
2534502	  812.9	  603.2	 2281.0	...
2534503	  812.9	  603.3	 2283.0	...
2534504	  812.9	  603.1	 2284.0	...
2534505	  812.9	  602.8	 2283.0	...
2534506	  812.7	  602.5	 2280.0	...
2534507	  812.2	  602.3	 2276.0	...
2534508	  811.8	  602.3	 2275.0	...
2534509	  811.5	  602.3	 2276.0	...
2534510	  811.5	  602.3	 2279.0	...
2534511	  811.7	  602.3	 2282.0	...
2534512	  811.9	  602.5	 2283.0	...
2534513	  812.2	  602.6	 2284.0	...
2534514	  812.1	  602.7	 2285.0	...
2534515	  811.9	  602.6	 2283.0	...
2534516	  811.8	  602.6	 2281.0	...
2534517	  811.8	  602.7	 2279.0	...
2534518	  811.9	  603.0	 2278.0	...
2534519	  812.2	  603.1	 2278.0	...
2534520	  812.5	  603.1	 2278.0	...
2534521	  812.7	  603.0	 2279.0	...
2534522	  812.5	  602.7	 2282.0	...
2534523	  812.3	  602.3	 2284.0	...
2534524	  812.1	  601.8	 2287.0	...
2534525	  812.1	  602.0	 2288.0	...
2534526	  812.2	  602.2	 2288.0	...
2534527	  812.4	  602.6	 2287.0	...
2534528	  812.4	  602.6	 2286.0	...
2534529	  812.4	  602.6	 2287.0	...
2534530	  812.3	  602.8	 2289.0	...
2534531	  812.3	  603.4	 2290.0	...
2534532	  812.3	  604.5	 2290.0	...
2534533	  812.3	  605.2	 2290.0	...
2534534	  812.2	  605.4	 2290.0	...
2534535	  812.1	  605.1	 2288.0	...
2534536	  812.1	  604.9	 2286.0	...
2534537	  812.1	  604.8	 2284.0	...
2534538	  812.2	  604.8	 2284.0	...
2534539	  812.2	  604.7	 2283.0	...
2534540	  812.1	  604.5	 2283.0	...
2534541	  812.1	  604.2	 2283.0	...
2534542	  812.1	  604.0	 2285.0	...
2534543	  812.0	  603.9	 2287.0	...
2534544	  812.0	  603.9	 2288.0	...
2534545	  811.9	  603.9	 2289.0	...
2534546	  811.8	  603.8	 2289.0	...
2534547	  812.0	  603.6	 2289.0	...
2534548	  812.2	  603.5	 2288.0	...
2534549	  812.4	  603.4	 2285.0	...
2534550	  812.3	  603.7	 2282.0	...
2534551	  812.2	  604.0	 2279.0	...
2534552	  812.2	  604.4	 2280.0	...
2534553	  812.1	  604.6	 2281.0	...
2534554	  812.1	  604.8	 2281.0	...
2534555	  812.1	  605.0	 2281.0	...
2534556	  812.1	  605.2	 2281.0	...
2534557	  812.1	  605.2	 2281.0	...
2534558	  812.2	  605.4	 2280.0	...
2534559	  812.2	  605.5	 2282.0	...
2534560	  812.2	  605.3	 2284.0	...
2534561	  812.3	  605.1	 2287.0	...
2534562	  812.4	  604.9	 2288.0	...
2534563	  812.5	  605.0	 2289.0	...
2534564	  812.5	  605.3	 2289.0	...
2534565	  812.2	  605.6	 2287.0	...
2534566	  811.9	  605.7	 2285.0	...
2534567	  811.6	  605.6	 2283.0	...
2534568	  811.9	  605.4	 2282.0	...
2534569	  812.2	  605.7	 2282.0	...
2534570	  812.4	  606.1	 2282.0	...
2534571	  812.3	  606.6	 2281.0	...
2534572	  812.1	  606.6	 2279.0	...
2534573	  811.6	  606.6	 2279.0	...
2534574	  811.2	  606.5	 2280.0	...
EFIX R   2534135	2534574	440	  811.6	  602.9	   2288
SSACC R  2534575
2534575	  809.8	  607.3	 2281.0	...
2534576	  807.9	  608.4	 2281.0	...
2534577	  805.5	  608.9	 2282.0	...
2534578	  803.1	  608.1	 2282.0	...
2534579	  800.3	  606.5	 2282.0	...
2534580	  796.6	  605.5	 2282.0	...
2534581	  792.9	  604.5	 2284.0	...
2534582	  788.6	  603.1	 2285.0	...
2534583	  784.1	  600.3	 2286.0	...
2534584	  780.2	  597.5	 2286.0	...
2534585	  776.9	  594.8	 2283.0	...
2534586	  774.3	  593.0	 2280.0	...
2534587	  772.2	  591.7	 2275.0	...
2534588	  771.2	  591.3	 2274.0	...
2534589	  771.1	  591.1	 2274.0	...
2534590	  771.0	  590.7	 2275.0	...
2534591	  771.8	  590.3	 2276.0	...
2534592	  773.9	  590.2	 2277.0	...
2534593	  776.2	  590.3	 2277.0	...
2534594	  779.3	  590.4	 2276.0	...
ESACC R  2534575	2534594	20	  809.8	  607.3	  779.3	  590.4	   0.74	     84
SFIX R   2534595
2534595	  781.0	  591.0	 2274.0	...
2534596	  783.6	  591.5	 2271.0	...
2534597	  785.4	  592.4	 2270.0	...
2534598	  787.3	  592.7	 2270.0	...
2534599	  788.5	  593.4	 2270.0	...
2534600	  789.0	  593.9	 2271.0	...
2534601	  789.1	  594.4	 2272.0	...
2534602	  788.9	  594.5	 2273.0	...
2534603	  788.4	  594.6	 2273.0	...
2534604	  788.2	  595.0	 2274.0	...
2534605	  788.0	  595.8	 2276.0	...
2534606	  787.4	  596.6	 2276.0	...
2534607	  786.9	  597.0	 2274.0	...
2534608	  786.7	  596.9	 2273.0	...
2534609	  787.2	  596.7	 2274.0	...
2534610	  787.5	  596.6	 2274.0	...
2534611	  787.2	  596.6	 2275.0	...
2534612	  787.0	  597.2	 2274.0	...
2534613	  787.0	  597.8	 2274.0	...
2534614	  787.1	  597.7	 2274.0	...
2534615	  786.6	  597.0	 2274.0	...
2534616	  786.2	  596.5	 2273.0	...
2534617	  785.7	  596.9	 2273.0	...
2534618	  785.7	  597.1	 2274.0	...
2534619	  785.7	  597.1	 2276.0	...
2534620	  785.5	  597.5	 2278.0	...
2534621	  785.2	  598.1	 2278.0	...
2534622	  784.9	  598.6	 2279.0	...
2534623	  784.8	  598.4	 2279.0	...
2534624	  784.6	  598.3	 2279.0	...
2534625	  784.3	  598.2	 2278.0	...
2534626	  784.1	  597.9	 2277.0	...
2534627	  783.8	  597.6	 2276.0	...
2534628	  783.6	  597.3	 2276.0	...
2534629	  783.5	  597.1	 2275.0	...
2534630	  783.7	  597.1	 2274.0	...
2534631	  784.2	  597.0	 2273.0	...
2534632	  784.6	  597.0	 2274.0	...
2534633	  784.8	  596.9	 2275.0	...
2534634	  784.8	  596.8	 2278.0	...
2534635	  784.6	  596.7	 2279.0	...
2534636	  784.6	  596.7	 2279.0	...
2534637	  784.5	  596.7	 2276.0	...
2534638	  784.3	  596.8	 2273.0	...
2534639	  784.1	  596.7	 2273.0	...
2534640	  784.1	  596.5	 2275.0	...
2534641	  784.0	  596.3	 2278.0	...
2534642	  784.0	  596.6	 2279.0	...
2534643	  783.9	  596.8	 2278.0	...
2534644	  783.8	  597.1	 2278.0	...
2534645	  783.7	  597.3	 2278.0	...
2534646	  783.6	  597.6	 2278.0	...
2534647	  783.5	  597.8	 2278.0	...
2534648	  783.5	  597.5	 2278.0	...
2534649	  783.6	  597.1	 2277.0	...
2534650	  783.7	  596.9	 2277.0	...
2534651	  783.9	  597.2	 2277.0	...
2534652	  784.1	  597.9	 2277.0	...
2534653	  784.3	  598.2	 2277.0	...
2534654	  784.5	  598.5	 2278.0	...
2534655	  784.7	  598.5	 2279.0	...
2534656	  784.9	  598.6	 2278.0	...
2534657	  784.9	  598.6	 2277.0	...
2534658	  784.9	  598.5	 2275.0	...
2534659	  784.9	  598.3	 2276.0	...
2534660	  784.6	  598.1	 2276.0	...
2534661	  784.4	  598.1	 2277.0	...
2534662	  784.3	  598.3	 2278.0	...
2534663	  784.3	  597.8	 2278.0	...
2534664	  784.3	  597.2	 2278.0	...
2534665	  784.4	  596.6	 2279.0	...
2534666	  784.4	  597.0	 2279.0	...
2534667	  784.4	  597.4	 2279.0	...
2534668	  784.5	  597.8	 2278.0	...
2534669	  784.5	  597.9	 2279.0	...
2534670	  784.6	  598.0	 2279.0	...
2534671	  784.5	  598.2	 2278.0	...
2534672	  784.4	  598.4	 2279.0	...
2534673	  784.3	  598.5	 2280.0	...
MSG	2534674 0000 _ Number Off
2534674	  784.3	  598.5	 2281.0	...
2534675	  784.0	  598.4	 2280.0	...
2534676	  783.7	  597.8	 2278.0	...
2534677	  783.4	  597.2	 2279.0	...
2534678	  783.4	  596.5	 2281.0	...
2534679	  783.5	  596.2	 2284.0	...
2534680	  783.6	  595.8	 2284.0	...
2534681	  783.7	  595.7	 2284.0	...
2534682	  783.7	  595.7	 2284.0	...
2534683	  783.8	  595.7	 2285.0	...
2534684	  783.9	  595.7	 2285.0	...
2534685	  784.0	  595.8	 2286.0	...
2534686	  784.1	  595.9	 2283.0	...
2534687	  784.1	  596.1	 2279.0	...
2534688	  784.2	  596.4	 2278.0	...
2534689	  784.3	  596.9	 2281.0	...
2534690	  784.3	  597.4	 2283.0	...
2534691	  784.4	  597.4	 2283.0	...
2534692	  784.5	  597.4	 2283.0	...
2534693	  784.6	  597.4	 2283.0	...
2534694	  784.4	  597.4	 2283.0	...
2534695	  784.1	  597.2	 2284.0	...
2534696	  783.7	  597.0	 2285.0	...
2534697	  783.3	  596.8	 2287.0	...
2534698	  783.1	  597.0	 2288.0	...
2534699	  782.9	  597.4	 2289.0	...
2534700	  782.9	  597.8	 2286.0	...
2534701	  782.6	  597.6	 2284.0	...
2534702	  782.4	  597.0	 2282.0	...
2534703	  782.3	  596.4	 2283.0	...
2534704	  782.5	  596.3	 2285.0	...
2534705	  782.8	  596.3	 2287.0	...
2534706	  782.9	  596.3	 2287.0	...
2534707	  783.1	  596.3	 2283.0	...
2534708	  783.3	  596.7	 2279.0	...
2534709	  783.3	  597.1	 2276.0	...
2534710	  783.3	  597.7	 2276.0	...
2534711	  783.2	  597.8	 2276.0	...
2534712	  783.1	  597.9	 2277.0	...
2534713	  783.1	  597.8	 2277.0	...
2534714	  783.1	  597.6	 2277.0	...
2534715	  783.2	  597.4	 2278.0	...
2534716	  783.2	  597.1	 2277.0	...
2534717	  783.1	  596.9	 2275.0	...
2534718	  783.0	  596.6	 2275.0	...
2534719	  783.3	  596.3	 2277.0	...
2534720	  783.5	  596.5	 2280.0	...
2534721	  783.5	  596.9	 2283.0	...
2534722	  783.3	  597.4	 2285.0	...
2534723	  783.3	  597.5	 2287.0	...
2534724	  783.5	  597.6	 2288.0	...
2534725	  783.6	  597.5	 2287.0	...
2534726	  783.8	  597.5	 2284.0	...
2534727	  783.9	  597.5	 2282.0	...
2534728	  784.0	  597.6	 2284.0	...
2534729	  783.9	  597.7	 2281.0	...
2534730	  783.8	  597.9	 2278.0	...
2534731	  783.7	  598.1	 2276.0	...
2534732	  783.8	  597.9	 2278.0	...
2534733	  784.1	  597.2	 2277.0	...
2534734	  784.3	  596.4	 2275.0	...
2534735	  784.2	  596.1	 2274.0	...
2534736	  783.9	  596.2	 2275.0	...
2534737	  783.6	  596.3	 2278.0	...
2534738	  783.5	  596.4	 2279.0	...
2534739	  783.6	  596.3	 2280.0	...
2534740	  783.7	  596.2	 2279.0	...
2534741	  784.0	  596.1	 2278.0	...
2534742	  784.2	  596.2	 2278.0	...
2534743	  784.3	  596.2	 2277.0	...
2534744	  784.3	  596.2	 2277.0	...
2534745	  784.2	  596.2	 2278.0	...
2534746	  784.1	  596.2	 2280.0	...
2534747	  784.0	  596.2	 2281.0	...
2534748	  783.9	  596.1	 2280.0	...
2534749	  784.0	  596.0	 2279.0	...
2534750	  784.1	  595.9	 2280.0	...
2534751	  784.0	  595.8	 2281.0	...
2534752	  783.7	  595.9	 2282.0	...
2534753	  783.4	  596.0	 2282.0	...
2534754	  783.4	  596.1	 2282.0	...
2534755	  783.4	  596.3	 2281.0	...
2534756	  783.4	  596.8	 2280.0	...
2534757	  783.4	  597.3	 2280.0	...
2534758	  783.4	  597.6	 2279.0	...
2534759	  783.6	  597.4	 2278.0	...
2534760	  783.9	  597.0	 2276.0	...
2534761	  784.1	  596.3	 2277.0	...
2534762	  784.2	  595.7	 2278.0	...
2534763	  784.2	  595.5	 2279.0	...
2534764	  784.3	  595.8	 2279.0	...
2534765	  784.4	  595.6	 2277.0	...
2534766	  784.3	  595.2	 2276.0	...
2534767	  784.2	  594.8	 2277.0	...
2534768	  784.1	  595.1	 2278.0	...
2534769	  784.2	  595.4	 2278.0	...
2534770	  784.4	  595.6	 2278.0	...
2534771	  784.5	  595.6	 2277.0	...
2534772	  784.5	  595.5	 2276.0	...
2534773	  784.3	  595.7	 2276.0	...
2534774	  784.1	  595.9	 2278.0	...
2534775	  783.9	  596.1	 2277.0	...
2534776	  784.2	  596.1	 2275.0	...
2534777	  784.6	  595.9	 2273.0	...
2534778	  785.1	  595.6	 2274.0	...
2534779	  785.3	  595.4	 2274.0	...
2534780	  785.2	  595.6	 2273.0	...
2534781	  785.1	  595.9	 2272.0	...
2534782	  784.9	  595.5	 2273.0	...
2534783	  784.9	  594.8	 2275.0	...
2534784	  784.9	  594.1	 2278.0	...
2534785	  784.6	  594.1	 2279.0	...
2534786	  784.4	  594.0	 2280.0	...
2534787	  784.2	  593.9	 2281.0	...
2534788	  784.3	  593.9	 2282.0	...
2534789	  784.5	  594.3	 2282.0	...
2534790	  784.5	  594.7	 2282.0	...
2534791	  784.5	  594.6	 2280.0	...
2534792	  784.4	  594.2	 2280.0	...
2534793	  784.6	  593.8	 2279.0	...
2534794	  784.9	  594.0	 2281.0	...
2534795	  785.2	  594.1	 2282.0	...
2534796	  785.3	  594.2	 2282.0	...
2534797	  785.2	  594.1	 2282.0	...
2534798	  785.1	  594.2	 2282.0	...
2534799	  784.9	  594.5	 2282.0	...
2534800	  784.7	  594.6	 2283.0	...
2534801	  785.1	  594.6	 2283.0	...
2534802	  785.6	  594.5	 2282.0	...
2534803	  786.0	  594.7	 2280.0	...
2534804	  785.9	  594.9	 2279.0	...
2534805	  785.9	  595.1	 2280.0	...
2534806	  785.3	  595.1	 2281.0	...
2534807	  784.8	  595.0	 2282.0	...
2534808	  784.4	  594.9	 2281.0	...
2534809	  784.6	  594.8	 2279.0	...
2534810	  784.9	  594.9	 2281.0	...
2534811	  785.1	  595.0	 2284.0	...
2534812	  785.3	  594.7	 2287.0	...
2534813	  785.5	  594.3	 2285.0	...
2534814	  785.7	  593.9	 2284.0	...
2534815	  785.6	  594.0	 2283.0	...
2534816	  785.5	  594.0	 2283.0	...
2534817	  785.5	  594.3	 2283.0	...
2534818	  785.6	  594.5	 2284.0	...
2534819	  785.7	  594.8	 2286.0	...
2534820	  785.6	  595.0	 2285.0	...
2534821	  785.2	  595.3	 2282.0	...
2534822	  784.9	  595.5	 2278.0	...
2534823	  785.0	  596.0	 2278.0	...
2534824	  785.3	  596.3	 2278.0	...
2534825	  785.6	  596.6	 2278.0	...
2534826	  785.6	  596.6	 2282.0	...
2534827	  785.7	  596.6	 2285.0	...
2534828	  785.8	  596.1	 2290.0	...
2534829	  786.0	  595.7	 2292.0	...
2534830	  786.3	  595.3	 2295.0	...
2534831	  786.4	  595.3	 2296.0	...
2534832	  786.5	  595.1	 2299.0	...
2534833	  786.2	  594.5	 2300.0	...
2534834	  785.7	  593.9	 2302.0	...
2534835	  785.3	  594.1	 2302.0	...
2534836	  785.1	  594.6	 2302.0	...
2534837	  785.0	  595.1	 2301.0	...
2534838	  784.9	  595.1	 2301.0	...
2534839	  784.9	  595.1	 2300.0	...
2534840	  785.0	  595.0	 2298.0	...
2534841	  785.3	  594.8	 2297.0	...
2534842	  785.6	  595.4	 2297.0	...
2534843	  785.7	  596.1	 2297.0	...
2534844	  785.7	  596.3	 2297.0	...
2534845	  785.7	  595.8	 2297.0	...
2534846	  785.7	  595.3	 2296.0	...
2534847	  785.7	  595.2	 2295.0	...
2534848	  785.7	  595.5	 2294.0	...
2534849	  785.8	  595.8	 2293.0	...
2534850	  785.8	  596.3	 2292.0	...
2534851	  785.8	  596.4	 2293.0	...
2534852	  785.4	  596.5	 2295.0	...
2534853	  785.1	  596.5	 2297.0	...
2534854	  784.9	  596.5	 2298.0	...
2534855	  785.1	  596.5	 2299.0	...
2534856	  785.3	  596.4	 2299.0	...
2534857	  785.1	  595.8	 2299.0	...
2534858	  785.0	  595.3	 2300.0	...
2534859	  785.1	  595.0	 2303.0	...
2534860	  785.6	  595.2	 2306.0	...
2534861	  786.0	  595.4	 2307.0	...
2534862	  785.7	  595.5	 2305.0	...
2534863	  785.3	  595.5	 2303.0	...
2534864	  784.9	  595.5	 2303.0	...
2534865	  784.9	  595.4	 2304.0	...
2534866	  785.1	  595.4	 2304.0	...
2534867	  785.3	  595.4	 2303.0	...
2534868	  785.6	  595.2	 2300.0	...
2534869	  785.7	  594.9	 2297.0	...
2534870	  785.7	  594.7	 2298.0	...
2534871	  785.8	  594.7	 2301.0	...
2534872	  785.6	  594.7	 2305.0	...
2534873	  785.5	  594.7	 2306.0	...
2534874	  785.5	  594.9	 2306.0	...
2534875	  785.6	  595.1	 2305.0	...
2534876	  785.8	  595.7	 2302.0	...
2534877	  785.9	  596.3	 2299.0	...
2534878	  786.0	  596.7	 2299.0	...
2534879	  785.8	  596.8	 2301.0	...
2534880	  785.6	  596.6	 2304.0	...
2534881	  785.3	  596.6	 2305.0	...
2534882	  785.0	  596.5	 2306.0	...
2534883	  785.0	  596.2	 2307.0	...
2534884	  784.9	  595.9	 2311.0	...
2534885	  784.9	  595.6	 2315.0	...
2534886	  784.9	  595.3	 2314.0	...
2534887	  785.0	  595.0	 2312.0	...
2534888	  785.0	  595.3	 2308.0	...
2534889	  785.0	  595.7	 2308.0	...
2534890	  784.9	  596.0	 2307.0	...
2534891	  784.8	  595.9	 2307.0	...
2534892	  784.8	  595.8	 2306.0	...
2534893	  785.0	  595.8	 2305.0	...
2534894	  785.2	  595.7	 2304.0	...
2534895	  785.2	  595.7	 2303.0	...
2534896	  785.2	  595.7	 2304.0	...
2534897	  785.0	  595.6	 2304.0	...
2534898	  785.0	  595.6	 2305.0	...
2534899	  785.2	  595.7	 2309.0	...
2534900	  785.5	  595.9	 2313.0	...
2534901	  785.5	  595.8	 2313.0	...
2534902	  785.6	  595.6	 2310.0	...
2534903	  785.8	  595.5	 2309.0	...
2534904	  785.6	  595.8	 2311.0	...
2534905	  785.3	  596.2	 2313.0	...
2534906	  785.0	  596.3	 2313.0	...
2534907	  784.9	  596.3	 2313.0	...
2534908	  785.0	  596.3	 2314.0	...
2534909	  785.2	  596.2	 2315.0	...
2534910	  785.4	  596.2	 2317.0	...
2534911	  785.6	  596.4	 2317.0	...
2534912	  785.7	  596.6	 2319.0	...
2534913	  785.7	  596.8	 2320.0	...
2534914	  785.6	  596.8	 2321.0	...
2534915	  785.4	  596.8	 2321.0	...
2534916	  785.4	  596.8	 2322.0	...
2534917	  785.0	  596.8	 2323.0	...
2534918	  784.7	  596.7	 2324.0	...
2534919	  784.3	  596.3	 2323.0	...
2534920	  784.4	  595.9	 2321.0	...
2534921	  784.6	  595.9	 2320.0	...
2534922	  785.0	  596.3	 2322.0	...
2534923	  785.5	  596.6	 2325.0	...
2534924	  785.7	  596.5	 2327.0	...
2534925	  785.8	  596.5	 2329.0	...
2534926	  785.8	  596.5	 2330.0	...
2534927	  785.8	  596.6	 2330.0	...
2534928	  785.6	  596.6	 2329.0	...
2534929	  785.4	  596.5	 2329.0	...
2534930	  785.2	  596.4	 2329.0	...
2534931	  785.2	  596.7	 2331.0	...
2534932	  785.2	  597.0	 2331.0	...
2534933	  785.1	  597.2	 2331.0	...
2534934	  785.0	  596.9	 2330.0	...
2534935	  784.9	  596.8	 2329.0	...
2534936	  784.6	  597.1	 2329.0	...
2534937	  784.3	  597.3	 2327.0	...
2534938	  784.2	  597.6	 2326.0	...
2534939	  784.4	  597.8	 2324.0	...
2534940	  784.7	  598.0	 2324.0	...
2534941	  784.9	  597.8	 2325.0	...
2534942	  784.8	  597.4	 2327.0	...
2534943	  784.7	  597.1	 2330.0	...
2534944	  784.7	  597.0	 2332.0	...
2534945	  784.7	  597.1	 2334.0	...
2534946	  784.4	  597.2	 2335.0	...
2534947	  784.2	  597.3	 2334.0	...
2534948	  784.3	  597.2	 2332.0	...
2534949	  784.7	  597.0	 2330.0	...
2534950	  785.0	  597.3	 2330.0	...
2534951	  785.0	  597.7	 2329.0	...
2534952	  785.2	  598.1	 2332.0	...
2534953	  785.3	  598.1	 2335.0	...
2534954	  785.1	  597.7	 2339.0	...
2534955	  784.9	  597.2	 2338.0	...
2534956	  784.6	  596.7	 2337.0	...
2534957	  784.6	  596.7	 2336.0	...
2534958	  784.6	  596.6	 2335.0	...
2534959	  784.8	  596.5	 2334.0	...
2534960	  784.9	  596.4	 2334.0	...
2534961	  784.9	  596.3	 2337.0	...
2534962	  784.9	  596.4	 2338.0	...
2534963	  784.9	  596.5	 2340.0	...
2534964	  784.8	  596.9	 2340.0	...
2534965	  784.5	  597.5	 2340.0	...
2534966	  784.2	  598.0	 2340.0	...
2534967	  784.2	  598.0	 2342.0	...
2534968	  784.5	  597.7	 2343.0	...
2534969	  785.1	  597.4	 2343.0	...
2534970	  785.5	  597.3	 2342.0	...
2534971	  785.9	  597.3	 2343.0	...
2534972	  785.9	  597.5	 2345.0	...
2534973	  785.9	  597.8	 2347.0	...
2534974	  785.7	  597.6	 2348.0	...
2534975	  785.5	  597.0	 2348.0	...
2534976	  785.5	  596.6	 2347.0	...
2534977	  785.3	  596.7	 2344.0	...
2534978	  785.1	  596.9	 2342.0	...
2534979	  784.9	  597.4	 2340.0	...
2534980	  784.9	  597.8	 2344.0	...
2534981	  784.8	  597.8	 2348.0	...
2534982	  784.6	  597.3	 2353.0	...
2534983	  784.4	  596.6	 2354.0	...
2534984	  784.5	  596.4	 2355.0	...
2534985	  784.6	  597.5	 2355.0	...
2534986	  784.8	  598.7	 2355.0	...
2534987	  785.0	  600.1	 2354.0	...
2534988	  785.1	  600.2	 2352.0	...
2534989	  785.1	  600.2	 2350.0	...
2534990	  785.1	  599.5	 2351.0	...
2534991	  785.0	  598.9	 2352.0	...
2534992	  785.0	  599.0	 2354.0	...
2534993	  785.1	  599.5	 2356.0	...
2534994	  785.1	  600.0	 2358.0	...
2534995	  785.2	  599.6	 2358.0	...
2534996	  785.2	  599.2	 2357.0	...
2534997	  785.1	  599.2	 2357.0	...
2534998	  784.9	  599.5	 2355.0	...
2534999	  784.9	  599.9	 2353.0	...
2535000	  784.9	  599.8	 2352.0	...
2535001	  785.0	  599.7	 2352.0	...
2535002	  785.0	  599.8	 2352.0	...
2535003	  785.0	  600.1	 2352.0	...
2535004	  785.0	  600.3	 2352.0	...
2535005	  785.0	  600.4	 2352.0	...
2535006	  785.0	  600.5	 2351.0	...
2535007	  784.9	  600.4	 2349.0	...
2535008	  784.8	  600.2	 2346.0	...
2535009	  784.8	  600.2	 2346.0	...
2535010	  784.8	  600.4	 2348.0	...
2535011	  784.8	  600.6	 2351.0	...
2535012	  785.0	  600.5	 2353.0	...
2535013	  785.1	  600.5	 2353.0	...
2535014	  785.2	  600.4	 2353.0	...
2535015	  785.3	  600.4	 2354.0	...
2535016	  785.1	  600.1	 2351.0	...
2535017	  785.0	  599.8	 2348.0	...
2535018	  784.7	  600.1	 2345.0	...
2535019	  784.7	  600.7	 2345.0	...
2535020	  785.0	  601.4	 2345.0	...
2535021	  785.3	  601.3	 2349.0	...
2535022	  785.6	  601.3	 2353.0	...
2535023	  785.5	  601.3	 2353.0	...
2535024	  785.3	  601.2	 2348.0	...
2535025	  785.3	  601.1	 2347.0	...
2535026	  785.5	  600.8	 2349.0	...
2535027	  786.1	  600.7	 2351.0	...
2535028	  786.5	  600.7	 2350.0	...
2535029	  786.2	  600.7	 2347.0	...
2535030	  785.6	  600.5	 2345.0	...
2535031	  785.2	  600.4	 2344.0	...
2535032	  785.5	  600.7	 2343.0	...
2535033	  785.8	  600.8	 2345.0	...
2535034	  785.8	  600.7	 2347.0	...
2535035	  785.7	  600.4	 2348.0	...
2535036	  785.7	  600.2	 2347.0	...
2535037	  785.8	  600.0	 2346.0	...
2535038	  786.0	  600.1	 2346.0	...
2535039	  786.2	  600.3	 2347.0	...
2535040	  786.2	  600.8	 2347.0	...
2535041	  786.4	  601.3	 2346.0	...
2535042	  786.5	  601.6	 2346.0	...
2535043	  786.3	  601.6	 2346.0	...
2535044	  785.8	  601.6	 2346.0	...
2535045	  785.2	  601.6	 2346.0	...
2535046	  785.2	  601.6	 2346.0	...
2535047	  785.2	  601.8	 2346.0	...
2535048	  785.2	  602.0	 2346.0	...
2535049	  785.2	  602.0	 2347.0	...
2535050	  785.5	  601.9	 2347.0	...
2535051	  785.9	  601.6	 2346.0	...
2535052	  786.2	  601.0	 2344.0	...
2535053	  786.3	  600.7	 2342.0	...
2535054	  786.3	  600.5	 2342.0	...
2535055	  786.4	  600.9	 2339.0	...
2535056	  786.5	  601.6	 2338.0	...
2535057	  786.5	  601.9	 2340.0	...
2535058	  786.6	  601.9	 2344.0	...
2535059	  786.8	  601.6	 2347.0	...
2535060	  786.9	  601.3	 2347.0	...
2535061	  787.0	  601.2	 2345.0	...
2535062	  786.9	  601.0	 2342.0	...
2535063	  786.9	  600.9	 2340.0	...
2535064	  786.9	  600.9	 2338.0	...
2535065	  786.9	  601.0	 2337.0	...
2535066	  787.0	  601.2	 2337.0	...
2535067	  787.0	  601.2	 2339.0	...
2535068	  787.1	  601.3	 2341.0	...
2535069	  787.1	  601.3	 2342.0	...
2535070	  787.1	  601.4	 2340.0	...
2535071	  787.2	  601.5	 2337.0	...
2535072	  787.3	  601.6	 2336.0	...
2535073	  787.4	  601.8	 2335.0	...
2535074	  787.5	  602.0	 2334.0	...
2535075	  787.6	  602.1	 2335.0	...
2535076	  787.6	  602.1	 2335.0	...
2535077	  787.7	  602.0	 2337.0	...
2535078	  787.8	  602.0	 2338.0	...
2535079	  787.9	  602.0	 2338.0	...
2535080	  788.0	  602.0	 2336.0	...
2535081	  787.9	  602.2	 2337.0	...
2535082	  787.6	  602.4	 2337.0	...
2535083	  787.3	  602.7	 2336.0	...
2535084	  787.1	  602.9	 2333.0	...
2535085	  786.9	  603.1	 2330.0	...
2535086	  786.7	  603.2	 2329.0	...
2535087	  786.7	  603.0	 2329.0	...
2535088	  787.3	  602.7	 2329.0	...
2535089	  788.0	  602.2	 2328.0	...
2535090	  788.6	  601.9	 2329.0	...
2535091	  788.5	  601.8	 2330.0	...
2535092	  788.6	  601.7	 2329.0	...
2535093	  789.1	  601.5	 2327.0	...
2535094	  789.5	  601.2	 2323.0	...
2535095	  789.5	  601.1	 2320.0	...
2535096	  789.2	  600.5	 2318.0	...
2535097	  788.7	  600.0	 2318.0	...
2535098	  788.6	  599.4	 2318.0	...
2535099	  788.5	  599.4	 2319.0	...
2535100	  788.7	  599.9	 2320.0	...
2535101	  788.9	  600.5	 2321.0	...
2535102	  789.0	  601.1	 2322.0	...
2535103	  789.1	  601.4	 2322.0	...
2535104	  789.2	  601.6	 2322.0	...
2535105	  789.3	  601.9	 2321.0	...
2535106	  789.6	  601.8	 2317.0	...
2535107	  789.9	  601.8	 2314.0	...
2535108	  790.2	  601.8	 2310.0	...
2535109	  790.2	  602.2	 2309.0	...
2535110	  790.2	  602.4	 2309.0	...
2535111	  790.3	  602.4	 2309.0	...
2535112	  790.4	  602.1	 2310.0	...
2535113	  790.6	  602.0	 2311.0	...
2535114	  791.3	  601.8	 2312.0	...
2535115	  791.9	  601.1	 2313.0	...
2535116	  792.9	  600.4	 2314.0	...
2535117	  793.5	  599.4	 2311.0	...
2535118	  794.5	  598.1	 2305.0	...
2535119	  795.2	  596.8	 2300.0	...
2535120	  795.5	  594.8	 2298.0	...
2535121	  795.3	  593.6	 2297.0	...
2535122	  795.1	  591.8	 2294.0	...
2535123	  794.8	  591.0	 2292.0	...
2535124	  794.6	  590.0	 2287.0	...
2535125	  794.7	  589.2	 2283.0	...
2535126	  794.9	  588.3	 2286.0	...
2535127	  795.1	  587.1	 2292.0	...
2535128	  794.6	  586.2	 2295.0	...
2535129	  794.1	  585.6	 2292.0	...
2535130	  793.7	  585.0	 2289.0	...
2535131	  793.7	  584.3	 2289.0	...
2535132	  794.0	  583.8	 2290.0	...
2535133	  794.7	  583.6	 2290.0	...
2535134	  795.3	  583.0	 2290.0	...
2535135	  795.8	  582.4	 2291.0	...
2535136	  795.7	  581.8	 2293.0	...
2535137	  795.6	  581.8	 2294.0	...
2535138	  795.6	  581.8	 2295.0	...
2535139	  795.3	  581.9	 2292.0	...
2535140	  794.9	  582.1	 2289.0	...
2535141	  794.5	  582.4	 2288.0	...
2535142	  794.3	  582.5	 2290.0	...
2535143	  794.3	  582.2	 2291.0	...
2535144	  794.3	  582.7	 2290.0	...
2535145	  794.8	  583.5	 2288.0	...
2535146	  795.2	  584.3	 2287.0	...
2535147	  795.8	  584.2	 2286.0	...
2535148	  796.1	  584.6	 2286.0	...
2535149	  796.5	  585.0	 2286.0	...
2535150	  796.6	  585.0	 2286.0	...
2535151	  796.6	  584.6	 2285.0	...
2535152	  796.7	  584.2	 2282.0	...
2535153	  797.0	  584.2	 2279.0	...
2535154	  796.9	  584.5	 2275.0	...
2535155	  796.4	  584.8	 2276.0	...
2535156	  796.2	  584.9	 2276.0	...
2535157	  796.5	  585.0	 2276.0	...
2535158	  796.7	  585.0	 2276.0	...
2535159	  796.6	  585.1	 2277.0	...
2535160	  796.5	  585.2	 2278.0	...
2535161	  796.6	  585.1	 2277.0	...
2535162	  796.7	  585.1	 2276.0	...
2535163	  796.8	  585.4	 2274.0	...
2535164	  796.7	  585.7	 2274.0	...
2535165	  796.8	  585.4	 2275.0	...
2535166	  797.0	  584.8	 2276.0	...
2535167	  797.2	  584.6	 2277.0	...
2535168	  797.2	  585.0	 2279.0	...
2535169	  797.2	  585.2	 2276.0	...
2535170	  797.2	  584.9	 2273.0	...
2535171	  797.1	  584.7	 2270.0	...
2535172	  796.9	  584.7	 2271.0	...
2535173	  796.6	  584.7	 2272.0	...
2535174	  796.4	  584.9	 2272.0	...
2535175	  796.4	  585.2	 2269.0	...
2535176	  796.7	  585.2	 2267.0	...
2535177	  797.0	  584.9	 2265.0	...
2535178	  797.3	  584.7	 2267.0	...
2535179	  797.3	  584.7	 2269.0	...
2535180	  797.4	  584.8	 2269.0	...
2535181	  797.4	  584.9	 2269.0	...
2535182	  797.5	  584.9	 2268.0	...
2535183	  797.6	  584.8	 2267.0	...
2535184	  797.7	  584.7	 2267.0	...
2535185	  797.7	  584.6	 2267.0	...
2535186	  797.7	  584.6	 2266.0	...
2535187	  797.7	  584.7	 2265.0	...
2535188	  797.8	  585.6	 2264.0	...
2535189	  798.0	  586.4	 2263.0	...
2535190	  798.2	  587.1	 2263.0	...
2535191	  798.3	  587.0	 2263.0	...
2535192	  798.3	  586.9	 2263.0	...
2535193	  798.3	  587.0	 2263.0	...
2535194	  798.3	  587.1	 2263.0	...
2535195	  798.6	  587.0	 2262.0	...
2535196	  799.0	  586.8	 2262.0	...
2535197	  799.2	  586.6	 2260.0	...
2535198	  799.0	  586.6	 2259.0	...
2535199	  798.9	  586.6	 2259.0	...
2535200	  799.1	  586.4	 2260.0	...
2535201	  799.0	  585.9	 2262.0	...
2535202	  798.8	  585.4	 2261.0	...
2535203	  798.7	  585.1	 2261.0	...
2535204	  798.7	  584.9	 2261.0	...
2535205	  798.7	  584.9	 2261.0	...
2535206	  798.7	  585.5	 2261.0	...
2535207	  798.7	  586.3	 2261.0	...
2535208	  798.9	  587.0	 2261.0	...
2535209	  799.1	  586.9	 2261.0	...
2535210	  799.5	  586.7	 2261.0	...
2535211	  799.8	  586.5	 2261.0	...
2535212	  799.9	  586.4	 2260.0	...
2535213	  799.7	  586.4	 2259.0	...
2535214	  799.6	  586.5	 2256.0	...
2535215	  799.7	  586.5	 2253.0	...
2535216	  799.7	  586.7	 2253.0	...
2535217	  799.8	  586.8	 2254.0	...
2535218	  799.9	  586.7	 2255.0	...
2535219	  799.9	  586.5	 2252.0	...
2535220	  799.8	  586.2	 2248.0	...
2535221	  799.8	  586.3	 2247.0	...
2535222	  799.7	  586.5	 2249.0	...
2535223	  799.5	  586.8	 2251.0	...
2535224	  799.4	  587.0	 2250.0	...
2535225	  799.6	  587.0	 2249.0	...
2535226	  799.9	  587.0	 2249.0	...
2535227	  800.1	  587.1	 2249.0	...
2535228	  800.0	  587.3	 2249.0	...
2535229	  800.0	  587.6	 2250.0	...
2535230	  800.2	  587.9	 2250.0	...
2535231	  800.5	  588.1	 2252.0	...
2535232	  800.7	  587.9	 2253.0	...
2535233	  800.6	  587.3	 2253.0	...
2535234	  800.6	  586.8	 2251.0	...
2535235	  800.4	  586.6	 2249.0	...
2535236	  800.2	  586.8	 2247.0	...
2535237	  800.1	  587.1	 2246.0	...
2535238	  800.2	  587.3	 2246.0	...
2535239	  800.3	  587.3	 2247.0	...
2535240	  800.6	  587.3	 2248.0	...
2535241	  800.8	  586.8	 2246.0	...
2535242	  800.8	  586.4	 2245.0	...
2535243	  800.7	  586.1	 2242.0	...
2535244	  800.6	  586.2	 2241.0	...
2535245	  800.5	  586.6	 2240.0	...
2535246	  800.6	  587.0	 2241.0	...
2535247	  800.6	  587.3	 2243.0	...
2535248	  800.6	  587.3	 2245.0	...
2535249	  800.5	  587.2	 2247.0	...
2535250	  800.3	  587.2	 2247.0	...
2535251	  800.7	  587.1	 2247.0	...
2535252	  801.1	  587.0	 2246.0	...
2535253	  801.5	  586.9	 2246.0	...
2535254	  801.4	  587.0	 2247.0	...
2535255	  801.4	  587.2	 2250.0	...
2535256	  801.4	  587.4	 2250.0	...
2535257	  801.3	  587.4	 2248.0	...
2535258	  801.3	  587.3	 2245.0	...
2535259	  801.2	  587.0	 2243.0	...
2535260	  801.2	  586.8	 2244.0	...
2535261	  801.2	  587.0	 2245.0	...
2535262	  801.3	  587.4	 2243.0	...
2535263	  801.3	  588.1	 2241.0	...
2535264	  801.4	  588.3	 2241.0	...
2535265	  801.2	  588.5	 2242.0	...
2535266	  801.1	  589.2	 2243.0	...
2535267	  801.3	  589.8	 2243.0	...
2535268	  801.7	  589.5	 2241.0	...
2535269	  802.0	  588.6	 2239.0	...
2535270	  802.0	  588.1	 2237.0	...
2535271	  802.0	  588.6	 2239.0	...
2535272	  801.6	  589.1	 2241.0	...
2535273	  801.2	  589.4	 2243.0	...
2535274	  800.7	  589.7	 2242.0	...
2535275	  800.5	  590.0	 2242.0	...
2535276	  800.1	  590.5	 2243.0	...
2535277	  799.8	  591.4	 2241.0	...
2535278	  798.8	  592.1	 2240.0	...
2535279	  798.0	  592.3	 2237.0	...
2535280	  796.5	  591.9	 2234.0	...
2535281	  795.2	  591.4	 2232.0	...
2535282	  793.1	  591.1	 2232.0	...
2535283	  791.3	  591.1	 2232.0	...
2535284	  789.9	  590.1	 2231.0	...
2535285	  789.2	  589.0	 2230.0	...
2535286	  788.4	  587.8	 2230.0	...
2535287	  787.7	  587.6	 2230.0	...
2535288	  786.8	  587.5	 2230.0	...
2535289	  786.3	  587.3	 2230.0	...
2535290	  785.8	  587.0	 2232.0	...
2535291	  785.5	  586.7	 2233.0	...
2535292	  785.5	  587.3	 2235.0	...
2535293	  785.6	  588.2	 2237.0	...
2535294	  785.4	  589.2	 2238.0	...
2535295	  785.1	  590.3	 2239.0	...
2535296	  784.9	  591.2	 2237.0	...
2535297	  784.9	  592.0	 2230.0	...
2535298	  784.9	  592.5	 2224.0	...
2535299	  784.8	  593.0	 2220.0	...
2535300	  785.7	  593.4	 2221.0	...
2535301	  786.8	  593.1	 2221.0	...
2535302	  788.1	  592.9	 2224.0	...
2535303	  788.3	  592.6	 2230.0	...
2535304	  788.6	  592.3	 2235.0	...
2535305	  788.9	  592.6	 2235.0	...
2535306	  789.1	  593.0	 2232.0	...
2535307	  789.1	  593.7	 2226.0	...
2535308	  789.2	  593.9	 2223.0	...
2535309	  789.3	  594.2	 2219.0	...
2535310	  789.4	  594.5	 2218.0	...
2535311	  789.6	  594.6	 2217.0	...
2535312	  789.9	  594.8	 2218.0	...
2535313	  789.6	  594.8	 2219.0	...
2535314	  789.1	  594.6	 2220.0	...
2535315	  788.5	  594.5	 2220.0	...
2535316	  788.6	  594.3	 2220.0	...
2535317	  788.6	  593.6	 2221.0	...
2535318	  788.7	  592.9	 2224.0	...
2535319	  789.1	  592.3	 2226.0	...
2535320	  789.5	  592.4	 2226.0	...
2535321	  789.8	  592.5	 2226.0	...
2535322	  789.6	  592.5	 2225.0	...
2535323	  789.4	  592.5	 2224.0	...
2535324	  789.4	  592.7	 2222.0	...
2535325	  789.6	  592.9	 2222.0	...
2535326	  789.8	  593.1	 2220.0	...
2535327	  789.6	  593.4	 2218.0	...
2535328	  789.5	  593.6	 2216.0	...
2535329	  789.3	  593.8	 2215.0	...
2535330	  789.2	  593.9	 2217.0	...
2535331	  789.1	  594.0	 2219.0	...
2535332	  789.1	  594.3	 2219.0	...
2535333	  789.5	  594.6	 2217.0	...
2535334	  790.0	  594.6	 2214.0	...
2535335	  790.1	  594.6	 2215.0	...
2535336	  789.6	  594.8	 2218.0	...
2535337	  789.2	  594.9	 2221.0	...
2535338	  789.2	  595.0	 2223.0	...
2535339	  789.1	  595.1	 2226.0	...
2535340	  789.4	  595.2	 2227.0	...
2535341	  789.8	  595.2	 2229.0	...
2535342	  790.2	  594.9	 2229.0	...
2535343	  790.3	  594.6	 2229.0	...
2535344	  790.2	  594.4	 2230.0	...
2535345	  790.0	  594.6	 2230.0	...
2535346	  790.0	  594.3	 2228.0	...
2535347	  790.1	  594.0	 2225.0	...
2535348	  790.2	  594.3	 2223.0	...
2535349	  790.1	  595.0	 2223.0	...
2535350	  790.0	  595.7	 2224.0	...
2535351	  789.9	  595.6	 2224.0	...
2535352	  789.8	  595.5	 2223.0	...
2535353	  789.8	  595.0	 2222.0	...
2535354	  789.9	  594.5	 2222.0	...
2535355	  790.0	  594.4	 2222.0	...
2535356	  790.4	  594.6	 2221.0	...
2535357	  790.6	  594.9	 2220.0	...
2535358	  790.7	  595.1	 2221.0	...
2535359	  790.6	  595.5	 2222.0	...
2535360	  790.7	  595.8	 2223.0	...
2535361	  790.9	  595.9	 2222.0	...
2535362	  791.2	  595.9	 2220.0	...
2535363	  791.5	  595.8	 2217.0	...
2535364	  791.2	  595.8	 2216.0	...
2535365	  790.7	  595.9	 2215.0	...
2535366	  790.3	  596.0	 2217.0	...
2535367	  790.3	  596.0	 2218.0	...
2535368	  790.3	  595.9	 2217.0	...
2535369	  790.4	  595.9	 2217.0	...
2535370	  790.4	  595.7	 2217.0	...
2535371	  790.5	  595.5	 2216.0	...
2535372	  790.5	  595.2	 2216.0	...
2535373	  790.5	  595.1	 2216.0	...
2535374	  790.7	  595.4	 2216.0	...
2535375	  790.8	  595.8	 2218.0	...
2535376	  791.2	  596.1	 2219.0	...
2535377	  791.5	  596.1	 2220.0	...
2535378	  791.8	  596.2	 2220.0	...
2535379	  791.7	  596.2	 2220.0	...
2535380	  791.7	  596.1	 2220.0	...
2535381	  791.7	  596.1	 2218.0	...
2535382	  791.7	  596.1	 2216.0	...
2535383	  791.7	  596.0	 2214.0	...
2535384	  791.7	  595.9	 2214.0	...
2535385	  791.6	  595.7	 2217.0	...
2535386	  791.5	  595.6	 2220.0	...
2535387	  791.4	  595.5	 2222.0	...
2535388	  791.3	  595.3	 2221.0	...
2535389	  791.4	  595.2	 2220.0	...
2535390	  791.6	  596.0	 2220.0	...
2535391	  791.8	  596.9	 2220.0	...
2535392	  792.0	  597.6	 2218.0	...
2535393	  791.9	  596.9	 2216.0	...
2535394	  791.9	  596.1	 2214.0	...
2535395	  791.8	  595.6	 2214.0	...
2535396	  791.6	  595.9	 2215.0	...
2535397	  791.5	  596.3	 2216.0	...
2535398	  791.5	  596.8	 2216.0	...
2535399	  791.5	  597.1	 2216.0	...
2535400	  791.7	  597.4	 2217.0	...
2535401	  792.0	  597.7	 2217.0	...
2535402	  792.3	  597.7	 2217.0	...
2535403	  792.3	  597.7	 2217.0	...
2535404	  792.3	  597.7	 2216.0	...
2535405	  792.5	  598.0	 2216.0	...
2535406	  792.7	  598.2	 2217.0	...
2535407	  792.9	  598.2	 2218.0	...
2535408	  792.9	  597.9	 2218.0	...
2535409	  792.8	  597.2	 2218.0	...
2535410	  792.8	  596.7	 2218.0	...
2535411	  792.9	  596.4	 2219.0	...
2535412	  793.1	  596.9	 2220.0	...
2535413	  793.5	  597.3	 2220.0	...
2535414	  793.8	  597.8	 2219.0	...
2535415	  793.7	  598.0	 2218.0	...
2535416	  793.4	  598.1	 2217.0	...
2535417	  793.0	  598.2	 2216.0	...
2535418	  792.7	  597.9	 2215.0	...
2535419	  793.2	  597.5	 2215.0	...
2535420	  793.9	  597.1	 2215.0	...
2535421	  794.5	  597.2	 2215.0	...
2535422	  794.5	  597.4	 2215.0	...
2535423	  794.3	  597.0	 2216.0	...
2535424	  794.2	  596.3	 2217.0	...
2535425	  794.0	  595.6	 2218.0	...
2535426	  794.0	  595.6	 2218.0	...
2535427	  794.1	  595.6	 2219.0	...
2535428	  794.3	  595.5	 2219.0	...
2535429	  794.5	  595.8	 2218.0	...
2535430	  794.2	  596.3	 2216.0	...
2535431	  793.7	  596.4	 2215.0	...
2535432	  793.6	  596.2	 2216.0	...
2535433	  794.0	  596.1	 2217.0	...
2535434	  794.5	  596.3	 2217.0	...
2535435	  794.6	  596.3	 2217.0	...
2535436	  794.5	  596.3	 2217.0	...
2535437	  794.4	  596.2	 2218.0	...
2535438	  794.3	  595.9	 2219.0	...
2535439	  794.3	  595.7	 2219.0	...
2535440	  794.3	  595.5	 2217.0	...
2535441	  794.2	  595.5	 2215.0	...
2535442	  794.7	  595.5	 2214.0	...
2535443	  795.2	  595.5	 2214.0	...
2535444	  795.8	  595.4	 2216.0	...
2535445	  795.9	  595.5	 2217.0	...
2535446	  795.6	  595.6	 2218.0	...
2535447	  795.3	  595.6	 2218.0	...
2535448	  794.9	  595.8	 2217.0	...
2535449	  794.9	  595.9	 2216.0	...
2535450	  794.8	  596.0	 2214.0	...
2535451	  794.7	  596.2	 2214.0	...
2535452	  794.8	  596.3	 2215.0	...
2535453	  795.1	  596.3	 2218.0	...
2535454	  795.4	  596.4	 2221.0	...
2535455	  795.8	  596.4	 2220.0	...
2535456	  796.1	  596.5	 2217.0	...
2535457	  796.5	  596.4	 2213.0	...
2535458	  796.5	  596.3	 2213.0	...
2535459	  796.6	  596.3	 2213.0	...
2535460	  796.8	  596.3	 2214.0	...
2535461	  796.8	  596.6	 2215.0	...
2535462	  796.6	  596.7	 2215.0	...
2535463	  796.0	  596.8	 2215.0	...
2535464	  795.6	  596.8	 2215.0	...
2535465	  795.4	  596.8	 2215.0	...
2535466	  795.6	  596.7	 2218.0	...
2535467	  795.9	  596.6	 2222.0	...
2535468	  795.8	  596.6	 2224.0	...
2535469	  795.8	  596.5	 2223.0	...
2535470	  795.7	  596.4	 2222.0	...
2535471	  795.7	  596.3	 2220.0	...
2535472	  795.6	  596.2	 2217.0	...
2535473	  795.8	  595.9	 2213.0	...
2535474	  796.0	  595.6	 2211.0	...
2535475	  796.2	  595.4	 2211.0	...
2535476	  796.2	  595.4	 2213.0	...
2535477	  796.3	  595.5	 2215.0	...
2535478	  796.2	  595.5	 2215.0	...
2535479	  796.2	  595.4	 2213.0	...
2535480	  796.3	  595.3	 2210.0	...
2535481	  796.4	  595.3	 2209.0	...
2535482	  796.6	  595.2	 2209.0	...
2535483	  796.6	  595.2	 2210.0	...
2535484	  796.6	  595.2	 2211.0	...
2535485	  796.7	  595.2	 2211.0	...
2535486	  796.6	  595.2	 2211.0	...
2535487	  796.6	  595.1	 2211.0	...
2535488	  796.5	  595.1	 2213.0	...
[truncated: 4,287,055 more chars]
