# Supplementary material for: With an eye on uncertainty: Modelling pupillary responses to environmental volatility
Source: PLoS Comput Biol. 2019 Jul 5;15(7):e1007126. doi: 10.1371/journal.pcbi.1007126 (PMC6636765; doi:10.1371/journal.pcbi.1007126)
Supplement: S1 Data — Zip file containing the pupillometry data for participant 1. (ZIP) [file pcbi.1007126.s001.zip › P1/trial7.asc]

** CONVERTED FROM C:\Users\tparr\Documents\PVR\P1_0712\trial7.edf using edfapi 3.1 Win32 Nov 24 2009 on Thu Dec 07 10:05:51 2017
** DATE: Thu Dec  7 10:41:42 2017
** TYPE: EDF_FILE BINARY EVENT SAMPLE TAGGED
** VERSION: EYELINK II 1
** SOURCE: EYELINK CL
** EYELINK II CL v4.48 Nov 25 2009
** CAMERA: EyeLink CL Version 1.4 Sensor=BHA
** SERIAL NUMBER: CL1-AAD42
** CAMERA_CONFIG: AAD42140.SCD
**

MSG	2671063 RECCFG CR 1000 2 0 R
MSG	2671063 ELCLCFG MTABLER
MSG	2671063 GAZE_COORDS 0.00 0.00 1599.00 1199.00
MSG	2671063 THRESHOLDS R 122 225
MSG	2671063 ELCL_PROC CENTROID (3)
MSG	2671063 ELCL_PCR_PARAM 5 3.0
START	2671064 	RIGHT	SAMPLES	EVENTS
PRESCALER	1
VPRESCALER	1
PUPIL	AREA
EVENTS	GAZE	RIGHT	RATE	1000.00	TRACKING	CR	FILTER	2
SAMPLES	GAZE	RIGHT	RATE	1000.00	TRACKING	CR	FILTER	2
MSG	2671064 !MODE RECORD CR 1000 2 0 R
2671064	  788.5	  628.3	 2363.0	...
INPUT	2671064	127
2671065	  790.7	  629.2	 2364.0	...
2671066	  791.9	  630.9	 2365.0	...
2671067	  793.7	  632.1	 2365.0	...
2671068	  795.5	  633.5	 2366.0	...
2671069	  797.5	  634.4	 2366.0	...
2671070	  798.6	  634.8	 2366.0	...
SFIX R   2671071
2671071	  799.3	  635.2	 2368.0	...
2671072	  799.5	  635.4	 2370.0	...
2671073	  799.4	  635.4	 2371.0	...
2671074	  799.3	  635.0	 2371.0	...
2671075	  799.2	  634.2	 2371.0	...
2671076	  798.5	  633.6	 2371.0	...
2671077	  797.8	  633.9	 2371.0	...
2671078	  797.3	  634.4	 2371.0	...
2671079	  797.5	  634.8	 2372.0	...
2671080	  797.0	  634.9	 2371.0	...
2671081	  796.5	  634.6	 2371.0	...
2671082	  795.9	  634.3	 2370.0	...
2671083	  795.8	  634.3	 2370.0	...
2671084	  795.8	  634.5	 2371.0	...
2671085	  795.8	  634.7	 2372.0	...
2671086	  795.6	  634.8	 2374.0	...
2671087	  795.4	  634.9	 2374.0	...
2671088	  795.3	  635.0	 2373.0	...
2671089	  795.3	  635.0	 2373.0	...
2671090	  795.3	  635.0	 2375.0	...
2671091	  795.2	  634.5	 2378.0	...
2671092	  795.0	  634.1	 2380.0	...
2671093	  794.9	  633.6	 2380.0	...
2671094	  794.4	  633.9	 2380.0	...
2671095	  793.9	  634.3	 2382.0	...
2671096	  793.7	  634.5	 2383.0	...
2671097	  793.8	  634.5	 2384.0	...
2671098	  793.6	  634.6	 2383.0	...
2671099	  793.2	  634.7	 2383.0	...
2671100	  792.8	  634.8	 2383.0	...
2671101	  792.8	  634.9	 2384.0	...
2671102	  792.8	  635.1	 2384.0	...
2671103	  792.8	  635.3	 2385.0	...
2671104	  792.8	  635.4	 2386.0	...
2671105	  792.9	  635.4	 2387.0	...
2671106	  793.0	  634.8	 2385.0	...
2671107	  793.0	  634.1	 2383.0	...
2671108	  793.0	  634.0	 2382.0	...
2671109	  792.9	  634.5	 2383.0	...
2671110	  793.1	  634.8	 2383.0	...
2671111	  793.4	  634.3	 2384.0	...
2671112	  793.6	  633.7	 2384.0	...
2671113	  793.4	  633.5	 2383.0	...
2671114	  793.2	  634.2	 2383.0	...
2671115	  793.1	  634.9	 2382.0	...
2671116	  793.2	  635.4	 2381.0	...
2671117	  793.3	  635.3	 2383.0	...
2671118	  793.3	  635.0	 2385.0	...
2671119	  793.3	  634.7	 2387.0	...
2671120	  793.1	  634.3	 2387.0	...
2671121	  792.9	  634.1	 2385.0	...
2671122	  792.7	  634.0	 2383.0	...
2671123	  792.6	  634.0	 2383.0	...
2671124	  792.7	  634.1	 2384.0	...
2671125	  792.9	  634.1	 2386.0	...
2671126	  793.1	  634.2	 2386.0	...
2671127	  793.3	  634.2	 2385.0	...
2671128	  793.4	  634.3	 2385.0	...
2671129	  793.2	  634.3	 2386.0	...
2671130	  793.0	  634.3	 2387.0	...
2671131	  792.8	  634.2	 2389.0	...
2671132	  792.9	  634.1	 2389.0	...
2671133	  793.0	  633.6	 2390.0	...
2671134	  792.8	  633.1	 2392.0	...
2671135	  792.6	  632.7	 2392.0	...
2671136	  792.4	  632.7	 2391.0	...
2671137	  792.5	  633.0	 2388.0	...
2671138	  792.5	  633.5	 2387.0	...
2671139	  792.5	  634.1	 2386.0	...
2671140	  792.4	  634.4	 2388.0	...
2671141	  792.4	  634.8	 2389.0	...
2671142	  792.5	  635.0	 2390.0	...
2671143	  792.5	  634.8	 2392.0	...
2671144	  792.4	  634.7	 2393.0	...
2671145	  792.2	  634.6	 2393.0	...
2671146	  792.2	  634.5	 2394.0	...
2671147	  792.3	  634.6	 2394.0	...
2671148	  792.7	  634.8	 2395.0	...
2671149	  793.0	  635.0	 2392.0	...
2671150	  793.1	  634.9	 2390.0	...
2671151	  793.1	  634.8	 2388.0	...
2671152	  793.1	  634.8	 2389.0	...
2671153	  793.0	  634.8	 2390.0	...
2671154	  793.1	  634.8	 2390.0	...
2671155	  793.2	  634.8	 2390.0	...
2671156	  793.3	  634.7	 2389.0	...
2671157	  793.5	  634.7	 2388.0	...
2671158	  793.6	  634.9	 2389.0	...
2671159	  793.6	  635.1	 2390.0	...
2671160	  793.3	  634.1	 2391.0	...
2671161	  792.9	  632.8	 2391.0	...
2671162	  792.8	  632.5	 2390.0	...
2671163	  792.9	  633.5	 2390.0	...
2671164	  792.9	  634.2	 2390.0	...
2671165	  792.8	  633.8	 2392.0	...
2671166	  792.8	  633.5	 2394.0	...
2671167	  792.8	  633.6	 2395.0	...
2671168	  792.7	  633.9	 2394.0	...
2671169	  792.6	  634.2	 2392.0	...
2671170	  792.6	  634.5	 2392.0	...
2671171	  792.6	  634.5	 2394.0	...
2671172	  792.7	  634.4	 2395.0	...
2671173	  792.8	  634.4	 2398.0	...
2671174	  792.8	  634.4	 2399.0	...
2671175	  792.9	  634.2	 2396.0	...
2671176	  792.8	  633.9	 2393.0	...
2671177	  792.7	  633.4	 2390.0	...
2671178	  792.6	  633.2	 2390.0	...
2671179	  792.6	  633.7	 2390.0	...
2671180	  792.7	  634.5	 2390.0	...
2671181	  792.5	  635.3	 2391.0	...
2671182	  792.3	  635.0	 2392.0	...
2671183	  792.5	  634.5	 2392.0	...
2671184	  792.9	  634.1	 2392.0	...
2671185	  793.4	  634.2	 2393.0	...
2671186	  793.4	  634.4	 2395.0	...
2671187	  793.5	  634.3	 2396.0	...
2671188	  793.6	  634.2	 2396.0	...
2671189	  793.9	  634.0	 2396.0	...
2671190	  794.0	  633.6	 2396.0	...
2671191	  793.9	  633.2	 2396.0	...
2671192	  793.5	  632.8	 2392.0	...
2671193	  793.2	  632.9	 2388.0	...
2671194	  793.3	  633.1	 2388.0	...
2671195	  793.3	  633.3	 2391.0	...
2671196	  793.3	  633.4	 2394.0	...
2671197	  793.3	  633.1	 2395.0	...
2671198	  793.2	  632.8	 2396.0	...
2671199	  793.2	  632.9	 2396.0	...
2671200	  793.1	  633.5	 2394.0	...
2671201	  793.1	  633.7	 2393.0	...
2671202	  793.0	  633.4	 2391.0	...
2671203	  792.9	  633.1	 2390.0	...
2671204	  793.0	  632.8	 2389.0	...
2671205	  793.0	  632.5	 2388.0	...
2671206	  793.0	  632.5	 2389.0	...
2671207	  793.0	  632.8	 2391.0	...
2671208	  793.4	  633.0	 2392.0	...
2671209	  793.7	  633.0	 2392.0	...
2671210	  793.7	  632.8	 2389.0	...
2671211	  793.7	  632.3	 2387.0	...
2671212	  793.8	  631.7	 2386.0	...
2671213	  793.7	  631.6	 2387.0	...
2671214	  794.0	  631.8	 2387.0	...
2671215	  794.1	  632.0	 2386.0	...
2671216	  794.2	  632.3	 2384.0	...
2671217	  794.1	  632.7	 2383.0	...
2671218	  794.0	  632.5	 2381.0	...
2671219	  794.0	  632.0	 2380.0	...
2671220	  794.0	  631.5	 2379.0	...
2671221	  794.0	  631.6	 2379.0	...
2671222	  794.1	  631.6	 2380.0	...
2671223	  793.7	  631.6	 2381.0	...
2671224	  793.3	  631.6	 2382.0	...
2671225	  792.9	  631.6	 2383.0	...
2671226	  792.8	  631.7	 2383.0	...
2671227	  793.1	  631.7	 2382.0	...
2671228	  793.8	  631.6	 2381.0	...
2671229	  794.5	  631.4	 2380.0	...
2671230	  794.8	  631.3	 2380.0	...
2671231	  794.7	  631.5	 2381.0	...
2671232	  794.5	  631.7	 2382.0	...
2671233	  794.4	  632.0	 2384.0	...
2671234	  794.3	  632.2	 2385.0	...
2671235	  794.2	  632.3	 2387.0	...
2671236	  794.2	  632.6	 2389.0	...
2671237	  794.2	  632.7	 2390.0	...
2671238	  794.2	  632.7	 2387.0	...
2671239	  794.1	  632.8	 2385.0	...
2671240	  794.1	  632.9	 2381.0	...
2671241	  794.2	  633.0	 2379.0	...
2671242	  794.1	  632.9	 2379.0	...
2671243	  794.1	  632.8	 2381.0	...
2671244	  794.0	  632.6	 2382.0	...
2671245	  794.0	  632.5	 2382.0	...
2671246	  794.0	  632.4	 2381.0	...
2671247	  794.0	  632.3	 2379.0	...
2671248	  794.0	  632.4	 2378.0	...
2671249	  793.9	  632.4	 2379.0	...
2671250	  793.8	  632.0	 2381.0	...
2671251	  794.1	  631.6	 2382.0	...
2671252	  794.3	  631.8	 2383.0	...
2671253	  794.5	  632.4	 2384.0	...
2671254	  794.4	  633.1	 2385.0	...
2671255	  794.4	  632.9	 2386.0	...
2671256	  794.3	  632.8	 2385.0	...
2671257	  794.1	  632.8	 2385.0	...
2671258	  793.8	  632.8	 2384.0	...
2671259	  793.9	  632.7	 2383.0	...
2671260	  794.2	  632.5	 2381.0	...
2671261	  794.4	  632.4	 2378.0	...
2671262	  794.2	  632.3	 2377.0	...
2671263	  794.5	  632.2	 2376.0	...
2671264	  795.0	  632.2	 2376.0	...
2671265	  795.4	  632.3	 2376.0	...
2671266	  795.4	  632.4	 2377.0	...
2671267	  795.4	  632.4	 2377.0	...
2671268	  795.3	  632.5	 2379.0	...
2671269	  795.1	  632.6	 2381.0	...
2671270	  795.1	  632.7	 2381.0	...
2671271	  795.1	  632.8	 2379.0	...
2671272	  795.1	  633.0	 2378.0	...
2671273	  794.9	  633.1	 2378.0	...
2671274	  794.7	  633.2	 2380.0	...
2671275	  795.0	  633.1	 2382.0	...
2671276	  795.4	  633.0	 2383.0	...
2671277	  795.5	  632.8	 2380.0	...
2671278	  795.0	  632.7	 2377.0	...
2671279	  794.8	  632.7	 2375.0	...
2671280	  795.0	  632.7	 2376.0	...
2671281	  795.1	  632.7	 2377.0	...
2671282	  795.0	  632.9	 2379.0	...
2671283	  795.0	  633.1	 2379.0	...
2671284	  795.1	  633.2	 2378.0	...
2671285	  795.1	  633.2	 2377.0	...
2671286	  795.0	  633.1	 2376.0	...
2671287	  794.9	  633.2	 2376.0	...
2671288	  794.9	  633.2	 2376.0	...
2671289	  794.8	  632.8	 2377.0	...
2671290	  795.0	  632.4	 2377.0	...
2671291	  795.1	  631.9	 2377.0	...
2671292	  795.4	  631.7	 2377.0	...
2671293	  795.7	  631.6	 2377.0	...
2671294	  795.5	  631.7	 2377.0	...
2671295	  795.2	  632.0	 2377.0	...
2671296	  795.0	  632.4	 2376.0	...
2671297	  795.2	  633.6	 2377.0	...
2671298	  795.4	  634.7	 2379.0	...
2671299	  795.4	  635.1	 2380.0	...
2671300	  795.4	  634.7	 2379.0	...
2671301	  795.5	  634.0	 2378.0	...
2671302	  795.5	  633.9	 2378.0	...
2671303	  795.5	  633.7	 2377.0	...
2671304	  795.4	  633.8	 2378.0	...
2671305	  795.4	  634.1	 2379.0	...
2671306	  795.3	  634.5	 2379.0	...
2671307	  795.2	  634.9	 2380.0	...
2671308	  795.2	  634.8	 2380.0	...
2671309	  795.4	  634.6	 2379.0	...
2671310	  795.7	  634.2	 2377.0	...
2671311	  796.0	  634.1	 2375.0	...
2671312	  796.1	  634.0	 2372.0	...
2671313	  795.9	  634.0	 2372.0	...
2671314	  796.9	  634.4	 2373.0	...
2671315	  798.0	  634.8	 2375.0	...
2671316	  800.3	  635.9	 2376.0	...
EFIX R   2671071	2671316	246	  794.1	  633.6	   2384
SSACC R  2671317
2671317	  801.6	  636.7	 2377.0	...
2671318	  803.5	  637.8	 2377.0	...
2671319	  804.8	  638.3	 2377.0	...
2671320	  806.4	  638.2	 2377.0	...
2671321	  808.5	  637.5	 2378.0	...
2671322	  811.0	  636.5	 2378.0	...
2671323	  814.4	  635.9	 2379.0	...
2671324	  817.2	  635.5	 2379.0	...
2671325	  819.1	  635.4	 2380.0	...
2671326	  820.9	  635.5	 2380.0	...
ESACC R  2671317	2671326	10	  801.6	  636.7	  820.9	  635.5	   0.41	     46
SFIX R   2671327
2671327	  822.0	  635.6	 2379.0	...
2671328	  823.0	  635.5	 2378.0	...
2671329	  823.6	  635.4	 2377.0	...
2671330	  824.2	  635.1	 2375.0	...
2671331	  825.1	  635.0	 2374.0	...
2671332	  825.3	  635.1	 2374.0	...
2671333	  825.5	  635.2	 2374.0	...
2671334	  825.5	  635.5	 2374.0	...
2671335	  826.1	  635.7	 2373.0	...
2671336	  826.8	  636.1	 2373.0	...
2671337	  827.4	  636.3	 2373.0	...
2671338	  827.3	  636.4	 2375.0	...
2671339	  827.1	  635.5	 2377.0	...
2671340	  826.9	  634.7	 2379.0	...
2671341	  826.6	  634.1	 2379.0	...
2671342	  826.1	  634.5	 2378.0	...
2671343	  825.3	  634.8	 2377.0	...
2671344	  824.3	  634.4	 2377.0	...
2671345	  823.5	  633.9	 2376.0	...
2671346	  822.9	  633.8	 2377.0	...
2671347	  822.5	  634.4	 2375.0	...
2671348	  821.9	  634.9	 2373.0	...
2671349	  821.5	  635.1	 2374.0	...
2671350	  821.2	  635.1	 2376.0	...
2671351	  821.2	  635.3	 2378.0	...
2671352	  821.3	  635.5	 2377.0	...
2671353	  821.3	  635.9	 2377.0	...
2671354	  821.7	  636.2	 2377.0	...
2671355	  822.2	  636.3	 2377.0	...
2671356	  822.6	  636.2	 2376.0	...
2671357	  822.7	  636.0	 2377.0	...
2671358	  822.7	  635.9	 2379.0	...
2671359	  822.8	  635.8	 2379.0	...
2671360	  822.8	  635.8	 2377.0	...
2671361	  822.9	  636.0	 2376.0	...
2671362	  822.9	  636.1	 2376.0	...
2671363	  822.9	  636.3	 2377.0	...
2671364	  823.1	  636.3	 2377.0	...
2671365	  823.2	  636.5	 2381.0	...
2671366	  823.4	  636.6	 2383.0	...
2671367	  823.4	  636.6	 2383.0	...
2671368	  823.4	  636.5	 2381.0	...
2671369	  823.5	  636.3	 2379.0	...
2671370	  823.7	  636.3	 2380.0	...
2671371	  824.2	  636.0	 2379.0	...
2671372	  824.6	  635.8	 2380.0	...
2671373	  824.8	  635.8	 2380.0	...
2671374	  824.9	  636.0	 2379.0	...
2671375	  825.0	  636.2	 2377.0	...
2671376	  825.4	  636.3	 2376.0	...
2671377	  825.6	  636.3	 2376.0	...
2671378	  825.8	  636.3	 2376.0	...
2671379	  825.4	  636.3	 2377.0	...
2671380	  824.9	  636.4	 2378.0	...
2671381	  824.4	  636.5	 2378.0	...
2671382	  824.8	  636.5	 2376.0	...
2671383	  825.3	  636.6	 2374.0	...
2671384	  825.6	  636.7	 2374.0	...
2671385	  825.5	  636.8	 2373.0	...
2671386	  825.5	  636.9	 2373.0	...
2671387	  825.4	  637.0	 2374.0	...
2671388	  825.3	  636.9	 2375.0	...
2671389	  825.4	  636.7	 2376.0	...
2671390	  825.6	  636.5	 2377.0	...
2671391	  825.7	  636.5	 2377.0	...
2671392	  825.6	  636.4	 2377.0	...
2671393	  825.5	  636.4	 2376.0	...
2671394	  825.5	  636.1	 2376.0	...
2671395	  825.5	  636.3	 2377.0	...
2671396	  825.6	  636.4	 2378.0	...
2671397	  825.6	  636.6	 2379.0	...
2671398	  825.6	  636.5	 2379.0	...
2671399	  825.5	  635.7	 2379.0	...
2671400	  825.5	  635.0	 2378.0	...
2671401	  825.4	  634.5	 2378.0	...
2671402	  825.4	  634.7	 2379.0	...
2671403	  825.6	  635.2	 2380.0	...
2671404	  825.8	  635.6	 2380.0	...
2671405	  825.6	  635.9	 2379.0	...
2671406	  825.3	  635.8	 2380.0	...
2671407	  825.2	  635.4	 2381.0	...
2671408	  825.3	  635.2	 2383.0	...
2671409	  825.9	  635.0	 2382.0	...
2671410	  826.3	  634.9	 2382.0	...
2671411	  826.8	  634.7	 2381.0	...
2671412	  827.1	  634.5	 2382.0	...
2671413	  827.2	  634.5	 2382.0	...
2671414	  827.2	  634.9	 2383.0	...
2671415	  827.1	  635.4	 2383.0	...
2671416	  827.0	  635.4	 2383.0	...
2671417	  826.8	  635.3	 2384.0	...
2671418	  826.4	  635.2	 2385.0	...
2671419	  826.1	  635.0	 2386.0	...
2671420	  826.2	  634.8	 2386.0	...
2671421	  826.2	  634.5	 2386.0	...
2671422	  826.1	  634.4	 2384.0	...
2671423	  826.3	  634.3	 2382.0	...
2671424	  826.6	  634.2	 2380.0	...
2671425	  827.0	  634.3	 2381.0	...
2671426	  827.1	  634.4	 2382.0	...
2671427	  827.1	  634.6	 2383.0	...
2671428	  826.7	  634.7	 2385.0	...
2671429	  826.3	  634.3	 2386.0	...
2671430	  826.0	  633.9	 2387.0	...
2671431	  826.2	  633.8	 2387.0	...
2671432	  826.6	  634.2	 2387.0	...
2671433	  826.9	  634.3	 2388.0	...
2671434	  827.1	  633.9	 2389.0	...
2671435	  827.4	  633.5	 2389.0	...
2671436	  827.6	  633.5	 2389.0	...
2671437	  827.9	  633.5	 2388.0	...
2671438	  827.8	  633.8	 2387.0	...
2671439	  827.6	  634.2	 2386.0	...
2671440	  827.5	  634.5	 2386.0	...
2671441	  827.6	  634.5	 2386.0	...
2671442	  827.9	  634.4	 2387.0	...
2671443	  827.8	  634.4	 2387.0	...
2671444	  827.5	  634.3	 2388.0	...
2671445	  827.4	  634.3	 2389.0	...
2671446	  827.5	  634.1	 2390.0	...
2671447	  827.7	  634.0	 2392.0	...
2671448	  827.6	  633.9	 2392.0	...
2671449	  827.6	  633.8	 2392.0	...
2671450	  827.5	  633.8	 2393.0	...
2671451	  827.5	  634.0	 2394.0	...
2671452	  827.5	  634.0	 2394.0	...
2671453	  827.5	  633.5	 2394.0	...
2671454	  827.5	  633.1	 2394.0	...
2671455	  827.5	  632.9	 2394.0	...
2671456	  827.5	  633.3	 2394.0	...
2671457	  827.7	  633.9	 2394.0	...
2671458	  827.8	  634.3	 2394.0	...
2671459	  827.9	  634.4	 2393.0	...
2671460	  828.2	  634.3	 2392.0	...
2671461	  828.5	  634.2	 2392.0	...
2671462	  828.9	  634.1	 2392.0	...
2671463	  828.7	  634.0	 2393.0	...
2671464	  828.4	  633.9	 2393.0	...
2671465	  828.2	  633.8	 2393.0	...
2671466	  828.2	  633.9	 2393.0	...
2671467	  828.2	  633.9	 2393.0	...
2671468	  827.9	  634.0	 2394.0	...
2671469	  827.6	  634.2	 2394.0	...
2671470	  827.4	  634.9	 2394.0	...
2671471	  827.5	  635.5	 2395.0	...
2671472	  827.6	  636.2	 2399.0	...
2671473	  827.6	  636.4	 2403.0	...
2671474	  827.0	  636.6	 2407.0	...
EFIX R   2671327	2671474	148	  825.7	  635.2	   2382
SSACC R  2671475
2671475	  825.6	  636.8	 2404.0	...
2671476	  823.8	  636.7	 2401.0	...
2671477	  821.4	  636.6	 2398.0	...
2671478	  818.7	  636.5	 2398.0	...
2671479	  815.2	  636.9	 2401.0	...
2671480	  811.4	  637.1	 2403.0	...
2671481	  807.4	  637.0	 2405.0	...
2671482	  802.8	  636.3	 2404.0	...
2671483	  799.1	  635.4	 2404.0	...
2671484	  795.5	  634.7	 2405.0	...
2671485	  792.0	  634.2	 2405.0	...
2671486	  787.9	  633.9	 2405.0	...
2671487	  784.6	  633.2	 2405.0	...
2671488	  782.5	  632.1	 2405.0	...
2671489	  781.6	  631.2	 2405.0	...
2671490	  780.9	  630.5	 2405.0	...
ESACC R  2671475	2671490	16	  825.6	  636.8	  780.9	  630.5	   0.96	     80
SFIX R   2671491
2671491	  780.8	  630.7	 2406.0	...
2671492	  781.1	  630.8	 2405.0	...
2671493	  781.9	  630.8	 2405.0	...
2671494	  782.9	  630.7	 2407.0	...
2671495	  784.1	  630.6	 2409.0	...
2671496	  785.1	  631.3	 2410.0	...
2671497	  786.2	  632.0	 2409.0	...
2671498	  786.7	  632.7	 2408.0	...
2671499	  788.1	  632.6	 2407.0	...
2671500	  789.0	  632.5	 2403.0	...
2671501	  790.2	  632.3	 2400.0	...
2671502	  790.5	  632.3	 2400.0	...
2671503	  790.9	  632.3	 2403.0	...
2671504	  791.3	  631.9	 2406.0	...
2671505	  791.7	  631.4	 2405.0	...
2671506	  792.2	  631.2	 2404.0	...
2671507	  792.2	  631.6	 2402.0	...
2671508	  792.4	  632.0	 2400.0	...
2671509	  792.6	  632.1	 2402.0	...
2671510	  792.7	  632.1	 2404.0	...
2671511	  792.8	  632.3	 2405.0	...
2671512	  792.7	  632.5	 2404.0	...
2671513	  792.5	  632.7	 2404.0	...
2671514	  792.3	  632.7	 2405.0	...
2671515	  792.3	  632.7	 2406.0	...
2671516	  792.2	  632.4	 2407.0	...
2671517	  792.2	  632.2	 2407.0	...
2671518	  792.3	  632.1	 2408.0	...
2671519	  792.3	  632.4	 2408.0	...
2671520	  792.3	  632.7	 2407.0	...
2671521	  792.4	  632.4	 2406.0	...
2671522	  792.5	  632.2	 2404.0	...
2671523	  792.0	  632.0	 2403.0	...
2671524	  791.5	  632.4	 2402.0	...
2671525	  790.7	  632.6	 2401.0	...
2671526	  790.4	  632.9	 2400.0	...
2671527	  790.2	  633.0	 2401.0	...
2671528	  790.1	  633.1	 2404.0	...
2671529	  790.1	  633.0	 2406.0	...
2671530	  790.1	  632.9	 2406.0	...
2671531	  790.1	  632.7	 2405.0	...
2671532	  790.0	  632.5	 2404.0	...
2671533	  789.8	  632.4	 2402.0	...
2671534	  789.6	  632.2	 2401.0	...
2671535	  789.5	  631.9	 2400.0	...
2671536	  789.5	  631.4	 2399.0	...
2671537	  789.5	  630.9	 2399.0	...
2671538	  789.4	  630.7	 2398.0	...
2671539	  789.4	  631.0	 2397.0	...
2671540	  789.4	  631.4	 2398.0	...
2671541	  789.6	  631.7	 2400.0	...
2671542	  789.6	  631.7	 2402.0	...
2671543	  789.6	  631.6	 2403.0	...
2671544	  789.7	  631.5	 2404.0	...
2671545	  789.7	  631.5	 2405.0	...
2671546	  789.5	  631.5	 2405.0	...
2671547	  789.4	  631.9	 2404.0	...
2671548	  789.6	  632.3	 2405.0	...
2671549	  789.8	  632.8	 2405.0	...
2671550	  790.1	  632.9	 2406.0	...
2671551	  790.2	  632.2	 2406.0	...
2671552	  789.8	  631.5	 2406.0	...
2671553	  789.4	  630.9	 2406.0	...
2671554	  789.1	  631.2	 2406.0	...
2671555	  789.1	  631.6	 2405.0	...
2671556	  789.0	  632.0	 2407.0	...
2671557	  788.9	  632.2	 2408.0	...
2671558	  788.7	  632.2	 2410.0	...
2671559	  788.8	  632.1	 2409.0	...
2671560	  788.9	  632.1	 2407.0	...
2671561	  789.0	  632.1	 2407.0	...
2671562	  788.9	  632.2	 2406.0	...
2671563	  788.9	  632.2	 2404.0	...
2671564	  789.3	  632.2	 2403.0	...
2671565	  789.8	  632.2	 2403.0	...
2671566	  790.2	  632.4	 2402.0	...
2671567	  790.2	  632.7	 2402.0	...
2671568	  790.1	  633.1	 2402.0	...
2671569	  790.1	  633.2	 2403.0	...
2671570	  790.1	  633.4	 2404.0	...
2671571	  790.1	  633.5	 2405.0	...
2671572	  790.2	  633.6	 2406.0	...
2671573	  790.4	  633.8	 2406.0	...
2671574	  790.5	  633.9	 2406.0	...
2671575	  790.2	  634.1	 2406.0	...
2671576	  789.6	  634.2	 2407.0	...
2671577	  789.0	  634.2	 2409.0	...
2671578	  788.7	  634.3	 2411.0	...
2671579	  788.9	  634.2	 2411.0	...
2671580	  789.2	  634.1	 2411.0	...
2671581	  789.6	  634.0	 2410.0	...
2671582	  789.9	  634.0	 2409.0	...
2671583	  790.0	  634.4	 2409.0	...
2671584	  790.1	  634.8	 2408.0	...
2671585	  789.7	  635.2	 2407.0	...
2671586	  789.3	  636.0	 2407.0	...
2671587	  789.1	  636.7	 2407.0	...
2671588	  789.1	  636.9	 2406.0	...
2671589	  789.2	  636.3	 2407.0	...
2671590	  789.1	  635.6	 2408.0	...
2671591	  788.8	  635.5	 2410.0	...
2671592	  788.6	  635.6	 2411.0	...
2671593	  788.9	  635.8	 2408.0	...
2671594	  789.4	  636.1	 2404.0	...
2671595	  790.0	  636.2	 2401.0	...
2671596	  790.2	  636.1	 2403.0	...
2671597	  790.3	  635.9	 2404.0	...
2671598	  790.2	  635.8	 2406.0	...
2671599	  789.9	  636.1	 2406.0	...
2671600	  789.8	  636.5	 2407.0	...
2671601	  789.9	  637.3	 2407.0	...
2671602	  790.0	  638.0	 2406.0	...
2671603	  790.2	  638.0	 2405.0	...
2671604	  790.3	  637.6	 2405.0	...
2671605	  790.4	  637.2	 2404.0	...
2671606	  790.5	  636.7	 2404.0	...
2671607	  790.7	  636.0	 2403.0	...
2671608	  790.7	  635.2	 2403.0	...
2671609	  790.7	  635.4	 2404.0	...
2671610	  790.5	  635.9	 2404.0	...
2671611	  790.2	  636.4	 2404.0	...
2671612	  790.0	  636.3	 2401.0	...
2671613	  790.1	  636.1	 2399.0	...
2671614	  790.1	  635.9	 2399.0	...
2671615	  790.0	  636.1	 2400.0	...
2671616	  789.9	  636.1	 2402.0	...
2671617	  790.1	  636.0	 2399.0	...
2671618	  790.2	  635.8	 2396.0	...
2671619	  790.2	  636.1	 2394.0	...
2671620	  790.0	  636.5	 2394.0	...
2671621	  789.9	  636.8	 2397.0	...
2671622	  789.9	  636.7	 2399.0	...
2671623	  789.9	  636.5	 2401.0	...
2671624	  789.9	  636.4	 2400.0	...
2671625	  790.0	  636.6	 2400.0	...
2671626	  790.0	  636.9	 2400.0	...
2671627	  790.1	  636.8	 2400.0	...
2671628	  790.1	  636.5	 2399.0	...
2671629	  790.2	  636.2	 2398.0	...
2671630	  790.3	  636.3	 2397.0	...
2671631	  790.4	  636.7	 2398.0	...
2671632	  790.1	  637.2	 2398.0	...
2671633	  789.8	  637.7	 2399.0	...
2671634	  789.3	  637.5	 2400.0	...
2671635	  789.3	  637.3	 2399.0	...
2671636	  789.3	  637.1	 2399.0	...
2671637	  789.5	  637.6	 2398.0	...
2671638	  789.8	  638.2	 2398.0	...
2671639	  790.0	  638.5	 2398.0	...
2671640	  790.1	  638.4	 2398.0	...
2671641	  790.1	  638.4	 2398.0	...
2671642	  790.2	  638.3	 2397.0	...
2671643	  790.2	  638.2	 2397.0	...
2671644	  790.3	  637.9	 2396.0	...
2671645	  790.6	  637.7	 2396.0	...
2671646	  790.9	  637.5	 2395.0	...
2671647	  791.1	  637.4	 2395.0	...
2671648	  790.8	  637.3	 2395.0	...
2671649	  790.5	  637.1	 2395.0	...
2671650	  790.4	  637.2	 2395.0	...
2671651	  790.6	  637.3	 2396.0	...
2671652	  790.9	  637.4	 2397.0	...
2671653	  790.9	  637.4	 2399.0	...
2671654	  790.7	  637.5	 2399.0	...
2671655	  790.5	  637.5	 2400.0	...
2671656	  790.4	  637.5	 2401.0	...
2671657	  790.3	  637.5	 2400.0	...
2671658	  790.2	  637.6	 2398.0	...
2671659	  790.2	  638.0	 2395.0	...
2671660	  790.3	  638.4	 2393.0	...
2671661	  790.4	  638.6	 2391.0	...
2671662	  790.4	  638.6	 2390.0	...
2671663	  790.5	  638.5	 2389.0	...
2671664	  790.6	  638.5	 2388.0	...
2671665	  790.8	  638.4	 2388.0	...
2671666	  790.9	  638.1	 2388.0	...
2671667	  790.8	  637.7	 2388.0	...
2671668	  790.7	  637.6	 2389.0	...
2671669	  790.7	  637.9	 2389.0	...
2671670	  790.9	  638.5	 2389.0	...
2671671	  791.0	  638.9	 2388.0	...
2671672	  790.7	  639.2	 2385.0	...
2671673	  790.5	  639.3	 2383.0	...
2671674	  790.3	  639.4	 2382.0	...
2671675	  790.2	  639.4	 2383.0	...
2671676	  790.4	  639.5	 2385.0	...
2671677	  790.7	  639.6	 2386.0	...
2671678	  791.0	  639.6	 2386.0	...
2671679	  791.1	  639.1	 2386.0	...
2671680	  791.1	  638.6	 2385.0	...
2671681	  791.1	  638.2	 2383.0	...
2671682	  791.1	  638.3	 2381.0	...
2671683	  791.3	  638.5	 2380.0	...
2671684	  791.4	  638.7	 2381.0	...
2671685	  791.5	  639.0	 2381.0	...
2671686	  791.3	  639.1	 2382.0	...
2671687	  791.1	  639.2	 2382.0	...
2671688	  791.0	  639.1	 2382.0	...
2671689	  791.2	  638.8	 2382.0	...
2671690	  791.5	  639.1	 2383.0	...
2671691	  791.6	  639.7	 2385.0	...
2671692	  791.5	  640.0	 2386.0	...
2671693	  791.6	  639.6	 2386.0	...
2671694	  791.9	  639.2	 2386.0	...
2671695	  792.1	  639.2	 2387.0	...
2671696	  792.1	  639.4	 2386.0	...
2671697	  792.1	  639.6	 2386.0	...
2671698	  792.1	  639.8	 2386.0	...
2671699	  792.1	  639.9	 2383.0	...
2671700	  792.1	  640.0	 2381.0	...
2671701	  792.1	  640.0	 2378.0	...
2671702	  792.2	  640.0	 2377.0	...
2671703	  792.2	  640.2	 2377.0	...
2671704	  792.1	  640.5	 2376.0	...
2671705	  792.1	  640.9	 2376.0	...
2671706	  792.0	  640.9	 2376.0	...
2671707	  791.9	  640.7	 2376.0	...
2671708	  791.8	  640.5	 2378.0	...
2671709	  791.8	  639.8	 2380.0	...
2671710	  791.8	  639.3	 2382.0	...
2671711	  792.0	  639.1	 2383.0	...
2671712	  792.2	  639.4	 2384.0	...
2671713	  792.3	  639.6	 2383.0	...
2671714	  792.5	  639.6	 2382.0	...
2671715	  792.7	  639.7	 2381.0	...
2671716	  793.0	  640.0	 2379.0	...
2671717	  793.1	  640.3	 2378.0	...
2671718	  793.0	  640.8	 2377.0	...
2671719	  792.7	  641.0	 2377.0	...
2671720	  792.5	  641.1	 2377.0	...
2671721	  792.4	  640.9	 2377.0	...
2671722	  792.4	  640.7	 2378.0	...
2671723	  792.4	  640.4	 2378.0	...
2671724	  792.8	  640.4	 2380.0	...
2671725	  793.1	  640.5	 2382.0	...
2671726	  793.6	  640.7	 2384.0	...
2671727	  793.7	  640.6	 2385.0	...
2671728	  793.8	  640.4	 2382.0	...
2671729	  793.9	  640.5	 2379.0	...
2671730	  793.8	  640.9	 2376.0	...
2671731	  793.4	  641.5	 2378.0	...
2671732	  793.1	  641.7	 2381.0	...
2671733	  793.2	  641.8	 2384.0	...
2671734	  793.5	  641.7	 2388.0	...
2671735	  793.9	  641.3	 2389.0	...
2671736	  794.0	  641.0	 2390.0	...
2671737	  794.1	  640.7	 2389.0	...
2671738	  793.8	  640.8	 2386.0	...
2671739	  793.6	  640.9	 2384.0	...
2671740	  793.6	  640.8	 2383.0	...
2671741	  793.9	  640.5	 2385.0	...
2671742	  793.6	  640.3	 2385.0	...
2671743	  793.1	  640.9	 2383.0	...
2671744	  792.8	  641.5	 2382.0	...
2671745	  793.0	  642.1	 2382.0	...
2671746	  793.2	  642.2	 2383.0	...
2671747	  793.0	  642.5	 2383.0	...
2671748	  792.9	  642.9	 2383.0	...
2671749	  792.6	  643.2	 2384.0	...
2671750	  792.7	  643.2	 2385.0	...
2671751	  792.8	  643.0	 2387.0	...
2671752	  792.8	  642.9	 2387.0	...
2671753	  792.9	  642.9	 2387.0	...
2671754	  792.9	  643.0	 2388.0	...
2671755	  792.9	  643.2	 2388.0	...
2671756	  793.2	  643.3	 2389.0	...
2671757	  793.6	  643.3	 2388.0	...
2671758	  794.0	  642.7	 2387.0	...
2671759	  794.1	  642.3	 2386.0	...
2671760	  794.1	  642.6	 2385.0	...
2671761	  794.2	  643.1	 2387.0	...
2671762	  794.2	  643.4	 2390.0	...
2671763	  794.1	  643.3	 2392.0	...
2671764	  793.9	  643.1	 2389.0	...
2671765	  793.8	  643.2	 2387.0	...
2671766	  793.7	  643.2	 2385.0	...
2671767	  793.6	  643.1	 2385.0	...
2671768	  793.4	  642.9	 2384.0	...
2671769	  793.2	  642.7	 2384.0	...
2671770	  793.1	  642.7	 2382.0	...
2671771	  793.1	  642.8	 2381.0	...
2671772	  793.4	  642.7	 2379.0	...
2671773	  793.7	  642.6	 2379.0	...
2671774	  793.9	  642.5	 2380.0	...
2671775	  794.1	  642.4	 2381.0	...
2671776	  794.2	  642.2	 2383.0	...
2671777	  794.2	  641.9	 2382.0	...
2671778	  794.1	  641.7	 2382.0	...
2671779	  793.9	  641.8	 2382.0	...
2671780	  794.0	  641.8	 2384.0	...
2671781	  793.9	  641.8	 2386.0	...
2671782	  793.9	  641.8	 2388.0	...
2671783	  794.0	  641.7	 2389.0	...
2671784	  794.0	  641.5	 2389.0	...
2671785	  794.0	  641.4	 2390.0	...
2671786	  794.0	  641.8	 2388.0	...
2671787	  794.1	  642.3	 2384.0	...
2671788	  794.1	  642.7	 2380.0	...
2671789	  794.1	  642.9	 2378.0	...
2671790	  794.0	  643.0	 2379.0	...
2671791	  794.0	  643.2	 2379.0	...
2671792	  794.1	  643.0	 2380.0	...
2671793	  794.1	  642.8	 2382.0	...
2671794	  794.3	  642.5	 2384.0	...
2671795	  794.4	  642.5	 2385.0	...
2671796	  794.5	  642.5	 2386.0	...
2671797	  794.5	  642.5	 2386.0	...
2671798	  794.4	  642.5	 2388.0	...
2671799	  794.1	  642.5	 2388.0	...
2671800	  793.8	  642.6	 2389.0	...
2671801	  793.5	  642.5	 2390.0	...
2671802	  793.5	  642.4	 2390.0	...
2671803	  793.4	  642.4	 2391.0	...
2671804	  793.3	  642.2	 2391.0	...
2671805	  793.6	  642.0	 2390.0	...
2671806	  793.9	  641.8	 2389.0	...
2671807	  794.3	  641.9	 2389.0	...
2671808	  794.3	  642.4	 2391.0	...
2671809	  794.4	  642.7	 2393.0	...
2671810	  794.6	  642.8	 2395.0	...
2671811	  794.7	  642.6	 2395.0	...
2671812	  794.6	  642.5	 2394.0	...
2671813	  794.6	  642.5	 2394.0	...
2671814	  794.6	  642.4	 2394.0	...
2671815	  794.6	  642.2	 2395.0	...
2671816	  794.7	  641.9	 2395.0	...
2671817	  794.8	  641.6	 2394.0	...
2671818	  794.9	  641.2	 2394.0	...
2671819	  794.9	  641.1	 2393.0	...
2671820	  794.9	  641.1	 2393.0	...
2671821	  794.9	  641.0	 2392.0	...
2671822	  794.9	  641.0	 2392.0	...
2671823	  794.9	  641.6	 2392.0	...
2671824	  794.8	  642.2	 2392.0	...
2671825	  794.7	  642.4	 2392.0	...
2671826	  794.7	  642.0	 2392.0	...
2671827	  794.9	  641.6	 2393.0	...
2671828	  794.9	  641.6	 2395.0	...
2671829	  794.9	  641.6	 2398.0	...
2671830	  795.0	  641.7	 2399.0	...
2671831	  795.1	  641.8	 2397.0	...
2671832	  795.3	  641.8	 2395.0	...
2671833	  795.4	  641.7	 2397.0	...
2671834	  795.5	  641.6	 2397.0	...
2671835	  795.5	  641.5	 2398.0	...
2671836	  795.6	  641.5	 2397.0	...
2671837	  795.8	  641.7	 2396.0	...
2671838	  795.7	  641.8	 2395.0	...
2671839	  795.7	  641.9	 2394.0	...
2671840	  795.7	  641.9	 2394.0	...
2671841	  795.8	  641.9	 2394.0	...
2671842	  795.9	  641.8	 2394.0	...
2671843	  795.8	  641.7	 2394.0	...
2671844	  795.7	  641.7	 2393.0	...
2671845	  795.6	  641.8	 2393.0	...
2671846	  795.5	  641.9	 2393.0	...
2671847	  795.6	  641.9	 2395.0	...
2671848	  795.7	  641.8	 2397.0	...
2671849	  796.1	  641.7	 2397.0	...
2671850	  796.3	  641.5	 2396.0	...
2671851	  796.4	  641.4	 2394.0	...
2671852	  796.3	  641.5	 2393.0	...
2671853	  796.1	  641.7	 2393.0	...
2671854	  795.9	  641.7	 2393.0	...
2671855	  795.8	  641.6	 2393.0	...
2671856	  796.0	  641.4	 2393.0	...
2671857	  796.1	  640.8	 2393.0	...
2671858	  796.2	  640.3	 2393.0	...
2671859	  796.2	  640.1	 2392.0	...
2671860	  796.1	  640.3	 2391.0	...
2671861	  796.3	  640.4	 2390.0	...
2671862	  796.4	  640.1	 2389.0	...
2671863	  796.6	  640.0	 2389.0	...
2671864	  796.6	  640.3	 2388.0	...
2671865	  796.5	  640.8	 2389.0	...
2671866	  796.3	  640.9	 2391.0	...
2671867	  796.0	  640.6	 2391.0	...
2671868	  795.9	  640.6	 2389.0	...
2671869	  796.0	  641.0	 2387.0	...
2671870	  796.1	  640.6	 2387.0	...
2671871	  796.3	  639.9	 2387.0	...
2671872	  796.9	  639.2	 2387.0	...
2671873	  797.3	  639.2	 2386.0	...
2671874	  797.7	  639.3	 2386.0	...
2671875	  797.8	  639.6	 2387.0	...
2671876	  798.0	  639.8	 2387.0	...
2671877	  798.1	  639.9	 2386.0	...
2671878	  797.9	  640.1	 2385.0	...
2671879	  797.4	  640.3	 2385.0	...
2671880	  797.0	  640.5	 2386.0	...
2671881	  796.8	  640.5	 2387.0	...
2671882	  796.7	  640.6	 2387.0	...
2671883	  796.5	  640.8	 2387.0	...
2671884	  796.4	  640.5	 2387.0	...
2671885	  796.4	  640.0	 2388.0	...
2671886	  796.4	  639.8	 2388.0	...
2671887	  796.4	  640.0	 2388.0	...
2671888	  796.2	  639.8	 2387.0	...
2671889	  796.0	  639.4	 2388.0	...
2671890	  795.9	  639.1	 2390.0	...
2671891	  795.9	  639.3	 2392.0	...
2671892	  795.8	  639.5	 2392.0	...
2671893	  795.8	  639.7	 2392.0	...
2671894	  795.7	  639.7	 2393.0	...
2671895	  795.7	  639.7	 2394.0	...
2671896	  795.8	  639.7	 2393.0	...
2671897	  796.0	  639.8	 2390.0	...
2671898	  796.3	  639.8	 2387.0	...
2671899	  796.5	  639.7	 2387.0	...
2671900	  796.5	  639.6	 2388.0	...
2671901	  796.5	  639.9	 2390.0	...
2671902	  796.6	  640.2	 2390.0	...
2671903	  796.7	  640.3	 2388.0	...
2671904	  796.7	  640.1	 2387.0	...
2671905	  796.8	  640.5	 2390.0	...
2671906	  797.0	  641.1	 2392.0	...
2671907	  797.2	  641.9	 2393.0	...
2671908	  797.3	  642.1	 2391.0	...
2671909	  797.3	  642.1	 2389.0	...
2671910	  797.0	  641.4	 2387.0	...
2671911	  796.8	  640.6	 2388.0	...
2671912	  796.5	  640.1	 2388.0	...
2671913	  796.5	  640.2	 2389.0	...
2671914	  796.7	  640.5	 2391.0	...
2671915	  796.9	  640.8	 2392.0	...
2671916	  797.1	  640.9	 2391.0	...
2671917	  796.7	  641.0	 2389.0	...
2671918	  796.3	  640.9	 2387.0	...
2671919	  796.6	  640.7	 2386.0	...
2671920	  797.2	  640.4	 2386.0	...
2671921	  797.4	  640.2	 2386.0	...
2671922	  796.9	  640.0	 2385.0	...
2671923	  796.5	  639.9	 2384.0	...
2671924	  796.6	  639.8	 2383.0	...
2671925	  796.6	  639.8	 2383.0	...
2671926	  796.7	  640.0	 2384.0	...
2671927	  796.7	  640.3	 2384.0	...
2671928	  796.8	  640.5	 2383.0	...
2671929	  796.8	  640.7	 2382.0	...
2671930	  797.1	  640.9	 2381.0	...
2671931	  797.3	  641.0	 2381.0	...
2671932	  797.4	  641.1	 2382.0	...
2671933	  797.3	  641.4	 2382.0	...
2671934	  797.1	  641.8	 2383.0	...
2671935	  796.6	  642.4	 2384.0	...
2671936	  796.2	  642.6	 2384.0	...
2671937	  794.9	  643.1	 2383.0	...
2671938	  793.4	  643.3	 2383.0	...
2671939	  791.2	  643.8	 2380.0	...
2671940	  789.5	  644.3	 2377.0	...
2671941	  788.1	  644.8	 2375.0	...
2671942	  786.8	  645.1	 2377.0	...
2671943	  785.3	  644.6	 2378.0	...
2671944	  783.5	  643.9	 2378.0	...
2671945	  782.2	  643.1	 2377.0	...
2671946	  781.4	  642.4	 2376.0	...
2671947	  781.2	  641.8	 2376.0	...
2671948	  781.1	  641.1	 2377.0	...
2671949	  781.2	  641.1	 2378.0	...
2671950	  781.6	  640.9	 2378.0	...
2671951	  782.3	  640.9	 2378.0	...
2671952	  782.8	  640.8	 2377.0	...
2671953	  783.4	  640.9	 2378.0	...
2671954	  783.7	  641.0	 2379.0	...
2671955	  785.2	  641.1	 2381.0	...
2671956	  786.4	  641.4	 2382.0	...
2671957	  787.6	  641.9	 2383.0	...
2671958	  787.7	  642.5	 2384.0	...
2671959	  787.9	  642.8	 2385.0	...
2671960	  787.9	  642.9	 2385.0	...
2671961	  787.9	  643.2	 2385.0	...
2671962	  787.8	  643.5	 2384.0	...
2671963	  787.6	  643.8	 2384.0	...
2671964	  787.5	  644.2	 2385.0	...
2671965	  787.6	  644.4	 2382.0	...
2671966	  787.9	  644.3	 2380.0	...
2671967	  788.2	  643.9	 2378.0	...
2671968	  788.3	  643.5	 2377.0	...
2671969	  788.4	  643.4	 2375.0	...
2671970	  788.2	  643.3	 2374.0	...
2671971	  788.0	  643.1	 2374.0	...
2671972	  787.8	  643.0	 2374.0	...
2671973	  787.7	  643.0	 2374.0	...
2671974	  787.7	  643.1	 2374.0	...
2671975	  787.7	  643.2	 2374.0	...
2671976	  786.9	  643.4	 2374.0	...
2671977	  786.0	  643.6	 2374.0	...
2671978	  785.1	  643.8	 2373.0	...
2671979	  785.0	  643.9	 2373.0	...
2671980	  784.8	  643.6	 2373.0	...
2671981	  784.6	  643.3	 2373.0	...
2671982	  784.9	  642.7	 2372.0	...
2671983	  785.6	  642.4	 2372.0	...
2671984	  786.3	  642.1	 2370.0	...
2671985	  786.5	  642.6	 2368.0	...
2671986	  786.5	  643.2	 2366.0	...
2671987	  786.4	  643.8	 2367.0	...
2671988	  786.4	  644.3	 2370.0	...
2671989	  786.2	  644.8	 2372.0	...
2671990	  786.1	  645.2	 2374.0	...
2671991	  786.1	  645.1	 2375.0	...
2671992	  786.2	  644.7	 2375.0	...
2671993	  786.3	  644.4	 2376.0	...
2671994	  786.3	  644.1	 2375.0	...
2671995	  786.3	  644.0	 2374.0	...
2671996	  786.2	  643.9	 2372.0	...
2671997	  786.1	  644.0	 2370.0	...
2671998	  786.3	  644.2	 2368.0	...
2671999	  786.7	  644.4	 2366.0	...
2672000	  787.1	  644.3	 2366.0	...
2672001	  787.3	  644.4	 2366.0	...
2672002	  787.3	  644.2	 2365.0	...
2672003	  787.2	  644.1	 2364.0	...
2672004	  787.0	  644.3	 2363.0	...
2672005	  786.7	  644.6	 2363.0	...
2672006	  786.4	  645.0	 2363.0	...
2672007	  786.4	  645.0	 2363.0	...
2672008	  786.5	  645.2	 2363.0	...
2672009	  786.5	  645.3	 2364.0	...
2672010	  786.7	  645.3	 2364.0	...
2672011	  786.8	  645.0	 2365.0	...
2672012	  786.9	  644.8	 2365.0	...
2672013	  786.9	  644.8	 2365.0	...
2672014	  786.8	  644.9	 2365.0	...
2672015	  786.8	  645.0	 2365.0	...
2672016	  786.8	  645.0	 2366.0	...
2672017	  786.5	  645.1	 2366.0	...
2672018	  786.2	  645.3	 2366.0	...
2672019	  786.1	  645.3	 2366.0	...
2672020	  786.4	  645.2	 2367.0	...
2672021	  786.6	  645.2	 2366.0	...
2672022	  786.7	  645.1	 2364.0	...
2672023	  786.8	  645.0	 2360.0	...
2672024	  786.9	  645.0	 2358.0	...
2672025	  786.9	  644.9	 2359.0	...
2672026	  787.0	  644.9	 2361.0	...
2672027	  786.9	  644.9	 2364.0	...
2672028	  786.7	  644.9	 2364.0	...
2672029	  786.5	  644.9	 2364.0	...
2672030	  786.3	  645.0	 2363.0	...
2672031	  786.1	  645.2	 2363.0	...
2672032	  786.0	  645.4	 2363.0	...
2672033	  786.0	  645.6	 2364.0	...
2672034	  786.0	  646.0	 2363.0	...
2672035	  786.0	  646.4	 2362.0	...
2672036	  786.4	  646.7	 2360.0	...
2672037	  786.8	  646.6	 2359.0	...
2672038	  787.3	  646.4	 2357.0	...
2672039	  787.3	  646.2	 2355.0	...
2672040	  787.3	  645.7	 2354.0	...
2672041	  787.3	  645.3	 2355.0	...
2672042	  787.5	  645.3	 2355.0	...
2672043	  787.8	  645.7	 2354.0	...
2672044	  788.1	  646.1	 2352.0	...
2672045	  788.1	  646.2	 2351.0	...
2672046	  788.0	  646.3	 2350.0	...
2672047	  787.8	  646.0	 2351.0	...
2672048	  787.2	  645.6	 2352.0	...
2672049	  786.6	  645.2	 2353.0	...
2672050	  786.3	  645.3	 2352.0	...
2672051	  786.5	  645.5	 2352.0	...
2672052	  786.9	  645.5	 2350.0	...
2672053	  787.2	  645.5	 2349.0	...
2672054	  787.4	  645.8	 2348.0	...
2672055	  787.4	  646.2	 2350.0	...
2672056	  787.4	  646.3	 2352.0	...
2672057	  787.3	  646.1	 2353.0	...
2672058	  787.4	  646.1	 2353.0	...
2672059	  787.6	  646.2	 2352.0	...
2672060	  787.8	  646.3	 2351.0	...
2672061	  787.8	  646.3	 2350.0	...
2672062	  787.8	  646.2	 2350.0	...
2672063	  787.9	  646.2	 2350.0	...
2672064	  788.2	  646.1	 2351.0	...
2672065	  788.3	  646.5	 2352.0	...
2672066	  788.2	  646.9	 2354.0	...
2672067	  788.0	  647.3	 2357.0	...
2672068	  787.6	  647.1	 2358.0	...
2672069	  787.5	  646.8	 2356.0	...
2672070	  787.7	  646.7	 2354.0	...
2672071	  788.0	  646.9	 2353.0	...
2672072	  788.2	  647.0	 2351.0	...
2672073	  788.2	  646.9	 2349.0	...
2672074	  788.0	  646.9	 2347.0	...
2672075	  788.0	  647.2	 2348.0	...
2672076	  788.0	  647.5	 2348.0	...
2672077	  787.9	  647.9	 2347.0	...
2672078	  787.8	  648.0	 2349.0	...
2672079	  787.8	  647.9	 2351.0	...
2672080	  787.8	  647.9	 2351.0	...
2672081	  787.8	  647.9	 2347.0	...
2672082	  787.8	  648.0	 2343.0	...
2672083	  787.8	  647.7	 2342.0	...
MSG	2672084 0000 _ Experiment Start
2672084	  787.9	  647.3	 2343.0	...
2672085	  788.0	  647.0	 2344.0	...
2672086	  788.1	  647.3	 2344.0	...
2672087	  788.2	  647.6	 2345.0	...
2672088	  788.4	  647.8	 2345.0	...
2672089	  788.6	  647.8	 2346.0	...
2672090	  788.7	  647.8	 2347.0	...
2672091	  788.6	  648.0	 2347.0	...
2672092	  788.4	  648.4	 2346.0	...
2672093	  788.2	  648.7	 2345.0	...
2672094	  788.3	  648.8	 2342.0	...
2672095	  788.4	  648.7	 2338.0	...
2672096	  788.8	  648.6	 2335.0	...
2672097	  789.1	  648.6	 2334.0	...
2672098	  789.3	  648.5	 2334.0	...
2672099	  789.4	  648.5	 2334.0	...
2672100	  789.3	  648.5	 2335.0	...
2672101	  789.2	  648.5	 2336.0	...
2672102	  789.1	  648.6	 2336.0	...
2672103	  789.1	  648.6	 2337.0	...
2672104	  789.2	  648.3	 2336.0	...
2672105	  789.3	  648.0	 2336.0	...
2672106	  789.4	  647.8	 2337.0	...
2672107	  789.4	  647.8	 2340.0	...
2672108	  789.4	  647.9	 2340.0	...
2672109	  789.4	  648.0	 2338.0	...
2672110	  789.6	  648.6	 2336.0	...
2672111	  789.7	  649.3	 2337.0	...
2672112	  789.8	  649.7	 2338.0	...
2672113	  789.7	  649.1	 2338.0	...
2672114	  789.7	  648.6	 2336.0	...
2672115	  789.6	  648.5	 2334.0	...
2672116	  789.6	  648.6	 2333.0	...
2672117	  789.6	  648.6	 2333.0	...
2672118	  789.5	  648.5	 2333.0	...
2672119	  789.5	  648.6	 2333.0	...
2672120	  789.6	  649.1	 2334.0	...
2672121	  789.8	  649.6	 2336.0	...
2672122	  790.0	  650.0	 2336.0	...
2672123	  790.2	  650.0	 2336.0	...
2672124	  790.2	  649.8	 2335.0	...
2672125	  790.2	  649.5	 2334.0	...
2672126	  790.2	  649.2	 2335.0	...
2672127	  790.2	  649.1	 2335.0	...
2672128	  790.5	  649.2	 2336.0	...
2672129	  790.7	  649.3	 2337.0	...
2672130	  790.9	  649.3	 2336.0	...
2672131	  790.8	  649.1	 2335.0	...
2672132	  790.6	  648.9	 2333.0	...
2672133	  790.5	  648.9	 2334.0	...
2672134	  790.6	  649.7	 2332.0	...
2672135	  790.6	  650.6	 2330.0	...
2672136	  790.6	  650.7	 2329.0	...
2672137	  790.5	  650.0	 2329.0	...
2672138	  790.4	  649.3	 2327.0	...
2672139	  790.4	  649.3	 2326.0	...
2672140	  790.6	  649.3	 2327.0	...
2672141	  791.0	  648.7	 2330.0	...
2672142	  791.3	  648.2	 2331.0	...
2672143	  791.6	  647.8	 2330.0	...
2672144	  791.5	  648.1	 2328.0	...
2672145	  791.3	  648.5	 2327.0	...
2672146	  791.3	  648.8	 2327.0	...
2672147	  791.5	  648.9	 2326.0	...
2672148	  791.4	  649.0	 2326.0	...
2672149	  791.2	  648.9	 2326.0	...
2672150	  791.3	  648.8	 2326.0	...
2672151	  791.6	  649.0	 2325.0	...
2672152	  791.8	  649.4	 2323.0	...
2672153	  791.5	  649.0	 2322.0	...
2672154	  791.4	  648.4	 2323.0	...
2672155	  791.4	  648.1	 2324.0	...
2672156	  791.4	  648.5	 2325.0	...
2672157	  791.3	  649.1	 2325.0	...
2672158	  791.1	  649.2	 2326.0	...
2672159	  790.9	  649.2	 2327.0	...
2672160	  790.7	  649.1	 2327.0	...
2672161	  790.8	  649.2	 2328.0	...
2672162	  790.8	  649.3	 2329.0	...
2672163	  790.9	  649.5	 2329.0	...
2672164	  791.0	  649.7	 2329.0	...
2672165	  791.1	  649.8	 2326.0	...
2672166	  791.3	  649.8	 2323.0	...
2672167	  791.4	  649.8	 2321.0	...
2672168	  791.5	  649.7	 2321.0	...
2672169	  791.6	  649.4	 2321.0	...
2672170	  791.8	  649.1	 2321.0	...
2672171	  792.0	  649.2	 2320.0	...
2672172	  792.2	  649.3	 2320.0	...
2672173	  792.3	  649.4	 2320.0	...
2672174	  792.4	  649.7	 2320.0	...
2672175	  792.3	  649.9	 2320.0	...
2672176	  792.2	  649.6	 2320.0	...
2672177	  792.0	  649.1	 2319.0	...
2672178	  792.0	  648.7	 2317.0	...
2672179	  792.0	  649.2	 2316.0	...
2672180	  792.0	  649.6	 2317.0	...
2672181	  792.1	  649.9	 2318.0	...
2672182	  792.2	  649.8	 2321.0	...
2672183	  792.1	  649.9	 2324.0	...
2672184	  792.0	  650.0	 2326.0	...
2672185	  792.0	  649.7	 2325.0	...
2672186	  792.1	  649.4	 2324.0	...
2672187	  792.3	  649.1	 2323.0	...
2672188	  792.5	  649.0	 2322.0	...
2672189	  792.6	  649.1	 2321.0	...
2672190	  792.3	  649.6	 2321.0	...
2672191	  791.9	  650.1	 2323.0	...
2672192	  791.5	  650.6	 2324.0	...
2672193	  791.6	  650.7	 2324.0	...
2672194	  791.6	  650.8	 2324.0	...
2672195	  791.6	  650.9	 2324.0	...
2672196	  791.5	  651.0	 2323.0	...
2672197	  791.6	  651.0	 2323.0	...
2672198	  791.8	  651.1	 2321.0	...
2672199	  791.8	  651.1	 2320.0	...
2672200	  791.9	  651.1	 2319.0	...
2672201	  791.8	  651.0	 2320.0	...
2672202	  791.6	  651.0	 2320.0	...
2672203	  791.4	  651.0	 2321.0	...
2672204	  791.3	  651.2	 2320.0	...
2672205	  791.5	  651.2	 2318.0	...
2672206	  791.7	  651.1	 2315.0	...
2672207	  791.9	  651.0	 2314.0	...
2672208	  791.7	  651.0	 2314.0	...
2672209	  791.6	  650.9	 2316.0	...
2672210	  791.5	  650.6	 2317.0	...
2672211	  791.5	  650.2	 2317.0	...
2672212	  791.5	  649.9	 2317.0	...
2672213	  791.4	  650.1	 2317.0	...
2672214	  791.4	  650.8	 2316.0	...
2672215	  791.5	  651.5	 2314.0	...
2672216	  791.5	  651.8	 2312.0	...
2672217	  791.5	  651.8	 2313.0	...
2672218	  791.4	  651.7	 2313.0	...
2672219	  791.3	  651.5	 2312.0	...
2672220	  791.3	  651.5	 2311.0	...
2672221	  791.5	  651.5	 2311.0	...
2672222	  791.7	  651.5	 2312.0	...
2672223	  791.8	  651.0	 2313.0	...
2672224	  791.6	  650.5	 2313.0	...
2672225	  791.0	  650.0	 2314.0	...
2672226	  790.5	  648.9	 2315.0	...
2672227	  789.4	  648.0	 2315.0	...
2672228	  788.6	  646.0	 2315.0	...
2672229	  787.8	  644.8	 2317.0	...
2672230	  787.7	  643.4	 2320.0	...
2672231	  787.9	  641.6	 2324.0	...
2672232	  788.1	  639.5	 2324.0	...
2672233	  789.0	  637.4	 2323.0	...
2672234	  789.7	  637.0	 2322.0	...
2672235	  790.7	  636.9	 2321.0	...
2672236	  791.5	  636.8	 2322.0	...
2672237	  792.8	  636.5	 2323.0	...
2672238	  793.9	  636.6	 2318.0	...
2672239	  794.7	  637.8	 2313.0	...
2672240	  795.5	  638.9	 2308.0	...
2672241	  796.2	  639.6	 2310.0	...
2672242	  796.7	  640.6	 2313.0	...
2672243	  796.0	  641.8	 2315.0	...
2672244	  795.4	  643.2	 2315.0	...
2672245	  794.8	  643.3	 2315.0	...
2672246	  794.8	  643.4	 2316.0	...
2672247	  794.5	  643.9	 2315.0	...
2672248	  794.1	  644.3	 2314.0	...
2672249	  793.8	  644.1	 2316.0	...
2672250	  793.8	  643.4	 2320.0	...
2672251	  793.8	  642.7	 2324.0	...
2672252	  793.8	  642.7	 2324.0	...
2672253	  793.6	  642.7	 2324.0	...
2672254	  793.6	  642.7	 2323.0	...
2672255	  793.6	  642.8	 2321.0	...
2672256	  793.8	  643.3	 2319.0	...
2672257	  793.9	  643.9	 2317.0	...
2672258	  793.6	  644.6	 2316.0	...
2672259	  793.2	  644.7	 2315.0	...
2672260	  792.8	  644.4	 2316.0	...
2672261	  792.5	  644.0	 2318.0	...
2672262	  792.3	  643.8	 2318.0	...
2672263	  791.9	  643.8	 2315.0	...
2672264	  791.8	  643.5	 2312.0	...
2672265	  791.7	  643.4	 2313.0	...
2672266	  791.9	  643.2	 2315.0	...
2672267	  792.1	  643.1	 2315.0	...
2672268	  792.2	  643.1	 2314.0	...
2672269	  792.1	  643.3	 2311.0	...
2672270	  791.8	  643.5	 2310.0	...
2672271	  791.7	  643.6	 2310.0	...
2672272	  791.7	  643.6	 2312.0	...
2672273	  791.9	  643.6	 2313.0	...
2672274	  792.4	  643.6	 2313.0	...
2672275	  792.8	  643.9	 2312.0	...
2672276	  793.0	  644.4	 2311.0	...
2672277	  793.3	  644.8	 2310.0	...
2672278	  793.4	  645.0	 2311.0	...
2672279	  793.5	  644.9	 2311.0	...
2672280	  793.3	  644.2	 2310.0	...
2672281	  793.3	  643.5	 2309.0	...
2672282	  793.3	  643.0	 2308.0	...
2672283	  793.6	  643.1	 2307.0	...
2672284	  793.7	  643.2	 2308.0	...
2672285	  793.9	  643.4	 2311.0	...
2672286	  794.0	  643.7	 2314.0	...
2672287	  793.9	  644.1	 2313.0	...
2672288	  793.7	  644.2	 2311.0	...
2672289	  793.5	  644.1	 2310.0	...
2672290	  793.5	  643.9	 2311.0	...
2672291	  793.5	  643.3	 2313.0	...
2672292	  793.6	  642.9	 2314.0	...
2672293	  793.5	  642.4	 2315.0	...
2672294	  793.5	  642.2	 2315.0	...
2672295	  793.4	  642.4	 2314.0	...
2672296	  793.3	  642.7	 2314.0	...
MSG	2672297 0000 _ Number On
2672297	  793.2	  643.0	 2313.0	...
2672298	  793.3	  643.0	 2310.0	...
2672299	  793.4	  643.0	 2308.0	...
2672300	  793.5	  642.9	 2309.0	...
2672301	  793.7	  642.8	 2311.0	...
2672302	  793.7	  642.6	 2313.0	...
2672303	  793.7	  642.6	 2312.0	...
2672304	  793.6	  642.6	 2312.0	...
2672305	  793.7	  643.0	 2312.0	...
2672306	  793.9	  643.4	 2311.0	...
2672307	  794.2	  643.8	 2311.0	...
2672308	  794.5	  643.6	 2311.0	...
2672309	  794.6	  643.6	 2311.0	...
2672310	  794.6	  643.4	 2310.0	...
2672311	  794.9	  643.5	 2310.0	...
2672312	  795.1	  643.6	 2310.0	...
2672313	  795.3	  643.6	 2310.0	...
2672314	  795.2	  643.7	 2311.0	...
2672315	  794.9	  643.8	 2311.0	...
2672316	  794.8	  643.8	 2312.0	...
2672317	  794.7	  643.9	 2312.0	...
2672318	  794.6	  644.2	 2312.0	...
2672319	  794.5	  644.5	 2312.0	...
2672320	  794.5	  644.6	 2312.0	...
2672321	  794.5	  644.4	 2312.0	...
2672322	  794.4	  644.4	 2310.0	...
2672323	  794.4	  644.4	 2308.0	...
2672324	  794.4	  644.4	 2307.0	...
2672325	  794.4	  644.1	 2307.0	...
2672326	  794.4	  643.7	 2307.0	...
2672327	  794.6	  643.5	 2309.0	...
2672328	  794.7	  643.5	 2310.0	...
2672329	  794.9	  643.3	 2310.0	...
2672330	  795.1	  643.1	 2310.0	...
2672331	  795.3	  642.9	 2308.0	...
2672332	  795.5	  642.7	 2306.0	...
2672333	  795.4	  642.6	 2304.0	...
2672334	  795.4	  643.0	 2303.0	...
2672335	  795.6	  643.3	 2301.0	...
2672336	  795.8	  643.4	 2300.0	...
2672337	  795.9	  643.2	 2300.0	...
2672338	  795.9	  643.1	 2304.0	...
2672339	  796.0	  643.2	 2307.0	...
2672340	  796.0	  643.7	 2310.0	...
2672341	  796.0	  644.1	 2310.0	...
2672342	  796.0	  644.2	 2310.0	...
2672343	  796.1	  643.6	 2310.0	...
2672344	  796.3	  643.0	 2308.0	...
2672345	  796.5	  642.7	 2304.0	...
2672346	  796.5	  642.7	 2301.0	...
2672347	  796.4	  642.9	 2301.0	...
2672348	  796.3	  643.1	 2301.0	...
2672349	  796.3	  643.2	 2300.0	...
2672350	  796.4	  643.0	 2299.0	...
2672351	  796.4	  642.7	 2299.0	...
2672352	  796.4	  642.6	 2299.0	...
2672353	  796.3	  642.6	 2300.0	...
2672354	  796.5	  642.6	 2300.0	...
2672355	  796.9	  642.5	 2300.0	...
2672356	  797.1	  642.3	 2300.0	...
2672357	  797.0	  642.4	 2300.0	...
2672358	  797.0	  642.7	 2300.0	...
2672359	  797.0	  643.1	 2300.0	...
2672360	  797.1	  643.5	 2300.0	...
2672361	  797.1	  643.5	 2300.0	...
2672362	  797.0	  643.6	 2299.0	...
2672363	  796.9	  643.7	 2298.0	...
2672364	  797.0	  643.7	 2297.0	...
2672365	  797.2	  643.7	 2297.0	...
2672366	  797.4	  643.6	 2298.0	...
2672367	  797.2	  643.5	 2299.0	...
2672368	  796.9	  643.5	 2302.0	...
2672369	  796.8	  643.3	 2302.0	...
2672370	  797.0	  643.2	 2302.0	...
2672371	  797.1	  643.1	 2301.0	...
2672372	  797.5	  643.2	 2299.0	...
2672373	  797.9	  643.3	 2299.0	...
2672374	  798.2	  643.3	 2299.0	...
2672375	  798.1	  643.4	 2298.0	...
2672376	  798.0	  643.2	 2297.0	...
2672377	  797.9	  643.1	 2297.0	...
2672378	  797.8	  642.8	 2298.0	...
2672379	  797.7	  642.7	 2296.0	...
2672380	  797.7	  642.6	 2293.0	...
2672381	  797.7	  642.6	 2290.0	...
2672382	  797.7	  642.7	 2289.0	...
2672383	  797.7	  642.7	 2288.0	...
2672384	  797.7	  642.6	 2288.0	...
2672385	  797.6	  642.6	 2290.0	...
2672386	  797.5	  642.5	 2292.0	...
2672387	  797.6	  642.2	 2293.0	...
2672388	  797.8	  641.9	 2292.0	...
2672389	  798.0	  641.8	 2290.0	...
2672390	  798.2	  642.2	 2291.0	...
2672391	  798.2	  642.6	 2293.0	...
2672392	  798.3	  642.7	 2294.0	...
2672393	  798.3	  642.8	 2294.0	...
2672394	  798.3	  642.6	 2294.0	...
2672395	  797.8	  642.4	 2296.0	...
2672396	  797.2	  642.1	 2294.0	...
2672397	  796.8	  642.2	 2291.0	...
2672398	  797.2	  642.2	 2288.0	...
2672399	  797.7	  642.2	 2288.0	...
2672400	  798.0	  642.2	 2288.0	...
2672401	  798.1	  642.1	 2287.0	...
2672402	  798.3	  642.6	 2287.0	...
2672403	  798.5	  643.1	 2287.0	...
2672404	  798.7	  643.2	 2288.0	...
2672405	  798.7	  642.9	 2291.0	...
2672406	  798.6	  642.2	 2294.0	...
2672407	  798.6	  641.9	 2295.0	...
2672408	  798.5	  641.7	 2294.0	...
2672409	  798.5	  642.1	 2293.0	...
2672410	  798.5	  642.4	 2293.0	...
2672411	  798.6	  642.7	 2292.0	...
2672412	  798.7	  642.7	 2290.0	...
2672413	  798.6	  642.8	 2289.0	...
2672414	  798.4	  642.8	 2289.0	...
2672415	  798.2	  642.9	 2290.0	...
2672416	  797.5	  643.1	 2290.0	...
2672417	  796.9	  643.3	 2290.0	...
2672418	  795.9	  644.2	 2289.0	...
2672419	  794.9	  645.0	 2289.0	...
2672420	  793.9	  645.5	 2288.0	...
2672421	  792.8	  644.7	 2289.0	...
2672422	  792.2	  643.9	 2290.0	...
2672423	  791.1	  643.3	 2291.0	...
2672424	  790.4	  643.3	 2292.0	...
2672425	  789.8	  643.2	 2293.0	...
2672426	  789.9	  643.0	 2295.0	...
2672427	  789.0	  641.8	 2296.0	...
2672428	  788.1	  640.5	 2296.0	...
2672429	  787.1	  639.3	 2295.0	...
2672430	  786.9	  639.3	 2292.0	...
2672431	  786.6	  639.4	 2288.0	...
2672432	  786.2	  639.8	 2286.0	...
2672433	  785.9	  640.3	 2288.0	...
2672434	  785.2	  640.7	 2291.0	...
2672435	  783.9	  641.2	 2291.0	...
2672436	  782.5	  641.8	 2289.0	...
2672437	  781.2	  642.3	 2287.0	...
2672438	  780.7	  642.5	 2286.0	...
2672439	  780.3	  642.4	 2284.0	...
2672440	  780.0	  642.2	 2281.0	...
2672441	  779.8	  642.1	 2278.0	...
2672442	  779.6	  642.4	 2277.0	...
2672443	  779.6	  642.8	 2277.0	...
2672444	  779.7	  643.1	 2280.0	...
2672445	  780.1	  643.1	 2283.0	...
2672446	  780.9	  643.1	 2286.0	...
2672447	  782.2	  643.0	 2286.0	...
2672448	  783.2	  642.9	 2286.0	...
2672449	  783.8	  642.6	 2286.0	...
2672450	  784.4	  642.3	 2285.0	...
2672451	  784.9	  641.9	 2284.0	...
2672452	  785.7	  641.7	 2283.0	...
2672453	  786.1	  641.7	 2282.0	...
2672454	  786.4	  641.8	 2280.0	...
2672455	  786.4	  642.0	 2279.0	...
2672456	  786.1	  642.1	 2279.0	...
2672457	  785.8	  642.1	 2281.0	...
2672458	  785.2	  642.1	 2283.0	...
2672459	  784.9	  642.0	 2285.0	...
2672460	  784.5	  641.9	 2285.0	...
2672461	  784.5	  641.6	 2284.0	...
2672462	  784.6	  641.5	 2282.0	...
2672463	  784.8	  641.5	 2278.0	...
2672464	  784.9	  641.6	 2277.0	...
2672465	  784.9	  641.8	 2275.0	...
2672466	  785.1	  641.8	 2275.0	...
2672467	  785.3	  641.4	 2274.0	...
2672468	  785.3	  641.1	 2273.0	...
2672469	  785.0	  641.0	 2272.0	...
2672470	  784.7	  641.2	 2272.0	...
2672471	  784.5	  641.5	 2272.0	...
2672472	  784.5	  641.5	 2272.0	...
2672473	  784.4	  641.3	 2273.0	...
2672474	  784.4	  641.3	 2275.0	...
2672475	  784.4	  641.5	 2277.0	...
2672476	  784.4	  641.7	 2277.0	...
2672477	  784.3	  641.7	 2276.0	...
2672478	  784.3	  641.4	 2275.0	...
2672479	  784.2	  641.3	 2275.0	...
2672480	  784.3	  641.2	 2276.0	...
2672481	  784.5	  641.5	 2277.0	...
2672482	  784.6	  641.7	 2277.0	...
2672483	  784.6	  641.9	 2277.0	...
2672484	  784.8	  642.0	 2277.0	...
2672485	  784.9	  642.1	 2277.0	...
2672486	  784.7	  642.1	 2277.0	...
2672487	  784.4	  642.3	 2277.0	...
2672488	  784.0	  642.4	 2277.0	...
2672489	  783.9	  642.1	 2278.0	...
2672490	  783.8	  641.8	 2280.0	...
2672491	  783.9	  641.9	 2282.0	...
2672492	  784.0	  642.3	 2281.0	...
2672493	  784.1	  642.7	 2278.0	...
2672494	  784.2	  642.7	 2277.0	...
2672495	  784.3	  642.9	 2278.0	...
2672496	  784.6	  643.2	 2279.0	...
2672497	  784.8	  643.3	 2278.0	...
2672498	  785.1	  643.2	 2278.0	...
2672499	  785.0	  642.6	 2278.0	...
2672500	  784.8	  642.1	 2278.0	...
2672501	  784.7	  642.0	 2279.0	...
2672502	  784.7	  642.0	 2280.0	...
2672503	  784.8	  641.7	 2278.0	...
2672504	  784.8	  641.4	 2276.0	...
2672505	  784.6	  641.1	 2275.0	...
2672506	  784.4	  641.4	 2277.0	...
2672507	  784.5	  641.6	 2279.0	...
2672508	  784.7	  641.5	 2279.0	...
2672509	  784.9	  641.2	 2276.0	...
2672510	  784.8	  641.7	 2273.0	...
2672511	  784.7	  642.6	 2271.0	...
2672512	  784.8	  643.5	 2271.0	...
2672513	  784.9	  643.3	 2271.0	...
2672514	  785.1	  642.9	 2271.0	...
2672515	  785.2	  642.6	 2271.0	...
2672516	  785.4	  642.5	 2273.0	...
2672517	  785.9	  642.8	 2276.0	...
2672518	  786.6	  643.7	 2279.0	...
2672519	  787.2	  644.5	 2281.0	...
EFIX R   2671491	2672519	1029	  791.3	  642.1	   2353
SSACC R  2672520
2672520	  788.6	  644.8	 2283.0	...
2672521	  790.3	  644.9	 2283.0	...
2672522	  792.9	  644.6	 2282.0	...
2672523	  795.3	  644.5	 2281.0	...
2672524	  798.0	  644.0	 2280.0	...
2672525	  801.3	  644.3	 2280.0	...
2672526	  804.2	  644.6	 2280.0	...
2672527	  808.0	  644.9	 2281.0	...
2672528	  810.7	  644.6	 2281.0	...
2672529	  813.8	  644.1	 2282.0	...
2672530	  815.9	  643.8	 2283.0	...
2672531	  818.1	  643.5	 2285.0	...
ESACC R  2672520	2672531	12	  788.6	  644.8	  818.1	  643.5	   0.63	     61
SFIX R   2672532
2672532	  819.5	  643.6	 2284.0	...
2672533	  820.7	  643.6	 2283.0	...
2672534	  821.2	  643.2	 2283.0	...
2672535	  821.5	  642.6	 2283.0	...
2672536	  821.4	  642.0	 2284.0	...
2672537	  821.4	  641.5	 2286.0	...
2672538	  821.4	  641.2	 2290.0	...
2672539	  821.0	  641.0	 2292.0	...
2672540	  820.7	  641.0	 2286.0	...
2672541	  820.3	  641.0	 2280.0	...
2672542	  820.4	  641.0	 2277.0	...
2672543	  820.3	  641.0	 2278.0	...
2672544	  820.2	  641.0	 2280.0	...
2672545	  820.1	  640.9	 2281.0	...
2672546	  820.1	  640.8	 2281.0	...
2672547	  820.1	  641.0	 2281.0	...
2672548	  820.1	  641.3	 2283.0	...
2672549	  819.6	  641.7	 2285.0	...
2672550	  819.2	  641.8	 2287.0	...
2672551	  818.8	  642.0	 2286.0	...
2672552	  818.2	  642.2	 2286.0	...
2672553	  817.4	  642.3	 2286.0	...
2672554	  816.4	  642.1	 2286.0	...
2672555	  816.0	  641.7	 2286.0	...
2672556	  816.1	  641.5	 2286.0	...
2672557	  816.4	  641.0	 2284.0	...
2672558	  816.7	  640.5	 2282.0	...
2672559	  816.7	  639.9	 2280.0	...
2672560	  816.8	  639.9	 2280.0	...
2672561	  817.1	  639.7	 2280.0	...
2672562	  817.5	  639.7	 2280.0	...
2672563	  817.9	  640.7	 2283.0	...
2672564	  818.0	  641.7	 2286.0	...
2672565	  818.4	  642.6	 2290.0	...
2672566	  818.7	  642.6	 2291.0	...
2672567	  818.7	  642.5	 2291.0	...
2672568	  818.3	  642.1	 2290.0	...
2672569	  818.3	  641.6	 2289.0	...
2672570	  818.6	  641.1	 2292.0	...
2672571	  818.9	  641.2	 2294.0	...
2672572	  818.9	  641.2	 2297.0	...
2672573	  818.9	  641.1	 2297.0	...
2672574	  819.0	  641.4	 2296.0	...
2672575	  819.2	  641.7	 2295.0	...
2672576	  819.5	  642.1	 2295.0	...
2672577	  819.7	  642.6	 2295.0	...
2672578	  819.9	  643.0	 2295.0	...
2672579	  819.9	  643.4	 2295.0	...
2672580	  819.7	  643.3	 2295.0	...
2672581	  819.5	  643.0	 2295.0	...
2672582	  819.3	  642.8	 2294.0	...
2672583	  819.4	  642.5	 2293.0	...
2672584	  819.5	  642.3	 2292.0	...
2672585	  819.7	  642.7	 2292.0	...
2672586	  820.1	  643.2	 2292.0	...
2672587	  820.5	  643.7	 2293.0	...
2672588	  820.6	  643.6	 2293.0	...
2672589	  820.3	  643.4	 2294.0	...
2672590	  820.1	  643.1	 2294.0	...
2672591	  820.3	  642.9	 2294.0	...
2672592	  820.4	  642.7	 2293.0	...
2672593	  820.3	  642.8	 2295.0	...
2672594	  820.0	  643.2	 2297.0	...
2672595	  819.9	  643.4	 2300.0	...
2672596	  820.0	  643.4	 2300.0	...
2672597	  819.9	  643.1	 2300.0	...
2672598	  819.9	  642.8	 2300.0	...
2672599	  820.0	  642.7	 2300.0	...
2672600	  820.2	  642.8	 2300.0	...
MSG	2672601 0000 _ Number Off
2672601	  820.4	  643.0	 2301.0	...
2672602	  820.4	  642.7	 2301.0	...
2672603	  820.4	  642.3	 2300.0	...
2672604	  820.4	  642.3	 2300.0	...
2672605	  820.0	  642.9	 2300.0	...
2672606	  819.6	  643.2	 2300.0	...
2672607	  819.5	  643.0	 2300.0	...
2672608	  819.9	  642.8	 2300.0	...
2672609	  820.3	  642.8	 2299.0	...
2672610	  820.3	  642.9	 2298.0	...
2672611	  820.1	  642.6	 2298.0	...
2672612	  820.0	  642.3	 2298.0	...
2672613	  819.8	  642.7	 2299.0	...
2672614	  819.8	  643.4	 2301.0	...
2672615	  819.8	  644.1	 2302.0	...
2672616	  820.1	  644.1	 2304.0	...
2672617	  820.3	  644.0	 2307.0	...
2672618	  820.4	  643.8	 2307.0	...
2672619	  820.4	  643.7	 2305.0	...
2672620	  820.4	  643.8	 2304.0	...
2672621	  820.5	  643.7	 2304.0	...
2672622	  820.6	  643.4	 2305.0	...
2672623	  821.1	  643.0	 2306.0	...
2672624	  821.5	  642.8	 2307.0	...
2672625	  821.8	  642.7	 2307.0	...
2672626	  821.7	  642.5	 2308.0	...
2672627	  821.6	  642.4	 2310.0	...
2672628	  821.5	  642.4	 2311.0	...
2672629	  821.7	  642.5	 2311.0	...
2672630	  821.8	  642.5	 2311.0	...
2672631	  821.8	  642.6	 2311.0	...
2672632	  821.5	  642.6	 2312.0	...
2672633	  821.2	  642.9	 2311.0	...
2672634	  821.0	  643.2	 2308.0	...
2672635	  821.0	  643.4	 2305.0	...
2672636	  821.0	  643.0	 2305.0	...
2672637	  821.2	  642.8	 2305.0	...
2672638	  821.2	  642.7	 2305.0	...
2672639	  821.2	  642.8	 2306.0	...
2672640	  821.2	  642.9	 2306.0	...
2672641	  821.0	  642.9	 2307.0	...
2672642	  820.8	  643.0	 2307.0	...
2672643	  820.5	  643.2	 2308.0	...
2672644	  820.6	  643.3	 2309.0	...
2672645	  821.0	  643.4	 2309.0	...
2672646	  821.5	  643.6	 2310.0	...
2672647	  822.0	  643.7	 2309.0	...
2672648	  822.1	  644.1	 2309.0	...
2672649	  821.8	  644.5	 2308.0	...
2672650	  821.4	  644.9	 2307.0	...
2672651	  821.0	  645.0	 2307.0	...
2672652	  820.9	  645.0	 2306.0	...
2672653	  820.8	  644.8	 2307.0	...
2672654	  820.7	  644.7	 2311.0	...
2672655	  820.7	  644.7	 2316.0	...
2672656	  820.8	  644.8	 2317.0	...
2672657	  820.8	  644.9	 2316.0	...
2672658	  820.8	  645.0	 2315.0	...
2672659	  820.8	  644.9	 2314.0	...
2672660	  820.8	  644.6	 2311.0	...
2672661	  821.1	  644.3	 2309.0	...
2672662	  821.3	  644.3	 2309.0	...
2672663	  821.4	  644.4	 2308.0	...
2672664	  821.4	  644.6	 2307.0	...
2672665	  821.3	  644.7	 2307.0	...
2672666	  821.3	  644.8	 2308.0	...
2672667	  820.9	  644.9	 2309.0	...
2672668	  820.5	  645.1	 2309.0	...
2672669	  820.1	  645.2	 2311.0	...
2672670	  820.2	  645.3	 2313.0	...
2672671	  820.1	  644.9	 2316.0	...
2672672	  820.0	  644.4	 2316.0	...
2672673	  820.2	  644.2	 2317.0	...
2672674	  820.5	  644.5	 2317.0	...
2672675	  820.8	  644.7	 2317.0	...
2672676	  820.9	  644.7	 2317.0	...
2672677	  821.0	  644.8	 2317.0	...
2672678	  821.2	  644.9	 2316.0	...
2672679	  821.4	  645.0	 2313.0	...
2672680	  821.5	  645.1	 2311.0	...
2672681	  821.3	  645.2	 2309.0	...
2672682	  820.9	  645.4	 2310.0	...
2672683	  820.6	  645.4	 2310.0	...
2672684	  820.7	  645.6	 2309.0	...
2672685	  820.8	  645.8	 2309.0	...
2672686	  821.0	  645.2	 2308.0	...
2672687	  821.2	  644.5	 2307.0	...
2672688	  821.1	  643.8	 2306.0	...
2672689	  821.0	  643.8	 2306.0	...
2672690	  820.2	  644.2	 2305.0	...
2672691	  819.0	  644.8	 2304.0	...
2672692	  817.8	  644.6	 2303.0	...
EFIX R   2672532	2672692	161	  820.2	  643.1	   2300
SSACC R  2672693
2672693	  816.7	  643.8	 2303.0	...
2672694	  815.4	  643.2	 2305.0	...
2672695	  813.5	  643.3	 2308.0	...
2672696	  811.0	  642.7	 2312.0	...
2672697	  808.8	  641.8	 2314.0	...
2672698	  806.9	  640.1	 2317.0	...
2672699	  805.5	  639.2	 2317.0	...
2672700	  804.0	  637.9	 2318.0	...
2672701	  802.3	  636.6	 2319.0	...
ESACC R  2672693	2672701	9	  816.7	  643.8	  802.3	  636.6	   0.34	     42
SFIX R   2672702
2672702	  801.1	  635.2	 2318.0	...
2672703	  800.2	  634.5	 2318.0	...
2672704	  799.7	  633.9	 2317.0	...
2672705	  799.3	  633.2	 2316.0	...
2672706	  799.4	  632.4	 2314.0	...
2672707	  799.6	  632.3	 2312.0	...
2672708	  799.9	  632.2	 2311.0	...
2672709	  800.1	  632.0	 2312.0	...
2672710	  800.3	  631.9	 2313.0	...
2672711	  800.5	  631.6	 2314.0	...
2672712	  800.9	  631.4	 2315.0	...
2672713	  801.3	  632.0	 2315.0	...
2672714	  801.8	  632.8	 2314.0	...
2672715	  802.2	  633.5	 2312.0	...
2672716	  802.5	  633.6	 2310.0	...
2672717	  802.3	  633.9	 2310.0	...
2672718	  802.1	  634.1	 2310.0	...
2672719	  802.2	  634.1	 2310.0	...
2672720	  802.4	  634.1	 2309.0	...
2672721	  802.8	  634.0	 2309.0	...
2672722	  803.1	  633.9	 2309.0	...
2672723	  803.2	  633.9	 2309.0	...
2672724	  803.1	  634.2	 2309.0	...
2672725	  803.0	  634.5	 2309.0	...
2672726	  802.8	  634.8	 2310.0	...
2672727	  802.9	  635.7	 2311.0	...
2672728	  803.5	  636.5	 2312.0	...
2672729	  804.0	  637.3	 2312.0	...
2672730	  804.8	  636.6	 2311.0	...
2672731	  804.9	  636.0	 2311.0	...
2672732	  804.8	  635.3	 2312.0	...
2672733	  804.4	  635.2	 2312.0	...
2672734	  804.0	  635.0	 2312.0	...
2672735	  804.0	  635.0	 2312.0	...
2672736	  804.0	  634.9	 2312.0	...
2672737	  803.9	  635.0	 2313.0	...
2672738	  803.7	  635.2	 2312.0	...
2672739	  803.5	  635.4	 2312.0	...
2672740	  803.5	  636.4	 2312.0	...
2672741	  803.5	  637.2	 2312.0	...
2672742	  803.4	  637.8	 2311.0	...
2672743	  803.4	  637.7	 2309.0	...
2672744	  803.3	  637.2	 2307.0	...
2672745	  803.2	  636.7	 2308.0	...
2672746	  803.1	  636.1	 2310.0	...
2672747	  803.0	  636.1	 2312.0	...
2672748	  802.8	  636.0	 2312.0	...
2672749	  802.6	  636.2	 2310.0	...
2672750	  802.5	  636.3	 2308.0	...
2672751	  802.5	  636.4	 2306.0	...
2672752	  802.6	  636.4	 2307.0	...
2672753	  802.7	  636.4	 2307.0	...
2672754	  802.8	  636.4	 2307.0	...
2672755	  802.9	  636.4	 2307.0	...
2672756	  802.7	  636.4	 2307.0	...
2672757	  802.6	  636.4	 2307.0	...
2672758	  802.4	  636.4	 2307.0	...
2672759	  802.5	  636.4	 2308.0	...
2672760	  802.5	  636.4	 2309.0	...
2672761	  802.4	  636.3	 2309.0	...
2672762	  802.3	  636.4	 2309.0	...
2672763	  802.3	  636.5	 2309.0	...
2672764	  802.4	  636.6	 2310.0	...
2672765	  802.4	  636.5	 2309.0	...
2672766	  802.5	  636.4	 2309.0	...
2672767	  802.5	  636.5	 2309.0	...
2672768	  802.5	  636.7	 2306.0	...
2672769	  802.6	  637.1	 2305.0	...
2672770	  802.3	  637.5	 2303.0	...
2672771	  802.1	  637.7	 2304.0	...
2672772	  801.9	  637.4	 2305.0	...
2672773	  802.0	  637.1	 2306.0	...
2672774	  802.0	  636.7	 2306.0	...
2672775	  802.1	  636.6	 2306.0	...
2672776	  802.1	  636.3	 2305.0	...
2672777	  802.1	  636.2	 2302.0	...
2672778	  802.2	  636.6	 2300.0	...
2672779	  802.2	  637.0	 2299.0	...
2672780	  802.2	  637.5	 2298.0	...
2672781	  802.3	  637.6	 2298.0	...
2672782	  802.3	  637.8	 2297.0	...
2672783	  802.3	  638.0	 2296.0	...
2672784	  802.2	  638.1	 2295.0	...
2672785	  802.2	  637.8	 2294.0	...
2672786	  802.0	  637.6	 2294.0	...
2672787	  801.9	  637.5	 2294.0	...
2672788	  802.2	  637.5	 2293.0	...
2672789	  802.5	  637.6	 2293.0	...
2672790	  802.8	  637.5	 2292.0	...
2672791	  802.9	  637.5	 2292.0	...
2672792	  802.8	  637.4	 2292.0	...
2672793	  802.6	  637.4	 2291.0	...
2672794	  802.4	  637.4	 2294.0	...
2672795	  802.3	  637.4	 2296.0	...
2672796	  802.3	  637.5	 2299.0	...
2672797	  802.3	  637.5	 2299.0	...
2672798	  802.3	  637.4	 2299.0	...
2672799	  802.3	  637.3	 2299.0	...
2672800	  802.4	  637.2	 2299.0	...
2672801	  802.4	  636.8	 2299.0	...
2672802	  802.3	  636.6	 2300.0	...
2672803	  802.1	  636.8	 2301.0	...
2672804	  801.9	  637.3	 2302.0	...
2672805	  801.8	  637.8	 2299.0	...
2672806	  801.8	  638.1	 2296.0	...
2672807	  802.0	  638.3	 2293.0	...
2672808	  802.1	  638.5	 2294.0	...
2672809	  802.2	  638.6	 2296.0	...
2672810	  802.1	  638.9	 2296.0	...
2672811	  802.1	  639.1	 2296.0	...
MSG	2672812 0000 _ Number On
2672812	  802.1	  639.2	 2295.0	...
2672813	  802.1	  639.3	 2297.0	...
2672814	  802.3	  639.4	 2299.0	...
2672815	  802.4	  639.4	 2300.0	...
2672816	  802.5	  639.2	 2299.0	...
2672817	  802.4	  639.0	 2298.0	...
2672818	  802.4	  638.7	 2293.0	...
2672819	  802.2	  638.7	 2290.0	...
2672820	  801.9	  638.7	 2288.0	...
2672821	  801.7	  638.8	 2289.0	...
2672822	  801.8	  638.9	 2290.0	...
2672823	  801.9	  639.0	 2291.0	...
2672824	  802.1	  639.0	 2292.0	...
2672825	  802.2	  639.0	 2292.0	...
2672826	  802.4	  638.9	 2293.0	...
2672827	  802.9	  639.0	 2293.0	...
2672828	  803.3	  639.0	 2294.0	...
2672829	  803.7	  639.2	 2294.0	...
2672830	  803.6	  638.9	 2295.0	...
2672831	  803.2	  638.7	 2295.0	...
2672832	  803.0	  638.7	 2295.0	...
2672833	  802.7	  638.9	 2295.0	...
2672834	  802.7	  639.2	 2296.0	...
2672835	  802.5	  639.0	 2296.0	...
2672836	  802.4	  638.7	 2297.0	...
2672837	  802.4	  638.4	 2298.0	...
2672838	  802.5	  638.5	 2299.0	...
2672839	  802.7	  638.7	 2298.0	...
2672840	  802.8	  638.9	 2298.0	...
2672841	  802.7	  638.9	 2297.0	...
2672842	  802.7	  639.1	 2296.0	...
2672843	  802.5	  639.2	 2294.0	...
2672844	  802.4	  639.3	 2292.0	...
2672845	  802.5	  639.0	 2290.0	...
2672846	  802.7	  638.6	 2289.0	...
2672847	  803.0	  638.3	 2289.0	...
2672848	  803.0	  638.3	 2288.0	...
2672849	  803.1	  638.2	 2286.0	...
2672850	  803.1	  638.1	 2283.0	...
2672851	  803.1	  637.9	 2280.0	...
2672852	  803.1	  637.9	 2279.0	...
2672853	  803.1	  637.8	 2280.0	...
2672854	  803.1	  637.8	 2282.0	...
2672855	  803.1	  637.9	 2283.0	...
2672856	  803.1	  638.0	 2283.0	...
2672857	  803.1	  638.0	 2282.0	...
2672858	  803.1	  638.0	 2281.0	...
2672859	  802.8	  638.0	 2280.0	...
2672860	  802.6	  638.1	 2279.0	...
2672861	  802.8	  637.3	 2280.0	...
2672862	  803.2	  636.5	 2280.0	...
2672863	  803.5	  635.8	 2281.0	...
2672864	  803.3	  635.8	 2281.0	...
2672865	  803.2	  635.9	 2281.0	...
2672866	  803.1	  636.0	 2282.0	...
2672867	  803.1	  636.6	 2282.0	...
2672868	  803.1	  637.2	 2283.0	...
2672869	  803.0	  637.8	 2283.0	...
2672870	  803.0	  637.7	 2283.0	...
2672871	  803.2	  637.6	 2283.0	...
2672872	  803.4	  637.4	 2284.0	...
2672873	  803.7	  637.4	 2284.0	...
2672874	  803.8	  637.6	 2283.0	...
2672875	  804.0	  637.9	 2282.0	...
2672876	  804.1	  637.9	 2282.0	...
2672877	  804.1	  638.0	 2282.0	...
2672878	  804.0	  638.1	 2283.0	...
2672879	  804.0	  638.2	 2284.0	...
2672880	  804.1	  638.3	 2285.0	...
2672881	  804.1	  638.0	 2285.0	...
2672882	  803.8	  637.7	 2284.0	...
2672883	  803.5	  637.9	 2284.0	...
2672884	  803.4	  638.3	 2283.0	...
2672885	  803.5	  638.5	 2284.0	...
2672886	  803.5	  638.6	 2284.0	...
2672887	  803.3	  638.7	 2284.0	...
2672888	  803.1	  638.9	 2283.0	...
2672889	  803.4	  638.8	 2282.0	...
2672890	  803.7	  638.8	 2283.0	...
2672891	  804.1	  638.7	 2283.0	...
2672892	  804.0	  638.7	 2284.0	...
2672893	  804.0	  638.6	 2285.0	...
2672894	  804.1	  638.5	 2286.0	...
2672895	  804.4	  638.5	 2286.0	...
2672896	  804.6	  638.4	 2288.0	...
2672897	  804.7	  638.2	 2289.0	...
2672898	  804.8	  638.1	 2286.0	...
2672899	  804.9	  638.0	 2282.0	...
2672900	  804.6	  638.2	 2278.0	...
2672901	  804.3	  638.6	 2282.0	...
2672902	  804.0	  639.0	 2285.0	...
2672903	  803.7	  639.2	 2288.0	...
2672904	  803.4	  639.3	 2289.0	...
2672905	  803.4	  639.2	 2290.0	...
2672906	  803.7	  639.0	 2292.0	...
2672907	  804.1	  639.1	 2292.0	...
2672908	  804.1	  639.3	 2293.0	...
2672909	  804.2	  639.2	 2292.0	...
2672910	  804.2	  638.9	 2291.0	...
2672911	  804.2	  638.6	 2289.0	...
2672912	  804.3	  638.9	 2286.0	...
2672913	  804.4	  638.8	 2284.0	...
2672914	  804.3	  638.7	 2281.0	...
2672915	  804.1	  638.6	 2281.0	...
2672916	  803.9	  639.2	 2281.0	...
2672917	  803.8	  639.7	 2281.0	...
2672918	  803.5	  640.4	 2284.0	...
2672919	  803.2	  640.7	 2287.0	...
2672920	  803.4	  640.6	 2290.0	...
2672921	  803.8	  640.3	 2289.0	...
2672922	  804.2	  640.2	 2291.0	...
2672923	  804.2	  640.4	 2294.0	...
2672924	  804.2	  640.6	 2296.0	...
2672925	  804.2	  641.0	 2296.0	...
2672926	  804.2	  641.3	 2296.0	...
2672927	  804.2	  641.7	 2296.0	...
2672928	  804.2	  641.9	 2297.0	...
2672929	  804.3	  642.2	 2299.0	...
2672930	  804.3	  642.5	 2302.0	...
2672931	  804.1	  642.3	 2302.0	...
2672932	  803.9	  642.0	 2300.0	...
2672933	  803.8	  641.6	 2298.0	...
2672934	  803.8	  641.6	 2298.0	...
2672935	  803.8	  641.6	 2299.0	...
2672936	  803.8	  641.3	 2299.0	...
2672937	  803.9	  641.1	 2299.0	...
2672938	  803.9	  640.9	 2298.0	...
2672939	  804.0	  640.8	 2296.0	...
2672940	  804.0	  640.8	 2294.0	...
2672941	  804.0	  640.8	 2292.0	...
2672942	  804.0	  640.9	 2290.0	...
2672943	  804.2	  640.9	 2293.0	...
2672944	  804.4	  641.4	 2295.0	...
2672945	  804.7	  642.0	 2297.0	...
2672946	  804.7	  642.6	 2297.0	...
2672947	  804.6	  642.8	 2299.0	...
2672948	  804.6	  643.0	 2302.0	...
2672949	  804.6	  642.5	 2301.0	...
2672950	  804.5	  642.0	 2296.0	...
2672951	  804.2	  641.4	 2291.0	...
2672952	  803.9	  641.3	 2294.0	...
2672953	  803.6	  641.2	 2299.0	...
2672954	  803.6	  641.1	 2302.0	...
2672955	  803.6	  641.1	 2298.0	...
2672956	  803.6	  641.1	 2294.0	...
2672957	  803.6	  641.1	 2295.0	...
2672958	  803.7	  641.6	 2297.0	...
2672959	  803.8	  642.1	 2299.0	...
2672960	  804.0	  642.7	 2299.0	...
2672961	  804.2	  642.5	 2298.0	...
2672962	  804.2	  642.3	 2297.0	...
2672963	  804.2	  642.1	 2295.0	...
2672964	  804.1	  642.0	 2295.0	...
2672965	  804.1	  642.1	 2294.0	...
2672966	  804.0	  642.2	 2294.0	...
2672967	  804.0	  642.3	 2295.0	...
2672968	  804.0	  642.4	 2297.0	...
2672969	  803.9	  642.5	 2299.0	...
2672970	  803.9	  642.5	 2298.0	...
2672971	  803.9	  642.4	 2297.0	...
2672972	  803.9	  642.5	 2295.0	...
2672973	  804.1	  642.8	 2295.0	...
2672974	  804.3	  643.0	 2295.0	...
2672975	  804.5	  643.2	 2295.0	...
2672976	  804.5	  643.5	 2293.0	...
2672977	  804.5	  643.5	 2290.0	...
2672978	  804.4	  643.1	 2289.0	...
2672979	  804.4	  642.8	 2290.0	...
2672980	  804.4	  642.4	 2290.0	...
2672981	  804.4	  642.2	 2291.0	...
2672982	  804.4	  641.8	 2292.0	...
2672983	  804.6	  641.5	 2293.0	...
2672984	  804.7	  641.2	 2292.0	...
2672985	  804.9	  640.9	 2291.0	...
2672986	  805.0	  640.8	 2289.0	...
2672987	  805.0	  640.7	 2288.0	...
2672988	  805.0	  640.7	 2288.0	...
2672989	  805.0	  640.6	 2288.0	...
2672990	  805.0	  640.7	 2289.0	...
2672991	  805.0	  640.8	 2289.0	...
2672992	  805.1	  640.9	 2288.0	...
2672993	  805.1	  641.0	 2287.0	...
2672994	  805.0	  641.3	 2287.0	...
2672995	  804.8	  641.6	 2288.0	...
2672996	  804.6	  641.7	 2290.0	...
2672997	  804.3	  641.5	 2292.0	...
2672998	  804.2	  641.4	 2293.0	...
2672999	  804.8	  641.3	 2294.0	...
2673000	  805.5	  641.4	 2295.0	...
2673001	  806.0	  641.1	 2294.0	...
2673002	  805.8	  640.7	 2292.0	...
2673003	  805.6	  640.2	 2291.0	...
2673004	  805.5	  640.4	 2292.0	...
2673005	  805.3	  640.8	 2292.0	...
2673006	  805.1	  641.2	 2293.0	...
2673007	  805.1	  641.3	 2293.0	...
2673008	  805.1	  641.4	 2293.0	...
2673009	  805.0	  641.6	 2293.0	...
2673010	  805.0	  641.3	 2292.0	...
2673011	  805.5	  641.0	 2291.0	...
2673012	  806.0	  640.6	 2291.0	...
2673013	  806.4	  640.7	 2291.0	...
2673014	  806.2	  640.8	 2292.0	...
2673015	  806.1	  640.9	 2292.0	...
2673016	  806.0	  641.0	 2291.0	...
2673017	  805.8	  641.0	 2290.0	...
2673018	  805.4	  641.2	 2289.0	...
2673019	  805.1	  641.3	 2288.0	...
2673020	  805.0	  641.4	 2287.0	...
2673021	  804.8	  641.4	 2285.0	...
2673022	  804.6	  641.6	 2284.0	...
2673023	  804.4	  641.9	 2284.0	...
2673024	  804.5	  642.2	 2286.0	...
2673025	  804.6	  642.2	 2287.0	...
2673026	  804.6	  642.0	 2285.0	...
2673027	  804.7	  641.7	 2282.0	...
2673028	  804.7	  641.3	 2281.0	...
2673029	  804.9	  641.2	 2282.0	...
2673030	  805.2	  641.1	 2283.0	...
2673031	  805.2	  641.1	 2283.0	...
2673032	  804.9	  641.2	 2285.0	...
2673033	  804.6	  641.5	 2286.0	...
2673034	  804.6	  641.8	 2286.0	...
2673035	  804.8	  641.9	 2287.0	...
2673036	  805.0	  641.8	 2287.0	...
2673037	  805.2	  642.2	 2288.0	...
2673038	  805.2	  642.5	 2288.0	...
2673039	  805.1	  642.5	 2287.0	...
2673040	  805.1	  641.8	 2283.0	...
2673041	  805.1	  641.0	 2280.0	...
2673042	  805.1	  641.2	 2277.0	...
2673043	  805.0	  641.7	 2278.0	...
2673044	  805.0	  642.3	 2279.0	...
2673045	  805.1	  642.3	 2278.0	...
2673046	  805.2	  642.3	 2280.0	...
2673047	  805.3	  642.4	 2282.0	...
2673048	  805.3	  642.4	 2283.0	...
2673049	  805.3	  642.3	 2283.0	...
2673050	  805.4	  642.0	 2283.0	...
2673051	  805.6	  642.0	 2283.0	...
2673052	  805.8	  642.0	 2283.0	...
2673053	  805.6	  642.1	 2284.0	...
2673054	  805.4	  642.1	 2284.0	...
2673055	  805.3	  642.2	 2284.0	...
2673056	  805.3	  642.2	 2284.0	...
2673057	  805.3	  642.2	 2284.0	...
2673058	  805.0	  642.4	 2284.0	...
2673059	  804.8	  642.6	 2282.0	...
2673060	  804.6	  642.8	 2281.0	...
2673061	  804.3	  642.8	 2279.0	...
2673062	  803.9	  642.8	 2278.0	...
2673063	  803.1	  642.6	 2278.0	...
2673064	  802.0	  641.9	 2277.0	...
2673065	  800.2	  641.2	 2276.0	...
2673066	  798.9	  640.7	 2275.0	...
2673067	  797.6	  640.3	 2272.0	...
2673068	  796.5	  639.5	 2269.0	...
2673069	  795.5	  638.6	 2268.0	...
2673070	  794.8	  637.7	 2269.0	...
2673071	  794.8	  637.2	 2270.0	...
2673072	  794.8	  636.7	 2270.0	...
2673073	  794.7	  636.2	 2270.0	...
2673074	  795.5	  635.5	 2271.0	...
2673075	  796.3	  635.1	 2271.0	...
2673076	  797.5	  635.2	 2271.0	...
2673077	  798.0	  635.4	 2270.0	...
2673078	  798.4	  635.4	 2268.0	...
2673079	  799.4	  635.5	 2269.0	...
2673080	  800.4	  636.6	 2270.0	...
2673081	  801.3	  637.6	 2271.0	...
2673082	  801.6	  637.9	 2270.0	...
2673083	  802.0	  637.0	 2268.0	...
2673084	  802.3	  636.0	 2266.0	...
2673085	  802.6	  635.8	 2265.0	...
2673086	  802.2	  635.6	 2264.0	...
2673087	  801.8	  635.6	 2264.0	...
2673088	  801.3	  636.4	 2264.0	...
2673089	  801.3	  637.1	 2265.0	...
2673090	  801.6	  637.9	 2266.0	...
2673091	  801.8	  637.9	 2267.0	...
2673092	  802.0	  637.9	 2267.0	...
2673093	  801.9	  638.0	 2266.0	...
2673094	  801.6	  638.1	 2266.0	...
2673095	  801.1	  638.1	 2266.0	...
2673096	  800.6	  638.0	 2267.0	...
2673097	  800.3	  637.8	 2268.0	...
2673098	  800.4	  637.6	 2269.0	...
2673099	  800.7	  637.8	 2268.0	...
2673100	  801.0	  638.1	 2266.0	...
2673101	  801.1	  638.4	 2265.0	...
2673102	  801.1	  638.4	 2265.0	...
2673103	  801.0	  638.4	 2265.0	...
2673104	  801.0	  638.6	 2264.0	...
2673105	  801.0	  639.0	 2262.0	...
2673106	  801.0	  639.3	 2259.0	...
2673107	  801.0	  639.2	 2260.0	...
2673108	  801.0	  639.1	 2261.0	...
2673109	  800.9	  639.0	 2259.0	...
2673110	  800.8	  639.1	 2257.0	...
2673111	  800.8	  639.2	 2254.0	...
2673112	  800.9	  638.8	 2254.0	...
2673113	  801.0	  638.3	 2254.0	...
MSG	2673114 0000 _ Number Off
2673114	  800.9	  638.2	 2254.0	...
2673115	  800.9	  638.4	 2255.0	...
2673116	  801.0	  638.5	 2256.0	...
2673117	  801.1	  638.4	 2254.0	...
2673118	  801.1	  637.9	 2251.0	...
2673119	  801.1	  637.4	 2250.0	...
2673120	  801.2	  637.4	 2252.0	...
2673121	  801.3	  637.7	 2255.0	...
2673122	  801.2	  638.1	 2255.0	...
2673123	  801.1	  638.2	 2256.0	...
2673124	  800.9	  638.6	 2256.0	...
2673125	  800.8	  639.1	 2256.0	...
2673126	  800.9	  639.3	 2255.0	...
2673127	  801.2	  639.2	 2252.0	...
2673128	  801.4	  639.0	 2250.0	...
2673129	  801.5	  638.9	 2249.0	...
2673130	  801.5	  638.9	 2248.0	...
2673131	  801.4	  639.0	 2250.0	...
2673132	  801.4	  639.1	 2252.0	...
2673133	  801.5	  639.2	 2253.0	...
2673134	  801.6	  639.2	 2252.0	...
2673135	  801.7	  639.2	 2252.0	...
2673136	  801.8	  639.2	 2252.0	...
2673137	  801.7	  639.2	 2254.0	...
2673138	  801.6	  639.2	 2255.0	...
2673139	  801.6	  639.2	 2254.0	...
2673140	  801.6	  638.9	 2253.0	...
2673141	  801.7	  638.7	 2252.0	...
2673142	  801.7	  638.6	 2252.0	...
2673143	  801.7	  638.7	 2252.0	...
2673144	  801.7	  639.0	 2253.0	...
2673145	  801.6	  639.3	 2253.0	...
2673146	  801.6	  639.4	 2254.0	...
2673147	  801.5	  639.3	 2254.0	...
2673148	  801.4	  639.2	 2253.0	...
2673149	  801.3	  639.1	 2251.0	...
2673150	  801.3	  639.4	 2249.0	...
2673151	  801.3	  639.7	 2250.0	...
2673152	  801.3	  640.0	 2250.0	...
2673153	  801.5	  640.1	 2250.0	...
2673154	  801.6	  640.0	 2248.0	...
2673155	  801.6	  639.7	 2246.0	...
2673156	  801.7	  639.3	 2244.0	...
2673157	  801.9	  638.9	 2244.0	...
2673158	  802.0	  638.7	 2243.0	...
2673159	  802.0	  638.4	 2241.0	...
2673160	  801.8	  638.2	 2239.0	...
2673161	  801.7	  638.0	 2238.0	...
2673162	  801.6	  638.7	 2238.0	...
2673163	  801.6	  639.6	 2238.0	...
2673164	  801.8	  640.4	 2238.0	...
2673165	  802.0	  640.3	 2239.0	...
2673166	  802.2	  640.0	 2240.0	...
2673167	  802.3	  639.9	 2242.0	...
2673168	  802.4	  640.1	 2242.0	...
2673169	  802.4	  640.3	 2241.0	...
2673170	  802.4	  640.6	 2241.0	...
2673171	  802.3	  640.6	 2240.0	...
2673172	  802.3	  640.2	 2240.0	...
2673173	  802.2	  639.6	 2239.0	...
2673174	  802.1	  639.0	 2238.0	...
2673175	  802.0	  639.4	 2238.0	...
2673176	  802.0	  639.9	 2238.0	...
2673177	  802.0	  640.4	 2239.0	...
2673178	  802.0	  640.4	 2240.0	...
2673179	  801.9	  640.5	 2239.0	...
2673180	  802.1	  640.7	 2239.0	...
2673181	  802.2	  640.9	 2238.0	...
2673182	  802.4	  641.1	 2237.0	...
2673183	  802.5	  641.2	 2234.0	...
2673184	  802.4	  641.2	 2231.0	...
2673185	  802.4	  641.2	 2231.0	...
2673186	  802.4	  641.0	 2234.0	...
2673187	  802.4	  640.9	 2237.0	...
2673188	  802.4	  640.9	 2237.0	...
2673189	  802.4	  640.9	 2236.0	...
2673190	  802.4	  641.0	 2234.0	...
2673191	  802.3	  640.9	 2234.0	...
2673192	  802.3	  641.4	 2233.0	...
2673193	  802.2	  641.9	 2232.0	...
2673194	  802.6	  642.1	 2231.0	...
2673195	  803.0	  642.0	 2230.0	...
2673196	  802.8	  641.9	 2230.0	...
2673197	  802.2	  642.2	 2230.0	...
2673198	  802.1	  642.6	 2233.0	...
2673199	  802.6	  642.8	 2236.0	...
2673200	  803.1	  642.1	 2237.0	...
2673201	  803.2	  641.2	 2234.0	...
2673202	  803.1	  640.4	 2232.0	...
2673203	  803.0	  640.4	 2231.0	...
2673204	  802.9	  640.4	 2231.0	...
2673205	  803.1	  640.5	 2230.0	...
2673206	  803.2	  640.6	 2230.0	...
2673207	  802.9	  640.7	 2229.0	...
2673208	  802.6	  640.7	 2228.0	...
2673209	  802.4	  640.7	 2226.0	...
2673210	  802.3	  640.7	 2226.0	...
2673211	  802.3	  640.8	 2226.0	...
2673212	  802.3	  640.8	 2227.0	...
2673213	  802.4	  640.8	 2228.0	...
2673214	  802.6	  640.8	 2229.0	...
2673215	  802.7	  641.2	 2229.0	...
2673216	  802.7	  641.6	 2230.0	...
2673217	  802.8	  641.9	 2230.0	...
2673218	  803.0	  641.8	 2229.0	...
2673219	  803.1	  641.7	 2229.0	...
2673220	  802.9	  641.5	 2228.0	...
2673221	  802.6	  641.4	 2231.0	...
2673222	  802.6	  641.3	 2233.0	...
2673223	  802.8	  641.4	 2236.0	...
2673224	  803.0	  641.4	 2236.0	...
2673225	  803.2	  641.5	 2236.0	...
2673226	  803.2	  641.3	 2236.0	...
2673227	  803.2	  641.3	 2236.0	...
2673228	  803.3	  641.3	 2232.0	...
2673229	  803.4	  641.4	 2228.0	...
2673230	  803.7	  641.4	 2225.0	...
2673231	  804.1	  641.4	 2227.0	...
2673232	  804.5	  641.3	 2229.0	...
2673233	  804.6	  641.4	 2230.0	...
2673234	  804.6	  641.4	 2230.0	...
2673235	  804.6	  641.0	 2229.0	...
2673236	  804.1	  640.7	 2229.0	...
2673237	  803.7	  641.2	 2230.0	...
2673238	  803.3	  642.0	 2229.0	...
2673239	  803.4	  642.6	 2228.0	...
2673240	  803.4	  642.6	 2227.0	...
2673241	  803.4	  642.4	 2228.0	...
2673242	  803.7	  642.3	 2229.0	...
2673243	  804.0	  642.2	 2230.0	...
2673244	  804.4	  642.3	 2230.0	...
2673245	  804.5	  642.3	 2230.0	...
2673246	  804.5	  642.2	 2229.0	...
2673247	  804.4	  642.1	 2227.0	...
2673248	  803.9	  642.1	 2225.0	...
2673249	  803.6	  642.2	 2226.0	...
2673250	  803.4	  642.2	 2226.0	...
2673251	  803.5	  642.2	 2227.0	...
2673252	  803.6	  642.0	 2229.0	...
2673253	  803.6	  642.0	 2231.0	...
2673254	  803.6	  642.1	 2231.0	...
2673255	  803.9	  642.3	 2231.0	...
2673256	  804.3	  642.3	 2230.0	...
2673257	  804.7	  642.2	 2229.0	...
2673258	  804.6	  642.0	 2228.0	...
2673259	  804.6	  641.9	 2228.0	...
2673260	  804.5	  641.9	 2228.0	...
2673261	  804.5	  641.7	 2229.0	...
2673262	  804.3	  641.4	 2231.0	...
2673263	  804.1	  641.1	 2233.0	...
2673264	  804.0	  641.4	 2234.0	...
2673265	  804.3	  641.7	 2234.0	...
2673266	  804.7	  641.5	 2234.0	...
2673267	  805.1	  641.0	 2233.0	...
2673268	  805.1	  640.9	 2232.0	...
2673269	  805.0	  641.2	 2231.0	...
2673270	  804.8	  641.4	 2231.0	...
2673271	  804.6	  641.4	 2233.0	...
2673272	  804.6	  641.2	 2235.0	...
2673273	  804.7	  640.9	 2237.0	...
2673274	  804.8	  640.7	 2238.0	...
2673275	  805.0	  640.5	 2236.0	...
2673276	  805.0	  640.9	 2234.0	...
2673277	  805.0	  641.3	 2229.0	...
2673278	  804.9	  641.5	 2225.0	...
2673279	  804.9	  641.4	 2223.0	...
2673280	  804.9	  641.3	 2224.0	...
2673281	  804.8	  641.4	 2225.0	...
2673282	  804.8	  641.4	 2225.0	...
2673283	  804.6	  641.7	 2226.0	...
2673284	  804.4	  642.0	 2226.0	...
2673285	  805.0	  641.9	 2227.0	...
2673286	  805.8	  641.6	 2228.0	...
2673287	  806.3	  641.4	 2229.0	...
2673288	  806.0	  641.6	 2230.0	...
2673289	  805.5	  641.6	 2230.0	...
2673290	  805.2	  641.5	 2230.0	...
2673291	  805.1	  641.3	 2230.0	...
2673292	  805.1	  641.3	 2229.0	...
2673293	  805.1	  641.5	 2231.0	...
2673294	  804.8	  641.7	 2232.0	...
2673295	  804.6	  642.0	 2234.0	...
2673296	  804.3	  642.4	 2233.0	...
2673297	  804.2	  642.8	 2233.0	...
2673298	  804.4	  642.7	 2233.0	...
2673299	  804.8	  642.2	 2233.0	...
2673300	  805.2	  641.7	 2233.0	...
2673301	  805.1	  641.7	 2233.0	...
2673302	  805.1	  642.3	 2233.0	...
2673303	  805.1	  642.7	 2234.0	...
2673304	  805.1	  643.2	 2234.0	...
2673305	  805.0	  642.9	 2234.0	...
2673306	  805.1	  642.8	 2234.0	...
2673307	  805.4	  642.9	 2234.0	...
2673308	  805.7	  643.3	 2234.0	...
2673309	  805.7	  643.8	 2234.0	...
2673310	  805.5	  644.0	 2235.0	...
2673311	  805.1	  643.8	 2234.0	...
2673312	  804.6	  643.5	 2233.0	...
2673313	  804.2	  643.4	 2232.0	...
2673314	  803.8	  643.4	 2232.0	...
2673315	  803.7	  643.4	 2231.0	...
2673316	  804.0	  643.4	 2231.0	...
2673317	  804.3	  643.2	 2230.0	...
2673318	  804.6	  643.1	 2230.0	...
2673319	  804.6	  643.0	 2229.0	...
2673320	  804.7	  642.8	 2229.0	...
2673321	  804.9	  642.6	 2229.0	...
2673322	  805.0	  642.4	 2229.0	...
2673323	  805.0	  642.3	 2231.0	...
2673324	  804.8	  642.3	 2232.0	...
2673325	  804.7	  642.8	 2232.0	...
MSG	2673326 0000 _ Number On
2673326	  804.9	  643.2	 2230.0	...
2673327	  805.1	  643.3	 2228.0	...
2673328	  804.9	  643.0	 2231.0	...
2673329	  804.5	  643.0	 2234.0	...
2673330	  804.4	  643.4	 2238.0	...
2673331	  804.9	  643.6	 2239.0	...
2673332	  805.3	  643.4	 2240.0	...
2673333	  805.3	  643.2	 2239.0	...
2673334	  805.4	  642.9	 2237.0	...
2673335	  805.5	  642.8	 2236.0	...
2673336	  805.6	  643.5	 2235.0	...
2673337	  805.6	  644.2	 2235.0	...
2673338	  805.6	  645.0	 2234.0	...
2673339	  805.6	  645.1	 2234.0	...
2673340	  805.4	  644.6	 2235.0	...
2673341	  805.1	  644.2	 2235.0	...
2673342	  804.9	  643.9	 2235.0	...
2673343	  804.8	  644.1	 2233.0	...
2673344	  804.8	  643.8	 2231.0	...
2673345	  804.9	  643.5	 2229.0	...
2673346	  804.9	  643.1	 2229.0	...
2673347	  804.9	  643.1	 2230.0	...
2673348	  804.8	  643.2	 2233.0	...
2673349	  804.6	  643.5	 2234.0	...
2673350	  804.5	  643.7	 2233.0	...
2673351	  804.5	  643.8	 2235.0	...
2673352	  804.6	  643.8	 2238.0	...
2673353	  804.6	  643.6	 2241.0	...
2673354	  804.7	  643.3	 2239.0	...
2673355	  804.8	  643.0	 2237.0	...
2673356	  804.9	  643.1	 2235.0	...
2673357	  805.1	  643.5	 2232.0	...
2673358	  805.3	  643.9	 2230.0	...
2673359	  805.6	  644.3	 2229.0	...
2673360	  805.4	  644.6	 2231.0	...
2673361	  805.2	  644.6	 2233.0	...
2673362	  805.0	  644.1	 2233.0	...
2673363	  805.0	  643.6	 2234.0	...
2673364	  804.9	  643.3	 2234.0	...
2673365	  804.8	  643.2	 2234.0	...
2673366	  804.7	  643.3	 2234.0	...
2673367	  804.8	  643.5	 2235.0	...
2673368	  804.8	  643.8	 2236.0	...
2673369	  805.1	  644.0	 2238.0	...
2673370	  805.2	  644.0	 2238.0	...
2673371	  805.3	  644.5	 2237.0	...
2673372	  805.4	  645.1	 2235.0	...
2673373	  805.7	  645.7	 2235.0	...
2673374	  806.0	  645.9	 2236.0	...
2673375	  805.9	  645.9	 2237.0	...
2673376	  805.9	  645.8	 2239.0	...
2673377	  805.9	  645.6	 2240.0	...
2673378	  806.0	  645.4	 2240.0	...
2673379	  806.1	  645.3	 2240.0	...
2673380	  806.2	  644.5	 2239.0	...
2673381	  806.2	  643.7	 2237.0	...
2673382	  806.1	  643.4	 2236.0	...
2673383	  806.1	  644.0	 2235.0	...
2673384	  806.1	  644.1	 2236.0	...
2673385	  806.0	  643.8	 2236.0	...
2673386	  805.9	  643.5	 2236.0	...
2673387	  805.8	  643.5	 2235.0	...
2673388	  805.8	  643.7	 2233.0	...
2673389	  806.0	  644.1	 2233.0	...
2673390	  806.1	  644.4	 2235.0	...
2673391	  806.3	  644.5	 2237.0	...
2673392	  806.1	  644.2	 2237.0	...
2673393	  806.0	  644.0	 2236.0	...
2673394	  805.9	  643.9	 2235.0	...
2673395	  805.8	  643.8	 2235.0	...
2673396	  805.5	  643.8	 2235.0	...
2673397	  805.2	  643.9	 2234.0	...
2673398	  805.0	  643.8	 2232.0	...
2673399	  805.0	  643.8	 2230.0	...
2673400	  805.1	  643.8	 2230.0	...
2673401	  805.0	  643.9	 2232.0	...
2673402	  805.1	  643.8	 2235.0	...
2673403	  805.2	  643.6	 2237.0	...
2673404	  805.2	  643.4	 2235.0	...
2673405	  805.3	  643.4	 2233.0	...
2673406	  805.4	  643.4	 2230.0	...
2673407	  805.5	  643.3	 2231.0	...
2673408	  805.6	  643.3	 2231.0	...
2673409	  805.7	  643.2	 2232.0	...
2673410	  805.7	  643.2	 2231.0	...
2673411	  806.0	  643.2	 2228.0	...
2673412	  806.3	  643.4	 2226.0	...
2673413	  806.5	  643.5	 2225.0	...
2673414	  806.4	  643.7	 2226.0	...
2673415	  806.3	  643.8	 2228.0	...
2673416	  806.1	  644.1	 2228.0	...
2673417	  805.9	  644.6	 2230.0	...
2673418	  806.2	  645.0	 2233.0	...
2673419	  806.5	  645.1	 2233.0	...
2673420	  806.9	  645.0	 2232.0	...
2673421	  806.9	  645.0	 2230.0	...
2673422	  807.0	  645.0	 2228.0	...
2673423	  807.1	  645.0	 2226.0	...
2673424	  807.1	  644.1	 2226.0	...
2673425	  807.0	  643.2	 2229.0	...
2673426	  807.0	  642.6	 2232.0	...
2673427	  807.0	  643.1	 2234.0	...
2673428	  807.1	  643.8	 2233.0	...
2673429	  807.2	  644.2	 2232.0	...
2673430	  807.2	  644.3	 2230.0	...
2673431	  806.9	  644.9	 2229.0	...
2673432	  806.5	  645.4	 2230.0	...
2673433	  806.2	  645.8	 2231.0	...
2673434	  806.3	  645.5	 2233.0	...
2673435	  806.3	  645.0	 2233.0	...
2673436	  806.3	  644.8	 2234.0	...
2673437	  806.3	  644.8	 2233.0	...
2673438	  806.3	  644.9	 2232.0	...
2673439	  806.3	  645.5	 2232.0	...
2673440	  806.3	  646.3	 2232.0	...
2673441	  806.6	  646.8	 2231.0	...
2673442	  806.8	  646.5	 2230.0	...
2673443	  807.1	  646.3	 2228.0	...
2673444	  807.2	  646.1	 2227.0	...
2673445	  807.3	  645.9	 2225.0	...
2673446	  807.4	  645.7	 2224.0	...
2673447	  807.3	  645.7	 2225.0	...
2673448	  807.0	  645.7	 2225.0	...
2673449	  806.7	  645.5	 2225.0	...
2673450	  806.5	  645.3	 2225.0	...
2673451	  806.1	  645.4	 2226.0	...
2673452	  805.8	  645.5	 2227.0	...
2673453	  805.6	  645.8	 2227.0	...
2673454	  806.1	  646.0	 2227.0	...
2673455	  806.6	  646.2	 2226.0	...
2673456	  806.7	  646.1	 2225.0	...
2673457	  806.6	  646.0	 2224.0	...
2673458	  806.5	  645.9	 2223.0	...
2673459	  806.5	  645.9	 2221.0	...
2673460	  806.6	  645.9	 2221.0	...
2673461	  806.8	  645.8	 2222.0	...
2673462	  807.0	  645.7	 2225.0	...
2673463	  807.0	  645.6	 2226.0	...
2673464	  806.8	  645.7	 2225.0	...
2673465	  806.7	  645.8	 2224.0	...
2673466	  806.6	  645.9	 2225.0	...
2673467	  806.7	  646.0	 2225.0	...
2673468	  806.9	  645.9	 2226.0	...
2673469	  807.2	  645.8	 2226.0	...
2673470	  807.3	  645.8	 2227.0	...
2673471	  807.2	  645.8	 2227.0	...
2673472	  807.1	  646.1	 2226.0	...
2673473	  807.0	  646.4	 2225.0	...
2673474	  806.9	  646.4	 2224.0	...
2673475	  806.9	  646.1	 2224.0	...
2673476	  807.0	  645.8	 2223.0	...
2673477	  807.2	  645.6	 2223.0	...
2673478	  807.4	  645.4	 2223.0	...
2673479	  807.6	  645.3	 2223.0	...
2673480	  807.6	  645.2	 2222.0	...
2673481	  807.6	  645.1	 2220.0	...
2673482	  807.7	  645.7	 2218.0	...
2673483	  807.8	  646.3	 2217.0	...
2673484	  808.0	  647.0	 2217.0	...
2673485	  808.1	  647.1	 2218.0	...
2673486	  808.1	  647.2	 2219.0	...
2673487	  808.2	  647.2	 2219.0	...
2673488	  808.0	  647.2	 2219.0	...
2673489	  807.7	  647.3	 2219.0	...
2673490	  807.4	  647.4	 2219.0	...
2673491	  807.2	  647.5	 2217.0	...
2673492	  807.1	  647.1	 2217.0	...
2673493	  807.0	  646.8	 2216.0	...
2673494	  807.0	  646.6	 2216.0	...
2673495	  806.9	  646.8	 2216.0	...
2673496	  807.1	  646.9	 2216.0	...
2673497	  807.3	  646.8	 2216.0	...
2673498	  807.5	  646.8	 2217.0	...
2673499	  807.5	  647.0	 2217.0	...
2673500	  807.4	  647.3	 2216.0	...
2673501	  807.4	  647.5	 2214.0	...
2673502	  807.2	  647.6	 2214.0	...
2673503	  807.0	  647.4	 2212.0	...
2673504	  807.0	  647.1	 2210.0	...
2673505	  807.1	  647.1	 2208.0	...
2673506	  807.8	  647.5	 2209.0	...
2673507	  808.4	  647.8	 2210.0	...
2673508	  808.6	  647.8	 2210.0	...
2673509	  808.4	  647.7	 2210.0	...
2673510	  808.1	  647.6	 2210.0	...
2673511	  808.1	  647.5	 2211.0	...
2673512	  808.1	  647.6	 2211.0	...
2673513	  807.9	  647.8	 2212.0	...
2673514	  807.8	  647.8	 2211.0	...
2673515	  807.8	  647.5	 2211.0	...
2673516	  807.8	  647.0	 2210.0	...
2673517	  807.9	  646.6	 2210.0	...
2673518	  807.9	  646.6	 2211.0	...
2673519	  808.1	  646.3	 2211.0	...
2673520	  808.4	  646.0	 2209.0	...
2673521	  808.7	  646.1	 2206.0	...
2673522	  808.9	  646.6	 2202.0	...
2673523	  808.9	  647.1	 2206.0	...
2673524	  808.9	  647.5	 2209.0	...
2673525	  809.0	  647.8	 2212.0	...
2673526	  809.2	  648.1	 2211.0	...
2673527	  809.4	  648.5	 2211.0	...
2673528	  809.3	  648.8	 2212.0	...
2673529	  809.1	  648.3	 2213.0	...
2673530	  809.0	  647.6	 2213.0	...
2673531	  808.5	  647.2	 2212.0	...
2673532	  808.1	  647.5	 2211.0	...
2673533	  807.8	  647.8	 2209.0	...
2673534	  807.8	  647.9	 2209.0	...
2673535	  808.0	  647.9	 2209.0	...
2673536	  808.2	  647.8	 2210.0	...
2673537	  808.4	  647.8	 2210.0	...
2673538	  808.4	  647.8	 2211.0	...
2673539	  808.3	  647.8	 2211.0	...
2673540	  808.2	  648.2	 2209.0	...
2673541	  808.0	  648.6	 2207.0	...
2673542	  808.0	  649.1	 2206.0	...
2673543	  807.9	  649.2	 2207.0	...
2673544	  807.9	  649.0	 2205.0	...
2673545	  808.3	  648.6	 2202.0	...
2673546	  808.7	  648.2	 2200.0	...
2673547	  809.3	  648.2	 2200.0	...
2673548	  809.4	  648.2	 2200.0	...
2673549	  809.6	  648.4	 2200.0	...
2673550	  809.7	  648.5	 2200.0	...
2673551	  809.9	  648.7	 2201.0	...
2673552	  809.8	  649.0	 2203.0	...
2673553	  809.5	  649.4	 2201.0	...
2673554	  809.1	  649.5	 2198.0	...
2673555	  808.7	  649.2	 2194.0	...
2673556	  808.6	  648.9	 2195.0	...
2673557	  808.3	  649.0	 2196.0	...
2673558	  807.7	  649.1	 2197.0	...
2673559	  807.0	  649.2	 2197.0	...
2673560	  806.0	  649.3	 2196.0	...
2673561	  805.2	  649.1	 2196.0	...
2673562	  803.9	  648.7	 2195.0	...
2673563	  803.3	  647.7	 2193.0	...
2673564	  801.8	  647.3	 2192.0	...
2673565	  800.7	  646.8	 2191.0	...
2673566	  799.1	  646.8	 2193.0	...
2673567	  798.5	  646.7	 2195.0	...
2673568	  797.9	  646.7	 2196.0	...
2673569	  798.1	  646.8	 2195.0	...
2673570	  798.3	  646.9	 2193.0	...
2673571	  799.2	  646.6	 2193.0	...
2673572	  800.1	  646.4	 2193.0	...
2673573	  801.9	  646.1	 2193.0	...
2673574	  803.6	  646.4	 2195.0	...
2673575	  806.1	  646.6	 2196.0	...
2673576	  808.6	  646.9	 2196.0	...
2673577	  810.5	  646.9	 2195.0	...
2673578	  811.7	  647.3	 2195.0	...
2673579	  812.1	  647.7	 2195.0	...
2673580	  812.4	  648.1	 2194.0	...
2673581	  812.5	  648.1	 2193.0	...
2673582	  812.5	  648.1	 2192.0	...
2673583	  812.3	  648.1	 2193.0	...
2673584	  811.2	  648.1	 2193.0	...
2673585	  810.0	  648.2	 2194.0	...
2673586	  808.5	  647.8	 2193.0	...
2673587	  808.1	  647.0	 2192.0	...
2673588	  808.0	  645.9	 2191.0	...
2673589	  808.2	  645.5	 2189.0	...
2673590	  808.5	  645.6	 2187.0	...
2673591	  808.8	  645.9	 2188.0	...
2673592	  808.9	  646.2	 2191.0	...
2673593	  808.8	  646.3	 2195.0	...
2673594	  808.9	  646.9	 2196.0	...
2673595	  809.0	  647.4	 2197.0	...
2673596	  808.6	  648.0	 2196.0	...
2673597	  808.0	  647.8	 2195.0	...
2673598	  807.5	  647.6	 2194.0	...
2673599	  807.4	  647.5	 2193.0	...
2673600	  806.9	  647.6	 2192.0	...
2673601	  806.4	  647.9	 2192.0	...
2673602	  806.3	  648.1	 2192.0	...
2673603	  806.7	  648.2	 2194.0	...
2673604	  807.2	  648.2	 2195.0	...
2673605	  807.2	  648.2	 2195.0	...
2673606	  807.2	  647.9	 2195.0	...
2673607	  807.2	  647.5	 2195.0	...
2673608	  807.1	  647.2	 2195.0	...
2673609	  807.0	  647.3	 2195.0	...
2673610	  806.9	  647.4	 2194.0	...
2673611	  807.2	  647.5	 2193.0	...
2673612	  807.7	  647.6	 2194.0	...
2673613	  808.2	  647.6	 2194.0	...
2673614	  808.3	  647.6	 2194.0	...
2673615	  808.2	  647.6	 2194.0	...
2673616	  808.2	  647.6	 2195.0	...
2673617	  808.0	  647.6	 2196.0	...
2673618	  807.8	  647.5	 2197.0	...
2673619	  807.6	  647.5	 2199.0	...
2673620	  807.6	  647.7	 2200.0	...
2673621	  807.6	  648.1	 2199.0	...
2673622	  807.6	  648.4	 2198.0	...
2673623	  807.7	  648.6	 2198.0	...
2673624	  807.8	  648.7	 2197.0	...
2673625	  807.8	  648.5	 2198.0	...
2673626	  807.8	  648.2	 2198.0	...
2673627	  807.9	  647.7	 2198.0	...
MSG	2673628 0000 _ Number Off
2673628	  808.1	  647.9	 2198.0	...
2673629	  808.1	  648.3	 2198.0	...
2673630	  807.8	  648.7	 2199.0	...
2673631	  807.4	  648.7	 2201.0	...
2673632	  807.3	  648.6	 2203.0	...
2673633	  807.6	  648.4	 2203.0	...
2673634	  807.9	  648.3	 2202.0	...
2673635	  808.1	  648.3	 2200.0	...
2673636	  808.0	  648.3	 2199.0	...
2673637	  808.0	  648.2	 2201.0	...
2673638	  808.2	  648.1	 2202.0	...
2673639	  808.3	  648.1	 2202.0	...
2673640	  808.3	  648.0	 2202.0	...
2673641	  808.4	  647.9	 2202.0	...
2673642	  808.4	  647.9	 2202.0	...
2673643	  808.3	  647.9	 2201.0	...
2673644	  808.0	  647.9	 2200.0	...
2673645	  807.7	  648.2	 2200.0	...
2673646	  807.7	  648.4	 2199.0	...
2673647	  807.8	  648.7	 2199.0	...
2673648	  807.9	  649.0	 2199.0	...
2673649	  808.2	  649.2	 2200.0	...
2673650	  808.4	  649.1	 2200.0	...
2673651	  808.7	  649.2	 2202.0	...
2673652	  808.9	  649.3	 2202.0	...
2673653	  809.1	  648.9	 2202.0	...
2673654	  809.2	  648.4	 2201.0	...
2673655	  809.0	  648.0	 2200.0	...
2673656	  808.7	  648.3	 2201.0	...
2673657	  808.4	  648.8	 2202.0	...
2673658	  808.5	  649.0	 2203.0	...
2673659	  808.5	  648.9	 2204.0	...
2673660	  808.2	  648.8	 2202.0	...
2673661	  808.0	  648.8	 2200.0	...
2673662	  808.0	  648.9	 2196.0	...
2673663	  808.4	  649.0	 2196.0	...
2673664	  808.9	  648.8	 2196.0	...
2673665	  808.9	  648.7	 2196.0	...
2673666	  808.8	  648.7	 2196.0	...
2673667	  808.8	  648.9	 2198.0	...
2673668	  809.0	  648.6	 2200.0	...
2673669	  809.0	  648.1	 2202.0	...
2673670	  808.6	  647.8	 2202.0	...
2673671	  808.1	  648.6	 2202.0	...
2673672	  807.8	  649.4	 2201.0	...
2673673	  807.9	  649.5	 2200.0	...
2673674	  808.0	  648.9	 2199.0	...
2673675	  808.2	  648.3	 2198.0	...
2673676	  808.5	  648.4	 2198.0	...
2673677	  808.7	  648.5	 2197.0	...
2673678	  808.6	  648.4	 2196.0	...
2673679	  808.6	  648.4	 2196.0	...
2673680	  808.6	  648.2	 2196.0	...
2673681	  808.7	  648.1	 2196.0	...
2673682	  808.5	  648.3	 2196.0	...
2673683	  808.3	  648.5	 2196.0	...
2673684	  808.2	  647.7	 2196.0	...
2673685	  808.3	  646.8	 2196.0	...
2673686	  808.4	  646.8	 2194.0	...
2673687	  808.5	  647.6	 2193.0	...
2673688	  808.5	  648.6	 2192.0	...
2673689	  808.6	  648.7	 2193.0	...
2673690	  808.7	  648.8	 2193.0	...
2673691	  808.7	  648.9	 2195.0	...
2673692	  808.5	  648.6	 2195.0	...
2673693	  808.3	  648.3	 2195.0	...
2673694	  808.2	  648.0	 2195.0	...
2673695	  808.3	  648.0	 2195.0	...
2673696	  808.4	  648.0	 2195.0	...
2673697	  808.5	  647.9	 2197.0	...
2673698	  808.6	  647.9	 2199.0	...
2673699	  808.7	  648.0	 2199.0	...
2673700	  808.8	  648.2	 2199.0	...
2673701	  809.1	  648.3	 2199.0	...
2673702	  809.3	  648.5	 2198.0	...
2673703	  809.6	  648.8	 2198.0	...
2673704	  809.8	  649.2	 2200.0	...
2673705	  810.0	  649.5	 2202.0	...
2673706	  810.1	  649.6	 2203.0	...
2673707	  810.2	  649.4	 2202.0	...
2673708	  810.1	  649.0	 2205.0	...
2673709	  809.9	  648.5	 2207.0	...
2673710	  809.8	  648.2	 2211.0	...
2673711	  809.5	  648.2	 2211.0	...
2673712	  809.2	  648.1	 2212.0	...
2673713	  809.3	  648.1	 2212.0	...
2673714	  809.6	  648.4	 2210.0	...
2673715	  809.9	  648.6	 2207.0	...
2673716	  809.9	  649.0	 2204.0	...
2673717	  809.8	  649.3	 2202.0	...
2673718	  809.8	  649.3	 2202.0	...
2673719	  809.8	  648.9	 2202.0	...
2673720	  809.6	  648.5	 2202.0	...
2673721	  809.6	  648.3	 2204.0	...
2673722	  809.7	  648.3	 2206.0	...
2673723	  810.0	  648.2	 2207.0	...
2673724	  810.2	  648.3	 2207.0	...
2673725	  810.1	  648.2	 2206.0	...
2673726	  810.1	  648.2	 2206.0	...
2673727	  810.1	  647.9	 2205.0	...
2673728	  810.1	  647.9	 2206.0	...
2673729	  810.0	  648.2	 2206.0	...
2673730	  809.9	  648.5	 2205.0	...
2673731	  809.8	  648.7	 2207.0	...
2673732	  809.8	  648.6	 2211.0	...
2673733	  809.8	  648.6	 2215.0	...
2673734	  809.9	  648.7	 2217.0	...
2673735	  809.9	  648.8	 2218.0	...
2673736	  810.0	  648.7	 2216.0	...
2673737	  809.8	  648.7	 2214.0	...
2673738	  809.5	  649.2	 2213.0	...
2673739	  809.2	  649.7	 2214.0	...
2673740	  809.5	  650.2	 2216.0	...
2673741	  809.9	  650.3	 2218.0	...
2673742	  810.3	  650.3	 2216.0	...
2673743	  810.1	  650.3	 2213.0	...
2673744	  810.1	  650.4	 2209.0	...
2673745	  810.0	  650.5	 2208.0	...
2673746	  810.0	  650.1	 2207.0	...
2673747	  809.9	  649.5	 2207.0	...
2673748	  809.9	  649.3	 2207.0	...
2673749	  809.9	  649.6	 2207.0	...
2673750	  810.0	  649.5	 2207.0	...
2673751	  810.0	  649.0	 2207.0	...
2673752	  810.1	  648.8	 2207.0	...
2673753	  810.0	  649.2	 2206.0	...
2673754	  809.9	  649.6	 2206.0	...
2673755	  809.8	  649.8	 2205.0	...
2673756	  809.9	  650.1	 2208.0	...
2673757	  809.9	  650.4	 2210.0	...
2673758	  809.9	  650.5	 2213.0	...
2673759	  809.8	  650.5	 2209.0	...
2673760	  809.6	  650.2	 2207.0	...
2673761	  809.7	  649.9	 2204.0	...
2673762	  810.1	  649.5	 2205.0	...
2673763	  810.4	  649.3	 2206.0	...
2673764	  810.9	  649.2	 2206.0	...
2673765	  811.2	  649.6	 2208.0	...
2673766	  811.1	  650.0	 2212.0	...
2673767	  810.8	  650.5	 2215.0	...
2673768	  810.6	  650.6	 2218.0	...
2673769	  810.7	  650.6	 2219.0	...
2673770	  810.8	  650.7	 2218.0	...
2673771	  810.6	  650.8	 2218.0	...
2673772	  810.4	  650.7	 2216.0	...
2673773	  810.3	  650.5	 2214.0	...
2673774	  810.4	  650.1	 2213.0	...
2673775	  810.0	  649.8	 2212.0	...
2673776	  809.5	  649.5	 2212.0	...
2673777	  809.7	  649.3	 2212.0	...
2673778	  810.4	  649.1	 2212.0	...
2673779	  811.0	  649.1	 2212.0	...
2673780	  810.9	  649.0	 2213.0	...
2673781	  810.8	  649.2	 2214.0	...
2673782	  810.8	  649.4	 2216.0	...
2673783	  810.7	  649.7	 2218.0	...
2673784	  810.7	  649.8	 2219.0	...
2673785	  810.7	  650.0	 2219.0	...
2673786	  810.8	  650.2	 2220.0	...
2673787	  810.7	  650.2	 2220.0	...
2673788	  810.6	  650.1	 2219.0	...
2673789	  810.5	  650.1	 2217.0	...
2673790	  810.5	  650.1	 2215.0	...
2673791	  810.5	  650.3	 2214.0	...
2673792	  810.5	  650.4	 2213.0	...
2673793	  810.6	  650.3	 2214.0	...
2673794	  810.6	  650.4	 2216.0	...
2673795	  810.6	  650.5	 2217.0	...
2673796	  810.5	  650.7	 2217.0	...
2673797	  810.6	  650.9	 2217.0	...
2673798	  810.8	  650.9	 2216.0	...
2673799	  810.9	  650.3	 2214.0	...
2673800	  810.9	  649.6	 2213.0	...
2673801	  810.9	  648.9	 2212.0	...
2673802	  811.0	  648.9	 2212.0	...
2673803	  810.9	  649.0	 2213.0	...
2673804	  810.8	  649.2	 2214.0	...
2673805	  810.6	  649.4	 2215.0	...
2673806	  810.7	  649.5	 2216.0	...
2673807	  810.9	  649.7	 2216.0	...
2673808	  810.9	  649.8	 2216.0	...
2673809	  810.8	  649.8	 2216.0	...
2673810	  810.6	  649.8	 2216.0	...
2673811	  810.5	  649.4	 2217.0	...
2673812	  810.4	  649.0	 2216.0	...
2673813	  810.4	  649.0	 2215.0	...
2673814	  810.5	  649.3	 2213.0	...
2673815	  810.5	  649.7	 2211.0	...
2673816	  810.5	  649.8	 2209.0	...
2673817	  811.0	  649.8	 2208.0	...
2673818	  811.4	  649.8	 2207.0	...
2673819	  811.7	  649.7	 2206.0	...
2673820	  811.5	  649.3	 2206.0	...
2673821	  811.7	  648.6	 2207.0	...
2673822	  812.0	  648.0	 2209.0	...
2673823	  812.6	  647.8	 2210.0	...
2673824	  812.8	  647.9	 2210.0	...
2673825	  812.4	  648.1	 2210.0	...
2673826	  811.7	  648.2	 2211.0	...
2673827	  811.2	  648.2	 2212.0	...
2673828	  811.3	  648.1	 2212.0	...
2673829	  811.3	  648.2	 2211.0	...
2673830	  811.3	  648.3	 2210.0	...
2673831	  811.4	  648.0	 2209.0	...
2673832	  811.7	  647.4	 2209.0	...
2673833	  812.0	  646.9	 2209.0	...
2673834	  812.1	  647.1	 2207.0	...
2673835	  812.0	  647.3	 2205.0	...
2673836	  812.0	  647.5	 2203.0	...
2673837	  811.9	  648.1	 2204.0	...
2673838	  811.8	  648.8	 2205.0	...
2673839	  811.6	  649.0	 2206.0	...
MSG	2673840 0000 _ Number On
2673840	  811.6	  648.6	 2205.0	...
2673841	  811.9	  648.3	 2206.0	...
2673842	  812.2	  648.3	 2208.0	...
2673843	  812.5	  648.4	 2211.0	...
2673844	  812.4	  648.5	 2211.0	...
2673845	  812.4	  648.5	 2212.0	...
2673846	  812.4	  648.5	 2213.0	...
2673847	  812.3	  648.6	 2213.0	...
2673848	  812.3	  648.7	 2214.0	...
2673849	  812.4	  648.6	 2214.0	...
2673850	  812.7	  648.5	 2214.0	...
2673851	  812.8	  648.4	 2214.0	...
2673852	  812.8	  648.6	 2215.0	...
2673853	  812.8	  648.7	 2214.0	...
2673854	  812.7	  648.9	 2214.0	...
2673855	  812.7	  649.0	 2213.0	...
2673856	  812.7	  649.0	 2212.0	...
2673857	  812.7	  648.9	 2209.0	...
2673858	  812.4	  648.8	 2205.0	...
2673859	  812.2	  649.0	 2200.0	...
2673860	  811.9	  649.5	 2200.0	...
2673861	  811.9	  649.9	 2200.0	...
2673862	  811.9	  650.5	 2199.0	...
2673863	  811.9	  650.6	 2200.0	...
2673864	  811.9	  650.7	 2203.0	...
2673865	  811.9	  650.6	 2209.0	...
2673866	  812.3	  650.4	 2211.0	...
2673867	  812.8	  650.1	 2213.0	...
2673868	  813.4	  649.8	 2213.0	...
2673869	  813.5	  649.8	 2213.0	...
2673870	  813.3	  649.9	 2211.0	...
2673871	  813.2	  649.9	 2208.0	...
2673872	  813.2	  649.7	 2205.0	...
2673873	  813.4	  649.5	 2206.0	...
2673874	  813.6	  649.6	 2208.0	...
2673875	  813.5	  649.8	 2210.0	...
2673876	  813.4	  649.7	 2211.0	...
2673877	  813.1	  649.6	 2208.0	...
2673878	  813.1	  649.4	 2206.0	...
2673879	  813.0	  649.4	 2204.0	...
2673880	  813.0	  649.6	 2204.0	...
2673881	  813.1	  649.9	 2204.0	...
2673882	  813.2	  650.1	 2204.0	...
2673883	  813.3	  649.9	 2204.0	...
2673884	  813.3	  649.6	 2203.0	...
2673885	  813.2	  649.1	 2202.0	...
2673886	  813.0	  648.9	 2203.0	...
2673887	  812.9	  648.7	 2204.0	...
2673888	  812.8	  648.8	 2205.0	...
2673889	  812.9	  649.0	 2205.0	...
2673890	  812.9	  649.0	 2205.0	...
2673891	  812.9	  649.2	 2204.0	...
2673892	  812.8	  649.4	 2205.0	...
2673893	  813.1	  649.8	 2207.0	...
2673894	  813.6	  650.1	 2208.0	...
2673895	  813.9	  650.4	 2208.0	...
2673896	  813.9	  650.5	 2209.0	...
2673897	  814.0	  650.6	 2210.0	...
2673898	  814.0	  650.6	 2210.0	...
2673899	  814.0	  650.7	 2209.0	...
2673900	  813.7	  650.5	 2207.0	...
2673901	  813.3	  650.3	 2206.0	...
2673902	  813.1	  649.9	 2206.0	...
2673903	  813.0	  649.7	 2205.0	...
2673904	  812.9	  649.5	 2203.0	...
2673905	  812.8	  649.7	 2201.0	...
2673906	  812.8	  650.1	 2201.0	...
2673907	  812.9	  650.5	 2201.0	...
2673908	  813.1	  650.7	 2201.0	...
2673909	  813.4	  650.7	 2201.0	...
2673910	  813.7	  650.3	 2201.0	...
2673911	  813.5	  649.9	 2204.0	...
2673912	  813.2	  649.6	 2211.0	...
2673913	  812.8	  649.6	 2218.0	...
2673914	  812.7	  648.9	 2218.0	...
2673915	  812.5	  647.9	 2215.0	...
2673916	  812.5	  646.1	 2212.0	...
2673917	  812.8	  644.6	 2213.0	...
2673918	  813.0	  643.4	 2214.0	...
2673919	  813.3	  642.6	 2215.0	...
2673920	  813.4	  642.1	 2216.0	...
2673921	  813.6	  641.6	 2216.0	...
2673922	  813.9	  641.8	 2216.0	...
2673923	  814.0	  642.0	 2214.0	...
2673924	  814.3	  642.3	 2213.0	...
2673925	  814.8	  642.4	 2212.0	...
2673926	  815.4	  642.4	 2212.0	...
2673927	  815.8	  642.1	 2212.0	...
2673928	  815.7	  641.9	 2212.0	...
2673929	  815.7	  642.1	 2212.0	...
2673930	  815.7	  642.6	 2212.0	...
2673931	  815.5	  643.1	 2212.0	...
2673932	  815.2	  643.1	 2211.0	...
2673933	  814.8	  643.0	 2211.0	...
2673934	  814.9	  643.3	 2210.0	...
2673935	  814.8	  643.7	 2210.0	...
2673936	  814.7	  643.6	 2214.0	...
2673937	  814.6	  643.2	 2218.0	...
2673938	  814.7	  642.9	 2222.0	...
2673939	  814.8	  643.3	 2222.0	...
2673940	  814.6	  643.5	 2223.0	...
2673941	  814.2	  643.7	 2221.0	...
2673942	  814.3	  643.8	 2218.0	...
2673943	  814.8	  644.0	 2216.0	...
2673944	  814.9	  644.2	 2217.0	...
2673945	  814.5	  644.4	 2217.0	...
2673946	  814.1	  644.6	 2218.0	...
2673947	  814.2	  644.6	 2217.0	...
2673948	  814.4	  644.7	 2217.0	...
2673949	  814.2	  644.7	 2217.0	...
2673950	  814.0	  644.6	 2217.0	...
2673951	  813.7	  644.7	 2217.0	...
2673952	  813.7	  644.9	 2217.0	...
2673953	  813.7	  644.7	 2216.0	...
2673954	  813.7	  644.4	 2217.0	...
2673955	  813.7	  644.5	 2218.0	...
2673956	  813.9	  644.8	 2219.0	...
2673957	  814.0	  645.2	 2219.0	...
2673958	  814.2	  645.2	 2218.0	...
2673959	  814.1	  644.8	 2217.0	...
2673960	  814.5	  644.2	 2215.0	...
2673961	  814.8	  643.9	 2213.0	...
2673962	  815.0	  644.1	 2212.0	...
2673963	  814.8	  644.4	 2213.0	...
2673964	  814.6	  645.0	 2213.0	...
2673965	  814.7	  645.5	 2213.0	...
2673966	  814.7	  645.5	 2212.0	...
2673967	  814.5	  644.9	 2212.0	...
2673968	  814.3	  644.4	 2212.0	...
2673969	  814.0	  644.4	 2212.0	...
2673970	  814.1	  644.5	 2212.0	...
2673971	  814.2	  644.6	 2211.0	...
2673972	  814.4	  644.7	 2210.0	...
2673973	  814.5	  644.8	 2212.0	...
2673974	  814.6	  644.8	 2215.0	...
2673975	  814.5	  644.9	 2216.0	...
2673976	  814.3	  645.0	 2215.0	...
2673977	  814.2	  645.2	 2212.0	...
2673978	  814.1	  645.3	 2211.0	...
2673979	  813.9	  645.1	 2211.0	...
2673980	  813.8	  644.8	 2211.0	...
2673981	  813.6	  644.8	 2212.0	...
2673982	  813.6	  644.7	 2212.0	...
2673983	  813.6	  644.6	 2212.0	...
2673984	  813.5	  644.6	 2213.0	...
2673985	  813.7	  644.5	 2214.0	...
2673986	  814.0	  644.6	 2213.0	...
2673987	  814.2	  644.7	 2213.0	...
2673988	  814.2	  644.7	 2214.0	...
2673989	  814.2	  645.1	 2217.0	...
2673990	  814.4	  645.4	 2219.0	...
2673991	  814.6	  646.2	 2217.0	...
2673992	  814.7	  646.6	 2216.0	...
2673993	  814.7	  646.8	 2214.0	...
2673994	  814.6	  646.5	 2213.0	...
2673995	  814.6	  645.8	 2214.0	...
2673996	  814.6	  645.4	 2215.0	...
2673997	  814.5	  645.1	 2217.0	...
2673998	  814.5	  645.2	 2218.0	...
2673999	  814.4	  645.5	 2219.0	...
2674000	  814.3	  645.7	 2220.0	...
2674001	  814.3	  645.2	 2220.0	...
2674002	  814.3	  644.6	 2220.0	...
2674003	  814.1	  643.8	 2219.0	...
2674004	  814.0	  643.6	 2218.0	...
2674005	  813.8	  643.5	 2218.0	...
2674006	  813.8	  643.7	 2217.0	...
2674007	  813.7	  643.9	 2217.0	...
2674008	  813.7	  644.0	 2214.0	...
2674009	  813.6	  644.1	 2211.0	...
2674010	  813.5	  644.4	 2209.0	...
2674011	  813.7	  644.6	 2209.0	...
2674012	  814.0	  644.6	 2210.0	...
2674013	  814.2	  644.4	 2211.0	...
2674014	  814.2	  644.3	 2211.0	...
2674015	  814.3	  644.4	 2212.0	...
2674016	  814.3	  644.3	 2213.0	...
2674017	  814.2	  644.1	 2213.0	...
2674018	  813.8	  643.9	 2214.0	...
2674019	  813.5	  644.0	 2213.0	...
2674020	  813.2	  644.1	 2211.0	...
2674021	  813.3	  644.1	 2210.0	...
2674022	  813.5	  643.9	 2210.0	...
2674023	  813.6	  643.7	 2211.0	...
2674024	  813.6	  644.2	 2214.0	...
2674025	  813.8	  644.9	 2216.0	...
2674026	  813.9	  645.6	 2218.0	...
2674027	  814.2	  645.7	 2217.0	...
2674028	  814.3	  645.6	 2217.0	...
2674029	  814.2	  645.3	 2219.0	...
2674030	  814.1	  644.9	 2221.0	...
2674031	  814.0	  644.6	 2220.0	...
2674032	  814.0	  644.4	 2219.0	...
2674033	  814.1	  644.5	 2219.0	...
2674034	  814.1	  644.4	 2221.0	...
2674035	  814.0	  644.3	 2223.0	...
2674036	  813.8	  644.2	 2223.0	...
2674037	  813.7	  644.2	 2223.0	...
2674038	  813.6	  644.2	 2221.0	...
2674039	  813.7	  644.1	 2221.0	...
2674040	  814.0	  644.4	 2220.0	...
2674041	  814.2	  644.7	 2223.0	...
2674042	  814.4	  645.0	 2224.0	...
2674043	  814.3	  644.6	 2227.0	...
2674044	  814.2	  644.2	 2227.0	...
2674045	  814.1	  643.9	 2226.0	...
2674046	  814.0	  643.9	 2225.0	...
2674047	  813.9	  643.9	 2222.0	...
2674048	  813.9	  644.4	 2220.0	...
2674049	  813.9	  645.0	 2219.0	...
2674050	  813.8	  645.6	 2218.0	...
2674051	  813.7	  645.7	 2218.0	...
2674052	  813.6	  645.7	 2217.0	...
2674053	  813.8	  645.7	 2217.0	...
2674054	  814.0	  645.7	 2217.0	...
2674055	  814.3	  645.7	 2217.0	...
2674056	  814.4	  645.8	 2219.0	...
2674057	  814.5	  646.0	 2221.0	...
2674058	  814.4	  646.0	 2221.0	...
2674059	  814.2	  646.0	 2221.0	...
2674060	  813.8	  646.1	 2220.0	...
2674061	  813.5	  645.9	 2220.0	...
2674062	  813.3	  645.5	 2221.0	...
2674063	  813.3	  645.0	 2222.0	...
2674064	  813.4	  644.8	 2224.0	...
2674065	  813.3	  644.9	 2224.0	...
2674066	  813.2	  645.2	 2225.0	...
2674067	  813.3	  645.4	 2225.0	...
2674068	  813.9	  645.8	 2225.0	...
2674069	  814.4	  646.1	 2225.0	...
2674070	  814.8	  646.4	 2226.0	...
2674071	  814.3	  646.2	 2226.0	...
2674072	  813.8	  645.8	 2226.0	...
2674073	  813.4	  645.3	 2226.0	...
2674074	  813.3	  645.4	 2226.0	...
2674075	  813.3	  645.5	 2225.0	...
2674076	  812.9	  645.8	 2224.0	...
2674077	  812.3	  645.9	 2223.0	...
EFIX R   2672702	2674077	1376	  806.8	  643.6	   2240
SSACC R  2674078
2674078	  811.1	  645.7	 2221.0	...
2674079	  809.5	  645.6	 2221.0	...
2674080	  807.4	  645.3	 2222.0	...
2674081	  805.0	  645.2	 2223.0	...
2674082	  802.4	  644.6	 2224.0	...
2674083	  799.5	  643.8	 2224.0	...
2674084	  796.4	  642.9	 2222.0	...
2674085	  793.6	  642.5	 2220.0	...
2674086	  790.7	  642.6	 2221.0	...
2674087	  788.9	  642.6	 2224.0	...
ESACC R  2674078	2674087	10	  811.1	  645.7	  788.9	  642.6	   0.48	     55
SFIX R   2674088
2674088	  786.5	  641.5	 2226.0	...
2674089	  785.4	  640.2	 2225.0	...
2674090	  784.4	  639.0	 2224.0	...
2674091	  784.9	  638.7	 2223.0	...
2674092	  785.4	  638.4	 2222.0	...
2674093	  786.6	  638.1	 2221.0	...
2674094	  788.2	  638.0	 2220.0	...
2674095	  790.0	  637.9	 2221.0	...
2674096	  791.8	  638.0	 2221.0	...
2674097	  793.2	  638.0	 2221.0	...
2674098	  794.7	  638.1	 2219.0	...
2674099	  795.5	  638.4	 2218.0	...
2674100	  795.8	  639.3	 2217.0	...
2674101	  795.9	  640.2	 2217.0	...
2674102	  796.0	  640.8	 2217.0	...
2674103	  796.5	  640.9	 2217.0	...
2674104	  797.0	  641.3	 2217.0	...
2674105	  797.7	  641.7	 2216.0	...
2674106	  797.9	  642.0	 2216.0	...
2674107	  797.7	  642.0	 2217.0	...
2674108	  797.2	  641.9	 2217.0	...
2674109	  796.9	  641.7	 2217.0	...
2674110	  797.1	  641.4	 2218.0	...
2674111	  797.2	  641.3	 2218.0	...
2674112	  797.1	  641.2	 2219.0	...
2674113	  797.0	  641.6	 2220.0	...
2674114	  796.6	  641.9	 2221.0	...
2674115	  796.2	  642.2	 2221.0	...
2674116	  795.7	  642.2	 2221.0	...
2674117	  795.4	  642.1	 2224.0	...
2674118	  795.2	  641.9	 2227.0	...
2674119	  795.2	  641.7	 2228.0	...
2674120	  795.2	  641.5	 2226.0	...
2674121	  795.2	  641.4	 2226.0	...
2674122	  795.3	  641.2	 2229.0	...
2674123	  795.1	  641.0	 2232.0	...
2674124	  794.7	  640.8	 2232.0	...
2674125	  794.5	  641.0	 2231.0	...
2674126	  794.4	  641.3	 2229.0	...
2674127	  794.6	  641.8	 2228.0	...
2674128	  794.7	  641.9	 2230.0	...
2674129	  794.7	  642.0	 2232.0	...
2674130	  794.7	  641.9	 2236.0	...
2674131	  794.7	  641.9	 2238.0	...
2674132	  794.9	  641.6	 2238.0	...
2674133	  795.2	  641.4	 2236.0	...
2674134	  795.4	  641.2	 2234.0	...
2674135	  795.4	  641.1	 2234.0	...
2674136	  795.2	  641.1	 2234.0	...
2674137	  795.0	  640.9	 2235.0	...
2674138	  794.7	  640.7	 2232.0	...
2674139	  794.5	  640.5	 2228.0	...
2674140	  794.1	  640.6	 2226.0	...
2674141	  793.8	  641.4	 2227.0	...
2674142	  793.8	  642.1	 2229.0	...
MSG	2674143 0000 _ Number Off
2674143	  794.0	  642.8	 2230.0	...
2674144	  794.1	  643.1	 2231.0	...
2674145	  794.3	  643.3	 2230.0	...
2674146	  794.6	  643.8	 2229.0	...
2674147	  794.8	  644.0	 2228.0	...
2674148	  795.1	  644.2	 2230.0	...
2674149	  795.3	  644.0	 2232.0	...
2674150	  795.4	  643.9	 2232.0	...
2674151	  795.2	  643.7	 2231.0	...
2674152	  795.1	  643.1	 2231.0	...
2674153	  795.3	  642.4	 2232.0	...
2674154	  794.9	  641.9	 2233.0	...
2674155	  794.5	  642.2	 2231.0	...
2674156	  794.1	  642.3	 2230.0	...
2674157	  794.1	  642.3	 2232.0	...
2674158	  794.4	  642.1	 2235.0	...
2674159	  794.6	  642.1	 2236.0	...
2674160	  794.9	  642.0	 2236.0	...
2674161	  794.9	  642.0	 2235.0	...
2674162	  794.7	  642.1	 2235.0	...
2674163	  794.4	  642.2	 2235.0	...
2674164	  794.0	  642.0	 2236.0	...
2674165	  793.9	  641.9	 2238.0	...
2674166	  793.8	  641.8	 2236.0	...
2674167	  793.9	  641.9	 2232.0	...
2674168	  794.0	  642.2	 2231.0	...
2674169	  794.0	  642.5	 2233.0	...
2674170	  794.2	  642.8	 2236.0	...
2674171	  794.4	  642.9	 2236.0	...
2674172	  794.6	  642.9	 2237.0	...
2674173	  794.4	  642.8	 2237.0	...
2674174	  794.2	  642.7	 2237.0	...
2674175	  794.1	  642.6	 2238.0	...
2674176	  794.1	  642.7	 2237.0	...
2674177	  794.3	  642.7	 2236.0	...
2674178	  794.4	  642.7	 2235.0	...
2674179	  794.5	  642.7	 2235.0	...
2674180	  794.4	  642.7	 2236.0	...
2674181	  794.2	  642.7	 2236.0	...
2674182	  794.1	  642.7	 2236.0	...
2674183	  794.1	  642.8	 2238.0	...
2674184	  794.3	  643.0	 2240.0	...
2674185	  794.5	  642.8	 2241.0	...
2674186	  794.8	  642.4	 2241.0	...
2674187	  794.9	  642.0	 2239.0	...
2674188	  794.9	  642.0	 2237.0	...
2674189	  794.9	  642.3	 2235.0	...
2674190	  794.8	  642.6	 2237.0	...
2674191	  794.8	  642.6	 2238.0	...
2674192	  794.7	  642.7	 2239.0	...
2674193	  794.6	  642.8	 2239.0	...
2674194	  794.5	  642.7	 2240.0	...
2674195	  794.5	  642.7	 2240.0	...
2674196	  794.5	  642.6	 2239.0	...
2674197	  794.7	  642.5	 2239.0	...
2674198	  794.8	  642.4	 2239.0	...
2674199	  794.9	  642.4	 2240.0	...
2674200	  794.8	  642.1	 2242.0	...
2674201	  794.7	  641.9	 2243.0	...
2674202	  794.5	  641.8	 2243.0	...
2674203	  794.8	  641.9	 2241.0	...
2674204	  795.2	  642.1	 2238.0	...
2674205	  795.3	  642.2	 2235.0	...
2674206	  795.1	  642.3	 2235.0	...
2674207	  794.9	  642.3	 2234.0	...
2674208	  794.9	  642.3	 2232.0	...
2674209	  794.9	  642.2	 2232.0	...
2674210	  794.9	  642.2	 2233.0	...
2674211	  794.9	  642.2	 2237.0	...
2674212	  795.1	  642.1	 2241.0	...
2674213	  795.4	  641.9	 2243.0	...
2674214	  795.8	  641.8	 2243.0	...
2674215	  795.9	  641.2	 2243.0	...
2674216	  795.9	  640.7	 2242.0	...
2674217	  795.8	  640.5	 2241.0	...
2674218	  795.9	  641.1	 2241.0	...
2674219	  795.8	  641.6	 2240.0	...
2674220	  795.8	  641.7	 2240.0	...
2674221	  795.7	  641.7	 2240.0	...
2674222	  795.8	  641.6	 2241.0	...
2674223	  795.9	  641.6	 2243.0	...
2674224	  795.9	  641.6	 2246.0	...
2674225	  795.8	  641.4	 2247.0	...
2674226	  795.7	  641.2	 2249.0	...
2674227	  795.6	  640.9	 2249.0	...
2674228	  795.6	  641.0	 2250.0	...
2674229	  795.7	  641.2	 2250.0	...
2674230	  795.8	  641.2	 2248.0	...
2674231	  795.7	  641.1	 2245.0	...
2674232	  795.8	  641.0	 2242.0	...
2674233	  795.9	  641.2	 2243.0	...
2674234	  796.1	  641.6	 2245.0	...
2674235	  796.0	  641.4	 2246.0	...
2674236	  796.0	  641.0	 2244.0	...
2674237	  796.0	  640.6	 2239.0	...
2674238	  795.8	  640.7	 2235.0	...
2674239	  795.5	  640.7	 2234.0	...
2674240	  795.4	  640.7	 2235.0	...
2674241	  795.6	  640.7	 2239.0	...
2674242	  795.7	  640.7	 2242.0	...
2674243	  795.7	  640.7	 2244.0	...
2674244	  795.7	  640.7	 2243.0	...
2674245	  795.7	  640.7	 2243.0	...
2674246	  795.7	  640.9	 2243.0	...
2674247	  795.8	  641.1	 2242.0	...
2674248	  795.8	  640.9	 2245.0	...
2674249	  795.8	  640.5	 2248.0	...
2674250	  795.9	  640.2	 2251.0	...
2674251	  796.0	  640.2	 2250.0	...
2674252	  795.8	  640.4	 2251.0	...
2674253	  795.4	  640.8	 2253.0	...
2674254	  794.9	  641.1	 2255.0	...
2674255	  794.4	  641.5	 2254.0	...
2674256	  794.2	  641.7	 2251.0	...
2674257	  794.7	  641.8	 2247.0	...
2674258	  795.3	  641.8	 2246.0	...
2674259	  796.0	  641.9	 2245.0	...
2674260	  796.0	  642.1	 2247.0	...
2674261	  796.0	  642.0	 2250.0	...
2674262	  795.8	  641.7	 2253.0	...
2674263	  795.7	  641.4	 2253.0	...
2674264	  795.7	  641.4	 2254.0	...
2674265	  795.7	  641.0	 2253.0	...
2674266	  795.7	  640.7	 2253.0	...
2674267	  795.6	  640.2	 2253.0	...
2674268	  795.6	  640.0	 2253.0	...
2674269	  795.5	  639.9	 2253.0	...
2674270	  795.2	  640.1	 2253.0	...
2674271	  795.0	  640.4	 2252.0	...
2674272	  794.9	  640.6	 2252.0	...
2674273	  795.0	  640.9	 2251.0	...
2674274	  795.1	  641.3	 2251.0	...
2674275	  795.1	  641.8	 2253.0	...
2674276	  795.4	  641.4	 2254.0	...
2674277	  795.6	  640.8	 2255.0	...
2674278	  795.8	  640.2	 2257.0	...
2674279	  795.5	  640.1	 2258.0	...
2674280	  795.3	  640.0	 2260.0	...
2674281	  795.2	  639.8	 2259.0	...
2674282	  795.2	  639.7	 2258.0	...
2674283	  795.2	  639.6	 2259.0	...
2674284	  795.3	  639.7	 2259.0	...
2674285	  795.3	  639.6	 2259.0	...
2674286	  795.4	  639.5	 2259.0	...
2674287	  795.4	  639.7	 2261.0	...
2674288	  795.5	  640.1	 2263.0	...
2674289	  795.6	  640.5	 2265.0	...
2674290	  795.6	  640.3	 2265.0	...
2674291	  795.6	  640.0	 2266.0	...
2674292	  795.6	  640.3	 2266.0	...
2674293	  795.7	  640.8	 2267.0	...
2674294	  795.9	  641.0	 2267.0	...
2674295	  796.0	  640.8	 2267.0	...
2674296	  795.7	  640.6	 2266.0	...
2674297	  795.4	  640.5	 2267.0	...
2674298	  795.2	  641.1	 2269.0	...
2674299	  795.5	  641.7	 2271.0	...
2674300	  795.6	  641.9	 2272.0	...
2674301	  795.6	  641.4	 2272.0	...
2674302	  795.5	  641.0	 2271.0	...
2674303	  795.2	  641.1	 2271.0	...
2674304	  794.9	  641.1	 2273.0	...
2674305	  794.7	  641.1	 2275.0	...
2674306	  794.8	  641.0	 2277.0	...
2674307	  795.1	  640.8	 2276.0	...
2674308	  795.4	  640.6	 2276.0	...
2674309	  795.5	  640.8	 2276.0	...
2674310	  795.5	  641.0	 2279.0	...
2674311	  795.4	  641.5	 2281.0	...
2674312	  795.4	  641.8	 2284.0	...
2674313	  795.3	  642.1	 2284.0	...
2674314	  795.4	  642.3	 2281.0	...
2674315	  795.3	  642.0	 2279.0	...
2674316	  795.2	  641.7	 2276.0	...
2674317	  795.1	  641.3	 2275.0	...
2674318	  795.1	  641.2	 2278.0	...
2674319	  795.1	  641.1	 2281.0	...
2674320	  794.9	  641.0	 2285.0	...
2674321	  794.6	  641.1	 2286.0	...
2674322	  794.3	  641.1	 2287.0	...
2674323	  794.1	  641.2	 2286.0	...
2674324	  794.0	  641.4	 2283.0	...
2674325	  794.0	  641.6	 2284.0	...
2674326	  794.5	  641.6	 2287.0	...
2674327	  795.2	  641.6	 2290.0	...
2674328	  795.8	  641.5	 2289.0	...
2674329	  795.7	  641.5	 2289.0	...
2674330	  795.6	  641.5	 2290.0	...
2674331	  795.3	  641.3	 2291.0	...
2674332	  795.2	  641.2	 2291.0	...
2674333	  794.9	  641.1	 2291.0	...
2674334	  794.7	  641.2	 2290.0	...
2674335	  794.3	  641.2	 2290.0	...
2674336	  794.1	  641.4	 2292.0	...
2674337	  794.4	  641.5	 2294.0	...
2674338	  794.7	  641.2	 2293.0	...
2674339	  795.2	  640.6	 2291.0	...
2674340	  795.3	  640.3	 2290.0	...
2674341	  795.4	  640.5	 2292.0	...
2674342	  795.1	  640.6	 2297.0	...
2674343	  794.8	  640.6	 2298.0	...
2674344	  794.5	  640.4	 2300.0	...
2674345	  794.5	  640.2	 2299.0	...
2674346	  794.5	  640.3	 2300.0	...
2674347	  794.4	  640.5	 2301.0	...
2674348	  794.3	  640.9	 2302.0	...
2674349	  794.3	  640.9	 2304.0	...
2674350	  794.5	  640.4	 2306.0	...
2674351	  794.6	  639.9	 2304.0	...
2674352	  794.7	  639.4	 2302.0	...
2674353	  794.7	  639.4	 2301.0	...
2674354	  794.4	  639.5	 2304.0	...
2674355	  794.0	  639.2	 2306.0	...
MSG	2674356 0000 _ Number On
2674356	  793.6	  638.8	 2307.0	...
2674357	  793.6	  638.9	 2307.0	...
2674358	  793.7	  639.4	 2307.0	...
2674359	  793.7	  640.0	 2307.0	...
2674360	  794.0	  639.9	 2307.0	...
2674361	  794.3	  639.3	 2308.0	...
2674362	  794.6	  638.8	 2308.0	...
2674363	  794.6	  638.2	 2309.0	...
2674364	  794.6	  638.1	 2312.0	...
2674365	  794.6	  637.9	 2315.0	...
2674366	  794.6	  638.1	 2317.0	...
2674367	  794.6	  638.5	 2317.0	...
2674368	  794.6	  638.3	 2317.0	...
2674369	  794.5	  637.7	 2316.0	...
2674370	  794.3	  637.1	 2316.0	...
2674371	  794.0	  637.1	 2316.0	...
2674372	  793.7	  637.7	 2316.0	...
2674373	  793.9	  638.4	 2317.0	...
2674374	  794.4	  639.1	 2320.0	...
2674375	  794.8	  638.8	 2323.0	...
2674376	  794.9	  638.5	 2326.0	...
2674377	  794.9	  638.1	 2328.0	...
2674378	  794.9	  638.1	 2330.0	...
2674379	  794.8	  637.9	 2329.0	...
2674380	  794.7	  637.7	 2329.0	...
2674381	  794.6	  637.6	 2327.0	...
2674382	  794.6	  637.5	 2326.0	...
2674383	  794.5	  637.5	 2325.0	...
2674384	  794.4	  637.4	 2325.0	...
2674385	  794.3	  637.3	 2325.0	...
2674386	  794.4	  637.3	 2325.0	...
2674387	  794.5	  637.0	 2325.0	...
2674388	  794.4	  636.8	 2328.0	...
2674389	  794.4	  636.7	 2330.0	...
2674390	  794.4	  636.7	 2333.0	...
2674391	  794.4	  636.7	 2334.0	...
2674392	  794.4	  636.6	 2334.0	...
2674393	  794.4	  636.6	 2334.0	...
2674394	  794.3	  636.5	 2332.0	...
2674395	  794.4	  636.5	 2331.0	...
2674396	  794.5	  636.5	 2331.0	...
2674397	  794.6	  636.7	 2331.0	...
2674398	  794.6	  636.8	 2331.0	...
2674399	  794.6	  636.9	 2331.0	...
2674400	  794.5	  636.9	 2334.0	...
2674401	  794.7	  636.3	 2336.0	...
2674402	  795.1	  635.8	 2338.0	...
2674403	  795.5	  635.3	 2338.0	...
2674404	  795.7	  635.8	 2340.0	...
2674405	  795.7	  636.3	 2342.0	...
2674406	  795.6	  636.5	 2344.0	...
2674407	  795.1	  636.4	 2345.0	...
2674408	  794.7	  636.3	 2346.0	...
2674409	  794.3	  636.3	 2347.0	...
2674410	  794.3	  636.1	 2348.0	...
2674411	  794.5	  636.0	 2350.0	...
2674412	  794.8	  635.9	 2351.0	...
2674413	  795.0	  636.0	 2349.0	...
2674414	  795.0	  636.1	 2346.0	...
2674415	  795.1	  636.2	 2346.0	...
2674416	  795.1	  636.2	 2346.0	...
2674417	  794.8	  636.2	 2347.0	...
2674418	  794.6	  636.4	 2347.0	...
2674419	  794.3	  636.6	 2349.0	...
2674420	  794.2	  636.9	 2351.0	...
2674421	  794.2	  636.4	 2352.0	...
2674422	  794.1	  636.0	 2356.0	...
2674423	  794.0	  635.5	 2360.0	...
2674424	  794.0	  635.5	 2364.0	...
2674425	  794.1	  636.1	 2365.0	...
2674426	  794.4	  636.8	 2366.0	...
2674427	  794.6	  637.1	 2363.0	...
2674428	  794.5	  636.8	 2361.0	...
2674429	  794.5	  636.1	 2359.0	...
2674430	  794.4	  635.7	 2361.0	...
2674431	  794.5	  635.2	 2363.0	...
2674432	  794.9	  635.0	 2367.0	...
2674433	  795.3	  634.7	 2369.0	...
2674434	  794.7	  634.8	 2372.0	...
2674435	  794.0	  635.0	 2373.0	...
2674436	  793.2	  635.2	 2374.0	...
2674437	  793.9	  635.1	 2375.0	...
2674438	  794.5	  635.2	 2375.0	...
2674439	  795.2	  635.4	 2375.0	...
2674440	  795.2	  635.7	 2375.0	...
2674441	  795.2	  635.7	 2374.0	...
2674442	  795.1	  635.7	 2374.0	...
2674443	  795.0	  635.9	 2373.0	...
2674444	  794.8	  635.8	 2376.0	...
2674445	  794.8	  635.5	 2379.0	...
2674446	  794.8	  635.1	 2381.0	...
2674447	  794.8	  635.1	 2380.0	...
2674448	  794.9	  635.3	 2380.0	...
2674449	  794.9	  635.6	 2380.0	...
2674450	  794.8	  635.6	 2382.0	...
2674451	  794.7	  635.5	 2384.0	...
2674452	  794.7	  635.9	 2388.0	...
2674453	  794.7	  636.4	 2389.0	...
2674454	  794.6	  636.3	 2390.0	...
2674455	  794.5	  635.7	 2390.0	...
2674456	  794.6	  635.3	 2389.0	...
2674457	  794.8	  635.8	 2389.0	...
2674458	  795.0	  636.3	 2389.0	...
2674459	  795.0	  635.9	 2388.0	...
2674460	  794.9	  635.4	 2387.0	...
2674461	  794.7	  635.0	 2385.0	...
2674462	  794.5	  635.1	 2384.0	...
2674463	  794.4	  635.1	 2388.0	...
2674464	  794.5	  634.8	 2392.0	...
2674465	  794.5	  634.5	 2397.0	...
2674466	  794.5	  634.3	 2397.0	...
2674467	  794.4	  634.4	 2398.0	...
2674468	  794.5	  634.5	 2399.0	...
2674469	  794.6	  634.5	 2400.0	...
2674470	  794.7	  634.4	 2401.0	...
2674471	  794.7	  634.3	 2401.0	...
2674472	  794.7	  634.3	 2402.0	...
2674473	  794.4	  634.4	 2403.0	...
2674474	  794.1	  634.5	 2403.0	...
2674475	  793.8	  634.5	 2404.0	...
2674476	  794.2	  634.3	 2404.0	...
2674477	  794.6	  634.2	 2406.0	...
2674478	  794.8	  634.0	 2408.0	...
2674479	  794.6	  633.9	 2410.0	...
2674480	  794.4	  634.4	 2412.0	...
2674481	  794.5	  634.9	 2413.0	...
2674482	  794.5	  635.1	 2413.0	...
2674483	  794.7	  634.9	 2413.0	...
2674484	  794.9	  634.6	 2412.0	...
2674485	  795.0	  634.6	 2411.0	...
2674486	  794.5	  634.7	 2411.0	...
2674487	  794.0	  634.6	 2409.0	...
2674488	  793.6	  634.6	 2407.0	...
2674489	  793.7	  634.6	 2407.0	...
2674490	  794.1	  634.6	 2409.0	...
2674491	  794.5	  634.6	 2413.0	...
2674492	  794.8	  634.7	 2415.0	...
2674493	  794.9	  634.9	 2417.0	...
2674494	  795.0	  635.0	 2416.0	...
2674495	  794.8	  635.0	 2416.0	...
2674496	  794.5	  634.9	 2415.0	...
2674497	  794.2	  635.1	 2415.0	...
2674498	  794.2	  635.2	 2416.0	...
2674499	  794.2	  635.4	 2418.0	...
2674500	  794.0	  635.3	 2420.0	...
2674501	  793.8	  635.2	 2419.0	...
2674502	  793.6	  635.2	 2420.0	...
2674503	  793.8	  635.2	 2421.0	...
2674504	  794.1	  635.1	 2422.0	...
2674505	  794.4	  635.0	 2424.0	...
2674506	  794.7	  635.0	 2425.0	...
2674507	  794.7	  634.9	 2425.0	...
2674508	  794.6	  634.7	 2425.0	...
2674509	  794.5	  634.5	 2425.0	...
2674510	  794.3	  634.5	 2425.0	...
2674511	  794.2	  634.5	 2425.0	...
2674512	  794.2	  634.5	 2425.0	...
2674513	  794.4	  634.7	 2426.0	...
2674514	  794.6	  634.9	 2427.0	...
2674515	  794.8	  635.1	 2427.0	...
2674516	  795.0	  635.1	 2427.0	...
2674517	  794.7	  635.0	 2427.0	...
2674518	  794.4	  634.9	 2427.0	...
2674519	  794.1	  634.9	 2427.0	...
2674520	  794.4	  634.7	 2427.0	...
2674521	  794.6	  634.5	 2429.0	...
2674522	  794.9	  634.3	 2430.0	...
2674523	  795.0	  634.1	 2430.0	...
2674524	  794.9	  633.9	 2431.0	...
2674525	  794.7	  634.0	 2432.0	...
2674526	  794.5	  634.1	 2433.0	...
2674527	  794.5	  634.1	 2434.0	...
2674528	  794.6	  634.5	 2436.0	...
2674529	  794.7	  635.2	 2437.0	...
2674530	  794.7	  635.9	 2440.0	...
2674531	  794.6	  636.3	 2442.0	...
2674532	  794.5	  635.7	 2445.0	...
2674533	  794.6	  635.1	 2445.0	...
2674534	  794.8	  634.6	 2446.0	...
2674535	  794.6	  634.7	 2447.0	...
2674536	  794.4	  635.1	 2448.0	...
2674537	  794.1	  635.4	 2447.0	...
2674538	  794.1	  635.6	 2448.0	...
2674539	  794.2	  635.5	 2448.0	...
2674540	  794.3	  635.5	 2448.0	...
2674541	  794.6	  635.4	 2447.0	...
2674542	  794.8	  635.3	 2447.0	...
2674543	  795.1	  635.2	 2448.0	...
2674544	  795.2	  635.0	 2451.0	...
2674545	  795.5	  634.7	 2452.0	...
2674546	  795.7	  634.6	 2451.0	...
2674547	  795.4	  634.5	 2449.0	...
2674548	  795.0	  634.4	 2447.0	...
2674549	  794.5	  634.4	 2450.0	...
2674550	  794.6	  634.4	 2453.0	...
2674551	  794.6	  634.5	 2456.0	...
2674552	  794.5	  634.4	 2456.0	...
2674553	  794.3	  634.4	 2456.0	...
2674554	  794.2	  634.8	 2457.0	...
2674555	  794.1	  635.1	 2457.0	...
2674556	  794.1	  635.2	 2457.0	...
2674557	  794.3	  635.0	 2456.0	...
2674558	  794.4	  635.1	 2455.0	...
2674559	  794.6	  635.3	 2456.0	...
2674560	  794.7	  635.5	 2457.0	...
2674561	  794.7	  635.5	 2459.0	...
2674562	  794.7	  635.3	 2459.0	...
2674563	  794.6	  635.2	 2458.0	...
2674564	  794.8	  635.0	 2458.0	...
2674565	  794.9	  634.7	 2458.0	...
2674566	  795.0	  634.3	 2458.0	...
2674567	  794.9	  634.5	 2458.0	...
2674568	  794.9	  635.1	 2458.0	...
2674569	  794.6	  635.6	 2457.0	...
2674570	  794.2	  635.5	 2456.0	...
2674571	  793.8	  635.2	 2455.0	...
2674572	  793.7	  635.1	 2455.0	...
2674573	  793.8	  634.9	 2454.0	...
2674574	  793.9	  635.0	 2456.0	...
2674575	  793.9	  635.1	 2459.0	...
2674576	  793.7	  634.7	 2463.0	...
2674577	  794.0	  634.2	 2465.0	...
2674578	  794.2	  633.8	 2468.0	...
2674579	  794.6	  634.0	 2468.0	...
2674580	  794.5	  634.3	 2467.0	...
2674581	  794.4	  634.8	 2465.0	...
2674582	  794.3	  635.2	 2463.0	...
2674583	  794.2	  635.4	 2463.0	...
2674584	  794.1	  635.5	 2463.0	...
2674585	  794.0	  635.5	 2462.0	...
2674586	  793.9	  635.5	 2463.0	...
2674587	  793.9	  635.7	 2467.0	...
2674588	  793.8	  635.8	 2471.0	...
2674589	  793.9	  635.7	 2473.0	...
2674590	  794.0	  635.6	 2472.0	...
2674591	  794.0	  635.4	 2470.0	...
2674592	  793.8	  635.1	 2469.0	...
2674593	  793.4	  634.9	 2468.0	...
2674594	  793.1	  634.6	 2469.0	...
2674595	  793.3	  634.7	 2470.0	...
2674596	  793.4	  634.6	 2470.0	...
2674597	  793.5	  634.4	 2471.0	...
2674598	  793.4	  634.4	 2473.0	...
2674599	  793.4	  634.4	 2474.0	...
2674600	  793.6	  634.4	 2477.0	...
2674601	  793.8	  634.5	 2477.0	...
2674602	  794.0	  634.5	 2477.0	...
2674603	  793.9	  634.5	 2475.0	...
2674604	  794.0	  634.5	 2474.0	...
2674605	  794.2	  634.6	 2473.0	...
2674606	  794.4	  634.7	 2474.0	...
2674607	  794.4	  634.9	 2476.0	...
2674608	  794.4	  634.9	 2478.0	...
2674609	  794.3	  635.0	 2480.0	...
2674610	  794.4	  635.1	 2479.0	...
2674611	  794.5	  635.5	 2479.0	...
2674612	  794.3	  635.7	 2482.0	...
2674613	  794.0	  635.6	 2486.0	...
2674614	  793.8	  635.2	 2489.0	...
2674615	  793.8	  634.7	 2488.0	...
2674616	  793.9	  634.4	 2489.0	...
2674617	  794.1	  634.2	 2494.0	...
2674618	  794.3	  634.0	 2498.0	...
2674619	  794.5	  633.8	 2498.0	...
2674620	  794.8	  633.7	 2495.0	...
2674621	  795.0	  633.7	 2492.0	...
2674622	  794.9	  633.7	 2492.0	...
2674623	  794.9	  633.7	 2493.0	...
2674624	  794.8	  633.8	 2494.0	...
2674625	  794.8	  633.7	 2495.0	...
2674626	  794.6	  633.7	 2495.0	...
2674627	  794.6	  633.9	 2494.0	...
2674628	  794.5	  634.2	 2496.0	...
2674629	  794.4	  634.4	 2498.0	...
2674630	  794.4	  634.4	 2501.0	...
2674631	  794.4	  634.5	 2501.0	...
2674632	  794.4	  634.6	 2501.0	...
2674633	  794.4	  634.9	 2503.0	...
2674634	  794.5	  635.0	 2505.0	...
2674635	  794.7	  635.0	 2505.0	...
2674636	  794.5	  634.8	 2504.0	...
2674637	  794.2	  634.6	 2502.0	...
2674638	  793.9	  634.4	 2500.0	...
2674639	  793.9	  634.2	 2499.0	...
2674640	  794.3	  634.0	 2498.0	...
2674641	  794.8	  634.0	 2499.0	...
2674642	  794.7	  634.2	 2501.0	...
2674643	  794.2	  634.4	 2502.0	...
2674644	  793.6	  634.5	 2502.0	...
2674645	  793.6	  634.4	 2501.0	...
2674646	  793.6	  634.3	 2499.0	...
2674647	  793.7	  634.1	 2498.0	...
2674648	  793.8	  634.1	 2498.0	...
2674649	  794.1	  634.1	 2499.0	...
2674650	  794.4	  633.8	 2501.0	...
2674651	  794.8	  633.6	 2502.0	...
2674652	  794.8	  633.6	 2503.0	...
2674653	  794.9	  633.8	 2503.0	...
2674654	  795.0	  633.7	 2502.0	...
2674655	  795.1	  633.4	 2502.0	...
2674656	  795.1	  632.6	 2503.0	...
2674657	  795.1	  632.2	 2503.0	...
2674658	  795.2	  631.6	 2503.0	...
MSG	2674659 0000 _ Number Off
2674659	  795.1	  631.5	 2503.0	...
2674660	  794.8	  631.8	 2505.0	...
2674661	  794.5	  632.5	 2506.0	...
2674662	  794.6	  633.1	 2506.0	...
2674663	  794.9	  633.4	 2506.0	...
2674664	  795.1	  632.9	 2506.0	...
2674665	  795.2	  632.4	 2506.0	...
2674666	  795.1	  632.1	 2506.0	...
2674667	  795.1	  632.5	 2506.0	...
2674668	  795.0	  632.8	 2505.0	...
2674669	  795.0	  632.6	 2503.0	...
2674670	  795.0	  632.2	 2503.0	...
2674671	  795.1	  631.9	 2503.0	...
2674672	  795.2	  632.1	 2503.0	...
2674673	  795.2	  632.3	 2505.0	...
2674674	  795.1	  632.5	 2506.0	...
2674675	  795.0	  632.5	 2507.0	...
2674676	  794.7	  632.6	 2508.0	...
2674677	  794.5	  632.8	 2508.0	...
2674678	  794.3	  633.2	 2508.0	...
2674679	  794.5	  633.2	 2508.0	...
2674680	  794.6	  633.1	 2509.0	...
2674681	  794.7	  632.9	 2509.0	...
2674682	  794.4	  632.7	 2509.0	...
2674683	  794.2	  632.6	 2509.0	...
2674684	  794.0	  632.5	 2508.0	...
2674685	  794.6	  632.2	 2511.0	...
2674686	  795.1	  631.9	 2516.0	...
2674687	  795.2	  631.8	 2520.0	...
2674688	  794.8	  632.0	 2520.0	...
2674689	  794.3	  632.2	 2520.0	...
2674690	  794.2	  632.2	 2521.0	...
2674691	  794.2	  632.2	 2522.0	...
2674692	  794.3	  632.2	 2523.0	...
2674693	  794.5	  632.3	 2521.0	...
2674694	  794.5	  632.4	 2521.0	...
2674695	  794.4	  632.3	 2522.0	...
2674696	  794.3	  632.2	 2523.0	...
2674697	  794.4	  632.1	 2524.0	...
2674698	  794.5	  632.1	 2524.0	...
2674699	  794.7	  632.4	 2525.0	...
2674700	  794.6	  633.0	 2526.0	...
2674701	  794.5	  633.6	 2527.0	...
2674702	  794.5	  634.1	 2526.0	...
2674703	  794.5	  634.1	 2525.0	...
2674704	  794.4	  634.0	 2524.0	...
2674705	  794.3	  633.7	 2523.0	...
2674706	  794.4	  633.5	 2522.0	...
2674707	  794.7	  633.3	 2523.0	...
2674708	  795.0	  633.3	 2524.0	...
2674709	  795.1	  633.1	 2526.0	...
2674710	  795.2	  632.9	 2525.0	...
2674711	  795.4	  632.8	 2524.0	...
2674712	  795.4	  632.7	 2523.0	...
2674713	  795.4	  632.5	 2522.0	...
2674714	  795.2	  632.4	 2523.0	...
2674715	  794.9	  632.5	 2523.0	...
2674716	  794.3	  632.6	 2523.0	...
2674717	  794.0	  632.7	 2524.0	...
2674718	  793.8	  632.7	 2525.0	...
2674719	  793.8	  632.8	 2525.0	...
2674720	  793.8	  632.9	 2525.0	...
2674721	  793.8	  633.1	 2525.0	...
2674722	  793.9	  633.2	 2526.0	...
2674723	  794.0	  633.1	 2527.0	...
2674724	  794.2	  633.1	 2527.0	...
2674725	  794.4	  633.0	 2525.0	...
2674726	  794.5	  633.0	 2524.0	...
2674727	  794.5	  632.6	 2521.0	...
2674728	  794.6	  632.3	 2518.0	...
2674729	  794.6	  632.4	 2515.0	...
2674730	  794.7	  632.8	 2514.0	...
2674731	  794.7	  632.8	 2513.0	...
2674732	  794.8	  632.4	 2512.0	...
2674733	  794.7	  632.5	 2512.0	...
2674734	  794.7	  633.0	 2514.0	...
2674735	  794.4	  633.4	 2516.0	...
2674736	  794.2	  633.4	 2516.0	...
2674737	  794.0	  633.2	 2518.0	...
2674738	  794.0	  633.0	 2519.0	...
2674739	  794.2	  632.8	 2521.0	...
2674740	  794.5	  632.6	 2521.0	...
2674741	  794.9	  632.6	 2521.0	...
2674742	  795.0	  632.0	 2520.0	...
2674743	  795.1	  631.5	 2520.0	...
2674744	  795.1	  631.0	 2519.0	...
2674745	  795.0	  631.1	 2519.0	...
2674746	  795.0	  631.3	 2519.0	...
2674747	  794.9	  631.4	 2518.0	...
2674748	  794.8	  631.6	 2518.0	...
2674749	  794.7	  631.9	 2516.0	...
2674750	  794.5	  632.1	 2514.0	...
2674751	  794.5	  632.2	 2512.0	...
2674752	  794.5	  632.7	 2510.0	...
2674753	  794.4	  633.3	 2511.0	...
2674754	  794.3	  633.6	 2514.0	...
2674755	  794.3	  633.3	 2516.0	...
2674756	  794.4	  633.0	 2516.0	...
2674757	  794.5	  632.9	 2515.0	...
2674758	  794.4	  632.5	 2515.0	...
2674759	  794.4	  632.3	 2513.0	...
2674760	  794.5	  632.2	 2512.0	...
2674761	  794.6	  632.3	 2511.0	...
2674762	  794.6	  631.9	 2511.0	...
2674763	  794.8	  631.5	 2511.0	...
2674764	  795.1	  631.1	 2511.0	...
2674765	  795.3	  630.9	 2509.0	...
2674766	  795.2	  630.7	 2506.0	...
2674767	  795.2	  630.9	 2503.0	...
2674768	  795.1	  631.3	 2504.0	...
2674769	  795.0	  631.6	 2506.0	...
2674770	  795.2	  631.5	 2508.0	...
2674771	  795.3	  631.4	 2508.0	...
2674772	  795.3	  631.2	 2508.0	...
2674773	  795.0	  631.3	 2508.0	...
2674774	  794.7	  631.5	 2509.0	...
2674775	  794.7	  631.8	 2509.0	...
2674776	  794.7	  632.0	 2509.0	...
2674777	  794.8	  632.1	 2509.0	...
2674778	  794.9	  632.1	 2508.0	...
2674779	  794.9	  632.1	 2508.0	...
2674780	  794.9	  631.9	 2508.0	...
2674781	  795.0	  631.5	 2508.0	...
2674782	  795.0	  631.2	 2509.0	...
2674783	  795.0	  631.5	 2508.0	...
2674784	  795.0	  632.0	 2509.0	...
2674785	  795.2	  632.7	 2509.0	...
2674786	  795.4	  632.8	 2508.0	...
2674787	  795.7	  633.0	 2507.0	...
2674788	  795.6	  633.0	 2506.0	...
2674789	  795.4	  632.9	 2505.0	...
2674790	  795.3	  632.9	 2506.0	...
2674791	  795.2	  632.9	 2506.0	...
2674792	  795.3	  633.0	 2505.0	...
2674793	  795.4	  633.1	 2503.0	...
2674794	  795.4	  633.2	 2501.0	...
2674795	  795.5	  633.4	 2500.0	...
2674796	  795.4	  633.7	 2499.0	...
2674797	  795.3	  633.9	 2499.0	...
2674798	  795.9	  633.9	 2498.0	...
2674799	  796.5	  633.8	 2499.0	...
2674800	  796.9	  633.5	 2499.0	...
2674801	  796.5	  633.3	 2499.0	...
2674802	  796.1	  633.1	 2499.0	...
2674803	  795.9	  633.1	 2499.0	...
2674804	  795.6	  633.5	 2497.0	...
2674805	  795.4	  633.7	 2495.0	...
2674806	  795.2	  633.8	 2493.0	...
2674807	  795.0	  633.4	 2493.0	...
2674808	  795.0	  633.2	 2493.0	...
2674809	  795.2	  633.6	 2490.0	...
2674810	  795.8	  634.1	 2488.0	...
2674811	  796.2	  634.4	 2488.0	...
2674812	  796.1	  634.1	 2489.0	...
2674813	  795.7	  633.8	 2491.0	...
2674814	  795.4	  633.8	 2492.0	...
2674815	  795.5	  633.9	 2493.0	...
2674816	  795.5	  634.3	 2491.0	...
2674817	  795.6	  634.7	 2489.0	...
2674818	  795.6	  634.6	 2486.0	...
2674819	  795.7	  634.4	 2486.0	...
2674820	  795.8	  634.8	 2486.0	...
2674821	  796.1	  635.3	 2487.0	...
2674822	  796.4	  635.3	 2488.0	...
2674823	  796.8	  634.8	 2487.0	...
2674824	  796.8	  634.4	 2487.0	...
2674825	  796.6	  634.2	 2486.0	...
2674826	  795.9	  634.1	 2486.0	...
2674827	  795.5	  634.0	 2486.0	...
2674828	  794.9	  634.1	 2486.0	...
2674829	  794.7	  634.4	 2486.0	...
2674830	  794.7	  634.8	 2484.0	...
2674831	  794.9	  635.1	 2482.0	...
2674832	  795.4	  634.9	 2480.0	...
2674833	  795.9	  634.6	 2479.0	...
2674834	  796.2	  634.2	 2480.0	...
2674835	  796.1	  634.0	 2481.0	...
2674836	  795.8	  633.7	 2478.0	...
2674837	  795.7	  633.6	 2474.0	...
2674838	  795.7	  634.0	 2474.0	...
2674839	  795.8	  634.5	 2476.0	...
2674840	  795.9	  634.6	 2479.0	...
2674841	  796.2	  634.6	 2479.0	...
2674842	  796.5	  634.6	 2476.0	...
2674843	  796.9	  634.8	 2473.0	...
2674844	  796.9	  635.1	 2468.0	...
2674845	  797.0	  635.1	 2467.0	...
2674846	  797.0	  634.8	 2466.0	...
2674847	  796.9	  634.5	 2468.0	...
2674848	  796.8	  634.5	 2470.0	...
2674849	  796.5	  634.6	 2471.0	...
2674850	  796.3	  634.6	 2471.0	...
2674851	  796.1	  634.6	 2470.0	...
2674852	  795.9	  634.4	 2469.0	...
2674853	  795.7	  634.3	 2468.0	...
2674854	  795.7	  634.1	 2466.0	...
2674855	  795.9	  633.9	 2463.0	...
2674856	  795.8	  634.3	 2460.0	...
2674857	  795.7	  634.9	 2460.0	...
2674858	  795.9	  635.5	 2461.0	...
2674859	  796.2	  635.5	 2462.0	...
2674860	  796.6	  635.5	 2464.0	...
2674861	  796.6	  635.5	 2465.0	...
2674862	  796.7	  635.4	 2466.0	...
2674863	  796.5	  635.2	 2466.0	...
2674864	  796.4	  635.2	 2465.0	...
2674865	  796.4	  635.0	 2463.0	...
2674866	  796.5	  634.9	 2461.0	...
2674867	  796.5	  634.7	 2460.0	...
2674868	  796.6	  635.1	 2459.0	...
2674869	  796.6	  635.5	 2458.0	...
2674870	  796.6	  635.5	 2457.0	...
MSG	2674871 0000 _ Number On
2674871	  796.7	  634.9	 2454.0	...
2674872	  796.8	  635.0	 2453.0	...
2674873	  797.0	  635.6	 2453.0	...
2674874	  797.2	  635.9	 2453.0	...
2674875	  797.4	  635.3	 2450.0	...
2674876	  797.9	  634.6	 2446.0	...
2674877	  798.1	  634.2	 2441.0	...
2674878	  798.3	  633.8	 2440.0	...
2674879	  798.2	  633.5	 2441.0	...
2674880	  798.2	  634.1	 2444.0	...
2674881	  798.2	  635.1	 2444.0	...
2674882	  797.7	  636.2	 2444.0	...
2674883	  797.2	  636.4	 2443.0	...
2674884	  796.6	  636.7	 2443.0	...
2674885	  796.5	  636.7	 2443.0	...
2674886	  796.6	  636.1	 2443.0	...
2674887	  796.9	  635.4	 2443.0	...
2674888	  797.2	  635.2	 2442.0	...
2674889	  797.1	  635.6	 2442.0	...
2674890	  797.1	  635.9	 2442.0	...
2674891	  797.2	  635.8	 2441.0	...
2674892	  797.3	  635.5	 2441.0	...
2674893	  797.3	  635.4	 2440.0	...
2674894	  797.5	  635.0	 2441.0	...
2674895	  798.1	  634.8	 2440.0	...
2674896	  798.9	  635.7	 2439.0	...
2674897	  799.6	  636.8	 2439.0	...
2674898	  800.2	  638.0	 2439.0	...
2674899	  801.0	  638.5	 2437.0	...
2674900	  801.6	  638.9	 2435.0	...
2674901	  802.5	  639.4	 2434.0	...
2674902	  803.4	  639.5	 2434.0	...
2674903	  804.3	  639.6	 2433.0	...
2674904	  804.7	  639.6	 2431.0	...
2674905	  804.6	  639.9	 2429.0	...
2674906	  804.5	  640.2	 2430.0	...
2674907	  803.5	  640.5	 2431.0	...
2674908	  802.6	  640.7	 2433.0	...
2674909	  801.7	  641.3	 2436.0	...
2674910	  801.7	  641.8	 2438.0	...
2674911	  801.6	  642.5	 2438.0	...
2674912	  801.0	  642.8	 2436.0	...
2674913	  800.4	  643.0	 2433.0	...
2674914	  799.9	  643.4	 2432.0	...
2674915	  800.4	  643.6	 2433.0	...
2674916	  801.3	  643.5	 2435.0	...
2674917	  802.1	  643.3	 2434.0	...
2674918	  802.3	  643.2	 2432.0	...
2674919	  802.8	  643.3	 2429.0	...
2674920	  803.4	  643.5	 2428.0	...
2674921	  804.0	  643.6	 2427.0	...
2674922	  804.1	  643.8	 2427.0	...
2674923	  804.2	  643.7	 2427.0	...
2674924	  804.2	  643.4	 2427.0	...
2674925	  804.2	  643.0	 2427.0	...
2674926	  803.8	  643.0	 2428.0	...
2674927	  803.3	  643.2	 2430.0	...
2674928	  803.0	  644.3	 2430.0	...
2674929	  802.8	  645.3	 2429.0	...
2674930	  802.8	  645.5	 2428.0	...
2674931	  802.8	  644.8	 2427.0	...
2674932	  802.6	  644.2	 2426.0	...
2674933	  802.4	  644.1	 2425.0	...
2674934	  802.9	  643.8	 2424.0	...
2674935	  803.5	  643.7	 2424.0	...
2674936	  803.3	  643.8	 2423.0	...
2674937	  802.6	  644.0	 2423.0	...
2674938	  802.1	  644.0	 2421.0	...
2674939	  802.4	  644.1	 2425.0	...
2674940	  802.7	  644.4	 2429.0	...
2674941	  802.8	  644.8	 2431.0	...
2674942	  802.7	  645.1	 2428.0	...
2674943	  802.7	  645.0	 2424.0	...
2674944	  802.8	  644.9	 2422.0	...
2674945	  803.3	  644.9	 2421.0	...
2674946	  803.7	  645.0	 2420.0	...
2674947	  804.3	  645.1	 2419.0	...
2674948	  804.4	  645.1	 2417.0	...
2674949	  804.7	  645.1	 2416.0	...
2674950	  804.8	  644.9	 2416.0	...
2674951	  804.5	  644.6	 2418.0	...
2674952	  804.1	  644.9	 2420.0	...
2674953	  804.1	  645.3	 2421.0	...
2674954	  804.6	  645.8	 2419.0	...
2674955	  805.0	  646.0	 2417.0	...
2674956	  804.4	  646.3	 2414.0	...
2674957	  803.8	  646.6	 2410.0	...
2674958	  803.5	  646.7	 2406.0	...
2674959	  803.8	  646.6	 2403.0	...
2674960	  804.3	  646.6	 2404.0	...
2674961	  804.4	  646.7	 2406.0	...
2674962	  804.5	  646.3	 2406.0	...
2674963	  804.4	  645.8	 2406.0	...
2674964	  804.4	  645.8	 2406.0	...
2674965	  804.4	  646.3	 2407.0	...
2674966	  804.3	  645.9	 2407.0	...
2674967	  804.1	  644.9	 2407.0	...
2674968	  803.9	  644.1	 2403.0	...
2674969	  803.8	  644.2	 2400.0	...
2674970	  803.8	  644.4	 2397.0	...
2674971	  803.8	  644.5	 2394.0	...
2674972	  803.8	  644.5	 2390.0	...
2674973	  803.8	  644.4	 2389.0	...
2674974	  803.9	  644.2	 2392.0	...
2674975	  804.2	  644.0	 2394.0	...
2674976	  804.4	  644.1	 2392.0	...
2674977	  804.6	  644.5	 2389.0	...
2674978	  804.6	  645.0	 2386.0	...
2674979	  804.5	  645.0	 2388.0	...
2674980	  804.4	  644.8	 2388.0	...
2674981	  804.2	  644.5	 2389.0	...
2674982	  804.1	  644.7	 2388.0	...
2674983	  804.1	  645.2	 2388.0	...
2674984	  804.2	  645.8	 2389.0	...
2674985	  804.2	  645.5	 2390.0	...
2674986	  804.3	  644.7	 2389.0	...
2674987	  804.4	  643.9	 2387.0	...
2674988	  804.6	  643.8	 2385.0	...
2674989	  804.6	  644.0	 2385.0	...
2674990	  804.7	  644.3	 2385.0	...
2674991	  804.7	  644.5	 2384.0	...
2674992	  804.6	  644.5	 2386.0	...
2674993	  804.9	  644.3	 2387.0	...
2674994	  805.2	  644.1	 2388.0	...
2674995	  805.6	  644.8	 2387.0	...
2674996	  805.8	  645.6	 2387.0	...
2674997	  805.9	  646.1	 2387.0	...
2674998	  805.7	  645.9	 2387.0	...
2674999	  805.4	  645.6	 2387.0	...
2675000	  805.2	  645.6	 2385.0	...
2675001	  805.2	  645.5	 2384.0	...
2675002	  805.4	  645.4	 2384.0	...
2675003	  805.7	  645.5	 2384.0	...
2675004	  806.0	  645.5	 2383.0	...
2675005	  806.1	  645.7	 2381.0	...
2675006	  806.0	  645.5	 2379.0	...
2675007	  806.0	  645.4	 2379.0	...
2675008	  806.1	  645.3	 2379.0	...
2675009	  806.2	  645.4	 2379.0	...
2675010	  806.3	  645.6	 2379.0	...
2675011	  806.4	  645.7	 2379.0	...
2675012	  806.4	  645.7	 2378.0	...
2675013	  806.4	  645.7	 2379.0	...
2675014	  806.5	  645.7	 2380.0	...
2675015	  806.5	  645.5	 2380.0	...
2675016	  806.4	  645.4	 2379.0	...
2675017	  806.5	  645.3	 2377.0	...
2675018	  806.7	  645.5	 2374.0	...
2675019	  806.9	  645.7	 2375.0	...
2675020	  807.1	  646.0	 2376.0	...
2675021	  807.3	  646.1	 2378.0	...
2675022	  807.4	  645.8	 2378.0	...
2675023	  807.4	  645.4	 2376.0	...
2675024	  806.8	  645.2	 2374.0	...
2675025	  806.3	  645.2	 2372.0	...
2675026	  806.2	  645.4	 2372.0	...
2675027	  806.7	  645.4	 2372.0	...
2675028	  806.8	  645.6	 2372.0	...
2675029	  806.4	  645.7	 2373.0	...
2675030	  806.7	  645.7	 2373.0	...
2675031	  807.4	  645.5	 2373.0	...
2675032	  808.0	  645.4	 2371.0	...
2675033	  807.7	  645.9	 2370.0	...
2675034	  807.3	  646.8	 2370.0	...
2675035	  807.1	  647.7	 2371.0	...
2675036	  807.7	  647.2	 2369.0	...
2675037	  808.2	  646.5	 2367.0	...
2675038	  808.3	  645.8	 2366.0	...
2675039	  808.1	  646.4	 2366.0	...
2675040	  807.6	  647.1	 2366.0	...
2675041	  807.4	  647.4	 2367.0	...
2675042	  807.3	  647.2	 2367.0	...
2675043	  807.4	  646.9	 2366.0	...
2675044	  807.7	  646.8	 2365.0	...
2675045	  807.8	  646.6	 2363.0	...
2675046	  808.0	  646.3	 2362.0	...
2675047	  808.0	  646.1	 2361.0	...
2675048	  808.1	  645.9	 2360.0	...
2675049	  808.2	  645.7	 2360.0	...
2675050	  808.2	  645.7	 2359.0	...
2675051	  808.2	  645.6	 2358.0	...
2675052	  808.1	  645.5	 2358.0	...
2675053	  808.1	  646.0	 2358.0	...
2675054	  808.1	  646.7	 2357.0	...
2675055	  808.2	  647.3	 2358.0	...
2675056	  808.2	  647.3	 2359.0	...
2675057	  808.2	  647.3	 2360.0	...
2675058	  808.2	  647.2	 2359.0	...
2675059	  808.2	  647.1	 2358.0	...
2675060	  807.9	  647.0	 2357.0	...
2675061	  807.5	  647.0	 2356.0	...
2675062	  807.2	  647.0	 2355.0	...
2675063	  807.3	  647.0	 2356.0	...
2675064	  807.5	  647.5	 2358.0	...
2675065	  807.6	  648.1	 2359.0	...
2675066	  807.7	  648.3	 2358.0	...
2675067	  807.6	  647.8	 2355.0	...
2675068	  807.6	  647.4	 2352.0	...
2675069	  807.7	  647.3	 2350.0	...
2675070	  808.1	  647.2	 2349.0	...
2675071	  808.5	  647.7	 2347.0	...
2675072	  808.8	  648.2	 2346.0	...
2675073	  809.0	  648.6	 2345.0	...
2675074	  808.9	  648.4	 2346.0	...
2675075	  808.7	  647.8	 2347.0	...
2675076	  808.5	  647.3	 2347.0	...
2675077	  808.4	  646.9	 2347.0	...
2675078	  808.3	  646.7	 2347.0	...
2675079	  808.6	  646.4	 2347.0	...
2675080	  808.9	  646.0	 2346.0	...
2675081	  809.3	  646.0	 2345.0	...
2675082	  809.4	  646.2	 2345.0	...
2675083	  809.6	  646.4	 2344.0	...
2675084	  809.5	  646.3	 2342.0	...
2675085	  809.3	  646.2	 2340.0	...
2675086	  808.9	  646.1	 2340.0	...
2675087	  808.5	  646.3	 2340.0	...
2675088	  808.3	  646.7	 2339.0	...
2675089	  808.3	  647.0	 2339.0	...
2675090	  808.6	  647.1	 2341.0	...
2675091	  809.1	  647.0	 2343.0	...
2675092	  809.6	  647.0	 2346.0	...
2675093	  809.7	  647.0	 2347.0	...
2675094	  809.7	  647.1	 2347.0	...
2675095	  809.7	  646.7	 2346.0	...
2675096	  809.5	  646.3	 2346.0	...
2675097	  809.4	  645.9	 2345.0	...
2675098	  809.5	  646.0	 2347.0	...
2675099	  809.7	  646.1	 2348.0	...
2675100	  809.9	  646.0	 2350.0	...
2675101	  810.2	  645.8	 2351.0	...
2675102	  810.3	  646.0	 2351.0	...
2675103	  810.4	  646.3	 2350.0	...
2675104	  810.3	  647.0	 2350.0	...
2675105	  810.1	  647.3	 2350.0	...
2675106	  810.0	  647.6	 2349.0	...
2675107	  809.8	  647.7	 2349.0	...
2675108	  809.0	  647.5	 2349.0	...
2675109	  808.0	  647.2	 2349.0	...
EFIX R   2674088	2675109	1022	  797.2	  638.5	   2385
SSACC R  2675110
2675110	  806.3	  647.0	 2349.0	...
2675111	  804.4	  647.3	 2349.0	...
2675112	  802.4	  647.7	 2353.0	...
2675113	  799.8	  647.0	 2357.0	...
2675114	  797.8	  645.9	 2360.0	...
2675115	  795.3	  644.9	 2360.0	...
2675116	  793.7	  644.6	 2360.0	...
2675117	  791.6	  643.8	 2359.0	...
2675118	  790.4	  642.9	 2359.0	...
ESACC R  2675110	2675118	9	  806.3	  647.0	  790.4	  642.9	   0.35	     43
SFIX R   2675119
2675119	  789.1	  641.7	 2359.0	...
2675120	  788.6	  640.4	 2356.0	...
2675121	  788.1	  638.6	 2353.0	...
2675122	  788.0	  637.6	 2350.0	...
2675123	  788.8	  637.2	 2351.0	...
2675124	  790.2	  637.2	 2352.0	...
2675125	  792.0	  637.0	 2354.0	...
2675126	  793.2	  637.0	 2351.0	...
2675127	  794.9	  636.9	 2346.0	...
2675128	  796.2	  637.1	 2342.0	...
2675129	  797.3	  637.9	 2343.0	...
2675130	  798.0	  638.7	 2344.0	...
2675131	  798.6	  639.3	 2345.0	...
2675132	  799.2	  639.9	 2344.0	...
2675133	  799.2	  641.1	 2344.0	...
2675134	  799.2	  642.2	 2345.0	...
2675135	  799.4	  642.5	 2345.0	...
2675136	  799.6	  642.3	 2344.0	...
2675137	  799.8	  642.5	 2342.0	...
2675138	  799.7	  642.8	 2342.0	...
2675139	  799.3	  643.2	 2342.0	...
2675140	  798.9	  643.0	 2344.0	...
2675141	  798.7	  642.8	 2345.0	...
2675142	  798.8	  642.3	 2345.0	...
2675143	  798.9	  642.2	 2344.0	...
2675144	  798.9	  642.0	 2342.0	...
2675145	  798.6	  641.6	 2341.0	...
2675146	  798.3	  641.1	 2340.0	...
2675147	  798.0	  640.9	 2340.0	...
2675148	  798.0	  640.9	 2340.0	...
2675149	  798.1	  640.9	 2340.0	...
2675150	  798.2	  640.9	 2341.0	...
2675151	  798.2	  641.2	 2342.0	...
2675152	  797.9	  641.4	 2343.0	...
2675153	  797.6	  641.6	 2343.0	...
2675154	  797.3	  641.6	 2343.0	...
2675155	  797.5	  641.5	 2343.0	...
2675156	  797.5	  641.4	 2345.0	...
2675157	  797.5	  641.4	 2346.0	...
2675158	  797.4	  641.6	 2346.0	...
2675159	  797.2	  641.8	 2345.0	...
2675160	  797.1	  641.8	 2343.0	...
2675161	  797.2	  641.7	 2342.0	...
2675162	  797.3	  641.6	 2341.0	...
2675163	  797.3	  641.5	 2340.0	...
2675164	  797.4	  641.5	 2341.0	...
2675165	  797.4	  641.5	 2342.0	...
2675166	  797.3	  641.4	 2344.0	...
2675167	  797.7	  641.2	 2345.0	...
2675168	  798.2	  641.1	 2346.0	...
2675169	  798.7	  640.6	 2346.0	...
2675170	  798.7	  640.2	 2345.0	...
2675171	  798.7	  639.9	 2345.0	...
2675172	  798.7	  640.0	 2345.0	...
MSG	2675173 0000 _ Number Off
2675173	  798.7	  640.1	 2345.0	...
2675174	  798.7	  640.2	 2344.0	...
2675175	  798.8	  640.5	 2343.0	...
2675176	  798.9	  640.8	 2341.0	...
2675177	  799.1	  641.2	 2340.0	...
2675178	  799.5	  641.2	 2340.0	...
2675179	  799.7	  640.9	 2341.0	...
2675180	  799.4	  640.6	 2341.0	...
2675181	  798.9	  640.4	 2342.0	...
2675182	  798.5	  640.4	 2343.0	...
2675183	  798.6	  640.1	 2343.0	...
2675184	  798.6	  639.8	 2341.0	...
2675185	  798.7	  640.0	 2340.0	...
2675186	  798.7	  640.4	 2339.0	...
2675187	  798.7	  640.8	 2340.0	...
2675188	  799.1	  640.7	 2340.0	...
2675189	  799.5	  640.5	 2340.0	...
2675190	  799.9	  640.4	 2340.0	...
2675191	  799.8	  640.6	 2339.0	...
2675192	  799.7	  641.1	 2339.0	...
2675193	  799.8	  641.8	 2340.0	...
2675194	  799.8	  641.9	 2341.0	...
2675195	  799.7	  641.7	 2341.0	...
2675196	  799.5	  641.3	 2342.0	...
2675197	  799.3	  641.1	 2342.0	...
2675198	  798.9	  641.1	 2340.0	...
2675199	  798.5	  641.2	 2337.0	...
2675200	  798.4	  641.3	 2334.0	...
2675201	  798.8	  641.4	 2333.0	...
2675202	  799.2	  641.3	 2334.0	...
2675203	  799.2	  641.2	 2335.0	...
2675204	  799.2	  641.1	 2337.0	...
2675205	  799.3	  641.1	 2338.0	...
2675206	  799.4	  641.1	 2337.0	...
2675207	  799.5	  641.0	 2337.0	...
2675208	  799.5	  640.9	 2337.0	...
2675209	  799.5	  641.1	 2336.0	...
2675210	  799.1	  641.3	 2336.0	...
2675211	  798.7	  641.6	 2336.0	...
2675212	  798.4	  641.7	 2334.0	...
2675213	  798.4	  641.8	 2333.0	...
2675214	  798.5	  642.1	 2333.0	...
2675215	  798.5	  642.4	 2334.0	...
2675216	  798.7	  642.0	 2335.0	...
2675217	  798.9	  641.6	 2336.0	...
2675218	  799.1	  641.2	 2336.0	...
2675219	  799.1	  641.2	 2336.0	...
2675220	  799.0	  641.2	 2337.0	...
2675221	  799.0	  641.1	 2337.0	...
2675222	  798.9	  641.7	 2338.0	...
2675223	  798.8	  642.4	 2338.0	...
2675224	  799.1	  643.3	 2337.0	...
2675225	  799.4	  643.5	 2336.0	...
2675226	  799.7	  643.7	 2336.0	...
2675227	  799.7	  643.7	 2335.0	...
2675228	  799.6	  643.6	 2333.0	...
2675229	  799.5	  643.4	 2332.0	...
2675230	  799.3	  643.2	 2335.0	...
2675231	  799.2	  643.2	 2337.0	...
2675232	  799.5	  642.7	 2337.0	...
2675233	  799.8	  642.2	 2336.0	...
2675234	  799.9	  641.9	 2335.0	...
2675235	  799.6	  642.1	 2335.0	...
2675236	  799.4	  642.4	 2335.0	...
2675237	  799.4	  642.5	 2335.0	...
2675238	  799.4	  642.8	 2335.0	...
2675239	  799.3	  643.1	 2334.0	...
2675240	  799.3	  643.3	 2333.0	...
2675241	  799.4	  643.3	 2332.0	...
2675242	  799.5	  643.3	 2332.0	...
2675243	  799.5	  643.4	 2335.0	...
2675244	  799.4	  643.4	 2337.0	...
2675245	  799.3	  643.2	 2340.0	...
2675246	  799.2	  643.0	 2340.0	...
2675247	  799.3	  642.9	 2339.0	...
2675248	  799.5	  643.0	 2340.0	...
2675249	  800.1	  643.1	 2341.0	...
2675250	  800.5	  643.1	 2342.0	...
2675251	  800.6	  643.1	 2340.0	...
2675252	  800.6	  643.3	 2339.0	...
2675253	  800.5	  643.5	 2337.0	...
2675254	  800.6	  644.0	 2337.0	...
2675255	  800.5	  644.5	 2338.0	...
2675256	  800.4	  644.0	 2340.0	...
2675257	  800.4	  643.1	 2342.0	...
2675258	  800.4	  642.3	 2343.0	...
2675259	  800.5	  642.3	 2341.0	...
2675260	  800.5	  642.7	 2339.0	...
2675261	  800.5	  643.1	 2339.0	...
2675262	  800.3	  643.6	 2341.0	...
2675263	  800.1	  643.6	 2342.0	...
2675264	  800.0	  643.7	 2341.0	...
2675265	  800.0	  643.8	 2339.0	...
2675266	  800.0	  643.9	 2339.0	...
2675267	  800.0	  644.1	 2340.0	...
2675268	  800.1	  644.2	 2340.0	...
2675269	  800.5	  644.1	 2339.0	...
2675270	  800.9	  644.1	 2338.0	...
2675271	  800.9	  644.2	 2338.0	...
2675272	  800.6	  644.3	 2339.0	...
2675273	  800.4	  644.4	 2338.0	...
2675274	  800.3	  644.2	 2337.0	...
2675275	  800.3	  644.0	 2337.0	...
2675276	  800.3	  643.7	 2338.0	...
2675277	  800.7	  643.6	 2339.0	...
2675278	  801.2	  643.3	 2338.0	...
2675279	  801.6	  643.0	 2338.0	...
2675280	  801.6	  642.6	 2337.0	...
2675281	  801.6	  642.6	 2336.0	...
2675282	  801.4	  642.6	 2335.0	...
2675283	  801.2	  642.7	 2335.0	...
2675284	  801.0	  642.9	 2337.0	...
2675285	  801.0	  643.2	 2337.0	...
2675286	  801.0	  643.5	 2338.0	...
2675287	  800.9	  643.8	 2335.0	...
2675288	  800.7	  643.9	 2333.0	...
2675289	  800.6	  644.0	 2332.0	...
2675290	  800.4	  644.1	 2335.0	...
2675291	  800.3	  644.1	 2339.0	...
2675292	  800.3	  644.0	 2340.0	...
2675293	  800.5	  644.1	 2336.0	...
2675294	  800.7	  644.3	 2333.0	...
2675295	  800.8	  644.3	 2335.0	...
2675296	  800.8	  644.0	 2337.0	...
2675297	  800.8	  643.8	 2337.0	...
2675298	  801.0	  643.7	 2334.0	...
2675299	  801.1	  643.9	 2331.0	...
2675300	  801.0	  644.3	 2331.0	...
2675301	  800.8	  644.6	 2331.0	...
2675302	  800.6	  644.7	 2331.0	...
2675303	  800.6	  644.9	 2334.0	...
2675304	  800.5	  645.0	 2338.0	...
2675305	  800.9	  645.3	 2341.0	...
2675306	  801.4	  645.3	 2340.0	...
2675307	  801.9	  645.4	 2338.0	...
2675308	  801.9	  645.4	 2336.0	...
2675309	  802.0	  645.3	 2336.0	...
2675310	  802.0	  645.3	 2338.0	...
2675311	  802.0	  645.4	 2340.0	...
2675312	  802.0	  645.5	 2340.0	...
2675313	  801.8	  645.9	 2339.0	...
2675314	  801.4	  646.2	 2339.0	...
2675315	  801.1	  645.9	 2339.0	...
2675316	  801.3	  645.4	 2339.0	...
2675317	  801.6	  644.7	 2339.0	...
2675318	  801.8	  644.4	 2339.0	...
2675319	  802.0	  644.2	 2339.0	...
2675320	  802.2	  643.9	 2338.0	...
2675321	  802.0	  643.7	 2338.0	...
2675322	  801.7	  643.5	 2338.0	...
2675323	  801.7	  643.4	 2337.0	...
2675324	  801.9	  643.3	 2335.0	...
2675325	  802.1	  643.5	 2334.0	...
2675326	  802.2	  643.8	 2337.0	...
2675327	  802.2	  644.1	 2339.0	...
2675328	  802.2	  644.1	 2338.0	...
2675329	  802.2	  644.6	 2335.0	...
2675330	  802.2	  645.1	 2331.0	...
2675331	  802.2	  645.7	 2332.0	...
2675332	  802.5	  645.6	 2332.0	...
2675333	  802.7	  644.9	 2333.0	...
2675334	  802.8	  644.1	 2335.0	...
2675335	  802.7	  643.3	 2337.0	...
2675336	  802.5	  643.3	 2338.0	...
2675337	  802.5	  643.6	 2338.0	...
2675338	  802.7	  643.9	 2339.0	...
2675339	  802.9	  644.2	 2338.0	...
2675340	  803.0	  643.9	 2339.0	...
2675341	  802.8	  643.7	 2339.0	...
2675342	  802.7	  643.7	 2338.0	...
2675343	  802.7	  644.1	 2337.0	...
2675344	  802.8	  644.5	 2336.0	...
2675345	  802.9	  644.4	 2336.0	...
2675346	  803.0	  644.2	 2336.0	...
2675347	  803.0	  643.9	 2336.0	...
2675348	  803.0	  643.9	 2334.0	...
2675349	  803.0	  643.9	 2333.0	...
2675350	  803.1	  643.9	 2333.0	...
2675351	  803.1	  643.8	 2333.0	...
2675352	  803.1	  643.8	 2333.0	...
2675353	  803.1	  643.9	 2333.0	...
2675354	  803.0	  644.1	 2334.0	...
2675355	  803.0	  644.6	 2338.0	...
2675356	  802.9	  645.0	 2340.0	...
2675357	  802.8	  645.2	 2343.0	...
2675358	  802.6	  645.2	 2342.0	...
2675359	  803.1	  645.0	 2342.0	...
2675360	  803.7	  644.3	 2342.0	...
2675361	  804.2	  643.6	 2341.0	...
2675362	  804.2	  643.6	 2341.0	...
2675363	  804.1	  644.1	 2342.0	...
2675364	  804.1	  644.8	 2344.0	...
2675365	  804.0	  645.1	 2345.0	...
2675366	  803.9	  645.5	 2345.0	...
2675367	  803.9	  645.7	 2343.0	...
2675368	  803.9	  645.1	 2342.0	...
2675369	  803.5	  644.5	 2340.0	...
2675370	  803.1	  644.3	 2341.0	...
2675371	  802.7	  644.9	 2342.0	...
2675372	  802.7	  645.4	 2341.0	...
2675373	  802.5	  645.5	 2341.0	...
2675374	  802.7	  645.2	 2340.0	...
2675375	  803.1	  644.8	 2340.0	...
2675376	  803.3	  644.6	 2340.0	...
2675377	  803.2	  645.0	 2341.0	...
2675378	  803.1	  645.3	 2341.0	...
2675379	  803.5	  645.2	 2340.0	...
2675380	  804.0	  644.9	 2339.0	...
2675381	  804.5	  644.6	 2339.0	...
2675382	  804.7	  644.6	 2339.0	...
2675383	  804.7	  644.7	 2340.0	...
MSG	2675384 0000 _ Number On
2675384	  804.3	  645.0	 2339.0	...
2675385	  803.9	  645.4	 2339.0	...
2675386	  803.5	  645.2	 2340.0	...
2675387	  803.6	  644.8	 2340.0	...
2675388	  803.7	  645.1	 2341.0	...
2675389	  803.7	  645.7	 2341.0	...
2675390	  803.8	  646.3	 2341.0	...
2675391	  803.9	  645.9	 2341.0	...
2675392	  804.0	  645.5	 2342.0	...
2675393	  804.1	  645.1	 2342.0	...
2675394	  804.2	  645.2	 2342.0	...
2675395	  804.3	  645.6	 2342.0	...
2675396	  804.4	  646.0	 2343.0	...
2675397	  804.5	  646.3	 2344.0	...
2675398	  804.6	  646.4	 2345.0	...
2675399	  804.7	  646.5	 2345.0	...
2675400	  804.7	  646.4	 2343.0	...
2675401	  804.9	  646.3	 2340.0	...
2675402	  805.0	  646.1	 2338.0	...
2675403	  805.0	  646.1	 2339.0	...
2675404	  804.9	  646.1	 2342.0	...
2675405	  804.8	  646.0	 2344.0	...
2675406	  804.8	  645.9	 2345.0	...
2675407	  804.8	  645.8	 2342.0	...
2675408	  804.8	  645.8	 2340.0	...
2675409	  804.8	  645.8	 2339.0	...
2675410	  805.0	  645.7	 2339.0	...
2675411	  805.1	  645.5	 2339.0	...
2675412	  804.9	  645.5	 2340.0	...
2675413	  804.6	  645.7	 2342.0	...
2675414	  804.3	  646.0	 2344.0	...
2675415	  804.3	  645.8	 2343.0	...
2675416	  804.3	  645.4	 2343.0	...
2675417	  804.3	  644.8	 2343.0	...
2675418	  804.4	  644.7	 2344.0	...
2675419	  804.5	  644.8	 2345.0	...
2675420	  804.5	  644.9	 2344.0	...
2675421	  804.4	  645.1	 2344.0	...
2675422	  804.4	  645.3	 2344.0	...
2675423	  804.5	  645.5	 2344.0	...
2675424	  804.5	  646.0	 2343.0	...
2675425	  804.3	  646.2	 2342.0	...
2675426	  804.5	  646.3	 2340.0	...
2675427	  804.8	  646.0	 2341.0	...
2675428	  805.1	  645.5	 2342.0	...
2675429	  805.0	  645.2	 2343.0	...
2675430	  804.9	  645.3	 2344.0	...
2675431	  804.7	  645.6	 2344.0	...
2675432	  804.5	  645.8	 2347.0	...
2675433	  804.3	  645.7	 2349.0	...
2675434	  803.4	  645.8	 2349.0	...
2675435	  802.0	  646.0	 2349.0	...
2675436	  800.7	  646.1	 2348.0	...
2675437	  799.4	  646.2	 2348.0	...
2675438	  798.0	  645.6	 2348.0	...
2675439	  796.1	  644.9	 2348.0	...
2675440	  794.8	  643.9	 2350.0	...
2675441	  793.5	  642.7	 2353.0	...
2675442	  791.8	  641.8	 2356.0	...
2675443	  790.1	  640.3	 2357.0	...
2675444	  789.1	  639.6	 2357.0	...
2675445	  789.1	  638.5	 2358.0	...
2675446	  789.5	  638.1	 2358.0	...
2675447	  789.9	  637.7	 2357.0	...
2675448	  790.4	  637.4	 2356.0	...
2675449	  791.4	  637.0	 2354.0	...
2675450	  792.7	  636.8	 2352.0	...
2675451	  794.2	  637.1	 2352.0	...
2675452	  795.5	  638.9	 2352.0	...
2675453	  796.8	  640.5	 2352.0	...
2675454	  798.3	  641.8	 2353.0	...
2675455	  799.5	  641.8	 2353.0	...
2675456	  800.3	  642.4	 2354.0	...
2675457	  800.7	  643.0	 2355.0	...
2675458	  800.7	  643.6	 2355.0	...
2675459	  800.5	  643.4	 2356.0	...
2675460	  800.3	  643.1	 2356.0	...
2675461	  800.2	  642.8	 2356.0	...
2675462	  800.0	  642.6	 2356.0	...
2675463	  799.9	  642.1	 2357.0	...
2675464	  799.9	  641.7	 2357.0	...
2675465	  799.7	  641.4	 2358.0	...
2675466	  799.5	  641.6	 2358.0	...
2675467	  798.8	  641.8	 2358.0	...
2675468	  798.2	  642.0	 2358.0	...
2675469	  797.5	  641.9	 2358.0	...
2675470	  797.3	  641.7	 2359.0	...
2675471	  797.1	  641.5	 2361.0	...
2675472	  797.2	  641.3	 2359.0	...
2675473	  797.3	  641.7	 2357.0	...
2675474	  797.4	  642.2	 2354.0	...
2675475	  797.4	  642.4	 2354.0	...
2675476	  797.3	  641.9	 2355.0	...
2675477	  797.3	  641.4	 2356.0	...
2675478	  797.4	  641.0	 2360.0	...
2675479	  797.3	  640.9	 2363.0	...
2675480	  797.0	  640.9	 2362.0	...
2675481	  796.6	  641.1	 2360.0	...
2675482	  796.4	  641.2	 2358.0	...
2675483	  796.4	  641.4	 2358.0	...
2675484	  796.3	  641.7	 2360.0	...
2675485	  796.3	  642.1	 2361.0	...
2675486	  796.3	  641.9	 2362.0	...
2675487	  796.5	  641.8	 2361.0	...
2675488	  796.6	  641.8	 2361.0	...
2675489	  796.7	  642.3	 2361.0	...
2675490	  796.8	  642.2	 2362.0	...
2675491	  797.0	  641.9	 2363.0	...
2675492	  797.1	  641.6	 2364.0	...
2675493	  797.1	  641.5	 2364.0	...
2675494	  797.1	  641.2	 2363.0	...
2675495	  796.9	  641.0	 2363.0	...
2675496	  796.4	  641.0	 2362.0	...
2675497	  796.0	  641.1	 2363.0	...
2675498	  796.1	  641.2	 2363.0	...
2675499	  796.5	  641.1	 2362.0	...
2675500	  796.9	  641.0	 2362.0	...
2675501	  797.0	  641.1	 2365.0	...
2675502	  797.1	  641.4	 2368.0	...
2675503	  797.2	  641.7	 2373.0	...
2675504	  797.3	  641.9	 2374.0	...
2675505	  797.3	  642.0	 2375.0	...
2675506	  797.2	  642.1	 2372.0	...
2675507	  797.2	  642.1	 2370.0	...
2675508	  797.2	  641.9	 2368.0	...
2675509	  797.2	  641.6	 2368.0	...
2675510	  797.1	  641.5	 2368.0	...
2675511	  797.2	  641.5	 2369.0	...
2675512	  797.5	  641.7	 2369.0	...
2675513	  797.8	  642.0	 2369.0	...
2675514	  798.0	  642.1	 2369.0	...
2675515	  797.8	  642.2	 2371.0	...
2675516	  797.5	  642.3	 2373.0	...
2675517	  797.3	  642.5	 2373.0	...
2675518	  797.3	  641.8	 2371.0	...
2675519	  797.4	  641.1	 2369.0	...
2675520	  797.5	  640.4	 2370.0	...
2675521	  797.6	  640.5	 2369.0	...
2675522	  797.6	  640.6	 2369.0	...
2675523	  797.7	  640.5	 2370.0	...
2675524	  797.8	  640.4	 2372.0	...
2675525	  797.5	  640.4	 2374.0	...
2675526	  797.1	  640.5	 2373.0	...
2675527	  796.9	  640.3	 2372.0	...
2675528	  797.2	  640.1	 2373.0	...
2675529	  797.2	  640.1	 2375.0	...
2675530	  796.9	  640.3	 2378.0	...
2675531	  796.6	  640.5	 2380.0	...
2675532	  796.6	  640.7	 2382.0	...
2675533	  796.6	  641.0	 2382.0	...
2675534	  796.6	  641.2	 2381.0	...
2675535	  796.5	  641.1	 2382.0	...
2675536	  796.5	  641.5	 2386.0	...
2675537	  796.6	  642.1	 2389.0	...
2675538	  796.8	  642.0	 2389.0	...
2675539	  797.0	  641.3	 2386.0	...
2675540	  797.1	  640.5	 2383.0	...
2675541	  797.0	  640.4	 2383.0	...
2675542	  797.0	  640.4	 2382.0	...
2675543	  797.1	  640.6	 2382.0	...
2675544	  797.3	  640.9	 2381.0	...
2675545	  797.4	  641.1	 2380.0	...
2675546	  797.4	  640.9	 2382.0	...
2675547	  797.5	  640.5	 2384.0	...
2675548	  797.5	  640.1	 2386.0	...
2675549	  797.5	  640.2	 2386.0	...
2675550	  797.5	  640.2	 2385.0	...
2675551	  797.4	  640.1	 2385.0	...
2675552	  797.4	  639.9	 2385.0	...
2675553	  797.4	  639.7	 2385.0	...
2675554	  797.5	  640.1	 2385.0	...
2675555	  797.4	  640.5	 2385.0	...
2675556	  797.2	  640.9	 2385.0	...
2675557	  797.1	  641.3	 2385.0	...
2675558	  797.2	  641.7	 2385.0	...
2675559	  797.0	  641.4	 2387.0	...
2675560	  796.8	  640.7	 2389.0	...
2675561	  796.5	  640.0	 2390.0	...
2675562	  796.5	  639.8	 2390.0	...
2675563	  796.8	  639.6	 2390.0	...
2675564	  797.2	  639.5	 2389.0	...
2675565	  797.4	  639.6	 2388.0	...
2675566	  797.5	  639.8	 2387.0	...
2675567	  797.6	  640.0	 2389.0	...
2675568	  797.7	  640.4	 2392.0	...
2675569	  797.8	  640.8	 2393.0	...
2675570	  797.8	  640.6	 2391.0	...
2675571	  797.8	  640.1	 2389.0	...
2675572	  797.8	  639.7	 2387.0	...
2675573	  797.7	  639.7	 2388.0	...
2675574	  797.6	  639.7	 2389.0	...
2675575	  797.4	  639.6	 2389.0	...
2675576	  797.3	  639.7	 2388.0	...
2675577	  797.2	  639.8	 2387.0	...
2675578	  797.2	  639.9	 2386.0	...
2675579	  797.1	  639.7	 2385.0	...
2675580	  797.0	  639.7	 2384.0	...
2675581	  797.0	  639.6	 2386.0	...
2675582	  797.2	  639.5	 2389.0	...
2675583	  797.3	  639.5	 2389.0	...
2675584	  797.3	  639.4	 2386.0	...
2675585	  797.3	  639.7	 2386.0	...
2675586	  797.4	  640.2	 2389.0	...
2675587	  797.4	  640.7	 2392.0	...
2675588	  797.4	  640.7	 2391.0	...
2675589	  797.1	  640.7	 2390.0	...
2675590	  796.9	  640.6	 2389.0	...
2675591	  797.2	  640.6	 2388.0	...
2675592	  797.6	  640.5	 2387.0	...
2675593	  797.8	  640.4	 2388.0	...
2675594	  797.7	  640.1	 2388.0	...
2675595	  797.5	  639.8	 2389.0	...
2675596	  797.6	  639.5	 2390.0	...
2675597	  797.7	  639.5	 2391.0	...
2675598	  797.6	  639.5	 2390.0	...
2675599	  797.3	  639.5	 2389.0	...
2675600	  797.0	  639.6	 2388.0	...
2675601	  797.0	  639.6	 2389.0	...
2675602	  797.1	  639.6	 2390.0	...
2675603	  797.3	  639.5	 2390.0	...
2675604	  797.7	  639.4	 2391.0	...
2675605	  798.1	  639.3	 2391.0	...
2675606	  798.2	  639.6	 2391.0	...
2675607	  798.0	  639.6	 2391.0	...
2675608	  797.8	  639.6	 2391.0	...
2675609	  797.6	  639.3	 2390.0	...
2675610	  797.7	  639.3	 2389.0	...
2675611	  798.0	  639.2	 2388.0	...
2675612	  798.3	  639.2	 2388.0	...
2675613	  798.2	  639.4	 2386.0	...
2675614	  797.8	  639.6	 2384.0	...
2675615	  797.7	  639.6	 2383.0	...
2675616	  797.7	  639.7	 2384.0	...
2675617	  797.8	  639.9	 2386.0	...
2675618	  797.8	  640.4	 2387.0	...
2675619	  797.9	  640.7	 2387.0	...
2675620	  798.1	  641.2	 2386.0	...
2675621	  798.2	  641.4	 2386.0	...
2675622	  798.3	  641.5	 2386.0	...
2675623	  798.3	  641.1	 2387.0	...
2675624	  798.7	  640.7	 2389.0	...
2675625	  799.1	  640.3	 2390.0	...
2675626	  799.3	  639.9	 2388.0	...
2675627	  799.0	  639.5	 2386.0	...
2675628	  798.8	  639.2	 2384.0	...
2675629	  798.9	  639.6	 2383.0	...
2675630	  798.9	  640.0	 2383.0	...
2675631	  798.6	  640.3	 2383.0	...
2675632	  798.3	  640.2	 2383.0	...
2675633	  798.1	  640.1	 2381.0	...
2675634	  798.3	  640.3	 2378.0	...
2675635	  798.3	  640.4	 2377.0	...
2675636	  798.3	  640.2	 2379.0	...
2675637	  798.1	  639.7	 2381.0	...
2675638	  797.9	  639.2	 2381.0	...
2675639	  797.7	  639.2	 2381.0	...
2675640	  797.7	  639.4	 2382.0	...
2675641	  797.8	  639.6	 2383.0	...
2675642	  798.0	  639.6	 2383.0	...
2675643	  798.2	  639.6	 2384.0	...
2675644	  798.1	  639.7	 2384.0	...
2675645	  798.1	  640.2	 2384.0	...
2675646	  798.1	  640.7	 2381.0	...
2675647	  798.1	  641.1	 2379.0	...
2675648	  798.1	  640.9	 2376.0	...
2675649	  798.3	  640.8	 2376.0	...
2675650	  798.5	  640.7	 2375.0	...
2675651	  798.5	  640.6	 2374.0	...
2675652	  797.9	  640.5	 2374.0	...
2675653	  796.5	  640.4	 2374.0	...
2675654	  795.4	  640.3	 2375.0	...
2675655	  794.1	  640.3	 2377.0	...
2675656	  792.7	  639.7	 2379.0	...
2675657	  791.2	  639.2	 2380.0	...
2675658	  789.6	  638.7	 2381.0	...
2675659	  788.9	  638.6	 2383.0	...
2675660	  788.2	  638.3	 2383.0	...
2675661	  787.9	  638.0	 2383.0	...
2675662	  787.5	  637.3	 2382.0	...
2675663	  787.1	  636.9	 2387.0	...
2675664	  787.0	  636.5	 2392.0	...
2675665	  787.4	  636.5	 2393.0	...
2675666	  787.8	  636.4	 2389.0	...
2675667	  788.3	  636.3	 2385.0	...
2675668	  788.9	  636.2	 2386.0	...
2675669	  789.6	  636.7	 2386.0	...
2675670	  790.5	  637.1	 2386.0	...
2675671	  790.8	  637.7	 2384.0	...
2675672	  791.1	  637.9	 2383.0	...
2675673	  791.8	  638.4	 2383.0	...
2675674	  792.6	  638.9	 2384.0	...
2675675	  793.4	  639.3	 2384.0	...
2675676	  793.3	  639.1	 2384.0	...
2675677	  793.2	  638.4	 2383.0	...
2675678	  793.1	  637.5	 2383.0	...
2675679	  793.1	  636.7	 2384.0	...
2675680	  793.1	  636.5	 2384.0	...
2675681	  793.0	  636.6	 2385.0	...
2675682	  792.8	  636.6	 2384.0	...
2675683	  792.6	  636.6	 2384.0	...
2675684	  792.3	  636.9	 2383.0	...
2675685	  792.2	  637.3	 2384.0	...
2675686	  792.1	  637.7	 2384.0	...
MSG	2675687 0000 _ Number Off
2675687	  792.1	  638.4	 2384.0	...
2675688	  791.9	  639.1	 2385.0	...
2675689	  791.7	  639.4	 2383.0	...
2675690	  791.5	  638.9	 2382.0	...
2675691	  791.3	  638.5	 2380.0	...
2675692	  790.9	  638.6	 2381.0	...
2675693	  790.5	  638.7	 2382.0	...
2675694	  790.4	  639.1	 2383.0	...
2675695	  790.4	  639.4	 2384.0	...
2675696	  790.5	  639.4	 2385.0	...
2675697	  790.7	  639.2	 2386.0	...
2675698	  791.0	  638.8	 2387.0	...
2675699	  791.2	  638.6	 2387.0	...
2675700	  791.2	  638.0	 2387.0	...
2675701	  791.2	  637.5	 2385.0	...
2675702	  791.3	  637.3	 2383.0	...
2675703	  791.2	  637.4	 2381.0	...
2675704	  791.2	  637.6	 2381.0	...
2675705	  791.0	  637.5	 2381.0	...
2675706	  791.0	  637.4	 2382.0	...
2675707	  791.0	  637.8	 2383.0	...
2675708	  791.1	  638.1	 2383.0	...
2675709	  791.2	  638.4	 2383.0	...
2675710	  791.3	  638.5	 2381.0	...
2675711	  791.4	  638.8	 2379.0	...
2675712	  791.5	  639.2	 2378.0	...
2675713	  791.6	  639.2	 2379.0	...
2675714	  791.6	  639.2	 2382.0	...
2675715	  791.5	  639.2	 2384.0	...
2675716	  791.5	  639.2	 2387.0	...
2675717	  791.4	  639.1	 2386.0	...
2675718	  791.3	  639.0	 2386.0	...
2675719	  791.4	  638.9	 2386.0	...
2675720	  791.6	  638.9	 2386.0	...
2675721	  791.9	  638.9	 2386.0	...
2675722	  791.9	  638.9	 2386.0	...
2675723	  792.0	  638.9	 2387.0	...
2675724	  792.1	  639.1	 2388.0	...
2675725	  792.1	  639.5	 2388.0	...
2675726	  792.1	  640.2	 2387.0	...
2675727	  792.0	  640.9	 2387.0	...
2675728	  791.9	  641.6	 2386.0	...
2675729	  791.7	  641.9	 2384.0	...
2675730	  791.6	  641.8	 2382.0	...
2675731	  791.6	  641.5	 2383.0	...
2675732	  791.7	  641.2	 2386.0	...
2675733	  791.7	  641.2	 2387.0	...
2675734	  791.7	  641.3	 2386.0	...
2675735	  791.7	  640.8	 2385.0	...
2675736	  791.8	  640.1	 2386.0	...
2675737	  791.9	  639.7	 2386.0	...
2675738	  792.3	  640.1	 2387.0	...
2675739	  792.4	  640.5	 2387.0	...
2675740	  792.5	  640.7	 2387.0	...
2675741	  792.3	  640.7	 2389.0	...
2675742	  792.2	  640.7	 2390.0	...
2675743	  792.1	  640.7	 2388.0	...
2675744	  792.1	  640.7	 2386.0	...
2675745	  791.9	  640.5	 2383.0	...
2675746	  791.8	  640.4	 2384.0	...
2675747	  791.7	  640.3	 2385.0	...
2675748	  792.0	  640.2	 2386.0	...
2675749	  792.2	  640.1	 2387.0	...
2675750	  792.0	  640.0	 2387.0	...
2675751	  791.5	  640.5	 2387.0	...
2675752	  791.1	  641.1	 2387.0	...
2675753	  791.2	  641.7	 2386.0	...
2675754	  791.5	  641.7	 2381.0	...
2675755	  791.7	  641.6	 2375.0	...
2675756	  791.9	  641.5	 2372.0	...
2675757	  791.9	  641.4	 2373.0	...
2675758	  791.8	  641.3	 2374.0	...
2675759	  791.6	  641.1	 2373.0	...
2675760	  791.4	  641.1	 2374.0	...
2675761	  791.5	  641.0	 2374.0	...
2675762	  791.6	  640.9	 2374.0	...
2675763	  791.7	  640.8	 2374.0	...
2675764	  791.4	  641.0	 2374.0	...
2675765	  791.1	  641.1	 2375.0	...
2675766	  790.8	  641.3	 2376.0	...
2675767	  790.8	  641.2	 2376.0	...
2675768	  791.1	  641.1	 2376.0	...
2675769	  791.4	  641.3	 2376.0	...
2675770	  791.6	  641.5	 2376.0	...
2675771	  791.5	  641.7	 2377.0	...
2675772	  791.3	  641.7	 2377.0	...
2675773	  791.3	  641.6	 2377.0	...
2675774	  791.2	  641.6	 2375.0	...
2675775	  791.2	  641.6	 2375.0	...
2675776	  791.5	  641.5	 2376.0	...
2675777	  791.8	  641.4	 2377.0	...
2675778	  791.9	  641.4	 2377.0	...
2675779	  791.6	  641.4	 2377.0	...
2675780	  791.3	  641.3	 2377.0	...
2675781	  791.3	  640.9	 2377.0	...
2675782	  791.4	  640.5	 2376.0	...
2675783	  791.5	  640.6	 2376.0	...
2675784	  791.6	  641.1	 2376.0	...
2675785	  791.6	  641.7	 2376.0	...
2675786	  791.4	  642.2	 2376.0	...
2675787	  791.3	  642.4	 2377.0	...
2675788	  791.2	  642.7	 2376.0	...
2675789	  791.2	  642.7	 2375.0	...
2675790	  791.2	  642.4	 2376.0	...
2675791	  791.2	  642.1	 2377.0	...
2675792	  791.2	  641.8	 2379.0	...
2675793	  791.3	  641.9	 2379.0	...
2675794	  791.1	  641.7	 2380.0	...
2675795	  790.7	  641.3	 2381.0	...
2675796	  790.6	  640.8	 2381.0	...
2675797	  790.9	  640.7	 2380.0	...
2675798	  791.3	  640.6	 2380.0	...
2675799	  791.4	  640.5	 2380.0	...
2675800	  791.1	  640.5	 2377.0	...
2675801	  790.7	  640.6	 2374.0	...
2675802	  790.6	  640.9	 2372.0	...
2675803	  790.9	  641.1	 2372.0	...
2675804	  791.2	  641.2	 2374.0	...
2675805	  791.1	  641.1	 2376.0	...
2675806	  790.8	  640.9	 2376.0	...
2675807	  790.4	  640.8	 2375.0	...
2675808	  790.1	  640.7	 2373.0	...
2675809	  790.0	  640.7	 2371.0	...
2675810	  790.0	  640.6	 2371.0	...
2675811	  789.9	  640.7	 2369.0	...
2675812	  790.0	  640.7	 2367.0	...
2675813	  790.2	  640.8	 2365.0	...
2675814	  790.3	  640.7	 2365.0	...
2675815	  790.5	  640.7	 2364.0	...
2675816	  790.7	  640.7	 2363.0	...
2675817	  790.9	  640.6	 2363.0	...
2675818	  791.1	  640.5	 2365.0	...
2675819	  791.1	  640.3	 2367.0	...
2675820	  791.1	  640.3	 2368.0	...
2675821	  791.0	  640.4	 2368.0	...
2675822	  790.9	  640.5	 2368.0	...
2675823	  790.6	  640.6	 2367.0	...
2675824	  790.3	  640.7	 2369.0	...
2675825	  790.2	  641.3	 2371.0	...
2675826	  790.3	  641.8	 2373.0	...
2675827	  790.3	  642.4	 2373.0	...
2675828	  790.7	  642.4	 2374.0	...
2675829	  791.0	  642.2	 2375.0	...
2675830	  791.2	  641.9	 2376.0	...
2675831	  791.1	  641.5	 2376.0	...
2675832	  791.0	  641.5	 2374.0	...
2675833	  790.8	  641.4	 2372.0	...
2675834	  790.6	  641.6	 2370.0	...
2675835	  790.6	  641.5	 2371.0	...
2675836	  790.6	  641.4	 2371.0	...
2675837	  790.6	  641.2	 2371.0	...
2675838	  790.5	  641.2	 2370.0	...
2675839	  790.3	  641.1	 2369.0	...
2675840	  790.0	  641.0	 2368.0	...
2675841	  789.9	  641.0	 2368.0	...
2675842	  789.9	  641.2	 2369.0	...
2675843	  790.0	  641.3	 2371.0	...
2675844	  790.2	  641.5	 2370.0	...
2675845	  790.4	  641.7	 2369.0	...
2675846	  790.5	  641.8	 2369.0	...
2675847	  790.6	  641.6	 2368.0	...
2675848	  790.8	  641.3	 2366.0	...
2675849	  790.9	  641.1	 2365.0	...
2675850	  790.9	  641.2	 2364.0	...
2675851	  790.8	  641.5	 2365.0	...
2675852	  790.8	  641.7	 2367.0	...
2675853	  790.9	  641.9	 2369.0	...
2675854	  791.1	  641.8	 2369.0	...
2675855	  791.3	  641.8	 2369.0	...
2675856	  791.3	  641.7	 2368.0	...
2675857	  791.2	  641.7	 2368.0	...
2675858	  791.1	  641.6	 2366.0	...
2675859	  791.2	  641.5	 2364.0	...
2675860	  791.3	  641.9	 2362.0	...
2675861	  791.4	  642.3	 2361.0	...
2675862	  791.5	  642.7	 2360.0	...
2675863	  791.4	  642.2	 2360.0	...
2675864	  791.4	  641.7	 2362.0	...
2675865	  791.4	  641.2	 2364.0	...
2675866	  791.4	  641.2	 2365.0	...
2675867	  791.5	  641.3	 2365.0	...
2675868	  791.6	  641.5	 2364.0	...
2675869	  791.6	  642.0	 2363.0	...
2675870	  791.7	  642.3	 2365.0	...
2675871	  791.7	  642.4	 2368.0	...
2675872	  791.7	  642.3	 2369.0	...
2675873	  791.8	  642.4	 2365.0	...
2675874	  792.0	  642.6	 2362.0	...
2675875	  792.2	  642.7	 2361.0	...
2675876	  792.0	  642.9	 2363.0	...
2675877	  791.8	  643.0	 2364.0	...
2675878	  791.5	  643.1	 2365.0	...
2675879	  791.4	  643.2	 2365.0	...
2675880	  791.4	  643.3	 2366.0	...
2675881	  791.4	  643.4	 2368.0	...
2675882	  791.4	  643.2	 2370.0	...
2675883	  791.5	  643.0	 2369.0	...
2675884	  791.6	  642.8	 2368.0	...
2675885	  791.7	  642.8	 2366.0	...
2675886	  791.7	  642.6	 2365.0	...
2675887	  791.7	  642.5	 2365.0	...
2675888	  791.7	  642.4	 2367.0	...
2675889	  791.8	  642.4	 2368.0	...
2675890	  791.9	  642.3	 2368.0	...
2675891	  791.9	  642.3	 2368.0	...
2675892	  791.8	  642.2	 2368.0	...
2675893	  791.7	  642.0	 2369.0	...
2675894	  791.5	  641.7	 2369.0	...
2675895	  791.4	  641.4	 2369.0	...
2675896	  791.5	  641.3	 2370.0	...
2675897	  791.5	  641.2	 2370.0	...
2675898	  791.5	  641.2	 2370.0	...
MSG	2675899 0000 _ Number On
2675899	  791.5	  641.2	 2371.0	...
2675900	  791.5	  641.2	 2371.0	...
2675901	  791.5	  641.2	 2370.0	...
2675902	  791.3	  641.1	 2369.0	...
2675903	  791.1	  641.1	 2366.0	...
2675904	  791.3	  641.0	 2365.0	...
2675905	  791.6	  641.0	 2367.0	...
2675906	  791.9	  640.9	 2369.0	...
2675907	  791.8	  640.9	 2371.0	...
2675908	  791.8	  640.9	 2370.0	...
2675909	  791.7	  641.0	 2370.0	...
2675910	  791.6	  641.0	 2371.0	...
2675911	  791.6	  641.0	 2372.0	...
2675912	  791.7	  641.4	 2373.0	...
2675913	  792.0	  641.8	 2374.0	...
2675914	  792.2	  641.7	 2374.0	...
2675915	  792.2	  641.2	 2375.0	...
2675916	  792.0	  640.7	 2376.0	...
2675917	  791.9	  640.9	 2376.0	...
2675918	  791.9	  641.2	 2375.0	...
2675919	  791.8	  641.4	 2374.0	...
2675920	  791.8	  641.5	 2373.0	...
2675921	  792.2	  641.2	 2372.0	...
2675922	  792.6	  640.9	 2371.0	...
2675923	  792.9	  640.8	 2371.0	...
2675924	  792.7	  641.1	 2372.0	...
2675925	  792.4	  641.8	 2370.0	...
2675926	  792.0	  642.3	 2369.0	...
2675927	  791.8	  642.5	 2367.0	...
2675928	  791.8	  642.2	 2368.0	...
2675929	  791.9	  642.1	 2371.0	...
2675930	  792.0	  642.8	 2375.0	...
2675931	  792.0	  643.5	 2379.0	...
2675932	  792.0	  643.4	 2378.0	...
2675933	  792.1	  643.0	 2375.0	...
2675934	  792.3	  642.8	 2372.0	...
2675935	  792.5	  642.9	 2372.0	...
2675936	  792.5	  643.1	 2374.0	...
2675937	  792.5	  643.0	 2377.0	...
2675938	  792.5	  642.8	 2378.0	...
2675939	  792.5	  642.6	 2380.0	...
2675940	  792.4	  642.3	 2380.0	...
2675941	  792.4	  642.0	 2380.0	...
2675942	  792.4	  641.9	 2380.0	...
2675943	  792.5	  642.2	 2380.0	...
2675944	  792.4	  642.6	 2380.0	...
2675945	  792.3	  642.9	 2379.0	...
2675946	  792.1	  643.0	 2380.0	...
2675947	  792.1	  643.2	 2382.0	...
2675948	  792.1	  643.4	 2385.0	...
2675949	  792.2	  643.6	 2387.0	...
2675950	  792.2	  643.7	 2388.0	...
2675951	  792.3	  643.8	 2389.0	...
2675952	  792.4	  643.4	 2389.0	...
2675953	  792.4	  642.9	 2389.0	...
2675954	  792.4	  642.8	 2389.0	...
2675955	  792.6	  643.1	 2389.0	...
2675956	  792.9	  643.3	 2389.0	...
2675957	  793.2	  643.2	 2389.0	...
2675958	  793.2	  643.2	 2390.0	...
2675959	  793.1	  643.3	 2389.0	...
2675960	  792.9	  643.6	 2389.0	...
2675961	  792.4	  643.8	 2389.0	...
2675962	  792.2	  643.9	 2391.0	...
2675963	  791.9	  644.0	 2393.0	...
2675964	  792.0	  644.0	 2395.0	...
2675965	  792.2	  644.0	 2395.0	...
2675966	  792.3	  644.1	 2395.0	...
2675967	  792.5	  644.2	 2395.0	...
2675968	  792.5	  644.2	 2393.0	...
2675969	  792.5	  644.4	 2390.0	...
2675970	  792.4	  644.5	 2388.0	...
2675971	  792.4	  644.6	 2387.0	...
2675972	  792.3	  644.6	 2388.0	...
2675973	  792.3	  644.6	 2390.0	...
2675974	  792.4	  644.6	 2392.0	...
2675975	  792.6	  644.7	 2392.0	...
2675976	  792.7	  644.8	 2393.0	...
2675977	  792.9	  644.6	 2393.0	...
2675978	  793.0	  644.4	 2393.0	...
2675979	  793.3	  644.1	 2393.0	...
2675980	  793.5	  644.1	 2395.0	...
2675981	  793.3	  644.1	 2396.0	...
2675982	  793.0	  644.2	 2396.0	...
2675983	  792.6	  644.3	 2395.0	...
2675984	  792.4	  644.4	 2393.0	...
2675985	  792.3	  644.4	 2392.0	...
2675986	  792.3	  644.3	 2391.0	...
2675987	  792.5	  644.2	 2391.0	...
2675988	  792.4	  644.2	 2395.0	...
2675989	  792.1	  644.3	 2398.0	...
2675990	  791.8	  644.5	 2401.0	...
2675991	  791.7	  644.7	 2400.0	...
2675992	  791.4	  644.6	 2399.0	...
2675993	  790.9	  644.6	 2401.0	...
2675994	  790.2	  644.4	 2402.0	...
2675995	  789.4	  644.2	 2404.0	...
2675996	  788.5	  644.0	 2404.0	...
2675997	  787.9	  643.3	 2404.0	...
2675998	  787.6	  641.9	 2404.0	...
2675999	  787.4	  640.0	 2403.0	...
2676000	  787.2	  638.7	 2404.0	...
2676001	  786.9	  638.0	 2404.0	...
2676002	  786.6	  637.7	 2404.0	...
2676003	  786.3	  636.8	 2403.0	...
2676004	  786.1	  636.1	 2404.0	...
2676005	  786.3	  635.5	 2405.0	...
2676006	  786.6	  635.4	 2405.0	...
2676007	  787.7	  635.2	 2405.0	...
2676008	  789.6	  635.7	 2405.0	...
2676009	  791.5	  636.3	 2406.0	...
2676010	  793.1	  636.8	 2408.0	...
2676011	  793.8	  637.3	 2409.0	...
2676012	  794.4	  637.8	 2409.0	...
2676013	  794.6	  638.3	 2409.0	...
2676014	  794.6	  638.2	 2406.0	...
2676015	  794.5	  638.0	 2403.0	...
2676016	  794.4	  637.9	 2401.0	...
2676017	  793.5	  638.2	 2402.0	...
2676018	  792.7	  638.5	 2403.0	...
2676019	  792.0	  638.9	 2404.0	...
2676020	  792.0	  638.9	 2405.0	...
2676021	  791.9	  638.4	 2406.0	...
2676022	  791.6	  637.9	 2407.0	...
2676023	  790.9	  637.7	 2407.0	...
2676024	  790.5	  637.9	 2407.0	...
2676025	  790.4	  638.0	 2407.0	...
2676026	  790.8	  638.1	 2407.0	...
2676027	  791.1	  638.5	 2407.0	...
2676028	  791.2	  638.9	 2411.0	...
2676029	  791.2	  639.0	 2416.0	...
2676030	  790.8	  638.9	 2417.0	...
2676031	  790.4	  638.7	 2413.0	...
2676032	  790.0	  638.6	 2408.0	...
2676033	  790.0	  639.0	 2409.0	...
2676034	  790.0	  639.7	 2410.0	...
2676035	  790.1	  640.4	 2411.0	...
2676036	  790.2	  640.3	 2412.0	...
2676037	  790.4	  640.0	 2412.0	...
2676038	  790.5	  639.7	 2412.0	...
2676039	  790.5	  639.3	 2411.0	...
2676040	  790.4	  638.9	 2410.0	...
2676041	  790.4	  638.3	 2410.0	...
2676042	  790.3	  637.9	 2410.0	...
2676043	  790.3	  637.8	 2410.0	...
2676044	  790.3	  637.9	 2410.0	...
2676045	  790.3	  638.1	 2410.0	...
2676046	  790.4	  638.2	 2410.0	...
2676047	  790.5	  638.5	 2412.0	...
2676048	  790.6	  638.7	 2414.0	...
2676049	  790.7	  638.9	 2415.0	...
2676050	  790.8	  638.8	 2415.0	...
2676051	  790.8	  638.6	 2414.0	...
2676052	  790.8	  638.5	 2414.0	...
2676053	  790.9	  638.4	 2414.0	...
2676054	  790.7	  638.7	 2417.0	...
2676055	  790.4	  639.1	 2419.0	...
2676056	  790.1	  639.6	 2423.0	...
2676057	  790.3	  639.8	 2424.0	...
2676058	  790.4	  639.6	 2423.0	...
2676059	  790.6	  639.3	 2420.0	...
2676060	  790.7	  639.1	 2417.0	...
2676061	  791.0	  639.3	 2415.0	...
2676062	  791.3	  639.5	 2414.0	...
2676063	  791.4	  639.6	 2415.0	...
2676064	  791.2	  639.5	 2417.0	...
2676065	  791.0	  639.5	 2419.0	...
2676066	  790.8	  639.5	 2420.0	...
2676067	  790.9	  639.3	 2420.0	...
2676068	  791.0	  639.1	 2418.0	...
2676069	  791.0	  639.0	 2417.0	...
2676070	  790.8	  638.9	 2417.0	...
2676071	  790.7	  638.8	 2417.0	...
2676072	  790.5	  638.6	 2418.0	...
2676073	  790.4	  638.7	 2418.0	...
2676074	  790.3	  638.8	 2419.0	...
2676075	  790.3	  638.6	 2420.0	...
2676076	  790.4	  638.3	 2423.0	...
2676077	  790.5	  638.1	 2424.0	...
2676078	  790.6	  637.8	 2425.0	...
2676079	  790.6	  637.6	 2425.0	...
2676080	  790.8	  637.4	 2425.0	...
2676081	  791.0	  637.5	 2424.0	...
2676082	  791.1	  637.9	 2423.0	...
2676083	  791.0	  638.2	 2424.0	...
2676084	  790.7	  638.5	 2425.0	...
2676085	  790.4	  638.6	 2427.0	...
2676086	  790.2	  638.6	 2428.0	...
2676087	  790.3	  638.6	 2429.0	...
2676088	  790.4	  638.7	 2430.0	...
2676089	  790.7	  638.7	 2431.0	...
2676090	  791.1	  638.7	 2429.0	...
2676091	  791.5	  638.8	 2427.0	...
2676092	  791.5	  639.0	 2424.0	...
2676093	  791.5	  639.1	 2424.0	...
2676094	  791.6	  639.1	 2425.0	...
2676095	  791.7	  638.8	 2425.0	...
2676096	  791.9	  638.5	 2426.0	...
2676097	  792.0	  638.4	 2427.0	...
2676098	  792.0	  638.6	 2427.0	...
2676099	  792.1	  638.8	 2427.0	...
2676100	  792.1	  639.2	 2426.0	...
2676101	  792.2	  639.3	 2426.0	...
2676102	  792.2	  639.0	 2426.0	...
2676103	  792.3	  638.5	 2425.0	...
2676104	  792.3	  638.0	 2424.0	...
2676105	  792.0	  637.9	 2423.0	...
2676106	  791.6	  637.6	 2422.0	...
2676107	  791.5	  637.0	 2423.0	...
2676108	  791.7	  636.4	 2424.0	...
2676109	  792.0	  636.4	 2424.0	...
2676110	  792.0	  636.8	 2424.0	...
2676111	  792.0	  637.2	 2425.0	...
2676112	  791.9	  636.9	 2426.0	...
2676113	  791.9	  636.7	 2426.0	...
2676114	  791.8	  636.7	 2425.0	...
2676115	  791.7	  637.0	 2425.0	...
2676116	  791.6	  637.3	 2424.0	...
2676117	  791.8	  637.2	 2424.0	...
2676118	  792.0	  637.4	 2426.0	...
2676119	  792.2	  637.5	 2426.0	...
2676120	  792.1	  637.7	 2427.0	...
2676121	  792.0	  637.7	 2426.0	...
2676122	  792.1	  637.8	 2425.0	...
2676123	  792.1	  637.7	 2425.0	...
2676124	  792.1	  637.7	 2424.0	...
2676125	  792.2	  637.6	 2423.0	...
2676126	  792.5	  637.6	 2422.0	...
2676127	  792.6	  637.6	 2423.0	...
2676128	  792.5	  637.6	 2422.0	...
2676129	  792.3	  638.2	 2421.0	...
2676130	  792.3	  638.7	 2422.0	...
2676131	  792.3	  639.1	 2423.0	...
2676132	  792.3	  639.0	 2423.0	...
2676133	  792.1	  638.9	 2422.0	...
2676134	  791.9	  638.4	 2421.0	...
2676135	  791.9	  637.9	 2422.0	...
2676136	  792.1	  637.5	 2420.0	...
2676137	  792.3	  637.6	 2419.0	...
2676138	  792.3	  637.8	 2419.0	...
2676139	  792.2	  637.8	 2420.0	...
2676140	  792.1	  637.9	 2421.0	...
2676141	  792.2	  637.9	 2423.0	...
2676142	  792.2	  637.9	 2425.0	...
2676143	  792.3	  638.0	 2427.0	...
2676144	  792.2	  638.0	 2428.0	...
2676145	  792.2	  638.0	 2427.0	...
2676146	  792.2	  638.0	 2426.0	...
2676147	  792.3	  638.1	 2424.0	...
2676148	  792.4	  638.2	 2424.0	...
2676149	  792.5	  638.3	 2425.0	...
2676150	  792.3	  638.4	 2427.0	...
2676151	  792.1	  638.4	 2427.0	...
2676152	  792.2	  638.4	 2427.0	...
2676153	  792.2	  638.3	 2424.0	...
2676154	  792.2	  638.2	 2417.0	...
2676155	  791.9	  638.2	 2410.0	...
2676156	  791.7	  638.2	 2408.0	...
2676157	  791.5	  638.3	 2410.0	...
2676158	  791.6	  638.6	 2413.0	...
2676159	  792.0	  638.9	 2413.0	...
2676160	  792.4	  638.5	 2413.0	...
2676161	  792.3	  637.9	 2413.0	...
2676162	  792.0	  637.3	 2414.0	...
2676163	  791.6	  637.4	 2415.0	...
2676164	  791.6	  637.5	 2415.0	...
2676165	  792.0	  638.0	 2415.0	...
2676166	  792.3	  638.4	 2414.0	...
2676167	  792.5	  638.6	 2414.0	...
2676168	  792.4	  638.4	 2413.0	...
2676169	  792.3	  638.3	 2412.0	...
2676170	  792.1	  638.2	 2411.0	...
2676171	  792.1	  638.3	 2411.0	...
2676172	  792.1	  638.4	 2412.0	...
2676173	  792.1	  638.1	 2414.0	...
2676174	  792.2	  637.7	 2415.0	...
2676175	  792.3	  637.2	 2414.0	...
2676176	  792.4	  637.1	 2411.0	...
2676177	  792.5	  637.1	 2409.0	...
2676178	  792.6	  637.4	 2409.0	...
2676179	  792.7	  637.8	 2409.0	...
2676180	  792.7	  638.3	 2410.0	...
2676181	  792.7	  638.1	 2409.0	...
2676182	  792.8	  637.9	 2409.0	...
2676183	  792.8	  637.8	 2408.0	...
2676184	  792.8	  638.0	 2408.0	...
2676185	  792.8	  638.2	 2409.0	...
2676186	  792.8	  638.2	 2407.0	...
2676187	  792.8	  638.3	 2406.0	...
2676188	  792.9	  638.0	 2404.0	...
2676189	  792.9	  637.8	 2405.0	...
2676190	  792.9	  637.7	 2405.0	...
2676191	  792.9	  637.8	 2406.0	...
2676192	  793.0	  637.9	 2408.0	...
2676193	  793.0	  638.1	 2408.0	...
2676194	  793.1	  638.3	 2408.0	...
2676195	  793.2	  638.4	 2405.0	...
2676196	  793.2	  638.6	 2401.0	...
2676197	  793.1	  638.6	 2399.0	...
2676198	  793.1	  638.7	 2402.0	...
2676199	  793.0	  638.3	 2404.0	...
2676200	  793.3	  638.0	 2405.0	...
2676201	  793.6	  637.6	 2404.0	...
MSG	2676202 0000 _ Number Off
2676202	  794.0	  637.6	 2403.0	...
2676203	  794.2	  637.5	 2403.0	...
2676204	  794.3	  637.5	 2403.0	...
2676205	  794.3	  637.6	 2402.0	...
2676206	  794.2	  637.8	 2402.0	...
2676207	  794.1	  638.0	 2402.0	...
2676208	  794.1	  638.0	 2401.0	...
2676209	  794.1	  638.2	 2401.0	...
2676210	  794.0	  638.5	 2400.0	...
2676211	  793.8	  638.5	 2400.0	...
2676212	  793.8	  638.3	 2400.0	...
2676213	  793.8	  638.1	 2399.0	...
2676214	  793.9	  638.1	 2399.0	...
2676215	  793.9	  638.2	 2399.0	...
2676216	  793.8	  638.3	 2399.0	...
2676217	  793.8	  638.3	 2399.0	...
2676218	  793.9	  638.4	 2399.0	...
2676219	  793.7	  638.3	 2396.0	...
2676220	  793.3	  638.3	 2393.0	...
2676221	  793.1	  638.3	 2392.0	...
2676222	  793.3	  638.6	 2392.0	...
2676223	  793.5	  638.8	 2393.0	...
2676224	  793.7	  638.6	 2391.0	...
2676225	  794.2	  638.2	 2391.0	...
2676226	  794.9	  637.7	 2391.0	...
2676227	  795.5	  637.7	 2393.0	...
2676228	  795.7	  637.7	 2394.0	...
2676229	  795.6	  637.9	 2394.0	...
2676230	  795.1	  638.1	 2393.0	...
2676231	  794.7	  638.0	 2391.0	...
2676232	  794.4	  637.9	 2389.0	...
2676233	  794.4	  637.8	 2388.0	...
2676234	  793.7	  638.0	 2388.0	...
2676235	  793.0	  638.4	 2390.0	...
2676236	  791.8	  638.8	 2391.0	...
EFIX R   2675119	2676236	1118	  795.3	  641.1	   2374
SSACC R  2676237
2676237	  790.4	  639.4	 2390.0	...
2676238	  788.8	  640.4	 2388.0	...
2676239	  787.2	  641.3	 2387.0	...
2676240	  785.7	  641.9	 2387.0	...
2676241	  783.8	  642.4	 2387.0	...
2676242	  782.2	  642.5	 2388.0	...
2676243	  780.3	  642.5	 2388.0	...
2676244	  778.1	  641.3	 2387.0	...
2676245	  775.3	  640.3	 2387.0	...
2676246	  773.6	  638.8	 2387.0	...
2676247	  772.1	  638.5	 2387.0	...
ESACC R  2676237	2676247	11	  790.4	  639.4	  772.1	  638.5	   0.39	     40
SFIX R   2676248
2676248	  771.7	  637.2	 2387.0	...
2676249	  771.3	  635.9	 2387.0	...
2676250	  770.9	  634.8	 2387.0	...
2676251	  770.5	  634.4	 2387.0	...
2676252	  770.2	  634.4	 2386.0	...
2676253	  770.4	  634.3	 2385.0	...
2676254	  771.6	  634.2	 2384.0	...
2676255	  772.8	  634.9	 2383.0	...
2676256	  774.1	  636.1	 2382.0	...
2676257	  775.1	  637.5	 2382.0	...
2676258	  776.4	  638.2	 2382.0	...
2676259	  778.0	  638.2	 2383.0	...
2676260	  778.7	  638.1	 2384.0	...
2676261	  779.9	  638.1	 2386.0	...
2676262	  780.7	  638.1	 2386.0	...
2676263	  781.4	  637.9	 2384.0	...
2676264	  781.2	  637.7	 2382.0	...
2676265	  781.0	  637.6	 2380.0	...
2676266	  780.8	  637.8	 2381.0	...
2676267	  780.8	  638.0	 2381.0	...
2676268	  781.3	  638.1	 2381.0	...
2676269	  781.9	  638.7	 2381.0	...
2676270	  781.9	  639.4	 2383.0	...
2676271	  781.5	  639.7	 2384.0	...
2676272	  781.1	  639.4	 2385.0	...
2676273	  781.2	  639.0	 2384.0	...
2676274	  781.1	  639.1	 2383.0	...
2676275	  780.5	  639.1	 2382.0	...
2676276	  780.1	  639.1	 2382.0	...
2676277	  779.6	  639.0	 2382.0	...
2676278	  779.7	  639.0	 2383.0	...
2676279	  779.6	  639.1	 2384.0	...
2676280	  779.5	  639.3	 2385.0	...
2676281	  779.3	  639.6	 2385.0	...
2676282	  779.4	  639.4	 2385.0	...
2676283	  779.5	  639.2	 2382.0	...
2676284	  779.6	  639.0	 2380.0	...
2676285	  779.6	  639.1	 2381.0	...
2676286	  779.7	  639.1	 2383.0	...
2676287	  779.7	  639.1	 2385.0	...
2676288	  779.6	  639.1	 2384.0	...
2676289	  779.5	  639.0	 2382.0	...
2676290	  779.5	  639.0	 2382.0	...
2676291	  779.6	  639.0	 2381.0	...
2676292	  779.8	  639.0	 2381.0	...
2676293	  779.8	  639.2	 2380.0	...
2676294	  779.7	  639.6	 2382.0	...
2676295	  779.8	  640.0	 2384.0	...
2676296	  780.0	  640.3	 2385.0	...
2676297	  780.1	  640.2	 2383.0	...
2676298	  780.0	  640.1	 2380.0	...
2676299	  779.9	  640.1	 2377.0	...
2676300	  779.9	  640.2	 2374.0	...
2676301	  779.9	  640.2	 2373.0	...
2676302	  780.0	  640.2	 2373.0	...
2676303	  780.2	  640.2	 2375.0	...
2676304	  780.3	  640.1	 2375.0	...
2676305	  780.4	  640.1	 2375.0	...
2676306	  780.5	  639.8	 2374.0	...
2676307	  780.6	  639.5	 2374.0	...
2676308	  780.5	  639.3	 2372.0	...
2676309	  780.3	  639.4	 2372.0	...
2676310	  780.3	  639.6	 2373.0	...
2676311	  780.5	  640.1	 2375.0	...
2676312	  780.6	  640.5	 2377.0	...
2676313	  780.5	  640.8	 2376.0	...
2676314	  780.4	  640.9	 2374.0	...
2676315	  780.3	  640.4	 2372.0	...
2676316	  780.2	  639.9	 2371.0	...
2676317	  780.3	  639.9	 2369.0	...
2676318	  780.4	  640.4	 2370.0	...
2676319	  780.5	  640.8	 2374.0	...
2676320	  780.3	  640.8	 2374.0	...
2676321	  780.4	  640.3	 2370.0	...
2676322	  780.5	  639.8	 2365.0	...
2676323	  780.5	  639.7	 2365.0	...
2676324	  780.5	  640.0	 2365.0	...
2676325	  780.4	  640.2	 2366.0	...
2676326	  780.5	  640.0	 2367.0	...
2676327	  780.6	  640.3	 2368.0	...
2676328	  780.8	  640.7	 2370.0	...
2676329	  781.0	  641.2	 2372.0	...
2676330	  781.1	  641.2	 2376.0	...
2676331	  781.1	  640.8	 2378.0	...
2676332	  781.3	  640.2	 2378.0	...
2676333	  781.4	  639.7	 2377.0	...
2676334	  781.4	  639.5	 2376.0	...
2676335	  781.2	  639.4	 2377.0	...
2676336	  781.0	  639.2	 2376.0	...
2676337	  781.2	  639.1	 2376.0	...
2676338	  781.4	  639.3	 2375.0	...
2676339	  781.6	  639.7	 2374.0	...
2676340	  781.5	  640.1	 2373.0	...
2676341	  781.7	  640.0	 2373.0	...
2676342	  782.0	  640.0	 2372.0	...
2676343	  782.3	  640.1	 2371.0	...
2676344	  782.3	  640.2	 2369.0	...
2676345	  782.2	  640.4	 2369.0	...
2676346	  782.0	  640.5	 2369.0	...
2676347	  781.6	  640.5	 2369.0	...
2676348	  781.2	  640.4	 2369.0	...
2676349	  780.9	  640.3	 2370.0	...
2676350	  780.7	  640.3	 2370.0	...
2676351	  780.6	  640.2	 2370.0	...
2676352	  780.5	  640.2	 2370.0	...
2676353	  780.9	  640.0	 2368.0	...
2676354	  781.4	  639.9	 2367.0	...
2676355	  781.9	  639.8	 2368.0	...
2676356	  782.2	  639.9	 2372.0	...
2676357	  782.5	  639.7	 2374.0	...
2676358	  782.4	  639.5	 2371.0	...
2676359	  782.1	  639.2	 2367.0	...
2676360	  781.8	  639.2	 2365.0	...
2676361	  781.7	  639.2	 2365.0	...
2676362	  781.7	  639.5	 2365.0	...
2676363	  781.9	  639.8	 2365.0	...
2676364	  782.1	  639.9	 2366.0	...
2676365	  782.1	  639.9	 2366.0	...
2676366	  782.0	  639.9	 2366.0	...
2676367	  781.8	  639.8	 2367.0	...
2676368	  781.7	  639.8	 2367.0	...
2676369	  781.6	  639.8	 2367.0	...
2676370	  781.6	  639.8	 2367.0	...
2676371	  781.6	  639.9	 2366.0	...
2676372	  781.8	  639.9	 2366.0	...
2676373	  782.0	  639.8	 2367.0	...
2676374	  782.2	  639.7	 2369.0	...
2676375	  782.1	  639.4	 2370.0	...
2676376	  782.1	  639.1	 2368.0	...
2676377	  782.1	  639.2	 2365.0	...
2676378	  782.1	  639.6	 2365.0	...
2676379	  782.1	  640.1	 2368.0	...
2676380	  782.0	  640.2	 2370.0	...
2676381	  781.9	  640.4	 2369.0	...
2676382	  782.0	  640.3	 2369.0	...
2676383	  782.1	  640.0	 2369.0	...
2676384	  782.1	  639.7	 2368.0	...
2676385	  782.0	  639.4	 2368.0	...
2676386	  782.0	  639.0	 2368.0	...
2676387	  782.0	  638.5	 2367.0	...
2676388	  782.0	  638.5	 2367.0	...
2676389	  782.0	  638.6	 2366.0	...
2676390	  782.1	  638.7	 2367.0	...
2676391	  782.2	  638.6	 2368.0	...
2676392	  782.3	  639.2	 2368.0	...
2676393	  782.4	  639.7	 2368.0	...
2676394	  782.1	  640.2	 2367.0	...
2676395	  781.7	  640.2	 2366.0	...
2676396	  781.4	  640.3	 2365.0	...
2676397	  781.9	  640.5	 2366.0	...
2676398	  782.3	  640.7	 2367.0	...
2676399	  782.7	  640.8	 2369.0	...
2676400	  782.8	  640.9	 2371.0	...
2676401	  782.7	  641.0	 2372.0	...
2676402	  782.7	  641.1	 2373.0	...
2676403	  782.7	  641.0	 2373.0	...
2676404	  782.9	  640.8	 2372.0	...
2676405	  782.8	  640.7	 2372.0	...
2676406	  782.6	  640.8	 2372.0	...
2676407	  782.4	  640.9	 2373.0	...
2676408	  782.4	  640.9	 2374.0	...
2676409	  782.3	  640.8	 2375.0	...
2676410	  782.2	  640.7	 2373.0	...
2676411	  782.0	  640.5	 2371.0	...
2676412	  782.0	  640.3	 2369.0	...
2676413	  782.1	  640.1	 2368.0	...
2676414	  782.2	  639.9	 2368.0	...
2676415	  782.2	  639.8	 2370.0	...
2676416	  782.2	  639.7	 2372.0	...
2676417	  782.1	  639.6	 2372.0	...
2676418	  782.3	  639.5	 2370.0	...
2676419	  782.6	  639.5	 2369.0	...
2676420	  782.9	  639.4	 2369.0	...
2676421	  782.7	  639.5	 2369.0	...
2676422	  782.5	  639.7	 2366.0	...
2676423	  782.2	  639.9	 2363.0	...
2676424	  782.2	  640.1	 2360.0	...
2676425	  782.1	  640.1	 2361.0	...
2676426	  782.0	  640.0	 2362.0	...
2676427	  782.0	  640.2	 2363.0	...
2676428	  782.2	  640.2	 2363.0	...
2676429	  782.4	  640.2	 2362.0	...
2676430	  782.5	  640.1	 2364.0	...
2676431	  782.5	  640.3	 2367.0	...
2676432	  782.4	  640.4	 2369.0	...
2676433	  782.3	  640.5	 2369.0	...
2676434	  782.5	  640.5	 2369.0	...
2676435	  782.8	  640.5	 2368.0	...
2676436	  783.1	  640.0	 2367.0	...
2676437	  783.0	  639.5	 2369.0	...
2676438	  782.9	  639.1	 2370.0	...
2676439	  782.8	  639.3	 2370.0	...
2676440	  782.8	  639.6	 2368.0	...
2676441	  782.9	  639.9	 2367.0	...
2676442	  783.0	  640.1	 2367.0	...
2676443	  782.8	  640.3	 2366.0	...
2676444	  782.5	  640.3	 2365.0	...
2676445	  782.3	  640.3	 2366.0	...
2676446	  782.4	  640.5	 2370.0	...
2676447	  782.4	  640.7	 2373.0	...
2676448	  782.3	  640.4	 2373.0	...
2676449	  782.4	  640.1	 2373.0	...
2676450	  782.5	  640.1	 2374.0	...
2676451	  782.6	  640.4	 2374.0	...
2676452	  782.6	  640.7	 2374.0	...
2676453	  782.5	  640.6	 2372.0	...
2676454	  782.5	  640.8	 2370.0	...
2676455	  782.5	  641.1	 2368.0	...
2676456	  782.6	  641.4	 2367.0	...
2676457	  782.5	  641.1	 2366.0	...
2676458	  782.5	  640.7	 2367.0	...
2676459	  782.6	  640.4	 2370.0	...
2676460	  783.1	  640.7	 2374.0	...
2676461	  783.5	  641.0	 2374.0	...
2676462	  783.7	  641.3	 2375.0	...
2676463	  783.5	  640.9	 2375.0	...
2676464	  783.2	  640.4	 2373.0	...
2676465	  783.0	  639.7	 2371.0	...
2676466	  783.1	  639.5	 2369.0	...
2676467	  783.2	  639.6	 2368.0	...
2676468	  783.5	  640.3	 2370.0	...
2676469	  783.6	  641.1	 2371.0	...
2676470	  783.5	  641.7	 2373.0	...
2676471	  783.2	  641.7	 2372.0	...
2676472	  783.1	  641.5	 2369.0	...
2676473	  783.2	  641.3	 2367.0	...
2676474	  783.3	  641.3	 2364.0	...
2676475	  783.3	  640.8	 2364.0	...
2676476	  783.3	  640.3	 2365.0	...
2676477	  783.3	  640.0	 2367.0	...
2676478	  783.5	  640.3	 2369.0	...
2676479	  783.8	  640.6	 2369.0	...
2676480	  784.1	  640.5	 2370.0	...
2676481	  783.8	  640.5	 2370.0	...
2676482	  783.4	  640.3	 2370.0	...
2676483	  783.0	  640.1	 2369.0	...
2676484	  783.0	  639.7	 2366.0	...
2676485	  783.0	  639.4	 2365.0	...
2676486	  782.9	  639.2	 2363.0	...
2676487	  782.9	  639.2	 2362.0	...
2676488	  783.0	  639.4	 2363.0	...
2676489	  782.9	  639.5	 2365.0	...
2676490	  782.9	  639.5	 2365.0	...
2676491	  783.1	  639.6	 2363.0	...
2676492	  783.4	  639.6	 2362.0	...
2676493	  783.4	  639.7	 2363.0	...
2676494	  783.1	  639.8	 2362.0	...
2676495	  782.8	  639.6	 2360.0	...
2676496	  782.8	  639.5	 2358.0	...
2676497	  782.8	  639.8	 2359.0	...
2676498	  783.0	  640.3	 2359.0	...
2676499	  783.4	  640.4	 2360.0	...
2676500	  783.8	  639.9	 2361.0	...
2676501	  783.9	  639.4	 2362.0	...
2676502	  783.9	  639.4	 2362.0	...
2676503	  783.9	  639.4	 2361.0	...
2676504	  783.8	  639.4	 2360.0	...
2676505	  783.3	  639.5	 2362.0	...
2676506	  782.8	  639.5	 2361.0	...
2676507	  782.4	  639.4	 2358.0	...
2676508	  782.3	  639.4	 2356.0	...
2676509	  782.4	  639.4	 2357.0	...
2676510	  782.8	  639.4	 2358.0	...
2676511	  783.2	  639.4	 2357.0	...
2676512	  783.3	  639.3	 2357.0	...
2676513	  783.1	  639.1	 2357.0	...
2676514	  782.9	  638.9	 2357.0	...
2676515	  782.9	  638.9	 2356.0	...
2676516	  783.0	  639.0	 2354.0	...
2676517	  783.1	  639.1	 2353.0	...
2676518	  783.2	  639.0	 2353.0	...
2676519	  783.3	  638.9	 2354.0	...
2676520	  783.4	  639.2	 2352.0	...
2676521	  783.5	  639.4	 2349.0	...
2676522	  783.7	  639.4	 2347.0	...
2676523	  783.7	  639.1	 2346.0	...
2676524	  783.8	  638.8	 2345.0	...
2676525	  783.8	  638.9	 2345.0	...
2676526	  783.6	  639.1	 2344.0	...
2676527	  783.5	  639.3	 2344.0	...
2676528	  783.4	  639.4	 2344.0	...
2676529	  783.4	  639.4	 2344.0	...
2676530	  783.5	  639.9	 2344.0	...
2676531	  783.5	  640.4	 2344.0	...
2676532	  783.6	  641.1	 2344.0	...
2676533	  783.7	  641.5	 2344.0	...
2676534	  783.8	  642.4	 2344.0	...
2676535	  784.2	  643.1	 2345.0	...
2676536	  784.6	  643.5	 2345.0	...
2676537	  785.6	  643.9	 2345.0	...
2676538	  786.8	  644.2	 2345.0	...
EFIX R   2676248	2676538	291	  781.6	  639.7	   2369
SSACC R  2676539
2676539	  788.3	  644.5	 2345.0	...
2676540	  789.8	  644.2	 2345.0	...
2676541	  792.1	  643.8	 2346.0	...
2676542	  794.4	  643.2	 2347.0	...
2676543	  796.7	  642.7	 2348.0	...
2676544	  799.1	  642.3	 2348.0	...
2676545	  802.0	  642.4	 2347.0	...
2676546	  804.9	  642.5	 2348.0	...
2676547	  807.3	  642.3	 2349.0	...
2676548	  809.5	  641.9	 2351.0	...
ESACC R  2676539	2676548	10	  788.3	  644.5	  809.5	  641.9	   0.46	     51
SFIX R   2676549
2676549	  811.4	  641.9	 2350.0	...
2676550	  813.0	  642.1	 2344.0	...
2676551	  813.8	  642.5	 2338.0	...
2676552	  814.0	  642.1	 2334.0	...
2676553	  813.8	  641.8	 2335.0	...
2676554	  813.3	  641.6	 2336.0	...
2676555	  812.8	  641.9	 2336.0	...
2676556	  812.4	  642.1	 2335.0	...
2676557	  812.2	  642.2	 2335.0	...
2676558	  811.7	  642.2	 2333.0	...
2676559	  811.1	  642.3	 2330.0	...
2676560	  810.4	  642.3	 2332.0	...
2676561	  810.2	  641.4	 2336.0	...
2676562	  810.1	  640.5	 2339.0	...
2676563	  809.8	  639.5	 2338.0	...
2676564	  809.5	  639.4	 2338.0	...
2676565	  809.2	  639.2	 2337.0	...
2676566	  809.0	  639.5	 2337.0	...
2676567	  808.7	  639.8	 2337.0	...
2676568	  808.3	  640.0	 2337.0	...
2676569	  807.5	  640.6	 2337.0	...
2676570	  806.8	  641.3	 2335.0	...
2676571	  806.2	  642.0	 2333.0	...
2676572	  806.3	  642.5	 2332.0	...
2676573	  806.4	  643.0	 2333.0	...
2676574	  806.8	  643.4	 2331.0	...
2676575	  807.1	  643.2	 2329.0	...
2676576	  807.3	  642.8	 2328.0	...
2676577	  807.5	  642.4	 2328.0	...
2676578	  807.7	  642.6	 2328.0	...
2676579	  807.9	  643.0	 2329.0	...
2676580	  808.4	  643.2	 2329.0	...
2676581	  808.9	  643.1	 2329.0	...
2676582	  809.3	  643.0	 2329.0	...
2676583	  809.4	  643.1	 2330.0	...
2676584	  809.4	  643.5	 2331.0	...
2676585	  809.5	  643.9	 2331.0	...
2676586	  810.0	  644.0	 2331.0	...
2676587	  810.5	  643.5	 2329.0	...
2676588	  811.0	  642.9	 2328.0	...
2676589	  810.9	  642.4	 2327.0	...
2676590	  810.9	  642.0	 2327.0	...
2676591	  811.0	  641.4	 2327.0	...
2676592	  811.1	  641.2	 2327.0	...
2676593	  811.3	  641.5	 2327.0	...
2676594	  811.4	  641.9	 2326.0	...
2676595	  811.4	  642.4	 2327.0	...
2676596	  811.1	  642.5	 2327.0	...
2676597	  810.8	  642.6	 2328.0	...
2676598	  810.6	  642.8	 2328.0	...
2676599	  810.5	  642.9	 2327.0	...
2676600	  810.6	  642.9	 2326.0	...
2676601	  810.5	  642.9	 2326.0	...
2676602	  810.5	  643.0	 2325.0	...
2676603	  810.8	  642.9	 2325.0	...
2676604	  811.2	  642.7	 2325.0	...
2676605	  811.5	  643.0	 2325.0	...
2676606	  811.4	  643.4	 2327.0	...
2676607	  811.2	  643.6	 2328.0	...
2676608	  811.2	  643.4	 2329.0	...
2676609	  811.3	  643.6	 2327.0	...
2676610	  811.4	  644.1	 2325.0	...
2676611	  811.5	  644.5	 2323.0	...
2676612	  811.6	  644.6	 2323.0	...
2676613	  811.6	  644.6	 2324.0	...
2676614	  811.6	  644.5	 2324.0	...
2676615	  811.5	  644.4	 2324.0	...
2676616	  811.4	  644.2	 2324.0	...
2676617	  811.4	  644.1	 2324.0	...
2676618	  811.4	  643.9	 2324.0	...
2676619	  811.4	  643.8	 2323.0	...
2676620	  811.4	  643.6	 2321.0	...
2676621	  811.6	  643.6	 2319.0	...
2676622	  811.7	  643.8	 2318.0	...
2676623	  811.9	  643.9	 2320.0	...
2676624	  812.1	  643.8	 2322.0	...
2676625	  812.2	  643.4	 2324.0	...
2676626	  812.2	  643.1	 2324.0	...
2676627	  812.2	  643.6	 2323.0	...
2676628	  812.2	  644.2	 2321.0	...
2676629	  812.2	  644.9	 2319.0	...
2676630	  812.2	  644.8	 2317.0	...
2676631	  812.2	  644.6	 2318.0	...
2676632	  812.1	  644.5	 2318.0	...
2676633	  812.3	  643.9	 2318.0	...
2676634	  812.5	  643.4	 2315.0	...
2676635	  812.6	  642.9	 2312.0	...
2676636	  812.5	  642.9	 2311.0	...
2676637	  812.4	  643.3	 2313.0	...
2676638	  812.1	  643.7	 2315.0	...
2676639	  811.8	  643.4	 2315.0	...
2676640	  811.8	  642.6	 2317.0	...
2676641	  812.1	  642.6	 2318.0	...
2676642	  812.3	  643.4	 2319.0	...
2676643	  812.3	  644.2	 2319.0	...
2676644	  812.3	  644.3	 2319.0	...
2676645	  812.3	  644.7	 2317.0	...
2676646	  812.2	  645.0	 2316.0	...
2676647	  812.3	  645.2	 2315.0	...
2676648	  812.3	  645.0	 2316.0	...
2676649	  812.2	  644.8	 2316.0	...
2676650	  812.1	  644.7	 2316.0	...
2676651	  811.9	  644.6	 2315.0	...
2676652	  811.8	  644.5	 2315.0	...
2676653	  811.8	  644.2	 2313.0	...
2676654	  811.8	  644.0	 2312.0	...
2676655	  811.9	  643.7	 2311.0	...
2676656	  812.0	  643.5	 2311.0	...
2676657	  812.1	  643.9	 2311.0	...
2676658	  812.0	  644.6	 2310.0	...
2676659	  811.9	  645.0	 2310.0	...
2676660	  812.4	  644.7	 2310.0	...
2676661	  812.9	  644.5	 2310.0	...
2676662	  813.4	  644.5	 2310.0	...
2676663	  813.2	  644.5	 2310.0	...
2676664	  813.1	  644.5	 2309.0	...
2676665	  813.0	  644.5	 2309.0	...
2676666	  813.1	  644.4	 2308.0	...
2676667	  813.3	  644.3	 2308.0	...
2676668	  813.3	  644.3	 2308.0	...
2676669	  813.1	  644.3	 2307.0	...
2676670	  813.3	  644.2	 2306.0	...
2676671	  813.7	  644.3	 2304.0	...
2676672	  814.2	  644.1	 2303.0	...
2676673	  814.3	  644.0	 2303.0	...
2676674	  814.3	  643.8	 2304.0	...
2676675	  814.3	  643.8	 2303.0	...
2676676	  814.3	  643.7	 2302.0	...
2676677	  814.2	  643.6	 2301.0	...
2676678	  814.4	  643.4	 2300.0	...
2676679	  814.6	  643.5	 2299.0	...
2676680	  814.3	  643.7	 2298.0	...
2676681	  813.9	  643.9	 2298.0	...
2676682	  813.4	  644.0	 2297.0	...
2676683	  813.2	  644.0	 2296.0	...
2676684	  812.8	  643.9	 2295.0	...
2676685	  812.7	  643.8	 2296.0	...
2676686	  812.9	  643.5	 2298.0	...
2676687	  813.2	  643.5	 2301.0	...
2676688	  813.4	  643.5	 2300.0	...
2676689	  813.7	  643.5	 2298.0	...
2676690	  814.0	  643.7	 2296.0	...
2676691	  814.3	  643.9	 2297.0	...
2676692	  814.3	  644.1	 2298.0	...
2676693	  814.3	  644.2	 2298.0	...
2676694	  814.2	  644.2	 2298.0	...
2676695	  814.4	  644.3	 2298.0	...
2676696	  814.6	  644.7	 2298.0	...
2676697	  814.8	  645.1	 2298.0	...
2676698	  814.9	  645.3	 2298.0	...
2676699	  815.1	  645.1	 2300.0	...
2676700	  815.3	  644.9	 2302.0	...
2676701	  815.2	  644.7	 2305.0	...
2676702	  815.0	  644.4	 2307.0	...
2676703	  814.9	  644.7	 2307.0	...
2676704	  814.8	  645.1	 2306.0	...
2676705	  815.0	  645.4	 2303.0	...
2676706	  815.1	  645.7	 2302.0	...
2676707	  815.0	  646.0	 2301.0	...
2676708	  814.9	  645.9	 2299.0	...
2676709	  814.7	  645.5	 2298.0	...
2676710	  814.1	  645.1	 2297.0	...
2676711	  813.5	  645.2	 2298.0	...
2676712	  813.0	  645.4	 2299.0	...
2676713	  811.8	  645.7	 2298.0	...
2676714	  810.7	  645.9	 2298.0	...
2676715	  808.9	  646.1	 2298.0	...
EFIX R   2676549	2676715	167	  811.9	  643.5	   2317
SSACC R  2676716
2676716	  807.3	  646.1	 2299.0	...
2676717	  805.7	  646.3	 2301.0	...
2676718	  804.1	  646.5	 2301.0	...
2676719	  802.6	  646.7	 2301.0	...
2676720	  799.7	  646.1	 2299.0	...
2676721	  796.9	  645.5	 2295.0	...
2676722	  793.7	  644.3	 2291.0	...
2676723	  791.7	  643.9	 2288.0	...
2676724	  789.7	  642.8	 2287.0	...
2676725	  788.7	  641.8	 2291.0	...
ESACC R  2676716	2676725	10	  807.3	  646.1	  788.7	  641.8	   0.41	     47
SFIX R   2676726
2676726	  787.8	  640.8	 2294.0	...
2676727	  787.4	  640.0	 2297.0	...
2676728	  787.0	  639.7	 2297.0	...
2676729	  786.6	  639.3	 2298.0	...
2676730	  786.5	  639.3	 2299.0	...
2676731	  787.1	  639.2	 2301.0	...
2676732	  787.9	  639.1	 2302.0	...
2676733	  789.4	  639.1	 2303.0	...
2676734	  790.6	  639.4	 2304.0	...
2676735	  791.7	  639.7	 2303.0	...
2676736	  792.4	  639.9	 2301.0	...
2676737	  792.8	  639.6	 2299.0	...
2676738	  793.4	  639.3	 2296.0	...
2676739	  793.9	  639.6	 2295.0	...
2676740	  794.4	  640.1	 2294.0	...
2676741	  795.2	  640.6	 2295.0	...
2676742	  795.6	  640.5	 2294.0	...
2676743	  796.0	  640.3	 2291.0	...
2676744	  796.2	  640.2	 2290.0	...
2676745	  796.3	  640.1	 2292.0	...
2676746	  796.4	  640.3	 2291.0	...
2676747	  796.4	  640.5	 2289.0	...
2676748	  796.3	  641.2	 2286.0	...
2676749	  796.4	  641.7	 2287.0	...
2676750	  796.6	  641.8	 2287.0	...
2676751	  796.4	  641.7	 2287.0	...
2676752	  796.2	  641.6	 2286.0	...
2676753	  796.0	  641.8	 2285.0	...
2676754	  796.0	  641.9	 2285.0	...
2676755	  795.6	  642.2	 2287.0	...
2676756	  795.2	  642.4	 2289.0	...
2676757	  794.8	  642.4	 2289.0	...
2676758	  794.7	  642.3	 2289.0	...
2676759	  795.0	  642.1	 2290.0	...
2676760	  795.3	  642.0	 2291.0	...
2676761	  795.5	  641.9	 2291.0	...
2676762	  795.3	  641.8	 2292.0	...
2676763	  794.5	  641.9	 2293.0	...
2676764	  793.6	  642.3	 2294.0	...
2676765	  792.7	  642.7	 2292.0	...
2676766	  792.6	  643.0	 2291.0	...
2676767	  792.9	  642.8	 2289.0	...
2676768	  793.2	  642.4	 2290.0	...
2676769	  793.2	  642.1	 2292.0	...
2676770	  793.5	  641.7	 2294.0	...
2676771	  793.7	  641.4	 2294.0	...
2676772	  793.9	  641.0	 2292.0	...
2676773	  793.9	  640.7	 2290.0	...
2676774	  794.0	  640.8	 2290.0	...
2676775	  794.1	  641.1	 2290.0	...
2676776	  794.0	  641.3	 2290.0	...
2676777	  794.0	  641.4	 2290.0	...
2676778	  793.9	  641.4	 2290.0	...
2676779	  794.1	  641.4	 2290.0	...
2676780	  794.3	  641.5	 2292.0	...
2676781	  794.3	  641.8	 2293.0	...
2676782	  794.1	  642.1	 2294.0	...
2676783	  793.9	  642.0	 2295.0	...
2676784	  793.9	  641.7	 2296.0	...
2676785	  793.9	  641.9	 2296.0	...
2676786	  794.0	  642.3	 2294.0	...
2676787	  794.1	  642.5	 2292.0	...
2676788	  794.1	  642.4	 2290.0	...
2676789	  794.1	  642.2	 2289.0	...
2676790	  794.0	  642.0	 2288.0	...
2676791	  794.1	  641.9	 2289.0	...
2676792	  794.2	  641.7	 2290.0	...
2676793	  794.2	  641.7	 2290.0	...
2676794	  794.2	  641.7	 2289.0	...
2676795	  794.1	  641.5	 2288.0	...
2676796	  794.1	  641.3	 2288.0	...
2676797	  793.9	  641.2	 2288.0	...
2676798	  793.9	  641.3	 2289.0	...
2676799	  794.1	  641.4	 2291.0	...
2676800	  794.5	  641.5	 2293.0	...
2676801	  794.6	  641.7	 2295.0	...
2676802	  794.5	  642.1	 2295.0	...
2676803	  794.4	  642.6	 2295.0	...
2676804	  794.4	  643.0	 2293.0	...
2676805	  794.5	  643.2	 2292.0	...
2676806	  794.6	  643.0	 2291.0	...
2676807	  794.8	  642.9	 2292.0	...
2676808	  794.9	  642.7	 2293.0	...
2676809	  794.9	  642.6	 2293.0	...
2676810	  795.0	  642.5	 2294.0	...
2676811	  795.1	  642.5	 2294.0	...
2676812	  795.3	  642.5	 2294.0	...
2676813	  794.9	  642.5	 2293.0	...
2676814	  794.5	  642.5	 2293.0	...
2676815	  794.4	  642.5	 2292.0	...
2676816	  794.7	  642.5	 2292.0	...
2676817	  795.1	  642.6	 2293.0	...
2676818	  795.0	  642.8	 2294.0	...
2676819	  794.9	  642.9	 2294.0	...
2676820	  794.8	  643.0	 2295.0	...
2676821	  794.9	  643.1	 2293.0	...
2676822	  794.9	  643.4	 2291.0	...
2676823	  795.1	  643.7	 2290.0	...
2676824	  795.4	  643.9	 2291.0	...
2676825	  795.3	  644.1	 2292.0	...
2676826	  794.9	  644.2	 2292.0	...
2676827	  794.5	  644.3	 2291.0	...
2676828	  794.4	  644.0	 2290.0	...
2676829	  794.4	  643.6	 2291.0	...
2676830	  794.4	  642.9	 2293.0	...
2676831	  794.4	  642.5	 2296.0	...
2676832	  794.4	  642.1	 2295.0	...
2676833	  794.5	  642.1	 2293.0	...
2676834	  794.7	  642.0	 2291.0	...
2676835	  794.9	  642.0	 2291.0	...
2676836	  794.9	  642.1	 2290.0	...
2676837	  794.9	  642.2	 2289.0	...
2676838	  794.8	  642.3	 2289.0	...
2676839	  794.7	  642.3	 2290.0	...
2676840	  794.6	  642.6	 2291.0	...
2676841	  794.6	  643.0	 2291.0	...
2676842	  794.7	  643.3	 2291.0	...
2676843	  794.9	  643.1	 2294.0	...
2676844	  795.0	  643.0	 2295.0	...
2676845	  795.0	  643.1	 2297.0	...
2676846	  794.9	  643.2	 2297.0	...
2676847	  794.8	  643.3	 2298.0	...
2676848	  794.9	  643.2	 2298.0	...
2676849	  795.0	  643.2	 2298.0	...
2676850	  795.1	  643.2	 2295.0	...
2676851	  795.8	  642.7	 2293.0	...
2676852	  796.5	  642.2	 2291.0	...
2676853	  797.1	  641.6	 2292.0	...
2676854	  796.9	  641.5	 2292.0	...
2676855	  796.7	  641.3	 2292.0	...
2676856	  796.7	  641.3	 2291.0	...
2676857	  796.7	  641.2	 2290.0	...
2676858	  796.7	  641.2	 2288.0	...
2676859	  796.7	  641.3	 2288.0	...
2676860	  796.7	  641.5	 2288.0	...
2676861	  796.7	  641.9	 2289.0	...
2676862	  796.4	  642.3	 2288.0	...
2676863	  796.2	  642.6	 2288.0	...
2676864	  795.9	  642.7	 2289.0	...
2676865	  795.9	  642.9	 2291.0	...
2676866	  795.9	  643.1	 2292.0	...
2676867	  795.8	  643.2	 2290.0	...
2676868	  795.9	  643.1	 2288.0	...
2676869	  796.1	  643.1	 2286.0	...
2676870	  796.5	  643.0	 2286.0	...
2676871	  796.8	  642.8	 2286.0	...
2676872	  796.9	  642.7	 2285.0	...
2676873	  796.9	  642.1	 2284.0	...
2676874	  796.6	  641.6	 2286.0	...
2676875	  796.3	  641.4	 2288.0	...
2676876	  796.4	  641.9	 2290.0	...
2676877	  796.6	  642.4	 2289.0	...
2676878	  796.8	  642.6	 2289.0	...
2676879	  796.8	  642.6	 2288.0	...
2676880	  796.7	  642.5	 2288.0	...
2676881	  796.5	  642.3	 2288.0	...
2676882	  796.3	  642.2	 2288.0	...
2676883	  795.8	  642.2	 2289.0	...
2676884	  795.5	  642.2	 2289.0	...
2676885	  795.8	  642.2	 2290.0	...
2676886	  796.2	  642.2	 2292.0	...
2676887	  796.6	  642.1	 2294.0	...
2676888	  796.6	  642.1	 2297.0	...
2676889	  796.7	  642.1	 2294.0	...
2676890	  797.0	  642.0	 2291.0	...
2676891	  797.1	  642.1	 2291.0	...
2676892	  797.2	  642.3	 2293.0	...
2676893	  797.1	  642.5	 2295.0	...
2676894	  797.1	  642.6	 2295.0	...
2676895	  797.0	  642.6	 2295.0	...
2676896	  797.0	  642.6	 2294.0	...
2676897	  797.4	  642.4	 2293.0	...
2676898	  797.9	  642.2	 2292.0	...
2676899	  798.5	  642.0	 2292.0	...
2676900	  798.6	  642.0	 2292.0	...
2676901	  798.6	  642.1	 2292.0	...
2676902	  798.3	  641.9	 2291.0	...
2676903	  797.9	  641.8	 2292.0	...
2676904	  798.0	  641.6	 2293.0	...
2676905	  798.2	  641.6	 2297.0	...
2676906	  798.2	  641.6	 2299.0	...
2676907	  798.0	  641.7	 2299.0	...
2676908	  797.8	  641.7	 2297.0	...
2676909	  797.8	  641.7	 2296.0	...
2676910	  797.7	  641.7	 2297.0	...
2676911	  797.7	  641.8	 2297.0	...
2676912	  797.7	  641.9	 2296.0	...
2676913	  798.0	  641.9	 2295.0	...
2676914	  798.3	  641.6	 2293.0	...
2676915	  798.6	  641.3	 2293.0	...
2676916	  798.7	  641.4	 2293.0	...
2676917	  798.7	  641.7	 2293.0	...
2676918	  798.4	  642.1	 2295.0	...
2676919	  798.0	  642.1	 2296.0	...
2676920	  797.8	  642.1	 2297.0	...
2676921	  797.7	  642.1	 2297.0	...
2676922	  797.7	  642.5	 2297.0	...
2676923	  797.7	  642.8	 2296.0	...
2676924	  797.9	  642.7	 2294.0	...
2676925	  798.2	  642.4	 2296.0	...
2676926	  798.3	  642.2	 2299.0	...
2676927	  798.4	  642.1	 2300.0	...
2676928	  798.3	  641.9	 2299.0	...
2676929	  798.2	  641.7	 2297.0	...
2676930	  798.2	  641.6	 2297.0	...
2676931	  798.1	  641.7	 2296.0	...
2676932	  798.0	  641.8	 2295.0	...
2676933	  797.8	  641.8	 2296.0	...
2676934	  797.5	  641.8	 2296.0	...
2676935	  797.3	  641.8	 2297.0	...
2676936	  797.3	  641.7	 2297.0	...
2676937	  797.4	  642.1	 2297.0	...
2676938	  797.6	  642.4	 2298.0	...
2676939	  798.1	  642.7	 2297.0	...
2676940	  798.6	  642.7	 2297.0	...
2676941	  799.0	  643.2	 2298.0	...
2676942	  799.2	  643.9	 2298.0	...
2676943	  799.9	  644.7	 2299.0	...
2676944	  800.8	  644.9	 2300.0	...
2676945	  801.8	  645.0	 2299.0	...
2676946	  802.2	  645.8	 2298.0	...
2676947	  803.2	  646.7	 2298.0	...
2676948	  804.1	  647.9	 2299.0	...
2676949	  804.8	  648.1	 2299.0	...
2676950	  804.9	  648.0	 2299.0	...
2676951	  805.2	  647.6	 2299.0	...
2676952	  805.3	  647.3	 2298.0	...
2676953	  805.4	  647.3	 2296.0	...
2676954	  805.5	  646.8	 2293.0	...
2676955	  805.6	  645.9	 2293.0	...
2676956	  805.3	  645.1	 2293.0	...
2676957	  804.8	  645.3	 2294.0	...
2676958	  804.0	  645.8	 2294.0	...
2676959	  803.6	  646.3	 2295.0	...
2676960	  803.4	  646.7	 2295.0	...
2676961	  803.5	  647.1	 2296.0	...
2676962	  803.5	  647.4	 2296.0	...
2676963	  803.5	  647.3	 2297.0	...
2676964	  803.6	  647.1	 2297.0	...
2676965	  803.7	  647.0	 2297.0	...
2676966	  803.7	  647.0	 2295.0	...
2676967	  803.8	  647.8	 2293.0	...
2676968	  803.8	  648.5	 2292.0	...
2676969	  803.7	  648.4	 2292.0	...
2676970	  803.5	  647.7	 2294.0	...
2676971	  803.3	  646.8	 2296.0	...
2676972	  803.2	  646.3	 2297.0	...
2676973	  803.1	  645.9	 2299.0	...
2676974	  802.9	  646.0	 2302.0	...
2676975	  803.0	  646.4	 2304.0	...
2676976	  802.8	  646.4	 2303.0	...
2676977	  802.7	  646.0	 2301.0	...
2676978	  803.2	  645.5	 2300.0	...
2676979	  803.8	  645.5	 2300.0	...
2676980	  804.3	  645.6	 2301.0	...
2676981	  804.2	  645.9	 2300.0	...
2676982	  804.0	  646.1	 2298.0	...
2676983	  804.0	  646.4	 2296.0	...
2676984	  804.1	  646.5	 2296.0	...
2676985	  804.1	  646.6	 2296.0	...
2676986	  804.0	  646.5	 2296.0	...
2676987	  804.0	  646.3	 2299.0	...
2676988	  804.0	  646.2	 2301.0	...
2676989	  804.0	  646.0	 2303.0	...
2676990	  804.1	  645.9	 2303.0	...
2676991	  804.2	  645.7	 2303.0	...
2676992	  804.3	  645.6	 2303.0	...
2676993	  804.2	  645.8	 2303.0	...
2676994	  804.1	  646.2	 2303.0	...
2676995	  803.9	  646.9	 2304.0	...
2676996	  803.6	  647.3	 2305.0	...
2676997	  803.4	  647.5	 2306.0	...
2676998	  803.7	  647.2	 2307.0	...
2676999	  804.1	  646.9	 2307.0	...
2677000	  804.4	  646.5	 2307.0	...
2677001	  804.4	  646.3	 2307.0	...
2677002	  804.3	  646.3	 2307.0	...
2677003	  804.4	  646.6	 2307.0	...
2677004	  804.5	  646.9	 2308.0	...
2677005	  804.7	  647.2	 2309.0	...
2677006	  804.7	  647.5	 2308.0	...
2677007	  804.7	  647.7	 2304.0	...
2677008	  804.7	  647.6	 2301.0	...
2677009	  804.7	  647.4	 2300.0	...
2677010	  804.7	  647.3	 2301.0	...
2677011	  804.7	  647.2	 2303.0	...
2677012	  804.8	  647.2	 2305.0	...
2677013	  804.9	  647.0	 2307.0	...
2677014	  804.9	  646.8	 2308.0	...
2677015	  804.9	  646.3	 2307.0	...
2677016	  804.9	  646.1	 2307.0	...
2677017	  805.0	  645.9	 2308.0	...
2677018	  805.0	  645.9	 2310.0	...
2677019	  805.1	  646.5	 2312.0	...
2677020	  805.2	  647.1	 2310.0	...
2677021	  805.0	  647.7	 2306.0	...
2677022	  804.9	  647.7	 2303.0	...
2677023	  804.8	  647.7	 2302.0	...
2677024	  804.8	  647.3	 2302.0	...
2677025	  804.9	  647.0	 2302.0	...
2677026	  804.9	  647.2	 2301.0	...
2677027	  805.1	  647.9	 2299.0	...
2677028	  805.2	  648.4	 2298.0	...
2677029	  805.2	  648.2	 2298.0	...
2677030	  805.2	  648.4	 2300.0	...
2677031	  805.2	  648.8	 2303.0	...
2677032	  805.0	  649.0	 2305.0	...
2677033	  804.9	  648.6	 2303.0	...
2677034	  805.0	  648.1	 2299.0	...
2677035	  805.3	  647.9	 2296.0	...
2677036	  805.6	  647.5	 2297.0	...
2677037	  805.6	  647.2	 2298.0	...
2677038	  805.6	  647.0	 2299.0	...
2677039	  805.4	  647.2	 2298.0	...
2677040	  805.2	  647.4	 2297.0	...
2677041	  805.2	  647.4	 2296.0	...
2677042	  805.5	  647.5	 2295.0	...
2677043	  805.7	  647.6	 2295.0	...
2677044	  805.7	  647.7	 2294.0	...
2677045	  805.6	  647.8	 2293.0	...
2677046	  805.6	  647.9	 2292.0	...
2677047	  805.7	  648.1	 2291.0	...
2677048	  805.9	  648.3	 2290.0	...
2677049	  806.0	  648.4	 2291.0	...
2677050	  806.0	  648.0	 2292.0	...
2677051	  806.0	  647.6	 2294.0	...
2677052	  806.0	  647.2	 2295.0	...
2677053	  806.0	  647.2	 2295.0	...
2677054	  806.1	  647.6	 2296.0	...
2677055	  806.1	  648.0	 2295.0	...
2677056	  806.2	  648.5	 2293.0	...
2677057	  805.9	  648.5	 2290.0	...
2677058	  805.7	  648.3	 2288.0	...
2677059	  805.3	  648.0	 2287.0	...
2677060	  805.2	  647.3	 2284.0	...
2677061	  805.1	  646.9	 2283.0	...
2677062	  805.0	  646.5	 2282.0	...
2677063	  805.6	  646.4	 2282.0	...
2677064	  806.2	  646.4	 2282.0	...
2677065	  807.0	  646.5	 2282.0	...
2677066	  807.2	  646.8	 2283.0	...
2677067	  807.2	  647.2	 2283.0	...
2677068	  807.0	  647.5	 2283.0	...
2677069	  806.8	  647.8	 2282.0	...
2677070	  806.8	  648.0	 2282.0	...
2677071	  806.8	  648.2	 2283.0	...
2677072	  806.8	  648.3	 2283.0	...
2677073	  807.1	  648.3	 2284.0	...
2677074	  807.4	  648.2	 2285.0	...
2677075	  807.4	  648.5	 2287.0	...
2677076	  807.0	  648.9	 2287.0	...
2677077	  806.6	  648.9	 2286.0	...
2677078	  806.6	  648.5	 2285.0	...
2677079	  806.6	  648.4	 2284.0	...
2677080	  806.7	  648.8	 2282.0	...
2677081	  806.6	  649.3	 2279.0	...
2677082	  806.6	  649.3	 2277.0	...
2677083	  806.9	  649.3	 2276.0	...
2677084	  807.3	  649.0	 2274.0	...
2677085	  807.6	  648.8	 2273.0	...
2677086	  807.6	  648.7	 2273.0	...
2677087	  807.6	  648.7	 2273.0	...
2677088	  807.6	  648.7	 2273.0	...
2677089	  807.6	  648.8	 2273.0	...
2677090	  807.7	  648.9	 2274.0	...
2677091	  807.8	  648.8	 2272.0	...
2677092	  807.8	  648.5	 2271.0	...
2677093	  807.9	  648.3	 2270.0	...
2677094	  808.0	  648.7	 2270.0	...
2677095	  808.0	  649.1	 2270.0	...
2677096	  807.9	  649.5	 2270.0	...
2677097	  807.8	  649.6	 2270.0	...
2677098	  807.7	  649.5	 2270.0	...
2677099	  807.7	  649.5	 2268.0	...
2677100	  807.7	  649.5	 2266.0	...
2677101	  807.7	  649.5	 2264.0	...
2677102	  808.2	  649.5	 2265.0	...
2677103	  808.7	  649.5	 2265.0	...
2677104	  808.9	  649.2	 2265.0	...
2677105	  808.7	  649.1	 2266.0	...
2677106	  808.5	  649.0	 2266.0	...
2677107	  808.7	  649.2	 2266.0	...
2677108	  808.8	  648.9	 2266.0	...
2677109	  808.8	  648.7	 2265.0	...
2677110	  808.8	  648.5	 2264.0	...
2677111	  808.9	  648.6	 2263.0	...
2677112	  809.3	  648.8	 2263.0	...
2677113	  809.7	  649.0	 2263.0	...
2677114	  809.9	  649.0	 2260.0	...
2677115	  809.8	  648.9	 2257.0	...
2677116	  809.7	  648.9	 2257.0	...
2677117	  809.7	  649.0	 2260.0	...
2677118	  809.7	  649.1	 2261.0	...
2677119	  809.8	  649.1	 2259.0	...
2677120	  809.8	  649.1	 2258.0	...
2677121	  809.7	  649.1	 2258.0	...
2677122	  809.6	  649.5	 2259.0	...
2677123	  809.6	  649.9	 2259.0	...
2677124	  809.6	  650.2	 2256.0	...
2677125	  809.5	  650.0	 2252.0	...
2677126	  809.5	  650.3	 2248.0	...
2677127	  809.5	  650.7	 2249.0	...
2677128	  809.8	  651.1	 2250.0	...
2677129	  810.1	  651.0	 2251.0	...
2677130	  810.4	  650.9	 2251.0	...
2677131	  810.4	  650.8	 2250.0	...
2677132	  810.5	  650.7	 2249.0	...
2677133	  810.7	  651.0	 2248.0	...
2677134	  810.8	  651.3	 2247.0	...
2677135	  811.2	  651.4	 2247.0	...
2677136	  811.6	  651.1	 2246.0	...
2677137	  812.2	  651.3	 2246.0	...
2677138	  812.6	  651.7	 2246.0	...
2677139	  813.4	  652.0	 2245.0	...
2677140	  813.8	  652.0	 2245.0	...
2677141	  814.3	  652.0	 2242.0	...
2677142	  814.9	  651.7	 2241.0	...
2677143	  815.6	  651.4	 2240.0	...
2677144	  816.8	  651.2	 2240.0	...
2677145	  817.4	  651.5	 2240.0	...
2677146	  818.0	  651.8	 2240.0	...
2677147	  818.0	  651.8	 2238.0	...
2677148	  817.8	  651.4	 2237.0	...
2677149	  817.5	  650.7	 2236.0	...
2677150	  817.2	  650.2	 2236.0	...
2677151	  817.0	  649.9	 2237.0	...
2677152	  816.9	  650.0	 2237.0	...
2677153	  816.5	  650.2	 2237.0	...
2677154	  816.2	  650.3	 2237.0	...
2677155	  815.9	  650.8	 2236.0	...
2677156	  815.9	  651.1	 2236.0	...
2677157	  815.8	  651.5	 2236.0	...
2677158	  815.7	  651.5	 2234.0	...
2677159	  815.6	  651.5	 2232.0	...
2677160	  815.9	  651.5	 2230.0	...
2677161	  816.2	  651.4	 2230.0	...
2677162	  816.5	  651.2	 2230.0	...
2677163	  816.6	  650.9	 2228.0	...
2677164	  816.7	  650.6	 2226.0	...
2677165	  817.3	  650.3	 2225.0	...
2677166	  817.8	  650.1	 2225.0	...
2677167	  818.3	  650.3	 2226.0	...
2677168	  818.2	  650.7	 2227.0	...
2677169	  818.0	  651.1	 2228.0	...
2677170	  817.9	  651.2	 2229.0	...
2677171	  817.9	  651.4	 2228.0	...
2677172	  818.0	  651.5	 2227.0	...
2677173	  818.2	  651.5	 2226.0	...
2677174	  818.4	  651.5	 2225.0	...
2677175	  818.5	  651.5	 2226.0	...
2677176	  818.5	  652.3	 2226.0	...
2677177	  818.6	  653.1	 2227.0	...
2677178	  818.7	  653.2	 2226.0	...
2677179	  818.8	  652.5	 2226.0	...
2677180	  818.4	  651.9	 2226.0	...
2677181	  818.0	  652.0	 2226.0	...
2677182	  817.6	  652.4	 2226.0	...
2677183	  817.8	  652.7	 2225.0	...
2677184	  817.9	  653.1	 2225.0	...
2677185	  818.3	  653.2	 2225.0	...
2677186	  818.6	  653.3	 2225.0	...
2677187	  818.9	  653.3	 2225.0	...
2677188	  819.0	  653.4	 2224.0	...
2677189	  819.1	  653.6	 2224.0	...
2677190	  819.2	  653.7	 2225.0	...
2677191	  819.2	  652.9	 2226.0	...
2677192	  819.1	  652.0	 2225.0	...
2677193	  819.1	  651.2	 2223.0	...
2677194	  819.1	  651.3	 2221.0	...
2677195	  819.1	  651.5	 2221.0	...
2677196	  819.2	  651.4	 2220.0	...
2677197	  819.2	  651.4	 2219.0	...
2677198	  819.3	  651.4	 2216.0	...
2677199	  819.0	  651.6	 2213.0	...
2677200	  818.9	  652.1	 2214.0	...
2677201	  818.8	  652.6	 2216.0	...
2677202	  818.9	  653.1	 2219.0	...
2677203	  818.9	  653.0	 2219.0	...
2677204	  818.9	  652.9	 2217.0	...
2677205	  819.0	  652.7	 2216.0	...
2677206	  819.1	  652.4	 2213.0	...
2677207	  819.3	  652.3	 2213.0	...
2677208	  819.5	  652.4	 2213.0	...
2677209	  819.6	  652.7	 2216.0	...
2677210	  819.7	  653.0	 2218.0	...
2677211	  819.6	  653.0	 2219.0	...
2677212	  819.5	  652.8	 2220.0	...
2677213	  819.3	  652.7	 2222.0	...
2677214	  819.2	  652.9	 2222.0	...
2677215	  819.3	  653.2	 2221.0	...
2677216	  819.3	  653.6	 2220.0	...
2677217	  819.4	  653.9	 2218.0	...
2677218	  819.4	  654.1	 2217.0	...
2677219	  819.4	  654.3	 2216.0	...
2677220	  819.6	  654.0	 2216.0	...
2677221	  819.8	  653.7	 2215.0	...
2677222	  819.9	  653.2	 2215.0	...
2677223	  819.9	  652.9	 2215.0	...
2677224	  820.0	  652.9	 2215.0	...
2677225	  820.1	  653.1	 2215.0	...
2677226	  820.2	  653.4	 2215.0	...
2677227	  820.5	  653.4	 2214.0	...
2677228	  820.9	  653.2	 2214.0	...
2677229	  821.1	  652.8	 2214.0	...
2677230	  821.1	  652.5	 2214.0	...
2677231	  821.0	  652.4	 2215.0	...
2677232	  821.0	  652.4	 2214.0	...
2677233	  821.1	  652.6	 2212.0	...
2677234	  820.9	  652.8	 2210.0	...
2677235	  820.6	  652.6	 2208.0	...
2677236	  820.6	  652.4	 2207.0	...
2677237	  821.0	  652.5	 2207.0	...
2677238	  821.2	  652.9	 2207.0	...
2677239	  821.1	  653.1	 2208.0	...
2677240	  821.5	  652.8	 2210.0	...
2677241	  822.0	  652.5	 2211.0	...
2677242	  822.1	  652.4	 2213.0	...
2677243	  821.8	  652.6	 2214.0	...
2677244	  821.4	  652.7	 2215.0	...
2677245	  821.5	  652.4	 2216.0	...
2677246	  821.5	  652.1	 2216.0	...
2677247	  821.6	  652.0	 2214.0	...
2677248	  821.7	  652.4	 2212.0	...
2677249	  821.6	  652.6	 2210.0	...
2677250	  821.6	  652.5	 2210.0	...
2677251	  821.7	  652.4	 2209.0	...
2677252	  821.8	  652.7	 2209.0	...
2677253	  822.0	  653.1	 2208.0	...
2677254	  822.0	  653.7	 2208.0	...
2677255	  821.8	  653.8	 2208.0	...
2677256	  821.5	  653.7	 2208.0	...
2677257	  821.2	  653.5	 2208.0	...
2677258	  821.5	  653.3	 2209.0	...
2677259	  821.9	  653.2	 2208.0	...
2677260	  822.2	  653.1	 2208.0	...
2677261	  822.0	  653.1	 2208.0	...
2677262	  821.9	  653.2	 2208.0	...
2677263	  822.2	  653.2	 2205.0	...
2677264	  822.7	  653.2	 2201.0	...
2677265	  823.2	  653.4	 2199.0	...
2677266	  823.2	  653.7	 2201.0	...
2677267	  823.1	  653.7	 2203.0	...
2677268	  822.9	  653.6	 2204.0	...
2677269	  822.8	  653.6	 2205.0	...
2677270	  822.7	  653.8	 2206.0	...
2677271	  822.5	  653.3	 2207.0	...
2677272	  822.4	  652.6	 2208.0	...
2677273	  822.5	  652.0	 2208.0	...
2677274	  822.7	  652.2	 2208.0	...
2677275	  822.9	  652.6	 2209.0	...
2677276	  823.1	  652.8	 2206.0	...
2677277	  823.2	  652.9	 2204.0	...
2677278	  822.8	  652.9	 2201.0	...
2677279	  822.3	  653.0	 2200.0	...
2677280	  822.3	  653.1	 2200.0	...
2677281	  822.8	  653.0	 2200.0	...
2677282	  823.3	  653.0	 2199.0	...
2677283	  823.3	  653.4	 2198.0	...
2677284	  823.3	  653.8	 2199.0	...
2677285	  823.3	  654.3	 2201.0	...
2677286	  823.2	  654.3	 2202.0	...
2677287	  823.0	  654.3	 2202.0	...
2677288	  822.9	  654.4	 2203.0	...
2677289	  822.6	  654.6	 2204.0	...
2677290	  822.6	  654.8	 2206.0	...
2677291	  822.6	  654.9	 2205.0	...
2677292	  822.5	  654.8	 2204.0	...
2677293	  822.4	  654.6	 2203.0	...
2677294	  822.2	  654.4	 2202.0	...
2677295	  822.6	  654.7	 2201.0	...
2677296	  823.2	  655.0	 2199.0	...
2677297	  823.6	  655.4	 2198.0	...
2677298	  823.4	  655.2	 2197.0	...
2677299	  823.3	  655.0	 2199.0	...
2677300	  823.4	  654.9	 2201.0	...
2677301	  823.3	  655.1	 2204.0	...
2677302	  823.3	  655.3	 2204.0	...
2677303	  823.2	  655.5	 2204.0	...
2677304	  823.2	  655.4	 2203.0	...
2677305	  823.3	  655.4	 2201.0	...
2677306	  823.3	  655.4	 2201.0	...
2677307	  823.2	  655.4	 2197.0	...
2677308	  823.0	  655.2	 2194.0	...
2677309	  822.9	  654.9	 2191.0	...
2677310	  823.0	  654.6	 2192.0	...
2677311	  823.3	  654.6	 2193.0	...
2677312	  823.4	  654.3	 2193.0	...
2677313	  823.1	  654.0	 2192.0	...
2677314	  822.3	  653.8	 2192.0	...
2677315	  821.4	  653.9	 2192.0	...
2677316	  820.9	  653.9	 2191.0	...
2677317	  819.9	  654.0	 2192.0	...
2677318	  818.7	  654.3	 2193.0	...
2677319	  816.9	  653.5	 2193.0	...
2677320	  815.6	  652.2	 2193.0	...
2677321	  814.1	  650.2	 2193.0	...
2677322	  813.2	  649.3	 2193.0	...
2677323	  811.6	  648.2	 2192.0	...
2677324	  810.4	  647.4	 2191.0	...
2677325	  808.6	  646.6	 2192.0	...
2677326	  807.2	  646.2	 2193.0	...
2677327	  805.6	  646.1	 2196.0	...
2677328	  804.7	  645.9	 2198.0	...
2677329	  804.4	  645.6	 2200.0	...
2677330	  803.8	  645.2	 2200.0	...
2677331	  803.2	  645.2	 2198.0	...
2677332	  802.5	  645.2	 2197.0	...
2677333	  802.1	  645.3	 2197.0	...
2677334	  801.7	  645.3	 2199.0	...
2677335	  801.3	  645.4	 2201.0	...
2677336	  800.9	  645.7	 2201.0	...
2677337	  800.7	  646.2	 2202.0	...
2677338	  800.7	  646.7	 2202.0	...
2677339	  800.6	  646.4	 2200.0	...
2677340	  800.4	  645.8	 2198.0	...
2677341	  799.8	  645.5	 2196.0	...
2677342	  799.5	  645.7	 2198.0	...
2677343	  799.4	  645.9	 2199.0	...
2677344	  799.5	  646.0	 2201.0	...
2677345	  800.4	  646.0	 2200.0	...
2677346	  801.2	  645.8	 2200.0	...
2677347	  802.5	  645.4	 2200.0	...
2677348	  803.1	  645.4	 2200.0	...
2677349	  803.8	  645.4	 2199.0	...
2677350	  804.1	  645.6	 2199.0	...
2677351	  804.5	  645.5	 2198.0	...
2677352	  804.8	  645.4	 2198.0	...
2677353	  805.1	  646.4	 2199.0	...
2677354	  805.2	  647.3	 2199.0	...
2677355	  805.1	  648.2	 2199.0	...
2677356	  805.0	  648.4	 2198.0	...
2677357	  804.9	  648.8	 2198.0	...
2677358	  804.7	  649.1	 2198.0	...
2677359	  804.6	  648.7	 2198.0	...
2677360	  804.4	  648.3	 2196.0	...
2677361	  804.4	  648.1	 2193.0	...
2677362	  804.4	  648.1	 2191.0	...
2677363	  804.5	  648.5	 2191.0	...
2677364	  804.6	  648.9	 2190.0	...
2677365	  804.8	  648.8	 2190.0	...
2677366	  804.8	  648.4	 2189.0	...
2677367	  804.7	  647.9	 2190.0	...
2677368	  804.3	  647.9	 2191.0	...
2677369	  803.9	  647.9	 2191.0	...
2677370	  803.5	  647.9	 2189.0	...
2677371	  803.7	  648.1	 2187.0	...
2677372	  803.8	  648.2	 2187.0	...
2677373	  803.8	  648.1	 2186.0	...
2677374	  803.5	  647.9	 2187.0	...
2677375	  803.3	  647.8	 2187.0	...
2677376	  803.2	  648.1	 2188.0	...
2677377	  803.1	  648.4	 2188.0	...
2677378	  803.2	  648.4	 2188.0	...
2677379	  803.3	  648.2	 2185.0	...
2677380	  803.4	  648.0	 2182.0	...
2677381	  803.5	  648.0	 2181.0	...
2677382	  803.5	  648.0	 2183.0	...
2677383	  803.5	  648.0	 2181.0	...
2677384	  803.8	  648.1	 2178.0	...
2677385	  804.2	  648.1	 2174.0	...
2677386	  804.5	  648.2	 2173.0	...
2677387	  804.5	  648.5	 2176.0	...
2677388	  804.5	  649.1	 2179.0	...
2677389	  804.4	  649.7	 2182.0	...
2677390	  804.3	  649.9	 2182.0	...
2677391	  804.5	  649.5	 2182.0	...
2677392	  804.8	  649.2	 2181.0	...
2677393	  805.1	  649.1	 2181.0	...
2677394	  805.0	  648.9	 2182.0	...
2677395	  805.0	  648.5	 2182.0	...
2677396	  804.8	  648.2	 2182.0	...
2677397	  804.5	  648.1	 2182.0	...
2677398	  804.2	  647.9	 2181.0	...
2677399	  803.7	  647.3	 2181.0	...
2677400	  803.4	  646.6	 2181.0	...
2677401	  803.3	  646.4	 2180.0	...
2677402	  803.3	  646.4	 2179.0	...
2677403	  803.4	  646.5	 2178.0	...
2677404	  803.6	  646.6	 2178.0	...
2677405	  803.9	  646.8	 2178.0	...
2677406	  804.2	  647.4	 2179.0	...
2677407	  804.4	  647.8	 2181.0	...
2677408	  804.5	  648.2	 2182.0	...
2677409	  804.5	  648.3	 2182.0	...
2677410	  804.4	  648.3	 2182.0	...
2677411	  804.2	  648.5	 2180.0	...
2677412	  804.1	  648.7	 2179.0	...
2677413	  804.1	  648.9	 2177.0	...
2677414	  804.2	  649.0	 2176.0	...
2677415	  804.3	  649.0	 2176.0	...
2677416	  804.2	  649.0	 2176.0	...
2677417	  804.1	  649.1	 2176.0	...
2677418	  804.3	  648.6	 2175.0	...
2677419	  804.7	  648.1	 2175.0	...
2677420	  805.0	  647.5	 2175.0	...
2677421	  805.1	  647.5	 2175.0	...
2677422	  805.1	  647.8	 2175.0	...
2677423	  805.1	  648.1	 2173.0	...
2677424	  805.2	  648.3	 2171.0	...
2677425	  805.2	  648.3	 2168.0	...
2677426	  805.1	  648.3	 2167.0	...
2677427	  804.9	  648.6	 2169.0	...
2677428	  804.8	  648.3	 2172.0	...
MSG	2677429 0000 _ Number On
2677429	  805.1	  648.0	 2174.0	...
2677430	  805.3	  647.9	 2173.0	...
2677431	  805.4	  648.3	 2174.0	...
2677432	  805.5	  648.6	 2175.0	...
2677433	  805.6	  648.9	 2176.0	...
2677434	  805.8	  649.0	 2176.0	...
2677435	  805.8	  649.1	 2176.0	...
2677436	  805.5	  649.3	 2176.0	...
2677437	  805.3	  649.6	 2175.0	...
2677438	  805.0	  649.6	 2174.0	...
2677439	  804.9	  649.2	 2172.0	...
2677440	  804.9	  648.6	 2171.0	...
2677441	  805.0	  648.5	 2170.0	...
2677442	  804.9	  648.0	 2170.0	...
2677443	  804.8	  647.6	 2171.0	...
2677444	  804.8	  647.9	 2171.0	...
2677445	  805.2	  648.8	 2171.0	...
2677446	  805.6	  649.8	 2171.0	...
2677447	  805.8	  649.9	 2171.0	...
2677448	  805.8	  649.5	 2171.0	...
2677449	  806.0	  649.1	 2171.0	...
2677450	  806.3	  649.0	 2172.0	...
2677451	  806.5	  649.0	 2172.0	...
2677452	  806.3	  649.1	 2170.0	...
2677453	  806.1	  649.4	 2168.0	...
2677454	  806.0	  649.6	 2165.0	...
2677455	  806.0	  649.4	 2163.0	...
2677456	  806.0	  649.2	 2162.0	...
2677457	  805.9	  649.1	 2161.0	...
2677458	  805.8	  649.1	 2161.0	...
2677459	  805.8	  649.2	 2162.0	...
2677460	  805.8	  649.1	 2163.0	...
2677461	  806.1	  649.0	 2164.0	...
2677462	  806.3	  649.0	 2165.0	...
2677463	  806.5	  649.0	 2166.0	...
2677464	  806.6	  649.0	 2165.0	...
2677465	  806.7	  649.1	 2164.0	...
2677466	  806.8	  649.6	 2163.0	...
2677467	  806.7	  650.1	 2163.0	...
2677468	  806.5	  650.2	 2163.0	...
2677469	  806.4	  649.8	 2163.0	...
2677470	  806.3	  649.5	 2161.0	...
2677471	  806.4	  649.6	 2159.0	...
2677472	  806.4	  649.6	 2157.0	...
2677473	  806.4	  649.6	 2157.0	...
2677474	  806.4	  649.6	 2157.0	...
2677475	  806.4	  649.5	 2158.0	...
2677476	  806.4	  649.2	 2158.0	...
2677477	  806.4	  649.0	 2159.0	...
2677478	  806.2	  648.9	 2158.0	...
2677479	  806.2	  648.9	 2159.0	...
2677480	  806.1	  649.0	 2160.0	...
2677481	  806.3	  649.1	 2161.0	...
2677482	  806.2	  649.3	 2160.0	...
2677483	  806.2	  649.4	 2160.0	...
2677484	  806.1	  649.1	 2159.0	...
2677485	  805.9	  648.8	 2160.0	...
2677486	  805.5	  649.1	 2162.0	...
2677487	  805.2	  649.8	 2161.0	...
2677488	  805.0	  650.5	 2160.0	...
2677489	  805.0	  650.4	 2158.0	...
2677490	  805.2	  649.8	 2157.0	...
2677491	  805.3	  649.3	 2155.0	...
2677492	  805.4	  648.8	 2154.0	...
2677493	  805.5	  649.0	 2154.0	...
2677494	  805.6	  649.4	 2155.0	...
2677495	  805.5	  649.8	 2155.0	...
2677496	  805.4	  650.2	 2154.0	...
2677497	  805.3	  650.2	 2154.0	...
2677498	  805.4	  650.0	 2153.0	...
2677499	  805.5	  649.7	 2153.0	...
2677500	  805.3	  649.7	 2153.0	...
2677501	  805.1	  650.0	 2155.0	...
2677502	  805.4	  650.2	 2156.0	...
2677503	  806.0	  650.0	 2157.0	...
2677504	  806.5	  649.6	 2155.0	...
2677505	  806.6	  649.7	 2153.0	...
2677506	  807.1	  650.2	 2151.0	...
2677507	  807.5	  651.1	 2150.0	...
2677508	  808.5	  651.5	 2150.0	...
EFIX R   2676726	2677508	783	  806.1	  647.5	   2245
SSACC R  2677509
2677509	  809.7	  651.8	 2151.0	...
2677510	  811.4	  651.5	 2152.0	...
2677511	  813.7	  651.1	 2153.0	...
2677512	  815.6	  651.2	 2153.0	...
2677513	  818.1	  651.4	 2153.0	...
2677514	  820.1	  651.5	 2153.0	...
2677515	  823.0	  651.3	 2153.0	...
2677516	  825.3	  651.0	 2153.0	...
2677517	  828.2	  650.7	 2152.0	...
2677518	  830.5	  650.4	 2151.0	...
2677519	  833.4	  650.1	 2153.0	...
2677520	  835.2	  650.1	 2154.0	...
ESACC R  2677509	2677520	12	  809.7	  651.8	  835.2	  650.1	   0.55	     52
SFIX R   2677521
2677521	  837.2	  650.1	 2155.0	...
2677522	  837.9	  650.0	 2155.0	...
2677523	  838.8	  650.4	 2154.0	...
2677524	  839.2	  650.9	 2154.0	...
2677525	  839.3	  650.6	 2153.0	...
2677526	  839.1	  649.7	 2151.0	...
2677527	  838.7	  649.1	 2149.0	...
2677528	  838.5	  649.3	 2149.0	...
2677529	  838.7	  649.5	 2151.0	...
2677530	  839.0	  649.6	 2152.0	...
2677531	  839.3	  649.6	 2151.0	...
2677532	  839.3	  649.7	 2149.0	...
2677533	  839.7	  649.6	 2148.0	...
2677534	  840.1	  649.5	 2148.0	...
2677535	  840.7	  649.2	 2148.0	...
2677536	  840.8	  649.0	 2149.0	...
2677537	  840.7	  649.2	 2150.0	...
2677538	  840.2	  649.7	 2151.0	...
2677539	  839.7	  649.8	 2151.0	...
2677540	  839.4	  649.4	 2151.0	...
2677541	  838.9	  648.9	 2151.0	...
2677542	  838.2	  648.9	 2151.0	...
2677543	  837.4	  649.0	 2154.0	...
2677544	  837.0	  649.1	 2155.0	...
2677545	  836.8	  649.2	 2156.0	...
2677546	  836.8	  649.5	 2156.0	...
2677547	  836.9	  649.9	 2155.0	...
2677548	  836.9	  650.2	 2154.0	...
2677549	  836.7	  650.3	 2154.0	...
2677550	  836.6	  650.3	 2154.0	...
2677551	  836.8	  650.4	 2155.0	...
2677552	  836.9	  650.5	 2156.0	...
2677553	  837.0	  650.6	 2154.0	...
2677554	  836.9	  650.7	 2152.0	...
2677555	  836.8	  650.9	 2150.0	...
2677556	  836.7	  651.1	 2149.0	...
2677557	  836.9	  651.1	 2149.0	...
2677558	  837.2	  651.0	 2148.0	...
2677559	  837.6	  650.9	 2147.0	...
2677560	  837.7	  650.9	 2148.0	...
2677561	  838.1	  650.9	 2149.0	...
2677562	  838.4	  650.9	 2151.0	...
2677563	  838.7	  650.9	 2151.0	...
2677564	  838.6	  650.7	 2151.0	...
2677565	  838.4	  650.5	 2152.0	...
2677566	  838.3	  650.6	 2153.0	...
2677567	  838.1	  650.8	 2154.0	...
2677568	  838.1	  650.9	 2154.0	...
2677569	  838.4	  651.2	 2153.0	...
2677570	  838.6	  651.8	 2150.0	...
2677571	  838.7	  652.0	 2148.0	...
2677572	  838.7	  651.5	 2146.0	...
2677573	  838.8	  651.0	 2148.0	...
2677574	  839.1	  650.6	 2150.0	...
2677575	  839.2	  650.3	 2153.0	...
2677576	  839.4	  650.7	 2154.0	...
2677577	  839.4	  651.3	 2153.0	...
2677578	  839.2	  652.0	 2152.0	...
2677579	  839.0	  652.3	 2154.0	...
2677580	  838.7	  652.7	 2156.0	...
2677581	  838.5	  652.3	 2157.0	...
2677582	  838.3	  651.5	 2155.0	...
2677583	  838.4	  650.9	 2155.0	...
2677584	  838.6	  651.0	 2158.0	...
2677585	  838.8	  651.3	 2160.0	...
2677586	  838.8	  651.3	 2159.0	...
2677587	  838.9	  651.2	 2158.0	...
2677588	  838.9	  651.2	 2158.0	...
2677589	  838.8	  651.2	 2159.0	...
2677590	  838.8	  651.3	 2160.0	...
2677591	  838.8	  651.4	 2161.0	...
2677592	  838.8	  651.4	 2161.0	...
2677593	  838.8	  651.4	 2160.0	...
2677594	  838.9	  651.5	 2160.0	...
2677595	  839.0	  651.3	 2160.0	...
2677596	  839.0	  651.1	 2161.0	...
2677597	  839.1	  650.8	 2161.0	...
2677598	  839.2	  650.9	 2161.0	...
2677599	  838.9	  651.1	 2157.0	...
2677600	  838.5	  651.1	 2154.0	...
2677601	  838.2	  651.0	 2150.0	...
2677602	  838.2	  650.8	 2151.0	...
2677603	  838.7	  650.6	 2150.0	...
2677604	  839.1	  650.5	 2150.0	...
2677605	  839.5	  650.6	 2150.0	...
2677606	  839.4	  650.8	 2154.0	...
2677607	  839.2	  651.2	 2157.0	...
2677608	  839.1	  651.3	 2157.0	...
2677609	  838.8	  651.0	 2154.0	...
2677610	  838.6	  650.4	 2152.0	...
2677611	  838.8	  649.8	 2152.0	...
2677612	  839.2	  649.8	 2153.0	...
2677613	  839.5	  649.8	 2153.0	...
2677614	  839.6	  649.9	 2154.0	...
2677615	  839.7	  649.9	 2154.0	...
2677616	  839.8	  649.9	 2155.0	...
2677617	  839.8	  650.0	 2155.0	...
2677618	  839.6	  650.1	 2155.0	...
2677619	  839.3	  650.4	 2155.0	...
2677620	  839.1	  650.9	 2155.0	...
2677621	  838.9	  651.3	 2156.0	...
2677622	  838.9	  651.2	 2158.0	...
2677623	  838.8	  650.6	 2160.0	...
2677624	  838.8	  650.1	 2160.0	...
2677625	  838.7	  649.9	 2160.0	...
2677626	  838.7	  649.9	 2158.0	...
2677627	  838.5	  649.9	 2157.0	...
2677628	  838.4	  649.9	 2156.0	...
2677629	  838.5	  649.8	 2155.0	...
2677630	  838.9	  649.6	 2158.0	...
2677631	  839.2	  649.5	 2160.0	...
2677632	  839.3	  649.6	 2163.0	...
2677633	  839.3	  649.6	 2162.0	...
2677634	  839.5	  649.6	 2161.0	...
2677635	  839.5	  649.6	 2161.0	...
2677636	  839.6	  649.6	 2162.0	...
2677637	  839.6	  649.4	 2162.0	...
2677638	  839.5	  649.1	 2162.0	...
2677639	  839.3	  648.9	 2162.0	...
2677640	  839.2	  648.8	 2162.0	...
2677641	  839.2	  648.8	 2162.0	...
2677642	  839.2	  648.8	 2163.0	...
2677643	  839.3	  649.2	 2164.0	...
2677644	  839.3	  649.6	 2165.0	...
2677645	  839.3	  649.9	 2166.0	...
2677646	  839.3	  649.8	 2166.0	...
2677647	  839.3	  649.6	 2166.0	...
2677648	  839.3	  649.5	 2167.0	...
2677649	  839.2	  649.7	 2167.0	...
2677650	  839.2	  649.9	 2170.0	...
2677651	  839.2	  650.1	 2173.0	...
2677652	  839.2	  650.1	 2175.0	...
2677653	  838.5	  650.1	 2173.0	...
2677654	  837.6	  649.8	 2170.0	...
EFIX R   2677521	2677654	134	  838.7	  650.3	   2156
SSACC R  2677655
2677655	  835.7	  649.6	 2168.0	...
2677656	  834.2	  649.6	 2169.0	...
2677657	  832.1	  650.0	 2170.0	...
2677658	  829.4	  649.9	 2171.0	...
2677659	  826.2	  649.8	 2172.0	...
2677660	  822.7	  649.8	 2172.0	...
2677661	  819.1	  650.3	 2173.0	...
2677662	  815.2	  650.8	 2173.0	...
2677663	  811.2	  651.2	 2174.0	...
2677664	  807.3	  650.7	 2175.0	...
2677665	  804.4	  650.2	 2177.0	...
2677666	  802.2	  649.4	 2180.0	...
2677667	  800.4	  649.0	 2182.0	...
2677668	  798.4	  647.7	 2183.0	...
2677669	  796.8	  646.5	 2184.0	...
ESACC R  2677655	2677669	15	  835.7	  649.6	  796.8	  646.5	   0.83	     72
SFIX R   2677670
2677670	  796.4	  645.2	 2185.0	...
2677671	  796.5	  644.6	 2186.0	...
2677672	  797.5	  643.9	 2185.0	...
2677673	  798.5	  643.6	 2184.0	...
2677674	  799.8	  643.5	 2183.0	...
2677675	  801.0	  643.4	 2182.0	...
2677676	  802.6	  643.4	 2180.0	...
2677677	  803.9	  643.3	 2180.0	...
2677678	  805.3	  643.2	 2179.0	...
2677679	  806.2	  643.4	 2179.0	...
2677680	  807.7	  643.5	 2179.0	...
2677681	  808.5	  643.7	 2179.0	...
2677682	  809.4	  643.5	 2179.0	...
2677683	  809.8	  643.5	 2181.0	...
2677684	  810.0	  643.6	 2182.0	...
2677685	  810.0	  643.7	 2184.0	...
2677686	  810.0	  644.2	 2185.0	...
2677687	  810.2	  644.5	 2186.0	...
2677688	  810.4	  644.7	 2186.0	...
2677689	  810.5	  644.6	 2185.0	...
2677690	  810.6	  644.5	 2187.0	...
2677691	  810.1	  644.7	 2189.0	...
2677692	  809.4	  645.0	 2191.0	...
2677693	  808.6	  645.3	 2193.0	...
2677694	  808.5	  645.8	 2194.0	...
2677695	  808.1	  646.2	 2193.0	...
2677696	  807.7	  646.4	 2192.0	...
2677697	  807.2	  646.1	 2190.0	...
2677698	  807.2	  645.7	 2190.0	...
2677699	  807.2	  645.6	 2192.0	...
2677700	  807.2	  645.8	 2194.0	...
2677701	  807.1	  645.8	 2196.0	...
2677702	  807.0	  645.7	 2196.0	...
2677703	  806.6	  645.6	 2199.0	...
2677704	  806.5	  645.7	 2201.0	...
2677705	  806.4	  645.8	 2202.0	...
2677706	  806.4	  646.0	 2200.0	...
2677707	  806.2	  646.2	 2198.0	...
2677708	  806.1	  646.3	 2197.0	...
2677709	  806.0	  646.4	 2198.0	...
2677710	  805.8	  646.5	 2199.0	...
2677711	  805.6	  646.6	 2202.0	...
2677712	  805.4	  646.7	 2205.0	...
2677713	  805.4	  646.7	 2205.0	...
2677714	  805.1	  646.8	 2204.0	...
2677715	  804.8	  646.7	 2202.0	...
2677716	  804.4	  646.7	 2202.0	...
2677717	  804.3	  646.7	 2203.0	...
2677718	  804.5	  646.6	 2204.0	...
2677719	  804.7	  646.6	 2204.0	...
2677720	  804.9	  646.6	 2204.0	...
2677721	  804.8	  646.5	 2203.0	...
2677722	  804.7	  646.6	 2203.0	...
2677723	  804.7	  646.7	 2205.0	...
2677724	  804.5	  646.7	 2207.0	...
2677725	  804.1	  646.6	 2209.0	...
2677726	  803.8	  646.5	 2208.0	...
2677727	  803.7	  646.6	 2207.0	...
2677728	  803.8	  646.6	 2206.0	...
2677729	  803.9	  646.6	 2205.0	...
2677730	  804.0	  646.6	 2205.0	...
MSG	2677731 0000 _ Number Off
2677731	  803.9	  646.6	 2207.0	...
2677732	  803.8	  646.7	 2210.0	...
2677733	  803.8	  647.1	 2213.0	...
2677734	  804.0	  647.5	 2213.0	...
2677735	  804.1	  647.5	 2215.0	...
2677736	  803.8	  647.2	 2216.0	...
2677737	  803.5	  646.9	 2217.0	...
2677738	  803.4	  646.9	 2216.0	...
2677739	  803.6	  646.8	 2215.0	...
2677740	  803.8	  646.7	 2215.0	...
2677741	  803.9	  646.8	 2215.0	...
2677742	  803.8	  646.9	 2214.0	...
2677743	  803.7	  646.8	 2212.0	...
2677744	  803.9	  646.5	 2213.0	...
2677745	  804.2	  646.1	 2215.0	...
2677746	  804.4	  646.0	 2217.0	...
2677747	  804.3	  646.1	 2219.0	...
2677748	  804.2	  646.3	 2221.0	...
2677749	  804.3	  646.2	 2222.0	...
2677750	  804.4	  645.5	 2222.0	...
2677751	  804.4	  644.9	 2222.0	...
2677752	  804.4	  644.6	 2223.0	...
2677753	  804.5	  644.5	 2223.0	...
2677754	  804.5	  644.4	 2223.0	...
2677755	  804.4	  644.3	 2223.0	...
2677756	  804.3	  644.5	 2222.0	...
2677757	  804.2	  645.0	 2221.0	...
2677758	  804.3	  645.6	 2221.0	...
2677759	  804.2	  645.9	 2222.0	...
2677760	  804.0	  645.9	 2224.0	...
2677761	  803.8	  646.0	 2225.0	...
2677762	  803.6	  645.9	 2227.0	...
2677763	  803.6	  645.9	 2227.0	...
2677764	  803.6	  645.7	 2227.0	...
2677765	  803.7	  645.6	 2226.0	...
2677766	  803.7	  645.6	 2226.0	...
2677767	  803.7	  645.8	 2226.0	...
2677768	  803.7	  646.1	 2227.0	...
2677769	  803.7	  646.3	 2227.0	...
2677770	  803.8	  646.3	 2225.0	...
2677771	  803.8	  646.2	 2223.0	...
2677772	  803.3	  645.9	 2221.0	...
2677773	  802.8	  645.7	 2221.0	...
2677774	  802.9	  645.4	 2226.0	...
2677775	  803.5	  645.4	 2231.0	...
2677776	  804.1	  645.4	 2235.0	...
2677777	  803.8	  645.9	 2234.0	...
2677778	  803.7	  646.4	 2232.0	...
2677779	  803.5	  646.8	 2230.0	...
2677780	  803.6	  646.7	 2229.0	...
2677781	  803.6	  646.6	 2229.0	...
2677782	  803.6	  646.5	 2229.0	...
2677783	  803.5	  646.5	 2230.0	...
2677784	  803.4	  646.4	 2232.0	...
2677785	  803.4	  646.3	 2233.0	...
2677786	  803.4	  646.2	 2234.0	...
2677787	  803.5	  646.1	 2234.0	...
2677788	  803.5	  645.8	 2234.0	...
2677789	  803.4	  645.5	 2233.0	...
2677790	  803.3	  645.4	 2234.0	...
2677791	  803.3	  645.4	 2236.0	...
2677792	  803.3	  645.2	 2238.0	...
2677793	  803.3	  644.9	 2239.0	...
2677794	  803.1	  644.5	 2239.0	...
2677795	  802.8	  644.4	 2238.0	...
2677796	  802.6	  644.8	 2237.0	...
2677797	  802.4	  645.2	 2236.0	...
2677798	  802.4	  645.7	 2236.0	...
2677799	  802.4	  645.6	 2235.0	...
2677800	  802.6	  645.5	 2239.0	...
2677801	  802.7	  645.4	 2242.0	...
2677802	  802.7	  645.4	 2245.0	...
2677803	  802.7	  645.4	 2245.0	...
2677804	  802.6	  645.4	 2244.0	...
2677805	  802.6	  645.4	 2244.0	...
2677806	  802.5	  645.6	 2245.0	...
2677807	  802.3	  646.0	 2245.0	...
2677808	  802.2	  646.3	 2246.0	...
2677809	  802.0	  646.6	 2247.0	...
2677810	  802.0	  646.6	 2249.0	...
2677811	  802.0	  646.7	 2251.0	...
2677812	  802.0	  646.7	 2251.0	...
2677813	  801.9	  646.6	 2252.0	...
2677814	  801.8	  646.8	 2251.0	...
2677815	  802.0	  647.0	 2250.0	...
2677816	  802.1	  647.2	 2249.0	...
2677817	  802.1	  647.0	 2249.0	...
2677818	  802.1	  646.7	 2248.0	...
2677819	  802.0	  646.4	 2247.0	...
2677820	  801.9	  646.4	 2249.0	...
2677821	  801.9	  646.3	 2252.0	...
2677822	  802.1	  646.3	 2255.0	...
2677823	  802.2	  646.2	 2253.0	...
2677824	  802.2	  646.4	 2252.0	...
2677825	  802.0	  646.5	 2254.0	...
2677826	  801.9	  646.4	 2256.0	...
2677827	  801.7	  646.3	 2258.0	...
2677828	  801.7	  646.1	 2257.0	...
2677829	  801.7	  646.3	 2257.0	...
2677830	  801.7	  646.5	 2256.0	...
2677831	  801.7	  646.9	 2255.0	...
2677832	  801.7	  647.2	 2254.0	...
2677833	  801.7	  647.4	 2254.0	...
2677834	  801.5	  646.8	 2254.0	...
2677835	  801.2	  646.1	 2254.0	...
2677836	  801.0	  645.5	 2255.0	...
2677837	  801.0	  645.6	 2257.0	...
2677838	  801.1	  645.8	 2260.0	...
2677839	  801.1	  645.9	 2261.0	...
2677840	  801.3	  646.0	 2260.0	...
2677841	  801.6	  646.1	 2259.0	...
2677842	  801.7	  646.2	 2258.0	...
2677843	  801.6	  646.4	 2258.0	...
2677844	  801.3	  646.8	 2258.0	...
2677845	  801.1	  647.2	 2259.0	...
2677846	  801.0	  647.5	 2260.0	...
2677847	  801.1	  647.6	 2260.0	...
2677848	  801.1	  647.7	 2259.0	...
2677849	  801.1	  647.4	 2259.0	...
2677850	  801.0	  647.1	 2259.0	...
2677851	  801.1	  646.7	 2260.0	...
2677852	  801.2	  646.6	 2262.0	...
2677853	  801.4	  646.5	 2264.0	...
2677854	  801.3	  646.5	 2265.0	...
2677855	  801.3	  646.8	 2264.0	...
2677856	  801.4	  647.1	 2262.0	...
2677857	  801.0	  647.5	 2262.0	...
2677858	  800.7	  647.7	 2263.0	...
2677859	  800.3	  647.8	 2263.0	...
2677860	  800.2	  647.8	 2263.0	...
2677861	  800.1	  647.7	 2261.0	...
2677862	  800.1	  647.6	 2260.0	...
2677863	  800.1	  647.5	 2261.0	...
2677864	  800.2	  648.0	 2265.0	...
2677865	  800.3	  648.5	 2268.0	...
2677866	  800.9	  648.1	 2268.0	...
2677867	  801.5	  647.1	 2267.0	...
2677868	  801.5	  646.2	 2267.0	...
2677869	  800.8	  646.3	 2267.0	...
2677870	  800.2	  646.4	 2268.0	...
2677871	  800.5	  646.5	 2266.0	...
2677872	  800.8	  646.5	 2264.0	...
2677873	  801.0	  646.5	 2261.0	...
2677874	  800.9	  646.4	 2262.0	...
2677875	  800.8	  646.5	 2263.0	...
2677876	  801.2	  646.5	 2263.0	...
2677877	  801.6	  646.5	 2264.0	...
2677878	  801.7	  646.4	 2266.0	...
2677879	  801.3	  646.6	 2267.0	...
2677880	  800.9	  647.0	 2270.0	...
2677881	  800.9	  647.3	 2270.0	...
2677882	  800.9	  647.6	 2270.0	...
2677883	  800.9	  647.7	 2267.0	...
2677884	  800.9	  647.8	 2265.0	...
2677885	  800.8	  647.8	 2266.0	...
2677886	  800.7	  647.9	 2267.0	...
2677887	  800.5	  648.3	 2272.0	...
2677888	  800.3	  648.6	 2274.0	...
2677889	  800.2	  648.9	 2273.0	...
2677890	  800.5	  648.8	 2272.0	...
2677891	  800.9	  648.6	 2270.0	...
2677892	  800.8	  648.2	 2270.0	...
2677893	  800.4	  647.9	 2270.0	...
2677894	  799.9	  647.6	 2270.0	...
2677895	  799.9	  647.6	 2271.0	...
2677896	  799.9	  647.9	 2271.0	...
2677897	  799.8	  648.3	 2271.0	...
2677898	  799.7	  648.8	 2271.0	...
2677899	  799.5	  648.8	 2271.0	...
2677900	  799.4	  648.8	 2273.0	...
2677901	  799.4	  648.8	 2276.0	...
2677902	  799.6	  648.8	 2276.0	...
2677903	  800.1	  648.8	 2274.0	...
2677904	  800.5	  648.7	 2271.0	...
2677905	  800.7	  648.6	 2271.0	...
2677906	  800.6	  648.5	 2271.0	...
2677907	  800.3	  648.7	 2271.0	...
2677908	  800.0	  649.2	 2272.0	...
2677909	  799.8	  649.8	 2271.0	...
2677910	  799.8	  650.0	 2270.0	...
2677911	  799.9	  649.8	 2268.0	...
2677912	  800.0	  649.7	 2268.0	...
2677913	  800.1	  650.1	 2269.0	...
2677914	  800.2	  650.6	 2271.0	...
2677915	  800.2	  650.6	 2273.0	...
2677916	  800.1	  650.0	 2272.0	...
2677917	  800.0	  649.5	 2272.0	...
2677918	  800.2	  649.5	 2271.0	...
2677919	  800.5	  649.5	 2273.0	...
2677920	  800.6	  649.5	 2274.0	...
2677921	  800.6	  649.5	 2274.0	...
2677922	  800.5	  649.5	 2273.0	...
2677923	  800.3	  649.5	 2273.0	...
2677924	  800.0	  649.5	 2272.0	...
2677925	  799.6	  649.5	 2272.0	...
2677926	  799.6	  649.5	 2271.0	...
2677927	  799.8	  649.3	 2273.0	...
2677928	  800.1	  649.1	 2276.0	...
2677929	  800.0	  649.4	 2275.0	...
2677930	  799.7	  649.9	 2273.0	...
2677931	  799.4	  650.3	 2270.0	...
2677932	  799.5	  650.3	 2270.0	...
2677933	  799.6	  650.2	 2270.0	...
2677934	  799.7	  650.1	 2271.0	...
2677935	  799.7	  649.7	 2271.0	...
2677936	  799.7	  649.4	 2271.0	...
2677937	  799.7	  648.9	 2272.0	...
2677938	  799.7	  648.8	 2275.0	...
2677939	  799.6	  648.8	 2277.0	...
2677940	  799.5	  648.9	 2278.0	...
2677941	  799.4	  649.2	 2276.0	...
2677942	  799.4	  649.6	 2276.0	...
MSG	2677943 0000 _ Number On
2677943	  799.4	  649.9	 2277.0	...
2677944	  799.4	  650.0	 2278.0	...
2677945	  799.4	  650.1	 2277.0	...
2677946	  799.5	  650.3	 2276.0	...
2677947	  799.6	  650.4	 2273.0	...
2677948	  799.6	  650.4	 2270.0	...
2677949	  799.7	  650.5	 2268.0	...
2677950	  799.8	  650.6	 2267.0	...
2677951	  799.9	  650.3	 2266.0	...
2677952	  799.7	  650.0	 2265.0	...
2677953	  799.4	  649.6	 2264.0	...
2677954	  799.1	  649.6	 2264.0	...
2677955	  799.2	  649.9	 2264.0	...
2677956	  799.4	  650.4	 2267.0	...
2677957	  799.8	  651.0	 2271.0	...
2677958	  800.1	  651.1	 2274.0	...
2677959	  800.2	  651.3	 2274.0	...
2677960	  800.1	  651.4	 2274.0	...
2677961	  799.9	  651.3	 2274.0	...
2677962	  799.5	  650.9	 2275.0	...
2677963	  799.2	  650.5	 2273.0	...
2677964	  799.0	  650.1	 2271.0	...
2677965	  799.1	  649.8	 2269.0	...
2677966	  799.2	  649.6	 2271.0	...
2677967	  799.3	  649.5	 2272.0	...
2677968	  799.3	  649.8	 2274.0	...
2677969	  799.2	  650.1	 2275.0	...
2677970	  799.6	  650.5	 2276.0	...
2677971	  800.1	  650.7	 2276.0	...
2677972	  800.2	  650.6	 2271.0	...
2677973	  799.7	  650.2	 2266.0	...
2677974	  799.5	  649.8	 2263.0	...
2677975	  799.8	  650.0	 2263.0	...
2677976	  800.1	  650.2	 2264.0	...
2677977	  800.1	  650.5	 2264.0	...
2677978	  800.0	  650.4	 2265.0	...
2677979	  800.0	  650.3	 2264.0	...
2677980	  800.0	  650.3	 2264.0	...
2677981	  799.8	  650.6	 2265.0	...
2677982	  799.5	  651.0	 2266.0	...
2677983	  799.2	  651.3	 2268.0	...
2677984	  799.3	  651.5	 2268.0	...
2677985	  799.3	  651.4	 2268.0	...
2677986	  799.6	  651.1	 2268.0	...
2677987	  799.8	  650.6	 2267.0	...
2677988	  800.0	  650.2	 2267.0	...
2677989	  799.6	  649.9	 2266.0	...
2677990	  799.4	  649.9	 2266.0	...
2677991	  799.2	  649.8	 2267.0	...
2677992	  799.2	  650.3	 2268.0	...
2677993	  799.2	  650.8	 2270.0	...
2677994	  799.1	  651.3	 2270.0	...
2677995	  799.0	  651.4	 2269.0	...
2677996	  798.9	  651.5	 2268.0	...
2677997	  799.0	  651.5	 2268.0	...
2677998	  799.3	  651.5	 2267.0	...
2677999	  799.6	  651.4	 2267.0	...
2678000	  799.7	  651.3	 2268.0	...
2678001	  799.8	  651.3	 2268.0	...
2678002	  799.9	  651.3	 2269.0	...
2678003	  799.9	  651.3	 2269.0	...
2678004	  800.0	  651.7	 2270.0	...
2678005	  800.0	  652.3	 2271.0	...
2678006	  799.9	  653.0	 2272.0	...
2678007	  799.7	  652.9	 2271.0	...
2678008	  799.5	  652.8	 2271.0	...
2678009	  799.4	  652.6	 2270.0	...
2678010	  799.3	  652.6	 2269.0	...
2678011	  799.7	  652.7	 2268.0	...
2678012	  800.0	  652.9	 2267.0	...
2678013	  800.2	  652.7	 2267.0	...
2678014	  800.3	  652.4	 2266.0	...
2678015	  800.4	  652.1	 2266.0	...
2678016	  800.1	  652.3	 2266.0	...
2678017	  799.7	  652.3	 2268.0	...
2678018	  799.3	  651.8	 2270.0	...
2678019	  799.1	  651.3	 2271.0	...
2678020	  799.0	  650.8	 2271.0	...
2678021	  799.0	  650.9	 2271.0	...
2678022	  799.2	  651.2	 2272.0	...
2678023	  799.5	  651.4	 2272.0	...
2678024	  799.7	  651.7	 2273.0	...
2678025	  799.6	  651.1	 2272.0	...
2678026	  799.8	  650.5	 2270.0	...
2678027	  800.1	  650.4	 2269.0	...
2678028	  799.9	  651.0	 2268.0	...
2678029	  799.5	  651.6	 2268.0	...
2678030	  799.1	  651.6	 2269.0	...
2678031	  799.4	  651.5	 2269.0	...
2678032	  799.6	  651.4	 2270.0	...
2678033	  799.7	  651.3	 2271.0	...
2678034	  799.7	  651.3	 2270.0	...
2678035	  799.8	  651.3	 2269.0	...
2678036	  799.8	  651.5	 2268.0	...
2678037	  799.9	  651.9	 2267.0	...
2678038	  800.1	  652.2	 2268.0	...
2678039	  800.3	  652.4	 2268.0	...
2678040	  800.5	  652.5	 2268.0	...
2678041	  800.6	  652.3	 2266.0	...
2678042	  800.3	  652.2	 2266.0	...
2678043	  800.0	  652.0	 2265.0	...
2678044	  799.7	  652.0	 2267.0	...
2678045	  799.8	  651.8	 2266.0	...
2678046	  799.8	  651.4	 2266.0	...
2678047	  799.8	  651.0	 2266.0	...
2678048	  799.8	  651.1	 2265.0	...
2678049	  799.8	  651.5	 2265.0	...
2678050	  799.5	  651.9	 2265.0	...
2678051	  799.2	  651.8	 2265.0	...
2678052	  799.0	  652.0	 2266.0	...
2678053	  799.2	  652.1	 2266.0	...
2678054	  799.3	  651.6	 2266.0	...
2678055	  799.4	  650.8	 2266.0	...
2678056	  799.3	  650.0	 2267.0	...
2678057	  799.3	  649.9	 2267.0	...
2678058	  799.4	  649.8	 2266.0	...
2678059	  799.6	  649.7	 2265.0	...
2678060	  799.7	  649.8	 2264.0	...
2678061	  799.8	  650.0	 2263.0	...
2678062	  799.9	  650.2	 2262.0	...
2678063	  800.2	  650.1	 2261.0	...
2678064	  800.4	  650.1	 2261.0	...
2678065	  800.6	  650.2	 2261.0	...
2678066	  800.5	  650.3	 2261.0	...
2678067	  800.4	  650.4	 2260.0	...
2678068	  800.2	  650.3	 2262.0	...
2678069	  800.2	  650.4	 2264.0	...
2678070	  800.1	  650.4	 2266.0	...
2678071	  800.1	  650.5	 2266.0	...
2678072	  800.0	  650.5	 2265.0	...
2678073	  800.0	  650.5	 2267.0	...
2678074	  800.0	  650.6	 2270.0	...
2678075	  800.0	  650.5	 2273.0	...
2678076	  799.4	  650.4	 2273.0	...
2678077	  799.1	  650.4	 2274.0	...
2678078	  798.8	  650.6	 2275.0	...
2678079	  799.0	  650.9	 2274.0	...
2678080	  799.0	  650.9	 2273.0	...
2678081	  798.9	  650.5	 2271.0	...
2678082	  798.9	  649.9	 2270.0	...
2678083	  799.0	  649.2	 2269.0	...
2678084	  799.3	  648.8	 2267.0	...
2678085	  799.5	  648.7	 2268.0	...
2678086	  799.6	  648.8	 2269.0	...
2678087	  799.5	  648.9	 2271.0	...
2678088	  799.4	  649.4	 2273.0	...
2678089	  799.3	  649.8	 2274.0	...
2678090	  799.3	  650.2	 2274.0	...
2678091	  799.3	  650.1	 2274.0	...
2678092	  799.3	  650.0	 2275.0	...
2678093	  799.5	  650.0	 2275.0	...
2678094	  799.6	  650.0	 2274.0	...
2678095	  799.7	  650.1	 2272.0	...
2678096	  799.8	  650.3	 2270.0	...
2678097	  800.0	  650.5	 2269.0	...
2678098	  800.2	  651.2	 2268.0	...
2678099	  799.9	  651.8	 2268.0	...
2678100	  799.5	  652.5	 2268.0	...
2678101	  799.1	  652.6	 2267.0	...
2678102	  799.1	  652.6	 2267.0	...
2678103	  799.2	  652.2	 2268.0	...
2678104	  799.4	  651.9	 2268.0	...
2678105	  799.7	  651.7	 2268.0	...
2678106	  799.9	  651.7	 2268.0	...
2678107	  799.9	  651.4	 2269.0	...
2678108	  799.9	  651.1	 2269.0	...
2678109	  799.8	  650.8	 2269.0	...
2678110	  799.7	  650.9	 2269.0	...
2678111	  799.6	  651.0	 2269.0	...
2678112	  800.0	  650.9	 2266.0	...
2678113	  800.5	  650.8	 2263.0	...
2678114	  800.8	  650.7	 2261.0	...
2678115	  800.6	  650.9	 2262.0	...
2678116	  800.3	  651.2	 2263.0	...
2678117	  800.0	  651.4	 2265.0	...
2678118	  799.7	  651.7	 2267.0	...
2678119	  799.5	  651.9	 2267.0	...
2678120	  799.5	  652.2	 2265.0	...
2678121	  799.6	  652.3	 2264.0	...
2678122	  799.6	  652.4	 2265.0	...
2678123	  799.5	  652.4	 2267.0	...
2678124	  799.7	  652.6	 2268.0	...
2678125	  799.9	  652.9	 2270.0	...
2678126	  799.9	  653.2	 2271.0	...
2678127	  799.7	  653.3	 2271.0	...
2678128	  799.5	  653.4	 2271.0	...
2678129	  799.4	  653.7	 2271.0	...
2678130	  799.5	  654.0	 2271.0	...
2678131	  799.8	  653.7	 2271.0	...
2678132	  799.8	  653.5	 2271.0	...
2678133	  799.6	  653.6	 2272.0	...
2678134	  799.3	  654.1	 2273.0	...
2678135	  799.1	  654.1	 2274.0	...
2678136	  799.0	  653.8	 2274.0	...
2678137	  799.3	  653.4	 2274.0	...
2678138	  799.7	  653.3	 2274.0	...
2678139	  800.1	  653.4	 2273.0	...
2678140	  800.1	  653.7	 2273.0	...
2678141	  800.1	  654.1	 2273.0	...
2678142	  800.1	  654.3	 2272.0	...
2678143	  800.0	  654.1	 2269.0	...
2678144	  800.0	  653.6	 2266.0	...
2678145	  800.1	  653.1	 2263.0	...
2678146	  800.1	  653.1	 2262.0	...
2678147	  800.1	  653.0	 2262.0	...
2678148	  800.0	  653.0	 2262.0	...
2678149	  799.9	  653.1	 2262.0	...
2678150	  800.0	  653.2	 2265.0	...
2678151	  800.2	  653.0	 2268.0	...
2678152	  800.3	  652.8	 2268.0	...
2678153	  800.2	  652.8	 2266.0	...
2678154	  800.2	  653.2	 2264.0	...
2678155	  800.2	  653.6	 2264.0	...
2678156	  800.3	  653.8	 2264.0	...
2678157	  800.3	  653.8	 2263.0	...
2678158	  800.2	  653.9	 2262.0	...
2678159	  800.2	  653.8	 2261.0	...
2678160	  800.1	  653.8	 2261.0	...
2678161	  800.1	  653.8	 2260.0	...
2678162	  800.0	  653.5	 2259.0	...
2678163	  799.8	  653.2	 2258.0	...
2678164	  799.9	  653.3	 2258.0	...
2678165	  800.0	  653.8	 2257.0	...
2678166	  800.0	  654.6	 2257.0	...
2678167	  800.1	  654.9	 2258.0	...
2678168	  800.0	  655.4	 2260.0	...
2678169	  800.0	  655.6	 2262.0	...
2678170	  800.0	  655.3	 2262.0	...
2678171	  799.9	  654.9	 2262.0	...
2678172	  799.8	  654.5	 2263.0	...
2678173	  799.6	  654.2	 2260.0	...
2678174	  799.7	  653.8	 2258.0	...
2678175	  799.7	  653.4	 2256.0	...
2678176	  800.1	  653.5	 2256.0	...
2678177	  800.5	  653.7	 2256.0	...
2678178	  800.8	  653.9	 2256.0	...
2678179	  800.8	  653.9	 2256.0	...
2678180	  800.7	  653.9	 2257.0	...
2678181	  800.7	  654.1	 2257.0	...
2678182	  800.7	  654.3	 2256.0	...
2678183	  800.7	  654.6	 2255.0	...
2678184	  800.7	  654.5	 2254.0	...
2678185	  800.6	  654.3	 2255.0	...
2678186	  800.5	  654.0	 2256.0	...
2678187	  800.5	  654.2	 2256.0	...
2678188	  800.6	  654.5	 2255.0	...
2678189	  800.7	  654.2	 2253.0	...
2678190	  800.9	  653.5	 2251.0	...
2678191	  801.0	  652.7	 2250.0	...
2678192	  801.0	  652.6	 2248.0	...
2678193	  801.1	  652.7	 2247.0	...
2678194	  801.2	  653.4	 2247.0	...
2678195	  801.3	  654.0	 2248.0	...
2678196	  801.0	  654.4	 2249.0	...
2678197	  800.7	  654.4	 2249.0	...
2678198	  800.4	  655.1	 2249.0	...
2678199	  800.6	  655.6	 2248.0	...
2678200	  800.9	  655.8	 2247.0	...
2678201	  801.2	  655.3	 2245.0	...
2678202	  801.0	  654.5	 2245.0	...
2678203	  800.7	  654.1	 2244.0	...
2678204	  800.4	  653.5	 2244.0	...
2678205	  800.3	  653.3	 2243.0	...
2678206	  800.3	  653.1	 2242.0	...
2678207	  800.4	  653.1	 2242.0	...
2678208	  800.4	  653.1	 2241.0	...
2678209	  800.4	  653.1	 2241.0	...
2678210	  800.2	  653.3	 2241.0	...
2678211	  800.1	  653.8	 2241.0	...
2678212	  800.1	  654.4	 2241.0	...
2678213	  800.2	  654.9	 2241.0	...
2678214	  800.6	  654.9	 2241.0	...
2678215	  801.1	  655.0	 2241.0	...
2678216	  801.6	  654.5	 2241.0	...
2678217	  801.8	  654.0	 2240.0	...
2678218	  801.6	  653.5	 2240.0	...
2678219	  801.4	  654.0	 2240.0	...
2678220	  801.2	  654.5	 2241.0	...
2678221	  801.3	  654.7	 2240.0	...
2678222	  801.2	  654.4	 2237.0	...
2678223	  801.2	  653.9	 2236.0	...
2678224	  801.2	  653.6	 2237.0	...
2678225	  801.2	  653.0	 2237.0	...
2678226	  801.3	  652.8	 2238.0	...
2678227	  801.4	  653.1	 2238.0	...
2678228	  801.3	  653.8	 2238.0	...
2678229	  801.2	  654.5	 2237.0	...
2678230	  801.4	  654.4	 2239.0	...
2678231	  801.7	  654.3	 2242.0	...
2678232	  802.1	  654.5	 2240.0	...
2678233	  802.1	  654.6	 2237.0	...
2678234	  802.1	  654.9	 2234.0	...
2678235	  802.0	  655.1	 2235.0	...
2678236	  802.1	  655.1	 2236.0	...
2678237	  802.2	  655.0	 2236.0	...
2678238	  802.4	  654.5	 2236.0	...
2678239	  802.4	  654.2	 2236.0	...
2678240	  802.3	  654.0	 2236.0	...
2678241	  802.3	  654.0	 2236.0	...
2678242	  802.3	  654.1	 2233.0	...
2678243	  802.4	  654.2	 2231.0	...
2678244	  802.4	  654.3	 2229.0	...
2678245	  802.4	  654.3	 2229.0	...
2678246	  802.5	  654.3	 2229.0	...
MSG	2678247 0000 _ Number Off
2678247	  802.5	  654.2	 2230.0	...
2678248	  802.3	  653.9	 2232.0	...
2678249	  802.2	  653.7	 2233.0	...
2678250	  802.1	  653.7	 2234.0	...
2678251	  802.1	  654.0	 2234.0	...
2678252	  802.1	  654.3	 2233.0	...
2678253	  802.1	  654.4	 2231.0	...
2678254	  802.2	  654.3	 2231.0	...
2678255	  802.2	  654.3	 2231.0	...
2678256	  802.3	  653.7	 2232.0	...
2678257	  802.4	  653.1	 2233.0	...
2678258	  802.1	  652.7	 2233.0	...
2678259	  801.6	  652.9	 2233.0	...
2678260	  801.1	  653.2	 2233.0	...
2678261	  801.0	  653.8	 2232.0	...
2678262	  801.0	  654.1	 2231.0	...
2678263	  801.1	  654.4	 2230.0	...
2678264	  801.3	  654.7	 2230.0	...
2678265	  801.4	  655.1	 2231.0	...
2678266	  801.5	  654.9	 2231.0	...
2678267	  801.6	  654.3	 2231.0	...
2678268	  801.6	  653.8	 2230.0	...
2678269	  801.8	  653.8	 2229.0	...
2678270	  801.7	  653.6	 2227.0	...
2678271	  801.7	  653.3	 2225.0	...
2678272	  801.5	  653.1	 2224.0	...
2678273	  801.5	  653.0	 2224.0	...
2678274	  801.5	  652.9	 2225.0	...
2678275	  801.6	  652.7	 2227.0	...
2678276	  801.6	  652.6	 2230.0	...
2678277	  801.9	  653.3	 2232.0	...
2678278	  802.0	  654.2	 2234.0	...
2678279	  802.0	  654.9	 2234.0	...
2678280	  801.8	  654.7	 2232.0	...
2678281	  801.9	  653.9	 2227.0	...
2678282	  802.1	  653.2	 2223.0	...
2678283	  802.4	  652.5	 2220.0	...
2678284	  802.6	  652.7	 2220.0	...
2678285	  802.6	  653.0	 2221.0	...
2678286	  802.5	  653.1	 2221.0	...
2678287	  802.4	  653.0	 2221.0	...
2678288	  802.5	  653.0	 2222.0	...
2678289	  802.4	  653.2	 2222.0	...
2678290	  802.3	  653.5	 2222.0	...
2678291	  802.0	  653.6	 2221.0	...
2678292	  801.7	  653.3	 2221.0	...
2678293	  801.6	  652.9	 2222.0	...
2678294	  801.6	  653.1	 2223.0	...
2678295	  801.8	  653.8	 2224.0	...
2678296	  801.7	  654.3	 2223.0	...
2678297	  801.6	  654.1	 2223.0	...
2678298	  801.5	  653.9	 2224.0	...
2678299	  801.6	  654.3	 2226.0	...
2678300	  801.6	  654.7	 2227.0	...
2678301	  801.5	  655.1	 2226.0	...
2678302	  801.4	  655.0	 2225.0	...
2678303	  801.5	  654.8	 2225.0	...
2678304	  801.8	  654.7	 2225.0	...
2678305	  802.1	  654.7	 2225.0	...
2678306	  802.3	  654.5	 2225.0	...
2678307	  802.4	  654.2	 2225.0	...
2678308	  802.5	  653.9	 2225.0	...
2678309	  802.2	  654.1	 2225.0	...
2678310	  801.9	  654.4	 2225.0	...
2678311	  801.5	  654.7	 2226.0	...
2678312	  801.4	  654.5	 2227.0	...
2678313	  801.7	  654.3	 2227.0	...
2678314	  802.0	  654.0	 2227.0	...
2678315	  802.4	  653.8	 2226.0	...
2678316	  802.2	  653.6	 2225.0	...
2678317	  802.1	  653.4	 2224.0	...
2678318	  802.0	  654.1	 2222.0	...
2678319	  802.0	  655.0	 2221.0	...
2678320	  802.0	  655.2	 2220.0	...
2678321	  802.0	  654.7	 2221.0	...
2678322	  802.0	  654.0	 2222.0	...
2678323	  801.9	  654.0	 2222.0	...
2678324	  801.8	  654.0	 2222.0	...
2678325	  801.8	  654.1	 2220.0	...
2678326	  801.8	  654.2	 2219.0	...
2678327	  801.8	  654.2	 2218.0	...
2678328	  801.8	  654.4	 2218.0	...
2678329	  801.8	  654.6	 2219.0	...
2678330	  801.9	  654.7	 2220.0	...
2678331	  802.0	  654.7	 2219.0	...
2678332	  802.1	  654.7	 2218.0	...
2678333	  802.1	  655.0	 2216.0	...
2678334	  802.1	  655.0	 2216.0	...
2678335	  802.3	  655.1	 2217.0	...
2678336	  802.3	  655.3	 2218.0	...
2678337	  802.3	  655.1	 2219.0	...
2678338	  802.2	  654.8	 2219.0	...
2678339	  802.1	  654.6	 2220.0	...
2678340	  802.2	  654.7	 2220.0	...
2678341	  802.2	  654.9	 2220.0	...
2678342	  802.1	  654.9	 2220.0	...
2678343	  801.9	  655.0	 2219.0	...
2678344	  801.8	  655.1	 2220.0	...
2678345	  801.8	  655.2	 2221.0	...
2678346	  802.0	  655.4	 2223.0	...
2678347	  802.0	  655.5	 2223.0	...
2678348	  802.1	  655.6	 2222.0	...
2678349	  802.1	  655.4	 2222.0	...
2678350	  801.9	  655.2	 2222.0	...
2678351	  801.7	  655.0	 2221.0	...
2678352	  801.6	  655.2	 2222.0	...
2678353	  801.6	  655.5	 2223.0	...
2678354	  801.7	  655.7	 2223.0	...
2678355	  801.8	  655.8	 2223.0	...
2678356	  802.2	  656.3	 2223.0	...
2678357	  802.9	  656.7	 2223.0	...
2678358	  803.7	  657.1	 2223.0	...
2678359	  804.1	  656.8	 2224.0	...
2678360	  805.3	  656.6	 2224.0	...
2678361	  806.3	  656.4	 2224.0	...
2678362	  807.7	  655.8	 2224.0	...
2678363	  808.6	  655.0	 2224.0	...
2678364	  809.9	  654.3	 2224.0	...
2678365	  810.8	  654.2	 2224.0	...
2678366	  811.3	  653.0	 2224.0	...
2678367	  811.3	  651.9	 2223.0	...
2678368	  810.2	  650.2	 2223.0	...
2678369	  809.1	  649.7	 2223.0	...
2678370	  807.7	  648.7	 2222.0	...
2678371	  807.0	  648.4	 2223.0	...
2678372	  806.2	  648.5	 2224.0	...
2678373	  805.5	  649.0	 2225.0	...
2678374	  805.2	  649.2	 2225.0	...
2678375	  804.4	  649.0	 2225.0	...
2678376	  803.7	  649.4	 2225.0	...
2678377	  803.4	  650.0	 2224.0	...
2678378	  803.7	  650.5	 2222.0	...
2678379	  804.4	  650.6	 2220.0	...
2678380	  804.8	  650.7	 2220.0	...
2678381	  805.2	  650.7	 2220.0	...
2678382	  805.2	  650.6	 2221.0	...
2678383	  805.3	  650.4	 2221.0	...
2678384	  805.3	  650.3	 2219.0	...
2678385	  805.4	  650.8	 2218.0	...
2678386	  805.6	  651.4	 2216.0	...
2678387	  805.8	  651.9	 2216.0	...
2678388	  806.0	  652.0	 2218.0	...
2678389	  806.0	  651.9	 2220.0	...
2678390	  806.0	  651.9	 2219.0	...
2678391	  806.4	  651.6	 2216.0	...
2678392	  806.9	  651.5	 2212.0	...
2678393	  807.4	  651.2	 2213.0	...
2678394	  807.4	  650.9	 2213.0	...
2678395	  807.2	  651.2	 2213.0	...
2678396	  806.8	  651.6	 2216.0	...
2678397	  806.5	  652.0	 2219.0	...
2678398	  806.5	  651.9	 2221.0	...
2678399	  806.9	  651.8	 2218.0	...
2678400	  807.3	  651.7	 2216.0	...
2678401	  807.6	  651.6	 2215.0	...
2678402	  807.5	  651.6	 2216.0	...
2678403	  807.0	  651.7	 2217.0	...
2678404	  806.6	  651.8	 2216.0	...
2678405	  806.3	  651.9	 2214.0	...
2678406	  806.3	  651.9	 2212.0	...
2678407	  806.3	  652.1	 2213.0	...
2678408	  806.3	  652.3	 2215.0	...
2678409	  806.4	  652.3	 2216.0	...
2678410	  806.5	  652.2	 2216.0	...
2678411	  806.6	  652.4	 2216.0	...
2678412	  806.6	  652.6	 2213.0	...
2678413	  806.7	  652.8	 2210.0	...
2678414	  806.8	  652.7	 2208.0	...
2678415	  807.1	  652.8	 2210.0	...
2678416	  807.2	  653.0	 2212.0	...
2678417	  807.1	  653.1	 2215.0	...
2678418	  806.9	  653.0	 2216.0	...
2678419	  806.8	  652.7	 2217.0	...
2678420	  806.9	  652.4	 2217.0	...
2678421	  807.0	  652.2	 2217.0	...
2678422	  807.0	  652.6	 2216.0	...
2678423	  807.1	  653.2	 2214.0	...
2678424	  807.3	  653.3	 2212.0	...
2678425	  807.4	  652.8	 2213.0	...
2678426	  807.6	  652.8	 2215.0	...
2678427	  807.5	  653.3	 2217.0	...
2678428	  807.4	  653.8	 2217.0	...
2678429	  807.2	  653.7	 2215.0	...
2678430	  807.4	  653.7	 2214.0	...
2678431	  807.7	  653.6	 2213.0	...
2678432	  807.9	  653.7	 2214.0	...
2678433	  807.7	  653.6	 2212.0	...
2678434	  807.5	  653.6	 2210.0	...
2678435	  807.6	  653.7	 2207.0	...
2678436	  807.6	  653.7	 2210.0	...
2678437	  807.7	  653.7	 2213.0	...
2678438	  807.7	  653.6	 2216.0	...
2678439	  807.8	  653.3	 2214.0	...
2678440	  807.9	  652.8	 2212.0	...
2678441	  807.9	  652.5	 2211.0	...
2678442	  807.9	  652.5	 2210.0	...
2678443	  807.9	  653.3	 2212.0	...
2678444	  808.0	  653.9	 2213.0	...
2678445	  808.0	  654.3	 2213.0	...
2678446	  807.9	  654.1	 2212.0	...
2678447	  807.9	  653.9	 2212.0	...
2678448	  807.8	  653.4	 2211.0	...
2678449	  807.8	  653.0	 2209.0	...
2678450	  808.1	  652.5	 2207.0	...
2678451	  808.4	  652.5	 2207.0	...
2678452	  808.6	  652.7	 2207.0	...
2678453	  808.3	  652.7	 2207.0	...
2678454	  808.0	  652.5	 2209.0	...
2678455	  808.3	  652.4	 2211.0	...
2678456	  808.8	  652.5	 2213.0	...
2678457	  809.3	  652.6	 2211.0	...
2678458	  809.1	  652.6	 2209.0	...
MSG	2678459 0000 _ Number On
2678459	  809.0	  652.6	 2207.0	...
2678460	  809.2	  652.8	 2209.0	...
2678461	  809.4	  652.9	 2210.0	...
2678462	  809.6	  652.9	 2212.0	...
2678463	  809.8	  652.7	 2211.0	...
2678464	  810.0	  652.5	 2211.0	...
2678465	  810.2	  652.3	 2210.0	...
2678466	  810.3	  652.3	 2210.0	...
2678467	  810.3	  652.3	 2207.0	...
2678468	  810.3	  652.4	 2205.0	...
2678469	  810.2	  652.2	 2204.0	...
2678470	  809.7	  652.1	 2204.0	...
2678471	  809.1	  652.2	 2204.0	...
2678472	  808.4	  652.5	 2205.0	...
2678473	  808.7	  652.8	 2206.0	...
2678474	  809.2	  652.8	 2207.0	...
2678475	  809.7	  652.8	 2208.0	...
2678476	  809.8	  652.7	 2209.0	...
2678477	  810.0	  652.7	 2210.0	...
2678478	  810.0	  652.6	 2208.0	...
2678479	  810.1	  652.3	 2205.0	...
2678480	  810.0	  652.0	 2202.0	...
2678481	  810.0	  652.4	 2201.0	...
2678482	  809.7	  653.0	 2200.0	...
2678483	  809.4	  653.1	 2202.0	...
2678484	  809.1	  652.6	 2205.0	...
2678485	  809.1	  652.1	 2209.0	...
2678486	  809.3	  652.0	 2208.0	...
2678487	  809.5	  651.8	 2205.0	...
2678488	  809.8	  651.8	 2201.0	...
2678489	  810.1	  651.9	 2200.0	...
2678490	  810.2	  651.8	 2202.0	...
2678491	  810.3	  651.6	 2204.0	...
2678492	  810.3	  651.4	 2203.0	...
2678493	  810.3	  651.7	 2202.0	...
2678494	  810.3	  652.3	 2201.0	...
2678495	  810.3	  652.8	 2200.0	...
2678496	  810.3	  652.9	 2201.0	...
2678497	  810.4	  652.7	 2202.0	...
2678498	  810.5	  652.6	 2203.0	...
2678499	  810.7	  652.7	 2203.0	...
2678500	  810.8	  652.8	 2201.0	...
2678501	  810.8	  652.8	 2200.0	...
2678502	  810.7	  653.0	 2200.0	...
2678503	  810.7	  653.3	 2198.0	...
2678504	  810.7	  653.4	 2196.0	...
2678505	  810.8	  653.3	 2198.0	...
2678506	  810.7	  652.6	 2201.0	...
2678507	  810.7	  652.0	 2204.0	...
2678508	  810.7	  652.1	 2203.0	...
2678509	  811.1	  652.8	 2198.0	...
2678510	  811.6	  653.5	 2194.0	...
2678511	  812.1	  653.4	 2191.0	...
2678512	  812.2	  653.1	 2191.0	...
2678513	  812.0	  652.9	 2191.0	...
2678514	  811.6	  652.7	 2191.0	...
2678515	  811.2	  652.8	 2193.0	...
2678516	  811.4	  652.7	 2194.0	...
2678517	  811.6	  652.8	 2196.0	...
2678518	  811.6	  652.9	 2196.0	...
2678519	  811.3	  653.0	 2195.0	...
2678520	  811.2	  653.0	 2194.0	...
2678521	  811.5	  652.9	 2193.0	...
2678522	  811.7	  652.7	 2192.0	...
2678523	  811.6	  652.5	 2192.0	...
2678524	  811.6	  652.6	 2190.0	...
2678525	  811.5	  652.7	 2190.0	...
2678526	  811.5	  652.8	 2190.0	...
2678527	  811.5	  652.9	 2191.0	...
2678528	  811.5	  653.0	 2191.0	...
2678529	  811.5	  653.1	 2192.0	...
2678530	  811.6	  653.0	 2192.0	...
2678531	  811.7	  652.9	 2193.0	...
2678532	  811.8	  653.4	 2195.0	...
2678533	  811.8	  654.1	 2193.0	...
2678534	  812.1	  654.3	 2191.0	...
2678535	  812.3	  653.6	 2188.0	...
2678536	  812.4	  653.0	 2188.0	...
2678537	  812.3	  652.7	 2190.0	...
2678538	  811.9	  652.6	 2191.0	...
2678539	  811.6	  652.5	 2191.0	...
2678540	  811.3	  652.5	 2190.0	...
2678541	  811.3	  652.6	 2190.0	...
2678542	  811.4	  652.9	 2190.0	...
2678543	  811.7	  653.2	 2191.0	...
2678544	  812.0	  653.3	 2191.0	...
2678545	  812.1	  653.6	 2190.0	...
2678546	  812.1	  653.8	 2187.0	...
2678547	  812.0	  654.1	 2185.0	...
2678548	  811.9	  654.1	 2186.0	...
2678549	  812.0	  654.1	 2187.0	...
2678550	  812.1	  654.1	 2187.0	...
2678551	  812.2	  654.0	 2187.0	...
2678552	  812.0	  653.7	 2188.0	...
2678553	  811.8	  653.6	 2187.0	...
2678554	  811.6	  653.6	 2187.0	...
2678555	  812.1	  653.7	 2186.0	...
2678556	  812.6	  653.7	 2187.0	...
2678557	  812.8	  653.8	 2189.0	...
2678558	  812.5	  654.0	 2190.0	...
2678559	  812.1	  654.2	 2190.0	...
2678560	  812.2	  654.4	 2190.0	...
2678561	  812.3	  654.2	 2188.0	...
2678562	  812.4	  654.0	 2185.0	...
2678563	  812.5	  654.0	 2182.0	...
2678564	  812.4	  654.2	 2183.0	...
2678565	  812.3	  654.6	 2184.0	...
2678566	  812.5	  654.9	 2186.0	...
2678567	  812.7	  654.7	 2187.0	...
2678568	  812.8	  654.2	 2188.0	...
2678569	  812.9	  653.8	 2186.0	...
2678570	  813.2	  653.7	 2185.0	...
2678571	  813.5	  653.4	 2184.0	...
2678572	  813.7	  653.1	 2184.0	...
2678573	  813.7	  652.8	 2184.0	...
2678574	  813.7	  653.4	 2184.0	...
2678575	  813.7	  654.1	 2184.0	...
2678576	  813.6	  654.9	 2183.0	...
2678577	  813.3	  655.0	 2182.0	...
2678578	  813.1	  655.1	 2182.0	...
2678579	  813.0	  654.3	 2184.0	...
2678580	  812.9	  653.6	 2186.0	...
2678581	  812.9	  653.0	 2186.0	...
2678582	  813.0	  653.3	 2186.0	...
2678583	  813.2	  653.6	 2186.0	...
2678584	  813.3	  653.8	 2186.0	...
2678585	  813.3	  653.9	 2186.0	...
2678586	  813.2	  654.1	 2186.0	...
2678587	  813.2	  654.2	 2186.0	...
2678588	  813.6	  654.3	 2186.0	...
2678589	  813.9	  654.1	 2186.0	...
2678590	  814.4	  653.8	 2185.0	...
2678591	  814.4	  653.6	 2182.0	...
2678592	  814.6	  653.7	 2179.0	...
2678593	  814.7	  653.9	 2177.0	...
2678594	  814.2	  654.4	 2177.0	...
2678595	  813.7	  654.8	 2179.0	...
2678596	  813.1	  655.0	 2181.0	...
2678597	  813.1	  654.9	 2184.0	...
2678598	  813.1	  654.8	 2184.0	...
2678599	  813.0	  654.5	 2184.0	...
2678600	  813.0	  654.5	 2182.0	...
2678601	  812.9	  654.5	 2179.0	...
2678602	  812.9	  654.7	 2177.0	...
2678603	  812.9	  654.8	 2176.0	...
2678604	  812.9	  654.8	 2175.0	...
2678605	  813.0	  654.8	 2177.0	...
2678606	  813.5	  654.7	 2180.0	...
2678607	  813.9	  654.5	 2182.0	...
2678608	  814.3	  654.5	 2181.0	...
2678609	  814.2	  654.8	 2180.0	...
2678610	  814.1	  655.2	 2178.0	...
2678611	  814.0	  655.5	 2178.0	...
2678612	  814.0	  655.8	 2177.0	...
2678613	  814.2	  655.9	 2176.0	...
2678614	  814.3	  655.9	 2176.0	...
2678615	  813.9	  656.0	 2177.0	...
2678616	  813.4	  656.2	 2177.0	...
2678617	  813.0	  655.9	 2176.0	...
2678618	  813.1	  655.5	 2175.0	...
2678619	  813.5	  655.0	 2174.0	...
2678620	  813.8	  655.0	 2174.0	...
2678621	  814.2	  655.0	 2175.0	...
2678622	  814.1	  655.1	 2176.0	...
2678623	  814.0	  655.2	 2177.0	...
2678624	  814.3	  655.4	 2177.0	...
2678625	  814.8	  655.4	 2177.0	...
2678626	  815.1	  655.3	 2178.0	...
2678627	  814.8	  655.1	 2179.0	...
2678628	  814.5	  654.9	 2181.0	...
2678629	  814.5	  654.8	 2181.0	...
2678630	  814.5	  654.8	 2181.0	...
2678631	  814.5	  655.0	 2179.0	...
2678632	  814.6	  655.2	 2176.0	...
2678633	  814.8	  655.4	 2174.0	...
2678634	  814.9	  655.5	 2176.0	...
2678635	  815.0	  655.6	 2179.0	...
2678636	  814.9	  655.5	 2181.0	...
2678637	  814.9	  655.4	 2181.0	...
2678638	  814.9	  655.7	 2180.0	...
2678639	  814.9	  656.2	 2180.0	...
2678640	  814.9	  656.4	 2182.0	...
2678641	  815.0	  656.1	 2183.0	...
2678642	  814.6	  655.8	 2181.0	...
2678643	  814.3	  655.8	 2178.0	...
2678644	  813.9	  655.8	 2175.0	...
2678645	  813.9	  655.8	 2175.0	...
2678646	  814.0	  655.9	 2174.0	...
2678647	  814.4	  656.0	 2175.0	...
2678648	  814.8	  656.1	 2176.0	...
2678649	  815.0	  656.0	 2178.0	...
2678650	  814.7	  656.4	 2179.0	...
2678651	  814.5	  656.8	 2180.0	...
2678652	  814.8	  656.7	 2179.0	...
2678653	  815.2	  656.3	 2176.0	...
2678654	  815.6	  655.9	 2174.0	...
2678655	  815.6	  655.9	 2173.0	...
2678656	  815.2	  656.1	 2176.0	...
2678657	  814.7	  656.2	 2179.0	...
2678658	  814.2	  656.3	 2181.0	...
2678659	  814.1	  656.2	 2181.0	...
2678660	  814.2	  655.6	 2182.0	...
2678661	  814.2	  655.0	 2182.0	...
2678662	  814.4	  654.5	 2182.0	...
2678663	  814.7	  654.6	 2182.0	...
2678664	  814.9	  654.9	 2181.0	...
2678665	  814.8	  655.1	 2180.0	...
2678666	  814.5	  655.2	 2180.0	...
2678667	  814.4	  655.1	 2181.0	...
2678668	  814.6	  655.3	 2182.0	...
2678669	  814.8	  655.7	 2181.0	...
2678670	  814.9	  656.1	 2180.0	...
2678671	  814.6	  656.2	 2178.0	...
2678672	  814.0	  656.2	 2178.0	...
2678673	  813.4	  656.5	 2178.0	...
2678674	  812.1	  656.8	 2179.0	...
2678675	  811.1	  657.0	 2180.0	...
2678676	  809.4	  657.2	 2181.0	...
2678677	  807.7	  657.3	 2181.0	...
2678678	  805.8	  657.1	 2181.0	...
2678679	  803.8	  656.8	 2181.0	...
2678680	  802.4	  656.4	 2182.0	...
2678681	  801.0	  656.3	 2182.0	...
2678682	  800.4	  656.1	 2181.0	...
2678683	  800.4	  655.1	 2180.0	...
2678684	  800.6	  653.8	 2183.0	...
2678685	  801.2	  652.7	 2186.0	...
2678686	  802.1	  652.3	 2186.0	...
2678687	  803.7	  652.1	 2183.0	...
2678688	  805.3	  652.7	 2179.0	...
2678689	  806.8	  653.4	 2178.0	...
2678690	  807.6	  654.4	 2180.0	...
2678691	  808.1	  654.7	 2184.0	...
2678692	  808.3	  654.8	 2186.0	...
2678693	  808.3	  654.9	 2185.0	...
2678694	  808.3	  655.1	 2184.0	...
2678695	  808.3	  655.3	 2185.0	...
2678696	  808.3	  655.2	 2186.0	...
2678697	  808.2	  654.8	 2186.0	...
2678698	  808.2	  654.4	 2186.0	...
2678699	  808.3	  654.6	 2186.0	...
2678700	  808.3	  654.9	 2186.0	...
2678701	  808.3	  655.0	 2186.0	...
2678702	  808.7	  654.9	 2186.0	...
2678703	  809.0	  654.7	 2185.0	...
2678704	  809.2	  654.5	 2185.0	...
2678705	  809.2	  654.3	 2183.0	...
2678706	  809.2	  654.5	 2182.0	...
2678707	  809.2	  655.0	 2182.0	...
2678708	  809.2	  655.4	 2181.0	...
2678709	  809.3	  655.4	 2179.0	...
2678710	  809.1	  655.3	 2178.0	...
2678711	  808.8	  655.3	 2178.0	...
2678712	  808.5	  655.2	 2178.0	...
2678713	  808.0	  655.2	 2178.0	...
2678714	  807.5	  655.1	 2178.0	...
2678715	  807.0	  655.0	 2180.0	...
2678716	  807.0	  655.0	 2181.0	...
2678717	  807.0	  655.0	 2182.0	...
2678718	  807.0	  654.9	 2182.0	...
2678719	  807.1	  654.8	 2182.0	...
2678720	  807.2	  654.6	 2182.0	...
2678721	  807.5	  654.6	 2183.0	...
2678722	  807.6	  654.5	 2183.0	...
2678723	  807.7	  654.4	 2183.0	...
2678724	  807.7	  654.8	 2181.0	...
2678725	  807.5	  655.3	 2177.0	...
2678726	  807.2	  655.7	 2174.0	...
2678727	  806.9	  655.6	 2176.0	...
2678728	  806.7	  655.4	 2180.0	...
2678729	  806.7	  655.4	 2184.0	...
2678730	  806.7	  655.4	 2183.0	...
2678731	  807.1	  655.2	 2183.0	...
2678732	  807.5	  655.1	 2182.0	...
2678733	  807.5	  654.8	 2181.0	...
2678734	  807.3	  654.7	 2181.0	...
2678735	  807.2	  654.9	 2180.0	...
2678736	  807.4	  655.1	 2179.0	...
2678737	  807.5	  654.6	 2177.0	...
2678738	  807.7	  653.8	 2176.0	...
2678739	  807.8	  653.7	 2178.0	...
2678740	  808.0	  654.3	 2181.0	...
2678741	  808.1	  655.0	 2183.0	...
2678742	  808.2	  654.9	 2182.0	...
2678743	  808.4	  654.7	 2180.0	...
2678744	  808.4	  654.6	 2180.0	...
2678745	  808.1	  654.7	 2180.0	...
2678746	  807.9	  654.8	 2179.0	...
2678747	  808.0	  654.9	 2180.0	...
2678748	  808.4	  654.8	 2180.0	...
2678749	  808.2	  654.8	 2180.0	...
2678750	  807.7	  654.8	 2180.0	...
2678751	  807.7	  654.8	 2180.0	...
2678752	  808.2	  654.8	 2180.0	...
2678753	  808.6	  654.4	 2179.0	...
2678754	  808.5	  654.1	 2179.0	...
2678755	  808.3	  653.9	 2178.0	...
2678756	  808.1	  654.0	 2178.0	...
2678757	  808.1	  654.1	 2179.0	...
2678758	  808.2	  653.9	 2179.0	...
2678759	  808.3	  653.8	 2179.0	...
2678760	  808.1	  653.5	 2179.0	...
2678761	  807.8	  653.3	 2179.0	...
2678762	  807.4	  653.0	 2177.0	...
MSG	2678763 0000 _ Number Off
2678763	  807.3	  652.8	 2177.0	...
2678764	  807.1	  652.6	 2175.0	...
2678765	  807.1	  652.7	 2174.0	...
2678766	  807.3	  653.5	 2175.0	...
2678767	  807.6	  654.2	 2177.0	...
2678768	  807.9	  653.9	 2180.0	...
2678769	  808.1	  653.2	 2181.0	...
2678770	  808.3	  652.7	 2181.0	...
2678771	  808.4	  653.2	 2179.0	...
2678772	  808.5	  653.8	 2178.0	...
2678773	  808.3	  653.9	 2176.0	...
2678774	  808.1	  653.8	 2176.0	...
2678775	  808.0	  653.6	 2177.0	...
2678776	  808.0	  653.5	 2178.0	...
2678777	  808.1	  653.3	 2179.0	...
2678778	  808.3	  653.3	 2178.0	...
2678779	  808.4	  653.2	 2177.0	...
2678780	  808.5	  653.1	 2178.0	...
2678781	  808.6	  653.0	 2178.0	...
2678782	  808.3	  652.8	 2179.0	...
2678783	  807.9	  652.8	 2179.0	...
2678784	  808.1	  652.3	 2180.0	...
2678785	  808.7	  651.9	 2180.0	...
2678786	  809.2	  652.2	 2180.0	...
2678787	  809.0	  652.9	 2180.0	...
2678788	  808.7	  653.8	 2180.0	...
2678789	  808.6	  654.0	 2180.0	...
2678790	  808.5	  653.6	 2180.0	...
2678791	  808.5	  653.0	 2179.0	...
2678792	  808.5	  652.4	 2179.0	...
2678793	  808.5	  652.3	 2178.0	...
2678794	  808.6	  652.2	 2178.0	...
2678795	  808.6	  652.4	 2178.0	...
2678796	  808.7	  652.5	 2179.0	...
2678797	  808.8	  652.4	 2179.0	...
2678798	  808.9	  652.1	 2180.0	...
2678799	  809.0	  652.0	 2180.0	...
2678800	  809.0	  651.9	 2179.0	...
2678801	  808.9	  651.8	 2178.0	...
2678802	  808.7	  651.7	 2177.0	...
2678803	  808.6	  651.8	 2177.0	...
2678804	  808.6	  652.2	 2178.0	...
2678805	  808.6	  652.6	 2180.0	...
2678806	  808.5	  653.2	 2182.0	...
2678807	  808.4	  653.6	 2183.0	...
2678808	  808.3	  653.8	 2183.0	...
2678809	  808.2	  653.1	 2183.0	...
2678810	  808.2	  652.4	 2184.0	...
2678811	  808.3	  651.8	 2184.0	...
2678812	  808.4	  651.8	 2184.0	...
2678813	  808.3	  651.8	 2184.0	...
2678814	  808.7	  651.7	 2184.0	...
2678815	  809.1	  651.9	 2186.0	...
2678816	  809.6	  652.0	 2187.0	...
2678817	  809.8	  652.2	 2186.0	...
2678818	  809.6	  652.6	 2185.0	...
2678819	  809.2	  653.0	 2184.0	...
2678820	  808.8	  653.2	 2183.0	...
2678821	  808.7	  652.9	 2186.0	...
2678822	  808.8	  653.1	 2189.0	...
2678823	  808.9	  653.4	 2192.0	...
2678824	  808.9	  653.7	 2191.0	...
2678825	  808.9	  653.6	 2190.0	...
2678826	  808.8	  653.3	 2190.0	...
2678827	  808.8	  653.2	 2190.0	...
2678828	  808.8	  653.2	 2190.0	...
2678829	  808.8	  652.9	 2190.0	...
2678830	  808.5	  652.4	 2190.0	...
2678831	  808.3	  651.9	 2189.0	...
2678832	  808.0	  652.0	 2189.0	...
2678833	  807.9	  652.1	 2188.0	...
2678834	  808.3	  652.1	 2186.0	...
2678835	  808.8	  652.0	 2185.0	...
2678836	  809.4	  652.0	 2185.0	...
2678837	  809.3	  652.4	 2186.0	...
2678838	  809.2	  652.7	 2187.0	...
2678839	  809.1	  653.0	 2188.0	...
2678840	  809.4	  653.1	 2189.0	...
2678841	  809.5	  653.2	 2190.0	...
2678842	  809.8	  653.3	 2191.0	...
2678843	  809.7	  653.2	 2193.0	...
2678844	  809.7	  653.0	 2195.0	...
2678845	  809.7	  652.9	 2195.0	...
2678846	  809.8	  652.9	 2194.0	...
2678847	  809.8	  652.9	 2191.0	...
2678848	  809.8	  652.8	 2188.0	...
2678849	  809.7	  652.7	 2187.0	...
2678850	  809.6	  652.7	 2188.0	...
2678851	  809.5	  652.7	 2189.0	...
2678852	  809.4	  652.6	 2190.0	...
2678853	  809.5	  652.4	 2189.0	...
2678854	  809.6	  652.4	 2192.0	...
2678855	  809.7	  652.5	 2194.0	...
2678856	  809.8	  652.7	 2195.0	...
2678857	  809.9	  652.8	 2195.0	...
2678858	  809.9	  652.9	 2196.0	...
2678859	  810.0	  653.0	 2197.0	...
2678860	  809.6	  653.2	 2195.0	...
2678861	  809.2	  653.4	 2194.0	...
2678862	  808.8	  653.3	 2192.0	...
2678863	  808.7	  653.1	 2192.0	...
2678864	  808.8	  652.8	 2192.0	...
2678865	  809.0	  652.7	 2193.0	...
2678866	  809.1	  652.6	 2195.0	...
2678867	  809.1	  652.7	 2197.0	...
2678868	  809.2	  652.9	 2198.0	...
2678869	  809.2	  652.9	 2197.0	...
2678870	  809.5	  652.9	 2197.0	...
2678871	  809.7	  652.9	 2197.0	...
2678872	  809.5	  653.1	 2197.0	...
2678873	  808.9	  653.3	 2197.0	...
2678874	  808.9	  653.3	 2196.0	...
2678875	  809.4	  653.2	 2196.0	...
2678876	  809.8	  652.9	 2196.0	...
2678877	  809.7	  652.7	 2194.0	...
2678878	  810.0	  652.4	 2191.0	...
2678879	  810.5	  652.3	 2189.0	...
2678880	  810.9	  651.9	 2188.0	...
2678881	  811.0	  651.7	 2189.0	...
2678882	  811.1	  651.5	 2189.0	...
2678883	  811.2	  651.5	 2192.0	...
2678884	  811.3	  651.5	 2193.0	...
2678885	  810.9	  651.5	 2195.0	...
2678886	  810.6	  651.6	 2196.0	...
2678887	  810.3	  651.8	 2195.0	...
2678888	  810.3	  651.9	 2195.0	...
2678889	  810.3	  652.1	 2195.0	...
2678890	  810.4	  652.1	 2196.0	...
2678891	  810.4	  652.1	 2196.0	...
2678892	  810.6	  652.3	 2196.0	...
2678893	  810.8	  652.7	 2196.0	...
2678894	  810.9	  653.1	 2197.0	...
2678895	  811.0	  653.2	 2197.0	...
2678896	  811.1	  653.1	 2196.0	...
2678897	  811.2	  653.1	 2198.0	...
2678898	  811.4	  652.9	 2200.0	...
2678899	  811.3	  652.9	 2202.0	...
2678900	  811.2	  652.9	 2202.0	...
2678901	  811.1	  652.9	 2202.0	...
2678902	  811.1	  653.0	 2203.0	...
2678903	  811.0	  653.2	 2203.0	...
2678904	  811.1	  653.4	 2203.0	...
2678905	  811.3	  653.6	 2204.0	...
2678906	  811.6	  653.7	 2204.0	...
2678907	  811.6	  653.5	 2204.0	...
2678908	  811.5	  653.4	 2204.0	...
2678909	  811.2	  653.4	 2204.0	...
2678910	  810.8	  653.7	 2203.0	...
2678911	  810.7	  654.3	 2202.0	...
2678912	  810.9	  654.7	 2200.0	...
2678913	  811.0	  654.7	 2198.0	...
2678914	  811.0	  654.5	 2197.0	...
2678915	  810.9	  654.3	 2197.0	...
2678916	  810.9	  654.2	 2198.0	...
2678917	  810.8	  654.0	 2199.0	...
2678918	  810.8	  654.4	 2199.0	...
2678919	  810.7	  655.1	 2199.0	...
2678920	  810.6	  654.8	 2198.0	...
2678921	  810.6	  653.8	 2198.0	...
2678922	  810.7	  652.9	 2198.0	...
2678923	  810.8	  653.2	 2198.0	...
2678924	  810.8	  653.6	 2198.0	...
2678925	  810.9	  653.7	 2197.0	...
2678926	  811.4	  653.7	 2197.0	...
2678927	  811.9	  653.6	 2196.0	...
2678928	  812.0	  653.6	 2197.0	...
2678929	  811.7	  653.7	 2197.0	...
2678930	  811.5	  653.8	 2197.0	...
2678931	  811.5	  653.5	 2196.0	...
2678932	  811.7	  653.1	 2195.0	...
2678933	  812.0	  653.4	 2195.0	...
2678934	  812.4	  654.0	 2196.0	...
2678935	  812.6	  654.2	 2196.0	...
2678936	  812.3	  653.9	 2196.0	...
2678937	  812.0	  653.5	 2197.0	...
2678938	  811.8	  653.5	 2197.0	...
2678939	  811.8	  653.1	 2198.0	...
2678940	  811.8	  652.7	 2196.0	...
2678941	  811.7	  652.7	 2194.0	...
2678942	  811.7	  653.1	 2192.0	...
2678943	  811.5	  653.6	 2195.0	...
2678944	  811.4	  653.3	 2197.0	...
2678945	  811.3	  652.7	 2198.0	...
2678946	  811.4	  652.9	 2198.0	...
2678947	  811.6	  653.7	 2198.0	...
2678948	  811.8	  654.3	 2198.0	...
2678949	  812.1	  654.0	 2198.0	...
2678950	  812.3	  653.5	 2199.0	...
2678951	  812.5	  653.5	 2199.0	...
2678952	  812.5	  653.4	 2198.0	...
2678953	  812.7	  653.5	 2198.0	...
2678954	  812.7	  653.4	 2197.0	...
2678955	  812.8	  653.3	 2196.0	...
2678956	  812.7	  653.3	 2196.0	...
2678957	  812.6	  653.4	 2197.0	...
2678958	  812.6	  653.4	 2198.0	...
2678959	  812.7	  653.3	 2200.0	...
2678960	  812.9	  653.0	 2202.0	...
2678961	  813.1	  652.7	 2202.0	...
MSG	2678962 0000 _ Number On
2678962	  813.4	  652.3	 2202.0	...
2678963	  813.6	  652.1	 2201.0	...
2678964	  813.8	  652.0	 2201.0	...
2678965	  813.8	  651.9	 2201.0	...
2678966	  813.9	  651.7	 2200.0	...
2678967	  813.9	  651.7	 2200.0	...
2678968	  813.8	  651.5	 2200.0	...
2678969	  813.9	  651.4	 2200.0	...
2678970	  814.0	  651.9	 2201.0	...
2678971	  814.1	  652.5	 2202.0	...
2678972	  814.1	  653.1	 2202.0	...
2678973	  814.2	  653.1	 2201.0	...
2678974	  814.3	  652.9	 2200.0	...
2678975	  814.5	  652.8	 2200.0	...
2678976	  814.6	  652.6	 2199.0	...
2678977	  814.6	  652.6	 2199.0	...
2678978	  814.6	  652.8	 2199.0	...
2678979	  814.2	  653.2	 2198.0	...
2678980	  813.8	  653.6	 2199.0	...
2678981	  813.5	  653.3	 2201.0	...
2678982	  813.5	  652.8	 2203.0	...
2678983	  813.6	  652.4	 2203.0	...
2678984	  813.8	  652.5	 2204.0	...
2678985	  814.1	  652.6	 2202.0	...
2678986	  814.3	  652.5	 2200.0	...
2678987	  814.2	  652.9	 2199.0	...
2678988	  814.5	  653.2	 2200.0	...
2678989	  814.8	  653.6	 2201.0	...
2678990	  815.0	  653.6	 2200.0	...
2678991	  815.0	  653.7	 2202.0	...
2678992	  814.9	  653.7	 2203.0	...
2678993	  815.0	  654.0	 2203.0	...
2678994	  815.0	  654.3	 2202.0	...
2678995	  815.0	  654.8	 2200.0	...
2678996	  815.2	  654.9	 2200.0	...
2678997	  815.4	  655.3	 2199.0	...
2678998	  815.5	  655.6	 2199.0	...
2678999	  815.4	  655.8	 2198.0	...
2679000	  815.4	  656.1	 2199.0	...
2679001	  815.4	  656.3	 2201.0	...
2679002	  815.4	  656.1	 2203.0	...
2679003	  815.4	  655.7	 2202.0	...
2679004	  815.3	  655.3	 2199.0	...
2679005	  815.2	  655.5	 2197.0	...
2679006	  815.2	  655.6	 2200.0	...
2679007	  815.2	  655.6	 2205.0	...
2679008	  815.2	  655.2	 2209.0	...
2679009	  815.1	  654.8	 2206.0	...
2679010	  815.0	  654.4	 2204.0	...
2679011	  814.8	  654.3	 2201.0	...
2679012	  814.6	  654.2	 2201.0	...
2679013	  814.9	  654.3	 2200.0	...
2679014	  815.3	  654.3	 2199.0	...
2679015	  815.8	  654.2	 2200.0	...
2679016	  815.7	  654.1	 2201.0	...
2679017	  815.7	  654.1	 2203.0	...
2679018	  815.7	  654.2	 2205.0	...
2679019	  815.7	  654.3	 2206.0	...
2679020	  815.7	  654.2	 2206.0	...
2679021	  815.7	  654.1	 2205.0	...
2679022	  815.9	  654.1	 2204.0	...
2679023	  816.1	  654.5	 2204.0	...
2679024	  816.5	  654.9	 2204.0	...
2679025	  816.6	  655.0	 2204.0	...
2679026	  816.7	  654.7	 2203.0	...
2679027	  816.5	  654.5	 2202.0	...
2679028	  816.4	  654.5	 2201.0	...
2679029	  816.4	  654.9	 2202.0	...
2679030	  816.5	  655.2	 2203.0	...
2679031	  816.6	  655.6	 2200.0	...
2679032	  816.6	  655.8	 2197.0	...
2679033	  816.4	  655.6	 2195.0	...
2679034	  816.3	  655.2	 2195.0	...
2679035	  816.2	  654.9	 2196.0	...
2679036	  816.4	  654.9	 2198.0	...
2679037	  816.5	  654.9	 2198.0	...
2679038	  816.9	  655.0	 2198.0	...
2679039	  817.3	  655.0	 2198.0	...
2679040	  817.6	  655.0	 2199.0	...
2679041	  817.6	  655.0	 2199.0	...
2679042	  817.7	  654.9	 2200.0	...
2679043	  817.8	  654.6	 2200.0	...
2679044	  817.8	  654.4	 2200.0	...
2679045	  817.7	  654.3	 2200.0	...
2679046	  817.5	  654.3	 2201.0	...
2679047	  817.5	  654.1	 2202.0	...
2679048	  817.4	  653.9	 2202.0	...
2679049	  817.4	  653.8	 2202.0	...
2679050	  817.6	  653.8	 2200.0	...
2679051	  817.8	  654.0	 2198.0	...
2679052	  818.1	  654.1	 2197.0	...
2679053	  818.3	  654.2	 2197.0	...
2679054	  818.6	  654.1	 2196.0	...
2679055	  818.4	  654.0	 2196.0	...
2679056	  818.0	  654.0	 2197.0	...
2679057	  817.7	  653.9	 2198.0	...
2679058	  817.7	  654.1	 2197.0	...
2679059	  817.8	  654.4	 2197.0	...
2679060	  817.8	  654.9	 2194.0	...
2679061	  818.1	  655.0	 2192.0	...
2679062	  818.3	  654.9	 2190.0	...
2679063	  818.5	  654.5	 2189.0	...
2679064	  818.5	  654.0	 2190.0	...
2679065	  818.5	  654.2	 2190.0	...
2679066	  818.5	  654.5	 2190.0	...
2679067	  818.6	  654.7	 2191.0	...
2679068	  818.6	  654.5	 2191.0	...
2679069	  818.6	  654.3	 2190.0	...
2679070	  818.8	  654.3	 2189.0	...
2679071	  819.1	  654.2	 2187.0	...
2679072	  819.0	  654.5	 2188.0	...
2679073	  818.8	  654.8	 2189.0	...
2679074	  818.9	  655.1	 2191.0	...
2679075	  819.2	  655.2	 2192.0	...
2679076	  819.4	  655.2	 2192.0	...
2679077	  819.0	  654.9	 2192.0	...
2679078	  818.7	  654.5	 2189.0	...
2679079	  818.9	  654.1	 2187.0	...
2679080	  819.4	  654.2	 2188.0	...
2679081	  819.8	  654.3	 2191.0	...
2679082	  819.9	  654.5	 2193.0	...
2679083	  819.9	  654.5	 2193.0	...
2679084	  819.8	  654.4	 2192.0	...
2679085	  819.4	  654.4	 2192.0	...
2679086	  818.9	  654.6	 2192.0	...
2679087	  818.9	  654.8	 2192.0	...
2679088	  819.1	  654.8	 2192.0	...
2679089	  819.1	  654.7	 2190.0	...
2679090	  818.9	  654.7	 2188.0	...
2679091	  818.9	  654.6	 2186.0	...
2679092	  819.2	  654.2	 2185.0	...
2679093	  819.6	  653.9	 2183.0	...
2679094	  819.8	  653.7	 2184.0	...
2679095	  819.9	  653.7	 2186.0	...
2679096	  819.7	  653.8	 2188.0	...
2679097	  819.6	  653.9	 2189.0	...
2679098	  819.3	  653.8	 2189.0	...
2679099	  819.2	  653.8	 2187.0	...
2679100	  818.9	  654.0	 2184.0	...
2679101	  818.8	  654.9	 2185.0	...
2679102	  819.3	  655.6	 2187.0	...
2679103	  819.9	  655.8	 2190.0	...
2679104	  820.4	  655.7	 2189.0	...
2679105	  820.5	  655.7	 2188.0	...
2679106	  820.6	  655.3	 2187.0	...
2679107	  820.6	  654.9	 2183.0	...
2679108	  820.6	  654.4	 2180.0	...
2679109	  820.6	  654.4	 2179.0	...
2679110	  820.7	  654.1	 2181.0	...
2679111	  820.7	  653.8	 2183.0	...
2679112	  820.4	  653.7	 2184.0	...
2679113	  820.0	  653.9	 2183.0	...
2679114	  819.8	  653.8	 2183.0	...
2679115	  819.9	  653.7	 2182.0	...
2679116	  820.1	  653.3	 2181.0	...
2679117	  820.1	  653.2	 2181.0	...
2679118	  820.3	  653.6	 2182.0	...
2679119	  820.6	  654.1	 2184.0	...
2679120	  820.9	  654.6	 2184.0	...
2679121	  821.0	  654.7	 2184.0	...
2679122	  821.1	  654.9	 2183.0	...
2679123	  820.9	  654.9	 2182.0	...
2679124	  820.7	  654.7	 2181.0	...
2679125	  820.6	  654.5	 2179.0	...
2679126	  820.5	  654.5	 2178.0	...
2679127	  820.6	  654.2	 2178.0	...
2679128	  820.6	  654.0	 2180.0	...
2679129	  820.4	  653.6	 2181.0	...
2679130	  820.1	  653.5	 2182.0	...
2679131	  820.3	  653.6	 2181.0	...
2679132	  820.8	  653.9	 2180.0	...
2679133	  821.3	  654.1	 2177.0	...
2679134	  821.2	  653.8	 2175.0	...
2679135	  821.2	  653.6	 2174.0	...
2679136	  821.5	  653.5	 2176.0	...
2679137	  821.9	  653.7	 2178.0	...
2679138	  821.9	  653.9	 2180.0	...
2679139	  821.6	  654.2	 2180.0	...
2679140	  821.1	  654.4	 2179.0	...
2679141	  820.9	  654.6	 2179.0	...
2679142	  820.7	  654.6	 2178.0	...
2679143	  820.7	  654.6	 2178.0	...
2679144	  820.8	  654.6	 2178.0	...
2679145	  820.9	  654.7	 2177.0	...
2679146	  821.0	  655.0	 2176.0	...
2679147	  821.2	  655.3	 2174.0	...
2679148	  821.3	  655.4	 2171.0	...
2679149	  821.5	  655.4	 2169.0	...
2679150	  821.6	  655.4	 2172.0	...
2679151	  821.6	  655.4	 2174.0	...
2679152	  821.5	  655.5	 2176.0	...
2679153	  821.4	  655.5	 2174.0	...
2679154	  821.3	  655.3	 2173.0	...
2679155	  821.2	  655.1	 2174.0	...
2679156	  821.2	  654.9	 2175.0	...
2679157	  821.3	  654.9	 2178.0	...
2679158	  821.4	  654.9	 2180.0	...
2679159	  821.4	  654.9	 2181.0	...
2679160	  821.4	  655.2	 2179.0	...
2679161	  821.6	  655.4	 2178.0	...
2679162	  821.8	  655.6	 2178.0	...
2679163	  821.8	  655.6	 2178.0	...
2679164	  821.4	  655.6	 2178.0	...
2679165	  821.0	  655.5	 2178.0	...
2679166	  820.8	  655.5	 2179.0	...
2679167	  821.0	  655.8	 2180.0	...
2679168	  821.1	  656.1	 2180.0	...
2679169	  821.0	  656.1	 2179.0	...
2679170	  820.9	  655.7	 2177.0	...
2679171	  820.4	  655.7	 2177.0	...
2679172	  819.8	  656.0	 2177.0	...
2679173	  819.3	  656.1	 2175.0	...
2679174	  818.3	  656.2	 2175.0	...
2679175	  817.2	  656.4	 2174.0	...
2679176	  815.8	  656.2	 2174.0	...
2679177	  814.3	  656.0	 2175.0	...
2679178	  812.3	  655.7	 2175.0	...
2679179	  810.6	  655.7	 2174.0	...
2679180	  809.2	  655.4	 2173.0	...
2679181	  808.7	  655.0	 2173.0	...
2679182	  808.2	  655.0	 2174.0	...
2679183	  808.5	  655.1	 2174.0	...
2679184	  809.5	  654.3	 2173.0	...
2679185	  810.4	  653.3	 2172.0	...
2679186	  811.9	  652.4	 2171.0	...
2679187	  813.0	  652.5	 2172.0	...
2679188	  814.4	  653.0	 2173.0	...
2679189	  815.2	  653.5	 2176.0	...
2679190	  815.8	  653.8	 2178.0	...
2679191	  816.6	  654.3	 2179.0	...
2679192	  817.3	  654.7	 2179.0	...
2679193	  818.1	  655.2	 2178.0	...
2679194	  818.4	  655.2	 2177.0	...
2679195	  818.5	  654.7	 2177.0	...
2679196	  818.4	  654.3	 2179.0	...
2679197	  818.3	  653.9	 2179.0	...
2679198	  818.3	  653.5	 2179.0	...
2679199	  818.2	  653.1	 2179.0	...
2679200	  818.2	  652.7	 2177.0	...
2679201	  817.7	  652.7	 2176.0	...
2679202	  817.2	  652.8	 2176.0	...
2679203	  816.7	  653.5	 2176.0	...
2679204	  816.7	  654.1	 2177.0	...
2679205	  816.4	  654.7	 2176.0	...
2679206	  816.1	  654.3	 2176.0	...
2679207	  816.1	  653.9	 2176.0	...
2679208	  816.3	  653.5	 2178.0	...
2679209	  816.6	  653.4	 2179.0	...
2679210	  816.7	  653.3	 2178.0	...
2679211	  816.6	  653.2	 2177.0	...
2679212	  816.5	  653.2	 2178.0	...
2679213	  816.3	  653.1	 2179.0	...
2679214	  816.3	  653.1	 2180.0	...
2679215	  815.6	  653.0	 2179.0	...
2679216	  814.9	  652.9	 2179.0	...
2679217	  814.3	  653.3	 2179.0	...
2679218	  814.6	  653.9	 2179.0	...
2679219	  814.9	  654.7	 2180.0	...
2679220	  815.0	  654.9	 2181.0	...
2679221	  814.9	  654.4	 2180.0	...
2679222	  815.5	  653.7	 2179.0	...
2679223	  816.1	  653.0	 2177.0	...
2679224	  816.4	  652.9	 2178.0	...
2679225	  816.1	  653.0	 2180.0	...
2679226	  815.9	  653.2	 2181.0	...
2679227	  816.0	  653.5	 2181.0	...
2679228	  816.0	  653.7	 2180.0	...
2679229	  816.0	  654.1	 2181.0	...
2679230	  816.1	  654.2	 2181.0	...
2679231	  816.3	  654.3	 2182.0	...
2679232	  816.2	  654.3	 2183.0	...
2679233	  816.0	  654.3	 2183.0	...
2679234	  815.7	  654.4	 2183.0	...
2679235	  815.9	  654.1	 2183.0	...
2679236	  816.2	  653.8	 2182.0	...
2679237	  816.1	  653.4	 2182.0	...
2679238	  815.7	  653.4	 2181.0	...
2679239	  815.4	  653.9	 2182.0	...
2679240	  815.5	  654.5	 2182.0	...
2679241	  815.6	  655.0	 2183.0	...
2679242	  815.7	  654.9	 2184.0	...
2679243	  815.7	  654.8	 2186.0	...
2679244	  815.8	  654.6	 2185.0	...
2679245	  815.9	  654.9	 2182.0	...
2679246	  816.0	  655.2	 2181.0	...
2679247	  815.9	  655.2	 2183.0	...
2679248	  815.9	  654.8	 2183.0	...
2679249	  815.8	  654.4	 2183.0	...
2679250	  815.7	  654.3	 2182.0	...
2679251	  815.8	  654.1	 2182.0	...
2679252	  816.1	  654.0	 2182.0	...
2679253	  816.4	  654.1	 2180.0	...
2679254	  816.4	  654.5	 2179.0	...
2679255	  816.4	  654.8	 2178.0	...
2679256	  816.3	  655.1	 2176.0	...
2679257	  816.2	  655.2	 2175.0	...
2679258	  816.1	  655.3	 2177.0	...
2679259	  816.0	  655.2	 2177.0	...
2679260	  816.0	  655.1	 2178.0	...
2679261	  816.0	  655.0	 2177.0	...
2679262	  816.0	  655.0	 2178.0	...
2679263	  815.9	  655.1	 2178.0	...
2679264	  815.8	  655.3	 2178.0	...
2679265	  816.0	  655.3	 2178.0	...
2679266	  816.3	  654.7	 2178.0	...
2679267	  816.6	  654.1	 2179.0	...
2679268	  816.7	  653.8	 2183.0	...
2679269	  816.6	  654.1	 2187.0	...
2679270	  816.2	  654.4	 2188.0	...
2679271	  815.8	  654.7	 2186.0	...
2679272	  815.5	  654.8	 2184.0	...
2679273	  815.4	  655.0	 2186.0	...
2679274	  815.5	  655.1	 2188.0	...
2679275	  815.6	  655.1	 2189.0	...
MSG	2679276 0000 _ Number Off
2679276	  815.7	  655.0	 2189.0	...
2679277	  815.7	  654.9	 2189.0	...
2679278	  815.7	  655.0	 2190.0	...
2679279	  815.7	  655.2	 2188.0	...
2679280	  815.7	  655.4	 2186.0	...
2679281	  815.7	  655.3	 2185.0	...
2679282	  815.3	  655.2	 2187.0	...
2679283	  815.1	  654.9	 2188.0	...
2679284	  814.9	  654.9	 2188.0	...
2679285	  815.2	  654.9	 2190.0	...
2679286	  815.2	  654.7	 2191.0	...
2679287	  815.2	  654.6	 2193.0	...
2679288	  815.2	  654.5	 2192.0	...
2679289	  815.4	  654.5	 2190.0	...
2679290	  815.6	  655.3	 2189.0	...
2679291	  815.8	  656.1	 2187.0	...
2679292	  815.9	  656.5	 2187.0	...
2679293	  815.9	  655.8	 2188.0	...
2679294	  815.8	  655.0	 2188.0	...
2679295	  815.7	  654.4	 2188.0	...
2679296	  815.4	  654.2	 2188.0	...
2679297	  815.1	  654.4	 2188.0	...
2679298	  815.0	  654.5	 2188.0	...
2679299	  815.4	  654.4	 2188.0	...
2679300	  816.0	  654.3	 2188.0	...
2679301	  816.6	  654.3	 2189.0	...
2679302	  816.6	  654.4	 2188.0	...
2679303	  816.6	  654.5	 2188.0	...
2679304	  816.4	  654.6	 2187.0	...
2679305	  816.1	  654.7	 2187.0	...
2679306	  815.9	  654.8	 2186.0	...
2679307	  815.8	  655.0	 2186.0	...
2679308	  815.9	  655.1	 2186.0	...
2679309	  815.7	  655.4	 2186.0	...
2679310	  815.5	  655.5	 2187.0	...
2679311	  815.6	  655.6	 2187.0	...
2679312	  816.0	  655.4	 2188.0	...
2679313	  816.3	  654.8	 2188.0	...
2679314	  816.3	  654.4	 2190.0	...
2679315	  816.2	  653.9	 2190.0	...
2679316	  816.3	  653.9	 2191.0	...
2679317	  816.4	  654.1	 2191.0	...
2679318	  816.4	  654.3	 2190.0	...
2679319	  816.6	  654.9	 2189.0	...
2679320	  816.7	  655.3	 2188.0	...
2679321	  816.9	  655.6	 2188.0	...
2679322	  817.0	  655.6	 2187.0	...
2679323	  816.9	  655.2	 2187.0	...
2679324	  816.7	  654.8	 2186.0	...
2679325	  816.4	  654.6	 2186.0	...
2679326	  816.2	  654.7	 2187.0	...
2679327	  816.0	  654.8	 2187.0	...
2679328	  815.7	  654.7	 2188.0	...
2679329	  815.9	  654.4	 2186.0	...
2679330	  816.7	  654.3	 2183.0	...
2679331	  817.6	  654.4	 2181.0	...
2679332	  817.4	  654.6	 2183.0	...
2679333	  816.8	  654.7	 2185.0	...
2679334	  816.3	  654.9	 2185.0	...
2679335	  816.4	  655.2	 2184.0	...
2679336	  816.5	  655.3	 2183.0	...
2679337	  816.5	  655.4	 2184.0	...
2679338	  816.4	  655.3	 2186.0	...
2679339	  816.3	  655.2	 2188.0	...
2679340	  816.3	  655.1	 2188.0	...
2679341	  816.4	  654.8	 2188.0	...
2679342	  816.5	  654.6	 2188.0	...
2679343	  816.6	  654.6	 2187.0	...
2679344	  816.7	  654.6	 2187.0	...
2679345	  816.7	  654.5	 2187.0	...
2679346	  816.7	  654.6	 2187.0	...
2679347	  816.7	  654.8	 2188.0	...
2679348	  816.8	  655.3	 2191.0	...
2679349	  816.9	  655.7	 2194.0	...
2679350	  816.9	  655.7	 2195.0	...
2679351	  816.9	  655.4	 2194.0	...
2679352	  816.9	  655.0	 2192.0	...
2679353	  816.8	  655.1	 2193.0	...
2679354	  816.7	  655.3	 2193.0	...
2679355	  816.8	  655.5	 2193.0	...
2679356	  817.0	  655.6	 2194.0	...
2679357	  817.2	  655.6	 2195.0	...
2679358	  817.2	  655.4	 2195.0	...
2679359	  817.6	  655.2	 2194.0	...
2679360	  817.9	  654.9	 2192.0	...
2679361	  818.2	  654.9	 2193.0	...
2679362	  817.8	  654.9	 2195.0	...
2679363	  817.5	  654.9	 2197.0	...
2679364	  817.3	  654.9	 2198.0	...
2679365	  817.4	  654.9	 2197.0	...
2679366	  817.5	  654.9	 2196.0	...
2679367	  817.7	  654.9	 2195.0	...
2679368	  817.8	  654.7	 2195.0	...
2679369	  817.7	  654.4	 2196.0	...
2679370	  817.4	  654.1	 2198.0	...
2679371	  817.1	  654.0	 2200.0	...
2679372	  817.0	  653.9	 2202.0	...
2679373	  817.1	  654.0	 2203.0	...
2679374	  817.1	  654.2	 2202.0	...
2679375	  817.1	  654.5	 2199.0	...
2679376	  817.2	  654.8	 2196.0	...
2679377	  817.1	  655.1	 2194.0	...
2679378	  817.1	  655.1	 2193.0	...
2679379	  817.1	  655.1	 2192.0	...
2679380	  817.2	  655.1	 2191.0	...
2679381	  817.2	  655.1	 2190.0	...
2679382	  817.2	  655.0	 2190.0	...
2679383	  817.0	  655.0	 2190.0	...
2679384	  816.7	  655.0	 2190.0	...
2679385	  816.5	  655.1	 2191.0	...
2679386	  816.5	  654.8	 2192.0	...
2679387	  816.5	  654.4	 2193.0	...
2679388	  816.5	  654.1	 2192.0	...
2679389	  816.6	  654.0	 2191.0	...
2679390	  816.6	  654.1	 2190.0	...
2679391	  816.7	  654.4	 2191.0	...
2679392	  816.8	  654.8	 2192.0	...
2679393	  816.9	  655.2	 2193.0	...
2679394	  817.0	  655.6	 2194.0	...
2679395	  817.0	  656.1	 2194.0	...
2679396	  817.0	  656.6	 2194.0	...
2679397	  816.9	  656.7	 2195.0	...
2679398	  816.7	  656.6	 2195.0	...
2679399	  817.1	  656.5	 2195.0	...
2679400	  817.5	  656.5	 2194.0	...
2679401	  817.4	  656.5	 2194.0	...
2679402	  816.9	  656.5	 2192.0	...
2679403	  816.5	  656.6	 2191.0	...
2679404	  816.6	  656.4	 2190.0	...
2679405	  816.7	  656.3	 2191.0	...
2679406	  816.7	  656.2	 2191.0	...
2679407	  816.6	  656.1	 2191.0	...
2679408	  816.6	  656.3	 2191.0	...
2679409	  816.5	  656.4	 2191.0	...
2679410	  816.5	  656.6	 2191.0	...
2679411	  816.4	  656.6	 2191.0	...
2679412	  816.3	  656.6	 2191.0	...
2679413	  816.2	  656.5	 2191.0	...
2679414	  816.0	  656.5	 2190.0	...
2679415	  815.9	  656.5	 2188.0	...
2679416	  815.9	  656.6	 2190.0	...
2679417	  815.8	  656.7	 2192.0	...
2679418	  815.7	  656.8	 2194.0	...
2679419	  815.8	  656.9	 2195.0	...
2679420	  816.0	  656.9	 2196.0	...
2679421	  816.2	  656.4	 2196.0	...
2679422	  816.3	  655.9	 2195.0	...
2679423	  816.4	  655.7	 2193.0	...
2679424	  816.6	  656.0	 2191.0	...
2679425	  816.8	  656.4	 2190.0	...
2679426	  817.0	  656.4	 2191.0	...
2679427	  816.7	  656.4	 2191.0	...
2679428	  816.1	  656.1	 2191.0	...
2679429	  815.9	  655.7	 2190.0	...
2679430	  816.3	  655.3	 2189.0	...
2679431	  816.7	  655.4	 2189.0	...
2679432	  816.5	  655.8	 2191.0	...
2679433	  816.4	  656.1	 2192.0	...
2679434	  816.3	  656.3	 2191.0	...
2679435	  816.5	  656.4	 2193.0	...
2679436	  816.7	  656.5	 2194.0	...
2679437	  816.8	  656.5	 2193.0	...
2679438	  817.0	  656.4	 2190.0	...
2679439	  817.3	  656.2	 2190.0	...
2679440	  817.4	  656.1	 2192.0	...
2679441	  817.1	  656.0	 2194.0	...
2679442	  816.7	  656.0	 2194.0	...
2679443	  816.4	  655.9	 2195.0	...
2679444	  816.4	  655.9	 2196.0	...
2679445	  816.6	  655.8	 2196.0	...
2679446	  816.7	  655.7	 2196.0	...
2679447	  816.5	  655.6	 2196.0	...
2679448	  816.3	  655.7	 2196.0	...
2679449	  816.2	  655.6	 2195.0	...
2679450	  816.3	  655.6	 2195.0	...
2679451	  816.3	  655.6	 2194.0	...
2679452	  816.2	  655.7	 2193.0	...
2679453	  816.1	  655.7	 2193.0	...
2679454	  816.0	  655.7	 2192.0	...
2679455	  816.1	  655.8	 2192.0	...
2679456	  816.3	  655.9	 2193.0	...
2679457	  816.5	  655.9	 2194.0	...
2679458	  816.6	  655.8	 2194.0	...
2679459	  816.6	  655.6	 2193.0	...
2679460	  816.6	  655.6	 2191.0	...
2679461	  816.6	  655.5	 2190.0	...
2679462	  816.6	  655.4	 2189.0	...
2679463	  816.7	  655.4	 2188.0	...
2679464	  816.5	  655.4	 2188.0	...
2679465	  816.2	  655.8	 2188.0	...
2679466	  816.0	  656.3	 2188.0	...
2679467	  815.7	  656.2	 2188.0	...
2679468	  815.6	  655.6	 2190.0	...
2679469	  815.6	  654.9	 2192.0	...
2679470	  815.7	  655.1	 2192.0	...
2679471	  815.9	  655.6	 2191.0	...
2679472	  815.9	  655.6	 2190.0	...
2679473	  815.9	  655.1	 2191.0	...
2679474	  815.8	  654.7	 2192.0	...
2679475	  815.8	  654.9	 2191.0	...
2679476	  815.9	  655.2	 2190.0	...
2679477	  816.0	  655.5	 2190.0	...
2679478	  816.1	  655.6	 2190.0	...
2679479	  816.2	  655.7	 2190.0	...
2679480	  816.3	  655.6	 2190.0	...
2679481	  816.3	  655.5	 2191.0	...
2679482	  816.3	  655.4	 2190.0	...
2679483	  816.4	  655.5	 2190.0	...
2679484	  816.4	  655.6	 2190.0	...
2679485	  816.4	  655.7	 2190.0	...
2679486	  816.2	  655.8	 2190.0	...
MSG	2679487 0000 _ Number On
2679487	  816.0	  655.8	 2191.0	...
2679488	  815.7	  655.7	 2191.0	...
2679489	  815.6	  655.7	 2191.0	...
2679490	  815.5	  655.8	 2189.0	...
2679491	  815.5	  655.9	 2188.0	...
2679492	  816.0	  655.6	 2186.0	...
2679493	  816.4	  655.2	 2185.0	...
2679494	  816.4	  654.9	 2184.0	...
2679495	  816.0	  655.0	 2184.0	...
2679496	  815.7	  655.0	 2185.0	...
2679497	  815.6	  654.9	 2187.0	...
2679498	  815.5	  654.8	 2188.0	...
2679499	  815.4	  654.6	 2188.0	...
2679500	  815.5	  654.5	 2189.0	...
2679501	  815.7	  654.4	 2189.0	...
2679502	  815.8	  654.4	 2190.0	...
2679503	  815.8	  654.7	 2190.0	...
2679504	  815.7	  655.1	 2193.0	...
2679505	  815.5	  655.6	 2195.0	...
2679506	  815.5	  655.7	 2195.0	...
2679507	  815.4	  655.9	 2192.0	...
2679508	  815.2	  655.9	 2189.0	...
2679509	  815.0	  655.8	 2189.0	...
2679510	  815.0	  655.6	 2189.0	...
2679511	  815.0	  655.0	 2189.0	...
2679512	  815.3	  654.4	 2190.0	...
2679513	  815.7	  654.3	 2191.0	...
2679514	  816.0	  654.6	 2192.0	...
2679515	  816.0	  655.0	 2192.0	...
2679516	  816.0	  655.0	 2193.0	...
2679517	  816.0	  655.1	 2193.0	...
2679518	  816.0	  655.0	 2194.0	...
2679519	  815.8	  655.0	 2196.0	...
2679520	  815.7	  655.0	 2197.0	...
2679521	  815.5	  654.9	 2196.0	...
2679522	  815.6	  655.0	 2196.0	...
2679523	  815.6	  655.2	 2196.0	...
2679524	  815.7	  655.2	 2196.0	...
2679525	  815.8	  655.1	 2197.0	...
2679526	  815.9	  655.3	 2197.0	...
2679527	  815.9	  655.5	 2196.0	...
2679528	  815.9	  655.2	 2195.0	...
2679529	  815.9	  654.6	 2192.0	...
2679530	  815.9	  654.2	 2191.0	...
2679531	  815.6	  654.5	 2192.0	...
2679532	  815.3	  655.0	 2193.0	...
2679533	  815.0	  655.6	 2194.0	...
2679534	  815.0	  656.1	 2194.0	...
2679535	  815.2	  656.3	 2195.0	...
2679536	  815.4	  656.3	 2196.0	...
2679537	  815.7	  656.3	 2197.0	...
2679538	  815.8	  656.0	 2197.0	...
2679539	  815.8	  655.7	 2196.0	...
2679540	  815.8	  655.4	 2196.0	...
2679541	  815.7	  655.5	 2195.0	...
2679542	  815.6	  655.6	 2196.0	...
2679543	  815.5	  655.7	 2197.0	...
2679544	  815.4	  655.8	 2198.0	...
2679545	  815.3	  655.8	 2199.0	...
2679546	  815.1	  655.6	 2199.0	...
2679547	  815.0	  655.3	 2199.0	...
2679548	  815.1	  655.1	 2198.0	...
2679549	  815.1	  654.9	 2198.0	...
2679550	  815.1	  654.8	 2198.0	...
2679551	  815.1	  654.9	 2198.0	...
2679552	  815.4	  655.0	 2198.0	...
2679553	  815.6	  654.6	 2198.0	...
2679554	  815.7	  654.1	 2198.0	...
2679555	  815.4	  653.6	 2198.0	...
2679556	  815.2	  653.9	 2199.0	...
2679557	  815.1	  654.2	 2200.0	...
2679558	  815.4	  654.4	 2201.0	...
2679559	  815.6	  654.4	 2201.0	...
2679560	  815.3	  654.4	 2200.0	...
2679561	  815.1	  654.8	 2200.0	...
2679562	  814.9	  655.2	 2200.0	...
2679563	  814.8	  655.6	 2200.0	...
2679564	  814.8	  655.5	 2200.0	...
2679565	  814.9	  655.4	 2200.0	...
2679566	  815.2	  655.4	 2199.0	...
2679567	  815.5	  655.4	 2198.0	...
2679568	  815.7	  655.4	 2197.0	...
2679569	  815.6	  655.1	 2199.0	...
2679570	  815.5	  654.9	 2201.0	...
2679571	  815.4	  655.0	 2203.0	...
2679572	  815.4	  655.3	 2206.0	...
2679573	  815.4	  655.6	 2208.0	...
2679574	  815.4	  655.6	 2208.0	...
2679575	  815.4	  655.5	 2205.0	...
2679576	  815.3	  655.2	 2205.0	...
2679577	  815.3	  654.9	 2206.0	...
2679578	  815.2	  655.2	 2208.0	...
2679579	  815.0	  655.7	 2207.0	...
2679580	  814.9	  656.1	 2207.0	...
2679581	  814.7	  656.2	 2207.0	...
2679582	  814.4	  656.1	 2206.0	...
2679583	  814.1	  656.3	 2206.0	...
2679584	  814.1	  656.4	 2206.0	...
2679585	  814.5	  656.4	 2205.0	...
2679586	  814.8	  656.3	 2203.0	...
2679587	  815.1	  656.1	 2201.0	...
2679588	  815.1	  655.9	 2201.0	...
2679589	  814.9	  655.9	 2201.0	...
2679590	  814.8	  655.8	 2201.0	...
2679591	  814.6	  655.6	 2203.0	...
2679592	  814.6	  655.6	 2207.0	...
2679593	  814.9	  655.6	 2210.0	...
2679594	  815.2	  655.5	 2211.0	...
2679595	  815.2	  655.4	 2211.0	...
2679596	  814.9	  655.4	 2210.0	...
2679597	  814.4	  655.3	 2210.0	...
2679598	  814.3	  655.1	 2211.0	...
2679599	  814.2	  655.0	 2212.0	...
2679600	  814.2	  655.1	 2214.0	...
2679601	  814.1	  655.3	 2215.0	...
2679602	  814.1	  655.4	 2215.0	...
2679603	  814.5	  655.6	 2213.0	...
2679604	  815.0	  655.8	 2211.0	...
2679605	  815.5	  655.7	 2211.0	...
2679606	  815.0	  655.6	 2216.0	...
2679607	  814.6	  655.3	 2220.0	...
2679608	  814.4	  655.2	 2225.0	...
2679609	  814.5	  655.1	 2225.0	...
2679610	  814.6	  655.1	 2224.0	...
2679611	  814.5	  654.9	 2223.0	...
2679612	  814.4	  654.7	 2221.0	...
2679613	  814.3	  654.6	 2220.0	...
2679614	  814.4	  654.6	 2219.0	...
2679615	  814.6	  654.6	 2219.0	...
2679616	  814.7	  654.8	 2220.0	...
2679617	  814.7	  655.1	 2222.0	...
2679618	  814.6	  655.5	 2223.0	...
2679619	  814.6	  655.7	 2223.0	...
2679620	  814.5	  655.7	 2224.0	...
2679621	  814.4	  655.6	 2224.0	...
2679622	  814.3	  655.3	 2223.0	...
2679623	  814.3	  655.0	 2218.0	...
2679624	  813.9	  654.7	 2213.0	...
2679625	  813.7	  654.8	 2213.0	...
2679626	  813.4	  655.0	 2216.0	...
2679627	  813.4	  654.3	 2218.0	...
2679628	  813.3	  653.4	 2218.0	...
2679629	  813.3	  652.5	 2220.0	...
2679630	  813.3	  652.4	 2223.0	...
2679631	  813.4	  652.4	 2225.0	...
2679632	  813.6	  652.5	 2224.0	...
2679633	  813.8	  652.7	 2223.0	...
2679634	  813.7	  652.9	 2222.0	...
2679635	  813.4	  652.9	 2220.0	...
2679636	  813.2	  652.9	 2222.0	...
2679637	  813.2	  652.7	 2224.0	...
2679638	  813.3	  652.6	 2225.0	...
2679639	  813.3	  652.5	 2222.0	...
2679640	  813.4	  652.5	 2220.0	...
2679641	  813.5	  652.5	 2222.0	...
2679642	  813.3	  652.7	 2222.0	...
2679643	  813.0	  652.9	 2222.0	...
2679644	  812.8	  652.7	 2220.0	...
2679645	  812.9	  652.3	 2219.0	...
2679646	  813.0	  651.9	 2220.0	...
2679647	  813.2	  651.9	 2220.0	...
2679648	  813.5	  652.0	 2221.0	...
2679649	  813.8	  652.0	 2221.0	...
2679650	  814.1	  652.1	 2223.0	...
2679651	  813.6	  652.2	 2223.0	...
2679652	  813.1	  652.3	 2224.0	...
2679653	  812.7	  651.9	 2225.0	...
2679654	  812.7	  651.5	 2225.0	...
2679655	  812.8	  651.3	 2227.0	...
2679656	  812.7	  651.8	 2229.0	...
2679657	  812.8	  652.5	 2231.0	...
2679658	  812.8	  653.0	 2231.0	...
2679659	  812.8	  653.4	 2232.0	...
2679660	  812.7	  653.7	 2231.0	...
2679661	  812.6	  654.0	 2230.0	...
2679662	  812.3	  654.0	 2229.0	...
2679663	  812.2	  654.1	 2229.0	...
2679664	  812.6	  654.0	 2232.0	...
2679665	  813.0	  654.2	 2235.0	...
2679666	  813.4	  654.4	 2237.0	...
2679667	  813.4	  654.7	 2238.0	...
2679668	  813.3	  654.7	 2239.0	...
2679669	  813.1	  655.1	 2240.0	...
2679670	  812.8	  655.5	 2242.0	...
2679671	  812.8	  655.6	 2242.0	...
2679672	  813.0	  655.3	 2242.0	...
2679673	  813.3	  654.9	 2242.0	...
2679674	  813.3	  654.6	 2243.0	...
2679675	  813.3	  654.5	 2244.0	...
2679676	  813.4	  654.5	 2244.0	...
2679677	  813.6	  654.7	 2244.0	...
2679678	  813.3	  654.9	 2244.0	...
2679679	  812.7	  655.0	 2244.0	...
2679680	  812.5	  655.1	 2244.0	...
2679681	  812.7	  654.8	 2244.0	...
2679682	  812.9	  654.6	 2245.0	...
2679683	  812.9	  654.9	 2246.0	...
2679684	  812.8	  655.4	 2246.0	...
2679685	  812.8	  655.8	 2245.0	...
2679686	  812.7	  655.8	 2244.0	...
2679687	  812.6	  655.6	 2247.0	...
2679688	  812.6	  655.4	 2248.0	...
2679689	  812.6	  655.3	 2250.0	...
2679690	  812.6	  655.4	 2250.0	...
2679691	  812.6	  655.5	 2251.0	...
2679692	  812.6	  655.6	 2251.0	...
2679693	  812.4	  655.6	 2251.0	...
2679694	  812.3	  655.6	 2253.0	...
2679695	  812.2	  655.7	 2254.0	...
2679696	  812.2	  655.7	 2254.0	...
2679697	  812.2	  655.7	 2253.0	...
2679698	  812.3	  655.8	 2252.0	...
2679699	  812.1	  656.1	 2250.0	...
2679700	  811.9	  656.3	 2250.0	...
2679701	  811.6	  656.6	 2250.0	...
2679702	  811.5	  656.7	 2251.0	...
2679703	  811.7	  656.5	 2250.0	...
2679704	  811.9	  656.2	 2250.0	...
2679705	  812.1	  655.7	 2248.0	...
2679706	  812.0	  655.6	 2248.0	...
2679707	  812.3	  655.5	 2248.0	...
2679708	  812.5	  655.4	 2249.0	...
2679709	  812.6	  655.3	 2250.0	...
2679710	  812.5	  654.9	 2249.0	...
2679711	  812.3	  654.4	 2249.0	...
2679712	  812.5	  654.4	 2250.0	...
2679713	  812.5	  654.7	 2250.0	...
2679714	  812.4	  654.5	 2251.0	...
2679715	  812.2	  653.9	 2251.0	...
2679716	  812.0	  653.4	 2252.0	...
2679717	  812.0	  653.7	 2252.0	...
2679718	  812.0	  654.4	 2252.0	...
2679719	  812.2	  655.0	 2252.0	...
2679720	  812.3	  655.2	 2252.0	...
2679721	  812.5	  655.0	 2251.0	...
2679722	  812.5	  654.9	 2251.0	...
2679723	  812.5	  655.0	 2254.0	...
2679724	  812.5	  655.0	 2258.0	...
2679725	  812.4	  654.9	 2262.0	...
2679726	  812.2	  654.8	 2262.0	...
2679727	  812.1	  654.9	 2261.0	...
2679728	  812.0	  654.9	 2262.0	...
2679729	  811.9	  654.9	 2262.0	...
2679730	  811.7	  654.9	 2262.0	...
2679731	  811.7	  655.0	 2265.0	...
2679732	  811.8	  655.0	 2269.0	...
2679733	  811.9	  655.0	 2273.0	...
2679734	  811.6	  655.2	 2273.0	...
2679735	  811.2	  655.3	 2270.0	...
2679736	  811.0	  655.3	 2268.0	...
2679737	  811.2	  655.3	 2265.0	...
2679738	  811.3	  655.3	 2265.0	...
2679739	  811.2	  655.3	 2267.0	...
2679740	  811.1	  655.3	 2269.0	...
2679741	  811.0	  655.2	 2270.0	...
2679742	  810.9	  655.1	 2268.0	...
2679743	  811.2	  655.1	 2267.0	...
2679744	  811.7	  655.2	 2266.0	...
2679745	  812.2	  655.4	 2267.0	...
2679746	  812.3	  655.5	 2268.0	...
2679747	  812.3	  655.5	 2269.0	...
2679748	  812.3	  655.3	 2270.0	...
2679749	  812.3	  655.3	 2270.0	...
2679750	  812.1	  655.3	 2271.0	...
2679751	  811.8	  655.4	 2273.0	...
2679752	  811.6	  655.4	 2274.0	...
2679753	  811.6	  655.5	 2274.0	...
2679754	  811.6	  655.6	 2275.0	...
2679755	  811.5	  655.7	 2277.0	...
2679756	  811.5	  655.9	 2278.0	...
2679757	  811.6	  656.0	 2276.0	...
2679758	  811.6	  655.9	 2275.0	...
2679759	  811.4	  655.8	 2277.0	...
2679760	  811.1	  655.6	 2280.0	...
2679761	  810.9	  655.5	 2282.0	...
2679762	  810.7	  654.8	 2282.0	...
2679763	  811.2	  654.1	 2282.0	...
2679764	  811.7	  653.5	 2284.0	...
2679765	  812.2	  653.5	 2285.0	...
2679766	  812.1	  654.2	 2286.0	...
2679767	  811.7	  654.8	 2287.0	...
2679768	  811.4	  655.3	 2288.0	...
2679769	  811.1	  655.2	 2288.0	...
2679770	  811.1	  654.8	 2289.0	...
2679771	  811.1	  654.3	 2290.0	...
2679772	  811.1	  654.0	 2291.0	...
2679773	  811.3	  653.9	 2291.0	...
2679774	  811.5	  653.8	 2289.0	...
2679775	  811.2	  653.9	 2287.0	...
2679776	  810.7	  654.1	 2286.0	...
2679777	  810.3	  654.1	 2286.0	...
2679778	  810.4	  654.0	 2286.0	...
2679779	  810.7	  653.9	 2286.0	...
2679780	  811.0	  653.4	 2286.0	...
2679781	  811.3	  653.0	 2286.0	...
2679782	  811.4	  652.7	 2286.0	...
2679783	  811.3	  652.7	 2288.0	...
2679784	  811.0	  652.7	 2290.0	...
2679785	  810.8	  652.7	 2292.0	...
2679786	  810.7	  652.7	 2294.0	...
2679787	  810.7	  652.9	 2293.0	...
2679788	  811.0	  652.9	 2291.0	...
2679789	  811.3	  652.8	 2289.0	...
MSG	2679790 0000 _ Number Off
2679790	  811.4	  652.6	 2290.0	...
2679791	  811.3	  652.4	 2292.0	...
2679792	  811.0	  652.0	 2294.0	...
2679793	  810.9	  651.7	 2294.0	...
2679794	  811.1	  651.4	 2294.0	...
2679795	  811.3	  651.5	 2294.0	...
2679796	  811.6	  651.6	 2292.0	...
2679797	  811.7	  651.5	 2291.0	...
2679798	  811.4	  651.4	 2291.0	...
2679799	  811.1	  651.8	 2292.0	...
2679800	  810.7	  652.6	 2294.0	...
2679801	  810.6	  653.4	 2296.0	...
2679802	  810.5	  653.3	 2297.0	...
2679803	  810.5	  653.0	 2297.0	...
2679804	  810.5	  652.8	 2297.0	...
2679805	  810.5	  652.8	 2297.0	...
2679806	  810.5	  653.1	 2298.0	...
2679807	  810.6	  653.2	 2300.0	...
2679808	  810.6	  653.3	 2301.0	...
2679809	  810.7	  653.1	 2302.0	...
2679810	  810.8	  652.9	 2302.0	...
2679811	  810.8	  652.9	 2302.0	...
2679812	  810.8	  652.9	 2302.0	...
2679813	  810.8	  653.0	 2302.0	...
2679814	  810.8	  653.0	 2302.0	...
2679815	  810.7	  653.0	 2302.0	...
2679816	  810.6	  653.1	 2303.0	...
2679817	  810.4	  653.2	 2305.0	...
2679818	  810.3	  653.3	 2307.0	...
2679819	  810.1	  652.7	 2309.0	...
2679820	  810.0	  652.1	 2309.0	...
2679821	  809.9	  651.9	 2308.0	...
2679822	  810.0	  652.2	 2307.0	...
2679823	  810.1	  652.6	 2307.0	...
2679824	  810.5	  652.8	 2306.0	...
2679825	  810.7	  653.0	 2307.0	...
2679826	  811.0	  653.1	 2307.0	...
2679827	  811.2	  653.1	 2307.0	...
2679828	  811.3	  653.0	 2308.0	...
2679829	  811.1	  653.0	 2307.0	...
2679830	  810.9	  653.2	 2306.0	...
2679831	  811.0	  653.3	 2308.0	...
2679832	  811.0	  653.2	 2311.0	...
2679833	  810.9	  653.1	 2313.0	...
2679834	  810.8	  653.0	 2313.0	...
2679835	  810.6	  652.8	 2313.0	...
2679836	  810.7	  652.7	 2313.0	...
2679837	  810.7	  652.5	 2314.0	...
2679838	  810.9	  652.6	 2315.0	...
2679839	  811.1	  652.4	 2315.0	...
2679840	  810.8	  652.4	 2316.0	...
2679841	  810.3	  652.5	 2317.0	...
2679842	  809.7	  652.4	 2317.0	...
2679843	  809.7	  652.2	 2318.0	...
2679844	  809.7	  652.0	 2318.0	...
2679845	  810.0	  651.8	 2317.0	...
2679846	  810.2	  651.7	 2317.0	...
2679847	  810.2	  651.7	 2317.0	...
2679848	  810.1	  652.0	 2317.0	...
2679849	  810.0	  652.4	 2319.0	...
2679850	  810.2	  652.7	 2320.0	...
2679851	  810.3	  652.8	 2321.0	...
2679852	  810.5	  652.8	 2321.0	...
2679853	  810.5	  652.8	 2322.0	...
2679854	  810.8	  653.0	 2322.0	...
2679855	  811.1	  653.1	 2322.0	...
2679856	  811.3	  653.1	 2321.0	...
2679857	  811.3	  652.9	 2321.0	...
2679858	  811.1	  652.6	 2320.0	...
2679859	  810.9	  652.7	 2321.0	...
2679860	  810.5	  652.9	 2322.0	...
2679861	  810.2	  652.3	 2322.0	...
2679862	  810.0	  651.6	 2322.0	...
2679863	  810.1	  650.8	 2322.0	...
2679864	  810.3	  650.8	 2324.0	...
2679865	  810.5	  650.9	 2325.0	...
2679866	  810.5	  651.0	 2326.0	...
2679867	  810.7	  651.0	 2327.0	...
2679868	  811.0	  651.0	 2327.0	...
2679869	  811.2	  651.1	 2327.0	...
2679870	  811.1	  651.3	 2327.0	...
2679871	  811.0	  651.5	 2331.0	...
2679872	  811.0	  651.9	 2335.0	...
2679873	  811.1	  652.2	 2337.0	...
2679874	  811.4	  652.5	 2334.0	...
2679875	  811.6	  652.6	 2330.0	...
2679876	  811.4	  652.2	 2333.0	...
2679877	  811.1	  651.8	 2337.0	...
2679878	  811.0	  651.3	 2337.0	...
2679879	  811.1	  651.2	 2334.0	...
2679880	  811.0	  651.1	 2331.0	...
2679881	  810.9	  650.9	 2331.0	...
2679882	  810.8	  650.9	 2331.0	...
2679883	  810.9	  650.9	 2331.0	...
2679884	  810.9	  650.6	 2331.0	...
2679885	  810.8	  650.2	 2331.0	...
2679886	  810.8	  650.3	 2331.0	...
2679887	  810.8	  650.7	 2332.0	...
2679888	  810.9	  651.1	 2333.0	...
2679889	  811.1	  651.1	 2333.0	...
2679890	  811.4	  651.1	 2334.0	...
2679891	  811.6	  651.3	 2334.0	...
2679892	  811.7	  651.2	 2335.0	...
2679893	  811.8	  650.7	 2335.0	...
2679894	  811.7	  650.2	 2334.0	...
2679895	  811.7	  650.0	 2335.0	...
2679896	  811.7	  649.9	 2336.0	...
2679897	  811.7	  649.7	 2339.0	...
2679898	  811.8	  649.6	 2340.0	...
2679899	  812.0	  649.5	 2340.0	...
2679900	  812.2	  649.5	 2339.0	...
2679901	  811.9	  649.6	 2337.0	...
2679902	  811.5	  649.7	 2337.0	...
2679903	  811.2	  649.7	 2339.0	...
2679904	  811.3	  649.5	 2340.0	...
2679905	  811.4	  649.3	 2339.0	...
2679906	  811.5	  649.6	 2339.0	...
2679907	  811.5	  650.1	 2338.0	...
2679908	  811.6	  650.5	 2338.0	...
2679909	  811.6	  650.5	 2340.0	...
2679910	  811.6	  650.4	 2342.0	...
2679911	  811.6	  650.4	 2345.0	...
2679912	  811.6	  650.4	 2344.0	...
2679913	  811.9	  650.3	 2343.0	...
2679914	  812.1	  650.4	 2342.0	...
2679915	  812.3	  650.4	 2344.0	...
2679916	  812.3	  650.5	 2346.0	...
2679917	  812.3	  650.4	 2347.0	...
2679918	  812.3	  650.0	 2347.0	...
2679919	  812.3	  649.7	 2347.0	...
2679920	  812.5	  649.9	 2349.0	...
2679921	  812.7	  650.4	 2350.0	...
2679922	  812.7	  650.4	 2350.0	...
2679923	  812.5	  650.0	 2350.0	...
2679924	  812.3	  649.7	 2350.0	...
2679925	  812.3	  649.9	 2351.0	...
2679926	  812.5	  650.0	 2351.0	...
2679927	  812.7	  650.2	 2352.0	...
2679928	  812.9	  650.4	 2353.0	...
2679929	  813.0	  650.6	 2354.0	...
2679930	  813.0	  650.3	 2353.0	...
2679931	  813.0	  649.9	 2351.0	...
2679932	  812.6	  649.5	 2350.0	...
2679933	  812.3	  649.3	 2349.0	...
2679934	  811.9	  649.1	 2349.0	...
2679935	  811.9	  648.8	 2349.0	...
2679936	  812.3	  648.7	 2350.0	...
2679937	  812.7	  648.6	 2351.0	...
2679938	  813.1	  648.7	 2352.0	...
2679939	  813.1	  648.8	 2352.0	...
2679940	  813.1	  648.8	 2350.0	...
2679941	  813.0	  648.8	 2348.0	...
2679942	  813.1	  648.7	 2347.0	...
2679943	  813.3	  648.6	 2349.0	...
2679944	  813.4	  648.6	 2349.0	...
2679945	  813.4	  648.5	 2346.0	...
2679946	  813.3	  648.5	 2345.0	...
2679947	  813.4	  648.4	 2345.0	...
2679948	  813.7	  648.6	 2346.0	...
2679949	  814.0	  648.8	 2346.0	...
2679950	  814.2	  649.1	 2346.0	...
2679951	  814.3	  649.1	 2346.0	...
2679952	  814.1	  649.1	 2347.0	...
2679953	  813.9	  649.2	 2346.0	...
2679954	  813.5	  649.1	 2346.0	...
2679955	  813.5	  649.1	 2346.0	...
2679956	  813.6	  649.3	 2346.0	...
2679957	  813.6	  649.5	 2347.0	...
2679958	  813.7	  649.3	 2348.0	...
2679959	  813.8	  648.9	 2349.0	...
2679960	  814.2	  648.5	 2346.0	...
2679961	  814.6	  648.4	 2342.0	...
2679962	  814.8	  648.3	 2344.0	...
2679963	  814.8	  648.2	 2349.0	...
2679964	  814.8	  648.1	 2352.0	...
2679965	  815.0	  647.9	 2351.0	...
2679966	  815.1	  647.6	 2349.0	...
2679967	  815.0	  647.6	 2348.0	...
2679968	  814.8	  647.8	 2347.0	...
2679969	  814.6	  647.9	 2346.0	...
2679970	  814.7	  647.9	 2346.0	...
2679971	  814.8	  647.8	 2346.0	...
2679972	  814.7	  647.8	 2344.0	...
2679973	  814.5	  647.8	 2342.0	...
2679974	  814.7	  647.6	 2340.0	...
2679975	  815.1	  647.4	 2340.0	...
2679976	  815.5	  648.0	 2340.0	...
2679977	  815.5	  648.7	 2340.0	...
2679978	  815.6	  649.2	 2340.0	...
2679979	  815.6	  649.1	 2339.0	...
2679980	  815.5	  648.7	 2337.0	...
2679981	  815.4	  648.4	 2336.0	...
2679982	  815.3	  648.2	 2335.0	...
2679983	  815.4	  648.1	 2334.0	...
2679984	  815.4	  648.1	 2335.0	...
2679985	  815.4	  648.1	 2335.0	...
2679986	  815.3	  648.0	 2333.0	...
2679987	  815.2	  648.0	 2331.0	...
2679988	  815.2	  647.9	 2329.0	...
2679989	  815.1	  648.0	 2328.0	...
2679990	  815.0	  648.0	 2329.0	...
2679991	  815.0	  647.9	 2331.0	...
2679992	  815.1	  647.9	 2334.0	...
2679993	  815.3	  648.3	 2335.0	...
2679994	  815.4	  648.9	 2336.0	...
2679995	  815.4	  649.4	 2337.0	...
2679996	  815.3	  649.2	 2337.0	...
2679997	  815.3	  649.2	 2334.0	...
2679998	  815.4	  649.2	 2331.0	...
2679999	  815.4	  649.5	 2330.0	...
2680000	  815.4	  649.7	 2332.0	...
2680001	  815.7	  649.8	 2334.0	...
2680002	  816.0	  649.7	 2334.0	...
MSG	2680003 0000 _ Number On
2680003	  816.3	  649.7	 2333.0	...
2680004	  816.3	  649.9	 2332.0	...
2680005	  816.5	  649.8	 2334.0	...
2680006	  816.7	  649.6	 2336.0	...
2680007	  816.8	  649.2	 2337.0	...
2680008	  816.8	  648.9	 2336.0	...
2680009	  816.5	  648.8	 2335.0	...
2680010	  816.1	  649.0	 2335.0	...
2680011	  815.7	  649.1	 2333.0	...
2680012	  815.5	  649.2	 2332.0	...
2680013	  815.6	  649.5	 2332.0	...
2680014	  815.5	  649.8	 2333.0	...
2680015	  815.5	  649.4	 2334.0	...
2680016	  815.4	  648.8	 2331.0	...
2680017	  815.2	  648.3	 2329.0	...
2680018	  815.2	  648.6	 2328.0	...
2680019	  815.1	  649.0	 2330.0	...
2680020	  814.7	  649.3	 2331.0	...
2680021	  814.3	  649.4	 2331.0	...
2680022	  813.9	  649.5	 2328.0	...
2680023	  813.6	  649.3	 2325.0	...
2680024	  813.2	  649.2	 2322.0	...
2680025	  812.8	  649.0	 2322.0	...
2680026	  812.7	  648.6	 2325.0	...
2680027	  812.7	  648.0	 2328.0	...
2680028	  812.8	  647.4	 2328.0	...
2680029	  812.7	  647.0	 2326.0	...
2680030	  812.5	  647.1	 2323.0	...
2680031	  812.3	  647.1	 2324.0	...
2680032	  812.5	  646.7	 2324.0	...
2680033	  812.9	  646.1	 2326.0	...
2680034	  813.2	  645.5	 2328.0	...
2680035	  813.5	  645.5	 2330.0	...
2680036	  813.8	  646.1	 2329.0	...
2680037	  814.0	  646.6	 2329.0	...
2680038	  814.3	  647.0	 2328.0	...
2680039	  814.3	  646.9	 2326.0	...
2680040	  814.7	  646.7	 2324.0	...
2680041	  815.1	  646.7	 2321.0	...
2680042	  815.4	  646.6	 2319.0	...
2680043	  815.4	  646.4	 2320.0	...
2680044	  815.5	  646.2	 2322.0	...
2680045	  815.7	  646.0	 2323.0	...
2680046	  815.7	  645.6	 2321.0	...
2680047	  815.7	  645.3	 2319.0	...
2680048	  815.7	  646.0	 2319.0	...
2680049	  815.7	  646.8	 2320.0	...
2680050	  815.9	  647.6	 2319.0	...
2680051	  815.9	  647.3	 2317.0	...
2680052	  815.8	  646.9	 2315.0	...
2680053	  815.8	  646.6	 2314.0	...
2680054	  815.8	  646.9	 2313.0	...
2680055	  816.0	  647.3	 2313.0	...
2680056	  816.1	  647.2	 2313.0	...
2680057	  816.2	  646.6	 2312.0	...
2680058	  816.2	  645.9	 2311.0	...
2680059	  816.2	  645.4	 2310.0	...
2680060	  816.2	  645.0	 2308.0	...
2680061	  816.3	  645.2	 2307.0	...
2680062	  816.3	  645.5	 2306.0	...
2680063	  816.2	  645.9	 2307.0	...
2680064	  816.2	  646.0	 2307.0	...
2680065	  816.1	  645.9	 2305.0	...
2680066	  816.1	  645.7	 2303.0	...
2680067	  816.0	  645.9	 2302.0	...
2680068	  816.1	  646.5	 2303.0	...
2680069	  816.2	  647.0	 2302.0	...
2680070	  816.3	  646.5	 2300.0	...
2680071	  816.3	  645.7	 2297.0	...
2680072	  816.2	  645.4	 2296.0	...
2680073	  816.4	  645.8	 2296.0	...
2680074	  816.6	  646.4	 2296.0	...
2680075	  816.6	  646.5	 2296.0	...
2680076	  816.5	  646.6	 2296.0	...
2680077	  816.4	  646.5	 2297.0	...
2680078	  816.6	  646.4	 2298.0	...
2680079	  816.7	  646.4	 2299.0	...
2680080	  816.7	  646.4	 2300.0	...
2680081	  816.6	  646.3	 2300.0	...
2680082	  816.5	  646.1	 2300.0	...
2680083	  816.6	  646.0	 2300.0	...
2680084	  816.7	  646.0	 2298.0	...
2680085	  816.9	  646.0	 2296.0	...
2680086	  817.1	  645.9	 2293.0	...
2680087	  817.4	  645.7	 2292.0	...
2680088	  817.7	  645.5	 2291.0	...
2680089	  817.7	  645.5	 2291.0	...
2680090	  817.5	  645.6	 2292.0	...
2680091	  817.2	  645.8	 2293.0	...
2680092	  817.2	  645.9	 2294.0	...
2680093	  817.3	  646.3	 2294.0	...
2680094	  817.5	  646.7	 2295.0	...
2680095	  817.6	  647.0	 2295.0	...
2680096	  817.7	  646.9	 2295.0	...
2680097	  817.9	  646.4	 2295.0	...
2680098	  818.1	  646.0	 2295.0	...
2680099	  818.0	  645.7	 2295.0	...
2680100	  817.9	  645.7	 2293.0	...
2680101	  817.7	  646.3	 2292.0	...
2680102	  817.9	  646.9	 2291.0	...
2680103	  818.1	  647.5	 2291.0	...
2680104	  818.2	  647.4	 2292.0	...
2680105	  818.3	  647.8	 2293.0	...
2680106	  818.4	  648.2	 2294.0	...
2680107	  818.4	  648.1	 2293.0	...
2680108	  818.3	  647.6	 2293.0	...
2680109	  818.4	  647.0	 2294.0	...
2680110	  818.5	  646.9	 2292.0	...
2680111	  818.6	  646.7	 2289.0	...
2680112	  818.6	  646.6	 2285.0	...
2680113	  818.6	  646.4	 2285.0	...
2680114	  818.7	  646.1	 2284.0	...
2680115	  818.7	  645.8	 2284.0	...
2680116	  818.7	  645.6	 2285.0	...
2680117	  818.7	  645.8	 2286.0	...
2680118	  818.6	  646.0	 2286.0	...
2680119	  818.5	  646.3	 2286.0	...
2680120	  818.3	  646.1	 2284.0	...
2680121	  818.2	  646.0	 2283.0	...
2680122	  818.1	  645.8	 2284.0	...
2680123	  818.2	  645.8	 2286.0	...
2680124	  818.3	  645.9	 2288.0	...
2680125	  818.5	  646.0	 2287.0	...
2680126	  818.7	  646.3	 2286.0	...
2680127	  818.9	  646.5	 2285.0	...
2680128	  819.0	  646.7	 2283.0	...
2680129	  819.1	  646.6	 2281.0	...
2680130	  819.3	  646.4	 2279.0	...
2680131	  819.5	  646.1	 2277.0	...
2680132	  819.6	  645.9	 2275.0	...
2680133	  819.8	  645.9	 2276.0	...
2680134	  819.9	  646.2	 2278.0	...
2680135	  819.9	  646.5	 2279.0	...
2680136	  819.9	  646.3	 2280.0	...
2680137	  820.0	  645.9	 2281.0	...
2680138	  820.1	  645.2	 2281.0	...
2680139	  820.3	  644.9	 2281.0	...
2680140	  820.3	  645.0	 2281.0	...
2680141	  819.8	  645.4	 2279.0	...
2680142	  819.2	  645.8	 2277.0	...
2680143	  818.6	  645.9	 2276.0	...
2680144	  818.4	  646.0	 2277.0	...
2680145	  818.5	  646.1	 2275.0	...
2680146	  818.7	  646.0	 2273.0	...
2680147	  818.8	  645.8	 2274.0	...
2680148	  819.2	  645.4	 2277.0	...
2680149	  819.6	  645.0	 2279.0	...
2680150	  820.2	  644.7	 2277.0	...
2680151	  820.2	  644.6	 2274.0	...
2680152	  820.3	  644.6	 2274.0	...
2680153	  820.3	  644.8	 2274.0	...
2680154	  820.3	  645.4	 2275.0	...
2680155	  820.3	  645.9	 2275.0	...
2680156	  820.2	  646.5	 2275.0	...
2680157	  820.0	  646.6	 2275.0	...
2680158	  819.9	  646.6	 2275.0	...
2680159	  820.2	  646.5	 2274.0	...
2680160	  820.6	  646.3	 2273.0	...
2680161	  821.1	  646.2	 2270.0	...
2680162	  821.2	  646.1	 2268.0	...
2680163	  821.4	  646.0	 2267.0	...
2680164	  821.5	  645.9	 2269.0	...
2680165	  821.1	  645.9	 2271.0	...
2680166	  820.7	  646.0	 2272.0	...
2680167	  820.4	  646.0	 2272.0	...
2680168	  820.5	  646.1	 2271.0	...
2680169	  820.7	  646.2	 2270.0	...
2680170	  820.8	  646.4	 2270.0	...
2680171	  820.8	  646.3	 2270.0	...
2680172	  820.8	  646.1	 2271.0	...
2680173	  820.9	  646.3	 2271.0	...
2680174	  821.1	  646.6	 2272.0	...
2680175	  821.3	  646.9	 2272.0	...
2680176	  821.3	  646.7	 2272.0	...
2680177	  821.0	  646.4	 2271.0	...
2680178	  820.6	  646.2	 2271.0	...
2680179	  820.2	  646.2	 2271.0	...
2680180	  819.8	  646.2	 2272.0	...
2680181	  819.3	  646.3	 2273.0	...
2680182	  818.5	  646.3	 2269.0	...
EFIX R   2677670	2680182	2513	  810.2	  652.3	   2230
SSACC R  2680183
2680183	  817.4	  646.4	 2265.0	...
2680184	  815.7	  646.5	 2262.0	...
2680185	  813.7	  646.6	 2263.0	...
2680186	  811.3	  646.7	 2265.0	...
2680187	  809.0	  646.9	 2265.0	...
2680188	  806.3	  647.4	 2268.0	...
2680189	  803.9	  647.0	 2270.0	...
2680190	  800.7	  646.6	 2273.0	...
2680191	  798.1	  645.6	 2273.0	...
2680192	  795.2	  644.9	 2274.0	...
2680193	  793.8	  644.2	 2272.0	...
ESACC R  2680183	2680193	11	  817.4	  646.4	  793.8	  644.2	   0.51	     52
SFIX R   2680194
2680194	  792.9	  643.9	 2269.0	...
2680195	  792.7	  643.7	 2268.0	...
2680196	  792.5	  643.2	 2270.0	...
2680197	  792.4	  642.8	 2270.0	...
2680198	  792.6	  642.8	 2269.0	...
2680199	  792.9	  643.1	 2268.0	...
2680200	  793.3	  643.3	 2269.0	...
2680201	  794.9	  643.2	 2269.0	...
2680202	  796.5	  643.1	 2266.0	...
2680203	  798.2	  643.1	 2265.0	...
2680204	  798.9	  643.9	 2263.0	...
2680205	  799.6	  644.9	 2264.0	...
2680206	  800.2	  645.7	 2264.0	...
2680207	  800.2	  645.4	 2263.0	...
2680208	  800.3	  644.8	 2260.0	...
2680209	  800.1	  644.1	 2258.0	...
2680210	  800.2	  644.1	 2257.0	...
2680211	  800.2	  644.0	 2257.0	...
2680212	  800.2	  644.0	 2256.0	...
2680213	  800.3	  644.1	 2255.0	...
2680214	  800.4	  644.2	 2255.0	...
2680215	  801.0	  644.2	 2255.0	...
2680216	  801.6	  644.1	 2255.0	...
2680217	  802.0	  644.1	 2254.0	...
2680218	  801.8	  644.1	 2254.0	...
2680219	  801.8	  644.2	 2254.0	...
2680220	  801.8	  644.3	 2254.0	...
2680221	  801.8	  644.3	 2256.0	...
2680222	  801.8	  644.1	 2259.0	...
2680223	  801.4	  643.9	 2258.0	...
2680224	  801.1	  644.2	 2255.0	...
2680225	  800.6	  644.8	 2252.0	...
2680226	  800.4	  645.5	 2252.0	...
2680227	  800.2	  645.7	 2252.0	...
2680228	  800.2	  645.9	 2251.0	...
2680229	  800.2	  646.0	 2250.0	...
2680230	  800.2	  646.0	 2249.0	...
2680231	  800.3	  645.8	 2251.0	...
2680232	  800.0	  645.6	 2253.0	...
2680233	  799.4	  645.9	 2256.0	...
2680234	  798.9	  646.2	 2256.0	...
2680235	  798.8	  646.4	 2256.0	...
2680236	  798.8	  646.3	 2256.0	...
2680237	  798.8	  646.4	 2256.0	...
2680238	  798.9	  646.6	 2255.0	...
2680239	  798.6	  646.8	 2254.0	...
2680240	  798.5	  646.6	 2252.0	...
2680241	  798.4	  646.4	 2250.0	...
2680242	  798.5	  646.5	 2248.0	...
2680243	  798.6	  646.8	 2249.0	...
2680244	  798.6	  646.7	 2250.0	...
2680245	  798.5	  646.3	 2251.0	...
2680246	  798.4	  645.9	 2253.0	...
2680247	  798.6	  646.1	 2254.0	...
2680248	  798.8	  646.3	 2254.0	...
2680249	  799.0	  646.5	 2252.0	...
2680250	  799.1	  646.8	 2250.0	...
2680251	  798.7	  647.1	 2249.0	...
2680252	  798.1	  647.3	 2248.0	...
2680253	  797.8	  647.3	 2249.0	...
2680254	  798.2	  647.3	 2251.0	...
2680255	  798.6	  647.2	 2252.0	...
2680256	  799.0	  647.1	 2252.0	...
2680257	  799.3	  647.0	 2250.0	...
2680258	  799.6	  646.9	 2249.0	...
2680259	  799.7	  647.1	 2250.0	...
2680260	  799.7	  647.2	 2250.0	...
2680261	  799.8	  647.6	 2250.0	...
2680262	  799.9	  647.8	 2249.0	...
2680263	  799.9	  647.9	 2248.0	...
2680264	  799.9	  647.8	 2248.0	...
2680265	  799.8	  647.8	 2249.0	...
2680266	  799.6	  647.4	 2250.0	...
2680267	  799.8	  646.9	 2249.0	...
2680268	  799.9	  646.5	 2247.0	...
2680269	  800.1	  646.4	 2245.0	...
2680270	  800.0	  646.5	 2246.0	...
2680271	  800.0	  646.6	 2248.0	...
2680272	  800.2	  646.9	 2249.0	...
2680273	  800.3	  647.2	 2247.0	...
2680274	  800.3	  647.5	 2245.0	...
2680275	  800.2	  647.5	 2244.0	...
2680276	  800.1	  647.7	 2243.0	...
2680277	  800.3	  647.9	 2243.0	...
2680278	  800.5	  647.9	 2242.0	...
2680279	  800.7	  647.7	 2241.0	...
2680280	  800.7	  647.6	 2241.0	...
2680281	  800.7	  647.6	 2241.0	...
2680282	  800.6	  647.7	 2241.0	...
2680283	  800.6	  647.9	 2243.0	...
2680284	  800.5	  647.9	 2244.0	...
2680285	  800.5	  647.3	 2244.0	...
2680286	  800.5	  646.5	 2243.0	...
2680287	  800.3	  646.4	 2241.0	...
2680288	  800.2	  647.0	 2241.0	...
2680289	  800.0	  647.6	 2242.0	...
2680290	  800.0	  647.6	 2243.0	...
2680291	  800.0	  647.7	 2244.0	...
2680292	  800.1	  648.0	 2245.0	...
2680293	  800.1	  648.3	 2243.0	...
2680294	  800.1	  648.5	 2241.0	...
2680295	  800.1	  648.6	 2239.0	...
2680296	  800.2	  648.7	 2238.0	...
2680297	  800.4	  648.5	 2237.0	...
2680298	  800.5	  648.2	 2237.0	...
2680299	  800.4	  647.7	 2235.0	...
2680300	  800.2	  647.6	 2233.0	...
2680301	  800.3	  648.0	 2232.0	...
2680302	  800.4	  648.5	 2233.0	...
2680303	  800.6	  648.8	 2234.0	...
2680304	  800.5	  648.6	 2234.0	...
MSG	2680305 0000 _ Number Off
2680305	  800.5	  648.7	 2236.0	...
2680306	  800.5	  649.0	 2238.0	...
2680307	  800.6	  649.5	 2241.0	...
2680308	  800.6	  649.6	 2240.0	...
2680309	  800.7	  649.6	 2239.0	...
2680310	  800.6	  649.4	 2238.0	...
2680311	  800.6	  649.3	 2237.0	...
2680312	  800.9	  649.2	 2237.0	...
2680313	  801.2	  648.8	 2236.0	...
2680314	  801.4	  648.5	 2238.0	...
2680315	  801.3	  648.3	 2238.0	...
2680316	  800.9	  648.7	 2238.0	...
2680317	  800.7	  649.1	 2237.0	...
2680318	  800.7	  649.4	 2236.0	...
2680319	  800.9	  649.5	 2236.0	...
2680320	  801.2	  649.2	 2237.0	...
2680321	  801.2	  649.0	 2236.0	...
2680322	  801.2	  649.0	 2234.0	...
2680323	  801.1	  648.7	 2231.0	...
2680324	  801.1	  648.4	 2230.0	...
2680325	  801.0	  648.1	 2229.0	...
2680326	  801.1	  648.1	 2228.0	...
2680327	  801.3	  648.1	 2227.0	...
2680328	  801.6	  648.1	 2228.0	...
2680329	  801.8	  648.1	 2229.0	...
2680330	  801.9	  648.2	 2230.0	...
2680331	  801.9	  647.9	 2229.0	...
2680332	  801.9	  647.5	 2227.0	...
2680333	  801.9	  647.1	 2225.0	...
2680334	  801.8	  647.1	 2224.0	...
2680335	  801.8	  647.0	 2224.0	...
2680336	  801.8	  647.4	 2224.0	...
2680337	  802.0	  647.7	 2223.0	...
2680338	  802.2	  648.1	 2222.0	...
2680339	  802.4	  648.2	 2223.0	...
2680340	  802.5	  648.3	 2225.0	...
2680341	  802.6	  648.3	 2226.0	...
2680342	  802.6	  647.8	 2222.0	...
2680343	  802.6	  647.1	 2219.0	...
2680344	  802.6	  646.4	 2217.0	...
2680345	  802.7	  646.3	 2216.0	...
2680346	  802.9	  646.7	 2217.0	...
2680347	  803.0	  647.1	 2220.0	...
2680348	  803.0	  647.4	 2223.0	...
2680349	  802.9	  647.3	 2222.0	...
2680350	  802.8	  647.3	 2220.0	...
2680351	  802.5	  647.4	 2217.0	...
2680352	  802.3	  647.5	 2217.0	...
2680353	  802.1	  647.6	 2216.0	...
2680354	  802.1	  647.7	 2215.0	...
2680355	  802.1	  648.0	 2214.0	...
2680356	  802.1	  648.2	 2213.0	...
2680357	  802.1	  647.7	 2214.0	...
2680358	  802.1	  647.0	 2214.0	...
2680359	  802.2	  646.3	 2214.0	...
2680360	  802.2	  646.3	 2215.0	...
2680361	  802.2	  646.1	 2214.0	...
2680362	  802.0	  645.8	 2212.0	...
2680363	  801.8	  645.8	 2211.0	...
2680364	  801.6	  646.2	 2210.0	...
2680365	  801.6	  646.3	 2209.0	...
2680366	  802.2	  645.8	 2208.0	...
2680367	  802.7	  645.3	 2208.0	...
2680368	  803.3	  644.9	 2209.0	...
2680369	  803.2	  644.8	 2209.0	...
2680370	  803.2	  644.8	 2209.0	...
2680371	  803.2	  644.7	 2208.0	...
2680372	  803.1	  644.6	 2208.0	...
2680373	  803.1	  644.5	 2208.0	...
2680374	  803.0	  644.2	 2207.0	...
2680375	  802.9	  643.9	 2207.0	...
2680376	  802.8	  643.9	 2208.0	...
2680377	  802.8	  644.0	 2208.0	...
2680378	  802.8	  644.1	 2207.0	...
2680379	  802.7	  643.9	 2204.0	...
2680380	  802.6	  643.6	 2201.0	...
2680381	  802.6	  644.0	 2201.0	...
2680382	  802.6	  644.7	 2201.0	...
2680383	  802.6	  645.3	 2201.0	...
2680384	  803.0	  646.3	 2202.0	...
2680385	  803.5	  647.2	 2203.0	...
2680386	  803.6	  647.7	 2206.0	...
2680387	  803.2	  647.4	 2207.0	...
2680388	  802.9	  647.0	 2208.0	...
2680389	  803.1	  646.6	 2209.0	...
2680390	  803.3	  646.1	 2211.0	...
2680391	  803.5	  645.8	 2214.0	...
2680392	  803.7	  646.0	 2215.0	...
2680393	  803.8	  646.1	 2216.0	...
2680394	  803.8	  645.9	 2217.0	...
2680395	  803.7	  645.8	 2217.0	...
2680396	  803.5	  645.9	 2217.0	...
2680397	  803.4	  646.1	 2216.0	...
2680398	  803.5	  646.0	 2214.0	...
2680399	  803.6	  646.0	 2214.0	...
2680400	  803.5	  646.0	 2215.0	...
2680401	  803.5	  646.2	 2214.0	...
2680402	  803.6	  646.4	 2213.0	...
2680403	  803.8	  646.4	 2213.0	...
2680404	  803.9	  646.3	 2214.0	...
2680405	  803.4	  646.1	 2214.0	...
2680406	  802.5	  645.9	 2215.0	...
2680407	  801.1	  646.0	 2215.0	...
2680408	  800.2	  645.6	 2215.0	...
2680409	  799.1	  645.3	 2213.0	...
2680410	  798.3	  645.0	 2210.0	...
2680411	  796.8	  644.8	 2207.0	...
2680412	  795.4	  644.4	 2203.0	...
2680413	  794.0	  643.8	 2203.0	...
2680414	  792.4	  643.5	 2203.0	...
2680415	  790.9	  642.8	 2203.0	...
2680416	  789.5	  642.1	 2203.0	...
2680417	  789.0	  641.5	 2203.0	...
2680418	  788.5	  640.8	 2202.0	...
2680419	  788.0	  640.3	 2202.0	...
2680420	  787.9	  639.5	 2202.0	...
2680421	  788.3	  639.2	 2202.0	...
2680422	  789.6	  638.9	 2202.0	...
2680423	  790.9	  638.8	 2202.0	...
2680424	  792.3	  638.8	 2202.0	...
2680425	  793.6	  638.4	 2205.0	...
2680426	  794.8	  638.1	 2207.0	...
2680427	  796.0	  637.7	 2206.0	...
2680428	  796.5	  638.5	 2202.0	...
2680429	  796.8	  639.4	 2198.0	...
2680430	  797.5	  640.3	 2197.0	...
2680431	  798.0	  640.3	 2197.0	...
2680432	  798.4	  640.4	 2199.0	...
2680433	  798.4	  640.9	 2201.0	...
2680434	  797.7	  641.4	 2202.0	...
2680435	  797.1	  641.8	 2199.0	...
2680436	  796.4	  641.6	 2196.0	...
2680437	  796.6	  641.5	 2195.0	...
2680438	  796.9	  641.4	 2195.0	...
2680439	  797.2	  641.3	 2198.0	...
2680440	  797.1	  641.4	 2201.0	...
2680441	  796.9	  641.6	 2203.0	...
2680442	  796.6	  641.5	 2204.0	...
2680443	  796.2	  640.7	 2204.0	...
2680444	  796.1	  639.9	 2205.0	...
2680445	  796.0	  639.8	 2205.0	...
2680446	  796.0	  640.1	 2204.0	...
2680447	  796.1	  640.6	 2202.0	...
2680448	  796.1	  640.7	 2201.0	...
2680449	  796.0	  640.3	 2201.0	...
2680450	  795.7	  640.0	 2202.0	...
2680451	  795.4	  639.8	 2203.0	...
2680452	  795.2	  640.0	 2204.0	...
2680453	  795.2	  640.1	 2205.0	...
2680454	  795.1	  640.1	 2205.0	...
2680455	  795.1	  640.2	 2204.0	...
2680456	  795.1	  640.6	 2203.0	...
2680457	  795.1	  641.1	 2203.0	...
2680458	  795.1	  641.3	 2204.0	...
2680459	  795.1	  641.2	 2205.0	...
2680460	  795.1	  640.7	 2203.0	...
2680461	  795.0	  640.2	 2199.0	...
2680462	  795.0	  640.0	 2197.0	...
2680463	  795.0	  640.2	 2199.0	...
2680464	  795.0	  640.7	 2201.0	...
2680465	  795.1	  640.9	 2202.0	...
2680466	  795.2	  641.0	 2200.0	...
2680467	  795.2	  640.9	 2198.0	...
2680468	  795.0	  641.0	 2196.0	...
2680469	  794.9	  641.0	 2196.0	...
2680470	  794.8	  641.0	 2196.0	...
2680471	  794.8	  640.9	 2197.0	...
2680472	  794.7	  641.0	 2197.0	...
2680473	  795.5	  640.9	 2197.0	...
2680474	  796.2	  640.8	 2197.0	...
2680475	  796.7	  640.7	 2198.0	...
2680476	  796.2	  640.7	 2197.0	...
2680477	  795.7	  640.7	 2196.0	...
2680478	  795.6	  640.6	 2195.0	...
2680479	  795.5	  640.6	 2198.0	...
2680480	  795.5	  641.2	 2201.0	...
2680481	  795.6	  641.9	 2204.0	...
2680482	  795.7	  642.0	 2203.0	...
2680483	  795.8	  641.6	 2201.0	...
2680484	  795.9	  641.3	 2200.0	...
2680485	  796.0	  641.5	 2199.0	...
2680486	  795.9	  641.5	 2201.0	...
2680487	  795.7	  641.5	 2203.0	...
2680488	  795.4	  641.5	 2204.0	...
2680489	  795.1	  641.5	 2202.0	...
2680490	  795.0	  641.5	 2200.0	...
2680491	  795.0	  641.5	 2201.0	...
2680492	  795.3	  641.6	 2201.0	...
2680493	  795.5	  641.4	 2202.0	...
2680494	  795.7	  641.2	 2202.0	...
2680495	  796.1	  640.8	 2203.0	...
2680496	  796.4	  640.3	 2202.0	...
2680497	  796.5	  639.9	 2202.0	...
2680498	  796.4	  639.4	 2202.0	...
2680499	  796.5	  639.3	 2201.0	...
2680500	  796.5	  639.1	 2200.0	...
2680501	  796.5	  639.1	 2197.0	...
2680502	  796.5	  639.1	 2195.0	...
2680503	  796.4	  639.2	 2194.0	...
2680504	  796.4	  639.7	 2195.0	...
2680505	  796.5	  640.1	 2196.0	...
2680506	  796.2	  640.6	 2196.0	...
2680507	  795.9	  640.7	 2197.0	...
2680508	  795.8	  640.7	 2197.0	...
2680509	  796.0	  640.7	 2198.0	...
2680510	  796.2	  640.6	 2198.0	...
2680511	  796.2	  640.6	 2197.0	...
2680512	  796.4	  640.7	 2197.0	...
2680513	  796.5	  640.8	 2198.0	...
2680514	  796.6	  640.9	 2200.0	...
2680515	  796.5	  640.7	 2200.0	...
2680516	  796.5	  640.6	 2199.0	...
MSG	2680517 0000 _ Number On
2680517	  796.6	  641.0	 2200.0	...
2680518	  796.6	  641.5	 2201.0	...
2680519	  796.7	  642.1	 2202.0	...
2680520	  796.7	  642.2	 2202.0	...
2680521	  796.7	  642.0	 2202.0	...
2680522	  796.7	  641.8	 2201.0	...
2680523	  796.4	  641.6	 2201.0	...
2680524	  796.0	  642.0	 2203.0	...
2680525	  795.6	  642.3	 2204.0	...
2680526	  795.5	  642.5	 2204.0	...
2680527	  795.6	  642.5	 2201.0	...
2680528	  795.6	  642.3	 2199.0	...
2680529	  795.6	  642.2	 2197.0	...
2680530	  795.6	  642.0	 2197.0	...
2680531	  795.7	  642.1	 2197.0	...
2680532	  795.8	  642.4	 2197.0	...
2680533	  796.1	  642.6	 2195.0	...
2680534	  796.2	  642.8	 2193.0	...
2680535	  796.3	  642.8	 2192.0	...
2680536	  796.3	  642.8	 2193.0	...
2680537	  796.1	  643.1	 2196.0	...
2680538	  796.0	  643.3	 2199.0	...
2680539	  795.8	  643.2	 2200.0	...
2680540	  795.9	  642.5	 2201.0	...
2680541	  795.9	  641.9	 2200.0	...
2680542	  796.0	  641.2	 2198.0	...
2680543	  796.1	  641.0	 2196.0	...
2680544	  796.2	  641.4	 2195.0	...
2680545	  796.2	  642.0	 2196.0	...
2680546	  796.1	  642.4	 2197.0	...
2680547	  796.1	  642.2	 2199.0	...
2680548	  796.1	  642.1	 2201.0	...
2680549	  796.3	  642.2	 2202.0	...
2680550	  796.5	  642.2	 2203.0	...
2680551	  796.5	  642.1	 2203.0	...
2680552	  796.4	  642.1	 2202.0	...
2680553	  796.3	  641.9	 2200.0	...
2680554	  796.2	  641.7	 2198.0	...
2680555	  796.3	  642.5	 2200.0	...
2680556	  796.4	  643.4	 2201.0	...
2680557	  796.5	  644.3	 2202.0	...
2680558	  796.6	  644.0	 2202.0	...
2680559	  796.5	  643.9	 2202.0	...
2680560	  796.5	  643.8	 2201.0	...
2680561	  796.5	  643.7	 2200.0	...
2680562	  796.5	  643.5	 2199.0	...
2680563	  796.4	  643.2	 2197.0	...
2680564	  796.4	  642.9	 2196.0	...
2680565	  796.5	  642.7	 2199.0	...
2680566	  796.5	  642.7	 2201.0	...
2680567	  796.4	  643.1	 2204.0	...
2680568	  796.4	  643.4	 2204.0	...
2680569	  796.4	  643.6	 2203.0	...
2680570	  796.5	  643.7	 2203.0	...
2680571	  796.6	  643.5	 2201.0	...
2680572	  796.6	  643.1	 2201.0	...
2680573	  796.6	  643.5	 2201.0	...
2680574	  796.4	  644.2	 2202.0	...
2680575	  796.3	  645.0	 2200.0	...
2680576	  796.1	  644.9	 2197.0	...
2680577	  796.0	  644.9	 2194.0	...
2680578	  796.0	  644.9	 2194.0	...
2680579	  796.0	  645.0	 2195.0	...
2680580	  796.0	  644.6	 2196.0	...
2680581	  796.0	  644.0	 2197.0	...
2680582	  796.3	  643.5	 2199.0	...
2680583	  796.7	  643.6	 2200.0	...
2680584	  796.9	  643.7	 2201.0	...
2680585	  796.7	  643.9	 2201.0	...
2680586	  796.4	  644.5	 2200.0	...
2680587	  796.1	  644.8	 2200.0	...
2680588	  795.9	  644.9	 2200.0	...
2680589	  796.0	  644.6	 2199.0	...
2680590	  796.0	  644.6	 2199.0	...
2680591	  796.0	  644.5	 2199.0	...
2680592	  796.0	  644.3	 2199.0	...
2680593	  796.2	  644.1	 2199.0	...
2680594	  796.4	  644.2	 2200.0	...
2680595	  796.7	  644.2	 2200.0	...
2680596	  797.0	  644.3	 2200.0	...
2680597	  797.2	  644.3	 2200.0	...
2680598	  797.3	  644.2	 2202.0	...
2680599	  797.2	  644.0	 2203.0	...
2680600	  797.1	  643.8	 2204.0	...
2680601	  796.9	  643.7	 2203.0	...
2680602	  796.8	  643.8	 2202.0	...
2680603	  796.6	  644.4	 2202.0	...
2680604	  796.5	  645.1	 2202.0	...
2680605	  796.5	  645.7	 2201.0	...
2680606	  796.4	  645.8	 2200.0	...
2680607	  796.5	  645.8	 2199.0	...
2680608	  796.6	  645.6	 2198.0	...
2680609	  796.8	  645.6	 2197.0	...
2680610	  797.0	  645.7	 2197.0	...
2680611	  796.9	  645.9	 2197.0	...
2680612	  796.6	  645.7	 2196.0	...
2680613	  796.2	  645.6	 2196.0	...
2680614	  796.0	  645.4	 2196.0	...
2680615	  795.9	  645.8	 2198.0	...
2680616	  795.9	  646.1	 2200.0	...
2680617	  795.8	  646.3	 2200.0	...
2680618	  795.7	  646.0	 2199.0	...
2680619	  795.7	  646.1	 2197.0	...
2680620	  795.6	  646.7	 2197.0	...
2680621	  795.5	  647.3	 2197.0	...
2680622	  795.6	  647.7	 2198.0	...
2680623	  796.1	  647.5	 2198.0	...
2680624	  796.6	  647.4	 2198.0	...
2680625	  796.7	  647.3	 2199.0	...
2680626	  796.5	  647.4	 2200.0	...
2680627	  796.3	  647.7	 2200.0	...
2680628	  796.2	  647.7	 2199.0	...
2680629	  796.4	  647.6	 2197.0	...
2680630	  797.5	  648.1	 2196.0	...
EFIX R   2680194	2680630	437	  798.3	  644.5	   2217
SSACC R  2680631
2680631	  798.8	  648.7	 2198.0	...
2680632	  801.0	  649.1	 2201.0	...
2680633	  802.8	  648.8	 2199.0	...
2680634	  805.2	  648.1	 2196.0	...
2680635	  808.1	  647.4	 2197.0	...
2680636	  811.0	  647.1	 2201.0	...
2680637	  814.2	  647.0	 2205.0	...
2680638	  817.3	  647.3	 2205.0	...
2680639	  820.3	  647.3	 2204.0	...
2680640	  823.5	  647.3	 2204.0	...
2680641	  826.5	  647.9	 2205.0	...
2680642	  830.2	  649.2	 2207.0	...
2680643	  833.6	  650.5	 2205.0	...
2680644	  836.9	  650.9	 2201.0	...
2680645	  840.1	  649.4	 2198.0	...
2680646	  842.9	  647.7	 2198.0	...
2680647	  845.6	  645.9	 2190.0	...
2680648	  847.9	  647.1	 2182.0	...
2680649	  849.8	  653.9	 2165.0	...
2680650	  851.1	  668.4	 2145.0	...
2680651	  852.0	  689.7	 2106.0	...
2680652	  851.5	  712.4	 2051.0	...
2680653	  850.3	  729.8	 1999.0	...
2680654	  848.6	  749.8	 1948.0	...
2680655	  848.8	  775.0	 1905.0	...
2680656	  849.9	  810.3	 1844.0	...
2680657	  853.3	  846.2	 1775.0	...
2680658	  857.0	  886.9	 1689.0	...
2680659	  861.2	  932.3	 1587.0	...
2680660	  864.8	  983.3	 1462.0	...
2680661	  862.8	 1038.8	 1333.0	...
2680662	  859.8	 1077.8	 1243.0	...
2680663	  855.4	 1099.4	 1204.0	...
2680664	  855.4	 1099.4	 1204.0	...
SBLINK R 2680665
2680665	   .	   .	    0.0	...
2680666	   .	   .	    0.0	...
2680667	   .	   .	    0.0	...
2680668	   .	   .	    0.0	...
2680669	   .	   .	    0.0	...
2680670	   .	   .	    0.0	...
2680671	   .	   .	    0.0	...
2680672	   .	   .	    0.0	...
2680673	   .	   .	    0.0	...
2680674	   .	   .	    0.0	...
2680675	   .	   .	    0.0	...
2680676	   .	   .	    0.0	...
2680677	   .	   .	    0.0	...
2680678	   .	   .	    0.0	...
2680679	   .	   .	    0.0	...
2680680	   .	   .	    0.0	...
2680681	   .	   .	    0.0	...
2680682	   .	   .	    0.0	...
2680683	   .	   .	    0.0	...
2680684	   .	   .	    0.0	...
2680685	   .	   .	    0.0	...
2680686	   .	   .	    0.0	...
2680687	   .	   .	    0.0	...
2680688	   .	   .	    0.0	...
2680689	   .	   .	    0.0	...
2680690	   .	   .	    0.0	...
2680691	   .	   .	    0.0	...
2680692	   .	   .	    0.0	...
2680693	   .	   .	    0.0	...
2680694	   .	   .	    0.0	...
2680695	   .	   .	    0.0	...
2680696	   .	   .	    0.0	...
2680697	   .	   .	    0.0	...
2680698	   .	   .	    0.0	...
2680699	   .	   .	    0.0	...
2680700	   .	   .	    0.0	...
2680701	   .	   .	    0.0	...
2680702	   .	   .	    0.0	...
2680703	   .	   .	    0.0	...
2680704	   .	   .	    0.0	...
2680705	   .	   .	    0.0	...
2680706	   .	   .	    0.0	...
2680707	   .	   .	    0.0	...
2680708	   .	   .	    0.0	...
2680709	   .	   .	    0.0	...
2680710	   .	   .	    0.0	...
2680711	   .	   .	    0.0	...
2680712	   .	   .	    0.0	...
2680713	   .	   .	    0.0	...
2680714	   .	   .	    0.0	...
2680715	   .	   .	    0.0	...
2680716	   .	   .	    0.0	...
2680717	   .	   .	    0.0	...
2680718	   .	   .	    0.0	...
2680719	   .	   .	    0.0	...
2680720	   .	   .	    0.0	...
2680721	   .	   .	    0.0	...
2680722	   .	   .	    0.0	...
2680723	   .	   .	    0.0	...
2680724	   .	   .	    0.0	...
2680725	   .	   .	    0.0	...
2680726	   .	   .	    0.0	...
2680727	   .	   .	    0.0	...
2680728	   .	   .	    0.0	...
2680729	   .	   .	    0.0	...
2680730	   .	   .	    0.0	...
2680731	   .	   .	    0.0	...
2680732	   .	   .	    0.0	...
2680733	   .	   .	    0.0	...
2680734	   .	   .	    0.0	...
2680735	   .	   .	    0.0	...
2680736	   .	   .	    0.0	...
2680737	   .	   .	    0.0	...
2680738	   .	   .	    0.0	...
2680739	   .	   .	    0.0	...
2680740	   .	   .	    0.0	...
2680741	   .	   .	    0.0	...
2680742	   .	   .	    0.0	...
2680743	   .	   .	    0.0	...
2680744	   .	   .	    0.0	...
2680745	   .	   .	    0.0	...
2680746	   .	   .	    0.0	...
2680747	   .	   .	    0.0	...
2680748	   .	   .	    0.0	...
2680749	   .	   .	    0.0	...
2680750	   .	   .	    0.0	...
2680751	   .	   .	    0.0	...
2680752	   .	   .	    0.0	...
2680753	   .	   .	    0.0	...
2680754	   .	   .	    0.0	...
2680755	   .	   .	    0.0	...
2680756	   .	   .	    0.0	...
2680757	   .	   .	    0.0	...
2680758	   .	   .	    0.0	...
2680759	   .	   .	    0.0	...
2680760	   .	   .	    0.0	...
2680761	   .	   .	    0.0	...
2680762	   .	   .	    0.0	...
2680763	   .	   .	    0.0	...
2680764	   .	   .	    0.0	...
2680765	   .	   .	    0.0	...
2680766	   .	   .	    0.0	...
2680767	   .	   .	    0.0	...
2680768	   .	   .	    0.0	...
2680769	   .	   .	    0.0	...
2680770	   .	   .	    0.0	...
2680771	   .	   .	    0.0	...
2680772	   .	   .	    0.0	...
2680773	   .	   .	    0.0	...
2680774	   .	   .	    0.0	...
2680775	   .	   .	    0.0	...
2680776	   .	   .	    0.0	...
2680777	   .	   .	    0.0	...
2680778	   .	   .	    0.0	...
2680779	   .	   .	    0.0	...
2680780	   .	   .	    0.0	...
2680781	   .	   .	    0.0	...
2680782	   .	   .	    0.0	...
2680783	   .	   .	    0.0	...
2680784	   .	   .	    0.0	...
2680785	   .	   .	    0.0	...
2680786	   .	   .	    0.0	...
2680787	   .	   .	    0.0	...
2680788	   .	   .	    0.0	...
2680789	   .	   .	    0.0	...
2680790	   .	   .	    0.0	...
2680791	   .	   .	    0.0	...
2680792	   .	   .	    0.0	...
2680793	   .	   .	    0.0	...
2680794	   .	   .	    0.0	...
2680795	   .	   .	    0.0	...
2680796	   .	   .	    0.0	...
EBLINK R 2680665	2680796	132
2680797	  776.7	 1084.8	 1266.0	...
2680798	  776.7	 1084.8	 1266.0	...
2680799	  781.8	 1078.7	 1297.0	...
2680800	  788.3	 1063.1	 1341.0	...
2680801	  794.6	 1041.3	 1394.0	...
2680802	  797.2	 1018.2	 1427.0	...
2680803	  799.8	  998.4	 1448.0	...
2680804	  802.9	  978.1	 1478.0	...
2680805	  805.4	  961.4	 1496.0	...
2680806	  806.3	  945.7	 1538.0	...
2680807	  807.1	  931.5	 1582.0	...
2680808	  807.7	  914.9	 1637.0	...
2680809	  809.8	  898.3	 1684.0	...
2680810	  811.5	  882.7	 1719.0	...
2680811	  814.2	  865.2	 1760.0	...
2680812	  815.1	  848.0	 1794.0	...
2680813	  816.1	  832.4	 1822.0	...
2680814	  815.2	  820.2	 1846.0	...
2680815	  814.3	  808.6	 1872.0	...
2680816	  812.4	  797.2	 1903.0	...
2680817	  810.6	  785.6	 1928.0	...
2680818	  808.8	  774.4	 1952.0	...
2680819	  807.5	  762.3	 1975.0	...
2680820	  806.3	  753.0	 2001.0	...
MSG	2680821 0000 _ Number Off
2680821	  805.1	  743.6	 2023.0	...
2680822	  804.4	  734.9	 2045.0	...
2680823	  803.7	  725.2	 2063.0	...
2680824	  803.1	  715.5	 2081.0	...
2680825	  802.7	  707.2	 2097.0	...
2680826	  803.1	  698.1	 2111.0	...
2680827	  803.8	  691.4	 2126.0	...
2680828	  804.6	  684.4	 2139.0	...
2680829	  804.7	  679.9	 2149.0	...
2680830	  805.7	  674.4	 2150.0	...
2680831	  806.9	  670.3	 2156.0	...
2680832	  808.3	  665.7	 2161.0	...
2680833	  809.5	  663.4	 2166.0	...
ESACC R  2680631	2680833	203	  798.8	  648.7	  809.5	  663.4	   0.39	    612
SFIX R   2680834
2680834	  810.5	  661.8	 2160.0	...
2680835	  811.9	  662.2	 2155.0	...
2680836	  812.9	  662.7	 2150.0	...
2680837	  814.1	  666.0	 2152.0	...
2680838	  814.8	  669.4	 2155.0	...
2680839	  815.3	  672.8	 2159.0	...
2680840	  815.6	  671.7	 2165.0	...
2680841	  815.7	  669.5	 2178.0	...
2680842	  815.5	  665.6	 2190.0	...
2680843	  815.3	  661.5	 2199.0	...
2680844	  815.4	  657.1	 2200.0	...
2680845	  815.5	  654.4	 2205.0	...
2680846	  815.6	  652.3	 2209.0	...
2680847	  815.6	  651.9	 2214.0	...
2680848	  815.5	  651.5	 2214.0	...
2680849	  815.5	  651.5	 2215.0	...
2680850	  815.8	  652.7	 2215.0	...
2680851	  816.1	  654.2	 2214.0	...
2680852	  816.2	  656.0	 2215.0	...
2680853	  816.0	  656.5	 2215.0	...
2680854	  815.8	  657.3	 2215.0	...
2680855	  815.9	  657.9	 2215.0	...
2680856	  815.8	  658.5	 2214.0	...
2680857	  815.7	  658.8	 2213.0	...
2680858	  815.6	  659.3	 2212.0	...
2680859	  815.5	  660.2	 2213.0	...
2680860	  815.9	  660.7	 2214.0	...
2680861	  816.3	  661.0	 2215.0	...
2680862	  816.6	  660.9	 2215.0	...
2680863	  816.5	  661.0	 2215.0	...
2680864	  816.5	  661.1	 2214.0	...
2680865	  816.9	  661.2	 2213.0	...
2680866	  817.3	  661.4	 2212.0	...
2680867	  817.6	  661.5	 2212.0	...
2680868	  817.8	  661.5	 2211.0	...
2680869	  817.8	  661.5	 2211.0	...
2680870	  817.7	  662.0	 2210.0	...
2680871	  817.5	  662.5	 2210.0	...
2680872	  817.3	  663.0	 2210.0	...
2680873	  817.1	  662.9	 2210.0	...
2680874	  816.9	  662.8	 2209.0	...
2680875	  816.7	  662.5	 2211.0	...
2680876	  816.8	  662.0	 2212.0	...
2680877	  817.0	  661.6	 2213.0	...
2680878	  817.2	  661.2	 2213.0	...
2680879	  817.1	  661.1	 2213.0	...
2680880	  817.0	  661.7	 2213.0	...
2680881	  817.0	  662.6	 2212.0	...
2680882	  817.1	  663.4	 2212.0	...
2680883	  817.2	  663.5	 2212.0	...
2680884	  817.4	  663.3	 2212.0	...
2680885	  817.4	  663.1	 2212.0	...
2680886	  817.4	  663.6	 2211.0	...
2680887	  817.2	  664.1	 2210.0	...
2680888	  817.2	  664.5	 2210.0	...
2680889	  817.4	  664.5	 2210.0	...
2680890	  817.7	  664.4	 2211.0	...
2680891	  817.8	  664.4	 2211.0	...
2680892	  817.7	  664.4	 2211.0	...
2680893	  817.5	  664.4	 2211.0	...
2680894	  817.3	  664.3	 2209.0	...
2680895	  817.3	  664.1	 2207.0	...
2680896	  817.3	  663.9	 2208.0	...
2680897	  817.3	  663.7	 2210.0	...
2680898	  817.3	  663.6	 2213.0	...
2680899	  817.4	  663.4	 2214.0	...
2680900	  817.3	  663.2	 2215.0	...
2680901	  817.2	  663.1	 2216.0	...
2680902	  816.9	  663.7	 2214.0	...
2680903	  816.8	  664.3	 2213.0	...
2680904	  816.8	  665.0	 2213.0	...
2680905	  816.8	  665.4	 2214.0	...
2680906	  816.9	  665.8	 2213.0	...
2680907	  816.7	  665.9	 2211.0	...
2680908	  816.5	  665.8	 2209.0	...
2680909	  816.2	  665.4	 2208.0	...
2680910	  815.9	  665.1	 2208.0	...
2680911	  815.8	  665.3	 2208.0	...
2680912	  815.7	  665.7	 2209.0	...
2680913	  815.7	  665.6	 2209.0	...
2680914	  815.8	  665.1	 2209.0	...
2680915	  815.8	  664.7	 2209.0	...
2680916	  815.6	  664.9	 2209.0	...
2680917	  815.2	  665.0	 2208.0	...
2680918	  814.9	  665.1	 2208.0	...
2680919	  815.2	  665.0	 2211.0	...
2680920	  815.6	  664.9	 2215.0	...
2680921	  815.9	  664.7	 2214.0	...
2680922	  815.9	  664.9	 2209.0	...
2680923	  816.0	  665.0	 2205.0	...
2680924	  816.1	  665.2	 2206.0	...
2680925	  815.8	  665.0	 2208.0	...
2680926	  815.5	  665.0	 2208.0	...
2680927	  815.0	  665.2	 2209.0	...
2680928	  814.8	  665.5	 2209.0	...
2680929	  814.5	  666.2	 2208.0	...
2680930	  814.4	  666.4	 2208.0	...
2680931	  814.4	  666.7	 2207.0	...
2680932	  814.5	  666.5	 2206.0	...
2680933	  814.5	  666.4	 2206.0	...
2680934	  814.3	  666.4	 2207.0	...
2680935	  814.5	  666.5	 2208.0	...
2680936	  814.9	  666.4	 2209.0	...
2680937	  815.3	  666.0	 2209.0	...
2680938	  815.2	  665.7	 2210.0	...
2680939	  815.1	  665.9	 2212.0	...
2680940	  815.1	  666.4	 2212.0	...
2680941	  815.1	  666.3	 2212.0	...
2680942	  815.2	  665.7	 2211.0	...
2680943	  815.2	  665.2	 2212.0	...
2680944	  815.1	  665.3	 2211.0	...
2680945	  814.9	  665.7	 2211.0	...
2680946	  814.6	  666.1	 2211.0	...
2680947	  814.5	  666.5	 2211.0	...
2680948	  814.6	  666.4	 2210.0	...
2680949	  814.7	  666.4	 2208.0	...
2680950	  814.7	  666.4	 2207.0	...
2680951	  814.5	  666.4	 2208.0	...
2680952	  814.3	  666.3	 2209.0	...
2680953	  814.1	  666.2	 2210.0	...
2680954	  814.0	  666.2	 2212.0	...
2680955	  814.0	  666.3	 2212.0	...
2680956	  814.1	  666.3	 2211.0	...
2680957	  814.1	  666.2	 2211.0	...
2680958	  814.0	  666.1	 2211.0	...
2680959	  813.9	  666.6	 2212.0	...
2680960	  813.9	  666.9	 2212.0	...
2680961	  813.9	  667.4	 2212.0	...
2680962	  814.0	  667.5	 2213.0	...
2680963	  814.1	  667.6	 2214.0	...
2680964	  813.9	  667.6	 2214.0	...
2680965	  813.7	  667.2	 2214.0	...
2680966	  813.5	  666.7	 2213.0	...
2680967	  813.4	  666.3	 2212.0	...
2680968	  813.3	  666.4	 2213.0	...
2680969	  813.2	  666.4	 2214.0	...
2680970	  813.2	  666.2	 2216.0	...
2680971	  813.2	  665.9	 2217.0	...
2680972	  813.1	  665.7	 2218.0	...
2680973	  813.2	  665.8	 2218.0	...
2680974	  813.0	  666.0	 2216.0	...
2680975	  812.8	  666.1	 2214.0	...
2680976	  812.8	  666.1	 2212.0	...
2680977	  813.0	  666.1	 2211.0	...
2680978	  813.4	  665.9	 2212.0	...
2680979	  813.6	  665.8	 2213.0	...
2680980	  813.9	  665.7	 2213.0	...
2680981	  814.0	  665.5	 2213.0	...
2680982	  814.0	  665.3	 2212.0	...
2680983	  814.1	  665.5	 2214.0	...
2680984	  814.1	  665.8	 2216.0	...
2680985	  814.1	  665.6	 2219.0	...
2680986	  814.0	  665.2	 2220.0	...
2680987	  814.0	  664.8	 2217.0	...
2680988	  814.0	  665.0	 2214.0	...
2680989	  814.0	  665.0	 2210.0	...
2680990	  813.8	  665.0	 2209.0	...
2680991	  813.4	  664.8	 2210.0	...
2680992	  813.0	  664.6	 2211.0	...
2680993	  812.9	  664.5	 2213.0	...
2680994	  812.9	  664.5	 2214.0	...
2680995	  812.9	  664.5	 2215.0	...
2680996	  813.0	  664.6	 2217.0	...
2680997	  813.1	  664.6	 2216.0	...
2680998	  813.2	  664.5	 2217.0	...
2680999	  812.9	  664.1	 2219.0	...
2681000	  812.5	  663.7	 2221.0	...
2681001	  812.1	  663.6	 2223.0	...
2681002	  812.3	  663.6	 2220.0	...
2681003	  812.7	  663.6	 2217.0	...
2681004	  813.0	  663.6	 2217.0	...
2681005	  813.0	  663.5	 2220.0	...
2681006	  812.8	  663.3	 2219.0	...
2681007	  812.6	  663.2	 2216.0	...
2681008	  812.5	  663.2	 2212.0	...
2681009	  812.5	  663.0	 2214.0	...
2681010	  812.5	  662.9	 2217.0	...
2681011	  812.5	  662.7	 2221.0	...
2681012	  812.5	  662.7	 2224.0	...
2681013	  812.6	  662.8	 2224.0	...
2681014	  812.8	  662.9	 2224.0	...
2681015	  812.6	  663.0	 2224.0	...
2681016	  812.2	  663.0	 2223.0	...
2681017	  812.2	  663.1	 2222.0	...
2681018	  812.7	  663.1	 2221.0	...
2681019	  813.2	  663.0	 2222.0	...
2681020	  813.4	  662.7	 2222.0	...
2681021	  813.3	  662.3	 2223.0	...
MSG	2681022 0000 _ Number On
2681022	  813.3	  662.1	 2223.0	...
2681023	  813.0	  661.6	 2223.0	...
2681024	  812.7	  661.1	 2223.0	...
2681025	  812.4	  660.8	 2223.0	...
2681026	  812.5	  660.6	 2223.0	...
2681027	  812.6	  660.5	 2223.0	...
2681028	  812.6	  660.6	 2223.0	...
2681029	  812.6	  660.8	 2222.0	...
2681030	  812.6	  660.9	 2225.0	...
2681031	  812.8	  660.9	 2228.0	...
2681032	  812.9	  660.8	 2233.0	...
2681033	  813.0	  660.7	 2235.0	...
2681034	  812.9	  660.7	 2236.0	...
2681035	  812.8	  660.8	 2236.0	...
2681036	  812.6	  660.4	 2235.0	...
2681037	  812.4	  660.1	 2234.0	...
2681038	  812.4	  659.9	 2233.0	...
2681039	  812.4	  660.2	 2234.0	...
2681040	  812.1	  660.6	 2235.0	...
2681041	  811.7	  660.9	 2233.0	...
2681042	  811.2	  661.2	 2232.0	...
2681043	  811.3	  661.4	 2231.0	...
2681044	  811.1	  661.6	 2232.0	...
2681045	  810.8	  661.7	 2233.0	...
2681046	  810.7	  661.7	 2235.0	...
2681047	  810.9	  661.6	 2236.0	...
2681048	  811.0	  661.5	 2237.0	...
2681049	  811.1	  661.4	 2236.0	...
2681050	  811.2	  661.3	 2236.0	...
2681051	  811.3	  661.1	 2237.0	...
2681052	  811.2	  661.0	 2241.0	...
2681053	  811.3	  660.6	 2246.0	...
2681054	  811.4	  660.3	 2248.0	...
2681055	  811.3	  660.0	 2246.0	...
2681056	  811.2	  659.7	 2242.0	...
2681057	  811.0	  659.4	 2240.0	...
2681058	  810.9	  659.1	 2242.0	...
2681059	  810.7	  659.4	 2246.0	...
2681060	  810.7	  659.6	 2249.0	...
2681061	  810.8	  659.7	 2250.0	...
2681062	  810.9	  659.5	 2248.0	...
2681063	  810.8	  659.2	 2247.0	...
2681064	  810.8	  658.9	 2249.0	...
2681065	  811.1	  658.7	 2252.0	...
2681066	  811.4	  658.6	 2254.0	...
2681067	  811.2	  658.6	 2252.0	...
2681068	  810.8	  659.0	 2251.0	...
2681069	  810.4	  659.3	 2250.0	...
2681070	  810.5	  659.4	 2249.0	...
2681071	  810.6	  659.3	 2248.0	...
2681072	  810.9	  659.1	 2248.0	...
2681073	  811.2	  658.9	 2248.0	...
2681074	  811.5	  658.8	 2250.0	...
2681075	  811.6	  658.8	 2254.0	...
2681076	  811.7	  658.8	 2259.0	...
2681077	  811.7	  658.9	 2261.0	...
2681078	  811.7	  658.8	 2260.0	...
2681079	  811.7	  658.8	 2258.0	...
2681080	  811.8	  658.8	 2257.0	...
2681081	  811.9	  658.8	 2257.0	...
2681082	  811.7	  658.7	 2257.0	...
2681083	  811.5	  658.5	 2257.0	...
2681084	  811.4	  658.4	 2256.0	...
2681085	  811.5	  658.5	 2256.0	...
2681086	  811.7	  658.7	 2256.0	...
2681087	  811.9	  658.7	 2257.0	...
2681088	  811.8	  658.6	 2257.0	...
2681089	  811.7	  658.4	 2258.0	...
2681090	  811.7	  658.2	 2258.0	...
2681091	  811.9	  657.8	 2258.0	...
2681092	  812.0	  657.6	 2259.0	...
2681093	  811.9	  657.5	 2260.0	...
2681094	  811.7	  657.5	 2261.0	...
2681095	  811.4	  657.5	 2262.0	...
2681096	  811.1	  657.6	 2263.0	...
2681097	  811.0	  657.7	 2264.0	...
2681098	  811.1	  657.5	 2264.0	...
2681099	  811.1	  657.3	 2263.0	...
2681100	  811.3	  656.9	 2263.0	...
2681101	  811.4	  656.6	 2263.0	...
2681102	  811.6	  656.2	 2263.0	...
2681103	  811.6	  656.1	 2263.0	...
2681104	  811.7	  656.0	 2263.0	...
2681105	  811.7	  655.8	 2264.0	...
2681106	  811.7	  655.6	 2264.0	...
2681107	  811.6	  655.5	 2264.0	...
2681108	  811.6	  655.3	 2265.0	...
2681109	  811.6	  655.1	 2267.0	...
2681110	  811.6	  655.2	 2269.0	...
2681111	  811.7	  655.4	 2271.0	...
2681112	  811.8	  655.7	 2270.0	...
2681113	  811.8	  655.8	 2269.0	...
2681114	  811.8	  655.4	 2268.0	...
2681115	  811.8	  655.0	 2268.0	...
2681116	  811.9	  655.4	 2272.0	...
2681117	  811.9	  656.3	 2276.0	...
2681118	  811.8	  656.3	 2280.0	...
2681119	  811.7	  655.2	 2280.0	...
2681120	  811.6	  654.3	 2280.0	...
2681121	  811.6	  654.2	 2279.0	...
2681122	  811.7	  654.2	 2278.0	...
2681123	  811.7	  654.1	 2277.0	...
2681124	  811.7	  653.8	 2276.0	...
2681125	  811.7	  653.6	 2276.0	...
2681126	  811.8	  653.4	 2276.0	...
2681127	  811.7	  652.8	 2276.0	...
2681128	  811.6	  652.1	 2278.0	...
2681129	  811.5	  651.7	 2278.0	...
2681130	  811.7	  651.9	 2279.0	...
2681131	  811.8	  652.2	 2278.0	...
2681132	  811.8	  652.3	 2278.0	...
2681133	  811.4	  652.4	 2278.0	...
2681134	  811.0	  652.6	 2278.0	...
2681135	  810.8	  652.8	 2278.0	...
2681136	  811.1	  653.0	 2278.0	...
2681137	  811.4	  653.0	 2278.0	...
2681138	  811.9	  652.9	 2279.0	...
2681139	  812.2	  652.8	 2280.0	...
2681140	  812.6	  652.6	 2282.0	...
2681141	  812.6	  652.4	 2285.0	...
2681142	  812.2	  652.2	 2288.0	...
2681143	  811.8	  651.9	 2290.0	...
2681144	  811.4	  651.7	 2291.0	...
2681145	  811.6	  651.6	 2290.0	...
2681146	  811.8	  651.8	 2288.0	...
2681147	  812.0	  652.3	 2286.0	...
2681148	  811.9	  652.9	 2286.0	...
2681149	  811.9	  653.2	 2285.0	...
2681150	  811.8	  653.1	 2285.0	...
2681151	  811.8	  653.0	 2289.0	...
2681152	  811.8	  653.0	 2293.0	...
2681153	  811.9	  652.7	 2296.0	...
2681154	  812.1	  652.3	 2295.0	...
2681155	  812.2	  652.1	 2295.0	...
2681156	  812.4	  652.5	 2294.0	...
2681157	  812.5	  652.9	 2292.0	...
2681158	  812.6	  653.0	 2290.0	...
2681159	  812.5	  652.9	 2290.0	...
2681160	  812.4	  652.9	 2290.0	...
2681161	  812.2	  652.7	 2291.0	...
2681162	  812.0	  652.6	 2290.0	...
2681163	  812.0	  652.5	 2290.0	...
2681164	  812.0	  652.5	 2291.0	...
2681165	  812.0	  652.6	 2293.0	...
2681166	  811.9	  652.7	 2295.0	...
2681167	  811.9	  652.7	 2296.0	...
2681168	  812.0	  652.6	 2298.0	...
2681169	  812.1	  652.5	 2299.0	...
2681170	  812.1	  652.5	 2301.0	...
2681171	  812.1	  652.6	 2301.0	...
2681172	  812.2	  653.0	 2301.0	...
2681173	  812.2	  653.4	 2299.0	...
2681174	  812.2	  653.7	 2298.0	...
2681175	  812.2	  653.8	 2297.0	...
2681176	  812.2	  653.8	 2297.0	...
2681177	  812.1	  653.7	 2296.0	...
2681178	  812.0	  653.6	 2295.0	...
2681179	  812.2	  653.4	 2295.0	...
2681180	  812.4	  653.3	 2295.0	...
2681181	  812.6	  653.3	 2296.0	...
2681182	  812.5	  653.6	 2297.0	...
2681183	  812.5	  654.0	 2297.0	...
2681184	  812.4	  654.3	 2297.0	...
2681185	  812.4	  654.5	 2295.0	...
2681186	  812.5	  654.6	 2292.0	...
2681187	  812.5	  654.5	 2291.0	...
2681188	  811.6	  654.1	 2290.0	...
2681189	  810.7	  653.7	 2290.0	...
EFIX R   2680834	2681189	356	  813.5	  660.4	   2236
SSACC R  2681190
2681190	  809.0	  653.7	 2289.0	...
2681191	  807.3	  654.1	 2289.0	...
2681192	  805.2	  653.9	 2290.0	...
2681193	  802.3	  653.8	 2291.0	...
2681194	  799.7	  653.6	 2293.0	...
2681195	  796.3	  653.2	 2294.0	...
2681196	  793.5	  652.3	 2294.0	...
2681197	  790.7	  650.8	 2293.0	...
2681198	  788.6	  649.7	 2292.0	...
2681199	  787.0	  648.8	 2291.0	...
ESACC R  2681190	2681199	10	  809.0	  653.7	  787.0	  648.8	   0.48	     55
SFIX R   2681200
2681200	  785.9	  648.4	 2293.0	...
2681201	  784.9	  647.7	 2295.0	...
2681202	  784.4	  647.1	 2299.0	...
2681203	  784.4	  646.0	 2300.0	...
2681204	  785.4	  645.4	 2301.0	...
2681205	  786.6	  644.8	 2298.0	...
2681206	  788.0	  644.6	 2295.0	...
2681207	  788.9	  644.8	 2292.0	...
2681208	  790.2	  645.2	 2291.0	...
2681209	  791.0	  646.0	 2290.0	...
2681210	  792.3	  646.7	 2290.0	...
2681211	  793.0	  647.1	 2287.0	...
2681212	  793.9	  647.2	 2284.0	...
2681213	  794.3	  647.0	 2279.0	...
2681214	  795.5	  646.7	 2277.0	...
2681215	  796.5	  646.7	 2276.0	...
2681216	  797.3	  646.8	 2276.0	...
2681217	  797.3	  646.9	 2277.0	...
2681218	  797.2	  647.0	 2279.0	...
2681219	  797.0	  647.2	 2280.0	...
2681220	  796.6	  647.3	 2282.0	...
2681221	  796.3	  647.7	 2283.0	...
2681222	  796.1	  648.1	 2282.0	...
2681223	  795.7	  648.4	 2281.0	...
2681224	  795.4	  648.4	 2280.0	...
2681225	  795.1	  648.5	 2280.0	...
2681226	  795.1	  648.6	 2279.0	...
2681227	  795.1	  648.6	 2278.0	...
2681228	  795.4	  648.5	 2278.0	...
2681229	  795.7	  648.2	 2277.0	...
2681230	  796.0	  647.8	 2277.0	...
2681231	  796.0	  647.5	 2277.0	...
2681232	  795.9	  647.5	 2276.0	...
2681233	  795.7	  647.6	 2274.0	...
2681234	  795.2	  647.8	 2271.0	...
2681235	  794.8	  648.0	 2269.0	...
2681236	  794.5	  648.1	 2269.0	...
2681237	  794.3	  648.3	 2270.0	...
2681238	  794.1	  648.5	 2270.0	...
2681239	  793.9	  648.9	 2269.0	...
2681240	  794.0	  648.9	 2268.0	...
2681241	  794.2	  649.0	 2269.0	...
2681242	  794.4	  649.0	 2269.0	...
2681243	  794.3	  648.9	 2270.0	...
2681244	  794.3	  648.5	 2270.0	...
2681245	  794.2	  648.1	 2270.0	...
2681246	  794.3	  648.5	 2270.0	...
2681247	  794.5	  649.4	 2269.0	...
2681248	  794.6	  650.2	 2267.0	...
2681249	  794.7	  650.3	 2265.0	...
2681250	  794.6	  650.3	 2263.0	...
2681251	  794.7	  650.3	 2262.0	...
2681252	  794.9	  650.1	 2261.0	...
2681253	  795.2	  650.0	 2261.0	...
2681254	  795.2	  649.9	 2259.0	...
2681255	  795.0	  650.0	 2257.0	...
2681256	  794.8	  650.3	 2257.0	...
2681257	  794.7	  650.6	 2260.0	...
2681258	  794.9	  650.8	 2262.0	...
2681259	  795.4	  650.8	 2263.0	...
2681260	  795.8	  650.8	 2263.0	...
2681261	  796.1	  650.8	 2262.0	...
2681262	  795.9	  650.9	 2260.0	...
2681263	  795.7	  650.9	 2258.0	...
2681264	  795.8	  650.9	 2256.0	...
2681265	  796.0	  651.0	 2256.0	...
2681266	  796.1	  651.1	 2258.0	...
2681267	  796.0	  651.0	 2259.0	...
2681268	  796.1	  650.8	 2260.0	...
2681269	  796.2	  650.7	 2259.0	...
2681270	  796.3	  650.9	 2259.0	...
2681271	  796.2	  651.2	 2259.0	...
2681272	  796.1	  651.6	 2258.0	...
2681273	  796.0	  651.8	 2257.0	...
2681274	  796.0	  652.0	 2257.0	...
2681275	  796.2	  652.2	 2257.0	...
2681276	  796.4	  652.3	 2257.0	...
2681277	  796.5	  652.4	 2256.0	...
2681278	  796.5	  652.3	 2251.0	...
2681279	  796.6	  652.1	 2247.0	...
2681280	  796.7	  652.5	 2244.0	...
2681281	  796.9	  653.0	 2244.0	...
2681282	  796.9	  653.3	 2244.0	...
2681283	  796.4	  653.2	 2245.0	...
2681284	  796.0	  653.0	 2244.0	...
2681285	  795.5	  653.0	 2243.0	...
2681286	  795.5	  652.8	 2241.0	...
2681287	  795.6	  652.7	 2241.0	...
2681288	  795.8	  652.6	 2241.0	...
2681289	  796.1	  652.7	 2241.0	...
2681290	  796.2	  652.7	 2241.0	...
2681291	  796.3	  652.7	 2240.0	...
2681292	  796.3	  652.7	 2240.0	...
2681293	  796.3	  652.9	 2240.0	...
2681294	  796.5	  652.9	 2240.0	...
2681295	  796.6	  652.9	 2240.0	...
2681296	  796.9	  652.7	 2239.0	...
2681297	  797.1	  652.8	 2238.0	...
2681298	  797.3	  653.2	 2236.0	...
2681299	  797.4	  653.5	 2233.0	...
2681300	  797.5	  653.4	 2231.0	...
2681301	  797.5	  653.3	 2230.0	...
2681302	  797.5	  653.1	 2230.0	...
2681303	  797.4	  653.2	 2232.0	...
2681304	  797.3	  653.2	 2233.0	...
2681305	  797.4	  653.1	 2233.0	...
2681306	  797.6	  653.3	 2233.0	...
2681307	  797.7	  653.5	 2233.0	...
2681308	  797.7	  653.7	 2233.0	...
2681309	  797.6	  653.5	 2231.0	...
2681310	  797.6	  653.4	 2229.0	...
2681311	  797.7	  653.2	 2226.0	...
2681312	  797.9	  653.0	 2225.0	...
2681313	  798.0	  652.7	 2225.0	...
2681314	  798.1	  652.7	 2225.0	...
2681315	  798.0	  652.8	 2225.0	...
2681316	  798.0	  653.0	 2225.0	...
2681317	  798.0	  653.1	 2226.0	...
2681318	  798.0	  653.3	 2225.0	...
2681319	  798.1	  653.5	 2224.0	...
2681320	  798.2	  653.6	 2221.0	...
2681321	  798.3	  653.6	 2218.0	...
2681322	  798.2	  653.6	 2217.0	...
2681323	  798.1	  653.6	 2215.0	...
2681324	  798.0	  653.6	 2213.0	...
2681325	  798.1	  653.6	 2211.0	...
2681326	  798.2	  653.6	 2208.0	...
2681327	  798.1	  653.5	 2208.0	...
2681328	  798.0	  653.5	 2210.0	...
2681329	  797.9	  654.0	 2212.0	...
2681330	  798.0	  654.6	 2215.0	...
2681331	  798.0	  655.2	 2215.0	...
2681332	  797.9	  655.2	 2214.0	...
2681333	  797.8	  655.3	 2212.0	...
2681334	  798.1	  655.2	 2210.0	...
MSG	2681335 0000 _ Number Off
2681335	  798.4	  655.1	 2208.0	...
2681336	  798.9	  655.0	 2207.0	...
2681337	  798.9	  655.1	 2207.0	...
2681338	  798.9	  655.1	 2207.0	...
2681339	  798.8	  654.9	 2207.0	...
2681340	  798.8	  654.7	 2206.0	...
2681341	  798.7	  654.6	 2203.0	...
2681342	  798.7	  654.8	 2199.0	...
2681343	  798.9	  654.9	 2197.0	...
2681344	  799.2	  655.1	 2199.0	...
2681345	  799.3	  655.5	 2201.0	...
2681346	  799.2	  655.8	 2203.0	...
2681347	  799.1	  655.9	 2201.0	...
2681348	  799.2	  655.7	 2200.0	...
2681349	  799.2	  655.7	 2199.0	...
2681350	  799.2	  655.8	 2197.0	...
2681351	  799.4	  655.8	 2194.0	...
2681352	  799.7	  655.8	 2192.0	...
2681353	  799.9	  655.7	 2193.0	...
2681354	  800.2	  655.7	 2196.0	...
2681355	  800.3	  655.9	 2197.0	...
2681356	  800.4	  656.1	 2198.0	...
2681357	  800.3	  656.1	 2199.0	...
2681358	  800.1	  656.0	 2196.0	...
2681359	  799.5	  655.9	 2192.0	...
2681360	  799.0	  656.1	 2190.0	...
2681361	  798.6	  656.3	 2191.0	...
2681362	  798.7	  656.5	 2192.0	...
2681363	  798.8	  656.7	 2193.0	...
2681364	  799.1	  656.8	 2194.0	...
2681365	  799.5	  656.9	 2195.0	...
2681366	  800.0	  656.6	 2195.0	...
2681367	  800.0	  656.6	 2195.0	...
2681368	  800.0	  656.5	 2191.0	...
2681369	  800.1	  656.2	 2186.0	...
2681370	  800.2	  656.0	 2181.0	...
2681371	  800.4	  655.9	 2181.0	...
2681372	  800.4	  656.0	 2183.0	...
2681373	  800.4	  656.1	 2185.0	...
2681374	  800.5	  655.8	 2186.0	...
2681375	  800.6	  655.4	 2184.0	...
2681376	  800.7	  655.4	 2182.0	...
2681377	  800.2	  655.8	 2182.0	...
2681378	  799.8	  656.7	 2184.0	...
2681379	  799.4	  657.2	 2185.0	...
2681380	  799.7	  657.6	 2185.0	...
2681381	  800.0	  657.6	 2184.0	...
2681382	  800.2	  657.6	 2183.0	...
2681383	  800.2	  657.5	 2183.0	...
2681384	  800.2	  657.3	 2183.0	...
2681385	  800.2	  657.1	 2182.0	...
2681386	  800.4	  657.2	 2182.0	...
2681387	  800.6	  657.4	 2180.0	...
2681388	  800.8	  657.6	 2178.0	...
2681389	  801.0	  657.6	 2177.0	...
2681390	  801.1	  657.5	 2177.0	...
2681391	  801.1	  657.5	 2178.0	...
2681392	  801.1	  657.5	 2179.0	...
2681393	  801.2	  657.6	 2179.0	...
2681394	  801.3	  658.1	 2179.0	...
2681395	  800.9	  658.6	 2179.0	...
2681396	  800.4	  659.1	 2178.0	...
2681397	  800.4	  659.0	 2177.0	...
2681398	  800.9	  658.8	 2175.0	...
2681399	  801.4	  658.5	 2175.0	...
2681400	  801.4	  658.3	 2176.0	...
2681401	  801.3	  658.4	 2176.0	...
2681402	  801.3	  658.7	 2175.0	...
2681403	  801.3	  659.1	 2175.0	...
2681404	  801.3	  659.3	 2175.0	...
2681405	  801.4	  659.3	 2177.0	...
2681406	  801.6	  659.4	 2179.0	...
2681407	  801.5	  659.7	 2180.0	...
2681408	  801.4	  659.3	 2179.0	...
2681409	  801.3	  658.8	 2178.0	...
2681410	  801.2	  658.3	 2177.0	...
2681411	  801.2	  658.9	 2177.0	...
2681412	  801.5	  659.5	 2176.0	...
2681413	  801.8	  660.1	 2176.0	...
2681414	  802.1	  659.9	 2175.0	...
2681415	  802.2	  659.7	 2174.0	...
2681416	  802.3	  659.4	 2173.0	...
2681417	  802.4	  659.3	 2172.0	...
2681418	  802.4	  659.3	 2171.0	...
2681419	  802.6	  659.3	 2170.0	...
2681420	  802.7	  659.3	 2170.0	...
2681421	  802.6	  659.3	 2171.0	...
2681422	  802.4	  659.4	 2173.0	...
2681423	  802.4	  659.4	 2174.0	...
2681424	  802.4	  659.5	 2174.0	...
2681425	  802.1	  659.6	 2175.0	...
2681426	  801.6	  659.5	 2173.0	...
2681427	  801.2	  659.4	 2169.0	...
2681428	  801.2	  659.4	 2169.0	...
2681429	  801.4	  659.6	 2172.0	...
2681430	  801.7	  659.8	 2175.0	...
2681431	  801.9	  660.0	 2175.0	...
2681432	  802.2	  660.1	 2175.0	...
2681433	  802.3	  660.1	 2175.0	...
2681434	  802.3	  660.1	 2174.0	...
2681435	  802.4	  660.4	 2174.0	...
2681436	  802.6	  660.6	 2174.0	...
2681437	  802.8	  660.8	 2169.0	...
2681438	  803.0	  660.5	 2165.0	...
2681439	  803.0	  660.5	 2166.0	...
2681440	  803.0	  660.5	 2170.0	...
2681441	  803.1	  660.5	 2175.0	...
2681442	  803.1	  660.2	 2176.0	...
2681443	  802.8	  660.1	 2176.0	...
2681444	  802.4	  660.2	 2177.0	...
2681445	  802.1	  660.4	 2176.0	...
2681446	  802.2	  660.5	 2175.0	...
2681447	  802.3	  660.4	 2173.0	...
2681448	  802.4	  660.2	 2173.0	...
2681449	  802.5	  660.1	 2174.0	...
2681450	  802.8	  659.9	 2172.0	...
2681451	  802.9	  659.7	 2169.0	...
2681452	  803.0	  659.5	 2167.0	...
2681453	  802.9	  659.7	 2167.0	...
2681454	  802.9	  660.0	 2167.0	...
2681455	  802.9	  660.3	 2167.0	...
2681456	  802.9	  660.4	 2166.0	...
2681457	  803.1	  660.5	 2166.0	...
2681458	  803.3	  660.4	 2168.0	...
2681459	  803.3	  660.2	 2170.0	...
2681460	  803.1	  659.9	 2172.0	...
2681461	  803.0	  659.6	 2171.0	...
2681462	  803.0	  659.4	 2170.0	...
2681463	  802.9	  659.6	 2169.0	...
2681464	  802.8	  659.8	 2168.0	...
2681465	  802.6	  660.2	 2168.0	...
2681466	  802.5	  660.4	 2167.0	...
2681467	  802.3	  660.7	 2166.0	...
2681468	  802.2	  660.8	 2166.0	...
2681469	  802.5	  660.8	 2165.0	...
2681470	  802.9	  660.7	 2165.0	...
2681471	  803.4	  660.5	 2165.0	...
2681472	  803.5	  660.7	 2168.0	...
2681473	  803.7	  661.0	 2171.0	...
2681474	  803.8	  661.6	 2170.0	...
2681475	  803.4	  661.9	 2168.0	...
2681476	  802.9	  662.0	 2165.0	...
2681477	  802.6	  661.2	 2167.0	...
2681478	  802.8	  660.4	 2168.0	...
2681479	  803.1	  659.8	 2167.0	...
2681480	  803.4	  659.7	 2166.0	...
2681481	  803.8	  659.8	 2165.0	...
2681482	  804.1	  660.0	 2164.0	...
2681483	  804.0	  660.1	 2163.0	...
2681484	  803.8	  660.2	 2163.0	...
2681485	  803.5	  660.3	 2163.0	...
2681486	  803.4	  660.4	 2163.0	...
2681487	  803.3	  660.5	 2163.0	...
2681488	  803.6	  660.6	 2162.0	...
2681489	  803.7	  660.7	 2162.0	...
2681490	  803.9	  660.9	 2162.0	...
2681491	  804.0	  661.0	 2162.0	...
2681492	  804.1	  660.9	 2165.0	...
2681493	  804.1	  660.7	 2168.0	...
2681494	  804.0	  660.4	 2170.0	...
2681495	  803.9	  660.4	 2166.0	...
2681496	  803.7	  660.4	 2163.0	...
2681497	  803.5	  660.4	 2161.0	...
2681498	  803.3	  660.7	 2162.0	...
2681499	  803.2	  661.0	 2163.0	...
2681500	  803.0	  661.0	 2163.0	...
2681501	  802.9	  660.8	 2162.0	...
2681502	  802.9	  660.5	 2162.0	...
2681503	  803.1	  660.1	 2162.0	...
2681504	  803.2	  659.6	 2163.0	...
2681505	  803.2	  659.7	 2162.0	...
2681506	  803.3	  660.2	 2160.0	...
2681507	  803.5	  660.5	 2158.0	...
2681508	  803.6	  660.4	 2158.0	...
2681509	  803.6	  660.3	 2159.0	...
2681510	  803.6	  660.2	 2158.0	...
2681511	  803.7	  660.1	 2157.0	...
2681512	  803.6	  660.0	 2155.0	...
2681513	  803.3	  660.1	 2155.0	...
2681514	  803.1	  660.1	 2154.0	...
2681515	  803.4	  659.7	 2154.0	...
2681516	  803.8	  659.5	 2153.0	...
2681517	  804.1	  659.2	 2153.0	...
2681518	  804.0	  659.7	 2154.0	...
2681519	  803.9	  660.2	 2155.0	...
2681520	  804.0	  660.5	 2157.0	...
2681521	  804.1	  660.1	 2158.0	...
2681522	  804.2	  659.7	 2158.0	...
2681523	  804.3	  659.7	 2158.0	...
2681524	  804.1	  660.0	 2157.0	...
2681525	  803.9	  660.2	 2155.0	...
2681526	  803.9	  660.0	 2152.0	...
2681527	  804.0	  659.8	 2150.0	...
2681528	  804.3	  659.4	 2150.0	...
2681529	  804.5	  659.3	 2151.0	...
2681530	  804.6	  659.2	 2151.0	...
2681531	  804.7	  658.8	 2151.0	...
2681532	  804.7	  658.5	 2150.0	...
2681533	  804.6	  658.0	 2150.0	...
2681534	  804.7	  658.0	 2153.0	...
2681535	  804.8	  658.2	 2155.0	...
2681536	  804.9	  658.8	 2154.0	...
2681537	  805.1	  659.5	 2152.0	...
2681538	  805.1	  659.9	 2150.0	...
2681539	  804.3	  660.1	 2151.0	...
2681540	  803.5	  660.5	 2152.0	...
2681541	  803.0	  660.9	 2151.0	...
2681542	  803.2	  661.3	 2150.0	...
2681543	  803.5	  661.4	 2149.0	...
2681544	  803.7	  660.8	 2149.0	...
2681545	  803.9	  660.1	 2149.0	...
2681546	  804.0	  659.2	 2150.0	...
2681547	  804.2	  659.1	 2150.0	...
2681548	  804.2	  659.1	 2152.0	...
2681549	  804.3	  659.5	 2154.0	...
2681550	  804.3	  659.8	 2156.0	...
2681551	  804.3	  660.2	 2156.0	...
2681552	  804.3	  660.3	 2156.0	...
2681553	  804.3	  660.0	 2156.0	...
2681554	  804.1	  659.6	 2153.0	...
2681555	  803.9	  659.5	 2151.0	...
2681556	  803.8	  660.0	 2153.0	...
2681557	  803.9	  660.1	 2156.0	...
2681558	  804.0	  659.8	 2157.0	...
2681559	  803.9	  659.6	 2155.0	...
2681560	  803.9	  659.8	 2153.0	...
2681561	  804.0	  660.0	 2153.0	...
2681562	  804.0	  660.1	 2153.0	...
2681563	  804.1	  660.1	 2154.0	...
2681564	  804.1	  659.9	 2154.0	...
2681565	  804.1	  659.8	 2154.0	...
2681566	  804.0	  659.5	 2154.0	...
2681567	  803.9	  659.4	 2154.0	...
2681568	  804.0	  659.3	 2154.0	...
2681569	  804.1	  659.6	 2154.0	...
2681570	  804.2	  660.3	 2154.0	...
2681571	  804.2	  661.0	 2154.0	...
2681572	  804.2	  661.2	 2154.0	...
2681573	  804.4	  660.7	 2154.0	...
2681574	  804.6	  660.2	 2152.0	...
2681575	  804.7	  659.5	 2151.0	...
2681576	  804.9	  659.3	 2151.0	...
2681577	  805.4	  658.7	 2153.0	...
2681578	  806.0	  658.4	 2155.0	...
2681579	  806.4	  657.8	 2155.0	...
2681580	  806.5	  657.2	 2156.0	...
2681581	  806.9	  656.0	 2156.0	...
2681582	  807.2	  655.1	 2156.0	...
2681583	  807.4	  654.3	 2155.0	...
2681584	  807.4	  654.1	 2155.0	...
2681585	  807.4	  653.5	 2156.0	...
2681586	  806.9	  653.1	 2159.0	...
2681587	  806.3	  652.8	 2159.0	...
2681588	  805.5	  652.9	 2160.0	...
2681589	  804.8	  652.5	 2160.0	...
2681590	  804.1	  652.2	 2161.0	...
2681591	  803.6	  651.9	 2163.0	...
2681592	  803.5	  651.9	 2166.0	...
2681593	  804.0	  651.8	 2168.0	...
2681594	  804.7	  651.7	 2168.0	...
2681595	  805.4	  651.7	 2168.0	...
2681596	  805.7	  651.7	 2168.0	...
2681597	  806.0	  651.6	 2168.0	...
2681598	  806.1	  651.4	 2165.0	...
2681599	  806.3	  651.3	 2162.0	...
2681600	  806.5	  651.3	 2160.0	...
2681601	  806.2	  651.6	 2160.0	...
2681602	  805.9	  651.9	 2161.0	...
2681603	  805.3	  652.2	 2160.0	...
2681604	  805.1	  652.4	 2159.0	...
2681605	  805.0	  652.7	 2159.0	...
2681606	  805.1	  653.0	 2158.0	...
2681607	  805.3	  653.4	 2158.0	...
2681608	  805.5	  653.5	 2160.0	...
2681609	  805.6	  653.3	 2162.0	...
2681610	  805.9	  653.1	 2163.0	...
2681611	  806.0	  652.8	 2161.0	...
2681612	  806.1	  652.5	 2159.0	...
2681613	  806.1	  652.7	 2160.0	...
2681614	  806.2	  653.0	 2161.0	...
2681615	  806.1	  653.5	 2161.0	...
2681616	  805.9	  653.7	 2161.0	...
2681617	  805.7	  653.5	 2160.0	...
2681618	  805.7	  653.3	 2160.0	...
2681619	  805.5	  653.1	 2159.0	...
2681620	  805.4	  653.2	 2157.0	...
2681621	  805.5	  653.3	 2156.0	...
2681622	  805.7	  653.3	 2156.0	...
2681623	  805.8	  653.1	 2156.0	...
2681624	  805.8	  653.0	 2157.0	...
2681625	  805.6	  652.9	 2158.0	...
2681626	  805.3	  652.8	 2159.0	...
2681627	  805.1	  652.7	 2160.0	...
2681628	  805.1	  653.0	 2160.0	...
2681629	  805.2	  653.1	 2159.0	...
2681630	  805.2	  653.3	 2158.0	...
2681631	  805.3	  653.5	 2157.0	...
2681632	  805.3	  653.8	 2159.0	...
2681633	  805.3	  654.2	 2163.0	...
2681634	  805.2	  654.3	 2165.0	...
2681635	  805.3	  654.2	 2163.0	...
2681636	  805.7	  654.0	 2160.0	...
2681637	  806.2	  653.9	 2160.0	...
2681638	  806.8	  654.1	 2161.0	...
2681639	  807.1	  654.2	 2161.0	...
2681640	  807.0	  654.4	 2160.0	...
2681641	  806.6	  654.4	 2158.0	...
2681642	  806.1	  654.5	 2157.0	...
2681643	  806.3	  654.4	 2156.0	...
2681644	  806.5	  653.9	 2156.0	...
2681645	  806.6	  653.4	 2156.0	...
2681646	  806.4	  653.0	 2156.0	...
2681647	  806.2	  653.0	 2157.0	...
2681648	  806.0	  653.0	 2159.0	...
2681649	  805.9	  652.9	 2160.0	...
2681650	  805.9	  652.9	 2160.0	...
2681651	  806.0	  652.8	 2159.0	...
2681652	  806.0	  652.8	 2159.0	...
2681653	  805.9	  652.8	 2161.0	...
2681654	  805.8	  653.2	 2163.0	...
2681655	  806.2	  653.4	 2163.0	...
2681656	  806.7	  653.3	 2161.0	...
2681657	  807.2	  652.9	 2160.0	...
2681658	  807.3	  652.9	 2161.0	...
2681659	  806.9	  653.2	 2161.0	...
2681660	  806.4	  653.5	 2162.0	...
2681661	  805.8	  653.7	 2162.0	...
2681662	  805.6	  653.7	 2162.0	...
2681663	  805.5	  653.7	 2161.0	...
2681664	  805.7	  653.9	 2159.0	...
2681665	  806.2	  654.2	 2159.0	...
2681666	  806.6	  654.5	 2161.0	...
2681667	  806.6	  654.5	 2162.0	...
2681668	  806.6	  654.4	 2162.0	...
2681669	  806.6	  654.1	 2163.0	...
2681670	  806.5	  653.7	 2164.0	...
2681671	  806.4	  653.3	 2165.0	...
2681672	  806.3	  653.0	 2164.0	...
2681673	  806.2	  653.0	 2163.0	...
2681674	  806.1	  653.0	 2161.0	...
2681675	  806.5	  653.0	 2160.0	...
2681676	  806.9	  652.6	 2160.0	...
2681677	  807.4	  652.3	 2161.0	...
2681678	  807.5	  652.4	 2161.0	...
2681679	  807.5	  652.9	 2162.0	...
2681680	  807.5	  653.4	 2162.0	...
2681681	  807.4	  653.4	 2160.0	...
2681682	  807.2	  653.4	 2159.0	...
2681683	  806.9	  653.6	 2159.0	...
2681684	  806.3	  653.9	 2161.0	...
2681685	  806.1	  654.1	 2162.0	...
2681686	  806.4	  653.9	 2162.0	...
2681687	  806.9	  653.6	 2162.0	...
2681688	  807.4	  653.1	 2162.0	...
2681689	  807.4	  652.8	 2161.0	...
2681690	  807.5	  652.8	 2160.0	...
2681691	  807.5	  653.3	 2161.0	...
2681692	  807.7	  653.7	 2160.0	...
2681693	  807.7	  653.9	 2158.0	...
2681694	  807.8	  653.9	 2156.0	...
2681695	  807.8	  653.9	 2155.0	...
2681696	  807.8	  653.9	 2155.0	...
2681697	  807.9	  654.0	 2155.0	...
2681698	  807.9	  654.3	 2154.0	...
2681699	  807.7	  654.5	 2152.0	...
2681700	  807.2	  654.7	 2150.0	...
2681701	  806.7	  655.0	 2152.0	...
2681702	  806.6	  655.2	 2156.0	...
2681703	  806.8	  655.0	 2158.0	...
2681704	  807.0	  654.5	 2157.0	...
2681705	  807.2	  654.0	 2154.0	...
2681706	  807.4	  654.1	 2152.0	...
2681707	  807.5	  654.1	 2153.0	...
2681708	  807.6	  654.1	 2157.0	...
2681709	  807.8	  654.0	 2160.0	...
2681710	  808.0	  653.7	 2160.0	...
2681711	  807.9	  653.4	 2158.0	...
2681712	  807.6	  653.2	 2155.0	...
2681713	  807.2	  653.3	 2153.0	...
2681714	  807.1	  653.8	 2151.0	...
2681715	  807.1	  654.3	 2149.0	...
2681716	  807.5	  654.7	 2148.0	...
2681717	  807.7	  654.7	 2149.0	...
2681718	  808.1	  654.7	 2150.0	...
2681719	  808.3	  654.9	 2151.0	...
2681720	  808.4	  654.7	 2151.0	...
2681721	  808.3	  654.5	 2149.0	...
2681722	  808.2	  654.4	 2146.0	...
2681723	  808.2	  654.5	 2144.0	...
2681724	  807.9	  654.8	 2144.0	...
2681725	  807.6	  654.8	 2144.0	...
2681726	  807.5	  654.9	 2145.0	...
2681727	  807.6	  655.1	 2147.0	...
2681728	  807.8	  655.3	 2149.0	...
2681729	  807.9	  655.4	 2151.0	...
2681730	  808.1	  655.3	 2152.0	...
2681731	  808.2	  655.1	 2153.0	...
2681732	  808.3	  654.9	 2151.0	...
2681733	  808.4	  654.8	 2147.0	...
2681734	  808.5	  654.6	 2145.0	...
2681735	  808.6	  654.5	 2146.0	...
2681736	  808.7	  654.5	 2148.0	...
2681737	  808.7	  654.6	 2148.0	...
2681738	  808.6	  655.1	 2148.0	...
2681739	  808.4	  655.6	 2148.0	...
2681740	  808.3	  656.2	 2148.0	...
2681741	  808.4	  656.3	 2148.0	...
2681742	  808.6	  656.7	 2149.0	...
2681743	  808.6	  656.9	 2149.0	...
2681744	  808.6	  657.1	 2150.0	...
2681745	  808.6	  657.0	 2150.0	...
2681746	  808.7	  656.8	 2149.0	...
2681747	  808.9	  656.8	 2147.0	...
2681748	  808.9	  656.8	 2147.0	...
2681749	  808.8	  656.8	 2149.0	...
2681750	  808.5	  656.6	 2148.0	...
2681751	  808.3	  656.5	 2146.0	...
2681752	  808.2	  656.4	 2143.0	...
2681753	  808.2	  656.2	 2143.0	...
2681754	  808.3	  655.9	 2143.0	...
2681755	  808.5	  655.7	 2143.0	...
2681756	  808.8	  655.8	 2145.0	...
2681757	  809.1	  656.0	 2147.0	...
2681758	  809.1	  656.1	 2148.0	...
2681759	  809.2	  656.2	 2146.0	...
2681760	  809.2	  656.3	 2144.0	...
2681761	  809.1	  656.2	 2142.0	...
2681762	  808.9	  656.0	 2142.0	...
2681763	  808.7	  655.8	 2141.0	...
2681764	  808.7	  655.7	 2140.0	...
2681765	  808.8	  655.7	 2139.0	...
2681766	  808.8	  655.6	 2140.0	...
2681767	  808.7	  655.8	 2141.0	...
2681768	  808.5	  656.1	 2141.0	...
2681769	  808.5	  656.4	 2140.0	...
2681770	  808.2	  656.5	 2139.0	...
2681771	  808.0	  656.2	 2139.0	...
2681772	  807.9	  655.9	 2138.0	...
2681773	  808.2	  655.5	 2138.0	...
2681774	  808.7	  655.6	 2139.0	...
2681775	  809.1	  655.7	 2139.0	...
2681776	  809.4	  655.4	 2137.0	...
2681777	  809.5	  655.0	 2135.0	...
2681778	  809.5	  655.1	 2135.0	...
2681779	  809.5	  655.5	 2137.0	...
2681780	  809.4	  656.0	 2138.0	...
2681781	  809.2	  656.2	 2138.0	...
2681782	  809.0	  656.4	 2138.0	...
2681783	  808.9	  656.1	 2137.0	...
2681784	  808.6	  655.8	 2135.0	...
2681785	  808.5	  655.3	 2135.0	...
2681786	  808.5	  655.2	 2136.0	...
2681787	  809.0	  654.8	 2137.0	...
2681788	  809.6	  654.7	 2137.0	...
2681789	  809.8	  654.6	 2136.0	...
2681790	  809.7	  654.8	 2136.0	...
2681791	  809.7	  654.9	 2136.0	...
2681792	  809.6	  654.8	 2136.0	...
2681793	  809.4	  654.7	 2135.0	...
2681794	  809.2	  654.7	 2133.0	...
2681795	  809.2	  654.7	 2133.0	...
2681796	  808.9	  654.8	 2131.0	...
2681797	  808.8	  654.9	 2130.0	...
2681798	  808.6	  655.0	 2128.0	...
2681799	  808.7	  655.0	 2128.0	...
2681800	  808.6	  655.0	 2129.0	...
2681801	  808.6	  654.8	 2131.0	...
2681802	  808.7	  654.7	 2134.0	...
2681803	  808.7	  654.7	 2134.0	...
2681804	  808.0	  654.9	 2132.0	...
2681805	  807.0	  655.1	 2131.0	...
2681806	  805.3	  655.4	 2130.0	...
2681807	  804.0	  655.6	 2128.0	...
2681808	  801.9	  655.9	 2129.0	...
2681809	  800.1	  656.4	 2132.0	...
2681810	  798.0	  656.9	 2135.0	...
2681811	  796.8	  657.2	 2135.0	...
2681812	  794.5	  656.8	 2134.0	...
2681813	  793.1	  656.3	 2134.0	...
2681814	  791.7	  655.6	 2133.0	...
2681815	  791.5	  655.2	 2133.0	...
2681816	  791.3	  654.9	 2132.0	...
2681817	  791.1	  654.9	 2132.0	...
2681818	  791.0	  654.9	 2131.0	...
2681819	  791.0	  654.8	 2131.0	...
2681820	  791.0	  654.9	 2132.0	...
2681821	  791.6	  654.9	 2132.0	...
2681822	  792.3	  654.9	 2131.0	...
2681823	  793.0	  655.5	 2130.0	...
2681824	  793.5	  656.2	 2129.0	...
2681825	  794.1	  656.8	 2128.0	...
2681826	  795.3	  656.7	 2126.0	...
2681827	  796.1	  656.6	 2124.0	...
2681828	  796.8	  656.5	 2122.0	...
2681829	  796.9	  656.5	 2122.0	...
2681830	  797.1	  656.6	 2121.0	...
2681831	  797.3	  656.6	 2120.0	...
2681832	  797.1	  656.7	 2119.0	...
2681833	  796.8	  656.8	 2118.0	...
2681834	  796.3	  656.9	 2120.0	...
2681835	  796.2	  656.7	 2122.0	...
2681836	  796.1	  656.2	 2124.0	...
2681837	  796.2	  655.8	 2124.0	...
2681838	  796.3	  655.6	 2124.0	...
2681839	  796.4	  656.0	 2124.0	...
2681840	  796.5	  656.3	 2122.0	...
2681841	  796.5	  656.4	 2119.0	...
2681842	  796.3	  656.4	 2119.0	...
2681843	  796.0	  655.7	 2122.0	...
2681844	  795.7	  654.9	 2126.0	...
2681845	  795.6	  654.3	 2128.0	...
2681846	  795.6	  654.7	 2129.0	...
2681847	  795.4	  655.1	 2130.0	...
2681848	  795.3	  655.6	 2130.0	...
2681849	  795.1	  656.0	 2131.0	...
2681850	  794.9	  655.9	 2131.0	...
2681851	  794.8	  655.6	 2128.0	...
2681852	  794.8	  655.3	 2125.0	...
2681853	  794.9	  655.3	 2122.0	...
2681854	  794.9	  655.1	 2124.0	...
2681855	  794.8	  655.0	 2125.0	...
2681856	  794.7	  654.9	 2123.0	...
2681857	  794.5	  654.8	 2121.0	...
2681858	  794.5	  654.9	 2120.0	...
2681859	  794.6	  655.0	 2121.0	...
2681860	  794.7	  655.0	 2122.0	...
2681861	  794.8	  654.8	 2122.0	...
2681862	  795.0	  654.6	 2123.0	...
2681863	  795.1	  654.6	 2123.0	...
2681864	  795.1	  654.6	 2122.0	...
2681865	  795.0	  654.7	 2121.0	...
2681866	  794.9	  654.7	 2120.0	...
2681867	  795.0	  654.7	 2120.0	...
2681868	  795.2	  654.7	 2121.0	...
2681869	  795.5	  654.7	 2121.0	...
2681870	  795.6	  654.8	 2122.0	...
2681871	  795.8	  655.0	 2122.0	...
2681872	  795.6	  655.3	 2121.0	...
2681873	  795.6	  655.5	 2119.0	...
2681874	  795.7	  655.4	 2122.0	...
2681875	  795.6	  655.3	 2125.0	...
2681876	  795.5	  655.4	 2129.0	...
2681877	  795.2	  655.6	 2129.0	...
2681878	  795.1	  655.7	 2129.0	...
2681879	  795.0	  655.8	 2128.0	...
2681880	  795.0	  655.9	 2128.0	...
2681881	  794.9	  655.9	 2128.0	...
2681882	  794.7	  655.8	 2128.0	...
2681883	  794.4	  655.8	 2129.0	...
2681884	  794.0	  655.8	 2130.0	...
2681885	  793.9	  655.8	 2131.0	...
2681886	  793.8	  655.8	 2131.0	...
2681887	  793.8	  655.1	 2129.0	...
2681888	  793.8	  654.4	 2127.0	...
2681889	  794.2	  653.9	 2125.0	...
2681890	  794.7	  654.1	 2125.0	...
2681891	  795.3	  654.2	 2126.0	...
2681892	  795.5	  654.2	 2127.0	...
2681893	  795.7	  654.5	 2129.0	...
2681894	  795.9	  655.0	 2130.0	...
2681895	  796.1	  655.4	 2127.0	...
2681896	  796.1	  655.7	 2125.0	...
2681897	  796.2	  655.7	 2125.0	...
2681898	  796.2	  655.9	 2126.0	...
2681899	  796.1	  656.0	 2127.0	...
2681900	  795.8	  655.8	 2127.0	...
2681901	  795.5	  655.4	 2128.0	...
2681902	  795.7	  655.2	 2128.0	...
2681903	  796.2	  655.4	 2128.0	...
2681904	  796.7	  655.7	 2130.0	...
2681905	  796.8	  655.9	 2131.0	...
2681906	  796.9	  655.5	 2133.0	...
2681907	  796.6	  655.0	 2131.0	...
2681908	  796.4	  654.6	 2130.0	...
2681909	  796.2	  655.0	 2128.0	...
2681910	  796.2	  655.3	 2128.0	...
2681911	  796.2	  655.7	 2128.0	...
2681912	  796.0	  655.7	 2128.0	...
2681913	  795.9	  655.8	 2129.0	...
2681914	  795.9	  655.8	 2130.0	...
2681915	  795.9	  655.9	 2130.0	...
2681916	  796.0	  656.0	 2131.0	...
2681917	  796.0	  656.1	 2131.0	...
2681918	  796.1	  656.1	 2130.0	...
2681919	  796.1	  656.1	 2129.0	...
2681920	  795.9	  656.1	 2129.0	...
2681921	  795.9	  656.1	 2129.0	...
2681922	  795.9	  655.7	 2128.0	...
2681923	  796.0	  655.3	 2128.0	...
2681924	  795.8	  655.6	 2128.0	...
2681925	  795.6	  656.3	 2129.0	...
2681926	  795.3	  656.7	 2130.0	...
2681927	  795.3	  656.4	 2131.0	...
2681928	  795.3	  656.0	 2132.0	...
2681929	  795.3	  655.8	 2133.0	...
2681930	  795.4	  655.6	 2135.0	...
2681931	  795.4	  655.6	 2134.0	...
2681932	  795.4	  655.6	 2133.0	...
2681933	  795.3	  655.4	 2132.0	...
2681934	  795.3	  655.1	 2132.0	...
2681935	  795.2	  655.1	 2132.0	...
2681936	  795.1	  655.3	 2132.0	...
2681937	  795.0	  655.6	 2129.0	...
2681938	  795.0	  655.6	 2126.0	...
2681939	  795.1	  655.8	 2124.0	...
2681940	  795.2	  655.9	 2126.0	...
2681941	  795.2	  656.1	 2129.0	...
2681942	  795.2	  656.1	 2133.0	...
2681943	  795.2	  655.8	 2136.0	...
2681944	  795.1	  655.5	 2138.0	...
2681945	  795.1	  655.5	 2138.0	...
2681946	  795.2	  656.1	 2138.0	...
2681947	  795.8	  656.5	 2138.0	...
2681948	  796.3	  656.8	 2136.0	...
2681949	  796.7	  656.9	 2134.0	...
2681950	  796.5	  657.2	 2134.0	...
2681951	  796.4	  657.0	 2136.0	...
2681952	  796.5	  656.8	 2137.0	...
2681953	  796.5	  657.0	 2137.0	...
2681954	  796.4	  657.4	 2137.0	...
2681955	  796.3	  657.3	 2137.0	...
2681956	  796.1	  656.8	 2137.0	...
2681957	  796.0	  656.2	 2137.0	...
2681958	  795.8	  656.2	 2138.0	...
2681959	  795.6	  656.1	 2137.0	...
2681960	  795.2	  656.5	 2137.0	...
2681961	  795.0	  657.0	 2137.0	...
2681962	  794.9	  657.3	 2138.0	...
2681963	  794.9	  657.1	 2138.0	...
2681964	  795.4	  656.5	 2137.0	...
2681965	  795.8	  656.1	 2135.0	...
2681966	  796.2	  655.8	 2134.0	...
2681967	  796.3	  655.7	 2133.0	...
2681968	  796.2	  655.7	 2133.0	...
2681969	  796.1	  656.1	 2134.0	...
2681970	  796.1	  656.4	 2134.0	...
2681971	  796.3	  656.6	 2134.0	...
2681972	  796.5	  656.8	 2133.0	...
2681973	  796.6	  657.0	 2132.0	...
2681974	  796.7	  657.3	 2132.0	...
2681975	  796.9	  657.3	 2133.0	...
2681976	  797.2	  657.4	 2133.0	...
2681977	  797.9	  657.7	 2133.0	...
2681978	  799.2	  657.9	 2132.0	...
EFIX R   2681200	2681978	779	  801.1	  655.5	   2170
SSACC R  2681979
2681979	  800.7	  658.1	 2131.0	...
2681980	  801.8	  657.9	 2130.0	...
2681981	  804.0	  657.7	 2130.0	...
2681982	  806.6	  657.5	 2129.0	...
2681983	  810.4	  657.0	 2129.0	...
2681984	  813.3	  656.6	 2129.0	...
2681985	  816.3	  657.0	 2130.0	...
2681986	  819.0	  657.3	 2130.0	...
2681987	  821.8	  657.7	 2131.0	...
2681988	  824.3	  657.2	 2131.0	...
ESACC R  2681979	2681988	10	  800.7	  658.1	  824.3	  657.2	   0.50	     57
SFIX R   2681989
2681989	  825.9	  657.0	 2131.0	...
2681990	  826.6	  656.8	 2131.0	...
2681991	  826.8	  656.3	 2131.0	...
2681992	  827.1	  655.8	 2132.0	...
2681993	  827.1	  655.4	 2134.0	...
2681994	  827.0	  655.1	 2135.0	...
2681995	  826.9	  655.0	 2135.0	...
2681996	  826.8	  654.9	 2134.0	...
2681997	  826.6	  654.7	 2134.0	...
2681998	  826.2	  654.3	 2135.0	...
2681999	  825.7	  654.1	 2137.0	...
2682000	  825.6	  654.5	 2140.0	...
2682001	  825.6	  654.8	 2141.0	...
2682002	  825.7	  655.1	 2143.0	...
2682003	  825.4	  655.5	 2144.0	...
2682004	  825.0	  655.9	 2144.0	...
2682005	  824.4	  656.2	 2143.0	...
2682006	  823.8	  656.4	 2142.0	...
2682007	  823.2	  656.6	 2141.0	...
2682008	  822.8	  656.7	 2140.0	...
2682009	  822.5	  656.4	 2139.0	...
2682010	  822.2	  656.1	 2141.0	...
2682011	  822.1	  655.9	 2144.0	...
2682012	  822.2	  656.2	 2147.0	...
2682013	  822.3	  656.4	 2148.0	...
2682014	  822.3	  656.0	 2147.0	...
2682015	  822.3	  655.6	 2146.0	...
2682016	  822.3	  655.2	 2144.0	...
2682017	  822.7	  654.9	 2144.0	...
2682018	  823.2	  654.8	 2144.0	...
2682019	  823.4	  654.9	 2145.0	...
2682020	  823.2	  655.5	 2146.0	...
2682021	  823.1	  656.0	 2147.0	...
2682022	  823.2	  656.1	 2147.0	...
2682023	  823.3	  655.8	 2149.0	...
2682024	  823.3	  655.5	 2150.0	...
2682025	  823.8	  655.5	 2152.0	...
2682026	  824.3	  655.4	 2152.0	...
2682027	  824.7	  655.2	 2151.0	...
2682028	  824.6	  655.0	 2150.0	...
2682029	  824.4	  655.1	 2150.0	...
2682030	  824.3	  655.3	 2151.0	...
2682031	  824.4	  655.4	 2151.0	...
2682032	  824.5	  655.4	 2150.0	...
2682033	  824.5	  655.2	 2149.0	...
2682034	  824.6	  655.1	 2151.0	...
2682035	  824.5	  655.2	 2154.0	...
2682036	  824.8	  655.2	 2156.0	...
2682037	  825.0	  655.0	 2156.0	...
2682038	  825.4	  654.9	 2155.0	...
2682039	  825.4	  654.8	 2155.0	...
2682040	  825.7	  654.7	 2155.0	...
2682041	  826.0	  655.3	 2155.0	...
2682042	  826.1	  655.9	 2155.0	...
2682043	  825.9	  656.6	 2155.0	...
2682044	  825.6	  656.7	 2157.0	...
2682045	  825.4	  656.2	 2159.0	...
2682046	  825.3	  655.7	 2160.0	...
2682047	  825.1	  655.2	 2160.0	...
2682048	  824.9	  655.7	 2160.0	...
2682049	  824.7	  656.2	 2161.0	...
2682050	  824.6	  655.9	 2161.0	...
2682051	  824.8	  655.3	 2159.0	...
2682052	  825.1	  655.1	 2159.0	...
2682053	  825.4	  655.5	 2161.0	...
2682054	  825.3	  656.0	 2164.0	...
2682055	  825.2	  656.1	 2165.0	...
2682056	  825.0	  656.1	 2166.0	...
2682057	  824.9	  656.1	 2166.0	...
2682058	  824.9	  656.0	 2165.0	...
2682059	  824.8	  656.3	 2164.0	...
2682060	  824.8	  656.4	 2164.0	...
2682061	  824.6	  656.6	 2163.0	...
2682062	  824.4	  656.4	 2163.0	...
2682063	  824.5	  656.7	 2162.0	...
2682064	  824.6	  656.9	 2162.0	...
2682065	  824.8	  657.0	 2163.0	...
2682066	  825.0	  656.8	 2161.0	...
2682067	  825.1	  656.6	 2159.0	...
2682068	  825.1	  656.4	 2160.0	...
2682069	  825.1	  656.2	 2162.0	...
2682070	  825.2	  656.3	 2165.0	...
2682071	  825.4	  656.5	 2166.0	...
2682072	  825.6	  656.7	 2166.0	...
2682073	  825.6	  656.7	 2167.0	...
2682074	  825.6	  656.6	 2168.0	...
2682075	  825.7	  656.6	 2167.0	...
[truncated: 4,279,996 more chars]
