# Supplementary material for: With an eye on uncertainty: Modelling pupillary responses to environmental volatility
Source: PLoS Comput Biol. 2019 Jul 5;15(7):e1007126. doi: 10.1371/journal.pcbi.1007126 (PMC6636765; doi:10.1371/journal.pcbi.1007126)
Supplement: S1 Data — Zip file containing the pupillometry data for participant 1. (ZIP) [file pcbi.1007126.s001.zip › P1/trial5.asc]

** CONVERTED FROM C:\Users\tparr\Documents\PVR\P1_0712\trial5.edf using edfapi 3.1 Win32 Nov 24 2009 on Thu Dec 07 10:05:47 2017
** DATE: Thu Dec  7 10:36:54 2017
** TYPE: EDF_FILE BINARY EVENT SAMPLE TAGGED
** VERSION: EYELINK II 1
** SOURCE: EYELINK CL
** EYELINK II CL v4.48 Nov 25 2009
** CAMERA: EyeLink CL Version 1.4 Sensor=BHA
** SERIAL NUMBER: CL1-AAD42
** CAMERA_CONFIG: AAD42140.SCD
**

MSG	2382859 RECCFG CR 1000 2 0 R
MSG	2382859 ELCLCFG MTABLER
MSG	2382859 GAZE_COORDS 0.00 0.00 1599.00 1199.00
MSG	2382859 THRESHOLDS R 122 225
MSG	2382859 ELCL_PROC CENTROID (3)
MSG	2382859 ELCL_PCR_PARAM 5 3.0
START	2382860 	RIGHT	SAMPLES	EVENTS
PRESCALER	1
VPRESCALER	1
PUPIL	AREA
EVENTS	GAZE	RIGHT	RATE	1000.00	TRACKING	CR	FILTER	2
SAMPLES	GAZE	RIGHT	RATE	1000.00	TRACKING	CR	FILTER	2
MSG	2382860 !MODE RECORD CR 1000 2 0 R
2382860	  790.1	  588.4	 2209.0	...
INPUT	2382860	127
2382861	  790.3	  588.4	 2207.0	...
2382862	  790.3	  587.9	 2206.0	...
2382863	  790.1	  587.5	 2205.0	...
2382864	  789.7	  587.3	 2205.0	...
2382865	  789.4	  587.8	 2204.0	...
2382866	  789.9	  588.2	 2203.0	...
SFIX R   2382867
2382867	  790.5	  588.3	 2201.0	...
2382868	  791.1	  588.0	 2200.0	...
2382869	  791.1	  587.8	 2200.0	...
2382870	  791.2	  587.7	 2199.0	...
2382871	  791.2	  587.7	 2198.0	...
2382872	  791.2	  587.7	 2197.0	...
2382873	  791.2	  587.7	 2198.0	...
2382874	  791.1	  587.6	 2199.0	...
2382875	  791.1	  587.5	 2199.0	...
2382876	  791.0	  587.3	 2199.0	...
2382877	  790.9	  587.5	 2197.0	...
2382878	  790.8	  587.6	 2195.0	...
2382879	  790.8	  587.5	 2193.0	...
2382880	  790.9	  587.3	 2192.0	...
2382881	  790.8	  587.0	 2190.0	...
2382882	  790.7	  586.9	 2189.0	...
2382883	  790.7	  587.3	 2189.0	...
2382884	  790.8	  587.9	 2189.0	...
2382885	  790.9	  588.6	 2189.0	...
2382886	  790.8	  588.6	 2189.0	...
2382887	  790.8	  588.8	 2190.0	...
2382888	  790.8	  588.9	 2190.0	...
2382889	  790.8	  589.0	 2190.0	...
2382890	  790.9	  589.0	 2188.0	...
2382891	  791.0	  588.9	 2190.0	...
2382892	  791.1	  588.8	 2192.0	...
2382893	  791.7	  588.6	 2193.0	...
2382894	  792.3	  588.5	 2192.0	...
2382895	  792.9	  588.5	 2190.0	...
2382896	  794.0	  587.7	 2190.0	...
2382897	  795.5	  586.9	 2190.0	...
2382898	  796.9	  586.1	 2190.0	...
2382899	  798.2	  585.3	 2190.0	...
2382900	  799.1	  584.5	 2189.0	...
2382901	  800.8	  583.2	 2188.0	...
2382902	  802.2	  582.6	 2187.0	...
2382903	  803.6	  581.8	 2190.0	...
2382904	  804.0	  581.0	 2192.0	...
2382905	  803.6	  580.4	 2196.0	...
2382906	  803.3	  580.0	 2196.0	...
2382907	  802.3	  580.0	 2194.0	...
2382908	  801.7	  579.8	 2191.0	...
2382909	  800.6	  579.7	 2189.0	...
2382910	  799.6	  579.6	 2190.0	...
2382911	  798.6	  579.6	 2188.0	...
2382912	  798.2	  579.6	 2185.0	...
2382913	  798.1	  579.9	 2182.0	...
2382914	  798.1	  580.0	 2182.0	...
2382915	  798.4	  580.0	 2182.0	...
2382916	  798.8	  579.9	 2186.0	...
2382917	  798.9	  580.1	 2190.0	...
2382918	  798.7	  580.4	 2188.0	...
2382919	  798.8	  580.3	 2184.0	...
2382920	  799.2	  580.2	 2179.0	...
2382921	  799.5	  580.0	 2179.0	...
2382922	  799.0	  580.2	 2180.0	...
2382923	  798.4	  580.5	 2181.0	...
2382924	  798.0	  580.8	 2180.0	...
2382925	  798.1	  581.3	 2179.0	...
2382926	  798.1	  581.7	 2179.0	...
2382927	  798.1	  582.0	 2180.0	...
2382928	  798.1	  581.9	 2180.0	...
2382929	  798.1	  581.8	 2179.0	...
2382930	  798.1	  581.7	 2178.0	...
2382931	  798.1	  581.8	 2177.0	...
2382932	  798.3	  582.0	 2177.0	...
2382933	  798.4	  582.2	 2177.0	...
2382934	  798.4	  582.2	 2177.0	...
2382935	  798.4	  582.3	 2176.0	...
2382936	  798.3	  582.4	 2177.0	...
2382937	  798.2	  582.5	 2178.0	...
2382938	  798.2	  582.7	 2179.0	...
2382939	  798.3	  582.9	 2178.0	...
2382940	  798.5	  583.1	 2178.0	...
2382941	  798.6	  583.1	 2177.0	...
2382942	  798.6	  582.8	 2178.0	...
2382943	  798.6	  582.4	 2178.0	...
2382944	  798.6	  582.4	 2178.0	...
2382945	  798.5	  582.8	 2178.0	...
2382946	  798.3	  583.2	 2178.0	...
2382947	  798.1	  583.2	 2176.0	...
2382948	  798.1	  583.3	 2174.0	...
2382949	  798.2	  583.2	 2171.0	...
2382950	  798.3	  583.1	 2170.0	...
2382951	  798.4	  583.0	 2170.0	...
2382952	  798.3	  582.8	 2172.0	...
2382953	  798.3	  582.8	 2173.0	...
2382954	  798.4	  582.9	 2174.0	...
2382955	  798.2	  583.0	 2174.0	...
2382956	  798.0	  583.2	 2174.0	...
2382957	  797.7	  583.3	 2174.0	...
2382958	  797.6	  583.1	 2173.0	...
2382959	  797.5	  583.0	 2173.0	...
2382960	  797.4	  582.9	 2172.0	...
2382961	  797.4	  582.8	 2172.0	...
2382962	  797.4	  582.8	 2171.0	...
2382963	  797.5	  583.0	 2171.0	...
2382964	  797.6	  583.5	 2170.0	...
2382965	  797.8	  583.5	 2169.0	...
2382966	  797.7	  583.1	 2168.0	...
2382967	  797.5	  582.7	 2169.0	...
2382968	  797.1	  582.5	 2171.0	...
2382969	  797.0	  582.3	 2173.0	...
2382970	  796.9	  582.5	 2173.0	...
2382971	  797.0	  582.7	 2172.0	...
2382972	  797.1	  583.1	 2170.0	...
2382973	  797.2	  583.2	 2167.0	...
2382974	  797.3	  583.5	 2165.0	...
2382975	  797.3	  583.6	 2164.0	...
2382976	  797.3	  583.7	 2164.0	...
2382977	  797.5	  583.7	 2164.0	...
2382978	  797.6	  583.7	 2165.0	...
2382979	  797.7	  583.7	 2165.0	...
2382980	  797.7	  583.7	 2168.0	...
2382981	  797.8	  583.7	 2171.0	...
2382982	  798.0	  583.6	 2170.0	...
2382983	  797.6	  583.6	 2167.0	...
2382984	  797.4	  583.9	 2164.0	...
2382985	  797.1	  584.2	 2164.0	...
2382986	  797.0	  584.3	 2164.0	...
2382987	  796.9	  584.3	 2166.0	...
2382988	  796.9	  584.2	 2167.0	...
2382989	  797.0	  584.3	 2169.0	...
2382990	  797.0	  584.3	 2169.0	...
2382991	  796.9	  584.3	 2168.0	...
2382992	  797.1	  584.2	 2166.0	...
2382993	  797.4	  583.8	 2165.0	...
2382994	  797.8	  583.6	 2165.0	...
2382995	  797.9	  583.5	 2164.0	...
2382996	  797.9	  583.6	 2162.0	...
2382997	  797.8	  583.5	 2159.0	...
2382998	  797.6	  583.5	 2156.0	...
2382999	  797.1	  583.6	 2156.0	...
2383000	  796.6	  583.6	 2156.0	...
2383001	  796.4	  583.9	 2156.0	...
2383002	  796.6	  584.0	 2157.0	...
2383003	  796.8	  584.0	 2157.0	...
2383004	  797.1	  583.9	 2158.0	...
2383005	  797.3	  583.9	 2158.0	...
2383006	  797.4	  584.0	 2159.0	...
2383007	  797.4	  584.1	 2159.0	...
2383008	  797.6	  583.8	 2160.0	...
2383009	  797.7	  583.5	 2160.0	...
2383010	  797.5	  583.2	 2160.0	...
2383011	  797.3	  583.3	 2159.0	...
2383012	  797.0	  583.5	 2159.0	...
2383013	  797.2	  583.9	 2158.0	...
2383014	  796.9	  584.1	 2157.0	...
2383015	  796.6	  584.3	 2156.0	...
2383016	  796.3	  584.4	 2155.0	...
2383017	  796.7	  584.3	 2153.0	...
2383018	  797.1	  584.2	 2151.0	...
2383019	  797.3	  584.2	 2150.0	...
2383020	  797.0	  584.0	 2151.0	...
2383021	  797.0	  583.8	 2151.0	...
2383022	  797.2	  583.5	 2151.0	...
2383023	  797.5	  583.4	 2155.0	...
2383024	  797.2	  583.4	 2158.0	...
2383025	  796.9	  583.4	 2158.0	...
2383026	  796.9	  583.5	 2155.0	...
2383027	  797.1	  583.6	 2151.0	...
2383028	  797.3	  583.7	 2151.0	...
2383029	  797.2	  583.7	 2151.0	...
2383030	  797.0	  583.1	 2153.0	...
2383031	  796.9	  582.6	 2156.0	...
2383032	  797.1	  582.0	 2158.0	...
2383033	  797.4	  582.0	 2156.0	...
2383034	  797.6	  582.0	 2154.0	...
2383035	  797.6	  582.3	 2151.0	...
2383036	  797.6	  582.6	 2150.0	...
2383037	  797.5	  582.8	 2148.0	...
2383038	  797.4	  582.8	 2147.0	...
2383039	  797.3	  582.6	 2149.0	...
2383040	  797.5	  582.5	 2152.0	...
2383041	  797.7	  582.3	 2153.0	...
2383042	  798.0	  582.3	 2154.0	...
2383043	  798.0	  582.3	 2155.0	...
2383044	  797.9	  582.3	 2154.0	...
2383045	  797.8	  582.8	 2153.0	...
2383046	  797.7	  583.3	 2154.0	...
2383047	  797.6	  583.8	 2155.0	...
2383048	  797.5	  583.7	 2156.0	...
2383049	  797.5	  583.7	 2155.0	...
2383050	  797.6	  583.7	 2153.0	...
2383051	  797.8	  583.8	 2153.0	...
2383052	  797.8	  583.8	 2153.0	...
2383053	  797.8	  583.8	 2153.0	...
2383054	  797.8	  583.8	 2153.0	...
2383055	  797.8	  583.7	 2155.0	...
2383056	  797.9	  584.0	 2156.0	...
2383057	  797.9	  584.3	 2156.0	...
2383058	  797.5	  584.5	 2158.0	...
2383059	  797.1	  584.4	 2161.0	...
2383060	  796.6	  584.4	 2163.0	...
2383061	  796.6	  584.4	 2163.0	...
2383062	  796.6	  584.7	 2164.0	...
2383063	  796.7	  585.2	 2162.0	...
2383064	  796.9	  585.6	 2160.0	...
2383065	  797.0	  585.2	 2159.0	...
2383066	  797.1	  584.5	 2159.0	...
2383067	  797.1	  584.4	 2160.0	...
2383068	  797.2	  584.9	 2160.0	...
2383069	  797.2	  585.4	 2160.0	...
2383070	  797.4	  585.2	 2160.0	...
2383071	  797.5	  585.2	 2161.0	...
2383072	  797.5	  585.3	 2160.0	...
2383073	  797.4	  585.3	 2159.0	...
2383074	  797.6	  585.1	 2158.0	...
2383075	  797.9	  584.6	 2158.0	...
2383076	  798.3	  584.3	 2157.0	...
2383077	  798.4	  584.3	 2157.0	...
2383078	  798.2	  584.5	 2156.0	...
2383079	  798.0	  584.7	 2155.0	...
2383080	  797.7	  584.8	 2155.0	...
2383081	  797.7	  584.7	 2157.0	...
2383082	  797.9	  584.6	 2159.0	...
2383083	  797.9	  584.3	 2159.0	...
2383084	  798.0	  584.0	 2158.0	...
2383085	  797.9	  583.8	 2157.0	...
2383086	  798.0	  583.6	 2157.0	...
2383087	  798.2	  583.5	 2156.0	...
2383088	  798.3	  583.6	 2157.0	...
2383089	  798.2	  583.9	 2157.0	...
2383090	  798.2	  584.4	 2156.0	...
2383091	  798.1	  584.6	 2156.0	...
2383092	  798.1	  584.6	 2155.0	...
2383093	  798.1	  584.4	 2155.0	...
2383094	  798.2	  584.3	 2155.0	...
2383095	  797.8	  584.3	 2154.0	...
2383096	  797.4	  584.4	 2154.0	...
2383097	  797.0	  584.5	 2155.0	...
2383098	  797.0	  584.8	 2155.0	...
2383099	  797.1	  584.9	 2156.0	...
2383100	  797.2	  585.0	 2158.0	...
2383101	  797.2	  584.7	 2159.0	...
2383102	  797.2	  584.4	 2159.0	...
2383103	  797.2	  584.4	 2159.0	...
2383104	  797.3	  584.6	 2159.0	...
2383105	  797.4	  584.8	 2159.0	...
2383106	  797.4	  584.8	 2158.0	...
2383107	  797.4	  584.2	 2156.0	...
2383108	  797.2	  583.7	 2154.0	...
2383109	  797.1	  583.4	 2154.0	...
2383110	  797.5	  583.6	 2155.0	...
2383111	  798.0	  584.2	 2154.0	...
2383112	  798.5	  584.8	 2153.0	...
2383113	  798.6	  585.2	 2151.0	...
2383114	  798.6	  585.0	 2151.0	...
2383115	  798.5	  584.6	 2152.0	...
2383116	  798.4	  584.1	 2153.0	...
2383117	  798.3	  583.8	 2154.0	...
2383118	  798.3	  583.6	 2153.0	...
2383119	  798.4	  583.8	 2154.0	...
2383120	  798.5	  584.1	 2156.0	...
2383121	  798.5	  584.4	 2159.0	...
2383122	  798.5	  584.3	 2159.0	...
2383123	  798.1	  584.2	 2159.0	...
2383124	  797.8	  584.2	 2160.0	...
2383125	  797.5	  584.1	 2159.0	...
2383126	  797.4	  584.0	 2160.0	...
2383127	  797.3	  584.1	 2160.0	...
2383128	  797.7	  584.2	 2160.0	...
2383129	  798.2	  584.3	 2160.0	...
2383130	  798.7	  584.2	 2160.0	...
2383131	  798.7	  584.3	 2159.0	...
2383132	  798.7	  584.3	 2159.0	...
2383133	  798.8	  584.2	 2160.0	...
2383134	  798.9	  584.4	 2161.0	...
2383135	  798.7	  585.0	 2161.0	...
2383136	  798.4	  585.6	 2161.0	...
2383137	  798.0	  585.5	 2161.0	...
2383138	  798.1	  584.9	 2161.0	...
2383139	  798.1	  584.6	 2161.0	...
2383140	  798.1	  584.7	 2165.0	...
2383141	  798.1	  584.8	 2169.0	...
2383142	  798.2	  584.7	 2169.0	...
2383143	  798.2	  584.6	 2167.0	...
2383144	  798.1	  584.5	 2164.0	...
2383145	  798.1	  584.3	 2164.0	...
2383146	  798.2	  584.2	 2164.0	...
2383147	  798.2	  584.3	 2165.0	...
2383148	  798.3	  584.5	 2165.0	...
2383149	  798.6	  584.2	 2166.0	...
2383150	  798.9	  583.8	 2166.0	...
2383151	  799.2	  583.5	 2166.0	...
2383152	  799.3	  583.7	 2166.0	...
2383153	  799.0	  584.0	 2166.0	...
2383154	  798.7	  584.3	 2166.0	...
2383155	  798.3	  584.5	 2166.0	...
2383156	  798.4	  584.6	 2166.0	...
2383157	  798.5	  584.7	 2166.0	...
2383158	  798.3	  584.7	 2165.0	...
2383159	  798.0	  584.6	 2167.0	...
2383160	  797.7	  584.5	 2170.0	...
2383161	  797.7	  584.4	 2173.0	...
2383162	  797.8	  584.5	 2173.0	...
2383163	  797.9	  584.5	 2174.0	...
2383164	  798.1	  584.6	 2175.0	...
2383165	  798.3	  584.6	 2174.0	...
2383166	  798.6	  584.5	 2173.0	...
2383167	  798.7	  584.2	 2173.0	...
2383168	  798.7	  583.8	 2173.0	...
2383169	  798.7	  583.3	 2173.0	...
2383170	  798.6	  582.8	 2173.0	...
2383171	  798.6	  582.4	 2172.0	...
2383172	  798.6	  582.8	 2173.0	...
2383173	  798.7	  583.5	 2175.0	...
2383174	  798.7	  584.1	 2177.0	...
2383175	  798.8	  584.0	 2177.0	...
2383176	  798.8	  583.8	 2177.0	...
2383177	  798.8	  583.7	 2176.0	...
2383178	  798.9	  583.7	 2176.0	...
2383179	  798.8	  583.6	 2176.0	...
2383180	  798.8	  583.5	 2177.0	...
2383181	  798.8	  583.3	 2177.0	...
2383182	  799.0	  583.2	 2177.0	...
2383183	  799.2	  582.9	 2180.0	...
2383184	  799.3	  582.6	 2182.0	...
2383185	  799.4	  582.3	 2182.0	...
2383186	  799.6	  582.5	 2181.0	...
2383187	  799.8	  582.8	 2179.0	...
2383188	  799.9	  583.0	 2179.0	...
2383189	  799.8	  583.0	 2179.0	...
2383190	  799.5	  582.6	 2179.0	...
2383191	  799.2	  582.3	 2179.0	...
2383192	  799.0	  581.9	 2180.0	...
2383193	  799.1	  581.9	 2180.0	...
2383194	  799.2	  582.0	 2179.0	...
2383195	  799.4	  582.1	 2177.0	...
2383196	  799.5	  582.1	 2178.0	...
2383197	  799.6	  582.1	 2181.0	...
2383198	  799.6	  582.1	 2185.0	...
2383199	  799.8	  581.9	 2186.0	...
2383200	  800.0	  581.8	 2188.0	...
2383201	  800.2	  581.7	 2187.0	...
2383202	  800.2	  581.7	 2187.0	...
2383203	  800.2	  581.5	 2187.0	...
2383204	  800.2	  581.3	 2188.0	...
2383205	  800.1	  581.9	 2189.0	...
2383206	  800.0	  582.7	 2190.0	...
2383207	  799.9	  583.1	 2190.0	...
2383208	  799.9	  582.7	 2190.0	...
2383209	  799.8	  582.4	 2186.0	...
2383210	  799.7	  582.4	 2183.0	...
2383211	  799.6	  582.2	 2183.0	...
2383212	  799.6	  582.1	 2186.0	...
2383213	  799.7	  582.0	 2191.0	...
2383214	  799.5	  582.2	 2194.0	...
2383215	  799.0	  582.3	 2196.0	...
2383216	  798.5	  582.2	 2195.0	...
2383217	  798.1	  582.4	 2193.0	...
2383218	  797.1	  583.0	 2191.0	...
2383219	  795.3	  583.6	 2192.0	...
2383220	  793.6	  583.9	 2192.0	...
2383221	  792.0	  584.2	 2191.0	...
2383222	  790.8	  583.2	 2190.0	...
2383223	  789.7	  582.1	 2195.0	...
2383224	  788.8	  580.7	 2201.0	...
2383225	  788.2	  580.5	 2207.0	...
2383226	  787.1	  579.8	 2207.0	...
2383227	  786.6	  579.3	 2208.0	...
2383228	  786.5	  578.8	 2207.0	...
2383229	  787.1	  578.5	 2204.0	...
2383230	  787.8	  578.2	 2202.0	...
2383231	  788.1	  578.0	 2200.0	...
2383232	  788.8	  578.0	 2202.0	...
2383233	  789.5	  577.9	 2203.0	...
2383234	  790.2	  577.8	 2203.0	...
2383235	  790.6	  578.6	 2203.0	...
2383236	  790.6	  579.5	 2203.0	...
2383237	  790.2	  580.1	 2205.0	...
2383238	  789.8	  579.9	 2206.0	...
2383239	  789.7	  580.2	 2206.0	...
2383240	  789.8	  580.8	 2206.0	...
2383241	  789.9	  581.2	 2206.0	...
2383242	  790.0	  580.9	 2206.0	...
2383243	  790.1	  580.6	 2207.0	...
2383244	  790.2	  580.5	 2209.0	...
2383245	  790.2	  580.5	 2212.0	...
2383246	  790.3	  580.6	 2212.0	...
2383247	  790.3	  580.6	 2212.0	...
2383248	  790.5	  580.5	 2211.0	...
2383249	  790.6	  580.8	 2210.0	...
2383250	  790.7	  581.2	 2211.0	...
2383251	  790.6	  581.7	 2212.0	...
2383252	  790.4	  581.6	 2212.0	...
2383253	  790.2	  581.4	 2212.0	...
2383254	  790.0	  581.3	 2211.0	...
2383255	  789.9	  580.9	 2210.0	...
2383256	  789.9	  580.5	 2210.0	...
2383257	  789.8	  580.1	 2210.0	...
2383258	  789.7	  580.1	 2210.0	...
2383259	  789.6	  579.9	 2211.0	...
2383260	  789.2	  579.9	 2212.0	...
2383261	  788.8	  580.1	 2213.0	...
2383262	  788.5	  580.5	 2213.0	...
2383263	  788.5	  580.8	 2213.0	...
2383264	  788.5	  580.9	 2213.0	...
2383265	  788.5	  580.8	 2214.0	...
2383266	  788.4	  580.9	 2220.0	...
2383267	  788.4	  581.1	 2226.0	...
2383268	  788.2	  580.8	 2229.0	...
2383269	  788.2	  580.4	 2226.0	...
2383270	  788.3	  580.3	 2224.0	...
2383271	  788.6	  580.7	 2224.0	...
2383272	  788.6	  580.7	 2223.0	...
2383273	  788.3	  580.4	 2223.0	...
2383274	  788.2	  580.1	 2222.0	...
2383275	  788.2	  579.9	 2222.0	...
2383276	  788.3	  579.7	 2222.0	...
2383277	  788.3	  579.4	 2222.0	...
2383278	  788.3	  579.3	 2221.0	...
2383279	  788.5	  579.2	 2221.0	...
2383280	  788.7	  579.5	 2222.0	...
2383281	  788.7	  580.0	 2223.0	...
2383282	  788.5	  580.4	 2224.0	...
2383283	  788.2	  580.4	 2225.0	...
2383284	  788.2	  580.4	 2226.0	...
2383285	  788.2	  580.3	 2226.0	...
2383286	  788.1	  580.3	 2226.0	...
2383287	  787.8	  580.5	 2227.0	...
2383288	  787.5	  580.7	 2227.0	...
2383289	  787.3	  580.7	 2227.0	...
2383290	  787.9	  580.7	 2227.0	...
2383291	  788.5	  580.7	 2228.0	...
2383292	  788.8	  580.7	 2230.0	...
2383293	  788.4	  580.7	 2230.0	...
2383294	  788.1	  580.7	 2230.0	...
2383295	  788.0	  580.7	 2230.0	...
2383296	  788.0	  580.7	 2231.0	...
2383297	  788.0	  580.8	 2232.0	...
2383298	  788.0	  580.5	 2231.0	...
2383299	  788.0	  580.2	 2229.0	...
2383300	  787.9	  579.5	 2228.0	...
2383301	  787.9	  578.9	 2229.0	...
2383302	  787.8	  578.4	 2229.0	...
2383303	  787.7	  578.4	 2230.0	...
2383304	  787.7	  578.9	 2229.0	...
2383305	  787.6	  579.5	 2230.0	...
2383306	  787.6	  580.1	 2231.0	...
2383307	  787.6	  580.2	 2232.0	...
2383308	  787.8	  580.4	 2233.0	...
2383309	  788.0	  580.6	 2232.0	...
2383310	  788.2	  580.6	 2230.0	...
2383311	  788.3	  580.2	 2228.0	...
2383312	  788.5	  579.5	 2229.0	...
2383313	  788.5	  578.8	 2229.0	...
2383314	  788.3	  578.6	 2230.0	...
2383315	  788.1	  578.6	 2230.0	...
2383316	  788.1	  578.5	 2229.0	...
2383317	  788.0	  578.5	 2228.0	...
2383318	  787.9	  578.7	 2228.0	...
2383319	  787.8	  579.0	 2229.0	...
2383320	  787.8	  579.2	 2232.0	...
2383321	  787.6	  579.7	 2236.0	...
2383322	  787.4	  580.3	 2239.0	...
2383323	  787.5	  580.7	 2241.0	...
2383324	  787.9	  580.5	 2241.0	...
2383325	  788.1	  580.3	 2241.0	...
2383326	  788.0	  580.1	 2242.0	...
2383327	  787.8	  579.7	 2241.0	...
2383328	  787.8	  579.3	 2241.0	...
2383329	  787.7	  578.9	 2239.0	...
2383330	  787.6	  578.8	 2237.0	...
2383331	  787.4	  578.5	 2236.0	...
2383332	  787.4	  578.2	 2237.0	...
2383333	  787.5	  578.5	 2239.0	...
2383334	  787.7	  579.1	 2240.0	...
2383335	  787.4	  579.9	 2239.0	...
2383336	  787.0	  580.1	 2239.0	...
2383337	  786.7	  580.4	 2238.0	...
2383338	  786.7	  580.4	 2239.0	...
2383339	  786.7	  579.9	 2240.0	...
2383340	  786.6	  579.5	 2241.0	...
2383341	  786.5	  579.0	 2242.0	...
2383342	  786.8	  578.9	 2243.0	...
2383343	  787.2	  579.2	 2242.0	...
2383344	  787.6	  579.5	 2239.0	...
2383345	  787.6	  579.5	 2238.0	...
2383346	  787.5	  579.1	 2237.0	...
2383347	  787.4	  578.8	 2237.0	...
2383348	  787.4	  579.0	 2238.0	...
2383349	  787.5	  579.2	 2240.0	...
2383350	  787.5	  579.4	 2242.0	...
2383351	  787.5	  579.4	 2243.0	...
2383352	  787.4	  579.3	 2243.0	...
2383353	  787.4	  579.2	 2243.0	...
2383354	  787.3	  579.1	 2243.0	...
2383355	  787.3	  578.9	 2246.0	...
2383356	  787.3	  578.8	 2250.0	...
2383357	  787.2	  578.7	 2253.0	...
2383358	  787.2	  578.8	 2252.0	...
2383359	  787.1	  578.9	 2249.0	...
2383360	  786.8	  579.0	 2247.0	...
2383361	  786.6	  579.0	 2246.0	...
2383362	  786.4	  579.2	 2247.0	...
2383363	  786.5	  579.8	 2248.0	...
2383364	  786.6	  580.4	 2248.0	...
2383365	  786.6	  580.0	 2249.0	...
2383366	  786.4	  579.2	 2249.0	...
2383367	  786.4	  578.4	 2251.0	...
2383368	  786.3	  578.5	 2252.0	...
2383369	  786.3	  578.3	 2253.0	...
2383370	  786.3	  578.2	 2252.0	...
2383371	  786.3	  578.2	 2251.0	...
2383372	  786.4	  578.3	 2251.0	...
2383373	  786.4	  578.3	 2251.0	...
2383374	  786.3	  578.1	 2252.0	...
2383375	  786.3	  578.2	 2253.0	...
2383376	  786.4	  578.5	 2256.0	...
2383377	  786.5	  578.8	 2258.0	...
2383378	  786.3	  579.0	 2258.0	...
2383379	  786.2	  578.9	 2257.0	...
2383380	  786.0	  578.8	 2255.0	...
2383381	  786.0	  578.8	 2255.0	...
2383382	  786.1	  578.8	 2258.0	...
2383383	  786.1	  578.8	 2259.0	...
2383384	  786.5	  578.7	 2260.0	...
2383385	  786.7	  578.7	 2260.0	...
2383386	  787.0	  578.6	 2261.0	...
2383387	  786.9	  578.6	 2261.0	...
2383388	  786.8	  578.7	 2262.0	...
2383389	  786.3	  579.0	 2262.0	...
2383390	  785.9	  579.2	 2262.0	...
2383391	  785.8	  579.3	 2263.0	...
2383392	  786.1	  579.4	 2263.0	...
2383393	  786.4	  579.7	 2264.0	...
2383394	  786.4	  580.0	 2264.0	...
2383395	  786.4	  579.6	 2265.0	...
2383396	  786.3	  579.0	 2265.0	...
2383397	  786.2	  578.3	 2264.0	...
2383398	  786.0	  578.4	 2264.0	...
2383399	  785.7	  578.4	 2264.0	...
2383400	  785.5	  578.5	 2263.0	...
2383401	  785.6	  578.5	 2263.0	...
2383402	  785.5	  578.0	 2263.0	...
2383403	  785.5	  577.6	 2263.0	...
2383404	  785.4	  577.5	 2263.0	...
2383405	  785.6	  578.0	 2262.0	...
2383406	  785.7	  578.5	 2262.0	...
2383407	  785.6	  578.7	 2261.0	...
2383408	  785.3	  578.8	 2261.0	...
2383409	  785.5	  578.9	 2262.0	...
2383410	  786.0	  579.0	 2265.0	...
2383411	  786.4	  579.0	 2268.0	...
2383412	  786.2	  578.6	 2271.0	...
2383413	  786.0	  578.1	 2272.0	...
2383414	  785.8	  577.6	 2273.0	...
2383415	  785.7	  577.5	 2272.0	...
2383416	  785.5	  577.5	 2270.0	...
2383417	  785.7	  577.7	 2268.0	...
2383418	  786.0	  577.5	 2269.0	...
2383419	  786.2	  577.2	 2269.0	...
2383420	  786.1	  577.4	 2270.0	...
2383421	  785.9	  578.0	 2270.0	...
2383422	  785.8	  578.6	 2270.0	...
2383423	  785.7	  578.7	 2270.0	...
2383424	  785.7	  578.5	 2270.0	...
2383425	  785.9	  578.2	 2272.0	...
2383426	  786.2	  578.5	 2273.0	...
2383427	  786.3	  579.1	 2274.0	...
2383428	  786.1	  579.7	 2274.0	...
2383429	  786.0	  579.4	 2275.0	...
2383430	  786.1	  579.0	 2275.0	...
2383431	  786.2	  578.6	 2276.0	...
2383432	  786.4	  578.8	 2276.0	...
2383433	  786.3	  578.9	 2276.0	...
2383434	  786.3	  578.9	 2276.0	...
2383435	  786.4	  578.8	 2275.0	...
2383436	  786.4	  579.1	 2274.0	...
2383437	  786.3	  579.5	 2276.0	...
2383438	  786.0	  579.4	 2278.0	...
2383439	  785.7	  578.9	 2279.0	...
2383440	  785.4	  578.3	 2279.0	...
2383441	  785.3	  578.4	 2278.0	...
2383442	  785.4	  578.7	 2278.0	...
2383443	  785.5	  578.9	 2278.0	...
2383444	  785.6	  578.7	 2278.0	...
2383445	  785.6	  578.2	 2278.0	...
2383446	  785.5	  577.7	 2278.0	...
2383447	  785.6	  577.6	 2278.0	...
2383448	  785.8	  577.4	 2279.0	...
2383449	  786.0	  577.6	 2280.0	...
2383450	  785.8	  578.0	 2282.0	...
2383451	  785.5	  578.4	 2284.0	...
2383452	  785.3	  578.5	 2283.0	...
2383453	  785.4	  578.5	 2282.0	...
2383454	  785.8	  578.4	 2282.0	...
2383455	  786.1	  578.3	 2281.0	...
2383456	  786.3	  578.2	 2279.0	...
2383457	  786.3	  578.2	 2279.0	...
2383458	  786.2	  578.3	 2280.0	...
2383459	  786.0	  578.4	 2284.0	...
2383460	  785.9	  578.4	 2287.0	...
2383461	  785.8	  578.5	 2290.0	...
2383462	  785.9	  578.3	 2290.0	...
2383463	  786.0	  578.0	 2288.0	...
2383464	  786.2	  577.7	 2285.0	...
2383465	  786.2	  577.6	 2285.0	...
2383466	  786.2	  577.6	 2285.0	...
2383467	  786.1	  577.5	 2285.0	...
2383468	  786.2	  577.3	 2285.0	...
2383469	  786.3	  577.5	 2285.0	...
2383470	  786.4	  577.8	 2285.0	...
2383471	  786.3	  577.9	 2286.0	...
2383472	  786.1	  577.7	 2286.0	...
2383473	  785.9	  577.4	 2285.0	...
2383474	  785.7	  577.2	 2283.0	...
2383475	  785.6	  577.3	 2280.0	...
2383476	  785.6	  577.5	 2281.0	...
2383477	  785.6	  577.8	 2282.0	...
2383478	  785.2	  578.1	 2284.0	...
2383479	  784.6	  578.7	 2286.0	...
2383480	  783.4	  579.3	 2287.0	...
2383481	  782.5	  579.8	 2287.0	...
2383482	  780.9	  580.2	 2287.0	...
2383483	  778.5	  580.7	 2286.0	...
2383484	  776.2	  581.1	 2285.0	...
2383485	  774.2	  581.4	 2283.0	...
2383486	  773.1	  581.7	 2282.0	...
2383487	  771.7	  581.9	 2284.0	...
2383488	  770.7	  581.9	 2286.0	...
2383489	  770.0	  581.6	 2287.0	...
2383490	  770.2	  581.2	 2287.0	...
2383491	  770.6	  580.9	 2287.0	...
2383492	  771.0	  580.9	 2286.0	...
2383493	  771.4	  581.0	 2287.0	...
2383494	  771.7	  581.1	 2289.0	...
2383495	  772.1	  580.8	 2289.0	...
2383496	  772.1	  580.6	 2288.0	...
2383497	  772.2	  580.4	 2289.0	...
2383498	  772.2	  580.4	 2290.0	...
2383499	  772.1	  580.3	 2291.0	...
2383500	  772.0	  580.5	 2291.0	...
2383501	  771.9	  580.8	 2291.0	...
2383502	  771.8	  581.5	 2290.0	...
2383503	  771.7	  582.1	 2290.0	...
2383504	  771.7	  582.1	 2289.0	...
2383505	  772.0	  581.7	 2289.0	...
2383506	  772.5	  581.5	 2289.0	...
2383507	  773.0	  581.8	 2291.0	...
2383508	  773.2	  582.3	 2293.0	...
2383509	  773.2	  582.6	 2295.0	...
2383510	  773.5	  583.1	 2296.0	...
2383511	  773.9	  583.5	 2297.0	...
2383512	  774.1	  583.9	 2296.0	...
2383513	  774.0	  584.2	 2294.0	...
2383514	  774.0	  584.5	 2292.0	...
2383515	  773.9	  584.5	 2295.0	...
2383516	  773.8	  584.4	 2298.0	...
2383517	  773.8	  584.2	 2300.0	...
2383518	  773.8	  584.2	 2302.0	...
2383519	  773.8	  584.2	 2304.0	...
2383520	  773.7	  584.1	 2306.0	...
2383521	  773.4	  584.1	 2306.0	...
2383522	  772.9	  584.2	 2306.0	...
2383523	  772.6	  584.3	 2307.0	...
2383524	  772.6	  584.4	 2307.0	...
2383525	  772.7	  584.3	 2307.0	...
2383526	  772.8	  584.3	 2306.0	...
2383527	  772.8	  584.3	 2307.0	...
2383528	  772.7	  583.8	 2307.0	...
2383529	  772.5	  583.3	 2308.0	...
2383530	  772.4	  582.4	 2308.0	...
2383531	  772.2	  582.2	 2307.0	...
2383532	  772.1	  582.3	 2306.0	...
2383533	  771.9	  582.6	 2304.0	...
2383534	  772.0	  583.0	 2304.0	...
2383535	  772.0	  583.1	 2304.0	...
2383536	  772.1	  583.0	 2304.0	...
2383537	  772.0	  582.9	 2305.0	...
2383538	  772.2	  582.9	 2305.0	...
2383539	  772.3	  582.7	 2305.0	...
2383540	  772.4	  582.5	 2304.0	...
2383541	  772.3	  582.4	 2304.0	...
2383542	  772.1	  582.4	 2305.0	...
2383543	  771.8	  582.5	 2306.0	...
2383544	  771.6	  582.5	 2308.0	...
2383545	  771.6	  582.5	 2309.0	...
2383546	  771.2	  582.5	 2309.0	...
2383547	  770.7	  582.5	 2309.0	...
2383548	  770.6	  582.4	 2309.0	...
2383549	  770.9	  581.9	 2309.0	...
2383550	  771.1	  581.5	 2310.0	...
2383551	  771.0	  581.7	 2310.0	...
2383552	  770.8	  582.3	 2310.0	...
2383553	  770.7	  582.6	 2310.0	...
2383554	  770.8	  582.2	 2309.0	...
2383555	  771.1	  581.7	 2309.0	...
2383556	  771.2	  581.6	 2310.0	...
2383557	  771.1	  581.5	 2312.0	...
2383558	  770.9	  581.7	 2313.0	...
2383559	  770.9	  581.8	 2314.0	...
2383560	  771.0	  581.9	 2314.0	...
2383561	  771.1	  581.8	 2314.0	...
2383562	  771.2	  581.8	 2313.0	...
2383563	  771.0	  581.9	 2313.0	...
2383564	  770.6	  582.1	 2312.0	...
2383565	  770.2	  582.3	 2313.0	...
2383566	  770.5	  582.2	 2313.0	...
2383567	  771.0	  582.0	 2314.0	...
2383568	  771.5	  581.6	 2315.0	...
2383569	  771.5	  581.2	 2316.0	...
2383570	  771.5	  581.0	 2316.0	...
2383571	  771.4	  580.9	 2316.0	...
2383572	  771.1	  580.8	 2313.0	...
2383573	  770.9	  580.6	 2310.0	...
2383574	  770.6	  580.6	 2308.0	...
2383575	  770.5	  580.5	 2308.0	...
2383576	  770.5	  580.5	 2309.0	...
2383577	  770.6	  580.9	 2309.0	...
2383578	  770.9	  581.2	 2309.0	...
2383579	  771.0	  581.7	 2311.0	...
2383580	  771.0	  581.7	 2313.0	...
2383581	  771.1	  581.6	 2316.0	...
2383582	  771.4	  581.4	 2318.0	...
2383583	  771.6	  581.3	 2319.0	...
2383584	  771.7	  581.3	 2318.0	...
2383585	  771.5	  581.6	 2317.0	...
2383586	  771.3	  581.4	 2314.0	...
2383587	  771.1	  581.2	 2313.0	...
2383588	  771.1	  581.0	 2314.0	...
2383589	  771.6	  581.0	 2318.0	...
2383590	  772.0	  580.9	 2321.0	...
2383591	  772.3	  580.9	 2323.0	...
2383592	  772.0	  581.0	 2323.0	...
2383593	  771.7	  581.1	 2323.0	...
2383594	  771.5	  581.3	 2323.0	...
2383595	  771.4	  581.4	 2322.0	...
2383596	  771.2	  581.5	 2322.0	...
2383597	  771.2	  581.6	 2322.0	...
2383598	  771.2	  581.8	 2322.0	...
2383599	  771.3	  582.0	 2322.0	...
2383600	  771.0	  582.0	 2325.0	...
2383601	  770.7	  582.0	 2327.0	...
2383602	  770.5	  582.2	 2329.0	...
2383603	  770.6	  582.4	 2329.0	...
2383604	  770.9	  582.9	 2329.0	...
2383605	  771.1	  583.3	 2330.0	...
2383606	  771.1	  583.6	 2331.0	...
2383607	  771.0	  583.7	 2332.0	...
2383608	  771.3	  583.7	 2332.0	...
2383609	  771.7	  583.8	 2333.0	...
2383610	  772.2	  583.9	 2334.0	...
2383611	  772.3	  584.2	 2335.0	...
2383612	  772.1	  584.5	 2335.0	...
2383613	  771.9	  584.9	 2335.0	...
2383614	  771.7	  585.1	 2334.0	...
2383615	  771.7	  585.0	 2333.0	...
2383616	  771.9	  584.6	 2332.0	...
2383617	  772.1	  584.3	 2332.0	...
2383618	  772.0	  584.3	 2333.0	...
2383619	  771.7	  584.2	 2333.0	...
2383620	  771.4	  584.1	 2332.0	...
2383621	  771.4	  584.1	 2331.0	...
2383622	  771.3	  584.0	 2330.0	...
2383623	  771.2	  583.3	 2329.0	...
2383624	  771.1	  582.6	 2328.0	...
2383625	  771.2	  582.3	 2330.0	...
2383626	  771.4	  582.6	 2334.0	...
2383627	  771.7	  582.8	 2337.0	...
2383628	  771.7	  582.7	 2340.0	...
2383629	  771.8	  582.7	 2340.0	...
2383630	  771.8	  582.7	 2338.0	...
2383631	  771.8	  582.8	 2336.0	...
2383632	  771.8	  582.8	 2335.0	...
2383633	  771.7	  582.9	 2335.0	...
2383634	  771.7	  582.6	 2336.0	...
2383635	  771.7	  582.2	 2338.0	...
2383636	  771.7	  581.9	 2340.0	...
2383637	  771.8	  581.9	 2342.0	...
2383638	  771.8	  581.9	 2342.0	...
2383639	  771.7	  581.9	 2341.0	...
2383640	  771.6	  581.8	 2339.0	...
2383641	  771.6	  581.8	 2340.0	...
2383642	  771.6	  581.8	 2341.0	...
2383643	  771.5	  581.7	 2342.0	...
2383644	  771.2	  581.7	 2341.0	...
2383645	  771.1	  581.9	 2340.0	...
2383646	  770.9	  581.9	 2339.0	...
2383647	  771.1	  581.8	 2339.0	...
2383648	  771.3	  581.7	 2340.0	...
2383649	  771.5	  581.6	 2342.0	...
2383650	  771.4	  581.6	 2344.0	...
2383651	  771.2	  581.6	 2345.0	...
2383652	  771.2	  581.5	 2346.0	...
2383653	  771.3	  581.4	 2346.0	...
2383654	  771.4	  581.3	 2344.0	...
2383655	  771.3	  581.2	 2342.0	...
2383656	  771.2	  581.3	 2339.0	...
2383657	  771.4	  581.9	 2341.0	...
2383658	  771.8	  582.7	 2342.0	...
EFIX R   2382867	2383658	792	  788.4	  581.9	   2227
SSACC R  2383659
2383659	  773.2	  583.2	 2343.0	...
2383660	  774.9	  583.1	 2342.0	...
2383661	  777.3	  582.7	 2342.0	...
2383662	  779.2	  582.4	 2342.0	...
2383663	  782.0	  581.9	 2342.0	...
2383664	  785.2	  581.4	 2347.0	...
2383665	  789.4	  580.8	 2353.0	...
2383666	  793.5	  580.2	 2357.0	...
2383667	  796.9	  579.7	 2355.0	...
2383668	  799.9	  579.4	 2353.0	...
2383669	  802.0	  579.2	 2354.0	...
2383670	  803.6	  578.4	 2354.0	...
ESACC R  2383659	2383670	12	  773.2	  583.2	  803.6	  578.4	   0.66	     66
SFIX R   2383671
2383671	  804.2	  577.5	 2356.0	...
2383672	  804.1	  576.2	 2356.0	...
2383673	  803.9	  575.3	 2354.0	...
2383674	  803.6	  573.9	 2352.0	...
2383675	  803.3	  572.9	 2350.0	...
2383676	  803.0	  571.8	 2351.0	...
2383677	  802.3	  571.3	 2352.0	...
2383678	  801.7	  570.6	 2352.0	...
2383679	  801.3	  570.2	 2354.0	...
2383680	  801.5	  570.8	 2356.0	...
2383681	  801.9	  571.8	 2355.0	...
2383682	  802.3	  573.0	 2353.0	...
2383683	  802.2	  573.3	 2351.0	...
2383684	  801.8	  573.5	 2350.0	...
2383685	  801.4	  573.9	 2349.0	...
2383686	  800.8	  574.6	 2351.0	...
2383687	  800.1	  575.2	 2352.0	...
2383688	  798.6	  575.6	 2353.0	...
2383689	  797.9	  575.6	 2352.0	...
2383690	  796.8	  575.8	 2351.0	...
2383691	  796.4	  575.8	 2352.0	...
2383692	  795.9	  575.3	 2352.0	...
2383693	  796.0	  574.7	 2354.0	...
2383694	  796.3	  574.0	 2355.0	...
2383695	  796.6	  573.8	 2356.0	...
2383696	  796.8	  574.3	 2357.0	...
2383697	  796.8	  574.9	 2358.0	...
2383698	  796.8	  575.6	 2359.0	...
2383699	  796.9	  575.7	 2359.0	...
2383700	  797.0	  575.7	 2358.0	...
2383701	  797.1	  575.7	 2357.0	...
2383702	  796.7	  575.7	 2356.0	...
2383703	  796.3	  575.5	 2356.0	...
2383704	  796.2	  575.6	 2356.0	...
2383705	  796.5	  575.6	 2355.0	...
2383706	  796.8	  575.7	 2353.0	...
2383707	  796.9	  575.7	 2352.0	...
2383708	  796.9	  575.6	 2352.0	...
2383709	  797.1	  575.6	 2352.0	...
2383710	  797.3	  575.6	 2352.0	...
2383711	  797.4	  575.8	 2352.0	...
2383712	  797.4	  576.0	 2352.0	...
2383713	  797.4	  575.5	 2352.0	...
2383714	  797.4	  574.7	 2352.0	...
2383715	  797.6	  574.1	 2352.0	...
2383716	  797.8	  574.2	 2352.0	...
2383717	  798.0	  574.3	 2352.0	...
2383718	  798.2	  574.2	 2352.0	...
2383719	  798.4	  574.3	 2352.0	...
2383720	  798.6	  574.4	 2352.0	...
2383721	  798.7	  574.7	 2352.0	...
2383722	  798.5	  574.9	 2352.0	...
2383723	  798.3	  575.2	 2352.0	...
2383724	  798.5	  575.5	 2352.0	...
2383725	  798.8	  575.9	 2353.0	...
2383726	  799.0	  576.2	 2355.0	...
2383727	  798.8	  576.7	 2357.0	...
2383728	  798.7	  577.0	 2357.0	...
2383729	  798.7	  576.5	 2356.0	...
2383730	  799.1	  575.8	 2356.0	...
2383731	  799.5	  575.1	 2355.0	...
2383732	  799.6	  575.2	 2354.0	...
2383733	  799.4	  575.3	 2352.0	...
2383734	  799.1	  575.4	 2352.0	...
2383735	  799.2	  575.4	 2352.0	...
2383736	  799.3	  575.5	 2351.0	...
2383737	  799.1	  575.8	 2351.0	...
2383738	  798.7	  576.1	 2351.0	...
2383739	  798.3	  576.0	 2352.0	...
2383740	  798.2	  575.6	 2353.0	...
2383741	  798.1	  575.6	 2354.0	...
2383742	  798.1	  576.0	 2357.0	...
2383743	  798.1	  576.5	 2361.0	...
2383744	  798.1	  576.6	 2362.0	...
2383745	  798.3	  576.5	 2360.0	...
2383746	  798.5	  576.3	 2358.0	...
2383747	  798.6	  576.1	 2358.0	...
2383748	  798.6	  576.0	 2357.0	...
2383749	  798.5	  575.8	 2355.0	...
2383750	  798.3	  575.7	 2355.0	...
2383751	  798.1	  575.6	 2358.0	...
2383752	  797.9	  575.4	 2362.0	...
2383753	  797.9	  575.3	 2363.0	...
2383754	  798.0	  575.3	 2361.0	...
2383755	  798.2	  575.5	 2358.0	...
2383756	  798.4	  575.8	 2356.0	...
2383757	  798.5	  576.0	 2355.0	...
2383758	  798.5	  576.2	 2356.0	...
2383759	  798.5	  576.1	 2357.0	...
2383760	  798.5	  576.0	 2358.0	...
2383761	  798.5	  576.0	 2356.0	...
2383762	  798.4	  576.2	 2355.0	...
2383763	  798.3	  576.5	 2354.0	...
2383764	  798.3	  576.7	 2355.0	...
2383765	  798.2	  576.7	 2355.0	...
2383766	  798.2	  576.8	 2354.0	...
2383767	  798.3	  577.2	 2354.0	...
2383768	  798.6	  577.6	 2356.0	...
2383769	  798.8	  577.9	 2357.0	...
2383770	  798.8	  577.6	 2358.0	...
2383771	  798.5	  577.5	 2358.0	...
2383772	  798.2	  577.5	 2354.0	...
2383773	  798.4	  577.4	 2350.0	...
2383774	  798.8	  577.7	 2348.0	...
2383775	  799.2	  578.0	 2349.0	...
2383776	  799.3	  578.4	 2352.0	...
2383777	  799.3	  578.4	 2354.0	...
2383778	  799.3	  577.9	 2356.0	...
2383779	  799.1	  577.5	 2355.0	...
2383780	  798.8	  577.0	 2356.0	...
2383781	  798.6	  577.2	 2357.0	...
2383782	  798.5	  577.4	 2355.0	...
2383783	  798.5	  577.5	 2352.0	...
2383784	  798.4	  577.5	 2350.0	...
2383785	  798.4	  577.8	 2351.0	...
2383786	  798.6	  578.0	 2352.0	...
2383787	  798.8	  578.2	 2351.0	...
2383788	  798.8	  578.1	 2351.0	...
2383789	  798.4	  578.0	 2351.0	...
2383790	  798.2	  577.9	 2352.0	...
2383791	  798.3	  577.5	 2352.0	...
2383792	  798.5	  577.1	 2352.0	...
2383793	  798.7	  576.8	 2351.0	...
2383794	  798.6	  576.9	 2350.0	...
2383795	  798.6	  576.9	 2350.0	...
2383796	  798.5	  576.8	 2347.0	...
2383797	  798.5	  576.6	 2344.0	...
2383798	  798.5	  576.2	 2342.0	...
2383799	  798.6	  575.9	 2342.0	...
2383800	  798.8	  575.5	 2342.0	...
2383801	  799.0	  575.2	 2342.0	...
2383802	  798.8	  575.0	 2341.0	...
2383803	  798.6	  574.9	 2339.0	...
2383804	  798.5	  574.9	 2337.0	...
2383805	  798.6	  575.0	 2336.0	...
2383806	  798.7	  575.5	 2336.0	...
2383807	  798.7	  576.0	 2335.0	...
2383808	  798.7	  576.2	 2335.0	...
2383809	  798.7	  575.9	 2334.0	...
2383810	  798.8	  575.7	 2333.0	...
2383811	  798.8	  576.0	 2334.0	...
2383812	  798.9	  576.4	 2336.0	...
2383813	  799.4	  576.7	 2337.0	...
2383814	  799.8	  576.8	 2337.0	...
2383815	  800.2	  576.3	 2337.0	...
2383816	  800.1	  575.9	 2337.0	...
2383817	  800.0	  575.6	 2337.0	...
2383818	  799.8	  575.7	 2338.0	...
2383819	  799.6	  575.9	 2339.0	...
2383820	  799.4	  576.0	 2338.0	...
2383821	  799.3	  576.1	 2337.0	...
2383822	  799.5	  576.2	 2335.0	...
2383823	  799.7	  576.1	 2335.0	...
2383824	  800.0	  576.0	 2335.0	...
2383825	  800.0	  575.2	 2334.0	...
2383826	  800.0	  574.6	 2332.0	...
2383827	  799.9	  574.0	 2330.0	...
2383828	  799.8	  574.0	 2329.0	...
2383829	  799.8	  574.1	 2328.0	...
2383830	  799.8	  574.4	 2329.0	...
2383831	  799.9	  574.7	 2331.0	...
2383832	  799.9	  575.0	 2331.0	...
2383833	  800.1	  575.3	 2332.0	...
2383834	  800.2	  575.6	 2331.0	...
2383835	  800.0	  575.8	 2329.0	...
2383836	  799.8	  576.0	 2328.0	...
2383837	  799.5	  576.1	 2326.0	...
2383838	  799.6	  576.2	 2326.0	...
2383839	  799.7	  575.5	 2323.0	...
2383840	  799.7	  574.8	 2320.0	...
2383841	  799.7	  574.2	 2317.0	...
2383842	  799.8	  574.1	 2317.0	...
2383843	  800.0	  574.4	 2319.0	...
2383844	  800.2	  574.6	 2320.0	...
2383845	  800.3	  574.8	 2322.0	...
2383846	  800.0	  575.4	 2323.0	...
2383847	  799.7	  576.0	 2323.0	...
2383848	  798.8	  576.9	 2323.0	...
2383849	  798.2	  577.2	 2322.0	...
2383850	  796.7	  577.7	 2320.0	...
EFIX R   2383671	2383850	180	  798.9	  575.7	   2347
SSACC R  2383851
2383851	  795.2	  578.1	 2319.0	...
2383852	  793.2	  579.0	 2319.0	...
2383853	  791.4	  579.7	 2320.0	...
2383854	  789.2	  579.5	 2320.0	...
2383855	  787.0	  578.9	 2319.0	...
2383856	  784.8	  578.0	 2318.0	...
2383857	  783.6	  577.3	 2318.0	...
2383858	  782.1	  576.2	 2319.0	...
ESACC R  2383851	2383858	8	  795.2	  578.1	  782.1	  576.2	   0.28	     40
SFIX R   2383859
2383859	  780.5	  574.9	 2321.0	...
2383860	  778.7	  574.1	 2322.0	...
2383861	  777.8	  573.2	 2324.0	...
2383862	  777.5	  572.8	 2328.0	...
2383863	  777.6	  572.2	 2328.0	...
2383864	  778.1	  572.1	 2329.0	...
2383865	  778.5	  572.0	 2328.0	...
2383866	  778.9	  571.9	 2327.0	...
2383867	  779.4	  572.9	 2326.0	...
2383868	  780.0	  574.1	 2326.0	...
2383869	  780.4	  575.3	 2325.0	...
2383870	  780.3	  575.5	 2325.0	...
2383871	  781.2	  575.8	 2322.0	...
2383872	  782.2	  576.1	 2318.0	...
2383873	  783.3	  576.5	 2313.0	...
2383874	  783.5	  576.6	 2313.0	...
2383875	  783.6	  576.6	 2316.0	...
2383876	  783.7	  576.3	 2319.0	...
MSG	2383877 0000 _ Experiment Start
2383877	  784.0	  575.9	 2319.0	...
2383878	  784.4	  575.8	 2318.0	...
2383879	  784.9	  576.0	 2319.0	...
2383880	  785.1	  576.3	 2319.0	...
2383881	  785.3	  576.1	 2318.0	...
2383882	  785.5	  576.0	 2316.0	...
2383883	  785.4	  576.0	 2314.0	...
2383884	  785.2	  576.3	 2314.0	...
2383885	  785.0	  576.5	 2314.0	...
2383886	  784.8	  576.9	 2313.0	...
2383887	  784.5	  577.0	 2313.0	...
2383888	  784.0	  577.1	 2316.0	...
2383889	  783.5	  577.0	 2319.0	...
2383890	  783.1	  576.8	 2323.0	...
2383891	  782.8	  576.5	 2319.0	...
2383892	  782.8	  575.8	 2316.0	...
2383893	  782.7	  575.4	 2312.0	...
2383894	  782.9	  575.1	 2312.0	...
2383895	  783.1	  575.1	 2313.0	...
2383896	  783.2	  575.1	 2313.0	...
2383897	  783.1	  575.2	 2314.0	...
2383898	  783.2	  575.3	 2314.0	...
2383899	  783.2	  576.0	 2314.0	...
2383900	  783.2	  576.7	 2314.0	...
2383901	  783.2	  577.0	 2314.0	...
2383902	  783.3	  576.5	 2315.0	...
2383903	  783.3	  575.9	 2316.0	...
2383904	  783.3	  575.6	 2317.0	...
2383905	  783.2	  575.6	 2317.0	...
2383906	  783.2	  575.7	 2315.0	...
2383907	  783.2	  575.6	 2314.0	...
2383908	  783.1	  575.5	 2313.0	...
2383909	  783.1	  576.0	 2313.0	...
2383910	  783.1	  576.5	 2313.0	...
2383911	  783.1	  576.6	 2312.0	...
2383912	  783.3	  576.2	 2312.0	...
2383913	  783.7	  576.2	 2311.0	...
2383914	  783.9	  576.5	 2310.0	...
2383915	  784.1	  577.0	 2309.0	...
2383916	  784.0	  577.3	 2307.0	...
2383917	  784.0	  577.5	 2307.0	...
2383918	  784.0	  577.5	 2307.0	...
2383919	  784.0	  577.4	 2308.0	...
2383920	  784.0	  577.5	 2311.0	...
2383921	  784.1	  577.5	 2313.0	...
2383922	  784.1	  577.7	 2314.0	...
2383923	  784.1	  577.7	 2313.0	...
2383924	  784.2	  577.5	 2312.0	...
2383925	  784.2	  577.3	 2309.0	...
2383926	  783.9	  577.2	 2306.0	...
2383927	  783.7	  577.4	 2306.0	...
2383928	  783.6	  577.6	 2306.0	...
2383929	  783.5	  577.7	 2307.0	...
2383930	  783.4	  577.9	 2306.0	...
2383931	  783.2	  578.1	 2305.0	...
2383932	  783.1	  577.8	 2304.0	...
2383933	  783.4	  577.3	 2303.0	...
2383934	  783.8	  577.2	 2303.0	...
2383935	  784.4	  577.5	 2302.0	...
2383936	  784.6	  578.0	 2302.0	...
2383937	  784.6	  578.1	 2301.0	...
2383938	  784.4	  578.5	 2301.0	...
2383939	  784.3	  578.7	 2300.0	...
2383940	  784.3	  578.2	 2301.0	...
2383941	  784.2	  577.5	 2301.0	...
2383942	  784.0	  576.9	 2300.0	...
2383943	  784.3	  576.9	 2299.0	...
2383944	  784.8	  576.9	 2297.0	...
2383945	  784.9	  577.0	 2297.0	...
2383946	  784.4	  577.2	 2297.0	...
2383947	  784.0	  577.2	 2297.0	...
2383948	  784.2	  577.2	 2295.0	...
2383949	  784.4	  577.3	 2293.0	...
2383950	  784.7	  577.5	 2292.0	...
2383951	  784.7	  577.7	 2293.0	...
2383952	  785.1	  577.8	 2295.0	...
2383953	  785.5	  577.6	 2295.0	...
2383954	  785.9	  577.5	 2293.0	...
2383955	  786.0	  577.4	 2291.0	...
2383956	  785.6	  577.2	 2288.0	...
2383957	  785.2	  577.1	 2289.0	...
2383958	  784.5	  577.2	 2289.0	...
2383959	  784.3	  577.2	 2290.0	...
2383960	  784.4	  577.2	 2289.0	...
2383961	  784.7	  576.9	 2288.0	...
2383962	  785.1	  576.9	 2286.0	...
2383963	  784.8	  577.0	 2287.0	...
2383964	  784.8	  577.0	 2288.0	...
2383965	  784.7	  577.1	 2288.0	...
2383966	  784.9	  577.1	 2287.0	...
2383967	  784.8	  577.2	 2286.0	...
2383968	  784.8	  577.4	 2284.0	...
2383969	  784.9	  577.7	 2282.0	...
2383970	  785.0	  577.9	 2282.0	...
2383971	  785.0	  578.0	 2281.0	...
2383972	  785.0	  578.0	 2281.0	...
2383973	  784.9	  577.9	 2281.0	...
2383974	  784.6	  577.8	 2281.0	...
2383975	  784.3	  577.7	 2279.0	...
2383976	  784.1	  577.6	 2275.0	...
2383977	  784.3	  577.8	 2275.0	...
2383978	  784.6	  578.1	 2277.0	...
2383979	  785.0	  578.4	 2279.0	...
2383980	  785.0	  578.6	 2278.0	...
2383981	  785.0	  578.7	 2277.0	...
2383982	  785.1	  578.8	 2277.0	...
2383983	  785.3	  578.8	 2276.0	...
2383984	  785.5	  578.9	 2276.0	...
2383985	  785.5	  579.1	 2275.0	...
2383986	  785.5	  579.2	 2274.0	...
2383987	  785.5	  579.2	 2273.0	...
2383988	  785.5	  579.2	 2271.0	...
2383989	  786.0	  578.8	 2272.0	...
2383990	  786.6	  578.4	 2272.0	...
2383991	  786.9	  578.1	 2273.0	...
2383992	  786.2	  577.8	 2274.0	...
2383993	  785.6	  577.5	 2274.0	...
2383994	  785.2	  577.4	 2274.0	...
2383995	  785.2	  577.7	 2274.0	...
2383996	  785.1	  578.1	 2275.0	...
2383997	  785.1	  578.3	 2275.0	...
2383998	  785.4	  578.3	 2275.0	...
2383999	  785.7	  578.4	 2276.0	...
2384000	  786.0	  578.8	 2276.0	...
2384001	  785.9	  579.2	 2275.0	...
2384002	  785.9	  579.4	 2274.0	...
2384003	  785.9	  579.4	 2273.0	...
2384004	  786.1	  579.3	 2273.0	...
2384005	  786.2	  579.2	 2272.0	...
2384006	  786.4	  578.9	 2271.0	...
2384007	  786.4	  578.5	 2269.0	...
2384008	  786.4	  578.0	 2268.0	...
2384009	  786.4	  577.7	 2267.0	...
2384010	  786.3	  577.8	 2266.0	...
2384011	  786.3	  577.9	 2267.0	...
2384012	  786.3	  578.0	 2266.0	...
2384013	  786.4	  577.9	 2266.0	...
2384014	  786.4	  577.8	 2264.0	...
2384015	  786.3	  577.7	 2264.0	...
2384016	  786.4	  577.7	 2264.0	...
2384017	  786.4	  577.8	 2264.0	...
2384018	  786.2	  578.1	 2264.0	...
2384019	  786.0	  578.2	 2263.0	...
2384020	  786.3	  578.2	 2262.0	...
2384021	  786.7	  578.2	 2262.0	...
2384022	  787.1	  578.5	 2262.0	...
2384023	  786.9	  578.9	 2261.0	...
2384024	  786.7	  579.0	 2259.0	...
2384025	  786.5	  578.8	 2258.0	...
2384026	  786.5	  578.6	 2256.0	...
2384027	  786.5	  578.7	 2256.0	...
2384028	  786.5	  578.7	 2256.0	...
2384029	  786.6	  578.7	 2256.0	...
2384030	  786.7	  578.3	 2255.0	...
2384031	  786.7	  577.9	 2255.0	...
2384032	  786.8	  577.5	 2255.0	...
2384033	  787.0	  577.9	 2255.0	...
2384034	  787.2	  578.2	 2255.0	...
2384035	  787.3	  578.6	 2255.0	...
2384036	  787.4	  578.5	 2255.0	...
2384037	  787.1	  578.6	 2255.0	...
2384038	  786.7	  578.6	 2254.0	...
2384039	  786.4	  578.6	 2252.0	...
2384040	  786.4	  578.6	 2252.0	...
2384041	  786.6	  578.7	 2254.0	...
2384042	  786.7	  578.8	 2254.0	...
2384043	  786.8	  578.8	 2251.0	...
2384044	  786.8	  578.5	 2248.0	...
2384045	  786.8	  578.3	 2247.0	...
2384046	  786.9	  578.2	 2249.0	...
2384047	  787.1	  578.4	 2250.0	...
2384048	  787.2	  578.4	 2252.0	...
2384049	  787.2	  578.5	 2252.0	...
2384050	  787.3	  578.4	 2252.0	...
2384051	  787.4	  578.5	 2252.0	...
2384052	  787.5	  578.7	 2250.0	...
2384053	  787.5	  578.6	 2246.0	...
2384054	  787.4	  578.4	 2243.0	...
2384055	  787.1	  578.5	 2241.0	...
2384056	  786.9	  578.8	 2242.0	...
2384057	  786.9	  578.8	 2242.0	...
2384058	  787.2	  578.4	 2242.0	...
2384059	  787.5	  578.1	 2241.0	...
2384060	  787.6	  578.1	 2241.0	...
2384061	  787.7	  578.6	 2240.0	...
2384062	  787.8	  578.9	 2242.0	...
2384063	  787.7	  578.9	 2244.0	...
2384064	  787.6	  578.4	 2246.0	...
2384065	  787.5	  578.4	 2246.0	...
2384066	  787.6	  578.8	 2245.0	...
2384067	  787.7	  579.3	 2244.0	...
2384068	  787.7	  579.2	 2245.0	...
2384069	  787.6	  579.1	 2246.0	...
2384070	  787.5	  578.9	 2247.0	...
2384071	  787.5	  578.8	 2247.0	...
2384072	  787.4	  578.8	 2244.0	...
2384073	  787.4	  579.0	 2240.0	...
2384074	  787.7	  579.1	 2237.0	...
2384075	  788.1	  578.9	 2240.0	...
2384076	  788.4	  578.6	 2242.0	...
2384077	  788.4	  578.3	 2241.0	...
2384078	  788.4	  578.2	 2239.0	...
2384079	  788.3	  578.2	 2237.0	...
2384080	  788.3	  578.2	 2236.0	...
2384081	  788.2	  578.4	 2234.0	...
2384082	  788.0	  578.6	 2233.0	...
2384083	  787.9	  578.4	 2233.0	...
2384084	  787.8	  578.1	 2234.0	...
2384085	  787.9	  577.9	 2232.0	...
2384086	  787.9	  578.0	 2231.0	...
2384087	  787.8	  578.5	 2230.0	...
2384088	  787.7	  578.9	 2232.0	...
MSG	2384089 0000 _ Number On
2384089	  788.0	  579.3	 2233.0	...
2384090	  788.8	  579.2	 2234.0	...
2384091	  789.6	  578.9	 2233.0	...
2384092	  789.2	  578.8	 2233.0	...
2384093	  788.3	  578.6	 2233.0	...
2384094	  787.5	  578.5	 2235.0	...
2384095	  787.6	  578.4	 2237.0	...
2384096	  787.6	  578.3	 2236.0	...
2384097	  787.7	  578.4	 2232.0	...
2384098	  788.1	  578.5	 2228.0	...
2384099	  788.4	  578.7	 2227.0	...
2384100	  788.7	  578.8	 2229.0	...
2384101	  788.8	  578.8	 2229.0	...
2384102	  788.9	  578.7	 2229.0	...
2384103	  788.8	  578.5	 2228.0	...
2384104	  788.3	  578.4	 2227.0	...
2384105	  788.0	  578.8	 2227.0	...
2384106	  787.7	  579.2	 2226.0	...
2384107	  787.8	  579.5	 2226.0	...
2384108	  788.2	  579.3	 2229.0	...
2384109	  788.6	  579.1	 2234.0	...
2384110	  789.0	  579.0	 2236.0	...
2384111	  788.8	  578.8	 2234.0	...
2384112	  788.6	  578.6	 2232.0	...
2384113	  788.6	  578.8	 2232.0	...
2384114	  788.7	  579.0	 2232.0	...
2384115	  788.7	  578.9	 2231.0	...
2384116	  788.7	  578.5	 2229.0	...
2384117	  788.7	  578.0	 2227.0	...
2384118	  788.8	  578.1	 2227.0	...
2384119	  788.9	  578.3	 2227.0	...
2384120	  788.4	  578.6	 2227.0	...
2384121	  787.9	  578.7	 2226.0	...
2384122	  787.6	  578.6	 2226.0	...
2384123	  787.9	  578.6	 2226.0	...
2384124	  788.3	  578.8	 2227.0	...
2384125	  788.4	  579.0	 2228.0	...
2384126	  788.3	  579.1	 2229.0	...
2384127	  788.3	  578.9	 2228.0	...
2384128	  788.3	  578.9	 2227.0	...
2384129	  788.5	  578.9	 2225.0	...
2384130	  788.6	  578.9	 2224.0	...
2384131	  788.7	  578.9	 2223.0	...
2384132	  788.7	  578.7	 2222.0	...
2384133	  788.7	  578.5	 2221.0	...
2384134	  788.7	  578.3	 2223.0	...
2384135	  788.7	  578.3	 2225.0	...
2384136	  788.8	  578.5	 2226.0	...
2384137	  788.9	  578.8	 2226.0	...
2384138	  789.0	  579.4	 2226.0	...
2384139	  789.2	  579.7	 2226.0	...
2384140	  789.5	  580.0	 2228.0	...
2384141	  789.7	  579.9	 2229.0	...
2384142	  789.5	  579.8	 2229.0	...
2384143	  789.2	  579.7	 2226.0	...
2384144	  788.9	  579.6	 2224.0	...
2384145	  789.0	  579.6	 2224.0	...
2384146	  789.2	  579.5	 2224.0	...
2384147	  789.2	  579.5	 2225.0	...
2384148	  789.3	  579.4	 2225.0	...
2384149	  789.4	  578.8	 2225.0	...
2384150	  789.1	  578.4	 2225.0	...
2384151	  788.8	  578.0	 2227.0	...
2384152	  788.7	  578.0	 2229.0	...
2384153	  788.9	  578.4	 2229.0	...
2384154	  789.1	  578.7	 2227.0	...
2384155	  789.3	  579.1	 2224.0	...
2384156	  789.4	  579.2	 2224.0	...
2384157	  789.5	  579.3	 2225.0	...
2384158	  789.4	  579.4	 2225.0	...
2384159	  789.6	  579.3	 2225.0	...
2384160	  789.8	  579.3	 2226.0	...
2384161	  789.8	  579.3	 2225.0	...
2384162	  789.4	  579.3	 2224.0	...
2384163	  789.2	  579.5	 2225.0	...
2384164	  789.2	  579.6	 2227.0	...
2384165	  789.0	  579.6	 2229.0	...
2384166	  788.7	  579.6	 2230.0	...
2384167	  788.8	  579.5	 2229.0	...
2384168	  789.0	  579.3	 2228.0	...
2384169	  789.3	  579.1	 2228.0	...
2384170	  789.3	  579.1	 2229.0	...
2384171	  789.4	  579.4	 2227.0	...
2384172	  789.5	  579.6	 2225.0	...
2384173	  789.6	  580.0	 2223.0	...
2384174	  789.5	  580.1	 2222.0	...
2384175	  789.6	  580.3	 2221.0	...
2384176	  789.9	  580.4	 2222.0	...
2384177	  790.2	  580.3	 2222.0	...
2384178	  790.2	  580.0	 2223.0	...
2384179	  789.8	  579.9	 2223.0	...
2384180	  789.4	  580.2	 2225.0	...
2384181	  789.0	  580.4	 2228.0	...
2384182	  789.3	  580.3	 2229.0	...
2384183	  789.5	  580.2	 2227.0	...
2384184	  789.3	  580.1	 2226.0	...
2384185	  789.0	  580.3	 2226.0	...
2384186	  788.9	  580.4	 2227.0	...
2384187	  789.0	  580.4	 2226.0	...
2384188	  789.1	  580.1	 2225.0	...
2384189	  789.2	  580.0	 2224.0	...
2384190	  789.6	  579.9	 2224.0	...
2384191	  789.9	  579.8	 2224.0	...
2384192	  790.0	  579.8	 2225.0	...
2384193	  790.1	  579.8	 2226.0	...
2384194	  790.1	  580.0	 2227.0	...
2384195	  790.2	  580.1	 2226.0	...
2384196	  790.3	  580.2	 2224.0	...
2384197	  790.3	  580.2	 2222.0	...
2384198	  790.3	  580.2	 2222.0	...
2384199	  790.2	  580.1	 2224.0	...
2384200	  790.0	  580.4	 2228.0	...
2384201	  790.0	  580.6	 2231.0	...
2384202	  790.1	  580.8	 2231.0	...
2384203	  789.9	  580.7	 2231.0	...
2384204	  789.5	  580.6	 2231.0	...
2384205	  789.2	  580.6	 2231.0	...
2384206	  789.2	  580.8	 2231.0	...
2384207	  789.0	  581.0	 2231.0	...
2384208	  788.9	  581.3	 2231.0	...
2384209	  789.3	  581.4	 2231.0	...
2384210	  789.9	  581.5	 2232.0	...
2384211	  790.4	  581.4	 2233.0	...
2384212	  790.3	  581.4	 2234.0	...
2384213	  790.2	  581.3	 2233.0	...
2384214	  790.2	  581.3	 2232.0	...
2384215	  790.1	  581.3	 2236.0	...
2384216	  790.0	  581.3	 2240.0	...
2384217	  789.9	  581.2	 2244.0	...
2384218	  789.7	  581.1	 2245.0	...
2384219	  789.6	  581.0	 2245.0	...
2384220	  789.6	  580.9	 2242.0	...
2384221	  789.6	  581.0	 2240.0	...
2384222	  789.6	  581.2	 2239.0	...
2384223	  789.7	  581.7	 2239.0	...
2384224	  789.9	  582.1	 2239.0	...
2384225	  790.0	  582.5	 2238.0	...
2384226	  789.8	  582.4	 2238.0	...
2384227	  789.7	  582.3	 2238.0	...
2384228	  789.5	  582.1	 2237.0	...
2384229	  789.3	  582.0	 2236.0	...
2384230	  789.1	  581.9	 2239.0	...
2384231	  789.1	  581.8	 2242.0	...
2384232	  789.3	  581.7	 2243.0	...
2384233	  789.5	  581.6	 2241.0	...
2384234	  789.9	  581.3	 2238.0	...
2384235	  790.0	  581.1	 2237.0	...
2384236	  790.2	  581.1	 2236.0	...
2384237	  790.2	  581.5	 2235.0	...
2384238	  790.3	  581.9	 2238.0	...
2384239	  790.3	  582.1	 2241.0	...
2384240	  790.2	  582.1	 2244.0	...
2384241	  789.8	  582.1	 2244.0	...
2384242	  789.5	  582.3	 2244.0	...
2384243	  789.1	  582.3	 2244.0	...
2384244	  789.0	  582.4	 2244.0	...
2384245	  788.9	  582.5	 2244.0	...
2384246	  789.0	  582.5	 2242.0	...
2384247	  789.3	  582.5	 2240.0	...
2384248	  789.7	  582.5	 2240.0	...
2384249	  789.9	  582.5	 2241.0	...
2384250	  789.9	  582.5	 2242.0	...
2384251	  790.0	  582.5	 2244.0	...
2384252	  790.0	  582.2	 2246.0	...
2384253	  790.0	  581.9	 2247.0	...
2384254	  790.1	  581.7	 2247.0	...
2384255	  789.9	  581.6	 2246.0	...
2384256	  789.7	  581.6	 2246.0	...
2384257	  789.5	  581.6	 2245.0	...
2384258	  789.6	  581.6	 2245.0	...
2384259	  789.8	  581.3	 2245.0	...
2384260	  790.1	  581.0	 2245.0	...
2384261	  790.3	  580.8	 2245.0	...
2384262	  790.4	  581.1	 2245.0	...
2384263	  790.4	  581.4	 2244.0	...
2384264	  790.2	  581.6	 2243.0	...
2384265	  790.1	  581.7	 2243.0	...
2384266	  790.0	  581.9	 2242.0	...
2384267	  789.9	  582.0	 2241.0	...
2384268	  789.9	  581.9	 2241.0	...
2384269	  790.0	  581.7	 2241.0	...
2384270	  790.3	  581.5	 2241.0	...
2384271	  790.6	  581.4	 2239.0	...
2384272	  790.6	  581.3	 2237.0	...
2384273	  790.3	  581.3	 2238.0	...
2384274	  790.1	  581.4	 2241.0	...
2384275	  790.1	  581.3	 2242.0	...
2384276	  790.1	  581.3	 2241.0	...
2384277	  790.1	  581.2	 2242.0	...
2384278	  790.2	  581.3	 2244.0	...
2384279	  790.3	  581.4	 2247.0	...
2384280	  790.5	  581.3	 2248.0	...
2384281	  790.5	  581.2	 2246.0	...
2384282	  790.6	  581.1	 2244.0	...
2384283	  790.8	  581.2	 2243.0	...
2384284	  790.9	  581.2	 2243.0	...
2384285	  790.9	  581.6	 2242.0	...
2384286	  790.7	  582.0	 2241.0	...
2384287	  790.5	  582.4	 2243.0	...
2384288	  790.0	  582.5	 2246.0	...
2384289	  789.8	  582.4	 2248.0	...
2384290	  789.6	  581.9	 2247.0	...
2384291	  789.6	  581.5	 2245.0	...
2384292	  789.5	  581.0	 2242.0	...
2384293	  789.4	  580.7	 2241.0	...
2384294	  789.6	  580.9	 2240.0	...
2384295	  789.7	  581.3	 2242.0	...
2384296	  789.9	  581.9	 2244.0	...
2384297	  790.0	  582.2	 2245.0	...
2384298	  790.3	  582.2	 2245.0	...
2384299	  790.6	  582.1	 2243.0	...
2384300	  790.6	  582.0	 2241.0	...
2384301	  790.6	  582.1	 2242.0	...
2384302	  790.5	  582.2	 2246.0	...
2384303	  790.5	  582.3	 2250.0	...
2384304	  790.4	  582.4	 2250.0	...
2384305	  790.3	  582.5	 2248.0	...
2384306	  790.2	  582.3	 2246.0	...
2384307	  790.2	  581.9	 2245.0	...
2384308	  790.3	  581.5	 2245.0	...
2384309	  790.3	  581.5	 2245.0	...
2384310	  790.2	  581.6	 2245.0	...
2384311	  790.1	  581.8	 2245.0	...
2384312	  790.2	  582.0	 2246.0	...
2384313	  790.4	  581.2	 2246.0	...
2384314	  790.8	  580.4	 2246.0	...
2384315	  791.1	  579.6	 2246.0	...
2384316	  790.9	  579.8	 2247.0	...
2384317	  790.7	  580.1	 2248.0	...
2384318	  790.5	  580.5	 2248.0	...
2384319	  790.6	  580.7	 2246.0	...
2384320	  790.8	  580.9	 2245.0	...
2384321	  790.9	  581.2	 2247.0	...
2384322	  791.0	  581.4	 2248.0	...
2384323	  791.2	  581.8	 2249.0	...
2384324	  791.4	  582.1	 2249.0	...
2384325	  791.6	  582.2	 2249.0	...
2384326	  791.8	  582.4	 2248.0	...
2384327	  791.7	  582.6	 2248.0	...
2384328	  791.6	  582.2	 2247.0	...
2384329	  791.6	  581.9	 2247.0	...
2384330	  791.1	  581.7	 2247.0	...
2384331	  790.7	  581.5	 2249.0	...
2384332	  790.3	  581.2	 2254.0	...
2384333	  790.3	  580.8	 2257.0	...
2384334	  790.7	  580.6	 2260.0	...
2384335	  790.9	  580.5	 2259.0	...
2384336	  791.1	  580.8	 2258.0	...
2384337	  791.0	  581.3	 2256.0	...
2384338	  791.1	  581.6	 2255.0	...
2384339	  791.2	  581.5	 2255.0	...
2384340	  791.4	  581.3	 2255.0	...
2384341	  791.4	  581.4	 2255.0	...
2384342	  791.4	  581.4	 2256.0	...
2384343	  791.3	  581.4	 2256.0	...
2384344	  791.3	  581.4	 2257.0	...
2384345	  791.3	  581.3	 2258.0	...
2384346	  791.3	  581.2	 2258.0	...
2384347	  791.3	  580.9	 2259.0	...
2384348	  791.3	  580.8	 2261.0	...
2384349	  791.3	  581.3	 2263.0	...
2384350	  791.3	  581.9	 2264.0	...
2384351	  791.3	  582.7	 2264.0	...
2384352	  791.3	  582.7	 2264.0	...
2384353	  791.2	  582.4	 2264.0	...
2384354	  791.2	  582.0	 2265.0	...
2384355	  791.3	  581.6	 2265.0	...
2384356	  791.3	  581.4	 2266.0	...
2384357	  791.4	  581.1	 2266.0	...
2384358	  791.2	  580.8	 2267.0	...
2384359	  790.9	  580.8	 2269.0	...
2384360	  790.6	  581.1	 2270.0	...
2384361	  790.6	  581.5	 2269.0	...
2384362	  790.8	  581.6	 2269.0	...
2384363	  791.0	  581.7	 2269.0	...
2384364	  791.1	  581.6	 2270.0	...
2384365	  791.1	  581.4	 2270.0	...
2384366	  791.1	  581.3	 2270.0	...
2384367	  791.2	  581.3	 2270.0	...
2384368	  791.3	  581.4	 2270.0	...
2384369	  791.3	  581.5	 2271.0	...
2384370	  791.4	  581.5	 2272.0	...
2384371	  791.6	  581.4	 2271.0	...
2384372	  791.6	  581.3	 2269.0	...
2384373	  791.5	  581.2	 2266.0	...
2384374	  791.4	  581.1	 2265.0	...
2384375	  791.4	  581.3	 2265.0	...
2384376	  791.5	  581.6	 2268.0	...
2384377	  791.7	  581.9	 2272.0	...
2384378	  791.9	  582.2	 2274.0	...
2384379	  792.0	  582.5	 2273.0	...
2384380	  792.1	  582.8	 2271.0	...
2384381	  791.8	  582.8	 2270.0	...
2384382	  791.3	  582.8	 2270.0	...
2384383	  790.3	  582.1	 2270.0	...
2384384	  789.2	  581.0	 2270.0	...
2384385	  788.1	  579.5	 2270.0	...
2384386	  786.9	  578.2	 2270.0	...
2384387	  785.9	  577.4	 2271.0	...
2384388	  785.0	  576.1	 2271.0	...
2384389	  784.2	  575.4	 2272.0	...
2384390	  783.2	  574.3	 2274.0	...
2384391	  782.4	  573.5	 2277.0	...
2384392	  782.1	  572.0	 2277.0	...
2384393	  782.2	  570.9	 2278.0	...
MSG	2384394 0000 _ Number Off
2384394	  782.5	  570.2	 2279.0	...
2384395	  782.9	  569.9	 2279.0	...
2384396	  784.3	  569.6	 2279.0	...
2384397	  785.9	  569.4	 2278.0	...
2384398	  787.6	  569.2	 2278.0	...
2384399	  788.3	  569.7	 2277.0	...
2384400	  789.7	  570.6	 2276.0	...
2384401	  790.8	  571.7	 2276.0	...
2384402	  791.9	  572.3	 2276.0	...
2384403	  792.1	  572.6	 2276.0	...
2384404	  791.7	  573.0	 2278.0	...
2384405	  791.3	  573.4	 2281.0	...
2384406	  790.9	  573.6	 2283.0	...
2384407	  790.6	  573.5	 2283.0	...
2384408	  790.2	  573.5	 2283.0	...
2384409	  789.9	  573.4	 2283.0	...
2384410	  789.9	  573.4	 2283.0	...
2384411	  789.5	  573.4	 2285.0	...
2384412	  789.1	  573.5	 2286.0	...
2384413	  788.8	  573.8	 2287.0	...
2384414	  788.7	  573.8	 2286.0	...
2384415	  788.5	  573.8	 2286.0	...
2384416	  788.5	  573.8	 2287.0	...
2384417	  788.7	  574.2	 2289.0	...
2384418	  788.8	  574.5	 2290.0	...
2384419	  788.7	  574.7	 2292.0	...
2384420	  788.5	  574.8	 2292.0	...
2384421	  788.2	  574.9	 2293.0	...
2384422	  787.9	  574.9	 2293.0	...
2384423	  787.4	  574.7	 2293.0	...
2384424	  787.0	  574.4	 2293.0	...
2384425	  787.0	  574.2	 2293.0	...
2384426	  787.3	  574.3	 2292.0	...
2384427	  787.5	  574.4	 2292.0	...
2384428	  787.4	  574.5	 2292.0	...
2384429	  787.4	  574.4	 2295.0	...
2384430	  787.4	  574.2	 2299.0	...
2384431	  787.3	  574.0	 2299.0	...
2384432	  787.1	  574.2	 2298.0	...
2384433	  786.9	  574.5	 2297.0	...
2384434	  786.9	  574.7	 2300.0	...
2384435	  786.8	  574.9	 2302.0	...
2384436	  787.1	  575.2	 2301.0	...
2384437	  787.3	  575.5	 2297.0	...
2384438	  787.5	  575.5	 2293.0	...
2384439	  787.8	  575.3	 2291.0	...
2384440	  788.1	  575.0	 2291.0	...
2384441	  788.4	  574.7	 2291.0	...
2384442	  788.4	  574.6	 2291.0	...
2384443	  788.3	  574.6	 2292.0	...
2384444	  788.3	  574.5	 2295.0	...
2384445	  788.2	  574.5	 2298.0	...
2384446	  788.1	  574.5	 2301.0	...
2384447	  788.1	  574.5	 2302.0	...
2384448	  788.1	  574.5	 2303.0	...
2384449	  788.1	  574.6	 2304.0	...
2384450	  788.0	  574.6	 2304.0	...
2384451	  787.9	  574.5	 2304.0	...
2384452	  787.9	  574.4	 2304.0	...
2384453	  788.0	  574.3	 2304.0	...
2384454	  788.2	  574.1	 2305.0	...
2384455	  788.4	  574.0	 2305.0	...
2384456	  788.4	  574.0	 2305.0	...
2384457	  788.4	  574.1	 2306.0	...
2384458	  788.5	  574.2	 2305.0	...
2384459	  788.6	  574.3	 2305.0	...
2384460	  788.5	  574.4	 2305.0	...
2384461	  788.4	  574.6	 2306.0	...
2384462	  788.3	  574.7	 2306.0	...
2384463	  788.4	  574.6	 2307.0	...
2384464	  788.4	  574.5	 2310.0	...
2384465	  788.5	  574.5	 2312.0	...
2384466	  788.5	  574.6	 2316.0	...
2384467	  788.4	  574.7	 2318.0	...
2384468	  788.5	  574.6	 2319.0	...
2384469	  788.6	  574.5	 2320.0	...
2384470	  788.6	  574.2	 2319.0	...
2384471	  788.6	  574.1	 2317.0	...
2384472	  788.6	  573.8	 2315.0	...
2384473	  788.6	  573.7	 2315.0	...
2384474	  788.6	  573.6	 2317.0	...
2384475	  788.5	  573.9	 2318.0	...
2384476	  788.6	  574.3	 2319.0	...
2384477	  788.7	  574.7	 2320.0	...
2384478	  788.8	  574.7	 2320.0	...
2384479	  788.6	  574.6	 2324.0	...
2384480	  788.4	  574.6	 2327.0	...
2384481	  788.2	  574.7	 2331.0	...
2384482	  788.4	  574.8	 2332.0	...
2384483	  788.6	  574.6	 2333.0	...
2384484	  788.6	  574.5	 2331.0	...
2384485	  788.6	  574.7	 2328.0	...
2384486	  788.5	  575.0	 2326.0	...
2384487	  788.5	  575.4	 2327.0	...
2384488	  789.1	  575.4	 2327.0	...
2384489	  789.7	  575.1	 2327.0	...
2384490	  790.2	  574.8	 2332.0	...
2384491	  790.0	  574.6	 2336.0	...
2384492	  790.0	  574.6	 2338.0	...
2384493	  790.0	  574.7	 2336.0	...
2384494	  790.1	  574.5	 2333.0	...
2384495	  790.1	  574.1	 2333.0	...
2384496	  790.0	  573.8	 2333.0	...
2384497	  789.9	  573.9	 2332.0	...
2384498	  789.8	  574.0	 2334.0	...
2384499	  789.8	  574.0	 2337.0	...
2384500	  789.9	  574.2	 2340.0	...
2384501	  789.9	  574.8	 2341.0	...
2384502	  789.8	  575.3	 2341.0	...
2384503	  789.6	  575.6	 2342.0	...
2384504	  789.5	  575.6	 2342.0	...
2384505	  789.5	  575.6	 2343.0	...
2384506	  789.9	  575.1	 2343.0	...
2384507	  790.4	  574.7	 2343.0	...
2384508	  790.8	  574.3	 2343.0	...
2384509	  790.8	  574.0	 2343.0	...
2384510	  790.8	  573.7	 2340.0	...
2384511	  790.6	  573.3	 2337.0	...
2384512	  790.3	  573.3	 2336.0	...
2384513	  790.0	  573.3	 2337.0	...
2384514	  790.0	  573.1	 2339.0	...
2384515	  790.0	  572.7	 2339.0	...
2384516	  789.9	  572.2	 2340.0	...
2384517	  789.8	  571.9	 2340.0	...
2384518	  789.7	  571.8	 2340.0	...
2384519	  789.8	  571.8	 2342.0	...
2384520	  789.8	  571.4	 2345.0	...
2384521	  789.9	  571.0	 2348.0	...
2384522	  789.9	  570.8	 2346.0	...
2384523	  789.9	  571.0	 2345.0	...
2384524	  789.9	  571.4	 2348.0	...
2384525	  789.9	  571.7	 2350.0	...
2384526	  790.0	  572.1	 2354.0	...
2384527	  789.9	  572.2	 2354.0	...
2384528	  789.8	  572.4	 2353.0	...
2384529	  789.6	  572.3	 2352.0	...
2384530	  789.5	  572.4	 2353.0	...
2384531	  789.4	  572.5	 2356.0	...
2384532	  789.7	  572.3	 2359.0	...
2384533	  790.1	  572.2	 2360.0	...
2384534	  790.4	  572.0	 2360.0	...
2384535	  790.4	  572.1	 2360.0	...
2384536	  790.3	  572.2	 2361.0	...
2384537	  790.1	  572.4	 2361.0	...
2384538	  790.3	  572.4	 2361.0	...
2384539	  790.5	  572.3	 2362.0	...
2384540	  790.8	  571.9	 2364.0	...
2384541	  790.8	  571.6	 2369.0	...
2384542	  790.8	  571.4	 2372.0	...
2384543	  790.7	  571.6	 2372.0	...
2384544	  790.5	  571.8	 2371.0	...
2384545	  790.3	  571.9	 2371.0	...
2384546	  790.2	  572.0	 2371.0	...
2384547	  790.3	  572.7	 2373.0	...
2384548	  790.4	  573.4	 2374.0	...
2384549	  790.4	  573.3	 2374.0	...
2384550	  790.2	  572.8	 2372.0	...
2384551	  789.9	  572.4	 2372.0	...
2384552	  789.7	  572.5	 2375.0	...
2384553	  789.6	  572.5	 2377.0	...
2384554	  789.7	  572.6	 2377.0	...
2384555	  789.8	  572.8	 2376.0	...
2384556	  789.9	  572.9	 2376.0	...
2384557	  790.1	  573.4	 2379.0	...
2384558	  790.4	  573.9	 2382.0	...
2384559	  790.8	  574.4	 2385.0	...
2384560	  791.0	  574.4	 2385.0	...
2384561	  791.1	  573.8	 2386.0	...
2384562	  791.1	  572.9	 2387.0	...
2384563	  791.0	  572.0	 2387.0	...
2384564	  791.1	  572.0	 2389.0	...
2384565	  791.1	  572.2	 2389.0	...
2384566	  791.0	  572.3	 2390.0	...
2384567	  790.9	  572.6	 2389.0	...
2384568	  790.9	  573.0	 2390.0	...
2384569	  790.7	  573.3	 2391.0	...
2384570	  790.5	  573.3	 2391.0	...
2384571	  790.3	  573.2	 2390.0	...
2384572	  790.3	  573.0	 2388.0	...
2384573	  790.4	  572.9	 2387.0	...
2384574	  790.3	  572.4	 2388.0	...
2384575	  790.3	  571.9	 2388.0	...
2384576	  790.5	  571.4	 2389.0	...
2384577	  790.7	  571.5	 2391.0	...
2384578	  791.0	  572.0	 2394.0	...
2384579	  791.1	  572.3	 2397.0	...
2384580	  790.9	  572.6	 2397.0	...
2384581	  790.8	  572.4	 2397.0	...
2384582	  790.7	  572.3	 2397.0	...
2384583	  790.7	  572.3	 2397.0	...
2384584	  790.6	  572.5	 2398.0	...
2384585	  790.5	  572.8	 2400.0	...
2384586	  790.3	  572.7	 2401.0	...
2384587	  790.3	  572.4	 2401.0	...
2384588	  790.6	  572.0	 2401.0	...
2384589	  790.9	  571.8	 2401.0	...
2384590	  791.1	  571.8	 2404.0	...
2384591	  791.0	  571.6	 2406.0	...
2384592	  790.8	  571.3	 2407.0	...
2384593	  790.6	  571.1	 2407.0	...
2384594	  790.5	  571.2	 2408.0	...
2384595	  790.8	  571.3	 2408.0	...
MSG	2384596 0000 _ Number On
2384596	  791.1	  571.3	 2408.0	...
2384597	  791.4	  571.3	 2407.0	...
2384598	  791.5	  571.5	 2407.0	...
2384599	  791.5	  571.7	 2407.0	...
2384600	  791.6	  572.0	 2407.0	...
2384601	  791.5	  572.0	 2409.0	...
2384602	  791.4	  572.0	 2411.0	...
2384603	  791.3	  572.0	 2414.0	...
2384604	  791.3	  572.3	 2417.0	...
2384605	  791.3	  572.6	 2419.0	...
2384606	  791.2	  572.4	 2419.0	...
2384607	  791.1	  571.9	 2419.0	...
2384608	  791.0	  571.5	 2418.0	...
2384609	  791.0	  571.6	 2418.0	...
2384610	  791.1	  571.9	 2418.0	...
2384611	  791.0	  572.3	 2419.0	...
2384612	  791.0	  572.2	 2419.0	...
2384613	  791.0	  571.4	 2419.0	...
2384614	  791.0	  570.7	 2419.0	...
2384615	  791.0	  570.3	 2420.0	...
2384616	  791.1	  570.4	 2420.0	...
2384617	  791.2	  570.2	 2420.0	...
2384618	  791.2	  570.1	 2420.0	...
2384619	  790.9	  570.0	 2420.0	...
2384620	  790.5	  570.1	 2420.0	...
2384621	  790.6	  570.1	 2421.0	...
2384622	  790.9	  569.8	 2421.0	...
2384623	  791.2	  569.5	 2421.0	...
2384624	  790.9	  569.4	 2421.0	...
2384625	  790.7	  569.3	 2421.0	...
2384626	  790.7	  569.3	 2424.0	...
2384627	  790.6	  569.3	 2426.0	...
2384628	  790.6	  569.4	 2428.0	...
2384629	  790.6	  569.4	 2424.0	...
2384630	  790.5	  569.3	 2421.0	...
2384631	  790.4	  569.3	 2422.0	...
2384632	  790.5	  569.3	 2425.0	...
2384633	  790.5	  569.2	 2427.0	...
2384634	  790.6	  569.0	 2427.0	...
2384635	  790.5	  569.4	 2428.0	...
2384636	  790.4	  570.0	 2431.0	...
2384637	  790.4	  570.6	 2433.0	...
2384638	  790.3	  570.6	 2434.0	...
2384639	  790.2	  570.6	 2435.0	...
2384640	  790.1	  570.7	 2435.0	...
2384641	  790.1	  570.7	 2434.0	...
2384642	  790.0	  570.6	 2434.0	...
2384643	  790.0	  570.4	 2436.0	...
2384644	  789.9	  570.2	 2437.0	...
2384645	  789.9	  570.1	 2439.0	...
2384646	  790.1	  570.5	 2440.0	...
2384647	  790.3	  571.0	 2440.0	...
2384648	  790.6	  571.2	 2441.0	...
2384649	  790.7	  570.9	 2442.0	...
2384650	  790.6	  570.9	 2444.0	...
2384651	  790.3	  571.4	 2442.0	...
2384652	  790.0	  571.8	 2439.0	...
2384653	  789.8	  572.1	 2437.0	...
2384654	  789.8	  572.0	 2439.0	...
2384655	  789.8	  571.8	 2441.0	...
2384656	  789.9	  571.6	 2443.0	...
2384657	  789.8	  571.5	 2443.0	...
2384658	  789.8	  571.5	 2442.0	...
2384659	  789.5	  571.4	 2442.0	...
2384660	  789.4	  571.2	 2442.0	...
2384661	  789.3	  571.1	 2443.0	...
2384662	  789.3	  571.1	 2441.0	...
2384663	  789.4	  571.0	 2439.0	...
2384664	  789.5	  571.3	 2437.0	...
2384665	  789.6	  571.7	 2439.0	...
2384666	  789.7	  571.9	 2441.0	...
2384667	  789.8	  571.7	 2442.0	...
2384668	  789.7	  571.5	 2443.0	...
2384669	  789.6	  571.2	 2442.0	...
2384670	  789.6	  571.0	 2441.0	...
2384671	  789.6	  571.0	 2442.0	...
2384672	  789.5	  571.4	 2443.0	...
2384673	  789.4	  571.8	 2445.0	...
2384674	  789.3	  572.1	 2444.0	...
2384675	  789.3	  572.2	 2443.0	...
2384676	  789.4	  572.4	 2445.0	...
2384677	  789.8	  572.1	 2447.0	...
2384678	  790.1	  571.7	 2448.0	...
2384679	  790.4	  571.4	 2449.0	...
2384680	  790.3	  571.4	 2450.0	...
2384681	  790.2	  571.4	 2452.0	...
2384682	  790.1	  571.4	 2453.0	...
2384683	  789.9	  571.2	 2453.0	...
2384684	  789.7	  571.1	 2453.0	...
2384685	  789.5	  571.1	 2453.0	...
2384686	  789.1	  571.3	 2455.0	...
2384687	  788.8	  571.7	 2457.0	...
2384688	  789.0	  572.1	 2458.0	...
2384689	  789.4	  572.5	 2457.0	...
2384690	  789.7	  572.6	 2456.0	...
2384691	  789.7	  572.1	 2455.0	...
2384692	  789.6	  571.4	 2453.0	...
2384693	  789.5	  570.8	 2450.0	...
2384694	  789.4	  570.9	 2449.0	...
2384695	  789.3	  571.1	 2450.0	...
2384696	  789.3	  571.4	 2452.0	...
2384697	  789.3	  571.6	 2454.0	...
2384698	  789.2	  571.8	 2455.0	...
2384699	  789.0	  571.8	 2456.0	...
2384700	  789.0	  571.8	 2458.0	...
2384701	  789.5	  571.7	 2460.0	...
2384702	  789.8	  571.7	 2461.0	...
2384703	  789.8	  571.7	 2461.0	...
2384704	  789.6	  571.7	 2459.0	...
2384705	  789.5	  571.6	 2456.0	...
2384706	  789.5	  571.5	 2456.0	...
2384707	  789.5	  571.5	 2456.0	...
2384708	  789.3	  571.7	 2457.0	...
2384709	  789.0	  572.1	 2457.0	...
2384710	  788.8	  572.4	 2458.0	...
2384711	  788.8	  572.8	 2459.0	...
2384712	  788.9	  573.1	 2461.0	...
2384713	  789.0	  573.4	 2462.0	...
2384714	  789.1	  573.4	 2462.0	...
2384715	  789.2	  573.3	 2462.0	...
2384716	  789.3	  572.9	 2462.0	...
2384717	  789.3	  572.6	 2462.0	...
2384718	  789.3	  572.5	 2463.0	...
2384719	  789.2	  572.6	 2464.0	...
2384720	  789.1	  572.4	 2464.0	...
2384721	  789.3	  572.1	 2463.0	...
2384722	  789.5	  571.8	 2461.0	...
2384723	  789.8	  571.8	 2459.0	...
2384724	  789.7	  571.8	 2459.0	...
2384725	  789.3	  571.8	 2460.0	...
2384726	  788.9	  571.9	 2462.0	...
2384727	  788.7	  571.9	 2464.0	...
2384728	  788.9	  572.0	 2462.0	...
2384729	  789.3	  572.0	 2461.0	...
2384730	  789.5	  572.0	 2462.0	...
2384731	  789.9	  571.8	 2465.0	...
2384732	  790.1	  571.6	 2468.0	...
2384733	  789.6	  571.9	 2468.0	...
2384734	  788.9	  572.4	 2468.0	...
2384735	  788.3	  572.8	 2467.0	...
2384736	  788.5	  572.6	 2466.0	...
2384737	  788.6	  572.3	 2465.0	...
2384738	  788.9	  572.1	 2465.0	...
2384739	  789.3	  572.0	 2465.0	...
2384740	  789.4	  572.0	 2465.0	...
2384741	  789.2	  571.9	 2467.0	...
2384742	  789.0	  571.8	 2469.0	...
2384743	  788.9	  571.7	 2469.0	...
2384744	  788.8	  571.9	 2466.0	...
2384745	  788.8	  572.2	 2464.0	...
2384746	  788.9	  572.4	 2464.0	...
2384747	  788.9	  572.3	 2464.0	...
2384748	  788.8	  572.1	 2465.0	...
2384749	  788.8	  571.9	 2465.0	...
2384750	  788.8	  571.6	 2465.0	...
2384751	  788.8	  571.3	 2465.0	...
2384752	  788.8	  571.2	 2465.0	...
2384753	  788.7	  571.0	 2468.0	...
2384754	  788.6	  571.0	 2472.0	...
2384755	  788.5	  571.0	 2476.0	...
2384756	  788.4	  570.9	 2476.0	...
2384757	  788.6	  570.8	 2477.0	...
2384758	  788.8	  570.6	 2478.0	...
2384759	  789.1	  570.5	 2476.0	...
2384760	  789.2	  570.8	 2474.0	...
2384761	  789.2	  571.1	 2473.0	...
2384762	  789.2	  571.4	 2473.0	...
2384763	  789.1	  571.4	 2474.0	...
2384764	  789.0	  571.3	 2472.0	...
2384765	  789.0	  571.0	 2470.0	...
2384766	  789.1	  570.7	 2468.0	...
2384767	  789.3	  570.7	 2466.0	...
2384768	  789.3	  570.9	 2464.0	...
2384769	  789.1	  571.3	 2462.0	...
2384770	  789.0	  571.5	 2461.0	...
2384771	  789.1	  571.6	 2463.0	...
2384772	  789.2	  571.6	 2465.0	...
2384773	  789.3	  571.6	 2465.0	...
2384774	  789.3	  571.5	 2465.0	...
2384775	  789.1	  571.5	 2464.0	...
2384776	  788.9	  571.7	 2464.0	...
2384777	  788.6	  572.0	 2464.0	...
2384778	  788.6	  572.2	 2465.0	...
2384779	  788.6	  572.0	 2466.0	...
2384780	  788.5	  572.1	 2468.0	...
2384781	  788.5	  572.2	 2470.0	...
2384782	  788.6	  572.7	 2467.0	...
2384783	  788.5	  572.9	 2463.0	...
2384784	  788.5	  573.1	 2460.0	...
2384785	  788.4	  572.9	 2461.0	...
2384786	  788.9	  573.1	 2462.0	...
2384787	  789.3	  573.2	 2463.0	...
2384788	  789.7	  573.2	 2463.0	...
2384789	  789.4	  572.9	 2463.0	...
2384790	  789.1	  572.6	 2463.0	...
2384791	  788.8	  572.5	 2462.0	...
2384792	  788.7	  572.4	 2462.0	...
2384793	  788.7	  572.6	 2462.0	...
2384794	  788.8	  572.6	 2463.0	...
2384795	  788.8	  572.4	 2464.0	...
2384796	  789.0	  572.0	 2466.0	...
2384797	  789.3	  571.9	 2466.0	...
2384798	  789.6	  572.2	 2466.0	...
2384799	  789.6	  572.5	 2467.0	...
2384800	  789.6	  572.5	 2469.0	...
2384801	  789.7	  572.4	 2466.0	...
2384802	  789.8	  572.7	 2463.0	...
2384803	  789.9	  573.1	 2459.0	...
2384804	  789.9	  573.7	 2460.0	...
2384805	  790.0	  574.0	 2461.0	...
2384806	  790.0	  573.6	 2461.0	...
2384807	  790.0	  573.1	 2462.0	...
2384808	  790.0	  572.5	 2464.0	...
2384809	  790.0	  572.6	 2464.0	...
2384810	  790.0	  572.7	 2464.0	...
2384811	  789.9	  572.8	 2465.0	...
2384812	  789.8	  572.9	 2465.0	...
2384813	  789.7	  573.0	 2466.0	...
2384814	  789.7	  573.2	 2466.0	...
2384815	  789.7	  573.5	 2463.0	...
2384816	  789.7	  573.4	 2461.0	...
2384817	  789.4	  573.1	 2459.0	...
2384818	  788.9	  573.1	 2459.0	...
2384819	  788.3	  573.6	 2459.0	...
2384820	  787.2	  574.2	 2459.0	...
EFIX R   2383859	2384820	962	  788.5	  576.2	   2320
SSACC R  2384821
2384821	  785.5	  574.5	 2460.0	...
2384822	  782.9	  574.4	 2462.0	...
2384823	  780.5	  573.9	 2462.0	...
2384824	  778.0	  573.1	 2461.0	...
2384825	  776.1	  572.7	 2460.0	...
2384826	  774.3	  571.8	 2460.0	...
ESACC R  2384821	2384826	6	  785.5	  574.5	  774.3	  571.8	   0.25	     41
SFIX R   2384827
2384827	  772.7	  571.3	 2460.0	...
2384828	  771.6	  570.6	 2459.0	...
2384829	  770.9	  569.8	 2457.0	...
2384830	  770.8	  568.7	 2455.0	...
2384831	  771.1	  567.9	 2454.0	...
2384832	  772.2	  567.7	 2454.0	...
2384833	  773.4	  567.7	 2454.0	...
2384834	  775.3	  568.1	 2453.0	...
2384835	  777.0	  568.9	 2453.0	...
2384836	  779.0	  569.6	 2452.0	...
2384837	  779.8	  570.4	 2451.0	...
2384838	  780.7	  571.1	 2450.0	...
2384839	  781.2	  572.0	 2451.0	...
2384840	  782.4	  572.3	 2452.0	...
2384841	  783.1	  572.1	 2453.0	...
2384842	  784.0	  571.9	 2452.0	...
2384843	  784.1	  571.8	 2452.0	...
2384844	  784.0	  571.8	 2451.0	...
2384845	  783.7	  572.1	 2451.0	...
2384846	  783.4	  572.4	 2451.0	...
2384847	  783.2	  572.8	 2451.0	...
2384848	  783.1	  572.9	 2451.0	...
2384849	  783.0	  573.0	 2451.0	...
2384850	  782.8	  572.9	 2451.0	...
2384851	  782.6	  572.9	 2452.0	...
2384852	  782.3	  573.0	 2452.0	...
2384853	  782.3	  573.0	 2453.0	...
2384854	  782.2	  573.0	 2452.0	...
2384855	  781.9	  572.9	 2450.0	...
2384856	  781.6	  572.8	 2449.0	...
2384857	  781.6	  572.7	 2447.0	...
2384858	  781.8	  572.8	 2446.0	...
2384859	  781.9	  572.9	 2443.0	...
2384860	  781.8	  573.1	 2442.0	...
2384861	  781.6	  573.1	 2441.0	...
2384862	  781.5	  573.0	 2441.0	...
2384863	  781.5	  572.9	 2442.0	...
2384864	  781.0	  572.9	 2446.0	...
2384865	  780.6	  572.9	 2449.0	...
2384866	  780.1	  572.7	 2451.0	...
2384867	  780.1	  572.5	 2452.0	...
2384868	  780.1	  572.4	 2452.0	...
2384869	  780.3	  572.5	 2449.0	...
2384870	  780.6	  572.7	 2447.0	...
2384871	  780.9	  573.2	 2444.0	...
2384872	  781.0	  573.6	 2445.0	...
2384873	  781.2	  573.4	 2443.0	...
2384874	  781.2	  572.7	 2441.0	...
2384875	  781.3	  572.1	 2440.0	...
2384876	  781.3	  572.4	 2440.0	...
2384877	  781.2	  572.6	 2443.0	...
2384878	  781.1	  572.8	 2445.0	...
2384879	  781.1	  572.6	 2446.0	...
2384880	  781.1	  572.5	 2444.0	...
2384881	  781.0	  572.5	 2442.0	...
2384882	  781.0	  572.5	 2441.0	...
2384883	  781.0	  572.6	 2442.0	...
2384884	  780.9	  572.6	 2439.0	...
2384885	  780.9	  572.6	 2436.0	...
2384886	  780.9	  572.6	 2434.0	...
2384887	  780.9	  572.4	 2434.0	...
2384888	  781.4	  572.0	 2434.0	...
2384889	  781.9	  571.7	 2432.0	...
2384890	  782.3	  571.6	 2432.0	...
2384891	  782.3	  572.0	 2432.0	...
2384892	  782.3	  572.6	 2434.0	...
2384893	  782.3	  573.1	 2435.0	...
2384894	  782.1	  573.4	 2435.0	...
2384895	  781.8	  573.4	 2434.0	...
2384896	  781.8	  573.4	 2435.0	...
2384897	  782.0	  573.6	 2438.0	...
2384898	  782.3	  573.8	 2439.0	...
2384899	  782.3	  574.0	 2439.0	...
2384900	  782.2	  574.1	 2439.0	...
2384901	  782.2	  573.9	 2439.0	...
2384902	  782.2	  573.7	 2439.0	...
2384903	  782.1	  573.5	 2439.0	...
2384904	  782.1	  573.4	 2439.0	...
2384905	  782.0	  573.4	 2439.0	...
2384906	  782.0	  573.4	 2440.0	...
2384907	  782.0	  573.5	 2441.0	...
2384908	  782.1	  573.7	 2443.0	...
2384909	  782.1	  573.8	 2444.0	...
MSG	2384910 0000 _ Number Off
2384910	  782.1	  573.8	 2445.0	...
2384911	  782.1	  574.2	 2444.0	...
2384912	  782.0	  574.7	 2443.0	...
2384913	  782.0	  574.8	 2442.0	...
2384914	  781.9	  574.3	 2437.0	...
2384915	  781.9	  574.1	 2431.0	...
2384916	  782.3	  574.5	 2430.0	...
2384917	  782.7	  574.9	 2433.0	...
2384918	  783.2	  574.9	 2437.0	...
2384919	  783.2	  574.8	 2437.0	...
2384920	  782.9	  575.0	 2436.0	...
2384921	  782.5	  575.2	 2435.0	...
2384922	  782.1	  575.4	 2434.0	...
2384923	  782.0	  575.5	 2433.0	...
2384924	  781.9	  575.5	 2432.0	...
2384925	  782.0	  575.5	 2432.0	...
2384926	  782.0	  575.3	 2432.0	...
2384927	  782.0	  575.1	 2433.0	...
2384928	  782.0	  574.7	 2432.0	...
2384929	  782.0	  574.4	 2432.0	...
2384930	  781.9	  574.2	 2431.0	...
2384931	  781.7	  574.1	 2431.0	...
2384932	  781.6	  574.1	 2430.0	...
2384933	  781.6	  574.6	 2430.0	...
2384934	  781.7	  575.0	 2430.0	...
2384935	  781.8	  575.5	 2427.0	...
2384936	  781.9	  575.5	 2424.0	...
2384937	  782.2	  575.5	 2424.0	...
2384938	  782.5	  575.4	 2426.0	...
2384939	  782.4	  574.8	 2427.0	...
2384940	  782.0	  574.2	 2425.0	...
2384941	  781.7	  574.3	 2423.0	...
2384942	  781.8	  575.0	 2423.0	...
2384943	  781.8	  575.7	 2425.0	...
2384944	  781.8	  575.6	 2428.0	...
2384945	  781.8	  575.5	 2430.0	...
2384946	  781.7	  575.1	 2430.0	...
2384947	  782.1	  574.8	 2429.0	...
2384948	  782.5	  574.6	 2429.0	...
2384949	  782.9	  574.9	 2429.0	...
2384950	  782.7	  574.9	 2430.0	...
2384951	  782.3	  574.6	 2427.0	...
2384952	  782.2	  574.2	 2423.0	...
2384953	  782.0	  574.0	 2420.0	...
2384954	  782.0	  574.2	 2421.0	...
2384955	  782.1	  574.5	 2423.0	...
2384956	  782.1	  575.2	 2424.0	...
2384957	  782.3	  575.6	 2424.0	...
2384958	  782.5	  576.0	 2422.0	...
2384959	  782.5	  575.8	 2421.0	...
2384960	  782.3	  575.7	 2419.0	...
2384961	  782.3	  575.3	 2419.0	...
2384962	  782.5	  574.8	 2419.0	...
2384963	  782.7	  574.3	 2420.0	...
2384964	  782.8	  574.2	 2420.0	...
2384965	  782.8	  574.1	 2420.0	...
2384966	  782.8	  574.0	 2420.0	...
2384967	  783.0	  574.1	 2421.0	...
2384968	  783.2	  574.3	 2422.0	...
2384969	  783.1	  574.7	 2423.0	...
2384970	  782.8	  574.9	 2423.0	...
2384971	  782.6	  575.1	 2423.0	...
2384972	  783.0	  575.1	 2423.0	...
2384973	  783.3	  575.1	 2423.0	...
2384974	  783.4	  575.1	 2423.0	...
2384975	  783.4	  575.1	 2423.0	...
2384976	  783.0	  575.0	 2422.0	...
2384977	  782.4	  575.0	 2422.0	...
2384978	  781.8	  575.1	 2422.0	...
2384979	  781.6	  575.2	 2424.0	...
2384980	  781.7	  575.0	 2426.0	...
2384981	  781.8	  574.9	 2426.0	...
2384982	  781.9	  574.8	 2425.0	...
2384983	  782.3	  575.0	 2424.0	...
2384984	  782.6	  575.3	 2424.0	...
2384985	  782.9	  575.4	 2426.0	...
2384986	  782.9	  575.6	 2424.0	...
2384987	  782.7	  575.5	 2421.0	...
2384988	  782.4	  575.4	 2418.0	...
2384989	  782.3	  575.3	 2418.0	...
2384990	  782.3	  575.3	 2419.0	...
2384991	  782.3	  575.4	 2420.0	...
2384992	  782.2	  575.5	 2420.0	...
2384993	  782.2	  575.5	 2419.0	...
2384994	  782.2	  575.5	 2419.0	...
2384995	  782.2	  575.4	 2418.0	...
2384996	  782.2	  575.2	 2418.0	...
2384997	  782.3	  575.1	 2418.0	...
2384998	  782.5	  575.0	 2417.0	...
2384999	  782.5	  574.9	 2417.0	...
2385000	  782.6	  574.7	 2417.0	...
2385001	  782.7	  574.6	 2416.0	...
2385002	  782.7	  574.5	 2417.0	...
2385003	  782.6	  574.8	 2417.0	...
2385004	  782.5	  575.1	 2418.0	...
2385005	  782.6	  575.4	 2418.0	...
2385006	  782.6	  575.4	 2418.0	...
2385007	  782.6	  575.4	 2418.0	...
2385008	  782.5	  575.6	 2418.0	...
2385009	  782.3	  575.8	 2418.0	...
2385010	  782.2	  576.1	 2416.0	...
2385011	  782.3	  576.3	 2414.0	...
2385012	  782.5	  576.3	 2412.0	...
2385013	  782.7	  576.2	 2413.0	...
2385014	  782.6	  576.0	 2415.0	...
2385015	  782.5	  575.8	 2417.0	...
2385016	  782.5	  575.6	 2418.0	...
2385017	  782.4	  575.5	 2418.0	...
2385018	  782.4	  575.5	 2419.0	...
2385019	  782.3	  575.4	 2419.0	...
2385020	  782.1	  575.3	 2420.0	...
2385021	  782.1	  575.5	 2421.0	...
2385022	  782.3	  575.7	 2422.0	...
2385023	  782.6	  575.9	 2423.0	...
2385024	  782.8	  575.9	 2423.0	...
2385025	  782.8	  575.8	 2422.0	...
2385026	  782.7	  575.6	 2421.0	...
2385027	  782.6	  575.4	 2420.0	...
2385028	  782.2	  575.6	 2419.0	...
2385029	  781.9	  575.8	 2420.0	...
2385030	  781.4	  576.1	 2420.0	...
2385031	  781.4	  576.2	 2421.0	...
2385032	  781.4	  576.4	 2422.0	...
2385033	  781.4	  576.5	 2423.0	...
2385034	  781.9	  576.3	 2423.0	...
2385035	  782.4	  576.0	 2423.0	...
2385036	  783.0	  575.9	 2424.0	...
2385037	  783.1	  576.1	 2424.0	...
2385038	  783.1	  576.2	 2424.0	...
2385039	  783.0	  576.9	 2425.0	...
2385040	  783.0	  577.6	 2426.0	...
2385041	  783.2	  578.2	 2427.0	...
2385042	  783.2	  578.2	 2428.0	...
2385043	  783.0	  578.2	 2427.0	...
2385044	  782.8	  578.0	 2425.0	...
2385045	  782.8	  577.7	 2422.0	...
2385046	  783.0	  577.4	 2420.0	...
2385047	  783.1	  577.1	 2417.0	...
2385048	  783.1	  577.1	 2420.0	...
2385049	  782.9	  577.1	 2424.0	...
2385050	  782.7	  577.1	 2422.0	...
2385051	  782.7	  577.1	 2418.0	...
2385052	  783.0	  577.1	 2413.0	...
2385053	  783.1	  577.2	 2413.0	...
2385054	  782.9	  577.5	 2412.0	...
2385055	  782.7	  577.9	 2411.0	...
2385056	  782.7	  577.8	 2410.0	...
2385057	  782.7	  577.3	 2413.0	...
2385058	  782.7	  576.9	 2415.0	...
2385059	  782.7	  576.9	 2418.0	...
2385060	  782.7	  576.9	 2419.0	...
2385061	  782.7	  577.0	 2419.0	...
2385062	  782.5	  577.1	 2417.0	...
2385063	  782.4	  577.3	 2415.0	...
2385064	  782.4	  577.4	 2415.0	...
2385065	  782.4	  577.1	 2418.0	...
2385066	  782.4	  576.8	 2420.0	...
2385067	  782.3	  576.5	 2419.0	...
2385068	  782.4	  576.3	 2417.0	...
2385069	  782.3	  576.3	 2415.0	...
2385070	  782.2	  576.5	 2413.0	...
2385071	  782.2	  576.6	 2411.0	...
2385072	  782.6	  576.7	 2413.0	...
2385073	  782.9	  576.5	 2417.0	...
2385074	  783.2	  576.5	 2419.0	...
2385075	  783.2	  576.6	 2417.0	...
2385076	  783.3	  576.6	 2417.0	...
2385077	  783.3	  577.1	 2420.0	...
2385078	  783.3	  577.6	 2421.0	...
2385079	  783.3	  577.3	 2417.0	...
2385080	  783.2	  576.5	 2414.0	...
2385081	  782.6	  576.0	 2413.0	...
2385082	  782.1	  576.5	 2417.0	...
2385083	  781.6	  577.4	 2421.0	...
2385084	  781.6	  578.1	 2424.0	...
2385085	  782.0	  578.3	 2424.0	...
2385086	  782.3	  578.2	 2425.0	...
2385087	  782.5	  578.1	 2423.0	...
2385088	  782.4	  578.3	 2421.0	...
2385089	  782.3	  578.6	 2420.0	...
2385090	  782.5	  578.8	 2420.0	...
2385091	  782.7	  578.6	 2421.0	...
2385092	  782.8	  578.5	 2422.0	...
2385093	  782.8	  578.3	 2424.0	...
2385094	  782.8	  578.2	 2425.0	...
2385095	  782.7	  578.1	 2425.0	...
2385096	  782.7	  578.1	 2425.0	...
2385097	  782.6	  578.0	 2425.0	...
2385098	  782.6	  578.0	 2428.0	...
2385099	  782.5	  578.0	 2429.0	...
2385100	  782.5	  578.1	 2432.0	...
2385101	  782.5	  578.2	 2432.0	...
2385102	  782.6	  578.2	 2432.0	...
2385103	  782.6	  578.2	 2430.0	...
2385104	  782.7	  578.2	 2428.0	...
2385105	  782.7	  578.3	 2427.0	...
2385106	  782.6	  578.4	 2426.0	...
2385107	  782.3	  579.0	 2429.0	...
2385108	  782.2	  579.5	 2431.0	...
2385109	  782.2	  580.0	 2432.0	...
2385110	  782.5	  579.9	 2432.0	...
2385111	  782.7	  579.8	 2432.0	...
2385112	  782.8	  579.8	 2432.0	...
2385113	  782.4	  579.8	 2433.0	...
2385114	  782.1	  579.7	 2434.0	...
2385115	  782.0	  579.8	 2435.0	...
2385116	  782.0	  580.1	 2435.0	...
2385117	  782.0	  580.5	 2436.0	...
2385118	  782.0	  580.7	 2436.0	...
MSG	2385119 0000 _ Number On
2385119	  782.1	  580.5	 2437.0	...
2385120	  782.1	  580.2	 2437.0	...
2385121	  782.1	  580.1	 2436.0	...
2385122	  782.2	  580.0	 2436.0	...
2385123	  782.2	  580.0	 2437.0	...
2385124	  782.1	  579.9	 2438.0	...
2385125	  781.8	  579.6	 2439.0	...
2385126	  781.5	  579.3	 2438.0	...
2385127	  781.5	  579.0	 2438.0	...
2385128	  781.4	  579.3	 2438.0	...
2385129	  781.4	  579.7	 2438.0	...
2385130	  781.4	  580.2	 2438.0	...
2385131	  781.5	  580.4	 2437.0	...
2385132	  781.6	  580.4	 2437.0	...
2385133	  781.5	  580.3	 2437.0	...
2385134	  781.4	  580.3	 2436.0	...
2385135	  781.3	  580.2	 2436.0	...
2385136	  781.3	  580.0	 2439.0	...
2385137	  781.2	  580.0	 2442.0	...
2385138	  781.2	  580.6	 2445.0	...
2385139	  781.1	  581.2	 2445.0	...
2385140	  781.3	  580.9	 2445.0	...
2385141	  781.5	  580.2	 2443.0	...
2385142	  781.6	  579.4	 2443.0	...
2385143	  781.6	  579.3	 2443.0	...
2385144	  781.6	  579.2	 2441.0	...
2385145	  781.6	  579.2	 2437.0	...
2385146	  781.7	  579.8	 2435.0	...
2385147	  781.8	  580.3	 2437.0	...
2385148	  781.8	  581.0	 2439.0	...
2385149	  781.9	  581.2	 2440.0	...
2385150	  782.1	  580.9	 2440.0	...
2385151	  782.5	  580.6	 2440.0	...
2385152	  782.8	  580.3	 2438.0	...
2385153	  782.8	  580.4	 2438.0	...
2385154	  782.7	  580.5	 2437.0	...
2385155	  782.5	  580.8	 2439.0	...
2385156	  782.5	  581.0	 2440.0	...
2385157	  782.3	  580.8	 2441.0	...
2385158	  782.1	  580.3	 2441.0	...
2385159	  781.8	  579.9	 2441.0	...
2385160	  781.7	  580.0	 2441.0	...
2385161	  781.5	  580.3	 2441.0	...
2385162	  781.4	  580.6	 2441.0	...
2385163	  781.5	  580.5	 2443.0	...
2385164	  781.6	  580.4	 2446.0	...
2385165	  781.7	  580.5	 2449.0	...
2385166	  781.8	  580.4	 2450.0	...
2385167	  781.9	  580.3	 2450.0	...
2385168	  782.0	  580.2	 2450.0	...
2385169	  781.9	  580.2	 2450.0	...
2385170	  781.9	  579.6	 2449.0	...
2385171	  781.8	  579.1	 2449.0	...
2385172	  781.7	  578.8	 2450.0	...
2385173	  781.7	  579.3	 2451.0	...
2385174	  781.8	  579.8	 2451.0	...
2385175	  781.7	  580.1	 2450.0	...
2385176	  781.6	  580.0	 2450.0	...
2385177	  781.4	  579.7	 2450.0	...
2385178	  781.4	  579.4	 2450.0	...
2385179	  781.4	  579.7	 2450.0	...
2385180	  781.8	  580.1	 2449.0	...
2385181	  782.3	  580.5	 2448.0	...
2385182	  782.6	  580.4	 2447.0	...
2385183	  782.5	  580.4	 2448.0	...
2385184	  782.6	  580.4	 2451.0	...
2385185	  782.7	  580.1	 2453.0	...
2385186	  782.7	  579.9	 2452.0	...
2385187	  782.5	  579.8	 2452.0	...
2385188	  782.3	  580.0	 2452.0	...
2385189	  782.2	  580.0	 2451.0	...
2385190	  782.2	  580.0	 2449.0	...
2385191	  782.1	  580.0	 2448.0	...
2385192	  782.1	  580.1	 2447.0	...
2385193	  782.3	  580.1	 2446.0	...
2385194	  782.3	  580.1	 2447.0	...
2385195	  782.4	  580.0	 2449.0	...
2385196	  782.5	  579.9	 2450.0	...
2385197	  782.5	  580.3	 2449.0	...
2385198	  782.5	  580.4	 2448.0	...
2385199	  782.7	  580.5	 2447.0	...
2385200	  783.1	  580.4	 2446.0	...
2385201	  783.4	  580.6	 2446.0	...
2385202	  783.2	  580.8	 2447.0	...
2385203	  783.0	  580.8	 2453.0	...
2385204	  782.8	  580.9	 2457.0	...
2385205	  782.9	  580.7	 2461.0	...
2385206	  783.0	  580.3	 2459.0	...
2385207	  782.9	  580.0	 2457.0	...
2385208	  782.7	  579.8	 2458.0	...
2385209	  782.5	  579.9	 2458.0	...
2385210	  782.6	  580.0	 2458.0	...
2385211	  782.6	  579.9	 2456.0	...
2385212	  782.7	  579.6	 2455.0	...
2385213	  782.6	  579.6	 2456.0	...
2385214	  782.6	  579.7	 2457.0	...
2385215	  782.6	  579.8	 2459.0	...
2385216	  782.7	  579.8	 2460.0	...
2385217	  782.9	  579.6	 2460.0	...
2385218	  783.1	  579.5	 2458.0	...
2385219	  783.2	  579.4	 2458.0	...
2385220	  783.3	  579.5	 2459.0	...
2385221	  783.2	  579.6	 2459.0	...
2385222	  782.9	  579.8	 2459.0	...
2385223	  782.5	  580.0	 2458.0	...
2385224	  782.4	  580.1	 2459.0	...
2385225	  782.4	  580.1	 2459.0	...
2385226	  782.5	  580.4	 2459.0	...
2385227	  782.5	  580.7	 2460.0	...
2385228	  782.6	  580.9	 2462.0	...
2385229	  782.7	  580.8	 2463.0	...
2385230	  783.0	  580.8	 2463.0	...
2385231	  783.2	  580.7	 2463.0	...
2385232	  783.4	  580.6	 2464.0	...
2385233	  783.3	  580.5	 2464.0	...
2385234	  783.2	  580.4	 2464.0	...
2385235	  783.3	  580.3	 2464.0	...
2385236	  783.3	  580.3	 2465.0	...
2385237	  783.3	  580.3	 2467.0	...
2385238	  783.1	  580.2	 2468.0	...
2385239	  782.9	  580.0	 2469.0	...
2385240	  783.0	  579.8	 2468.0	...
2385241	  783.1	  579.6	 2467.0	...
2385242	  783.3	  579.5	 2467.0	...
2385243	  783.3	  579.5	 2464.0	...
2385244	  783.4	  579.7	 2461.0	...
2385245	  783.3	  579.9	 2459.0	...
2385246	  783.1	  580.2	 2460.0	...
2385247	  783.2	  580.1	 2462.0	...
2385248	  783.4	  580.0	 2461.0	...
2385249	  783.6	  579.6	 2461.0	...
2385250	  783.4	  579.3	 2460.0	...
2385251	  783.1	  579.0	 2460.0	...
2385252	  782.9	  578.9	 2461.0	...
2385253	  782.9	  579.2	 2462.0	...
2385254	  783.3	  579.4	 2463.0	...
2385255	  783.8	  579.4	 2464.0	...
2385256	  784.2	  579.5	 2465.0	...
2385257	  784.2	  579.7	 2466.0	...
2385258	  784.1	  579.5	 2468.0	...
2385259	  784.0	  579.2	 2468.0	...
2385260	  783.9	  578.8	 2469.0	...
2385261	  784.0	  578.7	 2468.0	...
2385262	  784.0	  579.1	 2466.0	...
2385263	  784.1	  579.5	 2465.0	...
2385264	  784.1	  579.7	 2462.0	...
2385265	  784.1	  579.4	 2459.0	...
2385266	  784.1	  579.1	 2458.0	...
2385267	  784.1	  579.3	 2460.0	...
2385268	  784.1	  579.4	 2463.0	...
2385269	  784.1	  579.6	 2466.0	...
2385270	  784.3	  579.7	 2466.0	...
2385271	  784.4	  579.6	 2464.0	...
2385272	  784.5	  579.4	 2462.0	...
2385273	  784.5	  579.2	 2460.0	...
2385274	  784.5	  579.6	 2459.0	...
2385275	  784.4	  579.9	 2459.0	...
2385276	  784.1	  580.2	 2461.0	...
2385277	  784.0	  579.9	 2465.0	...
2385278	  783.9	  579.5	 2468.0	...
2385279	  784.0	  579.1	 2471.0	...
2385280	  784.0	  578.8	 2472.0	...
2385281	  783.9	  578.4	 2471.0	...
2385282	  783.9	  578.3	 2468.0	...
2385283	  784.0	  578.2	 2466.0	...
2385284	  784.4	  578.1	 2465.0	...
2385285	  784.8	  578.0	 2466.0	...
2385286	  785.1	  578.0	 2467.0	...
2385287	  785.0	  578.4	 2470.0	...
2385288	  785.0	  578.7	 2472.0	...
2385289	  784.6	  579.0	 2474.0	...
2385290	  784.2	  579.0	 2472.0	...
2385291	  783.9	  579.1	 2469.0	...
2385292	  784.0	  579.0	 2467.0	...
2385293	  784.1	  579.0	 2468.0	...
2385294	  784.2	  578.9	 2473.0	...
2385295	  784.3	  578.7	 2476.0	...
2385296	  784.6	  578.8	 2475.0	...
2385297	  784.7	  578.9	 2471.0	...
2385298	  784.8	  579.1	 2467.0	...
2385299	  784.9	  579.0	 2470.0	...
2385300	  784.9	  578.9	 2472.0	...
2385301	  784.9	  578.9	 2474.0	...
2385302	  784.8	  578.8	 2472.0	...
2385303	  784.8	  578.7	 2470.0	...
2385304	  784.7	  578.8	 2468.0	...
2385305	  784.8	  578.9	 2468.0	...
2385306	  784.8	  578.6	 2469.0	...
2385307	  784.6	  578.3	 2469.0	...
2385308	  784.1	  578.2	 2469.0	...
2385309	  783.7	  578.5	 2469.0	...
2385310	  783.6	  578.8	 2470.0	...
2385311	  783.5	  578.8	 2470.0	...
2385312	  783.4	  578.7	 2470.0	...
2385313	  783.4	  578.4	 2470.0	...
2385314	  783.8	  578.0	 2469.0	...
2385315	  784.2	  577.6	 2468.0	...
2385316	  784.7	  577.7	 2468.0	...
2385317	  784.8	  577.8	 2468.0	...
2385318	  784.9	  578.2	 2469.0	...
2385319	  784.9	  578.5	 2468.0	...
2385320	  785.0	  578.8	 2470.0	...
2385321	  785.3	  578.9	 2471.0	...
2385322	  785.5	  579.1	 2473.0	...
2385323	  785.6	  579.1	 2472.0	...
2385324	  785.3	  578.9	 2474.0	...
2385325	  785.0	  578.7	 2477.0	...
2385326	  784.8	  578.4	 2479.0	...
2385327	  784.8	  578.1	 2479.0	...
2385328	  784.9	  577.8	 2479.0	...
2385329	  785.0	  577.7	 2479.0	...
2385330	  784.9	  577.6	 2479.0	...
2385331	  784.9	  577.6	 2479.0	...
2385332	  784.9	  577.6	 2478.0	...
2385333	  784.8	  577.5	 2477.0	...
2385334	  784.7	  577.3	 2475.0	...
2385335	  784.7	  577.2	 2473.0	...
2385336	  784.8	  577.6	 2474.0	...
2385337	  784.9	  578.0	 2475.0	...
2385338	  785.0	  578.2	 2476.0	...
2385339	  785.0	  578.1	 2475.0	...
2385340	  785.0	  578.0	 2476.0	...
2385341	  784.9	  577.9	 2477.0	...
2385342	  784.8	  577.7	 2478.0	...
2385343	  784.9	  577.6	 2479.0	...
2385344	  785.0	  577.4	 2480.0	...
2385345	  784.6	  577.5	 2481.0	...
2385346	  783.8	  577.1	 2480.0	...
2385347	  783.1	  576.7	 2478.0	...
2385348	  782.8	  576.3	 2478.0	...
2385349	  781.9	  576.3	 2478.0	...
2385350	  780.9	  576.4	 2478.0	...
2385351	  779.2	  576.1	 2478.0	...
2385352	  777.7	  575.6	 2477.0	...
2385353	  775.9	  574.3	 2479.0	...
2385354	  775.0	  573.5	 2481.0	...
2385355	  774.6	  572.1	 2483.0	...
2385356	  774.7	  571.7	 2484.0	...
2385357	  775.0	  570.7	 2485.0	...
2385358	  775.5	  570.1	 2486.0	...
2385359	  776.3	  569.4	 2487.0	...
2385360	  777.0	  569.3	 2488.0	...
2385361	  778.4	  569.2	 2487.0	...
2385362	  780.4	  569.0	 2485.0	...
2385363	  782.1	  568.6	 2484.0	...
2385364	  783.1	  568.3	 2483.0	...
2385365	  783.4	  568.5	 2482.0	...
2385366	  783.9	  568.9	 2482.0	...
2385367	  784.3	  569.3	 2482.0	...
2385368	  784.5	  569.4	 2482.0	...
2385369	  784.6	  569.3	 2483.0	...
2385370	  784.6	  569.3	 2483.0	...
2385371	  784.7	  569.3	 2484.0	...
2385372	  784.7	  569.3	 2484.0	...
2385373	  784.6	  569.3	 2484.0	...
2385374	  784.4	  569.3	 2484.0	...
2385375	  784.3	  569.4	 2483.0	...
2385376	  784.4	  569.7	 2485.0	...
2385377	  784.3	  570.1	 2484.0	...
2385378	  784.0	  570.5	 2484.0	...
2385379	  783.6	  570.7	 2485.0	...
2385380	  783.4	  570.7	 2488.0	...
2385381	  783.4	  570.6	 2490.0	...
2385382	  783.4	  570.3	 2490.0	...
2385383	  783.3	  570.1	 2489.0	...
2385384	  783.3	  570.0	 2488.0	...
2385385	  783.4	  570.1	 2489.0	...
2385386	  782.9	  570.2	 2491.0	...
2385387	  782.5	  570.1	 2493.0	...
2385388	  782.0	  569.8	 2493.0	...
2385389	  782.0	  569.6	 2491.0	...
2385390	  782.0	  569.7	 2488.0	...
2385391	  781.9	  569.8	 2485.0	...
2385392	  781.9	  569.8	 2485.0	...
2385393	  781.9	  569.9	 2484.0	...
2385394	  782.0	  569.8	 2487.0	...
2385395	  781.5	  569.9	 2489.0	...
2385396	  781.0	  569.9	 2491.0	...
2385397	  781.0	  570.0	 2490.0	...
2385398	  781.3	  570.1	 2490.0	...
2385399	  781.5	  570.3	 2490.0	...
2385400	  781.6	  570.4	 2491.0	...
2385401	  781.8	  570.3	 2492.0	...
2385402	  782.0	  570.0	 2492.0	...
2385403	  782.0	  569.5	 2491.0	...
2385404	  781.9	  569.4	 2489.0	...
2385405	  781.8	  569.2	 2490.0	...
2385406	  781.9	  569.3	 2494.0	...
2385407	  781.9	  569.2	 2495.0	...
2385408	  782.0	  569.5	 2492.0	...
2385409	  782.1	  569.9	 2489.0	...
2385410	  782.2	  570.3	 2488.0	...
2385411	  782.2	  570.1	 2490.0	...
2385412	  782.1	  570.0	 2494.0	...
2385413	  782.0	  569.9	 2493.0	...
2385414	  782.0	  570.0	 2489.0	...
2385415	  782.0	  570.1	 2488.0	...
2385416	  782.0	  570.3	 2490.0	...
2385417	  782.0	  570.4	 2493.0	...
2385418	  782.0	  570.5	 2493.0	...
2385419	  782.1	  570.5	 2493.0	...
2385420	  781.9	  570.5	 2492.0	...
2385421	  781.7	  570.4	 2491.0	...
2385422	  781.4	  570.2	 2489.0	...
2385423	  781.3	  570.0	 2487.0	...
2385424	  781.2	  569.9	 2487.0	...
MSG	2385425 0000 _ Number Off
2385425	  781.6	  569.8	 2487.0	...
2385426	  782.0	  569.7	 2487.0	...
2385427	  782.4	  569.6	 2487.0	...
2385428	  782.4	  569.7	 2487.0	...
2385429	  782.4	  569.9	 2488.0	...
2385430	  782.6	  570.1	 2488.0	...
2385431	  782.7	  570.3	 2488.0	...
2385432	  782.8	  570.4	 2488.0	...
2385433	  782.9	  570.4	 2489.0	...
2385434	  782.8	  569.8	 2489.0	...
2385435	  782.5	  569.3	 2490.0	...
2385436	  782.2	  568.8	 2490.0	...
2385437	  782.1	  568.8	 2491.0	...
2385438	  782.1	  569.0	 2492.0	...
2385439	  782.2	  569.2	 2494.0	...
2385440	  782.3	  569.5	 2496.0	...
2385441	  782.4	  569.7	 2498.0	...
2385442	  782.4	  569.9	 2498.0	...
2385443	  782.4	  570.1	 2498.0	...
2385444	  782.4	  570.4	 2497.0	...
2385445	  782.5	  570.5	 2498.0	...
2385446	  782.7	  570.6	 2500.0	...
2385447	  782.9	  570.2	 2500.0	...
2385448	  783.0	  569.9	 2497.0	...
2385449	  782.9	  569.5	 2495.0	...
2385450	  782.9	  569.5	 2496.0	...
2385451	  782.9	  569.6	 2496.0	...
2385452	  782.6	  569.6	 2496.0	...
2385453	  782.4	  569.6	 2496.0	...
2385454	  782.1	  569.3	 2496.0	...
2385455	  782.2	  569.0	 2499.0	...
2385456	  782.3	  569.0	 2502.0	...
2385457	  782.8	  569.3	 2503.0	...
2385458	  783.1	  569.4	 2502.0	...
2385459	  783.5	  569.3	 2501.0	...
2385460	  783.5	  569.1	 2503.0	...
2385461	  783.5	  568.8	 2503.0	...
2385462	  783.6	  568.6	 2503.0	...
2385463	  783.6	  568.2	 2503.0	...
2385464	  783.5	  567.9	 2503.0	...
2385465	  783.5	  567.7	 2503.0	...
2385466	  783.6	  567.7	 2503.0	...
2385467	  783.7	  567.9	 2503.0	...
2385468	  783.8	  568.1	 2504.0	...
2385469	  783.5	  568.4	 2503.0	...
2385470	  783.3	  568.7	 2504.0	...
2385471	  783.0	  568.7	 2504.0	...
2385472	  783.0	  568.5	 2505.0	...
2385473	  783.4	  568.2	 2505.0	...
2385474	  783.8	  568.3	 2504.0	...
2385475	  784.1	  568.5	 2504.0	...
2385476	  784.2	  568.6	 2504.0	...
2385477	  783.8	  568.5	 2505.0	...
2385478	  783.5	  568.5	 2506.0	...
2385479	  783.2	  568.5	 2508.0	...
2385480	  783.2	  568.5	 2510.0	...
2385481	  783.2	  568.5	 2513.0	...
2385482	  783.4	  568.4	 2514.0	...
2385483	  783.5	  568.4	 2515.0	...
2385484	  783.7	  568.5	 2515.0	...
2385485	  783.8	  568.7	 2515.0	...
2385486	  784.0	  568.8	 2512.0	...
2385487	  784.0	  568.8	 2509.0	...
2385488	  783.7	  568.8	 2507.0	...
2385489	  783.4	  568.8	 2506.0	...
2385490	  783.3	  568.6	 2506.0	...
2385491	  783.3	  568.5	 2506.0	...
2385492	  783.4	  568.4	 2506.0	...
2385493	  783.3	  568.3	 2505.0	...
2385494	  783.3	  568.2	 2505.0	...
2385495	  783.5	  568.4	 2505.0	...
2385496	  783.9	  568.6	 2506.0	...
2385497	  784.3	  568.8	 2507.0	...
2385498	  784.3	  568.6	 2508.0	...
2385499	  784.3	  568.5	 2511.0	...
2385500	  784.1	  568.5	 2514.0	...
2385501	  784.0	  568.5	 2516.0	...
2385502	  783.9	  568.4	 2514.0	...
2385503	  784.0	  568.6	 2512.0	...
2385504	  784.2	  568.8	 2511.0	...
2385505	  784.4	  568.4	 2511.0	...
2385506	  784.3	  568.0	 2511.0	...
2385507	  784.1	  567.8	 2511.0	...
2385508	  784.0	  568.1	 2511.0	...
2385509	  784.0	  568.6	 2510.0	...
2385510	  784.1	  568.8	 2510.0	...
2385511	  784.2	  568.7	 2511.0	...
2385512	  784.4	  568.4	 2511.0	...
2385513	  784.5	  568.2	 2512.0	...
2385514	  784.3	  568.3	 2514.0	...
2385515	  784.1	  568.4	 2516.0	...
2385516	  783.9	  568.2	 2517.0	...
2385517	  783.9	  567.9	 2517.0	...
2385518	  783.8	  567.8	 2517.0	...
2385519	  783.6	  567.9	 2517.0	...
2385520	  783.5	  568.0	 2518.0	...
2385521	  783.6	  568.0	 2518.0	...
2385522	  783.8	  568.0	 2518.0	...
2385523	  783.9	  568.2	 2519.0	...
2385524	  784.0	  568.5	 2519.0	...
2385525	  784.1	  568.7	 2520.0	...
2385526	  784.3	  568.8	 2521.0	...
2385527	  784.5	  568.7	 2522.0	...
2385528	  784.5	  568.6	 2523.0	...
2385529	  784.5	  568.5	 2523.0	...
2385530	  784.3	  568.5	 2523.0	...
2385531	  784.3	  568.4	 2524.0	...
2385532	  784.2	  568.4	 2525.0	...
2385533	  784.3	  568.6	 2525.0	...
2385534	  784.4	  568.8	 2524.0	...
2385535	  784.4	  568.9	 2524.0	...
2385536	  784.3	  568.7	 2525.0	...
2385537	  784.2	  568.6	 2526.0	...
2385538	  784.2	  568.5	 2529.0	...
2385539	  784.3	  568.3	 2531.0	...
2385540	  784.7	  568.1	 2534.0	...
2385541	  785.2	  568.0	 2535.0	...
2385542	  785.6	  567.9	 2535.0	...
2385543	  785.5	  567.9	 2535.0	...
2385544	  785.2	  568.5	 2535.0	...
2385545	  785.0	  569.1	 2537.0	...
2385546	  785.1	  569.7	 2538.0	...
2385547	  784.8	  569.8	 2540.0	...
2385548	  784.5	  569.9	 2541.0	...
2385549	  784.1	  569.7	 2540.0	...
2385550	  784.1	  569.5	 2539.0	...
2385551	  784.2	  569.4	 2538.0	...
2385552	  784.3	  569.5	 2538.0	...
2385553	  784.5	  569.6	 2538.0	...
2385554	  784.6	  569.6	 2538.0	...
2385555	  784.7	  569.8	 2538.0	...
2385556	  784.6	  569.9	 2538.0	...
2385557	  784.5	  570.0	 2538.0	...
2385558	  784.4	  569.8	 2534.0	...
2385559	  784.5	  569.8	 2531.0	...
2385560	  784.4	  569.8	 2530.0	...
2385561	  784.3	  569.4	 2531.0	...
2385562	  784.3	  569.0	 2532.0	...
2385563	  784.2	  568.5	 2532.0	...
2385564	  784.1	  568.6	 2533.0	...
2385565	  784.4	  568.6	 2534.0	...
2385566	  784.7	  568.8	 2534.0	...
2385567	  785.2	  568.9	 2534.0	...
2385568	  785.3	  569.3	 2533.0	...
2385569	  785.4	  569.5	 2534.0	...
2385570	  785.4	  569.6	 2534.0	...
2385571	  785.3	  569.4	 2535.0	...
2385572	  785.2	  569.3	 2535.0	...
2385573	  785.2	  569.3	 2534.0	...
2385574	  785.3	  569.0	 2537.0	...
2385575	  785.1	  568.8	 2539.0	...
2385576	  784.9	  569.2	 2542.0	...
2385577	  785.1	  569.8	 2541.0	...
2385578	  785.4	  570.7	 2541.0	...
2385579	  785.8	  570.9	 2540.0	...
2385580	  785.8	  570.5	 2538.0	...
2385581	  785.7	  570.0	 2536.0	...
2385582	  785.7	  569.4	 2537.0	...
2385583	  785.7	  569.3	 2539.0	...
2385584	  785.7	  569.1	 2541.0	...
2385585	  785.6	  568.9	 2540.0	...
2385586	  785.4	  568.9	 2538.0	...
2385587	  785.1	  568.9	 2536.0	...
2385588	  785.1	  568.8	 2536.0	...
2385589	  785.2	  568.8	 2537.0	...
2385590	  785.3	  568.7	 2538.0	...
2385591	  785.2	  568.6	 2540.0	...
2385592	  785.4	  568.5	 2541.0	...
2385593	  785.7	  568.7	 2540.0	...
2385594	  785.8	  569.1	 2539.0	...
2385595	  785.8	  569.6	 2540.0	...
2385596	  785.8	  569.8	 2542.0	...
2385597	  786.0	  569.4	 2544.0	...
2385598	  786.0	  569.1	 2546.0	...
2385599	  786.0	  568.9	 2545.0	...
2385600	  786.0	  569.1	 2545.0	...
2385601	  786.0	  569.3	 2547.0	...
2385602	  786.0	  569.3	 2549.0	...
2385603	  786.0	  569.3	 2551.0	...
2385604	  786.1	  569.1	 2550.0	...
2385605	  786.1	  568.9	 2550.0	...
2385606	  786.3	  568.9	 2550.0	...
2385607	  786.4	  569.0	 2550.0	...
2385608	  786.5	  569.5	 2550.0	...
2385609	  786.3	  569.7	 2551.0	...
2385610	  786.2	  569.5	 2552.0	...
2385611	  786.0	  569.1	 2553.0	...
2385612	  785.9	  568.7	 2553.0	...
2385613	  785.9	  568.7	 2553.0	...
2385614	  785.9	  569.5	 2554.0	...
2385615	  785.9	  570.3	 2556.0	...
2385616	  785.9	  570.9	 2557.0	...
2385617	  786.3	  570.6	 2557.0	...
2385618	  786.8	  570.4	 2557.0	...
2385619	  787.2	  570.0	 2558.0	...
2385620	  786.9	  569.7	 2558.0	...
2385621	  786.4	  569.4	 2559.0	...
2385622	  786.1	  569.3	 2560.0	...
2385623	  786.0	  569.0	 2561.0	...
2385624	  786.1	  568.7	 2559.0	...
2385625	  785.8	  568.9	 2557.0	...
MSG	2385626 0000 _ Number On
2385626	  785.5	  569.1	 2555.0	...
2385627	  785.2	  569.3	 2555.0	...
2385628	  785.2	  569.1	 2555.0	...
2385629	  785.3	  568.9	 2555.0	...
2385630	  785.3	  568.9	 2554.0	...
2385631	  785.5	  568.9	 2554.0	...
2385632	  785.8	  569.0	 2554.0	...
2385633	  785.9	  569.0	 2556.0	...
2385634	  785.9	  569.1	 2558.0	...
2385635	  785.8	  569.3	 2559.0	...
2385636	  785.6	  569.4	 2559.0	...
2385637	  785.6	  570.0	 2559.0	...
2385638	  785.7	  570.5	 2559.0	...
2385639	  785.8	  570.5	 2559.0	...
2385640	  785.8	  570.1	 2559.0	...
2385641	  785.8	  569.7	 2560.0	...
2385642	  785.7	  569.6	 2561.0	...
2385643	  785.7	  569.7	 2562.0	...
2385644	  785.7	  569.7	 2562.0	...
2385645	  785.7	  569.8	 2563.0	...
2385646	  785.8	  570.0	 2564.0	...
2385647	  785.8	  570.1	 2564.0	...
2385648	  786.0	  570.1	 2564.0	...
2385649	  786.2	  569.9	 2564.0	...
2385650	  786.4	  570.0	 2565.0	...
2385651	  786.4	  570.1	 2566.0	...
2385652	  786.2	  570.2	 2567.0	...
2385653	  786.1	  570.1	 2566.0	...
2385654	  785.8	  569.8	 2566.0	...
2385655	  785.7	  569.4	 2565.0	...
2385656	  785.6	  569.2	 2565.0	...
2385657	  785.7	  569.4	 2564.0	...
2385658	  785.6	  570.0	 2563.0	...
2385659	  785.5	  570.5	 2563.0	...
2385660	  785.4	  570.3	 2565.0	...
2385661	  785.5	  569.7	 2566.0	...
2385662	  785.7	  569.0	 2566.0	...
2385663	  786.0	  569.0	 2566.0	...
2385664	  786.2	  568.9	 2566.0	...
2385665	  786.2	  569.0	 2566.0	...
2385666	  786.2	  569.0	 2566.0	...
2385667	  786.1	  569.1	 2566.0	...
2385668	  786.0	  569.0	 2565.0	...
2385669	  786.1	  569.1	 2563.0	...
2385670	  786.3	  569.2	 2562.0	...
2385671	  786.4	  569.3	 2561.0	...
2385672	  786.4	  569.5	 2562.0	...
2385673	  786.2	  569.7	 2563.0	...
2385674	  786.2	  569.7	 2563.0	...
2385675	  786.1	  569.5	 2563.0	...
2385676	  786.1	  569.3	 2563.0	...
2385677	  786.1	  569.5	 2562.0	...
2385678	  786.1	  569.3	 2562.0	...
2385679	  786.2	  569.1	 2562.0	...
2385680	  786.3	  568.9	 2562.0	...
2385681	  786.3	  569.0	 2563.0	...
2385682	  786.3	  569.2	 2565.0	...
2385683	  786.3	  569.2	 2566.0	...
2385684	  786.3	  569.2	 2566.0	...
2385685	  786.3	  569.2	 2566.0	...
2385686	  786.2	  569.2	 2567.0	...
2385687	  786.2	  569.6	 2566.0	...
2385688	  786.3	  570.0	 2564.0	...
2385689	  786.4	  570.2	 2562.0	...
2385690	  786.5	  570.1	 2562.0	...
2385691	  786.5	  570.0	 2562.0	...
2385692	  786.5	  570.0	 2563.0	...
2385693	  786.6	  570.0	 2565.0	...
2385694	  786.6	  570.0	 2564.0	...
2385695	  786.6	  570.0	 2562.0	...
2385696	  786.5	  570.1	 2561.0	...
2385697	  786.6	  570.1	 2560.0	...
2385698	  786.6	  570.2	 2558.0	...
2385699	  786.6	  570.1	 2557.0	...
2385700	  786.6	  570.2	 2556.0	...
2385701	  786.6	  570.7	 2556.0	...
2385702	  786.6	  571.2	 2556.0	...
2385703	  786.7	  571.6	 2556.0	...
2385704	  786.7	  571.5	 2556.0	...
2385705	  786.7	  571.4	 2558.0	...
2385706	  786.8	  571.4	 2559.0	...
2385707	  786.8	  571.3	 2560.0	...
2385708	  787.0	  571.1	 2561.0	...
2385709	  787.2	  571.0	 2562.0	...
2385710	  787.4	  571.0	 2562.0	...
2385711	  787.1	  571.2	 2563.0	...
2385712	  786.9	  571.4	 2563.0	...
2385713	  787.0	  571.5	 2562.0	...
2385714	  787.2	  571.3	 2561.0	...
2385715	  787.4	  571.3	 2561.0	...
2385716	  787.4	  571.4	 2562.0	...
2385717	  787.4	  571.4	 2558.0	...
2385718	  787.4	  571.6	 2554.0	...
2385719	  787.5	  571.6	 2551.0	...
2385720	  787.5	  571.7	 2553.0	...
2385721	  787.6	  571.3	 2555.0	...
2385722	  787.8	  570.8	 2557.0	...
2385723	  787.8	  570.6	 2557.0	...
2385724	  787.8	  570.9	 2557.0	...
2385725	  787.8	  571.2	 2554.0	...
2385726	  787.8	  571.3	 2551.0	...
2385727	  787.9	  571.3	 2549.0	...
2385728	  787.9	  571.2	 2550.0	...
2385729	  788.0	  571.1	 2550.0	...
2385730	  787.8	  571.1	 2550.0	...
2385731	  787.6	  571.1	 2550.0	...
2385732	  787.4	  571.1	 2550.0	...
2385733	  787.4	  571.2	 2549.0	...
2385734	  787.4	  571.3	 2549.0	...
2385735	  787.5	  571.6	 2546.0	...
2385736	  787.6	  571.6	 2543.0	...
2385737	  788.0	  571.6	 2540.0	...
2385738	  788.4	  571.5	 2540.0	...
2385739	  788.4	  571.4	 2541.0	...
2385740	  788.1	  571.4	 2543.0	...
2385741	  787.8	  571.8	 2545.0	...
2385742	  787.9	  572.3	 2547.0	...
2385743	  788.0	  572.7	 2543.0	...
2385744	  788.1	  572.8	 2540.0	...
2385745	  788.1	  572.8	 2537.0	...
2385746	  788.2	  572.7	 2537.0	...
2385747	  788.2	  572.3	 2536.0	...
2385748	  788.3	  571.9	 2536.0	...
2385749	  788.2	  571.7	 2537.0	...
2385750	  788.2	  571.6	 2537.0	...
2385751	  788.2	  571.4	 2538.0	...
2385752	  788.3	  571.2	 2539.0	...
2385753	  788.7	  571.0	 2538.0	...
2385754	  789.1	  570.9	 2536.0	...
2385755	  789.3	  570.9	 2534.0	...
2385756	  789.1	  570.7	 2535.0	...
2385757	  788.9	  570.5	 2536.0	...
2385758	  788.9	  570.9	 2536.0	...
2385759	  788.8	  571.5	 2535.0	...
2385760	  788.9	  572.1	 2534.0	...
2385761	  789.1	  572.0	 2533.0	...
2385762	  789.3	  571.9	 2534.0	...
2385763	  789.3	  571.8	 2534.0	...
2385764	  789.3	  571.5	 2534.0	...
2385765	  789.2	  571.0	 2533.0	...
2385766	  789.0	  570.7	 2532.0	...
2385767	  789.3	  570.4	 2534.0	...
2385768	  789.7	  570.3	 2537.0	...
2385769	  790.0	  570.4	 2536.0	...
2385770	  790.0	  571.0	 2533.0	...
2385771	  790.0	  571.5	 2531.0	...
2385772	  790.1	  571.8	 2531.0	...
2385773	  790.1	  571.8	 2530.0	...
2385774	  790.2	  571.8	 2530.0	...
2385775	  790.3	  571.7	 2530.0	...
2385776	  790.3	  571.6	 2530.0	...
2385777	  790.2	  571.7	 2530.0	...
2385778	  790.2	  571.9	 2528.0	...
2385779	  790.1	  572.0	 2527.0	...
2385780	  789.7	  572.1	 2526.0	...
2385781	  789.3	  571.8	 2526.0	...
2385782	  789.0	  571.4	 2527.0	...
2385783	  789.3	  571.0	 2528.0	...
2385784	  789.6	  571.1	 2530.0	...
2385785	  790.0	  571.2	 2532.0	...
2385786	  790.1	  571.2	 2531.0	...
2385787	  790.0	  571.2	 2530.0	...
2385788	  790.0	  571.2	 2529.0	...
2385789	  789.8	  571.2	 2529.0	...
2385790	  789.7	  571.2	 2529.0	...
2385791	  789.6	  571.3	 2529.0	...
2385792	  789.8	  571.4	 2528.0	...
2385793	  789.8	  571.6	 2526.0	...
2385794	  789.8	  571.7	 2525.0	...
2385795	  789.8	  572.2	 2525.0	...
2385796	  789.8	  572.6	 2526.0	...
2385797	  789.9	  572.4	 2526.0	...
2385798	  790.0	  572.0	 2523.0	...
2385799	  790.1	  571.5	 2521.0	...
2385800	  790.4	  571.4	 2520.0	...
2385801	  790.6	  571.4	 2520.0	...
2385802	  790.7	  571.2	 2521.0	...
2385803	  790.3	  571.1	 2521.0	...
2385804	  790.0	  571.1	 2522.0	...
2385805	  789.6	  571.3	 2524.0	...
2385806	  789.5	  571.5	 2524.0	...
2385807	  789.5	  571.5	 2522.0	...
2385808	  790.2	  571.7	 2517.0	...
2385809	  790.9	  572.0	 2512.0	...
2385810	  791.2	  572.2	 2509.0	...
2385811	  791.0	  572.2	 2509.0	...
2385812	  790.7	  572.2	 2510.0	...
2385813	  790.7	  572.2	 2512.0	...
2385814	  790.8	  572.4	 2514.0	...
2385815	  790.9	  572.6	 2516.0	...
2385816	  791.0	  572.9	 2517.0	...
2385817	  791.0	  572.9	 2518.0	...
2385818	  790.9	  572.8	 2519.0	...
2385819	  790.8	  572.7	 2518.0	...
2385820	  790.8	  572.5	 2517.0	...
2385821	  790.9	  572.3	 2515.0	...
2385822	  791.1	  572.3	 2516.0	...
2385823	  791.2	  572.3	 2516.0	...
2385824	  791.2	  572.3	 2516.0	...
2385825	  791.0	  572.2	 2516.0	...
2385826	  791.3	  572.1	 2515.0	...
2385827	  791.7	  572.0	 2515.0	...
2385828	  792.2	  572.0	 2516.0	...
2385829	  792.2	  572.2	 2517.0	...
2385830	  792.1	  572.3	 2517.0	...
2385831	  791.9	  572.5	 2516.0	...
2385832	  791.8	  572.5	 2511.0	...
2385833	  791.8	  572.3	 2506.0	...
2385834	  791.8	  572.0	 2502.0	...
2385835	  791.8	  571.8	 2501.0	...
2385836	  791.7	  571.9	 2501.0	...
2385837	  791.7	  572.3	 2501.0	...
2385838	  791.7	  572.8	 2499.0	...
2385839	  791.7	  572.8	 2497.0	...
2385840	  791.7	  572.6	 2496.0	...
2385841	  791.7	  572.4	 2498.0	...
2385842	  791.7	  572.5	 2500.0	...
2385843	  792.0	  572.4	 2501.0	...
2385844	  792.3	  572.2	 2501.0	...
2385845	  792.6	  572.3	 2500.0	...
2385846	  792.6	  572.4	 2499.0	...
2385847	  792.5	  572.5	 2500.0	...
2385848	  792.3	  572.2	 2501.0	...
2385849	  792.0	  572.1	 2499.0	...
2385850	  791.6	  572.3	 2497.0	...
2385851	  790.0	  573.1	 2496.0	...
EFIX R   2384827	2385851	1025	  784.1	  573.6	   2483
SSACC R  2385852
2385852	  788.8	  573.7	 2497.0	...
2385853	  786.8	  574.3	 2496.0	...
2385854	  785.3	  574.5	 2494.0	...
2385855	  782.9	  574.9	 2494.0	...
2385856	  779.9	  575.4	 2496.0	...
2385857	  777.2	  575.1	 2498.0	...
2385858	  774.5	  574.9	 2499.0	...
2385859	  772.6	  574.5	 2500.0	...
2385860	  770.1	  573.1	 2501.0	...
2385861	  768.0	  571.4	 2501.0	...
2385862	  766.4	  569.0	 2502.0	...
ESACC R  2385852	2385862	11	  788.8	  573.7	  766.4	  569.0	   0.49	     50
SFIX R   2385863
2385863	  765.9	  567.9	 2502.0	...
2385864	  766.0	  566.8	 2503.0	...
2385865	  766.4	  566.3	 2502.0	...
2385866	  767.1	  566.1	 2499.0	...
2385867	  767.9	  565.9	 2496.0	...
2385868	  769.8	  565.7	 2494.0	...
2385869	  771.8	  566.2	 2495.0	...
2385870	  774.1	  566.9	 2494.0	...
2385871	  775.8	  568.0	 2493.0	...
2385872	  776.8	  568.6	 2492.0	...
2385873	  777.5	  569.7	 2492.0	...
2385874	  777.7	  570.4	 2492.0	...
2385875	  778.1	  571.1	 2493.0	...
2385876	  778.5	  570.8	 2493.0	...
2385877	  778.7	  570.7	 2494.0	...
2385878	  778.6	  570.3	 2493.0	...
2385879	  778.4	  570.1	 2493.0	...
2385880	  778.4	  570.2	 2492.0	...
2385881	  778.4	  570.4	 2493.0	...
2385882	  778.4	  570.4	 2492.0	...
2385883	  778.3	  570.1	 2492.0	...
2385884	  778.3	  570.3	 2492.0	...
2385885	  778.3	  570.7	 2492.0	...
2385886	  778.5	  571.0	 2493.0	...
2385887	  778.6	  571.3	 2494.0	...
2385888	  778.7	  571.9	 2492.0	...
2385889	  778.5	  572.5	 2491.0	...
2385890	  778.2	  572.5	 2490.0	...
2385891	  777.9	  572.6	 2489.0	...
2385892	  777.4	  572.5	 2486.0	...
2385893	  776.8	  572.3	 2483.0	...
2385894	  776.3	  572.0	 2482.0	...
2385895	  775.9	  571.6	 2481.0	...
2385896	  775.8	  571.6	 2481.0	...
2385897	  775.7	  571.5	 2482.0	...
2385898	  775.6	  571.7	 2482.0	...
2385899	  775.6	  571.8	 2481.0	...
2385900	  775.7	  572.0	 2480.0	...
2385901	  775.7	  572.1	 2479.0	...
2385902	  775.6	  572.2	 2479.0	...
2385903	  775.5	  572.0	 2478.0	...
2385904	  775.3	  571.8	 2478.0	...
2385905	  775.3	  571.5	 2478.0	...
2385906	  775.4	  571.3	 2477.0	...
2385907	  775.4	  570.8	 2478.0	...
2385908	  775.3	  570.3	 2479.0	...
2385909	  775.4	  570.3	 2479.0	...
2385910	  775.5	  570.7	 2476.0	...
2385911	  775.6	  571.0	 2474.0	...
2385912	  775.6	  570.8	 2473.0	...
2385913	  775.6	  570.6	 2473.0	...
2385914	  775.7	  570.7	 2474.0	...
2385915	  775.8	  571.1	 2472.0	...
2385916	  775.9	  571.7	 2471.0	...
2385917	  776.0	  572.2	 2471.0	...
2385918	  776.1	  572.6	 2472.0	...
2385919	  775.7	  572.7	 2473.0	...
2385920	  775.2	  572.9	 2473.0	...
2385921	  774.8	  572.9	 2472.0	...
2385922	  774.8	  572.8	 2471.0	...
2385923	  774.8	  572.5	 2471.0	...
2385924	  775.1	  572.2	 2470.0	...
2385925	  775.3	  571.8	 2470.0	...
2385926	  775.5	  571.9	 2471.0	...
2385927	  775.4	  572.2	 2473.0	...
2385928	  775.4	  572.5	 2475.0	...
2385929	  775.4	  572.4	 2475.0	...
2385930	  775.4	  572.4	 2474.0	...
2385931	  775.3	  572.3	 2471.0	...
2385932	  774.9	  572.2	 2468.0	...
2385933	  774.6	  572.4	 2467.0	...
2385934	  774.3	  572.8	 2466.0	...
2385935	  774.3	  573.1	 2464.0	...
2385936	  774.3	  573.3	 2463.0	...
2385937	  774.3	  573.5	 2464.0	...
2385938	  774.6	  573.6	 2465.0	...
2385939	  774.8	  573.5	 2466.0	...
MSG	2385940 0000 _ Number Off
2385940	  775.0	  573.5	 2466.0	...
2385941	  775.0	  573.6	 2465.0	...
2385942	  775.0	  573.6	 2465.0	...
2385943	  775.3	  573.7	 2465.0	...
2385944	  775.7	  573.8	 2465.0	...
2385945	  776.0	  573.5	 2464.0	...
2385946	  775.9	  573.2	 2462.0	...
2385947	  775.8	  572.9	 2462.0	...
2385948	  775.7	  573.2	 2461.0	...
2385949	  775.5	  573.6	 2461.0	...
2385950	  775.3	  573.8	 2460.0	...
2385951	  774.8	  573.8	 2461.0	...
2385952	  774.4	  573.8	 2462.0	...
2385953	  774.4	  573.8	 2463.0	...
2385954	  774.8	  573.8	 2462.0	...
2385955	  775.0	  573.6	 2458.0	...
2385956	  774.9	  573.5	 2456.0	...
2385957	  774.7	  573.3	 2453.0	...
2385958	  774.8	  573.3	 2452.0	...
2385959	  774.9	  573.3	 2452.0	...
2385960	  774.9	  573.3	 2452.0	...
2385961	  774.8	  573.4	 2453.0	...
2385962	  775.1	  573.4	 2451.0	...
2385963	  775.6	  573.1	 2449.0	...
2385964	  775.8	  572.9	 2448.0	...
2385965	  775.6	  572.8	 2450.0	...
2385966	  775.3	  573.0	 2452.0	...
2385967	  775.3	  573.4	 2451.0	...
2385968	  775.3	  573.7	 2450.0	...
2385969	  775.2	  573.9	 2448.0	...
2385970	  775.0	  573.8	 2447.0	...
2385971	  774.9	  573.4	 2446.0	...
2385972	  774.7	  573.0	 2447.0	...
2385973	  774.8	  573.0	 2448.0	...
2385974	  775.1	  573.3	 2447.0	...
2385975	  775.3	  573.2	 2446.0	...
2385976	  775.1	  572.9	 2445.0	...
2385977	  774.6	  572.7	 2445.0	...
2385978	  774.5	  573.3	 2446.0	...
2385979	  774.8	  573.9	 2446.0	...
2385980	  775.1	  574.4	 2446.0	...
2385981	  775.3	  574.5	 2445.0	...
2385982	  775.5	  574.5	 2445.0	...
2385983	  775.7	  574.3	 2445.0	...
2385984	  775.7	  574.0	 2444.0	...
2385985	  775.7	  573.9	 2444.0	...
2385986	  775.2	  574.1	 2443.0	...
2385987	  774.9	  574.3	 2442.0	...
2385988	  774.5	  574.4	 2443.0	...
2385989	  774.5	  574.4	 2445.0	...
2385990	  774.6	  574.5	 2445.0	...
2385991	  774.8	  573.9	 2443.0	...
2385992	  774.6	  573.4	 2441.0	...
2385993	  774.3	  572.8	 2441.0	...
2385994	  774.5	  572.9	 2440.0	...
2385995	  775.1	  572.8	 2440.0	...
2385996	  775.6	  572.7	 2440.0	...
2385997	  775.6	  572.7	 2441.0	...
2385998	  775.5	  572.8	 2441.0	...
2385999	  775.3	  572.9	 2440.0	...
2386000	  775.0	  573.1	 2439.0	...
2386001	  774.8	  573.2	 2438.0	...
2386002	  774.8	  573.5	 2436.0	...
2386003	  774.8	  573.7	 2436.0	...
2386004	  774.7	  573.9	 2436.0	...
2386005	  774.7	  573.9	 2437.0	...
2386006	  774.7	  573.9	 2438.0	...
2386007	  774.8	  573.9	 2438.0	...
2386008	  774.9	  574.0	 2436.0	...
2386009	  774.9	  574.2	 2434.0	...
2386010	  774.9	  574.2	 2432.0	...
2386011	  774.6	  574.0	 2431.0	...
2386012	  774.4	  573.9	 2430.0	...
2386013	  774.6	  573.8	 2429.0	...
2386014	  775.0	  573.7	 2429.0	...
2386015	  775.6	  573.5	 2431.0	...
2386016	  775.8	  573.5	 2432.0	...
2386017	  775.6	  573.4	 2432.0	...
2386018	  775.2	  573.0	 2431.0	...
2386019	  774.7	  572.7	 2429.0	...
2386020	  774.7	  572.9	 2432.0	...
2386021	  774.7	  573.2	 2434.0	...
2386022	  774.9	  573.6	 2438.0	...
2386023	  775.0	  573.7	 2438.0	...
2386024	  775.3	  573.8	 2438.0	...
2386025	  775.5	  573.7	 2436.0	...
2386026	  775.8	  573.6	 2434.0	...
2386027	  775.9	  573.5	 2430.0	...
2386028	  775.9	  573.3	 2428.0	...
2386029	  775.6	  573.0	 2427.0	...
2386030	  775.3	  572.7	 2427.0	...
2386031	  775.0	  572.8	 2427.0	...
2386032	  775.2	  572.8	 2427.0	...
2386033	  775.3	  572.8	 2427.0	...
2386034	  775.4	  572.8	 2429.0	...
2386035	  775.4	  572.9	 2430.0	...
2386036	  775.3	  573.0	 2429.0	...
2386037	  775.2	  573.1	 2427.0	...
2386038	  775.1	  572.9	 2427.0	...
2386039	  775.1	  572.8	 2429.0	...
2386040	  775.1	  572.4	 2432.0	...
2386041	  775.2	  572.2	 2431.0	...
2386042	  775.3	  572.3	 2427.0	...
2386043	  775.4	  572.7	 2423.0	...
2386044	  775.6	  573.0	 2424.0	...
2386045	  775.7	  573.0	 2425.0	...
2386046	  775.8	  572.9	 2425.0	...
2386047	  775.8	  573.0	 2426.0	...
2386048	  775.9	  573.1	 2426.0	...
2386049	  776.0	  572.9	 2426.0	...
2386050	  776.0	  572.6	 2425.0	...
2386051	  776.0	  572.7	 2427.0	...
2386052	  775.9	  573.0	 2429.0	...
2386053	  775.6	  573.3	 2431.0	...
2386054	  775.2	  573.2	 2432.0	...
2386055	  775.1	  573.0	 2432.0	...
2386056	  775.1	  572.6	 2433.0	...
2386057	  775.2	  572.5	 2433.0	...
2386058	  775.1	  572.6	 2434.0	...
2386059	  775.1	  573.0	 2433.0	...
2386060	  775.2	  573.2	 2431.0	...
2386061	  775.3	  573.3	 2431.0	...
2386062	  775.1	  573.3	 2434.0	...
2386063	  775.0	  573.3	 2437.0	...
2386064	  774.9	  573.3	 2438.0	...
2386065	  775.0	  573.4	 2439.0	...
2386066	  775.0	  573.5	 2438.0	...
2386067	  775.0	  573.5	 2439.0	...
2386068	  775.0	  573.6	 2440.0	...
2386069	  774.9	  573.4	 2440.0	...
2386070	  774.9	  573.1	 2439.0	...
2386071	  774.7	  572.8	 2439.0	...
2386072	  774.6	  572.7	 2437.0	...
2386073	  774.5	  572.7	 2435.0	...
2386074	  774.5	  572.9	 2434.0	...
2386075	  774.5	  573.1	 2434.0	...
2386076	  774.5	  573.0	 2434.0	...
2386077	  774.6	  572.7	 2433.0	...
2386078	  774.7	  572.3	 2432.0	...
2386079	  774.8	  572.1	 2431.0	...
2386080	  774.8	  572.0	 2433.0	...
2386081	  774.9	  571.9	 2434.0	...
2386082	  774.9	  571.9	 2435.0	...
2386083	  774.9	  571.9	 2436.0	...
2386084	  775.1	  571.9	 2438.0	...
2386085	  775.3	  571.9	 2438.0	...
2386086	  775.5	  571.8	 2438.0	...
2386087	  775.4	  571.7	 2439.0	...
2386088	  775.4	  571.7	 2439.0	...
2386089	  775.4	  571.5	 2438.0	...
2386090	  775.5	  571.1	 2436.0	...
2386091	  775.3	  570.8	 2434.0	...
2386092	  775.1	  570.6	 2434.0	...
2386093	  774.9	  570.6	 2432.0	...
2386094	  774.8	  570.8	 2430.0	...
2386095	  774.7	  570.9	 2429.0	...
2386096	  774.9	  571.0	 2433.0	...
2386097	  775.2	  571.2	 2436.0	...
2386098	  775.6	  571.2	 2440.0	...
2386099	  775.7	  571.2	 2439.0	...
2386100	  775.8	  571.2	 2439.0	...
2386101	  775.9	  571.2	 2439.0	...
2386102	  776.0	  571.1	 2439.0	...
2386103	  775.9	  570.9	 2439.0	...
2386104	  775.8	  571.0	 2438.0	...
2386105	  775.6	  571.1	 2438.0	...
2386106	  775.4	  571.1	 2437.0	...
2386107	  775.3	  570.8	 2437.0	...
2386108	  775.2	  570.7	 2436.0	...
2386109	  775.4	  570.8	 2436.0	...
2386110	  775.5	  570.9	 2438.0	...
2386111	  775.5	  571.1	 2441.0	...
2386112	  775.4	  571.1	 2444.0	...
2386113	  775.3	  571.1	 2444.0	...
2386114	  775.3	  570.9	 2444.0	...
2386115	  775.3	  570.6	 2443.0	...
2386116	  775.4	  570.3	 2442.0	...
2386117	  775.4	  570.4	 2440.0	...
2386118	  775.4	  570.5	 2440.0	...
2386119	  775.3	  570.6	 2440.0	...
2386120	  775.3	  570.6	 2440.0	...
2386121	  775.3	  570.6	 2440.0	...
2386122	  775.3	  570.6	 2440.0	...
2386123	  775.3	  570.6	 2441.0	...
2386124	  775.5	  570.6	 2443.0	...
2386125	  775.8	  570.6	 2446.0	...
2386126	  776.1	  570.5	 2449.0	...
2386127	  776.0	  570.5	 2448.0	...
2386128	  775.8	  570.4	 2448.0	...
2386129	  775.5	  570.3	 2447.0	...
2386130	  775.5	  570.1	 2446.0	...
2386131	  775.5	  570.0	 2446.0	...
2386132	  775.4	  570.0	 2446.0	...
2386133	  775.2	  570.0	 2446.0	...
2386134	  774.8	  570.0	 2446.0	...
2386135	  774.5	  570.2	 2446.0	...
2386136	  774.2	  570.5	 2447.0	...
2386137	  774.2	  571.2	 2448.0	...
2386138	  774.4	  571.8	 2450.0	...
2386139	  774.8	  572.2	 2455.0	...
2386140	  775.2	  572.4	 2459.0	...
2386141	  775.6	  572.5	 2460.0	...
2386142	  775.8	  572.5	 2458.0	...
2386143	  775.8	  572.5	 2456.0	...
2386144	  775.5	  572.6	 2458.0	...
2386145	  775.2	  572.6	 2462.0	...
2386146	  775.1	  572.7	 2465.0	...
2386147	  775.0	  572.6	 2464.0	...
2386148	  775.1	  572.3	 2466.0	...
2386149	  775.0	  572.1	 2467.0	...
MSG	2386150 0000 _ Number On
2386150	  774.9	  572.1	 2470.0	...
2386151	  774.8	  572.1	 2470.0	...
2386152	  774.7	  572.1	 2470.0	...
2386153	  774.7	  572.2	 2469.0	...
2386154	  774.8	  572.4	 2471.0	...
2386155	  775.1	  572.3	 2473.0	...
2386156	  775.3	  572.0	 2474.0	...
2386157	  775.5	  572.0	 2473.0	...
2386158	  775.2	  572.3	 2472.0	...
2386159	  775.0	  572.6	 2471.0	...
2386160	  774.8	  572.6	 2470.0	...
2386161	  774.8	  572.5	 2470.0	...
2386162	  774.8	  572.4	 2470.0	...
2386163	  774.8	  572.3	 2470.0	...
2386164	  774.7	  572.0	 2470.0	...
2386165	  774.7	  571.9	 2473.0	...
2386166	  774.6	  571.8	 2475.0	...
2386167	  774.4	  571.8	 2477.0	...
2386168	  774.2	  571.9	 2478.0	...
2386169	  774.1	  572.0	 2480.0	...
2386170	  774.2	  572.1	 2482.0	...
2386171	  774.4	  572.1	 2483.0	...
2386172	  774.7	  572.3	 2482.0	...
2386173	  774.8	  572.5	 2481.0	...
2386174	  774.8	  572.7	 2479.0	...
2386175	  774.7	  572.7	 2476.0	...
2386176	  774.8	  572.6	 2477.0	...
2386177	  774.9	  571.9	 2480.0	...
2386178	  774.9	  571.3	 2482.0	...
2386179	  774.9	  570.7	 2481.0	...
2386180	  775.0	  570.5	 2481.0	...
2386181	  775.1	  570.5	 2480.0	...
2386182	  775.2	  570.8	 2480.0	...
2386183	  775.5	  571.1	 2480.0	...
2386184	  775.7	  571.3	 2480.0	...
2386185	  775.6	  571.5	 2480.0	...
2386186	  775.4	  571.9	 2483.0	...
2386187	  775.2	  572.2	 2486.0	...
2386188	  775.1	  572.5	 2489.0	...
2386189	  775.2	  572.7	 2489.0	...
2386190	  775.2	  572.8	 2489.0	...
2386191	  775.2	  572.8	 2488.0	...
2386192	  775.2	  572.3	 2487.0	...
2386193	  775.2	  571.9	 2489.0	...
2386194	  775.1	  571.6	 2490.0	...
2386195	  775.2	  571.9	 2492.0	...
2386196	  775.0	  572.0	 2491.0	...
2386197	  774.9	  572.0	 2490.0	...
2386198	  774.8	  571.8	 2489.0	...
2386199	  774.8	  571.6	 2489.0	...
2386200	  774.8	  571.5	 2489.0	...
2386201	  774.7	  571.4	 2490.0	...
2386202	  774.7	  571.4	 2492.0	...
2386203	  774.6	  571.4	 2493.0	...
2386204	  774.8	  571.3	 2493.0	...
2386205	  775.0	  571.4	 2495.0	...
2386206	  775.1	  571.6	 2497.0	...
2386207	  775.1	  572.0	 2499.0	...
2386208	  775.0	  572.1	 2498.0	...
2386209	  774.9	  572.2	 2499.0	...
2386210	  774.9	  572.2	 2499.0	...
2386211	  774.9	  572.2	 2500.0	...
2386212	  775.0	  572.0	 2500.0	...
2386213	  775.1	  571.6	 2500.0	...
2386214	  775.2	  571.2	 2501.0	...
2386215	  775.2	  571.1	 2503.0	...
2386216	  775.2	  571.1	 2504.0	...
2386217	  775.3	  571.2	 2504.0	...
2386218	  775.3	  571.2	 2503.0	...
2386219	  775.4	  571.3	 2502.0	...
2386220	  775.2	  571.4	 2501.0	...
2386221	  775.0	  570.9	 2500.0	...
2386222	  775.0	  570.3	 2502.0	...
2386223	  775.2	  569.6	 2505.0	...
2386224	  775.2	  569.7	 2507.0	...
2386225	  775.0	  569.7	 2506.0	...
2386226	  774.8	  569.7	 2504.0	...
2386227	  774.8	  569.6	 2505.0	...
2386228	  774.8	  569.6	 2506.0	...
2386229	  774.8	  569.6	 2507.0	...
2386230	  774.7	  569.7	 2508.0	...
2386231	  774.7	  569.7	 2509.0	...
2386232	  774.7	  569.8	 2509.0	...
2386233	  774.7	  570.0	 2508.0	...
2386234	  774.6	  570.5	 2509.0	...
2386235	  774.5	  570.9	 2510.0	...
2386236	  774.5	  570.5	 2511.0	...
2386237	  774.5	  569.8	 2512.0	...
2386238	  774.6	  569.8	 2513.0	...
2386239	  774.7	  570.5	 2514.0	...
2386240	  774.5	  571.2	 2513.0	...
2386241	  774.4	  571.1	 2512.0	...
2386242	  774.3	  571.1	 2511.0	...
2386243	  774.4	  571.2	 2511.0	...
2386244	  774.5	  571.5	 2511.0	...
2386245	  774.6	  571.6	 2512.0	...
2386246	  774.7	  571.2	 2512.0	...
2386247	  774.5	  570.8	 2513.0	...
2386248	  774.1	  570.5	 2513.0	...
2386249	  773.6	  570.5	 2513.0	...
2386250	  773.6	  570.4	 2515.0	...
2386251	  774.1	  570.2	 2517.0	...
2386252	  774.7	  570.3	 2518.0	...
2386253	  775.3	  570.5	 2518.0	...
2386254	  775.3	  570.7	 2517.0	...
2386255	  775.0	  570.7	 2515.0	...
2386256	  774.5	  570.7	 2513.0	...
2386257	  774.1	  571.0	 2511.0	...
2386258	  774.1	  571.3	 2511.0	...
2386259	  773.8	  571.7	 2512.0	...
2386260	  773.4	  571.8	 2512.0	...
2386261	  773.0	  571.6	 2514.0	...
2386262	  773.0	  571.5	 2516.0	...
2386263	  773.1	  571.3	 2518.0	...
2386264	  773.2	  571.2	 2518.0	...
2386265	  773.2	  570.9	 2518.0	...
2386266	  773.3	  570.7	 2518.0	...
2386267	  773.4	  570.5	 2516.0	...
2386268	  773.5	  570.4	 2515.0	...
2386269	  773.4	  570.4	 2514.0	...
2386270	  773.3	  570.8	 2515.0	...
2386271	  773.3	  571.4	 2515.0	...
2386272	  773.3	  572.0	 2516.0	...
2386273	  773.2	  572.1	 2517.0	...
2386274	  773.2	  572.0	 2519.0	...
2386275	  773.1	  571.9	 2522.0	...
2386276	  773.0	  571.7	 2525.0	...
2386277	  772.9	  571.6	 2526.0	...
2386278	  773.2	  571.8	 2527.0	...
2386279	  773.5	  572.0	 2528.0	...
2386280	  773.9	  571.9	 2529.0	...
2386281	  773.8	  571.7	 2529.0	...
2386282	  773.7	  571.5	 2527.0	...
2386283	  773.3	  571.5	 2525.0	...
2386284	  772.9	  570.9	 2523.0	...
2386285	  772.6	  570.3	 2524.0	...
2386286	  772.5	  570.3	 2525.0	...
2386287	  772.7	  570.8	 2525.0	...
2386288	  773.0	  571.3	 2524.0	...
2386289	  773.2	  571.1	 2523.0	...
2386290	  773.1	  570.9	 2524.0	...
2386291	  773.1	  571.1	 2525.0	...
2386292	  772.8	  571.4	 2527.0	...
2386293	  772.7	  571.8	 2528.0	...
2386294	  772.9	  572.0	 2529.0	...
2386295	  773.3	  572.0	 2529.0	...
2386296	  773.7	  571.9	 2528.0	...
2386297	  773.7	  571.8	 2527.0	...
2386298	  773.2	  571.7	 2524.0	...
2386299	  772.8	  571.8	 2523.0	...
2386300	  772.6	  571.9	 2525.0	...
2386301	  772.7	  572.0	 2528.0	...
2386302	  772.8	  572.0	 2531.0	...
2386303	  772.7	  572.0	 2530.0	...
2386304	  772.7	  572.1	 2529.0	...
2386305	  772.8	  572.1	 2528.0	...
2386306	  773.2	  572.1	 2527.0	...
2386307	  773.6	  571.7	 2527.0	...
2386308	  773.4	  571.4	 2527.0	...
2386309	  773.0	  571.6	 2527.0	...
2386310	  773.0	  572.0	 2527.0	...
2386311	  773.3	  572.3	 2528.0	...
2386312	  773.6	  572.2	 2528.0	...
2386313	  773.7	  572.3	 2529.0	...
2386314	  773.7	  572.2	 2529.0	...
2386315	  773.7	  572.1	 2529.0	...
2386316	  773.2	  572.1	 2528.0	...
2386317	  772.6	  572.2	 2527.0	...
2386318	  772.1	  572.2	 2527.0	...
2386319	  772.2	  572.0	 2527.0	...
2386320	  772.4	  571.8	 2527.0	...
2386321	  772.8	  571.7	 2526.0	...
2386322	  772.9	  571.6	 2526.0	...
2386323	  772.9	  571.5	 2526.0	...
2386324	  772.9	  571.4	 2525.0	...
2386325	  772.9	  571.3	 2523.0	...
2386326	  773.2	  571.2	 2522.0	...
2386327	  773.4	  571.3	 2523.0	...
2386328	  773.7	  571.2	 2525.0	...
2386329	  773.8	  571.1	 2525.0	...
2386330	  774.0	  571.1	 2524.0	...
2386331	  774.1	  571.1	 2522.0	...
2386332	  774.3	  571.1	 2522.0	...
2386333	  774.4	  571.0	 2521.0	...
2386334	  774.0	  570.9	 2519.0	...
2386335	  773.4	  570.9	 2518.0	...
2386336	  772.7	  570.8	 2518.0	...
2386337	  772.5	  570.6	 2518.0	...
2386338	  772.4	  570.5	 2517.0	...
2386339	  772.4	  570.6	 2516.0	...
2386340	  772.4	  570.6	 2516.0	...
2386341	  772.6	  570.6	 2516.0	...
2386342	  772.7	  570.6	 2516.0	...
2386343	  772.8	  570.9	 2516.0	...
2386344	  772.9	  571.0	 2516.0	...
2386345	  773.0	  571.2	 2516.0	...
2386346	  773.1	  571.0	 2515.0	...
2386347	  773.2	  570.5	 2515.0	...
2386348	  773.2	  570.1	 2514.0	...
2386349	  773.2	  569.6	 2514.0	...
2386350	  773.1	  569.7	 2513.0	...
2386351	  773.0	  569.7	 2516.0	...
2386352	  772.9	  569.7	 2518.0	...
2386353	  773.0	  569.8	 2520.0	...
2386354	  773.1	  569.9	 2521.0	...
2386355	  773.2	  570.0	 2520.0	...
2386356	  773.2	  570.1	 2520.0	...
2386357	  773.2	  570.5	 2521.0	...
2386358	  773.2	  571.2	 2522.0	...
2386359	  773.2	  571.8	 2523.0	...
2386360	  773.2	  571.9	 2523.0	...
2386361	  773.2	  571.7	 2523.0	...
2386362	  773.4	  571.6	 2522.0	...
2386363	  773.5	  571.2	 2524.0	...
2386364	  773.5	  570.5	 2527.0	...
2386365	  773.4	  569.9	 2529.0	...
2386366	  773.4	  569.8	 2528.0	...
2386367	  773.5	  570.0	 2528.0	...
2386368	  773.4	  570.1	 2528.0	...
2386369	  773.4	  570.2	 2526.0	...
2386370	  773.4	  570.2	 2525.0	...
2386371	  773.6	  570.2	 2524.0	...
2386372	  773.8	  570.5	 2523.0	...
2386373	  773.9	  570.8	 2523.0	...
2386374	  773.8	  570.9	 2523.0	...
2386375	  773.7	  570.6	 2524.0	...
2386376	  774.0	  570.2	 2524.0	...
2386377	  774.3	  570.0	 2522.0	...
2386378	  774.5	  570.2	 2520.0	...
2386379	  774.4	  570.4	 2519.0	...
2386380	  774.5	  570.8	 2518.0	...
2386381	  774.6	  571.0	 2517.0	...
2386382	  774.6	  570.7	 2516.0	...
2386383	  774.6	  570.3	 2516.0	...
2386384	  774.5	  569.9	 2515.0	...
2386385	  774.3	  570.0	 2514.0	...
2386386	  774.1	  570.1	 2513.0	...
2386387	  773.7	  570.1	 2512.0	...
2386388	  773.4	  570.1	 2512.0	...
2386389	  773.7	  570.1	 2512.0	...
2386390	  774.2	  570.5	 2513.0	...
2386391	  774.8	  570.9	 2514.0	...
2386392	  774.8	  571.4	 2516.0	...
2386393	  774.8	  571.0	 2517.0	...
2386394	  774.9	  570.6	 2516.0	...
2386395	  775.0	  570.2	 2513.0	...
2386396	  775.0	  570.1	 2511.0	...
2386397	  774.9	  569.9	 2511.0	...
2386398	  774.7	  569.7	 2512.0	...
2386399	  774.7	  569.4	 2513.0	...
2386400	  774.7	  569.3	 2514.0	...
2386401	  774.8	  569.1	 2515.0	...
2386402	  774.8	  569.0	 2515.0	...
2386403	  774.9	  569.0	 2515.0	...
2386404	  775.2	  568.9	 2515.0	...
2386405	  775.5	  568.9	 2514.0	...
2386406	  775.8	  569.0	 2513.0	...
2386407	  775.8	  569.0	 2513.0	...
2386408	  775.7	  569.0	 2513.0	...
2386409	  775.5	  569.5	 2514.0	...
2386410	  775.4	  570.2	 2515.0	...
2386411	  775.4	  570.8	 2516.0	...
2386412	  775.3	  570.5	 2516.0	...
2386413	  775.0	  570.2	 2516.0	...
2386414	  774.8	  569.9	 2517.0	...
2386415	  774.6	  570.0	 2519.0	...
2386416	  774.7	  570.2	 2521.0	...
2386417	  774.8	  570.3	 2521.0	...
2386418	  775.1	  570.4	 2519.0	...
2386419	  775.5	  570.3	 2516.0	...
2386420	  775.8	  570.1	 2515.0	...
2386421	  775.9	  569.9	 2517.0	...
2386422	  775.9	  569.5	 2519.0	...
2386423	  775.8	  569.2	 2519.0	...
2386424	  775.7	  569.0	 2519.0	...
2386425	  775.6	  569.1	 2520.0	...
2386426	  775.5	  569.2	 2520.0	...
2386427	  775.5	  569.4	 2519.0	...
2386428	  775.3	  569.8	 2519.0	...
2386429	  775.2	  570.1	 2518.0	...
2386430	  775.2	  570.4	 2517.0	...
2386431	  775.2	  570.5	 2514.0	...
2386432	  775.2	  570.3	 2509.0	...
2386433	  775.0	  569.8	 2506.0	...
2386434	  775.0	  569.3	 2509.0	...
2386435	  775.5	  569.2	 2511.0	...
2386436	  775.9	  569.3	 2514.0	...
2386437	  776.4	  569.5	 2514.0	...
2386438	  776.6	  569.6	 2513.0	...
2386439	  776.9	  569.6	 2513.0	...
2386440	  777.1	  569.5	 2513.0	...
2386441	  777.1	  569.5	 2513.0	...
2386442	  777.0	  569.3	 2514.0	...
2386443	  776.9	  569.1	 2515.0	...
2386444	  776.8	  568.8	 2515.0	...
2386445	  776.5	  568.7	 2516.0	...
2386446	  776.3	  568.6	 2517.0	...
2386447	  776.3	  568.8	 2517.0	...
2386448	  776.2	  568.9	 2516.0	...
2386449	  776.2	  568.9	 2518.0	...
2386450	  776.2	  569.2	 2522.0	...
2386451	  776.3	  569.5	 2527.0	...
2386452	  776.3	  569.8	 2526.0	...
2386453	  776.1	  569.9	 2521.0	...
2386454	  775.8	  569.4	 2517.0	...
MSG	2386455 0000 _ Number Off
2386455	  776.0	  568.8	 2518.0	...
2386456	  776.5	  568.2	 2521.0	...
2386457	  776.6	  568.4	 2523.0	...
2386458	  776.3	  569.0	 2523.0	...
2386459	  776.0	  569.4	 2523.0	...
2386460	  776.0	  569.8	 2523.0	...
2386461	  776.0	  569.9	 2524.0	...
2386462	  775.9	  569.7	 2525.0	...
2386463	  775.9	  569.5	 2526.0	...
2386464	  776.1	  569.4	 2526.0	...
2386465	  776.3	  569.6	 2526.0	...
2386466	  776.6	  569.7	 2525.0	...
2386467	  776.5	  569.5	 2525.0	...
2386468	  776.4	  569.5	 2526.0	...
2386469	  776.4	  569.5	 2527.0	...
2386470	  776.3	  569.9	 2527.0	...
2386471	  776.3	  570.5	 2528.0	...
2386472	  776.7	  571.0	 2529.0	...
2386473	  777.2	  571.3	 2529.0	...
2386474	  777.7	  571.1	 2529.0	...
2386475	  777.7	  571.0	 2528.0	...
2386476	  777.7	  570.9	 2527.0	...
2386477	  777.6	  571.2	 2526.0	...
2386478	  777.2	  571.7	 2525.0	...
2386479	  776.8	  571.9	 2525.0	...
2386480	  776.4	  571.5	 2526.0	...
2386481	  776.5	  571.1	 2527.0	...
2386482	  776.8	  570.8	 2525.0	...
2386483	  777.1	  570.8	 2524.0	...
2386484	  777.1	  570.5	 2525.0	...
2386485	  777.1	  570.0	 2527.0	...
2386486	  777.0	  569.6	 2529.0	...
2386487	  776.8	  569.3	 2529.0	...
2386488	  776.7	  569.2	 2528.0	...
2386489	  777.0	  569.0	 2527.0	...
2386490	  777.4	  569.0	 2526.0	...
2386491	  777.8	  569.0	 2525.0	...
2386492	  778.0	  568.6	 2524.0	...
2386493	  778.1	  568.2	 2524.0	...
2386494	  778.2	  567.8	 2523.0	...
2386495	  778.2	  567.9	 2523.0	...
2386496	  778.2	  567.6	 2522.0	...
2386497	  778.2	  567.2	 2521.0	...
2386498	  778.3	  567.2	 2522.0	...
2386499	  778.3	  567.5	 2524.0	...
2386500	  778.2	  567.9	 2526.0	...
2386501	  778.0	  568.1	 2526.0	...
2386502	  777.8	  568.3	 2525.0	...
2386503	  777.8	  568.0	 2524.0	...
2386504	  777.7	  567.4	 2524.0	...
2386505	  777.7	  567.3	 2523.0	...
2386506	  777.6	  567.6	 2522.0	...
2386507	  777.5	  568.0	 2522.0	...
2386508	  777.4	  567.8	 2523.0	...
2386509	  777.3	  567.7	 2526.0	...
2386510	  777.6	  567.4	 2529.0	...
2386511	  778.0	  567.4	 2527.0	...
2386512	  778.5	  567.4	 2524.0	...
2386513	  778.1	  567.6	 2522.0	...
2386514	  777.7	  567.7	 2522.0	...
2386515	  777.4	  567.8	 2522.0	...
2386516	  777.1	  568.1	 2522.0	...
2386517	  776.9	  568.4	 2522.0	...
2386518	  776.7	  568.7	 2525.0	...
2386519	  776.7	  568.7	 2528.0	...
2386520	  776.8	  568.2	 2532.0	...
2386521	  776.9	  567.5	 2532.0	...
2386522	  777.0	  566.8	 2532.0	...
2386523	  777.0	  566.6	 2533.0	...
2386524	  777.0	  566.6	 2533.0	...
2386525	  777.2	  566.6	 2534.0	...
2386526	  777.4	  566.7	 2534.0	...
2386527	  777.7	  566.9	 2533.0	...
2386528	  777.8	  566.8	 2532.0	...
2386529	  777.8	  566.4	 2531.0	...
2386530	  777.9	  566.3	 2532.0	...
2386531	  777.9	  566.7	 2533.0	...
2386532	  777.9	  567.2	 2535.0	...
2386533	  777.8	  567.2	 2537.0	...
2386534	  777.7	  567.1	 2538.0	...
2386535	  777.5	  567.0	 2539.0	...
2386536	  777.2	  567.1	 2538.0	...
2386537	  777.1	  567.2	 2538.0	...
2386538	  776.9	  567.3	 2538.0	...
2386539	  777.1	  567.4	 2538.0	...
2386540	  777.2	  567.4	 2538.0	...
2386541	  777.4	  567.7	 2542.0	...
2386542	  777.4	  568.1	 2547.0	...
2386543	  777.3	  568.4	 2552.0	...
2386544	  777.1	  568.2	 2552.0	...
2386545	  777.1	  568.0	 2552.0	...
2386546	  777.3	  567.9	 2553.0	...
2386547	  777.5	  567.8	 2555.0	...
2386548	  777.3	  568.1	 2556.0	...
2386549	  777.1	  568.4	 2555.0	...
2386550	  776.7	  568.7	 2554.0	...
2386551	  776.4	  568.6	 2553.0	...
2386552	  776.1	  568.3	 2552.0	...
2386553	  776.1	  568.2	 2552.0	...
2386554	  776.0	  568.2	 2552.0	...
2386555	  776.1	  568.4	 2552.0	...
2386556	  776.2	  568.4	 2553.0	...
2386557	  776.5	  568.2	 2553.0	...
2386558	  776.7	  567.9	 2552.0	...
2386559	  776.8	  567.6	 2550.0	...
2386560	  776.8	  567.7	 2549.0	...
2386561	  776.7	  567.8	 2549.0	...
2386562	  776.5	  568.0	 2549.0	...
2386563	  776.5	  568.2	 2550.0	...
2386564	  776.6	  568.2	 2551.0	...
2386565	  776.8	  568.1	 2552.0	...
2386566	  776.9	  568.2	 2553.0	...
2386567	  776.7	  568.3	 2552.0	...
2386568	  776.5	  568.1	 2552.0	...
2386569	  776.2	  567.9	 2551.0	...
2386570	  776.0	  567.7	 2550.0	...
2386571	  776.1	  567.8	 2551.0	...
2386572	  776.4	  568.0	 2553.0	...
2386573	  776.8	  568.0	 2555.0	...
2386574	  776.8	  567.9	 2556.0	...
2386575	  776.7	  567.8	 2557.0	...
2386576	  776.4	  567.8	 2558.0	...
2386577	  776.2	  567.9	 2559.0	...
2386578	  776.4	  567.9	 2559.0	...
2386579	  776.7	  568.0	 2560.0	...
2386580	  776.9	  568.2	 2559.0	...
2386581	  776.9	  568.3	 2557.0	...
2386582	  776.8	  568.3	 2556.0	...
2386583	  776.7	  568.3	 2558.0	...
2386584	  776.7	  568.1	 2561.0	...
2386585	  776.6	  567.9	 2564.0	...
2386586	  776.5	  567.9	 2565.0	...
2386587	  776.4	  568.2	 2565.0	...
2386588	  776.3	  568.3	 2562.0	...
2386589	  776.0	  568.4	 2560.0	...
2386590	  775.7	  568.4	 2558.0	...
2386591	  775.5	  568.5	 2559.0	...
2386592	  775.6	  568.4	 2560.0	...
2386593	  775.8	  568.4	 2563.0	...
2386594	  776.0	  568.6	 2566.0	...
2386595	  776.1	  568.8	 2569.0	...
2386596	  776.0	  569.1	 2569.0	...
2386597	  776.0	  569.2	 2569.0	...
2386598	  775.8	  569.2	 2570.0	...
2386599	  775.7	  569.2	 2570.0	...
2386600	  775.6	  569.2	 2569.0	...
2386601	  775.6	  569.2	 2570.0	...
2386602	  775.7	  569.2	 2571.0	...
2386603	  775.8	  569.2	 2571.0	...
2386604	  775.8	  569.2	 2574.0	...
2386605	  775.6	  569.1	 2576.0	...
2386606	  775.4	  568.9	 2577.0	...
2386607	  775.4	  568.7	 2576.0	...
2386608	  775.2	  568.6	 2574.0	...
2386609	  775.2	  568.6	 2573.0	...
2386610	  775.2	  568.5	 2573.0	...
2386611	  775.4	  568.4	 2574.0	...
2386612	  775.6	  568.4	 2575.0	...
2386613	  775.6	  568.4	 2575.0	...
2386614	  775.6	  568.1	 2574.0	...
2386615	  775.5	  567.7	 2574.0	...
2386616	  775.2	  567.7	 2573.0	...
2386617	  775.0	  568.4	 2576.0	...
2386618	  775.0	  569.1	 2579.0	...
2386619	  775.4	  569.3	 2582.0	...
2386620	  775.7	  568.6	 2582.0	...
2386621	  775.7	  568.0	 2581.0	...
2386622	  775.8	  567.6	 2581.0	...
2386623	  775.9	  568.0	 2581.0	...
2386624	  775.9	  568.4	 2582.0	...
2386625	  775.9	  568.7	 2582.0	...
2386626	  775.7	  568.7	 2582.0	...
2386627	  775.3	  568.5	 2581.0	...
2386628	  775.0	  568.3	 2583.0	...
2386629	  774.7	  568.3	 2585.0	...
2386630	  774.7	  568.5	 2586.0	...
2386631	  774.6	  568.7	 2587.0	...
2386632	  774.6	  568.7	 2589.0	...
2386633	  774.6	  568.6	 2591.0	...
2386634	  774.7	  568.6	 2590.0	...
2386635	  774.7	  568.6	 2588.0	...
2386636	  774.8	  568.6	 2588.0	...
2386637	  774.7	  568.7	 2589.0	...
2386638	  774.6	  568.7	 2589.0	...
2386639	  774.5	  568.8	 2590.0	...
2386640	  774.5	  569.0	 2591.0	...
2386641	  774.5	  569.2	 2591.0	...
2386642	  774.8	  569.3	 2592.0	...
2386643	  775.1	  569.1	 2594.0	...
2386644	  775.3	  568.8	 2595.0	...
2386645	  775.3	  568.4	 2595.0	...
2386646	  775.4	  568.1	 2594.0	...
2386647	  775.5	  568.0	 2593.0	...
2386648	  775.6	  568.1	 2592.0	...
2386649	  775.6	  568.2	 2592.0	...
2386650	  775.5	  568.4	 2594.0	...
2386651	  775.1	  568.6	 2596.0	...
2386652	  774.9	  568.7	 2598.0	...
2386653	  774.7	  568.8	 2598.0	...
2386654	  774.9	  568.8	 2598.0	...
2386655	  775.1	  568.8	 2598.0	...
MSG	2386656 0000 _ Number On
2386656	  775.1	  568.8	 2598.0	...
2386657	  775.0	  568.7	 2599.0	...
2386658	  775.3	  568.5	 2602.0	...
2386659	  775.6	  568.3	 2606.0	...
2386660	  775.9	  568.3	 2610.0	...
2386661	  775.8	  568.3	 2610.0	...
2386662	  775.7	  568.2	 2611.0	...
2386663	  775.7	  568.4	 2609.0	...
2386664	  775.6	  568.8	 2607.0	...
2386665	  774.9	  569.3	 2606.0	...
2386666	  774.2	  569.4	 2608.0	...
2386667	  774.1	  569.2	 2610.0	...
2386668	  774.4	  568.9	 2612.0	...
2386669	  774.7	  568.7	 2612.0	...
2386670	  774.9	  568.5	 2612.0	...
2386671	  775.3	  568.3	 2612.0	...
2386672	  775.6	  568.1	 2613.0	...
2386673	  775.8	  568.5	 2612.0	...
2386674	  775.7	  569.1	 2610.0	...
2386675	  775.6	  569.7	 2607.0	...
2386676	  775.6	  569.9	 2607.0	...
2386677	  775.6	  570.0	 2608.0	...
2386678	  775.5	  570.2	 2610.0	...
2386679	  775.3	  570.3	 2612.0	...
2386680	  775.3	  570.3	 2613.0	...
2386681	  775.3	  570.2	 2612.0	...
2386682	  775.5	  570.0	 2609.0	...
2386683	  775.8	  570.0	 2608.0	...
2386684	  776.0	  570.1	 2609.0	...
2386685	  776.0	  570.1	 2611.0	...
2386686	  776.0	  570.1	 2612.0	...
2386687	  776.0	  570.0	 2614.0	...
2386688	  775.9	  569.7	 2616.0	...
2386689	  776.0	  569.4	 2615.0	...
2386690	  776.1	  569.4	 2615.0	...
2386691	  776.1	  569.6	 2615.0	...
2386692	  775.9	  569.7	 2616.0	...
2386693	  775.7	  569.5	 2616.0	...
2386694	  775.6	  569.3	 2617.0	...
2386695	  775.6	  569.3	 2617.0	...
2386696	  775.6	  569.2	 2617.0	...
2386697	  775.6	  569.3	 2618.0	...
2386698	  775.6	  569.3	 2620.0	...
2386699	  775.7	  569.4	 2621.0	...
2386700	  775.7	  569.7	 2621.0	...
2386701	  775.8	  570.1	 2620.0	...
2386702	  775.9	  570.6	 2620.0	...
2386703	  775.9	  570.7	 2621.0	...
2386704	  775.8	  570.5	 2621.0	...
2386705	  775.9	  570.3	 2621.0	...
2386706	  776.0	  570.3	 2623.0	...
2386707	  776.1	  570.4	 2624.0	...
2386708	  776.0	  569.9	 2626.0	...
2386709	  776.0	  569.4	 2627.0	...
2386710	  776.0	  568.9	 2627.0	...
2386711	  775.9	  568.9	 2626.0	...
2386712	  775.8	  569.5	 2627.0	...
2386713	  775.8	  569.9	 2629.0	...
2386714	  775.9	  570.4	 2630.0	...
2386715	  775.7	  570.5	 2631.0	...
2386716	  775.6	  570.6	 2629.0	...
2386717	  775.3	  570.5	 2627.0	...
2386718	  775.3	  570.3	 2626.0	...
2386719	  775.3	  570.1	 2628.0	...
2386720	  775.6	  570.0	 2631.0	...
2386721	  775.8	  570.0	 2631.0	...
2386722	  775.3	  570.1	 2632.0	...
2386723	  774.7	  570.0	 2635.0	...
2386724	  774.7	  569.8	 2639.0	...
2386725	  775.4	  569.5	 2641.0	...
2386726	  775.9	  569.3	 2641.0	...
2386727	  775.6	  569.5	 2641.0	...
2386728	  775.3	  569.7	 2641.0	...
2386729	  775.3	  569.8	 2641.0	...
2386730	  775.5	  570.0	 2640.0	...
2386731	  775.7	  570.1	 2638.0	...
2386732	  775.9	  570.3	 2636.0	...
2386733	  776.2	  569.9	 2633.0	...
2386734	  776.4	  569.3	 2631.0	...
2386735	  776.7	  568.9	 2629.0	...
2386736	  776.9	  569.1	 2630.0	...
2386737	  777.0	  569.1	 2632.0	...
2386738	  776.5	  569.0	 2634.0	...
2386739	  776.1	  569.0	 2635.0	...
2386740	  775.8	  569.4	 2636.0	...
2386741	  775.9	  569.7	 2637.0	...
2386742	  775.9	  569.9	 2637.0	...
2386743	  776.1	  569.8	 2637.0	...
2386744	  776.3	  569.7	 2637.0	...
2386745	  776.3	  569.6	 2636.0	...
2386746	  776.1	  569.5	 2636.0	...
2386747	  775.8	  569.4	 2636.0	...
2386748	  775.8	  569.4	 2638.0	...
2386749	  775.7	  569.4	 2639.0	...
2386750	  775.8	  569.0	 2640.0	...
2386751	  775.9	  568.4	 2640.0	...
2386752	  776.1	  568.0	 2641.0	...
2386753	  776.3	  568.1	 2641.0	...
2386754	  776.4	  568.6	 2642.0	...
2386755	  776.6	  569.2	 2642.0	...
2386756	  776.7	  569.9	 2642.0	...
2386757	  776.6	  570.4	 2642.0	...
2386758	  776.5	  570.6	 2642.0	...
2386759	  776.4	  570.6	 2642.0	...
2386760	  776.3	  570.5	 2642.0	...
2386761	  776.5	  570.4	 2642.0	...
2386762	  776.7	  570.3	 2643.0	...
2386763	  776.8	  570.1	 2644.0	...
2386764	  776.5	  569.9	 2645.0	...
2386765	  776.2	  569.7	 2647.0	...
2386766	  776.1	  569.9	 2645.0	...
2386767	  776.3	  570.2	 2642.0	...
2386768	  776.6	  570.4	 2641.0	...
2386769	  776.8	  570.3	 2643.0	...
2386770	  776.5	  570.1	 2644.0	...
2386771	  776.1	  570.0	 2645.0	...
2386772	  775.7	  569.8	 2644.0	...
2386773	  775.6	  569.6	 2645.0	...
2386774	  775.6	  569.4	 2647.0	...
2386775	  775.7	  569.4	 2648.0	...
2386776	  775.8	  569.3	 2647.0	...
2386777	  775.9	  569.1	 2644.0	...
2386778	  776.0	  569.0	 2642.0	...
2386779	  776.2	  569.0	 2644.0	...
2386780	  776.4	  569.4	 2648.0	...
2386781	  776.6	  569.9	 2649.0	...
2386782	  776.6	  569.9	 2646.0	...
2386783	  776.8	  569.4	 2643.0	...
2386784	  776.9	  569.1	 2644.0	...
2386785	  776.9	  569.2	 2646.0	...
2386786	  776.6	  569.3	 2648.0	...
2386787	  776.4	  569.4	 2651.0	...
2386788	  776.5	  569.3	 2652.0	...
2386789	  776.4	  569.3	 2652.0	...
2386790	  776.4	  569.3	 2652.0	...
2386791	  776.3	  569.3	 2651.0	...
2386792	  776.4	  569.2	 2650.0	...
2386793	  776.2	  569.1	 2647.0	...
2386794	  776.0	  569.0	 2645.0	...
2386795	  776.0	  568.9	 2648.0	...
2386796	  776.2	  568.9	 2652.0	...
2386797	  776.7	  568.8	 2656.0	...
2386798	  777.1	  568.8	 2656.0	...
2386799	  777.1	  568.9	 2653.0	...
2386800	  776.8	  569.0	 2651.0	...
2386801	  776.6	  569.0	 2649.0	...
2386802	  776.6	  568.9	 2649.0	...
2386803	  776.5	  568.8	 2649.0	...
2386804	  776.3	  569.2	 2652.0	...
2386805	  776.2	  569.6	 2655.0	...
2386806	  776.2	  569.6	 2655.0	...
2386807	  776.4	  569.1	 2653.0	...
2386808	  776.7	  568.9	 2652.0	...
2386809	  776.9	  569.1	 2653.0	...
2386810	  776.8	  569.3	 2653.0	...
2386811	  776.7	  569.4	 2655.0	...
2386812	  776.6	  569.4	 2657.0	...
2386813	  776.6	  569.5	 2656.0	...
2386814	  776.6	  569.8	 2654.0	...
2386815	  776.5	  569.9	 2651.0	...
2386816	  776.5	  570.1	 2652.0	...
2386817	  776.5	  570.1	 2652.0	...
2386818	  776.5	  570.1	 2652.0	...
2386819	  776.4	  569.9	 2652.0	...
2386820	  776.4	  569.6	 2653.0	...
2386821	  776.5	  569.4	 2653.0	...
2386822	  776.6	  569.4	 2654.0	...
2386823	  776.5	  569.5	 2655.0	...
2386824	  776.6	  569.6	 2655.0	...
2386825	  776.8	  569.7	 2655.0	...
2386826	  776.9	  569.7	 2654.0	...
2386827	  777.2	  569.6	 2654.0	...
2386828	  777.3	  569.6	 2657.0	...
2386829	  777.4	  569.7	 2659.0	...
2386830	  777.4	  570.0	 2659.0	...
2386831	  777.5	  570.1	 2657.0	...
2386832	  777.5	  570.1	 2656.0	...
2386833	  777.3	  570.0	 2656.0	...
2386834	  777.1	  570.0	 2656.0	...
2386835	  776.8	  569.8	 2657.0	...
2386836	  776.9	  569.8	 2658.0	...
2386837	  777.1	  570.2	 2659.0	...
2386838	  777.0	  570.6	 2659.0	...
2386839	  776.7	  571.1	 2658.0	...
2386840	  776.5	  570.9	 2656.0	...
2386841	  776.6	  570.8	 2654.0	...
2386842	  776.8	  570.8	 2654.0	...
2386843	  776.7	  570.6	 2654.0	...
2386844	  776.4	  570.3	 2653.0	...
2386845	  776.2	  569.9	 2653.0	...
2386846	  776.0	  569.8	 2654.0	...
2386847	  776.0	  569.7	 2655.0	...
2386848	  776.2	  570.0	 2657.0	...
2386849	  776.4	  570.3	 2657.0	...
2386850	  776.3	  570.6	 2656.0	...
2386851	  775.9	  570.6	 2655.0	...
2386852	  775.7	  570.5	 2654.0	...
2386853	  776.1	  570.4	 2654.0	...
2386854	  776.6	  570.3	 2654.0	...
2386855	  776.9	  570.4	 2654.0	...
2386856	  776.6	  570.7	 2655.0	...
2386857	  776.2	  571.0	 2655.0	...
2386858	  775.9	  571.1	 2654.0	...
2386859	  776.2	  571.1	 2652.0	...
2386860	  776.5	  571.0	 2649.0	...
2386861	  776.9	  570.9	 2649.0	...
2386862	  777.0	  570.9	 2648.0	...
2386863	  776.8	  570.9	 2649.0	...
2386864	  776.4	  571.0	 2651.0	...
2386865	  776.0	  571.0	 2652.0	...
2386866	  776.2	  570.9	 2652.0	...
2386867	  776.5	  570.7	 2649.0	...
2386868	  776.8	  570.4	 2647.0	...
2386869	  776.5	  570.2	 2645.0	...
2386870	  776.2	  570.1	 2646.0	...
2386871	  776.1	  570.3	 2648.0	...
2386872	  776.3	  570.4	 2648.0	...
2386873	  776.6	  570.7	 2649.0	...
2386874	  776.6	  570.9	 2649.0	...
2386875	  776.7	  570.9	 2649.0	...
2386876	  776.7	  570.8	 2649.0	...
2386877	  776.6	  570.7	 2649.0	...
2386878	  776.6	  570.6	 2649.0	...
2386879	  776.6	  570.5	 2650.0	...
2386880	  776.6	  570.5	 2651.0	...
2386881	  776.4	  570.8	 2652.0	...
2386882	  776.3	  571.4	 2652.0	...
2386883	  776.1	  571.8	 2651.0	...
2386884	  776.2	  572.1	 2649.0	...
2386885	  776.3	  571.9	 2648.0	...
2386886	  776.3	  571.8	 2650.0	...
2386887	  776.3	  571.7	 2652.0	...
2386888	  776.2	  571.7	 2652.0	...
2386889	  776.3	  571.6	 2650.0	...
2386890	  776.3	  571.5	 2647.0	...
2386891	  776.4	  571.5	 2647.0	...
2386892	  776.4	  571.4	 2649.0	...
2386893	  776.5	  571.4	 2648.0	...
2386894	  776.5	  571.5	 2647.0	...
2386895	  776.4	  571.5	 2646.0	...
2386896	  776.4	  572.1	 2648.0	...
2386897	  776.4	  572.6	 2648.0	...
2386898	  776.4	  573.1	 2648.0	...
2386899	  776.5	  572.8	 2647.0	...
2386900	  776.7	  572.7	 2645.0	...
2386901	  776.8	  572.5	 2645.0	...
2386902	  776.9	  572.4	 2645.0	...
2386903	  776.9	  572.5	 2646.0	...
2386904	  776.7	  572.5	 2645.0	...
2386905	  776.4	  572.3	 2644.0	...
2386906	  776.2	  572.1	 2642.0	...
2386907	  776.1	  571.8	 2641.0	...
2386908	  776.0	  571.8	 2641.0	...
2386909	  775.9	  572.1	 2642.0	...
2386910	  775.8	  572.5	 2643.0	...
2386911	  775.7	  572.9	 2644.0	...
2386912	  775.8	  572.6	 2645.0	...
2386913	  776.0	  572.3	 2646.0	...
2386914	  776.0	  572.6	 2647.0	...
2386915	  776.0	  573.2	 2648.0	...
2386916	  776.1	  573.9	 2649.0	...
2386917	  776.5	  573.9	 2649.0	...
2386918	  776.9	  573.9	 2648.0	...
2386919	  777.0	  573.9	 2648.0	...
2386920	  777.1	  573.8	 2648.0	...
2386921	  777.1	  573.7	 2649.0	...
2386922	  776.9	  573.8	 2649.0	...
2386923	  776.1	  574.0	 2647.0	...
2386924	  775.1	  574.3	 2644.0	...
2386925	  774.3	  574.4	 2641.0	...
2386926	  774.0	  574.3	 2639.0	...
2386927	  773.6	  574.1	 2637.0	...
2386928	  772.5	  573.4	 2638.0	...
2386929	  771.4	  572.2	 2640.0	...
2386930	  770.0	  571.2	 2643.0	...
2386931	  769.3	  570.0	 2642.0	...
2386932	  768.2	  569.1	 2641.0	...
2386933	  767.0	  568.3	 2642.0	...
2386934	  765.9	  568.2	 2643.0	...
2386935	  765.4	  567.8	 2644.0	...
2386936	  766.1	  567.1	 2645.0	...
2386937	  767.0	  566.3	 2646.0	...
2386938	  768.4	  566.0	 2647.0	...
2386939	  769.8	  565.7	 2649.0	...
2386940	  771.8	  565.8	 2650.0	...
2386941	  773.4	  565.9	 2650.0	...
2386942	  775.1	  566.5	 2648.0	...
2386943	  776.4	  567.0	 2647.0	...
2386944	  777.5	  567.6	 2645.0	...
2386945	  778.4	  567.9	 2644.0	...
2386946	  778.8	  568.0	 2642.0	...
2386947	  779.2	  568.2	 2640.0	...
2386948	  779.2	  568.0	 2640.0	...
2386949	  778.4	  568.0	 2640.0	...
2386950	  777.7	  567.8	 2640.0	...
2386951	  777.1	  567.9	 2639.0	...
2386952	  776.5	  568.3	 2639.0	...
2386953	  776.1	  568.6	 2640.0	...
2386954	  775.7	  568.9	 2642.0	...
2386955	  775.7	  568.6	 2643.0	...
2386956	  775.7	  568.4	 2644.0	...
2386957	  775.8	  568.3	 2644.0	...
2386958	  775.8	  568.4	 2643.0	...
2386959	  775.7	  568.6	 2643.0	...
2386960	  775.7	  568.7	 2643.0	...
2386961	  775.7	  568.8	 2643.0	...
2386962	  775.7	  568.9	 2643.0	...
2386963	  775.6	  569.0	 2643.0	...
2386964	  775.5	  569.0	 2643.0	...
2386965	  775.3	  569.1	 2643.0	...
2386966	  775.3	  569.1	 2643.0	...
2386967	  775.3	  569.2	 2643.0	...
2386968	  775.3	  569.3	 2640.0	...
MSG	2386969 0000 _ Number Off
2386969	  775.0	  569.4	 2636.0	...
2386970	  774.7	  569.5	 2635.0	...
2386971	  774.5	  569.5	 2637.0	...
2386972	  774.6	  569.5	 2636.0	...
2386973	  774.7	  569.8	 2633.0	...
2386974	  774.8	  570.0	 2631.0	...
2386975	  774.8	  569.8	 2632.0	...
2386976	  774.9	  569.3	 2634.0	...
2386977	  774.9	  569.0	 2634.0	...
2386978	  775.0	  569.2	 2633.0	...
2386979	  775.0	  569.3	 2633.0	...
2386980	  774.8	  569.2	 2634.0	...
2386981	  774.4	  569.6	 2635.0	...
2386982	  774.0	  570.0	 2636.0	...
2386983	  773.7	  570.5	 2637.0	...
2386984	  773.7	  570.5	 2638.0	...
2386985	  773.6	  570.5	 2638.0	...
2386986	  774.3	  570.4	 2639.0	...
2386987	  775.0	  570.3	 2638.0	...
2386988	  775.6	  570.2	 2638.0	...
2386989	  775.6	  569.9	 2638.0	...
2386990	  775.5	  569.7	 2639.0	...
2386991	  775.5	  570.1	 2640.0	...
2386992	  775.5	  570.7	 2640.0	...
2386993	  775.4	  570.9	 2640.0	...
2386994	  775.2	  570.5	 2639.0	...
2386995	  775.1	  569.8	 2638.0	...
2386996	  775.1	  569.5	 2637.0	...
2386997	  775.2	  569.5	 2636.0	...
2386998	  775.4	  569.9	 2636.0	...
2386999	  775.4	  570.4	 2635.0	...
2387000	  775.5	  570.4	 2633.0	...
2387001	  775.5	  570.2	 2630.0	...
2387002	  775.5	  569.9	 2628.0	...
2387003	  775.6	  569.8	 2627.0	...
2387004	  775.6	  569.8	 2627.0	...
2387005	  775.7	  569.9	 2628.0	...
2387006	  775.7	  570.1	 2628.0	...
2387007	  775.7	  570.1	 2628.0	...
2387008	  775.8	  570.1	 2627.0	...
2387009	  775.9	  570.1	 2627.0	...
2387010	  776.0	  570.3	 2626.0	...
2387011	  775.8	  570.5	 2627.0	...
2387012	  775.6	  570.7	 2626.0	...
2387013	  775.3	  570.5	 2625.0	...
2387014	  775.1	  570.4	 2625.0	...
2387015	  774.9	  570.4	 2625.0	...
2387016	  774.7	  570.5	 2626.0	...
2387017	  774.8	  570.6	 2630.0	...
2387018	  774.9	  570.7	 2633.0	...
2387019	  775.0	  570.8	 2632.0	...
2387020	  775.0	  570.8	 2627.0	...
2387021	  775.1	  570.8	 2621.0	...
2387022	  775.2	  570.2	 2618.0	...
2387023	  775.3	  569.7	 2617.0	...
2387024	  775.6	  568.9	 2616.0	...
2387025	  775.8	  568.7	 2620.0	...
2387026	  775.7	  568.5	 2623.0	...
2387027	  775.6	  569.0	 2625.0	...
2387028	  775.4	  569.6	 2625.0	...
2387029	  775.6	  570.2	 2624.0	...
2387030	  775.7	  570.0	 2625.0	...
2387031	  775.8	  569.8	 2625.0	...
2387032	  775.9	  569.6	 2626.0	...
2387033	  775.8	  569.7	 2625.0	...
2387034	  775.5	  569.5	 2624.0	...
2387035	  775.4	  569.1	 2622.0	...
2387036	  775.4	  568.6	 2620.0	...
2387037	  775.5	  568.4	 2619.0	...
2387038	  775.5	  568.5	 2619.0	...
2387039	  775.6	  568.8	 2620.0	...
2387040	  775.7	  569.2	 2619.0	...
2387041	  775.7	  569.5	 2618.0	...
2387042	  775.8	  569.6	 2615.0	...
2387043	  775.9	  569.6	 2613.0	...
2387044	  776.0	  569.5	 2614.0	...
2387045	  776.0	  569.5	 2617.0	...
2387046	  776.2	  569.4	 2620.0	...
2387047	  776.5	  569.3	 2619.0	...
2387048	  776.7	  569.3	 2618.0	...
2387049	  776.7	  569.4	 2618.0	...
2387050	  776.6	  569.5	 2618.0	...
2387051	  776.7	  569.4	 2619.0	...
2387052	  776.8	  569.3	 2619.0	...
2387053	  776.8	  569.1	 2619.0	...
2387054	  776.8	  569.2	 2618.0	...
2387055	  776.8	  569.3	 2618.0	...
2387056	  776.6	  569.3	 2617.0	...
2387057	  776.5	  569.2	 2617.0	...
2387058	  776.4	  568.9	 2617.0	...
2387059	  776.4	  568.8	 2617.0	...
2387060	  776.3	  568.8	 2617.0	...
2387061	  776.3	  569.1	 2618.0	...
2387062	  776.4	  569.6	 2618.0	...
2387063	  776.6	  569.9	 2618.0	...
2387064	  776.7	  570.2	 2618.0	...
2387065	  776.6	  570.3	 2618.0	...
2387066	  776.5	  570.4	 2618.0	...
2387067	  776.6	  570.2	 2617.0	...
2387068	  776.6	  569.9	 2617.0	...
2387069	  776.7	  569.6	 2618.0	...
2387070	  776.8	  569.6	 2619.0	...
2387071	  776.8	  569.7	 2619.0	...
2387072	  776.8	  569.7	 2618.0	...
2387073	  776.8	  569.6	 2618.0	...
2387074	  776.7	  569.4	 2616.0	...
2387075	  776.7	  569.7	 2615.0	...
2387076	  777.0	  570.0	 2613.0	...
2387077	  777.2	  570.1	 2611.0	...
2387078	  777.4	  569.6	 2608.0	...
2387079	  777.4	  569.2	 2606.0	...
2387080	  777.4	  568.9	 2605.0	...
2387081	  777.3	  568.8	 2606.0	...
2387082	  777.2	  569.0	 2607.0	...
2387083	  777.2	  569.8	 2608.0	...
2387084	  777.3	  570.6	 2608.0	...
2387085	  777.4	  570.8	 2608.0	...
2387086	  777.5	  570.6	 2608.0	...
2387087	  777.5	  570.3	 2609.0	...
2387088	  777.2	  570.2	 2610.0	...
2387089	  776.9	  570.2	 2611.0	...
2387090	  776.6	  570.3	 2612.0	...
2387091	  776.6	  570.3	 2613.0	...
2387092	  776.7	  570.2	 2615.0	...
2387093	  776.7	  570.2	 2614.0	...
2387094	  776.6	  569.9	 2613.0	...
2387095	  776.5	  569.6	 2611.0	...
2387096	  776.4	  569.4	 2612.0	...
2387097	  776.3	  569.4	 2614.0	...
2387098	  776.6	  569.4	 2617.0	...
2387099	  776.9	  569.7	 2619.0	...
2387100	  777.2	  570.0	 2617.0	...
2387101	  777.2	  570.4	 2615.0	...
2387102	  777.1	  570.3	 2613.0	...
2387103	  777.0	  570.2	 2613.0	...
2387104	  776.6	  570.2	 2614.0	...
2387105	  776.3	  570.2	 2615.0	...
2387106	  776.4	  570.3	 2616.0	...
2387107	  776.7	  570.3	 2617.0	...
2387108	  777.1	  570.4	 2617.0	...
2387109	  777.0	  570.2	 2617.0	...
2387110	  776.9	  569.8	 2618.0	...
2387111	  776.9	  569.5	 2615.0	...
2387112	  777.0	  569.4	 2614.0	...
2387113	  777.2	  569.6	 2613.0	...
2387114	  777.4	  569.9	 2613.0	...
2387115	  777.3	  570.2	 2613.0	...
2387116	  777.3	  570.2	 2613.0	...
2387117	  777.4	  570.2	 2613.0	...
2387118	  777.4	  570.2	 2613.0	...
2387119	  777.6	  570.1	 2613.0	...
2387120	  777.7	  570.0	 2612.0	...
2387121	  777.6	  570.1	 2613.0	...
2387122	  777.5	  570.2	 2616.0	...
2387123	  777.3	  570.5	 2618.0	...
2387124	  777.0	  570.7	 2617.0	...
2387125	  776.8	  570.8	 2614.0	...
2387126	  776.6	  570.8	 2611.0	...
2387127	  776.5	  570.8	 2608.0	...
2387128	  776.3	  570.9	 2606.0	...
2387129	  776.1	  571.0	 2607.0	...
2387130	  776.4	  571.1	 2609.0	...
2387131	  776.9	  570.9	 2610.0	...
2387132	  777.5	  570.7	 2610.0	...
2387133	  777.5	  570.6	 2610.0	...
2387134	  777.4	  570.6	 2610.0	...
2387135	  777.4	  570.5	 2611.0	...
2387136	  777.3	  570.3	 2612.0	...
2387137	  777.3	  570.0	 2614.0	...
2387138	  777.4	  570.4	 2615.0	...
2387139	  777.5	  570.9	 2615.0	...
2387140	  777.3	  571.6	 2615.0	...
2387141	  777.0	  571.7	 2615.0	...
2387142	  776.6	  571.4	 2614.0	...
2387143	  776.6	  570.9	 2613.0	...
2387144	  776.5	  570.4	 2611.0	...
2387145	  776.6	  570.4	 2611.0	...
2387146	  776.8	  570.4	 2612.0	...
2387147	  777.0	  570.5	 2613.0	...
2387148	  777.0	  570.4	 2614.0	...
2387149	  776.8	  570.2	 2612.0	...
2387150	  776.6	  570.0	 2611.0	...
2387151	  776.7	  570.1	 2610.0	...
2387152	  776.8	  570.2	 2610.0	...
2387153	  777.1	  570.2	 2610.0	...
2387154	  777.1	  570.1	 2610.0	...
2387155	  776.9	  569.9	 2609.0	...
2387156	  776.6	  569.9	 2608.0	...
2387157	  776.3	  570.1	 2606.0	...
2387158	  776.3	  570.4	 2605.0	...
2387159	  776.3	  570.6	 2608.0	...
2387160	  776.2	  570.7	 2610.0	...
2387161	  776.2	  570.7	 2612.0	...
2387162	  776.0	  570.7	 2612.0	...
2387163	  775.9	  570.7	 2611.0	...
2387164	  775.7	  570.7	 2610.0	...
2387165	  775.9	  570.6	 2609.0	...
2387166	  776.0	  570.9	 2608.0	...
2387167	  776.1	  571.1	 2608.0	...
2387168	  776.1	  571.4	 2609.0	...
2387169	  776.6	  571.4	 2610.0	...
2387170	  777.2	  571.4	 2612.0	...
2387171	  777.3	  571.3	 2613.0	...
2387172	  777.0	  571.2	 2613.0	...
2387173	  776.7	  571.2	 2613.0	...
2387174	  776.7	  571.0	 2612.0	...
2387175	  776.7	  570.8	 2612.0	...
2387176	  776.7	  570.6	 2612.0	...
2387177	  776.6	  570.6	 2612.0	...
2387178	  776.4	  570.8	 2611.0	...
MSG	2387179 0000 _ Number On
2387179	  776.2	  571.1	 2610.0	...
2387180	  776.1	  571.3	 2609.0	...
2387181	  776.2	  571.3	 2609.0	...
2387182	  776.4	  571.3	 2608.0	...
2387183	  776.6	  571.2	 2607.0	...
2387184	  776.7	  571.1	 2606.0	...
2387185	  776.6	  571.2	 2606.0	...
2387186	  776.5	  571.3	 2608.0	...
2387187	  776.4	  571.5	 2610.0	...
2387188	  776.3	  571.7	 2610.0	...
2387189	  776.4	  571.9	 2608.0	...
2387190	  776.4	  571.6	 2607.0	...
2387191	  776.4	  571.1	 2608.0	...
2387192	  776.3	  570.5	 2609.0	...
2387193	  776.2	  570.2	 2609.0	...
2387194	  776.0	  569.9	 2610.0	...
2387195	  775.9	  569.8	 2609.0	...
2387196	  776.0	  569.8	 2609.0	...
2387197	  776.0	  569.9	 2608.0	...
2387198	  776.0	  570.0	 2608.0	...
2387199	  775.9	  570.1	 2607.0	...
2387200	  776.1	  569.9	 2604.0	...
2387201	  776.2	  569.7	 2602.0	...
2387202	  776.4	  569.9	 2601.0	...
2387203	  776.4	  570.3	 2602.0	...
2387204	  776.3	  570.7	 2603.0	...
2387205	  776.3	  570.6	 2603.0	...
2387206	  776.2	  570.5	 2602.0	...
2387207	  776.2	  570.4	 2602.0	...
2387208	  776.1	  570.3	 2602.0	...
2387209	  776.1	  570.3	 2602.0	...
2387210	  776.1	  570.9	 2603.0	...
2387211	  776.2	  571.3	 2603.0	...
2387212	  776.3	  571.8	 2604.0	...
2387213	  776.4	  571.7	 2604.0	...
2387214	  776.5	  571.7	 2603.0	...
2387215	  776.5	  571.6	 2602.0	...
2387216	  776.5	  571.6	 2602.0	...
2387217	  776.3	  571.6	 2603.0	...
2387218	  776.0	  571.7	 2604.0	...
2387219	  775.6	  572.3	 2602.0	...
2387220	  775.5	  573.0	 2601.0	...
2387221	  775.4	  573.7	 2602.0	...
2387222	  775.2	  573.9	 2603.0	...
2387223	  774.9	  574.1	 2605.0	...
2387224	  774.6	  574.8	 2605.0	...
2387225	  774.3	  575.2	 2605.0	...
2387226	  774.1	  575.5	 2606.0	...
2387227	  774.2	  575.3	 2606.0	...
2387228	  774.2	  574.9	 2607.0	...
2387229	  774.3	  574.3	 2608.0	...
2387230	  774.4	  573.6	 2609.0	...
2387231	  774.5	  573.2	 2609.0	...
2387232	  774.6	  572.9	 2610.0	...
2387233	  774.7	  572.5	 2610.0	...
2387234	  774.7	  571.6	 2609.0	...
2387235	  775.4	  570.9	 2608.0	...
2387236	  776.7	  570.4	 2607.0	...
2387237	  778.4	  570.8	 2606.0	...
2387238	  779.6	  571.4	 2605.0	...
2387239	  780.2	  571.8	 2604.0	...
2387240	  780.8	  571.6	 2603.0	...
2387241	  781.1	  571.4	 2603.0	...
2387242	  781.4	  571.3	 2603.0	...
2387243	  781.2	  571.4	 2603.0	...
2387244	  781.2	  571.5	 2603.0	...
2387245	  781.2	  571.8	 2603.0	...
2387246	  780.9	  572.1	 2603.0	...
2387247	  780.5	  572.3	 2603.0	...
2387248	  780.2	  572.4	 2602.0	...
2387249	  780.2	  572.9	 2601.0	...
2387250	  780.2	  573.5	 2600.0	...
2387251	  780.1	  573.3	 2599.0	...
2387252	  780.2	  572.9	 2598.0	...
2387253	  780.4	  572.3	 2598.0	...
2387254	  780.5	  572.2	 2598.0	...
2387255	  780.5	  572.5	 2598.0	...
2387256	  780.5	  572.9	 2599.0	...
2387257	  780.3	  573.2	 2601.0	...
2387258	  779.6	  573.3	 2602.0	...
2387259	  778.6	  573.3	 2602.0	...
2387260	  777.8	  573.3	 2602.0	...
2387261	  777.8	  573.3	 2602.0	...
2387262	  778.2	  573.5	 2603.0	...
2387263	  778.3	  573.8	 2603.0	...
2387264	  778.0	  574.2	 2603.0	...
2387265	  777.7	  574.3	 2604.0	...
2387266	  778.0	  574.3	 2604.0	...
2387267	  778.2	  574.4	 2603.0	...
2387268	  778.3	  574.2	 2603.0	...
2387269	  778.4	  574.1	 2600.0	...
2387270	  778.4	  573.9	 2597.0	...
2387271	  778.5	  573.9	 2593.0	...
2387272	  778.3	  573.7	 2594.0	...
2387273	  778.1	  573.6	 2595.0	...
2387274	  777.8	  573.5	 2597.0	...
2387275	  777.7	  573.4	 2597.0	...
2387276	  777.7	  573.2	 2597.0	...
2387277	  777.9	  573.1	 2597.0	...
2387278	  778.1	  573.1	 2597.0	...
2387279	  778.3	  573.5	 2598.0	...
2387280	  778.2	  573.8	 2599.0	...
2387281	  778.4	  574.3	 2599.0	...
2387282	  778.6	  574.5	 2599.0	...
2387283	  778.8	  574.5	 2599.0	...
2387284	  778.8	  574.3	 2599.0	...
2387285	  778.8	  574.6	 2599.0	...
2387286	  778.8	  575.0	 2599.0	...
2387287	  778.8	  575.0	 2599.0	...
2387288	  778.7	  574.6	 2600.0	...
2387289	  778.7	  574.1	 2600.0	...
2387290	  778.7	  574.1	 2600.0	...
2387291	  778.7	  574.1	 2600.0	...
2387292	  778.4	  574.6	 2599.0	...
2387293	  778.1	  575.1	 2601.0	...
2387294	  778.2	  575.4	 2603.0	...
2387295	  778.6	  575.0	 2602.0	...
2387296	  778.9	  574.6	 2600.0	...
2387297	  778.8	  574.3	 2597.0	...
2387298	  778.7	  574.2	 2597.0	...
2387299	  778.7	  574.2	 2597.0	...
2387300	  778.8	  574.5	 2596.0	...
2387301	  778.9	  574.9	 2594.0	...
2387302	  779.1	  575.1	 2592.0	...
2387303	  779.3	  574.8	 2592.0	...
2387304	  779.4	  574.6	 2593.0	...
2387305	  779.4	  574.7	 2594.0	...
2387306	  779.4	  575.3	 2595.0	...
2387307	  779.3	  576.0	 2596.0	...
2387308	  779.1	  576.2	 2596.0	...
2387309	  778.6	  575.7	 2595.0	...
2387310	  778.3	  575.1	 2594.0	...
2387311	  778.0	  574.9	 2592.0	...
2387312	  778.0	  574.9	 2593.0	...
2387313	  778.0	  574.8	 2594.0	...
2387314	  778.0	  575.2	 2598.0	...
2387315	  778.1	  575.6	 2602.0	...
2387316	  778.3	  575.9	 2605.0	...
2387317	  778.4	  575.0	 2604.0	...
2387318	  778.4	  574.2	 2601.0	...
2387319	  778.4	  573.4	 2599.0	...
2387320	  778.3	  573.9	 2597.0	...
2387321	  778.3	  574.4	 2594.0	...
2387322	  778.2	  574.9	 2592.0	...
2387323	  778.1	  575.0	 2589.0	...
2387324	  778.0	  575.2	 2590.0	...
2387325	  778.1	  575.3	 2592.0	...
2387326	  778.3	  575.1	 2593.0	...
2387327	  778.6	  574.9	 2595.0	...
2387328	  778.8	  574.7	 2594.0	...
2387329	  779.0	  574.8	 2594.0	...
2387330	  778.7	  574.9	 2595.0	...
2387331	  778.3	  574.9	 2596.0	...
2387332	  777.9	  575.0	 2597.0	...
2387333	  777.9	  574.9	 2597.0	...
2387334	  778.1	  574.9	 2596.0	...
2387335	  778.4	  574.9	 2593.0	...
2387336	  778.7	  575.0	 2590.0	...
2387337	  778.7	  575.2	 2589.0	...
2387338	  778.5	  575.2	 2589.0	...
2387339	  778.2	  575.2	 2590.0	...
2387340	  777.9	  575.3	 2591.0	...
2387341	  778.0	  575.3	 2593.0	...
2387342	  777.8	  575.4	 2595.0	...
2387343	  777.5	  575.2	 2595.0	...
2387344	  777.3	  575.0	 2595.0	...
2387345	  777.3	  575.0	 2595.0	...
2387346	  777.4	  575.2	 2595.0	...
2387347	  777.4	  575.3	 2595.0	...
2387348	  777.4	  575.3	 2595.0	...
2387349	  777.4	  575.3	 2595.0	...
2387350	  777.5	  575.5	 2594.0	...
2387351	  777.6	  575.7	 2593.0	...
2387352	  778.0	  575.9	 2591.0	...
2387353	  778.3	  575.9	 2590.0	...
2387354	  778.5	  575.9	 2590.0	...
2387355	  778.5	  575.9	 2591.0	...
2387356	  778.7	  575.6	 2591.0	...
2387357	  778.8	  575.4	 2591.0	...
2387358	  778.8	  575.2	 2591.0	...
2387359	  778.7	  575.4	 2591.0	...
2387360	  778.6	  575.5	 2589.0	...
2387361	  778.7	  575.6	 2589.0	...
2387362	  778.8	  575.3	 2588.0	...
2387363	  778.8	  575.1	 2590.0	...
2387364	  778.6	  574.9	 2592.0	...
2387365	  778.4	  574.9	 2591.0	...
2387366	  777.7	  574.9	 2589.0	...
2387367	  777.3	  575.3	 2590.0	...
2387368	  777.3	  575.7	 2592.0	...
2387369	  777.6	  576.1	 2593.0	...
2387370	  777.9	  576.1	 2592.0	...
2387371	  777.9	  576.2	 2590.0	...
2387372	  777.9	  576.2	 2589.0	...
2387373	  778.0	  576.6	 2589.0	...
2387374	  778.1	  576.9	 2588.0	...
2387375	  778.0	  577.2	 2588.0	...
2387376	  777.9	  576.8	 2589.0	...
2387377	  777.6	  576.5	 2589.0	...
2387378	  777.3	  576.4	 2591.0	...
2387379	  776.9	  576.5	 2591.0	...
2387380	  777.1	  576.5	 2592.0	...
2387381	  777.4	  576.2	 2591.0	...
2387382	  777.8	  575.8	 2591.0	...
2387383	  777.7	  575.5	 2591.0	...
2387384	  777.7	  575.6	 2592.0	...
2387385	  777.6	  575.7	 2593.0	...
2387386	  777.7	  575.6	 2593.0	...
2387387	  777.6	  575.6	 2592.0	...
2387388	  777.4	  575.5	 2591.0	...
2387389	  777.4	  575.6	 2591.0	...
2387390	  777.4	  575.7	 2592.0	...
2387391	  777.5	  575.9	 2590.0	...
2387392	  777.6	  576.0	 2589.0	...
2387393	  777.9	  576.1	 2590.0	...
2387394	  778.2	  576.1	 2593.0	...
2387395	  778.2	  576.1	 2595.0	...
2387396	  778.1	  576.0	 2594.0	...
2387397	  778.1	  575.8	 2593.0	...
2387398	  778.2	  575.7	 2592.0	...
2387399	  778.4	  576.0	 2590.0	...
2387400	  778.6	  576.3	 2588.0	...
2387401	  778.7	  576.0	 2586.0	...
2387402	  778.7	  575.3	 2586.0	...
2387403	  778.8	  574.7	 2586.0	...
2387404	  778.9	  574.6	 2584.0	...
2387405	  778.9	  574.6	 2581.0	...
2387406	  778.8	  574.6	 2577.0	...
2387407	  778.6	  574.8	 2581.0	...
2387408	  778.4	  575.0	 2585.0	...
2387409	  778.3	  575.2	 2590.0	...
2387410	  778.0	  575.5	 2590.0	...
2387411	  777.6	  575.9	 2589.0	...
2387412	  777.6	  576.3	 2587.0	...
2387413	  777.9	  576.0	 2585.0	...
2387414	  778.3	  575.5	 2584.0	...
2387415	  778.3	  575.1	 2583.0	...
2387416	  778.7	  575.1	 2583.0	...
2387417	  779.0	  575.2	 2584.0	...
2387418	  779.2	  575.2	 2585.0	...
2387419	  779.2	  575.0	 2585.0	...
2387420	  779.2	  574.8	 2585.0	...
2387421	  779.3	  575.1	 2585.0	...
2387422	  779.4	  575.6	 2586.0	...
2387423	  779.6	  576.0	 2587.0	...
2387424	  779.6	  575.9	 2587.0	...
2387425	  779.3	  575.9	 2584.0	...
2387426	  779.0	  576.0	 2582.0	...
2387427	  778.8	  576.1	 2581.0	...
2387428	  779.0	  576.2	 2581.0	...
2387429	  779.2	  576.5	 2583.0	...
2387430	  779.4	  576.8	 2585.0	...
2387431	  779.5	  576.9	 2587.0	...
2387432	  779.5	  576.9	 2586.0	...
2387433	  779.2	  576.8	 2586.0	...
2387434	  778.9	  576.4	 2586.0	...
2387435	  778.8	  576.1	 2586.0	...
2387436	  779.0	  575.8	 2586.0	...
2387437	  779.4	  575.8	 2585.0	...
2387438	  779.6	  575.8	 2585.0	...
2387439	  779.8	  575.9	 2584.0	...
2387440	  779.8	  575.9	 2584.0	...
2387441	  780.0	  575.9	 2584.0	...
2387442	  780.0	  575.9	 2585.0	...
2387443	  779.8	  575.8	 2586.0	...
2387444	  779.4	  575.6	 2587.0	...
2387445	  779.1	  575.6	 2587.0	...
2387446	  779.2	  575.8	 2587.0	...
2387447	  779.1	  576.0	 2585.0	...
2387448	  779.1	  576.0	 2584.0	...
2387449	  779.4	  576.0	 2582.0	...
2387450	  779.7	  576.1	 2583.0	...
2387451	  780.0	  576.3	 2585.0	...
2387452	  780.0	  576.6	 2587.0	...
2387453	  780.0	  576.4	 2587.0	...
2387454	  780.0	  576.1	 2586.0	...
2387455	  779.9	  576.0	 2584.0	...
2387456	  779.8	  576.2	 2583.0	...
2387457	  779.7	  576.4	 2583.0	...
2387458	  779.6	  576.6	 2583.0	...
2387459	  779.8	  576.8	 2582.0	...
2387460	  780.0	  576.9	 2581.0	...
2387461	  780.2	  576.9	 2581.0	...
2387462	  780.1	  577.3	 2583.0	...
2387463	  780.0	  577.9	 2584.0	...
2387464	  780.2	  578.3	 2584.0	...
2387465	  780.5	  578.3	 2583.0	...
2387466	  780.8	  578.3	 2585.0	...
2387467	  780.7	  578.4	 2585.0	...
2387468	  780.6	  578.6	 2586.0	...
2387469	  780.6	  578.7	 2585.0	...
2387470	  780.7	  578.4	 2586.0	...
2387471	  780.9	  577.9	 2588.0	...
2387472	  781.1	  577.4	 2588.0	...
2387473	  781.2	  577.4	 2589.0	...
2387474	  781.2	  577.4	 2589.0	...
2387475	  781.2	  577.3	 2589.0	...
2387476	  781.2	  577.4	 2589.0	...
2387477	  781.2	  577.5	 2589.0	...
2387478	  781.1	  577.5	 2589.0	...
2387479	  780.6	  577.4	 2588.0	...
2387480	  780.2	  577.3	 2587.0	...
2387481	  780.1	  577.4	 2582.0	...
2387482	  780.2	  577.3	 2578.0	...
2387483	  780.4	  577.2	 2574.0	...
MSG	2387484 0000 _ Number Off
2387484	  780.7	  577.3	 2574.0	...
2387485	  781.0	  577.4	 2575.0	...
2387486	  781.2	  577.4	 2579.0	...
2387487	  781.2	  577.4	 2582.0	...
2387488	  781.3	  577.5	 2584.0	...
2387489	  781.3	  577.4	 2584.0	...
2387490	  781.3	  577.0	 2582.0	...
2387491	  781.2	  576.5	 2580.0	...
2387492	  781.2	  576.3	 2579.0	...
2387493	  781.1	  576.3	 2582.0	...
2387494	  781.1	  576.5	 2585.0	...
2387495	  781.3	  576.6	 2588.0	...
2387496	  781.6	  576.6	 2587.0	...
2387497	  781.8	  576.5	 2586.0	...
2387498	  781.7	  576.4	 2585.0	...
2387499	  781.7	  576.3	 2584.0	...
2387500	  781.6	  576.5	 2583.0	...
2387501	  781.6	  576.7	 2582.0	...
2387502	  781.5	  576.8	 2582.0	...
2387503	  781.3	  576.7	 2584.0	...
2387504	  781.2	  576.6	 2585.0	...
2387505	  781.2	  576.6	 2586.0	...
2387506	  781.4	  576.4	 2589.0	...
2387507	  782.0	  576.2	 2591.0	...
2387508	  782.7	  576.0	 2596.0	...
2387509	  782.9	  576.0	 2599.0	...
2387510	  782.8	  575.8	 2599.0	...
2387511	  782.6	  575.6	 2596.0	...
2387512	  782.6	  575.3	 2593.0	...
2387513	  782.4	  575.4	 2592.0	...
2387514	  782.2	  575.9	 2591.0	...
2387515	  782.0	  576.2	 2590.0	...
2387516	  782.1	  576.4	 2590.0	...
2387517	  782.2	  576.3	 2591.0	...
2387518	  782.2	  575.9	 2591.0	...
2387519	  782.3	  575.6	 2592.0	...
2387520	  782.4	  575.3	 2591.0	...
2387521	  782.7	  575.2	 2590.0	...
2387522	  783.1	  575.0	 2592.0	...
2387523	  783.4	  575.0	 2595.0	...
2387524	  783.4	  575.3	 2596.0	...
2387525	  783.4	  575.7	 2594.0	...
2387526	  783.4	  575.9	 2591.0	...
2387527	  783.3	  575.7	 2590.0	...
2387528	  783.1	  575.5	 2591.0	...
2387529	  782.9	  575.6	 2592.0	...
2387530	  782.8	  575.7	 2595.0	...
2387531	  782.9	  575.8	 2598.0	...
2387532	  783.0	  575.9	 2600.0	...
2387533	  783.1	  575.9	 2602.0	...
2387534	  783.2	  575.9	 2602.0	...
2387535	  783.3	  576.0	 2602.0	...
2387536	  783.5	  575.9	 2602.0	...
2387537	  783.5	  576.0	 2603.0	...
2387538	  783.6	  576.2	 2603.0	...
2387539	  783.7	  576.5	 2601.0	...
2387540	  783.9	  576.5	 2599.0	...
2387541	  783.9	  576.1	 2596.0	...
2387542	  783.7	  575.7	 2595.0	...
2387543	  783.6	  575.3	 2594.0	...
2387544	  783.6	  574.9	 2593.0	...
2387545	  783.6	  575.2	 2593.0	...
2387546	  783.6	  575.7	 2593.0	...
2387547	  783.6	  575.9	 2592.0	...
2387548	  783.2	  575.5	 2592.0	...
2387549	  782.9	  575.2	 2593.0	...
2387550	  782.9	  575.1	 2594.0	...
2387551	  783.1	  575.1	 2595.0	...
2387552	  783.4	  575.0	 2596.0	...
2387553	  783.3	  575.1	 2597.0	...
2387554	  783.3	  575.3	 2599.0	...
2387555	  783.3	  575.5	 2603.0	...
2387556	  783.3	  575.0	 2608.0	...
2387557	  783.2	  574.4	 2609.0	...
2387558	  783.0	  573.7	 2607.0	...
2387559	  783.2	  573.7	 2604.0	...
2387560	  783.5	  573.7	 2603.0	...
2387561	  783.8	  573.9	 2603.0	...
2387562	  783.8	  574.2	 2603.0	...
2387563	  783.7	  574.5	 2605.0	...
2387564	  783.6	  574.8	 2605.0	...
2387565	  783.6	  575.0	 2605.0	...
2387566	  783.8	  574.6	 2604.0	...
2387567	  784.0	  574.0	 2603.0	...
2387568	  784.1	  574.4	 2602.0	...
2387569	  784.1	  575.3	 2603.0	...
2387570	  784.1	  575.7	 2605.0	...
2387571	  784.0	  575.1	 2607.0	...
2387572	  784.0	  574.5	 2607.0	...
2387573	  783.9	  574.2	 2609.0	...
2387574	  783.8	  574.0	 2612.0	...
2387575	  783.7	  574.6	 2613.0	...
2387576	  783.6	  575.3	 2611.0	...
2387577	  783.5	  575.2	 2609.0	...
2387578	  783.3	  574.4	 2609.0	...
2387579	  783.2	  574.2	 2608.0	...
2387580	  783.3	  574.8	 2607.0	...
2387581	  783.4	  575.5	 2607.0	...
2387582	  783.5	  575.5	 2608.0	...
2387583	  783.5	  575.6	 2610.0	...
2387584	  783.6	  575.6	 2611.0	...
2387585	  783.6	  575.5	 2612.0	...
2387586	  783.6	  575.3	 2614.0	...
2387587	  783.5	  575.0	 2616.0	...
2387588	  783.3	  574.8	 2616.0	...
2387589	  783.1	  574.7	 2616.0	...
2387590	  783.0	  574.6	 2616.0	...
2387591	  782.8	  574.5	 2617.0	...
2387592	  782.7	  574.5	 2617.0	...
2387593	  782.6	  574.1	 2616.0	...
2387594	  782.6	  573.7	 2616.0	...
2387595	  782.5	  573.5	 2616.0	...
2387596	  782.4	  573.7	 2617.0	...
2387597	  782.3	  573.9	 2617.0	...
2387598	  782.4	  574.0	 2618.0	...
2387599	  782.4	  574.0	 2619.0	...
2387600	  782.5	  574.1	 2621.0	...
2387601	  782.6	  574.3	 2622.0	...
2387602	  782.4	  574.5	 2622.0	...
2387603	  782.1	  574.7	 2622.0	...
2387604	  782.0	  574.7	 2622.0	...
2387605	  782.2	  574.6	 2623.0	...
2387606	  782.4	  574.5	 2624.0	...
2387607	  782.5	  574.4	 2625.0	...
2387608	  782.6	  574.4	 2625.0	...
2387609	  782.4	  574.4	 2624.0	...
2387610	  782.3	  574.0	 2623.0	...
2387611	  782.2	  573.7	 2623.0	...
2387612	  782.0	  573.3	 2624.0	...
2387613	  781.9	  573.5	 2627.0	...
2387614	  781.8	  573.8	 2629.0	...
2387615	  781.9	  574.1	 2631.0	...
2387616	  781.9	  574.5	 2629.0	...
2387617	  781.9	  574.8	 2628.0	...
2387618	  782.0	  575.0	 2627.0	...
2387619	  782.1	  575.1	 2627.0	...
2387620	  781.8	  574.8	 2628.0	...
2387621	  781.5	  574.4	 2631.0	...
2387622	  781.1	  574.1	 2634.0	...
2387623	  781.1	  574.0	 2632.0	...
2387624	  781.2	  574.0	 2630.0	...
2387625	  781.4	  573.9	 2630.0	...
2387626	  781.5	  573.9	 2635.0	...
2387627	  781.7	  573.9	 2640.0	...
2387628	  781.7	  573.9	 2640.0	...
2387629	  781.5	  573.7	 2638.0	...
2387630	  781.1	  573.6	 2636.0	...
2387631	  780.8	  574.0	 2636.0	...
2387632	  780.8	  574.5	 2636.0	...
2387633	  780.9	  575.0	 2637.0	...
2387634	  781.3	  574.9	 2638.0	...
2387635	  781.6	  574.9	 2639.0	...
2387636	  781.3	  575.0	 2639.0	...
2387637	  780.9	  575.3	 2639.0	...
2387638	  780.4	  575.5	 2639.0	...
2387639	  780.4	  575.7	 2638.0	...
2387640	  780.4	  575.8	 2638.0	...
2387641	  780.4	  575.8	 2640.0	...
2387642	  780.4	  575.9	 2642.0	...
2387643	  780.3	  575.8	 2642.0	...
2387644	  780.3	  575.1	 2641.0	...
2387645	  780.3	  574.4	 2640.0	...
2387646	  780.3	  573.6	 2639.0	...
2387647	  780.4	  573.8	 2641.0	...
2387648	  780.3	  574.0	 2642.0	...
2387649	  780.2	  574.2	 2645.0	...
2387650	  779.8	  574.2	 2645.0	...
2387651	  779.5	  573.9	 2645.0	...
2387652	  779.2	  573.6	 2644.0	...
2387653	  779.3	  573.3	 2643.0	...
2387654	  779.6	  573.2	 2642.0	...
2387655	  779.8	  573.2	 2641.0	...
2387656	  780.0	  573.3	 2642.0	...
2387657	  780.0	  573.5	 2642.0	...
2387658	  779.8	  573.6	 2642.0	...
2387659	  779.7	  573.6	 2642.0	...
2387660	  779.4	  573.6	 2640.0	...
2387661	  779.2	  573.6	 2639.0	...
2387662	  779.0	  573.7	 2639.0	...
2387663	  779.2	  573.8	 2640.0	...
2387664	  779.3	  573.9	 2640.0	...
2387665	  779.4	  573.9	 2641.0	...
2387666	  779.4	  573.9	 2643.0	...
2387667	  779.5	  573.9	 2644.0	...
2387668	  779.5	  573.9	 2644.0	...
2387669	  779.6	  573.9	 2643.0	...
2387670	  779.5	  573.9	 2642.0	...
2387671	  779.5	  573.9	 2641.0	...
2387672	  779.1	  574.0	 2643.0	...
2387673	  778.8	  574.1	 2645.0	...
2387674	  778.5	  574.1	 2647.0	...
2387675	  778.6	  573.8	 2646.0	...
2387676	  778.7	  573.4	 2646.0	...
2387677	  779.0	  573.2	 2645.0	...
2387678	  779.3	  573.5	 2644.0	...
2387679	  779.6	  574.1	 2643.0	...
2387680	  779.4	  574.8	 2643.0	...
2387681	  779.1	  575.1	 2643.0	...
2387682	  778.7	  574.7	 2644.0	...
2387683	  778.3	  574.1	 2644.0	...
2387684	  778.2	  573.6	 2643.0	...
MSG	2387685 0000 _ Number On
2387685	  778.2	  573.7	 2643.0	...
2387686	  778.2	  573.8	 2643.0	...
2387687	  777.9	  574.2	 2643.0	...
2387688	  777.6	  574.6	 2643.0	...
2387689	  777.3	  575.2	 2642.0	...
2387690	  777.3	  575.4	 2642.0	...
2387691	  777.5	  575.6	 2642.0	...
2387692	  777.7	  575.2	 2644.0	...
2387693	  778.3	  574.7	 2647.0	...
2387694	  778.8	  574.2	 2649.0	...
2387695	  779.1	  574.5	 2648.0	...
2387696	  779.1	  574.8	 2648.0	...
2387697	  778.9	  574.7	 2645.0	...
2387698	  778.8	  574.3	 2642.0	...
2387699	  778.8	  574.4	 2640.0	...
2387700	  778.6	  575.0	 2639.0	...
2387701	  778.2	  575.4	 2642.0	...
2387702	  777.7	  575.2	 2644.0	...
2387703	  777.4	  574.9	 2647.0	...
2387704	  777.5	  575.1	 2647.0	...
2387705	  777.8	  575.4	 2647.0	...
2387706	  778.0	  575.6	 2647.0	...
2387707	  778.0	  575.7	 2646.0	...
2387708	  777.9	  575.5	 2646.0	...
2387709	  777.9	  575.4	 2643.0	...
2387710	  778.6	  575.0	 2640.0	...
2387711	  779.4	  574.9	 2638.0	...
2387712	  780.3	  574.1	 2638.0	...
2387713	  780.9	  573.4	 2639.0	...
2387714	  781.4	  572.3	 2639.0	...
2387715	  781.8	  571.7	 2640.0	...
2387716	  782.3	  571.0	 2640.0	...
2387717	  782.8	  570.6	 2641.0	...
2387718	  783.6	  570.0	 2641.0	...
2387719	  784.6	  569.9	 2641.0	...
2387720	  785.4	  569.9	 2641.0	...
2387721	  786.0	  569.9	 2642.0	...
2387722	  786.1	  569.6	 2643.0	...
2387723	  786.2	  569.5	 2643.0	...
2387724	  786.1	  569.7	 2642.0	...
2387725	  786.1	  570.3	 2641.0	...
2387726	  786.3	  571.5	 2640.0	...
2387727	  786.4	  572.7	 2643.0	...
2387728	  787.2	  573.4	 2646.0	...
2387729	  787.9	  573.2	 2648.0	...
2387730	  788.6	  573.1	 2648.0	...
2387731	  788.6	  573.1	 2647.0	...
2387732	  788.5	  573.2	 2647.0	...
2387733	  788.3	  573.3	 2646.0	...
2387734	  788.1	  573.4	 2644.0	...
2387735	  788.2	  573.4	 2642.0	...
2387736	  788.3	  573.3	 2641.0	...
2387737	  788.4	  573.6	 2642.0	...
2387738	  788.3	  573.8	 2642.0	...
2387739	  787.6	  574.1	 2641.0	...
2387740	  787.0	  574.2	 2640.0	...
2387741	  786.3	  574.2	 2639.0	...
2387742	  786.3	  574.0	 2638.0	...
2387743	  786.3	  574.3	 2638.0	...
2387744	  786.3	  574.5	 2639.0	...
2387745	  786.3	  574.8	 2638.0	...
2387746	  786.2	  574.4	 2635.0	...
2387747	  786.2	  574.0	 2632.0	...
2387748	  786.2	  573.5	 2632.0	...
2387749	  786.2	  573.2	 2632.0	...
2387750	  786.5	  573.0	 2632.0	...
2387751	  786.8	  573.0	 2632.0	...
2387752	  787.0	  573.3	 2631.0	...
2387753	  787.2	  573.8	 2630.0	...
2387754	  787.3	  574.2	 2630.0	...
2387755	  787.5	  574.7	 2631.0	...
2387756	  787.6	  574.9	 2632.0	...
2387757	  787.8	  574.8	 2631.0	...
2387758	  787.9	  574.4	 2629.0	...
2387759	  787.8	  574.1	 2628.0	...
2387760	  787.9	  574.1	 2629.0	...
2387761	  788.0	  574.0	 2631.0	...
2387762	  788.2	  574.3	 2630.0	...
2387763	  788.3	  574.6	 2628.0	...
2387764	  788.1	  574.9	 2624.0	...
2387765	  787.7	  575.0	 2622.0	...
2387766	  787.7	  574.9	 2621.0	...
2387767	  788.2	  574.6	 2621.0	...
2387768	  788.8	  574.3	 2623.0	...
2387769	  788.8	  574.0	 2623.0	...
2387770	  788.5	  573.7	 2622.0	...
2387771	  788.4	  573.7	 2618.0	...
2387772	  788.5	  573.9	 2614.0	...
2387773	  788.6	  574.1	 2613.0	...
2387774	  788.7	  574.0	 2612.0	...
2387775	  788.8	  574.3	 2612.0	...
2387776	  789.0	  574.7	 2615.0	...
2387777	  789.0	  575.1	 2618.0	...
2387778	  789.0	  575.2	 2619.0	...
2387779	  789.0	  575.3	 2617.0	...
2387780	  789.0	  575.4	 2612.0	...
2387781	  789.1	  575.4	 2609.0	...
2387782	  789.1	  575.4	 2607.0	...
2387783	  789.2	  575.3	 2608.0	...
2387784	  789.2	  575.2	 2609.0	...
2387785	  789.3	  575.1	 2607.0	...
2387786	  789.4	  575.0	 2606.0	...
2387787	  789.3	  574.8	 2604.0	...
2387788	  789.3	  574.7	 2605.0	...
2387789	  789.2	  574.6	 2606.0	...
2387790	  789.3	  574.5	 2605.0	...
2387791	  789.5	  574.3	 2604.0	...
2387792	  789.8	  574.2	 2603.0	...
2387793	  789.9	  574.1	 2603.0	...
2387794	  789.7	  574.1	 2603.0	...
2387795	  789.6	  574.5	 2603.0	...
2387796	  789.6	  575.0	 2600.0	...
2387797	  789.6	  575.5	 2597.0	...
2387798	  789.8	  575.4	 2594.0	...
2387799	  789.9	  575.2	 2594.0	...
2387800	  790.0	  575.0	 2592.0	...
2387801	  790.0	  575.1	 2591.0	...
2387802	  790.0	  575.2	 2593.0	...
2387803	  790.5	  575.3	 2595.0	...
2387804	  790.9	  575.3	 2597.0	...
2387805	  791.3	  575.2	 2595.0	...
2387806	  791.2	  574.9	 2593.0	...
2387807	  791.2	  574.6	 2592.0	...
2387808	  790.9	  574.3	 2591.0	...
2387809	  790.7	  574.2	 2587.0	...
2387810	  790.5	  574.2	 2584.0	...
2387811	  790.6	  574.1	 2582.0	...
2387812	  790.6	  574.0	 2583.0	...
2387813	  790.6	  574.5	 2584.0	...
2387814	  790.6	  575.1	 2585.0	...
2387815	  790.6	  575.6	 2585.0	...
2387816	  790.6	  575.5	 2581.0	...
2387817	  790.8	  575.2	 2577.0	...
2387818	  791.0	  575.0	 2574.0	...
2387819	  791.2	  574.8	 2574.0	...
2387820	  791.2	  574.8	 2576.0	...
2387821	  791.1	  574.7	 2577.0	...
2387822	  791.1	  574.6	 2577.0	...
2387823	  791.0	  574.6	 2575.0	...
2387824	  790.8	  574.8	 2573.0	...
2387825	  791.0	  574.7	 2573.0	...
2387826	  791.4	  574.4	 2572.0	...
2387827	  791.7	  574.2	 2572.0	...
2387828	  791.6	  574.1	 2574.0	...
2387829	  791.6	  574.2	 2575.0	...
2387830	  791.5	  574.2	 2576.0	...
2387831	  791.5	  574.2	 2572.0	...
2387832	  791.5	  574.2	 2569.0	...
2387833	  791.4	  574.4	 2567.0	...
2387834	  791.3	  574.5	 2568.0	...
2387835	  791.5	  574.8	 2569.0	...
2387836	  791.9	  574.9	 2569.0	...
2387837	  792.2	  574.9	 2567.0	...
2387838	  792.3	  574.8	 2564.0	...
2387839	  792.4	  574.6	 2562.0	...
2387840	  792.6	  574.3	 2561.0	...
2387841	  792.6	  573.8	 2559.0	...
2387842	  792.6	  573.5	 2557.0	...
2387843	  792.6	  573.3	 2554.0	...
2387844	  792.8	  573.4	 2552.0	...
2387845	  792.9	  573.6	 2552.0	...
2387846	  793.0	  573.7	 2552.0	...
2387847	  792.9	  573.3	 2552.0	...
2387848	  792.8	  572.9	 2553.0	...
2387849	  792.8	  572.4	 2554.0	...
2387850	  792.7	  572.3	 2554.0	...
2387851	  792.7	  572.1	 2554.0	...
2387852	  792.9	  572.3	 2554.0	...
2387853	  793.3	  572.7	 2554.0	...
2387854	  793.7	  573.2	 2553.0	...
2387855	  793.9	  573.1	 2553.0	...
2387856	  793.9	  573.3	 2550.0	...
2387857	  794.0	  573.4	 2548.0	...
2387858	  793.9	  573.7	 2547.0	...
2387859	  793.9	  573.8	 2547.0	...
2387860	  793.9	  573.2	 2546.0	...
2387861	  794.1	  572.5	 2544.0	...
2387862	  794.3	  571.9	 2542.0	...
2387863	  794.3	  571.9	 2543.0	...
2387864	  794.3	  572.3	 2544.0	...
2387865	  794.3	  572.9	 2544.0	...
2387866	  794.2	  573.6	 2544.0	...
2387867	  794.1	  574.2	 2544.0	...
2387868	  793.9	  574.6	 2545.0	...
EFIX R   2385863	2387868	2006	  777.7	  571.9	   2570
SSACC R  2387869
2387869	  793.1	  575.1	 2546.0	...
2387870	  791.1	  575.3	 2548.0	...
2387871	  788.5	  575.7	 2548.0	...
2387872	  785.7	  576.2	 2547.0	...
2387873	  782.5	  576.8	 2545.0	...
2387874	  779.2	  577.2	 2544.0	...
2387875	  775.9	  577.5	 2545.0	...
2387876	  772.4	  576.7	 2546.0	...
2387877	  768.7	  575.6	 2544.0	...
2387878	  764.2	  574.7	 2542.0	...
2387879	  761.0	  574.6	 2541.0	...
2387880	  757.9	  573.3	 2542.0	...
2387881	  756.4	  571.5	 2544.0	...
2387882	  755.3	  569.3	 2546.0	...
2387883	  755.3	  568.2	 2547.0	...
2387884	  755.3	  567.2	 2543.0	...
ESACC R  2387869	2387884	16	  793.1	  575.1	  755.3	  567.2	   0.82	     72
SFIX R   2387885
2387885	  755.9	  566.3	 2540.0	...
2387886	  756.9	  565.8	 2536.0	...
2387887	  758.2	  565.6	 2537.0	...
2387888	  759.9	  565.8	 2536.0	...
2387889	  761.4	  566.1	 2534.0	...
2387890	  763.0	  566.5	 2533.0	...
2387891	  764.3	  567.7	 2533.0	...
2387892	  765.8	  568.8	 2532.0	...
2387893	  767.5	  570.0	 2533.0	...
2387894	  768.5	  570.3	 2533.0	...
2387895	  769.2	  570.6	 2535.0	...
2387896	  769.2	  570.9	 2537.0	...
2387897	  769.8	  570.9	 2536.0	...
2387898	  770.3	  570.8	 2532.0	...
2387899	  770.8	  570.6	 2529.0	...
2387900	  770.8	  570.3	 2528.0	...
2387901	  770.7	  570.1	 2531.0	...
2387902	  771.0	  570.1	 2534.0	...
2387903	  771.3	  570.4	 2535.0	...
2387904	  771.1	  570.7	 2532.0	...
2387905	  770.6	  570.8	 2530.0	...
2387906	  770.1	  570.9	 2529.0	...
2387907	  770.1	  571.0	 2529.0	...
2387908	  770.0	  571.1	 2532.0	...
2387909	  770.0	  570.9	 2534.0	...
2387910	  769.2	  570.9	 2536.0	...
2387911	  768.5	  571.0	 2535.0	...
2387912	  767.8	  571.3	 2534.0	...
2387913	  767.8	  571.5	 2532.0	...
2387914	  767.9	  571.6	 2531.0	...
2387915	  768.0	  571.5	 2532.0	...
2387916	  768.2	  571.3	 2532.0	...
2387917	  768.3	  571.1	 2533.0	...
2387918	  768.3	  570.9	 2533.0	...
2387919	  768.1	  570.8	 2533.0	...
2387920	  768.0	  570.8	 2533.0	...
2387921	  767.9	  570.9	 2532.0	...
2387922	  767.8	  571.0	 2531.0	...
2387923	  767.7	  571.1	 2530.0	...
2387924	  767.6	  571.3	 2532.0	...
2387925	  767.6	  571.4	 2534.0	...
2387926	  767.9	  571.4	 2536.0	...
2387927	  768.1	  571.2	 2537.0	...
2387928	  768.4	  571.0	 2536.0	...
2387929	  768.4	  570.8	 2536.0	...
2387930	  768.4	  570.8	 2535.0	...
2387931	  768.4	  570.8	 2535.0	...
2387932	  768.4	  570.8	 2535.0	...
2387933	  768.5	  570.9	 2535.0	...
2387934	  768.4	  571.2	 2534.0	...
2387935	  768.4	  571.4	 2533.0	...
2387936	  768.3	  571.5	 2532.0	...
2387937	  768.3	  571.4	 2532.0	...
2387938	  768.3	  571.4	 2533.0	...
2387939	  768.4	  571.5	 2535.0	...
2387940	  768.4	  571.6	 2536.0	...
2387941	  768.4	  571.4	 2537.0	...
2387942	  768.2	  571.1	 2538.0	...
2387943	  768.0	  570.7	 2536.0	...
2387944	  767.7	  570.8	 2532.0	...
2387945	  767.6	  570.8	 2529.0	...
2387946	  767.6	  571.0	 2531.0	...
2387947	  768.1	  571.1	 2532.0	...
2387948	  768.5	  571.4	 2534.0	...
2387949	  768.9	  571.4	 2534.0	...
2387950	  768.8	  571.2	 2535.0	...
2387951	  768.8	  570.9	 2537.0	...
2387952	  768.7	  570.8	 2538.0	...
2387953	  768.6	  570.9	 2538.0	...
2387954	  768.4	  571.0	 2538.0	...
2387955	  768.3	  571.0	 2538.0	...
2387956	  768.3	  571.1	 2537.0	...
2387957	  768.4	  571.7	 2537.0	...
2387958	  768.5	  572.2	 2537.0	...
2387959	  768.5	  572.8	 2536.0	...
2387960	  768.6	  572.8	 2536.0	...
2387961	  768.7	  572.9	 2535.0	...
2387962	  768.7	  572.9	 2536.0	...
2387963	  768.7	  572.7	 2536.0	...
2387964	  768.9	  572.3	 2538.0	...
2387965	  769.2	  571.9	 2542.0	...
2387966	  769.3	  571.6	 2545.0	...
2387967	  769.2	  571.4	 2548.0	...
2387968	  769.0	  571.3	 2548.0	...
2387969	  769.0	  571.3	 2545.0	...
2387970	  769.1	  571.3	 2541.0	...
2387971	  769.1	  571.1	 2538.0	...
2387972	  769.0	  571.2	 2539.0	...
2387973	  768.9	  571.4	 2539.0	...
2387974	  768.8	  571.5	 2540.0	...
2387975	  768.7	  571.6	 2540.0	...
2387976	  768.6	  571.4	 2543.0	...
2387977	  768.4	  571.2	 2546.0	...
2387978	  768.3	  571.3	 2549.0	...
2387979	  768.2	  571.6	 2549.0	...
2387980	  768.3	  571.8	 2547.0	...
2387981	  768.4	  571.6	 2545.0	...
2387982	  768.5	  571.6	 2545.0	...
2387983	  768.8	  571.8	 2548.0	...
2387984	  768.9	  572.1	 2549.0	...
2387985	  769.1	  572.5	 2548.0	...
2387986	  769.2	  572.6	 2547.0	...
2387987	  769.2	  572.9	 2547.0	...
2387988	  769.0	  573.0	 2546.0	...
2387989	  768.9	  572.9	 2546.0	...
2387990	  769.1	  572.6	 2545.0	...
2387991	  769.3	  572.3	 2544.0	...
2387992	  769.4	  572.2	 2543.0	...
2387993	  769.0	  572.1	 2545.0	...
2387994	  768.7	  572.0	 2548.0	...
2387995	  768.4	  572.0	 2551.0	...
2387996	  768.3	  571.9	 2550.0	...
2387997	  768.5	  571.8	 2549.0	...
2387998	  768.9	  571.6	 2548.0	...
MSG	2387999 0000 _ Number Off
2387999	  769.4	  571.5	 2548.0	...
2388000	  769.6	  571.4	 2549.0	...
2388001	  769.7	  571.4	 2550.0	...
2388002	  769.7	  571.5	 2551.0	...
2388003	  769.5	  571.5	 2552.0	...
2388004	  769.4	  571.5	 2554.0	...
2388005	  769.3	  571.5	 2556.0	...
2388006	  769.2	  571.6	 2558.0	...
2388007	  769.1	  572.0	 2558.0	...
2388008	  769.0	  572.5	 2559.0	...
2388009	  769.0	  572.8	 2560.0	...
2388010	  769.1	  572.7	 2559.0	...
2388011	  769.2	  572.6	 2559.0	...
2388012	  769.4	  572.4	 2558.0	...
2388013	  769.4	  572.3	 2558.0	...
2388014	  769.3	  572.7	 2560.0	...
2388015	  769.6	  573.3	 2562.0	...
2388016	  769.9	  573.8	 2561.0	...
2388017	  769.9	  573.8	 2559.0	...
2388018	  769.5	  573.5	 2557.0	...
2388019	  769.3	  573.2	 2556.0	...
2388020	  769.3	  572.9	 2555.0	...
2388021	  769.3	  573.0	 2554.0	...
2388022	  769.1	  573.1	 2553.0	...
2388023	  769.0	  573.2	 2553.0	...
2388024	  768.9	  573.5	 2558.0	...
2388025	  768.9	  573.9	 2564.0	...
2388026	  768.9	  573.9	 2566.0	...
2388027	  768.8	  573.5	 2563.0	...
2388028	  768.7	  573.3	 2562.0	...
2388029	  768.7	  573.7	 2565.0	...
2388030	  768.8	  574.1	 2568.0	...
2388031	  768.9	  574.4	 2568.0	...
2388032	  769.1	  574.4	 2567.0	...
2388033	  769.3	  574.4	 2568.0	...
2388034	  769.5	  574.4	 2568.0	...
2388035	  769.5	  574.5	 2568.0	...
2388036	  769.6	  574.5	 2568.0	...
2388037	  769.8	  574.3	 2568.0	...
2388038	  769.8	  574.0	 2567.0	...
2388039	  769.8	  573.5	 2566.0	...
2388040	  769.3	  573.4	 2565.0	...
2388041	  768.8	  573.4	 2564.0	...
2388042	  768.2	  573.6	 2564.0	...
2388043	  768.1	  573.9	 2567.0	...
2388044	  768.0	  574.2	 2569.0	...
2388045	  768.0	  574.3	 2573.0	...
2388046	  768.4	  574.2	 2574.0	...
2388047	  768.7	  573.9	 2572.0	...
2388048	  768.9	  573.7	 2568.0	...
2388049	  768.9	  573.6	 2566.0	...
2388050	  769.0	  573.4	 2567.0	...
2388051	  769.0	  573.1	 2570.0	...
2388052	  768.9	  572.8	 2571.0	...
2388053	  768.9	  572.8	 2572.0	...
2388054	  768.9	  572.8	 2572.0	...
2388055	  768.9	  572.9	 2572.0	...
2388056	  768.8	  572.9	 2571.0	...
2388057	  768.6	  572.7	 2570.0	...
2388058	  768.9	  572.5	 2570.0	...
2388059	  769.2	  572.5	 2568.0	...
2388060	  769.1	  572.4	 2567.0	...
2388061	  768.6	  572.5	 2565.0	...
2388062	  768.1	  572.5	 2566.0	...
2388063	  768.1	  572.6	 2566.0	...
2388064	  768.0	  572.6	 2569.0	...
2388065	  768.1	  572.6	 2571.0	...
2388066	  768.2	  572.5	 2575.0	...
2388067	  768.5	  572.3	 2575.0	...
2388068	  768.6	  571.9	 2575.0	...
2388069	  768.6	  571.7	 2575.0	...
2388070	  768.7	  571.6	 2574.0	...
2388071	  768.8	  571.8	 2575.0	...
2388072	  768.8	  572.1	 2576.0	...
2388073	  768.8	  572.5	 2576.0	...
2388074	  768.8	  572.8	 2577.0	...
2388075	  768.9	  572.5	 2578.0	...
2388076	  768.6	  572.2	 2579.0	...
2388077	  768.2	  571.8	 2579.0	...
2388078	  767.9	  571.9	 2580.0	...
2388079	  768.0	  571.9	 2579.0	...
2388080	  768.1	  572.0	 2579.0	...
2388081	  768.2	  572.1	 2581.0	...
2388082	  768.2	  572.2	 2584.0	...
2388083	  768.5	  572.2	 2587.0	...
2388084	  768.8	  572.3	 2587.0	...
2388085	  768.7	  572.2	 2587.0	...
2388086	  768.3	  572.1	 2587.0	...
2388087	  767.9	  572.2	 2587.0	...
2388088	  767.8	  572.5	 2587.0	...
2388089	  767.8	  572.7	 2588.0	...
2388090	  768.1	  572.8	 2589.0	...
2388091	  768.2	  572.6	 2587.0	...
2388092	  768.3	  572.3	 2586.0	...
2388093	  768.1	  571.7	 2583.0	...
2388094	  768.5	  571.2	 2582.0	...
2388095	  769.0	  570.8	 2581.0	...
2388096	  769.1	  570.9	 2581.0	...
2388097	  768.7	  571.0	 2581.0	...
2388098	  768.3	  571.8	 2580.0	...
2388099	  768.3	  572.5	 2580.0	...
2388100	  768.3	  573.1	 2582.0	...
2388101	  768.4	  573.1	 2585.0	...
2388102	  768.4	  573.1	 2588.0	...
2388103	  768.4	  572.9	 2586.0	...
2388104	  768.4	  572.7	 2585.0	...
2388105	  768.4	  572.5	 2585.0	...
2388106	  768.5	  572.6	 2586.0	...
2388107	  768.6	  572.6	 2587.0	...
2388108	  768.8	  572.5	 2588.0	...
2388109	  769.0	  572.6	 2588.0	...
2388110	  769.2	  572.8	 2587.0	...
2388111	  769.4	  573.1	 2586.0	...
2388112	  769.5	  573.3	 2584.0	...
2388113	  769.7	  573.5	 2584.0	...
2388114	  769.5	  573.6	 2584.0	...
2388115	  769.4	  573.4	 2584.0	...
2388116	  769.2	  573.1	 2583.0	...
2388117	  769.1	  572.7	 2583.0	...
2388118	  769.0	  572.4	 2585.0	...
2388119	  768.7	  572.4	 2588.0	...
2388120	  768.6	  572.2	 2591.0	...
2388121	  768.6	  572.0	 2591.0	...
2388122	  768.8	  571.7	 2591.0	...
2388123	  769.1	  571.8	 2590.0	...
2388124	  769.3	  571.8	 2589.0	...
2388125	  769.4	  571.8	 2590.0	...
2388126	  769.4	  571.8	 2595.0	...
2388127	  769.3	  571.8	 2599.0	...
2388128	  769.0	  571.8	 2599.0	...
2388129	  768.7	  571.4	 2596.0	...
2388130	  768.5	  571.0	 2592.0	...
2388131	  768.5	  570.9	 2591.0	...
2388132	  768.5	  571.2	 2590.0	...
2388133	  768.7	  571.7	 2592.0	...
2388134	  768.9	  572.0	 2593.0	...
2388135	  769.1	  572.2	 2595.0	...
2388136	  769.2	  572.3	 2594.0	...
2388137	  769.2	  571.9	 2595.0	...
2388138	  769.3	  571.6	 2595.0	...
2388139	  769.4	  571.3	 2598.0	...
2388140	  768.9	  571.5	 2600.0	...
2388141	  768.6	  571.6	 2601.0	...
2388142	  768.2	  571.8	 2600.0	...
2388143	  768.1	  572.0	 2599.0	...
2388144	  767.9	  572.2	 2601.0	...
2388145	  767.7	  572.1	 2602.0	...
2388146	  767.6	  571.9	 2603.0	...
2388147	  767.8	  571.8	 2603.0	...
2388148	  768.3	  571.6	 2603.0	...
2388149	  768.9	  571.3	 2603.0	...
2388150	  769.2	  571.3	 2603.0	...
2388151	  769.2	  571.5	 2603.0	...
2388152	  769.2	  571.8	 2603.0	...
2388153	  769.0	  571.8	 2603.0	...
2388154	  768.7	  571.6	 2602.0	...
2388155	  768.4	  571.5	 2604.0	...
2388156	  768.2	  571.3	 2605.0	...
2388157	  768.1	  571.2	 2607.0	...
2388158	  768.1	  570.7	 2606.0	...
2388159	  768.1	  570.6	 2606.0	...
2388160	  768.3	  570.4	 2607.0	...
2388161	  768.5	  570.6	 2607.0	...
2388162	  768.2	  571.0	 2608.0	...
2388163	  767.7	  571.4	 2607.0	...
2388164	  767.2	  571.5	 2606.0	...
2388165	  767.2	  571.4	 2605.0	...
2388166	  767.2	  571.2	 2606.0	...
2388167	  767.5	  571.1	 2607.0	...
2388168	  767.9	  570.8	 2607.0	...
2388169	  768.3	  570.7	 2606.0	...
2388170	  768.6	  570.7	 2606.0	...
2388171	  768.9	  570.8	 2607.0	...
2388172	  769.1	  571.0	 2610.0	...
2388173	  769.1	  571.2	 2613.0	...
2388174	  769.0	  571.2	 2615.0	...
2388175	  768.6	  571.0	 2616.0	...
2388176	  768.2	  570.8	 2615.0	...
2388177	  767.9	  570.7	 2615.0	...
2388178	  767.9	  570.6	 2614.0	...
2388179	  767.9	  570.8	 2614.0	...
2388180	  768.0	  571.1	 2614.0	...
2388181	  768.1	  571.4	 2615.0	...
2388182	  768.2	  571.0	 2613.0	...
2388183	  768.3	  570.6	 2611.0	...
2388184	  768.4	  570.2	 2609.0	...
2388185	  768.3	  570.3	 2612.0	...
2388186	  768.2	  570.4	 2615.0	...
2388187	  768.1	  570.9	 2617.0	...
2388188	  768.0	  571.4	 2617.0	...
2388189	  767.7	  571.8	 2616.0	...
2388190	  767.5	  572.1	 2616.0	...
2388191	  767.5	  572.3	 2615.0	...
2388192	  767.6	  572.4	 2615.0	...
2388193	  767.7	  572.3	 2615.0	...
2388194	  767.5	  572.0	 2614.0	...
2388195	  767.4	  571.9	 2615.0	...
2388196	  767.3	  571.4	 2615.0	...
2388197	  767.3	  571.1	 2615.0	...
2388198	  767.3	  570.9	 2615.0	...
2388199	  767.3	  571.0	 2616.0	...
2388200	  767.4	  571.1	 2617.0	...
2388201	  767.6	  571.1	 2617.0	...
2388202	  767.8	  571.3	 2618.0	...
2388203	  767.9	  571.5	 2618.0	...
2388204	  768.3	  571.6	 2616.0	...
2388205	  768.5	  571.4	 2613.0	...
2388206	  768.7	  571.3	 2614.0	...
2388207	  768.7	  571.3	 2617.0	...
2388208	  768.8	  571.3	 2618.0	...
2388209	  768.8	  571.0	 2616.0	...
2388210	  768.5	  570.8	 2614.0	...
2388211	  768.1	  570.9	 2615.0	...
2388212	  767.8	  571.2	 2617.0	...
2388213	  767.8	  571.4	 2618.0	...
2388214	  767.6	  571.4	 2618.0	...
2388215	  767.4	  571.5	 2618.0	...
2388216	  767.2	  571.5	 2619.0	...
2388217	  767.1	  571.5	 2618.0	...
2388218	  767.1	  571.6	 2615.0	...
2388219	  767.1	  571.2	 2611.0	...
2388220	  767.3	  570.9	 2610.0	...
2388221	  767.9	  570.7	 2608.0	...
2388222	  768.4	  571.0	 2609.0	...
2388223	  768.4	  571.3	 2611.0	...
2388224	  768.3	  572.0	 2613.0	...
2388225	  768.3	  572.4	 2613.0	...
2388226	  768.6	  572.8	 2612.0	...
2388227	  768.8	  572.8	 2610.0	...
2388228	  768.9	  572.7	 2609.0	...
2388229	  769.0	  572.5	 2608.0	...
2388230	  768.7	  572.4	 2608.0	...
2388231	  768.4	  572.2	 2609.0	...
2388232	  768.3	  571.7	 2611.0	...
2388233	  768.5	  571.3	 2613.0	...
2388234	  768.6	  570.8	 2613.0	...
2388235	  769.0	  570.7	 2614.0	...
2388236	  769.4	  570.8	 2613.0	...
2388237	  769.5	  570.8	 2611.0	...
2388238	  769.1	  570.9	 2610.0	...
2388239	  768.6	  570.9	 2608.0	...
2388240	  768.4	  571.1	 2608.0	...
2388241	  768.3	  571.1	 2608.0	...
2388242	  768.4	  570.9	 2607.0	...
2388243	  768.3	  571.0	 2607.0	...
2388244	  768.0	  571.2	 2607.0	...
2388245	  767.7	  571.7	 2607.0	...
2388246	  767.8	  572.0	 2607.0	...
2388247	  768.2	  572.2	 2607.0	...
2388248	  768.6	  571.7	 2607.0	...
2388249	  769.0	  571.3	 2606.0	...
2388250	  769.1	  570.8	 2606.0	...
2388251	  769.2	  570.7	 2605.0	...
2388252	  769.2	  570.6	 2602.0	...
2388253	  769.2	  570.8	 2599.0	...
2388254	  769.3	  571.3	 2601.0	...
2388255	  769.4	  571.8	 2604.0	...
2388256	  769.4	  571.8	 2604.0	...
2388257	  769.4	  571.4	 2602.0	...
2388258	  769.4	  571.3	 2598.0	...
2388259	  769.5	  571.7	 2598.0	...
2388260	  769.6	  572.4	 2598.0	...
2388261	  769.5	  572.6	 2600.0	...
2388262	  769.5	  572.5	 2600.0	...
2388263	  769.7	  572.2	 2600.0	...
2388264	  769.8	  572.3	 2600.0	...
2388265	  769.9	  572.5	 2599.0	...
2388266	  769.8	  572.7	 2598.0	...
2388267	  769.7	  572.8	 2596.0	...
2388268	  769.6	  572.6	 2594.0	...
2388269	  769.5	  572.4	 2594.0	...
2388270	  769.4	  571.8	 2594.0	...
2388271	  769.3	  571.5	 2594.0	...
2388272	  769.4	  571.5	 2595.0	...
2388273	  769.7	  572.2	 2596.0	...
2388274	  770.0	  573.0	 2595.0	...
2388275	  770.1	  573.3	 2593.0	...
2388276	  770.2	  573.0	 2590.0	...
2388277	  770.7	  572.5	 2590.0	...
2388278	  771.1	  572.1	 2590.0	...
2388279	  771.5	  572.0	 2590.0	...
2388280	  771.5	  571.7	 2590.0	...
2388281	  771.5	  571.5	 2586.0	...
2388282	  771.4	  571.2	 2583.0	...
2388283	  771.2	  571.2	 2581.0	...
2388284	  771.1	  571.1	 2582.0	...
2388285	  770.9	  571.2	 2582.0	...
2388286	  770.8	  571.4	 2583.0	...
2388287	  770.8	  571.7	 2583.0	...
2388288	  771.1	  571.8	 2584.0	...
2388289	  771.3	  571.9	 2583.0	...
2388290	  771.3	  571.9	 2583.0	...
2388291	  771.1	  572.1	 2584.0	...
2388292	  771.2	  572.4	 2586.0	...
2388293	  771.6	  572.7	 2583.0	...
2388294	  772.0	  573.1	 2580.0	...
2388295	  772.1	  573.3	 2576.0	...
2388296	  772.0	  573.1	 2576.0	...
2388297	  772.0	  572.6	 2576.0	...
2388298	  771.9	  572.2	 2576.0	...
2388299	  772.2	  572.3	 2577.0	...
2388300	  772.4	  572.4	 2576.0	...
2388301	  772.3	  572.4	 2574.0	...
2388302	  772.1	  572.1	 2573.0	...
2388303	  771.9	  571.9	 2572.0	...
2388304	  771.9	  572.0	 2572.0	...
2388305	  772.0	  572.2	 2573.0	...
2388306	  772.0	  572.6	 2574.0	...
2388307	  772.0	  572.8	 2574.0	...
2388308	  772.4	  572.3	 2572.0	...
2388309	  772.8	  571.7	 2570.0	...
2388310	  772.9	  571.2	 2570.0	...
2388311	  772.7	  571.2	 2570.0	...
2388312	  772.2	  571.4	 2570.0	...
2388313	  771.9	  571.6	 2571.0	...
2388314	  771.8	  571.8	 2571.0	...
2388315	  772.0	  571.8	 2571.0	...
2388316	  772.2	  571.7	 2570.0	...
2388317	  772.2	  571.6	 2572.0	...
2388318	  772.2	  571.9	 2574.0	...
2388319	  772.2	  572.2	 2576.0	...
2388320	  772.3	  572.3	 2576.0	...
2388321	  772.7	  572.2	 2574.0	...
2388322	  773.0	  572.1	 2573.0	...
2388323	  773.3	  572.0	 2571.0	...
2388324	  773.0	  572.1	 2571.0	...
2388325	  772.8	  572.5	 2569.0	...
2388326	  772.6	  573.0	 2568.0	...
2388327	  772.6	  573.2	 2566.0	...
2388328	  772.6	  573.2	 2566.0	...
2388329	  772.6	  573.1	 2565.0	...
2388330	  772.6	  573.0	 2566.0	...
2388331	  772.6	  572.9	 2566.0	...
2388332	  772.6	  572.7	 2567.0	...
2388333	  772.6	  572.3	 2567.0	...
2388334	  772.5	  572.0	 2567.0	...
2388335	  772.9	  572.3	 2568.0	...
2388336	  773.4	  572.9	 2569.0	...
2388337	  773.4	  573.1	 2569.0	...
2388338	  773.1	  572.8	 2570.0	...
2388339	  772.8	  572.4	 2570.0	...
2388340	  773.0	  572.4	 2570.0	...
2388341	  773.1	  572.8	 2569.0	...
2388342	  773.1	  573.2	 2568.0	...
2388343	  773.0	  573.7	 2568.0	...
2388344	  773.0	  573.8	 2570.0	...
2388345	  773.2	  573.9	 2572.0	...
2388346	  773.3	  573.8	 2573.0	...
2388347	  773.5	  573.5	 2573.0	...
2388348	  773.6	  573.3	 2571.0	...
2388349	  773.8	  573.3	 2568.0	...
2388350	  774.0	  573.2	 2565.0	...
2388351	  774.2	  573.3	 2561.0	...
2388352	  774.3	  573.4	 2559.0	...
2388353	  774.3	  573.7	 2556.0	...
2388354	  774.2	  573.8	 2555.0	...
2388355	  774.1	  573.9	 2557.0	...
2388356	  774.0	  573.9	 2558.0	...
2388357	  774.1	  573.8	 2561.0	...
2388358	  774.3	  573.9	 2561.0	...
2388359	  774.5	  574.0	 2561.0	...
2388360	  774.5	  573.5	 2558.0	...
2388361	  774.5	  572.9	 2556.0	...
2388362	  774.5	  572.3	 2555.0	...
2388363	  774.5	  572.2	 2555.0	...
2388364	  774.5	  572.4	 2556.0	...
2388365	  774.5	  572.6	 2557.0	...
2388366	  774.6	  572.8	 2557.0	...
2388367	  774.7	  572.8	 2555.0	...
2388368	  774.8	  573.2	 2554.0	...
2388369	  774.7	  573.6	 2553.0	...
2388370	  774.5	  573.2	 2554.0	...
2388371	  774.3	  572.5	 2553.0	...
2388372	  774.6	  571.7	 2553.0	...
2388373	  775.0	  571.7	 2552.0	...
2388374	  775.0	  572.0	 2551.0	...
2388375	  774.6	  572.4	 2550.0	...
2388376	  774.3	  572.6	 2549.0	...
2388377	  774.3	  572.4	 2549.0	...
2388378	  774.6	  571.9	 2550.0	...
2388379	  774.9	  571.6	 2549.0	...
2388380	  775.1	  571.8	 2546.0	...
2388381	  775.0	  572.3	 2543.0	...
2388382	  775.1	  572.8	 2544.0	...
2388383	  775.1	  572.8	 2547.0	...
2388384	  775.2	  572.7	 2549.0	...
2388385	  775.1	  572.7	 2547.0	...
2388386	  775.1	  572.5	 2546.0	...
2388387	  775.1	  572.4	 2545.0	...
2388388	  775.2	  572.2	 2544.0	...
2388389	  775.4	  572.0	 2543.0	...
2388390	  775.6	  571.7	 2543.0	...
2388391	  775.2	  571.7	 2543.0	...
2388392	  774.7	  571.8	 2542.0	...
2388393	  774.3	  572.2	 2542.0	...
2388394	  774.3	  572.6	 2543.0	...
2388395	  774.4	  572.8	 2544.0	...
2388396	  774.4	  572.6	 2545.0	...
2388397	  774.7	  572.2	 2544.0	...
2388398	  775.0	  571.7	 2541.0	...
2388399	  775.4	  571.4	 2538.0	...
2388400	  775.4	  571.3	 2536.0	...
2388401	  775.3	  571.3	 2537.0	...
2388402	  775.1	  571.3	 2538.0	...
2388403	  775.0	  571.6	 2539.0	...
2388404	  774.7	  571.9	 2540.0	...
2388405	  774.4	  572.1	 2540.0	...
2388406	  774.2	  572.4	 2540.0	...
2388407	  774.3	  572.6	 2540.0	...
2388408	  774.4	  572.9	 2540.0	...
2388409	  774.4	  573.3	 2541.0	...
2388410	  774.4	  573.7	 2541.0	...
2388411	  774.3	  574.2	 2542.0	...
2388412	  774.2	  574.2	 2543.0	...
2388413	  774.4	  574.1	 2543.0	...
2388414	  774.6	  573.9	 2542.0	...
2388415	  774.9	  573.7	 2542.0	...
2388416	  774.9	  573.8	 2542.0	...
2388417	  775.0	  573.9	 2543.0	...
2388418	  774.7	  574.1	 2543.0	...
2388419	  774.5	  574.4	 2543.0	...
2388420	  774.2	  574.7	 2544.0	...
2388421	  774.4	  575.1	 2544.0	...
2388422	  774.6	  575.2	 2543.0	...
2388423	  774.8	  575.4	 2543.0	...
2388424	  774.9	  575.4	 2543.0	...
2388425	  774.9	  575.5	 2543.0	...
2388426	  774.4	  575.5	 2541.0	...
2388427	  774.0	  575.6	 2538.0	...
2388428	  773.5	  575.5	 2536.0	...
2388429	  773.5	  575.5	 2535.0	...
2388430	  773.9	  575.3	 2535.0	...
2388431	  774.3	  575.2	 2535.0	...
2388432	  774.7	  575.1	 2537.0	...
2388433	  774.7	  574.9	 2540.0	...
2388434	  774.7	  574.6	 2542.0	...
2388435	  774.7	  574.4	 2543.0	...
2388436	  774.9	  574.4	 2544.0	...
2388437	  775.2	  574.1	 2544.0	...
2388438	  775.3	  573.7	 2542.0	...
2388439	  775.0	  573.6	 2541.0	...
2388440	  774.8	  573.8	 2539.0	...
2388441	  774.7	  574.1	 2538.0	...
2388442	  774.7	  574.4	 2537.0	...
2388443	  774.7	  574.7	 2537.0	...
2388444	  774.7	  574.8	 2538.0	...
2388445	  774.5	  574.7	 2537.0	...
2388446	  774.3	  574.5	 2536.0	...
2388447	  774.0	  574.5	 2537.0	...
2388448	  773.9	  574.5	 2539.0	...
2388449	  773.8	  574.6	 2541.0	...
2388450	  773.7	  574.6	 2541.0	...
2388451	  773.6	  574.6	 2541.0	...
2388452	  773.6	  574.7	 2541.0	...
2388453	  773.7	  574.7	 2540.0	...
2388454	  773.6	  575.0	 2540.0	...
2388455	  773.4	  575.1	 2540.0	...
2388456	  773.3	  575.3	 2541.0	...
2388457	  773.2	  575.3	 2541.0	...
2388458	  773.2	  575.3	 2541.0	...
2388459	  773.4	  575.3	 2540.0	...
2388460	  773.6	  575.4	 2540.0	...
2388461	  773.7	  575.1	 2539.0	...
2388462	  773.5	  574.8	 2539.0	...
2388463	  773.4	  575.1	 2540.0	...
2388464	  773.3	  575.6	 2541.0	...
2388465	  773.5	  575.9	 2541.0	...
2388466	  773.6	  575.8	 2541.0	...
2388467	  773.6	  575.7	 2540.0	...
2388468	  773.6	  575.7	 2540.0	...
2388469	  773.6	  575.9	 2541.0	...
2388470	  773.6	  576.1	 2541.0	...
2388471	  773.7	  575.9	 2542.0	...
2388472	  773.8	  575.6	 2542.0	...
2388473	  773.8	  575.3	 2542.0	...
2388474	  773.9	  575.3	 2542.0	...
2388475	  774.0	  575.2	 2542.0	...
2388476	  773.9	  575.2	 2542.0	...
2388477	  773.6	  575.1	 2541.0	...
2388478	  773.3	  575.0	 2541.0	...
2388479	  773.2	  575.1	 2543.0	...
2388480	  773.2	  575.1	 2544.0	...
2388481	  773.4	  575.2	 2544.0	...
2388482	  773.5	  575.2	 2544.0	...
2388483	  773.3	  575.2	 2544.0	...
2388484	  772.9	  575.1	 2544.0	...
2388485	  772.9	  574.9	 2543.0	...
2388486	  773.2	  574.9	 2544.0	...
2388487	  773.6	  575.0	 2545.0	...
2388488	  773.7	  575.2	 2545.0	...
2388489	  773.6	  575.3	 2545.0	...
2388490	  773.4	  575.4	 2545.0	...
2388491	  773.2	  575.5	 2544.0	...
2388492	  773.0	  575.5	 2544.0	...
2388493	  772.8	  575.2	 2544.0	...
2388494	  772.5	  574.9	 2544.0	...
2388495	  772.6	  574.5	 2543.0	...
2388496	  772.8	  574.4	 2542.0	...
2388497	  772.9	  574.3	 2541.0	...
2388498	  773.0	  574.5	 2541.0	...
2388499	  773.0	  574.7	 2540.0	...
2388500	  773.0	  574.7	 2539.0	...
2388501	  773.0	  574.6	 2537.0	...
2388502	  773.1	  574.6	 2537.0	...
2388503	  773.0	  574.7	 2539.0	...
2388504	  772.9	  574.8	 2541.0	...
2388505	  773.0	  574.8	 2542.0	...
2388506	  773.2	  574.6	 2542.0	...
2388507	  773.5	  574.3	 2542.0	...
2388508	  773.6	  574.2	 2542.0	...
2388509	  773.0	  574.4	 2542.0	...
2388510	  772.3	  574.7	 2543.0	...
2388511	  772.2	  574.7	 2545.0	...
2388512	  772.7	  574.7	 2546.0	...
2388513	  773.2	  574.6	 2545.0	...
2388514	  773.0	  574.6	 2545.0	...
2388515	  772.9	  574.6	 2544.0	...
2388516	  772.8	  574.9	 2543.0	...
2388517	  772.6	  575.3	 2545.0	...
2388518	  772.4	  575.6	 2549.0	...
2388519	  772.2	  575.7	 2552.0	...
2388520	  772.2	  575.4	 2552.0	...
2388521	  772.2	  575.1	 2551.0	...
2388522	  772.2	  574.7	 2551.0	...
2388523	  772.3	  574.7	 2551.0	...
2388524	  772.3	  574.6	 2551.0	...
2388525	  772.0	  574.4	 2550.0	...
2388526	  771.7	  574.3	 2549.0	...
2388527	  771.5	  574.3	 2549.0	...
2388528	  771.5	  574.3	 2549.0	...
2388529	  771.6	  574.4	 2550.0	...
2388530	  771.7	  574.5	 2550.0	...
2388531	  771.9	  574.5	 2551.0	...
2388532	  772.0	  574.5	 2552.0	...
2388533	  772.2	  574.5	 2552.0	...
2388534	  772.4	  574.5	 2550.0	...
2388535	  772.6	  574.6	 2548.0	...
2388536	  772.8	  574.6	 2545.0	...
2388537	  772.8	  574.7	 2543.0	...
2388538	  772.8	  574.8	 2542.0	...
2388539	  772.8	  574.9	 2543.0	...
2388540	  772.8	  574.9	 2546.0	...
2388541	  772.7	  575.0	 2549.0	...
2388542	  772.6	  575.1	 2552.0	...
2388543	  772.5	  575.2	 2552.0	...
2388544	  772.3	  575.3	 2552.0	...
2388545	  771.9	  575.4	 2551.0	...
2388546	  771.4	  575.9	 2550.0	...
2388547	  771.1	  576.3	 2549.0	...
2388548	  771.2	  576.5	 2550.0	...
2388549	  771.3	  576.3	 2552.0	...
2388550	  771.4	  576.1	 2554.0	...
2388551	  771.5	  576.1	 2555.0	...
2388552	  771.9	  575.8	 2555.0	...
2388553	  772.5	  575.3	 2554.0	...
2388554	  773.0	  574.9	 2552.0	...
2388555	  772.5	  575.2	 2549.0	...
2388556	  771.8	  575.4	 2547.0	...
2388557	  771.4	  575.2	 2547.0	...
2388558	  771.6	  574.8	 2546.0	...
2388559	  771.9	  575.1	 2546.0	...
2388560	  771.9	  575.8	 2546.0	...
2388561	  771.9	  576.4	 2546.0	...
2388562	  771.9	  576.4	 2548.0	...
2388563	  771.8	  575.7	 2550.0	...
2388564	  771.7	  575.2	 2553.0	...
2388565	  771.7	  574.8	 2552.0	...
2388566	  772.0	  575.1	 2551.0	...
2388567	  772.1	  575.4	 2550.0	...
2388568	  772.2	  575.6	 2549.0	...
2388569	  772.1	  575.7	 2549.0	...
2388570	  772.2	  575.7	 2551.0	...
2388571	  772.4	  575.7	 2554.0	...
2388572	  772.5	  575.6	 2556.0	...
2388573	  772.5	  575.5	 2555.0	...
2388574	  772.5	  575.7	 2554.0	...
2388575	  772.5	  576.1	 2553.0	...
2388576	  772.6	  576.2	 2551.0	...
2388577	  772.7	  575.8	 2550.0	...
2388578	  772.6	  575.5	 2550.0	...
2388579	  772.5	  575.5	 2550.0	...
2388580	  772.4	  575.5	 2551.0	...
2388581	  772.4	  575.5	 2553.0	...
2388582	  772.4	  575.4	 2554.0	...
2388583	  772.6	  575.4	 2554.0	...
2388584	  772.8	  575.6	 2553.0	...
2388585	  772.9	  576.0	 2550.0	...
2388586	  772.8	  576.5	 2549.0	...
2388587	  772.7	  576.6	 2549.0	...
2388588	  772.5	  576.4	 2551.0	...
2388589	  772.3	  575.8	 2552.0	...
2388590	  772.3	  575.4	 2552.0	...
2388591	  772.4	  575.0	 2550.0	...
2388592	  772.2	  575.1	 2548.0	...
2388593	  772.0	  575.2	 2549.0	...
2388594	  771.7	  575.3	 2549.0	...
2388595	  771.8	  575.3	 2549.0	...
2388596	  771.9	  575.4	 2549.0	...
2388597	  771.9	  575.5	 2552.0	...
2388598	  771.9	  575.6	 2556.0	...
2388599	  772.2	  575.5	 2558.0	...
2388600	  772.4	  575.4	 2556.0	...
2388601	  772.7	  575.4	 2554.0	...
2388602	  772.7	  575.4	 2554.0	...
2388603	  772.7	  575.4	 2553.0	...
2388604	  772.4	  575.4	 2553.0	...
2388605	  772.1	  575.5	 2553.0	...
2388606	  771.8	  575.6	 2554.0	...
2388607	  771.8	  575.7	 2556.0	...
2388608	  771.8	  575.3	 2555.0	...
2388609	  771.7	  574.8	 2553.0	...
2388610	  771.7	  574.7	 2552.0	...
2388611	  771.7	  575.0	 2553.0	...
2388612	  771.7	  575.3	 2555.0	...
2388613	  771.8	  575.5	 2555.0	...
2388614	  771.9	  575.9	 2555.0	...
2388615	  771.9	  576.0	 2554.0	...
2388616	  771.9	  575.7	 2554.0	...
2388617	  772.0	  575.6	 2553.0	...
2388618	  772.0	  575.7	 2555.0	...
2388619	  772.0	  575.7	 2557.0	...
2388620	  771.9	  575.5	 2559.0	...
2388621	  772.3	  575.4	 2559.0	...
2388622	  772.6	  575.6	 2560.0	...
2388623	  773.0	  575.9	 2558.0	...
2388624	  773.0	  576.0	 2557.0	...
2388625	  772.8	  575.9	 2555.0	...
2388626	  772.5	  575.8	 2554.0	...
2388627	  772.3	  575.7	 2554.0	...
2388628	  772.3	  575.7	 2554.0	...
2388629	  772.5	  575.7	 2554.0	...
2388630	  772.7	  575.6	 2556.0	...
2388631	  772.8	  575.8	 2556.0	...
2388632	  772.8	  576.1	 2554.0	...
2388633	  772.8	  576.8	 2552.0	...
2388634	  772.9	  577.2	 2554.0	...
2388635	  773.0	  577.6	 2558.0	...
2388636	  773.1	  577.8	 2562.0	...
2388637	  773.1	  578.1	 2563.0	...
2388638	  773.0	  578.3	 2563.0	...
2388639	  772.9	  578.5	 2563.0	...
2388640	  772.8	  578.6	 2563.0	...
2388641	  773.4	  578.5	 2562.0	...
2388642	  774.0	  578.3	 2562.0	...
2388643	  774.4	  578.3	 2561.0	...
2388644	  774.2	  578.4	 2561.0	...
2388645	  774.0	  578.0	 2561.0	...
2388646	  773.9	  577.5	 2561.0	...
2388647	  773.7	  577.4	 2561.0	...
2388648	  773.5	  578.2	 2560.0	...
2388649	  773.4	  579.0	 2560.0	...
2388650	  773.1	  579.8	 2560.0	...
2388651	  772.8	  580.3	 2561.0	...
2388652	  772.4	  580.8	 2559.0	...
2388653	  772.1	  580.8	 2557.0	...
2388654	  771.8	  580.8	 2558.0	...
2388655	  771.5	  581.4	 2561.0	...
2388656	  771.1	  582.1	 2563.0	...
2388657	  770.8	  582.7	 2564.0	...
2388658	  770.7	  582.7	 2566.0	...
2388659	  770.6	  582.7	 2567.0	...
2388660	  770.5	  582.7	 2569.0	...
2388661	  770.4	  582.8	 2570.0	...
2388662	  770.4	  582.8	 2570.0	...
2388663	  770.4	  582.9	 2571.0	...
2388664	  770.8	  583.0	 2570.0	...
2388665	  771.3	  583.0	 2569.0	...
2388666	  771.6	  582.2	 2566.0	...
2388667	  771.8	  581.4	 2564.0	...
2388668	  772.3	  580.5	 2563.0	...
2388669	  772.7	  580.5	 2564.0	...
2388670	  773.0	  580.4	 2565.0	...
2388671	  772.9	  580.8	 2565.0	...
2388672	  772.9	  581.1	 2565.0	...
2388673	  773.0	  581.5	 2565.0	...
2388674	  773.1	  581.5	 2565.0	...
2388675	  773.2	  581.3	 2565.0	...
2388676	  773.0	  581.0	 2562.0	...
2388677	  772.9	  581.0	 2558.0	...
2388678	  772.9	  581.4	 2554.0	...
2388679	  772.7	  581.7	 2557.0	...
2388680	  772.5	  581.6	 2561.0	...
2388681	  772.5	  581.5	 2565.0	...
2388682	  772.8	  581.5	 2566.0	...
2388683	  773.2	  581.4	 2564.0	...
2388684	  773.6	  581.3	 2563.0	...
2388685	  773.8	  581.2	 2563.0	...
2388686	  773.9	  581.3	 2564.0	...
2388687	  773.8	  581.7	 2564.0	...
2388688	  773.3	  582.2	 2564.0	...
2388689	  773.0	  582.7	 2563.0	...
2388690	  772.7	  582.7	 2563.0	...
2388691	  772.8	  582.6	 2563.0	...
2388692	  772.9	  582.6	 2564.0	...
2388693	  772.7	  582.7	 2564.0	...
2388694	  772.5	  582.2	 2565.0	...
2388695	  772.1	  581.7	 2565.0	...
2388696	  771.8	  581.4	 2564.0	...
2388697	  771.8	  581.6	 2564.0	...
2388698	  772.0	  582.2	 2563.0	...
2388699	  772.3	  582.5	 2562.0	...
2388700	  772.4	  582.7	 2562.0	...
2388701	  772.5	  582.6	 2564.0	...
2388702	  772.4	  582.5	 2565.0	...
2388703	  772.3	  582.5	 2566.0	...
2388704	  772.2	  582.7	 2565.0	...
2388705	  772.0	  582.8	 2564.0	...
2388706	  771.8	  582.9	 2565.0	...
2388707	  771.6	  582.9	 2565.0	...
2388708	  772.1	  582.9	 2565.0	...
2388709	  772.7	  582.9	 2565.0	...
2388710	  773.4	  582.3	 2564.0	...
2388711	  773.4	  581.8	 2564.0	...
2388712	  773.5	  581.7	 2564.0	...
2388713	  773.6	  582.0	 2565.0	...
2388714	  773.7	  582.0	 2566.0	...
2388715	  773.7	  581.7	 2566.0	...
2388716	  773.6	  581.4	 2565.0	...
2388717	  773.6	  581.5	 2565.0	...
2388718	  773.6	  582.0	 2565.0	...
2388719	  773.6	  582.4	 2568.0	...
2388720	  773.6	  582.8	 2571.0	...
2388721	  773.6	  582.8	 2572.0	...
2388722	  773.6	  582.8	 2571.0	...
2388723	  773.5	  582.7	 2569.0	...
2388724	  773.5	  582.7	 2568.0	...
2388725	  773.4	  582.8	 2567.0	...
2388726	  773.2	  582.9	 2567.0	...
2388727	  772.9	  582.6	 2567.0	...
2388728	  772.8	  582.1	 2567.0	...
2388729	  773.0	  581.3	 2567.0	...
2388730	  773.3	  581.1	 2567.0	...
2388731	  773.3	  580.9	 2567.0	...
2388732	  773.4	  581.1	 2566.0	...
2388733	  773.4	  581.5	 2565.0	...
2388734	  773.5	  582.0	 2563.0	...
2388735	  773.5	  582.2	 2562.0	...
2388736	  773.5	  582.4	 2564.0	...
2388737	  773.9	  582.3	 2567.0	...
2388738	  774.3	  582.1	 2569.0	...
2388739	  774.5	  581.8	 2570.0	...
2388740	  774.3	  581.8	 2569.0	...
2388741	  774.0	  582.1	 2568.0	...
2388742	  773.9	  582.4	 2568.0	...
2388743	  773.8	  582.4	 2568.0	...
2388744	  773.8	  582.4	 2567.0	...
2388745	  773.7	  582.5	 2567.0	...
2388746	  773.7	  582.7	 2566.0	...
2388747	  773.7	  582.8	 2564.0	...
2388748	  773.8	  582.7	 2562.0	...
2388749	  773.9	  582.8	 2564.0	...
2388750	  773.9	  582.9	 2566.0	...
2388751	  773.9	  582.7	 2568.0	...
2388752	  773.9	  582.4	 2567.0	...
2388753	  774.1	  582.3	 2569.0	...
2388754	  774.5	  582.5	 2571.0	...
2388755	  774.8	  582.7	 2574.0	...
2388756	  775.0	  582.6	 2573.0	...
2388757	  775.0	  582.6	 2568.0	...
2388758	  774.8	  582.6	 2562.0	...
2388759	  774.7	  582.8	 2562.0	...
2388760	  774.5	  583.0	 2567.0	...
2388761	  774.4	  583.1	 2573.0	...
2388762	  774.0	  582.9	 2573.0	...
2388763	  773.6	  582.8	 2571.0	...
2388764	  773.6	  582.8	 2570.0	...
2388765	  773.8	  583.3	 2568.0	...
2388766	  774.5	  583.7	 2569.0	...
2388767	  774.7	  584.0	 2570.0	...
2388768	  774.9	  583.7	 2572.0	...
2388769	  774.8	  583.5	 2572.0	...
2388770	  774.8	  583.2	 2570.0	...
2388771	  775.0	  582.9	 2568.0	...
2388772	  775.1	  582.5	 2566.0	...
2388773	  775.2	  582.4	 2565.0	...
2388774	  775.0	  582.4	 2565.0	...
2388775	  774.8	  582.4	 2564.0	...
2388776	  774.8	  582.4	 2564.0	...
2388777	  774.7	  582.3	 2563.0	...
2388778	  774.6	  582.5	 2563.0	...
2388779	  774.4	  582.6	 2563.0	...
2388780	  774.4	  582.5	 2563.0	...
2388781	  774.6	  582.4	 2563.0	...
2388782	  774.8	  582.7	 2562.0	...
2388783	  775.1	  583.1	 2562.0	...
2388784	  775.4	  583.5	 2562.0	...
2388785	  775.4	  583.5	 2563.0	...
2388786	  775.4	  583.5	 2564.0	...
2388787	  775.3	  583.5	 2566.0	...
2388788	  775.3	  583.2	 2565.0	...
2388789	  775.2	  582.8	 2565.0	...
2388790	  775.2	  582.5	 2564.0	...
2388791	  775.3	  582.5	 2564.0	...
2388792	  775.3	  582.5	 2564.0	...
2388793	  775.3	  582.5	 2564.0	...
2388794	  775.2	  582.7	 2565.0	...
2388795	  775.2	  582.8	 2565.0	...
2388796	  775.4	  583.2	 2565.0	...
2388797	  775.7	  583.4	 2565.0	...
2388798	  775.7	  583.5	 2565.0	...
2388799	  775.4	  583.4	 2565.0	...
2388800	  775.3	  583.2	 2566.0	...
2388801	  775.5	  582.8	 2566.0	...
2388802	  775.6	  582.4	 2566.0	...
2388803	  775.6	  582.2	 2568.0	...
2388804	  775.5	  582.3	 2570.0	...
2388805	  775.6	  582.5	 2572.0	...
2388806	  775.5	  582.6	 2570.0	...
2388807	  775.4	  582.5	 2567.0	...
2388808	  775.7	  582.5	 2564.0	...
2388809	  776.0	  582.3	 2564.0	...
2388810	  776.3	  582.2	 2566.0	...
2388811	  776.2	  582.1	 2568.0	...
2388812	  776.2	  582.1	 2569.0	...
2388813	  776.3	  582.0	 2567.0	...
2388814	  776.3	  581.9	 2568.0	...
2388815	  776.3	  581.8	 2568.0	...
2388816	  776.3	  581.7	 2567.0	...
2388817	  776.2	  581.6	 2563.0	...
2388818	  776.1	  581.4	 2563.0	...
2388819	  776.0	  581.3	 2566.0	...
2388820	  776.0	  581.2	 2570.0	...
2388821	  776.1	  581.3	 2571.0	...
2388822	  776.5	  581.3	 2568.0	...
2388823	  776.8	  581.5	 2566.0	...
2388824	  776.8	  581.8	 2563.0	...
2388825	  776.5	  582.0	 2563.0	...
2388826	  776.3	  582.0	 2563.0	...
2388827	  776.3	  581.8	 2563.0	...
2388828	  776.4	  581.6	 2563.0	...
2388829	  776.6	  581.9	 2564.0	...
2388830	  776.7	  582.4	 2564.0	...
2388831	  776.8	  582.7	 2565.0	...
2388832	  776.7	  582.5	 2561.0	...
2388833	  776.5	  582.4	 2558.0	...
2388834	  776.2	  582.2	 2556.0	...
2388835	  776.1	  582.1	 2557.0	...
2388836	  776.4	  581.9	 2561.0	...
2388837	  776.6	  581.7	 2564.0	...
2388838	  776.5	  581.5	 2564.0	...
2388839	  776.4	  581.4	 2561.0	...
2388840	  776.6	  581.4	 2561.0	...
2388841	  776.8	  581.7	 2563.0	...
2388842	  777.1	  582.0	 2562.0	...
2388843	  776.9	  581.9	 2559.0	...
2388844	  776.9	  581.6	 2558.0	...
2388845	  776.8	  581.3	 2560.0	...
2388846	  776.6	  581.4	 2562.0	...
2388847	  776.5	  581.5	 2561.0	...
2388848	  776.3	  581.5	 2560.0	...
2388849	  776.4	  581.4	 2559.0	...
2388850	  776.5	  581.3	 2560.0	...
2388851	  776.6	  581.3	 2560.0	...
2388852	  776.7	  581.3	 2559.0	...
2388853	  776.8	  581.3	 2559.0	...
2388854	  776.9	  581.4	 2559.0	...
2388855	  777.1	  581.4	 2559.0	...
2388856	  777.1	  581.4	 2558.0	...
2388857	  777.2	  581.2	 2557.0	...
2388858	  777.0	  581.6	 2558.0	...
2388859	  776.8	  582.1	 2559.0	...
2388860	  776.7	  582.6	 2558.0	...
2388861	  776.7	  582.5	 2556.0	...
2388862	  776.7	  582.5	 2554.0	...
2388863	  776.9	  582.4	 2554.0	...
2388864	  777.1	  582.7	 2553.0	...
2388865	  777.4	  583.4	 2554.0	...
EFIX R   2387885	2388865	981	  771.6	  575.0	   2565
SSACC R  2388866
2388866	  778.4	  584.1	 2554.0	...
2388867	  779.8	  585.6	 2556.0	...
2388868	  781.7	  586.5	 2557.0	...
2388869	  782.9	  588.8	 2558.0	...
2388870	  784.7	  590.9	 2558.0	...
2388871	  786.8	  593.4	 2556.0	...
2388872	  789.2	  594.4	 2554.0	...
2388873	  791.4	  595.5	 2553.0	...
2388874	  793.9	  596.1	 2551.0	...
2388875	  795.8	  597.5	 2549.0	...
2388876	  797.4	  598.4	 2549.0	...
2388877	  798.4	  600.3	 2549.0	...
2388878	  799.7	  602.4	 2548.0	...
2388879	  801.3	  605.5	 2546.0	...
2388880	  802.0	  608.0	 2542.0	...
2388881	  802.5	  610.6	 2541.0	...
2388882	  802.9	  612.9	 2539.0	...
2388883	  803.4	  615.7	 2538.0	...
2388884	  803.9	  619.3	 2537.0	...
2388885	  804.1	  622.8	 2537.0	...
2388886	  804.3	  627.5	 2535.0	...
2388887	  804.5	  630.8	 2533.0	...
2388888	  804.8	  634.9	 2531.0	...
2388889	  805.0	  638.2	 2530.0	...
2388890	  804.9	  642.4	 2530.0	...
2388891	  804.3	  645.3	 2531.0	...
2388892	  803.6	  646.8	 2534.0	...
2388893	  803.2	  646.9	 2537.0	...
2388894	  803.1	  646.8	 2538.0	...
2388895	  802.8	  646.9	 2538.0	...
ESACC R  2388866	2388895	30	  778.4	  584.1	  802.8	  646.9	   1.43	     76
SFIX R   2388896
2388896	  802.3	  646.4	 2538.0	...
2388897	  801.7	  645.2	 2538.0	...
2388898	  801.3	  644.0	 2538.0	...
2388899	  801.1	  641.6	 2538.0	...
2388900	  800.9	  639.4	 2538.0	...
2388901	  800.7	  636.5	 2539.0	...
2388902	  800.7	  635.5	 2538.0	...
2388903	  800.8	  634.4	 2535.0	...
2388904	  801.0	  634.1	 2531.0	...
2388905	  800.9	  633.9	 2529.0	...
2388906	  800.8	  634.3	 2530.0	...
2388907	  800.8	  634.5	 2532.0	...
2388908	  800.8	  635.4	 2533.0	...
2388909	  800.9	  636.8	 2531.0	...
2388910	  800.9	  638.3	 2529.0	...
2388911	  801.0	  638.9	 2527.0	...
2388912	  801.2	  639.1	 2527.0	...
2388913	  801.7	  639.5	 2527.0	...
2388914	  802.3	  639.9	 2527.0	...
2388915	  802.6	  640.4	 2526.0	...
2388916	  802.6	  641.3	 2524.0	...
EFIX R   2388896	2388916	21	  801.3	  638.5	   2532
SSACC R  2388917
2388917	  802.8	  642.1	 2522.0	...
2388918	  802.9	  643.6	 2520.0	...
2388919	  803.1	  645.0	 2520.0	...
2388920	  803.4	  647.8	 2521.0	...
2388921	  803.9	  651.3	 2522.0	...
2388922	  804.4	  655.0	 2519.0	...
2388923	  803.8	  659.4	 2514.0	...
2388924	  802.7	  664.5	 2509.0	...
2388925	  801.0	  671.8	 2508.0	...
2388926	  799.5	  680.1	 2506.0	...
2388927	  797.4	  689.8	 2503.0	...
2388928	  794.9	  701.5	 2500.0	...
2388929	  791.3	  715.3	 2498.0	...
2388930	  787.7	  730.6	 2493.0	...
2388931	  783.6	  748.0	 2488.0	...
2388932	  780.2	  766.5	 2482.0	...
2388933	  777.2	  786.1	 2480.0	...
2388934	  774.9	  804.1	 2476.0	...
2388935	  773.4	  821.6	 2473.0	...
2388936	  773.0	  839.0	 2470.0	...
2388937	  773.6	  856.8	 2466.0	...
2388938	  774.2	  874.3	 2464.0	...
2388939	  774.8	  891.5	 2463.0	...
2388940	  775.3	  908.4	 2463.0	...
2388941	  776.5	  927.3	 2463.0	...
2388942	  778.6	  948.7	 2464.0	...
2388943	  780.9	  970.9	 2464.0	...
2388944	  783.3	  994.6	 2467.0	...
2388945	  785.0	 1018.2	 2470.0	...
2388946	  786.2	 1044.3	 2477.0	...
2388947	  786.8	 1069.6	 2485.0	...
2388948	  786.0	 1097.3	 2494.0	...
2388949	  784.3	 1125.4	 2501.0	...
2388950	  782.7	 1155.1	 2511.0	...
2388951	  782.2	 1183.1	 2522.0	...
2388952	  782.5	 1209.8	 2532.0	...
2388953	  783.3	 1234.0	 2540.0	...
2388954	  783.8	 1258.1	 2549.0	...
2388955	  784.8	 1282.1	 2559.0	...
2388956	  784.9	 1307.5	 2568.0	...
2388957	  785.4	 1331.6	 2572.0	...
2388958	  785.1	 1354.6	 2581.0	...
2388959	  785.2	 1369.1	 2586.0	...
2388960	  785.1	 1376.2	 2591.0	...
2388961	  785.1	 1376.2	 2591.0	...
SBLINK R 2388962
2388962	   .	   .	    0.0	...
2388963	   .	   .	    0.0	...
2388964	   .	   .	    0.0	...
2388965	   .	   .	    0.0	...
2388966	   .	   .	    0.0	...
2388967	   .	   .	    0.0	...
2388968	   .	   .	    0.0	...
2388969	   .	   .	    0.0	...
2388970	   .	   .	    0.0	...
2388971	   .	   .	    0.0	...
2388972	   .	   .	    0.0	...
2388973	   .	   .	    0.0	...
2388974	   .	   .	    0.0	...
2388975	   .	   .	    0.0	...
2388976	   .	   .	    0.0	...
2388977	   .	   .	    0.0	...
2388978	   .	   .	    0.0	...
2388979	   .	   .	    0.0	...
2388980	   .	   .	    0.0	...
2388981	   .	   .	    0.0	...
2388982	   .	   .	    0.0	...
2388983	   .	   .	    0.0	...
2388984	   .	   .	    0.0	...
2388985	   .	   .	    0.0	...
2388986	   .	   .	    0.0	...
2388987	   .	   .	    0.0	...
2388988	   .	   .	    0.0	...
2388989	   .	   .	    0.0	...
2388990	   .	   .	    0.0	...
2388991	   .	   .	    0.0	...
2388992	   .	   .	    0.0	...
2388993	   .	   .	    0.0	...
2388994	   .	   .	    0.0	...
2388995	   .	   .	    0.0	...
2388996	   .	   .	    0.0	...
2388997	   .	   .	    0.0	...
2388998	   .	   .	    0.0	...
2388999	   .	   .	    0.0	...
2389000	   .	   .	    0.0	...
2389001	   .	   .	    0.0	...
2389002	   .	   .	    0.0	...
2389003	   .	   .	    0.0	...
2389004	   .	   .	    0.0	...
2389005	   .	   .	    0.0	...
2389006	   .	   .	    0.0	...
2389007	   .	   .	    0.0	...
2389008	   .	   .	    0.0	...
2389009	   .	   .	    0.0	...
2389010	   .	   .	    0.0	...
2389011	   .	   .	    0.0	...
2389012	   .	   .	    0.0	...
2389013	   .	   .	    0.0	...
2389014	   .	   .	    0.0	...
2389015	   .	   .	    0.0	...
2389016	   .	   .	    0.0	...
2389017	   .	   .	    0.0	...
2389018	   .	   .	    0.0	...
2389019	   .	   .	    0.0	...
2389020	   .	   .	    0.0	...
2389021	   .	   .	    0.0	...
2389022	   .	   .	    0.0	...
2389023	   .	   .	    0.0	...
2389024	   .	   .	    0.0	...
2389025	   .	   .	    0.0	...
2389026	   .	   .	    0.0	...
2389027	   .	   .	    0.0	...
2389028	   .	   .	    0.0	...
2389029	   .	   .	    0.0	...
2389030	   .	   .	    0.0	...
2389031	   .	   .	    0.0	...
2389032	   .	   .	    0.0	...
2389033	   .	   .	    0.0	...
2389034	   .	   .	    0.0	...
2389035	   .	   .	    0.0	...
2389036	   .	   .	    0.0	...
2389037	   .	   .	    0.0	...
2389038	   .	   .	    0.0	...
2389039	   .	   .	    0.0	...
2389040	   .	   .	    0.0	...
2389041	   .	   .	    0.0	...
2389042	   .	   .	    0.0	...
2389043	   .	   .	    0.0	...
2389044	   .	   .	    0.0	...
2389045	   .	   .	    0.0	...
2389046	   .	   .	    0.0	...
2389047	   .	   .	    0.0	...
2389048	   .	   .	    0.0	...
2389049	   .	   .	    0.0	...
2389050	   .	   .	    0.0	...
2389051	   .	   .	    0.0	...
2389052	   .	   .	    0.0	...
2389053	   .	   .	    0.0	...
2389054	   .	   .	    0.0	...
2389055	   .	   .	    0.0	...
2389056	   .	   .	    0.0	...
2389057	   .	   .	    0.0	...
2389058	   .	   .	    0.0	...
2389059	   .	   .	    0.0	...
2389060	   .	   .	    0.0	...
2389061	   .	   .	    0.0	...
2389062	   .	   .	    0.0	...
2389063	   .	   .	    0.0	...
2389064	   .	   .	    0.0	...
2389065	   .	   .	    0.0	...
2389066	   .	   .	    0.0	...
2389067	   .	   .	    0.0	...
2389068	   .	   .	    0.0	...
2389069	   .	   .	    0.0	...
2389070	   .	   .	    0.0	...
2389071	   .	   .	    0.0	...
2389072	   .	   .	    0.0	...
2389073	   .	   .	    0.0	...
2389074	   .	   .	    0.0	...
2389075	   .	   .	    0.0	...
2389076	   .	   .	    0.0	...
2389077	   .	   .	    0.0	...
2389078	   .	   .	    0.0	...
2389079	   .	   .	    0.0	...
2389080	   .	   .	    0.0	...
2389081	   .	   .	    0.0	...
2389082	   .	   .	    0.0	...
2389083	   .	   .	    0.0	...
2389084	   .	   .	    0.0	...
2389085	   .	   .	    0.0	...
2389086	   .	   .	    0.0	...
2389087	   .	   .	    0.0	...
2389088	   .	   .	    0.0	...
2389089	   .	   .	    0.0	...
2389090	   .	   .	    0.0	...
2389091	   .	   .	    0.0	...
2389092	   .	   .	    0.0	...
2389093	   .	   .	    0.0	...
2389094	   .	   .	    0.0	...
2389095	   .	   .	    0.0	...
2389096	   .	   .	    0.0	...
2389097	   .	   .	    0.0	...
2389098	   .	   .	    0.0	...
2389099	   .	   .	    0.0	...
2389100	   .	   .	    0.0	...
2389101	   .	   .	    0.0	...
2389102	   .	   .	    0.0	...
2389103	   .	   .	    0.0	...
2389104	   .	   .	    0.0	...
2389105	   .	   .	    0.0	...
2389106	   .	   .	    0.0	...
2389107	   .	   .	    0.0	...
2389108	   .	   .	    0.0	...
2389109	   .	   .	    0.0	...
2389110	   .	   .	    0.0	...
2389111	   .	   .	    0.0	...
2389112	   .	   .	    0.0	...
2389113	   .	   .	    0.0	...
2389114	   .	   .	    0.0	...
2389115	   .	   .	    0.0	...
2389116	   .	   .	    0.0	...
2389117	   .	   .	    0.0	...
2389118	   .	   .	    0.0	...
2389119	   .	   .	    0.0	...
2389120	   .	   .	    0.0	...
2389121	   .	   .	    0.0	...
2389122	   .	   .	    0.0	...
2389123	   .	   .	    0.0	...
2389124	   .	   .	    0.0	...
2389125	   .	   .	    0.0	...
2389126	   .	   .	    0.0	...
2389127	   .	   .	    0.0	...
2389128	   .	   .	    0.0	...
2389129	   .	   .	    0.0	...
2389130	   .	   .	    0.0	...
2389131	   .	   .	    0.0	...
2389132	   .	   .	    0.0	...
2389133	   .	   .	    0.0	...
2389134	   .	   .	    0.0	...
2389135	   .	   .	    0.0	...
2389136	   .	   .	    0.0	...
2389137	   .	   .	    0.0	...
2389138	   .	   .	    0.0	...
2389139	   .	   .	    0.0	...
2389140	   .	   .	    0.0	...
2389141	   .	   .	    0.0	...
2389142	   .	   .	    0.0	...
2389143	   .	   .	    0.0	...
2389144	   .	   .	    0.0	...
2389145	   .	   .	    0.0	...
2389146	   .	   .	    0.0	...
2389147	   .	   .	    0.0	...
2389148	   .	   .	    0.0	...
2389149	   .	   .	    0.0	...
2389150	   .	   .	    0.0	...
2389151	   .	   .	    0.0	...
2389152	   .	   .	    0.0	...
2389153	   .	   .	    0.0	...
2389154	   .	   .	    0.0	...
2389155	   .	   .	    0.0	...
2389156	   .	   .	    0.0	...
2389157	   .	   .	    0.0	...
2389158	   .	   .	    0.0	...
2389159	   .	   .	    0.0	...
2389160	   .	   .	    0.0	...
2389161	   .	   .	    0.0	...
2389162	   .	   .	    0.0	...
2389163	   .	   .	    0.0	...
2389164	   .	   .	    0.0	...
2389165	   .	   .	    0.0	...
2389166	   .	   .	    0.0	...
2389167	   .	   .	    0.0	...
2389168	   .	   .	    0.0	...
2389169	   .	   .	    0.0	...
2389170	   .	   .	    0.0	...
2389171	   .	   .	    0.0	...
2389172	   .	   .	    0.0	...
2389173	   .	   .	    0.0	...
2389174	   .	   .	    0.0	...
2389175	   .	   .	    0.0	...
2389176	   .	   .	    0.0	...
2389177	   .	   .	    0.0	...
2389178	   .	   .	    0.0	...
2389179	   .	   .	    0.0	...
2389180	   .	   .	    0.0	...
2389181	   .	   .	    0.0	...
2389182	   .	   .	    0.0	...
2389183	   .	   .	    0.0	...
2389184	   .	   .	    0.0	...
2389185	   .	   .	    0.0	...
2389186	   .	   .	    0.0	...
2389187	   .	   .	    0.0	...
2389188	   .	   .	    0.0	...
2389189	   .	   .	    0.0	...
2389190	   .	   .	    0.0	...
2389191	   .	   .	    0.0	...
2389192	   .	   .	    0.0	...
2389193	   .	   .	    0.0	...
2389194	   .	   .	    0.0	...
2389195	   .	   .	    0.0	...
2389196	   .	   .	    0.0	...
2389197	   .	   .	    0.0	...
2389198	   .	   .	    0.0	...
2389199	   .	   .	    0.0	...
2389200	   .	   .	    0.0	...
2389201	   .	   .	    0.0	...
2389202	   .	   .	    0.0	...
2389203	   .	   .	    0.0	...
2389204	   .	   .	    0.0	...
2389205	   .	   .	    0.0	...
2389206	   .	   .	    0.0	...
2389207	   .	   .	    0.0	...
2389208	   .	   .	    0.0	...
2389209	   .	   .	    0.0	...
2389210	   .	   .	    0.0	...
2389211	   .	   .	    0.0	...
2389212	   .	   .	    0.0	...
2389213	   .	   .	    0.0	...
2389214	   .	   .	    0.0	...
2389215	   .	   .	    0.0	...
2389216	   .	   .	    0.0	...
2389217	   .	   .	    0.0	...
2389218	   .	   .	    0.0	...
2389219	   .	   .	    0.0	...
2389220	   .	   .	    0.0	...
2389221	   .	   .	    0.0	...
2389222	   .	   .	    0.0	...
2389223	   .	   .	    0.0	...
MSG	2389224 0000 _ Number On
2389224	   .	   .	    0.0	...
2389225	   .	   .	    0.0	...
2389226	   .	   .	    0.0	...
2389227	   .	   .	    0.0	...
2389228	   .	   .	    0.0	...
2389229	   .	   .	    0.0	...
2389230	   .	   .	    0.0	...
2389231	   .	   .	    0.0	...
2389232	   .	   .	    0.0	...
2389233	   .	   .	    0.0	...
2389234	   .	   .	    0.0	...
2389235	   .	   .	    0.0	...
2389236	   .	   .	    0.0	...
2389237	   .	   .	    0.0	...
2389238	   .	   .	    0.0	...
2389239	   .	   .	    0.0	...
2389240	   .	   .	    0.0	...
2389241	   .	   .	    0.0	...
2389242	   .	   .	    0.0	...
2389243	   .	   .	    0.0	...
2389244	   .	   .	    0.0	...
2389245	   .	   .	    0.0	...
2389246	   .	   .	    0.0	...
2389247	   .	   .	    0.0	...
2389248	   .	   .	    0.0	...
2389249	   .	   .	    0.0	...
2389250	   .	   .	    0.0	...
2389251	   .	   .	    0.0	...
2389252	   .	   .	    0.0	...
2389253	   .	   .	    0.0	...
2389254	   .	   .	    0.0	...
2389255	   .	   .	    0.0	...
2389256	   .	   .	    0.0	...
2389257	   .	   .	    0.0	...
2389258	   .	   .	    0.0	...
2389259	   .	   .	    0.0	...
2389260	   .	   .	    0.0	...
2389261	   .	   .	    0.0	...
2389262	   .	   .	    0.0	...
2389263	   .	   .	    0.0	...
2389264	   .	   .	    0.0	...
2389265	   .	   .	    0.0	...
2389266	   .	   .	    0.0	...
2389267	   .	   .	    0.0	...
2389268	   .	   .	    0.0	...
2389269	   .	   .	    0.0	...
2389270	   .	   .	    0.0	...
2389271	   .	   .	    0.0	...
2389272	   .	   .	    0.0	...
2389273	   .	   .	    0.0	...
2389274	   .	   .	    0.0	...
2389275	   .	   .	    0.0	...
2389276	   .	   .	    0.0	...
2389277	   .	   .	    0.0	...
2389278	   .	   .	    0.0	...
2389279	   .	   .	    0.0	...
2389280	   .	   .	    0.0	...
2389281	   .	   .	    0.0	...
2389282	   .	   .	    0.0	...
2389283	   .	   .	    0.0	...
2389284	   .	   .	    0.0	...
2389285	   .	   .	    0.0	...
2389286	   .	   .	    0.0	...
2389287	   .	   .	    0.0	...
2389288	   .	   .	    0.0	...
2389289	   .	   .	    0.0	...
2389290	   .	   .	    0.0	...
2389291	   .	   .	    0.0	...
2389292	   .	   .	    0.0	...
2389293	   .	   .	    0.0	...
2389294	   .	   .	    0.0	...
2389295	   .	   .	    0.0	...
2389296	   .	   .	    0.0	...
2389297	   .	   .	    0.0	...
2389298	   .	   .	    0.0	...
2389299	   .	   .	    0.0	...
2389300	   .	   .	    0.0	...
2389301	   .	   .	    0.0	...
2389302	   .	   .	    0.0	...
2389303	   .	   .	    0.0	...
2389304	   .	   .	    0.0	...
2389305	   .	   .	    0.0	...
2389306	   .	   .	    0.0	...
2389307	   .	   .	    0.0	...
2389308	   .	   .	    0.0	...
2389309	   .	   .	    0.0	...
2389310	   .	   .	    0.0	...
2389311	   .	   .	    0.0	...
2389312	   .	   .	    0.0	...
2389313	   .	   .	    0.0	...
2389314	   .	   .	    0.0	...
2389315	   .	   .	    0.0	...
2389316	   .	   .	    0.0	...
2389317	   .	   .	    0.0	...
2389318	   .	   .	    0.0	...
2389319	   .	   .	    0.0	...
2389320	   .	   .	    0.0	...
2389321	   .	   .	    0.0	...
2389322	   .	   .	    0.0	...
2389323	   .	   .	    0.0	...
2389324	   .	   .	    0.0	...
2389325	   .	   .	    0.0	...
2389326	   .	   .	    0.0	...
2389327	   .	   .	    0.0	...
2389328	   .	   .	    0.0	...
2389329	   .	   .	    0.0	...
2389330	   .	   .	    0.0	...
2389331	   .	   .	    0.0	...
2389332	   .	   .	    0.0	...
2389333	   .	   .	    0.0	...
2389334	   .	   .	    0.0	...
2389335	   .	   .	    0.0	...
2389336	   .	   .	    0.0	...
2389337	   .	   .	    0.0	...
2389338	   .	   .	    0.0	...
2389339	   .	   .	    0.0	...
2389340	   .	   .	    0.0	...
2389341	   .	   .	    0.0	...
2389342	   .	   .	    0.0	...
2389343	   .	   .	    0.0	...
2389344	   .	   .	    0.0	...
2389345	   .	   .	    0.0	...
2389346	   .	   .	    0.0	...
2389347	   .	   .	    0.0	...
2389348	   .	   .	    0.0	...
2389349	   .	   .	    0.0	...
2389350	   .	   .	    0.0	...
2389351	   .	   .	    0.0	...
2389352	   .	   .	    0.0	...
2389353	   .	   .	    0.0	...
2389354	   .	   .	    0.0	...
2389355	   .	   .	    0.0	...
2389356	   .	   .	    0.0	...
2389357	   .	   .	    0.0	...
2389358	   .	   .	    0.0	...
2389359	   .	   .	    0.0	...
2389360	   .	   .	    0.0	...
2389361	   .	   .	    0.0	...
2389362	   .	   .	    0.0	...
2389363	   .	   .	    0.0	...
2389364	   .	   .	    0.0	...
2389365	   .	   .	    0.0	...
2389366	   .	   .	    0.0	...
2389367	   .	   .	    0.0	...
2389368	   .	   .	    0.0	...
2389369	   .	   .	    0.0	...
2389370	   .	   .	    0.0	...
2389371	   .	   .	    0.0	...
2389372	   .	   .	    0.0	...
2389373	   .	   .	    0.0	...
2389374	   .	   .	    0.0	...
2389375	   .	   .	    0.0	...
2389376	   .	   .	    0.0	...
2389377	   .	   .	    0.0	...
2389378	   .	   .	    0.0	...
2389379	   .	   .	    0.0	...
2389380	   .	   .	    0.0	...
2389381	   .	   .	    0.0	...
2389382	   .	   .	    0.0	...
2389383	   .	   .	    0.0	...
2389384	   .	   .	    0.0	...
2389385	   .	   .	    0.0	...
2389386	   .	   .	    0.0	...
2389387	   .	   .	    0.0	...
2389388	   .	   .	    0.0	...
2389389	   .	   .	    0.0	...
2389390	   .	   .	    0.0	...
2389391	   .	   .	    0.0	...
2389392	   .	   .	    0.0	...
2389393	   .	   .	    0.0	...
2389394	   .	   .	    0.0	...
2389395	   .	   .	    0.0	...
2389396	   .	   .	    0.0	...
2389397	   .	   .	    0.0	...
2389398	   .	   .	    0.0	...
2389399	   .	   .	    0.0	...
2389400	   .	   .	    0.0	...
2389401	   .	   .	    0.0	...
2389402	   .	   .	    0.0	...
2389403	   .	   .	    0.0	...
2389404	   .	   .	    0.0	...
2389405	   .	   .	    0.0	...
2389406	   .	   .	    0.0	...
2389407	   .	   .	    0.0	...
2389408	   .	   .	    0.0	...
2389409	   .	   .	    0.0	...
2389410	   .	   .	    0.0	...
2389411	   .	   .	    0.0	...
2389412	   .	   .	    0.0	...
2389413	   .	   .	    0.0	...
2389414	   .	   .	    0.0	...
2389415	   .	   .	    0.0	...
2389416	   .	   .	    0.0	...
2389417	   .	   .	    0.0	...
2389418	   .	   .	    0.0	...
2389419	   .	   .	    0.0	...
2389420	   .	   .	    0.0	...
2389421	   .	   .	    0.0	...
2389422	   .	   .	    0.0	...
2389423	   .	   .	    0.0	...
2389424	   .	   .	    0.0	...
2389425	   .	   .	    0.0	...
2389426	   .	   .	    0.0	...
2389427	   .	   .	    0.0	...
2389428	   .	   .	    0.0	...
2389429	   .	   .	    0.0	...
2389430	   .	   .	    0.0	...
2389431	   .	   .	    0.0	...
2389432	   .	   .	    0.0	...
2389433	   .	   .	    0.0	...
2389434	   .	   .	    0.0	...
2389435	   .	   .	    0.0	...
2389436	   .	   .	    0.0	...
2389437	   .	   .	    0.0	...
2389438	   .	   .	    0.0	...
2389439	   .	   .	    0.0	...
2389440	   .	   .	    0.0	...
2389441	   .	   .	    0.0	...
2389442	   .	   .	    0.0	...
2389443	   .	   .	    0.0	...
2389444	   .	   .	    0.0	...
2389445	   .	   .	    0.0	...
2389446	   .	   .	    0.0	...
2389447	   .	   .	    0.0	...
2389448	   .	   .	    0.0	...
2389449	   .	   .	    0.0	...
2389450	   .	   .	    0.0	...
2389451	   .	   .	    0.0	...
2389452	   .	   .	    0.0	...
2389453	   .	   .	    0.0	...
2389454	   .	   .	    0.0	...
2389455	   .	   .	    0.0	...
2389456	   .	   .	    0.0	...
2389457	   .	   .	    0.0	...
2389458	   .	   .	    0.0	...
2389459	   .	   .	    0.0	...
2389460	   .	   .	    0.0	...
2389461	   .	   .	    0.0	...
2389462	   .	   .	    0.0	...
2389463	   .	   .	    0.0	...
2389464	   .	   .	    0.0	...
2389465	   .	   .	    0.0	...
2389466	   .	   .	    0.0	...
2389467	   .	   .	    0.0	...
2389468	   .	   .	    0.0	...
2389469	   .	   .	    0.0	...
2389470	   .	   .	    0.0	...
2389471	   .	   .	    0.0	...
2389472	   .	   .	    0.0	...
2389473	   .	   .	    0.0	...
2389474	   .	   .	    0.0	...
2389475	   .	   .	    0.0	...
2389476	   .	   .	    0.0	...
2389477	   .	   .	    0.0	...
2389478	   .	   .	    0.0	...
2389479	   .	   .	    0.0	...
2389480	   .	   .	    0.0	...
2389481	   .	   .	    0.0	...
2389482	   .	   .	    0.0	...
2389483	   .	   .	    0.0	...
2389484	   .	   .	    0.0	...
2389485	   .	   .	    0.0	...
2389486	   .	   .	    0.0	...
2389487	   .	   .	    0.0	...
2389488	   .	   .	    0.0	...
2389489	   .	   .	    0.0	...
2389490	   .	   .	    0.0	...
2389491	   .	   .	    0.0	...
2389492	   .	   .	    0.0	...
2389493	   .	   .	    0.0	...
2389494	   .	   .	    0.0	...
2389495	   .	   .	    0.0	...
2389496	   .	   .	    0.0	...
2389497	   .	   .	    0.0	...
2389498	   .	   .	    0.0	...
2389499	   .	   .	    0.0	...
2389500	   .	   .	    0.0	...
2389501	   .	   .	    0.0	...
2389502	   .	   .	    0.0	...
2389503	   .	   .	    0.0	...
2389504	   .	   .	    0.0	...
2389505	   .	   .	    0.0	...
2389506	   .	   .	    0.0	...
2389507	   .	   .	    0.0	...
2389508	   .	   .	    0.0	...
2389509	   .	   .	    0.0	...
2389510	   .	   .	    0.0	...
2389511	   .	   .	    0.0	...
2389512	   .	   .	    0.0	...
2389513	   .	   .	    0.0	...
2389514	   .	   .	    0.0	...
2389515	   .	   .	    0.0	...
2389516	   .	   .	    0.0	...
2389517	   .	   .	    0.0	...
2389518	   .	   .	    0.0	...
2389519	   .	   .	    0.0	...
EBLINK R 2388962	2389519	558
2389520	 1330.1	 1157.7	  161.0	...
2389521	 1330.1	 1157.7	  161.0	...
2389522	 1337.7	 1161.6	  162.0	...
2389523	 1345.3	 1165.5	  163.0	...
2389524	 1352.9	 1169.4	  164.0	...
2389525	 1352.9	 1169.4	  164.0	...
2389526	  741.6	  955.1	 1680.0	...
MSG	2389527 0000 _ Number Off
2389527	  741.6	  955.1	 1680.0	...
2389528	  738.3	  950.9	 1707.0	...
2389529	  732.7	  935.6	 1772.0	...
2389530	  725.2	  912.1	 1877.0	...
2389531	  720.3	  882.9	 1983.0	...
2389532	  717.1	  853.2	 2087.0	...
2389533	  715.3	  823.2	 2171.0	...
2389534	  713.6	  795.1	 2252.0	...
2389535	  714.6	  770.0	 2320.0	...
2389536	  718.1	  745.0	 2387.0	...
2389537	  722.7	  722.4	 2446.0	...
2389538	  728.0	  701.4	 2501.0	...
2389539	  733.4	  682.4	 2546.0	...
2389540	  740.3	  665.1	 2587.0	...
2389541	  745.8	  649.8	 2611.0	...
2389542	  749.1	  637.7	 2629.0	...
2389543	  750.2	  627.6	 2640.0	...
2389544	  750.2	  621.1	 2656.0	...
2389545	  750.2	  615.1	 2671.0	...
2389546	  750.8	  610.6	 2680.0	...
2389547	  751.8	  606.8	 2683.0	...
2389548	  752.8	  605.6	 2684.0	...
2389549	  754.0	  604.7	 2690.0	...
2389550	  755.0	  604.4	 2698.0	...
2389551	  755.9	  603.5	 2713.0	...
2389552	  755.2	  601.3	 2724.0	...
ESACC R  2388917	2389552	636	  802.8	  642.1	  755.2	  601.3	   1.34	   1112
SFIX R   2389553
2389553	  754.7	  598.9	 2738.0	...
2389554	  753.6	  597.2	 2744.0	...
2389555	  753.0	  597.4	 2748.0	...
2389556	  752.5	  599.0	 2751.0	...
2389557	  752.2	  601.4	 2753.0	...
2389558	  751.9	  603.8	 2753.0	...
2389559	  751.5	  605.3	 2750.0	...
2389560	  751.4	  606.4	 2746.0	...
2389561	  751.2	  606.9	 2745.0	...
2389562	  751.2	  608.5	 2745.0	...
2389563	  751.5	  610.0	 2745.0	...
2389564	  751.7	  611.4	 2745.0	...
2389565	  751.7	  611.7	 2744.0	...
2389566	  751.6	  611.9	 2743.0	...
2389567	  751.6	  612.6	 2746.0	...
2389568	  751.7	  613.6	 2750.0	...
2389569	  752.0	  614.7	 2754.0	...
2389570	  752.4	  615.2	 2753.0	...
2389571	  752.8	  615.4	 2753.0	...
2389572	  752.9	  615.4	 2754.0	...
2389573	  752.9	  615.5	 2756.0	...
2389574	  752.8	  615.6	 2757.0	...
2389575	  753.1	  615.1	 2756.0	...
2389576	  753.2	  614.7	 2754.0	...
2389577	  753.4	  614.2	 2752.0	...
2389578	  753.3	  614.3	 2752.0	...
2389579	  753.3	  614.2	 2752.0	...
2389580	  753.3	  614.0	 2752.0	...
2389581	  753.2	  613.8	 2753.0	...
2389582	  753.2	  613.6	 2753.0	...
2389583	  753.5	  613.4	 2752.0	...
2389584	  753.8	  613.4	 2752.0	...
2389585	  754.2	  613.6	 2751.0	...
2389586	  754.1	  613.9	 2749.0	...
2389587	  754.1	  613.5	 2748.0	...
2389588	  754.1	  612.8	 2748.0	...
2389589	  754.1	  612.2	 2752.0	...
2389590	  754.2	  612.3	 2754.0	...
2389591	  754.3	  612.4	 2755.0	...
2389592	  754.5	  612.5	 2754.0	...
2389593	  754.5	  612.5	 2756.0	...
2389594	  754.6	  612.6	 2758.0	...
2389595	  754.7	  612.7	 2761.0	...
2389596	  754.6	  612.5	 2762.0	...
2389597	  755.1	  611.9	 2762.0	...
2389598	  755.5	  611.2	 2762.0	...
2389599	  755.9	  611.0	 2762.0	...
2389600	  755.8	  610.9	 2762.0	...
2389601	  755.8	  610.8	 2762.0	...
2389602	  755.9	  610.8	 2763.0	...
2389603	  755.8	  610.9	 2764.0	...
2389604	  755.6	  610.9	 2765.0	...
2389605	  755.5	  611.1	 2765.0	...
2389606	  755.5	  611.3	 2765.0	...
2389607	  755.4	  611.3	 2766.0	...
2389608	  755.5	  611.0	 2769.0	...
2389609	  755.8	  611.2	 2772.0	...
2389610	  756.1	  611.7	 2774.0	...
2389611	  756.0	  612.1	 2774.0	...
2389612	  755.7	  611.9	 2773.0	...
2389613	  755.6	  611.8	 2775.0	...
2389614	  755.9	  611.7	 2777.0	...
2389615	  756.0	  611.2	 2780.0	...
2389616	  755.7	  610.5	 2780.0	...
2389617	  755.3	  609.9	 2780.0	...
2389618	  755.1	  609.9	 2780.0	...
2389619	  755.1	  609.7	 2780.0	...
2389620	  755.2	  609.5	 2782.0	...
2389621	  755.2	  609.1	 2783.0	...
2389622	  755.2	  608.7	 2784.0	...
2389623	  755.2	  608.5	 2785.0	...
2389624	  755.3	  608.7	 2786.0	...
2389625	  755.5	  608.7	 2787.0	...
2389626	  755.7	  608.5	 2788.0	...
2389627	  755.8	  608.5	 2788.0	...
2389628	  755.7	  608.8	 2789.0	...
2389629	  755.4	  609.1	 2789.0	...
2389630	  755.0	  609.3	 2788.0	...
2389631	  754.7	  609.4	 2788.0	...
2389632	  754.9	  609.5	 2788.0	...
2389633	  755.1	  609.4	 2789.0	...
2389634	  755.3	  609.4	 2790.0	...
2389635	  755.3	  609.4	 2790.0	...
2389636	  755.2	  609.4	 2789.0	...
2389637	  755.1	  609.3	 2791.0	...
2389638	  755.3	  609.2	 2793.0	...
2389639	  755.5	  609.1	 2796.0	...
2389640	  755.6	  609.1	 2796.0	...
2389641	  755.3	  609.0	 2797.0	...
2389642	  755.0	  608.6	 2796.0	...
2389643	  754.9	  608.2	 2796.0	...
2389644	  755.0	  608.2	 2797.0	...
2389645	  755.0	  608.5	 2798.0	...
2389646	  755.1	  608.9	 2799.0	...
2389647	  755.0	  609.0	 2799.0	...
2389648	  754.9	  609.0	 2798.0	...
2389649	  754.8	  609.0	 2797.0	...
2389650	  754.7	  609.0	 2798.0	...
2389651	  754.7	  609.0	 2800.0	...
2389652	  754.7	  608.9	 2801.0	...
2389653	  754.7	  609.0	 2801.0	...
2389654	  754.6	  609.1	 2804.0	...
2389655	  754.6	  609.1	 2807.0	...
2389656	  754.7	  609.1	 2809.0	...
2389657	  754.8	  609.1	 2808.0	...
2389658	  754.9	  609.1	 2808.0	...
2389659	  754.7	  609.1	 2808.0	...
2389660	  754.4	  609.0	 2809.0	...
2389661	  754.4	  609.0	 2809.0	...
2389662	  754.6	  609.0	 2809.0	...
2389663	  754.8	  609.1	 2809.0	...
2389664	  754.8	  609.3	 2810.0	...
2389665	  754.7	  609.5	 2813.0	...
2389666	  754.5	  609.4	 2817.0	...
2389667	  754.4	  609.0	 2820.0	...
2389668	  754.2	  608.7	 2821.0	...
2389669	  754.3	  608.8	 2821.0	...
2389670	  754.3	  608.8	 2822.0	...
2389671	  754.3	  609.0	 2824.0	...
2389672	  754.3	  609.3	 2825.0	...
2389673	  754.4	  609.6	 2825.0	...
2389674	  754.5	  609.8	 2825.0	...
2389675	  754.6	  609.9	 2825.0	...
2389676	  754.7	  610.0	 2825.0	...
2389677	  754.7	  610.1	 2824.0	...
2389678	  754.4	  610.0	 2824.0	...
2389679	  754.0	  609.9	 2825.0	...
2389680	  753.6	  609.9	 2826.0	...
2389681	  753.4	  609.8	 2825.0	...
2389682	  753.3	  609.9	 2824.0	...
2389683	  753.2	  610.2	 2827.0	...
2389684	  753.2	  610.4	 2831.0	...
2389685	  753.3	  610.5	 2835.0	...
2389686	  753.4	  610.5	 2833.0	...
2389687	  753.5	  610.2	 2830.0	...
2389688	  753.5	  609.9	 2829.0	...
2389689	  753.6	  609.7	 2832.0	...
2389690	  753.6	  610.0	 2835.0	...
2389691	  753.7	  610.3	 2836.0	...
2389692	  753.5	  610.3	 2837.0	...
2389693	  753.8	  610.2	 2838.0	...
2389694	  753.9	  610.2	 2839.0	...
2389695	  754.0	  610.2	 2837.0	...
2389696	  753.9	  610.2	 2834.0	...
2389697	  753.9	  610.2	 2834.0	...
2389698	  754.1	  610.2	 2837.0	...
2389699	  754.3	  609.7	 2840.0	...
2389700	  754.3	  609.3	 2839.0	...
2389701	  754.4	  608.9	 2839.0	...
2389702	  754.2	  609.1	 2840.0	...
2389703	  754.2	  609.2	 2841.0	...
2389704	  754.1	  609.2	 2842.0	...
2389705	  754.2	  609.0	 2841.0	...
2389706	  754.2	  609.0	 2840.0	...
2389707	  754.2	  609.0	 2840.0	...
2389708	  754.1	  609.0	 2841.0	...
2389709	  754.1	  609.1	 2842.0	...
2389710	  754.0	  609.0	 2843.0	...
2389711	  753.9	  608.9	 2843.0	...
2389712	  753.8	  608.6	 2843.0	...
2389713	  753.7	  608.5	 2843.0	...
2389714	  753.5	  608.4	 2846.0	...
2389715	  753.6	  608.3	 2848.0	...
2389716	  753.8	  607.9	 2849.0	...
2389717	  754.2	  607.6	 2848.0	...
2389718	  754.4	  608.2	 2848.0	...
2389719	  754.5	  609.2	 2850.0	...
2389720	  754.3	  610.1	 2851.0	...
2389721	  753.9	  610.0	 2852.0	...
2389722	  753.8	  609.9	 2852.0	...
2389723	  754.0	  610.3	 2852.0	...
2389724	  754.3	  610.5	 2854.0	...
2389725	  754.6	  610.6	 2857.0	...
2389726	  754.7	  610.2	 2860.0	...
2389727	  754.7	  609.7	 2861.0	...
MSG	2389728 0000 _ Number On
2389728	  754.7	  609.3	 2862.0	...
2389729	  754.7	  609.3	 2861.0	...
2389730	  754.6	  609.3	 2861.0	...
2389731	  754.5	  609.8	 2860.0	...
2389732	  754.3	  610.2	 2860.0	...
2389733	  754.2	  610.7	 2860.0	...
2389734	  753.7	  610.8	 2861.0	...
2389735	  753.3	  610.5	 2863.0	...
2389736	  752.9	  610.2	 2864.0	...
2389737	  753.0	  609.9	 2863.0	...
2389738	  752.9	  610.0	 2862.0	...
2389739	  752.8	  610.1	 2861.0	...
2389740	  752.7	  610.1	 2861.0	...
2389741	  752.9	  610.2	 2862.0	...
2389742	  752.8	  610.1	 2866.0	...
2389743	  752.8	  610.0	 2870.0	...
2389744	  753.1	  610.1	 2873.0	...
2389745	  753.7	  610.5	 2874.0	...
2389746	  754.1	  610.9	 2874.0	...
2389747	  754.0	  611.0	 2874.0	...
2389748	  753.4	  611.2	 2872.0	...
2389749	  752.8	  611.3	 2871.0	...
2389750	  752.6	  611.7	 2871.0	...
2389751	  752.9	  611.9	 2871.0	...
2389752	  753.2	  612.2	 2871.0	...
2389753	  753.1	  612.5	 2872.0	...
2389754	  753.0	  612.6	 2873.0	...
2389755	  752.9	  612.6	 2874.0	...
2389756	  752.8	  612.6	 2877.0	...
2389757	  753.1	  612.3	 2880.0	...
2389758	  753.4	  612.1	 2881.0	...
2389759	  753.8	  611.8	 2881.0	...
2389760	  753.5	  611.7	 2881.0	...
2389761	  753.3	  611.6	 2882.0	...
2389762	  753.1	  611.7	 2882.0	...
2389763	  753.1	  611.8	 2882.0	...
2389764	  753.3	  612.0	 2881.0	...
2389765	  753.5	  612.0	 2881.0	...
2389766	  753.6	  611.8	 2881.0	...
2389767	  753.4	  611.7	 2881.0	...
2389768	  753.1	  611.7	 2880.0	...
2389769	  752.9	  611.7	 2880.0	...
2389770	  752.8	  611.7	 2880.0	...
2389771	  752.9	  611.7	 2884.0	...
2389772	  753.0	  611.4	 2887.0	...
2389773	  752.8	  611.1	 2891.0	...
2389774	  752.6	  611.5	 2891.0	...
2389775	  752.9	  612.0	 2891.0	...
2389776	  753.3	  612.6	 2891.0	...
2389777	  753.7	  612.5	 2891.0	...
2389778	  753.3	  612.5	 2892.0	...
2389779	  753.0	  612.6	 2893.0	...
2389780	  752.9	  612.7	 2894.0	...
2389781	  753.1	  612.8	 2896.0	...
2389782	  753.2	  612.8	 2899.0	...
2389783	  753.1	  612.6	 2900.0	...
2389784	  752.9	  612.3	 2900.0	...
2389785	  752.9	  612.4	 2900.0	...
2389786	  753.0	  612.9	 2901.0	...
2389787	  753.0	  613.4	 2902.0	...
2389788	  753.0	  613.4	 2903.0	...
2389789	  752.9	  612.9	 2903.0	...
2389790	  752.9	  612.4	 2903.0	...
2389791	  753.0	  611.8	 2903.0	...
2389792	  753.0	  611.9	 2903.0	...
2389793	  753.0	  611.8	 2903.0	...
2389794	  752.9	  611.7	 2904.0	...
2389795	  752.7	  612.2	 2906.0	...
2389796	  752.5	  612.9	 2907.0	...
2389797	  752.4	  613.5	 2908.0	...
2389798	  752.5	  613.6	 2908.0	...
2389799	  752.6	  613.6	 2907.0	...
2389800	  752.6	  613.6	 2907.0	...
2389801	  752.5	  613.4	 2908.0	...
2389802	  752.7	  613.3	 2908.0	...
2389803	  753.4	  613.4	 2908.0	...
2389804	  754.0	  613.7	 2909.0	...
2389805	  754.3	  614.2	 2909.0	...
2389806	  754.3	  614.6	 2910.0	...
2389807	  753.7	  614.8	 2912.0	...
2389808	  753.0	  614.8	 2914.0	...
2389809	  752.4	  614.7	 2917.0	...
2389810	  752.4	  614.6	 2918.0	...
2389811	  752.4	  614.7	 2918.0	...
2389812	  752.3	  614.8	 2918.0	...
2389813	  752.3	  614.9	 2918.0	...
2389814	  752.4	  614.9	 2919.0	...
2389815	  752.3	  614.9	 2921.0	...
2389816	  752.2	  614.8	 2922.0	...
2389817	  752.3	  614.8	 2923.0	...
2389818	  752.6	  614.7	 2923.0	...
2389819	  752.8	  614.9	 2922.0	...
2389820	  752.7	  615.0	 2922.0	...
2389821	  752.6	  615.2	 2923.0	...
2389822	  752.3	  615.4	 2922.0	...
2389823	  752.0	  615.6	 2922.0	...
2389824	  751.7	  615.7	 2922.0	...
2389825	  751.8	  615.7	 2923.0	...
2389826	  752.0	  615.6	 2925.0	...
2389827	  752.3	  615.7	 2927.0	...
2389828	  752.5	  615.9	 2925.0	...
2389829	  752.7	  616.1	 2922.0	...
2389830	  752.8	  616.1	 2920.0	...
2389831	  752.9	  615.9	 2920.0	...
2389832	  752.4	  615.8	 2921.0	...
2389833	  751.8	  615.8	 2926.0	...
2389834	  751.3	  615.8	 2929.0	...
2389835	  751.4	  616.1	 2932.0	...
2389836	  751.5	  616.4	 2931.0	...
2389837	  751.8	  616.3	 2931.0	...
2389838	  752.1	  615.7	 2931.0	...
2389839	  752.4	  615.5	 2931.0	...
2389840	  752.2	  615.9	 2933.0	...
2389841	  751.9	  616.3	 2936.0	...
2389842	  751.5	  616.3	 2936.0	...
2389843	  751.4	  616.3	 2935.0	...
2389844	  751.2	  616.2	 2933.0	...
2389845	  751.2	  616.1	 2930.0	...
2389846	  751.4	  615.9	 2928.0	...
2389847	  751.6	  615.8	 2925.0	...
2389848	  751.9	  615.8	 2926.0	...
2389849	  751.9	  615.8	 2926.0	...
2389850	  751.6	  615.8	 2928.0	...
2389851	  751.3	  615.8	 2930.0	...
2389852	  750.9	  615.8	 2932.0	...
2389853	  750.8	  615.7	 2933.0	...
2389854	  751.0	  615.4	 2933.0	...
2389855	  751.2	  615.2	 2932.0	...
2389856	  751.4	  615.2	 2931.0	...
2389857	  751.3	  615.3	 2929.0	...
2389858	  751.3	  615.3	 2927.0	...
2389859	  751.3	  615.3	 2925.0	...
2389860	  751.4	  615.5	 2926.0	...
2389861	  751.4	  615.6	 2927.0	...
2389862	  751.4	  615.7	 2927.0	...
2389863	  751.3	  615.7	 2925.0	...
2389864	  751.1	  615.5	 2923.0	...
2389865	  751.3	  615.3	 2922.0	...
2389866	  751.5	  614.8	 2922.0	...
2389867	  751.9	  614.5	 2924.0	...
2389868	  752.1	  614.1	 2925.0	...
2389869	  752.0	  614.1	 2926.0	...
2389870	  751.7	  614.1	 2926.0	...
2389871	  751.4	  614.3	 2926.0	...
2389872	  751.4	  614.5	 2924.0	...
2389873	  751.4	  614.6	 2922.0	...
2389874	  751.5	  614.5	 2920.0	...
2389875	  751.6	  614.4	 2920.0	...
2389876	  751.7	  614.3	 2918.0	...
2389877	  751.7	  614.0	 2915.0	...
2389878	  751.6	  613.8	 2912.0	...
2389879	  751.4	  613.4	 2910.0	...
2389880	  751.2	  613.3	 2909.0	...
2389881	  751.0	  613.4	 2909.0	...
2389882	  751.0	  613.5	 2909.0	...
2389883	  751.3	  613.7	 2910.0	...
2389884	  751.5	  613.3	 2911.0	...
2389885	  751.9	  612.8	 2910.0	...
2389886	  751.9	  612.4	 2909.0	...
2389887	  752.0	  613.0	 2908.0	...
2389888	  752.1	  613.6	 2905.0	...
2389889	  751.9	  614.4	 2903.0	...
2389890	  751.7	  614.6	 2900.0	...
2389891	  751.8	  614.9	 2900.0	...
2389892	  752.1	  615.1	 2901.0	...
2389893	  752.4	  615.0	 2901.0	...
2389894	  752.1	  614.8	 2901.0	...
2389895	  751.9	  614.6	 2900.0	...
2389896	  751.9	  614.6	 2899.0	...
2389897	  752.1	  614.5	 2900.0	...
2389898	  752.4	  614.5	 2900.0	...
2389899	  752.5	  614.5	 2899.0	...
2389900	  752.7	  614.3	 2898.0	...
2389901	  752.8	  614.0	 2896.0	...
2389902	  752.6	  613.5	 2895.0	...
2389903	  752.4	  613.4	 2894.0	...
2389904	  752.4	  613.2	 2893.0	...
2389905	  752.7	  613.2	 2889.0	...
2389906	  753.1	  613.1	 2885.0	...
2389907	  753.2	  613.2	 2883.0	...
2389908	  753.4	  613.5	 2883.0	...
2389909	  753.4	  613.7	 2886.0	...
2389910	  753.0	  614.0	 2889.0	...
2389911	  752.6	  614.1	 2887.0	...
2389912	  752.6	  614.7	 2882.0	...
2389913	  753.0	  615.1	 2879.0	...
2389914	  753.5	  615.7	 2881.0	...
2389915	  753.6	  615.8	 2882.0	...
2389916	  753.2	  615.9	 2880.0	...
2389917	  752.9	  616.0	 2876.0	...
2389918	  753.0	  616.0	 2872.0	...
2389919	  753.5	  616.0	 2870.0	...
2389920	  754.1	  615.9	 2868.0	...
2389921	  754.3	  615.9	 2867.0	...
2389922	  754.0	  616.0	 2867.0	...
2389923	  753.5	  615.9	 2867.0	...
2389924	  753.1	  615.7	 2866.0	...
2389925	  753.3	  615.3	 2866.0	...
EFIX R   2389553	2389925	373	  753.4	  611.9	   2852
SSACC R  2389926
2389926	  754.6	  614.5	 2866.0	...
2389927	  755.7	  613.0	 2865.0	...
2389928	  757.2	  610.4	 2865.0	...
2389929	  757.9	  607.6	 2864.0	...
2389930	  759.3	  605.2	 2864.0	...
2389931	  760.7	  601.8	 2865.0	...
2389932	  762.0	  598.5	 2865.0	...
2389933	  762.9	  593.7	 2865.0	...
2389934	  763.8	  589.9	 2866.0	...
2389935	  764.7	  585.4	 2867.0	...
2389936	  765.3	  581.9	 2867.0	...
2389937	  765.1	  578.9	 2867.0	...
2389938	  764.4	  576.9	 2867.0	...
2389939	  763.6	  574.5	 2867.0	...
2389940	  763.2	  572.4	 2868.0	...
ESACC R  2389926	2389940	15	  754.6	  614.5	  763.2	  572.4	   0.91	     77
SFIX R   2389941
2389941	  763.1	  571.0	 2867.0	...
2389942	  763.2	  570.8	 2867.0	...
2389943	  763.7	  571.2	 2862.0	...
2389944	  764.3	  572.2	 2857.0	...
2389945	  765.6	  573.0	 2852.0	...
2389946	  766.5	  573.7	 2849.0	...
2389947	  767.5	  574.4	 2848.0	...
2389948	  768.6	  575.1	 2846.0	...
2389949	  769.9	  576.4	 2847.0	...
2389950	  771.1	  577.2	 2843.0	...
2389951	  771.2	  578.6	 2839.0	...
2389952	  771.1	  579.6	 2835.0	...
2389953	  770.9	  580.6	 2835.0	...
2389954	  770.4	  581.2	 2834.0	...
2389955	  770.0	  581.6	 2833.0	...
2389956	  769.4	  582.2	 2834.0	...
2389957	  768.8	  583.5	 2835.0	...
2389958	  768.2	  584.9	 2836.0	...
2389959	  767.8	  586.0	 2836.0	...
2389960	  767.6	  586.6	 2833.0	...
2389961	  767.6	  586.7	 2831.0	...
2389962	  767.5	  586.8	 2828.0	...
2389963	  767.4	  586.7	 2827.0	...
2389964	  767.5	  586.3	 2826.0	...
2389965	  767.7	  585.9	 2826.0	...
2389966	  768.0	  585.4	 2826.0	...
2389967	  768.2	  585.4	 2824.0	...
2389968	  768.2	  585.3	 2821.0	...
2389969	  768.2	  585.0	 2818.0	...
2389970	  768.1	  584.7	 2817.0	...
2389971	  767.9	  584.4	 2813.0	...
2389972	  767.9	  584.4	 2810.0	...
2389973	  767.9	  584.3	 2808.0	...
2389974	  768.0	  584.2	 2808.0	...
2389975	  767.9	  584.0	 2808.0	...
2389976	  767.9	  583.8	 2803.0	...
2389977	  767.9	  583.5	 2799.0	...
2389978	  768.0	  583.4	 2795.0	...
2389979	  768.4	  583.3	 2795.0	...
2389980	  768.8	  583.3	 2795.0	...
2389981	  769.1	  583.4	 2795.0	...
2389982	  769.2	  583.8	 2794.0	...
2389983	  769.5	  584.1	 2793.0	...
2389984	  769.8	  584.4	 2789.0	...
2389985	  770.1	  584.3	 2786.0	...
2389986	  770.2	  584.8	 2780.0	...
2389987	  770.3	  585.3	 2778.0	...
2389988	  770.5	  585.7	 2777.0	...
2389989	  770.7	  585.6	 2778.0	...
2389990	  770.7	  585.6	 2778.0	...
2389991	  770.5	  585.8	 2773.0	...
2389992	  770.3	  585.9	 2768.0	...
2389993	  770.3	  586.0	 2764.0	...
2389994	  770.4	  586.0	 2764.0	...
2389995	  770.6	  586.0	 2764.0	...
2389996	  770.6	  586.0	 2763.0	...
2389997	  770.7	  586.1	 2761.0	...
2389998	  771.1	  586.4	 2758.0	...
2389999	  771.5	  586.7	 2755.0	...
2390000	  771.9	  586.9	 2753.0	...
2390001	  772.0	  587.0	 2752.0	...
2390002	  772.1	  587.0	 2749.0	...
2390003	  772.2	  587.2	 2746.0	...
2390004	  772.3	  587.4	 2741.0	...
2390005	  772.0	  587.6	 2738.0	...
2390006	  771.4	  587.7	 2735.0	...
2390007	  770.9	  587.8	 2735.0	...
2390008	  770.8	  587.9	 2735.0	...
2390009	  771.0	  587.8	 2730.0	...
2390010	  771.3	  587.7	 2726.0	...
2390011	  771.4	  587.6	 2722.0	...
2390012	  771.8	  587.1	 2721.0	...
2390013	  772.1	  586.7	 2719.0	...
2390014	  772.3	  586.3	 2717.0	...
2390015	  772.4	  586.3	 2714.0	...
2390016	  772.4	  586.4	 2714.0	...
2390017	  772.5	  586.4	 2713.0	...
2390018	  772.5	  586.4	 2712.0	...
2390019	  772.9	  586.5	 2712.0	...
2390020	  773.6	  586.5	 2712.0	...
2390021	  774.1	  586.6	 2712.0	...
2390022	  774.2	  586.7	 2712.0	...
2390023	  774.0	  586.7	 2712.0	...
2390024	  773.8	  586.8	 2709.0	...
2390025	  773.9	  586.9	 2705.0	...
2390026	  773.9	  586.8	 2701.0	...
2390027	  773.8	  586.7	 2699.0	...
2390028	  773.7	  586.5	 2697.0	...
2390029	  774.3	  586.7	 2696.0	...
2390030	  775.1	  586.9	 2694.0	...
2390031	  775.7	  587.0	 2693.0	...
2390032	  775.7	  586.8	 2693.0	...
2390033	  775.4	  586.6	 2693.0	...
2390034	  775.1	  586.4	 2693.0	...
2390035	  774.9	  586.4	 2689.0	...
2390036	  774.8	  586.4	 2685.0	...
2390037	  774.9	  586.3	 2682.0	...
2390038	  775.3	  586.1	 2681.0	...
2390039	  775.7	  585.7	 2679.0	...
2390040	  776.1	  585.3	 2676.0	...
2390041	  776.2	  585.4	 2673.0	...
MSG	2390042 0000 _ Number Off
2390042	  776.4	  585.8	 2670.0	...
2390043	  776.5	  586.2	 2670.0	...
2390044	  776.6	  586.2	 2670.0	...
2390045	  776.6	  586.3	 2670.0	...
2390046	  776.6	  586.3	 2671.0	...
2390047	  776.6	  586.3	 2671.0	...
2390048	  776.8	  586.3	 2668.0	...
2390049	  776.9	  586.3	 2665.0	...
2390050	  776.9	  586.5	 2662.0	...
2390051	  776.8	  586.6	 2662.0	...
2390052	  776.7	  586.8	 2660.0	...
2390053	  776.8	  586.8	 2659.0	...
2390054	  777.0	  586.8	 2656.0	...
2390055	  777.0	  587.0	 2654.0	...
2390056	  777.1	  587.3	 2652.0	...
2390057	  777.2	  588.0	 2653.0	...
2390058	  777.3	  588.4	 2653.0	...
2390059	  777.4	  588.7	 2653.0	...
2390060	  777.5	  588.5	 2652.0	...
2390061	  777.6	  588.3	 2651.0	...
2390062	  777.6	  588.2	 2646.0	...
2390063	  777.8	  588.1	 2641.0	...
2390064	  778.0	  588.0	 2637.0	...
2390065	  778.0	  587.9	 2637.0	...
2390066	  778.0	  587.9	 2637.0	...
2390067	  778.0	  587.5	 2636.0	...
2390068	  778.1	  587.3	 2635.0	...
2390069	  778.1	  587.0	 2634.0	...
2390070	  778.1	  587.0	 2633.0	...
2390071	  778.2	  587.4	 2633.0	...
2390072	  778.2	  587.8	 2633.0	...
2390073	  778.3	  588.2	 2633.0	...
2390074	  778.6	  588.3	 2633.0	...
2390075	  778.9	  588.5	 2633.0	...
2390076	  778.9	  588.8	 2632.0	...
2390077	  778.9	  589.1	 2630.0	...
2390078	  778.8	  589.3	 2626.0	...
2390079	  778.9	  589.2	 2622.0	...
2390080	  779.0	  589.3	 2618.0	...
2390081	  779.1	  589.4	 2616.0	...
2390082	  779.2	  589.0	 2617.0	...
2390083	  779.3	  588.4	 2619.0	...
2390084	  779.3	  587.9	 2619.0	...
2390085	  779.4	  589.0	 2618.0	...
2390086	  779.4	  590.2	 2614.0	...
2390087	  779.8	  591.2	 2609.0	...
2390088	  780.0	  591.0	 2604.0	...
2390089	  780.0	  590.8	 2606.0	...
2390090	  779.8	  590.8	 2608.0	...
2390091	  779.5	  590.8	 2611.0	...
2390092	  779.5	  590.8	 2611.0	...
2390093	  779.5	  590.9	 2610.0	...
2390094	  779.4	  590.4	 2609.0	...
2390095	  779.3	  589.9	 2608.0	...
2390096	  779.2	  589.4	 2606.0	...
2390097	  779.5	  589.6	 2603.0	...
2390098	  779.8	  589.9	 2600.0	...
2390099	  780.2	  590.1	 2600.0	...
2390100	  780.3	  590.2	 2599.0	...
2390101	  780.4	  590.4	 2599.0	...
2390102	  780.4	  590.8	 2599.0	...
2390103	  780.4	  591.0	 2598.0	...
2390104	  780.5	  591.2	 2597.0	...
2390105	  780.5	  591.1	 2595.0	...
2390106	  780.4	  590.9	 2595.0	...
2390107	  780.3	  590.8	 2596.0	...
2390108	  780.1	  590.8	 2596.0	...
2390109	  779.9	  590.7	 2595.0	...
2390110	  780.2	  590.7	 2593.0	...
2390111	  780.6	  590.6	 2590.0	...
2390112	  780.9	  590.8	 2589.0	...
2390113	  780.8	  591.1	 2585.0	...
2390114	  780.8	  591.3	 2582.0	...
2390115	  781.0	  591.2	 2579.0	...
2390116	  781.2	  591.2	 2579.0	...
2390117	  781.3	  591.6	 2580.0	...
2390118	  781.3	  591.8	 2580.0	...
2390119	  781.3	  592.0	 2580.0	...
2390120	  781.4	  591.8	 2580.0	...
2390121	  781.5	  591.8	 2581.0	...
2390122	  781.7	  591.7	 2582.0	...
2390123	  781.8	  591.6	 2583.0	...
2390124	  781.9	  591.5	 2582.0	...
2390125	  781.8	  591.5	 2581.0	...
2390126	  781.5	  591.5	 2581.0	...
2390127	  781.0	  591.5	 2580.0	...
2390128	  780.8	  591.8	 2579.0	...
2390129	  780.6	  592.1	 2578.0	...
2390130	  780.6	  592.4	 2575.0	...
2390131	  780.5	  592.4	 2572.0	...
2390132	  780.7	  592.4	 2568.0	...
2390133	  781.3	  592.3	 2569.0	...
2390134	  781.8	  591.9	 2570.0	...
2390135	  781.8	  591.5	 2570.0	...
2390136	  781.6	  591.4	 2570.0	...
2390137	  781.3	  591.6	 2570.0	...
2390138	  781.4	  591.7	 2569.0	...
2390139	  781.4	  591.7	 2568.0	...
2390140	  781.5	  591.9	 2568.0	...
2390141	  781.9	  592.3	 2565.0	...
2390142	  782.3	  592.6	 2561.0	...
2390143	  782.7	  592.7	 2558.0	...
2390144	  782.7	  592.9	 2559.0	...
2390145	  782.4	  593.0	 2560.0	...
2390146	  782.2	  592.9	 2559.0	...
2390147	  781.9	  592.7	 2558.0	...
2390148	  782.0	  592.5	 2558.0	...
2390149	  782.1	  592.2	 2559.0	...
2390150	  782.1	  591.9	 2559.0	...
2390151	  782.0	  592.1	 2559.0	...
2390152	  781.7	  592.5	 2556.0	...
2390153	  781.6	  592.8	 2552.0	...
2390154	  781.8	  592.8	 2547.0	...
2390155	  782.1	  592.6	 2547.0	...
2390156	  782.4	  592.5	 2547.0	...
2390157	  782.2	  592.5	 2547.0	...
2390158	  782.0	  592.7	 2546.0	...
2390159	  782.0	  592.8	 2546.0	...
2390160	  782.1	  592.6	 2546.0	...
2390161	  782.4	  592.4	 2546.0	...
2390162	  782.8	  592.1	 2547.0	...
2390163	  782.9	  591.9	 2548.0	...
2390164	  782.8	  592.2	 2547.0	...
2390165	  782.7	  592.7	 2545.0	...
2390166	  782.5	  593.3	 2544.0	...
2390167	  782.2	  593.5	 2544.0	...
2390168	  782.0	  593.7	 2543.0	...
2390169	  781.7	  593.7	 2540.0	...
2390170	  781.8	  593.8	 2537.0	...
2390171	  782.1	  593.9	 2534.0	...
2390172	  782.3	  593.8	 2533.0	...
2390173	  782.4	  593.5	 2532.0	...
2390174	  782.4	  593.4	 2532.0	...
2390175	  782.4	  593.3	 2533.0	...
2390176	  782.3	  593.4	 2533.0	...
2390177	  782.3	  593.4	 2533.0	...
2390178	  782.2	  593.4	 2531.0	...
2390179	  782.2	  593.3	 2529.0	...
2390180	  782.2	  593.3	 2527.0	...
2390181	  782.4	  593.2	 2528.0	...
2390182	  782.8	  593.2	 2528.0	...
2390183	  783.2	  593.5	 2528.0	...
2390184	  783.3	  594.1	 2528.0	...
2390185	  783.1	  594.6	 2527.0	...
2390186	  782.9	  594.8	 2527.0	...
2390187	  782.7	  594.8	 2527.0	...
2390188	  782.7	  594.7	 2528.0	...
2390189	  782.6	  594.8	 2526.0	...
2390190	  782.6	  595.0	 2524.0	...
2390191	  782.5	  595.2	 2522.0	...
2390192	  782.5	  595.2	 2521.0	...
2390193	  782.5	  595.3	 2521.0	...
2390194	  782.8	  595.2	 2524.0	...
2390195	  783.2	  595.2	 2526.0	...
2390196	  783.6	  595.1	 2528.0	...
2390197	  783.8	  595.1	 2524.0	...
2390198	  783.8	  595.0	 2520.0	...
2390199	  783.7	  594.9	 2518.0	...
2390200	  783.6	  594.8	 2520.0	...
2390201	  783.6	  594.7	 2521.0	...
2390202	  783.4	  594.7	 2522.0	...
2390203	  783.3	  594.8	 2522.0	...
2390204	  783.5	  595.2	 2521.0	...
2390205	  783.8	  595.7	 2519.0	...
2390206	  784.1	  595.9	 2517.0	...
2390207	  783.9	  595.9	 2516.0	...
2390208	  783.6	  595.9	 2515.0	...
2390209	  783.6	  596.0	 2514.0	...
2390210	  783.6	  596.0	 2514.0	...
2390211	  783.4	  596.1	 2516.0	...
2390212	  783.1	  596.1	 2516.0	...
2390213	  783.0	  596.2	 2517.0	...
2390214	  783.2	  596.1	 2518.0	...
2390215	  783.3	  596.0	 2517.0	...
2390216	  783.3	  596.0	 2515.0	...
2390217	  783.3	  596.0	 2511.0	...
2390218	  783.4	  596.8	 2509.0	...
2390219	  783.5	  597.6	 2509.0	...
2390220	  783.7	  598.4	 2511.0	...
2390221	  783.7	  598.1	 2512.0	...
2390222	  783.6	  597.4	 2510.0	...
2390223	  783.5	  596.7	 2509.0	...
2390224	  783.7	  595.8	 2508.0	...
2390225	  784.0	  595.0	 2507.0	...
2390226	  783.6	  594.3	 2511.0	...
2390227	  782.8	  593.4	 2515.0	...
EFIX R   2389941	2390227	287	  777.3	  589.2	   2644
SSACC R  2390228
2390228	  782.3	  592.8	 2518.0	...
2390229	  782.5	  591.2	 2518.0	...
2390230	  782.6	  589.0	 2517.0	...
2390231	  782.4	  585.9	 2518.0	...
2390232	  782.6	  582.9	 2520.0	...
2390233	  783.4	  580.8	 2524.0	...
2390234	  784.3	  578.9	 2527.0	...
2390235	  786.0	  577.2	 2526.0	...
2390236	  787.2	  575.4	 2526.0	...
2390237	  790.1	  573.8	 2525.0	...
2390238	  792.0	  573.0	 2522.0	...
ESACC R  2390228	2390238	11	  782.3	  592.8	  792.0	  573.0	   0.47	     48
SFIX R   2390239
2390239	  794.2	  573.0	 2519.0	...
2390240	  794.8	  573.3	 2515.0	...
2390241	  795.9	  573.4	 2516.0	...
2390242	  796.5	  573.3	 2516.0	...
2390243	  796.4	  573.3	 2518.0	...
2390244	  795.3	  573.7	 2518.0	...
2390245	  794.2	  574.7	 2519.0	...
2390246	  793.2	  575.6	 2518.0	...
2390247	  792.7	  576.3	 2515.0	...
2390248	  791.4	  577.1	 2511.0	...
2390249	  790.6	  578.2	 2508.0	...
2390250	  790.0	  579.2	 2508.0	...
MSG	2390251 0000 _ Number On
2390251	  790.1	  579.6	 2509.0	...
2390252	  790.3	  579.5	 2510.0	...
2390253	  791.0	  579.4	 2510.0	...
2390254	  791.6	  579.3	 2508.0	...
2390255	  792.3	  579.2	 2507.0	...
2390256	  792.4	  579.8	 2508.0	...
2390257	  792.4	  580.5	 2509.0	...
2390258	  792.2	  581.3	 2508.0	...
2390259	  792.0	  581.4	 2507.0	...
2390260	  791.7	  581.5	 2504.0	...
2390261	  791.4	  581.2	 2503.0	...
2390262	  791.0	  580.9	 2503.0	...
2390263	  790.8	  581.0	 2503.0	...
2390264	  790.6	  581.5	 2501.0	...
2390265	  790.7	  581.9	 2500.0	...
2390266	  790.7	  581.9	 2500.0	...
2390267	  790.8	  582.0	 2500.0	...
2390268	  790.9	  582.2	 2500.0	...
2390269	  790.8	  582.4	 2500.0	...
2390270	  790.7	  582.5	 2499.0	...
2390271	  790.5	  582.6	 2500.0	...
2390272	  790.6	  582.6	 2501.0	...
2390273	  790.8	  582.6	 2502.0	...
2390274	  791.0	  582.5	 2502.0	...
2390275	  790.8	  582.4	 2501.0	...
2390276	  790.4	  581.8	 2500.0	...
2390277	  790.0	  581.4	 2499.0	...
2390278	  790.0	  581.5	 2497.0	...
2390279	  790.1	  582.2	 2496.0	...
2390280	  790.1	  582.8	 2495.0	...
2390281	  790.2	  582.8	 2496.0	...
2390282	  790.4	  582.5	 2496.0	...
2390283	  790.7	  582.3	 2494.0	...
2390284	  791.0	  582.1	 2492.0	...
2390285	  791.3	  581.8	 2490.0	...
2390286	  791.4	  581.7	 2490.0	...
2390287	  791.1	  581.7	 2489.0	...
2390288	  790.8	  582.2	 2491.0	...
2390289	  790.7	  582.3	 2492.0	...
2390290	  790.8	  582.4	 2492.0	...
2390291	  791.0	  582.2	 2491.0	...
2390292	  790.9	  582.2	 2489.0	...
2390293	  790.9	  582.1	 2488.0	...
2390294	  790.8	  582.4	 2486.0	...
2390295	  790.8	  582.8	 2485.0	...
2390296	  790.8	  583.4	 2484.0	...
2390297	  790.8	  583.5	 2484.0	...
2390298	  791.1	  583.5	 2483.0	...
2390299	  791.3	  583.4	 2482.0	...
2390300	  791.6	  583.2	 2480.0	...
2390301	  791.6	  583.3	 2479.0	...
2390302	  791.5	  583.3	 2483.0	...
2390303	  791.2	  583.5	 2486.0	...
2390304	  790.9	  583.6	 2488.0	...
2390305	  790.8	  583.7	 2486.0	...
2390306	  790.7	  583.8	 2483.0	...
2390307	  790.7	  584.0	 2481.0	...
2390308	  790.7	  584.2	 2480.0	...
2390309	  790.9	  584.3	 2479.0	...
2390310	  791.1	  584.3	 2479.0	...
2390311	  791.3	  584.2	 2479.0	...
2390312	  791.2	  584.0	 2476.0	...
2390313	  791.0	  583.7	 2473.0	...
2390314	  790.9	  583.6	 2470.0	...
2390315	  790.8	  583.6	 2470.0	...
2390316	  790.8	  584.0	 2473.0	...
2390317	  790.7	  584.4	 2476.0	...
2390318	  790.7	  584.9	 2478.0	...
2390319	  790.7	  585.0	 2477.0	...
2390320	  790.3	  584.7	 2476.0	...
2390321	  790.0	  584.4	 2475.0	...
2390322	  789.8	  584.0	 2475.0	...
2390323	  790.3	  584.0	 2476.0	...
2390324	  790.8	  584.0	 2478.0	...
2390325	  791.2	  583.9	 2479.0	...
2390326	  791.3	  584.0	 2478.0	...
2390327	  791.4	  584.1	 2475.0	...
2390328	  791.5	  584.2	 2474.0	...
2390329	  791.4	  584.3	 2472.0	...
2390330	  791.2	  584.4	 2472.0	...
2390331	  791.1	  584.4	 2473.0	...
2390332	  791.2	  584.4	 2473.0	...
2390333	  790.9	  584.5	 2473.0	...
2390334	  790.7	  584.5	 2472.0	...
2390335	  790.4	  584.6	 2472.0	...
2390336	  790.3	  584.6	 2471.0	...
2390337	  790.3	  584.6	 2470.0	...
2390338	  790.5	  585.1	 2469.0	...
2390339	  790.7	  585.5	 2470.0	...
2390340	  790.9	  586.0	 2471.0	...
2390341	  790.7	  586.2	 2469.0	...
2390342	  790.5	  586.3	 2466.0	...
2390343	  790.5	  586.2	 2463.0	...
2390344	  790.6	  586.1	 2462.0	...
2390345	  790.8	  585.4	 2464.0	...
2390346	  790.8	  584.9	 2466.0	...
2390347	  790.8	  584.1	 2468.0	...
2390348	  790.8	  583.9	 2467.0	...
2390349	  790.8	  584.0	 2465.0	...
2390350	  790.7	  584.9	 2464.0	...
2390351	  790.6	  585.9	 2463.0	...
2390352	  791.0	  586.6	 2463.0	...
2390353	  791.5	  586.7	 2463.0	...
2390354	  792.1	  586.7	 2461.0	...
2390355	  791.9	  586.5	 2459.0	...
2390356	  791.6	  586.4	 2458.0	...
2390357	  791.5	  586.4	 2459.0	...
2390358	  791.5	  585.9	 2460.0	...
2390359	  791.6	  585.2	 2459.0	...
2390360	  791.5	  584.5	 2458.0	...
2390361	  791.4	  584.4	 2458.0	...
2390362	  791.4	  584.3	 2458.0	...
2390363	  791.4	  584.3	 2458.0	...
2390364	  790.9	  584.3	 2458.0	...
2390365	  790.3	  584.5	 2458.0	...
2390366	  789.7	  584.8	 2457.0	...
2390367	  789.8	  585.0	 2457.0	...
2390368	  790.1	  585.3	 2455.0	...
2390369	  790.3	  585.4	 2454.0	...
2390370	  790.5	  585.4	 2452.0	...
2390371	  790.6	  585.4	 2453.0	...
2390372	  790.7	  585.4	 2453.0	...
2390373	  790.7	  585.3	 2454.0	...
2390374	  790.8	  585.3	 2454.0	...
2390375	  790.8	  585.3	 2453.0	...
2390376	  790.8	  585.3	 2452.0	...
2390377	  790.8	  585.2	 2451.0	...
2390378	  790.7	  585.2	 2450.0	...
2390379	  790.6	  585.3	 2450.0	...
2390380	  790.5	  585.6	 2448.0	...
2390381	  790.8	  585.8	 2446.0	...
2390382	  791.1	  585.9	 2445.0	...
2390383	  791.3	  585.7	 2444.0	...
2390384	  791.2	  585.5	 2443.0	...
2390385	  791.1	  585.4	 2441.0	...
2390386	  790.9	  585.5	 2443.0	...
2390387	  790.6	  585.6	 2446.0	...
2390388	  790.4	  585.7	 2447.0	...
2390389	  790.6	  585.6	 2446.0	...
2390390	  790.7	  585.4	 2444.0	...
2390391	  790.9	  585.2	 2443.0	...
2390392	  790.9	  585.1	 2443.0	...
2390393	  791.0	  584.9	 2444.0	...
2390394	  791.0	  584.7	 2445.0	...
2390395	  791.0	  584.8	 2446.0	...
2390396	  791.0	  585.1	 2444.0	...
2390397	  791.1	  585.4	 2443.0	...
2390398	  791.1	  585.5	 2442.0	...
2390399	  791.0	  585.5	 2440.0	...
2390400	  790.8	  585.6	 2439.0	...
2390401	  790.5	  585.8	 2438.0	...
2390402	  790.6	  585.9	 2439.0	...
2390403	  790.6	  586.0	 2440.0	...
2390404	  790.7	  586.3	 2440.0	...
2390405	  790.8	  586.5	 2438.0	...
2390406	  790.7	  586.6	 2437.0	...
2390407	  790.6	  586.4	 2436.0	...
2390408	  790.4	  586.5	 2437.0	...
2390409	  790.3	  586.8	 2438.0	...
2390410	  790.3	  587.3	 2439.0	...
2390411	  790.5	  587.3	 2440.0	...
2390412	  790.6	  586.6	 2440.0	...
2390413	  790.5	  585.9	 2441.0	...
2390414	  790.4	  585.1	 2441.0	...
2390415	  790.3	  585.0	 2442.0	...
2390416	  790.3	  585.3	 2442.0	...
2390417	  790.2	  585.5	 2441.0	...
2390418	  790.3	  585.7	 2440.0	...
2390419	  790.3	  585.6	 2440.0	...
2390420	  790.2	  585.8	 2438.0	...
2390421	  790.1	  586.0	 2436.0	...
2390422	  789.9	  586.3	 2433.0	...
2390423	  789.8	  586.3	 2434.0	...
2390424	  789.8	  586.3	 2435.0	...
2390425	  789.8	  586.4	 2435.0	...
2390426	  789.9	  586.5	 2435.0	...
2390427	  790.0	  586.5	 2435.0	...
2390428	  790.1	  586.4	 2434.0	...
2390429	  790.2	  585.9	 2433.0	...
2390430	  790.3	  585.5	 2431.0	...
2390431	  790.2	  585.2	 2430.0	...
2390432	  790.0	  585.3	 2429.0	...
2390433	  789.9	  585.3	 2428.0	...
2390434	  790.0	  585.2	 2428.0	...
2390435	  790.2	  585.6	 2429.0	...
2390436	  790.5	  586.0	 2431.0	...
2390437	  790.6	  586.4	 2432.0	...
2390438	  790.5	  586.4	 2433.0	...
2390439	  790.4	  586.2	 2432.0	...
2390440	  790.3	  586.1	 2431.0	...
2390441	  790.3	  586.0	 2433.0	...
2390442	  790.3	  586.0	 2435.0	...
2390443	  790.3	  586.0	 2438.0	...
2390444	  790.2	  585.9	 2437.0	...
2390445	  790.2	  585.8	 2436.0	...
2390446	  790.5	  585.7	 2435.0	...
2390447	  790.8	  585.6	 2435.0	...
2390448	  791.1	  585.4	 2435.0	...
2390449	  791.2	  585.5	 2434.0	...
2390450	  791.1	  585.8	 2434.0	...
2390451	  790.7	  586.4	 2434.0	...
2390452	  790.4	  586.8	 2434.0	...
2390453	  790.3	  587.0	 2434.0	...
2390454	  790.4	  586.9	 2433.0	...
2390455	  790.4	  586.7	 2433.0	...
2390456	  790.5	  586.6	 2433.0	...
2390457	  790.4	  586.1	 2433.0	...
2390458	  790.2	  585.7	 2434.0	...
2390459	  790.1	  585.3	 2434.0	...
2390460	  790.1	  585.2	 2433.0	...
2390461	  790.0	  585.0	 2432.0	...
2390462	  789.9	  584.9	 2432.0	...
2390463	  789.8	  584.8	 2433.0	...
2390464	  789.7	  584.7	 2432.0	...
2390465	  789.7	  584.9	 2430.0	...
2390466	  789.8	  585.2	 2429.0	...
2390467	  789.8	  585.4	 2429.0	...
2390468	  789.9	  585.2	 2429.0	...
2390469	  790.0	  584.8	 2430.0	...
2390470	  790.2	  584.9	 2430.0	...
2390471	  790.4	  585.3	 2429.0	...
2390472	  790.6	  585.7	 2428.0	...
2390473	  790.8	  585.7	 2428.0	...
2390474	  790.6	  585.6	 2427.0	...
2390475	  790.5	  585.4	 2425.0	...
2390476	  790.2	  585.3	 2423.0	...
2390477	  790.0	  585.4	 2423.0	...
2390478	  789.9	  585.6	 2426.0	...
2390479	  789.9	  585.9	 2429.0	...
2390480	  790.0	  585.8	 2429.0	...
2390481	  790.0	  585.7	 2427.0	...
2390482	  790.1	  585.3	 2425.0	...
2390483	  790.1	  584.8	 2423.0	...
2390484	  790.0	  584.4	 2423.0	...
2390485	  790.1	  584.4	 2422.0	...
2390486	  790.4	  584.6	 2424.0	...
2390487	  790.6	  584.8	 2425.0	...
2390488	  790.9	  584.8	 2426.0	...
2390489	  790.9	  584.7	 2426.0	...
2390490	  790.8	  584.6	 2424.0	...
2390491	  790.6	  584.6	 2423.0	...
2390492	  790.4	  584.6	 2421.0	...
2390493	  790.3	  584.6	 2422.0	...
2390494	  790.2	  584.6	 2423.0	...
2390495	  790.0	  584.8	 2423.0	...
2390496	  790.0	  585.1	 2425.0	...
2390497	  790.0	  585.2	 2426.0	...
2390498	  790.1	  585.1	 2428.0	...
2390499	  790.2	  584.9	 2429.0	...
2390500	  790.1	  584.8	 2430.0	...
2390501	  790.1	  584.9	 2430.0	...
2390502	  790.1	  585.0	 2429.0	...
2390503	  790.1	  585.1	 2429.0	...
2390504	  790.0	  585.1	 2428.0	...
2390505	  789.9	  584.8	 2428.0	...
2390506	  789.9	  584.5	 2427.0	...
2390507	  789.9	  584.6	 2426.0	...
2390508	  789.9	  585.1	 2426.0	...
2390509	  789.9	  585.7	 2427.0	...
2390510	  790.0	  585.7	 2428.0	...
2390511	  790.0	  585.6	 2428.0	...
2390512	  789.9	  585.2	 2428.0	...
2390513	  789.9	  584.6	 2428.0	...
2390514	  790.1	  584.1	 2428.0	...
2390515	  790.3	  584.4	 2428.0	...
2390516	  790.3	  585.2	 2428.0	...
2390517	  790.2	  586.0	 2427.0	...
2390518	  790.1	  586.0	 2427.0	...
2390519	  790.0	  585.8	 2427.0	...
2390520	  789.9	  585.6	 2428.0	...
2390521	  789.7	  585.5	 2426.0	...
2390522	  789.6	  585.3	 2424.0	...
2390523	  789.6	  585.1	 2423.0	...
2390524	  789.5	  585.2	 2423.0	...
2390525	  789.5	  585.1	 2425.0	...
2390526	  789.7	  585.2	 2426.0	...
2390527	  789.9	  585.6	 2428.0	...
2390528	  790.0	  586.0	 2430.0	...
2390529	  790.0	  586.4	 2429.0	...
2390530	  790.1	  586.2	 2427.0	...
2390531	  790.3	  586.0	 2425.0	...
2390532	  790.4	  585.8	 2426.0	...
2390533	  790.4	  585.7	 2428.0	...
2390534	  790.4	  585.2	 2429.0	...
2390535	  790.4	  584.6	 2430.0	...
2390536	  790.4	  584.2	 2429.0	...
2390537	  790.4	  584.5	 2429.0	...
2390538	  790.4	  584.8	 2430.0	...
2390539	  790.4	  585.0	 2430.0	...
2390540	  790.2	  585.2	 2430.0	...
2390541	  790.0	  585.4	 2429.0	...
2390542	  789.8	  585.5	 2427.0	...
2390543	  789.9	  585.4	 2427.0	...
2390544	  790.1	  585.4	 2426.0	...
2390545	  790.2	  585.1	 2426.0	...
2390546	  790.4	  584.7	 2426.0	...
2390547	  790.4	  584.4	 2427.0	...
2390548	  790.3	  584.3	 2429.0	...
2390549	  790.3	  584.6	 2430.0	...
2390550	  790.4	  585.0	 2429.0	...
2390551	  790.4	  585.4	 2428.0	...
2390552	  790.3	  585.4	 2429.0	...
2390553	  790.0	  585.5	 2431.0	...
2390554	  789.8	  585.5	 2432.0	...
2390555	  789.8	  585.5	 2430.0	...
2390556	  789.8	  585.6	 2428.0	...
MSG	2390557 0000 _ Number Off
2390557	  789.9	  585.6	 2428.0	...
2390558	  790.1	  585.4	 2428.0	...
2390559	  790.4	  585.1	 2428.0	...
2390560	  790.7	  584.8	 2428.0	...
2390561	  790.3	  584.8	 2428.0	...
2390562	  789.8	  584.9	 2428.0	...
2390563	  789.3	  585.1	 2428.0	...
2390564	  789.4	  585.2	 2430.0	...
2390565	  789.3	  585.3	 2431.0	...
2390566	  789.3	  585.6	 2433.0	...
2390567	  789.5	  585.7	 2434.0	...
2390568	  789.8	  585.9	 2435.0	...
2390569	  790.2	  585.9	 2436.0	...
2390570	  790.3	  586.0	 2437.0	...
2390571	  790.3	  585.8	 2438.0	...
2390572	  790.3	  585.8	 2439.0	...
2390573	  789.9	  585.8	 2438.0	...
2390574	  789.6	  586.0	 2437.0	...
2390575	  789.0	  586.1	 2436.0	...
2390576	  788.9	  586.0	 2436.0	...
2390577	  788.8	  585.7	 2435.0	...
2390578	  788.8	  585.3	 2435.0	...
2390579	  789.3	  585.1	 2434.0	...
2390580	  789.7	  585.1	 2434.0	...
2390581	  790.2	  585.1	 2433.0	...
2390582	  790.1	  585.2	 2431.0	...
2390583	  790.1	  585.3	 2431.0	...
2390584	  790.2	  585.3	 2431.0	...
2390585	  789.9	  585.3	 2432.0	...
2390586	  789.5	  585.4	 2433.0	...
2390587	  789.0	  585.7	 2434.0	...
2390588	  788.7	  586.0	 2435.0	...
EFIX R   2390239	2390588	350	  790.6	  584.4	   2452
SSACC R  2390589
2390589	  787.8	  586.5	 2436.0	...
2390590	  786.0	  587.7	 2437.0	...
2390591	  784.2	  588.8	 2437.0	...
2390592	  781.5	  590.4	 2438.0	...
2390593	  779.5	  591.2	 2438.0	...
2390594	  777.1	  592.1	 2436.0	...
2390595	  774.9	  592.4	 2434.0	...
ESACC R  2390589	2390595	7	  787.8	  586.5	  774.9	  592.4	   0.30	     45
SFIX R   2390596
2390596	  772.8	  592.6	 2431.0	...
2390597	  770.9	  592.8	 2429.0	...
2390598	  770.0	  592.8	 2428.0	...
2390599	  769.9	  593.4	 2427.0	...
2390600	  770.5	  593.9	 2428.0	...
2390601	  771.3	  594.4	 2429.0	...
2390602	  772.4	  594.2	 2429.0	...
2390603	  773.3	  594.0	 2428.0	...
2390604	  775.0	  594.4	 2428.0	...
2390605	  776.3	  594.9	 2429.0	...
2390606	  778.3	  595.4	 2429.0	...
2390607	  779.8	  595.7	 2427.0	...
2390608	  781.5	  596.0	 2425.0	...
2390609	  782.5	  596.5	 2424.0	...
2390610	  782.8	  597.3	 2425.0	...
2390611	  782.7	  598.0	 2424.0	...
2390612	  782.4	  598.0	 2423.0	...
2390613	  782.0	  597.3	 2425.0	...
2390614	  781.8	  596.5	 2428.0	...
2390615	  781.7	  596.5	 2431.0	...
2390616	  781.2	  596.5	 2430.0	...
2390617	  780.7	  596.3	 2429.0	...
2390618	  780.2	  596.0	 2428.0	...
2390619	  780.1	  595.5	 2428.0	...
2390620	  780.2	  595.4	 2429.0	...
2390621	  780.2	  595.5	 2430.0	...
2390622	  780.3	  595.5	 2431.0	...
2390623	  780.4	  595.4	 2433.0	...
2390624	  780.5	  595.3	 2433.0	...
2390625	  780.4	  595.2	 2432.0	...
2390626	  780.2	  594.6	 2429.0	...
2390627	  779.7	  593.9	 2427.0	...
2390628	  779.2	  593.0	 2425.0	...
2390629	  778.6	  592.9	 2425.0	...
2390630	  778.3	  593.3	 2427.0	...
2390631	  778.3	  593.8	 2430.0	...
2390632	  778.4	  594.4	 2433.0	...
2390633	  778.6	  595.2	 2433.0	...
2390634	  778.8	  596.0	 2434.0	...
2390635	  778.9	  595.9	 2435.0	...
2390636	  778.9	  595.1	 2436.0	...
2390637	  778.9	  594.4	 2436.0	...
2390638	  778.9	  594.5	 2436.0	...
2390639	  778.6	  594.6	 2436.0	...
2390640	  778.3	  594.6	 2436.0	...
2390641	  778.1	  594.7	 2435.0	...
2390642	  778.1	  594.7	 2435.0	...
2390643	  778.1	  594.6	 2435.0	...
2390644	  778.1	  594.4	 2436.0	...
2390645	  778.1	  594.2	 2436.0	...
2390646	  778.2	  594.0	 2436.0	...
2390647	  778.1	  594.1	 2438.0	...
2390648	  778.1	  594.3	 2441.0	...
2390649	  778.1	  594.8	 2442.0	...
2390650	  778.2	  595.1	 2442.0	...
2390651	  778.3	  595.4	 2442.0	...
2390652	  778.3	  595.1	 2442.0	...
2390653	  778.3	  594.8	 2443.0	...
2390654	  778.2	  594.3	 2444.0	...
2390655	  778.1	  594.1	 2443.0	...
2390656	  778.1	  594.3	 2443.0	...
2390657	  778.3	  594.6	 2442.0	...
2390658	  778.6	  595.2	 2442.0	...
2390659	  778.5	  595.4	 2442.0	...
2390660	  778.1	  595.0	 2442.0	...
2390661	  777.7	  594.3	 2442.0	...
2390662	  777.8	  593.6	 2442.0	...
2390663	  777.9	  593.7	 2446.0	...
2390664	  777.9	  593.9	 2449.0	...
2390665	  777.6	  594.0	 2452.0	...
2390666	  777.2	  594.3	 2451.0	...
2390667	  776.9	  594.7	 2454.0	...
2390668	  776.9	  595.2	 2457.0	...
2390669	  777.1	  595.3	 2460.0	...
2390670	  777.3	  595.3	 2459.0	...
2390671	  777.4	  594.9	 2458.0	...
2390672	  777.4	  594.7	 2457.0	...
2390673	  777.4	  594.6	 2456.0	...
2390674	  777.4	  594.7	 2455.0	...
2390675	  777.3	  594.8	 2455.0	...
2390676	  777.2	  594.6	 2456.0	...
2390677	  777.0	  594.7	 2456.0	...
2390678	  776.9	  595.2	 2456.0	...
2390679	  776.7	  595.6	 2456.0	...
2390680	  776.5	  595.9	 2458.0	...
2390681	  776.4	  595.7	 2459.0	...
2390682	  776.5	  595.5	 2460.0	...
2390683	  776.6	  595.4	 2460.0	...
2390684	  776.7	  595.2	 2460.0	...
2390685	  776.8	  594.9	 2460.0	...
2390686	  776.8	  594.7	 2458.0	...
2390687	  776.8	  594.8	 2456.0	...
2390688	  776.8	  595.0	 2454.0	...
2390689	  776.9	  595.3	 2454.0	...
2390690	  776.9	  595.0	 2453.0	...
2390691	  777.0	  594.9	 2456.0	...
2390692	  777.1	  594.7	 2459.0	...
2390693	  777.2	  594.5	 2462.0	...
2390694	  777.3	  594.1	 2464.0	...
2390695	  777.3	  593.9	 2465.0	...
2390696	  777.3	  594.2	 2467.0	...
2390697	  777.3	  594.4	 2467.0	...
2390698	  777.1	  594.6	 2467.0	...
2390699	  776.9	  594.6	 2467.0	...
2390700	  776.9	  594.4	 2464.0	...
2390701	  776.9	  594.3	 2462.0	...
2390702	  777.0	  594.3	 2460.0	...
2390703	  777.1	  594.4	 2462.0	...
2390704	  777.1	  594.4	 2463.0	...
2390705	  777.0	  594.4	 2464.0	...
2390706	  776.8	  594.3	 2465.0	...
2390707	  776.8	  594.5	 2465.0	...
2390708	  776.6	  594.8	 2466.0	...
2390709	  776.5	  594.5	 2467.0	...
2390710	  776.4	  594.0	 2468.0	...
2390711	  776.5	  593.3	 2469.0	...
2390712	  776.5	  593.1	 2467.0	...
2390713	  776.6	  593.4	 2464.0	...
2390714	  776.7	  593.8	 2462.0	...
2390715	  776.9	  594.4	 2464.0	...
2390716	  777.1	  594.5	 2466.0	...
2390717	  777.2	  594.4	 2468.0	...
2390718	  777.1	  594.1	 2466.0	...
2390719	  777.0	  593.8	 2465.0	...
2390720	  776.9	  593.7	 2464.0	...
2390721	  776.8	  593.7	 2466.0	...
2390722	  777.0	  593.7	 2471.0	...
2390723	  777.1	  593.6	 2474.0	...
2390724	  777.0	  593.6	 2475.0	...
2390725	  777.0	  593.8	 2473.0	...
2390726	  776.9	  594.0	 2471.0	...
2390727	  776.9	  594.1	 2470.0	...
2390728	  776.9	  594.0	 2469.0	...
2390729	  776.9	  593.8	 2469.0	...
2390730	  776.9	  593.8	 2468.0	...
2390731	  776.9	  593.9	 2467.0	...
2390732	  776.9	  594.0	 2468.0	...
2390733	  776.9	  594.0	 2470.0	...
2390734	  776.6	  593.9	 2471.0	...
2390735	  776.2	  593.9	 2470.0	...
2390736	  775.8	  593.8	 2468.0	...
2390737	  775.9	  593.7	 2469.0	...
2390738	  776.0	  593.6	 2469.0	...
2390739	  776.6	  593.6	 2468.0	...
2390740	  777.1	  593.5	 2467.0	...
2390741	  777.5	  593.4	 2467.0	...
2390742	  777.5	  593.4	 2468.0	...
2390743	  777.2	  593.4	 2469.0	...
2390744	  776.9	  593.3	 2471.0	...
2390745	  776.6	  593.3	 2472.0	...
2390746	  776.6	  593.5	 2473.0	...
2390747	  776.6	  593.7	 2473.0	...
2390748	  776.7	  593.5	 2473.0	...
2390749	  776.8	  593.2	 2473.0	...
2390750	  776.9	  593.0	 2477.0	...
2390751	  777.0	  593.0	 2482.0	...
2390752	  777.1	  593.1	 2486.0	...
2390753	  776.9	  593.2	 2486.0	...
2390754	  776.6	  593.4	 2485.0	...
2390755	  776.1	  593.4	 2483.0	...
2390756	  776.1	  593.5	 2480.0	...
2390757	  776.3	  593.5	 2482.0	...
2390758	  776.7	  593.6	 2486.0	...
2390759	  777.1	  593.5	 2486.0	...
2390760	  777.3	  593.5	 2483.0	...
2390761	  777.3	  593.9	 2480.0	...
2390762	  777.3	  594.3	 2481.0	...
2390763	  777.4	  594.7	 2482.0	...
2390764	  777.4	  594.9	 2482.0	...
2390765	  777.5	  594.8	 2482.0	...
2390766	  777.5	  594.8	 2482.0	...
2390767	  777.3	  595.1	 2482.0	...
MSG	2390768 0000 _ Number On
2390768	  777.2	  595.3	 2482.0	...
2390769	  777.1	  595.0	 2482.0	...
2390770	  777.2	  594.7	 2482.0	...
2390771	  777.3	  594.3	 2482.0	...
2390772	  777.4	  594.3	 2482.0	...
2390773	  777.4	  594.6	 2482.0	...
2390774	  777.4	  595.0	 2483.0	...
2390775	  777.4	  595.4	 2484.0	...
2390776	  777.4	  595.1	 2485.0	...
2390777	  777.4	  594.6	 2485.0	...
2390778	  777.3	  594.1	 2485.0	...
2390779	  777.4	  594.0	 2485.0	...
2390780	  777.0	  594.1	 2485.0	...
2390781	  776.6	  594.1	 2487.0	...
2390782	  776.1	  594.0	 2490.0	...
2390783	  776.1	  594.0	 2492.0	...
2390784	  776.3	  594.0	 2493.0	...
2390785	  776.5	  594.2	 2493.0	...
2390786	  776.6	  594.1	 2493.0	...
2390787	  776.4	  594.0	 2492.0	...
2390788	  776.2	  593.7	 2489.0	...
2390789	  776.1	  593.6	 2488.0	...
2390790	  776.2	  593.8	 2489.0	...
2390791	  776.1	  594.2	 2491.0	...
2390792	  776.0	  594.6	 2493.0	...
2390793	  775.8	  594.7	 2493.0	...
2390794	  775.8	  594.2	 2493.0	...
2390795	  775.9	  593.9	 2493.0	...
2390796	  776.0	  593.5	 2490.0	...
2390797	  776.2	  593.6	 2487.0	...
2390798	  776.4	  593.5	 2488.0	...
2390799	  776.5	  593.4	 2493.0	...
2390800	  776.7	  593.1	 2496.0	...
2390801	  776.8	  592.9	 2496.0	...
2390802	  776.7	  592.6	 2495.0	...
2390803	  776.5	  592.7	 2494.0	...
2390804	  776.3	  592.8	 2493.0	...
2390805	  776.2	  592.9	 2489.0	...
2390806	  776.2	  593.3	 2485.0	...
2390807	  776.3	  593.7	 2482.0	...
2390808	  776.4	  593.8	 2482.0	...
2390809	  776.6	  593.4	 2483.0	...
2390810	  776.6	  593.0	 2485.0	...
2390811	  776.5	  593.0	 2486.0	...
2390812	  776.4	  593.1	 2487.0	...
2390813	  776.3	  593.1	 2490.0	...
2390814	  776.2	  592.9	 2492.0	...
2390815	  776.1	  592.6	 2494.0	...
2390816	  775.9	  592.6	 2495.0	...
2390817	  775.8	  592.9	 2494.0	...
2390818	  775.9	  593.1	 2493.0	...
2390819	  776.0	  592.8	 2491.0	...
2390820	  776.0	  592.5	 2491.0	...
2390821	  776.3	  592.3	 2491.0	...
2390822	  776.6	  592.7	 2491.0	...
2390823	  776.8	  593.1	 2491.0	...
2390824	  776.8	  593.4	 2488.0	...
2390825	  776.9	  593.0	 2486.0	...
2390826	  777.2	  592.5	 2484.0	...
2390827	  777.5	  592.1	 2484.0	...
2390828	  777.5	  592.2	 2485.0	...
2390829	  777.4	  592.3	 2486.0	...
2390830	  777.2	  592.3	 2487.0	...
2390831	  777.2	  592.3	 2487.0	...
2390832	  777.2	  592.5	 2485.0	...
2390833	  777.1	  592.8	 2484.0	...
2390834	  777.0	  593.0	 2484.0	...
2390835	  777.0	  593.0	 2485.0	...
2390836	  777.1	  593.0	 2486.0	...
2390837	  777.2	  593.2	 2487.0	...
2390838	  777.5	  593.3	 2486.0	...
2390839	  777.9	  593.4	 2486.0	...
2390840	  778.2	  593.4	 2487.0	...
2390841	  778.1	  592.9	 2487.0	...
2390842	  777.9	  592.3	 2487.0	...
2390843	  777.6	  591.7	 2486.0	...
2390844	  777.4	  591.7	 2485.0	...
2390845	  777.4	  591.6	 2485.0	...
2390846	  777.4	  592.1	 2484.0	...
2390847	  777.4	  592.6	 2485.0	...
2390848	  777.3	  593.1	 2485.0	...
2390849	  777.2	  593.1	 2486.0	...
2390850	  777.1	  593.1	 2491.0	...
2390851	  777.0	  593.0	 2495.0	...
2390852	  776.9	  592.8	 2496.0	...
2390853	  776.8	  592.5	 2495.0	...
2390854	  777.0	  592.3	 2493.0	...
2390855	  777.1	  592.4	 2492.0	...
2390856	  777.2	  592.6	 2492.0	...
2390857	  777.4	  592.9	 2492.0	...
2390858	  777.3	  592.9	 2492.0	...
2390859	  777.2	  593.1	 2492.0	...
2390860	  777.2	  593.4	 2495.0	...
2390861	  777.5	  593.8	 2497.0	...
2390862	  777.6	  593.9	 2498.0	...
2390863	  777.7	  594.1	 2499.0	...
2390864	  777.8	  594.1	 2499.0	...
2390865	  777.9	  594.2	 2499.0	...
2390866	  777.8	  593.9	 2500.0	...
2390867	  777.7	  593.5	 2502.0	...
2390868	  777.5	  593.1	 2503.0	...
2390869	  777.3	  592.9	 2505.0	...
2390870	  777.1	  592.9	 2506.0	...
2390871	  777.2	  592.8	 2503.0	...
2390872	  777.3	  593.3	 2501.0	...
2390873	  776.8	  593.9	 2496.0	...
2390874	  776.4	  594.5	 2495.0	...
2390875	  776.5	  594.7	 2493.0	...
2390876	  777.1	  594.8	 2494.0	...
2390877	  777.8	  594.7	 2495.0	...
2390878	  777.7	  594.4	 2496.0	...
2390879	  777.6	  593.6	 2497.0	...
2390880	  777.4	  593.1	 2498.0	...
2390881	  777.4	  592.8	 2500.0	...
2390882	  777.5	  592.8	 2500.0	...
2390883	  777.3	  592.9	 2499.0	...
2390884	  777.1	  593.0	 2497.0	...
2390885	  776.8	  593.0	 2500.0	...
2390886	  776.8	  592.9	 2503.0	...
2390887	  776.8	  592.6	 2503.0	...
2390888	  777.0	  592.3	 2499.0	...
2390889	  777.1	  592.1	 2496.0	...
2390890	  777.3	  592.1	 2496.0	...
2390891	  777.4	  592.2	 2495.0	...
2390892	  777.6	  592.4	 2493.0	...
2390893	  777.9	  592.5	 2492.0	...
2390894	  778.1	  592.6	 2492.0	...
2390895	  778.2	  592.3	 2494.0	...
2390896	  778.0	  592.0	 2495.0	...
2390897	  777.9	  591.6	 2496.0	...
2390898	  777.7	  591.7	 2496.0	...
2390899	  777.5	  591.9	 2496.0	...
2390900	  777.3	  592.1	 2495.0	...
2390901	  777.1	  592.2	 2495.0	...
2390902	  777.1	  592.0	 2495.0	...
2390903	  777.1	  591.8	 2497.0	...
2390904	  777.1	  591.5	 2499.0	...
2390905	  777.1	  591.9	 2498.0	...
2390906	  777.0	  592.6	 2495.0	...
2390907	  776.9	  593.2	 2492.0	...
2390908	  776.9	  593.5	 2491.0	...
2390909	  776.9	  593.7	 2492.0	...
2390910	  776.9	  593.7	 2494.0	...
2390911	  776.8	  593.6	 2496.0	...
2390912	  776.8	  593.4	 2497.0	...
2390913	  776.8	  593.5	 2499.0	...
2390914	  777.1	  593.4	 2501.0	...
2390915	  777.5	  593.3	 2500.0	...
2390916	  777.4	  593.1	 2500.0	...
2390917	  777.0	  593.0	 2498.0	...
2390918	  776.5	  593.4	 2496.0	...
2390919	  776.5	  594.0	 2494.0	...
2390920	  776.5	  594.2	 2493.0	...
2390921	  776.6	  593.8	 2493.0	...
2390922	  776.7	  593.5	 2492.0	...
2390923	  776.8	  593.6	 2491.0	...
2390924	  776.5	  593.8	 2491.0	...
2390925	  776.2	  594.1	 2491.0	...
2390926	  776.1	  594.2	 2492.0	...
2390927	  776.2	  594.3	 2493.0	...
2390928	  776.4	  594.4	 2495.0	...
2390929	  776.4	  593.9	 2497.0	...
2390930	  776.3	  593.3	 2499.0	...
2390931	  776.3	  593.3	 2501.0	...
2390932	  776.3	  593.8	 2499.0	...
2390933	  776.3	  594.3	 2496.0	...
2390934	  776.3	  594.3	 2493.0	...
2390935	  776.2	  594.3	 2492.0	...
2390936	  776.3	  594.3	 2494.0	...
2390937	  776.3	  594.3	 2497.0	...
2390938	  776.2	  594.2	 2499.0	...
2390939	  776.3	  594.2	 2499.0	...
2390940	  776.3	  594.4	 2499.0	...
2390941	  776.3	  594.7	 2499.0	...
2390942	  776.3	  594.9	 2500.0	...
2390943	  776.4	  594.9	 2501.0	...
2390944	  776.5	  594.6	 2498.0	...
2390945	  776.5	  594.3	 2495.0	...
2390946	  776.6	  594.1	 2492.0	...
2390947	  776.5	  594.2	 2493.0	...
2390948	  776.5	  594.5	 2493.0	...
2390949	  776.5	  594.8	 2494.0	...
2390950	  776.5	  595.0	 2495.0	...
2390951	  776.3	  595.1	 2496.0	...
2390952	  776.2	  595.2	 2497.0	...
2390953	  776.1	  595.2	 2495.0	...
2390954	  775.9	  595.4	 2494.0	...
2390955	  775.7	  595.5	 2495.0	...
2390956	  775.6	  595.5	 2497.0	...
2390957	  775.7	  595.3	 2500.0	...
2390958	  775.4	  595.2	 2501.0	...
2390959	  775.1	  595.2	 2500.0	...
2390960	  775.1	  595.0	 2497.0	...
2390961	  775.3	  594.6	 2495.0	...
2390962	  775.7	  594.1	 2495.0	...
2390963	  775.8	  594.2	 2496.0	...
2390964	  776.1	  594.4	 2497.0	...
2390965	  776.2	  594.8	 2499.0	...
2390966	  776.3	  594.9	 2500.0	...
2390967	  776.3	  595.1	 2500.0	...
2390968	  776.2	  595.2	 2500.0	...
2390969	  776.0	  595.3	 2501.0	...
2390970	  775.9	  595.3	 2502.0	...
2390971	  775.8	  595.3	 2500.0	...
2390972	  775.9	  595.3	 2499.0	...
2390973	  776.0	  595.3	 2498.0	...
2390974	  776.0	  595.3	 2499.0	...
2390975	  775.6	  594.7	 2499.0	...
2390976	  775.2	  594.1	 2498.0	...
2390977	  775.3	  593.9	 2497.0	...
2390978	  775.5	  594.3	 2498.0	...
2390979	  775.8	  594.9	 2499.0	...
2390980	  775.8	  595.1	 2500.0	...
2390981	  775.7	  595.3	 2499.0	...
2390982	  775.5	  595.3	 2498.0	...
2390983	  775.4	  595.3	 2497.0	...
2390984	  775.4	  595.2	 2496.0	...
2390985	  775.4	  595.1	 2496.0	...
2390986	  775.4	  595.1	 2497.0	...
2390987	  775.3	  595.0	 2498.0	...
2390988	  775.3	  595.0	 2499.0	...
2390989	  775.3	  594.9	 2499.0	...
2390990	  775.2	  595.0	 2498.0	...
2390991	  775.2	  595.1	 2497.0	...
2390992	  775.2	  595.2	 2495.0	...
2390993	  775.2	  595.2	 2494.0	...
2390994	  775.3	  595.2	 2492.0	...
2390995	  775.3	  595.3	 2492.0	...
2390996	  775.4	  595.1	 2491.0	...
2390997	  775.7	  594.5	 2491.0	...
2390998	  776.0	  594.0	 2493.0	...
2390999	  776.2	  593.6	 2496.0	...
2391000	  776.0	  594.2	 2498.0	...
2391001	  775.6	  594.8	 2499.0	...
2391002	  775.3	  595.3	 2497.0	...
2391003	  775.4	  595.4	 2494.0	...
2391004	  775.6	  595.6	 2493.0	...
2391005	  775.6	  595.9	 2494.0	...
2391006	  775.4	  596.4	 2496.0	...
2391007	  775.3	  596.4	 2498.0	...
2391008	  775.4	  596.3	 2498.0	...
2391009	  775.5	  596.0	 2499.0	...
2391010	  775.3	  595.6	 2496.0	...
2391011	  775.1	  595.4	 2493.0	...
2391012	  774.8	  595.4	 2489.0	...
2391013	  774.6	  595.6	 2489.0	...
2391014	  774.8	  595.7	 2489.0	...
2391015	  775.1	  595.6	 2489.0	...
2391016	  775.4	  595.4	 2490.0	...
2391017	  775.5	  595.2	 2489.0	...
2391018	  775.6	  595.0	 2488.0	...
2391019	  775.7	  595.0	 2488.0	...
2391020	  775.7	  595.3	 2489.0	...
2391021	  775.7	  595.5	 2489.0	...
2391022	  775.5	  595.7	 2489.0	...
2391023	  775.4	  595.6	 2489.0	...
2391024	  775.3	  595.6	 2489.0	...
2391025	  775.3	  595.7	 2488.0	...
2391026	  775.2	  595.6	 2488.0	...
2391027	  775.6	  595.4	 2489.0	...
2391028	  776.0	  595.1	 2491.0	...
2391029	  776.3	  594.8	 2492.0	...
2391030	  776.1	  594.7	 2491.0	...
2391031	  775.9	  594.6	 2489.0	...
2391032	  775.8	  594.7	 2488.0	...
2391033	  775.8	  594.8	 2488.0	...
2391034	  775.8	  595.0	 2488.0	...
2391035	  775.8	  595.0	 2487.0	...
2391036	  775.8	  594.8	 2486.0	...
2391037	  775.3	  594.3	 2486.0	...
2391038	  774.8	  594.1	 2487.0	...
2391039	  774.6	  594.6	 2488.0	...
2391040	  774.8	  595.2	 2487.0	...
2391041	  775.1	  595.8	 2486.0	...
2391042	  775.1	  595.8	 2486.0	...
2391043	  775.1	  595.7	 2485.0	...
2391044	  775.0	  595.7	 2485.0	...
2391045	  775.0	  595.7	 2484.0	...
2391046	  775.2	  596.0	 2484.0	...
2391047	  775.4	  596.2	 2483.0	...
2391048	  775.6	  596.2	 2482.0	...
2391049	  775.6	  595.8	 2481.0	...
2391050	  775.7	  595.6	 2481.0	...
2391051	  775.9	  596.0	 2483.0	...
2391052	  775.9	  596.4	 2486.0	...
2391053	  775.9	  596.7	 2489.0	...
2391054	  775.8	  596.5	 2490.0	...
2391055	  775.4	  596.4	 2492.0	...
2391056	  775.0	  596.4	 2492.0	...
2391057	  774.6	  596.6	 2492.0	...
2391058	  774.6	  596.7	 2492.0	...
2391059	  774.7	  596.7	 2492.0	...
2391060	  774.9	  596.3	 2493.0	...
2391061	  775.4	  595.8	 2493.0	...
2391062	  775.9	  595.5	 2493.0	...
2391063	  776.2	  595.6	 2491.0	...
2391064	  776.1	  595.7	 2490.0	...
2391065	  775.8	  595.9	 2491.0	...
2391066	  775.3	  596.0	 2492.0	...
2391067	  774.9	  596.0	 2494.0	...
2391068	  774.8	  596.1	 2494.0	...
2391069	  775.0	  596.2	 2494.0	...
2391070	  775.1	  596.6	 2491.0	...
2391071	  775.2	  597.0	 2488.0	...
2391072	  775.2	  597.2	 2488.0	...
2391073	  775.1	  597.1	 2490.0	...
MSG	2391074 0000 _ Number Off
2391074	  775.1	  597.0	 2492.0	...
2391075	  775.1	  596.9	 2491.0	...
2391076	  775.1	  596.3	 2490.0	...
2391077	  775.1	  595.8	 2491.0	...
2391078	  775.0	  595.4	 2492.0	...
2391079	  774.9	  595.6	 2493.0	...
2391080	  774.7	  595.7	 2492.0	...
2391081	  774.9	  595.8	 2493.0	...
2391082	  775.2	  595.5	 2493.0	...
2391083	  775.2	  595.4	 2492.0	...
2391084	  775.0	  595.4	 2490.0	...
2391085	  774.8	  595.8	 2489.0	...
2391086	  774.9	  596.1	 2488.0	...
2391087	  774.9	  596.4	 2489.0	...
2391088	  775.0	  596.4	 2490.0	...
2391089	  775.1	  596.4	 2491.0	...
2391090	  775.3	  596.2	 2491.0	...
2391091	  775.3	  595.9	 2491.0	...
2391092	  775.2	  595.7	 2492.0	...
2391093	  775.1	  595.3	 2492.0	...
2391094	  774.9	  595.0	 2492.0	...
2391095	  774.9	  595.0	 2492.0	...
2391096	  774.9	  595.7	 2491.0	...
2391097	  775.0	  596.5	 2491.0	...
2391098	  774.8	  596.8	 2491.0	...
2391099	  774.6	  596.9	 2491.0	...
2391100	  774.4	  597.3	 2493.0	...
2391101	  774.4	  597.7	 2496.0	...
2391102	  774.6	  597.6	 2498.0	...
2391103	  774.8	  597.1	 2499.0	...
2391104	  775.0	  596.4	 2497.0	...
2391105	  774.9	  596.2	 2496.0	...
2391106	  774.9	  596.0	 2494.0	...
2391107	  774.9	  596.1	 2493.0	...
2391108	  774.8	  596.2	 2492.0	...
2391109	  774.6	  596.3	 2492.0	...
2391110	  774.5	  596.2	 2492.0	...
2391111	  774.4	  596.0	 2491.0	...
2391112	  774.4	  595.9	 2490.0	...
2391113	  774.6	  595.7	 2489.0	...
2391114	  774.8	  595.6	 2489.0	...
2391115	  774.9	  595.6	 2489.0	...
2391116	  774.9	  595.9	 2489.0	...
2391117	  774.7	  596.1	 2489.0	...
2391118	  774.4	  596.2	 2491.0	...
2391119	  774.3	  596.2	 2492.0	...
2391120	  774.6	  596.1	 2493.0	...
2391121	  774.9	  595.9	 2493.0	...
2391122	  775.1	  595.8	 2493.0	...
2391123	  776.0	  595.8	 2493.0	...
2391124	  777.1	  595.8	 2493.0	...
2391125	  778.7	  595.5	 2493.0	...
2391126	  780.3	  595.0	 2494.0	...
2391127	  782.3	  593.6	 2494.0	...
2391128	  784.0	  592.3	 2495.0	...
2391129	  785.1	  591.2	 2493.0	...
2391130	  786.5	  590.3	 2491.0	...
2391131	  787.6	  588.7	 2489.0	...
2391132	  788.3	  587.1	 2489.0	...
2391133	  788.1	  586.3	 2490.0	...
2391134	  788.0	  586.2	 2490.0	...
2391135	  787.8	  585.9	 2490.0	...
2391136	  787.6	  585.5	 2490.0	...
2391137	  787.4	  585.1	 2488.0	...
2391138	  787.3	  585.4	 2487.0	...
2391139	  787.4	  585.9	 2489.0	...
2391140	  787.4	  586.4	 2492.0	...
2391141	  787.5	  587.1	 2495.0	...
2391142	  787.6	  587.5	 2496.0	...
2391143	  787.8	  587.4	 2497.0	...
2391144	  787.8	  586.9	 2497.0	...
2391145	  787.9	  586.4	 2497.0	...
2391146	  788.0	  586.4	 2496.0	...
2391147	  787.6	  586.5	 2496.0	...
2391148	  787.0	  586.6	 2495.0	...
2391149	  786.3	  586.7	 2494.0	...
2391150	  786.0	  586.6	 2493.0	...
2391151	  785.7	  586.6	 2492.0	...
2391152	  785.2	  586.5	 2491.0	...
2391153	  784.9	  586.5	 2491.0	...
2391154	  784.7	  587.0	 2490.0	...
2391155	  784.8	  587.5	 2490.0	...
2391156	  784.9	  588.0	 2489.0	...
2391157	  785.0	  588.0	 2489.0	...
2391158	  785.1	  588.2	 2489.0	...
2391159	  785.2	  588.4	 2489.0	...
2391160	  785.2	  588.5	 2489.0	...
2391161	  785.9	  588.3	 2488.0	...
2391162	  786.6	  588.1	 2488.0	...
2391163	  787.2	  587.9	 2488.0	...
2391164	  787.1	  587.9	 2491.0	...
2391165	  786.5	  587.9	 2495.0	...
2391166	  786.0	  588.4	 2497.0	...
2391167	  785.5	  588.8	 2495.0	...
2391168	  786.0	  589.0	 2494.0	...
2391169	  786.5	  589.0	 2495.0	...
2391170	  786.9	  589.0	 2494.0	...
2391171	  786.8	  588.9	 2493.0	...
2391172	  786.4	  588.5	 2492.0	...
2391173	  786.1	  588.1	 2492.0	...
2391174	  785.8	  588.0	 2493.0	...
2391175	  786.0	  588.0	 2494.0	...
2391176	  786.3	  588.1	 2495.0	...
2391177	  786.7	  588.1	 2495.0	...
2391178	  786.8	  588.1	 2496.0	...
2391179	  786.9	  588.0	 2496.0	...
2391180	  786.8	  588.1	 2496.0	...
2391181	  786.6	  588.2	 2494.0	...
2391182	  786.6	  588.2	 2491.0	...
2391183	  786.8	  588.0	 2487.0	...
2391184	  787.1	  587.9	 2486.0	...
2391185	  787.2	  587.9	 2485.0	...
2391186	  787.3	  588.0	 2487.0	...
2391187	  787.4	  588.1	 2489.0	...
2391188	  787.4	  588.1	 2490.0	...
2391189	  787.3	  588.4	 2490.0	...
2391190	  787.3	  588.6	 2489.0	...
2391191	  787.3	  588.8	 2489.0	...
2391192	  787.4	  588.6	 2492.0	...
2391193	  787.6	  588.4	 2495.0	...
2391194	  787.8	  588.3	 2497.0	...
2391195	  787.7	  588.3	 2495.0	...
2391196	  787.7	  588.3	 2493.0	...
2391197	  787.5	  588.8	 2492.0	...
2391198	  787.3	  589.3	 2492.0	...
2391199	  787.1	  589.8	 2492.0	...
2391200	  787.2	  589.7	 2491.0	...
2391201	  787.2	  589.7	 2490.0	...
2391202	  787.3	  589.7	 2491.0	...
2391203	  787.3	  589.2	 2494.0	...
2391204	  787.3	  588.8	 2496.0	...
2391205	  787.2	  588.3	 2496.0	...
2391206	  787.4	  588.3	 2495.0	...
2391207	  787.5	  588.4	 2493.0	...
2391208	  787.4	  588.6	 2489.0	...
2391209	  787.2	  588.7	 2486.0	...
2391210	  786.9	  588.4	 2484.0	...
2391211	  786.8	  588.1	 2484.0	...
2391212	  786.9	  587.8	 2486.0	...
2391213	  786.9	  587.8	 2488.0	...
2391214	  786.9	  587.8	 2491.0	...
2391215	  786.9	  588.7	 2491.0	...
2391216	  787.0	  589.5	 2490.0	...
2391217	  787.2	  590.1	 2488.0	...
2391218	  787.5	  589.9	 2489.0	...
2391219	  787.7	  589.8	 2490.0	...
2391220	  788.0	  589.6	 2492.0	...
2391221	  788.1	  589.4	 2492.0	...
2391222	  788.2	  589.2	 2491.0	...
2391223	  788.1	  589.1	 2490.0	...
2391224	  787.9	  588.9	 2489.0	...
2391225	  787.8	  588.7	 2489.0	...
2391226	  787.7	  588.7	 2490.0	...
2391227	  787.7	  588.8	 2489.0	...
2391228	  787.7	  588.7	 2487.0	...
2391229	  787.7	  588.7	 2486.0	...
2391230	  787.7	  588.6	 2485.0	...
2391231	  787.9	  588.6	 2485.0	...
2391232	  788.1	  588.6	 2484.0	...
2391233	  788.2	  588.5	 2485.0	...
2391234	  788.1	  588.6	 2485.0	...
2391235	  788.1	  588.7	 2486.0	...
2391236	  788.2	  588.8	 2486.0	...
2391237	  788.0	  588.9	 2486.0	...
2391238	  787.8	  589.0	 2484.0	...
2391239	  787.6	  589.1	 2483.0	...
2391240	  787.5	  589.1	 2484.0	...
2391241	  787.5	  589.2	 2486.0	...
2391242	  787.4	  589.4	 2489.0	...
2391243	  787.1	  589.5	 2489.0	...
2391244	  786.8	  589.2	 2489.0	...
2391245	  786.7	  589.0	 2488.0	...
2391246	  787.1	  588.6	 2486.0	...
2391247	  787.8	  588.4	 2485.0	...
2391248	  788.4	  588.3	 2485.0	...
2391249	  788.6	  588.3	 2486.0	...
2391250	  788.5	  588.4	 2487.0	...
2391251	  788.5	  588.3	 2487.0	...
2391252	  788.2	  588.2	 2486.0	...
2391253	  788.0	  588.0	 2486.0	...
2391254	  787.9	  587.9	 2484.0	...
2391255	  788.0	  588.4	 2483.0	...
2391256	  788.3	  589.0	 2482.0	...
2391257	  788.4	  589.7	 2483.0	...
2391258	  788.2	  589.9	 2484.0	...
2391259	  788.0	  590.2	 2485.0	...
2391260	  787.8	  590.2	 2483.0	...
2391261	  787.8	  590.0	 2481.0	...
2391262	  787.9	  589.7	 2479.0	...
2391263	  787.9	  589.5	 2479.0	...
2391264	  787.7	  589.4	 2479.0	...
2391265	  787.4	  589.4	 2481.0	...
2391266	  787.4	  589.5	 2483.0	...
2391267	  787.6	  589.7	 2486.0	...
2391268	  787.9	  589.9	 2483.0	...
2391269	  787.9	  590.2	 2480.0	...
2391270	  788.0	  590.3	 2477.0	...
2391271	  788.1	  590.3	 2477.0	...
2391272	  788.0	  590.2	 2476.0	...
2391273	  788.0	  590.2	 2476.0	...
2391274	  788.1	  590.2	 2477.0	...
2391275	  788.3	  590.2	 2478.0	...
2391276	  788.5	  590.2	 2479.0	...
2391277	  788.7	  590.1	 2479.0	...
2391278	  789.1	  590.0	 2479.0	...
2391279	  789.3	  590.0	 2479.0	...
2391280	  789.5	  589.9	 2480.0	...
2391281	  789.4	  589.8	 2480.0	...
MSG	2391282 0000 _ Number On
2391282	  789.1	  589.7	 2481.0	...
2391283	  788.9	  589.7	 2481.0	...
2391284	  788.7	  589.7	 2481.0	...
2391285	  788.6	  589.8	 2481.0	...
2391286	  788.5	  590.1	 2481.0	...
2391287	  788.4	  590.4	 2479.0	...
2391288	  788.6	  590.7	 2477.0	...
2391289	  788.9	  591.1	 2474.0	...
2391290	  789.0	  591.6	 2474.0	...
2391291	  788.8	  592.1	 2475.0	...
2391292	  788.7	  592.0	 2477.0	...
2391293	  788.7	  591.9	 2479.0	...
2391294	  788.7	  591.9	 2480.0	...
2391295	  788.8	  592.0	 2478.0	...
2391296	  788.5	  591.9	 2475.0	...
2391297	  788.2	  591.9	 2472.0	...
2391298	  788.3	  591.7	 2472.0	...
2391299	  788.7	  591.5	 2472.0	...
2391300	  789.1	  591.2	 2475.0	...
2391301	  789.0	  591.1	 2477.0	...
2391302	  789.0	  591.1	 2479.0	...
2391303	  789.0	  591.6	 2480.0	...
2391304	  789.0	  592.0	 2482.0	...
2391305	  789.0	  592.4	 2485.0	...
2391306	  788.8	  592.5	 2485.0	...
2391307	  788.6	  592.6	 2484.0	...
2391308	  788.3	  592.5	 2482.0	...
2391309	  788.3	  592.4	 2481.0	...
2391310	  788.4	  592.3	 2482.0	...
2391311	  788.4	  592.4	 2483.0	...
2391312	  788.5	  592.5	 2481.0	...
2391313	  788.3	  592.7	 2480.0	...
2391314	  788.2	  592.7	 2478.0	...
2391315	  788.0	  592.8	 2480.0	...
2391316	  787.9	  592.9	 2482.0	...
2391317	  787.9	  593.0	 2483.0	...
2391318	  788.0	  593.2	 2483.0	...
2391319	  788.1	  593.4	 2484.0	...
2391320	  788.2	  593.2	 2485.0	...
2391321	  788.2	  592.9	 2485.0	...
2391322	  788.3	  593.0	 2482.0	...
2391323	  788.4	  593.5	 2480.0	...
2391324	  788.5	  594.0	 2478.0	...
2391325	  788.5	  594.1	 2479.0	...
2391326	  788.6	  594.1	 2480.0	...
2391327	  788.6	  593.8	 2483.0	...
2391328	  789.2	  593.4	 2484.0	...
2391329	  789.7	  592.9	 2486.0	...
2391330	  790.2	  592.6	 2486.0	...
2391331	  790.2	  592.4	 2484.0	...
2391332	  790.3	  592.3	 2482.0	...
2391333	  790.3	  592.6	 2481.0	...
2391334	  790.3	  592.8	 2481.0	...
2391335	  790.3	  592.9	 2481.0	...
2391336	  790.2	  593.0	 2481.0	...
2391337	  789.8	  593.2	 2481.0	...
2391338	  789.5	  593.4	 2480.0	...
2391339	  789.2	  593.5	 2480.0	...
2391340	  789.2	  593.7	 2481.0	...
2391341	  789.2	  593.9	 2479.0	...
2391342	  789.3	  594.1	 2478.0	...
2391343	  789.6	  594.0	 2476.0	...
2391344	  789.8	  593.8	 2476.0	...
2391345	  789.8	  593.3	 2475.0	...
2391346	  789.5	  592.8	 2474.0	...
2391347	  789.2	  592.3	 2473.0	...
2391348	  789.3	  592.2	 2473.0	...
2391349	  789.7	  592.2	 2474.0	...
2391350	  790.1	  592.0	 2475.0	...
2391351	  790.2	  591.7	 2476.0	...
2391352	  790.0	  592.0	 2475.0	...
2391353	  789.8	  592.6	 2474.0	...
2391354	  789.8	  592.9	 2473.0	...
2391355	  790.1	  592.8	 2473.0	...
2391356	  790.5	  592.6	 2472.0	...
2391357	  790.5	  592.2	 2472.0	...
2391358	  790.5	  591.9	 2471.0	...
2391359	  790.3	  591.8	 2470.0	...
2391360	  790.1	  592.1	 2469.0	...
2391361	  789.8	  592.5	 2469.0	...
2391362	  789.8	  592.7	 2469.0	...
2391363	  789.8	  592.9	 2468.0	...
2391364	  789.9	  592.7	 2467.0	...
2391365	  789.9	  592.5	 2467.0	...
2391366	  789.9	  592.2	 2468.0	...
2391367	  790.0	  592.3	 2468.0	...
2391368	  790.0	  592.3	 2467.0	...
2391369	  790.1	  592.5	 2467.0	...
2391370	  790.3	  592.7	 2467.0	...
2391371	  790.4	  592.6	 2467.0	...
2391372	  790.6	  592.3	 2467.0	...
2391373	  790.6	  592.0	 2466.0	...
2391374	  790.6	  592.0	 2465.0	...
2391375	  790.6	  592.0	 2465.0	...
2391376	  790.5	  592.1	 2465.0	...
2391377	  790.4	  592.3	 2465.0	...
2391378	  790.3	  592.4	 2464.0	...
2391379	  790.3	  592.4	 2464.0	...
2391380	  790.4	  592.2	 2464.0	...
2391381	  790.5	  592.1	 2464.0	...
2391382	  790.7	  591.9	 2463.0	...
2391383	  790.7	  591.8	 2462.0	...
2391384	  790.6	  591.8	 2461.0	...
2391385	  790.5	  591.9	 2462.0	...
2391386	  790.5	  592.3	 2463.0	...
2391387	  790.5	  592.7	 2464.0	...
2391388	  790.5	  593.2	 2464.0	...
2391389	  790.5	  592.9	 2463.0	...
2391390	  790.5	  592.5	 2461.0	...
2391391	  790.3	  591.9	 2459.0	...
2391392	  790.6	  591.8	 2459.0	...
2391393	  790.9	  591.7	 2459.0	...
2391394	  791.3	  591.8	 2458.0	...
2391395	  791.2	  591.9	 2458.0	...
2391396	  790.8	  592.0	 2458.0	...
2391397	  790.4	  591.9	 2459.0	...
2391398	  790.2	  591.8	 2458.0	...
2391399	  790.3	  591.7	 2457.0	...
2391400	  790.3	  591.8	 2457.0	...
2391401	  790.3	  591.9	 2457.0	...
2391402	  790.2	  592.1	 2457.0	...
2391403	  790.1	  592.2	 2458.0	...
2391404	  790.6	  592.0	 2458.0	...
2391405	  791.3	  591.8	 2458.0	...
2391406	  791.9	  591.5	 2458.0	...
2391407	  791.8	  591.5	 2457.0	...
2391408	  791.7	  591.4	 2458.0	...
2391409	  791.3	  591.6	 2460.0	...
2391410	  791.0	  591.7	 2461.0	...
2391411	  790.9	  592.0	 2460.0	...
2391412	  791.1	  592.4	 2458.0	...
2391413	  791.3	  592.8	 2456.0	...
2391414	  791.2	  592.9	 2456.0	...
2391415	  791.3	  592.8	 2456.0	...
2391416	  791.4	  592.7	 2456.0	...
2391417	  791.6	  592.7	 2456.0	...
2391418	  791.6	  592.7	 2457.0	...
2391419	  791.6	  592.6	 2457.0	...
2391420	  791.4	  592.2	 2457.0	...
2391421	  791.2	  591.9	 2458.0	...
2391422	  790.8	  591.8	 2455.0	...
2391423	  790.5	  591.8	 2453.0	...
2391424	  790.7	  591.7	 2451.0	...
2391425	  791.1	  591.5	 2451.0	...
2391426	  791.4	  591.5	 2452.0	...
2391427	  791.3	  592.5	 2453.0	...
2391428	  791.3	  593.5	 2455.0	...
2391429	  791.3	  594.1	 2456.0	...
2391430	  791.6	  593.8	 2458.0	...
2391431	  792.0	  593.5	 2458.0	...
2391432	  792.2	  593.8	 2456.0	...
2391433	  792.2	  594.1	 2455.0	...
2391434	  792.2	  594.1	 2454.0	...
2391435	  792.2	  593.8	 2455.0	...
2391436	  792.1	  593.4	 2456.0	...
2391437	  792.0	  593.2	 2456.0	...
2391438	  791.8	  593.2	 2455.0	...
2391439	  791.8	  593.1	 2454.0	...
2391440	  791.8	  593.1	 2453.0	...
2391441	  791.8	  593.3	 2454.0	...
2391442	  791.6	  594.0	 2454.0	...
2391443	  791.6	  594.6	 2455.0	...
2391444	  791.5	  595.2	 2454.0	...
2391445	  791.5	  595.3	 2453.0	...
2391446	  791.5	  594.6	 2450.0	...
2391447	  791.5	  593.9	 2448.0	...
2391448	  791.8	  593.6	 2446.0	...
2391449	  792.1	  594.1	 2446.0	...
2391450	  792.3	  594.5	 2446.0	...
2391451	  792.3	  594.4	 2446.0	...
2391452	  792.3	  594.2	 2445.0	...
2391453	  792.7	  593.7	 2444.0	...
2391454	  793.0	  593.2	 2443.0	...
2391455	  793.2	  592.7	 2444.0	...
2391456	  792.8	  592.9	 2444.0	...
2391457	  792.4	  593.0	 2445.0	...
2391458	  792.3	  593.0	 2446.0	...
2391459	  792.3	  592.7	 2447.0	...
2391460	  792.4	  592.5	 2447.0	...
2391461	  792.4	  592.3	 2446.0	...
2391462	  792.3	  592.4	 2448.0	...
2391463	  792.5	  592.4	 2450.0	...
2391464	  792.7	  592.4	 2450.0	...
2391465	  793.1	  592.4	 2449.0	...
2391466	  792.8	  592.7	 2447.0	...
2391467	  792.4	  592.9	 2447.0	...
2391468	  792.5	  592.9	 2447.0	...
2391469	  792.9	  592.7	 2447.0	...
2391470	  793.4	  592.9	 2447.0	...
2391471	  793.5	  593.2	 2447.0	...
2391472	  793.7	  593.6	 2447.0	...
2391473	  793.7	  593.6	 2448.0	...
2391474	  793.6	  593.7	 2448.0	...
2391475	  793.5	  593.7	 2447.0	...
2391476	  793.4	  593.8	 2446.0	...
2391477	  793.3	  593.8	 2446.0	...
2391478	  793.2	  593.7	 2446.0	...
2391479	  793.1	  593.6	 2444.0	...
2391480	  793.1	  593.5	 2442.0	...
2391481	  793.1	  593.5	 2440.0	...
2391482	  793.2	  593.6	 2441.0	...
2391483	  793.4	  593.8	 2443.0	...
2391484	  793.5	  594.0	 2442.0	...
2391485	  793.4	  594.2	 2441.0	...
2391486	  793.1	  594.5	 2442.0	...
2391487	  793.0	  594.9	 2447.0	...
2391488	  793.0	  595.1	 2451.0	...
2391489	  793.1	  595.1	 2453.0	...
2391490	  792.8	  595.1	 2454.0	...
2391491	  792.5	  595.1	 2452.0	...
2391492	  792.3	  594.7	 2450.0	...
2391493	  792.6	  594.2	 2448.0	...
2391494	  792.9	  594.1	 2449.0	...
2391495	  793.1	  594.2	 2450.0	...
2391496	  793.1	  594.3	 2447.0	...
2391497	  793.2	  594.6	 2443.0	...
2391498	  793.2	  595.0	 2441.0	...
2391499	  793.1	  595.4	 2444.0	...
2391500	  793.0	  595.5	 2446.0	...
2391501	  793.0	  595.6	 2447.0	...
2391502	  792.8	  595.5	 2447.0	...
2391503	  792.1	  595.4	 2448.0	...
2391504	  791.4	  595.1	 2448.0	...
2391505	  790.1	  595.1	 2448.0	...
EFIX R   2390596	2391505	910	  781.9	  593.1	   2477
SSACC R  2391506
2391506	  788.5	  595.2	 2448.0	...
2391507	  786.6	  595.4	 2448.0	...
2391508	  784.1	  595.8	 2448.0	...
2391509	  781.7	  595.8	 2444.0	...
2391510	  779.4	  595.3	 2440.0	...
2391511	  777.4	  594.5	 2435.0	...
ESACC R  2391506	2391511	6	  788.5	  595.2	  777.4	  594.5	   0.24	     40
SFIX R   2391512
2391512	  776.3	  593.9	 2437.0	...
2391513	  774.8	  593.8	 2440.0	...
2391514	  774.4	  593.7	 2440.0	...
2391515	  774.6	  593.5	 2438.0	...
2391516	  775.3	  593.2	 2437.0	...
2391517	  775.9	  592.9	 2438.0	...
2391518	  777.0	  592.6	 2438.0	...
2391519	  778.1	  592.4	 2439.0	...
2391520	  779.4	  592.3	 2441.0	...
2391521	  780.3	  592.2	 2442.0	...
2391522	  781.6	  592.6	 2442.0	...
2391523	  783.1	  592.9	 2442.0	...
2391524	  783.9	  593.5	 2440.0	...
2391525	  784.6	  594.0	 2439.0	...
2391526	  785.0	  594.9	 2439.0	...
2391527	  785.4	  595.3	 2439.0	...
2391528	  786.0	  595.3	 2439.0	...
2391529	  786.7	  595.3	 2439.0	...
2391530	  787.3	  595.5	 2439.0	...
2391531	  787.2	  596.0	 2439.0	...
2391532	  786.3	  596.4	 2439.0	...
2391533	  785.5	  596.6	 2439.0	...
2391534	  784.9	  596.8	 2440.0	...
2391535	  785.0	  596.8	 2440.0	...
2391536	  784.8	  596.5	 2438.0	...
2391537	  784.5	  596.1	 2435.0	...
2391538	  784.1	  595.7	 2436.0	...
2391539	  784.1	  595.5	 2439.0	...
2391540	  784.1	  595.1	 2442.0	...
2391541	  784.2	  594.9	 2441.0	...
2391542	  784.0	  595.0	 2441.0	...
2391543	  783.7	  595.1	 2441.0	...
2391544	  783.4	  595.1	 2441.0	...
2391545	  783.5	  595.3	 2441.0	...
2391546	  783.1	  595.5	 2441.0	...
2391547	  782.7	  595.4	 2437.0	...
2391548	  782.8	  595.2	 2434.0	...
2391549	  783.2	  595.0	 2434.0	...
2391550	  783.4	  595.2	 2437.0	...
2391551	  782.7	  595.3	 2440.0	...
2391552	  782.1	  595.2	 2440.0	...
2391553	  782.0	  595.3	 2440.0	...
2391554	  782.2	  595.6	 2440.0	...
2391555	  782.5	  596.3	 2440.0	...
2391556	  783.2	  596.5	 2440.0	...
2391557	  783.8	  596.6	 2439.0	...
2391558	  783.8	  596.5	 2441.0	...
2391559	  783.2	  596.4	 2442.0	...
2391560	  782.7	  596.4	 2443.0	...
2391561	  782.8	  596.3	 2442.0	...
2391562	  783.1	  596.4	 2443.0	...
2391563	  783.3	  596.4	 2443.0	...
2391564	  782.9	  596.5	 2443.0	...
2391565	  782.4	  596.7	 2443.0	...
2391566	  781.9	  597.1	 2444.0	...
2391567	  781.9	  597.4	 2444.0	...
2391568	  782.4	  597.4	 2442.0	...
2391569	  783.0	  597.0	 2440.0	...
2391570	  783.5	  596.7	 2438.0	...
2391571	  783.5	  596.5	 2441.0	...
2391572	  783.6	  596.6	 2443.0	...
2391573	  783.7	  596.9	 2443.0	...
2391574	  783.8	  597.1	 2441.0	...
2391575	  783.8	  597.0	 2439.0	...
2391576	  783.6	  596.8	 2438.0	...
2391577	  783.2	  597.0	 2438.0	...
2391578	  782.9	  597.5	 2438.0	...
2391579	  782.9	  598.0	 2439.0	...
2391580	  782.9	  598.2	 2440.0	...
2391581	  782.9	  598.4	 2442.0	...
2391582	  783.0	  598.1	 2443.0	...
2391583	  783.0	  597.6	 2442.0	...
2391584	  783.0	  597.2	 2444.0	...
MSG	2391585 0000 _ Number Off
2391585	  783.2	  597.2	 2446.0	...
2391586	  783.4	  597.2	 2448.0	...
2391587	  783.6	  597.2	 2448.0	...
2391588	  783.5	  597.2	 2447.0	...
2391589	  783.5	  597.3	 2447.0	...
2391590	  783.3	  597.4	 2446.0	...
2391591	  783.1	  597.4	 2446.0	...
2391592	  783.0	  597.5	 2446.0	...
2391593	  782.8	  597.7	 2446.0	...
2391594	  782.7	  597.8	 2445.0	...
2391595	  782.5	  598.1	 2445.0	...
2391596	  782.9	  598.2	 2445.0	...
2391597	  783.3	  598.3	 2447.0	...
2391598	  784.0	  598.2	 2447.0	...
2391599	  784.2	  597.3	 2446.0	...
2391600	  784.1	  596.5	 2446.0	...
2391601	  783.6	  595.9	 2448.0	...
2391602	  783.1	  596.0	 2448.0	...
2391603	  783.1	  596.1	 2446.0	...
2391604	  783.1	  596.7	 2444.0	...
2391605	  783.1	  597.2	 2443.0	...
2391606	  783.2	  597.7	 2443.0	...
2391607	  783.1	  597.3	 2442.0	...
2391608	  783.1	  596.9	 2442.0	...
2391609	  782.8	  596.6	 2445.0	...
2391610	  782.5	  596.7	 2448.0	...
2391611	  782.6	  596.7	 2450.0	...
2391612	  783.3	  596.4	 2449.0	...
2391613	  784.1	  596.1	 2447.0	...
2391614	  784.5	  595.9	 2446.0	...
2391615	  784.4	  596.1	 2445.0	...
2391616	  784.3	  596.3	 2445.0	...
2391617	  784.2	  596.4	 2447.0	...
2391618	  784.2	  596.8	 2451.0	...
2391619	  784.3	  597.2	 2455.0	...
2391620	  784.5	  597.6	 2456.0	...
2391621	  784.6	  597.5	 2457.0	...
2391622	  784.5	  597.5	 2457.0	...
2391623	  784.6	  597.4	 2457.0	...
2391624	  784.6	  597.4	 2457.0	...
2391625	  784.6	  597.2	 2456.0	...
2391626	  784.8	  597.0	 2453.0	...
2391627	  784.9	  596.8	 2450.0	...
2391628	  785.0	  596.7	 2449.0	...
2391629	  784.9	  596.6	 2451.0	...
2391630	  784.8	  596.5	 2452.0	...
2391631	  784.7	  596.4	 2452.0	...
2391632	  784.6	  596.4	 2451.0	...
2391633	  785.0	  596.3	 2451.0	...
2391634	  785.3	  596.2	 2451.0	...
2391635	  785.2	  596.1	 2452.0	...
2391636	  784.8	  596.1	 2452.0	...
2391637	  784.4	  596.1	 2452.0	...
2391638	  784.3	  596.3	 2451.0	...
2391639	  784.5	  596.5	 2450.0	...
2391640	  784.7	  596.6	 2452.0	...
2391641	  785.0	  596.6	 2454.0	...
2391642	  784.8	  596.2	 2457.0	...
2391643	  784.6	  595.9	 2456.0	...
2391644	  784.4	  595.6	 2456.0	...
2391645	  784.5	  595.5	 2455.0	...
2391646	  784.6	  595.4	 2455.0	...
2391647	  784.7	  595.3	 2455.0	...
2391648	  784.8	  595.2	 2456.0	...
2391649	  784.8	  595.5	 2456.0	...
2391650	  784.9	  595.9	 2455.0	...
2391651	  784.9	  595.9	 2456.0	...
2391652	  784.6	  595.4	 2457.0	...
2391653	  784.2	  595.0	 2459.0	...
2391654	  783.9	  595.1	 2459.0	...
2391655	  784.0	  594.8	 2458.0	...
2391656	  784.2	  594.5	 2457.0	...
2391657	  784.4	  594.2	 2457.0	...
2391658	  784.5	  594.3	 2456.0	...
2391659	  784.5	  594.7	 2459.0	...
2391660	  784.6	  595.1	 2461.0	...
2391661	  784.8	  595.6	 2463.0	...
2391662	  784.9	  595.7	 2462.0	...
2391663	  784.8	  595.9	 2461.0	...
2391664	  784.6	  595.9	 2461.0	...
2391665	  784.4	  595.9	 2460.0	...
2391666	  784.3	  595.5	 2460.0	...
2391667	  784.3	  595.0	 2460.0	...
2391668	  784.1	  594.9	 2460.0	...
2391669	  784.1	  595.3	 2460.0	...
2391670	  784.0	  595.7	 2459.0	...
2391671	  784.0	  595.7	 2458.0	...
2391672	  784.2	  596.0	 2458.0	...
2391673	  784.5	  596.3	 2461.0	...
2391674	  784.8	  596.6	 2464.0	...
2391675	  784.9	  596.8	 2466.0	...
2391676	  784.9	  596.9	 2464.0	...
2391677	  784.9	  596.8	 2464.0	...
2391678	  784.8	  596.7	 2463.0	...
2391679	  784.8	  596.6	 2463.0	...
2391680	  784.9	  596.3	 2464.0	...
2391681	  785.3	  595.7	 2465.0	...
2391682	  785.7	  595.2	 2464.0	...
2391683	  785.9	  595.1	 2462.0	...
2391684	  785.7	  595.6	 2460.0	...
2391685	  785.6	  596.1	 2460.0	...
2391686	  785.6	  596.2	 2462.0	...
2391687	  785.7	  595.9	 2465.0	...
2391688	  785.8	  595.5	 2466.0	...
2391689	  785.9	  595.5	 2466.0	...
2391690	  785.7	  595.4	 2466.0	...
2391691	  785.3	  594.7	 2467.0	...
2391692	  785.1	  594.0	 2470.0	...
2391693	  785.1	  593.8	 2472.0	...
2391694	  785.1	  594.1	 2474.0	...
2391695	  785.1	  594.4	 2474.0	...
2391696	  785.1	  594.2	 2473.0	...
2391697	  785.0	  594.1	 2473.0	...
2391698	  784.9	  594.1	 2473.0	...
2391699	  784.8	  594.1	 2473.0	...
2391700	  784.9	  594.3	 2473.0	...
2391701	  784.9	  594.6	 2473.0	...
2391702	  785.0	  594.2	 2473.0	...
2391703	  784.9	  593.4	 2473.0	...
2391704	  785.1	  592.9	 2472.0	...
2391705	  785.2	  593.4	 2472.0	...
2391706	  785.3	  594.4	 2471.0	...
2391707	  785.3	  595.2	 2471.0	...
2391708	  785.2	  595.5	 2471.0	...
2391709	  785.1	  595.1	 2472.0	...
2391710	  785.1	  594.7	 2473.0	...
2391711	  785.1	  594.5	 2474.0	...
2391712	  785.2	  594.4	 2474.0	...
2391713	  785.3	  594.2	 2475.0	...
2391714	  785.3	  594.2	 2475.0	...
2391715	  785.3	  594.2	 2475.0	...
2391716	  785.4	  594.3	 2474.0	...
2391717	  785.6	  594.5	 2473.0	...
2391718	  785.7	  594.6	 2473.0	...
2391719	  785.6	  594.7	 2475.0	...
2391720	  785.4	  594.8	 2478.0	...
2391721	  785.2	  594.5	 2480.0	...
2391722	  785.1	  594.2	 2480.0	...
2391723	  785.1	  594.1	 2481.0	...
2391724	  785.2	  594.2	 2481.0	...
2391725	  785.1	  594.4	 2482.0	...
2391726	  785.0	  594.4	 2483.0	...
2391727	  785.0	  594.5	 2483.0	...
2391728	  784.8	  594.6	 2483.0	...
2391729	  784.6	  594.7	 2483.0	...
2391730	  784.4	  594.3	 2484.0	...
2391731	  784.5	  593.9	 2486.0	...
2391732	  784.9	  593.4	 2487.0	...
2391733	  785.2	  593.5	 2487.0	...
2391734	  785.5	  593.5	 2485.0	...
2391735	  785.5	  594.1	 2484.0	...
2391736	  785.5	  594.6	 2484.0	...
2391737	  785.5	  594.8	 2486.0	...
2391738	  785.5	  594.4	 2488.0	...
2391739	  785.5	  594.0	 2488.0	...
2391740	  785.1	  594.0	 2488.0	...
2391741	  784.6	  594.0	 2490.0	...
2391742	  784.2	  594.0	 2492.0	...
2391743	  784.2	  594.2	 2495.0	...
2391744	  784.3	  594.4	 2496.0	...
2391745	  784.4	  594.6	 2497.0	...
2391746	  784.5	  594.7	 2496.0	...
2391747	  784.7	  594.5	 2495.0	...
2391748	  784.8	  594.3	 2495.0	...
2391749	  784.7	  594.1	 2496.0	...
2391750	  784.6	  594.3	 2497.0	...
2391751	  784.3	  594.9	 2497.0	...
2391752	  784.2	  595.4	 2497.0	...
2391753	  784.5	  595.9	 2497.0	...
2391754	  784.9	  595.8	 2498.0	...
2391755	  784.8	  595.8	 2499.0	...
2391756	  784.3	  595.9	 2500.0	...
2391757	  784.3	  596.0	 2501.0	...
2391758	  784.7	  595.4	 2502.0	...
2391759	  784.8	  594.7	 2502.0	...
2391760	  784.6	  594.5	 2501.0	...
2391761	  784.5	  594.9	 2504.0	...
2391762	  784.6	  594.9	 2507.0	...
2391763	  784.7	  594.5	 2510.0	...
2391764	  784.7	  594.2	 2509.0	...
2391765	  784.8	  594.4	 2507.0	...
2391766	  784.6	  594.7	 2506.0	...
2391767	  784.4	  594.9	 2504.0	...
2391768	  784.6	  594.6	 2504.0	...
2391769	  785.0	  594.1	 2507.0	...
2391770	  785.4	  593.7	 2510.0	...
2391771	  785.4	  593.3	 2512.0	...
2391772	  785.3	  592.7	 2510.0	...
2391773	  785.3	  592.1	 2508.0	...
2391774	  785.3	  592.2	 2507.0	...
2391775	  785.3	  592.7	 2506.0	...
2391776	  785.4	  593.2	 2510.0	...
2391777	  785.3	  593.5	 2516.0	...
2391778	  785.2	  593.5	 2521.0	...
2391779	  785.0	  593.5	 2523.0	...
2391780	  785.0	  593.6	 2523.0	...
2391781	  784.8	  593.6	 2523.0	...
2391782	  784.5	  593.5	 2524.0	...
2391783	  784.3	  593.4	 2522.0	...
2391784	  784.4	  593.2	 2521.0	...
2391785	  784.5	  593.4	 2520.0	...
2391786	  784.6	  593.5	 2520.0	...
2391787	  784.5	  593.4	 2520.0	...
2391788	  784.4	  593.2	 2520.0	...
2391789	  784.3	  593.1	 2520.0	...
2391790	  784.4	  593.1	 2520.0	...
2391791	  784.5	  593.3	 2520.0	...
2391792	  784.7	  593.4	 2522.0	...
2391793	  784.9	  593.3	 2524.0	...
2391794	  785.2	  593.0	 2527.0	...
2391795	  785.4	  592.7	 2529.0	...
2391796	  785.3	  592.6	 2530.0	...
2391797	  785.1	  592.5	 2531.0	...
MSG	2391798 0000 _ Number On
2391798	  785.0	  592.8	 2532.0	...
2391799	  785.0	  593.3	 2531.0	...
2391800	  784.8	  593.8	 2534.0	...
2391801	  784.4	  593.7	 2538.0	...
2391802	  784.2	  593.4	 2541.0	...
2391803	  784.1	  593.1	 2540.0	...
2391804	  784.0	  593.0	 2540.0	...
2391805	  783.8	  593.6	 2540.0	...
2391806	  783.9	  594.1	 2539.0	...
2391807	  784.3	  593.9	 2539.0	...
2391808	  784.8	  593.1	 2540.0	...
2391809	  785.1	  592.3	 2542.0	...
2391810	  785.1	  592.3	 2545.0	...
2391811	  785.2	  592.3	 2546.0	...
2391812	  785.4	  592.4	 2545.0	...
2391813	  785.5	  592.3	 2545.0	...
2391814	  785.4	  592.3	 2546.0	...
2391815	  785.4	  592.2	 2547.0	...
2391816	  785.3	  592.2	 2548.0	...
2391817	  785.3	  592.2	 2549.0	...
2391818	  785.2	  592.1	 2549.0	...
2391819	  785.1	  591.9	 2548.0	...
2391820	  785.0	  591.8	 2547.0	...
2391821	  785.1	  591.9	 2547.0	...
2391822	  785.1	  592.2	 2549.0	...
2391823	  785.2	  592.5	 2550.0	...
2391824	  785.3	  592.7	 2553.0	...
2391825	  785.1	  592.9	 2556.0	...
2391826	  784.8	  593.0	 2559.0	...
2391827	  784.6	  593.0	 2559.0	...
2391828	  784.6	  592.9	 2559.0	...
2391829	  784.5	  592.6	 2558.0	...
2391830	  784.4	  592.1	 2556.0	...
2391831	  784.6	  591.6	 2554.0	...
2391832	  785.0	  591.4	 2553.0	...
2391833	  785.3	  591.4	 2554.0	...
2391834	  785.2	  591.4	 2555.0	...
2391835	  785.0	  591.5	 2558.0	...
2391836	  785.0	  591.5	 2560.0	...
2391837	  784.9	  591.5	 2562.0	...
2391838	  784.8	  591.3	 2563.0	...
2391839	  784.7	  591.4	 2564.0	...
2391840	  784.7	  591.6	 2566.0	...
2391841	  784.6	  591.7	 2569.0	...
2391842	  784.4	  591.4	 2571.0	...
2391843	  784.3	  591.3	 2574.0	...
2391844	  784.5	  591.4	 2575.0	...
2391845	  784.6	  591.6	 2574.0	...
2391846	  784.7	  591.8	 2572.0	...
2391847	  784.8	  591.4	 2571.0	...
2391848	  784.9	  591.2	 2574.0	...
2391849	  784.9	  591.1	 2576.0	...
2391850	  784.8	  591.1	 2578.0	...
2391851	  784.7	  591.1	 2577.0	...
2391852	  784.6	  591.0	 2576.0	...
2391853	  784.4	  591.1	 2578.0	...
2391854	  784.3	  591.1	 2580.0	...
2391855	  784.1	  591.1	 2580.0	...
2391856	  783.9	  591.1	 2581.0	...
2391857	  783.9	  591.0	 2581.0	...
2391858	  784.0	  591.0	 2582.0	...
2391859	  784.2	  591.3	 2582.0	...
2391860	  784.2	  591.7	 2582.0	...
2391861	  784.1	  591.7	 2582.0	...
2391862	  784.0	  591.3	 2581.0	...
2391863	  783.9	  591.0	 2582.0	...
2391864	  783.9	  591.1	 2582.0	...
2391865	  784.0	  590.9	 2582.0	...
2391866	  784.0	  590.5	 2581.0	...
2391867	  784.0	  590.2	 2580.0	...
2391868	  783.9	  590.3	 2584.0	...
2391869	  783.9	  590.5	 2588.0	...
2391870	  783.8	  590.6	 2590.0	...
2391871	  784.0	  590.8	 2587.0	...
2391872	  784.1	  591.1	 2586.0	...
2391873	  784.0	  591.4	 2587.0	...
2391874	  783.8	  591.5	 2589.0	...
2391875	  783.6	  591.5	 2591.0	...
2391876	  783.5	  591.5	 2592.0	...
2391877	  783.5	  591.4	 2592.0	...
2391878	  783.7	  591.4	 2591.0	...
2391879	  783.8	  591.4	 2591.0	...
2391880	  784.0	  591.3	 2590.0	...
2391881	  783.9	  591.2	 2590.0	...
2391882	  783.8	  591.1	 2590.0	...
2391883	  783.8	  590.9	 2590.0	...
2391884	  783.8	  590.9	 2590.0	...
2391885	  783.8	  590.8	 2591.0	...
2391886	  783.9	  590.8	 2590.0	...
2391887	  783.9	  590.8	 2590.0	...
2391888	  783.8	  590.8	 2593.0	...
2391889	  783.4	  590.9	 2596.0	...
2391890	  782.9	  591.2	 2598.0	...
2391891	  782.7	  591.4	 2596.0	...
2391892	  782.8	  591.8	 2597.0	...
2391893	  782.9	  591.9	 2598.0	...
2391894	  782.9	  592.0	 2600.0	...
2391895	  782.9	  591.8	 2599.0	...
2391896	  782.7	  591.8	 2602.0	...
2391897	  782.5	  591.7	 2605.0	...
2391898	  781.9	  591.8	 2608.0	...
2391899	  781.6	  591.8	 2609.0	...
2391900	  781.4	  591.8	 2609.0	...
2391901	  781.5	  591.6	 2610.0	...
2391902	  782.1	  591.3	 2610.0	...
2391903	  782.6	  591.8	 2611.0	...
2391904	  783.0	  592.3	 2611.0	...
2391905	  782.9	  592.7	 2612.0	...
2391906	  782.8	  592.5	 2613.0	...
2391907	  783.0	  592.3	 2613.0	...
2391908	  783.3	  592.3	 2614.0	...
2391909	  783.4	  592.3	 2615.0	...
2391910	  783.3	  592.3	 2617.0	...
2391911	  783.2	  592.5	 2619.0	...
2391912	  783.1	  592.6	 2620.0	...
2391913	  782.9	  592.5	 2619.0	...
2391914	  782.6	  592.2	 2619.0	...
2391915	  782.4	  591.9	 2619.0	...
2391916	  782.2	  592.0	 2620.0	...
2391917	  782.1	  592.1	 2621.0	...
2391918	  782.1	  592.1	 2622.0	...
2391919	  782.3	  591.9	 2621.0	...
2391920	  782.5	  591.7	 2620.0	...
2391921	  782.8	  591.7	 2620.0	...
2391922	  782.8	  591.7	 2621.0	...
2391923	  782.7	  591.8	 2622.0	...
2391924	  782.7	  591.9	 2623.0	...
2391925	  782.7	  592.0	 2622.0	...
2391926	  782.2	  592.2	 2622.0	...
2391927	  781.7	  592.0	 2623.0	...
2391928	  781.0	  591.9	 2622.0	...
2391929	  780.7	  591.8	 2622.0	...
2391930	  780.9	  591.8	 2623.0	...
2391931	  781.2	  591.7	 2626.0	...
2391932	  781.6	  591.7	 2629.0	...
2391933	  781.6	  591.8	 2630.0	...
2391934	  781.8	  592.2	 2632.0	...
2391935	  782.0	  592.4	 2633.0	...
2391936	  782.2	  592.7	 2633.0	...
2391937	  782.2	  592.6	 2632.0	...
2391938	  782.2	  592.6	 2630.0	...
2391939	  781.9	  592.7	 2628.0	...
2391940	  781.7	  592.8	 2631.0	...
2391941	  781.4	  593.0	 2634.0	...
2391942	  781.4	  592.9	 2638.0	...
2391943	  781.4	  592.9	 2638.0	...
2391944	  781.2	  592.8	 2639.0	...
2391945	  780.6	  592.7	 2638.0	...
2391946	  780.2	  592.7	 2637.0	...
2391947	  779.9	  593.1	 2636.0	...
2391948	  780.0	  593.6	 2637.0	...
2391949	  780.3	  593.8	 2637.0	...
2391950	  780.4	  593.5	 2637.0	...
2391951	  780.5	  593.1	 2637.0	...
2391952	  780.6	  592.9	 2639.0	...
2391953	  780.6	  592.8	 2641.0	...
2391954	  780.7	  592.4	 2644.0	...
2391955	  780.7	  592.0	 2643.0	...
2391956	  780.6	  591.6	 2642.0	...
2391957	  780.5	  591.6	 2642.0	...
2391958	  780.4	  591.7	 2642.0	...
2391959	  780.4	  591.9	 2642.0	...
2391960	  780.4	  592.0	 2643.0	...
2391961	  780.3	  591.9	 2645.0	...
2391962	  780.2	  591.7	 2647.0	...
2391963	  780.3	  591.7	 2648.0	...
2391964	  780.6	  592.0	 2648.0	...
2391965	  780.8	  592.4	 2648.0	...
2391966	  780.9	  592.6	 2646.0	...
2391967	  781.0	  592.6	 2645.0	...
2391968	  780.7	  592.5	 2645.0	...
2391969	  780.4	  592.3	 2645.0	...
2391970	  780.0	  592.2	 2645.0	...
2391971	  779.9	  592.2	 2645.0	...
2391972	  780.0	  592.4	 2645.0	...
2391973	  780.3	  592.5	 2647.0	...
2391974	  780.5	  592.6	 2649.0	...
2391975	  780.6	  592.7	 2653.0	...
2391976	  780.5	  592.8	 2655.0	...
2391977	  780.3	  592.6	 2656.0	...
2391978	  780.3	  592.3	 2657.0	...
2391979	  780.3	  592.1	 2656.0	...
2391980	  780.4	  592.3	 2655.0	...
2391981	  780.4	  592.8	 2654.0	...
2391982	  780.4	  593.1	 2655.0	...
2391983	  780.4	  593.2	 2656.0	...
2391984	  780.4	  593.0	 2656.0	...
2391985	  780.4	  592.6	 2655.0	...
2391986	  780.5	  592.2	 2653.0	...
2391987	  780.6	  591.8	 2653.0	...
2391988	  780.7	  591.5	 2652.0	...
2391989	  780.8	  591.3	 2651.0	...
2391990	  780.8	  591.3	 2651.0	...
2391991	  780.8	  591.6	 2652.0	...
2391992	  780.5	  591.9	 2654.0	...
2391993	  780.2	  592.0	 2655.0	...
2391994	  779.9	  592.1	 2655.0	...
2391995	  780.0	  592.4	 2655.0	...
2391996	  779.7	  592.8	 2655.0	...
2391997	  779.5	  592.9	 2654.0	...
2391998	  779.2	  592.7	 2654.0	...
2391999	  779.2	  592.4	 2653.0	...
2392000	  779.2	  592.8	 2654.0	...
2392001	  779.4	  593.2	 2655.0	...
2392002	  779.5	  593.1	 2655.0	...
2392003	  779.5	  592.4	 2651.0	...
2392004	  779.5	  591.8	 2648.0	...
2392005	  779.3	  592.1	 2646.0	...
2392006	  779.1	  592.8	 2648.0	...
2392007	  779.2	  593.4	 2650.0	...
2392008	  779.5	  593.6	 2651.0	...
2392009	  779.6	  593.6	 2652.0	...
2392010	  779.4	  593.6	 2653.0	...
2392011	  779.2	  593.6	 2654.0	...
2392012	  779.0	  593.8	 2654.0	...
2392013	  778.9	  594.0	 2655.0	...
2392014	  779.3	  593.9	 2656.0	...
2392015	  779.9	  593.7	 2656.0	...
2392016	  780.3	  593.5	 2656.0	...
2392017	  779.9	  593.7	 2656.0	...
2392018	  779.5	  593.8	 2655.0	...
2392019	  779.2	  593.9	 2654.0	...
2392020	  779.2	  594.0	 2653.0	...
2392021	  779.2	  594.1	 2653.0	...
2392022	  779.2	  594.1	 2653.0	...
2392023	  779.2	  594.0	 2653.0	...
2392024	  779.2	  594.0	 2653.0	...
2392025	  779.2	  593.7	 2653.0	...
2392026	  779.1	  593.4	 2653.0	...
2392027	  779.0	  593.2	 2653.0	...
2392028	  779.0	  593.3	 2653.0	...
2392029	  779.0	  593.4	 2655.0	...
2392030	  778.9	  593.5	 2656.0	...
2392031	  778.8	  593.6	 2657.0	...
2392032	  778.8	  593.7	 2658.0	...
2392033	  778.8	  593.8	 2659.0	...
2392034	  778.8	  593.8	 2658.0	...
2392035	  778.7	  593.7	 2657.0	...
2392036	  778.8	  593.5	 2656.0	...
2392037	  779.0	  593.4	 2657.0	...
2392038	  779.2	  593.6	 2657.0	...
2392039	  779.4	  593.7	 2656.0	...
2392040	  779.6	  593.6	 2653.0	...
2392041	  779.8	  593.7	 2649.0	...
2392042	  779.9	  593.9	 2647.0	...
2392043	  779.9	  594.2	 2645.0	...
2392044	  779.9	  594.4	 2645.0	...
2392045	  779.5	  594.7	 2646.0	...
2392046	  779.1	  595.0	 2648.0	...
2392047	  778.8	  595.4	 2650.0	...
2392048	  778.8	  595.3	 2652.0	...
2392049	  779.0	  595.0	 2653.0	...
2392050	  779.2	  594.5	 2653.0	...
2392051	  779.4	  594.3	 2653.0	...
2392052	  779.5	  594.1	 2654.0	...
2392053	  779.5	  594.1	 2654.0	...
2392054	  779.5	  594.1	 2655.0	...
2392055	  779.5	  594.1	 2655.0	...
2392056	  779.6	  594.4	 2657.0	...
2392057	  779.6	  594.6	 2658.0	...
2392058	  779.6	  594.9	 2658.0	...
2392059	  779.5	  594.9	 2658.0	...
2392060	  779.1	  594.2	 2657.0	...
2392061	  778.7	  593.6	 2657.0	...
2392062	  778.2	  593.0	 2654.0	...
2392063	  778.1	  593.1	 2651.0	...
2392064	  778.3	  593.2	 2648.0	...
2392065	  778.3	  593.3	 2646.0	...
2392066	  778.3	  593.3	 2644.0	...
2392067	  778.1	  593.3	 2644.0	...
2392068	  778.0	  593.4	 2645.0	...
2392069	  778.1	  593.4	 2646.0	...
2392070	  778.6	  593.3	 2646.0	...
2392071	  779.1	  593.3	 2646.0	...
2392072	  779.4	  593.4	 2646.0	...
2392073	  779.5	  593.6	 2645.0	...
2392074	  779.6	  593.9	 2644.0	...
2392075	  779.6	  593.7	 2643.0	...
2392076	  779.6	  593.5	 2642.0	...
2392077	  779.6	  593.3	 2643.0	...
2392078	  779.6	  593.5	 2644.0	...
2392079	  779.4	  593.8	 2645.0	...
2392080	  779.2	  593.8	 2645.0	...
2392081	  778.9	  593.6	 2644.0	...
2392082	  779.4	  593.4	 2644.0	...
2392083	  780.0	  593.3	 2643.0	...
2392084	  780.4	  593.3	 2643.0	...
2392085	  780.1	  593.0	 2645.0	...
2392086	  779.6	  592.8	 2648.0	...
2392087	  779.1	  592.4	 2650.0	...
2392088	  779.0	  592.3	 2651.0	...
2392089	  779.1	  592.8	 2650.0	...
2392090	  779.2	  593.1	 2648.0	...
2392091	  779.3	  593.5	 2645.0	...
2392092	  779.3	  593.4	 2643.0	...
2392093	  779.2	  593.6	 2644.0	...
2392094	  779.1	  593.6	 2646.0	...
2392095	  779.0	  593.5	 2647.0	...
2392096	  778.9	  593.2	 2646.0	...
2392097	  778.9	  593.1	 2644.0	...
2392098	  779.0	  593.0	 2644.0	...
2392099	  779.1	  593.0	 2645.0	...
2392100	  779.4	  593.0	 2646.0	...
MSG	2392101 0000 _ Number Off
2392101	  779.8	  593.2	 2646.0	...
2392102	  780.1	  593.6	 2644.0	...
2392103	  780.1	  594.0	 2643.0	...
2392104	  780.0	  594.5	 2641.0	...
2392105	  779.9	  594.8	 2641.0	...
2392106	  780.0	  595.1	 2641.0	...
2392107	  780.0	  594.8	 2642.0	...
2392108	  780.0	  594.6	 2644.0	...
2392109	  780.0	  594.4	 2646.0	...
2392110	  780.1	  594.5	 2646.0	...
2392111	  780.1	  594.6	 2644.0	...
2392112	  780.0	  594.7	 2642.0	...
2392113	  780.0	  594.8	 2640.0	...
2392114	  780.0	  594.8	 2639.0	...
2392115	  780.0	  594.8	 2639.0	...
2392116	  779.9	  594.8	 2640.0	...
2392117	  779.7	  594.9	 2638.0	...
2392118	  779.6	  595.0	 2636.0	...
2392119	  779.6	  595.1	 2635.0	...
2392120	  779.7	  595.1	 2636.0	...
2392121	  779.7	  595.1	 2637.0	...
2392122	  779.8	  595.3	 2636.0	...
2392123	  779.8	  595.5	 2638.0	...
2392124	  779.9	  595.6	 2639.0	...
2392125	  780.0	  595.5	 2638.0	...
2392126	  780.1	  594.6	 2637.0	...
2392127	  780.3	  593.8	 2637.0	...
2392128	  780.4	  593.6	 2638.0	...
2392129	  780.6	  594.2	 2639.0	...
2392130	  780.6	  594.4	 2638.0	...
2392131	  780.6	  594.0	 2637.0	...
2392132	  780.5	  593.6	 2637.0	...
2392133	  780.4	  593.7	 2636.0	...
2392134	  780.6	  593.8	 2635.0	...
2392135	  780.8	  594.3	 2635.0	...
2392136	  781.0	  594.9	 2636.0	...
2392137	  781.0	  595.2	 2636.0	...
2392138	  781.1	  594.6	 2636.0	...
2392139	  780.8	  594.1	 2636.0	...
2392140	  780.5	  594.1	 2635.0	...
2392141	  780.3	  594.3	 2634.0	...
2392142	  780.2	  594.3	 2634.0	...
2392143	  780.1	  594.2	 2635.0	...
2392144	  780.0	  593.9	 2637.0	...
2392145	  780.1	  593.8	 2638.0	...
2392146	  780.3	  593.9	 2639.0	...
2392147	  780.7	  594.2	 2639.0	...
2392148	  781.0	  594.4	 2639.0	...
2392149	  781.2	  594.0	 2638.0	...
2392150	  781.3	  593.6	 2636.0	...
2392151	  781.3	  593.1	 2634.0	...
2392152	  781.3	  593.1	 2632.0	...
2392153	  781.3	  593.2	 2632.0	...
2392154	  780.9	  593.4	 2632.0	...
2392155	  780.6	  593.6	 2631.0	...
2392156	  780.3	  593.7	 2630.0	...
2392157	  780.3	  593.8	 2628.0	...
2392158	  780.4	  593.9	 2629.0	...
2392159	  780.6	  593.9	 2630.0	...
2392160	  780.7	  593.8	 2630.0	...
2392161	  780.8	  593.8	 2630.0	...
2392162	  781.1	  594.0	 2629.0	...
2392163	  781.3	  594.2	 2629.0	...
2392164	  781.6	  593.8	 2629.0	...
2392165	  781.5	  593.3	 2629.0	...
2392166	  781.4	  593.0	 2629.0	...
2392167	  781.3	  593.4	 2629.0	...
2392168	  781.1	  593.9	 2629.0	...
2392169	  780.8	  594.2	 2629.0	...
2392170	  780.6	  594.4	 2628.0	...
2392171	  780.6	  594.4	 2626.0	...
2392172	  780.6	  593.8	 2627.0	...
2392173	  780.6	  593.2	 2628.0	...
2392174	  781.0	  592.6	 2630.0	...
2392175	  781.3	  592.7	 2629.0	...
2392176	  781.3	  592.9	 2628.0	...
2392177	  780.9	  593.0	 2627.0	...
2392178	  780.6	  593.4	 2627.0	...
2392179	  780.6	  593.7	 2627.0	...
2392180	  780.6	  593.9	 2627.0	...
2392181	  780.6	  593.8	 2628.0	...
2392182	  780.6	  593.8	 2628.0	...
2392183	  780.6	  593.9	 2629.0	...
2392184	  780.6	  594.4	 2630.0	...
2392185	  780.5	  594.8	 2630.0	...
2392186	  780.4	  594.7	 2629.0	...
2392187	  780.5	  594.3	 2628.0	...
2392188	  780.7	  593.9	 2629.0	...
2392189	  781.0	  594.0	 2630.0	...
2392190	  781.3	  594.1	 2632.0	...
2392191	  781.3	  594.2	 2632.0	...
2392192	  781.2	  594.4	 2632.0	...
2392193	  781.0	  594.6	 2632.0	...
2392194	  780.9	  594.7	 2631.0	...
2392195	  780.9	  594.6	 2631.0	...
2392196	  781.0	  594.5	 2631.0	...
2392197	  781.1	  594.9	 2631.0	...
2392198	  781.2	  595.3	 2631.0	...
2392199	  781.1	  595.8	 2631.0	...
2392200	  781.0	  595.9	 2631.0	...
2392201	  781.3	  595.9	 2631.0	...
2392202	  781.6	  596.0	 2631.0	...
2392203	  782.0	  595.7	 2631.0	...
2392204	  782.1	  595.4	 2631.0	...
2392205	  782.1	  595.2	 2631.0	...
2392206	  782.0	  595.4	 2630.0	...
2392207	  781.9	  595.4	 2630.0	...
2392208	  781.9	  595.2	 2630.0	...
2392209	  782.0	  595.0	 2630.0	...
2392210	  782.0	  594.8	 2630.0	...
2392211	  782.0	  594.6	 2630.0	...
2392212	  782.1	  594.5	 2631.0	...
2392213	  781.6	  594.8	 2631.0	...
2392214	  781.1	  594.9	 2632.0	...
2392215	  780.9	  595.0	 2632.0	...
2392216	  781.3	  594.9	 2629.0	...
2392217	  781.7	  594.9	 2626.0	...
2392218	  781.8	  594.8	 2624.0	...
2392219	  781.5	  594.8	 2625.0	...
2392220	  781.3	  594.7	 2627.0	...
2392221	  780.7	  594.9	 2627.0	...
2392222	  779.8	  595.3	 2629.0	...
EFIX R   2391512	2392222	711	  782.5	  594.0	   2560
SSACC R  2392223
2392223	  777.9	  595.7	 2630.0	...
2392224	  776.0	  595.6	 2630.0	...
2392225	  774.2	  595.2	 2629.0	...
2392226	  772.4	  594.3	 2628.0	...
2392227	  769.5	  593.8	 2626.0	...
2392228	  766.0	  593.6	 2624.0	...
2392229	  762.5	  592.5	 2622.0	...
2392230	  758.9	  591.5	 2623.0	...
2392231	  756.1	  590.4	 2625.0	...
2392232	  753.6	  590.6	 2627.0	...
2392233	  752.2	  590.3	 2629.0	...
2392234	  750.7	  589.3	 2629.0	...
2392235	  750.0	  588.3	 2629.0	...
ESACC R  2392223	2392235	13	  777.9	  595.7	  750.0	  588.3	   0.62	     60
SFIX R   2392236
2392236	  749.5	  588.0	 2628.0	...
2392237	  750.0	  588.0	 2628.0	...
2392238	  750.8	  588.0	 2629.0	...
2392239	  751.8	  588.4	 2633.0	...
2392240	  753.0	  588.8	 2637.0	...
2392241	  754.6	  589.6	 2638.0	...
2392242	  756.8	  590.0	 2637.0	...
2392243	  758.6	  590.5	 2637.0	...
2392244	  759.9	  590.7	 2637.0	...
2392245	  760.8	  590.9	 2637.0	...
2392246	  761.7	  590.9	 2636.0	...
2392247	  762.7	  590.8	 2635.0	...
2392248	  763.3	  590.6	 2635.0	...
2392249	  763.6	  590.6	 2635.0	...
2392250	  763.7	  590.5	 2633.0	...
2392251	  763.7	  591.0	 2631.0	...
2392252	  763.6	  591.4	 2630.0	...
2392253	  763.4	  591.8	 2629.0	...
2392254	  763.3	  591.8	 2629.0	...
2392255	  763.2	  591.9	 2631.0	...
2392256	  762.8	  592.1	 2634.0	...
2392257	  762.3	  591.7	 2632.0	...
2392258	  761.7	  591.2	 2627.0	...
2392259	  761.6	  590.5	 2620.0	...
2392260	  761.6	  590.4	 2619.0	...
2392261	  761.6	  590.5	 2622.0	...
2392262	  761.6	  590.3	 2627.0	...
2392263	  761.6	  590.1	 2631.0	...
2392264	  761.7	  590.2	 2632.0	...
2392265	  761.8	  590.7	 2633.0	...
2392266	  761.9	  591.1	 2634.0	...
2392267	  761.6	  591.2	 2634.0	...
2392268	  761.1	  591.4	 2634.0	...
2392269	  760.7	  591.5	 2635.0	...
2392270	  760.5	  591.7	 2635.0	...
2392271	  760.6	  591.6	 2634.0	...
2392272	  760.6	  591.6	 2633.0	...
2392273	  760.6	  591.6	 2631.0	...
2392274	  760.5	  591.6	 2632.0	...
2392275	  760.5	  591.6	 2632.0	...
2392276	  760.3	  591.4	 2632.0	...
2392277	  760.2	  591.2	 2632.0	...
2392278	  759.9	  591.1	 2633.0	...
2392279	  759.8	  591.3	 2633.0	...
2392280	  759.6	  591.4	 2632.0	...
2392281	  759.6	  591.4	 2631.0	...
2392282	  759.6	  591.3	 2633.0	...
2392283	  759.7	  591.8	 2635.0	...
2392284	  759.8	  592.3	 2637.0	...
2392285	  759.9	  592.9	 2637.0	...
2392286	  760.1	  593.0	 2638.0	...
2392287	  760.1	  592.6	 2638.0	...
2392288	  760.1	  592.0	 2637.0	...
2392289	  760.0	  591.5	 2635.0	...
2392290	  759.9	  591.6	 2632.0	...
2392291	  759.9	  591.8	 2630.0	...
2392292	  759.8	  592.1	 2629.0	...
2392293	  759.8	  592.3	 2631.0	...
2392294	  759.7	  592.4	 2634.0	...
2392295	  759.7	  592.4	 2637.0	...
2392296	  759.8	  592.5	 2638.0	...
2392297	  759.9	  592.6	 2638.0	...
2392298	  760.0	  592.8	 2637.0	...
2392299	  760.1	  592.8	 2637.0	...
2392300	  760.2	  592.8	 2637.0	...
2392301	  760.1	  592.7	 2637.0	...
2392302	  760.0	  592.8	 2637.0	...
2392303	  759.7	  593.1	 2639.0	...
2392304	  759.3	  593.5	 2640.0	...
2392305	  759.1	  593.9	 2638.0	...
2392306	  759.1	  594.1	 2635.0	...
2392307	  759.1	  594.4	 2632.0	...
2392308	  759.4	  594.5	 2632.0	...
2392309	  759.7	  594.3	 2633.0	...
2392310	  759.6	  594.1	 2635.0	...
2392311	  759.2	  594.0	 2637.0	...
2392312	  759.0	  594.0	 2637.0	...
MSG	2392313 0000 _ Number On
2392313	  759.3	  593.9	 2635.0	...
2392314	  759.3	  593.8	 2632.0	...
2392315	  759.1	  593.6	 2628.0	...
2392316	  759.0	  593.5	 2628.0	...
2392317	  759.3	  593.3	 2630.0	...
2392318	  759.3	  593.2	 2631.0	...
2392319	  759.3	  593.1	 2631.0	...
2392320	  759.2	  593.1	 2630.0	...
2392321	  759.2	  593.0	 2628.0	...
2392322	  759.4	  592.9	 2625.0	...
2392323	  759.4	  592.9	 2623.0	...
2392324	  759.5	  593.0	 2624.0	...
2392325	  759.4	  592.9	 2626.0	...
2392326	  759.4	  592.9	 2627.0	...
2392327	  759.3	  593.0	 2627.0	...
2392328	  759.2	  593.1	 2627.0	...
2392329	  759.1	  593.2	 2626.0	...
2392330	  759.2	  593.1	 2626.0	...
2392331	  759.3	  592.9	 2625.0	...
2392332	  759.4	  592.7	 2625.0	...
2392333	  759.4	  592.4	 2626.0	...
2392334	  759.1	  592.4	 2627.0	...
2392335	  758.8	  592.5	 2626.0	...
2392336	  758.4	  592.5	 2624.0	...
2392337	  758.4	  592.7	 2622.0	...
2392338	  758.6	  592.8	 2623.0	...
2392339	  758.6	  593.0	 2623.0	...
2392340	  758.7	  592.9	 2623.0	...
2392341	  758.7	  592.9	 2623.0	...
2392342	  758.9	  592.9	 2623.0	...
2392343	  759.5	  593.0	 2623.0	...
2392344	  760.0	  593.1	 2623.0	...
2392345	  760.6	  593.1	 2622.0	...
2392346	  760.7	  593.0	 2621.0	...
2392347	  760.8	  593.0	 2620.0	...
2392348	  760.7	  592.9	 2620.0	...
2392349	  760.7	  592.4	 2618.0	...
2392350	  760.8	  591.9	 2617.0	...
2392351	  760.5	  592.2	 2617.0	...
2392352	  760.3	  592.9	 2617.0	...
2392353	  759.9	  593.6	 2617.0	...
2392354	  759.8	  593.3	 2617.0	...
2392355	  759.7	  593.1	 2616.0	...
2392356	  759.4	  592.9	 2616.0	...
2392357	  759.1	  593.1	 2617.0	...
2392358	  758.9	  593.3	 2618.0	...
2392359	  759.1	  593.1	 2618.0	...
2392360	  759.4	  592.7	 2616.0	...
2392361	  759.7	  592.4	 2615.0	...
2392362	  759.7	  592.4	 2615.0	...
2392363	  759.7	  592.8	 2615.0	...
2392364	  759.7	  593.2	 2616.0	...
2392365	  759.7	  593.6	 2616.0	...
2392366	  759.7	  593.5	 2616.0	...
2392367	  759.9	  593.4	 2617.0	...
2392368	  760.1	  593.4	 2619.0	...
2392369	  760.0	  593.4	 2615.0	...
2392370	  759.6	  592.9	 2611.0	...
2392371	  759.3	  592.5	 2610.0	...
2392372	  759.5	  592.5	 2613.0	...
2392373	  760.0	  592.8	 2614.0	...
2392374	  760.4	  593.2	 2610.0	...
2392375	  760.7	  593.1	 2607.0	...
2392376	  760.6	  593.0	 2606.0	...
2392377	  760.6	  592.8	 2607.0	...
2392378	  760.5	  592.8	 2608.0	...
2392379	  760.4	  592.8	 2608.0	...
2392380	  760.3	  592.9	 2608.0	...
2392381	  760.5	  593.1	 2609.0	...
2392382	  760.8	  593.2	 2609.0	...
2392383	  761.2	  593.5	 2609.0	...
2392384	  761.4	  593.7	 2610.0	...
2392385	  761.7	  593.8	 2611.0	...
2392386	  761.6	  593.7	 2612.0	...
2392387	  761.5	  593.6	 2611.0	...
2392388	  761.3	  593.4	 2610.0	...
2392389	  761.1	  593.1	 2610.0	...
2392390	  761.0	  592.9	 2611.0	...
2392391	  760.9	  593.1	 2612.0	...
2392392	  761.0	  593.2	 2612.0	...
2392393	  761.2	  593.3	 2612.0	...
2392394	  761.2	  593.6	 2611.0	...
2392395	  761.2	  594.0	 2610.0	...
2392396	  761.1	  594.0	 2608.0	...
2392397	  761.1	  593.8	 2606.0	...
2392398	  761.0	  593.5	 2606.0	...
2392399	  760.9	  593.6	 2606.0	...
2392400	  760.8	  594.4	 2606.0	...
2392401	  760.7	  595.1	 2606.0	...
2392402	  760.7	  595.3	 2606.0	...
2392403	  760.7	  594.9	 2606.0	...
2392404	  760.6	  594.5	 2606.0	...
2392405	  760.5	  594.6	 2606.0	...
2392406	  760.3	  594.5	 2607.0	...
2392407	  760.2	  594.4	 2608.0	...
2392408	  760.3	  594.3	 2608.0	...
2392409	  760.5	  594.3	 2609.0	...
2392410	  760.7	  594.3	 2608.0	...
2392411	  760.9	  594.4	 2606.0	...
2392412	  760.8	  594.6	 2604.0	...
2392413	  760.7	  594.7	 2602.0	...
2392414	  761.1	  594.9	 2601.0	...
2392415	  761.4	  595.4	 2601.0	...
2392416	  761.7	  595.8	 2601.0	...
2392417	  761.9	  596.1	 2601.0	...
2392418	  761.9	  596.2	 2600.0	...
2392419	  762.0	  595.9	 2599.0	...
2392420	  761.5	  595.7	 2598.0	...
2392421	  761.0	  595.5	 2599.0	...
2392422	  760.6	  595.8	 2599.0	...
2392423	  760.7	  596.1	 2598.0	...
2392424	  760.8	  596.2	 2597.0	...
2392425	  760.9	  596.2	 2596.0	...
2392426	  761.0	  596.3	 2593.0	...
2392427	  761.0	  596.4	 2589.0	...
2392428	  761.4	  596.4	 2587.0	...
2392429	  761.7	  596.4	 2586.0	...
2392430	  762.0	  596.2	 2588.0	...
2392431	  761.8	  596.1	 2589.0	...
2392432	  761.6	  596.1	 2590.0	...
2392433	  761.4	  596.0	 2591.0	...
2392434	  761.4	  595.8	 2591.0	...
2392435	  761.3	  595.7	 2592.0	...
2392436	  761.3	  595.5	 2592.0	...
2392437	  761.6	  595.3	 2593.0	...
2392438	  761.9	  595.1	 2592.0	...
2392439	  762.2	  594.9	 2591.0	...
2392440	  762.2	  594.9	 2589.0	...
2392441	  762.2	  594.8	 2587.0	...
2392442	  762.3	  595.1	 2585.0	...
2392443	  762.3	  595.5	 2584.0	...
2392444	  762.4	  595.8	 2584.0	...
2392445	  762.5	  595.8	 2584.0	...
2392446	  762.3	  595.7	 2584.0	...
2392447	  762.0	  595.6	 2583.0	...
2392448	  761.6	  595.6	 2582.0	...
2392449	  761.7	  595.6	 2581.0	...
2392450	  762.0	  595.8	 2582.0	...
2392451	  762.3	  596.0	 2582.0	...
2392452	  762.3	  595.8	 2582.0	...
2392453	  762.3	  595.3	 2581.0	...
2392454	  762.2	  595.4	 2580.0	...
2392455	  762.2	  596.2	 2580.0	...
2392456	  762.1	  596.9	 2577.0	...
2392457	  762.1	  596.9	 2576.0	...
2392458	  762.0	  596.8	 2576.0	...
2392459	  762.0	  596.7	 2578.0	...
2392460	  762.0	  596.4	 2577.0	...
2392461	  761.9	  596.2	 2574.0	...
2392462	  761.8	  596.1	 2572.0	...
2392463	  762.2	  595.9	 2572.0	...
2392464	  762.7	  595.8	 2571.0	...
2392465	  763.0	  595.6	 2570.0	...
2392466	  762.8	  595.6	 2570.0	...
2392467	  762.7	  595.5	 2568.0	...
2392468	  762.6	  595.5	 2566.0	...
2392469	  762.5	  595.6	 2564.0	...
2392470	  762.6	  595.6	 2564.0	...
2392471	  762.7	  596.1	 2564.0	...
2392472	  762.7	  596.5	 2566.0	...
2392473	  762.6	  596.6	 2567.0	...
2392474	  762.8	  596.3	 2568.0	...
2392475	  763.0	  595.9	 2568.0	...
2392476	  763.2	  595.8	 2567.0	...
2392477	  763.2	  595.9	 2567.0	...
2392478	  763.2	  595.9	 2567.0	...
2392479	  763.2	  595.8	 2566.0	...
2392480	  763.2	  595.6	 2565.0	...
2392481	  763.2	  595.5	 2564.0	...
2392482	  763.1	  595.3	 2564.0	...
2392483	  763.1	  595.0	 2564.0	...
2392484	  763.1	  594.8	 2564.0	...
2392485	  763.2	  594.9	 2563.0	...
2392486	  763.3	  595.0	 2563.0	...
2392487	  763.3	  594.9	 2557.0	...
2392488	  763.4	  594.8	 2552.0	...
2392489	  763.4	  594.8	 2551.0	...
2392490	  763.4	  594.9	 2556.0	...
2392491	  763.4	  595.0	 2562.0	...
2392492	  763.4	  594.9	 2563.0	...
2392493	  763.3	  594.9	 2563.0	...
2392494	  763.6	  594.8	 2562.0	...
2392495	  763.8	  594.9	 2561.0	...
2392496	  764.1	  595.0	 2561.0	...
2392497	  764.1	  595.1	 2560.0	...
2392498	  764.2	  595.1	 2559.0	...
2392499	  764.2	  595.0	 2558.0	...
2392500	  764.0	  594.9	 2558.0	...
2392501	  763.8	  594.7	 2557.0	...
2392502	  763.6	  594.3	 2556.0	...
2392503	  763.6	  593.9	 2556.0	...
2392504	  763.6	  593.9	 2555.0	...
2392505	  763.6	  594.2	 2555.0	...
2392506	  763.9	  594.5	 2554.0	...
2392507	  764.2	  594.4	 2554.0	...
2392508	  764.3	  594.3	 2554.0	...
2392509	  764.2	  594.8	 2553.0	...
2392510	  764.0	  595.3	 2551.0	...
2392511	  764.0	  595.6	 2550.0	...
2392512	  764.0	  595.5	 2550.0	...
2392513	  764.0	  595.5	 2550.0	...
2392514	  764.1	  595.6	 2550.0	...
2392515	  764.4	  595.6	 2549.0	...
2392516	  764.7	  595.3	 2548.0	...
2392517	  764.7	  595.2	 2547.0	...
2392518	  764.8	  595.2	 2546.0	...
2392519	  764.8	  595.5	 2544.0	...
2392520	  765.1	  596.3	 2544.0	...
2392521	  765.3	  596.8	 2544.0	...
2392522	  765.3	  596.6	 2545.0	...
2392523	  765.0	  595.9	 2546.0	...
2392524	  764.8	  595.7	 2547.0	...
2392525	  764.7	  596.1	 2545.0	...
2392526	  764.7	  596.5	 2541.0	...
2392527	  765.0	  596.5	 2537.0	...
2392528	  765.3	  596.5	 2535.0	...
2392529	  765.3	  596.5	 2535.0	...
2392530	  765.1	  596.5	 2534.0	...
2392531	  764.6	  596.5	 2534.0	...
2392532	  764.5	  596.4	 2532.0	...
2392533	  764.2	  596.1	 2532.0	...
2392534	  764.2	  595.8	 2534.0	...
2392535	  764.2	  595.9	 2537.0	...
2392536	  764.7	  596.2	 2539.0	...
2392537	  765.3	  596.4	 2540.0	...
2392538	  765.8	  596.2	 2540.0	...
2392539	  765.8	  596.4	 2539.0	...
2392540	  765.7	  596.7	 2538.0	...
2392541	  765.5	  597.0	 2537.0	...
2392542	  765.4	  597.0	 2535.0	...
2392543	  765.5	  596.9	 2534.0	...
2392544	  765.8	  596.9	 2533.0	...
2392545	  766.0	  596.9	 2532.0	...
2392546	  766.2	  596.9	 2531.0	...
2392547	  767.2	  596.8	 2530.0	...
EFIX R   2392236	2392547	312	  761.4	  593.9	   2599
SSACC R  2392548
2392548	  768.3	  596.8	 2526.0	...
2392549	  770.1	  596.8	 2524.0	...
2392550	  771.0	  596.9	 2522.0	...
2392551	  773.2	  597.0	 2525.0	...
2392552	  776.0	  597.7	 2529.0	...
2392553	  779.9	  598.1	 2533.0	...
2392554	  783.0	  598.5	 2535.0	...
2392555	  785.8	  598.1	 2536.0	...
2392556	  788.7	  597.6	 2535.0	...
2392557	  792.2	  597.0	 2534.0	...
2392558	  796.0	  595.8	 2533.0	...
2392559	  798.9	  594.7	 2533.0	...
2392560	  800.8	  593.8	 2533.0	...
ESACC R  2392548	2392560	13	  768.3	  596.8	  800.8	  593.8	   0.70	     66
SFIX R   2392561
2392561	  802.2	  593.2	 2531.0	...
2392562	  803.1	  593.0	 2530.0	...
2392563	  803.7	  592.9	 2528.0	...
2392564	  803.6	  592.9	 2527.0	...
2392565	  803.5	  592.8	 2525.0	...
2392566	  803.3	  592.2	 2526.0	...
2392567	  802.7	  591.8	 2527.0	...
2392568	  801.5	  591.5	 2527.0	...
2392569	  800.3	  591.7	 2530.0	...
2392570	  798.9	  592.2	 2533.0	...
2392571	  798.0	  592.6	 2535.0	...
2392572	  797.1	  592.6	 2533.0	...
2392573	  796.8	  592.4	 2531.0	...
2392574	  796.4	  592.3	 2530.0	...
2392575	  796.0	  592.5	 2530.0	...
2392576	  795.7	  592.8	 2533.0	...
2392577	  795.8	  592.9	 2536.0	...
2392578	  795.8	  592.7	 2538.0	...
2392579	  796.0	  592.4	 2538.0	...
2392580	  796.0	  592.2	 2537.0	...
2392581	  796.0	  592.3	 2535.0	...
2392582	  795.9	  592.4	 2532.0	...
2392583	  795.7	  592.5	 2529.0	...
2392584	  795.3	  592.4	 2527.0	...
2392585	  794.9	  592.4	 2524.0	...
2392586	  794.7	  592.7	 2521.0	...
2392587	  794.5	  593.3	 2520.0	...
2392588	  794.4	  594.0	 2521.0	...
2392589	  794.3	  594.4	 2525.0	...
2392590	  794.6	  594.0	 2527.0	...
2392591	  794.9	  593.5	 2529.0	...
2392592	  795.3	  593.2	 2529.0	...
2392593	  795.4	  593.2	 2529.0	...
2392594	  795.9	  593.3	 2529.0	...
2392595	  796.2	  593.4	 2529.0	...
2392596	  796.6	  593.4	 2529.0	...
2392597	  796.7	  593.5	 2529.0	...
2392598	  796.8	  593.4	 2527.0	...
2392599	  796.8	  593.5	 2526.0	...
2392600	  797.1	  593.6	 2525.0	...
2392601	  797.4	  593.8	 2526.0	...
2392602	  797.4	  593.8	 2525.0	...
2392603	  797.2	  593.8	 2524.0	...
2392604	  797.5	  593.9	 2524.0	...
2392605	  798.0	  594.4	 2524.0	...
2392606	  798.4	  594.8	 2524.0	...
2392607	  798.3	  594.8	 2524.0	...
2392608	  798.3	  594.8	 2524.0	...
2392609	  798.3	  594.7	 2523.0	...
2392610	  798.4	  594.9	 2523.0	...
2392611	  798.3	  595.0	 2524.0	...
2392612	  798.2	  595.0	 2525.0	...
2392613	  798.0	  594.9	 2525.0	...
2392614	  797.9	  594.7	 2524.0	...
2392615	  797.8	  594.5	 2523.0	...
2392616	  797.9	  594.8	 2524.0	...
MSG	2392617 0000 _ Number Off
2392617	  798.3	  595.3	 2524.0	...
2392618	  798.6	  595.7	 2524.0	...
2392619	  798.5	  595.6	 2523.0	...
2392620	  798.2	  595.6	 2522.0	...
2392621	  798.0	  595.7	 2521.0	...
2392622	  798.3	  596.1	 2520.0	...
2392623	  798.8	  596.3	 2520.0	...
2392624	  799.1	  595.9	 2519.0	...
2392625	  798.6	  595.3	 2520.0	...
2392626	  798.0	  594.7	 2522.0	...
2392627	  797.4	  594.9	 2522.0	...
2392628	  797.6	  594.9	 2520.0	...
2392629	  797.7	  595.0	 2519.0	...
2392630	  797.8	  595.1	 2520.0	...
2392631	  797.9	  595.2	 2521.0	...
2392632	  798.0	  595.3	 2521.0	...
2392633	  798.0	  595.3	 2520.0	...
2392634	  798.1	  595.3	 2520.0	...
2392635	  798.4	  595.3	 2519.0	...
2392636	  798.6	  595.3	 2519.0	...
2392637	  798.7	  595.3	 2519.0	...
2392638	  798.7	  595.3	 2518.0	...
2392639	  798.6	  595.5	 2520.0	...
2392640	  798.5	  595.7	 2522.0	...
2392641	  798.6	  595.7	 2522.0	...
2392642	  798.8	  595.5	 2518.0	...
2392643	  798.8	  595.3	 2514.0	...
2392644	  798.6	  595.5	 2518.0	...
2392645	  798.4	  595.6	 2522.0	...
2392646	  798.4	  595.6	 2526.0	...
2392647	  798.6	  595.5	 2526.0	...
2392648	  798.8	  595.4	 2524.0	...
2392649	  799.0	  595.2	 2522.0	...
2392650	  799.0	  595.2	 2520.0	...
2392651	  799.1	  595.1	 2520.0	...
2392652	  799.1	  595.2	 2521.0	...
2392653	  799.1	  595.3	 2521.0	...
2392654	  799.1	  595.4	 2521.0	...
2392655	  799.1	  595.6	 2520.0	...
2392656	  799.1	  595.7	 2522.0	...
2392657	  799.4	  595.8	 2524.0	...
2392658	  799.7	  595.6	 2524.0	...
2392659	  800.0	  595.4	 2521.0	...
2392660	  799.6	  595.4	 2519.0	...
2392661	  799.1	  595.4	 2519.0	...
2392662	  798.7	  595.4	 2522.0	...
2392663	  798.9	  595.4	 2525.0	...
2392664	  799.0	  595.3	 2528.0	...
2392665	  799.0	  595.5	 2529.0	...
2392666	  799.0	  595.8	 2529.0	...
2392667	  799.3	  596.2	 2526.0	...
2392668	  799.6	  596.3	 2524.0	...
2392669	  800.0	  596.0	 2521.0	...
2392670	  799.8	  595.6	 2521.0	...
2392671	  799.7	  595.3	 2521.0	...
2392672	  799.5	  595.3	 2521.0	...
2392673	  799.5	  595.5	 2521.0	...
2392674	  799.5	  595.7	 2522.0	...
2392675	  799.5	  595.8	 2523.0	...
2392676	  799.5	  595.8	 2524.0	...
2392677	  799.6	  595.8	 2523.0	...
2392678	  799.5	  595.9	 2521.0	...
2392679	  799.5	  595.9	 2520.0	...
2392680	  799.7	  595.9	 2521.0	...
2392681	  800.0	  595.9	 2521.0	...
2392682	  800.4	  595.9	 2521.0	...
2392683	  800.9	  595.8	 2521.0	...
2392684	  801.3	  595.7	 2521.0	...
2392685	  801.3	  595.6	 2521.0	...
2392686	  801.1	  595.6	 2522.0	...
2392687	  800.9	  595.7	 2520.0	...
2392688	  800.9	  595.8	 2516.0	...
2392689	  801.0	  595.8	 2512.0	...
2392690	  801.0	  595.8	 2511.0	...
2392691	  800.9	  595.4	 2511.0	...
2392692	  800.9	  595.0	 2511.0	...
2392693	  800.9	  594.7	 2511.0	...
2392694	  800.9	  594.7	 2511.0	...
2392695	  801.0	  594.8	 2510.0	...
2392696	  801.0	  594.9	 2511.0	...
2392697	  801.1	  595.3	 2513.0	...
2392698	  801.2	  595.8	 2515.0	...
2392699	  801.0	  596.1	 2515.0	...
2392700	  800.8	  596.1	 2515.0	...
2392701	  800.6	  596.0	 2515.0	...
2392702	  800.8	  595.9	 2515.0	...
2392703	  801.0	  595.8	 2515.0	...
2392704	  801.2	  595.6	 2514.0	...
2392705	  801.3	  595.3	 2513.0	...
2392706	  801.3	  595.0	 2511.0	...
2392707	  801.1	  595.4	 2511.0	...
2392708	  800.5	  596.2	 2510.0	...
2392709	  800.0	  596.9	 2509.0	...
2392710	  799.7	  596.9	 2511.0	...
EFIX R   2392561	2392710	150	  798.8	  594.7	   2523
SSACC R  2392711
2392711	  799.2	  596.9	 2514.0	...
2392712	  797.9	  597.0	 2516.0	...
2392713	  795.5	  597.3	 2515.0	...
2392714	  793.1	  597.6	 2514.0	...
2392715	  790.2	  598.0	 2513.0	...
2392716	  786.7	  598.5	 2512.0	...
2392717	  782.7	  598.5	 2510.0	...
2392718	  778.3	  597.6	 2506.0	...
2392719	  773.9	  596.6	 2504.0	...
2392720	  769.2	  596.2	 2502.0	...
2392721	  765.1	  595.6	 2504.0	...
2392722	  761.8	  594.8	 2506.0	...
2392723	  758.7	  593.9	 2507.0	...
2392724	  756.7	  593.8	 2508.0	...
2392725	  755.9	  593.8	 2508.0	...
2392726	  755.9	  593.0	 2508.0	...
2392727	  756.7	  592.1	 2508.0	...
2392728	  757.8	  591.4	 2510.0	...
2392729	  759.9	  591.6	 2511.0	...
2392730	  762.4	  592.0	 2511.0	...
2392731	  765.6	  592.1	 2510.0	...
ESACC R  2392711	2392731	21	  799.2	  596.9	  765.6	  592.1	   0.72	     82
SFIX R   2392732
2392732	  768.1	  592.5	 2508.0	...
2392733	  770.8	  592.8	 2507.0	...
2392734	  772.5	  593.3	 2505.0	...
2392735	  774.1	  593.2	 2503.0	...
2392736	  774.2	  593.8	 2502.0	...
2392737	  774.3	  594.4	 2502.0	...
2392738	  774.5	  595.0	 2504.0	...
2392739	  774.7	  594.9	 2506.0	...
2392740	  774.8	  594.8	 2509.0	...
2392741	  774.5	  595.0	 2508.0	...
2392742	  774.2	  595.4	 2507.0	...
2392743	  773.9	  595.3	 2505.0	...
2392744	  774.0	  594.8	 2505.0	...
2392745	  774.1	  595.1	 2506.0	...
2392746	  774.3	  595.9	 2508.0	...
2392747	  774.5	  596.6	 2510.0	...
2392748	  774.7	  596.4	 2513.0	...
2392749	  774.8	  596.1	 2515.0	...
2392750	  774.9	  595.8	 2515.0	...
2392751	  774.5	  595.3	 2514.0	...
2392752	  773.9	  594.9	 2514.0	...
2392753	  773.1	  594.8	 2514.0	...
2392754	  772.8	  595.1	 2512.0	...
2392755	  772.0	  595.5	 2511.0	...
2392756	  771.5	  595.6	 2509.0	...
2392757	  771.0	  595.6	 2509.0	...
2392758	  771.2	  595.3	 2507.0	...
2392759	  771.3	  595.0	 2504.0	...
2392760	  771.4	  594.6	 2501.0	...
2392761	  771.6	  594.5	 2500.0	...
2392762	  771.6	  594.5	 2501.0	...
2392763	  771.6	  594.6	 2501.0	...
2392764	  771.4	  594.7	 2502.0	...
2392765	  771.1	  594.8	 2502.0	...
2392766	  771.2	  594.6	 2503.0	...
2392767	  771.6	  594.4	 2503.0	...
2392768	  771.9	  594.2	 2502.0	...
2392769	  771.9	  594.5	 2502.0	...
2392770	  771.4	  595.0	 2501.0	...
2392771	  771.0	  595.6	 2502.0	...
2392772	  770.6	  595.9	 2504.0	...
2392773	  770.6	  596.1	 2505.0	...
2392774	  770.5	  596.2	 2504.0	...
2392775	  770.5	  596.2	 2503.0	...
2392776	  770.8	  596.2	 2502.0	...
2392777	  771.2	  596.1	 2501.0	...
2392778	  771.6	  595.7	 2501.0	...
2392779	  771.6	  595.3	 2502.0	...
2392780	  771.5	  595.0	 2499.0	...
2392781	  771.4	  595.0	 2497.0	...
2392782	  771.1	  595.7	 2497.0	...
2392783	  771.0	  596.3	 2499.0	...
2392784	  770.9	  597.0	 2501.0	...
2392785	  770.9	  596.9	 2500.0	...
2392786	  771.0	  596.3	 2499.0	...
2392787	  770.8	  595.5	 2500.0	...
2392788	  770.7	  594.6	 2500.0	...
2392789	  770.6	  594.8	 2500.0	...
2392790	  770.7	  595.3	 2498.0	...
2392791	  770.6	  595.1	 2497.0	...
2392792	  770.6	  594.5	 2496.0	...
2392793	  770.6	  594.0	 2495.0	...
2392794	  770.5	  594.0	 2493.0	...
2392795	  770.6	  594.2	 2493.0	...
2392796	  770.6	  594.8	 2495.0	...
2392797	  770.7	  595.4	 2498.0	...
2392798	  771.1	  595.4	 2499.0	...
2392799	  771.5	  595.2	 2500.0	...
2392800	  771.5	  594.9	 2500.0	...
2392801	  771.3	  595.0	 2498.0	...
2392802	  771.0	  595.0	 2495.0	...
2392803	  771.0	  595.0	 2493.0	...
2392804	  771.1	  595.0	 2495.0	...
2392805	  771.2	  595.0	 2494.0	...
2392806	  771.2	  595.1	 2492.0	...
2392807	  771.1	  595.1	 2491.0	...
2392808	  770.9	  595.1	 2493.0	...
2392809	  770.9	  595.3	 2495.0	...
2392810	  770.7	  595.6	 2493.0	...
2392811	  770.7	  595.8	 2489.0	...
2392812	  770.7	  595.6	 2485.0	...
2392813	  770.7	  595.5	 2486.0	...
2392814	  770.8	  595.5	 2489.0	...
2392815	  770.7	  595.5	 2492.0	...
2392816	  770.7	  595.6	 2492.0	...
2392817	  771.0	  595.5	 2491.0	...
2392818	  771.3	  595.1	 2490.0	...
2392819	  771.6	  594.6	 2489.0	...
2392820	  771.4	  594.0	 2489.0	...
2392821	  771.3	  593.7	 2490.0	...
2392822	  771.2	  593.9	 2492.0	...
2392823	  771.1	  594.3	 2492.0	...
2392824	  771.1	  594.7	 2493.0	...
2392825	  771.2	  594.6	 2493.0	...
MSG	2392826 0000 _ Number On
2392826	  771.4	  594.6	 2493.0	...
2392827	  771.6	  594.6	 2493.0	...
2392828	  771.6	  594.5	 2490.0	...
2392829	  771.7	  594.5	 2489.0	...
2392830	  771.7	  594.6	 2488.0	...
2392831	  771.7	  594.9	 2488.0	...
2392832	  771.7	  595.1	 2488.0	...
2392833	  771.8	  595.2	 2488.0	...
2392834	  771.9	  595.0	 2488.0	...
2392835	  771.8	  594.7	 2488.0	...
2392836	  771.6	  594.4	 2488.0	...
2392837	  771.5	  594.3	 2486.0	...
2392838	  771.6	  594.3	 2485.0	...
2392839	  771.7	  594.9	 2486.0	...
2392840	  771.8	  595.6	 2488.0	...
2392841	  771.6	  596.3	 2486.0	...
2392842	  771.4	  596.1	 2483.0	...
2392843	  771.2	  595.9	 2482.0	...
2392844	  771.2	  595.9	 2483.0	...
2392845	  771.0	  596.1	 2485.0	...
2392846	  770.9	  596.2	 2486.0	...
2392847	  770.9	  596.2	 2488.0	...
2392848	  771.1	  595.8	 2489.0	...
2392849	  771.4	  595.4	 2488.0	...
2392850	  771.5	  595.1	 2487.0	...
2392851	  771.6	  595.1	 2487.0	...
2392852	  771.6	  595.1	 2488.0	...
2392853	  771.7	  595.0	 2489.0	...
2392854	  771.9	  594.9	 2489.0	...
2392855	  772.0	  594.8	 2488.0	...
2392856	  772.2	  594.7	 2488.0	...
2392857	  772.0	  594.7	 2486.0	...
2392858	  771.8	  594.8	 2484.0	...
2392859	  771.9	  595.0	 2484.0	...
2392860	  772.2	  595.2	 2486.0	...
2392861	  772.5	  594.9	 2484.0	...
2392862	  772.5	  594.6	 2482.0	...
2392863	  772.5	  594.3	 2481.0	...
2392864	  772.5	  594.2	 2484.0	...
2392865	  772.2	  594.6	 2486.0	...
2392866	  771.8	  595.0	 2484.0	...
2392867	  771.7	  595.4	 2482.0	...
2392868	  771.9	  595.3	 2479.0	...
2392869	  772.2	  595.0	 2480.0	...
2392870	  772.4	  594.7	 2480.0	...
2392871	  772.6	  594.5	 2484.0	...
2392872	  772.8	  594.6	 2488.0	...
2392873	  772.7	  594.7	 2490.0	...
2392874	  772.6	  594.6	 2486.0	...
2392875	  772.7	  594.4	 2482.0	...
2392876	  772.7	  594.1	 2481.0	...
2392877	  772.8	  594.1	 2480.0	...
2392878	  772.7	  593.9	 2478.0	...
2392879	  772.5	  593.7	 2478.0	...
2392880	  772.4	  593.4	 2478.0	...
2392881	  772.4	  593.4	 2479.0	...
2392882	  772.5	  593.3	 2478.0	...
2392883	  772.5	  593.3	 2477.0	...
2392884	  772.6	  593.5	 2478.0	...
2392885	  772.9	  594.3	 2479.0	...
2392886	  773.1	  594.9	 2480.0	...
2392887	  773.2	  595.2	 2480.0	...
2392888	  773.2	  594.9	 2481.0	...
2392889	  773.2	  594.5	 2484.0	...
2392890	  773.2	  594.4	 2485.0	...
2392891	  773.2	  594.3	 2484.0	...
2392892	  773.0	  594.3	 2481.0	...
2392893	  772.9	  594.3	 2479.0	...
2392894	  772.7	  594.2	 2480.0	...
2392895	  772.6	  594.7	 2480.0	...
2392896	  772.5	  595.5	 2481.0	...
2392897	  772.6	  596.2	 2481.0	...
2392898	  772.9	  596.2	 2482.0	...
2392899	  773.3	  596.2	 2482.0	...
2392900	  773.7	  596.1	 2482.0	...
2392901	  773.7	  595.9	 2482.0	...
2392902	  773.6	  595.7	 2481.0	...
2392903	  773.5	  595.6	 2482.0	...
2392904	  773.5	  595.5	 2483.0	...
2392905	  773.6	  595.3	 2484.0	...
2392906	  773.6	  595.2	 2484.0	...
2392907	  773.5	  595.3	 2485.0	...
2392908	  773.5	  595.4	 2485.0	...
2392909	  773.6	  595.7	 2484.0	...
2392910	  773.6	  595.9	 2483.0	...
2392911	  773.5	  595.7	 2484.0	...
2392912	  773.5	  595.3	 2484.0	...
2392913	  773.5	  594.9	 2485.0	...
2392914	  773.6	  595.1	 2486.0	...
2392915	  773.7	  595.2	 2486.0	...
2392916	  773.9	  595.3	 2485.0	...
2392917	  774.0	  595.3	 2484.0	...
2392918	  774.3	  595.4	 2483.0	...
2392919	  774.5	  595.4	 2485.0	...
2392920	  774.7	  594.9	 2487.0	...
2392921	  774.4	  594.3	 2488.0	...
2392922	  774.1	  594.1	 2488.0	...
2392923	  773.7	  594.5	 2488.0	...
2392924	  773.6	  594.9	 2488.0	...
2392925	  773.6	  595.3	 2488.0	...
2392926	  773.7	  595.6	 2487.0	...
2392927	  773.9	  596.0	 2487.0	...
2392928	  774.2	  596.0	 2487.0	...
2392929	  774.3	  595.9	 2487.0	...
2392930	  774.4	  595.8	 2489.0	...
2392931	  774.4	  595.6	 2490.0	...
2392932	  774.4	  595.5	 2492.0	...
2392933	  774.4	  595.4	 2491.0	...
2392934	  774.4	  595.2	 2490.0	...
2392935	  774.4	  594.9	 2490.0	...
2392936	  774.5	  594.7	 2490.0	...
2392937	  774.7	  594.7	 2490.0	...
2392938	  774.7	  595.0	 2488.0	...
2392939	  774.3	  595.3	 2487.0	...
2392940	  774.0	  595.3	 2486.0	...
2392941	  774.0	  595.1	 2487.0	...
2392942	  774.4	  594.8	 2489.0	...
2392943	  774.7	  594.5	 2491.0	...
2392944	  774.8	  594.3	 2493.0	...
2392945	  774.7	  594.2	 2493.0	...
2392946	  774.6	  594.2	 2491.0	...
2392947	  774.4	  594.3	 2489.0	...
2392948	  774.4	  594.4	 2487.0	...
2392949	  774.4	  594.8	 2486.0	...
2392950	  774.3	  595.1	 2484.0	...
2392951	  774.3	  595.4	 2483.0	...
2392952	  774.4	  595.4	 2483.0	...
2392953	  774.5	  595.4	 2484.0	...
2392954	  774.4	  595.3	 2485.0	...
2392955	  774.2	  594.8	 2486.0	...
2392956	  774.2	  594.4	 2486.0	...
2392957	  774.3	  594.1	 2486.0	...
2392958	  774.4	  594.1	 2486.0	...
2392959	  774.4	  594.2	 2487.0	...
2392960	  774.4	  594.3	 2489.0	...
2392961	  774.4	  594.6	 2491.0	...
2392962	  774.5	  594.8	 2490.0	...
2392963	  774.6	  595.0	 2490.0	...
2392964	  774.6	  595.0	 2491.0	...
2392965	  774.6	  595.1	 2493.0	...
2392966	  774.6	  595.1	 2491.0	...
2392967	  774.6	  595.3	 2489.0	...
2392968	  774.7	  595.5	 2487.0	...
2392969	  774.8	  595.5	 2487.0	...
2392970	  775.1	  595.4	 2486.0	...
2392971	  775.2	  595.1	 2486.0	...
2392972	  775.0	  594.8	 2486.0	...
2392973	  774.8	  594.6	 2484.0	...
2392974	  774.7	  594.6	 2483.0	...
2392975	  774.9	  594.3	 2483.0	...
2392976	  774.9	  594.2	 2482.0	...
2392977	  774.5	  594.1	 2483.0	...
2392978	  774.2	  594.3	 2486.0	...
2392979	  774.1	  594.5	 2490.0	...
2392980	  774.1	  594.6	 2492.0	...
2392981	  774.0	  594.6	 2492.0	...
2392982	  774.0	  594.5	 2492.0	...
2392983	  774.0	  594.3	 2492.0	...
2392984	  774.2	  594.1	 2491.0	...
2392985	  774.3	  594.4	 2491.0	...
2392986	  774.5	  594.9	 2490.0	...
2392987	  774.4	  595.5	 2490.0	...
2392988	  774.5	  595.2	 2490.0	...
2392989	  774.6	  594.7	 2490.0	...
2392990	  774.6	  594.1	 2490.0	...
2392991	  774.5	  593.9	 2490.0	...
2392992	  774.4	  594.2	 2490.0	...
2392993	  774.2	  594.5	 2492.0	...
2392994	  774.2	  594.9	 2494.0	...
2392995	  774.2	  594.7	 2496.0	...
2392996	  774.3	  594.4	 2495.0	...
2392997	  774.3	  594.2	 2494.0	...
2392998	  774.4	  594.1	 2493.0	...
2392999	  774.4	  594.1	 2493.0	...
2393000	  774.5	  594.0	 2494.0	...
2393001	  774.5	  594.0	 2494.0	...
2393002	  774.5	  594.0	 2496.0	...
2393003	  774.4	  594.1	 2499.0	...
2393004	  774.3	  594.2	 2501.0	...
2393005	  774.5	  594.2	 2501.0	...
2393006	  774.8	  594.3	 2500.0	...
2393007	  775.0	  594.4	 2501.0	...
2393008	  774.9	  594.5	 2502.0	...
2393009	  774.8	  594.6	 2503.0	...
2393010	  774.7	  594.6	 2500.0	...
2393011	  774.3	  594.4	 2497.0	...
2393012	  774.0	  594.2	 2494.0	...
2393013	  773.6	  594.1	 2493.0	...
2393014	  773.7	  594.2	 2493.0	...
2393015	  773.8	  594.4	 2492.0	...
2393016	  773.8	  594.3	 2491.0	...
2393017	  773.8	  593.7	 2490.0	...
2393018	  773.7	  593.2	 2491.0	...
2393019	  773.5	  593.1	 2493.0	...
2393020	  773.4	  593.1	 2495.0	...
2393021	  773.5	  593.1	 2495.0	...
2393022	  773.6	  592.7	 2495.0	...
2393023	  773.7	  592.9	 2496.0	...
2393024	  773.6	  593.2	 2496.0	...
2393025	  773.4	  593.6	 2497.0	...
2393026	  773.6	  593.7	 2497.0	...
2393027	  773.9	  593.7	 2499.0	...
2393028	  774.2	  593.9	 2501.0	...
2393029	  774.3	  594.2	 2501.0	...
2393030	  774.5	  594.1	 2499.0	...
2393031	  774.7	  593.8	 2497.0	...
2393032	  774.9	  593.7	 2496.0	...
2393033	  774.9	  594.0	 2496.0	...
2393034	  774.8	  594.1	 2496.0	...
2393035	  774.8	  593.8	 2497.0	...
2393036	  774.7	  593.4	 2498.0	...
2393037	  774.7	  593.2	 2498.0	...
2393038	  774.7	  593.4	 2499.0	...
2393039	  774.6	  593.7	 2499.0	...
2393040	  774.5	  593.3	 2500.0	...
2393041	  774.6	  592.6	 2502.0	...
2393042	  774.6	  592.1	 2503.0	...
2393043	  774.6	  592.3	 2503.0	...
2393044	  774.4	  592.5	 2503.0	...
2393045	  774.3	  592.4	 2503.0	...
2393046	  774.2	  592.2	 2504.0	...
2393047	  774.3	  592.6	 2502.0	...
2393048	  774.3	  593.2	 2500.0	...
2393049	  774.6	  593.7	 2501.0	...
2393050	  774.9	  593.7	 2503.0	...
2393051	  775.1	  593.8	 2504.0	...
2393052	  774.9	  593.9	 2503.0	...
2393053	  774.5	  593.8	 2502.0	...
2393054	  774.1	  593.5	 2502.0	...
2393055	  773.9	  593.2	 2501.0	...
2393056	  773.8	  593.2	 2501.0	...
2393057	  773.8	  593.4	 2502.0	...
2393058	  773.7	  593.6	 2505.0	...
2393059	  773.7	  593.8	 2508.0	...
2393060	  773.7	  593.6	 2509.0	...
2393061	  773.5	  593.5	 2509.0	...
2393062	  773.4	  593.1	 2505.0	...
2393063	  773.4	  592.8	 2502.0	...
2393064	  773.5	  592.9	 2499.0	...
2393065	  773.6	  593.4	 2500.0	...
2393066	  773.6	  594.1	 2501.0	...
2393067	  773.7	  594.1	 2502.0	...
2393068	  773.8	  593.8	 2503.0	...
2393069	  773.9	  593.4	 2502.0	...
2393070	  774.0	  593.0	 2500.0	...
2393071	  774.0	  592.8	 2499.0	...
2393072	  773.9	  592.7	 2501.0	...
2393073	  773.6	  592.8	 2503.0	...
2393074	  773.7	  593.1	 2506.0	...
2393075	  774.0	  593.5	 2509.0	...
2393076	  774.2	  593.4	 2513.0	...
2393077	  773.9	  593.4	 2515.0	...
2393078	  773.7	  593.4	 2514.0	...
2393079	  773.5	  593.6	 2511.0	...
2393080	  773.5	  594.0	 2508.0	...
2393081	  773.5	  594.3	 2508.0	...
2393082	  773.5	  594.2	 2509.0	...
2393083	  773.4	  594.0	 2510.0	...
2393084	  773.2	  593.7	 2513.0	...
2393085	  773.1	  593.9	 2513.0	...
2393086	  773.2	  594.1	 2514.0	...
2393087	  773.3	  594.2	 2513.0	...
2393088	  773.4	  594.2	 2514.0	...
2393089	  773.5	  594.3	 2514.0	...
2393090	  773.5	  594.5	 2513.0	...
2393091	  773.3	  594.8	 2512.0	...
2393092	  773.2	  594.9	 2512.0	...
2393093	  773.3	  594.9	 2513.0	...
2393094	  773.2	  594.4	 2515.0	...
2393095	  773.2	  593.9	 2515.0	...
2393096	  773.1	  593.3	 2516.0	...
2393097	  773.1	  593.3	 2515.0	...
2393098	  773.3	  593.2	 2515.0	...
2393099	  773.4	  593.2	 2515.0	...
2393100	  773.4	  592.8	 2515.0	...
2393101	  773.2	  592.4	 2514.0	...
2393102	  773.1	  592.2	 2513.0	...
2393103	  773.2	  592.4	 2512.0	...
2393104	  773.3	  592.2	 2512.0	...
2393105	  773.4	  591.8	 2512.0	...
2393106	  773.4	  591.5	 2510.0	...
2393107	  773.4	  591.4	 2509.0	...
2393108	  772.9	  591.4	 2508.0	...
2393109	  772.4	  591.6	 2509.0	...
2393110	  772.2	  591.8	 2510.0	...
2393111	  772.4	  591.9	 2512.0	...
2393112	  772.5	  591.9	 2513.0	...
2393113	  772.5	  591.7	 2513.0	...
2393114	  772.5	  591.5	 2513.0	...
2393115	  772.6	  591.2	 2515.0	...
2393116	  772.8	  591.1	 2516.0	...
2393117	  773.0	  591.2	 2517.0	...
2393118	  773.0	  591.6	 2516.0	...
2393119	  773.0	  592.0	 2515.0	...
2393120	  772.9	  592.2	 2515.0	...
2393121	  772.7	  592.3	 2515.0	...
2393122	  772.6	  592.1	 2514.0	...
2393123	  772.6	  591.5	 2514.0	...
2393124	  772.7	  591.0	 2515.0	...
2393125	  772.7	  590.6	 2515.0	...
2393126	  772.8	  590.5	 2515.0	...
2393127	  772.7	  590.7	 2515.0	...
2393128	  772.7	  591.2	 2516.0	...
2393129	  772.8	  591.8	 2517.0	...
2393130	  773.0	  592.0	 2516.0	...
MSG	2393131 0000 _ Number Off
2393131	  773.3	  592.4	 2515.0	...
2393132	  773.4	  592.8	 2516.0	...
2393133	  773.5	  592.5	 2518.0	...
2393134	  773.6	  591.8	 2522.0	...
2393135	  773.6	  591.1	 2526.0	...
2393136	  773.5	  591.0	 2527.0	...
2393137	  773.5	  591.3	 2525.0	...
2393138	  773.4	  591.6	 2524.0	...
2393139	  773.5	  591.8	 2525.0	...
2393140	  773.5	  591.8	 2523.0	...
2393141	  773.5	  591.7	 2521.0	...
2393142	  773.5	  591.7	 2521.0	...
2393143	  773.6	  591.8	 2523.0	...
2393144	  773.2	  591.9	 2524.0	...
2393145	  772.8	  592.1	 2522.0	...
2393146	  772.9	  592.3	 2520.0	...
2393147	  773.3	  592.3	 2520.0	...
2393148	  773.8	  592.3	 2518.0	...
2393149	  773.8	  592.3	 2517.0	...
2393150	  773.8	  592.3	 2515.0	...
2393151	  773.8	  592.2	 2514.0	...
2393152	  773.7	  592.2	 2516.0	...
2393153	  773.6	  592.2	 2520.0	...
2393154	  773.4	  592.3	 2523.0	...
2393155	  773.3	  592.4	 2523.0	...
2393156	  773.3	  592.6	 2523.0	...
2393157	  773.4	  592.8	 2525.0	...
2393158	  773.4	  592.5	 2526.0	...
2393159	  773.4	  592.2	 2528.0	...
2393160	  773.5	  591.9	 2528.0	...
2393161	  773.4	  592.0	 2529.0	...
2393162	  773.3	  592.2	 2530.0	...
2393163	  773.2	  592.3	 2529.0	...
2393164	  773.3	  592.3	 2529.0	...
2393165	  773.3	  592.1	 2528.0	...
2393166	  773.4	  591.8	 2528.0	...
2393167	  773.4	  591.6	 2529.0	...
2393168	  773.5	  591.4	 2528.0	...
2393169	  773.5	  591.3	 2528.0	...
2393170	  773.5	  591.3	 2529.0	...
2393171	  773.5	  591.3	 2530.0	...
2393172	  773.5	  591.3	 2531.0	...
2393173	  773.6	  591.3	 2531.0	...
2393174	  773.5	  591.3	 2531.0	...
2393175	  773.4	  591.3	 2531.0	...
2393176	  773.4	  591.3	 2530.0	...
2393177	  773.4	  591.2	 2531.0	...
2393178	  773.3	  591.0	 2531.0	...
2393179	  773.1	  591.2	 2531.0	...
2393180	  773.0	  591.5	 2530.0	...
2393181	  772.9	  591.7	 2530.0	...
2393182	  772.8	  591.6	 2530.0	...
2393183	  773.0	  591.6	 2530.0	...
2393184	  773.3	  591.7	 2530.0	...
2393185	  773.5	  591.9	 2530.0	...
2393186	  773.4	  592.2	 2530.0	...
2393187	  773.1	  592.4	 2530.0	...
2393188	  773.0	  592.6	 2530.0	...
2393189	  772.9	  592.6	 2530.0	...
2393190	  773.0	  592.8	 2530.0	...
2393191	  773.3	  593.0	 2530.0	...
2393192	  773.5	  593.2	 2530.0	...
2393193	  773.6	  592.5	 2527.0	...
2393194	  773.5	  591.6	 2523.0	...
2393195	  773.2	  590.9	 2520.0	...
2393196	  772.9	  591.1	 2522.0	...
2393197	  772.6	  591.3	 2523.0	...
2393198	  772.6	  591.8	 2524.0	...
2393199	  772.6	  592.2	 2524.0	...
2393200	  772.6	  592.1	 2523.0	...
2393201	  772.5	  591.5	 2524.0	...
2393202	  772.5	  590.8	 2525.0	...
2393203	  772.4	  590.9	 2526.0	...
2393204	  772.4	  590.9	 2526.0	...
2393205	  772.3	  591.0	 2525.0	...
2393206	  772.4	  591.0	 2525.0	...
2393207	  772.4	  591.0	 2525.0	...
2393208	  772.5	  590.9	 2526.0	...
2393209	  772.7	  591.3	 2526.0	...
2393210	  772.9	  591.8	 2524.0	...
2393211	  772.7	  592.6	 2523.0	...
2393212	  772.5	  592.9	 2520.0	...
2393213	  772.5	  592.7	 2519.0	...
2393214	  772.6	  592.2	 2518.0	...
2393215	  772.8	  592.1	 2518.0	...
2393216	  772.8	  592.5	 2518.0	...
2393217	  772.9	  592.7	 2517.0	...
2393218	  772.9	  592.5	 2517.0	...
2393219	  772.9	  592.3	 2517.0	...
2393220	  772.8	  592.3	 2518.0	...
2393221	  772.7	  592.3	 2519.0	...
2393222	  772.7	  592.4	 2519.0	...
2393223	  773.0	  592.7	 2518.0	...
2393224	  773.2	  592.9	 2518.0	...
2393225	  773.1	  592.7	 2518.0	...
2393226	  772.8	  592.3	 2520.0	...
2393227	  772.4	  591.8	 2521.0	...
2393228	  772.4	  591.9	 2522.0	...
2393229	  772.4	  591.9	 2521.0	...
2393230	  772.5	  591.7	 2521.0	...
2393231	  772.6	  591.5	 2522.0	...
2393232	  772.7	  591.4	 2522.0	...
2393233	  772.7	  591.3	 2522.0	...
2393234	  772.6	  591.2	 2521.0	...
2393235	  772.8	  590.9	 2520.0	...
2393236	  773.0	  590.8	 2520.0	...
2393237	  773.1	  590.8	 2520.0	...
2393238	  773.3	  590.9	 2521.0	...
2393239	  773.5	  591.0	 2520.0	...
2393240	  773.8	  591.2	 2519.0	...
2393241	  774.2	  591.2	 2519.0	...
2393242	  774.6	  591.2	 2519.0	...
2393243	  774.5	  591.2	 2519.0	...
2393244	  773.6	  591.3	 2519.0	...
2393245	  772.6	  591.5	 2519.0	...
2393246	  771.8	  591.2	 2519.0	...
2393247	  771.7	  590.9	 2520.0	...
2393248	  771.5	  590.6	 2520.0	...
2393249	  771.4	  590.9	 2522.0	...
2393250	  771.6	  591.2	 2523.0	...
2393251	  771.9	  591.5	 2523.0	...
2393252	  772.5	  591.4	 2520.0	...
2393253	  772.8	  591.4	 2517.0	...
2393254	  773.1	  591.2	 2516.0	...
2393255	  773.1	  591.1	 2517.0	...
2393256	  773.1	  591.0	 2518.0	...
2393257	  773.2	  591.0	 2517.0	...
2393258	  773.4	  590.8	 2518.0	...
2393259	  773.3	  590.6	 2518.0	...
2393260	  773.0	  590.8	 2519.0	...
2393261	  772.5	  591.0	 2519.0	...
2393262	  772.4	  591.2	 2519.0	...
2393263	  772.1	  591.2	 2520.0	...
2393264	  772.0	  591.2	 2520.0	...
2393265	  771.9	  591.1	 2521.0	...
2393266	  772.1	  590.8	 2519.0	...
2393267	  772.4	  590.7	 2516.0	...
2393268	  772.6	  590.7	 2512.0	...
2393269	  772.6	  590.9	 2511.0	...
2393270	  772.6	  590.9	 2513.0	...
2393271	  772.4	  590.9	 2515.0	...
2393272	  772.3	  590.7	 2518.0	...
2393273	  772.3	  590.6	 2519.0	...
2393274	  772.4	  590.4	 2519.0	...
2393275	  772.5	  590.3	 2519.0	...
2393276	  772.5	  590.1	 2519.0	...
2393277	  772.6	  590.0	 2519.0	...
2393278	  772.8	  589.8	 2520.0	...
2393279	  773.0	  589.6	 2520.0	...
2393280	  773.2	  590.2	 2519.0	...
2393281	  773.2	  590.9	 2517.0	...
2393282	  773.3	  591.7	 2515.0	...
2393283	  773.3	  591.8	 2515.0	...
2393284	  773.2	  591.9	 2515.0	...
2393285	  773.2	  591.8	 2515.0	...
2393286	  773.0	  591.1	 2515.0	...
2393287	  772.9	  590.4	 2514.0	...
2393288	  772.8	  589.9	 2516.0	...
2393289	  772.8	  590.0	 2518.0	...
2393290	  772.8	  590.2	 2518.0	...
2393291	  772.9	  590.3	 2517.0	...
2393292	  773.0	  590.4	 2516.0	...
2393293	  773.2	  590.3	 2517.0	...
2393294	  773.4	  590.2	 2517.0	...
2393295	  773.6	  590.8	 2518.0	...
2393296	  773.7	  591.4	 2519.0	...
2393297	  773.6	  592.1	 2519.0	...
2393298	  773.3	  592.0	 2519.0	...
2393299	  773.0	  591.8	 2518.0	...
2393300	  773.0	  591.7	 2518.0	...
2393301	  773.0	  591.1	 2519.0	...
2393302	  772.9	  590.6	 2522.0	...
2393303	  772.7	  590.2	 2525.0	...
2393304	  772.6	  590.4	 2521.0	...
2393305	  772.7	  590.8	 2518.0	...
2393306	  773.1	  590.9	 2516.0	...
2393307	  773.6	  591.0	 2517.0	...
2393308	  774.0	  591.1	 2521.0	...
2393309	  774.1	  591.3	 2523.0	...
2393310	  773.7	  591.6	 2523.0	...
2393311	  773.1	  591.7	 2521.0	...
2393312	  772.9	  591.7	 2519.0	...
2393313	  773.3	  591.6	 2520.0	...
2393314	  773.7	  591.6	 2519.0	...
2393315	  773.9	  591.6	 2519.0	...
2393316	  773.9	  591.1	 2518.0	...
2393317	  773.8	  590.6	 2518.0	...
2393318	  773.6	  590.6	 2516.0	...
2393319	  773.3	  591.1	 2514.0	...
2393320	  773.2	  591.7	 2513.0	...
2393321	  773.2	  591.7	 2513.0	...
2393322	  773.2	  591.7	 2513.0	...
2393323	  773.2	  591.9	 2514.0	...
2393324	  773.1	  592.0	 2514.0	...
2393325	  773.1	  592.2	 2513.0	...
2393326	  772.9	  592.0	 2513.0	...
2393327	  772.8	  591.7	 2513.0	...
2393328	  772.6	  591.5	 2515.0	...
2393329	  772.5	  591.3	 2518.0	...
2393330	  772.5	  591.3	 2521.0	...
2393331	  772.6	  591.3	 2522.0	...
2393332	  772.7	  591.3	 2523.0	...
2393333	  772.7	  591.3	 2524.0	...
2393334	  772.6	  591.5	 2522.0	...
2393335	  772.6	  591.8	 2519.0	...
2393336	  772.7	  591.8	 2515.0	...
2393337	  772.8	  591.5	 2515.0	...
2393338	  772.8	  591.0	 2515.0	...
2393339	  772.9	  590.9	 2516.0	...
2393340	  773.0	  590.7	 2517.0	...
2393341	  773.1	  590.6	 2519.0	...
2393342	  773.2	  590.5	 2519.0	...
2393343	  773.2	  590.5	 2518.0	...
2393344	  773.3	  590.4	 2517.0	...
2393345	  773.3	  590.3	 2518.0	...
2393346	  773.3	  590.6	 2518.0	...
2393347	  773.3	  590.8	 2517.0	...
2393348	  773.5	  591.0	 2516.0	...
2393349	  773.6	  591.0	 2515.0	...
2393350	  773.6	  591.2	 2515.0	...
2393351	  773.5	  591.3	 2516.0	...
2393352	  773.3	  591.3	 2517.0	...
2393353	  773.2	  590.9	 2517.0	...
2393354	  773.2	  590.5	 2515.0	...
2393355	  773.4	  590.2	 2513.0	...
2393356	  773.6	  589.9	 2514.0	...
2393357	  773.7	  589.7	 2516.0	...
2393358	  773.4	  589.4	 2518.0	...
2393359	  772.9	  589.5	 2517.0	...
2393360	  772.5	  589.6	 2517.0	...
2393361	  772.4	  589.8	 2515.0	...
2393362	  772.5	  589.9	 2513.0	...
2393363	  772.6	  590.0	 2513.0	...
2393364	  773.0	  590.5	 2515.0	...
2393365	  773.5	  591.0	 2518.0	...
2393366	  774.0	  591.4	 2519.0	...
2393367	  774.1	  590.9	 2518.0	...
2393368	  774.2	  590.4	 2518.0	...
2393369	  774.2	  590.1	 2517.0	...
2393370	  774.2	  590.2	 2518.0	...
2393371	  774.3	  590.9	 2519.0	...
2393372	  774.3	  592.0	 2520.0	...
2393373	  774.2	  593.1	 2517.0	...
2393374	  774.2	  592.9	 2514.0	...
2393375	  774.2	  592.2	 2514.0	...
2393376	  774.2	  591.5	 2516.0	...
2393377	  774.4	  591.3	 2519.0	...
2393378	  774.5	  591.1	 2519.0	...
2393379	  774.4	  590.9	 2519.0	...
2393380	  774.2	  590.7	 2519.0	...
2393381	  774.1	  590.7	 2520.0	...
2393382	  774.1	  590.5	 2520.0	...
2393383	  774.1	  590.4	 2520.0	...
2393384	  774.0	  590.2	 2520.0	...
2393385	  774.0	  590.0	 2520.0	...
2393386	  774.2	  589.7	 2520.0	...
2393387	  774.4	  589.6	 2519.0	...
2393388	  774.5	  589.5	 2520.0	...
2393389	  774.3	  589.6	 2520.0	...
2393390	  774.2	  589.7	 2522.0	...
2393391	  774.4	  590.0	 2522.0	...
2393392	  774.5	  590.3	 2523.0	...
2393393	  774.6	  591.2	 2523.0	...
2393394	  774.7	  592.0	 2524.0	...
2393395	  774.7	  592.7	 2522.0	...
2393396	  774.8	  592.8	 2521.0	...
2393397	  774.9	  592.8	 2518.0	...
2393398	  774.7	  592.6	 2516.0	...
2393399	  774.5	  592.1	 2514.0	...
2393400	  774.3	  591.6	 2514.0	...
2393401	  774.4	  591.2	 2513.0	...
2393402	  774.5	  591.3	 2513.0	...
2393403	  774.6	  591.3	 2513.0	...
2393404	  774.9	  591.2	 2514.0	...
2393405	  775.2	  591.2	 2515.0	...
2393406	  775.5	  591.2	 2516.0	...
2393407	  775.5	  591.2	 2518.0	...
2393408	  775.3	  591.2	 2519.0	...
2393409	  775.1	  591.3	 2519.0	...
2393410	  774.8	  591.5	 2517.0	...
2393411	  774.7	  591.7	 2516.0	...
2393412	  774.6	  591.7	 2516.0	...
2393413	  774.6	  591.5	 2516.0	...
2393414	  774.6	  591.2	 2516.0	...
2393415	  774.6	  591.1	 2515.0	...
2393416	  774.6	  591.0	 2514.0	...
2393417	  774.7	  591.1	 2515.0	...
2393418	  774.9	  591.5	 2517.0	...
2393419	  775.2	  591.7	 2517.0	...
2393420	  775.3	  592.0	 2516.0	...
2393421	  775.2	  591.9	 2516.0	...
2393422	  775.0	  592.2	 2517.0	...
2393423	  774.8	  592.4	 2519.0	...
2393424	  774.8	  592.3	 2517.0	...
2393425	  775.0	  591.8	 2514.0	...
2393426	  775.1	  591.2	 2513.0	...
2393427	  775.0	  590.9	 2514.0	...
2393428	  774.7	  590.8	 2515.0	...
2393429	  774.7	  591.4	 2515.0	...
2393430	  775.0	  592.0	 2516.0	...
2393431	  775.3	  592.6	 2517.0	...
2393432	  775.3	  592.6	 2518.0	...
2393433	  775.2	  592.2	 2518.0	...
2393434	  775.1	  591.7	 2518.0	...
2393435	  775.2	  590.7	 2518.0	...
2393436	  775.3	  590.2	 2518.0	...
2393437	  775.4	  589.8	 2516.0	...
2393438	  775.4	  590.1	 2514.0	...
2393439	  775.4	  590.4	 2512.0	...
2393440	  775.5	  590.7	 2514.0	...
2393441	  775.5	  591.4	 2514.0	...
2393442	  775.6	  592.0	 2515.0	...
2393443	  775.8	  592.2	 2515.0	...
2393444	  776.2	  591.7	 2515.0	...
2393445	  776.4	  591.5	 2514.0	...
2393446	  776.4	  591.8	 2516.0	...
2393447	  776.2	  591.9	 2518.0	...
2393448	  776.1	  591.8	 2519.0	...
2393449	  776.0	  591.6	 2518.0	...
2393450	  776.0	  591.7	 2517.0	...
2393451	  775.9	  591.7	 2517.0	...
2393452	  775.8	  591.7	 2517.0	...
2393453	  776.0	  591.6	 2517.0	...
2393454	  776.1	  591.6	 2516.0	...
2393455	  776.3	  591.5	 2516.0	...
2393456	  776.2	  591.5	 2516.0	...
2393457	  776.2	  592.2	 2518.0	...
2393458	  776.2	  592.9	 2518.0	...
2393459	  776.2	  593.8	 2517.0	...
2393460	  776.3	  593.9	 2516.0	...
2393461	  776.5	  593.4	 2515.0	...
2393462	  776.3	  592.9	 2513.0	...
2393463	  776.0	  592.3	 2512.0	...
2393464	  775.7	  592.3	 2512.0	...
2393465	  775.7	  592.3	 2514.0	...
2393466	  775.5	  592.3	 2514.0	...
2393467	  775.3	  592.3	 2514.0	...
2393468	  775.7	  592.2	 2514.0	...
2393469	  776.3	  592.1	 2513.0	...
2393470	  776.7	  592.0	 2514.0	...
2393471	  776.6	  592.1	 2514.0	...
2393472	  776.5	  592.2	 2515.0	...
2393473	  776.5	  592.4	 2514.0	...
2393474	  776.7	  592.5	 2513.0	...
2393475	  776.8	  592.5	 2514.0	...
2393476	  776.9	  592.6	 2514.0	...
2393477	  777.0	  592.7	 2515.0	...
2393478	  776.9	  592.7	 2515.0	...
2393479	  776.9	  592.5	 2517.0	...
2393480	  776.7	  592.4	 2518.0	...
2393481	  776.7	  592.4	 2517.0	...
2393482	  776.9	  592.3	 2516.0	...
2393483	  777.0	  592.3	 2515.0	...
2393484	  777.1	  592.3	 2519.0	...
2393485	  777.2	  592.4	 2522.0	...
2393486	  777.4	  592.4	 2521.0	...
2393487	  777.6	  592.3	 2518.0	...
2393488	  777.6	  592.3	 2513.0	...
2393489	  777.5	  591.8	 2511.0	...
2393490	  777.4	  590.9	 2511.0	...
2393491	  777.4	  590.0	 2511.0	...
2393492	  777.3	  590.1	 2511.0	...
2393493	  777.4	  590.5	 2511.0	...
2393494	  777.6	  590.9	 2510.0	...
2393495	  777.5	  590.9	 2511.0	...
2393496	  777.3	  591.0	 2512.0	...
2393497	  777.3	  591.1	 2512.0	...
2393498	  777.6	  591.5	 2511.0	...
2393499	  778.1	  591.9	 2510.0	...
2393500	  778.4	  592.2	 2511.0	...
2393501	  778.3	  592.3	 2511.0	...
2393502	  778.1	  592.4	 2512.0	...
2393503	  777.8	  592.0	 2513.0	...
2393504	  777.9	  591.5	 2514.0	...
2393505	  778.2	  590.8	 2512.0	...
2393506	  778.5	  590.7	 2511.0	...
2393507	  778.4	  590.6	 2509.0	...
2393508	  778.1	  591.1	 2508.0	...
2393509	  777.8	  591.5	 2507.0	...
2393510	  777.8	  592.0	 2506.0	...
2393511	  777.5	  591.8	 2509.0	...
2393512	  777.3	  591.6	 2513.0	...
2393513	  777.1	  591.4	 2518.0	...
2393514	  777.1	  591.8	 2517.0	...
2393515	  777.1	  592.2	 2515.0	...
2393516	  777.1	  592.4	 2514.0	...
2393517	  777.1	  592.1	 2514.0	...
2393518	  777.2	  591.9	 2515.0	...
2393519	  777.3	  591.9	 2516.0	...
2393520	  777.1	  591.8	 2516.0	...
2393521	  776.8	  591.5	 2517.0	...
2393522	  777.2	  591.0	 2518.0	...
2393523	  777.8	  591.2	 2518.0	...
2393524	  778.4	  591.4	 2518.0	...
2393525	  778.2	  591.7	 2519.0	...
2393526	  778.0	  591.7	 2519.0	...
2393527	  778.2	  591.6	 2518.0	...
2393528	  778.4	  591.7	 2517.0	...
2393529	  778.5	  591.7	 2517.0	...
2393530	  778.2	  591.8	 2517.0	...
2393531	  777.9	  591.9	 2515.0	...
2393532	  777.7	  591.9	 2512.0	...
2393533	  777.4	  591.9	 2512.0	...
2393534	  777.3	  592.0	 2515.0	...
2393535	  777.1	  592.0	 2519.0	...
2393536	  777.0	  591.8	 2519.0	...
2393537	  777.1	  591.5	 2519.0	...
2393538	  777.3	  591.4	 2519.0	...
2393539	  777.5	  591.7	 2519.0	...
2393540	  777.3	  592.0	 2518.0	...
2393541	  777.1	  592.0	 2518.0	...
2393542	  777.4	  592.3	 2517.0	...
2393543	  777.8	  592.7	 2517.0	...
2393544	  778.1	  592.7	 2516.0	...
2393545	  778.1	  592.4	 2517.0	...
2393546	  778.2	  591.8	 2519.0	...
2393547	  778.2	  591.3	 2521.0	...
2393548	  778.2	  591.1	 2521.0	...
2393549	  778.2	  591.5	 2518.0	...
2393550	  778.3	  591.8	 2515.0	...
2393551	  778.4	  592.0	 2514.0	...
2393552	  778.5	  592.0	 2516.0	...
2393553	  778.5	  591.9	 2518.0	...
2393554	  778.4	  591.8	 2518.0	...
2393555	  778.4	  592.0	 2518.0	...
2393556	  778.4	  592.3	 2518.0	...
2393557	  778.4	  592.6	 2518.0	...
2393558	  778.4	  592.7	 2519.0	...
2393559	  778.1	  592.6	 2519.0	...
2393560	  777.8	  592.6	 2520.0	...
2393561	  777.6	  592.4	 2520.0	...
2393562	  777.6	  592.3	 2521.0	...
2393563	  777.9	  592.1	 2522.0	...
2393564	  778.2	  592.0	 2522.0	...
2393565	  778.5	  591.9	 2522.0	...
2393566	  778.5	  591.8	 2520.0	...
2393567	  778.6	  591.7	 2518.0	...
2393568	  778.7	  591.6	 2518.0	...
2393569	  778.7	  591.6	 2520.0	...
2393570	  778.6	  591.6	 2521.0	...
2393571	  778.4	  591.6	 2520.0	...
2393572	  778.1	  592.2	 2520.0	...
2393573	  777.9	  592.6	 2519.0	...
2393574	  777.6	  593.1	 2518.0	...
2393575	  777.5	  593.1	 2519.0	...
2393576	  777.5	  593.2	 2521.0	...
2393577	  777.8	  593.2	 2523.0	...
2393578	  778.1	  592.9	 2523.0	...
2393579	  778.3	  592.4	 2523.0	...
2393580	  778.4	  591.9	 2522.0	...
2393581	  778.5	  591.6	 2523.0	...
2393582	  778.6	  591.6	 2525.0	...
2393583	  778.6	  591.7	 2526.0	...
2393584	  778.6	  591.7	 2526.0	...
2393585	  778.6	  591.6	 2524.0	...
2393586	  778.5	  591.6	 2522.0	...
2393587	  778.3	  591.5	 2525.0	...
2393588	  778.1	  591.5	 2528.0	...
2393589	  778.0	  591.5	 2530.0	...
2393590	  778.1	  591.5	 2530.0	...
2393591	  778.1	  591.5	 2529.0	...
2393592	  778.1	  591.5	 2529.0	...
2393593	  778.1	  591.7	 2529.0	...
2393594	  778.1	  591.9	 2529.0	...
2393595	  778.1	  592.0	 2529.0	...
2393596	  778.1	  592.1	 2528.0	...
2393597	  778.3	  592.2	 2528.0	...
2393598	  778.5	  592.2	 2527.0	...
2393599	  778.8	  592.3	 2527.0	...
2393600	  778.8	  592.1	 2527.0	...
2393601	  778.8	  591.9	 2527.0	...
2393602	  778.8	  592.1	 2527.0	...
2393603	  778.8	  592.5	 2527.0	...
2393604	  778.8	  592.9	 2528.0	...
2393605	  778.5	  592.9	 2530.0	...
2393606	  778.2	  592.6	 2531.0	...
2393607	  777.9	  592.3	 2527.0	...
2393608	  777.9	  591.9	 2524.0	...
2393609	  778.0	  591.8	 2521.0	...
2393610	  778.1	  591.8	 2522.0	...
2393611	  778.2	  592.2	 2524.0	...
2393612	  778.3	  592.6	 2526.0	...
2393613	  778.4	  593.3	 2527.0	...
2393614	  778.8	  593.6	 2527.0	...
2393615	  779.2	  593.9	 2526.0	...
2393616	  779.7	  594.0	 2526.0	...
2393617	  780.4	  594.1	 2527.0	...
2393618	  781.2	  594.2	 2528.0	...
2393619	  782.2	  594.4	 2528.0	...
2393620	  782.8	  594.7	 2527.0	...
2393621	  784.1	  595.0	 2527.0	...
2393622	  785.1	  595.3	 2527.0	...
2393623	  786.4	  594.4	 2524.0	...
2393624	  787.0	  593.6	 2521.0	...
2393625	  787.4	  592.5	 2518.0	...
2393626	  787.4	  592.2	 2519.0	...
2393627	  787.1	  591.9	 2520.0	...
2393628	  786.9	  591.4	 2520.0	...
2393629	  786.7	  591.0	 2521.0	...
2393630	  786.4	  590.7	 2521.0	...
2393631	  786.0	  590.9	 2522.0	...
2393632	  785.1	  590.2	 2521.0	...
2393633	  784.4	  589.4	 2520.0	...
2393634	  784.0	  589.0	 2519.0	...
2393635	  784.0	  589.5	 2519.0	...
2393636	  784.0	  589.9	 2518.0	...
2393637	  784.0	  589.8	 2520.0	...
2393638	  784.0	  589.4	 2522.0	...
2393639	  783.9	  589.1	 2524.0	...
2393640	  783.6	  588.9	 2523.0	...
2393641	  783.3	  588.8	 2525.0	...
2393642	  783.2	  588.7	 2527.0	...
2393643	  783.2	  588.4	 2529.0	...
2393644	  783.3	  588.6	 2526.0	...
2393645	  783.4	  588.7	 2522.0	...
2393646	  783.5	  588.6	 2519.0	...
2393647	  783.4	  588.5	 2520.0	...
2393648	  783.3	  588.4	 2522.0	...
2393649	  783.5	  588.5	 2523.0	...
2393650	  783.7	  588.6	 2523.0	...
2393651	  783.9	  589.2	 2523.0	...
2393652	  783.9	  589.7	 2523.0	...
2393653	  784.0	  590.2	 2523.0	...
2393654	  784.1	  589.9	 2523.0	...
2393655	  784.6	  589.7	 2523.0	...
2393656	  784.9	  589.5	 2522.0	...
2393657	  785.1	  589.6	 2521.0	...
2393658	  785.1	  589.7	 2521.0	...
2393659	  785.0	  589.8	 2520.0	...
2393660	  785.1	  589.6	 2520.0	...
2393661	  785.1	  589.4	 2520.0	...
2393662	  784.9	  589.5	 2522.0	...
2393663	  784.6	  589.6	 2525.0	...
2393664	  784.5	  589.7	 2528.0	...
2393665	  784.6	  589.6	 2529.0	...
2393666	  784.8	  589.5	 2530.0	...
2393667	  785.2	  589.4	 2531.0	...
2393668	  785.5	  589.1	 2531.0	...
2393669	  785.2	  588.7	 2528.0	...
2393670	  784.7	  588.4	 2525.0	...
2393671	  784.3	  588.5	 2524.0	...
2393672	  784.5	  588.6	 2526.0	...
2393673	  784.6	  588.8	 2527.0	...
2393674	  784.7	  588.9	 2526.0	...
2393675	  785.0	  589.1	 2525.0	...
2393676	  785.4	  589.3	 2526.0	...
2393677	  785.9	  589.3	 2527.0	...
2393678	  786.0	  589.5	 2525.0	...
2393679	  785.9	  589.8	 2523.0	...
2393680	  785.8	  590.1	 2523.0	...
2393681	  785.7	  590.2	 2525.0	...
2393682	  785.8	  590.4	 2527.0	...
2393683	  785.8	  590.6	 2527.0	...
2393684	  785.5	  590.8	 2526.0	...
2393685	  785.2	  590.7	 2527.0	...
2393686	  785.1	  590.7	 2527.0	...
2393687	  785.2	  590.7	 2527.0	...
2393688	  785.4	  590.7	 2528.0	...
2393689	  785.7	  590.6	 2528.0	...
2393690	  785.8	  590.5	 2528.0	...
2393691	  785.8	  590.0	 2524.0	...
2393692	  785.6	  589.6	 2521.0	...
2393693	  785.5	  589.3	 2518.0	...
2393694	  785.4	  589.7	 2519.0	...
2393695	  785.3	  590.2	 2520.0	...
2393696	  785.1	  590.8	 2521.0	...
2393697	  784.8	  590.9	 2521.0	...
2393698	  784.7	  591.1	 2521.0	...
2393699	  784.7	  591.2	 2520.0	...
2393700	  784.8	  590.9	 2520.0	...
2393701	  784.9	  590.5	 2519.0	...
2393702	  785.0	  590.1	 2519.0	...
2393703	  785.2	  590.1	 2519.0	...
2393704	  785.4	  590.4	 2522.0	...
2393705	  785.7	  590.6	 2525.0	...
2393706	  785.9	  590.8	 2527.0	...
2393707	  785.8	  590.8	 2525.0	...
2393708	  785.8	  590.8	 2522.0	...
2393709	  785.6	  591.2	 2519.0	...
2393710	  785.3	  591.6	 2519.0	...
2393711	  785.4	  592.0	 2519.0	...
2393712	  785.6	  592.2	 2519.0	...
2393713	  785.7	  592.2	 2523.0	...
2393714	  785.7	  592.2	 2525.0	...
2393715	  785.9	  592.2	 2528.0	...
2393716	  786.2	  592.1	 2527.0	...
2393717	  786.3	  592.0	 2526.0	...
2393718	  786.4	  592.0	 2525.0	...
2393719	  786.3	  591.5	 2524.0	...
2393720	  786.3	  591.1	 2523.0	...
2393721	  786.4	  590.8	 2522.0	...
2393722	  786.4	  590.9	 2521.0	...
2393723	  786.4	  591.1	 2521.0	...
2393724	  786.6	  591.3	 2521.0	...
2393725	  786.8	  591.6	 2521.0	...
2393726	  786.9	  591.8	 2522.0	...
2393727	  786.8	  592.0	 2522.0	...
2393728	  786.7	  592.2	 2522.0	...
2393729	  786.5	  592.3	 2522.0	...
2393730	  786.7	  592.5	 2522.0	...
2393731	  786.8	  592.5	 2521.0	...
2393732	  786.9	  592.0	 2519.0	...
2393733	  786.7	  591.5	 2518.0	...
2393734	  786.6	  590.9	 2518.0	...
2393735	  786.6	  591.2	 2518.0	...
2393736	  786.7	  591.6	 2518.0	...
2393737	  786.8	  592.5	 2518.0	...
2393738	  787.0	  593.1	 2517.0	...
2393739	  787.1	  592.8	 2517.0	...
2393740	  787.2	  592.0	 2518.0	...
2393741	  787.2	  591.6	 2521.0	...
2393742	  787.3	  591.9	 2523.0	...
2393743	  787.6	  592.0	 2524.0	...
2393744	  787.9	  591.4	 2522.0	...
2393745	  787.8	  590.9	 2518.0	...
2393746	  787.5	  590.8	 2516.0	...
2393747	  787.2	  591.1	 2518.0	...
2393748	  787.2	  591.4	 2521.0	...
2393749	  787.2	  591.5	 2522.0	...
2393750	  787.2	  591.4	 2521.0	...
2393751	  787.1	  591.1	 2519.0	...
2393752	  787.0	  590.8	 2518.0	...
2393753	  786.9	  590.7	 2516.0	...
2393754	  787.2	  591.0	 2516.0	...
2393755	  787.5	  591.3	 2517.0	...
2393756	  787.7	  591.1	 2517.0	...
2393757	  787.4	  590.9	 2515.0	...
2393758	  787.2	  591.0	 2513.0	...
2393759	  787.3	  591.6	 2513.0	...
2393760	  787.6	  592.2	 2513.0	...
2393761	  787.9	  592.1	 2513.0	...
2393762	  787.9	  591.9	 2513.0	...
2393763	  787.9	  592.1	 2513.0	...
2393764	  787.8	  592.7	 2512.0	...
2393765	  787.8	  593.3	 2511.0	...
2393766	  787.7	  593.6	 2511.0	...
2393767	  787.7	  593.6	 2511.0	...
2393768	  787.7	  593.7	 2512.0	...
2393769	  788.2	  594.0	 2513.0	...
2393770	  788.7	  594.5	 2514.0	...
2393771	  789.9	  594.8	 2518.0	...
2393772	  790.5	  594.8	 2522.0	...
2393773	  791.4	  594.8	 2525.0	...
2393774	  792.2	  594.7	 2525.0	...
2393775	  793.3	  594.6	 2525.0	...
2393776	  794.1	  594.4	 2525.0	...
2393777	  794.4	  594.1	 2525.0	...
2393778	  794.6	  593.8	 2525.0	...
2393779	  794.7	  593.4	 2523.0	...
2393780	  794.6	  592.8	 2522.0	...
2393781	  793.9	  592.3	 2521.0	...
2393782	  793.0	  592.0	 2521.0	...
2393783	  791.8	  592.1	 2520.0	...
2393784	  790.7	  592.2	 2520.0	...
2393785	  789.6	  592.1	 2520.0	...
2393786	  789.0	  591.8	 2519.0	...
2393787	  788.5	  591.5	 2519.0	...
2393788	  788.4	  592.0	 2518.0	...
2393789	  788.3	  592.7	 2518.0	...
2393790	  788.2	  593.3	 2517.0	...
2393791	  788.1	  593.2	 2517.0	...
2393792	  788.1	  593.0	 2517.0	...
2393793	  788.6	  592.7	 2519.0	...
2393794	  789.1	  592.5	 2522.0	...
2393795	  789.9	  592.4	 2523.0	...
2393796	  790.3	  592.3	 2522.0	...
2393797	  790.5	  592.2	 2522.0	...
2393798	  790.5	  592.5	 2522.0	...
2393799	  790.5	  592.9	 2522.0	...
2393800	  790.5	  593.1	 2522.0	...
2393801	  790.5	  593.1	 2522.0	...
2393802	  790.6	  593.1	 2521.0	...
2393803	  790.6	  593.2	 2520.0	...
2393804	  790.8	  593.0	 2518.0	...
2393805	  790.9	  593.0	 2517.0	...
2393806	  791.2	  592.6	 2517.0	...
2393807	  791.4	  592.3	 2518.0	...
2393808	  791.6	  592.2	 2518.0	...
2393809	  791.6	  592.6	 2517.0	...
2393810	  791.5	  593.1	 2516.0	...
2393811	  791.3	  593.3	 2515.0	...
2393812	  791.2	  593.2	 2514.0	...
2393813	  791.2	  593.0	 2514.0	...
2393814	  791.0	  592.9	 2514.0	...
2393815	  790.8	  592.6	 2515.0	...
2393816	  790.6	  592.4	 2516.0	...
2393817	  790.7	  592.3	 2517.0	...
2393818	  790.6	  592.4	 2517.0	...
2393819	  790.6	  592.4	 2517.0	...
2393820	  790.6	  592.7	 2516.0	...
2393821	  790.7	  593.0	 2515.0	...
2393822	  790.8	  593.8	 2515.0	...
2393823	  790.9	  594.3	 2514.0	...
2393824	  791.0	  594.4	 2514.0	...
2393825	  791.1	  593.6	 2513.0	...
2393826	  791.1	  592.9	 2513.0	...
2393827	  791.0	  593.1	 2514.0	...
2393828	  790.8	  593.5	 2514.0	...
2393829	  790.5	  593.9	 2514.0	...
2393830	  790.3	  593.7	 2513.0	...
2393831	  790.2	  593.7	 2514.0	...
2393832	  790.1	  593.7	 2514.0	...
2393833	  790.0	  593.8	 2515.0	...
2393834	  789.8	  593.9	 2514.0	...
2393835	  790.0	  594.1	 2513.0	...
2393836	  790.4	  594.3	 2513.0	...
2393837	  790.7	  594.5	 2514.0	...
2393838	  790.6	  594.0	 2515.0	...
2393839	  790.4	  593.5	 2516.0	...
2393840	  790.3	  593.0	 2516.0	...
2393841	  790.3	  593.0	 2515.0	...
2393842	  790.3	  593.1	 2513.0	...
2393843	  790.4	  593.5	 2511.0	...
2393844	  790.4	  593.9	 2511.0	...
2393845	  790.4	  594.1	 2512.0	...
2393846	  790.3	  594.0	 2513.0	...
2393847	  790.3	  594.0	 2513.0	...
2393848	  790.3	  594.0	 2513.0	...
2393849	  790.3	  594.2	 2514.0	...
2393850	  790.4	  594.4	 2516.0	...
2393851	  790.5	  594.6	 2516.0	...
2393852	  790.5	  595.0	 2516.0	...
2393853	  790.4	  595.3	 2517.0	...
2393854	  790.2	  595.5	 2518.0	...
2393855	  790.1	  595.1	 2519.0	...
2393856	  790.2	  594.6	 2518.0	...
2393857	  790.5	  594.5	 2518.0	...
2393858	  790.6	  594.5	 2518.0	...
2393859	  790.4	  594.9	 2519.0	...
2393860	  790.1	  595.3	 2518.0	...
2393861	  789.9	  595.6	 2517.0	...
2393862	  790.1	  595.6	 2516.0	...
2393863	  790.4	  595.6	 2513.0	...
2393864	  790.4	  595.3	 2511.0	...
2393865	  790.0	  595.1	 2508.0	...
2393866	  789.7	  594.8	 2509.0	...
2393867	  789.6	  594.9	 2511.0	...
2393868	  789.5	  594.9	 2514.0	...
2393869	  789.5	  594.6	 2516.0	...
2393870	  789.6	  594.2	 2515.0	...
2393871	  789.8	  593.9	 2515.0	...
2393872	  790.2	  593.9	 2512.0	...
2393873	  790.5	  594.0	 2510.0	...
2393874	  790.8	  594.0	 2509.0	...
2393875	  790.9	  594.0	 2512.0	...
2393876	  791.0	  594.0	 2515.0	...
2393877	  791.0	  594.1	 2515.0	...
2393878	  790.9	  594.2	 2515.0	...
2393879	  790.8	  594.4	 2515.0	...
2393880	  790.9	  594.5	 2515.0	...
2393881	  790.6	  594.3	 2514.0	...
2393882	  790.2	  594.2	 2512.0	...
2393883	  789.7	  594.6	 2509.0	...
2393884	  789.7	  595.1	 2507.0	...
2393885	  789.9	  595.2	 2506.0	...
2393886	  790.3	  594.8	 2505.0	...
2393887	  790.7	  594.5	 2504.0	...
2393888	  790.7	  594.5	 2504.0	...
2393889	  790.8	  594.4	 2505.0	...
2393890	  790.8	  594.3	 2505.0	...
2393891	  791.0	  594.1	 2505.0	...
2393892	  791.2	  594.2	 2505.0	...
2393893	  791.6	  594.3	 2505.0	...
2393894	  791.6	  594.5	 2505.0	...
2393895	  791.3	  594.4	 2504.0	...
2393896	  791.0	  594.3	 2504.0	...
2393897	  790.6	  594.1	 2504.0	...
2393898	  790.5	  594.2	 2504.0	...
2393899	  790.5	  594.6	 2503.0	...
2393900	  790.6	  595.0	 2502.0	...
2393901	  790.7	  595.2	 2503.0	...
2393902	  791.0	  595.1	 2503.0	...
2393903	  791.1	  594.9	 2502.0	...
2393904	  791.2	  594.8	 2501.0	...
2393905	  791.1	  594.7	 2502.0	...
2393906	  791.1	  594.7	 2504.0	...
2393907	  791.2	  594.6	 2504.0	...
2393908	  791.3	  594.6	 2504.0	...
2393909	  791.3	  594.5	 2504.0	...
2393910	  791.2	  594.6	 2504.0	...
2393911	  791.0	  595.0	 2504.0	...
2393912	  790.8	  595.3	 2504.0	...
2393913	  790.7	  595.5	 2503.0	...
2393914	  790.7	  595.4	 2503.0	...
2393915	  791.2	  595.3	 2501.0	...
2393916	  791.8	  595.3	 2500.0	...
2393917	  792.4	  595.1	 2498.0	...
2393918	  792.3	  595.1	 2497.0	...
2393919	  792.3	  595.2	 2496.0	...
2393920	  792.0	  595.5	 2496.0	...
2393921	  791.7	  595.7	 2495.0	...
2393922	  791.2	  595.6	 2496.0	...
2393923	  791.1	  595.5	 2496.0	...
2393924	  791.1	  595.4	 2496.0	...
2393925	  791.2	  595.6	 2496.0	...
2393926	  791.2	  595.7	 2497.0	...
2393927	  791.2	  595.5	 2496.0	...
2393928	  791.2	  595.4	 2496.0	...
2393929	  791.3	  595.2	 2495.0	...
2393930	  791.2	  594.7	 2495.0	...
2393931	  791.4	  594.1	 2495.0	...
2393932	  791.7	  594.0	 2494.0	...
2393933	  791.8	  594.7	 2494.0	...
2393934	  791.6	  595.3	 2494.0	...
2393935	  791.6	  595.1	 2493.0	...
2393936	  791.7	  594.8	 2491.0	...
2393937	  791.7	  594.6	 2489.0	...
2393938	  792.0	  594.8	 2490.0	...
2393939	  792.4	  595.1	 2492.0	...
2393940	  792.7	  595.4	 2495.0	...
2393941	  792.6	  595.1	 2495.0	...
2393942	  792.6	  594.7	 2495.0	...
2393943	  792.5	  594.4	 2495.0	...
2393944	  792.4	  594.3	 2495.0	...
2393945	  792.3	  594.1	 2495.0	...
2393946	  792.4	  593.9	 2494.0	...
2393947	  792.7	  594.1	 2495.0	...
[truncated: 4,265,964 more chars]
