# Supplementary material for: With an eye on uncertainty: Modelling pupillary responses to environmental volatility
Source: PLoS Comput Biol. 2019 Jul 5;15(7):e1007126. doi: 10.1371/journal.pcbi.1007126 (PMC6636765; doi:10.1371/journal.pcbi.1007126)
Supplement: S1 Data — Zip file containing the pupillometry data for participant 1. (ZIP) [file pcbi.1007126.s001.zip › P1/trial4.asc]

** CONVERTED FROM C:\Users\tparr\Documents\PVR\P1_0712\trial4.edf using edfapi 3.1 Win32 Nov 24 2009 on Thu Dec 07 10:05:46 2017
** DATE: Thu Dec  7 10:34:31 2017
** TYPE: EDF_FILE BINARY EVENT SAMPLE TAGGED
** VERSION: EYELINK II 1
** SOURCE: EYELINK CL
** EYELINK II CL v4.48 Nov 25 2009
** CAMERA: EyeLink CL Version 1.4 Sensor=BHA
** SERIAL NUMBER: CL1-AAD42
** CAMERA_CONFIG: AAD42140.SCD
**

MSG	2239925 RECCFG CR 1000 2 0 R
MSG	2239925 ELCLCFG MTABLER
MSG	2239925 GAZE_COORDS 0.00 0.00 1599.00 1199.00
MSG	2239925 THRESHOLDS R 122 225
MSG	2239925 ELCL_PROC CENTROID (3)
MSG	2239925 ELCL_PCR_PARAM 5 3.0
START	2239926 	RIGHT	SAMPLES	EVENTS
PRESCALER	1
VPRESCALER	1
PUPIL	AREA
EVENTS	GAZE	RIGHT	RATE	1000.00	TRACKING	CR	FILTER	2
SAMPLES	GAZE	RIGHT	RATE	1000.00	TRACKING	CR	FILTER	2
MSG	2239926 !MODE RECORD CR 1000 2 0 R
2239926	  753.6	  573.9	 3258.0	...
INPUT	2239926	127
2239927	  753.8	  574.0	 3257.0	...
2239928	  754.0	  574.1	 3255.0	...
2239929	  754.1	  574.1	 3254.0	...
2239930	  753.8	  573.9	 3254.0	...
2239931	  753.5	  573.7	 3254.0	...
2239932	  753.0	  573.6	 3254.0	...
SFIX R   2239933
2239933	  752.9	  573.8	 3255.0	...
2239934	  752.7	  573.9	 3256.0	...
2239935	  752.6	  574.0	 3257.0	...
2239936	  753.0	  574.0	 3258.0	...
2239937	  753.3	  573.6	 3258.0	...
2239938	  753.5	  573.2	 3258.0	...
2239939	  753.4	  572.9	 3257.0	...
2239940	  753.7	  573.2	 3256.0	...
2239941	  753.9	  573.4	 3256.0	...
2239942	  754.2	  573.4	 3257.0	...
2239943	  754.3	  573.2	 3260.0	...
2239944	  754.3	  573.1	 3262.0	...
2239945	  754.3	  573.3	 3261.0	...
2239946	  754.4	  573.4	 3259.0	...
2239947	  754.4	  573.5	 3256.0	...
2239948	  754.1	  573.5	 3254.0	...
2239949	  753.9	  573.3	 3253.0	...
2239950	  753.7	  573.2	 3252.0	...
2239951	  753.9	  573.4	 3252.0	...
2239952	  754.2	  573.7	 3251.0	...
2239953	  754.5	  574.1	 3249.0	...
2239954	  755.0	  574.0	 3250.0	...
2239955	  755.1	  573.9	 3252.0	...
2239956	  755.0	  573.9	 3254.0	...
2239957	  754.8	  574.0	 3253.0	...
2239958	  754.7	  574.4	 3253.0	...
2239959	  754.7	  574.7	 3253.0	...
2239960	  754.6	  575.1	 3253.0	...
2239961	  754.5	  575.3	 3251.0	...
2239962	  754.3	  575.7	 3249.0	...
2239963	  754.2	  575.9	 3248.0	...
2239964	  754.4	  576.0	 3248.0	...
2239965	  754.6	  575.8	 3249.0	...
2239966	  754.6	  575.4	 3252.0	...
2239967	  754.5	  575.2	 3255.0	...
2239968	  754.4	  575.0	 3255.0	...
2239969	  754.4	  575.0	 3253.0	...
2239970	  754.5	  575.0	 3252.0	...
2239971	  754.6	  575.1	 3252.0	...
2239972	  754.7	  575.3	 3253.0	...
2239973	  754.8	  575.5	 3253.0	...
2239974	  754.9	  575.7	 3253.0	...
2239975	  755.0	  575.8	 3253.0	...
2239976	  755.0	  575.8	 3253.0	...
2239977	  755.0	  575.9	 3253.0	...
2239978	  755.1	  576.1	 3251.0	...
2239979	  755.1	  575.9	 3249.0	...
2239980	  755.1	  575.6	 3248.0	...
2239981	  755.1	  575.2	 3248.0	...
2239982	  755.2	  575.2	 3248.0	...
2239983	  755.2	  575.1	 3246.0	...
2239984	  755.2	  575.1	 3244.0	...
2239985	  755.3	  575.1	 3242.0	...
2239986	  755.3	  575.5	 3241.0	...
2239987	  755.4	  575.9	 3241.0	...
2239988	  755.4	  576.3	 3242.0	...
2239989	  755.4	  576.3	 3243.0	...
2239990	  755.0	  576.5	 3241.0	...
2239991	  754.6	  576.6	 3239.0	...
2239992	  754.1	  576.8	 3237.0	...
2239993	  754.1	  576.8	 3238.0	...
2239994	  754.3	  576.6	 3238.0	...
2239995	  754.6	  576.3	 3237.0	...
2239996	  754.9	  576.2	 3237.0	...
2239997	  755.2	  576.4	 3236.0	...
2239998	  755.6	  576.3	 3238.0	...
2239999	  755.8	  575.8	 3240.0	...
2240000	  755.7	  575.5	 3240.0	...
2240001	  755.6	  575.5	 3235.0	...
2240002	  755.2	  575.7	 3231.0	...
2240003	  754.7	  576.0	 3229.0	...
2240004	  753.7	  576.6	 3229.0	...
EFIX R   2239933	2240004	72	  754.5	  575.0	   3249
SSACC R  2240005
2240005	  752.8	  577.4	 3230.0	...
2240006	  750.7	  578.2	 3230.0	...
2240007	  749.1	  578.7	 3231.0	...
2240008	  746.7	  579.0	 3230.0	...
2240009	  744.3	  578.7	 3230.0	...
2240010	  740.8	  578.4	 3230.0	...
2240011	  737.6	  576.9	 3230.0	...
2240012	  735.0	  575.5	 3234.0	...
2240013	  732.3	  574.5	 3239.0	...
2240014	  729.9	  573.7	 3243.0	...
2240015	  727.8	  572.1	 3242.0	...
2240016	  726.8	  570.4	 3244.0	...
2240017	  727.1	  568.7	 3246.0	...
2240018	  728.0	  568.1	 3248.0	...
2240019	  729.6	  567.3	 3248.0	...
2240020	  730.8	  567.1	 3247.0	...
2240021	  732.5	  568.2	 3244.0	...
2240022	  734.1	  569.3	 3243.0	...
ESACC R  2240005	2240022	18	  752.8	  577.4	  734.1	  569.3	   0.43	     57
SFIX R   2240023
2240023	  735.9	  571.3	 3242.0	...
2240024	  737.6	  572.6	 3238.0	...
2240025	  738.6	  574.0	 3234.0	...
2240026	  739.4	  574.8	 3229.0	...
2240027	  740.0	  575.1	 3229.0	...
2240028	  740.5	  575.8	 3226.0	...
2240029	  740.8	  576.4	 3223.0	...
2240030	  740.9	  577.0	 3223.0	...
2240031	  741.0	  577.1	 3226.0	...
2240032	  740.8	  577.0	 3230.0	...
2240033	  740.6	  576.6	 3231.0	...
2240034	  740.3	  576.3	 3232.0	...
2240035	  740.3	  576.0	 3234.0	...
2240036	  740.3	  575.9	 3231.0	...
2240037	  740.2	  575.8	 3227.0	...
2240038	  740.2	  575.7	 3222.0	...
2240039	  740.1	  575.6	 3222.0	...
2240040	  739.9	  575.8	 3224.0	...
2240041	  739.6	  576.0	 3227.0	...
2240042	  739.3	  575.7	 3229.0	...
2240043	  739.0	  575.2	 3229.0	...
2240044	  738.5	  575.0	 3226.0	...
2240045	  738.2	  575.4	 3224.0	...
2240046	  738.0	  575.6	 3225.0	...
2240047	  738.0	  575.5	 3225.0	...
2240048	  737.9	  575.3	 3226.0	...
2240049	  737.7	  575.3	 3225.0	...
2240050	  737.5	  575.4	 3229.0	...
2240051	  737.2	  575.5	 3233.0	...
2240052	  736.9	  575.5	 3237.0	...
2240053	  736.7	  575.3	 3237.0	...
2240054	  736.6	  575.1	 3238.0	...
2240055	  736.6	  574.8	 3239.0	...
2240056	  736.5	  574.7	 3238.0	...
2240057	  736.3	  574.6	 3237.0	...
2240058	  736.2	  574.7	 3235.0	...
2240059	  736.4	  575.0	 3233.0	...
2240060	  736.2	  575.4	 3230.0	...
2240061	  736.0	  575.6	 3227.0	...
2240062	  736.2	  575.3	 3224.0	...
2240063	  736.7	  574.8	 3222.0	...
2240064	  737.2	  574.7	 3223.0	...
2240065	  737.3	  574.8	 3223.0	...
2240066	  737.3	  575.0	 3223.0	...
2240067	  737.0	  575.2	 3224.0	...
2240068	  736.7	  575.2	 3225.0	...
2240069	  736.3	  575.2	 3226.0	...
2240070	  736.1	  575.3	 3225.0	...
2240071	  736.0	  575.1	 3224.0	...
2240072	  736.0	  574.8	 3221.0	...
2240073	  735.9	  574.8	 3220.0	...
2240074	  735.8	  575.1	 3219.0	...
2240075	  735.7	  575.0	 3218.0	...
2240076	  735.8	  574.5	 3217.0	...
2240077	  735.8	  574.9	 3219.0	...
2240078	  735.9	  575.7	 3222.0	...
2240079	  735.9	  576.1	 3224.0	...
2240080	  735.8	  575.8	 3224.0	...
2240081	  735.6	  575.5	 3224.0	...
2240082	  735.6	  575.5	 3222.0	...
2240083	  735.6	  575.5	 3219.0	...
2240084	  735.7	  575.3	 3217.0	...
2240085	  735.6	  575.1	 3218.0	...
2240086	  735.6	  574.8	 3218.0	...
2240087	  735.6	  574.7	 3220.0	...
2240088	  735.7	  574.8	 3221.0	...
2240089	  735.8	  575.0	 3223.0	...
2240090	  736.0	  575.9	 3224.0	...
2240091	  735.9	  576.7	 3224.0	...
2240092	  735.9	  577.1	 3225.0	...
2240093	  735.8	  576.7	 3224.0	...
2240094	  735.8	  576.3	 3224.0	...
2240095	  735.8	  576.2	 3225.0	...
2240096	  735.7	  576.0	 3226.0	...
2240097	  735.7	  575.8	 3226.0	...
2240098	  735.7	  575.9	 3227.0	...
2240099	  735.8	  576.2	 3226.0	...
2240100	  735.8	  576.4	 3225.0	...
2240101	  735.9	  576.4	 3224.0	...
2240102	  735.8	  576.3	 3225.0	...
2240103	  735.8	  576.3	 3227.0	...
2240104	  735.7	  576.2	 3228.0	...
2240105	  735.6	  576.6	 3229.0	...
2240106	  735.6	  577.1	 3230.0	...
2240107	  735.4	  577.6	 3230.0	...
2240108	  735.2	  577.6	 3229.0	...
2240109	  735.1	  577.4	 3228.0	...
2240110	  735.0	  577.1	 3227.0	...
2240111	  734.9	  577.0	 3227.0	...
2240112	  734.8	  576.9	 3227.0	...
2240113	  734.9	  576.6	 3227.0	...
2240114	  735.1	  576.5	 3227.0	...
2240115	  735.4	  576.3	 3227.0	...
2240116	  735.4	  576.3	 3227.0	...
2240117	  735.4	  576.3	 3226.0	...
2240118	  735.4	  576.2	 3224.0	...
2240119	  735.4	  576.3	 3223.0	...
2240120	  735.3	  576.4	 3223.0	...
2240121	  735.2	  576.3	 3223.0	...
2240122	  735.0	  576.1	 3221.0	...
2240123	  734.9	  575.7	 3221.0	...
2240124	  734.9	  575.4	 3220.0	...
2240125	  735.0	  575.2	 3221.0	...
2240126	  735.3	  575.4	 3220.0	...
2240127	  735.6	  575.7	 3218.0	...
2240128	  735.7	  576.0	 3216.0	...
2240129	  735.6	  576.0	 3215.0	...
2240130	  735.4	  575.6	 3214.0	...
2240131	  735.4	  575.2	 3213.0	...
2240132	  735.3	  574.8	 3214.0	...
2240133	  735.4	  574.8	 3214.0	...
2240134	  735.5	  574.9	 3214.0	...
2240135	  735.5	  574.9	 3213.0	...
2240136	  735.5	  575.0	 3213.0	...
2240137	  735.6	  575.0	 3212.0	...
2240138	  735.5	  575.0	 3212.0	...
2240139	  735.5	  575.0	 3211.0	...
2240140	  735.5	  575.0	 3214.0	...
2240141	  735.5	  575.1	 3216.0	...
2240142	  735.6	  575.2	 3218.0	...
2240143	  735.6	  575.4	 3217.0	...
2240144	  735.6	  575.1	 3216.0	...
2240145	  735.6	  574.7	 3216.0	...
2240146	  735.6	  574.5	 3215.0	...
2240147	  735.6	  574.8	 3215.0	...
2240148	  735.6	  575.5	 3215.0	...
2240149	  735.4	  576.2	 3213.0	...
2240150	  735.2	  576.8	 3211.0	...
2240151	  735.0	  576.8	 3210.0	...
2240152	  734.9	  576.7	 3209.0	...
2240153	  734.8	  576.7	 3211.0	...
2240154	  734.6	  576.7	 3214.0	...
2240155	  734.6	  576.7	 3217.0	...
2240156	  734.6	  576.8	 3217.0	...
2240157	  734.7	  576.9	 3218.0	...
2240158	  734.9	  577.1	 3219.0	...
2240159	  735.2	  577.3	 3219.0	...
2240160	  734.9	  577.4	 3220.0	...
2240161	  734.5	  577.6	 3221.0	...
2240162	  734.1	  577.7	 3222.0	...
2240163	  734.2	  577.8	 3220.0	...
2240164	  734.3	  578.0	 3217.0	...
2240165	  734.5	  577.9	 3214.0	...
2240166	  734.5	  577.7	 3215.0	...
2240167	  734.4	  577.7	 3216.0	...
2240168	  734.4	  577.9	 3218.0	...
2240169	  734.5	  578.1	 3219.0	...
2240170	  734.7	  578.1	 3218.0	...
2240171	  735.4	  578.1	 3216.0	...
2240172	  736.3	  577.7	 3215.0	...
EFIX R   2240023	2240172	150	  736.3	  575.9	   3223
SSACC R  2240173
2240173	  737.3	  577.4	 3213.0	...
2240174	  738.7	  577.6	 3212.0	...
2240175	  740.4	  577.9	 3210.0	...
2240176	  743.4	  578.2	 3211.0	...
2240177	  745.9	  578.3	 3212.0	...
2240178	  749.3	  579.0	 3214.0	...
2240179	  752.9	  579.7	 3216.0	...
2240180	  757.4	  579.9	 3219.0	...
2240181	  761.8	  579.3	 3219.0	...
2240182	  766.0	  578.8	 3217.0	...
2240183	  769.6	  578.5	 3215.0	...
2240184	  772.8	  578.6	 3215.0	...
2240185	  775.1	  578.9	 3212.0	...
ESACC R  2240173	2240185	13	  737.3	  577.4	  775.1	  578.9	   0.81	     77
SFIX R   2240186
2240186	  776.6	  579.2	 3209.0	...
2240187	  777.4	  579.3	 3206.0	...
2240188	  777.5	  579.6	 3203.0	...
2240189	  777.3	  579.9	 3200.0	...
2240190	  776.8	  580.1	 3201.0	...
2240191	  776.3	  580.4	 3205.0	...
2240192	  776.0	  580.6	 3207.0	...
2240193	  775.6	  580.5	 3207.0	...
2240194	  775.0	  579.9	 3206.0	...
2240195	  774.8	  578.3	 3207.0	...
2240196	  774.3	  577.3	 3209.0	...
2240197	  773.5	  576.4	 3208.0	...
2240198	  772.9	  575.8	 3207.0	...
2240199	  772.3	  574.8	 3206.0	...
2240200	  771.0	  573.9	 3206.0	...
2240201	  769.8	  573.6	 3206.0	...
2240202	  768.6	  573.8	 3208.0	...
2240203	  768.1	  573.9	 3210.0	...
2240204	  767.0	  574.1	 3212.0	...
2240205	  766.1	  574.5	 3212.0	...
2240206	  765.4	  574.8	 3212.0	...
2240207	  765.5	  575.1	 3212.0	...
2240208	  765.5	  575.4	 3210.0	...
2240209	  765.7	  575.8	 3208.0	...
2240210	  766.2	  576.4	 3206.0	...
2240211	  766.6	  576.8	 3204.0	...
2240212	  766.8	  576.6	 3204.0	...
2240213	  766.8	  576.2	 3205.0	...
2240214	  766.8	  576.2	 3204.0	...
2240215	  766.7	  576.7	 3203.0	...
2240216	  766.6	  577.3	 3205.0	...
2240217	  766.7	  577.4	 3208.0	...
2240218	  766.9	  577.7	 3210.0	...
2240219	  767.2	  578.0	 3209.0	...
2240220	  767.2	  578.3	 3207.0	...
2240221	  767.2	  578.3	 3206.0	...
2240222	  767.8	  578.2	 3205.0	...
2240223	  768.3	  578.0	 3204.0	...
2240224	  768.7	  577.9	 3203.0	...
2240225	  768.7	  577.9	 3202.0	...
2240226	  768.6	  578.0	 3201.0	...
2240227	  768.5	  578.2	 3202.0	...
2240228	  768.5	  578.4	 3202.0	...
2240229	  768.3	  578.5	 3202.0	...
2240230	  768.1	  578.6	 3202.0	...
2240231	  767.9	  578.7	 3199.0	...
2240232	  767.9	  578.9	 3197.0	...
2240233	  767.9	  578.9	 3194.0	...
2240234	  767.9	  578.6	 3192.0	...
2240235	  768.1	  578.1	 3191.0	...
2240236	  768.4	  578.0	 3190.0	...
2240237	  768.7	  578.3	 3191.0	...
2240238	  768.7	  578.7	 3193.0	...
2240239	  768.6	  578.5	 3193.0	...
2240240	  768.5	  578.2	 3195.0	...
2240241	  768.7	  578.1	 3196.0	...
2240242	  769.0	  578.2	 3196.0	...
2240243	  769.1	  578.4	 3196.0	...
2240244	  768.9	  578.4	 3195.0	...
2240245	  768.9	  578.4	 3194.0	...
2240246	  769.1	  578.4	 3193.0	...
2240247	  769.3	  578.2	 3192.0	...
2240248	  769.2	  578.2	 3191.0	...
2240249	  769.1	  578.4	 3191.0	...
2240250	  769.1	  578.7	 3190.0	...
2240251	  769.1	  578.9	 3191.0	...
2240252	  769.2	  578.8	 3191.0	...
2240253	  769.4	  578.6	 3192.0	...
2240254	  769.5	  578.4	 3192.0	...
2240255	  769.5	  578.3	 3193.0	...
2240256	  769.6	  578.3	 3194.0	...
2240257	  769.8	  578.3	 3196.0	...
2240258	  769.6	  578.1	 3196.0	...
2240259	  769.2	  578.0	 3196.0	...
2240260	  768.7	  577.9	 3193.0	...
2240261	  768.8	  577.9	 3191.0	...
2240262	  768.9	  578.0	 3189.0	...
2240263	  769.2	  577.9	 3188.0	...
2240264	  769.3	  577.8	 3187.0	...
2240265	  769.5	  578.2	 3188.0	...
2240266	  769.6	  579.0	 3188.0	...
2240267	  769.7	  579.7	 3188.0	...
2240268	  769.7	  579.7	 3189.0	...
2240269	  769.7	  578.8	 3190.0	...
2240270	  769.8	  578.0	 3191.0	...
2240271	  769.8	  577.9	 3190.0	...
2240272	  769.8	  578.3	 3191.0	...
2240273	  769.9	  578.6	 3191.0	...
2240274	  769.8	  578.6	 3191.0	...
2240275	  769.6	  578.6	 3191.0	...
2240276	  769.5	  578.7	 3191.0	...
2240277	  769.7	  578.7	 3193.0	...
2240278	  770.0	  578.9	 3195.0	...
2240279	  770.2	  579.1	 3196.0	...
2240280	  770.1	  579.4	 3196.0	...
2240281	  770.1	  579.4	 3196.0	...
2240282	  770.1	  579.2	 3196.0	...
2240283	  770.2	  578.9	 3196.0	...
2240284	  770.3	  578.6	 3196.0	...
2240285	  770.2	  578.7	 3195.0	...
2240286	  770.0	  578.8	 3193.0	...
2240287	  769.9	  578.8	 3191.0	...
2240288	  770.1	  578.6	 3191.0	...
2240289	  770.2	  578.5	 3192.0	...
2240290	  770.1	  578.6	 3192.0	...
2240291	  770.0	  578.6	 3193.0	...
2240292	  770.0	  578.6	 3194.0	...
2240293	  770.1	  578.5	 3193.0	...
2240294	  770.2	  578.4	 3189.0	...
2240295	  770.3	  578.4	 3186.0	...
2240296	  770.4	  578.3	 3186.0	...
2240297	  770.5	  578.3	 3186.0	...
2240298	  770.5	  577.8	 3186.0	...
2240299	  770.5	  577.3	 3186.0	...
2240300	  770.4	  576.9	 3187.0	...
2240301	  770.8	  577.7	 3191.0	...
2240302	  771.2	  578.5	 3194.0	...
2240303	  771.4	  579.3	 3196.0	...
2240304	  771.2	  579.3	 3194.0	...
2240305	  770.9	  579.2	 3190.0	...
2240306	  770.8	  579.1	 3187.0	...
2240307	  771.1	  578.9	 3185.0	...
2240308	  771.4	  579.0	 3186.0	...
2240309	  771.7	  578.8	 3189.0	...
2240310	  771.7	  578.8	 3191.0	...
2240311	  771.6	  578.8	 3193.0	...
2240312	  771.5	  579.0	 3191.0	...
EFIX R   2240186	2240312	127	  769.8	  578.1	   3197
SSACC R  2240313
2240313	  771.3	  579.4	 3189.0	...
2240314	  770.7	  579.7	 3187.0	...
2240315	  769.6	  579.7	 3187.0	...
2240316	  767.5	  579.7	 3186.0	...
2240317	  765.3	  578.7	 3187.0	...
2240318	  762.1	  577.2	 3189.0	...
2240319	  758.7	  575.1	 3191.0	...
2240320	  753.7	  573.4	 3192.0	...
2240321	  749.4	  572.0	 3194.0	...
2240322	  744.1	  569.5	 3196.0	...
2240323	  740.0	  567.2	 3196.0	...
2240324	  735.3	  564.0	 3195.0	...
2240325	  731.6	  562.1	 3194.0	...
2240326	  728.3	  560.5	 3191.0	...
2240327	  726.5	  559.4	 3189.0	...
2240328	  725.7	  558.3	 3188.0	...
2240329	  726.3	  557.2	 3190.0	...
2240330	  727.4	  556.8	 3191.0	...
2240331	  729.0	  556.7	 3191.0	...
2240332	  731.2	  557.0	 3189.0	...
2240333	  734.3	  557.8	 3188.0	...
2240334	  737.5	  558.4	 3188.0	...
ESACC R  2240313	2240334	22	  771.3	  579.4	  737.5	  558.4	   0.85	     98
SFIX R   2240335
2240335	  740.3	  558.6	 3188.0	...
2240336	  742.6	  558.7	 3189.0	...
2240337	  744.4	  558.9	 3190.0	...
2240338	  745.9	  559.6	 3190.0	...
2240339	  746.7	  560.0	 3190.0	...
2240340	  747.4	  560.7	 3189.0	...
2240341	  747.7	  561.0	 3188.0	...
2240342	  748.0	  561.3	 3187.0	...
2240343	  748.0	  561.3	 3187.0	...
2240344	  748.0	  561.6	 3187.0	...
2240345	  748.0	  561.9	 3187.0	...
2240346	  747.7	  562.9	 3186.0	...
2240347	  747.3	  563.6	 3185.0	...
2240348	  746.9	  564.5	 3184.0	...
2240349	  746.9	  564.6	 3183.0	...
2240350	  747.0	  564.7	 3182.0	...
2240351	  747.3	  564.7	 3181.0	...
2240352	  747.5	  564.7	 3181.0	...
2240353	  747.4	  564.7	 3182.0	...
2240354	  746.6	  564.1	 3182.0	...
2240355	  745.9	  563.6	 3184.0	...
2240356	  745.2	  563.1	 3185.0	...
2240357	  745.2	  563.3	 3185.0	...
2240358	  744.9	  563.6	 3184.0	...
2240359	  744.4	  563.9	 3183.0	...
2240360	  743.9	  564.0	 3183.0	...
2240361	  743.6	  564.0	 3183.0	...
2240362	  743.6	  563.9	 3183.0	...
2240363	  743.5	  564.0	 3183.0	...
2240364	  743.4	  564.2	 3183.0	...
2240365	  743.3	  563.8	 3184.0	...
2240366	  743.3	  563.3	 3185.0	...
2240367	  743.3	  562.9	 3185.0	...
2240368	  743.3	  563.0	 3187.0	...
2240369	  743.4	  563.1	 3188.0	...
2240370	  743.4	  563.2	 3188.0	...
2240371	  743.5	  563.4	 3188.0	...
2240372	  743.2	  563.5	 3186.0	...
2240373	  742.9	  563.6	 3185.0	...
2240374	  742.7	  563.6	 3184.0	...
2240375	  742.8	  563.3	 3183.0	...
2240376	  742.9	  563.1	 3183.0	...
2240377	  743.0	  563.3	 3182.0	...
2240378	  743.1	  563.8	 3181.0	...
2240379	  743.0	  563.8	 3181.0	...
2240380	  743.0	  563.4	 3182.0	...
2240381	  743.0	  563.0	 3182.0	...
2240382	  742.9	  563.0	 3183.0	...
2240383	  742.7	  563.0	 3184.0	...
2240384	  742.6	  562.9	 3185.0	...
2240385	  742.9	  562.8	 3183.0	...
2240386	  743.3	  562.9	 3181.0	...
2240387	  743.5	  563.1	 3180.0	...
2240388	  743.3	  563.5	 3181.0	...
2240389	  743.3	  563.7	 3182.0	...
2240390	  743.5	  563.7	 3182.0	...
2240391	  743.3	  563.6	 3183.0	...
2240392	  742.9	  563.2	 3184.0	...
2240393	  742.5	  562.9	 3183.0	...
2240394	  742.9	  562.9	 3183.0	...
2240395	  743.2	  563.1	 3182.0	...
2240396	  743.2	  563.4	 3182.0	...
2240397	  742.8	  563.3	 3182.0	...
2240398	  742.4	  563.2	 3181.0	...
2240399	  742.5	  563.1	 3179.0	...
2240400	  742.8	  563.0	 3179.0	...
2240401	  743.1	  562.6	 3179.0	...
2240402	  743.4	  562.2	 3180.0	...
2240403	  743.4	  561.5	 3179.0	...
2240404	  743.3	  561.2	 3181.0	...
2240405	  743.2	  561.4	 3183.0	...
2240406	  743.2	  561.8	 3184.0	...
2240407	  743.0	  562.4	 3181.0	...
2240408	  743.0	  562.4	 3178.0	...
2240409	  742.9	  562.1	 3176.0	...
2240410	  742.7	  561.7	 3176.0	...
2240411	  742.6	  561.6	 3176.0	...
2240412	  742.7	  561.8	 3176.0	...
2240413	  742.9	  562.0	 3176.0	...
2240414	  743.0	  562.3	 3176.0	...
2240415	  743.0	  562.5	 3177.0	...
2240416	  743.0	  562.8	 3176.0	...
2240417	  743.0	  562.9	 3176.0	...
2240418	  743.1	  563.0	 3178.0	...
2240419	  743.1	  563.1	 3180.0	...
2240420	  743.1	  563.2	 3182.0	...
2240421	  743.1	  563.3	 3182.0	...
2240422	  742.7	  563.3	 3181.0	...
2240423	  742.4	  562.7	 3181.0	...
2240424	  742.1	  562.1	 3181.0	...
2240425	  742.1	  561.5	 3180.0	...
2240426	  742.3	  561.8	 3182.0	...
2240427	  742.3	  562.1	 3183.0	...
2240428	  742.2	  562.4	 3185.0	...
2240429	  742.0	  562.2	 3184.0	...
2240430	  742.0	  562.2	 3184.0	...
2240431	  742.0	  562.2	 3183.0	...
2240432	  742.1	  562.5	 3181.0	...
2240433	  742.2	  562.7	 3179.0	...
2240434	  742.3	  562.7	 3178.0	...
2240435	  742.4	  562.6	 3177.0	...
2240436	  742.4	  562.6	 3177.0	...
2240437	  742.5	  562.7	 3177.0	...
2240438	  742.5	  562.9	 3177.0	...
2240439	  742.6	  562.9	 3177.0	...
2240440	  742.9	  562.7	 3177.0	...
2240441	  743.1	  562.4	 3177.0	...
2240442	  743.3	  562.2	 3177.0	...
2240443	  743.0	  562.2	 3178.0	...
2240444	  742.7	  561.9	 3180.0	...
2240445	  742.6	  561.6	 3182.0	...
2240446	  742.7	  561.5	 3183.0	...
2240447	  742.8	  561.6	 3182.0	...
2240448	  742.8	  561.6	 3181.0	...
2240449	  742.7	  561.5	 3179.0	...
2240450	  742.7	  561.8	 3181.0	...
2240451	  742.7	  562.1	 3183.0	...
2240452	  742.7	  562.4	 3183.0	...
2240453	  742.5	  562.5	 3182.0	...
2240454	  742.5	  562.5	 3180.0	...
2240455	  742.6	  562.4	 3179.0	...
2240456	  742.7	  562.6	 3179.0	...
2240457	  742.7	  562.8	 3183.0	...
2240458	  742.7	  562.9	 3186.0	...
2240459	  742.7	  562.8	 3189.0	...
2240460	  742.6	  562.7	 3188.0	...
2240461	  742.5	  562.7	 3186.0	...
2240462	  742.7	  562.5	 3186.0	...
2240463	  742.8	  562.3	 3186.0	...
2240464	  742.8	  562.1	 3186.0	...
2240465	  742.8	  561.6	 3187.0	...
2240466	  742.8	  561.1	 3187.0	...
2240467	  743.0	  560.7	 3187.0	...
2240468	  743.3	  560.9	 3187.0	...
2240469	  743.6	  561.2	 3186.0	...
2240470	  743.6	  561.3	 3185.0	...
2240471	  743.7	  561.4	 3182.0	...
2240472	  743.7	  561.7	 3180.0	...
2240473	  743.8	  562.0	 3179.0	...
2240474	  743.9	  562.3	 3179.0	...
2240475	  744.1	  562.2	 3179.0	...
2240476	  744.2	  562.4	 3181.0	...
2240477	  744.0	  562.7	 3184.0	...
2240478	  743.7	  563.1	 3187.0	...
2240479	  743.3	  563.2	 3189.0	...
2240480	  743.2	  562.8	 3189.0	...
2240481	  743.0	  562.2	 3189.0	...
2240482	  742.8	  561.6	 3188.0	...
2240483	  742.8	  561.6	 3187.0	...
2240484	  743.0	  561.6	 3185.0	...
2240485	  743.1	  561.7	 3184.0	...
2240486	  743.1	  561.9	 3185.0	...
2240487	  743.2	  562.0	 3187.0	...
2240488	  743.3	  562.1	 3188.0	...
2240489	  743.4	  562.2	 3188.0	...
2240490	  743.5	  562.6	 3187.0	...
2240491	  743.6	  562.9	 3186.0	...
2240492	  743.7	  562.8	 3185.0	...
2240493	  743.6	  562.5	 3185.0	...
2240494	  743.5	  562.6	 3187.0	...
2240495	  743.3	  563.1	 3190.0	...
2240496	  743.1	  563.5	 3192.0	...
2240497	  743.3	  563.4	 3192.0	...
2240498	  743.7	  563.4	 3193.0	...
2240499	  744.2	  563.4	 3193.0	...
2240500	  744.3	  563.5	 3194.0	...
2240501	  744.1	  563.8	 3194.0	...
2240502	  743.9	  564.1	 3194.0	...
2240503	  743.6	  564.2	 3193.0	...
2240504	  743.6	  564.3	 3192.0	...
2240505	  743.6	  564.5	 3189.0	...
2240506	  743.7	  564.6	 3187.0	...
2240507	  743.9	  564.6	 3188.0	...
2240508	  744.1	  564.5	 3190.0	...
2240509	  744.1	  564.5	 3192.0	...
2240510	  744.1	  564.5	 3192.0	...
2240511	  744.1	  564.4	 3191.0	...
2240512	  744.1	  564.4	 3191.0	...
2240513	  744.1	  564.3	 3191.0	...
2240514	  744.2	  564.4	 3193.0	...
2240515	  744.4	  564.5	 3194.0	...
2240516	  744.3	  564.4	 3192.0	...
2240517	  744.2	  564.3	 3189.0	...
2240518	  744.2	  564.1	 3189.0	...
2240519	  744.1	  564.1	 3191.0	...
2240520	  744.1	  564.0	 3193.0	...
2240521	  744.0	  563.7	 3193.0	...
2240522	  744.0	  563.1	 3195.0	...
2240523	  743.9	  562.6	 3197.0	...
2240524	  744.0	  562.5	 3199.0	...
2240525	  744.0	  562.7	 3197.0	...
2240526	  744.0	  562.9	 3194.0	...
2240527	  744.2	  563.0	 3192.0	...
2240528	  744.3	  563.0	 3192.0	...
2240529	  744.5	  563.0	 3191.0	...
2240530	  744.6	  563.0	 3191.0	...
2240531	  744.5	  563.1	 3190.0	...
2240532	  744.4	  563.4	 3192.0	...
2240533	  744.2	  563.7	 3194.0	...
2240534	  744.1	  563.8	 3197.0	...
2240535	  744.2	  563.9	 3197.0	...
2240536	  744.2	  563.9	 3198.0	...
2240537	  744.2	  563.9	 3198.0	...
2240538	  744.1	  563.9	 3199.0	...
2240539	  744.0	  564.1	 3198.0	...
2240540	  744.3	  564.1	 3197.0	...
2240541	  744.5	  564.0	 3197.0	...
2240542	  744.9	  563.7	 3196.0	...
2240543	  744.9	  563.2	 3195.0	...
2240544	  744.9	  562.9	 3194.0	...
2240545	  744.9	  562.6	 3194.0	...
2240546	  744.9	  562.3	 3194.0	...
2240547	  744.9	  561.8	 3194.0	...
2240548	  744.8	  561.5	 3193.0	...
2240549	  744.8	  561.5	 3193.0	...
2240550	  744.8	  561.7	 3195.0	...
2240551	  744.7	  561.8	 3198.0	...
2240552	  744.6	  561.8	 3201.0	...
2240553	  744.8	  561.8	 3201.0	...
2240554	  744.9	  561.7	 3201.0	...
2240555	  745.1	  561.5	 3198.0	...
2240556	  745.0	  561.5	 3195.0	...
2240557	  744.9	  561.6	 3193.0	...
2240558	  744.9	  561.7	 3193.0	...
2240559	  745.0	  561.8	 3193.0	...
2240560	  745.1	  561.8	 3193.0	...
2240561	  745.2	  561.9	 3198.0	...
2240562	  745.4	  561.9	 3202.0	...
2240563	  745.6	  561.7	 3204.0	...
2240564	  745.7	  561.7	 3203.0	...
2240565	  745.7	  561.7	 3201.0	...
2240566	  745.5	  561.9	 3202.0	...
2240567	  745.4	  562.0	 3201.0	...
2240568	  745.2	  562.1	 3201.0	...
2240569	  745.2	  561.8	 3201.0	...
2240570	  745.1	  561.4	 3202.0	...
2240571	  745.1	  561.1	 3202.0	...
2240572	  745.2	  561.1	 3203.0	...
2240573	  745.1	  561.3	 3203.0	...
2240574	  745.3	  561.4	 3202.0	...
2240575	  745.5	  561.5	 3201.0	...
2240576	  745.7	  561.6	 3202.0	...
2240577	  745.6	  561.7	 3203.0	...
2240578	  745.4	  561.5	 3204.0	...
2240579	  745.7	  561.2	 3203.0	...
2240580	  746.1	  560.9	 3203.0	...
2240581	  746.5	  561.0	 3205.0	...
2240582	  746.4	  561.1	 3208.0	...
2240583	  746.4	  561.2	 3211.0	...
2240584	  746.5	  561.2	 3211.0	...
2240585	  746.3	  561.4	 3210.0	...
2240586	  746.0	  561.6	 3210.0	...
2240587	  745.6	  561.6	 3212.0	...
2240588	  745.5	  561.4	 3214.0	...
2240589	  745.5	  561.2	 3216.0	...
2240590	  745.5	  561.2	 3217.0	...
2240591	  745.5	  561.3	 3217.0	...
2240592	  745.4	  561.2	 3216.0	...
2240593	  745.7	  560.8	 3216.0	...
2240594	  746.0	  560.4	 3215.0	...
2240595	  746.3	  560.0	 3214.0	...
2240596	  746.3	  560.0	 3211.0	...
2240597	  746.4	  560.0	 3207.0	...
2240598	  746.4	  560.0	 3204.0	...
2240599	  746.3	  560.1	 3205.0	...
2240600	  746.0	  560.2	 3208.0	...
2240601	  746.0	  560.2	 3210.0	...
2240602	  746.1	  560.3	 3210.0	...
2240603	  746.4	  560.3	 3210.0	...
2240604	  746.4	  560.3	 3210.0	...
2240605	  746.4	  560.4	 3209.0	...
2240606	  746.4	  560.7	 3209.0	...
2240607	  746.6	  560.9	 3206.0	...
2240608	  746.8	  561.1	 3204.0	...
2240609	  746.8	  561.1	 3203.0	...
2240610	  746.7	  561.0	 3205.0	...
2240611	  746.5	  560.8	 3206.0	...
2240612	  746.5	  560.2	 3206.0	...
2240613	  746.5	  559.7	 3208.0	...
2240614	  746.5	  559.3	 3211.0	...
2240615	  746.6	  559.3	 3214.0	...
2240616	  746.8	  559.3	 3214.0	...
2240617	  747.0	  559.3	 3214.0	...
2240618	  747.1	  559.5	 3215.0	...
2240619	  746.8	  559.9	 3216.0	...
2240620	  746.5	  560.2	 3215.0	...
2240621	  746.5	  560.6	 3215.0	...
2240622	  746.8	  560.7	 3215.0	...
2240623	  747.1	  560.9	 3217.0	...
2240624	  747.2	  561.0	 3218.0	...
2240625	  747.3	  561.0	 3218.0	...
2240626	  747.4	  560.7	 3218.0	...
2240627	  747.5	  560.3	 3218.0	...
2240628	  747.5	  560.0	 3217.0	...
2240629	  747.5	  560.2	 3217.0	...
2240630	  747.4	  560.4	 3220.0	...
2240631	  747.2	  560.2	 3223.0	...
2240632	  747.1	  559.8	 3226.0	...
2240633	  746.9	  559.6	 3227.0	...
2240634	  747.1	  559.8	 3228.0	...
2240635	  747.2	  560.1	 3226.0	...
2240636	  747.2	  559.9	 3224.0	...
2240637	  747.2	  559.8	 3222.0	...
2240638	  747.0	  559.7	 3222.0	...
2240639	  746.9	  559.7	 3221.0	...
2240640	  746.9	  559.7	 3223.0	...
2240641	  747.1	  559.5	 3225.0	...
2240642	  747.3	  559.4	 3228.0	...
2240643	  747.3	  559.2	 3228.0	...
2240644	  747.2	  559.2	 3228.0	...
2240645	  746.9	  559.7	 3225.0	...
2240646	  746.9	  560.1	 3221.0	...
2240647	  747.0	  560.4	 3219.0	...
2240648	  747.2	  560.3	 3220.0	...
2240649	  747.3	  560.2	 3221.0	...
2240650	  747.3	  560.2	 3223.0	...
2240651	  747.4	  560.3	 3224.0	...
2240652	  747.4	  560.0	 3224.0	...
2240653	  747.3	  559.8	 3225.0	...
2240654	  747.2	  559.7	 3226.0	...
2240655	  747.2	  559.9	 3228.0	...
2240656	  747.2	  560.0	 3229.0	...
2240657	  747.5	  559.9	 3229.0	...
2240658	  747.7	  560.0	 3229.0	...
2240659	  747.4	  560.1	 3228.0	...
2240660	  747.0	  560.4	 3227.0	...
2240661	  746.7	  560.6	 3227.0	...
2240662	  746.8	  560.7	 3228.0	...
2240663	  747.0	  560.6	 3228.0	...
2240664	  747.0	  560.6	 3229.0	...
2240665	  747.0	  560.5	 3230.0	...
2240666	  746.9	  560.4	 3230.0	...
2240667	  746.8	  560.2	 3229.0	...
2240668	  746.8	  560.3	 3227.0	...
2240669	  746.9	  560.4	 3226.0	...
2240670	  747.0	  560.5	 3229.0	...
2240671	  747.1	  560.0	 3232.0	...
2240672	  747.1	  559.6	 3233.0	...
2240673	  747.1	  559.4	 3233.0	...
2240674	  747.1	  559.5	 3234.0	...
2240675	  747.2	  559.7	 3233.0	...
2240676	  747.3	  559.7	 3231.0	...
2240677	  747.4	  559.8	 3232.0	...
2240678	  747.4	  559.8	 3234.0	...
2240679	  747.2	  559.9	 3236.0	...
2240680	  747.1	  560.1	 3238.0	...
2240681	  747.1	  560.2	 3241.0	...
2240682	  747.1	  560.2	 3243.0	...
2240683	  747.1	  560.2	 3242.0	...
2240684	  747.4	  560.2	 3240.0	...
2240685	  747.5	  560.2	 3238.0	...
2240686	  747.7	  560.5	 3237.0	...
2240687	  747.6	  560.7	 3240.0	...
2240688	  747.6	  560.8	 3243.0	...
2240689	  747.5	  560.6	 3244.0	...
2240690	  747.0	  560.5	 3244.0	...
2240691	  746.6	  560.4	 3243.0	...
2240692	  746.8	  560.5	 3244.0	...
2240693	  747.3	  560.4	 3244.0	...
2240694	  747.9	  560.2	 3245.0	...
2240695	  747.9	  560.1	 3244.0	...
2240696	  747.5	  560.2	 3244.0	...
2240697	  747.2	  560.3	 3244.0	...
2240698	  746.9	  560.9	 3244.0	...
2240699	  746.9	  561.4	 3247.0	...
2240700	  746.8	  561.5	 3250.0	...
2240701	  746.8	  561.0	 3251.0	...
2240702	  746.8	  560.6	 3249.0	...
2240703	  747.0	  560.6	 3250.0	...
2240704	  747.2	  560.6	 3252.0	...
2240705	  747.3	  560.5	 3254.0	...
2240706	  747.5	  560.4	 3254.0	...
2240707	  747.6	  560.4	 3254.0	...
2240708	  747.7	  560.5	 3255.0	...
2240709	  747.7	  560.5	 3256.0	...
2240710	  747.9	  560.3	 3257.0	...
2240711	  748.0	  560.1	 3257.0	...
2240712	  747.7	  560.2	 3258.0	...
2240713	  747.4	  560.3	 3258.0	...
2240714	  747.1	  560.4	 3257.0	...
2240715	  747.1	  560.2	 3256.0	...
2240716	  747.3	  560.1	 3256.0	...
2240717	  747.5	  560.0	 3256.0	...
2240718	  747.5	  560.2	 3257.0	...
2240719	  747.4	  560.2	 3257.0	...
2240720	  747.4	  560.0	 3257.0	...
2240721	  747.4	  559.8	 3258.0	...
2240722	  747.3	  559.6	 3260.0	...
2240723	  747.2	  559.6	 3263.0	...
2240724	  747.1	  560.0	 3263.0	...
2240725	  747.0	  560.4	 3263.0	...
2240726	  746.9	  561.1	 3262.0	...
2240727	  746.9	  561.4	 3261.0	...
2240728	  746.9	  561.6	 3261.0	...
2240729	  746.9	  561.6	 3261.0	...
2240730	  746.9	  561.5	 3261.0	...
2240731	  747.0	  561.4	 3262.0	...
2240732	  747.0	  561.4	 3263.0	...
2240733	  747.0	  560.8	 3264.0	...
2240734	  747.3	  560.2	 3261.0	...
2240735	  747.6	  559.6	 3259.0	...
2240736	  748.0	  559.7	 3256.0	...
2240737	  748.0	  559.9	 3257.0	...
2240738	  747.7	  560.2	 3257.0	...
2240739	  747.5	  560.3	 3258.0	...
2240740	  747.2	  560.4	 3260.0	...
2240741	  747.1	  560.6	 3262.0	...
2240742	  746.9	  560.7	 3263.0	...
2240743	  746.8	  560.8	 3263.0	...
2240744	  746.8	  561.1	 3262.0	...
2240745	  746.8	  561.3	 3262.0	...
2240746	  747.1	  561.5	 3264.0	...
2240747	  747.2	  561.5	 3268.0	...
2240748	  747.3	  561.3	 3272.0	...
2240749	  747.2	  561.0	 3273.0	...
2240750	  747.1	  560.8	 3273.0	...
2240751	  747.0	  560.6	 3274.0	...
2240752	  747.0	  560.6	 3274.0	...
2240753	  746.9	  560.6	 3273.0	...
2240754	  746.8	  560.6	 3273.0	...
2240755	  746.8	  560.5	 3273.0	...
2240756	  746.8	  560.3	 3274.0	...
2240757	  746.8	  560.3	 3276.0	...
2240758	  746.8	  560.3	 3278.0	...
2240759	  747.1	  560.3	 3277.0	...
2240760	  747.5	  560.4	 3274.0	...
2240761	  747.8	  560.5	 3272.0	...
2240762	  747.7	  560.6	 3271.0	...
2240763	  747.8	  560.5	 3270.0	...
2240764	  747.8	  560.5	 3272.0	...
2240765	  747.8	  560.5	 3273.0	...
2240766	  747.8	  560.6	 3274.0	...
2240767	  747.4	  560.6	 3274.0	...
2240768	  747.0	  560.4	 3274.0	...
2240769	  746.9	  560.2	 3275.0	...
2240770	  747.2	  559.8	 3274.0	...
2240771	  747.6	  559.6	 3273.0	...
2240772	  747.8	  559.7	 3275.0	...
2240773	  747.8	  560.1	 3277.0	...
2240774	  747.7	  560.5	 3278.0	...
2240775	  747.4	  560.5	 3277.0	...
2240776	  747.3	  560.7	 3278.0	...
2240777	  747.2	  560.9	 3278.0	...
2240778	  747.2	  560.7	 3279.0	...
2240779	  747.1	  560.3	 3279.0	...
2240780	  747.0	  559.9	 3279.0	...
2240781	  747.0	  560.0	 3277.0	...
2240782	  746.9	  560.0	 3274.0	...
2240783	  746.8	  560.0	 3274.0	...
2240784	  746.8	  560.1	 3278.0	...
2240785	  747.0	  560.2	 3281.0	...
2240786	  747.2	  560.2	 3280.0	...
2240787	  747.3	  560.2	 3279.0	...
2240788	  747.5	  560.0	 3279.0	...
2240789	  747.4	  559.9	 3280.0	...
2240790	  747.4	  559.8	 3281.0	...
2240791	  747.4	  559.7	 3280.0	...
2240792	  747.7	  559.4	 3279.0	...
2240793	  747.7	  559.2	 3279.0	...
2240794	  747.4	  559.6	 3280.0	...
2240795	  747.1	  560.2	 3280.0	...
2240796	  747.0	  560.7	 3280.0	...
2240797	  747.1	  561.0	 3279.0	...
2240798	  747.1	  560.9	 3280.0	...
2240799	  747.1	  560.8	 3282.0	...
2240800	  747.2	  560.9	 3284.0	...
2240801	  746.9	  561.1	 3285.0	...
2240802	  746.7	  561.4	 3284.0	...
2240803	  746.9	  561.3	 3283.0	...
2240804	  747.3	  561.1	 3282.0	...
2240805	  747.7	  560.9	 3281.0	...
2240806	  747.6	  560.7	 3280.0	...
2240807	  747.5	  560.8	 3281.0	...
2240808	  747.4	  560.7	 3283.0	...
2240809	  747.3	  560.6	 3284.0	...
2240810	  747.2	  560.5	 3286.0	...
2240811	  747.1	  560.5	 3287.0	...
2240812	  747.0	  560.4	 3287.0	...
2240813	  747.1	  560.6	 3285.0	...
2240814	  747.1	  561.0	 3283.0	...
2240815	  747.1	  561.5	 3283.0	...
2240816	  747.1	  561.7	 3282.0	...
2240817	  747.2	  562.0	 3279.0	...
2240818	  747.3	  562.1	 3277.0	...
2240819	  747.4	  562.2	 3277.0	...
2240820	  747.5	  562.2	 3278.0	...
2240821	  747.4	  562.2	 3278.0	...
2240822	  747.2	  562.1	 3278.0	...
2240823	  747.1	  562.0	 3277.0	...
2240824	  747.1	  561.4	 3277.0	...
2240825	  747.1	  560.8	 3280.0	...
2240826	  747.1	  560.7	 3282.0	...
2240827	  747.2	  561.1	 3284.0	...
2240828	  747.3	  561.4	 3284.0	...
2240829	  747.4	  561.5	 3284.0	...
2240830	  747.4	  561.5	 3284.0	...
2240831	  747.5	  562.1	 3283.0	...
2240832	  747.5	  562.7	 3283.0	...
2240833	  747.6	  563.4	 3282.0	...
2240834	  747.6	  563.2	 3281.0	...
2240835	  747.7	  562.8	 3280.0	...
2240836	  747.4	  562.4	 3281.0	...
2240837	  747.0	  562.4	 3283.0	...
2240838	  746.8	  562.6	 3285.0	...
2240839	  746.9	  562.8	 3286.0	...
2240840	  747.0	  562.8	 3287.0	...
2240841	  746.8	  562.7	 3288.0	...
2240842	  746.8	  562.6	 3287.0	...
2240843	  747.1	  562.4	 3285.0	...
2240844	  747.3	  562.4	 3282.0	...
2240845	  747.6	  562.3	 3282.0	...
2240846	  747.7	  562.0	 3280.0	...
2240847	  747.5	  561.9	 3278.0	...
2240848	  747.3	  561.8	 3279.0	...
2240849	  747.1	  561.8	 3282.0	...
2240850	  747.1	  561.9	 3286.0	...
2240851	  747.1	  561.9	 3284.0	...
2240852	  747.1	  561.9	 3282.0	...
2240853	  747.2	  562.0	 3284.0	...
2240854	  747.2	  562.0	 3287.0	...
2240855	  747.2	  562.0	 3290.0	...
2240856	  747.4	  561.9	 3291.0	...
2240857	  747.5	  561.7	 3292.0	...
2240858	  747.6	  561.6	 3294.0	...
2240859	  747.4	  561.6	 3293.0	...
2240860	  747.4	  561.9	 3293.0	...
2240861	  747.3	  562.1	 3293.0	...
2240862	  747.3	  562.4	 3292.0	...
2240863	  747.4	  562.5	 3292.0	...
2240864	  747.4	  562.5	 3291.0	...
2240865	  747.5	  562.5	 3291.0	...
2240866	  747.7	  562.4	 3292.0	...
2240867	  747.9	  562.3	 3293.0	...
2240868	  748.1	  562.2	 3292.0	...
2240869	  748.0	  562.1	 3291.0	...
2240870	  747.9	  562.1	 3290.0	...
2240871	  747.5	  562.0	 3291.0	...
2240872	  747.2	  561.7	 3291.0	...
2240873	  747.0	  561.5	 3291.0	...
2240874	  747.1	  561.5	 3291.0	...
2240875	  747.1	  561.7	 3291.0	...
2240876	  746.9	  562.1	 3293.0	...
2240877	  746.7	  562.3	 3294.0	...
2240878	  746.5	  562.4	 3295.0	...
2240879	  746.5	  562.3	 3296.0	...
2240880	  746.6	  562.2	 3296.0	...
2240881	  746.8	  562.1	 3293.0	...
2240882	  746.9	  562.3	 3289.0	...
2240883	  747.0	  562.6	 3285.0	...
2240884	  746.8	  562.8	 3285.0	...
2240885	  746.7	  562.8	 3286.0	...
2240886	  746.5	  562.7	 3288.0	...
2240887	  746.6	  562.6	 3290.0	...
2240888	  746.7	  562.6	 3291.0	...
2240889	  746.8	  562.2	 3291.0	...
2240890	  746.8	  561.9	 3290.0	...
2240891	  746.8	  561.8	 3289.0	...
2240892	  747.0	  561.9	 3290.0	...
2240893	  747.2	  562.1	 3293.0	...
2240894	  747.4	  562.2	 3295.0	...
2240895	  747.4	  562.3	 3293.0	...
2240896	  747.6	  562.2	 3290.0	...
2240897	  747.7	  562.1	 3287.0	...
2240898	  748.0	  561.9	 3291.0	...
2240899	  748.2	  562.0	 3297.0	...
2240900	  748.0	  562.1	 3299.0	...
2240901	  747.8	  562.1	 3296.0	...
2240902	  747.5	  562.2	 3292.0	...
2240903	  747.6	  562.2	 3292.0	...
2240904	  747.7	  562.1	 3292.0	...
2240905	  747.9	  562.2	 3292.0	...
2240906	  748.0	  562.3	 3293.0	...
2240907	  748.1	  562.4	 3294.0	...
2240908	  748.1	  562.3	 3293.0	...
2240909	  747.8	  562.3	 3292.0	...
2240910	  747.4	  562.4	 3291.0	...
2240911	  747.4	  562.7	 3291.0	...
2240912	  747.6	  562.9	 3291.0	...
2240913	  747.8	  563.1	 3291.0	...
2240914	  747.7	  563.0	 3294.0	...
2240915	  747.7	  562.6	 3296.0	...
2240916	  747.8	  562.3	 3299.0	...
2240917	  748.0	  562.3	 3298.0	...
2240918	  747.9	  562.6	 3296.0	...
2240919	  747.9	  562.9	 3295.0	...
2240920	  747.7	  562.8	 3296.0	...
2240921	  747.6	  562.5	 3296.0	...
2240922	  747.7	  562.1	 3294.0	...
2240923	  747.8	  562.2	 3293.0	...
2240924	  747.9	  562.7	 3292.0	...
2240925	  747.9	  563.2	 3290.0	...
2240926	  747.8	  563.3	 3291.0	...
2240927	  747.8	  563.4	 3293.0	...
2240928	  747.8	  563.5	 3295.0	...
2240929	  748.1	  563.4	 3296.0	...
2240930	  748.4	  563.2	 3296.0	...
2240931	  748.4	  562.8	 3298.0	...
2240932	  748.0	  562.5	 3299.0	...
2240933	  747.9	  562.3	 3300.0	...
2240934	  748.1	  562.3	 3300.0	...
2240935	  748.2	  562.4	 3300.0	...
2240936	  748.2	  562.5	 3300.0	...
2240937	  748.2	  562.5	 3299.0	...
2240938	  748.2	  562.6	 3298.0	...
2240939	  748.3	  562.6	 3297.0	...
2240940	  748.3	  562.9	 3295.0	...
2240941	  748.2	  563.1	 3294.0	...
2240942	  748.4	  563.3	 3293.0	...
2240943	  748.6	  563.2	 3293.0	...
2240944	  748.8	  563.1	 3293.0	...
MSG	2240945 0000 _ Experiment Start
2240945	  748.8	  563.1	 3292.0	...
2240946	  748.8	  563.0	 3291.0	...
2240947	  748.8	  562.9	 3289.0	...
2240948	  748.5	  563.0	 3288.0	...
2240949	  748.2	  563.1	 3287.0	...
2240950	  747.9	  563.2	 3288.0	...
2240951	  747.8	  563.4	 3289.0	...
2240952	  747.7	  563.7	 3286.0	...
2240953	  747.8	  563.4	 3283.0	...
2240954	  748.1	  562.8	 3279.0	...
2240955	  748.3	  562.3	 3279.0	...
2240956	  748.4	  562.5	 3282.0	...
2240957	  748.4	  562.8	 3286.0	...
2240958	  748.4	  563.4	 3291.0	...
2240959	  748.6	  563.9	 3291.0	...
2240960	  748.6	  564.3	 3290.0	...
2240961	  748.5	  564.3	 3289.0	...
2240962	  748.2	  564.4	 3287.0	...
2240963	  748.1	  564.5	 3285.0	...
2240964	  748.0	  564.6	 3284.0	...
2240965	  748.0	  564.7	 3283.0	...
2240966	  748.1	  564.6	 3283.0	...
2240967	  748.3	  564.5	 3283.0	...
2240968	  748.4	  564.4	 3282.0	...
2240969	  748.2	  564.4	 3281.0	...
2240970	  748.1	  564.2	 3280.0	...
2240971	  748.4	  564.0	 3281.0	...
2240972	  748.6	  563.8	 3282.0	...
2240973	  748.8	  563.7	 3282.0	...
2240974	  748.9	  563.7	 3282.0	...
2240975	  748.9	  563.7	 3282.0	...
2240976	  748.9	  563.7	 3282.0	...
2240977	  749.0	  563.9	 3282.0	...
2240978	  749.1	  564.1	 3282.0	...
2240979	  749.1	  564.2	 3282.0	...
2240980	  749.2	  564.2	 3283.0	...
2240981	  749.2	  564.1	 3283.0	...
2240982	  749.4	  564.1	 3282.0	...
2240983	  749.5	  564.2	 3282.0	...
2240984	  749.7	  564.8	 3283.0	...
2240985	  749.7	  565.4	 3284.0	...
2240986	  749.7	  566.0	 3284.0	...
2240987	  749.6	  565.5	 3285.0	...
2240988	  749.5	  565.1	 3286.0	...
2240989	  749.5	  564.8	 3285.0	...
2240990	  749.5	  564.9	 3282.0	...
2240991	  749.6	  564.4	 3279.0	...
2240992	  749.7	  564.0	 3277.0	...
2240993	  749.8	  563.5	 3276.0	...
2240994	  749.9	  563.6	 3276.0	...
2240995	  749.8	  563.7	 3276.0	...
2240996	  749.7	  563.8	 3276.0	...
2240997	  749.7	  563.8	 3276.0	...
2240998	  749.7	  563.8	 3275.0	...
2240999	  749.8	  563.9	 3275.0	...
2241000	  749.8	  563.8	 3275.0	...
2241001	  749.8	  563.7	 3276.0	...
2241002	  749.8	  563.9	 3277.0	...
2241003	  749.8	  564.4	 3276.0	...
2241004	  749.8	  564.9	 3276.0	...
2241005	  749.9	  564.5	 3275.0	...
2241006	  750.0	  564.2	 3275.0	...
2241007	  750.0	  564.4	 3274.0	...
2241008	  749.9	  564.7	 3273.0	...
2241009	  750.0	  565.1	 3271.0	...
2241010	  750.1	  565.0	 3270.0	...
2241011	  750.5	  564.9	 3272.0	...
2241012	  750.7	  564.9	 3274.0	...
2241013	  750.9	  565.1	 3276.0	...
2241014	  750.8	  565.3	 3275.0	...
2241015	  750.7	  565.6	 3274.0	...
2241016	  750.7	  565.5	 3273.0	...
2241017	  750.6	  565.5	 3273.0	...
2241018	  750.8	  565.4	 3274.0	...
2241019	  751.1	  565.1	 3274.0	...
2241020	  751.5	  564.8	 3274.0	...
2241021	  751.4	  564.6	 3274.0	...
2241022	  751.2	  564.8	 3275.0	...
2241023	  751.1	  565.0	 3275.0	...
2241024	  751.1	  565.0	 3275.0	...
2241025	  750.9	  565.2	 3274.0	...
2241026	  750.7	  565.5	 3273.0	...
2241027	  750.5	  565.6	 3273.0	...
2241028	  750.7	  565.3	 3272.0	...
2241029	  750.8	  565.3	 3273.0	...
2241030	  750.6	  565.5	 3275.0	...
2241031	  750.3	  565.4	 3276.0	...
2241032	  750.0	  565.1	 3275.0	...
2241033	  750.1	  564.8	 3274.0	...
2241034	  750.5	  564.8	 3272.0	...
2241035	  750.8	  564.9	 3270.0	...
2241036	  751.1	  565.1	 3268.0	...
2241037	  751.2	  565.2	 3269.0	...
2241038	  751.3	  565.2	 3271.0	...
2241039	  751.5	  565.2	 3274.0	...
2241040	  751.6	  565.2	 3274.0	...
2241041	  751.8	  565.2	 3273.0	...
2241042	  751.8	  565.2	 3272.0	...
2241043	  751.8	  565.2	 3270.0	...
2241044	  751.7	  565.0	 3269.0	...
2241045	  751.5	  565.0	 3267.0	...
2241046	  751.2	  564.9	 3267.0	...
2241047	  750.9	  565.0	 3267.0	...
2241048	  750.6	  565.3	 3267.0	...
2241049	  750.6	  565.6	 3269.0	...
2241050	  751.0	  565.8	 3272.0	...
2241051	  751.5	  565.7	 3273.0	...
2241052	  751.6	  565.6	 3271.0	...
2241053	  751.4	  565.5	 3269.0	...
2241054	  751.2	  565.5	 3268.0	...
2241055	  751.3	  566.0	 3268.0	...
2241056	  751.4	  566.6	 3268.0	...
EFIX R   2240335	2241056	722	  746.5	  562.1	   3239
SSACC R  2241057
2241057	  750.5	  567.4	 3267.0	...
2241058	  749.4	  568.2	 3266.0	...
2241059	  747.3	  569.0	 3265.0	...
2241060	  745.1	  570.1	 3264.0	...
2241061	  742.1	  570.8	 3263.0	...
2241062	  738.5	  571.7	 3261.0	...
2241063	  734.7	  572.9	 3260.0	...
2241064	  731.0	  574.4	 3260.0	...
2241065	  727.3	  575.9	 3260.0	...
2241066	  724.0	  576.8	 3260.0	...
2241067	  720.6	  577.2	 3260.0	...
2241068	  718.4	  576.8	 3260.0	...
2241069	  716.9	  576.1	 3260.0	...
2241070	  716.2	  575.2	 3259.0	...
2241071	  716.8	  574.4	 3258.0	...
2241072	  717.7	  573.7	 3258.0	...
2241073	  719.4	  573.9	 3258.0	...
2241074	  722.0	  574.3	 3257.0	...
2241075	  725.6	  574.7	 3253.0	...
2241076	  729.0	  575.8	 3249.0	...
2241077	  731.7	  577.0	 3246.0	...
ESACC R  2241057	2241077	21	  750.5	  567.4	  731.7	  577.0	   0.45	     72
SFIX R   2241078
2241078	  733.7	  578.9	 3249.0	...
2241079	  735.6	  579.9	 3251.0	...
2241080	  736.8	  580.8	 3254.0	...
2241081	  737.4	  581.1	 3253.0	...
2241082	  737.6	  580.9	 3251.0	...
2241083	  737.4	  581.0	 3249.0	...
2241084	  737.0	  581.1	 3248.0	...
2241085	  736.1	  581.1	 3248.0	...
2241086	  735.4	  580.4	 3248.0	...
2241087	  734.8	  579.8	 3248.0	...
2241088	  734.6	  579.3	 3248.0	...
2241089	  734.4	  579.4	 3247.0	...
2241090	  734.3	  579.5	 3247.0	...
2241091	  734.5	  579.3	 3247.0	...
2241092	  734.6	  579.1	 3246.0	...
2241093	  734.8	  578.9	 3247.0	...
2241094	  734.7	  578.9	 3247.0	...
2241095	  734.3	  578.9	 3248.0	...
2241096	  734.0	  578.8	 3247.0	...
2241097	  733.8	  578.8	 3246.0	...
2241098	  733.9	  578.7	 3244.0	...
2241099	  733.9	  578.7	 3242.0	...
2241100	  733.5	  578.9	 3239.0	...
2241101	  733.1	  579.1	 3236.0	...
2241102	  732.5	  579.4	 3237.0	...
2241103	  732.3	  579.6	 3240.0	...
2241104	  732.2	  579.7	 3244.0	...
2241105	  732.3	  579.7	 3246.0	...
2241106	  732.4	  579.8	 3247.0	...
2241107	  732.7	  580.2	 3247.0	...
2241108	  732.9	  580.5	 3247.0	...
2241109	  732.8	  580.7	 3247.0	...
2241110	  732.5	  580.8	 3248.0	...
2241111	  732.2	  581.0	 3250.0	...
2241112	  732.2	  581.1	 3250.0	...
2241113	  732.2	  581.2	 3250.0	...
2241114	  732.2	  581.2	 3249.0	...
2241115	  732.2	  581.2	 3248.0	...
2241116	  732.2	  581.2	 3246.0	...
2241117	  732.2	  581.6	 3244.0	...
2241118	  732.3	  581.9	 3242.0	...
2241119	  732.4	  582.4	 3241.0	...
2241120	  732.4	  582.4	 3241.0	...
2241121	  732.4	  582.0	 3240.0	...
2241122	  732.5	  581.5	 3242.0	...
2241123	  732.6	  581.1	 3244.0	...
2241124	  732.6	  581.2	 3245.0	...
2241125	  732.6	  581.3	 3246.0	...
2241126	  732.7	  581.3	 3246.0	...
2241127	  732.7	  581.3	 3247.0	...
2241128	  732.6	  581.4	 3247.0	...
2241129	  732.4	  581.7	 3248.0	...
2241130	  732.2	  581.9	 3248.0	...
2241131	  732.1	  581.8	 3246.0	...
2241132	  732.2	  581.6	 3244.0	...
2241133	  732.1	  581.4	 3242.0	...
2241134	  732.1	  581.4	 3242.0	...
2241135	  732.1	  581.5	 3243.0	...
2241136	  732.2	  581.5	 3244.0	...
2241137	  732.3	  581.5	 3244.0	...
2241138	  732.4	  582.0	 3243.0	...
2241139	  732.4	  582.7	 3243.0	...
2241140	  732.4	  583.3	 3243.0	...
2241141	  732.4	  583.2	 3242.0	...
2241142	  732.4	  582.9	 3241.0	...
2241143	  732.3	  582.7	 3241.0	...
2241144	  732.4	  582.5	 3241.0	...
2241145	  732.4	  582.5	 3242.0	...
2241146	  732.4	  582.4	 3240.0	...
2241147	  732.3	  582.3	 3239.0	...
2241148	  732.3	  582.0	 3238.0	...
2241149	  732.1	  582.0	 3239.0	...
2241150	  731.9	  581.9	 3239.0	...
2241151	  732.1	  581.9	 3238.0	...
2241152	  732.4	  581.8	 3236.0	...
2241153	  732.8	  581.7	 3235.0	...
2241154	  733.2	  581.8	 3235.0	...
2241155	  733.6	  582.2	 3235.0	...
2241156	  734.1	  582.7	 3237.0	...
2241157	  734.1	  583.0	 3239.0	...
2241158	  733.6	  583.1	 3237.0	...
MSG	2241159 0000 _ Number On
2241159	  733.2	  583.0	 3234.0	...
2241160	  732.8	  582.9	 3230.0	...
2241161	  732.8	  582.6	 3231.0	...
2241162	  732.9	  582.4	 3231.0	...
2241163	  732.9	  582.1	 3232.0	...
2241164	  732.6	  582.1	 3235.0	...
2241165	  732.4	  582.1	 3236.0	...
2241166	  732.2	  582.2	 3235.0	...
2241167	  732.3	  582.3	 3232.0	...
2241168	  732.3	  582.4	 3230.0	...
2241169	  732.3	  582.5	 3231.0	...
2241170	  732.3	  582.5	 3232.0	...
2241171	  732.4	  582.5	 3232.0	...
2241172	  732.4	  582.5	 3229.0	...
2241173	  732.8	  582.4	 3226.0	...
2241174	  733.1	  582.1	 3225.0	...
2241175	  733.4	  581.9	 3227.0	...
2241176	  733.3	  582.3	 3230.0	...
2241177	  733.1	  582.8	 3231.0	...
2241178	  732.9	  582.8	 3231.0	...
2241179	  732.9	  582.3	 3231.0	...
2241180	  732.9	  581.8	 3232.0	...
2241181	  732.9	  581.8	 3233.0	...
2241182	  732.9	  581.8	 3227.0	...
2241183	  733.1	  581.6	 3220.0	...
2241184	  733.4	  581.9	 3216.0	...
2241185	  733.7	  582.5	 3219.0	...
2241186	  733.7	  583.1	 3223.0	...
2241187	  733.9	  583.6	 3224.0	...
2241188	  734.0	  583.7	 3224.0	...
2241189	  734.2	  583.6	 3224.0	...
2241190	  734.3	  583.4	 3225.0	...
2241191	  734.1	  583.3	 3223.0	...
2241192	  733.7	  583.1	 3221.0	...
2241193	  733.3	  583.0	 3220.0	...
2241194	  733.2	  582.9	 3222.0	...
2241195	  733.3	  582.9	 3223.0	...
2241196	  733.4	  583.1	 3223.0	...
2241197	  733.6	  583.2	 3223.0	...
2241198	  734.1	  583.0	 3223.0	...
2241199	  734.7	  582.7	 3221.0	...
2241200	  735.1	  582.7	 3220.0	...
2241201	  734.9	  583.2	 3220.0	...
2241202	  734.8	  583.9	 3222.0	...
2241203	  734.8	  584.3	 3224.0	...
2241204	  734.5	  584.5	 3221.0	...
2241205	  734.3	  584.4	 3218.0	...
2241206	  734.0	  584.3	 3218.0	...
2241207	  734.0	  584.2	 3220.0	...
2241208	  734.0	  584.2	 3222.0	...
2241209	  734.2	  584.2	 3222.0	...
2241210	  734.6	  584.3	 3219.0	...
2241211	  735.0	  584.1	 3217.0	...
2241212	  735.2	  584.0	 3216.0	...
2241213	  735.2	  583.8	 3217.0	...
2241214	  735.2	  583.8	 3219.0	...
2241215	  735.3	  583.8	 3221.0	...
2241216	  735.2	  583.9	 3221.0	...
2241217	  735.1	  584.0	 3221.0	...
2241218	  735.1	  584.0	 3220.0	...
2241219	  735.2	  584.1	 3218.0	...
2241220	  735.4	  584.4	 3218.0	...
2241221	  735.5	  584.7	 3218.0	...
2241222	  735.5	  584.8	 3217.0	...
2241223	  735.5	  584.8	 3215.0	...
2241224	  735.5	  584.8	 3212.0	...
2241225	  735.6	  585.1	 3210.0	...
2241226	  735.7	  585.4	 3210.0	...
2241227	  735.9	  585.7	 3211.0	...
2241228	  736.0	  585.7	 3213.0	...
2241229	  736.1	  585.9	 3212.0	...
2241230	  736.0	  586.0	 3210.0	...
2241231	  735.9	  586.0	 3208.0	...
2241232	  735.8	  585.8	 3208.0	...
2241233	  735.7	  585.6	 3209.0	...
2241234	  735.7	  585.4	 3211.0	...
2241235	  735.6	  585.1	 3211.0	...
2241236	  735.7	  585.1	 3212.0	...
2241237	  736.2	  585.2	 3212.0	...
2241238	  736.7	  585.5	 3213.0	...
2241239	  737.1	  585.3	 3213.0	...
2241240	  737.0	  585.2	 3210.0	...
2241241	  736.8	  585.0	 3206.0	...
2241242	  736.7	  585.1	 3202.0	...
2241243	  736.6	  585.2	 3204.0	...
2241244	  736.5	  585.2	 3206.0	...
2241245	  736.5	  585.3	 3206.0	...
2241246	  736.5	  585.3	 3203.0	...
2241247	  736.5	  585.3	 3199.0	...
2241248	  736.6	  585.2	 3198.0	...
2241249	  736.7	  585.1	 3198.0	...
2241250	  736.9	  584.9	 3199.0	...
2241251	  737.0	  584.8	 3197.0	...
2241252	  737.1	  584.7	 3196.0	...
2241253	  737.1	  584.6	 3193.0	...
2241254	  737.3	  584.6	 3192.0	...
2241255	  737.6	  584.7	 3192.0	...
2241256	  737.9	  584.7	 3191.0	...
2241257	  737.7	  584.6	 3189.0	...
2241258	  737.3	  584.6	 3188.0	...
2241259	  736.9	  585.0	 3187.0	...
2241260	  736.8	  585.4	 3188.0	...
2241261	  736.9	  586.1	 3188.0	...
2241262	  736.9	  586.4	 3188.0	...
2241263	  737.0	  586.8	 3185.0	...
2241264	  737.1	  586.9	 3182.0	...
2241265	  737.5	  587.1	 3178.0	...
2241266	  737.7	  586.9	 3179.0	...
2241267	  737.9	  586.8	 3180.0	...
2241268	  738.1	  586.5	 3181.0	...
2241269	  738.3	  586.4	 3181.0	...
2241270	  738.6	  586.5	 3182.0	...
2241271	  738.7	  586.6	 3182.0	...
2241272	  738.6	  586.7	 3182.0	...
2241273	  738.4	  586.7	 3181.0	...
2241274	  738.3	  586.9	 3181.0	...
2241275	  738.3	  587.0	 3181.0	...
2241276	  738.6	  587.2	 3181.0	...
2241277	  738.8	  587.3	 3179.0	...
2241278	  739.0	  587.4	 3176.0	...
2241279	  739.0	  587.3	 3172.0	...
2241280	  739.1	  587.1	 3171.0	...
2241281	  739.2	  586.8	 3169.0	...
2241282	  739.2	  586.7	 3169.0	...
2241283	  739.4	  586.7	 3169.0	...
2241284	  739.5	  586.7	 3169.0	...
2241285	  740.0	  586.6	 3169.0	...
2241286	  740.4	  586.6	 3168.0	...
EFIX R   2241078	2241286	209	  734.6	  583.1	   3222
SSACC R  2241287
2241287	  741.5	  586.6	 3169.0	...
2241288	  742.7	  586.4	 3172.0	...
2241289	  745.4	  585.9	 3176.0	...
2241290	  747.8	  585.0	 3176.0	...
2241291	  751.1	  584.0	 3172.0	...
2241292	  753.8	  582.9	 3168.0	...
2241293	  757.4	  582.0	 3168.0	...
2241294	  760.3	  581.1	 3168.0	...
2241295	  764.0	  580.0	 3168.0	...
2241296	  766.8	  578.4	 3168.0	...
2241297	  769.4	  577.1	 3168.0	...
ESACC R  2241287	2241297	11	  741.5	  586.6	  769.4	  577.1	   0.63	     65
SFIX R   2241298
2241298	  770.2	  576.3	 3168.0	...
2241299	  770.7	  575.5	 3169.0	...
2241300	  770.8	  574.8	 3169.0	...
2241301	  769.8	  574.3	 3166.0	...
2241302	  768.4	  574.6	 3162.0	...
2241303	  766.9	  575.4	 3161.0	...
2241304	  765.8	  576.0	 3162.0	...
2241305	  765.1	  576.2	 3163.0	...
2241306	  764.4	  576.2	 3162.0	...
2241307	  763.9	  576.4	 3162.0	...
2241308	  763.3	  576.9	 3163.0	...
2241309	  762.7	  576.8	 3163.0	...
2241310	  762.3	  576.5	 3162.0	...
2241311	  762.1	  576.2	 3163.0	...
2241312	  762.0	  576.2	 3166.0	...
2241313	  761.5	  576.2	 3169.0	...
2241314	  761.1	  576.3	 3167.0	...
2241315	  760.7	  576.4	 3162.0	...
2241316	  760.6	  576.5	 3157.0	...
2241317	  760.1	  577.1	 3156.0	...
2241318	  759.7	  577.6	 3157.0	...
2241319	  759.4	  578.1	 3157.0	...
2241320	  759.5	  578.3	 3159.0	...
2241321	  759.6	  578.6	 3160.0	...
2241322	  759.8	  578.8	 3159.0	...
2241323	  759.9	  578.8	 3158.0	...
2241324	  760.0	  579.0	 3156.0	...
2241325	  759.9	  579.1	 3156.0	...
2241326	  759.8	  579.2	 3155.0	...
2241327	  759.7	  579.2	 3155.0	...
2241328	  759.7	  579.3	 3154.0	...
2241329	  759.8	  579.4	 3153.0	...
2241330	  759.9	  579.6	 3151.0	...
2241331	  760.4	  579.7	 3149.0	...
2241332	  760.8	  579.9	 3148.0	...
2241333	  761.2	  580.3	 3148.0	...
2241334	  761.1	  580.6	 3149.0	...
2241335	  761.1	  580.8	 3150.0	...
2241336	  761.1	  580.2	 3149.0	...
2241337	  761.2	  579.5	 3149.0	...
2241338	  761.4	  579.6	 3148.0	...
2241339	  761.7	  580.2	 3147.0	...
2241340	  761.8	  580.7	 3146.0	...
2241341	  762.0	  580.7	 3144.0	...
2241342	  762.0	  580.7	 3142.0	...
2241343	  762.2	  580.7	 3137.0	...
2241344	  762.4	  580.6	 3132.0	...
2241345	  762.3	  580.5	 3128.0	...
2241346	  762.1	  580.5	 3127.0	...
2241347	  761.8	  580.5	 3127.0	...
2241348	  761.9	  580.6	 3128.0	...
2241349	  762.1	  580.8	 3128.0	...
2241350	  762.3	  581.0	 3128.0	...
2241351	  762.3	  581.0	 3129.0	...
2241352	  762.2	  581.2	 3128.0	...
2241353	  762.1	  581.5	 3127.0	...
2241354	  762.2	  581.8	 3126.0	...
2241355	  762.4	  581.7	 3126.0	...
2241356	  762.5	  581.6	 3128.0	...
2241357	  762.5	  581.5	 3130.0	...
2241358	  762.4	  581.7	 3132.0	...
2241359	  762.3	  581.9	 3132.0	...
2241360	  762.5	  582.0	 3131.0	...
2241361	  762.9	  582.0	 3129.0	...
2241362	  763.1	  582.0	 3126.0	...
2241363	  762.9	  582.2	 3123.0	...
2241364	  762.4	  582.3	 3123.0	...
2241365	  762.0	  582.3	 3123.0	...
2241366	  761.7	  582.3	 3123.0	...
2241367	  761.7	  582.4	 3121.0	...
2241368	  761.8	  582.5	 3119.0	...
2241369	  761.8	  582.7	 3118.0	...
2241370	  761.9	  582.7	 3118.0	...
2241371	  762.2	  582.8	 3118.0	...
2241372	  762.4	  582.8	 3118.0	...
2241373	  762.6	  582.8	 3117.0	...
2241374	  762.7	  582.8	 3117.0	...
2241375	  762.8	  582.9	 3116.0	...
2241376	  762.8	  583.3	 3116.0	...
2241377	  762.8	  583.7	 3116.0	...
2241378	  763.1	  584.1	 3115.0	...
2241379	  763.4	  584.0	 3116.0	...
2241380	  763.8	  583.9	 3116.0	...
2241381	  763.9	  583.8	 3116.0	...
2241382	  764.1	  583.8	 3115.0	...
2241383	  764.1	  583.5	 3115.0	...
2241384	  763.6	  583.2	 3116.0	...
2241385	  763.2	  582.8	 3113.0	...
2241386	  762.9	  583.3	 3110.0	...
2241387	  763.1	  583.8	 3107.0	...
2241388	  763.3	  584.2	 3106.0	...
2241389	  763.5	  584.3	 3105.0	...
2241390	  763.7	  584.5	 3104.0	...
2241391	  763.8	  584.2	 3106.0	...
2241392	  763.6	  583.8	 3107.0	...
2241393	  763.3	  583.5	 3106.0	...
2241394	  763.3	  583.3	 3104.0	...
2241395	  763.7	  583.2	 3103.0	...
2241396	  764.1	  583.0	 3103.0	...
2241397	  764.1	  583.1	 3103.0	...
2241398	  764.1	  582.9	 3103.0	...
2241399	  764.2	  582.7	 3103.0	...
2241400	  764.4	  583.0	 3102.0	...
2241401	  764.6	  583.4	 3101.0	...
2241402	  764.5	  583.8	 3100.0	...
2241403	  764.2	  583.5	 3096.0	...
2241404	  764.0	  583.0	 3093.0	...
2241405	  763.9	  582.7	 3090.0	...
2241406	  764.0	  582.9	 3090.0	...
2241407	  764.1	  583.3	 3090.0	...
2241408	  764.1	  583.7	 3089.0	...
2241409	  764.2	  583.8	 3089.0	...
2241410	  764.0	  583.8	 3089.0	...
2241411	  763.9	  583.7	 3089.0	...
2241412	  763.8	  583.6	 3089.0	...
2241413	  763.8	  583.5	 3089.0	...
2241414	  763.9	  583.5	 3089.0	...
2241415	  764.0	  583.4	 3089.0	...
2241416	  764.0	  583.4	 3090.0	...
2241417	  764.1	  583.2	 3090.0	...
2241418	  763.9	  583.1	 3088.0	...
2241419	  763.7	  583.2	 3085.0	...
2241420	  763.8	  583.3	 3083.0	...
2241421	  764.1	  583.3	 3083.0	...
2241422	  764.4	  583.4	 3084.0	...
2241423	  764.4	  583.7	 3085.0	...
2241424	  764.5	  583.8	 3084.0	...
2241425	  764.4	  583.8	 3082.0	...
2241426	  764.4	  583.7	 3078.0	...
2241427	  764.3	  583.6	 3077.0	...
2241428	  764.3	  583.7	 3078.0	...
2241429	  764.4	  583.9	 3080.0	...
2241430	  764.8	  584.3	 3081.0	...
2241431	  765.1	  584.6	 3078.0	...
2241432	  765.3	  584.3	 3076.0	...
2241433	  765.2	  583.8	 3074.0	...
2241434	  765.1	  583.2	 3071.0	...
2241435	  764.7	  583.2	 3070.0	...
2241436	  764.2	  583.3	 3072.0	...
2241437	  763.7	  583.4	 3072.0	...
EFIX R   2241298	2241437	140	  763.1	  581.3	   3122
SSACC R  2241438
2241438	  762.2	  583.6	 3070.0	...
2241439	  760.4	  583.8	 3069.0	...
2241440	  758.0	  583.8	 3071.0	...
2241441	  755.5	  583.6	 3072.0	...
2241442	  752.3	  583.4	 3072.0	...
2241443	  748.9	  582.8	 3072.0	...
2241444	  745.6	  581.7	 3076.0	...
2241445	  742.6	  580.4	 3080.0	...
2241446	  739.5	  578.8	 3083.0	...
2241447	  737.1	  577.2	 3080.0	...
2241448	  735.6	  575.9	 3078.0	...
2241449	  735.2	  574.9	 3077.0	...
2241450	  735.5	  574.3	 3076.0	...
ESACC R  2241438	2241450	13	  762.2	  583.6	  735.5	  574.3	   0.60	     62
SFIX R   2241451
2241451	  736.0	  573.4	 3075.0	...
2241452	  737.2	  573.0	 3074.0	...
2241453	  738.9	  573.0	 3073.0	...
2241454	  740.9	  573.6	 3073.0	...
2241455	  743.0	  574.3	 3072.0	...
2241456	  744.6	  575.5	 3071.0	...
2241457	  746.1	  576.3	 3070.0	...
2241458	  746.9	  577.3	 3066.0	...
2241459	  747.3	  577.4	 3064.0	...
2241460	  747.5	  577.9	 3063.0	...
MSG	2241461 0000 _ Number Off
2241461	  748.1	  578.4	 3065.0	...
2241462	  748.6	  578.6	 3067.0	...
2241463	  749.1	  578.5	 3067.0	...
2241464	  749.3	  578.4	 3064.0	...
2241465	  749.3	  578.7	 3062.0	...
2241466	  749.2	  578.9	 3060.0	...
2241467	  749.3	  579.2	 3059.0	...
2241468	  749.4	  579.1	 3059.0	...
2241469	  749.6	  579.0	 3059.0	...
2241470	  749.7	  579.0	 3059.0	...
2241471	  749.6	  579.2	 3059.0	...
2241472	  749.2	  579.4	 3061.0	...
2241473	  748.7	  579.5	 3063.0	...
2241474	  747.8	  579.6	 3063.0	...
2241475	  747.4	  579.7	 3061.0	...
2241476	  746.8	  579.8	 3060.0	...
2241477	  746.7	  579.8	 3060.0	...
2241478	  746.3	  579.8	 3059.0	...
2241479	  746.1	  579.8	 3059.0	...
2241480	  746.2	  579.8	 3059.0	...
2241481	  746.6	  579.6	 3059.0	...
2241482	  747.0	  579.5	 3059.0	...
2241483	  747.1	  579.4	 3061.0	...
2241484	  747.1	  579.3	 3062.0	...
2241485	  747.0	  579.4	 3064.0	...
2241486	  747.0	  579.3	 3064.0	...
2241487	  747.0	  579.2	 3062.0	...
2241488	  747.1	  579.1	 3060.0	...
2241489	  747.1	  579.0	 3060.0	...
2241490	  747.1	  578.9	 3060.0	...
2241491	  747.1	  579.0	 3057.0	...
2241492	  747.1	  579.2	 3054.0	...
2241493	  747.1	  579.3	 3053.0	...
2241494	  747.1	  579.4	 3054.0	...
2241495	  747.2	  579.6	 3055.0	...
2241496	  747.3	  579.7	 3055.0	...
2241497	  747.4	  579.7	 3055.0	...
2241498	  747.5	  579.7	 3055.0	...
2241499	  747.5	  579.7	 3055.0	...
2241500	  747.6	  579.6	 3054.0	...
2241501	  747.7	  579.6	 3054.0	...
2241502	  747.7	  579.5	 3054.0	...
2241503	  747.6	  579.4	 3053.0	...
2241504	  747.2	  579.4	 3053.0	...
2241505	  747.0	  580.0	 3053.0	...
2241506	  747.1	  580.5	 3052.0	...
2241507	  747.3	  581.0	 3052.0	...
2241508	  747.5	  581.1	 3052.0	...
2241509	  747.6	  581.2	 3053.0	...
2241510	  747.7	  581.2	 3053.0	...
2241511	  747.6	  581.2	 3051.0	...
2241512	  747.4	  581.3	 3050.0	...
2241513	  746.9	  580.8	 3048.0	...
2241514	  746.5	  580.3	 3047.0	...
2241515	  747.0	  579.6	 3047.0	...
2241516	  747.7	  579.5	 3047.0	...
2241517	  748.4	  579.5	 3048.0	...
2241518	  748.3	  579.6	 3048.0	...
2241519	  748.3	  580.1	 3049.0	...
2241520	  748.3	  580.5	 3049.0	...
2241521	  748.3	  580.9	 3049.0	...
2241522	  748.3	  581.0	 3049.0	...
2241523	  748.3	  581.0	 3049.0	...
2241524	  748.0	  580.9	 3048.0	...
2241525	  747.7	  580.9	 3047.0	...
2241526	  747.4	  580.8	 3044.0	...
2241527	  747.4	  580.8	 3043.0	...
2241528	  747.4	  580.8	 3041.0	...
2241529	  747.2	  580.6	 3040.0	...
2241530	  747.1	  580.5	 3040.0	...
2241531	  747.0	  580.4	 3041.0	...
2241532	  747.0	  580.5	 3043.0	...
2241533	  747.2	  580.6	 3043.0	...
2241534	  747.5	  580.6	 3044.0	...
2241535	  747.8	  580.7	 3046.0	...
2241536	  747.9	  580.8	 3049.0	...
2241537	  748.0	  580.7	 3053.0	...
2241538	  748.0	  580.6	 3049.0	...
2241539	  747.9	  580.4	 3046.0	...
2241540	  747.9	  580.3	 3043.0	...
2241541	  747.9	  580.2	 3043.0	...
2241542	  747.9	  580.2	 3043.0	...
2241543	  748.0	  580.2	 3044.0	...
2241544	  748.0	  580.3	 3044.0	...
2241545	  748.0	  580.5	 3044.0	...
2241546	  748.0	  580.6	 3045.0	...
2241547	  747.9	  580.8	 3045.0	...
2241548	  747.8	  580.9	 3046.0	...
2241549	  747.6	  581.0	 3047.0	...
2241550	  747.5	  581.2	 3048.0	...
2241551	  747.5	  581.3	 3048.0	...
2241552	  747.6	  581.0	 3047.0	...
2241553	  748.1	  580.4	 3045.0	...
2241554	  748.5	  579.7	 3044.0	...
2241555	  748.9	  579.7	 3046.0	...
2241556	  748.9	  580.1	 3047.0	...
2241557	  748.9	  580.0	 3046.0	...
2241558	  748.8	  579.7	 3043.0	...
2241559	  748.8	  579.4	 3041.0	...
2241560	  748.7	  579.6	 3041.0	...
2241561	  748.6	  579.8	 3044.0	...
2241562	  748.6	  580.0	 3047.0	...
2241563	  748.7	  580.1	 3048.0	...
2241564	  748.7	  580.0	 3046.0	...
2241565	  748.6	  579.9	 3044.0	...
2241566	  748.6	  579.7	 3044.0	...
2241567	  748.7	  579.8	 3045.0	...
2241568	  748.7	  580.0	 3047.0	...
2241569	  749.1	  580.0	 3049.0	...
2241570	  749.5	  579.9	 3049.0	...
2241571	  749.6	  580.2	 3047.0	...
2241572	  749.5	  580.7	 3046.0	...
2241573	  749.3	  581.0	 3047.0	...
2241574	  749.2	  580.7	 3048.0	...
2241575	  749.2	  580.3	 3048.0	...
2241576	  749.3	  580.0	 3050.0	...
2241577	  749.4	  579.8	 3053.0	...
2241578	  749.5	  579.8	 3054.0	...
2241579	  749.7	  579.8	 3051.0	...
2241580	  750.1	  579.8	 3048.0	...
2241581	  750.6	  579.9	 3047.0	...
2241582	  750.7	  580.0	 3047.0	...
2241583	  750.7	  580.1	 3047.0	...
2241584	  750.6	  580.0	 3047.0	...
2241585	  750.6	  579.7	 3046.0	...
2241586	  750.6	  579.0	 3045.0	...
2241587	  750.7	  578.4	 3045.0	...
2241588	  750.8	  578.1	 3047.0	...
2241589	  750.7	  578.1	 3048.0	...
2241590	  750.4	  578.4	 3049.0	...
2241591	  750.2	  579.1	 3050.0	...
2241592	  750.2	  579.8	 3049.0	...
2241593	  750.4	  579.9	 3049.0	...
2241594	  750.3	  579.8	 3048.0	...
2241595	  750.2	  579.6	 3048.0	...
2241596	  750.2	  579.6	 3048.0	...
2241597	  750.3	  579.6	 3050.0	...
2241598	  750.4	  579.6	 3052.0	...
2241599	  750.4	  579.2	 3053.0	...
2241600	  750.3	  578.7	 3051.0	...
2241601	  750.3	  578.1	 3048.0	...
2241602	  750.1	  578.2	 3046.0	...
2241603	  749.9	  578.2	 3043.0	...
2241604	  750.0	  578.1	 3045.0	...
2241605	  750.2	  578.1	 3047.0	...
2241606	  750.5	  578.2	 3048.0	...
2241607	  750.6	  578.4	 3048.0	...
2241608	  750.6	  578.4	 3048.0	...
2241609	  750.4	  578.6	 3048.0	...
2241610	  750.1	  578.7	 3048.0	...
2241611	  749.8	  578.9	 3050.0	...
2241612	  750.0	  579.0	 3052.0	...
2241613	  750.1	  579.0	 3053.0	...
2241614	  750.3	  579.0	 3052.0	...
2241615	  750.2	  578.9	 3051.0	...
2241616	  750.1	  578.6	 3051.0	...
2241617	  750.0	  578.3	 3050.0	...
2241618	  749.9	  578.3	 3051.0	...
2241619	  750.1	  578.9	 3053.0	...
2241620	  750.2	  579.4	 3053.0	...
2241621	  750.4	  579.7	 3054.0	...
2241622	  750.4	  579.7	 3055.0	...
2241623	  750.4	  579.7	 3058.0	...
2241624	  750.4	  579.6	 3060.0	...
2241625	  750.5	  579.1	 3061.0	...
2241626	  750.6	  578.5	 3059.0	...
2241627	  750.7	  578.0	 3059.0	...
2241628	  750.7	  577.9	 3060.0	...
2241629	  750.7	  577.7	 3061.0	...
2241630	  750.7	  577.5	 3062.0	...
2241631	  750.8	  577.7	 3062.0	...
2241632	  750.9	  578.0	 3062.0	...
2241633	  750.9	  578.2	 3062.0	...
2241634	  750.7	  578.2	 3062.0	...
2241635	  750.5	  578.2	 3061.0	...
2241636	  750.5	  578.4	 3060.0	...
2241637	  750.7	  578.7	 3060.0	...
2241638	  750.8	  578.9	 3065.0	...
2241639	  750.7	  579.0	 3069.0	...
2241640	  750.7	  578.9	 3070.0	...
2241641	  750.6	  578.9	 3066.0	...
2241642	  750.7	  578.8	 3063.0	...
2241643	  750.7	  578.6	 3062.0	...
2241644	  750.8	  578.3	 3062.0	...
2241645	  751.0	  578.0	 3063.0	...
2241646	  751.3	  577.8	 3063.0	...
2241647	  751.2	  577.8	 3064.0	...
2241648	  750.9	  577.9	 3064.0	...
2241649	  750.5	  578.1	 3066.0	...
2241650	  750.4	  578.2	 3068.0	...
2241651	  750.3	  578.2	 3070.0	...
2241652	  750.2	  578.1	 3070.0	...
2241653	  750.1	  577.9	 3069.0	...
2241654	  750.1	  577.7	 3068.0	...
2241655	  750.2	  577.6	 3068.0	...
2241656	  750.5	  577.4	 3068.0	...
2241657	  750.7	  577.2	 3068.0	...
2241658	  750.8	  577.2	 3067.0	...
2241659	  750.7	  577.2	 3067.0	...
2241660	  750.9	  577.2	 3068.0	...
2241661	  751.1	  577.2	 3067.0	...
2241662	  751.4	  577.2	 3067.0	...
2241663	  751.3	  577.2	 3070.0	...
2241664	  751.2	  577.1	 3074.0	...
2241665	  751.1	  577.2	 3078.0	...
2241666	  751.1	  577.5	 3079.0	...
2241667	  751.0	  577.7	 3079.0	...
2241668	  750.9	  577.7	 3078.0	...
2241669	  751.0	  577.4	 3078.0	...
2241670	  751.2	  577.1	 3078.0	...
2241671	  751.5	  576.6	 3078.0	...
2241672	  751.7	  576.3	 3078.0	...
MSG	2241673 0000 _ Number On
2241673	  751.8	  576.8	 3078.0	...
2241674	  751.7	  577.7	 3079.0	...
2241675	  751.6	  578.7	 3079.0	...
2241676	  751.4	  578.8	 3081.0	...
2241677	  751.3	  578.7	 3082.0	...
2241678	  751.1	  578.5	 3079.0	...
2241679	  751.1	  578.2	 3076.0	...
2241680	  751.3	  578.0	 3076.0	...
2241681	  751.5	  578.0	 3079.0	...
2241682	  751.6	  578.2	 3078.0	...
2241683	  751.5	  578.2	 3075.0	...
2241684	  751.5	  578.0	 3073.0	...
2241685	  751.4	  577.8	 3075.0	...
2241686	  751.2	  577.6	 3077.0	...
2241687	  751.4	  577.5	 3076.0	...
2241688	  751.7	  577.2	 3075.0	...
2241689	  751.9	  577.0	 3075.0	...
2241690	  751.9	  576.9	 3076.0	...
2241691	  752.0	  576.8	 3076.0	...
2241692	  752.1	  576.9	 3076.0	...
2241693	  752.2	  577.0	 3076.0	...
2241694	  752.2	  577.1	 3075.0	...
2241695	  752.3	  577.1	 3079.0	...
2241696	  752.3	  577.3	 3083.0	...
2241697	  752.2	  577.6	 3087.0	...
2241698	  752.1	  577.8	 3087.0	...
2241699	  752.1	  577.8	 3086.0	...
2241700	  751.9	  577.9	 3085.0	...
2241701	  751.7	  577.8	 3084.0	...
2241702	  751.4	  577.4	 3083.0	...
2241703	  751.4	  576.9	 3084.0	...
2241704	  751.4	  576.5	 3085.0	...
2241705	  751.6	  576.5	 3087.0	...
2241706	  751.8	  577.0	 3086.0	...
2241707	  751.9	  577.6	 3084.0	...
2241708	  751.9	  578.2	 3083.0	...
2241709	  751.8	  578.2	 3082.0	...
2241710	  751.9	  578.3	 3082.0	...
2241711	  752.0	  578.3	 3083.0	...
2241712	  752.1	  578.2	 3084.0	...
2241713	  752.1	  578.1	 3087.0	...
2241714	  752.1	  578.5	 3089.0	...
2241715	  752.1	  579.0	 3090.0	...
2241716	  752.0	  579.3	 3090.0	...
2241717	  751.9	  579.0	 3092.0	...
2241718	  751.8	  578.7	 3094.0	...
2241719	  751.7	  578.5	 3096.0	...
2241720	  751.6	  578.2	 3096.0	...
2241721	  751.5	  577.9	 3097.0	...
2241722	  751.4	  577.6	 3098.0	...
2241723	  751.3	  577.7	 3097.0	...
2241724	  751.3	  577.4	 3096.0	...
2241725	  751.4	  577.1	 3096.0	...
2241726	  751.7	  576.8	 3099.0	...
2241727	  751.8	  577.1	 3101.0	...
2241728	  751.6	  577.4	 3101.0	...
2241729	  751.4	  577.7	 3101.0	...
2241730	  751.2	  577.7	 3101.0	...
2241731	  751.1	  577.4	 3101.0	...
2241732	  750.9	  577.1	 3101.0	...
2241733	  750.8	  577.3	 3101.0	...
2241734	  750.7	  577.8	 3102.0	...
2241735	  750.7	  578.2	 3104.0	...
2241736	  750.8	  578.2	 3106.0	...
2241737	  750.9	  578.0	 3106.0	...
2241738	  750.9	  577.9	 3106.0	...
2241739	  750.7	  577.8	 3107.0	...
2241740	  750.5	  577.7	 3107.0	...
2241741	  750.4	  578.1	 3106.0	...
2241742	  750.9	  578.2	 3107.0	...
2241743	  751.5	  578.3	 3107.0	...
2241744	  752.0	  578.0	 3108.0	...
2241745	  751.8	  578.0	 3108.0	...
2241746	  751.7	  578.0	 3111.0	...
2241747	  751.6	  578.0	 3112.0	...
2241748	  751.6	  577.9	 3114.0	...
2241749	  751.6	  577.9	 3113.0	...
2241750	  751.5	  577.5	 3113.0	...
2241751	  751.4	  577.2	 3113.0	...
2241752	  752.0	  576.6	 3113.0	...
2241753	  752.5	  576.4	 3114.0	...
2241754	  752.8	  576.3	 3116.0	...
2241755	  752.5	  576.6	 3118.0	...
2241756	  752.2	  576.8	 3118.0	...
2241757	  752.2	  576.9	 3119.0	...
2241758	  751.9	  576.8	 3120.0	...
2241759	  751.6	  576.7	 3123.0	...
2241760	  751.4	  577.2	 3128.0	...
2241761	  751.6	  577.7	 3132.0	...
2241762	  751.8	  577.9	 3131.0	...
2241763	  751.7	  577.6	 3128.0	...
2241764	  751.6	  577.3	 3127.0	...
2241765	  751.4	  577.3	 3129.0	...
2241766	  751.3	  577.2	 3130.0	...
2241767	  751.3	  577.1	 3130.0	...
2241768	  751.3	  577.0	 3129.0	...
2241769	  751.4	  577.0	 3129.0	...
2241770	  751.3	  576.9	 3128.0	...
2241771	  751.3	  576.7	 3128.0	...
2241772	  751.2	  576.6	 3130.0	...
2241773	  751.1	  576.5	 3131.0	...
2241774	  751.0	  576.4	 3133.0	...
2241775	  751.2	  576.4	 3134.0	...
2241776	  751.3	  576.3	 3136.0	...
2241777	  751.5	  576.3	 3138.0	...
2241778	  751.5	  576.5	 3138.0	...
2241779	  751.0	  576.9	 3138.0	...
2241780	  750.6	  577.3	 3139.0	...
2241781	  750.3	  576.9	 3142.0	...
2241782	  750.5	  576.5	 3145.0	...
2241783	  750.8	  576.3	 3147.0	...
2241784	  750.9	  576.4	 3146.0	...
2241785	  750.9	  576.3	 3145.0	...
2241786	  750.8	  576.2	 3144.0	...
2241787	  750.9	  576.2	 3143.0	...
2241788	  750.9	  576.8	 3143.0	...
2241789	  751.2	  577.3	 3145.0	...
2241790	  751.4	  577.9	 3148.0	...
2241791	  751.6	  578.0	 3149.0	...
2241792	  751.7	  578.0	 3148.0	...
2241793	  751.8	  577.8	 3147.0	...
2241794	  751.9	  577.3	 3148.0	...
2241795	  752.0	  576.8	 3151.0	...
2241796	  751.6	  576.6	 3154.0	...
2241797	  751.2	  577.0	 3160.0	...
2241798	  750.6	  577.3	 3164.0	...
2241799	  750.5	  577.5	 3166.0	...
2241800	  750.4	  577.5	 3165.0	...
2241801	  750.5	  577.2	 3164.0	...
2241802	  750.6	  576.9	 3163.0	...
2241803	  751.0	  577.0	 3165.0	...
2241804	  751.5	  577.3	 3165.0	...
2241805	  752.0	  577.8	 3165.0	...
2241806	  751.8	  578.0	 3164.0	...
2241807	  751.3	  578.1	 3165.0	...
2241808	  750.8	  578.0	 3165.0	...
2241809	  750.5	  577.9	 3166.0	...
2241810	  750.5	  577.9	 3167.0	...
2241811	  750.4	  577.9	 3167.0	...
2241812	  750.0	  577.9	 3167.0	...
2241813	  749.7	  578.0	 3167.0	...
2241814	  749.8	  577.9	 3169.0	...
2241815	  750.2	  577.8	 3171.0	...
2241816	  750.5	  577.7	 3174.0	...
2241817	  750.5	  577.6	 3174.0	...
2241818	  751.1	  577.5	 3177.0	...
2241819	  751.6	  577.4	 3180.0	...
2241820	  751.8	  577.3	 3181.0	...
2241821	  751.5	  577.1	 3182.0	...
2241822	  751.3	  577.0	 3182.0	...
2241823	  751.5	  577.2	 3183.0	...
2241824	  751.6	  577.5	 3183.0	...
2241825	  751.2	  577.9	 3184.0	...
2241826	  750.7	  578.1	 3185.0	...
2241827	  750.1	  578.2	 3186.0	...
2241828	  750.3	  578.3	 3187.0	...
2241829	  750.5	  578.4	 3188.0	...
2241830	  750.6	  578.4	 3189.0	...
2241831	  750.5	  578.3	 3189.0	...
2241832	  750.4	  578.3	 3188.0	...
2241833	  750.5	  577.8	 3188.0	...
2241834	  750.6	  577.2	 3189.0	...
2241835	  750.5	  577.0	 3188.0	...
2241836	  750.6	  577.3	 3187.0	...
2241837	  750.7	  577.6	 3190.0	...
2241838	  750.7	  577.6	 3194.0	...
2241839	  750.7	  577.4	 3198.0	...
2241840	  750.5	  577.2	 3198.0	...
2241841	  750.4	  577.2	 3197.0	...
2241842	  750.6	  577.4	 3196.0	...
2241843	  750.9	  577.6	 3196.0	...
2241844	  751.3	  577.4	 3196.0	...
2241845	  751.4	  577.2	 3195.0	...
2241846	  751.4	  577.1	 3194.0	...
2241847	  751.3	  577.1	 3193.0	...
2241848	  751.3	  577.2	 3194.0	...
2241849	  751.0	  577.5	 3198.0	...
2241850	  750.8	  577.7	 3201.0	...
2241851	  750.7	  577.5	 3205.0	...
2241852	  750.9	  577.3	 3206.0	...
2241853	  751.1	  576.9	 3205.0	...
2241854	  751.0	  576.8	 3204.0	...
2241855	  751.0	  576.8	 3203.0	...
2241856	  750.9	  576.8	 3201.0	...
2241857	  750.7	  576.8	 3200.0	...
2241858	  750.4	  576.9	 3199.0	...
2241859	  750.0	  577.0	 3200.0	...
2241860	  749.9	  577.0	 3203.0	...
2241861	  750.1	  576.9	 3205.0	...
2241862	  750.4	  576.8	 3206.0	...
2241863	  750.5	  577.0	 3209.0	...
2241864	  750.3	  577.4	 3211.0	...
2241865	  750.2	  577.6	 3214.0	...
2241866	  750.2	  577.7	 3213.0	...
2241867	  750.2	  578.0	 3213.0	...
2241868	  750.2	  578.3	 3213.0	...
2241869	  750.1	  578.5	 3215.0	...
2241870	  750.0	  578.4	 3216.0	...
2241871	  749.8	  578.3	 3216.0	...
2241872	  749.8	  578.2	 3214.0	...
2241873	  749.7	  578.4	 3212.0	...
2241874	  749.8	  578.6	 3211.0	...
2241875	  749.8	  578.7	 3212.0	...
2241876	  749.7	  578.6	 3216.0	...
2241877	  749.5	  578.2	 3219.0	...
2241878	  749.5	  577.8	 3222.0	...
2241879	  749.6	  577.4	 3224.0	...
2241880	  749.9	  577.6	 3226.0	...
2241881	  750.1	  577.8	 3228.0	...
2241882	  750.4	  578.2	 3227.0	...
2241883	  750.6	  578.3	 3227.0	...
2241884	  750.7	  578.3	 3227.0	...
2241885	  750.9	  578.2	 3228.0	...
2241886	  751.0	  578.1	 3230.0	...
2241887	  751.1	  578.1	 3232.0	...
2241888	  750.7	  578.3	 3233.0	...
2241889	  750.2	  578.4	 3233.0	...
2241890	  749.9	  578.4	 3233.0	...
2241891	  749.9	  578.3	 3234.0	...
2241892	  749.7	  577.7	 3237.0	...
2241893	  749.4	  577.3	 3240.0	...
2241894	  749.4	  577.6	 3244.0	...
2241895	  749.6	  578.1	 3246.0	...
2241896	  749.7	  578.7	 3248.0	...
2241897	  749.8	  578.7	 3247.0	...
2241898	  749.9	  578.6	 3247.0	...
2241899	  750.0	  578.3	 3246.0	...
2241900	  750.1	  577.6	 3247.0	...
2241901	  749.8	  577.1	 3249.0	...
2241902	  749.5	  576.6	 3250.0	...
2241903	  749.2	  576.6	 3251.0	...
2241904	  749.3	  576.5	 3251.0	...
2241905	  749.5	  576.5	 3250.0	...
2241906	  749.7	  576.7	 3251.0	...
2241907	  749.8	  577.0	 3252.0	...
2241908	  750.0	  577.2	 3253.0	...
2241909	  750.1	  577.1	 3254.0	...
2241910	  750.3	  577.1	 3254.0	...
2241911	  750.5	  577.2	 3255.0	...
2241912	  750.5	  577.3	 3256.0	...
2241913	  750.7	  577.5	 3257.0	...
2241914	  750.7	  577.8	 3258.0	...
2241915	  750.8	  578.1	 3261.0	...
2241916	  750.3	  577.9	 3264.0	...
2241917	  749.9	  577.5	 3264.0	...
2241918	  749.6	  577.2	 3262.0	...
2241919	  749.8	  577.2	 3262.0	...
2241920	  749.8	  577.4	 3264.0	...
2241921	  749.8	  577.7	 3265.0	...
2241922	  749.9	  577.8	 3265.0	...
2241923	  750.0	  577.9	 3265.0	...
2241924	  750.0	  577.6	 3266.0	...
2241925	  750.1	  577.3	 3266.0	...
2241926	  750.1	  577.0	 3267.0	...
2241927	  750.2	  577.1	 3270.0	...
2241928	  750.3	  577.1	 3273.0	...
2241929	  750.2	  577.1	 3275.0	...
2241930	  750.1	  577.2	 3275.0	...
2241931	  750.0	  577.3	 3275.0	...
2241932	  750.0	  577.4	 3274.0	...
2241933	  750.0	  577.5	 3271.0	...
2241934	  750.0	  577.4	 3269.0	...
2241935	  750.0	  577.2	 3269.0	...
2241936	  749.9	  577.0	 3270.0	...
2241937	  749.7	  576.7	 3273.0	...
2241938	  749.6	  576.5	 3275.0	...
2241939	  749.6	  576.4	 3277.0	...
2241940	  749.3	  576.5	 3276.0	...
2241941	  749.0	  576.7	 3274.0	...
2241942	  749.1	  576.7	 3271.0	...
2241943	  749.4	  576.6	 3274.0	...
2241944	  749.9	  576.5	 3278.0	...
2241945	  749.9	  576.4	 3283.0	...
2241946	  749.9	  576.0	 3285.0	...
2241947	  749.8	  575.7	 3285.0	...
2241948	  749.7	  575.5	 3283.0	...
2241949	  749.6	  575.6	 3280.0	...
2241950	  749.5	  575.6	 3278.0	...
2241951	  749.4	  575.6	 3279.0	...
2241952	  749.2	  575.6	 3281.0	...
2241953	  749.1	  575.7	 3280.0	...
2241954	  749.2	  575.6	 3280.0	...
2241955	  749.3	  575.6	 3280.0	...
2241956	  749.3	  575.5	 3282.0	...
2241957	  749.1	  575.5	 3284.0	...
2241958	  749.0	  575.5	 3285.0	...
2241959	  749.1	  575.6	 3285.0	...
2241960	  749.2	  576.0	 3286.0	...
2241961	  749.2	  576.4	 3288.0	...
2241962	  749.2	  576.4	 3288.0	...
2241963	  749.2	  576.1	 3289.0	...
2241964	  749.4	  575.8	 3289.0	...
2241965	  749.5	  575.8	 3290.0	...
2241966	  749.6	  575.7	 3290.0	...
2241967	  749.6	  575.7	 3291.0	...
2241968	  749.7	  575.7	 3292.0	...
2241969	  749.8	  575.6	 3294.0	...
2241970	  750.0	  576.2	 3296.0	...
2241971	  750.2	  576.7	 3298.0	...
2241972	  750.4	  577.4	 3299.0	...
2241973	  750.1	  577.4	 3297.0	...
2241974	  749.8	  577.3	 3295.0	...
2241975	  749.6	  577.1	 3293.0	...
2241976	  749.6	  577.1	 3293.0	...
2241977	  749.7	  577.3	 3294.0	...
2241978	  749.8	  577.4	 3296.0	...
MSG	2241979 0000 _ Number Off
2241979	  749.7	  576.9	 3298.0	...
2241980	  749.7	  576.5	 3298.0	...
2241981	  749.6	  576.1	 3299.0	...
2241982	  749.7	  576.7	 3301.0	...
2241983	  749.9	  577.3	 3302.0	...
2241984	  750.2	  577.9	 3301.0	...
2241985	  750.4	  577.8	 3300.0	...
2241986	  750.4	  577.6	 3303.0	...
2241987	  750.3	  577.2	 3306.0	...
2241988	  750.1	  576.8	 3309.0	...
2241989	  749.7	  576.6	 3308.0	...
2241990	  749.4	  576.6	 3306.0	...
2241991	  749.2	  576.5	 3305.0	...
2241992	  749.5	  576.2	 3302.0	...
2241993	  749.7	  576.0	 3300.0	...
2241994	  749.8	  575.9	 3300.0	...
2241995	  749.5	  576.0	 3302.0	...
2241996	  749.3	  576.2	 3303.0	...
2241997	  749.4	  576.4	 3302.0	...
2241998	  749.5	  576.5	 3301.0	...
2241999	  749.6	  576.5	 3301.0	...
2242000	  749.6	  576.3	 3302.0	...
2242001	  749.6	  576.2	 3306.0	...
2242002	  749.3	  576.1	 3309.0	...
2242003	  749.1	  576.2	 3310.0	...
2242004	  749.1	  576.2	 3311.0	...
2242005	  749.3	  576.2	 3311.0	...
2242006	  749.5	  576.1	 3311.0	...
2242007	  749.8	  576.1	 3311.0	...
2242008	  750.0	  575.9	 3311.0	...
2242009	  750.0	  575.7	 3311.0	...
2242010	  749.7	  575.5	 3310.0	...
2242011	  749.8	  575.4	 3309.0	...
2242012	  750.1	  575.4	 3310.0	...
2242013	  750.6	  575.4	 3311.0	...
2242014	  750.7	  575.4	 3311.0	...
2242015	  750.7	  575.4	 3311.0	...
2242016	  750.7	  575.8	 3310.0	...
2242017	  750.6	  576.2	 3311.0	...
2242018	  750.6	  576.5	 3311.0	...
2242019	  750.6	  576.4	 3311.0	...
2242020	  750.5	  576.3	 3311.0	...
2242021	  750.5	  576.2	 3311.0	...
2242022	  750.5	  576.2	 3312.0	...
2242023	  750.6	  576.3	 3313.0	...
2242024	  750.7	  576.4	 3314.0	...
2242025	  750.8	  576.4	 3315.0	...
2242026	  750.9	  576.3	 3315.0	...
2242027	  750.7	  576.1	 3316.0	...
2242028	  750.6	  576.0	 3316.0	...
2242029	  750.5	  575.9	 3318.0	...
2242030	  750.6	  576.0	 3319.0	...
2242031	  750.7	  575.5	 3320.0	...
2242032	  750.7	  575.0	 3320.0	...
2242033	  750.8	  574.3	 3321.0	...
2242034	  750.9	  574.2	 3322.0	...
2242035	  750.9	  573.9	 3322.0	...
2242036	  750.7	  573.8	 3322.0	...
2242037	  750.8	  574.2	 3323.0	...
2242038	  751.0	  575.0	 3325.0	...
2242039	  750.8	  575.8	 3328.0	...
2242040	  750.5	  576.0	 3328.0	...
2242041	  750.4	  575.7	 3327.0	...
2242042	  750.7	  575.3	 3326.0	...
2242043	  750.9	  575.0	 3327.0	...
2242044	  750.9	  575.0	 3328.0	...
2242045	  751.1	  575.0	 3329.0	...
2242046	  751.2	  574.6	 3330.0	...
2242047	  751.0	  574.1	 3331.0	...
2242048	  750.8	  573.5	 3331.0	...
2242049	  750.6	  573.3	 3331.0	...
2242050	  750.8	  573.9	 3331.0	...
2242051	  750.9	  574.6	 3330.0	...
2242052	  750.9	  575.2	 3329.0	...
2242053	  750.8	  575.0	 3329.0	...
2242054	  751.0	  574.8	 3335.0	...
2242055	  751.3	  574.6	 3341.0	...
2242056	  751.0	  574.5	 3344.0	...
2242057	  750.5	  574.3	 3342.0	...
2242058	  750.0	  574.5	 3339.0	...
2242059	  750.1	  574.6	 3342.0	...
2242060	  750.4	  574.6	 3345.0	...
2242061	  750.6	  574.5	 3347.0	...
2242062	  750.9	  574.3	 3346.0	...
2242063	  750.8	  574.1	 3346.0	...
2242064	  750.8	  574.3	 3347.0	...
2242065	  751.0	  574.5	 3346.0	...
2242066	  751.1	  574.6	 3344.0	...
2242067	  751.2	  574.4	 3343.0	...
2242068	  751.2	  574.3	 3343.0	...
2242069	  751.1	  574.4	 3344.0	...
2242070	  751.2	  574.5	 3345.0	...
2242071	  751.4	  574.5	 3347.0	...
2242072	  751.4	  574.4	 3347.0	...
2242073	  751.3	  574.3	 3349.0	...
2242074	  751.2	  574.3	 3351.0	...
2242075	  751.1	  574.3	 3353.0	...
2242076	  750.9	  574.4	 3354.0	...
2242077	  750.8	  574.3	 3354.0	...
2242078	  750.7	  574.3	 3353.0	...
2242079	  750.7	  574.3	 3351.0	...
2242080	  750.9	  574.5	 3350.0	...
2242081	  751.3	  574.7	 3350.0	...
2242082	  751.5	  574.8	 3349.0	...
2242083	  751.8	  574.5	 3348.0	...
2242084	  751.9	  574.5	 3347.0	...
2242085	  751.9	  574.4	 3347.0	...
2242086	  751.8	  574.5	 3347.0	...
2242087	  751.3	  574.8	 3347.0	...
2242088	  750.9	  575.2	 3347.0	...
2242089	  750.5	  574.8	 3348.0	...
2242090	  750.6	  574.0	 3350.0	...
2242091	  750.8	  573.8	 3352.0	...
2242092	  751.0	  574.1	 3353.0	...
2242093	  750.9	  574.5	 3356.0	...
2242094	  751.0	  574.2	 3358.0	...
2242095	  750.9	  574.3	 3360.0	...
2242096	  750.9	  574.4	 3362.0	...
2242097	  750.9	  574.8	 3365.0	...
2242098	  751.0	  574.9	 3367.0	...
2242099	  751.1	  574.8	 3366.0	...
2242100	  750.9	  574.6	 3365.0	...
2242101	  750.6	  574.5	 3363.0	...
2242102	  750.2	  574.3	 3361.0	...
2242103	  750.4	  574.1	 3359.0	...
2242104	  750.7	  573.8	 3358.0	...
2242105	  751.0	  573.7	 3360.0	...
2242106	  751.1	  573.9	 3363.0	...
2242107	  751.2	  574.4	 3366.0	...
2242108	  751.2	  574.8	 3365.0	...
2242109	  751.3	  575.1	 3361.0	...
2242110	  751.3	  575.1	 3359.0	...
2242111	  751.2	  575.1	 3356.0	...
2242112	  751.1	  575.2	 3355.0	...
2242113	  751.1	  575.3	 3354.0	...
2242114	  751.1	  575.4	 3357.0	...
2242115	  751.2	  575.5	 3360.0	...
2242116	  751.2	  575.5	 3363.0	...
2242117	  751.2	  575.5	 3361.0	...
2242118	  750.9	  575.5	 3360.0	...
2242119	  750.5	  575.4	 3360.0	...
2242120	  750.4	  575.4	 3360.0	...
2242121	  750.7	  575.5	 3360.0	...
2242122	  751.1	  575.7	 3360.0	...
2242123	  751.1	  575.8	 3361.0	...
2242124	  751.0	  575.8	 3361.0	...
2242125	  750.9	  575.7	 3361.0	...
2242126	  750.7	  575.7	 3361.0	...
2242127	  750.5	  575.6	 3361.0	...
2242128	  750.6	  575.6	 3362.0	...
2242129	  750.8	  575.6	 3362.0	...
2242130	  751.0	  575.6	 3361.0	...
2242131	  751.0	  575.6	 3360.0	...
2242132	  750.7	  575.6	 3361.0	...
2242133	  750.5	  575.5	 3362.0	...
2242134	  750.3	  575.2	 3363.0	...
2242135	  750.4	  575.0	 3361.0	...
2242136	  750.7	  575.2	 3360.0	...
2242137	  750.9	  575.3	 3362.0	...
2242138	  751.1	  575.5	 3364.0	...
2242139	  751.4	  575.4	 3365.0	...
2242140	  751.7	  575.3	 3365.0	...
2242141	  752.0	  575.3	 3365.0	...
2242142	  752.0	  575.4	 3366.0	...
2242143	  751.9	  575.4	 3367.0	...
2242144	  751.7	  575.4	 3366.0	...
2242145	  751.6	  575.3	 3366.0	...
2242146	  751.6	  575.3	 3365.0	...
2242147	  751.6	  575.4	 3365.0	...
2242148	  751.6	  575.5	 3366.0	...
2242149	  751.5	  575.6	 3368.0	...
2242150	  751.5	  575.6	 3369.0	...
2242151	  751.8	  575.6	 3370.0	...
2242152	  752.0	  575.5	 3371.0	...
2242153	  752.6	  575.4	 3369.0	...
2242154	  752.8	  575.4	 3366.0	...
2242155	  752.6	  575.3	 3362.0	...
2242156	  752.2	  575.1	 3363.0	...
2242157	  751.7	  575.0	 3365.0	...
2242158	  751.7	  575.2	 3368.0	...
2242159	  751.6	  575.6	 3369.0	...
2242160	  751.5	  575.9	 3369.0	...
2242161	  751.6	  575.8	 3369.0	...
2242162	  751.7	  575.8	 3369.0	...
2242163	  751.7	  575.9	 3369.0	...
2242164	  751.7	  575.8	 3370.0	...
2242165	  751.7	  575.5	 3371.0	...
2242166	  751.6	  575.1	 3372.0	...
2242167	  751.7	  575.1	 3372.0	...
2242168	  751.7	  575.1	 3374.0	...
2242169	  751.8	  574.8	 3376.0	...
2242170	  751.9	  574.5	 3377.0	...
2242171	  751.6	  574.3	 3376.0	...
2242172	  751.3	  574.5	 3375.0	...
2242173	  751.0	  574.7	 3373.0	...
2242174	  751.0	  574.8	 3372.0	...
2242175	  751.1	  574.8	 3374.0	...
2242176	  751.3	  574.8	 3375.0	...
2242177	  751.5	  574.9	 3374.0	...
2242178	  751.7	  575.0	 3371.0	...
2242179	  751.7	  575.2	 3370.0	...
2242180	  751.8	  575.2	 3372.0	...
2242181	  751.6	  575.3	 3375.0	...
2242182	  751.5	  575.8	 3377.0	...
2242183	  751.5	  576.3	 3378.0	...
2242184	  751.7	  576.7	 3378.0	...
2242185	  751.8	  576.5	 3378.0	...
2242186	  751.7	  576.2	 3375.0	...
2242187	  751.7	  575.6	 3374.0	...
MSG	2242188 0000 _ Number On
2242188	  751.8	  575.1	 3373.0	...
2242189	  751.9	  574.6	 3375.0	...
2242190	  751.9	  574.5	 3376.0	...
2242191	  751.6	  574.5	 3376.0	...
2242192	  751.4	  574.6	 3377.0	...
2242193	  751.2	  575.2	 3377.0	...
2242194	  751.3	  575.8	 3376.0	...
2242195	  751.4	  576.3	 3375.0	...
2242196	  751.6	  576.1	 3375.0	...
2242197	  751.7	  576.0	 3374.0	...
2242198	  751.7	  575.5	 3373.0	...
2242199	  751.8	  575.1	 3373.0	...
2242200	  751.8	  574.8	 3372.0	...
2242201	  751.9	  575.0	 3372.0	...
2242202	  752.0	  575.2	 3372.0	...
2242203	  752.2	  575.2	 3371.0	...
2242204	  752.1	  575.2	 3371.0	...
2242205	  751.9	  575.3	 3372.0	...
2242206	  751.8	  575.8	 3372.0	...
2242207	  751.9	  576.2	 3372.0	...
2242208	  751.9	  576.7	 3372.0	...
2242209	  751.6	  576.7	 3371.0	...
2242210	  751.4	  576.8	 3371.0	...
2242211	  751.0	  576.8	 3371.0	...
2242212	  750.8	  576.5	 3371.0	...
2242213	  750.7	  576.3	 3372.0	...
2242214	  750.7	  576.0	 3374.0	...
2242215	  750.7	  576.1	 3374.0	...
2242216	  750.9	  575.8	 3374.0	...
2242217	  751.0	  575.5	 3374.0	...
2242218	  751.2	  575.4	 3373.0	...
2242219	  751.2	  575.6	 3375.0	...
2242220	  751.2	  575.9	 3377.0	...
2242221	  751.1	  576.0	 3379.0	...
2242222	  751.0	  576.1	 3378.0	...
2242223	  750.8	  576.1	 3377.0	...
2242224	  750.8	  576.1	 3376.0	...
2242225	  751.0	  576.0	 3376.0	...
2242226	  751.1	  575.9	 3376.0	...
2242227	  751.1	  575.8	 3376.0	...
2242228	  750.9	  575.7	 3375.0	...
2242229	  750.7	  575.7	 3375.0	...
2242230	  750.6	  575.7	 3375.0	...
2242231	  750.7	  575.7	 3375.0	...
2242232	  750.8	  575.9	 3375.0	...
2242233	  751.2	  576.0	 3377.0	...
2242234	  751.7	  576.1	 3378.0	...
2242235	  751.8	  576.2	 3378.0	...
2242236	  751.6	  576.4	 3376.0	...
2242237	  751.4	  576.7	 3375.0	...
2242238	  751.4	  577.0	 3374.0	...
2242239	  751.4	  577.3	 3374.0	...
2242240	  751.4	  577.1	 3375.0	...
2242241	  751.5	  576.5	 3376.0	...
2242242	  751.6	  575.9	 3375.0	...
2242243	  751.5	  576.4	 3375.0	...
2242244	  751.3	  577.2	 3373.0	...
2242245	  750.8	  578.0	 3370.0	...
2242246	  750.5	  578.0	 3368.0	...
2242247	  750.0	  577.9	 3370.0	...
2242248	  749.9	  577.8	 3372.0	...
2242249	  749.9	  577.6	 3372.0	...
2242250	  750.2	  577.2	 3370.0	...
2242251	  750.5	  576.8	 3369.0	...
2242252	  750.7	  576.5	 3369.0	...
2242253	  750.7	  576.6	 3369.0	...
2242254	  750.7	  576.6	 3368.0	...
2242255	  750.7	  576.7	 3368.0	...
2242256	  750.7	  576.7	 3368.0	...
2242257	  750.7	  576.7	 3368.0	...
2242258	  750.7	  576.8	 3369.0	...
2242259	  750.7	  576.9	 3370.0	...
2242260	  750.7	  577.0	 3371.0	...
2242261	  750.3	  577.1	 3371.0	...
2242262	  749.9	  577.1	 3372.0	...
2242263	  749.5	  577.3	 3374.0	...
2242264	  749.4	  577.4	 3378.0	...
2242265	  749.7	  577.6	 3381.0	...
2242266	  750.2	  577.6	 3380.0	...
2242267	  750.7	  577.5	 3378.0	...
2242268	  750.6	  577.6	 3376.0	...
2242269	  750.5	  577.7	 3379.0	...
2242270	  750.5	  577.6	 3382.0	...
2242271	  750.5	  577.5	 3383.0	...
2242272	  750.4	  577.4	 3380.0	...
2242273	  750.4	  577.3	 3378.0	...
2242274	  750.4	  577.3	 3378.0	...
2242275	  750.4	  577.3	 3376.0	...
2242276	  750.3	  577.4	 3374.0	...
2242277	  750.3	  577.5	 3372.0	...
2242278	  750.2	  577.5	 3372.0	...
2242279	  750.2	  577.5	 3372.0	...
2242280	  750.2	  577.5	 3373.0	...
2242281	  750.3	  577.5	 3373.0	...
2242282	  750.3	  577.5	 3373.0	...
2242283	  750.3	  577.4	 3377.0	...
2242284	  750.3	  577.4	 3381.0	...
2242285	  750.2	  577.4	 3384.0	...
2242286	  750.1	  577.4	 3385.0	...
2242287	  750.4	  577.7	 3385.0	...
2242288	  750.7	  578.0	 3385.0	...
2242289	  750.9	  578.1	 3385.0	...
2242290	  750.8	  577.4	 3384.0	...
2242291	  750.7	  576.7	 3383.0	...
2242292	  750.5	  576.4	 3381.0	...
2242293	  750.2	  576.7	 3379.0	...
2242294	  750.0	  576.9	 3377.0	...
2242295	  750.1	  576.9	 3377.0	...
2242296	  750.1	  576.8	 3380.0	...
2242297	  750.1	  576.8	 3383.0	...
2242298	  750.0	  576.8	 3384.0	...
2242299	  750.0	  576.8	 3381.0	...
2242300	  750.0	  576.9	 3379.0	...
2242301	  750.0	  577.0	 3379.0	...
2242302	  750.0	  577.1	 3378.0	...
2242303	  750.0	  577.3	 3378.0	...
2242304	  749.9	  577.6	 3378.0	...
2242305	  750.1	  577.7	 3378.0	...
2242306	  750.3	  577.5	 3376.0	...
2242307	  750.4	  577.4	 3373.0	...
2242308	  750.4	  577.6	 3370.0	...
2242309	  750.4	  577.7	 3374.0	...
2242310	  750.3	  577.8	 3378.0	...
2242311	  750.1	  577.9	 3381.0	...
2242312	  750.0	  577.9	 3380.0	...
2242313	  749.9	  577.8	 3379.0	...
2242314	  749.9	  577.8	 3379.0	...
2242315	  749.9	  577.8	 3378.0	...
2242316	  749.9	  577.9	 3377.0	...
2242317	  749.9	  577.6	 3376.0	...
2242318	  749.9	  577.3	 3373.0	...
2242319	  749.8	  577.4	 3372.0	...
2242320	  749.7	  577.9	 3373.0	...
2242321	  749.7	  578.1	 3376.0	...
2242322	  749.8	  577.9	 3377.0	...
2242323	  749.8	  577.8	 3375.0	...
2242324	  749.9	  578.1	 3374.0	...
2242325	  749.8	  578.3	 3373.0	...
2242326	  749.4	  578.2	 3371.0	...
2242327	  749.0	  578.1	 3369.0	...
2242328	  748.7	  578.0	 3368.0	...
2242329	  748.8	  578.7	 3367.0	...
2242330	  749.1	  579.3	 3369.0	...
2242331	  749.3	  579.9	 3370.0	...
2242332	  749.4	  579.7	 3372.0	...
2242333	  749.4	  579.5	 3371.0	...
2242334	  749.2	  579.3	 3371.0	...
2242335	  749.1	  579.0	 3371.0	...
2242336	  749.1	  578.8	 3371.0	...
2242337	  748.9	  578.8	 3371.0	...
2242338	  748.8	  578.8	 3372.0	...
2242339	  748.8	  578.8	 3373.0	...
2242340	  748.8	  578.7	 3374.0	...
2242341	  748.9	  578.6	 3376.0	...
2242342	  749.1	  578.4	 3376.0	...
2242343	  749.3	  578.3	 3373.0	...
2242344	  749.6	  578.2	 3371.0	...
2242345	  749.7	  578.2	 3370.0	...
2242346	  749.8	  578.3	 3370.0	...
2242347	  749.8	  578.4	 3370.0	...
2242348	  749.7	  578.5	 3370.0	...
2242349	  749.7	  578.7	 3369.0	...
2242350	  749.6	  578.9	 3369.0	...
2242351	  749.6	  579.1	 3368.0	...
2242352	  749.6	  579.2	 3368.0	...
2242353	  749.7	  578.5	 3368.0	...
2242354	  749.8	  577.7	 3368.0	...
2242355	  749.9	  577.0	 3368.0	...
2242356	  750.0	  576.9	 3369.0	...
2242357	  750.1	  576.8	 3368.0	...
2242358	  750.0	  576.7	 3368.0	...
2242359	  750.0	  576.7	 3368.0	...
2242360	  749.9	  576.9	 3368.0	...
2242361	  750.0	  577.5	 3367.0	...
2242362	  750.1	  577.8	 3366.0	...
2242363	  750.2	  578.1	 3365.0	...
2242364	  750.3	  578.2	 3363.0	...
2242365	  750.4	  578.5	 3363.0	...
2242366	  750.4	  579.0	 3363.0	...
2242367	  750.4	  579.3	 3367.0	...
2242368	  750.2	  579.2	 3370.0	...
2242369	  750.0	  578.9	 3372.0	...
2242370	  749.8	  578.4	 3371.0	...
2242371	  749.9	  578.3	 3368.0	...
2242372	  750.2	  578.5	 3367.0	...
2242373	  750.5	  578.7	 3365.0	...
2242374	  750.9	  578.9	 3366.0	...
2242375	  751.0	  578.8	 3368.0	...
2242376	  751.1	  578.7	 3369.0	...
2242377	  751.1	  578.6	 3371.0	...
2242378	  751.1	  579.3	 3372.0	...
2242379	  751.1	  580.0	 3374.0	...
2242380	  751.1	  580.7	 3375.0	...
2242381	  751.2	  580.6	 3375.0	...
2242382	  751.3	  580.6	 3375.0	...
2242383	  751.3	  580.6	 3375.0	...
2242384	  750.9	  580.6	 3375.0	...
2242385	  750.5	  580.7	 3374.0	...
2242386	  750.1	  580.7	 3373.0	...
2242387	  749.9	  580.7	 3371.0	...
2242388	  749.7	  580.6	 3367.0	...
2242389	  749.5	  580.6	 3364.0	...
2242390	  749.5	  580.6	 3366.0	...
2242391	  749.5	  580.8	 3369.0	...
2242392	  749.5	  580.9	 3373.0	...
2242393	  749.7	  580.6	 3372.0	...
2242394	  749.8	  580.1	 3371.0	...
2242395	  749.8	  579.6	 3371.0	...
2242396	  749.7	  579.6	 3369.0	...
2242397	  749.7	  579.8	 3367.0	...
2242398	  749.7	  580.2	 3364.0	...
2242399	  749.7	  580.6	 3363.0	...
2242400	  749.9	  580.9	 3365.0	...
2242401	  750.0	  580.9	 3366.0	...
2242402	  750.1	  580.9	 3367.0	...
2242403	  750.1	  580.9	 3366.0	...
2242404	  749.8	  580.9	 3367.0	...
2242405	  749.6	  581.1	 3369.0	...
2242406	  749.5	  581.2	 3370.0	...
2242407	  749.6	  581.2	 3365.0	...
2242408	  749.5	  581.3	 3361.0	...
2242409	  749.4	  581.1	 3361.0	...
2242410	  749.3	  581.0	 3366.0	...
2242411	  749.5	  580.9	 3371.0	...
2242412	  749.8	  580.8	 3370.0	...
2242413	  750.0	  580.8	 3369.0	...
2242414	  750.0	  580.7	 3367.0	...
2242415	  750.0	  580.7	 3368.0	...
2242416	  750.1	  580.8	 3370.0	...
2242417	  750.1	  580.2	 3372.0	...
2242418	  749.9	  579.6	 3369.0	...
2242419	  749.7	  579.4	 3365.0	...
2242420	  749.5	  579.8	 3361.0	...
2242421	  749.5	  580.3	 3361.0	...
2242422	  749.5	  580.6	 3362.0	...
2242423	  749.4	  580.9	 3366.0	...
2242424	  749.4	  580.9	 3369.0	...
2242425	  749.4	  580.8	 3369.0	...
2242426	  749.3	  581.1	 3367.0	...
2242427	  749.3	  581.6	 3365.0	...
2242428	  749.3	  582.0	 3366.0	...
2242429	  749.3	  582.2	 3366.0	...
2242430	  749.1	  582.2	 3367.0	...
2242431	  749.0	  582.2	 3366.0	...
2242432	  749.2	  581.8	 3362.0	...
2242433	  749.5	  581.3	 3358.0	...
2242434	  749.7	  580.8	 3355.0	...
2242435	  749.6	  580.9	 3357.0	...
2242436	  749.6	  581.1	 3359.0	...
2242437	  749.7	  581.2	 3361.0	...
2242438	  749.8	  581.5	 3361.0	...
2242439	  749.8	  581.8	 3358.0	...
2242440	  749.9	  582.1	 3354.0	...
2242441	  749.8	  582.1	 3350.0	...
2242442	  749.6	  582.1	 3350.0	...
2242443	  749.5	  582.2	 3350.0	...
2242444	  749.6	  582.2	 3351.0	...
2242445	  749.7	  582.2	 3351.0	...
2242446	  749.8	  582.1	 3351.0	...
2242447	  749.8	  581.9	 3351.0	...
2242448	  749.8	  581.8	 3351.0	...
2242449	  749.8	  582.0	 3352.0	...
2242450	  749.8	  582.1	 3355.0	...
2242451	  749.7	  582.0	 3357.0	...
2242452	  749.6	  581.8	 3357.0	...
2242453	  749.5	  581.5	 3355.0	...
2242454	  749.5	  581.7	 3353.0	...
2242455	  749.5	  581.9	 3352.0	...
2242456	  749.5	  581.8	 3350.0	...
2242457	  749.5	  581.7	 3347.0	...
2242458	  749.5	  581.8	 3345.0	...
2242459	  749.5	  582.0	 3343.0	...
2242460	  749.7	  582.3	 3342.0	...
2242461	  749.9	  582.2	 3342.0	...
2242462	  749.9	  582.2	 3346.0	...
2242463	  749.7	  582.1	 3350.0	...
2242464	  749.6	  582.5	 3354.0	...
2242465	  749.8	  583.0	 3355.0	...
2242466	  749.9	  583.5	 3354.0	...
2242467	  749.4	  583.6	 3352.0	...
2242468	  748.9	  583.6	 3348.0	...
2242469	  748.5	  583.6	 3346.0	...
2242470	  748.0	  583.6	 3345.0	...
2242471	  747.6	  583.5	 3346.0	...
2242472	  746.0	  583.7	 3346.0	...
2242473	  744.9	  583.9	 3346.0	...
2242474	  743.0	  583.6	 3345.0	...
2242475	  741.6	  583.3	 3345.0	...
2242476	  740.0	  582.5	 3344.0	...
2242477	  738.7	  582.0	 3345.0	...
2242478	  737.4	  581.3	 3344.0	...
2242479	  736.2	  580.8	 3344.0	...
2242480	  735.2	  579.6	 3343.0	...
2242481	  734.8	  578.6	 3343.0	...
2242482	  734.9	  577.7	 3343.0	...
2242483	  735.5	  577.2	 3343.0	...
2242484	  736.6	  576.7	 3343.0	...
2242485	  737.3	  576.4	 3344.0	...
2242486	  738.4	  576.4	 3345.0	...
2242487	  739.2	  576.4	 3342.0	...
2242488	  740.7	  576.7	 3340.0	...
2242489	  741.8	  577.0	 3338.0	...
2242490	  743.0	  577.9	 3339.0	...
MSG	2242491 0000 _ Number Off
2242491	  743.4	  578.7	 3340.0	...
2242492	  743.6	  579.5	 3339.0	...
2242493	  743.6	  579.7	 3339.0	...
2242494	  743.5	  580.1	 3338.0	...
2242495	  743.5	  580.4	 3337.0	...
2242496	  743.7	  580.8	 3335.0	...
2242497	  744.0	  580.8	 3334.0	...
2242498	  744.3	  580.9	 3334.0	...
2242499	  744.2	  580.9	 3335.0	...
2242500	  744.2	  581.0	 3337.0	...
2242501	  744.1	  581.4	 3339.0	...
2242502	  743.9	  581.7	 3338.0	...
2242503	  743.6	  582.2	 3336.0	...
2242504	  743.4	  582.3	 3334.0	...
2242505	  743.5	  582.1	 3332.0	...
2242506	  743.5	  581.7	 3333.0	...
2242507	  743.4	  581.4	 3333.0	...
2242508	  743.4	  581.5	 3333.0	...
2242509	  743.3	  581.4	 3333.0	...
2242510	  743.0	  581.3	 3334.0	...
2242511	  742.7	  581.4	 3334.0	...
2242512	  742.5	  581.5	 3332.0	...
2242513	  742.6	  581.6	 3331.0	...
2242514	  742.7	  581.5	 3330.0	...
2242515	  742.8	  581.6	 3330.0	...
2242516	  742.7	  581.7	 3330.0	...
2242517	  742.5	  582.0	 3330.0	...
2242518	  742.2	  582.2	 3331.0	...
2242519	  742.3	  582.4	 3332.0	...
2242520	  742.2	  582.3	 3331.0	...
2242521	  742.2	  582.2	 3331.0	...
2242522	  742.5	  582.0	 3331.0	...
2242523	  742.8	  581.9	 3331.0	...
2242524	  743.2	  581.9	 3331.0	...
2242525	  743.2	  582.0	 3331.0	...
2242526	  743.2	  581.9	 3331.0	...
2242527	  743.2	  581.9	 3330.0	...
2242528	  743.1	  582.3	 3329.0	...
2242529	  743.1	  582.6	 3328.0	...
2242530	  743.2	  583.0	 3328.0	...
2242531	  743.3	  583.0	 3327.0	...
2242532	  743.3	  583.0	 3327.0	...
2242533	  743.4	  583.0	 3326.0	...
2242534	  743.2	  583.2	 3326.0	...
2242535	  743.0	  583.0	 3325.0	...
2242536	  742.6	  582.8	 3324.0	...
2242537	  742.5	  582.6	 3323.0	...
2242538	  742.5	  582.7	 3322.0	...
2242539	  742.7	  582.8	 3322.0	...
2242540	  743.3	  582.7	 3320.0	...
2242541	  743.8	  582.6	 3319.0	...
2242542	  744.0	  582.7	 3317.0	...
2242543	  743.8	  582.7	 3316.0	...
2242544	  743.7	  582.8	 3316.0	...
2242545	  743.8	  582.5	 3316.0	...
2242546	  744.0	  582.3	 3316.0	...
2242547	  743.8	  582.0	 3317.0	...
2242548	  743.7	  582.1	 3319.0	...
2242549	  743.6	  582.2	 3321.0	...
2242550	  743.6	  582.2	 3321.0	...
2242551	  743.6	  581.9	 3321.0	...
2242552	  743.7	  581.5	 3319.0	...
2242553	  743.7	  581.2	 3318.0	...
2242554	  743.7	  581.2	 3317.0	...
2242555	  743.6	  581.5	 3318.0	...
2242556	  743.7	  581.8	 3318.0	...
2242557	  743.9	  582.1	 3318.0	...
2242558	  744.0	  582.1	 3315.0	...
2242559	  743.8	  582.1	 3313.0	...
2242560	  743.5	  582.1	 3313.0	...
2242561	  743.3	  581.9	 3316.0	...
2242562	  743.3	  581.6	 3319.0	...
2242563	  743.4	  581.3	 3319.0	...
2242564	  743.7	  581.7	 3318.0	...
2242565	  744.0	  582.4	 3317.0	...
2242566	  744.2	  582.7	 3316.0	...
2242567	  744.0	  582.5	 3316.0	...
2242568	  743.9	  582.3	 3316.0	...
2242569	  744.2	  582.4	 3314.0	...
2242570	  744.5	  582.5	 3313.0	...
2242571	  744.6	  582.5	 3311.0	...
2242572	  744.4	  582.4	 3312.0	...
2242573	  744.2	  583.0	 3314.0	...
2242574	  744.0	  583.5	 3317.0	...
2242575	  743.8	  583.7	 3317.0	...
2242576	  743.9	  583.2	 3318.0	...
2242577	  744.1	  582.7	 3318.0	...
2242578	  744.3	  582.6	 3319.0	...
2242579	  744.2	  582.2	 3320.0	...
2242580	  744.0	  582.0	 3318.0	...
2242581	  743.9	  581.7	 3316.0	...
2242582	  744.0	  581.5	 3314.0	...
2242583	  744.2	  581.3	 3314.0	...
2242584	  744.5	  581.3	 3313.0	...
2242585	  744.8	  581.3	 3312.0	...
2242586	  745.1	  581.4	 3311.0	...
2242587	  745.1	  581.2	 3310.0	...
2242588	  745.0	  581.4	 3311.0	...
2242589	  745.0	  581.6	 3312.0	...
2242590	  744.9	  582.0	 3314.0	...
2242591	  744.8	  582.1	 3315.0	...
2242592	  744.8	  582.4	 3316.0	...
2242593	  744.8	  582.7	 3315.0	...
2242594	  744.9	  582.9	 3317.0	...
2242595	  745.1	  583.0	 3320.0	...
2242596	  745.2	  582.9	 3321.0	...
2242597	  745.1	  582.8	 3318.0	...
2242598	  745.3	  582.8	 3314.0	...
2242599	  745.6	  582.8	 3312.0	...
2242600	  745.7	  582.7	 3311.0	...
2242601	  745.7	  582.6	 3314.0	...
2242602	  745.6	  582.5	 3317.0	...
2242603	  745.1	  582.5	 3317.0	...
2242604	  744.5	  582.5	 3314.0	...
2242605	  744.4	  582.7	 3310.0	...
2242606	  744.8	  582.8	 3311.0	...
2242607	  745.2	  582.7	 3312.0	...
2242608	  745.3	  582.1	 3314.0	...
2242609	  745.3	  581.5	 3315.0	...
2242610	  745.3	  581.0	 3314.0	...
2242611	  745.2	  580.9	 3313.0	...
2242612	  745.3	  580.9	 3311.0	...
2242613	  745.4	  580.9	 3312.0	...
2242614	  745.6	  581.2	 3314.0	...
2242615	  745.6	  581.5	 3314.0	...
2242616	  745.7	  581.7	 3314.0	...
2242617	  745.5	  581.7	 3314.0	...
2242618	  745.3	  582.3	 3316.0	...
2242619	  745.2	  582.8	 3318.0	...
2242620	  745.4	  583.3	 3319.0	...
2242621	  745.5	  583.2	 3318.0	...
2242622	  745.4	  583.3	 3317.0	...
2242623	  745.4	  583.4	 3315.0	...
2242624	  745.5	  583.2	 3313.0	...
2242625	  745.6	  582.8	 3311.0	...
2242626	  745.6	  582.5	 3311.0	...
2242627	  745.5	  582.6	 3312.0	...
2242628	  745.5	  582.7	 3315.0	...
2242629	  745.6	  582.8	 3317.0	...
2242630	  745.6	  582.9	 3319.0	...
2242631	  745.6	  582.8	 3319.0	...
2242632	  745.7	  582.8	 3319.0	...
2242633	  745.9	  582.8	 3318.0	...
2242634	  746.0	  582.7	 3317.0	...
2242635	  746.0	  582.3	 3316.0	...
2242636	  746.0	  581.8	 3316.0	...
2242637	  745.9	  581.6	 3317.0	...
2242638	  745.9	  581.7	 3317.0	...
2242639	  745.8	  582.0	 3317.0	...
2242640	  745.6	  581.9	 3316.0	...
2242641	  745.6	  581.8	 3315.0	...
2242642	  745.6	  581.8	 3314.0	...
2242643	  745.7	  582.0	 3314.0	...
2242644	  745.7	  582.3	 3315.0	...
2242645	  745.7	  582.3	 3316.0	...
2242646	  745.7	  582.3	 3315.0	...
2242647	  745.4	  582.4	 3313.0	...
2242648	  745.0	  582.5	 3312.0	...
2242649	  744.8	  582.6	 3311.0	...
2242650	  745.2	  582.7	 3308.0	...
2242651	  745.6	  582.6	 3306.0	...
2242652	  745.7	  582.5	 3308.0	...
2242653	  745.5	  582.7	 3312.0	...
2242654	  745.3	  582.8	 3316.0	...
2242655	  745.6	  582.9	 3316.0	...
2242656	  745.9	  582.8	 3317.0	...
2242657	  746.1	  582.8	 3318.0	...
2242658	  746.1	  582.9	 3319.0	...
2242659	  746.1	  583.1	 3319.0	...
2242660	  746.0	  583.3	 3317.0	...
2242661	  745.7	  583.4	 3316.0	...
2242662	  745.4	  583.7	 3315.0	...
2242663	  745.6	  583.9	 3316.0	...
2242664	  745.9	  584.0	 3319.0	...
2242665	  746.3	  584.0	 3321.0	...
2242666	  746.2	  584.0	 3321.0	...
2242667	  746.2	  584.0	 3319.0	...
2242668	  746.2	  584.0	 3318.0	...
2242669	  746.5	  583.9	 3317.0	...
2242670	  746.8	  583.8	 3319.0	...
2242671	  746.6	  583.8	 3320.0	...
2242672	  746.2	  583.9	 3320.0	...
2242673	  745.9	  583.9	 3320.0	...
2242674	  746.0	  583.9	 3319.0	...
2242675	  746.1	  583.9	 3319.0	...
2242676	  746.1	  583.9	 3319.0	...
2242677	  746.1	  583.8	 3318.0	...
2242678	  746.0	  584.4	 3317.0	...
2242679	  745.9	  584.9	 3319.0	...
2242680	  745.8	  585.5	 3321.0	...
2242681	  745.6	  585.5	 3323.0	...
2242682	  745.5	  585.5	 3322.0	...
2242683	  745.6	  585.4	 3322.0	...
2242684	  745.9	  585.4	 3322.0	...
2242685	  746.4	  585.4	 3320.0	...
2242686	  746.6	  585.6	 3319.0	...
2242687	  746.7	  585.8	 3321.0	...
2242688	  746.8	  586.0	 3324.0	...
2242689	  746.7	  586.2	 3327.0	...
2242690	  746.6	  586.2	 3326.0	...
2242691	  746.6	  586.0	 3326.0	...
2242692	  746.7	  585.9	 3322.0	...
2242693	  746.5	  586.0	 3318.0	...
2242694	  746.4	  586.1	 3314.0	...
2242695	  746.2	  586.1	 3314.0	...
2242696	  746.2	  585.9	 3315.0	...
2242697	  746.2	  585.7	 3317.0	...
2242698	  746.1	  586.1	 3321.0	...
2242699	  746.0	  586.4	 3324.0	...
2242700	  746.1	  586.6	 3326.0	...
2242701	  746.1	  586.4	 3325.0	...
2242702	  746.2	  586.4	 3324.0	...
MSG	2242703 0000 _ Number On
2242703	  746.1	  586.5	 3324.0	...
2242704	  746.2	  586.4	 3325.0	...
2242705	  746.2	  586.3	 3323.0	...
2242706	  746.2	  586.5	 3321.0	...
2242707	  746.0	  586.8	 3319.0	...
2242708	  746.1	  587.1	 3319.0	...
2242709	  746.2	  586.9	 3319.0	...
2242710	  746.4	  586.7	 3318.0	...
2242711	  746.3	  586.6	 3321.0	...
2242712	  746.2	  586.5	 3323.0	...
2242713	  745.9	  586.4	 3324.0	...
2242714	  745.8	  586.3	 3321.0	...
2242715	  745.8	  586.0	 3318.0	...
2242716	  745.8	  585.9	 3316.0	...
2242717	  745.9	  586.4	 3314.0	...
2242718	  745.9	  586.9	 3312.0	...
2242719	  745.9	  587.3	 3311.0	...
2242720	  746.1	  587.1	 3311.0	...
2242721	  746.4	  586.8	 3311.0	...
2242722	  746.7	  586.7	 3312.0	...
2242723	  746.6	  586.7	 3315.0	...
2242724	  746.3	  586.3	 3318.0	...
2242725	  746.0	  586.0	 3314.0	...
2242726	  745.8	  585.9	 3309.0	...
2242727	  745.9	  586.2	 3307.0	...
2242728	  746.0	  586.4	 3310.0	...
2242729	  746.0	  586.4	 3312.0	...
2242730	  745.9	  586.4	 3312.0	...
2242731	  745.8	  586.4	 3312.0	...
2242732	  745.7	  586.5	 3312.0	...
2242733	  745.6	  586.6	 3313.0	...
2242734	  745.7	  586.8	 3310.0	...
2242735	  745.8	  587.0	 3308.0	...
2242736	  745.9	  587.2	 3304.0	...
2242737	  746.1	  587.1	 3302.0	...
2242738	  746.3	  587.1	 3302.0	...
2242739	  746.6	  587.3	 3303.0	...
2242740	  746.7	  587.5	 3302.0	...
2242741	  746.8	  587.0	 3299.0	...
2242742	  746.8	  586.2	 3298.0	...
2242743	  746.7	  585.5	 3299.0	...
2242744	  746.6	  585.7	 3301.0	...
2242745	  746.4	  586.1	 3299.0	...
2242746	  746.3	  586.5	 3296.0	...
2242747	  746.3	  586.6	 3293.0	...
2242748	  746.3	  586.6	 3293.0	...
2242749	  746.3	  586.6	 3293.0	...
2242750	  746.2	  586.8	 3294.0	...
2242751	  746.2	  587.0	 3295.0	...
2242752	  746.1	  587.2	 3293.0	...
2242753	  746.1	  587.3	 3290.0	...
2242754	  746.2	  587.4	 3288.0	...
2242755	  746.3	  587.4	 3290.0	...
2242756	  746.4	  587.0	 3292.0	...
2242757	  746.5	  586.5	 3292.0	...
2242758	  746.6	  586.4	 3292.0	...
2242759	  746.9	  587.0	 3291.0	...
2242760	  747.0	  587.7	 3291.0	...
2242761	  746.9	  587.5	 3291.0	...
2242762	  746.6	  587.0	 3290.0	...
2242763	  746.2	  586.5	 3290.0	...
2242764	  746.0	  586.9	 3290.0	...
2242765	  745.8	  587.3	 3290.0	...
2242766	  745.7	  587.8	 3289.0	...
2242767	  745.7	  588.0	 3287.0	...
2242768	  746.0	  588.3	 3285.0	...
2242769	  746.2	  588.4	 3283.0	...
2242770	  746.2	  588.4	 3282.0	...
2242771	  746.3	  588.2	 3283.0	...
2242772	  746.4	  588.0	 3281.0	...
2242773	  746.5	  588.0	 3280.0	...
2242774	  746.5	  588.0	 3278.0	...
2242775	  746.5	  588.0	 3278.0	...
2242776	  746.6	  588.1	 3280.0	...
2242777	  746.7	  588.1	 3282.0	...
2242778	  746.7	  588.2	 3284.0	...
2242779	  746.6	  588.2	 3284.0	...
2242780	  746.5	  588.2	 3284.0	...
2242781	  746.5	  588.1	 3284.0	...
2242782	  746.7	  588.1	 3283.0	...
2242783	  746.6	  588.2	 3282.0	...
2242784	  746.4	  588.4	 3281.0	...
2242785	  746.2	  588.5	 3280.0	...
2242786	  746.2	  588.0	 3280.0	...
2242787	  746.2	  587.3	 3281.0	...
2242788	  746.3	  586.8	 3281.0	...
2242789	  746.5	  586.9	 3282.0	...
2242790	  746.6	  587.1	 3283.0	...
2242791	  746.8	  587.2	 3283.0	...
2242792	  746.8	  587.2	 3282.0	...
2242793	  746.9	  587.4	 3279.0	...
2242794	  746.8	  587.7	 3276.0	...
2242795	  746.8	  587.9	 3274.0	...
2242796	  746.7	  588.0	 3275.0	...
2242797	  746.8	  588.1	 3276.0	...
2242798	  747.0	  588.2	 3276.0	...
2242799	  747.1	  588.1	 3275.0	...
2242800	  747.2	  587.9	 3274.0	...
2242801	  747.3	  587.8	 3271.0	...
2242802	  747.3	  588.2	 3270.0	...
2242803	  747.1	  588.6	 3269.0	...
2242804	  746.7	  588.8	 3270.0	...
2242805	  746.4	  588.6	 3270.0	...
2242806	  746.5	  588.3	 3269.0	...
2242807	  746.6	  588.7	 3268.0	...
2242808	  746.8	  589.2	 3265.0	...
2242809	  746.6	  589.8	 3264.0	...
2242810	  746.4	  590.1	 3263.0	...
2242811	  746.2	  590.4	 3263.0	...
2242812	  746.2	  589.9	 3263.0	...
2242813	  746.2	  589.3	 3263.0	...
2242814	  746.3	  588.6	 3264.0	...
2242815	  746.6	  588.4	 3264.0	...
2242816	  746.9	  588.2	 3263.0	...
2242817	  747.0	  588.3	 3262.0	...
2242818	  747.1	  588.4	 3261.0	...
2242819	  747.5	  588.6	 3260.0	...
2242820	  747.8	  588.4	 3259.0	...
2242821	  748.0	  588.2	 3258.0	...
2242822	  747.8	  588.3	 3256.0	...
2242823	  747.6	  588.7	 3255.0	...
2242824	  747.5	  589.2	 3255.0	...
2242825	  747.3	  589.3	 3254.0	...
2242826	  747.1	  589.4	 3254.0	...
2242827	  747.1	  589.2	 3254.0	...
2242828	  747.1	  589.1	 3251.0	...
2242829	  747.2	  589.2	 3249.0	...
2242830	  747.3	  589.6	 3247.0	...
2242831	  747.3	  589.9	 3248.0	...
2242832	  747.3	  590.1	 3248.0	...
2242833	  747.7	  589.9	 3247.0	...
2242834	  748.0	  589.6	 3245.0	...
2242835	  748.3	  589.0	 3245.0	...
2242836	  748.3	  588.4	 3245.0	...
2242837	  748.2	  588.1	 3245.0	...
2242838	  748.2	  588.2	 3246.0	...
2242839	  748.2	  588.4	 3245.0	...
2242840	  748.0	  588.5	 3243.0	...
2242841	  747.8	  588.6	 3241.0	...
2242842	  747.5	  588.7	 3240.0	...
2242843	  747.6	  589.0	 3240.0	...
2242844	  747.8	  589.3	 3240.0	...
2242845	  748.1	  589.5	 3238.0	...
2242846	  747.9	  589.4	 3237.0	...
2242847	  747.8	  589.1	 3239.0	...
2242848	  747.8	  588.9	 3242.0	...
2242849	  747.8	  588.8	 3243.0	...
2242850	  747.7	  588.7	 3240.0	...
2242851	  747.6	  588.7	 3236.0	...
2242852	  747.7	  588.7	 3236.0	...
2242853	  748.0	  588.6	 3235.0	...
2242854	  748.3	  588.6	 3235.0	...
2242855	  748.2	  588.8	 3234.0	...
2242856	  748.0	  589.0	 3233.0	...
2242857	  747.9	  589.2	 3233.0	...
2242858	  748.2	  589.2	 3231.0	...
2242859	  748.3	  588.8	 3229.0	...
2242860	  748.4	  588.5	 3228.0	...
2242861	  748.4	  588.2	 3230.0	...
2242862	  748.3	  588.8	 3229.0	...
2242863	  748.3	  589.2	 3227.0	...
2242864	  748.2	  589.4	 3225.0	...
2242865	  748.4	  589.3	 3224.0	...
2242866	  748.5	  589.4	 3222.0	...
2242867	  748.6	  589.7	 3221.0	...
2242868	  748.7	  590.0	 3220.0	...
2242869	  748.7	  590.0	 3218.0	...
2242870	  748.7	  590.0	 3216.0	...
2242871	  748.7	  590.1	 3215.0	...
2242872	  748.9	  590.2	 3215.0	...
2242873	  749.0	  589.9	 3215.0	...
2242874	  749.1	  589.6	 3215.0	...
2242875	  748.9	  589.4	 3215.0	...
2242876	  748.9	  589.3	 3215.0	...
2242877	  748.8	  589.3	 3214.0	...
2242878	  748.9	  589.2	 3213.0	...
2242879	  749.1	  589.2	 3213.0	...
2242880	  749.2	  589.0	 3215.0	...
2242881	  749.2	  588.9	 3216.0	...
2242882	  749.2	  588.7	 3216.0	...
2242883	  749.2	  588.6	 3213.0	...
2242884	  749.3	  588.5	 3211.0	...
2242885	  749.3	  588.7	 3209.0	...
2242886	  749.5	  589.2	 3209.0	...
2242887	  749.6	  589.7	 3209.0	...
2242888	  749.4	  590.0	 3209.0	...
2242889	  749.2	  590.1	 3209.0	...
2242890	  749.0	  590.1	 3207.0	...
2242891	  749.1	  590.1	 3205.0	...
2242892	  749.2	  590.0	 3203.0	...
2242893	  749.1	  590.0	 3204.0	...
2242894	  749.1	  590.1	 3205.0	...
2242895	  749.1	  590.2	 3205.0	...
2242896	  749.0	  590.3	 3205.0	...
2242897	  749.0	  590.5	 3205.0	...
2242898	  749.1	  590.5	 3205.0	...
2242899	  749.2	  591.0	 3204.0	...
2242900	  749.3	  591.4	 3201.0	...
2242901	  749.2	  591.6	 3199.0	...
2242902	  749.2	  591.4	 3197.0	...
2242903	  749.3	  591.3	 3197.0	...
2242904	  749.4	  591.5	 3196.0	...
2242905	  749.5	  592.0	 3197.0	...
2242906	  749.5	  592.2	 3198.0	...
2242907	  749.6	  592.1	 3199.0	...
2242908	  749.8	  591.8	 3200.0	...
2242909	  750.1	  591.9	 3201.0	...
2242910	  750.4	  592.3	 3201.0	...
2242911	  750.7	  592.7	 3200.0	...
2242912	  750.9	  592.6	 3198.0	...
2242913	  751.0	  592.8	 3197.0	...
2242914	  751.0	  593.0	 3195.0	...
2242915	  751.1	  593.0	 3195.0	...
2242916	  751.2	  592.9	 3194.0	...
2242917	  751.3	  593.0	 3192.0	...
2242918	  751.0	  593.3	 3190.0	...
2242919	  750.7	  593.7	 3188.0	...
2242920	  750.6	  593.7	 3187.0	...
2242921	  750.8	  594.0	 3188.0	...
2242922	  751.0	  594.4	 3189.0	...
2242923	  751.2	  594.3	 3190.0	...
2242924	  751.3	  594.0	 3190.0	...
2242925	  751.3	  593.7	 3189.0	...
2242926	  751.3	  593.8	 3188.0	...
2242927	  751.3	  593.9	 3188.0	...
2242928	  751.3	  593.8	 3188.0	...
2242929	  751.4	  593.8	 3187.0	...
2242930	  751.5	  593.7	 3187.0	...
2242931	  751.5	  593.7	 3186.0	...
2242932	  751.5	  593.2	 3187.0	...
2242933	  751.6	  592.8	 3188.0	...
2242934	  751.7	  592.3	 3189.0	...
2242935	  751.7	  592.2	 3189.0	...
2242936	  751.6	  592.1	 3188.0	...
2242937	  751.6	  591.8	 3187.0	...
2242938	  751.4	  591.8	 3187.0	...
2242939	  751.2	  591.7	 3184.0	...
2242940	  751.1	  591.7	 3180.0	...
2242941	  751.1	  591.7	 3176.0	...
2242942	  751.2	  591.7	 3175.0	...
2242943	  751.3	  591.8	 3175.0	...
2242944	  751.4	  591.7	 3178.0	...
2242945	  751.6	  591.2	 3181.0	...
2242946	  752.0	  590.7	 3183.0	...
2242947	  752.3	  590.3	 3184.0	...
2242948	  752.8	  590.2	 3184.0	...
2242949	  752.9	  590.2	 3184.0	...
2242950	  753.0	  590.7	 3183.0	...
2242951	  752.9	  591.2	 3181.0	...
2242952	  753.0	  591.6	 3177.0	...
2242953	  753.2	  592.1	 3173.0	...
2242954	  753.1	  592.6	 3174.0	...
2242955	  752.8	  593.1	 3177.0	...
2242956	  752.3	  593.1	 3178.0	...
2242957	  752.2	  593.1	 3177.0	...
2242958	  752.3	  593.1	 3177.0	...
2242959	  752.6	  593.1	 3177.0	...
2242960	  752.8	  593.1	 3179.0	...
2242961	  753.0	  592.7	 3179.0	...
2242962	  753.2	  592.4	 3178.0	...
2242963	  753.7	  591.9	 3176.0	...
2242964	  754.0	  591.8	 3174.0	...
2242965	  754.0	  591.7	 3173.0	...
2242966	  753.7	  591.6	 3173.0	...
2242967	  753.7	  591.5	 3168.0	...
2242968	  754.0	  591.4	 3163.0	...
2242969	  754.2	  591.5	 3159.0	...
2242970	  754.1	  591.6	 3162.0	...
2242971	  754.1	  591.8	 3164.0	...
2242972	  754.1	  591.8	 3165.0	...
2242973	  754.1	  591.9	 3165.0	...
2242974	  754.1	  592.1	 3165.0	...
2242975	  754.1	  592.2	 3165.0	...
2242976	  754.2	  592.2	 3165.0	...
2242977	  754.4	  591.9	 3165.0	...
2242978	  754.5	  591.6	 3165.0	...
2242979	  754.6	  591.2	 3165.0	...
2242980	  754.6	  591.1	 3166.0	...
2242981	  754.7	  591.0	 3166.0	...
2242982	  754.8	  590.9	 3166.0	...
2242983	  754.7	  590.9	 3166.0	...
2242984	  754.5	  591.0	 3166.0	...
2242985	  754.3	  591.1	 3167.0	...
2242986	  754.2	  591.5	 3168.0	...
2242987	  754.1	  591.9	 3168.0	...
2242988	  754.1	  592.1	 3168.0	...
2242989	  754.1	  592.2	 3168.0	...
2242990	  754.4	  591.8	 3167.0	...
2242991	  754.7	  591.4	 3166.0	...
2242992	  755.1	  591.1	 3165.0	...
2242993	  755.3	  591.1	 3164.0	...
2242994	  755.5	  591.1	 3164.0	...
2242995	  755.5	  591.0	 3164.0	...
2242996	  755.7	  591.2	 3165.0	...
2242997	  755.9	  591.5	 3166.0	...
2242998	  755.8	  591.7	 3166.0	...
2242999	  755.5	  591.8	 3164.0	...
2243000	  755.2	  591.7	 3161.0	...
2243001	  755.1	  591.7	 3160.0	...
2243002	  754.8	  591.8	 3161.0	...
2243003	  754.6	  592.4	 3162.0	...
2243004	  754.5	  593.1	 3164.0	...
2243005	  754.6	  593.7	 3165.0	...
2243006	  754.6	  593.8	 3166.0	...
MSG	2243007 0000 _ Number Off
2243007	  754.7	  593.9	 3166.0	...
2243008	  754.8	  593.9	 3164.0	...
2243009	  754.9	  593.9	 3163.0	...
2243010	  754.7	  593.7	 3161.0	...
2243011	  754.7	  593.5	 3162.0	...
2243012	  754.9	  593.3	 3162.0	...
2243013	  755.2	  593.4	 3163.0	...
2243014	  755.5	  593.4	 3164.0	...
2243015	  755.4	  593.5	 3165.0	...
2243016	  755.2	  593.4	 3163.0	...
2243017	  755.0	  593.2	 3160.0	...
2243018	  754.9	  593.6	 3157.0	...
2243019	  754.7	  594.1	 3156.0	...
2243020	  754.7	  594.7	 3156.0	...
2243021	  754.8	  594.8	 3157.0	...
2243022	  755.1	  594.7	 3158.0	...
2243023	  755.2	  594.5	 3158.0	...
2243024	  755.4	  594.2	 3158.0	...
2243025	  755.5	  594.2	 3160.0	...
2243026	  755.5	  594.1	 3160.0	...
2243027	  755.6	  594.0	 3160.0	...
2243028	  755.6	  593.9	 3160.0	...
2243029	  755.6	  593.8	 3160.0	...
2243030	  755.6	  593.8	 3159.0	...
2243031	  755.7	  593.9	 3157.0	...
2243032	  755.7	  594.1	 3156.0	...
2243033	  755.6	  594.4	 3156.0	...
2243034	  755.3	  594.5	 3160.0	...
2243035	  755.2	  594.9	 3164.0	...
2243036	  755.1	  595.2	 3165.0	...
2243037	  755.1	  595.5	 3162.0	...
2243038	  755.1	  595.3	 3159.0	...
2243039	  755.0	  595.2	 3158.0	...
2243040	  754.9	  594.9	 3157.0	...
2243041	  754.8	  594.7	 3157.0	...
2243042	  754.8	  594.6	 3157.0	...
2243043	  754.7	  594.7	 3161.0	...
2243044	  754.5	  594.7	 3165.0	...
2243045	  754.4	  594.8	 3166.0	...
2243046	  755.0	  594.8	 3163.0	...
2243047	  755.5	  595.0	 3161.0	...
2243048	  756.0	  595.3	 3160.0	...
2243049	  755.8	  595.6	 3162.0	...
2243050	  755.8	  595.6	 3164.0	...
2243051	  755.8	  595.7	 3166.0	...
2243052	  755.8	  595.9	 3166.0	...
2243053	  755.8	  595.5	 3166.0	...
2243054	  755.8	  594.9	 3165.0	...
2243055	  755.7	  594.4	 3164.0	...
2243056	  755.4	  594.7	 3163.0	...
2243057	  755.2	  594.9	 3163.0	...
2243058	  755.1	  595.0	 3163.0	...
2243059	  755.1	  595.0	 3163.0	...
2243060	  755.2	  595.0	 3163.0	...
2243061	  755.3	  595.0	 3163.0	...
2243062	  755.4	  595.1	 3162.0	...
2243063	  755.3	  595.2	 3162.0	...
2243064	  755.0	  595.2	 3162.0	...
2243065	  754.8	  595.2	 3162.0	...
2243066	  754.8	  595.2	 3160.0	...
2243067	  755.1	  595.3	 3156.0	...
2243068	  755.4	  595.5	 3152.0	...
2243069	  755.6	  595.8	 3153.0	...
2243070	  755.8	  595.8	 3156.0	...
2243071	  756.1	  595.7	 3161.0	...
2243072	  756.2	  595.6	 3163.0	...
2243073	  755.9	  595.5	 3161.0	...
2243074	  755.5	  595.3	 3160.0	...
2243075	  755.3	  595.0	 3159.0	...
2243076	  755.3	  594.9	 3160.0	...
2243077	  755.4	  594.9	 3160.0	...
2243078	  755.5	  595.0	 3160.0	...
2243079	  755.5	  595.2	 3159.0	...
2243080	  755.5	  595.3	 3158.0	...
2243081	  755.6	  595.4	 3158.0	...
2243082	  755.7	  595.3	 3159.0	...
2243083	  755.8	  595.2	 3160.0	...
2243084	  755.8	  594.9	 3160.0	...
2243085	  755.8	  594.7	 3161.0	...
2243086	  755.7	  594.4	 3161.0	...
2243087	  755.7	  594.5	 3159.0	...
2243088	  755.8	  594.5	 3158.0	...
2243089	  756.0	  594.6	 3157.0	...
2243090	  755.8	  594.4	 3157.0	...
2243091	  755.3	  594.3	 3157.0	...
2243092	  754.8	  594.2	 3156.0	...
2243093	  754.8	  594.3	 3156.0	...
2243094	  755.2	  594.6	 3156.0	...
2243095	  755.5	  594.7	 3155.0	...
2243096	  755.7	  594.9	 3155.0	...
2243097	  755.4	  595.0	 3153.0	...
2243098	  755.1	  595.1	 3152.0	...
2243099	  755.1	  595.1	 3150.0	...
2243100	  755.2	  594.9	 3149.0	...
2243101	  755.4	  594.7	 3149.0	...
2243102	  755.5	  594.5	 3153.0	...
2243103	  755.6	  594.0	 3157.0	...
2243104	  755.6	  593.5	 3159.0	...
2243105	  755.6	  593.0	 3157.0	...
2243106	  755.5	  593.0	 3156.0	...
2243107	  755.3	  593.1	 3157.0	...
2243108	  755.1	  593.2	 3157.0	...
2243109	  755.0	  593.2	 3156.0	...
2243110	  755.2	  593.2	 3154.0	...
2243111	  755.3	  593.1	 3153.0	...
2243112	  755.5	  593.1	 3153.0	...
2243113	  755.5	  593.3	 3152.0	...
2243114	  755.6	  593.4	 3154.0	...
2243115	  755.3	  593.4	 3155.0	...
2243116	  754.9	  593.5	 3154.0	...
2243117	  754.5	  593.3	 3151.0	...
2243118	  754.8	  593.1	 3150.0	...
2243119	  755.2	  593.2	 3152.0	...
2243120	  755.4	  593.7	 3153.0	...
2243121	  755.4	  594.2	 3157.0	...
2243122	  755.2	  594.3	 3162.0	...
2243123	  755.2	  594.3	 3166.0	...
2243124	  754.9	  594.2	 3166.0	...
2243125	  754.4	  594.1	 3165.0	...
2243126	  753.5	  593.3	 3164.0	...
EFIX R   2241451	2243126	1676	  749.5	  581.7	   3244
SSACC R  2243127
2243127	  752.2	  592.4	 3163.0	...
2243128	  750.5	  591.4	 3164.0	...
2243129	  748.5	  590.3	 3165.0	...
2243130	  746.1	  589.3	 3168.0	...
2243131	  743.8	  588.1	 3172.0	...
2243132	  741.4	  586.8	 3176.0	...
2243133	  739.7	  585.2	 3178.0	...
2243134	  737.8	  582.9	 3178.0	...
2243135	  736.2	  581.0	 3179.0	...
2243136	  734.6	  578.4	 3179.0	...
2243137	  733.6	  576.3	 3178.0	...
ESACC R  2243127	2243137	11	  752.2	  592.4	  733.6	  576.3	   0.52	     53
SFIX R   2243138
2243138	  733.0	  574.6	 3178.0	...
2243139	  732.6	  574.0	 3178.0	...
2243140	  732.3	  574.1	 3178.0	...
2243141	  732.4	  574.1	 3178.0	...
2243142	  732.8	  574.1	 3177.0	...
2243143	  733.1	  574.2	 3175.0	...
2243144	  733.5	  575.0	 3173.0	...
2243145	  734.8	  576.2	 3172.0	...
2243146	  736.5	  577.4	 3172.0	...
2243147	  737.9	  578.4	 3173.0	...
2243148	  738.4	  579.0	 3176.0	...
2243149	  738.4	  579.9	 3178.0	...
2243150	  738.6	  580.3	 3180.0	...
2243151	  739.0	  580.8	 3181.0	...
2243152	  739.5	  580.7	 3182.0	...
2243153	  739.9	  581.1	 3184.0	...
2243154	  740.2	  581.4	 3182.0	...
2243155	  740.5	  581.5	 3180.0	...
2243156	  740.7	  581.2	 3179.0	...
2243157	  740.6	  581.3	 3179.0	...
2243158	  740.3	  581.6	 3180.0	...
2243159	  740.2	  582.0	 3179.0	...
2243160	  740.4	  581.9	 3180.0	...
2243161	  740.5	  581.9	 3181.0	...
2243162	  740.2	  581.9	 3182.0	...
2243163	  739.9	  582.0	 3182.0	...
2243164	  739.8	  582.2	 3182.0	...
2243165	  739.8	  582.4	 3183.0	...
2243166	  739.6	  581.8	 3183.0	...
2243167	  739.4	  581.1	 3185.0	...
2243168	  739.1	  580.5	 3186.0	...
2243169	  739.0	  580.5	 3187.0	...
2243170	  738.9	  580.8	 3187.0	...
2243171	  738.8	  581.1	 3187.0	...
2243172	  738.8	  581.2	 3188.0	...
2243173	  738.9	  581.1	 3189.0	...
2243174	  738.9	  580.9	 3190.0	...
2243175	  738.9	  580.8	 3190.0	...
2243176	  738.6	  580.9	 3190.0	...
2243177	  738.3	  580.9	 3191.0	...
2243178	  738.0	  581.0	 3192.0	...
2243179	  738.0	  581.0	 3192.0	...
2243180	  737.9	  580.9	 3191.0	...
2243181	  737.8	  580.9	 3194.0	...
2243182	  737.7	  580.8	 3198.0	...
2243183	  737.8	  580.7	 3200.0	...
2243184	  737.8	  580.7	 3199.0	...
2243185	  737.7	  580.6	 3199.0	...
2243186	  737.7	  580.5	 3200.0	...
2243187	  737.8	  580.4	 3201.0	...
2243188	  737.9	  580.4	 3201.0	...
2243189	  738.1	  580.5	 3200.0	...
2243190	  738.1	  580.7	 3202.0	...
2243191	  737.8	  580.8	 3203.0	...
2243192	  737.5	  580.9	 3203.0	...
2243193	  737.5	  580.8	 3203.0	...
2243194	  737.7	  580.6	 3202.0	...
2243195	  738.0	  580.3	 3201.0	...
2243196	  737.7	  580.2	 3201.0	...
2243197	  737.3	  580.1	 3201.0	...
2243198	  737.2	  580.2	 3201.0	...
2243199	  737.5	  580.4	 3200.0	...
2243200	  737.8	  580.6	 3203.0	...
2243201	  737.8	  580.7	 3206.0	...
2243202	  737.9	  581.1	 3210.0	...
2243203	  737.9	  581.5	 3209.0	...
2243204	  737.9	  581.9	 3207.0	...
2243205	  737.7	  581.9	 3203.0	...
2243206	  737.4	  582.1	 3202.0	...
2243207	  737.1	  582.2	 3203.0	...
2243208	  737.1	  582.1	 3205.0	...
2243209	  737.1	  581.8	 3207.0	...
2243210	  737.3	  581.5	 3207.0	...
2243211	  737.5	  581.4	 3208.0	...
2243212	  737.5	  581.2	 3208.0	...
2243213	  737.8	  581.1	 3207.0	...
2243214	  738.0	  581.1	 3206.0	...
2243215	  738.1	  581.1	 3205.0	...
MSG	2243216 0000 _ Number On
2243216	  737.8	  581.3	 3204.0	...
2243217	  737.6	  581.5	 3204.0	...
2243218	  737.4	  581.7	 3204.0	...
2243219	  737.4	  581.6	 3204.0	...
2243220	  737.3	  581.4	 3205.0	...
2243221	  737.3	  581.3	 3204.0	...
2243222	  737.3	  581.3	 3204.0	...
2243223	  737.4	  581.3	 3204.0	...
2243224	  737.5	  581.2	 3206.0	...
2243225	  737.3	  581.4	 3209.0	...
2243226	  737.0	  581.5	 3210.0	...
2243227	  736.7	  581.7	 3210.0	...
2243228	  736.6	  581.6	 3211.0	...
2243229	  736.6	  581.7	 3211.0	...
2243230	  736.8	  581.7	 3211.0	...
2243231	  737.0	  581.8	 3212.0	...
2243232	  737.4	  581.9	 3211.0	...
2243233	  737.6	  581.9	 3210.0	...
2243234	  737.6	  582.0	 3208.0	...
2243235	  737.4	  582.1	 3211.0	...
2243236	  737.1	  581.9	 3215.0	...
2243237	  737.1	  581.6	 3219.0	...
2243238	  737.1	  581.3	 3218.0	...
2243239	  737.2	  581.3	 3217.0	...
2243240	  737.0	  581.3	 3216.0	...
2243241	  736.8	  581.3	 3217.0	...
2243242	  736.9	  581.3	 3218.0	...
2243243	  737.1	  581.1	 3219.0	...
2243244	  737.4	  581.0	 3215.0	...
2243245	  737.4	  580.8	 3210.0	...
2243246	  737.4	  580.7	 3207.0	...
2243247	  737.3	  580.7	 3210.0	...
2243248	  737.3	  580.8	 3214.0	...
2243249	  737.2	  580.9	 3216.0	...
2243250	  737.1	  581.2	 3216.0	...
2243251	  737.0	  581.4	 3214.0	...
2243252	  736.8	  581.7	 3211.0	...
2243253	  736.9	  581.8	 3208.0	...
2243254	  737.0	  582.0	 3206.0	...
2243255	  737.1	  582.1	 3206.0	...
2243256	  737.2	  581.7	 3206.0	...
2243257	  737.3	  581.2	 3208.0	...
2243258	  737.5	  580.8	 3213.0	...
2243259	  737.8	  580.9	 3217.0	...
2243260	  737.9	  581.0	 3218.0	...
2243261	  737.9	  581.3	 3216.0	...
2243262	  737.2	  581.6	 3216.0	...
2243263	  736.6	  582.0	 3217.0	...
2243264	  736.0	  582.2	 3217.0	...
2243265	  736.2	  581.9	 3216.0	...
2243266	  736.6	  581.6	 3217.0	...
2243267	  736.9	  581.1	 3219.0	...
2243268	  737.2	  580.9	 3221.0	...
2243269	  737.4	  581.0	 3222.0	...
2243270	  737.6	  581.2	 3223.0	...
2243271	  737.4	  581.4	 3223.0	...
2243272	  737.2	  581.5	 3223.0	...
2243273	  737.0	  581.6	 3223.0	...
2243274	  736.9	  581.5	 3221.0	...
2243275	  736.8	  581.2	 3219.0	...
2243276	  737.0	  581.0	 3218.0	...
2243277	  737.3	  580.9	 3218.0	...
2243278	  737.2	  581.0	 3217.0	...
2243279	  736.8	  581.4	 3217.0	...
2243280	  736.7	  581.9	 3216.0	...
2243281	  736.8	  582.1	 3216.0	...
2243282	  736.9	  581.8	 3219.0	...
2243283	  736.8	  581.4	 3221.0	...
2243284	  736.9	  581.1	 3220.0	...
2243285	  737.0	  581.1	 3218.0	...
2243286	  737.0	  581.1	 3216.0	...
2243287	  736.9	  581.2	 3217.0	...
2243288	  736.9	  581.3	 3217.0	...
2243289	  736.7	  580.9	 3218.0	...
2243290	  736.6	  580.5	 3218.0	...
2243291	  736.8	  579.9	 3218.0	...
2243292	  737.3	  579.7	 3219.0	...
2243293	  737.9	  579.4	 3222.0	...
2243294	  738.0	  579.5	 3225.0	...
2243295	  737.9	  579.7	 3226.0	...
2243296	  737.7	  579.7	 3224.0	...
2243297	  737.7	  579.6	 3221.0	...
2243298	  737.7	  580.2	 3218.0	...
2243299	  737.6	  580.9	 3216.0	...
2243300	  737.5	  581.5	 3215.0	...
2243301	  737.5	  581.4	 3215.0	...
2243302	  737.6	  581.4	 3218.0	...
2243303	  737.7	  581.3	 3219.0	...
2243304	  737.7	  581.0	 3219.0	...
2243305	  737.8	  580.8	 3218.0	...
2243306	  737.9	  580.7	 3216.0	...
2243307	  737.8	  580.8	 3214.0	...
2243308	  737.6	  580.8	 3213.0	...
2243309	  737.4	  580.9	 3213.0	...
2243310	  737.5	  580.8	 3213.0	...
2243311	  737.5	  580.6	 3213.0	...
2243312	  737.6	  580.4	 3213.0	...
2243313	  737.7	  580.1	 3212.0	...
2243314	  738.0	  579.9	 3211.0	...
2243315	  738.2	  579.9	 3213.0	...
2243316	  738.2	  580.2	 3215.0	...
2243317	  738.2	  580.6	 3217.0	...
2243318	  738.2	  580.8	 3217.0	...
2243319	  738.2	  581.0	 3218.0	...
2243320	  738.2	  581.1	 3218.0	...
2243321	  738.3	  581.2	 3220.0	...
2243322	  738.4	  581.3	 3221.0	...
2243323	  738.6	  581.3	 3223.0	...
2243324	  738.6	  581.5	 3224.0	...
2243325	  738.6	  581.8	 3223.0	...
2243326	  738.6	  582.2	 3223.0	...
2243327	  738.6	  582.4	 3223.0	...
2243328	  738.5	  582.4	 3225.0	...
2243329	  738.4	  582.5	 3227.0	...
2243330	  738.3	  582.3	 3228.0	...
2243331	  738.2	  582.6	 3228.0	...
2243332	  738.1	  582.7	 3228.0	...
2243333	  738.1	  582.2	 3228.0	...
2243334	  738.1	  581.7	 3226.0	...
2243335	  738.2	  581.1	 3225.0	...
2243336	  738.4	  581.0	 3223.0	...
2243337	  738.8	  580.9	 3221.0	...
2243338	  739.0	  580.9	 3220.0	...
2243339	  739.1	  581.0	 3221.0	...
2243340	  739.1	  581.2	 3221.0	...
2243341	  739.1	  581.2	 3221.0	...
2243342	  739.1	  581.7	 3221.0	...
2243343	  739.1	  582.1	 3221.0	...
2243344	  739.1	  582.4	 3221.0	...
2243345	  739.1	  582.2	 3221.0	...
2243346	  738.9	  582.1	 3220.0	...
2243347	  738.8	  582.0	 3218.0	...
2243348	  738.7	  582.0	 3216.0	...
2243349	  738.8	  582.2	 3214.0	...
2243350	  738.9	  582.5	 3214.0	...
2243351	  738.9	  582.8	 3214.0	...
2243352	  739.0	  582.4	 3214.0	...
2243353	  739.1	  581.9	 3215.0	...
2243354	  739.1	  581.5	 3215.0	...
2243355	  739.2	  581.8	 3215.0	...
2243356	  739.3	  582.1	 3214.0	...
2243357	  739.4	  582.2	 3213.0	...
2243358	  739.4	  582.2	 3213.0	...
2243359	  739.2	  582.2	 3213.0	...
2243360	  739.2	  582.4	 3213.0	...
2243361	  739.4	  582.1	 3214.0	...
2243362	  739.6	  581.7	 3216.0	...
2243363	  739.5	  581.4	 3212.0	...
2243364	  739.1	  581.5	 3208.0	...
2243365	  739.1	  581.4	 3202.0	...
2243366	  739.4	  581.2	 3202.0	...
2243367	  739.6	  581.0	 3204.0	...
2243368	  739.6	  581.0	 3207.0	...
2243369	  739.6	  581.0	 3209.0	...
2243370	  739.6	  580.8	 3207.0	...
2243371	  739.6	  580.6	 3206.0	...
2243372	  739.7	  580.3	 3205.0	...
2243373	  739.9	  580.2	 3205.0	...
2243374	  740.1	  580.7	 3206.0	...
2243375	  740.1	  581.4	 3206.0	...
2243376	  739.9	  581.8	 3205.0	...
2243377	  739.6	  581.7	 3203.0	...
2243378	  739.5	  581.7	 3201.0	...
2243379	  739.3	  582.1	 3201.0	...
2243380	  739.3	  582.5	 3201.0	...
2243381	  739.3	  582.4	 3202.0	...
2243382	  739.4	  582.2	 3203.0	...
2243383	  740.2	  582.1	 3203.0	...
2243384	  740.9	  582.2	 3203.0	...
2243385	  741.3	  582.3	 3202.0	...
2243386	  741.0	  582.3	 3203.0	...
2243387	  740.7	  582.5	 3204.0	...
2243388	  740.9	  582.6	 3205.0	...
2243389	  741.1	  582.8	 3205.0	...
2243390	  741.0	  582.8	 3205.0	...
2243391	  740.7	  582.9	 3205.0	...
2243392	  740.5	  582.6	 3205.0	...
2243393	  740.5	  582.3	 3203.0	...
2243394	  740.5	  582.1	 3201.0	...
2243395	  740.3	  582.1	 3201.0	...
2243396	  740.6	  582.1	 3202.0	...
2243397	  741.0	  581.9	 3204.0	...
2243398	  741.2	  581.8	 3205.0	...
2243399	  741.2	  581.7	 3205.0	...
2243400	  741.1	  581.8	 3204.0	...
2243401	  741.2	  581.9	 3203.0	...
2243402	  741.2	  581.6	 3202.0	...
2243403	  741.3	  581.2	 3202.0	...
2243404	  741.3	  581.1	 3203.0	...
2243405	  741.5	  581.2	 3203.0	...
2243406	  741.7	  581.4	 3203.0	...
2243407	  741.7	  581.5	 3203.0	...
2243408	  741.6	  581.8	 3203.0	...
2243409	  741.5	  582.0	 3202.0	...
2243410	  741.7	  582.2	 3200.0	...
2243411	  741.8	  582.2	 3199.0	...
2243412	  742.0	  582.1	 3200.0	...
2243413	  742.1	  582.2	 3203.0	...
2243414	  742.1	  582.4	 3207.0	...
2243415	  742.1	  582.5	 3210.0	...
2243416	  742.1	  582.5	 3206.0	...
2243417	  742.0	  582.6	 3201.0	...
2243418	  742.0	  582.8	 3196.0	...
2243419	  742.0	  583.0	 3196.0	...
2243420	  742.0	  583.1	 3197.0	...
2243421	  741.8	  583.1	 3199.0	...
2243422	  741.6	  582.8	 3201.0	...
2243423	  741.7	  582.5	 3203.0	...
2243424	  741.9	  582.1	 3204.0	...
2243425	  742.1	  582.1	 3201.0	...
2243426	  742.1	  582.1	 3199.0	...
2243427	  742.1	  582.2	 3196.0	...
2243428	  742.2	  582.2	 3195.0	...
2243429	  742.4	  582.7	 3195.0	...
2243430	  742.6	  583.0	 3194.0	...
2243431	  742.7	  583.3	 3194.0	...
2243432	  742.9	  583.2	 3197.0	...
2243433	  743.0	  583.2	 3200.0	...
2243434	  743.1	  583.4	 3204.0	...
2243435	  743.2	  583.9	 3203.0	...
2243436	  743.4	  584.3	 3200.0	...
2243437	  743.6	  584.6	 3198.0	...
2243438	  744.4	  584.4	 3196.0	...
EFIX R   2243138	2243438	301	  738.6	  581.3	   3206
SSACC R  2243439
2243439	  745.6	  585.2	 3194.0	...
2243440	  747.2	  586.4	 3192.0	...
2243441	  748.8	  587.5	 3190.0	...
2243442	  751.1	  587.7	 3191.0	...
2243443	  754.5	  587.2	 3191.0	...
2243444	  757.9	  586.6	 3191.0	...
2243445	  760.8	  586.8	 3190.0	...
2243446	  763.5	  587.0	 3190.0	...
2243447	  766.5	  587.5	 3190.0	...
2243448	  769.6	  587.3	 3190.0	...
2243449	  772.1	  587.1	 3189.0	...
ESACC R  2243439	2243449	11	  745.6	  585.2	  772.1	  587.1	   0.57	     60
SFIX R   2243450
2243450	  774.2	  586.7	 3189.0	...
2243451	  775.3	  586.4	 3189.0	...
2243452	  775.7	  586.2	 3191.0	...
2243453	  775.4	  586.4	 3192.0	...
2243454	  775.1	  587.0	 3192.0	...
2243455	  773.7	  587.9	 3192.0	...
2243456	  772.5	  588.5	 3191.0	...
2243457	  770.6	  588.6	 3191.0	...
2243458	  769.5	  588.6	 3192.0	...
2243459	  767.9	  588.5	 3192.0	...
2243460	  766.3	  588.4	 3193.0	...
2243461	  765.1	  588.0	 3193.0	...
2243462	  764.4	  587.5	 3192.0	...
2243463	  764.1	  587.0	 3191.0	...
2243464	  763.8	  586.6	 3191.0	...
2243465	  763.5	  586.4	 3190.0	...
2243466	  763.3	  586.2	 3190.0	...
2243467	  762.8	  585.8	 3189.0	...
2243468	  762.4	  585.4	 3189.0	...
2243469	  762.0	  585.1	 3188.0	...
2243470	  762.1	  585.0	 3186.0	...
2243471	  762.0	  585.4	 3184.0	...
2243472	  761.9	  585.9	 3184.0	...
2243473	  762.3	  586.4	 3184.0	...
2243474	  762.7	  586.4	 3182.0	...
2243475	  763.1	  586.6	 3179.0	...
2243476	  763.1	  586.8	 3179.0	...
2243477	  763.1	  587.1	 3181.0	...
2243478	  763.2	  587.2	 3183.0	...
2243479	  763.6	  587.3	 3184.0	...
2243480	  764.0	  587.2	 3184.0	...
2243481	  764.3	  587.2	 3183.0	...
2243482	  764.2	  587.0	 3180.0	...
2243483	  764.1	  586.8	 3178.0	...
2243484	  764.1	  587.1	 3178.0	...
2243485	  764.2	  587.4	 3179.0	...
2243486	  764.3	  587.6	 3180.0	...
2243487	  764.4	  587.4	 3180.0	...
2243488	  764.5	  587.3	 3180.0	...
2243489	  764.6	  587.3	 3180.0	...
2243490	  765.3	  586.6	 3179.0	...
2243491	  765.8	  585.9	 3179.0	...
2243492	  766.6	  585.1	 3178.0	...
2243493	  766.7	  585.0	 3176.0	...
2243494	  766.6	  585.5	 3175.0	...
2243495	  766.4	  586.2	 3173.0	...
2243496	  766.2	  586.4	 3172.0	...
2243497	  766.3	  586.0	 3172.0	...
2243498	  766.3	  585.5	 3171.0	...
2243499	  766.3	  585.5	 3171.0	...
2243500	  766.3	  585.6	 3171.0	...
2243501	  766.2	  586.1	 3171.0	...
2243502	  766.2	  586.5	 3171.0	...
2243503	  766.0	  586.6	 3172.0	...
2243504	  765.9	  586.4	 3172.0	...
2243505	  765.7	  586.7	 3173.0	...
2243506	  765.6	  587.0	 3172.0	...
2243507	  765.6	  587.3	 3174.0	...
2243508	  766.0	  587.5	 3175.0	...
2243509	  766.5	  587.7	 3174.0	...
2243510	  767.0	  587.5	 3171.0	...
2243511	  766.9	  587.1	 3168.0	...
2243512	  766.9	  586.8	 3167.0	...
2243513	  767.1	  586.8	 3166.0	...
2243514	  767.2	  586.8	 3166.0	...
2243515	  767.4	  586.8	 3167.0	...
2243516	  767.5	  586.9	 3169.0	...
2243517	  767.3	  587.3	 3171.0	...
2243518	  766.9	  587.5	 3173.0	...
2243519	  766.5	  587.7	 3174.0	...
2243520	  766.7	  587.5	 3175.0	...
MSG	2243521 0000 _ Number Off
2243521	  766.8	  587.6	 3175.0	...
2243522	  766.9	  587.6	 3175.0	...
2243523	  766.9	  587.5	 3175.0	...
2243524	  767.1	  587.8	 3174.0	...
2243525	  767.4	  588.0	 3173.0	...
2243526	  767.5	  587.8	 3171.0	...
2243527	  767.5	  587.4	 3170.0	...
2243528	  767.6	  586.9	 3169.0	...
2243529	  767.7	  586.9	 3168.0	...
2243530	  767.8	  586.8	 3168.0	...
2243531	  767.9	  586.6	 3168.0	...
2243532	  768.0	  586.4	 3170.0	...
2243533	  767.9	  586.3	 3171.0	...
2243534	  767.8	  586.2	 3171.0	...
2243535	  767.6	  586.3	 3170.0	...
2243536	  767.4	  586.5	 3169.0	...
2243537	  767.4	  586.6	 3167.0	...
2243538	  767.5	  586.7	 3166.0	...
2243539	  767.6	  586.8	 3166.0	...
2243540	  767.6	  587.1	 3165.0	...
2243541	  767.6	  587.3	 3164.0	...
2243542	  767.6	  587.5	 3165.0	...
2243543	  767.5	  587.6	 3165.0	...
2243544	  767.4	  587.6	 3167.0	...
2243545	  767.3	  587.4	 3168.0	...
2243546	  767.3	  587.1	 3170.0	...
2243547	  767.1	  586.9	 3171.0	...
2243548	  767.0	  586.8	 3171.0	...
2243549	  767.0	  587.0	 3172.0	...
2243550	  767.0	  587.2	 3172.0	...
2243551	  767.2	  586.9	 3171.0	...
2243552	  767.4	  586.3	 3172.0	...
2243553	  767.5	  585.6	 3173.0	...
2243554	  767.5	  585.3	 3171.0	...
2243555	  767.8	  585.9	 3168.0	...
2243556	  768.1	  586.8	 3165.0	...
2243557	  768.3	  587.5	 3166.0	...
2243558	  768.2	  587.3	 3169.0	...
2243559	  767.8	  587.1	 3171.0	...
2243560	  767.6	  587.0	 3173.0	...
2243561	  767.4	  586.9	 3173.0	...
2243562	  767.5	  586.8	 3173.0	...
2243563	  767.6	  586.7	 3173.0	...
2243564	  767.8	  586.8	 3172.0	...
2243565	  768.1	  586.9	 3172.0	...
2243566	  768.4	  586.7	 3171.0	...
2243567	  768.4	  586.5	 3171.0	...
2243568	  768.1	  586.2	 3170.0	...
2243569	  768.3	  586.1	 3169.0	...
2243570	  768.7	  586.1	 3168.0	...
2243571	  768.7	  586.4	 3168.0	...
2243572	  768.3	  586.7	 3168.0	...
2243573	  767.9	  587.2	 3168.0	...
2243574	  768.5	  587.2	 3168.0	...
2243575	  769.1	  587.0	 3167.0	...
2243576	  769.6	  586.7	 3167.0	...
2243577	  769.9	  586.4	 3167.0	...
2243578	  770.2	  586.3	 3167.0	...
2243579	  770.3	  586.2	 3168.0	...
2243580	  770.2	  586.1	 3169.0	...
2243581	  770.1	  586.1	 3170.0	...
2243582	  770.0	  585.9	 3174.0	...
2243583	  770.0	  585.6	 3178.0	...
2243584	  770.1	  585.9	 3181.0	...
2243585	  770.0	  586.4	 3182.0	...
2243586	  769.9	  586.9	 3182.0	...
2243587	  769.8	  586.8	 3183.0	...
2243588	  769.7	  586.8	 3182.0	...
2243589	  769.7	  586.8	 3182.0	...
2243590	  769.6	  586.8	 3181.0	...
2243591	  769.6	  586.6	 3180.0	...
2243592	  769.6	  586.4	 3178.0	...
2243593	  769.6	  586.5	 3177.0	...
2243594	  769.7	  586.7	 3177.0	...
2243595	  769.8	  587.2	 3175.0	...
2243596	  770.0	  587.4	 3173.0	...
2243597	  770.2	  587.8	 3169.0	...
2243598	  770.4	  588.1	 3167.0	...
2243599	  770.6	  588.4	 3166.0	...
2243600	  770.7	  589.0	 3165.0	...
2243601	  770.7	  589.9	 3166.0	...
2243602	  770.9	  590.8	 3168.0	...
2243603	  771.2	  591.2	 3169.0	...
2243604	  771.5	  591.1	 3169.0	...
2243605	  771.7	  591.4	 3167.0	...
2243606	  771.7	  591.9	 3169.0	...
2243607	  771.7	  593.1	 3173.0	...
2243608	  771.7	  594.0	 3177.0	...
2243609	  772.1	  595.0	 3178.0	...
2243610	  772.5	  595.3	 3179.0	...
2243611	  773.1	  596.0	 3179.0	...
EFIX R   2243450	2243611	162	  767.6	  587.2	   3175
SSACC R  2243612
2243612	  773.4	  596.5	 3178.0	...
2243613	  773.3	  598.1	 3177.0	...
2243614	  773.0	  600.0	 3175.0	...
2243615	  772.7	  603.0	 3174.0	...
2243616	  772.5	  606.3	 3174.0	...
2243617	  772.2	  609.9	 3175.0	...
2243618	  771.6	  614.3	 3170.0	...
2243619	  770.6	  619.4	 3165.0	...
2243620	  769.6	  625.3	 3159.0	...
2243621	  766.8	  631.3	 3157.0	...
2243622	  763.9	  637.7	 3155.0	...
2243623	  759.7	  644.2	 3152.0	...
2243624	  755.1	  651.1	 3152.0	...
2243625	  750.3	  658.9	 3153.0	...
2243626	  744.9	  666.3	 3151.0	...
2243627	  740.4	  673.2	 3149.0	...
2243628	  735.6	  679.0	 3147.0	...
2243629	  731.5	  684.2	 3147.0	...
2243630	  728.1	  688.8	 3152.0	...
2243631	  725.7	  691.0	 3157.0	...
2243632	  724.7	  692.2	 3161.0	...
2243633	  724.9	  692.2	 3161.0	...
2243634	  726.0	  691.0	 3162.0	...
2243635	  727.5	  689.1	 3163.0	...
2243636	  729.4	  686.0	 3162.0	...
ESACC R  2243612	2243636	25	  773.4	  596.5	  729.4	  686.0	   2.13	    167
SFIX R   2243637
2243637	  732.0	  683.3	 3160.0	...
2243638	  734.3	  680.9	 3158.0	...
2243639	  736.9	  678.4	 3157.0	...
2243640	  738.1	  676.3	 3157.0	...
2243641	  740.0	  673.7	 3158.0	...
2243642	  740.7	  672.6	 3158.0	...
2243643	  741.4	  671.3	 3159.0	...
2243644	  741.8	  670.8	 3160.0	...
2243645	  742.4	  669.5	 3160.0	...
2243646	  742.8	  668.3	 3160.0	...
2243647	  743.6	  667.3	 3159.0	...
2243648	  744.2	  667.2	 3158.0	...
2243649	  744.8	  667.1	 3157.0	...
2243650	  744.9	  667.1	 3157.0	...
2243651	  745.2	  667.4	 3154.0	...
2243652	  745.5	  668.1	 3151.0	...
2243653	  745.9	  668.8	 3146.0	...
2243654	  745.5	  669.1	 3143.0	...
2243655	  745.2	  669.1	 3141.0	...
2243656	  744.9	  669.2	 3144.0	...
2243657	  744.9	  669.6	 3147.0	...
2243658	  744.7	  670.1	 3151.0	...
2243659	  744.3	  670.4	 3151.0	...
2243660	  743.8	  670.5	 3151.0	...
2243661	  743.5	  670.6	 3151.0	...
2243662	  743.2	  670.6	 3154.0	...
2243663	  742.8	  671.2	 3157.0	...
2243664	  742.2	  671.9	 3159.0	...
2243665	  742.0	  672.6	 3158.0	...
2243666	  741.7	  672.8	 3157.0	...
2243667	  741.6	  673.6	 3155.0	...
2243668	  741.1	  674.3	 3157.0	...
2243669	  740.4	  675.0	 3159.0	...
2243670	  739.8	  675.8	 3166.0	...
2243671	  739.6	  676.6	 3170.0	...
2243672	  739.7	  677.4	 3172.0	...
2243673	  739.9	  677.6	 3169.0	...
2243674	  739.9	  677.9	 3167.0	...
2243675	  740.0	  677.9	 3168.0	...
2243676	  740.0	  677.8	 3168.0	...
2243677	  740.1	  677.5	 3167.0	...
2243678	  740.2	  677.2	 3167.0	...
2243679	  740.3	  676.8	 3167.0	...
2243680	  740.1	  676.2	 3165.0	...
2243681	  739.8	  675.8	 3164.0	...
2243682	  739.5	  675.7	 3163.0	...
2243683	  739.7	  675.9	 3165.0	...
2243684	  740.0	  676.3	 3166.0	...
2243685	  740.3	  676.6	 3167.0	...
2243686	  740.9	  677.1	 3167.0	...
2243687	  741.3	  677.8	 3164.0	...
2243688	  741.4	  678.3	 3161.0	...
2243689	  741.2	  678.7	 3158.0	...
2243690	  740.9	  678.9	 3159.0	...
2243691	  740.8	  679.0	 3161.0	...
2243692	  740.8	  679.5	 3163.0	...
2243693	  740.7	  680.0	 3164.0	...
EFIX R   2243637	2243693	57	  741.5	  674.0	   3159
SSACC R  2243694
2243694	  740.5	  681.0	 3164.0	...
2243695	  740.4	  682.3	 3164.0	...
2243696	  740.3	  683.9	 3168.0	...
2243697	  740.5	  686.2	 3172.0	...
2243698	  740.5	  689.0	 3172.0	...
2243699	  740.4	  693.2	 3167.0	...
2243700	  739.9	  697.0	 3163.0	...
2243701	  739.1	  701.5	 3163.0	...
2243702	  737.9	  708.2	 3162.0	...
2243703	  736.1	  715.7	 3159.0	...
2243704	  734.0	  723.8	 3157.0	...
2243705	  731.2	  731.6	 3155.0	...
2243706	  727.7	  742.6	 3154.0	...
2243707	  723.9	  754.4	 3153.0	...
2243708	  719.9	  766.5	 3153.0	...
2243709	  716.3	  777.2	 3154.0	...
2243710	  713.2	  789.2	 3155.0	...
2243711	  710.7	  800.5	 3157.0	...
2243712	  709.2	  812.0	 3157.0	...
2243713	  708.5	  820.5	 3158.0	...
2243714	  709.1	  827.5	 3158.0	...
2243715	  710.8	  833.3	 3158.0	...
2243716	  712.6	  838.6	 3158.0	...
2243717	  714.8	  843.9	 3164.0	...
2243718	  716.5	  848.8	 3170.0	...
2243719	  718.8	  855.0	 3178.0	...
2243720	  720.3	  863.1	 3179.0	...
2243721	  720.7	  873.3	 3181.0	...
2243722	  720.0	  885.3	 3181.0	...
2243723	  718.6	  899.8	 3181.0	...
2243724	  716.8	  915.8	 3180.0	...
2243725	  715.1	  931.8	 3174.0	...
2243726	  712.7	  948.7	 3168.0	...
2243727	  710.4	  968.9	 3167.0	...
2243728	  708.0	  990.2	 3172.0	...
2243729	  706.2	 1009.0	 3192.0	...
2243730	  705.3	 1022.3	 3209.0	...
2243731	  705.0	 1033.8	 3234.0	...
2243732	  705.9	 1047.2	 3242.0	...
MSG	2243733 0000 _ Number On
2243733	  707.0	 1062.1	 3251.0	...
2243734	  708.2	 1078.7	 3256.0	...
2243735	  709.5	 1096.1	 3260.0	...
2243736	  711.0	 1116.1	 3257.0	...
2243737	  712.8	 1138.9	 3249.0	...
2243738	  714.8	 1161.6	 3236.0	...
2243739	  717.3	 1185.0	 3224.0	...
2243740	  720.4	 1207.8	 3212.0	...
2243741	  723.4	 1229.0	 3200.0	...
2243742	  725.6	 1244.7	 3195.0	...
2243743	  726.8	 1256.7	 3188.0	...
2243744	  727.4	 1269.6	 3186.0	...
2243745	  727.7	 1282.5	 3184.0	...
2243746	  727.1	 1302.8	 3185.0	...
2243747	  725.0	 1319.8	 3187.0	...
2243748	  721.9	 1342.5	 3188.0	...
2243749	  717.5	 1364.8	 3188.0	...
2243750	  714.8	 1384.5	 3188.0	...
2243751	  713.1	 1395.6	 3187.0	...
2243752	  713.1	 1395.6	 3187.0	...
SBLINK R 2243753
2243753	   .	   .	    0.0	...
2243754	   .	   .	    0.0	...
2243755	   .	   .	    0.0	...
2243756	   .	   .	    0.0	...
2243757	   .	   .	    0.0	...
2243758	   .	   .	    0.0	...
2243759	   .	   .	    0.0	...
2243760	   .	   .	    0.0	...
2243761	   .	   .	    0.0	...
2243762	   .	   .	    0.0	...
2243763	   .	   .	    0.0	...
2243764	   .	   .	    0.0	...
2243765	   .	   .	    0.0	...
2243766	   .	   .	    0.0	...
2243767	   .	   .	    0.0	...
2243768	   .	   .	    0.0	...
2243769	   .	   .	    0.0	...
2243770	   .	   .	    0.0	...
2243771	   .	   .	    0.0	...
2243772	   .	   .	    0.0	...
2243773	   .	   .	    0.0	...
2243774	   .	   .	    0.0	...
2243775	   .	   .	    0.0	...
2243776	   .	   .	    0.0	...
2243777	   .	   .	    0.0	...
2243778	   .	   .	    0.0	...
2243779	   .	   .	    0.0	...
2243780	   .	   .	    0.0	...
2243781	   .	   .	    0.0	...
2243782	   .	   .	    0.0	...
2243783	   .	   .	    0.0	...
2243784	   .	   .	    0.0	...
2243785	   .	   .	    0.0	...
2243786	   .	   .	    0.0	...
2243787	   .	   .	    0.0	...
2243788	   .	   .	    0.0	...
2243789	   .	   .	    0.0	...
2243790	   .	   .	    0.0	...
2243791	   .	   .	    0.0	...
2243792	   .	   .	    0.0	...
2243793	   .	   .	    0.0	...
2243794	   .	   .	    0.0	...
2243795	   .	   .	    0.0	...
2243796	   .	   .	    0.0	...
2243797	   .	   .	    0.0	...
2243798	   .	   .	    0.0	...
2243799	   .	   .	    0.0	...
2243800	   .	   .	    0.0	...
2243801	   .	   .	    0.0	...
2243802	   .	   .	    0.0	...
2243803	   .	   .	    0.0	...
2243804	   .	   .	    0.0	...
2243805	   .	   .	    0.0	...
2243806	   .	   .	    0.0	...
2243807	   .	   .	    0.0	...
2243808	   .	   .	    0.0	...
2243809	   .	   .	    0.0	...
2243810	   .	   .	    0.0	...
2243811	   .	   .	    0.0	...
2243812	   .	   .	    0.0	...
2243813	   .	   .	    0.0	...
2243814	   .	   .	    0.0	...
2243815	   .	   .	    0.0	...
2243816	   .	   .	    0.0	...
2243817	   .	   .	    0.0	...
2243818	   .	   .	    0.0	...
2243819	   .	   .	    0.0	...
2243820	   .	   .	    0.0	...
2243821	   .	   .	    0.0	...
2243822	   .	   .	    0.0	...
2243823	   .	   .	    0.0	...
2243824	   .	   .	    0.0	...
2243825	   .	   .	    0.0	...
2243826	   .	   .	    0.0	...
2243827	   .	   .	    0.0	...
2243828	   .	   .	    0.0	...
2243829	   .	   .	    0.0	...
2243830	   .	   .	    0.0	...
2243831	   .	   .	    0.0	...
2243832	   .	   .	    0.0	...
2243833	   .	   .	    0.0	...
2243834	   .	   .	    0.0	...
2243835	   .	   .	    0.0	...
2243836	   .	   .	    0.0	...
2243837	   .	   .	    0.0	...
2243838	   .	   .	    0.0	...
2243839	   .	   .	    0.0	...
2243840	   .	   .	    0.0	...
2243841	   .	   .	    0.0	...
2243842	   .	   .	    0.0	...
2243843	   .	   .	    0.0	...
2243844	   .	   .	    0.0	...
2243845	   .	   .	    0.0	...
2243846	   .	   .	    0.0	...
2243847	   .	   .	    0.0	...
2243848	   .	   .	    0.0	...
2243849	   .	   .	    0.0	...
2243850	   .	   .	    0.0	...
2243851	   .	   .	    0.0	...
2243852	   .	   .	    0.0	...
2243853	   .	   .	    0.0	...
2243854	   .	   .	    0.0	...
2243855	   .	   .	    0.0	...
2243856	   .	   .	    0.0	...
2243857	   .	   .	    0.0	...
2243858	   .	   .	    0.0	...
2243859	   .	   .	    0.0	...
2243860	   .	   .	    0.0	...
2243861	   .	   .	    0.0	...
2243862	   .	   .	    0.0	...
2243863	   .	   .	    0.0	...
2243864	   .	   .	    0.0	...
2243865	   .	   .	    0.0	...
2243866	   .	   .	    0.0	...
2243867	   .	   .	    0.0	...
2243868	   .	   .	    0.0	...
2243869	   .	   .	    0.0	...
2243870	   .	   .	    0.0	...
2243871	   .	   .	    0.0	...
2243872	   .	   .	    0.0	...
2243873	   .	   .	    0.0	...
2243874	   .	   .	    0.0	...
2243875	   .	   .	    0.0	...
2243876	   .	   .	    0.0	...
2243877	   .	   .	    0.0	...
2243878	   .	   .	    0.0	...
2243879	   .	   .	    0.0	...
2243880	   .	   .	    0.0	...
2243881	   .	   .	    0.0	...
2243882	   .	   .	    0.0	...
2243883	   .	   .	    0.0	...
2243884	   .	   .	    0.0	...
2243885	   .	   .	    0.0	...
2243886	   .	   .	    0.0	...
2243887	   .	   .	    0.0	...
2243888	   .	   .	    0.0	...
2243889	   .	   .	    0.0	...
2243890	   .	   .	    0.0	...
2243891	   .	   .	    0.0	...
2243892	   .	   .	    0.0	...
2243893	   .	   .	    0.0	...
2243894	   .	   .	    0.0	...
2243895	   .	   .	    0.0	...
2243896	   .	   .	    0.0	...
2243897	   .	   .	    0.0	...
2243898	   .	   .	    0.0	...
2243899	   .	   .	    0.0	...
2243900	   .	   .	    0.0	...
2243901	   .	   .	    0.0	...
2243902	   .	   .	    0.0	...
2243903	   .	   .	    0.0	...
2243904	   .	   .	    0.0	...
2243905	   .	   .	    0.0	...
2243906	   .	   .	    0.0	...
2243907	   .	   .	    0.0	...
2243908	   .	   .	    0.0	...
2243909	   .	   .	    0.0	...
2243910	   .	   .	    0.0	...
2243911	   .	   .	    0.0	...
2243912	   .	   .	    0.0	...
2243913	   .	   .	    0.0	...
2243914	   .	   .	    0.0	...
2243915	   .	   .	    0.0	...
2243916	   .	   .	    0.0	...
2243917	   .	   .	    0.0	...
2243918	   .	   .	    0.0	...
2243919	   .	   .	    0.0	...
2243920	   .	   .	    0.0	...
2243921	   .	   .	    0.0	...
2243922	   .	   .	    0.0	...
2243923	   .	   .	    0.0	...
2243924	   .	   .	    0.0	...
2243925	   .	   .	    0.0	...
2243926	   .	   .	    0.0	...
2243927	   .	   .	    0.0	...
2243928	   .	   .	    0.0	...
2243929	   .	   .	    0.0	...
2243930	   .	   .	    0.0	...
2243931	   .	   .	    0.0	...
2243932	   .	   .	    0.0	...
2243933	   .	   .	    0.0	...
2243934	   .	   .	    0.0	...
2243935	   .	   .	    0.0	...
2243936	   .	   .	    0.0	...
2243937	   .	   .	    0.0	...
2243938	   .	   .	    0.0	...
2243939	   .	   .	    0.0	...
2243940	   .	   .	    0.0	...
2243941	   .	   .	    0.0	...
2243942	   .	   .	    0.0	...
2243943	   .	   .	    0.0	...
2243944	   .	   .	    0.0	...
2243945	   .	   .	    0.0	...
2243946	   .	   .	    0.0	...
2243947	   .	   .	    0.0	...
2243948	   .	   .	    0.0	...
2243949	   .	   .	    0.0	...
2243950	   .	   .	    0.0	...
2243951	   .	   .	    0.0	...
2243952	   .	   .	    0.0	...
2243953	   .	   .	    0.0	...
2243954	   .	   .	    0.0	...
2243955	   .	   .	    0.0	...
2243956	   .	   .	    0.0	...
2243957	   .	   .	    0.0	...
2243958	   .	   .	    0.0	...
2243959	   .	   .	    0.0	...
2243960	   .	   .	    0.0	...
2243961	   .	   .	    0.0	...
2243962	   .	   .	    0.0	...
2243963	   .	   .	    0.0	...
2243964	   .	   .	    0.0	...
2243965	   .	   .	    0.0	...
2243966	   .	   .	    0.0	...
2243967	   .	   .	    0.0	...
2243968	   .	   .	    0.0	...
2243969	   .	   .	    0.0	...
2243970	   .	   .	    0.0	...
2243971	   .	   .	    0.0	...
2243972	   .	   .	    0.0	...
2243973	   .	   .	    0.0	...
2243974	   .	   .	    0.0	...
2243975	   .	   .	    0.0	...
2243976	   .	   .	    0.0	...
2243977	   .	   .	    0.0	...
2243978	   .	   .	    0.0	...
2243979	   .	   .	    0.0	...
2243980	   .	   .	    0.0	...
2243981	   .	   .	    0.0	...
2243982	   .	   .	    0.0	...
2243983	   .	   .	    0.0	...
2243984	   .	   .	    0.0	...
2243985	   .	   .	    0.0	...
2243986	   .	   .	    0.0	...
2243987	   .	   .	    0.0	...
2243988	   .	   .	    0.0	...
2243989	   .	   .	    0.0	...
2243990	   .	   .	    0.0	...
2243991	   .	   .	    0.0	...
2243992	   .	   .	    0.0	...
2243993	   .	   .	    0.0	...
2243994	   .	   .	    0.0	...
2243995	   .	   .	    0.0	...
2243996	   .	   .	    0.0	...
2243997	   .	   .	    0.0	...
2243998	   .	   .	    0.0	...
2243999	   .	   .	    0.0	...
2244000	   .	   .	    0.0	...
2244001	   .	   .	    0.0	...
2244002	   .	   .	    0.0	...
2244003	   .	   .	    0.0	...
2244004	   .	   .	    0.0	...
2244005	   .	   .	    0.0	...
2244006	   .	   .	    0.0	...
2244007	   .	   .	    0.0	...
2244008	   .	   .	    0.0	...
2244009	   .	   .	    0.0	...
2244010	   .	   .	    0.0	...
2244011	   .	   .	    0.0	...
2244012	   .	   .	    0.0	...
2244013	   .	   .	    0.0	...
2244014	   .	   .	    0.0	...
2244015	   .	   .	    0.0	...
2244016	   .	   .	    0.0	...
2244017	   .	   .	    0.0	...
2244018	   .	   .	    0.0	...
2244019	   .	   .	    0.0	...
2244020	   .	   .	    0.0	...
2244021	   .	   .	    0.0	...
2244022	   .	   .	    0.0	...
2244023	   .	   .	    0.0	...
2244024	   .	   .	    0.0	...
2244025	   .	   .	    0.0	...
2244026	   .	   .	    0.0	...
2244027	   .	   .	    0.0	...
2244028	   .	   .	    0.0	...
2244029	   .	   .	    0.0	...
2244030	   .	   .	    0.0	...
2244031	   .	   .	    0.0	...
2244032	   .	   .	    0.0	...
2244033	   .	   .	    0.0	...
2244034	   .	   .	    0.0	...
MSG	2244035 0000 _ Number Off
2244035	   .	   .	    0.0	...
2244036	   .	   .	    0.0	...
2244037	   .	   .	    0.0	...
2244038	   .	   .	    0.0	...
2244039	   .	   .	    0.0	...
2244040	   .	   .	    0.0	...
2244041	   .	   .	    0.0	...
2244042	   .	   .	    0.0	...
2244043	   .	   .	    0.0	...
2244044	   .	   .	    0.0	...
2244045	   .	   .	    0.0	...
2244046	   .	   .	    0.0	...
2244047	   .	   .	    0.0	...
2244048	   .	   .	    0.0	...
2244049	   .	   .	    0.0	...
2244050	   .	   .	    0.0	...
2244051	   .	   .	    0.0	...
2244052	   .	   .	    0.0	...
2244053	   .	   .	    0.0	...
2244054	   .	   .	    0.0	...
2244055	   .	   .	    0.0	...
2244056	   .	   .	    0.0	...
2244057	   .	   .	    0.0	...
2244058	   .	   .	    0.0	...
2244059	   .	   .	    0.0	...
2244060	   .	   .	    0.0	...
2244061	   .	   .	    0.0	...
2244062	   .	   .	    0.0	...
2244063	   .	   .	    0.0	...
2244064	   .	   .	    0.0	...
2244065	   .	   .	    0.0	...
2244066	   .	   .	    0.0	...
2244067	   .	   .	    0.0	...
2244068	   .	   .	    0.0	...
2244069	   .	   .	    0.0	...
2244070	   .	   .	    0.0	...
2244071	   .	   .	    0.0	...
2244072	   .	   .	    0.0	...
2244073	   .	   .	    0.0	...
2244074	   .	   .	    0.0	...
2244075	   .	   .	    0.0	...
2244076	   .	   .	    0.0	...
2244077	   .	   .	    0.0	...
2244078	   .	   .	    0.0	...
2244079	   .	   .	    0.0	...
2244080	   .	   .	    0.0	...
2244081	   .	   .	    0.0	...
2244082	   .	   .	    0.0	...
2244083	   .	   .	    0.0	...
2244084	   .	   .	    0.0	...
2244085	   .	   .	    0.0	...
2244086	   .	   .	    0.0	...
2244087	   .	   .	    0.0	...
2244088	   .	   .	    0.0	...
2244089	   .	   .	    0.0	...
2244090	   .	   .	    0.0	...
2244091	   .	   .	    0.0	...
2244092	   .	   .	    0.0	...
2244093	   .	   .	    0.0	...
2244094	   .	   .	    0.0	...
2244095	   .	   .	    0.0	...
2244096	   .	   .	    0.0	...
2244097	   .	   .	    0.0	...
2244098	   .	   .	    0.0	...
2244099	   .	   .	    0.0	...
2244100	   .	   .	    0.0	...
2244101	   .	   .	    0.0	...
2244102	   .	   .	    0.0	...
2244103	   .	   .	    0.0	...
2244104	   .	   .	    0.0	...
2244105	   .	   .	    0.0	...
2244106	   .	   .	    0.0	...
2244107	   .	   .	    0.0	...
2244108	   .	   .	    0.0	...
2244109	   .	   .	    0.0	...
2244110	   .	   .	    0.0	...
2244111	   .	   .	    0.0	...
2244112	   .	   .	    0.0	...
2244113	   .	   .	    0.0	...
2244114	   .	   .	    0.0	...
2244115	   .	   .	    0.0	...
2244116	   .	   .	    0.0	...
2244117	   .	   .	    0.0	...
2244118	   .	   .	    0.0	...
2244119	   .	   .	    0.0	...
2244120	   .	   .	    0.0	...
2244121	   .	   .	    0.0	...
2244122	   .	   .	    0.0	...
2244123	   .	   .	    0.0	...
2244124	   .	   .	    0.0	...
2244125	   .	   .	    0.0	...
2244126	   .	   .	    0.0	...
2244127	   .	   .	    0.0	...
2244128	   .	   .	    0.0	...
2244129	   .	   .	    0.0	...
2244130	   .	   .	    0.0	...
2244131	   .	   .	    0.0	...
2244132	   .	   .	    0.0	...
2244133	   .	   .	    0.0	...
2244134	   .	   .	    0.0	...
2244135	   .	   .	    0.0	...
2244136	   .	   .	    0.0	...
2244137	   .	   .	    0.0	...
2244138	   .	   .	    0.0	...
2244139	   .	   .	    0.0	...
2244140	   .	   .	    0.0	...
2244141	   .	   .	    0.0	...
2244142	   .	   .	    0.0	...
2244143	   .	   .	    0.0	...
2244144	   .	   .	    0.0	...
2244145	   .	   .	    0.0	...
2244146	   .	   .	    0.0	...
2244147	   .	   .	    0.0	...
2244148	   .	   .	    0.0	...
2244149	   .	   .	    0.0	...
2244150	   .	   .	    0.0	...
2244151	   .	   .	    0.0	...
2244152	   .	   .	    0.0	...
2244153	   .	   .	    0.0	...
2244154	   .	   .	    0.0	...
2244155	   .	   .	    0.0	...
2244156	   .	   .	    0.0	...
2244157	   .	   .	    0.0	...
2244158	   .	   .	    0.0	...
2244159	   .	   .	    0.0	...
2244160	   .	   .	    0.0	...
2244161	   .	   .	    0.0	...
2244162	   .	   .	    0.0	...
2244163	   .	   .	    0.0	...
2244164	   .	   .	    0.0	...
2244165	   .	   .	    0.0	...
2244166	   .	   .	    0.0	...
2244167	   .	   .	    0.0	...
2244168	   .	   .	    0.0	...
2244169	   .	   .	    0.0	...
2244170	   .	   .	    0.0	...
2244171	   .	   .	    0.0	...
2244172	   .	   .	    0.0	...
2244173	   .	   .	    0.0	...
2244174	   .	   .	    0.0	...
2244175	   .	   .	    0.0	...
2244176	   .	   .	    0.0	...
2244177	   .	   .	    0.0	...
2244178	   .	   .	    0.0	...
2244179	   .	   .	    0.0	...
2244180	   .	   .	    0.0	...
2244181	   .	   .	    0.0	...
2244182	   .	   .	    0.0	...
2244183	   .	   .	    0.0	...
2244184	   .	   .	    0.0	...
2244185	   .	   .	    0.0	...
2244186	   .	   .	    0.0	...
2244187	   .	   .	    0.0	...
2244188	   .	   .	    0.0	...
2244189	   .	   .	    0.0	...
2244190	   .	   .	    0.0	...
2244191	   .	   .	    0.0	...
2244192	   .	   .	    0.0	...
2244193	   .	   .	    0.0	...
2244194	   .	   .	    0.0	...
2244195	   .	   .	    0.0	...
2244196	   .	   .	    0.0	...
2244197	   .	   .	    0.0	...
2244198	   .	   .	    0.0	...
2244199	   .	   .	    0.0	...
2244200	   .	   .	    0.0	...
2244201	   .	   .	    0.0	...
2244202	   .	   .	    0.0	...
2244203	   .	   .	    0.0	...
2244204	   .	   .	    0.0	...
2244205	   .	   .	    0.0	...
2244206	   .	   .	    0.0	...
2244207	   .	   .	    0.0	...
2244208	   .	   .	    0.0	...
2244209	   .	   .	    0.0	...
2244210	   .	   .	    0.0	...
2244211	   .	   .	    0.0	...
2244212	   .	   .	    0.0	...
2244213	   .	   .	    0.0	...
2244214	   .	   .	    0.0	...
2244215	   .	   .	    0.0	...
2244216	   .	   .	    0.0	...
2244217	   .	   .	    0.0	...
2244218	   .	   .	    0.0	...
2244219	   .	   .	    0.0	...
2244220	   .	   .	    0.0	...
2244221	   .	   .	    0.0	...
2244222	   .	   .	    0.0	...
2244223	   .	   .	    0.0	...
2244224	   .	   .	    0.0	...
2244225	   .	   .	    0.0	...
2244226	   .	   .	    0.0	...
2244227	   .	   .	    0.0	...
2244228	   .	   .	    0.0	...
2244229	   .	   .	    0.0	...
2244230	   .	   .	    0.0	...
2244231	   .	   .	    0.0	...
2244232	   .	   .	    0.0	...
2244233	   .	   .	    0.0	...
2244234	   .	   .	    0.0	...
2244235	   .	   .	    0.0	...
2244236	   .	   .	    0.0	...
2244237	   .	   .	    0.0	...
2244238	   .	   .	    0.0	...
2244239	   .	   .	    0.0	...
2244240	   .	   .	    0.0	...
2244241	   .	   .	    0.0	...
2244242	   .	   .	    0.0	...
2244243	   .	   .	    0.0	...
2244244	   .	   .	    0.0	...
2244245	   .	   .	    0.0	...
2244246	   .	   .	    0.0	...
MSG	2244247 0000 _ Number On
2244247	   .	   .	    0.0	...
2244248	   .	   .	    0.0	...
2244249	   .	   .	    0.0	...
EBLINK R 2243753	2244249	497
2244250	  770.2	  882.3	 2536.0	...
2244251	  770.2	  882.3	 2536.0	...
2244252	  770.2	  882.3	 2536.0	...
2244253	  766.9	  877.4	 2542.0	...
2244254	  761.7	  865.8	 2572.0	...
2244255	  756.2	  851.5	 2614.0	...
2244256	  753.7	  838.3	 2666.0	...
2244257	  754.6	  823.3	 2709.0	...
2244258	  755.7	  809.8	 2752.0	...
2244259	  758.1	  796.8	 2798.0	...
2244260	  759.0	  789.0	 2844.0	...
2244261	  760.9	  777.1	 2898.0	...
2244262	  761.5	  761.2	 2950.0	...
2244263	  763.7	  742.7	 3002.0	...
2244264	  765.1	  725.7	 3042.0	...
2244265	  768.5	  713.6	 3066.0	...
2244266	  771.8	  707.2	 3078.0	...
2244267	  775.2	  704.9	 3082.0	...
2244268	  777.5	  704.9	 3088.0	...
2244269	  779.6	  706.6	 3093.0	...
2244270	  782.1	  708.0	 3104.0	...
2244271	  783.8	  708.9	 3125.0	...
2244272	  784.1	  706.2	 3146.0	...
ESACC R  2243694	2244272	579	  740.5	  681.0	  784.1	  706.2	   1.08	   3270
SFIX R   2244273
2244273	  783.7	  702.8	 3161.0	...
2244274	  783.3	  698.4	 3167.0	...
2244275	  782.6	  696.0	 3173.0	...
2244276	  781.9	  694.5	 3176.0	...
2244277	  781.3	  694.0	 3177.0	...
2244278	  781.1	  693.4	 3177.0	...
2244279	  780.6	  692.5	 3177.0	...
2244280	  780.1	  692.3	 3179.0	...
2244281	  779.7	  692.0	 3181.0	...
2244282	  779.8	  692.1	 3187.0	...
2244283	  779.9	  692.1	 3192.0	...
2244284	  779.9	  692.1	 3196.0	...
2244285	  779.9	  692.0	 3195.0	...
2244286	  780.5	  691.6	 3194.0	...
2244287	  781.0	  691.1	 3195.0	...
2244288	  782.0	  690.6	 3196.0	...
2244289	  782.5	  690.5	 3198.0	...
2244290	  782.9	  690.5	 3199.0	...
2244291	  783.2	  690.3	 3200.0	...
2244292	  783.6	  690.1	 3199.0	...
2244293	  784.1	  690.3	 3199.0	...
2244294	  784.3	  690.7	 3199.0	...
2244295	  784.2	  691.2	 3200.0	...
2244296	  784.0	  691.2	 3201.0	...
2244297	  784.4	  691.7	 3202.0	...
2244298	  784.9	  692.2	 3201.0	...
2244299	  785.3	  692.8	 3201.0	...
2244300	  785.3	  693.0	 3200.0	...
2244301	  785.2	  692.6	 3200.0	...
2244302	  785.2	  691.7	 3201.0	...
2244303	  785.1	  690.8	 3207.0	...
2244304	  785.1	  689.9	 3213.0	...
2244305	  785.2	  689.4	 3219.0	...
2244306	  785.3	  688.8	 3218.0	...
2244307	  785.4	  688.9	 3221.0	...
2244308	  785.6	  689.0	 3224.0	...
2244309	  785.8	  688.3	 3228.0	...
2244310	  786.0	  687.6	 3229.0	...
2244311	  785.9	  686.9	 3230.0	...
2244312	  785.8	  687.0	 3231.0	...
2244313	  785.7	  687.3	 3226.0	...
2244314	  785.6	  687.5	 3220.0	...
2244315	  785.7	  687.7	 3215.0	...
2244316	  785.8	  687.5	 3215.0	...
2244317	  786.4	  687.0	 3220.0	...
2244318	  786.8	  686.5	 3224.0	...
2244319	  787.0	  686.2	 3226.0	...
2244320	  786.9	  686.2	 3223.0	...
2244321	  786.8	  686.1	 3220.0	...
2244322	  786.8	  685.8	 3222.0	...
2244323	  787.0	  685.2	 3225.0	...
2244324	  787.2	  684.8	 3227.0	...
2244325	  787.3	  684.6	 3227.0	...
2244326	  787.3	  684.6	 3227.0	...
2244327	  787.3	  684.2	 3231.0	...
2244328	  787.4	  683.4	 3235.0	...
2244329	  787.5	  682.5	 3239.0	...
2244330	  787.6	  682.0	 3239.0	...
2244331	  787.7	  681.9	 3238.0	...
2244332	  787.9	  681.8	 3241.0	...
2244333	  788.1	  681.7	 3243.0	...
2244334	  788.3	  681.6	 3245.0	...
2244335	  788.4	  681.3	 3245.0	...
2244336	  788.5	  681.0	 3246.0	...
2244337	  788.4	  680.6	 3249.0	...
2244338	  788.5	  680.3	 3251.0	...
2244339	  788.6	  680.1	 3253.0	...
2244340	  788.8	  679.9	 3253.0	...
2244341	  789.0	  679.8	 3251.0	...
2244342	  788.9	  679.7	 3250.0	...
2244343	  788.7	  679.5	 3250.0	...
2244344	  788.6	  679.4	 3251.0	...
2244345	  788.7	  679.3	 3253.0	...
2244346	  788.9	  678.8	 3255.0	...
2244347	  789.0	  678.2	 3256.0	...
2244348	  789.0	  677.6	 3257.0	...
2244349	  789.1	  677.5	 3258.0	...
2244350	  789.3	  677.5	 3258.0	...
2244351	  789.4	  677.8	 3257.0	...
2244352	  789.3	  677.9	 3257.0	...
2244353	  789.0	  678.1	 3259.0	...
2244354	  788.9	  678.1	 3261.0	...
2244355	  789.0	  677.8	 3265.0	...
2244356	  789.3	  677.3	 3266.0	...
2244357	  789.4	  676.9	 3269.0	...
2244358	  789.2	  676.6	 3274.0	...
2244359	  789.1	  676.7	 3280.0	...
2244360	  788.9	  676.7	 3285.0	...
2244361	  788.8	  676.6	 3284.0	...
2244362	  788.4	  676.3	 3282.0	...
2244363	  788.1	  676.0	 3281.0	...
2244364	  788.0	  675.9	 3282.0	...
2244365	  788.0	  675.6	 3285.0	...
2244366	  788.0	  675.3	 3287.0	...
2244367	  788.0	  675.0	 3288.0	...
2244368	  788.0	  674.9	 3290.0	...
2244369	  788.3	  674.7	 3291.0	...
2244370	  788.6	  674.9	 3292.0	...
2244371	  788.9	  675.3	 3291.0	...
2244372	  788.8	  675.1	 3291.0	...
2244373	  788.7	  674.6	 3292.0	...
2244374	  788.6	  674.1	 3292.0	...
2244375	  788.6	  674.2	 3293.0	...
2244376	  788.5	  673.9	 3294.0	...
2244377	  788.5	  673.6	 3298.0	...
2244378	  788.5	  673.1	 3300.0	...
2244379	  788.6	  672.9	 3303.0	...
2244380	  788.7	  672.8	 3304.0	...
2244381	  788.4	  672.8	 3304.0	...
2244382	  788.0	  672.9	 3303.0	...
2244383	  787.6	  673.0	 3303.0	...
2244384	  787.5	  672.5	 3303.0	...
2244385	  787.4	  671.8	 3304.0	...
2244386	  787.4	  671.3	 3306.0	...
2244387	  787.4	  671.4	 3309.0	...
2244388	  787.4	  671.2	 3311.0	...
2244389	  787.5	  670.9	 3311.0	...
2244390	  787.6	  670.7	 3312.0	...
2244391	  787.5	  670.9	 3313.0	...
2244392	  787.3	  671.0	 3313.0	...
2244393	  787.0	  671.2	 3312.0	...
2244394	  786.9	  671.3	 3311.0	...
2244395	  786.9	  671.1	 3314.0	...
2244396	  786.8	  670.8	 3318.0	...
2244397	  786.6	  670.1	 3321.0	...
2244398	  786.4	  669.6	 3322.0	...
2244399	  786.2	  669.2	 3322.0	...
2244400	  786.1	  669.2	 3322.0	...
2244401	  785.9	  668.8	 3320.0	...
2244402	  785.8	  668.4	 3318.0	...
2244403	  785.9	  667.9	 3319.0	...
2244404	  786.0	  668.0	 3322.0	...
2244405	  786.1	  668.0	 3325.0	...
2244406	  786.0	  667.9	 3326.0	...
2244407	  785.8	  667.8	 3327.0	...
2244408	  785.8	  667.7	 3328.0	...
2244409	  786.1	  667.6	 3329.0	...
2244410	  786.5	  667.5	 3329.0	...
2244411	  786.7	  667.5	 3330.0	...
2244412	  786.5	  667.4	 3330.0	...
2244413	  786.3	  667.2	 3332.0	...
2244414	  786.1	  667.1	 3335.0	...
2244415	  786.2	  666.8	 3337.0	...
2244416	  786.3	  666.4	 3338.0	...
2244417	  786.4	  665.9	 3339.0	...
2244418	  786.4	  665.7	 3340.0	...
2244419	  786.3	  665.7	 3341.0	...
EFIX R   2244273	2244419	147	  786.4	  680.1	   3259
SSACC R  2244420
2244420	  786.2	  666.2	 3342.0	...
2244421	  786.2	  667.1	 3343.0	...
2244422	  786.2	  667.9	 3345.0	...
2244423	  785.9	  667.9	 3349.0	...
2244424	  785.2	  667.0	 3355.0	...
2244425	  784.1	  664.6	 3363.0	...
2244426	  782.0	  661.0	 3368.0	...
2244427	  779.6	  654.9	 3371.0	...
2244428	  776.1	  647.9	 3371.0	...
2244429	  772.4	  638.2	 3371.0	...
2244430	  767.2	  628.8	 3372.0	...
2244431	  762.5	  618.6	 3376.0	...
2244432	  758.3	  609.7	 3379.0	...
2244433	  755.4	  601.6	 3383.0	...
2244434	  753.0	  594.5	 3384.0	...
2244435	  751.7	  589.0	 3385.0	...
2244436	  751.3	  584.1	 3386.0	...
2244437	  752.4	  581.2	 3387.0	...
2244438	  754.0	  580.2	 3387.0	...
2244439	  755.9	  580.5	 3385.0	...
2244440	  758.3	  582.5	 3382.0	...
2244441	  761.1	  585.7	 3380.0	...
2244442	  763.9	  589.8	 3380.0	...
2244443	  765.9	  593.1	 3379.0	...
2244444	  767.3	  596.9	 3379.0	...
ESACC R  2244420	2244444	25	  786.2	  666.2	  767.3	  596.9	   1.53	    187
SFIX R   2244445
2244445	  768.3	  599.5	 3378.0	...
2244446	  769.8	  602.6	 3378.0	...
2244447	  770.9	  604.2	 3379.0	...
2244448	  771.7	  606.2	 3381.0	...
2244449	  771.6	  607.0	 3382.0	...
2244450	  771.5	  607.8	 3384.0	...
2244451	  771.2	  608.4	 3383.0	...
2244452	  771.0	  609.2	 3380.0	...
2244453	  770.8	  609.6	 3378.0	...
2244454	  770.9	  610.0	 3379.0	...
2244455	  770.6	  610.4	 3381.0	...
2244456	  770.2	  610.6	 3383.0	...
2244457	  769.9	  610.8	 3384.0	...
2244458	  769.8	  610.8	 3387.0	...
2244459	  769.7	  610.8	 3390.0	...
2244460	  769.7	  610.6	 3393.0	...
2244461	  769.3	  610.1	 3393.0	...
2244462	  768.8	  609.5	 3392.0	...
2244463	  768.3	  608.9	 3394.0	...
2244464	  768.0	  608.8	 3398.0	...
2244465	  767.7	  608.2	 3401.0	...
2244466	  767.1	  607.7	 3401.0	...
2244467	  766.9	  607.2	 3402.0	...
2244468	  766.6	  607.2	 3403.0	...
2244469	  766.4	  606.8	 3404.0	...
2244470	  766.2	  606.4	 3405.0	...
2244471	  766.0	  606.1	 3406.0	...
2244472	  766.0	  606.0	 3408.0	...
2244473	  766.1	  606.1	 3409.0	...
2244474	  766.2	  606.2	 3411.0	...
2244475	  766.1	  605.6	 3411.0	...
2244476	  765.8	  604.9	 3412.0	...
2244477	  765.4	  604.2	 3412.0	...
2244478	  765.1	  604.1	 3413.0	...
2244479	  765.1	  604.0	 3415.0	...
2244480	  765.1	  603.9	 3416.0	...
2244481	  765.1	  603.9	 3416.0	...
2244482	  765.1	  604.0	 3416.0	...
2244483	  764.8	  603.9	 3414.0	...
2244484	  764.6	  603.8	 3412.0	...
2244485	  764.4	  603.6	 3411.0	...
2244486	  764.4	  603.3	 3411.0	...
2244487	  764.4	  603.0	 3412.0	...
2244488	  764.4	  602.8	 3411.0	...
2244489	  764.7	  602.9	 3411.0	...
2244490	  765.1	  603.1	 3411.0	...
2244491	  765.4	  603.3	 3412.0	...
2244492	  765.3	  602.8	 3412.0	...
2244493	  765.1	  602.0	 3412.0	...
2244494	  764.8	  601.1	 3412.0	...
2244495	  764.5	  600.9	 3411.0	...
2244496	  764.3	  600.9	 3416.0	...
2244497	  764.3	  600.8	 3421.0	...
2244498	  764.2	  600.8	 3428.0	...
2244499	  764.2	  600.8	 3429.0	...
2244500	  764.1	  600.9	 3430.0	...
2244501	  764.0	  600.9	 3429.0	...
2244502	  763.8	  600.8	 3428.0	...
2244503	  763.7	  600.7	 3429.0	...
2244504	  763.7	  600.5	 3430.0	...
2244505	  763.8	  600.7	 3427.0	...
2244506	  763.6	  600.9	 3424.0	...
2244507	  763.5	  601.1	 3424.0	...
2244508	  763.3	  601.4	 3429.0	...
2244509	  763.5	  601.4	 3434.0	...
2244510	  763.6	  601.3	 3436.0	...
2244511	  763.8	  601.1	 3435.0	...
2244512	  763.7	  600.9	 3434.0	...
2244513	  763.5	  600.8	 3434.0	...
2244514	  763.4	  600.4	 3434.0	...
2244515	  763.5	  600.2	 3434.0	...
2244516	  763.5	  600.0	 3434.0	...
2244517	  763.2	  600.1	 3433.0	...
2244518	  762.8	  600.3	 3433.0	...
2244519	  762.4	  600.3	 3433.0	...
2244520	  762.4	  599.8	 3434.0	...
2244521	  762.4	  599.3	 3433.0	...
2244522	  762.3	  598.9	 3431.0	...
2244523	  762.3	  599.1	 3430.0	...
2244524	  762.4	  599.4	 3432.0	...
2244525	  762.4	  599.6	 3431.0	...
2244526	  762.7	  599.9	 3429.0	...
2244527	  762.9	  600.0	 3428.0	...
2244528	  763.1	  600.0	 3430.0	...
2244529	  763.0	  600.2	 3431.0	...
2244530	  763.0	  600.4	 3431.0	...
2244531	  763.0	  600.0	 3430.0	...
2244532	  762.9	  599.4	 3429.0	...
2244533	  762.8	  598.8	 3431.0	...
2244534	  762.6	  598.4	 3433.0	...
2244535	  762.6	  597.9	 3433.0	...
2244536	  762.6	  597.7	 3432.0	...
2244537	  762.5	  597.9	 3430.0	...
2244538	  762.3	  598.1	 3425.0	...
2244539	  762.0	  598.2	 3421.0	...
2244540	  762.2	  598.3	 3418.0	...
2244541	  762.4	  598.4	 3418.0	...
2244542	  762.2	  598.4	 3419.0	...
2244543	  761.9	  598.5	 3419.0	...
2244544	  761.6	  598.6	 3419.0	...
2244545	  761.6	  598.5	 3417.0	...
2244546	  761.7	  598.2	 3414.0	...
2244547	  761.8	  597.9	 3411.0	...
2244548	  761.7	  597.8	 3406.0	...
2244549	  761.6	  597.7	 3402.0	...
2244550	  761.8	  598.0	 3400.0	...
2244551	  762.0	  598.2	 3402.0	...
2244552	  762.2	  598.4	 3402.0	...
MSG	2244553 0000 _ Number Off
2244553	  762.2	  598.1	 3401.0	...
2244554	  762.2	  598.0	 3400.0	...
2244555	  762.2	  597.7	 3400.0	...
2244556	  762.2	  597.7	 3400.0	...
2244557	  762.3	  597.7	 3399.0	...
2244558	  762.3	  597.8	 3398.0	...
2244559	  762.3	  597.8	 3394.0	...
2244560	  762.4	  598.2	 3393.0	...
2244561	  762.2	  598.6	 3391.0	...
2244562	  761.9	  599.0	 3392.0	...
2244563	  761.7	  599.0	 3390.0	...
2244564	  761.7	  598.9	 3386.0	...
2244565	  761.9	  598.7	 3383.0	...
2244566	  761.6	  598.5	 3380.0	...
2244567	  761.2	  598.3	 3379.0	...
2244568	  761.2	  598.3	 3377.0	...
2244569	  761.3	  598.2	 3374.0	...
2244570	  761.3	  597.9	 3369.0	...
2244571	  761.1	  597.8	 3365.0	...
2244572	  761.1	  597.6	 3362.0	...
2244573	  761.4	  597.7	 3362.0	...
2244574	  761.6	  597.7	 3361.0	...
2244575	  761.9	  598.3	 3360.0	...
2244576	  761.9	  598.9	 3356.0	...
2244577	  761.9	  599.4	 3351.0	...
2244578	  761.9	  599.3	 3346.0	...
2244579	  761.9	  599.2	 3344.0	...
2244580	  761.8	  599.0	 3342.0	...
2244581	  761.8	  598.7	 3341.0	...
2244582	  761.8	  598.3	 3340.0	...
2244583	  761.9	  598.2	 3339.0	...
2244584	  762.1	  598.0	 3339.0	...
2244585	  762.4	  598.1	 3336.0	...
2244586	  762.7	  598.3	 3333.0	...
2244587	  762.5	  598.6	 3330.0	...
2244588	  762.3	  598.8	 3327.0	...
2244589	  762.1	  598.7	 3324.0	...
2244590	  762.2	  598.6	 3320.0	...
2244591	  762.8	  598.5	 3318.0	...
2244592	  763.2	  598.4	 3317.0	...
2244593	  763.6	  598.3	 3315.0	...
2244594	  763.6	  598.3	 3313.0	...
2244595	  763.6	  598.1	 3312.0	...
2244596	  763.5	  598.0	 3310.0	...
2244597	  763.6	  597.8	 3309.0	...
2244598	  763.8	  597.8	 3305.0	...
2244599	  763.8	  598.0	 3299.0	...
2244600	  763.8	  598.7	 3293.0	...
2244601	  763.7	  599.4	 3290.0	...
2244602	  763.7	  600.1	 3289.0	...
2244603	  763.8	  600.2	 3289.0	...
2244604	  764.0	  600.2	 3288.0	...
2244605	  764.2	  600.2	 3285.0	...
2244606	  764.3	  600.0	 3282.0	...
2244607	  763.8	  599.9	 3280.0	...
EFIX R   2244445	2244607	163	  764.1	  601.2	   3391
SSACC R  2244608
2244608	  763.0	  599.0	 3279.0	...
2244609	  761.5	  598.2	 3279.0	...
2244610	  760.0	  596.8	 3278.0	...
2244611	  757.9	  595.4	 3277.0	...
2244612	  755.6	  593.6	 3276.0	...
2244613	  752.9	  591.5	 3276.0	...
2244614	  749.9	  589.6	 3274.0	...
2244615	  747.3	  587.2	 3272.0	...
2244616	  745.3	  584.1	 3270.0	...
2244617	  744.2	  581.2	 3267.0	...
2244618	  743.3	  578.6	 3263.0	...
2244619	  743.0	  577.1	 3259.0	...
2244620	  743.4	  576.0	 3258.0	...
2244621	  745.6	  575.3	 3258.0	...
2244622	  747.7	  574.8	 3254.0	...
2244623	  750.2	  574.3	 3245.0	...
2244624	  752.4	  574.4	 3237.0	...
2244625	  755.7	  575.2	 3231.0	...
ESACC R  2244608	2244625	18	  763.0	  599.0	  755.7	  575.2	   0.53	     63
SFIX R   2244626
2244626	  758.2	  576.4	 3229.0	...
2244627	  760.0	  577.7	 3228.0	...
2244628	  760.5	  579.0	 3228.0	...
2244629	  761.0	  580.0	 3225.0	...
2244630	  761.1	  580.7	 3221.0	...
2244631	  760.5	  580.9	 3217.0	...
2244632	  759.9	  581.2	 3217.0	...
2244633	  759.3	  582.0	 3215.0	...
2244634	  759.3	  582.6	 3212.0	...
2244635	  759.2	  583.1	 3210.0	...
2244636	  758.9	  583.4	 3210.0	...
2244637	  758.7	  583.7	 3210.0	...
2244638	  758.6	  583.8	 3206.0	...
2244639	  758.7	  583.9	 3202.0	...
2244640	  758.8	  583.9	 3195.0	...
2244641	  758.6	  583.9	 3191.0	...
2244642	  758.5	  584.0	 3188.0	...
2244643	  758.3	  584.4	 3188.0	...
2244644	  758.3	  584.6	 3188.0	...
2244645	  758.3	  585.1	 3187.0	...
2244646	  758.2	  585.4	 3183.0	...
2244647	  758.0	  585.7	 3178.0	...
2244648	  757.9	  585.8	 3172.0	...
2244649	  757.9	  585.4	 3170.0	...
2244650	  757.9	  585.0	 3169.0	...
2244651	  758.1	  584.6	 3168.0	...
2244652	  758.2	  584.5	 3164.0	...
2244653	  758.1	  584.6	 3160.0	...
2244654	  758.1	  585.3	 3156.0	...
2244655	  758.0	  586.0	 3155.0	...
2244656	  758.2	  586.6	 3155.0	...
2244657	  758.3	  586.6	 3152.0	...
2244658	  758.4	  586.4	 3151.0	...
2244659	  758.3	  586.2	 3150.0	...
2244660	  758.3	  586.1	 3149.0	...
2244661	  758.2	  586.2	 3143.0	...
2244662	  758.6	  586.3	 3137.0	...
2244663	  759.0	  586.5	 3134.0	...
2244664	  759.3	  586.6	 3133.0	...
2244665	  759.3	  586.6	 3128.0	...
2244666	  759.3	  586.5	 3124.0	...
2244667	  759.3	  586.5	 3120.0	...
2244668	  759.3	  586.5	 3119.0	...
2244669	  759.3	  586.5	 3117.0	...
2244670	  759.3	  586.6	 3113.0	...
2244671	  759.3	  586.6	 3108.0	...
2244672	  759.5	  586.3	 3103.0	...
2244673	  759.7	  586.0	 3100.0	...
2244674	  759.9	  585.5	 3098.0	...
2244675	  759.8	  585.4	 3098.0	...
2244676	  759.8	  585.7	 3098.0	...
2244677	  760.2	  585.9	 3096.0	...
2244678	  760.6	  586.2	 3093.0	...
2244679	  760.9	  586.1	 3089.0	...
2244680	  760.8	  586.2	 3087.0	...
2244681	  760.8	  586.3	 3086.0	...
2244682	  760.8	  586.3	 3081.0	...
2244683	  761.0	  586.1	 3076.0	...
2244684	  761.0	  586.0	 3072.0	...
2244685	  761.1	  585.8	 3071.0	...
2244686	  761.1	  586.0	 3069.0	...
2244687	  761.0	  586.3	 3067.0	...
2244688	  760.9	  586.6	 3063.0	...
2244689	  761.1	  586.6	 3061.0	...
2244690	  761.6	  586.6	 3058.0	...
2244691	  762.3	  586.6	 3055.0	...
2244692	  762.6	  586.6	 3051.0	...
2244693	  763.0	  586.8	 3047.0	...
2244694	  763.2	  587.1	 3047.0	...
2244695	  762.8	  587.4	 3048.0	...
2244696	  762.2	  587.6	 3047.0	...
2244697	  761.6	  587.8	 3046.0	...
2244698	  761.7	  588.0	 3040.0	...
2244699	  761.8	  588.1	 3035.0	...
2244700	  761.9	  588.1	 3031.0	...
2244701	  762.0	  588.2	 3031.0	...
2244702	  762.2	  588.3	 3030.0	...
2244703	  762.4	  587.9	 3026.0	...
2244704	  762.5	  587.5	 3023.0	...
2244705	  762.5	  587.1	 3021.0	...
2244706	  762.5	  587.7	 3021.0	...
2244707	  762.4	  588.3	 3017.0	...
2244708	  762.4	  588.7	 3014.0	...
2244709	  762.6	  588.5	 3010.0	...
2244710	  763.0	  588.2	 3009.0	...
2244711	  763.3	  588.1	 3007.0	...
2244712	  763.7	  587.9	 3005.0	...
2244713	  764.0	  587.7	 3003.0	...
2244714	  764.3	  587.4	 2999.0	...
2244715	  764.5	  587.4	 2996.0	...
2244716	  764.5	  587.5	 2994.0	...
2244717	  764.5	  587.6	 2995.0	...
2244718	  764.6	  587.5	 2995.0	...
2244719	  764.7	  587.3	 2993.0	...
2244720	  764.8	  587.1	 2990.0	...
2244721	  764.7	  587.0	 2988.0	...
2244722	  764.5	  586.9	 2987.0	...
2244723	  764.4	  586.8	 2985.0	...
2244724	  764.4	  586.8	 2982.0	...
2244725	  764.4	  587.1	 2978.0	...
2244726	  764.7	  587.4	 2975.0	...
2244727	  765.1	  587.6	 2974.0	...
2244728	  765.5	  587.6	 2972.0	...
2244729	  765.6	  587.7	 2970.0	...
2244730	  765.7	  587.8	 2966.0	...
2244731	  765.8	  587.7	 2964.0	...
2244732	  765.8	  587.9	 2962.0	...
2244733	  765.9	  588.3	 2961.0	...
2244734	  765.9	  588.7	 2958.0	...
2244735	  766.1	  588.7	 2955.0	...
2244736	  766.3	  588.9	 2951.0	...
2244737	  766.5	  588.9	 2951.0	...
2244738	  766.6	  589.0	 2950.0	...
2244739	  766.7	  589.1	 2948.0	...
2244740	  766.9	  589.2	 2946.0	...
2244741	  767.0	  589.3	 2943.0	...
2244742	  766.9	  589.5	 2941.0	...
2244743	  766.8	  589.5	 2941.0	...
2244744	  766.7	  589.2	 2940.0	...
2244745	  766.7	  588.8	 2937.0	...
2244746	  766.7	  588.5	 2934.0	...
2244747	  766.8	  588.7	 2930.0	...
2244748	  766.9	  588.7	 2929.0	...
2244749	  766.9	  588.8	 2927.0	...
2244750	  766.8	  588.8	 2926.0	...
2244751	  766.9	  589.0	 2927.0	...
MSG	2244752 0000 _ Number On
2244752	  767.1	  589.8	 2927.0	...
2244753	  767.3	  590.5	 2927.0	...
2244754	  767.5	  590.9	 2925.0	...
2244755	  767.6	  590.7	 2923.0	...
2244756	  767.8	  590.5	 2921.0	...
2244757	  767.9	  590.5	 2919.0	...
2244758	  767.8	  590.4	 2918.0	...
2244759	  767.8	  590.3	 2917.0	...
2244760	  767.9	  590.1	 2916.0	...
2244761	  767.9	  589.8	 2913.0	...
2244762	  768.0	  589.6	 2910.0	...
2244763	  767.9	  589.3	 2908.0	...
2244764	  768.0	  589.2	 2909.0	...
2244765	  768.4	  589.4	 2912.0	...
2244766	  768.8	  590.1	 2913.0	...
2244767	  769.1	  590.7	 2913.0	...
2244768	  769.3	  591.1	 2913.0	...
2244769	  769.1	  591.2	 2913.0	...
2244770	  768.7	  591.3	 2910.0	...
2244771	  768.4	  591.3	 2908.0	...
2244772	  768.4	  591.2	 2905.0	...
2244773	  768.5	  591.2	 2905.0	...
2244774	  768.6	  591.2	 2903.0	...
2244775	  768.7	  591.3	 2901.0	...
2244776	  768.6	  591.5	 2900.0	...
2244777	  768.5	  591.3	 2899.0	...
2244778	  768.8	  591.0	 2898.0	...
2244779	  769.1	  590.7	 2897.0	...
2244780	  769.5	  590.6	 2896.0	...
2244781	  769.6	  590.8	 2896.0	...
2244782	  769.6	  590.9	 2894.0	...
2244783	  769.6	  590.9	 2891.0	...
2244784	  769.5	  590.8	 2886.0	...
2244785	  769.5	  590.7	 2883.0	...
2244786	  769.6	  590.9	 2880.0	...
2244787	  769.6	  591.2	 2879.0	...
2244788	  769.6	  591.2	 2879.0	...
2244789	  769.8	  591.3	 2880.0	...
2244790	  770.0	  591.3	 2880.0	...
2244791	  770.1	  591.3	 2879.0	...
2244792	  769.9	  591.3	 2878.0	...
2244793	  769.7	  591.3	 2879.0	...
2244794	  769.6	  591.3	 2879.0	...
2244795	  769.6	  591.3	 2878.0	...
2244796	  769.7	  591.3	 2876.0	...
2244797	  769.8	  591.6	 2874.0	...
2244798	  770.2	  591.8	 2874.0	...
2244799	  770.6	  592.1	 2874.0	...
2244800	  770.9	  592.1	 2873.0	...
2244801	  770.9	  592.1	 2871.0	...
2244802	  770.8	  591.8	 2866.0	...
2244803	  770.8	  591.5	 2862.0	...
2244804	  770.7	  591.1	 2859.0	...
2244805	  770.6	  591.1	 2862.0	...
2244806	  770.6	  591.2	 2865.0	...
2244807	  770.6	  591.2	 2868.0	...
2244808	  770.6	  591.5	 2867.0	...
2244809	  770.5	  591.6	 2863.0	...
2244810	  770.7	  591.6	 2860.0	...
2244811	  771.2	  591.4	 2856.0	...
2244812	  771.7	  591.1	 2856.0	...
2244813	  771.9	  590.9	 2855.0	...
2244814	  771.9	  590.8	 2854.0	...
2244815	  771.8	  590.7	 2854.0	...
2244816	  771.7	  590.7	 2857.0	...
2244817	  771.7	  590.6	 2859.0	...
2244818	  771.6	  590.6	 2856.0	...
2244819	  771.6	  590.7	 2851.0	...
2244820	  771.6	  591.2	 2847.0	...
2244821	  771.6	  591.7	 2849.0	...
2244822	  771.4	  592.1	 2851.0	...
2244823	  771.3	  592.1	 2853.0	...
2244824	  771.2	  592.0	 2853.0	...
2244825	  771.4	  592.2	 2854.0	...
2244826	  771.5	  592.2	 2854.0	...
2244827	  771.7	  592.3	 2855.0	...
2244828	  771.9	  591.9	 2854.0	...
2244829	  772.2	  591.6	 2852.0	...
2244830	  772.2	  591.3	 2851.0	...
2244831	  772.4	  591.6	 2848.0	...
2244832	  772.4	  592.1	 2845.0	...
2244833	  772.6	  592.6	 2841.0	...
2244834	  772.7	  592.6	 2841.0	...
2244835	  772.8	  592.5	 2840.0	...
2244836	  772.9	  592.4	 2838.0	...
2244837	  772.8	  592.3	 2835.0	...
2244838	  772.7	  592.2	 2832.0	...
2244839	  772.6	  592.1	 2832.0	...
2244840	  772.5	  592.1	 2834.0	...
2244841	  772.5	  592.2	 2834.0	...
2244842	  772.5	  592.3	 2833.0	...
2244843	  772.7	  592.4	 2832.0	...
2244844	  772.8	  592.4	 2833.0	...
2244845	  772.8	  592.3	 2833.0	...
2244846	  772.6	  592.3	 2829.0	...
2244847	  772.4	  592.6	 2826.0	...
2244848	  772.4	  592.9	 2823.0	...
2244849	  772.5	  592.7	 2824.0	...
2244850	  772.9	  592.3	 2824.0	...
2244851	  773.2	  591.8	 2824.0	...
2244852	  773.5	  591.8	 2824.0	...
2244853	  773.4	  591.8	 2824.0	...
2244854	  773.2	  592.0	 2824.0	...
2244855	  773.2	  592.2	 2824.0	...
2244856	  773.1	  592.4	 2824.0	...
2244857	  773.0	  592.5	 2823.0	...
2244858	  773.3	  592.7	 2821.0	...
2244859	  773.7	  592.9	 2818.0	...
2244860	  774.1	  593.3	 2816.0	...
2244861	  774.1	  593.4	 2816.0	...
2244862	  774.0	  592.8	 2816.0	...
2244863	  773.9	  592.1	 2815.0	...
2244864	  773.9	  591.6	 2815.0	...
2244865	  774.0	  591.8	 2814.0	...
2244866	  774.1	  592.0	 2814.0	...
2244867	  774.2	  592.1	 2813.0	...
2244868	  774.4	  592.1	 2813.0	...
2244869	  774.6	  592.0	 2812.0	...
2244870	  774.6	  591.9	 2811.0	...
2244871	  774.5	  591.9	 2810.0	...
2244872	  774.5	  592.4	 2809.0	...
2244873	  774.4	  593.0	 2808.0	...
2244874	  774.3	  593.5	 2808.0	...
2244875	  774.4	  593.6	 2809.0	...
2244876	  774.5	  593.6	 2807.0	...
2244877	  774.8	  593.6	 2804.0	...
2244878	  774.8	  593.1	 2801.0	...
2244879	  775.0	  592.8	 2801.0	...
2244880	  775.1	  592.5	 2801.0	...
2244881	  774.9	  592.7	 2801.0	...
2244882	  774.4	  592.7	 2801.0	...
2244883	  773.7	  592.5	 2801.0	...
2244884	  773.4	  592.4	 2800.0	...
2244885	  773.3	  592.6	 2800.0	...
2244886	  773.9	  592.9	 2801.0	...
2244887	  774.4	  593.2	 2799.0	...
2244888	  774.9	  593.5	 2796.0	...
2244889	  775.0	  593.9	 2794.0	...
2244890	  775.1	  593.9	 2793.0	...
2244891	  775.1	  593.5	 2792.0	...
2244892	  775.1	  592.9	 2791.0	...
2244893	  775.1	  592.8	 2790.0	...
2244894	  775.2	  592.6	 2791.0	...
2244895	  775.2	  592.6	 2791.0	...
2244896	  775.1	  592.7	 2791.0	...
2244897	  775.0	  592.9	 2788.0	...
2244898	  775.0	  593.0	 2786.0	...
2244899	  775.1	  593.0	 2786.0	...
2244900	  775.3	  593.1	 2787.0	...
2244901	  775.4	  593.4	 2785.0	...
2244902	  775.5	  593.6	 2783.0	...
2244903	  775.6	  593.5	 2781.0	...
2244904	  775.6	  593.5	 2780.0	...
2244905	  775.6	  593.4	 2777.0	...
2244906	  775.3	  593.5	 2773.0	...
2244907	  775.0	  593.6	 2772.0	...
2244908	  774.6	  593.7	 2772.0	...
2244909	  774.5	  593.8	 2772.0	...
2244910	  774.5	  593.8	 2771.0	...
2244911	  774.5	  593.8	 2769.0	...
2244912	  774.6	  593.8	 2767.0	...
2244913	  774.7	  594.0	 2765.0	...
2244914	  774.8	  594.2	 2766.0	...
2244915	  775.0	  594.4	 2767.0	...
2244916	  775.4	  594.3	 2768.0	...
2244917	  775.5	  594.2	 2767.0	...
2244918	  775.5	  594.1	 2766.0	...
2244919	  775.4	  594.1	 2766.0	...
2244920	  775.7	  594.1	 2765.0	...
2244921	  775.9	  594.2	 2764.0	...
2244922	  776.0	  594.2	 2764.0	...
2244923	  776.0	  594.3	 2763.0	...
2244924	  776.0	  594.4	 2763.0	...
2244925	  776.0	  594.5	 2761.0	...
2244926	  775.8	  594.6	 2759.0	...
2244927	  775.5	  594.5	 2758.0	...
2244928	  775.1	  594.3	 2758.0	...
2244929	  775.3	  594.1	 2758.0	...
2244930	  775.7	  594.1	 2760.0	...
2244931	  776.1	  594.2	 2762.0	...
2244932	  776.2	  594.4	 2760.0	...
2244933	  776.1	  594.6	 2754.0	...
2244934	  776.1	  594.5	 2749.0	...
2244935	  776.0	  594.3	 2749.0	...
2244936	  776.0	  594.1	 2749.0	...
2244937	  776.1	  593.9	 2749.0	...
2244938	  776.1	  594.2	 2749.0	...
2244939	  776.2	  594.7	 2750.0	...
2244940	  776.2	  594.9	 2749.0	...
2244941	  776.2	  594.6	 2748.0	...
2244942	  776.5	  594.2	 2745.0	...
2244943	  776.9	  594.2	 2744.0	...
2244944	  776.9	  594.3	 2744.0	...
2244945	  776.6	  594.3	 2743.0	...
2244946	  776.4	  594.1	 2743.0	...
2244947	  776.5	  593.9	 2742.0	...
2244948	  776.7	  593.9	 2741.0	...
2244949	  776.8	  594.1	 2740.0	...
2244950	  776.8	  594.4	 2740.0	...
2244951	  776.8	  594.5	 2740.0	...
2244952	  776.8	  594.5	 2738.0	...
2244953	  777.0	  594.4	 2737.0	...
2244954	  777.2	  594.2	 2737.0	...
2244955	  777.0	  593.9	 2737.0	...
2244956	  776.9	  593.6	 2734.0	...
2244957	  776.9	  593.7	 2730.0	...
2244958	  776.8	  594.0	 2729.0	...
2244959	  776.8	  594.3	 2730.0	...
2244960	  776.7	  594.3	 2729.0	...
2244961	  776.9	  594.5	 2727.0	...
2244962	  777.2	  594.7	 2724.0	...
2244963	  777.5	  594.7	 2725.0	...
2244964	  777.7	  594.5	 2726.0	...
2244965	  777.8	  594.2	 2726.0	...
2244966	  777.6	  594.5	 2725.0	...
2244967	  777.3	  594.8	 2725.0	...
2244968	  777.1	  595.2	 2726.0	...
2244969	  777.1	  595.3	 2725.0	...
2244970	  777.0	  595.0	 2723.0	...
2244971	  777.1	  594.6	 2720.0	...
2244972	  777.3	  594.2	 2722.0	...
2244973	  777.3	  594.3	 2723.0	...
2244974	  777.1	  594.5	 2724.0	...
2244975	  776.8	  594.7	 2724.0	...
2244976	  776.6	  594.7	 2722.0	...
2244977	  776.7	  595.0	 2720.0	...
2244978	  776.7	  595.3	 2717.0	...
2244979	  776.7	  595.3	 2715.0	...
2244980	  776.8	  594.9	 2714.0	...
2244981	  776.8	  594.6	 2714.0	...
2244982	  776.9	  594.6	 2714.0	...
2244983	  777.0	  595.0	 2713.0	...
2244984	  777.1	  595.3	 2713.0	...
2244985	  777.2	  595.6	 2712.0	...
2244986	  777.4	  595.4	 2713.0	...
2244987	  777.6	  595.3	 2713.0	...
2244988	  777.7	  595.2	 2713.0	...
2244989	  777.7	  595.3	 2712.0	...
2244990	  777.7	  595.2	 2712.0	...
2244991	  777.6	  595.1	 2712.0	...
2244992	  777.7	  594.8	 2709.0	...
2244993	  777.9	  594.4	 2704.0	...
2244994	  777.8	  594.0	 2698.0	...
2244995	  777.4	  593.7	 2698.0	...
2244996	  777.0	  593.7	 2700.0	...
2244997	  776.8	  593.4	 2700.0	...
2244998	  776.9	  593.2	 2698.0	...
2244999	  777.1	  593.1	 2696.0	...
2245000	  777.2	  593.2	 2696.0	...
2245001	  777.2	  593.4	 2696.0	...
2245002	  777.2	  593.5	 2697.0	...
2245003	  777.4	  593.6	 2699.0	...
2245004	  777.5	  593.6	 2700.0	...
2245005	  777.4	  593.3	 2696.0	...
2245006	  777.5	  592.9	 2693.0	...
2245007	  777.7	  592.8	 2690.0	...
2245008	  777.8	  593.1	 2691.0	...
2245009	  777.9	  593.6	 2692.0	...
2245010	  777.7	  593.8	 2692.0	...
2245011	  777.4	  593.7	 2692.0	...
2245012	  777.3	  593.3	 2692.0	...
2245013	  777.5	  593.0	 2690.0	...
2245014	  777.8	  593.0	 2689.0	...
2245015	  777.9	  592.9	 2687.0	...
2245016	  777.9	  592.8	 2687.0	...
2245017	  777.9	  592.7	 2686.0	...
2245018	  777.8	  593.0	 2685.0	...
2245019	  777.8	  593.5	 2685.0	...
2245020	  777.9	  593.8	 2686.0	...
2245021	  778.2	  593.7	 2687.0	...
2245022	  778.1	  593.7	 2687.0	...
2245023	  777.8	  593.8	 2687.0	...
2245024	  777.6	  593.8	 2687.0	...
2245025	  777.7	  593.6	 2687.0	...
2245026	  778.0	  593.3	 2686.0	...
2245027	  778.1	  593.0	 2686.0	...
2245028	  778.2	  593.0	 2685.0	...
2245029	  778.4	  593.0	 2684.0	...
2245030	  778.4	  593.2	 2685.0	...
2245031	  778.5	  593.1	 2686.0	...
2245032	  778.5	  593.1	 2687.0	...
2245033	  778.5	  592.7	 2685.0	...
2245034	  778.4	  592.2	 2684.0	...
2245035	  778.1	  591.6	 2684.0	...
2245036	  777.8	  591.5	 2684.0	...
2245037	  777.7	  591.4	 2685.0	...
2245038	  778.0	  591.2	 2684.0	...
2245039	  778.1	  590.9	 2684.0	...
2245040	  778.2	  590.8	 2683.0	...
2245041	  778.4	  590.7	 2683.0	...
2245042	  778.7	  590.6	 2682.0	...
2245043	  779.0	  590.5	 2680.0	...
2245044	  779.1	  590.4	 2679.0	...
2245045	  779.2	  590.4	 2679.0	...
2245046	  779.4	  590.3	 2681.0	...
2245047	  779.2	  590.2	 2684.0	...
2245048	  779.0	  590.1	 2685.0	...
2245049	  778.8	  589.8	 2685.0	...
2245050	  779.0	  589.6	 2683.0	...
2245051	  779.1	  589.3	 2681.0	...
2245052	  779.3	  589.4	 2678.0	...
2245053	  779.4	  589.5	 2675.0	...
2245054	  779.5	  589.6	 2675.0	...
2245055	  779.5	  589.7	 2676.0	...
2245056	  779.6	  589.8	 2677.0	...
2245057	  779.6	  589.9	 2674.0	...
2245058	  779.7	  590.1	 2670.0	...
2245059	  779.6	  590.2	 2665.0	...
2245060	  779.5	  590.2	 2664.0	...
2245061	  779.4	  590.2	 2663.0	...
2245062	  779.4	  590.3	 2662.0	...
2245063	  779.3	  590.3	 2662.0	...
2245064	  779.6	  590.2	 2663.0	...
2245065	  779.8	  590.2	 2666.0	...
MSG	2245066 0000 _ Number Off
2245066	  779.7	  590.3	 2668.0	...
2245067	  779.5	  590.4	 2668.0	...
2245068	  779.6	  590.4	 2668.0	...
2245069	  780.0	  590.1	 2667.0	...
2245070	  780.1	  589.8	 2667.0	...
2245071	  779.8	  589.8	 2667.0	...
2245072	  779.5	  590.1	 2666.0	...
2245073	  779.5	  590.2	 2665.0	...
2245074	  779.9	  590.0	 2665.0	...
2245075	  780.2	  589.8	 2665.0	...
2245076	  780.5	  589.7	 2665.0	...
2245077	  780.4	  589.6	 2663.0	...
2245078	  780.3	  589.6	 2661.0	...
2245079	  780.1	  589.6	 2659.0	...
2245080	  779.9	  589.5	 2662.0	...
2245081	  780.0	  589.4	 2664.0	...
2245082	  780.0	  589.4	 2665.0	...
2245083	  780.0	  589.6	 2665.0	...
2245084	  780.1	  589.7	 2663.0	...
2245085	  780.3	  589.7	 2662.0	...
2245086	  780.5	  589.7	 2661.0	...
2245087	  780.6	  589.8	 2663.0	...
2245088	  780.6	  589.8	 2666.0	...
2245089	  780.6	  589.9	 2670.0	...
2245090	  780.5	  590.0	 2669.0	...
2245091	  780.4	  590.5	 2668.0	...
2245092	  780.3	  591.3	 2665.0	...
2245093	  780.2	  591.9	 2664.0	...
2245094	  780.1	  592.1	 2666.0	...
2245095	  779.9	  592.0	 2670.0	...
2245096	  779.8	  592.3	 2674.0	...
2245097	  779.8	  592.6	 2673.0	...
2245098	  780.0	  592.9	 2671.0	...
2245099	  780.2	  592.9	 2670.0	...
2245100	  780.2	  593.0	 2672.0	...
2245101	  780.1	  593.1	 2674.0	...
2245102	  780.1	  593.1	 2674.0	...
2245103	  780.1	  593.0	 2674.0	...
2245104	  780.0	  592.9	 2673.0	...
2245105	  779.8	  592.8	 2673.0	...
2245106	  779.7	  592.7	 2673.0	...
2245107	  780.0	  592.5	 2673.0	...
2245108	  780.3	  592.3	 2672.0	...
2245109	  780.4	  591.9	 2673.0	...
2245110	  780.3	  591.6	 2674.0	...
2245111	  780.3	  591.4	 2675.0	...
2245112	  780.5	  591.2	 2674.0	...
2245113	  780.8	  591.0	 2673.0	...
2245114	  781.1	  590.8	 2672.0	...
2245115	  781.1	  590.6	 2671.0	...
2245116	  781.0	  590.4	 2673.0	...
2245117	  780.9	  590.4	 2674.0	...
2245118	  780.9	  590.6	 2674.0	...
2245119	  781.1	  590.7	 2673.0	...
2245120	  781.2	  590.8	 2673.0	...
2245121	  781.4	  591.0	 2674.0	...
2245122	  781.3	  590.9	 2675.0	...
2245123	  781.5	  590.6	 2674.0	...
2245124	  781.7	  590.3	 2674.0	...
2245125	  782.0	  590.3	 2674.0	...
2245126	  782.0	  590.3	 2673.0	...
2245127	  782.1	  590.2	 2672.0	...
2245128	  782.1	  590.1	 2671.0	...
2245129	  781.8	  589.9	 2672.0	...
2245130	  781.4	  589.8	 2673.0	...
2245131	  781.0	  590.1	 2674.0	...
2245132	  781.1	  590.5	 2675.0	...
2245133	  781.2	  590.9	 2675.0	...
2245134	  781.3	  590.9	 2673.0	...
2245135	  781.3	  590.9	 2671.0	...
2245136	  781.2	  590.9	 2669.0	...
2245137	  781.2	  590.7	 2672.0	...
2245138	  781.4	  590.4	 2675.0	...
2245139	  781.6	  590.0	 2680.0	...
2245140	  781.4	  589.9	 2683.0	...
2245141	  781.0	  590.4	 2684.0	...
2245142	  780.7	  590.9	 2682.0	...
2245143	  780.9	  591.3	 2680.0	...
2245144	  781.0	  591.1	 2679.0	...
2245145	  781.0	  590.9	 2678.0	...
2245146	  781.0	  590.7	 2678.0	...
2245147	  781.0	  590.3	 2678.0	...
2245148	  781.0	  589.8	 2679.0	...
2245149	  781.0	  589.5	 2679.0	...
2245150	  781.0	  589.3	 2678.0	...
2245151	  781.1	  589.3	 2675.0	...
2245152	  781.1	  589.3	 2673.0	...
2245153	  781.1	  589.0	 2675.0	...
2245154	  781.1	  588.8	 2677.0	...
2245155	  781.2	  588.8	 2680.0	...
2245156	  781.1	  588.9	 2681.0	...
2245157	  781.1	  588.8	 2681.0	...
2245158	  781.2	  588.6	 2680.0	...
2245159	  781.0	  588.4	 2680.0	...
2245160	  780.9	  588.4	 2681.0	...
2245161	  780.7	  588.5	 2685.0	...
2245162	  780.7	  588.6	 2688.0	...
2245163	  780.7	  588.7	 2688.0	...
2245164	  780.6	  588.5	 2685.0	...
2245165	  780.6	  588.4	 2687.0	...
2245166	  780.7	  588.3	 2693.0	...
2245167	  780.8	  588.3	 2693.0	...
2245168	  780.8	  588.4	 2688.0	...
2245169	  780.9	  588.5	 2683.0	...
2245170	  780.9	  588.6	 2684.0	...
2245171	  780.9	  588.4	 2686.0	...
2245172	  780.9	  588.2	 2688.0	...
2245173	  780.9	  587.9	 2689.0	...
2245174	  780.9	  588.1	 2689.0	...
2245175	  780.9	  588.3	 2690.0	...
2245176	  780.9	  588.2	 2691.0	...
2245177	  780.9	  588.0	 2691.0	...
2245178	  780.9	  587.3	 2690.0	...
2245179	  780.9	  586.9	 2690.0	...
2245180	  781.0	  586.3	 2688.0	...
2245181	  781.2	  586.2	 2687.0	...
2245182	  781.4	  586.6	 2686.0	...
2245183	  781.5	  587.1	 2685.0	...
2245184	  781.3	  587.8	 2685.0	...
2245185	  781.2	  588.0	 2685.0	...
2245186	  781.0	  588.2	 2688.0	...
2245187	  780.9	  587.6	 2692.0	...
2245188	  780.8	  587.1	 2695.0	...
2245189	  780.9	  587.0	 2695.0	...
2245190	  780.9	  587.5	 2695.0	...
2245191	  781.0	  588.0	 2694.0	...
2245192	  781.1	  588.1	 2692.0	...
2245193	  781.2	  588.1	 2689.0	...
2245194	  781.1	  588.0	 2688.0	...
2245195	  781.0	  588.0	 2687.0	...
2245196	  780.9	  588.0	 2687.0	...
2245197	  780.8	  588.0	 2690.0	...
2245198	  780.6	  587.8	 2694.0	...
2245199	  780.7	  587.6	 2698.0	...
2245200	  780.7	  587.2	 2698.0	...
2245201	  780.7	  587.2	 2698.0	...
2245202	  780.7	  587.3	 2698.0	...
2245203	  780.8	  587.5	 2698.0	...
2245204	  780.8	  587.8	 2698.0	...
2245205	  780.7	  587.7	 2699.0	...
2245206	  780.6	  587.7	 2702.0	...
2245207	  780.6	  588.1	 2705.0	...
2245208	  780.6	  588.5	 2706.0	...
2245209	  780.6	  589.1	 2705.0	...
2245210	  780.5	  589.3	 2704.0	...
2245211	  780.3	  588.9	 2706.0	...
2245212	  780.2	  588.3	 2707.0	...
2245213	  780.2	  587.8	 2708.0	...
2245214	  780.2	  587.9	 2706.0	...
2245215	  780.2	  588.5	 2706.0	...
2245216	  780.1	  589.0	 2707.0	...
2245217	  780.0	  589.0	 2709.0	...
2245218	  780.1	  588.5	 2709.0	...
2245219	  780.2	  588.0	 2709.0	...
2245220	  780.4	  588.0	 2709.0	...
2245221	  780.4	  587.8	 2711.0	...
2245222	  780.5	  587.6	 2714.0	...
2245223	  780.5	  587.4	 2717.0	...
2245224	  780.6	  587.4	 2714.0	...
2245225	  780.6	  587.3	 2712.0	...
2245226	  780.7	  587.1	 2713.0	...
2245227	  780.7	  587.1	 2716.0	...
2245228	  780.7	  586.9	 2720.0	...
2245229	  780.7	  586.8	 2721.0	...
2245230	  780.6	  586.7	 2722.0	...
2245231	  780.5	  586.8	 2722.0	...
2245232	  780.4	  586.8	 2723.0	...
2245233	  780.4	  587.0	 2724.0	...
2245234	  780.9	  587.1	 2726.0	...
2245235	  781.3	  587.2	 2725.0	...
2245236	  781.3	  587.0	 2724.0	...
2245237	  780.8	  586.7	 2723.0	...
2245238	  780.4	  586.5	 2722.0	...
2245239	  780.4	  586.1	 2724.0	...
2245240	  780.4	  586.0	 2726.0	...
2245241	  780.2	  586.1	 2728.0	...
2245242	  779.9	  586.6	 2728.0	...
2245243	  779.6	  587.2	 2727.0	...
2245244	  779.8	  587.4	 2726.0	...
2245245	  780.0	  587.4	 2724.0	...
2245246	  780.1	  587.0	 2723.0	...
2245247	  780.2	  586.5	 2722.0	...
2245248	  780.5	  586.0	 2722.0	...
2245249	  780.8	  586.0	 2722.0	...
2245250	  781.0	  586.1	 2723.0	...
2245251	  781.1	  586.1	 2724.0	...
2245252	  781.1	  586.1	 2726.0	...
2245253	  781.2	  586.1	 2726.0	...
2245254	  780.8	  585.8	 2724.0	...
2245255	  780.5	  585.6	 2723.0	...
2245256	  780.3	  585.3	 2723.0	...
2245257	  780.5	  585.4	 2723.0	...
2245258	  780.8	  585.6	 2724.0	...
2245259	  780.9	  585.7	 2726.0	...
2245260	  781.0	  585.8	 2728.0	...
2245261	  781.0	  585.8	 2729.0	...
2245262	  780.9	  585.4	 2731.0	...
2245263	  780.9	  585.0	 2733.0	...
2245264	  780.9	  584.5	 2735.0	...
2245265	  780.9	  584.4	 2737.0	...
2245266	  781.0	  584.4	 2739.0	...
2245267	  781.1	  584.7	 2740.0	...
2245268	  781.3	  584.9	 2740.0	...
2245269	  781.3	  585.1	 2740.0	...
2245270	  781.3	  585.2	 2742.0	...
2245271	  781.2	  585.3	 2744.0	...
2245272	  780.8	  585.3	 2746.0	...
2245273	  780.5	  585.0	 2746.0	...
2245274	  780.5	  584.8	 2745.0	...
2245275	  780.8	  584.6	 2743.0	...
2245276	  781.2	  584.6	 2742.0	...
2245277	  781.2	  584.7	 2742.0	...
2245278	  781.2	  584.8	 2741.0	...
2245279	  781.3	  584.6	 2742.0	...
2245280	  781.4	  584.4	 2742.0	...
2245281	  781.4	  584.2	 2744.0	...
2245282	  781.4	  584.3	 2745.0	...
2245283	  781.4	  583.9	 2747.0	...
2245284	  781.5	  583.6	 2749.0	...
2245285	  781.4	  583.3	 2751.0	...
2245286	  781.4	  583.4	 2753.0	...
2245287	  781.4	  583.9	 2752.0	...
2245288	  781.4	  584.4	 2750.0	...
2245289	  781.5	  584.6	 2751.0	...
2245290	  781.5	  584.2	 2752.0	...
2245291	  781.5	  583.8	 2754.0	...
2245292	  781.5	  583.5	 2756.0	...
2245293	  781.5	  583.3	 2757.0	...
2245294	  781.7	  583.1	 2758.0	...
2245295	  781.8	  582.8	 2757.0	...
2245296	  782.0	  582.7	 2760.0	...
2245297	  782.0	  582.7	 2763.0	...
2245298	  782.1	  582.7	 2765.0	...
2245299	  782.2	  582.6	 2766.0	...
2245300	  782.2	  582.6	 2767.0	...
2245301	  782.1	  582.6	 2764.0	...
2245302	  782.1	  582.8	 2759.0	...
2245303	  782.0	  582.9	 2755.0	...
2245304	  782.0	  583.1	 2758.0	...
2245305	  782.0	  583.1	 2760.0	...
2245306	  782.0	  583.1	 2762.0	...
2245307	  781.8	  583.0	 2762.0	...
2245308	  781.8	  583.0	 2761.0	...
2245309	  781.9	  582.9	 2760.0	...
2245310	  781.8	  582.9	 2761.0	...
2245311	  781.3	  582.8	 2761.0	...
2245312	  780.9	  582.8	 2760.0	...
2245313	  781.0	  582.7	 2762.0	...
2245314	  781.1	  582.7	 2765.0	...
2245315	  781.4	  582.6	 2768.0	...
2245316	  781.5	  582.5	 2769.0	...
2245317	  781.4	  582.4	 2766.0	...
2245318	  781.4	  582.3	 2761.0	...
2245319	  781.2	  582.5	 2757.0	...
2245320	  781.1	  582.7	 2757.0	...
2245321	  780.8	  582.8	 2760.0	...
2245322	  780.6	  582.8	 2764.0	...
2245323	  780.6	  582.9	 2768.0	...
2245324	  780.8	  583.2	 2767.0	...
2245325	  780.9	  583.5	 2769.0	...
2245326	  781.0	  583.6	 2770.0	...
2245327	  781.1	  583.5	 2772.0	...
2245328	  781.2	  583.4	 2772.0	...
2245329	  781.3	  583.4	 2771.0	...
2245330	  781.4	  583.3	 2771.0	...
2245331	  781.4	  583.2	 2771.0	...
2245332	  781.3	  583.1	 2771.0	...
2245333	  781.2	  583.0	 2770.0	...
2245334	  781.0	  582.9	 2769.0	...
2245335	  780.7	  582.8	 2767.0	...
2245336	  780.4	  582.8	 2768.0	...
2245337	  780.4	  582.8	 2769.0	...
2245338	  780.5	  582.8	 2771.0	...
2245339	  780.6	  582.7	 2773.0	...
2245340	  780.6	  582.3	 2776.0	...
2245341	  780.5	  581.8	 2776.0	...
2245342	  780.5	  581.4	 2774.0	...
2245343	  780.8	  581.3	 2772.0	...
2245344	  781.2	  581.8	 2772.0	...
2245345	  781.2	  582.3	 2771.0	...
2245346	  781.0	  582.6	 2771.0	...
2245347	  780.9	  582.3	 2771.0	...
2245348	  780.9	  582.1	 2771.0	...
2245349	  781.0	  582.3	 2771.0	...
2245350	  780.9	  582.7	 2771.0	...
2245351	  780.9	  583.0	 2772.0	...
2245352	  781.0	  583.0	 2772.0	...
2245353	  781.2	  582.9	 2771.0	...
2245354	  781.1	  582.8	 2773.0	...
2245355	  780.9	  582.8	 2774.0	...
2245356	  780.6	  582.9	 2775.0	...
2245357	  780.6	  582.9	 2773.0	...
2245358	  780.6	  583.0	 2772.0	...
2245359	  780.6	  583.0	 2772.0	...
2245360	  780.6	  582.6	 2773.0	...
2245361	  780.6	  582.4	 2776.0	...
2245362	  780.7	  582.2	 2777.0	...
2245363	  780.9	  582.3	 2777.0	...
2245364	  781.1	  582.4	 2775.0	...
2245365	  781.1	  582.5	 2774.0	...
2245366	  781.4	  582.5	 2772.0	...
2245367	  781.6	  582.3	 2774.0	...
2245368	  781.9	  582.3	 2777.0	...
2245369	  781.8	  582.0	 2778.0	...
2245370	  781.8	  581.4	 2776.0	...
2245371	  781.7	  580.9	 2775.0	...
2245372	  781.7	  580.7	 2775.0	...
2245373	  781.7	  580.6	 2777.0	...
2245374	  781.7	  581.2	 2779.0	...
2245375	  781.6	  581.7	 2776.0	...
2245376	  781.6	  582.1	 2772.0	...
2245377	  781.8	  581.8	 2772.0	...
2245378	  781.9	  581.5	 2777.0	...
2245379	  782.0	  581.3	 2780.0	...
2245380	  782.0	  581.3	 2779.0	...
2245381	  782.1	  581.2	 2778.0	...
2245382	  782.1	  581.2	 2777.0	...
2245383	  782.0	  581.2	 2777.0	...
2245384	  781.9	  581.0	 2777.0	...
2245385	  781.8	  580.7	 2777.0	...
2245386	  781.8	  580.3	 2777.0	...
2245387	  781.8	  580.2	 2774.0	...
2245388	  781.8	  580.2	 2772.0	...
2245389	  781.9	  580.3	 2772.0	...
2245390	  781.8	  580.4	 2774.0	...
2245391	  781.8	  580.4	 2779.0	...
2245392	  781.8	  580.5	 2781.0	...
2245393	  782.0	  580.7	 2781.0	...
2245394	  782.1	  580.9	 2779.0	...
2245395	  782.3	  580.9	 2776.0	...
2245396	  782.5	  580.9	 2776.0	...
2245397	  782.5	  580.9	 2777.0	...
2245398	  782.4	  580.8	 2776.0	...
2245399	  782.3	  580.8	 2775.0	...
2245400	  782.3	  580.6	 2774.0	...
2245401	  782.2	  580.5	 2776.0	...
2245402	  782.1	  580.4	 2778.0	...
2245403	  782.1	  580.5	 2778.0	...
2245404	  782.1	  580.6	 2780.0	...
2245405	  782.2	  580.6	 2781.0	...
2245406	  782.2	  580.7	 2780.0	...
2245407	  782.3	  580.7	 2778.0	...
2245408	  782.4	  580.9	 2777.0	...
2245409	  782.4	  581.1	 2779.0	...
2245410	  782.4	  581.3	 2780.0	...
2245411	  782.5	  581.3	 2780.0	...
2245412	  782.6	  581.4	 2780.0	...
2245413	  782.7	  581.5	 2779.0	...
2245414	  782.7	  581.7	 2778.0	...
2245415	  782.7	  581.9	 2779.0	...
2245416	  782.3	  581.8	 2781.0	...
2245417	  782.0	  581.7	 2783.0	...
2245418	  781.6	  581.5	 2784.0	...
2245419	  781.7	  581.5	 2784.0	...
2245420	  781.8	  581.5	 2783.0	...
2245421	  781.9	  581.8	 2781.0	...
2245422	  781.8	  582.0	 2778.0	...
2245423	  781.7	  582.2	 2777.0	...
2245424	  781.6	  582.2	 2777.0	...
2245425	  781.6	  582.2	 2777.0	...
2245426	  781.6	  582.4	 2777.0	...
2245427	  781.5	  582.4	 2777.0	...
2245428	  781.5	  582.8	 2777.0	...
2245429	  781.5	  583.1	 2777.0	...
2245430	  781.6	  583.4	 2780.0	...
2245431	  781.6	  583.4	 2783.0	...
2245432	  781.8	  582.9	 2786.0	...
2245433	  782.0	  582.4	 2785.0	...
2245434	  782.2	  581.9	 2785.0	...
2245435	  782.4	  582.0	 2783.0	...
2245436	  782.5	  582.4	 2780.0	...
2245437	  782.5	  582.7	 2778.0	...
2245438	  782.5	  582.9	 2778.0	...
2245439	  782.4	  582.9	 2779.0	...
2245440	  782.4	  583.1	 2778.0	...
2245441	  782.4	  583.4	 2779.0	...
2245442	  782.3	  583.5	 2779.0	...
2245443	  782.1	  583.5	 2779.0	...
2245444	  782.0	  583.5	 2781.0	...
2245445	  782.0	  583.4	 2783.0	...
2245446	  782.1	  583.3	 2784.0	...
2245447	  782.1	  582.9	 2783.0	...
2245448	  782.2	  582.5	 2783.0	...
2245449	  782.3	  582.1	 2781.0	...
2245450	  782.3	  582.2	 2779.0	...
2245451	  781.9	  582.4	 2778.0	...
2245452	  781.6	  582.9	 2778.0	...
2245453	  781.3	  583.4	 2777.0	...
2245454	  781.4	  583.5	 2777.0	...
2245455	  781.5	  583.2	 2778.0	...
2245456	  781.7	  582.9	 2780.0	...
2245457	  781.8	  583.0	 2781.0	...
2245458	  782.0	  583.0	 2780.0	...
2245459	  782.2	  582.9	 2779.0	...
2245460	  782.1	  582.9	 2779.0	...
2245461	  781.9	  582.9	 2780.0	...
2245462	  781.8	  582.9	 2780.0	...
2245463	  782.0	  582.9	 2782.0	...
2245464	  782.2	  582.7	 2782.0	...
2245465	  782.3	  582.4	 2781.0	...
2245466	  782.4	  582.3	 2780.0	...
2245467	  782.6	  582.3	 2780.0	...
2245468	  782.6	  582.4	 2780.0	...
2245469	  782.7	  582.1	 2780.0	...
2245470	  782.8	  581.9	 2779.0	...
2245471	  782.9	  581.8	 2778.0	...
2245472	  782.9	  582.0	 2777.0	...
2245473	  782.9	  582.2	 2775.0	...
2245474	  782.9	  582.4	 2774.0	...
2245475	  782.5	  583.4	 2775.0	...
2245476	  782.2	  584.4	 2776.0	...
2245477	  781.5	  585.4	 2775.0	...
2245478	  781.3	  586.1	 2775.0	...
2245479	  780.9	  586.9	 2774.0	...
2245480	  780.7	  587.6	 2774.0	...
2245481	  780.5	  587.7	 2775.0	...
2245482	  780.4	  587.7	 2776.0	...
2245483	  780.7	  588.1	 2777.0	...
2245484	  781.1	  588.4	 2777.0	...
2245485	  781.4	  589.1	 2775.0	...
2245486	  781.5	  589.5	 2771.0	...
2245487	  781.8	  589.4	 2768.0	...
2245488	  782.1	  588.8	 2766.0	...
2245489	  782.4	  588.2	 2766.0	...
2245490	  782.8	  588.0	 2766.0	...
2245491	  783.3	  587.8	 2768.0	...
2245492	  784.4	  587.7	 2771.0	...
2245493	  785.4	  587.5	 2774.0	...
2245494	  786.4	  587.4	 2774.0	...
2245495	  787.5	  587.2	 2775.0	...
2245496	  788.3	  587.1	 2776.0	...
2245497	  789.2	  587.2	 2772.0	...
2245498	  789.1	  587.5	 2769.0	...
2245499	  789.1	  587.8	 2767.0	...
2245500	  788.5	  587.7	 2768.0	...
2245501	  787.9	  587.5	 2769.0	...
2245502	  786.8	  587.7	 2769.0	...
2245503	  786.3	  588.2	 2769.0	...
2245504	  785.9	  588.8	 2769.0	...
2245505	  785.9	  588.9	 2769.0	...
2245506	  785.9	  589.0	 2769.0	...
2245507	  786.0	  589.2	 2771.0	...
2245508	  786.1	  589.3	 2773.0	...
2245509	  786.2	  589.7	 2775.0	...
2245510	  786.4	  590.0	 2774.0	...
2245511	  786.4	  589.8	 2774.0	...
2245512	  786.4	  589.2	 2772.0	...
2245513	  786.5	  588.6	 2770.0	...
2245514	  786.7	  588.4	 2768.0	...
2245515	  786.5	  588.6	 2769.0	...
2245516	  786.0	  588.9	 2769.0	...
2245517	  785.4	  589.2	 2769.0	...
2245518	  785.2	  589.4	 2768.0	...
2245519	  785.1	  589.5	 2767.0	...
2245520	  785.3	  589.8	 2767.0	...
2245521	  785.5	  590.0	 2767.0	...
2245522	  785.4	  590.1	 2767.0	...
2245523	  785.2	  590.0	 2768.0	...
2245524	  785.1	  590.1	 2771.0	...
2245525	  785.2	  590.1	 2772.0	...
2245526	  785.4	  589.9	 2770.0	...
2245527	  785.5	  590.0	 2768.0	...
2245528	  785.3	  590.1	 2767.0	...
2245529	  785.1	  590.3	 2767.0	...
2245530	  784.8	  590.4	 2768.0	...
2245531	  784.9	  590.4	 2767.0	...
2245532	  785.0	  590.5	 2768.0	...
2245533	  785.2	  590.6	 2769.0	...
2245534	  785.4	  590.6	 2770.0	...
2245535	  785.6	  590.5	 2770.0	...
2245536	  785.9	  590.5	 2769.0	...
2245537	  786.1	  590.5	 2769.0	...
2245538	  786.1	  590.7	 2770.0	...
2245539	  786.0	  590.8	 2771.0	...
2245540	  785.9	  590.2	 2768.0	...
2245541	  785.8	  589.5	 2765.0	...
2245542	  785.8	  589.4	 2762.0	...
2245543	  785.9	  589.9	 2762.0	...
2245544	  786.1	  590.8	 2762.0	...
2245545	  786.1	  591.1	 2764.0	...
2245546	  786.2	  591.4	 2767.0	...
2245547	  786.1	  591.4	 2769.0	...
2245548	  786.1	  591.3	 2768.0	...
2245549	  785.9	  591.2	 2769.0	...
2245550	  785.8	  591.2	 2771.0	...
2245551	  785.9	  591.1	 2773.0	...
2245552	  786.0	  591.0	 2774.0	...
2245553	  786.1	  590.9	 2774.0	...
2245554	  785.9	  590.9	 2773.0	...
2245555	  785.9	  591.0	 2772.0	...
2245556	  785.9	  591.0	 2772.0	...
2245557	  785.8	  590.9	 2772.0	...
2245558	  785.8	  590.9	 2772.0	...
2245559	  785.9	  590.4	 2770.0	...
2245560	  786.1	  590.0	 2768.0	...
2245561	  786.2	  589.4	 2767.0	...
2245562	  786.4	  589.3	 2767.0	...
2245563	  786.5	  589.2	 2767.0	...
2245564	  786.7	  589.1	 2767.0	...
2245565	  786.7	  589.1	 2768.0	...
2245566	  786.7	  589.1	 2769.0	...
2245567	  786.6	  589.2	 2768.0	...
2245568	  786.6	  589.3	 2766.0	...
2245569	  786.7	  589.4	 2764.0	...
2245570	  786.8	  589.7	 2764.0	...
2245571	  786.9	  589.9	 2763.0	...
2245572	  787.0	  590.2	 2761.0	...
2245573	  786.9	  590.2	 2759.0	...
2245574	  786.9	  590.1	 2759.0	...
2245575	  786.8	  589.9	 2758.0	...
2245576	  786.7	  589.8	 2758.0	...
2245577	  786.7	  589.9	 2758.0	...
2245578	  786.6	  590.1	 2761.0	...
2245579	  786.7	  589.9	 2764.0	...
2245580	  786.9	  589.4	 2764.0	...
2245581	  787.0	  588.9	 2761.0	...
2245582	  787.1	  588.9	 2759.0	...
2245583	  787.3	  589.0	 2761.0	...
2245584	  787.5	  589.1	 2763.0	...
2245585	  787.7	  589.4	 2765.0	...
2245586	  787.6	  589.7	 2765.0	...
2245587	  787.5	  589.9	 2766.0	...
2245588	  787.3	  590.0	 2765.0	...
2245589	  787.2	  590.2	 2764.0	...
2245590	  787.4	  590.2	 2762.0	...
2245591	  787.6	  590.0	 2761.0	...
2245592	  787.8	  589.7	 2759.0	...
2245593	  787.8	  589.5	 2759.0	...
2245594	  787.8	  589.4	 2760.0	...
2245595	  787.7	  589.4	 2759.0	...
2245596	  787.9	  589.4	 2757.0	...
2245597	  788.3	  589.4	 2755.0	...
2245598	  788.7	  589.3	 2755.0	...
2245599	  788.7	  589.2	 2755.0	...
2245600	  788.7	  589.0	 2756.0	...
2245601	  788.7	  588.9	 2756.0	...
2245602	  788.9	  588.9	 2758.0	...
2245603	  788.7	  589.1	 2759.0	...
2245604	  788.6	  589.0	 2759.0	...
2245605	  788.4	  588.7	 2759.0	...
2245606	  788.4	  588.6	 2759.0	...
2245607	  788.3	  589.1	 2760.0	...
2245608	  788.3	  589.6	 2760.0	...
2245609	  788.2	  590.0	 2761.0	...
2245610	  788.1	  590.3	 2763.0	...
2245611	  787.9	  590.5	 2764.0	...
2245612	  787.9	  590.6	 2762.0	...
2245613	  787.9	  590.4	 2760.0	...
2245614	  787.8	  590.1	 2758.0	...
2245615	  787.9	  590.0	 2760.0	...
2245616	  788.1	  589.9	 2761.0	...
2245617	  788.2	  589.9	 2762.0	...
2245618	  788.2	  590.0	 2761.0	...
2245619	  788.5	  590.0	 2760.0	...
2245620	  788.8	  590.4	 2758.0	...
2245621	  788.8	  590.7	 2757.0	...
2245622	  788.4	  590.2	 2756.0	...
2245623	  788.0	  589.5	 2755.0	...
2245624	  788.1	  588.8	 2754.0	...
2245625	  788.4	  589.0	 2753.0	...
2245626	  788.8	  589.1	 2751.0	...
2245627	  788.8	  589.2	 2750.0	...
2245628	  788.9	  589.2	 2748.0	...
2245629	  789.1	  589.0	 2748.0	...
2245630	  789.3	  588.9	 2748.0	...
2245631	  789.4	  588.8	 2750.0	...
2245632	  789.3	  588.9	 2751.0	...
2245633	  789.2	  588.9	 2751.0	...
2245634	  789.3	  588.9	 2749.0	...
2245635	  789.3	  589.0	 2747.0	...
2245636	  789.3	  589.3	 2745.0	...
2245637	  789.4	  589.8	 2745.0	...
2245638	  789.4	  590.7	 2745.0	...
2245639	  789.5	  591.4	 2746.0	...
2245640	  789.5	  591.3	 2747.0	...
2245641	  789.4	  590.6	 2748.0	...
2245642	  789.5	  590.0	 2745.0	...
2245643	  789.5	  590.0	 2743.0	...
2245644	  789.5	  589.8	 2741.0	...
2245645	  789.4	  589.8	 2741.0	...
2245646	  789.3	  589.7	 2743.0	...
2245647	  789.4	  589.7	 2744.0	...
2245648	  789.6	  589.6	 2745.0	...
2245649	  789.8	  589.3	 2745.0	...
2245650	  789.9	  589.1	 2746.0	...
2245651	  790.0	  589.0	 2747.0	...
2245652	  790.2	  589.3	 2748.0	...
2245653	  790.4	  589.7	 2748.0	...
2245654	  790.5	  590.1	 2747.0	...
2245655	  790.4	  590.6	 2745.0	...
2245656	  790.2	  590.9	 2743.0	...
2245657	  790.0	  590.9	 2744.0	...
2245658	  789.8	  590.6	 2745.0	...
2245659	  789.9	  590.6	 2746.0	...
2245660	  790.2	  590.8	 2745.0	...
2245661	  790.6	  590.6	 2744.0	...
2245662	  790.7	  590.2	 2744.0	...
2245663	  790.7	  589.8	 2744.0	...
2245664	  790.6	  589.7	 2742.0	...
2245665	  790.5	  589.6	 2740.0	...
2245666	  790.5	  589.7	 2737.0	...
2245667	  790.3	  590.2	 2737.0	...
2245668	  790.1	  590.6	 2741.0	...
2245669	  790.2	  590.6	 2746.0	...
2245670	  790.7	  590.7	 2750.0	...
2245671	  791.2	  590.9	 2750.0	...
2245672	  791.3	  591.3	 2747.0	...
2245673	  791.3	  591.2	 2743.0	...
2245674	  791.2	  591.1	 2740.0	...
2245675	  791.2	  591.8	 2741.0	...
2245676	  791.2	  592.5	 2744.0	...
2245677	  791.2	  592.8	 2745.0	...
2245678	  791.2	  592.5	 2744.0	...
2245679	  791.1	  592.2	 2740.0	...
2245680	  791.0	  592.3	 2738.0	...
2245681	  790.5	  592.6	 2737.0	...
2245682	  789.9	  592.8	 2738.0	...
2245683	  789.1	  592.9	 2738.0	...
2245684	  788.4	  593.0	 2737.0	...
2245685	  787.3	  593.2	 2737.0	...
2245686	  786.6	  593.3	 2736.0	...
2245687	  784.7	  593.5	 2736.0	...
2245688	  782.2	  593.8	 2736.0	...
2245689	  779.6	  593.7	 2735.0	...
2245690	  777.8	  593.3	 2735.0	...
2245691	  776.9	  592.6	 2736.0	...
2245692	  775.5	  592.1	 2736.0	...
2245693	  774.8	  591.2	 2737.0	...
2245694	  773.9	  590.2	 2737.0	...
2245695	  773.7	  589.2	 2738.0	...
2245696	  773.7	  589.3	 2737.0	...
2245697	  774.1	  589.8	 2735.0	...
2245698	  774.6	  590.3	 2732.0	...
2245699	  775.0	  590.3	 2731.0	...
2245700	  775.6	  589.8	 2730.0	...
2245701	  776.1	  589.4	 2730.0	...
2245702	  776.7	  589.0	 2730.0	...
2245703	  777.0	  589.1	 2730.0	...
2245704	  777.3	  589.2	 2728.0	...
2245705	  777.3	  589.3	 2728.0	...
2245706	  777.3	  589.6	 2728.0	...
2245707	  777.2	  589.8	 2730.0	...
2245708	  777.3	  590.0	 2731.0	...
2245709	  777.4	  589.9	 2731.0	...
2245710	  777.0	  590.0	 2731.0	...
2245711	  776.5	  590.1	 2732.0	...
2245712	  776.3	  590.8	 2732.0	...
2245713	  776.7	  591.3	 2732.0	...
2245714	  777.1	  591.6	 2732.0	...
2245715	  777.2	  591.5	 2732.0	...
2245716	  777.4	  591.4	 2732.0	...
2245717	  777.4	  591.6	 2730.0	...
2245718	  777.4	  591.9	 2729.0	...
2245719	  777.4	  592.1	 2726.0	...
2245720	  777.4	  592.2	 2726.0	...
2245721	  777.4	  592.1	 2725.0	...
2245722	  777.5	  592.0	 2725.0	...
2245723	  777.5	  592.0	 2724.0	...
2245724	  777.5	  591.9	 2724.0	...
2245725	  777.5	  591.5	 2723.0	...
2245726	  777.5	  591.1	 2724.0	...
2245727	  777.5	  591.0	 2726.0	...
2245728	  777.7	  591.4	 2728.0	...
2245729	  777.9	  591.7	 2728.0	...
2245730	  778.1	  591.6	 2729.0	...
2245731	  778.1	  591.5	 2730.0	...
2245732	  778.0	  591.5	 2731.0	...
2245733	  778.0	  591.4	 2731.0	...
2245734	  777.9	  591.5	 2730.0	...
2245735	  777.7	  591.4	 2728.0	...
2245736	  777.4	  591.2	 2726.0	...
2245737	  777.4	  590.9	 2725.0	...
2245738	  777.4	  590.9	 2725.0	...
2245739	  777.3	  590.9	 2726.0	...
2245740	  777.1	  590.9	 2725.0	...
2245741	  777.2	  591.1	 2724.0	...
2245742	  777.5	  591.3	 2726.0	...
2245743	  777.9	  591.5	 2729.0	...
2245744	  777.9	  591.5	 2729.0	...
2245745	  777.9	  591.5	 2726.0	...
2245746	  777.8	  591.4	 2722.0	...
2245747	  777.7	  591.3	 2721.0	...
2245748	  777.6	  591.9	 2721.0	...
2245749	  777.5	  592.6	 2721.0	...
2245750	  777.6	  593.3	 2723.0	...
2245751	  777.9	  593.4	 2726.0	...
2245752	  778.1	  593.4	 2727.0	...
2245753	  778.0	  593.3	 2725.0	...
2245754	  778.0	  593.5	 2721.0	...
2245755	  778.0	  593.7	 2717.0	...
2245756	  778.0	  594.1	 2714.0	...
2245757	  778.0	  594.1	 2715.0	...
2245758	  778.1	  593.6	 2717.0	...
2245759	  777.8	  593.0	 2719.0	...
2245760	  777.5	  592.7	 2720.0	...
2245761	  777.4	  593.1	 2717.0	...
2245762	  777.6	  593.4	 2714.0	...
2245763	  778.0	  593.3	 2714.0	...
2245764	  778.3	  593.1	 2717.0	...
2245765	  778.5	  592.9	 2717.0	...
2245766	  778.5	  592.9	 2715.0	...
2245767	  778.5	  592.8	 2714.0	...
2245768	  778.7	  592.8	 2715.0	...
2245769	  778.7	  592.7	 2713.0	...
2245770	  778.6	  592.3	 2711.0	...
2245771	  778.5	  592.0	 2708.0	...
2245772	  778.5	  591.8	 2708.0	...
2245773	  778.6	  592.1	 2707.0	...
2245774	  778.4	  592.6	 2708.0	...
2245775	  778.1	  592.8	 2709.0	...
2245776	  778.2	  592.9	 2711.0	...
2245777	  778.6	  592.8	 2712.0	...
2245778	  779.0	  592.8	 2713.0	...
2245779	  779.0	  592.8	 2713.0	...
2245780	  779.1	  592.9	 2712.0	...
2245781	  779.2	  592.9	 2709.0	...
2245782	  779.5	  592.7	 2705.0	...
2245783	  779.8	  592.5	 2702.0	...
2245784	  779.6	  592.4	 2702.0	...
2245785	  779.3	  592.4	 2701.0	...
2245786	  778.9	  592.4	 2701.0	...
2245787	  778.8	  592.8	 2700.0	...
2245788	  778.7	  593.2	 2700.0	...
2245789	  778.6	  593.5	 2700.0	...
2245790	  778.6	  593.4	 2699.0	...
2245791	  778.8	  593.2	 2699.0	...
2245792	  779.1	  593.1	 2699.0	...
2245793	  779.5	  592.8	 2699.0	...
2245794	  779.2	  592.8	 2698.0	...
2245795	  778.8	  592.9	 2698.0	...
2245796	  778.5	  593.0	 2698.0	...
2245797	  778.8	  593.5	 2698.0	...
2245798	  779.1	  593.8	 2698.0	...
2245799	  779.2	  594.2	 2697.0	...
2245800	  779.2	  594.4	 2694.0	...
2245801	  779.4	  594.9	 2692.0	...
2245802	  779.6	  595.4	 2689.0	...
2245803	  779.7	  595.4	 2688.0	...
2245804	  779.7	  595.1	 2687.0	...
2245805	  779.6	  594.7	 2687.0	...
2245806	  779.5	  594.5	 2687.0	...
2245807	  779.7	  594.4	 2687.0	...
2245808	  779.9	  594.3	 2687.0	...
2245809	  780.3	  594.8	 2687.0	...
2245810	  780.3	  595.3	 2688.0	...
2245811	  780.3	  595.2	 2689.0	...
2245812	  780.2	  594.5	 2689.0	...
2245813	  780.2	  593.8	 2688.0	...
2245814	  780.3	  593.9	 2688.0	...
2245815	  780.3	  594.2	 2688.0	...
2245816	  780.4	  594.5	 2688.0	...
2245817	  780.5	  594.7	 2688.0	...
2245818	  780.6	  594.6	 2687.0	...
2245819	  780.5	  594.4	 2687.0	...
2245820	  780.3	  594.3	 2686.0	...
2245821	  780.0	  594.4	 2686.0	...
2245822	  780.1	  594.2	 2685.0	...
2245823	  780.4	  594.0	 2685.0	...
2245824	  780.7	  594.3	 2686.0	...
2245825	  780.6	  594.8	 2686.0	...
2245826	  780.5	  595.5	 2685.0	...
2245827	  780.3	  595.7	 2685.0	...
2245828	  780.2	  595.8	 2685.0	...
2245829	  780.6	  595.8	 2685.0	...
2245830	  781.0	  595.8	 2685.0	...
2245831	  781.1	  595.8	 2684.0	...
2245832	  780.6	  595.9	 2683.0	...
2245833	  780.1	  595.6	 2682.0	...
2245834	  780.3	  595.3	 2682.0	...
2245835	  780.8	  595.0	 2680.0	...
2245836	  781.2	  595.2	 2678.0	...
2245837	  781.2	  595.5	 2678.0	...
2245838	  781.1	  595.4	 2680.0	...
2245839	  781.1	  595.3	 2682.0	...
2245840	  781.4	  595.4	 2682.0	...
2245841	  781.8	  595.5	 2683.0	...
2245842	  782.3	  595.2	 2683.0	...
2245843	  782.4	  594.7	 2683.0	...
2245844	  782.0	  594.2	 2682.0	...
2245845	  781.6	  594.2	 2679.0	...
2245846	  781.4	  594.7	 2678.0	...
2245847	  781.7	  595.1	 2678.0	...
2245848	  781.9	  595.5	 2679.0	...
2245849	  781.9	  595.4	 2681.0	...
2245850	  781.8	  595.3	 2681.0	...
2245851	  781.8	  595.2	 2680.0	...
2245852	  781.8	  595.1	 2680.0	...
2245853	  781.7	  594.7	 2681.0	...
2245854	  781.9	  594.4	 2681.0	...
2245855	  782.2	  594.4	 2679.0	...
2245856	  782.5	  594.7	 2678.0	...
2245857	  782.5	  595.0	 2678.0	...
2245858	  782.7	  595.1	 2679.0	...
2245859	  782.9	  595.2	 2679.0	...
2245860	  783.1	  594.9	 2679.0	...
2245861	  783.3	  594.6	 2678.0	...
2245862	  783.5	  594.2	 2678.0	...
2245863	  783.2	  594.3	 2680.0	...
2245864	  782.7	  594.4	 2681.0	...
2245865	  782.7	  594.3	 2681.0	...
2245866	  783.2	  594.3	 2680.0	...
2245867	  783.7	  594.4	 2678.0	...
2245868	  783.6	  594.2	 2677.0	...
2245869	  783.4	  593.8	 2676.0	...
2245870	  783.3	  593.5	 2676.0	...
2245871	  783.2	  593.7	 2676.0	...
2245872	  783.1	  594.2	 2674.0	...
2245873	  783.2	  594.6	 2673.0	...
2245874	  783.5	  594.8	 2672.0	...
2245875	  783.8	  594.6	 2673.0	...
2245876	  783.7	  594.2	 2674.0	...
2245877	  783.7	  594.0	 2675.0	...
2245878	  783.6	  593.9	 2675.0	...
2245879	  783.5	  593.9	 2673.0	...
2245880	  783.4	  594.5	 2671.0	...
2245881	  783.4	  595.0	 2671.0	...
2245882	  783.3	  595.2	 2672.0	...
2245883	  783.4	  595.1	 2673.0	...
2245884	  783.4	  595.0	 2670.0	...
2245885	  783.4	  595.1	 2667.0	...
2245886	  783.7	  595.3	 2669.0	...
2245887	  784.0	  595.5	 2675.0	...
2245888	  784.1	  595.7	 2676.0	...
2245889	  783.9	  595.9	 2672.0	...
2245890	  783.5	  595.9	 2666.0	...
2245891	  783.4	  595.5	 2666.0	...
2245892	  783.2	  595.1	 2666.0	...
2245893	  783.4	  595.2	 2667.0	...
2245894	  783.5	  595.5	 2668.0	...
2245895	  783.7	  595.7	 2668.0	...
2245896	  783.9	  595.2	 2666.0	...
2245897	  784.0	  594.7	 2664.0	...
2245898	  784.0	  594.8	 2663.0	...
2245899	  783.9	  595.2	 2664.0	...
2245900	  783.5	  595.6	 2665.0	...
2245901	  783.1	  595.6	 2664.0	...
EFIX R   2244626	2245901	1276	  778.4	  589.4	   2776
SSACC R  2245902
2245902	  781.5	  595.7	 2664.0	...
2245903	  779.4	  595.9	 2664.0	...
2245904	  776.6	  595.9	 2666.0	...
2245905	  774.2	  595.8	 2668.0	...
2245906	  771.9	  595.6	 2666.0	...
2245907	  769.6	  594.3	 2663.0	...
2245908	  767.2	  593.1	 2660.0	...
2245909	  765.2	  592.0	 2660.0	...
2245910	  763.6	  590.8	 2661.0	...
2245911	  762.8	  589.5	 2663.0	...
2245912	  762.2	  587.1	 2664.0	...
ESACC R  2245902	2245912	11	  781.5	  595.7	  762.2	  587.1	   0.45	     47
SFIX R   2245913
2245913	  762.1	  585.6	 2664.0	...
2245914	  762.6	  583.9	 2663.0	...
2245915	  763.3	  582.9	 2664.0	...
2245916	  763.7	  582.3	 2666.0	...
2245917	  764.6	  581.7	 2668.0	...
2245918	  765.9	  581.5	 2668.0	...
2245919	  767.3	  581.5	 2664.0	...
2245920	  768.7	  582.4	 2660.0	...
2245921	  769.9	  583.6	 2658.0	...
2245922	  771.0	  584.9	 2658.0	...
2245923	  771.4	  585.7	 2660.0	...
2245924	  772.0	  586.1	 2661.0	...
2245925	  772.4	  586.0	 2662.0	...
2245926	  772.7	  585.7	 2661.0	...
2245927	  772.7	  585.5	 2660.0	...
2245928	  772.7	  585.6	 2659.0	...
2245929	  772.7	  585.4	 2659.0	...
2245930	  772.7	  585.3	 2660.0	...
2245931	  772.6	  585.1	 2660.0	...
2245932	  772.6	  585.2	 2662.0	...
2245933	  772.5	  585.3	 2663.0	...
2245934	  772.4	  585.3	 2664.0	...
2245935	  772.3	  586.0	 2665.0	...
2245936	  772.4	  586.6	 2666.0	...
2245937	  772.4	  587.3	 2666.0	...
2245938	  772.5	  587.2	 2666.0	...
2245939	  772.7	  587.1	 2666.0	...
2245940	  772.9	  587.0	 2666.0	...
2245941	  772.6	  586.9	 2664.0	...
2245942	  772.2	  586.9	 2661.0	...
2245943	  771.7	  587.0	 2658.0	...
2245944	  771.5	  587.0	 2658.0	...
2245945	  771.4	  586.9	 2658.0	...
2245946	  771.4	  586.8	 2658.0	...
2245947	  771.4	  586.7	 2658.0	...
2245948	  771.3	  586.8	 2658.0	...
2245949	  771.2	  586.9	 2659.0	...
2245950	  771.3	  587.1	 2661.0	...
2245951	  771.4	  587.3	 2662.0	...
2245952	  771.6	  587.5	 2662.0	...
2245953	  771.7	  587.6	 2661.0	...
2245954	  771.8	  587.7	 2660.0	...
2245955	  771.8	  587.5	 2660.0	...
2245956	  771.7	  587.3	 2659.0	...
2245957	  771.6	  587.1	 2658.0	...
2245958	  771.6	  587.1	 2656.0	...
2245959	  771.6	  587.1	 2655.0	...
2245960	  771.5	  587.1	 2655.0	...
2245961	  771.4	  587.6	 2654.0	...
2245962	  771.5	  588.1	 2654.0	...
2245963	  772.0	  588.2	 2653.0	...
2245964	  772.5	  587.3	 2652.0	...
2245965	  772.8	  586.4	 2652.0	...
2245966	  772.8	  586.4	 2651.0	...
2245967	  772.4	  586.9	 2651.0	...
2245968	  772.2	  587.3	 2652.0	...
2245969	  771.9	  587.3	 2653.0	...
2245970	  771.8	  587.3	 2655.0	...
2245971	  771.7	  587.5	 2656.0	...
2245972	  771.7	  587.6	 2657.0	...
2245973	  771.7	  588.2	 2657.0	...
2245974	  771.8	  588.6	 2656.0	...
2245975	  771.8	  589.1	 2655.0	...
2245976	  771.9	  589.2	 2654.0	...
2245977	  772.0	  589.0	 2654.0	...
2245978	  772.1	  588.5	 2654.0	...
2245979	  772.1	  588.0	 2656.0	...
2245980	  772.1	  588.0	 2658.0	...
2245981	  772.3	  588.0	 2659.0	...
2245982	  772.6	  588.1	 2658.0	...
2245983	  772.9	  588.2	 2658.0	...
2245984	  772.9	  588.2	 2659.0	...
2245985	  772.9	  588.2	 2660.0	...
2245986	  772.8	  588.2	 2662.0	...
2245987	  772.7	  588.1	 2661.0	...
2245988	  772.8	  588.1	 2659.0	...
2245989	  773.0	  588.8	 2658.0	...
2245990	  773.1	  589.5	 2658.0	...
2245991	  773.1	  590.0	 2657.0	...
2245992	  773.0	  589.7	 2656.0	...
2245993	  773.0	  589.5	 2657.0	...
2245994	  772.9	  589.2	 2658.0	...
2245995	  772.9	  588.9	 2658.0	...
2245996	  772.8	  588.6	 2658.0	...
2245997	  772.8	  588.6	 2657.0	...
2245998	  772.8	  588.5	 2654.0	...
2245999	  772.8	  588.5	 2651.0	...
2246000	  772.7	  588.5	 2648.0	...
2246001	  772.6	  588.4	 2648.0	...
2246002	  772.5	  588.5	 2648.0	...
2246003	  772.7	  588.5	 2653.0	...
2246004	  773.1	  588.6	 2658.0	...
2246005	  773.6	  588.7	 2660.0	...
2246006	  773.4	  589.0	 2657.0	...
2246007	  773.0	  588.9	 2653.0	...
2246008	  772.9	  588.8	 2653.0	...
2246009	  773.2	  588.5	 2652.0	...
2246010	  773.4	  588.4	 2651.0	...
2246011	  773.4	  588.2	 2650.0	...
2246012	  773.4	  587.9	 2651.0	...
2246013	  773.3	  587.6	 2652.0	...
2246014	  773.2	  587.8	 2652.0	...
2246015	  773.2	  588.1	 2652.0	...
2246016	  773.2	  588.3	 2653.0	...
2246017	  773.3	  588.3	 2654.0	...
2246018	  773.3	  588.4	 2653.0	...
2246019	  773.5	  588.6	 2652.0	...
2246020	  773.6	  588.8	 2652.0	...
2246021	  773.6	  588.9	 2651.0	...
2246022	  773.3	  588.8	 2649.0	...
2246023	  773.1	  588.7	 2647.0	...
2246024	  773.0	  588.7	 2648.0	...
2246025	  773.2	  588.7	 2650.0	...
2246026	  773.4	  588.6	 2649.0	...
2246027	  773.5	  588.7	 2647.0	...
2246028	  773.4	  588.8	 2646.0	...
2246029	  773.3	  588.2	 2646.0	...
2246030	  773.3	  587.4	 2647.0	...
2246031	  773.3	  587.1	 2647.0	...
2246032	  773.2	  587.7	 2647.0	...
2246033	  773.1	  588.3	 2646.0	...
2246034	  772.9	  588.4	 2645.0	...
2246035	  772.8	  588.6	 2645.0	...
2246036	  772.7	  588.6	 2645.0	...
2246037	  772.6	  588.5	 2645.0	...
2246038	  772.6	  588.1	 2646.0	...
2246039	  772.6	  587.8	 2647.0	...
2246040	  772.7	  587.4	 2645.0	...
2246041	  772.9	  587.1	 2642.0	...
2246042	  773.1	  586.7	 2640.0	...
2246043	  773.2	  586.6	 2643.0	...
2246044	  773.1	  586.6	 2645.0	...
2246045	  773.0	  586.7	 2647.0	...
2246046	  773.0	  587.0	 2647.0	...
2246047	  773.1	  587.5	 2645.0	...
2246048	  773.2	  587.9	 2642.0	...
2246049	  773.2	  588.1	 2641.0	...
2246050	  773.3	  588.1	 2642.0	...
2246051	  773.3	  588.1	 2644.0	...
2246052	  773.3	  588.2	 2644.0	...
2246053	  773.3	  588.3	 2645.0	...
2246054	  773.2	  588.3	 2645.0	...
2246055	  773.1	  588.5	 2645.0	...
2246056	  773.5	  588.6	 2644.0	...
2246057	  773.9	  588.7	 2644.0	...
2246058	  774.2	  588.8	 2643.0	...
2246059	  773.8	  588.9	 2643.0	...
2246060	  773.2	  588.8	 2643.0	...
2246061	  772.8	  588.6	 2641.0	...
2246062	  773.0	  588.4	 2640.0	...
2246063	  773.5	  588.1	 2640.0	...
2246064	  773.9	  588.0	 2643.0	...
2246065	  773.7	  587.9	 2644.0	...
2246066	  773.5	  588.0	 2644.0	...
2246067	  773.3	  588.0	 2644.0	...
2246068	  773.4	  587.9	 2643.0	...
2246069	  773.5	  587.9	 2641.0	...
2246070	  773.1	  588.4	 2638.0	...
2246071	  772.6	  589.1	 2639.0	...
2246072	  772.7	  589.5	 2640.0	...
2246073	  773.2	  589.3	 2641.0	...
2246074	  773.8	  589.0	 2641.0	...
2246075	  773.9	  589.0	 2641.0	...
2246076	  773.9	  588.7	 2640.0	...
2246077	  773.9	  588.4	 2640.0	...
2246078	  773.8	  588.3	 2641.0	...
2246079	  773.8	  588.5	 2640.0	...
2246080	  773.6	  588.7	 2638.0	...
2246081	  773.4	  588.8	 2637.0	...
2246082	  773.4	  588.5	 2637.0	...
2246083	  773.6	  588.1	 2637.0	...
2246084	  773.7	  587.5	 2637.0	...
2246085	  773.7	  587.3	 2637.0	...
2246086	  773.7	  587.9	 2637.0	...
2246087	  773.7	  588.4	 2639.0	...
2246088	  773.7	  589.0	 2640.0	...
2246089	  773.2	  589.0	 2642.0	...
2246090	  772.7	  589.0	 2643.0	...
2246091	  772.3	  589.2	 2640.0	...
2246092	  772.4	  589.1	 2637.0	...
2246093	  772.6	  589.1	 2634.0	...
2246094	  772.8	  589.4	 2634.0	...
2246095	  772.8	  589.8	 2634.0	...
2246096	  772.8	  590.2	 2634.0	...
2246097	  772.8	  590.1	 2634.0	...
2246098	  773.0	  589.9	 2633.0	...
2246099	  774.2	  590.3	 2635.0	...
EFIX R   2245913	2246099	187	  772.4	  587.7	   2651
SSACC R  2246100
2246100	  776.0	  590.7	 2637.0	...
2246101	  778.5	  591.1	 2638.0	...
2246102	  780.5	  591.3	 2637.0	...
2246103	  782.6	  591.7	 2636.0	...
2246104	  785.7	  592.3	 2635.0	...
2246105	  788.9	  592.7	 2634.0	...
2246106	  792.5	  593.0	 2632.0	...
2246107	  795.3	  593.2	 2629.0	...
2246108	  798.5	  593.1	 2630.0	...
2246109	  802.4	  592.7	 2633.0	...
2246110	  805.3	  592.3	 2636.0	...
2246111	  808.1	  591.8	 2638.0	...
2246112	  809.8	  591.4	 2636.0	...
ESACC R  2246100	2246112	13	  776.0	  590.7	  809.8	  591.4	   0.72	     66
SFIX R   2246113
2246113	  811.4	  590.9	 2633.0	...
2246114	  812.2	  590.8	 2630.0	...
2246115	  812.7	  591.6	 2629.0	...
2246116	  813.2	  592.3	 2632.0	...
2246117	  813.8	  593.3	 2635.0	...
2246118	  813.8	  593.6	 2637.0	...
2246119	  813.4	  594.4	 2638.0	...
2246120	  812.4	  595.2	 2637.0	...
2246121	  811.1	  596.0	 2637.0	...
2246122	  810.0	  596.2	 2637.0	...
2246123	  809.4	  596.0	 2635.0	...
2246124	  808.7	  595.9	 2633.0	...
2246125	  808.1	  595.9	 2634.0	...
2246126	  807.2	  596.2	 2637.0	...
2246127	  806.5	  596.2	 2641.0	...
2246128	  805.4	  596.2	 2642.0	...
2246129	  804.4	  596.1	 2638.0	...
2246130	  803.7	  596.3	 2634.0	...
2246131	  803.7	  596.4	 2630.0	...
2246132	  803.8	  596.4	 2631.0	...
2246133	  803.9	  596.3	 2632.0	...
2246134	  804.0	  595.7	 2636.0	...
2246135	  804.1	  595.1	 2640.0	...
2246136	  804.2	  594.8	 2642.0	...
2246137	  804.2	  594.9	 2641.0	...
2246138	  804.1	  594.6	 2638.0	...
2246139	  803.7	  594.4	 2636.0	...
2246140	  803.4	  594.4	 2635.0	...
2246141	  803.6	  594.7	 2634.0	...
2246142	  804.1	  594.9	 2632.0	...
2246143	  804.6	  595.1	 2631.0	...
2246144	  805.0	  595.2	 2630.0	...
2246145	  805.4	  595.3	 2628.0	...
2246146	  805.8	  595.5	 2627.0	...
2246147	  805.9	  595.7	 2627.0	...
2246148	  806.0	  595.9	 2627.0	...
2246149	  806.0	  595.9	 2628.0	...
2246150	  805.9	  595.9	 2630.0	...
2246151	  805.8	  596.0	 2633.0	...
2246152	  805.7	  596.0	 2635.0	...
2246153	  805.6	  596.1	 2636.0	...
2246154	  805.5	  596.2	 2636.0	...
2246155	  805.4	  596.3	 2638.0	...
2246156	  805.3	  596.7	 2639.0	...
2246157	  805.3	  596.9	 2638.0	...
2246158	  805.6	  596.9	 2637.0	...
2246159	  805.9	  596.8	 2635.0	...
2246160	  806.2	  596.6	 2635.0	...
2246161	  806.2	  596.7	 2637.0	...
2246162	  806.4	  596.7	 2638.0	...
2246163	  806.5	  596.7	 2639.0	...
2246164	  806.7	  596.4	 2638.0	...
2246165	  806.7	  596.2	 2637.0	...
2246166	  806.5	  596.2	 2636.0	...
2246167	  806.3	  596.3	 2634.0	...
2246168	  806.1	  596.5	 2633.0	...
2246169	  805.8	  597.0	 2634.0	...
2246170	  805.7	  597.5	 2634.0	...
2246171	  805.7	  598.1	 2634.0	...
2246172	  805.5	  598.1	 2638.0	...
2246173	  805.3	  598.2	 2641.0	...
2246174	  805.0	  598.3	 2644.0	...
2246175	  805.1	  597.7	 2643.0	...
2246176	  805.2	  597.1	 2642.0	...
2246177	  805.3	  596.5	 2641.0	...
2246178	  805.1	  596.5	 2640.0	...
2246179	  805.0	  596.7	 2640.0	...
2246180	  805.1	  596.8	 2641.0	...
2246181	  805.2	  597.0	 2640.0	...
2246182	  805.1	  597.1	 2640.0	...
2246183	  805.0	  597.7	 2641.0	...
2246184	  805.0	  598.2	 2643.0	...
2246185	  805.2	  598.6	 2646.0	...
2246186	  805.4	  598.6	 2647.0	...
2246187	  805.7	  598.5	 2646.0	...
2246188	  805.9	  598.4	 2645.0	...
2246189	  806.0	  598.3	 2643.0	...
2246190	  806.1	  598.3	 2643.0	...
2246191	  806.1	  598.2	 2642.0	...
2246192	  806.2	  598.2	 2641.0	...
2246193	  806.3	  598.1	 2639.0	...
2246194	  806.5	  598.1	 2639.0	...
2246195	  806.6	  598.0	 2640.0	...
2246196	  806.6	  598.0	 2642.0	...
2246197	  806.6	  597.9	 2643.0	...
2246198	  806.6	  597.9	 2643.0	...
2246199	  806.6	  598.0	 2644.0	...
2246200	  806.6	  598.1	 2644.0	...
2246201	  806.6	  598.3	 2644.0	...
2246202	  806.6	  598.4	 2647.0	...
2246203	  806.6	  598.3	 2651.0	...
2246204	  806.5	  598.3	 2655.0	...
2246205	  806.5	  598.4	 2652.0	...
2246206	  806.5	  598.6	 2648.0	...
2246207	  806.6	  598.6	 2644.0	...
2246208	  806.7	  598.5	 2644.0	...
2246209	  806.7	  598.5	 2645.0	...
2246210	  806.6	  598.4	 2645.0	...
2246211	  806.3	  598.3	 2645.0	...
2246212	  806.1	  598.1	 2645.0	...
2246213	  806.0	  598.0	 2644.0	...
2246214	  806.0	  597.9	 2646.0	...
2246215	  806.1	  597.8	 2648.0	...
2246216	  806.2	  597.8	 2650.0	...
2246217	  806.4	  597.8	 2648.0	...
2246218	  806.9	  597.8	 2647.0	...
2246219	  807.3	  598.0	 2645.0	...
2246220	  807.4	  598.2	 2645.0	...
2246221	  807.2	  598.5	 2646.0	...
2246222	  807.0	  598.6	 2645.0	...
2246223	  806.9	  598.7	 2645.0	...
2246224	  806.8	  598.8	 2644.0	...
EFIX R   2246113	2246224	112	  806.4	  596.7	   2639
SSACC R  2246225
2246225	  805.6	  599.2	 2643.0	...
2246226	  804.0	  599.7	 2643.0	...
2246227	  801.9	  600.2	 2643.0	...
2246228	  799.2	  600.6	 2644.0	...
2246229	  796.4	  601.0	 2645.0	...
2246230	  792.9	  601.7	 2645.0	...
2246231	  789.4	  602.3	 2644.0	...
2246232	  785.1	  603.1	 2644.0	...
2246233	  780.8	  603.6	 2643.0	...
2246234	  777.2	  602.7	 2643.0	...
2246235	  774.0	  601.5	 2644.0	...
2246236	  770.7	  600.4	 2646.0	...
2246237	  768.0	  600.0	 2649.0	...
2246238	  766.1	  599.2	 2651.0	...
2246239	  765.7	  598.2	 2652.0	...
ESACC R  2246225	2246239	15	  805.6	  599.2	  765.7	  598.2	   0.85	     74
SFIX R   2246240
2246240	  765.9	  597.0	 2653.0	...
2246241	  766.7	  596.1	 2653.0	...
2246242	  767.3	  595.3	 2654.0	...
2246243	  768.7	  595.1	 2655.0	...
2246244	  769.7	  594.8	 2655.0	...
2246245	  771.0	  594.4	 2653.0	...
2246246	  771.8	  594.7	 2651.0	...
2246247	  772.5	  595.5	 2650.0	...
2246248	  773.5	  596.2	 2649.0	...
2246249	  774.1	  596.4	 2648.0	...
2246250	  774.5	  596.6	 2646.0	...
2246251	  775.0	  596.8	 2644.0	...
2246252	  775.6	  596.8	 2642.0	...
2246253	  776.3	  596.8	 2643.0	...
2246254	  776.5	  597.3	 2643.0	...
2246255	  776.6	  597.9	 2641.0	...
2246256	  776.7	  598.5	 2639.0	...
2246257	  777.2	  598.6	 2639.0	...
2246258	  777.8	  598.5	 2641.0	...
2246259	  778.6	  598.4	 2644.0	...
2246260	  778.9	  598.4	 2644.0	...
2246261	  779.1	  598.6	 2644.0	...
2246262	  779.0	  598.9	 2644.0	...
2246263	  778.3	  599.1	 2645.0	...
2246264	  777.6	  598.8	 2645.0	...
2246265	  776.5	  598.4	 2646.0	...
2246266	  775.9	  598.0	 2646.0	...
2246267	  775.5	  597.8	 2645.0	...
2246268	  775.5	  597.8	 2644.0	...
2246269	  775.6	  597.7	 2643.0	...
2246270	  775.5	  597.6	 2642.0	...
2246271	  775.2	  597.5	 2643.0	...
2246272	  775.0	  597.4	 2643.0	...
2246273	  774.7	  597.4	 2643.0	...
2246274	  774.6	  597.5	 2643.0	...
2246275	  774.9	  597.4	 2645.0	...
2246276	  775.3	  597.4	 2647.0	...
2246277	  775.5	  597.6	 2646.0	...
2246278	  775.2	  597.7	 2644.0	...
2246279	  774.7	  597.8	 2642.0	...
2246280	  774.7	  597.9	 2644.0	...
2246281	  774.6	  597.9	 2646.0	...
2246282	  774.7	  598.0	 2648.0	...
2246283	  774.7	  598.0	 2649.0	...
2246284	  774.8	  597.9	 2649.0	...
2246285	  774.8	  597.7	 2649.0	...
2246286	  774.8	  597.3	 2649.0	...
2246287	  774.8	  597.1	 2649.0	...
2246288	  774.9	  596.9	 2649.0	...
2246289	  774.8	  597.2	 2650.0	...
2246290	  774.6	  597.5	 2650.0	...
MSG	2246291 0000 _ Number On
2246291	  774.4	  597.8	 2648.0	...
2246292	  774.5	  598.0	 2646.0	...
2246293	  774.4	  598.3	 2646.0	...
2246294	  774.3	  598.6	 2647.0	...
2246295	  774.2	  598.6	 2649.0	...
2246296	  774.2	  598.5	 2650.0	...
2246297	  774.1	  598.4	 2652.0	...
2246298	  774.0	  598.4	 2654.0	...
2246299	  773.9	  598.3	 2655.0	...
2246300	  773.9	  598.3	 2656.0	...
2246301	  774.0	  598.4	 2654.0	...
2246302	  774.1	  598.5	 2653.0	...
2246303	  774.1	  598.9	 2652.0	...
2246304	  774.0	  599.1	 2651.0	...
2246305	  774.0	  599.4	 2651.0	...
2246306	  774.1	  599.3	 2652.0	...
2246307	  774.1	  599.0	 2651.0	...
2246308	  774.1	  598.4	 2649.0	...
2246309	  774.0	  597.9	 2647.0	...
2246310	  774.0	  597.8	 2646.0	...
2246311	  774.1	  597.9	 2650.0	...
2246312	  774.2	  598.0	 2654.0	...
2246313	  774.1	  598.0	 2658.0	...
2246314	  773.9	  598.1	 2657.0	...
2246315	  773.7	  598.1	 2656.0	...
2246316	  773.6	  598.0	 2656.0	...
2246317	  773.6	  597.9	 2657.0	...
2246318	  773.6	  597.8	 2657.0	...
2246319	  773.6	  597.8	 2657.0	...
2246320	  773.6	  597.8	 2657.0	...
2246321	  773.6	  597.8	 2658.0	...
2246322	  773.6	  597.7	 2659.0	...
2246323	  773.4	  597.7	 2660.0	...
2246324	  773.2	  597.9	 2661.0	...
2246325	  773.1	  598.3	 2662.0	...
2246326	  773.2	  598.6	 2664.0	...
2246327	  773.4	  598.7	 2666.0	...
2246328	  773.4	  598.6	 2667.0	...
2246329	  773.5	  598.1	 2667.0	...
2246330	  773.6	  597.6	 2667.0	...
2246331	  773.7	  597.2	 2667.0	...
2246332	  773.8	  597.2	 2667.0	...
2246333	  773.9	  597.6	 2665.0	...
2246334	  773.6	  598.1	 2662.0	...
2246335	  773.3	  598.4	 2658.0	...
2246336	  772.9	  598.3	 2658.0	...
2246337	  772.9	  598.2	 2660.0	...
2246338	  773.0	  598.4	 2666.0	...
2246339	  773.2	  598.6	 2669.0	...
2246340	  773.4	  598.6	 2672.0	...
2246341	  773.4	  598.4	 2669.0	...
2246342	  773.5	  598.3	 2666.0	...
2246343	  773.4	  598.2	 2665.0	...
2246344	  773.4	  598.2	 2665.0	...
2246345	  773.5	  598.4	 2664.0	...
2246346	  773.7	  598.6	 2663.0	...
2246347	  774.0	  598.6	 2662.0	...
2246348	  774.3	  598.4	 2662.0	...
2246349	  774.0	  598.2	 2662.0	...
2246350	  773.7	  598.1	 2663.0	...
2246351	  773.4	  597.8	 2663.0	...
2246352	  773.5	  597.7	 2665.0	...
2246353	  773.5	  597.6	 2667.0	...
2246354	  773.5	  597.6	 2668.0	...
2246355	  773.6	  598.1	 2668.0	...
2246356	  773.7	  598.5	 2667.0	...
2246357	  773.7	  598.7	 2666.0	...
2246358	  773.5	  598.4	 2665.0	...
2246359	  773.2	  598.3	 2665.0	...
2246360	  772.9	  598.7	 2666.0	...
2246361	  772.6	  599.2	 2665.0	...
2246362	  772.9	  599.7	 2666.0	...
2246363	  773.3	  599.7	 2667.0	...
2246364	  773.7	  599.3	 2668.0	...
2246365	  773.7	  599.0	 2668.0	...
2246366	  773.6	  598.6	 2669.0	...
2246367	  773.6	  598.5	 2670.0	...
2246368	  773.5	  598.4	 2671.0	...
2246369	  773.4	  598.2	 2671.0	...
2246370	  773.2	  598.7	 2670.0	...
2246371	  773.2	  599.3	 2669.0	...
2246372	  773.2	  599.9	 2669.0	...
2246373	  773.3	  599.9	 2669.0	...
2246374	  773.4	  599.9	 2669.0	...
2246375	  773.5	  599.9	 2669.0	...
2246376	  773.7	  599.9	 2669.0	...
2246377	  773.9	  599.9	 2670.0	...
2246378	  774.2	  600.0	 2670.0	...
2246379	  774.3	  600.3	 2670.0	...
2246380	  774.5	  600.5	 2671.0	...
2246381	  774.7	  600.4	 2671.0	...
2246382	  774.8	  599.6	 2670.0	...
2246383	  775.0	  598.9	 2668.0	...
2246384	  775.1	  598.2	 2666.0	...
2246385	  774.9	  598.1	 2668.0	...
2246386	  774.4	  598.0	 2669.0	...
2246387	  773.8	  598.1	 2670.0	...
2246388	  773.7	  598.4	 2670.0	...
2246389	  773.5	  598.8	 2670.0	...
2246390	  773.4	  599.0	 2673.0	...
2246391	  773.4	  599.1	 2676.0	...
2246392	  773.7	  599.1	 2675.0	...
2246393	  774.0	  599.0	 2673.0	...
2246394	  774.2	  599.0	 2670.0	...
2246395	  774.1	  598.9	 2670.0	...
2246396	  774.0	  598.9	 2670.0	...
2246397	  773.9	  598.3	 2670.0	...
2246398	  774.1	  597.8	 2669.0	...
2246399	  774.3	  597.4	 2672.0	...
2246400	  774.5	  597.6	 2674.0	...
2246401	  774.6	  597.8	 2677.0	...
2246402	  774.6	  598.0	 2676.0	...
2246403	  774.6	  598.0	 2673.0	...
2246404	  774.4	  598.1	 2670.0	...
2246405	  774.3	  598.2	 2666.0	...
2246406	  774.2	  598.2	 2666.0	...
2246407	  774.1	  598.1	 2666.0	...
2246408	  774.1	  598.2	 2667.0	...
2246409	  774.2	  598.5	 2667.0	...
2246410	  774.1	  598.5	 2667.0	...
2246411	  773.8	  598.2	 2668.0	...
2246412	  773.4	  598.2	 2669.0	...
2246413	  773.1	  598.6	 2668.0	...
2246414	  772.2	  599.0	 2665.0	...
2246415	  771.2	  599.1	 2665.0	...
EFIX R   2246240	2246415	176	  774.0	  598.2	   2659
SSACC R  2246416
2246416	  769.8	  598.4	 2666.0	...
2246417	  768.6	  597.1	 2667.0	...
2246418	  766.3	  595.2	 2671.0	...
2246419	  764.2	  594.1	 2676.0	...
2246420	  762.3	  592.3	 2681.0	...
2246421	  761.1	  590.9	 2681.0	...
2246422	  759.8	  588.5	 2680.0	...
2246423	  758.8	  587.1	 2676.0	...
ESACC R  2246416	2246423	8	  769.8	  598.4	  758.8	  587.1	   0.34	     44
SFIX R   2246424
2246424	  758.5	  586.0	 2674.0	...
2246425	  758.6	  584.8	 2672.0	...
2246426	  759.0	  583.6	 2672.0	...
2246427	  759.7	  582.4	 2671.0	...
2246428	  761.5	  582.1	 2669.0	...
2246429	  763.2	  582.7	 2668.0	...
2246430	  764.9	  583.2	 2668.0	...
2246431	  765.5	  583.7	 2668.0	...
2246432	  766.3	  583.4	 2666.0	...
2246433	  767.0	  583.7	 2665.0	...
2246434	  767.7	  584.6	 2663.0	...
2246435	  768.0	  585.6	 2665.0	...
2246436	  768.2	  586.3	 2667.0	...
2246437	  767.7	  586.5	 2668.0	...
2246438	  767.2	  586.7	 2667.0	...
2246439	  766.7	  586.7	 2665.0	...
2246440	  766.8	  586.8	 2664.0	...
2246441	  766.8	  587.0	 2663.0	...
2246442	  766.8	  587.2	 2662.0	...
2246443	  766.8	  587.9	 2662.0	...
2246444	  766.8	  588.7	 2662.0	...
2246445	  766.6	  589.4	 2662.0	...
2246446	  766.4	  589.5	 2665.0	...
2246447	  766.2	  589.5	 2669.0	...
2246448	  766.3	  589.4	 2673.0	...
2246449	  766.3	  589.1	 2670.0	...
2246450	  766.3	  588.9	 2667.0	...
2246451	  766.1	  588.8	 2665.0	...
2246452	  765.9	  588.9	 2667.0	...
2246453	  765.6	  588.9	 2669.0	...
2246454	  765.4	  588.8	 2670.0	...
2246455	  765.4	  588.8	 2670.0	...
2246456	  765.4	  588.8	 2671.0	...
2246457	  765.4	  588.8	 2671.0	...
2246458	  765.4	  588.8	 2671.0	...
2246459	  765.3	  588.5	 2671.0	...
2246460	  765.1	  588.2	 2670.0	...
2246461	  764.9	  587.9	 2669.0	...
2246462	  764.8	  587.9	 2669.0	...
2246463	  764.8	  587.9	 2669.0	...
2246464	  764.8	  587.8	 2666.0	...
2246465	  764.8	  587.8	 2662.0	...
2246466	  764.9	  587.8	 2658.0	...
2246467	  764.9	  588.0	 2658.0	...
2246468	  764.8	  588.1	 2658.0	...
2246469	  765.0	  588.1	 2661.0	...
2246470	  765.1	  588.0	 2664.0	...
2246471	  765.3	  588.0	 2667.0	...
2246472	  765.3	  588.2	 2668.0	...
2246473	  765.3	  588.4	 2668.0	...
2246474	  765.5	  588.6	 2668.0	...
2246475	  765.7	  588.6	 2664.0	...
2246476	  765.8	  588.8	 2660.0	...
2246477	  765.9	  589.0	 2657.0	...
2246478	  765.8	  589.3	 2657.0	...
2246479	  765.7	  590.0	 2656.0	...
2246480	  765.5	  590.6	 2653.0	...
2246481	  765.5	  591.1	 2652.0	...
2246482	  765.6	  590.8	 2653.0	...
2246483	  765.7	  590.5	 2655.0	...
2246484	  765.8	  590.2	 2656.0	...
2246485	  765.7	  590.0	 2657.0	...
2246486	  765.6	  589.8	 2658.0	...
2246487	  765.4	  589.8	 2659.0	...
2246488	  765.2	  589.8	 2659.0	...
2246489	  765.5	  589.6	 2659.0	...
2246490	  765.9	  589.3	 2658.0	...
2246491	  766.2	  589.1	 2658.0	...
2246492	  766.1	  589.0	 2659.0	...
2246493	  766.0	  589.0	 2659.0	...
2246494	  765.9	  588.9	 2658.0	...
2246495	  765.8	  588.9	 2655.0	...
2246496	  765.7	  588.8	 2653.0	...
2246497	  765.9	  588.7	 2651.0	...
2246498	  766.1	  588.5	 2647.0	...
2246499	  766.4	  588.5	 2644.0	...
2246500	  766.4	  588.6	 2642.0	...
2246501	  766.3	  588.6	 2644.0	...
2246502	  766.2	  588.7	 2647.0	...
2246503	  766.1	  588.8	 2646.0	...
2246504	  766.1	  588.8	 2643.0	...
2246505	  766.1	  588.7	 2643.0	...
2246506	  766.0	  588.6	 2646.0	...
2246507	  766.0	  588.6	 2647.0	...
2246508	  766.0	  588.9	 2646.0	...
2246509	  766.0	  589.1	 2644.0	...
2246510	  766.1	  589.5	 2645.0	...
2246511	  766.1	  589.7	 2645.0	...
2246512	  766.3	  589.9	 2647.0	...
2246513	  766.4	  590.1	 2649.0	...
2246514	  766.5	  590.4	 2651.0	...
2246515	  766.4	  590.4	 2651.0	...
2246516	  766.4	  590.0	 2650.0	...
2246517	  766.6	  589.7	 2648.0	...
2246518	  766.8	  589.8	 2646.0	...
2246519	  766.7	  589.8	 2645.0	...
2246520	  766.4	  589.9	 2645.0	...
2246521	  766.2	  589.7	 2645.0	...
2246522	  766.1	  589.6	 2646.0	...
2246523	  766.0	  590.0	 2648.0	...
2246524	  766.0	  590.4	 2650.0	...
2246525	  765.7	  590.7	 2650.0	...
2246526	  765.5	  590.6	 2650.0	...
2246527	  765.3	  590.5	 2650.0	...
2246528	  765.4	  590.5	 2649.0	...
2246529	  765.5	  590.5	 2648.0	...
2246530	  765.6	  590.5	 2648.0	...
2246531	  765.8	  590.4	 2648.0	...
2246532	  766.1	  590.3	 2648.0	...
2246533	  766.4	  590.3	 2649.0	...
2246534	  766.8	  590.2	 2649.0	...
2246535	  767.0	  590.1	 2648.0	...
2246536	  767.0	  590.0	 2647.0	...
2246537	  767.0	  589.9	 2647.0	...
2246538	  766.9	  590.2	 2647.0	...
2246539	  766.8	  590.5	 2649.0	...
2246540	  766.8	  590.6	 2651.0	...
2246541	  766.8	  590.5	 2652.0	...
2246542	  766.7	  590.3	 2651.0	...
2246543	  766.7	  590.3	 2647.0	...
2246544	  766.7	  590.2	 2643.0	...
2246545	  766.7	  590.1	 2640.0	...
2246546	  766.8	  590.0	 2641.0	...
2246547	  766.8	  590.0	 2640.0	...
2246548	  766.9	  590.0	 2638.0	...
2246549	  767.0	  589.9	 2637.0	...
2246550	  767.0	  589.9	 2638.0	...
2246551	  767.0	  589.9	 2638.0	...
2246552	  767.0	  589.9	 2639.0	...
2246553	  767.0	  589.8	 2640.0	...
2246554	  767.0	  589.5	 2641.0	...
2246555	  767.1	  589.1	 2641.0	...
2246556	  767.2	  588.6	 2641.0	...
2246557	  767.3	  588.2	 2642.0	...
2246558	  767.0	  588.0	 2642.0	...
2246559	  766.6	  588.6	 2642.0	...
2246560	  766.1	  589.3	 2642.0	...
2246561	  766.0	  589.6	 2642.0	...
2246562	  766.1	  589.0	 2642.0	...
2246563	  766.3	  588.7	 2642.0	...
2246564	  766.6	  588.9	 2642.0	...
2246565	  766.7	  589.2	 2642.0	...
2246566	  766.7	  589.5	 2642.0	...
2246567	  767.0	  589.8	 2642.0	...
2246568	  767.5	  590.1	 2641.0	...
2246569	  768.0	  590.2	 2640.0	...
2246570	  768.1	  590.2	 2639.0	...
2246571	  768.3	  590.3	 2639.0	...
2246572	  768.4	  590.2	 2642.0	...
2246573	  768.4	  590.6	 2645.0	...
2246574	  768.1	  591.0	 2645.0	...
2246575	  767.9	  590.9	 2644.0	...
2246576	  767.7	  590.5	 2642.0	...
2246577	  767.7	  590.3	 2643.0	...
2246578	  767.7	  590.5	 2644.0	...
2246579	  767.7	  590.4	 2645.0	...
2246580	  767.7	  590.1	 2645.0	...
2246581	  767.6	  589.8	 2645.0	...
2246582	  767.6	  589.9	 2643.0	...
2246583	  767.4	  590.2	 2640.0	...
2246584	  767.4	  590.4	 2638.0	...
2246585	  767.2	  590.3	 2637.0	...
2246586	  767.2	  590.1	 2637.0	...
2246587	  767.1	  589.8	 2637.0	...
2246588	  767.2	  589.8	 2637.0	...
2246589	  767.4	  589.6	 2638.0	...
2246590	  767.6	  589.7	 2641.0	...
2246591	  767.7	  589.9	 2645.0	...
2246592	  767.7	  590.4	 2644.0	...
2246593	  767.6	  590.6	 2641.0	...
2246594	  767.6	  590.9	 2638.0	...
MSG	2246595 0000 _ Number Off
2246595	  767.4	  591.0	 2638.0	...
2246596	  767.3	  590.9	 2638.0	...
2246597	  767.3	  590.7	 2637.0	...
2246598	  767.3	  590.5	 2637.0	...
2246599	  767.4	  590.5	 2637.0	...
2246600	  767.3	  590.5	 2638.0	...
2246601	  767.1	  590.5	 2640.0	...
2246602	  767.0	  590.5	 2642.0	...
2246603	  767.0	  590.5	 2642.0	...
2246604	  767.4	  590.4	 2643.0	...
2246605	  767.9	  590.9	 2642.0	...
2246606	  768.3	  591.4	 2641.0	...
2246607	  768.2	  592.1	 2639.0	...
2246608	  768.0	  592.2	 2640.0	...
2246609	  767.8	  592.4	 2640.0	...
2246610	  767.7	  592.5	 2641.0	...
2246611	  767.7	  592.5	 2641.0	...
2246612	  767.5	  592.4	 2642.0	...
2246613	  767.4	  592.4	 2643.0	...
2246614	  767.2	  592.4	 2644.0	...
2246615	  766.9	  592.5	 2647.0	...
2246616	  766.7	  592.6	 2650.0	...
2246617	  766.6	  592.7	 2653.0	...
2246618	  766.7	  592.7	 2653.0	...
2246619	  767.0	  592.7	 2653.0	...
2246620	  767.1	  592.7	 2650.0	...
2246621	  767.1	  593.0	 2647.0	...
2246622	  767.3	  593.3	 2644.0	...
2246623	  767.5	  593.5	 2644.0	...
2246624	  767.8	  593.3	 2649.0	...
2246625	  767.8	  593.2	 2653.0	...
2246626	  767.7	  593.2	 2657.0	...
2246627	  767.6	  593.2	 2656.0	...
2246628	  767.5	  593.1	 2652.0	...
2246629	  767.6	  593.0	 2647.0	...
2246630	  767.7	  592.9	 2644.0	...
2246631	  767.8	  593.2	 2644.0	...
2246632	  767.7	  593.5	 2644.0	...
2246633	  767.2	  593.9	 2643.0	...
2246634	  766.7	  594.0	 2645.0	...
2246635	  766.7	  594.1	 2647.0	...
2246636	  767.1	  594.1	 2650.0	...
2246637	  767.6	  594.1	 2651.0	...
2246638	  767.3	  594.2	 2651.0	...
2246639	  767.0	  594.1	 2651.0	...
2246640	  766.6	  594.1	 2650.0	...
2246641	  766.6	  594.3	 2650.0	...
2246642	  766.8	  594.5	 2650.0	...
2246643	  767.0	  594.6	 2649.0	...
2246644	  767.2	  594.5	 2648.0	...
2246645	  767.1	  594.4	 2647.0	...
2246646	  767.0	  594.2	 2647.0	...
2246647	  767.0	  594.2	 2646.0	...
2246648	  767.1	  594.6	 2647.0	...
2246649	  767.3	  595.1	 2648.0	...
2246650	  767.6	  595.4	 2649.0	...
2246651	  768.0	  595.3	 2649.0	...
2246652	  769.2	  595.1	 2649.0	...
EFIX R   2246424	2246652	229	  766.5	  590.0	   2651
SSACC R  2246653
2246653	  770.0	  595.1	 2649.0	...
2246654	  771.9	  595.0	 2649.0	...
2246655	  773.6	  595.2	 2648.0	...
2246656	  776.5	  595.2	 2645.0	...
2246657	  779.3	  595.0	 2643.0	...
2246658	  782.4	  594.7	 2642.0	...
2246659	  785.1	  594.3	 2643.0	...
2246660	  787.4	  594.0	 2644.0	...
ESACC R  2246653	2246660	8	  770.0	  595.1	  787.4	  594.0	   0.37	     48
SFIX R   2246661
2246661	  788.7	  593.7	 2645.0	...
2246662	  789.7	  593.3	 2644.0	...
2246663	  790.4	  592.8	 2643.0	...
2246664	  791.0	  592.4	 2645.0	...
2246665	  790.8	  592.1	 2649.0	...
2246666	  790.2	  591.7	 2653.0	...
2246667	  789.6	  591.2	 2654.0	...
2246668	  789.0	  590.8	 2655.0	...
2246669	  788.1	  590.6	 2653.0	...
2246670	  787.2	  590.3	 2652.0	...
2246671	  786.0	  590.1	 2649.0	...
2246672	  785.1	  590.2	 2647.0	...
2246673	  784.3	  590.2	 2644.0	...
2246674	  783.7	  590.2	 2644.0	...
2246675	  783.4	  590.1	 2645.0	...
2246676	  783.1	  589.5	 2646.0	...
2246677	  782.9	  589.0	 2645.0	...
2246678	  783.0	  588.9	 2645.0	...
2246679	  783.1	  589.4	 2645.0	...
2246680	  783.1	  589.1	 2644.0	...
2246681	  783.1	  588.4	 2644.0	...
2246682	  783.2	  588.8	 2643.0	...
2246683	  783.3	  589.8	 2645.0	...
2246684	  783.1	  591.1	 2646.0	...
2246685	  782.9	  591.4	 2648.0	...
2246686	  782.8	  591.7	 2649.0	...
2246687	  782.8	  591.8	 2649.0	...
2246688	  782.8	  591.7	 2649.0	...
2246689	  782.9	  591.5	 2649.0	...
2246690	  783.0	  591.3	 2649.0	...
2246691	  783.0	  591.1	 2649.0	...
2246692	  783.0	  591.1	 2650.0	...
2246693	  783.0	  590.9	 2650.0	...
2246694	  783.2	  590.7	 2649.0	...
2246695	  783.4	  590.6	 2647.0	...
2246696	  783.8	  590.8	 2645.0	...
2246697	  784.0	  591.1	 2645.0	...
2246698	  784.0	  591.3	 2645.0	...
2246699	  783.9	  591.1	 2647.0	...
2246700	  783.8	  590.8	 2650.0	...
2246701	  783.8	  591.0	 2653.0	...
2246702	  783.8	  591.6	 2653.0	...
2246703	  783.8	  591.7	 2650.0	...
2246704	  783.8	  591.1	 2646.0	...
2246705	  783.8	  591.1	 2641.0	...
2246706	  783.9	  591.5	 2640.0	...
2246707	  784.0	  592.3	 2642.0	...
2246708	  784.4	  592.7	 2644.0	...
2246709	  784.8	  593.1	 2647.0	...
2246710	  784.9	  592.9	 2646.0	...
2246711	  784.7	  592.7	 2647.0	...
2246712	  784.4	  592.3	 2648.0	...
2246713	  784.3	  592.0	 2646.0	...
2246714	  784.2	  592.1	 2644.0	...
2246715	  784.3	  592.2	 2643.0	...
2246716	  784.5	  592.2	 2645.0	...
2246717	  784.7	  591.9	 2647.0	...
2246718	  784.7	  591.8	 2647.0	...
2246719	  784.7	  592.0	 2647.0	...
2246720	  784.7	  592.3	 2649.0	...
2246721	  784.8	  592.9	 2651.0	...
2246722	  785.0	  593.3	 2654.0	...
2246723	  785.4	  592.7	 2654.0	...
2246724	  785.7	  591.8	 2654.0	...
2246725	  785.4	  591.1	 2652.0	...
2246726	  785.0	  591.3	 2650.0	...
2246727	  784.6	  591.6	 2649.0	...
2246728	  784.6	  591.9	 2648.0	...
2246729	  784.7	  591.9	 2649.0	...
2246730	  784.7	  591.9	 2650.0	...
2246731	  784.7	  592.0	 2649.0	...
2246732	  784.7	  592.1	 2650.0	...
2246733	  784.8	  591.9	 2651.0	...
2246734	  784.7	  591.7	 2652.0	...
2246735	  784.5	  591.2	 2652.0	...
2246736	  784.4	  591.0	 2651.0	...
2246737	  784.5	  590.8	 2650.0	...
2246738	  784.6	  590.8	 2649.0	...
2246739	  784.7	  591.2	 2648.0	...
2246740	  784.7	  591.5	 2647.0	...
2246741	  784.8	  591.9	 2647.0	...
2246742	  785.0	  591.8	 2647.0	...
2246743	  785.0	  591.7	 2647.0	...
2246744	  784.7	  591.5	 2646.0	...
2246745	  784.4	  591.3	 2648.0	...
2246746	  784.3	  591.1	 2651.0	...
2246747	  784.4	  591.1	 2655.0	...
2246748	  784.5	  591.2	 2655.0	...
2246749	  784.5	  591.6	 2654.0	...
2246750	  784.6	  591.9	 2652.0	...
2246751	  784.6	  592.1	 2653.0	...
2246752	  784.4	  592.4	 2652.0	...
2246753	  784.3	  592.6	 2651.0	...
2246754	  784.3	  592.7	 2651.0	...
2246755	  784.3	  592.6	 2653.0	...
2246756	  784.5	  592.6	 2654.0	...
2246757	  784.7	  592.6	 2654.0	...
2246758	  784.9	  592.6	 2654.0	...
2246759	  784.9	  592.7	 2656.0	...
2246760	  784.8	  592.7	 2658.0	...
2246761	  784.7	  593.1	 2661.0	...
2246762	  784.7	  593.8	 2662.0	...
2246763	  784.8	  594.4	 2664.0	...
2246764	  784.9	  594.2	 2662.0	...
2246765	  785.0	  593.9	 2659.0	...
2246766	  785.1	  593.8	 2656.0	...
2246767	  785.2	  593.9	 2657.0	...
2246768	  785.2	  593.9	 2658.0	...
2246769	  785.3	  593.3	 2660.0	...
2246770	  785.4	  593.0	 2661.0	...
2246771	  785.4	  592.8	 2661.0	...
2246772	  785.5	  592.8	 2661.0	...
2246773	  785.5	  592.9	 2661.0	...
2246774	  785.5	  593.0	 2661.0	...
2246775	  785.6	  593.1	 2660.0	...
2246776	  785.7	  592.9	 2660.0	...
2246777	  785.8	  592.8	 2661.0	...
2246778	  785.8	  592.7	 2661.0	...
2246779	  785.7	  592.5	 2660.0	...
2246780	  785.6	  592.3	 2660.0	...
2246781	  785.4	  592.2	 2661.0	...
2246782	  785.5	  592.6	 2662.0	...
2246783	  785.6	  592.9	 2663.0	...
2246784	  785.7	  592.7	 2663.0	...
2246785	  785.8	  592.0	 2663.0	...
2246786	  785.8	  591.4	 2664.0	...
2246787	  785.9	  591.7	 2665.0	...
2246788	  786.1	  592.0	 2665.0	...
2246789	  786.2	  592.2	 2663.0	...
2246790	  786.1	  591.7	 2662.0	...
2246791	  786.1	  591.2	 2662.0	...
2246792	  786.0	  591.0	 2661.0	...
2246793	  786.2	  591.4	 2661.0	...
2246794	  786.3	  591.8	 2663.0	...
2246795	  786.3	  592.1	 2664.0	...
2246796	  786.1	  592.1	 2665.0	...
2246797	  785.8	  592.0	 2664.0	...
2246798	  785.7	  592.0	 2662.0	...
2246799	  785.6	  591.8	 2661.0	...
2246800	  785.5	  591.6	 2661.0	...
2246801	  785.6	  591.4	 2661.0	...
2246802	  785.4	  591.4	 2662.0	...
2246803	  785.1	  591.5	 2663.0	...
2246804	  785.3	  591.3	 2662.0	...
2246805	  785.8	  591.0	 2660.0	...
MSG	2246806 0000 _ Number On
2246806	  786.2	  591.1	 2662.0	...
2246807	  786.1	  591.6	 2664.0	...
2246808	  786.0	  592.1	 2666.0	...
2246809	  786.1	  592.2	 2666.0	...
2246810	  786.3	  592.2	 2665.0	...
2246811	  786.5	  592.2	 2664.0	...
2246812	  786.5	  592.0	 2663.0	...
2246813	  786.3	  591.8	 2664.0	...
2246814	  786.2	  591.7	 2666.0	...
2246815	  786.1	  591.8	 2667.0	...
2246816	  786.0	  591.8	 2666.0	...
2246817	  786.0	  591.7	 2668.0	...
2246818	  786.0	  592.1	 2671.0	...
2246819	  786.1	  592.6	 2674.0	...
2246820	  786.2	  593.1	 2674.0	...
2246821	  786.2	  593.0	 2671.0	...
2246822	  786.2	  592.2	 2668.0	...
2246823	  786.3	  591.5	 2667.0	...
2246824	  786.4	  591.3	 2669.0	...
2246825	  786.5	  591.8	 2670.0	...
2246826	  786.6	  592.3	 2669.0	...
2246827	  786.7	  592.3	 2669.0	...
2246828	  786.7	  592.3	 2669.0	...
2246829	  786.5	  592.5	 2668.0	...
2246830	  786.2	  592.6	 2667.0	...
2246831	  785.9	  592.7	 2666.0	...
2246832	  785.9	  592.6	 2665.0	...
2246833	  785.9	  592.6	 2664.0	...
2246834	  786.2	  592.6	 2662.0	...
2246835	  786.5	  592.7	 2665.0	...
2246836	  786.8	  592.8	 2668.0	...
2246837	  786.8	  592.9	 2671.0	...
2246838	  786.8	  592.8	 2668.0	...
2246839	  786.8	  592.6	 2665.0	...
2246840	  787.0	  592.3	 2663.0	...
2246841	  787.3	  592.0	 2663.0	...
2246842	  787.2	  591.7	 2662.0	...
2246843	  786.8	  591.6	 2662.0	...
2246844	  786.5	  591.6	 2665.0	...
2246845	  786.8	  591.9	 2668.0	...
2246846	  787.2	  592.2	 2672.0	...
2246847	  787.6	  592.3	 2672.0	...
2246848	  787.6	  592.1	 2673.0	...
2246849	  787.5	  591.7	 2674.0	...
2246850	  787.1	  592.0	 2672.0	...
2246851	  786.7	  592.5	 2669.0	...
2246852	  786.5	  593.3	 2665.0	...
2246853	  786.7	  593.9	 2665.0	...
2246854	  787.1	  594.1	 2665.0	...
2246855	  787.4	  593.8	 2664.0	...
2246856	  787.6	  592.9	 2665.0	...
2246857	  787.8	  592.1	 2666.0	...
2246858	  788.1	  591.7	 2670.0	...
2246859	  788.0	  592.0	 2673.0	...
2246860	  787.5	  592.3	 2674.0	...
2246861	  787.1	  592.3	 2672.0	...
2246862	  787.1	  592.3	 2670.0	...
2246863	  787.1	  592.3	 2671.0	...
2246864	  787.1	  592.4	 2672.0	...
2246865	  787.3	  592.4	 2674.0	...
2246866	  787.4	  592.3	 2674.0	...
2246867	  787.6	  592.1	 2674.0	...
2246868	  787.5	  591.9	 2673.0	...
2246869	  787.4	  591.6	 2671.0	...
2246870	  787.3	  591.7	 2671.0	...
2246871	  787.3	  591.8	 2671.0	...
2246872	  787.5	  591.9	 2670.0	...
2246873	  787.6	  591.8	 2668.0	...
2246874	  787.6	  591.7	 2667.0	...
2246875	  787.6	  591.6	 2668.0	...
2246876	  787.6	  591.4	 2666.0	...
2246877	  787.7	  591.0	 2664.0	...
2246878	  787.9	  590.9	 2668.0	...
2246879	  788.0	  590.5	 2673.0	...
2246880	  788.0	  590.3	 2676.0	...
2246881	  788.0	  590.9	 2673.0	...
2246882	  788.1	  592.0	 2670.0	...
2246883	  788.3	  593.0	 2670.0	...
2246884	  788.5	  593.1	 2671.0	...
2246885	  788.7	  592.8	 2674.0	...
2246886	  788.9	  592.0	 2675.0	...
2246887	  788.6	  591.4	 2676.0	...
2246888	  788.1	  591.3	 2676.0	...
2246889	  787.8	  591.5	 2674.0	...
2246890	  787.9	  591.8	 2672.0	...
2246891	  788.0	  592.4	 2669.0	...
2246892	  788.1	  593.0	 2668.0	...
2246893	  788.1	  593.2	 2667.0	...
2246894	  788.1	  592.7	 2666.0	...
2246895	  788.1	  592.2	 2665.0	...
2246896	  788.1	  592.1	 2667.0	...
2246897	  788.1	  592.2	 2669.0	...
2246898	  788.0	  592.4	 2671.0	...
2246899	  788.1	  592.5	 2669.0	...
2246900	  788.4	  592.5	 2668.0	...
2246901	  788.6	  592.3	 2666.0	...
2246902	  788.9	  592.2	 2666.0	...
2246903	  788.9	  592.3	 2666.0	...
2246904	  788.6	  592.5	 2666.0	...
2246905	  788.1	  592.3	 2664.0	...
2246906	  787.6	  592.2	 2662.0	...
2246907	  787.6	  592.1	 2658.0	...
2246908	  787.7	  592.4	 2658.0	...
2246909	  787.8	  592.3	 2660.0	...
2246910	  787.9	  592.1	 2662.0	...
2246911	  787.9	  591.9	 2665.0	...
2246912	  788.1	  592.3	 2665.0	...
2246913	  788.2	  592.8	 2666.0	...
2246914	  788.4	  593.2	 2666.0	...
2246915	  788.3	  593.1	 2665.0	...
2246916	  788.4	  593.2	 2662.0	...
2246917	  788.6	  593.6	 2660.0	...
2246918	  788.9	  594.0	 2661.0	...
2246919	  789.0	  594.0	 2663.0	...
2246920	  789.0	  593.7	 2664.0	...
2246921	  788.9	  593.5	 2663.0	...
2246922	  788.8	  593.6	 2662.0	...
2246923	  788.6	  593.8	 2661.0	...
2246924	  788.5	  594.0	 2661.0	...
2246925	  788.4	  594.0	 2661.0	...
2246926	  788.4	  594.0	 2661.0	...
2246927	  788.5	  593.8	 2660.0	...
2246928	  788.7	  593.7	 2659.0	...
2246929	  788.7	  593.6	 2658.0	...
2246930	  788.7	  593.7	 2657.0	...
2246931	  788.6	  593.9	 2656.0	...
2246932	  788.3	  594.0	 2657.0	...
2246933	  788.0	  594.2	 2658.0	...
2246934	  787.8	  594.3	 2658.0	...
2246935	  787.9	  594.1	 2659.0	...
2246936	  788.2	  593.9	 2660.0	...
2246937	  788.4	  593.8	 2661.0	...
2246938	  788.5	  594.0	 2661.0	...
2246939	  788.5	  594.1	 2660.0	...
2246940	  788.4	  594.1	 2662.0	...
2246941	  788.4	  594.2	 2665.0	...
2246942	  788.3	  594.2	 2665.0	...
2246943	  788.3	  594.2	 2663.0	...
2246944	  788.4	  594.1	 2660.0	...
2246945	  788.4	  594.2	 2660.0	...
2246946	  788.4	  594.3	 2661.0	...
2246947	  788.3	  594.6	 2661.0	...
2246948	  788.2	  594.9	 2661.0	...
2246949	  788.2	  595.2	 2661.0	...
2246950	  788.3	  595.3	 2660.0	...
2246951	  788.4	  595.4	 2661.0	...
2246952	  788.5	  595.1	 2661.0	...
2246953	  788.6	  594.8	 2659.0	...
2246954	  788.7	  595.0	 2658.0	...
2246955	  788.8	  595.5	 2656.0	...
2246956	  789.0	  596.1	 2657.0	...
2246957	  789.1	  596.0	 2659.0	...
2246958	  789.3	  595.8	 2660.0	...
2246959	  789.4	  595.5	 2662.0	...
2246960	  789.0	  595.7	 2660.0	...
2246961	  788.5	  596.1	 2660.0	...
2246962	  788.0	  596.5	 2661.0	...
2246963	  788.0	  596.7	 2662.0	...
2246964	  788.0	  596.8	 2663.0	...
2246965	  788.2	  596.8	 2663.0	...
2246966	  788.5	  596.7	 2664.0	...
2246967	  788.7	  596.7	 2663.0	...
2246968	  788.7	  596.8	 2663.0	...
2246969	  788.7	  596.9	 2662.0	...
2246970	  788.8	  596.8	 2661.0	...
2246971	  788.9	  596.5	 2661.0	...
2246972	  788.9	  596.2	 2659.0	...
2246973	  788.7	  596.1	 2656.0	...
2246974	  788.6	  596.3	 2654.0	...
2246975	  788.5	  596.4	 2656.0	...
2246976	  788.6	  596.7	 2658.0	...
2246977	  788.7	  597.1	 2659.0	...
2246978	  788.9	  597.3	 2657.0	...
2246979	  788.9	  597.0	 2654.0	...
2246980	  788.7	  596.8	 2655.0	...
2246981	  788.6	  596.7	 2656.0	...
2246982	  788.4	  596.9	 2657.0	...
2246983	  788.5	  596.9	 2657.0	...
2246984	  788.5	  596.9	 2657.0	...
2246985	  788.5	  596.8	 2657.0	...
2246986	  788.6	  596.8	 2655.0	...
2246987	  788.7	  596.8	 2652.0	...
2246988	  788.8	  596.9	 2649.0	...
2246989	  788.8	  597.0	 2649.0	...
2246990	  788.7	  597.2	 2650.0	...
2246991	  788.6	  597.3	 2650.0	...
2246992	  788.6	  597.3	 2650.0	...
2246993	  788.8	  597.4	 2651.0	...
2246994	  789.0	  597.6	 2651.0	...
2246995	  789.0	  598.1	 2651.0	...
2246996	  789.0	  598.5	 2651.0	...
2246997	  789.1	  598.9	 2651.0	...
2246998	  789.1	  599.1	 2652.0	...
2246999	  789.2	  598.9	 2652.0	...
2247000	  789.2	  598.3	 2651.0	...
2247001	  789.1	  597.6	 2651.0	...
2247002	  788.8	  597.4	 2650.0	...
2247003	  788.6	  597.6	 2649.0	...
2247004	  788.3	  597.9	 2648.0	...
EFIX R   2246661	2247004	344	  786.7	  592.9	   2659
SSACC R  2247005
2247005	  787.4	  598.3	 2646.0	...
2247006	  785.4	  598.6	 2644.0	...
2247007	  782.8	  598.9	 2642.0	...
2247008	  780.6	  599.0	 2643.0	...
2247009	  778.4	  599.1	 2642.0	...
2247010	  775.6	  599.3	 2642.0	...
2247011	  772.7	  599.2	 2642.0	...
2247012	  770.8	  599.1	 2640.0	...
ESACC R  2247005	2247012	8	  787.4	  598.3	  770.8	  599.1	   0.35	     46
SFIX R   2247013
2247013	  769.2	  598.8	 2639.0	...
2247014	  768.1	  598.7	 2640.0	...
2247015	  767.3	  598.5	 2642.0	...
2247016	  767.3	  598.3	 2645.0	...
2247017	  767.6	  597.9	 2645.0	...
2247018	  768.3	  597.5	 2644.0	...
2247019	  769.2	  597.1	 2643.0	...
2247020	  770.0	  597.2	 2642.0	...
2247021	  771.2	  597.5	 2641.0	...
2247022	  772.3	  597.8	 2637.0	...
2247023	  773.4	  598.7	 2633.0	...
2247024	  774.1	  599.5	 2629.0	...
2247025	  774.7	  600.2	 2629.0	...
2247026	  775.1	  600.1	 2631.0	...
2247027	  775.1	  599.9	 2634.0	...
2247028	  775.0	  599.8	 2639.0	...
2247029	  775.1	  599.8	 2641.0	...
2247030	  775.1	  599.9	 2642.0	...
2247031	  775.2	  600.0	 2641.0	...
2247032	  775.2	  600.0	 2638.0	...
2247033	  775.5	  599.8	 2636.0	...
2247034	  775.8	  599.6	 2634.0	...
2247035	  776.0	  599.5	 2634.0	...
2247036	  775.5	  599.4	 2634.0	...
2247037	  774.9	  599.4	 2634.0	...
2247038	  774.3	  599.4	 2633.0	...
2247039	  774.4	  599.3	 2633.0	...
2247040	  774.3	  599.3	 2632.0	...
2247041	  773.9	  599.6	 2633.0	...
2247042	  773.4	  599.9	 2633.0	...
2247043	  773.3	  599.7	 2634.0	...
2247044	  773.5	  599.2	 2635.0	...
2247045	  773.6	  599.1	 2635.0	...
2247046	  773.5	  599.5	 2635.0	...
2247047	  773.5	  599.9	 2635.0	...
2247048	  773.5	  599.9	 2635.0	...
2247049	  773.4	  600.0	 2635.0	...
2247050	  773.0	  600.1	 2635.0	...
2247051	  772.4	  600.3	 2634.0	...
2247052	  771.9	  600.6	 2633.0	...
2247053	  771.7	  600.5	 2634.0	...
2247054	  771.6	  600.3	 2634.0	...
2247055	  771.7	  600.0	 2634.0	...
2247056	  772.3	  599.8	 2633.0	...
2247057	  772.9	  599.4	 2632.0	...
2247058	  772.8	  599.2	 2631.0	...
2247059	  772.1	  599.4	 2631.0	...
2247060	  772.0	  599.6	 2631.0	...
2247061	  772.4	  599.6	 2631.0	...
2247062	  772.9	  599.6	 2631.0	...
2247063	  773.0	  599.7	 2631.0	...
2247064	  772.5	  599.8	 2631.0	...
2247065	  772.1	  599.8	 2631.0	...
2247066	  771.8	  600.2	 2633.0	...
2247067	  772.1	  600.5	 2634.0	...
2247068	  772.5	  600.8	 2635.0	...
2247069	  772.7	  601.0	 2635.0	...
2247070	  772.6	  601.3	 2635.0	...
2247071	  772.5	  601.1	 2635.0	...
2247072	  772.3	  600.4	 2634.0	...
2247073	  772.2	  599.7	 2633.0	...
2247074	  772.2	  599.8	 2632.0	...
2247075	  772.2	  600.1	 2632.0	...
2247076	  772.2	  600.5	 2632.0	...
2247077	  772.1	  600.5	 2632.0	...
2247078	  772.0	  600.5	 2632.0	...
2247079	  771.9	  600.5	 2633.0	...
2247080	  771.8	  600.3	 2633.0	...
2247081	  771.8	  600.2	 2635.0	...
2247082	  771.7	  600.2	 2637.0	...
2247083	  771.8	  600.1	 2638.0	...
2247084	  771.9	  600.1	 2638.0	...
2247085	  771.8	  600.0	 2637.0	...
2247086	  771.7	  600.0	 2637.0	...
2247087	  771.5	  600.3	 2636.0	...
2247088	  771.5	  600.5	 2636.0	...
2247089	  771.5	  600.8	 2635.0	...
2247090	  771.5	  600.7	 2635.0	...
2247091	  771.4	  600.7	 2636.0	...
2247092	  771.3	  600.7	 2636.0	...
2247093	  771.2	  600.8	 2635.0	...
2247094	  771.1	  601.0	 2635.0	...
2247095	  771.1	  601.0	 2637.0	...
2247096	  771.3	  601.0	 2640.0	...
2247097	  771.4	  600.9	 2641.0	...
2247098	  771.5	  600.8	 2639.0	...
2247099	  771.7	  600.8	 2637.0	...
2247100	  771.8	  600.9	 2635.0	...
2247101	  771.8	  601.2	 2635.0	...
2247102	  771.8	  601.6	 2635.0	...
2247103	  771.9	  601.5	 2638.0	...
2247104	  771.9	  601.5	 2640.0	...
2247105	  772.1	  601.4	 2643.0	...
2247106	  772.2	  601.3	 2642.0	...
2247107	  772.0	  601.1	 2641.0	...
MSG	2247108 0000 _ Number Off
2247108	  771.6	  600.9	 2640.0	...
2247109	  771.3	  600.9	 2642.0	...
2247110	  771.3	  600.9	 2643.0	...
2247111	  771.5	  600.9	 2644.0	...
2247112	  771.7	  600.9	 2644.0	...
2247113	  771.9	  600.9	 2646.0	...
2247114	  771.9	  600.7	 2648.0	...
2247115	  771.8	  600.4	 2650.0	...
2247116	  771.8	  600.9	 2651.0	...
2247117	  771.9	  601.6	 2650.0	...
2247118	  771.9	  602.1	 2651.0	...
2247119	  771.6	  601.6	 2652.0	...
2247120	  771.3	  601.2	 2653.0	...
2247121	  771.2	  601.0	 2650.0	...
2247122	  771.3	  601.0	 2647.0	...
2247123	  771.4	  601.0	 2643.0	...
2247124	  771.4	  601.1	 2643.0	...
2247125	  771.5	  601.3	 2644.0	...
2247126	  771.5	  601.4	 2647.0	...
2247127	  771.6	  601.7	 2651.0	...
2247128	  771.7	  601.7	 2652.0	...
2247129	  771.8	  601.8	 2652.0	...
2247130	  771.9	  601.7	 2652.0	...
2247131	  771.8	  601.6	 2649.0	...
2247132	  771.6	  601.8	 2647.0	...
2247133	  771.4	  601.9	 2647.0	...
2247134	  771.2	  602.1	 2650.0	...
2247135	  771.1	  602.2	 2653.0	...
2247136	  771.1	  602.2	 2652.0	...
2247137	  771.0	  602.3	 2652.0	...
2247138	  771.1	  602.2	 2651.0	...
2247139	  771.2	  602.0	 2651.0	...
2247140	  771.4	  601.8	 2651.0	...
2247141	  771.5	  601.6	 2650.0	...
2247142	  771.7	  601.2	 2648.0	...
2247143	  771.7	  601.0	 2647.0	...
2247144	  771.7	  600.8	 2648.0	...
2247145	  771.6	  600.8	 2648.0	...
2247146	  771.3	  600.8	 2648.0	...
2247147	  771.1	  600.8	 2646.0	...
2247148	  770.6	  600.8	 2646.0	...
2247149	  770.3	  600.7	 2647.0	...
2247150	  770.0	  600.6	 2650.0	...
2247151	  769.8	  600.2	 2653.0	...
2247152	  769.8	  600.1	 2653.0	...
2247153	  769.8	  600.0	 2653.0	...
2247154	  769.9	  600.1	 2652.0	...
2247155	  770.4	  600.1	 2651.0	...
2247156	  770.9	  600.0	 2652.0	...
2247157	  771.4	  599.9	 2655.0	...
2247158	  771.4	  599.9	 2658.0	...
2247159	  771.3	  600.0	 2659.0	...
2247160	  771.1	  600.2	 2658.0	...
2247161	  771.0	  600.3	 2657.0	...
2247162	  771.1	  600.7	 2657.0	...
2247163	  770.9	  601.0	 2658.0	...
2247164	  770.6	  601.2	 2659.0	...
2247165	  770.5	  601.1	 2659.0	...
2247166	  770.7	  600.9	 2659.0	...
2247167	  770.4	  600.6	 2659.0	...
2247168	  769.9	  600.4	 2658.0	...
2247169	  769.8	  600.3	 2658.0	...
2247170	  770.2	  600.4	 2658.0	...
2247171	  770.6	  600.7	 2658.0	...
2247172	  770.6	  600.8	 2658.0	...
2247173	  770.6	  600.9	 2656.0	...
2247174	  770.5	  600.7	 2654.0	...
2247175	  770.4	  600.6	 2653.0	...
2247176	  770.3	  600.3	 2655.0	...
2247177	  770.5	  600.2	 2656.0	...
2247178	  770.6	  600.1	 2657.0	...
2247179	  770.6	  600.2	 2656.0	...
2247180	  770.5	  600.3	 2656.0	...
2247181	  770.5	  600.4	 2656.0	...
2247182	  770.5	  600.2	 2657.0	...
2247183	  770.6	  600.0	 2661.0	...
2247184	  770.7	  600.0	 2665.0	...
2247185	  770.7	  600.1	 2669.0	...
2247186	  770.7	  600.2	 2671.0	...
2247187	  770.7	  600.2	 2671.0	...
2247188	  770.5	  599.9	 2671.0	...
2247189	  770.3	  599.7	 2670.0	...
2247190	  770.1	  599.6	 2670.0	...
2247191	  770.1	  599.7	 2670.0	...
2247192	  770.0	  599.6	 2672.0	...
2247193	  770.2	  599.3	 2673.0	...
2247194	  770.4	  599.0	 2674.0	...
2247195	  770.6	  599.2	 2674.0	...
2247196	  770.6	  599.5	 2674.0	...
2247197	  770.7	  599.9	 2674.0	...
2247198	  770.8	  600.0	 2674.0	...
2247199	  770.7	  600.1	 2674.0	...
2247200	  770.6	  599.8	 2674.0	...
2247201	  770.5	  599.5	 2675.0	...
2247202	  770.5	  599.1	 2675.0	...
2247203	  770.5	  599.0	 2676.0	...
2247204	  770.5	  599.1	 2676.0	...
2247205	  770.5	  599.2	 2677.0	...
2247206	  770.4	  599.0	 2678.0	...
2247207	  770.4	  598.7	 2678.0	...
2247208	  770.3	  598.5	 2678.0	...
2247209	  770.4	  598.2	 2679.0	...
2247210	  770.7	  597.9	 2679.0	...
2247211	  770.9	  597.7	 2680.0	...
2247212	  771.0	  597.9	 2680.0	...
2247213	  771.2	  598.0	 2680.0	...
2247214	  771.3	  598.0	 2678.0	...
2247215	  771.4	  597.8	 2677.0	...
2247216	  771.3	  597.7	 2678.0	...
2247217	  771.3	  597.7	 2680.0	...
2247218	  771.0	  597.8	 2682.0	...
2247219	  770.7	  598.0	 2684.0	...
2247220	  770.4	  598.0	 2685.0	...
2247221	  770.3	  597.9	 2687.0	...
2247222	  770.4	  597.6	 2687.0	...
2247223	  770.6	  597.5	 2687.0	...
2247224	  770.6	  597.3	 2688.0	...
2247225	  770.4	  597.3	 2687.0	...
2247226	  770.2	  597.7	 2689.0	...
2247227	  770.1	  598.1	 2690.0	...
2247228	  769.9	  598.6	 2691.0	...
2247229	  769.8	  598.6	 2690.0	...
2247230	  769.6	  598.6	 2688.0	...
2247231	  769.7	  598.6	 2688.0	...
2247232	  769.9	  598.5	 2687.0	...
2247233	  770.1	  598.8	 2687.0	...
2247234	  770.2	  599.3	 2691.0	...
2247235	  770.3	  599.7	 2695.0	...
2247236	  770.4	  599.2	 2700.0	...
2247237	  770.3	  598.5	 2700.0	...
2247238	  770.3	  597.9	 2700.0	...
2247239	  770.3	  598.0	 2699.0	...
2247240	  770.3	  598.0	 2699.0	...
2247241	  770.3	  597.7	 2700.0	...
2247242	  770.3	  597.4	 2699.0	...
2247243	  770.2	  597.7	 2697.0	...
2247244	  770.1	  598.1	 2695.0	...
2247245	  770.0	  598.3	 2695.0	...
2247246	  769.8	  598.0	 2697.0	...
2247247	  769.9	  597.7	 2698.0	...
2247248	  770.0	  597.7	 2700.0	...
2247249	  770.2	  597.8	 2700.0	...
2247250	  770.3	  597.9	 2700.0	...
2247251	  770.4	  598.1	 2700.0	...
2247252	  770.4	  598.1	 2700.0	...
2247253	  770.4	  597.9	 2699.0	...
2247254	  770.3	  597.5	 2697.0	...
2247255	  770.2	  596.7	 2696.0	...
2247256	  769.9	  596.2	 2696.0	...
2247257	  769.7	  595.9	 2700.0	...
2247258	  769.6	  596.4	 2704.0	...
2247259	  769.7	  596.9	 2707.0	...
2247260	  769.7	  597.0	 2707.0	...
2247261	  769.8	  596.5	 2707.0	...
2247262	  769.8	  596.2	 2708.0	...
2247263	  769.7	  596.2	 2709.0	...
2247264	  769.6	  596.5	 2713.0	...
2247265	  769.4	  596.8	 2716.0	...
2247266	  769.2	  597.2	 2718.0	...
2247267	  769.3	  597.3	 2718.0	...
2247268	  769.5	  596.7	 2718.0	...
2247269	  769.4	  596.2	 2719.0	...
2247270	  769.3	  596.0	 2719.0	...
2247271	  769.1	  596.3	 2719.0	...
2247272	  769.4	  596.6	 2718.0	...
2247273	  769.7	  596.7	 2718.0	...
2247274	  770.0	  596.6	 2717.0	...
2247275	  770.0	  596.6	 2717.0	...
2247276	  770.1	  596.6	 2716.0	...
2247277	  769.9	  596.7	 2717.0	...
2247278	  769.8	  596.6	 2719.0	...
2247279	  769.6	  596.6	 2723.0	...
2247280	  769.6	  596.5	 2725.0	...
2247281	  769.8	  596.4	 2727.0	...
2247282	  769.9	  596.2	 2726.0	...
2247283	  770.1	  595.9	 2726.0	...
2247284	  770.1	  595.7	 2728.0	...
2247285	  770.1	  595.6	 2731.0	...
2247286	  770.2	  595.6	 2734.0	...
2247287	  770.2	  595.8	 2733.0	...
2247288	  770.3	  595.9	 2734.0	...
2247289	  770.3	  596.1	 2736.0	...
2247290	  770.3	  596.1	 2738.0	...
2247291	  770.3	  596.1	 2738.0	...
2247292	  770.5	  596.1	 2739.0	...
2247293	  770.6	  596.1	 2740.0	...
2247294	  770.6	  596.2	 2741.0	...
2247295	  770.4	  595.9	 2741.0	...
2247296	  769.9	  595.6	 2742.0	...
2247297	  769.5	  595.3	 2744.0	...
2247298	  769.3	  595.3	 2747.0	...
2247299	  769.3	  595.4	 2750.0	...
2247300	  769.2	  595.5	 2750.0	...
2247301	  769.1	  595.5	 2750.0	...
2247302	  769.3	  595.6	 2749.0	...
2247303	  769.6	  595.8	 2747.0	...
2247304	  769.9	  596.0	 2748.0	...
2247305	  770.0	  596.0	 2752.0	...
2247306	  770.1	  595.9	 2752.0	...
2247307	  770.0	  595.9	 2749.0	...
2247308	  769.9	  596.0	 2745.0	...
2247309	  770.0	  595.9	 2747.0	...
2247310	  770.3	  595.7	 2749.0	...
2247311	  770.3	  595.4	 2750.0	...
2247312	  769.9	  595.2	 2755.0	...
2247313	  770.1	  594.9	 2760.0	...
2247314	  770.5	  594.8	 2765.0	...
2247315	  770.7	  594.9	 2765.0	...
2247316	  770.4	  595.2	 2765.0	...
2247317	  770.2	  595.4	 2765.0	...
2247318	  770.2	  595.4	 2765.0	...
2247319	  770.0	  595.2	 2764.0	...
MSG	2247320 0000 _ Number On
2247320	  769.8	  595.1	 2767.0	...
2247321	  769.6	  595.2	 2770.0	...
2247322	  769.7	  595.2	 2773.0	...
2247323	  769.6	  595.6	 2773.0	...
2247324	  769.5	  596.1	 2774.0	...
2247325	  769.5	  596.6	 2773.0	...
2247326	  769.6	  596.6	 2773.0	...
2247327	  769.7	  596.6	 2773.0	...
2247328	  769.7	  596.6	 2774.0	...
2247329	  769.4	  596.5	 2776.0	...
2247330	  769.2	  596.1	 2779.0	...
2247331	  769.3	  595.5	 2781.0	...
2247332	  769.6	  595.0	 2782.0	...
2247333	  769.6	  594.9	 2783.0	...
2247334	  769.3	  595.0	 2783.0	...
2247335	  769.1	  595.1	 2784.0	...
2247336	  769.3	  595.2	 2784.0	...
2247337	  769.4	  594.7	 2786.0	...
2247338	  769.5	  594.3	 2788.0	...
2247339	  769.6	  594.0	 2789.0	...
2247340	  769.7	  594.2	 2789.0	...
2247341	  769.7	  594.5	 2790.0	...
2247342	  769.7	  594.7	 2791.0	...
2247343	  769.7	  594.9	 2792.0	...
2247344	  769.7	  595.0	 2792.0	...
2247345	  769.5	  595.0	 2793.0	...
2247346	  769.4	  595.0	 2796.0	...
2247347	  769.2	  595.0	 2799.0	...
2247348	  769.2	  595.0	 2801.0	...
2247349	  769.2	  595.0	 2801.0	...
2247350	  769.2	  595.0	 2802.0	...
2247351	  769.2	  595.0	 2803.0	...
2247352	  769.1	  595.0	 2804.0	...
2247353	  769.0	  595.1	 2805.0	...
2247354	  769.0	  595.2	 2805.0	...
2247355	  769.0	  595.3	 2806.0	...
2247356	  769.1	  595.4	 2806.0	...
2247357	  769.0	  595.5	 2807.0	...
2247358	  769.0	  595.7	 2806.0	...
2247359	  769.1	  595.7	 2805.0	...
2247360	  769.1	  595.1	 2803.0	...
2247361	  769.0	  594.4	 2802.0	...
2247362	  768.8	  594.4	 2802.0	...
2247363	  768.8	  595.2	 2802.0	...
2247364	  769.1	  596.0	 2803.0	...
2247365	  769.3	  595.9	 2804.0	...
2247366	  769.4	  595.7	 2807.0	...
2247367	  769.2	  595.1	 2810.0	...
2247368	  769.1	  594.8	 2812.0	...
2247369	  769.0	  594.4	 2813.0	...
2247370	  769.1	  594.4	 2814.0	...
2247371	  769.1	  594.4	 2814.0	...
2247372	  768.9	  594.4	 2814.0	...
2247373	  768.7	  594.4	 2815.0	...
2247374	  768.8	  594.4	 2815.0	...
2247375	  769.2	  594.4	 2815.0	...
2247376	  769.5	  594.4	 2817.0	...
2247377	  769.4	  594.5	 2818.0	...
2247378	  769.4	  594.5	 2820.0	...
2247379	  769.3	  594.4	 2820.0	...
2247380	  769.3	  594.3	 2821.0	...
2247381	  769.2	  594.2	 2822.0	...
2247382	  769.1	  594.4	 2823.0	...
2247383	  769.0	  594.7	 2823.0	...
2247384	  768.8	  594.9	 2823.0	...
2247385	  768.6	  594.9	 2824.0	...
2247386	  768.4	  595.0	 2825.0	...
2247387	  768.1	  595.1	 2826.0	...
2247388	  768.0	  595.2	 2827.0	...
2247389	  767.9	  595.1	 2828.0	...
2247390	  768.0	  595.1	 2828.0	...
2247391	  767.9	  595.1	 2828.0	...
2247392	  767.8	  595.0	 2830.0	...
2247393	  767.8	  594.8	 2832.0	...
2247394	  767.8	  594.6	 2835.0	...
2247395	  767.8	  594.5	 2837.0	...
2247396	  767.7	  594.5	 2840.0	...
2247397	  767.9	  594.6	 2841.0	...
2247398	  768.0	  594.8	 2842.0	...
2247399	  768.0	  595.0	 2841.0	...
2247400	  767.8	  594.7	 2841.0	...
2247401	  767.5	  594.5	 2841.0	...
2247402	  767.5	  594.4	 2843.0	...
2247403	  767.7	  594.5	 2846.0	...
2247404	  768.0	  594.2	 2849.0	...
2247405	  768.3	  593.7	 2849.0	...
2247406	  768.4	  593.1	 2850.0	...
2247407	  768.4	  592.9	 2849.0	...
2247408	  768.2	  592.6	 2847.0	...
2247409	  768.0	  592.5	 2846.0	...
2247410	  767.9	  592.6	 2848.0	...
2247411	  768.0	  593.0	 2849.0	...
2247412	  767.8	  593.4	 2851.0	...
2247413	  767.5	  593.6	 2851.0	...
2247414	  767.2	  593.7	 2852.0	...
2247415	  767.3	  593.7	 2851.0	...
2247416	  767.3	  593.6	 2851.0	...
2247417	  767.6	  593.4	 2851.0	...
2247418	  767.8	  593.2	 2852.0	...
2247419	  767.9	  593.1	 2857.0	...
2247420	  767.9	  593.0	 2862.0	...
2247421	  767.9	  593.0	 2865.0	...
2247422	  767.8	  592.9	 2863.0	...
2247423	  767.6	  592.9	 2861.0	...
2247424	  767.5	  592.9	 2861.0	...
2247425	  767.4	  593.0	 2861.0	...
2247426	  767.2	  593.5	 2862.0	...
2247427	  766.9	  594.0	 2863.0	...
2247428	  766.5	  594.4	 2864.0	...
2247429	  766.5	  594.5	 2867.0	...
2247430	  766.6	  594.0	 2869.0	...
2247431	  766.9	  593.5	 2871.0	...
2247432	  767.0	  592.8	 2872.0	...
2247433	  766.8	  592.6	 2871.0	...
2247434	  766.9	  592.5	 2870.0	...
2247435	  767.1	  592.5	 2869.0	...
2247436	  767.3	  592.6	 2869.0	...
2247437	  767.6	  593.0	 2871.0	...
2247438	  767.9	  593.4	 2873.0	...
2247439	  768.2	  593.7	 2874.0	...
2247440	  767.7	  593.6	 2874.0	...
2247441	  767.3	  593.4	 2873.0	...
2247442	  766.8	  593.4	 2872.0	...
2247443	  766.7	  593.5	 2873.0	...
2247444	  766.5	  593.4	 2875.0	...
2247445	  766.3	  593.1	 2875.0	...
2247446	  766.2	  592.7	 2872.0	...
2247447	  766.1	  592.3	 2868.0	...
2247448	  766.1	  591.9	 2866.0	...
2247449	  766.1	  591.7	 2866.0	...
2247450	  766.1	  591.6	 2867.0	...
2247451	  766.2	  591.7	 2870.0	...
2247452	  766.3	  592.0	 2873.0	...
2247453	  766.3	  592.5	 2875.0	...
2247454	  766.2	  592.9	 2875.0	...
2247455	  766.3	  592.9	 2877.0	...
2247456	  766.4	  592.7	 2877.0	...
2247457	  766.5	  592.4	 2877.0	...
2247458	  766.4	  592.1	 2875.0	...
2247459	  766.2	  592.1	 2876.0	...
2247460	  765.9	  592.1	 2879.0	...
2247461	  765.7	  592.1	 2881.0	...
2247462	  765.8	  592.2	 2883.0	...
2247463	  765.9	  592.0	 2886.0	...
2247464	  766.1	  592.0	 2888.0	...
2247465	  766.2	  591.9	 2890.0	...
2247466	  766.3	  592.1	 2890.0	...
2247467	  766.4	  592.3	 2892.0	...
2247468	  766.4	  592.4	 2893.0	...
2247469	  766.4	  591.9	 2894.0	...
2247470	  766.4	  591.3	 2893.0	...
2247471	  766.3	  591.2	 2893.0	...
2247472	  766.1	  591.9	 2895.0	...
2247473	  765.9	  592.6	 2899.0	...
2247474	  765.9	  592.9	 2903.0	...
2247475	  766.0	  593.1	 2905.0	...
2247476	  766.0	  593.3	 2906.0	...
2247477	  766.1	  593.2	 2907.0	...
2247478	  766.2	  593.5	 2909.0	...
2247479	  766.3	  593.9	 2909.0	...
2247480	  766.3	  594.5	 2909.0	...
2247481	  766.3	  594.7	 2909.0	...
2247482	  766.3	  594.4	 2909.0	...
2247483	  766.3	  594.0	 2910.0	...
2247484	  766.3	  593.5	 2911.0	...
2247485	  766.3	  593.4	 2912.0	...
2247486	  765.9	  593.4	 2911.0	...
2247487	  765.6	  593.3	 2910.0	...
2247488	  765.5	  593.2	 2909.0	...
2247489	  765.8	  593.2	 2908.0	...
2247490	  766.0	  593.2	 2907.0	...
2247491	  766.0	  593.1	 2907.0	...
2247492	  766.0	  593.0	 2908.0	...
2247493	  765.7	  592.8	 2912.0	...
2247494	  765.5	  592.8	 2915.0	...
2247495	  765.4	  592.7	 2917.0	...
2247496	  765.3	  592.7	 2918.0	...
2247497	  765.4	  592.6	 2920.0	...
2247498	  765.4	  592.5	 2922.0	...
2247499	  765.5	  592.4	 2922.0	...
2247500	  765.7	  592.5	 2922.0	...
2247501	  765.7	  592.8	 2920.0	...
2247502	  765.9	  592.9	 2917.0	...
2247503	  766.0	  592.6	 2914.0	...
2247504	  765.9	  592.1	 2914.0	...
2247505	  765.7	  591.8	 2917.0	...
2247506	  765.4	  591.5	 2919.0	...
2247507	  765.5	  591.5	 2922.0	...
2247508	  765.6	  591.4	 2921.0	...
2247509	  765.5	  591.3	 2921.0	...
2247510	  765.5	  591.1	 2921.0	...
2247511	  765.4	  590.9	 2921.0	...
2247512	  765.5	  590.9	 2920.0	...
2247513	  765.5	  591.0	 2920.0	...
2247514	  765.5	  591.1	 2919.0	...
2247515	  765.5	  591.2	 2920.0	...
2247516	  765.5	  591.5	 2921.0	...
2247517	  765.5	  591.7	 2922.0	...
2247518	  765.5	  592.0	 2921.0	...
2247519	  765.5	  592.1	 2923.0	...
2247520	  765.4	  591.7	 2926.0	...
2247521	  765.4	  591.3	 2928.0	...
2247522	  765.5	  590.8	 2928.0	...
2247523	  765.7	  590.7	 2926.0	...
2247524	  765.8	  590.7	 2923.0	...
2247525	  765.6	  590.9	 2920.0	...
2247526	  765.4	  591.0	 2921.0	...
2247527	  765.2	  591.1	 2923.0	...
2247528	  765.4	  591.1	 2923.0	...
2247529	  765.7	  591.1	 2922.0	...
2247530	  766.0	  590.9	 2925.0	...
2247531	  765.5	  590.8	 2930.0	...
2247532	  765.1	  590.9	 2934.0	...
2247533	  765.3	  591.2	 2933.0	...
2247534	  765.9	  591.4	 2932.0	...
2247535	  766.5	  591.3	 2933.0	...
2247536	  766.5	  591.4	 2934.0	...
2247537	  766.4	  591.0	 2933.0	...
2247538	  766.4	  589.9	 2932.0	...
2247539	  766.6	  588.5	 2931.0	...
2247540	  767.0	  587.4	 2933.0	...
2247541	  767.3	  586.8	 2935.0	...
2247542	  767.3	  586.2	 2937.0	...
2247543	  767.9	  585.0	 2940.0	...
2247544	  768.6	  583.9	 2943.0	...
2247545	  769.2	  583.0	 2945.0	...
2247546	  769.2	  582.7	 2946.0	...
2247547	  768.4	  582.4	 2945.0	...
2247548	  767.7	  582.2	 2944.0	...
2247549	  766.9	  582.0	 2943.0	...
2247550	  767.0	  582.1	 2942.0	...
2247551	  767.1	  582.1	 2942.0	...
2247552	  767.2	  582.1	 2942.0	...
2247553	  767.3	  582.2	 2943.0	...
2247554	  767.3	  582.7	 2944.0	...
2247555	  767.7	  583.2	 2945.0	...
2247556	  768.2	  584.2	 2946.0	...
2247557	  768.6	  584.9	 2949.0	...
2247558	  768.6	  585.4	 2952.0	...
2247559	  768.8	  585.8	 2954.0	...
2247560	  768.9	  586.3	 2951.0	...
2247561	  769.0	  586.5	 2949.0	...
2247562	  768.8	  586.4	 2945.0	...
2247563	  768.4	  586.3	 2945.0	...
2247564	  768.1	  586.5	 2944.0	...
2247565	  767.6	  586.8	 2945.0	...
2247566	  767.1	  587.2	 2945.0	...
2247567	  766.7	  587.8	 2946.0	...
2247568	  766.7	  588.3	 2947.0	...
2247569	  766.7	  588.7	 2947.0	...
2247570	  766.7	  588.7	 2947.0	...
2247571	  766.6	  588.6	 2950.0	...
2247572	  766.5	  588.5	 2952.0	...
2247573	  766.4	  588.2	 2954.0	...
2247574	  766.3	  588.0	 2955.0	...
2247575	  766.3	  587.8	 2953.0	...
2247576	  766.4	  587.5	 2950.0	...
2247577	  766.6	  587.1	 2947.0	...
2247578	  766.7	  586.8	 2947.0	...
2247579	  766.9	  586.7	 2946.0	...
2247580	  767.1	  586.7	 2946.0	...
2247581	  767.0	  586.7	 2945.0	...
2247582	  766.8	  586.7	 2945.0	...
2247583	  766.6	  586.3	 2945.0	...
2247584	  766.6	  585.9	 2943.0	...
2247585	  766.6	  585.4	 2941.0	...
2247586	  766.5	  585.4	 2940.0	...
2247587	  766.5	  585.3	 2942.0	...
2247588	  766.5	  585.2	 2943.0	...
2247589	  766.5	  585.2	 2945.0	...
2247590	  766.5	  585.2	 2946.0	...
2247591	  766.5	  585.2	 2945.0	...
2247592	  766.4	  585.0	 2943.0	...
2247593	  766.4	  584.9	 2941.0	...
2247594	  766.3	  585.1	 2941.0	...
2247595	  766.4	  585.4	 2943.0	...
2247596	  766.6	  585.7	 2943.0	...
2247597	  767.0	  585.8	 2941.0	...
2247598	  767.2	  585.9	 2940.0	...
2247599	  767.2	  585.8	 2940.0	...
2247600	  767.1	  585.8	 2940.0	...
2247601	  767.0	  585.8	 2940.0	...
2247602	  767.1	  585.8	 2940.0	...
2247603	  767.2	  585.8	 2940.0	...
2247604	  767.4	  585.8	 2938.0	...
2247605	  767.2	  585.8	 2937.0	...
2247606	  766.8	  585.9	 2935.0	...
2247607	  766.4	  585.8	 2937.0	...
2247608	  766.2	  585.7	 2938.0	...
2247609	  766.5	  585.5	 2940.0	...
2247610	  766.8	  585.8	 2940.0	...
2247611	  767.3	  586.2	 2941.0	...
2247612	  767.4	  586.6	 2941.0	...
2247613	  767.2	  586.7	 2941.0	...
2247614	  767.0	  586.7	 2937.0	...
2247615	  766.8	  586.7	 2933.0	...
2247616	  766.9	  586.6	 2929.0	...
2247617	  767.0	  586.3	 2928.0	...
2247618	  767.0	  586.0	 2929.0	...
2247619	  767.1	  586.2	 2930.0	...
2247620	  767.0	  586.6	 2933.0	...
2247621	  767.0	  586.9	 2936.0	...
2247622	  767.0	  586.5	 2938.0	...
2247623	  767.0	  586.2	 2939.0	...
2247624	  767.0	  586.0	 2936.0	...
2247625	  767.1	  586.0	 2934.0	...
MSG	2247626 0000 _ Number Off
2247626	  767.2	  586.0	 2933.0	...
2247627	  767.2	  586.1	 2933.0	...
2247628	  767.4	  586.2	 2932.0	...
2247629	  767.5	  586.2	 2930.0	...
2247630	  767.5	  586.2	 2928.0	...
2247631	  767.3	  586.3	 2925.0	...
2247632	  767.3	  586.5	 2924.0	...
2247633	  767.3	  586.7	 2923.0	...
2247634	  767.5	  586.7	 2923.0	...
2247635	  767.6	  586.5	 2924.0	...
2247636	  767.7	  586.3	 2926.0	...
2247637	  767.9	  586.0	 2926.0	...
2247638	  768.0	  585.8	 2924.0	...
2247639	  767.8	  585.7	 2921.0	...
2247640	  767.4	  585.8	 2922.0	...
2247641	  767.0	  586.0	 2924.0	...
2247642	  767.1	  586.2	 2921.0	...
2247643	  767.3	  586.3	 2917.0	...
2247644	  767.6	  586.3	 2912.0	...
2247645	  767.7	  586.3	 2913.0	...
2247646	  767.7	  586.2	 2914.0	...
2247647	  767.7	  586.2	 2914.0	...
2247648	  767.6	  586.3	 2914.0	...
2247649	  767.6	  586.2	 2912.0	...
2247650	  767.6	  586.1	 2910.0	...
2247651	  767.7	  585.9	 2909.0	...
2247652	  767.7	  585.9	 2909.0	...
2247653	  767.7	  585.9	 2909.0	...
2247654	  767.6	  586.0	 2908.0	...
2247655	  767.6	  586.2	 2909.0	...
2247656	  767.5	  586.4	 2909.0	...
2247657	  767.7	  586.4	 2909.0	...
2247658	  767.8	  586.6	 2909.0	...
2247659	  768.2	  586.7	 2909.0	...
2247660	  768.5	  586.8	 2909.0	...
2247661	  768.7	  586.9	 2910.0	...
2247662	  768.7	  586.9	 2909.0	...
2247663	  768.6	  586.9	 2907.0	...
2247664	  768.5	  586.3	 2905.0	...
2247665	  768.4	  585.9	 2905.0	...
2247666	  768.4	  585.6	 2906.0	...
2247667	  768.5	  585.8	 2906.0	...
2247668	  768.5	  585.9	 2905.0	...
2247669	  768.5	  585.8	 2903.0	...
2247670	  768.4	  585.6	 2903.0	...
2247671	  768.3	  585.5	 2902.0	...
2247672	  768.1	  585.4	 2901.0	...
2247673	  768.1	  585.4	 2900.0	...
2247674	  768.2	  585.4	 2899.0	...
2247675	  768.4	  585.5	 2900.0	...
2247676	  768.6	  585.3	 2900.0	...
2247677	  768.6	  585.0	 2900.0	...
2247678	  768.8	  584.7	 2899.0	...
2247679	  769.1	  584.8	 2898.0	...
2247680	  769.1	  585.0	 2897.0	...
2247681	  768.8	  585.3	 2898.0	...
2247682	  768.4	  585.5	 2899.0	...
2247683	  769.0	  585.5	 2896.0	...
2247684	  769.5	  585.7	 2893.0	...
2247685	  770.0	  586.0	 2890.0	...
2247686	  769.9	  586.0	 2890.0	...
2247687	  769.8	  585.7	 2890.0	...
2247688	  769.7	  585.2	 2889.0	...
2247689	  769.6	  585.1	 2889.0	...
2247690	  769.5	  585.1	 2888.0	...
2247691	  769.6	  585.3	 2888.0	...
2247692	  769.7	  585.6	 2888.0	...
2247693	  769.9	  585.8	 2888.0	...
2247694	  769.9	  586.0	 2888.0	...
2247695	  769.9	  586.1	 2888.0	...
2247696	  769.8	  586.2	 2888.0	...
2247697	  769.8	  586.5	 2887.0	...
2247698	  769.9	  586.9	 2885.0	...
2247699	  770.1	  586.9	 2884.0	...
2247700	  770.4	  586.8	 2883.0	...
2247701	  770.6	  586.7	 2882.0	...
2247702	  770.5	  586.6	 2881.0	...
2247703	  770.4	  586.5	 2882.0	...
2247704	  770.4	  586.4	 2883.0	...
2247705	  770.4	  586.4	 2883.0	...
2247706	  770.3	  586.4	 2884.0	...
2247707	  770.2	  586.4	 2883.0	...
2247708	  769.9	  586.4	 2882.0	...
2247709	  769.9	  586.5	 2881.0	...
2247710	  770.0	  586.7	 2882.0	...
2247711	  770.1	  586.7	 2883.0	...
2247712	  770.4	  586.3	 2885.0	...
2247713	  770.5	  585.8	 2885.0	...
2247714	  770.5	  585.4	 2883.0	...
2247715	  770.5	  585.5	 2880.0	...
2247716	  770.5	  585.8	 2876.0	...
2247717	  770.6	  586.3	 2874.0	...
2247718	  770.7	  586.8	 2874.0	...
2247719	  770.6	  586.9	 2874.0	...
2247720	  770.5	  586.9	 2874.0	...
2247721	  770.3	  586.9	 2874.0	...
2247722	  770.2	  587.0	 2874.0	...
2247723	  770.3	  587.3	 2875.0	...
2247724	  770.4	  587.6	 2877.0	...
2247725	  770.6	  587.0	 2877.0	...
2247726	  770.7	  586.2	 2877.0	...
2247727	  771.0	  585.9	 2877.0	...
2247728	  771.1	  586.4	 2876.0	...
2247729	  771.2	  586.8	 2875.0	...
2247730	  771.2	  587.2	 2875.0	...
2247731	  771.1	  587.5	 2873.0	...
2247732	  771.1	  587.9	 2871.0	...
2247733	  771.1	  587.5	 2869.0	...
2247734	  771.1	  587.2	 2869.0	...
2247735	  771.0	  586.8	 2868.0	...
2247736	  771.2	  586.8	 2867.0	...
2247737	  771.4	  586.7	 2866.0	...
2247738	  771.7	  586.7	 2867.0	...
2247739	  771.8	  586.8	 2868.0	...
2247740	  771.8	  586.9	 2870.0	...
2247741	  771.5	  587.1	 2869.0	...
2247742	  771.3	  587.2	 2870.0	...
2247743	  771.6	  587.3	 2870.0	...
2247744	  772.1	  587.3	 2870.0	...
2247745	  772.4	  587.4	 2867.0	...
2247746	  772.0	  587.5	 2864.0	...
2247747	  771.5	  587.7	 2862.0	...
2247748	  771.4	  587.5	 2864.0	...
2247749	  771.7	  587.3	 2866.0	...
2247750	  772.0	  587.2	 2867.0	...
2247751	  771.9	  587.3	 2868.0	...
2247752	  771.8	  587.4	 2869.0	...
2247753	  771.7	  587.5	 2869.0	...
2247754	  771.7	  587.2	 2870.0	...
2247755	  771.9	  586.9	 2867.0	...
2247756	  772.0	  586.6	 2864.0	...
2247757	  772.1	  586.7	 2861.0	...
2247758	  772.0	  586.8	 2860.0	...
2247759	  772.2	  587.0	 2859.0	...
2247760	  772.4	  587.2	 2858.0	...
2247761	  772.3	  587.2	 2858.0	...
2247762	  771.9	  587.0	 2860.0	...
2247763	  771.6	  586.9	 2861.0	...
2247764	  771.6	  586.7	 2864.0	...
2247765	  771.5	  586.5	 2866.0	...
2247766	  771.4	  586.2	 2867.0	...
2247767	  771.4	  586.1	 2865.0	...
2247768	  771.6	  586.1	 2862.0	...
2247769	  771.8	  586.1	 2860.0	...
2247770	  771.8	  586.5	 2860.0	...
2247771	  772.0	  586.8	 2861.0	...
2247772	  772.2	  587.1	 2862.0	...
2247773	  772.4	  587.2	 2862.0	...
2247774	  772.5	  587.4	 2862.0	...
2247775	  772.5	  587.6	 2861.0	...
2247776	  772.4	  587.6	 2861.0	...
2247777	  772.3	  587.3	 2861.0	...
2247778	  772.1	  587.1	 2861.0	...
2247779	  772.0	  586.9	 2862.0	...
2247780	  771.9	  587.2	 2862.0	...
2247781	  772.1	  587.3	 2862.0	...
2247782	  772.2	  587.5	 2862.0	...
2247783	  772.4	  587.5	 2862.0	...
2247784	  772.7	  587.5	 2862.0	...
2247785	  773.0	  587.4	 2862.0	...
2247786	  773.4	  587.4	 2862.0	...
2247787	  773.4	  587.2	 2861.0	...
2247788	  773.4	  587.0	 2860.0	...
2247789	  773.0	  586.9	 2861.0	...
2247790	  772.6	  586.8	 2861.0	...
2247791	  772.3	  586.7	 2861.0	...
2247792	  772.4	  586.6	 2860.0	...
2247793	  772.4	  586.5	 2858.0	...
2247794	  772.3	  586.9	 2858.0	...
2247795	  772.7	  587.3	 2858.0	...
2247796	  773.1	  587.6	 2858.0	...
2247797	  773.4	  587.6	 2855.0	...
2247798	  773.4	  587.5	 2853.0	...
2247799	  773.4	  587.1	 2854.0	...
2247800	  773.4	  587.0	 2857.0	...
2247801	  773.3	  586.9	 2859.0	...
2247802	  773.0	  587.0	 2859.0	...
2247803	  772.8	  587.0	 2857.0	...
2247804	  772.7	  587.1	 2857.0	...
2247805	  772.8	  587.2	 2857.0	...
2247806	  772.6	  587.2	 2858.0	...
2247807	  772.5	  587.3	 2858.0	...
2247808	  772.7	  587.3	 2857.0	...
2247809	  773.1	  587.4	 2855.0	...
2247810	  773.5	  587.5	 2853.0	...
2247811	  773.4	  587.7	 2853.0	...
2247812	  773.3	  587.8	 2854.0	...
2247813	  773.2	  587.5	 2854.0	...
2247814	  773.2	  587.2	 2854.0	...
2247815	  773.3	  586.8	 2854.0	...
2247816	  773.3	  587.0	 2854.0	...
2247817	  773.4	  587.1	 2855.0	...
2247818	  773.4	  587.1	 2855.0	...
2247819	  773.4	  586.8	 2856.0	...
2247820	  773.4	  586.9	 2857.0	...
2247821	  773.4	  587.2	 2855.0	...
2247822	  773.6	  587.7	 2853.0	...
2247823	  773.7	  587.9	 2851.0	...
2247824	  773.8	  587.9	 2850.0	...
2247825	  773.7	  587.7	 2851.0	...
MSG	2247826 0000 _ Number On
2247826	  773.6	  587.4	 2851.0	...
2247827	  773.7	  587.4	 2851.0	...
2247828	  773.9	  587.3	 2851.0	...
2247829	  774.2	  587.2	 2852.0	...
2247830	  774.4	  587.1	 2854.0	...
2247831	  774.7	  587.0	 2854.0	...
2247832	  775.0	  586.9	 2857.0	...
2247833	  774.9	  586.9	 2859.0	...
2247834	  774.9	  586.8	 2862.0	...
2247835	  774.9	  586.7	 2858.0	...
2247836	  775.0	  586.7	 2854.0	...
2247837	  775.0	  586.8	 2850.0	...
2247838	  775.0	  587.1	 2850.0	...
2247839	  775.0	  587.2	 2850.0	...
2247840	  775.0	  587.0	 2853.0	...
2247841	  775.0	  586.7	 2856.0	...
2247842	  775.0	  586.4	 2858.0	...
2247843	  775.0	  586.4	 2858.0	...
2247844	  775.0	  586.5	 2857.0	...
2247845	  775.0	  586.5	 2857.0	...
2247846	  775.4	  586.6	 2858.0	...
2247847	  775.7	  586.7	 2860.0	...
2247848	  775.7	  586.8	 2861.0	...
2247849	  775.3	  586.8	 2861.0	...
2247850	  774.9	  586.9	 2861.0	...
2247851	  774.9	  587.0	 2858.0	...
2247852	  774.9	  587.4	 2855.0	...
2247853	  774.9	  587.7	 2854.0	...
2247854	  775.0	  587.8	 2856.0	...
2247855	  775.5	  587.7	 2856.0	...
2247856	  775.8	  587.5	 2853.0	...
2247857	  776.1	  587.4	 2850.0	...
2247858	  776.1	  587.2	 2851.0	...
2247859	  776.0	  587.0	 2852.0	...
2247860	  775.9	  587.4	 2853.0	...
2247861	  775.9	  588.0	 2854.0	...
2247862	  775.9	  588.3	 2855.0	...
2247863	  775.9	  588.0	 2856.0	...
2247864	  775.9	  587.6	 2855.0	...
2247865	  776.0	  587.1	 2854.0	...
2247866	  776.0	  586.7	 2856.0	...
2247867	  776.0	  586.6	 2858.0	...
2247868	  776.0	  586.9	 2860.0	...
2247869	  776.0	  587.2	 2859.0	...
2247870	  776.1	  587.3	 2859.0	...
2247871	  776.1	  587.3	 2857.0	...
2247872	  776.2	  587.5	 2856.0	...
2247873	  776.1	  587.6	 2855.0	...
2247874	  775.9	  587.9	 2856.0	...
2247875	  775.8	  588.2	 2857.0	...
2247876	  775.7	  587.9	 2859.0	...
2247877	  775.7	  587.4	 2859.0	...
2247878	  775.9	  587.0	 2859.0	...
2247879	  776.3	  586.9	 2859.0	...
2247880	  776.7	  586.9	 2859.0	...
2247881	  776.8	  586.8	 2859.0	...
2247882	  776.7	  586.9	 2859.0	...
2247883	  776.6	  587.1	 2860.0	...
2247884	  776.6	  587.3	 2859.0	...
2247885	  776.6	  587.2	 2861.0	...
2247886	  776.6	  587.3	 2863.0	...
2247887	  776.5	  587.4	 2865.0	...
2247888	  776.5	  587.4	 2864.0	...
2247889	  776.2	  587.3	 2861.0	...
2247890	  775.9	  587.3	 2859.0	...
2247891	  775.9	  587.2	 2858.0	...
2247892	  776.1	  587.0	 2858.0	...
2247893	  776.4	  586.7	 2858.0	...
2247894	  776.4	  586.5	 2857.0	...
2247895	  776.4	  586.7	 2856.0	...
2247896	  776.5	  587.0	 2856.0	...
2247897	  776.6	  587.1	 2857.0	...
2247898	  776.6	  587.0	 2858.0	...
2247899	  776.2	  586.8	 2858.0	...
2247900	  775.9	  586.7	 2860.0	...
2247901	  775.9	  586.6	 2862.0	...
2247902	  776.2	  586.5	 2862.0	...
2247903	  776.2	  586.3	 2859.0	...
2247904	  776.0	  586.2	 2857.0	...
2247905	  775.9	  586.7	 2860.0	...
2247906	  776.2	  587.3	 2864.0	...
2247907	  776.4	  587.3	 2863.0	...
2247908	  776.5	  586.8	 2860.0	...
2247909	  776.5	  586.7	 2860.0	...
2247910	  776.5	  587.1	 2863.0	...
2247911	  776.6	  587.5	 2866.0	...
2247912	  776.7	  587.6	 2866.0	...
2247913	  776.8	  587.8	 2863.0	...
2247914	  776.9	  587.9	 2861.0	...
2247915	  776.9	  588.0	 2859.0	...
2247916	  777.0	  587.8	 2860.0	...
2247917	  777.1	  587.7	 2862.0	...
2247918	  777.1	  587.6	 2864.0	...
2247919	  777.1	  587.5	 2866.0	...
2247920	  777.1	  587.8	 2865.0	...
2247921	  777.2	  588.2	 2865.0	...
2247922	  777.2	  588.3	 2866.0	...
2247923	  777.1	  587.9	 2867.0	...
2247924	  777.0	  587.6	 2866.0	...
2247925	  776.9	  587.5	 2865.0	...
2247926	  776.6	  587.6	 2861.0	...
2247927	  776.4	  587.5	 2860.0	...
2247928	  776.3	  587.5	 2858.0	...
2247929	  776.4	  587.4	 2858.0	...
2247930	  776.5	  587.4	 2859.0	...
2247931	  776.8	  587.5	 2861.0	...
2247932	  777.1	  587.6	 2863.0	...
2247933	  777.4	  587.7	 2863.0	...
2247934	  777.3	  587.6	 2863.0	...
2247935	  777.3	  587.6	 2864.0	...
2247936	  777.3	  587.8	 2865.0	...
2247937	  777.2	  588.0	 2866.0	...
2247938	  777.1	  587.8	 2867.0	...
2247939	  777.0	  587.5	 2867.0	...
2247940	  777.0	  587.6	 2867.0	...
2247941	  777.0	  588.0	 2867.0	...
2247942	  777.0	  588.4	 2866.0	...
2247943	  777.1	  588.4	 2866.0	...
2247944	  777.3	  588.4	 2866.0	...
2247945	  777.5	  588.4	 2867.0	...
2247946	  777.6	  588.6	 2868.0	...
2247947	  777.7	  588.8	 2868.0	...
2247948	  777.6	  588.9	 2868.0	...
2247949	  777.6	  588.9	 2870.0	...
2247950	  777.6	  588.8	 2873.0	...
2247951	  777.8	  588.7	 2876.0	...
2247952	  777.9	  588.6	 2874.0	...
2247953	  778.1	  588.5	 2873.0	...
2247954	  778.3	  588.5	 2872.0	...
2247955	  778.4	  588.6	 2873.0	...
2247956	  778.4	  588.9	 2873.0	...
2247957	  778.0	  589.2	 2873.0	...
2247958	  777.6	  589.3	 2871.0	...
2247959	  777.3	  589.3	 2869.0	...
2247960	  777.5	  589.2	 2868.0	...
2247961	  778.0	  589.2	 2869.0	...
2247962	  778.3	  589.2	 2869.0	...
2247963	  778.2	  589.3	 2869.0	...
2247964	  778.0	  589.6	 2869.0	...
2247965	  777.7	  589.8	 2869.0	...
2247966	  777.5	  589.9	 2869.0	...
2247967	  777.7	  589.1	 2866.0	...
2247968	  778.1	  588.5	 2864.0	...
2247969	  778.6	  587.8	 2862.0	...
2247970	  778.6	  588.2	 2863.0	...
2247971	  778.9	  588.6	 2863.0	...
2247972	  779.1	  588.9	 2865.0	...
2247973	  779.0	  588.9	 2866.0	...
2247974	  778.8	  589.0	 2868.0	...
2247975	  778.5	  589.0	 2870.0	...
2247976	  778.3	  589.0	 2870.0	...
2247977	  778.0	  589.0	 2869.0	...
2247978	  777.8	  589.0	 2867.0	...
2247979	  777.7	  589.0	 2866.0	...
2247980	  777.7	  588.9	 2867.0	...
2247981	  778.2	  588.4	 2867.0	...
2247982	  778.6	  587.9	 2864.0	...
2247983	  779.0	  587.5	 2860.0	...
2247984	  778.9	  587.6	 2859.0	...
2247985	  778.8	  587.7	 2862.0	...
2247986	  778.6	  587.8	 2863.0	...
2247987	  778.5	  587.8	 2860.0	...
2247988	  778.8	  588.1	 2858.0	...
2247989	  779.2	  588.4	 2859.0	...
2247990	  779.6	  588.6	 2861.0	...
2247991	  779.4	  588.6	 2861.0	...
2247992	  779.1	  588.6	 2862.0	...
2247993	  778.9	  588.6	 2863.0	...
2247994	  778.8	  588.5	 2861.0	...
2247995	  778.7	  588.5	 2859.0	...
2247996	  778.7	  588.5	 2857.0	...
2247997	  778.9	  588.5	 2856.0	...
2247998	  779.1	  588.4	 2856.0	...
2247999	  779.0	  588.4	 2856.0	...
2248000	  778.8	  588.4	 2856.0	...
2248001	  778.7	  588.4	 2857.0	...
2248002	  778.8	  588.6	 2858.0	...
2248003	  778.9	  588.9	 2859.0	...
2248004	  778.9	  588.9	 2860.0	...
2248005	  778.9	  588.5	 2860.0	...
2248006	  778.8	  588.3	 2860.0	...
2248007	  778.7	  588.3	 2861.0	...
2248008	  778.8	  588.4	 2861.0	...
2248009	  779.0	  588.5	 2860.0	...
2248010	  779.3	  588.5	 2859.0	...
2248011	  779.6	  588.3	 2859.0	...
2248012	  779.9	  587.7	 2859.0	...
2248013	  780.1	  587.0	 2858.0	...
2248014	  780.2	  586.8	 2857.0	...
2248015	  780.2	  587.1	 2856.0	...
2248016	  780.0	  587.0	 2856.0	...
2248017	  779.7	  586.7	 2857.0	...
2248018	  779.4	  586.9	 2858.0	...
2248019	  779.5	  587.3	 2859.0	...
2248020	  779.7	  587.8	 2858.0	...
2248021	  779.9	  587.8	 2856.0	...
2248022	  779.9	  587.9	 2855.0	...
2248023	  780.0	  588.1	 2854.0	...
2248024	  780.0	  588.4	 2854.0	...
2248025	  780.0	  588.7	 2855.0	...
2248026	  780.1	  588.6	 2857.0	...
2248027	  780.3	  588.5	 2860.0	...
2248028	  780.4	  588.3	 2861.0	...
2248029	  780.1	  588.2	 2860.0	...
2248030	  779.8	  588.1	 2860.0	...
2248031	  779.9	  588.0	 2860.0	...
2248032	  780.3	  588.0	 2860.0	...
2248033	  780.6	  588.1	 2860.0	...
2248034	  780.8	  588.1	 2860.0	...
2248035	  781.0	  588.1	 2861.0	...
2248036	  781.1	  588.1	 2862.0	...
2248037	  781.1	  588.0	 2859.0	...
2248038	  781.0	  587.9	 2856.0	...
2248039	  780.8	  588.3	 2853.0	...
2248040	  780.4	  588.9	 2853.0	...
2248041	  779.7	  589.3	 2855.0	...
2248042	  779.2	  589.1	 2857.0	...
2248043	  778.4	  588.8	 2857.0	...
2248044	  777.3	  587.8	 2856.0	...
2248045	  776.0	  587.1	 2858.0	...
2248046	  774.9	  586.5	 2862.0	...
2248047	  773.8	  586.5	 2864.0	...
2248048	  772.9	  586.4	 2864.0	...
2248049	  772.1	  585.0	 2863.0	...
2248050	  772.1	  583.6	 2862.0	...
2248051	  772.0	  582.2	 2860.0	...
2248052	  772.1	  581.7	 2857.0	...
2248053	  772.5	  581.1	 2856.0	...
2248054	  772.9	  581.0	 2856.0	...
2248055	  773.7	  582.0	 2855.0	...
2248056	  774.3	  582.9	 2855.0	...
2248057	  775.0	  584.0	 2855.0	...
2248058	  775.4	  585.3	 2855.0	...
2248059	  775.8	  586.6	 2854.0	...
2248060	  776.6	  588.3	 2853.0	...
2248061	  777.5	  589.2	 2854.0	...
2248062	  778.2	  590.2	 2857.0	...
2248063	  778.3	  590.1	 2859.0	...
2248064	  778.3	  590.1	 2858.0	...
2248065	  778.3	  590.0	 2857.0	...
2248066	  778.2	  589.8	 2857.0	...
2248067	  778.1	  589.6	 2856.0	...
2248068	  778.2	  589.5	 2855.0	...
2248069	  778.3	  589.4	 2853.0	...
2248070	  778.4	  588.9	 2851.0	...
2248071	  778.5	  588.5	 2850.0	...
2248072	  778.4	  588.0	 2849.0	...
2248073	  778.4	  588.0	 2851.0	...
2248074	  778.4	  588.1	 2854.0	...
2248075	  778.4	  588.2	 2853.0	...
2248076	  778.6	  588.1	 2850.0	...
2248077	  778.7	  588.0	 2846.0	...
2248078	  778.4	  587.9	 2846.0	...
2248079	  778.0	  587.9	 2845.0	...
2248080	  778.0	  587.9	 2844.0	...
2248081	  778.4	  587.8	 2841.0	...
2248082	  778.6	  587.8	 2838.0	...
2248083	  778.3	  587.7	 2835.0	...
2248084	  778.1	  587.7	 2835.0	...
2248085	  778.0	  587.8	 2837.0	...
2248086	  777.9	  588.0	 2839.0	...
2248087	  778.0	  588.1	 2842.0	...
2248088	  778.3	  588.1	 2843.0	...
2248089	  778.5	  588.1	 2843.0	...
2248090	  778.3	  588.1	 2843.0	...
2248091	  778.2	  587.9	 2843.0	...
2248092	  778.1	  587.3	 2841.0	...
2248093	  778.2	  586.7	 2840.0	...
2248094	  778.0	  586.5	 2839.0	...
2248095	  777.9	  586.8	 2839.0	...
2248096	  777.8	  587.4	 2839.0	...
2248097	  778.0	  587.8	 2839.0	...
2248098	  778.2	  588.6	 2839.0	...
2248099	  778.5	  588.8	 2838.0	...
2248100	  778.9	  589.1	 2838.0	...
2248101	  779.2	  589.3	 2838.0	...
2248102	  779.3	  589.5	 2839.0	...
2248103	  779.3	  589.7	 2839.0	...
2248104	  779.2	  589.6	 2838.0	...
2248105	  779.1	  589.3	 2837.0	...
2248106	  778.8	  589.0	 2836.0	...
2248107	  778.6	  588.7	 2836.0	...
2248108	  778.3	  588.6	 2836.0	...
2248109	  778.3	  588.5	 2835.0	...
2248110	  778.3	  588.3	 2834.0	...
2248111	  778.6	  588.3	 2834.0	...
2248112	  778.8	  588.6	 2831.0	...
2248113	  779.1	  588.8	 2829.0	...
2248114	  779.0	  588.5	 2827.0	...
2248115	  778.9	  588.2	 2827.0	...
2248116	  778.7	  588.0	 2826.0	...
2248117	  779.0	  587.9	 2824.0	...
2248118	  779.5	  587.8	 2823.0	...
2248119	  779.9	  588.0	 2824.0	...
2248120	  779.8	  588.4	 2825.0	...
2248121	  779.4	  588.8	 2824.0	...
2248122	  779.0	  589.0	 2821.0	...
2248123	  778.8	  588.9	 2819.0	...
2248124	  779.2	  588.8	 2820.0	...
2248125	  779.6	  588.2	 2820.0	...
2248126	  779.8	  587.8	 2821.0	...
2248127	  779.8	  587.9	 2820.0	...
2248128	  779.9	  588.4	 2820.0	...
2248129	  780.1	  588.8	 2820.0	...
2248130	  780.2	  588.9	 2819.0	...
2248131	  779.8	  589.0	 2818.0	...
2248132	  779.4	  588.9	 2814.0	...
2248133	  779.0	  588.7	 2811.0	...
2248134	  778.9	  588.8	 2808.0	...
2248135	  778.8	  589.0	 2808.0	...
2248136	  778.6	  589.2	 2808.0	...
2248137	  778.9	  588.7	 2808.0	...
2248138	  779.2	  588.2	 2809.0	...
2248139	  779.6	  588.5	 2811.0	...
MSG	2248140 0000 _ Number Off
2248140	  779.7	  589.1	 2812.0	...
2248141	  779.8	  589.4	 2810.0	...
2248142	  779.8	  589.0	 2808.0	...
2248143	  779.8	  588.6	 2806.0	...
2248144	  779.9	  588.5	 2805.0	...
2248145	  779.9	  588.6	 2804.0	...
2248146	  780.0	  588.7	 2802.0	...
2248147	  779.9	  588.8	 2801.0	...
2248148	  779.9	  588.8	 2802.0	...
2248149	  780.0	  588.7	 2803.0	...
2248150	  780.1	  588.7	 2804.0	...
2248151	  780.2	  588.3	 2804.0	...
2248152	  780.2	  587.9	 2805.0	...
2248153	  780.2	  587.7	 2806.0	...
2248154	  780.0	  588.1	 2805.0	...
2248155	  780.0	  588.7	 2803.0	...
2248156	  779.9	  589.2	 2801.0	...
2248157	  779.8	  589.4	 2799.0	...
2248158	  779.8	  589.6	 2798.0	...
2248159	  779.8	  589.8	 2797.0	...
2248160	  780.0	  590.0	 2797.0	...
2248161	  780.1	  590.0	 2796.0	...
2248162	  780.2	  590.0	 2794.0	...
2248163	  780.2	  590.0	 2791.0	...
2248164	  780.3	  590.0	 2788.0	...
2248165	  780.5	  590.0	 2789.0	...
2248166	  780.6	  589.8	 2792.0	...
2248167	  780.7	  589.5	 2794.0	...
2248168	  780.7	  589.2	 2793.0	...
2248169	  780.6	  589.1	 2792.0	...
2248170	  780.7	  589.1	 2792.0	...
2248171	  780.7	  589.6	 2792.0	...
2248172	  781.0	  590.1	 2791.0	...
2248173	  781.2	  590.6	 2790.0	...
2248174	  781.0	  590.6	 2789.0	...
2248175	  780.6	  590.8	 2790.0	...
2248176	  780.3	  591.0	 2786.0	...
2248177	  780.4	  591.2	 2781.0	...
2248178	  780.5	  591.0	 2776.0	...
2248179	  780.6	  590.7	 2777.0	...
2248180	  780.7	  590.4	 2779.0	...
2248181	  780.8	  590.3	 2780.0	...
2248182	  780.9	  590.3	 2780.0	...
2248183	  781.0	  590.3	 2782.0	...
2248184	  781.0	  590.3	 2783.0	...
2248185	  780.9	  590.6	 2784.0	...
2248186	  780.9	  591.0	 2783.0	...
2248187	  781.0	  591.1	 2781.0	...
2248188	  781.2	  590.9	 2780.0	...
2248189	  781.1	  590.7	 2779.0	...
2248190	  780.9	  590.6	 2779.0	...
2248191	  780.8	  590.6	 2777.0	...
2248192	  780.9	  590.5	 2774.0	...
2248193	  781.1	  590.4	 2772.0	...
2248194	  781.1	  590.5	 2770.0	...
2248195	  781.1	  590.7	 2769.0	...
2248196	  780.9	  590.5	 2768.0	...
2248197	  781.0	  590.0	 2767.0	...
2248198	  781.3	  589.6	 2767.0	...
2248199	  781.5	  589.6	 2767.0	...
2248200	  781.4	  589.7	 2767.0	...
2248201	  781.3	  589.7	 2767.0	...
2248202	  781.3	  589.9	 2767.0	...
2248203	  781.4	  590.2	 2766.0	...
2248204	  781.6	  590.5	 2765.0	...
2248205	  781.7	  590.6	 2763.0	...
2248206	  781.5	  590.8	 2763.0	...
2248207	  781.4	  590.9	 2760.0	...
2248208	  781.5	  591.2	 2758.0	...
2248209	  781.5	  591.3	 2755.0	...
2248210	  781.7	  591.4	 2754.0	...
2248211	  782.0	  591.4	 2755.0	...
2248212	  782.1	  591.1	 2757.0	...
2248213	  781.9	  590.6	 2757.0	...
2248214	  781.6	  590.1	 2755.0	...
2248215	  781.5	  589.8	 2753.0	...
2248216	  781.5	  589.9	 2754.0	...
2248217	  781.5	  590.4	 2755.0	...
2248218	  781.4	  590.9	 2755.0	...
2248219	  781.3	  591.7	 2754.0	...
2248220	  781.1	  592.2	 2754.0	...
2248221	  781.2	  592.7	 2754.0	...
2248222	  781.4	  592.5	 2754.0	...
2248223	  781.8	  592.0	 2753.0	...
2248224	  782.1	  591.3	 2753.0	...
2248225	  782.3	  591.0	 2752.0	...
2248226	  782.1	  590.9	 2755.0	...
2248227	  781.8	  591.1	 2757.0	...
2248228	  781.5	  591.5	 2758.0	...
2248229	  781.5	  591.8	 2757.0	...
2248230	  781.5	  591.7	 2756.0	...
2248231	  781.9	  591.6	 2755.0	...
2248232	  782.2	  591.8	 2753.0	...
2248233	  782.5	  592.2	 2752.0	...
2248234	  782.5	  592.6	 2752.0	...
2248235	  782.8	  592.6	 2751.0	...
2248236	  783.1	  592.2	 2751.0	...
2248237	  783.5	  591.9	 2751.0	...
2248238	  783.5	  591.7	 2751.0	...
2248239	  783.3	  591.7	 2751.0	...
2248240	  783.2	  591.6	 2749.0	...
2248241	  783.0	  591.5	 2747.0	...
2248242	  782.9	  591.4	 2743.0	...
2248243	  782.8	  591.4	 2743.0	...
2248244	  782.7	  591.6	 2742.0	...
2248245	  783.1	  591.7	 2741.0	...
2248246	  783.4	  591.8	 2740.0	...
2248247	  783.7	  591.8	 2738.0	...
2248248	  783.6	  591.9	 2737.0	...
2248249	  783.5	  592.0	 2736.0	...
2248250	  783.4	  592.0	 2740.0	...
2248251	  783.4	  591.9	 2744.0	...
2248252	  783.3	  591.8	 2747.0	...
2248253	  783.3	  591.6	 2745.0	...
2248254	  783.3	  591.5	 2741.0	...
2248255	  783.4	  591.9	 2740.0	...
2248256	  783.6	  592.3	 2740.0	...
2248257	  783.7	  592.7	 2739.0	...
2248258	  783.5	  592.7	 2738.0	...
2248259	  783.2	  592.7	 2736.0	...
2248260	  783.0	  592.6	 2737.0	...
2248261	  782.9	  592.5	 2737.0	...
2248262	  783.0	  592.8	 2738.0	...
2248263	  783.3	  593.2	 2737.0	...
2248264	  783.6	  593.5	 2737.0	...
2248265	  783.8	  593.3	 2737.0	...
2248266	  783.8	  593.3	 2738.0	...
2248267	  783.8	  593.5	 2739.0	...
2248268	  783.9	  593.7	 2738.0	...
2248269	  783.9	  593.9	 2736.0	...
2248270	  783.9	  594.1	 2734.0	...
2248271	  783.9	  594.2	 2733.0	...
2248272	  783.7	  594.2	 2733.0	...
2248273	  783.4	  593.3	 2732.0	...
2248274	  783.2	  592.3	 2732.0	...
2248275	  783.3	  591.5	 2730.0	...
2248276	  783.6	  591.4	 2727.0	...
2248277	  783.6	  591.7	 2727.0	...
2248278	  783.6	  592.2	 2729.0	...
2248279	  783.6	  592.1	 2729.0	...
2248280	  783.7	  591.6	 2728.0	...
2248281	  783.7	  591.0	 2727.0	...
2248282	  783.7	  590.9	 2727.0	...
2248283	  783.5	  590.8	 2725.0	...
2248284	  783.3	  590.8	 2723.0	...
2248285	  783.3	  591.3	 2722.0	...
2248286	  783.3	  591.8	 2724.0	...
2248287	  783.3	  592.4	 2724.0	...
2248288	  783.3	  592.5	 2722.0	...
2248289	  783.2	  592.0	 2720.0	...
2248290	  783.2	  591.5	 2719.0	...
2248291	  783.3	  590.9	 2718.0	...
2248292	  783.4	  590.9	 2720.0	...
2248293	  783.4	  591.0	 2722.0	...
2248294	  783.4	  591.2	 2723.0	...
2248295	  783.3	  591.3	 2723.0	...
2248296	  783.3	  591.4	 2722.0	...
2248297	  783.1	  591.5	 2720.0	...
2248298	  783.0	  591.7	 2719.0	...
2248299	  783.2	  591.8	 2718.0	...
2248300	  783.5	  591.8	 2717.0	...
2248301	  783.9	  591.6	 2717.0	...
2248302	  783.9	  591.5	 2716.0	...
2248303	  784.0	  591.4	 2715.0	...
2248304	  784.0	  591.4	 2715.0	...
2248305	  784.0	  591.4	 2715.0	...
2248306	  783.9	  591.5	 2717.0	...
2248307	  783.9	  591.6	 2719.0	...
2248308	  783.8	  591.2	 2720.0	...
2248309	  783.8	  590.7	 2719.0	...
2248310	  783.8	  590.5	 2719.0	...
2248311	  783.9	  590.7	 2719.0	...
2248312	  783.9	  590.8	 2717.0	...
2248313	  784.0	  591.1	 2714.0	...
2248314	  784.1	  591.5	 2711.0	...
2248315	  784.2	  591.8	 2711.0	...
2248316	  784.2	  591.7	 2713.0	...
2248317	  784.1	  591.7	 2715.0	...
2248318	  784.1	  591.6	 2717.0	...
2248319	  784.1	  591.5	 2716.0	...
2248320	  784.0	  591.4	 2713.0	...
2248321	  783.9	  591.1	 2714.0	...
2248322	  783.8	  590.9	 2717.0	...
2248323	  783.8	  591.4	 2720.0	...
2248324	  783.9	  591.9	 2720.0	...
2248325	  783.9	  592.3	 2719.0	...
2248326	  783.9	  592.1	 2720.0	...
2248327	  783.9	  591.9	 2721.0	...
2248328	  783.7	  592.1	 2722.0	...
2248329	  783.5	  592.4	 2722.0	...
2248330	  783.4	  592.1	 2722.0	...
2248331	  783.4	  591.5	 2720.0	...
2248332	  783.4	  590.9	 2718.0	...
2248333	  783.9	  590.8	 2715.0	...
2248334	  784.5	  591.9	 2714.0	...
2248335	  784.6	  593.2	 2714.0	...
2248336	  784.4	  593.8	 2715.0	...
2248337	  784.2	  593.0	 2715.0	...
2248338	  784.4	  592.0	 2715.0	...
2248339	  784.5	  591.8	 2714.0	...
2248340	  784.5	  592.0	 2714.0	...
2248341	  784.5	  592.6	 2714.0	...
2248342	  784.6	  593.3	 2715.0	...
2248343	  784.8	  593.7	 2717.0	...
2248344	  784.8	  593.7	 2717.0	...
2248345	  784.8	  593.6	 2715.0	...
2248346	  784.8	  593.5	 2714.0	...
2248347	  784.6	  593.4	 2716.0	...
2248348	  784.4	  593.4	 2718.0	...
2248349	  784.3	  593.3	 2719.0	...
MSG	2248350 0000 _ Number On
2248350	  784.3	  593.2	 2717.0	...
2248351	  784.3	  593.1	 2715.0	...
2248352	  784.3	  593.2	 2712.0	...
2248353	  784.3	  593.2	 2712.0	...
2248354	  784.4	  593.1	 2712.0	...
2248355	  784.4	  593.1	 2711.0	...
2248356	  784.4	  593.0	 2711.0	...
2248357	  784.4	  593.1	 2711.0	...
2248358	  784.3	  593.1	 2713.0	...
2248359	  784.5	  592.7	 2715.0	...
2248360	  784.6	  592.2	 2715.0	...
2248361	  784.8	  591.6	 2712.0	...
2248362	  784.9	  591.7	 2709.0	...
2248363	  785.0	  591.9	 2710.0	...
2248364	  785.3	  592.0	 2710.0	...
2248365	  785.4	  592.0	 2710.0	...
2248366	  785.6	  592.3	 2710.0	...
2248367	  785.5	  592.7	 2709.0	...
2248368	  785.5	  592.9	 2710.0	...
2248369	  785.5	  592.7	 2711.0	...
2248370	  785.6	  592.6	 2711.0	...
2248371	  785.9	  592.6	 2710.0	...
2248372	  786.5	  592.5	 2710.0	...
2248373	  787.0	  592.5	 2710.0	...
2248374	  787.5	  592.5	 2712.0	...
2248375	  787.8	  592.7	 2713.0	...
2248376	  787.7	  592.9	 2715.0	...
2248377	  787.3	  592.9	 2716.0	...
2248378	  787.4	  593.6	 2718.0	...
2248379	  787.9	  594.3	 2718.0	...
EFIX R   2247013	2248379	1367	  773.7	  591.6	   2804
SSACC R  2248380
2248380	  788.2	  595.5	 2718.0	...
2248381	  788.1	  596.1	 2718.0	...
2248382	  788.6	  595.9	 2718.0	...
2248383	  789.2	  595.0	 2717.0	...
2248384	  789.8	  593.8	 2716.0	...
2248385	  789.8	  593.3	 2716.0	...
2248386	  788.9	  594.0	 2712.0	...
2248387	  787.3	  598.2	 2702.0	...
2248388	  784.8	  606.6	 2679.0	...
2248389	  783.4	  616.6	 2645.0	...
2248390	  783.0	  628.3	 2608.0	...
2248391	  783.5	  642.9	 2565.0	...
2248392	  784.0	  663.1	 2518.0	...
2248393	  784.7	  688.4	 2463.0	...
2248394	  784.7	  717.2	 2413.0	...
2248395	  784.8	  750.7	 2349.0	...
2248396	  784.0	  788.5	 2269.0	...
2248397	  783.3	  828.1	 2161.0	...
2248398	  781.2	  865.0	 2047.0	...
2248399	  777.4	  899.7	 1926.0	...
2248400	  774.9	  936.4	 1801.0	...
2248401	  769.1	  972.7	 1680.0	...
2248402	  758.6	 1009.2	 1560.0	...
2248403	  747.3	 1042.7	 1462.0	...
2248404	  740.5	 1066.9	 1398.0	...
2248405	  740.5	 1078.8	 1374.0	...
2248406	  740.5	 1078.8	 1374.0	...
SBLINK R 2248407
2248407	   .	   .	    0.0	...
2248408	   .	   .	    0.0	...
2248409	   .	   .	    0.0	...
2248410	   .	   .	    0.0	...
2248411	   .	   .	    0.0	...
2248412	   .	   .	    0.0	...
2248413	   .	   .	    0.0	...
2248414	   .	   .	    0.0	...
2248415	   .	   .	    0.0	...
2248416	   .	   .	    0.0	...
2248417	   .	   .	    0.0	...
2248418	   .	   .	    0.0	...
2248419	   .	   .	    0.0	...
2248420	   .	   .	    0.0	...
2248421	   .	   .	    0.0	...
2248422	   .	   .	    0.0	...
2248423	   .	   .	    0.0	...
2248424	   .	   .	    0.0	...
2248425	   .	   .	    0.0	...
2248426	   .	   .	    0.0	...
2248427	   .	   .	    0.0	...
2248428	   .	   .	    0.0	...
2248429	   .	   .	    0.0	...
2248430	   .	   .	    0.0	...
2248431	   .	   .	    0.0	...
2248432	   .	   .	    0.0	...
2248433	   .	   .	    0.0	...
2248434	   .	   .	    0.0	...
2248435	   .	   .	    0.0	...
2248436	   .	   .	    0.0	...
2248437	   .	   .	    0.0	...
2248438	   .	   .	    0.0	...
2248439	   .	   .	    0.0	...
2248440	   .	   .	    0.0	...
2248441	   .	   .	    0.0	...
2248442	   .	   .	    0.0	...
2248443	   .	   .	    0.0	...
2248444	   .	   .	    0.0	...
2248445	   .	   .	    0.0	...
2248446	   .	   .	    0.0	...
2248447	   .	   .	    0.0	...
2248448	   .	   .	    0.0	...
2248449	   .	   .	    0.0	...
2248450	   .	   .	    0.0	...
2248451	   .	   .	    0.0	...
2248452	   .	   .	    0.0	...
2248453	   .	   .	    0.0	...
2248454	   .	   .	    0.0	...
2248455	   .	   .	    0.0	...
2248456	   .	   .	    0.0	...
2248457	   .	   .	    0.0	...
2248458	   .	   .	    0.0	...
2248459	   .	   .	    0.0	...
2248460	   .	   .	    0.0	...
2248461	   .	   .	    0.0	...
2248462	   .	   .	    0.0	...
2248463	   .	   .	    0.0	...
2248464	   .	   .	    0.0	...
2248465	   .	   .	    0.0	...
2248466	   .	   .	    0.0	...
2248467	   .	   .	    0.0	...
2248468	   .	   .	    0.0	...
2248469	   .	   .	    0.0	...
2248470	   .	   .	    0.0	...
2248471	   .	   .	    0.0	...
2248472	   .	   .	    0.0	...
2248473	   .	   .	    0.0	...
2248474	   .	   .	    0.0	...
2248475	   .	   .	    0.0	...
2248476	   .	   .	    0.0	...
2248477	   .	   .	    0.0	...
2248478	   .	   .	    0.0	...
2248479	   .	   .	    0.0	...
2248480	   .	   .	    0.0	...
2248481	   .	   .	    0.0	...
2248482	   .	   .	    0.0	...
2248483	   .	   .	    0.0	...
2248484	   .	   .	    0.0	...
EBLINK R 2248407	2248484	78
2248485	  736.3	 1032.9	 1436.0	...
2248486	  736.3	 1032.9	 1436.0	...
2248487	  735.8	 1025.2	 1456.0	...
2248488	  739.9	 1014.0	 1492.0	...
2248489	  745.7	  998.0	 1545.0	...
2248490	  753.6	  982.1	 1609.0	...
2248491	  757.3	  965.6	 1666.0	...
2248492	  759.0	  947.8	 1732.0	...
2248493	  758.8	  932.2	 1790.0	...
2248494	  757.0	  914.7	 1854.0	...
2248495	  755.2	  899.6	 1911.0	...
2248496	  753.7	  883.7	 1967.0	...
2248497	  753.3	  869.2	 2020.0	...
2248498	  754.0	  854.3	 2068.0	...
2248499	  755.4	  839.5	 2114.0	...
2248500	  757.8	  826.2	 2163.0	...
2248501	  760.8	  812.0	 2210.0	...
2248502	  765.2	  799.0	 2242.0	...
2248503	  768.4	  782.9	 2275.0	...
2248504	  770.9	  767.9	 2306.0	...
2248505	  771.8	  751.9	 2343.0	...
2248506	  773.0	  738.5	 2379.0	...
2248507	  773.2	  722.9	 2411.0	...
2248508	  773.0	  708.6	 2447.0	...
2248509	  772.5	  693.4	 2478.0	...
2248510	  771.9	  679.4	 2516.0	...
2248511	  771.3	  667.3	 2549.0	...
2248512	  770.7	  655.3	 2581.0	...
2248513	  769.9	  644.4	 2606.0	...
2248514	  769.0	  632.7	 2626.0	...
2248515	  768.4	  624.1	 2642.0	...
2248516	  769.1	  616.3	 2659.0	...
2248517	  770.3	  611.1	 2675.0	...
2248518	  771.4	  607.0	 2685.0	...
2248519	  771.8	  603.5	 2693.0	...
2248520	  771.7	  599.5	 2698.0	...
2248521	  772.7	  595.3	 2703.0	...
2248522	  774.3	  593.2	 2703.0	...
2248523	  775.9	  591.9	 2703.0	...
2248524	  776.4	  590.7	 2706.0	...
ESACC R  2248380	2248524	145	  788.2	  595.5	  776.4	  590.7	   0.27	    734
SFIX R   2248525
2248525	  776.4	  590.4	 2710.0	...
2248526	  776.4	  590.3	 2714.0	...
2248527	  776.5	  590.7	 2715.0	...
2248528	  776.8	  592.2	 2716.0	...
2248529	  777.2	  594.5	 2717.0	...
2248530	  777.5	  596.4	 2721.0	...
2248531	  778.2	  597.1	 2727.0	...
2248532	  778.7	  597.2	 2735.0	...
2248533	  779.5	  596.9	 2741.0	...
2248534	  779.8	  596.6	 2744.0	...
2248535	  780.0	  596.3	 2746.0	...
2248536	  780.1	  596.3	 2746.0	...
2248537	  780.2	  596.3	 2747.0	...
2248538	  780.3	  596.5	 2747.0	...
2248539	  780.3	  597.1	 2747.0	...
2248540	  780.2	  597.7	 2747.0	...
2248541	  780.1	  598.5	 2747.0	...
2248542	  779.9	  598.4	 2744.0	...
2248543	  779.7	  598.2	 2741.0	...
2248544	  780.0	  598.7	 2738.0	...
2248545	  780.3	  599.5	 2738.0	...
2248546	  780.4	  600.4	 2739.0	...
2248547	  780.1	  600.4	 2740.0	...
2248548	  780.0	  600.5	 2742.0	...
2248549	  780.2	  600.6	 2742.0	...
2248550	  780.5	  600.4	 2742.0	...
2248551	  780.7	  600.2	 2742.0	...
2248552	  780.6	  600.0	 2741.0	...
2248553	  780.5	  599.9	 2739.0	...
2248554	  780.4	  600.0	 2737.0	...
2248555	  780.3	  600.1	 2736.0	...
2248556	  780.3	  600.2	 2735.0	...
2248557	  780.3	  600.0	 2733.0	...
2248558	  780.3	  599.8	 2731.0	...
2248559	  780.3	  599.5	 2730.0	...
2248560	  780.2	  599.4	 2730.0	...
2248561	  780.0	  599.4	 2730.0	...
2248562	  779.8	  599.7	 2731.0	...
2248563	  779.7	  600.0	 2729.0	...
2248564	  779.7	  600.0	 2727.0	...
2248565	  779.7	  599.8	 2725.0	...
2248566	  779.6	  599.5	 2726.0	...
2248567	  779.6	  599.1	 2726.0	...
2248568	  779.6	  599.0	 2725.0	...
2248569	  779.4	  599.1	 2724.0	...
2248570	  779.2	  599.1	 2722.0	...
2248571	  779.0	  599.2	 2722.0	...
2248572	  779.1	  599.1	 2722.0	...
2248573	  779.2	  598.9	 2725.0	...
2248574	  779.5	  599.1	 2730.0	...
2248575	  779.9	  599.4	 2735.0	...
2248576	  780.1	  599.6	 2735.0	...
2248577	  780.1	  599.5	 2733.0	...
2248578	  780.1	  599.5	 2730.0	...
2248579	  780.1	  599.5	 2729.0	...
2248580	  780.1	  599.6	 2729.0	...
2248581	  779.9	  599.6	 2730.0	...
2248582	  779.8	  599.5	 2731.0	...
2248583	  780.0	  599.2	 2729.0	...
2248584	  780.1	  599.0	 2728.0	...
2248585	  780.3	  599.0	 2727.0	...
2248586	  780.3	  599.7	 2728.0	...
2248587	  780.2	  600.4	 2729.0	...
2248588	  780.2	  601.1	 2729.0	...
2248589	  780.1	  601.0	 2729.0	...
2248590	  780.0	  601.0	 2728.0	...
2248591	  780.0	  600.9	 2728.0	...
2248592	  779.9	  600.9	 2729.0	...
2248593	  779.8	  601.1	 2729.0	...
2248594	  779.8	  601.3	 2730.0	...
2248595	  779.7	  601.6	 2729.0	...
2248596	  779.8	  601.6	 2727.0	...
2248597	  779.9	  601.5	 2725.0	...
2248598	  779.9	  601.2	 2723.0	...
2248599	  780.0	  601.0	 2724.0	...
2248600	  780.2	  600.9	 2724.0	...
2248601	  780.1	  600.9	 2723.0	...
2248602	  780.0	  601.0	 2721.0	...
2248603	  779.9	  601.0	 2719.0	...
2248604	  780.0	  601.1	 2718.0	...
2248605	  779.7	  601.3	 2719.0	...
2248606	  779.3	  601.4	 2720.0	...
2248607	  778.9	  601.5	 2722.0	...
2248608	  778.9	  601.7	 2722.0	...
2248609	  778.8	  602.2	 2722.0	...
2248610	  778.8	  602.7	 2722.0	...
2248611	  778.8	  602.7	 2721.0	...
2248612	  778.7	  602.7	 2721.0	...
2248613	  778.7	  602.7	 2720.0	...
2248614	  779.1	  602.6	 2719.0	...
2248615	  779.5	  602.5	 2719.0	...
2248616	  779.9	  602.3	 2720.0	...
2248617	  779.8	  602.4	 2720.0	...
2248618	  779.7	  602.5	 2721.0	...
2248619	  779.7	  602.5	 2721.0	...
2248620	  779.7	  602.5	 2721.0	...
2248621	  779.6	  602.5	 2722.0	...
2248622	  779.5	  602.6	 2722.0	...
2248623	  779.4	  602.7	 2722.0	...
2248624	  779.3	  602.9	 2721.0	...
2248625	  779.1	  603.0	 2721.0	...
2248626	  779.0	  603.1	 2719.0	...
2248627	  778.9	  603.1	 2719.0	...
2248628	  778.7	  603.2	 2717.0	...
2248629	  778.5	  603.3	 2717.0	...
2248630	  778.2	  603.4	 2715.0	...
2248631	  778.7	  603.4	 2714.0	...
2248632	  779.1	  603.2	 2716.0	...
2248633	  779.4	  603.1	 2720.0	...
2248634	  779.3	  603.2	 2723.0	...
2248635	  779.3	  603.2	 2724.0	...
2248636	  779.4	  603.3	 2723.0	...
2248637	  779.5	  603.2	 2722.0	...
2248638	  779.3	  603.2	 2722.0	...
2248639	  779.1	  603.4	 2722.0	...
2248640	  778.9	  603.6	 2723.0	...
2248641	  778.8	  603.8	 2724.0	...
2248642	  778.9	  603.8	 2724.0	...
2248643	  778.8	  603.8	 2725.0	...
2248644	  778.6	  603.7	 2725.0	...
2248645	  778.4	  603.5	 2726.0	...
2248646	  778.6	  603.3	 2726.0	...
2248647	  778.7	  603.6	 2726.0	...
2248648	  778.7	  604.0	 2724.0	...
2248649	  778.6	  604.4	 2721.0	...
2248650	  778.7	  604.4	 2720.0	...
2248651	  778.8	  604.3	 2721.0	...
2248652	  778.9	  604.3	 2722.0	...
MSG	2248653 0000 _ Number Off
2248653	  779.0	  604.2	 2723.0	...
2248654	  779.1	  604.1	 2723.0	...
2248655	  779.3	  604.2	 2724.0	...
2248656	  779.5	  604.2	 2725.0	...
2248657	  779.7	  603.9	 2727.0	...
2248658	  779.8	  603.5	 2725.0	...
2248659	  779.9	  602.9	 2722.0	...
2248660	  780.1	  602.7	 2719.0	...
2248661	  779.6	  602.5	 2719.0	...
2248662	  779.1	  602.5	 2719.0	...
2248663	  778.9	  602.5	 2718.0	...
2248664	  779.3	  602.5	 2718.0	...
2248665	  779.7	  602.4	 2716.0	...
2248666	  779.7	  602.3	 2716.0	...
2248667	  779.7	  602.7	 2715.0	...
2248668	  779.8	  603.2	 2717.0	...
2248669	  779.8	  603.9	 2720.0	...
2248670	  779.8	  604.1	 2722.0	...
2248671	  779.8	  604.1	 2722.0	...
2248672	  779.9	  603.7	 2721.0	...
2248673	  780.0	  603.4	 2719.0	...
2248674	  780.2	  603.2	 2717.0	...
2248675	  780.3	  603.2	 2714.0	...
2248676	  780.4	  603.1	 2712.0	...
2248677	  780.1	  603.2	 2715.0	...
2248678	  779.8	  603.2	 2719.0	...
2248679	  779.5	  603.3	 2723.0	...
2248680	  779.6	  603.2	 2723.0	...
2248681	  779.8	  603.0	 2723.0	...
2248682	  780.1	  603.1	 2723.0	...
2248683	  780.3	  603.2	 2723.0	...
2248684	  780.5	  603.4	 2723.0	...
2248685	  780.3	  603.2	 2722.0	...
2248686	  780.2	  603.3	 2721.0	...
2248687	  780.0	  603.5	 2720.0	...
2248688	  780.4	  603.6	 2722.0	...
2248689	  780.8	  603.7	 2722.0	...
2248690	  781.1	  604.1	 2723.0	...
2248691	  780.8	  604.5	 2724.0	...
2248692	  780.5	  604.9	 2726.0	...
2248693	  780.4	  604.6	 2727.0	...
2248694	  780.4	  604.2	 2727.0	...
2248695	  780.3	  603.7	 2725.0	...
2248696	  780.3	  603.6	 2723.0	...
2248697	  780.7	  603.6	 2721.0	...
2248698	  781.1	  603.4	 2720.0	...
2248699	  781.4	  603.1	 2719.0	...
2248700	  781.4	  602.9	 2721.0	...
2248701	  781.5	  603.1	 2724.0	...
2248702	  781.4	  602.8	 2724.0	...
EFIX R   2248525	2248702	178	  779.6	  601.3	   2726
SSACC R  2248703
2248703	  781.1	  601.3	 2722.0	...
2248704	  780.4	  599.5	 2720.0	...
2248705	  779.8	  596.8	 2723.0	...
2248706	  778.9	  595.0	 2725.0	...
2248707	  778.6	  592.6	 2727.0	...
2248708	  777.8	  590.4	 2728.0	...
2248709	  777.1	  587.6	 2728.0	...
2248710	  776.3	  584.9	 2728.0	...
2248711	  776.0	  583.3	 2730.0	...
2248712	  776.0	  581.5	 2734.0	...
ESACC R  2248703	2248712	10	  781.1	  601.3	  776.0	  581.5	   0.43	     49
SFIX R   2248713
2248713	  775.9	  579.9	 2737.0	...
2248714	  775.8	  578.0	 2737.0	...
2248715	  775.8	  577.2	 2736.0	...
2248716	  776.7	  576.9	 2736.0	...
2248717	  777.7	  577.4	 2736.0	...
2248718	  778.7	  578.2	 2737.0	...
2248719	  779.5	  579.0	 2738.0	...
2248720	  780.6	  579.4	 2739.0	...
2248721	  781.6	  580.0	 2740.0	...
2248722	  782.2	  580.5	 2740.0	...
2248723	  782.3	  581.0	 2739.0	...
2248724	  782.3	  581.1	 2738.0	...
2248725	  782.5	  581.2	 2737.0	...
2248726	  782.9	  581.6	 2736.0	...
2248727	  783.1	  581.8	 2736.0	...
2248728	  782.9	  581.9	 2736.0	...
2248729	  782.7	  582.4	 2735.0	...
2248730	  782.1	  582.9	 2736.0	...
2248731	  781.6	  583.3	 2737.0	...
2248732	  781.0	  584.0	 2738.0	...
2248733	  780.9	  584.8	 2739.0	...
2248734	  780.8	  585.4	 2739.0	...
2248735	  780.9	  585.2	 2739.0	...
2248736	  781.0	  584.9	 2736.0	...
2248737	  781.1	  584.9	 2733.0	...
2248738	  781.1	  584.9	 2731.0	...
2248739	  781.0	  585.0	 2734.0	...
2248740	  780.7	  585.3	 2736.0	...
2248741	  780.6	  585.5	 2738.0	...
2248742	  780.5	  585.8	 2739.0	...
2248743	  780.4	  585.9	 2740.0	...
2248744	  780.2	  585.9	 2741.0	...
2248745	  779.9	  585.6	 2740.0	...
2248746	  779.9	  585.2	 2739.0	...
2248747	  779.9	  584.7	 2740.0	...
2248748	  780.2	  584.6	 2743.0	...
2248749	  780.4	  584.6	 2746.0	...
2248750	  780.4	  584.4	 2745.0	...
2248751	  780.2	  584.3	 2746.0	...
2248752	  780.2	  584.4	 2747.0	...
2248753	  780.6	  584.6	 2749.0	...
2248754	  781.0	  584.8	 2746.0	...
2248755	  781.4	  584.8	 2743.0	...
2248756	  781.4	  584.9	 2742.0	...
2248757	  781.3	  585.0	 2743.0	...
2248758	  781.1	  584.9	 2745.0	...
2248759	  781.0	  584.7	 2744.0	...
2248760	  781.0	  584.4	 2743.0	...
2248761	  781.0	  584.2	 2744.0	...
2248762	  781.0	  583.9	 2746.0	...
2248763	  780.8	  583.5	 2747.0	...
2248764	  781.1	  584.0	 2749.0	...
2248765	  781.4	  584.8	 2749.0	...
2248766	  781.8	  585.4	 2750.0	...
2248767	  781.9	  585.2	 2751.0	...
2248768	  782.0	  585.0	 2750.0	...
2248769	  782.0	  585.2	 2749.0	...
2248770	  782.0	  585.5	 2747.0	...
2248771	  781.9	  585.8	 2747.0	...
2248772	  781.7	  586.0	 2747.0	...
2248773	  781.5	  586.0	 2747.0	...
2248774	  781.4	  585.9	 2747.0	...
2248775	  781.3	  585.8	 2748.0	...
2248776	  781.3	  585.8	 2749.0	...
2248777	  781.4	  585.8	 2750.0	...
2248778	  781.6	  585.9	 2751.0	...
2248779	  781.7	  586.1	 2752.0	...
2248780	  781.7	  585.8	 2751.0	...
2248781	  781.5	  585.3	 2750.0	...
2248782	  781.4	  584.8	 2748.0	...
2248783	  781.6	  585.0	 2748.0	...
2248784	  781.8	  585.1	 2747.0	...
2248785	  782.1	  585.2	 2748.0	...
2248786	  782.0	  585.3	 2751.0	...
2248787	  781.9	  585.5	 2754.0	...
2248788	  781.8	  585.6	 2755.0	...
2248789	  781.8	  585.8	 2755.0	...
2248790	  782.2	  585.8	 2755.0	...
2248791	  782.5	  585.9	 2754.0	...
2248792	  782.8	  585.3	 2754.0	...
2248793	  782.7	  584.8	 2752.0	...
2248794	  782.7	  584.3	 2751.0	...
2248795	  782.6	  584.5	 2750.0	...
2248796	  782.5	  584.7	 2750.0	...
2248797	  782.5	  584.8	 2752.0	...
2248798	  782.5	  584.4	 2754.0	...
2248799	  782.5	  583.9	 2755.0	...
2248800	  782.5	  583.4	 2754.0	...
2248801	  782.5	  583.2	 2753.0	...
2248802	  782.4	  583.1	 2752.0	...
2248803	  782.4	  583.1	 2750.0	...
2248804	  782.4	  583.2	 2749.0	...
2248805	  782.4	  583.7	 2748.0	...
2248806	  782.5	  584.2	 2748.0	...
2248807	  782.6	  584.4	 2747.0	...
2248808	  782.6	  584.1	 2747.0	...
2248809	  782.4	  584.0	 2747.0	...
2248810	  782.2	  583.9	 2749.0	...
2248811	  782.0	  583.6	 2751.0	...
2248812	  782.1	  583.1	 2752.0	...
2248813	  782.1	  582.7	 2754.0	...
2248814	  782.0	  582.8	 2755.0	...
2248815	  782.0	  582.9	 2757.0	...
2248816	  782.0	  582.9	 2757.0	...
2248817	  782.0	  582.8	 2755.0	...
2248818	  782.2	  582.8	 2753.0	...
2248819	  782.6	  582.7	 2751.0	...
2248820	  783.0	  582.8	 2751.0	...
2248821	  783.1	  582.8	 2751.0	...
2248822	  783.0	  582.9	 2755.0	...
2248823	  782.9	  583.1	 2758.0	...
2248824	  783.0	  583.6	 2759.0	...
2248825	  783.1	  584.1	 2758.0	...
2248826	  783.1	  584.4	 2756.0	...
2248827	  783.4	  584.4	 2756.0	...
2248828	  783.7	  584.3	 2755.0	...
2248829	  783.8	  584.1	 2753.0	...
2248830	  783.3	  584.0	 2753.0	...
2248831	  782.9	  583.5	 2755.0	...
2248832	  783.3	  583.1	 2757.0	...
2248833	  783.9	  582.7	 2756.0	...
2248834	  784.6	  582.6	 2756.0	...
2248835	  784.6	  582.6	 2756.0	...
2248836	  784.5	  582.7	 2756.0	...
2248837	  784.3	  582.8	 2757.0	...
2248838	  784.2	  583.0	 2758.0	...
2248839	  784.1	  583.1	 2759.0	...
2248840	  784.0	  583.4	 2758.0	...
2248841	  784.0	  583.7	 2755.0	...
2248842	  784.0	  584.0	 2752.0	...
2248843	  783.7	  584.1	 2752.0	...
2248844	  783.3	  584.1	 2753.0	...
2248845	  783.3	  583.9	 2755.0	...
2248846	  783.6	  583.6	 2757.0	...
2248847	  783.9	  583.4	 2759.0	...
2248848	  783.8	  583.3	 2759.0	...
2248849	  783.8	  583.2	 2759.0	...
2248850	  783.7	  583.2	 2759.0	...
2248851	  784.1	  583.2	 2759.0	...
2248852	  784.5	  583.3	 2757.0	...
2248853	  784.9	  583.4	 2754.0	...
2248854	  784.9	  583.5	 2753.0	...
2248855	  784.9	  583.4	 2754.0	...
2248856	  784.8	  583.2	 2754.0	...
2248857	  784.8	  583.1	 2754.0	...
2248858	  784.8	  583.3	 2753.0	...
2248859	  784.9	  583.3	 2754.0	...
2248860	  785.0	  583.4	 2755.0	...
2248861	  785.1	  583.6	 2754.0	...
2248862	  785.1	  583.8	 2753.0	...
2248863	  785.0	  583.8	 2751.0	...
2248864	  784.9	  583.5	 2750.0	...
2248865	  785.0	  583.2	 2750.0	...
MSG	2248866 0000 _ Number On
2248866	  785.0	  583.2	 2751.0	...
2248867	  785.1	  583.2	 2752.0	...
2248868	  785.2	  583.1	 2753.0	...
2248869	  785.1	  583.0	 2754.0	...
2248870	  785.0	  583.1	 2755.0	...
2248871	  784.9	  583.2	 2756.0	...
2248872	  785.0	  583.4	 2753.0	...
2248873	  785.0	  583.4	 2749.0	...
2248874	  784.9	  583.5	 2746.0	...
2248875	  784.8	  583.5	 2746.0	...
2248876	  784.8	  583.4	 2745.0	...
2248877	  785.2	  583.2	 2741.0	...
2248878	  785.5	  583.1	 2738.0	...
2248879	  785.8	  583.1	 2736.0	...
2248880	  785.7	  583.2	 2736.0	...
2248881	  785.8	  582.9	 2736.0	...
2248882	  785.9	  582.5	 2736.0	...
2248883	  786.1	  582.0	 2736.0	...
2248884	  786.1	  581.9	 2737.0	...
2248885	  786.1	  582.1	 2737.0	...
2248886	  786.1	  582.4	 2737.0	...
2248887	  786.1	  582.8	 2735.0	...
2248888	  786.0	  582.4	 2734.0	...
2248889	  785.9	  582.1	 2732.0	...
2248890	  785.8	  581.8	 2732.0	...
2248891	  785.7	  582.2	 2732.0	...
2248892	  786.1	  582.7	 2732.0	...
2248893	  786.4	  583.2	 2730.0	...
2248894	  786.6	  583.3	 2729.0	...
2248895	  786.6	  583.1	 2727.0	...
2248896	  786.5	  582.8	 2727.0	...
2248897	  786.6	  582.6	 2726.0	...
2248898	  786.7	  582.6	 2725.0	...
2248899	  786.9	  582.6	 2724.0	...
2248900	  787.0	  582.6	 2723.0	...
2248901	  787.1	  582.7	 2723.0	...
2248902	  787.0	  583.0	 2722.0	...
2248903	  786.7	  583.2	 2722.0	...
2248904	  786.4	  583.4	 2720.0	...
2248905	  786.1	  583.5	 2718.0	...
2248906	  786.1	  583.6	 2716.0	...
2248907	  786.1	  583.6	 2716.0	...
2248908	  786.3	  583.6	 2716.0	...
2248909	  786.5	  583.6	 2717.0	...
2248910	  786.7	  583.2	 2718.0	...
2248911	  786.6	  582.6	 2715.0	...
2248912	  786.5	  582.1	 2711.0	...
2248913	  786.9	  582.2	 2709.0	...
2248914	  787.2	  582.5	 2710.0	...
2248915	  787.6	  582.9	 2711.0	...
2248916	  787.6	  583.1	 2711.0	...
2248917	  787.5	  582.9	 2711.0	...
2248918	  787.4	  582.7	 2708.0	...
2248919	  787.3	  582.7	 2704.0	...
2248920	  787.3	  582.9	 2700.0	...
2248921	  787.4	  583.0	 2698.0	...
2248922	  787.7	  582.8	 2696.0	...
2248923	  788.0	  583.2	 2696.0	...
2248924	  788.2	  583.6	 2697.0	...
2248925	  788.2	  584.2	 2698.0	...
2248926	  788.0	  584.4	 2700.0	...
2248927	  787.8	  584.7	 2699.0	...
2248928	  787.6	  585.0	 2696.0	...
2248929	  787.5	  585.1	 2692.0	...
2248930	  787.3	  585.3	 2690.0	...
2248931	  787.7	  585.2	 2689.0	...
2248932	  788.1	  585.1	 2688.0	...
2248933	  788.6	  584.9	 2686.0	...
2248934	  788.6	  584.8	 2686.0	...
2248935	  788.6	  584.7	 2686.0	...
2248936	  788.6	  584.6	 2684.0	...
2248937	  788.7	  584.6	 2683.0	...
2248938	  788.9	  584.7	 2680.0	...
2248939	  788.8	  584.8	 2680.0	...
2248940	  788.6	  584.9	 2680.0	...
2248941	  788.8	  584.5	 2680.0	...
2248942	  789.2	  584.0	 2681.0	...
2248943	  789.4	  583.9	 2682.0	...
2248944	  789.3	  584.2	 2682.0	...
2248945	  789.3	  584.5	 2682.0	...
2248946	  789.5	  584.7	 2681.0	...
2248947	  789.5	  585.0	 2680.0	...
2248948	  789.3	  585.3	 2679.0	...
2248949	  789.1	  585.4	 2677.0	...
2248950	  789.1	  585.2	 2675.0	...
2248951	  789.7	  584.8	 2673.0	...
2248952	  790.3	  584.4	 2672.0	...
2248953	  790.7	  584.4	 2672.0	...
2248954	  790.6	  584.4	 2672.0	...
2248955	  790.4	  584.5	 2670.0	...
2248956	  790.4	  584.7	 2668.0	...
2248957	  790.6	  585.2	 2667.0	...
2248958	  790.9	  585.7	 2666.0	...
2248959	  791.2	  586.1	 2667.0	...
2248960	  791.2	  586.3	 2663.0	...
2248961	  791.1	  585.9	 2661.0	...
2248962	  790.8	  585.5	 2657.0	...
2248963	  790.4	  585.4	 2656.0	...
2248964	  790.2	  585.8	 2654.0	...
2248965	  790.1	  586.2	 2653.0	...
2248966	  790.1	  586.3	 2654.0	...
2248967	  790.4	  586.3	 2654.0	...
2248968	  790.8	  586.2	 2654.0	...
2248969	  790.9	  586.1	 2651.0	...
2248970	  790.6	  586.0	 2647.0	...
2248971	  790.5	  585.9	 2645.0	...
2248972	  790.7	  585.7	 2646.0	...
2248973	  790.9	  585.7	 2644.0	...
2248974	  791.0	  585.9	 2643.0	...
2248975	  791.0	  586.1	 2642.0	...
2248976	  790.9	  586.2	 2644.0	...
2248977	  791.0	  586.1	 2646.0	...
2248978	  791.2	  586.0	 2645.0	...
2248979	  791.5	  585.8	 2644.0	...
2248980	  791.5	  585.6	 2643.0	...
2248981	  791.5	  585.5	 2644.0	...
2248982	  791.4	  585.8	 2643.0	...
2248983	  791.3	  586.1	 2641.0	...
2248984	  791.4	  586.3	 2638.0	...
2248985	  791.3	  586.4	 2637.0	...
2248986	  791.2	  586.4	 2636.0	...
2248987	  791.1	  586.4	 2636.0	...
2248988	  791.2	  586.4	 2637.0	...
2248989	  791.3	  586.3	 2635.0	...
2248990	  791.3	  586.3	 2633.0	...
2248991	  791.3	  586.3	 2631.0	...
2248992	  791.3	  586.3	 2631.0	...
2248993	  791.3	  586.1	 2631.0	...
2248994	  791.7	  585.8	 2628.0	...
2248995	  792.0	  585.5	 2627.0	...
2248996	  792.1	  585.7	 2625.0	...
2248997	  791.9	  585.7	 2625.0	...
2248998	  791.7	  585.7	 2625.0	...
2248999	  791.7	  585.7	 2622.0	...
2249000	  791.6	  585.7	 2618.0	...
2249001	  791.6	  585.8	 2615.0	...
2249002	  791.5	  586.0	 2615.0	...
2249003	  791.4	  586.2	 2614.0	...
2249004	  791.4	  586.1	 2613.0	...
2249005	  791.9	  585.8	 2612.0	...
2249006	  792.3	  585.4	 2610.0	...
2249007	  792.5	  585.2	 2610.0	...
2249008	  792.1	  585.2	 2610.0	...
2249009	  791.8	  585.3	 2609.0	...
2249010	  791.9	  585.3	 2608.0	...
2249011	  791.8	  585.3	 2606.0	...
2249012	  791.7	  585.4	 2605.0	...
2249013	  791.9	  585.7	 2605.0	...
2249014	  792.5	  585.9	 2605.0	...
2249015	  793.0	  585.9	 2606.0	...
2249016	  793.0	  586.0	 2602.0	...
2249017	  793.1	  586.0	 2599.0	...
2249018	  793.2	  585.9	 2594.0	...
2249019	  793.3	  585.8	 2593.0	...
2249020	  793.3	  586.0	 2594.0	...
2249021	  793.2	  586.2	 2597.0	...
2249022	  793.1	  586.4	 2600.0	...
2249023	  793.0	  586.4	 2600.0	...
2249024	  792.9	  586.4	 2600.0	...
2249025	  792.9	  586.5	 2600.0	...
2249026	  792.8	  586.5	 2600.0	...
2249027	  793.2	  586.5	 2600.0	...
2249028	  793.5	  586.7	 2598.0	...
2249029	  793.6	  586.9	 2595.0	...
2249030	  793.5	  587.2	 2593.0	...
2249031	  793.2	  587.3	 2593.0	...
2249032	  793.2	  587.3	 2593.0	...
2249033	  793.2	  587.4	 2592.0	...
2249034	  793.3	  587.6	 2590.0	...
2249035	  793.6	  587.9	 2589.0	...
2249036	  793.8	  588.3	 2589.0	...
2249037	  793.8	  587.9	 2589.0	...
2249038	  793.8	  587.4	 2589.0	...
2249039	  793.6	  586.9	 2588.0	...
2249040	  793.4	  587.1	 2588.0	...
2249041	  793.5	  587.3	 2585.0	...
2249042	  793.7	  587.5	 2583.0	...
2249043	  793.9	  587.4	 2580.0	...
2249044	  793.9	  587.3	 2580.0	...
2249045	  793.9	  587.2	 2581.0	...
2249046	  794.0	  587.2	 2581.0	...
2249047	  794.0	  587.4	 2580.0	...
2249048	  794.0	  587.3	 2579.0	...
2249049	  793.9	  587.1	 2578.0	...
2249050	  793.9	  587.0	 2577.0	...
2249051	  793.8	  587.2	 2578.0	...
2249052	  793.7	  587.7	 2581.0	...
2249053	  793.6	  587.9	 2583.0	...
2249054	  793.6	  588.1	 2582.0	...
2249055	  793.7	  588.0	 2579.0	...
2249056	  793.9	  587.9	 2576.0	...
2249057	  794.1	  587.8	 2575.0	...
2249058	  794.3	  587.9	 2574.0	...
2249059	  794.5	  588.0	 2575.0	...
2249060	  794.7	  588.2	 2576.0	...
2249061	  794.7	  588.3	 2576.0	...
2249062	  794.7	  588.2	 2576.0	...
2249063	  794.7	  588.1	 2576.0	...
2249064	  794.7	  588.0	 2578.0	...
2249065	  794.8	  587.8	 2577.0	...
2249066	  794.9	  587.6	 2574.0	...
2249067	  794.9	  587.6	 2571.0	...
2249068	  794.9	  587.5	 2570.0	...
2249069	  795.0	  587.4	 2569.0	...
2249070	  795.2	  587.2	 2568.0	...
2249071	  795.3	  587.1	 2568.0	...
2249072	  795.2	  587.0	 2567.0	...
2249073	  795.1	  587.6	 2567.0	...
2249074	  795.2	  588.3	 2568.0	...
2249075	  795.3	  588.8	 2569.0	...
2249076	  795.2	  588.7	 2570.0	...
2249077	  794.9	  588.6	 2571.0	...
2249078	  794.7	  588.0	 2568.0	...
2249079	  794.6	  587.5	 2566.0	...
2249080	  794.7	  587.3	 2564.0	...
2249081	  794.7	  587.7	 2564.0	...
2249082	  794.6	  588.1	 2564.0	...
2249083	  794.7	  588.2	 2567.0	...
2249084	  794.7	  588.3	 2570.0	...
2249085	  794.7	  588.4	 2572.0	...
2249086	  794.6	  588.5	 2571.0	...
2249087	  794.6	  588.8	 2568.0	...
2249088	  794.9	  588.7	 2566.0	...
2249089	  795.3	  588.3	 2564.0	...
2249090	  795.6	  587.8	 2565.0	...
2249091	  795.5	  587.8	 2567.0	...
2249092	  795.5	  588.1	 2568.0	...
2249093	  795.4	  588.5	 2568.0	...
2249094	  795.3	  588.7	 2568.0	...
2249095	  795.5	  588.5	 2565.0	...
2249096	  795.6	  588.3	 2561.0	...
2249097	  795.9	  588.3	 2558.0	...
2249098	  795.9	  588.7	 2558.0	...
2249099	  795.7	  589.1	 2558.0	...
2249100	  795.4	  589.4	 2558.0	...
2249101	  795.5	  589.3	 2559.0	...
2249102	  795.9	  589.3	 2559.0	...
2249103	  796.2	  589.3	 2560.0	...
2249104	  796.0	  589.3	 2560.0	...
2249105	  795.8	  589.1	 2558.0	...
2249106	  795.7	  588.9	 2556.0	...
2249107	  795.7	  588.8	 2555.0	...
2249108	  795.6	  588.5	 2557.0	...
2249109	  795.5	  588.2	 2557.0	...
2249110	  795.4	  588.0	 2556.0	...
2249111	  795.4	  588.5	 2554.0	...
2249112	  795.3	  589.1	 2552.0	...
2249113	  795.5	  589.5	 2551.0	...
2249114	  796.0	  589.6	 2550.0	...
2249115	  796.5	  589.5	 2551.0	...
2249116	  796.7	  589.3	 2551.0	...
2249117	  796.6	  588.8	 2551.0	...
2249118	  796.5	  588.2	 2548.0	...
2249119	  796.4	  587.7	 2545.0	...
2249120	  796.5	  588.0	 2545.0	...
2249121	  796.6	  588.5	 2547.0	...
2249122	  796.6	  588.7	 2549.0	...
2249123	  796.4	  588.4	 2547.0	...
2249124	  796.3	  588.1	 2545.0	...
2249125	  796.1	  588.1	 2543.0	...
2249126	  796.2	  588.0	 2543.0	...
2249127	  796.3	  587.9	 2543.0	...
2249128	  796.4	  587.8	 2543.0	...
2249129	  796.3	  587.6	 2543.0	...
2249130	  796.3	  587.4	 2543.0	...
2249131	  796.4	  587.3	 2543.0	...
2249132	  796.6	  587.3	 2543.0	...
2249133	  796.8	  587.5	 2542.0	...
2249134	  796.8	  587.6	 2542.0	...
2249135	  796.8	  587.7	 2541.0	...
2249136	  797.1	  587.8	 2541.0	...
2249137	  797.4	  587.8	 2541.0	...
2249138	  797.7	  587.9	 2541.0	...
2249139	  797.6	  588.0	 2540.0	...
2249140	  797.4	  588.1	 2538.0	...
2249141	  797.3	  588.2	 2538.0	...
2249142	  797.2	  588.3	 2537.0	...
2249143	  797.3	  588.2	 2537.0	...
2249144	  797.6	  588.1	 2536.0	...
2249145	  797.8	  587.9	 2535.0	...
2249146	  798.0	  587.8	 2535.0	...
2249147	  798.0	  587.8	 2535.0	...
2249148	  798.1	  587.8	 2534.0	...
2249149	  798.1	  587.7	 2533.0	...
2249150	  797.8	  587.7	 2532.0	...
2249151	  797.5	  587.8	 2531.0	...
2249152	  797.1	  588.0	 2531.0	...
2249153	  797.0	  588.1	 2532.0	...
2249154	  796.8	  587.7	 2532.0	...
2249155	  796.8	  587.4	 2532.0	...
2249156	  796.9	  587.0	 2533.0	...
2249157	  797.0	  587.0	 2533.0	...
2249158	  797.5	  587.0	 2533.0	...
2249159	  797.9	  587.1	 2533.0	...
2249160	  798.5	  587.2	 2532.0	...
2249161	  798.6	  587.1	 2532.0	...
2249162	  798.4	  587.0	 2532.0	...
2249163	  798.0	  586.9	 2531.0	...
2249164	  797.7	  586.9	 2532.0	...
2249165	  797.7	  586.9	 2533.0	...
2249166	  797.7	  587.0	 2533.0	...
2249167	  797.7	  587.2	 2532.0	...
MSG	2249168 0000 _ Number Off
2249168	  797.7	  587.2	 2532.0	...
2249169	  798.0	  587.5	 2531.0	...
2249170	  798.3	  587.8	 2531.0	...
2249171	  798.5	  588.1	 2530.0	...
2249172	  798.3	  588.0	 2528.0	...
2249173	  798.1	  587.9	 2527.0	...
2249174	  798.1	  587.9	 2530.0	...
2249175	  798.2	  588.0	 2534.0	...
2249176	  798.5	  587.9	 2534.0	...
2249177	  798.5	  587.9	 2529.0	...
2249178	  798.0	  588.2	 2524.0	...
2249179	  797.0	  588.6	 2525.0	...
EFIX R   2248713	2249179	467	  789.0	  585.4	   2661
SSACC R  2249180
2249180	  795.7	  589.7	 2528.0	...
2249181	  794.2	  590.5	 2531.0	...
2249182	  791.7	  591.6	 2531.0	...
2249183	  788.7	  592.1	 2529.0	...
2249184	  785.4	  592.7	 2526.0	...
2249185	  783.2	  593.1	 2523.0	...
2249186	  780.6	  593.8	 2522.0	...
ESACC R  2249180	2249186	7	  795.7	  589.7	  780.6	  593.8	   0.33	     49
SFIX R   2249187
2249187	  779.1	  594.6	 2523.0	...
2249188	  777.6	  595.3	 2525.0	...
2249189	  777.4	  595.5	 2528.0	...
2249190	  777.3	  595.5	 2529.0	...
2249191	  777.8	  595.4	 2529.0	...
2249192	  778.4	  595.4	 2529.0	...
2249193	  779.4	  595.0	 2529.0	...
2249194	  780.6	  594.7	 2530.0	...
2249195	  781.7	  594.7	 2530.0	...
2249196	  783.6	  594.6	 2529.0	...
2249197	  785.1	  594.6	 2528.0	...
2249198	  786.6	  594.6	 2527.0	...
2249199	  787.4	  595.1	 2527.0	...
2249200	  788.4	  595.8	 2526.0	...
2249201	  789.4	  596.3	 2525.0	...
2249202	  789.7	  596.5	 2526.0	...
2249203	  789.4	  597.0	 2527.0	...
2249204	  788.9	  597.7	 2529.0	...
2249205	  788.6	  598.4	 2528.0	...
2249206	  788.4	  598.3	 2529.0	...
2249207	  788.4	  597.8	 2529.0	...
2249208	  788.4	  597.3	 2530.0	...
2249209	  788.3	  597.2	 2529.0	...
2249210	  788.1	  597.1	 2528.0	...
2249211	  788.0	  596.6	 2530.0	...
2249212	  788.1	  596.1	 2533.0	...
2249213	  788.1	  595.6	 2535.0	...
2249214	  788.0	  595.3	 2532.0	...
2249215	  788.0	  595.1	 2529.0	...
2249216	  787.9	  595.0	 2527.0	...
2249217	  787.4	  595.2	 2526.0	...
2249218	  786.9	  595.4	 2526.0	...
2249219	  786.3	  595.5	 2525.0	...
2249220	  786.2	  595.5	 2525.0	...
2249221	  786.1	  595.4	 2526.0	...
2249222	  786.3	  595.2	 2526.0	...
2249223	  786.6	  595.1	 2526.0	...
2249224	  786.9	  595.5	 2526.0	...
2249225	  786.9	  596.0	 2527.0	...
2249226	  786.9	  596.4	 2527.0	...
2249227	  786.8	  596.3	 2529.0	...
2249228	  786.8	  596.3	 2530.0	...
2249229	  786.8	  596.2	 2531.0	...
2249230	  786.9	  596.1	 2531.0	...
2249231	  787.1	  596.3	 2532.0	...
2249232	  787.2	  596.5	 2532.0	...
2249233	  787.1	  596.6	 2530.0	...
2249234	  786.9	  596.3	 2529.0	...
2249235	  786.7	  595.9	 2526.0	...
2249236	  786.6	  595.4	 2525.0	...
2249237	  786.8	  595.0	 2524.0	...
2249238	  787.0	  595.0	 2525.0	...
2249239	  787.1	  595.4	 2527.0	...
2249240	  787.0	  595.7	 2529.0	...
2249241	  787.0	  595.8	 2527.0	...
2249242	  787.1	  596.3	 2525.0	...
2249243	  787.2	  596.9	 2523.0	...
2249244	  787.3	  597.4	 2524.0	...
2249245	  787.3	  597.2	 2525.0	...
2249246	  787.3	  597.1	 2525.0	...
2249247	  787.3	  597.0	 2525.0	...
2249248	  787.2	  597.2	 2523.0	...
2249249	  787.2	  597.4	 2522.0	...
2249250	  787.3	  597.6	 2521.0	...
2249251	  787.5	  597.4	 2520.0	...
2249252	  787.7	  597.0	 2519.0	...
2249253	  787.6	  596.7	 2519.0	...
2249254	  787.1	  596.5	 2518.0	...
2249255	  786.6	  596.5	 2518.0	...
2249256	  787.3	  596.3	 2518.0	...
2249257	  788.0	  596.2	 2517.0	...
2249258	  788.3	  596.2	 2517.0	...
2249259	  787.8	  596.2	 2517.0	...
2249260	  787.3	  596.3	 2518.0	...
2249261	  787.3	  596.3	 2521.0	...
2249262	  787.4	  596.1	 2524.0	...
2249263	  787.5	  595.9	 2526.0	...
2249264	  787.7	  595.7	 2524.0	...
2249265	  787.9	  595.5	 2522.0	...
2249266	  788.1	  595.4	 2521.0	...
2249267	  787.8	  595.8	 2520.0	...
2249268	  787.4	  596.2	 2520.0	...
2249269	  787.1	  596.7	 2521.0	...
2249270	  787.1	  596.7	 2524.0	...
2249271	  787.1	  596.6	 2524.0	...
2249272	  786.9	  596.4	 2521.0	...
2249273	  786.8	  596.1	 2519.0	...
2249274	  787.2	  596.4	 2520.0	...
2249275	  787.7	  596.9	 2522.0	...
2249276	  788.5	  597.3	 2523.0	...
2249277	  788.9	  597.2	 2525.0	...
2249278	  789.1	  596.9	 2526.0	...
2249279	  788.9	  596.9	 2527.0	...
2249280	  788.6	  597.0	 2526.0	...
2249281	  788.3	  597.1	 2525.0	...
2249282	  788.3	  597.0	 2523.0	...
2249283	  788.3	  596.9	 2522.0	...
2249284	  788.1	  596.7	 2522.0	...
2249285	  787.8	  596.7	 2523.0	...
2249286	  787.8	  596.8	 2525.0	...
2249287	  788.1	  596.8	 2526.0	...
2249288	  788.4	  596.9	 2527.0	...
2249289	  788.4	  597.0	 2528.0	...
2249290	  788.3	  597.2	 2527.0	...
2249291	  788.3	  597.2	 2528.0	...
2249292	  788.4	  597.2	 2528.0	...
2249293	  788.4	  597.2	 2528.0	...
2249294	  788.4	  597.2	 2527.0	...
2249295	  788.5	  597.1	 2523.0	...
2249296	  788.5	  596.6	 2520.0	...
2249297	  788.6	  596.2	 2519.0	...
2249298	  788.5	  595.8	 2519.0	...
2249299	  788.3	  595.7	 2519.0	...
2249300	  788.0	  595.5	 2519.0	...
2249301	  787.8	  595.5	 2521.0	...
2249302	  788.1	  595.6	 2523.0	...
2249303	  788.6	  595.6	 2526.0	...
2249304	  788.9	  595.6	 2524.0	...
2249305	  789.1	  595.7	 2521.0	...
2249306	  789.2	  595.9	 2519.0	...
2249307	  789.2	  596.1	 2519.0	...
2249308	  789.1	  596.2	 2519.0	...
2249309	  788.9	  596.4	 2520.0	...
2249310	  788.6	  596.2	 2520.0	...
2249311	  788.4	  595.7	 2519.0	...
2249312	  788.4	  595.9	 2519.0	...
2249313	  788.5	  596.5	 2519.0	...
2249314	  788.5	  597.3	 2519.0	...
2249315	  788.5	  597.3	 2519.0	...
2249316	  788.4	  597.2	 2521.0	...
2249317	  788.3	  596.9	 2522.0	...
2249318	  788.6	  596.5	 2523.0	...
2249319	  788.9	  596.2	 2522.0	...
2249320	  789.3	  596.0	 2520.0	...
2249321	  789.4	  596.0	 2518.0	...
2249322	  789.3	  596.0	 2517.0	...
2249323	  789.0	  595.8	 2519.0	...
2249324	  788.9	  595.6	 2522.0	...
2249325	  789.0	  595.6	 2522.0	...
2249326	  789.0	  595.9	 2522.0	...
2249327	  789.3	  596.3	 2521.0	...
2249328	  789.5	  596.4	 2521.0	...
2249329	  789.7	  596.6	 2521.0	...
2249330	  789.6	  596.6	 2522.0	...
2249331	  789.5	  596.4	 2523.0	...
2249332	  789.5	  596.3	 2524.0	...
2249333	  789.3	  596.1	 2525.0	...
2249334	  789.1	  596.0	 2524.0	...
2249335	  788.9	  595.9	 2522.0	...
2249336	  788.8	  595.8	 2521.0	...
2249337	  788.7	  595.9	 2521.0	...
2249338	  788.7	  595.9	 2523.0	...
2249339	  788.7	  595.7	 2526.0	...
2249340	  788.7	  595.6	 2524.0	...
2249341	  788.7	  595.7	 2521.0	...
2249342	  788.7	  596.0	 2517.0	...
2249343	  788.8	  596.4	 2516.0	...
2249344	  789.0	  596.5	 2515.0	...
2249345	  789.1	  596.8	 2518.0	...
2249346	  789.1	  597.2	 2522.0	...
2249347	  789.0	  597.0	 2524.0	...
2249348	  788.9	  596.6	 2524.0	...
2249349	  788.9	  596.5	 2523.0	...
2249350	  788.9	  596.6	 2522.0	...
2249351	  788.8	  596.8	 2520.0	...
2249352	  788.7	  596.8	 2520.0	...
2249353	  788.8	  596.7	 2522.0	...
2249354	  789.0	  596.7	 2524.0	...
2249355	  789.4	  596.6	 2523.0	...
2249356	  789.6	  596.8	 2523.0	...
2249357	  789.7	  596.9	 2523.0	...
2249358	  789.7	  597.1	 2522.0	...
2249359	  789.3	  597.1	 2522.0	...
2249360	  788.9	  597.0	 2521.0	...
2249361	  788.5	  597.2	 2521.0	...
2249362	  788.5	  597.3	 2521.0	...
2249363	  788.4	  597.4	 2521.0	...
2249364	  788.3	  597.3	 2522.0	...
2249365	  788.2	  597.3	 2523.0	...
2249366	  788.7	  597.4	 2521.0	...
2249367	  789.1	  597.4	 2519.0	...
2249368	  789.5	  597.4	 2517.0	...
2249369	  789.6	  597.5	 2517.0	...
2249370	  789.4	  597.6	 2516.0	...
2249371	  789.1	  597.5	 2515.0	...
2249372	  788.9	  597.5	 2515.0	...
2249373	  788.8	  597.6	 2516.0	...
2249374	  789.1	  597.8	 2518.0	...
2249375	  789.4	  597.8	 2519.0	...
2249376	  789.6	  597.6	 2520.0	...
2249377	  789.4	  597.4	 2521.0	...
2249378	  789.3	  597.4	 2522.0	...
MSG	2249379 0000 _ Number On
2249379	  789.3	  597.5	 2521.0	...
2249380	  789.3	  597.5	 2520.0	...
2249381	  789.4	  597.5	 2520.0	...
2249382	  789.4	  597.5	 2518.0	...
2249383	  789.4	  597.5	 2516.0	...
2249384	  789.3	  597.4	 2514.0	...
2249385	  789.3	  597.0	 2513.0	...
2249386	  789.3	  596.6	 2514.0	...
2249387	  789.3	  596.2	 2515.0	...
2249388	  789.3	  596.1	 2516.0	...
2249389	  789.4	  596.1	 2515.0	...
2249390	  789.5	  596.3	 2515.0	...
2249391	  789.4	  596.2	 2515.0	...
2249392	  789.4	  595.9	 2519.0	...
2249393	  789.5	  595.6	 2523.0	...
2249394	  789.7	  595.6	 2526.0	...
2249395	  789.8	  595.7	 2524.0	...
2249396	  789.8	  595.8	 2519.0	...
2249397	  789.7	  595.9	 2514.0	...
2249398	  789.7	  596.1	 2515.0	...
2249399	  789.7	  596.3	 2519.0	...
2249400	  789.8	  596.4	 2524.0	...
2249401	  789.8	  596.7	 2524.0	...
2249402	  790.0	  597.0	 2523.0	...
2249403	  790.2	  597.2	 2523.0	...
2249404	  790.4	  597.1	 2522.0	...
2249405	  790.4	  596.9	 2523.0	...
2249406	  790.2	  597.0	 2523.0	...
2249407	  789.9	  597.0	 2524.0	...
2249408	  789.6	  597.1	 2525.0	...
2249409	  789.6	  597.1	 2524.0	...
2249410	  789.5	  597.2	 2523.0	...
2249411	  789.4	  597.3	 2521.0	...
2249412	  789.5	  597.3	 2520.0	...
2249413	  789.6	  597.5	 2519.0	...
2249414	  789.8	  597.6	 2520.0	...
2249415	  789.8	  597.2	 2518.0	...
2249416	  789.8	  596.6	 2518.0	...
2249417	  789.7	  596.2	 2517.0	...
2249418	  789.7	  596.5	 2518.0	...
2249419	  789.8	  596.8	 2520.0	...
2249420	  789.8	  597.1	 2522.0	...
2249421	  789.9	  596.8	 2523.0	...
2249422	  789.8	  596.4	 2522.0	...
2249423	  789.6	  596.1	 2522.0	...
2249424	  789.4	  596.1	 2521.0	...
2249425	  789.3	  596.2	 2520.0	...
2249426	  789.3	  596.2	 2519.0	...
2249427	  789.3	  596.4	 2517.0	...
2249428	  789.4	  596.7	 2520.0	...
2249429	  789.3	  596.6	 2523.0	...
2249430	  789.2	  596.3	 2526.0	...
2249431	  789.7	  596.4	 2524.0	...
2249432	  790.3	  596.8	 2522.0	...
2249433	  790.6	  597.2	 2522.0	...
2249434	  790.3	  597.2	 2525.0	...
2249435	  790.0	  597.0	 2526.0	...
2249436	  790.0	  596.9	 2526.0	...
2249437	  790.2	  596.8	 2526.0	...
2249438	  790.3	  596.9	 2527.0	...
2249439	  790.5	  596.9	 2528.0	...
2249440	  790.5	  597.2	 2529.0	...
2249441	  790.4	  597.4	 2529.0	...
2249442	  790.4	  597.6	 2529.0	...
2249443	  790.3	  597.7	 2529.0	...
2249444	  790.3	  597.9	 2529.0	...
2249445	  790.2	  598.1	 2530.0	...
2249446	  790.3	  597.8	 2532.0	...
2249447	  790.2	  597.4	 2534.0	...
2249448	  790.2	  596.8	 2534.0	...
2249449	  790.1	  596.8	 2533.0	...
2249450	  790.2	  596.8	 2533.0	...
2249451	  790.5	  596.9	 2532.0	...
2249452	  790.8	  596.9	 2531.0	...
2249453	  790.9	  596.9	 2530.0	...
2249454	  790.9	  596.9	 2530.0	...
2249455	  790.9	  597.0	 2531.0	...
2249456	  790.9	  597.0	 2531.0	...
2249457	  790.9	  597.2	 2530.0	...
2249458	  791.0	  597.3	 2529.0	...
2249459	  790.7	  597.4	 2528.0	...
2249460	  790.5	  597.6	 2528.0	...
2249461	  790.2	  597.8	 2529.0	...
2249462	  790.3	  597.9	 2531.0	...
2249463	  790.4	  598.0	 2533.0	...
2249464	  790.4	  598.2	 2534.0	...
2249465	  790.5	  598.2	 2534.0	...
2249466	  790.5	  598.3	 2533.0	...
2249467	  790.7	  598.5	 2532.0	...
2249468	  790.9	  598.7	 2530.0	...
2249469	  791.0	  598.8	 2530.0	...
2249470	  790.9	  598.9	 2531.0	...
2249471	  790.8	  598.8	 2532.0	...
2249472	  790.8	  598.8	 2533.0	...
2249473	  790.9	  598.7	 2534.0	...
2249474	  791.1	  598.5	 2535.0	...
2249475	  791.2	  598.4	 2536.0	...
2249476	  791.3	  598.3	 2536.0	...
2249477	  791.2	  598.3	 2536.0	...
2249478	  790.7	  598.3	 2535.0	...
2249479	  790.3	  598.3	 2535.0	...
2249480	  790.0	  598.3	 2535.0	...
2249481	  790.1	  598.2	 2535.0	...
2249482	  790.1	  597.9	 2535.0	...
2249483	  790.2	  597.7	 2535.0	...
2249484	  790.3	  597.6	 2535.0	...
2249485	  790.3	  597.7	 2536.0	...
2249486	  790.5	  597.7	 2538.0	...
2249487	  790.6	  598.0	 2538.0	...
2249488	  790.8	  598.4	 2538.0	...
2249489	  790.4	  598.7	 2536.0	...
2249490	  790.0	  598.6	 2535.0	...
2249491	  789.8	  598.5	 2535.0	...
2249492	  790.0	  598.4	 2537.0	...
2249493	  790.2	  598.5	 2537.0	...
2249494	  790.1	  598.4	 2537.0	...
2249495	  790.0	  598.3	 2537.0	...
2249496	  789.9	  598.4	 2537.0	...
2249497	  789.9	  598.7	 2538.0	...
2249498	  789.9	  598.9	 2538.0	...
2249499	  790.0	  598.6	 2538.0	...
2249500	  790.1	  598.3	 2539.0	...
2249501	  790.2	  598.0	 2539.0	...
2249502	  790.6	  598.2	 2539.0	...
2249503	  790.9	  598.3	 2539.0	...
2249504	  791.0	  598.5	 2540.0	...
2249505	  790.8	  598.4	 2542.0	...
2249506	  790.6	  598.3	 2543.0	...
2249507	  790.5	  598.1	 2540.0	...
2249508	  790.3	  598.0	 2537.0	...
2249509	  790.1	  597.9	 2536.0	...
2249510	  790.3	  597.9	 2538.0	...
2249511	  790.7	  598.0	 2540.0	...
2249512	  791.0	  598.1	 2541.0	...
2249513	  791.0	  598.1	 2541.0	...
2249514	  791.0	  598.5	 2542.0	...
2249515	  790.9	  598.8	 2541.0	...
2249516	  790.7	  599.2	 2542.0	...
2249517	  790.5	  599.2	 2544.0	...
2249518	  790.4	  599.4	 2545.0	...
2249519	  790.4	  599.5	 2545.0	...
2249520	  790.4	  599.7	 2544.0	...
2249521	  790.5	  599.6	 2543.0	...
2249522	  790.6	  599.4	 2543.0	...
2249523	  790.7	  599.1	 2543.0	...
2249524	  790.7	  598.6	 2543.0	...
2249525	  790.4	  598.3	 2543.0	...
2249526	  790.2	  598.3	 2543.0	...
2249527	  790.1	  598.7	 2543.0	...
2249528	  790.3	  599.0	 2543.0	...
2249529	  790.4	  598.9	 2543.0	...
2249530	  790.5	  598.8	 2543.0	...
2249531	  790.7	  598.7	 2543.0	...
2249532	  790.9	  598.6	 2543.0	...
2249533	  790.8	  598.5	 2542.0	...
2249534	  790.6	  598.4	 2542.0	...
2249535	  790.3	  598.2	 2541.0	...
2249536	  790.3	  597.8	 2540.0	...
2249537	  790.2	  597.6	 2540.0	...
2249538	  790.1	  597.4	 2541.0	...
2249539	  790.1	  597.7	 2542.0	...
2249540	  790.2	  598.1	 2543.0	...
2249541	  790.3	  598.4	 2545.0	...
2249542	  790.5	  598.5	 2545.0	...
2249543	  790.6	  598.4	 2544.0	...
2249544	  790.8	  598.3	 2544.0	...
2249545	  790.8	  598.2	 2544.0	...
2249546	  790.8	  598.0	 2543.0	...
2249547	  790.6	  597.9	 2542.0	...
2249548	  790.5	  597.8	 2541.0	...
2249549	  790.5	  597.7	 2543.0	...
2249550	  790.4	  597.7	 2544.0	...
2249551	  790.3	  597.7	 2546.0	...
2249552	  790.3	  597.8	 2545.0	...
2249553	  790.1	  597.9	 2544.0	...
2249554	  789.9	  598.2	 2542.0	...
2249555	  789.7	  598.6	 2541.0	...
2249556	  789.6	  598.8	 2541.0	...
2249557	  789.6	  598.9	 2541.0	...
2249558	  789.6	  599.0	 2541.0	...
2249559	  789.6	  599.2	 2541.0	...
2249560	  789.6	  599.1	 2541.0	...
2249561	  789.5	  599.0	 2544.0	...
2249562	  789.4	  598.7	 2546.0	...
2249563	  789.4	  598.6	 2548.0	...
2249564	  789.5	  598.4	 2547.0	...
2249565	  789.7	  598.3	 2547.0	...
2249566	  789.9	  598.4	 2547.0	...
2249567	  789.9	  598.5	 2546.0	...
2249568	  789.7	  598.6	 2545.0	...
2249569	  789.6	  598.7	 2545.0	...
2249570	  789.5	  598.4	 2542.0	...
2249571	  789.5	  598.1	 2539.0	...
2249572	  789.8	  597.8	 2538.0	...
2249573	  790.1	  597.7	 2539.0	...
2249574	  790.4	  597.6	 2540.0	...
2249575	  790.4	  597.4	 2540.0	...
2249576	  790.4	  597.3	 2539.0	...
2249577	  790.4	  597.2	 2539.0	...
2249578	  790.3	  597.3	 2540.0	...
2249579	  790.3	  597.4	 2542.0	...
2249580	  790.2	  597.5	 2544.0	...
2249581	  790.1	  597.7	 2544.0	...
2249582	  789.9	  597.8	 2544.0	...
2249583	  789.6	  598.0	 2544.0	...
2249584	  789.5	  597.8	 2544.0	...
2249585	  789.6	  597.5	 2547.0	...
2249586	  789.7	  597.3	 2550.0	...
2249587	  789.9	  597.5	 2550.0	...
2249588	  789.9	  597.7	 2547.0	...
2249589	  790.0	  597.9	 2544.0	...
2249590	  790.0	  597.8	 2544.0	...
2249591	  790.0	  597.7	 2542.0	...
2249592	  789.8	  597.6	 2540.0	...
2249593	  789.6	  597.7	 2540.0	...
2249594	  789.3	  598.2	 2541.0	...
2249595	  789.2	  598.7	 2541.0	...
2249596	  789.3	  599.2	 2540.0	...
2249597	  789.5	  599.3	 2541.0	...
2249598	  789.7	  599.3	 2543.0	...
2249599	  789.7	  599.3	 2546.0	...
2249600	  789.8	  599.1	 2546.0	...
2249601	  789.8	  599.0	 2546.0	...
2249602	  789.9	  598.9	 2547.0	...
2249603	  789.9	  598.9	 2547.0	...
2249604	  789.8	  599.0	 2547.0	...
2249605	  789.6	  599.1	 2548.0	...
2249606	  789.4	  599.0	 2547.0	...
2249607	  789.4	  598.7	 2546.0	...
2249608	  789.3	  598.5	 2544.0	...
2249609	  789.1	  598.4	 2546.0	...
2249610	  789.1	  598.5	 2548.0	...
2249611	  789.4	  598.5	 2550.0	...
2249612	  789.6	  598.4	 2551.0	...
2249613	  789.5	  598.2	 2552.0	...
2249614	  789.2	  598.1	 2552.0	...
2249615	  789.0	  598.2	 2552.0	...
2249616	  789.0	  598.5	 2553.0	...
2249617	  789.1	  598.6	 2553.0	...
2249618	  789.2	  598.6	 2553.0	...
2249619	  789.4	  598.6	 2552.0	...
2249620	  789.5	  598.6	 2551.0	...
2249621	  789.8	  598.7	 2551.0	...
2249622	  790.0	  598.9	 2550.0	...
2249623	  790.1	  598.9	 2549.0	...
2249624	  789.9	  598.6	 2549.0	...
2249625	  789.7	  598.3	 2550.0	...
2249626	  789.6	  598.4	 2551.0	...
2249627	  789.3	  598.7	 2550.0	...
2249628	  789.0	  598.9	 2548.0	...
2249629	  788.8	  599.0	 2546.0	...
2249630	  788.7	  598.8	 2546.0	...
2249631	  788.6	  598.7	 2549.0	...
2249632	  788.5	  598.7	 2552.0	...
2249633	  788.4	  598.5	 2553.0	...
2249634	  788.7	  598.2	 2553.0	...
2249635	  789.3	  598.1	 2552.0	...
2249636	  789.8	  598.3	 2551.0	...
2249637	  790.0	  598.3	 2551.0	...
2249638	  790.0	  598.2	 2551.0	...
2249639	  790.0	  598.2	 2552.0	...
2249640	  789.9	  598.3	 2553.0	...
2249641	  789.9	  598.3	 2552.0	...
2249642	  789.9	  598.2	 2551.0	...
2249643	  790.0	  598.4	 2550.0	...
2249644	  790.0	  598.6	 2551.0	...
2249645	  790.0	  598.8	 2552.0	...
2249646	  789.9	  598.7	 2555.0	...
2249647	  789.8	  598.6	 2557.0	...
2249648	  789.7	  598.5	 2558.0	...
2249649	  789.5	  598.3	 2558.0	...
2249650	  789.4	  598.0	 2557.0	...
2249651	  789.3	  597.8	 2557.0	...
2249652	  789.3	  598.1	 2559.0	...
2249653	  789.3	  598.4	 2562.0	...
2249654	  789.3	  598.9	 2566.0	...
2249655	  789.2	  599.2	 2563.0	...
2249656	  789.2	  599.7	 2560.0	...
2249657	  789.1	  599.9	 2556.0	...
2249658	  789.2	  600.3	 2558.0	...
2249659	  789.4	  600.3	 2561.0	...
2249660	  789.7	  600.1	 2565.0	...
2249661	  789.9	  599.7	 2566.0	...
2249662	  789.8	  599.1	 2564.0	...
2249663	  789.7	  598.7	 2563.0	...
2249664	  789.6	  598.3	 2563.0	...
2249665	  789.8	  598.2	 2565.0	...
2249666	  789.9	  598.4	 2569.0	...
2249667	  790.2	  598.6	 2570.0	...
2249668	  790.4	  598.7	 2571.0	...
2249669	  790.6	  598.7	 2572.0	...
2249670	  790.7	  598.6	 2572.0	...
2249671	  790.9	  598.5	 2572.0	...
2249672	  791.0	  598.4	 2570.0	...
2249673	  790.8	  598.4	 2569.0	...
2249674	  790.6	  598.5	 2569.0	...
2249675	  790.4	  598.5	 2570.0	...
2249676	  790.4	  598.6	 2571.0	...
2249677	  790.4	  598.5	 2570.0	...
2249678	  790.4	  598.4	 2568.0	...
2249679	  790.3	  598.6	 2571.0	...
2249680	  790.2	  598.9	 2575.0	...
2249681	  790.2	  599.2	 2577.0	...
2249682	  790.2	  599.3	 2575.0	...
2249683	  790.3	  599.5	 2573.0	...
MSG	2249684 0000 _ Number Off
2249684	  790.1	  599.6	 2572.0	...
2249685	  789.9	  599.5	 2572.0	...
2249686	  789.8	  599.5	 2573.0	...
2249687	  789.8	  599.5	 2574.0	...
2249688	  789.8	  599.5	 2574.0	...
2249689	  789.9	  599.7	 2574.0	...
2249690	  790.0	  599.9	 2575.0	...
2249691	  789.8	  600.2	 2578.0	...
2249692	  789.6	  600.1	 2579.0	...
2249693	  789.5	  600.0	 2581.0	...
2249694	  788.9	  600.0	 2582.0	...
2249695	  788.1	  599.1	 2583.0	...
2249696	  786.5	  597.8	 2585.0	...
2249697	  785.5	  595.9	 2586.0	...
2249698	  784.5	  595.1	 2588.0	...
2249699	  784.2	  594.6	 2588.0	...
2249700	  783.7	  593.9	 2587.0	...
2249701	  783.4	  591.9	 2586.0	...
2249702	  783.4	  590.0	 2585.0	...
2249703	  783.6	  588.7	 2585.0	...
2249704	  784.5	  588.9	 2586.0	...
2249705	  785.3	  589.1	 2586.0	...
2249706	  786.6	  589.3	 2587.0	...
2249707	  788.1	  589.7	 2588.0	...
2249708	  789.6	  590.2	 2588.0	...
2249709	  791.1	  590.6	 2588.0	...
2249710	  791.7	  590.6	 2589.0	...
2249711	  792.3	  590.6	 2590.0	...
2249712	  792.6	  591.0	 2590.0	...
2249713	  792.9	  591.3	 2589.0	...
2249714	  793.2	  591.5	 2588.0	...
2249715	  793.0	  591.5	 2589.0	...
2249716	  792.7	  591.4	 2590.0	...
2249717	  792.3	  591.4	 2591.0	...
2249718	  792.0	  591.4	 2591.0	...
2249719	  791.7	  591.5	 2592.0	...
2249720	  791.2	  591.7	 2592.0	...
2249721	  790.8	  591.9	 2593.0	...
2249722	  790.4	  592.1	 2594.0	...
2249723	  790.4	  592.2	 2595.0	...
2249724	  790.5	  592.4	 2595.0	...
2249725	  790.6	  592.7	 2595.0	...
2249726	  790.7	  592.9	 2593.0	...
2249727	  790.6	  592.9	 2590.0	...
2249728	  790.5	  592.9	 2588.0	...
2249729	  790.4	  592.9	 2590.0	...
2249730	  790.4	  592.8	 2592.0	...
2249731	  790.3	  592.7	 2593.0	...
2249732	  790.2	  592.6	 2593.0	...
2249733	  790.1	  592.6	 2593.0	...
2249734	  790.0	  592.8	 2593.0	...
2249735	  789.9	  593.1	 2593.0	...
2249736	  789.9	  593.3	 2594.0	...
2249737	  789.9	  593.0	 2596.0	...
2249738	  789.9	  592.8	 2598.0	...
2249739	  789.8	  592.5	 2598.0	...
2249740	  789.9	  592.4	 2596.0	...
2249741	  790.0	  592.9	 2596.0	...
2249742	  790.2	  593.4	 2598.0	...
2249743	  790.4	  593.9	 2601.0	...
2249744	  790.4	  593.5	 2601.0	...
2249745	  790.5	  593.1	 2599.0	...
2249746	  790.9	  592.5	 2597.0	...
2249747	  791.3	  592.4	 2597.0	...
2249748	  791.2	  592.4	 2597.0	...
2249749	  791.0	  592.4	 2597.0	...
2249750	  790.7	  592.4	 2598.0	...
2249751	  790.7	  593.3	 2599.0	...
2249752	  790.9	  594.2	 2600.0	...
2249753	  791.2	  595.0	 2602.0	...
2249754	  791.3	  594.9	 2601.0	...
2249755	  791.0	  594.5	 2600.0	...
2249756	  790.7	  594.1	 2599.0	...
2249757	  790.6	  593.9	 2600.0	...
2249758	  790.7	  594.2	 2600.0	...
2249759	  790.8	  594.4	 2601.0	...
2249760	  790.9	  594.5	 2603.0	...
2249761	  790.8	  594.5	 2606.0	...
2249762	  790.7	  594.3	 2608.0	...
2249763	  790.6	  594.1	 2605.0	...
2249764	  790.7	  593.9	 2602.0	...
2249765	  790.8	  593.9	 2601.0	...
2249766	  790.8	  593.8	 2600.0	...
2249767	  790.8	  593.8	 2600.0	...
2249768	  790.9	  593.7	 2601.0	...
2249769	  791.2	  593.6	 2601.0	...
2249770	  791.5	  593.6	 2602.0	...
2249771	  791.7	  593.7	 2602.0	...
2249772	  791.8	  593.9	 2603.0	...
2249773	  791.8	  594.0	 2605.0	...
2249774	  791.9	  594.0	 2606.0	...
2249775	  792.0	  593.9	 2607.0	...
2249776	  792.1	  593.8	 2607.0	...
2249777	  792.1	  593.6	 2608.0	...
2249778	  792.1	  593.5	 2610.0	...
2249779	  792.1	  593.5	 2610.0	...
2249780	  792.1	  593.6	 2610.0	...
2249781	  792.0	  594.0	 2608.0	...
2249782	  792.0	  594.4	 2606.0	...
2249783	  791.9	  594.6	 2605.0	...
2249784	  791.7	  594.7	 2604.0	...
2249785	  791.5	  594.7	 2603.0	...
2249786	  791.5	  594.5	 2603.0	...
2249787	  791.8	  594.3	 2603.0	...
2249788	  792.1	  594.2	 2604.0	...
2249789	  792.1	  594.2	 2607.0	...
2249790	  792.1	  594.1	 2610.0	...
2249791	  792.0	  594.2	 2612.0	...
2249792	  791.9	  594.4	 2612.0	...
2249793	  791.9	  593.9	 2613.0	...
2249794	  791.9	  593.0	 2612.0	...
2249795	  792.0	  592.0	 2610.0	...
2249796	  791.9	  592.2	 2609.0	...
2249797	  791.8	  592.8	 2609.0	...
2249798	  791.7	  593.4	 2611.0	...
2249799	  791.9	  593.7	 2613.0	...
2249800	  791.9	  593.8	 2616.0	...
2249801	  791.9	  593.9	 2614.0	...
2249802	  791.9	  593.8	 2612.0	...
2249803	  791.9	  593.7	 2610.0	...
2249804	  792.0	  593.5	 2610.0	...
2249805	  792.1	  593.3	 2610.0	...
2249806	  792.1	  593.2	 2610.0	...
2249807	  792.1	  593.4	 2614.0	...
2249808	  792.0	  593.8	 2617.0	...
2249809	  792.0	  594.0	 2620.0	...
2249810	  791.9	  593.8	 2619.0	...
2249811	  791.9	  593.7	 2619.0	...
2249812	  791.9	  593.7	 2619.0	...
2249813	  791.9	  593.8	 2620.0	...
2249814	  792.0	  593.8	 2619.0	...
2249815	  792.3	  593.7	 2617.0	...
2249816	  792.6	  593.7	 2614.0	...
2249817	  792.5	  593.7	 2613.0	...
2249818	  792.1	  593.7	 2614.0	...
2249819	  791.7	  593.8	 2614.0	...
2249820	  791.7	  593.9	 2615.0	...
2249821	  791.9	  594.0	 2617.0	...
2249822	  792.2	  594.1	 2619.0	...
2249823	  792.5	  594.1	 2620.0	...
2249824	  792.5	  594.2	 2620.0	...
2249825	  792.5	  594.2	 2621.0	...
2249826	  792.3	  594.1	 2621.0	...
2249827	  792.2	  594.0	 2622.0	...
2249828	  792.1	  594.0	 2621.0	...
2249829	  792.0	  594.0	 2621.0	...
2249830	  791.8	  593.8	 2621.0	...
2249831	  791.6	  593.7	 2621.0	...
2249832	  791.6	  593.7	 2620.0	...
2249833	  791.5	  593.9	 2618.0	...
2249834	  791.6	  594.3	 2616.0	...
2249835	  791.6	  594.5	 2615.0	...
2249836	  791.6	  594.9	 2615.0	...
2249837	  791.6	  594.9	 2615.0	...
2249838	  791.7	  595.2	 2616.0	...
2249839	  791.8	  595.4	 2616.0	...
2249840	  791.8	  595.1	 2617.0	...
2249841	  791.7	  594.5	 2617.0	...
2249842	  791.6	  594.0	 2618.0	...
2249843	  791.4	  594.1	 2618.0	...
2249844	  791.2	  594.1	 2618.0	...
2249845	  791.5	  594.1	 2617.0	...
2249846	  791.8	  594.0	 2617.0	...
2249847	  792.2	  594.1	 2617.0	...
2249848	  792.2	  594.3	 2618.0	...
2249849	  792.2	  594.4	 2618.0	...
2249850	  792.3	  594.4	 2618.0	...
2249851	  792.1	  594.3	 2618.0	...
2249852	  791.9	  594.0	 2617.0	...
2249853	  791.8	  593.7	 2617.0	...
2249854	  791.8	  593.5	 2617.0	...
2249855	  791.8	  593.5	 2618.0	...
2249856	  791.9	  593.5	 2619.0	...
2249857	  792.1	  593.6	 2619.0	...
2249858	  792.1	  593.8	 2616.0	...
2249859	  791.8	  594.0	 2612.0	...
2249860	  791.9	  594.1	 2610.0	...
2249861	  792.2	  594.1	 2610.0	...
2249862	  792.5	  594.0	 2611.0	...
2249863	  792.5	  594.0	 2611.0	...
2249864	  792.3	  593.9	 2613.0	...
2249865	  792.0	  593.8	 2615.0	...
2249866	  791.8	  593.5	 2615.0	...
2249867	  791.9	  593.3	 2612.0	...
2249868	  792.0	  593.8	 2609.0	...
2249869	  792.0	  594.4	 2609.0	...
2249870	  792.1	  595.0	 2609.0	...
2249871	  792.1	  594.9	 2610.0	...
2249872	  792.0	  594.7	 2612.0	...
2249873	  792.0	  594.5	 2613.0	...
2249874	  792.0	  594.4	 2613.0	...
2249875	  792.2	  594.4	 2613.0	...
2249876	  792.3	  594.2	 2612.0	...
2249877	  792.4	  594.2	 2611.0	...
2249878	  792.4	  594.0	 2611.0	...
2249879	  792.1	  594.0	 2611.0	...
2249880	  791.8	  593.9	 2612.0	...
2249881	  791.4	  593.9	 2612.0	...
2249882	  791.4	  593.9	 2612.0	...
2249883	  791.4	  594.0	 2611.0	...
2249884	  791.4	  594.1	 2611.0	...
2249885	  791.7	  594.5	 2611.0	...
2249886	  792.0	  594.8	 2610.0	...
2249887	  792.5	  595.1	 2610.0	...
2249888	  792.7	  595.2	 2608.0	...
2249889	  792.9	  595.3	 2608.0	...
2249890	  792.9	  595.4	 2608.0	...
2249891	  792.8	  595.4	 2608.0	...
2249892	  792.8	  595.3	 2608.0	...
2249893	  792.7	  595.1	 2607.0	...
2249894	  792.8	  595.2	 2608.0	...
MSG	2249895 0000 _ Number On
2249895	  792.8	  595.4	 2608.0	...
2249896	  792.9	  595.4	 2610.0	...
2249897	  792.9	  595.2	 2610.0	...
2249898	  792.9	  594.9	 2610.0	...
2249899	  792.9	  594.9	 2610.0	...
2249900	  792.9	  595.0	 2609.0	...
2249901	  793.0	  594.9	 2608.0	...
2249902	  793.1	  594.8	 2608.0	...
2249903	  793.2	  594.7	 2608.0	...
2249904	  793.3	  594.7	 2607.0	...
2249905	  793.2	  594.6	 2606.0	...
2249906	  793.1	  594.4	 2605.0	...
2249907	  793.0	  594.3	 2605.0	...
2249908	  792.8	  594.4	 2605.0	...
2249909	  792.7	  594.7	 2607.0	...
2249910	  792.7	  595.2	 2609.0	...
2249911	  792.9	  595.4	 2610.0	...
2249912	  793.0	  595.6	 2610.0	...
2249913	  793.3	  595.7	 2610.0	...
2249914	  793.4	  595.5	 2610.0	...
2249915	  792.9	  595.2	 2610.0	...
2249916	  792.3	  595.3	 2609.0	...
2249917	  792.1	  595.7	 2608.0	...
2249918	  792.5	  596.0	 2607.0	...
2249919	  792.9	  596.1	 2606.0	...
2249920	  793.0	  596.2	 2610.0	...
2249921	  793.0	  596.0	 2613.0	...
2249922	  793.0	  595.6	 2616.0	...
2249923	  792.9	  595.3	 2615.0	...
2249924	  792.9	  595.3	 2613.0	...
2249925	  793.0	  595.3	 2611.0	...
2249926	  793.1	  595.2	 2611.0	...
2249927	  793.3	  595.2	 2610.0	...
2249928	  793.3	  595.1	 2610.0	...
2249929	  793.2	  595.1	 2610.0	...
2249930	  793.0	  595.1	 2610.0	...
2249931	  793.0	  595.3	 2610.0	...
2249932	  793.0	  595.5	 2610.0	...
2249933	  793.0	  595.6	 2612.0	...
2249934	  793.0	  595.5	 2613.0	...
2249935	  793.2	  595.8	 2614.0	...
2249936	  793.4	  596.3	 2614.0	...
2249937	  793.7	  596.8	 2612.0	...
2249938	  793.8	  596.9	 2611.0	...
2249939	  793.9	  596.8	 2609.0	...
2249940	  794.1	  596.8	 2608.0	...
2249941	  794.2	  596.8	 2607.0	...
2249942	  794.3	  596.9	 2606.0	...
2249943	  794.3	  596.7	 2604.0	...
2249944	  794.4	  596.5	 2603.0	...
2249945	  794.5	  596.8	 2602.0	...
2249946	  794.5	  597.2	 2601.0	...
2249947	  794.2	  597.6	 2600.0	...
2249948	  793.9	  597.7	 2599.0	...
2249949	  793.8	  597.3	 2599.0	...
2249950	  793.7	  597.0	 2599.0	...
2249951	  793.6	  596.7	 2600.0	...
2249952	  793.7	  597.1	 2600.0	...
2249953	  793.7	  597.5	 2601.0	...
2249954	  793.8	  597.9	 2601.0	...
2249955	  794.0	  597.9	 2601.0	...
2249956	  794.1	  597.9	 2602.0	...
2249957	  794.1	  597.8	 2602.0	...
2249958	  794.0	  597.7	 2602.0	...
2249959	  793.9	  597.7	 2599.0	...
2249960	  794.3	  597.7	 2597.0	...
2249961	  794.7	  597.9	 2595.0	...
2249962	  794.7	  598.1	 2595.0	...
2249963	  794.2	  598.1	 2596.0	...
2249964	  793.8	  598.1	 2596.0	...
2249965	  793.9	  598.0	 2597.0	...
2249966	  794.1	  597.9	 2597.0	...
2249967	  794.2	  598.0	 2597.0	...
2249968	  794.2	  598.1	 2597.0	...
2249969	  794.2	  598.3	 2597.0	...
2249970	  794.3	  598.3	 2597.0	...
2249971	  794.3	  598.3	 2594.0	...
2249972	  794.3	  598.3	 2591.0	...
2249973	  794.3	  598.4	 2588.0	...
2249974	  794.3	  598.6	 2595.0	...
2249975	  794.4	  598.7	 2601.0	...
2249976	  794.4	  598.7	 2608.0	...
2249977	  794.6	  598.6	 2608.0	...
2249978	  794.7	  598.6	 2607.0	...
2249979	  795.0	  598.7	 2605.0	...
2249980	  795.1	  598.1	 2599.0	...
2249981	  795.2	  597.5	 2594.0	...
2249982	  795.0	  597.0	 2590.0	...
2249983	  794.7	  597.0	 2590.0	...
2249984	  794.3	  597.1	 2590.0	...
2249985	  794.2	  597.1	 2592.0	...
2249986	  794.0	  597.3	 2593.0	...
2249987	  794.0	  597.5	 2593.0	...
2249988	  794.0	  597.7	 2592.0	...
2249989	  794.2	  597.8	 2591.0	...
2249990	  794.4	  597.8	 2590.0	...
2249991	  794.7	  597.8	 2590.0	...
2249992	  794.9	  597.5	 2590.0	...
2249993	  795.0	  597.3	 2590.0	...
2249994	  795.1	  597.1	 2590.0	...
2249995	  795.5	  597.2	 2590.0	...
2249996	  795.9	  597.2	 2589.0	...
2249997	  796.0	  597.4	 2588.0	...
2249998	  795.8	  597.5	 2588.0	...
2249999	  795.5	  597.7	 2587.0	...
2250000	  795.3	  597.9	 2586.0	...
2250001	  795.3	  598.0	 2586.0	...
2250002	  795.4	  598.0	 2586.0	...
2250003	  795.5	  598.0	 2586.0	...
2250004	  795.4	  598.1	 2586.0	...
2250005	  795.3	  598.3	 2585.0	...
2250006	  795.1	  598.4	 2584.0	...
2250007	  795.1	  598.3	 2585.0	...
2250008	  795.1	  598.5	 2585.0	...
2250009	  795.2	  598.8	 2583.0	...
2250010	  795.4	  599.0	 2582.0	...
2250011	  795.7	  598.8	 2582.0	...
2250012	  796.0	  598.7	 2582.0	...
2250013	  796.2	  598.8	 2581.0	...
2250014	  796.2	  598.9	 2581.0	...
2250015	  796.1	  598.9	 2581.0	...
2250016	  795.9	  598.6	 2581.0	...
2250017	  795.8	  598.0	 2580.0	...
2250018	  795.8	  597.3	 2580.0	...
2250019	  795.9	  596.8	 2580.0	...
2250020	  795.9	  596.8	 2581.0	...
2250021	  796.0	  596.9	 2582.0	...
2250022	  796.0	  596.9	 2581.0	...
2250023	  795.7	  596.7	 2578.0	...
2250024	  795.4	  596.5	 2575.0	...
2250025	  795.5	  596.9	 2573.0	...
2250026	  795.8	  597.4	 2573.0	...
2250027	  796.1	  597.9	 2572.0	...
2250028	  796.1	  597.6	 2571.0	...
2250029	  796.2	  597.2	 2572.0	...
2250030	  796.2	  597.2	 2573.0	...
2250031	  796.2	  597.5	 2575.0	...
2250032	  796.1	  597.8	 2577.0	...
2250033	  796.1	  598.0	 2578.0	...
2250034	  796.0	  598.1	 2579.0	...
2250035	  796.0	  598.2	 2580.0	...
2250036	  796.0	  598.1	 2578.0	...
2250037	  796.0	  598.0	 2575.0	...
2250038	  796.0	  597.8	 2574.0	...
2250039	  796.2	  597.5	 2575.0	...
2250040	  796.5	  597.6	 2576.0	...
2250041	  796.8	  597.8	 2576.0	...
2250042	  796.8	  598.0	 2576.0	...
2250043	  796.6	  598.0	 2579.0	...
2250044	  796.3	  598.0	 2581.0	...
2250045	  796.1	  598.0	 2580.0	...
2250046	  796.1	  598.0	 2579.0	...
2250047	  796.2	  597.9	 2577.0	...
2250048	  796.2	  598.1	 2576.0	...
2250049	  796.5	  598.3	 2576.0	...
2250050	  796.9	  598.4	 2575.0	...
2250051	  797.3	  598.1	 2574.0	...
2250052	  797.5	  597.9	 2574.0	...
2250053	  797.4	  597.8	 2574.0	...
2250054	  797.3	  597.7	 2574.0	...
2250055	  797.1	  597.6	 2575.0	...
2250056	  796.9	  597.5	 2575.0	...
2250057	  796.7	  597.5	 2575.0	...
2250058	  796.5	  597.9	 2575.0	...
2250059	  796.5	  598.3	 2574.0	...
2250060	  796.4	  598.7	 2574.0	...
2250061	  796.3	  598.7	 2574.0	...
2250062	  796.5	  598.7	 2575.0	...
2250063	  796.8	  598.7	 2576.0	...
2250064	  797.0	  598.6	 2576.0	...
2250065	  796.9	  598.6	 2577.0	...
2250066	  796.9	  598.7	 2577.0	...
2250067	  796.7	  598.7	 2580.0	...
2250068	  796.6	  599.0	 2581.0	...
2250069	  796.8	  599.1	 2579.0	...
2250070	  797.1	  599.0	 2576.0	...
2250071	  797.8	  598.9	 2572.0	...
2250072	  797.7	  598.8	 2570.0	...
2250073	  797.5	  599.0	 2569.0	...
2250074	  796.9	  599.1	 2569.0	...
2250075	  797.2	  599.0	 2572.0	...
2250076	  797.7	  598.8	 2575.0	...
2250077	  798.3	  598.7	 2577.0	...
2250078	  798.3	  598.6	 2575.0	...
2250079	  798.4	  598.6	 2574.0	...
2250080	  798.4	  598.7	 2574.0	...
2250081	  798.5	  598.8	 2573.0	...
2250082	  798.5	  598.9	 2573.0	...
2250083	  798.2	  598.9	 2572.0	...
2250084	  797.9	  599.0	 2572.0	...
2250085	  798.0	  599.1	 2572.0	...
2250086	  798.3	  599.0	 2572.0	...
2250087	  798.6	  598.7	 2573.0	...
2250088	  798.7	  598.4	 2573.0	...
2250089	  798.8	  598.2	 2572.0	...
2250090	  798.8	  598.2	 2571.0	...
2250091	  798.8	  598.2	 2572.0	...
2250092	  798.8	  598.3	 2572.0	...
2250093	  798.8	  598.4	 2572.0	...
2250094	  798.8	  598.5	 2572.0	...
2250095	  798.7	  598.6	 2572.0	...
2250096	  798.5	  598.4	 2572.0	...
2250097	  798.2	  598.1	 2571.0	...
2250098	  798.1	  597.6	 2569.0	...
2250099	  798.4	  597.3	 2568.0	...
2250100	  798.5	  597.0	 2569.0	...
2250101	  798.4	  596.9	 2570.0	...
2250102	  798.3	  597.1	 2571.0	...
2250103	  798.3	  597.5	 2573.0	...
2250104	  798.4	  598.3	 2575.0	...
2250105	  798.5	  598.8	 2575.0	...
2250106	  798.5	  599.1	 2573.0	...
2250107	  798.6	  598.9	 2572.0	...
2250108	  798.7	  598.3	 2570.0	...
2250109	  798.8	  597.7	 2568.0	...
2250110	  798.8	  597.3	 2567.0	...
2250111	  798.7	  597.4	 2567.0	...
2250112	  798.6	  597.5	 2567.0	...
2250113	  798.4	  597.5	 2567.0	...
2250114	  798.4	  597.4	 2567.0	...
2250115	  798.5	  597.4	 2567.0	...
2250116	  798.5	  597.3	 2571.0	...
2250117	  798.6	  597.1	 2574.0	...
2250118	  798.6	  596.7	 2577.0	...
2250119	  798.5	  596.5	 2576.0	...
2250120	  798.5	  596.5	 2576.0	...
2250121	  798.6	  596.6	 2578.0	...
2250122	  798.7	  596.8	 2579.0	...
2250123	  798.7	  596.8	 2580.0	...
2250124	  798.6	  597.3	 2580.0	...
2250125	  798.7	  597.8	 2579.0	...
2250126	  798.8	  598.0	 2579.0	...
2250127	  799.0	  597.8	 2579.0	...
2250128	  799.0	  597.7	 2580.0	...
2250129	  798.9	  597.9	 2581.0	...
2250130	  798.8	  598.2	 2581.0	...
2250131	  798.7	  598.4	 2581.0	...
2250132	  798.6	  598.5	 2578.0	...
2250133	  798.4	  598.6	 2576.0	...
2250134	  798.2	  598.8	 2574.0	...
2250135	  798.0	  599.0	 2574.0	...
2250136	  798.3	  599.0	 2573.0	...
2250137	  798.7	  599.1	 2572.0	...
2250138	  799.0	  599.1	 2575.0	...
2250139	  799.0	  598.9	 2578.0	...
2250140	  799.1	  598.6	 2579.0	...
2250141	  799.1	  598.3	 2576.0	...
2250142	  799.2	  598.2	 2575.0	...
2250143	  799.3	  598.2	 2576.0	...
2250144	  799.2	  598.3	 2576.0	...
2250145	  799.1	  598.5	 2576.0	...
2250146	  798.8	  598.9	 2577.0	...
2250147	  798.6	  599.1	 2579.0	...
2250148	  798.8	  599.2	 2581.0	...
2250149	  799.0	  599.3	 2581.0	...
2250150	  799.2	  599.1	 2578.0	...
2250151	  799.3	  598.9	 2576.0	...
2250152	  799.4	  598.2	 2575.0	...
2250153	  799.5	  597.6	 2576.0	...
2250154	  799.6	  597.2	 2577.0	...
2250155	  799.7	  597.1	 2578.0	...
2250156	  799.4	  597.1	 2580.0	...
2250157	  799.0	  597.2	 2583.0	...
2250158	  798.7	  597.5	 2583.0	...
2250159	  798.7	  597.9	 2582.0	...
2250160	  798.8	  598.2	 2581.0	...
2250161	  799.0	  598.3	 2580.0	...
2250162	  799.2	  598.2	 2579.0	...
2250163	  799.5	  597.5	 2578.0	...
2250164	  799.7	  596.9	 2579.0	...
2250165	  800.0	  596.3	 2582.0	...
2250166	  800.1	  596.2	 2585.0	...
2250167	  800.1	  596.3	 2588.0	...
2250168	  799.9	  596.6	 2587.0	...
2250169	  799.7	  596.9	 2585.0	...
2250170	  799.5	  597.2	 2583.0	...
2250171	  799.5	  597.4	 2582.0	...
2250172	  799.5	  597.5	 2582.0	...
2250173	  799.5	  597.4	 2580.0	...
2250174	  799.6	  597.6	 2577.0	...
2250175	  799.8	  597.8	 2576.0	...
2250176	  800.2	  597.8	 2579.0	...
2250177	  800.4	  597.6	 2581.0	...
2250178	  800.4	  597.6	 2583.0	...
2250179	  800.1	  597.4	 2582.0	...
2250180	  799.8	  597.2	 2581.0	...
2250181	  799.8	  597.2	 2579.0	...
2250182	  800.1	  597.4	 2577.0	...
2250183	  800.3	  597.3	 2577.0	...
2250184	  800.2	  597.1	 2578.0	...
2250185	  799.8	  596.9	 2581.0	...
2250186	  799.4	  597.2	 2583.0	...
2250187	  799.4	  597.5	 2584.0	...
2250188	  799.5	  597.8	 2584.0	...
2250189	  799.8	  597.8	 2586.0	...
2250190	  800.1	  597.7	 2586.0	...
2250191	  800.2	  597.1	 2586.0	...
2250192	  800.2	  596.7	 2585.0	...
2250193	  800.4	  596.6	 2583.0	...
2250194	  800.7	  596.9	 2580.0	...
2250195	  800.9	  597.4	 2578.0	...
2250196	  800.8	  597.6	 2578.0	...
2250197	  800.8	  597.8	 2580.0	...
2250198	  800.8	  597.5	 2582.0	...
2250199	  800.7	  597.1	 2584.0	...
MSG	2250200 0000 _ Number Off
2250200	  800.6	  596.6	 2586.0	...
2250201	  800.4	  596.5	 2588.0	...
2250202	  800.3	  596.4	 2589.0	...
2250203	  800.4	  596.2	 2589.0	...
2250204	  800.5	  596.1	 2590.0	...
2250205	  800.7	  595.9	 2589.0	...
2250206	  800.8	  595.9	 2587.0	...
2250207	  800.7	  595.9	 2584.0	...
2250208	  800.7	  595.9	 2582.0	...
2250209	  800.7	  596.0	 2583.0	...
2250210	  800.7	  596.0	 2583.0	...
2250211	  800.7	  596.4	 2583.0	...
2250212	  800.7	  596.8	 2583.0	...
2250213	  800.7	  597.2	 2586.0	...
2250214	  800.6	  597.3	 2588.0	...
2250215	  800.5	  597.3	 2591.0	...
2250216	  800.5	  597.3	 2592.0	...
2250217	  800.7	  597.3	 2591.0	...
2250218	  801.0	  597.4	 2589.0	...
2250219	  801.3	  597.4	 2587.0	...
2250220	  801.4	  597.3	 2586.0	...
2250221	  801.3	  597.1	 2585.0	...
2250222	  801.3	  596.5	 2584.0	...
2250223	  801.5	  596.1	 2585.0	...
2250224	  801.7	  595.6	 2587.0	...
2250225	  801.9	  595.4	 2588.0	...
2250226	  802.0	  596.3	 2589.0	...
2250227	  801.8	  597.3	 2590.0	...
2250228	  801.5	  597.7	 2588.0	...
2250229	  801.4	  597.2	 2586.0	...
2250230	  801.5	  596.7	 2583.0	...
2250231	  801.7	  596.8	 2584.0	...
2250232	  801.7	  596.8	 2584.0	...
2250233	  801.8	  596.7	 2584.0	...
2250234	  801.8	  596.4	 2585.0	...
2250235	  801.7	  596.0	 2586.0	...
2250236	  801.6	  595.7	 2587.0	...
2250237	  801.7	  595.7	 2587.0	...
2250238	  801.9	  595.6	 2587.0	...
2250239	  802.0	  595.7	 2588.0	...
2250240	  801.7	  595.8	 2589.0	...
2250241	  801.4	  596.3	 2589.0	...
2250242	  801.5	  596.7	 2587.0	...
2250243	  801.6	  597.0	 2585.0	...
2250244	  801.8	  597.1	 2583.0	...
2250245	  801.7	  597.1	 2585.0	...
2250246	  801.3	  597.5	 2588.0	...
2250247	  800.8	  597.8	 2591.0	...
2250248	  800.3	  598.6	 2590.0	...
2250249	  799.8	  599.4	 2590.0	...
2250250	  799.3	  600.1	 2590.0	...
2250251	  798.3	  600.7	 2590.0	...
2250252	  797.8	  601.1	 2590.0	...
2250253	  797.4	  600.7	 2591.0	...
2250254	  797.3	  599.5	 2591.0	...
2250255	  797.2	  598.0	 2591.0	...
2250256	  797.5	  596.4	 2591.0	...
2250257	  797.8	  595.2	 2592.0	...
2250258	  798.0	  593.5	 2595.0	...
2250259	  798.4	  591.8	 2595.0	...
2250260	  798.8	  590.1	 2594.0	...
2250261	  799.3	  589.3	 2594.0	...
2250262	  799.8	  589.3	 2595.0	...
2250263	  800.4	  589.2	 2597.0	...
2250264	  801.8	  589.1	 2598.0	...
2250265	  802.9	  589.0	 2596.0	...
2250266	  803.6	  589.2	 2594.0	...
2250267	  804.4	  589.6	 2595.0	...
2250268	  805.3	  590.7	 2597.0	...
2250269	  806.0	  591.5	 2600.0	...
2250270	  805.9	  592.3	 2598.0	...
2250271	  805.9	  592.4	 2596.0	...
2250272	  805.9	  592.3	 2595.0	...
2250273	  805.6	  592.3	 2593.0	...
2250274	  805.0	  592.4	 2591.0	...
2250275	  804.3	  592.4	 2593.0	...
2250276	  803.8	  592.4	 2597.0	...
2250277	  803.6	  592.4	 2599.0	...
2250278	  803.5	  592.5	 2598.0	...
2250279	  803.5	  592.9	 2597.0	...
2250280	  803.7	  593.3	 2598.0	...
2250281	  803.8	  593.6	 2600.0	...
2250282	  803.8	  593.4	 2599.0	...
2250283	  803.7	  593.2	 2598.0	...
2250284	  803.6	  593.0	 2598.0	...
2250285	  803.6	  592.9	 2598.0	...
2250286	  803.6	  592.8	 2599.0	...
2250287	  803.5	  592.8	 2600.0	...
2250288	  802.9	  593.1	 2601.0	...
2250289	  802.3	  593.4	 2601.0	...
2250290	  801.9	  593.6	 2601.0	...
2250291	  801.9	  593.9	 2599.0	...
2250292	  801.9	  594.1	 2598.0	...
2250293	  802.0	  594.0	 2600.0	...
2250294	  802.2	  593.6	 2604.0	...
2250295	  802.6	  593.1	 2607.0	...
2250296	  802.8	  593.0	 2608.0	...
2250297	  802.9	  593.0	 2608.0	...
2250298	  803.0	  593.2	 2608.0	...
2250299	  803.3	  593.3	 2608.0	...
2250300	  803.3	  593.3	 2609.0	...
2250301	  803.0	  593.4	 2609.0	...
2250302	  802.7	  593.4	 2609.0	...
2250303	  802.7	  593.4	 2610.0	...
2250304	  802.8	  593.3	 2609.0	...
2250305	  802.8	  593.0	 2608.0	...
2250306	  802.7	  592.6	 2606.0	...
2250307	  802.5	  592.2	 2607.0	...
2250308	  802.6	  592.2	 2606.0	...
2250309	  802.9	  592.1	 2606.0	...
2250310	  803.2	  592.0	 2605.0	...
2250311	  803.4	  592.0	 2605.0	...
2250312	  803.7	  592.0	 2607.0	...
2250313	  803.9	  592.0	 2609.0	...
2250314	  803.9	  592.2	 2612.0	...
2250315	  803.9	  592.6	 2612.0	...
2250316	  803.8	  593.0	 2612.0	...
2250317	  803.8	  593.2	 2611.0	...
2250318	  803.7	  593.1	 2610.0	...
2250319	  803.8	  593.0	 2609.0	...
2250320	  803.6	  592.9	 2609.0	...
2250321	  803.2	  592.9	 2609.0	...
2250322	  802.6	  593.3	 2610.0	...
2250323	  802.3	  593.7	 2611.0	...
2250324	  802.5	  594.0	 2611.0	...
2250325	  802.7	  594.0	 2611.0	...
2250326	  802.9	  594.0	 2610.0	...
2250327	  802.6	  594.0	 2610.0	...
2250328	  802.5	  593.8	 2609.0	...
2250329	  802.4	  593.6	 2609.0	...
2250330	  802.3	  593.5	 2609.0	...
2250331	  802.4	  593.5	 2609.0	...
2250332	  802.7	  593.6	 2609.0	...
2250333	  803.0	  593.7	 2609.0	...
2250334	  803.2	  593.6	 2609.0	...
2250335	  803.4	  593.4	 2608.0	...
2250336	  803.1	  593.2	 2607.0	...
2250337	  802.8	  593.1	 2606.0	...
2250338	  802.5	  593.1	 2608.0	...
2250339	  802.5	  593.0	 2609.0	...
2250340	  802.6	  593.0	 2611.0	...
2250341	  802.6	  593.2	 2611.0	...
2250342	  802.7	  593.3	 2611.0	...
2250343	  802.8	  593.3	 2611.0	...
2250344	  803.0	  593.2	 2610.0	...
2250345	  803.2	  592.8	 2609.0	...
2250346	  803.2	  592.2	 2609.0	...
2250347	  803.2	  591.8	 2610.0	...
2250348	  803.1	  591.7	 2610.0	...
2250349	  803.0	  592.0	 2610.0	...
2250350	  802.9	  592.2	 2610.0	...
2250351	  802.7	  592.4	 2610.0	...
2250352	  802.5	  592.5	 2611.0	...
2250353	  802.4	  592.6	 2611.0	...
2250354	  802.4	  592.6	 2613.0	...
2250355	  802.5	  592.6	 2616.0	...
2250356	  802.5	  592.6	 2616.0	...
2250357	  802.5	  592.5	 2615.0	...
2250358	  802.7	  592.4	 2614.0	...
2250359	  803.0	  592.3	 2615.0	...
2250360	  803.2	  592.3	 2615.0	...
2250361	  803.2	  591.9	 2615.0	...
2250362	  803.2	  591.6	 2614.0	...
2250363	  803.4	  591.5	 2613.0	...
2250364	  803.6	  591.8	 2611.0	...
2250365	  803.4	  592.2	 2610.0	...
2250366	  803.1	  591.9	 2609.0	...
2250367	  803.0	  591.5	 2610.0	...
2250368	  803.1	  591.3	 2610.0	...
2250369	  803.1	  591.4	 2613.0	...
2250370	  803.0	  591.5	 2616.0	...
2250371	  802.7	  591.5	 2619.0	...
2250372	  802.6	  591.7	 2619.0	...
2250373	  802.6	  591.3	 2616.0	...
2250374	  802.6	  590.9	 2611.0	...
2250375	  802.7	  590.5	 2606.0	...
2250376	  802.8	  591.0	 2605.0	...
2250377	  802.9	  591.6	 2605.0	...
2250378	  802.9	  592.3	 2606.0	...
2250379	  802.9	  592.5	 2609.0	...
2250380	  803.0	  592.6	 2612.0	...
2250381	  803.0	  592.4	 2615.0	...
2250382	  803.0	  592.4	 2616.0	...
2250383	  803.0	  592.5	 2616.0	...
2250384	  803.0	  592.4	 2616.0	...
2250385	  803.1	  592.3	 2616.0	...
2250386	  803.1	  592.2	 2617.0	...
2250387	  803.2	  592.1	 2618.0	...
2250388	  803.2	  592.1	 2618.0	...
2250389	  803.2	  592.1	 2618.0	...
2250390	  803.1	  592.1	 2618.0	...
2250391	  803.1	  592.2	 2617.0	...
2250392	  803.0	  592.2	 2617.0	...
2250393	  803.1	  592.3	 2617.0	...
2250394	  803.1	  591.9	 2616.0	...
2250395	  802.8	  591.6	 2616.0	...
2250396	  802.5	  591.3	 2615.0	...
2250397	  802.2	  591.4	 2615.0	...
2250398	  802.2	  591.5	 2614.0	...
2250399	  802.3	  591.5	 2615.0	...
2250400	  802.3	  591.3	 2615.0	...
2250401	  802.3	  591.1	 2616.0	...
2250402	  802.5	  591.4	 2618.0	...
2250403	  802.6	  591.8	 2620.0	...
2250404	  802.8	  591.7	 2621.0	...
2250405	  802.9	  591.0	 2621.0	...
2250406	  802.7	  590.5	 2621.0	...
2250407	  802.5	  590.7	 2621.0	...
2250408	  802.1	  590.9	 2622.0	...
2250409	  802.0	  591.5	 2621.0	...
2250410	  801.9	  591.8	 2619.0	...
2250411	  801.8	  591.9	 2616.0	...
2250412	  801.7	  591.6	 2614.0	...
2250413	  801.5	  591.4	 2613.0	...
2250414	  801.4	  591.3	 2613.0	...
2250415	  801.3	  591.2	 2614.0	...
2250416	  801.4	  591.2	 2614.0	...
2250417	  801.5	  591.2	 2615.0	...
2250418	  801.8	  591.4	 2615.0	...
2250419	  802.1	  591.6	 2616.0	...
2250420	  802.2	  591.8	 2617.0	...
2250421	  802.2	  591.6	 2618.0	...
2250422	  802.1	  591.3	 2620.0	...
2250423	  802.4	  591.0	 2622.0	...
2250424	  802.8	  591.0	 2624.0	...
2250425	  802.8	  591.1	 2624.0	...
2250426	  802.4	  591.4	 2622.0	...
2250427	  802.0	  591.8	 2621.0	...
2250428	  801.8	  591.6	 2618.0	...
2250429	  801.6	  591.2	 2615.0	...
2250430	  801.5	  591.3	 2612.0	...
2250431	  801.6	  591.9	 2612.0	...
2250432	  801.7	  592.0	 2612.0	...
2250433	  801.9	  591.6	 2614.0	...
2250434	  801.9	  591.2	 2616.0	...
2250435	  802.0	  591.3	 2617.0	...
2250436	  801.8	  591.5	 2618.0	...
2250437	  801.7	  591.7	 2618.0	...
2250438	  802.0	  591.9	 2617.0	...
2250439	  802.4	  592.0	 2617.0	...
2250440	  802.9	  592.0	 2617.0	...
2250441	  802.9	  591.6	 2618.0	...
2250442	  802.5	  591.2	 2615.0	...
2250443	  802.1	  590.7	 2612.0	...
2250444	  801.7	  590.6	 2612.0	...
2250445	  801.7	  590.2	 2615.0	...
2250446	  801.4	  590.0	 2619.0	...
2250447	  801.3	  589.8	 2619.0	...
2250448	  801.1	  590.0	 2619.0	...
2250449	  801.2	  590.2	 2618.0	...
2250450	  801.1	  590.3	 2618.0	...
2250451	  801.0	  590.3	 2618.0	...
2250452	  801.0	  590.2	 2617.0	...
2250453	  801.2	  590.5	 2618.0	...
2250454	  801.5	  590.8	 2620.0	...
2250455	  801.6	  591.5	 2622.0	...
2250456	  801.7	  591.9	 2621.0	...
2250457	  801.9	  592.1	 2618.0	...
2250458	  802.1	  592.0	 2616.0	...
2250459	  801.9	  592.0	 2617.0	...
2250460	  801.4	  592.1	 2619.0	...
2250461	  801.2	  592.3	 2619.0	...
2250462	  801.5	  592.3	 2618.0	...
2250463	  801.7	  592.1	 2618.0	...
2250464	  801.7	  592.0	 2617.0	...
2250465	  801.7	  591.8	 2618.0	...
2250466	  801.8	  591.8	 2620.0	...
2250467	  801.8	  591.6	 2622.0	...
2250468	  801.8	  591.5	 2624.0	...
2250469	  801.9	  591.8	 2624.0	...
2250470	  802.1	  592.2	 2624.0	...
2250471	  802.2	  592.7	 2624.0	...
2250472	  802.3	  592.4	 2624.0	...
2250473	  802.2	  592.1	 2624.0	...
2250474	  801.8	  591.9	 2624.0	...
2250475	  801.5	  591.9	 2624.0	...
2250476	  801.5	  592.0	 2625.0	...
2250477	  801.9	  592.2	 2625.0	...
2250478	  802.3	  592.4	 2626.0	...
2250479	  802.2	  592.6	 2626.0	...
2250480	  802.2	  592.7	 2627.0	...
2250481	  802.3	  592.7	 2627.0	...
2250482	  802.4	  592.6	 2628.0	...
2250483	  802.1	  592.2	 2628.0	...
2250484	  801.8	  591.7	 2628.0	...
2250485	  801.4	  591.5	 2627.0	...
2250486	  801.4	  591.7	 2627.0	...
2250487	  801.4	  591.9	 2627.0	...
2250488	  801.3	  592.2	 2628.0	...
2250489	  801.3	  592.4	 2628.0	...
2250490	  801.3	  592.7	 2629.0	...
2250491	  801.4	  592.8	 2629.0	...
2250492	  801.6	  592.8	 2629.0	...
2250493	  801.7	  592.7	 2630.0	...
2250494	  801.6	  592.5	 2630.0	...
2250495	  801.6	  592.6	 2630.0	...
2250496	  801.7	  592.7	 2629.0	...
2250497	  801.9	  593.0	 2628.0	...
2250498	  802.1	  593.3	 2627.0	...
2250499	  802.1	  593.5	 2625.0	...
2250500	  801.8	  593.1	 2623.0	...
2250501	  801.4	  592.6	 2622.0	...
2250502	  801.1	  592.2	 2624.0	...
2250503	  801.0	  592.1	 2626.0	...
2250504	  800.9	  592.0	 2627.0	...
2250505	  801.1	  591.9	 2625.0	...
2250506	  801.3	  592.4	 2626.0	...
2250507	  801.6	  592.9	 2627.0	...
2250508	  801.7	  592.9	 2629.0	...
2250509	  801.5	  592.4	 2629.0	...
2250510	  801.2	  592.0	 2629.0	...
2250511	  801.0	  592.3	 2630.0	...
2250512	  801.0	  592.5	 2630.0	...
2250513	  801.0	  592.8	 2631.0	...
2250514	  801.0	  592.9	 2631.0	...
2250515	  800.9	  593.0	 2633.0	...
2250516	  800.9	  593.0	 2634.0	...
2250517	  801.0	  592.9	 2633.0	...
2250518	  801.0	  592.7	 2631.0	...
2250519	  801.0	  592.4	 2629.0	...
2250520	  801.1	  592.1	 2630.0	...
2250521	  801.1	  592.1	 2628.0	...
2250522	  801.2	  592.1	 2626.0	...
2250523	  801.2	  592.0	 2626.0	...
2250524	  801.2	  591.8	 2628.0	...
2250525	  801.2	  591.6	 2631.0	...
2250526	  800.9	  591.6	 2632.0	...
2250527	  800.7	  592.0	 2632.0	...
2250528	  800.5	  592.5	 2633.0	...
2250529	  800.5	  592.9	 2631.0	...
2250530	  800.6	  592.6	 2631.0	...
2250531	  800.8	  592.3	 2631.0	...
2250532	  800.9	  592.1	 2632.0	...
2250533	  801.0	  592.3	 2635.0	...
2250534	  801.0	  593.0	 2636.0	...
2250535	  801.0	  593.8	 2637.0	...
2250536	  801.4	  594.3	 2637.0	...
2250537	  801.7	  593.6	 2637.0	...
2250538	  801.8	  592.9	 2637.0	...
2250539	  801.5	  592.8	 2637.0	...
2250540	  801.3	  593.4	 2637.0	...
2250541	  801.3	  593.5	 2637.0	...
2250542	  801.2	  593.2	 2636.0	...
2250543	  801.1	  592.9	 2635.0	...
2250544	  801.0	  593.1	 2634.0	...
2250545	  800.9	  593.0	 2635.0	...
2250546	  800.9	  592.7	 2633.0	...
2250547	  800.9	  592.5	 2632.0	...
2250548	  800.9	  592.4	 2632.0	...
2250549	  801.2	  592.9	 2635.0	...
2250550	  801.5	  593.4	 2639.0	...
2250551	  801.7	  593.4	 2637.0	...
2250552	  801.7	  593.0	 2633.0	...
2250553	  801.6	  592.5	 2631.0	...
2250554	  801.5	  592.8	 2633.0	...
2250555	  801.5	  593.0	 2635.0	...
2250556	  801.7	  593.5	 2636.0	...
2250557	  801.9	  593.8	 2636.0	...
2250558	  801.8	  593.6	 2636.0	...
2250559	  801.4	  593.2	 2636.0	...
2250560	  801.3	  593.5	 2637.0	...
2250561	  801.5	  594.3	 2638.0	...
2250562	  801.7	  595.1	 2637.0	...
2250563	  801.7	  595.0	 2636.0	...
2250564	  800.9	  595.0	 2634.0	...
2250565	  799.6	  595.1	 2635.0	...
EFIX R   2249187	2250565	1379	  794.5	  595.7	   2577
SSACC R  2250566
2250566	  797.8	  595.7	 2637.0	...
2250567	  796.3	  596.3	 2638.0	...
2250568	  794.8	  597.7	 2637.0	...
2250569	  793.0	  598.6	 2636.0	...
2250570	  790.7	  599.1	 2637.0	...
2250571	  788.1	  598.8	 2637.0	...
2250572	  786.0	  598.1	 2636.0	...
2250573	  784.6	  597.6	 2634.0	...
ESACC R  2250566	2250573	8	  797.8	  595.7	  784.6	  597.6	   0.28	     39
SFIX R   2250574
2250574	  783.3	  596.8	 2633.0	...
2250575	  782.2	  596.0	 2634.0	...
2250576	  781.2	  594.9	 2633.0	...
2250577	  781.6	  593.8	 2631.0	...
2250578	  782.0	  593.2	 2629.0	...
2250579	  782.9	  593.2	 2629.0	...
2250580	  783.7	  593.3	 2630.0	...
2250581	  785.1	  593.3	 2631.0	...
2250582	  786.3	  593.4	 2631.0	...
2250583	  787.3	  594.3	 2629.0	...
2250584	  787.9	  595.8	 2628.0	...
2250585	  788.1	  597.1	 2627.0	...
2250586	  788.3	  597.6	 2628.0	...
2250587	  788.3	  597.9	 2629.0	...
2250588	  788.2	  598.2	 2630.0	...
2250589	  788.1	  598.5	 2630.0	...
2250590	  788.0	  598.5	 2631.0	...
2250591	  787.6	  598.6	 2632.0	...
2250592	  787.2	  598.8	 2632.0	...
2250593	  786.9	  598.8	 2633.0	...
2250594	  786.9	  598.6	 2634.0	...
2250595	  787.1	  598.5	 2636.0	...
2250596	  787.3	  598.3	 2635.0	...
2250597	  787.8	  598.2	 2634.0	...
2250598	  788.2	  598.2	 2632.0	...
2250599	  788.4	  598.3	 2632.0	...
2250600	  788.3	  598.3	 2633.0	...
2250601	  788.3	  598.1	 2634.0	...
2250602	  788.4	  598.0	 2636.0	...
2250603	  787.9	  598.0	 2637.0	...
2250604	  787.4	  598.0	 2636.0	...
2250605	  786.6	  598.0	 2637.0	...
2250606	  786.5	  597.9	 2636.0	...
2250607	  786.6	  597.6	 2635.0	...
2250608	  786.8	  597.5	 2634.0	...
2250609	  787.0	  597.3	 2634.0	...
2250610	  787.0	  597.4	 2634.0	...
2250611	  787.2	  597.5	 2634.0	...
2250612	  787.3	  597.3	 2635.0	...
2250613	  787.2	  597.2	 2636.0	...
2250614	  787.1	  597.3	 2636.0	...
2250615	  787.0	  597.5	 2637.0	...
2250616	  786.7	  597.4	 2638.0	...
2250617	  786.3	  597.1	 2639.0	...
2250618	  786.2	  596.9	 2639.0	...
2250619	  786.3	  596.8	 2639.0	...
2250620	  786.3	  596.8	 2639.0	...
2250621	  786.0	  596.9	 2638.0	...
2250622	  785.6	  597.1	 2637.0	...
2250623	  785.5	  597.1	 2637.0	...
2250624	  785.9	  597.1	 2639.0	...
2250625	  786.3	  597.0	 2642.0	...
2250626	  786.7	  596.6	 2640.0	...
2250627	  786.7	  596.4	 2638.0	...
2250628	  786.6	  596.0	 2635.0	...
2250629	  786.2	  595.9	 2636.0	...
2250630	  785.9	  596.2	 2636.0	...
2250631	  786.0	  596.6	 2637.0	...
2250632	  786.2	  597.2	 2637.0	...
2250633	  786.5	  597.2	 2636.0	...
2250634	  786.4	  596.9	 2636.0	...
2250635	  786.4	  596.4	 2636.0	...
2250636	  786.3	  595.9	 2636.0	...
2250637	  786.3	  595.8	 2636.0	...
2250638	  786.3	  596.0	 2636.0	...
2250639	  786.3	  596.4	 2636.0	...
2250640	  786.3	  596.9	 2633.0	...
2250641	  786.3	  597.1	 2631.0	...
2250642	  786.3	  597.1	 2629.0	...
2250643	  786.4	  597.1	 2631.0	...
2250644	  786.4	  597.0	 2634.0	...
2250645	  786.3	  596.8	 2636.0	...
2250646	  786.2	  596.7	 2636.0	...
2250647	  786.0	  596.6	 2636.0	...
2250648	  786.0	  596.6	 2636.0	...
2250649	  786.0	  596.5	 2636.0	...
2250650	  786.1	  596.3	 2635.0	...
2250651	  786.1	  596.3	 2635.0	...
2250652	  786.1	  596.6	 2634.0	...
2250653	  786.1	  596.9	 2634.0	...
2250654	  786.3	  597.2	 2634.0	...
2250655	  786.6	  596.5	 2634.0	...
2250656	  786.9	  595.8	 2634.0	...
2250657	  787.1	  595.1	 2633.0	...
2250658	  786.8	  595.1	 2631.0	...
2250659	  786.5	  595.2	 2631.0	...
2250660	  786.2	  595.2	 2632.0	...
2250661	  786.1	  595.2	 2633.0	...
2250662	  786.1	  595.3	 2633.0	...
2250663	  786.1	  595.5	 2633.0	...
2250664	  786.7	  595.6	 2634.0	...
2250665	  787.2	  595.7	 2634.0	...
2250666	  787.2	  595.8	 2634.0	...
2250667	  786.7	  596.1	 2633.0	...
2250668	  786.7	  596.2	 2632.0	...
2250669	  787.3	  596.3	 2633.0	...
2250670	  787.9	  596.6	 2634.0	...
2250671	  787.9	  596.9	 2634.0	...
2250672	  787.9	  597.2	 2634.0	...
2250673	  787.6	  596.6	 2633.0	...
2250674	  787.2	  596.0	 2631.0	...
2250675	  786.8	  595.7	 2632.0	...
2250676	  786.8	  596.0	 2633.0	...
2250677	  786.8	  596.2	 2635.0	...
2250678	  786.4	  596.2	 2634.0	...
2250679	  785.9	  596.3	 2634.0	...
2250680	  785.8	  596.4	 2634.0	...
2250681	  786.2	  596.5	 2633.0	...
2250682	  786.6	  596.3	 2632.0	...
2250683	  786.7	  596.2	 2632.0	...
2250684	  786.7	  596.1	 2633.0	...
2250685	  786.8	  596.1	 2633.0	...
2250686	  787.0	  595.9	 2634.0	...
2250687	  787.2	  595.6	 2632.0	...
2250688	  787.3	  595.3	 2629.0	...
2250689	  787.2	  595.2	 2626.0	...
2250690	  787.1	  595.2	 2624.0	...
2250691	  787.0	  595.5	 2623.0	...
2250692	  787.0	  596.0	 2623.0	...
2250693	  787.0	  596.5	 2622.0	...
2250694	  787.2	  596.7	 2623.0	...
2250695	  787.3	  596.2	 2623.0	...
2250696	  787.3	  595.8	 2624.0	...
2250697	  787.3	  596.2	 2624.0	...
2250698	  787.4	  597.0	 2625.0	...
2250699	  787.3	  597.7	 2626.0	...
2250700	  787.1	  597.3	 2626.0	...
2250701	  786.9	  596.7	 2626.0	...
2250702	  786.9	  596.2	 2626.0	...
2250703	  787.0	  596.0	 2626.0	...
2250704	  787.0	  595.8	 2627.0	...
2250705	  787.1	  595.7	 2627.0	...
2250706	  787.5	  595.7	 2628.0	...
2250707	  787.9	  595.7	 2629.0	...
2250708	  788.1	  595.7	 2631.0	...
2250709	  788.1	  595.8	 2631.0	...
2250710	  787.8	  595.9	 2631.0	...
2250711	  787.6	  596.0	 2630.0	...
2250712	  787.6	  596.0	 2629.0	...
2250713	  788.0	  596.0	 2628.0	...
2250714	  788.5	  596.1	 2628.0	...
2250715	  788.7	  596.1	 2629.0	...
2250716	  788.8	  595.9	 2630.0	...
2250717	  788.8	  595.7	 2631.0	...
2250718	  788.7	  595.7	 2631.0	...
2250719	  788.6	  595.8	 2627.0	...
2250720	  788.3	  595.5	 2624.0	...
2250721	  787.9	  595.2	 2623.0	...
2250722	  787.8	  595.2	 2626.0	...
2250723	  788.0	  595.5	 2627.0	...
2250724	  788.4	  596.3	 2626.0	...
2250725	  788.8	  596.9	 2625.0	...
2250726	  788.9	  597.1	 2625.0	...
2250727	  789.0	  596.7	 2625.0	...
2250728	  789.0	  596.4	 2624.0	...
2250729	  789.1	  596.5	 2622.0	...
2250730	  789.1	  596.6	 2621.0	...
2250731	  789.2	  596.7	 2621.0	...
2250732	  789.2	  596.9	 2621.0	...
2250733	  789.2	  597.0	 2621.0	...
2250734	  789.2	  597.1	 2621.0	...
2250735	  789.3	  597.1	 2620.0	...
2250736	  789.3	  597.3	 2619.0	...
2250737	  789.4	  597.4	 2619.0	...
2250738	  789.6	  597.2	 2618.0	...
2250739	  789.9	  596.8	 2618.0	...
2250740	  790.2	  596.4	 2618.0	...
2250741	  790.2	  596.4	 2617.0	...
2250742	  790.2	  596.4	 2617.0	...
2250743	  790.3	  596.2	 2616.0	...
2250744	  790.3	  596.0	 2616.0	...
2250745	  790.3	  596.1	 2616.0	...
2250746	  790.0	  596.5	 2616.0	...
2250747	  789.8	  597.2	 2615.0	...
2250748	  789.7	  597.4	 2614.0	...
2250749	  789.7	  597.4	 2611.0	...
2250750	  789.7	  597.1	 2611.0	...
2250751	  789.7	  596.8	 2609.0	...
2250752	  789.7	  597.1	 2608.0	...
2250753	  789.9	  597.3	 2607.0	...
2250754	  790.1	  597.6	 2607.0	...
2250755	  790.4	  597.6	 2608.0	...
2250756	  790.5	  597.5	 2608.0	...
2250757	  790.6	  597.5	 2609.0	...
2250758	  790.5	  597.6	 2610.0	...
2250759	  790.1	  597.8	 2611.0	...
2250760	  789.3	  598.0	 2612.0	...
2250761	  788.5	  597.9	 2612.0	...
2250762	  787.3	  598.0	 2613.0	...
2250763	  786.1	  597.9	 2612.0	...
2250764	  783.9	  597.9	 2612.0	...
2250765	  782.3	  596.4	 2612.0	...
2250766	  780.8	  595.1	 2612.0	...
2250767	  780.3	  592.9	 2612.0	...
2250768	  779.2	  592.1	 2612.0	...
2250769	  778.4	  591.0	 2611.0	...
2250770	  777.6	  590.2	 2610.0	...
2250771	  777.6	  589.3	 2609.0	...
2250772	  777.7	  588.5	 2609.0	...
2250773	  777.8	  588.1	 2609.0	...
2250774	  778.6	  587.7	 2608.0	...
2250775	  779.6	  587.4	 2607.0	...
2250776	  780.9	  587.6	 2607.0	...
2250777	  782.3	  588.3	 2607.0	...
2250778	  783.4	  588.9	 2608.0	...
2250779	  784.3	  589.0	 2608.0	...
2250780	  784.3	  589.6	 2609.0	...
2250781	  784.3	  590.4	 2610.0	...
2250782	  784.9	  591.0	 2611.0	...
2250783	  785.6	  590.9	 2610.0	...
2250784	  786.3	  590.5	 2608.0	...
2250785	  786.1	  590.2	 2606.0	...
2250786	  785.9	  590.1	 2601.0	...
2250787	  785.5	  590.1	 2598.0	...
2250788	  785.1	  590.3	 2596.0	...
2250789	  785.0	  590.4	 2596.0	...
2250790	  785.0	  590.6	 2597.0	...
2250791	  784.9	  590.6	 2598.0	...
2250792	  784.8	  590.6	 2600.0	...
2250793	  784.7	  590.8	 2600.0	...
2250794	  784.5	  591.1	 2600.0	...
2250795	  784.0	  591.4	 2600.0	...
2250796	  783.6	  591.6	 2602.0	...
2250797	  783.7	  591.8	 2604.0	...
2250798	  784.0	  591.8	 2605.0	...
2250799	  784.2	  591.9	 2602.0	...
2250800	  784.1	  592.0	 2599.0	...
2250801	  783.9	  591.9	 2597.0	...
2250802	  783.9	  591.6	 2598.0	...
2250803	  783.9	  591.3	 2599.0	...
2250804	  783.9	  591.6	 2600.0	...
2250805	  784.0	  592.1	 2599.0	...
2250806	  784.1	  592.3	 2598.0	...
2250807	  783.8	  591.9	 2597.0	...
2250808	  783.5	  591.4	 2597.0	...
2250809	  783.1	  591.3	 2596.0	...
2250810	  783.2	  591.3	 2594.0	...
2250811	  783.4	  591.4	 2593.0	...
2250812	  783.8	  591.5	 2593.0	...
2250813	  784.1	  591.4	 2592.0	...
2250814	  784.3	  591.3	 2591.0	...
2250815	  784.4	  591.5	 2590.0	...
2250816	  784.4	  591.7	 2591.0	...
2250817	  784.4	  591.7	 2592.0	...
2250818	  784.5	  591.6	 2592.0	...
2250819	  784.2	  591.4	 2593.0	...
2250820	  783.8	  591.5	 2593.0	...
2250821	  783.4	  591.9	 2593.0	...
2250822	  783.6	  592.2	 2592.0	...
2250823	  783.9	  592.4	 2590.0	...
2250824	  784.2	  592.9	 2589.0	...
2250825	  784.3	  593.4	 2588.0	...
2250826	  784.3	  593.9	 2587.0	...
2250827	  784.5	  594.0	 2586.0	...
2250828	  784.8	  594.0	 2585.0	...
2250829	  785.0	  593.9	 2585.0	...
2250830	  785.2	  593.7	 2584.0	...
2250831	  785.2	  593.5	 2583.0	...
2250832	  785.2	  593.2	 2584.0	...
2250833	  785.1	  592.9	 2586.0	...
2250834	  785.1	  592.8	 2588.0	...
2250835	  784.9	  593.0	 2588.0	...
2250836	  784.7	  593.3	 2587.0	...
2250837	  784.6	  593.3	 2586.0	...
2250838	  784.8	  592.8	 2586.0	...
2250839	  784.9	  592.2	 2585.0	...
2250840	  784.9	  591.7	 2585.0	...
2250841	  785.0	  592.2	 2584.0	...
2250842	  785.0	  592.7	 2582.0	...
2250843	  785.1	  593.0	 2580.0	...
2250844	  785.0	  592.7	 2577.0	...
2250845	  785.0	  592.5	 2576.0	...
2250846	  785.0	  592.6	 2574.0	...
2250847	  785.0	  592.9	 2573.0	...
2250848	  785.1	  593.2	 2573.0	...
2250849	  785.3	  592.7	 2573.0	...
2250850	  785.6	  592.0	 2577.0	...
2250851	  785.8	  592.3	 2580.0	...
2250852	  785.7	  593.4	 2583.0	...
2250853	  785.6	  593.9	 2583.0	...
2250854	  785.5	  593.4	 2582.0	...
2250855	  785.5	  592.8	 2582.0	...
2250856	  785.5	  592.5	 2582.0	...
2250857	  785.4	  592.3	 2583.0	...
2250858	  785.4	  592.2	 2583.0	...
2250859	  785.8	  592.4	 2583.0	...
2250860	  786.3	  592.7	 2584.0	...
2250861	  786.5	  592.8	 2584.0	...
2250862	  786.4	  592.9	 2581.0	...
2250863	  786.1	  593.0	 2577.0	...
2250864	  785.9	  593.0	 2573.0	...
2250865	  785.7	  592.9	 2572.0	...
2250866	  785.5	  593.0	 2572.0	...
2250867	  785.4	  593.0	 2572.0	...
2250868	  785.2	  593.0	 2572.0	...
2250869	  785.2	  593.0	 2574.0	...
2250870	  785.3	  592.9	 2575.0	...
2250871	  785.3	  593.1	 2577.0	...
2250872	  785.2	  593.2	 2578.0	...
2250873	  785.1	  593.3	 2577.0	...
2250874	  785.3	  593.2	 2576.0	...
2250875	  785.5	  593.1	 2574.0	...
2250876	  785.8	  593.1	 2573.0	...
2250877	  785.9	  593.1	 2572.0	...
2250878	  786.0	  593.3	 2572.0	...
2250879	  786.1	  593.4	 2572.0	...
2250880	  786.2	  593.5	 2571.0	...
2250881	  786.3	  593.5	 2569.0	...
2250882	  786.5	  593.6	 2567.0	...
2250883	  786.6	  593.3	 2567.0	...
2250884	  786.6	  593.2	 2566.0	...
2250885	  786.8	  593.1	 2565.0	...
2250886	  787.0	  593.1	 2563.0	...
2250887	  787.0	  593.1	 2562.0	...
2250888	  786.7	  593.1	 2560.0	...
2250889	  786.4	  593.0	 2559.0	...
2250890	  786.7	  592.8	 2560.0	...
2250891	  787.0	  592.6	 2561.0	...
2250892	  786.9	  592.8	 2562.0	...
2250893	  786.6	  593.1	 2562.0	...
2250894	  786.3	  593.4	 2560.0	...
2250895	  786.5	  593.8	 2559.0	...
2250896	  786.6	  594.4	 2559.0	...
2250897	  787.0	  595.0	 2558.0	...
2250898	  787.3	  595.3	 2560.0	...
2250899	  787.9	  595.3	 2561.0	...
EFIX R   2250574	2250899	326	  786.2	  594.8	   2611
SSACC R  2250900
2250900	  789.1	  595.6	 2564.0	...
2250901	  790.3	  596.5	 2565.0	...
2250902	  792.2	  597.6	 2565.0	...
2250903	  794.2	  599.1	 2564.0	...
2250904	  796.6	  599.9	 2559.0	...
2250905	  800.2	  601.1	 2555.0	...
2250906	  803.4	  602.3	 2554.0	...
2250907	  807.4	  603.4	 2557.0	...
2250908	  810.2	  604.2	 2560.0	...
2250909	  813.9	  605.2	 2560.0	...
2250910	  816.9	  606.2	 2560.0	...
2250911	  819.1	  607.0	 2560.0	...
ESACC R  2250900	2250911	12	  789.1	  595.6	  819.1	  607.0	   0.68	     68
SFIX R   2250912
2250912	  820.4	  607.2	 2560.0	...
2250913	  820.7	  607.7	 2559.0	...
2250914	  820.9	  607.8	 2559.0	...
2250915	  820.8	  607.5	 2559.0	...
2250916	  820.5	  607.3	 2559.0	...
2250917	  819.6	  607.2	 2559.0	...
2250918	  818.7	  607.2	 2560.0	...
2250919	  817.6	  607.1	 2560.0	...
2250920	  817.0	  607.2	 2561.0	...
2250921	  816.2	  607.4	 2561.0	...
2250922	  815.9	  607.5	 2562.0	...
2250923	  815.7	  607.6	 2562.0	...
2250924	  815.6	  607.6	 2562.0	...
2250925	  815.7	  607.8	 2562.0	...
2250926	  815.5	  608.0	 2560.0	...
2250927	  815.3	  608.1	 2557.0	...
2250928	  815.0	  608.0	 2554.0	...
2250929	  814.7	  607.8	 2552.0	...
2250930	  814.3	  607.7	 2550.0	...
2250931	  813.9	  607.8	 2549.0	...
2250932	  813.6	  608.0	 2549.0	...
2250933	  813.3	  607.2	 2550.0	...
2250934	  813.0	  606.3	 2551.0	...
2250935	  812.5	  605.4	 2552.0	...
2250936	  812.1	  605.4	 2554.0	...
2250937	  811.9	  605.7	 2556.0	...
2250938	  812.3	  606.2	 2556.0	...
2250939	  812.8	  606.7	 2554.0	...
2250940	  813.3	  606.9	 2553.0	...
2250941	  813.3	  606.8	 2553.0	...
2250942	  813.3	  606.7	 2554.0	...
2250943	  813.6	  606.8	 2555.0	...
2250944	  813.8	  607.0	 2555.0	...
2250945	  814.4	  607.2	 2554.0	...
2250946	  814.6	  607.4	 2554.0	...
2250947	  814.5	  607.4	 2554.0	...
2250948	  814.2	  607.7	 2554.0	...
2250949	  813.8	  607.9	 2555.0	...
2250950	  813.8	  608.1	 2556.0	...
2250951	  814.1	  608.0	 2557.0	...
2250952	  814.4	  608.2	 2558.0	...
2250953	  814.9	  608.4	 2556.0	...
2250954	  815.0	  608.6	 2553.0	...
2250955	  815.1	  608.6	 2551.0	...
2250956	  815.0	  608.6	 2552.0	...
2250957	  815.0	  608.6	 2551.0	...
2250958	  815.0	  608.6	 2551.0	...
2250959	  815.0	  608.4	 2551.0	...
2250960	  814.8	  608.3	 2550.0	...
2250961	  814.6	  608.3	 2550.0	...
2250962	  815.0	  608.3	 2549.0	...
2250963	  815.6	  608.4	 2547.0	...
2250964	  815.8	  608.4	 2544.0	...
2250965	  815.4	  608.5	 2542.0	...
2250966	  815.0	  608.4	 2542.0	...
2250967	  815.1	  608.3	 2542.0	...
2250968	  815.2	  608.1	 2542.0	...
2250969	  815.4	  608.2	 2543.0	...
2250970	  815.6	  608.3	 2540.0	...
2250971	  815.7	  608.2	 2538.0	...
2250972	  815.5	  608.0	 2535.0	...
2250973	  815.4	  608.0	 2536.0	...
2250974	  815.4	  608.1	 2535.0	...
[truncated: 4,290,186 more chars]
