# Supplementary material for: With an eye on uncertainty: Modelling pupillary responses to environmental volatility
Source: PLoS Comput Biol. 2019 Jul 5;15(7):e1007126. doi: 10.1371/journal.pcbi.1007126 (PMC6636765; doi:10.1371/journal.pcbi.1007126)
Supplement: S2 Data — Zip file containing the pupillometry data for participant 2. (ZIP) [file pcbi.1007126.s002.zip › P2/trial11.asc]

** CONVERTED FROM C:\Users\tparr\Documents\PVR\P2_0712\trial11.edf using edfapi 3.1 Win32 Nov 24 2009 on Thu Dec 07 19:12:13 2017
** DATE: Thu Dec  7 17:35:53 2017
** TYPE: EDF_FILE BINARY EVENT SAMPLE TAGGED
** VERSION: EYELINK II 1
** SOURCE: EYELINK CL
** EYELINK II CL v4.48 Nov 25 2009
** CAMERA: EyeLink CL Version 1.4 Sensor=BHA
** SERIAL NUMBER: CL1-AAD42
** CAMERA_CONFIG: AAD42140.SCD
**

MSG	1837601 RECCFG CR 1000 2 0 R
MSG	1837601 ELCLCFG MTABLER
MSG	1837601 GAZE_COORDS 0.00 0.00 1599.00 1199.00
MSG	1837601 THRESHOLDS R 108 243
MSG	1837601 ELCL_PROC CENTROID (3)
MSG	1837601 ELCL_PCR_PARAM 5 3.0
START	1837602 	RIGHT	SAMPLES	EVENTS
PRESCALER	1
VPRESCALER	1
PUPIL	AREA
EVENTS	GAZE	RIGHT	RATE	1000.00	TRACKING	CR	FILTER	2
SAMPLES	GAZE	RIGHT	RATE	1000.00	TRACKING	CR	FILTER	2
MSG	1837602 !MODE RECORD CR 1000 2 0 R
1837602	  785.4	  629.5	 3083.0	...
INPUT	1837602	127
1837603	  785.3	  629.4	 3084.0	...
1837604	  785.4	  629.3	 3086.0	...
1837605	  785.6	  629.3	 3086.0	...
1837606	  785.3	  629.5	 3082.0	...
1837607	  784.9	  629.7	 3078.0	...
1837608	  784.4	  629.9	 3074.0	...
SFIX R   1837609
1837609	  784.3	  630.1	 3074.0	...
1837610	  784.5	  630.2	 3073.0	...
1837611	  784.8	  630.0	 3073.0	...
1837612	  785.1	  629.7	 3072.0	...
1837613	  785.1	  629.1	 3072.0	...
1837614	  785.1	  628.7	 3072.0	...
1837615	  785.2	  628.2	 3072.0	...
1837616	  785.4	  628.4	 3072.0	...
1837617	  785.8	  628.8	 3072.0	...
1837618	  786.0	  629.4	 3073.0	...
1837619	  786.3	  629.3	 3070.0	...
1837620	  786.4	  629.0	 3067.0	...
1837621	  786.5	  628.6	 3064.0	...
1837622	  786.5	  628.7	 3065.0	...
1837623	  786.6	  628.9	 3064.0	...
1837624	  786.6	  628.9	 3064.0	...
1837625	  786.6	  628.6	 3063.0	...
1837626	  786.6	  627.8	 3062.0	...
1837627	  786.6	  627.0	 3062.0	...
1837628	  786.5	  626.2	 3062.0	...
1837629	  786.5	  626.3	 3060.0	...
1837630	  786.6	  626.7	 3059.0	...
1837631	  786.8	  627.1	 3058.0	...
1837632	  787.0	  627.3	 3057.0	...
1837633	  787.1	  627.4	 3055.0	...
1837634	  787.2	  627.6	 3054.0	...
1837635	  786.8	  627.8	 3054.0	...
1837636	  786.2	  627.9	 3053.0	...
1837637	  785.6	  627.8	 3052.0	...
1837638	  786.0	  627.8	 3050.0	...
1837639	  786.4	  627.6	 3050.0	...
1837640	  786.9	  628.5	 3050.0	...
1837641	  787.0	  629.4	 3047.0	...
1837642	  787.1	  630.0	 3044.0	...
1837643	  787.2	  629.7	 3041.0	...
1837644	  787.0	  629.4	 3041.0	...
1837645	  787.0	  629.5	 3040.0	...
1837646	  786.9	  629.5	 3039.0	...
1837647	  786.9	  629.6	 3037.0	...
1837648	  786.8	  629.8	 3035.0	...
1837649	  787.3	  629.9	 3032.0	...
1837650	  787.8	  629.3	 3030.0	...
1837651	  788.5	  628.5	 3028.0	...
1837652	  788.6	  628.3	 3028.0	...
1837653	  788.7	  628.7	 3028.0	...
1837654	  788.7	  629.2	 3029.0	...
1837655	  788.8	  629.2	 3027.0	...
1837656	  788.8	  629.2	 3025.0	...
1837657	  789.0	  629.1	 3021.0	...
1837658	  789.2	  629.1	 3020.0	...
1837659	  789.1	  629.2	 3019.0	...
1837660	  788.9	  629.4	 3019.0	...
1837661	  788.7	  629.6	 3019.0	...
1837662	  788.8	  629.7	 3019.0	...
1837663	  788.9	  629.8	 3020.0	...
1837664	  789.1	  629.9	 3021.0	...
1837665	  789.0	  629.3	 3021.0	...
1837666	  788.8	  628.7	 3021.0	...
1837667	  788.6	  628.1	 3019.0	...
1837668	  788.0	  628.1	 3018.0	...
1837669	  787.4	  628.1	 3017.0	...
1837670	  786.9	  628.5	 3017.0	...
1837671	  787.3	  628.8	 3016.0	...
1837672	  788.0	  629.1	 3014.0	...
1837673	  788.6	  628.9	 3011.0	...
1837674	  788.2	  628.9	 3010.0	...
1837675	  787.4	  628.9	 3009.0	...
1837676	  786.5	  629.0	 3010.0	...
1837677	  786.4	  628.9	 3010.0	...
1837678	  787.0	  628.7	 3010.0	...
1837679	  788.1	  628.5	 3009.0	...
1837680	  789.1	  627.7	 3008.0	...
1837681	  789.1	  627.2	 3005.0	...
1837682	  788.7	  625.8	 3002.0	...
1837683	  788.5	  624.9	 3000.0	...
1837684	  788.7	  623.6	 3000.0	...
1837685	  788.9	  623.1	 2998.0	...
1837686	  789.0	  622.7	 2997.0	...
1837687	  789.1	  622.8	 2993.0	...
1837688	  789.3	  622.8	 2992.0	...
1837689	  789.5	  622.8	 2990.0	...
1837690	  789.6	  622.9	 2989.0	...
1837691	  789.3	  623.1	 2987.0	...
1837692	  788.8	  623.4	 2986.0	...
1837693	  788.4	  623.7	 2986.0	...
1837694	  788.4	  624.1	 2981.0	...
1837695	  788.3	  624.3	 2977.0	...
1837696	  788.1	  624.4	 2973.0	...
1837697	  788.9	  624.8	 2973.0	...
1837698	  789.8	  625.2	 2973.0	...
1837699	  790.7	  625.9	 2973.0	...
1837700	  790.7	  626.3	 2974.0	...
1837701	  790.7	  626.7	 2973.0	...
1837702	  790.6	  627.1	 2972.0	...
1837703	  790.5	  627.4	 2970.0	...
1837704	  790.3	  627.5	 2967.0	...
1837705	  790.3	  627.2	 2964.0	...
1837706	  790.4	  626.9	 2960.0	...
1837707	  790.6	  626.7	 2960.0	...
1837708	  790.5	  625.8	 2956.0	...
1837709	  790.3	  624.9	 2953.0	...
1837710	  790.2	  624.7	 2949.0	...
1837711	  790.4	  625.3	 2948.0	...
1837712	  790.6	  626.0	 2948.0	...
1837713	  790.9	  626.1	 2948.0	...
1837714	  790.8	  626.7	 2948.0	...
1837715	  790.8	  627.1	 2948.0	...
1837716	  791.4	  627.4	 2949.0	...
1837717	  791.9	  626.5	 2949.0	...
1837718	  792.4	  625.7	 2948.0	...
1837719	  792.5	  625.4	 2946.0	...
1837720	  792.3	  625.8	 2943.0	...
1837721	  791.9	  626.3	 2940.0	...
1837722	  791.5	  626.5	 2937.0	...
1837723	  791.6	  626.6	 2935.0	...
1837724	  791.8	  626.6	 2936.0	...
1837725	  792.0	  626.6	 2937.0	...
1837726	  791.6	  626.7	 2937.0	...
1837727	  791.3	  627.2	 2936.0	...
1837728	  791.7	  627.5	 2934.0	...
1837729	  792.5	  627.5	 2932.0	...
1837730	  793.2	  627.1	 2931.0	...
1837731	  793.1	  625.9	 2931.0	...
1837732	  793.0	  624.9	 2931.0	...
1837733	  793.3	  625.0	 2931.0	...
1837734	  793.6	  626.1	 2931.0	...
1837735	  793.3	  627.2	 2929.0	...
1837736	  792.7	  627.2	 2926.0	...
1837737	  792.1	  627.2	 2923.0	...
1837738	  792.4	  626.9	 2917.0	...
1837739	  792.6	  626.4	 2912.0	...
1837740	  792.9	  626.0	 2908.0	...
1837741	  792.6	  625.8	 2908.0	...
1837742	  792.2	  625.6	 2908.0	...
1837743	  791.8	  625.4	 2910.0	...
1837744	  791.6	  625.0	 2911.0	...
1837745	  791.7	  625.7	 2911.0	...
1837746	  791.8	  626.5	 2908.0	...
1837747	  792.0	  627.3	 2906.0	...
1837748	  792.4	  627.3	 2905.0	...
1837749	  792.7	  626.7	 2902.0	...
1837750	  793.1	  626.0	 2899.0	...
1837751	  793.3	  625.4	 2896.0	...
1837752	  793.6	  625.4	 2896.0	...
1837753	  793.6	  625.6	 2897.0	...
1837754	  793.6	  625.8	 2894.0	...
1837755	  793.5	  625.7	 2892.0	...
1837756	  793.3	  625.6	 2887.0	...
1837757	  793.3	  625.5	 2883.0	...
1837758	  793.4	  625.4	 2880.0	...
1837759	  793.4	  625.2	 2880.0	...
1837760	  794.1	  625.0	 2880.0	...
1837761	  794.9	  625.0	 2879.0	...
1837762	  795.5	  624.5	 2876.0	...
1837763	  795.3	  623.9	 2875.0	...
1837764	  795.2	  623.3	 2876.0	...
1837765	  795.2	  623.0	 2874.0	...
1837766	  795.2	  623.0	 2872.0	...
1837767	  795.1	  623.2	 2868.0	...
1837768	  795.6	  623.4	 2866.0	...
1837769	  796.0	  623.3	 2865.0	...
1837770	  796.3	  623.0	 2867.0	...
1837771	  796.1	  622.9	 2862.0	...
1837772	  796.0	  622.5	 2856.0	...
1837773	  796.2	  622.0	 2850.0	...
1837774	  796.4	  621.4	 2850.0	...
1837775	  796.6	  621.2	 2850.0	...
1837776	  796.8	  621.5	 2849.0	...
1837777	  797.0	  622.0	 2849.0	...
1837778	  796.9	  622.6	 2847.0	...
1837779	  796.9	  622.6	 2845.0	...
1837780	  797.4	  622.1	 2841.0	...
1837781	  797.9	  621.7	 2839.0	...
1837782	  798.4	  621.2	 2837.0	...
1837783	  797.8	  621.3	 2836.0	...
1837784	  797.1	  620.6	 2836.0	...
1837785	  795.9	  619.3	 2835.0	...
EFIX R   1837609	1837785	177	  790.3	  626.5	   2970
SSACC R  1837786
1837786	  794.2	  618.0	 2835.0	...
1837787	  792.5	  617.3	 2836.0	...
1837788	  790.4	  617.1	 2837.0	...
1837789	  788.3	  615.5	 2838.0	...
1837790	  785.7	  613.4	 2838.0	...
1837791	  784.1	  611.3	 2839.0	...
1837792	  783.4	  610.3	 2835.0	...
ESACC R  1837786	1837792	7	  794.2	  618.0	  783.4	  610.3	   0.28	     44
SFIX R   1837793
1837793	  783.1	  609.0	 2832.0	...
1837794	  782.9	  607.8	 2828.0	...
1837795	  783.2	  606.0	 2827.0	...
1837796	  784.3	  605.3	 2827.0	...
1837797	  785.4	  604.2	 2826.0	...
1837798	  787.1	  603.7	 2823.0	...
1837799	  788.3	  603.4	 2820.0	...
1837800	  790.2	  603.2	 2818.0	...
1837801	  791.2	  603.1	 2815.0	...
1837802	  792.6	  602.8	 2812.0	...
1837803	  793.2	  602.9	 2807.0	...
1837804	  794.2	  603.2	 2805.0	...
1837805	  794.8	  604.2	 2801.0	...
1837806	  795.2	  605.0	 2799.0	...
1837807	  795.1	  605.7	 2798.0	...
1837808	  795.1	  605.9	 2797.0	...
1837809	  795.2	  606.1	 2795.0	...
1837810	  794.6	  606.5	 2792.0	...
1837811	  793.8	  606.7	 2790.0	...
1837812	  793.0	  607.1	 2788.0	...
1837813	  793.0	  607.2	 2789.0	...
1837814	  793.1	  607.2	 2789.0	...
1837815	  793.6	  606.8	 2789.0	...
1837816	  794.0	  606.4	 2789.0	...
1837817	  794.4	  606.1	 2789.0	...
1837818	  794.5	  606.1	 2787.0	...
1837819	  794.6	  606.1	 2784.0	...
1837820	  794.6	  606.1	 2783.0	...
1837821	  794.7	  606.2	 2784.0	...
1837822	  794.8	  606.7	 2784.0	...
1837823	  794.9	  607.2	 2784.0	...
1837824	  795.1	  607.6	 2782.0	...
1837825	  795.4	  607.6	 2779.0	...
1837826	  795.8	  607.5	 2775.0	...
1837827	  796.1	  607.5	 2773.0	...
1837828	  795.6	  607.5	 2773.0	...
1837829	  794.9	  607.5	 2771.0	...
1837830	  794.2	  607.3	 2771.0	...
1837831	  794.1	  607.2	 2767.0	...
1837832	  794.0	  607.0	 2763.0	...
1837833	  794.1	  607.0	 2760.0	...
1837834	  794.2	  607.0	 2760.0	...
1837835	  794.2	  607.5	 2759.0	...
1837836	  794.1	  608.0	 2759.0	...
1837837	  794.0	  608.5	 2754.0	...
1837838	  793.8	  608.2	 2750.0	...
1837839	  793.7	  607.9	 2746.0	...
1837840	  793.8	  607.5	 2745.0	...
1837841	  794.4	  607.4	 2745.0	...
1837842	  794.9	  607.3	 2745.0	...
1837843	  795.2	  607.0	 2746.0	...
1837844	  795.5	  606.8	 2746.0	...
1837845	  795.8	  607.6	 2746.0	...
1837846	  796.2	  608.6	 2740.0	...
1837847	  796.2	  608.6	 2734.0	...
1837848	  796.0	  607.8	 2727.0	...
1837849	  795.8	  607.0	 2727.0	...
1837850	  795.7	  607.3	 2726.0	...
1837851	  795.7	  607.6	 2724.0	...
1837852	  795.6	  607.4	 2722.0	...
1837853	  795.9	  606.8	 2719.0	...
1837854	  796.8	  606.1	 2718.0	...
1837855	  797.8	  605.9	 2717.0	...
1837856	  798.3	  605.6	 2714.0	...
1837857	  798.2	  605.4	 2710.0	...
1837858	  798.2	  605.3	 2707.0	...
1837859	  798.2	  606.4	 2707.0	...
1837860	  798.1	  607.6	 2708.0	...
1837861	  797.7	  608.5	 2708.0	...
1837862	  797.3	  608.1	 2708.0	...
1837863	  796.8	  607.7	 2709.0	...
1837864	  796.6	  607.4	 2707.0	...
1837865	  796.4	  607.3	 2704.0	...
1837866	  796.4	  607.1	 2702.0	...
1837867	  796.7	  606.8	 2703.0	...
1837868	  796.7	  606.6	 2704.0	...
1837869	  796.8	  606.7	 2702.0	...
1837870	  797.2	  606.6	 2699.0	...
1837871	  797.8	  606.5	 2696.0	...
1837872	  798.3	  606.3	 2695.0	...
1837873	  798.4	  606.1	 2695.0	...
1837874	  798.2	  605.7	 2693.0	...
1837875	  798.0	  605.5	 2691.0	...
1837876	  797.8	  605.5	 2688.0	...
1837877	  798.0	  605.8	 2687.0	...
1837878	  798.2	  606.1	 2685.0	...
1837879	  798.6	  606.1	 2684.0	...
1837880	  798.7	  606.0	 2683.0	...
1837881	  799.3	  605.9	 2681.0	...
1837882	  799.7	  605.5	 2679.0	...
1837883	  800.5	  604.6	 2678.0	...
1837884	  800.9	  603.8	 2677.0	...
1837885	  801.2	  603.2	 2675.0	...
1837886	  801.5	  603.3	 2673.0	...
1837887	  801.7	  603.3	 2669.0	...
1837888	  801.4	  603.5	 2666.0	...
1837889	  800.9	  603.2	 2664.0	...
1837890	  800.7	  602.7	 2660.0	...
1837891	  801.1	  602.1	 2657.0	...
1837892	  801.6	  601.8	 2655.0	...
1837893	  801.8	  601.5	 2655.0	...
1837894	  801.9	  601.3	 2654.0	...
1837895	  801.8	  601.2	 2653.0	...
1837896	  801.5	  601.1	 2651.0	...
1837897	  801.2	  600.9	 2648.0	...
1837898	  801.0	  600.7	 2646.0	...
1837899	  801.0	  600.5	 2646.0	...
1837900	  801.0	  600.4	 2645.0	...
1837901	  800.9	  600.3	 2643.0	...
1837902	  800.9	  599.6	 2641.0	...
1837903	  800.8	  598.9	 2640.0	...
1837904	  800.9	  598.8	 2640.0	...
1837905	  800.9	  599.3	 2640.0	...
1837906	  800.9	  599.9	 2640.0	...
1837907	  801.3	  600.2	 2640.0	...
1837908	  801.7	  600.6	 2636.0	...
1837909	  801.9	  602.0	 2632.0	...
1837910	  801.8	  603.3	 2628.0	...
1837911	  801.7	  604.2	 2627.0	...
1837912	  801.8	  604.0	 2627.0	...
1837913	  801.8	  603.5	 2626.0	...
1837914	  801.7	  602.9	 2624.0	...
1837915	  801.7	  602.3	 2623.0	...
1837916	  801.8	  602.6	 2624.0	...
1837917	  801.8	  603.1	 2625.0	...
1837918	  801.6	  603.6	 2623.0	...
1837919	  801.2	  603.5	 2622.0	...
1837920	  800.9	  602.8	 2620.0	...
1837921	  800.9	  602.0	 2618.0	...
1837922	  800.9	  601.3	 2615.0	...
1837923	  800.8	  601.3	 2613.0	...
1837924	  800.6	  601.4	 2612.0	...
1837925	  800.4	  601.4	 2611.0	...
1837926	  800.5	  601.6	 2609.0	...
1837927	  800.8	  601.8	 2608.0	...
1837928	  801.2	  602.3	 2608.0	...
1837929	  801.2	  602.8	 2608.0	...
1837930	  801.1	  603.1	 2608.0	...
1837931	  801.1	  603.1	 2608.0	...
1837932	  801.2	  602.9	 2607.0	...
1837933	  801.3	  602.8	 2604.0	...
1837934	  801.4	  602.6	 2602.0	...
1837935	  801.6	  602.5	 2600.0	...
1837936	  801.9	  602.1	 2599.0	...
1837937	  802.2	  601.6	 2598.0	...
1837938	  802.4	  601.3	 2598.0	...
1837939	  802.4	  601.5	 2598.0	...
1837940	  802.1	  601.7	 2597.0	...
1837941	  801.8	  601.7	 2596.0	...
1837942	  801.8	  601.4	 2591.0	...
1837943	  802.1	  601.1	 2586.0	...
1837944	  801.9	  600.8	 2583.0	...
1837945	  801.5	  600.8	 2583.0	...
1837946	  801.7	  600.8	 2584.0	...
1837947	  802.3	  601.1	 2583.0	...
1837948	  802.9	  601.3	 2581.0	...
1837949	  802.9	  601.2	 2580.0	...
1837950	  802.3	  601.0	 2580.0	...
1837951	  801.6	  600.9	 2580.0	...
1837952	  800.9	  601.1	 2578.0	...
1837953	  800.8	  601.2	 2576.0	...
1837954	  800.7	  601.2	 2577.0	...
1837955	  800.7	  601.1	 2577.0	...
1837956	  800.9	  600.9	 2576.0	...
1837957	  801.1	  600.7	 2573.0	...
1837958	  801.3	  600.7	 2570.0	...
1837959	  801.3	  600.8	 2569.0	...
1837960	  801.4	  601.2	 2569.0	...
1837961	  801.5	  601.5	 2566.0	...
1837962	  801.6	  601.0	 2563.0	...
1837963	  801.6	  600.1	 2562.0	...
1837964	  801.6	  599.0	 2564.0	...
1837965	  801.7	  598.8	 2565.0	...
1837966	  802.4	  599.0	 2563.0	...
1837967	  803.0	  599.4	 2559.0	...
1837968	  803.3	  599.9	 2553.0	...
1837969	  803.1	  599.9	 2547.0	...
1837970	  803.0	  599.6	 2544.0	...
1837971	  803.2	  599.1	 2541.0	...
1837972	  803.2	  598.6	 2543.0	...
1837973	  803.1	  598.5	 2545.0	...
1837974	  803.6	  597.9	 2547.0	...
1837975	  804.3	  597.2	 2547.0	...
1837976	  805.1	  596.5	 2546.0	...
1837977	  805.1	  596.3	 2545.0	...
1837978	  805.2	  596.3	 2545.0	...
1837979	  805.1	  596.3	 2543.0	...
1837980	  804.9	  596.0	 2541.0	...
1837981	  804.7	  595.6	 2540.0	...
1837982	  804.6	  595.1	 2538.0	...
1837983	  804.6	  595.0	 2536.0	...
1837984	  804.6	  595.3	 2534.0	...
1837985	  804.5	  595.7	 2532.0	...
1837986	  804.2	  595.8	 2530.0	...
1837987	  804.1	  595.8	 2528.0	...
1837988	  804.1	  596.0	 2528.0	...
1837989	  804.3	  596.4	 2528.0	...
1837990	  804.5	  596.6	 2528.0	...
1837991	  804.6	  596.6	 2527.0	...
1837992	  804.6	  596.4	 2526.0	...
1837993	  804.4	  596.1	 2525.0	...
1837994	  804.2	  595.8	 2524.0	...
1837995	  804.1	  595.4	 2524.0	...
1837996	  804.2	  595.1	 2522.0	...
1837997	  804.4	  595.4	 2519.0	...
1837998	  804.5	  595.9	 2515.0	...
1837999	  804.5	  596.4	 2513.0	...
1838000	  804.6	  595.9	 2509.0	...
1838001	  804.7	  595.7	 2507.0	...
1838002	  804.9	  595.7	 2505.0	...
1838003	  804.9	  596.2	 2506.0	...
1838004	  804.9	  596.5	 2507.0	...
1838005	  804.8	  596.5	 2507.0	...
1838006	  804.7	  596.2	 2504.0	...
1838007	  804.5	  595.7	 2501.0	...
1838008	  804.8	  595.0	 2499.0	...
1838009	  805.1	  594.6	 2498.0	...
1838010	  805.4	  594.6	 2498.0	...
1838011	  805.4	  594.8	 2498.0	...
1838012	  805.5	  595.0	 2499.0	...
1838013	  805.5	  595.4	 2495.0	...
1838014	  805.4	  595.4	 2492.0	...
1838015	  805.3	  595.7	 2490.0	...
1838016	  805.4	  595.8	 2492.0	...
1838017	  805.5	  596.0	 2493.0	...
1838018	  805.5	  596.0	 2492.0	...
1838019	  805.4	  596.3	 2491.0	...
1838020	  805.2	  596.7	 2491.0	...
1838021	  805.0	  597.1	 2491.0	...
1838022	  805.2	  596.4	 2490.0	...
1838023	  805.6	  595.6	 2489.0	...
1838024	  806.1	  594.8	 2488.0	...
1838025	  806.1	  594.7	 2486.0	...
1838026	  805.9	  594.5	 2484.0	...
1838027	  805.7	  594.5	 2482.0	...
1838028	  805.4	  594.6	 2480.0	...
1838029	  805.2	  594.8	 2480.0	...
1838030	  805.1	  595.3	 2481.0	...
1838031	  804.8	  595.8	 2482.0	...
1838032	  804.7	  595.7	 2482.0	...
1838033	  805.1	  595.1	 2481.0	...
1838034	  805.8	  594.5	 2478.0	...
1838035	  806.2	  594.6	 2475.0	...
1838036	  805.8	  594.8	 2474.0	...
1838037	  805.5	  595.1	 2477.0	...
1838038	  805.5	  594.8	 2477.0	...
1838039	  805.3	  594.4	 2475.0	...
1838040	  805.2	  594.0	 2474.0	...
1838041	  805.2	  594.4	 2473.0	...
1838042	  805.6	  594.6	 2472.0	...
1838043	  805.9	  595.0	 2471.0	...
1838044	  806.1	  595.1	 2471.0	...
1838045	  806.0	  595.2	 2470.0	...
1838046	  806.0	  595.1	 2469.0	...
1838047	  806.0	  595.6	 2468.0	...
1838048	  806.1	  596.2	 2467.0	...
1838049	  806.0	  596.6	 2467.0	...
1838050	  806.0	  596.5	 2466.0	...
1838051	  806.0	  596.4	 2465.0	...
1838052	  806.3	  595.9	 2466.0	...
1838053	  806.6	  594.9	 2467.0	...
1838054	  806.7	  593.9	 2466.0	...
1838055	  806.8	  593.4	 2463.0	...
1838056	  806.8	  593.4	 2461.0	...
1838057	  806.7	  593.4	 2458.0	...
1838058	  806.6	  593.7	 2456.0	...
1838059	  806.4	  594.2	 2454.0	...
1838060	  806.3	  594.6	 2452.0	...
1838061	  806.3	  595.4	 2451.0	...
1838062	  806.4	  595.8	 2450.0	...
1838063	  806.5	  596.2	 2450.0	...
1838064	  806.5	  596.3	 2450.0	...
1838065	  806.5	  596.4	 2451.0	...
1838066	  806.0	  596.6	 2449.0	...
1838067	  805.5	  596.3	 2448.0	...
1838068	  805.2	  595.9	 2447.0	...
1838069	  805.3	  595.5	 2448.0	...
1838070	  805.8	  595.2	 2448.0	...
1838071	  806.3	  595.0	 2449.0	...
1838072	  806.6	  594.7	 2450.0	...
1838073	  806.4	  594.6	 2448.0	...
1838074	  806.2	  594.9	 2445.0	...
1838075	  806.3	  595.4	 2441.0	...
1838076	  806.5	  595.7	 2442.0	...
1838077	  806.6	  595.7	 2442.0	...
1838078	  806.6	  595.6	 2443.0	...
1838079	  806.6	  595.7	 2445.0	...
1838080	  806.6	  595.9	 2446.0	...
1838081	  806.5	  596.1	 2447.0	...
1838082	  806.4	  596.1	 2446.0	...
1838083	  806.3	  596.1	 2446.0	...
1838084	  806.1	  596.2	 2443.0	...
1838085	  805.9	  595.5	 2441.0	...
1838086	  805.8	  594.5	 2438.0	...
1838087	  805.9	  593.6	 2437.0	...
1838088	  806.1	  593.6	 2436.0	...
1838089	  806.2	  593.6	 2436.0	...
1838090	  806.1	  593.6	 2437.0	...
1838091	  806.1	  593.4	 2435.0	...
1838092	  806.0	  593.0	 2432.0	...
1838093	  805.9	  592.5	 2430.0	...
1838094	  806.3	  592.6	 2430.0	...
1838095	  806.8	  592.8	 2431.0	...
1838096	  807.3	  593.1	 2432.0	...
1838097	  807.3	  593.2	 2432.0	...
1838098	  807.1	  593.3	 2433.0	...
1838099	  806.9	  592.7	 2435.0	...
1838100	  806.4	  592.1	 2437.0	...
1838101	  806.1	  591.4	 2438.0	...
1838102	  806.6	  591.3	 2437.0	...
1838103	  807.3	  591.2	 2436.0	...
1838104	  807.4	  591.5	 2435.0	...
1838105	  806.7	  591.9	 2433.0	...
1838106	  806.3	  592.3	 2432.0	...
1838107	  806.5	  592.0	 2432.0	...
1838108	  806.6	  591.7	 2430.0	...
1838109	  806.4	  591.5	 2429.0	...
1838110	  806.3	  591.5	 2428.0	...
1838111	  806.2	  591.6	 2429.0	...
1838112	  806.1	  591.8	 2429.0	...
1838113	  806.0	  592.0	 2429.0	...
1838114	  805.7	  592.2	 2427.0	...
1838115	  805.4	  592.4	 2428.0	...
1838116	  805.0	  592.6	 2428.0	...
1838117	  805.0	  592.9	 2429.0	...
1838118	  805.1	  593.2	 2429.0	...
1838119	  805.2	  593.8	 2428.0	...
1838120	  805.3	  594.4	 2429.0	...
1838121	  805.3	  595.8	 2430.0	...
1838122	  805.7	  596.7	 2428.0	...
1838123	  806.1	  597.3	 2426.0	...
1838124	  806.3	  597.2	 2424.0	...
1838125	  806.3	  597.5	 2425.0	...
1838126	  806.0	  597.7	 2425.0	...
1838127	  805.3	  598.0	 2424.0	...
1838128	  804.7	  598.0	 2424.0	...
1838129	  804.6	  597.5	 2423.0	...
1838130	  804.9	  597.0	 2423.0	...
1838131	  805.4	  596.6	 2421.0	...
1838132	  805.7	  596.6	 2419.0	...
1838133	  805.8	  596.7	 2417.0	...
1838134	  805.8	  596.6	 2417.0	...
1838135	  805.8	  596.3	 2417.0	...
1838136	  806.0	  595.9	 2417.0	...
1838137	  807.0	  595.5	 2417.0	...
1838138	  808.0	  595.2	 2419.0	...
1838139	  808.2	  595.1	 2421.0	...
1838140	  807.4	  595.1	 2423.0	...
1838141	  806.7	  595.2	 2424.0	...
1838142	  806.5	  595.4	 2424.0	...
1838143	  806.1	  595.7	 2426.0	...
1838144	  805.6	  595.9	 2426.0	...
1838145	  805.3	  595.9	 2425.0	...
1838146	  805.4	  595.9	 2423.0	...
1838147	  806.0	  595.9	 2422.0	...
1838148	  806.6	  595.6	 2421.0	...
1838149	  807.0	  595.1	 2420.0	...
1838150	  806.8	  594.7	 2418.0	...
1838151	  806.7	  594.7	 2417.0	...
1838152	  806.6	  594.8	 2418.0	...
1838153	  806.5	  594.9	 2421.0	...
1838154	  806.3	  594.4	 2423.0	...
1838155	  805.8	  593.8	 2423.0	...
1838156	  805.3	  593.2	 2421.0	...
1838157	  805.1	  593.3	 2419.0	...
1838158	  804.8	  593.2	 2420.0	...
1838159	  804.5	  593.2	 2420.0	...
1838160	  804.7	  593.3	 2420.0	...
1838161	  805.1	  593.5	 2421.0	...
1838162	  805.6	  593.9	 2422.0	...
1838163	  805.4	  594.2	 2424.0	...
1838164	  805.3	  594.3	 2426.0	...
1838165	  805.2	  594.3	 2427.0	...
1838166	  805.4	  594.6	 2427.0	...
1838167	  805.5	  595.2	 2426.0	...
1838168	  805.4	  595.7	 2425.0	...
1838169	  805.1	  596.2	 2423.0	...
1838170	  804.6	  596.5	 2421.0	...
1838171	  804.2	  596.7	 2421.0	...
1838172	  803.5	  596.7	 2421.0	...
1838173	  803.0	  596.9	 2421.0	...
1838174	  803.0	  597.0	 2422.0	...
1838175	  803.4	  597.1	 2422.0	...
1838176	  803.8	  597.0	 2423.0	...
1838177	  803.8	  597.1	 2422.0	...
1838178	  803.7	  597.1	 2421.0	...
1838179	  803.8	  597.0	 2421.0	...
1838180	  804.0	  596.7	 2423.0	...
1838181	  804.3	  596.4	 2424.0	...
1838182	  804.4	  596.0	 2423.0	...
1838183	  804.3	  594.9	 2423.0	...
1838184	  804.2	  594.0	 2423.0	...
1838185	  804.3	  593.3	 2423.0	...
1838186	  804.5	  593.2	 2421.0	...
1838187	  804.8	  593.2	 2418.0	...
1838188	  804.9	  593.0	 2415.0	...
1838189	  804.9	  593.0	 2414.0	...
1838190	  804.9	  592.8	 2414.0	...
1838191	  804.4	  592.6	 2415.0	...
1838192	  803.9	  592.5	 2414.0	...
1838193	  803.5	  592.6	 2414.0	...
1838194	  803.8	  592.6	 2415.0	...
1838195	  804.1	  592.5	 2416.0	...
1838196	  804.2	  592.4	 2417.0	...
1838197	  804.0	  592.4	 2418.0	...
1838198	  803.8	  592.4	 2420.0	...
1838199	  804.2	  592.2	 2422.0	...
1838200	  804.7	  592.1	 2422.0	...
1838201	  804.6	  592.1	 2422.0	...
1838202	  804.1	  592.2	 2422.0	...
1838203	  803.7	  592.3	 2421.0	...
1838204	  803.9	  592.7	 2421.0	...
1838205	  804.0	  593.1	 2422.0	...
1838206	  803.9	  593.4	 2423.0	...
1838207	  803.8	  593.2	 2425.0	...
1838208	  803.9	  593.0	 2426.0	...
1838209	  804.0	  592.9	 2427.0	...
1838210	  804.0	  592.9	 2428.0	...
1838211	  803.3	  593.4	 2430.0	...
1838212	  802.6	  593.9	 2431.0	...
1838213	  802.2	  594.4	 2432.0	...
1838214	  802.7	  594.4	 2432.0	...
1838215	  803.1	  594.5	 2431.0	...
1838216	  803.4	  594.7	 2431.0	...
1838217	  803.4	  594.9	 2430.0	...
1838218	  804.0	  595.0	 2430.0	...
1838219	  804.6	  595.1	 2430.0	...
1838220	  804.8	  595.4	 2429.0	...
1838221	  804.4	  595.6	 2428.0	...
1838222	  804.0	  595.8	 2427.0	...
1838223	  803.8	  595.9	 2428.0	...
1838224	  803.6	  595.9	 2428.0	...
1838225	  803.6	  595.8	 2430.0	...
1838226	  803.6	  596.3	 2432.0	...
1838227	  804.1	  596.4	 2431.0	...
1838228	  804.6	  596.4	 2429.0	...
1838229	  804.9	  595.8	 2427.0	...
1838230	  804.4	  595.7	 2427.0	...
1838231	  803.9	  595.7	 2426.0	...
1838232	  803.7	  595.6	 2427.0	...
1838233	  803.8	  595.4	 2428.0	...
1838234	  804.1	  595.7	 2430.0	...
1838235	  804.3	  596.1	 2431.0	...
1838236	  803.7	  596.0	 2431.0	...
1838237	  803.1	  595.5	 2433.0	...
1838238	  802.7	  595.0	 2434.0	...
1838239	  803.0	  595.0	 2434.0	...
1838240	  802.8	  595.2	 2433.0	...
1838241	  802.3	  595.5	 2432.0	...
1838242	  801.9	  595.6	 2433.0	...
1838243	  802.2	  595.6	 2436.0	...
1838244	  802.4	  595.8	 2440.0	...
1838245	  802.5	  596.2	 2443.0	...
1838246	  802.6	  596.9	 2443.0	...
1838247	  802.6	  597.4	 2444.0	...
1838248	  802.8	  597.7	 2444.0	...
1838249	  803.2	  597.7	 2443.0	...
1838250	  803.5	  596.8	 2441.0	...
1838251	  803.6	  595.9	 2438.0	...
1838252	  803.3	  595.6	 2437.0	...
1838253	  803.1	  596.1	 2438.0	...
1838254	  803.1	  596.5	 2439.0	...
1838255	  802.6	  596.7	 2441.0	...
1838256	  802.1	  596.8	 2440.0	...
1838257	  801.9	  596.6	 2438.0	...
1838258	  802.3	  596.2	 2437.0	...
1838259	  802.5	  595.6	 2437.0	...
1838260	  802.3	  595.6	 2438.0	...
1838261	  802.0	  595.7	 2439.0	...
1838262	  801.7	  596.5	 2440.0	...
1838263	  801.7	  597.2	 2441.0	...
1838264	  801.8	  597.3	 2442.0	...
1838265	  801.8	  597.0	 2444.0	...
1838266	  801.7	  596.9	 2445.0	...
1838267	  801.6	  597.2	 2445.0	...
1838268	  801.4	  597.5	 2445.0	...
1838269	  801.4	  597.6	 2445.0	...
1838270	  801.4	  597.8	 2446.0	...
1838271	  801.3	  597.9	 2447.0	...
1838272	  801.3	  597.9	 2448.0	...
1838273	  801.2	  597.5	 2449.0	...
1838274	  801.2	  597.1	 2449.0	...
1838275	  801.3	  597.0	 2449.0	...
1838276	  801.2	  597.0	 2449.0	...
1838277	  800.9	  597.0	 2450.0	...
1838278	  800.6	  597.0	 2452.0	...
1838279	  800.5	  596.9	 2454.0	...
1838280	  800.4	  596.8	 2456.0	...
1838281	  800.1	  597.0	 2458.0	...
1838282	  799.8	  597.1	 2459.0	...
1838283	  799.6	  597.2	 2461.0	...
1838284	  799.5	  597.5	 2463.0	...
1838285	  799.1	  598.1	 2464.0	...
1838286	  798.8	  598.4	 2464.0	...
1838287	  798.5	  598.3	 2465.0	...
1838288	  798.5	  598.1	 2466.0	...
1838289	  798.4	  598.2	 2467.0	...
1838290	  798.3	  598.1	 2471.0	...
1838291	  798.3	  597.5	 2474.0	...
1838292	  798.5	  596.7	 2473.0	...
1838293	  798.8	  596.0	 2470.0	...
1838294	  799.0	  595.7	 2467.0	...
1838295	  799.0	  595.6	 2466.0	...
1838296	  799.0	  595.7	 2468.0	...
1838297	  799.0	  595.7	 2471.0	...
1838298	  799.0	  595.7	 2474.0	...
1838299	  799.2	  595.7	 2475.0	...
1838300	  799.3	  595.5	 2476.0	...
1838301	  799.0	  595.3	 2476.0	...
1838302	  798.5	  595.3	 2476.0	...
1838303	  798.1	  595.5	 2476.0	...
1838304	  798.1	  595.7	 2477.0	...
1838305	  798.4	  595.8	 2478.0	...
1838306	  798.6	  595.7	 2477.0	...
1838307	  798.5	  595.6	 2475.0	...
1838308	  798.3	  596.0	 2475.0	...
1838309	  798.1	  596.6	 2476.0	...
1838310	  798.4	  597.0	 2478.0	...
1838311	  798.6	  596.9	 2480.0	...
1838312	  798.9	  596.6	 2481.0	...
1838313	  799.1	  595.9	 2479.0	...
1838314	  799.2	  595.3	 2478.0	...
1838315	  799.1	  594.9	 2476.0	...
1838316	  798.9	  595.0	 2479.0	...
1838317	  798.8	  595.2	 2481.0	...
1838318	  799.1	  595.8	 2484.0	...
1838319	  799.3	  596.3	 2484.0	...
1838320	  799.5	  597.2	 2485.0	...
1838321	  799.3	  597.8	 2486.0	...
1838322	  798.9	  598.5	 2487.0	...
1838323	  798.6	  597.9	 2487.0	...
1838324	  798.6	  597.1	 2489.0	...
1838325	  798.8	  596.4	 2489.0	...
1838326	  799.0	  596.7	 2490.0	...
1838327	  799.0	  597.1	 2490.0	...
1838328	  798.9	  597.3	 2489.0	...
1838329	  798.9	  597.2	 2489.0	...
1838330	  798.9	  597.1	 2488.0	...
1838331	  798.9	  597.1	 2490.0	...
1838332	  798.9	  596.9	 2493.0	...
1838333	  798.8	  596.9	 2496.0	...
1838334	  798.7	  597.0	 2497.0	...
1838335	  798.4	  597.0	 2497.0	...
1838336	  798.3	  596.2	 2496.0	...
1838337	  798.1	  595.4	 2494.0	...
1838338	  797.9	  594.9	 2495.0	...
1838339	  797.5	  595.5	 2498.0	...
1838340	  797.2	  596.0	 2501.0	...
1838341	  796.9	  595.6	 2501.0	...
1838342	  796.8	  594.8	 2502.0	...
1838343	  796.9	  593.9	 2504.0	...
1838344	  797.0	  593.9	 2507.0	...
1838345	  797.1	  593.9	 2507.0	...
1838346	  797.1	  594.2	 2508.0	...
1838347	  797.2	  594.6	 2508.0	...
1838348	  797.3	  595.0	 2509.0	...
1838349	  797.4	  594.9	 2510.0	...
1838350	  797.6	  594.9	 2511.0	...
1838351	  797.2	  595.2	 2511.0	...
1838352	  796.7	  595.5	 2512.0	...
1838353	  796.5	  595.8	 2512.0	...
1838354	  796.8	  595.8	 2514.0	...
1838355	  797.1	  595.6	 2515.0	...
1838356	  796.7	  595.3	 2516.0	...
1838357	  796.4	  595.1	 2517.0	...
1838358	  796.2	  595.0	 2518.0	...
1838359	  796.2	  595.0	 2520.0	...
1838360	  796.0	  595.0	 2520.0	...
1838361	  795.9	  595.4	 2520.0	...
1838362	  795.9	  595.7	 2520.0	...
1838363	  796.3	  595.6	 2521.0	...
1838364	  796.6	  595.2	 2520.0	...
1838365	  796.5	  595.0	 2519.0	...
1838366	  796.0	  595.6	 2519.0	...
1838367	  795.4	  596.1	 2521.0	...
1838368	  795.3	  596.3	 2522.0	...
1838369	  795.5	  596.2	 2521.0	...
1838370	  795.6	  596.0	 2522.0	...
1838371	  795.6	  596.0	 2522.0	...
1838372	  795.5	  596.1	 2524.0	...
1838373	  795.2	  595.4	 2526.0	...
1838374	  794.7	  594.4	 2527.0	...
1838375	  794.2	  593.3	 2527.0	...
1838376	  794.4	  593.2	 2527.0	...
1838377	  794.9	  593.6	 2527.0	...
1838378	  795.4	  593.9	 2527.0	...
1838379	  795.5	  593.8	 2527.0	...
1838380	  795.1	  593.4	 2526.0	...
1838381	  794.6	  593.1	 2526.0	...
1838382	  794.4	  594.1	 2529.0	...
1838383	  794.6	  595.1	 2535.0	...
1838384	  795.0	  595.4	 2540.0	...
1838385	  795.1	  594.7	 2542.0	...
1838386	  795.2	  593.9	 2542.0	...
1838387	  794.8	  593.8	 2544.0	...
1838388	  794.5	  593.7	 2544.0	...
1838389	  794.2	  593.7	 2544.0	...
1838390	  794.1	  594.2	 2546.0	...
1838391	  794.1	  594.7	 2549.0	...
1838392	  794.1	  595.2	 2551.0	...
1838393	  794.2	  595.2	 2550.0	...
1838394	  794.2	  594.6	 2549.0	...
1838395	  794.2	  593.2	 2549.0	...
1838396	  794.1	  591.9	 2549.0	...
1838397	  794.0	  591.1	 2548.0	...
1838398	  794.0	  591.2	 2547.0	...
1838399	  793.8	  591.2	 2548.0	...
1838400	  793.6	  591.2	 2549.0	...
1838401	  793.0	  591.6	 2551.0	...
1838402	  792.4	  592.2	 2553.0	...
1838403	  792.0	  592.7	 2556.0	...
1838404	  792.4	  592.1	 2556.0	...
1838405	  793.1	  591.4	 2558.0	...
1838406	  793.2	  590.8	 2562.0	...
1838407	  792.8	  590.8	 2566.0	...
1838408	  792.4	  591.8	 2569.0	...
1838409	  792.6	  592.6	 2571.0	...
1838410	  792.9	  593.1	 2574.0	...
1838411	  792.6	  592.8	 2576.0	...
1838412	  792.1	  593.0	 2578.0	...
1838413	  791.7	  593.6	 2578.0	...
1838414	  791.8	  594.2	 2578.0	...
1838415	  792.0	  594.1	 2578.0	...
1838416	  792.3	  594.2	 2576.0	...
1838417	  792.1	  594.6	 2575.0	...
1838418	  791.8	  595.3	 2575.0	...
1838419	  792.2	  595.7	 2577.0	...
1838420	  792.8	  595.6	 2578.0	...
1838421	  793.4	  594.9	 2580.0	...
1838422	  793.0	  594.3	 2581.0	...
1838423	  792.6	  593.7	 2581.0	...
1838424	  792.3	  593.3	 2581.0	...
1838425	  792.5	  592.7	 2581.0	...
1838426	  792.6	  592.4	 2586.0	...
1838427	  792.5	  592.2	 2591.0	...
1838428	  792.3	  592.2	 2596.0	...
1838429	  792.1	  592.2	 2596.0	...
1838430	  791.9	  592.4	 2595.0	...
1838431	  791.6	  592.7	 2595.0	...
1838432	  791.4	  593.0	 2595.0	...
1838433	  791.2	  593.2	 2596.0	...
1838434	  791.0	  593.4	 2596.0	...
1838435	  790.7	  593.2	 2596.0	...
1838436	  791.2	  592.8	 2598.0	...
1838437	  791.6	  592.4	 2600.0	...
1838438	  791.7	  592.4	 2606.0	...
1838439	  791.3	  592.6	 2610.0	...
1838440	  791.0	  592.5	 2615.0	...
1838441	  791.0	  592.4	 2618.0	...
1838442	  790.9	  592.0	 2620.0	...
1838443	  790.8	  591.8	 2619.0	...
1838444	  790.7	  592.0	 2619.0	...
1838445	  790.6	  592.3	 2622.0	...
1838446	  790.6	  592.7	 2625.0	...
1838447	  790.5	  592.8	 2628.0	...
1838448	  790.6	  593.0	 2628.0	...
1838449	  790.7	  593.1	 2628.0	...
1838450	  791.1	  593.0	 2630.0	...
1838451	  791.5	  592.3	 2632.0	...
1838452	  791.6	  591.3	 2634.0	...
1838453	  791.3	  590.4	 2634.0	...
1838454	  790.7	  591.7	 2636.0	...
1838455	  790.3	  593.0	 2637.0	...
1838456	  790.0	  594.2	 2641.0	...
1838457	  790.1	  593.8	 2643.0	...
1838458	  790.0	  593.2	 2646.0	...
1838459	  789.9	  592.4	 2647.0	...
1838460	  790.0	  592.0	 2647.0	...
1838461	  790.1	  592.0	 2647.0	...
1838462	  790.3	  592.2	 2648.0	...
1838463	  790.5	  591.5	 2648.0	...
1838464	  790.6	  590.9	 2648.0	...
1838465	  790.8	  590.2	 2649.0	...
1838466	  791.0	  590.0	 2651.0	...
1838467	  791.3	  589.8	 2651.0	...
1838468	  791.2	  589.8	 2652.0	...
1838469	  790.4	  589.9	 2653.0	...
1838470	  789.8	  591.1	 2656.0	...
1838471	  789.7	  592.7	 2660.0	...
1838472	  789.9	  594.3	 2662.0	...
1838473	  790.2	  594.5	 2661.0	...
1838474	  790.4	  594.1	 2662.0	...
1838475	  790.1	  593.8	 2663.0	...
1838476	  789.2	  593.8	 2665.0	...
1838477	  788.2	  593.9	 2670.0	...
1838478	  787.8	  594.1	 2677.0	...
1838479	  787.6	  594.2	 2683.0	...
1838480	  787.5	  594.1	 2684.0	...
1838481	  787.3	  593.7	 2683.0	...
1838482	  787.4	  593.1	 2682.0	...
1838483	  787.9	  592.6	 2682.0	...
1838484	  788.3	  592.3	 2681.0	...
1838485	  788.6	  592.0	 2681.0	...
1838486	  788.5	  591.8	 2681.0	...
1838487	  788.3	  591.7	 2685.0	...
1838488	  788.0	  591.7	 2689.0	...
1838489	  787.9	  591.8	 2692.0	...
1838490	  787.8	  591.9	 2692.0	...
1838491	  788.0	  591.8	 2692.0	...
1838492	  788.3	  591.7	 2692.0	...
1838493	  788.5	  591.6	 2692.0	...
1838494	  788.6	  591.5	 2693.0	...
1838495	  788.7	  591.5	 2693.0	...
1838496	  788.4	  591.5	 2694.0	...
1838497	  788.0	  591.8	 2696.0	...
1838498	  787.5	  592.4	 2700.0	...
1838499	  787.2	  592.9	 2704.0	...
1838500	  786.9	  593.1	 2707.0	...
1838501	  786.7	  593.0	 2709.0	...
1838502	  786.7	  593.0	 2711.0	...
1838503	  786.6	  592.8	 2711.0	...
1838504	  786.5	  592.7	 2711.0	...
1838505	  786.6	  592.6	 2710.0	...
1838506	  786.8	  592.8	 2710.0	...
1838507	  787.0	  592.6	 2713.0	...
1838508	  786.8	  592.3	 2717.0	...
1838509	  786.5	  592.8	 2722.0	...
1838510	  786.3	  593.6	 2724.0	...
1838511	  786.2	  594.5	 2725.0	...
1838512	  786.2	  593.4	 2724.0	...
1838513	  786.1	  592.4	 2723.0	...
1838514	  785.9	  591.4	 2724.0	...
1838515	  785.8	  591.6	 2727.0	...
1838516	  785.8	  591.5	 2730.0	...
1838517	  785.6	  591.4	 2733.0	...
1838518	  785.3	  591.3	 2737.0	...
1838519	  785.1	  591.4	 2741.0	...
1838520	  785.1	  591.3	 2744.0	...
1838521	  785.2	  591.3	 2746.0	...
1838522	  785.2	  590.9	 2747.0	...
1838523	  785.2	  590.5	 2746.0	...
1838524	  785.2	  590.2	 2745.0	...
1838525	  785.2	  590.2	 2747.0	...
1838526	  785.2	  590.7	 2750.0	...
1838527	  785.0	  591.1	 2757.0	...
1838528	  784.8	  591.3	 2760.0	...
1838529	  784.7	  591.3	 2763.0	...
1838530	  784.6	  591.3	 2764.0	...
1838531	  784.2	  591.6	 2766.0	...
1838532	  783.9	  592.5	 2768.0	...
1838533	  783.6	  593.3	 2769.0	...
1838534	  783.5	  593.4	 2770.0	...
1838535	  783.3	  593.0	 2771.0	...
1838536	  783.1	  592.5	 2771.0	...
1838537	  783.4	  591.9	 2773.0	...
1838538	  783.9	  590.9	 2774.0	...
1838539	  784.4	  590.0	 2776.0	...
1838540	  784.0	  589.7	 2777.0	...
1838541	  783.4	  590.1	 2779.0	...
1838542	  782.8	  590.6	 2781.0	...
1838543	  782.7	  590.7	 2782.0	...
1838544	  782.7	  590.9	 2784.0	...
1838545	  782.7	  591.0	 2786.0	...
1838546	  782.9	  591.3	 2787.0	...
1838547	  783.1	  591.7	 2786.0	...
1838548	  782.6	  592.1	 2788.0	...
1838549	  782.0	  592.4	 2791.0	...
1838550	  781.3	  592.8	 2796.0	...
1838551	  781.3	  593.1	 2799.0	...
1838552	  781.4	  593.1	 2801.0	...
1838553	  781.4	  593.1	 2800.0	...
1838554	  781.4	  593.3	 2800.0	...
1838555	  781.3	  593.6	 2803.0	...
1838556	  780.8	  593.9	 2807.0	...
1838557	  780.3	  594.1	 2813.0	...
1838558	  779.9	  594.3	 2815.0	...
1838559	  780.1	  594.0	 2817.0	...
1838560	  780.4	  593.6	 2820.0	...
1838561	  780.7	  593.0	 2824.0	...
1838562	  780.9	  592.8	 2827.0	...
1838563	  781.0	  592.7	 2827.0	...
1838564	  780.8	  592.9	 2827.0	...
1838565	  780.8	  593.9	 2828.0	...
1838566	  780.9	  594.9	 2828.0	...
1838567	  781.1	  595.2	 2829.0	...
1838568	  781.0	  594.7	 2832.0	...
1838569	  780.7	  593.9	 2835.0	...
1838570	  780.2	  593.9	 2837.0	...
1838571	  779.8	  593.7	 2836.0	...
1838572	  779.7	  593.6	 2837.0	...
1838573	  779.8	  593.7	 2839.0	...
1838574	  779.8	  593.9	 2843.0	...
1838575	  779.4	  595.1	 2846.0	...
1838576	  779.0	  596.3	 2849.0	...
1838577	  779.3	  597.1	 2853.0	...
1838578	  779.7	  596.9	 2855.0	...
1838579	  780.1	  596.7	 2857.0	...
1838580	  780.1	  596.6	 2858.0	...
1838581	  779.7	  596.6	 2860.0	...
1838582	  779.4	  597.0	 2867.0	...
1838583	  779.0	  597.6	 2874.0	...
1838584	  778.6	  598.0	 2878.0	...
1838585	  778.0	  598.0	 2876.0	...
1838586	  777.6	  598.4	 2874.0	...
1838587	  777.3	  598.5	 2872.0	...
1838588	  777.3	  598.6	 2873.0	...
1838589	  777.4	  599.0	 2873.0	...
1838590	  777.3	  599.8	 2873.0	...
1838591	  777.3	  600.3	 2879.0	...
1838592	  777.2	  600.1	 2886.0	...
1838593	  777.2	  599.8	 2892.0	...
1838594	  777.3	  599.9	 2892.0	...
1838595	  777.8	  599.8	 2894.0	...
1838596	  778.2	  599.6	 2896.0	...
1838597	  778.6	  599.3	 2898.0	...
1838598	  778.5	  599.1	 2898.0	...
1838599	  778.4	  599.2	 2897.0	...
1838600	  778.2	  599.1	 2898.0	...
1838601	  777.9	  599.0	 2903.0	...
1838602	  777.5	  599.1	 2907.0	...
1838603	  777.2	  599.2	 2910.0	...
1838604	  776.8	  598.9	 2914.0	...
1838605	  776.6	  598.4	 2918.0	...
1838606	  776.5	  597.9	 2921.0	...
1838607	  776.6	  597.6	 2922.0	...
1838608	  776.7	  597.3	 2924.0	...
1838609	  776.8	  597.0	 2926.0	...
1838610	  776.8	  596.7	 2927.0	...
1838611	  776.8	  596.4	 2928.0	...
1838612	  776.7	  596.4	 2928.0	...
1838613	  776.8	  597.2	 2931.0	...
1838614	  777.0	  598.1	 2935.0	...
1838615	  776.9	  599.2	 2939.0	...
1838616	  776.7	  599.4	 2938.0	...
1838617	  776.4	  599.7	 2938.0	...
1838618	  776.3	  599.9	 2939.0	...
1838619	  776.3	  599.3	 2942.0	...
1838620	  776.2	  598.6	 2944.0	...
1838621	  776.3	  597.6	 2948.0	...
MSG	1838622 0000 _ Experiment Start
1838622	  776.3	  597.2	 2948.0	...
1838623	  776.3	  597.0	 2949.0	...
1838624	  776.0	  597.3	 2950.0	...
1838625	  775.7	  597.5	 2952.0	...
1838626	  775.3	  597.3	 2952.0	...
1838627	  775.3	  597.0	 2953.0	...
1838628	  775.3	  598.3	 2953.0	...
1838629	  774.9	  599.8	 2955.0	...
1838630	  774.5	  601.3	 2957.0	...
1838631	  774.2	  601.3	 2959.0	...
1838632	  774.5	  601.6	 2963.0	...
1838633	  774.3	  602.0	 2967.0	...
1838634	  773.9	  602.4	 2972.0	...
1838635	  773.5	  602.3	 2972.0	...
1838636	  773.8	  602.3	 2973.0	...
1838637	  774.1	  602.4	 2973.0	...
1838638	  774.4	  602.5	 2973.0	...
1838639	  774.5	  602.5	 2978.0	...
1838640	  774.4	  602.5	 2982.0	...
1838641	  774.3	  602.5	 2987.0	...
1838642	  774.2	  602.4	 2989.0	...
1838643	  774.2	  602.5	 2991.0	...
1838644	  774.0	  602.6	 2993.0	...
1838645	  773.7	  603.0	 2994.0	...
1838646	  773.5	  603.3	 2994.0	...
1838647	  773.0	  603.2	 2996.0	...
1838648	  772.5	  602.1	 2999.0	...
1838649	  772.0	  601.0	 3002.0	...
1838650	  771.9	  600.9	 3004.0	...
1838651	  771.8	  601.7	 3004.0	...
1838652	  771.8	  602.5	 3004.0	...
1838653	  771.8	  602.6	 3006.0	...
1838654	  771.8	  602.3	 3010.0	...
1838655	  771.6	  601.9	 3015.0	...
1838656	  771.4	  601.4	 3018.0	...
1838657	  771.3	  601.2	 3018.0	...
1838658	  771.4	  600.8	 3020.0	...
1838659	  771.5	  600.5	 3023.0	...
1838660	  771.4	  600.4	 3027.0	...
1838661	  771.4	  600.5	 3029.0	...
1838662	  771.3	  600.6	 3030.0	...
1838663	  771.1	  600.6	 3030.0	...
1838664	  771.0	  600.8	 3033.0	...
1838665	  771.1	  600.9	 3038.0	...
1838666	  771.4	  601.0	 3043.0	...
1838667	  771.7	  601.1	 3042.0	...
1838668	  771.7	  600.6	 3039.0	...
1838669	  771.7	  600.1	 3039.0	...
1838670	  771.8	  600.0	 3041.0	...
1838671	  771.9	  600.3	 3044.0	...
1838672	  771.9	  600.7	 3044.0	...
1838673	  771.3	  601.4	 3045.0	...
1838674	  770.7	  602.1	 3048.0	...
1838675	  770.7	  602.0	 3050.0	...
1838676	  771.2	  601.1	 3052.0	...
1838677	  771.5	  600.4	 3053.0	...
1838678	  771.4	  600.7	 3053.0	...
1838679	  771.1	  601.8	 3054.0	...
1838680	  770.9	  602.8	 3059.0	...
1838681	  770.6	  603.4	 3063.0	...
1838682	  770.8	  603.2	 3066.0	...
1838683	  771.0	  602.1	 3066.0	...
1838684	  770.9	  601.1	 3067.0	...
1838685	  770.6	  600.4	 3069.0	...
1838686	  770.3	  601.1	 3071.0	...
1838687	  770.3	  601.7	 3072.0	...
1838688	  770.3	  602.1	 3072.0	...
1838689	  770.3	  602.3	 3072.0	...
1838690	  770.4	  602.5	 3073.0	...
1838691	  770.5	  602.4	 3075.0	...
1838692	  770.3	  602.2	 3077.0	...
1838693	  770.1	  601.9	 3079.0	...
1838694	  770.0	  601.9	 3081.0	...
1838695	  770.0	  601.8	 3085.0	...
1838696	  770.2	  601.8	 3089.0	...
1838697	  770.2	  602.0	 3092.0	...
1838698	  769.8	  602.3	 3093.0	...
1838699	  769.4	  602.7	 3097.0	...
1838700	  769.1	  602.9	 3100.0	...
1838701	  769.2	  602.8	 3102.0	...
1838702	  769.5	  602.4	 3102.0	...
1838703	  769.6	  602.2	 3102.0	...
1838704	  769.8	  602.2	 3102.0	...
1838705	  769.9	  602.9	 3103.0	...
1838706	  770.1	  603.1	 3105.0	...
1838707	  770.2	  603.0	 3107.0	...
1838708	  770.3	  602.6	 3109.0	...
1838709	  770.3	  602.6	 3109.0	...
1838710	  770.5	  602.4	 3110.0	...
1838711	  770.7	  602.2	 3110.0	...
1838712	  770.6	  602.3	 3114.0	...
1838713	  769.9	  602.7	 3118.0	...
1838714	  769.3	  603.1	 3124.0	...
1838715	  769.1	  603.8	 3128.0	...
1838716	  769.2	  604.4	 3131.0	...
1838717	  769.2	  605.0	 3131.0	...
1838718	  769.0	  604.9	 3134.0	...
1838719	  768.7	  604.8	 3137.0	...
1838720	  768.6	  604.7	 3139.0	...
1838721	  768.7	  605.0	 3137.0	...
1838722	  768.5	  605.4	 3138.0	...
1838723	  768.1	  605.4	 3140.0	...
1838724	  767.8	  605.2	 3142.0	...
1838725	  767.8	  604.9	 3142.0	...
1838726	  767.8	  604.5	 3142.0	...
1838727	  767.9	  603.9	 3141.0	...
1838728	  767.9	  603.5	 3143.0	...
1838729	  768.2	  603.8	 3149.0	...
1838730	  768.5	  604.1	 3154.0	...
1838731	  768.7	  604.1	 3156.0	...
1838732	  768.6	  604.0	 3156.0	...
1838733	  768.6	  603.9	 3155.0	...
1838734	  768.6	  603.9	 3156.0	...
1838735	  768.6	  604.5	 3157.0	...
1838736	  768.3	  605.0	 3161.0	...
1838737	  768.1	  605.7	 3165.0	...
1838738	  767.9	  605.8	 3170.0	...
1838739	  767.6	  605.9	 3171.0	...
1838740	  767.3	  605.9	 3172.0	...
1838741	  766.9	  605.8	 3173.0	...
1838742	  766.8	  605.6	 3176.0	...
1838743	  766.8	  605.3	 3179.0	...
1838744	  766.7	  604.9	 3180.0	...
1838745	  766.7	  605.0	 3178.0	...
1838746	  766.5	  605.4	 3176.0	...
1838747	  766.3	  605.6	 3176.0	...
1838748	  766.7	  605.3	 3176.0	...
1838749	  767.2	  605.1	 3179.0	...
1838750	  767.8	  605.0	 3182.0	...
1838751	  767.6	  605.0	 3183.0	...
1838752	  767.3	  605.1	 3182.0	...
1838753	  767.0	  605.5	 3183.0	...
1838754	  766.5	  606.2	 3185.0	...
1838755	  766.2	  607.0	 3188.0	...
1838756	  766.0	  606.8	 3189.0	...
1838757	  766.1	  606.5	 3189.0	...
1838758	  766.2	  606.1	 3190.0	...
1838759	  766.3	  606.2	 3193.0	...
1838760	  766.3	  606.2	 3195.0	...
1838761	  766.4	  606.2	 3196.0	...
1838762	  766.6	  606.7	 3200.0	...
1838763	  766.8	  607.7	 3205.0	...
1838764	  766.8	  608.6	 3207.0	...
1838765	  766.4	  609.0	 3204.0	...
1838766	  765.9	  608.6	 3205.0	...
1838767	  765.5	  608.0	 3209.0	...
1838768	  765.6	  607.4	 3213.0	...
1838769	  765.1	  607.4	 3212.0	...
1838770	  764.5	  607.4	 3211.0	...
1838771	  764.4	  607.4	 3213.0	...
1838772	  765.0	  607.3	 3214.0	...
1838773	  765.4	  607.8	 3215.0	...
1838774	  765.5	  608.6	 3216.0	...
1838775	  765.7	  609.4	 3217.0	...
1838776	  766.0	  609.6	 3219.0	...
1838777	  766.0	  610.1	 3219.0	...
1838778	  765.3	  610.8	 3221.0	...
1838779	  764.6	  610.8	 3223.0	...
1838780	  763.9	  610.3	 3226.0	...
1838781	  763.8	  609.7	 3226.0	...
1838782	  763.6	  609.8	 3228.0	...
1838783	  763.3	  609.7	 3231.0	...
1838784	  763.3	  609.7	 3235.0	...
1838785	  763.7	  609.7	 3238.0	...
1838786	  763.9	  609.8	 3239.0	...
1838787	  763.8	  610.0	 3240.0	...
1838788	  763.7	  610.1	 3240.0	...
1838789	  763.4	  610.1	 3241.0	...
1838790	  763.1	  609.9	 3242.0	...
1838791	  762.7	  609.8	 3244.0	...
1838792	  762.5	  609.2	 3245.0	...
1838793	  762.7	  608.6	 3247.0	...
1838794	  763.2	  608.8	 3249.0	...
1838795	  763.7	  609.5	 3250.0	...
1838796	  763.9	  610.3	 3251.0	...
1838797	  764.2	  610.3	 3252.0	...
1838798	  764.4	  610.3	 3254.0	...
1838799	  764.2	  610.4	 3257.0	...
1838800	  763.9	  610.5	 3260.0	...
1838801	  763.5	  610.7	 3262.0	...
1838802	  763.4	  611.0	 3263.0	...
1838803	  763.2	  611.2	 3263.0	...
1838804	  763.0	  610.6	 3263.0	...
1838805	  763.0	  609.9	 3262.0	...
1838806	  763.3	  609.2	 3263.0	...
1838807	  763.6	  609.1	 3266.0	...
1838808	  763.7	  609.2	 3269.0	...
1838809	  763.4	  609.0	 3272.0	...
1838810	  763.1	  608.9	 3272.0	...
1838811	  763.3	  608.8	 3272.0	...
1838812	  763.6	  609.3	 3271.0	...
1838813	  764.0	  610.0	 3271.0	...
1838814	  764.2	  610.7	 3273.0	...
1838815	  764.3	  610.8	 3276.0	...
1838816	  764.4	  610.5	 3279.0	...
1838817	  764.4	  610.3	 3279.0	...
1838818	  764.6	  610.2	 3278.0	...
1838819	  764.6	  610.3	 3277.0	...
1838820	  764.5	  610.8	 3279.0	...
1838821	  764.2	  611.3	 3282.0	...
1838822	  763.6	  611.8	 3285.0	...
1838823	  763.0	  612.2	 3286.0	...
1838824	  762.5	  611.8	 3288.0	...
1838825	  762.4	  611.2	 3290.0	...
1838826	  762.6	  610.2	 3292.0	...
1838827	  763.0	  609.7	 3295.0	...
1838828	  763.3	  609.2	 3298.0	...
1838829	  763.3	  608.9	 3301.0	...
1838830	  763.0	  608.9	 3301.0	...
1838831	  762.7	  609.3	 3301.0	...
1838832	  762.4	  609.8	 3298.0	...
1838833	  762.4	  610.3	 3293.0	...
1838834	  762.2	  610.4	 3288.0	...
MSG	1838835 0000 _ Number On
1838835	  761.8	  610.5	 3288.0	...
1838836	  761.4	  609.8	 3291.0	...
1838837	  761.9	  609.0	 3295.0	...
1838838	  762.7	  608.0	 3297.0	...
1838839	  763.4	  607.6	 3300.0	...
1838840	  763.4	  607.3	 3303.0	...
1838841	  763.3	  607.1	 3305.0	...
1838842	  763.4	  607.2	 3304.0	...
1838843	  763.3	  607.3	 3301.0	...
1838844	  763.2	  607.4	 3299.0	...
1838845	  763.1	  607.4	 3303.0	...
1838846	  763.2	  607.8	 3307.0	...
1838847	  763.0	  608.3	 3310.0	...
1838848	  762.6	  608.6	 3311.0	...
1838849	  762.3	  608.3	 3312.0	...
1838850	  762.2	  608.0	 3314.0	...
1838851	  762.3	  607.8	 3314.0	...
1838852	  762.4	  607.8	 3313.0	...
1838853	  762.4	  608.1	 3313.0	...
1838854	  762.5	  608.6	 3313.0	...
1838855	  762.5	  609.0	 3313.0	...
1838856	  762.5	  609.3	 3313.0	...
1838857	  762.4	  609.7	 3316.0	...
1838858	  762.4	  610.0	 3319.0	...
1838859	  762.4	  609.6	 3321.0	...
1838860	  762.6	  609.0	 3321.0	...
1838861	  762.8	  609.1	 3322.0	...
1838862	  763.1	  609.8	 3322.0	...
1838863	  762.6	  610.0	 3321.0	...
1838864	  761.9	  609.6	 3319.0	...
1838865	  761.8	  609.1	 3318.0	...
1838866	  762.5	  609.5	 3316.0	...
1838867	  763.1	  609.8	 3316.0	...
1838868	  763.1	  610.1	 3317.0	...
1838869	  763.0	  609.9	 3318.0	...
1838870	  763.0	  609.8	 3319.0	...
1838871	  763.1	  609.7	 3322.0	...
1838872	  763.2	  609.5	 3325.0	...
1838873	  763.3	  609.2	 3327.0	...
1838874	  763.0	  609.1	 3327.0	...
1838875	  762.8	  608.7	 3327.0	...
1838876	  763.0	  608.4	 3327.0	...
1838877	  763.5	  609.4	 3327.0	...
1838878	  764.1	  610.6	 3327.0	...
1838879	  764.1	  611.6	 3327.0	...
1838880	  763.9	  611.3	 3328.0	...
1838881	  763.6	  610.9	 3328.0	...
1838882	  763.4	  611.7	 3332.0	...
1838883	  763.4	  612.4	 3335.0	...
1838884	  763.5	  613.0	 3337.0	...
1838885	  763.4	  612.1	 3335.0	...
1838886	  763.0	  611.2	 3334.0	...
1838887	  762.6	  610.5	 3336.0	...
1838888	  762.5	  610.9	 3337.0	...
1838889	  762.7	  611.5	 3339.0	...
1838890	  763.1	  611.7	 3338.0	...
1838891	  763.3	  611.7	 3337.0	...
1838892	  763.2	  611.5	 3336.0	...
1838893	  763.0	  611.2	 3335.0	...
1838894	  763.5	  611.0	 3336.0	...
1838895	  764.3	  610.7	 3337.0	...
1838896	  764.9	  611.1	 3337.0	...
1838897	  764.5	  611.6	 3337.0	...
1838898	  763.9	  612.2	 3337.0	...
1838899	  763.5	  612.5	 3337.0	...
1838900	  763.4	  612.8	 3337.0	...
1838901	  763.8	  612.9	 3338.0	...
1838902	  764.0	  612.8	 3340.0	...
1838903	  764.1	  612.7	 3342.0	...
1838904	  764.4	  612.3	 3343.0	...
1838905	  764.6	  611.8	 3342.0	...
1838906	  764.9	  611.4	 3341.0	...
1838907	  764.9	  611.7	 3341.0	...
1838908	  765.2	  611.9	 3344.0	...
1838909	  765.3	  611.8	 3347.0	...
1838910	  765.5	  611.2	 3350.0	...
1838911	  765.5	  610.7	 3351.0	...
1838912	  765.3	  610.8	 3351.0	...
1838913	  765.0	  611.1	 3348.0	...
1838914	  764.5	  611.7	 3344.0	...
1838915	  764.2	  612.2	 3342.0	...
1838916	  764.0	  612.5	 3343.0	...
1838917	  764.3	  612.5	 3346.0	...
1838918	  764.7	  612.5	 3347.0	...
1838919	  765.0	  612.5	 3348.0	...
1838920	  764.8	  612.5	 3349.0	...
1838921	  764.5	  612.4	 3351.0	...
1838922	  764.3	  612.3	 3353.0	...
1838923	  764.3	  612.3	 3354.0	...
1838924	  764.4	  612.5	 3354.0	...
1838925	  764.5	  612.6	 3354.0	...
1838926	  764.6	  612.3	 3353.0	...
1838927	  764.5	  611.7	 3354.0	...
1838928	  764.4	  611.2	 3355.0	...
1838929	  764.4	  611.1	 3356.0	...
1838930	  764.4	  611.3	 3355.0	...
1838931	  764.4	  611.6	 3355.0	...
1838932	  764.4	  611.7	 3354.0	...
1838933	  764.5	  611.8	 3353.0	...
1838934	  764.5	  611.8	 3353.0	...
1838935	  764.8	  611.6	 3353.0	...
1838936	  765.0	  611.4	 3355.0	...
1838937	  764.7	  611.5	 3358.0	...
1838938	  764.1	  611.9	 3358.0	...
1838939	  763.6	  612.3	 3358.0	...
1838940	  763.7	  612.2	 3359.0	...
1838941	  763.8	  612.2	 3363.0	...
1838942	  764.1	  613.2	 3366.0	...
1838943	  764.3	  614.3	 3367.0	...
1838944	  764.5	  615.2	 3367.0	...
1838945	  764.3	  615.0	 3366.0	...
1838946	  764.1	  614.1	 3365.0	...
1838947	  763.9	  613.2	 3366.0	...
1838948	  763.9	  612.5	 3368.0	...
1838949	  763.7	  612.7	 3369.0	...
1838950	  763.5	  612.8	 3368.0	...
1838951	  763.2	  612.5	 3368.0	...
1838952	  763.1	  611.9	 3370.0	...
1838953	  763.0	  611.3	 3373.0	...
1838954	  763.3	  611.7	 3376.0	...
1838955	  763.5	  612.5	 3377.0	...
1838956	  763.5	  612.2	 3375.0	...
1838957	  763.0	  611.2	 3374.0	...
1838958	  762.6	  610.2	 3374.0	...
1838959	  762.9	  610.1	 3373.0	...
1838960	  763.4	  609.9	 3373.0	...
1838961	  763.7	  609.7	 3373.0	...
1838962	  763.4	  609.7	 3374.0	...
1838963	  763.2	  610.3	 3375.0	...
1838964	  763.4	  610.8	 3375.0	...
1838965	  763.6	  611.6	 3376.0	...
1838966	  763.9	  611.7	 3377.0	...
1838967	  764.1	  611.6	 3378.0	...
1838968	  764.2	  611.3	 3378.0	...
1838969	  763.9	  610.8	 3379.0	...
1838970	  763.5	  610.7	 3381.0	...
1838971	  763.1	  610.9	 3383.0	...
1838972	  762.9	  611.3	 3383.0	...
1838973	  763.0	  611.4	 3382.0	...
1838974	  763.1	  611.0	 3381.0	...
1838975	  763.1	  610.8	 3382.0	...
1838976	  763.2	  610.7	 3382.0	...
1838977	  763.2	  610.7	 3382.0	...
1838978	  763.2	  610.8	 3382.0	...
1838979	  763.1	  610.8	 3383.0	...
1838980	  763.0	  610.8	 3385.0	...
1838981	  762.8	  610.7	 3386.0	...
1838982	  762.7	  610.8	 3387.0	...
1838983	  762.5	  610.9	 3384.0	...
1838984	  762.5	  610.9	 3381.0	...
1838985	  762.5	  610.7	 3378.0	...
1838986	  762.4	  610.5	 3376.0	...
1838987	  762.6	  610.2	 3375.0	...
1838988	  762.8	  610.0	 3377.0	...
1838989	  763.1	  610.0	 3380.0	...
1838990	  763.2	  610.4	 3382.0	...
1838991	  763.3	  610.7	 3381.0	...
1838992	  763.4	  610.8	 3382.0	...
1838993	  763.1	  610.7	 3382.0	...
1838994	  762.8	  610.5	 3384.0	...
1838995	  762.5	  610.6	 3386.0	...
1838996	  762.5	  610.9	 3388.0	...
1838997	  762.7	  611.3	 3387.0	...
1838998	  762.9	  611.6	 3387.0	...
1838999	  763.3	  611.6	 3384.0	...
1839000	  763.6	  611.6	 3380.0	...
1839001	  763.2	  611.5	 3380.0	...
1839002	  762.7	  611.3	 3383.0	...
1839003	  762.2	  611.1	 3387.0	...
1839004	  762.4	  610.9	 3386.0	...
1839005	  762.4	  610.9	 3385.0	...
1839006	  762.5	  610.8	 3384.0	...
1839007	  762.6	  610.7	 3385.0	...
1839008	  762.7	  611.1	 3387.0	...
1839009	  762.7	  611.7	 3387.0	...
1839010	  762.7	  611.6	 3387.0	...
1839011	  762.7	  610.9	 3388.0	...
1839012	  762.6	  610.2	 3389.0	...
1839013	  762.7	  609.7	 3388.0	...
1839014	  762.5	  609.2	 3385.0	...
1839015	  762.3	  609.1	 3381.0	...
1839016	  762.2	  609.8	 3383.0	...
1839017	  762.3	  610.5	 3386.0	...
1839018	  762.2	  610.8	 3389.0	...
1839019	  761.6	  610.9	 3388.0	...
1839020	  760.9	  611.0	 3388.0	...
1839021	  760.3	  611.1	 3387.0	...
1839022	  760.2	  611.1	 3387.0	...
1839023	  760.7	  611.1	 3386.0	...
1839024	  761.1	  611.2	 3384.0	...
1839025	  761.6	  611.4	 3384.0	...
1839026	  761.6	  611.5	 3383.0	...
1839027	  761.7	  611.5	 3383.0	...
1839028	  761.8	  611.4	 3382.0	...
1839029	  761.9	  611.1	 3384.0	...
1839030	  762.3	  610.8	 3387.0	...
1839031	  762.8	  611.0	 3386.0	...
1839032	  763.1	  611.4	 3382.0	...
1839033	  763.0	  611.4	 3378.0	...
1839034	  763.0	  610.8	 3377.0	...
1839035	  763.2	  610.1	 3377.0	...
1839036	  763.5	  610.2	 3378.0	...
1839037	  763.7	  610.4	 3379.0	...
1839038	  763.8	  610.4	 3380.0	...
1839039	  763.9	  610.1	 3380.0	...
1839040	  763.9	  609.8	 3380.0	...
1839041	  763.9	  609.8	 3380.0	...
1839042	  763.7	  609.4	 3381.0	...
1839043	  763.5	  609.1	 3378.0	...
1839044	  763.6	  608.6	 3374.0	...
1839045	  763.7	  608.5	 3370.0	...
1839046	  763.9	  608.8	 3370.0	...
1839047	  763.4	  609.3	 3372.0	...
1839048	  762.9	  609.7	 3375.0	...
1839049	  762.7	  609.6	 3376.0	...
1839050	  762.6	  609.5	 3376.0	...
1839051	  762.6	  609.5	 3374.0	...
1839052	  762.2	  609.6	 3371.0	...
1839053	  762.1	  609.7	 3369.0	...
1839054	  762.0	  609.7	 3368.0	...
1839055	  762.1	  609.8	 3368.0	...
1839056	  762.1	  609.9	 3368.0	...
1839057	  761.9	  609.9	 3368.0	...
1839058	  761.7	  609.8	 3368.0	...
1839059	  761.5	  609.5	 3367.0	...
1839060	  761.3	  609.5	 3366.0	...
1839061	  761.2	  609.9	 3365.0	...
1839062	  761.3	  610.4	 3365.0	...
1839063	  761.5	  610.4	 3365.0	...
1839064	  761.4	  610.0	 3365.0	...
1839065	  761.2	  609.7	 3365.0	...
1839066	  761.0	  610.2	 3365.0	...
1839067	  761.1	  610.6	 3365.0	...
1839068	  761.0	  611.0	 3365.0	...
1839069	  760.9	  611.1	 3364.0	...
1839070	  760.8	  611.0	 3365.0	...
1839071	  761.4	  610.8	 3367.0	...
1839072	  762.0	  609.7	 3364.0	...
1839073	  762.4	  608.8	 3360.0	...
1839074	  762.2	  608.0	 3356.0	...
1839075	  762.2	  608.1	 3358.0	...
1839076	  762.1	  608.0	 3360.0	...
1839077	  761.8	  608.1	 3361.0	...
1839078	  761.6	  608.3	 3358.0	...
1839079	  761.4	  608.5	 3354.0	...
1839080	  761.6	  608.5	 3350.0	...
1839081	  761.6	  608.6	 3349.0	...
1839082	  761.7	  608.7	 3349.0	...
1839083	  761.7	  608.8	 3350.0	...
1839084	  761.7	  608.9	 3351.0	...
1839085	  762.2	  609.1	 3350.0	...
1839086	  762.6	  609.7	 3349.0	...
1839087	  763.2	  610.2	 3345.0	...
1839088	  763.3	  610.7	 3342.0	...
1839089	  763.3	  610.6	 3340.0	...
1839090	  763.5	  610.2	 3341.0	...
1839091	  763.7	  609.7	 3342.0	...
1839092	  763.3	  609.5	 3341.0	...
1839093	  762.6	  609.6	 3338.0	...
1839094	  761.9	  610.1	 3335.0	...
1839095	  761.8	  610.4	 3333.0	...
1839096	  762.5	  610.5	 3334.0	...
1839097	  763.3	  610.3	 3333.0	...
1839098	  764.0	  610.1	 3331.0	...
1839099	  763.8	  610.3	 3329.0	...
1839100	  763.7	  610.5	 3328.0	...
1839101	  763.7	  610.4	 3329.0	...
1839102	  763.7	  610.0	 3330.0	...
1839103	  763.7	  609.7	 3327.0	...
1839104	  763.7	  609.7	 3325.0	...
1839105	  763.7	  609.8	 3323.0	...
1839106	  763.8	  609.5	 3323.0	...
1839107	  763.6	  609.2	 3320.0	...
1839108	  763.5	  608.9	 3318.0	...
1839109	  763.3	  608.8	 3316.0	...
1839110	  763.3	  608.7	 3316.0	...
1839111	  763.4	  609.4	 3316.0	...
1839112	  763.4	  610.1	 3316.0	...
1839113	  762.8	  610.7	 3316.0	...
1839114	  762.1	  610.5	 3316.0	...
1839115	  761.3	  610.3	 3316.0	...
1839116	  761.1	  610.2	 3316.0	...
1839117	  761.1	  610.2	 3316.0	...
1839118	  761.3	  610.1	 3317.0	...
1839119	  761.5	  610.0	 3318.0	...
1839120	  761.9	  609.9	 3318.0	...
1839121	  762.4	  609.8	 3315.0	...
1839122	  762.9	  609.9	 3312.0	...
1839123	  763.1	  609.9	 3308.0	...
1839124	  763.2	  610.0	 3306.0	...
1839125	  763.2	  609.9	 3303.0	...
1839126	  763.4	  609.7	 3302.0	...
1839127	  763.6	  609.4	 3302.0	...
1839128	  763.8	  609.2	 3300.0	...
1839129	  763.8	  609.2	 3297.0	...
1839130	  763.8	  609.3	 3294.0	...
1839131	  763.8	  608.6	 3294.0	...
1839132	  764.0	  607.9	 3293.0	...
1839133	  764.6	  607.2	 3291.0	...
1839134	  765.1	  607.1	 3286.0	...
1839135	  765.4	  607.0	 3281.0	...
1839136	  765.4	  606.9	 3278.0	...
1839137	  765.2	  606.6	 3278.0	...
MSG	1839138 0000 _ Number Off
1839138	  765.1	  606.6	 3278.0	...
1839139	  765.1	  606.7	 3276.0	...
1839140	  765.5	  606.9	 3274.0	...
1839141	  766.0	  606.8	 3271.0	...
1839142	  766.7	  606.9	 3270.0	...
1839143	  767.1	  607.1	 3269.0	...
1839144	  767.1	  606.6	 3267.0	...
1839145	  766.8	  606.0	 3264.0	...
1839146	  766.6	  605.4	 3263.0	...
1839147	  766.9	  605.4	 3261.0	...
1839148	  767.2	  605.3	 3259.0	...
1839149	  767.5	  605.3	 3256.0	...
1839150	  767.4	  605.4	 3254.0	...
1839151	  767.2	  605.6	 3253.0	...
1839152	  767.1	  605.8	 3253.0	...
1839153	  767.2	  605.1	 3253.0	...
1839154	  767.3	  604.1	 3250.0	...
1839155	  767.3	  603.8	 3246.0	...
1839156	  767.3	  604.4	 3244.0	...
1839157	  767.3	  604.9	 3244.0	...
1839158	  766.8	  605.0	 3245.0	...
1839159	  766.3	  605.2	 3243.0	...
1839160	  765.7	  605.4	 3240.0	...
1839161	  765.6	  605.5	 3239.0	...
1839162	  765.6	  605.6	 3239.0	...
1839163	  766.3	  605.5	 3239.0	...
1839164	  766.9	  605.2	 3239.0	...
1839165	  767.6	  604.8	 3237.0	...
1839166	  767.5	  604.4	 3235.0	...
1839167	  767.6	  604.1	 3233.0	...
1839168	  767.6	  603.9	 3232.0	...
1839169	  767.7	  604.5	 3232.0	...
1839170	  767.9	  605.2	 3231.0	...
1839171	  768.0	  605.5	 3231.0	...
1839172	  768.3	  605.1	 3230.0	...
1839173	  768.5	  604.4	 3229.0	...
1839174	  768.8	  603.9	 3229.0	...
1839175	  769.1	  603.1	 3229.0	...
1839176	  769.5	  602.6	 3228.0	...
1839177	  769.9	  602.3	 3225.0	...
1839178	  769.9	  602.3	 3223.0	...
1839179	  770.2	  601.7	 3221.0	...
1839180	  770.2	  601.1	 3220.0	...
1839181	  770.2	  600.4	 3219.0	...
1839182	  770.2	  600.4	 3217.0	...
1839183	  770.5	  600.3	 3215.0	...
1839184	  770.9	  600.9	 3213.0	...
1839185	  771.1	  601.6	 3213.0	...
1839186	  771.2	  602.1	 3213.0	...
1839187	  771.2	  602.0	 3214.0	...
1839188	  771.4	  601.8	 3212.0	...
1839189	  771.8	  601.6	 3211.0	...
1839190	  772.0	  601.3	 3209.0	...
1839191	  772.0	  601.0	 3207.0	...
1839192	  771.9	  600.6	 3202.0	...
1839193	  771.8	  600.4	 3196.0	...
1839194	  771.8	  600.2	 3190.0	...
1839195	  771.8	  599.9	 3187.0	...
1839196	  772.2	  599.5	 3186.0	...
1839197	  773.0	  599.1	 3186.0	...
1839198	  773.6	  598.9	 3185.0	...
1839199	  774.1	  598.8	 3184.0	...
1839200	  774.2	  598.7	 3183.0	...
1839201	  774.3	  598.6	 3184.0	...
1839202	  774.3	  598.5	 3184.0	...
1839203	  774.4	  598.0	 3185.0	...
1839204	  774.5	  597.4	 3185.0	...
1839205	  774.6	  598.0	 3183.0	...
1839206	  775.0	  599.1	 3181.0	...
1839207	  775.5	  600.2	 3179.0	...
1839208	  775.5	  600.3	 3177.0	...
1839209	  775.1	  599.8	 3177.0	...
1839210	  774.6	  599.3	 3178.0	...
1839211	  774.4	  598.8	 3178.0	...
1839212	  774.3	  599.1	 3178.0	...
1839213	  774.5	  599.3	 3178.0	...
1839214	  774.6	  599.4	 3178.0	...
1839215	  774.7	  599.0	 3179.0	...
1839216	  774.7	  598.7	 3175.0	...
1839217	  774.6	  598.5	 3170.0	...
1839218	  774.6	  598.9	 3168.0	...
1839219	  774.7	  599.1	 3170.0	...
1839220	  774.7	  599.1	 3172.0	...
1839221	  774.8	  598.9	 3169.0	...
1839222	  774.8	  598.9	 3166.0	...
1839223	  774.8	  598.9	 3163.0	...
1839224	  774.9	  599.6	 3162.0	...
1839225	  775.0	  600.2	 3162.0	...
1839226	  775.1	  600.6	 3162.0	...
1839227	  775.1	  600.0	 3160.0	...
1839228	  775.3	  599.2	 3158.0	...
1839229	  775.5	  598.7	 3157.0	...
1839230	  775.2	  598.4	 3159.0	...
1839231	  774.7	  598.5	 3161.0	...
1839232	  774.2	  598.5	 3159.0	...
1839233	  774.4	  598.0	 3157.0	...
1839234	  774.7	  597.4	 3155.0	...
1839235	  774.6	  597.5	 3155.0	...
1839236	  774.2	  598.1	 3157.0	...
1839237	  773.7	  598.9	 3158.0	...
1839238	  773.7	  599.0	 3160.0	...
1839239	  773.8	  599.0	 3160.0	...
1839240	  773.9	  599.0	 3159.0	...
1839241	  774.1	  598.6	 3157.0	...
1839242	  774.5	  598.0	 3154.0	...
1839243	  774.9	  597.5	 3152.0	...
1839244	  775.1	  597.9	 3151.0	...
1839245	  775.0	  598.5	 3151.0	...
1839246	  775.0	  599.2	 3151.0	...
1839247	  774.9	  599.3	 3150.0	...
1839248	  775.3	  599.3	 3148.0	...
1839249	  775.8	  599.3	 3145.0	...
1839250	  776.2	  599.0	 3142.0	...
1839251	  776.3	  598.5	 3142.0	...
1839252	  776.4	  596.7	 3141.0	...
1839253	  776.6	  595.1	 3141.0	...
1839254	  776.8	  593.9	 3140.0	...
1839255	  777.0	  594.0	 3139.0	...
1839256	  777.4	  595.1	 3139.0	...
1839257	  777.8	  596.2	 3139.0	...
1839258	  777.7	  597.4	 3139.0	...
1839259	  777.4	  597.7	 3138.0	...
1839260	  777.0	  598.2	 3139.0	...
1839261	  776.9	  598.5	 3140.0	...
1839262	  776.8	  598.3	 3141.0	...
1839263	  776.8	  597.8	 3141.0	...
1839264	  776.9	  597.3	 3142.0	...
1839265	  777.0	  597.3	 3142.0	...
1839266	  777.5	  597.2	 3142.0	...
1839267	  778.0	  597.1	 3142.0	...
1839268	  778.2	  597.2	 3142.0	...
1839269	  777.8	  597.0	 3142.0	...
1839270	  777.5	  596.7	 3140.0	...
1839271	  777.4	  596.2	 3136.0	...
1839272	  777.9	  595.4	 3131.0	...
1839273	  778.3	  594.7	 3129.0	...
1839274	  779.0	  594.6	 3130.0	...
1839275	  779.3	  595.2	 3132.0	...
1839276	  779.4	  595.7	 3133.0	...
1839277	  779.2	  595.5	 3135.0	...
1839278	  778.8	  595.3	 3137.0	...
1839279	  778.4	  594.9	 3137.0	...
1839280	  778.1	  594.7	 3137.0	...
1839281	  777.9	  594.9	 3137.0	...
1839282	  777.6	  595.2	 3137.0	...
1839283	  777.2	  595.6	 3138.0	...
1839284	  776.6	  595.8	 3139.0	...
1839285	  776.0	  596.4	 3140.0	...
1839286	  776.1	  596.8	 3141.0	...
1839287	  776.5	  597.2	 3141.0	...
1839288	  776.9	  597.1	 3140.0	...
1839289	  777.0	  597.0	 3139.0	...
1839290	  777.0	  597.0	 3139.0	...
1839291	  777.0	  596.2	 3139.0	...
1839292	  776.9	  595.3	 3139.0	...
1839293	  776.9	  594.8	 3139.0	...
1839294	  776.8	  595.2	 3140.0	...
1839295	  776.8	  595.6	 3140.0	...
1839296	  777.1	  595.5	 3140.0	...
1839297	  777.3	  595.2	 3140.0	...
1839298	  777.2	  595.0	 3140.0	...
1839299	  776.6	  595.0	 3140.0	...
1839300	  776.3	  595.1	 3141.0	...
1839301	  776.4	  595.2	 3143.0	...
1839302	  776.6	  595.2	 3145.0	...
1839303	  776.7	  595.2	 3147.0	...
1839304	  776.7	  595.5	 3149.0	...
1839305	  776.6	  596.0	 3152.0	...
1839306	  776.6	  596.4	 3152.0	...
1839307	  776.4	  596.7	 3153.0	...
1839308	  776.2	  596.9	 3153.0	...
1839309	  776.2	  597.0	 3154.0	...
1839310	  776.3	  597.0	 3157.0	...
1839311	  776.6	  596.5	 3161.0	...
1839312	  776.8	  596.0	 3161.0	...
1839313	  776.9	  595.5	 3159.0	...
1839314	  776.8	  595.4	 3157.0	...
1839315	  776.7	  595.1	 3156.0	...
1839316	  776.5	  594.9	 3157.0	...
1839317	  776.0	  595.6	 3159.0	...
1839318	  775.5	  596.4	 3161.0	...
1839319	  775.1	  596.4	 3163.0	...
1839320	  775.1	  595.6	 3166.0	...
1839321	  775.1	  594.7	 3169.0	...
1839322	  775.0	  594.6	 3169.0	...
1839323	  774.8	  594.5	 3168.0	...
1839324	  774.7	  594.6	 3166.0	...
1839325	  774.7	  594.9	 3166.0	...
1839326	  774.8	  594.7	 3167.0	...
1839327	  774.7	  594.3	 3168.0	...
1839328	  774.7	  593.8	 3168.0	...
1839329	  774.8	  593.8	 3169.0	...
1839330	  774.8	  593.8	 3169.0	...
1839331	  774.9	  594.0	 3170.0	...
1839332	  775.0	  594.1	 3171.0	...
1839333	  775.1	  594.3	 3172.0	...
1839334	  775.1	  594.3	 3172.0	...
1839335	  774.8	  594.0	 3172.0	...
1839336	  774.7	  593.8	 3172.0	...
1839337	  774.6	  593.7	 3173.0	...
1839338	  774.6	  593.7	 3173.0	...
1839339	  774.8	  593.6	 3174.0	...
1839340	  775.0	  593.4	 3175.0	...
1839341	  775.3	  593.4	 3175.0	...
1839342	  775.4	  593.6	 3172.0	...
1839343	  775.3	  593.8	 3169.0	...
1839344	  775.3	  593.7	 3166.0	...
1839345	  775.4	  593.4	 3167.0	...
1839346	  775.7	  593.3	 3169.0	...
1839347	  775.9	  593.3	 3171.0	...
1839348	  775.4	  593.5	 3171.0	...
MSG	1839349 0000 _ Number On
1839349	  775.0	  593.5	 3172.0	...
1839350	  774.7	  593.3	 3173.0	...
1839351	  775.0	  592.9	 3172.0	...
1839352	  776.2	  592.8	 3172.0	...
1839353	  777.3	  593.3	 3172.0	...
1839354	  778.3	  594.5	 3174.0	...
1839355	  778.4	  595.6	 3176.0	...
1839356	  778.5	  596.3	 3177.0	...
1839357	  779.4	  596.2	 3178.0	...
1839358	  780.3	  596.1	 3178.0	...
1839359	  781.2	  596.0	 3179.0	...
1839360	  781.1	  596.0	 3180.0	...
1839361	  781.0	  596.0	 3181.0	...
1839362	  780.9	  596.1	 3182.0	...
1839363	  780.1	  596.4	 3182.0	...
1839364	  779.4	  596.6	 3183.0	...
1839365	  778.5	  596.7	 3182.0	...
1839366	  778.3	  596.3	 3182.0	...
1839367	  777.8	  596.2	 3181.0	...
1839368	  776.9	  596.4	 3182.0	...
1839369	  775.9	  596.8	 3183.0	...
1839370	  775.2	  596.9	 3186.0	...
1839371	  774.8	  596.7	 3189.0	...
1839372	  774.8	  596.7	 3188.0	...
1839373	  774.9	  596.9	 3185.0	...
1839374	  774.9	  597.1	 3182.0	...
1839375	  775.8	  597.3	 3182.0	...
1839376	  776.7	  597.4	 3185.0	...
1839377	  777.6	  597.5	 3188.0	...
1839378	  777.6	  597.6	 3192.0	...
1839379	  777.8	  597.6	 3192.0	...
1839380	  778.6	  597.4	 3193.0	...
1839381	  779.4	  597.3	 3194.0	...
1839382	  779.7	  597.3	 3195.0	...
1839383	  779.2	  597.4	 3197.0	...
1839384	  778.6	  597.6	 3198.0	...
1839385	  777.8	  597.8	 3199.0	...
1839386	  777.1	  597.9	 3200.0	...
1839387	  776.4	  598.2	 3203.0	...
1839388	  776.4	  598.4	 3205.0	...
1839389	  776.8	  598.5	 3207.0	...
1839390	  777.3	  598.6	 3208.0	...
1839391	  777.3	  599.1	 3210.0	...
1839392	  776.9	  599.7	 3211.0	...
1839393	  776.7	  600.0	 3213.0	...
1839394	  777.1	  600.4	 3214.0	...
1839395	  777.4	  600.7	 3214.0	...
1839396	  777.4	  601.2	 3214.0	...
1839397	  777.2	  601.5	 3214.0	...
1839398	  777.0	  601.2	 3215.0	...
1839399	  776.9	  600.7	 3216.0	...
1839400	  777.0	  600.0	 3216.0	...
1839401	  777.0	  599.8	 3216.0	...
1839402	  777.0	  599.6	 3215.0	...
1839403	  777.0	  599.7	 3215.0	...
1839404	  777.0	  599.9	 3216.0	...
1839405	  776.8	  600.0	 3217.0	...
1839406	  776.6	  600.0	 3221.0	...
1839407	  776.4	  600.8	 3224.0	...
1839408	  776.3	  601.7	 3227.0	...
1839409	  776.3	  602.1	 3226.0	...
1839410	  776.2	  601.6	 3227.0	...
1839411	  776.2	  601.5	 3230.0	...
1839412	  776.1	  601.9	 3234.0	...
1839413	  776.2	  602.0	 3235.0	...
1839414	  776.3	  601.2	 3234.0	...
1839415	  776.3	  600.4	 3233.0	...
1839416	  776.3	  600.0	 3234.0	...
1839417	  776.3	  600.2	 3234.0	...
1839418	  776.3	  600.5	 3235.0	...
1839419	  776.2	  600.4	 3234.0	...
1839420	  776.0	  600.4	 3234.0	...
1839421	  775.9	  600.2	 3233.0	...
1839422	  775.8	  600.2	 3233.0	...
1839423	  776.0	  600.3	 3233.0	...
1839424	  775.8	  601.3	 3233.0	...
1839425	  775.6	  602.4	 3235.0	...
1839426	  775.8	  603.1	 3240.0	...
1839427	  776.3	  602.8	 3245.0	...
1839428	  776.2	  602.6	 3250.0	...
1839429	  775.8	  602.7	 3251.0	...
1839430	  775.7	  602.8	 3249.0	...
1839431	  776.0	  602.3	 3246.0	...
1839432	  776.4	  601.4	 3243.0	...
1839433	  776.4	  600.6	 3244.0	...
1839434	  776.4	  600.2	 3247.0	...
1839435	  776.4	  600.5	 3249.0	...
1839436	  776.3	  600.8	 3252.0	...
1839437	  776.4	  600.2	 3253.0	...
1839438	  776.5	  599.4	 3254.0	...
1839439	  775.9	  599.9	 3255.0	...
1839440	  775.2	  601.1	 3255.0	...
1839441	  774.4	  602.3	 3253.0	...
1839442	  774.6	  602.1	 3251.0	...
1839443	  774.8	  601.9	 3254.0	...
1839444	  774.9	  602.0	 3257.0	...
1839445	  774.9	  602.2	 3261.0	...
1839446	  775.0	  602.3	 3262.0	...
1839447	  775.0	  602.1	 3262.0	...
1839448	  774.9	  601.6	 3263.0	...
1839449	  774.7	  601.3	 3262.0	...
1839450	  774.5	  601.2	 3261.0	...
1839451	  774.7	  601.3	 3260.0	...
1839452	  775.0	  601.3	 3260.0	...
1839453	  775.4	  601.2	 3261.0	...
1839454	  775.2	  601.3	 3262.0	...
1839455	  775.0	  601.7	 3265.0	...
1839456	  774.8	  602.1	 3266.0	...
1839457	  774.8	  602.5	 3267.0	...
1839458	  774.7	  602.6	 3264.0	...
1839459	  774.7	  602.8	 3262.0	...
1839460	  774.8	  603.1	 3260.0	...
1839461	  775.0	  603.3	 3261.0	...
1839462	  775.2	  603.4	 3262.0	...
1839463	  775.2	  603.4	 3264.0	...
1839464	  775.1	  603.2	 3266.0	...
1839465	  774.7	  602.9	 3267.0	...
1839466	  774.0	  602.4	 3267.0	...
1839467	  773.4	  602.1	 3268.0	...
1839468	  773.5	  601.7	 3267.0	...
1839469	  773.9	  601.6	 3267.0	...
1839470	  774.3	  601.4	 3267.0	...
1839471	  774.1	  601.4	 3267.0	...
1839472	  774.4	  601.4	 3266.0	...
1839473	  774.7	  601.5	 3266.0	...
1839474	  774.9	  601.5	 3265.0	...
1839475	  774.7	  601.7	 3265.0	...
1839476	  774.6	  601.6	 3265.0	...
1839477	  774.5	  601.6	 3266.0	...
1839478	  774.2	  601.8	 3267.0	...
1839479	  773.9	  602.1	 3268.0	...
1839480	  773.6	  602.2	 3269.0	...
1839481	  773.5	  602.0	 3268.0	...
1839482	  773.5	  601.8	 3268.0	...
1839483	  773.5	  601.9	 3269.0	...
1839484	  773.6	  602.2	 3269.0	...
1839485	  773.6	  602.3	 3270.0	...
1839486	  773.8	  602.4	 3270.0	...
1839487	  774.1	  602.2	 3270.0	...
1839488	  774.3	  602.1	 3270.0	...
1839489	  774.5	  602.0	 3270.0	...
1839490	  774.5	  602.0	 3271.0	...
1839491	  774.0	  602.4	 3272.0	...
1839492	  773.6	  602.9	 3273.0	...
1839493	  773.2	  603.4	 3271.0	...
1839494	  773.1	  603.7	 3269.0	...
1839495	  773.0	  603.8	 3266.0	...
1839496	  772.9	  603.8	 3265.0	...
1839497	  772.7	  603.7	 3266.0	...
1839498	  772.6	  603.7	 3267.0	...
1839499	  772.5	  603.7	 3268.0	...
1839500	  772.4	  603.7	 3269.0	...
1839501	  772.3	  603.8	 3269.0	...
1839502	  772.3	  603.9	 3271.0	...
1839503	  772.4	  603.9	 3273.0	...
1839504	  772.4	  603.7	 3275.0	...
1839505	  772.6	  604.1	 3275.0	...
1839506	  772.9	  604.7	 3275.0	...
1839507	  773.1	  605.0	 3275.0	...
1839508	  773.3	  605.0	 3275.0	...
1839509	  773.5	  604.9	 3274.0	...
1839510	  773.8	  604.8	 3273.0	...
1839511	  774.1	  604.6	 3272.0	...
1839512	  774.1	  604.1	 3269.0	...
1839513	  774.0	  604.0	 3266.0	...
1839514	  773.8	  603.8	 3265.0	...
1839515	  773.6	  604.0	 3266.0	...
1839516	  773.1	  604.1	 3267.0	...
1839517	  772.6	  604.2	 3267.0	...
1839518	  772.4	  604.1	 3267.0	...
1839519	  772.6	  604.5	 3269.0	...
1839520	  772.8	  604.8	 3271.0	...
1839521	  772.6	  605.2	 3271.0	...
1839522	  772.4	  604.8	 3268.0	...
1839523	  772.6	  604.3	 3265.0	...
1839524	  772.9	  603.9	 3265.0	...
1839525	  773.5	  603.7	 3264.0	...
1839526	  773.6	  603.6	 3262.0	...
1839527	  773.9	  603.5	 3262.0	...
1839528	  774.1	  602.7	 3261.0	...
1839529	  774.4	  602.2	 3261.0	...
1839530	  773.9	  602.1	 3261.0	...
1839531	  773.3	  602.8	 3260.0	...
1839532	  772.7	  603.2	 3259.0	...
1839533	  772.8	  602.8	 3257.0	...
1839534	  772.8	  602.3	 3256.0	...
1839535	  772.8	  601.7	 3255.0	...
1839536	  772.7	  601.7	 3253.0	...
1839537	  772.6	  602.1	 3251.0	...
1839538	  772.6	  602.5	 3248.0	...
1839539	  772.7	  603.0	 3248.0	...
1839540	  772.9	  602.8	 3248.0	...
1839541	  773.2	  602.4	 3249.0	...
1839542	  773.2	  602.0	 3249.0	...
1839543	  773.0	  602.5	 3250.0	...
1839544	  772.9	  603.1	 3250.0	...
1839545	  772.8	  603.5	 3252.0	...
1839546	  772.8	  602.6	 3254.0	...
1839547	  773.0	  601.6	 3254.0	...
1839548	  773.3	  600.8	 3253.0	...
1839549	  773.6	  600.8	 3250.0	...
1839550	  773.5	  600.7	 3247.0	...
1839551	  773.5	  600.7	 3241.0	...
1839552	  773.0	  601.0	 3236.0	...
1839553	  772.6	  601.1	 3236.0	...
1839554	  772.1	  601.3	 3239.0	...
1839555	  771.9	  600.9	 3242.0	...
1839556	  772.1	  600.7	 3242.0	...
1839557	  772.5	  600.5	 3243.0	...
1839558	  773.0	  600.6	 3244.0	...
1839559	  773.2	  600.7	 3242.0	...
1839560	  773.4	  601.4	 3239.0	...
1839561	  773.6	  602.0	 3236.0	...
1839562	  773.7	  602.0	 3236.0	...
1839563	  773.8	  601.3	 3235.0	...
1839564	  773.9	  600.5	 3234.0	...
1839565	  774.0	  600.4	 3234.0	...
1839566	  774.3	  600.5	 3234.0	...
1839567	  774.5	  600.7	 3234.0	...
1839568	  774.2	  601.0	 3233.0	...
1839569	  773.7	  601.1	 3232.0	...
1839570	  773.4	  601.1	 3231.0	...
1839571	  773.8	  600.8	 3230.0	...
1839572	  774.1	  600.6	 3228.0	...
1839573	  774.3	  600.4	 3226.0	...
1839574	  774.3	  600.4	 3224.0	...
1839575	  774.4	  600.5	 3223.0	...
1839576	  774.4	  600.5	 3224.0	...
1839577	  774.4	  600.6	 3226.0	...
1839578	  774.4	  600.4	 3224.0	...
1839579	  774.5	  600.3	 3220.0	...
1839580	  774.6	  600.5	 3216.0	...
1839581	  774.7	  600.9	 3217.0	...
1839582	  774.7	  601.1	 3218.0	...
1839583	  774.6	  600.9	 3216.0	...
1839584	  774.9	  600.7	 3214.0	...
1839585	  775.2	  600.7	 3212.0	...
1839586	  775.4	  600.3	 3215.0	...
1839587	  775.3	  599.9	 3218.0	...
1839588	  775.2	  600.0	 3221.0	...
1839589	  774.9	  600.6	 3219.0	...
1839590	  774.8	  601.2	 3218.0	...
1839591	  774.5	  601.3	 3217.0	...
1839592	  774.3	  601.3	 3215.0	...
1839593	  774.9	  600.2	 3213.0	...
1839594	  775.6	  599.1	 3212.0	...
1839595	  776.3	  598.0	 3212.0	...
1839596	  776.3	  598.0	 3211.0	...
1839597	  776.4	  598.7	 3211.0	...
1839598	  776.5	  599.5	 3210.0	...
1839599	  776.5	  599.8	 3210.0	...
1839600	  776.5	  599.6	 3210.0	...
1839601	  776.5	  599.4	 3210.0	...
1839602	  777.1	  599.6	 3209.0	...
1839603	  777.8	  599.6	 3208.0	...
1839604	  778.3	  598.9	 3207.0	...
1839605	  778.0	  598.1	 3204.0	...
1839606	  777.3	  597.5	 3202.0	...
1839607	  776.7	  597.7	 3200.0	...
1839608	  776.5	  598.0	 3200.0	...
1839609	  776.9	  598.5	 3200.0	...
1839610	  777.3	  599.0	 3201.0	...
1839611	  777.4	  599.5	 3201.0	...
1839612	  777.4	  599.5	 3201.0	...
1839613	  777.6	  599.6	 3202.0	...
1839614	  778.0	  599.8	 3202.0	...
1839615	  778.3	  599.6	 3203.0	...
1839616	  778.2	  599.4	 3203.0	...
1839617	  778.0	  598.7	 3203.0	...
1839618	  777.9	  598.2	 3204.0	...
1839619	  778.0	  598.4	 3204.0	...
1839620	  778.1	  599.0	 3204.0	...
1839621	  778.2	  599.9	 3203.0	...
1839622	  778.2	  600.1	 3201.0	...
1839623	  778.2	  600.1	 3199.0	...
1839624	  778.2	  599.7	 3199.0	...
1839625	  778.1	  598.8	 3199.0	...
1839626	  778.0	  598.0	 3199.0	...
1839627	  777.9	  597.0	 3199.0	...
1839628	  777.9	  596.6	 3197.0	...
1839629	  778.0	  596.4	 3194.0	...
1839630	  777.8	  596.7	 3189.0	...
1839631	  777.5	  596.9	 3188.0	...
1839632	  777.5	  596.8	 3188.0	...
1839633	  777.7	  596.6	 3189.0	...
1839634	  778.0	  596.4	 3190.0	...
1839635	  778.2	  596.4	 3192.0	...
1839636	  778.1	  596.8	 3193.0	...
1839637	  777.9	  597.4	 3194.0	...
1839638	  777.7	  598.2	 3188.0	...
1839639	  777.9	  598.6	 3183.0	...
1839640	  778.0	  597.8	 3182.0	...
1839641	  778.1	  596.9	 3186.0	...
1839642	  778.1	  595.6	 3189.0	...
1839643	  778.3	  595.2	 3187.0	...
1839644	  778.6	  594.7	 3186.0	...
1839645	  778.9	  594.6	 3185.0	...
1839646	  779.1	  595.5	 3185.0	...
1839647	  779.1	  596.5	 3182.0	...
1839648	  779.0	  597.5	 3178.0	...
1839649	  778.8	  597.4	 3176.0	...
1839650	  778.7	  597.3	 3177.0	...
1839651	  778.6	  597.2	 3178.0	...
MSG	1839652 0000 _ Number Off
1839652	  778.4	  597.3	 3180.0	...
1839653	  778.9	  596.3	 3180.0	...
1839654	  779.4	  595.4	 3181.0	...
1839655	  780.0	  595.2	 3181.0	...
1839656	  779.5	  595.8	 3179.0	...
1839657	  779.0	  596.5	 3176.0	...
1839658	  778.5	  596.4	 3173.0	...
1839659	  778.6	  596.4	 3173.0	...
1839660	  778.9	  596.5	 3171.0	...
1839661	  779.2	  596.5	 3168.0	...
1839662	  779.3	  596.7	 3165.0	...
1839663	  779.4	  596.8	 3167.0	...
1839664	  779.4	  596.9	 3170.0	...
1839665	  779.4	  596.8	 3172.0	...
1839666	  779.1	  596.8	 3173.0	...
1839667	  778.8	  596.8	 3171.0	...
1839668	  778.5	  597.1	 3169.0	...
1839669	  778.7	  597.4	 3169.0	...
1839670	  778.8	  597.7	 3170.0	...
1839671	  778.9	  597.9	 3170.0	...
1839672	  779.1	  598.2	 3169.0	...
1839673	  779.3	  599.1	 3169.0	...
1839674	  779.6	  599.9	 3168.0	...
1839675	  780.0	  599.9	 3168.0	...
1839676	  780.4	  599.2	 3167.0	...
1839677	  780.5	  598.2	 3166.0	...
1839678	  780.3	  597.9	 3166.0	...
1839679	  780.1	  597.6	 3165.0	...
1839680	  779.9	  597.0	 3164.0	...
1839681	  779.7	  596.4	 3163.0	...
1839682	  779.6	  595.9	 3163.0	...
1839683	  779.5	  596.1	 3166.0	...
1839684	  779.6	  596.2	 3170.0	...
1839685	  779.3	  596.2	 3174.0	...
1839686	  779.1	  596.2	 3173.0	...
1839687	  779.1	  596.2	 3172.0	...
1839688	  779.3	  596.5	 3172.0	...
1839689	  779.7	  597.1	 3172.0	...
1839690	  780.1	  597.5	 3171.0	...
1839691	  780.4	  597.6	 3171.0	...
1839692	  780.6	  597.4	 3172.0	...
1839693	  780.5	  596.8	 3172.0	...
1839694	  780.5	  596.1	 3173.0	...
1839695	  780.6	  595.8	 3174.0	...
1839696	  780.3	  596.2	 3175.0	...
1839697	  780.0	  596.7	 3176.0	...
1839698	  779.5	  596.9	 3174.0	...
1839699	  779.4	  596.9	 3173.0	...
1839700	  779.7	  597.0	 3170.0	...
1839701	  780.1	  597.1	 3168.0	...
1839702	  780.5	  597.3	 3167.0	...
1839703	  780.6	  597.3	 3167.0	...
1839704	  780.6	  597.1	 3168.0	...
1839705	  780.3	  596.4	 3169.0	...
1839706	  780.3	  595.8	 3170.0	...
1839707	  780.3	  595.5	 3170.0	...
1839708	  779.9	  596.0	 3170.0	...
1839709	  779.2	  596.1	 3171.0	...
1839710	  778.9	  595.9	 3171.0	...
1839711	  779.2	  595.8	 3171.0	...
1839712	  779.4	  595.7	 3170.0	...
1839713	  779.4	  595.7	 3169.0	...
1839714	  779.3	  596.1	 3168.0	...
1839715	  779.3	  596.7	 3168.0	...
1839716	  779.2	  597.0	 3167.0	...
1839717	  779.2	  596.6	 3167.0	...
1839718	  779.1	  596.3	 3166.0	...
1839719	  779.1	  596.4	 3167.0	...
1839720	  779.1	  596.5	 3169.0	...
1839721	  779.1	  595.5	 3171.0	...
1839722	  779.1	  594.4	 3171.0	...
1839723	  779.5	  594.1	 3172.0	...
1839724	  779.9	  594.9	 3172.0	...
1839725	  780.3	  595.8	 3171.0	...
1839726	  780.4	  595.7	 3170.0	...
1839727	  780.1	  595.5	 3169.0	...
1839728	  779.8	  595.3	 3168.0	...
1839729	  779.5	  595.4	 3167.0	...
1839730	  779.7	  595.6	 3167.0	...
1839731	  780.0	  595.7	 3167.0	...
1839732	  779.8	  595.6	 3168.0	...
1839733	  779.4	  595.6	 3170.0	...
1839734	  779.1	  595.6	 3171.0	...
1839735	  779.3	  595.5	 3171.0	...
1839736	  779.5	  595.4	 3170.0	...
1839737	  779.5	  595.9	 3169.0	...
1839738	  779.6	  596.4	 3168.0	...
1839739	  779.8	  596.3	 3168.0	...
1839740	  779.9	  595.6	 3169.0	...
1839741	  779.8	  595.0	 3171.0	...
1839742	  779.3	  595.0	 3172.0	...
1839743	  778.6	  595.0	 3172.0	...
1839744	  778.2	  595.1	 3170.0	...
1839745	  778.1	  595.1	 3169.0	...
1839746	  778.1	  594.4	 3168.0	...
1839747	  778.1	  593.7	 3168.0	...
1839748	  778.0	  593.1	 3167.0	...
1839749	  778.3	  593.3	 3164.0	...
1839750	  778.6	  593.7	 3162.0	...
1839751	  778.8	  594.1	 3162.0	...
1839752	  778.9	  595.2	 3163.0	...
1839753	  778.9	  596.2	 3164.0	...
1839754	  778.9	  597.2	 3164.0	...
1839755	  778.9	  597.3	 3164.0	...
1839756	  778.8	  596.8	 3165.0	...
1839757	  779.2	  596.1	 3166.0	...
1839758	  779.6	  595.4	 3166.0	...
1839759	  780.0	  595.5	 3167.0	...
1839760	  779.6	  595.4	 3168.0	...
1839761	  779.3	  595.2	 3169.0	...
1839762	  779.0	  595.4	 3168.0	...
1839763	  779.0	  595.8	 3167.0	...
1839764	  779.1	  596.3	 3165.0	...
1839765	  779.2	  596.4	 3163.0	...
1839766	  779.4	  596.8	 3160.0	...
1839767	  779.7	  597.2	 3158.0	...
1839768	  779.5	  597.7	 3155.0	...
1839769	  779.0	  597.9	 3157.0	...
1839770	  778.8	  598.0	 3159.0	...
1839771	  779.0	  597.9	 3162.0	...
1839772	  779.2	  598.2	 3162.0	...
1839773	  779.5	  598.9	 3163.0	...
1839774	  779.7	  599.6	 3163.0	...
1839775	  779.9	  599.4	 3163.0	...
1839776	  779.9	  599.0	 3163.0	...
1839777	  779.8	  598.6	 3164.0	...
1839778	  779.6	  598.7	 3162.0	...
1839779	  779.6	  598.7	 3160.0	...
1839780	  779.6	  598.5	 3159.0	...
1839781	  779.7	  598.5	 3159.0	...
1839782	  779.8	  598.1	 3162.0	...
1839783	  779.8	  597.8	 3165.0	...
1839784	  780.1	  597.5	 3168.0	...
1839785	  780.3	  597.5	 3168.0	...
1839786	  779.9	  597.7	 3167.0	...
1839787	  779.2	  598.0	 3162.0	...
1839788	  778.9	  598.8	 3158.0	...
1839789	  779.3	  599.3	 3157.0	...
1839790	  779.7	  599.8	 3160.0	...
1839791	  779.7	  599.8	 3163.0	...
1839792	  779.7	  599.8	 3162.0	...
1839793	  779.8	  599.7	 3161.0	...
1839794	  779.9	  599.7	 3160.0	...
1839795	  779.8	  600.2	 3161.0	...
1839796	  779.7	  600.7	 3162.0	...
1839797	  779.5	  601.2	 3162.0	...
1839798	  779.4	  601.2	 3162.0	...
1839799	  779.2	  601.2	 3162.0	...
1839800	  779.0	  601.2	 3162.0	...
1839801	  779.0	  601.3	 3163.0	...
1839802	  779.0	  601.3	 3166.0	...
1839803	  778.8	  601.3	 3169.0	...
1839804	  778.6	  601.4	 3170.0	...
1839805	  778.4	  601.3	 3171.0	...
1839806	  778.3	  601.2	 3173.0	...
1839807	  778.1	  601.1	 3174.0	...
1839808	  777.9	  601.3	 3175.0	...
1839809	  777.7	  601.5	 3177.0	...
1839810	  777.6	  601.8	 3179.0	...
1839811	  777.9	  601.8	 3180.0	...
1839812	  778.1	  601.5	 3180.0	...
1839813	  777.8	  601.2	 3179.0	...
1839814	  777.2	  600.9	 3179.0	...
1839815	  777.0	  600.4	 3177.0	...
1839816	  777.4	  599.9	 3177.0	...
1839817	  777.7	  599.4	 3176.0	...
1839818	  777.7	  599.4	 3175.0	...
1839819	  777.5	  599.2	 3177.0	...
1839820	  777.6	  598.9	 3179.0	...
1839821	  777.9	  598.6	 3181.0	...
1839822	  778.3	  599.3	 3181.0	...
1839823	  778.1	  600.4	 3182.0	...
1839824	  777.5	  601.5	 3183.0	...
1839825	  776.9	  601.9	 3184.0	...
1839826	  776.7	  602.0	 3185.0	...
1839827	  777.1	  601.9	 3184.0	...
1839828	  777.6	  601.7	 3183.0	...
1839829	  778.0	  601.0	 3182.0	...
1839830	  778.1	  600.6	 3182.0	...
1839831	  778.1	  600.3	 3181.0	...
1839832	  778.2	  600.2	 3179.0	...
1839833	  777.8	  600.1	 3177.0	...
1839834	  777.3	  600.0	 3176.0	...
1839835	  777.6	  600.2	 3175.0	...
1839836	  778.5	  600.4	 3175.0	...
1839837	  779.0	  600.6	 3176.0	...
1839838	  778.7	  600.4	 3177.0	...
1839839	  778.3	  600.2	 3178.0	...
1839840	  778.1	  600.0	 3178.0	...
1839841	  778.2	  600.2	 3177.0	...
1839842	  778.4	  600.5	 3177.0	...
1839843	  778.5	  600.6	 3178.0	...
1839844	  778.4	  600.5	 3182.0	...
1839845	  778.3	  600.3	 3185.0	...
1839846	  778.3	  599.3	 3186.0	...
1839847	  778.2	  598.4	 3185.0	...
1839848	  777.7	  597.8	 3183.0	...
1839849	  777.2	  598.2	 3181.0	...
1839850	  777.1	  598.5	 3180.0	...
1839851	  777.4	  598.8	 3182.0	...
1839852	  777.8	  599.3	 3183.0	...
1839853	  778.3	  599.8	 3183.0	...
1839854	  778.9	  599.8	 3183.0	...
1839855	  779.5	  599.5	 3184.0	...
1839856	  779.4	  598.9	 3185.0	...
1839857	  779.0	  598.6	 3185.0	...
1839858	  778.5	  598.6	 3184.0	...
1839859	  778.3	  598.9	 3183.0	...
1839860	  778.3	  599.2	 3182.0	...
1839861	  778.1	  599.2	 3181.0	...
MSG	1839862 0000 _ Number On
1839862	  778.0	  599.1	 3181.0	...
1839863	  777.9	  599.0	 3181.0	...
1839864	  778.0	  598.8	 3181.0	...
1839865	  778.1	  598.7	 3180.0	...
1839866	  778.1	  598.7	 3179.0	...
1839867	  777.9	  598.9	 3178.0	...
1839868	  777.6	  599.2	 3178.0	...
1839869	  777.8	  599.3	 3179.0	...
1839870	  778.1	  599.6	 3179.0	...
1839871	  778.2	  600.1	 3179.0	...
1839872	  777.6	  600.7	 3179.0	...
1839873	  776.9	  600.8	 3178.0	...
1839874	  776.5	  600.9	 3177.0	...
1839875	  776.6	  600.9	 3177.0	...
1839876	  776.7	  601.0	 3177.0	...
1839877	  776.8	  601.0	 3176.0	...
1839878	  777.3	  600.3	 3176.0	...
1839879	  777.7	  599.0	 3175.0	...
1839880	  778.7	  597.6	 3175.0	...
1839881	  779.2	  597.0	 3174.0	...
1839882	  779.2	  597.1	 3175.0	...
1839883	  778.7	  598.1	 3177.0	...
1839884	  778.4	  598.9	 3179.0	...
1839885	  778.5	  599.6	 3179.0	...
1839886	  778.7	  599.6	 3178.0	...
1839887	  778.5	  599.7	 3177.0	...
1839888	  778.1	  599.5	 3177.0	...
1839889	  777.7	  599.1	 3178.0	...
1839890	  777.5	  598.5	 3180.0	...
1839891	  777.1	  598.4	 3182.0	...
1839892	  776.6	  598.4	 3185.0	...
1839893	  776.0	  598.3	 3189.0	...
1839894	  776.0	  598.3	 3190.0	...
1839895	  776.3	  598.4	 3190.0	...
1839896	  776.7	  598.6	 3188.0	...
1839897	  777.0	  598.7	 3186.0	...
1839898	  776.8	  598.7	 3185.0	...
1839899	  776.6	  598.8	 3185.0	...
1839900	  776.5	  599.2	 3185.0	...
1839901	  776.3	  599.8	 3185.0	...
1839902	  775.9	  600.3	 3184.0	...
1839903	  775.7	  600.5	 3183.0	...
1839904	  775.5	  600.7	 3186.0	...
1839905	  775.4	  601.0	 3189.0	...
1839906	  775.5	  601.5	 3191.0	...
1839907	  775.7	  601.9	 3190.0	...
1839908	  775.9	  601.4	 3189.0	...
1839909	  776.4	  600.7	 3189.0	...
1839910	  776.8	  600.1	 3189.0	...
1839911	  777.3	  600.1	 3190.0	...
1839912	  777.4	  600.2	 3190.0	...
1839913	  777.6	  600.1	 3189.0	...
1839914	  777.6	  600.0	 3189.0	...
1839915	  777.6	  599.9	 3190.0	...
1839916	  777.6	  600.1	 3190.0	...
1839917	  777.2	  600.4	 3189.0	...
1839918	  776.8	  600.7	 3189.0	...
1839919	  776.4	  600.8	 3189.0	...
1839920	  776.5	  600.8	 3189.0	...
1839921	  776.6	  600.8	 3188.0	...
1839922	  776.7	  600.9	 3186.0	...
1839923	  776.7	  601.0	 3186.0	...
1839924	  776.5	  601.1	 3186.0	...
1839925	  776.2	  601.3	 3188.0	...
1839926	  775.9	  600.6	 3189.0	...
1839927	  775.8	  600.1	 3190.0	...
1839928	  776.1	  599.6	 3191.0	...
1839929	  776.5	  600.1	 3191.0	...
1839930	  777.0	  600.5	 3191.0	...
1839931	  777.3	  600.7	 3191.0	...
1839932	  777.5	  600.5	 3189.0	...
1839933	  777.3	  600.4	 3187.0	...
1839934	  777.3	  600.8	 3185.0	...
1839935	  777.3	  601.2	 3185.0	...
1839936	  777.2	  601.7	 3185.0	...
1839937	  777.0	  601.7	 3184.0	...
1839938	  776.9	  601.7	 3184.0	...
1839939	  776.9	  601.4	 3184.0	...
1839940	  777.0	  601.1	 3184.0	...
1839941	  777.0	  601.8	 3184.0	...
1839942	  776.9	  602.7	 3185.0	...
1839943	  777.3	  602.9	 3185.0	...
1839944	  777.8	  601.4	 3186.0	...
1839945	  777.8	  600.1	 3186.0	...
1839946	  777.3	  600.7	 3186.0	...
1839947	  776.9	  601.9	 3186.0	...
1839948	  777.0	  603.1	 3186.0	...
1839949	  776.9	  603.1	 3186.0	...
1839950	  776.9	  603.2	 3187.0	...
1839951	  776.8	  603.3	 3186.0	...
1839952	  776.8	  603.5	 3183.0	...
1839953	  776.8	  603.6	 3181.0	...
1839954	  776.6	  603.9	 3184.0	...
1839955	  776.5	  604.2	 3187.0	...
1839956	  776.2	  603.6	 3190.0	...
1839957	  776.0	  602.8	 3186.0	...
1839958	  775.7	  602.3	 3184.0	...
1839959	  775.6	  602.5	 3183.0	...
1839960	  775.4	  602.8	 3183.0	...
1839961	  775.2	  602.6	 3182.0	...
1839962	  775.3	  602.5	 3182.0	...
1839963	  775.6	  602.4	 3181.0	...
1839964	  775.8	  601.9	 3182.0	...
1839965	  775.8	  601.4	 3183.0	...
1839966	  775.8	  601.0	 3184.0	...
1839967	  775.7	  600.9	 3185.0	...
1839968	  775.5	  600.8	 3186.0	...
1839969	  775.6	  600.6	 3187.0	...
1839970	  775.8	  600.9	 3185.0	...
1839971	  776.2	  601.5	 3182.0	...
1839972	  776.3	  602.1	 3179.0	...
1839973	  777.0	  601.8	 3180.0	...
1839974	  777.6	  601.2	 3180.0	...
1839975	  777.7	  601.6	 3181.0	...
1839976	  777.4	  602.5	 3181.0	...
1839977	  777.0	  603.1	 3183.0	...
1839978	  777.0	  602.5	 3184.0	...
1839979	  776.9	  601.6	 3185.0	...
1839980	  777.1	  600.8	 3182.0	...
1839981	  777.4	  600.3	 3179.0	...
1839982	  777.3	  600.2	 3178.0	...
1839983	  776.9	  600.3	 3180.0	...
1839984	  776.3	  600.3	 3182.0	...
1839985	  775.9	  600.3	 3183.0	...
1839986	  775.6	  600.4	 3183.0	...
1839987	  775.5	  600.9	 3183.0	...
1839988	  775.8	  601.3	 3182.0	...
1839989	  776.2	  601.4	 3181.0	...
1839990	  775.8	  601.3	 3181.0	...
1839991	  775.2	  601.2	 3183.0	...
1839992	  774.4	  600.5	 3184.0	...
1839993	  774.3	  599.6	 3185.0	...
1839994	  774.2	  598.5	 3186.0	...
1839995	  774.3	  598.2	 3187.0	...
1839996	  774.5	  598.2	 3188.0	...
1839997	  774.2	  598.9	 3188.0	...
1839998	  773.8	  599.7	 3187.0	...
1839999	  773.4	  599.9	 3186.0	...
1840000	  773.4	  599.8	 3186.0	...
1840001	  773.4	  599.5	 3186.0	...
1840002	  774.0	  599.4	 3185.0	...
1840003	  774.6	  599.7	 3185.0	...
1840004	  775.2	  600.2	 3185.0	...
1840005	  775.3	  601.1	 3184.0	...
1840006	  775.1	  601.5	 3183.0	...
1840007	  775.0	  601.3	 3182.0	...
1840008	  774.8	  600.5	 3183.0	...
1840009	  774.7	  599.6	 3185.0	...
1840010	  774.5	  599.6	 3185.0	...
1840011	  774.1	  600.0	 3186.0	...
1840012	  773.5	  600.7	 3185.0	...
1840013	  772.9	  601.1	 3183.0	...
1840014	  772.9	  600.9	 3183.0	...
1840015	  773.2	  600.6	 3186.0	...
1840016	  773.6	  600.1	 3189.0	...
1840017	  774.1	  599.9	 3189.0	...
1840018	  774.5	  599.4	 3191.0	...
1840019	  774.8	  599.0	 3192.0	...
1840020	  774.8	  599.1	 3192.0	...
1840021	  774.8	  599.9	 3192.0	...
1840022	  775.0	  601.0	 3195.0	...
1840023	  775.2	  601.5	 3199.0	...
1840024	  775.2	  601.6	 3203.0	...
1840025	  774.7	  601.6	 3202.0	...
1840026	  774.3	  601.8	 3201.0	...
1840027	  774.1	  602.2	 3200.0	...
1840028	  774.1	  602.8	 3200.0	...
1840029	  774.3	  603.1	 3200.0	...
1840030	  774.5	  603.2	 3201.0	...
1840031	  774.8	  603.2	 3201.0	...
1840032	  774.9	  603.2	 3202.0	...
1840033	  774.6	  604.1	 3204.0	...
1840034	  774.2	  604.9	 3206.0	...
1840035	  773.8	  605.7	 3207.0	...
1840036	  773.9	  605.7	 3206.0	...
1840037	  774.0	  605.6	 3204.0	...
1840038	  774.1	  605.0	 3202.0	...
1840039	  774.0	  604.6	 3201.0	...
1840040	  773.8	  604.6	 3200.0	...
1840041	  773.7	  605.0	 3199.0	...
1840042	  773.7	  604.5	 3201.0	...
1840043	  773.9	  603.6	 3203.0	...
1840044	  774.1	  603.4	 3205.0	...
1840045	  773.7	  604.2	 3205.0	...
1840046	  773.0	  605.3	 3206.0	...
1840047	  772.3	  605.6	 3206.0	...
1840048	  772.1	  605.7	 3207.0	...
1840049	  772.2	  605.6	 3208.0	...
1840050	  772.2	  605.6	 3209.0	...
1840051	  772.2	  605.6	 3211.0	...
1840052	  772.5	  605.6	 3212.0	...
1840053	  772.7	  605.1	 3212.0	...
1840054	  772.8	  604.7	 3212.0	...
1840055	  772.8	  604.4	 3212.0	...
1840056	  772.7	  604.5	 3211.0	...
1840057	  772.8	  604.8	 3210.0	...
1840058	  772.8	  605.1	 3210.0	...
1840059	  772.8	  605.0	 3213.0	...
1840060	  772.7	  604.9	 3216.0	...
1840061	  772.6	  604.7	 3218.0	...
1840062	  772.7	  604.1	 3218.0	...
1840063	  772.8	  603.5	 3218.0	...
1840064	  773.0	  602.8	 3218.0	...
1840065	  772.7	  602.9	 3218.0	...
1840066	  772.3	  603.1	 3217.0	...
1840067	  771.7	  603.0	 3217.0	...
1840068	  771.5	  602.9	 3216.0	...
1840069	  771.2	  602.7	 3216.0	...
1840070	  771.7	  602.8	 3216.0	...
1840071	  771.9	  602.9	 3216.0	...
1840072	  772.1	  602.6	 3216.0	...
1840073	  772.4	  602.3	 3217.0	...
1840074	  772.9	  602.2	 3218.0	...
1840075	  773.4	  602.4	 3219.0	...
1840076	  773.3	  602.6	 3220.0	...
1840077	  773.2	  602.5	 3220.0	...
1840078	  773.0	  602.6	 3218.0	...
1840079	  772.8	  602.8	 3217.0	...
1840080	  772.7	  603.1	 3214.0	...
1840081	  772.7	  603.4	 3213.0	...
1840082	  772.7	  603.8	 3212.0	...
1840083	  772.7	  604.0	 3212.0	...
1840084	  772.7	  604.3	 3212.0	...
1840085	  772.9	  604.2	 3213.0	...
1840086	  772.9	  603.3	 3216.0	...
1840087	  772.9	  602.4	 3219.0	...
1840088	  772.8	  602.3	 3221.0	...
1840089	  772.8	  603.2	 3224.0	...
1840090	  772.8	  603.8	 3226.0	...
1840091	  772.8	  603.6	 3228.0	...
1840092	  772.7	  604.0	 3228.0	...
1840093	  772.5	  604.5	 3227.0	...
1840094	  772.3	  605.1	 3227.0	...
1840095	  772.2	  605.2	 3225.0	...
1840096	  772.3	  605.2	 3223.0	...
1840097	  772.4	  604.7	 3221.0	...
1840098	  772.3	  604.2	 3222.0	...
1840099	  772.3	  603.7	 3222.0	...
1840100	  772.5	  603.6	 3223.0	...
1840101	  772.4	  604.0	 3223.0	...
1840102	  772.3	  604.4	 3222.0	...
1840103	  772.1	  604.6	 3221.0	...
1840104	  772.3	  604.3	 3221.0	...
1840105	  772.4	  603.9	 3223.0	...
1840106	  772.0	  603.8	 3225.0	...
1840107	  771.6	  603.6	 3226.0	...
1840108	  771.9	  603.4	 3222.0	...
1840109	  772.6	  603.0	 3219.0	...
1840110	  773.4	  602.9	 3217.0	...
1840111	  773.4	  602.8	 3218.0	...
1840112	  773.4	  603.4	 3219.0	...
1840113	  773.2	  604.0	 3220.0	...
1840114	  772.7	  604.5	 3222.0	...
1840115	  772.2	  604.3	 3224.0	...
1840116	  771.8	  604.1	 3226.0	...
1840117	  771.8	  603.9	 3227.0	...
1840118	  772.1	  603.9	 3227.0	...
1840119	  772.5	  604.1	 3229.0	...
1840120	  772.9	  604.3	 3230.0	...
1840121	  772.9	  604.2	 3233.0	...
1840122	  773.0	  603.4	 3235.0	...
1840123	  773.0	  602.7	 3236.0	...
1840124	  773.1	  602.3	 3235.0	...
1840125	  772.8	  602.6	 3234.0	...
1840126	  772.4	  602.9	 3233.0	...
1840127	  772.1	  603.3	 3229.0	...
1840128	  772.1	  603.3	 3225.0	...
1840129	  772.1	  603.3	 3222.0	...
1840130	  772.0	  603.1	 3224.0	...
1840131	  771.7	  603.0	 3222.0	...
1840132	  771.6	  603.0	 3220.0	...
1840133	  771.6	  603.3	 3218.0	...
1840134	  771.7	  603.7	 3221.0	...
1840135	  771.5	  604.0	 3224.0	...
1840136	  771.2	  604.2	 3225.0	...
1840137	  770.8	  604.4	 3227.0	...
1840138	  770.6	  604.3	 3228.0	...
1840139	  770.5	  604.7	 3229.0	...
1840140	  770.6	  605.0	 3229.0	...
1840141	  771.0	  605.0	 3230.0	...
1840142	  771.2	  604.6	 3230.0	...
1840143	  771.5	  604.2	 3230.0	...
1840144	  771.6	  603.9	 3230.0	...
1840145	  771.7	  603.6	 3228.0	...
1840146	  771.4	  603.5	 3226.0	...
1840147	  771.1	  603.6	 3225.0	...
1840148	  770.7	  603.9	 3228.0	...
1840149	  770.5	  604.3	 3232.0	...
1840150	  770.3	  604.9	 3235.0	...
1840151	  770.2	  605.1	 3234.0	...
1840152	  770.4	  605.4	 3233.0	...
1840153	  770.4	  605.4	 3232.0	...
1840154	  770.2	  605.5	 3232.0	...
1840155	  770.1	  605.7	 3230.0	...
1840156	  770.1	  605.8	 3229.0	...
1840157	  770.1	  605.6	 3229.0	...
1840158	  770.1	  605.4	 3228.0	...
1840159	  770.2	  605.2	 3228.0	...
1840160	  770.2	  605.4	 3229.0	...
1840161	  770.1	  605.7	 3229.0	...
1840162	  770.0	  605.5	 3229.0	...
1840163	  770.3	  605.1	 3227.0	...
1840164	  770.6	  604.7	 3225.0	...
1840165	  770.1	  604.8	 3232.0	...
MSG	1840166 0000 _ Number Off
1840166	  769.2	  604.7	 3241.0	...
1840167	  768.3	  604.7	 3245.0	...
1840168	  768.5	  604.4	 3241.0	...
1840169	  768.7	  604.3	 3239.0	...
1840170	  768.9	  604.7	 3240.0	...
1840171	  768.9	  605.3	 3243.0	...
1840172	  768.9	  605.8	 3245.0	...
1840173	  769.5	  605.9	 3247.0	...
1840174	  770.0	  606.1	 3248.0	...
1840175	  770.0	  606.4	 3249.0	...
1840176	  769.4	  606.8	 3249.0	...
1840177	  768.7	  606.9	 3250.0	...
1840178	  768.7	  607.0	 3250.0	...
1840179	  769.0	  607.0	 3250.0	...
1840180	  769.9	  605.8	 3249.0	...
1840181	  770.8	  604.7	 3248.0	...
1840182	  770.9	  604.2	 3248.0	...
1840183	  770.5	  604.7	 3249.0	...
1840184	  770.1	  605.2	 3249.0	...
1840185	  770.1	  605.1	 3249.0	...
1840186	  770.2	  604.9	 3250.0	...
1840187	  770.2	  604.8	 3250.0	...
1840188	  770.3	  604.9	 3248.0	...
1840189	  770.3	  604.8	 3246.0	...
1840190	  770.4	  604.7	 3245.0	...
1840191	  770.4	  605.1	 3248.0	...
1840192	  770.3	  605.5	 3252.0	...
1840193	  770.1	  605.8	 3257.0	...
1840194	  769.9	  605.3	 3259.0	...
1840195	  769.8	  605.4	 3258.0	...
1840196	  769.7	  605.6	 3258.0	...
1840197	  769.7	  605.8	 3257.0	...
1840198	  769.7	  605.8	 3256.0	...
1840199	  769.8	  605.7	 3255.0	...
1840200	  770.1	  605.6	 3256.0	...
1840201	  770.2	  605.5	 3257.0	...
1840202	  770.2	  605.6	 3259.0	...
1840203	  770.0	  606.4	 3263.0	...
1840204	  769.6	  607.3	 3266.0	...
1840205	  769.5	  607.5	 3267.0	...
1840206	  769.2	  606.9	 3264.0	...
1840207	  769.2	  606.2	 3262.0	...
1840208	  769.3	  606.2	 3262.0	...
1840209	  769.3	  606.4	 3262.0	...
1840210	  769.4	  606.6	 3262.0	...
1840211	  769.5	  606.9	 3262.0	...
1840212	  769.6	  607.2	 3262.0	...
1840213	  769.7	  607.9	 3262.0	...
1840214	  769.7	  608.3	 3266.0	...
1840215	  769.7	  608.2	 3271.0	...
1840216	  769.6	  607.8	 3275.0	...
1840217	  769.5	  607.4	 3272.0	...
1840218	  769.5	  606.8	 3269.0	...
1840219	  769.5	  606.3	 3267.0	...
1840220	  769.5	  605.7	 3267.0	...
1840221	  769.4	  605.6	 3266.0	...
1840222	  769.2	  605.6	 3266.0	...
1840223	  769.0	  605.8	 3266.0	...
1840224	  769.0	  606.1	 3268.0	...
1840225	  769.0	  606.4	 3269.0	...
1840226	  769.6	  606.3	 3268.0	...
1840227	  770.1	  606.4	 3266.0	...
1840228	  770.2	  606.6	 3263.0	...
1840229	  769.9	  606.9	 3264.0	...
1840230	  769.7	  607.2	 3264.0	...
1840231	  769.5	  607.4	 3266.0	...
1840232	  769.0	  607.7	 3269.0	...
1840233	  768.2	  607.9	 3270.0	...
1840234	  767.9	  607.9	 3270.0	...
1840235	  767.7	  607.9	 3270.0	...
1840236	  768.0	  607.7	 3269.0	...
1840237	  768.4	  608.1	 3268.0	...
1840238	  768.6	  608.5	 3267.0	...
1840239	  768.9	  609.0	 3266.0	...
1840240	  769.1	  609.0	 3265.0	...
1840241	  769.3	  608.8	 3264.0	...
1840242	  769.0	  608.6	 3266.0	...
1840243	  768.7	  608.5	 3269.0	...
1840244	  768.4	  608.4	 3270.0	...
1840245	  768.2	  608.4	 3270.0	...
1840246	  768.0	  608.4	 3271.0	...
1840247	  767.9	  608.4	 3273.0	...
1840248	  767.9	  608.5	 3272.0	...
1840249	  768.0	  608.4	 3268.0	...
1840250	  768.1	  608.3	 3264.0	...
1840251	  768.0	  608.1	 3265.0	...
1840252	  767.9	  608.0	 3266.0	...
1840253	  768.3	  607.9	 3270.0	...
1840254	  768.7	  608.0	 3274.0	...
1840255	  768.8	  607.9	 3278.0	...
1840256	  768.5	  608.0	 3277.0	...
1840257	  768.1	  608.1	 3277.0	...
1840258	  767.7	  608.2	 3276.0	...
1840259	  767.3	  608.3	 3276.0	...
1840260	  767.0	  608.3	 3275.0	...
1840261	  767.3	  608.1	 3274.0	...
1840262	  767.6	  608.0	 3274.0	...
1840263	  768.1	  607.9	 3273.0	...
1840264	  768.4	  607.8	 3272.0	...
1840265	  768.8	  607.8	 3273.0	...
1840266	  769.0	  607.8	 3274.0	...
1840267	  769.1	  607.8	 3276.0	...
1840268	  769.1	  607.8	 3276.0	...
1840269	  768.6	  607.8	 3277.0	...
1840270	  768.1	  608.4	 3278.0	...
1840271	  767.9	  609.0	 3278.0	...
1840272	  768.1	  609.5	 3278.0	...
1840273	  768.3	  609.4	 3278.0	...
1840274	  768.4	  609.3	 3278.0	...
1840275	  768.3	  609.2	 3277.0	...
1840276	  768.2	  609.1	 3276.0	...
1840277	  768.2	  609.0	 3274.0	...
1840278	  768.1	  608.8	 3273.0	...
1840279	  768.2	  608.6	 3273.0	...
1840280	  768.7	  608.4	 3272.0	...
1840281	  769.1	  607.9	 3272.0	...
1840282	  769.4	  607.5	 3272.0	...
1840283	  769.2	  607.1	 3273.0	...
1840284	  769.0	  606.9	 3273.0	...
1840285	  769.0	  606.6	 3274.0	...
1840286	  769.2	  606.4	 3277.0	...
1840287	  769.5	  606.7	 3281.0	...
1840288	  769.1	  607.5	 3283.0	...
1840289	  768.5	  608.3	 3281.0	...
1840290	  768.2	  608.5	 3279.0	...
1840291	  768.4	  608.2	 3279.0	...
1840292	  768.6	  607.4	 3279.0	...
1840293	  768.6	  606.9	 3278.0	...
1840294	  768.7	  606.6	 3277.0	...
1840295	  768.9	  606.6	 3275.0	...
1840296	  769.3	  606.6	 3274.0	...
1840297	  769.6	  606.5	 3273.0	...
1840298	  769.8	  607.2	 3272.0	...
1840299	  769.6	  607.9	 3273.0	...
1840300	  769.2	  608.6	 3273.0	...
1840301	  768.7	  608.6	 3273.0	...
1840302	  768.7	  608.6	 3273.0	...
1840303	  768.4	  608.8	 3275.0	...
1840304	  767.9	  608.7	 3277.0	...
1840305	  767.4	  608.5	 3279.0	...
1840306	  767.1	  608.3	 3281.0	...
1840307	  767.3	  608.8	 3280.0	...
1840308	  767.4	  609.1	 3278.0	...
1840309	  767.5	  609.4	 3277.0	...
1840310	  767.3	  609.4	 3278.0	...
1840311	  767.0	  608.9	 3278.0	...
1840312	  766.8	  608.4	 3278.0	...
1840313	  767.0	  608.8	 3278.0	...
1840314	  767.2	  609.6	 3279.0	...
1840315	  767.4	  610.4	 3280.0	...
1840316	  767.4	  610.2	 3280.0	...
1840317	  767.3	  610.0	 3280.0	...
1840318	  767.1	  609.9	 3280.0	...
1840319	  767.0	  609.8	 3280.0	...
1840320	  767.0	  609.8	 3281.0	...
1840321	  767.2	  609.8	 3283.0	...
1840322	  767.7	  609.7	 3284.0	...
1840323	  768.1	  609.5	 3286.0	...
1840324	  768.4	  609.4	 3286.0	...
1840325	  768.3	  609.3	 3286.0	...
1840326	  768.2	  609.5	 3286.0	...
1840327	  768.0	  609.9	 3287.0	...
1840328	  767.9	  610.4	 3288.0	...
1840329	  767.9	  610.6	 3289.0	...
1840330	  767.9	  610.7	 3290.0	...
1840331	  767.5	  610.9	 3290.0	...
1840332	  766.9	  609.9	 3290.0	...
1840333	  766.4	  608.9	 3291.0	...
1840334	  766.2	  608.1	 3292.0	...
1840335	  766.2	  608.4	 3294.0	...
1840336	  766.6	  608.5	 3295.0	...
1840337	  767.0	  608.9	 3295.0	...
1840338	  766.7	  609.5	 3295.0	...
1840339	  766.1	  610.1	 3293.0	...
1840340	  765.5	  610.2	 3291.0	...
1840341	  765.7	  610.1	 3289.0	...
1840342	  765.9	  610.9	 3288.0	...
1840343	  766.1	  611.7	 3287.0	...
1840344	  766.1	  611.9	 3287.0	...
1840345	  765.9	  611.3	 3287.0	...
1840346	  766.0	  610.4	 3288.0	...
1840347	  766.2	  610.2	 3288.0	...
1840348	  766.3	  610.2	 3289.0	...
1840349	  766.2	  610.7	 3290.0	...
1840350	  765.7	  611.3	 3292.0	...
1840351	  765.4	  611.8	 3293.0	...
1840352	  765.4	  612.0	 3293.0	...
1840353	  765.8	  612.1	 3293.0	...
1840354	  766.1	  612.2	 3293.0	...
1840355	  765.8	  612.2	 3292.0	...
1840356	  765.6	  612.2	 3292.0	...
1840357	  765.5	  612.2	 3291.0	...
1840358	  765.6	  612.3	 3291.0	...
1840359	  765.7	  612.5	 3291.0	...
1840360	  765.6	  612.4	 3293.0	...
1840361	  765.6	  612.0	 3294.0	...
1840362	  765.7	  611.5	 3296.0	...
1840363	  765.8	  611.3	 3296.0	...
1840364	  765.8	  611.3	 3297.0	...
1840365	  765.9	  611.3	 3298.0	...
1840366	  766.2	  611.8	 3297.0	...
1840367	  766.6	  612.3	 3295.0	...
1840368	  766.8	  612.9	 3296.0	...
1840369	  766.9	  613.0	 3299.0	...
1840370	  766.7	  612.3	 3303.0	...
1840371	  766.5	  611.5	 3306.0	...
1840372	  766.3	  611.1	 3302.0	...
1840373	  766.3	  611.5	 3296.0	...
1840374	  766.3	  611.9	 3291.0	...
1840375	  766.1	  611.9	 3292.0	...
1840376	  766.9	  611.6	 3295.0	...
1840377	  767.8	  611.5	 3298.0	...
1840378	  767.6	  611.9	 3297.0	...
1840379	  766.6	  612.5	 3294.0	...
MSG	1840380 0000 _ Number On
1840380	  765.7	  613.1	 3292.0	...
1840381	  766.2	  613.0	 3294.0	...
1840382	  766.5	  612.4	 3296.0	...
1840383	  766.5	  611.8	 3298.0	...
1840384	  766.9	  611.2	 3300.0	...
1840385	  767.4	  611.2	 3300.0	...
1840386	  767.8	  611.8	 3300.0	...
1840387	  767.5	  612.4	 3299.0	...
1840388	  767.1	  613.2	 3298.0	...
1840389	  766.7	  613.5	 3297.0	...
1840390	  766.7	  613.9	 3295.0	...
1840391	  766.7	  614.2	 3295.0	...
1840392	  766.5	  614.5	 3299.0	...
1840393	  766.3	  614.6	 3303.0	...
1840394	  766.0	  614.5	 3306.0	...
1840395	  765.9	  614.4	 3305.0	...
1840396	  766.1	  614.4	 3305.0	...
1840397	  766.2	  614.5	 3305.0	...
1840398	  766.3	  614.5	 3302.0	...
1840399	  766.3	  614.5	 3300.0	...
1840400	  766.4	  614.4	 3298.0	...
1840401	  766.1	  614.5	 3298.0	...
1840402	  765.9	  614.8	 3299.0	...
1840403	  765.6	  615.2	 3300.0	...
1840404	  765.6	  615.4	 3299.0	...
1840405	  765.6	  614.7	 3299.0	...
1840406	  765.2	  614.2	 3298.0	...
1840407	  764.8	  613.9	 3298.0	...
1840408	  764.3	  614.1	 3298.0	...
1840409	  765.1	  614.1	 3300.0	...
1840410	  766.0	  614.4	 3301.0	...
1840411	  766.2	  614.7	 3301.0	...
1840412	  765.6	  614.4	 3301.0	...
1840413	  765.6	  613.8	 3301.0	...
1840414	  766.3	  613.9	 3302.0	...
1840415	  766.5	  614.7	 3302.0	...
1840416	  765.9	  615.5	 3302.0	...
1840417	  765.4	  615.2	 3302.0	...
1840418	  765.4	  614.8	 3303.0	...
1840419	  765.4	  614.4	 3303.0	...
1840420	  765.5	  614.2	 3304.0	...
1840421	  765.1	  613.7	 3305.0	...
1840422	  764.6	  613.5	 3307.0	...
1840423	  764.2	  613.4	 3307.0	...
1840424	  764.2	  613.5	 3308.0	...
1840425	  764.2	  613.7	 3307.0	...
1840426	  764.3	  614.2	 3306.0	...
1840427	  764.3	  614.8	 3306.0	...
1840428	  764.4	  615.3	 3305.0	...
1840429	  764.6	  615.4	 3305.0	...
1840430	  764.9	  615.6	 3305.0	...
1840431	  765.2	  615.6	 3306.0	...
1840432	  765.0	  615.6	 3306.0	...
1840433	  764.8	  615.5	 3306.0	...
1840434	  764.6	  615.3	 3305.0	...
1840435	  764.6	  615.2	 3304.0	...
1840436	  764.5	  615.3	 3304.0	...
1840437	  764.4	  615.0	 3303.0	...
1840438	  764.4	  614.8	 3304.0	...
1840439	  764.8	  614.5	 3304.0	...
1840440	  765.2	  614.7	 3303.0	...
1840441	  765.5	  614.8	 3302.0	...
1840442	  765.4	  614.8	 3302.0	...
1840443	  765.4	  614.6	 3302.0	...
1840444	  765.5	  614.4	 3303.0	...
1840445	  765.4	  614.4	 3301.0	...
1840446	  765.2	  614.5	 3300.0	...
1840447	  764.9	  614.6	 3301.0	...
1840448	  764.8	  614.7	 3304.0	...
1840449	  764.8	  614.9	 3303.0	...
1840450	  764.8	  615.0	 3300.0	...
1840451	  764.8	  614.9	 3302.0	...
1840452	  764.7	  614.6	 3307.0	...
1840453	  764.7	  614.7	 3312.0	...
1840454	  764.8	  615.1	 3313.0	...
1840455	  764.9	  615.5	 3312.0	...
1840456	  764.9	  615.4	 3313.0	...
1840457	  765.0	  615.2	 3313.0	...
1840458	  765.0	  615.1	 3312.0	...
1840459	  765.0	  615.1	 3310.0	...
1840460	  765.0	  615.0	 3310.0	...
1840461	  764.9	  614.8	 3309.0	...
1840462	  765.0	  614.7	 3309.0	...
1840463	  765.4	  614.5	 3309.0	...
1840464	  765.7	  614.2	 3308.0	...
1840465	  766.1	  613.9	 3307.0	...
1840466	  766.2	  614.0	 3307.0	...
1840467	  766.1	  614.2	 3307.0	...
1840468	  765.9	  614.6	 3308.0	...
1840469	  765.4	  615.1	 3309.0	...
1840470	  765.2	  615.4	 3310.0	...
1840471	  765.1	  615.8	 3311.0	...
1840472	  765.1	  616.1	 3310.0	...
1840473	  764.8	  616.4	 3309.0	...
1840474	  764.5	  616.7	 3310.0	...
1840475	  764.4	  616.8	 3310.0	...
1840476	  764.6	  617.0	 3311.0	...
1840477	  764.7	  617.1	 3313.0	...
1840478	  764.4	  616.5	 3316.0	...
1840479	  764.1	  615.8	 3319.0	...
1840480	  764.2	  615.0	 3319.0	...
1840481	  764.6	  615.3	 3318.0	...
1840482	  765.1	  615.6	 3316.0	...
1840483	  765.1	  615.9	 3313.0	...
1840484	  764.8	  615.8	 3314.0	...
1840485	  764.5	  615.7	 3314.0	...
1840486	  764.1	  615.8	 3314.0	...
1840487	  764.0	  615.8	 3314.0	...
1840488	  763.9	  615.8	 3315.0	...
1840489	  763.7	  615.7	 3315.0	...
1840490	  763.6	  615.7	 3315.0	...
1840491	  763.5	  615.7	 3315.0	...
1840492	  763.5	  615.2	 3316.0	...
1840493	  763.4	  614.8	 3316.0	...
1840494	  763.2	  615.2	 3317.0	...
1840495	  763.0	  616.0	 3316.0	...
1840496	  762.9	  616.9	 3315.0	...
1840497	  762.8	  616.9	 3315.0	...
1840498	  762.6	  617.1	 3315.0	...
1840499	  762.3	  617.3	 3315.0	...
1840500	  762.1	  617.4	 3315.0	...
1840501	  762.4	  617.3	 3315.0	...
1840502	  762.9	  617.4	 3315.0	...
1840503	  763.5	  616.7	 3314.0	...
1840504	  763.7	  616.0	 3314.0	...
1840505	  763.9	  615.2	 3316.0	...
1840506	  763.6	  615.2	 3318.0	...
1840507	  763.2	  615.0	 3321.0	...
1840508	  762.7	  614.7	 3321.0	...
1840509	  763.2	  614.4	 3321.0	...
1840510	  763.7	  614.2	 3321.0	...
1840511	  764.1	  614.7	 3320.0	...
1840512	  764.0	  615.3	 3320.0	...
1840513	  763.9	  615.8	 3320.0	...
1840514	  763.8	  615.9	 3321.0	...
1840515	  763.7	  616.0	 3321.0	...
1840516	  763.7	  616.0	 3322.0	...
1840517	  763.6	  615.8	 3323.0	...
1840518	  763.6	  615.3	 3324.0	...
1840519	  763.5	  614.3	 3324.0	...
1840520	  763.4	  613.4	 3323.0	...
1840521	  763.2	  612.8	 3322.0	...
1840522	  763.5	  613.3	 3323.0	...
1840523	  764.0	  613.8	 3325.0	...
1840524	  764.4	  614.3	 3326.0	...
1840525	  764.4	  614.4	 3327.0	...
1840526	  764.5	  614.7	 3326.0	...
1840527	  764.6	  615.0	 3324.0	...
1840528	  764.6	  615.3	 3323.0	...
1840529	  764.5	  615.3	 3325.0	...
1840530	  764.3	  615.2	 3326.0	...
1840531	  764.4	  615.7	 3327.0	...
1840532	  764.5	  616.2	 3328.0	...
1840533	  764.6	  616.3	 3328.0	...
1840534	  764.6	  615.9	 3327.0	...
1840535	  764.5	  615.5	 3328.0	...
1840536	  764.5	  615.4	 3331.0	...
1840537	  764.5	  615.2	 3334.0	...
1840538	  764.5	  615.0	 3333.0	...
1840539	  764.4	  615.0	 3330.0	...
1840540	  764.6	  614.9	 3328.0	...
1840541	  764.6	  615.0	 3328.0	...
1840542	  764.6	  615.0	 3327.0	...
1840543	  764.9	  615.0	 3326.0	...
1840544	  765.6	  615.0	 3327.0	...
1840545	  766.2	  615.0	 3327.0	...
1840546	  766.4	  615.1	 3328.0	...
1840547	  766.4	  615.5	 3328.0	...
1840548	  766.3	  615.7	 3327.0	...
1840549	  766.2	  615.9	 3327.0	...
1840550	  766.2	  616.2	 3327.0	...
1840551	  766.1	  616.5	 3327.0	...
1840552	  766.0	  616.7	 3328.0	...
1840553	  766.0	  616.7	 3329.0	...
1840554	  766.3	  616.6	 3329.0	...
1840555	  766.6	  616.2	 3329.0	...
1840556	  766.6	  615.9	 3328.0	...
1840557	  766.3	  615.8	 3329.0	...
1840558	  766.1	  616.7	 3330.0	...
1840559	  766.2	  617.5	 3331.0	...
1840560	  766.4	  618.2	 3332.0	...
1840561	  766.8	  618.2	 3333.0	...
1840562	  767.2	  618.3	 3331.0	...
1840563	  767.5	  617.8	 3328.0	...
1840564	  767.9	  617.3	 3325.0	...
1840565	  768.4	  616.8	 3325.0	...
1840566	  768.6	  616.7	 3325.0	...
1840567	  768.3	  616.9	 3324.0	...
1840568	  768.2	  617.2	 3325.0	...
1840569	  768.4	  617.5	 3326.0	...
1840570	  768.4	  617.6	 3327.0	...
1840571	  768.3	  617.6	 3328.0	...
1840572	  768.2	  617.7	 3331.0	...
1840573	  768.1	  617.6	 3335.0	...
1840574	  768.1	  617.6	 3338.0	...
1840575	  768.2	  617.7	 3338.0	...
1840576	  768.1	  618.0	 3338.0	...
1840577	  768.0	  618.3	 3339.0	...
1840578	  767.8	  618.4	 3340.0	...
1840579	  767.4	  618.6	 3340.0	...
1840580	  767.1	  618.8	 3337.0	...
1840581	  766.7	  619.0	 3334.0	...
1840582	  766.6	  619.0	 3333.0	...
1840583	  766.7	  618.9	 3337.0	...
1840584	  767.4	  618.9	 3340.0	...
1840585	  768.1	  618.9	 3341.0	...
1840586	  768.7	  619.0	 3342.0	...
1840587	  768.7	  619.5	 3343.0	...
1840588	  768.7	  619.8	 3343.0	...
1840589	  768.6	  619.6	 3342.0	...
1840590	  768.5	  618.9	 3341.0	...
1840591	  768.4	  618.5	 3340.0	...
1840592	  768.5	  619.0	 3339.0	...
1840593	  768.6	  619.5	 3338.0	...
1840594	  767.8	  619.8	 3341.0	...
1840595	  766.9	  619.9	 3343.0	...
1840596	  765.9	  619.9	 3346.0	...
1840597	  765.7	  619.8	 3347.0	...
1840598	  765.4	  619.9	 3347.0	...
1840599	  765.4	  620.0	 3346.0	...
1840600	  766.2	  619.9	 3343.0	...
1840601	  766.9	  619.6	 3341.0	...
1840602	  767.8	  619.3	 3342.0	...
1840603	  767.9	  619.1	 3345.0	...
1840604	  768.1	  618.9	 3347.0	...
1840605	  767.2	  619.0	 3346.0	...
1840606	  766.4	  619.2	 3345.0	...
1840607	  765.7	  619.4	 3345.0	...
1840608	  765.7	  619.7	 3346.0	...
1840609	  765.8	  620.2	 3347.0	...
1840610	  765.7	  620.8	 3346.0	...
1840611	  765.7	  621.1	 3343.0	...
1840612	  765.7	  621.3	 3342.0	...
1840613	  765.6	  621.1	 3342.0	...
1840614	  766.0	  620.8	 3342.0	...
1840615	  766.3	  620.5	 3343.0	...
1840616	  766.6	  620.4	 3343.0	...
1840617	  766.8	  620.5	 3343.0	...
1840618	  767.1	  620.6	 3346.0	...
1840619	  766.8	  620.9	 3349.0	...
1840620	  766.2	  621.1	 3350.0	...
1840621	  765.6	  621.2	 3349.0	...
1840622	  765.4	  621.2	 3348.0	...
1840623	  765.4	  621.2	 3349.0	...
1840624	  765.7	  621.2	 3350.0	...
1840625	  766.3	  621.2	 3350.0	...
1840626	  766.8	  621.4	 3351.0	...
1840627	  767.1	  621.6	 3351.0	...
1840628	  767.0	  621.8	 3351.0	...
1840629	  767.0	  621.7	 3351.0	...
1840630	  767.4	  621.6	 3351.0	...
1840631	  767.8	  621.6	 3352.0	...
1840632	  768.1	  621.5	 3353.0	...
1840633	  768.4	  621.4	 3356.0	...
1840634	  768.7	  621.2	 3358.0	...
1840635	  768.7	  621.3	 3359.0	...
1840636	  768.6	  621.5	 3361.0	...
1840637	  768.4	  621.7	 3363.0	...
1840638	  768.1	  622.0	 3365.0	...
1840639	  768.0	  621.9	 3366.0	...
1840640	  768.0	  621.8	 3366.0	...
1840641	  767.8	  621.6	 3365.0	...
1840642	  767.7	  621.6	 3365.0	...
1840643	  767.6	  621.5	 3366.0	...
1840644	  767.6	  621.3	 3368.0	...
1840645	  767.7	  621.1	 3370.0	...
1840646	  767.7	  620.8	 3372.0	...
1840647	  767.6	  620.8	 3372.0	...
1840648	  767.6	  620.7	 3372.0	...
1840649	  767.3	  620.8	 3371.0	...
1840650	  767.1	  621.9	 3371.0	...
1840651	  767.1	  623.1	 3370.0	...
1840652	  767.3	  623.7	 3371.0	...
1840653	  767.3	  623.2	 3369.0	...
1840654	  767.1	  622.7	 3368.0	...
1840655	  767.3	  622.7	 3367.0	...
1840656	  767.3	  622.8	 3367.0	...
1840657	  767.4	  622.9	 3367.0	...
1840658	  767.2	  622.9	 3367.0	...
1840659	  767.1	  623.0	 3367.0	...
1840660	  767.0	  622.9	 3367.0	...
1840661	  767.0	  622.9	 3367.0	...
1840662	  767.0	  622.9	 3367.0	...
1840663	  766.7	  623.0	 3369.0	...
1840664	  766.5	  623.3	 3370.0	...
1840665	  766.6	  623.3	 3371.0	...
1840666	  767.1	  623.2	 3371.0	...
1840667	  767.6	  622.9	 3373.0	...
1840668	  767.6	  622.8	 3375.0	...
1840669	  767.5	  623.2	 3378.0	...
1840670	  767.3	  623.8	 3378.0	...
1840671	  767.5	  623.4	 3376.0	...
1840672	  767.6	  622.5	 3373.0	...
1840673	  767.7	  621.5	 3370.0	...
1840674	  767.6	  621.6	 3370.0	...
1840675	  767.6	  621.6	 3370.0	...
1840676	  767.4	  621.6	 3370.0	...
1840677	  767.2	  621.5	 3373.0	...
1840678	  767.0	  621.5	 3375.0	...
1840679	  767.0	  621.8	 3378.0	...
1840680	  767.0	  622.4	 3377.0	...
1840681	  767.0	  622.8	 3377.0	...
MSG	1840682 0000 _ Number Off
1840682	  766.8	  622.8	 3376.0	...
1840683	  766.6	  622.6	 3376.0	...
1840684	  766.6	  622.5	 3379.0	...
1840685	  766.8	  622.6	 3384.0	...
1840686	  767.0	  622.7	 3388.0	...
1840687	  767.1	  623.2	 3387.0	...
1840688	  767.2	  623.4	 3385.0	...
1840689	  767.1	  623.2	 3384.0	...
1840690	  767.0	  622.6	 3385.0	...
1840691	  767.0	  622.0	 3386.0	...
1840692	  767.0	  621.6	 3386.0	...
1840693	  767.0	  621.5	 3386.0	...
1840694	  767.1	  621.6	 3386.0	...
1840695	  767.2	  621.9	 3385.0	...
1840696	  767.1	  622.2	 3387.0	...
1840697	  766.9	  622.3	 3389.0	...
1840698	  766.7	  622.4	 3392.0	...
1840699	  766.4	  622.5	 3393.0	...
1840700	  766.3	  622.5	 3394.0	...
1840701	  766.3	  622.6	 3395.0	...
1840702	  766.5	  622.7	 3395.0	...
1840703	  766.8	  622.9	 3394.0	...
1840704	  766.9	  622.9	 3394.0	...
1840705	  767.0	  623.0	 3396.0	...
1840706	  767.1	  623.0	 3398.0	...
1840707	  767.1	  623.1	 3400.0	...
1840708	  767.5	  622.8	 3400.0	...
1840709	  767.8	  621.9	 3400.0	...
1840710	  767.9	  621.2	 3401.0	...
1840711	  767.8	  621.2	 3400.0	...
1840712	  767.7	  621.6	 3400.0	...
1840713	  767.6	  622.1	 3400.0	...
1840714	  767.2	  622.2	 3400.0	...
1840715	  767.2	  622.3	 3401.0	...
1840716	  767.2	  622.3	 3403.0	...
1840717	  767.6	  622.2	 3406.0	...
1840718	  767.7	  621.9	 3409.0	...
1840719	  767.8	  621.6	 3410.0	...
1840720	  767.8	  621.3	 3409.0	...
1840721	  767.3	  621.4	 3409.0	...
1840722	  766.8	  621.4	 3409.0	...
1840723	  766.3	  621.4	 3411.0	...
1840724	  766.3	  621.5	 3412.0	...
1840725	  766.3	  622.1	 3413.0	...
1840726	  766.3	  622.9	 3413.0	...
1840727	  766.3	  623.4	 3414.0	...
1840728	  766.4	  623.6	 3415.0	...
1840729	  766.9	  623.5	 3417.0	...
1840730	  767.3	  623.4	 3418.0	...
1840731	  767.6	  623.5	 3418.0	...
1840732	  767.6	  623.6	 3418.0	...
1840733	  767.5	  623.8	 3419.0	...
1840734	  767.2	  623.8	 3421.0	...
1840735	  767.0	  623.7	 3422.0	...
1840736	  766.8	  623.6	 3422.0	...
1840737	  766.8	  623.5	 3423.0	...
1840738	  766.9	  623.4	 3425.0	...
1840739	  766.7	  623.2	 3426.0	...
1840740	  766.5	  623.2	 3426.0	...
1840741	  766.4	  623.1	 3427.0	...
1840742	  766.6	  623.0	 3429.0	...
1840743	  766.7	  622.9	 3431.0	...
1840744	  766.8	  622.8	 3431.0	...
1840745	  766.7	  622.7	 3434.0	...
1840746	  766.7	  622.7	 3436.0	...
1840747	  766.4	  622.6	 3438.0	...
1840748	  766.0	  622.7	 3440.0	...
1840749	  765.7	  623.2	 3443.0	...
1840750	  765.7	  623.7	 3445.0	...
1840751	  765.8	  623.6	 3446.0	...
1840752	  765.9	  623.1	 3444.0	...
1840753	  766.1	  622.6	 3442.0	...
1840754	  766.3	  622.7	 3440.0	...
1840755	  766.4	  622.9	 3442.0	...
1840756	  766.1	  623.1	 3443.0	...
1840757	  765.8	  623.0	 3443.0	...
1840758	  765.4	  622.9	 3443.0	...
1840759	  765.7	  622.9	 3442.0	...
1840760	  766.0	  623.0	 3443.0	...
1840761	  766.1	  623.1	 3444.0	...
1840762	  765.5	  622.6	 3445.0	...
1840763	  764.9	  622.2	 3446.0	...
1840764	  764.9	  621.9	 3450.0	...
1840765	  765.2	  621.9	 3453.0	...
1840766	  765.6	  622.0	 3455.0	...
1840767	  765.6	  622.4	 3455.0	...
1840768	  765.8	  622.7	 3454.0	...
1840769	  765.9	  622.8	 3454.0	...
1840770	  765.7	  622.5	 3454.0	...
1840771	  765.5	  622.6	 3454.0	...
1840772	  765.2	  622.9	 3455.0	...
1840773	  765.2	  623.3	 3456.0	...
1840774	  765.3	  623.4	 3456.0	...
1840775	  765.3	  623.7	 3455.0	...
1840776	  765.5	  623.9	 3455.0	...
1840777	  765.7	  624.0	 3455.0	...
1840778	  765.8	  623.9	 3455.0	...
1840779	  765.6	  623.7	 3455.0	...
1840780	  765.5	  623.5	 3458.0	...
1840781	  765.5	  623.1	 3459.0	...
1840782	  765.5	  622.8	 3460.0	...
1840783	  765.4	  622.6	 3461.0	...
1840784	  765.4	  622.6	 3464.0	...
1840785	  765.3	  622.6	 3468.0	...
1840786	  765.2	  622.6	 3471.0	...
1840787	  765.0	  622.5	 3472.0	...
1840788	  764.9	  622.2	 3471.0	...
1840789	  764.8	  622.2	 3470.0	...
1840790	  764.8	  622.2	 3472.0	...
1840791	  765.0	  622.4	 3475.0	...
1840792	  765.1	  622.5	 3478.0	...
1840793	  765.2	  622.6	 3478.0	...
1840794	  765.3	  622.8	 3477.0	...
1840795	  765.4	  622.9	 3477.0	...
1840796	  765.5	  622.7	 3477.0	...
1840797	  765.5	  622.6	 3477.0	...
1840798	  765.5	  622.5	 3477.0	...
1840799	  765.4	  622.5	 3478.0	...
1840800	  765.3	  622.6	 3480.0	...
1840801	  765.1	  622.5	 3482.0	...
1840802	  765.0	  622.4	 3483.0	...
1840803	  765.3	  622.2	 3483.0	...
1840804	  765.5	  621.8	 3483.0	...
1840805	  765.2	  621.6	 3482.0	...
1840806	  764.6	  621.5	 3481.0	...
1840807	  764.0	  621.6	 3481.0	...
1840808	  764.0	  622.2	 3483.0	...
1840809	  764.0	  622.8	 3488.0	...
1840810	  764.1	  623.4	 3492.0	...
1840811	  764.0	  623.3	 3495.0	...
1840812	  764.0	  623.2	 3494.0	...
1840813	  764.0	  623.2	 3491.0	...
1840814	  764.0	  623.2	 3489.0	...
1840815	  763.9	  623.2	 3489.0	...
1840816	  763.8	  623.2	 3490.0	...
1840817	  763.7	  623.0	 3491.0	...
1840818	  763.7	  622.9	 3492.0	...
1840819	  763.6	  622.9	 3492.0	...
1840820	  763.4	  622.8	 3493.0	...
1840821	  763.3	  622.6	 3497.0	...
1840822	  763.4	  622.5	 3502.0	...
1840823	  763.6	  622.7	 3506.0	...
1840824	  763.9	  622.8	 3506.0	...
1840825	  763.9	  623.2	 3506.0	...
1840826	  763.5	  623.4	 3506.0	...
1840827	  763.0	  622.4	 3509.0	...
1840828	  762.5	  621.3	 3512.0	...
1840829	  762.8	  620.7	 3516.0	...
1840830	  763.1	  621.3	 3516.0	...
1840831	  763.3	  621.8	 3516.0	...
1840832	  763.3	  621.7	 3516.0	...
1840833	  763.3	  621.6	 3515.0	...
1840834	  763.3	  621.7	 3514.0	...
1840835	  763.0	  621.9	 3513.0	...
1840836	  762.7	  622.1	 3517.0	...
1840837	  762.4	  622.3	 3520.0	...
1840838	  762.4	  622.7	 3523.0	...
1840839	  762.4	  623.0	 3522.0	...
1840840	  762.2	  623.4	 3521.0	...
1840841	  762.1	  623.4	 3522.0	...
1840842	  762.1	  623.1	 3523.0	...
1840843	  762.3	  622.5	 3525.0	...
1840844	  762.4	  621.8	 3526.0	...
1840845	  762.4	  621.5	 3526.0	...
1840846	  762.1	  621.5	 3527.0	...
1840847	  761.7	  621.6	 3528.0	...
1840848	  761.5	  621.9	 3530.0	...
1840849	  761.6	  622.1	 3529.0	...
1840850	  761.6	  621.6	 3528.0	...
1840851	  761.6	  621.0	 3529.0	...
1840852	  761.6	  620.6	 3531.0	...
1840853	  761.6	  620.8	 3532.0	...
1840854	  761.6	  621.2	 3532.0	...
1840855	  761.7	  621.3	 3533.0	...
1840856	  761.8	  620.8	 3533.0	...
1840857	  761.9	  620.2	 3533.0	...
1840858	  762.0	  619.8	 3534.0	...
1840859	  762.1	  620.0	 3534.0	...
1840860	  762.2	  620.4	 3535.0	...
1840861	  762.5	  620.6	 3537.0	...
1840862	  762.7	  620.4	 3539.0	...
1840863	  762.7	  620.1	 3541.0	...
1840864	  762.3	  619.8	 3543.0	...
1840865	  762.0	  619.9	 3544.0	...
1840866	  761.7	  620.2	 3545.0	...
1840867	  761.8	  620.4	 3546.0	...
1840868	  761.9	  620.5	 3547.0	...
1840869	  762.1	  620.4	 3550.0	...
1840870	  762.1	  620.2	 3551.0	...
1840871	  762.1	  619.9	 3550.0	...
1840872	  762.0	  619.8	 3547.0	...
1840873	  762.0	  619.5	 3545.0	...
1840874	  761.9	  619.2	 3544.0	...
1840875	  761.7	  619.1	 3544.0	...
1840876	  761.6	  619.4	 3545.0	...
1840877	  761.6	  619.5	 3548.0	...
1840878	  761.8	  619.5	 3554.0	...
1840879	  761.9	  619.2	 3558.0	...
1840880	  762.0	  619.0	 3560.0	...
1840881	  762.3	  619.4	 3560.0	...
1840882	  762.7	  620.0	 3560.0	...
1840883	  762.9	  620.7	 3560.0	...
1840884	  762.9	  620.9	 3560.0	...
1840885	  762.5	  620.4	 3562.0	...
1840886	  762.0	  619.8	 3563.0	...
1840887	  761.7	  619.3	 3565.0	...
1840888	  761.6	  619.8	 3564.0	...
1840889	  761.5	  620.4	 3564.0	...
1840890	  761.3	  620.7	 3564.0	...
1840891	  761.2	  620.9	 3564.0	...
1840892	  761.4	  620.8	 3565.0	...
1840893	  761.5	  620.5	 3566.0	...
MSG	1840894 0000 _ Number On
1840894	  761.5	  619.9	 3566.0	...
1840895	  761.4	  619.4	 3567.0	...
1840896	  761.2	  619.4	 3567.0	...
1840897	  761.2	  619.6	 3568.0	...
1840898	  761.2	  619.8	 3569.0	...
1840899	  760.9	  620.0	 3573.0	...
1840900	  760.6	  620.5	 3576.0	...
1840901	  760.7	  620.9	 3576.0	...
1840902	  761.0	  620.9	 3572.0	...
1840903	  761.5	  620.4	 3568.0	...
1840904	  761.5	  620.1	 3565.0	...
1840905	  761.7	  620.0	 3566.0	...
1840906	  761.7	  620.0	 3567.0	...
1840907	  761.8	  620.0	 3569.0	...
1840908	  761.7	  620.1	 3570.0	...
1840909	  761.6	  620.2	 3571.0	...
1840910	  761.5	  620.4	 3571.0	...
1840911	  761.3	  620.4	 3571.0	...
1840912	  761.0	  619.7	 3571.0	...
1840913	  760.9	  618.9	 3576.0	...
1840914	  760.8	  619.1	 3580.0	...
1840915	  760.8	  619.9	 3585.0	...
1840916	  760.9	  620.8	 3585.0	...
1840917	  761.2	  620.6	 3585.0	...
1840918	  761.6	  620.5	 3589.0	...
1840919	  761.7	  620.5	 3592.0	...
1840920	  761.5	  620.9	 3594.0	...
1840921	  761.4	  621.3	 3594.0	...
1840922	  761.5	  621.1	 3595.0	...
1840923	  761.6	  620.5	 3596.0	...
1840924	  761.6	  620.3	 3596.0	...
1840925	  761.5	  620.7	 3596.0	...
1840926	  761.3	  621.0	 3596.0	...
1840927	  761.2	  620.8	 3596.0	...
1840928	  761.2	  620.5	 3596.0	...
1840929	  761.3	  619.9	 3597.0	...
1840930	  761.3	  619.3	 3600.0	...
1840931	  761.2	  619.0	 3603.0	...
1840932	  761.1	  619.0	 3606.0	...
1840933	  761.0	  619.7	 3606.0	...
1840934	  761.0	  620.5	 3605.0	...
1840935	  760.9	  621.3	 3605.0	...
1840936	  760.8	  621.5	 3607.0	...
1840937	  760.5	  621.7	 3610.0	...
1840938	  760.3	  621.2	 3613.0	...
1840939	  760.2	  620.6	 3615.0	...
1840940	  759.9	  620.0	 3614.0	...
1840941	  759.7	  620.1	 3613.0	...
1840942	  759.9	  620.3	 3613.0	...
1840943	  760.4	  620.5	 3614.0	...
1840944	  761.0	  620.6	 3616.0	...
1840945	  761.0	  620.6	 3617.0	...
1840946	  761.0	  620.4	 3617.0	...
1840947	  760.8	  620.3	 3617.0	...
1840948	  760.6	  620.2	 3615.0	...
1840949	  760.4	  620.1	 3614.0	...
1840950	  760.2	  620.0	 3613.0	...
1840951	  760.0	  619.9	 3613.0	...
1840952	  759.9	  620.0	 3614.0	...
1840953	  759.9	  619.9	 3613.0	...
1840954	  760.1	  619.8	 3615.0	...
1840955	  760.3	  619.5	 3617.0	...
1840956	  760.6	  619.4	 3619.0	...
1840957	  760.7	  619.4	 3619.0	...
1840958	  760.4	  619.7	 3624.0	...
1840959	  759.9	  620.1	 3628.0	...
1840960	  759.7	  620.2	 3633.0	...
1840961	  760.0	  620.2	 3632.0	...
1840962	  760.3	  620.2	 3632.0	...
1840963	  760.5	  620.2	 3632.0	...
1840964	  760.8	  620.6	 3631.0	...
1840965	  761.0	  621.1	 3628.0	...
1840966	  761.1	  621.4	 3628.0	...
1840967	  760.9	  620.5	 3632.0	...
1840968	  760.7	  619.6	 3636.0	...
1840969	  760.5	  619.0	 3638.0	...
1840970	  760.4	  619.1	 3639.0	...
1840971	  760.4	  619.2	 3639.0	...
1840972	  760.5	  619.7	 3642.0	...
1840973	  760.6	  620.1	 3645.0	...
1840974	  760.6	  620.6	 3645.0	...
1840975	  760.6	  620.7	 3642.0	...
1840976	  760.4	  620.8	 3641.0	...
1840977	  760.1	  620.8	 3644.0	...
1840978	  760.0	  621.0	 3646.0	...
1840979	  760.0	  621.1	 3645.0	...
1840980	  760.2	  621.4	 3647.0	...
1840981	  760.2	  621.5	 3650.0	...
1840982	  760.1	  621.6	 3653.0	...
1840983	  759.9	  621.6	 3653.0	...
1840984	  759.9	  621.4	 3654.0	...
1840985	  759.8	  621.3	 3654.0	...
1840986	  759.9	  621.4	 3654.0	...
1840987	  759.9	  621.6	 3653.0	...
1840988	  759.9	  621.9	 3653.0	...
1840989	  760.1	  621.8	 3657.0	...
1840990	  760.4	  621.1	 3661.0	...
1840991	  760.6	  620.4	 3664.0	...
1840992	  760.6	  619.7	 3664.0	...
1840993	  760.5	  619.6	 3664.0	...
1840994	  760.5	  619.3	 3666.0	...
1840995	  760.2	  619.2	 3667.0	...
1840996	  759.7	  619.6	 3668.0	...
1840997	  759.2	  620.1	 3668.0	...
1840998	  758.9	  620.5	 3667.0	...
1840999	  759.0	  620.3	 3666.0	...
1841000	  759.1	  620.1	 3666.0	...
1841001	  759.1	  620.2	 3666.0	...
1841002	  759.1	  620.3	 3666.0	...
1841003	  759.0	  620.0	 3666.0	...
1841004	  759.0	  619.6	 3667.0	...
1841005	  759.0	  619.3	 3668.0	...
1841006	  759.1	  619.3	 3669.0	...
1841007	  759.1	  619.3	 3670.0	...
1841008	  758.8	  619.5	 3671.0	...
1841009	  758.5	  619.8	 3675.0	...
1841010	  758.2	  620.0	 3678.0	...
1841011	  758.1	  620.0	 3680.0	...
1841012	  758.1	  620.0	 3681.0	...
1841013	  758.1	  619.8	 3682.0	...
1841014	  758.1	  619.7	 3684.0	...
1841015	  758.0	  619.9	 3683.0	...
1841016	  758.0	  620.1	 3683.0	...
1841017	  757.9	  619.9	 3685.0	...
1841018	  757.9	  619.5	 3687.0	...
1841019	  757.6	  619.2	 3689.0	...
1841020	  757.3	  619.2	 3688.0	...
1841021	  757.1	  619.1	 3689.0	...
1841022	  757.2	  619.2	 3692.0	...
1841023	  757.3	  619.9	 3694.0	...
1841024	  757.4	  620.5	 3695.0	...
1841025	  757.4	  620.8	 3695.0	...
1841026	  757.5	  620.8	 3694.0	...
1841027	  757.5	  620.9	 3696.0	...
1841028	  757.5	  621.2	 3698.0	...
1841029	  757.3	  621.7	 3700.0	...
1841030	  757.4	  622.0	 3701.0	...
1841031	  757.4	  621.9	 3701.0	...
1841032	  757.5	  621.5	 3702.0	...
1841033	  757.3	  621.2	 3704.0	...
1841034	  757.2	  621.2	 3705.0	...
1841035	  757.2	  621.4	 3706.0	...
1841036	  757.3	  621.6	 3708.0	...
1841037	  757.4	  621.9	 3709.0	...
1841038	  757.0	  622.1	 3710.0	...
1841039	  756.5	  622.2	 3711.0	...
1841040	  756.1	  622.3	 3713.0	...
1841041	  756.2	  621.6	 3716.0	...
1841042	  756.2	  621.0	 3717.0	...
1841043	  755.9	  620.0	 3720.0	...
1841044	  755.7	  619.4	 3723.0	...
1841045	  755.7	  618.9	 3727.0	...
1841046	  755.8	  619.5	 3727.0	...
1841047	  756.0	  620.2	 3728.0	...
1841048	  756.4	  620.9	 3728.0	...
1841049	  756.6	  620.8	 3728.0	...
1841050	  756.8	  620.8	 3727.0	...
1841051	  756.6	  620.9	 3726.0	...
1841052	  756.3	  621.0	 3727.0	...
1841053	  756.3	  620.9	 3728.0	...
1841054	  756.3	  620.7	 3730.0	...
1841055	  756.4	  620.5	 3731.0	...
1841056	  756.3	  620.8	 3732.0	...
1841057	  756.2	  621.0	 3731.0	...
1841058	  756.2	  621.0	 3731.0	...
1841059	  756.2	  620.6	 3733.0	...
1841060	  756.2	  620.3	 3737.0	...
1841061	  756.2	  619.8	 3742.0	...
1841062	  756.2	  619.4	 3744.0	...
1841063	  756.2	  619.4	 3743.0	...
1841064	  756.3	  619.7	 3742.0	...
1841065	  756.3	  620.1	 3741.0	...
1841066	  756.4	  620.1	 3741.0	...
1841067	  756.5	  620.1	 3742.0	...
1841068	  756.3	  620.6	 3744.0	...
1841069	  755.7	  621.3	 3745.0	...
1841070	  755.1	  621.4	 3744.0	...
1841071	  755.2	  620.6	 3744.0	...
1841072	  755.4	  619.7	 3744.0	...
1841073	  755.6	  619.8	 3745.0	...
1841074	  755.7	  620.2	 3746.0	...
1841075	  755.1	  620.4	 3750.0	...
1841076	  754.4	  620.2	 3754.0	...
1841077	  753.9	  620.0	 3757.0	...
1841078	  754.2	  620.4	 3756.0	...
1841079	  754.5	  620.8	 3755.0	...
1841080	  754.4	  621.1	 3755.0	...
1841081	  754.1	  621.0	 3759.0	...
1841082	  754.1	  620.7	 3765.0	...
1841083	  754.4	  620.4	 3771.0	...
1841084	  754.7	  620.0	 3772.0	...
1841085	  754.6	  619.6	 3771.0	...
1841086	  754.4	  619.2	 3771.0	...
1841087	  754.3	  619.3	 3771.0	...
1841088	  754.4	  619.7	 3773.0	...
1841089	  754.5	  620.0	 3775.0	...
1841090	  754.1	  620.0	 3777.0	...
1841091	  753.7	  619.9	 3777.0	...
1841092	  753.3	  619.9	 3778.0	...
1841093	  753.1	  619.8	 3778.0	...
1841094	  753.0	  620.0	 3778.0	...
1841095	  752.9	  620.2	 3777.0	...
1841096	  752.9	  620.3	 3776.0	...
1841097	  753.0	  620.3	 3779.0	...
1841098	  752.8	  620.2	 3782.0	...
1841099	  752.7	  620.1	 3784.0	...
1841100	  752.6	  619.9	 3782.0	...
1841101	  752.6	  619.7	 3781.0	...
1841102	  752.3	  620.0	 3783.0	...
1841103	  751.9	  620.6	 3784.0	...
1841104	  751.9	  621.3	 3788.0	...
1841105	  752.3	  621.4	 3793.0	...
1841106	  752.6	  621.3	 3798.0	...
1841107	  752.5	  621.3	 3797.0	...
1841108	  752.4	  621.2	 3797.0	...
1841109	  752.4	  621.3	 3797.0	...
1841110	  752.3	  621.3	 3797.0	...
1841111	  752.3	  621.3	 3799.0	...
1841112	  752.2	  621.0	 3801.0	...
1841113	  752.0	  620.4	 3801.0	...
1841114	  751.8	  619.7	 3799.0	...
1841115	  751.7	  619.4	 3799.0	...
1841116	  751.7	  619.4	 3800.0	...
1841117	  751.8	  619.4	 3801.0	...
1841118	  751.9	  619.5	 3803.0	...
1841119	  752.1	  619.5	 3805.0	...
1841120	  752.2	  619.5	 3807.0	...
1841121	  752.3	  619.5	 3808.0	...
1841122	  752.4	  619.5	 3808.0	...
1841123	  752.4	  619.5	 3808.0	...
1841124	  752.4	  619.5	 3808.0	...
1841125	  752.4	  619.6	 3809.0	...
1841126	  752.4	  619.8	 3810.0	...
1841127	  752.4	  619.9	 3811.0	...
1841128	  752.4	  620.1	 3811.0	...
1841129	  752.3	  620.2	 3811.0	...
1841130	  752.2	  620.5	 3812.0	...
1841131	  752.0	  620.7	 3812.0	...
1841132	  751.7	  620.1	 3812.0	...
1841133	  751.7	  619.4	 3813.0	...
1841134	  751.9	  618.5	 3816.0	...
1841135	  752.3	  618.3	 3819.0	...
1841136	  752.5	  618.1	 3821.0	...
1841137	  752.5	  618.1	 3822.0	...
1841138	  752.5	  618.3	 3823.0	...
1841139	  752.4	  618.5	 3825.0	...
1841140	  752.5	  618.5	 3824.0	...
1841141	  752.7	  618.1	 3824.0	...
1841142	  752.6	  617.8	 3824.0	...
1841143	  752.4	  617.5	 3823.0	...
1841144	  752.3	  617.4	 3822.0	...
1841145	  752.3	  617.3	 3822.0	...
1841146	  752.2	  617.1	 3825.0	...
1841147	  752.1	  616.8	 3830.0	...
1841148	  751.9	  616.5	 3834.0	...
1841149	  751.8	  617.0	 3836.0	...
1841150	  751.8	  617.5	 3835.0	...
1841151	  751.7	  617.8	 3835.0	...
1841152	  751.7	  617.7	 3836.0	...
1841153	  752.1	  617.7	 3837.0	...
1841154	  752.6	  617.7	 3838.0	...
1841155	  752.3	  617.7	 3838.0	...
1841156	  751.5	  617.1	 3841.0	...
1841157	  750.6	  616.6	 3843.0	...
1841158	  750.6	  616.2	 3845.0	...
1841159	  750.5	  616.6	 3846.0	...
1841160	  750.6	  617.1	 3847.0	...
1841161	  750.6	  617.6	 3848.0	...
1841162	  750.3	  618.0	 3845.0	...
1841163	  749.9	  618.1	 3842.0	...
1841164	  749.6	  618.1	 3843.0	...
1841165	  750.0	  617.9	 3846.0	...
1841166	  750.7	  617.7	 3850.0	...
1841167	  751.4	  617.6	 3851.0	...
1841168	  751.4	  617.5	 3853.0	...
1841169	  751.2	  617.4	 3854.0	...
1841170	  751.1	  617.6	 3856.0	...
1841171	  751.3	  618.1	 3855.0	...
1841172	  750.9	  618.9	 3855.0	...
1841173	  750.3	  619.3	 3855.0	...
1841174	  749.8	  619.8	 3856.0	...
1841175	  749.7	  619.7	 3854.0	...
1841176	  749.7	  619.7	 3851.0	...
1841177	  749.6	  619.5	 3850.0	...
1841178	  750.0	  618.7	 3852.0	...
1841179	  750.3	  617.7	 3857.0	...
1841180	  750.6	  616.9	 3859.0	...
1841181	  750.8	  617.4	 3860.0	...
1841182	  750.9	  618.1	 3858.0	...
1841183	  751.2	  619.3	 3857.0	...
1841184	  751.4	  619.7	 3858.0	...
1841185	  751.7	  619.8	 3860.0	...
1841186	  751.1	  619.7	 3863.0	...
1841187	  750.3	  619.4	 3863.0	...
1841188	  749.6	  619.0	 3863.0	...
1841189	  749.6	  618.4	 3863.0	...
1841190	  749.5	  617.8	 3861.0	...
1841191	  749.5	  618.1	 3858.0	...
1841192	  749.3	  618.5	 3856.0	...
1841193	  749.4	  618.8	 3858.0	...
1841194	  749.6	  618.8	 3861.0	...
1841195	  749.7	  618.7	 3866.0	...
MSG	1841196 0000 _ Number Off
1841196	  749.7	  618.6	 3869.0	...
1841197	  749.2	  618.9	 3872.0	...
1841198	  748.8	  619.5	 3873.0	...
1841199	  748.6	  620.0	 3873.0	...
1841200	  748.9	  619.7	 3876.0	...
1841201	  749.3	  619.0	 3878.0	...
1841202	  749.4	  618.9	 3881.0	...
1841203	  749.4	  619.4	 3881.0	...
1841204	  749.1	  619.7	 3881.0	...
1841205	  748.7	  619.2	 3881.0	...
1841206	  748.4	  618.8	 3880.0	...
1841207	  748.5	  618.5	 3879.0	...
1841208	  748.6	  618.4	 3878.0	...
1841209	  748.7	  618.0	 3879.0	...
1841210	  748.3	  617.7	 3879.0	...
1841211	  748.0	  617.6	 3879.0	...
1841212	  747.7	  618.0	 3878.0	...
1841213	  747.7	  618.4	 3880.0	...
1841214	  747.8	  619.1	 3881.0	...
1841215	  747.8	  619.5	 3883.0	...
1841216	  748.0	  619.8	 3882.0	...
1841217	  748.1	  620.1	 3882.0	...
1841218	  748.3	  620.3	 3882.0	...
1841219	  748.4	  620.6	 3882.0	...
1841220	  748.4	  620.8	 3882.0	...
1841221	  748.4	  621.1	 3882.0	...
1841222	  748.3	  621.2	 3886.0	...
1841223	  748.2	  620.7	 3889.0	...
1841224	  748.0	  620.3	 3891.0	...
1841225	  747.3	  619.9	 3891.0	...
1841226	  746.6	  619.9	 3892.0	...
1841227	  746.6	  619.8	 3895.0	...
1841228	  747.0	  619.6	 3898.0	...
1841229	  747.6	  619.5	 3899.0	...
1841230	  747.8	  619.4	 3898.0	...
1841231	  748.0	  619.4	 3895.0	...
1841232	  748.0	  619.3	 3893.0	...
1841233	  748.0	  619.3	 3891.0	...
1841234	  748.1	  619.3	 3891.0	...
1841235	  748.1	  619.3	 3892.0	...
1841236	  748.0	  619.1	 3894.0	...
1841237	  747.9	  618.9	 3894.0	...
1841238	  747.8	  619.0	 3893.0	...
1841239	  747.5	  619.3	 3893.0	...
1841240	  747.2	  619.7	 3893.0	...
1841241	  746.9	  619.9	 3893.0	...
1841242	  747.0	  619.7	 3893.0	...
1841243	  747.1	  619.1	 3894.0	...
1841244	  747.1	  618.6	 3895.0	...
1841245	  747.1	  618.2	 3900.0	...
1841246	  747.1	  618.4	 3905.0	...
1841247	  747.1	  618.7	 3910.0	...
1841248	  746.8	  619.1	 3910.0	...
1841249	  746.5	  619.2	 3907.0	...
1841250	  746.3	  619.2	 3904.0	...
1841251	  746.0	  619.5	 3901.0	...
1841252	  745.8	  619.7	 3901.0	...
1841253	  745.2	  619.9	 3902.0	...
1841254	  744.9	  619.9	 3904.0	...
1841255	  744.9	  620.1	 3907.0	...
1841256	  745.3	  620.4	 3909.0	...
1841257	  745.7	  620.4	 3911.0	...
1841258	  745.8	  620.3	 3912.0	...
1841259	  745.8	  620.1	 3913.0	...
1841260	  745.8	  619.6	 3913.0	...
1841261	  745.8	  619.1	 3913.0	...
1841262	  745.7	  618.7	 3913.0	...
1841263	  745.7	  619.0	 3914.0	...
1841264	  745.6	  619.4	 3915.0	...
1841265	  745.3	  619.1	 3917.0	...
1841266	  745.0	  618.5	 3918.0	...
1841267	  744.9	  617.8	 3919.0	...
1841268	  744.2	  618.0	 3921.0	...
1841269	  743.6	  617.9	 3921.0	...
1841270	  742.9	  617.9	 3922.0	...
1841271	  742.9	  617.8	 3922.0	...
1841272	  742.9	  618.1	 3921.0	...
1841273	  742.9	  618.3	 3920.0	...
1841274	  742.9	  618.6	 3919.0	...
1841275	  742.6	  618.6	 3919.0	...
1841276	  742.2	  617.7	 3920.0	...
1841277	  742.2	  616.6	 3922.0	...
1841278	  742.6	  615.9	 3922.0	...
1841279	  743.2	  616.2	 3921.0	...
1841280	  743.5	  617.1	 3920.0	...
1841281	  743.8	  617.6	 3918.0	...
1841282	  743.9	  618.0	 3916.0	...
1841283	  743.9	  617.6	 3914.0	...
1841284	  743.7	  617.2	 3913.0	...
1841285	  743.8	  616.8	 3913.0	...
1841286	  743.8	  616.6	 3912.0	...
1841287	  743.6	  616.7	 3911.0	...
1841288	  743.2	  616.8	 3914.0	...
1841289	  742.9	  616.9	 3917.0	...
1841290	  742.9	  617.3	 3921.0	...
1841291	  742.7	  617.6	 3921.0	...
1841292	  742.3	  618.0	 3922.0	...
1841293	  741.8	  618.4	 3923.0	...
1841294	  741.9	  618.6	 3924.0	...
1841295	  742.5	  618.8	 3924.0	...
1841296	  743.2	  618.8	 3925.0	...
1841297	  743.4	  618.9	 3924.0	...
1841298	  743.3	  618.2	 3924.0	...
1841299	  743.0	  617.5	 3923.0	...
1841300	  742.8	  616.6	 3922.0	...
1841301	  742.5	  616.6	 3922.0	...
1841302	  742.3	  616.4	 3921.0	...
1841303	  742.0	  616.3	 3922.0	...
1841304	  741.9	  617.7	 3922.0	...
1841305	  742.0	  619.2	 3923.0	...
1841306	  742.1	  620.7	 3923.0	...
1841307	  742.2	  620.6	 3925.0	...
1841308	  742.2	  620.5	 3926.0	...
1841309	  742.5	  620.4	 3927.0	...
1841310	  742.9	  620.7	 3927.0	...
1841311	  743.2	  621.0	 3927.0	...
1841312	  743.2	  620.9	 3928.0	...
1841313	  743.2	  620.5	 3930.0	...
1841314	  743.4	  620.4	 3933.0	...
1841315	  743.7	  620.5	 3935.0	...
1841316	  744.0	  620.5	 3936.0	...
1841317	  743.8	  620.2	 3935.0	...
1841318	  743.3	  620.1	 3934.0	...
1841319	  742.7	  620.3	 3933.0	...
1841320	  742.3	  620.5	 3933.0	...
1841321	  741.9	  620.5	 3933.0	...
1841322	  741.6	  620.5	 3938.0	...
1841323	  741.2	  620.6	 3942.0	...
1841324	  741.1	  620.6	 3946.0	...
1841325	  741.1	  620.6	 3946.0	...
1841326	  741.2	  620.5	 3947.0	...
1841327	  741.5	  620.7	 3949.0	...
1841328	  741.6	  620.9	 3950.0	...
1841329	  741.5	  621.0	 3949.0	...
1841330	  741.2	  620.5	 3950.0	...
1841331	  741.0	  620.0	 3948.0	...
1841332	  741.0	  619.6	 3946.0	...
1841333	  741.0	  619.8	 3945.0	...
1841334	  741.1	  620.2	 3944.0	...
1841335	  741.1	  620.5	 3944.0	...
1841336	  741.1	  620.8	 3945.0	...
1841337	  740.6	  621.0	 3945.0	...
1841338	  740.5	  621.1	 3945.0	...
1841339	  740.5	  621.0	 3945.0	...
1841340	  740.9	  620.8	 3949.0	...
1841341	  741.2	  620.6	 3953.0	...
1841342	  741.1	  620.6	 3957.0	...
1841343	  740.8	  620.6	 3958.0	...
1841344	  740.4	  620.6	 3958.0	...
1841345	  740.3	  620.4	 3959.0	...
1841346	  740.3	  620.3	 3959.0	...
1841347	  740.4	  620.5	 3958.0	...
1841348	  740.4	  620.7	 3960.0	...
1841349	  740.4	  620.9	 3961.0	...
1841350	  739.8	  620.8	 3963.0	...
1841351	  739.1	  620.4	 3963.0	...
1841352	  738.4	  620.0	 3962.0	...
1841353	  738.5	  619.9	 3961.0	...
1841354	  738.7	  620.1	 3960.0	...
1841355	  739.0	  620.3	 3961.0	...
1841356	  739.1	  620.5	 3962.0	...
1841357	  739.3	  620.7	 3963.0	...
1841358	  739.4	  620.3	 3963.0	...
1841359	  739.6	  619.6	 3964.0	...
1841360	  739.9	  618.9	 3966.0	...
1841361	  740.3	  618.7	 3967.0	...
1841362	  739.8	  619.2	 3968.0	...
1841363	  738.9	  620.0	 3971.0	...
1841364	  738.1	  620.8	 3975.0	...
1841365	  738.0	  620.9	 3978.0	...
1841366	  737.9	  620.4	 3979.0	...
1841367	  737.8	  619.3	 3980.0	...
1841368	  737.6	  618.4	 3982.0	...
1841369	  737.6	  618.3	 3982.0	...
1841370	  737.9	  618.8	 3984.0	...
1841371	  738.3	  619.3	 3986.0	...
1841372	  738.0	  619.6	 3987.0	...
1841373	  737.4	  619.7	 3986.0	...
1841374	  736.8	  619.8	 3986.0	...
1841375	  736.8	  619.6	 3988.0	...
1841376	  737.5	  619.4	 3989.0	...
1841377	  738.2	  619.2	 3988.0	...
1841378	  738.9	  619.1	 3988.0	...
1841379	  738.8	  619.5	 3986.0	...
1841380	  738.8	  619.9	 3984.0	...
1841381	  738.7	  620.3	 3982.0	...
1841382	  738.7	  620.4	 3984.0	...
1841383	  738.7	  620.1	 3986.0	...
1841384	  738.7	  619.8	 3989.0	...
1841385	  738.8	  619.4	 3990.0	...
1841386	  738.9	  619.5	 3990.0	...
1841387	  739.0	  619.6	 3990.0	...
1841388	  739.0	  619.7	 3988.0	...
1841389	  739.3	  619.5	 3988.0	...
1841390	  739.5	  619.4	 3988.0	...
1841391	  739.3	  619.5	 3988.0	...
1841392	  738.9	  619.6	 3988.0	...
1841393	  738.5	  619.7	 3989.0	...
1841394	  738.4	  618.9	 3990.0	...
1841395	  738.5	  618.2	 3991.0	...
1841396	  738.6	  617.3	 3994.0	...
1841397	  738.6	  617.1	 3997.0	...
1841398	  738.4	  617.2	 3999.0	...
1841399	  738.4	  617.5	 3999.0	...
1841400	  738.4	  617.8	 3999.0	...
1841401	  738.5	  617.8	 4000.0	...
1841402	  738.6	  617.8	 4000.0	...
1841403	  738.6	  618.5	 4000.0	...
1841404	  738.6	  619.2	 4001.0	...
1841405	  738.5	  619.8	 4003.0	...
1841406	  738.1	  619.2	 4007.0	...
1841407	  737.8	  618.6	 4010.0	...
1841408	  737.5	  618.4	 4012.0	...
1841409	  737.3	  618.5	 4012.0	...
MSG	1841410 0000 _ Number On
1841410	  737.0	  618.7	 4012.0	...
1841411	  736.6	  618.4	 4012.0	...
1841412	  736.5	  618.1	 4013.0	...
1841413	  736.7	  617.9	 4013.0	...
1841414	  737.0	  618.1	 4013.0	...
1841415	  737.1	  618.5	 4013.0	...
1841416	  737.2	  618.1	 4014.0	...
1841417	  737.0	  617.5	 4016.0	...
1841418	  736.7	  617.4	 4018.0	...
1841419	  736.5	  617.9	 4020.0	...
1841420	  736.3	  618.5	 4020.0	...
1841421	  736.1	  618.6	 4020.0	...
1841422	  735.9	  618.4	 4020.0	...
1841423	  735.9	  618.1	 4022.0	...
1841424	  735.8	  618.1	 4024.0	...
1841425	  735.5	  618.4	 4027.0	...
1841426	  735.1	  618.7	 4026.0	...
1841427	  735.1	  618.5	 4026.0	...
1841428	  735.2	  618.4	 4027.0	...
1841429	  735.2	  618.2	 4029.0	...
1841430	  735.6	  618.0	 4030.0	...
1841431	  736.1	  617.9	 4031.0	...
1841432	  736.5	  617.7	 4033.0	...
1841433	  736.4	  617.6	 4035.0	...
1841434	  736.3	  617.3	 4036.0	...
1841435	  735.9	  617.2	 4037.0	...
1841436	  735.5	  617.1	 4035.0	...
1841437	  735.1	  617.2	 4034.0	...
1841438	  735.2	  617.4	 4034.0	...
1841439	  735.0	  617.9	 4036.0	...
1841440	  734.7	  618.4	 4037.0	...
1841441	  734.5	  618.7	 4037.0	...
1841442	  734.6	  618.4	 4039.0	...
1841443	  734.6	  618.1	 4041.0	...
1841444	  734.6	  617.7	 4041.0	...
1841445	  734.5	  617.6	 4039.0	...
1841446	  734.5	  617.9	 4037.0	...
1841447	  734.6	  618.3	 4035.0	...
1841448	  734.7	  618.2	 4032.0	...
1841449	  735.0	  617.8	 4031.0	...
1841450	  735.2	  617.4	 4032.0	...
1841451	  735.3	  617.4	 4033.0	...
1841452	  735.2	  617.5	 4038.0	...
1841453	  734.9	  617.7	 4042.0	...
1841454	  734.7	  618.6	 4047.0	...
1841455	  734.5	  619.5	 4048.0	...
1841456	  734.5	  619.6	 4049.0	...
1841457	  734.4	  619.1	 4050.0	...
1841458	  734.4	  618.4	 4049.0	...
1841459	  734.6	  618.1	 4048.0	...
1841460	  734.9	  617.8	 4050.0	...
1841461	  735.3	  618.0	 4053.0	...
1841462	  735.3	  618.5	 4053.0	...
1841463	  735.4	  618.8	 4051.0	...
1841464	  735.4	  618.7	 4049.0	...
1841465	  735.3	  618.3	 4056.0	...
1841466	  735.3	  618.1	 4062.0	...
1841467	  735.3	  617.9	 4067.0	...
1841468	  735.5	  617.8	 4065.0	...
1841469	  735.7	  617.8	 4063.0	...
1841470	  735.8	  617.8	 4062.0	...
1841471	  735.8	  617.8	 4061.0	...
1841472	  735.4	  617.8	 4060.0	...
1841473	  735.1	  617.9	 4059.0	...
1841474	  734.5	  617.9	 4058.0	...
1841475	  734.2	  617.6	 4061.0	...
1841476	  733.8	  617.2	 4063.0	...
1841477	  733.7	  617.0	 4066.0	...
1841478	  733.6	  617.1	 4066.0	...
1841479	  733.7	  617.2	 4066.0	...
1841480	  733.8	  617.1	 4065.0	...
1841481	  734.0	  616.9	 4065.0	...
1841482	  734.1	  616.7	 4067.0	...
1841483	  734.2	  616.8	 4071.0	...
1841484	  734.3	  616.9	 4074.0	...
1841485	  734.3	  616.9	 4074.0	...
1841486	  734.2	  617.0	 4075.0	...
1841487	  734.1	  617.0	 4076.0	...
1841488	  734.1	  617.0	 4076.0	...
1841489	  734.2	  616.8	 4076.0	...
1841490	  734.2	  616.6	 4076.0	...
1841491	  734.1	  616.3	 4077.0	...
1841492	  733.9	  616.0	 4076.0	...
1841493	  733.8	  615.6	 4076.0	...
1841494	  733.7	  615.4	 4078.0	...
1841495	  733.7	  615.5	 4082.0	...
1841496	  733.6	  615.6	 4086.0	...
1841497	  733.5	  615.7	 4085.0	...
1841498	  733.5	  615.7	 4081.0	...
1841499	  733.5	  615.8	 4076.0	...
1841500	  733.6	  616.0	 4076.0	...
1841501	  733.6	  616.0	 4077.0	...
1841502	  733.7	  616.4	 4082.0	...
1841503	  734.0	  616.8	 4086.0	...
1841504	  734.3	  617.2	 4090.0	...
1841505	  734.2	  617.1	 4090.0	...
1841506	  733.7	  616.8	 4089.0	...
1841507	  733.4	  616.5	 4087.0	...
1841508	  733.5	  616.3	 4083.0	...
1841509	  733.4	  616.1	 4081.0	...
1841510	  733.2	  615.9	 4080.0	...
1841511	  733.0	  615.9	 4083.0	...
1841512	  733.1	  615.9	 4086.0	...
1841513	  733.3	  616.0	 4088.0	...
1841514	  733.4	  616.1	 4090.0	...
1841515	  733.4	  615.7	 4093.0	...
1841516	  733.3	  615.0	 4096.0	...
1841517	  733.3	  614.4	 4095.0	...
1841518	  733.2	  614.2	 4092.0	...
1841519	  733.0	  614.2	 4090.0	...
1841520	  732.9	  614.1	 4092.0	...
1841521	  732.7	  614.2	 4096.0	...
1841522	  732.6	  614.2	 4097.0	...
1841523	  732.5	  614.4	 4097.0	...
1841524	  732.4	  614.6	 4097.0	...
1841525	  732.5	  614.4	 4098.0	...
1841526	  732.6	  613.9	 4102.0	...
1841527	  732.8	  613.5	 4106.0	...
1841528	  732.8	  613.1	 4105.0	...
1841529	  732.6	  612.9	 4103.0	...
1841530	  732.3	  612.7	 4100.0	...
1841531	  732.0	  613.0	 4100.0	...
1841532	  731.9	  613.2	 4099.0	...
1841533	  732.4	  613.8	 4098.0	...
1841534	  732.9	  614.0	 4096.0	...
1841535	  733.4	  614.1	 4095.0	...
1841536	  733.4	  614.0	 4095.0	...
1841537	  733.0	  613.9	 4095.0	...
1841538	  732.5	  613.9	 4095.0	...
1841539	  731.9	  614.0	 4098.0	...
1841540	  731.8	  614.1	 4100.0	...
1841541	  731.9	  614.1	 4104.0	...
1841542	  732.2	  613.9	 4105.0	...
1841543	  732.5	  613.7	 4107.0	...
1841544	  732.7	  613.6	 4107.0	...
1841545	  733.3	  613.8	 4106.0	...
1841546	  733.9	  613.9	 4106.0	...
1841547	  734.5	  614.1	 4106.0	...
1841548	  734.4	  614.2	 4107.0	...
1841549	  734.0	  614.4	 4108.0	...
1841550	  733.7	  614.6	 4108.0	...
1841551	  733.5	  614.7	 4106.0	...
1841552	  733.3	  614.5	 4104.0	...
1841553	  733.3	  614.4	 4101.0	...
1841554	  733.7	  614.1	 4101.0	...
1841555	  734.2	  614.0	 4101.0	...
1841556	  734.4	  614.4	 4099.0	...
1841557	  734.1	  615.0	 4098.0	...
1841558	  733.8	  615.2	 4096.0	...
1841559	  733.8	  614.8	 4097.0	...
1841560	  733.6	  614.5	 4098.0	...
1841561	  733.5	  614.6	 4099.0	...
1841562	  733.4	  614.7	 4099.0	...
1841563	  733.5	  614.7	 4099.0	...
1841564	  733.7	  614.7	 4098.0	...
1841565	  733.8	  614.7	 4098.0	...
1841566	  733.7	  614.8	 4098.0	...
1841567	  733.7	  614.8	 4099.0	...
1841568	  733.9	  614.9	 4100.0	...
1841569	  734.2	  614.8	 4098.0	...
1841570	  734.8	  614.6	 4095.0	...
1841571	  735.4	  614.6	 4092.0	...
1841572	  735.7	  614.7	 4094.0	...
1841573	  735.5	  614.8	 4097.0	...
1841574	  735.3	  615.0	 4100.0	...
1841575	  735.8	  615.1	 4099.0	...
1841576	  736.2	  615.2	 4098.0	...
1841577	  736.4	  615.0	 4097.0	...
1841578	  735.9	  614.9	 4097.0	...
1841579	  735.4	  615.1	 4097.0	...
1841580	  735.2	  615.2	 4096.0	...
1841581	  735.4	  615.2	 4094.0	...
1841582	  735.5	  615.7	 4093.0	...
1841583	  735.3	  616.3	 4092.0	...
1841584	  735.2	  616.7	 4092.0	...
1841585	  735.3	  616.5	 4092.0	...
1841586	  735.2	  616.3	 4091.0	...
1841587	  735.1	  615.9	 4088.0	...
1841588	  735.0	  615.5	 4086.0	...
1841589	  735.1	  615.4	 4087.0	...
1841590	  735.3	  615.6	 4088.0	...
1841591	  735.5	  615.8	 4089.0	...
1841592	  735.2	  615.9	 4088.0	...
1841593	  734.8	  616.1	 4089.0	...
1841594	  734.4	  616.2	 4089.0	...
1841595	  734.5	  616.2	 4090.0	...
1841596	  734.5	  616.2	 4090.0	...
1841597	  734.3	  615.7	 4091.0	...
1841598	  734.1	  615.1	 4092.0	...
1841599	  734.1	  614.8	 4091.0	...
1841600	  734.4	  615.0	 4089.0	...
1841601	  734.9	  614.9	 4087.0	...
1841602	  735.2	  614.2	 4086.0	...
1841603	  735.3	  613.5	 4086.0	...
1841604	  735.0	  613.5	 4086.0	...
1841605	  734.7	  613.9	 4087.0	...
1841606	  734.4	  614.2	 4088.0	...
1841607	  734.6	  613.8	 4088.0	...
1841608	  734.9	  613.5	 4089.0	...
1841609	  735.3	  613.1	 4090.0	...
1841610	  735.3	  613.3	 4090.0	...
1841611	  735.4	  613.7	 4089.0	...
1841612	  735.5	  614.2	 4088.0	...
1841613	  735.7	  614.1	 4087.0	...
1841614	  736.3	  613.7	 4086.0	...
1841615	  736.7	  612.8	 4084.0	...
1841616	  737.1	  612.1	 4082.0	...
1841617	  737.1	  611.4	 4081.0	...
1841618	  737.2	  611.3	 4081.0	...
1841619	  736.9	  611.2	 4082.0	...
1841620	  736.6	  611.3	 4083.0	...
1841621	  736.6	  611.4	 4087.0	...
1841622	  736.8	  611.5	 4091.0	...
1841623	  737.0	  611.6	 4092.0	...
1841624	  737.0	  611.5	 4090.0	...
1841625	  737.2	  611.6	 4087.0	...
1841626	  737.4	  611.6	 4087.0	...
1841627	  737.6	  611.7	 4086.0	...
1841628	  737.6	  611.7	 4087.0	...
1841629	  737.5	  610.9	 4087.0	...
1841630	  737.2	  610.1	 4085.0	...
1841631	  736.8	  609.4	 4084.0	...
1841632	  736.7	  609.7	 4083.0	...
1841633	  736.9	  609.9	 4083.0	...
1841634	  737.4	  610.1	 4084.0	...
1841635	  737.5	  609.9	 4083.0	...
1841636	  737.7	  609.9	 4082.0	...
1841637	  737.5	  609.9	 4080.0	...
1841638	  737.6	  609.7	 4078.0	...
1841639	  737.8	  609.6	 4078.0	...
1841640	  737.9	  609.5	 4079.0	...
1841641	  737.9	  609.5	 4079.0	...
1841642	  738.0	  609.5	 4079.0	...
1841643	  738.1	  609.3	 4079.0	...
1841644	  738.1	  609.2	 4079.0	...
1841645	  738.1	  609.5	 4079.0	...
1841646	  738.1	  609.8	 4080.0	...
1841647	  738.2	  610.4	 4079.0	...
1841648	  738.0	  610.8	 4079.0	...
1841649	  737.8	  610.7	 4078.0	...
1841650	  737.4	  610.3	 4081.0	...
1841651	  737.2	  610.0	 4083.0	...
1841652	  737.0	  610.3	 4084.0	...
1841653	  736.9	  610.9	 4084.0	...
1841654	  737.0	  611.7	 4084.0	...
1841655	  737.2	  612.4	 4084.0	...
1841656	  737.4	  612.1	 4085.0	...
1841657	  737.4	  611.4	 4086.0	...
1841658	  737.3	  610.8	 4088.0	...
1841659	  737.6	  610.8	 4086.0	...
1841660	  738.0	  610.8	 4083.0	...
1841661	  738.4	  610.8	 4081.0	...
1841662	  738.3	  611.0	 4082.0	...
1841663	  738.2	  610.8	 4084.0	...
1841664	  738.2	  610.5	 4087.0	...
1841665	  738.2	  610.2	 4085.0	...
1841666	  738.3	  610.1	 4081.0	...
1841667	  738.1	  610.1	 4078.0	...
1841668	  738.0	  610.7	 4079.0	...
1841669	  738.2	  611.3	 4080.0	...
1841670	  738.5	  611.8	 4084.0	...
1841671	  739.1	  611.4	 4088.0	...
1841672	  739.4	  611.0	 4090.0	...
1841673	  739.2	  610.8	 4089.0	...
1841674	  738.8	  610.4	 4088.0	...
1841675	  738.4	  610.2	 4087.0	...
1841676	  738.6	  609.8	 4085.0	...
1841677	  738.7	  609.9	 4085.0	...
1841678	  738.5	  610.0	 4085.0	...
1841679	  738.4	  609.9	 4084.0	...
1841680	  738.2	  609.7	 4080.0	...
1841681	  738.3	  609.6	 4077.0	...
1841682	  738.6	  609.7	 4076.0	...
1841683	  738.9	  609.7	 4079.0	...
1841684	  738.8	  609.7	 4082.0	...
1841685	  738.4	  609.6	 4085.0	...
1841686	  738.0	  609.4	 4085.0	...
1841687	  738.0	  609.0	 4086.0	...
1841688	  738.0	  608.6	 4087.0	...
1841689	  738.1	  608.5	 4088.0	...
1841690	  738.2	  608.5	 4089.0	...
1841691	  738.2	  608.3	 4089.0	...
1841692	  738.3	  607.9	 4089.0	...
1841693	  738.5	  607.8	 4089.0	...
1841694	  738.6	  608.0	 4089.0	...
1841695	  738.9	  608.1	 4089.0	...
1841696	  739.0	  608.1	 4089.0	...
1841697	  739.2	  608.1	 4089.0	...
1841698	  739.1	  608.2	 4091.0	...
1841699	  739.0	  608.8	 4093.0	...
1841700	  738.9	  609.2	 4096.0	...
1841701	  738.9	  609.5	 4097.0	...
1841702	  739.0	  609.2	 4098.0	...
1841703	  739.1	  608.9	 4097.0	...
1841704	  738.7	  608.8	 4096.0	...
1841705	  738.3	  608.7	 4095.0	...
1841706	  737.9	  608.8	 4096.0	...
1841707	  737.9	  608.8	 4097.0	...
1841708	  737.8	  608.9	 4097.0	...
1841709	  737.7	  609.0	 4097.0	...
1841710	  737.6	  609.0	 4096.0	...
1841711	  737.6	  608.9	 4096.0	...
1841712	  737.6	  608.8	 4095.0	...
1841713	  737.6	  609.0	 4096.0	...
1841714	  737.7	  609.2	 4097.0	...
1841715	  737.8	  609.2	 4098.0	...
1841716	  738.5	  608.9	 4099.0	...
1841717	  739.2	  608.4	 4100.0	...
1841718	  739.4	  607.6	 4100.0	...
1841719	  739.0	  606.9	 4100.0	...
1841720	  738.5	  606.8	 4100.0	...
1841721	  738.5	  607.1	 4100.0	...
1841722	  738.5	  607.4	 4101.0	...
1841723	  738.5	  607.4	 4102.0	...
1841724	  738.5	  607.4	 4103.0	...
1841725	  738.7	  607.4	 4102.0	...
MSG	1841726 0000 _ Number Off
1841726	  738.8	  607.4	 4105.0	...
1841727	  739.0	  607.5	 4107.0	...
1841728	  739.0	  607.6	 4109.0	...
1841729	  738.9	  607.6	 4109.0	...
1841730	  738.9	  607.6	 4109.0	...
1841731	  739.0	  607.6	 4110.0	...
1841732	  738.9	  607.7	 4111.0	...
1841733	  738.7	  608.2	 4110.0	...
1841734	  738.8	  608.8	 4110.0	...
1841735	  739.0	  609.1	 4107.0	...
1841736	  739.4	  608.6	 4104.0	...
1841737	  739.4	  608.2	 4103.0	...
1841738	  739.3	  608.0	 4104.0	...
1841739	  738.9	  608.0	 4107.0	...
1841740	  738.7	  608.1	 4110.0	...
1841741	  738.9	  607.9	 4113.0	...
1841742	  739.1	  607.5	 4114.0	...
1841743	  739.2	  607.3	 4115.0	...
1841744	  739.1	  607.3	 4115.0	...
1841745	  739.3	  607.4	 4116.0	...
1841746	  739.8	  607.3	 4116.0	...
1841747	  740.2	  607.2	 4117.0	...
1841748	  740.2	  607.1	 4115.0	...
1841749	  740.0	  607.1	 4114.0	...
1841750	  739.8	  607.1	 4111.0	...
1841751	  739.9	  607.3	 4109.0	...
1841752	  739.9	  607.7	 4109.0	...
1841753	  739.8	  607.9	 4111.0	...
1841754	  739.9	  607.8	 4113.0	...
1841755	  739.9	  607.7	 4114.0	...
1841756	  740.0	  607.6	 4114.0	...
1841757	  739.9	  607.8	 4114.0	...
1841758	  739.8	  608.0	 4115.0	...
1841759	  739.6	  607.8	 4115.0	...
1841760	  739.5	  607.5	 4115.0	...
1841761	  739.4	  607.5	 4114.0	...
1841762	  739.4	  607.8	 4114.0	...
1841763	  739.5	  608.3	 4114.0	...
1841764	  739.7	  608.4	 4114.0	...
1841765	  739.9	  608.5	 4118.0	...
1841766	  739.9	  608.6	 4121.0	...
1841767	  739.9	  608.6	 4124.0	...
1841768	  739.8	  608.4	 4124.0	...
1841769	  739.9	  608.1	 4124.0	...
1841770	  739.9	  607.2	 4125.0	...
1841771	  740.0	  606.5	 4127.0	...
1841772	  740.0	  606.2	 4128.0	...
1841773	  740.1	  606.7	 4129.0	...
1841774	  740.1	  607.1	 4129.0	...
1841775	  740.1	  607.8	 4129.0	...
1841776	  740.1	  608.3	 4129.0	...
1841777	  740.2	  608.7	 4129.0	...
1841778	  740.1	  608.8	 4130.0	...
1841779	  739.7	  608.8	 4132.0	...
1841780	  739.3	  609.1	 4135.0	...
1841781	  739.1	  609.2	 4137.0	...
1841782	  739.1	  609.3	 4138.0	...
1841783	  739.1	  608.9	 4138.0	...
1841784	  739.0	  608.6	 4138.0	...
1841785	  738.8	  608.4	 4138.0	...
1841786	  738.6	  608.3	 4139.0	...
1841787	  738.4	  608.2	 4140.0	...
1841788	  738.1	  608.2	 4141.0	...
1841789	  737.8	  608.2	 4142.0	...
1841790	  738.2	  608.0	 4145.0	...
1841791	  738.8	  607.8	 4149.0	...
1841792	  739.3	  607.9	 4153.0	...
1841793	  739.2	  608.1	 4157.0	...
1841794	  739.0	  608.3	 4158.0	...
1841795	  738.8	  608.5	 4158.0	...
1841796	  738.7	  608.6	 4156.0	...
1841797	  738.7	  608.8	 4156.0	...
1841798	  738.4	  608.8	 4157.0	...
1841799	  738.0	  608.2	 4158.0	...
1841800	  737.6	  607.6	 4159.0	...
1841801	  737.5	  607.7	 4157.0	...
1841802	  737.4	  608.4	 4159.0	...
1841803	  737.2	  609.1	 4162.0	...
1841804	  737.0	  609.0	 4165.0	...
1841805	  737.1	  609.0	 4165.0	...
1841806	  737.2	  609.1	 4166.0	...
1841807	  737.3	  609.2	 4168.0	...
1841808	  737.5	  609.2	 4169.0	...
1841809	  737.9	  609.1	 4169.0	...
1841810	  738.3	  609.1	 4170.0	...
1841811	  738.2	  609.1	 4171.0	...
1841812	  738.1	  608.4	 4171.0	...
1841813	  738.0	  607.6	 4172.0	...
1841814	  737.9	  606.8	 4173.0	...
1841815	  737.8	  607.4	 4174.0	...
1841816	  737.8	  607.9	 4174.0	...
1841817	  737.8	  608.0	 4174.0	...
1841818	  737.8	  607.5	 4176.0	...
1841819	  737.8	  606.9	 4178.0	...
1841820	  737.9	  607.3	 4180.0	...
1841821	  738.1	  607.7	 4181.0	...
1841822	  738.1	  608.0	 4183.0	...
1841823	  738.2	  608.0	 4184.0	...
1841824	  738.3	  607.9	 4185.0	...
1841825	  738.4	  607.9	 4185.0	...
1841826	  738.3	  607.9	 4184.0	...
1841827	  738.0	  607.9	 4183.0	...
1841828	  737.5	  607.9	 4182.0	...
1841829	  737.3	  607.7	 4181.0	...
1841830	  737.3	  607.4	 4181.0	...
1841831	  737.5	  607.2	 4181.0	...
1841832	  737.7	  607.1	 4181.0	...
1841833	  737.5	  607.3	 4181.0	...
1841834	  737.3	  607.6	 4183.0	...
1841835	  737.1	  607.6	 4186.0	...
1841836	  737.1	  607.8	 4190.0	...
1841837	  737.1	  608.0	 4193.0	...
1841838	  737.4	  608.4	 4193.0	...
1841839	  737.7	  608.5	 4193.0	...
1841840	  738.0	  608.5	 4192.0	...
1841841	  737.9	  607.9	 4191.0	...
1841842	  738.0	  607.4	 4191.0	...
1841843	  738.2	  606.8	 4191.0	...
1841844	  738.1	  607.0	 4193.0	...
1841845	  737.8	  607.2	 4196.0	...
1841846	  737.4	  607.5	 4198.0	...
1841847	  737.3	  607.8	 4198.0	...
1841848	  737.1	  608.0	 4198.0	...
1841849	  737.0	  608.1	 4199.0	...
1841850	  737.0	  608.4	 4199.0	...
1841851	  737.1	  608.7	 4200.0	...
1841852	  737.1	  608.7	 4200.0	...
1841853	  737.1	  608.4	 4199.0	...
1841854	  737.1	  608.0	 4198.0	...
1841855	  737.0	  607.6	 4198.0	...
1841856	  736.9	  607.1	 4198.0	...
1841857	  736.8	  606.7	 4198.0	...
1841858	  736.6	  606.7	 4198.0	...
1841859	  736.5	  607.3	 4198.0	...
1841860	  736.8	  607.7	 4198.0	...
1841861	  737.3	  608.1	 4199.0	...
1841862	  737.7	  607.8	 4199.0	...
1841863	  737.9	  607.8	 4198.0	...
1841864	  737.9	  608.2	 4200.0	...
1841865	  737.7	  608.7	 4203.0	...
1841866	  737.3	  608.9	 4206.0	...
1841867	  737.1	  608.7	 4206.0	...
1841868	  737.3	  608.3	 4206.0	...
1841869	  737.6	  608.2	 4205.0	...
1841870	  737.9	  608.3	 4205.0	...
1841871	  738.0	  608.3	 4205.0	...
1841872	  737.9	  608.3	 4207.0	...
1841873	  737.8	  607.8	 4209.0	...
1841874	  737.8	  607.3	 4211.0	...
1841875	  737.8	  606.8	 4211.0	...
1841876	  738.0	  606.8	 4212.0	...
1841877	  738.2	  607.0	 4213.0	...
1841878	  738.0	  607.4	 4213.0	...
1841879	  737.8	  608.3	 4211.0	...
1841880	  737.6	  608.9	 4209.0	...
1841881	  737.7	  609.1	 4209.0	...
1841882	  737.6	  608.8	 4210.0	...
1841883	  737.6	  608.5	 4212.0	...
1841884	  737.5	  608.3	 4215.0	...
1841885	  737.7	  608.1	 4218.0	...
1841886	  737.8	  608.0	 4220.0	...
1841887	  738.1	  607.8	 4219.0	...
1841888	  738.2	  607.8	 4219.0	...
1841889	  738.4	  607.8	 4220.0	...
1841890	  738.3	  607.8	 4219.0	...
1841891	  738.2	  607.9	 4219.0	...
1841892	  738.2	  607.9	 4220.0	...
1841893	  738.0	  608.0	 4222.0	...
1841894	  737.8	  608.1	 4224.0	...
1841895	  737.9	  608.4	 4226.0	...
1841896	  738.0	  608.5	 4226.0	...
1841897	  738.2	  608.4	 4226.0	...
1841898	  738.5	  608.4	 4226.0	...
1841899	  739.0	  608.4	 4227.0	...
1841900	  738.8	  608.6	 4227.0	...
1841901	  738.2	  608.3	 4227.0	...
1841902	  737.5	  608.2	 4226.0	...
1841903	  737.7	  608.5	 4225.0	...
1841904	  738.0	  609.1	 4226.0	...
1841905	  738.2	  609.5	 4226.0	...
1841906	  738.4	  609.3	 4228.0	...
1841907	  738.6	  609.3	 4229.0	...
1841908	  738.7	  609.3	 4229.0	...
1841909	  738.8	  609.3	 4228.0	...
1841910	  738.4	  609.1	 4227.0	...
1841911	  737.9	  609.0	 4227.0	...
1841912	  737.5	  609.1	 4227.0	...
1841913	  737.4	  608.5	 4227.0	...
1841914	  737.5	  607.8	 4227.0	...
1841915	  737.7	  606.9	 4227.0	...
1841916	  737.7	  606.7	 4229.0	...
1841917	  737.5	  606.9	 4231.0	...
1841918	  737.4	  607.1	 4236.0	...
1841919	  737.5	  607.6	 4239.0	...
1841920	  737.6	  608.0	 4240.0	...
1841921	  737.6	  608.3	 4240.0	...
1841922	  737.5	  608.3	 4240.0	...
1841923	  737.2	  608.2	 4241.0	...
1841924	  736.8	  608.2	 4242.0	...
1841925	  736.4	  607.9	 4242.0	...
1841926	  736.3	  607.7	 4242.0	...
1841927	  736.5	  607.6	 4239.0	...
1841928	  736.8	  607.7	 4236.0	...
1841929	  736.8	  607.9	 4233.0	...
1841930	  737.2	  607.8	 4233.0	...
1841931	  737.6	  607.6	 4236.0	...
1841932	  737.4	  607.7	 4237.0	...
1841933	  736.8	  608.0	 4239.0	...
1841934	  736.3	  608.8	 4239.0	...
1841935	  736.6	  609.4	 4238.0	...
1841936	  736.8	  609.8	 4236.0	...
1841937	  736.7	  609.7	 4234.0	...
MSG	1841938 0000 _ Number On
1841938	  736.6	  609.8	 4234.0	...
1841939	  736.9	  609.9	 4234.0	...
1841940	  737.1	  610.0	 4237.0	...
1841941	  737.4	  609.9	 4241.0	...
1841942	  737.3	  609.8	 4242.0	...
1841943	  737.1	  609.7	 4239.0	...
1841944	  736.9	  609.6	 4238.0	...
1841945	  736.8	  609.5	 4238.0	...
1841946	  737.1	  609.6	 4239.0	...
1841947	  737.5	  609.7	 4240.0	...
1841948	  737.7	  609.5	 4242.0	...
1841949	  737.8	  608.8	 4239.0	...
1841950	  737.5	  608.3	 4237.0	...
1841951	  737.2	  608.4	 4233.0	...
1841952	  736.4	  608.7	 4233.0	...
1841953	  735.8	  608.7	 4233.0	...
1841954	  734.4	  608.7	 4235.0	...
1841955	  733.5	  608.6	 4237.0	...
1841956	  731.6	  608.0	 4240.0	...
1841957	  729.7	  607.1	 4242.0	...
1841958	  727.7	  605.8	 4241.0	...
1841959	  726.6	  604.7	 4240.0	...
1841960	  725.1	  604.0	 4238.0	...
1841961	  723.7	  603.5	 4238.0	...
1841962	  721.6	  602.4	 4241.0	...
1841963	  720.7	  601.3	 4244.0	...
1841964	  720.2	  600.3	 4247.0	...
1841965	  720.5	  600.1	 4245.0	...
1841966	  720.9	  599.9	 4242.0	...
1841967	  721.6	  599.2	 4240.0	...
1841968	  722.3	  598.6	 4239.0	...
1841969	  723.7	  597.7	 4240.0	...
1841970	  724.4	  597.4	 4240.0	...
1841971	  726.2	  597.2	 4241.0	...
1841972	  727.7	  597.4	 4241.0	...
1841973	  729.6	  597.5	 4241.0	...
1841974	  730.6	  597.4	 4241.0	...
1841975	  731.8	  599.0	 4238.0	...
1841976	  732.7	  600.7	 4235.0	...
1841977	  734.2	  602.3	 4233.0	...
1841978	  735.1	  602.1	 4234.0	...
1841979	  735.9	  602.1	 4236.0	...
1841980	  736.0	  602.2	 4236.0	...
1841981	  736.0	  602.5	 4235.0	...
1841982	  735.9	  602.7	 4235.0	...
1841983	  735.7	  602.7	 4235.0	...
1841984	  735.1	  602.6	 4235.0	...
1841985	  734.3	  602.5	 4236.0	...
1841986	  733.6	  602.5	 4236.0	...
1841987	  733.6	  602.5	 4236.0	...
1841988	  733.5	  602.6	 4235.0	...
1841989	  733.3	  602.9	 4236.0	...
1841990	  732.9	  603.6	 4237.0	...
1841991	  732.5	  604.3	 4237.0	...
1841992	  732.9	  604.6	 4235.0	...
1841993	  733.5	  604.2	 4235.0	...
1841994	  733.8	  603.8	 4236.0	...
1841995	  733.5	  603.5	 4238.0	...
1841996	  733.1	  603.7	 4237.0	...
1841997	  733.1	  603.9	 4236.0	...
1841998	  733.0	  604.2	 4233.0	...
1841999	  733.7	  604.3	 4232.0	...
1842000	  734.4	  604.5	 4230.0	...
1842001	  734.7	  605.1	 4230.0	...
1842002	  734.4	  605.7	 4231.0	...
1842003	  734.0	  606.3	 4233.0	...
1842004	  733.9	  606.3	 4235.0	...
1842005	  734.0	  606.3	 4236.0	...
1842006	  734.2	  606.3	 4237.0	...
1842007	  734.4	  606.5	 4237.0	...
1842008	  734.5	  606.6	 4237.0	...
1842009	  734.1	  606.0	 4236.0	...
1842010	  733.9	  605.2	 4236.0	...
1842011	  733.7	  605.0	 4236.0	...
1842012	  734.0	  605.6	 4236.0	...
1842013	  733.6	  606.3	 4237.0	...
1842014	  733.1	  606.3	 4238.0	...
1842015	  732.6	  606.3	 4238.0	...
1842016	  732.6	  606.2	 4237.0	...
1842017	  732.5	  606.2	 4235.0	...
1842018	  732.3	  606.3	 4234.0	...
1842019	  732.2	  606.3	 4232.0	...
1842020	  732.2	  606.3	 4233.0	...
1842021	  732.5	  606.4	 4234.0	...
1842022	  732.6	  606.6	 4235.0	...
1842023	  732.6	  606.7	 4233.0	...
1842024	  732.6	  606.5	 4231.0	...
1842025	  733.0	  606.1	 4230.0	...
1842026	  733.4	  605.9	 4232.0	...
1842027	  733.8	  605.7	 4235.0	...
1842028	  734.3	  605.8	 4237.0	...
1842029	  734.7	  605.8	 4235.0	...
1842030	  734.9	  606.3	 4231.0	...
1842031	  735.1	  606.9	 4227.0	...
1842032	  735.3	  608.0	 4226.0	...
1842033	  734.9	  608.6	 4227.0	...
1842034	  734.3	  609.2	 4228.0	...
1842035	  733.7	  609.1	 4227.0	...
1842036	  733.8	  609.0	 4225.0	...
1842037	  733.9	  608.9	 4223.0	...
1842038	  734.0	  608.9	 4224.0	...
1842039	  733.8	  608.8	 4225.0	...
1842040	  733.5	  608.3	 4226.0	...
1842041	  733.2	  607.8	 4226.0	...
1842042	  733.1	  607.5	 4226.0	...
1842043	  733.2	  607.8	 4225.0	...
1842044	  733.2	  608.1	 4225.0	...
1842045	  733.0	  609.0	 4225.0	...
1842046	  732.9	  609.7	 4224.0	...
1842047	  732.7	  609.8	 4225.0	...
1842048	  732.9	  609.3	 4225.0	...
1842049	  733.4	  608.8	 4224.0	...
1842050	  734.0	  609.2	 4222.0	...
1842051	  734.1	  609.9	 4221.0	...
1842052	  734.0	  610.6	 4219.0	...
1842053	  733.8	  611.0	 4217.0	...
1842054	  733.7	  611.1	 4216.0	...
1842055	  733.8	  611.1	 4217.0	...
1842056	  733.9	  611.1	 4217.0	...
1842057	  733.9	  611.3	 4215.0	...
1842058	  733.9	  611.0	 4212.0	...
1842059	  734.1	  610.6	 4209.0	...
1842060	  734.1	  610.1	 4210.0	...
1842061	  734.1	  610.5	 4210.0	...
1842062	  733.9	  611.2	 4210.0	...
1842063	  733.9	  611.8	 4209.0	...
1842064	  733.8	  612.1	 4211.0	...
1842065	  733.8	  612.1	 4214.0	...
1842066	  734.2	  612.0	 4216.0	...
1842067	  734.5	  611.9	 4213.0	...
1842068	  734.7	  611.2	 4212.0	...
1842069	  734.6	  610.6	 4211.0	...
1842070	  734.4	  610.0	 4209.0	...
1842071	  734.4	  610.1	 4207.0	...
1842072	  734.9	  610.1	 4204.0	...
1842073	  735.4	  610.5	 4204.0	...
1842074	  736.0	  610.8	 4204.0	...
1842075	  736.1	  611.8	 4204.0	...
1842076	  735.3	  612.6	 4200.0	...
1842077	  734.4	  612.8	 4195.0	...
1842078	  733.6	  612.3	 4190.0	...
1842079	  733.8	  611.6	 4190.0	...
1842080	  734.3	  611.5	 4191.0	...
1842081	  734.9	  610.8	 4192.0	...
1842082	  735.4	  610.3	 4192.0	...
1842083	  735.6	  609.8	 4193.0	...
1842084	  735.7	  610.0	 4193.0	...
1842085	  735.7	  610.2	 4190.0	...
1842086	  735.8	  610.3	 4185.0	...
1842087	  735.9	  610.4	 4182.0	...
1842088	  735.8	  610.8	 4183.0	...
1842089	  735.7	  611.1	 4184.0	...
1842090	  735.6	  611.4	 4184.0	...
1842091	  735.5	  611.4	 4184.0	...
1842092	  735.4	  611.4	 4185.0	...
1842093	  735.3	  611.4	 4184.0	...
1842094	  735.2	  611.8	 4182.0	...
1842095	  734.9	  612.2	 4180.0	...
1842096	  734.8	  612.6	 4180.0	...
1842097	  734.7	  612.8	 4179.0	...
1842098	  735.0	  613.0	 4175.0	...
1842099	  735.3	  613.1	 4171.0	...
1842100	  735.5	  613.0	 4168.0	...
1842101	  735.7	  613.1	 4168.0	...
1842102	  735.9	  613.2	 4167.0	...
1842103	  736.1	  613.3	 4166.0	...
1842104	  736.1	  613.3	 4166.0	...
1842105	  736.1	  613.3	 4167.0	...
1842106	  736.1	  613.2	 4169.0	...
1842107	  735.9	  613.3	 4170.0	...
1842108	  735.8	  613.3	 4171.0	...
1842109	  735.6	  613.4	 4170.0	...
1842110	  735.4	  613.6	 4169.0	...
1842111	  735.1	  613.8	 4168.0	...
1842112	  735.2	  613.8	 4167.0	...
1842113	  735.6	  614.2	 4167.0	...
1842114	  736.2	  614.7	 4166.0	...
1842115	  736.3	  615.2	 4166.0	...
1842116	  736.5	  615.3	 4166.0	...
1842117	  736.5	  615.3	 4166.0	...
1842118	  736.5	  615.3	 4163.0	...
1842119	  736.3	  615.3	 4160.0	...
1842120	  736.0	  615.1	 4158.0	...
1842121	  736.0	  614.8	 4156.0	...
1842122	  736.2	  614.6	 4155.0	...
1842123	  736.6	  614.6	 4153.0	...
1842124	  736.8	  614.4	 4153.0	...
1842125	  736.9	  614.1	 4153.0	...
1842126	  736.9	  613.8	 4153.0	...
1842127	  737.0	  613.9	 4153.0	...
1842128	  737.2	  615.0	 4153.0	...
1842129	  737.2	  616.0	 4153.0	...
1842130	  737.0	  617.0	 4151.0	...
1842131	  736.7	  617.2	 4148.0	...
1842132	  736.6	  617.4	 4144.0	...
1842133	  737.0	  617.5	 4143.0	...
1842134	  737.4	  617.6	 4142.0	...
1842135	  737.5	  617.5	 4141.0	...
1842136	  737.6	  617.5	 4138.0	...
1842137	  737.6	  617.5	 4135.0	...
1842138	  737.8	  617.5	 4135.0	...
1842139	  738.1	  617.4	 4136.0	...
1842140	  738.4	  617.4	 4133.0	...
1842141	  738.6	  617.4	 4131.0	...
1842142	  738.6	  617.4	 4128.0	...
1842143	  738.5	  617.4	 4128.0	...
1842144	  739.0	  617.2	 4129.0	...
1842145	  739.5	  617.3	 4129.0	...
1842146	  739.4	  617.5	 4127.0	...
1842147	  738.8	  617.8	 4125.0	...
1842148	  738.5	  618.6	 4123.0	...
1842149	  738.8	  619.2	 4121.0	...
1842150	  739.1	  619.5	 4121.0	...
1842151	  739.2	  619.1	 4121.0	...
1842152	  739.3	  618.8	 4120.0	...
1842153	  739.3	  618.8	 4118.0	...
1842154	  739.3	  619.4	 4114.0	...
1842155	  739.3	  620.0	 4111.0	...
1842156	  739.3	  620.6	 4109.0	...
1842157	  739.3	  620.6	 4108.0	...
1842158	  739.2	  620.5	 4105.0	...
1842159	  739.2	  620.5	 4103.0	...
1842160	  739.3	  620.0	 4101.0	...
1842161	  739.4	  619.5	 4101.0	...
1842162	  739.6	  619.0	 4100.0	...
1842163	  739.7	  619.0	 4100.0	...
1842164	  739.7	  619.0	 4100.0	...
1842165	  739.5	  619.2	 4095.0	...
1842166	  739.3	  619.6	 4089.0	...
1842167	  739.1	  620.2	 4083.0	...
1842168	  739.2	  620.6	 4080.0	...
1842169	  739.4	  620.8	 4079.0	...
1842170	  739.6	  620.8	 4079.0	...
1842171	  739.8	  620.8	 4079.0	...
1842172	  739.9	  620.5	 4077.0	...
1842173	  740.0	  620.2	 4075.0	...
1842174	  740.3	  619.8	 4072.0	...
1842175	  740.5	  619.7	 4072.0	...
1842176	  740.7	  619.3	 4070.0	...
1842177	  740.5	  619.0	 4069.0	...
1842178	  740.5	  618.7	 4067.0	...
1842179	  740.6	  618.9	 4066.0	...
1842180	  740.7	  619.1	 4062.0	...
1842181	  740.5	  619.9	 4058.0	...
1842182	  740.2	  620.6	 4056.0	...
1842183	  739.8	  620.9	 4053.0	...
1842184	  739.8	  620.6	 4050.0	...
1842185	  740.1	  620.3	 4047.0	...
1842186	  740.4	  620.2	 4046.0	...
1842187	  740.8	  620.1	 4045.0	...
1842188	  740.8	  620.2	 4045.0	...
1842189	  740.9	  620.5	 4045.0	...
1842190	  741.0	  620.7	 4043.0	...
1842191	  741.2	  621.0	 4039.0	...
1842192	  741.0	  621.2	 4035.0	...
1842193	  740.5	  621.1	 4033.0	...
1842194	  740.1	  620.7	 4031.0	...
1842195	  740.3	  620.1	 4029.0	...
1842196	  740.7	  620.0	 4025.0	...
1842197	  741.1	  620.2	 4020.0	...
1842198	  741.1	  620.4	 4016.0	...
1842199	  741.1	  620.6	 4013.0	...
1842200	  741.1	  620.5	 4013.0	...
1842201	  741.1	  620.4	 4014.0	...
1842202	  741.1	  620.6	 4010.0	...
1842203	  741.1	  621.2	 4006.0	...
1842204	  741.0	  621.8	 4002.0	...
1842205	  741.0	  622.2	 4003.0	...
1842206	  741.4	  622.4	 4004.0	...
1842207	  741.7	  622.4	 4002.0	...
1842208	  742.0	  622.4	 3994.0	...
1842209	  741.9	  622.2	 3986.0	...
1842210	  742.1	  622.1	 3981.0	...
1842211	  742.3	  622.1	 3983.0	...
1842212	  742.4	  621.5	 3985.0	...
1842213	  742.4	  620.8	 3985.0	...
1842214	  742.4	  620.8	 3982.0	...
1842215	  742.5	  621.5	 3978.0	...
1842216	  742.5	  621.8	 3974.0	...
1842217	  742.5	  621.2	 3973.0	...
1842218	  742.2	  620.7	 3973.0	...
1842219	  741.9	  620.9	 3970.0	...
1842220	  742.1	  621.0	 3967.0	...
1842221	  742.6	  621.2	 3965.0	...
1842222	  743.2	  621.4	 3961.0	...
1842223	  743.4	  621.7	 3957.0	...
1842224	  743.4	  622.0	 3954.0	...
1842225	  743.3	  621.9	 3954.0	...
1842226	  743.5	  621.7	 3954.0	...
1842227	  743.9	  622.0	 3951.0	...
1842228	  744.1	  622.3	 3949.0	...
1842229	  744.0	  622.3	 3947.0	...
1842230	  743.8	  622.2	 3943.0	...
1842231	  743.5	  622.0	 3940.0	...
1842232	  743.1	  622.1	 3937.0	...
1842233	  742.7	  622.3	 3935.0	...
1842234	  743.0	  622.2	 3933.0	...
1842235	  743.5	  621.8	 3933.0	...
1842236	  743.8	  621.4	 3932.0	...
1842237	  743.7	  621.2	 3927.0	...
1842238	  743.6	  621.1	 3922.0	...
1842239	  743.7	  621.2	 3919.0	...
1842240	  744.2	  621.3	 3920.0	...
MSG	1842241 0000 _ Number Off
1842241	  744.5	  621.8	 3920.0	...
1842242	  744.8	  622.9	 3917.0	...
1842243	  744.7	  623.9	 3914.0	...
1842244	  744.8	  624.6	 3908.0	...
1842245	  744.9	  624.7	 3905.0	...
1842246	  744.5	  624.8	 3902.0	...
1842247	  744.0	  624.5	 3899.0	...
1842248	  743.6	  623.8	 3897.0	...
1842249	  743.7	  623.0	 3895.0	...
1842250	  743.7	  622.8	 3895.0	...
1842251	  743.7	  623.1	 3893.0	...
1842252	  743.8	  623.6	 3888.0	...
1842253	  743.8	  623.9	 3883.0	...
1842254	  743.9	  624.2	 3880.0	...
1842255	  744.2	  624.4	 3880.0	...
1842256	  744.3	  624.5	 3876.0	...
1842257	  744.3	  624.6	 3873.0	...
1842258	  744.5	  624.3	 3869.0	...
1842259	  744.8	  624.0	 3870.0	...
1842260	  744.9	  623.7	 3870.0	...
1842261	  744.8	  623.7	 3867.0	...
1842262	  744.6	  623.4	 3862.0	...
1842263	  744.6	  623.2	 3857.0	...
1842264	  744.6	  624.4	 3854.0	...
1842265	  744.6	  625.8	 3852.0	...
1842266	  744.6	  626.3	 3850.0	...
1842267	  744.7	  625.3	 3849.0	...
1842268	  745.1	  624.3	 3849.0	...
1842269	  745.7	  624.7	 3848.0	...
1842270	  746.0	  625.2	 3842.0	...
1842271	  746.1	  625.5	 3836.0	...
1842272	  746.2	  625.3	 3833.0	...
1842273	  746.0	  625.2	 3834.0	...
1842274	  745.6	  625.3	 3831.0	...
1842275	  745.2	  625.2	 3826.0	...
1842276	  745.0	  625.0	 3822.0	...
1842277	  745.0	  624.8	 3822.0	...
1842278	  745.0	  624.7	 3822.0	...
1842279	  745.0	  624.8	 3822.0	...
1842280	  745.4	  624.9	 3820.0	...
1842281	  745.7	  625.0	 3817.0	...
1842282	  746.1	  624.9	 3814.0	...
1842283	  746.0	  624.9	 3812.0	...
1842284	  746.0	  624.7	 3812.0	...
1842285	  746.0	  624.4	 3809.0	...
1842286	  746.0	  623.6	 3806.0	...
1842287	  746.0	  623.1	 3803.0	...
1842288	  746.0	  623.4	 3802.0	...
1842289	  746.0	  624.1	 3801.0	...
1842290	  746.1	  624.8	 3799.0	...
1842291	  746.1	  624.8	 3797.0	...
1842292	  746.0	  624.3	 3796.0	...
1842293	  745.9	  623.7	 3795.0	...
1842294	  745.8	  623.0	 3791.0	...
1842295	  746.0	  622.9	 3786.0	...
1842296	  746.1	  622.8	 3782.0	...
1842297	  746.1	  622.7	 3781.0	...
1842298	  746.4	  623.2	 3780.0	...
1842299	  746.7	  623.7	 3779.0	...
1842300	  746.9	  624.5	 3779.0	...
1842301	  746.8	  624.8	 3777.0	...
1842302	  746.7	  624.5	 3776.0	...
1842303	  746.9	  624.0	 3775.0	...
1842304	  747.0	  623.5	 3774.0	...
1842305	  747.2	  623.6	 3771.0	...
1842306	  747.4	  623.5	 3768.0	...
1842307	  747.6	  623.3	 3766.0	...
1842308	  747.8	  623.2	 3766.0	...
1842309	  747.8	  623.1	 3764.0	...
1842310	  747.6	  622.9	 3762.0	...
1842311	  747.4	  622.2	 3760.0	...
1842312	  747.4	  621.6	 3759.0	...
1842313	  747.7	  621.4	 3757.0	...
1842314	  748.0	  621.7	 3755.0	...
1842315	  748.2	  621.7	 3753.0	...
1842316	  748.3	  621.4	 3754.0	...
1842317	  748.5	  621.0	 3754.0	...
1842318	  748.6	  620.9	 3752.0	...
1842319	  748.7	  620.7	 3751.0	...
1842320	  748.8	  621.0	 3750.0	...
1842321	  748.9	  621.4	 3750.0	...
1842322	  748.7	  621.8	 3747.0	...
1842323	  748.4	  621.7	 3743.0	...
1842324	  748.2	  621.7	 3739.0	...
1842325	  748.3	  621.8	 3737.0	...
1842326	  748.4	  621.9	 3734.0	...
1842327	  748.5	  622.0	 3734.0	...
1842328	  748.7	  622.1	 3735.0	...
1842329	  748.8	  622.1	 3729.0	...
1842330	  748.8	  622.0	 3723.0	...
1842331	  748.7	  621.8	 3717.0	...
1842332	  748.6	  621.4	 3717.0	...
1842333	  748.9	  621.2	 3716.0	...
1842334	  749.2	  621.0	 3715.0	...
1842335	  749.5	  620.6	 3714.0	...
1842336	  749.3	  620.3	 3713.0	...
1842337	  749.2	  620.2	 3712.0	...
1842338	  749.2	  620.4	 3710.0	...
1842339	  749.2	  620.6	 3707.0	...
1842340	  749.1	  620.3	 3705.0	...
1842341	  748.9	  620.0	 3700.0	...
1842342	  749.1	  619.7	 3698.0	...
1842343	  749.5	  619.7	 3695.0	...
1842344	  750.0	  619.7	 3694.0	...
1842345	  750.4	  619.5	 3692.0	...
1842346	  750.7	  619.3	 3690.0	...
1842347	  750.7	  619.2	 3688.0	...
1842348	  750.7	  619.4	 3685.0	...
1842349	  750.6	  619.6	 3682.0	...
1842350	  750.6	  619.4	 3681.0	...
1842351	  750.7	  619.3	 3678.0	...
1842352	  750.7	  619.3	 3676.0	...
1842353	  750.8	  619.4	 3675.0	...
1842354	  750.7	  619.5	 3675.0	...
1842355	  750.7	  619.8	 3674.0	...
1842356	  750.6	  620.1	 3670.0	...
1842357	  750.4	  620.2	 3667.0	...
1842358	  750.3	  619.9	 3665.0	...
1842359	  750.2	  619.6	 3665.0	...
1842360	  750.2	  620.0	 3665.0	...
1842361	  750.6	  620.4	 3664.0	...
1842362	  751.0	  620.8	 3663.0	...
1842363	  751.4	  620.7	 3662.0	...
1842364	  751.4	  620.7	 3661.0	...
1842365	  751.4	  620.7	 3658.0	...
1842366	  751.3	  620.5	 3656.0	...
1842367	  751.2	  620.4	 3656.0	...
1842368	  751.0	  620.2	 3657.0	...
1842369	  751.0	  620.4	 3657.0	...
1842370	  751.0	  620.6	 3657.0	...
1842371	  750.7	  620.5	 3656.0	...
1842372	  750.3	  620.1	 3655.0	...
1842373	  750.3	  619.6	 3654.0	...
1842374	  750.7	  619.3	 3654.0	...
1842375	  751.0	  619.4	 3654.0	...
1842376	  751.0	  619.4	 3653.0	...
1842377	  751.2	  619.5	 3652.0	...
1842378	  751.4	  619.6	 3650.0	...
1842379	  751.6	  619.7	 3651.0	...
1842380	  751.9	  620.2	 3652.0	...
1842381	  752.2	  620.5	 3651.0	...
1842382	  752.4	  620.5	 3648.0	...
1842383	  752.2	  620.3	 3644.0	...
1842384	  752.1	  620.2	 3642.0	...
1842385	  752.3	  620.0	 3639.0	...
1842386	  752.6	  619.7	 3637.0	...
1842387	  752.7	  619.2	 3635.0	...
1842388	  752.5	  618.8	 3633.0	...
1842389	  752.3	  618.4	 3632.0	...
1842390	  752.2	  618.7	 3633.0	...
1842391	  752.2	  619.1	 3636.0	...
1842392	  752.1	  619.4	 3639.0	...
1842393	  752.0	  619.3	 3636.0	...
1842394	  752.0	  619.0	 3633.0	...
1842395	  751.8	  618.9	 3631.0	...
1842396	  751.6	  618.8	 3632.0	...
1842397	  751.3	  618.9	 3631.0	...
1842398	  751.4	  618.9	 3631.0	...
1842399	  751.5	  618.9	 3630.0	...
1842400	  752.1	  618.8	 3631.0	...
1842401	  752.6	  618.7	 3631.0	...
1842402	  752.4	  618.8	 3631.0	...
1842403	  751.9	  618.9	 3631.0	...
1842404	  751.4	  619.0	 3630.0	...
1842405	  751.6	  618.9	 3629.0	...
1842406	  751.7	  618.6	 3628.0	...
1842407	  751.7	  618.5	 3629.0	...
1842408	  751.7	  618.6	 3629.0	...
1842409	  751.8	  618.9	 3629.0	...
1842410	  751.9	  619.2	 3629.0	...
1842411	  752.0	  619.2	 3629.0	...
1842412	  752.3	  618.9	 3629.0	...
1842413	  752.5	  618.6	 3629.0	...
1842414	  752.4	  618.7	 3628.0	...
1842415	  752.0	  618.9	 3625.0	...
1842416	  751.9	  619.0	 3623.0	...
1842417	  752.2	  619.1	 3621.0	...
1842418	  752.2	  619.3	 3622.0	...
1842419	  751.9	  619.5	 3624.0	...
1842420	  752.2	  619.3	 3626.0	...
1842421	  752.8	  619.1	 3625.0	...
1842422	  753.3	  618.8	 3623.0	...
1842423	  753.2	  619.3	 3621.0	...
1842424	  753.0	  619.7	 3621.0	...
1842425	  752.9	  619.2	 3620.0	...
1842426	  752.9	  618.3	 3618.0	...
1842427	  752.9	  617.4	 3614.0	...
1842428	  752.7	  617.2	 3612.0	...
1842429	  752.5	  616.9	 3611.0	...
1842430	  752.3	  617.0	 3610.0	...
1842431	  752.4	  617.3	 3610.0	...
1842432	  752.5	  617.5	 3609.0	...
1842433	  752.6	  617.3	 3609.0	...
1842434	  752.9	  617.3	 3611.0	...
1842435	  753.2	  617.4	 3613.0	...
1842436	  753.6	  617.5	 3609.0	...
1842437	  753.6	  617.5	 3605.0	...
1842438	  753.7	  617.3	 3602.0	...
1842439	  753.8	  617.3	 3605.0	...
1842440	  753.3	  617.5	 3607.0	...
1842441	  752.8	  617.9	 3607.0	...
1842442	  752.7	  618.4	 3607.0	...
1842443	  752.9	  618.6	 3606.0	...
1842444	  752.9	  618.9	 3605.0	...
1842445	  752.5	  619.1	 3604.0	...
1842446	  751.8	  618.8	 3604.0	...
1842447	  751.0	  618.4	 3603.0	...
1842448	  749.5	  618.2	 3603.0	...
1842449	  748.5	  617.2	 3603.0	...
1842450	  747.0	  616.5	 3604.0	...
1842451	  746.3	  615.6	 3603.0	...
1842452	  745.6	  615.8	 3602.0	...
1842453	  745.8	  615.6	 3602.0	...
1842454	  746.0	  614.7	 3602.0	...
MSG	1842455 0000 _ Number On
1842455	  746.6	  613.8	 3601.0	...
1842456	  747.6	  612.8	 3600.0	...
1842457	  748.9	  612.1	 3598.0	...
1842458	  749.8	  611.5	 3597.0	...
1842459	  750.2	  610.9	 3596.0	...
1842460	  750.3	  610.7	 3594.0	...
1842461	  750.3	  610.8	 3593.0	...
1842462	  750.3	  611.0	 3592.0	...
1842463	  749.6	  611.3	 3593.0	...
1842464	  748.9	  611.3	 3594.0	...
1842465	  748.3	  611.6	 3594.0	...
1842466	  747.2	  611.7	 3594.0	...
1842467	  746.1	  611.7	 3595.0	...
1842468	  745.0	  612.7	 3596.0	...
1842469	  745.0	  613.8	 3597.0	...
1842470	  745.2	  614.1	 3598.0	...
1842471	  745.3	  613.5	 3598.0	...
1842472	  745.5	  612.8	 3598.0	...
1842473	  746.3	  612.7	 3598.0	...
1842474	  747.1	  612.4	 3597.0	...
1842475	  748.0	  612.0	 3594.0	...
1842476	  748.9	  612.0	 3592.0	...
1842477	  750.0	  612.0	 3590.0	...
1842478	  751.0	  612.0	 3590.0	...
1842479	  751.2	  612.1	 3590.0	...
1842480	  751.0	  612.6	 3589.0	...
1842481	  750.4	  613.0	 3589.0	...
1842482	  749.9	  613.1	 3589.0	...
1842483	  749.5	  613.7	 3590.0	...
1842484	  749.4	  614.3	 3590.0	...
1842485	  749.3	  615.2	 3590.0	...
1842486	  749.2	  615.6	 3589.0	...
1842487	  749.1	  615.8	 3589.0	...
1842488	  749.2	  615.7	 3590.0	...
1842489	  749.3	  615.0	 3591.0	...
1842490	  749.5	  614.0	 3591.0	...
1842491	  749.8	  612.9	 3591.0	...
1842492	  749.9	  612.6	 3591.0	...
1842493	  749.7	  612.8	 3591.0	...
1842494	  749.2	  613.0	 3591.0	...
1842495	  749.0	  613.1	 3591.0	...
1842496	  748.9	  613.3	 3591.0	...
1842497	  748.9	  613.7	 3591.0	...
1842498	  748.9	  613.9	 3591.0	...
1842499	  749.0	  614.0	 3590.0	...
1842500	  749.1	  613.9	 3590.0	...
1842501	  749.2	  614.0	 3591.0	...
1842502	  749.6	  613.8	 3592.0	...
1842503	  750.0	  613.7	 3593.0	...
1842504	  750.4	  613.5	 3593.0	...
1842505	  750.4	  613.5	 3594.0	...
1842506	  750.5	  614.3	 3596.0	...
1842507	  750.3	  615.0	 3597.0	...
1842508	  750.2	  615.3	 3598.0	...
1842509	  750.1	  614.9	 3599.0	...
1842510	  750.3	  614.4	 3601.0	...
1842511	  750.4	  614.3	 3603.0	...
1842512	  750.4	  614.3	 3605.0	...
1842513	  749.7	  614.3	 3602.0	...
1842514	  748.9	  614.2	 3600.0	...
1842515	  748.3	  614.3	 3598.0	...
1842516	  748.3	  614.6	 3599.0	...
1842517	  748.5	  614.8	 3599.0	...
1842518	  748.7	  614.8	 3598.0	...
1842519	  748.8	  614.8	 3598.0	...
1842520	  748.7	  614.8	 3598.0	...
1842521	  748.6	  614.6	 3598.0	...
1842522	  748.6	  614.3	 3601.0	...
1842523	  748.8	  614.4	 3603.0	...
1842524	  748.9	  614.6	 3603.0	...
1842525	  749.0	  614.9	 3599.0	...
1842526	  748.8	  614.9	 3596.0	...
1842527	  748.8	  614.9	 3596.0	...
1842528	  748.9	  614.8	 3596.0	...
1842529	  748.9	  614.9	 3595.0	...
1842530	  748.8	  615.1	 3593.0	...
1842531	  748.7	  615.2	 3592.0	...
1842532	  748.5	  615.2	 3592.0	...
1842533	  748.7	  614.9	 3594.0	...
1842534	  748.8	  614.5	 3595.0	...
1842535	  749.0	  614.1	 3595.0	...
1842536	  748.7	  614.0	 3595.0	...
1842537	  748.4	  614.1	 3595.0	...
1842538	  748.5	  614.3	 3594.0	...
1842539	  748.9	  614.6	 3593.0	...
1842540	  749.4	  614.7	 3593.0	...
1842541	  749.5	  614.8	 3594.0	...
1842542	  749.6	  614.8	 3596.0	...
1842543	  749.6	  614.8	 3597.0	...
1842544	  749.7	  614.9	 3597.0	...
1842545	  749.4	  615.1	 3598.0	...
1842546	  749.1	  615.4	 3598.0	...
1842547	  748.9	  615.5	 3597.0	...
1842548	  749.0	  615.4	 3595.0	...
1842549	  749.1	  614.9	 3593.0	...
1842550	  749.2	  613.9	 3595.0	...
1842551	  749.1	  613.2	 3598.0	...
1842552	  748.7	  613.4	 3599.0	...
1842553	  748.4	  614.0	 3599.0	...
1842554	  748.2	  614.6	 3599.0	...
1842555	  748.2	  614.6	 3598.0	...
1842556	  748.2	  614.3	 3597.0	...
1842557	  748.1	  614.0	 3597.0	...
1842558	  748.0	  613.6	 3598.0	...
1842559	  747.8	  613.6	 3599.0	...
1842560	  748.3	  614.0	 3602.0	...
1842561	  748.8	  614.4	 3605.0	...
1842562	  749.1	  614.9	 3604.0	...
1842563	  748.6	  614.8	 3602.0	...
1842564	  748.1	  614.7	 3598.0	...
1842565	  747.9	  614.9	 3597.0	...
1842566	  748.0	  615.1	 3596.0	...
1842567	  748.2	  615.3	 3597.0	...
1842568	  748.4	  615.3	 3599.0	...
1842569	  748.2	  614.7	 3602.0	...
1842570	  748.0	  614.1	 3604.0	...
1842571	  747.8	  614.3	 3604.0	...
1842572	  748.3	  615.1	 3604.0	...
1842573	  748.9	  615.3	 3605.0	...
1842574	  749.4	  614.7	 3604.0	...
1842575	  749.1	  614.0	 3604.0	...
1842576	  748.8	  613.9	 3604.0	...
1842577	  748.8	  613.7	 3603.0	...
1842578	  749.0	  613.8	 3603.0	...
1842579	  748.7	  613.9	 3601.0	...
1842580	  748.3	  614.3	 3600.0	...
1842581	  748.0	  614.6	 3603.0	...
1842582	  748.1	  614.8	 3606.0	...
1842583	  748.2	  614.6	 3608.0	...
1842584	  748.1	  614.3	 3607.0	...
1842585	  748.1	  614.0	 3606.0	...
1842586	  748.6	  613.7	 3605.0	...
1842587	  749.2	  613.5	 3606.0	...
1842588	  749.6	  613.5	 3607.0	...
1842589	  749.4	  613.5	 3607.0	...
1842590	  748.7	  613.6	 3605.0	...
1842591	  748.1	  613.7	 3604.0	...
1842592	  748.1	  613.8	 3604.0	...
1842593	  748.6	  613.7	 3605.0	...
1842594	  749.0	  613.7	 3607.0	...
1842595	  748.9	  613.7	 3607.0	...
1842596	  748.9	  613.6	 3608.0	...
1842597	  748.8	  613.4	 3608.0	...
1842598	  748.8	  613.1	 3611.0	...
1842599	  748.8	  612.9	 3614.0	...
1842600	  748.9	  612.8	 3616.0	...
1842601	  749.0	  612.8	 3615.0	...
1842602	  748.5	  612.8	 3612.0	...
1842603	  748.0	  612.7	 3609.0	...
1842604	  747.6	  612.7	 3607.0	...
1842605	  747.6	  612.7	 3610.0	...
1842606	  748.2	  612.8	 3612.0	...
1842607	  748.8	  613.0	 3613.0	...
1842608	  749.6	  613.0	 3612.0	...
1842609	  749.8	  612.9	 3610.0	...
1842610	  749.6	  612.7	 3608.0	...
1842611	  748.9	  612.6	 3609.0	...
1842612	  748.2	  612.7	 3610.0	...
1842613	  748.0	  612.8	 3611.0	...
1842614	  748.1	  613.0	 3611.0	...
1842615	  748.1	  613.1	 3609.0	...
1842616	  748.1	  613.4	 3607.0	...
1842617	  748.1	  613.7	 3607.0	...
1842618	  748.2	  614.0	 3610.0	...
1842619	  748.2	  613.2	 3611.0	...
1842620	  748.2	  612.5	 3610.0	...
1842621	  747.6	  611.9	 3609.0	...
1842622	  747.0	  612.0	 3608.0	...
1842623	  746.6	  612.2	 3607.0	...
1842624	  747.0	  612.1	 3604.0	...
1842625	  747.4	  611.9	 3603.0	...
1842626	  747.8	  611.9	 3606.0	...
1842627	  747.9	  612.2	 3609.0	...
1842628	  748.1	  612.5	 3611.0	...
1842629	  748.1	  612.6	 3612.0	...
1842630	  748.0	  612.9	 3612.0	...
1842631	  747.9	  613.0	 3611.0	...
1842632	  747.7	  613.1	 3609.0	...
1842633	  747.7	  612.9	 3608.0	...
1842634	  747.7	  612.8	 3608.0	...
1842635	  747.7	  612.8	 3608.0	...
1842636	  747.6	  612.8	 3609.0	...
1842637	  747.5	  612.8	 3609.0	...
1842638	  747.5	  612.8	 3609.0	...
1842639	  747.4	  612.7	 3610.0	...
1842640	  747.3	  612.5	 3611.0	...
1842641	  747.1	  612.4	 3613.0	...
1842642	  747.0	  612.4	 3615.0	...
1842643	  746.9	  612.5	 3614.0	...
1842644	  746.6	  612.5	 3613.0	...
1842645	  746.3	  612.5	 3613.0	...
1842646	  746.1	  612.4	 3613.0	...
1842647	  746.3	  611.8	 3616.0	...
1842648	  746.3	  611.2	 3620.0	...
1842649	  746.2	  610.5	 3623.0	...
1842650	  745.9	  610.3	 3623.0	...
1842651	  745.7	  610.4	 3623.0	...
1842652	  745.9	  610.7	 3623.0	...
1842653	  746.1	  610.9	 3623.0	...
1842654	  746.3	  610.7	 3622.0	...
1842655	  746.4	  610.7	 3621.0	...
1842656	  746.6	  610.5	 3621.0	...
1842657	  746.9	  610.4	 3620.0	...
1842658	  747.2	  610.2	 3619.0	...
1842659	  747.2	  610.2	 3619.0	...
1842660	  747.1	  610.3	 3617.0	...
1842661	  747.0	  610.4	 3615.0	...
1842662	  746.8	  610.2	 3615.0	...
1842663	  746.6	  610.1	 3616.0	...
1842664	  746.5	  610.0	 3617.0	...
1842665	  746.5	  610.1	 3617.0	...
1842666	  746.6	  609.8	 3617.0	...
1842667	  746.6	  609.4	 3618.0	...
1842668	  746.6	  609.0	 3618.0	...
1842669	  746.2	  608.8	 3619.0	...
1842670	  745.9	  608.6	 3619.0	...
1842671	  746.1	  608.6	 3619.0	...
1842672	  746.7	  609.0	 3619.0	...
1842673	  747.2	  609.4	 3620.0	...
1842674	  747.6	  609.6	 3621.0	...
1842675	  747.9	  609.5	 3621.0	...
1842676	  747.9	  609.4	 3621.0	...
1842677	  747.6	  609.3	 3622.0	...
1842678	  747.3	  609.2	 3625.0	...
1842679	  747.2	  609.1	 3628.0	...
1842680	  746.6	  608.9	 3630.0	...
1842681	  746.0	  608.8	 3631.0	...
1842682	  745.5	  609.5	 3633.0	...
1842683	  745.9	  610.3	 3634.0	...
1842684	  746.1	  610.2	 3636.0	...
1842685	  746.0	  609.3	 3636.0	...
1842686	  745.3	  608.2	 3637.0	...
1842687	  744.8	  607.8	 3638.0	...
1842688	  744.7	  607.2	 3639.0	...
1842689	  745.2	  607.2	 3640.0	...
1842690	  745.5	  607.4	 3641.0	...
1842691	  745.3	  607.7	 3640.0	...
1842692	  744.6	  607.9	 3638.0	...
1842693	  743.9	  608.2	 3636.0	...
1842694	  743.4	  608.9	 3635.0	...
1842695	  743.5	  609.3	 3635.0	...
1842696	  743.6	  609.6	 3636.0	...
1842697	  743.6	  609.4	 3639.0	...
1842698	  743.7	  609.2	 3641.0	...
1842699	  743.4	  609.0	 3643.0	...
1842700	  743.0	  608.8	 3643.0	...
1842701	  743.3	  608.2	 3643.0	...
1842702	  743.9	  607.8	 3644.0	...
1842703	  744.2	  607.5	 3643.0	...
1842704	  743.8	  607.2	 3641.0	...
1842705	  743.5	  606.8	 3639.0	...
1842706	  743.5	  606.3	 3639.0	...
1842707	  743.6	  606.2	 3639.0	...
1842708	  743.7	  606.6	 3638.0	...
1842709	  743.9	  607.1	 3637.0	...
1842710	  744.1	  607.3	 3638.0	...
1842711	  744.2	  607.1	 3639.0	...
1842712	  744.0	  607.0	 3641.0	...
1842713	  744.1	  607.2	 3641.0	...
1842714	  744.2	  607.3	 3642.0	...
1842715	  744.4	  607.3	 3645.0	...
1842716	  744.5	  607.6	 3648.0	...
1842717	  744.7	  607.9	 3651.0	...
1842718	  744.7	  607.5	 3650.0	...
1842719	  744.8	  606.8	 3649.0	...
1842720	  744.8	  606.1	 3649.0	...
1842721	  744.7	  606.3	 3649.0	...
1842722	  744.6	  606.4	 3650.0	...
1842723	  744.5	  606.2	 3650.0	...
1842724	  744.5	  605.9	 3648.0	...
1842725	  744.6	  605.9	 3646.0	...
1842726	  744.7	  606.2	 3644.0	...
1842727	  744.7	  606.5	 3645.0	...
1842728	  744.7	  606.7	 3646.0	...
1842729	  744.7	  607.0	 3647.0	...
1842730	  745.0	  607.3	 3647.0	...
1842731	  745.4	  607.4	 3647.0	...
1842732	  745.2	  607.5	 3647.0	...
1842733	  744.7	  607.5	 3650.0	...
1842734	  744.3	  607.4	 3652.0	...
1842735	  744.3	  606.9	 3653.0	...
1842736	  744.5	  606.5	 3652.0	...
1842737	  744.7	  606.1	 3651.0	...
1842738	  744.2	  606.1	 3651.0	...
1842739	  743.7	  606.6	 3651.0	...
1842740	  743.2	  607.1	 3653.0	...
1842741	  743.6	  607.0	 3656.0	...
1842742	  744.0	  606.6	 3659.0	...
1842743	  743.9	  606.3	 3659.0	...
1842744	  743.6	  606.4	 3659.0	...
1842745	  743.2	  606.3	 3659.0	...
1842746	  743.2	  606.1	 3658.0	...
1842747	  743.2	  606.3	 3656.0	...
1842748	  743.1	  606.7	 3654.0	...
1842749	  742.9	  606.3	 3652.0	...
1842750	  743.1	  605.5	 3652.0	...
1842751	  743.7	  605.0	 3654.0	...
1842752	  744.3	  605.3	 3656.0	...
1842753	  743.9	  605.8	 3657.0	...
1842754	  743.2	  606.0	 3655.0	...
1842755	  742.7	  606.3	 3653.0	...
MSG	1842756 0000 _ Number Off
1842756	  743.1	  606.9	 3654.0	...
1842757	  743.7	  607.3	 3655.0	...
1842758	  744.1	  607.8	 3657.0	...
1842759	  744.3	  607.9	 3658.0	...
1842760	  744.4	  607.8	 3659.0	...
1842761	  744.5	  607.5	 3660.0	...
1842762	  744.5	  607.2	 3660.0	...
1842763	  744.5	  607.0	 3661.0	...
1842764	  744.5	  607.0	 3662.0	...
1842765	  744.6	  607.0	 3663.0	...
1842766	  744.6	  606.7	 3664.0	...
1842767	  744.6	  606.4	 3663.0	...
1842768	  744.6	  606.2	 3663.0	...
1842769	  744.6	  606.3	 3663.0	...
1842770	  744.6	  606.4	 3664.0	...
1842771	  744.7	  607.0	 3663.0	...
1842772	  744.9	  607.6	 3664.0	...
1842773	  745.1	  608.2	 3664.0	...
1842774	  745.2	  608.2	 3665.0	...
1842775	  745.2	  607.8	 3666.0	...
1842776	  745.2	  607.7	 3666.0	...
1842777	  745.3	  607.5	 3665.0	...
1842778	  745.7	  607.4	 3664.0	...
1842779	  745.9	  607.0	 3666.0	...
1842780	  745.8	  606.8	 3668.0	...
1842781	  745.6	  606.1	 3669.0	...
1842782	  745.5	  605.3	 3667.0	...
1842783	  745.5	  604.6	 3665.0	...
1842784	  745.6	  605.0	 3665.0	...
1842785	  745.6	  605.4	 3664.0	...
1842786	  745.6	  605.7	 3663.0	...
1842787	  745.7	  605.7	 3662.0	...
1842788	  745.6	  605.8	 3662.0	...
1842789	  745.5	  605.9	 3663.0	...
1842790	  745.6	  606.0	 3666.0	...
1842791	  745.9	  606.0	 3670.0	...
1842792	  746.0	  605.9	 3673.0	...
1842793	  745.9	  605.9	 3674.0	...
1842794	  745.7	  605.9	 3671.0	...
1842795	  745.6	  605.9	 3669.0	...
1842796	  745.5	  605.8	 3670.0	...
1842797	  745.5	  605.4	 3671.0	...
1842798	  745.5	  605.2	 3672.0	...
1842799	  745.6	  605.1	 3673.0	...
1842800	  745.7	  604.7	 3674.0	...
1842801	  745.7	  604.2	 3675.0	...
1842802	  745.7	  604.3	 3675.0	...
1842803	  745.7	  604.8	 3674.0	...
1842804	  745.7	  605.2	 3674.0	...
1842805	  745.9	  605.0	 3676.0	...
1842806	  746.1	  604.9	 3678.0	...
1842807	  746.4	  605.3	 3680.0	...
1842808	  746.5	  605.8	 3681.0	...
1842809	  746.6	  606.4	 3682.0	...
1842810	  746.6	  606.6	 3682.0	...
1842811	  746.6	  606.6	 3683.0	...
1842812	  746.6	  606.4	 3683.0	...
1842813	  746.4	  606.3	 3686.0	...
1842814	  746.3	  606.3	 3688.0	...
1842815	  746.3	  605.8	 3691.0	...
1842816	  746.4	  605.2	 3691.0	...
1842817	  746.6	  604.5	 3691.0	...
1842818	  746.7	  604.4	 3692.0	...
1842819	  746.3	  604.3	 3693.0	...
1842820	  745.9	  604.4	 3694.0	...
1842821	  745.9	  604.3	 3694.0	...
1842822	  746.3	  604.1	 3694.0	...
1842823	  746.4	  604.0	 3693.0	...
1842824	  746.2	  604.0	 3692.0	...
1842825	  746.0	  603.9	 3690.0	...
1842826	  746.0	  603.7	 3691.0	...
1842827	  745.9	  603.7	 3694.0	...
1842828	  745.9	  603.1	 3696.0	...
1842829	  745.9	  602.4	 3694.0	...
1842830	  746.1	  601.8	 3693.0	...
1842831	  746.2	  601.8	 3693.0	...
1842832	  746.4	  601.8	 3694.0	...
1842833	  746.4	  601.8	 3695.0	...
1842834	  746.5	  602.5	 3695.0	...
1842835	  746.5	  603.1	 3697.0	...
1842836	  746.6	  603.6	 3699.0	...
1842837	  746.6	  603.4	 3701.0	...
1842838	  746.6	  603.3	 3700.0	...
1842839	  745.9	  603.5	 3699.0	...
1842840	  745.2	  603.6	 3701.0	...
1842841	  744.5	  602.6	 3705.0	...
1842842	  744.4	  601.6	 3708.0	...
1842843	  744.5	  601.2	 3708.0	...
1842844	  744.8	  601.7	 3705.0	...
1842845	  745.0	  601.7	 3703.0	...
1842846	  745.1	  601.0	 3703.0	...
1842847	  745.1	  601.0	 3703.0	...
1842848	  745.0	  601.7	 3703.0	...
1842849	  744.9	  602.5	 3703.0	...
1842850	  745.1	  602.7	 3706.0	...
1842851	  745.6	  602.5	 3710.0	...
1842852	  746.3	  602.2	 3715.0	...
1842853	  746.5	  602.0	 3715.0	...
1842854	  746.7	  602.2	 3717.0	...
1842855	  746.6	  602.3	 3718.0	...
1842856	  746.5	  602.3	 3719.0	...
1842857	  746.2	  602.4	 3719.0	...
1842858	  746.0	  601.9	 3717.0	...
1842859	  745.7	  601.7	 3716.0	...
1842860	  745.6	  601.3	 3717.0	...
1842861	  745.7	  601.5	 3720.0	...
1842862	  745.7	  601.4	 3723.0	...
1842863	  745.8	  601.3	 3724.0	...
1842864	  745.7	  601.2	 3725.0	...
1842865	  745.8	  600.8	 3726.0	...
1842866	  745.9	  600.6	 3728.0	...
1842867	  745.9	  600.3	 3728.0	...
1842868	  745.7	  600.3	 3727.0	...
1842869	  745.4	  600.3	 3727.0	...
1842870	  745.3	  600.3	 3727.0	...
1842871	  745.1	  600.6	 3730.0	...
1842872	  745.0	  600.8	 3734.0	...
1842873	  745.0	  601.1	 3737.0	...
1842874	  745.2	  601.2	 3738.0	...
1842875	  745.5	  601.1	 3738.0	...
1842876	  745.7	  600.8	 3739.0	...
1842877	  745.8	  600.6	 3739.0	...
1842878	  745.9	  600.3	 3739.0	...
1842879	  746.0	  600.2	 3739.0	...
1842880	  746.0	  600.2	 3742.0	...
1842881	  746.0	  600.5	 3744.0	...
1842882	  746.0	  600.8	 3746.0	...
1842883	  746.0	  601.2	 3744.0	...
1842884	  745.9	  601.6	 3744.0	...
1842885	  746.0	  602.0	 3744.0	...
1842886	  746.3	  602.2	 3745.0	...
1842887	  746.5	  602.0	 3747.0	...
1842888	  746.8	  601.7	 3748.0	...
1842889	  746.7	  601.6	 3750.0	...
1842890	  746.7	  601.6	 3753.0	...
1842891	  746.6	  601.7	 3756.0	...
1842892	  746.1	  602.0	 3755.0	...
1842893	  745.6	  602.3	 3755.0	...
1842894	  745.1	  602.6	 3755.0	...
1842895	  745.1	  602.7	 3755.0	...
1842896	  744.9	  602.9	 3757.0	...
1842897	  744.7	  603.1	 3759.0	...
1842898	  744.6	  603.3	 3761.0	...
1842899	  744.7	  603.5	 3762.0	...
1842900	  744.9	  603.5	 3761.0	...
1842901	  745.2	  603.9	 3760.0	...
1842902	  745.6	  604.3	 3759.0	...
1842903	  745.9	  604.4	 3759.0	...
1842904	  746.0	  604.0	 3759.0	...
1842905	  745.9	  603.6	 3761.0	...
1842906	  745.9	  603.5	 3763.0	...
1842907	  746.2	  603.4	 3766.0	...
1842908	  746.4	  603.2	 3767.0	...
1842909	  746.5	  603.0	 3766.0	...
1842910	  746.4	  603.1	 3765.0	...
1842911	  746.4	  603.2	 3766.0	...
1842912	  746.9	  603.2	 3770.0	...
1842913	  747.4	  603.3	 3773.0	...
1842914	  747.6	  603.4	 3774.0	...
1842915	  747.4	  603.6	 3772.0	...
1842916	  747.2	  603.6	 3770.0	...
1842917	  747.2	  603.5	 3770.0	...
1842918	  747.0	  603.5	 3772.0	...
1842919	  746.7	  603.6	 3774.0	...
1842920	  746.1	  603.7	 3775.0	...
1842921	  745.4	  603.8	 3778.0	...
1842922	  744.9	  604.0	 3782.0	...
1842923	  745.0	  603.7	 3786.0	...
1842924	  745.2	  603.4	 3786.0	...
1842925	  745.3	  603.1	 3787.0	...
1842926	  745.7	  603.1	 3788.0	...
1842927	  746.0	  603.3	 3787.0	...
1842928	  746.0	  603.5	 3787.0	...
1842929	  745.7	  603.9	 3788.0	...
1842930	  745.4	  604.1	 3789.0	...
1842931	  745.4	  604.3	 3790.0	...
1842932	  745.5	  604.3	 3791.0	...
1842933	  745.5	  604.5	 3792.0	...
1842934	  745.3	  604.7	 3793.0	...
1842935	  744.9	  604.6	 3796.0	...
1842936	  745.0	  604.3	 3799.0	...
1842937	  745.3	  604.0	 3802.0	...
1842938	  745.2	  604.0	 3803.0	...
1842939	  744.6	  603.6	 3804.0	...
1842940	  744.2	  603.2	 3802.0	...
1842941	  744.4	  602.6	 3800.0	...
1842942	  744.5	  602.6	 3799.0	...
1842943	  744.4	  602.6	 3802.0	...
1842944	  744.5	  602.6	 3805.0	...
1842945	  744.7	  602.7	 3806.0	...
1842946	  744.9	  602.9	 3804.0	...
1842947	  744.9	  603.4	 3801.0	...
1842948	  745.0	  603.9	 3800.0	...
1842949	  745.1	  604.3	 3799.0	...
1842950	  745.1	  604.2	 3799.0	...
1842951	  744.9	  604.0	 3799.0	...
1842952	  744.6	  603.7	 3798.0	...
1842953	  744.6	  603.8	 3798.0	...
1842954	  744.8	  603.8	 3797.0	...
1842955	  745.0	  604.0	 3797.0	...
1842956	  744.9	  604.2	 3796.0	...
1842957	  745.0	  604.6	 3794.0	...
1842958	  745.5	  604.7	 3792.0	...
1842959	  746.0	  604.4	 3792.0	...
1842960	  746.3	  604.0	 3791.0	...
1842961	  746.0	  603.9	 3791.0	...
1842962	  745.8	  604.1	 3792.0	...
1842963	  745.5	  604.4	 3793.0	...
1842964	  745.4	  604.4	 3794.0	...
1842965	  745.3	  604.3	 3795.0	...
1842966	  745.6	  604.2	 3796.0	...
1842967	  745.9	  604.0	 3797.0	...
1842968	  746.2	  603.9	 3796.0	...
1842969	  746.0	  603.6	 3797.0	...
1842970	  745.8	  603.4	 3797.0	...
1842971	  745.6	  603.5	 3798.0	...
1842972	  745.4	  604.0	 3797.0	...
1842973	  745.4	  604.5	 3799.0	...
1842974	  745.4	  604.4	 3800.0	...
1842975	  745.3	  604.1	 3802.0	...
1842976	  745.1	  604.1	 3803.0	...
1842977	  745.0	  604.4	 3803.0	...
1842978	  745.1	  604.7	 3802.0	...
1842979	  745.2	  604.9	 3802.0	...
1842980	  745.3	  604.6	 3801.0	...
1842981	  745.4	  604.5	 3800.0	...
1842982	  745.5	  605.0	 3800.0	...
1842983	  745.5	  605.6	 3801.0	...
1842984	  745.6	  606.1	 3803.0	...
1842985	  745.7	  606.0	 3804.0	...
1842986	  745.4	  606.2	 3804.0	...
1842987	  744.9	  606.5	 3804.0	...
1842988	  744.4	  606.9	 3804.0	...
1842989	  744.3	  607.0	 3807.0	...
1842990	  744.2	  606.7	 3811.0	...
1842991	  744.3	  606.2	 3815.0	...
1842992	  744.5	  605.6	 3814.0	...
1842993	  744.5	  605.3	 3810.0	...
1842994	  744.4	  605.1	 3805.0	...
1842995	  744.3	  604.9	 3801.0	...
1842996	  744.6	  604.5	 3800.0	...
1842997	  744.8	  604.1	 3799.0	...
1842998	  745.1	  604.7	 3799.0	...
1842999	  745.4	  605.7	 3799.0	...
1843000	  745.7	  606.1	 3799.0	...
1843001	  745.7	  605.5	 3798.0	...
1843002	  745.6	  605.3	 3798.0	...
1843003	  745.7	  605.6	 3797.0	...
1843004	  745.9	  605.9	 3796.0	...
1843005	  745.6	  605.8	 3797.0	...
1843006	  745.1	  605.4	 3799.0	...
1843007	  744.8	  604.9	 3800.0	...
1843008	  745.1	  604.8	 3799.0	...
1843009	  745.6	  605.1	 3797.0	...
1843010	  745.8	  605.5	 3796.0	...
1843011	  745.8	  605.5	 3797.0	...
1843012	  745.8	  605.5	 3797.0	...
1843013	  745.7	  605.5	 3794.0	...
1843014	  745.7	  605.5	 3790.0	...
1843015	  745.8	  605.5	 3787.0	...
1843016	  745.8	  605.2	 3785.0	...
1843017	  745.8	  604.8	 3786.0	...
1843018	  745.6	  604.6	 3787.0	...
1843019	  745.4	  604.8	 3785.0	...
1843020	  745.2	  605.1	 3782.0	...
1843021	  745.1	  605.1	 3781.0	...
1843022	  745.1	  604.9	 3783.0	...
1843023	  745.0	  604.7	 3784.0	...
1843024	  745.0	  604.7	 3786.0	...
1843025	  744.9	  604.7	 3788.0	...
1843026	  744.7	  604.6	 3790.0	...
1843027	  744.5	  604.4	 3789.0	...
1843028	  744.7	  604.2	 3788.0	...
1843029	  745.1	  604.4	 3787.0	...
1843030	  745.3	  604.5	 3788.0	...
1843031	  745.1	  604.7	 3789.0	...
1843032	  744.8	  604.4	 3789.0	...
1843033	  744.8	  604.1	 3787.0	...
1843034	  744.8	  603.8	 3785.0	...
1843035	  745.0	  603.6	 3783.0	...
1843036	  745.1	  603.6	 3784.0	...
1843037	  744.7	  604.3	 3784.0	...
1843038	  744.2	  604.8	 3783.0	...
1843039	  743.8	  605.2	 3782.0	...
1843040	  744.0	  604.5	 3782.0	...
1843041	  744.2	  603.9	 3783.0	...
1843042	  744.3	  603.4	 3785.0	...
1843043	  744.5	  603.3	 3787.0	...
1843044	  744.7	  604.1	 3787.0	...
1843045	  744.9	  604.8	 3786.0	...
1843046	  744.9	  605.4	 3785.0	...
1843047	  744.8	  605.2	 3785.0	...
1843048	  744.6	  604.9	 3787.0	...
1843049	  744.6	  604.8	 3789.0	...
1843050	  744.7	  604.8	 3790.0	...
1843051	  744.8	  604.9	 3790.0	...
1843052	  744.8	  605.0	 3788.0	...
1843053	  744.8	  605.1	 3787.0	...
1843054	  744.4	  605.2	 3787.0	...
1843055	  743.9	  605.4	 3786.0	...
1843056	  744.0	  605.5	 3786.0	...
1843057	  744.5	  605.4	 3786.0	...
1843058	  744.9	  605.6	 3785.0	...
1843059	  744.7	  605.8	 3785.0	...
1843060	  744.8	  605.9	 3785.0	...
1843061	  745.0	  605.9	 3785.0	...
1843062	  745.0	  605.8	 3787.0	...
1843063	  744.7	  605.5	 3788.0	...
1843064	  744.5	  605.4	 3789.0	...
1843065	  744.5	  605.3	 3789.0	...
1843066	  744.4	  605.0	 3788.0	...
1843067	  744.4	  604.7	 3786.0	...
1843068	  744.3	  604.5	 3784.0	...
1843069	  744.6	  604.8	 3781.0	...
1843070	  744.8	  604.7	 3780.0	...
1843071	  745.0	  604.6	 3778.0	...
1843072	  745.1	  604.5	 3778.0	...
1843073	  745.2	  604.7	 3778.0	...
1843074	  745.2	  604.8	 3778.0	...
1843075	  745.3	  604.9	 3778.0	...
1843076	  745.5	  605.0	 3778.0	...
1843077	  745.7	  604.8	 3779.0	...
1843078	  745.9	  604.5	 3779.0	...
1843079	  745.9	  604.0	 3780.0	...
1843080	  745.9	  603.6	 3781.0	...
1843081	  746.0	  603.3	 3780.0	...
1843082	  746.2	  604.0	 3780.0	...
1843083	  746.5	  604.6	 3781.0	...
1843084	  746.6	  605.0	 3782.0	...
1843085	  746.4	  604.8	 3783.0	...
1843086	  746.0	  604.7	 3783.0	...
1843087	  745.7	  604.9	 3783.0	...
1843088	  745.8	  604.8	 3782.0	...
1843089	  746.0	  604.6	 3780.0	...
1843090	  746.0	  604.4	 3778.0	...
1843091	  746.1	  604.3	 3778.0	...
1843092	  745.8	  604.3	 3778.0	...
1843093	  745.4	  604.5	 3779.0	...
1843094	  744.9	  605.0	 3779.0	...
1843095	  744.9	  605.3	 3780.0	...
1843096	  744.9	  605.4	 3779.0	...
1843097	  745.2	  605.3	 3778.0	...
1843098	  745.5	  605.3	 3777.0	...
1843099	  745.6	  605.6	 3778.0	...
1843100	  745.5	  605.7	 3779.0	...
1843101	  745.4	  605.4	 3778.0	...
1843102	  745.4	  604.9	 3777.0	...
1843103	  745.4	  604.7	 3776.0	...
1843104	  745.5	  604.9	 3777.0	...
1843105	  746.0	  604.8	 3778.0	...
1843106	  746.5	  604.6	 3778.0	...
1843107	  746.7	  604.9	 3778.0	...
1843108	  746.5	  605.2	 3780.0	...
1843109	  746.2	  605.5	 3781.0	...
1843110	  745.9	  605.2	 3779.0	...
1843111	  745.7	  605.3	 3776.0	...
1843112	  745.5	  605.5	 3773.0	...
1843113	  745.5	  605.7	 3769.0	...
1843114	  745.9	  605.2	 3765.0	...
1843115	  746.3	  604.8	 3761.0	...
1843116	  746.7	  604.5	 3762.0	...
1843117	  746.7	  604.7	 3763.0	...
1843118	  746.7	  604.8	 3764.0	...
1843119	  746.5	  604.8	 3765.0	...
1843120	  746.4	  604.9	 3765.0	...
1843121	  746.2	  605.1	 3765.0	...
1843122	  746.2	  605.3	 3762.0	...
1843123	  746.2	  605.7	 3759.0	...
1843124	  746.1	  606.0	 3757.0	...
1843125	  746.0	  606.2	 3755.0	...
1843126	  746.1	  606.2	 3754.0	...
1843127	  746.2	  606.0	 3752.0	...
1843128	  746.4	  605.8	 3750.0	...
1843129	  746.5	  605.6	 3748.0	...
1843130	  746.8	  605.4	 3747.0	...
1843131	  747.1	  604.9	 3747.0	...
1843132	  747.1	  604.4	 3749.0	...
1843133	  747.2	  604.4	 3751.0	...
1843134	  747.4	  604.9	 3752.0	...
1843135	  747.5	  605.3	 3750.0	...
1843136	  747.3	  605.2	 3748.0	...
1843137	  747.3	  605.2	 3748.0	...
1843138	  747.3	  605.1	 3746.0	...
1843139	  747.2	  604.9	 3743.0	...
1843140	  747.1	  604.7	 3744.0	...
1843141	  747.0	  604.7	 3747.0	...
1843142	  747.0	  604.6	 3749.0	...
1843143	  747.1	  604.6	 3746.0	...
1843144	  747.2	  605.1	 3743.0	...
1843145	  747.4	  605.6	 3743.0	...
1843146	  747.5	  605.6	 3742.0	...
1843147	  747.0	  605.3	 3741.0	...
1843148	  746.4	  605.1	 3740.0	...
1843149	  746.3	  605.3	 3740.0	...
1843150	  746.9	  605.8	 3740.0	...
1843151	  747.6	  606.2	 3740.0	...
1843152	  747.8	  606.7	 3740.0	...
1843153	  747.6	  607.2	 3740.0	...
1843154	  747.4	  607.6	 3740.0	...
1843155	  747.6	  607.1	 3740.0	...
1843156	  747.9	  606.2	 3739.0	...
1843157	  748.2	  605.5	 3739.0	...
1843158	  748.1	  605.7	 3736.0	...
1843159	  748.1	  605.8	 3732.0	...
1843160	  748.4	  605.8	 3729.0	...
1843161	  748.8	  605.7	 3729.0	...
1843162	  748.9	  605.6	 3729.0	...
1843163	  748.9	  605.7	 3729.0	...
1843164	  748.8	  605.8	 3729.0	...
1843165	  748.9	  605.0	 3730.0	...
1843166	  749.0	  604.1	 3729.0	...
1843167	  749.1	  603.5	 3728.0	...
1843168	  749.0	  604.9	 3727.0	...
1843169	  748.9	  606.3	 3727.0	...
1843170	  749.2	  606.8	 3728.0	...
1843171	  749.5	  606.2	 3725.0	...
1843172	  750.1	  605.5	 3723.0	...
1843173	  750.3	  605.4	 3721.0	...
1843174	  750.4	  605.3	 3722.0	...
1843175	  750.3	  605.5	 3723.0	...
1843176	  750.1	  605.6	 3725.0	...
1843177	  750.1	  605.6	 3728.0	...
1843178	  749.9	  605.4	 3730.0	...
1843179	  749.8	  605.2	 3726.0	...
1843180	  750.0	  605.1	 3722.0	...
1843181	  750.2	  605.2	 3721.0	...
1843182	  750.4	  605.4	 3723.0	...
1843183	  750.1	  605.5	 3723.0	...
1843184	  749.9	  605.3	 3720.0	...
1843185	  749.6	  604.9	 3716.0	...
1843186	  749.5	  604.2	 3714.0	...
1843187	  749.4	  603.9	 3713.0	...
1843188	  749.5	  604.2	 3713.0	...
1843189	  749.7	  604.6	 3712.0	...
1843190	  749.9	  605.1	 3711.0	...
1843191	  749.9	  605.1	 3712.0	...
1843192	  749.9	  605.2	 3714.0	...
1843193	  750.1	  605.2	 3716.0	...
1843194	  750.2	  605.1	 3714.0	...
1843195	  750.4	  605.6	 3712.0	...
1843196	  750.3	  606.2	 3710.0	...
1843197	  750.2	  606.8	 3712.0	...
1843198	  750.0	  606.8	 3714.0	...
1843199	  749.9	  606.9	 3716.0	...
1843200	  749.8	  606.7	 3716.0	...
1843201	  749.8	  606.5	 3716.0	...
1843202	  750.0	  606.1	 3714.0	...
1843203	  750.1	  605.9	 3712.0	...
1843204	  750.1	  605.7	 3708.0	...
1843205	  750.0	  605.5	 3707.0	...
1843206	  749.8	  605.0	 3706.0	...
1843207	  749.8	  604.5	 3707.0	...
1843208	  750.0	  604.7	 3708.0	...
1843209	  750.2	  605.5	 3707.0	...
1843210	  750.3	  606.2	 3704.0	...
1843211	  750.4	  606.0	 3702.0	...
1843212	  750.3	  605.7	 3703.0	...
1843213	  750.3	  605.4	 3701.0	...
1843214	  750.2	  605.2	 3698.0	...
1843215	  750.5	  605.2	 3697.0	...
1843216	  750.7	  605.2	 3698.0	...
1843217	  750.7	  605.3	 3699.0	...
1843218	  750.7	  605.3	 3701.0	...
1843219	  750.8	  605.5	 3702.0	...
1843220	  751.0	  605.8	 3703.0	...
1843221	  751.2	  606.1	 3703.0	...
1843222	  751.4	  606.2	 3702.0	...
1843223	  751.5	  606.5	 3702.0	...
1843224	  751.6	  606.7	 3702.0	...
1843225	  751.5	  606.1	 3701.0	...
1843226	  751.5	  605.3	 3700.0	...
1843227	  751.6	  604.5	 3699.0	...
1843228	  751.8	  604.4	 3699.0	...
1843229	  751.9	  604.3	 3699.0	...
1843230	  751.3	  604.4	 3699.0	...
1843231	  750.5	  604.5	 3699.0	...
1843232	  749.9	  604.8	 3699.0	...
1843233	  750.1	  605.1	 3699.0	...
1843234	  750.3	  605.3	 3698.0	...
1843235	  750.7	  605.5	 3698.0	...
1843236	  751.1	  605.5	 3698.0	...
1843237	  751.5	  605.7	 3698.0	...
1843238	  751.2	  605.8	 3698.0	...
1843239	  750.9	  605.4	 3697.0	...
1843240	  750.6	  604.9	 3694.0	...
1843241	  750.6	  605.0	 3694.0	...
1843242	  750.7	  605.6	 3693.0	...
1843243	  751.0	  606.1	 3695.0	...
1843244	  751.6	  605.7	 3694.0	...
1843245	  752.0	  605.4	 3694.0	...
1843246	  752.3	  605.2	 3693.0	...
1843247	  752.1	  605.2	 3692.0	...
1843248	  751.7	  605.7	 3691.0	...
1843249	  751.4	  606.2	 3691.0	...
1843250	  751.4	  606.8	 3692.0	...
1843251	  751.8	  606.8	 3692.0	...
1843252	  752.0	  606.8	 3693.0	...
1843253	  752.1	  606.7	 3693.0	...
1843254	  751.9	  606.6	 3694.0	...
1843255	  752.0	  606.6	 3692.0	...
1843256	  752.0	  606.6	 3690.0	...
1843257	  752.0	  606.4	 3688.0	...
1843258	  751.9	  606.2	 3688.0	...
1843259	  751.9	  605.9	 3685.0	...
1843260	  751.8	  605.7	 3683.0	...
1843261	  751.7	  605.9	 3679.0	...
1843262	  751.7	  606.3	 3679.0	...
1843263	  751.8	  606.7	 3680.0	...
1843264	  751.8	  606.8	 3683.0	...
1843265	  752.1	  606.8	 3687.0	...
1843266	  752.3	  606.2	 3686.0	...
1843267	  752.5	  605.5	 3684.0	...
1843268	  752.5	  604.8	 3681.0	...
1843269	  752.5	  604.7	 3680.0	...
1843270	  752.5	  604.3	 3679.0	...
1843271	  752.5	  604.1	 3679.0	...
1843272	  752.4	  604.0	 3679.0	...
1843273	  752.4	  604.0	 3679.0	...
1843274	  752.5	  604.9	 3679.0	...
1843275	  752.9	  605.7	 3679.0	...
1843276	  753.3	  606.6	 3680.0	...
1843277	  753.7	  606.6	 3683.0	...
1843278	  753.7	  606.4	 3684.0	...
1843279	  753.8	  605.9	 3684.0	...
1843280	  753.6	  605.5	 3683.0	...
1843281	  753.3	  605.4	 3684.0	...
1843282	  753.0	  605.4	 3684.0	...
1843283	  752.9	  605.5	 3683.0	...
1843284	  752.9	  605.4	 3680.0	...
1843285	  753.0	  605.9	 3675.0	...
1843286	  753.0	  606.5	 3671.0	...
1843287	  753.0	  606.7	 3672.0	...
1843288	  753.0	  606.4	 3674.0	...
1843289	  753.1	  606.1	 3676.0	...
1843290	  753.2	  605.6	 3673.0	...
1843291	  753.3	  605.1	 3670.0	...
1843292	  753.3	  604.6	 3666.0	...
1843293	  753.2	  604.5	 3666.0	...
1843294	  753.0	  604.7	 3666.0	...
1843295	  752.9	  605.0	 3669.0	...
1843296	  752.9	  605.0	 3673.0	...
1843297	  753.4	  604.7	 3677.0	...
1843298	  753.8	  604.5	 3680.0	...
1843299	  754.3	  604.8	 3681.0	...
1843300	  754.5	  605.6	 3681.0	...
1843301	  754.4	  606.3	 3680.0	...
1843302	  754.2	  606.8	 3678.0	...
1843303	  753.9	  606.5	 3677.0	...
1843304	  753.7	  606.1	 3677.0	...
1843305	  753.5	  605.8	 3678.0	...
1843306	  753.4	  605.8	 3678.0	...
1843307	  753.5	  605.6	 3676.0	...
1843308	  753.8	  605.7	 3671.0	...
1843309	  754.0	  605.8	 3667.0	...
1843310	  754.1	  605.9	 3667.0	...
1843311	  754.0	  606.0	 3669.0	...
1843312	  754.1	  606.1	 3671.0	...
1843313	  754.4	  606.2	 3674.0	...
1843314	  754.4	  606.2	 3674.0	...
1843315	  754.1	  606.4	 3675.0	...
1843316	  753.8	  606.6	 3675.0	...
1843317	  754.2	  606.7	 3673.0	...
1843318	  754.7	  606.6	 3671.0	...
1843319	  755.2	  606.2	 3669.0	...
1843320	  754.9	  606.0	 3669.0	...
1843321	  754.5	  605.8	 3669.0	...
1843322	  754.3	  605.9	 3670.0	...
1843323	  754.4	  605.9	 3671.0	...
1843324	  754.5	  605.9	 3672.0	...
1843325	  755.1	  606.0	 3670.0	...
1843326	  755.8	  606.2	 3668.0	...
1843327	  756.2	  606.4	 3667.0	...
1843328	  755.8	  606.7	 3667.0	...
1843329	  755.4	  606.2	 3667.0	...
1843330	  755.2	  605.7	 3665.0	...
1843331	  755.2	  605.0	 3663.0	...
1843332	  755.3	  604.9	 3661.0	...
1843333	  755.3	  604.9	 3662.0	...
1843334	  755.5	  604.8	 3664.0	...
1843335	  755.7	  604.6	 3665.0	...
1843336	  755.6	  605.2	 3663.0	...
1843337	  755.2	  605.9	 3660.0	...
1843338	  754.7	  606.7	 3657.0	...
1843339	  754.9	  606.1	 3657.0	...
1843340	  755.9	  605.7	 3657.0	...
1843341	  756.9	  605.6	 3656.0	...
1843342	  757.0	  605.9	 3654.0	...
1843343	  756.5	  606.4	 3651.0	...
1843344	  756.1	  606.6	 3647.0	...
1843345	  756.1	  606.8	 3643.0	...
1843346	  755.6	  606.9	 3642.0	...
1843347	  755.2	  607.0	 3642.0	...
1843348	  755.4	  606.9	 3642.0	...
1843349	  756.2	  606.7	 3643.0	...
1843350	  757.0	  606.5	 3643.0	...
1843351	  757.1	  606.5	 3644.0	...
1843352	  757.0	  606.4	 3643.0	...
1843353	  756.9	  606.2	 3643.0	...
1843354	  757.3	  605.9	 3639.0	...
1843355	  757.6	  605.6	 3634.0	...
1843356	  757.7	  605.6	 3630.0	...
1843357	  757.1	  606.0	 3632.0	...
1843358	  756.5	  606.3	 3634.0	...
1843359	  756.1	  606.6	 3636.0	...
1843360	  756.3	  606.6	 3635.0	...
1843361	  756.6	  606.4	 3634.0	...
1843362	  756.8	  606.3	 3633.0	...
1843363	  757.0	  606.2	 3632.0	...
1843364	  757.2	  606.3	 3630.0	...
1843365	  757.6	  606.3	 3629.0	...
1843366	  757.8	  606.3	 3627.0	...
1843367	  757.9	  606.1	 3626.0	...
1843368	  757.8	  605.9	 3625.0	...
1843369	  757.7	  605.8	 3623.0	...
1843370	  757.7	  606.1	 3622.0	...
1843371	  757.8	  606.1	 3621.0	...
1843372	  757.9	  606.1	 3621.0	...
1843373	  758.3	  606.0	 3615.0	...
1843374	  758.6	  606.1	 3608.0	...
1843375	  758.8	  605.6	 3602.0	...
1843376	  758.7	  605.2	 3604.0	...
1843377	  758.6	  604.4	 3605.0	...
1843378	  758.7	  604.2	 3604.0	...
1843379	  758.8	  603.8	 3602.0	...
1843380	  758.7	  603.7	 3600.0	...
1843381	  758.3	  604.0	 3599.0	...
1843382	  758.1	  604.7	 3598.0	...
1843383	  758.1	  605.7	 3597.0	...
1843384	  758.2	  606.5	 3598.0	...
1843385	  758.2	  607.0	 3599.0	...
1843386	  758.1	  607.1	 3597.0	...
1843387	  758.0	  607.5	 3593.0	...
1843388	  758.3	  608.3	 3588.0	...
EFIX R   1837793	1843388	5596	  762.9	  607.9	   3430
SSACC R  1843389
1843389	  759.3	  608.9	 3586.0	...
1843390	  761.5	  609.5	 3588.0	...
1843391	  764.3	  609.7	 3591.0	...
1843392	  767.3	  610.1	 3592.0	...
1843393	  770.4	  610.0	 3590.0	...
1843394	  773.8	  609.8	 3587.0	...
1843395	  777.2	  610.0	 3586.0	...
1843396	  780.9	  610.4	 3585.0	...
1843397	  783.9	  611.1	 3585.0	...
1843398	  786.7	  611.0	 3586.0	...
ESACC R  1843389	1843398	10	  759.3	  608.9	  786.7	  611.0	   0.59	     64
SFIX R   1843399
1843399	  788.0	  611.0	 3587.0	...
1843400	  788.9	  611.1	 3583.0	...
1843401	  789.1	  611.2	 3578.0	...
1843402	  789.2	  611.1	 3573.0	...
1843403	  789.2	  610.8	 3573.0	...
1843404	  789.1	  610.4	 3572.0	...
1843405	  788.5	  610.4	 3569.0	...
1843406	  787.9	  610.5	 3566.0	...
1843407	  787.2	  610.6	 3563.0	...
1843408	  787.2	  610.7	 3561.0	...
1843409	  787.1	  610.7	 3561.0	...
1843410	  787.0	  610.3	 3561.0	...
1843411	  786.7	  610.0	 3563.0	...
1843412	  786.3	  608.9	 3564.0	...
1843413	  786.2	  608.1	 3563.0	...
1843414	  785.3	  607.5	 3562.0	...
1843415	  784.1	  607.7	 3557.0	...
1843416	  782.4	  607.1	 3554.0	...
1843417	  781.4	  606.3	 3551.0	...
1843418	  780.5	  605.6	 3551.0	...
1843419	  779.8	  606.0	 3550.0	...
1843420	  779.3	  606.3	 3548.0	...
1843421	  778.8	  606.5	 3547.0	...
1843422	  778.7	  607.1	 3546.0	...
1843423	  778.6	  607.6	 3546.0	...
1843424	  778.7	  608.1	 3545.0	...
1843425	  778.7	  608.0	 3544.0	...
1843426	  778.7	  608.0	 3542.0	...
1843427	  779.8	  607.9	 3541.0	...
1843428	  780.9	  607.7	 3540.0	...
1843429	  782.1	  607.5	 3537.0	...
1843430	  782.3	  607.4	 3534.0	...
1843431	  782.4	  607.4	 3530.0	...
1843432	  782.4	  607.6	 3529.0	...
1843433	  782.6	  608.0	 3528.0	...
1843434	  783.2	  608.3	 3526.0	...
1843435	  783.7	  608.4	 3524.0	...
1843436	  783.8	  608.5	 3522.0	...
1843437	  783.5	  608.7	 3522.0	...
1843438	  783.2	  608.7	 3523.0	...
1843439	  783.1	  608.5	 3524.0	...
1843440	  783.1	  608.3	 3523.0	...
1843441	  783.2	  608.1	 3520.0	...
1843442	  783.2	  608.0	 3515.0	...
1843443	  782.9	  608.0	 3512.0	...
1843444	  782.6	  608.0	 3511.0	...
1843445	  782.4	  608.0	 3510.0	...
1843446	  782.6	  607.8	 3509.0	...
1843447	  782.8	  607.6	 3507.0	...
1843448	  782.7	  607.3	 3505.0	...
1843449	  782.7	  607.1	 3504.0	...
1843450	  782.8	  607.4	 3503.0	...
1843451	  783.0	  607.9	 3504.0	...
1843452	  783.1	  608.1	 3504.0	...
1843453	  783.2	  607.6	 3502.0	...
1843454	  783.1	  606.8	 3500.0	...
1843455	  783.5	  606.2	 3499.0	...
1843456	  784.0	  606.3	 3495.0	...
1843457	  784.5	  606.9	 3490.0	...
1843458	  784.5	  607.4	 3485.0	...
1843459	  784.3	  607.3	 3485.0	...
1843460	  784.2	  607.3	 3485.0	...
1843461	  784.3	  607.4	 3486.0	...
1843462	  784.5	  607.5	 3485.0	...
1843463	  784.7	  607.1	 3483.0	...
1843464	  784.8	  606.6	 3480.0	...
1843465	  784.8	  606.1	 3478.0	...
1843466	  784.9	  606.4	 3476.0	...
1843467	  784.8	  607.0	 3473.0	...
1843468	  785.0	  607.3	 3470.0	...
1843469	  785.2	  607.1	 3468.0	...
1843470	  785.5	  607.0	 3467.0	...
1843471	  785.6	  606.2	 3465.0	...
1843472	  785.6	  605.5	 3463.0	...
1843473	  785.6	  604.7	 3461.0	...
1843474	  785.7	  604.6	 3460.0	...
1843475	  786.0	  604.4	 3459.0	...
1843476	  786.3	  604.3	 3456.0	...
1843477	  786.4	  604.3	 3453.0	...
1843478	  786.3	  604.4	 3451.0	...
1843479	  786.3	  604.4	 3452.0	...
1843480	  785.8	  604.2	 3452.0	...
1843481	  785.2	  604.0	 3452.0	...
1843482	  784.7	  604.5	 3451.0	...
1843483	  784.8	  605.2	 3451.0	...
1843484	  785.0	  605.8	 3451.0	...
1843485	  785.2	  605.8	 3450.0	...
1843486	  785.3	  605.7	 3450.0	...
1843487	  785.3	  605.7	 3445.0	...
1843488	  785.3	  605.7	 3440.0	...
1843489	  785.6	  605.6	 3437.0	...
1843490	  785.9	  605.5	 3438.0	...
1843491	  785.9	  605.3	 3441.0	...
1843492	  785.6	  605.1	 3442.0	...
1843493	  785.8	  605.3	 3441.0	...
1843494	  786.1	  605.6	 3440.0	...
1843495	  786.7	  605.2	 3440.0	...
1843496	  786.9	  604.4	 3441.0	...
1843497	  786.8	  603.6	 3442.0	...
1843498	  786.6	  603.6	 3439.0	...
1843499	  786.3	  603.5	 3436.0	...
1843500	  786.3	  603.4	 3430.0	...
1843501	  786.3	  603.6	 3427.0	...
1843502	  786.2	  603.8	 3425.0	...
1843503	  786.1	  603.7	 3423.0	...
1843504	  786.1	  603.3	 3421.0	...
1843505	  785.9	  602.9	 3420.0	...
1843506	  785.8	  602.8	 3420.0	...
1843507	  785.7	  602.6	 3415.0	...
1843508	  785.7	  602.4	 3410.0	...
1843509	  785.9	  602.2	 3406.0	...
1843510	  786.0	  602.2	 3405.0	...
1843511	  786.2	  602.5	 3405.0	...
1843512	  786.3	  602.5	 3403.0	...
1843513	  786.4	  602.5	 3402.0	...
1843514	  786.5	  602.5	 3401.0	...
1843515	  786.6	  602.6	 3399.0	...
1843516	  786.4	  602.7	 3397.0	...
1843517	  786.2	  603.0	 3393.0	...
1843518	  786.2	  603.2	 3392.0	...
1843519	  786.5	  603.1	 3391.0	...
1843520	  786.7	  602.7	 3391.0	...
1843521	  786.7	  602.4	 3390.0	...
1843522	  786.8	  602.4	 3390.0	...
1843523	  787.0	  601.9	 3389.0	...
1843524	  786.7	  601.5	 3386.0	...
1843525	  786.4	  601.8	 3382.0	...
1843526	  786.2	  602.6	 3379.0	...
1843527	  786.3	  603.4	 3379.0	...
1843528	  786.5	  603.5	 3378.0	...
1843529	  786.8	  603.3	 3378.0	...
1843530	  787.2	  602.7	 3376.0	...
1843531	  787.5	  602.1	 3374.0	...
1843532	  787.7	  601.9	 3372.0	...
1843533	  787.6	  602.1	 3371.0	...
1843534	  787.4	  602.4	 3371.0	...
1843535	  787.2	  602.5	 3371.0	...
1843536	  787.3	  602.4	 3373.0	...
1843537	  787.4	  602.5	 3374.0	...
1843538	  787.5	  602.6	 3372.0	...
1843539	  788.0	  601.8	 3370.0	...
1843540	  788.4	  600.9	 3368.0	...
1843541	  788.8	  600.1	 3369.0	...
1843542	  788.8	  600.2	 3371.0	...
1843543	  788.7	  600.2	 3368.0	...
1843544	  788.6	  600.2	 3363.0	...
1843545	  788.5	  600.0	 3357.0	...
1843546	  788.3	  600.2	 3354.0	...
1843547	  788.3	  600.5	 3350.0	...
1843548	  788.4	  600.8	 3350.0	...
1843549	  788.5	  600.8	 3351.0	...
1843550	  788.6	  600.9	 3352.0	...
1843551	  788.8	  601.1	 3350.0	...
1843552	  789.1	  601.2	 3347.0	...
1843553	  789.4	  601.4	 3345.0	...
1843554	  789.3	  601.6	 3344.0	...
1843555	  789.2	  601.8	 3342.0	...
1843556	  789.6	  601.6	 3340.0	...
1843557	  790.0	  601.3	 3338.0	...
1843558	  790.4	  600.9	 3338.0	...
1843559	  790.3	  600.4	 3339.0	...
1843560	  790.2	  600.1	 3335.0	...
1843561	  790.2	  599.9	 3330.0	...
1843562	  790.3	  599.7	 3326.0	...
1843563	  790.5	  599.4	 3326.0	...
1843564	  790.5	  599.2	 3326.0	...
1843565	  790.4	  599.4	 3321.0	...
1843566	  790.3	  599.6	 3316.0	...
1843567	  790.0	  599.5	 3311.0	...
1843568	  789.7	  599.5	 3310.0	...
1843569	  789.7	  599.8	 3309.0	...
1843570	  790.1	  599.7	 3310.0	...
1843571	  790.5	  599.6	 3311.0	...
1843572	  790.5	  599.6	 3309.0	...
1843573	  790.5	  599.9	 3306.0	...
1843574	  790.8	  599.9	 3303.0	...
1843575	  791.2	  599.7	 3302.0	...
1843576	  791.2	  599.5	 3302.0	...
1843577	  790.9	  599.6	 3302.0	...
1843578	  790.5	  599.4	 3302.0	...
1843579	  790.6	  599.2	 3301.0	...
1843580	  791.1	  598.9	 3299.0	...
1843581	  791.6	  598.8	 3296.0	...
1843582	  792.2	  598.7	 3292.0	...
1843583	  791.9	  599.0	 3289.0	...
1843584	  791.7	  599.2	 3287.0	...
1843585	  791.5	  599.6	 3286.0	...
1843586	  791.6	  599.8	 3285.0	...
1843587	  791.7	  600.0	 3283.0	...
1843588	  791.6	  599.2	 3280.0	...
1843589	  791.4	  598.3	 3279.0	...
1843590	  791.3	  597.2	 3278.0	...
1843591	  791.4	  596.9	 3278.0	...
1843592	  791.5	  596.7	 3278.0	...
1843593	  791.5	  596.8	 3277.0	...
1843594	  791.6	  596.9	 3272.0	...
1843595	  791.4	  597.0	 3268.0	...
1843596	  791.2	  597.0	 3266.0	...
1843597	  791.1	  597.0	 3266.0	...
1843598	  791.3	  596.9	 3266.0	...
1843599	  791.4	  597.2	 3265.0	...
1843600	  791.6	  597.6	 3264.0	...
1843601	  791.6	  598.0	 3261.0	...
1843602	  791.5	  598.1	 3258.0	...
1843603	  791.4	  598.0	 3255.0	...
1843604	  791.3	  597.4	 3255.0	...
1843605	  791.2	  596.7	 3256.0	...
1843606	  791.2	  596.2	 3253.0	...
1843607	  791.3	  596.4	 3250.0	...
1843608	  791.4	  596.6	 3247.0	...
1843609	  791.5	  596.6	 3247.0	...
1843610	  791.8	  595.9	 3247.0	...
1843611	  792.1	  595.3	 3247.0	...
1843612	  792.4	  594.5	 3246.0	...
1843613	  792.4	  594.4	 3245.0	...
1843614	  792.4	  594.9	 3243.0	...
1843615	  792.4	  595.5	 3242.0	...
1843616	  792.3	  595.6	 3243.0	...
1843617	  792.2	  594.9	 3242.0	...
1843618	  792.2	  594.4	 3242.0	...
1843619	  792.4	  594.9	 3242.0	...
1843620	  792.5	  595.2	 3242.0	...
1843621	  792.4	  595.3	 3242.0	...
1843622	  792.2	  595.1	 3241.0	...
1843623	  792.0	  595.0	 3241.0	...
1843624	  791.9	  594.8	 3239.0	...
1843625	  792.5	  594.5	 3237.0	...
1843626	  793.1	  594.0	 3235.0	...
1843627	  793.5	  593.6	 3237.0	...
1843628	  793.3	  593.3	 3237.0	...
1843629	  793.0	  593.4	 3234.0	...
1843630	  793.0	  594.0	 3230.0	...
1843631	  793.3	  594.5	 3227.0	...
1843632	  793.6	  595.1	 3227.0	...
1843633	  794.0	  595.0	 3226.0	...
1843634	  794.2	  594.2	 3224.0	...
1843635	  794.6	  593.4	 3222.0	...
1843636	  794.7	  592.7	 3221.0	...
1843637	  795.0	  592.7	 3222.0	...
1843638	  795.2	  593.4	 3224.0	...
1843639	  795.3	  594.0	 3225.0	...
1843640	  794.9	  594.6	 3224.0	...
1843641	  794.4	  594.4	 3223.0	...
1843642	  793.9	  594.3	 3222.0	...
1843643	  794.1	  594.3	 3222.0	...
1843644	  794.3	  594.0	 3222.0	...
1843645	  794.2	  593.4	 3222.0	...
1843646	  794.0	  592.8	 3218.0	...
1843647	  794.6	  592.5	 3215.0	...
1843648	  795.2	  592.4	 3213.0	...
1843649	  795.7	  592.3	 3215.0	...
1843650	  795.7	  592.7	 3214.0	...
1843651	  795.6	  593.0	 3211.0	...
1843652	  795.6	  593.4	 3208.0	...
1843653	  795.6	  593.3	 3208.0	...
1843654	  795.6	  593.0	 3207.0	...
1843655	  795.6	  592.7	 3206.0	...
1843656	  795.4	  592.4	 3205.0	...
1843657	  795.3	  592.0	 3204.0	...
1843658	  795.0	  591.8	 3205.0	...
1843659	  794.8	  591.6	 3205.0	...
1843660	  794.3	  591.8	 3205.0	...
1843661	  793.9	  591.9	 3207.0	...
1843662	  793.5	  591.9	 3209.0	...
1843663	  793.6	  591.8	 3210.0	...
1843664	  794.3	  591.6	 3209.0	...
1843665	  794.9	  591.5	 3207.0	...
1843666	  795.5	  591.3	 3206.0	...
1843667	  795.3	  591.4	 3204.0	...
1843668	  795.0	  591.7	 3203.0	...
1843669	  794.7	  591.9	 3202.0	...
1843670	  794.5	  592.1	 3201.0	...
1843671	  794.3	  592.0	 3201.0	...
1843672	  794.3	  591.7	 3201.0	...
1843673	  794.4	  591.3	 3201.0	...
1843674	  794.4	  591.0	 3200.0	...
1843675	  794.2	  591.2	 3200.0	...
1843676	  794.0	  591.4	 3201.0	...
1843677	  793.7	  591.7	 3202.0	...
1843678	  793.6	  591.9	 3203.0	...
1843679	  793.9	  592.1	 3203.0	...
1843680	  794.3	  592.5	 3201.0	...
1843681	  794.7	  592.9	 3199.0	...
1843682	  794.6	  593.2	 3196.0	...
1843683	  794.6	  593.4	 3195.0	...
1843684	  794.5	  593.5	 3195.0	...
1843685	  794.5	  593.6	 3198.0	...
1843686	  794.4	  593.6	 3201.0	...
1843687	  794.3	  593.8	 3202.0	...
1843688	  794.4	  593.8	 3203.0	...
1843689	  794.4	  593.5	 3201.0	...
1843690	  794.5	  593.1	 3199.0	...
1843691	  794.6	  592.5	 3196.0	...
1843692	  794.6	  592.3	 3196.0	...
1843693	  794.8	  591.8	 3196.0	...
1843694	  794.9	  591.6	 3195.0	...
1843695	  795.2	  591.8	 3193.0	...
1843696	  795.5	  592.2	 3189.0	...
1843697	  795.6	  592.7	 3187.0	...
1843698	  795.4	  593.0	 3186.0	...
1843699	  795.1	  593.3	 3187.0	...
1843700	  795.0	  593.6	 3189.0	...
1843701	  795.1	  593.6	 3189.0	...
1843702	  795.1	  593.3	 3190.0	...
1843703	  795.2	  592.9	 3189.0	...
1843704	  795.3	  592.5	 3187.0	...
1843705	  795.0	  592.6	 3186.0	...
1843706	  794.7	  592.4	 3185.0	...
1843707	  794.8	  592.3	 3185.0	...
1843708	  795.2	  592.1	 3185.0	...
1843709	  795.7	  592.0	 3187.0	...
1843710	  795.6	  591.7	 3188.0	...
1843711	  795.7	  591.3	 3188.0	...
1843712	  795.9	  591.6	 3185.0	...
1843713	  796.0	  591.8	 3181.0	...
1843714	  796.1	  591.8	 3183.0	...
1843715	  796.2	  591.2	 3187.0	...
1843716	  796.3	  590.6	 3189.0	...
1843717	  796.1	  590.3	 3187.0	...
1843718	  795.9	  590.3	 3186.0	...
1843719	  795.8	  590.4	 3185.0	...
1843720	  795.6	  590.2	 3185.0	...
1843721	  795.4	  590.0	 3186.0	...
1843722	  795.3	  589.8	 3187.0	...
1843723	  795.5	  590.0	 3189.0	...
1843724	  795.5	  590.4	 3190.0	...
1843725	  795.4	  590.8	 3190.0	...
1843726	  795.3	  591.1	 3190.0	...
1843727	  795.4	  591.2	 3187.0	...
1843728	  795.1	  591.4	 3185.0	...
1843729	  794.7	  591.3	 3182.0	...
1843730	  794.2	  591.1	 3183.0	...
1843731	  793.9	  591.1	 3184.0	...
1843732	  793.9	  591.3	 3184.0	...
1843733	  794.1	  591.6	 3186.0	...
1843734	  794.4	  591.8	 3188.0	...
1843735	  794.8	  591.9	 3190.0	...
1843736	  795.1	  591.9	 3190.0	...
1843737	  794.8	  591.9	 3190.0	...
1843738	  794.5	  592.0	 3190.0	...
1843739	  794.2	  592.0	 3189.0	...
1843740	  794.2	  592.0	 3188.0	...
1843741	  794.6	  591.9	 3188.0	...
1843742	  794.8	  591.9	 3187.0	...
1843743	  794.7	  591.5	 3188.0	...
1843744	  794.1	  590.9	 3190.0	...
1843745	  793.6	  590.3	 3192.0	...
1843746	  793.5	  589.9	 3193.0	...
1843747	  793.7	  589.9	 3193.0	...
1843748	  794.2	  590.4	 3192.0	...
1843749	  794.7	  591.1	 3191.0	...
1843750	  795.1	  591.6	 3190.0	...
1843751	  795.2	  591.4	 3189.0	...
1843752	  795.1	  591.1	 3189.0	...
1843753	  795.1	  591.0	 3189.0	...
1843754	  795.2	  591.1	 3191.0	...
1843755	  795.4	  591.1	 3194.0	...
1843756	  795.6	  591.1	 3197.0	...
1843757	  795.7	  591.2	 3198.0	...
1843758	  795.2	  591.5	 3199.0	...
1843759	  794.6	  591.9	 3199.0	...
1843760	  793.8	  591.8	 3198.0	...
1843761	  794.0	  591.5	 3198.0	...
1843762	  794.3	  591.2	 3197.0	...
1843763	  794.6	  591.2	 3196.0	...
1843764	  794.6	  591.0	 3196.0	...
1843765	  794.6	  590.9	 3195.0	...
1843766	  794.6	  590.8	 3194.0	...
1843767	  794.5	  590.8	 3193.0	...
1843768	  794.4	  590.7	 3196.0	...
1843769	  793.8	  590.8	 3199.0	...
1843770	  793.1	  590.9	 3203.0	...
1843771	  793.1	  590.8	 3202.0	...
1843772	  793.6	  590.4	 3201.0	...
1843773	  793.9	  589.7	 3201.0	...
1843774	  793.5	  589.4	 3201.0	...
1843775	  793.1	  589.2	 3201.0	...
1843776	  792.7	  589.5	 3201.0	...
1843777	  792.6	  590.1	 3202.0	...
1843778	  792.5	  590.6	 3202.0	...
1843779	  792.6	  591.1	 3203.0	...
1843780	  792.6	  591.2	 3202.0	...
1843781	  792.5	  591.0	 3201.0	...
1843782	  792.4	  590.6	 3201.0	...
1843783	  792.3	  590.2	 3201.0	...
1843784	  792.4	  590.1	 3202.0	...
1843785	  792.4	  590.3	 3203.0	...
1843786	  792.5	  590.4	 3205.0	...
1843787	  792.6	  590.4	 3205.0	...
1843788	  792.4	  590.3	 3207.0	...
1843789	  792.3	  590.1	 3207.0	...
1843790	  792.2	  590.0	 3208.0	...
1843791	  792.2	  589.5	 3208.0	...
1843792	  792.2	  589.5	 3207.0	...
1843793	  792.3	  589.6	 3206.0	...
1843794	  792.4	  590.4	 3205.0	...
1843795	  792.5	  590.5	 3205.0	...
1843796	  792.8	  590.5	 3204.0	...
1843797	  793.0	  590.2	 3204.0	...
1843798	  792.9	  590.1	 3205.0	...
1843799	  792.8	  590.1	 3207.0	...
1843800	  792.7	  590.1	 3210.0	...
1843801	  793.0	  590.6	 3213.0	...
1843802	  793.2	  591.1	 3215.0	...
1843803	  792.8	  591.5	 3216.0	...
1843804	  792.1	  591.2	 3216.0	...
1843805	  791.4	  591.1	 3216.0	...
1843806	  791.5	  591.1	 3215.0	...
1843807	  791.7	  591.3	 3214.0	...
1843808	  791.9	  591.1	 3213.0	...
1843809	  792.0	  590.5	 3213.0	...
1843810	  792.0	  589.9	 3213.0	...
1843811	  792.2	  589.6	 3214.0	...
1843812	  792.3	  589.7	 3213.0	...
1843813	  792.5	  589.8	 3212.0	...
1843814	  792.5	  589.8	 3211.0	...
1843815	  792.1	  590.0	 3211.0	...
1843816	  791.5	  590.3	 3211.0	...
1843817	  790.9	  590.3	 3210.0	...
1843818	  790.7	  590.2	 3210.0	...
1843819	  790.8	  590.4	 3211.0	...
1843820	  790.8	  590.6	 3214.0	...
1843821	  790.9	  590.7	 3216.0	...
1843822	  791.0	  590.5	 3220.0	...
1843823	  791.4	  589.9	 3221.0	...
1843824	  791.7	  589.4	 3221.0	...
1843825	  792.2	  589.0	 3220.0	...
1843826	  792.4	  589.0	 3218.0	...
1843827	  792.4	  588.7	 3218.0	...
1843828	  792.2	  588.5	 3218.0	...
1843829	  791.7	  589.4	 3218.0	...
1843830	  791.3	  590.4	 3217.0	...
1843831	  791.1	  591.2	 3217.0	...
1843832	  791.0	  591.1	 3219.0	...
1843833	  791.1	  591.4	 3220.0	...
1843834	  791.4	  591.8	 3219.0	...
1843835	  791.7	  591.3	 3218.0	...
1843836	  791.7	  590.0	 3219.0	...
1843837	  791.4	  588.8	 3219.0	...
1843838	  791.4	  588.4	 3219.0	...
1843839	  791.7	  588.4	 3216.0	...
1843840	  792.2	  588.4	 3215.0	...
1843841	  792.4	  588.7	 3214.0	...
1843842	  792.6	  588.9	 3214.0	...
1843843	  792.6	  589.2	 3214.0	...
1843844	  792.0	  589.4	 3213.0	...
1843845	  791.4	  589.7	 3211.0	...
1843846	  790.8	  590.0	 3210.0	...
1843847	  790.8	  590.1	 3215.0	...
1843848	  791.1	  589.9	 3220.0	...
1843849	  791.5	  589.8	 3226.0	...
1843850	  791.6	  589.8	 3224.0	...
1843851	  791.4	  589.5	 3223.0	...
1843852	  791.3	  589.2	 3222.0	...
1843853	  791.3	  588.9	 3224.0	...
1843854	  791.3	  588.8	 3226.0	...
1843855	  791.2	  588.6	 3227.0	...
1843856	  791.1	  588.4	 3225.0	...
1843857	  791.0	  588.3	 3224.0	...
1843858	  790.8	  588.2	 3223.0	...
1843859	  790.9	  588.1	 3223.0	...
1843860	  791.2	  588.2	 3223.0	...
1843861	  791.7	  588.2	 3223.0	...
1843862	  792.1	  588.1	 3222.0	...
1843863	  792.2	  587.8	 3222.0	...
1843864	  792.0	  587.6	 3221.0	...
1843865	  791.9	  587.7	 3221.0	...
1843866	  792.0	  587.9	 3221.0	...
1843867	  792.1	  588.1	 3222.0	...
1843868	  791.6	  587.9	 3223.0	...
1843869	  791.0	  587.8	 3224.0	...
1843870	  790.8	  587.6	 3225.0	...
1843871	  791.4	  587.7	 3224.0	...
1843872	  792.0	  587.7	 3221.0	...
1843873	  791.7	  587.9	 3220.0	...
1843874	  791.0	  587.9	 3220.0	...
1843875	  790.7	  587.9	 3221.0	...
1843876	  791.2	  588.1	 3221.0	...
1843877	  791.9	  588.3	 3222.0	...
1843878	  792.2	  588.7	 3224.0	...
1843879	  792.2	  589.4	 3227.0	...
1843880	  792.0	  590.1	 3227.0	...
1843881	  791.8	  590.8	 3227.0	...
1843882	  791.9	  589.8	 3226.0	...
1843883	  791.8	  588.8	 3228.0	...
1843884	  791.7	  587.6	 3231.0	...
1843885	  791.1	  587.6	 3233.0	...
1843886	  790.5	  587.8	 3232.0	...
1843887	  790.7	  588.0	 3231.0	...
1843888	  791.5	  588.3	 3229.0	...
1843889	  792.0	  588.3	 3228.0	...
1843890	  791.7	  588.2	 3227.0	...
1843891	  791.4	  588.1	 3228.0	...
1843892	  791.2	  588.0	 3229.0	...
1843893	  791.1	  588.0	 3229.0	...
1843894	  790.4	  588.0	 3230.0	...
1843895	  789.9	  588.1	 3230.0	...
1843896	  789.4	  588.1	 3230.0	...
1843897	  789.5	  588.1	 3230.0	...
1843898	  789.5	  588.1	 3230.0	...
1843899	  789.6	  587.3	 3230.0	...
1843900	  789.7	  586.6	 3230.0	...
1843901	  789.8	  586.0	 3231.0	...
1843902	  789.9	  586.4	 3229.0	...
1843903	  789.8	  587.6	 3226.0	...
1843904	  790.3	  588.6	 3224.0	...
1843905	  790.8	  588.5	 3225.0	...
1843906	  791.3	  587.6	 3225.0	...
1843907	  791.4	  586.9	 3223.0	...
1843908	  791.1	  587.0	 3220.0	...
1843909	  790.7	  587.2	 3222.0	...
1843910	  790.2	  587.3	 3227.0	...
1843911	  790.1	  587.3	 3230.0	...
1843912	  790.0	  587.3	 3228.0	...
1843913	  789.7	  587.5	 3226.0	...
1843914	  789.4	  587.7	 3226.0	...
1843915	  789.3	  587.8	 3226.0	...
1843916	  789.5	  588.4	 3226.0	...
1843917	  789.6	  589.0	 3227.0	...
1843918	  789.5	  589.7	 3228.0	...
1843919	  789.8	  589.7	 3228.0	...
1843920	  790.2	  589.2	 3227.0	...
1843921	  790.2	  588.7	 3227.0	...
1843922	  789.8	  588.0	 3226.0	...
1843923	  789.4	  587.9	 3225.0	...
1843924	  789.3	  588.3	 3225.0	...
1843925	  789.5	  589.0	 3225.0	...
1843926	  789.8	  589.6	 3225.0	...
1843927	  790.1	  589.6	 3224.0	...
1843928	  790.1	  589.4	 3223.0	...
1843929	  790.1	  589.1	 3221.0	...
1843930	  790.4	  588.7	 3220.0	...
1843931	  790.8	  588.5	 3220.0	...
1843932	  791.2	  588.8	 3219.0	...
1843933	  791.3	  589.2	 3220.0	...
1843934	  791.3	  589.7	 3221.0	...
1843935	  791.5	  589.8	 3222.0	...
1843936	  791.5	  588.5	 3221.0	...
EFIX R   1843399	1843936	538	  790.5	  595.8	   3292
SSACC R  1843937
1843937	  789.9	  587.5	 3221.0	...
1843938	  787.2	  587.3	 3221.0	...
1843939	  784.3	  588.4	 3221.0	...
1843940	  782.2	  589.1	 3221.0	...
1843941	  780.0	  589.4	 3224.0	...
1843942	  776.1	  590.0	 3226.0	...
1843943	  771.9	  591.0	 3229.0	...
1843944	  768.2	  590.6	 3228.0	...
1843945	  765.6	  590.0	 3229.0	...
1843946	  763.0	  589.4	 3229.0	...
1843947	  759.5	  589.9	 3229.0	...
1843948	  756.9	  590.2	 3229.0	...
ESACC R  1843937	1843948	12	  789.9	  587.5	  756.9	  590.2	   0.71	     66
SFIX R   1843949
1843949	  755.6	  590.3	 3229.0	...
1843950	  755.4	  590.6	 3230.0	...
1843951	  754.9	  590.8	 3232.0	...
1843952	  754.4	  591.0	 3233.0	...
1843953	  754.3	  591.8	 3232.0	...
1843954	  754.3	  592.6	 3232.0	...
1843955	  754.6	  593.1	 3232.0	...
1843956	  755.2	  592.6	 3233.0	...
1843957	  756.0	  592.0	 3232.0	...
1843958	  756.7	  591.6	 3230.0	...
1843959	  757.1	  591.4	 3228.0	...
1843960	  758.2	  590.7	 3227.0	...
1843961	  759.0	  590.1	 3226.0	...
1843962	  759.8	  590.2	 3222.0	...
1843963	  759.8	  590.9	 3219.0	...
1843964	  759.9	  591.6	 3216.0	...
1843965	  760.1	  591.7	 3218.0	...
1843966	  760.2	  591.9	 3219.0	...
1843967	  761.0	  591.9	 3219.0	...
1843968	  761.7	  591.6	 3219.0	...
1843969	  762.4	  591.1	 3219.0	...
1843970	  763.4	  590.7	 3220.0	...
1843971	  764.3	  590.3	 3221.0	...
1843972	  765.3	  590.7	 3221.0	...
1843973	  765.5	  590.8	 3221.0	...
1843974	  765.6	  590.9	 3220.0	...
1843975	  765.8	  590.6	 3219.0	...
1843976	  765.4	  590.8	 3219.0	...
1843977	  765.1	  591.2	 3221.0	...
1843978	  764.8	  591.6	 3222.0	...
1843979	  764.7	  591.8	 3224.0	...
1843980	  764.6	  591.7	 3223.0	...
1843981	  764.2	  591.7	 3223.0	...
MSG	1843982 0000 _ Number On
1843982	  764.0	  591.6	 3224.0	...
1843983	  764.2	  591.7	 3223.0	...
1843984	  764.5	  592.3	 3221.0	...
1843985	  764.8	  593.0	 3220.0	...
1843986	  764.4	  593.0	 3220.0	...
1843987	  764.2	  592.4	 3219.0	...
1843988	  764.5	  591.7	 3217.0	...
1843989	  765.0	  591.9	 3215.0	...
1843990	  765.6	  592.0	 3215.0	...
1843991	  765.6	  592.0	 3215.0	...
1843992	  765.7	  591.8	 3216.0	...
1843993	  765.9	  591.7	 3216.0	...
1843994	  765.9	  591.6	 3215.0	...
1843995	  765.6	  591.6	 3214.0	...
1843996	  765.2	  591.3	 3213.0	...
1843997	  765.0	  591.0	 3213.0	...
1843998	  765.2	  591.2	 3211.0	...
1843999	  765.5	  591.7	 3211.0	...
1844000	  765.4	  591.7	 3210.0	...
1844001	  765.2	  591.2	 3211.0	...
1844002	  765.2	  591.0	 3210.0	...
1844003	  765.3	  592.3	 3210.0	...
1844004	  765.5	  593.6	 3210.0	...
1844005	  765.7	  594.5	 3210.0	...
1844006	  766.0	  594.6	 3209.0	...
1844007	  766.0	  593.7	 3209.0	...
1844008	  766.3	  592.6	 3209.0	...
1844009	  766.6	  591.5	 3209.0	...
1844010	  767.0	  592.3	 3209.0	...
1844011	  766.9	  593.2	 3207.0	...
1844012	  767.1	  593.1	 3206.0	...
1844013	  767.2	  592.2	 3204.0	...
1844014	  767.4	  591.1	 3204.0	...
1844015	  767.5	  591.0	 3202.0	...
1844016	  767.3	  591.1	 3201.0	...
1844017	  767.0	  591.3	 3200.0	...
1844018	  766.0	  591.8	 3200.0	...
1844019	  765.3	  592.2	 3200.0	...
1844020	  765.0	  592.4	 3199.0	...
1844021	  765.3	  592.5	 3197.0	...
1844022	  765.6	  592.5	 3194.0	...
1844023	  765.7	  592.5	 3193.0	...
1844024	  765.8	  592.5	 3193.0	...
1844025	  765.8	  592.5	 3194.0	...
1844026	  765.8	  592.4	 3195.0	...
1844027	  765.8	  592.4	 3196.0	...
1844028	  765.5	  592.6	 3196.0	...
1844029	  765.3	  593.0	 3194.0	...
1844030	  765.5	  593.1	 3192.0	...
1844031	  766.0	  593.3	 3191.0	...
1844032	  766.8	  593.4	 3190.0	...
1844033	  767.0	  593.5	 3189.0	...
1844034	  766.8	  593.5	 3188.0	...
1844035	  766.3	  593.6	 3186.0	...
1844036	  765.8	  593.6	 3185.0	...
1844037	  765.7	  593.4	 3185.0	...
1844038	  765.9	  592.7	 3187.0	...
1844039	  766.1	  592.1	 3186.0	...
1844040	  766.3	  591.2	 3184.0	...
1844041	  766.2	  591.0	 3182.0	...
1844042	  766.1	  590.4	 3183.0	...
1844043	  766.1	  590.1	 3182.0	...
1844044	  766.2	  590.5	 3179.0	...
1844045	  766.5	  591.2	 3180.0	...
1844046	  766.7	  591.8	 3184.0	...
1844047	  766.9	  591.8	 3187.0	...
1844048	  767.0	  591.6	 3186.0	...
1844049	  767.1	  591.4	 3184.0	...
1844050	  767.3	  591.0	 3183.0	...
1844051	  767.5	  590.9	 3178.0	...
1844052	  767.7	  590.9	 3174.0	...
1844053	  767.7	  591.0	 3171.0	...
1844054	  767.0	  591.1	 3173.0	...
1844055	  766.3	  591.0	 3174.0	...
1844056	  765.7	  591.0	 3173.0	...
1844057	  765.8	  590.9	 3172.0	...
1844058	  766.0	  590.8	 3171.0	...
1844059	  766.1	  591.0	 3169.0	...
1844060	  766.6	  591.3	 3167.0	...
1844061	  767.1	  591.6	 3165.0	...
1844062	  767.7	  591.4	 3166.0	...
1844063	  767.8	  591.1	 3166.0	...
1844064	  767.7	  590.9	 3167.0	...
1844065	  767.6	  590.9	 3167.0	...
1844066	  767.4	  590.8	 3166.0	...
1844067	  767.3	  590.5	 3166.0	...
1844068	  767.2	  590.2	 3167.0	...
1844069	  767.2	  590.0	 3167.0	...
1844070	  767.1	  589.9	 3167.0	...
1844071	  767.2	  589.9	 3164.0	...
1844072	  767.3	  590.3	 3162.0	...
1844073	  767.5	  590.8	 3159.0	...
1844074	  767.8	  591.4	 3159.0	...
1844075	  768.0	  591.5	 3159.0	...
1844076	  768.3	  591.4	 3160.0	...
1844077	  768.7	  590.5	 3156.0	...
1844078	  769.2	  589.8	 3152.0	...
1844079	  769.4	  589.1	 3151.0	...
1844080	  769.3	  589.2	 3153.0	...
1844081	  768.8	  589.3	 3155.0	...
1844082	  768.4	  589.2	 3156.0	...
1844083	  767.9	  588.9	 3156.0	...
1844084	  767.7	  588.6	 3155.0	...
1844085	  767.6	  588.6	 3153.0	...
1844086	  767.6	  588.6	 3151.0	...
1844087	  767.7	  589.0	 3149.0	...
1844088	  767.8	  589.9	 3149.0	...
1844089	  768.0	  590.8	 3149.0	...
1844090	  768.0	  591.2	 3149.0	...
1844091	  768.3	  590.9	 3148.0	...
1844092	  768.9	  590.7	 3148.0	...
1844093	  769.5	  590.5	 3147.0	...
1844094	  769.1	  590.2	 3148.0	...
1844095	  768.4	  589.9	 3148.0	...
1844096	  768.2	  589.1	 3148.0	...
1844097	  768.6	  588.6	 3148.0	...
1844098	  769.2	  588.1	 3147.0	...
1844099	  769.5	  588.2	 3146.0	...
1844100	  769.9	  588.2	 3145.0	...
1844101	  770.1	  588.3	 3146.0	...
1844102	  770.2	  588.5	 3147.0	...
1844103	  769.9	  588.6	 3147.0	...
1844104	  769.6	  588.7	 3145.0	...
1844105	  769.3	  588.8	 3143.0	...
1844106	  769.2	  588.6	 3143.0	...
1844107	  769.0	  588.5	 3145.0	...
1844108	  769.1	  588.3	 3146.0	...
1844109	  769.3	  588.2	 3145.0	...
1844110	  769.5	  587.9	 3144.0	...
1844111	  769.7	  587.8	 3145.0	...
1844112	  769.7	  587.8	 3147.0	...
1844113	  769.6	  588.0	 3149.0	...
1844114	  769.5	  587.9	 3148.0	...
1844115	  769.3	  588.0	 3147.0	...
1844116	  769.2	  588.1	 3146.0	...
1844117	  769.1	  588.5	 3146.0	...
1844118	  769.2	  588.8	 3146.0	...
1844119	  769.2	  588.2	 3146.0	...
1844120	  769.2	  587.4	 3145.0	...
1844121	  769.1	  586.7	 3145.0	...
1844122	  769.0	  586.8	 3145.0	...
1844123	  769.0	  587.4	 3144.0	...
1844124	  769.1	  588.1	 3144.0	...
1844125	  769.2	  588.7	 3141.0	...
1844126	  769.2	  588.5	 3139.0	...
1844127	  769.2	  588.1	 3140.0	...
1844128	  769.3	  587.8	 3144.0	...
1844129	  769.5	  587.8	 3149.0	...
1844130	  769.7	  587.9	 3150.0	...
1844131	  769.7	  587.9	 3152.0	...
1844132	  769.7	  588.0	 3152.0	...
1844133	  769.7	  588.1	 3152.0	...
1844134	  769.7	  588.0	 3151.0	...
1844135	  769.7	  587.9	 3149.0	...
1844136	  769.6	  588.0	 3148.0	...
1844137	  769.7	  588.3	 3148.0	...
1844138	  769.9	  588.4	 3148.0	...
1844139	  770.3	  588.6	 3149.0	...
1844140	  770.5	  588.8	 3150.0	...
1844141	  770.4	  589.3	 3150.0	...
1844142	  770.4	  589.5	 3149.0	...
1844143	  770.5	  589.2	 3148.0	...
1844144	  770.7	  588.3	 3147.0	...
1844145	  770.4	  587.5	 3147.0	...
1844146	  770.0	  587.6	 3148.0	...
1844147	  769.6	  588.1	 3149.0	...
1844148	  770.0	  588.4	 3151.0	...
1844149	  770.4	  588.3	 3151.0	...
1844150	  770.7	  587.7	 3151.0	...
1844151	  770.6	  587.3	 3151.0	...
1844152	  770.7	  587.5	 3150.0	...
1844153	  770.7	  588.1	 3150.0	...
1844154	  770.7	  588.1	 3150.0	...
1844155	  770.5	  587.5	 3150.0	...
1844156	  770.3	  587.7	 3148.0	...
1844157	  770.1	  588.3	 3147.0	...
1844158	  770.0	  588.9	 3146.0	...
1844159	  770.2	  588.7	 3147.0	...
1844160	  770.3	  589.1	 3147.0	...
1844161	  770.4	  589.4	 3148.0	...
1844162	  770.3	  589.8	 3149.0	...
1844163	  770.3	  589.8	 3148.0	...
1844164	  771.0	  589.7	 3148.0	...
1844165	  771.5	  589.3	 3150.0	...
1844166	  771.9	  589.0	 3153.0	...
1844167	  771.7	  588.8	 3156.0	...
1844168	  771.6	  588.4	 3155.0	...
1844169	  771.4	  588.1	 3154.0	...
1844170	  771.1	  587.5	 3151.0	...
1844171	  770.9	  587.3	 3149.0	...
1844172	  770.8	  587.6	 3149.0	...
1844173	  771.1	  588.1	 3150.0	...
1844174	  771.3	  588.4	 3150.0	...
1844175	  771.4	  588.2	 3151.0	...
1844176	  771.4	  587.7	 3151.0	...
1844177	  771.4	  587.5	 3151.0	...
1844178	  771.6	  587.3	 3149.0	...
1844179	  771.8	  587.3	 3148.0	...
1844180	  771.9	  587.2	 3147.0	...
1844181	  771.7	  587.1	 3148.0	...
1844182	  771.4	  587.0	 3148.0	...
1844183	  770.8	  587.3	 3147.0	...
1844184	  770.4	  587.5	 3147.0	...
1844185	  770.2	  587.7	 3147.0	...
1844186	  770.5	  587.8	 3147.0	...
1844187	  770.8	  588.0	 3148.0	...
1844188	  771.0	  588.3	 3149.0	...
1844189	  771.3	  588.4	 3150.0	...
1844190	  771.5	  588.3	 3149.0	...
1844191	  771.6	  588.3	 3149.0	...
1844192	  771.5	  588.3	 3149.0	...
1844193	  771.4	  588.4	 3146.0	...
1844194	  771.4	  588.4	 3143.0	...
1844195	  771.3	  588.5	 3141.0	...
1844196	  771.2	  588.7	 3142.0	...
1844197	  771.0	  588.9	 3144.0	...
1844198	  770.8	  589.2	 3144.0	...
1844199	  770.5	  589.0	 3143.0	...
1844200	  770.1	  588.8	 3143.0	...
1844201	  769.9	  588.4	 3143.0	...
1844202	  770.4	  588.5	 3143.0	...
1844203	  770.9	  588.6	 3144.0	...
1844204	  771.5	  588.7	 3145.0	...
1844205	  771.3	  589.2	 3146.0	...
1844206	  770.9	  589.9	 3147.0	...
1844207	  770.5	  590.5	 3148.0	...
1844208	  770.2	  590.4	 3147.0	...
1844209	  770.3	  590.1	 3146.0	...
1844210	  770.6	  589.7	 3145.0	...
1844211	  770.9	  589.6	 3146.0	...
1844212	  771.1	  589.6	 3146.0	...
1844213	  771.1	  590.0	 3147.0	...
1844214	  771.1	  590.2	 3146.0	...
1844215	  771.1	  589.8	 3147.0	...
1844216	  771.1	  589.2	 3149.0	...
1844217	  771.2	  588.7	 3151.0	...
1844218	  771.2	  588.9	 3152.0	...
1844219	  771.0	  588.9	 3152.0	...
1844220	  770.8	  587.9	 3150.0	...
1844221	  770.6	  586.9	 3147.0	...
1844222	  770.6	  587.2	 3145.0	...
1844223	  770.8	  588.5	 3143.0	...
1844224	  771.0	  589.8	 3143.0	...
1844225	  771.1	  589.8	 3144.0	...
1844226	  771.7	  589.7	 3146.0	...
1844227	  772.2	  589.6	 3146.0	...
1844228	  772.7	  589.2	 3146.0	...
1844229	  772.6	  588.7	 3145.0	...
1844230	  772.5	  588.1	 3146.0	...
1844231	  772.3	  587.9	 3146.0	...
1844232	  772.3	  588.2	 3147.0	...
1844233	  771.9	  588.8	 3151.0	...
1844234	  771.2	  589.6	 3154.0	...
1844235	  770.4	  589.8	 3157.0	...
1844236	  770.0	  589.6	 3157.0	...
1844237	  770.0	  589.3	 3157.0	...
1844238	  769.9	  588.9	 3156.0	...
1844239	  769.8	  589.0	 3158.0	...
1844240	  769.6	  589.0	 3162.0	...
1844241	  769.5	  589.1	 3165.0	...
1844242	  769.4	  589.2	 3168.0	...
1844243	  769.4	  589.3	 3169.0	...
1844244	  769.5	  589.4	 3167.0	...
1844245	  769.4	  589.6	 3163.0	...
1844246	  769.3	  589.9	 3160.0	...
1844247	  769.7	  590.1	 3164.0	...
1844248	  770.1	  590.2	 3168.0	...
1844249	  770.5	  590.3	 3171.0	...
1844250	  770.3	  590.3	 3170.0	...
1844251	  770.1	  590.2	 3169.0	...
1844252	  769.9	  590.2	 3169.0	...
1844253	  769.8	  590.4	 3169.0	...
1844254	  769.6	  591.0	 3166.0	...
1844255	  769.6	  591.5	 3164.0	...
1844256	  769.6	  592.1	 3161.0	...
1844257	  769.6	  592.4	 3161.0	...
1844258	  769.5	  592.7	 3164.0	...
1844259	  769.5	  591.8	 3167.0	...
1844260	  769.7	  590.7	 3169.0	...
1844261	  770.1	  590.4	 3167.0	...
1844262	  770.4	  591.1	 3166.0	...
1844263	  770.7	  591.0	 3168.0	...
1844264	  770.9	  590.1	 3170.0	...
1844265	  771.0	  589.6	 3173.0	...
1844266	  770.8	  590.1	 3173.0	...
1844267	  770.4	  590.5	 3171.0	...
1844268	  769.9	  590.4	 3168.0	...
1844269	  769.5	  590.3	 3164.0	...
1844270	  769.3	  590.6	 3164.0	...
1844271	  769.1	  590.9	 3163.0	...
1844272	  768.9	  591.4	 3163.0	...
1844273	  768.7	  591.5	 3165.0	...
1844274	  768.7	  591.6	 3167.0	...
1844275	  768.7	  591.4	 3171.0	...
1844276	  768.9	  591.3	 3175.0	...
1844277	  769.0	  591.1	 3178.0	...
1844278	  769.1	  590.9	 3181.0	...
1844279	  769.1	  590.9	 3181.0	...
1844280	  769.2	  590.9	 3177.0	...
1844281	  769.2	  591.0	 3173.0	...
1844282	  769.3	  591.0	 3169.0	...
1844283	  769.4	  591.1	 3170.0	...
1844284	  769.3	  591.2	 3173.0	...
MSG	1844285 0000 _ Number Off
1844285	  769.4	  591.7	 3176.0	...
1844286	  769.6	  592.1	 3178.0	...
1844287	  769.3	  592.2	 3179.0	...
1844288	  768.9	  592.0	 3180.0	...
1844289	  769.1	  591.6	 3181.0	...
1844290	  769.8	  591.6	 3182.0	...
1844291	  770.0	  591.6	 3183.0	...
1844292	  769.6	  591.8	 3183.0	...
1844293	  769.2	  591.9	 3184.0	...
1844294	  769.2	  591.9	 3184.0	...
1844295	  768.5	  592.0	 3181.0	...
1844296	  767.7	  592.1	 3179.0	...
1844297	  767.7	  592.1	 3179.0	...
1844298	  768.3	  591.9	 3182.0	...
1844299	  768.6	  591.9	 3185.0	...
1844300	  768.3	  592.0	 3186.0	...
1844301	  768.0	  592.1	 3187.0	...
1844302	  768.5	  592.2	 3186.0	...
1844303	  768.8	  592.1	 3185.0	...
1844304	  769.1	  592.1	 3184.0	...
1844305	  768.9	  592.1	 3184.0	...
1844306	  768.5	  592.1	 3184.0	...
1844307	  768.2	  592.1	 3185.0	...
1844308	  768.0	  592.0	 3184.0	...
1844309	  768.0	  591.9	 3184.0	...
1844310	  768.1	  591.8	 3184.0	...
1844311	  768.2	  591.6	 3185.0	...
1844312	  768.4	  591.3	 3185.0	...
1844313	  768.5	  591.0	 3186.0	...
1844314	  768.5	  591.1	 3185.0	...
1844315	  768.5	  591.2	 3185.0	...
1844316	  768.2	  591.4	 3185.0	...
1844317	  768.0	  591.5	 3185.0	...
1844318	  767.8	  591.9	 3186.0	...
1844319	  768.0	  592.2	 3186.0	...
1844320	  768.3	  592.2	 3186.0	...
1844321	  768.7	  592.0	 3188.0	...
1844322	  768.8	  591.9	 3189.0	...
1844323	  768.8	  592.0	 3191.0	...
1844324	  768.9	  592.0	 3191.0	...
1844325	  769.3	  591.9	 3192.0	...
1844326	  769.7	  591.8	 3194.0	...
1844327	  769.6	  591.7	 3195.0	...
1844328	  769.3	  591.9	 3196.0	...
1844329	  769.0	  592.0	 3193.0	...
1844330	  769.1	  591.7	 3191.0	...
1844331	  768.8	  591.5	 3192.0	...
1844332	  768.4	  591.3	 3195.0	...
1844333	  768.1	  591.5	 3198.0	...
1844334	  767.5	  591.7	 3198.0	...
1844335	  766.9	  591.9	 3198.0	...
1844336	  767.2	  591.9	 3201.0	...
1844337	  768.1	  591.8	 3204.0	...
1844338	  769.1	  591.4	 3206.0	...
1844339	  769.1	  591.2	 3206.0	...
1844340	  769.1	  591.0	 3207.0	...
1844341	  769.1	  591.1	 3205.0	...
1844342	  769.2	  591.3	 3202.0	...
1844343	  769.3	  591.5	 3198.0	...
1844344	  769.4	  591.6	 3198.0	...
1844345	  769.0	  591.6	 3198.0	...
1844346	  768.5	  591.6	 3199.0	...
1844347	  767.9	  591.7	 3202.0	...
1844348	  767.8	  591.5	 3206.0	...
1844349	  767.5	  591.2	 3210.0	...
1844350	  767.3	  591.1	 3212.0	...
1844351	  767.6	  591.2	 3211.0	...
1844352	  768.0	  591.3	 3210.0	...
1844353	  768.4	  591.2	 3209.0	...
1844354	  768.6	  591.3	 3209.0	...
1844355	  768.3	  591.5	 3210.0	...
1844356	  768.0	  591.7	 3210.0	...
1844357	  767.6	  591.9	 3210.0	...
1844358	  767.5	  591.9	 3211.0	...
1844359	  767.4	  591.8	 3212.0	...
1844360	  767.0	  591.7	 3213.0	...
1844361	  766.6	  591.5	 3215.0	...
1844362	  766.7	  591.9	 3216.0	...
1844363	  767.3	  592.2	 3217.0	...
1844364	  767.9	  592.5	 3217.0	...
1844365	  767.5	  592.3	 3217.0	...
1844366	  767.4	  592.1	 3218.0	...
1844367	  767.1	  592.0	 3220.0	...
1844368	  767.3	  591.9	 3222.0	...
1844369	  767.1	  592.0	 3223.0	...
1844370	  767.1	  592.1	 3224.0	...
1844371	  766.7	  592.3	 3224.0	...
1844372	  766.6	  592.5	 3222.0	...
1844373	  766.4	  592.6	 3219.0	...
1844374	  766.5	  592.6	 3219.0	...
1844375	  766.5	  592.6	 3222.0	...
1844376	  766.4	  592.6	 3224.0	...
1844377	  766.2	  592.6	 3224.0	...
1844378	  766.2	  593.2	 3224.0	...
1844379	  766.3	  593.8	 3226.0	...
1844380	  766.5	  594.4	 3229.0	...
1844381	  767.0	  593.8	 3231.0	...
1844382	  767.4	  593.1	 3231.0	...
1844383	  767.5	  592.8	 3231.0	...
1844384	  767.3	  593.2	 3234.0	...
1844385	  767.0	  593.8	 3237.0	...
1844386	  766.8	  594.1	 3236.0	...
1844387	  766.5	  594.3	 3233.0	...
1844388	  766.3	  594.3	 3230.0	...
1844389	  766.0	  594.3	 3230.0	...
1844390	  765.9	  594.4	 3234.0	...
1844391	  765.9	  593.8	 3237.0	...
1844392	  766.1	  593.2	 3240.0	...
1844393	  766.1	  592.6	 3239.0	...
1844394	  765.9	  592.7	 3239.0	...
1844395	  765.7	  593.0	 3241.0	...
1844396	  765.7	  593.2	 3242.0	...
1844397	  765.8	  593.3	 3244.0	...
1844398	  765.5	  593.2	 3244.0	...
1844399	  765.2	  593.1	 3245.0	...
1844400	  765.2	  593.3	 3247.0	...
1844401	  765.6	  593.6	 3247.0	...
1844402	  765.9	  593.9	 3247.0	...
1844403	  765.8	  593.9	 3246.0	...
1844404	  765.6	  593.9	 3249.0	...
1844405	  765.7	  594.0	 3252.0	...
1844406	  765.8	  594.2	 3256.0	...
1844407	  766.0	  594.4	 3256.0	...
1844408	  765.8	  594.6	 3254.0	...
1844409	  765.5	  594.7	 3252.0	...
1844410	  765.3	  594.7	 3252.0	...
1844411	  765.2	  594.8	 3254.0	...
1844412	  765.3	  594.2	 3255.0	...
1844413	  765.0	  593.7	 3255.0	...
1844414	  764.7	  593.3	 3254.0	...
1844415	  764.5	  594.0	 3255.0	...
1844416	  764.5	  594.6	 3256.0	...
1844417	  764.4	  595.2	 3257.0	...
1844418	  764.1	  595.8	 3258.0	...
1844419	  763.9	  596.3	 3258.0	...
1844420	  763.6	  596.9	 3259.0	...
1844421	  763.4	  597.1	 3260.0	...
1844422	  763.1	  597.5	 3260.0	...
1844423	  763.0	  597.9	 3261.0	...
1844424	  762.7	  598.0	 3264.0	...
1844425	  762.5	  597.8	 3267.0	...
1844426	  762.3	  597.5	 3270.0	...
1844427	  762.3	  597.5	 3270.0	...
1844428	  762.3	  597.2	 3269.0	...
1844429	  762.6	  596.9	 3269.0	...
1844430	  762.8	  596.6	 3266.0	...
1844431	  763.1	  596.5	 3263.0	...
1844432	  763.0	  596.4	 3264.0	...
1844433	  762.9	  596.5	 3270.0	...
1844434	  762.7	  596.6	 3276.0	...
1844435	  762.5	  596.7	 3279.0	...
1844436	  762.7	  596.9	 3278.0	...
1844437	  763.0	  597.4	 3275.0	...
1844438	  763.4	  597.9	 3270.0	...
1844439	  763.5	  597.6	 3268.0	...
1844440	  763.5	  597.1	 3268.0	...
1844441	  763.4	  596.7	 3270.0	...
1844442	  763.7	  596.8	 3275.0	...
1844443	  763.9	  596.8	 3277.0	...
1844444	  763.4	  596.7	 3280.0	...
1844445	  762.8	  596.6	 3281.0	...
1844446	  762.0	  596.7	 3279.0	...
1844447	  761.8	  596.6	 3277.0	...
1844448	  761.8	  596.6	 3274.0	...
1844449	  762.0	  596.8	 3272.0	...
1844450	  762.2	  597.0	 3272.0	...
1844451	  762.4	  597.2	 3273.0	...
1844452	  762.5	  597.3	 3274.0	...
1844453	  762.5	  596.6	 3274.0	...
1844454	  762.4	  595.9	 3275.0	...
1844455	  762.5	  596.0	 3277.0	...
1844456	  762.2	  597.3	 3279.0	...
1844457	  762.0	  598.5	 3280.0	...
1844458	  761.7	  599.0	 3281.0	...
1844459	  761.6	  599.0	 3281.0	...
1844460	  761.4	  599.0	 3281.0	...
1844461	  761.4	  598.9	 3282.0	...
1844462	  761.6	  598.7	 3282.0	...
1844463	  761.7	  598.6	 3282.0	...
1844464	  761.8	  598.5	 3283.0	...
1844465	  761.5	  598.5	 3283.0	...
1844466	  761.3	  598.9	 3286.0	...
1844467	  761.3	  599.3	 3288.0	...
1844468	  761.3	  599.4	 3288.0	...
1844469	  761.4	  598.8	 3285.0	...
1844470	  761.4	  598.1	 3282.0	...
1844471	  761.5	  597.5	 3281.0	...
1844472	  761.6	  597.3	 3280.0	...
1844473	  761.4	  597.4	 3282.0	...
1844474	  761.1	  597.5	 3285.0	...
1844475	  760.8	  597.6	 3287.0	...
1844476	  760.9	  598.2	 3288.0	...
1844477	  761.1	  598.9	 3289.0	...
1844478	  761.3	  599.4	 3290.0	...
1844479	  761.4	  598.7	 3291.0	...
1844480	  761.4	  598.1	 3291.0	...
1844481	  761.2	  597.2	 3291.0	...
1844482	  761.2	  597.0	 3292.0	...
1844483	  761.7	  596.9	 3293.0	...
1844484	  762.1	  597.1	 3292.0	...
1844485	  762.5	  597.1	 3291.0	...
MSG	1844486 0000 _ Number On
1844486	  762.3	  596.9	 3291.0	...
1844487	  762.1	  596.8	 3290.0	...
1844488	  762.3	  596.7	 3290.0	...
1844489	  762.6	  596.6	 3289.0	...
1844490	  762.5	  596.5	 3289.0	...
1844491	  762.2	  596.6	 3288.0	...
1844492	  761.9	  596.7	 3287.0	...
1844493	  761.9	  596.8	 3290.0	...
1844494	  761.7	  597.0	 3295.0	...
1844495	  761.3	  597.2	 3298.0	...
1844496	  761.1	  597.3	 3296.0	...
1844497	  761.4	  597.2	 3296.0	...
1844498	  761.8	  597.1	 3297.0	...
1844499	  761.7	  597.1	 3298.0	...
1844500	  760.9	  597.1	 3298.0	...
1844501	  760.2	  597.2	 3298.0	...
1844502	  760.2	  597.2	 3298.0	...
1844503	  760.9	  597.3	 3299.0	...
1844504	  761.5	  597.7	 3300.0	...
1844505	  761.9	  598.2	 3302.0	...
1844506	  761.8	  597.9	 3304.0	...
1844507	  761.8	  597.3	 3306.0	...
1844508	  761.4	  596.8	 3308.0	...
1844509	  761.0	  596.9	 3307.0	...
1844510	  760.7	  597.1	 3305.0	...
1844511	  760.4	  597.4	 3303.0	...
1844512	  759.9	  597.5	 3307.0	...
1844513	  759.5	  597.5	 3311.0	...
1844514	  759.5	  597.9	 3314.0	...
1844515	  759.3	  598.4	 3314.0	...
1844516	  758.9	  599.1	 3310.0	...
1844517	  758.4	  599.2	 3307.0	...
1844518	  758.3	  599.3	 3306.0	...
1844519	  759.0	  599.2	 3308.0	...
1844520	  759.9	  598.9	 3311.0	...
1844521	  760.6	  598.6	 3312.0	...
1844522	  760.6	  598.4	 3312.0	...
1844523	  759.7	  598.3	 3313.0	...
1844524	  758.8	  598.3	 3315.0	...
1844525	  758.3	  598.4	 3316.0	...
1844526	  758.5	  598.6	 3315.0	...
1844527	  758.5	  598.9	 3315.0	...
1844528	  758.3	  599.2	 3315.0	...
1844529	  758.1	  599.4	 3316.0	...
1844530	  758.2	  599.5	 3316.0	...
1844531	  758.3	  599.5	 3317.0	...
1844532	  758.3	  599.8	 3317.0	...
1844533	  758.2	  600.1	 3317.0	...
1844534	  758.0	  600.4	 3320.0	...
1844535	  757.9	  600.4	 3322.0	...
1844536	  757.8	  600.4	 3324.0	...
1844537	  758.3	  600.3	 3325.0	...
1844538	  758.8	  600.2	 3326.0	...
1844539	  759.1	  600.0	 3326.0	...
1844540	  759.1	  599.9	 3326.0	...
1844541	  759.2	  599.9	 3325.0	...
1844542	  759.3	  600.0	 3324.0	...
1844543	  759.3	  600.0	 3324.0	...
1844544	  759.1	  599.9	 3323.0	...
1844545	  759.4	  599.7	 3324.0	...
1844546	  759.8	  599.5	 3326.0	...
1844547	  760.1	  599.4	 3327.0	...
1844548	  759.5	  599.5	 3328.0	...
1844549	  758.9	  599.7	 3328.0	...
1844550	  758.6	  599.9	 3329.0	...
1844551	  758.8	  600.2	 3330.0	...
1844552	  759.5	  600.7	 3330.0	...
1844553	  760.1	  601.1	 3331.0	...
1844554	  760.2	  601.1	 3332.0	...
1844555	  759.8	  601.1	 3331.0	...
1844556	  759.4	  601.2	 3330.0	...
1844557	  759.4	  601.3	 3328.0	...
1844558	  759.2	  601.2	 3329.0	...
1844559	  759.1	  600.9	 3330.0	...
1844560	  759.1	  600.6	 3332.0	...
1844561	  759.2	  600.6	 3333.0	...
1844562	  759.4	  600.8	 3333.0	...
1844563	  759.5	  601.0	 3331.0	...
1844564	  759.5	  600.9	 3329.0	...
1844565	  759.2	  600.6	 3327.0	...
1844566	  759.0	  600.1	 3326.0	...
1844567	  759.0	  599.7	 3326.0	...
1844568	  759.0	  599.8	 3327.0	...
1844569	  758.9	  600.3	 3328.0	...
1844570	  758.7	  600.9	 3329.0	...
1844571	  758.6	  600.8	 3329.0	...
1844572	  758.5	  600.6	 3329.0	...
1844573	  758.5	  600.0	 3329.0	...
1844574	  758.4	  599.5	 3330.0	...
1844575	  758.5	  599.0	 3329.0	...
1844576	  758.6	  599.9	 3327.0	...
1844577	  758.6	  601.0	 3326.0	...
1844578	  758.6	  601.5	 3327.0	...
1844579	  758.4	  600.9	 3329.0	...
1844580	  758.3	  600.5	 3328.0	...
1844581	  758.2	  600.7	 3328.0	...
1844582	  758.0	  600.5	 3328.0	...
1844583	  757.8	  600.2	 3330.0	...
1844584	  757.6	  600.4	 3332.0	...
1844585	  757.6	  600.9	 3333.0	...
1844586	  757.6	  601.4	 3329.0	...
1844587	  757.6	  601.2	 3325.0	...
1844588	  757.7	  601.0	 3328.0	...
1844589	  757.7	  600.8	 3332.0	...
1844590	  757.5	  601.5	 3336.0	...
1844591	  757.3	  602.3	 3335.0	...
1844592	  756.9	  602.6	 3332.0	...
1844593	  756.7	  602.3	 3329.0	...
1844594	  756.5	  602.2	 3327.0	...
1844595	  757.2	  602.2	 3327.0	...
1844596	  757.6	  602.3	 3328.0	...
1844597	  758.0	  602.2	 3329.0	...
1844598	  757.6	  601.9	 3329.0	...
1844599	  757.5	  601.9	 3328.0	...
1844600	  757.4	  601.9	 3327.0	...
1844601	  757.5	  601.4	 3327.0	...
1844602	  757.6	  600.7	 3329.0	...
1844603	  757.4	  600.2	 3330.0	...
1844604	  757.4	  600.4	 3329.0	...
1844605	  757.5	  600.6	 3328.0	...
1844606	  757.2	  600.7	 3328.0	...
1844607	  756.7	  600.8	 3328.0	...
1844608	  756.6	  601.0	 3329.0	...
1844609	  757.1	  601.0	 3330.0	...
1844610	  757.6	  601.1	 3329.0	...
1844611	  757.8	  601.7	 3327.0	...
1844612	  758.1	  602.1	 3327.0	...
1844613	  757.9	  602.5	 3329.0	...
1844614	  757.5	  602.3	 3330.0	...
1844615	  757.1	  602.3	 3330.0	...
1844616	  757.0	  602.2	 3329.0	...
1844617	  756.9	  602.0	 3329.0	...
1844618	  756.8	  601.8	 3328.0	...
1844619	  757.0	  601.7	 3329.0	...
1844620	  757.2	  602.0	 3329.0	...
1844621	  757.4	  602.3	 3329.0	...
1844622	  757.6	  601.8	 3328.0	...
1844623	  757.9	  601.0	 3327.0	...
1844624	  758.2	  600.3	 3326.0	...
1844625	  757.7	  600.4	 3326.0	...
1844626	  757.0	  600.5	 3325.0	...
1844627	  756.0	  600.5	 3325.0	...
1844628	  755.7	  600.4	 3325.0	...
1844629	  755.6	  600.4	 3325.0	...
1844630	  756.0	  601.2	 3326.0	...
1844631	  756.6	  602.0	 3328.0	...
1844632	  756.8	  601.8	 3330.0	...
1844633	  756.9	  600.7	 3331.0	...
1844634	  756.8	  600.0	 3329.0	...
1844635	  756.8	  600.4	 3326.0	...
1844636	  756.6	  600.8	 3325.0	...
1844637	  756.5	  600.7	 3326.0	...
1844638	  756.2	  600.4	 3327.0	...
1844639	  756.1	  600.0	 3326.0	...
1844640	  756.8	  599.5	 3325.0	...
1844641	  757.7	  599.2	 3323.0	...
1844642	  758.0	  599.2	 3320.0	...
1844643	  757.5	  599.3	 3319.0	...
1844644	  756.9	  599.3	 3318.0	...
1844645	  756.9	  599.2	 3316.0	...
1844646	  756.9	  599.6	 3314.0	...
1844647	  756.9	  600.0	 3312.0	...
1844648	  757.0	  600.4	 3312.0	...
1844649	  757.1	  599.9	 3312.0	...
1844650	  757.2	  599.4	 3314.0	...
1844651	  757.3	  599.0	 3317.0	...
1844652	  757.4	  599.1	 3320.0	...
1844653	  757.4	  599.2	 3318.0	...
1844654	  757.5	  599.8	 3315.0	...
1844655	  757.6	  600.4	 3312.0	...
1844656	  757.6	  600.8	 3313.0	...
1844657	  757.6	  600.6	 3313.0	...
1844658	  757.7	  600.0	 3312.0	...
1844659	  757.9	  599.6	 3311.0	...
1844660	  758.1	  599.5	 3312.0	...
1844661	  758.1	  599.8	 3311.0	...
1844662	  758.2	  600.1	 3311.0	...
1844663	  757.8	  600.4	 3311.0	...
1844664	  757.2	  601.0	 3312.0	...
1844665	  756.6	  601.4	 3312.0	...
1844666	  756.3	  601.5	 3311.0	...
1844667	  756.3	  602.0	 3310.0	...
1844668	  756.3	  602.6	 3309.0	...
1844669	  756.4	  602.9	 3309.0	...
1844670	  756.4	  602.6	 3309.0	...
1844671	  756.4	  602.1	 3309.0	...
1844672	  756.6	  602.0	 3309.0	...
1844673	  756.8	  602.1	 3308.0	...
1844674	  757.0	  601.5	 3307.0	...
1844675	  756.6	  600.8	 3305.0	...
1844676	  756.3	  600.1	 3307.0	...
1844677	  756.5	  600.1	 3309.0	...
1844678	  756.9	  600.2	 3312.0	...
1844679	  757.3	  600.2	 3312.0	...
1844680	  757.3	  600.6	 3311.0	...
1844681	  757.2	  600.9	 3309.0	...
1844682	  757.1	  601.0	 3304.0	...
1844683	  757.0	  600.6	 3300.0	...
1844684	  756.6	  600.2	 3297.0	...
1844685	  756.3	  600.0	 3298.0	...
1844686	  756.1	  599.5	 3298.0	...
1844687	  756.4	  598.9	 3298.0	...
1844688	  756.6	  598.8	 3299.0	...
1844689	  756.5	  599.2	 3299.0	...
1844690	  756.3	  599.7	 3299.0	...
1844691	  756.1	  599.8	 3299.0	...
1844692	  756.0	  599.9	 3300.0	...
1844693	  756.0	  599.6	 3302.0	...
1844694	  756.0	  599.3	 3301.0	...
1844695	  756.1	  599.0	 3299.0	...
1844696	  756.2	  599.1	 3297.0	...
1844697	  756.3	  599.1	 3298.0	...
1844698	  756.5	  599.0	 3299.0	...
1844699	  756.6	  598.8	 3300.0	...
1844700	  756.5	  598.6	 3300.0	...
1844701	  756.5	  598.5	 3301.0	...
1844702	  756.7	  598.2	 3298.0	...
1844703	  756.9	  598.1	 3294.0	...
1844704	  757.0	  598.3	 3290.0	...
1844705	  757.2	  598.5	 3290.0	...
1844706	  757.4	  598.8	 3290.0	...
1844707	  757.4	  598.8	 3290.0	...
1844708	  757.2	  598.8	 3288.0	...
1844709	  757.0	  598.8	 3286.0	...
1844710	  757.0	  598.8	 3286.0	...
1844711	  756.9	  598.7	 3289.0	...
1844712	  756.9	  598.4	 3290.0	...
1844713	  756.9	  598.2	 3289.0	...
1844714	  757.1	  598.0	 3287.0	...
1844715	  757.4	  597.8	 3287.0	...
1844716	  757.8	  597.6	 3288.0	...
1844717	  757.8	  597.7	 3289.0	...
1844718	  757.6	  597.9	 3288.0	...
1844719	  757.3	  598.4	 3288.0	...
1844720	  757.0	  598.8	 3287.0	...
1844721	  757.0	  599.1	 3288.0	...
1844722	  757.3	  599.4	 3289.0	...
1844723	  757.5	  599.6	 3289.0	...
1844724	  757.6	  599.4	 3288.0	...
1844725	  757.5	  598.9	 3287.0	...
1844726	  757.4	  598.5	 3285.0	...
1844727	  757.3	  598.7	 3286.0	...
1844728	  757.3	  599.1	 3285.0	...
1844729	  757.5	  599.4	 3283.0	...
1844730	  757.6	  598.9	 3280.0	...
1844731	  757.4	  598.4	 3279.0	...
1844732	  757.3	  598.4	 3279.0	...
1844733	  757.2	  598.9	 3279.0	...
1844734	  757.6	  599.3	 3280.0	...
1844735	  757.7	  599.9	 3279.0	...
1844736	  757.3	  600.6	 3278.0	...
1844737	  756.8	  600.9	 3275.0	...
1844738	  756.2	  600.1	 3275.0	...
1844739	  756.2	  599.2	 3274.0	...
1844740	  756.5	  598.7	 3273.0	...
1844741	  757.0	  598.6	 3272.0	...
1844742	  757.3	  598.6	 3272.0	...
1844743	  757.2	  598.4	 3272.0	...
1844744	  757.2	  598.3	 3274.0	...
1844745	  757.3	  598.2	 3275.0	...
1844746	  757.6	  598.2	 3274.0	...
1844747	  757.7	  598.4	 3270.0	...
1844748	  757.3	  598.7	 3267.0	...
1844749	  756.7	  599.4	 3268.0	...
1844750	  756.2	  600.0	 3270.0	...
1844751	  756.5	  600.1	 3270.0	...
1844752	  756.7	  599.9	 3267.0	...
1844753	  756.9	  599.7	 3263.0	...
1844754	  756.9	  599.7	 3261.0	...
1844755	  757.0	  599.4	 3261.0	...
1844756	  757.2	  599.3	 3261.0	...
1844757	  757.2	  599.4	 3261.0	...
1844758	  757.1	  599.8	 3261.0	...
1844759	  756.6	  599.7	 3261.0	...
1844760	  756.2	  599.3	 3261.0	...
1844761	  756.0	  598.9	 3260.0	...
1844762	  756.2	  598.9	 3259.0	...
1844763	  756.4	  598.8	 3255.0	...
1844764	  756.6	  598.5	 3252.0	...
1844765	  756.7	  598.2	 3250.0	...
1844766	  756.7	  598.1	 3250.0	...
1844767	  756.6	  598.2	 3250.0	...
1844768	  756.5	  598.4	 3251.0	...
1844769	  756.4	  598.5	 3252.0	...
1844770	  756.2	  598.5	 3252.0	...
1844771	  756.2	  598.6	 3249.0	...
1844772	  756.8	  598.5	 3247.0	...
1844773	  757.4	  598.3	 3244.0	...
1844774	  758.0	  598.3	 3242.0	...
1844775	  758.0	  598.5	 3243.0	...
1844776	  758.2	  598.6	 3245.0	...
1844777	  758.3	  598.6	 3246.0	...
1844778	  758.5	  598.5	 3244.0	...
1844779	  758.5	  598.6	 3243.0	...
1844780	  758.5	  598.9	 3239.0	...
1844781	  758.0	  599.2	 3236.0	...
1844782	  757.6	  599.3	 3232.0	...
1844783	  757.2	  599.2	 3231.0	...
1844784	  757.3	  599.0	 3231.0	...
1844785	  757.2	  598.9	 3232.0	...
1844786	  757.0	  598.7	 3232.0	...
1844787	  757.0	  598.4	 3232.0	...
1844788	  757.3	  598.2	 3230.0	...
1844789	  757.7	  598.1	 3229.0	...
1844790	  757.5	  598.2	 3227.0	...
1844791	  757.4	  598.1	 3226.0	...
1844792	  757.9	  597.9	 3226.0	...
1844793	  758.6	  597.7	 3226.0	...
1844794	  759.2	  598.2	 3226.0	...
1844795	  758.8	  599.3	 3224.0	...
1844796	  758.6	  600.4	 3220.0	...
1844797	  758.5	  600.2	 3216.0	...
1844798	  758.6	  600.0	 3214.0	...
MSG	1844799 0000 _ Number Off
1844799	  758.5	  600.4	 3215.0	...
1844800	  758.1	  601.5	 3215.0	...
1844801	  757.8	  602.0	 3216.0	...
1844802	  757.4	  601.5	 3214.0	...
1844803	  757.4	  600.9	 3213.0	...
1844804	  757.4	  601.0	 3213.0	...
1844805	  757.6	  601.6	 3216.0	...
1844806	  757.8	  601.9	 3218.0	...
1844807	  758.8	  601.0	 3218.0	...
EFIX R   1843949	1844807	859	  763.7	  594.6	   3233
SSACC R  1844808
1844808	  759.7	  599.8	 3217.0	...
1844809	  761.3	  598.8	 3216.0	...
1844810	  763.5	  598.0	 3209.0	...
1844811	  766.4	  597.4	 3203.0	...
1844812	  770.0	  596.8	 3198.0	...
1844813	  772.7	  596.5	 3197.0	...
1844814	  776.0	  596.1	 3196.0	...
1844815	  778.7	  595.7	 3197.0	...
1844816	  781.6	  595.1	 3198.0	...
1844817	  784.0	  594.4	 3199.0	...
1844818	  785.9	  593.6	 3198.0	...
1844819	  787.1	  592.7	 3194.0	...
ESACC R  1844808	1844819	12	  759.7	  599.8	  787.1	  592.7	   0.60	     60
SFIX R   1844820
1844820	  787.7	  592.2	 3190.0	...
1844821	  788.0	  591.9	 3186.0	...
1844822	  788.3	  592.0	 3182.0	...
1844823	  787.2	  592.7	 3177.0	...
1844824	  785.8	  593.3	 3172.0	...
1844825	  783.3	  593.9	 3171.0	...
1844826	  781.9	  594.1	 3171.0	...
1844827	  780.2	  594.3	 3171.0	...
1844828	  779.2	  594.0	 3172.0	...
1844829	  777.9	  593.8	 3172.0	...
1844830	  776.9	  593.5	 3172.0	...
1844831	  776.7	  593.5	 3172.0	...
1844832	  776.8	  593.3	 3174.0	...
1844833	  777.0	  593.2	 3176.0	...
1844834	  776.9	  592.9	 3173.0	...
1844835	  776.9	  592.5	 3168.0	...
1844836	  777.0	  592.0	 3164.0	...
1844837	  777.1	  591.5	 3160.0	...
1844838	  777.3	  591.2	 3157.0	...
1844839	  777.4	  591.4	 3154.0	...
1844840	  777.5	  591.9	 3156.0	...
1844841	  777.6	  592.3	 3156.0	...
1844842	  777.6	  592.2	 3155.0	...
1844843	  777.7	  592.0	 3155.0	...
1844844	  777.8	  592.0	 3154.0	...
1844845	  778.0	  592.0	 3154.0	...
1844846	  778.2	  592.0	 3154.0	...
1844847	  778.4	  592.0	 3154.0	...
1844848	  778.4	  592.2	 3150.0	...
1844849	  778.8	  592.3	 3147.0	...
1844850	  779.1	  592.6	 3142.0	...
1844851	  779.6	  592.8	 3142.0	...
1844852	  779.7	  593.1	 3141.0	...
1844853	  779.7	  592.6	 3141.0	...
1844854	  779.7	  592.1	 3141.0	...
1844855	  779.9	  592.1	 3140.0	...
1844856	  780.1	  592.8	 3140.0	...
1844857	  780.1	  593.5	 3140.0	...
1844858	  780.0	  593.6	 3140.0	...
1844859	  779.9	  593.5	 3138.0	...
1844860	  779.8	  593.1	 3136.0	...
1844861	  779.9	  592.9	 3135.0	...
1844862	  780.1	  592.6	 3135.0	...
1844863	  780.2	  592.6	 3135.0	...
1844864	  780.0	  592.4	 3133.0	...
1844865	  779.6	  592.2	 3131.0	...
1844866	  779.4	  592.6	 3128.0	...
1844867	  779.6	  593.3	 3128.0	...
1844868	  779.5	  594.1	 3127.0	...
1844869	  779.3	  594.2	 3124.0	...
1844870	  779.6	  594.2	 3120.0	...
1844871	  780.2	  593.9	 3117.0	...
1844872	  780.8	  593.3	 3119.0	...
1844873	  780.9	  592.9	 3122.0	...
1844874	  780.9	  591.9	 3123.0	...
1844875	  781.1	  591.4	 3120.0	...
1844876	  781.0	  590.9	 3117.0	...
1844877	  781.1	  591.1	 3115.0	...
1844878	  781.1	  591.0	 3114.0	...
1844879	  781.3	  590.9	 3114.0	...
1844880	  781.5	  591.2	 3112.0	...
1844881	  781.5	  591.8	 3108.0	...
1844882	  781.4	  592.3	 3104.0	...
1844883	  781.1	  592.3	 3103.0	...
1844884	  780.9	  592.3	 3104.0	...
1844885	  780.7	  592.4	 3105.0	...
1844886	  781.2	  592.2	 3106.0	...
1844887	  781.8	  592.1	 3106.0	...
1844888	  781.9	  591.7	 3107.0	...
1844889	  781.6	  591.5	 3105.0	...
1844890	  781.4	  591.4	 3103.0	...
1844891	  781.8	  591.5	 3100.0	...
1844892	  782.1	  591.8	 3099.0	...
1844893	  782.3	  591.9	 3098.0	...
1844894	  782.4	  592.1	 3097.0	...
1844895	  782.3	  592.0	 3095.0	...
1844896	  782.3	  591.8	 3093.0	...
1844897	  782.4	  592.1	 3092.0	...
1844898	  782.6	  592.4	 3091.0	...
1844899	  782.7	  592.8	 3090.0	...
1844900	  782.8	  592.7	 3087.0	...
1844901	  782.8	  592.7	 3086.0	...
1844902	  782.7	  592.5	 3083.0	...
1844903	  782.7	  592.8	 3080.0	...
1844904	  782.7	  593.0	 3077.0	...
1844905	  783.0	  593.0	 3074.0	...
1844906	  783.5	  592.3	 3072.0	...
1844907	  783.8	  591.7	 3072.0	...
1844908	  783.9	  591.7	 3071.0	...
1844909	  783.8	  591.8	 3068.0	...
1844910	  783.6	  592.1	 3065.0	...
1844911	  783.8	  592.2	 3063.0	...
1844912	  784.0	  591.5	 3061.0	...
1844913	  784.1	  590.7	 3061.0	...
1844914	  784.1	  589.9	 3062.0	...
1844915	  784.6	  590.2	 3058.0	...
1844916	  785.0	  590.6	 3053.0	...
1844917	  784.7	  591.0	 3048.0	...
1844918	  784.3	  591.1	 3047.0	...
1844919	  783.8	  591.1	 3047.0	...
1844920	  783.9	  591.1	 3047.0	...
1844921	  784.1	  591.0	 3047.0	...
1844922	  784.2	  591.0	 3045.0	...
1844923	  784.7	  591.0	 3042.0	...
1844924	  784.9	  590.8	 3040.0	...
1844925	  785.2	  590.6	 3040.0	...
1844926	  785.0	  591.1	 3038.0	...
1844927	  784.8	  591.7	 3033.0	...
1844928	  784.6	  592.4	 3027.0	...
1844929	  784.6	  592.2	 3024.0	...
1844930	  785.0	  591.9	 3024.0	...
1844931	  785.4	  591.7	 3024.0	...
1844932	  785.7	  591.7	 3023.0	...
1844933	  785.4	  591.8	 3021.0	...
1844934	  785.2	  591.9	 3018.0	...
1844935	  785.1	  591.9	 3016.0	...
1844936	  785.1	  591.9	 3015.0	...
1844937	  785.0	  591.8	 3015.0	...
1844938	  784.8	  591.6	 3015.0	...
1844939	  784.9	  591.4	 3011.0	...
1844940	  785.2	  591.2	 3008.0	...
1844941	  785.4	  591.1	 3004.0	...
1844942	  785.4	  591.0	 3004.0	...
1844943	  785.0	  591.6	 3006.0	...
1844944	  784.6	  592.1	 3007.0	...
1844945	  784.3	  593.0	 3009.0	...
1844946	  784.7	  593.1	 3006.0	...
1844947	  785.0	  593.3	 3003.0	...
1844948	  785.4	  593.2	 3000.0	...
1844949	  785.4	  593.1	 2999.0	...
1844950	  785.7	  593.0	 2994.0	...
1844951	  786.0	  592.5	 2990.0	...
1844952	  786.2	  592.0	 2985.0	...
1844953	  786.2	  591.5	 2984.0	...
1844954	  786.2	  591.5	 2984.0	...
1844955	  786.1	  591.3	 2985.0	...
1844956	  786.3	  591.1	 2986.0	...
1844957	  786.2	  591.0	 2984.0	...
1844958	  786.2	  590.9	 2981.0	...
1844959	  785.9	  590.9	 2979.0	...
1844960	  785.8	  590.7	 2975.0	...
1844961	  785.9	  590.6	 2972.0	...
1844962	  786.2	  590.5	 2969.0	...
1844963	  786.7	  590.4	 2969.0	...
1844964	  787.1	  590.2	 2969.0	...
1844965	  787.7	  589.9	 2969.0	...
1844966	  788.0	  589.6	 2966.0	...
1844967	  788.2	  589.5	 2960.0	...
1844968	  788.1	  589.5	 2954.0	...
1844969	  787.8	  588.9	 2949.0	...
1844970	  787.8	  588.4	 2947.0	...
1844971	  787.7	  587.6	 2946.0	...
1844972	  787.5	  587.5	 2945.0	...
1844973	  787.4	  587.4	 2946.0	...
1844974	  787.6	  587.7	 2946.0	...
1844975	  787.9	  588.0	 2945.0	...
1844976	  788.2	  588.2	 2945.0	...
1844977	  788.2	  588.2	 2945.0	...
1844978	  788.2	  588.1	 2945.0	...
1844979	  788.4	  588.5	 2944.0	...
1844980	  788.6	  588.9	 2942.0	...
1844981	  788.6	  589.1	 2939.0	...
1844982	  788.7	  588.8	 2936.0	...
1844983	  788.7	  588.3	 2934.0	...
1844984	  788.8	  587.7	 2932.0	...
1844985	  789.0	  587.0	 2930.0	...
1844986	  789.2	  586.6	 2929.0	...
1844987	  789.6	  586.6	 2928.0	...
1844988	  789.7	  586.8	 2927.0	...
1844989	  789.7	  587.2	 2926.0	...
1844990	  789.6	  587.5	 2925.0	...
1844991	  789.3	  587.7	 2925.0	...
1844992	  789.2	  588.1	 2924.0	...
1844993	  789.1	  588.5	 2920.0	...
1844994	  789.1	  588.8	 2917.0	...
1844995	  789.1	  588.7	 2914.0	...
1844996	  789.7	  588.7	 2912.0	...
1844997	  790.3	  588.7	 2909.0	...
1844998	  790.9	  587.9	 2906.0	...
1844999	  791.1	  587.2	 2903.0	...
1845000	  791.2	  586.5	 2901.0	...
1845001	  790.9	  586.6	 2899.0	...
1845002	  790.7	  586.5	 2899.0	...
1845003	  790.4	  586.8	 2897.0	...
1845004	  790.3	  586.8	 2895.0	...
1845005	  790.0	  587.2	 2893.0	...
1845006	  789.9	  587.1	 2893.0	...
1845007	  790.2	  587.0	 2894.0	...
1845008	  790.6	  586.7	 2894.0	...
1845009	  791.1	  586.3	 2891.0	...
1845010	  791.0	  586.0	 2887.0	...
1845011	  791.1	  585.8	 2883.0	...
1845012	  791.6	  586.2	 2883.0	...
MSG	1845013 0000 _ Number On
1845013	  792.1	  586.5	 2883.0	...
1845014	  792.0	  587.0	 2882.0	...
1845015	  791.5	  587.1	 2882.0	...
1845016	  791.1	  587.1	 2881.0	...
1845017	  791.1	  587.0	 2877.0	...
1845018	  791.3	  586.8	 2872.0	...
1845019	  791.5	  586.7	 2868.0	...
1845020	  791.4	  586.5	 2870.0	...
1845021	  791.2	  586.3	 2871.0	...
1845022	  790.8	  586.3	 2871.0	...
1845023	  790.5	  586.2	 2869.0	...
1845024	  790.7	  586.3	 2866.0	...
1845025	  791.2	  586.4	 2861.0	...
1845026	  791.7	  586.5	 2856.0	...
1845027	  791.7	  586.5	 2852.0	...
1845028	  791.7	  586.5	 2852.0	...
1845029	  791.7	  586.5	 2853.0	...
1845030	  791.8	  586.6	 2853.0	...
1845031	  792.2	  586.6	 2852.0	...
1845032	  792.8	  586.5	 2851.0	...
1845033	  793.4	  586.2	 2850.0	...
1845034	  793.5	  585.5	 2848.0	...
1845035	  793.4	  584.9	 2846.0	...
1845036	  793.2	  584.3	 2845.0	...
1845037	  792.8	  584.2	 2845.0	...
1845038	  792.4	  585.0	 2844.0	...
1845039	  792.1	  585.7	 2843.0	...
1845040	  792.4	  586.2	 2841.0	...
1845041	  792.6	  585.9	 2840.0	...
1845042	  792.7	  585.7	 2838.0	...
1845043	  792.6	  585.6	 2838.0	...
1845044	  792.5	  585.4	 2837.0	...
1845045	  792.4	  585.2	 2836.0	...
1845046	  793.0	  585.0	 2836.0	...
1845047	  793.5	  585.2	 2835.0	...
1845048	  793.8	  585.5	 2835.0	...
1845049	  793.5	  584.7	 2830.0	...
1845050	  793.3	  583.7	 2826.0	...
1845051	  793.2	  582.3	 2822.0	...
1845052	  793.2	  582.0	 2823.0	...
1845053	  793.8	  582.8	 2822.0	...
1845054	  794.4	  584.0	 2819.0	...
1845055	  794.9	  585.2	 2814.0	...
1845056	  794.9	  585.4	 2811.0	...
1845057	  795.0	  585.2	 2809.0	...
1845058	  795.3	  584.5	 2809.0	...
1845059	  795.5	  583.8	 2809.0	...
1845060	  796.0	  583.1	 2808.0	...
1845061	  796.3	  582.9	 2803.0	...
1845062	  796.0	  582.2	 2799.0	...
1845063	  795.5	  581.5	 2795.0	...
1845064	  794.9	  581.5	 2794.0	...
1845065	  794.9	  581.9	 2794.0	...
1845066	  795.2	  581.8	 2795.0	...
1845067	  795.8	  581.2	 2797.0	...
1845068	  796.5	  581.2	 2795.0	...
1845069	  797.1	  581.8	 2789.0	...
1845070	  797.2	  582.5	 2784.0	...
1845071	  797.2	  582.5	 2780.0	...
1845072	  797.0	  582.4	 2780.0	...
1845073	  796.6	  582.3	 2779.0	...
1845074	  796.5	  582.3	 2777.0	...
1845075	  796.7	  582.5	 2775.0	...
1845076	  797.0	  582.6	 2773.0	...
1845077	  797.1	  582.5	 2772.0	...
1845078	  797.2	  581.9	 2770.0	...
1845079	  797.1	  581.4	 2767.0	...
1845080	  796.9	  581.0	 2765.0	...
1845081	  796.9	  581.1	 2761.0	...
1845082	  797.2	  581.3	 2758.0	...
1845083	  797.4	  581.5	 2754.0	...
1845084	  797.4	  581.6	 2755.0	...
1845085	  797.4	  581.6	 2756.0	...
1845086	  797.3	  581.5	 2756.0	...
1845087	  797.1	  581.3	 2756.0	...
1845088	  796.8	  581.2	 2756.0	...
1845089	  796.6	  581.1	 2755.0	...
1845090	  796.6	  580.5	 2753.0	...
1845091	  796.8	  579.9	 2752.0	...
1845092	  797.0	  579.4	 2751.0	...
1845093	  797.5	  579.3	 2749.0	...
1845094	  798.1	  579.2	 2747.0	...
1845095	  798.7	  579.1	 2745.0	...
1845096	  798.7	  580.0	 2743.0	...
1845097	  798.9	  581.2	 2743.0	...
1845098	  799.1	  582.3	 2741.0	...
1845099	  798.8	  582.4	 2740.0	...
1845100	  798.3	  582.3	 2739.0	...
1845101	  798.0	  581.7	 2740.0	...
1845102	  798.2	  580.9	 2739.0	...
1845103	  798.4	  580.3	 2738.0	...
1845104	  798.6	  580.3	 2737.0	...
1845105	  799.0	  580.4	 2737.0	...
1845106	  799.4	  580.6	 2737.0	...
1845107	  799.2	  580.6	 2736.0	...
1845108	  798.8	  580.7	 2734.0	...
1845109	  798.6	  580.7	 2730.0	...
1845110	  798.7	  580.3	 2727.0	...
1845111	  798.8	  580.0	 2724.0	...
1845112	  798.7	  579.7	 2725.0	...
1845113	  798.7	  579.9	 2726.0	...
1845114	  798.5	  580.3	 2726.0	...
1845115	  798.4	  580.4	 2726.0	...
1845116	  798.6	  580.2	 2724.0	...
1845117	  799.0	  580.2	 2722.0	...
1845118	  799.3	  580.4	 2721.0	...
1845119	  799.1	  580.6	 2719.0	...
1845120	  798.9	  580.5	 2718.0	...
1845121	  799.0	  580.5	 2717.0	...
1845122	  799.4	  580.5	 2714.0	...
1845123	  799.8	  580.4	 2712.0	...
1845124	  799.8	  580.4	 2711.0	...
1845125	  799.4	  580.4	 2711.0	...
1845126	  799.0	  580.5	 2711.0	...
1845127	  799.2	  580.6	 2710.0	...
1845128	  799.7	  580.6	 2710.0	...
1845129	  799.8	  580.7	 2708.0	...
1845130	  799.3	  580.7	 2706.0	...
1845131	  798.7	  580.7	 2704.0	...
1845132	  798.6	  580.6	 2705.0	...
1845133	  798.9	  580.9	 2705.0	...
1845134	  799.2	  581.1	 2706.0	...
1845135	  799.5	  581.6	 2706.0	...
1845136	  799.6	  581.9	 2705.0	...
1845137	  799.7	  581.5	 2703.0	...
1845138	  800.0	  580.7	 2702.0	...
1845139	  800.3	  579.9	 2702.0	...
1845140	  800.6	  579.8	 2703.0	...
1845141	  800.2	  579.9	 2703.0	...
1845142	  799.7	  580.1	 2703.0	...
1845143	  799.3	  580.4	 2702.0	...
1845144	  799.6	  580.4	 2701.0	...
1845145	  799.9	  581.0	 2701.0	...
1845146	  800.0	  581.6	 2702.0	...
1845147	  799.8	  581.7	 2700.0	...
1845148	  799.6	  581.1	 2698.0	...
1845149	  799.5	  580.6	 2696.0	...
1845150	  799.5	  580.6	 2694.0	...
1845151	  799.6	  580.5	 2692.0	...
1845152	  799.6	  580.4	 2690.0	...
1845153	  799.7	  580.2	 2689.0	...
1845154	  799.7	  580.2	 2688.0	...
1845155	  800.3	  580.0	 2689.0	...
1845156	  801.2	  579.9	 2690.0	...
1845157	  802.1	  580.2	 2690.0	...
1845158	  802.5	  580.6	 2689.0	...
1845159	  802.6	  580.8	 2688.0	...
1845160	  802.0	  580.5	 2688.0	...
1845161	  801.3	  580.1	 2688.0	...
1845162	  800.6	  580.4	 2689.0	...
1845163	  800.9	  580.6	 2689.0	...
1845164	  801.2	  580.0	 2688.0	...
1845165	  801.3	  579.1	 2686.0	...
1845166	  801.2	  579.0	 2685.0	...
1845167	  801.1	  579.7	 2685.0	...
1845168	  801.0	  580.2	 2684.0	...
1845169	  800.7	  580.0	 2684.0	...
1845170	  800.5	  579.8	 2682.0	...
1845171	  800.8	  579.7	 2679.0	...
1845172	  801.1	  579.5	 2676.0	...
1845173	  801.5	  579.4	 2675.0	...
1845174	  801.2	  578.8	 2675.0	...
1845175	  800.8	  578.3	 2675.0	...
1845176	  800.5	  577.8	 2673.0	...
1845177	  800.6	  577.7	 2670.0	...
1845178	  800.7	  577.7	 2669.0	...
1845179	  800.5	  578.2	 2669.0	...
1845180	  800.4	  578.7	 2669.0	...
1845181	  800.5	  579.2	 2668.0	...
1845182	  800.5	  579.3	 2668.0	...
1845183	  800.5	  579.2	 2668.0	...
1845184	  800.4	  579.0	 2669.0	...
1845185	  800.0	  578.7	 2669.0	...
1845186	  799.8	  578.4	 2669.0	...
1845187	  799.8	  578.0	 2668.0	...
1845188	  800.8	  577.7	 2668.0	...
1845189	  801.7	  577.9	 2667.0	...
1845190	  802.6	  578.2	 2666.0	...
1845191	  802.8	  578.7	 2666.0	...
1845192	  803.1	  578.7	 2667.0	...
1845193	  803.2	  578.3	 2667.0	...
1845194	  803.2	  577.9	 2667.0	...
1845195	  803.0	  577.8	 2667.0	...
1845196	  802.8	  578.1	 2666.0	...
1845197	  802.7	  578.5	 2666.0	...
1845198	  802.5	  578.9	 2667.0	...
1845199	  802.1	  579.3	 2668.0	...
1845200	  801.6	  579.5	 2668.0	...
1845201	  801.4	  579.5	 2669.0	...
1845202	  801.3	  579.3	 2669.0	...
1845203	  801.2	  579.0	 2670.0	...
1845204	  801.1	  578.6	 2671.0	...
1845205	  801.1	  578.5	 2671.0	...
1845206	  801.1	  578.6	 2671.0	...
1845207	  801.2	  579.0	 2670.0	...
1845208	  801.2	  579.1	 2667.0	...
1845209	  801.3	  579.2	 2664.0	...
1845210	  801.3	  578.6	 2662.0	...
1845211	  801.6	  578.0	 2660.0	...
1845212	  801.9	  578.2	 2658.0	...
1845213	  802.4	  579.0	 2656.0	...
1845214	  802.7	  579.3	 2655.0	...
1845215	  802.6	  578.8	 2654.0	...
1845216	  802.2	  578.5	 2655.0	...
1845217	  802.2	  578.7	 2655.0	...
1845218	  802.5	  578.1	 2656.0	...
1845219	  802.3	  577.5	 2654.0	...
1845220	  801.8	  576.9	 2653.0	...
1845221	  801.4	  576.9	 2652.0	...
1845222	  801.6	  576.7	 2653.0	...
1845223	  801.9	  576.5	 2654.0	...
1845224	  802.2	  576.8	 2653.0	...
1845225	  802.2	  577.3	 2653.0	...
1845226	  802.3	  577.7	 2653.0	...
1845227	  802.4	  577.8	 2653.0	...
1845228	  802.1	  578.0	 2652.0	...
1845229	  801.5	  578.3	 2651.0	...
1845230	  800.7	  578.4	 2651.0	...
1845231	  800.4	  578.4	 2651.0	...
1845232	  800.1	  578.5	 2650.0	...
1845233	  800.5	  578.3	 2649.0	...
1845234	  801.1	  578.0	 2648.0	...
1845235	  802.3	  577.4	 2647.0	...
1845236	  802.9	  576.9	 2647.0	...
1845237	  803.1	  576.7	 2647.0	...
1845238	  802.6	  576.8	 2648.0	...
1845239	  801.9	  577.5	 2648.0	...
1845240	  801.6	  578.1	 2648.0	...
1845241	  801.4	  578.0	 2648.0	...
1845242	  801.6	  577.2	 2648.0	...
1845243	  801.8	  575.8	 2647.0	...
1845244	  802.2	  575.0	 2648.0	...
1845245	  802.4	  575.2	 2649.0	...
1845246	  802.6	  576.0	 2650.0	...
1845247	  802.4	  576.9	 2648.0	...
1845248	  802.1	  577.0	 2647.0	...
1845249	  801.9	  577.3	 2645.0	...
1845250	  801.9	  577.4	 2644.0	...
1845251	  801.9	  577.5	 2643.0	...
1845252	  801.7	  577.1	 2642.0	...
1845253	  801.6	  576.7	 2640.0	...
1845254	  801.5	  576.4	 2639.0	...
1845255	  801.6	  576.4	 2638.0	...
1845256	  802.6	  576.3	 2639.0	...
1845257	  803.5	  576.1	 2639.0	...
1845258	  804.1	  575.4	 2640.0	...
1845259	  803.9	  574.8	 2640.0	...
1845260	  803.6	  574.2	 2639.0	...
1845261	  803.6	  574.2	 2638.0	...
1845262	  803.7	  574.5	 2639.0	...
1845263	  803.7	  574.8	 2642.0	...
1845264	  803.8	  575.0	 2642.0	...
1845265	  803.9	  574.8	 2639.0	...
1845266	  803.4	  575.3	 2637.0	...
1845267	  802.8	  575.9	 2637.0	...
1845268	  802.8	  576.4	 2637.0	...
1845269	  803.3	  576.3	 2637.0	...
1845270	  804.1	  576.4	 2636.0	...
1845271	  804.4	  576.7	 2635.0	...
1845272	  804.5	  576.4	 2635.0	...
1845273	  804.5	  575.7	 2634.0	...
1845274	  804.0	  575.6	 2635.0	...
1845275	  803.6	  576.2	 2636.0	...
1845276	  803.2	  576.1	 2636.0	...
1845277	  803.2	  575.5	 2635.0	...
1845278	  803.3	  574.9	 2636.0	...
1845279	  803.3	  574.8	 2636.0	...
1845280	  803.3	  575.2	 2637.0	...
1845281	  803.4	  575.5	 2638.0	...
1845282	  803.6	  576.0	 2639.0	...
1845283	  803.7	  576.2	 2639.0	...
1845284	  803.6	  576.5	 2639.0	...
1845285	  803.5	  576.9	 2638.0	...
1845286	  803.3	  576.8	 2638.0	...
1845287	  803.4	  576.8	 2638.0	...
1845288	  803.6	  576.7	 2639.0	...
1845289	  803.9	  576.8	 2639.0	...
1845290	  804.2	  576.7	 2639.0	...
1845291	  804.4	  576.6	 2639.0	...
1845292	  804.6	  576.6	 2638.0	...
1845293	  805.0	  576.4	 2638.0	...
1845294	  805.4	  576.2	 2637.0	...
1845295	  805.7	  576.2	 2638.0	...
1845296	  805.8	  576.2	 2639.0	...
1845297	  805.8	  576.3	 2640.0	...
1845298	  805.7	  575.6	 2639.0	...
1845299	  805.4	  574.9	 2641.0	...
1845300	  805.1	  574.8	 2643.0	...
1845301	  804.8	  575.5	 2644.0	...
1845302	  804.8	  576.1	 2643.0	...
1845303	  804.8	  576.6	 2641.0	...
1845304	  805.0	  577.1	 2641.0	...
1845305	  805.0	  577.9	 2641.0	...
1845306	  805.0	  578.2	 2642.0	...
1845307	  805.0	  577.7	 2642.0	...
1845308	  805.2	  576.9	 2641.0	...
1845309	  805.4	  576.0	 2640.0	...
1845310	  805.4	  576.1	 2639.0	...
1845311	  805.2	  576.2	 2639.0	...
1845312	  805.1	  576.6	 2640.0	...
1845313	  805.3	  576.9	 2640.0	...
1845314	  805.5	  577.6	 2639.0	...
MSG	1845315 0000 _ Number Off
1845315	  805.0	  578.1	 2639.0	...
1845316	  804.3	  577.8	 2640.0	...
1845317	  803.7	  577.1	 2643.0	...
1845318	  803.7	  576.2	 2648.0	...
1845319	  803.9	  576.0	 2653.0	...
1845320	  804.1	  575.8	 2653.0	...
1845321	  804.5	  575.4	 2650.0	...
1845322	  804.8	  575.1	 2648.0	...
1845323	  805.2	  575.1	 2647.0	...
1845324	  805.5	  575.4	 2644.0	...
1845325	  805.8	  575.5	 2641.0	...
1845326	  806.0	  575.3	 2637.0	...
1845327	  805.7	  575.7	 2638.0	...
1845328	  805.4	  576.4	 2639.0	...
1845329	  805.0	  577.0	 2641.0	...
1845330	  805.1	  576.9	 2641.0	...
1845331	  805.0	  576.6	 2643.0	...
1845332	  804.9	  575.8	 2644.0	...
1845333	  804.7	  575.3	 2645.0	...
1845334	  804.8	  575.1	 2645.0	...
1845335	  805.0	  575.2	 2643.0	...
1845336	  805.4	  575.4	 2642.0	...
1845337	  805.6	  575.7	 2645.0	...
1845338	  805.5	  576.1	 2648.0	...
1845339	  805.1	  576.5	 2651.0	...
1845340	  805.1	  576.5	 2650.0	...
1845341	  805.4	  576.6	 2649.0	...
1845342	  805.5	  576.7	 2649.0	...
1845343	  805.2	  576.9	 2651.0	...
1845344	  805.1	  577.0	 2653.0	...
1845345	  805.1	  577.2	 2653.0	...
1845346	  805.1	  577.5	 2650.0	...
1845347	  805.0	  577.7	 2647.0	...
1845348	  804.9	  577.7	 2647.0	...
1845349	  805.0	  577.6	 2650.0	...
1845350	  805.1	  577.5	 2653.0	...
1845351	  805.1	  577.0	 2658.0	...
1845352	  805.1	  576.6	 2660.0	...
1845353	  805.1	  576.6	 2661.0	...
1845354	  805.1	  577.0	 2660.0	...
1845355	  805.2	  577.6	 2659.0	...
1845356	  805.6	  577.8	 2657.0	...
1845357	  806.1	  578.1	 2657.0	...
1845358	  806.5	  578.1	 2657.0	...
1845359	  806.6	  578.0	 2658.0	...
1845360	  806.8	  577.9	 2658.0	...
1845361	  806.6	  577.8	 2659.0	...
1845362	  806.2	  577.7	 2659.0	...
1845363	  805.8	  577.6	 2660.0	...
1845364	  805.3	  577.5	 2662.0	...
1845365	  805.1	  577.6	 2664.0	...
1845366	  805.0	  577.6	 2665.0	...
1845367	  805.2	  577.0	 2665.0	...
1845368	  805.3	  576.4	 2666.0	...
1845369	  805.2	  575.7	 2667.0	...
1845370	  804.9	  575.5	 2669.0	...
1845371	  804.7	  575.3	 2671.0	...
1845372	  804.8	  575.4	 2671.0	...
1845373	  805.1	  575.4	 2670.0	...
1845374	  805.4	  575.5	 2668.0	...
1845375	  805.4	  575.6	 2666.0	...
1845376	  805.5	  575.9	 2668.0	...
1845377	  805.6	  576.2	 2671.0	...
1845378	  805.8	  576.6	 2674.0	...
1845379	  805.8	  576.5	 2677.0	...
1845380	  805.7	  576.2	 2676.0	...
1845381	  805.7	  576.0	 2677.0	...
1845382	  805.6	  576.1	 2678.0	...
1845383	  805.1	  576.4	 2678.0	...
1845384	  804.6	  576.6	 2677.0	...
1845385	  804.0	  576.9	 2678.0	...
1845386	  804.1	  578.0	 2680.0	...
1845387	  803.9	  579.1	 2682.0	...
1845388	  803.8	  580.0	 2682.0	...
1845389	  804.0	  579.6	 2683.0	...
1845390	  804.4	  579.0	 2683.0	...
1845391	  804.4	  578.7	 2685.0	...
1845392	  804.2	  579.3	 2687.0	...
1845393	  804.0	  579.9	 2689.0	...
1845394	  804.0	  580.0	 2691.0	...
1845395	  803.8	  579.4	 2692.0	...
1845396	  803.6	  578.9	 2693.0	...
1845397	  803.7	  578.7	 2694.0	...
1845398	  803.9	  578.4	 2695.0	...
1845399	  804.3	  578.1	 2696.0	...
1845400	  804.5	  578.8	 2697.0	...
1845401	  804.6	  579.5	 2696.0	...
1845402	  804.4	  580.2	 2695.0	...
1845403	  804.1	  579.7	 2696.0	...
1845404	  804.0	  579.5	 2698.0	...
1845405	  803.8	  579.1	 2699.0	...
1845406	  803.7	  579.3	 2698.0	...
1845407	  803.4	  579.2	 2697.0	...
1845408	  803.2	  579.2	 2696.0	...
1845409	  802.9	  578.7	 2696.0	...
1845410	  802.9	  578.1	 2696.0	...
1845411	  803.2	  577.9	 2696.0	...
1845412	  803.6	  578.7	 2697.0	...
1845413	  804.0	  579.4	 2698.0	...
1845414	  803.7	  579.2	 2698.0	...
1845415	  803.9	  578.5	 2698.0	...
1845416	  804.3	  577.9	 2701.0	...
1845417	  804.3	  578.1	 2703.0	...
1845418	  803.8	  578.3	 2706.0	...
1845419	  803.4	  578.7	 2706.0	...
1845420	  803.3	  578.7	 2706.0	...
1845421	  803.3	  578.7	 2706.0	...
1845422	  803.5	  578.5	 2707.0	...
1845423	  803.9	  579.0	 2708.0	...
1845424	  804.3	  579.6	 2709.0	...
1845425	  804.4	  579.6	 2709.0	...
1845426	  804.5	  579.0	 2708.0	...
1845427	  804.4	  578.6	 2709.0	...
1845428	  803.9	  578.9	 2710.0	...
1845429	  803.5	  579.3	 2712.0	...
1845430	  803.1	  579.6	 2714.0	...
1845431	  803.0	  579.1	 2714.0	...
1845432	  802.8	  578.7	 2714.0	...
1845433	  802.7	  578.6	 2713.0	...
1845434	  802.6	  579.0	 2713.0	...
1845435	  802.6	  579.8	 2714.0	...
1845436	  802.4	  580.2	 2716.0	...
1845437	  802.1	  580.6	 2718.0	...
1845438	  802.3	  580.5	 2720.0	...
1845439	  802.8	  580.3	 2723.0	...
1845440	  803.3	  580.1	 2725.0	...
1845441	  803.3	  580.1	 2725.0	...
1845442	  803.3	  580.3	 2725.0	...
1845443	  803.3	  579.6	 2725.0	...
1845444	  803.5	  578.9	 2726.0	...
1845445	  803.7	  578.7	 2726.0	...
1845446	  803.6	  579.4	 2726.0	...
1845447	  803.3	  580.2	 2728.0	...
1845448	  803.5	  580.3	 2732.0	...
1845449	  804.1	  580.3	 2735.0	...
1845450	  804.2	  580.0	 2736.0	...
1845451	  803.7	  579.8	 2737.0	...
1845452	  803.2	  580.5	 2738.0	...
1845453	  803.2	  581.4	 2739.0	...
1845454	  803.2	  582.5	 2741.0	...
1845455	  803.2	  582.7	 2742.0	...
1845456	  803.2	  582.4	 2742.0	...
1845457	  803.3	  581.8	 2741.0	...
1845458	  803.4	  581.3	 2743.0	...
1845459	  803.4	  581.3	 2746.0	...
1845460	  803.4	  581.5	 2749.0	...
1845461	  803.2	  581.8	 2750.0	...
1845462	  803.1	  582.1	 2750.0	...
1845463	  803.1	  582.0	 2750.0	...
1845464	  803.0	  581.6	 2751.0	...
1845465	  802.9	  581.3	 2751.0	...
1845466	  802.7	  580.7	 2752.0	...
1845467	  802.4	  580.1	 2754.0	...
1845468	  802.3	  579.7	 2755.0	...
1845469	  802.3	  580.1	 2755.0	...
1845470	  802.4	  580.5	 2755.0	...
1845471	  802.7	  580.1	 2754.0	...
1845472	  803.0	  579.7	 2756.0	...
1845473	  803.4	  579.1	 2757.0	...
1845474	  803.4	  578.9	 2760.0	...
1845475	  803.4	  578.9	 2761.0	...
1845476	  803.5	  579.4	 2763.0	...
1845477	  803.0	  580.2	 2763.0	...
1845478	  802.6	  580.7	 2763.0	...
1845479	  802.2	  581.9	 2763.0	...
1845480	  802.3	  582.8	 2763.0	...
1845481	  802.2	  583.2	 2762.0	...
1845482	  802.1	  582.8	 2762.0	...
1845483	  802.0	  582.3	 2761.0	...
1845484	  802.0	  581.4	 2764.0	...
1845485	  801.9	  580.1	 2769.0	...
1845486	  802.0	  578.8	 2774.0	...
1845487	  802.3	  578.6	 2776.0	...
1845488	  802.8	  578.8	 2775.0	...
1845489	  803.2	  579.5	 2774.0	...
1845490	  803.5	  580.0	 2774.0	...
1845491	  803.5	  580.1	 2774.0	...
1845492	  803.4	  579.9	 2775.0	...
1845493	  803.3	  579.6	 2776.0	...
1845494	  803.3	  579.9	 2776.0	...
1845495	  803.3	  580.2	 2776.0	...
1845496	  803.0	  580.6	 2778.0	...
1845497	  802.7	  580.8	 2780.0	...
1845498	  802.3	  581.1	 2783.0	...
1845499	  802.2	  581.2	 2784.0	...
1845500	  802.2	  581.0	 2785.0	...
1845501	  802.3	  580.9	 2785.0	...
1845502	  802.4	  581.0	 2785.0	...
1845503	  802.2	  581.5	 2784.0	...
1845504	  801.8	  582.0	 2784.0	...
1845505	  801.3	  582.4	 2785.0	...
1845506	  801.8	  582.6	 2791.0	...
1845507	  802.3	  581.9	 2796.0	...
1845508	  802.3	  581.2	 2799.0	...
1845509	  801.8	  580.4	 2801.0	...
1845510	  801.2	  580.5	 2802.0	...
1845511	  801.2	  580.3	 2803.0	...
1845512	  800.8	  580.2	 2803.0	...
1845513	  800.4	  580.2	 2803.0	...
1845514	  800.8	  580.2	 2805.0	...
1845515	  801.5	  580.2	 2809.0	...
1845516	  802.3	  580.5	 2813.0	...
1845517	  802.3	  580.9	 2815.0	...
1845518	  802.0	  580.4	 2816.0	...
1845519	  801.6	  579.7	 2816.0	...
1845520	  801.3	  579.7	 2818.0	...
1845521	  801.0	  580.1	 2818.0	...
1845522	  800.9	  580.6	 2820.0	...
1845523	  800.8	  580.3	 2820.0	...
1845524	  800.8	  580.2	 2821.0	...
1845525	  800.8	  580.7	 2821.0	...
1845526	  800.9	  581.4	 2821.0	...
MSG	1845527 0000 _ Number On
1845527	  800.8	  582.0	 2821.0	...
1845528	  800.6	  581.9	 2821.0	...
1845529	  800.5	  582.3	 2820.0	...
1845530	  800.5	  582.7	 2820.0	...
1845531	  800.6	  582.4	 2822.0	...
1845532	  800.6	  581.8	 2824.0	...
1845533	  800.7	  581.2	 2826.0	...
1845534	  800.7	  581.1	 2826.0	...
1845535	  800.9	  580.9	 2826.0	...
1845536	  801.0	  580.7	 2826.0	...
1845537	  801.2	  580.6	 2828.0	...
1845538	  801.2	  580.5	 2830.0	...
1845539	  801.1	  580.4	 2831.0	...
1845540	  800.8	  580.4	 2830.0	...
1845541	  800.5	  580.8	 2829.0	...
1845542	  800.2	  581.1	 2829.0	...
1845543	  799.6	  581.4	 2829.0	...
1845544	  799.1	  581.5	 2829.0	...
1845545	  798.6	  581.8	 2830.0	...
1845546	  798.6	  582.0	 2831.0	...
1845547	  798.7	  582.2	 2832.0	...
1845548	  798.9	  582.3	 2833.0	...
1845549	  799.1	  582.5	 2835.0	...
1845550	  799.4	  582.6	 2837.0	...
1845551	  799.5	  582.7	 2839.0	...
1845552	  799.6	  582.4	 2840.0	...
1845553	  799.5	  582.1	 2841.0	...
1845554	  799.1	  582.0	 2841.0	...
1845555	  798.8	  582.1	 2843.0	...
1845556	  798.4	  582.2	 2844.0	...
1845557	  798.3	  582.1	 2843.0	...
1845558	  798.3	  582.2	 2840.0	...
1845559	  798.3	  582.4	 2838.0	...
1845560	  798.4	  582.5	 2839.0	...
1845561	  798.4	  582.5	 2840.0	...
1845562	  798.5	  582.3	 2842.0	...
1845563	  798.6	  582.1	 2842.0	...
1845564	  798.9	  582.4	 2841.0	...
1845565	  799.2	  582.8	 2840.0	...
1845566	  799.4	  583.1	 2840.0	...
1845567	  799.4	  582.8	 2840.0	...
1845568	  799.5	  582.7	 2841.0	...
1845569	  799.8	  582.6	 2842.0	...
1845570	  800.0	  582.6	 2843.0	...
1845571	  800.0	  582.1	 2845.0	...
1845572	  799.7	  581.9	 2846.0	...
1845573	  799.1	  581.9	 2847.0	...
1845574	  798.9	  582.4	 2848.0	...
1845575	  798.7	  582.7	 2846.0	...
1845576	  798.9	  582.8	 2843.0	...
1845577	  799.0	  582.8	 2842.0	...
1845578	  799.2	  583.2	 2842.0	...
1845579	  799.2	  583.6	 2843.0	...
1845580	  799.3	  583.9	 2847.0	...
1845581	  799.3	  583.7	 2849.0	...
1845582	  798.9	  583.1	 2852.0	...
1845583	  798.4	  582.6	 2853.0	...
1845584	  797.7	  582.3	 2855.0	...
1845585	  797.5	  583.0	 2856.0	...
1845586	  797.5	  583.6	 2856.0	...
1845587	  797.5	  583.8	 2856.0	...
1845588	  797.4	  583.4	 2856.0	...
1845589	  797.1	  582.9	 2856.0	...
1845590	  796.8	  582.9	 2855.0	...
1845591	  796.7	  583.1	 2855.0	...
1845592	  796.9	  583.3	 2855.0	...
1845593	  797.1	  583.5	 2857.0	...
1845594	  797.3	  583.8	 2860.0	...
1845595	  797.4	  584.2	 2863.0	...
1845596	  797.4	  584.5	 2865.0	...
1845597	  797.5	  584.4	 2868.0	...
1845598	  797.5	  584.4	 2870.0	...
1845599	  797.4	  584.3	 2869.0	...
1845600	  797.4	  584.1	 2865.0	...
1845601	  797.5	  583.8	 2862.0	...
1845602	  797.7	  583.7	 2865.0	...
1845603	  797.4	  583.9	 2868.0	...
1845604	  797.2	  584.3	 2870.0	...
1845605	  797.2	  585.3	 2871.0	...
1845606	  797.6	  586.0	 2870.0	...
1845607	  797.7	  586.6	 2868.0	...
1845608	  797.6	  586.6	 2866.0	...
1845609	  797.5	  586.6	 2865.0	...
1845610	  797.5	  586.7	 2865.0	...
1845611	  797.6	  586.8	 2865.0	...
1845612	  797.8	  586.2	 2865.0	...
1845613	  798.0	  585.3	 2866.0	...
1845614	  798.1	  584.5	 2866.0	...
1845615	  798.3	  584.7	 2868.0	...
1845616	  798.1	  585.2	 2868.0	...
1845617	  798.0	  585.1	 2869.0	...
1845618	  797.8	  584.6	 2869.0	...
1845619	  797.5	  585.0	 2869.0	...
1845620	  796.7	  586.1	 2868.0	...
1845621	  795.9	  587.1	 2868.0	...
1845622	  796.0	  587.0	 2867.0	...
1845623	  796.6	  586.9	 2867.0	...
1845624	  797.8	  587.2	 2867.0	...
1845625	  798.5	  587.5	 2867.0	...
1845626	  798.9	  588.2	 2869.0	...
1845627	  798.7	  588.4	 2870.0	...
1845628	  798.3	  588.2	 2870.0	...
1845629	  798.0	  587.4	 2873.0	...
1845630	  797.7	  586.6	 2876.0	...
1845631	  797.6	  586.6	 2878.0	...
1845632	  797.8	  586.8	 2876.0	...
1845633	  798.0	  587.0	 2874.0	...
1845634	  798.2	  586.8	 2873.0	...
1845635	  797.8	  586.6	 2873.0	...
1845636	  797.4	  586.5	 2872.0	...
1845637	  797.1	  586.8	 2873.0	...
1845638	  797.1	  587.2	 2874.0	...
1845639	  797.4	  587.1	 2874.0	...
1845640	  797.7	  586.6	 2873.0	...
1845641	  797.7	  586.0	 2872.0	...
1845642	  797.5	  586.0	 2868.0	...
1845643	  798.1	  585.9	 2865.0	...
1845644	  798.9	  585.9	 2863.0	...
1845645	  799.0	  586.1	 2864.0	...
1845646	  798.3	  586.4	 2865.0	...
1845647	  797.6	  586.5	 2867.0	...
1845648	  797.6	  586.5	 2868.0	...
1845649	  797.7	  586.8	 2867.0	...
1845650	  797.6	  587.0	 2867.0	...
1845651	  797.6	  587.3	 2863.0	...
1845652	  797.6	  587.5	 2860.0	...
1845653	  797.6	  587.6	 2857.0	...
1845654	  797.5	  587.6	 2858.0	...
1845655	  797.4	  587.0	 2860.0	...
1845656	  797.4	  586.4	 2860.0	...
1845657	  797.5	  585.8	 2857.0	...
1845658	  797.9	  585.9	 2855.0	...
1845659	  798.3	  585.9	 2852.0	...
1845660	  798.7	  585.9	 2852.0	...
1845661	  798.8	  585.8	 2850.0	...
1845662	  798.8	  585.1	 2849.0	...
1845663	  798.7	  584.5	 2848.0	...
1845664	  798.7	  584.1	 2848.0	...
1845665	  798.5	  584.7	 2849.0	...
1845666	  798.5	  585.4	 2848.0	...
1845667	  798.7	  585.8	 2848.0	...
1845668	  798.9	  585.9	 2849.0	...
1845669	  799.0	  586.1	 2850.0	...
1845670	  798.9	  586.6	 2848.0	...
1845671	  798.7	  587.1	 2845.0	...
1845672	  798.7	  587.2	 2842.0	...
1845673	  798.8	  586.7	 2842.0	...
1845674	  799.3	  586.1	 2840.0	...
1845675	  799.7	  585.9	 2839.0	...
1845676	  800.1	  585.9	 2838.0	...
1845677	  800.2	  586.0	 2839.0	...
1845678	  800.4	  585.9	 2839.0	...
1845679	  800.5	  585.7	 2838.0	...
1845680	  800.5	  585.5	 2836.0	...
1845681	  800.5	  585.4	 2835.0	...
1845682	  800.7	  585.4	 2834.0	...
1845683	  801.0	  585.5	 2833.0	...
1845684	  800.8	  585.6	 2831.0	...
1845685	  800.2	  585.8	 2829.0	...
1845686	  799.6	  586.0	 2826.0	...
1845687	  799.6	  586.0	 2823.0	...
1845688	  799.6	  586.2	 2820.0	...
1845689	  799.7	  586.2	 2820.0	...
1845690	  800.0	  586.2	 2821.0	...
1845691	  800.2	  586.5	 2822.0	...
1845692	  800.3	  587.0	 2822.0	...
1845693	  800.3	  587.6	 2822.0	...
1845694	  800.6	  587.6	 2822.0	...
1845695	  800.8	  587.3	 2822.0	...
1845696	  800.9	  586.9	 2822.0	...
1845697	  800.8	  586.5	 2821.0	...
1845698	  800.8	  585.9	 2820.0	...
1845699	  800.8	  585.2	 2819.0	...
1845700	  800.6	  584.9	 2817.0	...
1845701	  800.4	  585.3	 2816.0	...
1845702	  800.1	  585.9	 2814.0	...
1845703	  800.2	  586.4	 2813.0	...
1845704	  800.3	  586.8	 2813.0	...
1845705	  800.3	  587.2	 2813.0	...
1845706	  800.3	  587.4	 2813.0	...
1845707	  800.3	  587.6	 2813.0	...
1845708	  800.4	  588.3	 2814.0	...
1845709	  800.5	  588.9	 2815.0	...
1845710	  800.6	  589.5	 2814.0	...
1845711	  800.4	  588.0	 2813.0	...
1845712	  801.0	  586.5	 2810.0	...
1845713	  801.6	  585.0	 2808.0	...
1845714	  802.2	  585.4	 2806.0	...
1845715	  802.1	  586.0	 2804.0	...
1845716	  801.9	  586.6	 2801.0	...
1845717	  801.9	  586.7	 2799.0	...
1845718	  801.9	  586.6	 2800.0	...
1845719	  802.1	  586.4	 2800.0	...
1845720	  802.3	  586.4	 2801.0	...
1845721	  802.1	  586.8	 2801.0	...
1845722	  801.8	  587.2	 2801.0	...
1845723	  801.5	  587.5	 2800.0	...
1845724	  801.3	  587.6	 2798.0	...
1845725	  802.0	  587.5	 2796.0	...
1845726	  802.8	  587.4	 2795.0	...
1845727	  803.1	  587.0	 2795.0	...
1845728	  802.3	  586.7	 2794.0	...
1845729	  801.5	  586.4	 2794.0	...
1845730	  801.1	  586.3	 2794.0	...
1845731	  801.2	  586.2	 2792.0	...
1845732	  801.4	  586.2	 2791.0	...
1845733	  801.6	  586.0	 2790.0	...
1845734	  801.6	  585.9	 2790.0	...
1845735	  801.6	  585.8	 2790.0	...
1845736	  802.2	  585.6	 2789.0	...
1845737	  802.8	  585.3	 2788.0	...
1845738	  803.4	  584.8	 2788.0	...
1845739	  803.9	  584.1	 2788.0	...
1845740	  804.5	  583.5	 2788.0	...
1845741	  804.6	  583.2	 2785.0	...
1845742	  804.3	  583.2	 2782.0	...
1845743	  803.8	  583.3	 2779.0	...
1845744	  803.7	  583.4	 2779.0	...
1845745	  803.6	  583.4	 2777.0	...
1845746	  803.5	  583.4	 2775.0	...
1845747	  803.4	  583.2	 2774.0	...
1845748	  803.1	  582.8	 2774.0	...
1845749	  802.8	  582.5	 2774.0	...
1845750	  802.5	  582.4	 2774.0	...
1845751	  803.0	  583.2	 2773.0	...
1845752	  803.4	  584.0	 2773.0	...
1845753	  804.0	  584.1	 2774.0	...
1845754	  804.1	  583.8	 2776.0	...
1845755	  804.3	  583.5	 2775.0	...
1845756	  804.4	  583.7	 2770.0	...
1845757	  804.4	  583.2	 2766.0	...
1845758	  804.3	  582.5	 2764.0	...
1845759	  804.3	  581.9	 2764.0	...
1845760	  804.4	  581.7	 2764.0	...
1845761	  804.4	  581.8	 2762.0	...
1845762	  804.5	  581.8	 2761.0	...
1845763	  804.6	  581.7	 2760.0	...
1845764	  804.7	  582.0	 2759.0	...
1845765	  805.0	  582.4	 2758.0	...
1845766	  805.2	  582.6	 2756.0	...
1845767	  805.0	  582.4	 2755.0	...
1845768	  804.6	  582.1	 2755.0	...
1845769	  804.4	  582.1	 2755.0	...
1845770	  804.6	  582.2	 2755.0	...
1845771	  804.8	  582.4	 2755.0	...
1845772	  804.9	  582.5	 2755.0	...
1845773	  804.9	  582.1	 2754.0	...
1845774	  804.9	  581.7	 2754.0	...
1845775	  804.9	  581.4	 2753.0	...
1845776	  804.9	  581.3	 2754.0	...
1845777	  805.0	  581.4	 2754.0	...
1845778	  805.0	  581.5	 2754.0	...
1845779	  805.1	  581.7	 2751.0	...
1845780	  805.2	  581.8	 2749.0	...
1845781	  805.4	  582.2	 2747.0	...
1845782	  805.5	  583.0	 2747.0	...
1845783	  805.6	  583.6	 2746.0	...
1845784	  806.3	  584.0	 2745.0	...
1845785	  807.0	  584.0	 2743.0	...
1845786	  806.8	  583.9	 2743.0	...
1845787	  805.9	  583.7	 2744.0	...
1845788	  805.0	  583.4	 2743.0	...
1845789	  805.0	  583.2	 2743.0	...
1845790	  805.1	  584.1	 2743.0	...
1845791	  805.1	  585.0	 2743.0	...
1845792	  805.3	  585.6	 2744.0	...
1845793	  805.7	  584.6	 2742.0	...
1845794	  806.0	  583.6	 2739.0	...
1845795	  806.9	  582.8	 2737.0	...
1845796	  807.5	  582.7	 2739.0	...
1845797	  808.2	  583.3	 2741.0	...
1845798	  808.1	  584.0	 2739.0	...
1845799	  807.6	  584.5	 2736.0	...
1845800	  806.6	  584.2	 2732.0	...
1845801	  805.7	  584.0	 2730.0	...
1845802	  804.4	  584.3	 2730.0	...
1845803	  803.2	  584.5	 2732.0	...
1845804	  801.5	  584.8	 2734.0	...
1845805	  799.4	  585.2	 2734.0	...
1845806	  797.4	  585.5	 2732.0	...
1845807	  795.3	  585.8	 2731.0	...
1845808	  793.6	  586.2	 2731.0	...
1845809	  791.9	  586.7	 2731.0	...
1845810	  789.9	  587.2	 2731.0	...
1845811	  788.8	  587.3	 2729.0	...
1845812	  787.9	  587.3	 2727.0	...
1845813	  788.3	  587.0	 2725.0	...
1845814	  789.3	  586.6	 2725.0	...
1845815	  791.2	  585.9	 2726.0	...
1845816	  793.5	  586.4	 2727.0	...
1845817	  795.3	  587.3	 2728.0	...
1845818	  796.5	  587.9	 2728.0	...
1845819	  797.3	  587.4	 2727.0	...
1845820	  798.9	  586.8	 2727.0	...
1845821	  799.9	  586.8	 2725.0	...
1845822	  800.6	  586.7	 2723.0	...
1845823	  800.9	  586.8	 2721.0	...
1845824	  801.5	  586.9	 2720.0	...
1845825	  802.0	  586.7	 2720.0	...
1845826	  801.6	  586.6	 2721.0	...
1845827	  801.0	  586.5	 2722.0	...
1845828	  800.2	  587.1	 2723.0	...
MSG	1845829 0000 _ Number Off
1845829	  800.0	  587.4	 2721.0	...
1845830	  799.7	  587.1	 2720.0	...
1845831	  799.5	  586.4	 2718.0	...
1845832	  799.5	  585.7	 2721.0	...
1845833	  799.6	  585.9	 2723.0	...
1845834	  799.7	  586.2	 2726.0	...
1845835	  799.9	  587.1	 2727.0	...
1845836	  800.0	  587.6	 2727.0	...
1845837	  800.0	  588.1	 2728.0	...
1845838	  800.0	  587.8	 2728.0	...
1845839	  799.9	  587.6	 2727.0	...
1845840	  799.9	  587.5	 2725.0	...
1845841	  799.9	  587.7	 2723.0	...
1845842	  799.9	  587.9	 2722.0	...
1845843	  799.9	  588.2	 2722.0	...
1845844	  799.9	  588.2	 2721.0	...
1845845	  800.0	  587.7	 2721.0	...
1845846	  800.2	  587.2	 2721.0	...
1845847	  800.4	  586.9	 2721.0	...
1845848	  800.5	  587.1	 2721.0	...
1845849	  800.7	  587.1	 2721.0	...
1845850	  800.8	  587.0	 2720.0	...
1845851	  800.5	  587.1	 2720.0	...
1845852	  800.2	  587.5	 2719.0	...
1845853	  800.2	  587.9	 2720.0	...
1845854	  800.6	  588.2	 2720.0	...
1845855	  800.4	  588.0	 2720.0	...
1845856	  799.8	  587.8	 2721.0	...
1845857	  799.2	  587.6	 2722.0	...
1845858	  799.4	  587.3	 2722.0	...
1845859	  799.6	  587.3	 2721.0	...
1845860	  799.4	  587.3	 2720.0	...
1845861	  799.0	  587.3	 2719.0	...
1845862	  798.5	  587.3	 2718.0	...
1845863	  798.4	  587.7	 2718.0	...
1845864	  798.3	  588.1	 2717.0	...
1845865	  798.4	  588.5	 2717.0	...
1845866	  798.5	  588.4	 2717.0	...
1845867	  798.6	  588.3	 2718.0	...
1845868	  798.7	  588.1	 2720.0	...
1845869	  798.6	  587.8	 2723.0	...
1845870	  798.3	  587.7	 2723.0	...
1845871	  797.9	  587.6	 2721.0	...
1845872	  797.4	  587.7	 2717.0	...
1845873	  797.3	  587.8	 2714.0	...
1845874	  797.3	  588.0	 2714.0	...
1845875	  797.5	  588.2	 2718.0	...
1845876	  798.1	  588.1	 2722.0	...
1845877	  798.6	  587.7	 2727.0	...
1845878	  799.0	  587.6	 2723.0	...
1845879	  798.9	  587.6	 2720.0	...
1845880	  798.8	  587.9	 2717.0	...
1845881	  798.9	  587.9	 2718.0	...
1845882	  798.9	  587.9	 2718.0	...
1845883	  799.1	  588.0	 2718.0	...
1845884	  799.2	  588.0	 2718.0	...
1845885	  799.6	  588.1	 2718.0	...
1845886	  799.9	  588.2	 2718.0	...
1845887	  800.1	  587.9	 2718.0	...
1845888	  800.0	  587.7	 2719.0	...
1845889	  799.3	  587.6	 2719.0	...
1845890	  798.7	  587.6	 2718.0	...
1845891	  798.3	  587.4	 2718.0	...
1845892	  798.5	  587.2	 2719.0	...
1845893	  799.0	  587.2	 2718.0	...
1845894	  799.3	  587.3	 2717.0	...
1845895	  799.4	  587.4	 2717.0	...
1845896	  799.1	  587.6	 2717.0	...
1845897	  798.7	  587.6	 2718.0	...
1845898	  798.3	  587.5	 2719.0	...
1845899	  798.1	  587.2	 2719.0	...
1845900	  797.8	  587.0	 2718.0	...
1845901	  797.5	  586.8	 2717.0	...
1845902	  797.3	  586.8	 2718.0	...
1845903	  797.3	  586.7	 2722.0	...
1845904	  797.5	  586.9	 2725.0	...
1845905	  797.4	  587.3	 2728.0	...
1845906	  797.2	  587.7	 2729.0	...
1845907	  796.9	  587.7	 2731.0	...
1845908	  797.1	  587.7	 2731.0	...
1845909	  797.3	  587.7	 2729.0	...
1845910	  797.6	  587.6	 2727.0	...
1845911	  797.5	  587.9	 2726.0	...
1845912	  797.4	  588.1	 2726.0	...
1845913	  797.3	  588.3	 2728.0	...
1845914	  796.9	  588.2	 2729.0	...
1845915	  796.5	  588.2	 2732.0	...
1845916	  796.5	  588.6	 2732.0	...
1845917	  796.7	  588.8	 2733.0	...
1845918	  797.0	  589.0	 2733.0	...
1845919	  796.9	  589.1	 2734.0	...
1845920	  796.9	  589.4	 2736.0	...
1845921	  796.9	  589.0	 2738.0	...
1845922	  796.9	  588.3	 2739.0	...
1845923	  796.9	  587.7	 2737.0	...
1845924	  796.9	  587.8	 2736.0	...
1845925	  796.8	  587.9	 2738.0	...
1845926	  796.8	  587.9	 2740.0	...
1845927	  796.7	  588.0	 2742.0	...
1845928	  796.7	  588.7	 2742.0	...
1845929	  796.8	  589.5	 2743.0	...
1845930	  796.8	  590.0	 2743.0	...
1845931	  797.1	  590.0	 2743.0	...
1845932	  797.3	  589.7	 2743.0	...
1845933	  797.8	  589.5	 2743.0	...
1845934	  798.1	  589.0	 2744.0	...
1845935	  797.7	  588.8	 2744.0	...
1845936	  797.0	  588.5	 2746.0	...
1845937	  796.3	  588.6	 2747.0	...
1845938	  796.2	  589.1	 2748.0	...
1845939	  796.2	  589.7	 2748.0	...
1845940	  795.9	  590.2	 2748.0	...
1845941	  795.6	  590.0	 2748.0	...
1845942	  795.9	  589.9	 2748.0	...
1845943	  796.6	  590.1	 2748.0	...
1845944	  796.9	  590.6	 2749.0	...
1845945	  796.5	  591.0	 2749.0	...
1845946	  796.1	  591.6	 2750.0	...
1845947	  796.2	  591.8	 2751.0	...
1845948	  796.3	  591.2	 2752.0	...
1845949	  796.4	  590.2	 2753.0	...
1845950	  796.5	  589.2	 2753.0	...
1845951	  796.5	  588.2	 2753.0	...
1845952	  796.4	  587.5	 2754.0	...
1845953	  796.3	  586.9	 2756.0	...
1845954	  796.2	  587.3	 2757.0	...
1845955	  796.4	  587.9	 2759.0	...
1845956	  796.6	  588.4	 2760.0	...
1845957	  796.7	  588.6	 2761.0	...
1845958	  796.6	  589.4	 2762.0	...
1845959	  796.4	  590.2	 2762.0	...
1845960	  796.3	  591.1	 2763.0	...
1845961	  796.2	  591.3	 2764.0	...
1845962	  796.2	  591.5	 2765.0	...
1845963	  796.2	  591.7	 2766.0	...
1845964	  795.8	  591.9	 2767.0	...
1845965	  795.4	  591.6	 2768.0	...
1845966	  795.5	  591.1	 2771.0	...
1845967	  796.0	  589.7	 2773.0	...
1845968	  796.1	  588.8	 2775.0	...
1845969	  795.9	  588.2	 2775.0	...
1845970	  796.0	  588.6	 2775.0	...
1845971	  796.2	  589.1	 2776.0	...
1845972	  796.0	  589.5	 2776.0	...
1845973	  795.5	  590.3	 2777.0	...
1845974	  795.2	  590.9	 2778.0	...
1845975	  795.1	  591.1	 2779.0	...
1845976	  795.2	  590.9	 2780.0	...
1845977	  795.2	  591.4	 2781.0	...
1845978	  795.2	  592.1	 2781.0	...
1845979	  795.0	  592.9	 2781.0	...
1845980	  794.6	  592.2	 2781.0	...
1845981	  794.2	  591.5	 2781.0	...
1845982	  793.9	  591.1	 2782.0	...
1845983	  793.8	  591.7	 2784.0	...
1845984	  794.3	  592.1	 2787.0	...
1845985	  794.7	  591.8	 2790.0	...
1845986	  795.2	  591.3	 2793.0	...
1845987	  795.2	  590.9	 2794.0	...
1845988	  795.2	  590.9	 2796.0	...
1845989	  795.2	  591.1	 2798.0	...
1845990	  795.1	  591.4	 2801.0	...
1845991	  795.1	  591.7	 2801.0	...
1845992	  794.8	  591.2	 2802.0	...
1845993	  794.4	  590.6	 2804.0	...
1845994	  794.0	  590.6	 2805.0	...
1845995	  793.9	  591.1	 2807.0	...
1845996	  793.7	  591.5	 2807.0	...
1845997	  793.6	  591.7	 2807.0	...
1845998	  793.7	  592.0	 2807.0	...
1845999	  793.6	  592.6	 2807.0	...
1846000	  793.6	  593.0	 2808.0	...
1846001	  793.6	  593.5	 2808.0	...
1846002	  793.8	  593.6	 2809.0	...
1846003	  794.0	  593.6	 2811.0	...
1846004	  794.1	  593.5	 2812.0	...
1846005	  794.1	  593.7	 2817.0	...
1846006	  793.8	  594.2	 2821.0	...
1846007	  793.5	  594.5	 2826.0	...
1846008	  793.5	  594.3	 2827.0	...
1846009	  793.7	  593.9	 2828.0	...
1846010	  793.9	  593.7	 2827.0	...
1846011	  793.8	  593.9	 2822.0	...
1846012	  793.6	  594.3	 2818.0	...
1846013	  793.5	  594.6	 2817.0	...
1846014	  793.4	  594.9	 2820.0	...
1846015	  793.4	  595.2	 2824.0	...
1846016	  793.5	  594.9	 2826.0	...
1846017	  793.4	  594.5	 2828.0	...
1846018	  793.2	  594.2	 2831.0	...
1846019	  792.9	  594.5	 2833.0	...
1846020	  792.7	  594.7	 2839.0	...
1846021	  793.0	  594.8	 2842.0	...
1846022	  793.5	  594.8	 2845.0	...
1846023	  794.1	  594.8	 2845.0	...
1846024	  794.2	  594.8	 2845.0	...
1846025	  794.4	  594.0	 2845.0	...
1846026	  794.4	  593.2	 2846.0	...
1846027	  794.3	  592.5	 2846.0	...
1846028	  794.3	  592.6	 2847.0	...
1846029	  794.2	  592.7	 2848.0	...
1846030	  794.0	  593.4	 2849.0	...
1846031	  793.2	  594.4	 2848.0	...
1846032	  792.5	  595.4	 2848.0	...
1846033	  792.0	  594.7	 2847.0	...
1846034	  792.0	  593.7	 2846.0	...
1846035	  792.0	  593.4	 2845.0	...
1846036	  792.0	  594.1	 2846.0	...
1846037	  792.2	  594.8	 2850.0	...
1846038	  792.3	  594.9	 2853.0	...
1846039	  792.3	  594.8	 2855.0	...
1846040	  791.9	  594.9	 2855.0	...
1846041	  791.4	  594.8	 2856.0	...
1846042	  790.9	  594.6	 2860.0	...
1846043	  790.8	  594.4	 2866.0	...
MSG	1846044 0000 _ Number On
1846044	  791.4	  594.4	 2872.0	...
1846045	  792.0	  594.4	 2874.0	...
1846046	  792.4	  594.8	 2875.0	...
1846047	  792.1	  595.1	 2875.0	...
1846048	  792.3	  595.4	 2876.0	...
1846049	  792.7	  595.3	 2876.0	...
1846050	  792.5	  595.8	 2877.0	...
1846051	  791.7	  596.6	 2877.0	...
1846052	  790.9	  597.3	 2879.0	...
1846053	  790.6	  597.6	 2883.0	...
1846054	  790.6	  597.6	 2887.0	...
1846055	  790.5	  597.6	 2890.0	...
1846056	  790.5	  597.6	 2891.0	...
1846057	  790.5	  597.7	 2893.0	...
1846058	  790.4	  597.4	 2894.0	...
1846059	  790.3	  597.1	 2895.0	...
1846060	  790.1	  596.8	 2895.0	...
1846061	  790.1	  596.8	 2895.0	...
1846062	  790.0	  596.6	 2896.0	...
1846063	  789.7	  596.7	 2897.0	...
1846064	  789.3	  596.8	 2897.0	...
1846065	  789.1	  597.0	 2898.0	...
1846066	  789.3	  596.9	 2899.0	...
1846067	  789.6	  597.5	 2901.0	...
1846068	  789.9	  598.3	 2903.0	...
1846069	  789.7	  599.1	 2905.0	...
1846070	  789.2	  599.2	 2905.0	...
1846071	  788.8	  599.2	 2904.0	...
1846072	  788.8	  599.1	 2908.0	...
1846073	  788.9	  599.0	 2915.0	...
1846074	  789.0	  599.1	 2921.0	...
1846075	  788.8	  599.3	 2922.0	...
1846076	  789.0	  599.2	 2921.0	...
1846077	  789.2	  598.9	 2920.0	...
1846078	  789.4	  598.4	 2922.0	...
1846079	  789.2	  598.2	 2923.0	...
1846080	  789.1	  598.1	 2924.0	...
1846081	  789.1	  598.1	 2924.0	...
1846082	  789.2	  598.1	 2925.0	...
1846083	  788.7	  598.2	 2926.0	...
1846084	  788.2	  598.3	 2927.0	...
1846085	  787.8	  598.4	 2927.0	...
1846086	  787.8	  598.3	 2927.0	...
1846087	  787.8	  598.2	 2928.0	...
1846088	  787.7	  597.8	 2928.0	...
1846089	  787.7	  597.4	 2928.0	...
1846090	  787.9	  597.7	 2928.0	...
1846091	  788.0	  598.2	 2930.0	...
1846092	  788.1	  598.8	 2935.0	...
1846093	  788.0	  598.9	 2939.0	...
1846094	  788.0	  598.9	 2942.0	...
1846095	  788.1	  599.0	 2943.0	...
1846096	  788.3	  598.7	 2943.0	...
1846097	  787.9	  598.6	 2942.0	...
1846098	  787.4	  598.4	 2942.0	...
1846099	  787.1	  598.5	 2943.0	...
1846100	  787.2	  598.3	 2946.0	...
1846101	  787.1	  598.2	 2949.0	...
1846102	  787.2	  599.1	 2953.0	...
1846103	  787.2	  600.0	 2956.0	...
1846104	  786.8	  600.8	 2957.0	...
1846105	  785.7	  600.9	 2962.0	...
1846106	  784.7	  600.9	 2968.0	...
1846107	  784.4	  601.0	 2973.0	...
1846108	  784.7	  601.0	 2973.0	...
1846109	  785.0	  600.6	 2974.0	...
1846110	  785.0	  600.1	 2974.0	...
1846111	  784.9	  599.7	 2975.0	...
1846112	  784.8	  599.8	 2975.0	...
1846113	  784.7	  599.9	 2976.0	...
1846114	  784.6	  599.9	 2976.0	...
1846115	  784.5	  600.1	 2976.0	...
1846116	  784.2	  600.2	 2976.0	...
1846117	  784.0	  600.9	 2977.0	...
1846118	  783.8	  601.6	 2978.0	...
1846119	  783.9	  602.3	 2982.0	...
1846120	  783.9	  601.8	 2986.0	...
1846121	  783.7	  601.2	 2991.0	...
1846122	  783.5	  600.5	 2993.0	...
1846123	  783.5	  601.5	 2994.0	...
1846124	  783.6	  602.4	 2993.0	...
1846125	  783.6	  602.8	 2993.0	...
1846126	  783.5	  602.2	 2996.0	...
1846127	  783.5	  601.5	 3000.0	...
1846128	  783.5	  601.3	 3004.0	...
1846129	  783.0	  601.3	 3004.0	...
1846130	  782.6	  601.5	 3004.0	...
1846131	  782.3	  601.7	 3004.0	...
1846132	  782.4	  601.7	 3003.0	...
1846133	  782.5	  601.8	 3003.0	...
1846134	  782.3	  602.2	 3005.0	...
1846135	  781.9	  602.7	 3010.0	...
1846136	  781.5	  603.3	 3015.0	...
1846137	  781.2	  603.6	 3016.0	...
1846138	  781.3	  603.2	 3018.0	...
1846139	  781.4	  602.7	 3020.0	...
1846140	  781.7	  603.3	 3026.0	...
1846141	  781.9	  604.4	 3030.0	...
1846142	  781.7	  605.5	 3032.0	...
1846143	  781.5	  605.4	 3031.0	...
1846144	  781.2	  605.0	 3034.0	...
1846145	  780.7	  604.6	 3038.0	...
1846146	  780.4	  604.4	 3042.0	...
1846147	  780.1	  604.4	 3042.0	...
1846148	  780.1	  604.3	 3042.0	...
1846149	  779.9	  604.2	 3042.0	...
1846150	  779.7	  604.0	 3042.0	...
1846151	  779.6	  603.8	 3042.0	...
1846152	  779.6	  604.0	 3042.0	...
1846153	  779.8	  604.2	 3044.0	...
1846154	  779.9	  604.5	 3047.0	...
1846155	  779.8	  603.9	 3049.0	...
1846156	  779.8	  603.2	 3050.0	...
1846157	  779.8	  602.6	 3050.0	...
1846158	  780.0	  603.2	 3051.0	...
1846159	  780.2	  604.0	 3054.0	...
1846160	  780.5	  604.7	 3056.0	...
1846161	  780.6	  604.6	 3061.0	...
1846162	  780.5	  604.5	 3063.0	...
1846163	  780.2	  604.9	 3066.0	...
1846164	  779.4	  605.4	 3067.0	...
1846165	  778.8	  605.7	 3067.0	...
1846166	  778.2	  605.5	 3067.0	...
1846167	  778.1	  604.8	 3067.0	...
1846168	  778.1	  604.2	 3067.0	...
1846169	  778.1	  603.8	 3067.0	...
1846170	  778.2	  603.9	 3066.0	...
1846171	  778.4	  604.1	 3066.0	...
1846172	  778.2	  604.5	 3068.0	...
1846173	  778.1	  605.6	 3070.0	...
1846174	  777.9	  607.0	 3074.0	...
1846175	  777.9	  608.2	 3079.0	...
1846176	  777.7	  607.1	 3084.0	...
1846177	  777.3	  605.8	 3087.0	...
1846178	  777.0	  604.9	 3087.0	...
1846179	  776.8	  605.6	 3088.0	...
1846180	  776.6	  606.3	 3091.0	...
1846181	  776.5	  606.6	 3095.0	...
1846182	  776.7	  606.6	 3097.0	...
1846183	  776.8	  606.4	 3096.0	...
1846184	  776.9	  606.1	 3095.0	...
1846185	  776.9	  605.5	 3094.0	...
1846186	  776.8	  604.9	 3096.0	...
1846187	  776.8	  604.5	 3098.0	...
1846188	  776.7	  604.3	 3099.0	...
1846189	  776.8	  604.9	 3101.0	...
1846190	  776.8	  605.4	 3103.0	...
1846191	  776.7	  606.0	 3107.0	...
1846192	  776.5	  606.2	 3109.0	...
1846193	  776.4	  606.2	 3110.0	...
1846194	  776.4	  606.4	 3113.0	...
1846195	  776.3	  606.8	 3115.0	...
1846196	  776.3	  607.2	 3118.0	...
1846197	  776.2	  606.6	 3119.0	...
1846198	  776.0	  605.7	 3122.0	...
1846199	  775.8	  604.8	 3123.0	...
1846200	  775.6	  604.8	 3124.0	...
1846201	  775.4	  604.9	 3124.0	...
1846202	  775.3	  604.9	 3124.0	...
1846203	  775.4	  605.1	 3125.0	...
1846204	  775.4	  605.6	 3130.0	...
1846205	  775.5	  606.1	 3135.0	...
1846206	  775.4	  606.3	 3139.0	...
1846207	  774.9	  606.6	 3137.0	...
1846208	  774.5	  606.9	 3139.0	...
1846209	  774.5	  607.3	 3142.0	...
1846210	  774.8	  607.4	 3146.0	...
1846211	  774.6	  607.5	 3148.0	...
1846212	  773.9	  607.5	 3147.0	...
1846213	  773.2	  607.4	 3146.0	...
1846214	  772.9	  607.2	 3150.0	...
1846215	  772.6	  607.0	 3154.0	...
1846216	  772.6	  607.0	 3158.0	...
1846217	  772.9	  606.9	 3159.0	...
1846218	  773.3	  607.0	 3160.0	...
1846219	  773.5	  607.2	 3160.0	...
1846220	  773.4	  607.4	 3160.0	...
1846221	  773.2	  607.5	 3159.0	...
1846222	  773.0	  607.7	 3159.0	...
1846223	  773.0	  607.9	 3159.0	...
1846224	  773.0	  607.7	 3161.0	...
1846225	  772.7	  607.3	 3164.0	...
1846226	  772.6	  607.5	 3165.0	...
1846227	  772.4	  608.2	 3165.0	...
1846228	  772.4	  609.0	 3167.0	...
1846229	  772.3	  609.1	 3169.0	...
1846230	  772.2	  609.1	 3171.0	...
1846231	  772.3	  608.9	 3171.0	...
1846232	  772.4	  608.8	 3174.0	...
1846233	  772.6	  608.5	 3177.0	...
1846234	  772.6	  608.4	 3180.0	...
1846235	  772.6	  608.3	 3181.0	...
1846236	  772.4	  608.3	 3181.0	...
1846237	  771.8	  608.4	 3181.0	...
1846238	  771.3	  609.0	 3181.0	...
1846239	  771.2	  609.6	 3181.0	...
1846240	  771.4	  610.0	 3180.0	...
1846241	  771.5	  610.5	 3180.0	...
1846242	  771.3	  611.1	 3179.0	...
1846243	  770.8	  611.7	 3180.0	...
1846244	  770.4	  611.8	 3183.0	...
1846245	  770.1	  611.4	 3187.0	...
1846246	  770.1	  610.9	 3190.0	...
1846247	  770.4	  610.5	 3190.0	...
1846248	  770.8	  610.5	 3191.0	...
1846249	  771.0	  609.8	 3193.0	...
1846250	  771.2	  609.1	 3195.0	...
1846251	  771.2	  608.4	 3197.0	...
1846252	  770.7	  608.5	 3199.0	...
1846253	  770.3	  608.5	 3200.0	...
1846254	  769.8	  608.5	 3204.0	...
1846255	  769.7	  609.0	 3208.0	...
1846256	  769.5	  609.6	 3212.0	...
1846257	  769.1	  610.0	 3211.0	...
1846258	  768.9	  609.8	 3210.0	...
1846259	  769.1	  609.5	 3209.0	...
1846260	  769.6	  609.6	 3208.0	...
1846261	  769.6	  609.8	 3210.0	...
1846262	  769.2	  610.1	 3213.0	...
1846263	  768.8	  610.2	 3215.0	...
1846264	  768.8	  610.3	 3216.0	...
1846265	  769.0	  610.4	 3220.0	...
1846266	  769.4	  610.3	 3224.0	...
1846267	  769.8	  610.3	 3227.0	...
1846268	  770.1	  610.4	 3226.0	...
1846269	  770.0	  610.6	 3226.0	...
1846270	  769.4	  610.7	 3227.0	...
1846271	  768.9	  610.9	 3230.0	...
1846272	  768.4	  611.0	 3233.0	...
1846273	  768.5	  611.1	 3234.0	...
1846274	  768.7	  611.0	 3232.0	...
1846275	  768.9	  610.9	 3230.0	...
1846276	  768.8	  610.7	 3232.0	...
1846277	  768.7	  610.7	 3233.0	...
1846278	  768.5	  610.7	 3234.0	...
1846279	  768.5	  610.7	 3235.0	...
1846280	  768.5	  610.6	 3238.0	...
1846281	  768.5	  610.6	 3243.0	...
1846282	  768.4	  610.3	 3246.0	...
1846283	  768.4	  610.1	 3248.0	...
1846284	  768.3	  610.0	 3248.0	...
1846285	  768.4	  610.3	 3248.0	...
1846286	  768.4	  610.5	 3248.0	...
1846287	  768.3	  610.5	 3249.0	...
1846288	  768.1	  610.6	 3252.0	...
1846289	  768.0	  610.7	 3258.0	...
1846290	  767.9	  611.1	 3263.0	...
1846291	  768.0	  611.5	 3267.0	...
1846292	  767.8	  611.4	 3267.0	...
1846293	  767.5	  611.1	 3267.0	...
1846294	  767.3	  610.8	 3267.0	...
1846295	  767.2	  610.8	 3267.0	...
1846296	  767.2	  610.8	 3268.0	...
1846297	  767.1	  610.8	 3268.0	...
1846298	  767.0	  610.8	 3268.0	...
1846299	  767.0	  610.8	 3269.0	...
1846300	  767.0	  610.6	 3270.0	...
1846301	  767.1	  610.5	 3271.0	...
1846302	  767.2	  610.4	 3271.0	...
1846303	  767.3	  609.8	 3271.0	...
1846304	  767.4	  609.3	 3272.0	...
1846305	  767.1	  609.3	 3273.0	...
1846306	  766.9	  609.8	 3273.0	...
1846307	  767.0	  610.2	 3274.0	...
1846308	  767.3	  610.3	 3274.0	...
1846309	  767.6	  610.4	 3277.0	...
1846310	  767.5	  610.5	 3279.0	...
1846311	  766.8	  610.5	 3281.0	...
1846312	  766.2	  610.5	 3280.0	...
1846313	  765.6	  610.7	 3279.0	...
1846314	  765.6	  610.7	 3277.0	...
1846315	  765.5	  610.6	 3281.0	...
1846316	  765.6	  610.5	 3284.0	...
1846317	  765.7	  610.5	 3288.0	...
1846318	  765.8	  610.6	 3288.0	...
1846319	  765.6	  610.8	 3288.0	...
1846320	  765.4	  610.9	 3289.0	...
1846321	  765.6	  611.1	 3290.0	...
1846322	  766.1	  611.3	 3290.0	...
1846323	  766.0	  611.9	 3291.0	...
1846324	  765.5	  612.3	 3294.0	...
1846325	  765.0	  613.1	 3297.0	...
1846326	  765.1	  613.5	 3299.0	...
1846327	  765.0	  613.2	 3298.0	...
1846328	  765.0	  612.6	 3297.0	...
1846329	  765.0	  611.9	 3297.0	...
1846330	  765.1	  611.8	 3297.0	...
1846331	  765.1	  611.8	 3297.0	...
1846332	  765.1	  611.9	 3296.0	...
1846333	  765.5	  612.2	 3295.0	...
1846334	  766.0	  612.6	 3299.0	...
1846335	  766.0	  612.9	 3303.0	...
1846336	  765.7	  613.1	 3308.0	...
1846337	  765.5	  612.7	 3310.0	...
1846338	  765.6	  612.3	 3310.0	...
1846339	  765.6	  611.6	 3311.0	...
1846340	  765.3	  611.5	 3313.0	...
1846341	  765.0	  611.9	 3315.0	...
1846342	  764.7	  612.6	 3317.0	...
1846343	  764.7	  613.1	 3318.0	...
1846344	  764.3	  613.1	 3320.0	...
1846345	  763.9	  613.2	 3320.0	...
1846346	  763.5	  613.3	 3321.0	...
1846347	  763.6	  613.4	 3321.0	...
1846348	  763.8	  613.3	 3321.0	...
1846349	  764.4	  612.8	 3320.0	...
1846350	  764.7	  612.3	 3320.0	...
1846351	  765.0	  611.8	 3319.0	...
1846352	  765.0	  611.8	 3320.0	...
1846353	  765.0	  611.2	 3322.0	...
1846354	  765.0	  610.7	 3324.0	...
1846355	  764.9	  610.4	 3324.0	...
1846356	  764.9	  611.1	 3326.0	...
1846357	  764.8	  611.8	 3331.0	...
1846358	  764.9	  612.2	 3335.0	...
1846359	  764.9	  611.6	 3337.0	...
MSG	1846360 0000 _ Number Off
1846360	  764.8	  611.0	 3338.0	...
1846361	  764.6	  610.4	 3340.0	...
1846362	  764.4	  610.3	 3341.0	...
1846363	  764.2	  610.4	 3340.0	...
1846364	  764.4	  610.9	 3340.0	...
1846365	  764.3	  611.4	 3342.0	...
1846366	  764.2	  611.2	 3345.0	...
1846367	  764.2	  610.6	 3348.0	...
1846368	  764.7	  610.0	 3350.0	...
1846369	  765.2	  610.0	 3351.0	...
1846370	  765.5	  610.7	 3351.0	...
1846371	  765.7	  611.3	 3348.0	...
1846372	  765.9	  611.8	 3345.0	...
1846373	  765.9	  611.6	 3344.0	...
1846374	  766.2	  611.5	 3348.0	...
1846375	  766.4	  611.5	 3352.0	...
1846376	  766.4	  611.8	 3353.0	...
1846377	  766.1	  611.9	 3353.0	...
1846378	  765.6	  611.4	 3352.0	...
1846379	  765.5	  610.8	 3353.0	...
1846380	  765.3	  610.1	 3353.0	...
1846381	  765.3	  610.0	 3354.0	...
1846382	  765.1	  609.8	 3355.0	...
1846383	  764.9	  609.9	 3358.0	...
1846384	  764.7	  609.3	 3361.0	...
1846385	  764.7	  608.7	 3364.0	...
1846386	  764.8	  608.0	 3367.0	...
1846387	  765.0	  607.7	 3368.0	...
1846388	  765.2	  608.1	 3366.0	...
1846389	  765.3	  608.4	 3363.0	...
1846390	  765.5	  608.4	 3361.0	...
1846391	  765.7	  607.9	 3361.0	...
1846392	  765.8	  607.7	 3363.0	...
1846393	  765.8	  607.6	 3366.0	...
1846394	  765.6	  607.5	 3369.0	...
1846395	  765.6	  607.1	 3369.0	...
1846396	  765.2	  606.8	 3371.0	...
1846397	  764.9	  606.2	 3374.0	...
1846398	  764.9	  605.6	 3376.0	...
1846399	  765.2	  606.3	 3377.0	...
1846400	  765.4	  607.6	 3378.0	...
1846401	  765.4	  608.8	 3379.0	...
1846402	  765.4	  608.9	 3380.0	...
1846403	  765.6	  609.0	 3379.0	...
1846404	  765.9	  609.2	 3379.0	...
1846405	  766.2	  608.7	 3380.0	...
1846406	  766.0	  608.2	 3381.0	...
1846407	  765.4	  607.4	 3380.0	...
1846408	  765.1	  607.2	 3379.0	...
1846409	  765.3	  606.7	 3377.0	...
1846410	  765.2	  606.5	 3377.0	...
1846411	  764.9	  606.2	 3378.0	...
1846412	  764.8	  606.1	 3379.0	...
1846413	  765.2	  605.8	 3382.0	...
1846414	  765.5	  605.6	 3383.0	...
1846415	  765.5	  605.6	 3385.0	...
1846416	  765.4	  606.0	 3384.0	...
1846417	  765.3	  606.5	 3383.0	...
1846418	  765.4	  606.9	 3383.0	...
1846419	  765.5	  607.3	 3383.0	...
1846420	  765.5	  607.7	 3383.0	...
1846421	  765.4	  608.0	 3384.0	...
1846422	  765.3	  608.0	 3385.0	...
1846423	  765.4	  607.9	 3386.0	...
1846424	  765.5	  607.7	 3388.0	...
1846425	  765.5	  607.5	 3390.0	...
1846426	  765.4	  607.6	 3393.0	...
1846427	  765.3	  607.6	 3393.0	...
1846428	  765.2	  607.0	 3393.0	...
1846429	  765.2	  606.3	 3393.0	...
1846430	  765.0	  606.4	 3396.0	...
1846431	  764.8	  607.1	 3398.0	...
1846432	  764.7	  607.5	 3401.0	...
1846433	  764.7	  607.2	 3399.0	...
1846434	  764.7	  607.6	 3398.0	...
1846435	  764.7	  608.3	 3397.0	...
1846436	  765.3	  608.8	 3398.0	...
1846437	  765.9	  608.4	 3399.0	...
1846438	  766.2	  607.7	 3399.0	...
1846439	  766.0	  607.3	 3398.0	...
1846440	  765.7	  606.7	 3398.0	...
1846441	  765.2	  606.5	 3400.0	...
1846442	  764.7	  606.4	 3401.0	...
1846443	  764.2	  606.5	 3401.0	...
1846444	  764.9	  606.4	 3400.0	...
1846445	  765.7	  606.5	 3400.0	...
1846446	  765.9	  606.8	 3401.0	...
1846447	  765.4	  607.0	 3402.0	...
1846448	  764.9	  607.0	 3405.0	...
1846449	  765.0	  606.7	 3406.0	...
1846450	  765.0	  606.4	 3407.0	...
1846451	  764.9	  606.2	 3406.0	...
1846452	  764.8	  606.0	 3404.0	...
1846453	  765.1	  605.8	 3402.0	...
1846454	  765.6	  605.9	 3402.0	...
1846455	  766.1	  606.0	 3402.0	...
1846456	  766.2	  606.1	 3403.0	...
1846457	  766.0	  605.9	 3404.0	...
1846458	  765.6	  606.2	 3405.0	...
1846459	  765.2	  606.8	 3405.0	...
1846460	  765.0	  607.3	 3406.0	...
1846461	  764.9	  607.6	 3407.0	...
1846462	  765.0	  607.6	 3408.0	...
1846463	  765.2	  607.6	 3406.0	...
1846464	  765.3	  607.5	 3405.0	...
1846465	  765.4	  607.6	 3404.0	...
1846466	  765.6	  607.6	 3406.0	...
1846467	  765.9	  607.4	 3408.0	...
1846468	  765.6	  607.2	 3409.0	...
1846469	  765.0	  607.0	 3410.0	...
1846470	  764.9	  607.1	 3410.0	...
1846471	  765.2	  607.5	 3410.0	...
1846472	  765.6	  607.8	 3408.0	...
1846473	  765.6	  608.2	 3406.0	...
1846474	  765.1	  608.3	 3406.0	...
1846475	  764.4	  608.3	 3405.0	...
1846476	  763.8	  608.3	 3404.0	...
1846477	  763.8	  608.1	 3406.0	...
1846478	  764.0	  607.8	 3410.0	...
1846479	  764.2	  607.5	 3410.0	...
1846480	  764.3	  607.7	 3407.0	...
1846481	  764.3	  608.1	 3405.0	...
1846482	  764.4	  608.4	 3411.0	...
1846483	  764.4	  608.3	 3418.0	...
1846484	  764.4	  608.2	 3419.0	...
1846485	  764.4	  607.9	 3416.0	...
1846486	  764.4	  607.6	 3414.0	...
1846487	  764.6	  607.5	 3417.0	...
1846488	  764.8	  607.5	 3420.0	...
1846489	  764.7	  607.7	 3420.0	...
1846490	  764.4	  607.8	 3421.0	...
1846491	  764.3	  607.9	 3417.0	...
1846492	  764.4	  607.8	 3414.0	...
1846493	  764.5	  607.6	 3411.0	...
1846494	  764.5	  607.3	 3410.0	...
1846495	  764.5	  607.0	 3412.0	...
1846496	  764.1	  607.3	 3415.0	...
1846497	  763.8	  607.8	 3418.0	...
1846498	  763.4	  608.3	 3418.0	...
1846499	  763.4	  608.2	 3417.0	...
1846500	  763.4	  608.1	 3417.0	...
1846501	  763.5	  607.9	 3419.0	...
1846502	  763.6	  607.7	 3421.0	...
1846503	  763.8	  607.9	 3422.0	...
1846504	  764.0	  608.4	 3422.0	...
1846505	  763.8	  609.0	 3422.0	...
1846506	  763.3	  608.3	 3422.0	...
1846507	  762.9	  607.5	 3422.0	...
1846508	  762.9	  607.7	 3420.0	...
1846509	  763.0	  608.7	 3418.0	...
1846510	  763.0	  609.5	 3419.0	...
1846511	  763.0	  609.4	 3422.0	...
1846512	  763.0	  609.3	 3425.0	...
1846513	  763.3	  609.5	 3425.0	...
1846514	  763.4	  609.7	 3422.0	...
1846515	  763.7	  609.9	 3420.0	...
1846516	  763.8	  609.9	 3418.0	...
1846517	  764.1	  609.7	 3420.0	...
1846518	  764.1	  608.5	 3422.0	...
1846519	  764.2	  607.4	 3425.0	...
1846520	  764.1	  606.8	 3426.0	...
1846521	  764.0	  607.2	 3426.0	...
1846522	  763.7	  607.6	 3425.0	...
1846523	  763.3	  608.0	 3424.0	...
1846524	  763.0	  608.9	 3426.0	...
1846525	  762.8	  609.7	 3427.0	...
1846526	  762.6	  610.4	 3429.0	...
1846527	  762.8	  610.6	 3430.0	...
1846528	  763.2	  610.8	 3432.0	...
1846529	  763.6	  610.8	 3432.0	...
1846530	  764.0	  610.3	 3430.0	...
1846531	  764.3	  609.7	 3428.0	...
1846532	  764.6	  609.3	 3428.0	...
1846533	  764.5	  609.5	 3427.0	...
1846534	  764.4	  609.6	 3426.0	...
1846535	  764.3	  609.5	 3426.0	...
1846536	  764.3	  609.6	 3426.0	...
1846537	  764.2	  609.8	 3428.0	...
1846538	  764.2	  609.9	 3430.0	...
1846539	  764.2	  609.9	 3432.0	...
1846540	  764.1	  609.2	 3432.0	...
1846541	  764.1	  608.5	 3432.0	...
1846542	  764.0	  607.8	 3431.0	...
1846543	  763.8	  607.7	 3430.0	...
1846544	  763.5	  607.9	 3431.0	...
1846545	  763.2	  608.3	 3433.0	...
1846546	  763.0	  608.5	 3435.0	...
1846547	  763.4	  608.5	 3436.0	...
1846548	  763.9	  608.8	 3436.0	...
1846549	  764.2	  609.5	 3434.0	...
1846550	  764.1	  610.2	 3433.0	...
1846551	  764.1	  610.4	 3434.0	...
1846552	  764.0	  610.6	 3436.0	...
1846553	  763.8	  610.8	 3438.0	...
1846554	  763.5	  610.6	 3438.0	...
1846555	  763.3	  610.4	 3439.0	...
1846556	  763.3	  610.2	 3439.0	...
1846557	  763.5	  610.3	 3439.0	...
1846558	  763.7	  610.2	 3440.0	...
1846559	  763.6	  610.1	 3439.0	...
1846560	  763.4	  610.2	 3439.0	...
1846561	  763.7	  610.1	 3439.0	...
1846562	  764.2	  610.0	 3439.0	...
1846563	  765.1	  610.0	 3438.0	...
1846564	  765.5	  610.2	 3437.0	...
1846565	  765.9	  610.5	 3435.0	...
1846566	  766.0	  610.6	 3437.0	...
1846567	  765.7	  610.9	 3439.0	...
1846568	  765.4	  611.1	 3441.0	...
1846569	  765.1	  611.6	 3440.0	...
1846570	  765.3	  611.7	 3440.0	...
1846571	  765.5	  612.0	 3440.0	...
1846572	  765.2	  612.2	 3440.0	...
1846573	  764.9	  612.1	 3438.0	...
MSG	1846574 0000 _ Number On
1846574	  764.5	  611.8	 3436.0	...
1846575	  764.2	  611.7	 3434.0	...
1846576	  763.9	  612.0	 3434.0	...
1846577	  763.9	  612.2	 3439.0	...
1846578	  764.2	  612.3	 3443.0	...
1846579	  764.6	  612.6	 3448.0	...
1846580	  764.8	  612.9	 3448.0	...
1846581	  765.0	  613.3	 3447.0	...
1846582	  765.0	  613.4	 3446.0	...
1846583	  765.1	  613.9	 3444.0	...
1846584	  765.4	  614.5	 3442.0	...
1846585	  765.6	  614.1	 3441.0	...
1846586	  765.6	  613.2	 3442.0	...
1846587	  765.3	  612.3	 3445.0	...
1846588	  765.0	  611.8	 3447.0	...
1846589	  765.0	  611.3	 3448.0	...
1846590	  765.0	  611.1	 3445.0	...
1846591	  765.0	  611.4	 3442.0	...
1846592	  765.2	  611.6	 3440.0	...
1846593	  765.6	  611.5	 3441.0	...
1846594	  765.9	  611.3	 3441.0	...
1846595	  765.7	  611.2	 3442.0	...
1846596	  765.3	  611.2	 3442.0	...
1846597	  765.3	  611.1	 3442.0	...
1846598	  765.7	  611.0	 3442.0	...
1846599	  765.3	  611.0	 3441.0	...
1846600	  764.5	  611.3	 3441.0	...
1846601	  762.5	  611.8	 3441.0	...
1846602	  761.4	  612.7	 3441.0	...
1846603	  759.4	  613.6	 3441.0	...
1846604	  758.2	  613.4	 3441.0	...
1846605	  756.7	  612.9	 3443.0	...
1846606	  755.5	  612.1	 3444.0	...
1846607	  754.6	  611.8	 3445.0	...
1846608	  754.4	  611.6	 3444.0	...
1846609	  754.8	  611.4	 3444.0	...
1846610	  755.2	  610.9	 3444.0	...
1846611	  755.4	  610.4	 3443.0	...
1846612	  756.1	  609.7	 3442.0	...
1846613	  757.4	  609.5	 3441.0	...
1846614	  758.6	  609.3	 3440.0	...
1846615	  760.5	  608.9	 3439.0	...
1846616	  761.9	  608.9	 3439.0	...
1846617	  763.3	  609.1	 3439.0	...
1846618	  764.5	  609.4	 3442.0	...
1846619	  765.8	  609.4	 3444.0	...
1846620	  767.0	  609.2	 3445.0	...
1846621	  767.3	  609.3	 3444.0	...
1846622	  767.7	  609.3	 3443.0	...
1846623	  768.1	  609.3	 3444.0	...
1846624	  768.2	  609.6	 3445.0	...
1846625	  768.2	  609.9	 3445.0	...
1846626	  768.1	  610.2	 3446.0	...
1846627	  767.6	  610.3	 3447.0	...
1846628	  767.2	  610.3	 3447.0	...
1846629	  766.9	  610.3	 3446.0	...
1846630	  767.0	  610.3	 3446.0	...
1846631	  767.0	  610.4	 3443.0	...
1846632	  767.0	  610.5	 3439.0	...
1846633	  767.0	  610.7	 3436.0	...
1846634	  766.8	  611.0	 3439.0	...
1846635	  766.5	  611.1	 3443.0	...
1846636	  766.1	  611.1	 3445.0	...
1846637	  766.1	  611.9	 3444.0	...
1846638	  766.1	  612.7	 3443.0	...
1846639	  766.4	  613.5	 3442.0	...
1846640	  766.1	  613.5	 3442.0	...
1846641	  765.7	  613.5	 3443.0	...
1846642	  765.4	  613.5	 3441.0	...
1846643	  765.3	  613.3	 3439.0	...
1846644	  765.2	  613.2	 3437.0	...
1846645	  765.2	  613.1	 3436.0	...
1846646	  765.3	  613.0	 3436.0	...
1846647	  765.4	  612.9	 3439.0	...
1846648	  765.4	  612.8	 3443.0	...
1846649	  765.4	  613.3	 3447.0	...
1846650	  765.1	  613.9	 3447.0	...
1846651	  764.9	  614.3	 3444.0	...
1846652	  764.8	  614.2	 3441.0	...
1846653	  764.9	  614.0	 3439.0	...
1846654	  765.1	  613.5	 3439.0	...
1846655	  765.2	  612.6	 3439.0	...
1846656	  765.2	  611.7	 3440.0	...
1846657	  765.1	  611.5	 3441.0	...
1846658	  765.0	  612.3	 3442.0	...
1846659	  765.4	  613.0	 3443.0	...
1846660	  765.8	  613.5	 3443.0	...
1846661	  765.8	  613.4	 3443.0	...
1846662	  765.3	  613.2	 3443.0	...
1846663	  764.8	  613.0	 3443.0	...
1846664	  764.7	  612.8	 3442.0	...
1846665	  764.4	  612.9	 3440.0	...
1846666	  764.2	  613.3	 3438.0	...
1846667	  764.1	  613.7	 3437.0	...
1846668	  764.0	  614.1	 3437.0	...
1846669	  763.9	  614.2	 3436.0	...
1846670	  764.3	  614.2	 3435.0	...
1846671	  764.7	  614.2	 3431.0	...
1846672	  765.0	  614.1	 3429.0	...
1846673	  764.7	  613.9	 3427.0	...
1846674	  764.5	  613.7	 3427.0	...
1846675	  764.7	  614.2	 3427.0	...
1846676	  765.2	  614.7	 3427.0	...
1846677	  765.0	  615.5	 3425.0	...
1846678	  764.4	  615.8	 3423.0	...
1846679	  764.0	  616.1	 3421.0	...
1846680	  764.2	  616.2	 3420.0	...
1846681	  764.5	  616.2	 3420.0	...
1846682	  764.8	  616.0	 3420.0	...
1846683	  764.9	  615.6	 3420.0	...
1846684	  764.7	  615.2	 3420.0	...
1846685	  764.6	  614.6	 3419.0	...
1846686	  764.4	  614.2	 3418.0	...
1846687	  764.3	  613.7	 3418.0	...
1846688	  764.2	  613.8	 3420.0	...
1846689	  764.2	  613.9	 3422.0	...
1846690	  764.2	  613.9	 3421.0	...
1846691	  764.3	  613.9	 3419.0	...
1846692	  764.3	  614.1	 3415.0	...
1846693	  764.3	  614.1	 3413.0	...
1846694	  764.3	  614.2	 3411.0	...
1846695	  764.3	  614.7	 3411.0	...
1846696	  764.3	  615.4	 3411.0	...
1846697	  764.2	  615.8	 3409.0	...
1846698	  764.2	  615.7	 3407.0	...
1846699	  764.1	  615.6	 3405.0	...
1846700	  763.9	  615.7	 3405.0	...
1846701	  763.9	  615.7	 3407.0	...
1846702	  764.0	  615.6	 3409.0	...
1846703	  764.2	  615.3	 3409.0	...
1846704	  764.3	  615.5	 3407.0	...
1846705	  764.6	  615.8	 3405.0	...
1846706	  764.7	  616.1	 3406.0	...
1846707	  764.8	  615.8	 3406.0	...
1846708	  764.7	  615.5	 3403.0	...
1846709	  764.6	  615.4	 3399.0	...
1846710	  765.1	  615.4	 3396.0	...
1846711	  765.7	  615.3	 3395.0	...
1846712	  766.1	  615.3	 3395.0	...
1846713	  765.8	  614.6	 3394.0	...
1846714	  765.6	  613.9	 3392.0	...
1846715	  765.5	  614.1	 3391.0	...
1846716	  765.6	  614.9	 3389.0	...
1846717	  765.6	  615.4	 3385.0	...
1846718	  765.5	  615.0	 3382.0	...
1846719	  765.5	  614.6	 3380.0	...
1846720	  765.3	  614.6	 3380.0	...
1846721	  765.2	  614.7	 3379.0	...
1846722	  765.1	  614.9	 3378.0	...
1846723	  765.5	  615.0	 3377.0	...
1846724	  765.9	  615.3	 3374.0	...
1846725	  766.3	  615.6	 3371.0	...
1846726	  766.4	  615.6	 3368.0	...
1846727	  766.5	  615.1	 3368.0	...
1846728	  766.5	  614.7	 3369.0	...
1846729	  766.6	  614.7	 3368.0	...
1846730	  766.5	  614.8	 3367.0	...
1846731	  766.4	  614.9	 3364.0	...
1846732	  766.8	  614.6	 3362.0	...
1846733	  767.1	  614.3	 3360.0	...
1846734	  766.8	  614.1	 3360.0	...
1846735	  766.2	  614.2	 3359.0	...
1846736	  765.5	  614.4	 3358.0	...
1846737	  765.5	  614.5	 3357.0	...
1846738	  765.6	  614.6	 3357.0	...
1846739	  765.5	  614.5	 3357.0	...
1846740	  765.4	  614.3	 3357.0	...
1846741	  765.3	  614.0	 3355.0	...
1846742	  765.3	  614.4	 3352.0	...
1846743	  765.4	  614.8	 3349.0	...
1846744	  765.5	  615.3	 3347.0	...
1846745	  765.4	  615.6	 3344.0	...
1846746	  765.2	  616.1	 3342.0	...
1846747	  765.4	  616.6	 3340.0	...
1846748	  765.8	  616.6	 3341.0	...
1846749	  766.0	  616.6	 3342.0	...
1846750	  765.8	  616.6	 3341.0	...
1846751	  766.1	  616.4	 3339.0	...
1846752	  766.7	  616.3	 3338.0	...
1846753	  767.2	  616.2	 3337.0	...
1846754	  767.1	  616.5	 3335.0	...
1846755	  766.9	  616.7	 3333.0	...
1846756	  766.6	  616.0	 3333.0	...
1846757	  766.3	  615.0	 3330.0	...
1846758	  766.1	  614.1	 3327.0	...
1846759	  766.2	  614.0	 3322.0	...
1846760	  766.5	  614.0	 3320.0	...
1846761	  766.9	  613.9	 3319.0	...
1846762	  767.2	  614.1	 3319.0	...
1846763	  767.2	  614.3	 3316.0	...
1846764	  767.0	  614.6	 3312.0	...
1846765	  766.8	  614.6	 3308.0	...
1846766	  766.7	  614.8	 3308.0	...
1846767	  767.4	  615.0	 3308.0	...
1846768	  768.0	  615.3	 3310.0	...
1846769	  768.0	  615.5	 3311.0	...
1846770	  767.4	  615.6	 3310.0	...
1846771	  767.0	  615.6	 3309.0	...
1846772	  767.3	  615.7	 3308.0	...
1846773	  767.7	  615.8	 3308.0	...
1846774	  767.7	  615.9	 3308.0	...
1846775	  767.8	  616.0	 3303.0	...
1846776	  768.0	  616.1	 3299.0	...
1846777	  768.1	  615.7	 3297.0	...
1846778	  767.7	  615.3	 3300.0	...
1846779	  767.1	  615.1	 3302.0	...
1846780	  766.8	  615.3	 3300.0	...
1846781	  766.9	  615.3	 3299.0	...
1846782	  767.0	  615.1	 3299.0	...
1846783	  767.1	  615.4	 3300.0	...
1846784	  767.7	  615.7	 3296.0	...
1846785	  768.2	  616.1	 3292.0	...
1846786	  768.7	  615.9	 3288.0	...
1846787	  768.7	  615.8	 3286.0	...
1846788	  768.5	  615.8	 3285.0	...
1846789	  768.2	  615.8	 3284.0	...
1846790	  767.8	  615.9	 3283.0	...
1846791	  767.7	  615.6	 3282.0	...
1846792	  767.7	  615.4	 3280.0	...
1846793	  768.7	  614.9	 3279.0	...
1846794	  769.7	  614.7	 3278.0	...
1846795	  770.3	  614.7	 3278.0	...
1846796	  770.0	  615.0	 3277.0	...
1846797	  769.7	  615.3	 3275.0	...
1846798	  769.7	  615.4	 3273.0	...
1846799	  769.6	  614.9	 3272.0	...
1846800	  769.5	  614.5	 3270.0	...
1846801	  769.3	  613.9	 3267.0	...
1846802	  769.1	  613.8	 3265.0	...
1846803	  769.0	  613.7	 3264.0	...
1846804	  768.8	  613.8	 3263.0	...
1846805	  768.7	  613.9	 3259.0	...
1846806	  768.7	  614.4	 3255.0	...
1846807	  769.2	  614.8	 3253.0	...
1846808	  769.6	  615.2	 3255.0	...
1846809	  769.7	  615.1	 3256.0	...
1846810	  769.6	  615.0	 3257.0	...
1846811	  769.5	  615.0	 3254.0	...
1846812	  770.1	  615.0	 3251.0	...
1846813	  770.8	  614.6	 3248.0	...
1846814	  771.4	  613.6	 3247.0	...
1846815	  771.4	  612.7	 3247.0	...
1846816	  771.3	  612.1	 3247.0	...
1846817	  771.1	  612.1	 3247.0	...
1846818	  771.0	  612.7	 3247.0	...
1846819	  771.0	  613.3	 3247.0	...
1846820	  771.0	  613.9	 3246.0	...
1846821	  770.9	  614.2	 3245.0	...
1846822	  770.8	  614.5	 3245.0	...
1846823	  770.7	  614.7	 3246.0	...
1846824	  770.7	  614.5	 3246.0	...
1846825	  770.6	  614.3	 3243.0	...
1846826	  771.1	  614.1	 3242.0	...
1846827	  771.5	  613.6	 3241.0	...
1846828	  772.0	  613.3	 3239.0	...
1846829	  772.0	  613.2	 3236.0	...
1846830	  772.2	  613.6	 3234.0	...
1846831	  772.4	  613.5	 3233.0	...
1846832	  772.7	  613.3	 3233.0	...
1846833	  772.8	  613.1	 3230.0	...
1846834	  772.6	  613.1	 3228.0	...
1846835	  772.4	  613.1	 3226.0	...
1846836	  772.3	  613.0	 3225.0	...
1846837	  772.4	  612.9	 3224.0	...
1846838	  772.6	  613.1	 3225.0	...
1846839	  772.8	  613.3	 3225.0	...
1846840	  773.0	  613.6	 3225.0	...
1846841	  773.1	  613.7	 3224.0	...
1846842	  773.0	  613.9	 3223.0	...
1846843	  772.8	  614.0	 3221.0	...
1846844	  772.6	  613.9	 3219.0	...
1846845	  772.8	  613.9	 3216.0	...
1846846	  773.0	  613.8	 3216.0	...
1846847	  773.2	  613.7	 3216.0	...
1846848	  773.3	  613.4	 3216.0	...
1846849	  773.7	  613.1	 3216.0	...
1846850	  774.1	  613.2	 3217.0	...
1846851	  774.7	  613.5	 3217.0	...
1846852	  775.0	  613.9	 3218.0	...
1846853	  775.1	  613.5	 3217.0	...
1846854	  774.8	  612.7	 3214.0	...
1846855	  774.5	  611.9	 3209.0	...
1846856	  774.3	  612.1	 3205.0	...
1846857	  774.2	  613.1	 3203.0	...
1846858	  774.1	  614.0	 3201.0	...
1846859	  774.0	  614.0	 3201.0	...
1846860	  773.8	  613.0	 3200.0	...
1846861	  773.6	  612.2	 3199.0	...
1846862	  773.6	  612.4	 3199.0	...
1846863	  773.7	  613.3	 3199.0	...
1846864	  774.1	  614.0	 3200.0	...
1846865	  774.4	  614.4	 3201.0	...
1846866	  774.9	  614.1	 3201.0	...
1846867	  775.1	  613.8	 3200.0	...
1846868	  775.2	  613.8	 3200.0	...
1846869	  774.8	  614.0	 3196.0	...
1846870	  774.4	  614.1	 3192.0	...
1846871	  774.7	  614.2	 3189.0	...
1846872	  775.0	  614.1	 3188.0	...
1846873	  775.4	  613.9	 3187.0	...
1846874	  775.3	  613.7	 3187.0	...
MSG	1846875 0000 _ Number Off
1846875	  775.2	  613.5	 3187.0	...
1846876	  775.2	  613.2	 3187.0	...
1846877	  775.3	  612.6	 3185.0	...
1846878	  775.5	  612.3	 3185.0	...
1846879	  775.5	  612.1	 3185.0	...
1846880	  775.6	  612.1	 3183.0	...
1846881	  776.1	  612.7	 3182.0	...
1846882	  776.7	  613.3	 3182.0	...
1846883	  777.1	  612.6	 3183.0	...
1846884	  777.1	  611.3	 3184.0	...
1846885	  776.3	  611.2	 3183.0	...
1846886	  775.5	  612.3	 3182.0	...
1846887	  774.9	  613.4	 3181.0	...
1846888	  775.1	  613.4	 3181.0	...
1846889	  775.6	  612.6	 3181.0	...
1846890	  776.0	  611.9	 3180.0	...
1846891	  776.4	  610.9	 3179.0	...
1846892	  776.6	  610.7	 3177.0	...
1846893	  776.7	  610.4	 3175.0	...
1846894	  776.8	  611.0	 3174.0	...
1846895	  776.8	  611.6	 3173.0	...
1846896	  776.9	  612.2	 3172.0	...
1846897	  777.2	  611.5	 3171.0	...
1846898	  777.5	  610.8	 3170.0	...
1846899	  777.8	  610.8	 3170.0	...
1846900	  777.8	  611.4	 3170.0	...
1846901	  777.6	  612.0	 3171.0	...
1846902	  777.4	  611.7	 3171.0	...
1846903	  777.6	  611.5	 3171.0	...
1846904	  777.8	  611.3	 3171.0	...
1846905	  778.0	  611.2	 3171.0	...
1846906	  777.9	  611.3	 3171.0	...
1846907	  777.8	  611.6	 3169.0	...
1846908	  777.7	  611.9	 3167.0	...
1846909	  777.4	  611.9	 3168.0	...
1846910	  777.2	  611.5	 3169.0	...
1846911	  777.0	  611.1	 3169.0	...
1846912	  776.5	  611.2	 3169.0	...
1846913	  775.7	  611.3	 3168.0	...
1846914	  775.6	  611.3	 3167.0	...
1846915	  776.3	  612.1	 3169.0	...
1846916	  777.1	  613.0	 3172.0	...
1846917	  777.2	  613.5	 3174.0	...
1846918	  777.0	  612.7	 3172.0	...
1846919	  776.4	  612.0	 3169.0	...
1846920	  776.0	  612.1	 3168.0	...
1846921	  775.7	  612.4	 3169.0	...
1846922	  775.8	  612.7	 3170.0	...
1846923	  775.9	  612.7	 3171.0	...
1846924	  775.9	  612.8	 3171.0	...
1846925	  775.8	  612.6	 3171.0	...
1846926	  776.1	  612.3	 3171.0	...
1846927	  776.4	  611.9	 3172.0	...
1846928	  776.5	  612.2	 3172.0	...
1846929	  776.2	  612.5	 3172.0	...
1846930	  776.0	  612.7	 3172.0	...
1846931	  776.3	  613.1	 3172.0	...
1846932	  776.5	  613.8	 3173.0	...
1846933	  776.7	  614.6	 3173.0	...
1846934	  777.1	  614.6	 3174.0	...
1846935	  777.5	  614.5	 3175.0	...
1846936	  777.8	  613.4	 3174.0	...
1846937	  777.7	  612.4	 3173.0	...
1846938	  777.6	  612.0	 3171.0	...
1846939	  777.6	  612.6	 3170.0	...
1846940	  777.4	  613.1	 3170.0	...
1846941	  777.0	  613.1	 3171.0	...
1846942	  776.7	  612.4	 3171.0	...
1846943	  776.2	  611.8	 3172.0	...
1846944	  775.9	  611.2	 3172.0	...
1846945	  775.7	  611.2	 3171.0	...
1846946	  775.9	  611.8	 3170.0	...
1846947	  776.0	  612.4	 3169.0	...
1846948	  776.0	  612.8	 3168.0	...
1846949	  775.8	  612.6	 3168.0	...
1846950	  775.6	  612.4	 3166.0	...
1846951	  775.5	  612.5	 3164.0	...
1846952	  775.5	  613.0	 3163.0	...
1846953	  775.8	  613.3	 3163.0	...
1846954	  776.0	  613.4	 3164.0	...
1846955	  776.2	  613.0	 3167.0	...
1846956	  776.1	  612.3	 3171.0	...
1846957	  776.0	  611.5	 3172.0	...
1846958	  775.7	  610.9	 3169.0	...
1846959	  775.5	  610.8	 3165.0	...
1846960	  775.4	  611.0	 3169.0	...
1846961	  775.4	  611.3	 3173.0	...
1846962	  775.5	  612.2	 3176.0	...
1846963	  775.5	  612.7	 3172.0	...
1846964	  775.6	  613.3	 3168.0	...
1846965	  775.6	  613.2	 3169.0	...
1846966	  775.6	  613.5	 3173.0	...
1846967	  775.6	  613.9	 3177.0	...
1846968	  775.7	  614.2	 3178.0	...
1846969	  775.9	  614.4	 3178.0	...
1846970	  776.0	  614.3	 3178.0	...
1846971	  775.9	  613.8	 3177.0	...
1846972	  775.8	  613.3	 3176.0	...
1846973	  775.8	  612.9	 3174.0	...
1846974	  775.7	  613.1	 3174.0	...
1846975	  775.3	  613.6	 3175.0	...
1846976	  774.8	  613.9	 3176.0	...
1846977	  774.4	  614.0	 3177.0	...
1846978	  774.6	  614.3	 3177.0	...
1846979	  774.8	  614.7	 3178.0	...
1846980	  774.9	  614.7	 3180.0	...
1846981	  774.7	  614.2	 3181.0	...
1846982	  774.4	  613.7	 3182.0	...
1846983	  774.7	  613.6	 3182.0	...
1846984	  775.1	  613.3	 3183.0	...
1846985	  775.5	  612.7	 3183.0	...
1846986	  775.3	  612.2	 3184.0	...
1846987	  775.2	  611.9	 3183.0	...
1846988	  775.1	  612.0	 3182.0	...
1846989	  775.1	  612.2	 3181.0	...
1846990	  774.7	  612.6	 3183.0	...
1846991	  774.3	  612.8	 3184.0	...
1846992	  774.0	  613.1	 3186.0	...
1846993	  774.0	  613.2	 3186.0	...
1846994	  774.4	  613.4	 3186.0	...
1846995	  774.8	  613.6	 3185.0	...
1846996	  775.1	  613.5	 3185.0	...
1846997	  775.1	  613.7	 3185.0	...
1846998	  775.0	  613.9	 3186.0	...
1846999	  774.9	  614.1	 3186.0	...
1847000	  774.8	  613.7	 3187.0	...
1847001	  774.7	  613.2	 3188.0	...
1847002	  774.6	  612.7	 3188.0	...
1847003	  774.5	  612.6	 3190.0	...
1847004	  774.4	  612.6	 3192.0	...
1847005	  774.3	  613.0	 3194.0	...
1847006	  774.1	  613.3	 3196.0	...
1847007	  774.0	  613.9	 3197.0	...
1847008	  773.8	  614.5	 3199.0	...
1847009	  773.7	  614.7	 3199.0	...
1847010	  773.6	  614.8	 3198.0	...
1847011	  773.8	  614.5	 3198.0	...
1847012	  774.5	  614.2	 3198.0	...
1847013	  775.1	  614.0	 3198.0	...
1847014	  775.5	  613.9	 3198.0	...
1847015	  775.4	  614.3	 3198.0	...
1847016	  775.2	  614.6	 3196.0	...
1847017	  775.2	  614.0	 3195.0	...
1847018	  774.8	  613.3	 3193.0	...
1847019	  774.2	  613.1	 3194.0	...
1847020	  773.6	  613.6	 3196.0	...
1847021	  773.7	  613.9	 3198.0	...
1847022	  774.0	  613.7	 3198.0	...
1847023	  774.2	  613.9	 3198.0	...
1847024	  774.0	  614.4	 3202.0	...
1847025	  773.7	  614.8	 3206.0	...
1847026	  773.5	  614.9	 3209.0	...
1847027	  774.0	  614.8	 3209.0	...
1847028	  774.5	  614.4	 3209.0	...
1847029	  775.1	  613.7	 3207.0	...
1847030	  775.1	  613.2	 3206.0	...
1847031	  775.2	  613.0	 3207.0	...
1847032	  775.2	  612.9	 3210.0	...
1847033	  775.1	  613.0	 3212.0	...
1847034	  774.5	  613.1	 3211.0	...
1847035	  773.9	  613.2	 3211.0	...
1847036	  773.6	  613.2	 3210.0	...
1847037	  773.6	  613.5	 3210.0	...
1847038	  773.5	  613.7	 3210.0	...
1847039	  773.3	  614.0	 3210.0	...
1847040	  773.1	  614.1	 3212.0	...
1847041	  772.2	  614.4	 3214.0	...
1847042	  771.2	  614.7	 3216.0	...
1847043	  770.1	  614.8	 3215.0	...
1847044	  769.2	  614.4	 3216.0	...
1847045	  767.3	  614.0	 3218.0	...
1847046	  765.5	  613.5	 3220.0	...
1847047	  763.5	  613.6	 3221.0	...
1847048	  762.2	  612.8	 3219.0	...
1847049	  760.9	  612.2	 3217.0	...
1847050	  760.1	  611.4	 3216.0	...
1847051	  759.3	  611.5	 3218.0	...
1847052	  758.6	  611.4	 3220.0	...
1847053	  758.4	  611.2	 3222.0	...
1847054	  758.8	  610.9	 3222.0	...
1847055	  759.2	  610.7	 3221.0	...
1847056	  759.7	  610.6	 3219.0	...
1847057	  759.9	  610.5	 3220.0	...
1847058	  760.1	  610.5	 3222.0	...
1847059	  760.5	  611.0	 3225.0	...
1847060	  760.7	  611.4	 3226.0	...
1847061	  760.9	  611.8	 3226.0	...
1847062	  761.1	  611.6	 3226.0	...
1847063	  761.3	  611.5	 3225.0	...
1847064	  762.1	  611.1	 3225.0	...
1847065	  762.9	  610.7	 3227.0	...
1847066	  763.2	  610.6	 3229.0	...
1847067	  762.8	  610.7	 3229.0	...
1847068	  762.4	  610.7	 3227.0	...
1847069	  762.3	  610.6	 3225.0	...
1847070	  762.4	  610.5	 3225.0	...
1847071	  762.7	  610.6	 3226.0	...
1847072	  763.1	  610.9	 3227.0	...
1847073	  763.3	  611.6	 3227.0	...
1847074	  763.7	  612.0	 3227.0	...
1847075	  764.2	  612.3	 3227.0	...
1847076	  764.7	  612.5	 3230.0	...
1847077	  764.8	  612.8	 3234.0	...
1847078	  764.7	  613.1	 3235.0	...
1847079	  764.6	  613.3	 3233.0	...
1847080	  764.1	  613.5	 3232.0	...
1847081	  763.7	  613.3	 3233.0	...
1847082	  763.2	  613.0	 3234.0	...
1847083	  763.0	  612.7	 3235.0	...
1847084	  763.1	  612.8	 3234.0	...
1847085	  763.4	  612.9	 3233.0	...
1847086	  763.7	  613.1	 3231.0	...
1847087	  763.6	  613.4	 3232.0	...
MSG	1847088 0000 _ Number On
1847088	  763.5	  614.0	 3234.0	...
1847089	  763.4	  614.3	 3235.0	...
1847090	  763.8	  614.4	 3236.0	...
1847091	  764.2	  614.1	 3236.0	...
1847092	  764.5	  613.8	 3236.0	...
1847093	  764.6	  614.4	 3236.0	...
1847094	  764.7	  615.3	 3237.0	...
1847095	  764.7	  616.1	 3237.0	...
1847096	  764.7	  616.0	 3237.0	...
1847097	  764.8	  616.1	 3237.0	...
1847098	  764.4	  616.5	 3237.0	...
1847099	  763.8	  616.4	 3237.0	...
1847100	  763.0	  616.1	 3238.0	...
1847101	  762.8	  615.7	 3239.0	...
1847102	  762.8	  615.7	 3240.0	...
1847103	  763.1	  615.7	 3241.0	...
1847104	  763.4	  615.5	 3243.0	...
1847105	  763.5	  615.3	 3245.0	...
1847106	  763.4	  615.1	 3245.0	...
1847107	  763.3	  615.3	 3245.0	...
1847108	  762.9	  615.7	 3244.0	...
1847109	  762.6	  616.0	 3244.0	...
1847110	  762.3	  616.1	 3243.0	...
1847111	  762.3	  615.9	 3242.0	...
1847112	  762.4	  615.8	 3242.0	...
1847113	  762.4	  615.8	 3244.0	...
1847114	  762.4	  615.9	 3245.0	...
1847115	  762.3	  616.4	 3248.0	...
1847116	  762.3	  616.8	 3249.0	...
1847117	  762.3	  617.0	 3250.0	...
1847118	  762.4	  616.4	 3247.0	...
1847119	  762.3	  616.1	 3244.0	...
1847120	  762.2	  616.2	 3242.0	...
1847121	  761.9	  616.6	 3243.0	...
1847122	  761.8	  616.7	 3245.0	...
1847123	  761.7	  616.7	 3245.0	...
1847124	  761.7	  617.1	 3244.0	...
1847125	  761.8	  617.6	 3244.0	...
1847126	  762.0	  618.4	 3246.0	...
1847127	  762.1	  618.7	 3248.0	...
1847128	  762.2	  618.3	 3250.0	...
1847129	  762.4	  617.5	 3250.0	...
1847130	  762.5	  616.8	 3250.0	...
1847131	  762.5	  616.8	 3249.0	...
1847132	  762.7	  616.5	 3248.0	...
1847133	  762.8	  616.1	 3246.0	...
1847134	  763.2	  615.9	 3245.0	...
1847135	  763.5	  616.1	 3246.0	...
1847136	  763.9	  616.1	 3248.0	...
1847137	  764.1	  615.9	 3251.0	...
1847138	  764.3	  615.7	 3251.0	...
1847139	  764.3	  615.7	 3251.0	...
1847140	  764.3	  615.7	 3250.0	...
1847141	  764.4	  615.6	 3250.0	...
1847142	  764.0	  615.7	 3249.0	...
1847143	  763.4	  615.9	 3250.0	...
1847144	  763.0	  616.3	 3250.0	...
1847145	  763.2	  616.6	 3250.0	...
1847146	  763.4	  616.8	 3250.0	...
1847147	  763.5	  616.9	 3249.0	...
1847148	  763.7	  617.0	 3246.0	...
1847149	  763.9	  616.8	 3243.0	...
1847150	  763.9	  616.6	 3241.0	...
1847151	  763.7	  616.5	 3242.0	...
1847152	  764.0	  616.3	 3243.0	...
1847153	  764.4	  616.1	 3244.0	...
1847154	  764.7	  616.6	 3245.0	...
1847155	  764.5	  617.2	 3246.0	...
1847156	  764.2	  617.1	 3245.0	...
1847157	  763.7	  616.4	 3245.0	...
1847158	  763.3	  616.1	 3244.0	...
1847159	  763.4	  616.5	 3244.0	...
1847160	  763.9	  616.6	 3245.0	...
1847161	  764.6	  616.3	 3245.0	...
1847162	  764.7	  615.9	 3243.0	...
1847163	  764.7	  615.8	 3239.0	...
1847164	  764.8	  615.5	 3237.0	...
1847165	  765.2	  615.4	 3237.0	...
1847166	  765.6	  615.3	 3239.0	...
1847167	  765.7	  615.4	 3237.0	...
1847168	  765.8	  615.8	 3233.0	...
1847169	  765.3	  616.2	 3232.0	...
1847170	  764.8	  616.1	 3234.0	...
1847171	  764.1	  615.8	 3236.0	...
1847172	  764.0	  616.0	 3235.0	...
1847173	  764.5	  616.4	 3235.0	...
1847174	  765.0	  616.9	 3235.0	...
1847175	  765.4	  616.8	 3236.0	...
1847176	  765.1	  616.8	 3236.0	...
1847177	  764.7	  616.1	 3235.0	...
1847178	  764.6	  615.4	 3232.0	...
1847179	  764.5	  615.1	 3230.0	...
1847180	  764.7	  615.6	 3228.0	...
1847181	  764.9	  616.4	 3227.0	...
1847182	  765.1	  616.6	 3227.0	...
1847183	  765.4	  616.2	 3228.0	...
1847184	  765.9	  615.5	 3230.0	...
1847185	  766.3	  614.5	 3232.0	...
1847186	  765.9	  614.4	 3232.0	...
1847187	  765.2	  614.3	 3232.0	...
1847188	  765.0	  614.3	 3231.0	...
1847189	  765.5	  614.7	 3230.0	...
1847190	  766.0	  615.4	 3230.0	...
1847191	  765.9	  616.2	 3229.0	...
1847192	  765.8	  616.5	 3228.0	...
1847193	  765.8	  616.6	 3227.0	...
1847194	  765.9	  616.7	 3227.0	...
1847195	  765.6	  616.7	 3226.0	...
1847196	  765.1	  616.7	 3224.0	...
1847197	  764.6	  616.7	 3221.0	...
1847198	  764.9	  616.5	 3221.0	...
1847199	  765.1	  616.3	 3220.0	...
1847200	  765.4	  616.1	 3218.0	...
1847201	  765.4	  616.3	 3216.0	...
1847202	  765.5	  616.8	 3214.0	...
1847203	  765.4	  617.5	 3214.0	...
1847204	  765.2	  618.0	 3214.0	...
1847205	  765.0	  618.1	 3213.0	...
1847206	  764.9	  617.6	 3210.0	...
1847207	  764.8	  617.1	 3208.0	...
1847208	  764.7	  617.0	 3207.0	...
1847209	  764.6	  617.3	 3207.0	...
1847210	  764.7	  617.7	 3207.0	...
1847211	  764.9	  617.9	 3207.0	...
1847212	  765.0	  617.9	 3206.0	...
1847213	  765.3	  617.7	 3207.0	...
1847214	  765.6	  616.9	 3207.0	...
1847215	  765.9	  616.1	 3208.0	...
1847216	  766.0	  615.5	 3209.0	...
1847217	  766.1	  615.3	 3207.0	...
1847218	  766.2	  615.6	 3203.0	...
1847219	  766.2	  616.6	 3199.0	...
1847220	  766.1	  617.5	 3198.0	...
1847221	  765.9	  617.6	 3198.0	...
1847222	  765.7	  617.3	 3200.0	...
1847223	  765.8	  616.7	 3200.0	...
1847224	  765.9	  616.4	 3199.0	...
1847225	  766.1	  616.2	 3199.0	...
1847226	  766.1	  616.5	 3199.0	...
1847227	  766.1	  616.7	 3200.0	...
1847228	  765.8	  616.9	 3199.0	...
1847229	  765.6	  616.7	 3198.0	...
1847230	  765.9	  616.4	 3194.0	...
1847231	  766.5	  616.2	 3191.0	...
1847232	  767.1	  616.1	 3188.0	...
1847233	  766.7	  616.2	 3188.0	...
1847234	  766.2	  616.1	 3187.0	...
1847235	  765.7	  615.9	 3185.0	...
1847236	  765.6	  615.8	 3183.0	...
1847237	  765.6	  616.1	 3181.0	...
1847238	  766.0	  616.4	 3180.0	...
1847239	  766.3	  616.6	 3178.0	...
1847240	  766.6	  616.4	 3175.0	...
1847241	  766.6	  616.2	 3172.0	...
1847242	  766.6	  616.5	 3172.0	...
1847243	  766.5	  617.0	 3173.0	...
1847244	  766.4	  617.6	 3174.0	...
1847245	  766.3	  617.9	 3175.0	...
1847246	  766.5	  618.1	 3176.0	...
1847247	  766.7	  618.1	 3174.0	...
1847248	  766.7	  618.1	 3173.0	...
1847249	  766.6	  618.2	 3169.0	...
1847250	  766.8	  617.5	 3168.0	...
1847251	  767.4	  616.7	 3166.0	...
1847252	  768.1	  616.7	 3166.0	...
1847253	  768.5	  617.5	 3165.0	...
1847254	  768.5	  618.1	 3165.0	...
1847255	  768.5	  617.9	 3163.0	...
1847256	  768.5	  617.0	 3162.0	...
1847257	  768.5	  616.3	 3159.0	...
1847258	  768.5	  615.7	 3155.0	...
1847259	  768.5	  615.7	 3152.0	...
1847260	  768.6	  615.7	 3153.0	...
1847261	  768.6	  615.7	 3155.0	...
1847262	  768.6	  615.3	 3156.0	...
1847263	  768.6	  614.9	 3156.0	...
1847264	  768.6	  614.8	 3156.0	...
1847265	  768.3	  615.2	 3156.0	...
1847266	  767.8	  615.5	 3155.0	...
1847267	  767.3	  615.5	 3151.0	...
1847268	  767.3	  615.4	 3148.0	...
1847269	  767.6	  615.3	 3148.0	...
1847270	  768.4	  615.2	 3150.0	...
1847271	  769.0	  615.4	 3153.0	...
1847272	  769.5	  615.6	 3154.0	...
1847273	  769.9	  615.9	 3155.0	...
1847274	  770.3	  615.8	 3155.0	...
1847275	  770.6	  615.8	 3154.0	...
1847276	  770.4	  616.2	 3153.0	...
1847277	  770.4	  616.5	 3150.0	...
1847278	  770.4	  616.7	 3147.0	...
1847279	  770.3	  616.3	 3145.0	...
1847280	  769.9	  615.8	 3146.0	...
1847281	  769.5	  615.3	 3147.0	...
1847282	  769.4	  614.9	 3147.0	...
1847283	  769.0	  616.0	 3147.0	...
1847284	  768.7	  617.3	 3146.0	...
1847285	  768.7	  618.6	 3145.0	...
1847286	  769.2	  618.7	 3144.0	...
1847287	  769.6	  617.5	 3144.0	...
1847288	  769.6	  615.7	 3144.0	...
1847289	  769.8	  613.9	 3143.0	...
1847290	  770.1	  614.4	 3142.0	...
1847291	  770.5	  615.4	 3140.0	...
1847292	  770.4	  616.7	 3138.0	...
1847293	  770.4	  616.6	 3137.0	...
1847294	  770.4	  616.3	 3136.0	...
1847295	  770.5	  615.9	 3136.0	...
1847296	  770.7	  615.7	 3136.0	...
1847297	  770.6	  615.6	 3136.0	...
1847298	  770.6	  615.3	 3136.0	...
1847299	  770.7	  615.1	 3134.0	...
1847300	  770.9	  614.9	 3133.0	...
1847301	  771.0	  614.9	 3134.0	...
1847302	  771.1	  615.5	 3135.0	...
1847303	  771.1	  616.2	 3132.0	...
1847304	  771.1	  616.1	 3128.0	...
1847305	  771.0	  615.4	 3125.0	...
1847306	  770.8	  614.8	 3127.0	...
1847307	  771.4	  615.0	 3129.0	...
1847308	  772.1	  615.2	 3131.0	...
1847309	  772.4	  615.2	 3133.0	...
1847310	  772.0	  615.4	 3134.0	...
1847311	  771.5	  615.5	 3135.0	...
1847312	  771.4	  615.1	 3131.0	...
1847313	  771.2	  614.6	 3127.0	...
1847314	  771.2	  614.0	 3125.0	...
1847315	  771.1	  613.7	 3125.0	...
1847316	  771.7	  613.2	 3124.0	...
1847317	  772.3	  612.8	 3125.0	...
1847318	  772.7	  612.7	 3127.0	...
1847319	  772.4	  612.9	 3129.0	...
1847320	  772.1	  613.1	 3129.0	...
1847321	  772.0	  613.2	 3128.0	...
1847322	  772.6	  613.5	 3126.0	...
1847323	  773.2	  613.8	 3124.0	...
1847324	  773.2	  614.2	 3124.0	...
1847325	  772.5	  614.3	 3125.0	...
1847326	  771.8	  614.3	 3126.0	...
1847327	  771.8	  614.0	 3127.0	...
1847328	  771.8	  613.5	 3125.0	...
1847329	  771.8	  613.0	 3124.0	...
1847330	  771.9	  612.5	 3123.0	...
1847331	  772.0	  612.1	 3122.0	...
1847332	  772.2	  611.9	 3122.0	...
1847333	  772.5	  611.7	 3121.0	...
1847334	  772.7	  611.6	 3120.0	...
1847335	  772.5	  611.6	 3119.0	...
1847336	  772.2	  611.7	 3119.0	...
1847337	  772.0	  611.8	 3117.0	...
1847338	  772.0	  611.6	 3116.0	...
1847339	  771.9	  611.4	 3116.0	...
1847340	  771.9	  610.9	 3117.0	...
1847341	  771.9	  610.5	 3118.0	...
1847342	  772.4	  610.7	 3118.0	...
1847343	  773.0	  611.2	 3117.0	...
1847344	  773.5	  611.8	 3116.0	...
1847345	  773.0	  612.1	 3116.0	...
1847346	  772.5	  612.2	 3116.0	...
1847347	  772.0	  612.3	 3116.0	...
1847348	  771.9	  612.3	 3113.0	...
1847349	  771.8	  612.5	 3111.0	...
1847350	  771.9	  612.9	 3109.0	...
1847351	  772.1	  613.3	 3109.0	...
1847352	  772.3	  613.5	 3109.0	...
1847353	  772.6	  613.1	 3110.0	...
1847354	  772.8	  612.5	 3112.0	...
1847355	  772.9	  612.2	 3113.0	...
1847356	  772.8	  612.3	 3114.0	...
1847357	  773.0	  612.4	 3110.0	...
1847358	  773.2	  612.8	 3107.0	...
1847359	  773.4	  613.2	 3105.0	...
1847360	  773.4	  613.6	 3104.0	...
1847361	  773.1	  613.6	 3104.0	...
1847362	  772.9	  614.3	 3104.0	...
1847363	  772.7	  615.0	 3103.0	...
1847364	  772.9	  615.4	 3102.0	...
1847365	  773.0	  614.5	 3101.0	...
1847366	  773.1	  613.7	 3102.0	...
1847367	  773.1	  613.1	 3103.0	...
1847368	  773.1	  613.3	 3105.0	...
1847369	  773.0	  613.5	 3105.0	...
1847370	  772.8	  613.7	 3102.0	...
1847371	  772.5	  614.0	 3100.0	...
1847372	  772.4	  614.3	 3098.0	...
1847373	  772.5	  614.8	 3099.0	...
1847374	  772.6	  615.2	 3100.0	...
1847375	  772.9	  615.2	 3100.0	...
1847376	  773.2	  614.7	 3100.0	...
1847377	  773.6	  614.1	 3100.0	...
1847378	  773.8	  613.5	 3099.0	...
1847379	  773.4	  613.2	 3098.0	...
1847380	  773.0	  613.8	 3098.0	...
1847381	  772.7	  614.7	 3097.0	...
1847382	  772.9	  614.6	 3096.0	...
1847383	  773.0	  613.8	 3096.0	...
1847384	  772.6	  613.0	 3097.0	...
1847385	  772.2	  613.2	 3103.0	...
1847386	  772.3	  613.4	 3109.0	...
1847387	  772.8	  613.2	 3113.0	...
1847388	  773.2	  612.7	 3110.0	...
1847389	  773.2	  612.2	 3109.0	...
MSG	1847390 0000 _ Number Off
1847390	  773.2	  612.1	 3111.0	...
1847391	  773.3	  612.2	 3112.0	...
1847392	  773.5	  612.2	 3110.0	...
1847393	  773.8	  612.2	 3106.0	...
1847394	  773.5	  612.4	 3105.0	...
1847395	  773.2	  612.7	 3107.0	...
1847396	  773.2	  612.8	 3110.0	...
1847397	  773.5	  612.7	 3111.0	...
1847398	  773.4	  612.6	 3112.0	...
1847399	  773.1	  612.7	 3112.0	...
1847400	  773.0	  612.7	 3109.0	...
1847401	  773.3	  612.5	 3106.0	...
1847402	  773.5	  612.1	 3105.0	...
1847403	  773.4	  611.5	 3105.0	...
1847404	  773.5	  611.1	 3108.0	...
1847405	  773.7	  610.8	 3110.0	...
1847406	  773.3	  610.9	 3113.0	...
1847407	  772.6	  611.1	 3113.0	...
1847408	  771.7	  611.3	 3112.0	...
1847409	  771.5	  611.4	 3111.0	...
1847410	  771.4	  611.6	 3110.0	...
1847411	  771.6	  611.8	 3112.0	...
1847412	  771.7	  612.1	 3115.0	...
1847413	  771.7	  612.3	 3119.0	...
1847414	  771.6	  612.3	 3119.0	...
1847415	  771.8	  611.7	 3116.0	...
1847416	  772.1	  611.4	 3113.0	...
1847417	  772.6	  611.2	 3112.0	...
1847418	  773.0	  611.5	 3114.0	...
1847419	  773.5	  611.8	 3116.0	...
1847420	  773.7	  611.9	 3116.0	...
1847421	  773.7	  612.0	 3116.0	...
1847422	  773.7	  611.8	 3116.0	...
1847423	  773.7	  611.5	 3116.0	...
1847424	  773.8	  611.3	 3116.0	...
1847425	  773.9	  611.1	 3115.0	...
1847426	  774.0	  611.0	 3114.0	...
1847427	  774.0	  611.0	 3112.0	...
1847428	  773.6	  611.8	 3113.0	...
1847429	  773.1	  612.5	 3113.0	...
1847430	  772.7	  613.2	 3114.0	...
1847431	  772.8	  613.1	 3115.0	...
1847432	  772.9	  613.0	 3116.0	...
1847433	  773.0	  612.9	 3115.0	...
1847434	  773.3	  612.9	 3114.0	...
1847435	  773.5	  612.5	 3114.0	...
1847436	  773.6	  612.1	 3114.0	...
1847437	  773.2	  611.7	 3116.0	...
1847438	  773.1	  611.8	 3118.0	...
1847439	  773.0	  611.8	 3120.0	...
1847440	  773.3	  611.9	 3120.0	...
1847441	  773.3	  612.2	 3120.0	...
1847442	  773.4	  612.7	 3119.0	...
1847443	  773.4	  613.2	 3119.0	...
1847444	  773.3	  613.5	 3118.0	...
1847445	  773.1	  613.7	 3118.0	...
1847446	  773.0	  613.9	 3120.0	...
1847447	  772.9	  614.0	 3122.0	...
1847448	  773.1	  614.0	 3124.0	...
1847449	  773.3	  614.0	 3123.0	...
1847450	  773.5	  613.4	 3122.0	...
1847451	  773.6	  612.8	 3123.0	...
1847452	  773.4	  612.8	 3125.0	...
1847453	  773.2	  613.6	 3127.0	...
1847454	  773.0	  614.4	 3127.0	...
1847455	  772.9	  614.6	 3126.0	...
1847456	  773.0	  615.2	 3125.0	...
1847457	  773.1	  615.6	 3125.0	...
1847458	  773.2	  616.2	 3125.0	...
1847459	  773.1	  616.5	 3126.0	...
1847460	  772.8	  616.8	 3126.0	...
1847461	  772.7	  616.9	 3126.0	...
1847462	  772.6	  616.5	 3129.0	...
1847463	  772.7	  616.0	 3131.0	...
1847464	  772.6	  615.5	 3133.0	...
1847465	  772.5	  615.6	 3132.0	...
1847466	  772.5	  615.8	 3132.0	...
1847467	  772.5	  615.6	 3131.0	...
1847468	  772.6	  615.5	 3131.0	...
1847469	  772.6	  615.3	 3131.0	...
1847470	  772.2	  615.1	 3132.0	...
1847471	  771.5	  614.8	 3133.0	...
1847472	  770.7	  614.8	 3134.0	...
1847473	  770.4	  615.2	 3135.0	...
1847474	  770.4	  615.6	 3136.0	...
1847475	  770.4	  615.7	 3138.0	...
1847476	  770.3	  616.3	 3140.0	...
1847477	  769.9	  616.9	 3144.0	...
1847478	  769.5	  617.1	 3147.0	...
1847479	  769.2	  616.9	 3150.0	...
1847480	  769.7	  616.5	 3149.0	...
1847481	  770.3	  616.7	 3147.0	...
1847482	  770.6	  617.0	 3145.0	...
1847483	  770.5	  617.8	 3147.0	...
1847484	  769.9	  618.4	 3150.0	...
1847485	  769.4	  618.6	 3153.0	...
1847486	  769.1	  618.5	 3153.0	...
1847487	  769.3	  618.2	 3154.0	...
1847488	  769.5	  617.7	 3157.0	...
1847489	  769.5	  617.3	 3160.0	...
1847490	  769.5	  616.9	 3164.0	...
1847491	  769.4	  617.0	 3165.0	...
1847492	  769.3	  617.0	 3167.0	...
1847493	  769.3	  617.0	 3167.0	...
1847494	  769.4	  617.5	 3167.0	...
1847495	  769.5	  617.9	 3167.0	...
1847496	  769.2	  618.4	 3167.0	...
1847497	  768.8	  618.5	 3166.0	...
1847498	  768.4	  618.6	 3164.0	...
1847499	  768.6	  618.6	 3165.0	...
1847500	  768.7	  618.6	 3167.0	...
1847501	  768.8	  618.7	 3169.0	...
1847502	  768.7	  618.8	 3168.0	...
1847503	  768.7	  618.8	 3167.0	...
1847504	  768.7	  618.8	 3167.0	...
1847505	  768.9	  618.8	 3166.0	...
1847506	  769.1	  618.8	 3167.0	...
1847507	  769.4	  618.4	 3169.0	...
1847508	  769.5	  617.9	 3171.0	...
1847509	  769.0	  617.4	 3173.0	...
1847510	  768.4	  617.5	 3173.0	...
1847511	  767.8	  617.8	 3174.0	...
1847512	  767.8	  618.2	 3173.0	...
1847513	  767.6	  618.5	 3173.0	...
1847514	  767.5	  618.5	 3176.0	...
1847515	  767.3	  618.2	 3178.0	...
1847516	  767.5	  617.8	 3182.0	...
1847517	  767.8	  617.7	 3183.0	...
1847518	  768.2	  617.8	 3183.0	...
1847519	  768.3	  617.9	 3183.0	...
1847520	  768.4	  618.1	 3182.0	...
1847521	  768.5	  618.3	 3181.0	...
1847522	  768.3	  618.5	 3181.0	...
1847523	  768.2	  618.5	 3180.0	...
1847524	  768.0	  618.2	 3182.0	...
1847525	  767.8	  617.8	 3184.0	...
1847526	  767.5	  617.4	 3185.0	...
1847527	  767.2	  617.3	 3184.0	...
1847528	  767.1	  617.3	 3186.0	...
1847529	  767.4	  617.7	 3188.0	...
1847530	  768.0	  618.0	 3191.0	...
1847531	  768.5	  617.9	 3191.0	...
1847532	  768.7	  617.5	 3191.0	...
1847533	  768.5	  617.1	 3192.0	...
1847534	  768.3	  617.2	 3193.0	...
1847535	  768.4	  617.3	 3191.0	...
1847536	  768.7	  617.4	 3189.0	...
1847537	  768.9	  617.4	 3186.0	...
1847538	  768.8	  617.4	 3186.0	...
1847539	  768.3	  617.3	 3187.0	...
1847540	  767.9	  617.1	 3188.0	...
1847541	  767.5	  617.7	 3188.0	...
1847542	  767.3	  618.4	 3188.0	...
1847543	  767.1	  619.2	 3187.0	...
1847544	  767.0	  619.4	 3188.0	...
1847545	  767.4	  619.2	 3189.0	...
1847546	  767.7	  618.7	 3190.0	...
1847547	  768.0	  618.3	 3191.0	...
1847548	  768.0	  618.2	 3191.0	...
1847549	  768.1	  618.1	 3193.0	...
1847550	  768.2	  618.0	 3194.0	...
1847551	  768.4	  617.7	 3195.0	...
1847552	  768.2	  617.5	 3196.0	...
1847553	  768.0	  617.4	 3197.0	...
1847554	  767.8	  617.4	 3199.0	...
1847555	  767.6	  617.5	 3200.0	...
1847556	  767.5	  617.5	 3200.0	...
1847557	  767.3	  617.5	 3201.0	...
1847558	  767.2	  617.6	 3203.0	...
1847559	  767.2	  618.1	 3205.0	...
1847560	  767.3	  618.6	 3205.0	...
1847561	  767.2	  619.2	 3204.0	...
1847562	  767.2	  619.2	 3203.0	...
1847563	  767.1	  619.1	 3202.0	...
1847564	  767.2	  618.9	 3202.0	...
1847565	  767.2	  618.6	 3202.0	...
1847566	  767.1	  618.5	 3202.0	...
1847567	  767.1	  618.4	 3203.0	...
1847568	  767.1	  618.4	 3204.0	...
1847569	  767.2	  618.5	 3204.0	...
1847570	  767.3	  618.6	 3205.0	...
1847571	  767.3	  618.7	 3208.0	...
1847572	  767.3	  618.2	 3211.0	...
1847573	  767.2	  617.4	 3214.0	...
1847574	  767.2	  616.6	 3214.0	...
1847575	  767.3	  616.3	 3215.0	...
1847576	  767.3	  616.3	 3217.0	...
1847577	  767.2	  616.5	 3219.0	...
1847578	  766.6	  617.0	 3219.0	...
1847579	  766.1	  617.6	 3218.0	...
1847580	  765.6	  617.9	 3217.0	...
1847581	  766.2	  617.9	 3216.0	...
1847582	  766.8	  617.6	 3218.0	...
1847583	  767.1	  617.4	 3219.0	...
1847584	  766.8	  617.6	 3220.0	...
1847585	  766.6	  617.7	 3219.0	...
1847586	  766.7	  617.5	 3218.0	...
1847587	  766.7	  617.4	 3217.0	...
1847588	  766.9	  617.4	 3215.0	...
1847589	  767.1	  617.6	 3215.0	...
1847590	  767.3	  617.7	 3215.0	...
1847591	  767.3	  617.8	 3216.0	...
1847592	  767.3	  617.5	 3216.0	...
1847593	  767.4	  617.0	 3215.0	...
1847594	  767.4	  616.6	 3214.0	...
1847595	  767.4	  616.8	 3216.0	...
1847596	  767.2	  617.2	 3219.0	...
1847597	  767.1	  617.5	 3222.0	...
1847598	  766.9	  617.7	 3223.0	...
1847599	  766.9	  617.7	 3225.0	...
1847600	  766.9	  617.7	 3225.0	...
1847601	  766.9	  617.8	 3224.0	...
1847602	  766.9	  617.9	 3223.0	...
1847603	  766.8	  617.8	 3224.0	...
MSG	1847604 0000 _ Number On
1847604	  766.6	  617.5	 3226.0	...
1847605	  766.4	  617.3	 3227.0	...
1847606	  766.2	  617.2	 3227.0	...
1847607	  766.2	  617.2	 3227.0	...
1847608	  766.2	  617.1	 3227.0	...
1847609	  766.3	  617.0	 3226.0	...
1847610	  766.2	  617.0	 3225.0	...
1847611	  766.2	  617.3	 3226.0	...
1847612	  766.2	  617.6	 3228.0	...
1847613	  766.3	  617.9	 3228.0	...
1847614	  766.4	  618.0	 3225.0	...
1847615	  766.3	  618.0	 3223.0	...
1847616	  766.2	  617.6	 3224.0	...
1847617	  766.1	  617.3	 3226.0	...
1847618	  766.1	  616.8	 3230.0	...
1847619	  766.0	  616.5	 3234.0	...
1847620	  766.0	  616.4	 3237.0	...
1847621	  766.0	  616.4	 3237.0	...
1847622	  765.9	  616.5	 3239.0	...
1847623	  765.8	  616.6	 3242.0	...
1847624	  765.7	  616.6	 3242.0	...
1847625	  765.7	  616.6	 3241.0	...
1847626	  765.5	  616.6	 3239.0	...
1847627	  765.4	  616.6	 3239.0	...
1847628	  765.3	  616.6	 3240.0	...
1847629	  765.5	  616.8	 3241.0	...
1847630	  765.7	  617.2	 3241.0	...
1847631	  765.4	  617.6	 3244.0	...
1847632	  765.0	  617.9	 3247.0	...
1847633	  764.7	  617.1	 3249.0	...
1847634	  764.8	  616.2	 3249.0	...
1847635	  765.0	  616.0	 3249.0	...
1847636	  765.2	  616.8	 3249.0	...
1847637	  765.4	  617.4	 3248.0	...
1847638	  765.4	  617.2	 3248.0	...
1847639	  765.3	  617.1	 3248.0	...
1847640	  765.4	  616.7	 3250.0	...
1847641	  765.5	  616.4	 3253.0	...
1847642	  765.7	  616.4	 3259.0	...
1847643	  765.7	  616.8	 3263.0	...
1847644	  765.5	  617.3	 3264.0	...
1847645	  765.2	  617.4	 3263.0	...
1847646	  764.9	  617.7	 3261.0	...
1847647	  764.9	  617.9	 3262.0	...
1847648	  764.9	  617.9	 3264.0	...
1847649	  764.8	  617.7	 3265.0	...
1847650	  764.3	  617.5	 3266.0	...
1847651	  763.9	  617.4	 3266.0	...
1847652	  764.1	  617.2	 3266.0	...
1847653	  764.7	  617.1	 3266.0	...
1847654	  765.2	  616.8	 3267.0	...
1847655	  765.1	  616.7	 3266.0	...
1847656	  765.0	  616.8	 3264.0	...
1847657	  765.0	  617.1	 3262.0	...
1847658	  764.7	  617.1	 3263.0	...
1847659	  764.0	  616.8	 3266.0	...
1847660	  763.3	  616.6	 3269.0	...
1847661	  763.4	  616.7	 3269.0	...
1847662	  763.7	  616.7	 3269.0	...
1847663	  764.1	  616.8	 3269.0	...
1847664	  764.2	  616.9	 3271.0	...
1847665	  764.2	  617.8	 3273.0	...
1847666	  764.5	  618.6	 3275.0	...
1847667	  764.5	  619.3	 3275.0	...
1847668	  764.5	  619.3	 3275.0	...
1847669	  764.2	  619.3	 3276.0	...
1847670	  763.8	  619.6	 3276.0	...
1847671	  763.5	  619.9	 3275.0	...
1847672	  763.2	  620.0	 3275.0	...
1847673	  763.3	  619.7	 3275.0	...
1847674	  763.4	  619.4	 3275.0	...
1847675	  763.3	  619.3	 3275.0	...
1847676	  763.2	  619.5	 3275.0	...
1847677	  763.0	  619.5	 3274.0	...
1847678	  763.1	  619.5	 3274.0	...
1847679	  763.1	  619.6	 3275.0	...
1847680	  763.4	  619.7	 3277.0	...
1847681	  763.7	  619.8	 3278.0	...
1847682	  764.0	  619.1	 3278.0	...
1847683	  764.0	  618.4	 3279.0	...
1847684	  763.8	  617.6	 3281.0	...
1847685	  763.7	  618.2	 3281.0	...
1847686	  763.5	  618.8	 3281.0	...
1847687	  763.5	  619.5	 3283.0	...
1847688	  763.2	  619.5	 3285.0	...
1847689	  762.9	  619.6	 3288.0	...
1847690	  762.6	  619.4	 3288.0	...
1847691	  762.7	  619.1	 3289.0	...
1847692	  762.9	  618.8	 3291.0	...
1847693	  763.2	  618.9	 3294.0	...
1847694	  763.4	  619.0	 3296.0	...
1847695	  763.5	  619.0	 3296.0	...
1847696	  763.2	  619.0	 3294.0	...
1847697	  762.9	  619.0	 3291.0	...
1847698	  762.6	  619.2	 3289.0	...
1847699	  762.6	  619.3	 3290.0	...
1847700	  762.8	  619.1	 3293.0	...
1847701	  762.9	  618.8	 3296.0	...
1847702	  763.0	  618.2	 3299.0	...
1847703	  762.9	  617.7	 3300.0	...
1847704	  762.8	  617.3	 3300.0	...
1847705	  762.7	  617.3	 3301.0	...
1847706	  762.6	  617.4	 3300.0	...
1847707	  762.5	  617.5	 3300.0	...
1847708	  762.3	  617.5	 3301.0	...
1847709	  762.1	  617.7	 3302.0	...
1847710	  761.8	  618.1	 3303.0	...
1847711	  761.6	  618.3	 3301.0	...
1847712	  761.4	  618.3	 3300.0	...
1847713	  761.4	  618.0	 3299.0	...
1847714	  761.4	  618.0	 3299.0	...
1847715	  761.6	  618.0	 3300.0	...
1847716	  761.8	  618.1	 3302.0	...
1847717	  762.0	  618.3	 3304.0	...
1847718	  762.0	  618.5	 3306.0	...
1847719	  762.0	  618.4	 3306.0	...
1847720	  761.9	  618.3	 3306.0	...
1847721	  761.8	  618.7	 3307.0	...
1847722	  761.9	  619.2	 3309.0	...
1847723	  761.9	  619.3	 3311.0	...
1847724	  762.0	  618.9	 3311.0	...
1847725	  762.0	  618.5	 3310.0	...
1847726	  761.7	  618.2	 3309.0	...
1847727	  761.3	  618.0	 3309.0	...
1847728	  760.8	  617.8	 3310.0	...
1847729	  760.6	  617.8	 3312.0	...
1847730	  760.8	  617.8	 3313.0	...
1847731	  760.9	  617.8	 3312.0	...
1847732	  760.7	  617.8	 3312.0	...
1847733	  760.5	  618.1	 3313.0	...
1847734	  759.9	  618.5	 3315.0	...
1847735	  759.6	  618.8	 3317.0	...
1847736	  759.2	  618.9	 3319.0	...
1847737	  759.2	  618.7	 3319.0	...
1847738	  759.4	  618.5	 3319.0	...
1847739	  759.6	  618.9	 3319.0	...
1847740	  759.7	  619.5	 3319.0	...
1847741	  759.7	  620.1	 3321.0	...
1847742	  759.6	  619.9	 3323.0	...
1847743	  759.6	  619.7	 3325.0	...
1847744	  759.7	  619.6	 3326.0	...
1847745	  759.7	  618.8	 3326.0	...
1847746	  759.8	  617.9	 3326.0	...
1847747	  760.0	  617.6	 3326.0	...
1847748	  760.3	  618.1	 3325.0	...
1847749	  760.6	  618.6	 3323.0	...
1847750	  760.8	  618.5	 3323.0	...
1847751	  761.0	  618.2	 3325.0	...
1847752	  760.8	  618.1	 3328.0	...
1847753	  760.6	  618.0	 3332.0	...
1847754	  760.4	  618.0	 3332.0	...
1847755	  760.4	  618.8	 3330.0	...
1847756	  760.4	  619.5	 3327.0	...
1847757	  760.4	  620.1	 3327.0	...
1847758	  760.0	  620.1	 3331.0	...
1847759	  759.7	  619.0	 3336.0	...
1847760	  759.3	  617.9	 3338.0	...
1847761	  759.2	  618.0	 3342.0	...
1847762	  759.5	  619.1	 3343.0	...
1847763	  759.7	  619.2	 3344.0	...
1847764	  759.9	  618.2	 3343.0	...
1847765	  759.9	  617.2	 3339.0	...
1847766	  760.2	  617.1	 3337.0	...
1847767	  760.3	  617.1	 3336.0	...
1847768	  760.3	  616.8	 3337.0	...
1847769	  760.2	  616.7	 3337.0	...
1847770	  760.1	  617.2	 3338.0	...
1847771	  760.1	  618.0	 3338.0	...
1847772	  760.0	  618.6	 3340.0	...
1847773	  759.8	  618.2	 3341.0	...
1847774	  759.7	  617.9	 3342.0	...
1847775	  759.5	  617.8	 3342.0	...
1847776	  759.5	  617.6	 3342.0	...
1847777	  759.6	  617.4	 3340.0	...
1847778	  759.7	  617.0	 3339.0	...
1847779	  760.0	  616.6	 3341.0	...
1847780	  760.4	  616.2	 3344.0	...
1847781	  760.9	  615.9	 3346.0	...
1847782	  761.2	  615.9	 3346.0	...
1847783	  761.3	  616.0	 3347.0	...
1847784	  761.6	  616.2	 3348.0	...
1847785	  761.9	  616.3	 3349.0	...
1847786	  762.0	  616.5	 3348.0	...
1847787	  762.0	  616.4	 3347.0	...
1847788	  761.8	  616.4	 3347.0	...
1847789	  761.4	  616.7	 3346.0	...
1847790	  761.1	  616.9	 3345.0	...
1847791	  760.9	  616.8	 3344.0	...
1847792	  760.6	  616.6	 3344.0	...
1847793	  760.1	  616.2	 3344.0	...
1847794	  759.4	  616.2	 3344.0	...
1847795	  759.0	  616.2	 3346.0	...
1847796	  758.8	  616.3	 3347.0	...
1847797	  758.8	  615.7	 3350.0	...
1847798	  758.8	  615.0	 3351.0	...
1847799	  758.7	  614.3	 3353.0	...
1847800	  758.6	  615.3	 3354.0	...
1847801	  758.6	  616.2	 3354.0	...
1847802	  758.6	  617.1	 3356.0	...
1847803	  758.6	  617.3	 3358.0	...
1847804	  758.5	  617.5	 3359.0	...
1847805	  758.5	  617.7	 3359.0	...
1847806	  758.2	  617.7	 3358.0	...
1847807	  758.0	  617.5	 3357.0	...
1847808	  757.8	  617.4	 3357.0	...
1847809	  758.0	  617.4	 3357.0	...
1847810	  758.1	  617.4	 3357.0	...
1847811	  757.9	  617.5	 3357.0	...
1847812	  757.5	  617.1	 3360.0	...
1847813	  757.7	  616.6	 3364.0	...
1847814	  758.2	  616.2	 3367.0	...
1847815	  758.1	  616.2	 3366.0	...
1847816	  757.4	  616.3	 3365.0	...
1847817	  756.9	  616.3	 3364.0	...
1847818	  757.0	  616.0	 3364.0	...
1847819	  757.1	  615.7	 3363.0	...
1847820	  757.2	  615.5	 3363.0	...
1847821	  757.2	  615.4	 3363.0	...
1847822	  757.3	  615.5	 3363.0	...
1847823	  757.9	  616.4	 3363.0	...
1847824	  758.4	  617.2	 3362.0	...
1847825	  758.7	  618.1	 3362.0	...
1847826	  758.5	  618.2	 3362.0	...
1847827	  758.2	  618.4	 3361.0	...
1847828	  758.1	  618.6	 3361.0	...
1847829	  757.9	  618.8	 3361.0	...
1847830	  758.2	  618.7	 3362.0	...
1847831	  758.5	  618.5	 3363.0	...
1847832	  758.8	  618.5	 3365.0	...
1847833	  758.9	  618.7	 3365.0	...
1847834	  758.9	  617.6	 3364.0	...
1847835	  758.9	  616.3	 3364.0	...
1847836	  758.9	  616.0	 3365.0	...
1847837	  759.0	  617.0	 3366.0	...
1847838	  759.0	  618.2	 3366.0	...
1847839	  758.9	  618.5	 3367.0	...
1847840	  758.9	  618.8	 3369.0	...
1847841	  758.7	  618.5	 3370.0	...
1847842	  758.8	  618.1	 3371.0	...
1847843	  758.7	  617.7	 3373.0	...
1847844	  758.6	  617.7	 3374.0	...
1847845	  758.5	  617.5	 3376.0	...
1847846	  758.5	  617.2	 3376.0	...
1847847	  758.5	  617.3	 3375.0	...
1847848	  758.4	  617.5	 3377.0	...
1847849	  758.7	  617.5	 3379.0	...
1847850	  759.1	  617.0	 3380.0	...
1847851	  759.3	  616.9	 3380.0	...
1847852	  759.1	  617.0	 3380.0	...
1847853	  759.1	  617.2	 3380.0	...
1847854	  759.3	  617.4	 3380.0	...
1847855	  759.6	  617.7	 3379.0	...
1847856	  759.4	  617.8	 3379.0	...
1847857	  759.2	  617.7	 3378.0	...
1847858	  758.8	  617.8	 3378.0	...
1847859	  758.6	  618.0	 3377.0	...
1847860	  758.3	  617.8	 3375.0	...
1847861	  758.4	  617.4	 3374.0	...
1847862	  758.4	  617.6	 3377.0	...
1847863	  758.5	  618.3	 3381.0	...
1847864	  758.4	  618.9	 3385.0	...
1847865	  758.1	  618.7	 3385.0	...
1847866	  758.1	  618.2	 3383.0	...
1847867	  758.4	  617.8	 3381.0	...
1847868	  758.7	  617.4	 3379.0	...
1847869	  758.8	  617.9	 3379.0	...
1847870	  758.6	  618.5	 3378.0	...
1847871	  758.2	  619.1	 3377.0	...
1847872	  758.0	  619.0	 3375.0	...
1847873	  758.0	  619.0	 3374.0	...
1847874	  758.2	  619.1	 3373.0	...
1847875	  758.0	  618.4	 3374.0	...
1847876	  758.4	  617.7	 3374.0	...
1847877	  758.9	  617.5	 3374.0	...
1847878	  758.9	  618.2	 3374.0	...
1847879	  758.5	  619.1	 3374.0	...
1847880	  758.0	  619.2	 3376.0	...
1847881	  758.3	  619.3	 3377.0	...
1847882	  758.4	  619.0	 3379.0	...
1847883	  758.4	  618.8	 3380.0	...
1847884	  758.3	  618.6	 3381.0	...
1847885	  758.1	  618.3	 3379.0	...
1847886	  757.8	  618.1	 3378.0	...
1847887	  757.4	  618.1	 3377.0	...
1847888	  757.2	  618.2	 3377.0	...
1847889	  757.6	  618.2	 3376.0	...
1847890	  758.1	  618.3	 3376.0	...
1847891	  758.4	  618.5	 3376.0	...
1847892	  758.3	  618.7	 3378.0	...
1847893	  758.2	  618.9	 3379.0	...
1847894	  758.3	  619.2	 3380.0	...
1847895	  758.4	  619.3	 3380.0	...
1847896	  758.6	  619.4	 3381.0	...
1847897	  758.6	  619.0	 3382.0	...
1847898	  758.5	  618.9	 3383.0	...
1847899	  758.4	  619.3	 3381.0	...
1847900	  758.3	  619.8	 3379.0	...
1847901	  758.4	  620.2	 3376.0	...
1847902	  758.1	  620.1	 3376.0	...
1847903	  757.8	  620.4	 3378.0	...
1847904	  757.8	  620.6	 3380.0	...
1847905	  758.1	  620.9	 3382.0	...
1847906	  758.5	  621.0	 3378.0	...
1847907	  758.6	  621.2	 3376.0	...
1847908	  758.6	  621.4	 3376.0	...
1847909	  758.5	  621.5	 3378.0	...
1847910	  758.4	  621.7	 3381.0	...
1847911	  758.4	  621.1	 3380.0	...
1847912	  758.4	  620.5	 3380.0	...
1847913	  758.3	  619.9	 3380.0	...
1847914	  758.7	  619.9	 3380.0	...
1847915	  759.2	  619.9	 3380.0	...
1847916	  759.7	  619.7	 3379.0	...
1847917	  759.7	  619.3	 3381.0	...
1847918	  759.6	  619.0	 3383.0	...
1847919	  759.4	  619.1	 3384.0	...
MSG	1847920 0000 _ Number Off
1847920	  759.0	  620.1	 3383.0	...
1847921	  758.6	  621.4	 3382.0	...
1847922	  758.0	  622.6	 3383.0	...
1847923	  756.9	  622.9	 3385.0	...
1847924	  755.2	  623.0	 3387.0	...
EFIX R   1844820	1847924	3105	  779.9	  601.7	   3069
SSACC R  1847925
1847925	  754.0	  622.4	 3389.0	...
1847926	  752.1	  622.0	 3390.0	...
1847927	  749.9	  620.9	 3390.0	...
1847928	  747.6	  620.4	 3390.0	...
1847929	  746.3	  619.0	 3390.0	...
1847930	  744.5	  618.0	 3391.0	...
1847931	  741.5	  616.7	 3392.0	...
1847932	  738.5	  616.2	 3392.0	...
1847933	  736.5	  616.1	 3392.0	...
1847934	  735.7	  616.0	 3392.0	...
ESACC R  1847925	1847934	10	  754.0	  622.4	  735.7	  616.0	   0.41	     47
SFIX R   1847935
1847935	  734.1	  615.8	 3392.0	...
1847936	  733.0	  615.4	 3391.0	...
1847937	  731.8	  615.2	 3390.0	...
1847938	  731.5	  615.6	 3390.0	...
1847939	  731.2	  616.0	 3390.0	...
1847940	  731.1	  616.5	 3388.0	...
1847941	  731.3	  616.5	 3386.0	...
1847942	  731.8	  617.4	 3384.0	...
1847943	  732.1	  618.4	 3383.0	...
1847944	  732.6	  619.1	 3383.0	...
1847945	  732.8	  618.8	 3383.0	...
1847946	  732.9	  618.3	 3384.0	...
1847947	  732.8	  617.4	 3384.0	...
1847948	  732.7	  616.6	 3383.0	...
1847949	  732.6	  616.2	 3383.0	...
1847950	  732.9	  616.5	 3382.0	...
1847951	  733.2	  617.1	 3381.0	...
1847952	  733.5	  617.4	 3380.0	...
1847953	  734.0	  617.9	 3381.0	...
1847954	  734.5	  618.0	 3383.0	...
1847955	  735.1	  618.0	 3384.0	...
1847956	  735.3	  618.0	 3385.0	...
1847957	  735.5	  618.0	 3385.0	...
1847958	  736.1	  618.6	 3385.0	...
1847959	  736.8	  619.3	 3386.0	...
1847960	  737.5	  620.0	 3386.0	...
1847961	  737.7	  620.0	 3388.0	...
1847962	  738.0	  619.4	 3391.0	...
1847963	  738.2	  618.7	 3393.0	...
1847964	  738.2	  617.7	 3394.0	...
1847965	  738.3	  617.4	 3392.0	...
1847966	  738.8	  617.0	 3391.0	...
1847967	  739.4	  616.9	 3390.0	...
1847968	  739.6	  616.9	 3389.0	...
1847969	  739.5	  616.8	 3388.0	...
1847970	  739.3	  616.8	 3390.0	...
1847971	  739.1	  616.8	 3391.0	...
1847972	  739.5	  616.6	 3393.0	...
1847973	  740.1	  616.4	 3394.0	...
1847974	  740.6	  616.1	 3394.0	...
1847975	  740.4	  615.9	 3394.0	...
1847976	  740.2	  615.7	 3393.0	...
1847977	  739.8	  616.0	 3394.0	...
1847978	  739.4	  616.4	 3395.0	...
1847979	  739.2	  616.8	 3397.0	...
1847980	  739.3	  616.9	 3398.0	...
1847981	  739.4	  616.8	 3398.0	...
1847982	  739.4	  616.8	 3398.0	...
1847983	  738.7	  616.9	 3398.0	...
1847984	  738.0	  617.0	 3396.0	...
1847985	  737.3	  617.2	 3395.0	...
1847986	  737.2	  617.3	 3395.0	...
1847987	  737.1	  617.4	 3396.0	...
1847988	  737.1	  617.3	 3398.0	...
1847989	  737.1	  617.1	 3399.0	...
1847990	  737.4	  616.9	 3399.0	...
1847991	  737.9	  616.4	 3398.0	...
1847992	  738.4	  615.9	 3397.0	...
1847993	  738.6	  615.5	 3396.0	...
1847994	  738.5	  615.4	 3396.0	...
1847995	  738.5	  615.3	 3396.0	...
1847996	  738.6	  615.2	 3396.0	...
1847997	  738.6	  614.7	 3395.0	...
1847998	  738.5	  614.3	 3394.0	...
1847999	  738.8	  614.1	 3393.0	...
1848000	  739.2	  614.3	 3391.0	...
1848001	  739.1	  614.6	 3391.0	...
1848002	  738.7	  614.7	 3391.0	...
1848003	  738.4	  614.7	 3391.0	...
1848004	  738.4	  614.8	 3391.0	...
1848005	  738.7	  614.9	 3391.0	...
1848006	  738.9	  615.3	 3391.0	...
1848007	  739.0	  615.7	 3390.0	...
1848008	  738.8	  616.0	 3390.0	...
1848009	  738.6	  616.1	 3388.0	...
1848010	  738.5	  616.1	 3385.0	...
1848011	  738.4	  616.9	 3383.0	...
1848012	  739.0	  617.6	 3382.0	...
1848013	  739.5	  617.6	 3383.0	...
1848014	  739.6	  617.0	 3383.0	...
1848015	  739.1	  616.4	 3383.0	...
1848016	  738.5	  616.4	 3383.0	...
1848017	  738.5	  616.3	 3383.0	...
1848018	  738.5	  616.3	 3383.0	...
1848019	  738.2	  616.4	 3383.0	...
1848020	  738.0	  616.5	 3383.0	...
1848021	  737.7	  616.1	 3385.0	...
1848022	  737.6	  615.6	 3388.0	...
1848023	  737.6	  616.8	 3388.0	...
1848024	  737.7	  618.5	 3387.0	...
1848025	  737.7	  619.2	 3385.0	...
1848026	  737.6	  618.2	 3385.0	...
1848027	  737.5	  617.1	 3386.0	...
1848028	  737.4	  616.8	 3388.0	...
1848029	  737.3	  616.6	 3390.0	...
1848030	  737.3	  616.6	 3391.0	...
1848031	  737.4	  616.5	 3390.0	...
1848032	  737.6	  616.6	 3387.0	...
1848033	  737.9	  616.8	 3385.0	...
1848034	  738.1	  616.7	 3385.0	...
1848035	  738.1	  616.5	 3387.0	...
1848036	  738.2	  616.2	 3388.0	...
1848037	  738.1	  616.3	 3388.0	...
1848038	  737.9	  616.4	 3386.0	...
1848039	  737.8	  616.4	 3385.0	...
1848040	  737.8	  616.6	 3384.0	...
1848041	  737.9	  617.1	 3384.0	...
1848042	  738.1	  617.5	 3382.0	...
1848043	  738.2	  617.4	 3380.0	...
1848044	  738.3	  617.1	 3380.0	...
1848045	  738.3	  617.3	 3383.0	...
1848046	  738.3	  617.8	 3385.0	...
1848047	  738.5	  618.2	 3385.0	...
1848048	  738.7	  618.0	 3385.0	...
1848049	  738.8	  617.9	 3385.0	...
1848050	  739.1	  617.8	 3384.0	...
1848051	  739.2	  617.7	 3383.0	...
1848052	  739.5	  617.7	 3384.0	...
1848053	  739.6	  617.8	 3386.0	...
1848054	  739.5	  618.0	 3388.0	...
1848055	  739.4	  618.5	 3388.0	...
1848056	  739.2	  619.0	 3388.0	...
1848057	  739.2	  619.3	 3388.0	...
1848058	  739.3	  619.4	 3388.0	...
1848059	  739.4	  619.6	 3385.0	...
1848060	  739.5	  619.7	 3382.0	...
1848061	  739.3	  619.5	 3380.0	...
1848062	  739.0	  619.4	 3382.0	...
1848063	  738.8	  618.7	 3384.0	...
1848064	  738.7	  618.2	 3386.0	...
1848065	  738.6	  617.8	 3386.0	...
1848066	  739.2	  617.8	 3385.0	...
1848067	  739.7	  616.7	 3385.0	...
1848068	  740.1	  615.5	 3385.0	...
1848069	  739.9	  614.5	 3385.0	...
1848070	  739.9	  614.9	 3387.0	...
1848071	  739.8	  615.9	 3388.0	...
1848072	  739.6	  616.7	 3390.0	...
1848073	  739.4	  617.3	 3391.0	...
1848074	  739.3	  617.1	 3392.0	...
1848075	  739.1	  616.9	 3392.0	...
1848076	  738.9	  616.9	 3390.0	...
1848077	  739.4	  616.8	 3391.0	...
1848078	  740.1	  616.9	 3393.0	...
1848079	  740.8	  617.1	 3394.0	...
1848080	  740.7	  616.8	 3393.0	...
1848081	  740.4	  616.3	 3394.0	...
1848082	  740.0	  616.4	 3395.0	...
1848083	  739.7	  617.0	 3394.0	...
1848084	  739.8	  617.6	 3392.0	...
1848085	  739.9	  617.5	 3391.0	...
1848086	  740.1	  617.0	 3393.0	...
1848087	  740.2	  616.4	 3395.0	...
1848088	  740.0	  615.9	 3395.0	...
1848089	  739.9	  615.8	 3395.0	...
1848090	  739.8	  615.2	 3396.0	...
1848091	  739.8	  614.5	 3397.0	...
1848092	  739.7	  614.4	 3396.0	...
1848093	  739.4	  615.0	 3391.0	...
1848094	  739.2	  615.6	 3387.0	...
1848095	  739.7	  615.7	 3385.0	...
1848096	  740.4	  615.9	 3385.0	...
1848097	  741.1	  615.7	 3384.0	...
1848098	  741.1	  615.3	 3383.0	...
1848099	  741.2	  614.9	 3382.0	...
1848100	  741.2	  614.8	 3382.0	...
1848101	  741.1	  615.0	 3383.0	...
1848102	  740.9	  615.2	 3383.0	...
1848103	  740.9	  615.4	 3384.0	...
1848104	  740.9	  615.4	 3385.0	...
1848105	  740.9	  615.5	 3388.0	...
1848106	  740.8	  615.6	 3392.0	...
1848107	  740.9	  615.7	 3394.0	...
1848108	  740.9	  615.7	 3394.0	...
1848109	  739.9	  615.9	 3392.0	...
1848110	  739.0	  616.7	 3390.0	...
1848111	  738.1	  617.6	 3390.0	...
1848112	  738.1	  618.3	 3391.0	...
1848113	  738.1	  617.9	 3392.0	...
1848114	  738.2	  617.5	 3397.0	...
1848115	  738.2	  617.0	 3401.0	...
1848116	  738.3	  617.1	 3405.0	...
1848117	  738.4	  617.0	 3405.0	...
1848118	  738.4	  617.1	 3405.0	...
1848119	  738.5	  617.1	 3405.0	...
1848120	  738.4	  617.0	 3405.0	...
1848121	  738.4	  616.9	 3404.0	...
1848122	  738.5	  616.7	 3401.0	...
1848123	  738.5	  616.4	 3397.0	...
1848124	  738.7	  616.2	 3394.0	...
1848125	  738.7	  616.2	 3392.0	...
1848126	  738.6	  616.4	 3392.0	...
1848127	  738.5	  616.7	 3394.0	...
1848128	  738.6	  616.5	 3397.0	...
1848129	  738.6	  616.2	 3404.0	...
1848130	  738.9	  615.8	 3407.0	...
1848131	  739.3	  615.6	 3407.0	...
1848132	  739.7	  615.4	 3404.0	...
1848133	  739.8	  615.2	 3401.0	...
1848134	  740.0	  615.1	 3399.0	...
1848135	  740.1	  615.2	 3397.0	...
1848136	  740.4	  614.5	 3394.0	...
1848137	  740.4	  613.7	 3393.0	...
1848138	  740.4	  613.4	 3393.0	...
1848139	  740.2	  614.0	 3392.0	...
1848140	  740.1	  614.6	 3393.0	...
1848141	  740.0	  614.6	 3394.0	...
1848142	  740.0	  614.8	 3397.0	...
1848143	  740.0	  615.5	 3399.0	...
1848144	  740.1	  616.3	 3401.0	...
1848145	  740.2	  617.0	 3400.0	...
1848146	  740.3	  617.0	 3398.0	...
1848147	  740.3	  617.1	 3400.0	...
1848148	  740.2	  617.0	 3402.0	...
1848149	  740.3	  617.0	 3405.0	...
1848150	  740.4	  616.9	 3404.0	...
1848151	  740.4	  616.9	 3403.0	...
1848152	  740.0	  617.0	 3402.0	...
1848153	  739.7	  616.9	 3402.0	...
1848154	  739.7	  616.8	 3402.0	...
1848155	  739.6	  615.9	 3401.0	...
1848156	  739.8	  615.0	 3403.0	...
1848157	  740.1	  614.2	 3406.0	...
1848158	  740.3	  614.1	 3409.0	...
1848159	  740.3	  614.0	 3409.0	...
1848160	  740.3	  613.9	 3410.0	...
1848161	  740.2	  613.9	 3410.0	...
1848162	  740.0	  613.9	 3409.0	...
1848163	  740.3	  614.0	 3408.0	...
1848164	  740.7	  614.0	 3408.0	...
1848165	  741.1	  614.1	 3406.0	...
1848166	  741.1	  614.4	 3403.0	...
1848167	  740.9	  614.6	 3401.0	...
1848168	  740.8	  614.8	 3401.0	...
1848169	  741.0	  613.9	 3398.0	...
1848170	  741.5	  613.0	 3394.0	...
1848171	  742.0	  612.3	 3391.0	...
1848172	  742.3	  612.4	 3392.0	...
1848173	  742.4	  612.6	 3394.0	...
1848174	  742.6	  613.1	 3395.0	...
1848175	  742.4	  613.5	 3394.0	...
1848176	  742.3	  613.7	 3394.0	...
1848177	  741.9	  613.5	 3392.0	...
1848178	  741.4	  613.4	 3389.0	...
1848179	  740.8	  613.4	 3387.0	...
1848180	  740.7	  613.2	 3387.0	...
1848181	  741.0	  612.7	 3390.0	...
1848182	  741.4	  612.4	 3392.0	...
1848183	  741.7	  612.1	 3393.0	...
1848184	  741.6	  612.2	 3392.0	...
1848185	  741.5	  612.3	 3395.0	...
1848186	  741.7	  612.6	 3398.0	...
1848187	  742.0	  612.9	 3400.0	...
1848188	  742.4	  613.1	 3400.0	...
1848189	  742.6	  613.4	 3398.0	...
1848190	  742.6	  613.7	 3396.0	...
1848191	  742.3	  614.0	 3395.0	...
1848192	  742.2	  614.1	 3393.0	...
1848193	  742.4	  614.2	 3391.0	...
1848194	  742.7	  614.3	 3389.0	...
1848195	  743.0	  614.4	 3388.0	...
1848196	  743.3	  614.5	 3389.0	...
1848197	  743.6	  614.7	 3389.0	...
1848198	  743.6	  614.6	 3391.0	...
1848199	  743.5	  614.5	 3391.0	...
1848200	  743.3	  614.1	 3388.0	...
1848201	  743.1	  614.0	 3384.0	...
1848202	  743.2	  613.7	 3380.0	...
1848203	  743.6	  613.5	 3379.0	...
1848204	  743.9	  613.2	 3378.0	...
1848205	  743.5	  613.1	 3377.0	...
1848206	  743.0	  612.9	 3379.0	...
1848207	  742.6	  613.5	 3381.0	...
1848208	  742.9	  614.4	 3383.0	...
1848209	  743.2	  615.4	 3383.0	...
1848210	  743.3	  615.7	 3383.0	...
1848211	  743.4	  616.0	 3383.0	...
1848212	  743.4	  616.3	 3383.0	...
1848213	  743.5	  615.6	 3383.0	...
1848214	  743.5	  614.6	 3384.0	...
1848215	  743.4	  614.1	 3384.0	...
1848216	  743.3	  614.6	 3384.0	...
1848217	  743.7	  615.1	 3383.0	...
1848218	  744.2	  615.1	 3382.0	...
1848219	  744.7	  615.2	 3380.0	...
1848220	  744.8	  615.4	 3379.0	...
1848221	  744.8	  615.3	 3377.0	...
1848222	  744.8	  615.0	 3375.0	...
1848223	  744.6	  614.8	 3374.0	...
1848224	  744.5	  615.0	 3373.0	...
1848225	  744.4	  615.1	 3373.0	...
1848226	  744.5	  615.2	 3373.0	...
1848227	  744.7	  615.1	 3373.0	...
1848228	  744.9	  615.0	 3374.0	...
1848229	  744.9	  615.1	 3374.0	...
1848230	  744.8	  615.2	 3373.0	...
1848231	  744.8	  615.4	 3372.0	...
1848232	  743.9	  615.1	 3370.0	...
1848233	  743.1	  614.7	 3372.0	...
1848234	  742.3	  614.3	 3374.0	...
1848235	  742.3	  614.3	 3374.0	...
1848236	  742.4	  614.4	 3372.0	...
1848237	  742.6	  614.4	 3370.0	...
1848238	  742.9	  614.3	 3370.0	...
1848239	  743.2	  614.3	 3369.0	...
1848240	  743.3	  614.4	 3368.0	...
1848241	  743.1	  614.5	 3367.0	...
1848242	  743.0	  614.6	 3367.0	...
1848243	  742.9	  614.6	 3366.0	...
1848244	  742.9	  614.4	 3364.0	...
1848245	  742.8	  614.0	 3361.0	...
1848246	  742.6	  613.7	 3360.0	...
1848247	  742.6	  613.4	 3358.0	...
1848248	  742.9	  613.4	 3356.0	...
1848249	  743.5	  613.3	 3353.0	...
1848250	  744.0	  613.5	 3351.0	...
1848251	  744.2	  613.7	 3349.0	...
1848252	  744.2	  613.9	 3349.0	...
1848253	  744.3	  613.6	 3349.0	...
1848254	  744.5	  613.2	 3348.0	...
1848255	  744.7	  612.9	 3346.0	...
1848256	  744.6	  612.7	 3345.0	...
1848257	  744.8	  612.8	 3345.0	...
1848258	  745.1	  613.2	 3345.0	...
1848259	  745.2	  613.6	 3345.0	...
1848260	  745.0	  613.1	 3345.0	...
1848261	  744.9	  612.3	 3346.0	...
1848262	  745.0	  611.7	 3345.0	...
1848263	  745.1	  611.7	 3341.0	...
1848264	  745.2	  611.8	 3337.0	...
1848265	  745.3	  611.9	 3333.0	...
1848266	  745.4	  612.4	 3332.0	...
1848267	  745.2	  612.9	 3330.0	...
1848268	  745.1	  613.3	 3329.0	...
1848269	  745.2	  613.3	 3328.0	...
1848270	  745.6	  613.4	 3328.0	...
1848271	  746.0	  613.4	 3329.0	...
1848272	  746.2	  613.4	 3326.0	...
1848273	  746.3	  613.4	 3323.0	...
1848274	  746.3	  613.3	 3320.0	...
1848275	  746.3	  613.6	 3320.0	...
1848276	  746.6	  613.4	 3321.0	...
1848277	  747.1	  613.2	 3321.0	...
1848278	  747.7	  613.1	 3318.0	...
1848279	  748.1	  613.6	 3314.0	...
1848280	  748.1	  614.2	 3312.0	...
1848281	  748.1	  614.3	 3314.0	...
1848282	  748.0	  614.2	 3315.0	...
1848283	  747.9	  614.1	 3315.0	...
1848284	  747.9	  613.6	 3315.0	...
1848285	  747.7	  613.2	 3316.0	...
1848286	  747.5	  612.8	 3317.0	...
1848287	  747.2	  612.6	 3317.0	...
1848288	  747.2	  613.0	 3314.0	...
1848289	  747.2	  613.5	 3312.0	...
1848290	  747.6	  614.0	 3308.0	...
1848291	  748.0	  613.9	 3307.0	...
1848292	  748.4	  613.9	 3304.0	...
1848293	  748.6	  614.3	 3301.0	...
1848294	  748.6	  614.6	 3299.0	...
1848295	  748.4	  614.9	 3297.0	...
1848296	  747.8	  615.5	 3296.0	...
1848297	  747.5	  616.3	 3294.0	...
1848298	  747.4	  616.9	 3293.0	...
1848299	  747.7	  616.8	 3289.0	...
1848300	  748.0	  616.0	 3285.0	...
1848301	  748.1	  615.3	 3281.0	...
1848302	  747.8	  614.8	 3282.0	...
1848303	  747.5	  614.8	 3282.0	...
1848304	  747.1	  615.0	 3281.0	...
1848305	  747.6	  615.1	 3279.0	...
1848306	  748.1	  615.5	 3277.0	...
1848307	  748.5	  615.9	 3276.0	...
1848308	  748.3	  616.3	 3275.0	...
1848309	  748.3	  616.3	 3274.0	...
1848310	  748.8	  616.2	 3273.0	...
1848311	  749.4	  616.0	 3269.0	...
1848312	  749.9	  615.9	 3266.0	...
1848313	  749.6	  615.8	 3264.0	...
1848314	  749.3	  615.7	 3265.0	...
1848315	  749.4	  615.6	 3264.0	...
1848316	  749.6	  615.1	 3261.0	...
1848317	  749.9	  614.6	 3258.0	...
1848318	  749.9	  614.6	 3258.0	...
1848319	  749.9	  615.1	 3256.0	...
1848320	  749.9	  615.6	 3255.0	...
1848321	  749.7	  615.6	 3254.0	...
1848322	  749.4	  615.0	 3251.0	...
1848323	  749.1	  614.5	 3246.0	...
1848324	  749.1	  613.8	 3241.0	...
1848325	  749.6	  613.5	 3237.0	...
1848326	  750.1	  613.1	 3234.0	...
1848327	  750.6	  613.2	 3226.0	...
1848328	  750.8	  613.7	 3220.0	...
1848329	  751.0	  614.1	 3216.0	...
1848330	  751.3	  613.7	 3216.0	...
1848331	  751.4	  613.2	 3217.0	...
1848332	  751.5	  612.4	 3219.0	...
1848333	  751.4	  612.0	 3220.0	...
1848334	  751.2	  611.7	 3216.0	...
1848335	  751.0	  612.2	 3211.0	...
1848336	  750.9	  612.6	 3209.0	...
1848337	  750.8	  612.9	 3212.0	...
1848338	  750.4	  613.1	 3213.0	...
1848339	  750.1	  613.4	 3211.0	...
1848340	  750.0	  614.3	 3209.0	...
1848341	  750.0	  615.2	 3207.0	...
1848342	  750.7	  615.3	 3200.0	...
1848343	  751.3	  614.7	 3194.0	...
1848344	  751.9	  614.1	 3189.0	...
1848345	  751.8	  614.0	 3188.0	...
1848346	  751.8	  614.0	 3185.0	...
1848347	  751.8	  614.1	 3182.0	...
1848348	  751.8	  614.1	 3182.0	...
1848349	  751.7	  614.1	 3183.0	...
1848350	  751.7	  613.4	 3181.0	...
1848351	  751.7	  612.7	 3176.0	...
1848352	  751.7	  612.0	 3172.0	...
1848353	  751.8	  613.2	 3172.0	...
1848354	  751.9	  614.6	 3171.0	...
1848355	  751.9	  615.2	 3170.0	...
1848356	  751.9	  614.4	 3169.0	...
1848357	  752.0	  613.5	 3169.0	...
1848358	  752.2	  613.4	 3170.0	...
1848359	  752.3	  613.5	 3169.0	...
1848360	  752.8	  613.7	 3168.0	...
1848361	  753.3	  614.0	 3163.0	...
1848362	  753.8	  614.1	 3158.0	...
1848363	  753.9	  614.3	 3152.0	...
1848364	  754.0	  614.7	 3150.0	...
1848365	  754.0	  614.9	 3147.0	...
1848366	  753.9	  614.8	 3146.0	...
1848367	  755.0	  614.2	 3142.0	...
1848368	  756.3	  613.4	 3138.0	...
1848369	  757.5	  612.2	 3134.0	...
1848370	  756.7	  611.6	 3132.0	...
1848371	  756.0	  611.0	 3129.0	...
1848372	  755.2	  610.9	 3127.0	...
1848373	  755.4	  611.5	 3126.0	...
1848374	  755.7	  612.4	 3125.0	...
1848375	  755.3	  613.3	 3125.0	...
1848376	  754.7	  613.3	 3125.0	...
1848377	  754.3	  613.3	 3123.0	...
1848378	  754.7	  613.1	 3120.0	...
1848379	  755.3	  613.1	 3117.0	...
1848380	  755.8	  613.0	 3117.0	...
1848381	  755.9	  612.0	 3117.0	...
1848382	  756.7	  610.2	 3112.0	...
1848383	  757.7	  608.7	 3108.0	...
1848384	  758.1	  608.4	 3102.0	...
1848385	  757.4	  607.8	 3101.0	...
1848386	  757.2	  606.8	 3099.0	...
1848387	  757.7	  605.7	 3096.0	...
1848388	  758.2	  605.5	 3093.0	...
1848389	  758.4	  605.5	 3090.0	...
1848390	  758.7	  605.5	 3089.0	...
1848391	  758.9	  605.6	 3091.0	...
1848392	  758.5	  605.7	 3094.0	...
1848393	  758.1	  606.9	 3096.0	...
1848394	  757.8	  608.1	 3096.0	...
1848395	  758.0	  609.2	 3097.0	...
1848396	  758.1	  609.2	 3097.0	...
1848397	  758.0	  609.4	 3096.0	...
1848398	  757.9	  609.7	 3093.0	...
1848399	  757.6	  609.4	 3089.0	...
1848400	  757.5	  608.8	 3087.0	...
1848401	  758.2	  608.0	 3084.0	...
1848402	  759.1	  608.1	 3083.0	...
1848403	  760.0	  608.1	 3081.0	...
1848404	  760.1	  608.2	 3081.0	...
1848405	  760.1	  607.8	 3080.0	...
1848406	  760.5	  607.4	 3073.0	...
1848407	  761.0	  607.0	 3066.0	...
1848408	  761.5	  607.3	 3061.0	...
1848409	  761.5	  607.6	 3064.0	...
1848410	  760.8	  607.3	 3065.0	...
1848411	  760.0	  606.6	 3062.0	...
1848412	  759.2	  606.2	 3059.0	...
1848413	  759.0	  606.6	 3058.0	...
1848414	  759.2	  606.9	 3057.0	...
1848415	  759.5	  606.9	 3058.0	...
1848416	  759.8	  606.8	 3058.0	...
1848417	  759.8	  606.8	 3056.0	...
1848418	  759.9	  607.0	 3053.0	...
1848419	  760.2	  607.3	 3049.0	...
1848420	  760.5	  607.6	 3048.0	...
1848421	  760.9	  607.6	 3048.0	...
1848422	  761.4	  607.0	 3045.0	...
1848423	  761.7	  606.4	 3042.0	...
1848424	  762.0	  606.0	 3038.0	...
1848425	  762.0	  606.2	 3037.0	...
1848426	  762.1	  606.4	 3036.0	...
1848427	  761.6	  606.3	 3036.0	...
1848428	  761.1	  606.2	 3036.0	...
1848429	  760.9	  606.0	 3035.0	...
1848430	  761.0	  605.9	 3034.0	...
1848431	  761.2	  605.7	 3031.0	...
1848432	  761.3	  605.8	 3029.0	...
1848433	  761.3	  606.0	 3027.0	...
1848434	  761.2	  606.0	 3027.0	...
1848435	  761.1	  605.8	 3027.0	...
1848436	  761.4	  605.6	 3025.0	...
1848437	  761.4	  605.3	 3022.0	...
1848438	  761.5	  604.3	 3020.0	...
1848439	  761.3	  603.4	 3020.0	...
1848440	  761.3	  602.6	 3020.0	...
1848441	  761.3	  602.9	 3020.0	...
1848442	  761.2	  603.6	 3019.0	...
1848443	  761.5	  604.3	 3018.0	...
1848444	  761.9	  604.8	 3016.0	...
1848445	  762.2	  605.0	 3015.0	...
1848446	  762.4	  605.2	 3014.0	...
1848447	  763.0	  605.1	 3012.0	...
1848448	  763.6	  604.6	 3010.0	...
1848449	  763.9	  603.5	 3008.0	...
1848450	  763.8	  602.6	 3007.0	...
1848451	  763.7	  602.2	 3007.0	...
1848452	  763.4	  602.2	 3005.0	...
1848453	  763.2	  602.1	 3002.0	...
1848454	  763.3	  601.9	 3001.0	...
1848455	  763.7	  602.1	 3002.0	...
1848456	  764.2	  602.3	 3001.0	...
1848457	  764.4	  602.5	 2997.0	...
1848458	  764.4	  602.5	 2993.0	...
1848459	  764.4	  602.6	 2991.0	...
1848460	  764.5	  602.8	 2991.0	...
1848461	  764.3	  602.7	 2991.0	...
1848462	  764.1	  602.4	 2989.0	...
1848463	  763.8	  602.1	 2988.0	...
1848464	  764.0	  602.1	 2987.0	...
1848465	  764.4	  602.3	 2987.0	...
1848466	  764.8	  602.4	 2986.0	...
1848467	  764.3	  602.6	 2986.0	...
1848468	  763.7	  603.0	 2983.0	...
1848469	  763.4	  603.3	 2979.0	...
1848470	  764.1	  603.5	 2975.0	...
EFIX R   1847935	1848470	536	  745.7	  613.7	   3297
SSACC R  1848471
1848471	  765.0	  603.5	 2975.0	...
1848472	  765.8	  603.6	 2974.0	...
1848473	  767.1	  603.6	 2974.0	...
1848474	  769.0	  603.5	 2972.0	...
1848475	  771.8	  602.8	 2971.0	...
1848476	  774.6	  601.5	 2969.0	...
1848477	  779.3	  599.5	 2966.0	...
1848478	  784.1	  597.8	 2965.0	...
1848479	  789.1	  596.5	 2965.0	...
1848480	  793.1	  595.7	 2965.0	...
1848481	  797.4	  594.5	 2964.0	...
1848482	  801.8	  593.4	 2962.0	...
1848483	  805.5	  592.5	 2959.0	...
1848484	  808.3	  591.4	 2956.0	...
1848485	  809.7	  589.6	 2956.0	...
1848486	  810.2	  587.6	 2955.0	...
1848487	  810.2	  586.2	 2954.0	...
ESACC R  1848471	1848487	17	  765.0	  603.5	  810.2	  586.2	   1.03	     91
SFIX R   1848488
1848488	  809.9	  586.1	 2950.0	...
1848489	  809.7	  586.4	 2946.0	...
1848490	  807.6	  586.0	 2942.0	...
1848491	  805.3	  585.4	 2941.0	...
1848492	  802.7	  584.9	 2940.0	...
1848493	  801.4	  585.2	 2939.0	...
1848494	  800.7	  585.4	 2938.0	...
1848495	  800.3	  585.4	 2942.0	...
1848496	  800.4	  585.6	 2946.0	...
1848497	  801.0	  585.5	 2950.0	...
1848498	  801.5	  585.5	 2950.0	...
1848499	  802.5	  585.2	 2950.0	...
1848500	  802.9	  585.1	 2950.0	...
1848501	  803.1	  584.9	 2949.0	...
1848502	  802.9	  584.8	 2946.0	...
1848503	  802.7	  585.2	 2942.0	...
1848504	  802.0	  585.7	 2943.0	...
1848505	  800.7	  586.4	 2945.0	...
1848506	  799.4	  587.3	 2946.0	...
1848507	  799.0	  588.6	 2946.0	...
1848508	  798.2	  590.3	 2946.0	...
1848509	  797.5	  591.6	 2945.0	...
1848510	  796.7	  592.1	 2943.0	...
1848511	  796.2	  592.2	 2942.0	...
1848512	  795.8	  592.2	 2943.0	...
1848513	  795.4	  591.7	 2946.0	...
1848514	  795.5	  591.2	 2949.0	...
1848515	  796.1	  590.0	 2949.0	...
1848516	  796.6	  588.7	 2948.0	...
1848517	  797.1	  587.5	 2949.0	...
1848518	  797.2	  586.9	 2949.0	...
1848519	  797.3	  587.3	 2950.0	...
1848520	  797.4	  588.3	 2952.0	...
1848521	  797.5	  589.2	 2950.0	...
1848522	  797.9	  589.5	 2947.0	...
1848523	  798.2	  589.3	 2943.0	...
1848524	  798.3	  589.2	 2941.0	...
1848525	  798.2	  589.2	 2939.0	...
1848526	  798.3	  589.2	 2937.0	...
1848527	  798.8	  589.1	 2937.0	...
1848528	  799.3	  589.0	 2938.0	...
1848529	  799.5	  589.0	 2937.0	...
1848530	  799.5	  589.1	 2937.0	...
1848531	  799.5	  589.2	 2937.0	...
1848532	  799.3	  589.4	 2937.0	...
1848533	  799.1	  589.5	 2938.0	...
1848534	  798.9	  589.3	 2937.0	...
1848535	  799.2	  589.0	 2936.0	...
1848536	  799.5	  588.7	 2936.0	...
1848537	  799.3	  588.9	 2936.0	...
1848538	  798.7	  589.4	 2935.0	...
1848539	  798.6	  589.7	 2932.0	...
1848540	  799.2	  589.7	 2929.0	...
1848541	  799.4	  589.6	 2929.0	...
1848542	  798.9	  589.5	 2928.0	...
1848543	  798.5	  589.6	 2928.0	...
1848544	  798.2	  589.2	 2928.0	...
1848545	  797.9	  588.8	 2928.0	...
1848546	  798.1	  588.4	 2928.0	...
1848547	  798.7	  588.3	 2926.0	...
1848548	  798.9	  588.3	 2925.0	...
1848549	  798.7	  588.4	 2926.0	...
1848550	  798.5	  588.4	 2928.0	...
1848551	  798.3	  588.2	 2931.0	...
1848552	  798.1	  588.1	 2933.0	...
1848553	  797.9	  588.0	 2934.0	...
1848554	  798.4	  587.8	 2935.0	...
1848555	  798.8	  587.6	 2934.0	...
1848556	  798.5	  587.6	 2937.0	...
1848557	  797.8	  587.8	 2940.0	...
1848558	  797.5	  588.5	 2943.0	...
1848559	  798.1	  589.1	 2942.0	...
1848560	  798.6	  589.5	 2939.0	...
1848561	  798.8	  588.8	 2937.0	...
1848562	  798.9	  588.1	 2935.0	...
1848563	  798.7	  587.9	 2935.0	...
1848564	  798.3	  588.1	 2935.0	...
1848565	  798.2	  588.2	 2935.0	...
1848566	  798.5	  588.6	 2936.0	...
1848567	  798.8	  589.3	 2939.0	...
1848568	  798.9	  588.8	 2941.0	...
1848569	  798.9	  587.5	 2942.0	...
1848570	  798.9	  586.2	 2942.0	...
1848571	  799.1	  586.2	 2941.0	...
1848572	  799.2	  586.1	 2940.0	...
1848573	  799.2	  586.2	 2942.0	...
1848574	  799.2	  586.1	 2944.0	...
1848575	  799.1	  586.1	 2944.0	...
1848576	  799.1	  586.3	 2942.0	...
1848577	  799.1	  586.6	 2941.0	...
1848578	  799.7	  586.8	 2942.0	...
1848579	  800.3	  586.9	 2941.0	...
1848580	  801.1	  586.9	 2940.0	...
1848581	  801.3	  586.7	 2939.0	...
1848582	  800.8	  586.4	 2940.0	...
1848583	  800.0	  586.1	 2939.0	...
1848584	  799.5	  586.0	 2937.0	...
1848585	  799.6	  585.9	 2938.0	...
1848586	  799.8	  585.8	 2940.0	...
1848587	  799.7	  585.7	 2941.0	...
1848588	  799.6	  585.6	 2941.0	...
1848589	  799.5	  585.5	 2944.0	...
1848590	  799.4	  585.4	 2946.0	...
1848591	  799.4	  585.4	 2949.0	...
1848592	  799.4	  585.4	 2949.0	...
1848593	  799.3	  585.3	 2945.0	...
1848594	  799.1	  585.3	 2942.0	...
1848595	  799.0	  585.3	 2939.0	...
1848596	  798.8	  585.3	 2939.0	...
1848597	  798.8	  585.3	 2940.0	...
1848598	  798.8	  585.3	 2944.0	...
1848599	  798.9	  585.4	 2947.0	...
1848600	  799.0	  585.5	 2950.0	...
1848601	  799.2	  585.5	 2949.0	...
1848602	  799.8	  585.4	 2947.0	...
1848603	  800.1	  585.4	 2947.0	...
1848604	  800.4	  585.2	 2949.0	...
1848605	  800.2	  585.2	 2951.0	...
1848606	  800.0	  585.1	 2952.0	...
1848607	  799.8	  585.0	 2953.0	...
1848608	  799.7	  584.9	 2952.0	...
1848609	  799.7	  584.9	 2952.0	...
1848610	  799.6	  584.9	 2951.0	...
1848611	  799.6	  584.9	 2950.0	...
1848612	  799.6	  585.0	 2949.0	...
1848613	  799.7	  585.0	 2950.0	...
1848614	  799.8	  585.1	 2951.0	...
1848615	  800.3	  584.1	 2953.0	...
1848616	  800.6	  583.2	 2953.0	...
1848617	  800.8	  583.0	 2953.0	...
1848618	  800.6	  584.6	 2953.0	...
1848619	  800.5	  586.2	 2954.0	...
1848620	  800.4	  587.2	 2954.0	...
1848621	  800.4	  587.3	 2953.0	...
1848622	  800.2	  587.1	 2952.0	...
1848623	  800.0	  586.7	 2952.0	...
1848624	  799.8	  586.2	 2955.0	...
1848625	  799.9	  586.1	 2957.0	...
1848626	  800.0	  586.0	 2959.0	...
1848627	  799.9	  586.1	 2958.0	...
1848628	  799.7	  586.1	 2961.0	...
1848629	  799.6	  586.2	 2964.0	...
1848630	  799.6	  586.3	 2966.0	...
1848631	  799.7	  587.0	 2966.0	...
1848632	  799.6	  587.8	 2964.0	...
1848633	  799.5	  587.8	 2963.0	...
[truncated: 4,289,374 more chars]
