# Supplementary material for: With an eye on uncertainty: Modelling pupillary responses to environmental volatility
Source: PLoS Comput Biol. 2019 Jul 5;15(7):e1007126. doi: 10.1371/journal.pcbi.1007126 (PMC6636765; doi:10.1371/journal.pcbi.1007126)
Supplement: S2 Data — Zip file containing the pupillometry data for participant 2. (ZIP) [file pcbi.1007126.s002.zip › P2/trial10.asc]

** CONVERTED FROM C:\Users\tparr\Documents\PVR\P2_0712\trial10.edf using edfapi 3.1 Win32 Nov 24 2009 on Thu Dec 07 19:12:11 2017
** DATE: Thu Dec  7 17:33:28 2017
** TYPE: EDF_FILE BINARY EVENT SAMPLE TAGGED
** VERSION: EYELINK II 1
** SOURCE: EYELINK CL
** EYELINK II CL v4.48 Nov 25 2009
** CAMERA: EyeLink CL Version 1.4 Sensor=BHA
** SERIAL NUMBER: CL1-AAD42
** CAMERA_CONFIG: AAD42140.SCD
**

MSG	1693093 RECCFG CR 1000 2 0 R
MSG	1693093 ELCLCFG MTABLER
MSG	1693093 GAZE_COORDS 0.00 0.00 1599.00 1199.00
MSG	1693093 THRESHOLDS R 108 243
MSG	1693093 ELCL_PROC CENTROID (3)
MSG	1693093 ELCL_PCR_PARAM 5 3.0
START	1693094 	RIGHT	SAMPLES	EVENTS
PRESCALER	1
VPRESCALER	1
PUPIL	AREA
EVENTS	GAZE	RIGHT	RATE	1000.00	TRACKING	CR	FILTER	2
SAMPLES	GAZE	RIGHT	RATE	1000.00	TRACKING	CR	FILTER	2
MSG	1693094 !MODE RECORD CR 1000 2 0 R
1693094	  756.6	  641.5	 3547.0	...
INPUT	1693094	127
1693095	  756.3	  641.2	 3547.0	...
1693096	  756.6	  641.1	 3548.0	...
1693097	  757.0	  641.1	 3547.0	...
1693098	  757.5	  641.1	 3545.0	...
1693099	  757.6	  641.2	 3546.0	...
1693100	  758.0	  641.2	 3548.0	...
SFIX R   1693101
1693101	  758.2	  641.5	 3550.0	...
1693102	  758.4	  641.9	 3550.0	...
1693103	  758.3	  642.3	 3549.0	...
1693104	  758.1	  642.3	 3548.0	...
1693105	  758.0	  642.4	 3549.0	...
1693106	  758.0	  642.2	 3549.0	...
1693107	  758.1	  642.0	 3552.0	...
1693108	  758.2	  641.4	 3554.0	...
1693109	  758.4	  641.1	 3557.0	...
1693110	  758.5	  640.7	 3557.0	...
1693111	  758.2	  640.8	 3557.0	...
1693112	  757.9	  641.0	 3558.0	...
1693113	  757.5	  641.3	 3558.0	...
1693114	  757.3	  641.6	 3558.0	...
1693115	  757.1	  641.8	 3558.0	...
1693116	  757.5	  641.8	 3558.0	...
1693117	  758.2	  641.8	 3557.0	...
1693118	  758.9	  641.8	 3556.0	...
1693119	  758.9	  641.9	 3555.0	...
1693120	  758.9	  642.0	 3557.0	...
1693121	  758.9	  642.4	 3559.0	...
1693122	  758.7	  642.7	 3560.0	...
1693123	  758.6	  642.9	 3560.0	...
1693124	  758.4	  642.5	 3560.0	...
1693125	  758.4	  642.1	 3560.0	...
1693126	  758.3	  642.2	 3560.0	...
1693127	  758.3	  642.4	 3561.0	...
1693128	  758.5	  642.6	 3563.0	...
1693129	  758.6	  642.8	 3563.0	...
1693130	  758.8	  643.1	 3563.0	...
1693131	  758.8	  643.2	 3562.0	...
1693132	  758.8	  642.9	 3562.0	...
1693133	  758.9	  642.1	 3564.0	...
1693134	  759.0	  641.2	 3566.0	...
1693135	  758.7	  641.1	 3568.0	...
1693136	  758.3	  641.3	 3568.0	...
1693137	  758.0	  641.5	 3568.0	...
1693138	  758.1	  641.5	 3569.0	...
1693139	  758.3	  641.4	 3571.0	...
1693140	  758.4	  641.4	 3573.0	...
1693141	  758.5	  641.5	 3574.0	...
1693142	  758.6	  641.6	 3574.0	...
1693143	  758.7	  641.7	 3575.0	...
1693144	  758.7	  641.7	 3576.0	...
1693145	  758.5	  641.7	 3577.0	...
1693146	  758.2	  641.8	 3578.0	...
1693147	  758.0	  641.7	 3578.0	...
1693148	  758.1	  641.5	 3578.0	...
1693149	  758.3	  641.2	 3580.0	...
1693150	  758.5	  641.0	 3580.0	...
1693151	  758.4	  640.9	 3581.0	...
1693152	  758.4	  640.9	 3580.0	...
1693153	  758.3	  641.0	 3578.0	...
1693154	  758.2	  641.1	 3578.0	...
1693155	  758.4	  641.3	 3578.0	...
1693156	  758.6	  641.6	 3579.0	...
1693157	  758.8	  642.1	 3580.0	...
1693158	  758.7	  642.2	 3579.0	...
1693159	  758.8	  642.1	 3581.0	...
1693160	  759.0	  641.6	 3582.0	...
1693161	  759.0	  641.4	 3584.0	...
1693162	  759.0	  641.3	 3584.0	...
1693163	  759.1	  641.3	 3583.0	...
1693164	  759.2	  641.3	 3582.0	...
1693165	  759.4	  641.4	 3581.0	...
1693166	  759.5	  641.5	 3579.0	...
1693167	  759.5	  641.3	 3579.0	...
1693168	  759.3	  641.0	 3580.0	...
1693169	  759.1	  641.1	 3579.0	...
1693170	  759.1	  641.7	 3576.0	...
1693171	  758.9	  642.2	 3573.0	...
1693172	  758.6	  641.9	 3574.0	...
1693173	  758.5	  641.7	 3576.0	...
1693174	  758.2	  642.0	 3578.0	...
1693175	  758.0	  642.4	 3579.0	...
1693176	  757.6	  643.0	 3580.0	...
1693177	  757.4	  643.1	 3581.0	...
1693178	  757.9	  643.1	 3581.0	...
1693179	  758.6	  642.5	 3581.0	...
1693180	  759.4	  642.0	 3581.0	...
1693181	  759.4	  641.5	 3579.0	...
1693182	  759.6	  641.5	 3578.0	...
1693183	  759.7	  641.4	 3576.0	...
1693184	  759.7	  641.3	 3577.0	...
1693185	  759.7	  641.3	 3577.0	...
1693186	  759.7	  641.3	 3577.0	...
1693187	  759.7	  641.4	 3576.0	...
1693188	  759.8	  641.5	 3576.0	...
1693189	  759.8	  641.6	 3576.0	...
1693190	  759.5	  641.6	 3576.0	...
1693191	  759.5	  641.5	 3577.0	...
1693192	  759.4	  641.4	 3578.0	...
1693193	  759.7	  641.3	 3580.0	...
1693194	  759.7	  641.4	 3582.0	...
1693195	  759.6	  641.4	 3583.0	...
1693196	  759.6	  641.1	 3583.0	...
1693197	  759.3	  640.9	 3582.0	...
1693198	  758.9	  640.8	 3582.0	...
1693199	  758.6	  640.9	 3583.0	...
1693200	  758.7	  641.0	 3584.0	...
1693201	  758.7	  641.0	 3587.0	...
1693202	  758.9	  641.0	 3587.0	...
1693203	  759.1	  641.2	 3588.0	...
1693204	  759.4	  641.3	 3590.0	...
1693205	  759.5	  641.5	 3592.0	...
1693206	  759.9	  641.6	 3593.0	...
1693207	  760.4	  641.7	 3593.0	...
1693208	  760.6	  641.8	 3591.0	...
1693209	  760.4	  642.0	 3592.0	...
1693210	  760.2	  642.1	 3596.0	...
1693211	  760.2	  642.0	 3600.0	...
1693212	  760.1	  641.8	 3601.0	...
1693213	  759.8	  642.0	 3598.0	...
1693214	  759.5	  642.4	 3596.0	...
1693215	  759.4	  642.9	 3596.0	...
1693216	  759.4	  643.0	 3596.0	...
1693217	  759.5	  642.9	 3597.0	...
1693218	  759.6	  642.7	 3599.0	...
1693219	  759.6	  642.4	 3598.0	...
1693220	  759.5	  642.3	 3597.0	...
1693221	  759.3	  642.5	 3597.0	...
1693222	  759.1	  642.7	 3599.0	...
1693223	  758.9	  642.8	 3600.0	...
1693224	  758.9	  642.8	 3601.0	...
1693225	  758.9	  642.8	 3601.0	...
1693226	  758.9	  642.7	 3602.0	...
1693227	  758.8	  642.8	 3602.0	...
1693228	  758.8	  642.9	 3602.0	...
1693229	  758.9	  643.0	 3603.0	...
1693230	  759.0	  643.2	 3605.0	...
1693231	  758.9	  643.3	 3605.0	...
1693232	  758.8	  643.2	 3605.0	...
1693233	  758.8	  642.6	 3608.0	...
1693234	  759.0	  641.9	 3612.0	...
1693235	  759.2	  641.3	 3616.0	...
1693236	  759.1	  641.2	 3615.0	...
1693237	  759.1	  641.2	 3614.0	...
1693238	  759.2	  641.5	 3613.0	...
1693239	  759.3	  641.9	 3613.0	...
1693240	  759.3	  642.3	 3615.0	...
1693241	  759.5	  642.4	 3617.0	...
1693242	  759.6	  642.3	 3616.0	...
1693243	  759.5	  642.5	 3614.0	...
1693244	  759.3	  642.9	 3613.0	...
1693245	  758.8	  643.4	 3612.0	...
1693246	  758.6	  643.4	 3612.0	...
1693247	  758.3	  643.3	 3613.0	...
1693248	  758.2	  643.1	 3616.0	...
1693249	  758.4	  642.9	 3619.0	...
1693250	  758.6	  642.7	 3619.0	...
1693251	  758.8	  642.8	 3618.0	...
1693252	  758.7	  643.0	 3617.0	...
1693253	  758.6	  643.1	 3616.0	...
1693254	  758.7	  643.1	 3615.0	...
1693255	  758.8	  643.1	 3614.0	...
1693256	  758.9	  643.1	 3613.0	...
1693257	  759.0	  642.9	 3613.0	...
1693258	  759.0	  642.7	 3613.0	...
1693259	  759.2	  642.4	 3613.0	...
1693260	  759.7	  642.3	 3613.0	...
1693261	  760.0	  642.1	 3615.0	...
1693262	  760.2	  641.9	 3616.0	...
1693263	  760.0	  641.8	 3617.0	...
1693264	  759.7	  641.6	 3617.0	...
1693265	  759.4	  641.5	 3618.0	...
1693266	  759.3	  641.4	 3619.0	...
1693267	  759.3	  641.4	 3618.0	...
1693268	  759.3	  641.7	 3615.0	...
1693269	  759.3	  641.9	 3614.0	...
1693270	  759.2	  642.1	 3615.0	...
1693271	  759.1	  642.0	 3617.0	...
1693272	  759.1	  642.0	 3618.0	...
1693273	  759.2	  641.8	 3618.0	...
1693274	  759.2	  641.6	 3618.0	...
1693275	  759.1	  641.4	 3618.0	...
1693276	  759.0	  641.1	 3618.0	...
1693277	  759.0	  641.0	 3621.0	...
1693278	  759.1	  640.4	 3623.0	...
1693279	  759.1	  639.9	 3627.0	...
1693280	  759.1	  640.3	 3628.0	...
1693281	  759.1	  641.1	 3628.0	...
1693282	  759.2	  642.2	 3626.0	...
1693283	  759.0	  642.5	 3626.0	...
1693284	  758.8	  642.1	 3628.0	...
1693285	  758.2	  641.5	 3629.0	...
1693286	  757.8	  640.7	 3629.0	...
1693287	  757.8	  640.3	 3629.0	...
1693288	  758.1	  639.8	 3629.0	...
1693289	  758.6	  640.0	 3628.0	...
1693290	  758.6	  640.7	 3628.0	...
1693291	  758.4	  640.7	 3630.0	...
1693292	  758.1	  639.9	 3631.0	...
1693293	  757.8	  640.1	 3635.0	...
1693294	  757.8	  641.0	 3637.0	...
1693295	  757.8	  641.9	 3641.0	...
1693296	  757.9	  641.9	 3642.0	...
1693297	  757.9	  641.8	 3643.0	...
1693298	  758.0	  641.7	 3642.0	...
1693299	  758.0	  641.4	 3641.0	...
1693300	  757.7	  641.1	 3643.0	...
1693301	  757.1	  640.9	 3645.0	...
1693302	  756.1	  640.6	 3647.0	...
1693303	  755.0	  640.0	 3648.0	...
1693304	  753.5	  639.1	 3649.0	...
1693305	  752.5	  638.3	 3651.0	...
1693306	  751.2	  637.7	 3655.0	...
1693307	  750.7	  637.3	 3657.0	...
1693308	  749.5	  637.4	 3659.0	...
1693309	  748.4	  636.6	 3658.0	...
1693310	  747.3	  635.7	 3656.0	...
1693311	  747.1	  634.7	 3656.0	...
1693312	  747.9	  634.5	 3657.0	...
1693313	  749.0	  634.4	 3660.0	...
1693314	  750.6	  634.7	 3661.0	...
1693315	  751.5	  635.2	 3662.0	...
1693316	  753.2	  635.3	 3662.0	...
1693317	  754.7	  635.1	 3662.0	...
1693318	  756.1	  634.9	 3664.0	...
1693319	  756.5	  635.2	 3667.0	...
1693320	  756.5	  635.5	 3669.0	...
1693321	  756.5	  635.8	 3669.0	...
1693322	  756.6	  636.0	 3669.0	...
1693323	  756.3	  636.4	 3670.0	...
1693324	  756.1	  636.7	 3671.0	...
1693325	  755.9	  636.9	 3673.0	...
1693326	  755.9	  636.8	 3673.0	...
1693327	  755.5	  636.7	 3673.0	...
1693328	  755.2	  636.6	 3672.0	...
1693329	  754.9	  637.0	 3672.0	...
1693330	  755.5	  637.4	 3672.0	...
1693331	  756.0	  637.7	 3672.0	...
1693332	  756.2	  637.6	 3671.0	...
1693333	  755.9	  637.7	 3672.0	...
1693334	  755.6	  638.4	 3674.0	...
1693335	  755.7	  639.0	 3677.0	...
1693336	  755.7	  639.5	 3679.0	...
1693337	  755.7	  639.2	 3681.0	...
1693338	  755.6	  639.0	 3682.0	...
1693339	  755.3	  639.0	 3683.0	...
1693340	  755.0	  639.1	 3684.0	...
1693341	  754.6	  639.3	 3685.0	...
1693342	  754.5	  639.1	 3685.0	...
1693343	  754.3	  638.9	 3686.0	...
1693344	  754.3	  638.7	 3686.0	...
1693345	  754.2	  638.7	 3687.0	...
1693346	  754.1	  638.4	 3688.0	...
1693347	  754.0	  638.2	 3689.0	...
1693348	  753.8	  638.0	 3689.0	...
1693349	  753.7	  638.1	 3689.0	...
1693350	  753.7	  638.1	 3689.0	...
1693351	  753.7	  638.1	 3689.0	...
1693352	  753.8	  638.2	 3690.0	...
1693353	  753.9	  638.5	 3691.0	...
1693354	  754.0	  638.7	 3691.0	...
1693355	  754.1	  638.7	 3691.0	...
1693356	  754.3	  638.8	 3694.0	...
1693357	  754.5	  638.8	 3698.0	...
1693358	  754.6	  638.9	 3701.0	...
1693359	  754.5	  638.9	 3698.0	...
1693360	  754.3	  638.9	 3694.0	...
1693361	  754.1	  638.9	 3692.0	...
1693362	  753.8	  639.1	 3695.0	...
1693363	  754.0	  639.4	 3699.0	...
1693364	  754.1	  639.7	 3702.0	...
1693365	  754.0	  639.3	 3701.0	...
1693366	  753.7	  638.8	 3698.0	...
1693367	  753.5	  638.2	 3696.0	...
1693368	  753.4	  638.1	 3696.0	...
1693369	  753.3	  638.2	 3698.0	...
1693370	  753.3	  638.2	 3701.0	...
1693371	  753.4	  638.4	 3703.0	...
1693372	  753.4	  638.4	 3704.0	...
1693373	  753.2	  638.4	 3705.0	...
1693374	  752.7	  638.5	 3706.0	...
1693375	  752.2	  638.6	 3706.0	...
1693376	  751.9	  638.8	 3706.0	...
1693377	  751.9	  639.0	 3705.0	...
1693378	  751.8	  639.2	 3706.0	...
1693379	  751.5	  639.2	 3707.0	...
1693380	  751.3	  639.2	 3708.0	...
1693381	  751.3	  639.1	 3710.0	...
1693382	  751.4	  638.8	 3711.0	...
1693383	  751.4	  638.5	 3713.0	...
1693384	  751.4	  638.5	 3714.0	...
1693385	  751.4	  638.7	 3715.0	...
1693386	  751.4	  638.6	 3715.0	...
1693387	  751.4	  638.3	 3716.0	...
1693388	  751.4	  637.8	 3717.0	...
1693389	  751.5	  637.7	 3719.0	...
1693390	  751.5	  637.6	 3719.0	...
1693391	  751.4	  637.5	 3719.0	...
1693392	  751.4	  637.4	 3719.0	...
1693393	  751.1	  637.3	 3720.0	...
1693394	  750.8	  637.7	 3721.0	...
1693395	  750.5	  637.9	 3722.0	...
1693396	  750.5	  637.6	 3722.0	...
1693397	  750.5	  637.0	 3722.0	...
1693398	  750.5	  637.0	 3722.0	...
1693399	  750.4	  637.5	 3722.0	...
1693400	  750.2	  638.1	 3721.0	...
1693401	  750.2	  638.3	 3721.0	...
1693402	  750.6	  638.4	 3723.0	...
1693403	  751.0	  638.4	 3725.0	...
1693404	  751.2	  638.1	 3727.0	...
1693405	  751.0	  637.7	 3727.0	...
1693406	  750.7	  637.4	 3727.0	...
1693407	  750.6	  637.1	 3727.0	...
1693408	  750.2	  636.8	 3728.0	...
1693409	  749.9	  636.5	 3728.0	...
1693410	  749.9	  636.3	 3728.0	...
1693411	  750.4	  636.3	 3728.0	...
1693412	  750.8	  636.4	 3727.0	...
1693413	  750.6	  636.6	 3726.0	...
1693414	  750.4	  636.5	 3726.0	...
1693415	  750.4	  637.0	 3727.0	...
1693416	  750.7	  637.5	 3728.0	...
1693417	  751.0	  637.9	 3729.0	...
1693418	  751.0	  637.8	 3730.0	...
1693419	  751.1	  637.7	 3730.0	...
1693420	  751.2	  637.9	 3731.0	...
1693421	  750.8	  638.1	 3731.0	...
1693422	  750.3	  638.2	 3734.0	...
1693423	  749.7	  638.1	 3736.0	...
1693424	  749.7	  637.8	 3740.0	...
1693425	  749.8	  637.8	 3741.0	...
1693426	  749.9	  637.8	 3742.0	...
1693427	  749.9	  637.8	 3743.0	...
1693428	  749.9	  637.8	 3741.0	...
1693429	  750.0	  637.7	 3739.0	...
1693430	  749.9	  637.5	 3734.0	...
1693431	  749.5	  637.5	 3733.0	...
1693432	  749.1	  637.7	 3732.0	...
1693433	  748.8	  637.9	 3733.0	...
1693434	  748.8	  638.2	 3737.0	...
1693435	  748.7	  638.3	 3740.0	...
1693436	  748.6	  637.6	 3742.0	...
1693437	  748.7	  636.8	 3742.0	...
1693438	  749.1	  635.8	 3742.0	...
1693439	  749.5	  635.6	 3741.0	...
1693440	  749.8	  635.5	 3740.0	...
1693441	  749.8	  635.9	 3740.0	...
1693442	  749.7	  636.4	 3741.0	...
1693443	  749.5	  636.8	 3741.0	...
1693444	  749.4	  636.8	 3742.0	...
1693445	  749.2	  636.6	 3742.0	...
1693446	  749.0	  636.3	 3742.0	...
1693447	  748.8	  636.3	 3742.0	...
1693448	  748.7	  635.8	 3742.0	...
1693449	  748.5	  635.3	 3742.0	...
1693450	  748.5	  634.9	 3743.0	...
1693451	  748.4	  635.0	 3744.0	...
1693452	  748.3	  635.0	 3746.0	...
1693453	  748.1	  635.0	 3747.0	...
1693454	  748.3	  635.0	 3749.0	...
1693455	  748.4	  634.9	 3747.0	...
1693456	  748.7	  634.8	 3743.0	...
1693457	  748.8	  634.2	 3743.0	...
1693458	  748.7	  633.5	 3745.0	...
1693459	  748.4	  633.6	 3746.0	...
1693460	  748.2	  634.3	 3744.0	...
1693461	  748.3	  634.9	 3742.0	...
1693462	  748.5	  634.7	 3743.0	...
1693463	  748.6	  634.6	 3746.0	...
1693464	  748.4	  635.0	 3749.0	...
1693465	  748.1	  635.4	 3752.0	...
1693466	  747.8	  635.8	 3752.0	...
1693467	  747.6	  635.8	 3753.0	...
1693468	  747.9	  635.5	 3753.0	...
1693469	  748.2	  635.1	 3753.0	...
1693470	  748.1	  634.8	 3754.0	...
1693471	  747.8	  634.4	 3756.0	...
1693472	  747.4	  634.0	 3759.0	...
1693473	  747.3	  634.0	 3759.0	...
1693474	  747.3	  634.3	 3759.0	...
1693475	  747.6	  634.7	 3758.0	...
1693476	  748.0	  634.7	 3754.0	...
1693477	  748.4	  634.8	 3751.0	...
1693478	  748.4	  635.0	 3751.0	...
1693479	  748.4	  635.2	 3753.0	...
1693480	  748.3	  635.5	 3756.0	...
1693481	  748.1	  635.7	 3756.0	...
1693482	  747.8	  635.4	 3757.0	...
1693483	  747.6	  635.0	 3755.0	...
1693484	  747.6	  634.5	 3752.0	...
1693485	  747.9	  634.4	 3750.0	...
1693486	  748.1	  634.3	 3751.0	...
1693487	  748.2	  634.3	 3752.0	...
1693488	  748.0	  634.4	 3752.0	...
1693489	  747.7	  634.6	 3753.0	...
1693490	  747.4	  634.7	 3753.0	...
1693491	  747.4	  634.7	 3753.0	...
1693492	  747.6	  634.7	 3753.0	...
1693493	  747.7	  634.9	 3753.0	...
1693494	  747.8	  635.1	 3755.0	...
1693495	  747.6	  635.4	 3757.0	...
1693496	  747.5	  635.5	 3759.0	...
1693497	  747.4	  635.4	 3759.0	...
1693498	  747.4	  635.4	 3757.0	...
1693499	  747.4	  635.4	 3755.0	...
1693500	  747.4	  635.5	 3754.0	...
1693501	  747.5	  635.7	 3753.0	...
1693502	  747.8	  635.9	 3753.0	...
1693503	  748.0	  636.1	 3754.0	...
1693504	  748.1	  636.2	 3754.0	...
1693505	  748.0	  636.3	 3754.0	...
1693506	  748.0	  636.2	 3755.0	...
1693507	  748.0	  636.1	 3755.0	...
1693508	  748.0	  636.1	 3754.0	...
1693509	  748.1	  636.4	 3753.0	...
1693510	  748.1	  636.7	 3752.0	...
1693511	  748.2	  636.6	 3751.0	...
1693512	  748.2	  636.4	 3751.0	...
1693513	  748.2	  636.3	 3751.0	...
1693514	  747.9	  636.2	 3751.0	...
1693515	  747.9	  636.1	 3749.0	...
1693516	  748.4	  635.9	 3748.0	...
1693517	  749.0	  635.8	 3747.0	...
1693518	  749.3	  635.7	 3748.0	...
1693519	  749.4	  635.7	 3748.0	...
1693520	  749.1	  635.8	 3747.0	...
1693521	  748.7	  635.8	 3745.0	...
1693522	  748.5	  635.8	 3743.0	...
1693523	  748.9	  635.6	 3744.0	...
1693524	  749.3	  635.4	 3744.0	...
1693525	  749.6	  635.4	 3745.0	...
1693526	  749.1	  635.8	 3743.0	...
1693527	  748.5	  636.3	 3741.0	...
1693528	  747.9	  636.8	 3740.0	...
1693529	  747.8	  636.6	 3741.0	...
1693530	  747.8	  636.4	 3742.0	...
1693531	  747.8	  636.2	 3741.0	...
1693532	  747.9	  636.2	 3740.0	...
1693533	  748.0	  636.3	 3739.0	...
1693534	  748.0	  636.7	 3739.0	...
1693535	  748.1	  637.0	 3737.0	...
1693536	  748.1	  637.3	 3734.0	...
1693537	  748.0	  637.4	 3733.0	...
1693538	  747.8	  637.4	 3734.0	...
1693539	  747.9	  637.4	 3735.0	...
1693540	  748.1	  637.3	 3736.0	...
1693541	  748.4	  637.4	 3737.0	...
1693542	  748.5	  637.4	 3739.0	...
1693543	  748.4	  637.3	 3740.0	...
1693544	  748.3	  637.1	 3740.0	...
1693545	  748.2	  636.9	 3739.0	...
1693546	  748.2	  636.9	 3738.0	...
1693547	  748.3	  637.0	 3737.0	...
1693548	  748.3	  636.9	 3737.0	...
1693549	  748.6	  636.7	 3736.0	...
1693550	  748.8	  637.1	 3735.0	...
1693551	  749.0	  637.6	 3733.0	...
1693552	  749.0	  638.2	 3732.0	...
1693553	  749.0	  638.4	 3730.0	...
1693554	  748.9	  638.3	 3729.0	...
1693555	  749.0	  638.1	 3728.0	...
1693556	  749.0	  637.9	 3728.0	...
1693557	  749.0	  637.9	 3728.0	...
1693558	  749.0	  638.0	 3729.0	...
1693559	  748.9	  638.1	 3728.0	...
1693560	  748.9	  638.1	 3728.0	...
1693561	  749.0	  638.0	 3728.0	...
1693562	  749.1	  638.0	 3727.0	...
1693563	  749.2	  637.8	 3725.0	...
1693564	  749.3	  637.6	 3724.0	...
1693565	  749.1	  637.7	 3724.0	...
1693566	  748.9	  638.0	 3725.0	...
1693567	  748.7	  638.3	 3723.0	...
1693568	  748.8	  638.4	 3721.0	...
1693569	  748.6	  638.4	 3718.0	...
1693570	  748.5	  638.4	 3719.0	...
1693571	  749.0	  638.3	 3718.0	...
1693572	  749.6	  637.9	 3717.0	...
1693573	  749.9	  637.6	 3717.0	...
1693574	  749.6	  637.5	 3717.0	...
1693575	  749.2	  637.7	 3717.0	...
1693576	  749.2	  637.7	 3716.0	...
1693577	  749.2	  637.6	 3716.0	...
1693578	  749.1	  637.4	 3716.0	...
1693579	  749.2	  637.8	 3713.0	...
1693580	  749.3	  638.3	 3711.0	...
1693581	  749.5	  638.5	 3709.0	...
1693582	  749.5	  638.3	 3710.0	...
1693583	  749.6	  638.0	 3710.0	...
1693584	  749.7	  637.9	 3711.0	...
1693585	  749.8	  637.7	 3712.0	...
1693586	  749.8	  637.6	 3712.0	...
1693587	  749.6	  637.6	 3713.0	...
1693588	  749.5	  638.0	 3713.0	...
1693589	  749.3	  638.5	 3712.0	...
1693590	  749.3	  638.8	 3710.0	...
1693591	  749.2	  638.8	 3710.0	...
1693592	  749.2	  638.7	 3712.0	...
1693593	  749.1	  638.5	 3711.0	...
1693594	  749.5	  638.6	 3708.0	...
1693595	  749.8	  638.6	 3706.0	...
1693596	  750.2	  638.9	 3705.0	...
1693597	  750.5	  638.9	 3705.0	...
1693598	  750.6	  638.8	 3705.0	...
1693599	  750.6	  638.6	 3704.0	...
1693600	  750.4	  638.3	 3703.0	...
1693601	  750.4	  638.1	 3700.0	...
1693602	  750.3	  637.8	 3699.0	...
1693603	  750.4	  637.7	 3698.0	...
1693604	  750.5	  637.7	 3700.0	...
1693605	  750.6	  637.6	 3702.0	...
1693606	  750.5	  637.8	 3702.0	...
1693607	  750.5	  637.8	 3703.0	...
1693608	  750.6	  637.9	 3704.0	...
1693609	  750.7	  637.9	 3704.0	...
1693610	  750.7	  637.7	 3701.0	...
1693611	  750.5	  637.5	 3699.0	...
1693612	  750.2	  637.4	 3695.0	...
1693613	  750.0	  638.2	 3695.0	...
1693614	  750.0	  638.9	 3694.0	...
1693615	  750.1	  639.4	 3695.0	...
1693616	  750.2	  639.1	 3695.0	...
1693617	  750.2	  638.9	 3694.0	...
1693618	  750.3	  638.7	 3694.0	...
1693619	  750.3	  638.6	 3692.0	...
1693620	  750.3	  638.5	 3691.0	...
1693621	  750.4	  638.4	 3690.0	...
1693622	  750.6	  638.4	 3689.0	...
1693623	  750.8	  638.4	 3691.0	...
1693624	  751.1	  638.4	 3692.0	...
1693625	  751.4	  638.4	 3692.0	...
1693626	  751.7	  638.3	 3691.0	...
1693627	  751.6	  638.5	 3690.0	...
1693628	  751.3	  638.7	 3691.0	...
1693629	  751.0	  638.9	 3691.0	...
1693630	  750.9	  638.7	 3691.0	...
1693631	  750.7	  638.5	 3687.0	...
1693632	  750.6	  638.2	 3683.0	...
1693633	  750.7	  637.9	 3678.0	...
1693634	  751.0	  637.6	 3679.0	...
1693635	  751.2	  637.5	 3679.0	...
1693636	  751.2	  637.4	 3679.0	...
1693637	  751.4	  637.2	 3678.0	...
1693638	  751.7	  637.0	 3676.0	...
1693639	  752.1	  636.6	 3677.0	...
1693640	  752.1	  636.3	 3679.0	...
1693641	  752.0	  635.9	 3677.0	...
1693642	  751.6	  635.7	 3674.0	...
1693643	  751.3	  635.7	 3670.0	...
1693644	  751.3	  636.1	 3670.0	...
1693645	  751.8	  636.4	 3668.0	...
1693646	  752.2	  636.5	 3667.0	...
1693647	  752.1	  636.5	 3667.0	...
1693648	  751.9	  636.6	 3668.0	...
1693649	  751.6	  636.6	 3668.0	...
1693650	  751.7	  636.5	 3668.0	...
1693651	  751.6	  636.3	 3666.0	...
1693652	  751.6	  636.2	 3665.0	...
1693653	  751.5	  636.2	 3663.0	...
1693654	  751.7	  636.1	 3664.0	...
1693655	  751.9	  636.2	 3665.0	...
1693656	  751.8	  636.3	 3666.0	...
1693657	  751.6	  636.4	 3666.0	...
1693658	  750.9	  636.4	 3665.0	...
1693659	  750.3	  636.4	 3663.0	...
1693660	  749.9	  636.3	 3661.0	...
1693661	  750.0	  636.1	 3660.0	...
1693662	  750.2	  636.1	 3661.0	...
1693663	  750.0	  635.9	 3661.0	...
1693664	  750.0	  635.8	 3661.0	...
1693665	  750.1	  635.9	 3661.0	...
1693666	  750.5	  636.3	 3661.0	...
1693667	  750.5	  636.6	 3659.0	...
1693668	  750.4	  636.4	 3656.0	...
1693669	  750.1	  636.0	 3653.0	...
1693670	  749.8	  635.7	 3653.0	...
1693671	  749.2	  635.9	 3652.0	...
1693672	  748.7	  636.1	 3652.0	...
1693673	  748.3	  636.1	 3653.0	...
1693674	  748.2	  636.1	 3651.0	...
1693675	  748.5	  636.1	 3650.0	...
1693676	  748.8	  636.0	 3649.0	...
1693677	  748.8	  636.1	 3650.0	...
1693678	  748.4	  636.2	 3651.0	...
1693679	  748.1	  636.4	 3651.0	...
1693680	  748.2	  636.7	 3652.0	...
1693681	  748.3	  637.0	 3653.0	...
1693682	  748.8	  637.1	 3653.0	...
1693683	  749.2	  637.1	 3654.0	...
1693684	  749.6	  636.9	 3652.0	...
1693685	  749.6	  636.8	 3652.0	...
1693686	  749.2	  637.0	 3651.0	...
1693687	  748.7	  637.3	 3649.0	...
1693688	  748.3	  637.2	 3646.0	...
1693689	  748.3	  636.4	 3644.0	...
1693690	  748.5	  635.6	 3645.0	...
1693691	  748.7	  635.2	 3645.0	...
1693692	  748.8	  635.1	 3644.0	...
1693693	  748.6	  635.1	 3644.0	...
1693694	  748.5	  635.1	 3644.0	...
1693695	  748.5	  635.1	 3643.0	...
1693696	  748.5	  635.2	 3643.0	...
1693697	  748.5	  635.2	 3643.0	...
1693698	  748.4	  635.3	 3644.0	...
1693699	  748.3	  635.1	 3644.0	...
1693700	  748.1	  634.9	 3645.0	...
1693701	  748.0	  634.8	 3641.0	...
1693702	  748.0	  635.0	 3637.0	...
1693703	  747.9	  635.1	 3636.0	...
1693704	  748.0	  635.1	 3637.0	...
1693705	  748.3	  635.5	 3639.0	...
1693706	  748.5	  635.9	 3639.0	...
1693707	  748.7	  636.3	 3638.0	...
1693708	  748.7	  636.3	 3636.0	...
1693709	  748.6	  636.2	 3635.0	...
1693710	  748.4	  635.9	 3635.0	...
1693711	  748.7	  635.1	 3636.0	...
1693712	  749.1	  634.4	 3637.0	...
1693713	  749.0	  633.9	 3636.0	...
1693714	  748.6	  633.9	 3635.0	...
1693715	  748.1	  634.0	 3633.0	...
1693716	  748.1	  634.0	 3632.0	...
1693717	  748.2	  633.9	 3632.0	...
1693718	  748.3	  634.2	 3632.0	...
1693719	  748.4	  634.4	 3633.0	...
1693720	  748.5	  634.6	 3633.0	...
1693721	  748.8	  634.5	 3634.0	...
1693722	  749.2	  634.6	 3634.0	...
1693723	  749.5	  634.7	 3634.0	...
1693724	  749.7	  634.8	 3635.0	...
1693725	  749.9	  634.7	 3635.0	...
1693726	  749.4	  634.8	 3634.0	...
1693727	  748.7	  634.9	 3632.0	...
1693728	  748.2	  634.9	 3630.0	...
1693729	  748.3	  634.8	 3629.0	...
1693730	  748.3	  634.7	 3630.0	...
1693731	  748.3	  634.6	 3631.0	...
1693732	  748.2	  634.7	 3630.0	...
1693733	  748.2	  634.7	 3630.0	...
1693734	  748.1	  634.7	 3630.0	...
1693735	  748.1	  634.8	 3630.0	...
1693736	  748.0	  634.8	 3630.0	...
1693737	  748.0	  634.9	 3630.0	...
1693738	  747.9	  635.2	 3630.0	...
1693739	  747.8	  635.5	 3629.0	...
1693740	  747.8	  635.8	 3629.0	...
1693741	  747.9	  635.9	 3627.0	...
1693742	  748.2	  636.0	 3626.0	...
1693743	  748.7	  636.1	 3624.0	...
1693744	  749.0	  636.1	 3625.0	...
1693745	  749.1	  635.9	 3627.0	...
1693746	  749.0	  635.8	 3629.0	...
1693747	  748.8	  635.8	 3628.0	...
1693748	  748.7	  635.8	 3625.0	...
1693749	  749.0	  635.6	 3624.0	...
1693750	  749.4	  635.3	 3625.0	...
1693751	  749.9	  635.2	 3627.0	...
1693752	  749.8	  635.2	 3626.0	...
1693753	  749.8	  635.2	 3626.0	...
1693754	  749.7	  635.2	 3625.0	...
1693755	  749.5	  635.2	 3626.0	...
1693756	  749.3	  635.2	 3627.0	...
1693757	  749.2	  635.2	 3629.0	...
1693758	  749.1	  635.2	 3628.0	...
1693759	  749.1	  635.2	 3627.0	...
1693760	  749.4	  635.1	 3628.0	...
1693761	  749.8	  634.9	 3630.0	...
1693762	  750.3	  634.7	 3630.0	...
1693763	  750.5	  634.7	 3629.0	...
1693764	  750.7	  634.8	 3627.0	...
1693765	  750.6	  634.6	 3625.0	...
1693766	  750.5	  634.3	 3625.0	...
1693767	  750.4	  634.1	 3624.0	...
1693768	  749.9	  634.2	 3623.0	...
1693769	  749.4	  634.3	 3622.0	...
1693770	  748.8	  634.4	 3621.0	...
1693771	  749.1	  634.3	 3621.0	...
1693772	  749.6	  634.4	 3620.0	...
1693773	  750.0	  634.2	 3623.0	...
1693774	  750.0	  634.2	 3626.0	...
1693775	  749.8	  634.0	 3629.0	...
1693776	  749.6	  634.1	 3629.0	...
1693777	  749.6	  634.4	 3629.0	...
1693778	  749.8	  634.6	 3628.0	...
1693779	  750.2	  634.9	 3629.0	...
1693780	  750.4	  634.9	 3629.0	...
1693781	  750.5	  634.7	 3628.0	...
1693782	  750.4	  634.5	 3626.0	...
1693783	  750.3	  634.3	 3625.0	...
1693784	  750.2	  634.4	 3626.0	...
1693785	  750.1	  634.6	 3626.0	...
1693786	  750.2	  634.9	 3626.0	...
1693787	  750.3	  635.3	 3625.0	...
1693788	  749.9	  635.7	 3624.0	...
1693789	  749.3	  636.2	 3623.0	...
1693790	  748.6	  636.4	 3623.0	...
1693791	  748.6	  636.5	 3623.0	...
1693792	  748.5	  636.5	 3623.0	...
1693793	  748.6	  636.5	 3622.0	...
1693794	  749.2	  636.4	 3623.0	...
1693795	  749.6	  636.0	 3625.0	...
1693796	  750.0	  635.6	 3626.0	...
1693797	  749.8	  635.3	 3626.0	...
1693798	  749.6	  635.3	 3628.0	...
1693799	  749.5	  635.7	 3629.0	...
1693800	  749.6	  636.0	 3629.0	...
1693801	  749.6	  636.1	 3627.0	...
1693802	  749.6	  636.0	 3626.0	...
1693803	  749.8	  635.8	 3627.0	...
1693804	  749.9	  635.8	 3628.0	...
1693805	  749.9	  636.1	 3627.0	...
1693806	  749.3	  636.3	 3625.0	...
1693807	  748.7	  636.4	 3626.0	...
1693808	  748.1	  636.2	 3629.0	...
1693809	  748.0	  636.0	 3631.0	...
1693810	  748.4	  635.9	 3630.0	...
1693811	  748.8	  635.8	 3631.0	...
1693812	  749.1	  635.9	 3632.0	...
1693813	  748.9	  636.1	 3632.0	...
1693814	  749.1	  636.2	 3630.0	...
1693815	  749.5	  636.2	 3629.0	...
1693816	  749.6	  636.1	 3629.0	...
1693817	  749.5	  635.8	 3629.0	...
1693818	  749.6	  636.1	 3630.0	...
1693819	  749.9	  636.5	 3630.0	...
1693820	  749.6	  636.7	 3630.0	...
1693821	  749.2	  636.4	 3631.0	...
1693822	  748.7	  636.2	 3632.0	...
1693823	  748.8	  636.1	 3633.0	...
1693824	  748.8	  636.0	 3632.0	...
1693825	  749.2	  635.9	 3632.0	...
1693826	  749.5	  635.8	 3632.0	...
1693827	  750.0	  635.6	 3632.0	...
1693828	  749.9	  635.6	 3632.0	...
1693829	  749.8	  635.6	 3631.0	...
1693830	  749.9	  635.6	 3629.0	...
1693831	  750.2	  635.2	 3630.0	...
1693832	  750.5	  634.8	 3631.0	...
1693833	  750.5	  634.6	 3633.0	...
1693834	  750.5	  634.6	 3633.0	...
1693835	  750.4	  634.7	 3634.0	...
1693836	  750.4	  634.7	 3634.0	...
1693837	  750.4	  634.6	 3635.0	...
1693838	  750.4	  634.5	 3635.0	...
1693839	  750.4	  634.4	 3636.0	...
1693840	  750.4	  634.4	 3635.0	...
1693841	  750.3	  634.5	 3635.0	...
1693842	  750.3	  634.6	 3634.0	...
1693843	  750.3	  634.8	 3634.0	...
1693844	  750.3	  635.1	 3634.0	...
1693845	  750.3	  635.3	 3634.0	...
1693846	  750.2	  635.0	 3634.0	...
1693847	  750.1	  634.6	 3634.0	...
1693848	  750.2	  634.1	 3634.0	...
1693849	  750.3	  634.1	 3633.0	...
1693850	  750.2	  634.1	 3633.0	...
1693851	  749.9	  634.0	 3633.0	...
1693852	  749.6	  634.0	 3633.0	...
1693853	  749.8	  633.9	 3633.0	...
1693854	  750.2	  633.9	 3632.0	...
1693855	  750.7	  634.0	 3632.0	...
1693856	  751.1	  634.0	 3631.0	...
1693857	  751.3	  633.9	 3631.0	...
1693858	  751.3	  633.9	 3631.0	...
1693859	  751.3	  633.8	 3631.0	...
1693860	  751.2	  633.4	 3631.0	...
1693861	  751.2	  632.9	 3633.0	...
1693862	  751.1	  632.5	 3633.0	...
1693863	  750.7	  632.7	 3634.0	...
1693864	  750.2	  633.0	 3634.0	...
1693865	  749.9	  633.5	 3632.0	...
1693866	  750.0	  634.0	 3628.0	...
1693867	  750.2	  634.4	 3625.0	...
1693868	  750.0	  634.5	 3626.0	...
1693869	  749.9	  634.5	 3627.0	...
1693870	  749.8	  634.5	 3628.0	...
1693871	  749.9	  634.4	 3627.0	...
1693872	  750.0	  634.4	 3626.0	...
1693873	  750.4	  634.3	 3629.0	...
1693874	  750.8	  634.3	 3633.0	...
1693875	  751.1	  634.3	 3637.0	...
1693876	  751.0	  634.4	 3635.0	...
1693877	  750.7	  634.4	 3634.0	...
1693878	  750.6	  634.5	 3632.0	...
1693879	  750.6	  634.6	 3631.0	...
1693880	  750.4	  634.7	 3630.0	...
1693881	  750.3	  634.5	 3630.0	...
1693882	  750.2	  634.4	 3630.0	...
1693883	  750.2	  634.1	 3631.0	...
1693884	  750.3	  634.1	 3630.0	...
1693885	  750.3	  634.4	 3630.0	...
1693886	  750.3	  634.6	 3633.0	...
1693887	  750.5	  634.8	 3636.0	...
1693888	  750.7	  634.8	 3637.0	...
1693889	  750.8	  635.1	 3634.0	...
1693890	  750.7	  635.3	 3631.0	...
1693891	  750.7	  635.6	 3629.0	...
1693892	  750.5	  635.7	 3629.0	...
1693893	  750.4	  635.9	 3627.0	...
1693894	  750.3	  636.6	 3625.0	...
1693895	  750.6	  637.1	 3624.0	...
1693896	  750.9	  637.6	 3625.0	...
1693897	  750.7	  637.5	 3626.0	...
1693898	  750.2	  637.1	 3627.0	...
1693899	  749.9	  636.4	 3627.0	...
1693900	  749.9	  635.7	 3627.0	...
1693901	  750.2	  635.8	 3628.0	...
1693902	  750.4	  636.1	 3629.0	...
1693903	  750.5	  636.5	 3630.0	...
1693904	  750.5	  636.5	 3631.0	...
1693905	  750.5	  636.4	 3631.0	...
1693906	  750.5	  636.3	 3632.0	...
1693907	  750.5	  636.2	 3633.0	...
1693908	  750.3	  636.2	 3630.0	...
1693909	  750.1	  636.2	 3628.0	...
1693910	  750.0	  636.1	 3626.0	...
1693911	  750.0	  636.1	 3627.0	...
1693912	  750.0	  636.0	 3629.0	...
1693913	  750.1	  636.0	 3631.0	...
1693914	  749.8	  635.7	 3632.0	...
1693915	  749.4	  635.5	 3633.0	...
1693916	  749.0	  635.5	 3633.0	...
1693917	  748.9	  635.9	 3632.0	...
1693918	  748.9	  636.5	 3630.0	...
1693919	  749.0	  637.0	 3627.0	...
1693920	  748.9	  637.2	 3627.0	...
1693921	  748.8	  637.1	 3629.0	...
1693922	  748.7	  636.7	 3632.0	...
1693923	  748.8	  636.1	 3634.0	...
1693924	  748.7	  635.7	 3633.0	...
1693925	  748.5	  635.7	 3631.0	...
1693926	  748.5	  636.0	 3629.0	...
1693927	  748.5	  636.2	 3628.0	...
1693928	  748.5	  636.1	 3628.0	...
1693929	  748.5	  636.1	 3629.0	...
1693930	  748.3	  636.2	 3630.0	...
1693931	  748.1	  636.4	 3630.0	...
1693932	  748.0	  636.7	 3629.0	...
1693933	  748.1	  637.1	 3628.0	...
1693934	  748.1	  636.9	 3628.0	...
1693935	  748.0	  636.3	 3629.0	...
1693936	  748.0	  635.8	 3628.0	...
1693937	  748.0	  635.6	 3628.0	...
EFIX R   1693101	1693937	837	  752.1	  637.7	   3658
SSACC R  1693938
1693938	  748.4	  635.6	 3629.0	...
1693939	  750.4	  635.3	 3630.0	...
1693940	  753.5	  634.1	 3629.0	...
1693941	  756.9	  632.9	 3628.0	...
1693942	  760.1	  631.8	 3626.0	...
1693943	  763.6	  631.1	 3626.0	...
1693944	  767.9	  630.1	 3626.0	...
1693945	  772.1	  628.6	 3625.0	...
1693946	  776.5	  627.1	 3625.0	...
1693947	  780.6	  626.4	 3621.0	...
1693948	  784.5	  626.2	 3618.0	...
1693949	  788.0	  626.1	 3615.0	...
1693950	  791.3	  625.6	 3616.0	...
1693951	  793.4	  625.2	 3617.0	...
1693952	  794.6	  624.8	 3617.0	...
1693953	  794.8	  624.5	 3616.0	...
1693954	  795.1	  623.6	 3614.0	...
ESACC R  1693938	1693954	17	  748.4	  635.6	  795.1	  623.6	   1.03	     85
SFIX R   1693955
1693955	  795.3	  622.8	 3613.0	...
1693956	  795.0	  622.5	 3612.0	...
1693957	  794.4	  622.9	 3611.0	...
1693958	  793.2	  622.5	 3610.0	...
1693959	  791.9	  622.0	 3610.0	...
1693960	  790.5	  621.5	 3611.0	...
1693961	  788.6	  621.8	 3612.0	...
1693962	  787.0	  621.4	 3614.0	...
1693963	  785.5	  621.1	 3616.0	...
1693964	  784.5	  620.5	 3619.0	...
1693965	  783.9	  620.4	 3619.0	...
1693966	  783.3	  620.3	 3618.0	...
1693967	  783.7	  620.0	 3618.0	...
1693968	  784.1	  619.7	 3618.0	...
1693969	  784.5	  619.4	 3618.0	...
1693970	  784.4	  619.8	 3617.0	...
1693971	  784.4	  620.6	 3615.0	...
1693972	  784.5	  622.1	 3613.0	...
1693973	  784.6	  623.1	 3611.0	...
1693974	  784.6	  624.0	 3610.0	...
1693975	  784.5	  624.6	 3611.0	...
1693976	  784.4	  625.2	 3613.0	...
1693977	  784.2	  625.5	 3615.0	...
1693978	  783.8	  625.7	 3616.0	...
1693979	  783.5	  625.9	 3616.0	...
1693980	  783.1	  626.1	 3616.0	...
1693981	  783.0	  626.2	 3616.0	...
1693982	  782.8	  626.1	 3617.0	...
1693983	  783.1	  625.9	 3618.0	...
1693984	  783.4	  625.7	 3619.0	...
1693985	  783.9	  625.5	 3615.0	...
1693986	  784.1	  625.3	 3612.0	...
1693987	  784.3	  625.2	 3610.0	...
1693988	  784.3	  625.3	 3609.0	...
1693989	  783.9	  625.9	 3609.0	...
1693990	  783.6	  626.5	 3609.0	...
1693991	  783.1	  626.9	 3611.0	...
1693992	  783.0	  627.0	 3614.0	...
1693993	  783.0	  626.7	 3615.0	...
1693994	  783.0	  626.3	 3616.0	...
1693995	  782.9	  625.9	 3617.0	...
1693996	  782.8	  626.0	 3618.0	...
1693997	  782.8	  626.2	 3620.0	...
1693998	  783.0	  626.5	 3620.0	...
1693999	  783.1	  626.7	 3619.0	...
1694000	  783.2	  626.7	 3619.0	...
1694001	  783.1	  626.0	 3619.0	...
1694002	  783.0	  625.3	 3620.0	...
1694003	  782.9	  625.0	 3621.0	...
1694004	  782.6	  625.6	 3622.0	...
1694005	  782.1	  626.2	 3623.0	...
1694006	  781.6	  626.3	 3623.0	...
1694007	  781.5	  626.3	 3623.0	...
1694008	  781.7	  626.3	 3621.0	...
1694009	  782.0	  626.1	 3620.0	...
1694010	  782.2	  626.0	 3619.0	...
1694011	  782.2	  626.0	 3620.0	...
1694012	  782.2	  625.4	 3621.0	...
1694013	  781.9	  624.9	 3621.0	...
1694014	  781.8	  624.3	 3623.0	...
1694015	  781.7	  624.2	 3625.0	...
1694016	  781.9	  624.5	 3627.0	...
1694017	  782.0	  624.9	 3627.0	...
1694018	  782.2	  624.8	 3626.0	...
1694019	  782.4	  624.3	 3625.0	...
1694020	  782.5	  623.7	 3628.0	...
1694021	  782.5	  623.7	 3631.0	...
1694022	  782.4	  623.7	 3633.0	...
1694023	  782.4	  623.8	 3633.0	...
1694024	  782.3	  623.8	 3633.0	...
1694025	  782.3	  623.7	 3635.0	...
1694026	  782.3	  623.6	 3636.0	...
1694027	  782.3	  624.0	 3636.0	...
1694028	  782.7	  624.5	 3636.0	...
1694029	  783.0	  624.8	 3637.0	...
1694030	  783.2	  624.3	 3637.0	...
1694031	  783.1	  623.9	 3638.0	...
1694032	  783.1	  623.5	 3638.0	...
1694033	  782.6	  623.4	 3638.0	...
1694034	  782.2	  623.4	 3638.0	...
1694035	  781.9	  623.5	 3639.0	...
1694036	  782.3	  624.2	 3639.0	...
1694037	  782.7	  624.7	 3639.0	...
1694038	  782.7	  625.2	 3640.0	...
1694039	  782.5	  625.1	 3641.0	...
1694040	  782.5	  624.7	 3640.0	...
1694041	  782.6	  624.3	 3638.0	...
1694042	  782.9	  623.9	 3635.0	...
1694043	  783.1	  624.0	 3633.0	...
1694044	  783.3	  624.7	 3632.0	...
1694045	  783.4	  625.4	 3633.0	...
1694046	  783.4	  626.1	 3634.0	...
1694047	  783.5	  626.1	 3634.0	...
1694048	  783.5	  626.3	 3635.0	...
1694049	  783.4	  626.4	 3634.0	...
1694050	  783.2	  626.4	 3634.0	...
1694051	  783.0	  626.3	 3633.0	...
1694052	  783.3	  626.1	 3632.0	...
1694053	  783.6	  625.7	 3632.0	...
1694054	  783.6	  625.5	 3633.0	...
1694055	  783.2	  625.4	 3633.0	...
1694056	  782.8	  625.4	 3634.0	...
1694057	  782.8	  625.6	 3632.0	...
1694058	  782.8	  625.8	 3630.0	...
1694059	  782.7	  625.9	 3629.0	...
1694060	  782.7	  625.7	 3629.0	...
1694061	  782.8	  625.5	 3629.0	...
1694062	  782.9	  625.4	 3629.0	...
1694063	  782.9	  625.5	 3629.0	...
1694064	  782.8	  625.5	 3629.0	...
1694065	  782.9	  625.4	 3631.0	...
1694066	  782.9	  625.4	 3631.0	...
1694067	  783.0	  625.3	 3632.0	...
1694068	  783.1	  625.4	 3630.0	...
1694069	  783.3	  625.7	 3629.0	...
1694070	  783.4	  625.9	 3628.0	...
1694071	  783.4	  626.2	 3629.0	...
1694072	  783.3	  626.2	 3629.0	...
1694073	  783.0	  626.3	 3630.0	...
1694074	  782.7	  626.1	 3630.0	...
1694075	  782.3	  625.9	 3630.0	...
1694076	  782.2	  625.7	 3631.0	...
1694077	  782.1	  625.9	 3631.0	...
1694078	  782.0	  626.0	 3631.0	...
1694079	  782.0	  626.0	 3630.0	...
1694080	  782.1	  625.9	 3629.0	...
1694081	  782.1	  625.7	 3628.0	...
1694082	  782.3	  625.4	 3627.0	...
1694083	  782.4	  625.2	 3626.0	...
1694084	  782.4	  625.1	 3625.0	...
1694085	  782.4	  625.1	 3625.0	...
1694086	  782.4	  625.2	 3626.0	...
1694087	  782.3	  625.2	 3626.0	...
1694088	  782.3	  625.2	 3625.0	...
1694089	  782.3	  625.3	 3625.0	...
1694090	  782.3	  625.3	 3624.0	...
1694091	  782.4	  625.1	 3623.0	...
1694092	  782.4	  624.8	 3623.0	...
1694093	  782.2	  625.2	 3622.0	...
1694094	  782.0	  625.8	 3622.0	...
1694095	  781.9	  626.4	 3622.0	...
1694096	  782.0	  626.7	 3622.0	...
1694097	  782.1	  627.0	 3623.0	...
1694098	  782.3	  627.0	 3624.0	...
1694099	  782.4	  626.6	 3626.0	...
1694100	  782.4	  626.2	 3627.0	...
1694101	  782.3	  626.0	 3627.0	...
1694102	  782.2	  625.9	 3627.0	...
1694103	  782.2	  625.9	 3624.0	...
1694104	  782.2	  625.3	 3621.0	...
1694105	  782.3	  624.8	 3618.0	...
1694106	  782.3	  624.4	 3617.0	...
1694107	  782.4	  624.5	 3617.0	...
1694108	  782.4	  624.5	 3618.0	...
1694109	  782.5	  624.5	 3618.0	...
1694110	  782.6	  624.5	 3619.0	...
1694111	  782.8	  624.9	 3619.0	...
1694112	  782.6	  625.4	 3619.0	...
MSG	1694113 0000 _ Experiment Start
1694113	  782.3	  625.8	 3622.0	...
1694114	  782.0	  625.6	 3625.0	...
1694115	  782.0	  625.1	 3627.0	...
1694116	  781.9	  624.6	 3624.0	...
1694117	  781.9	  624.1	 3621.0	...
1694118	  782.0	  623.9	 3616.0	...
1694119	  782.2	  624.1	 3614.0	...
1694120	  782.2	  624.4	 3614.0	...
1694121	  782.3	  624.8	 3614.0	...
1694122	  782.3	  624.7	 3614.0	...
1694123	  782.3	  624.7	 3613.0	...
1694124	  782.3	  624.7	 3612.0	...
1694125	  782.3	  624.6	 3612.0	...
1694126	  782.2	  624.5	 3613.0	...
1694127	  782.2	  624.5	 3612.0	...
1694128	  782.2	  624.3	 3611.0	...
1694129	  782.1	  623.8	 3611.0	...
1694130	  781.9	  623.3	 3611.0	...
1694131	  781.9	  623.8	 3611.0	...
1694132	  782.1	  624.5	 3609.0	...
1694133	  782.1	  625.3	 3607.0	...
1694134	  782.0	  625.2	 3606.0	...
1694135	  781.9	  625.0	 3606.0	...
1694136	  781.6	  625.0	 3606.0	...
1694137	  781.2	  624.9	 3606.0	...
1694138	  781.3	  624.8	 3604.0	...
1694139	  781.7	  624.2	 3603.0	...
1694140	  782.1	  623.8	 3601.0	...
1694141	  782.1	  624.1	 3601.0	...
1694142	  782.2	  624.6	 3601.0	...
1694143	  782.2	  624.8	 3601.0	...
1694144	  782.1	  624.1	 3601.0	...
1694145	  781.9	  623.4	 3601.0	...
1694146	  781.7	  623.0	 3600.0	...
1694147	  781.5	  622.9	 3599.0	...
1694148	  781.3	  622.7	 3600.0	...
1694149	  781.2	  622.5	 3601.0	...
1694150	  781.1	  622.7	 3602.0	...
1694151	  781.1	  623.3	 3603.0	...
1694152	  781.1	  623.9	 3603.0	...
1694153	  781.2	  624.2	 3602.0	...
1694154	  781.0	  624.7	 3600.0	...
1694155	  780.9	  625.2	 3597.0	...
1694156	  780.9	  625.4	 3596.0	...
1694157	  781.0	  624.7	 3596.0	...
1694158	  781.0	  624.0	 3595.0	...
1694159	  781.0	  623.7	 3592.0	...
1694160	  781.4	  623.6	 3590.0	...
1694161	  781.9	  623.5	 3589.0	...
1694162	  782.5	  623.4	 3590.0	...
1694163	  782.6	  623.3	 3591.0	...
1694164	  782.6	  623.3	 3591.0	...
1694165	  782.5	  623.5	 3592.0	...
1694166	  782.4	  623.9	 3592.0	...
1694167	  782.3	  624.7	 3593.0	...
1694168	  782.1	  625.4	 3594.0	...
1694169	  782.0	  625.6	 3594.0	...
1694170	  781.8	  625.4	 3593.0	...
1694171	  781.8	  625.3	 3591.0	...
1694172	  781.7	  625.4	 3588.0	...
1694173	  781.5	  624.9	 3587.0	...
1694174	  781.6	  624.3	 3589.0	...
1694175	  781.9	  623.6	 3591.0	...
1694176	  782.3	  623.4	 3592.0	...
1694177	  782.5	  623.2	 3590.0	...
1694178	  782.5	  622.9	 3588.0	...
1694179	  782.5	  622.6	 3589.0	...
1694180	  782.6	  623.0	 3591.0	...
1694181	  782.8	  623.6	 3593.0	...
1694182	  783.0	  624.1	 3592.0	...
1694183	  783.2	  624.0	 3589.0	...
1694184	  783.3	  623.7	 3586.0	...
1694185	  783.3	  623.5	 3585.0	...
1694186	  783.3	  623.9	 3584.0	...
1694187	  783.3	  624.7	 3584.0	...
1694188	  783.3	  625.5	 3584.0	...
1694189	  783.5	  625.4	 3584.0	...
1694190	  783.8	  625.0	 3583.0	...
1694191	  784.1	  624.7	 3583.0	...
1694192	  784.3	  624.5	 3583.0	...
1694193	  784.3	  624.1	 3583.0	...
1694194	  784.3	  623.8	 3584.0	...
1694195	  784.2	  623.9	 3582.0	...
1694196	  784.0	  623.9	 3578.0	...
1694197	  783.8	  623.9	 3574.0	...
1694198	  784.0	  623.7	 3574.0	...
1694199	  784.1	  623.6	 3575.0	...
1694200	  783.9	  624.0	 3576.0	...
1694201	  783.4	  624.6	 3575.0	...
1694202	  783.2	  625.1	 3575.0	...
1694203	  783.4	  625.2	 3574.0	...
1694204	  783.7	  625.1	 3573.0	...
1694205	  784.0	  625.0	 3571.0	...
1694206	  784.4	  624.8	 3570.0	...
1694207	  785.2	  624.6	 3570.0	...
1694208	  785.6	  624.5	 3570.0	...
1694209	  785.8	  624.4	 3567.0	...
1694210	  785.9	  624.4	 3564.0	...
1694211	  785.9	  623.9	 3562.0	...
1694212	  785.8	  623.4	 3561.0	...
1694213	  785.6	  623.0	 3559.0	...
1694214	  785.2	  623.2	 3558.0	...
1694215	  785.0	  623.6	 3557.0	...
1694216	  785.0	  623.8	 3556.0	...
1694217	  785.2	  624.0	 3556.0	...
1694218	  785.4	  624.2	 3554.0	...
1694219	  785.5	  624.3	 3553.0	...
1694220	  785.5	  624.4	 3550.0	...
1694221	  785.4	  624.3	 3548.0	...
1694222	  785.2	  624.4	 3547.0	...
1694223	  785.1	  624.3	 3547.0	...
1694224	  785.1	  624.3	 3547.0	...
1694225	  785.2	  624.2	 3548.0	...
1694226	  785.4	  624.1	 3545.0	...
1694227	  785.5	  624.2	 3541.0	...
1694228	  785.6	  624.5	 3538.0	...
1694229	  785.6	  625.0	 3538.0	...
1694230	  785.6	  625.4	 3538.0	...
1694231	  785.6	  625.4	 3538.0	...
1694232	  785.7	  624.7	 3539.0	...
1694233	  785.7	  623.8	 3540.0	...
1694234	  785.6	  623.3	 3537.0	...
1694235	  785.6	  623.5	 3534.0	...
1694236	  785.8	  623.7	 3532.0	...
1694237	  785.8	  623.9	 3530.0	...
1694238	  785.9	  623.9	 3527.0	...
1694239	  785.7	  623.9	 3525.0	...
1694240	  785.6	  624.1	 3524.0	...
1694241	  785.5	  624.3	 3521.0	...
1694242	  785.6	  624.4	 3519.0	...
1694243	  785.6	  624.1	 3516.0	...
1694244	  785.9	  623.7	 3515.0	...
1694245	  786.1	  623.4	 3514.0	...
1694246	  786.1	  623.4	 3512.0	...
1694247	  785.8	  623.5	 3509.0	...
1694248	  786.1	  622.9	 3507.0	...
1694249	  786.5	  622.2	 3504.0	...
1694250	  786.8	  621.9	 3504.0	...
1694251	  786.7	  622.2	 3503.0	...
1694252	  786.6	  622.6	 3501.0	...
1694253	  786.8	  622.8	 3498.0	...
1694254	  787.0	  623.0	 3496.0	...
1694255	  787.3	  623.0	 3495.0	...
1694256	  787.5	  622.9	 3494.0	...
1694257	  787.7	  622.7	 3493.0	...
1694258	  787.6	  622.6	 3491.0	...
1694259	  787.4	  622.6	 3488.0	...
1694260	  787.2	  622.5	 3485.0	...
1694261	  787.2	  622.4	 3482.0	...
1694262	  786.9	  622.3	 3477.0	...
1694263	  786.5	  622.3	 3472.0	...
1694264	  786.4	  622.3	 3470.0	...
1694265	  786.7	  622.6	 3469.0	...
1694266	  786.9	  623.0	 3469.0	...
1694267	  786.9	  623.1	 3469.0	...
1694268	  787.3	  622.7	 3469.0	...
1694269	  787.6	  622.4	 3469.0	...
1694270	  787.8	  622.3	 3468.0	...
1694271	  787.7	  622.3	 3465.0	...
1694272	  787.7	  622.3	 3461.0	...
1694273	  787.3	  622.3	 3456.0	...
1694274	  786.9	  622.5	 3458.0	...
1694275	  786.9	  622.7	 3460.0	...
1694276	  787.2	  622.7	 3460.0	...
1694277	  787.5	  622.7	 3457.0	...
1694278	  787.4	  622.8	 3455.0	...
1694279	  787.8	  622.7	 3454.0	...
1694280	  788.3	  622.7	 3453.0	...
1694281	  788.8	  622.7	 3452.0	...
1694282	  788.6	  622.7	 3450.0	...
1694283	  788.2	  622.6	 3449.0	...
1694284	  787.8	  622.6	 3448.0	...
1694285	  787.9	  622.9	 3444.0	...
1694286	  788.3	  623.1	 3441.0	...
1694287	  788.4	  623.5	 3438.0	...
1694288	  788.2	  623.6	 3438.0	...
1694289	  788.0	  623.7	 3438.0	...
1694290	  788.0	  623.6	 3436.0	...
1694291	  788.2	  623.4	 3431.0	...
1694292	  788.4	  623.3	 3427.0	...
1694293	  788.5	  623.3	 3425.0	...
1694294	  788.5	  623.3	 3425.0	...
1694295	  788.7	  623.2	 3425.0	...
1694296	  789.4	  623.3	 3425.0	...
1694297	  789.9	  623.5	 3425.0	...
1694298	  790.4	  623.7	 3425.0	...
1694299	  790.4	  623.6	 3420.0	...
1694300	  790.4	  623.5	 3413.0	...
1694301	  790.3	  623.4	 3406.0	...
1694302	  790.2	  623.5	 3404.0	...
1694303	  790.0	  623.4	 3404.0	...
1694304	  790.0	  623.0	 3401.0	...
1694305	  790.1	  622.6	 3398.0	...
1694306	  790.0	  622.5	 3396.0	...
1694307	  790.0	  622.7	 3397.0	...
1694308	  789.9	  622.9	 3398.0	...
1694309	  789.9	  622.8	 3399.0	...
1694310	  790.0	  622.7	 3398.0	...
1694311	  790.0	  622.7	 3397.0	...
1694312	  790.1	  622.7	 3396.0	...
1694313	  790.2	  622.8	 3395.0	...
1694314	  790.2	  623.2	 3394.0	...
1694315	  790.2	  623.7	 3395.0	...
1694316	  790.2	  624.1	 3395.0	...
1694317	  790.2	  624.2	 3395.0	...
1694318	  790.2	  624.2	 3394.0	...
1694319	  790.1	  623.6	 3392.0	...
1694320	  790.1	  622.9	 3390.0	...
1694321	  790.2	  622.3	 3389.0	...
1694322	  790.3	  622.0	 3386.0	...
1694323	  790.2	  621.6	 3383.0	...
1694324	  790.0	  621.1	 3380.0	...
1694325	  790.0	  621.0	 3380.0	...
1694326	  790.1	  620.8	 3377.0	...
MSG	1694327 0000 _ Number On
1694327	  790.3	  620.7	 3375.0	...
1694328	  790.4	  621.0	 3371.0	...
1694329	  790.6	  621.3	 3369.0	...
1694330	  790.8	  621.8	 3367.0	...
1694331	  790.9	  622.1	 3367.0	...
1694332	  791.0	  622.4	 3367.0	...
1694333	  791.1	  622.6	 3366.0	...
1694334	  791.2	  622.5	 3364.0	...
1694335	  791.3	  622.5	 3364.0	...
1694336	  791.4	  622.4	 3365.0	...
1694337	  791.5	  622.3	 3364.0	...
1694338	  791.5	  622.2	 3361.0	...
1694339	  791.6	  622.1	 3357.0	...
1694340	  791.6	  622.1	 3355.0	...
1694341	  791.2	  622.3	 3353.0	...
1694342	  790.7	  622.4	 3354.0	...
1694343	  790.3	  622.6	 3354.0	...
1694344	  790.5	  622.5	 3351.0	...
1694345	  790.6	  622.4	 3346.0	...
1694346	  790.7	  622.5	 3341.0	...
1694347	  790.8	  622.8	 3337.0	...
1694348	  790.9	  623.0	 3336.0	...
1694349	  791.0	  623.2	 3336.0	...
1694350	  790.8	  623.0	 3336.0	...
1694351	  790.7	  622.9	 3336.0	...
1694352	  790.8	  622.8	 3336.0	...
1694353	  790.9	  622.7	 3336.0	...
1694354	  790.6	  622.7	 3335.0	...
1694355	  790.0	  622.8	 3335.0	...
1694356	  789.4	  623.0	 3333.0	...
1694357	  789.8	  623.0	 3330.0	...
1694358	  790.4	  622.6	 3328.0	...
1694359	  791.3	  622.1	 3325.0	...
1694360	  791.5	  621.7	 3322.0	...
1694361	  791.6	  621.4	 3319.0	...
1694362	  791.5	  621.3	 3319.0	...
1694363	  791.5	  621.1	 3319.0	...
1694364	  791.5	  621.1	 3318.0	...
1694365	  791.5	  621.6	 3317.0	...
1694366	  791.4	  622.5	 3316.0	...
1694367	  791.2	  623.5	 3316.0	...
1694368	  791.1	  624.0	 3316.0	...
1694369	  790.9	  623.8	 3316.0	...
1694370	  790.6	  623.7	 3315.0	...
1694371	  790.3	  623.5	 3312.0	...
1694372	  790.5	  623.9	 3310.0	...
1694373	  790.8	  624.3	 3308.0	...
1694374	  791.1	  624.4	 3307.0	...
1694375	  791.1	  623.8	 3305.0	...
1694376	  791.2	  623.2	 3303.0	...
1694377	  791.1	  622.9	 3303.0	...
1694378	  791.1	  623.0	 3301.0	...
1694379	  791.2	  623.4	 3299.0	...
1694380	  791.4	  623.6	 3298.0	...
1694381	  791.6	  623.7	 3297.0	...
1694382	  791.6	  623.8	 3297.0	...
1694383	  791.4	  624.3	 3297.0	...
1694384	  791.1	  624.7	 3297.0	...
1694385	  790.7	  624.6	 3297.0	...
1694386	  790.6	  624.4	 3296.0	...
1694387	  790.4	  624.1	 3294.0	...
1694388	  791.1	  623.9	 3292.0	...
1694389	  791.8	  623.6	 3291.0	...
1694390	  792.6	  623.6	 3291.0	...
1694391	  792.6	  623.6	 3291.0	...
1694392	  792.4	  623.7	 3289.0	...
1694393	  792.2	  623.9	 3285.0	...
1694394	  792.0	  624.0	 3282.0	...
1694395	  792.1	  624.0	 3279.0	...
1694396	  792.0	  624.0	 3278.0	...
1694397	  791.8	  624.0	 3277.0	...
1694398	  791.6	  624.0	 3275.0	...
1694399	  791.7	  624.0	 3275.0	...
1694400	  791.9	  624.0	 3275.0	...
1694401	  792.2	  624.0	 3275.0	...
1694402	  792.5	  623.8	 3275.0	...
1694403	  792.7	  623.8	 3276.0	...
1694404	  792.6	  623.8	 3274.0	...
1694405	  792.3	  623.9	 3269.0	...
1694406	  792.1	  624.1	 3263.0	...
1694407	  792.2	  624.2	 3260.0	...
1694408	  792.2	  623.6	 3259.0	...
1694409	  792.0	  623.0	 3259.0	...
1694410	  791.8	  622.5	 3259.0	...
1694411	  791.8	  622.6	 3259.0	...
1694412	  791.8	  622.7	 3259.0	...
1694413	  791.6	  622.7	 3258.0	...
1694414	  791.5	  622.9	 3258.0	...
1694415	  791.3	  623.0	 3258.0	...
1694416	  791.7	  623.2	 3257.0	...
1694417	  792.5	  623.1	 3255.0	...
1694418	  793.1	  622.8	 3252.0	...
1694419	  793.1	  622.4	 3249.0	...
1694420	  793.0	  622.1	 3248.0	...
1694421	  792.7	  622.0	 3248.0	...
1694422	  792.4	  622.5	 3247.0	...
1694423	  792.1	  623.1	 3246.0	...
1694424	  792.0	  623.5	 3244.0	...
1694425	  792.2	  623.4	 3243.0	...
1694426	  792.4	  623.4	 3241.0	...
1694427	  792.7	  623.4	 3239.0	...
1694428	  792.7	  623.2	 3237.0	...
1694429	  792.7	  623.1	 3236.0	...
1694430	  792.9	  623.2	 3233.0	...
1694431	  793.2	  623.6	 3230.0	...
1694432	  793.5	  623.9	 3227.0	...
1694433	  793.7	  623.6	 3227.0	...
1694434	  794.2	  623.0	 3227.0	...
1694435	  794.7	  622.5	 3227.0	...
1694436	  794.9	  622.5	 3225.0	...
1694437	  794.7	  622.6	 3223.0	...
1694438	  794.5	  622.7	 3218.0	...
1694439	  794.5	  622.7	 3215.0	...
1694440	  794.6	  622.7	 3212.0	...
1694441	  794.6	  622.7	 3211.0	...
1694442	  794.6	  622.3	 3210.0	...
1694443	  794.6	  621.9	 3212.0	...
1694444	  794.5	  621.7	 3214.0	...
1694445	  794.4	  621.9	 3217.0	...
1694446	  794.4	  622.0	 3217.0	...
1694447	  794.5	  622.0	 3216.0	...
1694448	  794.7	  621.9	 3213.0	...
1694449	  794.8	  621.6	 3212.0	...
1694450	  794.8	  621.3	 3211.0	...
1694451	  794.9	  621.1	 3209.0	...
1694452	  795.1	  620.9	 3206.0	...
1694453	  795.4	  620.8	 3201.0	...
1694454	  795.6	  620.7	 3199.0	...
1694455	  795.5	  620.7	 3194.0	...
1694456	  795.4	  620.9	 3192.0	...
1694457	  795.3	  621.2	 3190.0	...
1694458	  795.2	  621.5	 3192.0	...
1694459	  795.1	  621.6	 3191.0	...
1694460	  795.3	  621.7	 3190.0	...
1694461	  795.5	  622.0	 3190.0	...
1694462	  795.8	  622.6	 3187.0	...
1694463	  795.8	  623.2	 3185.0	...
1694464	  796.0	  623.6	 3183.0	...
1694465	  796.2	  623.5	 3182.0	...
1694466	  796.3	  622.9	 3180.0	...
1694467	  796.3	  622.4	 3179.0	...
1694468	  796.2	  621.3	 3179.0	...
1694469	  796.3	  620.7	 3176.0	...
1694470	  796.4	  620.0	 3173.0	...
1694471	  796.7	  619.7	 3170.0	...
1694472	  796.9	  619.7	 3170.0	...
1694473	  797.2	  620.0	 3170.0	...
1694474	  797.6	  620.2	 3170.0	...
1694475	  797.8	  620.2	 3170.0	...
1694476	  797.8	  620.2	 3170.0	...
1694477	  797.8	  620.2	 3168.0	...
1694478	  797.7	  620.3	 3165.0	...
1694479	  797.8	  620.4	 3161.0	...
1694480	  797.9	  620.8	 3160.0	...
1694481	  797.4	  621.3	 3158.0	...
EFIX R   1693955	1694481	527	  786.9	  623.7	   3480
SSACC R  1694482
1694482	  796.9	  621.7	 3156.0	...
1694483	  796.0	  622.1	 3154.0	...
1694484	  794.7	  622.5	 3152.0	...
1694485	  793.3	  623.1	 3150.0	...
1694486	  790.8	  623.8	 3148.0	...
1694487	  788.5	  625.5	 3146.0	...
1694488	  784.2	  627.9	 3145.0	...
1694489	  780.3	  630.7	 3145.0	...
1694490	  774.9	  633.4	 3148.0	...
1694491	  770.1	  635.8	 3151.0	...
1694492	  764.6	  637.8	 3156.0	...
1694493	  760.8	  638.6	 3158.0	...
1694494	  757.4	  639.4	 3161.0	...
1694495	  755.3	  640.0	 3162.0	...
1694496	  753.8	  640.4	 3162.0	...
1694497	  753.3	  640.5	 3161.0	...
1694498	  753.4	  640.2	 3161.0	...
ESACC R  1694482	1694498	17	  796.9	  621.7	  753.4	  640.2	   1.01	     95
SFIX R   1694499
1694499	  754.0	  639.8	 3161.0	...
1694500	  755.2	  639.5	 3159.0	...
1694501	  756.8	  639.3	 3157.0	...
1694502	  758.2	  639.1	 3151.0	...
1694503	  759.1	  638.8	 3147.0	...
1694504	  760.3	  638.3	 3143.0	...
1694505	  761.4	  637.9	 3143.0	...
1694506	  762.4	  637.6	 3142.0	...
1694507	  762.7	  637.5	 3142.0	...
1694508	  762.9	  637.4	 3141.0	...
1694509	  763.4	  637.1	 3139.0	...
1694510	  763.8	  637.0	 3137.0	...
1694511	  764.0	  636.8	 3135.0	...
1694512	  763.8	  636.7	 3132.0	...
1694513	  763.7	  636.8	 3130.0	...
1694514	  763.5	  636.9	 3130.0	...
1694515	  763.5	  637.0	 3129.0	...
1694516	  763.3	  637.0	 3129.0	...
1694517	  763.1	  637.0	 3129.0	...
1694518	  763.0	  637.1	 3128.0	...
1694519	  763.1	  636.5	 3123.0	...
1694520	  763.3	  636.0	 3119.0	...
1694521	  763.4	  635.3	 3116.0	...
1694522	  763.8	  635.1	 3116.0	...
1694523	  764.3	  635.2	 3116.0	...
1694524	  764.7	  635.5	 3112.0	...
1694525	  764.6	  635.8	 3107.0	...
1694526	  764.5	  635.7	 3102.0	...
1694527	  764.7	  635.6	 3101.0	...
1694528	  765.0	  635.5	 3098.0	...
1694529	  765.3	  634.7	 3096.0	...
1694530	  765.4	  634.0	 3093.0	...
1694531	  765.3	  633.5	 3090.0	...
1694532	  765.2	  634.0	 3088.0	...
1694533	  765.0	  635.0	 3087.0	...
1694534	  764.8	  635.7	 3087.0	...
1694535	  764.9	  636.4	 3087.0	...
1694536	  765.5	  636.7	 3086.0	...
1694537	  766.2	  637.1	 3081.0	...
1694538	  766.4	  637.3	 3077.0	...
1694539	  766.4	  637.2	 3074.0	...
1694540	  766.3	  636.8	 3074.0	...
1694541	  766.4	  636.2	 3075.0	...
1694542	  766.2	  636.0	 3075.0	...
1694543	  766.5	  635.9	 3075.0	...
1694544	  766.8	  635.8	 3074.0	...
1694545	  767.3	  635.0	 3073.0	...
1694546	  767.3	  634.4	 3070.0	...
1694547	  767.4	  633.7	 3066.0	...
1694548	  767.4	  633.7	 3061.0	...
1694549	  767.9	  634.2	 3059.0	...
1694550	  768.3	  634.7	 3059.0	...
1694551	  768.5	  635.2	 3055.0	...
1694552	  768.2	  635.2	 3052.0	...
1694553	  767.9	  635.0	 3050.0	...
1694554	  767.9	  634.8	 3050.0	...
1694555	  767.9	  634.4	 3050.0	...
1694556	  768.3	  634.2	 3049.0	...
1694557	  768.7	  633.9	 3047.0	...
1694558	  768.6	  633.8	 3044.0	...
1694559	  768.3	  633.9	 3041.0	...
1694560	  768.0	  634.0	 3039.0	...
1694561	  768.0	  634.4	 3038.0	...
1694562	  768.1	  634.7	 3037.0	...
1694563	  768.3	  635.0	 3036.0	...
1694564	  768.5	  635.1	 3036.0	...
1694565	  768.7	  634.3	 3036.0	...
1694566	  768.7	  633.4	 3036.0	...
1694567	  768.7	  632.3	 3035.0	...
1694568	  768.7	  632.0	 3033.0	...
1694569	  768.7	  631.8	 3029.0	...
1694570	  768.8	  631.8	 3026.0	...
1694571	  768.8	  631.8	 3023.0	...
1694572	  768.8	  631.9	 3022.0	...
1694573	  768.8	  631.8	 3020.0	...
1694574	  768.7	  631.7	 3017.0	...
1694575	  768.7	  631.6	 3014.0	...
1694576	  768.9	  631.3	 3013.0	...
1694577	  769.1	  630.8	 3012.0	...
1694578	  769.2	  630.4	 3010.0	...
1694579	  769.2	  630.0	 3008.0	...
1694580	  769.3	  629.9	 3007.0	...
1694581	  769.3	  629.7	 3007.0	...
1694582	  769.4	  629.8	 3007.0	...
1694583	  770.0	  629.9	 3007.0	...
1694584	  770.4	  630.0	 3004.0	...
1694585	  770.7	  630.1	 3002.0	...
1694586	  770.5	  630.5	 3000.0	...
1694587	  770.5	  631.2	 2999.0	...
1694588	  770.7	  632.0	 2997.0	...
1694589	  771.1	  632.3	 2994.0	...
1694590	  771.4	  632.4	 2993.0	...
1694591	  771.7	  632.4	 2992.0	...
1694592	  771.7	  632.6	 2992.0	...
1694593	  771.4	  632.7	 2992.0	...
1694594	  771.1	  632.9	 2989.0	...
1694595	  770.7	  633.0	 2986.0	...
1694596	  770.9	  632.6	 2983.0	...
1694597	  771.1	  632.3	 2981.0	...
1694598	  771.5	  631.9	 2977.0	...
1694599	  771.6	  631.9	 2975.0	...
1694600	  771.8	  632.0	 2976.0	...
1694601	  771.8	  632.3	 2974.0	...
1694602	  771.9	  632.6	 2972.0	...
1694603	  771.9	  633.5	 2971.0	...
1694604	  772.0	  634.2	 2972.0	...
1694605	  771.9	  634.9	 2970.0	...
1694606	  771.9	  634.9	 2966.0	...
1694607	  772.1	  634.8	 2961.0	...
1694608	  772.4	  634.7	 2959.0	...
1694609	  772.6	  634.4	 2956.0	...
1694610	  772.6	  634.2	 2955.0	...
1694611	  772.2	  634.0	 2952.0	...
1694612	  771.9	  634.0	 2950.0	...
1694613	  771.8	  635.0	 2947.0	...
1694614	  772.0	  636.0	 2945.0	...
1694615	  772.2	  636.5	 2944.0	...
1694616	  772.2	  636.0	 2944.0	...
1694617	  772.2	  635.4	 2944.0	...
1694618	  772.1	  635.1	 2943.0	...
1694619	  772.1	  634.9	 2943.0	...
1694620	  772.3	  635.5	 2940.0	...
1694621	  772.5	  636.2	 2937.0	...
1694622	  772.9	  636.4	 2935.0	...
1694623	  773.0	  635.5	 2935.0	...
1694624	  773.0	  634.7	 2933.0	...
1694625	  772.7	  635.9	 2932.0	...
1694626	  772.5	  637.1	 2931.0	...
1694627	  772.6	  637.9	 2931.0	...
1694628	  772.8	  637.2	 2931.0	...
MSG	1694629 0000 _ Number Off
1694629	  772.6	  636.2	 2931.0	...
1694630	  772.1	  635.7	 2931.0	...
1694631	  772.2	  635.0	 2930.0	...
1694632	  772.7	  634.4	 2928.0	...
1694633	  773.2	  633.8	 2926.0	...
1694634	  773.2	  633.7	 2923.0	...
1694635	  773.2	  633.9	 2922.0	...
1694636	  773.3	  634.2	 2921.0	...
1694637	  773.4	  634.2	 2921.0	...
1694638	  773.5	  633.9	 2921.0	...
1694639	  773.5	  633.7	 2920.0	...
1694640	  773.5	  633.8	 2917.0	...
1694641	  773.7	  633.9	 2916.0	...
1694642	  773.8	  633.7	 2914.0	...
1694643	  773.8	  633.2	 2914.0	...
1694644	  773.8	  632.7	 2912.0	...
1694645	  774.2	  632.1	 2911.0	...
1694646	  774.9	  631.7	 2908.0	...
1694647	  775.6	  631.8	 2906.0	...
1694648	  775.7	  632.6	 2904.0	...
1694649	  775.6	  633.6	 2904.0	...
1694650	  775.3	  634.1	 2901.0	...
1694651	  775.1	  634.2	 2899.0	...
1694652	  774.9	  633.4	 2898.0	...
1694653	  774.7	  632.7	 2898.0	...
1694654	  774.5	  631.9	 2900.0	...
1694655	  775.1	  632.0	 2902.0	...
1694656	  775.7	  632.0	 2902.0	...
1694657	  775.9	  631.7	 2900.0	...
1694658	  775.3	  631.1	 2896.0	...
1694659	  774.9	  630.3	 2893.0	...
1694660	  775.0	  629.8	 2891.0	...
1694661	  775.8	  630.4	 2890.0	...
1694662	  776.4	  631.1	 2888.0	...
1694663	  776.5	  632.2	 2888.0	...
1694664	  776.0	  632.5	 2888.0	...
1694665	  775.4	  633.0	 2889.0	...
1694666	  775.2	  633.1	 2889.0	...
1694667	  775.1	  632.9	 2888.0	...
1694668	  775.1	  632.9	 2886.0	...
1694669	  775.1	  632.9	 2884.0	...
1694670	  775.1	  633.2	 2882.0	...
1694671	  775.2	  633.3	 2882.0	...
1694672	  775.3	  633.1	 2880.0	...
1694673	  775.6	  632.8	 2878.0	...
1694674	  776.4	  632.3	 2876.0	...
1694675	  777.1	  632.1	 2875.0	...
1694676	  777.6	  631.2	 2874.0	...
1694677	  777.4	  630.5	 2873.0	...
1694678	  777.2	  629.8	 2872.0	...
1694679	  777.1	  629.8	 2870.0	...
1694680	  777.3	  630.2	 2869.0	...
1694681	  777.4	  630.7	 2867.0	...
1694682	  777.4	  631.3	 2867.0	...
1694683	  777.3	  631.1	 2867.0	...
1694684	  777.2	  630.9	 2866.0	...
1694685	  777.2	  630.7	 2866.0	...
1694686	  777.2	  630.6	 2865.0	...
1694687	  777.4	  630.6	 2865.0	...
1694688	  777.8	  630.5	 2860.0	...
1694689	  778.2	  630.4	 2856.0	...
1694690	  777.9	  630.4	 2851.0	...
1694691	  777.2	  630.1	 2852.0	...
1694692	  776.6	  629.5	 2852.0	...
1694693	  776.6	  628.8	 2852.0	...
1694694	  776.7	  628.5	 2852.0	...
1694695	  776.8	  628.8	 2851.0	...
1694696	  776.9	  629.1	 2849.0	...
1694697	  776.9	  629.4	 2847.0	...
1694698	  777.0	  629.4	 2844.0	...
1694699	  777.0	  629.4	 2841.0	...
1694700	  777.3	  629.3	 2839.0	...
1694701	  777.7	  629.1	 2839.0	...
1694702	  778.1	  629.0	 2838.0	...
1694703	  777.9	  629.0	 2838.0	...
1694704	  777.7	  629.0	 2837.0	...
1694705	  777.5	  628.8	 2835.0	...
1694706	  777.5	  628.7	 2834.0	...
1694707	  777.6	  628.8	 2833.0	...
1694708	  777.8	  629.2	 2833.0	...
1694709	  778.0	  629.6	 2832.0	...
1694710	  778.1	  629.8	 2831.0	...
1694711	  778.1	  629.9	 2830.0	...
1694712	  778.1	  630.1	 2830.0	...
1694713	  778.2	  630.2	 2830.0	...
1694714	  778.4	  630.0	 2830.0	...
1694715	  778.7	  629.7	 2830.0	...
1694716	  778.6	  629.5	 2828.0	...
1694717	  778.4	  629.5	 2826.0	...
1694718	  778.2	  629.4	 2824.0	...
1694719	  778.1	  629.2	 2822.0	...
1694720	  778.1	  628.9	 2819.0	...
1694721	  778.2	  628.7	 2817.0	...
1694722	  778.7	  628.6	 2816.0	...
1694723	  779.0	  629.0	 2819.0	...
1694724	  779.0	  629.4	 2821.0	...
1694725	  778.7	  629.9	 2821.0	...
1694726	  778.8	  629.9	 2818.0	...
1694727	  779.2	  629.8	 2815.0	...
1694728	  779.4	  629.6	 2815.0	...
1694729	  779.1	  629.3	 2814.0	...
1694730	  778.8	  628.8	 2813.0	...
1694731	  779.2	  628.5	 2813.0	...
1694732	  779.6	  628.5	 2810.0	...
1694733	  780.0	  628.7	 2807.0	...
1694734	  779.7	  628.8	 2803.0	...
1694735	  779.4	  628.7	 2802.0	...
1694736	  779.2	  628.7	 2800.0	...
1694737	  779.2	  628.7	 2801.0	...
1694738	  779.2	  628.9	 2803.0	...
1694739	  779.3	  629.0	 2803.0	...
1694740	  779.6	  629.0	 2800.0	...
1694741	  779.9	  629.0	 2798.0	...
1694742	  780.0	  629.0	 2798.0	...
1694743	  780.3	  628.9	 2798.0	...
1694744	  780.7	  628.8	 2797.0	...
1694745	  780.2	  629.0	 2797.0	...
1694746	  779.5	  629.4	 2796.0	...
1694747	  778.9	  629.9	 2795.0	...
1694748	  779.1	  630.0	 2796.0	...
1694749	  779.4	  629.9	 2796.0	...
1694750	  779.7	  629.8	 2796.0	...
1694751	  779.9	  629.7	 2795.0	...
1694752	  779.8	  629.6	 2793.0	...
1694753	  779.7	  630.1	 2789.0	...
1694754	  779.6	  630.7	 2786.0	...
1694755	  779.6	  631.3	 2785.0	...
1694756	  779.6	  631.2	 2784.0	...
1694757	  779.6	  631.1	 2780.0	...
1694758	  779.6	  631.0	 2777.0	...
1694759	  779.7	  630.9	 2776.0	...
1694760	  779.8	  630.8	 2778.0	...
1694761	  779.8	  630.8	 2780.0	...
1694762	  779.4	  631.3	 2779.0	...
1694763	  779.0	  631.7	 2777.0	...
1694764	  778.8	  631.9	 2774.0	...
1694765	  778.8	  631.7	 2774.0	...
1694766	  779.3	  631.4	 2774.0	...
1694767	  779.7	  631.2	 2773.0	...
1694768	  780.0	  631.2	 2773.0	...
1694769	  779.9	  631.5	 2770.0	...
1694770	  779.7	  631.7	 2768.0	...
1694771	  779.6	  631.7	 2766.0	...
1694772	  779.6	  631.6	 2764.0	...
1694773	  779.7	  631.6	 2762.0	...
1694774	  779.9	  631.6	 2761.0	...
1694775	  780.0	  631.8	 2762.0	...
1694776	  780.1	  632.1	 2763.0	...
1694777	  780.0	  632.3	 2766.0	...
1694778	  779.8	  632.2	 2768.0	...
1694779	  779.6	  632.2	 2767.0	...
1694780	  779.4	  632.4	 2764.0	...
1694781	  779.3	  632.6	 2761.0	...
1694782	  779.4	  632.8	 2761.0	...
1694783	  779.5	  632.7	 2762.0	...
1694784	  779.6	  632.6	 2762.0	...
1694785	  779.6	  632.1	 2761.0	...
1694786	  779.5	  631.6	 2760.0	...
1694787	  779.4	  631.0	 2756.0	...
1694788	  779.5	  630.9	 2753.0	...
1694789	  779.6	  631.1	 2750.0	...
1694790	  779.7	  631.4	 2750.0	...
1694791	  779.7	  631.7	 2751.0	...
1694792	  779.7	  631.9	 2752.0	...
1694793	  779.6	  632.0	 2751.0	...
1694794	  779.5	  631.8	 2751.0	...
1694795	  779.6	  631.4	 2749.0	...
1694796	  779.8	  631.0	 2749.0	...
1694797	  779.9	  631.5	 2747.0	...
1694798	  779.8	  632.3	 2745.0	...
1694799	  779.7	  632.9	 2744.0	...
1694800	  779.9	  632.6	 2743.0	...
1694801	  780.2	  632.3	 2743.0	...
1694802	  780.4	  631.8	 2742.0	...
1694803	  780.4	  631.5	 2742.0	...
1694804	  780.0	  631.2	 2741.0	...
1694805	  779.7	  631.3	 2741.0	...
1694806	  779.7	  631.3	 2741.0	...
1694807	  779.6	  631.4	 2740.0	...
1694808	  779.3	  631.5	 2741.0	...
1694809	  778.8	  631.5	 2743.0	...
1694810	  778.6	  631.3	 2743.0	...
1694811	  778.4	  631.2	 2742.0	...
1694812	  778.4	  631.1	 2741.0	...
1694813	  778.4	  630.8	 2740.0	...
1694814	  778.5	  630.5	 2739.0	...
1694815	  778.5	  630.6	 2737.0	...
1694816	  778.5	  631.6	 2737.0	...
1694817	  778.5	  632.6	 2737.0	...
1694818	  778.4	  633.4	 2737.0	...
1694819	  778.4	  633.6	 2737.0	...
1694820	  778.5	  633.9	 2737.0	...
1694821	  778.6	  634.0	 2733.0	...
1694822	  778.6	  633.8	 2729.0	...
1694823	  778.2	  633.0	 2727.0	...
1694824	  777.7	  631.7	 2728.0	...
1694825	  776.9	  630.7	 2730.0	...
1694826	  776.4	  628.8	 2730.0	...
1694827	  775.4	  627.6	 2731.0	...
1694828	  774.3	  625.9	 2731.0	...
1694829	  773.4	  625.2	 2730.0	...
1694830	  772.5	  624.4	 2728.0	...
1694831	  771.7	  623.6	 2726.0	...
1694832	  770.9	  623.1	 2726.0	...
1694833	  770.5	  622.1	 2726.0	...
1694834	  770.1	  621.4	 2726.0	...
1694835	  769.4	  620.7	 2725.0	...
1694836	  768.8	  620.4	 2725.0	...
1694837	  768.4	  620.4	 2724.0	...
1694838	  768.4	  620.4	 2723.0	...
1694839	  768.9	  620.5	 2723.0	...
1694840	  769.4	  621.1	 2722.0	...
MSG	1694841 0000 _ Number On
1694841	  770.0	  621.7	 2721.0	...
1694842	  770.4	  622.1	 2721.0	...
1694843	  771.2	  622.0	 2720.0	...
1694844	  772.0	  622.4	 2720.0	...
1694845	  772.7	  623.2	 2719.0	...
1694846	  773.4	  624.0	 2719.0	...
1694847	  774.0	  624.1	 2719.0	...
1694848	  774.4	  623.9	 2714.0	...
1694849	  774.3	  623.8	 2710.0	...
1694850	  774.2	  623.7	 2709.0	...
1694851	  774.1	  623.5	 2712.0	...
1694852	  773.9	  623.2	 2715.0	...
1694853	  773.9	  623.1	 2714.0	...
1694854	  773.9	  623.0	 2713.0	...
1694855	  774.3	  623.3	 2711.0	...
1694856	  774.6	  623.5	 2709.0	...
1694857	  774.7	  623.4	 2706.0	...
1694858	  774.8	  623.2	 2705.0	...
1694859	  774.8	  623.3	 2705.0	...
1694860	  775.0	  623.6	 2704.0	...
1694861	  775.1	  623.8	 2706.0	...
1694862	  775.2	  623.9	 2708.0	...
1694863	  775.1	  624.4	 2709.0	...
1694864	  775.1	  624.9	 2708.0	...
1694865	  775.2	  625.0	 2708.0	...
1694866	  774.9	  624.6	 2708.0	...
1694867	  774.5	  624.2	 2706.0	...
1694868	  774.2	  624.3	 2704.0	...
1694869	  774.2	  624.4	 2701.0	...
1694870	  774.2	  624.4	 2700.0	...
1694871	  774.2	  624.0	 2699.0	...
1694872	  774.3	  623.5	 2700.0	...
1694873	  774.4	  623.1	 2701.0	...
1694874	  774.7	  623.0	 2702.0	...
1694875	  774.8	  623.0	 2704.0	...
1694876	  774.3	  623.0	 2705.0	...
1694877	  773.7	  623.1	 2704.0	...
1694878	  773.3	  623.8	 2702.0	...
1694879	  773.9	  624.4	 2701.0	...
1694880	  774.6	  624.7	 2700.0	...
1694881	  775.1	  623.7	 2699.0	...
1694882	  775.2	  622.9	 2698.0	...
1694883	  775.2	  622.6	 2696.0	...
1694884	  775.2	  622.9	 2694.0	...
1694885	  775.1	  623.3	 2693.0	...
1694886	  774.5	  623.2	 2693.0	...
1694887	  773.9	  622.9	 2691.0	...
1694888	  773.3	  623.4	 2690.0	...
1694889	  773.0	  624.2	 2688.0	...
1694890	  772.6	  625.2	 2688.0	...
1694891	  772.4	  625.5	 2691.0	...
1694892	  772.6	  625.8	 2694.0	...
1694893	  772.8	  625.8	 2695.0	...
1694894	  772.8	  625.7	 2693.0	...
1694895	  773.0	  625.8	 2691.0	...
1694896	  773.2	  626.1	 2691.0	...
1694897	  773.5	  626.4	 2691.0	...
1694898	  773.6	  626.6	 2691.0	...
1694899	  773.3	  626.8	 2690.0	...
1694900	  772.9	  626.7	 2688.0	...
1694901	  772.4	  626.5	 2686.0	...
1694902	  772.1	  626.3	 2685.0	...
1694903	  771.9	  626.6	 2685.0	...
1694904	  771.8	  627.1	 2686.0	...
1694905	  771.9	  627.7	 2687.0	...
1694906	  772.0	  628.1	 2687.0	...
1694907	  772.2	  628.2	 2685.0	...
1694908	  772.5	  627.9	 2682.0	...
1694909	  772.6	  627.5	 2678.0	...
1694910	  773.1	  627.1	 2677.0	...
1694911	  773.6	  626.9	 2676.0	...
1694912	  774.1	  626.5	 2676.0	...
1694913	  774.1	  626.4	 2676.0	...
1694914	  774.1	  626.3	 2675.0	...
1694915	  774.2	  626.2	 2675.0	...
1694916	  774.2	  626.2	 2674.0	...
1694917	  774.3	  626.1	 2673.0	...
1694918	  774.3	  625.8	 2673.0	...
1694919	  774.1	  625.5	 2673.0	...
1694920	  773.9	  625.2	 2672.0	...
1694921	  773.5	  625.4	 2672.0	...
1694922	  773.5	  625.5	 2671.0	...
1694923	  773.5	  626.1	 2670.0	...
1694924	  774.3	  626.5	 2670.0	...
1694925	  775.1	  627.0	 2670.0	...
1694926	  775.7	  627.0	 2671.0	...
1694927	  775.8	  626.9	 2669.0	...
1694928	  775.8	  626.8	 2667.0	...
1694929	  775.5	  626.3	 2665.0	...
1694930	  775.2	  625.9	 2665.0	...
1694931	  774.9	  625.5	 2665.0	...
1694932	  775.2	  625.5	 2663.0	...
1694933	  775.5	  625.4	 2660.0	...
1694934	  775.7	  625.4	 2656.0	...
1694935	  775.7	  625.6	 2654.0	...
1694936	  775.6	  625.8	 2653.0	...
1694937	  775.5	  625.7	 2651.0	...
1694938	  775.9	  625.2	 2649.0	...
1694939	  776.3	  624.7	 2647.0	...
1694940	  777.0	  624.4	 2647.0	...
1694941	  777.4	  624.3	 2647.0	...
1694942	  777.5	  624.3	 2645.0	...
1694943	  777.0	  624.7	 2642.0	...
1694944	  776.5	  625.2	 2641.0	...
1694945	  776.9	  625.6	 2642.0	...
1694946	  777.4	  625.6	 2642.0	...
1694947	  777.9	  625.4	 2642.0	...
1694948	  777.9	  624.6	 2640.0	...
1694949	  777.3	  623.9	 2636.0	...
1694950	  776.6	  623.5	 2632.0	...
1694951	  776.0	  623.7	 2630.0	...
1694952	  775.7	  624.0	 2630.0	...
1694953	  775.3	  624.4	 2631.0	...
1694954	  775.0	  624.8	 2632.0	...
1694955	  774.9	  625.0	 2632.0	...
1694956	  775.0	  625.1	 2632.0	...
1694957	  775.1	  625.6	 2629.0	...
1694958	  775.2	  626.1	 2627.0	...
1694959	  775.2	  626.5	 2625.0	...
1694960	  775.3	  626.5	 2625.0	...
1694961	  775.4	  626.4	 2625.0	...
1694962	  775.5	  626.0	 2626.0	...
1694963	  775.5	  625.6	 2624.0	...
1694964	  775.5	  625.3	 2620.0	...
1694965	  775.5	  625.3	 2616.0	...
1694966	  775.5	  625.4	 2615.0	...
1694967	  775.5	  625.6	 2614.0	...
1694968	  775.5	  625.5	 2614.0	...
1694969	  775.4	  625.5	 2613.0	...
1694970	  775.3	  625.5	 2612.0	...
1694971	  775.0	  625.7	 2612.0	...
1694972	  774.8	  625.8	 2613.0	...
1694973	  774.6	  625.7	 2611.0	...
1694974	  774.4	  625.9	 2609.0	...
1694975	  774.1	  626.3	 2607.0	...
1694976	  774.3	  627.1	 2607.0	...
1694977	  774.8	  627.6	 2606.0	...
1694978	  775.1	  627.9	 2606.0	...
1694979	  774.9	  627.7	 2605.0	...
1694980	  774.6	  627.3	 2604.0	...
1694981	  774.5	  627.0	 2604.0	...
1694982	  774.5	  626.5	 2603.0	...
1694983	  774.9	  626.1	 2601.0	...
1694984	  775.5	  625.7	 2600.0	...
1694985	  775.9	  625.7	 2600.0	...
1694986	  775.9	  625.7	 2597.0	...
1694987	  775.5	  625.9	 2594.0	...
1694988	  775.2	  626.4	 2590.0	...
1694989	  774.9	  626.8	 2590.0	...
1694990	  774.9	  627.1	 2589.0	...
1694991	  774.9	  626.9	 2589.0	...
1694992	  774.9	  626.4	 2589.0	...
1694993	  775.1	  625.9	 2588.0	...
1694994	  775.5	  625.7	 2588.0	...
1694995	  775.7	  625.8	 2588.0	...
1694996	  775.8	  626.0	 2588.0	...
1694997	  775.7	  626.0	 2588.0	...
1694998	  775.7	  626.5	 2588.0	...
1694999	  775.8	  626.9	 2586.0	...
1695000	  775.6	  627.2	 2582.0	...
1695001	  775.4	  627.1	 2579.0	...
1695002	  775.8	  627.7	 2577.0	...
1695003	  776.4	  628.3	 2577.0	...
1695004	  776.9	  628.1	 2576.0	...
1695005	  776.6	  627.3	 2575.0	...
1695006	  776.3	  626.7	 2574.0	...
1695007	  776.0	  626.9	 2573.0	...
1695008	  776.1	  627.1	 2572.0	...
1695009	  776.1	  626.9	 2572.0	...
1695010	  776.4	  626.6	 2572.0	...
1695011	  776.7	  626.4	 2572.0	...
1695012	  776.7	  626.5	 2573.0	...
1695013	  776.4	  626.7	 2573.0	...
1695014	  776.3	  626.7	 2573.0	...
1695015	  776.5	  626.8	 2571.0	...
1695016	  776.7	  627.0	 2570.0	...
1695017	  776.9	  627.3	 2568.0	...
1695018	  776.9	  627.4	 2568.0	...
1695019	  776.8	  627.4	 2568.0	...
1695020	  776.7	  627.5	 2568.0	...
1695021	  776.5	  627.6	 2566.0	...
1695022	  776.2	  627.8	 2563.0	...
1695023	  776.4	  627.7	 2565.0	...
1695024	  776.8	  627.6	 2568.0	...
1695025	  777.3	  627.5	 2568.0	...
1695026	  777.2	  627.5	 2565.0	...
1695027	  777.1	  628.1	 2563.0	...
1695028	  776.9	  628.6	 2563.0	...
1695029	  776.8	  628.8	 2564.0	...
1695030	  776.9	  628.6	 2564.0	...
1695031	  777.0	  628.5	 2562.0	...
1695032	  777.3	  628.7	 2561.0	...
1695033	  777.3	  628.7	 2558.0	...
1695034	  777.3	  628.7	 2557.0	...
1695035	  777.4	  628.7	 2556.0	...
1695036	  777.4	  628.7	 2556.0	...
1695037	  777.4	  628.4	 2555.0	...
1695038	  777.8	  628.0	 2555.0	...
1695039	  778.2	  627.6	 2555.0	...
1695040	  778.6	  627.6	 2552.0	...
1695041	  778.6	  627.5	 2550.0	...
1695042	  778.5	  627.4	 2548.0	...
1695043	  778.3	  627.3	 2546.0	...
1695044	  778.3	  627.4	 2545.0	...
1695045	  778.3	  627.6	 2543.0	...
1695046	  778.2	  627.7	 2544.0	...
1695047	  778.2	  627.8	 2544.0	...
1695048	  778.1	  628.0	 2545.0	...
1695049	  778.0	  628.1	 2545.0	...
1695050	  778.0	  628.1	 2544.0	...
1695051	  778.4	  627.5	 2543.0	...
1695052	  778.8	  627.0	 2540.0	...
1695053	  779.0	  627.1	 2538.0	...
1695054	  779.0	  627.7	 2538.0	...
1695055	  778.9	  628.0	 2538.0	...
1695056	  778.8	  627.8	 2538.0	...
1695057	  779.2	  627.5	 2536.0	...
1695058	  779.6	  627.4	 2533.0	...
1695059	  780.1	  627.2	 2531.0	...
1695060	  780.1	  627.3	 2530.0	...
1695061	  780.2	  627.3	 2529.0	...
1695062	  780.6	  626.9	 2527.0	...
1695063	  781.0	  626.4	 2526.0	...
1695064	  781.1	  625.9	 2525.0	...
1695065	  781.1	  625.9	 2525.0	...
1695066	  781.1	  626.0	 2525.0	...
1695067	  780.9	  626.1	 2524.0	...
1695068	  780.6	  626.1	 2522.0	...
1695069	  780.3	  626.1	 2521.0	...
1695070	  780.7	  626.4	 2521.0	...
1695071	  781.2	  626.7	 2519.0	...
1695072	  781.7	  626.3	 2516.0	...
1695073	  781.9	  625.8	 2513.0	...
1695074	  782.1	  625.3	 2513.0	...
1695075	  782.2	  625.1	 2513.0	...
1695076	  782.4	  625.1	 2513.0	...
1695077	  782.5	  625.1	 2513.0	...
1695078	  782.7	  625.1	 2511.0	...
1695079	  782.7	  625.2	 2509.0	...
1695080	  782.6	  625.2	 2508.0	...
1695081	  782.7	  625.1	 2507.0	...
1695082	  782.8	  624.9	 2507.0	...
1695083	  783.0	  624.3	 2507.0	...
1695084	  783.1	  623.8	 2506.0	...
1695085	  783.3	  623.6	 2505.0	...
1695086	  783.3	  623.9	 2506.0	...
1695087	  783.2	  624.2	 2508.0	...
1695088	  782.9	  624.2	 2511.0	...
1695089	  782.5	  623.7	 2508.0	...
1695090	  782.1	  623.1	 2507.0	...
1695091	  782.0	  622.6	 2504.0	...
1695092	  782.3	  622.6	 2505.0	...
1695093	  782.6	  622.2	 2503.0	...
1695094	  783.0	  621.9	 2502.0	...
1695095	  783.1	  622.7	 2503.0	...
1695096	  783.1	  623.8	 2504.0	...
1695097	  783.0	  624.9	 2505.0	...
1695098	  782.8	  625.0	 2504.0	...
1695099	  782.7	  625.1	 2503.0	...
1695100	  782.8	  625.1	 2501.0	...
1695101	  782.8	  625.4	 2499.0	...
1695102	  782.8	  625.6	 2497.0	...
1695103	  782.7	  625.8	 2496.0	...
1695104	  783.1	  625.8	 2494.0	...
1695105	  783.6	  625.3	 2495.0	...
1695106	  783.9	  624.8	 2496.0	...
1695107	  783.6	  624.4	 2495.0	...
1695108	  783.3	  624.1	 2493.0	...
1695109	  783.2	  623.5	 2494.0	...
1695110	  783.0	  623.2	 2496.0	...
1695111	  782.8	  623.2	 2496.0	...
1695112	  782.6	  623.5	 2493.0	...
1695113	  782.4	  623.7	 2493.0	...
1695114	  782.4	  623.7	 2495.0	...
1695115	  782.4	  623.6	 2498.0	...
1695116	  782.4	  623.6	 2496.0	...
1695117	  782.4	  623.5	 2495.0	...
1695118	  782.7	  623.5	 2493.0	...
1695119	  783.0	  623.6	 2493.0	...
1695120	  783.3	  623.8	 2493.0	...
1695121	  783.5	  624.4	 2495.0	...
1695122	  783.7	  624.7	 2497.0	...
1695123	  783.8	  624.9	 2498.0	...
1695124	  783.8	  624.5	 2498.0	...
1695125	  783.8	  623.6	 2497.0	...
1695126	  783.3	  623.0	 2496.0	...
1695127	  782.7	  622.8	 2496.0	...
1695128	  782.3	  623.3	 2496.0	...
1695129	  782.4	  623.8	 2496.0	...
1695130	  782.2	  624.2	 2496.0	...
1695131	  781.8	  624.3	 2496.0	...
1695132	  781.4	  624.7	 2495.0	...
1695133	  781.4	  624.9	 2495.0	...
1695134	  781.6	  625.1	 2495.0	...
1695135	  781.9	  624.9	 2494.0	...
1695136	  782.2	  624.9	 2494.0	...
1695137	  782.3	  624.9	 2494.0	...
1695138	  782.3	  624.9	 2494.0	...
1695139	  781.9	  624.9	 2494.0	...
1695140	  781.4	  624.5	 2495.0	...
1695141	  780.9	  624.1	 2495.0	...
1695142	  780.8	  625.0	 2495.0	...
MSG	1695143 0000 _ Number Off
1695143	  780.8	  626.3	 2495.0	...
1695144	  780.8	  627.5	 2493.0	...
1695145	  780.7	  627.4	 2490.0	...
1695146	  780.7	  626.8	 2487.0	...
1695147	  781.1	  626.3	 2487.0	...
1695148	  781.5	  625.9	 2486.0	...
1695149	  781.9	  625.8	 2487.0	...
1695150	  781.7	  625.5	 2489.0	...
1695151	  781.1	  625.3	 2491.0	...
1695152	  780.6	  625.3	 2493.0	...
1695153	  780.5	  624.8	 2493.0	...
1695154	  781.0	  624.3	 2492.0	...
1695155	  781.0	  624.0	 2493.0	...
1695156	  780.5	  624.4	 2494.0	...
1695157	  780.0	  624.7	 2496.0	...
1695158	  780.0	  624.9	 2497.0	...
1695159	  780.1	  624.8	 2499.0	...
1695160	  780.0	  624.8	 2500.0	...
1695161	  780.0	  624.9	 2501.0	...
1695162	  779.8	  625.0	 2501.0	...
1695163	  779.7	  625.0	 2501.0	...
1695164	  779.6	  625.0	 2504.0	...
1695165	  779.6	  624.8	 2507.0	...
1695166	  779.7	  624.6	 2509.0	...
1695167	  779.9	  624.3	 2507.0	...
1695168	  780.0	  624.1	 2506.0	...
1695169	  780.1	  623.9	 2505.0	...
1695170	  780.3	  623.8	 2503.0	...
1695171	  780.5	  623.7	 2502.0	...
1695172	  780.6	  623.7	 2500.0	...
1695173	  780.6	  623.7	 2500.0	...
1695174	  780.6	  624.2	 2501.0	...
1695175	  780.7	  624.7	 2504.0	...
1695176	  780.4	  625.1	 2506.0	...
1695177	  780.0	  624.1	 2506.0	...
1695178	  780.1	  622.9	 2506.0	...
1695179	  780.5	  622.3	 2506.0	...
1695180	  780.7	  622.7	 2505.0	...
1695181	  780.4	  623.2	 2505.0	...
1695182	  780.4	  623.1	 2506.0	...
1695183	  780.7	  623.2	 2508.0	...
1695184	  781.0	  623.5	 2510.0	...
1695185	  780.8	  624.0	 2511.0	...
1695186	  780.7	  624.6	 2513.0	...
1695187	  780.6	  624.9	 2513.0	...
1695188	  780.2	  624.9	 2512.0	...
1695189	  779.8	  624.6	 2510.0	...
1695190	  779.5	  624.4	 2510.0	...
1695191	  779.5	  624.5	 2510.0	...
1695192	  779.7	  624.8	 2510.0	...
1695193	  780.3	  625.2	 2512.0	...
1695194	  780.8	  625.7	 2515.0	...
1695195	  781.1	  626.2	 2519.0	...
1695196	  780.9	  626.4	 2520.0	...
1695197	  780.6	  626.2	 2520.0	...
1695198	  780.4	  625.6	 2520.0	...
1695199	  780.7	  624.9	 2520.0	...
1695200	  781.0	  624.5	 2522.0	...
1695201	  781.4	  624.5	 2523.0	...
1695202	  781.4	  624.8	 2525.0	...
1695203	  781.5	  625.0	 2524.0	...
1695204	  781.6	  625.1	 2525.0	...
1695205	  781.4	  625.1	 2527.0	...
1695206	  780.7	  625.3	 2528.0	...
1695207	  780.2	  625.5	 2528.0	...
1695208	  779.8	  625.8	 2531.0	...
1695209	  779.7	  626.1	 2534.0	...
1695210	  779.4	  626.4	 2536.0	...
1695211	  779.1	  626.8	 2535.0	...
1695212	  779.1	  627.1	 2534.0	...
1695213	  778.9	  627.4	 2536.0	...
1695214	  778.6	  627.7	 2539.0	...
1695215	  778.2	  628.0	 2542.0	...
1695216	  777.8	  628.5	 2541.0	...
1695217	  777.7	  628.7	 2541.0	...
1695218	  777.5	  629.1	 2543.0	...
1695219	  777.4	  629.2	 2547.0	...
1695220	  777.4	  628.2	 2552.0	...
1695221	  777.8	  626.8	 2553.0	...
1695222	  778.1	  625.5	 2554.0	...
1695223	  777.9	  625.5	 2555.0	...
1695224	  777.5	  625.4	 2555.0	...
1695225	  777.2	  625.1	 2555.0	...
1695226	  777.4	  624.7	 2555.0	...
1695227	  777.5	  624.4	 2555.0	...
1695228	  777.4	  624.2	 2556.0	...
1695229	  777.0	  624.3	 2557.0	...
1695230	  776.6	  624.3	 2559.0	...
1695231	  776.2	  624.4	 2561.0	...
1695232	  776.1	  624.3	 2562.0	...
1695233	  776.0	  624.7	 2564.0	...
1695234	  775.8	  625.1	 2566.0	...
1695235	  776.3	  625.4	 2567.0	...
1695236	  776.8	  625.3	 2568.0	...
1695237	  777.3	  624.9	 2568.0	...
1695238	  777.1	  624.7	 2569.0	...
1695239	  777.0	  625.0	 2570.0	...
1695240	  776.9	  625.7	 2570.0	...
1695241	  777.0	  626.1	 2570.0	...
1695242	  777.0	  626.0	 2571.0	...
1695243	  777.0	  626.2	 2573.0	...
1695244	  777.1	  626.5	 2577.0	...
1695245	  777.4	  626.3	 2580.0	...
1695246	  777.6	  625.7	 2581.0	...
1695247	  777.6	  625.1	 2580.0	...
1695248	  777.4	  624.9	 2579.0	...
1695249	  777.2	  624.8	 2580.0	...
1695250	  777.1	  625.1	 2583.0	...
1695251	  777.2	  625.4	 2585.0	...
1695252	  777.5	  625.7	 2585.0	...
1695253	  777.9	  625.8	 2585.0	...
1695254	  778.1	  626.0	 2586.0	...
1695255	  778.1	  626.3	 2587.0	...
1695256	  778.2	  626.6	 2587.0	...
1695257	  778.3	  626.6	 2590.0	...
1695258	  778.4	  626.6	 2593.0	...
1695259	  778.5	  626.3	 2597.0	...
1695260	  778.6	  625.9	 2597.0	...
1695261	  778.5	  625.7	 2598.0	...
1695262	  778.6	  625.7	 2599.0	...
1695263	  778.7	  625.8	 2600.0	...
1695264	  778.9	  625.2	 2601.0	...
1695265	  778.8	  624.7	 2602.0	...
1695266	  778.5	  623.9	 2604.0	...
1695267	  778.1	  623.8	 2605.0	...
1695268	  777.7	  623.8	 2605.0	...
1695269	  777.3	  623.9	 2605.0	...
1695270	  777.2	  624.0	 2605.0	...
1695271	  777.0	  624.0	 2607.0	...
1695272	  776.9	  624.0	 2610.0	...
1695273	  776.8	  623.5	 2613.0	...
1695274	  776.8	  623.1	 2615.0	...
1695275	  776.7	  623.0	 2614.0	...
1695276	  776.6	  623.3	 2616.0	...
1695277	  776.7	  623.7	 2617.0	...
1695278	  776.8	  623.8	 2619.0	...
1695279	  776.6	  624.0	 2619.0	...
1695280	  776.3	  624.0	 2621.0	...
1695281	  776.4	  623.9	 2623.0	...
1695282	  776.8	  623.5	 2625.0	...
1695283	  776.9	  623.2	 2630.0	...
1695284	  776.5	  623.5	 2635.0	...
1695285	  776.1	  623.9	 2639.0	...
1695286	  776.1	  624.3	 2641.0	...
1695287	  776.0	  624.2	 2642.0	...
1695288	  776.0	  624.2	 2643.0	...
1695289	  776.0	  624.1	 2645.0	...
1695290	  776.1	  624.0	 2646.0	...
1695291	  776.1	  623.9	 2647.0	...
1695292	  776.2	  623.9	 2650.0	...
1695293	  776.2	  623.8	 2652.0	...
1695294	  776.1	  624.1	 2655.0	...
1695295	  776.0	  624.3	 2655.0	...
1695296	  775.7	  624.5	 2655.0	...
1695297	  775.6	  624.4	 2656.0	...
1695298	  775.5	  624.4	 2657.0	...
1695299	  775.6	  624.5	 2657.0	...
1695300	  775.6	  624.6	 2657.0	...
1695301	  775.2	  625.0	 2659.0	...
1695302	  774.7	  625.3	 2664.0	...
1695303	  774.3	  625.6	 2669.0	...
1695304	  774.2	  625.6	 2672.0	...
1695305	  774.2	  625.4	 2675.0	...
1695306	  774.2	  625.2	 2677.0	...
1695307	  774.2	  625.6	 2680.0	...
1695308	  774.2	  625.9	 2680.0	...
1695309	  774.1	  626.2	 2680.0	...
1695310	  773.9	  626.1	 2682.0	...
1695311	  773.6	  626.0	 2683.0	...
1695312	  773.6	  625.7	 2685.0	...
1695313	  773.6	  625.3	 2687.0	...
1695314	  773.6	  625.2	 2689.0	...
1695315	  773.5	  625.2	 2693.0	...
1695316	  773.4	  625.2	 2696.0	...
1695317	  773.7	  625.2	 2697.0	...
1695318	  773.7	  625.0	 2697.0	...
1695319	  773.7	  624.8	 2699.0	...
1695320	  773.6	  624.6	 2702.0	...
1695321	  773.8	  624.4	 2706.0	...
1695322	  773.9	  624.5	 2706.0	...
1695323	  773.9	  624.7	 2707.0	...
1695324	  773.6	  624.9	 2711.0	...
1695325	  773.2	  625.1	 2716.0	...
1695326	  773.0	  625.3	 2722.0	...
1695327	  773.0	  625.5	 2724.0	...
1695328	  772.9	  625.6	 2726.0	...
1695329	  772.7	  625.8	 2727.0	...
1695330	  772.5	  626.0	 2728.0	...
1695331	  772.4	  626.0	 2731.0	...
1695332	  772.6	  625.9	 2733.0	...
1695333	  772.7	  625.8	 2735.0	...
1695334	  772.3	  626.0	 2737.0	...
1695335	  771.7	  626.4	 2739.0	...
1695336	  771.1	  626.8	 2741.0	...
1695337	  771.1	  626.8	 2744.0	...
1695338	  771.0	  626.6	 2747.0	...
1695339	  770.9	  626.4	 2750.0	...
1695340	  770.7	  626.4	 2750.0	...
1695341	  770.5	  626.3	 2750.0	...
1695342	  770.7	  625.8	 2751.0	...
1695343	  771.1	  625.4	 2752.0	...
1695344	  771.4	  625.1	 2754.0	...
1695345	  771.2	  625.1	 2756.0	...
1695346	  770.9	  625.0	 2759.0	...
1695347	  770.5	  624.8	 2763.0	...
1695348	  770.3	  624.7	 2765.0	...
1695349	  769.5	  624.4	 2767.0	...
1695350	  768.8	  623.8	 2767.0	...
1695351	  767.4	  623.5	 2767.0	...
1695352	  766.4	  623.4	 2772.0	...
1695353	  765.2	  622.8	 2777.0	...
1695354	  763.2	  622.3	 2782.0	...
1695355	  761.4	  621.2	 2782.0	...
1695356	  759.3	  621.1	 2783.0	...
MSG	1695357 0000 _ Number On
1695357	  758.8	  620.7	 2784.0	...
1695358	  758.3	  620.8	 2787.0	...
1695359	  758.4	  620.6	 2788.0	...
1695360	  758.6	  620.3	 2788.0	...
1695361	  759.1	  619.7	 2792.0	...
1695362	  759.5	  619.4	 2796.0	...
1695363	  759.8	  619.4	 2800.0	...
1695364	  759.8	  619.6	 2800.0	...
1695365	  760.3	  619.5	 2800.0	...
1695366	  760.9	  619.5	 2801.0	...
1695367	  761.4	  619.5	 2803.0	...
1695368	  761.3	  619.5	 2805.0	...
1695369	  761.3	  619.5	 2809.0	...
1695370	  761.1	  620.2	 2811.0	...
1695371	  760.8	  620.9	 2814.0	...
1695372	  760.6	  621.2	 2814.0	...
1695373	  760.7	  620.7	 2814.0	...
1695374	  760.8	  620.5	 2816.0	...
1695375	  760.8	  620.6	 2818.0	...
1695376	  761.5	  620.2	 2820.0	...
1695377	  762.1	  619.9	 2822.0	...
1695378	  762.8	  619.8	 2826.0	...
1695379	  763.0	  620.3	 2831.0	...
1695380	  763.4	  620.7	 2834.0	...
1695381	  763.5	  621.2	 2836.0	...
1695382	  763.3	  621.6	 2837.0	...
1695383	  763.1	  622.2	 2839.0	...
1695384	  762.9	  622.6	 2842.0	...
1695385	  762.4	  623.3	 2846.0	...
1695386	  761.9	  623.9	 2849.0	...
1695387	  761.4	  624.4	 2853.0	...
1695388	  761.1	  624.6	 2856.0	...
1695389	  760.8	  624.6	 2858.0	...
1695390	  760.7	  625.0	 2862.0	...
1695391	  760.7	  625.3	 2866.0	...
1695392	  760.7	  625.7	 2869.0	...
1695393	  760.7	  625.8	 2868.0	...
1695394	  760.7	  625.1	 2870.0	...
1695395	  760.7	  624.4	 2873.0	...
1695396	  760.7	  623.6	 2875.0	...
1695397	  760.7	  623.5	 2878.0	...
1695398	  760.3	  624.1	 2880.0	...
1695399	  760.0	  624.9	 2883.0	...
1695400	  759.5	  625.4	 2885.0	...
1695401	  759.5	  625.2	 2890.0	...
1695402	  759.5	  624.9	 2895.0	...
1695403	  759.6	  624.9	 2899.0	...
1695404	  759.7	  624.8	 2900.0	...
1695405	  759.6	  624.7	 2902.0	...
1695406	  759.5	  624.6	 2904.0	...
1695407	  759.5	  624.5	 2906.0	...
1695408	  759.4	  624.5	 2911.0	...
1695409	  759.1	  624.5	 2917.0	...
1695410	  758.7	  624.6	 2921.0	...
1695411	  758.3	  625.4	 2922.0	...
1695412	  758.0	  626.0	 2922.0	...
1695413	  757.7	  626.6	 2923.0	...
1695414	  757.5	  626.4	 2926.0	...
1695415	  757.1	  626.3	 2929.0	...
1695416	  757.0	  626.2	 2933.0	...
1695417	  756.9	  625.7	 2935.0	...
1695418	  757.1	  625.2	 2939.0	...
1695419	  757.2	  624.6	 2941.0	...
1695420	  757.3	  624.4	 2943.0	...
1695421	  757.3	  625.0	 2943.0	...
1695422	  757.4	  625.6	 2943.0	...
1695423	  757.5	  626.3	 2943.0	...
1695424	  757.1	  626.4	 2944.0	...
1695425	  756.7	  626.5	 2946.0	...
1695426	  756.2	  626.6	 2947.0	...
1695427	  756.0	  626.6	 2947.0	...
1695428	  756.0	  626.6	 2950.0	...
1695429	  756.0	  626.5	 2953.0	...
1695430	  756.1	  626.3	 2956.0	...
1695431	  755.9	  626.1	 2959.0	...
1695432	  755.7	  626.1	 2962.0	...
1695433	  755.6	  626.0	 2964.0	...
1695434	  755.6	  625.6	 2964.0	...
1695435	  755.5	  625.2	 2969.0	...
1695436	  755.5	  624.8	 2974.0	...
1695437	  755.5	  624.8	 2979.0	...
1695438	  755.6	  625.1	 2978.0	...
1695439	  755.8	  625.5	 2979.0	...
1695440	  755.9	  626.1	 2981.0	...
1695441	  755.7	  626.2	 2984.0	...
1695442	  755.4	  626.3	 2986.0	...
1695443	  755.2	  626.7	 2989.0	...
1695444	  755.3	  627.5	 2990.0	...
1695445	  755.1	  628.3	 2992.0	...
1695446	  755.0	  628.3	 2994.0	...
1695447	  754.9	  627.9	 2996.0	...
1695448	  754.6	  627.4	 2998.0	...
1695449	  754.2	  627.2	 2999.0	...
1695450	  753.7	  627.0	 3002.0	...
1695451	  753.5	  627.0	 3005.0	...
1695452	  753.4	  627.2	 3008.0	...
1695453	  753.4	  627.6	 3010.0	...
1695454	  753.1	  628.0	 3011.0	...
1695455	  752.9	  628.4	 3012.0	...
1695456	  753.2	  628.4	 3011.0	...
1695457	  753.7	  628.3	 3014.0	...
1695458	  754.1	  628.2	 3017.0	...
1695459	  753.9	  628.2	 3020.0	...
1695460	  753.6	  627.6	 3023.0	...
1695461	  753.2	  627.1	 3026.0	...
1695462	  752.7	  627.3	 3030.0	...
1695463	  752.3	  628.2	 3031.0	...
1695464	  752.4	  628.9	 3033.0	...
1695465	  752.7	  628.8	 3037.0	...
1695466	  753.0	  628.7	 3040.0	...
1695467	  753.1	  628.6	 3046.0	...
1695468	  752.8	  628.6	 3049.0	...
1695469	  752.0	  628.6	 3052.0	...
1695470	  751.2	  628.6	 3054.0	...
1695471	  750.6	  628.9	 3056.0	...
1695472	  750.8	  629.2	 3058.0	...
1695473	  751.0	  629.5	 3059.0	...
1695474	  751.4	  629.4	 3060.0	...
1695475	  751.5	  629.3	 3062.0	...
1695476	  751.7	  629.2	 3066.0	...
1695477	  751.7	  628.9	 3070.0	...
1695478	  751.6	  628.6	 3072.0	...
1695479	  751.4	  628.2	 3071.0	...
1695480	  751.1	  628.0	 3073.0	...
1695481	  750.8	  628.0	 3076.0	...
1695482	  750.6	  628.6	 3079.0	...
1695483	  750.5	  629.2	 3081.0	...
1695484	  750.4	  628.9	 3083.0	...
1695485	  750.3	  628.2	 3086.0	...
1695486	  750.2	  627.5	 3087.0	...
1695487	  750.0	  627.9	 3089.0	...
1695488	  749.7	  628.3	 3091.0	...
1695489	  749.4	  629.1	 3092.0	...
1695490	  749.2	  629.6	 3092.0	...
1695491	  749.2	  629.6	 3092.0	...
1695492	  748.9	  629.5	 3092.0	...
1695493	  748.5	  629.4	 3093.0	...
1695494	  748.0	  629.5	 3094.0	...
1695495	  747.9	  629.4	 3095.0	...
1695496	  748.1	  629.2	 3100.0	...
1695497	  748.2	  629.3	 3105.0	...
1695498	  748.5	  629.5	 3110.0	...
1695499	  748.7	  629.7	 3110.0	...
1695500	  748.2	  629.9	 3108.0	...
1695501	  747.5	  629.9	 3107.0	...
1695502	  746.8	  629.8	 3106.0	...
1695503	  746.8	  629.6	 3109.0	...
1695504	  746.8	  629.5	 3116.0	...
1695505	  746.8	  629.8	 3122.0	...
1695506	  746.9	  630.1	 3125.0	...
1695507	  747.0	  630.4	 3125.0	...
1695508	  747.0	  630.5	 3125.0	...
1695509	  747.0	  630.7	 3126.0	...
1695510	  747.0	  630.7	 3128.0	...
1695511	  746.4	  630.6	 3129.0	...
1695512	  745.8	  630.5	 3129.0	...
1695513	  745.6	  630.2	 3129.0	...
1695514	  746.0	  630.1	 3131.0	...
1695515	  746.1	  630.5	 3134.0	...
1695516	  745.6	  630.9	 3139.0	...
1695517	  745.2	  631.3	 3141.0	...
1695518	  745.2	  631.7	 3145.0	...
1695519	  745.6	  631.9	 3147.0	...
1695520	  746.0	  631.9	 3151.0	...
1695521	  746.2	  631.6	 3154.0	...
1695522	  745.9	  631.5	 3157.0	...
1695523	  745.7	  631.3	 3157.0	...
1695524	  745.5	  631.2	 3156.0	...
1695525	  745.5	  632.0	 3158.0	...
1695526	  745.0	  633.0	 3160.0	...
1695527	  744.6	  633.3	 3162.0	...
1695528	  744.2	  632.6	 3162.0	...
1695529	  744.3	  631.9	 3166.0	...
1695530	  744.6	  631.8	 3170.0	...
1695531	  744.8	  631.7	 3174.0	...
1695532	  744.5	  631.7	 3174.0	...
1695533	  744.3	  632.0	 3174.0	...
1695534	  744.0	  632.3	 3176.0	...
1695535	  744.1	  632.6	 3178.0	...
1695536	  744.2	  632.9	 3180.0	...
1695537	  744.2	  633.3	 3181.0	...
1695538	  744.1	  633.2	 3181.0	...
1695539	  744.2	  632.7	 3183.0	...
1695540	  744.2	  632.2	 3184.0	...
1695541	  744.3	  631.9	 3185.0	...
1695542	  744.4	  631.5	 3186.0	...
1695543	  744.6	  631.3	 3188.0	...
1695544	  744.7	  631.4	 3193.0	...
1695545	  744.9	  632.1	 3196.0	...
1695546	  744.8	  632.7	 3199.0	...
1695547	  744.5	  633.2	 3200.0	...
1695548	  744.0	  633.2	 3201.0	...
1695549	  743.5	  633.2	 3202.0	...
1695550	  743.2	  633.0	 3202.0	...
1695551	  743.1	  632.9	 3202.0	...
1695552	  743.2	  632.3	 3202.0	...
1695553	  743.3	  631.6	 3204.0	...
1695554	  742.9	  631.2	 3207.0	...
1695555	  742.5	  631.4	 3210.0	...
1695556	  742.2	  631.9	 3212.0	...
1695557	  742.2	  632.1	 3213.0	...
1695558	  742.2	  632.1	 3215.0	...
1695559	  741.9	  631.5	 3220.0	...
1695560	  741.7	  631.0	 3224.0	...
1695561	  741.5	  630.9	 3230.0	...
1695562	  741.6	  631.1	 3231.0	...
1695563	  741.3	  631.5	 3232.0	...
1695564	  740.9	  631.4	 3230.0	...
1695565	  740.5	  631.1	 3230.0	...
1695566	  740.4	  630.8	 3231.0	...
1695567	  740.4	  630.8	 3235.0	...
1695568	  740.6	  631.2	 3239.0	...
1695569	  740.7	  631.7	 3242.0	...
1695570	  740.9	  632.4	 3243.0	...
1695571	  741.1	  632.7	 3244.0	...
1695572	  741.2	  632.9	 3245.0	...
1695573	  741.2	  632.8	 3245.0	...
1695574	  741.2	  632.6	 3246.0	...
1695575	  741.3	  632.5	 3247.0	...
1695576	  741.4	  631.9	 3247.0	...
1695577	  740.7	  631.5	 3251.0	...
1695578	  740.0	  631.1	 3254.0	...
1695579	  739.4	  631.3	 3256.0	...
1695580	  739.5	  631.3	 3257.0	...
1695581	  739.7	  631.6	 3257.0	...
1695582	  739.7	  631.7	 3258.0	...
1695583	  739.6	  631.7	 3260.0	...
1695584	  739.2	  631.6	 3262.0	...
1695585	  738.9	  631.5	 3264.0	...
1695586	  739.1	  631.4	 3268.0	...
1695587	  739.5	  631.7	 3270.0	...
1695588	  739.9	  632.0	 3273.0	...
1695589	  739.9	  632.6	 3274.0	...
1695590	  740.0	  632.7	 3275.0	...
1695591	  739.8	  632.8	 3276.0	...
1695592	  739.5	  632.6	 3276.0	...
1695593	  739.3	  632.4	 3276.0	...
1695594	  739.3	  632.1	 3276.0	...
1695595	  739.4	  632.1	 3276.0	...
1695596	  739.4	  632.2	 3276.0	...
1695597	  739.3	  631.7	 3280.0	...
1695598	  739.2	  631.1	 3284.0	...
1695599	  739.0	  630.4	 3288.0	...
1695600	  738.9	  630.2	 3288.0	...
1695601	  738.9	  630.1	 3289.0	...
1695602	  738.9	  630.1	 3290.0	...
1695603	  739.0	  630.3	 3290.0	...
1695604	  739.1	  631.1	 3291.0	...
1695605	  739.1	  631.8	 3292.0	...
1695606	  739.1	  632.3	 3293.0	...
1695607	  739.1	  632.1	 3293.0	...
1695608	  739.2	  631.8	 3292.0	...
1695609	  739.2	  631.5	 3291.0	...
1695610	  738.9	  631.3	 3292.0	...
1695611	  738.5	  631.2	 3293.0	...
1695612	  738.3	  631.8	 3294.0	...
1695613	  738.4	  632.5	 3295.0	...
1695614	  738.4	  633.2	 3295.0	...
1695615	  738.4	  632.7	 3297.0	...
1695616	  738.4	  631.8	 3299.0	...
1695617	  738.3	  630.9	 3300.0	...
1695618	  738.2	  630.8	 3299.0	...
1695619	  738.2	  631.0	 3302.0	...
1695620	  738.0	  631.1	 3305.0	...
1695621	  737.8	  631.1	 3307.0	...
1695622	  737.5	  631.4	 3306.0	...
1695623	  737.6	  631.6	 3306.0	...
1695624	  737.7	  631.7	 3306.0	...
1695625	  737.6	  632.0	 3306.0	...
1695626	  737.4	  632.2	 3308.0	...
1695627	  737.5	  632.1	 3310.0	...
1695628	  737.7	  631.9	 3312.0	...
1695629	  737.7	  631.6	 3311.0	...
1695630	  737.3	  631.6	 3312.0	...
1695631	  737.0	  631.4	 3315.0	...
1695632	  737.0	  631.2	 3317.0	...
1695633	  737.1	  631.1	 3317.0	...
1695634	  737.2	  631.0	 3318.0	...
1695635	  737.2	  631.1	 3319.0	...
1695636	  737.1	  631.2	 3321.0	...
1695637	  736.9	  631.4	 3323.0	...
1695638	  736.8	  631.4	 3326.0	...
1695639	  736.8	  631.4	 3329.0	...
1695640	  736.9	  631.3	 3331.0	...
1695641	  737.0	  631.7	 3333.0	...
1695642	  737.1	  632.2	 3335.0	...
1695643	  737.1	  632.8	 3334.0	...
1695644	  737.1	  632.8	 3331.0	...
1695645	  737.2	  632.7	 3330.0	...
1695646	  737.3	  632.4	 3331.0	...
1695647	  737.4	  632.0	 3332.0	...
1695648	  737.1	  631.9	 3332.0	...
1695649	  736.8	  632.0	 3332.0	...
1695650	  736.6	  632.0	 3332.0	...
1695651	  736.7	  631.2	 3332.0	...
1695652	  736.7	  630.5	 3333.0	...
1695653	  736.7	  630.3	 3334.0	...
1695654	  736.7	  630.6	 3336.0	...
1695655	  736.8	  630.9	 3338.0	...
1695656	  737.0	  630.9	 3340.0	...
1695657	  737.2	  631.0	 3342.0	...
1695658	  737.3	  631.1	 3344.0	...
MSG	1695659 0000 _ Number Off
1695659	  737.3	  631.3	 3344.0	...
1695660	  737.2	  631.5	 3345.0	...
1695661	  737.2	  631.6	 3345.0	...
1695662	  737.4	  631.7	 3345.0	...
1695663	  737.6	  631.8	 3344.0	...
1695664	  737.7	  631.8	 3343.0	...
1695665	  737.6	  631.9	 3342.0	...
1695666	  737.5	  632.0	 3344.0	...
1695667	  737.3	  632.1	 3347.0	...
1695668	  737.7	  632.1	 3349.0	...
1695669	  738.1	  631.1	 3350.0	...
1695670	  738.5	  630.1	 3351.0	...
1695671	  738.4	  629.8	 3351.0	...
1695672	  738.1	  630.5	 3351.0	...
1695673	  737.9	  631.3	 3350.0	...
1695674	  737.7	  631.4	 3349.0	...
1695675	  737.8	  631.5	 3351.0	...
1695676	  737.7	  631.5	 3354.0	...
1695677	  737.6	  631.5	 3355.0	...
1695678	  737.5	  631.4	 3354.0	...
1695679	  737.5	  631.3	 3355.0	...
1695680	  737.5	  631.3	 3358.0	...
1695681	  737.4	  631.0	 3364.0	...
1695682	  737.2	  630.7	 3367.0	...
1695683	  737.1	  630.4	 3371.0	...
1695684	  737.1	  630.4	 3371.0	...
1695685	  737.3	  630.3	 3375.0	...
1695686	  737.6	  630.4	 3378.0	...
1695687	  737.7	  630.6	 3382.0	...
1695688	  737.5	  630.8	 3383.0	...
1695689	  737.2	  630.9	 3380.0	...
1695690	  737.1	  631.0	 3376.0	...
1695691	  737.4	  631.2	 3376.0	...
1695692	  737.7	  631.5	 3379.0	...
1695693	  737.4	  632.1	 3383.0	...
1695694	  736.9	  632.7	 3384.0	...
1695695	  736.5	  633.0	 3384.0	...
1695696	  736.7	  633.1	 3384.0	...
1695697	  736.8	  633.1	 3383.0	...
1695698	  736.9	  632.7	 3383.0	...
1695699	  737.0	  632.3	 3385.0	...
1695700	  736.8	  632.0	 3389.0	...
1695701	  736.8	  632.1	 3392.0	...
1695702	  736.8	  632.0	 3394.0	...
1695703	  736.9	  632.0	 3395.0	...
1695704	  737.0	  631.9	 3395.0	...
1695705	  736.7	  632.0	 3394.0	...
1695706	  736.5	  632.2	 3392.0	...
1695707	  736.2	  632.7	 3393.0	...
1695708	  736.2	  633.1	 3394.0	...
1695709	  736.6	  633.0	 3395.0	...
1695710	  737.0	  632.7	 3398.0	...
1695711	  737.4	  632.5	 3402.0	...
1695712	  737.2	  632.6	 3406.0	...
1695713	  736.9	  632.8	 3406.0	...
1695714	  736.5	  632.5	 3405.0	...
1695715	  736.1	  632.1	 3405.0	...
1695716	  735.8	  631.3	 3405.0	...
1695717	  735.6	  630.8	 3405.0	...
1695718	  735.4	  630.3	 3407.0	...
1695719	  735.3	  630.3	 3411.0	...
1695720	  735.7	  630.6	 3415.0	...
1695721	  736.3	  630.8	 3415.0	...
1695722	  736.8	  630.8	 3412.0	...
1695723	  736.8	  630.8	 3409.0	...
1695724	  736.8	  630.8	 3413.0	...
1695725	  736.9	  630.8	 3417.0	...
1695726	  737.1	  630.8	 3418.0	...
1695727	  737.0	  631.1	 3415.0	...
1695728	  736.8	  631.4	 3413.0	...
1695729	  736.8	  631.7	 3414.0	...
1695730	  737.0	  631.6	 3415.0	...
1695731	  737.2	  631.5	 3419.0	...
1695732	  737.2	  631.5	 3422.0	...
1695733	  737.0	  631.5	 3426.0	...
1695734	  736.8	  631.7	 3427.0	...
1695735	  736.7	  632.2	 3431.0	...
1695736	  736.8	  632.7	 3434.0	...
1695737	  736.9	  632.6	 3437.0	...
1695738	  736.9	  632.4	 3438.0	...
1695739	  737.0	  632.1	 3441.0	...
1695740	  737.3	  631.7	 3443.0	...
1695741	  737.7	  631.2	 3443.0	...
1695742	  737.9	  630.7	 3441.0	...
1695743	  737.8	  630.6	 3438.0	...
1695744	  737.7	  630.5	 3438.0	...
1695745	  737.7	  630.5	 3440.0	...
1695746	  737.9	  630.4	 3443.0	...
1695747	  737.8	  630.4	 3446.0	...
1695748	  737.7	  630.5	 3448.0	...
1695749	  737.5	  630.6	 3449.0	...
1695750	  737.5	  630.6	 3449.0	...
1695751	  737.5	  630.6	 3448.0	...
1695752	  737.5	  630.6	 3447.0	...
1695753	  737.5	  630.6	 3447.0	...
1695754	  737.7	  631.1	 3447.0	...
1695755	  737.8	  631.5	 3449.0	...
1695756	  737.7	  632.0	 3451.0	...
1695757	  737.5	  632.0	 3456.0	...
1695758	  737.4	  631.8	 3459.0	...
1695759	  737.1	  631.6	 3462.0	...
1695760	  736.7	  631.5	 3462.0	...
1695761	  736.4	  631.4	 3461.0	...
1695762	  736.3	  631.3	 3463.0	...
1695763	  736.3	  631.1	 3465.0	...
1695764	  736.3	  631.1	 3467.0	...
1695765	  736.6	  631.0	 3466.0	...
1695766	  736.9	  630.8	 3466.0	...
1695767	  737.2	  630.5	 3466.0	...
1695768	  737.1	  630.3	 3466.0	...
1695769	  737.1	  630.7	 3466.0	...
1695770	  737.1	  631.3	 3466.0	...
1695771	  737.1	  631.7	 3466.0	...
1695772	  736.9	  631.5	 3466.0	...
1695773	  736.8	  631.2	 3468.0	...
1695774	  736.9	  631.0	 3469.0	...
1695775	  737.0	  630.8	 3471.0	...
1695776	  737.0	  630.8	 3472.0	...
1695777	  736.5	  630.5	 3472.0	...
1695778	  735.9	  630.2	 3473.0	...
1695779	  735.7	  630.3	 3473.0	...
1695780	  736.0	  630.7	 3474.0	...
1695781	  736.4	  631.0	 3474.0	...
1695782	  736.4	  630.8	 3477.0	...
1695783	  736.5	  630.8	 3481.0	...
1695784	  736.5	  630.8	 3485.0	...
1695785	  736.7	  631.1	 3485.0	...
1695786	  737.0	  631.4	 3485.0	...
1695787	  736.8	  631.5	 3486.0	...
1695788	  736.3	  631.5	 3486.0	...
1695789	  735.8	  631.5	 3486.0	...
1695790	  735.8	  631.3	 3487.0	...
1695791	  736.1	  631.0	 3487.0	...
1695792	  736.5	  630.8	 3486.0	...
1695793	  736.9	  630.8	 3486.0	...
1695794	  736.9	  630.8	 3489.0	...
1695795	  737.0	  630.7	 3493.0	...
1695796	  737.0	  630.7	 3494.0	...
1695797	  737.1	  630.8	 3492.0	...
1695798	  737.5	  630.9	 3490.0	...
1695799	  737.8	  631.0	 3491.0	...
1695800	  738.1	  631.1	 3492.0	...
1695801	  738.0	  630.9	 3493.0	...
1695802	  738.0	  630.7	 3494.0	...
1695803	  737.8	  630.5	 3495.0	...
1695804	  737.5	  630.6	 3495.0	...
1695805	  737.1	  630.4	 3495.0	...
1695806	  736.7	  630.2	 3496.0	...
1695807	  736.6	  630.1	 3497.0	...
1695808	  736.4	  630.0	 3497.0	...
1695809	  736.3	  629.9	 3498.0	...
1695810	  736.6	  629.7	 3498.0	...
1695811	  737.0	  629.6	 3498.0	...
1695812	  737.4	  629.7	 3498.0	...
1695813	  737.3	  630.1	 3498.0	...
1695814	  737.2	  630.5	 3500.0	...
1695815	  737.2	  630.7	 3502.0	...
1695816	  737.4	  631.3	 3504.0	...
1695817	  737.8	  631.8	 3505.0	...
1695818	  738.2	  632.1	 3505.0	...
1695819	  738.3	  631.8	 3505.0	...
1695820	  738.0	  631.5	 3505.0	...
1695821	  737.9	  631.5	 3507.0	...
1695822	  738.0	  631.4	 3510.0	...
1695823	  738.0	  631.4	 3513.0	...
1695824	  737.8	  631.5	 3514.0	...
1695825	  737.9	  631.3	 3514.0	...
1695826	  738.2	  630.9	 3515.0	...
1695827	  738.5	  630.7	 3516.0	...
1695828	  738.5	  630.8	 3518.0	...
1695829	  738.4	  630.8	 3518.0	...
1695830	  738.4	  630.6	 3518.0	...
1695831	  738.2	  630.5	 3519.0	...
1695832	  737.8	  630.5	 3519.0	...
1695833	  737.4	  630.2	 3519.0	...
1695834	  737.0	  630.0	 3519.0	...
1695835	  736.9	  629.8	 3520.0	...
1695836	  736.8	  630.0	 3522.0	...
1695837	  736.7	  630.8	 3523.0	...
1695838	  736.7	  631.4	 3523.0	...
1695839	  737.2	  631.8	 3523.0	...
1695840	  737.7	  631.5	 3524.0	...
1695841	  738.1	  631.3	 3525.0	...
1695842	  737.9	  631.4	 3526.0	...
1695843	  737.8	  631.5	 3526.0	...
1695844	  737.7	  631.7	 3525.0	...
1695845	  737.6	  631.8	 3525.0	...
1695846	  737.4	  631.8	 3527.0	...
1695847	  737.3	  631.8	 3529.0	...
1695848	  737.3	  631.6	 3532.0	...
1695849	  737.2	  631.4	 3531.0	...
1695850	  737.2	  631.0	 3531.0	...
1695851	  737.2	  630.7	 3532.0	...
1695852	  737.2	  630.3	 3533.0	...
1695853	  737.2	  630.8	 3534.0	...
1695854	  737.3	  631.4	 3534.0	...
1695855	  737.4	  631.3	 3535.0	...
1695856	  737.3	  630.5	 3537.0	...
1695857	  737.1	  630.0	 3538.0	...
1695858	  737.0	  630.3	 3539.0	...
1695859	  737.2	  630.5	 3539.0	...
1695860	  737.5	  630.4	 3539.0	...
1695861	  737.4	  630.4	 3541.0	...
1695862	  737.3	  630.4	 3544.0	...
1695863	  737.0	  630.5	 3548.0	...
1695864	  736.9	  630.7	 3549.0	...
1695865	  737.2	  631.0	 3548.0	...
1695866	  737.8	  631.2	 3546.0	...
1695867	  738.4	  630.7	 3544.0	...
1695868	  738.4	  630.2	 3544.0	...
1695869	  738.0	  629.8	 3543.0	...
1695870	  737.9	  630.1	 3546.0	...
MSG	1695871 0000 _ Number On
1695871	  738.2	  631.1	 3548.0	...
1695872	  738.2	  632.0	 3551.0	...
1695873	  738.0	  632.3	 3551.0	...
1695874	  737.8	  631.8	 3550.0	...
1695875	  737.8	  631.2	 3549.0	...
1695876	  737.9	  631.1	 3546.0	...
1695877	  737.9	  630.9	 3545.0	...
1695878	  737.8	  630.7	 3545.0	...
1695879	  738.2	  630.6	 3546.0	...
1695880	  738.7	  630.5	 3547.0	...
1695881	  738.9	  630.6	 3547.0	...
1695882	  738.8	  630.8	 3547.0	...
1695883	  738.7	  630.6	 3548.0	...
1695884	  738.7	  630.2	 3552.0	...
1695885	  738.7	  629.8	 3556.0	...
1695886	  738.6	  629.5	 3560.0	...
1695887	  738.5	  629.1	 3560.0	...
1695888	  738.5	  629.0	 3559.0	...
1695889	  738.4	  629.6	 3559.0	...
1695890	  738.3	  630.1	 3558.0	...
1695891	  738.3	  630.2	 3561.0	...
1695892	  738.3	  630.1	 3565.0	...
1695893	  738.3	  630.2	 3570.0	...
1695894	  738.3	  630.3	 3572.0	...
1695895	  738.5	  630.4	 3571.0	...
1695896	  738.7	  630.2	 3571.0	...
1695897	  738.8	  630.0	 3572.0	...
1695898	  738.8	  630.2	 3573.0	...
1695899	  738.8	  630.4	 3573.0	...
1695900	  738.6	  630.7	 3573.0	...
1695901	  738.3	  630.8	 3572.0	...
1695902	  738.1	  630.9	 3570.0	...
1695903	  738.2	  630.4	 3568.0	...
1695904	  738.4	  629.8	 3567.0	...
1695905	  738.5	  629.4	 3567.0	...
1695906	  738.7	  629.4	 3566.0	...
1695907	  738.7	  629.3	 3567.0	...
1695908	  738.8	  629.0	 3569.0	...
1695909	  738.7	  629.3	 3572.0	...
1695910	  738.4	  630.1	 3572.0	...
1695911	  738.2	  630.9	 3573.0	...
1695912	  738.1	  631.2	 3578.0	...
1695913	  738.1	  631.0	 3582.0	...
1695914	  738.2	  630.8	 3585.0	...
1695915	  738.3	  630.5	 3584.0	...
1695916	  738.2	  630.4	 3582.0	...
1695917	  738.1	  630.4	 3582.0	...
1695918	  738.0	  629.9	 3581.0	...
1695919	  738.2	  629.3	 3579.0	...
1695920	  738.3	  628.6	 3577.0	...
1695921	  738.3	  628.5	 3577.0	...
1695922	  738.4	  628.5	 3578.0	...
1695923	  738.2	  628.5	 3580.0	...
1695924	  738.1	  629.2	 3583.0	...
1695925	  737.9	  630.0	 3584.0	...
1695926	  738.0	  630.6	 3582.0	...
1695927	  738.0	  630.9	 3579.0	...
1695928	  737.8	  631.2	 3576.0	...
1695929	  737.5	  631.5	 3575.0	...
1695930	  737.6	  631.4	 3576.0	...
1695931	  737.8	  631.4	 3578.0	...
1695932	  737.9	  631.3	 3580.0	...
1695933	  737.9	  631.2	 3582.0	...
1695934	  738.0	  631.2	 3582.0	...
1695935	  738.1	  631.2	 3582.0	...
1695936	  738.1	  631.2	 3582.0	...
1695937	  738.0	  631.3	 3583.0	...
1695938	  737.9	  631.4	 3584.0	...
1695939	  737.7	  631.6	 3584.0	...
1695940	  737.4	  631.7	 3584.0	...
1695941	  737.2	  631.8	 3584.0	...
1695942	  737.2	  631.8	 3585.0	...
1695943	  737.6	  631.6	 3586.0	...
1695944	  737.9	  631.5	 3586.0	...
1695945	  738.3	  631.5	 3585.0	...
1695946	  738.3	  631.5	 3585.0	...
1695947	  738.2	  631.5	 3586.0	...
1695948	  738.0	  631.5	 3587.0	...
1695949	  737.9	  631.3	 3587.0	...
1695950	  737.8	  631.2	 3587.0	...
1695951	  737.8	  631.5	 3586.0	...
1695952	  737.6	  632.0	 3585.0	...
1695953	  737.5	  632.6	 3584.0	...
1695954	  737.3	  632.7	 3585.0	...
1695955	  737.1	  632.8	 3585.0	...
1695956	  737.4	  632.8	 3586.0	...
1695957	  737.8	  632.5	 3587.0	...
1695958	  738.2	  632.1	 3587.0	...
1695959	  738.3	  631.8	 3587.0	...
1695960	  738.1	  631.8	 3586.0	...
1695961	  737.9	  631.8	 3585.0	...
1695962	  737.8	  632.0	 3584.0	...
1695963	  737.8	  632.4	 3584.0	...
1695964	  737.9	  632.7	 3590.0	...
1695965	  737.7	  633.1	 3595.0	...
1695966	  737.5	  633.2	 3597.0	...
1695967	  737.3	  633.4	 3593.0	...
1695968	  737.3	  633.4	 3591.0	...
1695969	  737.3	  633.3	 3591.0	...
1695970	  737.5	  633.0	 3592.0	...
1695971	  737.6	  632.8	 3592.0	...
1695972	  737.7	  632.5	 3595.0	...
1695973	  737.5	  632.4	 3598.0	...
1695974	  737.7	  632.2	 3599.0	...
1695975	  737.9	  632.2	 3597.0	...
1695976	  738.2	  632.1	 3596.0	...
1695977	  738.3	  632.1	 3595.0	...
1695978	  738.4	  632.1	 3594.0	...
1695979	  738.5	  632.0	 3593.0	...
1695980	  738.4	  632.0	 3594.0	...
1695981	  738.6	  631.8	 3596.0	...
1695982	  738.7	  631.7	 3598.0	...
1695983	  739.0	  631.5	 3598.0	...
1695984	  739.0	  631.5	 3599.0	...
1695985	  738.9	  631.7	 3598.0	...
1695986	  738.7	  631.8	 3596.0	...
1695987	  738.5	  631.7	 3595.0	...
1695988	  738.4	  631.6	 3597.0	...
1695989	  738.5	  631.6	 3597.0	...
1695990	  738.5	  631.6	 3596.0	...
1695991	  738.6	  631.6	 3595.0	...
1695992	  738.5	  631.6	 3594.0	...
1695993	  738.6	  631.4	 3593.0	...
1695994	  738.7	  631.7	 3592.0	...
1695995	  738.7	  632.0	 3592.0	...
1695996	  738.9	  632.1	 3594.0	...
1695997	  739.0	  631.8	 3597.0	...
1695998	  739.2	  631.6	 3600.0	...
1695999	  739.3	  631.6	 3602.0	...
1696000	  739.4	  631.5	 3601.0	...
1696001	  739.5	  631.3	 3599.0	...
1696002	  739.6	  631.3	 3598.0	...
1696003	  739.0	  631.5	 3600.0	...
1696004	  738.4	  631.8	 3604.0	...
1696005	  737.9	  632.0	 3607.0	...
1696006	  738.1	  631.9	 3609.0	...
1696007	  738.3	  631.7	 3609.0	...
1696008	  738.3	  631.6	 3608.0	...
1696009	  738.3	  631.6	 3607.0	...
1696010	  738.6	  631.7	 3605.0	...
1696011	  738.9	  631.8	 3604.0	...
1696012	  739.0	  631.9	 3602.0	...
1696013	  738.8	  632.0	 3601.0	...
1696014	  738.9	  632.0	 3599.0	...
1696015	  739.2	  632.1	 3599.0	...
1696016	  739.5	  632.1	 3599.0	...
1696017	  739.4	  632.1	 3599.0	...
1696018	  739.1	  632.0	 3600.0	...
1696019	  738.9	  631.9	 3602.0	...
1696020	  738.8	  631.5	 3603.0	...
1696021	  738.9	  631.1	 3604.0	...
1696022	  738.8	  630.6	 3604.0	...
1696023	  738.7	  630.5	 3605.0	...
1696024	  738.6	  630.5	 3605.0	...
1696025	  738.6	  630.6	 3605.0	...
1696026	  738.7	  630.8	 3605.0	...
1696027	  738.8	  630.9	 3605.0	...
1696028	  738.7	  631.0	 3605.0	...
1696029	  738.6	  630.9	 3605.0	...
1696030	  738.6	  630.8	 3604.0	...
1696031	  738.6	  630.8	 3604.0	...
1696032	  738.7	  630.7	 3604.0	...
1696033	  738.8	  630.6	 3604.0	...
1696034	  738.9	  630.7	 3604.0	...
1696035	  739.0	  630.9	 3605.0	...
1696036	  738.8	  630.9	 3605.0	...
1696037	  738.8	  630.7	 3604.0	...
1696038	  738.7	  630.6	 3602.0	...
1696039	  738.6	  630.4	 3603.0	...
1696040	  738.3	  630.2	 3607.0	...
1696041	  738.0	  630.0	 3611.0	...
1696042	  737.9	  630.0	 3612.0	...
1696043	  738.1	  629.9	 3613.0	...
1696044	  738.3	  629.8	 3614.0	...
1696045	  738.5	  629.6	 3614.0	...
1696046	  738.2	  629.5	 3612.0	...
1696047	  737.9	  629.6	 3609.0	...
1696048	  738.3	  629.5	 3607.0	...
1696049	  739.0	  629.1	 3606.0	...
1696050	  739.6	  629.6	 3603.0	...
1696051	  739.5	  630.5	 3601.0	...
1696052	  739.3	  631.4	 3599.0	...
1696053	  739.1	  631.4	 3600.0	...
1696054	  739.0	  631.3	 3601.0	...
1696055	  739.1	  631.1	 3603.0	...
1696056	  739.2	  630.8	 3604.0	...
1696057	  739.4	  630.2	 3605.0	...
1696058	  739.6	  629.8	 3605.0	...
1696059	  739.6	  629.7	 3607.0	...
1696060	  739.8	  630.2	 3608.0	...
1696061	  740.0	  630.7	 3610.0	...
1696062	  740.1	  630.4	 3610.0	...
1696063	  740.0	  629.9	 3610.0	...
1696064	  740.0	  629.5	 3610.0	...
1696065	  739.7	  629.8	 3610.0	...
1696066	  739.3	  629.8	 3611.0	...
1696067	  739.2	  629.5	 3611.0	...
1696068	  739.4	  629.4	 3607.0	...
1696069	  739.7	  629.6	 3603.0	...
1696070	  739.7	  630.5	 3601.0	...
1696071	  739.7	  631.2	 3601.0	...
1696072	  739.6	  631.4	 3601.0	...
1696073	  739.6	  631.1	 3601.0	...
1696074	  739.3	  630.6	 3602.0	...
1696075	  739.0	  630.6	 3602.0	...
1696076	  738.9	  630.5	 3603.0	...
1696077	  739.0	  630.4	 3605.0	...
1696078	  739.0	  630.3	 3608.0	...
1696079	  738.8	  630.3	 3610.0	...
1696080	  738.5	  630.4	 3611.0	...
1696081	  738.3	  630.5	 3612.0	...
1696082	  738.0	  630.7	 3612.0	...
1696083	  738.0	  630.8	 3611.0	...
1696084	  737.9	  630.8	 3608.0	...
1696085	  738.1	  630.7	 3609.0	...
1696086	  738.3	  630.6	 3611.0	...
1696087	  738.4	  630.5	 3612.0	...
1696088	  738.3	  630.3	 3611.0	...
1696089	  738.3	  630.0	 3610.0	...
1696090	  737.7	  629.9	 3610.0	...
1696091	  737.1	  630.3	 3609.0	...
1696092	  736.6	  630.6	 3608.0	...
1696093	  736.7	  630.8	 3609.0	...
1696094	  737.2	  630.8	 3609.0	...
1696095	  737.7	  630.2	 3609.0	...
1696096	  738.3	  629.3	 3611.0	...
1696097	  738.4	  628.4	 3612.0	...
1696098	  738.3	  628.1	 3614.0	...
1696099	  737.9	  628.2	 3615.0	...
1696100	  737.3	  628.4	 3615.0	...
1696101	  737.0	  628.5	 3616.0	...
1696102	  736.8	  628.5	 3617.0	...
1696103	  736.8	  628.5	 3617.0	...
1696104	  736.8	  628.8	 3619.0	...
1696105	  736.9	  629.0	 3621.0	...
1696106	  737.1	  629.3	 3622.0	...
1696107	  737.2	  629.2	 3620.0	...
1696108	  737.2	  629.5	 3618.0	...
1696109	  737.2	  629.9	 3619.0	...
1696110	  736.8	  629.4	 3620.0	...
1696111	  736.4	  628.6	 3622.0	...
1696112	  736.3	  627.6	 3621.0	...
1696113	  736.5	  627.4	 3622.0	...
1696114	  736.8	  627.2	 3624.0	...
1696115	  736.8	  627.1	 3626.0	...
1696116	  736.7	  627.2	 3629.0	...
1696117	  736.7	  627.3	 3631.0	...
1696118	  736.7	  627.3	 3631.0	...
1696119	  736.7	  627.1	 3629.0	...
1696120	  736.7	  626.9	 3627.0	...
1696121	  736.5	  627.3	 3627.0	...
1696122	  736.3	  627.9	 3628.0	...
1696123	  736.2	  628.6	 3628.0	...
1696124	  736.3	  628.8	 3629.0	...
1696125	  736.5	  628.2	 3630.0	...
1696126	  736.6	  627.7	 3632.0	...
1696127	  736.7	  627.5	 3632.0	...
1696128	  736.8	  627.8	 3633.0	...
1696129	  737.0	  628.1	 3633.0	...
1696130	  737.2	  627.8	 3634.0	...
1696131	  737.4	  627.5	 3634.0	...
1696132	  737.5	  627.6	 3634.0	...
1696133	  737.4	  628.0	 3633.0	...
1696134	  737.3	  628.5	 3633.0	...
1696135	  737.2	  628.5	 3633.0	...
1696136	  737.3	  628.6	 3633.0	...
1696137	  737.0	  628.7	 3633.0	...
1696138	  736.7	  628.5	 3633.0	...
1696139	  736.3	  628.4	 3633.0	...
1696140	  736.2	  628.7	 3634.0	...
1696141	  736.2	  629.3	 3635.0	...
1696142	  736.1	  629.4	 3636.0	...
1696143	  736.1	  629.1	 3636.0	...
1696144	  736.0	  629.0	 3635.0	...
1696145	  735.8	  629.3	 3635.0	...
1696146	  735.6	  628.7	 3638.0	...
1696147	  735.6	  628.0	 3641.0	...
1696148	  735.5	  627.8	 3643.0	...
1696149	  735.6	  628.3	 3641.0	...
1696150	  736.3	  628.7	 3640.0	...
1696151	  736.9	  628.7	 3640.0	...
1696152	  737.6	  628.5	 3640.0	...
1696153	  737.8	  628.4	 3640.0	...
1696154	  737.9	  628.3	 3639.0	...
1696155	  737.8	  628.3	 3637.0	...
1696156	  737.6	  628.0	 3636.0	...
1696157	  737.3	  627.8	 3634.0	...
1696158	  737.0	  627.5	 3635.0	...
1696159	  736.8	  627.6	 3637.0	...
1696160	  736.7	  627.9	 3639.0	...
1696161	  736.7	  628.2	 3641.0	...
1696162	  736.7	  628.6	 3641.0	...
1696163	  736.7	  628.8	 3641.0	...
1696164	  736.7	  628.9	 3642.0	...
1696165	  736.7	  628.9	 3644.0	...
1696166	  736.6	  628.8	 3646.0	...
1696167	  736.6	  628.6	 3647.0	...
1696168	  736.5	  628.5	 3648.0	...
1696169	  736.8	  628.4	 3649.0	...
1696170	  737.1	  628.4	 3646.0	...
1696171	  737.4	  628.8	 3643.0	...
1696172	  737.4	  629.3	 3639.0	...
1696173	  737.5	  629.7	 3640.0	...
1696174	  737.7	  629.8	 3641.0	...
MSG	1696175 0000 _ Number Off
1696175	  737.8	  629.9	 3642.0	...
1696176	  737.7	  629.6	 3643.0	...
1696177	  737.7	  629.3	 3644.0	...
1696178	  738.0	  629.0	 3644.0	...
1696179	  738.3	  628.8	 3644.0	...
1696180	  738.7	  628.6	 3647.0	...
1696181	  738.9	  628.4	 3650.0	...
1696182	  739.1	  628.2	 3654.0	...
1696183	  739.2	  628.1	 3654.0	...
1696184	  739.1	  628.1	 3654.0	...
1696185	  738.6	  628.2	 3655.0	...
1696186	  738.0	  628.5	 3655.0	...
1696187	  737.6	  629.0	 3653.0	...
1696188	  737.8	  629.4	 3650.0	...
1696189	  737.9	  629.1	 3651.0	...
1696190	  737.9	  628.6	 3654.0	...
1696191	  737.8	  628.1	 3657.0	...
1696192	  737.8	  628.1	 3657.0	...
1696193	  737.9	  628.3	 3656.0	...
1696194	  737.9	  628.5	 3655.0	...
1696195	  737.9	  628.8	 3657.0	...
1696196	  737.9	  628.8	 3659.0	...
1696197	  737.9	  628.9	 3662.0	...
1696198	  738.0	  628.8	 3663.0	...
1696199	  737.9	  628.8	 3664.0	...
1696200	  737.9	  628.8	 3665.0	...
1696201	  737.9	  628.8	 3664.0	...
1696202	  737.9	  628.3	 3662.0	...
1696203	  737.9	  627.9	 3663.0	...
1696204	  737.8	  627.5	 3667.0	...
1696205	  737.8	  627.6	 3671.0	...
1696206	  738.0	  627.6	 3670.0	...
1696207	  738.1	  627.5	 3668.0	...
1696208	  738.0	  627.8	 3666.0	...
1696209	  737.8	  628.3	 3666.0	...
1696210	  737.6	  628.7	 3668.0	...
1696211	  737.8	  628.7	 3670.0	...
1696212	  737.9	  628.7	 3673.0	...
1696213	  737.8	  628.8	 3674.0	...
1696214	  737.7	  628.8	 3674.0	...
1696215	  737.5	  628.8	 3674.0	...
1696216	  737.4	  628.7	 3677.0	...
1696217	  737.3	  628.6	 3681.0	...
1696218	  737.3	  629.0	 3684.0	...
1696219	  737.4	  629.4	 3684.0	...
1696220	  737.4	  629.7	 3684.0	...
1696221	  737.4	  629.8	 3685.0	...
1696222	  737.4	  629.8	 3686.0	...
1696223	  737.5	  629.4	 3686.0	...
1696224	  737.8	  628.8	 3686.0	...
1696225	  737.6	  628.3	 3687.0	...
1696226	  737.3	  628.5	 3687.0	...
1696227	  736.7	  628.5	 3688.0	...
1696228	  736.6	  628.4	 3689.0	...
1696229	  736.3	  628.3	 3690.0	...
1696230	  736.3	  628.2	 3690.0	...
1696231	  736.3	  628.2	 3692.0	...
1696232	  736.3	  628.3	 3693.0	...
1696233	  736.4	  628.3	 3694.0	...
1696234	  736.5	  628.5	 3694.0	...
1696235	  736.8	  628.7	 3692.0	...
1696236	  737.0	  628.6	 3689.0	...
1696237	  737.3	  628.0	 3687.0	...
1696238	  737.3	  627.4	 3688.0	...
1696239	  736.9	  627.2	 3690.0	...
1696240	  736.5	  627.3	 3693.0	...
1696241	  736.1	  627.5	 3696.0	...
1696242	  736.1	  627.7	 3699.0	...
1696243	  736.1	  627.8	 3701.0	...
1696244	  736.2	  627.7	 3702.0	...
1696245	  736.2	  627.6	 3702.0	...
1696246	  736.1	  627.5	 3700.0	...
1696247	  735.9	  627.4	 3700.0	...
1696248	  735.9	  627.2	 3701.0	...
1696249	  735.8	  627.2	 3703.0	...
1696250	  735.8	  627.9	 3705.0	...
1696251	  735.8	  628.5	 3705.0	...
1696252	  735.8	  629.2	 3706.0	...
1696253	  735.8	  629.2	 3706.0	...
1696254	  735.9	  628.4	 3705.0	...
1696255	  736.0	  627.7	 3702.0	...
1696256	  735.7	  627.2	 3702.0	...
1696257	  735.3	  627.5	 3704.0	...
1696258	  734.8	  627.7	 3707.0	...
1696259	  734.7	  627.7	 3707.0	...
1696260	  735.1	  627.6	 3707.0	...
1696261	  735.6	  627.5	 3707.0	...
1696262	  736.1	  627.4	 3707.0	...
1696263	  736.1	  627.5	 3707.0	...
1696264	  736.2	  627.7	 3709.0	...
1696265	  735.9	  628.1	 3711.0	...
1696266	  735.6	  628.5	 3715.0	...
1696267	  735.1	  628.8	 3718.0	...
1696268	  735.0	  628.7	 3719.0	...
1696269	  734.9	  628.3	 3719.0	...
1696270	  734.8	  627.8	 3720.0	...
1696271	  734.8	  627.7	 3721.0	...
1696272	  734.8	  628.0	 3721.0	...
1696273	  734.8	  628.2	 3721.0	...
1696274	  734.7	  628.1	 3721.0	...
1696275	  734.9	  627.9	 3722.0	...
1696276	  735.2	  627.9	 3723.0	...
1696277	  735.7	  627.9	 3725.0	...
1696278	  735.9	  628.0	 3727.0	...
1696279	  735.8	  628.0	 3727.0	...
1696280	  735.5	  628.0	 3728.0	...
1696281	  735.2	  628.0	 3727.0	...
1696282	  735.0	  628.2	 3727.0	...
1696283	  734.8	  628.4	 3727.0	...
1696284	  734.6	  628.6	 3730.0	...
1696285	  734.5	  628.6	 3732.0	...
1696286	  734.4	  628.5	 3732.0	...
1696287	  734.4	  628.3	 3731.0	...
1696288	  734.4	  628.1	 3731.0	...
1696289	  734.3	  627.9	 3731.0	...
1696290	  734.2	  627.8	 3730.0	...
1696291	  734.1	  627.7	 3730.0	...
1696292	  734.0	  627.7	 3733.0	...
1696293	  734.1	  627.7	 3736.0	...
1696294	  734.0	  627.8	 3739.0	...
1696295	  733.9	  627.9	 3737.0	...
1696296	  733.9	  628.0	 3734.0	...
1696297	  734.0	  628.0	 3734.0	...
1696298	  733.9	  628.0	 3736.0	...
1696299	  733.5	  627.7	 3738.0	...
1696300	  733.1	  627.5	 3738.0	...
1696301	  732.8	  627.2	 3738.0	...
1696302	  733.0	  627.1	 3738.0	...
1696303	  733.2	  627.0	 3740.0	...
1696304	  733.2	  626.8	 3742.0	...
1696305	  733.1	  626.5	 3743.0	...
1696306	  733.1	  626.6	 3743.0	...
1696307	  733.3	  627.0	 3742.0	...
1696308	  733.6	  627.5	 3743.0	...
1696309	  733.4	  627.6	 3744.0	...
1696310	  733.0	  627.6	 3745.0	...
1696311	  732.3	  627.8	 3746.0	...
1696312	  732.2	  627.9	 3747.0	...
1696313	  732.1	  628.0	 3748.0	...
1696314	  732.5	  628.0	 3749.0	...
1696315	  732.8	  627.8	 3751.0	...
1696316	  733.1	  627.6	 3750.0	...
1696317	  733.1	  627.7	 3749.0	...
1696318	  733.2	  627.9	 3749.0	...
1696319	  733.3	  627.8	 3751.0	...
1696320	  733.3	  627.3	 3754.0	...
1696321	  733.3	  626.9	 3755.0	...
1696322	  733.1	  626.7	 3754.0	...
1696323	  732.7	  626.7	 3754.0	...
1696324	  732.4	  626.8	 3754.0	...
1696325	  732.1	  626.8	 3753.0	...
1696326	  732.1	  626.7	 3750.0	...
1696327	  732.3	  626.5	 3750.0	...
1696328	  732.5	  626.4	 3751.0	...
1696329	  732.6	  626.1	 3753.0	...
1696330	  732.6	  625.9	 3754.0	...
1696331	  732.5	  625.8	 3755.0	...
1696332	  732.4	  625.8	 3755.0	...
1696333	  732.3	  625.8	 3755.0	...
1696334	  732.3	  625.9	 3756.0	...
1696335	  732.2	  625.9	 3757.0	...
1696336	  732.1	  625.9	 3758.0	...
1696337	  732.1	  625.9	 3758.0	...
1696338	  732.2	  625.9	 3758.0	...
1696339	  732.3	  625.9	 3758.0	...
1696340	  732.4	  625.9	 3758.0	...
1696341	  732.4	  626.0	 3758.0	...
1696342	  732.5	  626.0	 3758.0	...
1696343	  732.3	  625.9	 3758.0	...
1696344	  732.3	  625.7	 3759.0	...
1696345	  732.3	  626.0	 3759.0	...
1696346	  732.5	  626.3	 3759.0	...
1696347	  732.6	  626.8	 3760.0	...
1696348	  732.5	  627.0	 3762.0	...
1696349	  732.4	  627.1	 3763.0	...
1696350	  732.2	  627.2	 3763.0	...
1696351	  732.1	  627.2	 3761.0	...
1696352	  732.1	  627.2	 3758.0	...
1696353	  732.1	  627.1	 3756.0	...
1696354	  732.1	  626.7	 3757.0	...
1696355	  732.2	  626.3	 3760.0	...
1696356	  732.4	  626.2	 3763.0	...
1696357	  732.5	  626.5	 3765.0	...
1696358	  732.5	  626.8	 3766.0	...
1696359	  732.6	  626.8	 3766.0	...
1696360	  732.7	  626.9	 3766.0	...
1696361	  732.6	  627.1	 3767.0	...
1696362	  732.5	  627.4	 3767.0	...
1696363	  732.4	  627.5	 3767.0	...
1696364	  732.3	  627.4	 3769.0	...
1696365	  732.1	  627.2	 3771.0	...
1696366	  732.1	  627.1	 3771.0	...
1696367	  732.1	  627.0	 3772.0	...
1696368	  732.1	  627.0	 3773.0	...
1696369	  732.1	  627.0	 3773.0	...
1696370	  732.0	  627.0	 3774.0	...
1696371	  732.6	  626.9	 3774.0	...
1696372	  733.2	  626.7	 3774.0	...
1696373	  733.6	  626.6	 3775.0	...
1696374	  733.3	  626.6	 3776.0	...
1696375	  733.0	  626.7	 3776.0	...
MSG	1696376 0000 _ Number On
1696376	  732.7	  626.8	 3775.0	...
1696377	  732.4	  626.9	 3774.0	...
1696378	  732.1	  627.0	 3774.0	...
1696379	  732.2	  627.0	 3775.0	...
1696380	  732.3	  627.3	 3775.0	...
1696381	  732.4	  627.7	 3777.0	...
1696382	  732.5	  628.0	 3779.0	...
1696383	  732.8	  627.7	 3781.0	...
1696384	  733.1	  627.3	 3781.0	...
1696385	  733.3	  626.9	 3781.0	...
1696386	  733.4	  626.8	 3781.0	...
1696387	  734.2	  627.1	 3782.0	...
1696388	  735.0	  627.4	 3783.0	...
EFIX R   1694499	1696388	1890	  756.3	  628.8	   3118
SSACC R  1696389
1696389	  736.2	  627.2	 3784.0	...
1696390	  737.6	  626.6	 3782.0	...
1696391	  739.5	  625.9	 3778.0	...
1696392	  742.2	  626.0	 3774.0	...
1696393	  744.6	  626.0	 3774.0	...
1696394	  747.1	  626.1	 3775.0	...
1696395	  749.7	  625.5	 3777.0	...
1696396	  752.5	  625.4	 3777.0	...
1696397	  755.2	  625.3	 3776.0	...
1696398	  757.6	  625.2	 3775.0	...
1696399	  759.3	  624.7	 3773.0	...
ESACC R  1696389	1696399	11	  736.2	  627.2	  759.3	  624.7	   0.50	     52
SFIX R   1696400
1696400	  761.0	  624.2	 3773.0	...
1696401	  761.7	  624.0	 3772.0	...
1696402	  762.1	  623.8	 3772.0	...
1696403	  762.1	  623.6	 3774.0	...
1696404	  761.7	  623.6	 3776.0	...
1696405	  761.2	  623.6	 3778.0	...
1696406	  760.5	  623.8	 3778.0	...
1696407	  759.9	  623.7	 3778.0	...
1696408	  758.7	  623.7	 3777.0	...
1696409	  757.6	  623.7	 3778.0	...
1696410	  756.8	  623.6	 3778.0	...
1696411	  756.6	  623.4	 3779.0	...
1696412	  755.8	  623.3	 3779.0	...
1696413	  755.2	  622.9	 3779.0	...
1696414	  754.5	  622.5	 3778.0	...
1696415	  754.6	  622.0	 3777.0	...
1696416	  754.7	  621.9	 3775.0	...
1696417	  754.5	  621.9	 3775.0	...
1696418	  754.2	  621.8	 3775.0	...
1696419	  754.1	  621.9	 3774.0	...
1696420	  754.3	  622.1	 3774.0	...
1696421	  754.2	  622.3	 3775.0	...
1696422	  753.9	  622.4	 3776.0	...
1696423	  753.6	  622.7	 3776.0	...
1696424	  753.6	  623.2	 3779.0	...
1696425	  753.6	  624.0	 3782.0	...
1696426	  753.6	  624.6	 3785.0	...
1696427	  753.7	  624.7	 3784.0	...
1696428	  753.7	  624.4	 3782.0	...
1696429	  753.8	  624.1	 3780.0	...
1696430	  753.9	  624.1	 3779.0	...
1696431	  753.9	  624.1	 3780.0	...
1696432	  754.0	  624.2	 3780.0	...
1696433	  754.0	  624.2	 3780.0	...
1696434	  753.9	  624.5	 3780.0	...
1696435	  753.6	  624.8	 3779.0	...
1696436	  753.3	  625.1	 3782.0	...
1696437	  753.5	  625.0	 3785.0	...
1696438	  754.0	  624.8	 3789.0	...
1696439	  754.5	  624.4	 3790.0	...
1696440	  754.5	  623.8	 3791.0	...
1696441	  754.3	  623.5	 3791.0	...
1696442	  754.1	  623.3	 3791.0	...
1696443	  754.0	  623.4	 3791.0	...
1696444	  753.9	  623.4	 3790.0	...
1696445	  754.0	  623.4	 3790.0	...
1696446	  754.1	  623.4	 3790.0	...
1696447	  754.3	  623.6	 3790.0	...
1696448	  754.0	  623.9	 3792.0	...
1696449	  753.6	  624.2	 3793.0	...
1696450	  753.3	  624.2	 3794.0	...
1696451	  753.5	  624.0	 3794.0	...
1696452	  753.7	  623.7	 3794.0	...
1696453	  753.7	  623.6	 3794.0	...
1696454	  753.8	  623.5	 3794.0	...
1696455	  753.8	  623.6	 3796.0	...
1696456	  753.8	  623.6	 3799.0	...
1696457	  753.9	  623.3	 3803.0	...
1696458	  754.0	  623.1	 3803.0	...
1696459	  754.0	  622.8	 3803.0	...
1696460	  754.2	  623.6	 3803.0	...
1696461	  754.6	  624.4	 3802.0	...
1696462	  755.0	  625.1	 3802.0	...
1696463	  755.1	  625.1	 3801.0	...
1696464	  755.0	  625.0	 3801.0	...
1696465	  754.9	  624.5	 3802.0	...
1696466	  754.3	  624.1	 3802.0	...
1696467	  753.7	  623.8	 3803.0	...
1696468	  753.2	  624.1	 3803.0	...
1696469	  753.3	  624.3	 3803.0	...
1696470	  753.4	  624.3	 3803.0	...
1696471	  753.4	  624.2	 3803.0	...
1696472	  753.4	  624.0	 3804.0	...
1696473	  753.4	  623.8	 3804.0	...
1696474	  753.4	  623.8	 3805.0	...
1696475	  753.4	  623.9	 3805.0	...
1696476	  753.4	  624.0	 3806.0	...
1696477	  753.4	  624.0	 3807.0	...
1696478	  753.4	  623.9	 3807.0	...
1696479	  753.5	  623.8	 3806.0	...
1696480	  753.5	  623.7	 3806.0	...
1696481	  753.6	  624.0	 3805.0	...
1696482	  753.6	  624.9	 3805.0	...
1696483	  753.6	  625.9	 3804.0	...
1696484	  753.6	  626.7	 3803.0	...
1696485	  753.5	  626.9	 3803.0	...
1696486	  753.5	  626.3	 3804.0	...
1696487	  753.3	  625.7	 3808.0	...
1696488	  753.0	  624.8	 3812.0	...
1696489	  752.7	  624.4	 3816.0	...
1696490	  753.0	  623.9	 3817.0	...
1696491	  753.4	  623.7	 3818.0	...
1696492	  753.5	  623.7	 3817.0	...
1696493	  753.1	  623.7	 3815.0	...
1696494	  753.2	  623.6	 3815.0	...
1696495	  753.4	  623.5	 3814.0	...
1696496	  753.7	  623.7	 3812.0	...
1696497	  753.7	  624.0	 3810.0	...
1696498	  753.3	  624.5	 3809.0	...
1696499	  752.9	  624.8	 3809.0	...
1696500	  752.4	  625.0	 3809.0	...
1696501	  752.4	  625.1	 3809.0	...
1696502	  752.4	  625.0	 3809.0	...
1696503	  752.4	  625.0	 3809.0	...
1696504	  752.5	  625.2	 3810.0	...
1696505	  752.5	  625.4	 3811.0	...
1696506	  752.7	  625.6	 3811.0	...
1696507	  752.9	  625.3	 3811.0	...
1696508	  753.2	  625.2	 3811.0	...
1696509	  753.2	  625.2	 3810.0	...
1696510	  753.2	  624.9	 3809.0	...
1696511	  753.2	  624.6	 3810.0	...
1696512	  753.1	  624.3	 3812.0	...
1696513	  752.9	  624.3	 3813.0	...
1696514	  752.7	  624.8	 3814.0	...
1696515	  752.4	  625.2	 3814.0	...
1696516	  752.3	  625.8	 3813.0	...
1696517	  752.4	  625.9	 3813.0	...
1696518	  752.6	  625.9	 3812.0	...
1696519	  752.8	  625.8	 3812.0	...
1696520	  752.8	  625.4	 3811.0	...
1696521	  752.7	  625.2	 3811.0	...
1696522	  752.5	  625.7	 3811.0	...
1696523	  752.4	  626.6	 3811.0	...
1696524	  752.4	  627.4	 3812.0	...
1696525	  752.6	  627.4	 3813.0	...
1696526	  753.1	  627.3	 3814.0	...
1696527	  753.4	  627.6	 3816.0	...
1696528	  753.8	  627.9	 3817.0	...
1696529	  753.9	  627.7	 3819.0	...
1696530	  753.6	  627.2	 3819.0	...
1696531	  753.1	  626.6	 3818.0	...
1696532	  752.7	  625.9	 3817.0	...
1696533	  752.7	  625.1	 3815.0	...
1696534	  752.7	  624.8	 3814.0	...
1696535	  753.0	  625.1	 3813.0	...
1696536	  753.2	  625.3	 3813.0	...
1696537	  753.5	  625.1	 3812.0	...
1696538	  753.4	  625.7	 3812.0	...
1696539	  753.4	  626.4	 3813.0	...
1696540	  753.5	  627.0	 3814.0	...
1696541	  753.5	  626.7	 3815.0	...
1696542	  753.6	  626.5	 3815.0	...
1696543	  753.6	  626.4	 3814.0	...
1696544	  753.6	  626.5	 3813.0	...
1696545	  753.7	  626.3	 3812.0	...
1696546	  753.7	  626.0	 3812.0	...
1696547	  753.7	  625.8	 3810.0	...
1696548	  753.8	  625.8	 3808.0	...
1696549	  753.9	  625.7	 3805.0	...
1696550	  754.0	  625.7	 3804.0	...
1696551	  754.0	  625.7	 3804.0	...
1696552	  753.9	  625.6	 3804.0	...
1696553	  753.8	  625.6	 3804.0	...
1696554	  753.3	  625.5	 3804.0	...
1696555	  752.9	  625.5	 3804.0	...
1696556	  752.7	  625.4	 3804.0	...
1696557	  752.8	  625.4	 3804.0	...
1696558	  752.9	  625.5	 3804.0	...
1696559	  752.8	  625.6	 3803.0	...
1696560	  752.7	  625.7	 3803.0	...
1696561	  752.5	  625.7	 3804.0	...
1696562	  752.3	  625.7	 3804.0	...
1696563	  752.4	  625.9	 3803.0	...
1696564	  752.7	  625.9	 3802.0	...
1696565	  752.9	  626.0	 3801.0	...
1696566	  752.9	  625.8	 3801.0	...
1696567	  752.9	  625.7	 3799.0	...
1696568	  752.4	  625.8	 3798.0	...
1696569	  752.0	  626.0	 3798.0	...
1696570	  752.1	  626.1	 3800.0	...
1696571	  752.7	  626.0	 3801.0	...
1696572	  752.8	  626.2	 3801.0	...
1696573	  752.4	  626.4	 3801.0	...
1696574	  751.8	  626.7	 3799.0	...
1696575	  751.8	  626.8	 3797.0	...
1696576	  751.8	  626.9	 3796.0	...
1696577	  752.0	  626.9	 3795.0	...
1696578	  752.1	  627.0	 3795.0	...
1696579	  751.9	  627.1	 3795.0	...
1696580	  751.8	  627.4	 3795.0	...
1696581	  751.8	  627.6	 3795.0	...
1696582	  751.9	  627.6	 3795.0	...
1696583	  751.9	  627.5	 3794.0	...
1696584	  751.5	  627.6	 3792.0	...
1696585	  751.3	  627.7	 3791.0	...
1696586	  751.4	  627.3	 3791.0	...
1696587	  751.7	  626.9	 3791.0	...
1696588	  752.0	  626.7	 3791.0	...
1696589	  752.0	  626.9	 3790.0	...
1696590	  751.8	  627.0	 3789.0	...
1696591	  751.5	  627.1	 3787.0	...
1696592	  751.1	  627.1	 3786.0	...
1696593	  751.0	  627.1	 3786.0	...
1696594	  751.3	  626.9	 3786.0	...
1696595	  751.7	  626.8	 3787.0	...
1696596	  752.0	  627.0	 3787.0	...
1696597	  752.1	  627.2	 3787.0	...
1696598	  752.1	  627.4	 3788.0	...
1696599	  752.1	  627.2	 3789.0	...
1696600	  752.0	  627.0	 3788.0	...
1696601	  751.8	  626.9	 3785.0	...
1696602	  751.7	  627.0	 3782.0	...
1696603	  751.8	  627.0	 3780.0	...
1696604	  751.9	  627.3	 3778.0	...
1696605	  752.1	  627.5	 3777.0	...
1696606	  752.2	  627.7	 3777.0	...
1696607	  752.2	  627.5	 3777.0	...
1696608	  752.2	  627.3	 3776.0	...
1696609	  752.0	  627.1	 3776.0	...
1696610	  752.4	  627.1	 3771.0	...
1696611	  752.8	  627.1	 3767.0	...
1696612	  753.1	  627.2	 3763.0	...
1696613	  753.1	  627.4	 3763.0	...
1696614	  753.1	  627.4	 3763.0	...
1696615	  753.2	  627.3	 3763.0	...
1696616	  753.3	  627.2	 3763.0	...
1696617	  753.3	  627.2	 3763.0	...
1696618	  753.1	  627.3	 3764.0	...
1696619	  752.9	  627.3	 3761.0	...
1696620	  752.7	  627.6	 3758.0	...
1696621	  752.7	  628.0	 3755.0	...
1696622	  752.7	  628.3	 3755.0	...
1696623	  752.5	  628.2	 3756.0	...
1696624	  752.3	  628.1	 3756.0	...
1696625	  752.1	  628.1	 3757.0	...
1696626	  752.1	  628.3	 3756.0	...
1696627	  752.0	  628.3	 3757.0	...
1696628	  752.0	  628.3	 3757.0	...
1696629	  751.8	  628.3	 3754.0	...
1696630	  751.5	  628.4	 3752.0	...
1696631	  750.4	  628.3	 3749.0	...
EFIX R   1696400	1696631	232	  753.4	  625.4	   3794
SSACC R  1696632
1696632	  749.5	  627.5	 3750.0	...
1696633	  747.7	  627.0	 3750.0	...
1696634	  745.7	  626.8	 3748.0	...
1696635	  743.3	  627.4	 3747.0	...
1696636	  740.2	  628.2	 3746.0	...
1696637	  738.0	  628.9	 3745.0	...
1696638	  735.7	  630.1	 3745.0	...
1696639	  734.4	  631.0	 3745.0	...
1696640	  732.4	  631.6	 3745.0	...
1696641	  730.3	  631.7	 3746.0	...
ESACC R  1696632	1696641	10	  749.5	  627.5	  730.3	  631.7	   0.42	     47
SFIX R   1696642
1696642	  728.8	  631.8	 3745.0	...
1696643	  727.0	  632.0	 3743.0	...
1696644	  726.0	  632.0	 3741.0	...
1696645	  724.9	  632.1	 3737.0	...
1696646	  724.9	  632.0	 3732.0	...
1696647	  724.9	  632.0	 3727.0	...
1696648	  725.4	  632.1	 3725.0	...
1696649	  726.7	  631.9	 3724.0	...
1696650	  728.0	  631.8	 3724.0	...
1696651	  729.4	  631.7	 3724.0	...
1696652	  730.6	  631.7	 3725.0	...
1696653	  732.1	  631.7	 3724.0	...
1696654	  733.3	  631.7	 3724.0	...
1696655	  734.1	  631.6	 3723.0	...
1696656	  735.1	  631.4	 3721.0	...
1696657	  735.9	  631.1	 3718.0	...
1696658	  736.6	  631.1	 3716.0	...
1696659	  736.8	  631.3	 3715.0	...
1696660	  736.9	  631.5	 3717.0	...
1696661	  736.9	  631.5	 3718.0	...
1696662	  736.7	  631.5	 3719.0	...
1696663	  736.5	  631.3	 3718.0	...
1696664	  736.1	  631.2	 3718.0	...
1696665	  735.9	  631.2	 3714.0	...
1696666	  735.8	  631.2	 3712.0	...
1696667	  736.0	  631.0	 3711.0	...
1696668	  736.1	  630.9	 3712.0	...
1696669	  736.3	  630.9	 3713.0	...
1696670	  736.5	  631.3	 3714.0	...
1696671	  736.5	  631.8	 3715.0	...
1696672	  736.4	  632.2	 3714.0	...
1696673	  736.2	  632.3	 3711.0	...
1696674	  736.0	  632.4	 3707.0	...
1696675	  735.8	  632.6	 3705.0	...
1696676	  735.6	  632.8	 3703.0	...
1696677	  735.6	  632.7	 3703.0	...
1696678	  735.7	  632.2	 3702.0	...
1696679	  735.8	  631.7	 3703.0	...
1696680	  735.6	  631.4	 3703.0	...
1696681	  735.5	  631.5	 3704.0	...
1696682	  735.4	  631.7	 3703.0	...
1696683	  735.1	  631.8	 3702.0	...
1696684	  734.7	  631.8	 3700.0	...
1696685	  734.7	  631.5	 3699.0	...
1696686	  735.0	  631.2	 3699.0	...
1696687	  735.2	  630.8	 3700.0	...
1696688	  735.1	  630.9	 3701.0	...
MSG	1696689 0000 _ Number Off
1696689	  735.2	  630.8	 3700.0	...
1696690	  735.4	  630.7	 3698.0	...
1696691	  735.5	  630.7	 3695.0	...
1696692	  735.5	  630.7	 3692.0	...
1696693	  735.4	  631.4	 3691.0	...
1696694	  735.5	  632.1	 3690.0	...
1696695	  735.7	  632.7	 3690.0	...
1696696	  735.0	  632.7	 3689.0	...
1696697	  734.3	  632.7	 3689.0	...
1696698	  733.6	  632.8	 3689.0	...
1696699	  733.7	  633.0	 3689.0	...
1696700	  734.0	  633.1	 3689.0	...
1696701	  734.6	  633.2	 3688.0	...
1696702	  735.2	  633.2	 3688.0	...
1696703	  735.6	  633.1	 3688.0	...
1696704	  735.4	  632.9	 3687.0	...
1696705	  734.9	  632.7	 3685.0	...
1696706	  734.6	  632.5	 3685.0	...
1696707	  734.5	  632.5	 3686.0	...
1696708	  734.8	  632.3	 3687.0	...
1696709	  734.6	  632.3	 3685.0	...
1696710	  734.5	  632.2	 3683.0	...
1696711	  734.3	  632.2	 3682.0	...
1696712	  734.5	  632.1	 3682.0	...
1696713	  734.4	  631.9	 3683.0	...
1696714	  734.4	  631.6	 3683.0	...
1696715	  734.4	  631.8	 3683.0	...
1696716	  734.5	  632.3	 3682.0	...
1696717	  734.7	  633.0	 3681.0	...
1696718	  734.9	  633.1	 3681.0	...
1696719	  735.0	  633.1	 3681.0	...
1696720	  734.9	  633.0	 3683.0	...
1696721	  734.8	  632.7	 3685.0	...
1696722	  734.8	  632.7	 3686.0	...
1696723	  735.0	  632.6	 3686.0	...
1696724	  735.4	  632.5	 3685.0	...
1696725	  735.6	  632.5	 3681.0	...
1696726	  735.8	  632.5	 3679.0	...
1696727	  735.8	  632.4	 3675.0	...
1696728	  735.7	  632.2	 3674.0	...
1696729	  735.6	  632.0	 3673.0	...
1696730	  735.6	  632.2	 3671.0	...
1696731	  736.0	  632.3	 3671.0	...
1696732	  736.5	  632.3	 3670.0	...
1696733	  736.7	  632.0	 3670.0	...
1696734	  736.6	  631.8	 3671.0	...
1696735	  736.5	  631.2	 3673.0	...
1696736	  736.6	  630.3	 3674.0	...
1696737	  736.5	  629.4	 3676.0	...
1696738	  736.2	  629.4	 3675.0	...
1696739	  736.0	  629.7	 3672.0	...
1696740	  736.0	  629.8	 3670.0	...
1696741	  736.2	  629.6	 3671.0	...
1696742	  736.2	  629.6	 3673.0	...
1696743	  736.2	  629.7	 3675.0	...
1696744	  736.2	  629.8	 3674.0	...
1696745	  735.7	  629.9	 3673.0	...
1696746	  735.3	  630.0	 3672.0	...
1696747	  734.9	  630.6	 3671.0	...
1696748	  734.9	  631.2	 3671.0	...
1696749	  735.0	  631.2	 3670.0	...
1696750	  735.0	  630.6	 3671.0	...
1696751	  735.1	  630.1	 3672.0	...
1696752	  735.0	  630.1	 3674.0	...
1696753	  735.1	  630.2	 3674.0	...
1696754	  735.3	  630.3	 3674.0	...
1696755	  735.2	  630.3	 3674.0	...
1696756	  735.0	  630.4	 3674.0	...
1696757	  734.8	  630.1	 3673.0	...
1696758	  734.7	  629.9	 3671.0	...
1696759	  734.7	  629.6	 3670.0	...
1696760	  734.7	  629.7	 3672.0	...
1696761	  734.7	  629.8	 3673.0	...
1696762	  734.7	  630.0	 3674.0	...
1696763	  734.6	  630.1	 3673.0	...
1696764	  734.4	  630.2	 3672.0	...
1696765	  734.1	  630.2	 3671.0	...
1696766	  734.0	  630.1	 3670.0	...
1696767	  733.9	  629.9	 3671.0	...
1696768	  734.0	  630.0	 3672.0	...
1696769	  734.0	  630.3	 3673.0	...
1696770	  733.9	  630.6	 3673.0	...
1696771	  733.9	  630.7	 3673.0	...
1696772	  734.0	  630.6	 3676.0	...
1696773	  734.2	  630.5	 3678.0	...
1696774	  734.3	  630.4	 3679.0	...
1696775	  734.2	  630.5	 3677.0	...
1696776	  734.0	  630.5	 3675.0	...
1696777	  733.6	  630.6	 3676.0	...
1696778	  733.2	  630.6	 3679.0	...
1696779	  733.1	  630.7	 3681.0	...
1696780	  733.3	  630.7	 3680.0	...
1696781	  733.7	  630.9	 3678.0	...
1696782	  734.1	  631.2	 3677.0	...
1696783	  734.2	  631.0	 3676.0	...
1696784	  734.0	  630.4	 3676.0	...
1696785	  734.0	  629.7	 3676.0	...
1696786	  734.3	  629.6	 3677.0	...
1696787	  734.4	  630.0	 3679.0	...
1696788	  734.1	  630.4	 3679.0	...
1696789	  733.9	  630.4	 3680.0	...
1696790	  733.9	  630.0	 3681.0	...
1696791	  734.0	  630.1	 3681.0	...
1696792	  734.0	  630.5	 3680.0	...
1696793	  734.1	  631.0	 3680.0	...
1696794	  734.0	  631.3	 3680.0	...
1696795	  734.1	  631.6	 3679.0	...
1696796	  734.3	  631.5	 3678.0	...
1696797	  734.5	  631.1	 3678.0	...
1696798	  734.2	  630.8	 3679.0	...
1696799	  733.8	  630.8	 3679.0	...
1696800	  733.9	  631.0	 3679.0	...
1696801	  734.4	  631.0	 3679.0	...
1696802	  734.5	  631.2	 3678.0	...
1696803	  734.1	  631.2	 3678.0	...
1696804	  733.8	  631.2	 3678.0	...
1696805	  734.0	  630.6	 3679.0	...
1696806	  734.1	  629.7	 3681.0	...
1696807	  734.1	  628.9	 3683.0	...
1696808	  734.2	  628.5	 3685.0	...
1696809	  734.4	  628.5	 3687.0	...
1696810	  734.7	  628.5	 3688.0	...
1696811	  735.0	  628.5	 3687.0	...
1696812	  735.3	  628.6	 3686.0	...
1696813	  735.6	  628.8	 3685.0	...
1696814	  735.5	  629.1	 3686.0	...
1696815	  735.3	  629.2	 3686.0	...
1696816	  735.3	  629.2	 3687.0	...
1696817	  735.3	  629.1	 3687.0	...
1696818	  735.5	  629.1	 3686.0	...
1696819	  735.3	  629.2	 3684.0	...
1696820	  735.1	  629.0	 3683.0	...
1696821	  734.9	  628.5	 3682.0	...
1696822	  734.8	  628.1	 3681.0	...
1696823	  734.7	  627.7	 3679.0	...
1696824	  735.2	  627.5	 3676.0	...
1696825	  735.7	  627.5	 3676.0	...
1696826	  736.2	  627.5	 3676.0	...
1696827	  736.3	  627.7	 3676.0	...
1696828	  736.3	  627.7	 3676.0	...
1696829	  736.3	  627.8	 3676.0	...
1696830	  736.4	  627.8	 3675.0	...
1696831	  736.3	  627.8	 3674.0	...
1696832	  736.1	  627.8	 3673.0	...
1696833	  736.0	  627.8	 3674.0	...
1696834	  736.0	  628.3	 3675.0	...
1696835	  736.1	  628.8	 3675.0	...
1696836	  736.2	  629.4	 3677.0	...
1696837	  736.5	  629.4	 3679.0	...
1696838	  736.7	  629.3	 3681.0	...
1696839	  736.9	  629.0	 3680.0	...
1696840	  736.9	  628.8	 3679.0	...
1696841	  736.9	  628.8	 3679.0	...
1696842	  736.7	  628.3	 3681.0	...
1696843	  736.4	  627.7	 3681.0	...
1696844	  736.0	  627.2	 3680.0	...
1696845	  735.7	  627.3	 3678.0	...
1696846	  735.4	  627.5	 3676.0	...
1696847	  735.3	  627.6	 3675.0	...
1696848	  735.2	  627.7	 3675.0	...
1696849	  735.4	  627.7	 3674.0	...
1696850	  735.4	  627.6	 3674.0	...
1696851	  735.4	  627.7	 3673.0	...
1696852	  735.1	  627.8	 3674.0	...
1696853	  734.7	  627.9	 3674.0	...
1696854	  734.9	  628.1	 3673.0	...
1696855	  735.4	  628.1	 3672.0	...
1696856	  735.8	  628.1	 3670.0	...
1696857	  735.5	  628.0	 3670.0	...
1696858	  735.2	  627.8	 3670.0	...
1696859	  734.9	  627.8	 3669.0	...
1696860	  735.0	  627.8	 3668.0	...
1696861	  735.1	  627.8	 3667.0	...
1696862	  735.1	  627.7	 3670.0	...
1696863	  734.8	  627.8	 3673.0	...
1696864	  734.5	  627.7	 3675.0	...
1696865	  734.2	  627.5	 3674.0	...
1696866	  733.9	  627.3	 3672.0	...
1696867	  733.8	  627.7	 3671.0	...
1696868	  734.0	  628.1	 3669.0	...
1696869	  734.1	  628.4	 3670.0	...
1696870	  734.1	  628.4	 3670.0	...
1696871	  734.1	  628.5	 3670.0	...
1696872	  734.1	  628.7	 3669.0	...
1696873	  734.4	  628.9	 3669.0	...
1696874	  734.6	  629.0	 3669.0	...
1696875	  734.8	  629.0	 3670.0	...
1696876	  734.8	  629.0	 3671.0	...
1696877	  734.7	  629.1	 3669.0	...
1696878	  734.7	  629.0	 3668.0	...
1696879	  735.1	  628.9	 3667.0	...
1696880	  735.2	  628.8	 3669.0	...
1696881	  735.4	  628.9	 3670.0	...
1696882	  735.3	  629.6	 3670.0	...
1696883	  735.4	  630.1	 3669.0	...
1696884	  735.5	  629.8	 3669.0	...
1696885	  735.5	  629.0	 3668.0	...
1696886	  735.4	  628.7	 3667.0	...
1696887	  735.2	  628.9	 3665.0	...
1696888	  735.1	  629.0	 3663.0	...
1696889	  735.0	  629.4	 3663.0	...
1696890	  735.0	  630.0	 3663.0	...
1696891	  735.1	  630.6	 3663.0	...
1696892	  735.3	  630.6	 3663.0	...
1696893	  735.4	  630.8	 3664.0	...
1696894	  735.5	  631.0	 3664.0	...
1696895	  735.4	  631.0	 3660.0	...
1696896	  735.2	  630.7	 3656.0	...
1696897	  735.0	  630.5	 3653.0	...
1696898	  735.2	  630.4	 3655.0	...
1696899	  735.6	  630.6	 3656.0	...
MSG	1696900 0000 _ Number On
1696900	  735.6	  630.8	 3656.0	...
1696901	  735.4	  631.2	 3654.0	...
1696902	  735.1	  631.4	 3653.0	...
1696903	  735.0	  631.4	 3652.0	...
1696904	  735.0	  631.2	 3652.0	...
1696905	  735.0	  631.0	 3652.0	...
1696906	  735.3	  630.8	 3652.0	...
1696907	  735.6	  630.7	 3651.0	...
1696908	  736.1	  630.4	 3649.0	...
1696909	  736.2	  630.2	 3648.0	...
1696910	  736.4	  630.1	 3647.0	...
1696911	  735.9	  630.2	 3645.0	...
1696912	  735.5	  630.7	 3644.0	...
1696913	  735.7	  631.2	 3641.0	...
1696914	  736.2	  631.4	 3638.0	...
1696915	  736.7	  631.4	 3637.0	...
1696916	  736.5	  631.4	 3638.0	...
1696917	  736.4	  631.3	 3639.0	...
1696918	  736.4	  631.1	 3637.0	...
1696919	  736.4	  631.6	 3636.0	...
1696920	  736.5	  632.2	 3634.0	...
1696921	  736.6	  632.6	 3633.0	...
1696922	  736.3	  632.4	 3633.0	...
1696923	  736.1	  632.7	 3632.0	...
1696924	  736.0	  633.1	 3632.0	...
1696925	  736.2	  633.5	 3630.0	...
1696926	  736.0	  633.6	 3627.0	...
1696927	  735.9	  633.2	 3627.0	...
1696928	  735.6	  632.8	 3630.0	...
1696929	  735.4	  632.4	 3631.0	...
1696930	  735.2	  632.4	 3630.0	...
1696931	  735.1	  632.4	 3628.0	...
1696932	  735.0	  632.0	 3627.0	...
1696933	  735.0	  631.7	 3625.0	...
1696934	  735.0	  631.0	 3625.0	...
1696935	  735.1	  630.6	 3625.0	...
1696936	  734.8	  630.8	 3624.0	...
1696937	  734.6	  631.5	 3623.0	...
1696938	  734.9	  632.3	 3623.0	...
1696939	  735.6	  632.2	 3620.0	...
1696940	  736.1	  632.2	 3618.0	...
1696941	  736.0	  632.0	 3616.0	...
1696942	  736.0	  632.3	 3616.0	...
1696943	  736.1	  632.3	 3616.0	...
1696944	  736.2	  632.3	 3616.0	...
1696945	  736.3	  632.1	 3617.0	...
1696946	  736.3	  631.9	 3617.0	...
1696947	  736.1	  631.8	 3615.0	...
1696948	  735.9	  631.7	 3612.0	...
1696949	  735.7	  631.8	 3609.0	...
1696950	  735.7	  631.8	 3606.0	...
1696951	  736.0	  631.7	 3604.0	...
1696952	  736.4	  631.6	 3601.0	...
1696953	  736.7	  631.4	 3598.0	...
1696954	  736.5	  631.4	 3594.0	...
1696955	  736.2	  631.3	 3592.0	...
1696956	  736.1	  631.0	 3590.0	...
1696957	  736.1	  630.7	 3590.0	...
1696958	  736.1	  630.4	 3591.0	...
1696959	  736.2	  630.3	 3591.0	...
1696960	  736.2	  630.4	 3588.0	...
1696961	  736.2	  630.8	 3585.0	...
1696962	  736.3	  631.1	 3583.0	...
1696963	  736.2	  631.4	 3582.0	...
1696964	  736.1	  631.6	 3579.0	...
1696965	  736.2	  631.6	 3577.0	...
1696966	  736.5	  631.3	 3576.0	...
1696967	  736.8	  631.0	 3576.0	...
1696968	  736.8	  631.6	 3572.0	...
1696969	  736.9	  632.3	 3569.0	...
1696970	  737.0	  632.9	 3566.0	...
1696971	  737.0	  632.2	 3565.0	...
1696972	  736.9	  631.6	 3564.0	...
1696973	  736.7	  631.4	 3565.0	...
1696974	  736.6	  631.8	 3565.0	...
1696975	  736.3	  632.2	 3565.0	...
1696976	  736.1	  632.2	 3564.0	...
1696977	  735.9	  632.2	 3563.0	...
1696978	  735.8	  632.0	 3562.0	...
1696979	  735.9	  631.9	 3560.0	...
1696980	  736.1	  631.6	 3558.0	...
1696981	  736.4	  631.4	 3556.0	...
1696982	  736.5	  631.2	 3556.0	...
1696983	  736.5	  631.1	 3555.0	...
1696984	  736.5	  631.1	 3555.0	...
1696985	  736.6	  631.3	 3555.0	...
1696986	  736.8	  631.7	 3556.0	...
1696987	  737.1	  632.2	 3555.0	...
1696988	  737.2	  632.5	 3554.0	...
1696989	  737.6	  632.6	 3551.0	...
1696990	  737.9	  632.6	 3549.0	...
1696991	  738.3	  632.4	 3547.0	...
1696992	  738.3	  632.1	 3547.0	...
1696993	  738.3	  631.6	 3547.0	...
1696994	  738.3	  631.3	 3545.0	...
1696995	  738.4	  631.1	 3544.0	...
1696996	  738.4	  631.1	 3543.0	...
1696997	  738.4	  631.2	 3542.0	...
1696998	  738.3	  631.2	 3541.0	...
1696999	  738.1	  631.4	 3539.0	...
1697000	  737.7	  631.7	 3538.0	...
1697001	  737.3	  632.1	 3536.0	...
1697002	  737.1	  632.8	 3532.0	...
1697003	  737.1	  633.1	 3528.0	...
1697004	  737.1	  633.1	 3525.0	...
1697005	  737.3	  632.7	 3524.0	...
1697006	  737.5	  632.4	 3525.0	...
1697007	  737.8	  632.3	 3524.0	...
1697008	  737.9	  632.4	 3522.0	...
1697009	  737.9	  632.4	 3521.0	...
1697010	  738.2	  632.2	 3522.0	...
1697011	  738.5	  632.0	 3522.0	...
1697012	  738.8	  631.7	 3522.0	...
1697013	  738.8	  631.4	 3520.0	...
1697014	  738.9	  631.1	 3519.0	...
1697015	  739.1	  631.4	 3519.0	...
1697016	  738.9	  632.0	 3518.0	...
1697017	  738.7	  633.1	 3515.0	...
1697018	  738.3	  633.8	 3513.0	...
1697019	  738.3	  634.4	 3512.0	...
1697020	  738.5	  634.4	 3511.0	...
1697021	  738.7	  634.3	 3510.0	...
1697022	  738.9	  634.1	 3507.0	...
1697023	  739.0	  633.6	 3506.0	...
1697024	  739.2	  633.3	 3503.0	...
1697025	  739.3	  633.2	 3501.0	...
1697026	  739.1	  633.4	 3497.0	...
1697027	  738.8	  633.7	 3494.0	...
1697028	  738.9	  633.8	 3493.0	...
1697029	  739.2	  633.7	 3494.0	...
1697030	  739.5	  633.7	 3492.0	...
1697031	  739.4	  633.7	 3490.0	...
1697032	  739.4	  633.7	 3487.0	...
1697033	  739.4	  634.0	 3486.0	...
1697034	  739.9	  634.3	 3484.0	...
1697035	  740.5	  634.6	 3481.0	...
1697036	  741.2	  634.7	 3479.0	...
1697037	  741.5	  634.8	 3475.0	...
1697038	  741.5	  634.5	 3473.0	...
1697039	  741.5	  634.4	 3470.0	...
1697040	  741.6	  634.2	 3470.0	...
1697041	  741.5	  634.0	 3469.0	...
1697042	  741.4	  633.3	 3468.0	...
1697043	  741.4	  632.6	 3466.0	...
1697044	  741.5	  632.5	 3465.0	...
1697045	  741.6	  632.9	 3464.0	...
1697046	  741.6	  633.4	 3462.0	...
1697047	  741.7	  633.6	 3461.0	...
1697048	  741.7	  633.2	 3459.0	...
1697049	  741.8	  632.9	 3456.0	...
1697050	  741.8	  632.6	 3454.0	...
1697051	  741.8	  632.5	 3451.0	...
1697052	  741.8	  632.5	 3451.0	...
1697053	  741.8	  632.6	 3450.0	...
1697054	  741.9	  632.4	 3450.0	...
1697055	  742.1	  632.0	 3450.0	...
1697056	  742.2	  631.6	 3449.0	...
1697057	  742.2	  631.5	 3446.0	...
1697058	  742.2	  631.4	 3443.0	...
1697059	  742.8	  631.3	 3441.0	...
1697060	  743.4	  631.6	 3440.0	...
1697061	  743.7	  631.9	 3436.0	...
1697062	  743.6	  632.1	 3433.0	...
1697063	  743.3	  631.9	 3431.0	...
1697064	  743.2	  631.7	 3432.0	...
1697065	  743.1	  631.6	 3431.0	...
1697066	  743.1	  631.4	 3429.0	...
1697067	  743.1	  631.3	 3426.0	...
1697068	  742.9	  631.3	 3424.0	...
1697069	  742.6	  631.5	 3423.0	...
1697070	  742.7	  631.6	 3422.0	...
1697071	  743.0	  631.4	 3422.0	...
1697072	  743.2	  631.0	 3421.0	...
1697073	  743.2	  630.7	 3420.0	...
1697074	  743.2	  630.6	 3418.0	...
1697075	  743.2	  630.5	 3417.0	...
1697076	  743.2	  630.3	 3413.0	...
1697077	  743.1	  630.7	 3411.0	...
1697078	  743.0	  631.3	 3409.0	...
1697079	  742.9	  632.0	 3408.0	...
1697080	  742.9	  632.1	 3406.0	...
1697081	  742.8	  632.1	 3403.0	...
1697082	  743.1	  631.8	 3400.0	...
1697083	  743.4	  631.5	 3398.0	...
1697084	  743.7	  631.6	 3396.0	...
1697085	  743.6	  632.0	 3395.0	...
1697086	  743.7	  632.7	 3395.0	...
1697087	  743.8	  632.9	 3395.0	...
1697088	  743.8	  633.1	 3392.0	...
1697089	  743.6	  633.1	 3389.0	...
1697090	  743.7	  633.0	 3386.0	...
1697091	  743.7	  632.4	 3386.0	...
1697092	  744.0	  631.6	 3386.0	...
1697093	  744.0	  631.0	 3383.0	...
1697094	  743.6	  631.5	 3380.0	...
1697095	  743.2	  632.0	 3376.0	...
1697096	  742.7	  632.4	 3376.0	...
1697097	  742.7	  632.3	 3374.0	...
1697098	  743.1	  631.8	 3373.0	...
1697099	  743.4	  631.4	 3374.0	...
1697100	  743.8	  631.4	 3377.0	...
1697101	  743.8	  631.5	 3378.0	...
1697102	  744.0	  631.5	 3378.0	...
1697103	  744.1	  631.3	 3378.0	...
1697104	  744.0	  631.3	 3375.0	...
1697105	  743.8	  631.1	 3372.0	...
1697106	  743.5	  630.9	 3367.0	...
1697107	  743.5	  630.7	 3366.0	...
1697108	  743.5	  630.8	 3363.0	...
1697109	  743.5	  630.9	 3362.0	...
1697110	  743.5	  631.1	 3361.0	...
1697111	  743.5	  631.8	 3360.0	...
1697112	  743.5	  632.3	 3358.0	...
1697113	  743.5	  632.7	 3357.0	...
1697114	  743.5	  632.7	 3356.0	...
1697115	  743.7	  632.7	 3356.0	...
1697116	  743.8	  632.8	 3356.0	...
1697117	  744.3	  633.0	 3355.0	...
1697118	  744.5	  633.1	 3354.0	...
1697119	  744.7	  633.0	 3351.0	...
1697120	  744.8	  632.8	 3348.0	...
1697121	  745.0	  632.8	 3346.0	...
1697122	  745.1	  632.8	 3345.0	...
1697123	  745.2	  632.9	 3345.0	...
1697124	  745.2	  632.4	 3345.0	...
1697125	  745.6	  631.7	 3343.0	...
1697126	  746.1	  631.4	 3340.0	...
1697127	  746.6	  631.9	 3338.0	...
1697128	  746.6	  632.5	 3336.0	...
1697129	  746.0	  632.8	 3335.0	...
1697130	  745.3	  632.9	 3333.0	...
1697131	  744.9	  632.4	 3333.0	...
1697132	  745.0	  631.9	 3333.0	...
1697133	  745.1	  631.4	 3331.0	...
1697134	  745.0	  631.4	 3326.0	...
1697135	  745.3	  631.3	 3321.0	...
1697136	  745.9	  631.3	 3317.0	...
1697137	  746.4	  631.3	 3315.0	...
1697138	  746.2	  631.5	 3314.0	...
1697139	  745.8	  631.7	 3312.0	...
1697140	  745.4	  631.8	 3313.0	...
1697141	  745.5	  631.8	 3313.0	...
1697142	  745.6	  631.9	 3312.0	...
1697143	  745.7	  631.8	 3310.0	...
1697144	  745.8	  631.7	 3307.0	...
1697145	  746.0	  631.5	 3304.0	...
1697146	  746.1	  631.3	 3303.0	...
1697147	  746.3	  630.9	 3304.0	...
1697148	  746.4	  630.5	 3306.0	...
1697149	  746.5	  630.6	 3308.0	...
1697150	  746.4	  630.9	 3308.0	...
1697151	  746.3	  631.3	 3303.0	...
1697152	  746.1	  631.1	 3298.0	...
1697153	  745.8	  630.8	 3291.0	...
1697154	  745.9	  630.5	 3291.0	...
1697155	  746.3	  630.3	 3291.0	...
1697156	  746.6	  630.3	 3291.0	...
1697157	  746.8	  630.5	 3289.0	...
1697158	  746.8	  630.4	 3287.0	...
1697159	  746.4	  630.3	 3285.0	...
1697160	  746.0	  630.1	 3285.0	...
1697161	  745.5	  630.2	 3287.0	...
1697162	  746.1	  630.2	 3288.0	...
1697163	  746.6	  630.3	 3288.0	...
1697164	  747.0	  630.3	 3287.0	...
1697165	  746.9	  630.7	 3287.0	...
1697166	  746.4	  631.2	 3288.0	...
1697167	  746.0	  631.8	 3288.0	...
1697168	  745.6	  631.9	 3288.0	...
1697169	  745.6	  631.8	 3287.0	...
1697170	  745.6	  631.7	 3285.0	...
1697171	  745.6	  631.7	 3282.0	...
1697172	  745.7	  632.0	 3279.0	...
1697173	  745.8	  632.3	 3279.0	...
1697174	  745.9	  632.5	 3278.0	...
1697175	  746.0	  632.6	 3278.0	...
1697176	  746.0	  632.5	 3279.0	...
1697177	  746.0	  632.3	 3280.0	...
1697178	  745.7	  632.1	 3280.0	...
1697179	  745.4	  632.2	 3278.0	...
1697180	  745.1	  632.3	 3274.0	...
1697181	  745.0	  632.2	 3269.0	...
1697182	  745.3	  631.9	 3266.0	...
1697183	  745.6	  631.3	 3264.0	...
1697184	  745.8	  630.9	 3262.0	...
1697185	  745.8	  630.7	 3261.0	...
1697186	  745.7	  630.7	 3261.0	...
1697187	  745.7	  631.0	 3262.0	...
1697188	  745.7	  631.1	 3263.0	...
1697189	  745.8	  631.3	 3265.0	...
1697190	  746.0	  632.0	 3265.0	...
1697191	  746.1	  632.6	 3263.0	...
1697192	  746.1	  633.3	 3260.0	...
1697193	  746.2	  633.2	 3257.0	...
1697194	  746.3	  633.1	 3258.0	...
1697195	  746.5	  633.1	 3258.0	...
1697196	  746.5	  633.2	 3258.0	...
1697197	  746.5	  633.3	 3258.0	...
1697198	  746.6	  633.3	 3258.0	...
1697199	  746.6	  633.4	 3258.0	...
1697200	  747.0	  633.4	 3259.0	...
1697201	  747.2	  633.5	 3260.0	...
1697202	  747.3	  633.5	 3261.0	...
1697203	  747.0	  633.5	 3259.0	...
1697204	  746.7	  633.1	 3256.0	...
MSG	1697205 0000 _ Number Off
1697205	  746.5	  632.5	 3252.0	...
1697206	  746.4	  632.1	 3252.0	...
1697207	  746.8	  631.7	 3251.0	...
1697208	  747.3	  631.7	 3249.0	...
1697209	  747.7	  631.7	 3247.0	...
1697210	  747.5	  631.9	 3244.0	...
1697211	  746.9	  632.1	 3242.0	...
1697212	  746.4	  632.1	 3241.0	...
1697213	  745.9	  632.1	 3241.0	...
1697214	  746.4	  631.9	 3241.0	...
1697215	  747.2	  631.6	 3239.0	...
1697216	  747.7	  631.6	 3238.0	...
1697217	  747.6	  631.5	 3236.0	...
1697218	  747.4	  631.4	 3236.0	...
1697219	  747.4	  631.3	 3235.0	...
1697220	  747.4	  631.4	 3236.0	...
1697221	  747.4	  631.5	 3236.0	...
1697222	  747.3	  631.7	 3239.0	...
1697223	  747.1	  631.8	 3241.0	...
1697224	  746.7	  631.7	 3243.0	...
1697225	  746.5	  631.6	 3243.0	...
1697226	  746.4	  631.3	 3242.0	...
1697227	  746.5	  631.2	 3240.0	...
1697228	  746.9	  631.1	 3238.0	...
1697229	  747.1	  631.0	 3237.0	...
1697230	  746.9	  631.1	 3237.0	...
1697231	  746.4	  631.4	 3235.0	...
1697232	  745.9	  631.7	 3234.0	...
1697233	  745.9	  631.8	 3233.0	...
1697234	  746.6	  631.7	 3233.0	...
1697235	  747.2	  631.6	 3233.0	...
1697236	  747.6	  631.7	 3233.0	...
1697237	  747.2	  631.7	 3234.0	...
1697238	  746.8	  631.7	 3233.0	...
1697239	  746.4	  631.8	 3233.0	...
1697240	  746.4	  632.2	 3232.0	...
1697241	  746.8	  632.5	 3231.0	...
1697242	  747.4	  632.5	 3232.0	...
1697243	  747.9	  632.2	 3232.0	...
1697244	  747.9	  631.9	 3231.0	...
1697245	  747.9	  632.1	 3230.0	...
1697246	  747.8	  632.3	 3228.0	...
1697247	  747.6	  631.7	 3227.0	...
1697248	  747.3	  630.9	 3226.0	...
1697249	  747.2	  630.8	 3222.0	...
1697250	  747.3	  631.4	 3219.0	...
1697251	  747.6	  632.1	 3217.0	...
1697252	  747.7	  632.1	 3218.0	...
1697253	  747.8	  631.2	 3219.0	...
1697254	  747.9	  630.3	 3220.0	...
1697255	  748.0	  629.2	 3220.0	...
1697256	  748.4	  629.0	 3224.0	...
1697257	  748.9	  629.7	 3228.0	...
1697258	  749.3	  630.6	 3229.0	...
1697259	  749.6	  630.9	 3225.0	...
1697260	  749.8	  630.2	 3222.0	...
1697261	  749.8	  629.8	 3222.0	...
1697262	  749.9	  630.2	 3222.0	...
1697263	  749.9	  630.7	 3222.0	...
1697264	  749.9	  630.8	 3222.0	...
1697265	  750.1	  630.8	 3221.0	...
1697266	  750.4	  630.7	 3221.0	...
1697267	  750.6	  630.6	 3222.0	...
1697268	  750.5	  630.6	 3222.0	...
1697269	  750.3	  630.6	 3223.0	...
1697270	  750.1	  630.7	 3225.0	...
1697271	  749.9	  631.1	 3227.0	...
1697272	  749.8	  631.6	 3229.0	...
1697273	  749.7	  632.0	 3230.0	...
1697274	  749.9	  632.2	 3231.0	...
1697275	  750.0	  632.2	 3230.0	...
1697276	  750.3	  632.1	 3228.0	...
1697277	  750.4	  632.1	 3227.0	...
1697278	  749.9	  632.3	 3228.0	...
1697279	  749.4	  633.0	 3230.0	...
1697280	  748.9	  633.8	 3230.0	...
1697281	  748.9	  634.1	 3230.0	...
1697282	  748.9	  633.9	 3231.0	...
1697283	  748.9	  633.7	 3229.0	...
1697284	  748.9	  633.6	 3228.0	...
1697285	  748.5	  633.7	 3226.0	...
1697286	  748.2	  633.8	 3226.0	...
1697287	  747.7	  633.9	 3226.0	...
1697288	  747.7	  633.9	 3227.0	...
1697289	  747.7	  634.0	 3228.0	...
1697290	  747.7	  634.1	 3229.0	...
1697291	  747.7	  634.1	 3228.0	...
1697292	  747.7	  634.1	 3228.0	...
1697293	  747.6	  634.2	 3229.0	...
1697294	  747.4	  634.3	 3231.0	...
1697295	  747.3	  634.4	 3232.0	...
1697296	  747.2	  634.4	 3231.0	...
1697297	  747.4	  634.4	 3229.0	...
1697298	  747.5	  634.4	 3228.0	...
1697299	  747.5	  634.4	 3228.0	...
1697300	  747.4	  634.3	 3227.0	...
1697301	  747.2	  634.2	 3226.0	...
1697302	  747.2	  634.0	 3227.0	...
1697303	  747.1	  634.0	 3228.0	...
1697304	  747.1	  634.2	 3230.0	...
1697305	  747.0	  634.3	 3231.0	...
1697306	  746.8	  633.9	 3231.0	...
1697307	  746.6	  633.4	 3231.0	...
1697308	  746.5	  633.3	 3231.0	...
1697309	  746.5	  633.7	 3232.0	...
1697310	  746.7	  634.2	 3233.0	...
1697311	  746.7	  634.2	 3233.0	...
1697312	  746.8	  634.2	 3231.0	...
1697313	  746.7	  634.3	 3229.0	...
1697314	  746.7	  634.6	 3228.0	...
1697315	  746.6	  634.8	 3227.0	...
1697316	  746.5	  635.0	 3226.0	...
1697317	  746.7	  634.8	 3226.0	...
1697318	  746.8	  634.6	 3226.0	...
1697319	  747.3	  634.4	 3228.0	...
1697320	  747.6	  634.3	 3230.0	...
1697321	  747.8	  634.2	 3231.0	...
1697322	  747.8	  634.2	 3232.0	...
1697323	  747.7	  634.1	 3233.0	...
1697324	  747.9	  634.0	 3234.0	...
1697325	  748.0	  634.0	 3235.0	...
1697326	  747.9	  634.0	 3236.0	...
1697327	  747.8	  634.6	 3237.0	...
1697328	  747.7	  635.2	 3238.0	...
1697329	  747.5	  635.7	 3235.0	...
1697330	  747.3	  635.4	 3232.0	...
1697331	  747.1	  635.1	 3230.0	...
1697332	  747.1	  634.8	 3230.0	...
1697333	  747.3	  634.5	 3232.0	...
1697334	  747.4	  634.0	 3234.0	...
1697335	  747.5	  633.5	 3236.0	...
1697336	  747.5	  632.9	 3237.0	...
1697337	  747.5	  632.8	 3236.0	...
1697338	  747.6	  633.3	 3234.0	...
1697339	  747.6	  633.9	 3232.0	...
1697340	  747.2	  634.9	 3232.0	...
1697341	  746.8	  635.3	 3232.0	...
1697342	  746.3	  635.3	 3233.0	...
1697343	  746.2	  634.8	 3233.0	...
1697344	  746.3	  634.4	 3233.0	...
1697345	  746.5	  634.6	 3232.0	...
1697346	  746.8	  634.7	 3231.0	...
1697347	  746.9	  634.8	 3231.0	...
1697348	  747.0	  634.8	 3232.0	...
1697349	  747.0	  634.9	 3234.0	...
1697350	  747.1	  634.9	 3235.0	...
1697351	  747.1	  634.5	 3236.0	...
1697352	  747.1	  634.1	 3235.0	...
1697353	  747.0	  633.6	 3237.0	...
1697354	  746.7	  633.7	 3238.0	...
1697355	  746.3	  633.6	 3240.0	...
1697356	  746.0	  633.6	 3240.0	...
1697357	  745.9	  633.5	 3241.0	...
1697358	  746.0	  633.5	 3240.0	...
1697359	  746.2	  633.8	 3240.0	...
1697360	  746.5	  634.2	 3240.0	...
1697361	  746.6	  634.6	 3240.0	...
1697362	  747.0	  634.7	 3240.0	...
1697363	  747.3	  634.5	 3239.0	...
1697364	  747.8	  634.4	 3240.0	...
1697365	  748.0	  634.2	 3241.0	...
1697366	  748.2	  633.9	 3242.0	...
1697367	  748.1	  633.4	 3246.0	...
1697368	  747.9	  632.8	 3249.0	...
1697369	  747.9	  633.0	 3251.0	...
1697370	  748.0	  633.2	 3250.0	...
1697371	  748.2	  633.6	 3249.0	...
1697372	  748.3	  633.6	 3249.0	...
1697373	  748.1	  633.8	 3249.0	...
1697374	  747.9	  634.1	 3249.0	...
1697375	  747.8	  634.5	 3249.0	...
1697376	  747.9	  634.9	 3248.0	...
1697377	  747.8	  635.0	 3249.0	...
1697378	  747.8	  635.0	 3250.0	...
1697379	  747.8	  634.7	 3251.0	...
1697380	  747.8	  634.3	 3251.0	...
1697381	  747.8	  634.1	 3251.0	...
1697382	  747.9	  634.2	 3249.0	...
1697383	  747.9	  634.4	 3247.0	...
1697384	  747.7	  634.7	 3247.0	...
1697385	  747.5	  634.9	 3249.0	...
1697386	  747.4	  635.2	 3250.0	...
1697387	  747.4	  635.3	 3249.0	...
1697388	  747.3	  635.5	 3248.0	...
1697389	  747.1	  635.5	 3248.0	...
1697390	  747.6	  634.9	 3247.0	...
1697391	  748.3	  634.2	 3245.0	...
1697392	  748.9	  633.9	 3245.0	...
1697393	  748.7	  634.3	 3246.0	...
1697394	  748.4	  634.8	 3252.0	...
1697395	  748.1	  634.9	 3256.0	...
1697396	  748.0	  635.1	 3259.0	...
1697397	  748.1	  635.2	 3257.0	...
1697398	  748.3	  635.4	 3255.0	...
1697399	  748.2	  635.4	 3254.0	...
1697400	  748.2	  635.4	 3254.0	...
1697401	  748.2	  635.2	 3255.0	...
1697402	  748.2	  635.1	 3255.0	...
1697403	  748.1	  634.8	 3256.0	...
1697404	  747.9	  634.6	 3257.0	...
MSG	1697405 0000 _ Number On
1697405	  747.7	  634.5	 3258.0	...
1697406	  747.7	  634.6	 3257.0	...
1697407	  747.8	  635.0	 3257.0	...
1697408	  748.2	  635.4	 3257.0	...
1697409	  748.5	  635.8	 3257.0	...
1697410	  748.7	  636.2	 3257.0	...
1697411	  748.5	  636.7	 3257.0	...
1697412	  748.3	  636.4	 3258.0	...
1697413	  748.0	  635.9	 3258.0	...
1697414	  748.2	  635.4	 3259.0	...
1697415	  748.6	  635.4	 3260.0	...
1697416	  749.0	  635.4	 3260.0	...
1697417	  749.3	  635.5	 3263.0	...
1697418	  749.4	  635.6	 3266.0	...
1697419	  749.4	  635.3	 3269.0	...
1697420	  749.0	  634.7	 3268.0	...
1697421	  748.7	  634.2	 3266.0	...
1697422	  748.7	  634.2	 3266.0	...
1697423	  748.9	  634.3	 3267.0	...
1697424	  749.1	  634.8	 3267.0	...
1697425	  749.0	  635.6	 3267.0	...
1697426	  748.7	  636.3	 3264.0	...
1697427	  748.5	  636.5	 3261.0	...
1697428	  748.4	  636.3	 3261.0	...
1697429	  748.4	  635.8	 3264.0	...
1697430	  748.4	  635.6	 3268.0	...
1697431	  748.3	  635.4	 3269.0	...
1697432	  748.3	  635.4	 3268.0	...
1697433	  748.3	  635.5	 3264.0	...
1697434	  748.3	  635.5	 3259.0	...
1697435	  748.2	  635.4	 3260.0	...
1697436	  748.2	  635.1	 3262.0	...
1697437	  748.5	  634.7	 3264.0	...
1697438	  748.7	  634.4	 3265.0	...
1697439	  748.9	  634.3	 3265.0	...
1697440	  748.9	  634.3	 3265.0	...
1697441	  749.0	  634.3	 3265.0	...
1697442	  749.1	  634.0	 3266.0	...
1697443	  749.0	  633.6	 3267.0	...
1697444	  748.8	  632.9	 3268.0	...
1697445	  748.3	  632.6	 3269.0	...
1697446	  747.9	  632.4	 3269.0	...
1697447	  747.5	  632.5	 3269.0	...
1697448	  747.6	  632.9	 3269.0	...
1697449	  747.8	  633.5	 3269.0	...
1697450	  748.0	  634.4	 3271.0	...
1697451	  748.1	  634.7	 3272.0	...
1697452	  747.9	  635.1	 3271.0	...
1697453	  747.7	  635.2	 3271.0	...
1697454	  747.5	  635.0	 3271.0	...
1697455	  747.4	  634.9	 3271.0	...
1697456	  747.4	  634.6	 3272.0	...
1697457	  747.5	  634.4	 3274.0	...
1697458	  747.5	  633.9	 3275.0	...
1697459	  747.4	  633.6	 3279.0	...
1697460	  747.1	  633.4	 3284.0	...
1697461	  747.0	  633.5	 3289.0	...
1697462	  747.0	  633.5	 3290.0	...
1697463	  747.2	  633.6	 3288.0	...
1697464	  746.8	  633.9	 3285.0	...
1697465	  746.6	  634.2	 3282.0	...
1697466	  746.3	  634.3	 3284.0	...
1697467	  746.5	  634.2	 3286.0	...
1697468	  746.5	  634.0	 3287.0	...
1697469	  746.5	  633.7	 3287.0	...
1697470	  746.5	  633.5	 3287.0	...
1697471	  746.7	  633.7	 3288.0	...
1697472	  746.9	  633.8	 3289.0	...
1697473	  747.1	  633.9	 3293.0	...
1697474	  746.9	  634.2	 3297.0	...
1697475	  746.6	  634.6	 3300.0	...
1697476	  746.2	  634.9	 3300.0	...
1697477	  746.1	  634.7	 3300.0	...
1697478	  746.1	  634.6	 3299.0	...
1697479	  746.2	  634.6	 3297.0	...
1697480	  746.2	  634.6	 3296.0	...
1697481	  746.3	  634.3	 3296.0	...
1697482	  746.4	  633.7	 3297.0	...
1697483	  746.5	  633.2	 3297.0	...
1697484	  746.7	  632.9	 3298.0	...
1697485	  747.1	  633.1	 3297.0	...
1697486	  747.5	  633.3	 3296.0	...
1697487	  747.8	  633.1	 3294.0	...
1697488	  747.4	  633.0	 3295.0	...
1697489	  747.0	  633.0	 3296.0	...
1697490	  746.6	  633.2	 3297.0	...
1697491	  747.1	  633.3	 3297.0	...
1697492	  747.6	  633.2	 3298.0	...
1697493	  747.6	  633.1	 3300.0	...
1697494	  747.1	  633.1	 3302.0	...
1697495	  746.8	  633.2	 3303.0	...
1697496	  747.0	  633.2	 3305.0	...
1697497	  747.1	  633.2	 3305.0	...
1697498	  747.0	  633.1	 3307.0	...
1697499	  746.9	  632.8	 3309.0	...
1697500	  746.8	  632.6	 3311.0	...
1697501	  746.8	  632.6	 3312.0	...
1697502	  746.8	  633.0	 3313.0	...
1697503	  746.8	  633.3	 3313.0	...
1697504	  746.7	  633.5	 3312.0	...
1697505	  746.9	  633.6	 3311.0	...
1697506	  747.5	  633.6	 3311.0	...
1697507	  748.2	  633.5	 3312.0	...
1697508	  748.6	  633.2	 3314.0	...
1697509	  748.5	  633.0	 3316.0	...
1697510	  748.4	  633.0	 3316.0	...
1697511	  748.2	  633.1	 3316.0	...
1697512	  748.0	  633.2	 3317.0	...
1697513	  747.9	  633.2	 3318.0	...
1697514	  747.8	  632.8	 3319.0	...
1697515	  747.8	  632.4	 3321.0	...
1697516	  747.8	  632.2	 3323.0	...
1697517	  747.8	  632.3	 3323.0	...
1697518	  747.7	  632.4	 3323.0	...
1697519	  747.6	  632.5	 3324.0	...
1697520	  747.5	  632.5	 3325.0	...
1697521	  747.5	  632.5	 3326.0	...
1697522	  747.8	  632.7	 3326.0	...
1697523	  748.1	  633.0	 3325.0	...
1697524	  748.3	  633.0	 3323.0	...
1697525	  748.3	  633.0	 3323.0	...
1697526	  748.2	  632.9	 3323.0	...
1697527	  748.2	  632.8	 3322.0	...
1697528	  748.2	  632.7	 3322.0	...
1697529	  748.2	  632.8	 3321.0	...
1697530	  748.3	  632.8	 3322.0	...
1697531	  747.9	  632.7	 3322.0	...
1697532	  747.4	  632.6	 3323.0	...
1697533	  747.6	  632.5	 3323.0	...
1697534	  748.2	  632.5	 3323.0	...
1697535	  748.7	  632.1	 3323.0	...
1697536	  748.6	  631.8	 3323.0	...
1697537	  748.3	  631.4	 3323.0	...
1697538	  748.0	  631.3	 3324.0	...
1697539	  748.1	  631.1	 3324.0	...
1697540	  748.4	  630.8	 3325.0	...
1697541	  748.8	  630.6	 3325.0	...
1697542	  748.7	  630.4	 3325.0	...
1697543	  748.7	  630.2	 3325.0	...
1697544	  748.8	  630.1	 3324.0	...
1697545	  748.8	  630.2	 3323.0	...
1697546	  748.7	  630.7	 3322.0	...
1697547	  748.6	  631.2	 3321.0	...
1697548	  748.3	  631.6	 3322.0	...
1697549	  748.1	  631.8	 3324.0	...
1697550	  747.7	  632.0	 3327.0	...
1697551	  747.5	  632.4	 3330.0	...
1697552	  747.4	  632.7	 3331.0	...
1697553	  747.8	  632.9	 3330.0	...
1697554	  748.0	  632.9	 3329.0	...
1697555	  748.0	  633.0	 3328.0	...
1697556	  747.9	  632.8	 3327.0	...
1697557	  747.8	  632.6	 3328.0	...
1697558	  747.8	  632.4	 3329.0	...
1697559	  748.0	  632.5	 3332.0	...
1697560	  748.2	  632.8	 3333.0	...
1697561	  748.6	  633.1	 3334.0	...
1697562	  748.7	  633.3	 3334.0	...
1697563	  748.4	  633.1	 3334.0	...
1697564	  747.9	  633.0	 3335.0	...
1697565	  747.4	  633.2	 3336.0	...
1697566	  747.2	  633.6	 3337.0	...
1697567	  747.0	  633.8	 3338.0	...
1697568	  746.5	  633.6	 3339.0	...
1697569	  746.3	  633.2	 3339.0	...
1697570	  746.0	  633.1	 3339.0	...
1697571	  746.1	  633.3	 3337.0	...
1697572	  746.2	  633.7	 3336.0	...
1697573	  746.2	  633.8	 3334.0	...
1697574	  746.5	  633.7	 3336.0	...
1697575	  746.9	  633.6	 3338.0	...
1697576	  747.0	  632.8	 3340.0	...
1697577	  746.8	  632.1	 3340.0	...
1697578	  746.7	  631.3	 3338.0	...
1697579	  746.8	  631.3	 3336.0	...
1697580	  746.9	  631.5	 3336.0	...
1697581	  746.9	  631.7	 3338.0	...
1697582	  747.1	  631.9	 3341.0	...
1697583	  747.1	  632.0	 3340.0	...
1697584	  747.1	  632.1	 3340.0	...
1697585	  746.9	  632.3	 3339.0	...
1697586	  746.8	  632.5	 3340.0	...
1697587	  746.8	  632.6	 3342.0	...
1697588	  746.8	  632.4	 3343.0	...
1697589	  747.0	  632.1	 3344.0	...
1697590	  747.3	  631.8	 3344.0	...
1697591	  747.5	  631.3	 3344.0	...
1697592	  747.6	  630.9	 3344.0	...
1697593	  747.6	  630.3	 3344.0	...
1697594	  747.6	  630.2	 3345.0	...
1697595	  747.5	  630.1	 3345.0	...
1697596	  747.4	  630.3	 3346.0	...
1697597	  747.3	  630.6	 3346.0	...
1697598	  747.5	  630.7	 3347.0	...
1697599	  747.7	  631.0	 3346.0	...
1697600	  747.3	  631.4	 3346.0	...
1697601	  746.8	  631.5	 3347.0	...
1697602	  746.3	  631.3	 3347.0	...
1697603	  746.4	  630.8	 3348.0	...
1697604	  746.6	  630.7	 3347.0	...
1697605	  746.6	  630.4	 3346.0	...
1697606	  746.5	  630.1	 3347.0	...
1697607	  746.1	  629.8	 3348.0	...
1697608	  745.9	  629.9	 3352.0	...
1697609	  746.3	  630.0	 3354.0	...
1697610	  746.7	  630.2	 3355.0	...
1697611	  747.0	  630.2	 3356.0	...
1697612	  746.9	  630.3	 3356.0	...
1697613	  746.7	  630.3	 3356.0	...
1697614	  746.8	  630.4	 3356.0	...
1697615	  747.0	  630.7	 3356.0	...
1697616	  747.3	  631.1	 3356.0	...
1697617	  747.3	  631.4	 3356.0	...
1697618	  747.1	  631.5	 3357.0	...
1697619	  746.8	  631.7	 3358.0	...
1697620	  746.6	  631.5	 3360.0	...
1697621	  746.6	  631.2	 3362.0	...
1697622	  746.1	  631.0	 3363.0	...
1697623	  745.6	  631.0	 3364.0	...
1697624	  745.7	  630.9	 3363.0	...
1697625	  746.3	  630.6	 3365.0	...
1697626	  746.8	  630.4	 3367.0	...
1697627	  746.7	  630.5	 3369.0	...
1697628	  746.6	  630.6	 3368.0	...
1697629	  746.4	  630.4	 3367.0	...
1697630	  746.4	  630.1	 3367.0	...
1697631	  746.4	  629.8	 3366.0	...
1697632	  746.5	  629.9	 3365.0	...
1697633	  746.6	  630.2	 3363.0	...
1697634	  746.8	  630.3	 3363.0	...
1697635	  746.8	  630.3	 3362.0	...
1697636	  746.7	  630.4	 3361.0	...
1697637	  747.0	  630.8	 3361.0	...
1697638	  747.4	  631.0	 3362.0	...
1697639	  747.7	  630.9	 3363.0	...
1697640	  747.6	  630.7	 3363.0	...
1697641	  747.4	  630.5	 3364.0	...
1697642	  747.4	  630.5	 3366.0	...
1697643	  747.9	  630.4	 3367.0	...
1697644	  748.4	  630.4	 3367.0	...
1697645	  748.8	  630.0	 3366.0	...
1697646	  748.6	  629.5	 3365.0	...
1697647	  748.3	  628.9	 3365.0	...
1697648	  748.2	  628.7	 3365.0	...
1697649	  748.4	  628.9	 3366.0	...
1697650	  748.6	  629.2	 3367.0	...
1697651	  748.9	  629.6	 3368.0	...
1697652	  749.0	  629.6	 3368.0	...
1697653	  749.0	  629.5	 3368.0	...
1697654	  748.9	  629.7	 3369.0	...
1697655	  748.8	  629.9	 3367.0	...
1697656	  748.7	  629.9	 3366.0	...
1697657	  748.9	  629.8	 3364.0	...
1697658	  749.1	  629.7	 3364.0	...
1697659	  749.1	  629.3	 3363.0	...
1697660	  749.0	  629.0	 3363.0	...
1697661	  749.0	  628.7	 3363.0	...
1697662	  748.8	  628.7	 3365.0	...
1697663	  748.5	  628.8	 3367.0	...
1697664	  748.2	  628.7	 3367.0	...
1697665	  748.2	  628.4	 3366.0	...
1697666	  748.2	  628.2	 3366.0	...
1697667	  748.1	  628.2	 3368.0	...
1697668	  748.0	  628.1	 3369.0	...
1697669	  747.9	  627.7	 3369.0	...
1697670	  748.3	  627.2	 3368.0	...
1697671	  748.8	  626.8	 3369.0	...
1697672	  749.3	  626.9	 3369.0	...
1697673	  749.3	  626.9	 3370.0	...
1697674	  749.0	  627.0	 3371.0	...
1697675	  748.6	  626.8	 3372.0	...
1697676	  748.5	  627.1	 3371.0	...
1697677	  748.8	  627.0	 3371.0	...
1697678	  749.1	  627.0	 3370.0	...
1697679	  749.1	  626.7	 3369.0	...
1697680	  749.0	  626.7	 3368.0	...
1697681	  749.0	  626.7	 3368.0	...
1697682	  748.9	  626.8	 3369.0	...
1697683	  748.8	  626.9	 3371.0	...
1697684	  748.7	  626.9	 3372.0	...
1697685	  748.7	  627.0	 3375.0	...
1697686	  748.7	  626.9	 3377.0	...
1697687	  748.7	  626.8	 3379.0	...
1697688	  748.8	  626.8	 3380.0	...
1697689	  748.7	  626.7	 3381.0	...
1697690	  748.6	  626.7	 3381.0	...
1697691	  748.5	  626.8	 3381.0	...
1697692	  748.4	  626.9	 3380.0	...
1697693	  748.3	  627.0	 3380.0	...
1697694	  748.3	  627.1	 3379.0	...
1697695	  748.2	  627.1	 3379.0	...
1697696	  748.2	  627.5	 3378.0	...
1697697	  748.1	  627.9	 3378.0	...
1697698	  748.1	  627.9	 3377.0	...
1697699	  748.1	  627.6	 3377.0	...
1697700	  747.9	  627.2	 3378.0	...
1697701	  747.6	  627.1	 3378.0	...
1697702	  747.0	  627.1	 3379.0	...
1697703	  746.5	  627.0	 3379.0	...
1697704	  746.5	  626.9	 3379.0	...
1697705	  746.8	  626.8	 3379.0	...
1697706	  747.0	  626.7	 3380.0	...
1697707	  746.7	  626.8	 3381.0	...
1697708	  746.3	  627.3	 3382.0	...
1697709	  746.0	  627.7	 3383.0	...
1697710	  746.2	  627.4	 3385.0	...
1697711	  746.4	  626.9	 3387.0	...
1697712	  746.7	  626.0	 3389.0	...
1697713	  746.6	  625.7	 3388.0	...
1697714	  746.5	  625.4	 3389.0	...
1697715	  746.4	  625.4	 3391.0	...
1697716	  746.4	  625.9	 3392.0	...
MSG	1697717 0000 _ Number Off
1697717	  746.2	  626.4	 3393.0	...
1697718	  745.9	  627.0	 3393.0	...
1697719	  745.6	  627.0	 3395.0	...
1697720	  745.5	  627.0	 3397.0	...
1697721	  745.7	  627.2	 3399.0	...
1697722	  745.6	  627.5	 3398.0	...
1697723	  745.5	  627.9	 3399.0	...
1697724	  745.2	  627.7	 3400.0	...
1697725	  745.3	  627.4	 3403.0	...
1697726	  745.5	  627.1	 3406.0	...
1697727	  745.6	  627.1	 3408.0	...
1697728	  745.4	  627.4	 3406.0	...
1697729	  745.0	  627.7	 3403.0	...
1697730	  744.7	  627.8	 3402.0	...
1697731	  744.8	  627.6	 3404.0	...
1697732	  744.9	  627.5	 3404.0	...
1697733	  745.0	  627.4	 3403.0	...
1697734	  745.0	  627.3	 3402.0	...
1697735	  745.0	  627.6	 3401.0	...
1697736	  745.0	  628.1	 3402.0	...
1697737	  745.1	  628.5	 3402.0	...
1697738	  745.2	  628.7	 3404.0	...
1697739	  745.2	  628.8	 3405.0	...
1697740	  745.0	  628.9	 3406.0	...
1697741	  744.7	  629.1	 3407.0	...
1697742	  744.5	  629.1	 3407.0	...
1697743	  744.6	  629.0	 3408.0	...
1697744	  744.7	  628.8	 3408.0	...
1697745	  744.8	  628.3	 3408.0	...
1697746	  744.7	  627.9	 3408.0	...
1697747	  744.6	  627.6	 3408.0	...
1697748	  744.6	  627.8	 3408.0	...
1697749	  744.6	  627.8	 3409.0	...
1697750	  744.6	  627.7	 3409.0	...
1697751	  744.5	  627.6	 3411.0	...
1697752	  744.3	  627.5	 3412.0	...
1697753	  744.2	  627.5	 3412.0	...
1697754	  744.1	  627.5	 3411.0	...
1697755	  744.3	  627.6	 3410.0	...
1697756	  744.4	  627.9	 3408.0	...
1697757	  744.4	  628.2	 3408.0	...
1697758	  744.5	  628.4	 3409.0	...
1697759	  744.4	  628.4	 3410.0	...
1697760	  744.4	  628.3	 3410.0	...
1697761	  744.4	  628.3	 3414.0	...
1697762	  744.3	  628.5	 3417.0	...
1697763	  744.3	  628.7	 3421.0	...
1697764	  744.4	  628.9	 3419.0	...
1697765	  744.6	  629.3	 3417.0	...
1697766	  744.6	  629.9	 3414.0	...
1697767	  744.7	  630.3	 3414.0	...
1697768	  744.5	  630.3	 3415.0	...
1697769	  744.4	  630.2	 3417.0	...
1697770	  744.5	  630.2	 3419.0	...
1697771	  744.6	  630.2	 3420.0	...
1697772	  744.7	  630.2	 3422.0	...
1697773	  744.6	  630.2	 3423.0	...
1697774	  744.6	  630.3	 3424.0	...
1697775	  744.7	  630.3	 3424.0	...
1697776	  744.9	  630.3	 3425.0	...
1697777	  744.9	  630.3	 3425.0	...
1697778	  745.0	  630.2	 3425.0	...
1697779	  744.7	  630.2	 3425.0	...
1697780	  744.4	  630.1	 3425.0	...
1697781	  744.1	  630.3	 3424.0	...
1697782	  744.0	  630.4	 3423.0	...
1697783	  744.1	  630.4	 3422.0	...
1697784	  744.4	  630.4	 3424.0	...
1697785	  744.9	  630.5	 3425.0	...
1697786	  745.0	  630.6	 3427.0	...
1697787	  745.1	  630.8	 3427.0	...
1697788	  744.8	  631.1	 3428.0	...
1697789	  744.6	  631.3	 3430.0	...
1697790	  744.4	  631.5	 3431.0	...
1697791	  744.3	  631.9	 3431.0	...
1697792	  744.3	  632.2	 3433.0	...
1697793	  744.3	  632.2	 3435.0	...
1697794	  744.2	  631.9	 3436.0	...
1697795	  744.6	  631.6	 3434.0	...
1697796	  745.1	  631.3	 3434.0	...
1697797	  745.6	  631.0	 3433.0	...
1697798	  745.6	  630.8	 3433.0	...
1697799	  745.5	  630.9	 3432.0	...
1697800	  745.3	  631.2	 3431.0	...
1697801	  745.0	  631.4	 3431.0	...
1697802	  744.9	  631.5	 3433.0	...
1697803	  745.1	  631.4	 3436.0	...
1697804	  745.5	  631.4	 3435.0	...
1697805	  745.7	  631.2	 3433.0	...
1697806	  745.4	  631.0	 3432.0	...
1697807	  745.2	  630.9	 3434.0	...
1697808	  745.0	  631.1	 3436.0	...
1697809	  744.9	  631.2	 3436.0	...
1697810	  745.0	  631.0	 3436.0	...
1697811	  745.2	  630.7	 3436.0	...
1697812	  745.4	  630.8	 3436.0	...
1697813	  745.4	  631.4	 3435.0	...
1697814	  745.6	  631.9	 3434.0	...
1697815	  745.7	  632.1	 3434.0	...
1697816	  745.8	  632.0	 3433.0	...
1697817	  745.6	  631.9	 3433.0	...
1697818	  745.5	  631.9	 3433.0	...
1697819	  745.1	  631.7	 3435.0	...
1697820	  744.7	  631.6	 3438.0	...
1697821	  744.4	  631.8	 3441.0	...
1697822	  744.9	  632.1	 3442.0	...
1697823	  745.3	  632.3	 3443.0	...
1697824	  745.5	  632.2	 3444.0	...
1697825	  745.5	  632.3	 3442.0	...
1697826	  745.5	  632.4	 3439.0	...
1697827	  745.6	  632.5	 3437.0	...
1697828	  745.7	  632.3	 3437.0	...
1697829	  745.7	  632.2	 3438.0	...
1697830	  745.4	  632.1	 3438.0	...
1697831	  745.1	  632.2	 3439.0	...
1697832	  744.9	  632.3	 3440.0	...
1697833	  744.9	  632.5	 3440.0	...
1697834	  744.9	  632.5	 3439.0	...
1697835	  744.8	  632.3	 3438.0	...
1697836	  744.6	  631.7	 3437.0	...
1697837	  744.3	  631.1	 3437.0	...
1697838	  744.1	  630.6	 3437.0	...
1697839	  743.9	  630.6	 3436.0	...
1697840	  743.8	  630.6	 3436.0	...
1697841	  743.7	  630.6	 3435.0	...
1697842	  744.3	  631.1	 3435.0	...
1697843	  744.9	  631.6	 3434.0	...
1697844	  745.5	  632.1	 3433.0	...
1697845	  745.5	  632.3	 3432.0	...
1697846	  745.5	  632.5	 3432.0	...
1697847	  745.0	  632.2	 3433.0	...
1697848	  744.6	  632.0	 3433.0	...
1697849	  744.3	  631.8	 3434.0	...
1697850	  744.6	  631.5	 3432.0	...
1697851	  745.0	  631.2	 3430.0	...
1697852	  745.3	  630.7	 3431.0	...
1697853	  744.9	  630.5	 3433.0	...
1697854	  744.4	  630.0	 3435.0	...
1697855	  744.0	  629.6	 3435.0	...
1697856	  744.1	  629.8	 3435.0	...
1697857	  744.3	  630.3	 3435.0	...
1697858	  744.4	  630.8	 3435.0	...
1697859	  744.3	  630.9	 3435.0	...
1697860	  743.8	  631.0	 3435.0	...
1697861	  743.3	  631.1	 3436.0	...
1697862	  742.9	  631.1	 3437.0	...
1697863	  743.1	  631.0	 3438.0	...
1697864	  743.3	  630.8	 3437.0	...
1697865	  743.4	  630.6	 3437.0	...
1697866	  743.4	  630.4	 3439.0	...
1697867	  743.5	  630.4	 3441.0	...
1697868	  743.5	  630.5	 3441.0	...
1697869	  743.6	  630.6	 3439.0	...
1697870	  743.7	  630.9	 3437.0	...
1697871	  743.7	  631.1	 3436.0	...
1697872	  743.6	  631.1	 3440.0	...
1697873	  743.5	  631.0	 3443.0	...
1697874	  743.4	  630.8	 3445.0	...
1697875	  743.2	  630.8	 3442.0	...
1697876	  743.3	  630.7	 3442.0	...
1697877	  743.4	  630.6	 3444.0	...
1697878	  743.6	  630.4	 3445.0	...
1697879	  743.5	  630.4	 3445.0	...
1697880	  743.4	  630.4	 3445.0	...
1697881	  743.2	  630.4	 3446.0	...
1697882	  743.0	  630.4	 3447.0	...
1697883	  742.8	  630.6	 3446.0	...
1697884	  743.0	  630.8	 3445.0	...
1697885	  743.3	  630.9	 3444.0	...
1697886	  743.6	  631.3	 3442.0	...
1697887	  743.7	  631.8	 3440.0	...
1697888	  743.8	  632.4	 3439.0	...
1697889	  743.8	  632.6	 3438.0	...
1697890	  743.8	  632.7	 3437.0	...
1697891	  743.7	  632.7	 3437.0	...
1697892	  743.4	  632.6	 3439.0	...
1697893	  743.1	  632.3	 3442.0	...
1697894	  742.9	  631.8	 3446.0	...
1697895	  742.9	  631.6	 3448.0	...
1697896	  742.9	  631.5	 3448.0	...
1697897	  742.9	  631.6	 3447.0	...
1697898	  743.0	  631.6	 3446.0	...
1697899	  743.2	  631.6	 3446.0	...
1697900	  743.4	  631.5	 3445.0	...
1697901	  743.4	  631.4	 3445.0	...
1697902	  743.5	  631.3	 3446.0	...
1697903	  743.5	  631.3	 3447.0	...
1697904	  743.5	  631.4	 3447.0	...
1697905	  743.4	  631.7	 3446.0	...
1697906	  743.3	  632.0	 3446.0	...
1697907	  743.3	  632.3	 3446.0	...
1697908	  743.2	  632.6	 3446.0	...
1697909	  743.1	  632.8	 3448.0	...
1697910	  743.5	  632.7	 3450.0	...
1697911	  744.0	  632.6	 3452.0	...
1697912	  744.1	  632.6	 3451.0	...
1697913	  743.7	  632.7	 3450.0	...
1697914	  743.4	  632.4	 3449.0	...
1697915	  743.6	  632.1	 3450.0	...
1697916	  743.7	  631.9	 3450.0	...
1697917	  743.8	  631.8	 3451.0	...
1697918	  743.7	  631.7	 3451.0	...
1697919	  743.7	  631.5	 3451.0	...
1697920	  743.6	  631.5	 3451.0	...
1697921	  743.4	  631.8	 3450.0	...
1697922	  743.1	  632.2	 3449.0	...
1697923	  742.9	  632.6	 3449.0	...
1697924	  743.1	  632.6	 3450.0	...
1697925	  743.5	  632.4	 3450.0	...
1697926	  744.0	  632.4	 3450.0	...
1697927	  744.1	  632.6	 3451.0	...
1697928	  744.2	  632.1	 3451.0	...
MSG	1697929 0000 _ Number On
1697929	  744.1	  631.5	 3452.0	...
1697930	  743.9	  630.9	 3452.0	...
1697931	  743.6	  631.0	 3455.0	...
1697932	  743.4	  630.4	 3458.0	...
1697933	  743.4	  629.6	 3462.0	...
1697934	  743.6	  629.3	 3463.0	...
1697935	  743.9	  629.6	 3463.0	...
1697936	  743.9	  630.2	 3464.0	...
1697937	  743.9	  630.3	 3465.0	...
1697938	  744.1	  630.2	 3466.0	...
1697939	  744.2	  629.9	 3466.0	...
1697940	  744.6	  629.7	 3465.0	...
1697941	  744.7	  629.7	 3464.0	...
1697942	  744.7	  629.8	 3463.0	...
1697943	  744.5	  629.9	 3462.0	...
1697944	  744.3	  630.1	 3462.0	...
1697945	  744.1	  630.3	 3462.0	...
1697946	  744.0	  630.4	 3462.0	...
1697947	  744.0	  630.4	 3461.0	...
1697948	  744.3	  630.3	 3461.0	...
1697949	  744.6	  630.4	 3461.0	...
1697950	  744.8	  630.4	 3461.0	...
1697951	  744.5	  630.6	 3461.0	...
1697952	  744.2	  630.6	 3461.0	...
1697953	  744.1	  630.9	 3460.0	...
1697954	  744.1	  631.1	 3460.0	...
1697955	  744.4	  631.2	 3459.0	...
1697956	  744.6	  631.0	 3459.0	...
1697957	  744.4	  630.6	 3459.0	...
1697958	  743.9	  630.2	 3458.0	...
1697959	  743.3	  629.9	 3458.0	...
1697960	  743.2	  629.9	 3460.0	...
1697961	  743.2	  629.7	 3464.0	...
1697962	  743.3	  629.5	 3468.0	...
1697963	  743.4	  629.2	 3467.0	...
1697964	  743.3	  629.3	 3464.0	...
1697965	  743.3	  629.5	 3460.0	...
1697966	  743.4	  629.8	 3461.0	...
1697967	  743.4	  630.1	 3461.0	...
1697968	  743.4	  630.4	 3462.0	...
1697969	  743.5	  630.7	 3463.0	...
1697970	  744.0	  630.6	 3463.0	...
1697971	  744.5	  630.3	 3464.0	...
1697972	  744.5	  630.2	 3464.0	...
1697973	  743.9	  630.4	 3464.0	...
1697974	  743.3	  630.4	 3465.0	...
1697975	  743.1	  630.3	 3465.0	...
1697976	  742.8	  630.1	 3465.0	...
1697977	  742.5	  630.1	 3464.0	...
1697978	  742.5	  630.0	 3465.0	...
1697979	  742.7	  630.0	 3467.0	...
1697980	  743.0	  629.9	 3469.0	...
1697981	  743.5	  630.0	 3470.0	...
1697982	  743.9	  630.2	 3470.0	...
1697983	  744.1	  630.5	 3471.0	...
1697984	  744.1	  630.6	 3471.0	...
1697985	  744.0	  630.5	 3472.0	...
1697986	  744.2	  630.4	 3473.0	...
1697987	  744.2	  630.3	 3474.0	...
1697988	  744.3	  630.3	 3475.0	...
1697989	  744.3	  630.4	 3476.0	...
1697990	  744.3	  630.4	 3477.0	...
1697991	  743.8	  630.5	 3477.0	...
1697992	  743.4	  630.7	 3477.0	...
1697993	  743.0	  630.9	 3477.0	...
1697994	  743.0	  630.8	 3478.0	...
1697995	  743.0	  630.7	 3479.0	...
1697996	  743.3	  631.2	 3479.0	...
1697997	  743.9	  631.7	 3480.0	...
1697998	  744.5	  632.0	 3480.0	...
1697999	  744.5	  632.0	 3481.0	...
1698000	  744.0	  632.1	 3481.0	...
1698001	  743.7	  631.5	 3482.0	...
1698002	  743.9	  630.5	 3481.0	...
1698003	  744.1	  629.5	 3480.0	...
1698004	  744.1	  629.6	 3479.0	...
1698005	  744.0	  629.9	 3480.0	...
1698006	  744.0	  630.2	 3481.0	...
1698007	  744.3	  630.5	 3481.0	...
1698008	  744.7	  630.6	 3481.0	...
1698009	  745.0	  630.5	 3480.0	...
1698010	  745.0	  630.4	 3481.0	...
1698011	  744.9	  630.5	 3482.0	...
1698012	  744.8	  630.7	 3483.0	...
1698013	  744.8	  631.0	 3483.0	...
1698014	  744.8	  631.1	 3484.0	...
1698015	  744.6	  631.2	 3484.0	...
1698016	  744.2	  631.2	 3485.0	...
1698017	  743.8	  631.1	 3486.0	...
1698018	  743.6	  631.1	 3487.0	...
1698019	  743.6	  631.0	 3486.0	...
1698020	  743.5	  630.8	 3486.0	...
1698021	  743.4	  630.7	 3486.0	...
1698022	  743.4	  630.6	 3486.0	...
1698023	  743.6	  630.7	 3485.0	...
1698024	  743.9	  631.1	 3487.0	...
1698025	  744.3	  631.8	 3489.0	...
1698026	  744.6	  632.3	 3488.0	...
1698027	  744.6	  632.4	 3485.0	...
1698028	  744.8	  632.2	 3483.0	...
1698029	  744.9	  632.0	 3483.0	...
1698030	  745.1	  632.0	 3483.0	...
1698031	  744.7	  632.2	 3483.0	...
1698032	  744.3	  632.4	 3483.0	...
1698033	  743.9	  632.6	 3484.0	...
1698034	  743.9	  632.7	 3485.0	...
1698035	  743.8	  632.7	 3486.0	...
1698036	  743.7	  632.4	 3487.0	...
1698037	  743.6	  632.1	 3489.0	...
1698038	  743.6	  631.6	 3490.0	...
1698039	  743.6	  631.2	 3489.0	...
1698040	  743.7	  630.9	 3488.0	...
1698041	  743.7	  630.6	 3486.0	...
1698042	  743.5	  630.5	 3485.0	...
1698043	  743.2	  631.3	 3485.0	...
1698044	  742.8	  632.3	 3484.0	...
1698045	  742.6	  632.6	 3486.0	...
1698046	  742.6	  631.9	 3487.0	...
1698047	  742.7	  631.2	 3489.0	...
1698048	  742.9	  631.1	 3488.0	...
1698049	  743.3	  631.1	 3488.0	...
1698050	  743.5	  631.1	 3487.0	...
1698051	  743.8	  631.3	 3486.0	...
1698052	  744.2	  631.6	 3485.0	...
1698053	  744.5	  631.7	 3485.0	...
1698054	  744.7	  631.7	 3485.0	...
1698055	  744.8	  631.7	 3486.0	...
1698056	  744.9	  631.7	 3488.0	...
1698057	  744.8	  632.0	 3491.0	...
1698058	  744.7	  632.4	 3491.0	...
1698059	  744.6	  632.8	 3487.0	...
1698060	  744.7	  632.8	 3485.0	...
1698061	  744.7	  632.2	 3485.0	...
1698062	  744.8	  631.6	 3486.0	...
1698063	  744.8	  631.1	 3486.0	...
1698064	  744.6	  631.3	 3488.0	...
1698065	  744.4	  631.5	 3490.0	...
1698066	  744.3	  631.5	 3491.0	...
1698067	  744.5	  631.8	 3490.0	...
1698068	  744.6	  632.1	 3489.0	...
1698069	  744.8	  632.4	 3491.0	...
1698070	  744.9	  632.3	 3496.0	...
1698071	  745.1	  632.6	 3500.0	...
1698072	  745.3	  633.0	 3498.0	...
1698073	  745.5	  633.4	 3495.0	...
1698074	  745.6	  632.9	 3492.0	...
1698075	  745.6	  632.3	 3493.0	...
1698076	  745.7	  632.1	 3493.0	...
1698077	  745.6	  632.3	 3494.0	...
1698078	  745.5	  632.7	 3493.0	...
1698079	  745.9	  632.7	 3492.0	...
1698080	  746.5	  632.7	 3490.0	...
1698081	  747.0	  632.7	 3490.0	...
1698082	  746.7	  632.7	 3492.0	...
1698083	  746.5	  632.7	 3491.0	...
1698084	  746.5	  632.6	 3490.0	...
1698085	  746.7	  632.5	 3488.0	...
1698086	  746.9	  632.7	 3488.0	...
1698087	  747.1	  633.0	 3487.0	...
1698088	  747.3	  632.8	 3486.0	...
1698089	  747.4	  632.3	 3486.0	...
1698090	  747.5	  632.3	 3487.0	...
1698091	  747.4	  632.8	 3487.0	...
1698092	  747.0	  633.1	 3486.0	...
1698093	  746.7	  633.0	 3487.0	...
1698094	  746.5	  632.9	 3489.0	...
1698095	  746.4	  632.9	 3488.0	...
1698096	  746.2	  633.2	 3485.0	...
1698097	  745.8	  633.6	 3483.0	...
1698098	  745.6	  634.0	 3485.0	...
1698099	  745.3	  634.2	 3486.0	...
1698100	  745.4	  634.3	 3487.0	...
1698101	  745.7	  634.2	 3488.0	...
1698102	  745.9	  634.0	 3490.0	...
1698103	  746.1	  633.9	 3493.0	...
1698104	  746.3	  634.0	 3494.0	...
1698105	  746.5	  634.0	 3492.0	...
1698106	  746.6	  634.1	 3490.0	...
1698107	  746.6	  634.1	 3488.0	...
1698108	  746.6	  634.1	 3487.0	...
1698109	  746.6	  634.0	 3486.0	...
1698110	  746.6	  633.8	 3486.0	...
1698111	  746.6	  633.6	 3486.0	...
1698112	  746.3	  633.6	 3486.0	...
1698113	  746.0	  634.1	 3487.0	...
1698114	  745.8	  634.6	 3488.0	...
1698115	  745.9	  635.0	 3488.0	...
1698116	  745.9	  635.0	 3487.0	...
1698117	  745.8	  634.9	 3486.0	...
1698118	  745.6	  634.8	 3486.0	...
1698119	  745.5	  634.7	 3486.0	...
1698120	  745.7	  634.6	 3487.0	...
1698121	  745.9	  634.6	 3487.0	...
1698122	  746.0	  634.8	 3489.0	...
1698123	  745.9	  635.3	 3490.0	...
1698124	  745.9	  635.8	 3491.0	...
1698125	  746.1	  636.1	 3491.0	...
1698126	  746.2	  636.0	 3491.0	...
1698127	  746.1	  635.9	 3490.0	...
1698128	  746.0	  635.9	 3488.0	...
1698129	  745.9	  635.8	 3486.0	...
1698130	  746.2	  635.7	 3485.0	...
1698131	  746.6	  636.1	 3484.0	...
1698132	  747.1	  636.5	 3482.0	...
1698133	  747.2	  636.7	 3481.0	...
1698134	  747.2	  636.3	 3480.0	...
1698135	  746.4	  635.9	 3479.0	...
1698136	  745.6	  635.8	 3479.0	...
1698137	  745.0	  635.8	 3478.0	...
1698138	  745.1	  636.0	 3478.0	...
1698139	  745.2	  636.1	 3481.0	...
1698140	  745.5	  636.1	 3483.0	...
1698141	  745.8	  636.0	 3485.0	...
1698142	  746.2	  636.0	 3485.0	...
1698143	  746.3	  636.1	 3484.0	...
1698144	  746.3	  636.1	 3482.0	...
1698145	  746.6	  635.8	 3481.0	...
1698146	  746.8	  635.4	 3480.0	...
1698147	  746.9	  635.1	 3480.0	...
1698148	  746.7	  634.9	 3479.0	...
1698149	  746.5	  634.6	 3477.0	...
1698150	  746.4	  634.9	 3475.0	...
1698151	  746.0	  635.4	 3474.0	...
1698152	  745.6	  635.8	 3473.0	...
1698153	  745.5	  635.7	 3472.0	...
1698154	  745.7	  635.5	 3471.0	...
1698155	  745.9	  635.5	 3471.0	...
1698156	  746.2	  635.5	 3472.0	...
1698157	  746.4	  635.4	 3472.0	...
1698158	  746.6	  635.3	 3475.0	...
1698159	  746.6	  635.4	 3477.0	...
1698160	  746.8	  635.2	 3478.0	...
1698161	  746.9	  635.0	 3477.0	...
1698162	  746.9	  634.6	 3476.0	...
1698163	  746.8	  634.4	 3474.0	...
1698164	  746.6	  634.3	 3472.0	...
1698165	  746.0	  634.5	 3471.0	...
1698166	  745.5	  634.7	 3471.0	...
1698167	  745.0	  634.3	 3470.0	...
1698168	  744.9	  633.9	 3469.0	...
1698169	  744.9	  633.6	 3467.0	...
1698170	  744.7	  633.9	 3468.0	...
1698171	  744.6	  634.2	 3469.0	...
1698172	  744.6	  634.2	 3467.0	...
1698173	  744.7	  634.3	 3466.0	...
1698174	  744.7	  634.3	 3464.0	...
1698175	  744.7	  634.4	 3463.0	...
1698176	  744.8	  634.5	 3461.0	...
1698177	  744.9	  634.6	 3459.0	...
1698178	  744.7	  634.7	 3457.0	...
1698179	  744.4	  634.7	 3456.0	...
1698180	  744.2	  634.6	 3455.0	...
1698181	  744.2	  634.6	 3454.0	...
1698182	  744.3	  634.3	 3454.0	...
1698183	  744.2	  634.0	 3455.0	...
1698184	  744.1	  633.7	 3456.0	...
1698185	  744.1	  633.7	 3456.0	...
1698186	  744.2	  633.6	 3456.0	...
1698187	  744.5	  633.6	 3457.0	...
1698188	  744.8	  633.8	 3457.0	...
1698189	  744.8	  634.0	 3457.0	...
1698190	  744.6	  635.0	 3456.0	...
1698191	  744.3	  636.1	 3456.0	...
1698192	  743.7	  637.2	 3456.0	...
1698193	  743.5	  637.4	 3456.0	...
1698194	  743.2	  637.6	 3456.0	...
1698195	  743.2	  637.6	 3455.0	...
1698196	  742.7	  637.7	 3455.0	...
1698197	  742.1	  637.8	 3455.0	...
1698198	  741.7	  637.9	 3454.0	...
1698199	  741.9	  637.9	 3454.0	...
1698200	  742.1	  637.9	 3453.0	...
1698201	  742.2	  637.9	 3452.0	...
1698202	  742.8	  637.8	 3450.0	...
1698203	  743.4	  637.5	 3448.0	...
1698204	  744.2	  636.9	 3443.0	...
1698205	  744.5	  635.5	 3438.0	...
1698206	  744.9	  634.3	 3431.0	...
1698207	  744.9	  632.7	 3426.0	...
1698208	  744.8	  631.3	 3421.0	...
1698209	  744.7	  629.6	 3420.0	...
1698210	  744.7	  628.7	 3421.0	...
1698211	  744.9	  628.4	 3422.0	...
1698212	  745.0	  628.3	 3422.0	...
1698213	  745.2	  627.9	 3422.0	...
1698214	  745.2	  627.6	 3421.0	...
1698215	  745.6	  626.7	 3419.0	...
1698216	  746.3	  625.6	 3417.0	...
1698217	  747.0	  623.8	 3416.0	...
1698218	  747.3	  622.1	 3416.0	...
1698219	  748.1	  620.1	 3415.0	...
1698220	  749.0	  618.7	 3412.0	...
1698221	  750.1	  617.2	 3408.0	...
1698222	  750.4	  616.3	 3402.0	...
1698223	  749.6	  615.6	 3400.0	...
1698224	  748.7	  615.4	 3397.0	...
1698225	  747.5	  615.6	 3397.0	...
1698226	  746.6	  615.6	 3397.0	...
1698227	  745.2	  615.7	 3397.0	...
1698228	  744.0	  615.2	 3397.0	...
1698229	  743.3	  614.6	 3396.0	...
EFIX R   1696642	1698229	1588	  743.3	  631.6	   3439
SSACC R  1698230
1698230	  743.3	  613.7	 3396.0	...
1698231	  743.4	  613.0	 3395.0	...
1698232	  743.4	  609.4	 3394.0	...
MSG	1698233 0000 _ Number Off
1698233	  743.6	  601.6	 3397.0	...
1698234	  744.5	  594.2	 3402.0	...
1698235	  746.1	  589.0	 3409.0	...
1698236	  747.8	  588.0	 3411.0	...
1698237	  749.2	  588.6	 3410.0	...
1698238	  750.4	  589.9	 3405.0	...
1698239	  751.4	  594.4	 3395.0	...
1698240	  752.3	  598.9	 3388.0	...
1698241	  753.1	  604.3	 3378.0	...
1698242	  753.7	  610.3	 3367.0	...
1698243	  754.2	  615.5	 3348.0	...
1698244	  754.6	  622.5	 3330.0	...
1698245	  754.4	  627.7	 3314.0	...
1698246	  754.2	  634.3	 3298.0	...
1698247	  754.7	  639.4	 3285.0	...
1698248	  755.6	  644.3	 3271.0	...
1698249	  756.7	  649.8	 3258.0	...
1698250	  757.2	  657.1	 3238.0	...
1698251	  757.5	  663.7	 3217.0	...
1698252	  757.6	  671.1	 3194.0	...
1698253	  757.4	  678.7	 3176.0	...
1698254	  757.0	  687.9	 3159.0	...
1698255	  756.8	  695.5	 3146.0	...
1698256	  756.5	  702.6	 3127.0	...
1698257	  756.7	  710.3	 3111.0	...
1698258	  757.0	  718.2	 3092.0	...
1698259	  757.7	  726.2	 3071.0	...
1698260	  757.9	  733.1	 3045.0	...
1698261	  758.2	  740.3	 3023.0	...
1698262	  758.4	  746.4	 3006.0	...
1698263	  759.0	  753.1	 2990.0	...
1698264	  759.6	  759.0	 2977.0	...
1698265	  760.2	  766.3	 2962.0	...
1698266	  761.7	  772.5	 2954.0	...
1698267	  763.5	  777.8	 2939.0	...
1698268	  765.1	  782.1	 2930.0	...
1698269	  766.8	  786.4	 2919.0	...
1698270	  768.2	  790.8	 2913.0	...
1698271	  769.6	  794.2	 2907.0	...
1698272	  770.6	  797.0	 2899.0	...
1698273	  771.4	  799.5	 2894.0	...
1698274	  772.2	  802.1	 2889.0	...
1698275	  772.7	  804.6	 2886.0	...
ESACC R  1698230	1698275	46	  743.3	  613.7	  772.7	  804.6	   4.12	    165
SFIX R   1698276
1698276	  773.4	  806.2	 2882.0	...
1698277	  775.3	  806.7	 2882.0	...
1698278	  776.9	  806.3	 2885.0	...
1698279	  778.1	  805.9	 2889.0	...
1698280	  778.2	  805.9	 2886.0	...
1698281	  778.7	  805.9	 2884.0	...
1698282	  779.4	  804.9	 2883.0	...
1698283	  779.8	  803.8	 2885.0	...
1698284	  779.9	  802.7	 2888.0	...
1698285	  780.2	  801.3	 2891.0	...
1698286	  780.5	  799.9	 2896.0	...
1698287	  780.5	  798.2	 2900.0	...
1698288	  780.1	  797.5	 2904.0	...
1698289	  779.7	  796.7	 2904.0	...
1698290	  779.7	  796.3	 2906.0	...
1698291	  780.0	  796.4	 2907.0	...
1698292	  780.8	  795.1	 2912.0	...
1698293	  781.3	  792.9	 2923.0	...
1698294	  781.6	  790.7	 2934.0	...
1698295	  781.4	  788.6	 2944.0	...
1698296	  781.4	  785.8	 2951.0	...
1698297	  781.7	  783.0	 2966.0	...
1698298	  782.2	  781.3	 2977.0	...
1698299	  782.3	  779.5	 2986.0	...
1698300	  782.6	  777.5	 2991.0	...
1698301	  782.7	  774.8	 2999.0	...
EFIX R   1698276	1698301	26	  779.9	  795.5	   2918
SSACC R  1698302
1698302	  782.7	  772.2	 3010.0	...
1698303	  782.3	  769.4	 3020.0	...
1698304	  781.9	  766.4	 3030.0	...
1698305	  781.2	  763.7	 3037.0	...
1698306	  780.1	  759.3	 3049.0	...
1698307	  779.0	  755.0	 3059.0	...
1698308	  778.3	  750.2	 3071.0	...
1698309	  777.7	  746.3	 3078.0	...
1698310	  777.0	  741.2	 3091.0	...
1698311	  776.5	  736.2	 3103.0	...
1698312	  776.4	  731.4	 3115.0	...
1698313	  776.5	  728.7	 3125.0	...
1698314	  776.3	  724.8	 3138.0	...
1698315	  775.8	  720.4	 3150.0	...
1698316	  775.2	  716.2	 3159.0	...
1698317	  775.0	  712.1	 3168.0	...
1698318	  774.9	  708.8	 3175.0	...
1698319	  774.5	  704.7	 3186.0	...
1698320	  774.2	  702.3	 3193.0	...
1698321	  773.7	  698.0	 3205.0	...
1698322	  773.4	  694.0	 3215.0	...
ESACC R  1698302	1698322	21	  782.7	  772.2	  773.4	  694.0	   1.68	     94
SFIX R   1698323
1698323	  773.3	  690.0	 3224.0	...
1698324	  773.5	  687.5	 3230.0	...
1698325	  773.7	  683.9	 3235.0	...
1698326	  773.6	  680.0	 3241.0	...
1698327	  773.3	  674.9	 3249.0	...
1698328	  773.1	  671.1	 3259.0	...
1698329	  773.0	  667.3	 3269.0	...
1698330	  773.3	  665.5	 3275.0	...
1698331	  773.4	  662.5	 3284.0	...
1698332	  773.9	  660.0	 3288.0	...
1698333	  773.9	  656.0	 3298.0	...
1698334	  773.7	  651.9	 3308.0	...
1698335	  773.1	  648.7	 3317.0	...
1698336	  772.6	  645.9	 3324.0	...
1698337	  772.4	  643.5	 3331.0	...
1698338	  771.4	  640.6	 3340.0	...
1698339	  770.5	  637.8	 3348.0	...
1698340	  769.7	  633.9	 3354.0	...
1698341	  769.7	  629.6	 3358.0	...
1698342	  769.7	  626.2	 3361.0	...
1698343	  769.7	  624.4	 3368.0	...
1698344	  769.6	  622.0	 3374.0	...
1698345	  769.2	  618.9	 3380.0	...
1698346	  768.8	  616.2	 3386.0	...
1698347	  768.7	  614.6	 3391.0	...
1698348	  768.5	  612.0	 3400.0	...
1698349	  768.4	  609.9	 3404.0	...
1698350	  768.1	  607.3	 3412.0	...
1698351	  768.0	  605.8	 3415.0	...
1698352	  767.9	  604.4	 3419.0	...
1698353	  767.7	  602.6	 3421.0	...
1698354	  767.6	  601.3	 3424.0	...
1698355	  767.0	  599.9	 3428.0	...
1698356	  766.3	  599.0	 3429.0	...
1698357	  765.5	  598.3	 3429.0	...
1698358	  765.2	  598.0	 3428.0	...
1698359	  764.4	  598.4	 3425.0	...
1698360	  763.7	  599.7	 3421.0	...
1698361	  762.9	  600.7	 3417.0	...
1698362	  762.6	  601.7	 3416.0	...
1698363	  760.9	  602.0	 3411.0	...
1698364	  759.3	  602.3	 3408.0	...
1698365	  757.9	  602.6	 3405.0	...
1698366	  758.1	  602.6	 3403.0	...
1698367	  758.0	  603.6	 3401.0	...
1698368	  757.7	  604.8	 3397.0	...
EFIX R   1698323	1698368	46	  768.3	  628.5	   3359
SSACC R  1698369
1698369	  757.3	  605.9	 3394.0	...
1698370	  757.1	  606.8	 3387.0	...
1698371	  755.3	  615.4	 3376.0	...
1698372	  753.7	  625.7	 3358.0	...
1698373	  752.0	  635.1	 3346.0	...
1698374	  752.1	  638.4	 3339.0	...
1698375	  752.1	  640.1	 3340.0	...
1698376	  752.1	  641.9	 3342.0	...
1698377	  752.1	  642.3	 3343.0	...
1698378	  752.1	  642.6	 3343.0	...
1698379	  752.1	  642.8	 3343.0	...
ESACC R  1698369	1698379	11	  757.3	  605.9	  752.1	  642.8	   0.79	     98
SFIX R   1698380
1698380	  751.4	  642.8	 3346.0	...
1698381	  750.8	  642.9	 3348.0	...
1698382	  750.2	  643.1	 3349.0	...
1698383	  750.2	  643.3	 3349.0	...
1698384	  750.4	  643.4	 3348.0	...
1698385	  750.6	  643.5	 3348.0	...
1698386	  750.6	  643.4	 3347.0	...
1698387	  750.5	  643.4	 3347.0	...
1698388	  750.4	  643.5	 3347.0	...
1698389	  750.6	  643.5	 3346.0	...
1698390	  750.6	  643.2	 3345.0	...
1698391	  750.2	  642.8	 3344.0	...
1698392	  749.8	  642.5	 3344.0	...
1698393	  749.4	  642.6	 3344.0	...
1698394	  749.5	  642.7	 3344.0	...
1698395	  749.4	  642.6	 3345.0	...
1698396	  749.4	  642.5	 3345.0	...
1698397	  749.3	  642.5	 3342.0	...
1698398	  749.3	  642.6	 3340.0	...
1698399	  749.4	  643.0	 3338.0	...
1698400	  749.4	  643.3	 3337.0	...
1698401	  749.5	  643.4	 3337.0	...
1698402	  749.7	  643.2	 3339.0	...
1698403	  750.0	  643.0	 3342.0	...
1698404	  750.1	  643.0	 3343.0	...
1698405	  749.8	  643.1	 3343.0	...
1698406	  749.6	  642.7	 3338.0	...
1698407	  749.6	  642.2	 3334.0	...
1698408	  749.6	  641.6	 3331.0	...
1698409	  749.7	  641.5	 3332.0	...
1698410	  749.7	  641.5	 3334.0	...
1698411	  749.7	  641.0	 3335.0	...
1698412	  749.7	  640.6	 3336.0	...
1698413	  749.8	  640.8	 3336.0	...
1698414	  749.9	  641.5	 3336.0	...
1698415	  749.8	  642.3	 3333.0	...
1698416	  749.5	  642.7	 3330.0	...
1698417	  749.2	  643.0	 3326.0	...
1698418	  749.4	  643.0	 3325.0	...
1698419	  749.7	  642.7	 3324.0	...
1698420	  749.9	  642.4	 3325.0	...
1698421	  749.8	  642.2	 3326.0	...
1698422	  749.8	  642.1	 3326.0	...
1698423	  749.8	  642.0	 3325.0	...
1698424	  750.0	  641.9	 3324.0	...
1698425	  750.3	  641.9	 3322.0	...
1698426	  750.6	  642.0	 3320.0	...
1698427	  750.7	  642.1	 3318.0	...
1698428	  750.6	  642.3	 3318.0	...
1698429	  750.5	  642.4	 3318.0	...
1698430	  750.6	  641.6	 3318.0	...
1698431	  750.8	  640.8	 3316.0	...
1698432	  751.0	  640.2	 3315.0	...
1698433	  751.0	  640.4	 3314.0	...
1698434	  750.9	  640.5	 3315.0	...
1698435	  750.8	  640.4	 3315.0	...
1698436	  750.6	  640.3	 3313.0	...
1698437	  750.6	  640.3	 3311.0	...
1698438	  750.6	  640.3	 3311.0	...
1698439	  750.6	  640.4	 3312.0	...
1698440	  750.6	  640.7	 3312.0	...
1698441	  751.3	  640.9	 3311.0	...
1698442	  752.0	  641.3	 3310.0	...
1698443	  752.7	  641.5	 3309.0	...
1698444	  752.8	  641.9	 3307.0	...
1698445	  752.9	  642.0	 3305.0	...
1698446	  753.0	  642.0	 3303.0	...
1698447	  753.1	  642.0	 3302.0	...
1698448	  753.2	  642.0	 3302.0	...
1698449	  753.2	  642.0	 3301.0	...
1698450	  753.4	  641.9	 3299.0	...
1698451	  753.4	  642.2	 3296.0	...
1698452	  753.3	  642.5	 3295.0	...
1698453	  753.4	  642.5	 3295.0	...
1698454	  753.6	  642.0	 3295.0	...
1698455	  753.7	  641.2	 3295.0	...
1698456	  754.1	  640.5	 3294.0	...
1698457	  754.6	  640.1	 3292.0	...
1698458	  755.2	  640.0	 3291.0	...
1698459	  755.3	  640.1	 3289.0	...
1698460	  755.2	  640.5	 3287.0	...
1698461	  755.3	  640.8	 3286.0	...
1698462	  755.4	  641.0	 3284.0	...
1698463	  755.1	  640.7	 3284.0	...
1698464	  754.6	  640.4	 3284.0	...
1698465	  754.6	  640.2	 3287.0	...
1698466	  755.0	  640.2	 3290.0	...
1698467	  755.4	  640.3	 3291.0	...
1698468	  755.4	  640.7	 3287.0	...
1698469	  755.5	  641.1	 3284.0	...
1698470	  755.6	  641.5	 3281.0	...
1698471	  755.4	  641.4	 3281.0	...
1698472	  755.1	  641.4	 3282.0	...
1698473	  754.7	  641.4	 3283.0	...
1698474	  754.7	  641.6	 3284.0	...
1698475	  754.6	  641.7	 3284.0	...
1698476	  754.6	  642.4	 3281.0	...
1698477	  754.7	  643.0	 3276.0	...
1698478	  754.8	  643.4	 3272.0	...
1698479	  754.9	  642.9	 3273.0	...
1698480	  754.7	  642.5	 3273.0	...
1698481	  754.4	  642.3	 3272.0	...
1698482	  754.1	  642.2	 3272.0	...
1698483	  754.0	  642.2	 3269.0	...
1698484	  754.5	  642.1	 3267.0	...
1698485	  754.9	  642.1	 3264.0	...
1698486	  755.4	  642.1	 3263.0	...
1698487	  755.3	  642.1	 3262.0	...
1698488	  755.3	  641.9	 3263.0	...
1698489	  755.2	  641.7	 3266.0	...
1698490	  755.3	  641.6	 3268.0	...
1698491	  755.5	  641.8	 3266.0	...
1698492	  755.8	  641.9	 3264.0	...
1698493	  756.0	  642.0	 3263.0	...
1698494	  756.1	  641.9	 3261.0	...
1698495	  755.9	  642.0	 3259.0	...
1698496	  755.7	  642.2	 3258.0	...
1698497	  755.6	  642.5	 3258.0	...
1698498	  755.6	  642.7	 3257.0	...
1698499	  755.6	  642.5	 3257.0	...
1698500	  755.6	  641.8	 3256.0	...
1698501	  755.6	  641.1	 3255.0	...
1698502	  755.5	  640.8	 3255.0	...
1698503	  755.8	  640.7	 3256.0	...
1698504	  756.0	  640.7	 3257.0	...
1698505	  756.2	  640.6	 3258.0	...
1698506	  756.0	  640.8	 3258.0	...
1698507	  755.9	  641.1	 3258.0	...
1698508	  755.9	  641.3	 3258.0	...
1698509	  756.0	  641.4	 3256.0	...
1698510	  756.1	  641.5	 3256.0	...
1698511	  756.0	  641.6	 3256.0	...
1698512	  756.0	  641.6	 3254.0	...
1698513	  756.0	  641.5	 3251.0	...
1698514	  756.0	  641.5	 3248.0	...
1698515	  755.9	  641.3	 3246.0	...
1698516	  755.7	  641.2	 3243.0	...
1698517	  755.5	  641.0	 3239.0	...
1698518	  755.2	  641.1	 3236.0	...
1698519	  755.0	  641.2	 3236.0	...
1698520	  754.9	  641.2	 3237.0	...
1698521	  755.2	  641.2	 3237.0	...
1698522	  755.6	  641.2	 3237.0	...
1698523	  756.0	  641.2	 3236.0	...
1698524	  756.6	  641.2	 3236.0	...
1698525	  757.1	  640.9	 3236.0	...
1698526	  757.2	  640.7	 3237.0	...
1698527	  756.9	  640.3	 3237.0	...
1698528	  756.8	  640.0	 3236.0	...
1698529	  757.0	  639.9	 3235.0	...
1698530	  757.2	  640.2	 3235.0	...
1698531	  757.3	  640.6	 3235.0	...
1698532	  757.2	  640.4	 3234.0	...
1698533	  757.1	  640.0	 3232.0	...
1698534	  756.8	  639.9	 3228.0	...
1698535	  756.5	  640.1	 3225.0	...
1698536	  756.5	  640.3	 3225.0	...
1698537	  756.7	  640.2	 3227.0	...
1698538	  757.1	  640.1	 3228.0	...
1698539	  757.4	  640.3	 3227.0	...
1698540	  757.7	  640.6	 3227.0	...
1698541	  757.8	  640.9	 3227.0	...
1698542	  757.6	  640.8	 3227.0	...
1698543	  757.4	  640.8	 3227.0	...
1698544	  757.3	  640.1	 3228.0	...
1698545	  757.3	  639.4	 3228.0	...
1698546	  757.3	  639.1	 3228.0	...
1698547	  757.2	  639.4	 3229.0	...
1698548	  757.3	  639.8	 3230.0	...
1698549	  757.6	  639.7	 3229.0	...
1698550	  757.8	  639.5	 3229.0	...
1698551	  758.1	  639.4	 3229.0	...
1698552	  758.2	  639.3	 3228.0	...
1698553	  758.2	  639.4	 3226.0	...
1698554	  758.1	  639.6	 3223.0	...
1698555	  758.1	  639.7	 3221.0	...
1698556	  758.3	  639.7	 3217.0	...
1698557	  758.4	  639.7	 3214.0	...
1698558	  758.4	  639.7	 3213.0	...
1698559	  758.3	  639.7	 3214.0	...
1698560	  758.1	  639.6	 3214.0	...
1698561	  758.0	  639.5	 3212.0	...
1698562	  758.0	  639.4	 3210.0	...
1698563	  758.2	  639.2	 3209.0	...
1698564	  758.3	  639.0	 3209.0	...
1698565	  758.4	  638.7	 3208.0	...
1698566	  758.4	  638.4	 3207.0	...
1698567	  758.5	  638.2	 3205.0	...
1698568	  758.4	  638.1	 3204.0	...
1698569	  758.4	  637.9	 3203.0	...
1698570	  758.4	  637.6	 3202.0	...
1698571	  758.6	  637.3	 3201.0	...
1698572	  758.9	  637.3	 3201.0	...
1698573	  758.9	  637.1	 3201.0	...
1698574	  759.0	  636.9	 3200.0	...
1698575	  758.8	  636.7	 3201.0	...
1698576	  758.4	  636.6	 3201.0	...
1698577	  758.0	  636.5	 3200.0	...
1698578	  757.7	  636.6	 3199.0	...
1698579	  757.7	  636.7	 3198.0	...
1698580	  757.8	  636.3	 3198.0	...
1698581	  758.0	  636.1	 3198.0	...
1698582	  758.1	  636.0	 3198.0	...
1698583	  758.1	  636.5	 3199.0	...
1698584	  758.0	  636.7	 3200.0	...
1698585	  758.0	  636.6	 3201.0	...
1698586	  758.0	  636.5	 3201.0	...
1698587	  758.1	  636.5	 3204.0	...
1698588	  758.2	  636.0	 3206.0	...
1698589	  758.3	  635.5	 3208.0	...
1698590	  758.5	  635.0	 3208.0	...
1698591	  758.6	  635.2	 3207.0	...
1698592	  758.1	  635.4	 3207.0	...
1698593	  757.5	  635.7	 3206.0	...
1698594	  757.4	  635.9	 3207.0	...
1698595	  758.0	  635.9	 3207.0	...
1698596	  758.5	  635.9	 3204.0	...
1698597	  758.4	  636.1	 3200.0	...
1698598	  758.3	  636.2	 3197.0	...
1698599	  758.2	  636.3	 3200.0	...
1698600	  758.1	  636.3	 3201.0	...
1698601	  758.0	  636.3	 3201.0	...
1698602	  758.1	  636.4	 3202.0	...
1698603	  758.2	  636.5	 3204.0	...
1698604	  758.2	  636.6	 3206.0	...
1698605	  758.1	  636.4	 3206.0	...
1698606	  758.0	  635.9	 3205.0	...
1698607	  758.1	  635.4	 3204.0	...
1698608	  758.1	  635.0	 3204.0	...
1698609	  757.8	  635.1	 3203.0	...
1698610	  757.5	  635.5	 3202.0	...
1698611	  757.2	  636.0	 3201.0	...
1698612	  757.3	  636.3	 3200.0	...
1698613	  757.4	  636.5	 3200.0	...
1698614	  757.5	  636.8	 3199.0	...
1698615	  757.7	  637.1	 3199.0	...
1698616	  757.8	  636.5	 3200.0	...
1698617	  757.8	  635.8	 3201.0	...
1698618	  757.7	  635.6	 3202.0	...
1698619	  757.5	  636.2	 3202.0	...
1698620	  757.6	  636.3	 3202.0	...
1698621	  757.5	  635.9	 3201.0	...
1698622	  757.5	  635.5	 3200.0	...
1698623	  757.1	  635.5	 3198.0	...
1698624	  756.7	  635.4	 3198.0	...
1698625	  756.4	  635.4	 3197.0	...
1698626	  756.3	  635.1	 3198.0	...
1698627	  756.4	  634.9	 3197.0	...
1698628	  756.6	  635.0	 3196.0	...
1698629	  756.8	  635.2	 3195.0	...
1698630	  756.9	  635.6	 3194.0	...
1698631	  757.2	  635.7	 3194.0	...
1698632	  757.4	  635.7	 3193.0	...
1698633	  757.7	  635.7	 3193.0	...
1698634	  757.7	  635.6	 3195.0	...
1698635	  757.7	  635.6	 3197.0	...
1698636	  757.7	  635.7	 3199.0	...
1698637	  757.6	  635.8	 3199.0	...
1698638	  757.6	  635.8	 3197.0	...
1698639	  757.6	  635.5	 3196.0	...
1698640	  757.5	  635.1	 3194.0	...
1698641	  757.5	  635.0	 3194.0	...
1698642	  757.6	  635.2	 3194.0	...
1698643	  757.8	  635.3	 3193.0	...
1698644	  757.9	  635.3	 3192.0	...
1698645	  757.6	  635.4	 3190.0	...
1698646	  757.1	  635.2	 3189.0	...
1698647	  756.6	  635.0	 3188.0	...
1698648	  756.8	  635.0	 3189.0	...
1698649	  757.2	  635.2	 3190.0	...
1698650	  757.6	  635.4	 3191.0	...
1698651	  757.7	  635.3	 3192.0	...
1698652	  757.5	  635.4	 3191.0	...
1698653	  757.2	  635.6	 3192.0	...
1698654	  757.3	  635.5	 3194.0	...
1698655	  757.8	  635.3	 3194.0	...
1698656	  758.4	  635.0	 3192.0	...
1698657	  758.5	  635.0	 3190.0	...
1698658	  758.3	  635.1	 3191.0	...
1698659	  758.0	  635.4	 3191.0	...
1698660	  757.8	  636.2	 3189.0	...
1698661	  757.9	  636.8	 3187.0	...
1698662	  758.2	  637.4	 3185.0	...
1698663	  758.3	  637.6	 3185.0	...
1698664	  758.3	  637.1	 3185.0	...
1698665	  758.2	  636.2	 3185.0	...
1698666	  758.0	  635.2	 3184.0	...
1698667	  758.0	  635.0	 3184.0	...
1698668	  757.9	  635.0	 3183.0	...
1698669	  758.0	  635.5	 3184.0	...
1698670	  758.1	  635.9	 3184.0	...
1698671	  758.2	  636.2	 3184.0	...
1698672	  758.4	  636.1	 3184.0	...
1698673	  758.8	  635.6	 3183.0	...
1698674	  759.1	  635.1	 3182.0	...
1698675	  759.3	  634.4	 3182.0	...
1698676	  759.0	  634.3	 3183.0	...
1698677	  758.5	  634.5	 3184.0	...
1698678	  758.1	  634.8	 3183.0	...
1698679	  757.9	  635.0	 3180.0	...
1698680	  758.2	  635.1	 3179.0	...
1698681	  758.5	  635.4	 3178.0	...
1698682	  758.7	  635.5	 3177.0	...
1698683	  758.8	  635.5	 3177.0	...
1698684	  758.9	  635.5	 3176.0	...
1698685	  758.8	  635.6	 3175.0	...
1698686	  758.7	  635.8	 3176.0	...
1698687	  758.5	  635.9	 3178.0	...
1698688	  758.3	  636.0	 3177.0	...
1698689	  758.2	  636.1	 3175.0	...
1698690	  758.3	  636.1	 3174.0	...
1698691	  758.3	  636.5	 3175.0	...
1698692	  758.2	  636.9	 3176.0	...
1698693	  758.4	  636.8	 3175.0	...
1698694	  758.6	  636.5	 3174.0	...
1698695	  758.4	  636.2	 3173.0	...
1698696	  758.1	  636.3	 3171.0	...
1698697	  757.6	  636.2	 3169.0	...
1698698	  757.5	  636.0	 3168.0	...
1698699	  757.7	  635.7	 3168.0	...
1698700	  758.1	  635.3	 3168.0	...
1698701	  758.5	  635.1	 3167.0	...
1698702	  758.5	  635.2	 3166.0	...
1698703	  758.5	  635.5	 3164.0	...
1698704	  758.7	  635.8	 3164.0	...
1698705	  758.8	  636.0	 3165.0	...
1698706	  759.0	  636.1	 3167.0	...
1698707	  759.0	  636.2	 3165.0	...
1698708	  758.7	  636.4	 3164.0	...
1698709	  758.5	  636.2	 3162.0	...
1698710	  758.2	  635.8	 3162.0	...
1698711	  758.3	  635.4	 3160.0	...
1698712	  758.1	  635.6	 3158.0	...
1698713	  757.9	  635.9	 3157.0	...
1698714	  757.9	  636.4	 3158.0	...
1698715	  758.1	  636.8	 3158.0	...
1698716	  758.2	  637.1	 3159.0	...
1698717	  758.2	  637.3	 3158.0	...
1698718	  758.2	  637.4	 3158.0	...
1698719	  758.0	  637.3	 3158.0	...
1698720	  757.8	  637.1	 3159.0	...
1698721	  758.0	  637.0	 3159.0	...
1698722	  758.4	  636.4	 3159.0	...
1698723	  758.6	  635.9	 3157.0	...
1698724	  758.5	  635.3	 3156.0	...
1698725	  758.4	  635.1	 3152.0	...
1698726	  758.3	  634.9	 3151.0	...
1698727	  758.3	  634.8	 3149.0	...
1698728	  758.3	  635.4	 3149.0	...
1698729	  758.2	  636.1	 3149.0	...
1698730	  758.2	  636.8	 3148.0	...
1698731	  758.4	  637.4	 3147.0	...
1698732	  758.7	  637.9	 3144.0	...
1698733	  759.1	  638.4	 3141.0	...
1698734	  759.3	  638.3	 3138.0	...
1698735	  759.4	  637.4	 3137.0	...
1698736	  759.4	  636.7	 3136.0	...
1698737	  759.2	  635.9	 3134.0	...
1698738	  759.1	  636.0	 3134.0	...
1698739	  759.1	  636.4	 3134.0	...
1698740	  759.2	  636.8	 3132.0	...
1698741	  759.4	  637.3	 3130.0	...
1698742	  759.5	  637.3	 3128.0	...
1698743	  759.6	  637.4	 3128.0	...
1698744	  759.7	  637.5	 3127.0	...
1698745	  759.6	  637.7	 3126.0	...
1698746	  759.6	  637.9	 3125.0	...
1698747	  759.5	  638.2	 3125.0	...
1698748	  759.7	  638.0	 3124.0	...
1698749	  760.0	  637.8	 3123.0	...
1698750	  759.7	  637.7	 3121.0	...
1698751	  759.2	  637.7	 3121.0	...
1698752	  758.8	  637.8	 3120.0	...
1698753	  758.9	  637.6	 3119.0	...
1698754	  759.1	  637.6	 3119.0	...
1698755	  759.5	  637.7	 3118.0	...
1698756	  759.8	  638.0	 3116.0	...
1698757	  760.0	  637.8	 3114.0	...
1698758	  759.9	  637.5	 3113.0	...
1698759	  759.7	  636.9	 3113.0	...
1698760	  759.5	  636.6	 3111.0	...
1698761	  759.3	  636.3	 3109.0	...
1698762	  759.2	  636.7	 3108.0	...
1698763	  759.4	  636.9	 3109.0	...
1698764	  759.7	  637.0	 3108.0	...
1698765	  759.8	  636.7	 3107.0	...
1698766	  759.6	  636.6	 3106.0	...
1698767	  759.4	  636.7	 3104.0	...
1698768	  759.2	  636.9	 3103.0	...
1698769	  759.6	  637.1	 3102.0	...
1698770	  760.2	  637.1	 3103.0	...
1698771	  760.9	  636.8	 3104.0	...
1698772	  761.0	  636.5	 3105.0	...
1698773	  760.8	  636.5	 3104.0	...
1698774	  760.5	  636.8	 3102.0	...
1698775	  760.7	  636.4	 3100.0	...
1698776	  761.2	  635.7	 3099.0	...
1698777	  761.7	  635.8	 3099.0	...
1698778	  761.7	  636.6	 3099.0	...
1698779	  761.5	  637.4	 3095.0	...
1698780	  761.1	  637.2	 3091.0	...
1698781	  760.8	  637.1	 3087.0	...
1698782	  760.7	  637.1	 3086.0	...
1698783	  760.7	  637.3	 3084.0	...
1698784	  760.8	  637.4	 3084.0	...
1698785	  760.8	  637.2	 3082.0	...
1698786	  760.7	  636.9	 3080.0	...
1698787	  760.9	  636.6	 3078.0	...
1698788	  761.2	  636.2	 3077.0	...
1698789	  761.5	  635.9	 3076.0	...
1698790	  761.5	  635.8	 3075.0	...
1698791	  761.6	  636.0	 3075.0	...
1698792	  761.7	  635.8	 3074.0	...
1698793	  761.7	  635.2	 3073.0	...
1698794	  761.8	  634.7	 3072.0	...
1698795	  761.9	  634.8	 3072.0	...
1698796	  761.9	  635.1	 3072.0	...
1698797	  761.8	  635.3	 3067.0	...
1698798	  761.6	  635.1	 3064.0	...
1698799	  761.6	  634.9	 3061.0	...
1698800	  761.8	  635.0	 3062.0	...
1698801	  761.6	  635.5	 3063.0	...
1698802	  761.3	  635.9	 3063.0	...
1698803	  761.4	  636.5	 3062.0	...
1698804	  762.0	  636.7	 3061.0	...
1698805	  762.3	  636.2	 3059.0	...
1698806	  762.1	  635.5	 3056.0	...
1698807	  761.9	  634.9	 3052.0	...
1698808	  762.2	  635.0	 3048.0	...
1698809	  762.4	  634.7	 3047.0	...
1698810	  762.8	  634.4	 3048.0	...
1698811	  762.9	  634.1	 3049.0	...
1698812	  762.7	  634.0	 3050.0	...
1698813	  762.5	  634.6	 3048.0	...
1698814	  762.2	  635.2	 3046.0	...
1698815	  762.2	  635.8	 3043.0	...
1698816	  762.1	  635.7	 3042.0	...
1698817	  762.1	  635.2	 3040.0	...
1698818	  762.1	  634.7	 3037.0	...
1698819	  762.2	  634.4	 3034.0	...
1698820	  762.1	  634.5	 3033.0	...
1698821	  762.1	  634.5	 3033.0	...
1698822	  761.9	  634.8	 3033.0	...
1698823	  761.7	  635.1	 3033.0	...
1698824	  761.9	  635.3	 3033.0	...
1698825	  762.7	  635.2	 3031.0	...
1698826	  763.4	  635.1	 3029.0	...
1698827	  763.6	  635.1	 3029.0	...
1698828	  763.2	  635.2	 3029.0	...
1698829	  762.7	  635.2	 3028.0	...
1698830	  762.4	  635.3	 3028.0	...
1698831	  762.5	  635.3	 3024.0	...
1698832	  762.7	  635.4	 3021.0	...
1698833	  762.9	  635.5	 3018.0	...
1698834	  763.2	  635.6	 3018.0	...
1698835	  763.4	  635.6	 3018.0	...
1698836	  763.6	  635.6	 3018.0	...
1698837	  763.7	  635.6	 3016.0	...
1698838	  764.0	  634.9	 3014.0	...
1698839	  764.2	  634.2	 3013.0	...
1698840	  764.4	  633.2	 3009.0	...
1698841	  764.4	  632.7	 3003.0	...
1698842	  764.7	  633.0	 3000.0	...
1698843	  765.0	  633.7	 3003.0	...
1698844	  765.1	  634.4	 3005.0	...
1698845	  765.1	  634.5	 3005.0	...
1698846	  765.1	  634.6	 3005.0	...
1698847	  765.1	  634.7	 3005.0	...
1698848	  765.2	  635.0	 3005.0	...
1698849	  765.2	  635.2	 3006.0	...
1698850	  765.2	  635.1	 3007.0	...
1698851	  765.2	  635.0	 3003.0	...
1698852	  765.1	  634.7	 2999.0	...
1698853	  765.0	  634.4	 2995.0	...
1698854	  765.1	  633.7	 2994.0	...
1698855	  765.1	  633.3	 2994.0	...
1698856	  765.3	  633.1	 2994.0	...
1698857	  765.5	  633.2	 2994.0	...
1698858	  765.7	  633.2	 2993.0	...
1698859	  765.7	  633.5	 2990.0	...
1698860	  765.6	  633.9	 2988.0	...
1698861	  765.5	  634.0	 2986.0	...
1698862	  765.5	  633.7	 2987.0	...
1698863	  765.4	  633.2	 2987.0	...
1698864	  765.3	  632.8	 2986.0	...
1698865	  765.7	  632.4	 2986.0	...
1698866	  766.1	  632.2	 2986.0	...
1698867	  766.6	  632.2	 2986.0	...
1698868	  766.6	  632.3	 2984.0	...
1698869	  766.6	  632.5	 2982.0	...
1698870	  766.6	  632.9	 2981.0	...
1698871	  766.6	  633.6	 2981.0	...
1698872	  766.6	  634.1	 2981.0	...
1698873	  766.8	  633.9	 2980.0	...
1698874	  767.0	  633.5	 2979.0	...
1698875	  767.1	  633.2	 2979.0	...
1698876	  767.0	  633.3	 2979.0	...
1698877	  767.0	  633.5	 2978.0	...
1698878	  767.1	  633.6	 2978.0	...
1698879	  767.5	  633.7	 2977.0	...
1698880	  767.8	  633.7	 2976.0	...
1698881	  767.9	  633.4	 2974.0	...
1698882	  767.9	  633.1	 2973.0	...
1698883	  768.0	  633.1	 2972.0	...
1698884	  768.1	  633.3	 2971.0	...
1698885	  768.2	  633.6	 2970.0	...
1698886	  768.2	  633.3	 2970.0	...
1698887	  768.1	  633.1	 2970.0	...
1698888	  768.1	  632.9	 2967.0	...
1698889	  768.3	  633.1	 2963.0	...
1698890	  768.5	  633.2	 2961.0	...
1698891	  768.9	  633.4	 2962.0	...
1698892	  769.2	  633.5	 2963.0	...
1698893	  769.4	  633.0	 2963.0	...
1698894	  769.4	  632.5	 2963.0	...
1698895	  769.4	  631.9	 2962.0	...
1698896	  769.2	  632.0	 2962.0	...
1698897	  768.9	  632.1	 2962.0	...
1698898	  768.7	  632.0	 2960.0	...
1698899	  768.8	  631.6	 2960.0	...
1698900	  769.1	  631.0	 2960.0	...
1698901	  769.4	  630.7	 2960.0	...
1698902	  769.7	  631.3	 2960.0	...
1698903	  769.8	  631.9	 2958.0	...
1698904	  769.7	  631.7	 2956.0	...
1698905	  769.5	  630.9	 2953.0	...
1698906	  769.4	  630.6	 2952.0	...
1698907	  769.4	  631.0	 2950.0	...
1698908	  769.5	  631.4	 2949.0	...
1698909	  769.6	  631.2	 2948.0	...
1698910	  769.6	  630.9	 2947.0	...
1698911	  769.5	  630.5	 2947.0	...
1698912	  769.4	  630.2	 2947.0	...
1698913	  769.4	  630.1	 2947.0	...
1698914	  769.4	  630.2	 2947.0	...
1698915	  769.3	  629.7	 2947.0	...
1698916	  769.2	  629.0	 2946.0	...
1698917	  769.1	  628.3	 2946.0	...
1698918	  769.1	  628.3	 2945.0	...
1698919	  769.1	  629.0	 2946.0	...
1698920	  769.1	  629.7	 2947.0	...
1698921	  769.4	  630.5	 2947.0	...
1698922	  769.7	  630.7	 2945.0	...
1698923	  770.0	  630.8	 2945.0	...
1698924	  770.1	  630.6	 2947.0	...
1698925	  770.2	  630.3	 2950.0	...
1698926	  770.0	  629.7	 2949.0	...
1698927	  769.8	  629.6	 2946.0	...
1698928	  769.5	  629.5	 2942.0	...
1698929	  769.4	  629.6	 2942.0	...
1698930	  769.6	  628.9	 2940.0	...
1698931	  769.9	  628.3	 2938.0	...
1698932	  770.5	  628.0	 2936.0	...
1698933	  771.0	  628.2	 2937.0	...
1698934	  771.2	  629.0	 2939.0	...
1698935	  771.1	  629.5	 2940.0	...
1698936	  771.1	  629.8	 2940.0	...
1698937	  771.2	  629.5	 2940.0	...
1698938	  771.2	  629.3	 2940.0	...
1698939	  771.0	  629.2	 2941.0	...
1698940	  770.7	  629.4	 2943.0	...
1698941	  770.4	  629.4	 2944.0	...
1698942	  770.3	  629.2	 2944.0	...
1698943	  770.5	  628.5	 2944.0	...
1698944	  770.7	  627.2	 2943.0	...
1698945	  770.8	  625.9	 2943.0	...
1698946	  770.7	  626.5	 2942.0	...
1698947	  770.7	  627.7	 2941.0	...
1698948	  770.7	  628.9	 2940.0	...
1698949	  770.7	  628.9	 2940.0	...
1698950	  770.7	  628.9	 2940.0	...
1698951	  770.6	  629.0	 2939.0	...
1698952	  770.7	  629.1	 2939.0	...
1698953	  770.8	  629.5	 2939.0	...
1698954	  770.9	  629.8	 2941.0	...
1698955	  770.8	  630.2	 2944.0	...
1698956	  770.4	  630.3	 2945.0	...
1698957	  770.1	  630.4	 2948.0	...
1698958	  769.9	  630.2	 2950.0	...
1698959	  770.3	  629.7	 2953.0	...
1698960	  770.6	  629.5	 2954.0	...
1698961	  770.4	  629.6	 2955.0	...
1698962	  770.1	  630.0	 2955.0	...
1698963	  769.6	  630.3	 2956.0	...
1698964	  769.3	  629.6	 2956.0	...
1698965	  769.0	  628.9	 2956.0	...
1698966	  768.9	  628.3	 2955.0	...
1698967	  769.0	  628.4	 2955.0	...
1698968	  769.0	  628.5	 2956.0	...
1698969	  769.1	  628.8	 2956.0	...
1698970	  769.1	  629.1	 2956.0	...
1698971	  769.3	  629.5	 2955.0	...
1698972	  769.4	  629.7	 2955.0	...
1698973	  769.3	  629.8	 2954.0	...
1698974	  769.1	  629.9	 2954.0	...
1698975	  769.1	  629.6	 2953.0	...
1698976	  769.3	  629.3	 2955.0	...
1698977	  769.4	  629.9	 2956.0	...
1698978	  769.3	  630.7	 2957.0	...
1698979	  769.2	  631.0	 2956.0	...
1698980	  768.9	  630.6	 2956.0	...
1698981	  768.4	  630.3	 2956.0	...
1698982	  767.9	  630.7	 2957.0	...
1698983	  767.8	  631.0	 2957.0	...
1698984	  767.9	  631.0	 2957.0	...
1698985	  768.1	  630.8	 2956.0	...
1698986	  768.2	  630.2	 2957.0	...
1698987	  768.1	  629.8	 2959.0	...
1698988	  767.9	  629.9	 2959.0	...
1698989	  767.7	  630.2	 2959.0	...
1698990	  767.6	  630.4	 2959.0	...
1698991	  767.6	  630.4	 2961.0	...
1698992	  767.5	  630.4	 2961.0	...
1698993	  767.1	  630.4	 2961.0	...
1698994	  766.8	  630.4	 2961.0	...
1698995	  766.4	  630.3	 2959.0	...
1698996	  766.7	  630.8	 2958.0	...
1698997	  766.9	  631.3	 2957.0	...
1698998	  767.0	  631.8	 2957.0	...
1698999	  766.6	  632.0	 2956.0	...
1699000	  766.2	  632.2	 2954.0	...
1699001	  765.9	  632.5	 2952.0	...
1699002	  765.9	  632.7	 2952.0	...
1699003	  765.8	  632.4	 2954.0	...
1699004	  765.7	  631.9	 2956.0	...
1699005	  765.6	  631.5	 2956.0	...
1699006	  765.4	  631.8	 2958.0	...
1699007	  765.3	  631.9	 2960.0	...
1699008	  765.2	  632.0	 2962.0	...
1699009	  765.2	  632.0	 2962.0	...
1699010	  765.2	  632.0	 2962.0	...
1699011	  765.0	  632.0	 2962.0	...
1699012	  764.7	  631.9	 2962.0	...
1699013	  764.6	  631.9	 2963.0	...
1699014	  764.7	  631.9	 2964.0	...
1699015	  764.9	  631.9	 2965.0	...
1699016	  764.8	  632.0	 2966.0	...
1699017	  764.9	  632.1	 2968.0	...
1699018	  764.9	  632.2	 2969.0	...
1699019	  765.0	  632.4	 2970.0	...
1699020	  765.0	  632.3	 2970.0	...
1699021	  765.1	  632.3	 2970.0	...
1699022	  764.9	  632.7	 2970.0	...
1699023	  765.0	  633.0	 2971.0	...
1699024	  764.9	  632.7	 2971.0	...
1699025	  765.1	  631.9	 2972.0	...
1699026	  765.0	  631.2	 2973.0	...
1699027	  764.7	  631.1	 2974.0	...
1699028	  764.4	  631.2	 2974.0	...
1699029	  763.9	  631.7	 2974.0	...
1699030	  763.8	  632.3	 2974.0	...
1699031	  763.6	  632.9	 2973.0	...
1699032	  763.6	  633.0	 2972.0	...
1699033	  763.6	  633.0	 2972.0	...
1699034	  763.5	  633.4	 2973.0	...
1699035	  763.5	  633.8	 2974.0	...
1699036	  763.6	  634.3	 2975.0	...
1699037	  763.7	  634.4	 2975.0	...
1699038	  763.3	  634.2	 2976.0	...
1699039	  762.9	  633.9	 2978.0	...
1699040	  762.5	  633.7	 2981.0	...
1699041	  762.5	  634.0	 2983.0	...
1699042	  762.6	  634.5	 2985.0	...
1699043	  762.6	  634.5	 2987.0	...
1699044	  762.3	  634.4	 2988.0	...
1699045	  762.0	  634.8	 2988.0	...
1699046	  761.7	  635.6	 2988.0	...
1699047	  761.8	  635.9	 2988.0	...
1699048	  762.2	  635.5	 2985.0	...
1699049	  762.5	  635.1	 2983.0	...
1699050	  762.8	  635.4	 2983.0	...
1699051	  762.5	  636.1	 2985.0	...
1699052	  762.2	  636.7	 2988.0	...
1699053	  761.9	  636.3	 2989.0	...
1699054	  761.8	  635.4	 2991.0	...
1699055	  761.8	  634.6	 2991.0	...
1699056	  762.1	  634.5	 2991.0	...
1699057	  762.5	  634.5	 2990.0	...
1699058	  763.1	  634.6	 2994.0	...
1699059	  763.3	  634.6	 2997.0	...
1699060	  763.4	  634.6	 2998.0	...
1699061	  763.3	  635.3	 2995.0	...
1699062	  763.3	  636.3	 2993.0	...
1699063	  763.7	  637.2	 2994.0	...
1699064	  764.1	  637.4	 2995.0	...
1699065	  764.0	  637.5	 2995.0	...
1699066	  763.3	  637.5	 2995.0	...
EFIX R   1698380	1699066	687	  760.4	  636.1	   3123
SSACC R  1699067
1699067	  762.2	  637.6	 2995.0	...
1699068	  761.0	  637.6	 2996.0	...
1699069	  758.2	  637.4	 2997.0	...
1699070	  755.6	  637.2	 3000.0	...
1699071	  751.9	  636.6	 3004.0	...
1699072	  748.8	  635.8	 3006.0	...
1699073	  745.8	  634.8	 3007.0	...
1699074	  742.3	  633.5	 3009.0	...
1699075	  738.2	  633.2	 3013.0	...
1699076	  733.0	  633.1	 3019.0	...
1699077	  728.8	  633.3	 3022.0	...
1699078	  725.6	  633.1	 3025.0	...
1699079	  722.9	  632.8	 3026.0	...
1699080	  721.0	  631.7	 3027.0	...
1699081	  720.0	  630.8	 3028.0	...
1699082	  719.9	  629.8	 3029.0	...
1699083	  720.2	  628.9	 3030.0	...
1699084	  721.5	  627.8	 3031.0	...
ESACC R  1699067	1699084	18	  762.2	  637.6	  721.5	  627.8	   0.89	     78
SFIX R   1699085
1699085	  723.2	  626.9	 3032.0	...
1699086	  725.5	  626.5	 3033.0	...
1699087	  727.0	  626.8	 3032.0	...
1699088	  728.7	  627.5	 3033.0	...
1699089	  730.7	  629.0	 3034.0	...
1699090	  732.6	  629.9	 3035.0	...
1699091	  734.5	  630.5	 3036.0	...
1699092	  736.6	  630.9	 3036.0	...
1699093	  739.5	  631.0	 3035.0	...
1699094	  741.9	  631.2	 3033.0	...
1699095	  743.1	  632.0	 3033.0	...
1699096	  743.7	  633.0	 3035.0	...
1699097	  744.1	  633.8	 3039.0	...
1699098	  744.3	  633.5	 3041.0	...
1699099	  744.0	  633.4	 3044.0	...
1699100	  743.8	  633.8	 3045.0	...
1699101	  743.2	  634.3	 3045.0	...
1699102	  742.8	  633.7	 3045.0	...
1699103	  742.3	  632.9	 3045.0	...
1699104	  741.4	  632.3	 3046.0	...
1699105	  740.6	  632.8	 3049.0	...
1699106	  739.8	  633.3	 3051.0	...
1699107	  739.6	  633.8	 3053.0	...
1699108	  739.3	  634.4	 3055.0	...
1699109	  739.0	  635.2	 3055.0	...
1699110	  738.9	  635.6	 3055.0	...
1699111	  738.8	  636.0	 3056.0	...
1699112	  738.6	  636.3	 3056.0	...
1699113	  738.7	  636.6	 3056.0	...
1699114	  738.6	  636.8	 3058.0	...
1699115	  738.4	  636.9	 3060.0	...
1699116	  738.2	  637.3	 3065.0	...
1699117	  738.1	  637.5	 3069.0	...
1699118	  738.1	  637.5	 3072.0	...
1699119	  738.0	  637.2	 3071.0	...
1699120	  738.0	  636.5	 3071.0	...
1699121	  737.9	  636.0	 3070.0	...
1699122	  738.1	  635.8	 3070.0	...
1699123	  738.2	  636.1	 3070.0	...
1699124	  738.2	  636.4	 3070.0	...
1699125	  738.0	  636.8	 3071.0	...
1699126	  738.0	  637.2	 3071.0	...
1699127	  738.0	  637.2	 3074.0	...
1699128	  737.9	  636.9	 3077.0	...
1699129	  737.6	  636.9	 3079.0	...
1699130	  737.2	  637.2	 3080.0	...
1699131	  736.8	  637.7	 3080.0	...
1699132	  736.9	  637.9	 3081.0	...
1699133	  737.2	  637.7	 3084.0	...
1699134	  737.6	  637.2	 3086.0	...
1699135	  737.9	  637.0	 3087.0	...
1699136	  738.0	  637.2	 3089.0	...
1699137	  737.8	  637.9	 3092.0	...
1699138	  737.5	  638.4	 3094.0	...
1699139	  737.6	  638.8	 3095.0	...
1699140	  737.9	  638.8	 3097.0	...
1699141	  737.8	  638.9	 3098.0	...
1699142	  737.1	  639.1	 3098.0	...
1699143	  736.5	  639.3	 3101.0	...
1699144	  736.5	  639.2	 3104.0	...
1699145	  736.4	  639.1	 3106.0	...
1699146	  736.2	  638.6	 3108.0	...
1699147	  736.0	  638.2	 3109.0	...
1699148	  735.8	  637.9	 3110.0	...
1699149	  735.7	  638.0	 3110.0	...
1699150	  735.6	  638.1	 3110.0	...
1699151	  735.6	  638.2	 3110.0	...
1699152	  735.7	  638.2	 3111.0	...
1699153	  735.8	  638.6	 3113.0	...
1699154	  736.1	  638.9	 3116.0	...
1699155	  736.4	  639.3	 3119.0	...
1699156	  735.9	  639.3	 3121.0	...
1699157	  735.3	  639.4	 3124.0	...
1699158	  734.6	  639.1	 3125.0	...
1699159	  734.6	  638.8	 3126.0	...
1699160	  734.6	  638.3	 3128.0	...
1699161	  734.8	  638.1	 3131.0	...
1699162	  734.9	  637.9	 3136.0	...
1699163	  735.0	  638.3	 3139.0	...
1699164	  735.0	  638.8	 3142.0	...
1699165	  734.8	  639.2	 3145.0	...
1699166	  734.7	  639.2	 3145.0	...
1699167	  734.7	  639.1	 3145.0	...
1699168	  734.8	  639.0	 3148.0	...
1699169	  734.9	  638.9	 3151.0	...
1699170	  734.9	  638.9	 3151.0	...
1699171	  734.9	  639.0	 3149.0	...
1699172	  735.0	  639.1	 3147.0	...
1699173	  735.0	  639.0	 3146.0	...
1699174	  735.0	  639.1	 3149.0	...
1699175	  735.0	  639.1	 3153.0	...
1699176	  735.0	  639.1	 3158.0	...
1699177	  735.0	  638.9	 3160.0	...
1699178	  735.0	  638.7	 3163.0	...
1699179	  734.5	  638.9	 3165.0	...
1699180	  734.1	  639.4	 3168.0	...
1699181	  733.9	  639.6	 3170.0	...
1699182	  734.1	  639.5	 3172.0	...
1699183	  734.2	  639.4	 3174.0	...
1699184	  734.1	  639.5	 3177.0	...
1699185	  734.1	  639.5	 3178.0	...
1699186	  734.1	  639.4	 3178.0	...
1699187	  734.0	  639.4	 3178.0	...
1699188	  734.2	  639.5	 3179.0	...
1699189	  734.2	  639.6	 3181.0	...
1699190	  734.2	  639.6	 3182.0	...
1699191	  734.4	  639.6	 3183.0	...
1699192	  734.8	  639.5	 3183.0	...
1699193	  735.3	  639.5	 3183.0	...
1699194	  735.5	  640.0	 3182.0	...
1699195	  735.6	  640.5	 3183.0	...
1699196	  735.6	  641.0	 3186.0	...
1699197	  735.2	  641.1	 3188.0	...
1699198	  734.8	  641.1	 3191.0	...
1699199	  734.1	  640.9	 3191.0	...
1699200	  733.9	  640.7	 3191.0	...
1699201	  733.5	  640.7	 3191.0	...
1699202	  733.3	  641.5	 3191.0	...
1699203	  733.2	  642.2	 3191.0	...
1699204	  733.4	  642.9	 3190.0	...
1699205	  733.6	  642.9	 3190.0	...
1699206	  733.7	  642.5	 3192.0	...
1699207	  734.0	  642.2	 3195.0	...
1699208	  734.1	  641.8	 3198.0	...
1699209	  734.2	  641.5	 3199.0	...
1699210	  734.1	  641.3	 3199.0	...
1699211	  734.3	  641.6	 3200.0	...
1699212	  734.5	  642.3	 3201.0	...
1699213	  734.4	  642.9	 3204.0	...
1699214	  733.7	  643.1	 3205.0	...
1699215	  733.0	  643.4	 3204.0	...
1699216	  732.6	  643.7	 3203.0	...
1699217	  732.6	  643.6	 3202.0	...
1699218	  732.6	  643.3	 3204.0	...
1699219	  732.5	  643.1	 3205.0	...
1699220	  732.1	  643.2	 3207.0	...
1699221	  731.6	  643.3	 3209.0	...
1699222	  731.2	  643.0	 3211.0	...
1699223	  731.2	  642.6	 3210.0	...
1699224	  731.3	  642.8	 3210.0	...
1699225	  731.2	  643.5	 3211.0	...
1699226	  731.1	  644.1	 3215.0	...
1699227	  730.9	  644.2	 3219.0	...
1699228	  730.7	  644.4	 3223.0	...
1699229	  730.6	  644.5	 3224.0	...
1699230	  730.6	  644.5	 3224.0	...
1699231	  730.6	  644.7	 3223.0	...
1699232	  730.9	  645.1	 3224.0	...
1699233	  731.1	  645.5	 3227.0	...
1699234	  731.1	  645.4	 3229.0	...
1699235	  730.8	  645.0	 3230.0	...
1699236	  730.4	  644.7	 3230.0	...
1699237	  730.0	  644.7	 3232.0	...
1699238	  729.7	  644.8	 3233.0	...
1699239	  729.7	  644.8	 3234.0	...
1699240	  729.6	  645.0	 3233.0	...
1699241	  729.6	  645.2	 3235.0	...
1699242	  729.5	  645.4	 3236.0	...
1699243	  729.4	  645.6	 3238.0	...
1699244	  729.3	  645.8	 3238.0	...
1699245	  728.8	  645.9	 3238.0	...
1699246	  728.3	  645.9	 3238.0	...
1699247	  727.8	  645.9	 3237.0	...
1699248	  727.8	  645.9	 3237.0	...
1699249	  728.0	  646.0	 3238.0	...
1699250	  728.2	  646.2	 3242.0	...
1699251	  728.3	  646.0	 3246.0	...
1699252	  728.3	  645.8	 3249.0	...
1699253	  728.4	  645.6	 3249.0	...
1699254	  728.5	  645.6	 3248.0	...
1699255	  728.5	  645.6	 3248.0	...
1699256	  728.5	  645.6	 3250.0	...
1699257	  728.6	  645.8	 3252.0	...
1699258	  728.4	  646.0	 3258.0	...
1699259	  728.2	  646.2	 3262.0	...
1699260	  728.3	  646.3	 3265.0	...
1699261	  728.5	  646.2	 3264.0	...
1699262	  728.8	  646.1	 3265.0	...
1699263	  728.8	  646.0	 3268.0	...
1699264	  728.9	  646.0	 3271.0	...
1699265	  729.0	  646.6	 3275.0	...
1699266	  728.6	  647.2	 3278.0	...
1699267	  728.0	  647.8	 3279.0	...
1699268	  727.4	  648.0	 3279.0	...
1699269	  727.6	  647.9	 3283.0	...
1699270	  727.9	  647.6	 3287.0	...
1699271	  728.2	  646.9	 3290.0	...
1699272	  728.0	  646.3	 3289.0	...
1699273	  727.7	  646.4	 3288.0	...
1699274	  727.6	  646.7	 3287.0	...
1699275	  727.5	  647.0	 3287.0	...
1699276	  727.3	  646.9	 3287.0	...
1699277	  727.2	  646.7	 3288.0	...
1699278	  727.4	  646.5	 3288.0	...
1699279	  727.4	  646.6	 3289.0	...
1699280	  727.4	  646.7	 3289.0	...
1699281	  727.2	  646.6	 3290.0	...
1699282	  727.2	  646.5	 3290.0	...
1699283	  727.5	  646.4	 3291.0	...
1699284	  727.7	  646.5	 3292.0	...
1699285	  727.9	  646.6	 3293.0	...
1699286	  727.7	  646.7	 3294.0	...
1699287	  727.6	  646.6	 3294.0	...
1699288	  727.6	  646.6	 3296.0	...
1699289	  728.1	  646.6	 3299.0	...
1699290	  728.5	  646.6	 3302.0	...
1699291	  728.4	  646.6	 3303.0	...
1699292	  727.9	  646.6	 3303.0	...
1699293	  727.4	  646.6	 3303.0	...
1699294	  727.4	  646.5	 3302.0	...
1699295	  727.4	  646.4	 3301.0	...
1699296	  727.3	  646.5	 3302.0	...
1699297	  727.2	  646.6	 3305.0	...
1699298	  727.0	  646.6	 3309.0	...
1699299	  726.9	  646.3	 3312.0	...
1699300	  726.9	  646.3	 3314.0	...
1699301	  726.9	  646.5	 3314.0	...
1699302	  727.0	  646.5	 3315.0	...
1699303	  727.1	  646.4	 3316.0	...
1699304	  727.2	  646.1	 3317.0	...
1699305	  727.3	  646.0	 3318.0	...
1699306	  727.4	  646.0	 3318.0	...
1699307	  726.9	  646.5	 3320.0	...
1699308	  726.3	  647.2	 3324.0	...
1699309	  725.7	  647.7	 3327.0	...
1699310	  726.0	  647.9	 3329.0	...
1699311	  726.3	  647.9	 3330.0	...
1699312	  726.6	  647.7	 3332.0	...
1699313	  726.7	  647.5	 3334.0	...
1699314	  726.8	  647.4	 3336.0	...
1699315	  726.6	  647.6	 3338.0	...
1699316	  726.1	  647.9	 3340.0	...
1699317	  725.6	  648.1	 3341.0	...
1699318	  725.7	  648.1	 3341.0	...
1699319	  725.9	  648.2	 3340.0	...
1699320	  725.7	  648.3	 3340.0	...
1699321	  725.3	  648.9	 3340.0	...
1699322	  725.2	  649.5	 3341.0	...
1699323	  725.5	  650.2	 3341.0	...
1699324	  725.8	  650.3	 3343.0	...
1699325	  726.0	  650.3	 3346.0	...
1699326	  726.0	  650.3	 3349.0	...
1699327	  726.0	  650.3	 3349.0	...
1699328	  726.0	  650.4	 3350.0	...
1699329	  725.9	  650.4	 3351.0	...
1699330	  725.8	  650.3	 3351.0	...
1699331	  725.6	  650.0	 3351.0	...
1699332	  725.4	  649.9	 3352.0	...
1699333	  725.2	  649.8	 3354.0	...
1699334	  725.4	  649.8	 3356.0	...
1699335	  725.6	  649.8	 3357.0	...
1699336	  726.0	  650.1	 3357.0	...
1699337	  726.3	  650.4	 3359.0	...
1699338	  726.6	  650.7	 3360.0	...
1699339	  726.5	  649.8	 3361.0	...
1699340	  726.3	  649.0	 3361.0	...
1699341	  725.6	  648.3	 3363.0	...
1699342	  725.2	  648.4	 3365.0	...
1699343	  725.0	  648.6	 3371.0	...
1699344	  725.1	  648.9	 3374.0	...
1699345	  725.3	  649.5	 3375.0	...
1699346	  725.3	  650.1	 3373.0	...
1699347	  725.3	  650.5	 3370.0	...
1699348	  725.3	  650.2	 3370.0	...
1699349	  725.2	  649.7	 3371.0	...
1699350	  725.2	  649.3	 3372.0	...
1699351	  725.2	  649.4	 3373.0	...
1699352	  725.2	  649.6	 3373.0	...
1699353	  725.0	  649.8	 3375.0	...
1699354	  724.7	  649.9	 3376.0	...
1699355	  724.2	  650.1	 3378.0	...
1699356	  724.0	  650.3	 3380.0	...
1699357	  724.0	  650.5	 3382.0	...
1699358	  724.2	  650.4	 3384.0	...
1699359	  724.4	  650.1	 3384.0	...
1699360	  724.5	  649.9	 3387.0	...
1699361	  724.6	  649.8	 3389.0	...
1699362	  724.4	  649.7	 3390.0	...
1699363	  724.0	  650.2	 3390.0	...
1699364	  723.7	  650.8	 3390.0	...
1699365	  723.7	  651.2	 3390.0	...
1699366	  723.9	  650.8	 3389.0	...
1699367	  724.0	  650.5	 3388.0	...
1699368	  724.0	  650.5	 3389.0	...
1699369	  723.8	  650.6	 3389.0	...
1699370	  723.8	  650.6	 3389.0	...
1699371	  723.8	  650.5	 3389.0	...
1699372	  723.7	  650.5	 3390.0	...
1699373	  723.4	  650.0	 3391.0	...
1699374	  723.0	  649.6	 3392.0	...
1699375	  723.0	  649.2	 3391.0	...
1699376	  723.0	  649.2	 3391.0	...
1699377	  723.0	  649.1	 3393.0	...
1699378	  722.9	  649.1	 3396.0	...
1699379	  722.9	  649.3	 3398.0	...
1699380	  722.9	  649.5	 3397.0	...
1699381	  723.0	  649.7	 3397.0	...
1699382	  723.2	  649.6	 3397.0	...
1699383	  723.3	  649.4	 3396.0	...
1699384	  723.6	  649.2	 3396.0	...
1699385	  723.7	  648.7	 3396.0	...
1699386	  723.6	  648.3	 3396.0	...
1699387	  723.2	  647.9	 3397.0	...
1699388	  722.9	  647.9	 3401.0	...
1699389	  723.0	  648.3	 3404.0	...
1699390	  723.1	  648.7	 3405.0	...
1699391	  723.2	  649.1	 3405.0	...
1699392	  723.3	  649.5	 3404.0	...
1699393	  723.3	  649.9	 3404.0	...
1699394	  723.3	  649.8	 3404.0	...
1699395	  723.3	  649.3	 3405.0	...
1699396	  723.3	  648.7	 3407.0	...
1699397	  723.2	  648.3	 3407.0	...
1699398	  722.9	  648.0	 3408.0	...
1699399	  722.6	  647.9	 3408.0	...
1699400	  722.3	  648.1	 3408.0	...
1699401	  722.2	  648.4	 3408.0	...
1699402	  722.2	  648.4	 3408.0	...
1699403	  722.2	  648.5	 3409.0	...
1699404	  722.2	  648.5	 3409.0	...
1699405	  722.4	  648.6	 3410.0	...
1699406	  723.0	  648.6	 3410.0	...
1699407	  723.4	  648.4	 3410.0	...
1699408	  723.9	  648.1	 3413.0	...
1699409	  724.0	  647.9	 3417.0	...
1699410	  723.9	  648.0	 3422.0	...
1699411	  723.7	  648.2	 3424.0	...
1699412	  723.5	  648.1	 3423.0	...
1699413	  723.5	  647.9	 3419.0	...
1699414	  723.4	  647.0	 3416.0	...
1699415	  723.5	  646.3	 3416.0	...
1699416	  723.6	  646.1	 3419.0	...
1699417	  723.4	  646.5	 3420.0	...
1699418	  723.1	  647.0	 3418.0	...
1699419	  722.7	  646.9	 3416.0	...
1699420	  722.8	  647.0	 3416.0	...
1699421	  722.9	  647.3	 3416.0	...
1699422	  723.0	  647.6	 3415.0	...
1699423	  723.0	  647.8	 3414.0	...
1699424	  722.9	  647.6	 3415.0	...
1699425	  722.8	  647.4	 3416.0	...
1699426	  722.6	  647.2	 3417.0	...
1699427	  722.5	  647.6	 3419.0	...
1699428	  722.8	  648.0	 3420.0	...
1699429	  723.2	  648.5	 3421.0	...
1699430	  723.4	  648.4	 3421.0	...
1699431	  723.2	  648.4	 3421.0	...
1699432	  722.9	  648.3	 3421.0	...
1699433	  722.9	  648.4	 3421.0	...
1699434	  722.8	  648.7	 3422.0	...
1699435	  722.9	  648.9	 3422.0	...
1699436	  723.4	  648.9	 3423.0	...
1699437	  723.8	  648.8	 3423.0	...
1699438	  724.2	  648.9	 3424.0	...
1699439	  724.2	  649.2	 3424.0	...
1699440	  724.2	  649.4	 3424.0	...
1699441	  724.2	  649.3	 3424.0	...
1699442	  723.9	  649.1	 3424.0	...
1699443	  723.5	  648.8	 3424.0	...
1699444	  723.2	  648.5	 3423.0	...
1699445	  723.1	  648.2	 3422.0	...
1699446	  723.2	  648.0	 3421.0	...
1699447	  723.5	  647.9	 3421.0	...
1699448	  723.8	  647.8	 3420.0	...
1699449	  724.0	  647.7	 3420.0	...
1699450	  723.9	  647.7	 3420.0	...
1699451	  723.9	  648.2	 3420.0	...
1699452	  724.0	  648.7	 3421.0	...
1699453	  724.3	  648.8	 3422.0	...
1699454	  724.5	  648.2	 3424.0	...
1699455	  724.4	  647.6	 3424.0	...
1699456	  724.4	  647.4	 3425.0	...
1699457	  724.4	  647.6	 3424.0	...
1699458	  724.4	  647.8	 3423.0	...
MSG	1699459 0000 _ Number On
1699459	  724.3	  648.1	 3422.0	...
1699460	  724.1	  648.5	 3421.0	...
1699461	  724.1	  648.8	 3421.0	...
1699462	  724.4	  649.0	 3419.0	...
1699463	  724.6	  649.0	 3418.0	...
1699464	  724.2	  649.2	 3418.0	...
1699465	  723.7	  649.4	 3419.0	...
1699466	  724.0	  649.5	 3419.0	...
1699467	  724.9	  649.4	 3418.0	...
1699468	  725.9	  649.3	 3417.0	...
1699469	  726.0	  649.0	 3418.0	...
1699470	  725.5	  648.6	 3419.0	...
1699471	  724.9	  648.3	 3419.0	...
1699472	  724.5	  648.4	 3418.0	...
1699473	  724.6	  648.6	 3418.0	...
1699474	  724.7	  648.8	 3417.0	...
1699475	  724.7	  648.9	 3417.0	...
1699476	  724.7	  648.7	 3418.0	...
1699477	  724.9	  648.5	 3421.0	...
1699478	  725.0	  648.4	 3424.0	...
1699479	  725.2	  648.4	 3426.0	...
1699480	  725.0	  648.3	 3426.0	...
1699481	  724.8	  648.2	 3426.0	...
1699482	  724.5	  648.1	 3427.0	...
1699483	  724.4	  648.2	 3427.0	...
1699484	  724.2	  648.0	 3426.0	...
1699485	  724.8	  647.6	 3426.0	...
1699486	  725.5	  647.3	 3425.0	...
1699487	  725.7	  647.0	 3425.0	...
1699488	  725.1	  647.0	 3424.0	...
1699489	  724.5	  647.2	 3423.0	...
1699490	  724.4	  647.7	 3422.0	...
1699491	  724.5	  648.2	 3420.0	...
1699492	  724.6	  648.3	 3419.0	...
1699493	  724.8	  648.3	 3419.0	...
1699494	  724.9	  647.8	 3419.0	...
1699495	  724.9	  647.3	 3420.0	...
1699496	  724.9	  647.1	 3421.0	...
1699497	  724.9	  647.5	 3421.0	...
1699498	  724.9	  647.9	 3422.0	...
1699499	  724.8	  648.2	 3422.0	...
1699500	  724.6	  648.4	 3423.0	...
1699501	  724.4	  648.5	 3423.0	...
1699502	  724.4	  648.5	 3423.0	...
1699503	  724.4	  648.5	 3423.0	...
1699504	  724.4	  648.6	 3421.0	...
1699505	  724.4	  648.5	 3420.0	...
1699506	  724.4	  648.2	 3420.0	...
1699507	  724.5	  647.9	 3420.0	...
1699508	  724.7	  647.5	 3420.0	...
1699509	  724.7	  647.3	 3419.0	...
1699510	  724.7	  647.2	 3421.0	...
1699511	  724.8	  647.4	 3422.0	...
1699512	  725.0	  647.9	 3424.0	...
1699513	  724.8	  648.5	 3424.0	...
1699514	  724.5	  648.8	 3424.0	...
1699515	  724.3	  648.4	 3425.0	...
1699516	  724.3	  648.0	 3425.0	...
1699517	  724.5	  647.7	 3424.0	...
1699518	  724.5	  647.7	 3422.0	...
1699519	  724.5	  647.7	 3421.0	...
1699520	  724.4	  647.8	 3419.0	...
1699521	  724.6	  648.4	 3419.0	...
1699522	  724.6	  649.0	 3419.0	...
1699523	  724.6	  649.2	 3419.0	...
1699524	  724.5	  648.3	 3419.0	...
1699525	  724.5	  647.5	 3419.0	...
1699526	  724.5	  646.7	 3418.0	...
1699527	  724.8	  646.7	 3418.0	...
1699528	  725.0	  646.9	 3417.0	...
1699529	  724.9	  647.2	 3416.0	...
1699530	  724.4	  647.5	 3415.0	...
1699531	  724.0	  647.7	 3415.0	...
1699532	  723.7	  647.8	 3418.0	...
1699533	  723.7	  647.8	 3421.0	...
1699534	  723.7	  647.8	 3422.0	...
1699535	  723.7	  647.8	 3421.0	...
1699536	  723.7	  647.7	 3420.0	...
1699537	  723.6	  647.5	 3418.0	...
1699538	  723.5	  647.3	 3418.0	...
1699539	  723.4	  647.0	 3417.0	...
1699540	  723.3	  646.8	 3418.0	...
1699541	  723.2	  646.4	 3418.0	...
1699542	  723.2	  646.0	 3417.0	...
1699543	  723.2	  645.8	 3417.0	...
1699544	  723.2	  645.9	 3416.0	...
1699545	  723.3	  646.0	 3416.0	...
1699546	  723.5	  645.9	 3417.0	...
1699547	  723.7	  645.7	 3417.0	...
1699548	  723.8	  645.6	 3418.0	...
1699549	  723.6	  645.7	 3418.0	...
1699550	  723.4	  645.8	 3417.0	...
1699551	  723.3	  645.9	 3417.0	...
1699552	  723.3	  645.9	 3417.0	...
1699553	  723.4	  645.3	 3417.0	...
1699554	  723.3	  644.7	 3418.0	...
1699555	  723.3	  644.2	 3418.0	...
1699556	  723.1	  644.4	 3419.0	...
1699557	  723.3	  644.4	 3420.0	...
1699558	  723.7	  644.1	 3420.0	...
1699559	  724.1	  643.7	 3421.0	...
1699560	  724.2	  643.6	 3418.0	...
1699561	  724.3	  644.2	 3415.0	...
1699562	  724.4	  644.7	 3416.0	...
1699563	  724.5	  644.9	 3419.0	...
1699564	  724.5	  644.5	 3422.0	...
1699565	  724.5	  644.0	 3422.0	...
1699566	  724.5	  643.9	 3420.0	...
1699567	  724.6	  643.8	 3418.0	...
1699568	  724.7	  643.8	 3416.0	...
1699569	  724.7	  643.8	 3415.0	...
1699570	  724.6	  643.8	 3415.0	...
1699571	  724.5	  643.8	 3418.0	...
1699572	  724.6	  643.8	 3420.0	...
1699573	  724.4	  643.9	 3423.0	...
1699574	  724.1	  644.0	 3423.0	...
1699575	  723.8	  644.0	 3421.0	...
1699576	  723.8	  644.0	 3419.0	...
1699577	  723.8	  643.9	 3416.0	...
1699578	  724.0	  643.9	 3418.0	...
1699579	  724.2	  643.8	 3420.0	...
1699580	  724.4	  643.7	 3420.0	...
1699581	  724.4	  643.8	 3418.0	...
1699582	  724.5	  644.2	 3416.0	...
1699583	  724.4	  644.5	 3417.0	...
1699584	  724.2	  644.7	 3417.0	...
1699585	  724.1	  644.1	 3418.0	...
1699586	  724.0	  643.5	 3418.0	...
1699587	  724.1	  643.0	 3418.0	...
1699588	  724.2	  643.1	 3417.0	...
1699589	  724.3	  643.7	 3418.0	...
1699590	  724.4	  644.2	 3419.0	...
1699591	  724.4	  644.5	 3418.0	...
1699592	  724.5	  644.1	 3417.0	...
1699593	  724.6	  643.7	 3414.0	...
1699594	  724.7	  644.0	 3412.0	...
1699595	  724.8	  644.5	 3411.0	...
1699596	  724.8	  644.9	 3411.0	...
1699597	  724.6	  644.8	 3412.0	...
1699598	  724.6	  644.8	 3412.0	...
1699599	  724.6	  644.8	 3413.0	...
1699600	  724.8	  644.8	 3413.0	...
1699601	  725.0	  644.9	 3414.0	...
1699602	  725.2	  644.8	 3412.0	...
1699603	  725.2	  644.3	 3410.0	...
1699604	  725.3	  643.9	 3408.0	...
1699605	  725.3	  643.5	 3408.0	...
1699606	  725.2	  643.5	 3407.0	...
1699607	  725.2	  643.7	 3407.0	...
1699608	  725.2	  644.1	 3407.0	...
1699609	  725.3	  644.4	 3407.0	...
1699610	  725.5	  644.3	 3406.0	...
1699611	  725.5	  644.3	 3404.0	...
1699612	  725.5	  644.1	 3402.0	...
1699613	  725.3	  644.0	 3402.0	...
1699614	  725.0	  643.9	 3403.0	...
1699615	  725.1	  643.9	 3404.0	...
1699616	  725.5	  643.9	 3403.0	...
1699617	  726.0	  644.1	 3402.0	...
1699618	  726.1	  644.3	 3402.0	...
1699619	  726.2	  644.5	 3402.0	...
1699620	  726.3	  644.7	 3400.0	...
1699621	  726.3	  645.0	 3398.0	...
1699622	  726.3	  645.1	 3398.0	...
1699623	  726.1	  644.8	 3401.0	...
1699624	  725.9	  644.2	 3403.0	...
1699625	  725.8	  643.8	 3402.0	...
1699626	  725.8	  643.5	 3402.0	...
1699627	  726.2	  643.8	 3401.0	...
1699628	  726.5	  644.0	 3401.0	...
1699629	  726.9	  644.1	 3400.0	...
1699630	  726.9	  644.0	 3401.0	...
1699631	  726.9	  644.0	 3399.0	...
1699632	  726.9	  644.2	 3398.0	...
1699633	  726.9	  644.4	 3396.0	...
1699634	  726.9	  644.3	 3397.0	...
1699635	  726.9	  643.7	 3397.0	...
1699636	  727.0	  643.3	 3397.0	...
1699637	  727.1	  643.0	 3396.0	...
1699638	  727.1	  643.1	 3396.0	...
1699639	  726.9	  643.2	 3395.0	...
1699640	  727.0	  643.3	 3393.0	...
1699641	  727.2	  643.4	 3391.0	...
1699642	  727.6	  643.6	 3390.0	...
1699643	  727.8	  643.6	 3391.0	...
1699644	  727.9	  643.6	 3391.0	...
1699645	  727.8	  643.6	 3392.0	...
1699646	  727.7	  643.6	 3391.0	...
1699647	  727.6	  643.5	 3391.0	...
1699648	  727.5	  643.5	 3389.0	...
1699649	  727.6	  643.5	 3387.0	...
1699650	  727.9	  643.5	 3384.0	...
1699651	  728.2	  643.5	 3384.0	...
1699652	  728.4	  643.6	 3384.0	...
1699653	  728.3	  643.7	 3384.0	...
1699654	  728.6	  643.2	 3383.0	...
1699655	  729.0	  642.7	 3383.0	...
1699656	  729.3	  642.1	 3383.0	...
1699657	  729.3	  642.2	 3381.0	...
1699658	  729.1	  642.9	 3379.0	...
1699659	  729.0	  643.7	 3378.0	...
1699660	  728.9	  644.2	 3378.0	...
1699661	  729.1	  644.0	 3377.0	...
1699662	  729.2	  643.9	 3376.0	...
1699663	  729.2	  643.9	 3376.0	...
1699664	  729.1	  643.8	 3376.0	...
1699665	  729.1	  643.7	 3376.0	...
1699666	  729.2	  643.7	 3374.0	...
1699667	  729.4	  643.9	 3373.0	...
1699668	  729.3	  644.1	 3372.0	...
1699669	  729.3	  644.4	 3371.0	...
1699670	  729.3	  644.4	 3369.0	...
1699671	  729.4	  644.2	 3366.0	...
1699672	  729.4	  643.8	 3365.0	...
1699673	  729.6	  643.6	 3363.0	...
1699674	  729.8	  643.6	 3363.0	...
1699675	  730.0	  643.7	 3362.0	...
1699676	  730.0	  643.6	 3362.0	...
1699677	  729.9	  643.6	 3362.0	...
1699678	  729.9	  643.5	 3362.0	...
1699679	  730.0	  643.2	 3362.0	...
1699680	  730.1	  642.9	 3361.0	...
1699681	  730.0	  642.5	 3359.0	...
1699682	  730.0	  642.4	 3358.0	...
1699683	  729.9	  642.2	 3354.0	...
1699684	  729.8	  642.4	 3352.0	...
1699685	  729.7	  642.6	 3351.0	...
1699686	  729.5	  642.9	 3352.0	...
1699687	  729.7	  642.8	 3353.0	...
1699688	  729.9	  642.6	 3353.0	...
1699689	  730.1	  642.3	 3352.0	...
1699690	  730.1	  642.3	 3350.0	...
1699691	  730.6	  642.0	 3348.0	...
1699692	  731.0	  641.7	 3346.0	...
1699693	  731.5	  641.7	 3344.0	...
1699694	  731.5	  642.4	 3342.0	...
1699695	  731.1	  643.1	 3341.0	...
1699696	  730.6	  643.6	 3341.0	...
1699697	  730.1	  643.2	 3342.0	...
1699698	  730.2	  642.6	 3343.0	...
1699699	  730.3	  642.3	 3343.0	...
1699700	  730.5	  642.6	 3343.0	...
1699701	  730.9	  642.8	 3343.0	...
1699702	  731.2	  642.8	 3343.0	...
1699703	  731.4	  642.4	 3343.0	...
1699704	  731.3	  642.0	 3343.0	...
1699705	  731.1	  641.8	 3344.0	...
1699706	  731.0	  641.9	 3343.0	...
1699707	  730.9	  642.2	 3341.0	...
1699708	  731.0	  642.3	 3339.0	...
1699709	  730.9	  642.0	 3340.0	...
1699710	  730.9	  641.6	 3341.0	...
1699711	  731.4	  641.5	 3340.0	...
1699712	  732.0	  642.5	 3337.0	...
1699713	  732.4	  643.6	 3334.0	...
1699714	  732.4	  644.1	 3333.0	...
1699715	  732.2	  643.8	 3333.0	...
1699716	  732.0	  643.3	 3334.0	...
1699717	  732.0	  642.9	 3334.0	...
1699718	  732.2	  642.7	 3335.0	...
1699719	  732.7	  642.7	 3335.0	...
EFIX R   1699085	1699719	635	  728.2	  644.6	   3319
SSACC R  1699720
1699720	  733.7	  642.6	 3336.0	...
1699721	  735.3	  642.4	 3335.0	...
1699722	  737.7	  642.0	 3334.0	...
1699723	  740.8	  641.4	 3332.0	...
1699724	  744.2	  641.0	 3333.0	...
1699725	  748.2	  640.7	 3331.0	...
1699726	  752.2	  641.5	 3328.0	...
1699727	  756.3	  642.1	 3326.0	...
1699728	  761.0	  642.5	 3324.0	...
1699729	  765.0	  642.0	 3322.0	...
1699730	  768.5	  641.6	 3320.0	...
1699731	  769.7	  641.5	 3320.0	...
1699732	  770.3	  641.7	 3320.0	...
1699733	  770.4	  642.3	 3318.0	...
ESACC R  1699720	1699733	14	  733.7	  642.6	  770.4	  642.3	   0.78	     78
SFIX R   1699734
1699734	  770.4	  642.9	 3315.0	...
1699735	  769.6	  643.6	 3311.0	...
1699736	  768.0	  643.7	 3310.0	...
1699737	  765.8	  644.1	 3312.0	...
1699738	  764.4	  644.4	 3313.0	...
1699739	  762.9	  643.9	 3313.0	...
1699740	  761.8	  642.7	 3313.0	...
1699741	  760.8	  641.3	 3313.0	...
1699742	  760.6	  640.6	 3313.0	...
1699743	  760.4	  640.3	 3312.0	...
1699744	  760.3	  640.2	 3312.0	...
1699745	  760.2	  640.1	 3311.0	...
1699746	  760.1	  640.5	 3310.0	...
1699747	  760.0	  641.5	 3311.0	...
1699748	  760.0	  642.3	 3313.0	...
1699749	  760.0	  642.9	 3314.0	...
1699750	  760.0	  642.9	 3313.0	...
1699751	  760.0	  642.9	 3312.0	...
1699752	  759.8	  642.9	 3308.0	...
1699753	  759.6	  643.2	 3305.0	...
1699754	  759.2	  643.5	 3302.0	...
1699755	  758.9	  643.2	 3303.0	...
1699756	  758.5	  642.6	 3304.0	...
1699757	  758.3	  641.9	 3304.0	...
1699758	  758.7	  641.7	 3304.0	...
1699759	  759.2	  641.9	 3303.0	...
1699760	  759.7	  642.1	 3303.0	...
1699761	  759.8	  641.9	 3303.0	...
1699762	  760.0	  641.4	 3304.0	...
1699763	  760.1	  640.8	 3305.0	...
MSG	1699764 0000 _ Number Off
1699764	  760.3	  640.8	 3306.0	...
1699765	  760.1	  640.8	 3306.0	...
1699766	  760.0	  641.0	 3303.0	...
1699767	  759.8	  641.2	 3301.0	...
1699768	  759.7	  641.5	 3301.0	...
1699769	  759.9	  641.9	 3302.0	...
1699770	  760.2	  642.1	 3302.0	...
1699771	  760.5	  641.6	 3302.0	...
1699772	  760.3	  641.0	 3302.0	...
1699773	  760.0	  640.3	 3303.0	...
1699774	  759.7	  640.3	 3302.0	...
1699775	  759.6	  640.5	 3302.0	...
1699776	  759.4	  641.2	 3302.0	...
1699777	  759.4	  641.9	 3303.0	...
1699778	  759.4	  642.3	 3304.0	...
1699779	  759.6	  642.2	 3305.0	...
1699780	  759.8	  642.2	 3306.0	...
1699781	  760.3	  641.9	 3304.0	...
1699782	  760.7	  641.6	 3303.0	...
1699783	  761.2	  641.3	 3302.0	...
1699784	  761.2	  641.2	 3303.0	...
1699785	  760.9	  641.3	 3303.0	...
1699786	  760.4	  641.4	 3303.0	...
1699787	  760.0	  641.2	 3302.0	...
1699788	  759.8	  641.0	 3303.0	...
1699789	  759.7	  640.7	 3304.0	...
1699790	  760.0	  640.7	 3303.0	...
1699791	  760.4	  640.8	 3301.0	...
1699792	  760.9	  640.9	 3300.0	...
1699793	  760.9	  641.2	 3300.0	...
1699794	  760.9	  641.3	 3301.0	...
1699795	  760.8	  641.3	 3301.0	...
1699796	  760.8	  641.3	 3301.0	...
1699797	  760.7	  641.3	 3300.0	...
1699798	  760.6	  641.2	 3299.0	...
1699799	  760.6	  641.0	 3298.0	...
1699800	  760.6	  640.9	 3298.0	...
1699801	  760.6	  641.0	 3297.0	...
1699802	  760.6	  641.1	 3297.0	...
1699803	  760.5	  640.8	 3297.0	...
1699804	  760.5	  640.4	 3299.0	...
1699805	  760.8	  639.9	 3300.0	...
1699806	  761.2	  639.6	 3300.0	...
1699807	  761.3	  639.5	 3298.0	...
1699808	  761.0	  639.6	 3296.0	...
1699809	  760.7	  639.8	 3297.0	...
1699810	  760.7	  639.9	 3300.0	...
1699811	  760.7	  640.1	 3304.0	...
1699812	  761.0	  640.2	 3305.0	...
1699813	  761.2	  640.4	 3305.0	...
1699814	  761.4	  640.6	 3306.0	...
1699815	  761.3	  640.7	 3307.0	...
1699816	  761.3	  641.0	 3309.0	...
1699817	  761.2	  641.1	 3311.0	...
1699818	  761.0	  641.3	 3314.0	...
1699819	  760.8	  641.5	 3315.0	...
1699820	  760.7	  641.6	 3316.0	...
1699821	  760.9	  641.5	 3315.0	...
1699822	  761.1	  640.9	 3315.0	...
1699823	  761.1	  640.6	 3314.0	...
1699824	  761.0	  640.3	 3312.0	...
1699825	  761.0	  639.9	 3311.0	...
1699826	  761.2	  639.3	 3310.0	...
1699827	  761.2	  638.8	 3311.0	...
1699828	  761.3	  639.1	 3311.0	...
1699829	  761.6	  639.3	 3311.0	...
1699830	  761.9	  639.4	 3312.0	...
1699831	  762.3	  639.5	 3312.0	...
1699832	  762.2	  639.6	 3312.0	...
1699833	  762.2	  639.7	 3310.0	...
1699834	  762.2	  639.8	 3309.0	...
1699835	  762.3	  639.8	 3307.0	...
1699836	  762.4	  639.4	 3308.0	...
1699837	  762.7	  638.9	 3312.0	...
1699838	  762.8	  638.4	 3315.0	...
1699839	  762.9	  638.4	 3317.0	...
1699840	  762.9	  638.4	 3317.0	...
1699841	  762.9	  638.4	 3317.0	...
1699842	  762.9	  638.4	 3316.0	...
1699843	  762.8	  638.7	 3315.0	...
1699844	  762.6	  639.0	 3314.0	...
1699845	  762.5	  639.3	 3313.0	...
1699846	  762.5	  638.9	 3314.0	...
1699847	  762.5	  638.4	 3315.0	...
1699848	  762.5	  638.1	 3315.0	...
1699849	  762.7	  638.1	 3314.0	...
1699850	  762.9	  638.2	 3313.0	...
1699851	  763.2	  638.2	 3313.0	...
1699852	  763.2	  637.9	 3314.0	...
1699853	  763.3	  637.5	 3316.0	...
1699854	  763.2	  637.8	 3316.0	...
1699855	  763.2	  638.4	 3316.0	...
1699856	  763.2	  639.1	 3316.0	...
1699857	  763.1	  639.2	 3316.0	...
1699858	  763.3	  639.3	 3315.0	...
1699859	  763.5	  639.3	 3315.0	...
1699860	  763.7	  639.1	 3315.0	...
1699861	  763.4	  638.6	 3315.0	...
1699862	  763.2	  638.2	 3317.0	...
1699863	  763.2	  637.7	 3319.0	...
1699864	  763.5	  637.9	 3321.0	...
1699865	  763.4	  638.1	 3323.0	...
1699866	  763.1	  638.0	 3325.0	...
1699867	  762.8	  637.6	 3327.0	...
1699868	  762.8	  637.2	 3326.0	...
1699869	  763.0	  637.6	 3326.0	...
1699870	  763.1	  637.8	 3324.0	...
1699871	  763.3	  638.1	 3323.0	...
1699872	  763.4	  638.0	 3321.0	...
1699873	  763.5	  638.0	 3321.0	...
1699874	  763.7	  638.0	 3324.0	...
1699875	  764.0	  637.9	 3326.0	...
1699876	  764.1	  637.9	 3331.0	...
1699877	  763.9	  637.9	 3333.0	...
1699878	  763.6	  637.8	 3336.0	...
1699879	  763.3	  637.7	 3338.0	...
1699880	  763.0	  637.6	 3339.0	...
1699881	  763.0	  637.6	 3341.0	...
1699882	  762.9	  637.6	 3340.0	...
1699883	  762.8	  637.5	 3340.0	...
1699884	  762.7	  637.4	 3342.0	...
1699885	  762.8	  637.5	 3343.0	...
1699886	  762.9	  637.6	 3345.0	...
1699887	  763.1	  637.8	 3346.0	...
1699888	  763.1	  637.9	 3347.0	...
1699889	  763.1	  637.9	 3348.0	...
1699890	  763.0	  637.9	 3348.0	...
1699891	  762.8	  638.3	 3347.0	...
1699892	  762.8	  638.7	 3347.0	...
1699893	  762.7	  638.9	 3346.0	...
1699894	  762.6	  638.6	 3348.0	...
1699895	  762.4	  638.3	 3350.0	...
1699896	  762.4	  638.1	 3353.0	...
1699897	  762.5	  638.1	 3354.0	...
1699898	  762.3	  638.2	 3357.0	...
1699899	  762.0	  638.3	 3359.0	...
1699900	  761.7	  638.5	 3361.0	...
1699901	  761.6	  638.7	 3361.0	...
1699902	  761.5	  638.2	 3360.0	...
1699903	  761.6	  637.5	 3358.0	...
1699904	  761.6	  636.9	 3357.0	...
1699905	  761.5	  637.1	 3356.0	...
1699906	  761.2	  637.3	 3355.0	...
1699907	  760.8	  637.4	 3354.0	...
1699908	  760.6	  637.5	 3353.0	...
1699909	  760.5	  637.4	 3357.0	...
1699910	  760.6	  637.2	 3361.0	...
1699911	  760.6	  637.2	 3364.0	...
1699912	  760.7	  637.2	 3363.0	...
1699913	  760.7	  637.2	 3361.0	...
1699914	  761.1	  637.0	 3362.0	...
1699915	  761.5	  636.8	 3362.0	...
1699916	  761.5	  637.3	 3363.0	...
1699917	  761.3	  637.8	 3363.0	...
1699918	  761.3	  638.3	 3362.0	...
1699919	  761.6	  638.3	 3360.0	...
1699920	  761.5	  637.5	 3364.0	...
1699921	  761.2	  636.8	 3368.0	...
1699922	  760.8	  636.0	 3372.0	...
1699923	  760.8	  635.9	 3372.0	...
1699924	  760.8	  635.9	 3371.0	...
1699925	  760.9	  635.9	 3371.0	...
1699926	  760.9	  635.7	 3371.0	...
1699927	  760.8	  635.6	 3371.0	...
1699928	  760.6	  635.5	 3371.0	...
1699929	  760.5	  635.6	 3372.0	...
1699930	  760.4	  635.8	 3372.0	...
1699931	  760.4	  635.8	 3373.0	...
1699932	  760.5	  635.7	 3374.0	...
1699933	  760.2	  635.7	 3376.0	...
1699934	  759.8	  635.8	 3378.0	...
1699935	  759.5	  636.1	 3379.0	...
1699936	  759.5	  636.2	 3380.0	...
1699937	  759.6	  636.2	 3381.0	...
1699938	  759.6	  636.1	 3380.0	...
1699939	  759.7	  636.1	 3379.0	...
1699940	  760.3	  636.0	 3379.0	...
1699941	  761.0	  635.9	 3381.0	...
1699942	  761.7	  635.9	 3382.0	...
1699943	  761.7	  636.0	 3383.0	...
1699944	  761.2	  636.3	 3383.0	...
1699945	  760.7	  636.4	 3384.0	...
1699946	  760.3	  636.2	 3384.0	...
1699947	  760.2	  635.9	 3383.0	...
1699948	  760.2	  635.9	 3383.0	...
1699949	  760.2	  636.2	 3383.0	...
1699950	  760.2	  636.4	 3383.0	...
1699951	  760.1	  636.2	 3383.0	...
1699952	  760.0	  636.1	 3383.0	...
1699953	  760.0	  636.1	 3383.0	...
1699954	  760.0	  636.1	 3384.0	...
1699955	  760.3	  636.0	 3385.0	...
1699956	  760.4	  635.9	 3386.0	...
1699957	  760.5	  635.7	 3387.0	...
1699958	  760.4	  635.7	 3386.0	...
1699959	  760.5	  635.7	 3385.0	...
1699960	  760.5	  635.9	 3386.0	...
1699961	  760.4	  636.0	 3388.0	...
1699962	  760.5	  636.1	 3390.0	...
1699963	  760.5	  636.0	 3391.0	...
1699964	  760.5	  636.1	 3391.0	...
1699965	  760.5	  636.3	 3391.0	...
1699966	  760.5	  636.3	 3391.0	...
1699967	  760.5	  636.0	 3392.0	...
1699968	  760.4	  635.8	 3392.0	...
1699969	  760.5	  635.6	 3394.0	...
1699970	  760.6	  635.4	 3396.0	...
1699971	  760.8	  635.2	 3395.0	...
MSG	1699972 0000 _ Number On
1699972	  761.0	  635.1	 3393.0	...
1699973	  760.9	  635.3	 3391.0	...
1699974	  760.7	  635.5	 3391.0	...
1699975	  760.4	  635.5	 3391.0	...
1699976	  760.2	  635.3	 3391.0	...
1699977	  760.2	  635.2	 3391.0	...
1699978	  759.9	  635.4	 3391.0	...
1699979	  759.7	  635.6	 3390.0	...
1699980	  759.5	  635.8	 3388.0	...
1699981	  759.4	  635.9	 3387.0	...
1699982	  759.4	  635.5	 3387.0	...
1699983	  759.5	  634.8	 3386.0	...
1699984	  759.6	  634.8	 3387.0	...
1699985	  759.7	  635.4	 3388.0	...
1699986	  759.9	  635.5	 3389.0	...
1699987	  760.0	  635.1	 3388.0	...
1699988	  760.1	  634.9	 3386.0	...
1699989	  760.0	  635.3	 3385.0	...
1699990	  760.1	  635.6	 3383.0	...
1699991	  760.2	  635.1	 3384.0	...
1699992	  760.2	  634.7	 3384.0	...
1699993	  759.9	  634.3	 3384.0	...
1699994	  759.6	  634.3	 3384.0	...
1699995	  759.4	  634.2	 3384.0	...
1699996	  759.5	  634.5	 3384.0	...
1699997	  759.5	  635.1	 3383.0	...
1699998	  759.6	  635.7	 3383.0	...
1699999	  759.7	  635.7	 3383.0	...
1700000	  759.7	  635.4	 3383.0	...
1700001	  759.7	  635.5	 3383.0	...
1700002	  759.7	  635.9	 3382.0	...
1700003	  760.0	  636.2	 3382.0	...
1700004	  760.3	  636.3	 3381.0	...
1700005	  760.4	  636.3	 3380.0	...
1700006	  760.1	  635.9	 3378.0	...
1700007	  759.9	  635.4	 3378.0	...
1700008	  759.7	  634.9	 3378.0	...
1700009	  759.8	  634.8	 3378.0	...
1700010	  760.0	  634.8	 3378.0	...
1700011	  760.3	  635.3	 3377.0	...
1700012	  760.5	  635.9	 3375.0	...
1700013	  760.4	  636.2	 3375.0	...
1700014	  760.2	  635.9	 3375.0	...
1700015	  759.9	  635.6	 3376.0	...
1700016	  759.8	  635.7	 3376.0	...
1700017	  759.9	  635.7	 3375.0	...
1700018	  760.2	  635.4	 3373.0	...
1700019	  760.5	  635.1	 3373.0	...
1700020	  760.6	  634.8	 3371.0	...
1700021	  760.7	  634.9	 3369.0	...
1700022	  760.8	  635.2	 3366.0	...
1700023	  761.0	  635.2	 3366.0	...
1700024	  761.1	  635.1	 3365.0	...
1700025	  761.1	  635.1	 3364.0	...
1700026	  761.2	  635.3	 3363.0	...
1700027	  761.3	  635.6	 3362.0	...
1700028	  761.4	  635.6	 3362.0	...
1700029	  761.4	  635.7	 3361.0	...
1700030	  761.0	  635.8	 3361.0	...
1700031	  760.6	  636.0	 3360.0	...
1700032	  760.3	  636.2	 3358.0	...
1700033	  760.3	  636.3	 3356.0	...
1700034	  760.4	  636.3	 3356.0	...
1700035	  760.6	  636.2	 3357.0	...
1700036	  760.7	  636.0	 3358.0	...
1700037	  760.5	  635.7	 3359.0	...
1700038	  760.5	  635.5	 3359.0	...
1700039	  760.6	  635.3	 3359.0	...
1700040	  760.8	  635.2	 3359.0	...
1700041	  760.9	  635.2	 3355.0	...
1700042	  760.9	  635.3	 3353.0	...
1700043	  760.7	  635.4	 3350.0	...
1700044	  760.2	  634.9	 3349.0	...
1700045	  759.8	  634.3	 3347.0	...
1700046	  759.4	  633.8	 3345.0	...
1700047	  759.4	  633.8	 3346.0	...
1700048	  759.1	  634.2	 3348.0	...
1700049	  758.9	  634.6	 3350.0	...
1700050	  758.6	  634.6	 3351.0	...
1700051	  758.6	  634.2	 3349.0	...
1700052	  758.6	  634.0	 3347.0	...
1700053	  758.4	  634.1	 3345.0	...
1700054	  758.1	  634.0	 3346.0	...
1700055	  757.8	  633.8	 3347.0	...
1700056	  757.7	  633.7	 3346.0	...
1700057	  757.8	  633.7	 3345.0	...
1700058	  758.0	  634.4	 3344.0	...
1700059	  758.3	  635.1	 3343.0	...
1700060	  758.4	  635.6	 3341.0	...
1700061	  758.2	  635.4	 3339.0	...
1700062	  758.1	  635.4	 3337.0	...
1700063	  757.9	  635.5	 3338.0	...
1700064	  757.9	  635.8	 3339.0	...
1700065	  757.8	  635.9	 3340.0	...
1700066	  758.0	  636.0	 3339.0	...
1700067	  758.2	  636.1	 3339.0	...
1700068	  758.4	  635.8	 3338.0	...
1700069	  758.5	  635.3	 3337.0	...
1700070	  758.5	  634.5	 3333.0	...
1700071	  758.5	  634.1	 3331.0	...
1700072	  758.5	  634.0	 3329.0	...
1700073	  758.5	  634.3	 3330.0	...
1700074	  758.7	  634.8	 3330.0	...
1700075	  758.9	  635.3	 3330.0	...
1700076	  759.0	  635.9	 3329.0	...
1700077	  758.9	  636.3	 3328.0	...
1700078	  758.8	  636.8	 3326.0	...
1700079	  758.7	  637.0	 3324.0	...
1700080	  758.7	  637.1	 3323.0	...
1700081	  758.6	  636.9	 3322.0	...
1700082	  758.4	  635.6	 3321.0	...
1700083	  758.6	  634.4	 3321.0	...
1700084	  758.8	  633.5	 3322.0	...
1700085	  758.2	  633.9	 3322.0	...
1700086	  757.4	  634.0	 3323.0	...
1700087	  757.1	  634.0	 3324.0	...
1700088	  757.6	  634.2	 3325.0	...
1700089	  758.1	  634.6	 3324.0	...
1700090	  758.2	  635.2	 3324.0	...
1700091	  758.2	  635.4	 3324.0	...
1700092	  758.2	  635.3	 3322.0	...
1700093	  758.1	  635.2	 3320.0	...
1700094	  758.0	  635.2	 3317.0	...
1700095	  758.0	  635.2	 3316.0	...
1700096	  758.0	  635.3	 3317.0	...
1700097	  757.9	  635.4	 3317.0	...
1700098	  757.8	  635.2	 3317.0	...
1700099	  757.7	  635.0	 3316.0	...
1700100	  757.9	  634.8	 3316.0	...
1700101	  758.1	  634.6	 3316.0	...
1700102	  758.4	  634.4	 3316.0	...
1700103	  758.2	  634.2	 3316.0	...
1700104	  758.1	  634.3	 3316.0	...
1700105	  758.1	  634.3	 3316.0	...
1700106	  758.4	  634.2	 3317.0	...
1700107	  758.7	  634.2	 3317.0	...
1700108	  759.0	  634.3	 3316.0	...
1700109	  759.1	  634.5	 3316.0	...
1700110	  759.4	  634.7	 3316.0	...
1700111	  759.5	  634.7	 3315.0	...
1700112	  759.8	  634.5	 3314.0	...
1700113	  760.0	  634.5	 3312.0	...
1700114	  759.9	  634.5	 3310.0	...
1700115	  759.7	  634.5	 3309.0	...
1700116	  759.5	  634.5	 3309.0	...
1700117	  759.5	  634.4	 3309.0	...
1700118	  759.7	  634.4	 3310.0	...
1700119	  759.8	  634.2	 3308.0	...
1700120	  759.9	  634.1	 3307.0	...
1700121	  759.9	  633.9	 3305.0	...
1700122	  759.8	  633.9	 3305.0	...
1700123	  759.7	  633.8	 3303.0	...
1700124	  759.5	  633.4	 3302.0	...
1700125	  759.3	  633.0	 3301.0	...
1700126	  759.2	  632.8	 3301.0	...
1700127	  759.2	  633.2	 3302.0	...
1700128	  759.2	  633.5	 3301.0	...
1700129	  759.2	  633.9	 3301.0	...
1700130	  759.4	  633.9	 3300.0	...
1700131	  759.6	  633.4	 3299.0	...
1700132	  759.9	  632.8	 3299.0	...
1700133	  760.0	  632.3	 3298.0	...
1700134	  760.0	  632.4	 3297.0	...
1700135	  759.9	  632.6	 3296.0	...
1700136	  760.0	  632.7	 3296.0	...
1700137	  760.1	  632.7	 3298.0	...
1700138	  760.3	  632.7	 3299.0	...
1700139	  760.5	  633.3	 3301.0	...
1700140	  760.5	  633.8	 3300.0	...
1700141	  760.3	  634.5	 3300.0	...
1700142	  759.9	  634.6	 3299.0	...
1700143	  759.5	  634.7	 3299.0	...
1700144	  759.3	  634.8	 3299.0	...
1700145	  759.3	  634.9	 3299.0	...
1700146	  759.4	  635.0	 3299.0	...
1700147	  759.4	  634.8	 3298.0	...
1700148	  759.4	  634.5	 3298.0	...
1700149	  759.6	  634.2	 3298.0	...
1700150	  759.9	  634.0	 3298.0	...
1700151	  760.1	  633.7	 3298.0	...
1700152	  760.2	  633.5	 3298.0	...
1700153	  760.3	  633.2	 3296.0	...
1700154	  760.5	  633.1	 3294.0	...
1700155	  760.7	  633.0	 3291.0	...
1700156	  760.9	  632.9	 3290.0	...
1700157	  761.1	  632.6	 3290.0	...
1700158	  761.5	  632.2	 3290.0	...
1700159	  761.6	  631.9	 3290.0	...
1700160	  761.8	  631.9	 3290.0	...
1700161	  761.9	  632.0	 3291.0	...
1700162	  761.6	  632.1	 3292.0	...
1700163	  761.3	  632.2	 3294.0	...
1700164	  760.9	  632.3	 3294.0	...
1700165	  760.8	  632.1	 3295.0	...
1700166	  760.7	  631.9	 3296.0	...
1700167	  760.9	  631.6	 3296.0	...
1700168	  761.2	  631.5	 3295.0	...
1700169	  761.3	  631.4	 3293.0	...
1700170	  761.3	  631.8	 3291.0	...
1700171	  761.3	  632.2	 3289.0	...
1700172	  761.5	  632.5	 3288.0	...
1700173	  761.8	  632.5	 3287.0	...
1700174	  761.9	  632.6	 3287.0	...
1700175	  761.9	  632.6	 3287.0	...
1700176	  761.9	  632.5	 3288.0	...
1700177	  761.9	  632.2	 3288.0	...
1700178	  762.1	  631.9	 3287.0	...
1700179	  762.3	  631.9	 3287.0	...
1700180	  762.4	  631.9	 3287.0	...
1700181	  762.5	  632.0	 3287.0	...
1700182	  762.5	  632.2	 3288.0	...
1700183	  762.4	  632.2	 3290.0	...
1700184	  761.9	  632.1	 3292.0	...
1700185	  761.5	  631.9	 3293.0	...
1700186	  761.3	  631.9	 3292.0	...
1700187	  761.5	  631.7	 3291.0	...
1700188	  761.6	  631.7	 3291.0	...
1700189	  761.5	  631.8	 3291.0	...
1700190	  761.3	  632.0	 3291.0	...
1700191	  761.3	  632.2	 3291.0	...
1700192	  761.3	  631.7	 3290.0	...
1700193	  761.5	  631.1	 3289.0	...
1700194	  761.7	  630.4	 3289.0	...
1700195	  761.8	  630.2	 3289.0	...
1700196	  761.7	  630.1	 3290.0	...
1700197	  761.4	  629.9	 3292.0	...
1700198	  761.2	  630.8	 3293.0	...
1700199	  761.1	  631.6	 3294.0	...
1700200	  761.2	  632.5	 3294.0	...
1700201	  761.2	  632.7	 3294.0	...
1700202	  761.2	  632.4	 3295.0	...
1700203	  761.2	  632.1	 3295.0	...
1700204	  761.1	  631.7	 3294.0	...
1700205	  761.1	  631.8	 3293.0	...
1700206	  761.0	  631.8	 3292.0	...
1700207	  760.9	  631.8	 3293.0	...
1700208	  760.9	  631.9	 3292.0	...
1700209	  761.0	  631.8	 3291.0	...
1700210	  761.0	  631.7	 3292.0	...
1700211	  760.9	  631.8	 3295.0	...
1700212	  760.7	  632.0	 3295.0	...
1700213	  760.7	  632.4	 3294.0	...
1700214	  760.9	  632.6	 3292.0	...
1700215	  761.0	  632.0	 3291.0	...
1700216	  761.1	  631.2	 3292.0	...
1700217	  761.1	  630.4	 3293.0	...
1700218	  761.0	  630.5	 3294.0	...
1700219	  760.8	  630.3	 3294.0	...
1700220	  760.6	  630.1	 3293.0	...
1700221	  760.5	  629.8	 3292.0	...
1700222	  760.5	  629.8	 3293.0	...
1700223	  760.3	  629.9	 3294.0	...
1700224	  760.0	  629.9	 3295.0	...
1700225	  759.9	  630.0	 3294.0	...
1700226	  760.2	  630.0	 3297.0	...
1700227	  760.3	  630.2	 3300.0	...
1700228	  760.0	  630.4	 3303.0	...
1700229	  759.8	  630.5	 3302.0	...
1700230	  759.7	  630.6	 3300.0	...
1700231	  759.7	  630.7	 3301.0	...
1700232	  759.6	  631.1	 3304.0	...
1700233	  759.6	  631.9	 3307.0	...
1700234	  759.5	  632.6	 3308.0	...
1700235	  759.3	  632.5	 3309.0	...
1700236	  759.0	  632.4	 3309.0	...
1700237	  758.9	  632.0	 3309.0	...
1700238	  759.1	  632.0	 3313.0	...
1700239	  759.4	  631.8	 3317.0	...
1700240	  759.5	  631.7	 3319.0	...
1700241	  759.2	  631.7	 3316.0	...
1700242	  758.8	  631.6	 3314.0	...
1700243	  758.4	  631.6	 3314.0	...
1700244	  758.4	  631.8	 3314.0	...
1700245	  758.4	  632.0	 3314.0	...
1700246	  758.3	  632.0	 3315.0	...
1700247	  758.2	  632.3	 3315.0	...
1700248	  758.4	  632.7	 3316.0	...
1700249	  758.6	  633.0	 3318.0	...
1700250	  758.8	  632.8	 3322.0	...
1700251	  758.6	  632.5	 3324.0	...
1700252	  758.3	  632.2	 3327.0	...
1700253	  758.0	  631.9	 3326.0	...
1700254	  757.5	  631.6	 3326.0	...
1700255	  757.0	  631.5	 3325.0	...
1700256	  756.5	  631.6	 3324.0	...
1700257	  756.5	  631.7	 3323.0	...
1700258	  756.8	  631.8	 3323.0	...
1700259	  757.2	  632.0	 3323.0	...
1700260	  757.6	  632.2	 3324.0	...
1700261	  757.5	  631.9	 3326.0	...
1700262	  757.4	  631.5	 3328.0	...
1700263	  757.4	  631.1	 3329.0	...
1700264	  757.4	  631.4	 3331.0	...
1700265	  757.6	  631.9	 3333.0	...
1700266	  757.9	  632.3	 3335.0	...
1700267	  758.2	  632.2	 3337.0	...
1700268	  757.9	  632.0	 3339.0	...
1700269	  757.5	  631.7	 3339.0	...
1700270	  757.1	  631.7	 3339.0	...
1700271	  757.2	  631.7	 3340.0	...
1700272	  757.2	  631.8	 3342.0	...
1700273	  757.0	  632.0	 3344.0	...
1700274	  756.7	  632.1	 3345.0	...
1700275	  756.4	  632.2	 3345.0	...
1700276	  756.5	  632.0	 3345.0	...
MSG	1700277 0000 _ Number Off
1700277	  756.8	  631.9	 3347.0	...
1700278	  757.1	  631.5	 3350.0	...
1700279	  757.4	  631.2	 3354.0	...
1700280	  757.6	  630.7	 3355.0	...
1700281	  757.7	  630.3	 3356.0	...
1700282	  757.7	  630.0	 3356.0	...
1700283	  757.8	  629.9	 3360.0	...
1700284	  757.8	  630.1	 3363.0	...
1700285	  757.8	  630.3	 3365.0	...
1700286	  757.8	  630.6	 3364.0	...
1700287	  757.8	  630.7	 3362.0	...
1700288	  757.8	  630.9	 3365.0	...
1700289	  757.9	  631.0	 3369.0	...
1700290	  757.5	  631.1	 3373.0	...
1700291	  757.0	  631.1	 3372.0	...
1700292	  756.3	  630.4	 3372.0	...
1700293	  756.1	  629.7	 3372.0	...
1700294	  756.0	  629.0	 3372.0	...
1700295	  756.0	  629.0	 3373.0	...
1700296	  756.1	  629.1	 3373.0	...
1700297	  756.5	  629.0	 3373.0	...
1700298	  757.1	  629.4	 3372.0	...
1700299	  757.7	  629.9	 3372.0	...
1700300	  757.8	  630.5	 3375.0	...
1700301	  757.7	  630.6	 3380.0	...
1700302	  757.6	  630.5	 3382.0	...
1700303	  757.5	  630.3	 3384.0	...
1700304	  757.7	  630.0	 3384.0	...
1700305	  757.7	  630.0	 3384.0	...
1700306	  757.8	  629.8	 3384.0	...
1700307	  758.0	  629.6	 3384.0	...
1700308	  758.1	  629.5	 3384.0	...
1700309	  758.0	  629.2	 3386.0	...
1700310	  757.9	  629.1	 3389.0	...
1700311	  758.0	  629.1	 3391.0	...
1700312	  758.0	  629.3	 3393.0	...
1700313	  757.9	  629.5	 3394.0	...
1700314	  757.8	  629.5	 3396.0	...
1700315	  757.7	  629.5	 3395.0	...
1700316	  757.6	  629.8	 3394.0	...
1700317	  757.5	  630.2	 3395.0	...
1700318	  757.3	  630.6	 3396.0	...
1700319	  757.1	  630.7	 3398.0	...
1700320	  757.0	  630.9	 3399.0	...
1700321	  757.1	  630.9	 3400.0	...
1700322	  757.2	  631.0	 3401.0	...
1700323	  757.3	  631.0	 3401.0	...
1700324	  757.1	  631.1	 3401.0	...
1700325	  756.8	  631.1	 3403.0	...
1700326	  756.6	  630.7	 3406.0	...
1700327	  756.8	  630.2	 3407.0	...
1700328	  757.7	  629.7	 3409.0	...
1700329	  758.5	  629.5	 3410.0	...
1700330	  758.1	  629.7	 3411.0	...
1700331	  757.3	  630.2	 3414.0	...
1700332	  756.7	  630.6	 3417.0	...
1700333	  756.8	  630.8	 3421.0	...
1700334	  756.9	  631.0	 3424.0	...
1700335	  757.4	  631.3	 3425.0	...
1700336	  757.8	  631.5	 3428.0	...
1700337	  757.8	  631.2	 3432.0	...
1700338	  757.1	  631.0	 3435.0	...
1700339	  756.5	  630.9	 3435.0	...
1700340	  756.4	  631.1	 3437.0	...
1700341	  756.5	  631.1	 3438.0	...
1700342	  756.6	  631.1	 3441.0	...
1700343	  756.5	  631.1	 3442.0	...
1700344	  756.4	  631.4	 3443.0	...
1700345	  756.4	  631.7	 3443.0	...
1700346	  756.2	  632.0	 3444.0	...
1700347	  755.8	  632.0	 3448.0	...
1700348	  755.4	  632.0	 3452.0	...
1700349	  755.0	  632.0	 3455.0	...
1700350	  754.8	  632.1	 3456.0	...
1700351	  754.6	  631.8	 3460.0	...
1700352	  754.3	  631.6	 3465.0	...
1700353	  754.2	  631.2	 3468.0	...
1700354	  754.4	  631.1	 3467.0	...
1700355	  754.6	  631.1	 3466.0	...
1700356	  755.1	  631.2	 3465.0	...
1700357	  755.3	  631.2	 3465.0	...
1700358	  755.6	  631.1	 3467.0	...
1700359	  755.5	  631.1	 3470.0	...
1700360	  755.4	  631.3	 3473.0	...
1700361	  755.3	  631.4	 3474.0	...
1700362	  755.2	  631.4	 3475.0	...
1700363	  754.6	  631.5	 3479.0	...
1700364	  753.9	  631.1	 3483.0	...
1700365	  753.3	  630.7	 3487.0	...
1700366	  753.2	  630.4	 3486.0	...
1700367	  753.2	  630.5	 3485.0	...
1700368	  753.3	  630.8	 3484.0	...
1700369	  753.4	  631.0	 3486.0	...
1700370	  753.8	  630.8	 3487.0	...
1700371	  754.0	  630.3	 3487.0	...
1700372	  754.1	  629.8	 3488.0	...
1700373	  753.9	  629.4	 3491.0	...
1700374	  753.6	  629.4	 3493.0	...
1700375	  753.4	  629.3	 3497.0	...
1700376	  752.8	  629.4	 3499.0	...
1700377	  752.3	  629.5	 3501.0	...
1700378	  751.9	  629.6	 3503.0	...
1700379	  751.8	  629.6	 3506.0	...
1700380	  751.6	  629.6	 3508.0	...
1700381	  751.5	  629.4	 3509.0	...
1700382	  751.2	  629.0	 3510.0	...
1700383	  751.0	  628.5	 3512.0	...
1700384	  750.9	  628.8	 3513.0	...
1700385	  751.0	  629.2	 3512.0	...
1700386	  751.1	  629.6	 3512.0	...
1700387	  751.1	  629.6	 3512.0	...
1700388	  751.1	  629.6	 3512.0	...
1700389	  751.0	  629.6	 3515.0	...
1700390	  750.8	  629.5	 3517.0	...
1700391	  750.7	  629.3	 3519.0	...
1700392	  750.6	  629.3	 3519.0	...
1700393	  750.6	  629.5	 3520.0	...
1700394	  750.7	  629.7	 3522.0	...
1700395	  750.7	  629.7	 3525.0	...
1700396	  750.7	  629.5	 3527.0	...
1700397	  750.6	  629.3	 3528.0	...
1700398	  750.3	  629.9	 3529.0	...
1700399	  750.1	  630.7	 3530.0	...
1700400	  749.8	  631.4	 3531.0	...
1700401	  750.1	  631.3	 3530.0	...
1700402	  750.4	  631.2	 3530.0	...
1700403	  750.7	  631.1	 3532.0	...
1700404	  750.7	  631.1	 3535.0	...
1700405	  750.5	  631.2	 3539.0	...
1700406	  750.3	  631.2	 3539.0	...
1700407	  750.0	  631.1	 3541.0	...
1700408	  749.9	  630.9	 3544.0	...
1700409	  749.8	  630.6	 3547.0	...
1700410	  749.3	  630.7	 3549.0	...
1700411	  748.8	  630.9	 3550.0	...
1700412	  748.7	  631.1	 3551.0	...
1700413	  749.4	  631.0	 3552.0	...
1700414	  750.1	  631.1	 3553.0	...
1700415	  750.2	  631.1	 3553.0	...
1700416	  750.1	  631.0	 3553.0	...
1700417	  750.0	  630.9	 3557.0	...
1700418	  749.9	  630.8	 3562.0	...
1700419	  749.9	  630.5	 3568.0	...
1700420	  749.9	  630.1	 3570.0	...
1700421	  749.8	  630.4	 3572.0	...
1700422	  749.7	  631.0	 3572.0	...
1700423	  749.4	  631.6	 3572.0	...
1700424	  749.2	  631.6	 3571.0	...
1700425	  749.2	  631.6	 3572.0	...
1700426	  749.3	  631.6	 3574.0	...
1700427	  749.7	  631.4	 3577.0	...
1700428	  749.8	  631.2	 3581.0	...
1700429	  750.1	  631.0	 3586.0	...
1700430	  750.1	  630.9	 3590.0	...
1700431	  750.1	  630.7	 3591.0	...
1700432	  749.8	  630.5	 3592.0	...
1700433	  749.5	  630.4	 3592.0	...
1700434	  749.4	  630.7	 3592.0	...
1700435	  749.7	  631.2	 3595.0	...
1700436	  749.9	  631.6	 3599.0	...
1700437	  749.8	  631.7	 3603.0	...
1700438	  749.6	  631.6	 3606.0	...
1700439	  749.6	  631.2	 3606.0	...
1700440	  749.9	  630.8	 3606.0	...
1700441	  750.2	  630.5	 3606.0	...
1700442	  750.0	  630.5	 3609.0	...
1700443	  749.6	  630.7	 3613.0	...
1700444	  749.2	  630.9	 3617.0	...
1700445	  748.9	  631.0	 3619.0	...
1700446	  748.6	  631.0	 3621.0	...
1700447	  748.5	  631.1	 3622.0	...
1700448	  748.4	  631.3	 3624.0	...
1700449	  748.3	  631.3	 3627.0	...
1700450	  748.6	  631.1	 3629.0	...
1700451	  749.0	  630.8	 3632.0	...
1700452	  749.0	  630.9	 3634.0	...
1700453	  748.6	  631.0	 3638.0	...
1700454	  748.1	  631.0	 3641.0	...
1700455	  748.0	  630.9	 3643.0	...
1700456	  747.9	  631.2	 3642.0	...
1700457	  748.0	  631.7	 3642.0	...
1700458	  748.4	  632.0	 3643.0	...
1700459	  748.8	  631.9	 3645.0	...
1700460	  749.0	  631.9	 3648.0	...
1700461	  748.8	  631.9	 3652.0	...
1700462	  748.6	  632.0	 3655.0	...
1700463	  748.4	  632.2	 3657.0	...
1700464	  748.3	  632.2	 3659.0	...
1700465	  748.3	  631.9	 3660.0	...
1700466	  748.3	  631.5	 3662.0	...
1700467	  748.2	  631.4	 3663.0	...
1700468	  748.4	  631.2	 3665.0	...
1700469	  748.5	  630.9	 3667.0	...
1700470	  748.7	  630.6	 3668.0	...
1700471	  748.6	  630.6	 3668.0	...
1700472	  748.6	  630.5	 3670.0	...
1700473	  748.7	  630.5	 3671.0	...
1700474	  748.8	  630.5	 3672.0	...
1700475	  748.9	  631.1	 3671.0	...
1700476	  748.9	  631.7	 3669.0	...
1700477	  748.9	  632.3	 3669.0	...
MSG	1700478 0000 _ Number On
1700478	  749.0	  632.2	 3671.0	...
1700479	  749.1	  631.9	 3674.0	...
1700480	  749.1	  631.8	 3677.0	...
1700481	  749.1	  631.7	 3678.0	...
1700482	  749.2	  631.8	 3678.0	...
1700483	  749.2	  631.5	 3678.0	...
1700484	  748.7	  631.4	 3681.0	...
1700485	  748.2	  631.4	 3683.0	...
1700486	  747.8	  631.7	 3686.0	...
1700487	  748.0	  631.7	 3686.0	...
1700488	  748.2	  631.6	 3686.0	...
1700489	  748.2	  631.6	 3688.0	...
1700490	  748.0	  631.8	 3690.0	...
1700491	  748.0	  632.0	 3692.0	...
1700492	  748.0	  631.8	 3692.0	...
1700493	  748.1	  631.4	 3694.0	...
1700494	  748.3	  630.9	 3696.0	...
1700495	  748.8	  630.6	 3698.0	...
1700496	  749.2	  630.6	 3698.0	...
1700497	  749.2	  630.8	 3699.0	...
1700498	  748.9	  631.1	 3701.0	...
1700499	  748.6	  630.9	 3702.0	...
1700500	  748.6	  630.6	 3702.0	...
1700501	  748.7	  630.3	 3703.0	...
1700502	  748.7	  630.3	 3705.0	...
1700503	  748.8	  630.4	 3705.0	...
1700504	  748.9	  630.5	 3704.0	...
1700505	  748.9	  630.6	 3706.0	...
1700506	  748.7	  630.4	 3708.0	...
1700507	  748.3	  630.2	 3711.0	...
1700508	  747.9	  630.1	 3715.0	...
1700509	  748.1	  630.1	 3719.0	...
1700510	  748.5	  630.4	 3723.0	...
1700511	  748.8	  630.5	 3722.0	...
1700512	  748.6	  630.6	 3723.0	...
1700513	  748.1	  630.6	 3724.0	...
1700514	  747.9	  630.6	 3725.0	...
1700515	  747.7	  630.6	 3725.0	...
1700516	  747.8	  630.6	 3725.0	...
1700517	  747.9	  630.6	 3725.0	...
1700518	  748.0	  630.6	 3725.0	...
1700519	  748.2	  630.7	 3726.0	...
1700520	  747.9	  630.5	 3730.0	...
1700521	  747.6	  630.4	 3734.0	...
1700522	  747.5	  630.2	 3738.0	...
1700523	  747.6	  630.2	 3739.0	...
1700524	  747.8	  630.0	 3739.0	...
1700525	  747.7	  629.8	 3742.0	...
1700526	  747.8	  629.6	 3744.0	...
1700527	  747.9	  630.1	 3747.0	...
1700528	  747.9	  630.5	 3747.0	...
1700529	  748.0	  630.9	 3748.0	...
1700530	  748.0	  631.2	 3750.0	...
1700531	  747.7	  631.6	 3751.0	...
1700532	  747.4	  631.7	 3754.0	...
1700533	  747.1	  631.5	 3756.0	...
1700534	  747.0	  631.2	 3758.0	...
1700535	  746.9	  631.0	 3759.0	...
1700536	  747.0	  630.8	 3759.0	...
1700537	  747.0	  630.6	 3758.0	...
1700538	  747.2	  630.5	 3759.0	...
1700539	  747.2	  630.2	 3760.0	...
1700540	  747.3	  629.9	 3761.0	...
1700541	  747.5	  629.8	 3762.0	...
1700542	  747.7	  630.0	 3763.0	...
1700543	  747.7	  630.2	 3765.0	...
1700544	  747.4	  630.3	 3770.0	...
1700545	  747.0	  630.7	 3775.0	...
1700546	  746.9	  631.1	 3778.0	...
1700547	  746.9	  631.4	 3778.0	...
1700548	  746.9	  631.4	 3778.0	...
1700549	  746.8	  631.5	 3777.0	...
1700550	  746.7	  631.7	 3777.0	...
1700551	  746.7	  631.8	 3777.0	...
1700552	  746.7	  631.7	 3779.0	...
1700553	  746.6	  631.7	 3781.0	...
1700554	  746.6	  631.7	 3783.0	...
1700555	  746.5	  631.7	 3784.0	...
1700556	  746.5	  632.0	 3786.0	...
1700557	  746.5	  632.4	 3787.0	...
1700558	  746.4	  632.2	 3791.0	...
1700559	  746.5	  631.7	 3795.0	...
1700560	  746.6	  631.2	 3796.0	...
1700561	  746.6	  630.9	 3793.0	...
1700562	  746.4	  630.5	 3791.0	...
1700563	  746.1	  630.2	 3793.0	...
1700564	  745.8	  630.5	 3795.0	...
1700565	  745.9	  630.9	 3795.0	...
1700566	  746.1	  631.2	 3795.0	...
1700567	  746.0	  631.1	 3795.0	...
1700568	  745.7	  631.4	 3798.0	...
1700569	  745.4	  631.7	 3801.0	...
1700570	  745.4	  631.9	 3804.0	...
1700571	  745.4	  632.0	 3805.0	...
1700572	  745.4	  632.1	 3807.0	...
1700573	  745.7	  632.1	 3810.0	...
1700574	  746.0	  631.9	 3812.0	...
1700575	  746.3	  631.8	 3812.0	...
1700576	  746.0	  632.0	 3814.0	...
1700577	  745.7	  632.3	 3815.0	...
1700578	  745.5	  632.6	 3816.0	...
1700579	  745.2	  632.7	 3815.0	...
1700580	  744.9	  632.6	 3815.0	...
1700581	  744.7	  632.4	 3816.0	...
1700582	  744.7	  632.2	 3817.0	...
1700583	  744.9	  632.8	 3818.0	...
1700584	  745.1	  633.5	 3819.0	...
1700585	  745.1	  633.7	 3819.0	...
1700586	  745.0	  633.1	 3819.0	...
1700587	  744.7	  632.6	 3820.0	...
1700588	  744.5	  632.4	 3820.0	...
1700589	  744.6	  632.1	 3820.0	...
1700590	  744.8	  632.0	 3820.0	...
1700591	  744.9	  632.1	 3819.0	...
1700592	  744.8	  632.2	 3821.0	...
1700593	  744.6	  632.2	 3823.0	...
1700594	  744.5	  632.2	 3825.0	...
1700595	  744.3	  632.4	 3826.0	...
1700596	  744.2	  632.5	 3824.0	...
1700597	  744.2	  632.6	 3823.0	...
1700598	  744.1	  632.7	 3824.0	...
1700599	  744.0	  632.8	 3826.0	...
1700600	  744.0	  632.9	 3829.0	...
1700601	  743.9	  632.9	 3829.0	...
1700602	  743.9	  632.9	 3829.0	...
1700603	  743.8	  633.0	 3828.0	...
1700604	  743.8	  633.1	 3823.0	...
1700605	  744.4	  633.2	 3819.0	...
1700606	  745.0	  633.1	 3816.0	...
1700607	  745.0	  633.2	 3817.0	...
1700608	  744.5	  633.3	 3819.0	...
1700609	  743.9	  633.1	 3821.0	...
1700610	  743.7	  632.9	 3822.0	...
1700611	  743.4	  632.7	 3822.0	...
1700612	  743.1	  632.7	 3820.0	...
1700613	  743.0	  632.8	 3819.0	...
1700614	  743.0	  632.9	 3817.0	...
1700615	  743.0	  632.7	 3817.0	...
1700616	  743.0	  632.4	 3817.0	...
1700617	  743.1	  632.1	 3816.0	...
1700618	  743.3	  632.2	 3817.0	...
1700619	  743.4	  632.6	 3819.0	...
1700620	  743.3	  632.8	 3819.0	...
1700621	  743.2	  633.0	 3818.0	...
1700622	  743.1	  632.9	 3817.0	...
1700623	  743.2	  632.9	 3819.0	...
1700624	  743.3	  632.9	 3817.0	...
1700625	  743.1	  633.0	 3816.0	...
1700626	  743.0	  633.0	 3814.0	...
1700627	  743.1	  633.4	 3812.0	...
1700628	  743.4	  633.8	 3810.0	...
1700629	  743.6	  634.2	 3807.0	...
1700630	  743.6	  634.3	 3805.0	...
1700631	  743.2	  634.4	 3802.0	...
1700632	  742.8	  634.2	 3801.0	...
1700633	  742.6	  633.8	 3801.0	...
1700634	  742.6	  633.4	 3801.0	...
1700635	  742.8	  633.5	 3802.0	...
1700636	  743.0	  633.8	 3802.0	...
1700637	  743.1	  634.0	 3800.0	...
1700638	  743.1	  633.8	 3797.0	...
1700639	  743.2	  633.7	 3794.0	...
1700640	  743.2	  633.7	 3794.0	...
1700641	  743.3	  633.8	 3793.0	...
1700642	  743.2	  634.0	 3789.0	...
1700643	  743.3	  634.3	 3786.0	...
1700644	  743.3	  634.9	 3780.0	...
1700645	  743.5	  635.2	 3777.0	...
1700646	  743.6	  635.4	 3775.0	...
1700647	  743.7	  635.3	 3777.0	...
1700648	  743.7	  635.3	 3778.0	...
1700649	  743.8	  635.2	 3778.0	...
1700650	  743.9	  635.1	 3777.0	...
1700651	  743.9	  635.0	 3774.0	...
1700652	  743.8	  635.2	 3769.0	...
1700653	  743.8	  635.4	 3764.0	...
1700654	  743.8	  635.6	 3761.0	...
1700655	  743.7	  635.9	 3759.0	...
1700656	  743.7	  636.2	 3758.0	...
1700657	  743.6	  636.4	 3757.0	...
1700658	  743.6	  636.5	 3755.0	...
1700659	  743.5	  636.3	 3751.0	...
1700660	  743.3	  636.2	 3745.0	...
1700661	  743.1	  636.1	 3740.0	...
1700662	  743.0	  635.8	 3736.0	...
1700663	  743.7	  635.4	 3736.0	...
1700664	  744.5	  635.3	 3734.0	...
1700665	  745.2	  635.4	 3732.0	...
1700666	  744.8	  634.9	 3731.0	...
1700667	  744.5	  634.1	 3732.0	...
1700668	  744.4	  633.8	 3732.0	...
1700669	  744.3	  634.4	 3729.0	...
1700670	  744.2	  635.0	 3725.0	...
1700671	  744.2	  635.1	 3723.0	...
1700672	  744.6	  635.5	 3722.0	...
1700673	  744.9	  635.8	 3720.0	...
1700674	  745.1	  636.2	 3718.0	...
1700675	  745.2	  636.5	 3716.0	...
1700676	  745.3	  636.8	 3715.0	...
1700677	  745.6	  636.6	 3712.0	...
1700678	  745.9	  636.2	 3710.0	...
1700679	  746.1	  635.9	 3707.0	...
1700680	  745.7	  636.2	 3703.0	...
1700681	  745.3	  636.5	 3700.0	...
1700682	  745.1	  636.4	 3696.0	...
1700683	  745.1	  636.1	 3695.0	...
1700684	  745.2	  635.7	 3693.0	...
1700685	  745.6	  635.4	 3691.0	...
1700686	  746.0	  635.2	 3688.0	...
1700687	  745.9	  635.8	 3684.0	...
1700688	  745.6	  636.4	 3680.0	...
1700689	  745.4	  636.8	 3675.0	...
1700690	  745.5	  636.7	 3673.0	...
1700691	  745.6	  636.7	 3670.0	...
1700692	  745.6	  636.3	 3668.0	...
1700693	  745.6	  636.0	 3666.0	...
1700694	  745.7	  635.6	 3662.0	...
1700695	  746.3	  635.8	 3658.0	...
1700696	  746.9	  635.8	 3652.0	...
1700697	  746.9	  635.5	 3650.0	...
1700698	  746.5	  635.2	 3646.0	...
1700699	  746.1	  635.4	 3644.0	...
1700700	  746.1	  635.9	 3638.0	...
1700701	  746.8	  636.5	 3634.0	...
1700702	  747.5	  636.7	 3631.0	...
1700703	  748.1	  636.9	 3628.0	...
1700704	  748.1	  636.9	 3626.0	...
1700705	  748.1	  636.9	 3623.0	...
1700706	  748.1	  636.7	 3618.0	...
1700707	  747.9	  636.6	 3614.0	...
1700708	  747.6	  636.3	 3605.0	...
1700709	  747.1	  636.3	 3602.0	...
1700710	  746.8	  636.3	 3598.0	...
1700711	  747.2	  636.3	 3596.0	...
1700712	  747.8	  636.2	 3594.0	...
1700713	  748.1	  636.3	 3592.0	...
1700714	  747.8	  636.5	 3590.0	...
1700715	  747.6	  636.6	 3584.0	...
1700716	  747.8	  636.1	 3579.0	...
1700717	  747.9	  635.6	 3575.0	...
1700718	  747.9	  635.1	 3574.0	...
1700719	  747.8	  635.2	 3573.0	...
1700720	  748.0	  635.4	 3571.0	...
1700721	  748.1	  635.6	 3568.0	...
1700722	  748.3	  635.6	 3565.0	...
1700723	  748.4	  635.4	 3563.0	...
1700724	  748.4	  635.1	 3561.0	...
1700725	  748.2	  635.0	 3556.0	...
1700726	  747.7	  635.2	 3553.0	...
1700727	  747.2	  635.4	 3551.0	...
1700728	  746.8	  635.6	 3552.0	...
1700729	  746.7	  635.4	 3553.0	...
1700730	  746.7	  635.2	 3552.0	...
1700731	  746.6	  635.2	 3545.0	...
1700732	  746.5	  635.4	 3539.0	...
1700733	  746.4	  635.5	 3533.0	...
1700734	  746.3	  635.4	 3531.0	...
1700735	  746.2	  635.1	 3527.0	...
1700736	  746.2	  634.6	 3522.0	...
1700737	  746.2	  634.3	 3520.0	...
1700738	  746.3	  634.2	 3517.0	...
1700739	  746.5	  634.0	 3515.0	...
1700740	  746.6	  634.0	 3511.0	...
1700741	  746.9	  634.1	 3509.0	...
1700742	  747.1	  634.3	 3506.0	...
1700743	  747.4	  634.6	 3504.0	...
1700744	  747.6	  635.0	 3503.0	...
1700745	  747.8	  635.3	 3502.0	...
1700746	  748.4	  635.5	 3501.0	...
1700747	  748.8	  635.2	 3498.0	...
1700748	  749.1	  634.7	 3494.0	...
1700749	  749.1	  634.3	 3491.0	...
1700750	  749.1	  634.2	 3488.0	...
1700751	  749.1	  634.8	 3485.0	...
1700752	  749.1	  635.4	 3483.0	...
1700753	  749.0	  635.4	 3481.0	...
1700754	  749.2	  634.7	 3477.0	...
1700755	  749.3	  634.0	 3472.0	...
1700756	  749.3	  634.0	 3467.0	...
1700757	  749.2	  634.1	 3464.0	...
1700758	  749.8	  634.6	 3463.0	...
1700759	  750.6	  635.0	 3461.0	...
1700760	  751.4	  635.3	 3460.0	...
1700761	  751.4	  635.2	 3456.0	...
1700762	  751.6	  635.1	 3453.0	...
1700763	  751.9	  634.8	 3450.0	...
1700764	  752.2	  634.4	 3446.0	...
1700765	  752.2	  634.2	 3441.0	...
1700766	  752.0	  634.4	 3436.0	...
1700767	  751.8	  634.7	 3436.0	...
1700768	  751.7	  635.0	 3435.0	...
1700769	  751.4	  635.2	 3435.0	...
1700770	  751.1	  635.1	 3429.0	...
1700771	  751.2	  635.0	 3424.0	...
1700772	  751.4	  634.9	 3418.0	...
1700773	  751.6	  634.8	 3418.0	...
1700774	  751.6	  634.7	 3414.0	...
1700775	  751.7	  634.7	 3411.0	...
1700776	  751.6	  634.6	 3408.0	...
1700777	  751.5	  634.6	 3408.0	...
1700778	  751.4	  634.7	 3408.0	...
1700779	  751.3	  634.6	 3408.0	...
1700780	  751.4	  634.5	 3408.0	...
1700781	  751.5	  634.4	 3404.0	...
1700782	  751.5	  634.8	 3401.0	...
1700783	  751.5	  635.2	 3399.0	...
1700784	  751.5	  635.3	 3398.0	...
1700785	  751.5	  634.5	 3398.0	...
1700786	  751.6	  633.7	 3395.0	...
1700787	  751.9	  633.2	 3392.0	...
1700788	  752.2	  633.3	 3389.0	...
1700789	  752.3	  633.4	 3388.0	...
1700790	  752.4	  633.5	 3385.0	...
MSG	1700791 0000 _ Number Off
1700791	  752.5	  633.5	 3382.0	...
1700792	  752.7	  633.6	 3382.0	...
1700793	  752.8	  633.2	 3386.0	...
1700794	  752.9	  632.5	 3387.0	...
1700795	  752.9	  632.0	 3385.0	...
1700796	  753.0	  631.9	 3377.0	...
1700797	  753.0	  632.0	 3372.0	...
1700798	  753.1	  631.7	 3366.0	...
1700799	  753.3	  631.2	 3365.0	...
1700800	  753.3	  630.8	 3363.0	...
1700801	  753.3	  631.0	 3362.0	...
1700802	  753.3	  631.4	 3359.0	...
1700803	  753.3	  631.8	 3356.0	...
1700804	  753.9	  631.4	 3353.0	...
1700805	  754.3	  631.0	 3351.0	...
1700806	  754.9	  631.5	 3351.0	...
1700807	  755.1	  632.2	 3348.0	...
1700808	  755.4	  632.8	 3345.0	...
1700809	  755.6	  632.4	 3341.0	...
1700810	  755.6	  631.9	 3340.0	...
1700811	  755.6	  631.8	 3337.0	...
1700812	  755.6	  631.8	 3335.0	...
1700813	  755.6	  632.1	 3332.0	...
1700814	  755.7	  632.0	 3332.0	...
1700815	  756.2	  631.8	 3331.0	...
1700816	  756.6	  631.8	 3330.0	...
1700817	  757.0	  631.8	 3329.0	...
1700818	  757.0	  632.0	 3327.0	...
1700819	  756.9	  632.0	 3327.0	...
1700820	  756.7	  631.6	 3325.0	...
1700821	  756.6	  631.3	 3324.0	...
1700822	  756.6	  630.9	 3323.0	...
1700823	  756.7	  630.7	 3321.0	...
1700824	  757.0	  630.4	 3319.0	...
1700825	  757.3	  630.1	 3318.0	...
1700826	  757.5	  630.5	 3318.0	...
1700827	  757.6	  631.1	 3316.0	...
1700828	  757.8	  631.7	 3315.0	...
1700829	  757.7	  631.5	 3312.0	...
1700830	  757.5	  631.2	 3310.0	...
1700831	  757.4	  630.9	 3308.0	...
1700832	  757.4	  631.0	 3307.0	...
1700833	  757.5	  631.3	 3304.0	...
1700834	  757.5	  631.7	 3302.0	...
1700835	  757.6	  631.8	 3299.0	...
1700836	  758.2	  631.5	 3299.0	...
1700837	  758.7	  631.1	 3299.0	...
1700838	  759.2	  631.0	 3298.0	...
1700839	  759.2	  631.1	 3295.0	...
1700840	  758.8	  631.3	 3292.0	...
1700841	  758.4	  631.4	 3290.0	...
1700842	  758.0	  631.4	 3289.0	...
1700843	  758.0	  631.4	 3287.0	...
1700844	  758.3	  631.3	 3285.0	...
1700845	  758.8	  631.1	 3283.0	...
1700846	  759.1	  631.0	 3281.0	...
1700847	  759.2	  630.9	 3280.0	...
1700848	  759.2	  631.3	 3280.0	...
1700849	  759.2	  631.6	 3280.0	...
1700850	  759.1	  632.0	 3276.0	...
1700851	  758.9	  632.0	 3272.0	...
1700852	  758.9	  632.1	 3269.0	...
1700853	  759.1	  632.3	 3270.0	...
1700854	  759.3	  632.5	 3271.0	...
1700855	  759.2	  632.7	 3269.0	...
1700856	  759.1	  632.8	 3266.0	...
1700857	  759.0	  632.7	 3263.0	...
1700858	  759.1	  632.0	 3263.0	...
1700859	  759.4	  631.3	 3263.0	...
1700860	  759.7	  630.7	 3261.0	...
1700861	  760.0	  630.5	 3259.0	...
1700862	  760.2	  630.4	 3258.0	...
1700863	  760.3	  630.2	 3258.0	...
1700864	  760.3	  630.2	 3258.0	...
1700865	  760.4	  631.5	 3257.0	...
1700866	  760.5	  632.7	 3256.0	...
1700867	  760.6	  633.8	 3252.0	...
1700868	  760.5	  633.7	 3248.0	...
1700869	  760.3	  633.5	 3247.0	...
1700870	  760.6	  633.1	 3248.0	...
1700871	  761.0	  632.6	 3250.0	...
1700872	  761.5	  631.7	 3251.0	...
1700873	  761.8	  630.6	 3249.0	...
1700874	  762.0	  629.8	 3247.0	...
1700875	  762.1	  629.8	 3245.0	...
1700876	  762.1	  630.2	 3245.0	...
1700877	  762.2	  630.4	 3245.0	...
1700878	  762.3	  630.0	 3243.0	...
1700879	  762.5	  629.6	 3242.0	...
1700880	  762.5	  629.3	 3240.0	...
1700881	  762.6	  629.5	 3240.0	...
1700882	  762.5	  629.8	 3240.0	...
1700883	  762.5	  630.0	 3241.0	...
1700884	  762.8	  629.9	 3242.0	...
1700885	  763.1	  629.6	 3239.0	...
1700886	  763.4	  629.3	 3236.0	...
1700887	  763.3	  629.2	 3233.0	...
1700888	  763.3	  629.4	 3234.0	...
1700889	  763.3	  629.5	 3234.0	...
1700890	  763.4	  629.7	 3234.0	...
1700891	  763.5	  630.0	 3234.0	...
1700892	  763.5	  630.5	 3235.0	...
1700893	  763.1	  630.9	 3236.0	...
1700894	  762.6	  631.4	 3237.0	...
1700895	  762.2	  631.7	 3239.0	...
1700896	  762.3	  631.8	 3239.0	...
1700897	  762.4	  631.9	 3240.0	...
1700898	  762.4	  632.0	 3238.0	...
1700899	  762.6	  631.9	 3235.0	...
1700900	  762.9	  631.8	 3233.0	...
1700901	  763.2	  631.8	 3233.0	...
1700902	  763.3	  631.7	 3234.0	...
1700903	  763.1	  631.5	 3234.0	...
1700904	  763.1	  631.4	 3234.0	...
1700905	  763.1	  631.5	 3234.0	...
1700906	  763.1	  631.5	 3233.0	...
1700907	  763.2	  631.8	 3233.0	...
1700908	  763.1	  631.8	 3232.0	...
1700909	  763.0	  631.9	 3232.0	...
1700910	  762.8	  631.9	 3233.0	...
1700911	  763.0	  631.7	 3234.0	...
1700912	  763.2	  631.5	 3235.0	...
1700913	  763.0	  631.3	 3234.0	...
1700914	  762.7	  631.4	 3233.0	...
1700915	  762.5	  631.4	 3232.0	...
1700916	  762.7	  631.3	 3232.0	...
1700917	  762.8	  631.7	 3233.0	...
1700918	  762.7	  632.1	 3232.0	...
1700919	  762.5	  632.3	 3232.0	...
1700920	  762.3	  632.2	 3231.0	...
1700921	  762.3	  632.0	 3231.0	...
1700922	  762.2	  631.9	 3231.0	...
1700923	  762.3	  631.9	 3231.0	...
1700924	  762.4	  632.4	 3232.0	...
1700925	  762.8	  632.9	 3232.0	...
1700926	  763.0	  633.4	 3232.0	...
1700927	  762.9	  633.2	 3233.0	...
1700928	  762.5	  632.7	 3233.0	...
1700929	  762.0	  632.3	 3233.0	...
1700930	  761.9	  632.2	 3234.0	...
1700931	  762.1	  632.4	 3235.0	...
1700932	  762.3	  632.3	 3234.0	...
1700933	  762.4	  632.1	 3235.0	...
1700934	  762.5	  631.8	 3235.0	...
1700935	  762.7	  631.8	 3236.0	...
1700936	  762.8	  631.9	 3237.0	...
1700937	  762.8	  632.2	 3237.0	...
1700938	  762.8	  633.0	 3238.0	...
1700939	  762.8	  633.5	 3239.0	...
1700940	  762.9	  633.9	 3241.0	...
1700941	  763.0	  634.0	 3243.0	...
1700942	  763.1	  634.0	 3244.0	...
1700943	  763.2	  633.7	 3245.0	...
1700944	  763.1	  633.2	 3245.0	...
1700945	  762.7	  632.9	 3245.0	...
1700946	  762.3	  632.9	 3244.0	...
1700947	  761.9	  632.7	 3242.0	...
1700948	  761.9	  632.5	 3239.0	...
1700949	  761.9	  632.3	 3238.0	...
1700950	  762.1	  632.3	 3238.0	...
1700951	  762.3	  632.4	 3239.0	...
1700952	  762.5	  632.5	 3239.0	...
1700953	  762.6	  632.7	 3238.0	...
1700954	  762.4	  632.3	 3241.0	...
1700955	  762.1	  631.8	 3243.0	...
1700956	  761.8	  631.4	 3246.0	...
1700957	  761.8	  631.5	 3245.0	...
1700958	  761.9	  631.6	 3246.0	...
1700959	  762.2	  631.6	 3246.0	...
1700960	  762.4	  631.7	 3246.0	...
1700961	  762.6	  631.7	 3246.0	...
1700962	  762.7	  631.6	 3246.0	...
1700963	  762.9	  631.4	 3245.0	...
1700964	  763.3	  631.1	 3241.0	...
1700965	  763.8	  631.0	 3238.0	...
1700966	  764.1	  630.9	 3237.0	...
1700967	  764.1	  631.0	 3237.0	...
1700968	  764.1	  631.0	 3237.0	...
1700969	  763.9	  631.1	 3238.0	...
1700970	  763.4	  631.2	 3240.0	...
1700971	  763.1	  631.0	 3244.0	...
1700972	  762.9	  630.7	 3247.0	...
1700973	  762.9	  630.4	 3249.0	...
1700974	  762.9	  630.2	 3249.0	...
1700975	  762.9	  630.2	 3250.0	...
1700976	  762.9	  630.6	 3250.0	...
1700977	  763.0	  631.0	 3249.0	...
1700978	  763.1	  631.4	 3249.0	...
1700979	  763.0	  631.3	 3248.0	...
1700980	  762.8	  631.4	 3250.0	...
1700981	  763.1	  631.2	 3254.0	...
1700982	  763.5	  631.1	 3255.0	...
1700983	  763.6	  631.0	 3254.0	...
1700984	  763.4	  630.9	 3256.0	...
1700985	  763.1	  630.7	 3259.0	...
1700986	  762.8	  630.5	 3263.0	...
1700987	  762.6	  630.7	 3262.0	...
1700988	  762.5	  631.0	 3261.0	...
1700989	  762.7	  631.2	 3261.0	...
1700990	  762.9	  631.4	 3262.0	...
1700991	  763.1	  631.5	 3265.0	...
1700992	  763.2	  631.6	 3267.0	...
1700993	  762.9	  631.5	 3267.0	...
1700994	  762.4	  631.5	 3267.0	...
1700995	  762.2	  631.2	 3267.0	...
1700996	  762.6	  630.9	 3268.0	...
1700997	  762.9	  630.4	 3268.0	...
1700998	  763.0	  629.9	 3269.0	...
1700999	  763.1	  629.5	 3270.0	...
1701000	  763.0	  629.9	 3270.0	...
1701001	  762.9	  630.9	 3270.0	...
1701002	  762.5	  631.9	 3270.0	...
MSG	1701003 0000 _ Number On
1701003	  762.4	  632.0	 3270.0	...
1701004	  762.3	  631.7	 3270.0	...
1701005	  762.3	  631.4	 3270.0	...
1701006	  762.1	  631.4	 3270.0	...
1701007	  762.0	  631.7	 3270.0	...
1701008	  761.9	  632.0	 3274.0	...
1701009	  761.5	  632.0	 3278.0	...
1701010	  761.0	  631.7	 3283.0	...
1701011	  760.6	  631.4	 3285.0	...
1701012	  760.6	  631.3	 3285.0	...
1701013	  760.8	  631.5	 3288.0	...
1701014	  761.1	  631.9	 3290.0	...
1701015	  760.9	  632.3	 3292.0	...
1701016	  760.6	  633.0	 3292.0	...
1701017	  760.5	  633.4	 3292.0	...
1701018	  760.6	  633.6	 3296.0	...
1701019	  760.7	  633.3	 3300.0	...
1701020	  760.8	  633.1	 3304.0	...
1701021	  760.7	  633.2	 3304.0	...
1701022	  760.6	  633.3	 3304.0	...
1701023	  760.5	  633.3	 3302.0	...
1701024	  760.5	  633.1	 3302.0	...
1701025	  760.5	  632.8	 3302.0	...
1701026	  760.3	  632.6	 3304.0	...
1701027	  759.9	  632.7	 3306.0	...
1701028	  759.5	  633.0	 3307.0	...
1701029	  759.3	  633.1	 3307.0	...
1701030	  759.5	  633.1	 3307.0	...
1701031	  759.7	  633.1	 3311.0	...
1701032	  759.8	  633.4	 3314.0	...
1701033	  760.0	  633.7	 3317.0	...
1701034	  760.3	  633.9	 3318.0	...
1701035	  760.4	  633.8	 3320.0	...
1701036	  760.3	  633.7	 3321.0	...
1701037	  760.2	  633.0	 3322.0	...
1701038	  760.1	  632.4	 3324.0	...
1701039	  759.7	  631.8	 3326.0	...
1701040	  759.2	  631.9	 3328.0	...
1701041	  758.8	  632.0	 3331.0	...
1701042	  758.9	  632.1	 3334.0	...
1701043	  758.9	  632.3	 3339.0	...
1701044	  758.9	  632.0	 3341.0	...
1701045	  758.9	  631.7	 3343.0	...
1701046	  759.0	  631.1	 3342.0	...
1701047	  758.9	  630.7	 3343.0	...
1701048	  758.6	  630.3	 3348.0	...
1701049	  758.3	  630.3	 3352.0	...
1701050	  758.1	  630.5	 3355.0	...
1701051	  757.9	  630.9	 3355.0	...
1701052	  757.9	  631.1	 3353.0	...
1701053	  758.1	  631.3	 3352.0	...
1701054	  758.3	  631.2	 3355.0	...
1701055	  758.3	  631.0	 3359.0	...
1701056	  758.3	  630.5	 3364.0	...
1701057	  758.6	  630.1	 3364.0	...
1701058	  758.8	  629.7	 3366.0	...
1701059	  759.0	  630.0	 3369.0	...
1701060	  759.0	  630.4	 3372.0	...
1701061	  759.1	  630.7	 3370.0	...
1701062	  759.1	  630.7	 3368.0	...
1701063	  759.2	  630.5	 3366.0	...
1701064	  759.4	  630.2	 3369.0	...
1701065	  759.6	  630.1	 3373.0	...
1701066	  759.8	  630.1	 3376.0	...
1701067	  759.8	  630.1	 3376.0	...
1701068	  759.7	  630.2	 3376.0	...
1701069	  759.5	  630.3	 3376.0	...
1701070	  759.2	  630.4	 3377.0	...
1701071	  759.0	  630.4	 3378.0	...
1701072	  759.1	  630.3	 3380.0	...
1701073	  759.1	  630.0	 3380.0	...
1701074	  759.1	  629.7	 3385.0	...
1701075	  759.0	  630.2	 3389.0	...
1701076	  759.0	  631.0	 3393.0	...
1701077	  758.7	  631.7	 3395.0	...
1701078	  758.4	  631.4	 3398.0	...
1701079	  758.1	  631.1	 3400.0	...
1701080	  758.1	  631.0	 3402.0	...
1701081	  757.8	  631.1	 3404.0	...
1701082	  757.5	  631.1	 3407.0	...
1701083	  756.8	  630.9	 3408.0	...
1701084	  756.3	  630.6	 3409.0	...
1701085	  755.8	  630.4	 3410.0	...
1701086	  755.8	  630.4	 3412.0	...
1701087	  755.9	  630.9	 3413.0	...
1701088	  755.9	  631.4	 3414.0	...
1701089	  755.7	  631.9	 3414.0	...
1701090	  755.5	  631.9	 3417.0	...
1701091	  755.4	  632.1	 3419.0	...
1701092	  755.4	  632.3	 3422.0	...
1701093	  755.4	  632.5	 3424.0	...
1701094	  755.2	  632.4	 3426.0	...
1701095	  754.7	  632.5	 3427.0	...
1701096	  754.2	  632.7	 3428.0	...
1701097	  754.0	  633.0	 3429.0	...
1701098	  754.2	  633.3	 3429.0	...
1701099	  754.3	  633.6	 3429.0	...
1701100	  754.4	  633.7	 3429.0	...
1701101	  754.9	  633.6	 3431.0	...
1701102	  755.2	  632.7	 3434.0	...
1701103	  755.5	  631.8	 3436.0	...
1701104	  755.5	  631.9	 3437.0	...
1701105	  755.5	  632.7	 3438.0	...
1701106	  755.5	  633.5	 3439.0	...
1701107	  755.5	  633.4	 3439.0	...
1701108	  755.7	  633.2	 3440.0	...
1701109	  755.7	  633.2	 3440.0	...
1701110	  755.8	  633.2	 3440.0	...
1701111	  755.7	  633.1	 3440.0	...
1701112	  755.7	  632.8	 3440.0	...
1701113	  755.7	  632.5	 3442.0	...
1701114	  755.8	  632.4	 3444.0	...
1701115	  755.9	  632.4	 3446.0	...
1701116	  756.0	  632.3	 3446.0	...
1701117	  756.1	  632.4	 3451.0	...
1701118	  756.1	  632.3	 3457.0	...
1701119	  755.5	  632.3	 3462.0	...
1701120	  754.9	  632.3	 3461.0	...
1701121	  754.5	  632.8	 3464.0	...
1701122	  754.7	  633.3	 3466.0	...
1701123	  754.6	  633.8	 3468.0	...
1701124	  754.5	  633.8	 3467.0	...
1701125	  754.4	  633.9	 3468.0	...
1701126	  754.6	  633.8	 3470.0	...
1701127	  754.2	  633.8	 3474.0	...
1701128	  753.7	  633.7	 3476.0	...
1701129	  753.5	  633.7	 3478.0	...
1701130	  753.8	  633.7	 3478.0	...
1701131	  753.8	  633.7	 3479.0	...
1701132	  753.3	  633.7	 3480.0	...
1701133	  752.8	  633.6	 3481.0	...
1701134	  752.5	  633.5	 3482.0	...
1701135	  752.2	  633.5	 3484.0	...
1701136	  752.0	  633.6	 3484.0	...
1701137	  752.3	  633.6	 3485.0	...
1701138	  752.7	  633.8	 3485.0	...
1701139	  753.4	  633.9	 3485.0	...
1701140	  753.7	  634.0	 3485.0	...
1701141	  753.9	  633.7	 3483.0	...
1701142	  753.8	  633.1	 3481.0	...
1701143	  753.5	  632.8	 3479.0	...
1701144	  753.0	  632.6	 3480.0	...
1701145	  752.5	  632.8	 3482.0	...
1701146	  752.2	  633.3	 3484.0	...
1701147	  752.2	  633.8	 3485.0	...
1701148	  752.3	  634.4	 3484.0	...
1701149	  752.5	  634.8	 3483.0	...
1701150	  752.7	  635.1	 3484.0	...
1701151	  752.8	  635.0	 3486.0	...
1701152	  753.0	  634.8	 3490.0	...
1701153	  753.1	  634.2	 3492.0	...
1701154	  753.1	  633.8	 3494.0	...
1701155	  753.1	  633.4	 3493.0	...
1701156	  753.2	  633.3	 3493.0	...
1701157	  753.6	  633.2	 3493.0	...
1701158	  754.1	  633.0	 3495.0	...
1701159	  754.6	  633.1	 3500.0	...
1701160	  754.6	  633.4	 3503.0	...
1701161	  754.4	  634.0	 3504.0	...
1701162	  754.4	  634.2	 3502.0	...
1701163	  754.6	  634.4	 3499.0	...
1701164	  754.7	  634.5	 3498.0	...
1701165	  754.6	  634.6	 3497.0	...
1701166	  754.5	  634.6	 3499.0	...
1701167	  754.4	  634.7	 3501.0	...
1701168	  754.3	  634.8	 3503.0	...
1701169	  754.3	  635.1	 3504.0	...
1701170	  754.1	  635.4	 3504.0	...
1701171	  753.8	  635.6	 3503.0	...
1701172	  753.6	  635.7	 3502.0	...
1701173	  753.6	  635.6	 3502.0	...
1701174	  753.6	  635.5	 3503.0	...
1701175	  753.7	  635.7	 3504.0	...
1701176	  753.9	  636.0	 3504.0	...
1701177	  754.1	  636.4	 3503.0	...
1701178	  754.3	  636.6	 3501.0	...
1701179	  754.2	  637.0	 3501.0	...
1701180	  753.9	  637.3	 3500.0	...
1701181	  753.6	  637.4	 3500.0	...
1701182	  753.1	  637.3	 3501.0	...
1701183	  752.9	  637.3	 3500.0	...
1701184	  752.7	  637.0	 3500.0	...
1701185	  752.7	  636.8	 3499.0	...
1701186	  752.7	  637.0	 3499.0	...
1701187	  752.6	  637.3	 3500.0	...
1701188	  752.6	  637.5	 3502.0	...
1701189	  752.5	  637.4	 3504.0	...
1701190	  752.4	  637.3	 3505.0	...
1701191	  752.4	  637.5	 3505.0	...
1701192	  752.4	  637.8	 3505.0	...
1701193	  752.6	  638.1	 3505.0	...
1701194	  752.7	  638.2	 3506.0	...
1701195	  752.8	  638.1	 3506.0	...
1701196	  752.8	  637.7	 3507.0	...
1701197	  752.8	  637.3	 3506.0	...
1701198	  752.7	  637.1	 3506.0	...
1701199	  752.7	  637.1	 3505.0	...
1701200	  752.9	  637.2	 3506.0	...
1701201	  753.1	  637.4	 3505.0	...
1701202	  753.3	  637.5	 3503.0	...
1701203	  753.2	  637.5	 3502.0	...
1701204	  753.2	  637.7	 3502.0	...
1701205	  753.3	  638.0	 3502.0	...
1701206	  753.4	  638.3	 3502.0	...
1701207	  753.2	  638.3	 3502.0	...
1701208	  753.0	  638.1	 3503.0	...
1701209	  752.9	  637.9	 3504.0	...
1701210	  753.1	  637.8	 3503.0	...
1701211	  753.2	  637.8	 3502.0	...
1701212	  753.3	  637.9	 3499.0	...
1701213	  753.2	  638.2	 3496.0	...
1701214	  753.3	  638.1	 3493.0	...
1701215	  753.4	  637.8	 3492.0	...
1701216	  753.7	  637.4	 3493.0	...
1701217	  753.9	  637.7	 3495.0	...
1701218	  754.1	  638.0	 3494.0	...
1701219	  754.2	  638.4	 3492.0	...
1701220	  754.2	  638.4	 3490.0	...
1701221	  754.3	  638.4	 3490.0	...
1701222	  754.0	  638.5	 3491.0	...
1701223	  753.6	  638.6	 3492.0	...
1701224	  753.3	  638.6	 3494.0	...
1701225	  753.3	  638.6	 3491.0	...
1701226	  753.3	  639.1	 3487.0	...
1701227	  753.4	  639.5	 3483.0	...
1701228	  753.4	  639.4	 3484.0	...
1701229	  753.2	  639.0	 3486.0	...
1701230	  752.9	  638.6	 3487.0	...
1701231	  752.9	  638.6	 3485.0	...
1701232	  753.0	  638.6	 3483.0	...
1701233	  753.2	  638.6	 3482.0	...
1701234	  753.1	  638.4	 3482.0	...
1701235	  753.1	  638.2	 3483.0	...
1701236	  752.7	  638.3	 3482.0	...
1701237	  752.3	  638.6	 3481.0	...
1701238	  751.9	  638.9	 3478.0	...
1701239	  752.2	  639.0	 3477.0	...
1701240	  752.4	  639.0	 3476.0	...
1701241	  752.4	  638.9	 3478.0	...
1701242	  752.0	  638.8	 3480.0	...
1701243	  751.8	  639.4	 3481.0	...
1701244	  751.9	  640.0	 3480.0	...
1701245	  752.3	  640.6	 3479.0	...
1701246	  752.9	  640.4	 3478.0	...
1701247	  753.4	  640.3	 3478.0	...
1701248	  753.5	  640.3	 3478.0	...
1701249	  753.4	  640.4	 3477.0	...
1701250	  753.1	  640.6	 3475.0	...
1701251	  752.9	  640.7	 3472.0	...
1701252	  752.8	  640.4	 3473.0	...
1701253	  752.8	  640.1	 3474.0	...
1701254	  752.8	  639.9	 3474.0	...
1701255	  752.9	  639.9	 3474.0	...
1701256	  752.5	  640.1	 3474.0	...
1701257	  752.2	  640.2	 3473.0	...
1701258	  751.8	  640.2	 3471.0	...
1701259	  751.9	  640.7	 3470.0	...
1701260	  752.0	  641.1	 3469.0	...
1701261	  752.2	  641.3	 3470.0	...
1701262	  752.3	  640.4	 3471.0	...
1701263	  752.2	  639.6	 3472.0	...
1701264	  751.9	  639.7	 3473.0	...
1701265	  751.5	  640.4	 3473.0	...
1701266	  751.2	  641.0	 3473.0	...
1701267	  751.1	  641.1	 3473.0	...
1701268	  751.2	  641.2	 3471.0	...
1701269	  751.3	  641.3	 3469.0	...
1701270	  751.8	  641.2	 3467.0	...
1701271	  752.4	  641.0	 3468.0	...
1701272	  752.7	  641.4	 3469.0	...
1701273	  752.5	  642.0	 3469.0	...
1701274	  752.6	  642.8	 3468.0	...
1701275	  752.9	  643.2	 3469.0	...
1701276	  753.1	  642.6	 3470.0	...
1701277	  753.0	  641.7	 3470.0	...
1701278	  753.1	  641.0	 3469.0	...
1701279	  753.3	  641.3	 3468.0	...
1701280	  752.7	  641.7	 3464.0	...
1701281	  751.8	  641.9	 3460.0	...
1701282	  751.2	  641.9	 3457.0	...
1701283	  751.3	  641.8	 3457.0	...
1701284	  751.3	  641.9	 3459.0	...
1701285	  751.1	  642.5	 3461.0	...
1701286	  751.2	  643.1	 3463.0	...
1701287	  751.1	  643.9	 3461.0	...
1701288	  751.1	  644.3	 3460.0	...
1701289	  751.4	  644.7	 3459.0	...
1701290	  751.8	  644.8	 3459.0	...
1701291	  752.1	  644.5	 3460.0	...
1701292	  752.0	  644.1	 3461.0	...
1701293	  751.9	  643.5	 3462.0	...
1701294	  752.0	  643.2	 3462.0	...
1701295	  752.1	  642.9	 3461.0	...
1701296	  752.3	  642.9	 3460.0	...
1701297	  752.5	  642.9	 3460.0	...
1701298	  752.6	  643.0	 3460.0	...
1701299	  752.6	  643.6	 3460.0	...
1701300	  752.5	  644.2	 3458.0	...
1701301	  752.5	  644.6	 3457.0	...
1701302	  752.6	  644.5	 3456.0	...
1701303	  752.6	  644.5	 3457.0	...
1701304	  752.3	  644.6	 3457.0	...
1701305	  752.1	  644.6	 3459.0	...
MSG	1701306 0000 _ Number Off
1701306	  751.9	  644.4	 3460.0	...
1701307	  751.9	  644.1	 3460.0	...
1701308	  751.9	  644.1	 3459.0	...
1701309	  751.9	  644.1	 3456.0	...
1701310	  751.8	  644.4	 3455.0	...
1701311	  751.8	  644.6	 3453.0	...
1701312	  751.8	  644.7	 3452.0	...
1701313	  752.1	  644.6	 3452.0	...
1701314	  752.4	  644.4	 3451.0	...
1701315	  752.5	  644.4	 3450.0	...
1701316	  752.4	  644.4	 3451.0	...
1701317	  752.2	  644.5	 3454.0	...
1701318	  752.1	  644.7	 3457.0	...
1701319	  752.1	  644.9	 3456.0	...
1701320	  752.1	  645.0	 3454.0	...
1701321	  752.2	  645.3	 3452.0	...
1701322	  752.1	  645.6	 3452.0	...
1701323	  752.2	  645.4	 3453.0	...
1701324	  752.2	  645.1	 3454.0	...
1701325	  752.1	  644.8	 3455.0	...
1701326	  752.2	  644.7	 3456.0	...
1701327	  752.2	  644.9	 3456.0	...
1701328	  752.3	  645.3	 3456.0	...
1701329	  752.3	  645.7	 3454.0	...
1701330	  752.2	  645.8	 3453.0	...
1701331	  752.2	  645.5	 3453.0	...
1701332	  752.2	  644.9	 3453.0	...
1701333	  752.2	  644.6	 3454.0	...
1701334	  752.1	  644.5	 3454.0	...
1701335	  752.2	  644.7	 3455.0	...
1701336	  752.2	  644.8	 3455.0	...
1701337	  752.3	  644.9	 3457.0	...
1701338	  752.3	  645.1	 3458.0	...
1701339	  752.3	  645.3	 3457.0	...
1701340	  752.1	  645.5	 3455.0	...
1701341	  752.0	  645.7	 3456.0	...
1701342	  751.8	  645.7	 3458.0	...
1701343	  751.9	  645.7	 3459.0	...
1701344	  752.0	  645.6	 3457.0	...
1701345	  752.1	  645.6	 3455.0	...
1701346	  752.1	  645.8	 3455.0	...
1701347	  752.1	  645.9	 3454.0	...
1701348	  752.4	  645.8	 3454.0	...
1701349	  752.7	  645.7	 3454.0	...
1701350	  752.4	  645.4	 3455.0	...
1701351	  751.8	  645.1	 3458.0	...
1701352	  751.5	  644.8	 3460.0	...
1701353	  751.7	  644.7	 3460.0	...
1701354	  751.9	  644.8	 3460.0	...
1701355	  751.9	  644.8	 3459.0	...
1701356	  751.9	  644.8	 3459.0	...
1701357	  751.9	  644.7	 3461.0	...
1701358	  751.8	  644.7	 3464.0	...
1701359	  751.8	  644.6	 3465.0	...
1701360	  751.8	  645.1	 3465.0	...
1701361	  752.1	  645.6	 3466.0	...
1701362	  752.1	  646.0	 3466.0	...
1701363	  752.0	  645.9	 3466.0	...
1701364	  752.0	  645.8	 3465.0	...
1701365	  751.7	  645.6	 3466.0	...
1701366	  751.4	  645.5	 3467.0	...
1701367	  751.3	  645.4	 3468.0	...
1701368	  751.3	  645.4	 3469.0	...
1701369	  751.4	  645.3	 3470.0	...
1701370	  751.5	  645.5	 3470.0	...
1701371	  751.6	  645.7	 3471.0	...
1701372	  751.8	  645.8	 3471.0	...
1701373	  751.8	  646.2	 3472.0	...
1701374	  751.7	  646.6	 3471.0	...
1701375	  751.6	  647.3	 3470.0	...
1701376	  751.6	  647.7	 3469.0	...
1701377	  751.5	  647.3	 3470.0	...
1701378	  751.5	  646.7	 3471.0	...
1701379	  751.0	  646.4	 3472.0	...
1701380	  750.5	  646.8	 3472.0	...
1701381	  749.9	  646.9	 3472.0	...
1701382	  749.9	  646.8	 3471.0	...
1701383	  749.8	  646.7	 3472.0	...
1701384	  749.6	  646.8	 3473.0	...
1701385	  749.4	  647.0	 3474.0	...
1701386	  749.3	  647.3	 3474.0	...
1701387	  749.4	  647.7	 3475.0	...
1701388	  749.2	  648.0	 3476.0	...
1701389	  749.0	  648.3	 3477.0	...
1701390	  749.4	  648.4	 3478.0	...
1701391	  750.1	  648.5	 3476.0	...
1701392	  750.6	  648.4	 3475.0	...
1701393	  750.3	  648.4	 3476.0	...
1701394	  750.1	  648.5	 3479.0	...
1701395	  749.8	  648.4	 3482.0	...
1701396	  749.6	  648.3	 3483.0	...
1701397	  749.4	  648.1	 3483.0	...
1701398	  749.4	  648.0	 3483.0	...
1701399	  749.4	  648.0	 3484.0	...
1701400	  749.5	  647.9	 3485.0	...
1701401	  749.5	  647.8	 3487.0	...
1701402	  749.3	  647.6	 3486.0	...
1701403	  749.2	  647.6	 3484.0	...
1701404	  749.2	  647.5	 3485.0	...
1701405	  749.3	  647.5	 3489.0	...
1701406	  749.3	  647.5	 3491.0	...
1701407	  749.2	  647.7	 3490.0	...
1701408	  749.1	  648.0	 3488.0	...
1701409	  749.0	  648.1	 3487.0	...
1701410	  748.9	  648.1	 3487.0	...
1701411	  749.1	  648.1	 3488.0	...
1701412	  749.3	  648.1	 3489.0	...
1701413	  749.1	  648.2	 3490.0	...
1701414	  748.7	  648.6	 3491.0	...
1701415	  748.2	  649.0	 3492.0	...
1701416	  748.1	  649.1	 3494.0	...
1701417	  747.9	  648.8	 3496.0	...
1701418	  747.8	  648.6	 3496.0	...
1701419	  747.9	  648.7	 3497.0	...
1701420	  748.2	  648.7	 3496.0	...
1701421	  748.6	  648.8	 3496.0	...
1701422	  748.8	  648.9	 3496.0	...
1701423	  748.8	  649.1	 3498.0	...
1701424	  748.8	  649.3	 3499.0	...
1701425	  748.6	  649.6	 3500.0	...
1701426	  748.5	  649.7	 3499.0	...
1701427	  748.3	  649.5	 3499.0	...
1701428	  748.3	  649.3	 3501.0	...
1701429	  748.3	  649.1	 3504.0	...
1701430	  748.2	  649.2	 3506.0	...
1701431	  748.0	  649.0	 3506.0	...
1701432	  748.0	  648.8	 3507.0	...
1701433	  748.0	  648.0	 3509.0	...
1701434	  748.2	  647.6	 3510.0	...
1701435	  748.1	  647.3	 3512.0	...
1701436	  748.0	  647.8	 3514.0	...
1701437	  747.9	  648.1	 3513.0	...
1701438	  747.9	  648.4	 3512.0	...
1701439	  747.9	  648.4	 3514.0	...
1701440	  747.9	  648.2	 3518.0	...
1701441	  748.0	  648.0	 3522.0	...
1701442	  748.1	  647.7	 3522.0	...
1701443	  748.3	  647.7	 3524.0	...
1701444	  748.4	  648.2	 3526.0	...
1701445	  748.4	  648.7	 3526.0	...
1701446	  748.0	  649.2	 3526.0	...
1701447	  747.7	  649.4	 3525.0	...
1701448	  747.5	  649.5	 3526.0	...
1701449	  747.6	  649.2	 3527.0	...
1701450	  747.9	  648.8	 3527.0	...
1701451	  748.1	  648.4	 3527.0	...
1701452	  748.4	  648.4	 3531.0	...
1701453	  748.6	  648.5	 3534.0	...
1701454	  749.1	  648.4	 3538.0	...
1701455	  749.4	  648.1	 3538.0	...
1701456	  749.2	  648.0	 3536.0	...
1701457	  748.7	  648.0	 3535.0	...
1701458	  748.2	  648.1	 3535.0	...
1701459	  748.2	  648.0	 3539.0	...
1701460	  747.9	  648.0	 3543.0	...
1701461	  747.6	  648.1	 3545.0	...
1701462	  747.7	  648.1	 3545.0	...
1701463	  748.3	  648.0	 3544.0	...
1701464	  748.9	  647.6	 3546.0	...
1701465	  749.0	  647.5	 3551.0	...
1701466	  748.7	  647.5	 3556.0	...
1701467	  748.4	  647.5	 3558.0	...
1701468	  748.1	  647.6	 3558.0	...
1701469	  748.0	  647.7	 3558.0	...
1701470	  747.9	  647.8	 3559.0	...
1701471	  747.7	  648.0	 3559.0	...
1701472	  747.5	  647.7	 3559.0	...
1701473	  747.4	  647.3	 3560.0	...
1701474	  747.7	  647.2	 3560.0	...
1701475	  748.1	  647.5	 3560.0	...
1701476	  748.3	  648.1	 3558.0	...
1701477	  748.3	  648.2	 3560.0	...
1701478	  748.4	  648.3	 3562.0	...
1701479	  748.4	  647.9	 3564.0	...
1701480	  748.5	  647.6	 3564.0	...
1701481	  748.5	  647.4	 3566.0	...
1701482	  748.5	  647.4	 3567.0	...
1701483	  748.7	  647.4	 3569.0	...
1701484	  748.9	  647.4	 3572.0	...
1701485	  748.6	  647.5	 3574.0	...
1701486	  748.2	  647.5	 3577.0	...
1701487	  747.8	  647.6	 3577.0	...
1701488	  747.7	  647.6	 3577.0	...
1701489	  747.6	  647.6	 3577.0	...
1701490	  747.6	  647.6	 3577.0	...
1701491	  747.9	  647.6	 3577.0	...
1701492	  748.2	  647.6	 3578.0	...
1701493	  748.5	  647.4	 3580.0	...
1701494	  748.9	  647.2	 3582.0	...
1701495	  749.2	  646.9	 3582.0	...
1701496	  749.6	  646.8	 3582.0	...
1701497	  749.6	  647.0	 3584.0	...
1701498	  749.3	  647.4	 3586.0	...
1701499	  748.8	  647.8	 3588.0	...
1701500	  748.2	  648.1	 3588.0	...
1701501	  748.1	  647.6	 3589.0	...
1701502	  748.1	  647.0	 3591.0	...
1701503	  748.2	  646.3	 3593.0	...
1701504	  748.2	  646.2	 3594.0	...
1701505	  748.3	  646.4	 3595.0	...
1701506	  748.5	  646.6	 3595.0	...
1701507	  748.5	  646.8	 3595.0	...
1701508	  748.4	  646.6	 3597.0	...
1701509	  748.2	  646.4	 3598.0	...
1701510	  748.1	  646.3	 3599.0	...
1701511	  748.1	  646.4	 3598.0	...
1701512	  748.1	  646.5	 3601.0	...
1701513	  747.9	  646.6	 3605.0	...
1701514	  747.7	  646.6	 3608.0	...
1701515	  747.6	  646.6	 3607.0	...
1701516	  747.6	  646.9	 3605.0	...
1701517	  747.6	  647.3	 3603.0	...
1701518	  747.9	  647.6	 3602.0	...
1701519	  748.1	  647.6	 3604.0	...
MSG	1701520 0000 _ Number On
1701520	  748.0	  647.8	 3608.0	...
1701521	  747.8	  648.1	 3612.0	...
1701522	  747.9	  648.3	 3615.0	...
1701523	  748.1	  648.5	 3616.0	...
1701524	  748.3	  648.2	 3618.0	...
1701525	  748.0	  648.0	 3618.0	...
1701526	  747.9	  647.8	 3618.0	...
1701527	  747.5	  647.9	 3618.0	...
1701528	  747.1	  648.1	 3617.0	...
1701529	  746.7	  648.0	 3616.0	...
1701530	  746.7	  647.8	 3615.0	...
1701531	  746.8	  647.6	 3617.0	...
1701532	  746.9	  647.4	 3619.0	...
1701533	  746.9	  647.3	 3623.0	...
1701534	  746.9	  647.6	 3624.0	...
1701535	  746.8	  647.9	 3624.0	...
1701536	  746.8	  648.2	 3624.0	...
1701537	  746.7	  647.8	 3627.0	...
1701538	  746.7	  647.6	 3631.0	...
1701539	  746.8	  647.5	 3635.0	...
1701540	  747.0	  647.5	 3636.0	...
1701541	  747.1	  647.6	 3636.0	...
1701542	  746.7	  648.1	 3636.0	...
1701543	  746.4	  648.5	 3636.0	...
1701544	  746.0	  649.1	 3635.0	...
1701545	  745.9	  649.4	 3636.0	...
1701546	  745.8	  649.5	 3637.0	...
1701547	  745.7	  649.2	 3638.0	...
1701548	  745.8	  648.8	 3639.0	...
1701549	  745.8	  648.2	 3640.0	...
1701550	  745.8	  647.5	 3642.0	...
1701551	  745.7	  647.1	 3645.0	...
1701552	  744.9	  647.0	 3649.0	...
1701553	  744.3	  646.9	 3651.0	...
1701554	  743.7	  646.8	 3651.0	...
1701555	  744.0	  647.0	 3651.0	...
1701556	  744.2	  647.5	 3653.0	...
1701557	  744.3	  648.0	 3655.0	...
1701558	  744.1	  648.3	 3658.0	...
1701559	  743.9	  648.5	 3657.0	...
1701560	  743.8	  648.9	 3657.0	...
1701561	  743.8	  649.1	 3656.0	...
1701562	  743.8	  649.4	 3655.0	...
1701563	  744.0	  649.1	 3660.0	...
1701564	  744.4	  648.4	 3665.0	...
1701565	  744.8	  647.7	 3670.0	...
1701566	  745.1	  647.3	 3670.0	...
1701567	  745.0	  647.4	 3671.0	...
1701568	  745.0	  647.7	 3670.0	...
1701569	  745.0	  647.9	 3670.0	...
1701570	  744.9	  647.7	 3669.0	...
1701571	  744.8	  647.3	 3669.0	...
1701572	  744.6	  646.8	 3672.0	...
1701573	  744.4	  646.4	 3675.0	...
1701574	  744.1	  646.0	 3678.0	...
1701575	  744.0	  646.2	 3680.0	...
1701576	  744.0	  646.7	 3682.0	...
1701577	  744.1	  647.2	 3682.0	...
1701578	  744.2	  647.3	 3681.0	...
1701579	  744.2	  647.3	 3679.0	...
1701580	  744.2	  647.3	 3680.0	...
1701581	  744.2	  647.1	 3681.0	...
1701582	  744.2	  646.9	 3682.0	...
1701583	  744.2	  646.8	 3682.0	...
1701584	  744.1	  646.7	 3682.0	...
1701585	  744.1	  647.1	 3682.0	...
1701586	  744.2	  647.5	 3683.0	...
1701587	  744.3	  647.5	 3683.0	...
1701588	  744.5	  647.0	 3684.0	...
1701589	  745.0	  646.9	 3686.0	...
1701590	  745.4	  647.2	 3688.0	...
1701591	  745.8	  647.4	 3688.0	...
1701592	  745.9	  647.1	 3689.0	...
1701593	  746.0	  646.7	 3690.0	...
1701594	  746.2	  646.5	 3692.0	...
1701595	  746.2	  646.3	 3693.0	...
1701596	  746.1	  646.5	 3694.0	...
1701597	  746.0	  646.7	 3695.0	...
1701598	  745.9	  647.0	 3696.0	...
1701599	  745.9	  647.1	 3696.0	...
1701600	  745.8	  647.6	 3697.0	...
1701601	  745.7	  647.9	 3699.0	...
1701602	  745.6	  648.1	 3701.0	...
1701603	  745.6	  647.9	 3704.0	...
1701604	  745.5	  647.6	 3706.0	...
1701605	  745.4	  647.4	 3707.0	...
1701606	  745.5	  647.4	 3706.0	...
1701607	  745.5	  647.4	 3705.0	...
1701608	  745.6	  647.5	 3705.0	...
1701609	  745.8	  647.5	 3705.0	...
1701610	  746.0	  647.4	 3705.0	...
1701611	  746.2	  647.3	 3704.0	...
1701612	  746.1	  647.3	 3704.0	...
1701613	  746.0	  647.3	 3704.0	...
1701614	  746.2	  647.3	 3703.0	...
1701615	  746.7	  647.3	 3703.0	...
1701616	  747.2	  647.2	 3703.0	...
1701617	  746.8	  647.2	 3702.0	...
1701618	  746.2	  647.3	 3703.0	...
1701619	  746.1	  647.3	 3704.0	...
1701620	  746.5	  647.3	 3708.0	...
1701621	  746.9	  647.2	 3710.0	...
1701622	  746.9	  647.3	 3713.0	...
1701623	  746.9	  647.4	 3717.0	...
1701624	  746.9	  647.6	 3720.0	...
1701625	  747.0	  647.7	 3723.0	...
1701626	  746.8	  647.9	 3723.0	...
1701627	  746.7	  648.0	 3722.0	...
1701628	  746.6	  647.7	 3722.0	...
1701629	  746.7	  647.2	 3721.0	...
1701630	  747.0	  646.6	 3721.0	...
1701631	  747.2	  646.4	 3721.0	...
1701632	  747.6	  646.4	 3724.0	...
1701633	  747.8	  646.4	 3726.0	...
1701634	  748.0	  646.4	 3729.0	...
1701635	  748.1	  646.6	 3729.0	...
1701636	  748.1	  646.8	 3727.0	...
1701637	  748.1	  647.2	 3725.0	...
1701638	  748.1	  647.6	 3724.0	...
1701639	  748.0	  647.6	 3724.0	...
1701640	  747.8	  647.4	 3725.0	...
1701641	  747.6	  647.2	 3725.0	...
1701642	  747.4	  647.2	 3725.0	...
1701643	  747.7	  647.7	 3725.0	...
1701644	  748.0	  648.1	 3725.0	...
1701645	  748.1	  648.7	 3724.0	...
1701646	  747.8	  648.7	 3724.0	...
1701647	  747.4	  648.7	 3723.0	...
1701648	  747.4	  648.7	 3722.0	...
1701649	  747.5	  649.2	 3721.0	...
1701650	  747.5	  649.6	 3721.0	...
1701651	  747.4	  649.3	 3723.0	...
1701652	  747.4	  648.8	 3725.0	...
1701653	  747.3	  648.2	 3726.0	...
1701654	  747.2	  647.4	 3727.0	...
1701655	  746.7	  646.6	 3727.0	...
1701656	  746.3	  646.4	 3728.0	...
1701657	  746.1	  647.1	 3728.0	...
1701658	  746.3	  647.6	 3728.0	...
1701659	  746.5	  647.5	 3729.0	...
1701660	  746.5	  647.4	 3732.0	...
1701661	  746.4	  647.4	 3735.0	...
1701662	  746.2	  647.5	 3738.0	...
1701663	  746.1	  647.6	 3739.0	...
1701664	  746.1	  647.5	 3739.0	...
1701665	  746.2	  647.3	 3740.0	...
1701666	  746.5	  647.2	 3740.0	...
1701667	  746.7	  647.4	 3739.0	...
1701668	  746.9	  647.2	 3739.0	...
1701669	  746.9	  646.8	 3739.0	...
1701670	  746.6	  647.1	 3740.0	...
1701671	  746.3	  647.7	 3742.0	...
1701672	  746.1	  648.1	 3743.0	...
1701673	  746.3	  647.9	 3744.0	...
1701674	  746.4	  648.1	 3746.0	...
1701675	  746.5	  648.5	 3748.0	...
1701676	  746.4	  648.7	 3750.0	...
1701677	  746.2	  648.5	 3751.0	...
1701678	  746.0	  648.6	 3752.0	...
1701679	  745.7	  648.9	 3752.0	...
1701680	  745.4	  649.2	 3753.0	...
1701681	  745.0	  649.3	 3753.0	...
1701682	  745.0	  649.3	 3754.0	...
1701683	  745.1	  649.8	 3754.0	...
1701684	  745.1	  650.3	 3754.0	...
1701685	  745.2	  650.8	 3754.0	...
1701686	  745.0	  650.1	 3755.0	...
1701687	  744.8	  649.5	 3756.0	...
1701688	  744.5	  648.8	 3757.0	...
1701689	  744.9	  649.0	 3760.0	...
1701690	  745.4	  649.1	 3762.0	...
1701691	  746.0	  648.7	 3764.0	...
1701692	  746.0	  648.2	 3763.0	...
1701693	  746.0	  647.8	 3763.0	...
1701694	  746.0	  647.9	 3764.0	...
1701695	  746.1	  648.2	 3765.0	...
1701696	  746.1	  648.6	 3762.0	...
1701697	  745.7	  649.1	 3759.0	...
1701698	  745.3	  649.5	 3758.0	...
1701699	  745.0	  649.5	 3761.0	...
1701700	  745.1	  649.5	 3765.0	...
1701701	  745.2	  649.4	 3765.0	...
1701702	  745.1	  649.1	 3766.0	...
1701703	  745.1	  648.8	 3768.0	...
1701704	  745.1	  648.9	 3770.0	...
1701705	  745.2	  649.1	 3771.0	...
1701706	  745.4	  649.3	 3772.0	...
1701707	  745.5	  649.3	 3771.0	...
1701708	  745.4	  649.5	 3770.0	...
1701709	  745.2	  649.6	 3769.0	...
1701710	  745.1	  649.5	 3768.0	...
1701711	  745.2	  649.4	 3767.0	...
1701712	  745.3	  649.3	 3767.0	...
1701713	  745.5	  649.3	 3767.0	...
1701714	  746.0	  649.0	 3767.0	...
1701715	  746.5	  648.9	 3766.0	...
1701716	  746.9	  648.8	 3765.0	...
1701717	  747.1	  649.0	 3765.0	...
1701718	  747.2	  649.0	 3767.0	...
1701719	  747.1	  649.0	 3772.0	...
1701720	  747.1	  649.0	 3776.0	...
1701721	  746.5	  649.1	 3778.0	...
1701722	  746.0	  649.2	 3779.0	...
1701723	  745.4	  649.2	 3780.0	...
1701724	  745.4	  649.2	 3780.0	...
1701725	  745.3	  649.1	 3778.0	...
1701726	  745.3	  649.2	 3775.0	...
1701727	  745.3	  649.3	 3773.0	...
1701728	  745.7	  649.4	 3774.0	...
1701729	  746.0	  649.3	 3775.0	...
1701730	  746.3	  649.1	 3775.0	...
1701731	  746.3	  649.0	 3775.0	...
1701732	  746.3	  649.0	 3776.0	...
1701733	  746.2	  649.1	 3776.0	...
1701734	  746.1	  649.1	 3777.0	...
1701735	  746.0	  649.1	 3777.0	...
1701736	  746.2	  649.0	 3778.0	...
1701737	  746.3	  649.0	 3779.0	...
1701738	  746.7	  649.3	 3778.0	...
1701739	  746.9	  649.7	 3778.0	...
1701740	  747.1	  650.0	 3777.0	...
1701741	  747.2	  649.5	 3777.0	...
1701742	  747.2	  649.0	 3777.0	...
1701743	  747.0	  649.4	 3777.0	...
1701744	  746.8	  650.3	 3777.0	...
1701745	  746.5	  651.2	 3777.0	...
1701746	  746.3	  651.0	 3777.0	...
1701747	  746.2	  650.7	 3779.0	...
1701748	  746.2	  650.3	 3781.0	...
1701749	  746.0	  649.9	 3784.0	...
1701750	  745.7	  649.5	 3785.0	...
1701751	  745.4	  649.5	 3785.0	...
1701752	  745.3	  649.7	 3784.0	...
1701753	  745.3	  650.0	 3783.0	...
1701754	  745.7	  650.1	 3783.0	...
1701755	  746.1	  650.1	 3783.0	...
1701756	  746.3	  650.1	 3783.0	...
1701757	  746.1	  650.2	 3786.0	...
1701758	  745.8	  650.3	 3788.0	...
1701759	  745.9	  650.2	 3790.0	...
1701760	  745.8	  650.1	 3790.0	...
1701761	  745.8	  649.9	 3788.0	...
1701762	  745.8	  650.2	 3787.0	...
1701763	  745.9	  650.5	 3786.0	...
1701764	  745.9	  650.8	 3788.0	...
1701765	  745.8	  650.7	 3790.0	...
1701766	  745.8	  650.6	 3791.0	...
1701767	  745.8	  650.6	 3791.0	...
1701768	  745.9	  650.4	 3789.0	...
1701769	  745.9	  650.0	 3788.0	...
1701770	  745.8	  649.6	 3789.0	...
1701771	  745.6	  649.5	 3790.0	...
1701772	  745.6	  649.5	 3792.0	...
1701773	  745.6	  649.5	 3792.0	...
1701774	  745.6	  650.0	 3793.0	...
1701775	  745.6	  650.4	 3794.0	...
1701776	  745.6	  650.9	 3795.0	...
1701777	  745.6	  650.7	 3796.0	...
1701778	  745.5	  650.5	 3797.0	...
1701779	  745.5	  650.4	 3797.0	...
1701780	  745.4	  650.6	 3798.0	...
1701781	  745.4	  650.9	 3798.0	...
1701782	  745.4	  651.1	 3798.0	...
1701783	  745.4	  651.0	 3799.0	...
1701784	  745.5	  650.8	 3801.0	...
1701785	  745.2	  650.6	 3802.0	...
1701786	  744.8	  650.4	 3802.0	...
1701787	  744.4	  650.4	 3803.0	...
1701788	  744.3	  650.3	 3803.0	...
1701789	  744.2	  650.5	 3804.0	...
1701790	  744.3	  650.8	 3805.0	...
1701791	  744.5	  651.2	 3807.0	...
1701792	  744.5	  650.9	 3808.0	...
1701793	  744.6	  650.7	 3807.0	...
1701794	  744.6	  650.4	 3805.0	...
1701795	  744.6	  650.3	 3804.0	...
1701796	  744.5	  650.4	 3804.0	...
1701797	  744.4	  650.7	 3805.0	...
1701798	  744.4	  651.0	 3806.0	...
1701799	  744.3	  651.0	 3806.0	...
1701800	  744.4	  651.0	 3807.0	...
1701801	  744.5	  651.1	 3808.0	...
1701802	  744.6	  651.2	 3808.0	...
1701803	  744.5	  651.3	 3808.0	...
1701804	  744.5	  651.3	 3806.0	...
1701805	  744.2	  651.3	 3805.0	...
1701806	  744.0	  651.3	 3803.0	...
1701807	  744.3	  650.7	 3803.0	...
1701808	  744.8	  650.2	 3802.0	...
1701809	  745.3	  649.7	 3806.0	...
1701810	  745.1	  649.6	 3810.0	...
1701811	  744.8	  649.5	 3813.0	...
1701812	  744.5	  650.1	 3812.0	...
1701813	  744.5	  650.9	 3810.0	...
1701814	  744.5	  651.6	 3809.0	...
1701815	  744.5	  651.6	 3810.0	...
1701816	  744.4	  651.5	 3812.0	...
1701817	  744.2	  651.4	 3814.0	...
1701818	  744.1	  651.3	 3814.0	...
1701819	  744.0	  651.2	 3815.0	...
1701820	  743.7	  651.0	 3817.0	...
1701821	  743.5	  650.9	 3819.0	...
1701822	  743.9	  650.8	 3819.0	...
1701823	  744.3	  650.8	 3818.0	...
1701824	  744.7	  651.0	 3818.0	...
1701825	  744.4	  651.2	 3819.0	...
1701826	  744.1	  651.0	 3817.0	...
1701827	  744.0	  650.7	 3815.0	...
1701828	  744.0	  650.2	 3816.0	...
1701829	  743.9	  650.0	 3819.0	...
1701830	  743.8	  649.8	 3822.0	...
1701831	  743.8	  650.2	 3822.0	...
1701832	  743.8	  650.7	 3822.0	...
1701833	  743.9	  651.1	 3823.0	...
1701834	  743.8	  651.3	 3824.0	...
1701835	  743.6	  651.5	 3825.0	...
MSG	1701836 0000 _ Number Off
1701836	  743.3	  651.6	 3826.0	...
1701837	  743.1	  651.3	 3826.0	...
1701838	  743.4	  650.9	 3827.0	...
1701839	  743.9	  650.5	 3826.0	...
1701840	  744.0	  650.3	 3827.0	...
1701841	  743.8	  650.5	 3827.0	...
1701842	  743.9	  651.2	 3827.0	...
1701843	  744.2	  651.9	 3825.0	...
1701844	  744.4	  652.2	 3824.0	...
1701845	  744.0	  652.2	 3824.0	...
1701846	  743.7	  652.2	 3822.0	...
1701847	  743.5	  652.2	 3823.0	...
1701848	  743.4	  652.3	 3826.0	...
1701849	  743.6	  652.4	 3827.0	...
1701850	  743.8	  652.7	 3826.0	...
1701851	  744.0	  653.1	 3825.0	...
1701852	  743.7	  653.5	 3825.0	...
1701853	  743.4	  653.3	 3825.0	...
1701854	  743.6	  652.8	 3825.0	...
1701855	  744.2	  652.2	 3826.0	...
1701856	  744.4	  652.1	 3827.0	...
1701857	  744.0	  652.3	 3829.0	...
1701858	  743.7	  652.5	 3831.0	...
1701859	  743.9	  652.5	 3833.0	...
1701860	  744.1	  652.5	 3835.0	...
1701861	  744.3	  652.6	 3836.0	...
1701862	  744.3	  652.8	 3837.0	...
1701863	  744.3	  653.2	 3835.0	...
1701864	  744.3	  653.5	 3833.0	...
1701865	  744.6	  653.4	 3830.0	...
1701866	  744.8	  653.2	 3830.0	...
1701867	  745.0	  653.0	 3829.0	...
1701868	  744.9	  652.7	 3831.0	...
1701869	  744.8	  652.5	 3832.0	...
1701870	  744.5	  652.5	 3834.0	...
1701871	  744.4	  652.7	 3834.0	...
1701872	  744.2	  653.1	 3834.0	...
1701873	  744.3	  653.2	 3835.0	...
1701874	  744.4	  653.3	 3834.0	...
1701875	  744.4	  653.8	 3833.0	...
1701876	  744.3	  654.4	 3832.0	...
1701877	  744.4	  655.0	 3833.0	...
1701878	  745.0	  654.8	 3834.0	...
1701879	  745.6	  654.6	 3834.0	...
1701880	  746.0	  654.5	 3833.0	...
1701881	  746.0	  654.5	 3834.0	...
1701882	  746.0	  654.4	 3836.0	...
1701883	  746.1	  654.3	 3837.0	...
1701884	  745.8	  654.3	 3837.0	...
1701885	  745.5	  654.4	 3837.0	...
1701886	  745.2	  654.6	 3838.0	...
1701887	  745.2	  654.7	 3839.0	...
1701888	  745.0	  654.7	 3840.0	...
1701889	  744.7	  654.4	 3841.0	...
1701890	  744.4	  654.2	 3840.0	...
1701891	  744.6	  654.4	 3840.0	...
1701892	  744.9	  654.7	 3839.0	...
1701893	  745.3	  655.0	 3840.0	...
1701894	  745.5	  654.9	 3843.0	...
1701895	  745.7	  654.8	 3845.0	...
1701896	  745.8	  654.6	 3847.0	...
1701897	  745.7	  654.5	 3848.0	...
1701898	  745.7	  654.5	 3849.0	...
1701899	  745.7	  654.5	 3850.0	...
1701900	  745.7	  654.4	 3851.0	...
1701901	  745.8	  654.3	 3851.0	...
1701902	  745.9	  653.8	 3852.0	...
1701903	  746.0	  653.5	 3851.0	...
1701904	  745.7	  653.1	 3849.0	...
1701905	  745.4	  653.0	 3848.0	...
1701906	  745.4	  652.8	 3851.0	...
1701907	  745.7	  652.9	 3854.0	...
1701908	  746.0	  653.1	 3857.0	...
1701909	  746.1	  653.3	 3855.0	...
1701910	  746.1	  653.3	 3854.0	...
1701911	  746.2	  653.4	 3853.0	...
1701912	  746.2	  653.6	 3852.0	...
1701913	  746.3	  653.7	 3852.0	...
1701914	  746.4	  653.9	 3852.0	...
1701915	  746.5	  654.0	 3853.0	...
1701916	  746.5	  654.1	 3854.0	...
1701917	  746.4	  653.8	 3855.0	...
1701918	  746.2	  653.5	 3856.0	...
1701919	  746.0	  653.2	 3856.0	...
1701920	  745.8	  653.3	 3856.0	...
1701921	  745.9	  653.2	 3855.0	...
1701922	  746.1	  653.0	 3855.0	...
1701923	  746.2	  652.7	 3855.0	...
1701924	  745.8	  652.5	 3855.0	...
1701925	  745.4	  652.6	 3856.0	...
1701926	  745.1	  652.9	 3858.0	...
1701927	  745.1	  653.2	 3859.0	...
1701928	  745.2	  653.5	 3861.0	...
1701929	  745.3	  654.1	 3860.0	...
1701930	  745.3	  654.6	 3859.0	...
1701931	  745.6	  655.0	 3858.0	...
1701932	  745.8	  655.0	 3859.0	...
1701933	  746.1	  654.8	 3860.0	...
1701934	  746.3	  654.5	 3860.0	...
1701935	  746.4	  654.3	 3859.0	...
1701936	  746.4	  654.7	 3858.0	...
1701937	  746.2	  655.3	 3858.0	...
1701938	  746.0	  655.3	 3859.0	...
1701939	  745.5	  654.7	 3860.0	...
1701940	  745.4	  654.1	 3860.0	...
1701941	  745.3	  654.1	 3861.0	...
1701942	  745.7	  654.3	 3862.0	...
1701943	  746.2	  654.4	 3863.0	...
1701944	  746.4	  654.9	 3864.0	...
1701945	  746.3	  655.3	 3864.0	...
1701946	  746.1	  655.6	 3864.0	...
1701947	  746.2	  655.6	 3865.0	...
1701948	  746.1	  655.7	 3865.0	...
1701949	  746.1	  655.5	 3864.0	...
1701950	  746.0	  655.3	 3864.0	...
1701951	  745.9	  655.2	 3864.0	...
1701952	  745.7	  655.3	 3865.0	...
1701953	  745.5	  655.1	 3863.0	...
1701954	  745.5	  654.9	 3861.0	...
1701955	  745.4	  654.5	 3858.0	...
1701956	  745.4	  654.3	 3858.0	...
1701957	  745.5	  654.6	 3857.0	...
1701958	  745.6	  655.2	 3856.0	...
1701959	  745.6	  656.0	 3857.0	...
1701960	  745.5	  656.2	 3859.0	...
1701961	  745.4	  656.2	 3860.0	...
1701962	  745.4	  656.1	 3859.0	...
1701963	  745.5	  656.1	 3861.0	...
1701964	  745.6	  656.0	 3864.0	...
1701965	  745.7	  655.9	 3865.0	...
1701966	  745.6	  656.0	 3863.0	...
1701967	  745.4	  655.9	 3860.0	...
1701968	  745.7	  655.8	 3860.0	...
1701969	  746.3	  655.7	 3860.0	...
1701970	  746.6	  655.9	 3860.0	...
1701971	  746.2	  655.8	 3860.0	...
1701972	  745.9	  655.5	 3862.0	...
1701973	  745.9	  655.2	 3864.0	...
1701974	  746.0	  655.4	 3866.0	...
1701975	  746.1	  655.6	 3866.0	...
1701976	  746.1	  655.7	 3866.0	...
1701977	  746.1	  655.7	 3865.0	...
1701978	  746.1	  655.8	 3864.0	...
1701979	  746.4	  655.7	 3864.0	...
1701980	  746.6	  655.6	 3865.0	...
1701981	  746.8	  655.6	 3866.0	...
1701982	  746.7	  655.8	 3866.0	...
1701983	  746.7	  656.0	 3866.0	...
1701984	  746.7	  656.2	 3867.0	...
1701985	  746.8	  656.3	 3868.0	...
1701986	  746.7	  656.3	 3870.0	...
1701987	  746.8	  656.1	 3870.0	...
1701988	  746.8	  655.8	 3869.0	...
1701989	  746.6	  655.5	 3868.0	...
1701990	  746.2	  655.6	 3869.0	...
1701991	  745.9	  655.6	 3872.0	...
1701992	  745.8	  655.6	 3876.0	...
1701993	  745.7	  655.8	 3877.0	...
1701994	  745.5	  656.1	 3876.0	...
1701995	  745.4	  656.4	 3874.0	...
1701996	  745.4	  656.5	 3873.0	...
1701997	  745.4	  656.4	 3871.0	...
1701998	  745.2	  656.2	 3869.0	...
1701999	  745.0	  656.0	 3868.0	...
1702000	  745.2	  655.9	 3868.0	...
1702001	  745.4	  655.4	 3868.0	...
1702002	  745.6	  655.0	 3867.0	...
1702003	  745.6	  654.8	 3866.0	...
1702004	  745.5	  655.1	 3866.0	...
1702005	  745.4	  655.6	 3868.0	...
1702006	  745.4	  655.8	 3870.0	...
1702007	  745.3	  655.7	 3872.0	...
1702008	  745.3	  655.4	 3871.0	...
1702009	  745.2	  655.5	 3869.0	...
1702010	  745.1	  655.8	 3867.0	...
1702011	  745.0	  656.1	 3866.0	...
1702012	  745.0	  656.1	 3864.0	...
1702013	  745.1	  655.7	 3863.0	...
1702014	  745.2	  655.2	 3863.0	...
1702015	  745.4	  655.1	 3862.0	...
1702016	  745.7	  655.2	 3862.0	...
1702017	  746.0	  655.3	 3861.0	...
1702018	  746.2	  655.4	 3861.0	...
1702019	  745.9	  655.9	 3861.0	...
1702020	  745.5	  656.4	 3860.0	...
1702021	  744.8	  656.6	 3860.0	...
1702022	  744.5	  657.1	 3859.0	...
1702023	  744.3	  657.4	 3858.0	...
1702024	  744.4	  656.7	 3858.0	...
1702025	  744.4	  655.4	 3859.0	...
1702026	  744.1	  654.2	 3860.0	...
1702027	  744.0	  654.7	 3861.0	...
1702028	  743.8	  655.5	 3860.0	...
1702029	  743.8	  656.3	 3859.0	...
1702030	  743.9	  656.7	 3859.0	...
1702031	  744.3	  657.2	 3859.0	...
1702032	  744.7	  657.6	 3860.0	...
1702033	  744.9	  657.4	 3860.0	...
1702034	  744.9	  657.5	 3858.0	...
1702035	  745.0	  657.7	 3857.0	...
1702036	  745.0	  657.5	 3854.0	...
1702037	  745.0	  657.1	 3853.0	...
1702038	  745.1	  656.6	 3852.0	...
1702039	  745.3	  656.5	 3853.0	...
1702040	  745.2	  656.5	 3853.0	...
1702041	  744.9	  656.6	 3853.0	...
1702042	  744.6	  656.8	 3854.0	...
1702043	  744.6	  657.2	 3857.0	...
1702044	  744.6	  657.5	 3859.0	...
1702045	  744.3	  657.8	 3861.0	...
1702046	  743.8	  657.7	 3862.0	...
1702047	  743.3	  657.4	 3862.0	...
1702048	  743.3	  657.1	 3860.0	...
1702049	  743.5	  656.8	 3857.0	...
MSG	1702050 0000 _ Number On
1702050	  743.8	  656.6	 3857.0	...
1702051	  744.2	  656.4	 3858.0	...
1702052	  744.5	  656.3	 3860.0	...
1702053	  745.0	  656.7	 3859.0	...
1702054	  745.2	  657.2	 3858.0	...
1702055	  745.2	  657.2	 3858.0	...
1702056	  744.9	  656.7	 3859.0	...
1702057	  744.1	  656.4	 3859.0	...
EFIX R   1699734	1702057	2324	  752.8	  639.3	   3523
SSACC R  1702058
1702058	  743.5	  656.9	 3859.0	...
1702059	  742.1	  657.5	 3857.0	...
1702060	  739.5	  658.2	 3856.0	...
1702061	  736.6	  658.7	 3857.0	...
1702062	  733.1	  659.2	 3857.0	...
1702063	  730.2	  659.6	 3857.0	...
1702064	  725.9	  659.1	 3856.0	...
1702065	  721.5	  658.7	 3854.0	...
1702066	  717.5	  657.7	 3853.0	...
1702067	  713.0	  656.9	 3854.0	...
1702068	  709.5	  655.4	 3857.0	...
1702069	  705.9	  654.4	 3860.0	...
1702070	  704.4	  653.8	 3860.0	...
1702071	  703.1	  653.7	 3859.0	...
1702072	  702.5	  653.2	 3858.0	...
1702073	  701.9	  653.0	 3856.0	...
ESACC R  1702058	1702073	16	  743.5	  656.9	  701.9	  653.0	   0.89	     79
SFIX R   1702074
1702074	  702.3	  652.8	 3855.0	...
1702075	  702.9	  652.7	 3853.0	...
1702076	  703.5	  652.7	 3852.0	...
1702077	  704.2	  652.5	 3853.0	...
1702078	  705.6	  652.6	 3853.0	...
1702079	  707.3	  652.7	 3854.0	...
1702080	  709.1	  652.8	 3853.0	...
1702081	  710.3	  652.9	 3852.0	...
1702082	  711.3	  653.0	 3850.0	...
1702083	  712.3	  653.1	 3848.0	...
1702084	  713.9	  652.8	 3845.0	...
1702085	  715.7	  652.3	 3842.0	...
1702086	  716.8	  652.1	 3840.0	...
1702087	  717.7	  652.0	 3838.0	...
1702088	  718.4	  652.0	 3838.0	...
1702089	  719.0	  652.1	 3838.0	...
1702090	  719.2	  652.1	 3838.0	...
1702091	  719.5	  652.1	 3838.0	...
1702092	  719.7	  652.1	 3836.0	...
1702093	  719.9	  652.0	 3833.0	...
1702094	  720.0	  652.4	 3831.0	...
1702095	  719.9	  652.9	 3831.0	...
1702096	  719.7	  653.5	 3829.0	...
1702097	  719.5	  653.2	 3826.0	...
1702098	  719.4	  652.6	 3824.0	...
1702099	  719.4	  652.4	 3824.0	...
1702100	  719.4	  653.5	 3825.0	...
1702101	  719.4	  654.5	 3825.0	...
1702102	  719.4	  655.4	 3824.0	...
1702103	  719.2	  655.6	 3822.0	...
1702104	  719.2	  655.8	 3821.0	...
1702105	  719.2	  655.7	 3819.0	...
1702106	  719.3	  655.7	 3819.0	...
1702107	  719.2	  655.6	 3818.0	...
1702108	  719.1	  655.6	 3818.0	...
1702109	  719.1	  655.6	 3817.0	...
1702110	  719.1	  655.6	 3816.0	...
1702111	  718.8	  655.5	 3816.0	...
1702112	  718.4	  654.8	 3816.0	...
1702113	  718.2	  654.3	 3817.0	...
1702114	  718.2	  653.7	 3815.0	...
1702115	  718.0	  653.8	 3813.0	...
1702116	  717.7	  653.8	 3811.0	...
1702117	  717.7	  653.6	 3811.0	...
1702118	  718.0	  654.3	 3811.0	...
1702119	  718.3	  655.2	 3812.0	...
1702120	  718.4	  656.1	 3810.0	...
1702121	  718.5	  655.9	 3807.0	...
1702122	  718.5	  655.8	 3805.0	...
1702123	  718.2	  656.2	 3806.0	...
1702124	  718.0	  656.6	 3806.0	...
1702125	  717.9	  656.9	 3805.0	...
1702126	  717.9	  656.6	 3804.0	...
1702127	  717.8	  656.0	 3802.0	...
1702128	  717.5	  655.6	 3801.0	...
1702129	  717.3	  655.7	 3802.0	...
1702130	  717.1	  656.2	 3804.0	...
1702131	  717.1	  656.7	 3806.0	...
1702132	  717.0	  656.4	 3802.0	...
1702133	  716.9	  655.9	 3797.0	...
1702134	  717.2	  655.3	 3794.0	...
1702135	  717.4	  655.5	 3795.0	...
1702136	  717.6	  656.1	 3797.0	...
1702137	  717.4	  656.6	 3799.0	...
1702138	  717.2	  656.7	 3799.0	...
1702139	  717.1	  656.8	 3797.0	...
1702140	  717.0	  656.9	 3795.0	...
1702141	  717.0	  656.9	 3794.0	...
1702142	  717.0	  656.9	 3793.0	...
1702143	  716.9	  657.0	 3791.0	...
1702144	  716.9	  657.1	 3790.0	...
1702145	  716.9	  657.1	 3790.0	...
1702146	  717.0	  657.2	 3790.0	...
1702147	  717.0	  657.3	 3791.0	...
1702148	  717.3	  657.4	 3788.0	...
1702149	  717.7	  657.5	 3784.0	...
1702150	  718.0	  657.9	 3780.0	...
1702151	  718.0	  658.2	 3779.0	...
1702152	  717.8	  658.0	 3779.0	...
1702153	  717.5	  657.5	 3780.0	...
1702154	  717.2	  656.9	 3779.0	...
1702155	  717.3	  656.8	 3779.0	...
1702156	  717.4	  656.7	 3779.0	...
1702157	  717.4	  656.5	 3779.0	...
1702158	  717.5	  656.8	 3776.0	...
1702159	  717.5	  657.1	 3773.0	...
1702160	  717.5	  657.7	 3769.0	...
1702161	  717.5	  658.0	 3769.0	...
1702162	  717.6	  657.8	 3770.0	...
1702163	  717.7	  657.4	 3770.0	...
1702164	  717.7	  657.2	 3769.0	...
1702165	  717.7	  657.5	 3768.0	...
1702166	  717.6	  657.6	 3768.0	...
1702167	  717.6	  657.5	 3767.0	...
1702168	  717.7	  657.4	 3766.0	...
1702169	  717.8	  657.3	 3766.0	...
1702170	  718.1	  657.7	 3766.0	...
1702171	  718.4	  658.6	 3767.0	...
1702172	  718.6	  659.6	 3767.0	...
1702173	  718.5	  659.8	 3766.0	...
1702174	  718.5	  659.5	 3766.0	...
1702175	  718.6	  659.1	 3764.0	...
1702176	  718.5	  659.0	 3761.0	...
1702177	  718.3	  658.8	 3759.0	...
1702178	  718.3	  658.6	 3759.0	...
1702179	  718.6	  658.4	 3759.0	...
1702180	  718.8	  658.5	 3758.0	...
1702181	  718.8	  658.8	 3757.0	...
1702182	  718.1	  659.1	 3756.0	...
1702183	  717.4	  659.3	 3756.0	...
1702184	  716.8	  659.3	 3756.0	...
1702185	  716.8	  659.3	 3757.0	...
1702186	  716.8	  659.3	 3755.0	...
1702187	  717.0	  659.6	 3753.0	...
1702188	  717.1	  660.1	 3751.0	...
1702189	  717.1	  660.6	 3749.0	...
1702190	  717.5	  659.9	 3748.0	...
1702191	  718.0	  659.2	 3744.0	...
1702192	  718.6	  658.5	 3742.0	...
1702193	  718.7	  658.4	 3740.0	...
1702194	  718.7	  658.3	 3740.0	...
1702195	  718.6	  658.3	 3740.0	...
1702196	  718.6	  658.5	 3738.0	...
1702197	  718.7	  658.7	 3738.0	...
1702198	  718.8	  659.2	 3737.0	...
1702199	  719.0	  659.6	 3737.0	...
1702200	  719.1	  660.0	 3737.0	...
1702201	  719.1	  660.1	 3737.0	...
1702202	  718.5	  660.0	 3737.0	...
1702203	  717.9	  659.7	 3738.0	...
1702204	  717.3	  659.4	 3737.0	...
1702205	  717.2	  659.1	 3735.0	...
1702206	  717.6	  658.8	 3732.0	...
1702207	  718.1	  658.7	 3730.0	...
1702208	  718.4	  658.7	 3730.0	...
1702209	  718.2	  658.9	 3730.0	...
1702210	  718.1	  659.4	 3730.0	...
1702211	  718.1	  659.7	 3727.0	...
1702212	  718.2	  659.6	 3725.0	...
1702213	  718.1	  659.2	 3722.0	...
1702214	  718.0	  658.8	 3723.0	...
1702215	  717.9	  658.9	 3724.0	...
1702216	  717.9	  659.0	 3725.0	...
1702217	  718.0	  659.1	 3724.0	...
1702218	  718.1	  659.1	 3724.0	...
1702219	  717.9	  658.9	 3723.0	...
1702220	  717.7	  658.6	 3720.0	...
1702221	  717.7	  658.4	 3719.0	...
1702222	  717.9	  658.5	 3718.0	...
1702223	  718.3	  658.6	 3717.0	...
1702224	  718.6	  658.5	 3715.0	...
1702225	  718.7	  658.3	 3713.0	...
1702226	  718.8	  658.2	 3710.0	...
1702227	  718.8	  658.2	 3708.0	...
1702228	  718.7	  658.3	 3705.0	...
1702229	  718.8	  658.3	 3704.0	...
1702230	  718.9	  658.3	 3704.0	...
1702231	  718.9	  658.1	 3703.0	...
1702232	  718.8	  657.9	 3702.0	...
1702233	  718.6	  658.0	 3699.0	...
1702234	  718.6	  658.2	 3696.0	...
1702235	  718.7	  658.4	 3694.0	...
1702236	  718.8	  658.4	 3694.0	...
1702237	  718.8	  658.4	 3695.0	...
1702238	  718.6	  657.8	 3695.0	...
1702239	  718.3	  657.3	 3696.0	...
1702240	  718.2	  656.9	 3695.0	...
1702241	  718.1	  657.1	 3695.0	...
1702242	  718.3	  657.3	 3693.0	...
1702243	  718.9	  657.4	 3690.0	...
1702244	  719.5	  657.6	 3690.0	...
1702245	  719.7	  657.8	 3692.0	...
1702246	  719.5	  658.3	 3693.0	...
1702247	  719.4	  658.5	 3692.0	...
1702248	  719.5	  658.6	 3691.0	...
1702249	  719.5	  658.4	 3691.0	...
1702250	  719.5	  658.3	 3689.0	...
1702251	  719.3	  658.2	 3687.0	...
1702252	  719.2	  658.2	 3686.0	...
1702253	  719.2	  658.4	 3687.0	...
1702254	  719.1	  658.6	 3687.0	...
1702255	  719.4	  658.7	 3686.0	...
1702256	  719.6	  658.6	 3685.0	...
1702257	  719.8	  658.5	 3684.0	...
1702258	  719.8	  658.4	 3683.0	...
1702259	  719.8	  658.3	 3681.0	...
1702260	  720.0	  658.4	 3679.0	...
1702261	  720.2	  658.3	 3677.0	...
1702262	  720.4	  658.0	 3677.0	...
1702263	  720.3	  657.7	 3675.0	...
1702264	  720.3	  657.4	 3673.0	...
1702265	  720.4	  657.3	 3671.0	...
1702266	  720.5	  657.5	 3670.0	...
1702267	  720.4	  657.9	 3669.0	...
1702268	  720.4	  658.4	 3669.0	...
1702269	  720.3	  658.4	 3666.0	...
1702270	  720.1	  658.2	 3663.0	...
1702271	  720.2	  658.0	 3661.0	...
1702272	  720.5	  657.6	 3660.0	...
1702273	  720.8	  657.4	 3660.0	...
1702274	  720.9	  657.4	 3659.0	...
1702275	  720.9	  657.6	 3658.0	...
1702276	  720.9	  658.0	 3656.0	...
1702277	  720.9	  658.2	 3653.0	...
1702278	  720.8	  658.4	 3651.0	...
1702279	  720.6	  658.4	 3651.0	...
1702280	  720.5	  658.3	 3651.0	...
1702281	  721.1	  658.2	 3652.0	...
1702282	  721.7	  658.2	 3651.0	...
1702283	  722.2	  658.2	 3650.0	...
1702284	  722.2	  658.5	 3649.0	...
1702285	  722.2	  658.9	 3649.0	...
1702286	  722.2	  659.1	 3645.0	...
1702287	  722.4	  659.2	 3642.0	...
1702288	  722.7	  658.9	 3636.0	...
1702289	  723.0	  658.6	 3634.0	...
1702290	  723.1	  658.4	 3633.0	...
1702291	  723.1	  658.4	 3634.0	...
1702292	  723.0	  658.6	 3635.0	...
1702293	  722.8	  658.8	 3634.0	...
1702294	  722.8	  658.9	 3632.0	...
1702295	  722.8	  658.9	 3629.0	...
1702296	  722.9	  658.8	 3629.0	...
1702297	  723.0	  658.7	 3628.0	...
1702298	  723.0	  658.6	 3628.0	...
1702299	  723.1	  658.6	 3628.0	...
1702300	  723.2	  658.9	 3628.0	...
1702301	  723.3	  659.4	 3628.0	...
1702302	  723.7	  659.8	 3628.0	...
1702303	  724.0	  660.0	 3626.0	...
1702304	  724.1	  660.0	 3624.0	...
1702305	  723.7	  660.1	 3622.0	...
1702306	  723.5	  660.3	 3619.0	...
1702307	  723.4	  659.6	 3616.0	...
1702308	  723.3	  658.9	 3613.0	...
1702309	  723.2	  658.3	 3612.0	...
1702310	  723.3	  658.4	 3613.0	...
1702311	  723.5	  658.4	 3612.0	...
1702312	  723.6	  658.4	 3612.0	...
1702313	  723.7	  658.5	 3611.0	...
1702314	  723.6	  658.5	 3612.0	...
1702315	  723.6	  659.0	 3611.0	...
1702316	  723.8	  659.4	 3608.0	...
1702317	  724.1	  659.8	 3605.0	...
1702318	  724.3	  660.0	 3605.0	...
1702319	  724.3	  660.2	 3604.0	...
1702320	  724.3	  660.1	 3602.0	...
1702321	  724.3	  659.9	 3600.0	...
1702322	  724.6	  659.6	 3598.0	...
1702323	  724.9	  659.5	 3598.0	...
1702324	  725.1	  659.5	 3597.0	...
1702325	  725.0	  660.0	 3596.0	...
1702326	  724.9	  660.6	 3592.0	...
1702327	  724.9	  661.2	 3591.0	...
1702328	  725.0	  661.0	 3592.0	...
1702329	  725.0	  660.7	 3589.0	...
1702330	  725.1	  660.7	 3586.0	...
1702331	  724.9	  661.0	 3583.0	...
1702332	  724.8	  661.3	 3583.0	...
1702333	  725.2	  661.4	 3583.0	...
1702334	  725.6	  661.4	 3584.0	...
1702335	  725.7	  661.2	 3583.0	...
1702336	  725.5	  660.9	 3581.0	...
1702337	  725.2	  660.4	 3579.0	...
1702338	  725.1	  660.0	 3578.0	...
1702339	  725.1	  659.9	 3577.0	...
1702340	  725.2	  660.0	 3576.0	...
1702341	  725.3	  659.9	 3575.0	...
1702342	  725.6	  659.9	 3575.0	...
1702343	  725.8	  659.9	 3574.0	...
1702344	  726.2	  659.9	 3573.0	...
1702345	  726.4	  659.7	 3571.0	...
1702346	  726.6	  659.5	 3567.0	...
1702347	  726.5	  659.3	 3564.0	...
1702348	  726.5	  659.2	 3562.0	...
1702349	  726.5	  659.1	 3563.0	...
1702350	  726.6	  659.1	 3563.0	...
MSG	1702351 0000 _ Number Off
1702351	  726.7	  659.1	 3564.0	...
1702352	  726.8	  659.3	 3564.0	...
1702353	  727.1	  659.4	 3560.0	...
1702354	  727.3	  659.6	 3556.0	...
1702355	  727.5	  659.7	 3553.0	...
1702356	  727.5	  659.4	 3552.0	...
1702357	  727.4	  659.0	 3552.0	...
1702358	  727.3	  659.0	 3552.0	...
1702359	  727.2	  659.4	 3551.0	...
1702360	  727.2	  659.9	 3550.0	...
1702361	  727.2	  660.2	 3549.0	...
1702362	  727.2	  660.6	 3550.0	...
1702363	  727.2	  660.7	 3549.0	...
1702364	  727.1	  660.3	 3545.0	...
1702365	  726.9	  660.0	 3541.0	...
1702366	  726.7	  659.8	 3539.0	...
1702367	  727.0	  659.5	 3541.0	...
1702368	  727.4	  659.2	 3542.0	...
1702369	  727.9	  659.1	 3541.0	...
1702370	  728.1	  659.1	 3540.0	...
1702371	  728.1	  659.1	 3539.0	...
1702372	  728.1	  659.2	 3539.0	...
1702373	  728.0	  659.4	 3539.0	...
1702374	  728.0	  659.8	 3539.0	...
1702375	  728.5	  659.9	 3539.0	...
1702376	  729.1	  659.9	 3538.0	...
1702377	  729.7	  659.5	 3538.0	...
1702378	  729.8	  659.2	 3538.0	...
1702379	  729.8	  658.9	 3536.0	...
1702380	  729.7	  658.9	 3535.0	...
1702381	  729.8	  658.8	 3533.0	...
1702382	  729.9	  658.7	 3533.0	...
1702383	  729.7	  658.3	 3532.0	...
1702384	  729.3	  658.0	 3532.0	...
1702385	  728.8	  658.0	 3529.0	...
1702386	  728.6	  658.6	 3526.0	...
1702387	  728.5	  659.3	 3523.0	...
1702388	  728.5	  659.7	 3523.0	...
1702389	  729.0	  659.9	 3523.0	...
1702390	  729.7	  660.1	 3523.0	...
1702391	  730.3	  660.2	 3523.0	...
1702392	  730.5	  660.1	 3522.0	...
1702393	  730.5	  659.9	 3522.0	...
1702394	  730.4	  659.6	 3522.0	...
1702395	  730.4	  659.4	 3521.0	...
1702396	  730.4	  659.3	 3520.0	...
1702397	  730.5	  659.2	 3519.0	...
1702398	  730.5	  659.5	 3515.0	...
1702399	  730.5	  659.8	 3512.0	...
1702400	  730.7	  659.9	 3510.0	...
1702401	  730.9	  659.5	 3513.0	...
1702402	  731.1	  659.2	 3512.0	...
1702403	  731.1	  659.6	 3509.0	...
1702404	  731.1	  660.3	 3507.0	...
1702405	  731.1	  660.6	 3507.0	...
1702406	  731.0	  660.3	 3507.0	...
1702407	  731.0	  659.9	 3507.0	...
1702408	  731.0	  659.8	 3505.0	...
1702409	  731.0	  659.5	 3503.0	...
1702410	  731.3	  659.2	 3501.0	...
1702411	  731.5	  659.4	 3500.0	...
1702412	  731.8	  659.8	 3499.0	...
1702413	  731.9	  660.1	 3498.0	...
1702414	  732.0	  659.9	 3497.0	...
1702415	  732.1	  659.7	 3497.0	...
1702416	  732.1	  659.7	 3500.0	...
1702417	  732.4	  659.6	 3502.0	...
1702418	  732.6	  659.6	 3504.0	...
1702419	  732.9	  659.7	 3504.0	...
1702420	  733.0	  659.6	 3503.0	...
1702421	  733.1	  659.4	 3502.0	...
1702422	  733.2	  659.3	 3500.0	...
1702423	  733.1	  659.5	 3499.0	...
1702424	  733.0	  659.6	 3497.0	...
1702425	  733.1	  660.0	 3496.0	...
1702426	  733.0	  660.2	 3496.0	...
1702427	  732.9	  660.5	 3496.0	...
1702428	  732.8	  660.7	 3496.0	...
1702429	  732.7	  660.7	 3496.0	...
1702430	  732.7	  660.8	 3497.0	...
1702431	  732.6	  660.8	 3496.0	...
1702432	  732.6	  660.9	 3493.0	...
1702433	  733.1	  660.9	 3491.0	...
1702434	  734.1	  660.7	 3490.0	...
EFIX R   1702074	1702434	361	  721.9	  658.1	   3673
SSACC R  1702435
1702435	  735.2	  660.2	 3490.0	...
1702436	  736.5	  659.7	 3490.0	...
1702437	  738.5	  659.4	 3491.0	...
1702438	  741.5	  659.2	 3490.0	...
1702439	  744.5	  659.1	 3489.0	...
1702440	  747.2	  658.7	 3484.0	...
1702441	  750.0	  658.1	 3479.0	...
1702442	  753.0	  657.5	 3475.0	...
1702443	  755.8	  657.0	 3474.0	...
1702444	  758.4	  656.5	 3473.0	...
ESACC R  1702435	1702444	10	  735.2	  660.2	  758.4	  656.5	   0.50	     57
SFIX R   1702445
1702445	  760.0	  656.2	 3472.0	...
1702446	  761.1	  655.8	 3471.0	...
1702447	  761.1	  655.5	 3470.0	...
1702448	  760.4	  656.1	 3469.0	...
1702449	  759.4	  656.9	 3470.0	...
1702450	  757.7	  657.9	 3471.0	...
1702451	  756.7	  658.1	 3472.0	...
1702452	  755.3	  658.3	 3471.0	...
1702453	  754.0	  658.5	 3471.0	...
1702454	  752.7	  658.6	 3470.0	...
1702455	  751.8	  658.8	 3470.0	...
1702456	  751.3	  658.9	 3470.0	...
1702457	  751.3	  659.0	 3469.0	...
1702458	  751.7	  659.0	 3467.0	...
1702459	  752.1	  659.1	 3466.0	...
1702460	  752.1	  659.3	 3465.0	...
1702461	  752.4	  659.3	 3466.0	...
1702462	  752.8	  659.3	 3468.0	...
1702463	  753.1	  658.7	 3469.0	...
1702464	  752.9	  658.3	 3468.0	...
1702465	  752.9	  658.4	 3466.0	...
1702466	  752.9	  659.0	 3463.0	...
1702467	  752.8	  659.6	 3462.0	...
1702468	  752.1	  660.1	 3460.0	...
1702469	  751.5	  660.6	 3457.0	...
1702470	  750.9	  660.9	 3456.0	...
1702471	  751.1	  660.5	 3457.0	...
1702472	  751.3	  660.2	 3458.0	...
1702473	  751.5	  660.1	 3458.0	...
1702474	  751.6	  660.2	 3458.0	...
1702475	  751.5	  660.2	 3457.0	...
1702476	  751.5	  660.1	 3456.0	...
1702477	  751.4	  659.9	 3456.0	...
1702478	  751.4	  659.7	 3456.0	...
1702479	  751.6	  659.7	 3456.0	...
1702480	  751.7	  659.6	 3457.0	...
1702481	  751.8	  659.6	 3461.0	...
1702482	  751.9	  659.6	 3464.0	...
1702483	  751.9	  659.6	 3466.0	...
1702484	  751.9	  659.5	 3464.0	...
1702485	  751.6	  659.5	 3462.0	...
1702486	  751.4	  659.6	 3460.0	...
1702487	  751.0	  659.7	 3459.0	...
1702488	  751.0	  659.7	 3459.0	...
1702489	  751.1	  659.6	 3459.0	...
1702490	  751.2	  659.5	 3458.0	...
1702491	  751.0	  659.4	 3457.0	...
1702492	  750.7	  659.3	 3456.0	...
1702493	  750.3	  659.2	 3455.0	...
1702494	  750.2	  659.2	 3455.0	...
1702495	  750.0	  659.4	 3454.0	...
1702496	  750.6	  659.5	 3452.0	...
1702497	  751.3	  659.4	 3451.0	...
1702498	  752.1	  659.2	 3449.0	...
1702499	  752.1	  659.2	 3448.0	...
1702500	  752.0	  659.4	 3447.0	...
1702501	  751.7	  659.3	 3448.0	...
1702502	  751.5	  659.2	 3448.0	...
1702503	  751.3	  659.1	 3447.0	...
1702504	  751.2	  659.3	 3443.0	...
1702505	  751.1	  659.5	 3440.0	...
1702506	  751.4	  659.8	 3440.0	...
1702507	  751.7	  659.7	 3442.0	...
1702508	  752.0	  659.5	 3444.0	...
1702509	  752.0	  659.3	 3441.0	...
1702510	  751.9	  659.2	 3438.0	...
1702511	  751.8	  659.2	 3435.0	...
1702512	  751.6	  659.3	 3435.0	...
1702513	  751.3	  659.5	 3436.0	...
1702514	  751.1	  659.8	 3438.0	...
1702515	  751.0	  659.9	 3439.0	...
1702516	  750.8	  659.9	 3440.0	...
1702517	  750.6	  659.9	 3440.0	...
1702518	  750.5	  659.9	 3440.0	...
1702519	  750.5	  660.0	 3440.0	...
1702520	  750.6	  660.2	 3441.0	...
1702521	  750.8	  660.4	 3441.0	...
1702522	  751.0	  660.8	 3440.0	...
1702523	  751.1	  661.0	 3437.0	...
1702524	  751.6	  661.0	 3434.0	...
1702525	  752.1	  660.7	 3433.0	...
1702526	  752.6	  660.5	 3432.0	...
1702527	  752.5	  660.3	 3432.0	...
1702528	  752.5	  660.2	 3431.0	...
1702529	  752.5	  659.8	 3431.0	...
1702530	  752.3	  659.4	 3432.0	...
1702531	  752.0	  659.0	 3434.0	...
1702532	  751.8	  658.9	 3435.0	...
1702533	  751.9	  658.9	 3434.0	...
1702534	  751.9	  658.9	 3434.0	...
1702535	  752.1	  658.8	 3434.0	...
1702536	  752.4	  658.6	 3432.0	...
1702537	  752.2	  658.5	 3430.0	...
1702538	  752.0	  658.3	 3429.0	...
1702539	  752.1	  658.2	 3431.0	...
1702540	  752.6	  658.9	 3433.0	...
1702541	  752.8	  659.7	 3430.0	...
1702542	  752.4	  660.0	 3427.0	...
1702543	  752.0	  659.3	 3424.0	...
1702544	  752.0	  658.6	 3425.0	...
1702545	  752.2	  658.8	 3426.0	...
1702546	  752.5	  659.1	 3426.0	...
1702547	  753.0	  658.9	 3425.0	...
1702548	  753.3	  658.1	 3426.0	...
1702549	  753.4	  657.4	 3423.0	...
1702550	  753.1	  657.0	 3421.0	...
1702551	  752.9	  657.0	 3419.0	...
1702552	  752.9	  657.3	 3419.0	...
1702553	  752.6	  657.6	 3421.0	...
1702554	  752.3	  657.8	 3422.0	...
1702555	  752.0	  657.8	 3424.0	...
1702556	  751.8	  657.7	 3426.0	...
1702557	  751.7	  657.7	 3428.0	...
1702558	  751.6	  657.7	 3429.0	...
1702559	  751.9	  657.6	 3429.0	...
1702560	  752.1	  657.7	 3428.0	...
1702561	  752.2	  657.9	 3424.0	...
1702562	  752.4	  658.4	 3421.0	...
1702563	  752.6	  658.7	 3420.0	...
1702564	  752.8	  658.5	 3422.0	...
MSG	1702565 0000 _ Number On
1702565	  752.9	  658.1	 3424.0	...
1702566	  753.0	  657.7	 3421.0	...
1702567	  753.0	  657.7	 3418.0	...
1702568	  752.8	  657.7	 3416.0	...
1702569	  752.6	  657.8	 3416.0	...
1702570	  752.3	  657.8	 3416.0	...
1702571	  752.3	  657.8	 3417.0	...
1702572	  752.2	  657.7	 3419.0	...
1702573	  752.1	  657.7	 3422.0	...
1702574	  752.1	  657.6	 3423.0	...
1702575	  752.1	  657.6	 3424.0	...
1702576	  752.1	  657.8	 3424.0	...
1702577	  752.1	  658.1	 3424.0	...
1702578	  752.2	  658.3	 3423.0	...
1702579	  752.3	  658.7	 3422.0	...
1702580	  752.7	  659.0	 3422.0	...
1702581	  753.1	  659.3	 3422.0	...
1702582	  753.5	  659.0	 3422.0	...
1702583	  753.4	  658.7	 3423.0	...
1702584	  753.2	  658.6	 3423.0	...
1702585	  753.1	  658.7	 3424.0	...
1702586	  753.0	  658.7	 3422.0	...
1702587	  752.7	  658.8	 3419.0	...
1702588	  752.5	  658.5	 3418.0	...
1702589	  752.4	  658.2	 3419.0	...
1702590	  752.6	  657.9	 3420.0	...
1702591	  753.3	  657.8	 3420.0	...
1702592	  753.9	  657.7	 3420.0	...
1702593	  754.0	  657.7	 3420.0	...
1702594	  753.7	  657.8	 3420.0	...
1702595	  753.3	  658.2	 3418.0	...
1702596	  753.3	  658.6	 3416.0	...
1702597	  753.3	  659.0	 3413.0	...
1702598	  753.3	  659.0	 3413.0	...
1702599	  753.5	  659.0	 3412.0	...
1702600	  753.6	  659.1	 3409.0	...
1702601	  753.9	  659.1	 3405.0	...
1702602	  754.1	  659.1	 3401.0	...
1702603	  754.3	  659.0	 3400.0	...
1702604	  754.8	  658.7	 3400.0	...
1702605	  755.1	  658.3	 3401.0	...
1702606	  755.6	  658.7	 3402.0	...
1702607	  755.9	  659.3	 3402.0	...
1702608	  756.0	  659.9	 3403.0	...
1702609	  755.8	  659.3	 3404.0	...
1702610	  755.7	  658.7	 3406.0	...
1702611	  755.7	  658.2	 3407.0	...
1702612	  755.8	  658.4	 3407.0	...
1702613	  755.9	  659.0	 3407.0	...
1702614	  756.0	  659.5	 3406.0	...
1702615	  756.0	  659.9	 3407.0	...
1702616	  755.7	  659.9	 3409.0	...
1702617	  755.3	  660.0	 3411.0	...
1702618	  754.8	  660.0	 3412.0	...
1702619	  754.7	  659.9	 3412.0	...
1702620	  754.6	  659.6	 3412.0	...
1702621	  754.8	  659.0	 3412.0	...
1702622	  754.9	  658.7	 3412.0	...
1702623	  754.9	  658.9	 3408.0	...
1702624	  754.9	  659.2	 3405.0	...
1702625	  754.8	  659.7	 3402.0	...
1702626	  754.8	  660.1	 3402.0	...
1702627	  754.8	  660.5	 3404.0	...
1702628	  754.7	  660.8	 3406.0	...
1702629	  754.6	  661.0	 3407.0	...
1702630	  754.6	  660.8	 3407.0	...
1702631	  754.2	  660.5	 3407.0	...
1702632	  753.8	  660.3	 3406.0	...
1702633	  753.6	  660.4	 3407.0	...
1702634	  753.6	  659.7	 3409.0	...
1702635	  753.7	  659.0	 3411.0	...
1702636	  753.7	  658.2	 3412.0	...
1702637	  753.6	  658.2	 3411.0	...
1702638	  753.5	  658.2	 3409.0	...
1702639	  753.4	  658.1	 3407.0	...
1702640	  753.4	  658.5	 3407.0	...
1702641	  753.5	  658.8	 3408.0	...
1702642	  753.6	  659.1	 3408.0	...
1702643	  753.7	  658.8	 3410.0	...
1702644	  753.7	  658.6	 3411.0	...
1702645	  753.6	  658.4	 3411.0	...
1702646	  753.5	  658.2	 3409.0	...
1702647	  753.4	  658.1	 3408.0	...
1702648	  753.3	  658.0	 3407.0	...
1702649	  753.4	  658.0	 3406.0	...
1702650	  753.6	  658.0	 3406.0	...
1702651	  753.9	  658.2	 3406.0	...
1702652	  753.9	  658.4	 3406.0	...
1702653	  754.0	  658.6	 3406.0	...
1702654	  754.0	  658.6	 3407.0	...
1702655	  754.1	  658.6	 3407.0	...
1702656	  754.3	  658.5	 3406.0	...
1702657	  754.5	  658.2	 3405.0	...
1702658	  754.2	  658.1	 3404.0	...
1702659	  753.8	  658.3	 3403.0	...
1702660	  753.4	  658.5	 3403.0	...
1702661	  753.3	  658.3	 3403.0	...
1702662	  753.2	  657.9	 3404.0	...
1702663	  753.3	  657.6	 3403.0	...
1702664	  753.5	  657.7	 3402.0	...
1702665	  753.7	  657.8	 3400.0	...
1702666	  753.5	  657.7	 3400.0	...
1702667	  753.3	  657.8	 3400.0	...
1702668	  753.1	  658.0	 3400.0	...
1702669	  753.0	  658.1	 3400.0	...
1702670	  752.9	  658.0	 3402.0	...
1702671	  753.0	  657.9	 3403.0	...
1702672	  753.2	  657.8	 3405.0	...
1702673	  753.4	  657.8	 3403.0	...
1702674	  753.5	  657.8	 3403.0	...
1702675	  753.6	  657.9	 3402.0	...
1702676	  753.6	  658.1	 3403.0	...
1702677	  753.6	  658.2	 3402.0	...
1702678	  753.5	  658.3	 3402.0	...
1702679	  753.5	  658.3	 3402.0	...
1702680	  753.5	  658.3	 3402.0	...
1702681	  753.5	  658.4	 3402.0	...
1702682	  753.4	  658.8	 3402.0	...
1702683	  753.4	  659.3	 3400.0	...
1702684	  753.4	  659.4	 3399.0	...
1702685	  753.5	  659.0	 3397.0	...
1702686	  753.6	  658.7	 3397.0	...
1702687	  753.6	  658.7	 3396.0	...
1702688	  753.5	  658.9	 3396.0	...
1702689	  753.7	  659.1	 3396.0	...
1702690	  754.1	  659.2	 3396.0	...
1702691	  754.4	  658.7	 3399.0	...
1702692	  754.6	  658.0	 3402.0	...
1702693	  754.6	  657.6	 3404.0	...
1702694	  754.6	  657.8	 3403.0	...
1702695	  754.7	  658.1	 3401.0	...
1702696	  754.6	  658.4	 3399.0	...
1702697	  754.6	  658.6	 3397.0	...
1702698	  754.6	  658.7	 3395.0	...
1702699	  754.6	  658.7	 3394.0	...
1702700	  754.7	  658.8	 3392.0	...
1702701	  754.8	  659.1	 3391.0	...
1702702	  755.6	  659.2	 3391.0	...
1702703	  756.3	  659.6	 3392.0	...
1702704	  757.0	  659.7	 3392.0	...
1702705	  757.1	  659.8	 3392.0	...
1702706	  757.3	  659.5	 3391.0	...
1702707	  757.4	  658.4	 3391.0	...
1702708	  757.6	  657.4	 3391.0	...
1702709	  757.1	  656.7	 3391.0	...
1702710	  756.5	  656.8	 3392.0	...
1702711	  755.9	  656.8	 3391.0	...
1702712	  755.5	  656.8	 3390.0	...
1702713	  755.3	  656.9	 3388.0	...
1702714	  755.5	  657.2	 3387.0	...
1702715	  755.9	  657.5	 3386.0	...
1702716	  756.3	  657.6	 3385.0	...
1702717	  756.4	  657.8	 3387.0	...
1702718	  756.5	  658.3	 3390.0	...
1702719	  756.4	  658.9	 3392.0	...
1702720	  756.2	  659.4	 3392.0	...
1702721	  755.9	  659.0	 3393.0	...
1702722	  755.8	  658.5	 3393.0	...
1702723	  755.8	  658.0	 3395.0	...
1702724	  755.8	  658.0	 3396.0	...
1702725	  755.7	  658.1	 3392.0	...
1702726	  755.6	  658.1	 3387.0	...
1702727	  755.4	  658.1	 3383.0	...
1702728	  755.3	  658.2	 3382.0	...
1702729	  755.3	  658.4	 3381.0	...
1702730	  755.3	  658.7	 3382.0	...
1702731	  754.9	  659.0	 3382.0	...
1702732	  754.5	  658.6	 3383.0	...
1702733	  754.1	  658.1	 3386.0	...
1702734	  754.1	  657.3	 3388.0	...
1702735	  754.1	  657.2	 3391.0	...
1702736	  754.3	  657.3	 3390.0	...
1702737	  754.5	  657.5	 3390.0	...
1702738	  754.6	  657.5	 3389.0	...
1702739	  754.5	  657.3	 3389.0	...
1702740	  754.4	  657.3	 3388.0	...
1702741	  754.2	  657.8	 3388.0	...
1702742	  754.1	  658.1	 3386.0	...
1702743	  754.2	  658.0	 3384.0	...
1702744	  754.3	  657.7	 3382.0	...
1702745	  754.2	  657.5	 3381.0	...
1702746	  753.9	  657.5	 3379.0	...
1702747	  753.7	  657.6	 3377.0	...
1702748	  753.7	  657.7	 3377.0	...
1702749	  753.7	  657.6	 3378.0	...
1702750	  753.7	  657.2	 3379.0	...
1702751	  753.7	  656.9	 3380.0	...
1702752	  753.6	  657.0	 3380.0	...
1702753	  753.4	  657.8	 3380.0	...
1702754	  753.6	  658.6	 3380.0	...
1702755	  754.0	  659.1	 3381.0	...
1702756	  754.3	  658.9	 3381.0	...
1702757	  754.4	  658.8	 3380.0	...
1702758	  754.6	  659.0	 3380.0	...
1702759	  754.8	  659.2	 3379.0	...
1702760	  755.0	  658.9	 3377.0	...
1702761	  755.3	  658.5	 3375.0	...
1702762	  755.5	  658.3	 3376.0	...
1702763	  755.4	  658.6	 3378.0	...
1702764	  755.0	  658.9	 3380.0	...
1702765	  754.6	  658.5	 3383.0	...
1702766	  754.4	  658.1	 3385.0	...
1702767	  754.2	  657.7	 3386.0	...
1702768	  754.1	  657.8	 3384.0	...
1702769	  754.0	  657.7	 3382.0	...
1702770	  753.9	  657.5	 3381.0	...
1702771	  753.9	  657.9	 3381.0	...
1702772	  753.9	  658.5	 3380.0	...
1702773	  754.2	  659.0	 3380.0	...
1702774	  754.3	  659.0	 3380.0	...
1702775	  754.4	  659.0	 3379.0	...
1702776	  754.5	  659.0	 3379.0	...
1702777	  754.5	  659.0	 3379.0	...
1702778	  754.5	  659.0	 3379.0	...
1702779	  754.5	  659.0	 3378.0	...
1702780	  754.4	  659.1	 3377.0	...
1702781	  754.4	  659.1	 3376.0	...
1702782	  754.5	  659.5	 3376.0	...
1702783	  754.5	  659.8	 3377.0	...
1702784	  754.5	  660.0	 3377.0	...
1702785	  754.5	  659.8	 3377.0	...
1702786	  754.4	  659.5	 3377.0	...
1702787	  754.5	  659.3	 3378.0	...
1702788	  754.7	  659.0	 3380.0	...
1702789	  754.8	  658.6	 3381.0	...
1702790	  754.7	  658.3	 3381.0	...
1702791	  754.4	  658.3	 3380.0	...
1702792	  754.2	  658.3	 3380.0	...
1702793	  754.1	  658.7	 3379.0	...
1702794	  754.5	  658.9	 3379.0	...
1702795	  754.9	  659.1	 3379.0	...
1702796	  755.1	  659.2	 3379.0	...
1702797	  754.8	  659.2	 3379.0	...
1702798	  754.6	  659.3	 3378.0	...
1702799	  754.5	  659.0	 3378.0	...
1702800	  754.4	  658.7	 3377.0	...
1702801	  754.2	  658.5	 3377.0	...
1702802	  754.0	  658.6	 3375.0	...
1702803	  754.1	  658.6	 3375.0	...
1702804	  754.4	  658.6	 3374.0	...
1702805	  754.8	  658.6	 3376.0	...
1702806	  754.9	  658.7	 3377.0	...
1702807	  755.0	  659.1	 3379.0	...
1702808	  755.0	  659.5	 3378.0	...
1702809	  755.0	  659.6	 3378.0	...
1702810	  754.9	  659.5	 3376.0	...
1702811	  755.1	  659.3	 3375.0	...
1702812	  755.4	  659.2	 3374.0	...
1702813	  755.7	  659.0	 3374.0	...
1702814	  755.5	  658.8	 3375.0	...
1702815	  755.2	  658.6	 3375.0	...
1702816	  755.3	  659.0	 3375.0	...
1702817	  755.7	  659.4	 3375.0	...
1702818	  756.1	  659.9	 3375.0	...
1702819	  756.1	  659.7	 3375.0	...
1702820	  755.5	  659.6	 3375.0	...
1702821	  754.9	  659.5	 3376.0	...
1702822	  754.3	  659.4	 3377.0	...
1702823	  754.7	  659.1	 3378.0	...
1702824	  755.1	  658.9	 3378.0	...
1702825	  755.5	  659.1	 3378.0	...
1702826	  755.8	  659.3	 3378.0	...
1702827	  756.0	  659.5	 3378.0	...
1702828	  756.2	  659.5	 3378.0	...
1702829	  756.1	  659.4	 3379.0	...
1702830	  756.2	  659.2	 3380.0	...
1702831	  756.2	  659.0	 3381.0	...
1702832	  756.3	  659.1	 3382.0	...
1702833	  756.2	  659.4	 3383.0	...
1702834	  755.8	  660.0	 3383.0	...
1702835	  755.4	  660.3	 3383.0	...
1702836	  755.0	  660.0	 3383.0	...
1702837	  755.0	  659.5	 3385.0	...
1702838	  754.9	  658.9	 3387.0	...
1702839	  754.8	  659.0	 3390.0	...
1702840	  755.0	  659.0	 3389.0	...
1702841	  755.2	  659.6	 3387.0	...
1702842	  755.4	  660.3	 3386.0	...
1702843	  755.3	  660.9	 3387.0	...
1702844	  755.2	  660.9	 3387.0	...
1702845	  755.7	  660.9	 3388.0	...
1702846	  756.3	  661.1	 3388.0	...
1702847	  756.9	  661.1	 3388.0	...
1702848	  756.8	  661.0	 3387.0	...
1702849	  756.6	  660.9	 3387.0	...
1702850	  756.3	  660.9	 3386.0	...
1702851	  756.1	  661.0	 3387.0	...
1702852	  756.1	  661.1	 3389.0	...
1702853	  756.3	  661.2	 3392.0	...
1702854	  756.4	  661.1	 3395.0	...
1702855	  756.3	  661.1	 3396.0	...
1702856	  756.2	  660.9	 3397.0	...
1702857	  756.0	  660.1	 3397.0	...
1702858	  756.1	  659.4	 3397.0	...
1702859	  756.2	  658.7	 3395.0	...
1702860	  756.3	  658.6	 3393.0	...
1702861	  756.2	  658.7	 3392.0	...
1702862	  756.1	  658.8	 3392.0	...
1702863	  756.2	  659.1	 3393.0	...
1702864	  756.3	  659.3	 3396.0	...
1702865	  756.4	  659.4	 3397.0	...
1702866	  756.4	  659.4	 3398.0	...
1702867	  756.4	  659.5	 3399.0	...
1702868	  756.4	  659.8	 3400.0	...
1702869	  756.4	  660.1	 3399.0	...
1702870	  756.5	  660.4	 3398.0	...
1702871	  756.6	  660.5	 3397.0	...
1702872	  756.7	  660.3	 3397.0	...
1702873	  756.8	  660.0	 3399.0	...
1702874	  756.9	  659.8	 3400.0	...
1702875	  757.0	  659.8	 3401.0	...
1702876	  757.1	  659.9	 3402.0	...
1702877	  757.0	  660.0	 3404.0	...
1702878	  756.9	  660.0	 3406.0	...
1702879	  756.9	  660.0	 3406.0	...
1702880	  756.9	  660.0	 3405.0	...
1702881	  756.7	  659.9	 3403.0	...
MSG	1702882 0000 _ Number Off
1702882	  756.5	  659.7	 3403.0	...
1702883	  755.9	  659.6	 3402.0	...
1702884	  755.6	  659.6	 3401.0	...
1702885	  755.3	  659.3	 3401.0	...
1702886	  755.4	  659.1	 3402.0	...
1702887	  755.5	  659.0	 3404.0	...
1702888	  755.5	  659.2	 3404.0	...
1702889	  755.7	  659.5	 3403.0	...
1702890	  755.8	  659.6	 3404.0	...
1702891	  756.0	  660.1	 3405.0	...
1702892	  756.1	  660.6	 3407.0	...
1702893	  756.2	  660.9	 3409.0	...
1702894	  756.2	  660.9	 3411.0	...
1702895	  756.4	  661.0	 3410.0	...
1702896	  756.5	  661.0	 3410.0	...
1702897	  756.6	  660.9	 3410.0	...
1702898	  756.3	  660.6	 3409.0	...
1702899	  756.1	  659.8	 3408.0	...
1702900	  756.0	  659.3	 3408.0	...
1702901	  756.1	  658.6	 3409.0	...
1702902	  756.1	  658.2	 3412.0	...
1702903	  756.1	  658.7	 3413.0	...
1702904	  756.1	  659.7	 3413.0	...
1702905	  756.2	  660.5	 3411.0	...
1702906	  756.3	  660.4	 3412.0	...
1702907	  756.0	  660.3	 3413.0	...
1702908	  755.7	  660.2	 3414.0	...
1702909	  755.5	  660.2	 3414.0	...
1702910	  755.5	  660.4	 3415.0	...
1702911	  755.7	  660.5	 3416.0	...
1702912	  755.8	  660.4	 3417.0	...
1702913	  756.0	  660.3	 3419.0	...
1702914	  756.1	  660.2	 3421.0	...
1702915	  756.0	  659.9	 3421.0	...
1702916	  756.0	  659.5	 3422.0	...
1702917	  755.9	  659.1	 3422.0	...
1702918	  755.7	  659.2	 3420.0	...
1702919	  755.6	  659.2	 3419.0	...
1702920	  755.8	  659.2	 3419.0	...
1702921	  756.2	  659.1	 3421.0	...
1702922	  756.6	  659.0	 3424.0	...
1702923	  756.6	  658.8	 3424.0	...
1702924	  756.4	  658.6	 3423.0	...
1702925	  756.0	  658.5	 3422.0	...
1702926	  755.7	  658.5	 3422.0	...
1702927	  755.6	  658.7	 3423.0	...
1702928	  755.6	  659.0	 3424.0	...
1702929	  755.5	  659.1	 3423.0	...
1702930	  755.4	  659.1	 3420.0	...
1702931	  755.6	  659.4	 3419.0	...
1702932	  755.8	  659.8	 3420.0	...
1702933	  756.1	  660.3	 3422.0	...
1702934	  756.2	  660.6	 3421.0	...
1702935	  756.2	  661.2	 3421.0	...
1702936	  756.0	  661.7	 3421.0	...
1702937	  756.0	  662.2	 3422.0	...
1702938	  755.9	  662.2	 3422.0	...
1702939	  755.8	  661.2	 3422.0	...
1702940	  755.6	  660.1	 3422.0	...
1702941	  755.5	  659.0	 3422.0	...
1702942	  755.8	  658.9	 3422.0	...
1702943	  756.5	  659.3	 3421.0	...
1702944	  757.2	  659.9	 3421.0	...
1702945	  757.4	  660.6	 3420.0	...
1702946	  757.3	  660.7	 3419.0	...
1702947	  757.3	  660.3	 3419.0	...
1702948	  757.1	  659.7	 3419.0	...
1702949	  756.9	  659.1	 3419.0	...
1702950	  756.7	  659.3	 3420.0	...
1702951	  756.5	  659.5	 3420.0	...
1702952	  756.4	  659.4	 3420.0	...
1702953	  756.5	  659.3	 3421.0	...
1702954	  756.8	  659.2	 3423.0	...
1702955	  757.2	  659.3	 3426.0	...
1702956	  757.3	  659.4	 3429.0	...
1702957	  757.3	  660.0	 3428.0	...
1702958	  757.4	  660.6	 3426.0	...
1702959	  757.3	  660.4	 3423.0	...
1702960	  757.1	  659.8	 3423.0	...
1702961	  757.0	  659.1	 3421.0	...
1702962	  756.9	  659.0	 3420.0	...
1702963	  757.1	  659.1	 3420.0	...
1702964	  757.3	  659.1	 3422.0	...
1702965	  757.3	  659.3	 3425.0	...
1702966	  757.1	  659.4	 3426.0	...
1702967	  756.8	  659.2	 3427.0	...
1702968	  756.9	  658.9	 3427.0	...
1702969	  757.0	  658.6	 3428.0	...
1702970	  757.0	  658.7	 3430.0	...
1702971	  757.0	  658.9	 3432.0	...
1702972	  756.9	  659.2	 3433.0	...
1702973	  756.8	  659.4	 3432.0	...
1702974	  756.7	  659.6	 3432.0	...
1702975	  756.6	  659.7	 3434.0	...
1702976	  756.5	  659.7	 3435.0	...
1702977	  756.5	  659.9	 3438.0	...
1702978	  756.4	  660.1	 3441.0	...
1702979	  756.6	  659.9	 3443.0	...
1702980	  756.9	  659.6	 3444.0	...
1702981	  757.0	  659.4	 3445.0	...
1702982	  756.7	  659.5	 3446.0	...
1702983	  756.3	  659.6	 3447.0	...
1702984	  756.1	  659.7	 3447.0	...
1702985	  755.7	  660.1	 3447.0	...
1702986	  755.5	  660.5	 3446.0	...
1702987	  755.7	  660.8	 3445.0	...
1702988	  756.1	  660.8	 3444.0	...
1702989	  756.6	  660.6	 3444.0	...
1702990	  756.7	  660.4	 3444.0	...
1702991	  756.9	  660.7	 3445.0	...
1702992	  757.0	  661.2	 3446.0	...
1702993	  757.1	  661.7	 3447.0	...
1702994	  757.0	  661.7	 3448.0	...
1702995	  756.8	  661.7	 3448.0	...
1702996	  756.6	  661.8	 3448.0	...
1702997	  756.4	  661.6	 3448.0	...
1702998	  756.2	  660.9	 3449.0	...
1702999	  756.0	  660.1	 3449.0	...
1703000	  756.0	  659.4	 3450.0	...
1703001	  755.9	  659.2	 3450.0	...
1703002	  755.9	  659.3	 3450.0	...
1703003	  755.7	  659.7	 3449.0	...
1703004	  755.7	  660.1	 3449.0	...
1703005	  755.7	  660.5	 3449.0	...
1703006	  756.1	  660.7	 3449.0	...
1703007	  756.6	  660.1	 3449.0	...
1703008	  757.0	  659.0	 3448.0	...
1703009	  757.1	  657.9	 3448.0	...
1703010	  757.0	  657.5	 3449.0	...
1703011	  756.6	  657.5	 3451.0	...
1703012	  756.2	  657.6	 3451.0	...
1703013	  756.3	  658.0	 3449.0	...
1703014	  756.4	  658.6	 3446.0	...
1703015	  756.6	  659.3	 3445.0	...
1703016	  756.5	  659.6	 3445.0	...
1703017	  756.7	  659.5	 3445.0	...
1703018	  756.7	  659.4	 3446.0	...
1703019	  756.8	  659.4	 3447.0	...
1703020	  756.8	  659.4	 3448.0	...
1703021	  756.8	  659.6	 3448.0	...
1703022	  756.7	  659.9	 3450.0	...
1703023	  756.3	  659.9	 3451.0	...
1703024	  755.9	  659.6	 3454.0	...
1703025	  755.5	  659.5	 3455.0	...
1703026	  755.4	  659.6	 3457.0	...
1703027	  755.5	  659.9	 3456.0	...
1703028	  755.7	  660.1	 3455.0	...
1703029	  755.9	  660.2	 3454.0	...
1703030	  755.9	  660.6	 3455.0	...
1703031	  756.3	  660.7	 3454.0	...
1703032	  756.7	  660.5	 3454.0	...
1703033	  757.1	  660.1	 3455.0	...
1703034	  757.1	  660.3	 3457.0	...
1703035	  757.3	  660.9	 3459.0	...
1703036	  757.3	  661.6	 3462.0	...
1703037	  757.1	  661.7	 3462.0	...
1703038	  756.9	  661.8	 3462.0	...
1703039	  756.7	  661.8	 3461.0	...
1703040	  756.6	  661.2	 3463.0	...
1703041	  756.5	  660.5	 3466.0	...
1703042	  756.5	  660.2	 3469.0	...
1703043	  756.6	  660.7	 3467.0	...
1703044	  756.6	  661.2	 3466.0	...
1703045	  756.6	  661.3	 3463.0	...
1703046	  756.6	  661.4	 3463.0	...
1703047	  756.6	  661.4	 3462.0	...
1703048	  756.6	  661.4	 3464.0	...
1703049	  756.6	  661.5	 3464.0	...
1703050	  756.8	  661.6	 3465.0	...
1703051	  756.9	  661.6	 3466.0	...
1703052	  756.9	  661.4	 3467.0	...
1703053	  756.8	  661.2	 3468.0	...
1703054	  756.7	  660.9	 3467.0	...
1703055	  756.3	  660.9	 3467.0	...
1703056	  755.9	  661.0	 3466.0	...
1703057	  755.5	  661.3	 3466.0	...
1703058	  755.6	  661.6	 3467.0	...
1703059	  755.6	  661.9	 3471.0	...
1703060	  755.5	  662.1	 3474.0	...
1703061	  755.5	  662.1	 3474.0	...
1703062	  755.3	  662.1	 3471.0	...
1703063	  755.1	  662.2	 3469.0	...
1703064	  755.4	  662.2	 3470.0	...
1703065	  755.8	  661.9	 3471.0	...
1703066	  756.3	  661.5	 3471.0	...
1703067	  756.5	  661.4	 3469.0	...
1703068	  756.6	  661.7	 3467.0	...
1703069	  756.6	  661.9	 3468.0	...
1703070	  756.6	  661.9	 3470.0	...
1703071	  756.9	  661.7	 3472.0	...
1703072	  757.2	  661.4	 3474.0	...
1703073	  757.3	  661.2	 3476.0	...
1703074	  757.3	  661.0	 3478.0	...
1703075	  757.0	  661.0	 3480.0	...
1703076	  756.8	  661.1	 3481.0	...
1703077	  756.6	  661.3	 3480.0	...
1703078	  756.6	  661.1	 3480.0	...
1703079	  756.5	  660.8	 3480.0	...
1703080	  756.5	  660.6	 3480.0	...
1703081	  756.4	  660.7	 3480.0	...
1703082	  756.5	  661.1	 3482.0	...
MSG	1703083 0000 _ Number On
1703083	  756.5	  661.2	 3483.0	...
1703084	  756.5	  661.4	 3485.0	...
1703085	  756.4	  661.2	 3485.0	...
1703086	  756.3	  661.1	 3485.0	...
1703087	  756.3	  660.9	 3485.0	...
1703088	  756.6	  660.6	 3484.0	...
1703089	  756.8	  660.3	 3485.0	...
1703090	  757.1	  660.1	 3485.0	...
1703091	  757.0	  660.1	 3485.0	...
1703092	  757.0	  660.3	 3485.0	...
1703093	  756.9	  660.5	 3490.0	...
1703094	  757.0	  660.8	 3495.0	...
1703095	  757.0	  661.2	 3496.0	...
1703096	  757.0	  661.5	 3493.0	...
1703097	  756.9	  661.7	 3489.0	...
1703098	  756.9	  661.7	 3488.0	...
1703099	  757.1	  661.5	 3487.0	...
1703100	  757.4	  661.4	 3487.0	...
1703101	  757.7	  661.3	 3487.0	...
1703102	  757.8	  661.4	 3488.0	...
1703103	  758.0	  661.1	 3488.0	...
1703104	  758.1	  660.7	 3489.0	...
1703105	  757.6	  660.5	 3489.0	...
1703106	  757.0	  660.5	 3492.0	...
1703107	  756.7	  660.6	 3495.0	...
1703108	  756.8	  660.5	 3496.0	...
1703109	  757.0	  661.1	 3495.0	...
1703110	  756.8	  661.8	 3495.0	...
1703111	  756.5	  661.9	 3496.0	...
1703112	  756.4	  661.4	 3497.0	...
1703113	  756.6	  661.3	 3496.0	...
1703114	  757.1	  661.7	 3495.0	...
1703115	  757.3	  661.8	 3497.0	...
1703116	  757.5	  661.5	 3499.0	...
1703117	  757.6	  661.2	 3502.0	...
1703118	  757.7	  661.2	 3502.0	...
1703119	  757.9	  661.2	 3503.0	...
1703120	  758.1	  660.8	 3504.0	...
1703121	  757.8	  660.4	 3504.0	...
1703122	  757.5	  660.1	 3501.0	...
1703123	  757.2	  660.2	 3498.0	...
1703124	  757.1	  660.3	 3497.0	...
1703125	  757.0	  660.6	 3498.0	...
1703126	  757.0	  660.8	 3499.0	...
1703127	  757.0	  661.0	 3499.0	...
1703128	  756.9	  660.9	 3502.0	...
1703129	  756.8	  660.7	 3505.0	...
1703130	  756.8	  660.5	 3506.0	...
1703131	  756.9	  660.3	 3504.0	...
1703132	  756.8	  660.0	 3503.0	...
1703133	  756.6	  659.8	 3503.0	...
1703134	  756.4	  659.6	 3503.0	...
1703135	  756.6	  659.5	 3504.0	...
1703136	  757.0	  659.7	 3505.0	...
1703137	  756.7	  660.0	 3506.0	...
1703138	  756.1	  660.1	 3508.0	...
1703139	  755.5	  660.3	 3510.0	...
1703140	  755.5	  660.6	 3507.0	...
1703141	  755.5	  660.8	 3503.0	...
1703142	  755.4	  660.6	 3502.0	...
1703143	  755.6	  660.1	 3503.0	...
1703144	  756.1	  659.7	 3504.0	...
1703145	  756.7	  659.6	 3503.0	...
1703146	  756.9	  659.7	 3503.0	...
1703147	  756.8	  659.9	 3505.0	...
1703148	  756.6	  660.2	 3505.0	...
1703149	  756.4	  660.1	 3505.0	...
1703150	  756.3	  660.1	 3504.0	...
1703151	  756.3	  660.0	 3504.0	...
1703152	  756.4	  659.6	 3505.0	...
1703153	  756.5	  658.6	 3508.0	...
1703154	  756.4	  657.6	 3512.0	...
1703155	  755.9	  657.6	 3514.0	...
1703156	  755.5	  658.2	 3517.0	...
1703157	  755.4	  658.7	 3517.0	...
1703158	  755.5	  658.8	 3519.0	...
1703159	  755.6	  658.9	 3519.0	...
1703160	  755.8	  658.9	 3519.0	...
1703161	  756.1	  658.8	 3518.0	...
1703162	  756.2	  659.1	 3517.0	...
1703163	  756.1	  659.6	 3516.0	...
1703164	  756.0	  659.9	 3515.0	...
1703165	  756.0	  659.8	 3513.0	...
1703166	  755.9	  659.7	 3513.0	...
1703167	  755.9	  659.8	 3512.0	...
1703168	  755.9	  659.8	 3514.0	...
1703169	  755.9	  659.8	 3515.0	...
1703170	  755.1	  660.0	 3515.0	...
1703171	  754.4	  660.1	 3514.0	...
1703172	  753.8	  660.1	 3514.0	...
1703173	  753.8	  660.0	 3514.0	...
1703174	  753.9	  660.0	 3515.0	...
1703175	  754.3	  660.6	 3517.0	...
1703176	  755.1	  661.1	 3519.0	...
1703177	  755.8	  661.2	 3520.0	...
1703178	  756.3	  660.5	 3520.0	...
1703179	  756.2	  660.0	 3519.0	...
1703180	  756.0	  659.9	 3519.0	...
1703181	  756.1	  660.1	 3519.0	...
1703182	  756.3	  659.9	 3519.0	...
1703183	  756.6	  659.6	 3520.0	...
1703184	  756.6	  659.4	 3523.0	...
1703185	  756.4	  659.4	 3525.0	...
1703186	  756.3	  659.5	 3525.0	...
1703187	  756.3	  659.7	 3523.0	...
1703188	  756.2	  659.9	 3522.0	...
1703189	  756.1	  660.0	 3522.0	...
1703190	  756.1	  660.0	 3523.0	...
1703191	  756.4	  659.9	 3524.0	...
1703192	  756.8	  660.0	 3527.0	...
1703193	  757.5	  660.1	 3528.0	...
1703194	  757.8	  660.0	 3526.0	...
1703195	  757.9	  659.9	 3522.0	...
1703196	  757.7	  659.9	 3519.0	...
1703197	  757.8	  660.2	 3519.0	...
1703198	  758.2	  660.5	 3519.0	...
1703199	  758.6	  660.7	 3520.0	...
1703200	  758.6	  660.5	 3520.0	...
1703201	  758.6	  660.3	 3520.0	...
1703202	  758.6	  660.0	 3519.0	...
1703203	  758.6	  659.9	 3520.0	...
1703204	  758.7	  660.1	 3520.0	...
1703205	  758.9	  660.4	 3521.0	...
1703206	  759.1	  660.8	 3523.0	...
1703207	  759.1	  660.8	 3525.0	...
1703208	  759.0	  660.9	 3528.0	...
1703209	  758.9	  661.3	 3531.0	...
1703210	  759.0	  661.8	 3533.0	...
1703211	  759.0	  662.1	 3534.0	...
1703212	  758.9	  662.0	 3536.0	...
1703213	  758.9	  661.9	 3537.0	...
1703214	  758.9	  662.0	 3538.0	...
1703215	  759.0	  662.0	 3538.0	...
1703216	  759.1	  662.1	 3539.0	...
1703217	  758.9	  662.1	 3539.0	...
1703218	  758.8	  662.2	 3538.0	...
1703219	  758.7	  662.1	 3539.0	...
1703220	  758.3	  662.1	 3541.0	...
1703221	  757.8	  662.1	 3541.0	...
1703222	  757.5	  662.1	 3540.0	...
1703223	  757.7	  662.0	 3539.0	...
1703224	  757.9	  662.0	 3536.0	...
1703225	  757.6	  661.9	 3535.0	...
1703226	  757.3	  661.8	 3533.0	...
1703227	  757.6	  661.6	 3534.0	...
1703228	  758.1	  661.5	 3534.0	...
1703229	  758.3	  661.5	 3534.0	...
1703230	  757.8	  661.9	 3534.0	...
1703231	  757.7	  662.1	 3532.0	...
1703232	  758.1	  662.1	 3530.0	...
1703233	  758.1	  662.1	 3529.0	...
1703234	  757.8	  662.1	 3531.0	...
1703235	  757.4	  661.4	 3533.0	...
1703236	  757.4	  660.7	 3535.0	...
1703237	  757.5	  660.2	 3536.0	...
1703238	  757.6	  660.4	 3536.0	...
1703239	  757.4	  660.7	 3537.0	...
1703240	  757.0	  660.6	 3537.0	...
1703241	  756.6	  660.5	 3537.0	...
1703242	  756.5	  660.5	 3535.0	...
1703243	  756.5	  660.6	 3533.0	...
1703244	  756.9	  660.5	 3532.0	...
1703245	  757.5	  660.5	 3533.0	...
1703246	  758.0	  660.5	 3532.0	...
1703247	  758.2	  660.9	 3530.0	...
1703248	  758.2	  661.3	 3529.0	...
1703249	  758.3	  661.7	 3527.0	...
1703250	  758.5	  661.8	 3527.0	...
1703251	  758.7	  661.4	 3526.0	...
1703252	  759.0	  661.0	 3525.0	...
1703253	  759.0	  660.6	 3524.0	...
1703254	  759.0	  660.8	 3527.0	...
1703255	  758.9	  661.1	 3531.0	...
1703256	  759.0	  660.9	 3534.0	...
1703257	  759.3	  660.5	 3534.0	...
1703258	  759.7	  660.1	 3531.0	...
1703259	  759.8	  660.0	 3528.0	...
1703260	  759.9	  660.0	 3526.0	...
1703261	  759.9	  660.0	 3528.0	...
1703262	  760.2	  660.0	 3530.0	...
1703263	  760.4	  660.6	 3530.0	...
1703264	  760.7	  661.3	 3528.0	...
1703265	  760.7	  662.0	 3525.0	...
1703266	  760.7	  661.7	 3525.0	...
1703267	  760.8	  661.2	 3527.0	...
1703268	  761.0	  660.7	 3529.0	...
1703269	  761.1	  660.2	 3529.0	...
1703270	  761.2	  659.8	 3529.0	...
1703271	  761.0	  659.6	 3528.0	...
1703272	  760.7	  659.8	 3527.0	...
1703273	  760.4	  660.2	 3525.0	...
1703274	  760.5	  660.9	 3524.0	...
1703275	  760.6	  661.4	 3524.0	...
1703276	  760.8	  661.7	 3524.0	...
1703277	  761.2	  661.5	 3524.0	...
1703278	  761.6	  661.4	 3524.0	...
1703279	  761.5	  661.3	 3523.0	...
1703280	  761.1	  661.7	 3523.0	...
1703281	  760.6	  662.0	 3522.0	...
1703282	  760.6	  661.6	 3522.0	...
1703283	  760.6	  660.8	 3522.0	...
1703284	  760.6	  660.1	 3523.0	...
1703285	  760.7	  660.2	 3524.0	...
1703286	  760.9	  660.2	 3524.0	...
1703287	  761.0	  660.0	 3523.0	...
1703288	  761.0	  659.7	 3522.0	...
1703289	  760.8	  659.3	 3522.0	...
1703290	  760.7	  659.8	 3524.0	...
1703291	  760.7	  660.6	 3525.0	...
1703292	  760.6	  661.3	 3523.0	...
1703293	  760.5	  661.8	 3522.0	...
1703294	  760.4	  662.5	 3521.0	...
1703295	  760.4	  663.2	 3522.0	...
1703296	  760.4	  663.6	 3525.0	...
1703297	  760.5	  663.8	 3528.0	...
1703298	  760.1	  664.2	 3528.0	...
1703299	  759.7	  664.4	 3525.0	...
1703300	  759.6	  663.8	 3522.0	...
1703301	  759.9	  663.0	 3521.0	...
1703302	  760.1	  662.2	 3522.0	...
1703303	  760.0	  662.3	 3522.0	...
1703304	  759.9	  662.3	 3523.0	...
1703305	  759.9	  662.4	 3523.0	...
1703306	  759.8	  662.5	 3523.0	...
1703307	  759.7	  662.0	 3523.0	...
1703308	  759.6	  661.4	 3523.0	...
1703309	  759.5	  661.1	 3523.0	...
1703310	  759.5	  661.2	 3522.0	...
1703311	  759.1	  661.4	 3522.0	...
1703312	  758.7	  661.6	 3521.0	...
1703313	  758.7	  661.9	 3521.0	...
1703314	  759.0	  661.6	 3520.0	...
1703315	  759.3	  661.0	 3520.0	...
1703316	  759.3	  660.7	 3520.0	...
1703317	  759.0	  660.9	 3520.0	...
1703318	  758.8	  661.1	 3520.0	...
1703319	  758.8	  661.2	 3519.0	...
1703320	  758.9	  661.2	 3519.0	...
1703321	  759.0	  661.2	 3519.0	...
1703322	  759.4	  661.2	 3518.0	...
1703323	  759.8	  661.0	 3519.0	...
1703324	  760.1	  660.9	 3517.0	...
1703325	  759.7	  660.8	 3516.0	...
1703326	  759.1	  660.5	 3515.0	...
1703327	  758.5	  660.2	 3515.0	...
1703328	  758.2	  659.9	 3515.0	...
1703329	  757.9	  660.1	 3514.0	...
1703330	  757.8	  660.5	 3513.0	...
1703331	  757.9	  660.9	 3512.0	...
1703332	  758.1	  661.1	 3511.0	...
1703333	  758.1	  660.7	 3513.0	...
1703334	  757.9	  660.4	 3515.0	...
1703335	  757.9	  660.5	 3514.0	...
1703336	  758.0	  661.5	 3512.0	...
1703337	  758.3	  662.4	 3510.0	...
1703338	  758.3	  662.9	 3508.0	...
1703339	  758.1	  662.9	 3505.0	...
1703340	  757.8	  662.8	 3504.0	...
1703341	  757.5	  662.9	 3505.0	...
1703342	  757.7	  663.2	 3505.0	...
1703343	  758.0	  663.6	 3503.0	...
1703344	  758.1	  663.6	 3501.0	...
1703345	  757.8	  663.5	 3503.0	...
1703346	  757.6	  663.3	 3505.0	...
1703347	  757.5	  662.8	 3506.0	...
1703348	  757.4	  662.2	 3504.0	...
1703349	  757.3	  661.3	 3501.0	...
1703350	  757.2	  660.9	 3499.0	...
1703351	  757.2	  661.4	 3498.0	...
1703352	  757.0	  662.3	 3498.0	...
1703353	  756.7	  662.7	 3498.0	...
1703354	  756.3	  662.3	 3498.0	...
1703355	  756.4	  661.7	 3499.0	...
1703356	  756.4	  661.7	 3499.0	...
1703357	  756.4	  661.5	 3499.0	...
1703358	  756.4	  661.3	 3499.0	...
1703359	  756.6	  661.3	 3498.0	...
1703360	  756.8	  661.4	 3498.0	...
1703361	  757.1	  661.5	 3496.0	...
1703362	  757.4	  661.6	 3495.0	...
1703363	  757.6	  661.5	 3494.0	...
1703364	  757.7	  661.7	 3491.0	...
1703365	  757.5	  662.0	 3489.0	...
1703366	  757.4	  662.3	 3490.0	...
1703367	  757.4	  662.3	 3493.0	...
1703368	  757.7	  662.6	 3496.0	...
1703369	  757.9	  662.9	 3496.0	...
1703370	  758.2	  663.2	 3496.0	...
1703371	  758.2	  663.3	 3497.0	...
1703372	  758.1	  662.9	 3497.0	...
1703373	  758.0	  662.5	 3495.0	...
1703374	  757.8	  662.1	 3491.0	...
1703375	  757.6	  662.1	 3486.0	...
1703376	  757.8	  662.0	 3485.0	...
1703377	  757.9	  662.0	 3486.0	...
1703378	  758.0	  661.9	 3488.0	...
1703379	  757.7	  662.0	 3486.0	...
1703380	  757.4	  662.0	 3484.0	...
1703381	  757.3	  662.5	 3483.0	...
1703382	  757.4	  662.9	 3484.0	...
1703383	  757.4	  663.2	 3483.0	...
1703384	  757.5	  663.0	 3482.0	...
1703385	  757.5	  662.8	 3483.0	...
1703386	  757.6	  662.5	 3484.0	...
1703387	  757.7	  662.1	 3484.0	...
1703388	  757.8	  661.7	 3482.0	...
1703389	  757.8	  661.2	 3479.0	...
1703390	  757.9	  660.9	 3479.0	...
1703391	  757.9	  660.9	 3480.0	...
1703392	  757.9	  661.3	 3481.0	...
1703393	  757.9	  661.6	 3481.0	...
1703394	  757.8	  661.5	 3479.0	...
1703395	  757.8	  661.5	 3478.0	...
MSG	1703396 0000 _ Number Off
1703396	  758.0	  661.4	 3478.0	...
1703397	  758.3	  661.3	 3478.0	...
1703398	  758.7	  661.5	 3477.0	...
1703399	  758.8	  661.7	 3478.0	...
1703400	  759.1	  662.0	 3478.0	...
1703401	  759.2	  662.0	 3478.0	...
1703402	  758.9	  662.0	 3477.0	...
1703403	  758.5	  662.1	 3475.0	...
1703404	  758.2	  662.7	 3470.0	...
1703405	  758.3	  663.2	 3466.0	...
1703406	  758.4	  663.4	 3463.0	...
1703407	  758.4	  662.8	 3463.0	...
1703408	  758.4	  662.2	 3463.0	...
1703409	  758.4	  662.2	 3464.0	...
1703410	  758.7	  662.5	 3464.0	...
1703411	  759.1	  662.7	 3464.0	...
1703412	  759.5	  662.7	 3464.0	...
1703413	  759.1	  662.9	 3464.0	...
1703414	  758.6	  663.2	 3462.0	...
1703415	  758.0	  663.4	 3459.0	...
1703416	  757.9	  663.5	 3458.0	...
1703417	  757.8	  663.6	 3459.0	...
1703418	  757.7	  663.6	 3461.0	...
1703419	  757.6	  663.6	 3462.0	...
1703420	  757.6	  663.4	 3463.0	...
1703421	  757.7	  663.2	 3463.0	...
1703422	  757.6	  662.9	 3462.0	...
1703423	  757.6	  662.9	 3461.0	...
1703424	  757.5	  663.1	 3461.0	...
1703425	  757.6	  663.5	 3461.0	...
1703426	  758.1	  663.8	 3461.0	...
1703427	  758.6	  664.0	 3460.0	...
1703428	  759.2	  663.9	 3459.0	...
1703429	  759.3	  663.9	 3458.0	...
1703430	  759.2	  663.9	 3457.0	...
1703431	  759.0	  664.0	 3456.0	...
1703432	  758.9	  663.5	 3455.0	...
1703433	  758.8	  662.9	 3455.0	...
1703434	  758.6	  662.4	 3455.0	...
1703435	  758.4	  662.6	 3455.0	...
1703436	  758.3	  662.8	 3454.0	...
1703437	  758.1	  663.0	 3453.0	...
1703438	  757.9	  663.1	 3452.0	...
1703439	  757.8	  663.4	 3452.0	...
1703440	  757.9	  663.7	 3449.0	...
1703441	  758.0	  663.9	 3447.0	...
1703442	  758.0	  663.9	 3446.0	...
1703443	  758.3	  663.8	 3447.0	...
1703444	  758.6	  663.5	 3447.0	...
1703445	  758.8	  663.3	 3447.0	...
1703446	  758.7	  663.5	 3446.0	...
1703447	  758.2	  663.8	 3447.0	...
1703448	  757.7	  664.2	 3450.0	...
1703449	  757.3	  664.4	 3453.0	...
1703450	  757.0	  664.6	 3455.0	...
1703451	  756.8	  664.8	 3455.0	...
1703452	  756.6	  665.3	 3455.0	...
1703453	  756.6	  665.7	 3454.0	...
1703454	  756.6	  666.1	 3453.0	...
1703455	  757.0	  665.9	 3452.0	...
1703456	  757.3	  665.8	 3451.0	...
1703457	  757.7	  665.7	 3451.0	...
1703458	  757.8	  665.4	 3451.0	...
1703459	  757.8	  665.1	 3451.0	...
1703460	  757.7	  665.4	 3451.0	...
1703461	  757.6	  665.6	 3451.0	...
1703462	  757.4	  665.7	 3451.0	...
1703463	  757.3	  665.1	 3451.0	...
1703464	  757.3	  665.7	 3451.0	...
1703465	  757.3	  666.4	 3451.0	...
1703466	  757.2	  667.1	 3451.0	...
1703467	  757.1	  667.0	 3449.0	...
1703468	  757.0	  667.0	 3446.0	...
1703469	  757.1	  667.0	 3443.0	...
1703470	  757.1	  666.3	 3441.0	...
1703471	  756.9	  665.7	 3438.0	...
1703472	  756.7	  665.8	 3436.0	...
1703473	  756.7	  666.7	 3436.0	...
1703474	  756.9	  667.1	 3437.0	...
1703475	  757.0	  666.8	 3438.0	...
1703476	  757.1	  666.4	 3439.0	...
1703477	  757.2	  666.6	 3440.0	...
1703478	  757.4	  666.8	 3440.0	...
1703479	  757.1	  667.1	 3440.0	...
1703480	  756.6	  666.9	 3440.0	...
1703481	  756.1	  666.6	 3441.0	...
1703482	  756.1	  666.3	 3441.0	...
1703483	  756.1	  666.2	 3442.0	...
1703484	  756.3	  665.9	 3443.0	...
1703485	  756.6	  665.6	 3442.0	...
1703486	  756.9	  665.4	 3439.0	...
1703487	  756.8	  666.0	 3436.0	...
1703488	  756.7	  666.6	 3436.0	...
1703489	  756.4	  666.9	 3438.0	...
1703490	  756.3	  666.6	 3441.0	...
1703491	  756.2	  666.1	 3444.0	...
1703492	  756.2	  665.9	 3444.0	...
1703493	  756.2	  665.6	 3444.0	...
1703494	  755.8	  665.6	 3444.0	...
1703495	  755.5	  665.8	 3443.0	...
1703496	  755.2	  666.0	 3443.0	...
1703497	  755.3	  666.2	 3442.0	...
1703498	  755.3	  666.5	 3442.0	...
1703499	  755.4	  666.9	 3440.0	...
1703500	  755.4	  667.2	 3438.0	...
1703501	  755.2	  667.1	 3436.0	...
1703502	  755.1	  666.8	 3437.0	...
1703503	  755.1	  666.7	 3438.0	...
1703504	  755.2	  666.6	 3438.0	...
1703505	  755.3	  666.9	 3438.0	...
1703506	  755.5	  667.6	 3438.0	...
1703507	  755.7	  668.3	 3437.0	...
1703508	  755.8	  668.0	 3436.0	...
1703509	  755.9	  667.4	 3436.0	...
1703510	  755.8	  666.9	 3436.0	...
1703511	  755.7	  666.7	 3436.0	...
1703512	  755.6	  666.5	 3437.0	...
1703513	  755.6	  666.4	 3437.0	...
1703514	  755.5	  666.6	 3437.0	...
1703515	  755.4	  666.8	 3436.0	...
1703516	  755.2	  667.1	 3436.0	...
1703517	  755.2	  667.5	 3436.0	...
1703518	  755.3	  667.7	 3438.0	...
1703519	  755.5	  667.5	 3439.0	...
1703520	  755.5	  667.0	 3444.0	...
1703521	  755.6	  666.8	 3446.0	...
1703522	  755.6	  666.9	 3449.0	...
1703523	  755.6	  667.0	 3450.0	...
1703524	  755.6	  667.2	 3449.0	...
1703525	  755.7	  667.3	 3448.0	...
1703526	  755.7	  667.4	 3446.0	...
1703527	  755.7	  667.5	 3446.0	...
1703528	  755.6	  667.6	 3446.0	...
1703529	  755.5	  667.2	 3446.0	...
1703530	  755.4	  666.7	 3446.0	...
1703531	  755.5	  666.2	 3445.0	...
1703532	  755.6	  666.3	 3445.0	...
1703533	  755.6	  666.4	 3444.0	...
1703534	  755.6	  666.5	 3441.0	...
1703535	  755.7	  666.7	 3439.0	...
1703536	  755.8	  666.8	 3436.0	...
1703537	  755.7	  666.9	 3438.0	...
1703538	  755.5	  666.8	 3440.0	...
1703539	  755.4	  666.9	 3442.0	...
1703540	  755.4	  667.0	 3444.0	...
1703541	  755.4	  667.3	 3444.0	...
1703542	  755.6	  667.5	 3444.0	...
1703543	  756.0	  667.0	 3444.0	...
1703544	  756.5	  666.4	 3444.0	...
1703545	  756.8	  665.9	 3444.0	...
1703546	  756.9	  665.9	 3444.0	...
1703547	  756.6	  665.9	 3445.0	...
1703548	  756.1	  665.9	 3445.0	...
1703549	  755.5	  666.3	 3446.0	...
1703550	  755.5	  666.7	 3446.0	...
1703551	  755.4	  667.0	 3447.0	...
1703552	  755.4	  667.4	 3447.0	...
1703553	  755.4	  667.8	 3447.0	...
1703554	  755.4	  668.3	 3448.0	...
1703555	  755.3	  668.3	 3448.0	...
1703556	  755.1	  668.4	 3449.0	...
1703557	  754.9	  668.0	 3450.0	...
1703558	  754.7	  667.6	 3451.0	...
1703559	  754.7	  667.2	 3452.0	...
1703560	  754.8	  666.8	 3454.0	...
1703561	  755.0	  666.4	 3455.0	...
1703562	  755.1	  666.0	 3454.0	...
1703563	  755.5	  666.0	 3452.0	...
1703564	  755.5	  666.1	 3451.0	...
1703565	  755.5	  666.2	 3451.0	...
1703566	  755.4	  666.4	 3450.0	...
1703567	  755.5	  666.3	 3450.0	...
1703568	  755.6	  666.3	 3449.0	...
1703569	  755.6	  666.7	 3449.0	...
1703570	  755.3	  667.3	 3450.0	...
1703571	  755.0	  667.9	 3451.0	...
1703572	  754.6	  667.9	 3452.0	...
1703573	  754.2	  667.8	 3452.0	...
1703574	  753.9	  667.7	 3452.0	...
1703575	  753.8	  667.8	 3450.0	...
1703576	  753.8	  667.8	 3450.0	...
1703577	  753.9	  667.8	 3449.0	...
1703578	  753.9	  667.8	 3448.0	...
1703579	  753.9	  667.8	 3448.0	...
1703580	  753.9	  668.0	 3447.0	...
1703581	  753.9	  668.3	 3447.0	...
1703582	  753.8	  668.3	 3447.0	...
1703583	  753.8	  668.2	 3448.0	...
1703584	  753.7	  668.0	 3450.0	...
1703585	  753.8	  668.2	 3450.0	...
1703586	  754.1	  668.3	 3453.0	...
1703587	  754.3	  668.4	 3455.0	...
1703588	  754.3	  668.9	 3455.0	...
1703589	  754.3	  669.4	 3451.0	...
1703590	  754.2	  669.1	 3447.0	...
1703591	  754.3	  668.3	 3449.0	...
1703592	  754.6	  667.9	 3452.0	...
1703593	  755.0	  668.3	 3455.0	...
1703594	  754.9	  668.8	 3455.0	...
1703595	  754.2	  669.0	 3455.0	...
1703596	  753.5	  668.4	 3455.0	...
1703597	  753.0	  667.8	 3453.0	...
1703598	  753.5	  667.5	 3451.0	...
1703599	  753.9	  668.0	 3450.0	...
1703600	  754.4	  668.7	 3450.0	...
1703601	  754.4	  669.2	 3451.0	...
1703602	  754.7	  669.6	 3454.0	...
1703603	  755.0	  669.9	 3457.0	...
1703604	  754.9	  670.1	 3459.0	...
1703605	  754.6	  669.6	 3458.0	...
1703606	  754.1	  668.9	 3458.0	...
1703607	  753.9	  668.1	 3456.0	...
1703608	  753.7	  668.0	 3454.0	...
1703609	  753.7	  668.0	 3452.0	...
1703610	  753.8	  668.0	 3451.0	...
1703611	  754.0	  668.0	 3453.0	...
1703612	  754.1	  667.9	 3454.0	...
1703613	  754.1	  668.0	 3454.0	...
1703614	  754.1	  668.2	 3454.0	...
1703615	  754.0	  668.7	 3454.0	...
1703616	  753.7	  669.1	 3454.0	...
1703617	  753.4	  669.5	 3454.0	...
1703618	  753.1	  669.6	 3454.0	...
1703619	  753.1	  669.5	 3454.0	...
1703620	  753.5	  669.2	 3454.0	...
1703621	  753.9	  668.8	 3454.0	...
1703622	  754.3	  668.4	 3456.0	...
1703623	  754.3	  668.4	 3457.0	...
1703624	  754.0	  668.4	 3457.0	...
1703625	  753.8	  668.6	 3457.0	...
1703626	  753.6	  668.9	 3457.0	...
1703627	  753.7	  669.1	 3457.0	...
1703628	  753.7	  669.2	 3456.0	...
1703629	  753.8	  669.3	 3457.0	...
1703630	  753.8	  669.3	 3458.0	...
1703631	  753.8	  668.8	 3459.0	...
1703632	  753.8	  668.3	 3458.0	...
1703633	  753.8	  668.1	 3458.0	...
1703634	  753.8	  668.3	 3458.0	...
1703635	  753.5	  668.5	 3458.0	...
1703636	  753.1	  668.5	 3460.0	...
1703637	  752.7	  668.7	 3461.0	...
1703638	  752.9	  668.8	 3462.0	...
1703639	  753.1	  668.9	 3462.0	...
1703640	  753.3	  668.9	 3465.0	...
1703641	  753.1	  669.1	 3467.0	...
1703642	  753.0	  669.2	 3468.0	...
1703643	  752.9	  669.2	 3467.0	...
1703644	  753.2	  669.2	 3465.0	...
1703645	  753.5	  669.2	 3464.0	...
1703646	  753.8	  669.5	 3463.0	...
1703647	  754.0	  669.7	 3461.0	...
1703648	  754.1	  669.8	 3460.0	...
1703649	  753.9	  669.7	 3458.0	...
1703650	  753.6	  669.7	 3458.0	...
1703651	  753.3	  669.7	 3462.0	...
1703652	  753.3	  669.7	 3467.0	...
1703653	  753.2	  669.7	 3470.0	...
1703654	  753.0	  669.7	 3469.0	...
1703655	  753.0	  669.5	 3468.0	...
1703656	  752.9	  669.4	 3468.0	...
1703657	  752.8	  669.2	 3468.0	...
1703658	  752.7	  669.2	 3469.0	...
1703659	  752.7	  669.2	 3468.0	...
1703660	  752.7	  669.1	 3468.0	...
1703661	  752.8	  669.1	 3467.0	...
1703662	  752.9	  669.0	 3467.0	...
1703663	  753.3	  669.1	 3467.0	...
1703664	  753.8	  669.1	 3470.0	...
1703665	  753.9	  668.8	 3472.0	...
1703666	  753.6	  668.7	 3473.0	...
1703667	  753.5	  668.8	 3471.0	...
1703668	  753.6	  669.1	 3469.0	...
1703669	  753.7	  669.3	 3469.0	...
1703670	  753.6	  669.2	 3471.0	...
1703671	  753.7	  668.9	 3474.0	...
1703672	  753.8	  668.7	 3476.0	...
1703673	  753.9	  668.6	 3476.0	...
1703674	  753.9	  668.6	 3475.0	...
1703675	  754.0	  668.9	 3476.0	...
1703676	  753.6	  669.3	 3477.0	...
1703677	  753.2	  669.7	 3477.0	...
1703678	  753.2	  669.7	 3476.0	...
1703679	  753.6	  669.7	 3475.0	...
1703680	  754.0	  669.8	 3475.0	...
1703681	  753.9	  670.1	 3475.0	...
1703682	  753.6	  670.4	 3475.0	...
1703683	  753.2	  670.6	 3473.0	...
1703684	  752.8	  670.5	 3471.0	...
1703685	  752.8	  670.1	 3467.0	...
1703686	  753.0	  669.6	 3466.0	...
1703687	  753.1	  669.0	 3466.0	...
1703688	  753.2	  668.4	 3468.0	...
1703689	  753.5	  668.2	 3470.0	...
1703690	  753.8	  668.6	 3471.0	...
1703691	  753.8	  669.1	 3470.0	...
1703692	  753.7	  669.3	 3470.0	...
1703693	  753.6	  669.1	 3470.0	...
1703694	  753.5	  668.8	 3469.0	...
1703695	  753.4	  669.0	 3468.0	...
1703696	  753.6	  669.4	 3468.0	...
1703697	  754.0	  669.5	 3467.0	...
1703698	  754.1	  668.9	 3470.0	...
1703699	  753.8	  668.6	 3472.0	...
1703700	  753.6	  668.6	 3474.0	...
1703701	  753.5	  669.2	 3474.0	...
1703702	  753.5	  669.5	 3474.0	...
1703703	  753.5	  669.6	 3473.0	...
1703704	  753.5	  669.4	 3472.0	...
1703705	  753.5	  669.3	 3471.0	...
1703706	  753.5	  668.9	 3471.0	...
1703707	  753.6	  668.5	 3471.0	...
1703708	  753.5	  668.1	 3470.0	...
1703709	  753.4	  668.1	 3470.0	...
1703710	  753.2	  668.2	 3471.0	...
1703711	  753.1	  668.1	 3471.0	...
1703712	  753.2	  667.9	 3470.0	...
1703713	  753.4	  667.5	 3470.0	...
1703714	  753.5	  667.2	 3471.0	...
1703715	  753.5	  667.5	 3472.0	...
1703716	  753.6	  668.0	 3473.0	...
1703717	  753.6	  668.5	 3474.0	...
1703718	  753.8	  668.6	 3475.0	...
1703719	  753.9	  668.8	 3476.0	...
1703720	  753.9	  668.9	 3477.0	...
1703721	  753.8	  668.7	 3475.0	...
1703722	  753.7	  668.5	 3472.0	...
1703723	  753.7	  668.3	 3468.0	...
1703724	  753.7	  668.5	 3467.0	...
1703725	  753.6	  668.4	 3468.0	...
1703726	  753.5	  668.1	 3471.0	...
1703727	  753.6	  667.8	 3473.0	...
1703728	  753.9	  667.7	 3474.0	...
1703729	  754.2	  667.9	 3474.0	...
1703730	  754.3	  667.9	 3474.0	...
1703731	  754.4	  667.8	 3474.0	...
1703732	  754.6	  667.7	 3474.0	...
1703733	  754.7	  667.7	 3474.0	...
1703734	  755.1	  667.8	 3477.0	...
1703735	  755.2	  668.0	 3478.0	...
1703736	  755.2	  668.0	 3480.0	...
1703737	  754.6	  668.1	 3480.0	...
1703738	  754.1	  668.2	 3479.0	...
1703739	  753.8	  668.2	 3480.0	...
1703740	  754.0	  668.1	 3481.0	...
1703741	  754.3	  667.9	 3482.0	...
1703742	  754.0	  667.8	 3482.0	...
1703743	  753.6	  667.7	 3482.0	...
1703744	  753.2	  667.8	 3482.0	...
1703745	  753.0	  667.8	 3484.0	...
1703746	  752.9	  667.9	 3485.0	...
1703747	  752.7	  668.1	 3487.0	...
1703748	  752.8	  668.2	 3487.0	...
1703749	  752.8	  668.4	 3487.0	...
1703750	  752.8	  668.6	 3487.0	...
1703751	  752.8	  668.5	 3488.0	...
1703752	  753.0	  668.5	 3488.0	...
1703753	  753.3	  668.5	 3489.0	...
1703754	  753.7	  668.6	 3487.0	...
1703755	  753.8	  668.5	 3485.0	...
1703756	  754.1	  668.6	 3483.0	...
1703757	  754.1	  668.6	 3483.0	...
1703758	  754.0	  668.6	 3485.0	...
1703759	  753.8	  668.3	 3486.0	...
1703760	  753.8	  668.1	 3487.0	...
1703761	  753.8	  667.9	 3487.0	...
1703762	  753.7	  667.9	 3486.0	...
1703763	  753.6	  667.7	 3486.0	...
1703764	  753.4	  667.4	 3487.0	...
1703765	  753.5	  667.4	 3488.0	...
1703766	  753.5	  667.5	 3491.0	...
1703767	  753.6	  667.4	 3494.0	...
1703768	  753.7	  667.0	 3496.0	...
1703769	  753.7	  667.2	 3496.0	...
1703770	  753.7	  667.6	 3496.0	...
1703771	  753.8	  668.1	 3495.0	...
1703772	  753.8	  668.2	 3493.0	...
1703773	  753.9	  668.4	 3493.0	...
1703774	  753.9	  668.6	 3494.0	...
1703775	  753.9	  668.7	 3495.0	...
1703776	  754.1	  668.5	 3495.0	...
1703777	  754.3	  668.0	 3498.0	...
1703778	  754.5	  667.6	 3501.0	...
1703779	  754.6	  667.5	 3505.0	...
1703780	  754.5	  667.5	 3506.0	...
1703781	  754.5	  667.6	 3507.0	...
1703782	  754.3	  668.0	 3507.0	...
1703783	  753.7	  668.5	 3508.0	...
1703784	  753.1	  669.0	 3508.0	...
1703785	  752.7	  669.2	 3507.0	...
1703786	  753.0	  669.1	 3506.0	...
1703787	  753.3	  669.0	 3506.0	...
1703788	  753.4	  668.9	 3507.0	...
1703789	  753.6	  669.0	 3506.0	...
1703790	  753.8	  669.1	 3505.0	...
1703791	  754.0	  669.3	 3504.0	...
1703792	  753.9	  669.5	 3504.0	...
1703793	  753.9	  669.7	 3505.0	...
1703794	  754.0	  669.9	 3505.0	...
1703795	  754.1	  669.8	 3505.0	...
1703796	  753.9	  669.7	 3505.0	...
1703797	  752.8	  669.7	 3505.0	...
1703798	  751.7	  669.8	 3505.0	...
1703799	  750.9	  669.6	 3506.0	...
1703800	  750.3	  669.5	 3507.0	...
EFIX R   1702445	1703800	1356	  755.6	  662.1	   3453
SSACC R  1703801
1703801	  749.3	  669.3	 3506.0	...
1703802	  747.5	  669.6	 3504.0	...
1703803	  745.6	  668.3	 3502.0	...
1703804	  743.4	  666.7	 3502.0	...
1703805	  741.6	  664.0	 3505.0	...
1703806	  739.7	  662.6	 3507.0	...
ESACC R  1703801	1703806	6	  749.3	  669.3	  739.7	  662.6	   0.25	     39
SFIX R   1703807
1703807	  738.6	  661.0	 3510.0	...
1703808	  737.9	  660.3	 3510.0	...
1703809	  737.9	  659.9	 3509.0	...
1703810	  738.0	  660.0	 3509.0	...
1703811	  738.3	  660.0	 3508.0	...
1703812	  738.7	  660.0	 3506.0	...
1703813	  739.7	  659.8	 3503.0	...
1703814	  740.9	  659.6	 3503.0	...
1703815	  741.9	  659.3	 3505.0	...
1703816	  742.4	  659.0	 3508.0	...
1703817	  742.6	  658.6	 3508.0	...
1703818	  743.1	  658.4	 3508.0	...
1703819	  743.6	  658.3	 3508.0	...
1703820	  743.8	  658.2	 3506.0	...
1703821	  743.7	  658.0	 3505.0	...
1703822	  743.6	  657.6	 3503.0	...
1703823	  743.6	  657.2	 3503.0	...
1703824	  744.4	  656.6	 3503.0	...
1703825	  745.2	  656.0	 3504.0	...
1703826	  746.0	  655.7	 3505.0	...
1703827	  745.9	  655.6	 3506.0	...
1703828	  745.8	  655.5	 3506.0	...
1703829	  745.8	  655.6	 3506.0	...
1703830	  746.1	  655.6	 3506.0	...
1703831	  746.4	  655.6	 3506.0	...
1703832	  746.6	  656.4	 3506.0	...
1703833	  746.5	  657.2	 3507.0	...
1703834	  746.4	  658.2	 3508.0	...
1703835	  746.5	  658.5	 3508.0	...
1703836	  746.5	  658.7	 3507.0	...
1703837	  746.6	  658.5	 3507.0	...
1703838	  746.7	  658.2	 3508.0	...
1703839	  746.8	  658.0	 3510.0	...
1703840	  746.5	  658.2	 3511.0	...
1703841	  746.1	  658.3	 3511.0	...
1703842	  745.6	  658.6	 3512.0	...
1703843	  745.6	  658.7	 3511.0	...
1703844	  746.1	  658.7	 3509.0	...
1703845	  746.6	  658.6	 3508.0	...
1703846	  747.0	  658.5	 3508.0	...
1703847	  747.0	  658.3	 3506.0	...
1703848	  746.8	  658.3	 3504.0	...
1703849	  746.6	  658.3	 3505.0	...
1703850	  746.5	  658.4	 3507.0	...
1703851	  746.6	  658.9	 3506.0	...
1703852	  746.8	  659.3	 3504.0	...
1703853	  747.1	  659.7	 3502.0	...
1703854	  747.2	  659.4	 3501.0	...
1703855	  747.3	  659.0	 3502.0	...
1703856	  747.3	  658.6	 3502.0	...
1703857	  747.2	  658.5	 3503.0	...
1703858	  746.9	  658.4	 3503.0	...
1703859	  746.6	  658.8	 3503.0	...
1703860	  746.4	  659.1	 3502.0	...
1703861	  746.5	  659.4	 3502.0	...
1703862	  746.7	  659.4	 3502.0	...
1703863	  746.7	  659.5	 3502.0	...
1703864	  746.8	  659.7	 3502.0	...
1703865	  746.9	  659.8	 3502.0	...
1703866	  747.1	  659.8	 3501.0	...
1703867	  747.0	  659.5	 3501.0	...
1703868	  746.8	  659.2	 3501.0	...
1703869	  746.1	  658.9	 3502.0	...
1703870	  745.5	  658.7	 3502.0	...
1703871	  744.9	  658.6	 3503.0	...
1703872	  744.9	  658.5	 3502.0	...
1703873	  744.8	  658.5	 3501.0	...
1703874	  744.8	  658.5	 3499.0	...
1703875	  745.1	  658.5	 3499.0	...
1703876	  745.4	  658.5	 3498.0	...
1703877	  745.8	  658.5	 3498.0	...
1703878	  745.8	  658.6	 3498.0	...
1703879	  745.8	  658.6	 3499.0	...
1703880	  745.8	  658.7	 3498.0	...
1703881	  745.7	  659.1	 3497.0	...
1703882	  745.7	  659.4	 3497.0	...
1703883	  745.6	  659.4	 3499.0	...
1703884	  745.7	  658.9	 3500.0	...
1703885	  745.7	  658.6	 3500.0	...
1703886	  745.7	  658.8	 3498.0	...
1703887	  745.7	  659.1	 3496.0	...
1703888	  745.5	  659.2	 3496.0	...
1703889	  745.4	  659.5	 3494.0	...
1703890	  745.3	  659.6	 3493.0	...
1703891	  745.2	  659.7	 3493.0	...
1703892	  745.3	  659.6	 3494.0	...
1703893	  745.4	  659.1	 3494.0	...
1703894	  745.6	  658.6	 3494.0	...
1703895	  745.6	  658.1	 3494.0	...
1703896	  745.6	  658.1	 3494.0	...
1703897	  745.5	  658.7	 3492.0	...
1703898	  745.4	  659.4	 3490.0	...
1703899	  745.2	  660.2	 3488.0	...
1703900	  745.0	  660.4	 3488.0	...
1703901	  745.0	  660.3	 3488.0	...
1703902	  745.2	  659.8	 3488.0	...
1703903	  745.4	  659.4	 3489.0	...
1703904	  745.3	  659.1	 3490.0	...
1703905	  745.5	  659.0	 3488.0	...
1703906	  745.8	  658.9	 3486.0	...
1703907	  746.1	  659.0	 3484.0	...
1703908	  745.9	  659.1	 3484.0	...
1703909	  745.7	  659.2	 3484.0	...
1703910	  745.5	  659.4	 3485.0	...
1703911	  745.3	  659.2	 3485.0	...
1703912	  745.8	  659.0	 3485.0	...
1703913	  746.3	  658.7	 3485.0	...
1703914	  746.8	  658.6	 3485.0	...
1703915	  746.7	  658.9	 3484.0	...
1703916	  746.9	  659.1	 3484.0	...
1703917	  747.2	  659.3	 3484.0	...
1703918	  747.5	  659.1	 3486.0	...
1703919	  747.6	  658.9	 3488.0	...
1703920	  747.7	  658.9	 3489.0	...
1703921	  747.8	  658.9	 3488.0	...
1703922	  748.0	  658.8	 3487.0	...
1703923	  748.3	  658.9	 3487.0	...
1703924	  748.7	  659.0	 3486.0	...
1703925	  748.3	  659.1	 3484.0	...
1703926	  747.7	  658.8	 3482.0	...
1703927	  747.2	  658.4	 3481.0	...
1703928	  747.3	  658.3	 3480.0	...
1703929	  747.3	  659.0	 3480.0	...
1703930	  747.3	  659.7	 3480.0	...
1703931	  747.1	  660.1	 3480.0	...
1703932	  747.1	  659.9	 3479.0	...
1703933	  747.6	  659.4	 3479.0	...
1703934	  748.3	  659.1	 3478.0	...
1703935	  748.9	  658.8	 3477.0	...
1703936	  748.9	  658.9	 3476.0	...
1703937	  748.8	  659.1	 3476.0	...
1703938	  748.8	  659.3	 3476.0	...
1703939	  748.6	  659.5	 3475.0	...
1703940	  748.4	  659.3	 3474.0	...
1703941	  748.2	  659.0	 3475.0	...
1703942	  748.3	  658.6	 3477.0	...
1703943	  748.5	  658.1	 3479.0	...
1703944	  748.5	  657.7	 3478.0	...
1703945	  748.7	  657.6	 3477.0	...
1703946	  748.8	  658.4	 3477.0	...
1703947	  748.6	  659.4	 3474.0	...
1703948	  748.4	  660.1	 3472.0	...
1703949	  748.1	  660.4	 3469.0	...
1703950	  748.3	  660.3	 3469.0	...
1703951	  748.5	  660.3	 3471.0	...
1703952	  749.1	  660.3	 3473.0	...
1703953	  749.5	  660.2	 3472.0	...
1703954	  749.6	  660.2	 3469.0	...
1703955	  748.9	  660.0	 3465.0	...
1703956	  748.1	  659.7	 3465.0	...
1703957	  747.7	  659.5	 3465.0	...
1703958	  747.7	  659.7	 3466.0	...
1703959	  748.0	  659.9	 3466.0	...
1703960	  748.2	  659.9	 3465.0	...
1703961	  748.0	  659.9	 3463.0	...
1703962	  747.7	  659.8	 3462.0	...
1703963	  747.4	  660.0	 3462.0	...
1703964	  747.3	  660.2	 3462.0	...
1703965	  747.5	  660.5	 3465.0	...
1703966	  747.6	  660.7	 3467.0	...
1703967	  747.6	  660.9	 3468.0	...
1703968	  747.4	  660.9	 3467.0	...
1703969	  747.1	  660.8	 3466.0	...
1703970	  747.0	  660.5	 3468.0	...
1703971	  746.9	  660.1	 3470.0	...
1703972	  746.9	  660.3	 3470.0	...
1703973	  746.9	  660.7	 3468.0	...
1703974	  747.2	  661.5	 3467.0	...
1703975	  747.4	  661.9	 3467.0	...
1703976	  747.5	  662.3	 3468.0	...
1703977	  747.5	  662.3	 3465.0	...
1703978	  747.6	  662.0	 3462.0	...
1703979	  747.7	  661.9	 3460.0	...
1703980	  747.7	  661.8	 3461.0	...
1703981	  747.4	  662.0	 3463.0	...
1703982	  747.2	  662.0	 3465.0	...
1703983	  747.3	  662.0	 3464.0	...
1703984	  747.3	  662.0	 3463.0	...
1703985	  747.3	  661.9	 3461.0	...
1703986	  747.2	  661.8	 3460.0	...
1703987	  747.2	  661.8	 3459.0	...
1703988	  747.2	  661.8	 3458.0	...
1703989	  747.1	  661.8	 3458.0	...
1703990	  747.1	  661.8	 3457.0	...
1703991	  747.1	  662.1	 3457.0	...
1703992	  747.3	  662.4	 3457.0	...
1703993	  747.4	  662.7	 3457.0	...
1703994	  747.4	  662.7	 3457.0	...
1703995	  747.4	  662.7	 3458.0	...
1703996	  747.4	  662.9	 3461.0	...
1703997	  747.4	  663.1	 3463.0	...
1703998	  747.4	  663.2	 3463.0	...
1703999	  747.7	  663.2	 3462.0	...
1704000	  748.1	  663.3	 3460.0	...
1704001	  748.5	  663.2	 3460.0	...
1704002	  748.5	  663.1	 3459.0	...
1704003	  748.4	  662.7	 3459.0	...
1704004	  748.3	  662.5	 3459.0	...
1704005	  748.1	  662.3	 3456.0	...
1704006	  748.2	  662.4	 3453.0	...
1704007	  748.2	  662.5	 3450.0	...
1704008	  748.3	  662.6	 3452.0	...
1704009	  748.2	  662.5	 3454.0	...
1704010	  748.2	  662.8	 3456.0	...
1704011	  748.2	  663.1	 3455.0	...
1704012	  748.4	  663.6	 3455.0	...
1704013	  748.5	  663.9	 3452.0	...
1704014	  748.6	  663.9	 3450.0	...
1704015	  748.5	  663.8	 3448.0	...
1704016	  748.4	  663.6	 3448.0	...
1704017	  748.3	  663.9	 3448.0	...
1704018	  748.1	  664.2	 3448.0	...
1704019	  747.9	  664.1	 3447.0	...
1704020	  748.3	  663.5	 3448.0	...
1704021	  748.6	  662.8	 3449.0	...
1704022	  748.9	  662.6	 3450.0	...
1704023	  748.8	  662.6	 3451.0	...
1704024	  748.7	  662.2	 3451.0	...
1704025	  748.6	  661.8	 3451.0	...
1704026	  748.4	  661.8	 3451.0	...
1704027	  748.2	  662.2	 3451.0	...
1704028	  748.2	  662.8	 3451.0	...
1704029	  748.1	  663.1	 3450.0	...
1704030	  748.0	  663.4	 3448.0	...
1704031	  748.5	  663.6	 3446.0	...
1704032	  749.1	  663.8	 3446.0	...
1704033	  749.7	  664.0	 3447.0	...
1704034	  749.7	  663.4	 3447.0	...
1704035	  749.6	  662.7	 3448.0	...
1704036	  749.4	  661.9	 3449.0	...
1704037	  749.8	  661.5	 3451.0	...
1704038	  750.1	  661.1	 3451.0	...
1704039	  750.5	  661.1	 3451.0	...
1704040	  750.5	  661.5	 3447.0	...
1704041	  750.5	  661.9	 3445.0	...
1704042	  750.6	  662.2	 3443.0	...
1704043	  750.4	  662.2	 3442.0	...
1704044	  750.2	  662.2	 3440.0	...
1704045	  750.0	  662.2	 3440.0	...
1704046	  750.1	  662.1	 3441.0	...
1704047	  750.4	  662.1	 3444.0	...
1704048	  750.7	  662.4	 3445.0	...
1704049	  750.5	  662.7	 3445.0	...
1704050	  750.2	  662.9	 3443.0	...
1704051	  749.9	  662.8	 3441.0	...
1704052	  749.8	  662.7	 3440.0	...
1704053	  749.8	  662.9	 3437.0	...
1704054	  749.7	  663.2	 3435.0	...
1704055	  749.7	  663.5	 3434.0	...
1704056	  749.8	  663.0	 3435.0	...
1704057	  750.1	  662.2	 3435.0	...
1704058	  750.3	  661.5	 3435.0	...
1704059	  750.5	  661.4	 3436.0	...
1704060	  750.4	  661.4	 3437.0	...
1704061	  750.3	  661.5	 3438.0	...
1704062	  750.2	  661.7	 3437.0	...
1704063	  750.3	  661.8	 3436.0	...
1704064	  750.3	  661.8	 3436.0	...
1704065	  750.5	  661.6	 3435.0	...
1704066	  750.6	  661.6	 3435.0	...
1704067	  750.8	  661.9	 3434.0	...
1704068	  750.8	  662.3	 3433.0	...
1704069	  750.8	  662.4	 3433.0	...
1704070	  750.8	  662.4	 3433.0	...
1704071	  750.7	  662.4	 3432.0	...
1704072	  750.7	  662.5	 3432.0	...
1704073	  750.6	  662.6	 3432.0	...
1704074	  750.4	  662.8	 3431.0	...
1704075	  750.2	  663.0	 3432.0	...
1704076	  750.0	  663.0	 3432.0	...
1704077	  749.8	  662.9	 3432.0	...
1704078	  749.8	  662.8	 3431.0	...
1704079	  749.8	  662.4	 3428.0	...
1704080	  749.7	  662.0	 3427.0	...
1704081	  749.5	  661.7	 3426.0	...
1704082	  749.4	  661.8	 3426.0	...
1704083	  749.9	  661.5	 3426.0	...
1704084	  750.5	  661.1	 3425.0	...
1704085	  751.3	  660.6	 3424.0	...
1704086	  751.6	  660.7	 3424.0	...
1704087	  751.7	  660.8	 3424.0	...
1704088	  751.6	  661.0	 3423.0	...
1704089	  751.5	  661.0	 3421.0	...
1704090	  751.6	  661.0	 3420.0	...
1704091	  751.7	  661.0	 3420.0	...
1704092	  751.7	  661.1	 3419.0	...
1704093	  751.6	  660.6	 3417.0	...
1704094	  751.5	  660.1	 3415.0	...
1704095	  751.5	  660.1	 3414.0	...
1704096	  751.5	  660.5	 3413.0	...
1704097	  751.6	  660.8	 3412.0	...
1704098	  751.7	  660.6	 3411.0	...
[truncated: 4,288,748 more chars]
