# Supplementary material for: With an eye on uncertainty: Modelling pupillary responses to environmental volatility
Source: PLoS Comput Biol. 2019 Jul 5;15(7):e1007126. doi: 10.1371/journal.pcbi.1007126 (PMC6636765; doi:10.1371/journal.pcbi.1007126)
Supplement: S2 Data — Zip file containing the pupillometry data for participant 2. (ZIP) [file pcbi.1007126.s002.zip › P2/trial12.asc]

** CONVERTED FROM C:\Users\tparr\Documents\PVR\P2_0712\trial12.edf using edfapi 3.1 Win32 Nov 24 2009 on Thu Dec 07 19:12:15 2017
** DATE: Thu Dec  7 17:38:15 2017
** TYPE: EDF_FILE BINARY EVENT SAMPLE TAGGED
** VERSION: EYELINK II 1
** SOURCE: EYELINK CL
** EYELINK II CL v4.48 Nov 25 2009
** CAMERA: EyeLink CL Version 1.4 Sensor=BHA
** SERIAL NUMBER: CL1-AAD42
** CAMERA_CONFIG: AAD42140.SCD
**

MSG	1980283 RECCFG CR 1000 2 0 R
MSG	1980283 ELCLCFG MTABLER
MSG	1980283 GAZE_COORDS 0.00 0.00 1599.00 1199.00
MSG	1980283 THRESHOLDS R 108 243
MSG	1980283 ELCL_PROC CENTROID (3)
MSG	1980283 ELCL_PCR_PARAM 5 3.0
START	1980284 	RIGHT	SAMPLES	EVENTS
PRESCALER	1
VPRESCALER	1
PUPIL	AREA
EVENTS	GAZE	RIGHT	RATE	1000.00	TRACKING	CR	FILTER	2
SAMPLES	GAZE	RIGHT	RATE	1000.00	TRACKING	CR	FILTER	2
MSG	1980284 !MODE RECORD CR 1000 2 0 R
1980284	  849.0	  544.2	 2533.0	...
INPUT	1980284	127
1980285	  848.4	  544.4	 2540.0	...
1980286	  848.3	  544.5	 2540.0	...
1980287	  848.1	  544.6	 2539.0	...
1980288	  848.1	  544.6	 2538.0	...
1980289	  848.4	  544.4	 2536.0	...
1980290	  848.8	  544.2	 2535.0	...
SFIX R   1980291
1980291	  849.0	  544.1	 2534.0	...
1980292	  848.9	  544.3	 2533.0	...
1980293	  848.8	  544.4	 2532.0	...
1980294	  849.0	  544.5	 2532.0	...
1980295	  849.0	  544.7	 2531.0	...
1980296	  849.2	  545.3	 2533.0	...
1980297	  849.4	  545.9	 2536.0	...
1980298	  849.4	  545.8	 2539.0	...
1980299	  849.5	  544.9	 2541.0	...
1980300	  849.4	  544.1	 2542.0	...
1980301	  849.7	  543.7	 2542.0	...
1980302	  850.0	  543.5	 2542.0	...
1980303	  849.4	  543.5	 2542.0	...
1980304	  848.4	  543.4	 2542.0	...
1980305	  847.6	  543.4	 2541.0	...
1980306	  847.7	  543.3	 2541.0	...
1980307	  848.3	  543.2	 2543.0	...
1980308	  848.9	  543.2	 2544.0	...
1980309	  849.3	  543.3	 2546.0	...
1980310	  849.3	  543.5	 2547.0	...
1980311	  849.2	  543.7	 2548.0	...
1980312	  849.1	  543.9	 2548.0	...
1980313	  849.1	  544.1	 2548.0	...
1980314	  849.2	  544.0	 2548.0	...
1980315	  849.3	  543.7	 2547.0	...
1980316	  849.3	  543.4	 2546.0	...
1980317	  849.5	  543.6	 2544.0	...
1980318	  849.7	  543.7	 2543.0	...
1980319	  849.8	  543.8	 2545.0	...
1980320	  849.6	  544.3	 2547.0	...
1980321	  849.5	  545.0	 2548.0	...
1980322	  849.6	  545.7	 2548.0	...
1980323	  849.7	  545.9	 2548.0	...
1980324	  849.2	  546.0	 2548.0	...
1980325	  848.7	  546.2	 2548.0	...
1980326	  848.2	  546.4	 2552.0	...
1980327	  848.1	  546.5	 2555.0	...
1980328	  848.4	  546.4	 2559.0	...
1980329	  849.0	  546.4	 2561.0	...
1980330	  849.5	  546.3	 2558.0	...
1980331	  849.7	  546.1	 2554.0	...
1980332	  849.7	  546.0	 2551.0	...
1980333	  849.8	  545.9	 2553.0	...
1980334	  849.8	  545.7	 2558.0	...
1980335	  849.7	  545.9	 2561.0	...
1980336	  849.7	  546.2	 2563.0	...
1980337	  849.4	  546.6	 2563.0	...
1980338	  849.0	  546.6	 2563.0	...
1980339	  848.4	  546.4	 2563.0	...
1980340	  847.9	  546.1	 2563.0	...
1980341	  847.5	  545.7	 2563.0	...
1980342	  847.4	  545.6	 2563.0	...
1980343	  847.1	  546.0	 2564.0	...
1980344	  846.9	  546.3	 2565.0	...
1980345	  846.8	  546.7	 2564.0	...
1980346	  846.8	  546.6	 2564.0	...
1980347	  846.8	  546.6	 2564.0	...
1980348	  846.8	  546.5	 2564.0	...
1980349	  846.8	  546.7	 2565.0	...
1980350	  846.8	  547.2	 2566.0	...
1980351	  847.1	  547.7	 2567.0	...
1980352	  847.3	  548.0	 2566.0	...
1980353	  847.3	  548.1	 2566.0	...
1980354	  847.0	  548.1	 2566.0	...
1980355	  846.9	  547.6	 2569.0	...
1980356	  847.1	  547.0	 2573.0	...
1980357	  847.2	  546.6	 2576.0	...
1980358	  847.2	  546.5	 2576.0	...
1980359	  847.2	  546.4	 2575.0	...
1980360	  847.2	  546.1	 2574.0	...
1980361	  846.8	  546.0	 2576.0	...
1980362	  845.2	  545.9	 2578.0	...
EFIX R   1980291	1980362	72	  848.5	  545.4	   2554
SSACC R  1980363
1980363	  843.6	  545.8	 2581.0	...
1980364	  840.9	  545.8	 2581.0	...
1980365	  839.5	  545.9	 2581.0	...
1980366	  836.8	  546.0	 2582.0	...
1980367	  833.3	  546.6	 2581.0	...
1980368	  828.7	  547.4	 2581.0	...
1980369	  825.1	  548.1	 2582.0	...
1980370	  822.8	  548.4	 2584.0	...
1980371	  821.4	  547.8	 2586.0	...
ESACC R  1980363	1980371	9	  843.6	  545.8	  821.4	  547.8	   0.47	     58
SFIX R   1980372
1980372	  819.8	  547.4	 2588.0	...
1980373	  819.2	  547.4	 2591.0	...
1980374	  818.7	  548.0	 2594.0	...
1980375	  818.8	  548.1	 2595.0	...
1980376	  818.9	  547.9	 2596.0	...
1980377	  819.5	  548.1	 2597.0	...
1980378	  820.2	  548.3	 2598.0	...
1980379	  821.4	  548.4	 2598.0	...
1980380	  822.3	  547.8	 2599.0	...
1980381	  823.3	  547.3	 2599.0	...
1980382	  823.8	  547.2	 2600.0	...
1980383	  824.1	  547.6	 2603.0	...
1980384	  824.6	  548.2	 2607.0	...
1980385	  825.1	  548.3	 2610.0	...
1980386	  825.7	  548.5	 2609.0	...
1980387	  826.1	  548.6	 2608.0	...
1980388	  826.3	  548.6	 2608.0	...
1980389	  826.3	  548.6	 2608.0	...
1980390	  826.3	  548.0	 2609.0	...
1980391	  826.3	  547.1	 2610.0	...
1980392	  826.3	  546.2	 2610.0	...
1980393	  826.1	  545.8	 2610.0	...
1980394	  825.6	  545.8	 2612.0	...
1980395	  825.3	  546.2	 2615.0	...
1980396	  825.2	  546.6	 2619.0	...
1980397	  825.3	  547.0	 2620.0	...
1980398	  825.7	  546.9	 2620.0	...
1980399	  826.0	  546.8	 2619.0	...
1980400	  826.3	  546.7	 2616.0	...
1980401	  826.3	  546.8	 2614.0	...
1980402	  826.3	  546.4	 2613.0	...
1980403	  826.2	  546.1	 2614.0	...
1980404	  826.2	  546.7	 2615.0	...
1980405	  826.1	  547.8	 2616.0	...
1980406	  826.2	  548.8	 2619.0	...
1980407	  826.3	  548.7	 2620.0	...
1980408	  826.4	  548.8	 2620.0	...
1980409	  826.5	  548.8	 2619.0	...
1980410	  826.7	  549.1	 2619.0	...
1980411	  826.9	  548.9	 2621.0	...
1980412	  827.1	  549.0	 2623.0	...
1980413	  827.3	  549.0	 2625.0	...
1980414	  827.4	  549.0	 2626.0	...
1980415	  827.2	  548.7	 2625.0	...
1980416	  827.1	  548.2	 2623.0	...
1980417	  827.1	  547.8	 2621.0	...
1980418	  826.8	  548.0	 2621.0	...
1980419	  826.3	  548.5	 2622.0	...
1980420	  825.8	  548.9	 2624.0	...
1980421	  826.1	  548.8	 2625.0	...
1980422	  826.6	  548.9	 2626.0	...
1980423	  826.7	  549.2	 2627.0	...
1980424	  826.3	  549.4	 2627.0	...
1980425	  825.8	  549.0	 2627.0	...
1980426	  825.7	  548.4	 2630.0	...
1980427	  825.5	  547.9	 2634.0	...
1980428	  825.4	  548.4	 2637.0	...
1980429	  825.5	  549.0	 2638.0	...
1980430	  825.6	  549.6	 2639.0	...
1980431	  825.8	  549.1	 2640.0	...
1980432	  825.9	  548.6	 2640.0	...
1980433	  826.1	  548.2	 2641.0	...
1980434	  826.2	  548.5	 2641.0	...
1980435	  826.1	  548.8	 2641.0	...
1980436	  826.0	  549.3	 2640.0	...
1980437	  826.0	  549.9	 2641.0	...
1980438	  826.0	  550.5	 2641.0	...
1980439	  826.0	  550.7	 2639.0	...
1980440	  825.8	  550.7	 2637.0	...
1980441	  825.7	  550.7	 2634.0	...
1980442	  825.5	  550.8	 2637.0	...
1980443	  825.0	  550.9	 2640.0	...
1980444	  824.5	  551.1	 2643.0	...
1980445	  824.1	  551.1	 2643.0	...
1980446	  824.3	  551.0	 2643.0	...
1980447	  824.5	  551.0	 2645.0	...
1980448	  824.4	  550.9	 2646.0	...
1980449	  824.7	  550.5	 2647.0	...
1980450	  824.9	  549.9	 2647.0	...
1980451	  825.3	  549.2	 2648.0	...
1980452	  825.4	  549.0	 2648.0	...
1980453	  825.1	  549.1	 2648.0	...
1980454	  825.0	  549.0	 2649.0	...
1980455	  824.8	  549.3	 2650.0	...
1980456	  825.0	  549.6	 2652.0	...
1980457	  825.0	  549.8	 2652.0	...
1980458	  825.1	  549.8	 2653.0	...
1980459	  824.4	  549.8	 2653.0	...
1980460	  823.7	  549.8	 2653.0	...
1980461	  822.9	  550.3	 2651.0	...
1980462	  823.2	  550.8	 2648.0	...
1980463	  823.4	  550.3	 2644.0	...
1980464	  823.7	  548.9	 2644.0	...
1980465	  823.7	  547.6	 2647.0	...
1980466	  823.6	  547.3	 2649.0	...
1980467	  823.4	  547.3	 2651.0	...
1980468	  823.5	  547.3	 2649.0	...
1980469	  823.7	  547.4	 2647.0	...
1980470	  824.0	  547.8	 2645.0	...
1980471	  824.0	  548.1	 2648.0	...
1980472	  823.9	  548.3	 2650.0	...
1980473	  823.8	  548.4	 2653.0	...
1980474	  823.7	  548.8	 2653.0	...
1980475	  823.6	  549.2	 2653.0	...
1980476	  823.5	  549.5	 2653.0	...
1980477	  823.5	  549.6	 2653.0	...
1980478	  823.6	  549.3	 2653.0	...
1980479	  823.0	  549.0	 2653.0	...
1980480	  822.4	  548.9	 2653.0	...
1980481	  822.0	  549.1	 2653.0	...
1980482	  822.1	  548.8	 2652.0	...
1980483	  822.3	  548.4	 2654.0	...
1980484	  822.3	  548.2	 2656.0	...
1980485	  822.5	  548.9	 2658.0	...
1980486	  822.6	  549.5	 2656.0	...
1980487	  822.7	  550.6	 2655.0	...
1980488	  822.7	  551.1	 2653.0	...
1980489	  822.7	  551.6	 2652.0	...
1980490	  822.5	  551.5	 2654.0	...
1980491	  822.1	  551.4	 2656.0	...
1980492	  821.8	  551.4	 2659.0	...
1980493	  821.6	  551.4	 2660.0	...
1980494	  821.6	  551.4	 2660.0	...
1980495	  821.7	  551.4	 2660.0	...
1980496	  821.8	  551.4	 2659.0	...
1980497	  822.1	  551.3	 2660.0	...
1980498	  822.2	  551.3	 2660.0	...
1980499	  822.1	  551.3	 2660.0	...
1980500	  821.7	  551.4	 2658.0	...
1980501	  821.3	  551.5	 2658.0	...
1980502	  821.3	  551.4	 2660.0	...
1980503	  821.1	  550.9	 2662.0	...
1980504	  820.9	  550.6	 2664.0	...
1980505	  821.5	  550.2	 2667.0	...
1980506	  822.2	  550.2	 2670.0	...
1980507	  822.9	  550.1	 2667.0	...
1980508	  823.0	  550.1	 2665.0	...
1980509	  823.1	  550.0	 2662.0	...
1980510	  823.3	  550.0	 2662.0	...
1980511	  823.3	  550.0	 2663.0	...
1980512	  823.3	  550.0	 2664.0	...
1980513	  823.3	  550.1	 2664.0	...
1980514	  823.2	  550.3	 2664.0	...
1980515	  822.9	  550.2	 2664.0	...
1980516	  822.6	  549.7	 2661.0	...
1980517	  822.4	  549.1	 2657.0	...
1980518	  822.3	  548.9	 2653.0	...
1980519	  822.3	  548.5	 2653.0	...
1980520	  822.4	  548.2	 2654.0	...
1980521	  822.5	  547.9	 2656.0	...
1980522	  822.7	  547.9	 2660.0	...
1980523	  822.8	  548.1	 2664.0	...
1980524	  822.8	  548.5	 2666.0	...
1980525	  822.7	  548.9	 2666.0	...
1980526	  822.7	  549.2	 2666.0	...
1980527	  822.8	  549.3	 2666.0	...
1980528	  822.8	  549.3	 2666.0	...
1980529	  822.9	  549.3	 2666.0	...
1980530	  822.8	  549.2	 2666.0	...
1980531	  822.8	  549.2	 2667.0	...
1980532	  822.8	  549.3	 2666.0	...
1980533	  822.7	  549.5	 2664.0	...
1980534	  822.6	  549.7	 2663.0	...
1980535	  822.4	  549.4	 2663.0	...
1980536	  822.1	  549.0	 2663.0	...
1980537	  821.5	  548.7	 2663.0	...
1980538	  821.1	  549.2	 2664.0	...
1980539	  821.0	  550.3	 2666.0	...
1980540	  821.3	  551.3	 2668.0	...
1980541	  821.7	  551.1	 2669.0	...
1980542	  821.9	  550.4	 2670.0	...
1980543	  822.2	  549.8	 2668.0	...
1980544	  822.4	  549.9	 2666.0	...
1980545	  822.5	  550.0	 2667.0	...
1980546	  822.4	  549.9	 2670.0	...
1980547	  822.2	  549.8	 2673.0	...
1980548	  822.9	  549.6	 2673.0	...
1980549	  823.7	  549.5	 2674.0	...
1980550	  824.1	  549.6	 2675.0	...
1980551	  823.7	  549.8	 2676.0	...
1980552	  823.3	  549.8	 2676.0	...
1980553	  823.1	  549.4	 2675.0	...
1980554	  822.9	  549.1	 2675.0	...
1980555	  822.7	  549.1	 2672.0	...
1980556	  822.4	  549.1	 2669.0	...
1980557	  822.2	  549.1	 2668.0	...
1980558	  822.0	  549.0	 2668.0	...
1980559	  821.9	  548.6	 2669.0	...
1980560	  822.4	  548.2	 2669.0	...
1980561	  823.3	  547.7	 2670.0	...
1980562	  824.2	  547.6	 2671.0	...
1980563	  824.3	  547.6	 2673.0	...
1980564	  824.2	  547.5	 2673.0	...
1980565	  824.0	  547.5	 2673.0	...
1980566	  823.9	  547.9	 2673.0	...
1980567	  823.7	  548.1	 2673.0	...
1980568	  823.7	  548.2	 2673.0	...
1980569	  823.6	  548.0	 2672.0	...
1980570	  823.5	  547.9	 2671.0	...
1980571	  823.3	  548.2	 2671.0	...
1980572	  823.1	  548.6	 2670.0	...
1980573	  823.7	  548.7	 2670.0	...
1980574	  824.3	  548.6	 2670.0	...
1980575	  824.8	  548.3	 2670.0	...
1980576	  824.7	  548.1	 2671.0	...
1980577	  824.7	  547.8	 2670.0	...
1980578	  824.7	  547.8	 2668.0	...
1980579	  824.8	  547.7	 2667.0	...
1980580	  824.9	  547.6	 2668.0	...
1980581	  824.8	  546.9	 2669.0	...
1980582	  824.5	  546.2	 2670.0	...
1980583	  824.1	  545.5	 2673.0	...
1980584	  823.9	  546.5	 2675.0	...
1980585	  823.8	  547.4	 2677.0	...
1980586	  823.7	  548.3	 2676.0	...
1980587	  823.6	  548.3	 2676.0	...
1980588	  823.5	  548.2	 2677.0	...
1980589	  823.5	  547.9	 2677.0	...
1980590	  823.8	  547.7	 2676.0	...
1980591	  824.2	  547.6	 2675.0	...
1980592	  824.0	  547.9	 2675.0	...
1980593	  823.5	  548.0	 2674.0	...
1980594	  823.2	  547.8	 2674.0	...
1980595	  823.3	  547.2	 2673.0	...
1980596	  823.2	  546.7	 2675.0	...
1980597	  822.9	  546.6	 2678.0	...
1980598	  823.0	  546.8	 2681.0	...
1980599	  823.4	  547.0	 2681.0	...
1980600	  823.5	  547.2	 2681.0	...
1980601	  823.3	  547.4	 2681.0	...
1980602	  823.1	  547.6	 2680.0	...
1980603	  823.4	  547.5	 2680.0	...
1980604	  823.4	  547.3	 2680.0	...
1980605	  823.5	  547.1	 2681.0	...
1980606	  823.4	  547.1	 2682.0	...
1980607	  823.3	  547.7	 2682.0	...
1980608	  823.2	  548.4	 2682.0	...
1980609	  823.3	  548.7	 2683.0	...
1980610	  823.3	  548.3	 2684.0	...
1980611	  823.4	  547.4	 2684.0	...
1980612	  823.3	  546.8	 2682.0	...
1980613	  823.1	  546.5	 2681.0	...
1980614	  823.0	  546.7	 2681.0	...
1980615	  822.9	  546.8	 2681.0	...
1980616	  823.2	  547.5	 2681.0	...
1980617	  823.4	  548.2	 2681.0	...
1980618	  823.7	  548.4	 2681.0	...
1980619	  823.8	  547.9	 2682.0	...
1980620	  823.9	  547.6	 2682.0	...
1980621	  824.2	  547.7	 2683.0	...
1980622	  824.5	  547.9	 2684.0	...
1980623	  824.7	  548.6	 2684.0	...
1980624	  824.7	  549.4	 2685.0	...
1980625	  824.5	  550.3	 2687.0	...
1980626	  824.3	  550.4	 2689.0	...
1980627	  824.1	  549.8	 2690.0	...
1980628	  823.9	  549.2	 2688.0	...
1980629	  823.8	  548.6	 2686.0	...
1980630	  823.6	  548.7	 2684.0	...
1980631	  823.6	  549.2	 2682.0	...
1980632	  823.5	  549.6	 2684.0	...
1980633	  823.4	  549.5	 2688.0	...
1980634	  823.5	  549.2	 2693.0	...
1980635	  823.7	  548.9	 2695.0	...
1980636	  823.9	  548.9	 2694.0	...
1980637	  823.8	  548.8	 2692.0	...
1980638	  823.7	  548.2	 2691.0	...
1980639	  823.8	  547.7	 2690.0	...
1980640	  823.9	  547.3	 2690.0	...
1980641	  823.7	  547.5	 2689.0	...
1980642	  823.4	  547.6	 2689.0	...
1980643	  822.9	  547.7	 2689.0	...
1980644	  822.9	  547.6	 2688.0	...
1980645	  822.8	  547.3	 2688.0	...
1980646	  823.0	  547.2	 2688.0	...
1980647	  823.1	  547.3	 2688.0	...
1980648	  823.0	  547.2	 2688.0	...
1980649	  822.7	  547.0	 2688.0	...
1980650	  822.7	  546.9	 2689.0	...
1980651	  822.9	  547.3	 2690.0	...
1980652	  822.9	  547.8	 2691.0	...
1980653	  822.7	  548.1	 2690.0	...
1980654	  822.4	  548.3	 2688.0	...
1980655	  822.6	  547.9	 2687.0	...
1980656	  822.9	  547.5	 2687.0	...
1980657	  823.3	  547.1	 2686.0	...
1980658	  823.5	  547.2	 2685.0	...
1980659	  823.5	  547.4	 2684.0	...
1980660	  823.7	  547.5	 2684.0	...
1980661	  823.9	  547.3	 2684.0	...
1980662	  824.1	  547.1	 2684.0	...
1980663	  824.1	  547.0	 2684.0	...
1980664	  824.0	  547.0	 2684.0	...
1980665	  824.0	  546.8	 2684.0	...
1980666	  824.2	  546.2	 2685.0	...
1980667	  824.3	  545.8	 2685.0	...
1980668	  824.3	  545.5	 2685.0	...
1980669	  824.0	  545.6	 2685.0	...
1980670	  823.9	  546.7	 2683.0	...
1980671	  824.0	  547.6	 2682.0	...
1980672	  823.9	  548.6	 2685.0	...
1980673	  823.6	  548.7	 2690.0	...
1980674	  823.0	  548.8	 2695.0	...
1980675	  822.6	  548.5	 2695.0	...
1980676	  822.6	  548.2	 2692.0	...
1980677	  823.0	  547.9	 2690.0	...
1980678	  823.0	  548.0	 2687.0	...
1980679	  822.5	  548.2	 2687.0	...
1980680	  822.0	  548.3	 2686.0	...
1980681	  822.3	  548.6	 2685.0	...
1980682	  822.5	  548.8	 2684.0	...
1980683	  822.7	  549.0	 2685.0	...
1980684	  822.7	  548.8	 2685.0	...
1980685	  822.5	  548.7	 2686.0	...
1980686	  822.1	  548.7	 2687.0	...
1980687	  821.8	  548.7	 2687.0	...
1980688	  821.6	  548.4	 2686.0	...
1980689	  821.7	  548.3	 2684.0	...
1980690	  821.7	  548.1	 2683.0	...
1980691	  821.7	  548.0	 2679.0	...
1980692	  821.8	  548.8	 2674.0	...
1980693	  822.0	  549.6	 2671.0	...
1980694	  822.1	  549.8	 2673.0	...
1980695	  822.3	  548.7	 2675.0	...
1980696	  822.3	  547.7	 2676.0	...
1980697	  822.1	  547.3	 2676.0	...
1980698	  821.8	  547.5	 2676.0	...
1980699	  821.8	  547.2	 2673.0	...
1980700	  822.0	  546.8	 2670.0	...
1980701	  822.3	  546.4	 2668.0	...
1980702	  822.2	  546.6	 2668.0	...
1980703	  821.9	  547.3	 2668.0	...
1980704	  821.6	  548.4	 2668.0	...
1980705	  821.6	  549.2	 2669.0	...
1980706	  821.4	  549.3	 2669.0	...
1980707	  821.0	  548.8	 2670.0	...
1980708	  820.6	  548.8	 2672.0	...
1980709	  821.4	  549.1	 2671.0	...
1980710	  822.2	  549.3	 2669.0	...
1980711	  823.1	  549.2	 2667.0	...
1980712	  823.2	  548.9	 2668.0	...
1980713	  823.3	  548.7	 2668.0	...
1980714	  823.5	  549.0	 2670.0	...
1980715	  823.6	  549.4	 2671.0	...
1980716	  823.5	  549.9	 2672.0	...
1980717	  823.2	  550.1	 2672.0	...
1980718	  822.9	  550.4	 2671.0	...
1980719	  822.6	  549.8	 2670.0	...
1980720	  822.7	  549.0	 2668.0	...
1980721	  822.9	  548.2	 2667.0	...
1980722	  823.1	  548.0	 2667.0	...
1980723	  823.0	  547.9	 2667.0	...
1980724	  822.8	  548.0	 2668.0	...
1980725	  822.6	  548.2	 2665.0	...
1980726	  822.5	  547.8	 2661.0	...
1980727	  822.8	  547.3	 2658.0	...
1980728	  823.1	  546.7	 2657.0	...
1980729	  823.5	  546.7	 2656.0	...
1980730	  823.5	  546.7	 2656.0	...
1980731	  822.8	  546.8	 2656.0	...
1980732	  822.1	  547.0	 2656.0	...
1980733	  821.4	  547.1	 2656.0	...
1980734	  821.4	  547.1	 2656.0	...
1980735	  821.3	  546.4	 2655.0	...
1980736	  820.8	  545.8	 2656.0	...
1980737	  820.2	  545.6	 2656.0	...
1980738	  819.8	  546.1	 2656.0	...
1980739	  819.9	  546.4	 2655.0	...
1980740	  820.0	  546.5	 2655.0	...
1980741	  820.5	  546.6	 2653.0	...
1980742	  821.0	  546.7	 2653.0	...
1980743	  821.6	  546.8	 2652.0	...
1980744	  821.7	  546.8	 2652.0	...
1980745	  821.9	  546.8	 2652.0	...
1980746	  822.1	  546.8	 2651.0	...
1980747	  822.2	  546.6	 2646.0	...
1980748	  822.4	  546.3	 2642.0	...
1980749	  822.5	  546.1	 2638.0	...
1980750	  822.3	  546.2	 2639.0	...
1980751	  822.0	  546.0	 2638.0	...
1980752	  821.7	  545.5	 2638.0	...
1980753	  821.7	  544.9	 2637.0	...
1980754	  821.8	  545.0	 2637.0	...
1980755	  821.8	  545.5	 2638.0	...
1980756	  821.9	  546.0	 2639.0	...
1980757	  821.9	  546.1	 2638.0	...
1980758	  822.0	  546.1	 2638.0	...
1980759	  821.8	  546.0	 2633.0	...
1980760	  821.6	  545.9	 2629.0	...
1980761	  821.4	  545.8	 2625.0	...
1980762	  821.9	  545.6	 2625.0	...
1980763	  822.4	  545.4	 2627.0	...
1980764	  822.6	  545.3	 2628.0	...
1980765	  822.3	  545.3	 2629.0	...
1980766	  822.1	  545.1	 2628.0	...
1980767	  822.1	  544.9	 2626.0	...
1980768	  822.2	  544.9	 2624.0	...
1980769	  822.3	  545.4	 2623.0	...
1980770	  822.3	  546.1	 2618.0	...
1980771	  822.3	  547.2	 2612.0	...
1980772	  822.2	  548.0	 2606.0	...
1980773	  822.2	  548.7	 2605.0	...
1980774	  822.1	  548.7	 2606.0	...
1980775	  822.0	  548.7	 2604.0	...
1980776	  821.9	  548.7	 2602.0	...
1980777	  821.8	  548.2	 2600.0	...
1980778	  821.7	  547.7	 2600.0	...
1980779	  821.4	  547.3	 2600.0	...
1980780	  821.2	  547.4	 2601.0	...
1980781	  820.9	  546.7	 2600.0	...
1980782	  820.9	  545.9	 2599.0	...
1980783	  821.0	  545.0	 2599.0	...
1980784	  821.8	  545.1	 2595.0	...
1980785	  822.4	  545.2	 2589.0	...
1980786	  822.8	  545.3	 2583.0	...
1980787	  822.7	  544.9	 2582.0	...
1980788	  822.6	  544.5	 2582.0	...
1980789	  822.4	  544.1	 2583.0	...
1980790	  822.4	  544.2	 2584.0	...
1980791	  822.5	  544.6	 2585.0	...
1980792	  822.5	  544.9	 2584.0	...
1980793	  822.5	  545.2	 2583.0	...
1980794	  822.4	  544.9	 2577.0	...
1980795	  822.5	  544.8	 2572.0	...
1980796	  822.5	  544.7	 2567.0	...
1980797	  822.6	  544.4	 2567.0	...
1980798	  822.7	  544.0	 2567.0	...
1980799	  823.0	  543.1	 2566.0	...
1980800	  823.1	  542.4	 2563.0	...
1980801	  822.9	  541.9	 2561.0	...
1980802	  822.5	  542.2	 2559.0	...
1980803	  822.2	  543.0	 2559.0	...
1980804	  822.1	  543.7	 2558.0	...
1980805	  822.0	  544.1	 2559.0	...
1980806	  822.0	  544.0	 2560.0	...
1980807	  822.5	  543.7	 2556.0	...
1980808	  823.4	  543.4	 2550.0	...
1980809	  823.9	  543.1	 2544.0	...
1980810	  823.8	  542.8	 2543.0	...
1980811	  823.3	  542.5	 2541.0	...
1980812	  822.8	  542.0	 2540.0	...
1980813	  823.1	  541.4	 2539.0	...
1980814	  823.4	  541.1	 2539.0	...
1980815	  823.9	  541.0	 2538.0	...
1980816	  824.0	  541.0	 2538.0	...
1980817	  824.1	  541.3	 2539.0	...
1980818	  824.1	  541.4	 2540.0	...
1980819	  824.1	  541.5	 2537.0	...
1980820	  824.2	  541.8	 2533.0	...
1980821	  824.3	  542.1	 2529.0	...
1980822	  824.4	  542.5	 2528.0	...
1980823	  824.2	  542.5	 2527.0	...
1980824	  824.0	  542.5	 2523.0	...
1980825	  823.8	  542.2	 2520.0	...
1980826	  823.7	  541.3	 2517.0	...
1980827	  823.6	  540.2	 2518.0	...
1980828	  823.8	  539.5	 2518.0	...
1980829	  824.1	  539.3	 2518.0	...
1980830	  824.4	  539.4	 2518.0	...
1980831	  824.2	  539.6	 2515.0	...
1980832	  824.1	  539.7	 2513.0	...
1980833	  823.8	  539.9	 2511.0	...
1980834	  823.7	  540.0	 2511.0	...
1980835	  823.5	  540.1	 2510.0	...
1980836	  823.4	  540.2	 2509.0	...
1980837	  823.4	  540.3	 2508.0	...
1980838	  823.8	  540.2	 2506.0	...
1980839	  824.2	  539.9	 2503.0	...
1980840	  824.7	  539.6	 2502.0	...
1980841	  825.0	  539.4	 2502.0	...
1980842	  825.3	  539.3	 2498.0	...
1980843	  825.5	  539.1	 2494.0	...
1980844	  825.6	  538.9	 2488.0	...
1980845	  825.8	  539.7	 2487.0	...
1980846	  826.1	  540.5	 2486.0	...
1980847	  826.3	  541.2	 2488.0	...
1980848	  826.0	  540.7	 2488.0	...
1980849	  825.7	  540.2	 2488.0	...
1980850	  825.4	  540.3	 2487.0	...
1980851	  825.5	  540.8	 2485.0	...
1980852	  825.7	  541.6	 2482.0	...
1980853	  825.9	  542.0	 2478.0	...
1980854	  826.3	  542.6	 2476.0	...
1980855	  826.6	  543.1	 2475.0	...
1980856	  826.1	  542.5	 2474.0	...
1980857	  825.4	  541.6	 2473.0	...
1980858	  824.6	  540.7	 2473.0	...
1980859	  824.6	  540.3	 2472.0	...
1980860	  825.2	  539.8	 2469.0	...
1980861	  825.8	  539.3	 2466.0	...
1980862	  826.3	  539.0	 2462.0	...
1980863	  826.2	  538.6	 2461.0	...
1980864	  826.2	  537.8	 2458.0	...
1980865	  826.5	  537.1	 2454.0	...
1980866	  826.7	  537.3	 2452.0	...
1980867	  826.8	  537.9	 2452.0	...
1980868	  826.9	  538.5	 2451.0	...
1980869	  827.1	  538.1	 2451.0	...
1980870	  827.4	  537.7	 2451.0	...
1980871	  827.6	  537.9	 2449.0	...
1980872	  827.8	  538.4	 2447.0	...
1980873	  828.2	  538.9	 2444.0	...
1980874	  828.5	  538.8	 2444.0	...
1980875	  828.6	  538.7	 2442.0	...
1980876	  828.6	  538.6	 2439.0	...
1980877	  827.9	  538.7	 2436.0	...
1980878	  827.2	  538.4	 2436.0	...
1980879	  826.6	  537.8	 2435.0	...
1980880	  827.3	  537.0	 2435.0	...
1980881	  828.0	  536.4	 2434.0	...
1980882	  828.7	  536.1	 2431.0	...
1980883	  828.6	  537.0	 2428.0	...
1980884	  828.7	  538.1	 2425.0	...
1980885	  828.8	  538.9	 2425.0	...
1980886	  828.9	  538.4	 2424.0	...
1980887	  828.9	  538.0	 2425.0	...
1980888	  828.9	  537.7	 2426.0	...
1980889	  828.8	  537.8	 2424.0	...
1980890	  828.8	  537.8	 2419.0	...
1980891	  829.1	  537.0	 2413.0	...
1980892	  829.3	  536.2	 2411.0	...
1980893	  829.6	  535.4	 2411.0	...
1980894	  829.7	  535.4	 2411.0	...
1980895	  830.0	  535.3	 2411.0	...
1980896	  829.8	  535.2	 2410.0	...
1980897	  829.5	  535.1	 2407.0	...
1980898	  828.9	  535.1	 2405.0	...
1980899	  828.7	  534.9	 2402.0	...
1980900	  829.1	  534.4	 2402.0	...
1980901	  829.6	  533.8	 2400.0	...
1980902	  829.9	  533.5	 2399.0	...
1980903	  830.0	  533.4	 2398.0	...
1980904	  830.0	  533.4	 2395.0	...
1980905	  830.3	  533.4	 2392.0	...
1980906	  830.2	  533.7	 2387.0	...
1980907	  830.2	  534.5	 2387.0	...
1980908	  830.2	  535.2	 2386.0	...
1980909	  829.9	  535.0	 2388.0	...
1980910	  829.6	  534.1	 2388.0	...
1980911	  829.2	  533.5	 2386.0	...
1980912	  829.3	  533.9	 2383.0	...
1980913	  829.3	  534.2	 2379.0	...
1980914	  829.4	  534.3	 2378.0	...
1980915	  829.3	  534.3	 2377.0	...
1980916	  829.2	  534.9	 2376.0	...
1980917	  829.0	  535.6	 2376.0	...
1980918	  828.8	  535.6	 2378.0	...
1980919	  828.7	  534.9	 2379.0	...
1980920	  828.6	  534.4	 2378.0	...
1980921	  828.9	  534.5	 2375.0	...
1980922	  829.0	  534.7	 2374.0	...
1980923	  829.2	  534.9	 2372.0	...
1980924	  829.1	  534.9	 2375.0	...
1980925	  829.4	  534.8	 2375.0	...
1980926	  829.6	  534.7	 2375.0	...
1980927	  829.9	  534.7	 2375.0	...
1980928	  830.0	  534.8	 2376.0	...
1980929	  830.2	  534.9	 2373.0	...
1980930	  830.1	  535.0	 2369.0	...
1980931	  829.8	  535.2	 2365.0	...
1980932	  829.6	  535.5	 2365.0	...
1980933	  829.5	  535.8	 2364.0	...
1980934	  829.7	  536.1	 2363.0	...
1980935	  829.9	  536.1	 2363.0	...
1980936	  830.3	  535.9	 2364.0	...
1980937	  830.8	  535.7	 2365.0	...
1980938	  831.3	  535.7	 2366.0	...
1980939	  831.3	  534.3	 2366.0	...
1980940	  831.1	  532.9	 2363.0	...
1980941	  830.7	  531.8	 2361.0	...
1980942	  830.6	  532.1	 2359.0	...
1980943	  830.7	  533.2	 2360.0	...
1980944	  830.7	  533.9	 2359.0	...
1980945	  830.5	  534.5	 2357.0	...
1980946	  830.4	  534.5	 2356.0	...
1980947	  830.4	  534.5	 2357.0	...
1980948	  830.5	  534.3	 2357.0	...
1980949	  830.7	  534.1	 2356.0	...
1980950	  830.9	  534.2	 2355.0	...
1980951	  830.9	  534.5	 2355.0	...
1980952	  830.7	  534.6	 2354.0	...
1980953	  830.7	  534.4	 2353.0	...
1980954	  830.5	  534.4	 2351.0	...
1980955	  830.4	  534.6	 2350.0	...
1980956	  830.5	  535.4	 2349.0	...
1980957	  830.8	  536.2	 2348.0	...
1980958	  831.3	  536.8	 2346.0	...
1980959	  831.7	  537.0	 2345.0	...
1980960	  832.1	  537.0	 2345.0	...
1980961	  832.0	  537.2	 2345.0	...
1980962	  832.0	  537.2	 2345.0	...
1980963	  831.9	  536.5	 2345.0	...
1980964	  832.1	  536.0	 2346.0	...
1980965	  832.0	  535.5	 2344.0	...
1980966	  831.9	  535.7	 2342.0	...
1980967	  831.9	  535.6	 2339.0	...
1980968	  832.1	  535.5	 2339.0	...
1980969	  832.1	  535.5	 2338.0	...
1980970	  832.1	  535.4	 2338.0	...
1980971	  832.1	  535.6	 2337.0	...
1980972	  832.6	  535.6	 2335.0	...
1980973	  833.1	  535.6	 2334.0	...
1980974	  833.5	  535.5	 2333.0	...
1980975	  833.3	  535.5	 2333.0	...
1980976	  833.3	  535.5	 2330.0	...
1980977	  833.3	  534.8	 2327.0	...
1980978	  833.4	  534.2	 2325.0	...
1980979	  833.3	  533.6	 2326.0	...
1980980	  833.4	  533.6	 2326.0	...
1980981	  833.2	  533.8	 2326.0	...
1980982	  833.0	  533.9	 2326.0	...
1980983	  833.2	  533.9	 2326.0	...
1980984	  833.7	  534.4	 2326.0	...
1980985	  834.2	  534.9	 2327.0	...
1980986	  834.2	  535.4	 2328.0	...
1980987	  834.0	  536.0	 2330.0	...
1980988	  833.4	  536.6	 2331.0	...
1980989	  833.2	  537.2	 2332.0	...
1980990	  833.0	  537.2	 2332.0	...
1980991	  832.9	  537.2	 2333.0	...
1980992	  832.5	  537.0	 2333.0	...
1980993	  832.2	  536.7	 2332.0	...
1980994	  832.2	  536.2	 2331.0	...
1980995	  832.4	  536.0	 2330.0	...
1980996	  832.6	  535.8	 2328.0	...
1980997	  832.8	  535.6	 2326.0	...
1980998	  833.5	  535.8	 2324.0	...
1980999	  834.2	  536.2	 2324.0	...
1981000	  834.2	  536.7	 2324.0	...
1981001	  833.6	  537.0	 2324.0	...
1981002	  833.0	  537.3	 2324.0	...
1981003	  833.0	  537.4	 2325.0	...
1981004	  832.9	  537.0	 2325.0	...
1981005	  833.2	  536.1	 2323.0	...
1981006	  833.6	  535.4	 2322.0	...
1981007	  833.9	  534.9	 2321.0	...
1981008	  833.7	  534.8	 2321.0	...
1981009	  833.5	  535.9	 2321.0	...
1981010	  833.4	  537.0	 2322.0	...
1981011	  833.4	  538.1	 2322.0	...
1981012	  833.3	  537.9	 2322.0	...
1981013	  833.5	  537.7	 2322.0	...
1981014	  833.7	  537.5	 2323.0	...
1981015	  833.8	  537.5	 2323.0	...
1981016	  833.5	  537.7	 2324.0	...
1981017	  833.3	  537.7	 2325.0	...
1981018	  833.2	  537.6	 2325.0	...
1981019	  833.0	  537.4	 2324.0	...
1981020	  832.8	  537.8	 2323.0	...
1981021	  832.6	  538.1	 2322.0	...
1981022	  832.1	  538.2	 2322.0	...
1981023	  831.8	  537.9	 2323.0	...
1981024	  831.5	  537.6	 2323.0	...
1981025	  831.4	  537.5	 2323.0	...
1981026	  831.2	  537.4	 2322.0	...
1981027	  831.1	  537.3	 2322.0	...
1981028	  831.2	  537.3	 2321.0	...
1981029	  832.2	  537.3	 2320.0	...
1981030	  833.1	  537.4	 2319.0	...
1981031	  833.8	  537.5	 2318.0	...
1981032	  833.5	  537.4	 2318.0	...
1981033	  833.4	  537.3	 2318.0	...
1981034	  833.5	  537.1	 2318.0	...
1981035	  833.7	  537.0	 2318.0	...
1981036	  833.7	  537.1	 2318.0	...
1981037	  833.4	  537.4	 2318.0	...
1981038	  832.9	  537.7	 2318.0	...
1981039	  832.5	  537.8	 2319.0	...
1981040	  832.7	  537.8	 2318.0	...
1981041	  832.9	  538.0	 2318.0	...
1981042	  832.8	  538.1	 2318.0	...
1981043	  832.6	  537.7	 2318.0	...
1981044	  832.7	  537.2	 2318.0	...
1981045	  833.0	  536.6	 2317.0	...
1981046	  833.5	  536.7	 2315.0	...
1981047	  833.6	  536.9	 2314.0	...
1981048	  833.8	  536.9	 2314.0	...
1981049	  833.8	  536.9	 2315.0	...
1981050	  833.9	  536.8	 2317.0	...
1981051	  834.0	  536.6	 2317.0	...
1981052	  834.1	  536.4	 2318.0	...
1981053	  834.1	  537.2	 2318.0	...
1981054	  834.1	  538.1	 2319.0	...
1981055	  834.1	  538.4	 2317.0	...
1981056	  834.1	  537.8	 2314.0	...
1981057	  834.2	  538.2	 2311.0	...
1981058	  834.2	  539.2	 2311.0	...
1981059	  834.3	  540.4	 2310.0	...
1981060	  834.2	  540.7	 2309.0	...
1981061	  834.2	  540.0	 2310.0	...
1981062	  834.1	  539.1	 2311.0	...
1981063	  834.2	  538.4	 2311.0	...
1981064	  834.2	  538.5	 2311.0	...
1981065	  834.1	  538.3	 2312.0	...
1981066	  833.8	  538.4	 2314.0	...
1981067	  832.9	  538.6	 2317.0	...
1981068	  832.1	  538.9	 2317.0	...
1981069	  831.8	  538.8	 2317.0	...
1981070	  832.2	  538.6	 2316.0	...
1981071	  832.7	  538.7	 2315.0	...
1981072	  832.9	  539.0	 2314.0	...
1981073	  833.2	  539.3	 2314.0	...
1981074	  833.4	  538.6	 2311.0	...
1981075	  833.5	  537.7	 2308.0	...
1981076	  833.5	  537.0	 2308.0	...
1981077	  833.5	  537.1	 2310.0	...
1981078	  833.8	  537.2	 2313.0	...
1981079	  834.2	  536.9	 2313.0	...
1981080	  834.6	  536.8	 2311.0	...
1981081	  834.7	  536.7	 2308.0	...
1981082	  834.8	  537.1	 2305.0	...
1981083	  834.8	  537.4	 2306.0	...
1981084	  834.9	  538.2	 2307.0	...
1981085	  834.9	  538.7	 2307.0	...
1981086	  834.8	  538.6	 2307.0	...
1981087	  834.7	  538.1	 2306.0	...
1981088	  834.5	  537.6	 2306.0	...
1981089	  834.4	  537.7	 2305.0	...
1981090	  834.5	  537.9	 2305.0	...
1981091	  834.6	  538.0	 2304.0	...
1981092	  834.3	  538.0	 2303.0	...
1981093	  833.9	  538.0	 2302.0	...
1981094	  833.1	  538.2	 2302.0	...
1981095	  832.9	  538.3	 2300.0	...
1981096	  833.4	  538.3	 2299.0	...
1981097	  834.2	  538.0	 2300.0	...
1981098	  835.1	  538.1	 2302.0	...
1981099	  835.0	  538.6	 2304.0	...
1981100	  834.9	  539.1	 2303.0	...
1981101	  834.6	  538.5	 2302.0	...
1981102	  834.5	  537.6	 2302.0	...
1981103	  834.5	  536.8	 2302.0	...
1981104	  834.5	  537.2	 2301.0	...
1981105	  834.3	  538.2	 2300.0	...
1981106	  834.1	  539.0	 2300.0	...
1981107	  834.1	  540.0	 2300.0	...
1981108	  834.2	  540.3	 2299.0	...
1981109	  834.3	  540.7	 2298.0	...
1981110	  834.1	  540.7	 2299.0	...
1981111	  833.8	  540.7	 2301.0	...
1981112	  833.5	  540.6	 2303.0	...
1981113	  833.5	  540.5	 2304.0	...
1981114	  833.4	  540.0	 2304.0	...
1981115	  833.3	  539.5	 2305.0	...
1981116	  834.0	  538.9	 2303.0	...
1981117	  834.7	  538.7	 2301.0	...
1981118	  835.4	  538.0	 2299.0	...
1981119	  835.3	  537.5	 2299.0	...
1981120	  835.0	  537.2	 2298.0	...
1981121	  834.9	  537.4	 2298.0	...
1981122	  834.7	  537.5	 2298.0	...
1981123	  834.6	  537.3	 2298.0	...
1981124	  834.5	  537.5	 2299.0	...
1981125	  834.3	  538.0	 2300.0	...
1981126	  834.1	  538.0	 2301.0	...
1981127	  833.9	  537.5	 2302.0	...
1981128	  834.0	  537.8	 2302.0	...
1981129	  834.1	  538.6	 2305.0	...
1981130	  834.3	  539.4	 2308.0	...
1981131	  834.4	  539.8	 2310.0	...
1981132	  834.7	  540.0	 2310.0	...
1981133	  834.8	  539.6	 2308.0	...
1981134	  834.8	  539.0	 2307.0	...
1981135	  834.8	  538.1	 2305.0	...
1981136	  834.7	  537.7	 2305.0	...
1981137	  834.7	  537.4	 2305.0	...
1981138	  834.6	  537.3	 2305.0	...
1981139	  834.4	  537.4	 2306.0	...
1981140	  834.1	  537.6	 2307.0	...
1981141	  834.1	  537.8	 2307.0	...
1981142	  834.2	  538.0	 2308.0	...
1981143	  834.3	  538.7	 2308.0	...
1981144	  834.2	  539.4	 2308.0	...
1981145	  834.1	  540.2	 2307.0	...
1981146	  833.7	  540.7	 2307.0	...
1981147	  833.5	  541.2	 2309.0	...
1981148	  833.6	  541.5	 2311.0	...
1981149	  833.9	  541.0	 2311.0	...
1981150	  834.2	  540.3	 2309.0	...
1981151	  834.3	  539.7	 2308.0	...
1981152	  834.4	  539.3	 2307.0	...
1981153	  834.4	  539.4	 2306.0	...
1981154	  834.3	  539.5	 2305.0	...
1981155	  834.2	  539.5	 2305.0	...
1981156	  834.2	  539.5	 2305.0	...
1981157	  834.0	  539.8	 2307.0	...
1981158	  833.7	  540.1	 2308.0	...
1981159	  833.2	  540.7	 2309.0	...
1981160	  832.8	  541.0	 2308.0	...
1981161	  832.6	  540.9	 2307.0	...
1981162	  832.6	  540.5	 2306.0	...
1981163	  833.0	  540.0	 2305.0	...
1981164	  833.4	  539.9	 2304.0	...
1981165	  833.7	  539.9	 2304.0	...
1981166	  833.3	  540.0	 2304.0	...
1981167	  833.1	  540.5	 2305.0	...
1981168	  832.9	  541.1	 2305.0	...
1981169	  833.0	  540.5	 2305.0	...
1981170	  833.0	  539.4	 2304.0	...
1981171	  833.2	  538.7	 2307.0	...
1981172	  833.4	  539.1	 2310.0	...
1981173	  833.4	  539.6	 2312.0	...
1981174	  833.1	  539.7	 2309.0	...
1981175	  832.8	  539.4	 2306.0	...
1981176	  832.6	  539.1	 2303.0	...
1981177	  832.5	  539.2	 2304.0	...
1981178	  832.7	  540.2	 2304.0	...
1981179	  833.0	  541.2	 2307.0	...
1981180	  833.2	  541.7	 2309.0	...
1981181	  832.7	  541.6	 2311.0	...
1981182	  832.1	  540.7	 2311.0	...
1981183	  831.8	  539.9	 2310.0	...
1981184	  832.2	  539.4	 2311.0	...
1981185	  832.6	  539.7	 2312.0	...
1981186	  832.9	  540.5	 2314.0	...
1981187	  832.7	  541.0	 2316.0	...
1981188	  832.6	  541.2	 2317.0	...
1981189	  832.1	  540.7	 2316.0	...
1981190	  831.7	  539.9	 2314.0	...
1981191	  831.4	  539.3	 2312.0	...
1981192	  831.7	  538.9	 2312.0	...
1981193	  832.5	  538.8	 2312.0	...
1981194	  833.1	  538.5	 2313.0	...
1981195	  833.2	  538.4	 2314.0	...
1981196	  832.7	  538.5	 2316.0	...
1981197	  832.3	  538.7	 2315.0	...
1981198	  832.0	  538.9	 2314.0	...
1981199	  831.9	  538.9	 2314.0	...
1981200	  832.2	  538.5	 2315.0	...
1981201	  832.6	  538.1	 2312.0	...
1981202	  833.1	  537.9	 2309.0	...
1981203	  833.1	  537.9	 2307.0	...
1981204	  833.2	  538.0	 2309.0	...
1981205	  833.3	  538.1	 2311.0	...
1981206	  833.1	  538.1	 2312.0	...
1981207	  833.0	  538.1	 2311.0	...
1981208	  832.9	  538.0	 2311.0	...
1981209	  832.9	  538.0	 2311.0	...
1981210	  832.9	  538.1	 2311.0	...
1981211	  833.0	  538.1	 2312.0	...
1981212	  833.3	  538.2	 2314.0	...
1981213	  833.7	  538.5	 2315.0	...
1981214	  833.7	  538.9	 2316.0	...
1981215	  833.2	  539.3	 2316.0	...
1981216	  832.6	  539.5	 2317.0	...
1981217	  832.0	  539.7	 2318.0	...
1981218	  831.9	  539.8	 2319.0	...
1981219	  831.9	  539.9	 2319.0	...
1981220	  832.0	  539.1	 2317.0	...
1981221	  832.2	  538.3	 2314.0	...
1981222	  831.9	  537.6	 2312.0	...
1981223	  831.6	  537.7	 2312.0	...
1981224	  831.5	  537.6	 2312.0	...
1981225	  831.8	  537.3	 2312.0	...
1981226	  832.7	  538.0	 2313.0	...
1981227	  833.5	  539.0	 2315.0	...
1981228	  834.1	  539.9	 2317.0	...
1981229	  834.1	  539.9	 2317.0	...
1981230	  834.0	  539.2	 2316.0	...
1981231	  833.8	  538.5	 2314.0	...
1981232	  833.6	  537.8	 2315.0	...
1981233	  833.4	  537.9	 2317.0	...
1981234	  833.0	  538.0	 2317.0	...
1981235	  832.6	  538.2	 2318.0	...
1981236	  832.6	  538.5	 2318.0	...
1981237	  832.9	  538.3	 2317.0	...
1981238	  833.2	  538.0	 2318.0	...
1981239	  833.2	  537.7	 2320.0	...
1981240	  833.3	  538.3	 2319.0	...
1981241	  833.2	  538.8	 2318.0	...
1981242	  833.0	  539.3	 2316.0	...
1981243	  832.7	  539.0	 2316.0	...
1981244	  832.5	  538.9	 2316.0	...
1981245	  832.8	  538.8	 2317.0	...
1981246	  833.1	  538.7	 2318.0	...
1981247	  833.1	  538.5	 2319.0	...
1981248	  832.8	  538.3	 2318.0	...
1981249	  832.2	  538.1	 2319.0	...
1981250	  831.9	  538.0	 2321.0	...
1981251	  831.5	  538.1	 2320.0	...
1981252	  831.5	  538.7	 2318.0	...
1981253	  831.5	  539.3	 2316.0	...
1981254	  831.5	  539.9	 2316.0	...
1981255	  831.5	  538.9	 2316.0	...
1981256	  832.0	  537.7	 2316.0	...
1981257	  832.5	  537.2	 2316.0	...
1981258	  832.8	  537.8	 2317.0	...
1981259	  832.8	  538.4	 2319.0	...
1981260	  832.6	  538.5	 2321.0	...
1981261	  832.8	  538.4	 2323.0	...
1981262	  832.7	  538.5	 2324.0	...
1981263	  832.7	  538.5	 2325.0	...
1981264	  832.7	  538.5	 2324.0	...
1981265	  832.7	  538.4	 2324.0	...
1981266	  832.4	  538.5	 2325.0	...
1981267	  832.2	  538.6	 2325.0	...
1981268	  832.5	  538.6	 2326.0	...
1981269	  833.0	  538.2	 2325.0	...
1981270	  833.6	  538.0	 2325.0	...
1981271	  833.8	  538.1	 2325.0	...
1981272	  833.4	  538.4	 2325.0	...
1981273	  832.6	  538.6	 2325.0	...
1981274	  831.8	  538.5	 2324.0	...
1981275	  831.6	  537.8	 2324.0	...
1981276	  831.6	  537.1	 2323.0	...
1981277	  831.6	  537.3	 2323.0	...
1981278	  831.5	  537.9	 2325.0	...
1981279	  831.8	  538.4	 2326.0	...
1981280	  831.9	  537.9	 2325.0	...
1981281	  831.9	  537.5	 2323.0	...
1981282	  831.6	  537.0	 2323.0	...
1981283	  831.7	  537.3	 2325.0	...
1981284	  831.9	  537.6	 2327.0	...
1981285	  832.3	  537.9	 2327.0	...
1981286	  832.7	  537.9	 2327.0	...
1981287	  833.1	  537.8	 2327.0	...
1981288	  833.4	  537.2	 2325.0	...
1981289	  834.1	  536.5	 2323.0	...
1981290	  834.5	  536.1	 2321.0	...
1981291	  834.8	  536.4	 2321.0	...
1981292	  834.5	  536.7	 2322.0	...
1981293	  834.6	  536.8	 2325.0	...
1981294	  834.7	  536.9	 2328.0	...
1981295	  834.0	  537.1	 2330.0	...
1981296	  833.0	  537.3	 2329.0	...
1981297	  831.7	  537.5	 2328.0	...
1981298	  831.3	  537.1	 2329.0	...
1981299	  831.6	  536.5	 2331.0	...
1981300	  832.3	  535.9	 2333.0	...
1981301	  832.9	  535.7	 2333.0	...
1981302	  832.9	  535.7	 2333.0	...
1981303	  833.0	  535.7	 2335.0	...
MSG	1981304 0000 _ Experiment Start
1981304	  833.2	  535.7	 2337.0	...
1981305	  833.4	  535.7	 2338.0	...
1981306	  833.4	  535.7	 2338.0	...
1981307	  833.3	  535.7	 2338.0	...
1981308	  833.2	  535.8	 2339.0	...
1981309	  833.3	  535.8	 2338.0	...
1981310	  833.3	  535.9	 2337.0	...
1981311	  833.1	  536.2	 2337.0	...
1981312	  832.8	  536.4	 2338.0	...
1981313	  832.5	  536.5	 2339.0	...
1981314	  832.5	  536.2	 2342.0	...
1981315	  832.3	  535.9	 2344.0	...
1981316	  832.1	  535.8	 2346.0	...
1981317	  831.9	  535.0	 2347.0	...
1981318	  831.9	  534.3	 2347.0	...
1981319	  832.1	  533.5	 2345.0	...
1981320	  832.8	  533.4	 2344.0	...
1981321	  833.4	  534.1	 2346.0	...
1981322	  833.8	  534.9	 2349.0	...
1981323	  833.8	  535.6	 2350.0	...
1981324	  833.1	  535.2	 2350.0	...
1981325	  832.6	  535.1	 2350.0	...
1981326	  832.0	  535.2	 2350.0	...
1981327	  831.9	  535.6	 2351.0	...
1981328	  831.5	  535.9	 2351.0	...
1981329	  831.3	  535.9	 2352.0	...
1981330	  831.1	  535.7	 2354.0	...
1981331	  831.1	  535.4	 2356.0	...
1981332	  831.8	  535.5	 2357.0	...
1981333	  832.4	  535.6	 2358.0	...
1981334	  833.0	  535.6	 2358.0	...
1981335	  832.8	  535.4	 2358.0	...
1981336	  832.7	  535.2	 2358.0	...
1981337	  832.7	  535.2	 2361.0	...
1981338	  832.8	  535.3	 2364.0	...
1981339	  833.4	  535.3	 2367.0	...
1981340	  834.0	  535.4	 2367.0	...
1981341	  833.7	  535.6	 2368.0	...
1981342	  833.1	  535.8	 2367.0	...
1981343	  832.3	  536.2	 2365.0	...
1981344	  832.3	  536.3	 2367.0	...
1981345	  832.2	  536.5	 2370.0	...
1981346	  832.1	  536.5	 2373.0	...
1981347	  832.0	  536.5	 2372.0	...
1981348	  832.0	  536.4	 2372.0	...
1981349	  831.9	  535.6	 2374.0	...
1981350	  832.2	  534.8	 2378.0	...
1981351	  832.5	  534.9	 2381.0	...
1981352	  833.0	  535.6	 2383.0	...
1981353	  833.3	  535.6	 2383.0	...
1981354	  833.5	  534.7	 2383.0	...
1981355	  833.8	  533.6	 2383.0	...
1981356	  833.8	  533.1	 2383.0	...
1981357	  833.8	  532.9	 2383.0	...
1981358	  833.7	  533.1	 2384.0	...
1981359	  833.3	  533.6	 2381.0	...
1981360	  832.9	  533.9	 2378.0	...
1981361	  832.6	  533.4	 2377.0	...
1981362	  832.9	  532.7	 2379.0	...
1981363	  833.3	  532.5	 2381.0	...
1981364	  833.7	  532.9	 2382.0	...
1981365	  833.7	  533.5	 2384.0	...
1981366	  833.4	  533.9	 2385.0	...
1981367	  833.0	  534.1	 2388.0	...
1981368	  832.7	  534.4	 2391.0	...
1981369	  832.7	  534.3	 2395.0	...
1981370	  832.7	  534.3	 2398.0	...
1981371	  832.8	  534.3	 2399.0	...
1981372	  832.7	  534.4	 2398.0	...
1981373	  832.7	  534.5	 2398.0	...
1981374	  832.3	  534.7	 2398.0	...
1981375	  831.8	  534.2	 2400.0	...
1981376	  831.7	  533.5	 2403.0	...
1981377	  832.0	  532.9	 2405.0	...
1981378	  831.7	  533.1	 2407.0	...
1981379	  831.2	  533.2	 2407.0	...
1981380	  831.0	  533.2	 2408.0	...
1981381	  831.4	  532.9	 2409.0	...
1981382	  831.9	  532.9	 2408.0	...
1981383	  831.9	  533.3	 2407.0	...
1981384	  831.9	  533.8	 2407.0	...
1981385	  831.9	  534.3	 2406.0	...
1981386	  831.9	  534.6	 2409.0	...
1981387	  831.4	  534.8	 2412.0	...
1981388	  830.9	  534.9	 2416.0	...
1981389	  830.3	  534.9	 2416.0	...
1981390	  830.2	  534.9	 2419.0	...
1981391	  830.2	  535.0	 2422.0	...
1981392	  830.5	  535.0	 2425.0	...
1981393	  830.8	  535.0	 2424.0	...
1981394	  830.9	  535.0	 2423.0	...
1981395	  831.1	  534.7	 2426.0	...
1981396	  831.4	  534.6	 2429.0	...
1981397	  831.8	  534.5	 2432.0	...
1981398	  831.7	  534.7	 2434.0	...
1981399	  831.4	  534.8	 2436.0	...
1981400	  831.3	  534.5	 2439.0	...
1981401	  831.4	  534.1	 2439.0	...
1981402	  831.8	  533.7	 2440.0	...
1981403	  831.0	  534.0	 2441.0	...
1981404	  830.1	  534.4	 2442.0	...
1981405	  829.0	  535.0	 2443.0	...
1981406	  828.9	  535.3	 2444.0	...
1981407	  829.3	  535.2	 2446.0	...
1981408	  829.8	  535.1	 2448.0	...
1981409	  830.5	  535.0	 2449.0	...
1981410	  830.7	  534.7	 2450.0	...
1981411	  829.9	  534.3	 2450.0	...
1981412	  828.9	  533.8	 2450.0	...
1981413	  828.6	  534.9	 2451.0	...
1981414	  829.2	  535.9	 2453.0	...
1981415	  829.5	  536.8	 2455.0	...
1981416	  829.3	  536.6	 2455.0	...
1981417	  829.3	  536.5	 2455.0	...
1981418	  829.6	  535.8	 2455.0	...
1981419	  829.5	  535.3	 2455.0	...
1981420	  829.1	  534.9	 2458.0	...
1981421	  829.0	  535.1	 2461.0	...
1981422	  829.2	  534.9	 2464.0	...
1981423	  829.6	  534.5	 2463.0	...
1981424	  829.6	  534.3	 2462.0	...
1981425	  829.3	  534.8	 2464.0	...
1981426	  829.1	  535.6	 2467.0	...
1981427	  829.3	  536.1	 2470.0	...
1981428	  829.6	  536.0	 2470.0	...
1981429	  829.1	  535.7	 2470.0	...
1981430	  828.4	  535.5	 2470.0	...
1981431	  827.7	  535.7	 2470.0	...
1981432	  827.8	  535.7	 2470.0	...
1981433	  828.0	  535.9	 2471.0	...
1981434	  828.1	  536.1	 2473.0	...
1981435	  828.2	  536.3	 2474.0	...
1981436	  828.5	  536.3	 2475.0	...
1981437	  828.8	  536.2	 2475.0	...
1981438	  828.7	  535.7	 2475.0	...
1981439	  828.3	  535.1	 2478.0	...
1981440	  827.8	  534.7	 2481.0	...
1981441	  827.6	  535.2	 2485.0	...
1981442	  827.6	  535.6	 2485.0	...
1981443	  827.6	  536.0	 2485.0	...
1981444	  827.7	  535.8	 2485.0	...
1981445	  827.7	  535.9	 2485.0	...
1981446	  827.9	  536.6	 2488.0	...
1981447	  828.0	  537.1	 2490.0	...
1981448	  828.0	  537.5	 2491.0	...
1981449	  828.0	  536.7	 2491.0	...
1981450	  827.9	  536.2	 2491.0	...
1981451	  827.5	  535.7	 2491.0	...
1981452	  827.1	  535.5	 2491.0	...
1981453	  827.0	  536.6	 2494.0	...
1981454	  827.1	  537.8	 2497.0	...
1981455	  827.3	  538.4	 2501.0	...
1981456	  827.3	  537.8	 2502.0	...
1981457	  827.2	  537.1	 2503.0	...
1981458	  827.1	  537.1	 2503.0	...
1981459	  827.1	  537.0	 2504.0	...
1981460	  827.1	  537.1	 2504.0	...
1981461	  827.1	  537.2	 2507.0	...
1981462	  827.0	  536.9	 2510.0	...
1981463	  827.0	  536.5	 2513.0	...
1981464	  827.1	  536.9	 2514.0	...
1981465	  827.2	  537.7	 2514.0	...
1981466	  826.8	  538.0	 2515.0	...
1981467	  826.3	  537.7	 2515.0	...
1981468	  825.9	  537.3	 2514.0	...
1981469	  826.1	  537.4	 2521.0	...
1981470	  826.2	  537.5	 2528.0	...
1981471	  826.2	  537.5	 2533.0	...
1981472	  826.1	  537.6	 2532.0	...
1981473	  826.2	  537.6	 2530.0	...
1981474	  826.3	  537.6	 2531.0	...
1981475	  826.3	  538.0	 2531.0	...
1981476	  826.2	  538.5	 2532.0	...
1981477	  826.1	  538.9	 2534.0	...
1981478	  826.0	  538.9	 2536.0	...
1981479	  825.9	  538.8	 2541.0	...
1981480	  825.7	  538.8	 2544.0	...
1981481	  825.3	  538.8	 2547.0	...
1981482	  825.1	  538.9	 2548.0	...
1981483	  824.9	  538.9	 2549.0	...
1981484	  824.8	  538.9	 2549.0	...
1981485	  824.7	  539.0	 2551.0	...
1981486	  824.7	  538.5	 2552.0	...
1981487	  824.6	  538.3	 2553.0	...
1981488	  824.8	  538.0	 2553.0	...
1981489	  824.9	  538.2	 2553.0	...
1981490	  825.1	  538.2	 2554.0	...
1981491	  825.2	  538.3	 2555.0	...
1981492	  825.4	  538.3	 2555.0	...
1981493	  825.7	  538.6	 2555.0	...
1981494	  825.8	  539.3	 2554.0	...
1981495	  825.9	  540.0	 2556.0	...
1981496	  825.9	  540.3	 2559.0	...
1981497	  825.9	  540.3	 2562.0	...
1981498	  825.7	  540.0	 2564.0	...
1981499	  824.9	  539.5	 2564.0	...
1981500	  824.2	  539.0	 2565.0	...
1981501	  824.0	  538.6	 2569.0	...
1981502	  824.4	  538.4	 2572.0	...
1981503	  824.4	  538.3	 2576.0	...
1981504	  824.2	  538.4	 2578.0	...
1981505	  824.2	  538.5	 2579.0	...
1981506	  824.5	  538.6	 2581.0	...
1981507	  824.6	  538.6	 2583.0	...
1981508	  824.5	  538.7	 2584.0	...
1981509	  824.3	  538.8	 2585.0	...
1981510	  824.2	  538.8	 2584.0	...
1981511	  824.2	  538.7	 2584.0	...
1981512	  824.6	  538.5	 2584.0	...
1981513	  824.9	  538.0	 2586.0	...
1981514	  825.2	  537.7	 2589.0	...
1981515	  825.3	  537.3	 2592.0	...
MSG	1981516 0000 _ Number On
1981516	  825.3	  537.2	 2593.0	...
1981517	  825.0	  537.0	 2594.0	...
1981518	  824.7	  536.8	 2594.0	...
1981519	  824.5	  536.7	 2595.0	...
1981520	  824.3	  536.9	 2598.0	...
1981521	  824.4	  537.3	 2600.0	...
1981522	  824.6	  537.9	 2602.0	...
1981523	  824.7	  538.2	 2604.0	...
1981524	  824.5	  538.4	 2606.0	...
1981525	  824.2	  538.3	 2607.0	...
1981526	  824.2	  538.1	 2607.0	...
1981527	  824.5	  537.9	 2608.0	...
1981528	  824.9	  537.7	 2609.0	...
1981529	  824.5	  537.9	 2610.0	...
1981530	  823.8	  538.0	 2611.0	...
1981531	  823.3	  537.9	 2614.0	...
1981532	  823.7	  537.7	 2617.0	...
1981533	  823.6	  537.7	 2619.0	...
1981534	  823.1	  537.9	 2619.0	...
1981535	  822.7	  538.2	 2618.0	...
1981536	  822.8	  538.2	 2618.0	...
1981537	  823.0	  538.0	 2620.0	...
1981538	  823.1	  538.0	 2623.0	...
1981539	  823.1	  538.4	 2629.0	...
1981540	  823.0	  538.6	 2634.0	...
1981541	  823.0	  538.9	 2637.0	...
1981542	  823.0	  539.1	 2637.0	...
1981543	  823.0	  539.4	 2636.0	...
1981544	  822.8	  539.5	 2636.0	...
1981545	  822.6	  539.5	 2635.0	...
1981546	  822.3	  539.0	 2637.0	...
1981547	  822.4	  538.5	 2639.0	...
1981548	  822.6	  537.9	 2640.0	...
1981549	  822.9	  537.4	 2638.0	...
1981550	  823.0	  537.0	 2638.0	...
1981551	  822.8	  537.1	 2639.0	...
1981552	  822.5	  537.6	 2640.0	...
1981553	  822.2	  537.9	 2642.0	...
1981554	  822.0	  537.5	 2645.0	...
1981555	  821.9	  536.9	 2648.0	...
1981556	  822.2	  536.5	 2650.0	...
1981557	  822.6	  536.5	 2649.0	...
1981558	  822.4	  536.6	 2649.0	...
1981559	  821.9	  537.0	 2648.0	...
1981560	  821.7	  537.4	 2648.0	...
1981561	  822.1	  537.6	 2649.0	...
1981562	  822.4	  537.7	 2651.0	...
1981563	  822.3	  537.7	 2655.0	...
1981564	  822.4	  537.8	 2659.0	...
1981565	  822.5	  537.9	 2661.0	...
1981566	  822.8	  538.0	 2661.0	...
1981567	  822.8	  537.7	 2660.0	...
1981568	  822.8	  537.1	 2660.0	...
1981569	  822.2	  536.6	 2660.0	...
1981570	  821.6	  536.4	 2662.0	...
1981571	  821.0	  536.9	 2668.0	...
1981572	  821.1	  537.3	 2674.0	...
1981573	  821.1	  537.8	 2678.0	...
1981574	  821.0	  538.0	 2678.0	...
1981575	  820.7	  538.2	 2677.0	...
1981576	  820.5	  538.1	 2677.0	...
1981577	  820.7	  537.7	 2678.0	...
1981578	  821.0	  537.4	 2679.0	...
1981579	  821.3	  537.1	 2682.0	...
1981580	  821.4	  537.0	 2685.0	...
1981581	  820.5	  537.2	 2687.0	...
1981582	  819.6	  537.4	 2687.0	...
1981583	  819.6	  537.8	 2687.0	...
1981584	  820.3	  538.0	 2688.0	...
1981585	  821.1	  538.1	 2689.0	...
1981586	  821.1	  537.9	 2690.0	...
1981587	  821.2	  537.5	 2690.0	...
1981588	  821.5	  536.8	 2690.0	...
1981589	  821.7	  536.3	 2691.0	...
1981590	  821.9	  536.0	 2692.0	...
1981591	  821.8	  535.8	 2697.0	...
1981592	  821.6	  535.6	 2701.0	...
1981593	  821.5	  535.5	 2704.0	...
1981594	  821.4	  535.5	 2704.0	...
1981595	  821.5	  535.6	 2703.0	...
1981596	  821.6	  535.7	 2702.0	...
1981597	  821.7	  535.8	 2701.0	...
1981598	  821.9	  536.0	 2704.0	...
1981599	  821.9	  536.1	 2707.0	...
1981600	  821.8	  536.2	 2710.0	...
1981601	  821.4	  536.2	 2712.0	...
1981602	  821.1	  536.2	 2715.0	...
1981603	  821.0	  536.3	 2716.0	...
1981604	  821.1	  536.3	 2716.0	...
1981605	  821.3	  536.4	 2716.0	...
1981606	  821.5	  536.6	 2717.0	...
1981607	  821.6	  536.7	 2717.0	...
1981608	  821.1	  536.9	 2721.0	...
1981609	  820.4	  536.9	 2723.0	...
1981610	  819.9	  537.5	 2726.0	...
1981611	  820.1	  538.0	 2726.0	...
1981612	  820.3	  538.5	 2727.0	...
1981613	  820.7	  538.2	 2729.0	...
1981614	  821.2	  537.8	 2731.0	...
1981615	  821.6	  537.5	 2734.0	...
1981616	  821.7	  537.3	 2739.0	...
1981617	  821.8	  537.4	 2742.0	...
1981618	  821.9	  537.5	 2742.0	...
1981619	  822.0	  537.6	 2740.0	...
1981620	  821.1	  537.8	 2739.0	...
1981621	  820.1	  537.9	 2741.0	...
1981622	  819.5	  537.9	 2742.0	...
1981623	  819.9	  538.0	 2742.0	...
1981624	  820.2	  538.3	 2742.0	...
1981625	  820.0	  538.7	 2741.0	...
1981626	  819.8	  538.7	 2744.0	...
1981627	  819.8	  538.7	 2747.0	...
1981628	  819.8	  538.7	 2750.0	...
1981629	  819.3	  538.8	 2751.0	...
1981630	  818.9	  538.9	 2752.0	...
1981631	  818.7	  538.4	 2752.0	...
1981632	  818.9	  537.7	 2752.0	...
1981633	  819.2	  537.3	 2752.0	...
1981634	  819.3	  537.5	 2752.0	...
1981635	  819.3	  537.8	 2753.0	...
1981636	  819.4	  537.8	 2754.0	...
1981637	  819.5	  537.7	 2756.0	...
1981638	  819.4	  537.6	 2761.0	...
1981639	  819.4	  537.5	 2766.0	...
1981640	  819.3	  537.6	 2769.0	...
1981641	  819.3	  537.8	 2767.0	...
1981642	  819.3	  538.0	 2765.0	...
1981643	  819.3	  538.2	 2765.0	...
1981644	  819.3	  538.1	 2767.0	...
1981645	  819.2	  538.1	 2768.0	...
1981646	  819.1	  538.3	 2770.0	...
1981647	  818.9	  538.6	 2771.0	...
1981648	  818.8	  539.0	 2771.0	...
1981649	  818.6	  539.1	 2771.0	...
1981650	  818.5	  539.0	 2775.0	...
1981651	  818.7	  538.8	 2779.0	...
1981652	  818.9	  538.6	 2781.0	...
1981653	  819.1	  538.3	 2778.0	...
1981654	  819.1	  538.3	 2774.0	...
1981655	  818.9	  538.8	 2772.0	...
1981656	  818.5	  539.9	 2772.0	...
1981657	  818.1	  541.1	 2773.0	...
1981658	  818.0	  541.5	 2776.0	...
1981659	  817.9	  541.2	 2779.0	...
1981660	  817.8	  540.5	 2779.0	...
1981661	  817.4	  540.0	 2779.0	...
1981662	  817.2	  539.6	 2779.0	...
1981663	  817.0	  540.1	 2779.0	...
1981664	  817.3	  540.5	 2780.0	...
1981665	  817.5	  540.7	 2779.0	...
1981666	  817.6	  540.5	 2781.0	...
1981667	  817.5	  540.3	 2785.0	...
1981668	  817.5	  539.9	 2789.0	...
1981669	  817.5	  539.5	 2792.0	...
1981670	  817.5	  539.3	 2794.0	...
1981671	  817.9	  539.6	 2795.0	...
1981672	  818.3	  539.6	 2796.0	...
1981673	  818.1	  539.5	 2796.0	...
1981674	  817.5	  540.0	 2796.0	...
1981675	  816.9	  540.8	 2796.0	...
1981676	  816.7	  541.4	 2795.0	...
1981677	  817.0	  541.3	 2795.0	...
1981678	  817.2	  541.2	 2796.0	...
1981679	  817.7	  540.8	 2797.0	...
1981680	  817.9	  540.8	 2798.0	...
1981681	  818.1	  541.1	 2801.0	...
1981682	  817.9	  541.6	 2804.0	...
1981683	  817.7	  541.8	 2808.0	...
1981684	  817.4	  542.7	 2810.0	...
1981685	  817.3	  543.7	 2807.0	...
1981686	  817.4	  544.7	 2804.0	...
1981687	  817.4	  544.7	 2800.0	...
1981688	  817.5	  544.5	 2801.0	...
1981689	  817.5	  543.8	 2803.0	...
1981690	  816.7	  543.3	 2804.0	...
1981691	  815.8	  543.2	 2806.0	...
1981692	  815.0	  543.1	 2807.0	...
1981693	  815.3	  542.7	 2808.0	...
1981694	  815.7	  542.5	 2809.0	...
1981695	  815.9	  542.5	 2808.0	...
1981696	  815.7	  542.5	 2808.0	...
1981697	  815.6	  542.4	 2809.0	...
1981698	  815.5	  542.3	 2810.0	...
1981699	  815.4	  542.4	 2810.0	...
1981700	  815.4	  542.6	 2809.0	...
1981701	  815.2	  543.2	 2808.0	...
1981702	  815.1	  543.6	 2809.0	...
1981703	  815.0	  544.1	 2810.0	...
1981704	  815.3	  544.1	 2812.0	...
1981705	  815.7	  544.1	 2812.0	...
1981706	  816.6	  543.8	 2813.0	...
1981707	  817.0	  543.4	 2813.0	...
1981708	  816.8	  543.1	 2814.0	...
1981709	  816.0	  543.1	 2814.0	...
1981710	  815.0	  542.7	 2813.0	...
1981711	  814.7	  542.3	 2812.0	...
1981712	  814.5	  541.9	 2811.0	...
1981713	  814.6	  542.0	 2809.0	...
1981714	  814.7	  542.1	 2808.0	...
1981715	  814.4	  542.2	 2812.0	...
1981716	  814.0	  542.2	 2816.0	...
1981717	  813.4	  542.3	 2820.0	...
1981718	  813.2	  542.2	 2821.0	...
1981719	  813.1	  542.2	 2820.0	...
1981720	  813.4	  541.9	 2818.0	...
1981721	  813.5	  542.1	 2817.0	...
1981722	  813.5	  542.3	 2816.0	...
1981723	  813.2	  541.9	 2817.0	...
1981724	  813.1	  541.2	 2819.0	...
1981725	  813.1	  541.0	 2821.0	...
1981726	  813.5	  541.9	 2820.0	...
1981727	  813.9	  542.9	 2819.0	...
1981728	  813.5	  543.4	 2818.0	...
1981729	  812.8	  542.8	 2817.0	...
1981730	  812.1	  542.3	 2819.0	...
1981731	  812.1	  541.9	 2821.0	...
1981732	  812.1	  542.3	 2822.0	...
1981733	  812.0	  542.6	 2822.0	...
1981734	  811.9	  542.6	 2821.0	...
1981735	  812.5	  542.5	 2821.0	...
1981736	  813.1	  542.5	 2823.0	...
1981737	  814.0	  542.8	 2827.0	...
1981738	  814.2	  543.2	 2829.0	...
1981739	  814.4	  543.5	 2831.0	...
1981740	  814.4	  543.4	 2830.0	...
1981741	  814.3	  543.3	 2830.0	...
1981742	  814.2	  543.5	 2830.0	...
1981743	  813.5	  543.9	 2830.0	...
1981744	  812.8	  544.2	 2829.0	...
1981745	  812.1	  544.3	 2830.0	...
1981746	  812.1	  544.6	 2832.0	...
1981747	  812.2	  544.8	 2834.0	...
1981748	  812.7	  544.4	 2835.0	...
1981749	  813.3	  543.8	 2835.0	...
1981750	  813.7	  543.4	 2835.0	...
1981751	  813.7	  543.7	 2834.0	...
1981752	  813.3	  543.9	 2833.0	...
1981753	  812.9	  543.7	 2833.0	...
1981754	  812.6	  543.5	 2833.0	...
1981755	  812.4	  543.4	 2832.0	...
1981756	  812.2	  543.5	 2832.0	...
1981757	  812.1	  544.0	 2831.0	...
1981758	  812.1	  544.3	 2830.0	...
1981759	  811.7	  544.7	 2828.0	...
1981760	  811.3	  544.5	 2827.0	...
1981761	  810.8	  544.5	 2826.0	...
1981762	  810.8	  544.4	 2825.0	...
1981763	  811.0	  544.5	 2825.0	...
1981764	  811.0	  544.2	 2822.0	...
1981765	  811.0	  544.0	 2819.0	...
1981766	  811.4	  543.4	 2814.0	...
1981767	  812.1	  542.9	 2812.0	...
1981768	  812.9	  542.5	 2812.0	...
1981769	  812.6	  542.4	 2813.0	...
1981770	  812.4	  542.4	 2814.0	...
1981771	  812.1	  542.2	 2813.0	...
1981772	  811.6	  542.1	 2812.0	...
1981773	  811.0	  542.3	 2810.0	...
1981774	  810.8	  542.7	 2809.0	...
1981775	  811.3	  542.7	 2808.0	...
1981776	  811.8	  542.4	 2812.0	...
1981777	  812.1	  542.2	 2816.0	...
1981778	  812.1	  542.4	 2817.0	...
1981779	  812.0	  542.5	 2813.0	...
1981780	  812.0	  542.1	 2808.0	...
1981781	  811.9	  541.6	 2806.0	...
1981782	  812.0	  541.8	 2804.0	...
1981783	  812.1	  543.0	 2802.0	...
1981784	  811.9	  544.1	 2802.0	...
1981785	  811.6	  544.5	 2800.0	...
1981786	  811.2	  543.8	 2797.0	...
1981787	  811.1	  543.2	 2795.0	...
1981788	  811.0	  542.7	 2795.0	...
1981789	  811.2	  542.7	 2796.0	...
1981790	  811.7	  542.5	 2796.0	...
1981791	  812.1	  541.5	 2796.0	...
1981792	  812.8	  540.3	 2795.0	...
1981793	  813.2	  539.4	 2795.0	...
1981794	  813.4	  539.7	 2796.0	...
1981795	  813.0	  540.1	 2796.0	...
1981796	  812.4	  540.5	 2793.0	...
1981797	  812.0	  541.1	 2789.0	...
1981798	  811.8	  541.6	 2784.0	...
1981799	  811.7	  541.8	 2784.0	...
1981800	  811.8	  541.6	 2783.0	...
1981801	  812.1	  541.3	 2781.0	...
1981802	  812.5	  542.2	 2779.0	...
1981803	  812.9	  543.2	 2779.0	...
1981804	  813.2	  544.1	 2779.0	...
1981805	  813.5	  543.8	 2779.0	...
1981806	  813.7	  543.1	 2779.0	...
1981807	  813.7	  542.8	 2778.0	...
1981808	  813.4	  542.8	 2778.0	...
1981809	  813.0	  543.3	 2778.0	...
1981810	  812.7	  543.6	 2775.0	...
1981811	  812.3	  542.9	 2771.0	...
1981812	  811.7	  541.9	 2768.0	...
1981813	  811.3	  540.8	 2769.0	...
1981814	  811.6	  541.6	 2770.0	...
1981815	  812.0	  542.4	 2770.0	...
1981816	  812.2	  543.4	 2769.0	...
1981817	  812.2	  543.3	 2767.0	...
1981818	  812.3	  543.3	 2765.0	...
1981819	  812.4	  543.5	 2763.0	...
1981820	  812.6	  543.8	 2762.0	...
MSG	1981821 0000 _ Number Off
1981821	  812.3	  543.6	 2763.0	...
1981822	  812.1	  543.2	 2764.0	...
1981823	  811.7	  542.8	 2764.0	...
1981824	  811.5	  542.8	 2761.0	...
1981825	  811.4	  542.9	 2756.0	...
1981826	  811.4	  543.0	 2751.0	...
1981827	  812.0	  542.6	 2749.0	...
1981828	  812.6	  542.1	 2748.0	...
1981829	  812.5	  541.5	 2748.0	...
1981830	  811.7	  541.2	 2747.0	...
1981831	  811.2	  540.7	 2745.0	...
1981832	  811.4	  540.3	 2743.0	...
1981833	  811.7	  540.7	 2741.0	...
1981834	  811.7	  541.5	 2740.0	...
1981835	  811.1	  542.5	 2739.0	...
1981836	  810.5	  542.8	 2739.0	...
1981837	  810.3	  543.3	 2740.0	...
1981838	  810.7	  543.3	 2740.0	...
1981839	  811.2	  543.4	 2740.0	...
1981840	  811.2	  543.6	 2738.0	...
1981841	  811.2	  544.0	 2735.0	...
1981842	  811.5	  544.3	 2732.0	...
1981843	  811.9	  543.9	 2731.0	...
1981844	  812.4	  543.3	 2730.0	...
1981845	  812.4	  542.7	 2730.0	...
1981846	  812.4	  542.4	 2728.0	...
1981847	  812.2	  542.3	 2727.0	...
1981848	  811.9	  542.2	 2724.0	...
1981849	  811.7	  541.9	 2723.0	...
1981850	  811.7	  541.7	 2722.0	...
1981851	  811.8	  541.8	 2721.0	...
1981852	  811.8	  541.9	 2720.0	...
1981853	  811.7	  541.9	 2719.0	...
1981854	  811.6	  541.9	 2718.0	...
1981855	  811.5	  542.0	 2716.0	...
1981856	  811.5	  542.2	 2715.0	...
1981857	  811.4	  541.4	 2713.0	...
1981858	  811.3	  540.5	 2711.0	...
1981859	  811.3	  540.4	 2709.0	...
1981860	  811.4	  541.3	 2711.0	...
1981861	  811.3	  542.4	 2713.0	...
1981862	  811.5	  542.6	 2715.0	...
1981863	  811.8	  542.9	 2715.0	...
1981864	  812.1	  543.0	 2715.0	...
1981865	  812.0	  542.9	 2716.0	...
1981866	  811.8	  542.8	 2715.0	...
1981867	  811.9	  542.6	 2714.0	...
1981868	  812.0	  542.6	 2712.0	...
1981869	  811.3	  542.5	 2710.0	...
1981870	  810.5	  541.8	 2707.0	...
1981871	  811.0	  540.5	 2703.0	...
1981872	  812.1	  539.3	 2699.0	...
1981873	  812.9	  538.7	 2699.0	...
1981874	  812.4	  538.8	 2699.0	...
1981875	  812.0	  538.9	 2698.0	...
1981876	  811.8	  538.7	 2698.0	...
1981877	  811.6	  538.6	 2698.0	...
1981878	  811.3	  538.5	 2697.0	...
1981879	  811.4	  538.7	 2696.0	...
1981880	  811.4	  538.9	 2692.0	...
1981881	  811.4	  539.2	 2688.0	...
1981882	  811.6	  539.4	 2683.0	...
1981883	  811.9	  539.5	 2682.0	...
1981884	  812.2	  539.5	 2680.0	...
1981885	  812.3	  539.5	 2680.0	...
1981886	  812.3	  539.4	 2679.0	...
1981887	  812.7	  539.2	 2679.0	...
1981888	  813.0	  539.0	 2680.0	...
1981889	  813.2	  538.7	 2682.0	...
1981890	  812.9	  538.3	 2685.0	...
1981891	  812.5	  538.2	 2687.0	...
1981892	  812.4	  538.5	 2688.0	...
1981893	  812.4	  538.7	 2687.0	...
1981894	  812.6	  538.6	 2686.0	...
1981895	  812.6	  539.2	 2684.0	...
1981896	  812.4	  540.0	 2682.0	...
1981897	  812.1	  540.8	 2679.0	...
1981898	  811.7	  540.7	 2679.0	...
1981899	  811.3	  540.8	 2679.0	...
1981900	  810.9	  540.9	 2680.0	...
1981901	  810.7	  541.4	 2679.0	...
1981902	  810.8	  541.7	 2680.0	...
1981903	  810.9	  542.0	 2681.0	...
1981904	  811.1	  541.9	 2681.0	...
1981905	  811.4	  541.3	 2680.0	...
1981906	  812.2	  540.4	 2679.0	...
1981907	  812.8	  539.7	 2678.0	...
1981908	  813.2	  539.4	 2678.0	...
1981909	  813.0	  539.5	 2674.0	...
1981910	  812.8	  539.7	 2670.0	...
1981911	  812.7	  539.7	 2667.0	...
1981912	  812.9	  539.7	 2668.0	...
1981913	  813.0	  539.0	 2669.0	...
1981914	  813.2	  538.7	 2668.0	...
1981915	  813.2	  538.3	 2668.0	...
1981916	  813.2	  538.4	 2667.0	...
1981917	  813.2	  538.2	 2665.0	...
1981918	  812.5	  538.2	 2664.0	...
1981919	  811.6	  538.3	 2664.0	...
1981920	  811.4	  538.1	 2665.0	...
1981921	  811.9	  537.5	 2665.0	...
1981922	  812.4	  537.2	 2665.0	...
1981923	  812.4	  537.1	 2667.0	...
1981924	  812.4	  537.2	 2668.0	...
1981925	  812.8	  537.1	 2669.0	...
1981926	  813.3	  537.3	 2668.0	...
1981927	  813.6	  537.4	 2667.0	...
1981928	  813.4	  537.5	 2662.0	...
1981929	  813.2	  537.0	 2657.0	...
1981930	  813.1	  536.2	 2653.0	...
1981931	  813.2	  535.4	 2653.0	...
1981932	  813.3	  534.8	 2652.0	...
1981933	  813.6	  534.9	 2651.0	...
1981934	  813.7	  535.2	 2648.0	...
1981935	  814.0	  535.5	 2646.0	...
1981936	  814.0	  535.7	 2646.0	...
1981937	  814.4	  535.4	 2647.0	...
1981938	  814.7	  535.1	 2651.0	...
1981939	  814.7	  534.9	 2654.0	...
1981940	  814.3	  535.0	 2654.0	...
1981941	  813.7	  535.1	 2652.0	...
1981942	  813.3	  535.4	 2651.0	...
1981943	  813.1	  535.8	 2651.0	...
1981944	  813.1	  536.2	 2652.0	...
1981945	  813.1	  536.0	 2653.0	...
1981946	  812.9	  535.7	 2651.0	...
1981947	  812.7	  535.4	 2648.0	...
1981948	  812.5	  535.1	 2649.0	...
1981949	  812.4	  534.8	 2651.0	...
1981950	  812.4	  534.3	 2654.0	...
1981951	  812.4	  534.1	 2654.0	...
1981952	  812.5	  534.0	 2654.0	...
1981953	  812.5	  533.9	 2654.0	...
1981954	  812.6	  534.4	 2653.0	...
1981955	  812.3	  535.0	 2653.0	...
1981956	  812.0	  535.7	 2653.0	...
1981957	  811.8	  535.7	 2651.0	...
1981958	  812.0	  535.8	 2649.0	...
1981959	  812.1	  535.9	 2646.0	...
1981960	  812.1	  536.1	 2646.0	...
1981961	  812.0	  536.1	 2646.0	...
1981962	  812.0	  535.6	 2646.0	...
1981963	  812.5	  535.1	 2647.0	...
1981964	  812.9	  534.8	 2648.0	...
1981965	  813.3	  535.0	 2649.0	...
1981966	  813.3	  535.4	 2651.0	...
1981967	  812.6	  535.3	 2653.0	...
1981968	  812.0	  535.2	 2655.0	...
1981969	  811.4	  535.0	 2652.0	...
1981970	  811.5	  535.2	 2650.0	...
1981971	  811.6	  535.5	 2646.0	...
1981972	  811.7	  535.7	 2646.0	...
1981973	  811.7	  535.8	 2648.0	...
1981974	  811.9	  535.7	 2650.0	...
1981975	  812.0	  535.6	 2652.0	...
1981976	  812.0	  535.5	 2652.0	...
1981977	  811.9	  535.9	 2651.0	...
1981978	  811.8	  536.3	 2651.0	...
1981979	  811.8	  536.5	 2650.0	...
1981980	  811.8	  536.1	 2649.0	...
1981981	  811.3	  535.4	 2649.0	...
1981982	  810.7	  534.8	 2650.0	...
1981983	  810.4	  535.1	 2650.0	...
1981984	  810.6	  535.6	 2650.0	...
1981985	  810.9	  536.1	 2650.0	...
1981986	  811.1	  535.4	 2650.0	...
1981987	  811.2	  534.9	 2651.0	...
1981988	  811.3	  534.8	 2655.0	...
1981989	  811.4	  535.3	 2658.0	...
1981990	  811.5	  535.7	 2659.0	...
1981991	  811.5	  535.5	 2656.0	...
1981992	  811.4	  535.2	 2653.0	...
1981993	  811.3	  534.9	 2651.0	...
1981994	  811.2	  534.7	 2651.0	...
1981995	  811.1	  534.5	 2651.0	...
1981996	  811.0	  534.4	 2650.0	...
1981997	  811.1	  534.7	 2652.0	...
1981998	  811.2	  535.0	 2652.0	...
1981999	  811.3	  534.8	 2653.0	...
1982000	  811.2	  534.5	 2655.0	...
1982001	  811.1	  534.3	 2659.0	...
1982002	  810.9	  534.4	 2663.0	...
1982003	  811.0	  534.3	 2665.0	...
1982004	  811.1	  533.8	 2665.0	...
1982005	  811.2	  533.2	 2664.0	...
1982006	  811.3	  532.6	 2663.0	...
1982007	  811.6	  532.7	 2663.0	...
1982008	  811.6	  533.3	 2663.0	...
1982009	  811.3	  534.0	 2663.0	...
1982010	  810.1	  533.8	 2663.0	...
1982011	  809.2	  532.9	 2663.0	...
EFIX R   1980372	1982011	1640	  824.2	  540.8	   2557
SSACC R  1982012
1982012	  807.6	  532.2	 2662.0	...
1982013	  806.3	  531.7	 2661.0	...
1982014	  804.3	  531.1	 2660.0	...
1982015	  802.3	  529.8	 2659.0	...
1982016	  800.9	  529.0	 2658.0	...
1982017	  798.7	  528.4	 2657.0	...
1982018	  797.2	  528.4	 2658.0	...
1982019	  794.5	  527.1	 2660.0	...
ESACC R  1982012	1982019	8	  807.6	  532.2	  794.5	  527.1	   0.30	     42
SFIX R   1982020
1982020	  793.0	  525.7	 2662.0	...
1982021	  791.5	  524.5	 2664.0	...
MSG	1982022 0000 _ Number On
1982022	  791.2	  524.6	 2665.0	...
1982023	  791.5	  524.8	 2667.0	...
1982024	  792.1	  524.9	 2669.0	...
1982025	  793.1	  524.9	 2669.0	...
1982026	  794.0	  524.1	 2668.0	...
1982027	  795.6	  523.2	 2667.0	...
1982028	  797.3	  523.1	 2667.0	...
1982029	  799.0	  523.7	 2667.0	...
1982030	  800.2	  524.4	 2668.0	...
1982031	  801.0	  524.4	 2668.0	...
1982032	  802.1	  524.5	 2668.0	...
1982033	  802.6	  524.8	 2667.0	...
1982034	  803.0	  524.8	 2666.0	...
1982035	  802.9	  524.8	 2665.0	...
1982036	  803.7	  524.5	 2665.0	...
1982037	  804.8	  524.4	 2667.0	...
1982038	  805.9	  525.1	 2669.0	...
1982039	  805.1	  526.2	 2672.0	...
1982040	  804.0	  526.3	 2674.0	...
1982041	  803.0	  525.5	 2674.0	...
1982042	  803.0	  525.0	 2675.0	...
1982043	  803.1	  525.6	 2675.0	...
1982044	  803.7	  526.0	 2675.0	...
1982045	  804.2	  526.1	 2675.0	...
1982046	  803.9	  526.7	 2675.0	...
1982047	  803.2	  527.6	 2673.0	...
1982048	  802.3	  528.4	 2670.0	...
1982049	  802.0	  528.6	 2673.0	...
1982050	  801.7	  528.5	 2678.0	...
1982051	  802.2	  528.4	 2682.0	...
1982052	  802.8	  528.2	 2681.0	...
1982053	  803.5	  528.0	 2681.0	...
1982054	  803.5	  528.0	 2681.0	...
1982055	  803.3	  527.9	 2681.0	...
1982056	  802.9	  527.8	 2682.0	...
1982057	  802.6	  527.7	 2685.0	...
1982058	  802.5	  528.4	 2687.0	...
1982059	  802.4	  529.2	 2688.0	...
1982060	  802.4	  530.0	 2688.0	...
1982061	  802.2	  530.1	 2688.0	...
1982062	  802.4	  530.1	 2689.0	...
1982063	  802.6	  530.1	 2689.0	...
1982064	  802.8	  530.2	 2690.0	...
1982065	  802.9	  530.2	 2692.0	...
1982066	  803.1	  530.6	 2694.0	...
1982067	  802.8	  531.2	 2695.0	...
1982068	  802.5	  531.8	 2693.0	...
1982069	  801.9	  532.0	 2692.0	...
1982070	  801.7	  532.1	 2692.0	...
1982071	  801.6	  532.3	 2692.0	...
1982072	  801.7	  532.4	 2693.0	...
1982073	  801.8	  532.7	 2693.0	...
1982074	  801.9	  533.0	 2692.0	...
1982075	  802.0	  532.9	 2690.0	...
1982076	  802.1	  532.0	 2688.0	...
1982077	  802.1	  531.2	 2692.0	...
1982078	  802.0	  530.9	 2696.0	...
1982079	  801.8	  530.1	 2701.0	...
1982080	  801.7	  529.5	 2701.0	...
1982081	  801.3	  529.2	 2700.0	...
1982082	  800.8	  529.7	 2700.0	...
1982083	  800.9	  530.0	 2700.0	...
1982084	  801.5	  530.8	 2701.0	...
1982085	  801.9	  531.4	 2702.0	...
1982086	  801.9	  531.8	 2702.0	...
1982087	  802.0	  531.6	 2702.0	...
1982088	  802.1	  531.3	 2701.0	...
1982089	  802.0	  531.4	 2702.0	...
1982090	  801.7	  531.5	 2702.0	...
1982091	  801.4	  531.7	 2701.0	...
1982092	  801.4	  531.8	 2700.0	...
1982093	  801.3	  532.4	 2701.0	...
1982094	  801.2	  533.0	 2704.0	...
1982095	  801.0	  533.4	 2707.0	...
1982096	  800.9	  533.2	 2707.0	...
1982097	  800.7	  533.0	 2707.0	...
1982098	  800.5	  532.9	 2708.0	...
1982099	  800.3	  532.6	 2708.0	...
1982100	  800.3	  532.3	 2707.0	...
1982101	  800.3	  532.2	 2707.0	...
1982102	  800.4	  532.2	 2706.0	...
1982103	  800.8	  532.5	 2706.0	...
1982104	  801.2	  532.7	 2707.0	...
1982105	  801.5	  532.8	 2707.0	...
1982106	  801.6	  532.8	 2707.0	...
1982107	  801.8	  532.5	 2707.0	...
1982108	  802.0	  532.1	 2706.0	...
1982109	  802.1	  531.7	 2706.0	...
1982110	  802.0	  531.7	 2705.0	...
1982111	  801.9	  531.8	 2705.0	...
1982112	  801.7	  531.6	 2703.0	...
1982113	  801.4	  531.4	 2701.0	...
1982114	  801.3	  531.9	 2700.0	...
1982115	  801.2	  532.7	 2700.0	...
1982116	  801.3	  533.6	 2703.0	...
1982117	  801.2	  533.7	 2706.0	...
1982118	  801.0	  533.1	 2708.0	...
1982119	  800.7	  532.5	 2708.0	...
1982120	  800.5	  531.9	 2707.0	...
1982121	  800.3	  531.8	 2706.0	...
1982122	  800.3	  531.8	 2704.0	...
1982123	  800.2	  531.3	 2702.0	...
1982124	  800.1	  530.6	 2701.0	...
1982125	  800.0	  529.9	 2701.0	...
1982126	  799.9	  530.3	 2702.0	...
1982127	  800.8	  530.8	 2704.0	...
1982128	  801.6	  531.2	 2704.0	...
1982129	  802.3	  530.9	 2704.0	...
1982130	  802.2	  531.4	 2703.0	...
1982131	  801.9	  532.0	 2703.0	...
1982132	  801.9	  532.6	 2703.0	...
1982133	  801.8	  532.5	 2703.0	...
1982134	  801.9	  532.3	 2702.0	...
1982135	  801.8	  532.2	 2700.0	...
1982136	  801.6	  532.2	 2697.0	...
1982137	  801.3	  532.3	 2696.0	...
1982138	  801.1	  532.3	 2695.0	...
1982139	  800.9	  532.3	 2697.0	...
1982140	  800.7	  532.3	 2698.0	...
1982141	  800.4	  532.6	 2699.0	...
1982142	  800.3	  532.7	 2698.0	...
1982143	  800.4	  532.8	 2698.0	...
1982144	  800.5	  532.7	 2697.0	...
1982145	  801.0	  532.1	 2697.0	...
1982146	  801.6	  531.6	 2697.0	...
1982147	  802.2	  531.3	 2697.0	...
1982148	  802.2	  531.5	 2696.0	...
1982149	  801.8	  531.2	 2694.0	...
1982150	  801.5	  530.6	 2692.0	...
1982151	  801.3	  530.3	 2690.0	...
1982152	  801.3	  530.6	 2690.0	...
1982153	  801.7	  531.0	 2690.0	...
1982154	  802.1	  531.0	 2686.0	...
1982155	  802.7	  530.9	 2682.0	...
1982156	  802.9	  530.8	 2677.0	...
1982157	  802.2	  530.9	 2676.0	...
1982158	  801.3	  531.2	 2675.0	...
1982159	  800.7	  531.4	 2674.0	...
1982160	  801.1	  531.5	 2673.0	...
1982161	  801.2	  531.6	 2672.0	...
1982162	  801.1	  531.7	 2672.0	...
1982163	  800.9	  531.4	 2672.0	...
1982164	  801.1	  531.3	 2670.0	...
1982165	  802.1	  531.1	 2668.0	...
1982166	  803.0	  531.0	 2667.0	...
1982167	  802.9	  530.6	 2666.0	...
1982168	  801.9	  530.4	 2664.0	...
1982169	  801.6	  530.8	 2661.0	...
1982170	  802.4	  531.1	 2659.0	...
1982171	  803.1	  531.5	 2659.0	...
1982172	  803.1	  531.1	 2658.0	...
1982173	  802.7	  531.8	 2656.0	...
1982174	  802.4	  532.5	 2656.0	...
1982175	  802.5	  533.2	 2656.0	...
1982176	  803.2	  532.2	 2655.0	...
1982177	  803.8	  531.2	 2654.0	...
1982178	  804.0	  530.6	 2652.0	...
1982179	  803.9	  530.6	 2650.0	...
1982180	  803.8	  530.7	 2649.0	...
1982181	  803.7	  530.6	 2647.0	...
1982182	  803.7	  530.2	 2646.0	...
1982183	  803.6	  529.7	 2645.0	...
1982184	  803.5	  529.7	 2644.0	...
1982185	  803.8	  529.9	 2643.0	...
1982186	  804.4	  530.0	 2640.0	...
1982187	  804.9	  529.9	 2632.0	...
1982188	  804.9	  529.7	 2626.0	...
1982189	  804.7	  529.5	 2621.0	...
1982190	  804.4	  529.3	 2622.0	...
1982191	  804.3	  529.3	 2622.0	...
1982192	  804.5	  529.1	 2622.0	...
1982193	  805.2	  528.9	 2621.0	...
1982194	  805.9	  528.7	 2619.0	...
1982195	  806.1	  529.0	 2613.0	...
1982196	  805.7	  529.4	 2608.0	...
1982197	  805.5	  530.3	 2602.0	...
1982198	  805.5	  530.9	 2599.0	...
1982199	  805.5	  531.1	 2597.0	...
1982200	  805.8	  530.8	 2596.0	...
1982201	  806.1	  530.4	 2595.0	...
1982202	  806.6	  530.3	 2591.0	...
1982203	  806.8	  530.1	 2588.0	...
1982204	  807.0	  529.8	 2585.0	...
1982205	  807.1	  529.3	 2583.0	...
1982206	  807.1	  528.9	 2582.0	...
1982207	  807.1	  528.6	 2580.0	...
1982208	  806.8	  528.6	 2578.0	...
1982209	  806.6	  528.6	 2576.0	...
1982210	  806.9	  528.6	 2576.0	...
1982211	  807.4	  528.6	 2576.0	...
1982212	  808.2	  529.2	 2571.0	...
1982213	  808.5	  529.8	 2566.0	...
1982214	  808.4	  530.4	 2560.0	...
1982215	  808.2	  530.4	 2560.0	...
1982216	  807.9	  530.5	 2559.0	...
1982217	  807.9	  530.5	 2558.0	...
1982218	  807.8	  531.5	 2557.0	...
1982219	  807.6	  532.4	 2557.0	...
1982220	  807.5	  533.5	 2557.0	...
1982221	  807.4	  533.8	 2556.0	...
1982222	  807.5	  533.6	 2553.0	...
1982223	  807.9	  533.1	 2550.0	...
1982224	  808.1	  532.6	 2547.0	...
1982225	  808.0	  531.8	 2547.0	...
1982226	  807.6	  531.0	 2546.0	...
1982227	  807.3	  530.0	 2544.0	...
1982228	  807.3	  529.8	 2539.0	...
1982229	  807.5	  530.3	 2534.0	...
1982230	  807.7	  531.1	 2527.0	...
1982231	  808.1	  531.8	 2523.0	...
1982232	  808.3	  531.7	 2521.0	...
1982233	  808.4	  531.8	 2523.0	...
1982234	  808.4	  531.9	 2524.0	...
1982235	  808.5	  531.9	 2520.0	...
1982236	  808.8	  531.4	 2516.0	...
1982237	  809.1	  531.1	 2512.0	...
1982238	  809.3	  530.8	 2511.0	...
1982239	  809.4	  530.7	 2508.0	...
1982240	  809.7	  530.6	 2503.0	...
1982241	  809.8	  530.5	 2497.0	...
1982242	  809.7	  530.6	 2494.0	...
1982243	  809.7	  530.8	 2494.0	...
1982244	  810.0	  530.8	 2495.0	...
1982245	  810.2	  530.8	 2495.0	...
1982246	  810.3	  531.4	 2495.0	...
1982247	  810.8	  532.1	 2490.0	...
1982248	  811.4	  532.9	 2487.0	...
1982249	  812.0	  533.0	 2482.0	...
1982250	  812.1	  532.5	 2480.0	...
1982251	  812.2	  531.9	 2477.0	...
1982252	  812.1	  530.9	 2474.0	...
1982253	  812.0	  530.5	 2473.0	...
1982254	  811.9	  530.2	 2472.0	...
1982255	  812.0	  530.3	 2471.0	...
1982256	  812.0	  530.3	 2470.0	...
1982257	  812.0	  530.2	 2470.0	...
1982258	  812.0	  530.1	 2467.0	...
1982259	  812.2	  530.3	 2462.0	...
1982260	  812.6	  530.4	 2457.0	...
1982261	  812.9	  530.5	 2453.0	...
1982262	  813.0	  530.4	 2451.0	...
1982263	  813.2	  530.3	 2452.0	...
1982264	  813.7	  530.2	 2454.0	...
1982265	  814.3	  530.1	 2454.0	...
1982266	  814.6	  529.9	 2450.0	...
1982267	  814.0	  529.8	 2447.0	...
1982268	  813.4	  529.6	 2446.0	...
1982269	  813.0	  529.5	 2446.0	...
1982270	  813.3	  529.4	 2442.0	...
1982271	  813.6	  529.6	 2438.0	...
1982272	  813.9	  529.9	 2434.0	...
1982273	  814.0	  530.0	 2433.0	...
1982274	  814.0	  529.9	 2432.0	...
1982275	  814.3	  529.0	 2428.0	...
1982276	  814.5	  528.2	 2425.0	...
1982277	  814.8	  527.6	 2422.0	...
1982278	  814.7	  528.1	 2421.0	...
1982279	  814.7	  528.5	 2418.0	...
1982280	  814.5	  529.2	 2417.0	...
1982281	  814.4	  529.4	 2416.0	...
1982282	  815.0	  529.3	 2412.0	...
1982283	  815.7	  528.8	 2408.0	...
1982284	  816.4	  528.2	 2402.0	...
1982285	  816.3	  528.1	 2401.0	...
1982286	  816.2	  528.5	 2400.0	...
1982287	  816.1	  528.9	 2397.0	...
1982288	  816.4	  528.3	 2393.0	...
1982289	  816.8	  527.3	 2387.0	...
1982290	  817.2	  526.5	 2384.0	...
1982291	  816.7	  527.0	 2384.0	...
1982292	  816.2	  527.5	 2386.0	...
1982293	  815.9	  527.8	 2383.0	...
1982294	  816.2	  527.8	 2380.0	...
1982295	  816.7	  527.7	 2377.0	...
1982296	  817.1	  527.6	 2378.0	...
1982297	  817.5	  527.5	 2373.0	...
1982298	  817.8	  527.5	 2369.0	...
1982299	  817.9	  527.7	 2364.0	...
1982300	  817.9	  527.9	 2363.0	...
1982301	  817.9	  527.6	 2361.0	...
1982302	  817.9	  527.0	 2359.0	...
1982303	  818.0	  526.4	 2358.0	...
1982304	  818.0	  526.4	 2360.0	...
1982305	  818.1	  526.4	 2362.0	...
1982306	  818.2	  526.4	 2359.0	...
1982307	  818.1	  526.4	 2353.0	...
1982308	  818.0	  526.4	 2348.0	...
1982309	  817.9	  527.7	 2346.0	...
1982310	  818.0	  528.9	 2343.0	...
1982311	  817.9	  529.3	 2340.0	...
1982312	  817.5	  528.1	 2338.0	...
1982313	  817.2	  526.9	 2337.0	...
1982314	  817.2	  527.1	 2336.0	...
1982315	  817.4	  527.5	 2337.0	...
1982316	  817.7	  527.9	 2337.0	...
1982317	  818.4	  527.7	 2336.0	...
1982318	  819.1	  527.4	 2333.0	...
1982319	  819.8	  527.1	 2329.0	...
1982320	  819.8	  526.9	 2324.0	...
1982321	  819.4	  526.5	 2323.0	...
1982322	  818.9	  526.3	 2322.0	...
1982323	  818.3	  526.1	 2321.0	...
1982324	  818.1	  526.0	 2319.0	...
1982325	  818.3	  525.8	 2318.0	...
1982326	  818.4	  525.6	 2316.0	...
1982327	  818.6	  525.8	 2314.0	...
1982328	  818.9	  525.9	 2313.0	...
1982329	  819.1	  526.0	 2313.0	...
1982330	  819.3	  525.8	 2310.0	...
1982331	  819.3	  525.6	 2307.0	...
1982332	  819.3	  525.5	 2305.0	...
1982333	  819.3	  525.5	 2307.0	...
1982334	  819.4	  525.5	 2305.0	...
1982335	  819.6	  525.5	 2302.0	...
MSG	1982336 0000 _ Number Off
1982336	  819.6	  525.6	 2298.0	...
1982337	  819.4	  525.8	 2297.0	...
1982338	  819.2	  525.8	 2296.0	...
1982339	  819.7	  525.5	 2296.0	...
1982340	  820.4	  525.2	 2296.0	...
1982341	  820.9	  525.6	 2295.0	...
1982342	  820.7	  526.1	 2295.0	...
1982343	  820.5	  526.7	 2293.0	...
1982344	  820.3	  526.8	 2292.0	...
1982345	  820.2	  526.8	 2291.0	...
1982346	  819.9	  526.8	 2289.0	...
1982347	  819.6	  526.6	 2286.0	...
1982348	  819.7	  526.4	 2282.0	...
1982349	  820.0	  526.2	 2282.0	...
1982350	  820.3	  526.2	 2282.0	...
1982351	  820.3	  526.2	 2282.0	...
1982352	  820.3	  526.1	 2282.0	...
1982353	  821.1	  525.9	 2280.0	...
1982354	  821.9	  525.7	 2277.0	...
1982355	  822.3	  525.8	 2274.0	...
1982356	  822.1	  526.1	 2274.0	...
1982357	  821.8	  526.5	 2273.0	...
1982358	  821.9	  527.1	 2271.0	...
1982359	  821.9	  527.5	 2266.0	...
1982360	  821.9	  527.8	 2262.0	...
1982361	  821.6	  527.6	 2257.0	...
1982362	  821.4	  527.4	 2256.0	...
1982363	  821.2	  526.6	 2256.0	...
1982364	  821.2	  525.7	 2255.0	...
1982365	  821.3	  525.0	 2253.0	...
1982366	  821.5	  525.3	 2252.0	...
1982367	  821.8	  525.5	 2250.0	...
1982368	  822.0	  525.4	 2249.0	...
1982369	  822.3	  525.3	 2246.0	...
1982370	  822.3	  525.0	 2244.0	...
1982371	  822.8	  524.7	 2244.0	...
1982372	  823.2	  524.4	 2246.0	...
1982373	  823.6	  524.2	 2248.0	...
1982374	  823.7	  524.2	 2247.0	...
1982375	  823.5	  524.1	 2244.0	...
1982376	  823.3	  523.9	 2242.0	...
1982377	  823.5	  523.5	 2240.0	...
1982378	  823.9	  522.8	 2238.0	...
1982379	  824.6	  522.1	 2235.0	...
1982380	  824.8	  521.6	 2234.0	...
1982381	  824.4	  521.7	 2234.0	...
1982382	  823.8	  522.1	 2234.0	...
1982383	  823.1	  522.4	 2232.0	...
1982384	  823.1	  522.3	 2230.0	...
1982385	  823.6	  522.2	 2227.0	...
1982386	  824.1	  522.3	 2226.0	...
1982387	  824.7	  522.7	 2225.0	...
1982388	  824.8	  523.2	 2225.0	...
1982389	  824.9	  523.4	 2225.0	...
1982390	  825.4	  523.3	 2225.0	...
1982391	  825.8	  522.9	 2225.0	...
1982392	  826.3	  522.3	 2224.0	...
1982393	  826.4	  521.8	 2222.0	...
1982394	  825.3	  522.6	 2220.0	...
1982395	  824.2	  523.7	 2218.0	...
1982396	  823.0	  524.9	 2217.0	...
1982397	  822.9	  525.0	 2217.0	...
1982398	  822.8	  525.2	 2216.0	...
1982399	  822.9	  525.2	 2216.0	...
1982400	  823.2	  525.1	 2215.0	...
1982401	  823.7	  525.2	 2213.0	...
1982402	  824.2	  525.4	 2211.0	...
1982403	  824.4	  525.2	 2209.0	...
1982404	  824.4	  524.8	 2209.0	...
1982405	  824.1	  524.3	 2209.0	...
1982406	  823.8	  523.9	 2209.0	...
1982407	  823.5	  523.6	 2209.0	...
1982408	  823.5	  523.4	 2208.0	...
1982409	  824.1	  523.8	 2208.0	...
1982410	  824.8	  524.1	 2207.0	...
1982411	  825.2	  523.9	 2207.0	...
1982412	  825.3	  523.3	 2207.0	...
1982413	  825.4	  523.0	 2206.0	...
1982414	  825.6	  523.3	 2205.0	...
1982415	  825.8	  523.9	 2203.0	...
1982416	  826.1	  524.2	 2200.0	...
1982417	  826.1	  524.5	 2199.0	...
1982418	  825.9	  524.7	 2196.0	...
1982419	  825.5	  524.9	 2193.0	...
1982420	  825.4	  524.9	 2190.0	...
1982421	  825.2	  524.3	 2191.0	...
1982422	  825.0	  523.9	 2193.0	...
1982423	  825.2	  523.3	 2193.0	...
1982424	  825.7	  523.1	 2190.0	...
1982425	  826.2	  522.8	 2188.0	...
1982426	  826.4	  522.5	 2186.0	...
1982427	  826.4	  522.6	 2185.0	...
1982428	  826.5	  522.6	 2183.0	...
1982429	  826.9	  522.8	 2182.0	...
1982430	  827.3	  523.1	 2183.0	...
1982431	  827.2	  523.9	 2185.0	...
1982432	  826.8	  524.6	 2186.0	...
1982433	  826.4	  524.4	 2186.0	...
1982434	  826.2	  523.5	 2185.0	...
1982435	  826.2	  522.7	 2185.0	...
1982436	  826.3	  522.7	 2185.0	...
1982437	  826.2	  522.9	 2185.0	...
1982438	  826.1	  523.1	 2185.0	...
1982439	  825.9	  523.2	 2184.0	...
1982440	  826.2	  523.2	 2181.0	...
1982441	  826.5	  522.8	 2178.0	...
1982442	  826.8	  522.5	 2176.0	...
1982443	  826.6	  522.4	 2177.0	...
1982444	  826.4	  522.6	 2176.0	...
1982445	  826.4	  522.7	 2176.0	...
1982446	  826.9	  522.6	 2175.0	...
1982447	  827.3	  522.4	 2176.0	...
1982448	  827.3	  522.6	 2175.0	...
1982449	  827.2	  522.9	 2175.0	...
1982450	  827.0	  522.9	 2175.0	...
1982451	  826.5	  522.4	 2175.0	...
1982452	  825.9	  521.9	 2176.0	...
1982453	  825.4	  522.5	 2174.0	...
1982454	  825.4	  523.4	 2171.0	...
1982455	  825.4	  524.3	 2167.0	...
1982456	  825.5	  524.3	 2165.0	...
1982457	  825.8	  524.3	 2166.0	...
1982458	  826.1	  524.0	 2169.0	...
1982459	  826.3	  523.7	 2172.0	...
1982460	  826.5	  523.4	 2171.0	...
1982461	  826.6	  523.2	 2170.0	...
1982462	  826.4	  523.2	 2168.0	...
1982463	  826.2	  523.3	 2167.0	...
1982464	  825.9	  523.4	 2168.0	...
1982465	  825.7	  523.4	 2170.0	...
1982466	  825.4	  523.2	 2172.0	...
1982467	  825.1	  522.9	 2174.0	...
1982468	  825.4	  522.5	 2172.0	...
1982469	  825.9	  522.4	 2170.0	...
1982470	  826.5	  522.5	 2168.0	...
1982471	  826.6	  523.0	 2168.0	...
1982472	  826.8	  523.4	 2168.0	...
1982473	  826.6	  524.0	 2169.0	...
1982474	  826.5	  524.2	 2169.0	...
1982475	  826.6	  523.7	 2168.0	...
1982476	  826.8	  523.0	 2168.0	...
1982477	  827.0	  522.2	 2168.0	...
1982478	  826.9	  522.2	 2169.0	...
1982479	  826.8	  522.1	 2170.0	...
1982480	  826.7	  522.0	 2169.0	...
1982481	  826.7	  522.0	 2166.0	...
1982482	  826.7	  521.8	 2164.0	...
1982483	  826.7	  521.8	 2164.0	...
1982484	  826.6	  521.8	 2166.0	...
1982485	  826.6	  521.9	 2168.0	...
1982486	  826.6	  522.0	 2170.0	...
1982487	  826.7	  522.0	 2171.0	...
1982488	  826.8	  521.9	 2171.0	...
1982489	  826.3	  522.6	 2171.0	...
1982490	  825.8	  523.3	 2170.0	...
1982491	  825.4	  523.6	 2169.0	...
1982492	  825.6	  522.7	 2169.0	...
1982493	  825.7	  521.8	 2170.0	...
1982494	  825.8	  521.6	 2169.0	...
1982495	  825.8	  522.0	 2168.0	...
1982496	  825.7	  521.9	 2166.0	...
1982497	  825.9	  521.3	 2165.0	...
1982498	  826.3	  521.1	 2163.0	...
1982499	  826.9	  521.7	 2160.0	...
1982500	  827.2	  522.4	 2161.0	...
1982501	  827.5	  522.5	 2164.0	...
1982502	  827.2	  522.5	 2167.0	...
1982503	  826.8	  522.6	 2166.0	...
1982504	  826.4	  522.7	 2165.0	...
1982505	  826.4	  522.1	 2164.0	...
1982506	  826.3	  521.6	 2164.0	...
1982507	  826.3	  521.1	 2164.0	...
1982508	  826.4	  521.1	 2165.0	...
1982509	  826.4	  520.9	 2165.0	...
1982510	  826.5	  520.6	 2165.0	...
1982511	  826.5	  520.3	 2164.0	...
1982512	  826.6	  520.4	 2163.0	...
1982513	  826.7	  520.6	 2162.0	...
1982514	  826.7	  520.9	 2162.0	...
1982515	  826.9	  520.9	 2163.0	...
1982516	  827.0	  520.9	 2165.0	...
1982517	  827.0	  520.6	 2166.0	...
1982518	  827.1	  520.1	 2166.0	...
1982519	  827.2	  520.1	 2164.0	...
1982520	  827.3	  520.7	 2160.0	...
1982521	  826.8	  521.3	 2156.0	...
1982522	  826.2	  521.6	 2154.0	...
1982523	  825.7	  521.6	 2154.0	...
1982524	  825.7	  521.6	 2153.0	...
1982525	  826.1	  521.3	 2152.0	...
1982526	  826.4	  521.1	 2152.0	...
1982527	  826.8	  521.8	 2152.0	...
1982528	  826.8	  522.6	 2153.0	...
1982529	  826.4	  522.6	 2155.0	...
1982530	  825.9	  521.8	 2156.0	...
1982531	  825.5	  521.2	 2157.0	...
1982532	  825.6	  521.4	 2157.0	...
1982533	  825.8	  522.1	 2157.0	...
1982534	  826.0	  522.6	 2157.0	...
1982535	  826.1	  523.1	 2159.0	...
1982536	  826.1	  523.1	 2160.0	...
MSG	1982537 0000 _ Number On
1982537	  826.0	  523.2	 2161.0	...
1982538	  826.1	  523.1	 2163.0	...
1982539	  826.2	  522.8	 2165.0	...
1982540	  826.2	  522.6	 2168.0	...
1982541	  826.1	  522.2	 2168.0	...
1982542	  826.3	  521.8	 2168.0	...
1982543	  826.6	  521.4	 2167.0	...
1982544	  826.2	  521.4	 2166.0	...
1982545	  825.4	  521.6	 2166.0	...
1982546	  824.7	  521.8	 2168.0	...
1982547	  824.7	  521.9	 2170.0	...
1982548	  824.7	  522.6	 2172.0	...
1982549	  824.8	  523.5	 2171.0	...
1982550	  825.0	  524.0	 2172.0	...
1982551	  825.0	  523.8	 2172.0	...
1982552	  825.0	  523.7	 2169.0	...
1982553	  825.1	  523.8	 2167.0	...
1982554	  825.2	  523.9	 2164.0	...
1982555	  825.4	  523.9	 2163.0	...
1982556	  825.5	  523.9	 2163.0	...
1982557	  825.5	  523.8	 2165.0	...
1982558	  825.4	  523.6	 2167.0	...
1982559	  825.3	  523.5	 2168.0	...
1982560	  825.3	  523.5	 2170.0	...
1982561	  825.4	  523.5	 2173.0	...
1982562	  825.4	  523.5	 2175.0	...
1982563	  825.4	  523.6	 2174.0	...
1982564	  825.3	  523.7	 2172.0	...
1982565	  825.4	  523.8	 2170.0	...
1982566	  825.5	  523.8	 2169.0	...
1982567	  825.6	  523.5	 2170.0	...
1982568	  825.6	  523.6	 2172.0	...
1982569	  825.4	  524.0	 2173.0	...
1982570	  825.2	  524.7	 2173.0	...
1982571	  825.1	  524.9	 2173.0	...
1982572	  825.5	  524.7	 2172.0	...
1982573	  825.9	  524.8	 2172.0	...
1982574	  825.7	  524.7	 2171.0	...
1982575	  825.0	  524.5	 2172.0	...
1982576	  824.3	  524.1	 2173.0	...
1982577	  824.5	  523.8	 2174.0	...
1982578	  824.6	  523.8	 2174.0	...
1982579	  824.6	  523.4	 2171.0	...
1982580	  824.5	  523.1	 2168.0	...
1982581	  824.5	  522.9	 2167.0	...
1982582	  824.4	  523.6	 2169.0	...
1982583	  824.4	  524.0	 2171.0	...
1982584	  824.3	  524.2	 2172.0	...
1982585	  824.2	  523.9	 2173.0	...
1982586	  824.2	  523.8	 2174.0	...
1982587	  824.3	  523.9	 2175.0	...
1982588	  824.4	  523.9	 2173.0	...
1982589	  825.0	  523.9	 2171.0	...
1982590	  825.6	  523.9	 2168.0	...
1982591	  826.3	  523.8	 2167.0	...
1982592	  826.2	  523.9	 2166.0	...
1982593	  825.7	  524.4	 2167.0	...
1982594	  824.9	  525.0	 2168.0	...
1982595	  824.2	  525.1	 2169.0	...
1982596	  824.0	  524.7	 2169.0	...
1982597	  824.2	  523.8	 2169.0	...
1982598	  824.5	  523.2	 2169.0	...
1982599	  824.6	  522.6	 2170.0	...
1982600	  824.6	  523.0	 2171.0	...
1982601	  824.5	  523.1	 2171.0	...
1982602	  824.7	  522.7	 2167.0	...
1982603	  824.8	  522.0	 2164.0	...
1982604	  824.8	  521.8	 2160.0	...
1982605	  824.7	  521.9	 2158.0	...
1982606	  824.7	  522.4	 2157.0	...
1982607	  824.8	  522.9	 2158.0	...
1982608	  824.9	  523.4	 2159.0	...
1982609	  825.0	  522.5	 2159.0	...
1982610	  824.9	  521.4	 2159.0	...
1982611	  824.9	  521.2	 2159.0	...
1982612	  825.0	  522.1	 2158.0	...
1982613	  825.0	  523.0	 2158.0	...
1982614	  825.3	  523.2	 2158.0	...
1982615	  825.6	  523.2	 2156.0	...
1982616	  825.5	  522.9	 2154.0	...
1982617	  825.1	  522.6	 2152.0	...
1982618	  824.5	  522.3	 2152.0	...
1982619	  824.3	  522.2	 2153.0	...
1982620	  824.0	  522.0	 2154.0	...
1982621	  823.9	  521.9	 2156.0	...
1982622	  824.4	  522.5	 2157.0	...
1982623	  825.0	  523.2	 2160.0	...
1982624	  825.6	  523.8	 2161.0	...
1982625	  825.5	  523.0	 2162.0	...
1982626	  825.3	  522.3	 2162.0	...
1982627	  825.3	  521.7	 2162.0	...
1982628	  825.5	  521.8	 2161.0	...
1982629	  825.6	  521.7	 2159.0	...
1982630	  825.6	  521.6	 2158.0	...
1982631	  825.7	  521.5	 2158.0	...
1982632	  825.7	  521.4	 2158.0	...
1982633	  825.8	  521.3	 2158.0	...
1982634	  826.1	  521.7	 2157.0	...
1982635	  826.3	  522.3	 2158.0	...
1982636	  826.5	  522.8	 2158.0	...
1982637	  826.3	  523.0	 2158.0	...
1982638	  825.7	  523.3	 2157.0	...
1982639	  825.1	  523.5	 2155.0	...
1982640	  824.7	  523.5	 2155.0	...
1982641	  824.7	  523.3	 2154.0	...
1982642	  824.7	  523.3	 2153.0	...
1982643	  825.0	  523.2	 2151.0	...
1982644	  825.4	  523.0	 2150.0	...
1982645	  825.7	  523.0	 2151.0	...
1982646	  825.6	  523.0	 2151.0	...
1982647	  825.4	  523.1	 2152.0	...
1982648	  825.7	  523.0	 2151.0	...
1982649	  826.2	  522.8	 2150.0	...
1982650	  826.7	  523.1	 2149.0	...
1982651	  826.8	  523.3	 2149.0	...
1982652	  827.0	  523.6	 2149.0	...
1982653	  827.2	  522.6	 2149.0	...
1982654	  827.3	  521.6	 2149.0	...
1982655	  827.0	  520.7	 2153.0	...
1982656	  826.6	  520.8	 2156.0	...
1982657	  826.2	  521.7	 2159.0	...
1982658	  826.3	  522.4	 2159.0	...
1982659	  826.7	  522.8	 2156.0	...
1982660	  827.0	  522.7	 2153.0	...
1982661	  827.1	  523.0	 2150.0	...
1982662	  827.1	  523.5	 2152.0	...
1982663	  827.1	  523.7	 2153.0	...
1982664	  827.0	  523.4	 2152.0	...
1982665	  827.0	  523.1	 2148.0	...
1982666	  826.6	  523.1	 2146.0	...
1982667	  826.3	  523.2	 2148.0	...
1982668	  825.7	  523.2	 2150.0	...
1982669	  825.5	  523.2	 2150.0	...
1982670	  825.4	  523.0	 2150.0	...
1982671	  825.6	  522.6	 2149.0	...
1982672	  825.7	  522.2	 2148.0	...
1982673	  825.7	  521.6	 2147.0	...
1982674	  826.1	  521.1	 2147.0	...
1982675	  826.6	  520.8	 2149.0	...
1982676	  827.0	  520.8	 2152.0	...
1982677	  826.6	  520.9	 2155.0	...
1982678	  826.2	  521.1	 2154.0	...
1982679	  825.8	  521.1	 2154.0	...
1982680	  826.1	  521.0	 2155.0	...
1982681	  826.3	  520.8	 2155.0	...
1982682	  826.5	  520.7	 2155.0	...
1982683	  826.5	  520.8	 2154.0	...
1982684	  826.2	  520.9	 2153.0	...
1982685	  826.0	  521.0	 2152.0	...
1982686	  825.8	  521.0	 2151.0	...
1982687	  825.9	  521.3	 2151.0	...
1982688	  826.0	  521.3	 2153.0	...
1982689	  825.9	  521.3	 2155.0	...
1982690	  825.8	  521.7	 2157.0	...
1982691	  825.8	  522.4	 2157.0	...
1982692	  825.8	  522.8	 2158.0	...
1982693	  825.9	  522.5	 2158.0	...
1982694	  826.0	  522.0	 2159.0	...
1982695	  826.1	  521.9	 2159.0	...
1982696	  826.1	  521.9	 2158.0	...
1982697	  826.0	  522.0	 2158.0	...
1982698	  826.2	  522.1	 2159.0	...
1982699	  826.4	  522.0	 2159.0	...
1982700	  826.6	  522.0	 2159.0	...
1982701	  826.7	  521.8	 2159.0	...
1982702	  826.5	  521.8	 2159.0	...
1982703	  826.3	  522.0	 2158.0	...
1982704	  826.2	  522.6	 2158.0	...
1982705	  826.3	  523.2	 2158.0	...
1982706	  826.4	  523.4	 2159.0	...
1982707	  826.5	  523.5	 2160.0	...
1982708	  826.5	  523.4	 2162.0	...
1982709	  826.4	  523.7	 2163.0	...
1982710	  826.2	  523.6	 2163.0	...
1982711	  826.1	  523.6	 2162.0	...
1982712	  825.9	  523.6	 2162.0	...
1982713	  825.9	  523.8	 2161.0	...
1982714	  825.6	  524.1	 2159.0	...
1982715	  825.5	  524.5	 2158.0	...
1982716	  825.8	  524.5	 2156.0	...
1982717	  826.2	  524.4	 2156.0	...
1982718	  826.7	  524.2	 2156.0	...
1982719	  826.5	  524.3	 2156.0	...
1982720	  826.2	  524.5	 2158.0	...
1982721	  825.8	  524.6	 2160.0	...
1982722	  826.1	  524.2	 2162.0	...
1982723	  826.5	  523.7	 2162.0	...
1982724	  826.9	  523.0	 2164.0	...
1982725	  826.9	  522.8	 2167.0	...
1982726	  826.8	  523.3	 2169.0	...
1982727	  826.8	  524.1	 2169.0	...
1982728	  826.7	  524.8	 2168.0	...
1982729	  826.6	  524.8	 2167.0	...
1982730	  826.3	  524.4	 2167.0	...
1982731	  825.9	  524.0	 2166.0	...
1982732	  825.7	  523.6	 2165.0	...
1982733	  825.7	  523.4	 2164.0	...
1982734	  825.4	  523.3	 2164.0	...
1982735	  825.2	  523.2	 2163.0	...
1982736	  825.2	  523.7	 2163.0	...
1982737	  825.4	  524.0	 2164.0	...
1982738	  825.6	  524.3	 2164.0	...
1982739	  825.7	  524.2	 2164.0	...
1982740	  825.8	  524.2	 2164.0	...
1982741	  825.9	  524.1	 2164.0	...
1982742	  825.6	  524.0	 2168.0	...
1982743	  825.3	  524.0	 2171.0	...
1982744	  825.5	  524.4	 2174.0	...
1982745	  825.9	  524.8	 2173.0	...
1982746	  826.4	  524.9	 2173.0	...
1982747	  826.4	  524.6	 2172.0	...
1982748	  826.3	  524.3	 2173.0	...
1982749	  826.2	  524.4	 2172.0	...
1982750	  826.1	  524.4	 2171.0	...
1982751	  826.1	  524.4	 2170.0	...
1982752	  826.1	  524.4	 2169.0	...
1982753	  826.4	  524.4	 2168.0	...
1982754	  826.6	  524.4	 2168.0	...
1982755	  826.9	  524.3	 2168.0	...
1982756	  826.9	  524.2	 2168.0	...
1982757	  826.7	  524.2	 2169.0	...
1982758	  826.3	  524.4	 2171.0	...
1982759	  825.9	  524.5	 2172.0	...
1982760	  825.6	  524.2	 2171.0	...
1982761	  825.6	  523.1	 2170.0	...
1982762	  825.5	  522.1	 2171.0	...
1982763	  825.4	  521.4	 2172.0	...
1982764	  825.3	  521.2	 2173.0	...
1982765	  825.3	  521.4	 2173.0	...
1982766	  825.6	  521.6	 2173.0	...
1982767	  826.0	  521.9	 2173.0	...
1982768	  826.2	  521.9	 2172.0	...
1982769	  826.1	  522.2	 2172.0	...
1982770	  826.1	  522.6	 2172.0	...
1982771	  826.2	  522.9	 2174.0	...
1982772	  826.5	  523.1	 2176.0	...
1982773	  826.5	  523.6	 2178.0	...
1982774	  826.7	  524.1	 2179.0	...
1982775	  826.7	  523.3	 2180.0	...
1982776	  826.5	  522.1	 2181.0	...
1982777	  826.2	  521.3	 2182.0	...
1982778	  825.9	  521.8	 2183.0	...
1982779	  825.9	  522.2	 2183.0	...
1982780	  825.9	  522.4	 2182.0	...
1982781	  825.9	  522.5	 2181.0	...
1982782	  825.8	  522.7	 2181.0	...
1982783	  825.9	  522.8	 2180.0	...
1982784	  826.0	  522.8	 2180.0	...
1982785	  826.2	  522.8	 2180.0	...
1982786	  826.3	  522.7	 2182.0	...
1982787	  826.2	  522.5	 2184.0	...
1982788	  826.0	  522.4	 2186.0	...
1982789	  825.8	  522.5	 2187.0	...
1982790	  825.8	  522.6	 2189.0	...
1982791	  825.9	  522.7	 2192.0	...
1982792	  825.9	  522.7	 2193.0	...
1982793	  825.8	  522.4	 2196.0	...
1982794	  825.6	  522.1	 2198.0	...
1982795	  825.4	  521.8	 2200.0	...
1982796	  825.3	  521.8	 2200.0	...
1982797	  825.7	  521.6	 2200.0	...
1982798	  826.2	  521.5	 2199.0	...
1982799	  826.6	  521.5	 2199.0	...
1982800	  826.5	  521.6	 2198.0	...
1982801	  826.5	  522.2	 2198.0	...
1982802	  826.4	  522.8	 2201.0	...
1982803	  826.2	  523.3	 2205.0	...
1982804	  826.0	  523.3	 2209.0	...
1982805	  826.0	  523.2	 2209.0	...
1982806	  825.9	  523.3	 2211.0	...
1982807	  825.6	  523.5	 2212.0	...
1982808	  825.0	  523.6	 2213.0	...
1982809	  824.5	  523.5	 2213.0	...
1982810	  824.2	  523.4	 2214.0	...
1982811	  824.2	  523.3	 2216.0	...
1982812	  823.9	  523.2	 2218.0	...
1982813	  823.8	  523.4	 2218.0	...
1982814	  823.8	  523.5	 2216.0	...
1982815	  824.0	  523.9	 2215.0	...
1982816	  824.1	  524.2	 2218.0	...
1982817	  824.0	  524.4	 2221.0	...
1982818	  823.8	  524.3	 2225.0	...
1982819	  824.0	  524.2	 2224.0	...
1982820	  824.5	  524.2	 2223.0	...
1982821	  824.9	  524.0	 2222.0	...
1982822	  824.9	  524.0	 2224.0	...
1982823	  824.7	  524.0	 2227.0	...
1982824	  824.5	  524.0	 2229.0	...
1982825	  824.2	  524.0	 2229.0	...
1982826	  824.0	  523.8	 2229.0	...
1982827	  823.8	  523.6	 2232.0	...
1982828	  823.8	  523.5	 2236.0	...
1982829	  823.8	  523.5	 2239.0	...
1982830	  823.8	  523.6	 2239.0	...
1982831	  823.7	  523.8	 2240.0	...
1982832	  823.6	  524.4	 2242.0	...
1982833	  823.6	  524.9	 2244.0	...
1982834	  823.6	  525.0	 2248.0	...
1982835	  823.5	  524.5	 2250.0	...
1982836	  823.3	  523.2	 2252.0	...
1982837	  823.2	  522.2	 2252.0	...
1982838	  823.0	  521.8	 2251.0	...
1982839	  822.9	  522.6	 2250.0	...
1982840	  822.7	  523.4	 2252.0	...
1982841	  822.5	  523.8	 2256.0	...
1982842	  822.4	  523.7	 2259.0	...
1982843	  822.3	  523.6	 2259.0	...
1982844	  822.3	  523.5	 2259.0	...
1982845	  822.8	  524.1	 2258.0	...
1982846	  823.1	  524.6	 2258.0	...
1982847	  823.4	  524.9	 2258.0	...
1982848	  822.9	  524.9	 2258.0	...
1982849	  822.8	  525.3	 2259.0	...
1982850	  822.6	  525.5	 2261.0	...
1982851	  822.6	  525.6	 2264.0	...
MSG	1982852 0000 _ Number Off
1982852	  822.4	  525.3	 2268.0	...
1982853	  822.6	  525.1	 2272.0	...
1982854	  822.9	  524.9	 2271.0	...
1982855	  822.8	  524.5	 2269.0	...
1982856	  822.6	  524.1	 2268.0	...
1982857	  822.3	  524.3	 2270.0	...
1982858	  822.5	  525.0	 2272.0	...
1982859	  822.6	  525.8	 2273.0	...
1982860	  822.7	  526.0	 2273.0	...
1982861	  823.1	  525.7	 2273.0	...
1982862	  823.5	  525.4	 2273.0	...
1982863	  823.6	  525.2	 2273.0	...
1982864	  823.4	  524.8	 2276.0	...
1982865	  823.0	  524.5	 2280.0	...
1982866	  822.9	  524.0	 2281.0	...
1982867	  822.9	  523.8	 2279.0	...
1982868	  823.2	  523.7	 2277.0	...
1982869	  823.3	  523.6	 2277.0	...
1982870	  823.3	  523.5	 2279.0	...
1982871	  823.2	  523.4	 2281.0	...
1982872	  823.2	  523.4	 2282.0	...
1982873	  823.1	  523.5	 2283.0	...
1982874	  822.7	  523.7	 2285.0	...
1982875	  822.4	  523.9	 2289.0	...
1982876	  822.3	  523.8	 2292.0	...
1982877	  822.2	  523.6	 2295.0	...
1982878	  822.0	  523.4	 2295.0	...
1982879	  822.0	  523.3	 2295.0	...
1982880	  822.2	  523.3	 2296.0	...
1982881	  822.5	  523.1	 2298.0	...
1982882	  822.5	  523.0	 2300.0	...
1982883	  822.6	  524.0	 2302.0	...
1982884	  822.6	  525.0	 2303.0	...
1982885	  822.6	  525.9	 2304.0	...
1982886	  822.0	  525.9	 2304.0	...
1982887	  821.4	  525.9	 2304.0	...
1982888	  820.9	  525.9	 2304.0	...
1982889	  821.1	  525.5	 2306.0	...
1982890	  821.3	  525.1	 2308.0	...
1982891	  821.2	  524.5	 2310.0	...
1982892	  820.8	  524.1	 2312.0	...
1982893	  820.4	  523.8	 2314.0	...
1982894	  820.2	  523.6	 2316.0	...
1982895	  820.3	  523.4	 2318.0	...
1982896	  820.6	  523.3	 2318.0	...
1982897	  821.0	  523.2	 2318.0	...
1982898	  821.2	  523.2	 2321.0	...
1982899	  821.4	  523.7	 2324.0	...
1982900	  821.3	  524.2	 2326.0	...
1982901	  821.2	  524.7	 2326.0	...
1982902	  821.1	  525.2	 2325.0	...
1982903	  821.2	  525.5	 2325.0	...
1982904	  821.4	  525.8	 2325.0	...
1982905	  821.6	  525.7	 2326.0	...
1982906	  821.9	  525.5	 2329.0	...
1982907	  822.3	  525.4	 2335.0	...
1982908	  821.5	  525.1	 2338.0	...
1982909	  820.3	  524.8	 2341.0	...
1982910	  819.4	  525.2	 2341.0	...
1982911	  819.8	  525.7	 2341.0	...
1982912	  820.3	  526.0	 2341.0	...
1982913	  820.5	  525.2	 2343.0	...
1982914	  821.0	  523.4	 2346.0	...
1982915	  821.4	  522.0	 2348.0	...
1982916	  821.8	  521.7	 2348.0	...
1982917	  822.0	  522.5	 2349.0	...
1982918	  822.1	  522.9	 2350.0	...
1982919	  822.0	  522.6	 2351.0	...
1982920	  821.7	  522.5	 2354.0	...
1982921	  821.3	  522.7	 2355.0	...
1982922	  820.7	  523.3	 2356.0	...
1982923	  820.3	  523.7	 2354.0	...
1982924	  820.2	  524.1	 2352.0	...
1982925	  820.6	  524.4	 2350.0	...
1982926	  820.8	  525.0	 2350.0	...
1982927	  820.8	  526.0	 2353.0	...
1982928	  820.8	  526.8	 2356.0	...
1982929	  820.9	  526.6	 2359.0	...
1982930	  820.3	  525.3	 2360.0	...
1982931	  819.5	  523.8	 2365.0	...
1982932	  819.0	  522.9	 2369.0	...
1982933	  819.2	  524.5	 2372.0	...
1982934	  819.4	  526.1	 2371.0	...
1982935	  819.5	  527.4	 2369.0	...
1982936	  819.5	  527.1	 2369.0	...
1982937	  819.5	  526.7	 2370.0	...
1982938	  819.6	  526.7	 2371.0	...
1982939	  819.5	  526.8	 2376.0	...
1982940	  819.2	  527.2	 2379.0	...
1982941	  819.0	  527.5	 2382.0	...
1982942	  818.5	  527.8	 2382.0	...
1982943	  818.1	  528.3	 2383.0	...
1982944	  817.6	  528.8	 2385.0	...
1982945	  818.2	  529.1	 2387.0	...
1982946	  818.6	  528.6	 2389.0	...
1982947	  819.1	  528.1	 2392.0	...
1982948	  818.5	  527.7	 2394.0	...
1982949	  818.0	  527.8	 2396.0	...
1982950	  817.6	  528.5	 2398.0	...
1982951	  817.9	  529.2	 2401.0	...
1982952	  818.1	  529.3	 2405.0	...
1982953	  818.1	  529.1	 2404.0	...
1982954	  818.1	  529.0	 2402.0	...
1982955	  818.0	  529.5	 2402.0	...
1982956	  817.7	  529.2	 2405.0	...
1982957	  817.4	  528.8	 2408.0	...
1982958	  817.2	  528.4	 2408.0	...
1982959	  817.5	  528.5	 2407.0	...
1982960	  817.7	  528.4	 2409.0	...
1982961	  817.7	  528.1	 2412.0	...
1982962	  817.6	  527.7	 2419.0	...
1982963	  817.8	  527.3	 2422.0	...
1982964	  818.0	  527.3	 2425.0	...
1982965	  818.0	  527.5	 2425.0	...
1982966	  817.8	  527.7	 2425.0	...
1982967	  817.7	  527.6	 2425.0	...
1982968	  818.0	  527.5	 2426.0	...
1982969	  817.9	  528.4	 2427.0	...
1982970	  817.7	  529.7	 2430.0	...
1982971	  817.6	  530.9	 2433.0	...
1982972	  817.6	  531.1	 2435.0	...
1982973	  817.6	  530.9	 2435.0	...
1982974	  818.1	  530.8	 2435.0	...
1982975	  818.6	  530.7	 2435.0	...
1982976	  818.8	  530.6	 2437.0	...
1982977	  818.3	  530.5	 2440.0	...
1982978	  817.7	  530.4	 2446.0	...
1982979	  817.4	  530.3	 2450.0	...
1982980	  817.2	  530.3	 2455.0	...
1982981	  817.1	  530.2	 2456.0	...
1982982	  817.1	  530.2	 2455.0	...
1982983	  817.1	  530.0	 2456.0	...
1982984	  817.1	  529.8	 2457.0	...
1982985	  817.1	  529.6	 2460.0	...
1982986	  817.0	  530.3	 2462.0	...
1982987	  817.0	  531.0	 2464.0	...
1982988	  817.1	  531.8	 2464.0	...
1982989	  817.2	  531.6	 2465.0	...
1982990	  817.4	  531.3	 2466.0	...
1982991	  817.2	  531.3	 2469.0	...
1982992	  817.0	  531.5	 2474.0	...
1982993	  816.9	  532.2	 2479.0	...
1982994	  816.7	  532.6	 2482.0	...
1982995	  816.5	  532.1	 2482.0	...
1982996	  816.2	  531.3	 2481.0	...
1982997	  816.1	  530.5	 2480.0	...
1982998	  816.5	  530.4	 2481.0	...
1982999	  816.9	  530.0	 2481.0	...
1983000	  817.6	  529.4	 2481.0	...
1983001	  817.9	  528.9	 2483.0	...
1983002	  818.1	  528.8	 2485.0	...
1983003	  818.1	  528.8	 2488.0	...
1983004	  818.1	  529.6	 2488.0	...
1983005	  818.2	  530.5	 2489.0	...
1983006	  818.3	  531.7	 2491.0	...
1983007	  818.1	  532.0	 2492.0	...
1983008	  817.6	  531.5	 2493.0	...
1983009	  817.1	  530.7	 2496.0	...
1983010	  816.7	  530.5	 2499.0	...
1983011	  816.6	  531.1	 2503.0	...
1983012	  816.5	  531.7	 2504.0	...
1983013	  816.5	  531.7	 2507.0	...
1983014	  816.7	  531.6	 2510.0	...
1983015	  817.0	  531.5	 2512.0	...
1983016	  817.3	  531.9	 2512.0	...
1983017	  817.3	  532.3	 2511.0	...
1983018	  817.2	  532.6	 2510.0	...
1983019	  817.1	  532.5	 2511.0	...
1983020	  816.7	  532.5	 2512.0	...
1983021	  816.2	  532.5	 2514.0	...
1983022	  815.7	  532.4	 2516.0	...
1983023	  815.4	  532.7	 2518.0	...
1983024	  815.2	  533.1	 2524.0	...
1983025	  815.3	  533.5	 2528.0	...
1983026	  815.6	  533.5	 2532.0	...
1983027	  815.7	  532.5	 2532.0	...
1983028	  815.3	  531.6	 2534.0	...
1983029	  815.1	  531.2	 2536.0	...
1983030	  815.0	  531.8	 2538.0	...
1983031	  815.2	  532.4	 2539.0	...
1983032	  815.6	  532.6	 2540.0	...
1983033	  815.8	  532.9	 2543.0	...
1983034	  815.5	  533.2	 2545.0	...
1983035	  815.2	  533.3	 2547.0	...
1983036	  815.1	  533.3	 2546.0	...
1983037	  815.1	  533.3	 2546.0	...
1983038	  815.1	  533.2	 2547.0	...
1983039	  815.1	  533.1	 2548.0	...
1983040	  815.1	  533.3	 2550.0	...
1983041	  815.1	  533.5	 2552.0	...
1983042	  815.0	  533.4	 2555.0	...
1983043	  814.7	  533.3	 2560.0	...
1983044	  814.5	  533.3	 2565.0	...
1983045	  814.4	  533.7	 2570.0	...
1983046	  814.3	  533.9	 2572.0	...
1983047	  814.1	  533.9	 2571.0	...
1983048	  814.0	  534.0	 2570.0	...
1983049	  814.0	  534.0	 2571.0	...
1983050	  814.2	  534.6	 2571.0	...
1983051	  814.6	  535.2	 2573.0	...
1983052	  814.8	  535.1	 2574.0	...
MSG	1983053 0000 _ Number On
1983053	  814.9	  534.4	 2577.0	...
1983054	  814.3	  533.5	 2579.0	...
1983055	  813.8	  533.0	 2580.0	...
1983056	  813.8	  532.3	 2581.0	...
1983057	  814.1	  531.8	 2582.0	...
1983058	  814.2	  531.6	 2584.0	...
1983059	  813.8	  532.5	 2585.0	...
1983060	  813.5	  533.6	 2588.0	...
1983061	  813.6	  534.8	 2593.0	...
1983062	  813.7	  534.8	 2601.0	...
1983063	  813.6	  534.6	 2606.0	...
1983064	  813.6	  533.9	 2607.0	...
1983065	  813.5	  533.3	 2606.0	...
1983066	  813.4	  532.7	 2607.0	...
1983067	  813.3	  532.6	 2609.0	...
1983068	  813.4	  533.3	 2612.0	...
1983069	  813.4	  533.9	 2613.0	...
1983070	  813.9	  533.7	 2614.0	...
1983071	  814.3	  532.9	 2615.0	...
1983072	  814.8	  532.4	 2616.0	...
1983073	  814.8	  532.6	 2618.0	...
1983074	  814.5	  533.1	 2619.0	...
1983075	  814.1	  533.3	 2619.0	...
1983076	  813.2	  533.7	 2619.0	...
1983077	  812.6	  533.7	 2622.0	...
1983078	  812.9	  533.4	 2624.0	...
1983079	  813.6	  532.8	 2627.0	...
1983080	  813.3	  532.5	 2628.0	...
1983081	  812.3	  532.4	 2628.0	...
1983082	  811.9	  532.5	 2628.0	...
1983083	  812.6	  532.9	 2628.0	...
1983084	  813.4	  533.4	 2633.0	...
1983085	  813.3	  534.2	 2637.0	...
1983086	  813.2	  534.3	 2640.0	...
1983087	  813.2	  534.3	 2640.0	...
1983088	  813.3	  534.1	 2640.0	...
1983089	  813.6	  533.7	 2643.0	...
1983090	  813.8	  533.4	 2645.0	...
1983091	  813.7	  533.1	 2648.0	...
1983092	  813.4	  533.4	 2649.0	...
1983093	  813.4	  533.9	 2649.0	...
1983094	  813.6	  534.2	 2651.0	...
1983095	  813.5	  534.6	 2653.0	...
1983096	  812.9	  535.1	 2656.0	...
1983097	  812.4	  535.7	 2658.0	...
1983098	  812.1	  534.3	 2661.0	...
1983099	  812.1	  532.6	 2665.0	...
1983100	  811.8	  531.8	 2666.0	...
1983101	  811.4	  532.7	 2667.0	...
1983102	  811.2	  533.6	 2667.0	...
1983103	  811.4	  533.8	 2666.0	...
1983104	  811.5	  534.1	 2666.0	...
1983105	  811.6	  534.2	 2670.0	...
1983106	  811.8	  534.0	 2674.0	...
1983107	  811.9	  533.9	 2678.0	...
1983108	  812.0	  533.7	 2678.0	...
1983109	  812.1	  533.7	 2680.0	...
1983110	  812.1	  533.6	 2682.0	...
1983111	  812.1	  533.6	 2685.0	...
1983112	  812.1	  533.6	 2685.0	...
1983113	  812.1	  533.6	 2685.0	...
1983114	  812.0	  533.6	 2685.0	...
1983115	  811.9	  534.2	 2688.0	...
1983116	  811.8	  534.7	 2691.0	...
1983117	  811.6	  535.2	 2693.0	...
1983118	  811.3	  535.7	 2692.0	...
1983119	  811.1	  536.1	 2694.0	...
1983120	  811.2	  537.0	 2695.0	...
1983121	  811.7	  537.4	 2697.0	...
1983122	  811.9	  537.0	 2697.0	...
1983123	  812.0	  536.1	 2697.0	...
1983124	  811.7	  536.2	 2697.0	...
1983125	  811.6	  537.2	 2697.0	...
1983126	  811.8	  538.1	 2697.0	...
1983127	  811.8	  538.2	 2698.0	...
1983128	  811.7	  538.3	 2701.0	...
1983129	  811.6	  538.4	 2706.0	...
1983130	  811.4	  538.5	 2712.0	...
1983131	  810.9	  538.7	 2716.0	...
1983132	  810.4	  538.7	 2723.0	...
1983133	  809.9	  538.4	 2728.0	...
1983134	  810.0	  538.0	 2730.0	...
1983135	  810.1	  537.4	 2727.0	...
1983136	  810.3	  537.1	 2725.0	...
1983137	  810.9	  536.7	 2727.0	...
1983138	  811.5	  536.8	 2732.0	...
1983139	  811.5	  536.3	 2736.0	...
1983140	  811.2	  535.9	 2740.0	...
1983141	  811.0	  535.5	 2737.0	...
1983142	  811.1	  535.7	 2733.0	...
1983143	  811.1	  535.8	 2732.0	...
1983144	  811.0	  535.8	 2735.0	...
1983145	  810.7	  535.9	 2738.0	...
1983146	  810.4	  535.2	 2739.0	...
1983147	  810.1	  534.4	 2740.0	...
1983148	  810.1	  533.6	 2742.0	...
1983149	  810.1	  533.4	 2745.0	...
1983150	  809.9	  533.4	 2746.0	...
1983151	  809.7	  533.5	 2747.0	...
1983152	  809.6	  534.0	 2749.0	...
1983153	  809.5	  534.3	 2751.0	...
1983154	  809.4	  534.7	 2753.0	...
1983155	  809.3	  534.6	 2757.0	...
1983156	  809.1	  534.5	 2759.0	...
1983157	  809.5	  534.4	 2761.0	...
1983158	  809.9	  534.6	 2764.0	...
1983159	  810.3	  535.2	 2768.0	...
1983160	  810.2	  535.8	 2773.0	...
1983161	  809.9	  536.2	 2774.0	...
1983162	  809.1	  536.3	 2776.0	...
1983163	  808.7	  536.2	 2776.0	...
1983164	  808.4	  536.6	 2776.0	...
1983165	  808.6	  536.9	 2775.0	...
1983166	  808.7	  537.3	 2775.0	...
1983167	  808.5	  537.4	 2776.0	...
1983168	  808.4	  537.6	 2782.0	...
1983169	  808.2	  537.8	 2787.0	...
1983170	  808.4	  538.0	 2789.0	...
1983171	  808.6	  538.1	 2788.0	...
1983172	  808.8	  538.2	 2784.0	...
1983173	  808.6	  538.2	 2781.0	...
1983174	  808.3	  538.2	 2780.0	...
1983175	  808.0	  537.9	 2783.0	...
1983176	  807.9	  537.6	 2786.0	...
1983177	  807.8	  537.5	 2786.0	...
1983178	  807.7	  537.5	 2786.0	...
1983179	  807.7	  537.7	 2786.0	...
1983180	  807.7	  537.9	 2787.0	...
1983181	  807.7	  538.1	 2792.0	...
1983182	  807.6	  537.7	 2796.0	...
1983183	  807.5	  537.4	 2800.0	...
1983184	  807.4	  536.7	 2800.0	...
1983185	  807.2	  536.4	 2800.0	...
1983186	  807.1	  536.3	 2803.0	...
1983187	  806.8	  536.7	 2806.0	...
1983188	  806.6	  537.7	 2809.0	...
1983189	  806.4	  538.5	 2809.0	...
1983190	  806.4	  539.1	 2813.0	...
1983191	  806.8	  539.0	 2816.0	...
1983192	  807.2	  538.9	 2819.0	...
1983193	  807.6	  538.8	 2820.0	...
1983194	  807.6	  538.9	 2821.0	...
1983195	  807.6	  539.0	 2823.0	...
1983196	  807.4	  539.1	 2822.0	...
1983197	  807.3	  539.3	 2820.0	...
1983198	  807.2	  539.3	 2819.0	...
1983199	  807.3	  538.6	 2820.0	...
1983200	  807.2	  537.8	 2821.0	...
1983201	  807.5	  537.2	 2824.0	...
1983202	  807.8	  537.6	 2826.0	...
1983203	  807.6	  538.2	 2829.0	...
1983204	  807.0	  538.5	 2829.0	...
1983205	  806.5	  538.7	 2830.0	...
1983206	  806.5	  538.8	 2830.0	...
1983207	  806.5	  538.8	 2830.0	...
1983208	  806.6	  538.7	 2832.0	...
1983209	  806.9	  538.4	 2834.0	...
1983210	  807.2	  538.3	 2836.0	...
1983211	  807.3	  538.7	 2841.0	...
1983212	  806.9	  539.2	 2844.0	...
1983213	  806.5	  538.7	 2847.0	...
1983214	  805.9	  537.6	 2849.0	...
1983215	  805.8	  537.1	 2852.0	...
1983216	  805.7	  537.6	 2855.0	...
1983217	  805.8	  538.1	 2856.0	...
1983218	  805.7	  537.9	 2858.0	...
1983219	  805.7	  538.0	 2860.0	...
1983220	  805.5	  538.4	 2862.0	...
1983221	  805.1	  539.2	 2864.0	...
1983222	  804.9	  540.2	 2867.0	...
1983223	  805.6	  540.9	 2871.0	...
1983224	  806.4	  541.1	 2872.0	...
1983225	  806.9	  540.4	 2875.0	...
1983226	  806.5	  540.1	 2876.0	...
1983227	  806.2	  539.9	 2881.0	...
1983228	  806.0	  539.6	 2886.0	...
1983229	  805.9	  539.1	 2889.0	...
1983230	  805.9	  539.1	 2888.0	...
1983231	  805.8	  539.4	 2886.0	...
1983232	  805.6	  539.7	 2885.0	...
1983233	  805.3	  539.7	 2885.0	...
1983234	  804.9	  540.1	 2885.0	...
1983235	  804.5	  540.3	 2885.0	...
1983236	  804.5	  540.1	 2885.0	...
1983237	  804.7	  539.9	 2888.0	...
1983238	  804.9	  540.3	 2893.0	...
1983239	  804.5	  541.2	 2898.0	...
1983240	  804.1	  542.0	 2899.0	...
1983241	  803.8	  542.5	 2897.0	...
1983242	  803.8	  542.9	 2896.0	...
1983243	  803.9	  543.2	 2896.0	...
1983244	  803.9	  543.2	 2896.0	...
1983245	  804.0	  543.0	 2897.0	...
1983246	  803.8	  542.3	 2900.0	...
1983247	  803.6	  542.0	 2905.0	...
1983248	  804.0	  541.5	 2909.0	...
1983249	  804.6	  541.2	 2911.0	...
1983250	  804.9	  540.8	 2911.0	...
1983251	  804.7	  540.9	 2914.0	...
1983252	  804.4	  541.4	 2917.0	...
1983253	  804.5	  541.6	 2922.0	...
1983254	  804.7	  541.5	 2923.0	...
1983255	  805.0	  541.8	 2924.0	...
1983256	  804.7	  542.4	 2923.0	...
1983257	  804.0	  543.0	 2925.0	...
1983258	  803.2	  543.4	 2928.0	...
1983259	  803.6	  543.7	 2930.0	...
1983260	  804.2	  544.0	 2931.0	...
1983261	  805.0	  544.3	 2931.0	...
1983262	  805.2	  544.5	 2932.0	...
1983263	  805.5	  544.2	 2934.0	...
1983264	  805.6	  543.7	 2937.0	...
1983265	  805.3	  543.2	 2939.0	...
1983266	  804.9	  543.3	 2939.0	...
1983267	  804.5	  543.5	 2937.0	...
1983268	  804.5	  543.6	 2935.0	...
1983269	  804.5	  543.7	 2932.0	...
1983270	  804.6	  543.7	 2932.0	...
1983271	  804.7	  543.0	 2932.0	...
1983272	  804.7	  542.4	 2937.0	...
1983273	  804.7	  542.1	 2943.0	...
1983274	  804.3	  542.5	 2949.0	...
1983275	  803.5	  543.0	 2950.0	...
1983276	  802.7	  543.2	 2953.0	...
1983277	  803.0	  543.2	 2955.0	...
1983278	  803.8	  543.3	 2956.0	...
1983279	  804.0	  543.4	 2956.0	...
1983280	  803.4	  543.9	 2955.0	...
1983281	  803.3	  544.2	 2955.0	...
1983282	  803.7	  544.5	 2955.0	...
1983283	  804.1	  544.4	 2954.0	...
1983284	  804.0	  544.1	 2953.0	...
1983285	  804.0	  543.5	 2952.0	...
1983286	  804.0	  543.0	 2951.0	...
1983287	  804.1	  543.4	 2953.0	...
1983288	  804.2	  544.0	 2955.0	...
1983289	  804.1	  544.6	 2958.0	...
1983290	  804.2	  544.3	 2958.0	...
1983291	  804.2	  544.1	 2958.0	...
1983292	  803.4	  544.0	 2963.0	...
1983293	  802.6	  544.3	 2966.0	...
1983294	  802.0	  544.4	 2969.0	...
1983295	  802.1	  543.7	 2968.0	...
1983296	  802.3	  543.0	 2969.0	...
1983297	  802.6	  542.6	 2972.0	...
1983298	  803.0	  542.9	 2975.0	...
1983299	  803.3	  543.7	 2976.0	...
1983300	  803.2	  544.5	 2976.0	...
1983301	  803.0	  545.1	 2976.0	...
1983302	  802.9	  545.2	 2977.0	...
1983303	  802.9	  545.0	 2977.0	...
1983304	  803.0	  544.7	 2977.0	...
1983305	  803.2	  545.0	 2977.0	...
1983306	  802.5	  545.3	 2979.0	...
1983307	  801.7	  545.5	 2981.0	...
1983308	  800.7	  545.0	 2983.0	...
1983309	  800.6	  544.2	 2982.0	...
1983310	  801.0	  543.5	 2981.0	...
1983311	  801.9	  543.0	 2982.0	...
1983312	  802.8	  542.9	 2983.0	...
1983313	  802.9	  543.2	 2984.0	...
1983314	  802.6	  543.5	 2985.0	...
1983315	  802.0	  543.4	 2986.0	...
1983316	  801.7	  543.0	 2987.0	...
1983317	  801.8	  543.2	 2988.0	...
1983318	  802.2	  543.9	 2988.0	...
1983319	  802.4	  544.6	 2992.0	...
1983320	  802.1	  544.6	 2997.0	...
1983321	  801.8	  544.7	 3002.0	...
1983322	  801.6	  544.7	 3002.0	...
1983323	  801.5	  544.9	 3001.0	...
1983324	  801.5	  545.1	 2999.0	...
1983325	  801.5	  544.8	 2999.0	...
1983326	  801.8	  543.7	 3001.0	...
1983327	  802.2	  542.7	 3003.0	...
1983328	  802.5	  542.5	 3002.0	...
1983329	  802.6	  542.7	 3000.0	...
1983330	  802.1	  542.5	 2997.0	...
1983331	  801.9	  542.3	 2999.0	...
1983332	  801.9	  541.6	 3002.0	...
1983333	  802.2	  541.2	 3002.0	...
1983334	  802.3	  541.2	 3000.0	...
1983335	  802.2	  542.0	 2998.0	...
1983336	  802.1	  543.3	 2998.0	...
1983337	  802.1	  543.6	 2999.0	...
1983338	  802.1	  543.2	 3001.0	...
1983339	  802.1	  542.3	 3004.0	...
1983340	  802.2	  542.2	 3006.0	...
1983341	  801.9	  542.8	 3005.0	...
1983342	  801.6	  543.4	 3005.0	...
1983343	  801.2	  543.6	 3007.0	...
1983344	  801.6	  543.6	 3007.0	...
1983345	  801.8	  543.6	 3008.0	...
1983346	  801.8	  543.7	 3007.0	...
1983347	  801.5	  544.1	 3006.0	...
1983348	  801.3	  544.8	 3004.0	...
1983349	  801.2	  545.1	 3003.0	...
1983350	  801.0	  545.1	 3003.0	...
1983351	  800.7	  544.9	 3003.0	...
1983352	  800.4	  544.8	 3003.0	...
1983353	  800.6	  545.3	 3006.0	...
1983354	  800.8	  545.7	 3008.0	...
1983355	  801.1	  546.4	 3011.0	...
1983356	  801.1	  546.5	 3011.0	...
1983357	  801.2	  546.2	 3010.0	...
1983358	  801.5	  545.8	 3008.0	...
1983359	  801.5	  544.9	 3006.0	...
1983360	  801.6	  544.4	 3005.0	...
1983361	  801.4	  544.7	 3005.0	...
1983362	  801.1	  545.5	 3005.0	...
1983363	  801.0	  546.7	 3004.0	...
1983364	  800.8	  547.1	 3005.0	...
1983365	  800.7	  547.7	 3006.0	...
1983366	  800.4	  547.9	 3005.0	...
MSG	1983367 0000 _ Number Off
1983367	  800.3	  548.3	 3002.0	...
1983368	  800.1	  548.5	 2999.0	...
1983369	  800.1	  548.7	 2999.0	...
1983370	  800.2	  548.5	 2998.0	...
1983371	  800.4	  548.3	 2998.0	...
1983372	  800.6	  548.5	 2999.0	...
1983373	  800.6	  548.9	 3000.0	...
1983374	  800.5	  549.1	 3001.0	...
1983375	  800.4	  549.0	 3000.0	...
1983376	  800.4	  549.2	 2998.0	...
1983377	  800.2	  549.6	 2997.0	...
1983378	  800.1	  549.6	 2998.0	...
1983379	  800.0	  549.5	 3000.0	...
1983380	  800.2	  549.4	 3002.0	...
1983381	  800.5	  549.7	 3003.0	...
1983382	  799.9	  550.2	 3004.0	...
1983383	  799.3	  550.5	 3004.0	...
1983384	  798.9	  550.6	 3003.0	...
1983385	  799.3	  550.5	 3002.0	...
1983386	  800.0	  550.4	 3000.0	...
1983387	  800.5	  550.2	 3000.0	...
1983388	  800.8	  550.1	 3002.0	...
1983389	  800.8	  549.7	 3006.0	...
1983390	  800.8	  549.5	 3009.0	...
1983391	  800.8	  550.1	 3004.0	...
1983392	  800.9	  551.0	 2999.0	...
1983393	  800.9	  551.8	 2993.0	...
1983394	  800.8	  552.0	 2993.0	...
1983395	  801.0	  552.1	 2993.0	...
1983396	  801.2	  552.4	 2994.0	...
1983397	  801.2	  552.6	 2994.0	...
1983398	  800.9	  552.7	 2995.0	...
1983399	  800.4	  552.1	 2996.0	...
1983400	  800.0	  551.7	 2997.0	...
1983401	  799.8	  551.4	 2998.0	...
1983402	  799.6	  551.6	 2999.0	...
1983403	  799.8	  552.0	 2998.0	...
1983404	  799.4	  552.3	 2998.0	...
1983405	  799.1	  552.7	 2999.0	...
1983406	  798.8	  552.7	 2999.0	...
1983407	  798.9	  552.9	 3000.0	...
1983408	  799.1	  553.1	 3000.0	...
1983409	  799.3	  553.2	 2998.0	...
1983410	  799.6	  552.3	 2995.0	...
1983411	  800.0	  551.4	 2993.0	...
1983412	  800.4	  551.1	 2993.0	...
1983413	  800.7	  551.9	 2993.0	...
1983414	  800.8	  552.8	 2993.0	...
1983415	  800.3	  553.0	 2993.0	...
1983416	  799.5	  553.0	 2992.0	...
1983417	  798.7	  553.0	 2991.0	...
1983418	  798.7	  552.9	 2991.0	...
1983419	  798.9	  552.8	 2992.0	...
1983420	  799.1	  553.2	 2994.0	...
1983421	  799.0	  553.6	 2997.0	...
1983422	  799.2	  554.1	 2997.0	...
1983423	  799.4	  554.2	 2995.0	...
1983424	  799.6	  554.2	 2993.0	...
1983425	  799.8	  554.0	 2992.0	...
1983426	  799.8	  554.0	 2993.0	...
1983427	  799.9	  554.0	 2993.0	...
1983428	  800.2	  554.1	 2993.0	...
1983429	  800.4	  554.0	 2993.0	...
1983430	  800.8	  553.8	 2993.0	...
1983431	  801.1	  553.6	 2993.0	...
1983432	  801.4	  553.6	 2994.0	...
1983433	  801.4	  554.3	 2994.0	...
1983434	  801.3	  555.0	 2993.0	...
1983435	  801.2	  555.8	 2991.0	...
1983436	  801.1	  555.3	 2989.0	...
1983437	  801.0	  554.9	 2989.0	...
1983438	  801.0	  554.5	 2989.0	...
1983439	  800.8	  554.6	 2989.0	...
1983440	  800.5	  554.1	 2989.0	...
1983441	  800.2	  553.6	 2985.0	...
1983442	  800.8	  553.6	 2982.0	...
1983443	  801.5	  553.7	 2980.0	...
1983444	  801.6	  554.0	 2981.0	...
1983445	  801.0	  554.5	 2981.0	...
1983446	  800.4	  555.1	 2982.0	...
1983447	  800.5	  555.6	 2982.0	...
1983448	  800.6	  555.7	 2982.0	...
1983449	  800.9	  555.9	 2982.0	...
1983450	  801.0	  556.0	 2982.0	...
1983451	  801.0	  555.6	 2983.0	...
1983452	  800.9	  555.2	 2983.0	...
1983453	  800.9	  555.2	 2982.0	...
1983454	  801.0	  555.5	 2982.0	...
1983455	  801.4	  556.0	 2982.0	...
1983456	  801.8	  556.3	 2981.0	...
1983457	  802.3	  556.5	 2979.0	...
1983458	  802.4	  556.8	 2977.0	...
1983459	  802.5	  557.0	 2973.0	...
1983460	  802.5	  557.0	 2972.0	...
1983461	  802.6	  556.7	 2971.0	...
1983462	  802.7	  556.0	 2972.0	...
1983463	  802.8	  555.5	 2975.0	...
1983464	  802.7	  555.3	 2978.0	...
1983465	  802.3	  555.6	 2981.0	...
1983466	  801.9	  555.9	 2982.0	...
1983467	  801.5	  556.0	 2983.0	...
1983468	  801.4	  556.1	 2983.0	...
1983469	  801.5	  556.0	 2980.0	...
1983470	  801.7	  555.8	 2976.0	...
1983471	  802.2	  555.9	 2972.0	...
1983472	  802.5	  556.3	 2970.0	...
1983473	  802.7	  556.6	 2970.0	...
1983474	  802.6	  556.7	 2970.0	...
1983475	  802.5	  556.1	 2971.0	...
1983476	  802.4	  555.3	 2971.0	...
1983477	  802.4	  554.6	 2971.0	...
1983478	  802.5	  554.5	 2971.0	...
1983479	  802.6	  554.7	 2971.0	...
1983480	  802.4	  555.1	 2972.0	...
1983481	  802.2	  555.6	 2972.0	...
1983482	  802.2	  555.6	 2970.0	...
1983483	  802.5	  555.4	 2969.0	...
1983484	  802.7	  555.0	 2967.0	...
1983485	  801.8	  555.0	 2968.0	...
1983486	  800.9	  555.0	 2974.0	...
1983487	  800.8	  554.8	 2980.0	...
1983488	  801.5	  554.6	 2985.0	...
1983489	  802.8	  554.0	 2985.0	...
1983490	  803.4	  553.6	 2985.0	...
1983491	  803.8	  553.3	 2983.0	...
1983492	  803.7	  553.3	 2979.0	...
1983493	  803.5	  553.4	 2975.0	...
1983494	  803.4	  553.6	 2972.0	...
1983495	  803.7	  553.6	 2972.0	...
1983496	  804.0	  553.6	 2973.0	...
1983497	  804.1	  553.7	 2974.0	...
1983498	  803.9	  554.2	 2975.0	...
1983499	  803.6	  554.6	 2975.0	...
1983500	  803.6	  554.4	 2975.0	...
1983501	  803.6	  554.1	 2975.0	...
1983502	  803.6	  553.9	 2975.0	...
1983503	  803.7	  553.8	 2973.0	...
1983504	  803.8	  553.8	 2974.0	...
1983505	  803.9	  554.0	 2976.0	...
1983506	  803.9	  553.9	 2977.0	...
1983507	  803.4	  553.9	 2977.0	...
1983508	  802.9	  554.1	 2977.0	...
1983509	  802.4	  554.7	 2977.0	...
1983510	  802.3	  555.2	 2977.0	...
1983511	  802.1	  555.2	 2978.0	...
1983512	  802.7	  555.3	 2978.0	...
1983513	  803.5	  555.3	 2978.0	...
1983514	  804.1	  554.8	 2976.0	...
1983515	  803.8	  554.3	 2974.0	...
1983516	  803.6	  553.8	 2974.0	...
1983517	  803.6	  553.9	 2975.0	...
1983518	  803.5	  554.8	 2978.0	...
1983519	  803.5	  555.6	 2981.0	...
1983520	  803.5	  556.4	 2984.0	...
1983521	  803.5	  556.4	 2985.0	...
1983522	  803.5	  556.2	 2984.0	...
1983523	  803.4	  556.1	 2982.0	...
1983524	  803.3	  555.9	 2982.0	...
1983525	  803.0	  556.0	 2982.0	...
1983526	  802.8	  556.1	 2984.0	...
1983527	  803.4	  555.8	 2985.0	...
1983528	  804.1	  555.3	 2986.0	...
1983529	  804.1	  554.9	 2984.0	...
1983530	  803.4	  554.9	 2981.0	...
1983531	  802.7	  554.9	 2978.0	...
1983532	  802.8	  554.7	 2977.0	...
1983533	  803.1	  555.3	 2979.0	...
1983534	  803.3	  556.3	 2982.0	...
1983535	  803.3	  557.4	 2984.0	...
1983536	  803.4	  557.3	 2984.0	...
1983537	  803.6	  556.9	 2985.0	...
1983538	  803.9	  556.6	 2986.0	...
1983539	  804.3	  556.2	 2987.0	...
1983540	  804.8	  555.7	 2986.0	...
1983541	  805.2	  555.6	 2984.0	...
1983542	  804.9	  556.0	 2982.0	...
1983543	  804.6	  556.5	 2983.0	...
1983544	  804.3	  556.7	 2984.0	...
1983545	  803.9	  556.9	 2985.0	...
1983546	  803.5	  557.4	 2984.0	...
1983547	  803.1	  557.8	 2983.0	...
1983548	  803.2	  557.8	 2983.0	...
1983549	  803.4	  557.5	 2984.0	...
1983550	  803.6	  557.3	 2984.0	...
1983551	  803.2	  557.2	 2986.0	...
1983552	  802.8	  557.1	 2987.0	...
1983553	  802.4	  557.9	 2989.0	...
1983554	  802.5	  558.9	 2988.0	...
1983555	  802.8	  559.7	 2988.0	...
1983556	  802.7	  559.5	 2989.0	...
1983557	  802.4	  559.4	 2989.0	...
1983558	  802.1	  559.7	 2991.0	...
1983559	  802.7	  559.8	 2992.0	...
1983560	  803.4	  560.1	 2994.0	...
1983561	  804.2	  560.1	 2993.0	...
1983562	  803.9	  560.6	 2991.0	...
1983563	  803.6	  560.8	 2989.0	...
1983564	  803.1	  560.8	 2989.0	...
1983565	  803.0	  560.3	 2989.0	...
1983566	  802.8	  559.7	 2989.0	...
1983567	  802.7	  559.3	 2989.0	...
MSG	1983568 0000 _ Number On
1983568	  803.0	  559.0	 2993.0	...
1983569	  803.5	  558.8	 2997.0	...
1983570	  804.1	  558.7	 3001.0	...
1983571	  804.2	  559.0	 3001.0	...
1983572	  804.2	  559.7	 2997.0	...
1983573	  803.7	  560.4	 2994.0	...
1983574	  803.3	  560.7	 2990.0	...
1983575	  802.9	  560.6	 2990.0	...
1983576	  803.1	  560.5	 2990.0	...
1983577	  803.3	  560.3	 2993.0	...
1983578	  803.6	  559.9	 2995.0	...
1983579	  803.6	  559.5	 2996.0	...
1983580	  803.6	  560.1	 2997.0	...
1983581	  803.3	  561.1	 2998.0	...
1983582	  803.0	  562.1	 2999.0	...
1983583	  802.5	  562.2	 2999.0	...
1983584	  802.4	  561.4	 2997.0	...
1983585	  803.2	  560.4	 2992.0	...
1983586	  804.0	  559.5	 2989.0	...
1983587	  804.8	  559.3	 2986.0	...
1983588	  804.8	  559.3	 2986.0	...
1983589	  804.8	  559.5	 2989.0	...
1983590	  804.9	  560.2	 2992.0	...
1983591	  804.9	  560.8	 2996.0	...
1983592	  804.8	  561.1	 2997.0	...
1983593	  804.5	  560.6	 2998.0	...
1983594	  804.8	  559.7	 2997.0	...
1983595	  805.1	  559.0	 2997.0	...
1983596	  805.6	  558.6	 2999.0	...
1983597	  805.7	  558.5	 3002.0	...
1983598	  805.7	  558.1	 3005.0	...
1983599	  805.4	  557.7	 3005.0	...
1983600	  804.7	  557.3	 3004.0	...
1983601	  804.1	  557.4	 3002.0	...
1983602	  803.8	  557.7	 2999.0	...
1983603	  803.9	  558.0	 2997.0	...
1983604	  803.8	  558.2	 2996.0	...
1983605	  803.5	  558.2	 2999.0	...
1983606	  803.3	  558.3	 3004.0	...
1983607	  803.2	  558.6	 3009.0	...
1983608	  803.1	  558.9	 3009.0	...
1983609	  803.3	  559.1	 3009.0	...
1983610	  803.5	  558.6	 3006.0	...
1983611	  803.6	  558.0	 3004.0	...
1983612	  803.5	  557.6	 3002.0	...
1983613	  803.5	  557.9	 3002.0	...
1983614	  803.6	  558.4	 3002.0	...
1983615	  803.7	  559.0	 3003.0	...
1983616	  803.7	  558.4	 3004.0	...
1983617	  803.5	  557.5	 3006.0	...
1983618	  803.3	  556.8	 3009.0	...
1983619	  803.1	  557.1	 3012.0	...
1983620	  802.5	  557.2	 3014.0	...
1983621	  801.9	  556.9	 3014.0	...
1983622	  800.7	  556.6	 3014.0	...
1983623	  799.9	  557.2	 3014.0	...
1983624	  798.2	  558.2	 3015.0	...
1983625	  796.6	  559.2	 3018.0	...
1983626	  794.8	  559.2	 3021.0	...
1983627	  792.9	  559.1	 3024.0	...
1983628	  791.0	  558.9	 3024.0	...
1983629	  789.3	  559.0	 3026.0	...
1983630	  788.8	  558.4	 3026.0	...
1983631	  789.4	  557.5	 3027.0	...
1983632	  790.0	  556.7	 3027.0	...
1983633	  790.7	  556.5	 3025.0	...
1983634	  791.0	  556.5	 3023.0	...
1983635	  791.9	  555.8	 3025.0	...
1983636	  792.4	  554.9	 3029.0	...
1983637	  793.0	  554.6	 3033.0	...
1983638	  792.9	  555.7	 3032.0	...
1983639	  793.1	  556.8	 3032.0	...
1983640	  793.6	  557.2	 3031.0	...
1983641	  794.1	  558.3	 3033.0	...
1983642	  794.6	  559.3	 3035.0	...
1983643	  795.1	  560.4	 3038.0	...
1983644	  795.6	  560.3	 3039.0	...
1983645	  796.2	  560.1	 3039.0	...
1983646	  796.6	  559.8	 3037.0	...
1983647	  797.5	  559.2	 3035.0	...
1983648	  798.2	  558.8	 3033.0	...
1983649	  798.7	  557.8	 3033.0	...
1983650	  798.4	  556.9	 3033.0	...
1983651	  798.2	  556.3	 3032.0	...
1983652	  798.0	  556.8	 3033.0	...
1983653	  797.5	  557.4	 3036.0	...
1983654	  797.1	  558.2	 3041.0	...
1983655	  796.6	  558.7	 3043.0	...
1983656	  796.5	  558.9	 3045.0	...
1983657	  796.3	  558.6	 3044.0	...
1983658	  796.2	  558.3	 3043.0	...
1983659	  796.3	  558.4	 3042.0	...
1983660	  796.4	  558.8	 3043.0	...
1983661	  796.5	  559.2	 3042.0	...
1983662	  796.5	  559.1	 3041.0	...
1983663	  796.5	  558.9	 3041.0	...
1983664	  796.5	  558.5	 3042.0	...
1983665	  796.8	  558.4	 3042.0	...
1983666	  796.8	  558.5	 3042.0	...
1983667	  796.6	  558.7	 3042.0	...
1983668	  796.2	  559.2	 3044.0	...
1983669	  796.1	  559.9	 3045.0	...
1983670	  796.3	  560.6	 3047.0	...
1983671	  796.1	  561.2	 3046.0	...
1983672	  795.9	  561.5	 3047.0	...
1983673	  795.7	  561.8	 3048.0	...
1983674	  795.8	  561.5	 3052.0	...
1983675	  795.8	  561.4	 3055.0	...
1983676	  795.6	  561.4	 3057.0	...
1983677	  795.5	  561.3	 3060.0	...
1983678	  795.5	  561.5	 3064.0	...
1983679	  795.6	  562.0	 3065.0	...
1983680	  795.1	  562.8	 3063.0	...
1983681	  794.5	  562.8	 3061.0	...
1983682	  794.4	  562.3	 3061.0	...
1983683	  794.5	  561.2	 3063.0	...
1983684	  794.8	  560.5	 3065.0	...
1983685	  794.7	  559.9	 3067.0	...
1983686	  794.9	  559.8	 3068.0	...
1983687	  795.0	  559.8	 3067.0	...
1983688	  794.9	  559.8	 3067.0	...
1983689	  794.7	  560.0	 3066.0	...
1983690	  794.5	  560.1	 3066.0	...
1983691	  794.4	  560.1	 3067.0	...
1983692	  794.5	  560.1	 3067.0	...
1983693	  794.5	  559.6	 3067.0	...
1983694	  794.5	  559.1	 3067.0	...
1983695	  794.6	  559.2	 3069.0	...
1983696	  794.7	  559.7	 3071.0	...
1983697	  794.6	  560.3	 3074.0	...
1983698	  794.4	  560.3	 3075.0	...
1983699	  794.3	  560.1	 3076.0	...
1983700	  794.3	  560.0	 3077.0	...
1983701	  794.2	  559.7	 3079.0	...
1983702	  794.1	  559.7	 3081.0	...
1983703	  794.7	  559.5	 3083.0	...
1983704	  795.4	  559.5	 3085.0	...
1983705	  796.1	  559.7	 3086.0	...
1983706	  796.1	  560.0	 3085.0	...
1983707	  796.1	  559.8	 3084.0	...
1983708	  796.2	  559.1	 3082.0	...
1983709	  796.2	  558.4	 3082.0	...
1983710	  795.7	  558.2	 3083.0	...
1983711	  795.2	  558.2	 3085.0	...
1983712	  794.6	  558.2	 3087.0	...
1983713	  794.6	  558.2	 3088.0	...
1983714	  794.4	  558.1	 3088.0	...
1983715	  794.2	  558.0	 3092.0	...
1983716	  794.1	  557.8	 3095.0	...
1983717	  794.1	  558.1	 3100.0	...
1983718	  794.2	  558.5	 3101.0	...
1983719	  794.0	  558.9	 3102.0	...
1983720	  793.9	  559.0	 3102.0	...
1983721	  793.8	  558.8	 3102.0	...
1983722	  794.5	  558.2	 3102.0	...
1983723	  795.1	  557.7	 3102.0	...
1983724	  794.6	  557.2	 3102.0	...
1983725	  793.5	  557.1	 3102.0	...
1983726	  793.0	  557.6	 3102.0	...
1983727	  793.6	  558.2	 3101.0	...
1983728	  794.0	  558.8	 3101.0	...
1983729	  793.8	  558.8	 3101.0	...
1983730	  793.7	  558.4	 3101.0	...
1983731	  793.6	  558.0	 3101.0	...
1983732	  793.6	  557.8	 3102.0	...
1983733	  793.6	  558.2	 3103.0	...
1983734	  793.4	  558.7	 3104.0	...
1983735	  793.2	  558.9	 3105.0	...
1983736	  792.7	  559.0	 3106.0	...
1983737	  792.4	  559.0	 3106.0	...
1983738	  792.5	  559.0	 3106.0	...
1983739	  792.6	  558.9	 3107.0	...
1983740	  792.5	  558.8	 3107.0	...
1983741	  792.0	  558.8	 3108.0	...
1983742	  791.8	  558.8	 3108.0	...
1983743	  791.8	  559.1	 3111.0	...
1983744	  791.8	  559.6	 3113.0	...
1983745	  792.0	  560.2	 3116.0	...
1983746	  792.2	  560.6	 3116.0	...
1983747	  792.3	  560.6	 3118.0	...
1983748	  792.2	  560.5	 3120.0	...
1983749	  792.4	  560.1	 3121.0	...
1983750	  793.0	  559.5	 3121.0	...
1983751	  793.6	  559.0	 3121.0	...
1983752	  793.4	  558.9	 3121.0	...
1983753	  792.8	  559.3	 3125.0	...
1983754	  792.2	  559.6	 3128.0	...
1983755	  792.1	  559.7	 3130.0	...
1983756	  792.0	  559.4	 3131.0	...
1983757	  791.8	  559.1	 3131.0	...
1983758	  791.9	  559.1	 3134.0	...
1983759	  792.1	  559.8	 3136.0	...
1983760	  792.4	  560.5	 3140.0	...
1983761	  792.6	  560.9	 3143.0	...
1983762	  791.8	  561.1	 3146.0	...
1983763	  791.0	  561.2	 3146.0	...
1983764	  790.0	  561.3	 3146.0	...
1983765	  789.9	  561.4	 3147.0	...
1983766	  790.3	  561.8	 3148.0	...
1983767	  790.8	  562.7	 3148.0	...
1983768	  791.1	  563.3	 3148.0	...
1983769	  791.1	  563.7	 3150.0	...
1983770	  791.0	  563.6	 3153.0	...
1983771	  791.0	  563.4	 3156.0	...
1983772	  791.0	  563.3	 3158.0	...
1983773	  791.1	  563.6	 3159.0	...
1983774	  791.1	  564.1	 3159.0	...
1983775	  791.4	  564.6	 3158.0	...
1983776	  791.7	  564.7	 3157.0	...
1983777	  792.1	  564.9	 3160.0	...
1983778	  792.3	  565.9	 3162.0	...
1983779	  792.1	  566.8	 3163.0	...
1983780	  791.8	  566.9	 3161.0	...
1983781	  791.5	  566.3	 3159.0	...
1983782	  791.1	  565.7	 3159.0	...
1983783	  790.7	  565.8	 3158.0	...
1983784	  789.9	  566.1	 3162.0	...
1983785	  789.6	  566.2	 3165.0	...
1983786	  789.1	  566.1	 3167.0	...
1983787	  788.8	  566.1	 3166.0	...
1983788	  788.4	  566.0	 3168.0	...
1983789	  788.3	  565.8	 3170.0	...
1983790	  789.0	  565.4	 3174.0	...
1983791	  789.9	  564.6	 3176.0	...
1983792	  790.9	  563.9	 3177.0	...
1983793	  791.2	  563.5	 3177.0	...
1983794	  791.3	  563.5	 3176.0	...
1983795	  790.7	  564.0	 3177.0	...
1983796	  790.0	  564.5	 3178.0	...
1983797	  789.4	  565.1	 3183.0	...
1983798	  789.2	  565.1	 3185.0	...
1983799	  789.1	  565.2	 3188.0	...
1983800	  788.9	  565.3	 3189.0	...
1983801	  788.9	  565.3	 3189.0	...
1983802	  789.0	  565.3	 3189.0	...
1983803	  789.0	  565.3	 3188.0	...
1983804	  789.1	  565.2	 3186.0	...
1983805	  789.0	  565.2	 3186.0	...
1983806	  789.0	  565.1	 3186.0	...
1983807	  789.0	  564.9	 3186.0	...
1983808	  789.1	  564.8	 3186.0	...
1983809	  789.2	  564.5	 3187.0	...
1983810	  789.3	  564.1	 3188.0	...
1983811	  789.3	  563.1	 3188.0	...
1983812	  788.8	  562.4	 3189.0	...
1983813	  788.3	  563.2	 3191.0	...
1983814	  787.9	  564.6	 3192.0	...
1983815	  788.2	  565.2	 3192.0	...
1983816	  788.4	  564.5	 3193.0	...
1983817	  788.6	  565.0	 3195.0	...
1983818	  788.4	  566.2	 3197.0	...
1983819	  788.0	  565.9	 3199.0	...
1983820	  787.8	  564.4	 3199.0	...
1983821	  787.3	  563.2	 3201.0	...
1983822	  786.9	  563.4	 3203.0	...
1983823	  786.6	  563.9	 3205.0	...
1983824	  786.7	  564.4	 3206.0	...
1983825	  786.8	  564.9	 3206.0	...
1983826	  786.6	  565.1	 3207.0	...
1983827	  786.2	  565.0	 3208.0	...
1983828	  786.0	  565.1	 3208.0	...
1983829	  786.1	  565.3	 3208.0	...
1983830	  786.1	  565.4	 3212.0	...
1983831	  786.2	  565.9	 3218.0	...
1983832	  786.3	  566.6	 3224.0	...
1983833	  786.6	  567.1	 3224.0	...
1983834	  786.8	  566.7	 3221.0	...
1983835	  786.8	  566.2	 3218.0	...
1983836	  786.6	  565.9	 3217.0	...
1983837	  786.4	  565.5	 3218.0	...
1983838	  786.4	  565.1	 3218.0	...
1983839	  786.4	  564.5	 3221.0	...
1983840	  786.5	  564.2	 3224.0	...
1983841	  786.4	  564.3	 3229.0	...
1983842	  786.2	  565.0	 3231.0	...
1983843	  785.7	  565.9	 3233.0	...
1983844	  785.3	  566.5	 3234.0	...
1983845	  785.0	  566.6	 3235.0	...
1983846	  785.0	  566.4	 3235.0	...
1983847	  785.1	  566.3	 3236.0	...
1983848	  785.1	  566.2	 3235.0	...
1983849	  784.9	  566.2	 3234.0	...
1983850	  785.0	  567.0	 3233.0	...
1983851	  785.2	  567.8	 3233.0	...
1983852	  785.6	  568.0	 3229.0	...
1983853	  785.5	  566.2	 3226.0	...
1983854	  785.3	  564.3	 3223.0	...
1983855	  785.2	  563.2	 3223.0	...
1983856	  785.9	  563.2	 3223.0	...
1983857	  786.6	  563.4	 3224.0	...
1983858	  786.5	  563.6	 3227.0	...
1983859	  785.7	  564.1	 3230.0	...
1983860	  785.0	  564.4	 3233.0	...
1983861	  785.2	  564.6	 3233.0	...
1983862	  785.3	  564.2	 3234.0	...
1983863	  785.1	  563.9	 3235.0	...
1983864	  784.8	  563.8	 3235.0	...
1983865	  784.4	  564.2	 3235.0	...
1983866	  784.1	  564.4	 3234.0	...
1983867	  783.8	  564.4	 3234.0	...
1983868	  783.6	  564.4	 3234.0	...
1983869	  783.7	  564.7	 3237.0	...
1983870	  784.1	  565.5	 3241.0	...
1983871	  784.6	  566.2	 3245.0	...
1983872	  784.9	  566.9	 3245.0	...
1983873	  784.9	  566.9	 3246.0	...
1983874	  784.8	  566.9	 3247.0	...
1983875	  784.2	  566.9	 3248.0	...
1983876	  783.6	  566.8	 3250.0	...
1983877	  783.0	  566.6	 3250.0	...
1983878	  782.9	  566.5	 3251.0	...
1983879	  782.9	  566.4	 3251.0	...
MSG	1983880 0000 _ Number Off
1983880	  783.0	  566.6	 3250.0	...
1983881	  783.2	  566.9	 3250.0	...
1983882	  783.4	  567.0	 3250.0	...
1983883	  783.8	  566.9	 3250.0	...
1983884	  784.2	  566.6	 3250.0	...
1983885	  784.5	  566.2	 3250.0	...
1983886	  784.1	  566.1	 3250.0	...
1983887	  783.3	  566.2	 3252.0	...
1983888	  782.5	  566.2	 3253.0	...
1983889	  782.4	  566.0	 3254.0	...
1983890	  783.2	  565.8	 3253.0	...
1983891	  783.9	  565.6	 3253.0	...
1983892	  784.4	  565.5	 3252.0	...
1983893	  784.3	  565.7	 3253.0	...
1983894	  784.2	  565.9	 3254.0	...
1983895	  784.1	  565.9	 3255.0	...
1983896	  784.2	  565.6	 3255.0	...
1983897	  784.2	  565.6	 3254.0	...
1983898	  784.1	  565.9	 3255.0	...
1983899	  783.9	  565.9	 3258.0	...
1983900	  783.5	  565.7	 3262.0	...
1983901	  783.1	  565.5	 3265.0	...
1983902	  782.8	  565.5	 3266.0	...
1983903	  782.6	  565.4	 3267.0	...
1983904	  782.5	  565.8	 3268.0	...
1983905	  782.4	  566.2	 3269.0	...
1983906	  782.4	  565.8	 3270.0	...
1983907	  782.6	  565.0	 3271.0	...
1983908	  782.8	  563.7	 3270.0	...
1983909	  782.7	  563.5	 3268.0	...
1983910	  782.5	  563.3	 3266.0	...
1983911	  782.3	  563.6	 3266.0	...
1983912	  782.4	  563.7	 3266.0	...
1983913	  782.4	  563.8	 3267.0	...
1983914	  782.4	  563.9	 3268.0	...
1983915	  782.5	  563.9	 3269.0	...
1983916	  782.5	  563.9	 3269.0	...
1983917	  782.5	  563.9	 3270.0	...
1983918	  782.5	  563.9	 3270.0	...
1983919	  782.6	  564.2	 3272.0	...
1983920	  782.9	  564.3	 3273.0	...
1983921	  783.1	  564.7	 3274.0	...
1983922	  783.2	  565.0	 3275.0	...
1983923	  783.1	  565.2	 3278.0	...
1983924	  783.0	  565.2	 3280.0	...
1983925	  782.8	  565.3	 3282.0	...
1983926	  782.6	  565.5	 3283.0	...
1983927	  782.3	  565.6	 3287.0	...
1983928	  782.0	  565.5	 3290.0	...
1983929	  781.6	  565.0	 3290.0	...
1983930	  781.2	  564.6	 3288.0	...
1983931	  781.6	  564.6	 3286.0	...
1983932	  782.0	  565.1	 3287.0	...
1983933	  782.5	  565.6	 3287.0	...
1983934	  782.4	  565.6	 3288.0	...
1983935	  782.3	  565.7	 3286.0	...
1983936	  782.3	  565.6	 3284.0	...
1983937	  781.9	  565.6	 3283.0	...
1983938	  781.4	  565.6	 3283.0	...
1983939	  780.8	  565.7	 3284.0	...
1983940	  780.6	  565.9	 3284.0	...
1983941	  780.4	  566.1	 3284.0	...
1983942	  780.5	  566.4	 3285.0	...
1983943	  780.6	  566.6	 3285.0	...
1983944	  780.7	  567.1	 3285.0	...
1983945	  780.8	  567.4	 3285.0	...
1983946	  780.9	  567.4	 3286.0	...
1983947	  780.7	  567.3	 3286.0	...
1983948	  780.3	  567.1	 3286.0	...
1983949	  779.9	  567.5	 3289.0	...
1983950	  780.0	  567.7	 3293.0	...
1983951	  780.3	  567.2	 3294.0	...
1983952	  780.7	  566.4	 3292.0	...
1983953	  780.8	  565.7	 3289.0	...
1983954	  781.1	  565.7	 3289.0	...
1983955	  781.1	  565.7	 3288.0	...
1983956	  781.1	  565.6	 3287.0	...
1983957	  780.8	  566.0	 3288.0	...
1983958	  780.5	  566.3	 3290.0	...
1983959	  780.2	  566.7	 3293.0	...
1983960	  780.2	  567.0	 3294.0	...
1983961	  780.3	  567.6	 3294.0	...
1983962	  780.2	  568.0	 3294.0	...
1983963	  780.1	  568.1	 3296.0	...
1983964	  779.9	  568.1	 3298.0	...
1983965	  780.1	  568.4	 3300.0	...
1983966	  780.2	  568.8	 3299.0	...
1983967	  780.3	  569.0	 3298.0	...
1983968	  780.2	  568.4	 3297.0	...
1983969	  780.3	  567.6	 3296.0	...
1983970	  780.5	  567.7	 3295.0	...
1983971	  780.6	  568.5	 3297.0	...
1983972	  780.5	  568.8	 3300.0	...
1983973	  780.0	  568.2	 3303.0	...
1983974	  779.5	  568.0	 3303.0	...
1983975	  779.2	  568.5	 3301.0	...
1983976	  779.2	  568.9	 3298.0	...
1983977	  779.1	  568.9	 3295.0	...
1983978	  779.1	  568.9	 3295.0	...
1983979	  779.1	  570.1	 3295.0	...
1983980	  779.0	  571.4	 3295.0	...
1983981	  779.0	  572.5	 3294.0	...
1983982	  778.8	  572.3	 3294.0	...
1983983	  778.6	  571.9	 3296.0	...
1983984	  778.3	  571.6	 3297.0	...
1983985	  778.3	  571.1	 3299.0	...
1983986	  778.2	  571.1	 3299.0	...
1983987	  778.1	  571.5	 3300.0	...
1983988	  778.1	  572.1	 3302.0	...
1983989	  778.1	  572.3	 3301.0	...
1983990	  778.3	  572.6	 3299.0	...
1983991	  778.4	  572.8	 3297.0	...
1983992	  778.6	  572.0	 3296.0	...
1983993	  778.9	  571.0	 3293.0	...
1983994	  779.1	  569.6	 3291.0	...
1983995	  779.1	  568.8	 3290.0	...
1983996	  778.9	  568.4	 3291.0	...
1983997	  778.7	  568.6	 3295.0	...
1983998	  778.4	  569.1	 3299.0	...
1983999	  778.4	  569.2	 3302.0	...
1984000	  778.4	  568.7	 3302.0	...
1984001	  778.6	  568.3	 3303.0	...
1984002	  778.6	  568.0	 3304.0	...
1984003	  778.7	  568.0	 3305.0	...
1984004	  778.7	  567.9	 3304.0	...
1984005	  778.7	  568.2	 3303.0	...
1984006	  778.8	  568.2	 3302.0	...
1984007	  778.8	  568.3	 3302.0	...
1984008	  778.9	  568.0	 3303.0	...
1984009	  779.0	  568.3	 3303.0	...
1984010	  779.1	  568.9	 3305.0	...
1984011	  779.1	  569.5	 3307.0	...
1984012	  779.1	  569.8	 3308.0	...
1984013	  779.0	  569.7	 3308.0	...
1984014	  778.9	  569.6	 3310.0	...
1984015	  778.9	  569.4	 3312.0	...
1984016	  779.3	  569.1	 3313.0	...
1984017	  779.7	  568.9	 3313.0	...
1984018	  780.2	  568.7	 3313.0	...
1984019	  780.4	  568.5	 3315.0	...
1984020	  780.4	  568.3	 3317.0	...
1984021	  780.1	  568.2	 3318.0	...
1984022	  779.8	  568.4	 3317.0	...
1984023	  779.6	  569.1	 3316.0	...
1984024	  779.3	  570.1	 3315.0	...
1984025	  779.0	  570.4	 3315.0	...
1984026	  778.8	  570.5	 3315.0	...
1984027	  778.8	  570.2	 3314.0	...
1984028	  778.9	  570.5	 3314.0	...
1984029	  779.1	  571.0	 3314.0	...
1984030	  779.1	  571.5	 3315.0	...
1984031	  779.3	  571.8	 3316.0	...
1984032	  779.6	  571.9	 3316.0	...
1984033	  779.9	  571.9	 3315.0	...
1984034	  779.5	  571.9	 3314.0	...
1984035	  778.9	  572.0	 3315.0	...
1984036	  778.4	  572.3	 3316.0	...
1984037	  778.5	  572.5	 3316.0	...
1984038	  778.6	  572.8	 3317.0	...
1984039	  778.6	  573.0	 3318.0	...
1984040	  778.5	  573.3	 3320.0	...
1984041	  778.5	  573.4	 3321.0	...
1984042	  778.5	  573.5	 3324.0	...
1984043	  778.6	  573.4	 3326.0	...
1984044	  778.6	  573.2	 3328.0	...
1984045	  778.7	  573.2	 3328.0	...
1984046	  778.7	  573.2	 3325.0	...
1984047	  778.7	  573.2	 3323.0	...
1984048	  779.2	  573.2	 3320.0	...
1984049	  779.7	  573.5	 3323.0	...
1984050	  779.3	  573.9	 3326.0	...
1984051	  778.5	  574.2	 3329.0	...
1984052	  777.7	  574.4	 3330.0	...
1984053	  777.8	  574.2	 3331.0	...
1984054	  777.8	  574.0	 3329.0	...
1984055	  777.7	  573.0	 3328.0	...
1984056	  777.7	  572.1	 3326.0	...
1984057	  777.7	  572.3	 3325.0	...
1984058	  777.8	  572.9	 3323.0	...
1984059	  777.9	  573.6	 3322.0	...
1984060	  778.0	  574.1	 3321.0	...
1984061	  778.1	  574.9	 3320.0	...
1984062	  778.2	  575.3	 3319.0	...
1984063	  777.9	  574.9	 3320.0	...
1984064	  777.5	  574.5	 3322.0	...
1984065	  777.6	  574.4	 3324.0	...
1984066	  777.9	  574.5	 3323.0	...
1984067	  778.1	  574.6	 3325.0	...
1984068	  778.0	  574.6	 3328.0	...
1984069	  777.8	  574.2	 3329.0	...
1984070	  777.5	  573.7	 3327.0	...
1984071	  777.2	  573.4	 3326.0	...
1984072	  777.1	  573.5	 3326.0	...
1984073	  777.4	  573.5	 3325.0	...
1984074	  777.7	  573.6	 3325.0	...
1984075	  777.8	  573.7	 3323.0	...
1984076	  777.9	  574.0	 3322.0	...
1984077	  778.1	  574.3	 3322.0	...
1984078	  778.5	  574.4	 3323.0	...
1984079	  778.8	  573.6	 3326.0	...
1984080	  778.8	  572.7	 3329.0	...
MSG	1984081 0000 _ Number On
1984081	  778.6	  572.5	 3331.0	...
1984082	  778.3	  573.5	 3333.0	...
1984083	  778.0	  574.4	 3330.0	...
1984084	  777.9	  574.7	 3327.0	...
1984085	  778.0	  574.6	 3323.0	...
1984086	  778.1	  574.4	 3322.0	...
1984087	  778.0	  574.5	 3322.0	...
1984088	  777.8	  575.4	 3327.0	...
1984089	  777.6	  576.3	 3331.0	...
1984090	  778.0	  576.9	 3334.0	...
1984091	  778.5	  576.6	 3333.0	...
1984092	  779.0	  576.3	 3332.0	...
1984093	  779.2	  576.1	 3333.0	...
1984094	  779.0	  575.7	 3334.0	...
1984095	  778.8	  575.3	 3334.0	...
1984096	  778.7	  575.5	 3333.0	...
1984097	  778.5	  576.1	 3332.0	...
1984098	  778.2	  576.8	 3333.0	...
1984099	  777.6	  576.9	 3334.0	...
1984100	  777.4	  577.4	 3336.0	...
1984101	  777.3	  577.9	 3336.0	...
1984102	  777.5	  578.3	 3336.0	...
1984103	  777.7	  578.0	 3335.0	...
1984104	  777.8	  578.2	 3338.0	...
1984105	  778.2	  578.4	 3340.0	...
1984106	  778.4	  577.8	 3343.0	...
1984107	  778.6	  576.8	 3344.0	...
1984108	  778.3	  575.9	 3340.0	...
1984109	  778.1	  576.0	 3337.0	...
1984110	  778.0	  576.2	 3333.0	...
1984111	  778.0	  576.5	 3336.0	...
1984112	  778.0	  576.8	 3339.0	...
1984113	  777.9	  576.9	 3343.0	...
1984114	  777.9	  576.9	 3343.0	...
1984115	  777.2	  577.0	 3344.0	...
1984116	  776.4	  577.2	 3345.0	...
1984117	  776.0	  577.6	 3346.0	...
1984118	  776.3	  577.9	 3346.0	...
1984119	  776.8	  578.0	 3346.0	...
1984120	  777.0	  577.9	 3346.0	...
1984121	  777.2	  577.8	 3347.0	...
1984122	  777.3	  578.1	 3347.0	...
1984123	  777.4	  578.4	 3348.0	...
1984124	  777.6	  578.4	 3349.0	...
1984125	  777.7	  578.1	 3349.0	...
1984126	  777.9	  577.8	 3351.0	...
1984127	  777.9	  577.2	 3353.0	...
1984128	  778.1	  576.6	 3353.0	...
1984129	  778.2	  576.1	 3352.0	...
1984130	  778.1	  576.1	 3351.0	...
1984131	  777.6	  576.7	 3351.0	...
1984132	  777.1	  577.4	 3350.0	...
1984133	  776.7	  578.1	 3350.0	...
1984134	  776.5	  578.3	 3350.0	...
1984135	  776.4	  578.4	 3349.0	...
1984136	  776.5	  578.4	 3349.0	...
1984137	  776.2	  578.4	 3350.0	...
1984138	  775.8	  578.7	 3350.0	...
1984139	  775.3	  579.1	 3351.0	...
1984140	  775.3	  578.9	 3352.0	...
1984141	  775.5	  578.2	 3352.0	...
1984142	  775.8	  577.2	 3351.0	...
1984143	  775.9	  576.9	 3350.0	...
1984144	  775.9	  576.7	 3350.0	...
1984145	  775.8	  577.3	 3352.0	...
1984146	  775.7	  578.1	 3355.0	...
1984147	  775.5	  579.0	 3358.0	...
1984148	  775.4	  579.7	 3360.0	...
1984149	  775.3	  579.6	 3359.0	...
1984150	  775.2	  578.9	 3358.0	...
1984151	  775.6	  578.0	 3357.0	...
1984152	  776.0	  577.5	 3357.0	...
1984153	  775.8	  577.5	 3360.0	...
1984154	  775.1	  577.7	 3363.0	...
1984155	  774.5	  577.9	 3366.0	...
1984156	  774.7	  577.8	 3365.0	...
1984157	  774.9	  577.7	 3364.0	...
1984158	  775.1	  577.6	 3363.0	...
1984159	  775.1	  577.6	 3363.0	...
1984160	  775.3	  577.2	 3363.0	...
1984161	  775.4	  576.8	 3363.0	...
1984162	  775.8	  576.1	 3363.0	...
1984163	  776.2	  576.0	 3364.0	...
1984164	  775.7	  577.3	 3366.0	...
1984165	  774.8	  578.7	 3368.0	...
1984166	  773.8	  580.2	 3369.0	...
1984167	  773.6	  580.2	 3369.0	...
1984168	  773.7	  580.2	 3370.0	...
1984169	  774.4	  580.2	 3370.0	...
1984170	  775.1	  580.2	 3370.0	...
1984171	  775.9	  580.1	 3370.0	...
1984172	  776.1	  580.1	 3370.0	...
1984173	  776.1	  580.2	 3369.0	...
1984174	  775.8	  580.3	 3372.0	...
1984175	  775.4	  580.2	 3376.0	...
1984176	  775.1	  580.0	 3374.0	...
1984177	  775.2	  579.9	 3368.0	...
1984178	  775.4	  579.3	 3365.0	...
1984179	  775.4	  578.8	 3367.0	...
1984180	  775.2	  579.0	 3368.0	...
1984181	  775.3	  579.5	 3369.0	...
1984182	  775.5	  579.9	 3369.0	...
1984183	  775.6	  579.4	 3370.0	...
1984184	  775.5	  579.3	 3371.0	...
1984185	  775.3	  579.3	 3372.0	...
1984186	  775.2	  579.8	 3373.0	...
1984187	  775.2	  580.3	 3374.0	...
1984188	  775.3	  580.8	 3374.0	...
1984189	  775.3	  581.0	 3374.0	...
1984190	  775.4	  581.0	 3373.0	...
1984191	  775.0	  581.1	 3374.0	...
1984192	  774.6	  581.4	 3375.0	...
1984193	  774.1	  581.6	 3376.0	...
1984194	  774.1	  581.1	 3375.0	...
1984195	  774.3	  580.5	 3375.0	...
1984196	  774.6	  580.0	 3376.0	...
1984197	  774.8	  580.2	 3376.0	...
1984198	  774.7	  580.2	 3374.0	...
1984199	  774.6	  580.1	 3371.0	...
1984200	  774.7	  579.7	 3370.0	...
1984201	  774.6	  579.6	 3371.0	...
1984202	  774.5	  579.9	 3374.0	...
1984203	  774.4	  580.3	 3377.0	...
1984204	  774.4	  580.5	 3377.0	...
1984205	  774.3	  580.3	 3379.0	...
1984206	  773.5	  580.6	 3382.0	...
1984207	  772.9	  581.3	 3384.0	...
1984208	  772.9	  582.2	 3385.0	...
1984209	  773.6	  582.6	 3385.0	...
1984210	  774.4	  582.1	 3383.0	...
1984211	  774.6	  581.3	 3381.0	...
1984212	  774.6	  580.6	 3379.0	...
1984213	  774.3	  580.7	 3378.0	...
1984214	  774.3	  580.5	 3378.0	...
1984215	  774.3	  580.4	 3378.0	...
1984216	  774.3	  580.6	 3378.0	...
1984217	  774.1	  581.3	 3378.0	...
1984218	  773.9	  582.0	 3378.0	...
1984219	  773.7	  582.4	 3379.0	...
1984220	  773.5	  582.3	 3379.0	...
1984221	  773.4	  582.2	 3380.0	...
1984222	  773.7	  582.3	 3381.0	...
1984223	  773.8	  582.4	 3383.0	...
1984224	  773.6	  582.8	 3382.0	...
1984225	  773.1	  583.0	 3381.0	...
1984226	  773.3	  583.1	 3380.0	...
1984227	  773.7	  583.0	 3381.0	...
1984228	  774.3	  583.2	 3381.0	...
1984229	  774.6	  583.4	 3378.0	...
1984230	  774.9	  583.6	 3374.0	...
1984231	  774.9	  583.6	 3370.0	...
1984232	  774.7	  583.7	 3370.0	...
1984233	  774.7	  583.7	 3370.0	...
1984234	  774.7	  584.1	 3370.0	...
1984235	  774.8	  584.5	 3371.0	...
1984236	  775.0	  585.1	 3371.0	...
1984237	  775.2	  585.3	 3371.0	...
1984238	  775.3	  585.7	 3370.0	...
1984239	  774.8	  586.1	 3370.0	...
1984240	  774.3	  586.1	 3371.0	...
1984241	  774.0	  585.7	 3371.0	...
1984242	  774.2	  585.0	 3366.0	...
1984243	  774.9	  584.6	 3360.0	...
1984244	  775.3	  584.4	 3355.0	...
1984245	  775.3	  584.5	 3356.0	...
1984246	  775.0	  584.6	 3357.0	...
1984247	  775.1	  584.7	 3360.0	...
1984248	  775.5	  584.6	 3362.0	...
1984249	  775.9	  584.4	 3366.0	...
1984250	  775.9	  583.9	 3370.0	...
1984251	  775.9	  583.7	 3373.0	...
1984252	  775.7	  583.9	 3372.0	...
1984253	  775.7	  584.4	 3370.0	...
1984254	  775.5	  584.1	 3369.0	...
1984255	  775.4	  583.7	 3369.0	...
1984256	  775.4	  583.7	 3369.0	...
1984257	  775.6	  584.1	 3370.0	...
1984258	  775.7	  583.7	 3369.0	...
1984259	  775.6	  582.7	 3368.0	...
1984260	  775.5	  581.8	 3367.0	...
1984261	  775.4	  581.7	 3367.0	...
1984262	  775.6	  581.8	 3367.0	...
1984263	  775.7	  581.8	 3367.0	...
1984264	  775.8	  581.8	 3368.0	...
1984265	  775.9	  581.8	 3370.0	...
1984266	  775.8	  582.1	 3375.0	...
1984267	  775.7	  582.7	 3379.0	...
1984268	  775.5	  583.0	 3380.0	...
1984269	  775.4	  583.1	 3377.0	...
1984270	  775.3	  582.8	 3374.0	...
1984271	  775.1	  582.3	 3368.0	...
1984272	  775.0	  581.9	 3366.0	...
1984273	  775.0	  581.4	 3364.0	...
1984274	  775.0	  581.1	 3365.0	...
1984275	  775.0	  581.0	 3366.0	...
1984276	  775.1	  582.6	 3369.0	...
1984277	  775.2	  584.2	 3371.0	...
1984278	  775.3	  584.3	 3372.0	...
1984279	  775.5	  582.9	 3372.0	...
1984280	  775.7	  582.4	 3372.0	...
1984281	  775.6	  583.2	 3373.0	...
1984282	  775.3	  584.1	 3373.0	...
1984283	  775.0	  584.2	 3374.0	...
1984284	  775.3	  584.4	 3373.0	...
1984285	  775.6	  584.6	 3372.0	...
1984286	  775.6	  584.9	 3371.0	...
1984287	  775.7	  585.0	 3369.0	...
1984288	  775.7	  585.3	 3370.0	...
1984289	  775.9	  585.5	 3370.0	...
1984290	  776.4	  585.4	 3368.0	...
1984291	  776.9	  585.0	 3366.0	...
1984292	  777.2	  584.1	 3364.0	...
1984293	  777.0	  583.4	 3364.0	...
1984294	  777.0	  582.9	 3362.0	...
1984295	  777.1	  582.9	 3360.0	...
1984296	  777.1	  582.9	 3360.0	...
1984297	  776.9	  582.8	 3363.0	...
1984298	  776.7	  582.8	 3366.0	...
1984299	  776.9	  583.6	 3364.0	...
1984300	  776.9	  584.6	 3363.0	...
1984301	  777.0	  585.6	 3363.0	...
1984302	  776.9	  585.6	 3364.0	...
1984303	  776.9	  585.8	 3364.0	...
1984304	  776.7	  586.0	 3364.0	...
1984305	  776.4	  586.0	 3364.0	...
1984306	  776.4	  585.2	 3365.0	...
1984307	  776.7	  584.3	 3366.0	...
1984308	  777.0	  584.1	 3366.0	...
1984309	  777.1	  584.4	 3365.0	...
1984310	  776.7	  584.8	 3365.0	...
1984311	  776.4	  584.8	 3365.0	...
1984312	  776.3	  585.0	 3361.0	...
1984313	  776.8	  585.7	 3358.0	...
1984314	  777.5	  586.3	 3355.0	...
1984315	  778.2	  587.0	 3355.0	...
1984316	  778.7	  587.1	 3356.0	...
1984317	  778.5	  587.1	 3359.0	...
1984318	  778.1	  586.9	 3361.0	...
1984319	  778.0	  585.8	 3362.0	...
1984320	  778.2	  585.0	 3361.0	...
1984321	  778.3	  584.3	 3360.0	...
1984322	  778.2	  584.4	 3360.0	...
1984323	  778.1	  584.4	 3361.0	...
1984324	  778.0	  584.3	 3361.0	...
1984325	  778.4	  584.2	 3362.0	...
1984326	  778.7	  584.3	 3363.0	...
1984327	  778.9	  584.0	 3364.0	...
1984328	  778.9	  583.6	 3361.0	...
1984329	  779.0	  583.1	 3358.0	...
1984330	  779.2	  583.0	 3354.0	...
1984331	  779.4	  582.9	 3354.0	...
1984332	  779.7	  582.8	 3352.0	...
1984333	  780.1	  582.4	 3350.0	...
1984334	  780.2	  582.0	 3351.0	...
1984335	  780.6	  581.9	 3353.0	...
1984336	  780.8	  582.0	 3355.0	...
1984337	  780.7	  582.1	 3355.0	...
1984338	  779.9	  582.5	 3354.0	...
1984339	  779.2	  582.7	 3353.0	...
1984340	  779.1	  582.9	 3352.0	...
1984341	  779.3	  583.2	 3351.0	...
1984342	  779.5	  583.8	 3351.0	...
1984343	  779.5	  585.0	 3351.0	...
1984344	  779.4	  585.6	 3350.0	...
1984345	  779.6	  585.2	 3352.0	...
1984346	  779.7	  584.2	 3356.0	...
1984347	  779.9	  583.1	 3360.0	...
1984348	  780.1	  584.0	 3361.0	...
1984349	  780.3	  584.8	 3361.0	...
1984350	  780.5	  585.8	 3360.0	...
1984351	  780.5	  585.9	 3360.0	...
1984352	  780.5	  586.0	 3360.0	...
1984353	  780.5	  586.7	 3361.0	...
1984354	  780.4	  587.4	 3360.0	...
1984355	  780.3	  587.9	 3359.0	...
1984356	  779.9	  587.8	 3357.0	...
1984357	  779.6	  587.5	 3357.0	...
1984358	  779.5	  587.3	 3358.0	...
1984359	  779.8	  587.9	 3359.0	...
1984360	  780.2	  588.5	 3360.0	...
1984361	  780.0	  588.5	 3360.0	...
1984362	  779.7	  587.7	 3360.0	...
1984363	  779.3	  587.0	 3359.0	...
1984364	  779.1	  587.1	 3357.0	...
1984365	  778.9	  587.2	 3357.0	...
1984366	  778.8	  586.7	 3355.0	...
1984367	  778.8	  586.3	 3354.0	...
1984368	  778.8	  585.8	 3352.0	...
1984369	  778.8	  585.8	 3353.0	...
1984370	  778.7	  585.9	 3352.0	...
1984371	  778.5	  586.0	 3351.0	...
1984372	  778.8	  585.7	 3351.0	...
1984373	  779.2	  585.1	 3353.0	...
1984374	  779.6	  584.4	 3355.0	...
1984375	  779.5	  584.1	 3357.0	...
1984376	  779.4	  583.6	 3358.0	...
1984377	  779.0	  583.3	 3359.0	...
1984378	  778.7	  583.1	 3359.0	...
1984379	  778.4	  583.4	 3359.0	...
1984380	  778.3	  583.7	 3357.0	...
1984381	  778.3	  583.8	 3356.0	...
1984382	  778.3	  583.7	 3356.0	...
1984383	  778.3	  583.5	 3358.0	...
1984384	  778.3	  583.4	 3360.0	...
1984385	  778.1	  583.0	 3360.0	...
1984386	  777.9	  582.8	 3359.0	...
1984387	  777.8	  583.2	 3359.0	...
1984388	  777.8	  584.0	 3360.0	...
1984389	  777.8	  584.7	 3361.0	...
1984390	  777.9	  584.7	 3361.0	...
1984391	  778.0	  584.9	 3365.0	...
1984392	  778.2	  585.1	 3369.0	...
1984393	  778.8	  585.4	 3372.0	...
MSG	1984394 0000 _ Number Off
1984394	  779.3	  585.4	 3369.0	...
1984395	  778.8	  585.4	 3366.0	...
1984396	  778.0	  585.4	 3364.0	...
1984397	  777.1	  585.6	 3364.0	...
1984398	  777.1	  585.5	 3364.0	...
1984399	  777.3	  585.3	 3365.0	...
1984400	  777.6	  585.1	 3365.0	...
1984401	  777.8	  584.4	 3364.0	...
1984402	  777.7	  583.7	 3364.0	...
1984403	  777.6	  584.0	 3365.0	...
1984404	  777.5	  585.0	 3365.0	...
1984405	  777.5	  585.8	 3369.0	...
1984406	  777.2	  585.7	 3371.0	...
1984407	  776.9	  585.7	 3373.0	...
1984408	  776.4	  586.0	 3372.0	...
1984409	  776.2	  586.2	 3370.0	...
1984410	  776.3	  586.2	 3369.0	...
1984411	  776.6	  586.3	 3368.0	...
1984412	  777.0	  586.5	 3370.0	...
1984413	  777.5	  586.6	 3374.0	...
1984414	  777.8	  586.5	 3377.0	...
1984415	  778.0	  586.1	 3378.0	...
1984416	  778.0	  585.8	 3376.0	...
1984417	  778.3	  585.7	 3375.0	...
1984418	  778.4	  585.4	 3374.0	...
1984419	  778.6	  584.9	 3374.0	...
1984420	  778.5	  584.4	 3374.0	...
1984421	  778.5	  584.2	 3374.0	...
1984422	  778.0	  584.3	 3374.0	...
1984423	  777.5	  584.7	 3379.0	...
1984424	  777.0	  584.8	 3383.0	...
1984425	  777.0	  584.7	 3386.0	...
1984426	  777.1	  585.1	 3383.0	...
1984427	  777.0	  586.1	 3379.0	...
1984428	  777.0	  587.1	 3376.0	...
1984429	  777.0	  587.3	 3376.0	...
1984430	  777.3	  586.6	 3377.0	...
1984431	  778.2	  585.7	 3377.0	...
1984432	  779.2	  585.0	 3375.0	...
1984433	  779.3	  584.8	 3374.0	...
1984434	  778.8	  584.7	 3372.0	...
1984435	  778.3	  584.7	 3373.0	...
1984436	  778.5	  584.4	 3375.0	...
1984437	  778.8	  584.2	 3376.0	...
1984438	  779.0	  584.6	 3376.0	...
1984439	  779.0	  584.8	 3376.0	...
1984440	  779.0	  585.0	 3376.0	...
1984441	  778.9	  585.0	 3378.0	...
1984442	  778.7	  585.3	 3380.0	...
1984443	  778.6	  585.7	 3383.0	...
1984444	  778.4	  585.7	 3383.0	...
1984445	  778.4	  586.3	 3384.0	...
1984446	  778.4	  587.0	 3384.0	...
1984447	  778.2	  587.5	 3384.0	...
1984448	  778.0	  587.3	 3384.0	...
1984449	  778.2	  586.7	 3382.0	...
1984450	  778.4	  586.2	 3380.0	...
1984451	  778.7	  585.8	 3380.0	...
1984452	  778.7	  585.8	 3380.0	...
1984453	  778.6	  585.0	 3381.0	...
1984454	  778.3	  584.2	 3381.0	...
1984455	  778.2	  584.4	 3381.0	...
1984456	  778.0	  585.4	 3383.0	...
1984457	  778.6	  585.9	 3384.0	...
1984458	  779.0	  585.4	 3387.0	...
1984459	  779.5	  584.8	 3388.0	...
1984460	  779.6	  584.8	 3390.0	...
1984461	  779.6	  584.8	 3390.0	...
1984462	  779.5	  585.0	 3391.0	...
1984463	  779.4	  585.1	 3393.0	...
1984464	  779.3	  585.0	 3396.0	...
1984465	  779.2	  584.9	 3399.0	...
1984466	  779.2	  584.7	 3400.0	...
1984467	  779.0	  584.8	 3400.0	...
1984468	  778.9	  584.8	 3400.0	...
1984469	  778.9	  584.7	 3401.0	...
1984470	  779.1	  583.8	 3400.0	...
1984471	  778.8	  583.0	 3399.0	...
1984472	  778.0	  582.7	 3401.0	...
1984473	  777.2	  584.2	 3404.0	...
1984474	  776.7	  585.5	 3407.0	...
1984475	  777.0	  586.2	 3409.0	...
1984476	  777.5	  585.9	 3410.0	...
1984477	  777.9	  585.6	 3410.0	...
1984478	  778.0	  585.4	 3410.0	...
1984479	  778.4	  586.4	 3409.0	...
1984480	  778.9	  587.5	 3409.0	...
1984481	  779.1	  588.0	 3409.0	...
1984482	  779.0	  587.4	 3408.0	...
1984483	  778.8	  586.8	 3407.0	...
1984484	  778.8	  586.8	 3406.0	...
1984485	  778.7	  586.8	 3406.0	...
1984486	  778.6	  587.0	 3407.0	...
1984487	  778.5	  588.3	 3407.0	...
1984488	  778.6	  589.5	 3407.0	...
1984489	  778.7	  590.0	 3410.0	...
1984490	  778.7	  589.0	 3414.0	...
1984491	  779.0	  588.0	 3417.0	...
1984492	  779.3	  587.6	 3422.0	...
1984493	  778.9	  587.6	 3426.0	...
1984494	  778.2	  587.7	 3428.0	...
1984495	  778.1	  587.8	 3425.0	...
1984496	  778.6	  587.6	 3423.0	...
1984497	  778.6	  587.5	 3424.0	...
1984498	  778.1	  587.3	 3425.0	...
1984499	  778.1	  587.3	 3426.0	...
1984500	  778.6	  587.2	 3426.0	...
1984501	  779.0	  587.3	 3426.0	...
1984502	  779.3	  587.3	 3426.0	...
1984503	  779.4	  587.3	 3427.0	...
1984504	  779.7	  587.1	 3428.0	...
1984505	  779.8	  586.9	 3430.0	...
1984506	  780.0	  587.0	 3430.0	...
1984507	  780.2	  587.4	 3430.0	...
1984508	  780.5	  587.8	 3431.0	...
1984509	  780.7	  588.0	 3431.0	...
1984510	  780.8	  588.0	 3432.0	...
1984511	  780.9	  588.0	 3436.0	...
1984512	  781.0	  588.1	 3439.0	...
1984513	  781.0	  588.2	 3441.0	...
1984514	  780.9	  588.4	 3442.0	...
1984515	  780.7	  588.4	 3443.0	...
1984516	  780.5	  588.5	 3440.0	...
1984517	  780.5	  588.6	 3438.0	...
1984518	  780.5	  588.6	 3435.0	...
1984519	  780.8	  588.4	 3436.0	...
1984520	  781.1	  588.6	 3436.0	...
1984521	  781.3	  588.8	 3440.0	...
1984522	  781.2	  589.2	 3445.0	...
1984523	  780.9	  589.2	 3450.0	...
1984524	  780.8	  589.2	 3451.0	...
1984525	  780.6	  588.4	 3451.0	...
1984526	  780.6	  587.7	 3451.0	...
1984527	  780.5	  586.7	 3451.0	...
1984528	  780.5	  586.6	 3450.0	...
1984529	  780.7	  586.4	 3449.0	...
1984530	  780.9	  586.4	 3450.0	...
1984531	  781.0	  586.4	 3452.0	...
1984532	  780.6	  586.5	 3456.0	...
1984533	  780.2	  586.5	 3459.0	...
1984534	  780.0	  586.4	 3459.0	...
1984535	  779.9	  586.4	 3458.0	...
1984536	  780.1	  587.1	 3458.0	...
1984537	  780.5	  588.0	 3460.0	...
1984538	  780.8	  588.8	 3462.0	...
1984539	  780.9	  588.8	 3465.0	...
1984540	  780.9	  588.7	 3466.0	...
1984541	  780.9	  588.7	 3466.0	...
1984542	  780.8	  588.7	 3466.0	...
1984543	  780.7	  588.8	 3465.0	...
1984544	  780.9	  588.8	 3465.0	...
1984545	  781.1	  588.5	 3464.0	...
1984546	  780.8	  588.2	 3464.0	...
1984547	  780.4	  588.4	 3464.0	...
1984548	  780.1	  588.9	 3465.0	...
1984549	  780.6	  588.2	 3466.0	...
1984550	  781.2	  587.1	 3466.0	...
1984551	  781.7	  585.8	 3466.0	...
1984552	  781.7	  585.6	 3466.0	...
1984553	  781.9	  586.2	 3465.0	...
1984554	  782.1	  586.9	 3465.0	...
1984555	  782.4	  587.5	 3465.0	...
1984556	  782.4	  587.0	 3466.0	...
1984557	  782.3	  586.4	 3466.0	...
1984558	  782.3	  585.8	 3466.0	...
1984559	  782.4	  585.6	 3465.0	...
1984560	  783.0	  585.4	 3467.0	...
1984561	  783.5	  585.2	 3469.0	...
1984562	  784.0	  585.2	 3471.0	...
1984563	  784.0	  584.7	 3474.0	...
1984564	  783.6	  584.3	 3477.0	...
1984565	  782.4	  584.3	 3481.0	...
1984566	  781.3	  584.9	 3483.0	...
1984567	  781.2	  585.5	 3484.0	...
1984568	  781.9	  585.6	 3486.0	...
1984569	  782.4	  585.0	 3487.0	...
1984570	  782.4	  584.5	 3486.0	...
1984571	  782.2	  584.3	 3486.0	...
1984572	  782.0	  584.6	 3487.0	...
1984573	  781.9	  586.3	 3490.0	...
1984574	  781.8	  587.7	 3492.0	...
1984575	  781.7	  588.7	 3491.0	...
1984576	  781.5	  588.5	 3491.0	...
1984577	  781.6	  588.1	 3492.0	...
1984578	  781.7	  588.2	 3492.0	...
1984579	  781.9	  588.2	 3493.0	...
1984580	  782.0	  588.2	 3494.0	...
1984581	  782.0	  588.2	 3495.0	...
1984582	  782.0	  588.2	 3494.0	...
1984583	  781.9	  588.3	 3493.0	...
1984584	  782.1	  588.1	 3493.0	...
1984585	  782.2	  587.7	 3494.0	...
1984586	  782.2	  587.1	 3497.0	...
1984587	  782.1	  586.8	 3499.0	...
1984588	  782.1	  586.6	 3502.0	...
1984589	  782.3	  586.7	 3503.0	...
1984590	  782.4	  585.4	 3504.0	...
1984591	  783.4	  584.0	 3505.0	...
1984592	  784.2	  582.6	 3504.0	...
1984593	  785.0	  582.5	 3502.0	...
1984594	  784.7	  582.5	 3501.0	...
1984595	  784.4	  582.8	 3502.0	...
1984596	  783.9	  583.3	 3504.0	...
1984597	  783.7	  583.7	 3505.0	...
1984598	  783.5	  584.0	 3504.0	...
1984599	  783.6	  584.2	 3502.0	...
1984600	  783.6	  584.4	 3499.0	...
1984601	  783.6	  584.6	 3498.0	...
1984602	  783.6	  584.8	 3497.0	...
1984603	  783.3	  585.3	 3498.0	...
1984604	  783.0	  585.7	 3499.0	...
1984605	  782.7	  586.0	 3499.0	...
1984606	  783.0	  585.7	 3499.0	...
1984607	  783.4	  585.5	 3500.0	...
MSG	1984608 0000 _ Number On
1984608	  783.8	  585.8	 3501.0	...
1984609	  783.6	  586.4	 3507.0	...
1984610	  783.5	  587.0	 3512.0	...
1984611	  783.6	  586.8	 3517.0	...
1984612	  784.1	  586.5	 3517.0	...
1984613	  784.5	  585.5	 3516.0	...
1984614	  784.5	  584.7	 3514.0	...
1984615	  784.8	  583.8	 3513.0	...
1984616	  785.5	  583.3	 3514.0	...
1984617	  786.1	  582.6	 3513.0	...
1984618	  786.4	  581.9	 3512.0	...
1984619	  786.3	  581.8	 3510.0	...
1984620	  786.2	  582.4	 3509.0	...
1984621	  786.2	  582.9	 3511.0	...
1984622	  785.7	  583.3	 3514.0	...
1984623	  785.1	  583.5	 3517.0	...
1984624	  784.4	  583.9	 3517.0	...
1984625	  784.3	  584.3	 3520.0	...
1984626	  784.4	  585.2	 3523.0	...
1984627	  784.6	  586.0	 3526.0	...
1984628	  784.7	  586.0	 3525.0	...
1984629	  785.1	  585.3	 3525.0	...
1984630	  785.4	  584.4	 3525.0	...
1984631	  785.5	  584.2	 3524.0	...
1984632	  785.3	  584.1	 3524.0	...
1984633	  785.4	  584.1	 3526.0	...
1984634	  785.8	  584.1	 3527.0	...
1984635	  786.0	  584.2	 3529.0	...
1984636	  785.7	  584.3	 3529.0	...
1984637	  785.5	  584.2	 3529.0	...
1984638	  785.6	  584.1	 3529.0	...
1984639	  785.6	  584.1	 3529.0	...
1984640	  785.6	  584.4	 3529.0	...
1984641	  785.5	  584.7	 3530.0	...
1984642	  785.3	  584.8	 3531.0	...
1984643	  785.1	  584.8	 3532.0	...
1984644	  784.3	  584.5	 3533.0	...
1984645	  783.4	  583.6	 3534.0	...
1984646	  782.3	  582.7	 3534.0	...
1984647	  781.7	  581.2	 3535.0	...
1984648	  781.2	  579.8	 3535.0	...
1984649	  781.0	  577.3	 3535.0	...
1984650	  781.3	  574.9	 3534.0	...
1984651	  781.6	  573.0	 3532.0	...
1984652	  782.1	  572.2	 3533.0	...
1984653	  782.5	  572.2	 3535.0	...
1984654	  783.0	  572.3	 3540.0	...
1984655	  783.9	  572.4	 3542.0	...
1984656	  784.6	  574.0	 3545.0	...
1984657	  785.6	  575.4	 3545.0	...
1984658	  786.1	  576.8	 3544.0	...
1984659	  786.2	  576.8	 3543.0	...
1984660	  786.7	  577.0	 3541.0	...
1984661	  787.2	  578.4	 3540.0	...
1984662	  787.8	  579.8	 3538.0	...
1984663	  787.5	  580.7	 3537.0	...
1984664	  787.1	  580.4	 3535.0	...
1984665	  786.7	  579.4	 3534.0	...
1984666	  787.1	  577.9	 3533.0	...
1984667	  787.5	  575.9	 3533.0	...
1984668	  787.8	  573.4	 3536.0	...
1984669	  787.8	  571.6	 3539.0	...
1984670	  787.8	  570.9	 3543.0	...
1984671	  788.0	  571.1	 3545.0	...
1984672	  788.1	  571.2	 3547.0	...
1984673	  788.3	  571.6	 3549.0	...
1984674	  788.4	  572.0	 3549.0	...
1984675	  788.5	  572.3	 3548.0	...
1984676	  788.4	  573.1	 3547.0	...
1984677	  788.2	  574.1	 3546.0	...
1984678	  787.9	  575.2	 3548.0	...
1984679	  787.4	  575.8	 3549.0	...
1984680	  787.0	  576.3	 3546.0	...
1984681	  787.2	  576.7	 3541.0	...
1984682	  787.6	  576.6	 3537.0	...
1984683	  787.9	  576.6	 3540.0	...
1984684	  787.7	  576.6	 3543.0	...
1984685	  787.7	  575.7	 3548.0	...
1984686	  787.8	  574.1	 3550.0	...
1984687	  788.1	  572.5	 3552.0	...
1984688	  788.1	  571.5	 3551.0	...
1984689	  788.3	  571.0	 3554.0	...
1984690	  788.6	  570.7	 3557.0	...
1984691	  789.0	  571.1	 3561.0	...
1984692	  789.1	  571.8	 3561.0	...
1984693	  789.0	  572.5	 3556.0	...
1984694	  788.2	  573.0	 3550.0	...
1984695	  787.5	  573.3	 3545.0	...
1984696	  787.0	  573.4	 3545.0	...
1984697	  787.2	  573.2	 3546.0	...
1984698	  787.1	  573.0	 3547.0	...
1984699	  786.9	  573.1	 3547.0	...
1984700	  786.8	  573.2	 3549.0	...
1984701	  786.9	  572.3	 3551.0	...
1984702	  787.7	  571.3	 3555.0	...
1984703	  788.4	  570.3	 3556.0	...
1984704	  788.9	  570.1	 3557.0	...
1984705	  788.6	  570.2	 3557.0	...
1984706	  788.2	  570.1	 3557.0	...
1984707	  788.6	  569.9	 3557.0	...
1984708	  789.2	  570.0	 3556.0	...
1984709	  789.7	  570.3	 3557.0	...
1984710	  789.4	  570.7	 3558.0	...
1984711	  789.1	  571.1	 3559.0	...
1984712	  789.0	  571.4	 3559.0	...
1984713	  788.5	  571.7	 3559.0	...
1984714	  787.9	  571.6	 3559.0	...
1984715	  787.4	  571.7	 3560.0	...
1984716	  787.3	  571.9	 3560.0	...
1984717	  787.3	  572.1	 3561.0	...
1984718	  787.3	  572.3	 3562.0	...
1984719	  787.3	  572.4	 3562.0	...
1984720	  787.3	  572.2	 3559.0	...
1984721	  787.2	  571.8	 3556.0	...
1984722	  787.1	  571.3	 3555.0	...
1984723	  787.0	  571.2	 3557.0	...
1984724	  786.8	  571.3	 3558.0	...
1984725	  786.8	  571.5	 3561.0	...
1984726	  786.7	  571.5	 3565.0	...
1984727	  786.7	  571.0	 3568.0	...
1984728	  786.7	  570.5	 3568.0	...
1984729	  786.7	  570.1	 3565.0	...
1984730	  787.0	  569.9	 3563.0	...
1984731	  787.2	  569.6	 3557.0	...
1984732	  787.1	  569.5	 3554.0	...
1984733	  786.8	  569.5	 3553.0	...
1984734	  786.5	  569.5	 3556.0	...
1984735	  786.7	  569.5	 3559.0	...
1984736	  786.7	  569.4	 3560.0	...
1984737	  786.7	  569.4	 3562.0	...
1984738	  786.3	  569.8	 3564.0	...
1984739	  785.9	  570.3	 3566.0	...
1984740	  785.6	  570.3	 3566.0	...
1984741	  785.7	  569.8	 3562.0	...
1984742	  785.4	  569.5	 3557.0	...
1984743	  785.0	  570.1	 3551.0	...
1984744	  784.9	  570.7	 3550.0	...
1984745	  785.2	  571.3	 3550.0	...
1984746	  785.6	  571.5	 3553.0	...
1984747	  785.8	  571.5	 3556.0	...
1984748	  785.9	  571.2	 3559.0	...
1984749	  786.1	  571.0	 3561.0	...
1984750	  785.8	  570.4	 3563.0	...
1984751	  785.5	  569.8	 3563.0	...
1984752	  785.2	  569.2	 3564.0	...
1984753	  785.4	  569.3	 3566.0	...
1984754	  785.5	  569.5	 3564.0	...
1984755	  785.5	  569.3	 3561.0	...
1984756	  785.3	  569.3	 3558.0	...
1984757	  785.1	  568.9	 3558.0	...
1984758	  784.9	  568.7	 3558.0	...
1984759	  784.8	  569.1	 3559.0	...
1984760	  784.5	  569.8	 3559.0	...
1984761	  784.1	  570.0	 3560.0	...
1984762	  783.7	  569.3	 3561.0	...
1984763	  783.2	  568.7	 3561.0	...
1984764	  782.6	  568.6	 3560.0	...
1984765	  782.0	  569.0	 3559.0	...
1984766	  782.0	  569.0	 3560.0	...
1984767	  782.3	  568.5	 3560.0	...
1984768	  782.6	  567.6	 3561.0	...
1984769	  782.8	  567.5	 3561.0	...
1984770	  782.8	  567.8	 3561.0	...
1984771	  782.9	  568.2	 3561.0	...
1984772	  783.1	  568.2	 3560.0	...
1984773	  783.2	  568.5	 3559.0	...
1984774	  783.3	  569.0	 3557.0	...
1984775	  783.3	  569.9	 3555.0	...
1984776	  783.1	  570.8	 3554.0	...
1984777	  782.9	  571.6	 3555.0	...
1984778	  782.7	  572.1	 3556.0	...
1984779	  782.7	  572.3	 3556.0	...
1984780	  783.0	  571.9	 3552.0	...
1984781	  783.4	  571.5	 3549.0	...
1984782	  783.9	  571.0	 3546.0	...
1984783	  783.9	  571.1	 3547.0	...
1984784	  783.7	  571.2	 3547.0	...
1984785	  783.5	  571.3	 3548.0	...
1984786	  783.3	  571.3	 3549.0	...
1984787	  783.1	  570.8	 3548.0	...
1984788	  783.2	  569.6	 3546.0	...
1984789	  783.4	  568.4	 3544.0	...
1984790	  783.6	  567.8	 3544.0	...
1984791	  783.6	  567.8	 3544.0	...
1984792	  783.5	  567.9	 3544.0	...
1984793	  783.6	  567.9	 3544.0	...
1984794	  783.9	  567.7	 3545.0	...
1984795	  784.1	  567.6	 3546.0	...
1984796	  784.5	  567.4	 3546.0	...
1984797	  784.9	  567.2	 3546.0	...
1984798	  785.5	  567.0	 3546.0	...
1984799	  785.7	  566.9	 3546.0	...
1984800	  786.0	  567.0	 3546.0	...
1984801	  785.4	  567.4	 3545.0	...
1984802	  784.8	  567.8	 3544.0	...
1984803	  784.2	  568.3	 3543.0	...
1984804	  784.4	  568.6	 3543.0	...
1984805	  784.5	  567.6	 3541.0	...
1984806	  784.5	  566.4	 3540.0	...
1984807	  784.4	  565.3	 3536.0	...
1984808	  784.3	  565.8	 3534.0	...
1984809	  784.3	  566.2	 3532.0	...
1984810	  784.2	  566.4	 3531.0	...
1984811	  784.2	  566.3	 3531.0	...
1984812	  784.1	  566.2	 3532.0	...
1984813	  783.7	  566.5	 3533.0	...
1984814	  783.4	  567.0	 3534.0	...
1984815	  783.4	  567.3	 3534.0	...
1984816	  783.7	  567.1	 3534.0	...
1984817	  784.1	  566.8	 3532.0	...
1984818	  783.6	  566.9	 3530.0	...
1984819	  783.0	  567.5	 3527.0	...
1984820	  782.9	  567.8	 3526.0	...
1984821	  783.5	  567.6	 3526.0	...
1984822	  784.0	  567.0	 3526.0	...
1984823	  783.9	  566.8	 3525.0	...
1984824	  783.8	  566.7	 3524.0	...
1984825	  783.8	  566.4	 3524.0	...
1984826	  783.9	  566.3	 3526.0	...
1984827	  784.0	  566.2	 3528.0	...
1984828	  783.9	  566.2	 3531.0	...
1984829	  783.7	  566.3	 3529.0	...
1984830	  783.9	  566.2	 3526.0	...
1984831	  784.4	  565.9	 3523.0	...
1984832	  784.8	  565.6	 3521.0	...
1984833	  784.8	  565.9	 3519.0	...
1984834	  784.9	  567.2	 3515.0	...
1984835	  785.0	  568.5	 3512.0	...
1984836	  784.9	  569.4	 3510.0	...
1984837	  784.6	  568.9	 3511.0	...
1984838	  784.6	  568.3	 3511.0	...
1984839	  784.8	  567.2	 3511.0	...
1984840	  785.1	  566.8	 3509.0	...
1984841	  785.0	  566.5	 3507.0	...
1984842	  784.8	  566.7	 3506.0	...
1984843	  784.6	  566.9	 3508.0	...
1984844	  784.4	  566.7	 3508.0	...
1984845	  784.2	  566.1	 3506.0	...
1984846	  784.1	  565.4	 3501.0	...
1984847	  784.1	  565.0	 3497.0	...
1984848	  784.1	  565.9	 3490.0	...
1984849	  784.1	  566.9	 3488.0	...
1984850	  783.9	  567.3	 3488.0	...
1984851	  783.8	  566.8	 3491.0	...
1984852	  783.8	  566.3	 3494.0	...
1984853	  783.8	  565.7	 3495.0	...
1984854	  783.7	  565.1	 3493.0	...
1984855	  783.7	  565.4	 3491.0	...
1984856	  783.8	  566.3	 3487.0	...
1984857	  784.0	  566.4	 3485.0	...
1984858	  784.4	  565.5	 3486.0	...
1984859	  784.8	  564.6	 3487.0	...
1984860	  785.1	  564.3	 3484.0	...
1984861	  785.2	  564.1	 3480.0	...
1984862	  785.2	  564.3	 3475.0	...
1984863	  785.2	  564.6	 3476.0	...
1984864	  785.2	  564.8	 3477.0	...
1984865	  785.1	  564.6	 3477.0	...
1984866	  785.1	  564.7	 3476.0	...
1984867	  785.1	  565.0	 3475.0	...
1984868	  785.1	  565.6	 3475.0	...
1984869	  785.1	  565.6	 3476.0	...
1984870	  785.4	  563.9	 3474.0	...
1984871	  787.0	  562.1	 3471.0	...
1984872	  788.6	  560.8	 3467.0	...
1984873	  789.5	  561.1	 3465.0	...
1984874	  789.1	  562.1	 3466.0	...
1984875	  788.7	  563.3	 3467.0	...
1984876	  788.8	  564.3	 3468.0	...
1984877	  789.0	  564.8	 3468.0	...
1984878	  789.2	  564.8	 3469.0	...
1984879	  789.3	  564.8	 3466.0	...
1984880	  789.5	  564.7	 3465.0	...
1984881	  789.7	  564.5	 3463.0	...
1984882	  789.8	  564.4	 3464.0	...
1984883	  789.7	  564.2	 3464.0	...
1984884	  789.7	  564.2	 3462.0	...
1984885	  789.8	  564.1	 3459.0	...
1984886	  790.0	  564.0	 3456.0	...
1984887	  790.1	  564.0	 3456.0	...
1984888	  790.8	  564.0	 3454.0	...
1984889	  791.4	  563.9	 3451.0	...
1984890	  791.3	  563.9	 3450.0	...
1984891	  790.6	  563.9	 3450.0	...
1984892	  789.8	  563.0	 3450.0	...
1984893	  789.8	  562.1	 3450.0	...
1984894	  789.8	  561.2	 3445.0	...
1984895	  790.1	  561.1	 3441.0	...
1984896	  791.0	  560.8	 3436.0	...
1984897	  791.8	  560.6	 3433.0	...
1984898	  792.2	  560.8	 3429.0	...
1984899	  792.0	  561.2	 3427.0	...
1984900	  791.7	  561.6	 3427.0	...
1984901	  791.6	  561.4	 3428.0	...
1984902	  792.1	  561.1	 3428.0	...
1984903	  792.3	  561.0	 3430.0	...
1984904	  792.5	  561.0	 3431.0	...
1984905	  792.1	  561.3	 3432.0	...
1984906	  792.2	  561.5	 3433.0	...
1984907	  792.2	  561.2	 3434.0	...
1984908	  792.2	  560.7	 3435.0	...
MSG	1984909 0000 _ Number Off
1984909	  792.2	  560.1	 3433.0	...
1984910	  792.7	  559.7	 3430.0	...
1984911	  793.2	  559.7	 3427.0	...
1984912	  793.6	  560.1	 3424.0	...
1984913	  793.7	  560.7	 3422.0	...
1984914	  793.8	  560.9	 3421.0	...
1984915	  793.8	  560.7	 3420.0	...
1984916	  793.8	  560.3	 3420.0	...
1984917	  793.9	  560.1	 3419.0	...
1984918	  794.0	  560.7	 3418.0	...
1984919	  794.1	  561.5	 3417.0	...
1984920	  794.0	  561.4	 3415.0	...
1984921	  794.8	  560.4	 3411.0	...
1984922	  795.6	  559.5	 3407.0	...
1984923	  796.4	  559.5	 3404.0	...
1984924	  796.3	  559.6	 3403.0	...
1984925	  796.5	  559.6	 3402.0	...
1984926	  797.0	  559.1	 3401.0	...
1984927	  797.6	  558.6	 3401.0	...
1984928	  798.0	  557.6	 3402.0	...
1984929	  798.1	  557.1	 3402.0	...
1984930	  798.1	  556.7	 3402.0	...
1984931	  797.9	  557.0	 3402.0	...
1984932	  797.6	  557.9	 3402.0	...
1984933	  797.5	  558.7	 3401.0	...
1984934	  797.4	  559.2	 3398.0	...
1984935	  797.4	  559.2	 3397.0	...
1984936	  796.9	  559.3	 3397.0	...
1984937	  796.5	  559.3	 3398.0	...
1984938	  796.5	  560.1	 3398.0	...
1984939	  797.0	  560.9	 3398.0	...
1984940	  797.6	  561.8	 3398.0	...
1984941	  797.6	  562.1	 3398.0	...
1984942	  797.7	  562.4	 3398.0	...
1984943	  797.8	  562.5	 3399.0	...
1984944	  798.0	  562.3	 3401.0	...
1984945	  798.2	  562.2	 3402.0	...
1984946	  798.3	  562.0	 3403.0	...
1984947	  798.4	  561.9	 3404.0	...
1984948	  798.4	  561.8	 3400.0	...
1984949	  798.4	  561.2	 3397.0	...
1984950	  798.3	  560.1	 3393.0	...
1984951	  798.2	  559.1	 3392.0	...
1984952	  798.0	  558.8	 3390.0	...
1984953	  797.8	  558.9	 3393.0	...
1984954	  797.9	  558.9	 3396.0	...
1984955	  798.3	  559.2	 3400.0	...
1984956	  798.6	  559.4	 3400.0	...
1984957	  798.5	  558.7	 3397.0	...
1984958	  798.4	  557.7	 3393.0	...
1984959	  798.3	  556.4	 3388.0	...
1984960	  798.5	  556.1	 3383.0	...
1984961	  798.8	  557.2	 3379.0	...
1984962	  799.0	  558.5	 3376.0	...
1984963	  799.0	  559.9	 3376.0	...
1984964	  799.0	  559.9	 3377.0	...
1984965	  798.9	  559.9	 3378.0	...
1984966	  798.8	  559.9	 3377.0	...
1984967	  798.8	  559.9	 3376.0	...
1984968	  798.9	  559.9	 3376.0	...
1984969	  798.9	  559.5	 3377.0	...
1984970	  798.8	  559.0	 3377.0	...
1984971	  798.7	  559.1	 3377.0	...
1984972	  798.7	  559.8	 3381.0	...
1984973	  798.8	  560.4	 3384.0	...
1984974	  799.1	  560.3	 3385.0	...
1984975	  799.7	  560.3	 3382.0	...
1984976	  800.3	  560.3	 3379.0	...
1984977	  800.3	  560.8	 3379.0	...
1984978	  800.0	  561.1	 3379.0	...
1984979	  799.4	  561.5	 3380.0	...
1984980	  799.1	  561.9	 3379.0	...
1984981	  799.3	  562.3	 3379.0	...
1984982	  799.8	  561.9	 3379.0	...
1984983	  800.4	  560.9	 3383.0	...
1984984	  800.4	  559.5	 3387.0	...
1984985	  800.9	  558.8	 3387.0	...
1984986	  801.3	  557.7	 3383.0	...
1984987	  801.6	  557.4	 3380.0	...
1984988	  801.5	  557.1	 3379.0	...
1984989	  801.5	  557.2	 3379.0	...
1984990	  801.6	  557.9	 3378.0	...
1984991	  801.8	  558.7	 3378.0	...
1984992	  801.8	  559.6	 3378.0	...
1984993	  801.7	  559.9	 3380.0	...
1984994	  801.5	  560.2	 3380.0	...
1984995	  801.3	  560.3	 3381.0	...
1984996	  801.3	  560.4	 3381.0	...
1984997	  801.7	  560.4	 3382.0	...
1984998	  802.0	  560.5	 3386.0	...
1984999	  802.5	  560.6	 3389.0	...
1985000	  802.6	  560.7	 3390.0	...
1985001	  802.5	  560.3	 3388.0	...
1985002	  802.4	  559.9	 3386.0	...
1985003	  802.2	  559.6	 3387.0	...
1985004	  802.2	  559.6	 3388.0	...
1985005	  802.1	  559.6	 3386.0	...
1985006	  802.4	  558.9	 3385.0	...
1985007	  802.6	  558.3	 3383.0	...
1985008	  803.2	  558.7	 3383.0	...
1985009	  803.4	  559.7	 3383.0	...
1985010	  803.7	  560.0	 3382.0	...
1985011	  804.1	  559.1	 3380.0	...
1985012	  804.5	  558.2	 3377.0	...
1985013	  804.9	  557.9	 3375.0	...
1985014	  804.8	  557.7	 3375.0	...
1985015	  804.2	  558.0	 3377.0	...
1985016	  803.7	  558.4	 3379.0	...
1985017	  803.2	  558.9	 3379.0	...
1985018	  803.2	  558.6	 3380.0	...
1985019	  803.2	  558.4	 3381.0	...
1985020	  803.2	  558.2	 3382.0	...
1985021	  803.4	  558.7	 3381.0	...
1985022	  803.7	  559.2	 3381.0	...
1985023	  803.8	  559.7	 3382.0	...
1985024	  803.5	  559.5	 3383.0	...
1985025	  803.4	  559.4	 3384.0	...
1985026	  803.2	  559.4	 3384.0	...
1985027	  802.4	  559.8	 3384.0	...
1985028	  801.6	  560.4	 3383.0	...
1985029	  801.1	  560.9	 3382.0	...
1985030	  802.1	  561.0	 3382.0	...
1985031	  803.0	  560.6	 3384.0	...
1985032	  803.5	  559.3	 3386.0	...
1985033	  803.8	  558.0	 3386.0	...
1985034	  804.1	  556.9	 3390.0	...
1985035	  804.6	  556.7	 3393.0	...
1985036	  804.8	  557.4	 3397.0	...
1985037	  804.6	  558.4	 3396.0	...
1985038	  804.0	  559.5	 3396.0	...
1985039	  803.4	  560.3	 3395.0	...
1985040	  802.9	  560.9	 3394.0	...
1985041	  802.8	  561.4	 3393.0	...
1985042	  802.7	  561.5	 3393.0	...
1985043	  802.7	  561.6	 3395.0	...
1985044	  803.3	  560.9	 3396.0	...
1985045	  804.0	  560.1	 3395.0	...
1985046	  804.5	  559.4	 3395.0	...
1985047	  804.2	  559.4	 3394.0	...
1985048	  803.7	  559.6	 3396.0	...
1985049	  803.1	  559.9	 3398.0	...
1985050	  802.5	  560.2	 3400.0	...
1985051	  802.2	  560.3	 3399.0	...
1985052	  802.2	  561.4	 3399.0	...
1985053	  802.2	  562.5	 3400.0	...
1985054	  803.0	  563.1	 3401.0	...
1985055	  803.7	  562.6	 3404.0	...
1985056	  804.4	  562.2	 3408.0	...
1985057	  804.1	  562.3	 3411.0	...
1985058	  803.9	  562.8	 3410.0	...
1985059	  803.6	  563.3	 3409.0	...
1985060	  803.6	  563.2	 3408.0	...
1985061	  803.5	  562.7	 3408.0	...
1985062	  803.4	  562.3	 3408.0	...
1985063	  803.4	  563.6	 3408.0	...
1985064	  803.6	  564.8	 3408.0	...
1985065	  803.8	  565.7	 3407.0	...
1985066	  803.8	  565.6	 3406.0	...
1985067	  803.7	  565.4	 3406.0	...
1985068	  803.5	  564.5	 3408.0	...
1985069	  802.7	  563.8	 3410.0	...
1985070	  801.9	  562.8	 3410.0	...
1985071	  801.9	  562.6	 3407.0	...
1985072	  802.5	  562.2	 3405.0	...
1985073	  803.4	  561.8	 3406.0	...
1985074	  803.5	  561.7	 3409.0	...
1985075	  803.7	  561.9	 3413.0	...
1985076	  803.6	  562.0	 3414.0	...
1985077	  803.4	  562.1	 3413.0	...
1985078	  803.2	  562.1	 3412.0	...
1985079	  803.1	  562.6	 3412.0	...
1985080	  803.3	  563.1	 3412.0	...
1985081	  803.5	  563.8	 3413.0	...
1985082	  803.5	  564.0	 3416.0	...
1985083	  803.5	  564.2	 3419.0	...
1985084	  803.5	  564.3	 3422.0	...
1985085	  803.6	  564.2	 3422.0	...
1985086	  803.8	  564.0	 3422.0	...
1985087	  804.0	  563.8	 3425.0	...
1985088	  804.0	  563.5	 3429.0	...
1985089	  804.0	  563.3	 3430.0	...
1985090	  804.0	  563.8	 3429.0	...
1985091	  804.2	  564.8	 3428.0	...
1985092	  804.2	  566.1	 3429.0	...
1985093	  803.9	  566.7	 3430.0	...
1985094	  803.3	  567.0	 3430.0	...
1985095	  802.8	  567.7	 3430.0	...
1985096	  802.4	  568.3	 3430.0	...
1985097	  802.3	  569.0	 3433.0	...
1985098	  802.0	  569.2	 3436.0	...
1985099	  801.7	  569.4	 3438.0	...
1985100	  801.5	  569.4	 3439.0	...
1985101	  801.4	  569.1	 3439.0	...
1985102	  802.0	  568.4	 3439.0	...
1985103	  802.5	  567.7	 3439.0	...
1985104	  803.1	  567.2	 3436.0	...
1985105	  803.2	  567.1	 3432.0	...
1985106	  803.4	  567.5	 3430.0	...
1985107	  803.3	  568.2	 3431.0	...
1985108	  803.1	  569.0	 3432.0	...
1985109	  802.7	  569.6	 3436.0	...
1985110	  802.5	  569.9	 3440.0	...
1985111	  802.7	  570.1	 3441.0	...
1985112	  803.3	  570.1	 3438.0	...
1985113	  803.8	  569.6	 3434.0	...
1985114	  803.9	  569.2	 3433.0	...
1985115	  804.0	  569.1	 3435.0	...
1985116	  804.2	  569.4	 3438.0	...
1985117	  804.0	  569.7	 3440.0	...
1985118	  803.8	  569.6	 3440.0	...
1985119	  803.5	  569.5	 3440.0	...
1985120	  803.4	  569.3	 3440.0	...
1985121	  803.3	  570.1	 3440.0	...
1985122	  803.2	  571.1	 3444.0	...
MSG	1985123 0000 _ Number On
1985123	  803.0	  571.7	 3448.0	...
1985124	  802.8	  571.2	 3454.0	...
1985125	  802.8	  570.8	 3455.0	...
1985126	  802.5	  571.5	 3456.0	...
1985127	  802.1	  572.3	 3456.0	...
1985128	  801.7	  572.1	 3455.0	...
1985129	  801.6	  571.1	 3455.0	...
1985130	  801.6	  570.7	 3454.0	...
1985131	  801.8	  571.5	 3453.0	...
1985132	  802.3	  572.3	 3451.0	...
1985133	  802.6	  572.4	 3450.0	...
1985134	  803.0	  571.8	 3449.0	...
1985135	  803.1	  571.3	 3452.0	...
1985136	  802.6	  570.9	 3457.0	...
1985137	  802.1	  571.3	 3463.0	...
1985138	  801.5	  571.7	 3462.0	...
1985139	  801.4	  571.9	 3459.0	...
1985140	  801.4	  572.0	 3455.0	...
1985141	  801.5	  572.1	 3456.0	...
1985142	  801.6	  572.0	 3456.0	...
1985143	  801.7	  571.8	 3458.0	...
1985144	  801.1	  571.8	 3460.0	...
1985145	  800.5	  571.9	 3462.0	...
1985146	  799.7	  572.0	 3462.0	...
1985147	  799.7	  572.3	 3461.0	...
1985148	  799.7	  572.5	 3461.0	...
1985149	  799.8	  572.3	 3462.0	...
1985150	  799.9	  571.8	 3466.0	...
1985151	  799.9	  571.3	 3470.0	...
1985152	  800.0	  571.2	 3472.0	...
1985153	  800.0	  571.2	 3471.0	...
1985154	  800.1	  571.5	 3473.0	...
1985155	  800.2	  571.9	 3475.0	...
1985156	  800.1	  572.0	 3476.0	...
1985157	  800.0	  571.8	 3476.0	...
1985158	  800.2	  571.7	 3477.0	...
1985159	  800.5	  572.3	 3479.0	...
1985160	  800.6	  573.0	 3482.0	...
1985161	  800.6	  572.8	 3484.0	...
1985162	  800.5	  572.1	 3486.0	...
1985163	  800.4	  571.5	 3486.0	...
1985164	  800.3	  571.5	 3486.0	...
1985165	  800.2	  571.7	 3486.0	...
1985166	  800.1	  571.9	 3486.0	...
1985167	  800.1	  571.9	 3486.0	...
1985168	  800.2	  571.8	 3485.0	...
1985169	  800.3	  571.7	 3484.0	...
1985170	  800.2	  571.7	 3483.0	...
1985171	  799.8	  572.2	 3483.0	...
1985172	  799.2	  572.7	 3482.0	...
1985173	  798.7	  572.9	 3482.0	...
1985174	  798.4	  572.7	 3484.0	...
1985175	  798.2	  572.4	 3487.0	...
1985176	  798.2	  572.3	 3492.0	...
1985177	  798.3	  572.1	 3496.0	...
1985178	  798.6	  571.2	 3500.0	...
1985179	  798.9	  570.5	 3501.0	...
1985180	  799.0	  569.9	 3502.0	...
1985181	  799.1	  570.5	 3503.0	...
1985182	  799.1	  571.3	 3505.0	...
1985183	  799.1	  572.0	 3505.0	...
1985184	  799.1	  572.3	 3505.0	...
1985185	  799.2	  571.9	 3508.0	...
1985186	  799.7	  571.4	 3513.0	...
1985187	  800.2	  570.9	 3513.0	...
1985188	  800.7	  571.1	 3509.0	...
1985189	  800.7	  571.2	 3506.0	...
1985190	  800.6	  571.3	 3507.0	...
1985191	  800.3	  571.2	 3508.0	...
1985192	  800.0	  571.1	 3508.0	...
1985193	  799.6	  571.1	 3509.0	...
1985194	  799.4	  571.3	 3509.0	...
1985195	  799.1	  571.5	 3511.0	...
1985196	  798.9	  571.8	 3514.0	...
1985197	  798.6	  572.2	 3517.0	...
1985198	  798.2	  572.7	 3517.0	...
1985199	  798.1	  573.3	 3518.0	...
1985200	  797.9	  573.7	 3519.0	...
1985201	  798.0	  574.0	 3519.0	...
1985202	  798.4	  574.6	 3524.0	...
1985203	  798.9	  575.1	 3528.0	...
1985204	  799.5	  575.7	 3531.0	...
1985205	  799.7	  575.7	 3531.0	...
1985206	  799.6	  575.4	 3531.0	...
1985207	  799.4	  575.1	 3533.0	...
1985208	  799.3	  575.1	 3534.0	...
1985209	  799.5	  575.6	 3535.0	...
1985210	  799.5	  576.1	 3535.0	...
1985211	  799.3	  576.4	 3537.0	...
1985212	  799.1	  576.4	 3538.0	...
1985213	  798.9	  576.3	 3539.0	...
1985214	  798.3	  576.0	 3540.0	...
1985215	  797.4	  575.4	 3541.0	...
1985216	  797.0	  575.0	 3542.0	...
1985217	  797.4	  574.8	 3545.0	...
1985218	  797.8	  575.3	 3549.0	...
1985219	  797.8	  575.8	 3553.0	...
1985220	  797.7	  576.4	 3553.0	...
1985221	  797.6	  576.5	 3551.0	...
1985222	  798.2	  575.5	 3550.0	...
1985223	  798.8	  574.5	 3549.0	...
1985224	  799.0	  573.5	 3551.0	...
1985225	  798.7	  573.6	 3553.0	...
1985226	  798.1	  573.7	 3554.0	...
1985227	  797.9	  573.7	 3555.0	...
1985228	  797.6	  573.7	 3555.0	...
1985229	  797.5	  574.1	 3556.0	...
1985230	  797.5	  574.4	 3556.0	...
1985231	  797.5	  574.7	 3555.0	...
1985232	  798.0	  574.6	 3555.0	...
1985233	  798.4	  574.5	 3555.0	...
1985234	  799.0	  574.4	 3555.0	...
1985235	  799.2	  574.4	 3556.0	...
1985236	  799.4	  574.5	 3557.0	...
1985237	  799.5	  574.8	 3558.0	...
1985238	  799.1	  575.2	 3559.0	...
1985239	  798.7	  574.9	 3559.0	...
1985240	  798.4	  574.4	 3560.0	...
1985241	  798.5	  574.3	 3561.0	...
1985242	  798.3	  575.1	 3564.0	...
1985243	  798.1	  576.0	 3567.0	...
1985244	  797.8	  576.7	 3570.0	...
1985245	  798.2	  576.9	 3571.0	...
1985246	  798.5	  576.9	 3572.0	...
1985247	  798.6	  576.8	 3573.0	...
1985248	  798.4	  576.7	 3574.0	...
1985249	  798.1	  576.6	 3575.0	...
1985250	  798.2	  576.5	 3575.0	...
1985251	  798.3	  576.6	 3575.0	...
1985252	  798.4	  576.8	 3576.0	...
1985253	  798.5	  576.6	 3578.0	...
1985254	  798.1	  576.5	 3579.0	...
1985255	  797.8	  576.3	 3582.0	...
1985256	  797.5	  575.8	 3583.0	...
1985257	  797.4	  575.2	 3584.0	...
1985258	  797.2	  574.1	 3584.0	...
1985259	  797.3	  573.5	 3584.0	...
1985260	  797.6	  572.8	 3585.0	...
1985261	  798.1	  572.6	 3588.0	...
1985262	  798.4	  572.1	 3590.0	...
1985263	  798.5	  571.7	 3596.0	...
1985264	  798.5	  571.6	 3599.0	...
1985265	  798.4	  571.6	 3602.0	...
1985266	  798.4	  571.7	 3600.0	...
1985267	  798.5	  571.8	 3598.0	...
1985268	  798.7	  572.5	 3596.0	...
1985269	  798.3	  573.3	 3596.0	...
1985270	  797.4	  573.7	 3596.0	...
1985271	  796.5	  573.6	 3598.0	...
1985272	  796.2	  573.3	 3601.0	...
1985273	  796.3	  573.2	 3604.0	...
1985274	  796.4	  573.5	 3606.0	...
1985275	  796.2	  573.7	 3608.0	...
1985276	  795.8	  574.0	 3609.0	...
1985277	  795.4	  573.9	 3610.0	...
1985278	  795.2	  573.6	 3611.0	...
1985279	  795.1	  573.3	 3613.0	...
1985280	  795.0	  572.9	 3614.0	...
1985281	  795.3	  572.8	 3615.0	...
1985282	  795.7	  573.1	 3615.0	...
1985283	  796.0	  573.5	 3614.0	...
1985284	  796.3	  574.3	 3617.0	...
1985285	  796.6	  574.6	 3621.0	...
1985286	  796.8	  575.0	 3626.0	...
1985287	  796.7	  574.7	 3629.0	...
1985288	  796.6	  574.6	 3630.0	...
1985289	  796.4	  574.6	 3629.0	...
1985290	  796.3	  574.8	 3629.0	...
1985291	  796.2	  574.8	 3630.0	...
1985292	  796.1	  574.7	 3632.0	...
1985293	  795.8	  574.8	 3633.0	...
1985294	  795.4	  575.0	 3633.0	...
1985295	  795.1	  575.4	 3633.0	...
1985296	  794.6	  575.6	 3633.0	...
1985297	  794.2	  575.5	 3632.0	...
1985298	  793.9	  575.3	 3633.0	...
1985299	  794.1	  575.3	 3634.0	...
1985300	  794.4	  575.7	 3636.0	...
1985301	  794.9	  576.0	 3640.0	...
1985302	  795.1	  575.8	 3644.0	...
1985303	  795.4	  575.2	 3647.0	...
1985304	  795.6	  574.6	 3649.0	...
1985305	  795.7	  574.4	 3651.0	...
1985306	  795.7	  574.6	 3652.0	...
1985307	  795.6	  574.8	 3651.0	...
1985308	  795.5	  575.0	 3653.0	...
1985309	  795.5	  574.9	 3655.0	...
1985310	  795.7	  574.9	 3657.0	...
1985311	  795.9	  574.8	 3659.0	...
1985312	  796.1	  574.6	 3665.0	...
1985313	  796.0	  574.6	 3670.0	...
1985314	  796.0	  574.5	 3674.0	...
1985315	  796.1	  574.5	 3673.0	...
1985316	  796.1	  574.4	 3672.0	...
1985317	  796.2	  574.3	 3672.0	...
1985318	  796.3	  574.3	 3668.0	...
1985319	  796.3	  574.2	 3665.0	...
1985320	  796.2	  573.9	 3664.0	...
1985321	  796.1	  573.3	 3666.0	...
1985322	  796.2	  573.0	 3670.0	...
1985323	  796.3	  572.7	 3671.0	...
1985324	  796.2	  572.5	 3672.0	...
1985325	  796.0	  572.1	 3672.0	...
1985326	  795.8	  571.8	 3673.0	...
1985327	  795.9	  571.6	 3674.0	...
1985328	  795.8	  571.6	 3674.0	...
1985329	  795.8	  571.9	 3673.0	...
1985330	  795.8	  572.3	 3675.0	...
1985331	  795.9	  572.7	 3677.0	...
1985332	  795.9	  572.7	 3679.0	...
1985333	  795.9	  572.0	 3680.0	...
1985334	  795.9	  571.3	 3680.0	...
1985335	  795.9	  571.0	 3680.0	...
1985336	  796.2	  571.4	 3680.0	...
1985337	  796.3	  571.6	 3683.0	...
1985338	  796.5	  571.4	 3685.0	...
1985339	  796.5	  571.5	 3687.0	...
1985340	  795.7	  571.8	 3686.0	...
1985341	  794.9	  572.1	 3685.0	...
1985342	  794.2	  572.3	 3686.0	...
1985343	  794.4	  572.4	 3690.0	...
1985344	  794.5	  572.5	 3695.0	...
1985345	  794.5	  572.5	 3700.0	...
1985346	  794.5	  572.5	 3700.0	...
1985347	  794.6	  572.5	 3700.0	...
1985348	  794.7	  572.6	 3699.0	...
1985349	  794.7	  572.8	 3697.0	...
1985350	  794.7	  573.1	 3695.0	...
1985351	  795.1	  573.3	 3695.0	...
1985352	  795.5	  573.2	 3698.0	...
1985353	  794.8	  573.5	 3699.0	...
1985354	  793.8	  573.7	 3700.0	...
1985355	  792.8	  573.5	 3700.0	...
1985356	  793.1	  573.1	 3699.0	...
1985357	  793.4	  572.8	 3700.0	...
1985358	  793.5	  572.9	 3700.0	...
1985359	  793.7	  572.9	 3701.0	...
1985360	  793.9	  573.0	 3700.0	...
1985361	  794.2	  573.1	 3700.0	...
1985362	  794.5	  573.3	 3702.0	...
1985363	  794.8	  573.2	 3704.0	...
1985364	  794.9	  573.1	 3707.0	...
1985365	  795.1	  573.6	 3708.0	...
1985366	  795.3	  574.2	 3710.0	...
1985367	  795.2	  574.0	 3711.0	...
1985368	  794.9	  573.2	 3712.0	...
1985369	  794.5	  572.3	 3712.0	...
1985370	  794.2	  572.2	 3711.0	...
1985371	  794.1	  572.2	 3710.0	...
1985372	  794.0	  572.5	 3709.0	...
1985373	  794.0	  572.7	 3709.0	...
1985374	  793.7	  572.7	 3709.0	...
1985375	  793.3	  572.7	 3711.0	...
1985376	  793.1	  572.8	 3713.0	...
1985377	  793.6	  572.7	 3715.0	...
1985378	  794.3	  573.2	 3716.0	...
1985379	  795.1	  573.6	 3715.0	...
1985380	  795.2	  573.9	 3715.0	...
1985381	  795.3	  573.6	 3716.0	...
1985382	  795.2	  573.3	 3717.0	...
1985383	  794.7	  572.6	 3717.0	...
1985384	  794.3	  571.8	 3717.0	...
1985385	  794.1	  570.9	 3716.0	...
1985386	  794.6	  570.6	 3715.0	...
1985387	  794.9	  570.5	 3715.0	...
1985388	  794.9	  570.4	 3714.0	...
1985389	  794.6	  570.2	 3714.0	...
1985390	  794.4	  570.1	 3715.0	...
1985391	  793.9	  570.1	 3718.0	...
1985392	  793.4	  570.5	 3722.0	...
1985393	  792.9	  569.9	 3724.0	...
1985394	  792.8	  569.2	 3726.0	...
1985395	  792.6	  569.1	 3729.0	...
1985396	  791.8	  569.9	 3730.0	...
1985397	  791.2	  571.0	 3731.0	...
1985398	  790.5	  571.5	 3731.0	...
1985399	  790.4	  571.7	 3731.0	...
1985400	  790.3	  571.6	 3733.0	...
1985401	  790.4	  571.4	 3735.0	...
1985402	  790.6	  571.2	 3735.0	...
1985403	  790.7	  571.2	 3733.0	...
1985404	  790.6	  571.4	 3732.0	...
1985405	  790.2	  571.5	 3735.0	...
1985406	  789.9	  571.8	 3738.0	...
1985407	  789.8	  571.9	 3739.0	...
1985408	  789.8	  571.4	 3739.0	...
1985409	  789.7	  571.2	 3738.0	...
1985410	  789.6	  570.8	 3737.0	...
1985411	  789.8	  570.9	 3734.0	...
1985412	  790.2	  570.8	 3734.0	...
1985413	  790.6	  570.5	 3736.0	...
1985414	  790.7	  570.3	 3740.0	...
1985415	  790.6	  570.2	 3743.0	...
1985416	  790.5	  570.2	 3745.0	...
1985417	  790.3	  570.3	 3745.0	...
1985418	  790.2	  570.4	 3745.0	...
1985419	  790.2	  570.6	 3745.0	...
1985420	  790.2	  570.5	 3744.0	...
1985421	  790.2	  570.1	 3744.0	...
1985422	  790.1	  569.7	 3745.0	...
1985423	  789.9	  569.4	 3745.0	...
1985424	  789.4	  569.3	 3745.0	...
1985425	  789.0	  569.8	 3744.0	...
1985426	  788.8	  570.3	 3744.0	...
1985427	  788.1	  570.9	 3746.0	...
1985428	  787.5	  571.0	 3749.0	...
1985429	  786.9	  571.4	 3751.0	...
1985430	  786.5	  571.4	 3752.0	...
1985431	  786.1	  571.1	 3752.0	...
1985432	  784.6	  570.6	 3752.0	...
EFIX R   1982020	1985432	3413	  799.7	  554.0	   3001
SSACC R  1985433
1985433	  783.4	  570.3	 3753.0	...
1985434	  781.4	  569.7	 3753.0	...
1985435	  780.3	  567.7	 3753.0	...
1985436	  779.1	  565.7	 3753.0	...
1985437	  777.4	  563.6	 3753.0	...
1985438	  775.9	  562.7	 3753.0	...
ESACC R  1985433	1985438	6	  783.4	  570.3	  775.9	  562.7	   0.23	     40
SFIX R   1985439
1985439	  773.8	  561.2	 3752.0	...
MSG	1985440 0000 _ Number Off
1985440	  773.1	  560.1	 3752.0	...
1985441	  772.3	  559.4	 3751.0	...
1985442	  772.1	  559.6	 3751.0	...
1985443	  771.9	  559.9	 3752.0	...
1985444	  771.8	  560.2	 3752.0	...
1985445	  772.9	  560.0	 3751.0	...
1985446	  774.2	  560.2	 3750.0	...
1985447	  776.7	  560.2	 3747.0	...
1985448	  777.8	  560.4	 3745.0	...
1985449	  778.9	  560.1	 3747.0	...
1985450	  779.4	  560.1	 3750.0	...
1985451	  779.9	  560.5	 3754.0	...
1985452	  780.5	  561.0	 3755.0	...
1985453	  780.4	  561.2	 3753.0	...
1985454	  780.4	  561.1	 3752.0	...
1985455	  780.4	  560.9	 3750.0	...
1985456	  780.5	  561.0	 3752.0	...
1985457	  780.4	  561.2	 3754.0	...
1985458	  780.3	  561.3	 3755.0	...
1985459	  780.2	  561.1	 3753.0	...
1985460	  780.2	  560.6	 3750.0	...
1985461	  780.4	  560.1	 3751.0	...
1985462	  780.5	  559.8	 3753.0	...
1985463	  780.6	  560.0	 3757.0	...
1985464	  780.6	  560.7	 3759.0	...
1985465	  780.6	  561.4	 3760.0	...
1985466	  780.9	  561.9	 3760.0	...
1985467	  781.3	  562.8	 3760.0	...
1985468	  781.6	  563.7	 3760.0	...
1985469	  781.5	  564.1	 3760.0	...
1985470	  781.3	  563.7	 3760.0	...
1985471	  781.2	  563.2	 3759.0	...
1985472	  781.0	  563.3	 3759.0	...
1985473	  780.9	  563.4	 3757.0	...
1985474	  780.9	  563.6	 3756.0	...
1985475	  781.1	  563.8	 3755.0	...
1985476	  780.7	  563.8	 3757.0	...
1985477	  780.3	  564.0	 3758.0	...
1985478	  779.9	  564.4	 3758.0	...
1985479	  779.9	  564.8	 3758.0	...
1985480	  779.8	  564.9	 3758.0	...
1985481	  779.6	  565.0	 3759.0	...
1985482	  779.4	  565.2	 3760.0	...
1985483	  779.3	  565.3	 3761.0	...
1985484	  779.3	  565.6	 3761.0	...
1985485	  779.3	  565.8	 3762.0	...
1985486	  779.3	  565.2	 3765.0	...
1985487	  779.3	  564.4	 3768.0	...
1985488	  779.1	  564.2	 3772.0	...
1985489	  779.0	  564.8	 3774.0	...
1985490	  778.7	  565.6	 3775.0	...
1985491	  778.5	  565.8	 3775.0	...
1985492	  778.2	  566.1	 3774.0	...
1985493	  778.0	  566.2	 3774.0	...
1985494	  777.9	  565.6	 3775.0	...
1985495	  778.1	  564.7	 3775.0	...
1985496	  778.5	  563.9	 3772.0	...
1985497	  778.9	  563.6	 3767.0	...
1985498	  779.3	  563.4	 3763.0	...
1985499	  779.6	  563.2	 3762.0	...
1985500	  780.0	  563.1	 3764.0	...
1985501	  780.1	  564.0	 3765.0	...
1985502	  780.3	  564.6	 3765.0	...
1985503	  779.7	  565.2	 3765.0	...
1985504	  779.0	  565.6	 3765.0	...
1985505	  778.3	  566.0	 3767.0	...
1985506	  778.4	  566.3	 3769.0	...
1985507	  778.0	  566.2	 3770.0	...
1985508	  777.6	  566.2	 3770.0	...
1985509	  777.5	  566.2	 3769.0	...
1985510	  777.7	  566.1	 3770.0	...
1985511	  777.7	  566.1	 3771.0	...
1985512	  777.7	  566.0	 3772.0	...
1985513	  777.8	  565.8	 3773.0	...
1985514	  777.5	  565.4	 3772.0	...
1985515	  777.0	  565.1	 3772.0	...
1985516	  776.6	  564.8	 3771.0	...
1985517	  776.8	  564.7	 3771.0	...
1985518	  777.0	  564.9	 3772.0	...
1985519	  777.0	  565.3	 3774.0	...
1985520	  776.9	  565.3	 3774.0	...
1985521	  776.6	  564.9	 3770.0	...
1985522	  776.1	  564.6	 3767.0	...
1985523	  775.7	  564.8	 3766.0	...
1985524	  775.4	  564.9	 3766.0	...
1985525	  775.9	  566.2	 3767.0	...
1985526	  776.3	  567.5	 3766.0	...
1985527	  776.5	  568.7	 3768.0	...
1985528	  776.5	  568.5	 3771.0	...
1985529	  776.4	  568.3	 3772.0	...
1985530	  776.2	  568.3	 3770.0	...
1985531	  775.9	  568.3	 3770.0	...
1985532	  775.7	  568.5	 3771.0	...
1985533	  775.8	  568.5	 3775.0	...
1985534	  775.9	  568.0	 3777.0	...
1985535	  776.1	  567.3	 3780.0	...
1985536	  776.2	  566.7	 3781.0	...
1985537	  775.7	  566.8	 3780.0	...
1985538	  775.1	  566.9	 3779.0	...
1985539	  774.5	  567.0	 3778.0	...
1985540	  774.6	  567.4	 3777.0	...
1985541	  774.6	  568.0	 3776.0	...
1985542	  774.5	  568.7	 3774.0	...
1985543	  774.4	  568.9	 3774.0	...
1985544	  774.0	  568.8	 3773.0	...
1985545	  773.2	  568.6	 3773.0	...
1985546	  772.4	  568.6	 3773.0	...
1985547	  771.7	  569.2	 3774.0	...
1985548	  771.3	  570.1	 3773.0	...
1985549	  771.0	  571.1	 3772.0	...
1985550	  770.9	  571.1	 3772.0	...
1985551	  771.6	  571.0	 3773.0	...
1985552	  772.7	  570.7	 3774.0	...
1985553	  773.7	  570.0	 3777.0	...
1985554	  774.1	  569.2	 3779.0	...
1985555	  774.0	  568.5	 3781.0	...
1985556	  773.9	  568.3	 3781.0	...
1985557	  773.8	  568.1	 3780.0	...
1985558	  773.8	  568.2	 3780.0	...
1985559	  773.7	  568.8	 3780.0	...
1985560	  772.7	  569.5	 3780.0	...
1985561	  771.6	  569.9	 3781.0	...
1985562	  770.7	  570.7	 3784.0	...
1985563	  770.8	  571.3	 3786.0	...
1985564	  771.0	  572.9	 3785.0	...
1985565	  771.1	  573.8	 3782.0	...
1985566	  771.3	  574.4	 3779.0	...
1985567	  771.5	  574.0	 3779.0	...
1985568	  771.7	  573.6	 3780.0	...
1985569	  771.1	  573.6	 3782.0	...
1985570	  770.5	  573.7	 3784.0	...
1985571	  770.2	  573.7	 3782.0	...
1985572	  770.5	  572.9	 3781.0	...
1985573	  770.8	  572.1	 3781.0	...
1985574	  771.0	  571.6	 3783.0	...
1985575	  770.9	  571.6	 3785.0	...
1985576	  770.6	  571.5	 3785.0	...
1985577	  770.3	  571.4	 3784.0	...
1985578	  770.1	  571.3	 3782.0	...
1985579	  769.7	  571.6	 3784.0	...
1985580	  769.4	  571.9	 3787.0	...
1985581	  769.7	  571.6	 3790.0	...
1985582	  770.4	  571.5	 3788.0	...
1985583	  770.6	  571.4	 3787.0	...
1985584	  770.1	  571.9	 3786.0	...
1985585	  769.4	  571.8	 3786.0	...
1985586	  769.3	  571.3	 3787.0	...
1985587	  769.2	  570.7	 3789.0	...
1985588	  769.7	  570.4	 3791.0	...
1985589	  770.1	  570.4	 3791.0	...
1985590	  770.4	  570.5	 3792.0	...
1985591	  770.3	  570.5	 3792.0	...
1985592	  770.1	  570.6	 3789.0	...
1985593	  769.8	  570.6	 3786.0	...
1985594	  769.5	  570.7	 3784.0	...
1985595	  769.1	  570.8	 3783.0	...
1985596	  768.8	  570.7	 3779.0	...
1985597	  768.9	  570.6	 3776.0	...
1985598	  769.2	  570.8	 3776.0	...
1985599	  769.5	  571.3	 3779.0	...
1985600	  769.5	  571.8	 3784.0	...
1985601	  769.1	  571.8	 3785.0	...
1985602	  768.7	  571.6	 3785.0	...
1985603	  768.4	  571.5	 3786.0	...
1985604	  768.5	  571.3	 3787.0	...
1985605	  768.6	  571.2	 3787.0	...
1985606	  768.7	  571.0	 3787.0	...
1985607	  768.8	  570.9	 3786.0	...
1985608	  769.1	  570.9	 3785.0	...
1985609	  769.5	  570.9	 3784.0	...
1985610	  769.7	  570.9	 3782.0	...
1985611	  769.8	  571.9	 3780.0	...
1985612	  769.8	  572.8	 3778.0	...
1985613	  770.0	  574.1	 3778.0	...
1985614	  770.1	  574.7	 3779.0	...
1985615	  770.0	  575.4	 3780.0	...
1985616	  769.7	  575.8	 3781.0	...
1985617	  769.4	  575.9	 3781.0	...
1985618	  769.3	  575.7	 3782.0	...
1985619	  769.3	  575.6	 3784.0	...
1985620	  769.2	  576.1	 3784.0	...
1985621	  769.2	  576.7	 3783.0	...
1985622	  769.4	  576.8	 3781.0	...
1985623	  769.5	  576.2	 3781.0	...
1985624	  769.6	  575.5	 3782.0	...
1985625	  769.4	  575.1	 3785.0	...
1985626	  769.3	  574.7	 3787.0	...
1985627	  769.2	  573.9	 3787.0	...
1985628	  768.9	  573.3	 3786.0	...
1985629	  768.6	  572.6	 3784.0	...
1985630	  768.3	  572.3	 3782.0	...
1985631	  768.3	  572.6	 3779.0	...
1985632	  768.4	  573.2	 3781.0	...
1985633	  768.5	  573.9	 3784.0	...
1985634	  768.1	  574.1	 3786.0	...
1985635	  767.6	  574.3	 3786.0	...
1985636	  767.2	  574.4	 3786.0	...
1985637	  767.2	  574.3	 3787.0	...
1985638	  767.1	  574.1	 3787.0	...
1985639	  767.0	  573.9	 3787.0	...
1985640	  766.9	  573.9	 3788.0	...
1985641	  767.0	  574.0	 3787.0	...
1985642	  767.4	  573.4	 3785.0	...
1985643	  767.8	  572.7	 3784.0	...
1985644	  767.9	  572.2	 3784.0	...
1985645	  767.8	  572.2	 3785.0	...
1985646	  767.5	  571.8	 3785.0	...
1985647	  767.4	  571.3	 3785.0	...
1985648	  767.3	  570.6	 3784.0	...
1985649	  767.7	  570.4	 3784.0	...
1985650	  768.3	  570.2	 3785.0	...
1985651	  768.7	  570.3	 3786.0	...
1985652	  768.4	  570.6	 3785.0	...
1985653	  768.2	  570.8	 3781.0	...
1985654	  768.2	  570.9	 3777.0	...
1985655	  768.2	  570.8	 3776.0	...
1985656	  768.3	  570.7	 3779.0	...
1985657	  768.9	  570.5	 3782.0	...
1985658	  769.4	  570.4	 3783.0	...
1985659	  769.8	  570.3	 3782.0	...
1985660	  769.7	  570.5	 3782.0	...
1985661	  769.6	  570.7	 3780.0	...
1985662	  769.5	  570.6	 3779.0	...
1985663	  769.5	  570.9	 3778.0	...
1985664	  769.4	  571.0	 3779.0	...
1985665	  769.4	  571.1	 3780.0	...
1985666	  769.5	  570.8	 3778.0	...
1985667	  769.6	  570.8	 3774.0	...
1985668	  769.8	  570.7	 3774.0	...
1985669	  769.8	  570.4	 3777.0	...
1985670	  769.7	  570.5	 3777.0	...
1985671	  769.5	  570.7	 3775.0	...
1985672	  769.3	  571.1	 3773.0	...
1985673	  769.1	  571.4	 3774.0	...
1985674	  769.1	  571.8	 3775.0	...
1985675	  769.1	  572.3	 3774.0	...
1985676	  769.1	  572.6	 3772.0	...
1985677	  768.8	  572.4	 3770.0	...
1985678	  768.6	  571.8	 3770.0	...
1985679	  768.5	  572.0	 3772.0	...
1985680	  768.4	  572.7	 3776.0	...
1985681	  768.3	  572.9	 3777.0	...
1985682	  768.3	  572.3	 3775.0	...
1985683	  768.5	  571.8	 3773.0	...
1985684	  768.7	  571.9	 3774.0	...
1985685	  768.7	  572.3	 3773.0	...
1985686	  768.7	  572.8	 3773.0	...
1985687	  768.8	  573.2	 3775.0	...
1985688	  768.9	  573.1	 3777.0	...
1985689	  769.0	  573.1	 3780.0	...
1985690	  768.9	  573.3	 3780.0	...
1985691	  768.6	  573.5	 3780.0	...
1985692	  768.4	  573.6	 3779.0	...
1985693	  768.4	  573.5	 3779.0	...
1985694	  768.4	  573.5	 3778.0	...
1985695	  768.2	  573.6	 3777.0	...
1985696	  768.1	  573.5	 3775.0	...
1985697	  768.5	  573.4	 3773.0	...
1985698	  769.0	  573.2	 3774.0	...
1985699	  769.6	  573.1	 3774.0	...
1985700	  769.6	  573.0	 3774.0	...
1985701	  769.6	  573.0	 3773.0	...
1985702	  769.8	  572.4	 3772.0	...
1985703	  769.9	  571.9	 3772.0	...
1985704	  770.0	  571.2	 3773.0	...
1985705	  769.9	  571.1	 3774.0	...
1985706	  769.9	  571.1	 3775.0	...
1985707	  769.7	  570.9	 3774.0	...
1985708	  769.5	  570.6	 3775.0	...
1985709	  769.4	  570.1	 3776.0	...
1985710	  769.4	  570.1	 3778.0	...
1985711	  769.4	  570.7	 3782.0	...
1985712	  769.5	  571.2	 3783.0	...
1985713	  769.6	  572.0	 3785.0	...
1985714	  769.6	  572.1	 3785.0	...
1985715	  769.4	  571.6	 3785.0	...
1985716	  769.2	  570.8	 3786.0	...
1985717	  769.1	  570.4	 3783.0	...
1985718	  769.2	  571.8	 3781.0	...
1985719	  769.5	  573.1	 3778.0	...
1985720	  769.7	  573.5	 3779.0	...
1985721	  769.8	  572.9	 3780.0	...
1985722	  769.9	  572.4	 3780.0	...
1985723	  769.9	  572.4	 3780.0	...
1985724	  769.8	  572.5	 3779.0	...
1985725	  770.0	  572.7	 3778.0	...
1985726	  770.1	  572.9	 3777.0	...
1985727	  770.4	  572.4	 3777.0	...
1985728	  770.4	  571.7	 3777.0	...
1985729	  770.4	  571.0	 3778.0	...
1985730	  770.1	  571.1	 3777.0	...
1985731	  770.0	  571.9	 3776.0	...
1985732	  769.9	  573.0	 3776.0	...
1985733	  770.0	  574.0	 3777.0	...
1985734	  769.8	  573.8	 3778.0	...
1985735	  769.7	  573.3	 3779.0	...
1985736	  769.5	  572.9	 3780.0	...
1985737	  769.6	  573.2	 3784.0	...
1985738	  769.6	  573.5	 3787.0	...
1985739	  769.7	  573.3	 3789.0	...
1985740	  769.7	  572.9	 3788.0	...
1985741	  769.6	  572.6	 3787.0	...
1985742	  769.5	  573.1	 3786.0	...
1985743	  769.4	  573.7	 3786.0	...
1985744	  769.4	  574.2	 3787.0	...
1985745	  769.5	  574.1	 3788.0	...
1985746	  769.7	  574.0	 3788.0	...
1985747	  769.7	  574.0	 3786.0	...
1985748	  769.6	  574.2	 3785.0	...
1985749	  769.5	  574.4	 3785.0	...
1985750	  769.5	  574.4	 3785.0	...
1985751	  769.8	  574.2	 3782.0	...
1985752	  770.1	  573.8	 3780.0	...
1985753	  770.5	  573.6	 3780.0	...
1985754	  770.4	  573.8	 3780.0	...
1985755	  770.5	  574.4	 3781.0	...
1985756	  770.5	  575.0	 3781.0	...
1985757	  770.5	  575.2	 3781.0	...
1985758	  770.0	  575.3	 3781.0	...
1985759	  769.6	  575.3	 3781.0	...
1985760	  769.0	  575.7	 3782.0	...
1985761	  768.8	  576.5	 3783.0	...
1985762	  768.5	  577.3	 3786.0	...
1985763	  768.4	  577.8	 3787.0	...
1985764	  768.4	  578.3	 3786.0	...
1985765	  768.4	  579.0	 3783.0	...
1985766	  768.3	  579.0	 3782.0	...
1985767	  768.2	  578.3	 3784.0	...
1985768	  768.2	  577.3	 3783.0	...
1985769	  768.2	  577.0	 3781.0	...
1985770	  768.2	  576.6	 3782.0	...
1985771	  768.1	  576.4	 3785.0	...
1985772	  767.8	  576.2	 3788.0	...
1985773	  767.6	  575.8	 3788.0	...
1985774	  767.5	  574.9	 3788.0	...
1985775	  767.4	  574.1	 3786.0	...
1985776	  767.4	  573.7	 3784.0	...
1985777	  767.3	  573.9	 3784.0	...
1985778	  767.3	  574.1	 3785.0	...
1985779	  767.5	  574.6	 3789.0	...
1985780	  767.6	  575.2	 3791.0	...
1985781	  767.9	  575.4	 3795.0	...
1985782	  768.1	  574.7	 3797.0	...
1985783	  768.3	  574.0	 3799.0	...
1985784	  768.2	  573.9	 3800.0	...
1985785	  768.2	  574.3	 3800.0	...
1985786	  768.1	  574.5	 3799.0	...
1985787	  768.1	  574.2	 3797.0	...
1985788	  768.0	  573.9	 3796.0	...
1985789	  768.1	  574.0	 3794.0	...
1985790	  768.2	  574.3	 3795.0	...
1985791	  768.1	  574.6	 3796.0	...
1985792	  767.9	  574.7	 3797.0	...
1985793	  767.7	  574.8	 3797.0	...
1985794	  767.8	  574.7	 3798.0	...
1985795	  767.9	  574.6	 3800.0	...
1985796	  768.0	  574.6	 3803.0	...
1985797	  767.9	  574.8	 3802.0	...
1985798	  767.8	  574.9	 3799.0	...
1985799	  767.5	  575.5	 3797.0	...
1985800	  767.2	  575.9	 3798.0	...
1985801	  767.0	  576.1	 3798.0	...
1985802	  766.8	  575.8	 3798.0	...
1985803	  766.8	  576.3	 3798.0	...
1985804	  766.7	  577.2	 3798.0	...
1985805	  766.9	  578.0	 3799.0	...
1985806	  766.9	  577.4	 3798.0	...
1985807	  766.6	  576.8	 3796.0	...
1985808	  766.2	  575.2	 3796.0	...
1985809	  766.0	  574.1	 3797.0	...
1985810	  766.2	  573.5	 3798.0	...
1985811	  766.5	  574.0	 3798.0	...
1985812	  766.4	  574.5	 3797.0	...
1985813	  766.5	  575.0	 3797.0	...
1985814	  766.5	  575.5	 3796.0	...
1985815	  766.5	  576.0	 3797.0	...
1985816	  766.6	  576.0	 3798.0	...
1985817	  766.6	  576.0	 3797.0	...
1985818	  766.7	  576.0	 3794.0	...
1985819	  766.7	  576.0	 3794.0	...
1985820	  766.8	  575.8	 3796.0	...
1985821	  767.0	  575.0	 3798.0	...
1985822	  767.2	  574.2	 3798.0	...
1985823	  767.4	  573.4	 3798.0	...
1985824	  767.4	  573.1	 3799.0	...
1985825	  767.3	  572.9	 3800.0	...
1985826	  767.1	  572.8	 3800.0	...
1985827	  766.9	  572.3	 3799.0	...
1985828	  766.8	  571.8	 3800.0	...
1985829	  767.0	  571.3	 3800.0	...
1985830	  767.6	  571.5	 3801.0	...
1985831	  768.0	  571.6	 3802.0	...
1985832	  768.4	  571.2	 3802.0	...
1985833	  768.6	  570.8	 3801.0	...
1985834	  768.2	  570.9	 3798.0	...
1985835	  767.4	  571.5	 3796.0	...
1985836	  766.5	  572.3	 3794.0	...
1985837	  766.2	  572.5	 3794.0	...
1985838	  766.0	  572.7	 3794.0	...
1985839	  765.9	  572.6	 3795.0	...
1985840	  765.8	  572.5	 3799.0	...
1985841	  765.5	  572.4	 3802.0	...
1985842	  765.3	  572.2	 3804.0	...
1985843	  765.8	  572.0	 3803.0	...
1985844	  766.4	  572.0	 3803.0	...
1985845	  766.7	  572.2	 3801.0	...
1985846	  766.6	  572.8	 3800.0	...
1985847	  766.4	  573.0	 3798.0	...
1985848	  766.5	  573.2	 3799.0	...
1985849	  766.7	  573.1	 3798.0	...
1985850	  766.9	  573.1	 3796.0	...
1985851	  766.7	  573.1	 3794.0	...
1985852	  766.4	  573.1	 3793.0	...
1985853	  765.8	  573.4	 3797.0	...
1985854	  765.5	  573.7	 3801.0	...
1985855	  765.4	  574.3	 3804.0	...
1985856	  765.5	  574.8	 3801.0	...
1985857	  765.5	  574.6	 3798.0	...
1985858	  765.4	  573.9	 3796.0	...
1985859	  765.4	  573.3	 3796.0	...
1985860	  764.9	  573.3	 3797.0	...
1985861	  764.4	  573.2	 3798.0	...
1985862	  765.0	  573.0	 3798.0	...
1985863	  765.8	  573.2	 3798.0	...
1985864	  766.3	  573.1	 3798.0	...
1985865	  765.9	  573.1	 3797.0	...
1985866	  765.7	  573.2	 3796.0	...
1985867	  765.7	  573.4	 3796.0	...
1985868	  765.3	  573.9	 3795.0	...
1985869	  765.1	  574.1	 3794.0	...
1985870	  765.0	  574.2	 3793.0	...
1985871	  765.2	  574.0	 3793.0	...
1985872	  765.5	  573.5	 3793.0	...
1985873	  765.6	  572.9	 3793.0	...
1985874	  765.7	  572.3	 3792.0	...
1985875	  765.6	  571.9	 3790.0	...
1985876	  765.4	  571.8	 3789.0	...
1985877	  765.3	  572.0	 3789.0	...
1985878	  765.1	  572.3	 3788.0	...
1985879	  765.0	  572.6	 3788.0	...
1985880	  764.8	  572.7	 3789.0	...
1985881	  764.7	  572.9	 3792.0	...
1985882	  764.7	  573.0	 3793.0	...
1985883	  764.8	  573.1	 3794.0	...
1985884	  765.0	  573.2	 3791.0	...
1985885	  765.0	  573.4	 3789.0	...
1985886	  764.3	  573.7	 3790.0	...
1985887	  763.7	  573.9	 3792.0	...
1985888	  763.2	  574.0	 3793.0	...
1985889	  763.5	  573.9	 3792.0	...
1985890	  764.0	  573.9	 3794.0	...
1985891	  764.3	  573.8	 3797.0	...
1985892	  764.4	  573.9	 3797.0	...
1985893	  764.4	  574.0	 3794.0	...
1985894	  764.3	  573.2	 3794.0	...
1985895	  764.0	  572.3	 3796.0	...
1985896	  763.8	  572.1	 3800.0	...
1985897	  763.7	  572.9	 3800.0	...
1985898	  764.2	  573.1	 3802.0	...
1985899	  765.1	  572.7	 3802.0	...
1985900	  765.9	  572.3	 3798.0	...
1985901	  766.3	  572.4	 3794.0	...
1985902	  766.3	  572.5	 3790.0	...
1985903	  766.4	  572.9	 3790.0	...
1985904	  766.3	  573.1	 3790.0	...
1985905	  766.3	  573.4	 3790.0	...
1985906	  766.2	  573.5	 3789.0	...
1985907	  766.1	  573.6	 3789.0	...
1985908	  765.6	  573.8	 3788.0	...
1985909	  765.1	  573.7	 3787.0	...
1985910	  764.7	  573.6	 3786.0	...
1985911	  764.5	  573.5	 3786.0	...
1985912	  764.9	  573.5	 3786.0	...
1985913	  765.4	  573.5	 3786.0	...
1985914	  765.8	  573.6	 3786.0	...
1985915	  765.9	  574.2	 3783.0	...
1985916	  766.0	  574.8	 3781.0	...
1985917	  766.0	  575.3	 3781.0	...
1985918	  766.0	  575.2	 3782.0	...
1985919	  766.2	  575.1	 3784.0	...
1985920	  766.6	  575.2	 3783.0	...
1985921	  766.3	  575.6	 3783.0	...
1985922	  765.9	  576.0	 3784.0	...
1985923	  765.2	  576.3	 3784.0	...
1985924	  764.9	  576.0	 3784.0	...
1985925	  764.8	  575.3	 3784.0	...
1985926	  765.1	  574.5	 3783.0	...
1985927	  765.5	  574.1	 3782.0	...
1985928	  765.5	  574.1	 3781.0	...
1985929	  765.6	  574.1	 3779.0	...
1985930	  765.8	  574.7	 3777.0	...
1985931	  765.9	  575.4	 3775.0	...
1985932	  766.1	  575.9	 3775.0	...
1985933	  766.5	  576.4	 3775.0	...
1985934	  766.9	  576.8	 3777.0	...
1985935	  767.5	  577.3	 3780.0	...
1985936	  767.6	  577.3	 3777.0	...
1985937	  767.7	  576.3	 3771.0	...
1985938	  767.7	  575.4	 3767.0	...
1985939	  767.7	  574.5	 3768.0	...
1985940	  767.7	  573.9	 3771.0	...
1985941	  767.6	  573.3	 3773.0	...
1985942	  767.8	  572.8	 3774.0	...
1985943	  768.3	  572.9	 3774.0	...
1985944	  768.9	  573.0	 3774.0	...
1985945	  769.1	  572.8	 3774.0	...
1985946	  769.1	  572.6	 3775.0	...
1985947	  769.3	  572.8	 3777.0	...
1985948	  769.5	  573.2	 3779.0	...
1985949	  770.0	  573.6	 3779.0	...
1985950	  770.1	  573.8	 3780.0	...
1985951	  770.2	  573.3	 3781.0	...
1985952	  770.0	  572.3	 3780.0	...
1985953	  769.7	  571.0	 3780.0	...
1985954	  769.6	  570.1	 3779.0	...
1985955	  769.5	  570.5	 3777.0	...
1985956	  769.6	  571.3	 3776.0	...
1985957	  769.5	  572.1	 3775.0	...
1985958	  769.6	  572.7	 3775.0	...
1985959	  769.7	  573.3	 3772.0	...
1985960	  769.9	  573.4	 3770.0	...
1985961	  770.1	  572.8	 3768.0	...
1985962	  770.4	  572.1	 3769.0	...
1985963	  770.8	  572.0	 3771.0	...
1985964	  771.0	  571.9	 3772.0	...
1985965	  771.1	  571.9	 3769.0	...
1985966	  771.2	  571.9	 3766.0	...
1985967	  771.0	  572.0	 3764.0	...
1985968	  770.7	  572.0	 3769.0	...
1985969	  770.5	  572.8	 3773.0	...
1985970	  770.4	  573.5	 3772.0	...
1985971	  770.4	  573.7	 3768.0	...
1985972	  770.5	  573.2	 3764.0	...
1985973	  771.1	  572.7	 3764.0	...
1985974	  771.8	  572.6	 3765.0	...
1985975	  772.0	  572.4	 3764.0	...
1985976	  771.7	  572.9	 3762.0	...
1985977	  771.7	  573.4	 3759.0	...
1985978	  772.1	  573.3	 3757.0	...
1985979	  772.3	  572.7	 3759.0	...
1985980	  772.2	  572.6	 3761.0	...
1985981	  772.2	  573.0	 3762.0	...
1985982	  772.4	  573.3	 3761.0	...
1985983	  772.7	  573.2	 3760.0	...
1985984	  772.8	  573.1	 3760.0	...
1985985	  772.7	  573.2	 3760.0	...
1985986	  772.6	  574.1	 3760.0	...
1985987	  772.6	  574.8	 3761.0	...
1985988	  772.7	  575.4	 3762.0	...
1985989	  772.7	  575.3	 3763.0	...
1985990	  772.8	  575.7	 3763.0	...
1985991	  772.8	  576.2	 3762.0	...
1985992	  772.8	  576.1	 3765.0	...
1985993	  772.9	  575.4	 3768.0	...
1985994	  773.0	  574.6	 3771.0	...
1985995	  773.1	  574.8	 3771.0	...
1985996	  773.2	  575.0	 3768.0	...
1985997	  773.2	  575.3	 3765.0	...
1985998	  773.3	  575.7	 3763.0	...
1985999	  773.3	  576.3	 3765.0	...
1986000	  773.4	  577.0	 3769.0	...
1986001	  773.4	  577.1	 3773.0	...
1986002	  773.5	  577.2	 3776.0	...
1986003	  773.5	  576.9	 3778.0	...
1986004	  773.5	  576.6	 3779.0	...
1986005	  773.4	  576.3	 3778.0	...
1986006	  773.5	  576.4	 3776.0	...
1986007	  773.7	  576.2	 3773.0	...
1986008	  773.7	  575.9	 3771.0	...
1986009	  773.8	  575.7	 3771.0	...
1986010	  773.8	  575.8	 3772.0	...
1986011	  773.7	  576.0	 3773.0	...
1986012	  773.3	  576.1	 3774.0	...
1986013	  772.6	  576.2	 3773.0	...
1986014	  771.9	  576.2	 3772.0	...
1986015	  771.7	  576.1	 3770.0	...
1986016	  771.8	  576.0	 3770.0	...
1986017	  771.9	  576.0	 3773.0	...
1986018	  771.9	  575.6	 3776.0	...
1986019	  772.2	  575.2	 3780.0	...
1986020	  773.3	  574.6	 3781.0	...
1986021	  774.5	  574.2	 3782.0	...
1986022	  774.9	  573.8	 3781.0	...
1986023	  774.4	  573.7	 3779.0	...
1986024	  774.0	  573.8	 3778.0	...
1986025	  774.0	  573.9	 3778.0	...
1986026	  773.6	  574.2	 3778.0	...
1986027	  773.1	  574.3	 3778.0	...
1986028	  772.8	  574.0	 3778.0	...
1986029	  773.2	  573.6	 3777.0	...
1986030	  773.8	  573.5	 3776.0	...
1986031	  774.3	  573.7	 3775.0	...
1986032	  774.6	  574.0	 3775.0	...
1986033	  774.6	  574.0	 3775.0	...
1986034	  774.6	  573.9	 3775.0	...
1986035	  774.5	  574.0	 3774.0	...
1986036	  774.3	  574.0	 3776.0	...
1986037	  774.0	  574.0	 3779.0	...
1986038	  774.3	  573.9	 3784.0	...
1986039	  774.8	  573.8	 3787.0	...
1986040	  775.9	  573.4	 3791.0	...
1986041	  776.5	  573.2	 3792.0	...
1986042	  777.1	  573.0	 3793.0	...
1986043	  777.1	  573.0	 3793.0	...
1986044	  777.2	  572.9	 3793.0	...
1986045	  777.3	  572.9	 3793.0	...
1986046	  776.4	  573.3	 3791.0	...
1986047	  775.4	  573.5	 3789.0	...
1986048	  774.6	  573.7	 3787.0	...
1986049	  774.8	  574.0	 3788.0	...
1986050	  775.1	  574.3	 3787.0	...
1986051	  775.2	  574.7	 3788.0	...
1986052	  775.5	  574.6	 3789.0	...
1986053	  775.8	  574.6	 3789.0	...
1986054	  775.9	  574.6	 3790.0	...
1986055	  775.5	  574.7	 3791.0	...
1986056	  775.1	  574.8	 3792.0	...
1986057	  774.9	  575.0	 3793.0	...
1986058	  774.8	  575.2	 3795.0	...
1986059	  774.5	  575.6	 3797.0	...
1986060	  774.2	  575.3	 3797.0	...
1986061	  774.2	  574.9	 3796.0	...
1986062	  774.8	  574.4	 3794.0	...
1986063	  775.4	  574.7	 3792.0	...
1986064	  775.5	  575.1	 3788.0	...
1986065	  775.5	  575.4	 3784.0	...
1986066	  775.5	  575.6	 3786.0	...
1986067	  775.4	  576.0	 3790.0	...
1986068	  775.2	  576.5	 3795.0	...
1986069	  775.1	  576.8	 3793.0	...
1986070	  775.7	  576.9	 3791.0	...
1986071	  776.4	  576.8	 3788.0	...
1986072	  777.1	  576.4	 3788.0	...
1986073	  777.2	  576.0	 3787.0	...
1986074	  777.2	  575.3	 3786.0	...
1986075	  777.5	  574.7	 3789.0	...
1986076	  777.7	  573.9	 3794.0	...
1986077	  777.6	  573.4	 3800.0	...
1986078	  777.5	  573.6	 3805.0	...
1986079	  777.4	  574.1	 3808.0	...
1986080	  777.7	  574.4	 3809.0	...
1986081	  777.8	  574.0	 3807.0	...
1986082	  778.0	  573.7	 3801.0	...
1986083	  778.0	  573.5	 3796.0	...
1986084	  777.5	  573.6	 3797.0	...
1986085	  777.0	  573.8	 3801.0	...
1986086	  776.4	  574.2	 3807.0	...
1986087	  776.5	  574.4	 3810.0	...
1986088	  776.0	  574.3	 3811.0	...
1986089	  775.5	  573.9	 3811.0	...
1986090	  774.9	  573.6	 3811.0	...
1986091	  775.4	  573.8	 3811.0	...
1986092	  775.8	  574.1	 3810.0	...
1986093	  776.2	  574.4	 3809.0	...
1986094	  776.0	  574.3	 3808.0	...
1986095	  775.8	  574.2	 3807.0	...
1986096	  775.7	  573.9	 3810.0	...
1986097	  775.6	  573.8	 3813.0	...
1986098	  775.8	  573.8	 3817.0	...
1986099	  775.9	  574.1	 3817.0	...
1986100	  776.1	  574.4	 3817.0	...
1986101	  776.1	  574.8	 3816.0	...
1986102	  776.0	  574.6	 3812.0	...
1986103	  776.4	  574.2	 3809.0	...
1986104	  776.9	  573.8	 3807.0	...
1986105	  777.2	  573.6	 3813.0	...
1986106	  777.1	  573.6	 3818.0	...
1986107	  776.9	  573.6	 3821.0	...
1986108	  776.9	  573.7	 3821.0	...
1986109	  777.0	  573.7	 3820.0	...
1986110	  777.0	  573.8	 3818.0	...
1986111	  776.9	  573.8	 3818.0	...
1986112	  776.7	  573.8	 3821.0	...
1986113	  776.5	  574.0	 3826.0	...
1986114	  776.2	  574.4	 3831.0	...
1986115	  776.0	  574.6	 3831.0	...
1986116	  776.5	  574.4	 3830.0	...
1986117	  777.2	  574.8	 3828.0	...
1986118	  777.9	  575.2	 3828.0	...
1986119	  778.0	  575.6	 3828.0	...
1986120	  778.0	  574.8	 3827.0	...
1986121	  777.4	  574.3	 3829.0	...
1986122	  776.7	  574.1	 3831.0	...
1986123	  776.0	  574.3	 3832.0	...
1986124	  776.0	  574.5	 3831.0	...
1986125	  776.0	  574.6	 3831.0	...
1986126	  776.5	  575.1	 3830.0	...
1986127	  777.0	  575.6	 3829.0	...
1986128	  777.5	  576.2	 3827.0	...
1986129	  777.5	  576.5	 3825.0	...
1986130	  777.2	  576.8	 3824.0	...
1986131	  776.8	  577.0	 3825.0	...
1986132	  776.4	  576.9	 3826.0	...
1986133	  776.4	  576.7	 3827.0	...
1986134	  776.5	  576.5	 3827.0	...
1986135	  776.7	  576.3	 3826.0	...
1986136	  776.9	  576.1	 3826.0	...
1986137	  777.1	  575.9	 3825.0	...
1986138	  776.7	  576.0	 3826.0	...
1986139	  776.4	  576.2	 3827.0	...
1986140	  776.1	  576.4	 3827.0	...
1986141	  777.0	  576.5	 3828.0	...
1986142	  777.8	  576.5	 3827.0	...
1986143	  778.6	  576.3	 3827.0	...
1986144	  778.4	  575.8	 3828.0	...
1986145	  778.2	  575.4	 3831.0	...
1986146	  778.1	  575.7	 3836.0	...
1986147	  778.0	  576.5	 3839.0	...
1986148	  778.1	  577.2	 3841.0	...
1986149	  778.1	  577.2	 3842.0	...
1986150	  778.1	  577.0	 3841.0	...
1986151	  778.0	  576.8	 3838.0	...
1986152	  778.0	  576.8	 3836.0	...
1986153	  778.1	  576.6	 3835.0	...
1986154	  778.3	  576.5	 3835.0	...
1986155	  778.1	  576.5	 3835.0	...
1986156	  777.1	  576.4	 3835.0	...
1986157	  776.1	  575.9	 3835.0	...
1986158	  776.2	  575.2	 3835.0	...
1986159	  776.9	  574.6	 3836.0	...
1986160	  777.9	  574.4	 3838.0	...
1986161	  778.1	  574.6	 3839.0	...
1986162	  777.9	  575.2	 3840.0	...
1986163	  777.3	  576.0	 3843.0	...
1986164	  776.8	  576.4	 3846.0	...
1986165	  776.7	  576.5	 3848.0	...
1986166	  776.5	  576.5	 3847.0	...
1986167	  776.7	  576.4	 3847.0	...
1986168	  777.1	  576.2	 3848.0	...
1986169	  777.4	  576.0	 3850.0	...
1986170	  776.9	  576.0	 3847.0	...
1986171	  776.4	  576.0	 3844.0	...
1986172	  776.0	  575.6	 3845.0	...
1986173	  776.1	  575.0	 3849.0	...
1986174	  776.5	  574.7	 3854.0	...
1986175	  777.0	  574.7	 3855.0	...
1986176	  777.6	  574.6	 3855.0	...
1986177	  778.0	  574.6	 3857.0	...
1986178	  778.3	  574.6	 3860.0	...
1986179	  778.3	  574.4	 3863.0	...
1986180	  778.3	  574.2	 3864.0	...
1986181	  778.2	  574.0	 3863.0	...
1986182	  778.0	  573.9	 3861.0	...
1986183	  778.2	  573.9	 3859.0	...
1986184	  778.5	  573.9	 3861.0	...
1986185	  778.8	  574.1	 3863.0	...
1986186	  779.0	  574.3	 3864.0	...
1986187	  779.2	  574.0	 3860.0	...
1986188	  779.4	  573.6	 3856.0	...
1986189	  779.5	  573.4	 3857.0	...
1986190	  779.5	  573.5	 3860.0	...
1986191	  779.4	  573.5	 3864.0	...
1986192	  779.3	  573.3	 3863.0	...
1986193	  779.2	  573.0	 3864.0	...
1986194	  779.0	  572.8	 3864.0	...
1986195	  778.8	  572.7	 3865.0	...
1986196	  779.2	  572.8	 3868.0	...
1986197	  779.9	  572.8	 3871.0	...
1986198	  780.7	  573.1	 3870.0	...
1986199	  780.8	  573.6	 3869.0	...
1986200	  780.7	  573.6	 3868.0	...
1986201	  780.4	  573.0	 3868.0	...
1986202	  779.8	  572.4	 3868.0	...
1986203	  779.3	  572.2	 3869.0	...
1986204	  778.9	  572.1	 3869.0	...
1986205	  779.0	  571.8	 3870.0	...
1986206	  779.5	  571.3	 3871.0	...
1986207	  780.2	  571.2	 3872.0	...
1986208	  780.7	  571.1	 3871.0	...
1986209	  780.8	  571.2	 3869.0	...
1986210	  780.8	  571.2	 3867.0	...
1986211	  780.7	  571.2	 3866.0	...
1986212	  780.6	  571.5	 3866.0	...
1986213	  780.3	  572.5	 3867.0	...
1986214	  780.0	  573.4	 3866.0	...
1986215	  779.6	  573.6	 3866.0	...
1986216	  779.4	  573.4	 3867.0	...
1986217	  779.2	  573.3	 3869.0	...
1986218	  779.1	  573.5	 3870.0	...
1986219	  779.0	  573.7	 3871.0	...
1986220	  778.9	  573.6	 3871.0	...
1986221	  778.8	  573.6	 3871.0	...
1986222	  778.7	  574.0	 3873.0	...
1986223	  778.6	  574.2	 3874.0	...
1986224	  778.6	  574.5	 3876.0	...
1986225	  778.3	  574.1	 3876.0	...
1986226	  778.1	  573.9	 3877.0	...
1986227	  778.1	  573.4	 3879.0	...
1986228	  778.4	  573.0	 3878.0	...
1986229	  779.0	  574.1	 3876.0	...
1986230	  779.2	  575.7	 3878.0	...
1986231	  779.2	  577.3	 3881.0	...
1986232	  778.9	  577.2	 3884.0	...
1986233	  778.5	  577.1	 3884.0	...
1986234	  778.4	  577.0	 3883.0	...
1986235	  778.2	  577.0	 3882.0	...
1986236	  778.0	  577.0	 3882.0	...
1986237	  777.8	  577.0	 3885.0	...
1986238	  777.7	  577.1	 3887.0	...
1986239	  777.5	  576.9	 3888.0	...
1986240	  777.3	  576.6	 3887.0	...
1986241	  777.2	  576.4	 3887.0	...
1986242	  777.2	  576.4	 3888.0	...
1986243	  777.3	  576.6	 3891.0	...
1986244	  777.5	  576.7	 3893.0	...
1986245	  777.6	  576.5	 3894.0	...
1986246	  777.6	  576.0	 3895.0	...
1986247	  777.6	  574.9	 3895.0	...
1986248	  778.0	  574.0	 3895.0	...
1986249	  778.4	  573.3	 3896.0	...
1986250	  778.1	  573.4	 3898.0	...
1986251	  777.5	  573.5	 3901.0	...
1986252	  777.7	  573.7	 3903.0	...
1986253	  778.5	  573.7	 3902.0	...
1986254	  779.3	  573.8	 3902.0	...
1986255	  779.4	  573.8	 3902.0	...
1986256	  779.5	  573.7	 3902.0	...
1986257	  779.7	  573.4	 3900.0	...
1986258	  779.9	  573.1	 3897.0	...
1986259	  779.4	  573.2	 3895.0	...
1986260	  779.0	  573.5	 3896.0	...
1986261	  778.7	  573.7	 3896.0	...
1986262	  779.0	  574.0	 3897.0	...
1986263	  779.1	  574.4	 3898.0	...
1986264	  779.0	  574.8	 3899.0	...
1986265	  778.9	  574.8	 3899.0	...
1986266	  778.9	  574.6	 3902.0	...
1986267	  778.9	  574.4	 3906.0	...
1986268	  778.6	  574.3	 3905.0	...
1986269	  778.3	  575.1	 3902.0	...
1986270	  778.0	  576.0	 3899.0	...
1986271	  777.9	  576.5	 3900.0	...
1986272	  777.5	  576.3	 3902.0	...
1986273	  777.1	  576.2	 3903.0	...
1986274	  776.7	  576.4	 3904.0	...
1986275	  776.7	  576.7	 3905.0	...
1986276	  776.7	  577.3	 3906.0	...
1986277	  776.7	  577.7	 3909.0	...
1986278	  776.7	  577.8	 3912.0	...
1986279	  776.7	  577.5	 3909.0	...
1986280	  776.3	  577.3	 3905.0	...
1986281	  775.9	  577.3	 3901.0	...
1986282	  775.5	  577.4	 3901.0	...
1986283	  775.5	  577.4	 3902.0	...
1986284	  775.8	  577.1	 3902.0	...
1986285	  776.6	  576.8	 3906.0	...
1986286	  777.3	  576.4	 3910.0	...
1986287	  777.8	  576.3	 3915.0	...
1986288	  777.9	  576.4	 3917.0	...
1986289	  777.4	  576.6	 3918.0	...
1986290	  776.8	  576.6	 3918.0	...
1986291	  776.2	  576.4	 3917.0	...
1986292	  776.3	  576.3	 3918.0	...
1986293	  775.8	  576.5	 3919.0	...
1986294	  775.2	  576.2	 3920.0	...
1986295	  775.3	  575.6	 3918.0	...
1986296	  776.3	  575.1	 3917.0	...
1986297	  777.3	  574.9	 3916.0	...
1986298	  776.3	  575.2	 3919.0	...
1986299	  775.1	  575.3	 3920.0	...
1986300	  773.9	  575.5	 3921.0	...
1986301	  773.9	  575.5	 3917.0	...
1986302	  774.0	  575.4	 3913.0	...
1986303	  774.1	  575.9	 3909.0	...
1986304	  774.1	  576.3	 3910.0	...
1986305	  775.1	  576.0	 3910.0	...
1986306	  776.0	  575.3	 3911.0	...
1986307	  776.8	  574.7	 3912.0	...
1986308	  776.3	  575.0	 3913.0	...
1986309	  775.9	  575.6	 3913.0	...
1986310	  775.8	  576.1	 3913.0	...
1986311	  776.2	  575.8	 3916.0	...
1986312	  776.5	  575.2	 3920.0	...
1986313	  776.4	  575.6	 3924.0	...
1986314	  776.1	  576.8	 3926.0	...
1986315	  775.8	  578.1	 3926.0	...
1986316	  775.3	  578.5	 3925.0	...
1986317	  774.6	  578.6	 3925.0	...
1986318	  773.9	  578.6	 3923.0	...
1986319	  773.8	  578.7	 3921.0	...
1986320	  774.0	  578.7	 3920.0	...
1986321	  774.2	  579.1	 3920.0	...
1986322	  774.4	  579.5	 3921.0	...
1986323	  774.2	  579.6	 3921.0	...
1986324	  774.0	  579.0	 3921.0	...
1986325	  774.2	  578.1	 3921.0	...
1986326	  774.7	  577.5	 3922.0	...
1986327	  775.1	  577.6	 3923.0	...
1986328	  775.1	  578.0	 3924.0	...
1986329	  775.0	  578.4	 3924.0	...
1986330	  774.8	  578.4	 3924.0	...
1986331	  774.6	  578.3	 3925.0	...
1986332	  774.3	  578.3	 3925.0	...
1986333	  774.2	  578.3	 3925.0	...
1986334	  774.2	  578.2	 3925.0	...
1986335	  774.2	  578.0	 3924.0	...
1986336	  774.2	  577.6	 3924.0	...
1986337	  774.2	  577.2	 3923.0	...
1986338	  774.2	  576.8	 3926.0	...
1986339	  774.2	  576.5	 3929.0	...
1986340	  774.2	  576.4	 3931.0	...
1986341	  774.3	  576.0	 3929.0	...
1986342	  774.5	  575.9	 3928.0	...
1986343	  774.6	  575.7	 3927.0	...
1986344	  774.2	  576.0	 3928.0	...
1986345	  773.9	  576.3	 3927.0	...
1986346	  773.8	  576.6	 3927.0	...
1986347	  773.9	  576.5	 3926.0	...
1986348	  774.5	  576.1	 3923.0	...
1986349	  775.0	  575.7	 3921.0	...
1986350	  775.4	  575.1	 3919.0	...
1986351	  775.4	  574.4	 3919.0	...
1986352	  775.4	  573.8	 3920.0	...
1986353	  775.4	  574.2	 3919.0	...
1986354	  775.4	  575.4	 3919.0	...
1986355	  775.4	  576.6	 3919.0	...
1986356	  775.3	  576.7	 3918.0	...
1986357	  775.4	  576.2	 3918.0	...
1986358	  775.4	  575.7	 3917.0	...
1986359	  775.6	  575.7	 3917.0	...
1986360	  775.7	  575.9	 3920.0	...
1986361	  775.1	  576.2	 3923.0	...
1986362	  774.6	  576.5	 3926.0	...
1986363	  774.0	  576.8	 3927.0	...
1986364	  774.0	  577.0	 3927.0	...
1986365	  774.0	  577.2	 3927.0	...
1986366	  774.1	  577.1	 3926.0	...
1986367	  774.2	  577.0	 3925.0	...
1986368	  774.0	  577.2	 3924.0	...
1986369	  773.7	  577.4	 3924.0	...
1986370	  773.3	  577.2	 3925.0	...
1986371	  773.3	  576.9	 3925.0	...
1986372	  773.2	  577.2	 3926.0	...
1986373	  772.9	  577.9	 3925.0	...
1986374	  772.7	  578.5	 3925.0	...
1986375	  772.9	  578.4	 3924.0	...
1986376	  773.6	  577.7	 3923.0	...
1986377	  774.2	  577.1	 3926.0	...
1986378	  774.3	  576.6	 3929.0	...
1986379	  773.6	  576.9	 3931.0	...
1986380	  773.0	  577.2	 3929.0	...
1986381	  772.5	  577.6	 3929.0	...
1986382	  772.5	  578.0	 3928.0	...
1986383	  772.6	  578.3	 3928.0	...
1986384	  772.7	  577.8	 3928.0	...
1986385	  772.7	  577.2	 3930.0	...
1986386	  772.7	  576.5	 3930.0	...
1986387	  773.1	  576.3	 3930.0	...
1986388	  773.5	  575.9	 3929.0	...
1986389	  774.0	  575.9	 3929.0	...
1986390	  774.1	  576.1	 3928.0	...
1986391	  774.3	  576.4	 3927.0	...
1986392	  774.5	  576.4	 3927.0	...
1986393	  774.3	  575.7	 3928.0	...
1986394	  774.0	  575.1	 3928.0	...
1986395	  773.6	  575.0	 3928.0	...
1986396	  773.3	  575.4	 3928.0	...
1986397	  773.2	  575.9	 3928.0	...
1986398	  772.8	  575.8	 3927.0	...
1986399	  772.5	  575.8	 3926.0	...
1986400	  772.0	  576.0	 3924.0	...
1986401	  771.9	  576.2	 3922.0	...
1986402	  771.9	  576.4	 3920.0	...
1986403	  772.2	  576.5	 3920.0	...
1986404	  773.2	  576.6	 3921.0	...
1986405	  774.1	  576.8	 3920.0	...
1986406	  774.6	  576.9	 3918.0	...
1986407	  774.0	  577.1	 3917.0	...
1986408	  773.2	  576.6	 3917.0	...
1986409	  772.7	  576.1	 3913.0	...
1986410	  772.5	  575.4	 3910.0	...
1986411	  772.4	  575.4	 3909.0	...
1986412	  772.4	  575.4	 3911.0	...
1986413	  772.4	  575.5	 3912.0	...
1986414	  772.5	  576.2	 3913.0	...
1986415	  772.7	  576.8	 3913.0	...
1986416	  773.0	  576.7	 3914.0	...
1986417	  773.1	  576.0	 3913.0	...
1986418	  773.2	  575.3	 3912.0	...
1986419	  773.1	  575.6	 3908.0	...
1986420	  772.9	  576.0	 3905.0	...
1986421	  772.7	  575.9	 3906.0	...
1986422	  772.6	  575.7	 3908.0	...
1986423	  772.7	  575.6	 3907.0	...
1986424	  772.8	  576.0	 3904.0	...
1986425	  772.9	  576.2	 3903.0	...
1986426	  773.1	  576.5	 3905.0	...
1986427	  773.2	  576.6	 3903.0	...
1986428	  773.2	  576.7	 3898.0	...
1986429	  773.0	  576.5	 3898.0	...
1986430	  772.8	  576.6	 3902.0	...
1986431	  772.5	  576.7	 3906.0	...
1986432	  772.7	  576.8	 3905.0	...
1986433	  773.0	  576.9	 3904.0	...
1986434	  773.0	  576.9	 3904.0	...
1986435	  772.7	  576.8	 3903.0	...
1986436	  772.2	  576.4	 3901.0	...
1986437	  772.0	  576.1	 3900.0	...
1986438	  771.9	  575.8	 3898.0	...
1986439	  771.9	  575.9	 3894.0	...
1986440	  771.9	  575.9	 3893.0	...
1986441	  772.0	  576.0	 3893.0	...
1986442	  772.0	  576.0	 3895.0	...
1986443	  771.8	  576.1	 3894.0	...
1986444	  771.7	  575.9	 3891.0	...
1986445	  772.0	  575.3	 3889.0	...
1986446	  772.6	  574.8	 3889.0	...
1986447	  773.0	  574.4	 3888.0	...
1986448	  772.8	  574.3	 3886.0	...
1986449	  772.6	  574.7	 3884.0	...
1986450	  772.3	  575.1	 3882.0	...
1986451	  772.0	  575.7	 3880.0	...
1986452	  771.6	  576.0	 3879.0	...
1986453	  771.6	  576.1	 3878.0	...
1986454	  771.8	  575.9	 3876.0	...
1986455	  771.9	  575.8	 3874.0	...
1986456	  771.5	  575.8	 3874.0	...
1986457	  771.1	  575.3	 3872.0	...
1986458	  771.3	  574.6	 3870.0	...
1986459	  771.8	  573.9	 3868.0	...
1986460	  771.8	  574.0	 3868.0	...
1986461	  771.3	  574.2	 3871.0	...
1986462	  770.7	  574.9	 3874.0	...
1986463	  770.8	  575.6	 3873.0	...
1986464	  771.1	  576.4	 3870.0	...
1986465	  771.4	  576.6	 3866.0	...
1986466	  771.6	  576.2	 3867.0	...
1986467	  771.5	  575.3	 3867.0	...
1986468	  771.3	  574.4	 3869.0	...
1986469	  771.5	  574.1	 3869.0	...
1986470	  771.8	  574.3	 3869.0	...
1986471	  772.6	  574.4	 3868.0	...
1986472	  773.3	  573.9	 3867.0	...
1986473	  773.9	  572.9	 3863.0	...
1986474	  774.1	  571.9	 3858.0	...
1986475	  774.0	  571.5	 3852.0	...
1986476	  773.7	  570.9	 3851.0	...
1986477	  773.4	  570.4	 3853.0	...
1986478	  773.2	  569.9	 3855.0	...
1986479	  773.1	  570.0	 3855.0	...
1986480	  772.8	  570.4	 3855.0	...
1986481	  772.5	  570.8	 3854.0	...
1986482	  772.4	  571.0	 3852.0	...
1986483	  772.4	  570.8	 3849.0	...
1986484	  772.4	  570.5	 3849.0	...
1986485	  772.4	  570.4	 3851.0	...
1986486	  772.2	  570.5	 3855.0	...
1986487	  772.0	  570.5	 3857.0	...
1986488	  771.7	  570.6	 3860.0	...
1986489	  771.7	  570.7	 3860.0	...
1986490	  771.7	  570.4	 3859.0	...
1986491	  771.7	  569.6	 3858.0	...
1986492	  771.7	  568.9	 3858.0	...
1986493	  771.8	  568.6	 3855.0	...
1986494	  771.8	  568.8	 3852.0	...
1986495	  771.8	  569.4	 3850.0	...
1986496	  771.7	  569.9	 3852.0	...
1986497	  772.2	  570.1	 3854.0	...
1986498	  772.8	  569.9	 3850.0	...
1986499	  773.4	  569.6	 3846.0	...
1986500	  773.5	  569.4	 3842.0	...
1986501	  773.6	  568.9	 3843.0	...
1986502	  773.6	  568.7	 3844.0	...
1986503	  773.2	  568.7	 3845.0	...
1986504	  772.7	  569.2	 3846.0	...
1986505	  772.2	  569.5	 3846.0	...
1986506	  772.0	  569.6	 3846.0	...
1986507	  772.0	  569.7	 3844.0	...
1986508	  771.9	  569.9	 3843.0	...
1986509	  771.8	  569.7	 3843.0	...
1986510	  771.6	  569.4	 3849.0	...
1986511	  771.7	  569.2	 3854.0	...
1986512	  772.0	  569.1	 3853.0	...
1986513	  772.6	  569.1	 3848.0	...
1986514	  773.1	  569.2	 3843.0	...
1986515	  773.2	  569.3	 3843.0	...
1986516	  772.7	  569.5	 3841.0	...
1986517	  772.5	  569.0	 3840.0	...
1986518	  772.8	  568.3	 3840.0	...
1986519	  773.4	  567.6	 3840.0	...
1986520	  773.7	  567.1	 3841.0	...
1986521	  773.7	  566.7	 3841.0	...
1986522	  773.2	  566.5	 3841.0	...
1986523	  772.8	  566.7	 3839.0	...
1986524	  772.5	  566.8	 3838.0	...
1986525	  772.8	  567.0	 3835.0	...
1986526	  773.1	  567.3	 3832.0	...
1986527	  773.3	  567.6	 3828.0	...
1986528	  773.2	  567.8	 3827.0	...
1986529	  773.0	  567.4	 3828.0	...
1986530	  773.1	  566.9	 3829.0	...
1986531	  773.3	  566.6	 3830.0	...
1986532	  773.5	  566.8	 3832.0	...
1986533	  773.5	  567.0	 3834.0	...
1986534	  773.5	  567.0	 3834.0	...
1986535	  773.7	  567.1	 3834.0	...
1986536	  773.9	  567.3	 3828.0	...
1986537	  773.4	  567.5	 3822.0	...
1986538	  772.7	  567.5	 3818.0	...
1986539	  772.0	  567.4	 3818.0	...
1986540	  772.2	  567.2	 3818.0	...
1986541	  772.7	  566.9	 3817.0	...
1986542	  773.2	  567.0	 3817.0	...
1986543	  773.1	  567.4	 3817.0	...
1986544	  772.7	  567.8	 3816.0	...
1986545	  772.2	  568.0	 3818.0	...
1986546	  772.1	  568.2	 3820.0	...
1986547	  772.2	  568.7	 3822.0	...
1986548	  772.3	  568.6	 3819.0	...
1986549	  772.4	  568.4	 3817.0	...
1986550	  772.7	  568.8	 3816.0	...
1986551	  773.0	  569.6	 3814.0	...
1986552	  773.3	  570.4	 3809.0	...
1986553	  773.5	  570.3	 3804.0	...
1986554	  773.4	  569.3	 3803.0	...
1986555	  773.6	  568.3	 3805.0	...
1986556	  774.0	  567.3	 3807.0	...
1986557	  774.4	  567.1	 3806.0	...
1986558	  774.8	  566.2	 3802.0	...
1986559	  775.0	  565.4	 3799.0	...
1986560	  775.2	  565.1	 3799.0	...
1986561	  774.5	  565.6	 3804.0	...
1986562	  773.9	  566.1	 3808.0	...
1986563	  773.3	  566.4	 3808.0	...
1986564	  773.4	  566.6	 3806.0	...
1986565	  773.6	  566.8	 3808.0	...
1986566	  773.6	  566.5	 3811.0	...
1986567	  773.0	  566.1	 3815.0	...
1986568	  772.4	  565.8	 3816.0	...
1986569	  772.5	  566.2	 3811.0	...
1986570	  773.0	  566.4	 3806.0	...
1986571	  773.5	  566.4	 3800.0	...
1986572	  773.4	  566.1	 3799.0	...
1986573	  773.5	  566.7	 3797.0	...
1986574	  773.6	  567.5	 3797.0	...
1986575	  773.6	  567.9	 3796.0	...
1986576	  773.7	  567.1	 3796.0	...
1986577	  774.5	  566.1	 3796.0	...
1986578	  775.4	  565.5	 3797.0	...
1986579	  776.1	  565.4	 3798.0	...
1986580	  775.3	  565.1	 3799.0	...
1986581	  774.5	  564.8	 3800.0	...
1986582	  773.9	  564.7	 3800.0	...
1986583	  773.9	  565.0	 3800.0	...
1986584	  773.7	  565.3	 3799.0	...
1986585	  773.6	  565.4	 3800.0	...
1986586	  773.4	  565.5	 3795.0	...
1986587	  773.1	  565.5	 3791.0	...
1986588	  772.9	  565.9	 3787.0	...
1986589	  773.2	  566.0	 3788.0	...
1986590	  773.7	  565.7	 3790.0	...
1986591	  773.8	  565.1	 3791.0	...
1986592	  773.4	  564.9	 3790.0	...
1986593	  773.3	  564.9	 3787.0	...
1986594	  773.7	  564.7	 3784.0	...
1986595	  774.1	  564.5	 3783.0	...
1986596	  774.1	  564.6	 3782.0	...
1986597	  774.3	  564.8	 3782.0	...
1986598	  774.4	  564.6	 3782.0	...
1986599	  774.2	  564.1	 3782.0	...
1986600	  773.9	  563.5	 3784.0	...
1986601	  773.7	  563.7	 3787.0	...
1986602	  773.7	  563.9	 3788.0	...
1986603	  773.6	  563.8	 3785.0	...
1986604	  773.6	  563.6	 3782.0	...
1986605	  773.5	  563.3	 3781.0	...
1986606	  772.8	  563.5	 3778.0	...
1986607	  772.0	  563.7	 3776.0	...
1986608	  771.4	  564.0	 3773.0	...
1986609	  771.8	  564.2	 3773.0	...
1986610	  772.2	  564.7	 3770.0	...
1986611	  772.5	  564.9	 3768.0	...
1986612	  772.7	  565.0	 3765.0	...
1986613	  772.8	  564.6	 3764.0	...
1986614	  772.7	  563.8	 3763.0	...
1986615	  773.0	  562.6	 3761.0	...
1986616	  773.6	  561.5	 3762.0	...
1986617	  774.2	  561.9	 3764.0	...
1986618	  774.4	  562.8	 3765.0	...
1986619	  774.4	  563.7	 3768.0	...
1986620	  774.2	  563.3	 3771.0	...
1986621	  773.9	  562.9	 3770.0	...
1986622	  773.4	  562.3	 3768.0	...
1986623	  773.1	  562.2	 3764.0	...
1986624	  772.8	  562.2	 3763.0	...
1986625	  772.8	  562.3	 3762.0	...
1986626	  773.2	  561.7	 3761.0	...
1986627	  773.6	  561.0	 3760.0	...
1986628	  774.0	  560.2	 3760.0	...
1986629	  773.7	  560.1	 3760.0	...
1986630	  773.2	  560.0	 3760.0	...
1986631	  773.1	  560.0	 3759.0	...
1986632	  773.4	  560.9	 3758.0	...
1986633	  773.8	  561.6	 3758.0	...
1986634	  773.9	  562.2	 3758.0	...
1986635	  774.0	  561.9	 3756.0	...
1986636	  774.1	  561.7	 3753.0	...
1986637	  773.8	  561.1	 3751.0	...
1986638	  773.4	  560.6	 3751.0	...
1986639	  772.5	  560.6	 3750.0	...
1986640	  772.0	  561.3	 3749.0	...
1986641	  771.4	  561.7	 3748.0	...
1986642	  771.1	  560.6	 3748.0	...
1986643	  771.4	  559.3	 3748.0	...
1986644	  771.9	  558.3	 3746.0	...
1986645	  772.5	  558.2	 3744.0	...
1986646	  772.4	  558.2	 3744.0	...
1986647	  772.5	  558.2	 3744.0	...
1986648	  772.6	  558.4	 3743.0	...
1986649	  771.9	  558.7	 3742.0	...
1986650	  771.2	  558.9	 3741.0	...
1986651	  771.2	  558.9	 3740.0	...
1986652	  772.0	  559.6	 3738.0	...
1986653	  772.7	  560.3	 3737.0	...
1986654	  772.8	  561.1	 3735.0	...
1986655	  772.6	  560.6	 3734.0	...
1986656	  772.5	  560.1	 3732.0	...
1986657	  772.3	  559.7	 3731.0	...
1986658	  772.0	  559.7	 3731.0	...
1986659	  771.7	  559.8	 3731.0	...
1986660	  771.5	  559.8	 3731.0	...
1986661	  771.4	  559.6	 3731.0	...
1986662	  771.3	  559.5	 3731.0	...
1986663	  771.1	  559.5	 3728.0	...
MSG	1986664 0000 _ Number On
1986664	  770.9	  559.7	 3724.0	...
1986665	  770.8	  559.9	 3721.0	...
1986666	  770.7	  560.2	 3721.0	...
1986667	  771.3	  560.2	 3721.0	...
1986668	  772.1	  560.1	 3722.0	...
1986669	  772.4	  560.0	 3723.0	...
1986670	  771.8	  560.1	 3725.0	...
1986671	  771.5	  560.1	 3725.0	...
1986672	  772.3	  559.8	 3724.0	...
1986673	  773.1	  559.5	 3723.0	...
1986674	  773.8	  559.2	 3723.0	...
1986675	  773.9	  559.0	 3723.0	...
1986676	  774.0	  558.8	 3721.0	...
1986677	  774.0	  558.7	 3719.0	...
1986678	  773.8	  558.7	 3717.0	...
1986679	  773.4	  558.8	 3717.0	...
1986680	  772.9	  559.1	 3717.0	...
1986681	  772.7	  559.2	 3713.0	...
1986682	  772.8	  559.0	 3708.0	...
1986683	  772.9	  558.7	 3705.0	...
1986684	  773.1	  559.0	 3707.0	...
1986685	  773.2	  559.4	 3703.0	...
1986686	  773.1	  559.3	 3697.0	...
1986687	  772.8	  558.8	 3694.0	...
1986688	  772.2	  558.6	 3695.0	...
1986689	  771.9	  558.8	 3697.0	...
1986690	  771.9	  558.8	 3697.0	...
1986691	  772.9	  558.5	 3695.0	...
1986692	  773.8	  558.4	 3693.0	...
1986693	  774.4	  558.4	 3690.0	...
1986694	  774.4	  558.4	 3690.0	...
1986695	  774.3	  558.4	 3689.0	...
1986696	  775.0	  558.9	 3689.0	...
1986697	  775.8	  559.4	 3689.0	...
1986698	  775.7	  558.9	 3689.0	...
1986699	  775.0	  557.8	 3689.0	...
1986700	  774.3	  556.7	 3688.0	...
1986701	  774.4	  556.6	 3688.0	...
1986702	  774.5	  556.8	 3687.0	...
1986703	  774.4	  556.9	 3688.0	...
1986704	  774.4	  557.2	 3689.0	...
1986705	  774.4	  557.3	 3688.0	...
1986706	  774.6	  556.6	 3685.0	...
1986707	  775.4	  555.8	 3681.0	...
1986708	  776.1	  555.0	 3678.0	...
1986709	  776.8	  555.0	 3677.0	...
1986710	  776.9	  555.2	 3677.0	...
1986711	  776.9	  555.3	 3679.0	...
1986712	  776.6	  555.4	 3683.0	...
1986713	  776.5	  555.5	 3687.0	...
1986714	  776.3	  555.6	 3685.0	...
1986715	  776.4	  555.7	 3681.0	...
1986716	  776.3	  555.1	 3677.0	...
1986717	  775.9	  554.6	 3676.0	...
1986718	  775.6	  554.0	 3675.0	...
1986719	  775.3	  554.1	 3673.0	...
1986720	  775.3	  554.1	 3672.0	...
1986721	  775.5	  553.6	 3673.0	...
1986722	  775.7	  553.0	 3673.0	...
1986723	  775.9	  553.2	 3673.0	...
1986724	  776.0	  554.0	 3673.0	...
1986725	  775.9	  554.9	 3672.0	...
1986726	  775.7	  554.9	 3672.0	...
1986727	  775.5	  554.9	 3671.0	...
1986728	  775.5	  554.6	 3671.0	...
1986729	  776.1	  554.3	 3671.0	...
1986730	  776.7	  554.0	 3670.0	...
1986731	  777.3	  553.9	 3669.0	...
1986732	  777.5	  553.9	 3668.0	...
1986733	  777.7	  553.9	 3668.0	...
1986734	  777.7	  554.2	 3667.0	...
1986735	  777.1	  554.7	 3665.0	...
1986736	  776.5	  555.5	 3663.0	...
1986737	  776.0	  556.2	 3662.0	...
1986738	  776.0	  556.7	 3662.0	...
1986739	  775.9	  556.8	 3661.0	...
1986740	  775.9	  557.7	 3659.0	...
1986741	  776.2	  558.5	 3658.0	...
1986742	  776.5	  558.5	 3658.0	...
1986743	  776.7	  557.8	 3656.0	...
1986744	  776.6	  557.0	 3653.0	...
1986745	  776.3	  557.0	 3652.0	...
1986746	  776.0	  557.5	 3653.0	...
1986747	  776.0	  558.1	 3654.0	...
1986748	  776.1	  557.9	 3654.0	...
1986749	  776.1	  557.3	 3653.0	...
1986750	  775.8	  556.7	 3652.0	...
1986751	  775.4	  556.8	 3650.0	...
1986752	  775.2	  556.9	 3650.0	...
1986753	  775.3	  557.0	 3649.0	...
1986754	  775.4	  557.2	 3649.0	...
1986755	  775.8	  557.2	 3650.0	...
1986756	  776.1	  557.1	 3651.0	...
1986757	  776.2	  556.9	 3651.0	...
1986758	  776.0	  556.9	 3650.0	...
1986759	  775.9	  557.4	 3650.0	...
1986760	  775.9	  557.9	 3649.0	...
1986761	  775.8	  558.7	 3648.0	...
1986762	  775.7	  559.2	 3645.0	...
1986763	  775.6	  559.5	 3643.0	...
1986764	  775.6	  559.2	 3643.0	...
1986765	  775.7	  558.5	 3643.0	...
1986766	  775.8	  557.8	 3645.0	...
1986767	  776.0	  557.3	 3646.0	...
1986768	  775.9	  558.2	 3647.0	...
1986769	  775.8	  559.1	 3647.0	...
1986770	  775.8	  559.8	 3648.0	...
1986771	  775.4	  559.5	 3649.0	...
1986772	  774.7	  559.2	 3650.0	...
1986773	  774.5	  559.0	 3652.0	...
1986774	  775.0	  558.7	 3652.0	...
1986775	  775.7	  558.3	 3650.0	...
1986776	  775.9	  557.9	 3648.0	...
1986777	  776.4	  557.7	 3645.0	...
1986778	  776.8	  557.8	 3645.0	...
1986779	  776.8	  558.4	 3644.0	...
1986780	  776.4	  558.7	 3643.0	...
1986781	  775.9	  558.7	 3642.0	...
1986782	  775.8	  558.6	 3641.0	...
1986783	  775.7	  559.1	 3640.0	...
1986784	  775.9	  560.5	 3639.0	...
1986785	  776.2	  561.6	 3637.0	...
1986786	  776.5	  561.7	 3636.0	...
1986787	  776.5	  561.0	 3635.0	...
1986788	  776.3	  560.8	 3635.0	...
1986789	  776.1	  561.3	 3635.0	...
1986790	  775.6	  561.3	 3636.0	...
1986791	  775.2	  560.9	 3638.0	...
1986792	  775.5	  560.3	 3640.0	...
1986793	  776.2	  560.3	 3640.0	...
1986794	  776.9	  560.0	 3640.0	...
1986795	  776.9	  559.7	 3640.0	...
1986796	  776.8	  559.4	 3640.0	...
1986797	  776.7	  559.2	 3640.0	...
1986798	  776.8	  559.3	 3638.0	...
1986799	  777.0	  559.7	 3637.0	...
1986800	  777.1	  560.3	 3635.0	...
1986801	  777.0	  561.0	 3634.0	...
1986802	  776.8	  561.4	 3634.0	...
1986803	  776.8	  561.5	 3634.0	...
1986804	  776.7	  561.9	 3635.0	...
1986805	  776.6	  562.3	 3636.0	...
1986806	  776.5	  561.8	 3639.0	...
1986807	  776.4	  561.0	 3640.0	...
1986808	  776.4	  560.2	 3641.0	...
1986809	  776.6	  560.1	 3640.0	...
1986810	  776.8	  559.5	 3640.0	...
1986811	  777.8	  558.8	 3641.0	...
1986812	  778.5	  558.1	 3639.0	...
1986813	  779.4	  558.0	 3636.0	...
1986814	  779.6	  558.3	 3632.0	...
1986815	  779.1	  558.7	 3631.0	...
1986816	  778.5	  559.2	 3630.0	...
1986817	  778.2	  558.8	 3628.0	...
1986818	  778.6	  558.3	 3627.0	...
1986819	  778.9	  557.8	 3626.0	...
1986820	  779.0	  557.8	 3623.0	...
1986821	  779.2	  558.2	 3621.0	...
1986822	  779.4	  558.5	 3620.0	...
1986823	  779.5	  559.4	 3618.0	...
1986824	  779.6	  559.8	 3617.0	...
1986825	  779.8	  560.5	 3618.0	...
1986826	  779.9	  561.3	 3620.0	...
1986827	  780.0	  562.0	 3623.0	...
1986828	  779.3	  562.8	 3623.0	...
1986829	  778.6	  563.1	 3624.0	...
1986830	  778.2	  563.5	 3624.0	...
1986831	  778.4	  563.5	 3625.0	...
1986832	  778.5	  563.2	 3626.0	...
1986833	  778.4	  563.0	 3625.0	...
1986834	  778.4	  562.7	 3622.0	...
1986835	  778.1	  562.7	 3618.0	...
1986836	  777.7	  563.1	 3616.0	...
1986837	  777.2	  563.5	 3617.0	...
1986838	  777.8	  563.6	 3618.0	...
1986839	  778.5	  563.5	 3618.0	...
1986840	  779.4	  563.3	 3618.0	...
1986841	  779.7	  563.3	 3618.0	...
1986842	  779.9	  563.6	 3619.0	...
1986843	  779.8	  564.0	 3623.0	...
1986844	  779.7	  564.5	 3628.0	...
1986845	  779.8	  564.6	 3631.0	...
1986846	  780.0	  564.7	 3625.0	...
1986847	  780.1	  564.7	 3619.0	...
1986848	  780.0	  564.7	 3615.0	...
1986849	  780.0	  564.7	 3615.0	...
1986850	  780.0	  564.6	 3615.0	...
1986851	  780.1	  564.5	 3617.0	...
1986852	  780.2	  564.3	 3618.0	...
1986853	  779.8	  564.5	 3619.0	...
1986854	  779.4	  564.9	 3618.0	...
1986855	  778.9	  564.9	 3618.0	...
1986856	  778.9	  564.8	 3618.0	...
1986857	  778.9	  564.7	 3618.0	...
1986858	  778.8	  564.4	 3618.0	...
1986859	  778.8	  563.9	 3617.0	...
1986860	  778.7	  562.7	 3617.0	...
1986861	  779.2	  561.9	 3617.0	...
1986862	  779.7	  561.1	 3618.0	...
1986863	  780.2	  561.1	 3618.0	...
1986864	  780.1	  561.3	 3618.0	...
1986865	  779.7	  561.3	 3619.0	...
1986866	  779.3	  561.3	 3616.0	...
1986867	  779.1	  561.3	 3613.0	...
1986868	  779.1	  561.3	 3608.0	...
1986869	  779.3	  560.8	 3607.0	...
1986870	  779.5	  560.2	 3605.0	...
1986871	  779.8	  559.4	 3605.0	...
1986872	  780.1	  559.0	 3605.0	...
1986873	  780.3	  558.6	 3606.0	...
1986874	  780.5	  558.3	 3607.0	...
1986875	  780.6	  558.1	 3611.0	...
1986876	  780.6	  558.9	 3616.0	...
1986877	  780.7	  559.8	 3620.0	...
1986878	  780.5	  560.7	 3619.0	...
1986879	  780.2	  560.8	 3617.0	...
1986880	  779.7	  560.9	 3615.0	...
1986881	  779.5	  560.2	 3613.0	...
1986882	  779.0	  559.5	 3611.0	...
1986883	  778.9	  559.5	 3611.0	...
1986884	  778.6	  560.3	 3611.0	...
1986885	  778.6	  560.5	 3612.0	...
1986886	  778.9	  560.0	 3610.0	...
1986887	  779.4	  559.9	 3609.0	...
1986888	  780.1	  560.3	 3608.0	...
1986889	  780.4	  560.8	 3608.0	...
1986890	  780.7	  560.9	 3609.0	...
1986891	  781.0	  561.1	 3609.0	...
1986892	  781.2	  561.4	 3608.0	...
1986893	  781.1	  561.7	 3608.0	...
1986894	  780.6	  561.7	 3608.0	...
1986895	  780.1	  561.7	 3607.0	...
1986896	  780.1	  562.0	 3609.0	...
1986897	  780.3	  562.4	 3612.0	...
1986898	  780.2	  562.8	 3613.0	...
1986899	  780.2	  562.9	 3609.0	...
1986900	  780.0	  562.9	 3603.0	...
1986901	  780.1	  562.8	 3599.0	...
1986902	  780.5	  562.1	 3597.0	...
1986903	  780.9	  561.3	 3598.0	...
1986904	  781.2	  560.5	 3601.0	...
1986905	  781.1	  560.3	 3602.0	...
1986906	  781.0	  560.4	 3601.0	...
1986907	  781.0	  560.5	 3600.0	...
1986908	  780.9	  559.5	 3600.0	...
1986909	  780.7	  558.5	 3601.0	...
1986910	  780.6	  557.4	 3602.0	...
1986911	  780.2	  557.5	 3604.0	...
1986912	  779.9	  557.5	 3603.0	...
1986913	  779.5	  557.6	 3602.0	...
1986914	  779.6	  557.6	 3601.0	...
1986915	  779.8	  557.7	 3602.0	...
1986916	  780.0	  557.9	 3602.0	...
1986917	  780.2	  558.0	 3603.0	...
1986918	  780.4	  558.3	 3603.0	...
1986919	  780.9	  558.5	 3604.0	...
1986920	  781.5	  558.7	 3604.0	...
1986921	  781.8	  558.7	 3601.0	...
1986922	  782.0	  558.8	 3597.0	...
1986923	  782.1	  559.0	 3593.0	...
1986924	  782.4	  558.7	 3593.0	...
1986925	  782.5	  558.2	 3593.0	...
1986926	  782.6	  557.5	 3594.0	...
1986927	  782.6	  556.8	 3594.0	...
1986928	  782.4	  556.4	 3594.0	...
1986929	  782.3	  555.9	 3591.0	...
1986930	  782.1	  555.9	 3589.0	...
1986931	  782.0	  555.9	 3587.0	...
1986932	  782.1	  555.8	 3587.0	...
1986933	  782.4	  555.7	 3588.0	...
1986934	  782.7	  555.6	 3589.0	...
1986935	  782.7	  555.7	 3591.0	...
1986936	  782.6	  555.7	 3592.0	...
1986937	  782.3	  556.7	 3591.0	...
1986938	  782.1	  557.8	 3592.0	...
1986939	  782.3	  558.3	 3594.0	...
1986940	  783.0	  557.9	 3596.0	...
1986941	  783.4	  557.4	 3596.0	...
1986942	  783.6	  557.3	 3596.0	...
1986943	  783.5	  557.3	 3596.0	...
1986944	  784.1	  557.6	 3597.0	...
1986945	  784.6	  557.9	 3599.0	...
1986946	  785.2	  558.3	 3599.0	...
1986947	  785.4	  558.3	 3597.0	...
1986948	  785.6	  558.6	 3594.0	...
1986949	  785.6	  558.7	 3591.0	...
1986950	  785.5	  558.8	 3588.0	...
1986951	  785.4	  558.4	 3587.0	...
1986952	  785.7	  557.9	 3586.0	...
1986953	  786.0	  557.2	 3585.0	...
1986954	  786.3	  556.6	 3587.0	...
1986955	  786.3	  556.1	 3589.0	...
1986956	  786.3	  555.9	 3592.0	...
1986957	  786.3	  555.4	 3591.0	...
1986958	  786.2	  554.9	 3592.0	...
1986959	  786.2	  555.1	 3592.0	...
1986960	  786.3	  555.6	 3594.0	...
1986961	  786.3	  555.8	 3597.0	...
1986962	  786.2	  555.5	 3600.0	...
1986963	  786.0	  555.3	 3600.0	...
1986964	  785.8	  555.3	 3600.0	...
1986965	  785.8	  555.4	 3600.0	...
1986966	  786.0	  555.5	 3600.0	...
1986967	  786.3	  555.8	 3600.0	...
MSG	1986968 0000 _ Number Off
1986968	  786.4	  556.0	 3601.0	...
1986969	  786.4	  556.1	 3601.0	...
1986970	  786.4	  556.1	 3598.0	...
1986971	  786.4	  556.4	 3594.0	...
1986972	  786.4	  556.7	 3594.0	...
1986973	  786.4	  556.9	 3598.0	...
1986974	  786.3	  557.0	 3602.0	...
1986975	  786.2	  557.1	 3602.0	...
1986976	  786.1	  557.0	 3602.0	...
1986977	  786.2	  556.7	 3601.0	...
1986978	  786.2	  556.5	 3600.0	...
1986979	  786.3	  556.4	 3600.0	...
1986980	  786.2	  556.3	 3600.0	...
1986981	  786.1	  556.1	 3600.0	...
1986982	  786.0	  556.0	 3600.0	...
1986983	  785.7	  556.0	 3601.0	...
1986984	  785.5	  555.9	 3602.0	...
1986985	  785.4	  555.9	 3603.0	...
1986986	  785.5	  555.8	 3605.0	...
1986987	  785.6	  555.6	 3606.0	...
1986988	  785.7	  555.2	 3605.0	...
1986989	  785.8	  555.0	 3604.0	...
1986990	  785.9	  554.8	 3606.0	...
1986991	  786.0	  555.0	 3610.0	...
1986992	  786.1	  555.4	 3613.0	...
1986993	  786.2	  555.8	 3613.0	...
1986994	  786.3	  555.4	 3613.0	...
1986995	  786.4	  554.6	 3613.0	...
1986996	  786.4	  553.8	 3613.0	...
1986997	  786.4	  553.9	 3614.0	...
1986998	  786.4	  554.1	 3616.0	...
1986999	  786.5	  554.4	 3617.0	...
1987000	  786.5	  554.5	 3617.0	...
1987001	  786.8	  554.3	 3619.0	...
1987002	  787.1	  554.3	 3620.0	...
1987003	  787.1	  554.7	 3621.0	...
1987004	  786.9	  556.0	 3622.0	...
1987005	  786.8	  557.1	 3621.0	...
1987006	  786.8	  558.0	 3619.0	...
1987007	  786.7	  557.8	 3617.0	...
1987008	  786.6	  557.6	 3616.0	...
1987009	  786.4	  557.5	 3615.0	...
1987010	  786.3	  557.4	 3613.0	...
1987011	  785.5	  557.4	 3611.0	...
1987012	  784.7	  556.6	 3614.0	...
1987013	  783.9	  555.7	 3620.0	...
1987014	  784.9	  554.6	 3625.0	...
1987015	  786.0	  553.8	 3623.0	...
1987016	  787.0	  553.2	 3622.0	...
1987017	  786.8	  552.8	 3621.0	...
1987018	  786.7	  552.9	 3621.0	...
1987019	  786.6	  553.0	 3621.0	...
1987020	  786.2	  553.3	 3621.0	...
1987021	  785.9	  553.6	 3620.0	...
1987022	  785.8	  553.8	 3620.0	...
1987023	  786.2	  553.8	 3621.0	...
1987024	  786.7	  553.6	 3623.0	...
1987025	  787.0	  553.4	 3625.0	...
1987026	  786.7	  553.4	 3624.0	...
1987027	  786.4	  552.9	 3623.0	...
1987028	  786.2	  552.4	 3623.0	...
1987029	  786.3	  552.1	 3623.0	...
1987030	  786.3	  552.3	 3623.0	...
1987031	  786.8	  552.4	 3626.0	...
1987032	  787.3	  552.3	 3631.0	...
1987033	  787.4	  552.1	 3637.0	...
1987034	  787.0	  552.2	 3640.0	...
1987035	  786.6	  552.3	 3640.0	...
1987036	  786.7	  552.4	 3645.0	...
1987037	  787.3	  552.5	 3649.0	...
1987038	  787.7	  552.6	 3652.0	...
1987039	  787.6	  552.6	 3650.0	...
1987040	  787.0	  552.6	 3647.0	...
1987041	  786.8	  553.1	 3647.0	...
1987042	  787.2	  553.7	 3648.0	...
1987043	  787.6	  554.4	 3649.0	...
1987044	  787.6	  554.5	 3650.0	...
1987045	  787.5	  554.6	 3650.0	...
1987046	  787.4	  554.8	 3651.0	...
1987047	  787.2	  555.1	 3656.0	...
1987048	  787.1	  555.5	 3661.0	...
1987049	  787.1	  555.8	 3664.0	...
1987050	  786.4	  556.0	 3663.0	...
1987051	  785.6	  556.0	 3662.0	...
1987052	  785.3	  555.8	 3663.0	...
1987053	  785.8	  555.5	 3663.0	...
1987054	  785.9	  555.5	 3664.0	...
1987055	  785.6	  555.6	 3666.0	...
1987056	  785.3	  555.7	 3669.0	...
1987057	  785.4	  555.9	 3670.0	...
1987058	  785.4	  556.0	 3670.0	...
1987059	  785.1	  556.1	 3670.0	...
1987060	  784.7	  556.1	 3672.0	...
1987061	  784.4	  556.1	 3675.0	...
1987062	  784.4	  556.4	 3677.0	...
1987063	  784.6	  556.8	 3678.0	...
1987064	  785.4	  556.8	 3678.0	...
1987065	  786.2	  555.7	 3679.0	...
1987066	  787.1	  555.1	 3680.0	...
1987067	  787.1	  554.8	 3681.0	...
1987068	  787.2	  555.4	 3681.0	...
1987069	  787.1	  555.5	 3682.0	...
1987070	  786.9	  555.9	 3683.0	...
1987071	  786.7	  556.1	 3685.0	...
1987072	  786.5	  555.9	 3687.0	...
1987073	  786.7	  555.6	 3688.0	...
1987074	  787.1	  555.2	 3690.0	...
1987075	  787.3	  554.9	 3691.0	...
1987076	  787.5	  554.2	 3691.0	...
1987077	  787.7	  553.4	 3691.0	...
1987078	  787.7	  553.0	 3692.0	...
1987079	  787.7	  553.2	 3693.0	...
1987080	  787.7	  553.5	 3695.0	...
1987081	  787.7	  553.7	 3697.0	...
1987082	  787.8	  553.9	 3699.0	...
1987083	  787.9	  554.0	 3700.0	...
1987084	  788.1	  554.1	 3704.0	...
1987085	  788.2	  554.5	 3707.0	...
1987086	  788.0	  554.7	 3710.0	...
1987087	  787.6	  554.9	 3709.0	...
1987088	  787.2	  555.0	 3709.0	...
1987089	  787.0	  555.3	 3709.0	...
1987090	  786.7	  555.6	 3711.0	...
1987091	  786.5	  555.7	 3713.0	...
1987092	  786.6	  555.7	 3715.0	...
1987093	  786.8	  555.7	 3715.0	...
1987094	  787.2	  555.8	 3715.0	...
1987095	  787.4	  556.0	 3716.0	...
1987096	  787.9	  556.2	 3717.0	...
1987097	  788.1	  556.5	 3717.0	...
1987098	  787.8	  556.9	 3717.0	...
1987099	  787.1	  557.2	 3718.0	...
1987100	  786.6	  557.6	 3720.0	...
1987101	  786.7	  558.0	 3721.0	...
1987102	  786.5	  558.5	 3721.0	...
1987103	  786.2	  558.0	 3724.0	...
1987104	  785.8	  557.3	 3729.0	...
1987105	  785.8	  557.2	 3734.0	...
1987106	  785.9	  557.9	 3737.0	...
1987107	  785.7	  558.8	 3739.0	...
1987108	  785.3	  559.0	 3741.0	...
1987109	  784.9	  559.1	 3743.0	...
1987110	  784.7	  559.0	 3744.0	...
1987111	  784.7	  558.9	 3744.0	...
1987112	  784.7	  559.5	 3744.0	...
1987113	  785.1	  560.0	 3743.0	...
1987114	  785.8	  559.9	 3745.0	...
1987115	  786.5	  559.2	 3745.0	...
1987116	  786.8	  558.6	 3746.0	...
1987117	  786.9	  558.6	 3745.0	...
1987118	  786.8	  558.3	 3746.0	...
1987119	  786.9	  558.1	 3749.0	...
1987120	  787.0	  557.9	 3753.0	...
1987121	  787.1	  558.7	 3756.0	...
1987122	  787.2	  559.4	 3756.0	...
1987123	  787.2	  560.1	 3756.0	...
1987124	  786.8	  560.6	 3758.0	...
1987125	  786.4	  561.1	 3761.0	...
1987126	  786.1	  561.4	 3764.0	...
1987127	  786.0	  560.9	 3765.0	...
1987128	  786.2	  560.0	 3769.0	...
1987129	  786.5	  559.2	 3774.0	...
1987130	  786.8	  558.7	 3778.0	...
1987131	  786.5	  559.4	 3778.0	...
1987132	  786.1	  560.2	 3778.0	...
1987133	  786.1	  560.4	 3781.0	...
1987134	  786.5	  559.6	 3784.0	...
1987135	  787.0	  558.8	 3787.0	...
1987136	  787.0	  558.7	 3787.0	...
1987137	  787.0	  559.0	 3787.0	...
1987138	  787.0	  559.6	 3787.0	...
1987139	  786.8	  560.2	 3787.0	...
1987140	  786.6	  560.5	 3787.0	...
1987141	  786.4	  560.8	 3788.0	...
1987142	  786.3	  561.1	 3787.0	...
1987143	  786.5	  561.0	 3785.0	...
1987144	  786.8	  560.4	 3783.0	...
1987145	  787.0	  559.7	 3786.0	...
1987146	  786.9	  559.5	 3790.0	...
1987147	  786.6	  559.6	 3795.0	...
1987148	  786.4	  559.7	 3796.0	...
1987149	  786.8	  559.6	 3797.0	...
1987150	  787.2	  559.5	 3799.0	...
1987151	  787.6	  559.2	 3801.0	...
1987152	  787.5	  559.0	 3804.0	...
1987153	  787.4	  558.9	 3806.0	...
1987154	  787.1	  558.8	 3809.0	...
1987155	  786.9	  558.7	 3811.0	...
1987156	  786.9	  558.9	 3810.0	...
1987157	  787.0	  559.1	 3809.0	...
1987158	  787.0	  559.4	 3808.0	...
1987159	  786.9	  559.8	 3806.0	...
1987160	  786.8	  560.1	 3807.0	...
1987161	  786.9	  561.0	 3809.0	...
1987162	  786.9	  561.6	 3811.0	...
1987163	  787.2	  561.6	 3811.0	...
1987164	  787.5	  560.9	 3810.0	...
1987165	  787.4	  560.6	 3810.0	...
1987166	  787.1	  560.9	 3811.0	...
1987167	  786.6	  561.4	 3812.0	...
1987168	  786.4	  561.5	 3813.0	...
1987169	  786.7	  561.6	 3817.0	...
1987170	  787.1	  561.6	 3823.0	...
1987171	  787.6	  561.5	 3829.0	...
1987172	  787.4	  561.7	 3831.0	...
1987173	  787.0	  562.0	 3830.0	...
1987174	  786.5	  561.5	 3830.0	...
1987175	  786.3	  560.9	 3830.0	...
1987176	  785.8	  560.6	 3831.0	...
1987177	  785.4	  561.1	 3833.0	...
1987178	  785.3	  561.5	 3835.0	...
1987179	  785.6	  561.4	 3836.0	...
MSG	1987180 0000 _ Number On
1987180	  786.1	  561.1	 3835.0	...
1987181	  786.4	  561.3	 3834.0	...
1987182	  786.2	  561.5	 3834.0	...
1987183	  785.9	  561.9	 3834.0	...
1987184	  785.5	  562.5	 3835.0	...
1987185	  785.6	  563.0	 3834.0	...
1987186	  785.6	  563.6	 3834.0	...
1987187	  785.6	  563.8	 3835.0	...
1987188	  786.0	  563.9	 3837.0	...
1987189	  786.4	  564.4	 3838.0	...
1987190	  786.6	  564.6	 3838.0	...
1987191	  786.4	  564.7	 3838.0	...
1987192	  786.0	  564.3	 3839.0	...
1987193	  785.8	  564.0	 3842.0	...
1987194	  785.5	  563.9	 3844.0	...
1987195	  785.4	  563.8	 3846.0	...
1987196	  785.6	  564.4	 3846.0	...
1987197	  785.8	  564.9	 3846.0	...
1987198	  786.1	  565.4	 3846.0	...
1987199	  786.0	  564.8	 3846.0	...
1987200	  786.0	  564.2	 3846.0	...
1987201	  786.0	  563.6	 3846.0	...
1987202	  786.1	  564.0	 3846.0	...
1987203	  786.1	  564.4	 3846.0	...
1987204	  786.0	  564.0	 3849.0	...
1987205	  785.9	  563.2	 3851.0	...
1987206	  785.8	  562.9	 3854.0	...
1987207	  785.8	  563.5	 3855.0	...
1987208	  785.9	  564.0	 3855.0	...
1987209	  786.0	  564.2	 3855.0	...
1987210	  786.0	  564.5	 3856.0	...
1987211	  786.5	  564.6	 3857.0	...
1987212	  786.7	  564.4	 3858.0	...
1987213	  787.0	  564.1	 3858.0	...
1987214	  786.8	  563.9	 3859.0	...
1987215	  786.9	  563.9	 3862.0	...
1987216	  786.8	  563.9	 3864.0	...
1987217	  786.7	  563.9	 3869.0	...
1987218	  786.6	  563.5	 3872.0	...
1987219	  786.6	  563.1	 3878.0	...
1987220	  786.6	  562.7	 3880.0	...
1987221	  786.7	  562.7	 3880.0	...
1987222	  786.6	  562.9	 3878.0	...
1987223	  786.4	  563.1	 3876.0	...
1987224	  786.1	  563.3	 3878.0	...
1987225	  785.9	  563.4	 3880.0	...
1987226	  785.8	  563.6	 3879.0	...
1987227	  785.8	  563.7	 3877.0	...
1987228	  785.8	  563.7	 3875.0	...
1987229	  785.8	  563.7	 3875.0	...
1987230	  785.8	  563.6	 3879.0	...
1987231	  785.5	  563.6	 3882.0	...
1987232	  785.3	  563.9	 3886.0	...
1987233	  785.2	  564.2	 3887.0	...
1987234	  785.2	  564.3	 3888.0	...
1987235	  785.3	  564.1	 3887.0	...
1987236	  785.3	  564.4	 3886.0	...
1987237	  785.7	  564.6	 3885.0	...
1987238	  786.1	  564.8	 3885.0	...
1987239	  786.7	  564.8	 3886.0	...
1987240	  787.0	  564.9	 3886.0	...
1987241	  787.0	  565.0	 3888.0	...
1987242	  786.7	  565.0	 3890.0	...
1987243	  786.5	  565.2	 3891.0	...
1987244	  785.9	  565.7	 3890.0	...
1987245	  785.4	  566.1	 3891.0	...
1987246	  785.2	  567.1	 3894.0	...
1987247	  785.7	  568.0	 3897.0	...
1987248	  786.0	  568.0	 3896.0	...
1987249	  785.8	  567.2	 3895.0	...
1987250	  785.6	  566.4	 3893.0	...
1987251	  785.5	  566.4	 3892.0	...
1987252	  785.6	  566.3	 3892.0	...
1987253	  785.6	  566.5	 3891.0	...
1987254	  785.7	  566.8	 3891.0	...
1987255	  786.2	  567.0	 3892.0	...
1987256	  786.7	  566.9	 3892.0	...
1987257	  787.0	  566.7	 3893.0	...
1987258	  786.8	  566.6	 3893.0	...
1987259	  786.6	  566.5	 3894.0	...
1987260	  786.4	  566.8	 3894.0	...
1987261	  786.2	  567.0	 3897.0	...
1987262	  786.0	  566.6	 3901.0	...
1987263	  786.0	  566.0	 3905.0	...
1987264	  785.9	  565.5	 3906.0	...
1987265	  785.8	  565.7	 3906.0	...
1987266	  786.0	  565.5	 3904.0	...
1987267	  786.1	  565.3	 3902.0	...
1987268	  786.0	  565.3	 3900.0	...
1987269	  785.8	  565.4	 3899.0	...
1987270	  785.3	  565.6	 3899.0	...
1987271	  785.0	  565.8	 3900.0	...
1987272	  785.3	  566.4	 3900.0	...
1987273	  785.9	  566.9	 3900.0	...
1987274	  786.2	  567.4	 3900.0	...
1987275	  785.9	  567.7	 3901.0	...
1987276	  785.7	  567.9	 3902.0	...
1987277	  785.7	  567.6	 3904.0	...
1987278	  785.7	  567.1	 3903.0	...
1987279	  785.7	  566.5	 3903.0	...
1987280	  786.0	  566.4	 3903.0	...
1987281	  786.2	  566.3	 3900.0	...
1987282	  786.3	  566.3	 3897.0	...
1987283	  786.2	  566.4	 3895.0	...
1987284	  786.2	  566.4	 3897.0	...
1987285	  786.4	  566.0	 3898.0	...
1987286	  786.5	  565.7	 3900.0	...
1987287	  786.6	  565.5	 3899.0	...
1987288	  786.6	  565.5	 3899.0	...
1987289	  786.6	  565.5	 3899.0	...
1987290	  786.2	  565.5	 3898.0	...
1987291	  785.9	  565.5	 3899.0	...
1987292	  785.8	  565.3	 3900.0	...
1987293	  786.0	  565.0	 3899.0	...
1987294	  786.1	  564.6	 3898.0	...
1987295	  785.9	  564.5	 3897.0	...
1987296	  785.6	  564.7	 3898.0	...
1987297	  785.6	  565.3	 3898.0	...
1987298	  785.6	  566.1	 3897.0	...
1987299	  785.7	  566.8	 3895.0	...
1987300	  785.6	  566.9	 3895.0	...
1987301	  785.5	  566.7	 3894.0	...
1987302	  785.7	  568.2	 3895.0	...
1987303	  786.1	  569.7	 3895.0	...
1987304	  786.5	  570.5	 3895.0	...
1987305	  786.6	  569.7	 3894.0	...
1987306	  786.7	  568.9	 3894.0	...
1987307	  786.7	  568.9	 3894.0	...
1987308	  786.5	  568.9	 3894.0	...
1987309	  786.3	  569.0	 3894.0	...
1987310	  786.1	  568.6	 3895.0	...
1987311	  786.2	  568.2	 3894.0	...
1987312	  786.3	  568.2	 3891.0	...
1987313	  786.3	  568.7	 3890.0	...
1987314	  786.2	  569.3	 3891.0	...
1987315	  786.1	  569.4	 3891.0	...
1987316	  786.0	  569.5	 3889.0	...
1987317	  786.1	  569.6	 3892.0	...
1987318	  786.2	  569.7	 3898.0	...
1987319	  786.3	  569.6	 3901.0	...
1987320	  786.4	  569.4	 3898.0	...
1987321	  786.3	  568.7	 3894.0	...
1987322	  786.2	  568.2	 3893.0	...
1987323	  785.6	  568.0	 3894.0	...
1987324	  785.1	  568.4	 3893.0	...
1987325	  784.7	  569.4	 3890.0	...
1987326	  784.8	  570.2	 3887.0	...
1987327	  784.8	  571.0	 3886.0	...
1987328	  784.7	  570.6	 3887.0	...
1987329	  784.7	  570.2	 3889.0	...
1987330	  784.7	  569.8	 3887.0	...
1987331	  784.7	  569.7	 3884.0	...
1987332	  784.8	  569.6	 3883.0	...
1987333	  785.0	  569.4	 3887.0	...
1987334	  785.2	  569.0	 3890.0	...
1987335	  785.2	  568.9	 3889.0	...
1987336	  785.3	  568.7	 3890.0	...
1987337	  785.4	  569.3	 3890.0	...
1987338	  785.5	  569.7	 3891.0	...
1987339	  785.7	  570.1	 3889.0	...
1987340	  785.7	  570.0	 3888.0	...
1987341	  785.7	  569.7	 3887.0	...
1987342	  785.6	  569.5	 3887.0	...
1987343	  785.5	  569.6	 3886.0	...
1987344	  785.9	  569.8	 3885.0	...
1987345	  786.4	  570.0	 3884.0	...
1987346	  786.7	  569.9	 3883.0	...
1987347	  786.6	  569.9	 3881.0	...
1987348	  786.5	  569.8	 3880.0	...
1987349	  786.3	  569.8	 3878.0	...
1987350	  786.2	  569.9	 3877.0	...
1987351	  786.0	  569.8	 3878.0	...
1987352	  786.0	  569.7	 3881.0	...
1987353	  786.0	  569.5	 3884.0	...
1987354	  786.0	  569.3	 3885.0	...
1987355	  785.6	  569.4	 3886.0	...
1987356	  785.3	  569.6	 3886.0	...
1987357	  785.3	  569.8	 3885.0	...
1987358	  785.7	  570.7	 3882.0	...
1987359	  786.1	  571.5	 3880.0	...
1987360	  786.1	  571.7	 3879.0	...
1987361	  786.1	  571.1	 3878.0	...
1987362	  785.6	  570.7	 3877.0	...
1987363	  785.2	  570.8	 3875.0	...
1987364	  784.8	  570.8	 3874.0	...
1987365	  784.8	  570.6	 3873.0	...
1987366	  785.1	  570.5	 3875.0	...
1987367	  785.4	  570.5	 3876.0	...
1987368	  785.6	  570.5	 3876.0	...
1987369	  785.4	  570.8	 3876.0	...
1987370	  785.2	  571.1	 3875.0	...
1987371	  785.0	  571.3	 3877.0	...
1987372	  784.9	  571.1	 3879.0	...
1987373	  785.0	  571.0	 3882.0	...
1987374	  785.1	  571.1	 3884.0	...
1987375	  785.1	  571.1	 3884.0	...
1987376	  785.0	  572.0	 3883.0	...
1987377	  784.7	  572.9	 3882.0	...
1987378	  784.3	  573.3	 3881.0	...
1987379	  784.0	  572.8	 3881.0	...
1987380	  784.1	  572.1	 3880.0	...
1987381	  784.4	  572.0	 3879.0	...
1987382	  784.4	  572.0	 3879.0	...
1987383	  784.2	  572.0	 3877.0	...
1987384	  783.9	  571.7	 3874.0	...
1987385	  784.0	  571.5	 3873.0	...
1987386	  784.1	  571.5	 3875.0	...
1987387	  783.8	  571.8	 3877.0	...
1987388	  783.5	  572.0	 3879.0	...
1987389	  783.0	  572.2	 3881.0	...
1987390	  783.0	  572.6	 3882.0	...
1987391	  782.9	  572.9	 3882.0	...
1987392	  783.0	  573.1	 3880.0	...
1987393	  783.0	  573.5	 3878.0	...
1987394	  783.1	  574.0	 3876.0	...
1987395	  783.2	  574.0	 3876.0	...
1987396	  783.3	  573.5	 3874.0	...
1987397	  783.6	  573.2	 3871.0	...
1987398	  783.8	  573.2	 3869.0	...
1987399	  783.9	  573.3	 3869.0	...
1987400	  783.9	  573.3	 3870.0	...
1987401	  783.9	  573.3	 3870.0	...
1987402	  783.8	  573.3	 3870.0	...
1987403	  783.8	  573.6	 3870.0	...
1987404	  783.7	  573.9	 3868.0	...
1987405	  784.0	  573.6	 3866.0	...
1987406	  784.4	  573.2	 3864.0	...
1987407	  784.8	  572.9	 3864.0	...
1987408	  784.9	  573.1	 3863.0	...
1987409	  785.0	  573.4	 3861.0	...
1987410	  785.1	  573.4	 3860.0	...
1987411	  785.2	  573.4	 3860.0	...
1987412	  785.2	  573.4	 3861.0	...
1987413	  785.3	  573.3	 3861.0	...
1987414	  785.2	  573.2	 3861.0	...
1987415	  785.1	  573.1	 3861.0	...
1987416	  785.0	  573.0	 3861.0	...
1987417	  785.0	  573.0	 3861.0	...
1987418	  785.0	  572.6	 3861.0	...
1987419	  785.0	  572.3	 3862.0	...
1987420	  785.0	  572.9	 3862.0	...
1987421	  785.0	  574.0	 3859.0	...
1987422	  785.1	  575.0	 3857.0	...
1987423	  785.3	  575.4	 3855.0	...
1987424	  785.2	  575.7	 3855.0	...
1987425	  785.0	  575.3	 3855.0	...
1987426	  784.6	  574.7	 3855.0	...
1987427	  784.4	  574.1	 3856.0	...
1987428	  784.2	  574.1	 3858.0	...
1987429	  784.4	  573.9	 3859.0	...
1987430	  784.7	  573.7	 3859.0	...
1987431	  785.1	  573.4	 3858.0	...
1987432	  785.2	  573.3	 3857.0	...
1987433	  785.3	  573.3	 3856.0	...
1987434	  784.9	  573.6	 3851.0	...
1987435	  784.5	  573.9	 3846.0	...
1987436	  784.3	  574.0	 3844.0	...
1987437	  784.6	  573.9	 3847.0	...
1987438	  784.8	  573.6	 3850.0	...
1987439	  784.5	  573.4	 3853.0	...
1987440	  784.3	  573.2	 3855.0	...
1987441	  784.1	  573.2	 3856.0	...
1987442	  783.9	  573.2	 3853.0	...
1987443	  783.7	  572.9	 3849.0	...
1987444	  783.5	  572.6	 3846.0	...
1987445	  783.4	  572.1	 3847.0	...
1987446	  783.3	  571.8	 3848.0	...
1987447	  783.5	  571.5	 3849.0	...
1987448	  783.6	  571.3	 3850.0	...
1987449	  783.8	  571.2	 3851.0	...
1987450	  783.7	  571.3	 3852.0	...
1987451	  783.8	  572.1	 3853.0	...
1987452	  784.3	  573.2	 3850.0	...
1987453	  784.8	  574.1	 3847.0	...
1987454	  785.3	  574.4	 3844.0	...
1987455	  784.9	  574.5	 3844.0	...
1987456	  784.5	  574.6	 3843.0	...
1987457	  784.1	  574.8	 3841.0	...
1987458	  784.1	  575.1	 3840.0	...
1987459	  784.0	  575.2	 3840.0	...
1987460	  784.0	  575.5	 3840.0	...
1987461	  783.9	  575.6	 3840.0	...
1987462	  783.8	  575.7	 3839.0	...
1987463	  783.7	  575.6	 3839.0	...
1987464	  783.5	  575.6	 3837.0	...
1987465	  783.3	  575.5	 3837.0	...
1987466	  783.4	  575.1	 3837.0	...
1987467	  783.8	  574.7	 3837.0	...
1987468	  784.3	  574.2	 3837.0	...
1987469	  784.4	  573.7	 3836.0	...
1987470	  784.3	  573.5	 3836.0	...
1987471	  784.2	  573.3	 3838.0	...
1987472	  784.3	  573.6	 3839.0	...
1987473	  783.6	  573.8	 3841.0	...
1987474	  782.8	  574.2	 3841.0	...
1987475	  782.0	  574.7	 3841.0	...
1987476	  782.0	  575.0	 3841.0	...
1987477	  782.1	  575.0	 3838.0	...
1987478	  782.4	  574.7	 3834.0	...
1987479	  783.1	  574.5	 3830.0	...
1987480	  783.7	  574.3	 3830.0	...
1987481	  784.1	  574.3	 3831.0	...
1987482	  784.1	  574.2	 3832.0	...
1987483	  783.8	  574.3	 3832.0	...
1987484	  783.5	  574.3	 3833.0	...
1987485	  783.1	  574.2	 3836.0	...
MSG	1987486 0000 _ Number Off
1987486	  783.1	  574.4	 3838.0	...
1987487	  783.8	  574.8	 3841.0	...
1987488	  784.5	  574.9	 3842.0	...
1987489	  784.9	  574.5	 3844.0	...
1987490	  784.7	  574.2	 3845.0	...
1987491	  784.3	  574.0	 3846.0	...
1987492	  784.1	  573.7	 3843.0	...
1987493	  783.8	  573.6	 3841.0	...
1987494	  783.6	  573.6	 3836.0	...
1987495	  783.5	  573.6	 3835.0	...
1987496	  783.4	  573.6	 3834.0	...
1987497	  782.9	  573.7	 3837.0	...
1987498	  782.4	  573.9	 3840.0	...
1987499	  781.9	  574.6	 3839.0	...
1987500	  781.8	  575.0	 3837.0	...
1987501	  782.2	  575.3	 3836.0	...
1987502	  782.7	  575.1	 3837.0	...
1987503	  783.4	  574.7	 3838.0	...
1987504	  783.6	  573.7	 3840.0	...
1987505	  783.8	  572.9	 3841.0	...
1987506	  783.8	  572.3	 3842.0	...
1987507	  784.1	  572.3	 3842.0	...
1987508	  784.3	  572.3	 3842.0	...
1987509	  784.1	  572.2	 3841.0	...
1987510	  783.7	  572.4	 3840.0	...
1987511	  783.3	  572.9	 3840.0	...
1987512	  783.3	  573.4	 3841.0	...
1987513	  783.5	  573.8	 3841.0	...
1987514	  783.6	  573.9	 3841.0	...
1987515	  783.8	  574.0	 3837.0	...
1987516	  783.6	  574.1	 3836.0	...
1987517	  783.4	  574.1	 3835.0	...
1987518	  783.2	  574.1	 3836.0	...
1987519	  783.2	  573.5	 3835.0	...
1987520	  783.5	  573.2	 3835.0	...
1987521	  783.8	  572.8	 3835.0	...
1987522	  784.1	  573.0	 3837.0	...
1987523	  784.2	  572.9	 3839.0	...
1987524	  784.3	  572.7	 3840.0	...
1987525	  783.9	  572.6	 3841.0	...
1987526	  783.5	  572.5	 3842.0	...
1987527	  783.7	  572.3	 3843.0	...
1987528	  784.2	  572.0	 3844.0	...
1987529	  784.6	  571.9	 3843.0	...
1987530	  784.6	  572.2	 3844.0	...
1987531	  784.5	  572.3	 3845.0	...
1987532	  784.1	  572.5	 3846.0	...
1987533	  783.7	  572.6	 3843.0	...
1987534	  783.8	  572.7	 3840.0	...
1987535	  784.3	  572.7	 3838.0	...
1987536	  784.9	  572.6	 3838.0	...
1987537	  785.4	  572.4	 3840.0	...
1987538	  785.8	  572.3	 3842.0	...
1987539	  786.2	  572.2	 3844.0	...
1987540	  786.0	  572.4	 3843.0	...
1987541	  785.6	  572.5	 3841.0	...
1987542	  785.2	  572.5	 3839.0	...
1987543	  785.0	  572.5	 3838.0	...
1987544	  784.9	  573.3	 3836.0	...
1987545	  784.8	  574.0	 3834.0	...
1987546	  784.8	  573.1	 3832.0	...
1987547	  784.9	  571.5	 3832.0	...
1987548	  784.9	  570.3	 3832.0	...
1987549	  784.9	  570.9	 3832.0	...
1987550	  784.9	  571.6	 3831.0	...
1987551	  784.9	  571.9	 3830.0	...
1987552	  784.8	  572.2	 3831.0	...
1987553	  784.5	  572.4	 3833.0	...
1987554	  784.3	  572.5	 3834.0	...
1987555	  784.2	  572.3	 3833.0	...
1987556	  784.2	  572.1	 3833.0	...
1987557	  784.3	  571.7	 3833.0	...
1987558	  784.3	  571.6	 3833.0	...
1987559	  784.1	  571.6	 3833.0	...
1987560	  784.0	  571.8	 3833.0	...
1987561	  783.8	  572.1	 3833.0	...
1987562	  783.7	  572.1	 3833.0	...
1987563	  784.0	  572.0	 3834.0	...
1987564	  784.3	  571.9	 3835.0	...
1987565	  784.7	  571.9	 3835.0	...
1987566	  784.7	  571.7	 3834.0	...
1987567	  784.8	  571.5	 3838.0	...
1987568	  785.0	  571.2	 3842.0	...
1987569	  785.3	  571.2	 3846.0	...
1987570	  785.6	  571.2	 3846.0	...
1987571	  785.5	  571.3	 3846.0	...
1987572	  785.5	  571.4	 3847.0	...
1987573	  785.4	  571.5	 3848.0	...
1987574	  785.4	  571.6	 3850.0	...
1987575	  785.5	  571.5	 3850.0	...
1987576	  785.7	  571.5	 3849.0	...
1987577	  785.6	  571.7	 3848.0	...
1987578	  785.1	  571.9	 3848.0	...
1987579	  784.2	  572.4	 3848.0	...
1987580	  783.5	  572.7	 3848.0	...
1987581	  783.1	  573.0	 3848.0	...
1987582	  783.7	  573.3	 3849.0	...
1987583	  784.3	  573.6	 3850.0	...
1987584	  784.5	  574.0	 3847.0	...
1987585	  784.2	  574.1	 3842.0	...
1987586	  783.8	  574.0	 3841.0	...
1987587	  783.5	  573.8	 3846.0	...
1987588	  783.0	  573.6	 3851.0	...
1987589	  782.4	  573.3	 3852.0	...
1987590	  782.5	  572.8	 3852.0	...
1987591	  782.8	  572.2	 3851.0	...
1987592	  783.2	  572.4	 3851.0	...
1987593	  783.2	  573.0	 3849.0	...
1987594	  783.2	  572.6	 3847.0	...
1987595	  783.1	  571.8	 3846.0	...
1987596	  782.8	  570.9	 3846.0	...
1987597	  782.7	  570.9	 3846.0	...
1987598	  782.8	  571.2	 3846.0	...
1987599	  783.3	  571.6	 3846.0	...
1987600	  783.8	  572.1	 3848.0	...
1987601	  784.1	  572.3	 3851.0	...
1987602	  784.1	  572.3	 3854.0	...
1987603	  784.1	  572.1	 3854.0	...
1987604	  784.4	  571.9	 3854.0	...
1987605	  784.8	  571.9	 3855.0	...
1987606	  785.3	  571.7	 3855.0	...
1987607	  785.5	  571.5	 3854.0	...
1987608	  785.5	  572.0	 3854.0	...
1987609	  785.3	  572.7	 3854.0	...
1987610	  784.9	  573.4	 3853.0	...
1987611	  784.4	  573.5	 3853.0	...
1987612	  784.0	  573.5	 3854.0	...
1987613	  784.2	  573.3	 3857.0	...
1987614	  784.6	  573.1	 3860.0	...
1987615	  784.6	  572.9	 3863.0	...
1987616	  784.3	  572.9	 3862.0	...
1987617	  783.9	  572.7	 3862.0	...
1987618	  783.7	  572.5	 3861.0	...
1987619	  783.4	  572.5	 3860.0	...
1987620	  783.4	  572.9	 3859.0	...
1987621	  783.8	  573.0	 3859.0	...
1987622	  784.4	  573.2	 3860.0	...
1987623	  784.9	  573.1	 3859.0	...
1987624	  784.8	  572.7	 3859.0	...
1987625	  784.6	  572.4	 3860.0	...
1987626	  784.3	  571.7	 3860.0	...
1987627	  783.8	  571.5	 3860.0	...
1987628	  783.4	  571.1	 3859.0	...
1987629	  783.4	  571.0	 3860.0	...
1987630	  783.5	  570.7	 3865.0	...
1987631	  783.1	  570.6	 3869.0	...
1987632	  782.9	  570.6	 3874.0	...
1987633	  782.6	  570.8	 3875.0	...
1987634	  782.8	  570.8	 3876.0	...
1987635	  782.8	  571.2	 3873.0	...
1987636	  782.8	  571.7	 3871.0	...
1987637	  782.8	  572.2	 3871.0	...
1987638	  782.7	  572.2	 3873.0	...
1987639	  782.7	  572.2	 3878.0	...
1987640	  782.8	  572.0	 3880.0	...
1987641	  782.8	  572.1	 3880.0	...
1987642	  782.8	  572.1	 3878.0	...
1987643	  783.2	  572.0	 3875.0	...
1987644	  783.7	  572.2	 3874.0	...
1987645	  784.1	  572.4	 3873.0	...
1987646	  784.1	  572.6	 3874.0	...
1987647	  784.1	  572.5	 3875.0	...
1987648	  783.8	  572.5	 3876.0	...
1987649	  783.5	  572.3	 3876.0	...
1987650	  783.2	  572.3	 3877.0	...
1987651	  783.2	  572.2	 3878.0	...
1987652	  783.3	  572.3	 3878.0	...
1987653	  783.4	  572.3	 3878.0	...
1987654	  783.6	  572.3	 3878.0	...
1987655	  783.8	  572.0	 3877.0	...
1987656	  784.0	  571.4	 3875.0	...
1987657	  784.2	  570.9	 3873.0	...
1987658	  784.9	  570.6	 3874.0	...
1987659	  785.4	  570.8	 3875.0	...
1987660	  785.7	  571.3	 3874.0	...
1987661	  785.4	  571.7	 3874.0	...
1987662	  785.1	  571.9	 3874.0	...
1987663	  785.0	  572.0	 3873.0	...
1987664	  784.8	  572.0	 3872.0	...
1987665	  784.6	  571.4	 3871.0	...
1987666	  784.4	  570.8	 3872.0	...
1987667	  784.2	  570.0	 3873.0	...
1987668	  784.2	  569.9	 3873.0	...
1987669	  784.6	  569.9	 3872.0	...
1987670	  784.9	  570.1	 3872.0	...
1987671	  785.0	  570.3	 3871.0	...
1987672	  785.1	  570.4	 3871.0	...
1987673	  785.5	  570.5	 3870.0	...
1987674	  785.8	  570.6	 3870.0	...
1987675	  785.8	  570.7	 3869.0	...
1987676	  785.8	  570.7	 3869.0	...
1987677	  785.5	  570.8	 3871.0	...
1987678	  785.3	  570.9	 3873.0	...
1987679	  785.1	  570.9	 3875.0	...
1987680	  785.2	  570.4	 3876.0	...
1987681	  785.2	  569.9	 3876.0	...
1987682	  785.2	  569.5	 3876.0	...
1987683	  785.2	  569.6	 3875.0	...
1987684	  785.3	  569.6	 3875.0	...
MSG	1987685 0000 _ Number On
1987685	  785.5	  569.6	 3875.0	...
1987686	  785.6	  569.5	 3876.0	...
1987687	  785.5	  569.5	 3876.0	...
1987688	  785.4	  569.6	 3877.0	...
1987689	  785.2	  569.8	 3878.0	...
1987690	  785.1	  569.9	 3878.0	...
1987691	  784.9	  569.9	 3878.0	...
1987692	  784.8	  569.9	 3878.0	...
1987693	  784.7	  569.5	 3878.0	...
1987694	  784.7	  569.1	 3877.0	...
1987695	  784.4	  569.5	 3876.0	...
1987696	  784.0	  570.4	 3876.0	...
1987697	  784.3	  570.2	 3878.0	...
1987698	  784.9	  569.4	 3882.0	...
1987699	  785.5	  568.4	 3886.0	...
1987700	  785.4	  568.5	 3887.0	...
1987701	  785.3	  568.4	 3888.0	...
1987702	  785.3	  568.5	 3890.0	...
1987703	  785.3	  568.2	 3892.0	...
1987704	  785.4	  568.0	 3891.0	...
1987705	  785.2	  567.7	 3891.0	...
1987706	  785.1	  567.7	 3891.0	...
1987707	  784.9	  567.8	 3891.0	...
1987708	  784.7	  567.7	 3891.0	...
1987709	  784.7	  567.6	 3891.0	...
1987710	  785.0	  567.5	 3892.0	...
1987711	  785.2	  567.8	 3892.0	...
1987712	  785.3	  568.2	 3893.0	...
1987713	  785.2	  568.4	 3893.0	...
1987714	  785.1	  568.4	 3892.0	...
1987715	  784.9	  568.6	 3892.0	...
1987716	  784.9	  568.7	 3890.0	...
1987717	  784.9	  568.8	 3889.0	...
1987718	  784.9	  568.7	 3890.0	...
1987719	  784.9	  568.5	 3893.0	...
1987720	  784.5	  568.5	 3895.0	...
1987721	  784.1	  568.7	 3897.0	...
1987722	  784.2	  568.8	 3901.0	...
1987723	  784.6	  568.6	 3904.0	...
1987724	  785.0	  568.5	 3906.0	...
1987725	  784.9	  568.3	 3907.0	...
1987726	  784.7	  568.3	 3907.0	...
1987727	  784.6	  568.2	 3908.0	...
1987728	  784.6	  568.0	 3907.0	...
1987729	  784.6	  567.8	 3906.0	...
1987730	  784.9	  567.6	 3903.0	...
1987731	  785.3	  567.5	 3901.0	...
1987732	  785.8	  567.5	 3901.0	...
1987733	  786.0	  567.6	 3902.0	...
1987734	  786.1	  567.7	 3901.0	...
1987735	  785.9	  567.8	 3900.0	...
1987736	  785.9	  568.0	 3900.0	...
1987737	  786.0	  568.6	 3901.0	...
1987738	  785.7	  569.2	 3904.0	...
1987739	  785.1	  569.8	 3904.0	...
1987740	  784.4	  570.2	 3905.0	...
1987741	  784.3	  570.5	 3905.0	...
1987742	  783.9	  570.5	 3906.0	...
1987743	  783.7	  570.2	 3906.0	...
1987744	  783.5	  570.0	 3906.0	...
1987745	  783.4	  569.4	 3905.0	...
1987746	  783.2	  569.2	 3904.0	...
1987747	  783.0	  568.9	 3904.0	...
1987748	  783.1	  569.0	 3907.0	...
1987749	  783.2	  569.0	 3912.0	...
1987750	  783.3	  568.5	 3918.0	...
1987751	  783.3	  568.0	 3920.0	...
1987752	  783.4	  567.5	 3916.0	...
1987753	  783.5	  567.5	 3912.0	...
1987754	  783.5	  567.0	 3910.0	...
1987755	  783.5	  566.6	 3916.0	...
1987756	  783.4	  566.4	 3922.0	...
1987757	  783.4	  566.7	 3925.0	...
1987758	  783.6	  566.6	 3923.0	...
1987759	  783.7	  566.3	 3921.0	...
1987760	  783.9	  566.0	 3920.0	...
1987761	  783.8	  566.0	 3919.0	...
1987762	  783.7	  566.5	 3918.0	...
1987763	  783.6	  566.9	 3918.0	...
1987764	  783.5	  567.6	 3919.0	...
1987765	  783.5	  568.1	 3921.0	...
1987766	  783.5	  568.6	 3921.0	...
1987767	  783.5	  568.4	 3920.0	...
1987768	  783.4	  568.1	 3919.0	...
1987769	  783.4	  567.8	 3919.0	...
1987770	  783.3	  567.9	 3920.0	...
1987771	  783.2	  567.9	 3922.0	...
1987772	  783.0	  567.9	 3924.0	...
1987773	  783.0	  567.9	 3925.0	...
1987774	  783.0	  567.8	 3924.0	...
1987775	  782.9	  567.7	 3924.0	...
1987776	  782.9	  567.2	 3924.0	...
1987777	  782.8	  566.8	 3926.0	...
1987778	  782.8	  566.4	 3928.0	...
1987779	  782.8	  566.5	 3929.0	...
1987780	  782.8	  566.7	 3933.0	...
1987781	  782.8	  566.9	 3936.0	...
1987782	  782.7	  566.9	 3939.0	...
1987783	  783.4	  566.5	 3939.0	...
1987784	  784.0	  566.1	 3941.0	...
1987785	  784.7	  566.1	 3944.0	...
1987786	  784.8	  566.9	 3947.0	...
1987787	  784.7	  567.7	 3945.0	...
1987788	  784.4	  567.9	 3941.0	...
1987789	  784.0	  567.5	 3936.0	...
1987790	  783.9	  567.1	 3936.0	...
1987791	  784.2	  566.9	 3938.0	...
1987792	  784.5	  566.5	 3941.0	...
1987793	  784.5	  566.3	 3945.0	...
1987794	  784.0	  566.3	 3945.0	...
1987795	  783.6	  566.3	 3945.0	...
1987796	  783.4	  566.2	 3946.0	...
1987797	  783.5	  566.4	 3948.0	...
1987798	  783.6	  566.9	 3949.0	...
1987799	  783.6	  567.3	 3949.0	...
1987800	  783.1	  567.8	 3951.0	...
1987801	  782.6	  567.9	 3953.0	...
1987802	  782.1	  567.8	 3956.0	...
1987803	  782.1	  567.5	 3957.0	...
1987804	  782.1	  567.2	 3957.0	...
1987805	  782.2	  566.9	 3958.0	...
1987806	  782.4	  566.5	 3959.0	...
1987807	  782.7	  566.2	 3960.0	...
1987808	  783.0	  566.1	 3959.0	...
1987809	  783.1	  566.1	 3957.0	...
1987810	  782.9	  566.1	 3954.0	...
1987811	  782.7	  566.2	 3954.0	...
1987812	  782.8	  566.2	 3957.0	...
1987813	  783.0	  566.1	 3959.0	...
1987814	  783.3	  566.0	 3959.0	...
1987815	  783.1	  566.1	 3959.0	...
1987816	  782.9	  566.3	 3960.0	...
1987817	  782.5	  566.4	 3961.0	...
1987818	  782.4	  566.4	 3961.0	...
1987819	  782.0	  566.3	 3961.0	...
1987820	  781.7	  566.3	 3961.0	...
1987821	  781.6	  566.1	 3961.0	...
1987822	  781.9	  565.9	 3963.0	...
1987823	  782.3	  566.5	 3965.0	...
1987824	  782.8	  567.0	 3968.0	...
1987825	  783.2	  567.4	 3969.0	...
1987826	  783.5	  566.7	 3973.0	...
1987827	  783.5	  566.2	 3976.0	...
1987828	  783.2	  565.8	 3978.0	...
1987829	  782.9	  565.7	 3978.0	...
1987830	  782.6	  565.4	 3978.0	...
1987831	  782.4	  565.3	 3977.0	...
1987832	  782.4	  565.7	 3977.0	...
1987833	  782.4	  566.3	 3978.0	...
1987834	  782.5	  566.9	 3977.0	...
1987835	  782.6	  566.9	 3976.0	...
1987836	  782.6	  566.4	 3976.0	...
1987837	  782.7	  566.0	 3978.0	...
1987838	  782.6	  565.5	 3979.0	...
1987839	  782.5	  565.4	 3980.0	...
1987840	  782.4	  565.4	 3980.0	...
1987841	  782.5	  565.9	 3980.0	...
1987842	  782.5	  566.3	 3981.0	...
1987843	  782.8	  566.7	 3983.0	...
1987844	  783.0	  566.7	 3985.0	...
1987845	  783.2	  567.0	 3985.0	...
1987846	  783.3	  567.1	 3985.0	...
1987847	  783.3	  567.2	 3985.0	...
1987848	  783.2	  567.1	 3986.0	...
1987849	  783.0	  567.2	 3987.0	...
1987850	  782.8	  567.5	 3986.0	...
1987851	  782.8	  567.7	 3984.0	...
1987852	  783.0	  567.6	 3983.0	...
1987853	  783.1	  567.3	 3981.0	...
1987854	  783.1	  566.9	 3981.0	...
1987855	  783.2	  566.9	 3981.0	...
1987856	  783.3	  567.0	 3981.0	...
1987857	  783.3	  567.0	 3981.0	...
1987858	  783.2	  567.1	 3985.0	...
1987859	  783.0	  567.1	 3989.0	...
1987860	  782.9	  567.1	 3997.0	...
1987861	  782.9	  567.2	 4002.0	...
1987862	  783.1	  567.2	 4006.0	...
1987863	  783.1	  567.2	 4004.0	...
1987864	  783.1	  567.3	 4003.0	...
1987865	  783.1	  567.5	 4003.0	...
1987866	  783.0	  567.2	 4006.0	...
1987867	  782.8	  567.0	 4009.0	...
1987868	  782.5	  566.7	 4012.0	...
1987869	  782.4	  566.6	 4009.0	...
1987870	  782.8	  566.4	 4007.0	...
1987871	  783.2	  566.5	 4007.0	...
1987872	  783.3	  566.7	 4010.0	...
1987873	  783.1	  566.7	 4013.0	...
1987874	  782.5	  566.5	 4013.0	...
1987875	  781.9	  566.2	 4013.0	...
1987876	  781.4	  566.3	 4014.0	...
1987877	  781.4	  566.4	 4015.0	...
1987878	  781.4	  566.2	 4019.0	...
1987879	  781.7	  565.9	 4023.0	...
1987880	  782.0	  565.3	 4023.0	...
1987881	  782.4	  564.9	 4020.0	...
1987882	  782.4	  564.7	 4017.0	...
1987883	  782.5	  564.6	 4017.0	...
1987884	  782.5	  565.2	 4019.0	...
1987885	  782.4	  565.8	 4024.0	...
1987886	  782.1	  566.4	 4028.0	...
1987887	  782.0	  566.3	 4030.0	...
1987888	  781.9	  566.1	 4030.0	...
1987889	  781.4	  565.9	 4030.0	...
1987890	  781.0	  565.8	 4031.0	...
1987891	  780.6	  565.8	 4032.0	...
1987892	  780.8	  565.8	 4032.0	...
1987893	  781.1	  565.9	 4032.0	...
1987894	  781.3	  566.8	 4033.0	...
1987895	  781.2	  567.7	 4037.0	...
1987896	  781.1	  568.6	 4041.0	...
1987897	  781.1	  568.6	 4044.0	...
1987898	  781.3	  568.8	 4044.0	...
1987899	  781.6	  568.9	 4044.0	...
1987900	  781.9	  568.5	 4048.0	...
1987901	  782.0	  567.5	 4051.0	...
1987902	  781.9	  566.5	 4055.0	...
1987903	  781.8	  566.1	 4055.0	...
1987904	  781.8	  566.2	 4055.0	...
1987905	  781.8	  566.4	 4055.0	...
1987906	  781.4	  567.3	 4054.0	...
1987907	  781.1	  568.2	 4053.0	...
1987908	  781.0	  568.5	 4052.0	...
1987909	  781.2	  568.1	 4054.0	...
1987910	  781.4	  567.8	 4057.0	...
1987911	  781.6	  568.0	 4061.0	...
1987912	  781.9	  568.1	 4063.0	...
1987913	  782.2	  568.2	 4063.0	...
1987914	  782.3	  568.1	 4063.0	...
1987915	  782.1	  568.2	 4063.0	...
1987916	  782.0	  568.2	 4064.0	...
1987917	  781.9	  568.5	 4064.0	...
1987918	  781.9	  568.6	 4065.0	...
1987919	  781.8	  568.3	 4068.0	...
1987920	  781.6	  567.9	 4069.0	...
1987921	  781.8	  567.5	 4069.0	...
1987922	  781.9	  567.5	 4073.0	...
1987923	  782.2	  567.6	 4077.0	...
1987924	  781.8	  567.9	 4080.0	...
1987925	  781.4	  568.4	 4078.0	...
1987926	  780.8	  568.8	 4076.0	...
1987927	  780.5	  569.2	 4078.0	...
1987928	  780.4	  569.3	 4080.0	...
1987929	  780.3	  568.9	 4083.0	...
1987930	  780.3	  568.6	 4083.0	...
1987931	  780.3	  568.5	 4083.0	...
1987932	  780.3	  568.4	 4083.0	...
1987933	  780.1	  568.4	 4084.0	...
1987934	  779.9	  568.3	 4084.0	...
1987935	  780.4	  568.3	 4083.0	...
1987936	  781.1	  567.5	 4083.0	...
1987937	  781.4	  566.8	 4084.0	...
1987938	  781.0	  566.2	 4085.0	...
1987939	  780.6	  566.1	 4086.0	...
1987940	  780.7	  566.0	 4088.0	...
1987941	  780.8	  566.0	 4091.0	...
1987942	  780.8	  566.2	 4095.0	...
1987943	  780.8	  566.4	 4096.0	...
1987944	  780.9	  566.4	 4095.0	...
1987945	  780.7	  566.1	 4093.0	...
1987946	  780.4	  565.8	 4096.0	...
1987947	  780.2	  566.0	 4098.0	...
1987948	  780.2	  566.3	 4101.0	...
1987949	  780.3	  566.8	 4101.0	...
1987950	  780.3	  567.0	 4104.0	...
1987951	  779.9	  567.4	 4107.0	...
1987952	  779.6	  567.5	 4108.0	...
1987953	  779.9	  567.2	 4107.0	...
1987954	  780.3	  566.6	 4106.0	...
1987955	  780.8	  566.2	 4105.0	...
1987956	  780.7	  566.2	 4105.0	...
1987957	  780.6	  566.3	 4106.0	...
1987958	  780.5	  566.2	 4108.0	...
1987959	  780.4	  565.9	 4109.0	...
1987960	  780.5	  565.5	 4109.0	...
1987961	  780.6	  565.2	 4108.0	...
1987962	  780.7	  565.2	 4108.0	...
1987963	  780.6	  565.3	 4110.0	...
1987964	  780.6	  565.3	 4113.0	...
1987965	  780.5	  565.3	 4117.0	...
1987966	  780.3	  565.7	 4117.0	...
1987967	  780.2	  566.6	 4118.0	...
1987968	  780.0	  567.5	 4118.0	...
1987969	  779.9	  567.7	 4119.0	...
1987970	  779.9	  567.4	 4123.0	...
1987971	  779.9	  567.1	 4126.0	...
1987972	  779.8	  567.1	 4127.0	...
1987973	  779.8	  567.0	 4124.0	...
1987974	  779.7	  567.0	 4121.0	...
1987975	  779.7	  566.9	 4124.0	...
1987976	  779.7	  567.0	 4126.0	...
1987977	  779.7	  567.0	 4129.0	...
1987978	  780.2	  567.3	 4130.0	...
1987979	  780.6	  567.4	 4131.0	...
1987980	  781.0	  567.6	 4132.0	...
1987981	  780.9	  567.5	 4129.0	...
1987982	  780.5	  567.7	 4125.0	...
1987983	  780.2	  567.8	 4122.0	...
1987984	  779.9	  567.9	 4122.0	...
1987985	  779.5	  567.6	 4122.0	...
1987986	  779.1	  567.2	 4122.0	...
1987987	  778.7	  567.0	 4121.0	...
1987988	  778.9	  567.0	 4120.0	...
1987989	  779.3	  566.8	 4120.0	...
1987990	  779.7	  566.4	 4121.0	...
1987991	  779.8	  566.0	 4122.0	...
1987992	  779.8	  566.0	 4121.0	...
1987993	  779.5	  566.0	 4123.0	...
1987994	  779.2	  566.2	 4126.0	...
1987995	  779.6	  566.5	 4129.0	...
1987996	  780.1	  566.9	 4128.0	...
1987997	  780.2	  567.2	 4128.0	...
1987998	  779.8	  567.2	 4129.0	...
1987999	  779.4	  567.0	 4131.0	...
MSG	1988000 0000 _ Number Off
1988000	  779.4	  566.7	 4133.0	...
1988001	  779.4	  566.6	 4134.0	...
1988002	  779.4	  566.6	 4134.0	...
1988003	  779.5	  566.4	 4135.0	...
1988004	  779.7	  566.1	 4137.0	...
1988005	  779.9	  565.8	 4138.0	...
1988006	  780.0	  565.7	 4139.0	...
1988007	  780.0	  565.6	 4138.0	...
1988008	  780.0	  565.6	 4139.0	...
1988009	  780.0	  565.5	 4142.0	...
1988010	  780.2	  565.5	 4144.0	...
1988011	  780.3	  565.5	 4145.0	...
1988012	  780.3	  565.3	 4145.0	...
1988013	  780.2	  565.2	 4145.0	...
1988014	  780.1	  565.9	 4146.0	...
1988015	  780.2	  566.6	 4149.0	...
1988016	  780.2	  567.4	 4153.0	...
1988017	  780.1	  567.3	 4157.0	...
1988018	  780.0	  567.1	 4160.0	...
1988019	  779.6	  567.2	 4161.0	...
1988020	  779.3	  567.5	 4162.0	...
1988021	  779.1	  567.8	 4162.0	...
1988022	  779.2	  567.9	 4162.0	...
1988023	  779.3	  567.9	 4164.0	...
1988024	  779.4	  567.6	 4165.0	...
1988025	  779.3	  567.1	 4166.0	...
1988026	  779.2	  566.6	 4166.0	...
1988027	  779.1	  566.1	 4166.0	...
1988028	  779.2	  565.6	 4166.0	...
1988029	  779.2	  565.3	 4169.0	...
1988030	  779.1	  565.4	 4171.0	...
1988031	  779.2	  565.7	 4172.0	...
1988032	  779.5	  565.8	 4171.0	...
1988033	  779.3	  565.8	 4169.0	...
1988034	  778.9	  565.7	 4171.0	...
1988035	  778.6	  565.8	 4174.0	...
1988036	  778.8	  565.7	 4176.0	...
1988037	  779.1	  566.0	 4177.0	...
1988038	  779.3	  566.3	 4178.0	...
1988039	  779.2	  566.3	 4178.0	...
1988040	  779.0	  565.9	 4180.0	...
1988041	  778.8	  565.6	 4182.0	...
1988042	  779.2	  565.6	 4185.0	...
1988043	  779.8	  565.5	 4186.0	...
1988044	  780.3	  565.3	 4185.0	...
1988045	  780.5	  564.3	 4184.0	...
1988046	  780.2	  563.5	 4183.0	...
1988047	  779.8	  562.8	 4183.0	...
1988048	  779.4	  562.9	 4182.0	...
1988049	  779.3	  563.0	 4180.0	...
1988050	  779.5	  563.0	 4182.0	...
1988051	  779.8	  563.1	 4185.0	...
1988052	  779.7	  563.3	 4189.0	...
1988053	  779.5	  564.1	 4189.0	...
1988054	  779.4	  564.7	 4189.0	...
1988055	  779.3	  564.8	 4188.0	...
1988056	  779.3	  564.3	 4190.0	...
1988057	  779.3	  564.2	 4192.0	...
1988058	  779.0	  564.7	 4193.0	...
1988059	  778.6	  565.6	 4192.0	...
1988060	  778.2	  566.0	 4190.0	...
1988061	  778.3	  566.3	 4190.0	...
1988062	  778.4	  566.3	 4189.0	...
1988063	  778.6	  566.4	 4188.0	...
1988064	  778.7	  566.5	 4187.0	...
1988065	  779.2	  566.4	 4189.0	...
1988066	  779.7	  566.3	 4191.0	...
1988067	  780.0	  566.1	 4193.0	...
1988068	  779.4	  566.0	 4193.0	...
1988069	  778.8	  565.9	 4193.0	...
1988070	  778.7	  566.0	 4191.0	...
1988071	  779.1	  566.0	 4189.0	...
1988072	  779.8	  566.0	 4189.0	...
1988073	  780.3	  566.0	 4192.0	...
1988074	  780.5	  566.1	 4192.0	...
1988075	  780.5	  566.2	 4190.0	...
1988076	  780.4	  566.2	 4188.0	...
1988077	  780.8	  565.6	 4188.0	...
1988078	  781.1	  564.5	 4188.0	...
1988079	  780.6	  563.5	 4189.0	...
1988080	  779.6	  563.4	 4189.0	...
1988081	  778.6	  564.1	 4193.0	...
1988082	  778.4	  565.2	 4196.0	...
1988083	  778.8	  566.0	 4199.0	...
1988084	  779.1	  566.9	 4199.0	...
1988085	  778.7	  567.3	 4199.0	...
1988086	  778.1	  567.8	 4196.0	...
1988087	  777.6	  568.1	 4194.0	...
1988088	  777.9	  568.1	 4192.0	...
1988089	  778.1	  568.3	 4191.0	...
1988090	  778.2	  568.5	 4190.0	...
1988091	  778.2	  568.5	 4190.0	...
1988092	  778.1	  568.4	 4192.0	...
1988093	  778.0	  568.2	 4196.0	...
1988094	  777.9	  568.2	 4202.0	...
1988095	  777.5	  568.1	 4207.0	...
1988096	  777.1	  567.8	 4209.0	...
1988097	  776.9	  567.6	 4211.0	...
1988098	  777.0	  567.5	 4209.0	...
1988099	  777.0	  567.2	 4207.0	...
1988100	  777.2	  566.8	 4205.0	...
1988101	  777.3	  566.2	 4203.0	...
1988102	  777.4	  566.0	 4202.0	...
1988103	  777.2	  565.7	 4202.0	...
1988104	  777.4	  565.6	 4202.0	...
1988105	  777.6	  565.5	 4203.0	...
1988106	  777.6	  565.7	 4205.0	...
1988107	  777.4	  566.0	 4206.0	...
1988108	  776.9	  566.3	 4206.0	...
1988109	  776.6	  566.6	 4206.0	...
1988110	  776.6	  566.7	 4206.0	...
1988111	  777.0	  566.7	 4206.0	...
1988112	  777.4	  566.6	 4205.0	...
1988113	  777.5	  566.7	 4205.0	...
1988114	  777.5	  566.9	 4204.0	...
1988115	  777.5	  567.1	 4203.0	...
1988116	  777.2	  567.3	 4203.0	...
1988117	  777.2	  567.3	 4202.0	...
1988118	  777.3	  567.7	 4204.0	...
1988119	  777.6	  568.2	 4207.0	...
1988120	  777.6	  568.6	 4210.0	...
1988121	  777.5	  568.7	 4207.0	...
1988122	  776.6	  568.2	 4204.0	...
1988123	  775.7	  567.7	 4204.0	...
1988124	  775.7	  567.0	 4206.0	...
1988125	  776.3	  566.8	 4209.0	...
1988126	  777.2	  566.6	 4210.0	...
1988127	  777.4	  566.5	 4210.0	...
1988128	  777.6	  566.5	 4210.0	...
1988129	  777.6	  566.6	 4209.0	...
1988130	  777.5	  566.8	 4208.0	...
1988131	  777.3	  566.9	 4208.0	...
1988132	  777.1	  567.4	 4207.0	...
1988133	  777.0	  567.9	 4206.0	...
1988134	  777.0	  568.4	 4205.0	...
1988135	  777.0	  568.3	 4207.0	...
1988136	  776.9	  568.2	 4208.0	...
1988137	  776.9	  568.2	 4210.0	...
1988138	  776.9	  568.2	 4209.0	...
1988139	  777.2	  567.5	 4211.0	...
1988140	  777.4	  566.8	 4214.0	...
1988141	  777.7	  566.1	 4216.0	...
1988142	  777.7	  566.1	 4215.0	...
1988143	  777.5	  566.2	 4215.0	...
1988144	  777.2	  566.3	 4212.0	...
1988145	  776.8	  566.4	 4209.0	...
1988146	  776.7	  566.4	 4207.0	...
1988147	  776.6	  566.4	 4208.0	...
1988148	  776.8	  566.3	 4207.0	...
1988149	  777.1	  566.3	 4206.0	...
1988150	  777.7	  566.4	 4207.0	...
1988151	  778.0	  565.6	 4210.0	...
1988152	  778.3	  564.7	 4214.0	...
1988153	  778.4	  563.8	 4217.0	...
1988154	  778.6	  564.0	 4219.0	...
1988155	  778.6	  564.5	 4217.0	...
1988156	  778.6	  565.1	 4215.0	...
1988157	  778.4	  565.5	 4209.0	...
1988158	  777.9	  565.8	 4205.0	...
1988159	  777.6	  566.1	 4205.0	...
1988160	  777.3	  566.3	 4208.0	...
1988161	  777.3	  566.4	 4212.0	...
1988162	  777.3	  565.4	 4212.0	...
1988163	  777.0	  564.4	 4212.0	...
1988164	  776.7	  563.0	 4210.0	...
1988165	  777.0	  562.5	 4207.0	...
1988166	  777.4	  562.4	 4205.0	...
1988167	  777.8	  562.8	 4203.0	...
1988168	  777.6	  563.4	 4204.0	...
1988169	  777.5	  563.7	 4203.0	...
1988170	  777.6	  564.2	 4203.0	...
1988171	  777.9	  564.7	 4201.0	...
1988172	  778.3	  565.2	 4201.0	...
1988173	  778.4	  565.1	 4198.0	...
1988174	  778.1	  565.2	 4195.0	...
1988175	  777.7	  565.0	 4196.0	...
1988176	  777.4	  564.5	 4200.0	...
1988177	  777.4	  564.0	 4204.0	...
1988178	  777.4	  563.9	 4204.0	...
1988179	  777.4	  564.0	 4201.0	...
1988180	  777.7	  564.0	 4198.0	...
1988181	  778.2	  564.0	 4197.0	...
1988182	  778.4	  564.0	 4199.0	...
1988183	  778.4	  564.0	 4200.0	...
1988184	  778.5	  564.0	 4198.0	...
1988185	  778.8	  563.9	 4197.0	...
1988186	  778.9	  563.9	 4197.0	...
1988187	  778.9	  564.1	 4198.0	...
1988188	  778.7	  564.2	 4198.0	...
1988189	  778.7	  564.3	 4198.0	...
1988190	  778.7	  564.2	 4197.0	...
1988191	  778.7	  564.2	 4197.0	...
1988192	  778.7	  563.4	 4198.0	...
1988193	  778.7	  562.6	 4200.0	...
1988194	  778.8	  562.2	 4201.0	...
1988195	  778.9	  562.4	 4198.0	...
1988196	  778.9	  562.6	 4196.0	...
1988197	  778.7	  562.5	 4193.0	...
1988198	  778.4	  562.4	 4196.0	...
1988199	  778.4	  563.0	 4198.0	...
1988200	  778.6	  563.7	 4201.0	...
1988201	  778.7	  564.3	 4200.0	...
1988202	  778.6	  564.2	 4199.0	...
1988203	  778.6	  564.1	 4197.0	...
1988204	  778.8	  563.9	 4197.0	...
1988205	  778.8	  563.6	 4197.0	...
1988206	  778.6	  563.3	 4198.0	...
1988207	  778.5	  563.2	 4198.0	...
1988208	  778.2	  563.3	 4197.0	...
1988209	  778.1	  563.4	 4196.0	...
MSG	1988210 0000 _ Number On
1988210	  778.1	  563.4	 4198.0	...
1988211	  778.5	  563.4	 4202.0	...
1988212	  778.6	  563.1	 4205.0	...
1988213	  778.6	  562.9	 4205.0	...
1988214	  778.5	  563.1	 4204.0	...
1988215	  778.4	  563.3	 4202.0	...
1988216	  778.4	  563.5	 4203.0	...
1988217	  778.5	  563.3	 4206.0	...
1988218	  778.4	  562.9	 4210.0	...
1988219	  778.4	  562.6	 4210.0	...
1988220	  778.3	  563.4	 4209.0	...
1988221	  778.4	  564.4	 4208.0	...
1988222	  778.5	  565.6	 4205.0	...
1988223	  778.6	  565.7	 4203.0	...
1988224	  778.6	  565.8	 4203.0	...
1988225	  779.0	  565.9	 4203.0	...
1988226	  779.3	  566.0	 4199.0	...
1988227	  779.9	  566.1	 4194.0	...
1988228	  780.1	  565.2	 4191.0	...
1988229	  780.5	  564.5	 4193.0	...
1988230	  780.3	  563.8	 4196.0	...
1988231	  780.2	  564.0	 4197.0	...
1988232	  780.3	  564.0	 4197.0	...
1988233	  780.6	  564.0	 4197.0	...
1988234	  780.3	  564.0	 4197.0	...
1988235	  779.9	  564.0	 4196.0	...
1988236	  779.5	  564.1	 4197.0	...
1988237	  779.5	  564.0	 4198.0	...
1988238	  779.1	  563.9	 4196.0	...
1988239	  778.6	  563.9	 4192.0	...
1988240	  778.6	  564.0	 4193.0	...
1988241	  779.1	  564.0	 4198.0	...
1988242	  779.6	  564.0	 4200.0	...
1988243	  779.6	  564.2	 4199.0	...
1988244	  779.7	  564.4	 4198.0	...
1988245	  779.7	  564.7	 4200.0	...
1988246	  779.6	  564.8	 4201.0	...
1988247	  779.6	  565.1	 4197.0	...
1988248	  779.7	  565.7	 4192.0	...
1988249	  779.7	  566.4	 4188.0	...
1988250	  779.7	  566.8	 4188.0	...
1988251	  779.3	  565.9	 4190.0	...
1988252	  778.8	  564.9	 4191.0	...
1988253	  778.6	  563.9	 4191.0	...
1988254	  778.8	  564.0	 4190.0	...
1988255	  779.0	  563.9	 4189.0	...
1988256	  778.8	  563.6	 4191.0	...
1988257	  778.7	  563.3	 4193.0	...
1988258	  778.6	  563.1	 4194.0	...
1988259	  779.0	  563.0	 4194.0	...
1988260	  779.5	  563.1	 4196.0	...
1988261	  780.1	  563.3	 4199.0	...
1988262	  780.2	  563.5	 4202.0	...
1988263	  780.3	  563.6	 4202.0	...
1988264	  780.2	  563.6	 4199.0	...
1988265	  779.9	  563.6	 4197.0	...
1988266	  779.5	  563.4	 4194.0	...
1988267	  779.4	  562.8	 4194.0	...
1988268	  779.5	  562.2	 4195.0	...
1988269	  779.6	  561.8	 4193.0	...
1988270	  779.8	  561.8	 4190.0	...
1988271	  780.1	  561.7	 4187.0	...
1988272	  780.3	  561.8	 4185.0	...
1988273	  780.3	  562.2	 4185.0	...
1988274	  780.2	  563.2	 4184.0	...
1988275	  780.3	  564.2	 4186.0	...
1988276	  780.3	  564.9	 4188.0	...
1988277	  780.4	  565.1	 4191.0	...
1988278	  780.4	  565.1	 4192.0	...
1988279	  780.4	  565.0	 4192.0	...
1988280	  780.0	  564.7	 4193.0	...
1988281	  779.4	  564.2	 4197.0	...
1988282	  778.7	  563.7	 4201.0	...
1988283	  778.5	  563.2	 4201.0	...
1988284	  778.5	  563.2	 4197.0	...
1988285	  778.7	  563.2	 4195.0	...
1988286	  778.7	  563.0	 4197.0	...
1988287	  778.6	  562.7	 4200.0	...
1988288	  779.3	  562.2	 4201.0	...
1988289	  780.1	  561.9	 4201.0	...
1988290	  780.9	  561.7	 4202.0	...
1988291	  780.8	  561.7	 4202.0	...
1988292	  780.7	  562.1	 4202.0	...
1988293	  780.7	  562.7	 4203.0	...
1988294	  780.7	  563.4	 4208.0	...
1988295	  780.9	  563.9	 4213.0	...
1988296	  781.1	  564.1	 4213.0	...
1988297	  781.3	  564.2	 4209.0	...
1988298	  781.4	  564.7	 4204.0	...
1988299	  781.7	  565.1	 4202.0	...
1988300	  781.9	  565.1	 4203.0	...
1988301	  781.4	  564.8	 4206.0	...
1988302	  780.5	  564.8	 4208.0	...
1988303	  779.3	  565.3	 4205.0	...
1988304	  779.0	  565.7	 4201.0	...
1988305	  779.0	  565.6	 4196.0	...
1988306	  779.2	  565.5	 4197.0	...
1988307	  779.3	  565.0	 4199.0	...
1988308	  779.4	  564.7	 4203.0	...
1988309	  779.6	  564.2	 4204.0	...
1988310	  779.7	  563.9	 4204.0	...
1988311	  779.7	  563.6	 4206.0	...
1988312	  779.5	  563.5	 4210.0	...
1988313	  779.1	  563.7	 4212.0	...
1988314	  778.7	  563.8	 4211.0	...
1988315	  778.5	  564.4	 4209.0	...
1988316	  778.5	  565.0	 4209.0	...
1988317	  778.3	  565.7	 4209.0	...
1988318	  778.0	  565.7	 4211.0	...
1988319	  778.3	  565.6	 4211.0	...
1988320	  778.9	  564.7	 4210.0	...
1988321	  779.6	  563.9	 4209.0	...
1988322	  779.9	  563.5	 4210.0	...
1988323	  780.1	  563.9	 4211.0	...
1988324	  780.3	  564.3	 4211.0	...
1988325	  780.4	  564.7	 4211.0	...
1988326	  780.0	  565.1	 4209.0	...
1988327	  779.7	  565.6	 4209.0	...
1988328	  779.2	  566.0	 4208.0	...
1988329	  779.1	  566.2	 4210.0	...
1988330	  779.1	  566.2	 4212.0	...
1988331	  779.2	  566.2	 4214.0	...
1988332	  779.2	  566.3	 4214.0	...
1988333	  779.1	  566.2	 4214.0	...
1988334	  779.2	  566.0	 4215.0	...
1988335	  779.4	  566.0	 4215.0	...
1988336	  779.8	  566.1	 4215.0	...
1988337	  780.1	  565.8	 4213.0	...
1988338	  780.5	  565.3	 4211.0	...
1988339	  780.0	  564.7	 4210.0	...
1988340	  779.4	  564.6	 4213.0	...
1988341	  778.8	  565.1	 4216.0	...
1988342	  778.8	  565.6	 4217.0	...
1988343	  778.7	  566.1	 4216.0	...
1988344	  778.7	  566.9	 4214.0	...
1988345	  778.8	  567.7	 4211.0	...
1988346	  778.9	  567.7	 4209.0	...
1988347	  779.0	  566.9	 4207.0	...
1988348	  778.9	  566.2	 4208.0	...
1988349	  778.9	  566.3	 4210.0	...
1988350	  779.0	  566.3	 4213.0	...
1988351	  779.1	  566.3	 4215.0	...
1988352	  779.2	  566.5	 4215.0	...
1988353	  778.7	  566.8	 4214.0	...
1988354	  778.2	  566.9	 4213.0	...
1988355	  778.1	  566.4	 4212.0	...
1988356	  778.6	  565.8	 4212.0	...
1988357	  779.1	  565.8	 4211.0	...
1988358	  779.2	  566.5	 4213.0	...
1988359	  779.2	  567.1	 4215.0	...
1988360	  779.1	  567.5	 4217.0	...
1988361	  778.9	  567.6	 4217.0	...
1988362	  778.7	  567.0	 4217.0	...
1988363	  778.7	  566.3	 4217.0	...
1988364	  778.6	  565.6	 4217.0	...
1988365	  778.7	  565.6	 4217.0	...
1988366	  778.7	  565.7	 4218.0	...
1988367	  778.6	  565.9	 4219.0	...
1988368	  778.5	  566.2	 4217.0	...
1988369	  778.3	  566.5	 4217.0	...
1988370	  778.4	  566.6	 4215.0	...
1988371	  778.4	  566.6	 4216.0	...
1988372	  778.6	  566.6	 4215.0	...
1988373	  778.9	  567.0	 4213.0	...
1988374	  778.9	  567.6	 4210.0	...
1988375	  778.8	  568.2	 4207.0	...
1988376	  778.6	  568.2	 4207.0	...
1988377	  778.6	  568.1	 4208.0	...
1988378	  778.6	  567.9	 4208.0	...
1988379	  778.8	  567.7	 4208.0	...
1988380	  779.1	  567.6	 4211.0	...
1988381	  779.3	  567.6	 4214.0	...
1988382	  779.3	  567.6	 4217.0	...
1988383	  779.0	  567.7	 4216.0	...
1988384	  778.7	  567.7	 4213.0	...
1988385	  778.6	  568.2	 4210.0	...
1988386	  779.0	  568.7	 4209.0	...
1988387	  779.2	  569.3	 4208.0	...
1988388	  779.2	  569.3	 4204.0	...
1988389	  779.2	  569.3	 4201.0	...
1988390	  779.4	  569.1	 4198.0	...
1988391	  779.7	  568.9	 4198.0	...
1988392	  779.6	  568.9	 4197.0	...
1988393	  779.4	  568.8	 4197.0	...
1988394	  779.2	  568.7	 4198.0	...
1988395	  779.1	  568.5	 4200.0	...
1988396	  779.1	  568.3	 4205.0	...
1988397	  779.0	  568.2	 4210.0	...
1988398	  779.0	  568.1	 4212.0	...
1988399	  779.2	  568.1	 4211.0	...
1988400	  779.3	  568.1	 4210.0	...
1988401	  779.4	  568.3	 4211.0	...
1988402	  779.4	  569.1	 4212.0	...
1988403	  779.3	  569.9	 4211.0	...
1988404	  779.5	  570.6	 4209.0	...
1988405	  779.6	  570.6	 4209.0	...
1988406	  779.8	  570.7	 4211.0	...
1988407	  779.9	  570.6	 4212.0	...
1988408	  779.4	  570.7	 4211.0	...
1988409	  779.0	  570.9	 4208.0	...
1988410	  778.5	  570.9	 4207.0	...
1988411	  778.5	  570.8	 4204.0	...
1988412	  778.4	  570.6	 4204.0	...
1988413	  778.4	  570.5	 4207.0	...
1988414	  778.5	  570.5	 4210.0	...
1988415	  778.6	  570.5	 4214.0	...
1988416	  778.7	  570.3	 4213.0	...
1988417	  778.7	  570.0	 4216.0	...
1988418	  778.7	  569.7	 4218.0	...
1988419	  778.5	  569.6	 4221.0	...
1988420	  778.4	  569.8	 4221.0	...
1988421	  778.4	  570.0	 4222.0	...
1988422	  778.9	  569.9	 4222.0	...
1988423	  779.4	  569.9	 4221.0	...
1988424	  780.2	  569.9	 4216.0	...
1988425	  780.4	  568.8	 4212.0	...
1988426	  780.5	  567.6	 4210.0	...
1988427	  780.3	  567.0	 4211.0	...
1988428	  780.2	  567.7	 4213.0	...
1988429	  780.3	  568.6	 4214.0	...
1988430	  780.2	  568.8	 4214.0	...
1988431	  780.1	  568.9	 4214.0	...
1988432	  780.2	  568.7	 4215.0	...
1988433	  780.2	  569.0	 4216.0	...
1988434	  780.3	  569.4	 4217.0	...
1988435	  780.3	  569.4	 4215.0	...
1988436	  780.2	  568.9	 4212.0	...
1988437	  780.2	  568.4	 4210.0	...
1988438	  780.2	  568.4	 4210.0	...
1988439	  780.2	  568.8	 4211.0	...
1988440	  780.3	  569.2	 4211.0	...
1988441	  780.4	  569.5	 4211.0	...
1988442	  780.6	  569.3	 4213.0	...
1988443	  780.8	  568.9	 4215.0	...
1988444	  780.4	  568.8	 4213.0	...
1988445	  780.0	  569.4	 4210.0	...
1988446	  779.6	  570.0	 4210.0	...
1988447	  780.1	  570.5	 4214.0	...
1988448	  780.6	  570.5	 4218.0	...
1988449	  780.9	  570.1	 4219.0	...
1988450	  780.8	  569.7	 4219.0	...
1988451	  780.3	  568.7	 4219.0	...
1988452	  779.8	  568.1	 4218.0	...
1988453	  779.5	  567.8	 4218.0	...
1988454	  779.7	  567.8	 4215.0	...
1988455	  780.0	  567.6	 4210.0	...
1988456	  780.2	  567.1	 4206.0	...
1988457	  780.4	  568.2	 4205.0	...
1988458	  780.5	  569.5	 4205.0	...
1988459	  780.7	  570.9	 4205.0	...
1988460	  780.9	  571.1	 4204.0	...
1988461	  781.0	  570.5	 4203.0	...
1988462	  781.0	  569.8	 4202.0	...
1988463	  781.0	  569.1	 4202.0	...
1988464	  780.6	  569.1	 4201.0	...
1988465	  780.4	  569.5	 4201.0	...
1988466	  780.2	  570.1	 4203.0	...
1988467	  780.5	  570.5	 4204.0	...
1988468	  780.6	  570.3	 4206.0	...
1988469	  780.2	  570.2	 4207.0	...
1988470	  779.7	  569.8	 4207.0	...
1988471	  779.5	  569.2	 4207.0	...
1988472	  780.1	  568.4	 4204.0	...
1988473	  780.8	  568.9	 4201.0	...
1988474	  781.0	  569.8	 4201.0	...
1988475	  780.8	  570.2	 4205.0	...
1988476	  780.4	  569.8	 4205.0	...
1988477	  780.2	  569.6	 4202.0	...
1988478	  780.3	  569.8	 4198.0	...
1988479	  780.2	  569.9	 4197.0	...
1988480	  780.2	  569.9	 4194.0	...
1988481	  779.6	  570.3	 4189.0	...
1988482	  778.9	  570.7	 4186.0	...
1988483	  778.2	  571.1	 4185.0	...
1988484	  778.0	  571.1	 4185.0	...
1988485	  777.8	  571.2	 4184.0	...
1988486	  777.7	  571.3	 4184.0	...
EFIX R   1985439	1988486	3048	  778.3	  568.0	   3878
SSACC R  1988487
1988487	  777.7	  571.5	 4185.0	...
1988488	  777.8	  571.8	 4183.0	...
1988489	  777.8	  573.0	 4182.0	...
1988490	  777.9	  575.3	 4176.0	...
1988491	  778.1	  577.8	 4172.0	...
1988492	  778.3	  581.0	 4167.0	...
1988493	  777.5	  584.1	 4165.0	...
1988494	  776.8	  589.8	 4163.0	...
1988495	  775.9	  597.7	 4162.0	...
1988496	  775.1	  609.6	 4161.0	...
1988497	  773.3	  623.4	 4161.0	...
1988498	  771.7	  638.3	 4161.0	...
1988499	  770.8	  653.0	 4166.0	...
1988500	  770.7	  669.4	 4170.0	...
1988501	  770.0	  687.8	 4175.0	...
1988502	  769.2	  706.0	 4180.0	...
1988503	  768.1	  724.0	 4185.0	...
1988504	  767.0	  742.2	 4191.0	...
1988505	  766.6	  760.4	 4191.0	...
1988506	  766.0	  776.7	 4197.0	...
1988507	  766.3	  792.1	 4204.0	...
1988508	  764.8	  807.2	 4211.0	...
1988509	  764.0	  822.6	 4212.0	...
1988510	  762.0	  836.4	 4212.0	...
1988511	  761.0	  849.2	 4210.0	...
1988512	  759.3	  860.7	 4209.0	...
MSG	1988513 0000 _ Number Off
1988513	  758.2	  871.6	 4209.0	...
1988514	  757.8	  881.5	 4212.0	...
1988515	  757.7	  891.3	 4217.0	...
1988516	  758.0	  901.7	 4220.0	...
1988517	  758.6	  913.1	 4223.0	...
1988518	  759.8	  922.9	 4223.0	...
1988519	  761.1	  932.6	 4218.0	...
1988520	  762.3	  943.2	 4211.0	...
1988521	  763.8	  955.8	 4204.0	...
1988522	  765.4	  967.3	 4202.0	...
1988523	  767.0	  979.1	 4199.0	...
1988524	  769.2	  989.3	 4195.0	...
1988525	  771.3	 1000.5	 4191.0	...
1988526	  773.3	 1011.1	 4190.0	...
1988527	  774.7	 1022.1	 4190.0	...
1988528	  776.2	 1031.8	 4185.0	...
1988529	  777.6	 1039.4	 4180.0	...
1988530	  779.9	 1047.5	 4175.0	...
1988531	  783.2	 1053.7	 4173.0	...
1988532	  786.3	 1059.9	 4166.0	...
1988533	  788.5	 1065.2	 4160.0	...
1988534	  789.9	 1073.5	 4152.0	...
1988535	  792.0	 1082.1	 4148.0	...
1988536	  794.1	 1091.1	 4146.0	...
1988537	  794.8	 1101.2	 4146.0	...
1988538	  794.2	 1112.2	 4147.0	...
1988539	  792.1	 1125.0	 4146.0	...
1988540	  790.6	 1135.8	 4145.0	...
1988541	  788.6	 1148.0	 4144.0	...
1988542	  788.3	 1158.9	 4139.0	...
1988543	  788.0	 1171.7	 4133.0	...
1988544	  788.0	 1183.6	 4126.0	...
1988545	  788.1	 1196.6	 4123.0	...
1988546	  789.2	 1210.0	 4123.0	...
1988547	  790.6	 1223.5	 4122.0	...
1988548	  792.0	 1236.5	 4121.0	...
1988549	  793.5	 1248.9	 4123.0	...
1988550	  796.0	 1261.2	 4125.0	...
1988551	  799.4	 1274.0	 4126.0	...
1988552	  802.0	 1285.5	 4124.0	...
1988553	  804.3	 1296.5	 4123.0	...
1988554	  805.6	 1305.2	 4122.0	...
1988555	  807.3	 1314.4	 4123.0	...
1988556	  809.3	 1324.4	 4124.0	...
1988557	  811.5	 1335.1	 4125.0	...
1988558	  813.1	 1345.6	 4123.0	...
1988559	  814.4	 1354.3	 4120.0	...
1988560	  814.9	 1363.7	 4117.0	...
1988561	  815.2	 1374.7	 4111.0	...
1988562	  815.2	 1386.8	 4105.0	...
1988563	  814.9	 1401.0	 4095.0	...
1988564	  812.9	 1414.4	 4090.0	...
1988565	  809.5	 1428.5	 4085.0	...
1988566	  806.8	 1441.6	 4080.0	...
1988567	  805.5	 1454.7	 4075.0	...
1988568	  804.3	 1466.2	 4070.0	...
1988569	  803.1	 1477.3	 4069.0	...
1988570	  801.7	 1487.9	 4069.0	...
1988571	  802.0	 1498.1	 4068.0	...
1988572	  802.0	 1507.2	 4061.0	...
1988573	  803.0	 1516.6	 4055.0	...
1988574	  804.4	 1527.4	 4044.0	...
1988575	  806.6	 1539.3	 4039.0	...
1988576	  808.4	 1549.1	 4032.0	...
1988577	  810.8	 1560.0	 4029.0	...
1988578	  813.5	 1570.7	 4025.0	...
1988579	  816.5	 1583.0	 4024.0	...
1988580	  819.7	 1593.7	 4023.0	...
1988581	  822.7	 1604.1	 4018.0	...
1988582	  825.8	 1614.5	 4008.0	...
1988583	  828.5	 1625.8	 3998.0	...
1988584	  831.1	 1638.1	 3996.0	...
1988585	  833.2	 1650.0	 4000.0	...
1988586	  834.6	 1659.2	 4004.0	...
1988587	  836.2	 1668.0	 4004.0	...
1988588	  837.6	 1674.8	 4004.0	...
1988589	  839.8	 1684.6	 4003.0	...
1988590	  841.0	 1693.7	 4001.0	...
1988591	  842.5	 1703.6	 3999.0	...
1988592	  843.3	 1711.0	 3997.0	...
1988593	  845.4	 1719.1	 3996.0	...
1988594	  847.4	 1726.8	 3995.0	...
1988595	  849.7	 1735.8	 3991.0	...
1988596	  851.9	 1744.8	 3988.0	...
1988597	  854.2	 1754.1	 3983.0	...
1988598	  856.5	 1763.8	 3982.0	...
1988599	  858.7	 1772.9	 3982.0	...
1988600	  861.5	 1783.8	 3981.0	...
1988601	  864.2	 1794.2	 3975.0	...
1988602	  866.9	 1804.0	 3970.0	...
1988603	  869.9	 1811.4	 3967.0	...
1988604	  872.9	 1818.7	 3967.0	...
1988605	  874.9	 1824.4	 3967.0	...
1988606	  875.8	 1829.7	 3967.0	...
1988607	  876.6	 1834.8	 3963.0	...
1988608	  878.0	 1840.0	 3956.0	...
1988609	  879.5	 1846.5	 3949.0	...
1988610	  879.5	 1851.8	 3947.0	...
1988611	  879.8	 1859.0	 3947.0	...
1988612	  880.1	 1865.8	 3946.0	...
1988613	  880.7	 1874.1	 3944.0	...
1988614	  881.0	 1881.4	 3942.0	...
1988615	  881.1	 1888.1	 3943.0	...
1988616	  881.1	 1893.4	 3945.0	...
1988617	  880.6	 1899.5	 3942.0	...
1988618	  879.6	 1905.4	 3935.0	...
1988619	  879.4	 1912.1	 3927.0	...
1988620	  880.6	 1920.0	 3923.0	...
1988621	  882.4	 1927.5	 3917.0	...
1988622	  884.8	 1935.1	 3912.0	...
1988623	  886.9	 1941.4	 3908.0	...
1988624	  888.9	 1948.0	 3904.0	...
1988625	  890.3	 1952.8	 3901.0	...
1988626	  891.7	 1957.4	 3899.0	...
1988627	  893.1	 1962.1	 3897.0	...
1988628	  894.8	 1967.2	 3891.0	...
1988629	  896.7	 1973.2	 3884.0	...
1988630	  898.9	 1980.3	 3878.0	...
1988631	  901.2	 1988.0	 3876.0	...
1988632	  902.3	 1995.7	 3872.0	...
1988633	  902.7	 2001.3	 3869.0	...
1988634	  902.5	 2007.1	 3867.0	...
1988635	  903.8	 2013.4	 3861.0	...
1988636	  905.8	 2021.5	 3850.0	...
1988637	  907.6	 2027.6	 3839.0	...
1988638	  909.2	 2032.7	 3835.0	...
1988639	  910.8	 2037.7	 3832.0	...
1988640	  913.4	 2044.8	 3829.0	...
1988641	  914.3	 2050.3	 3825.0	...
1988642	  915.3	 2057.3	 3823.0	...
1988643	  917.0	 2066.0	 3816.0	...
1988644	  920.6	 2076.8	 3811.0	...
1988645	  924.3	 2087.8	 3805.0	...
1988646	  925.7	 2096.6	 3805.0	...
1988647	  926.5	 2104.2	 3805.0	...
1988648	  925.4	 2109.8	 3806.0	...
1988649	  925.2	 2115.0	 3808.0	...
1988650	  925.6	 2121.6	 3810.0	...
1988651	  927.1	 2128.3	 3810.0	...
1988652	  927.8	 2135.4	 3809.0	...
ESACC R  1988487	1988652	166	  777.7	  571.5	  927.8	 2135.4	  29.94	    370
SFIX R   1988653
1988653	  927.1	 2139.4	 3811.0	...
1988654	  925.9	 2141.7	 3814.0	...
1988655	  925.4	 2142.4	 3822.0	...
1988656	  925.6	 2144.6	 3826.0	...
1988657	  925.1	 2147.4	 3831.0	...
1988658	  924.7	 2150.3	 3833.0	...
1988659	  922.8	 2152.6	 3837.0	...
1988660	  921.9	 2154.3	 3841.0	...
1988661	  921.6	 2156.3	 3844.0	...
1988662	  922.6	 2157.4	 3845.0	...
1988663	  923.3	 2158.1	 3848.0	...
1988664	  923.3	 2158.1	 3851.0	...
1988665	  923.6	 2159.0	 3856.0	...
1988666	  924.0	 2160.7	 3859.0	...
1988667	  924.6	 2162.9	 3862.0	...
1988668	  925.1	 2164.5	 3863.0	...
1988669	  925.7	 2166.3	 3864.0	...
1988670	  926.1	 2167.8	 3864.0	...
1988671	  926.3	 2169.2	 3862.0	...
1988672	  925.1	 2168.8	 3860.0	...
1988673	  923.9	 2168.2	 3858.0	...
1988674	  922.7	 2167.4	 3858.0	...
1988675	  919.3	 2167.7	 3864.0	...
1988676	  916.2	 2168.0	 3871.0	...
1988677	  913.4	 2169.1	 3877.0	...
1988678	  914.3	 2170.5	 3879.0	...
1988679	  914.9	 2171.7	 3881.0	...
1988680	  915.2	 2171.9	 3884.0	...
1988681	  916.4	 2171.9	 3886.0	...
1988682	  919.0	 2172.1	 3889.0	...
1988683	  921.7	 2172.3	 3891.0	...
1988684	  923.2	 2171.7	 3892.0	...
1988685	  924.1	 2171.1	 3892.0	...
EFIX R   1988653	1988685	33	  922.2	 2161.7	   3858
SSACC R  1988686
1988686	  925.7	 2171.6	 3893.0	...
1988687	  929.4	 2173.7	 3893.0	...
1988688	  933.9	 2180.3	 3889.0	...
1988689	  937.3	 2185.4	 3884.0	...
1988690	  941.1	 2189.0	 3884.0	...
1988691	  943.4	 2188.1	 3890.0	...
1988692	  946.0	 2188.7	 3895.0	...
1988693	  946.4	 2190.8	 3894.0	...
1988694	  946.2	 2197.0	 3890.0	...
ESACC R  1988686	1988694	9	  925.7	 2171.6	  946.2	 2197.0	   0.58	     68
SFIX R   1988695
1988695	  945.9	 2202.2	 3887.0	...
1988696	  945.2	 2205.5	 3885.0	...
1988697	  944.5	 2204.2	 3883.0	...
1988698	  943.7	 2202.8	 3882.0	...
1988699	  941.2	 2202.6	 3882.0	...
1988700	  939.1	 2202.9	 3885.0	...
1988701	  937.1	 2203.2	 3888.0	...
1988702	  937.3	 2203.8	 3885.0	...
1988703	  936.4	 2204.5	 3880.0	...
1988704	  935.4	 2205.2	 3873.0	...
1988705	  933.3	 2207.6	 3870.0	...
1988706	  932.4	 2210.0	 3869.0	...
1988707	  930.8	 2210.3	 3870.0	...
1988708	  930.0	 2208.2	 3871.0	...
1988709	  929.1	 2205.8	 3871.0	...
1988710	  928.9	 2205.3	 3874.0	...
1988711	  928.7	 2204.8	 3877.0	...
1988712	  928.6	 2204.6	 3879.0	...
1988713	  929.4	 2204.9	 3877.0	...
1988714	  930.1	 2204.7	 3875.0	...
1988715	  931.2	 2204.4	 3875.0	...
1988716	  931.5	 2204.5	 3874.0	...
1988717	  931.9	 2205.2	 3873.0	...
1988718	  932.0	 2206.0	 3873.0	...
1988719	  932.6	 2206.2	 3872.0	...
1988720	  933.4	 2206.9	 3871.0	...
1988721	  934.2	 2207.7	 3870.0	...
1988722	  934.5	 2208.5	 3870.0	...
1988723	  933.6	 2208.4	 3872.0	...
1988724	  932.7	 2208.2	 3873.0	...
MSG	1988725 0000 _ Number On
1988725	  931.9	 2208.5	 3873.0	...
1988726	  932.6	 2209.9	 3872.0	...
1988727	  933.5	 2211.4	 3871.0	...
1988728	  932.9	 2212.6	 3871.0	...
1988729	  932.3	 2213.5	 3869.0	...
1988730	  931.9	 2214.2	 3868.0	...
1988731	  932.7	 2214.5	 3866.0	...
1988732	  932.5	 2216.8	 3861.0	...
1988733	  932.0	 2218.5	 3856.0	...
1988734	  931.5	 2220.2	 3850.0	...
1988735	  931.7	 2219.7	 3852.0	...
1988736	  931.9	 2219.8	 3852.0	...
1988737	  932.2	 2221.7	 3851.0	...
1988738	  932.0	 2223.5	 3849.0	...
1988739	  931.8	 2225.2	 3847.0	...
1988740	  931.5	 2225.0	 3844.0	...
1988741	  931.3	 2224.7	 3842.0	...
1988742	  930.9	 2224.6	 3839.0	...
1988743	  930.5	 2224.6	 3835.0	...
1988744	  930.6	 2225.5	 3831.0	...
1988745	  931.3	 2226.4	 3828.0	...
1988746	  931.7	 2226.6	 3829.0	...
1988747	  931.7	 2225.8	 3830.0	...
1988748	  931.2	 2226.0	 3829.0	...
1988749	  930.6	 2226.8	 3829.0	...
1988750	  930.2	 2227.6	 3830.0	...
1988751	  929.7	 2227.6	 3831.0	...
1988752	  930.3	 2229.2	 3832.0	...
1988753	  931.0	 2230.9	 3832.0	...
1988754	  931.4	 2231.1	 3832.0	...
1988755	  931.0	 2229.7	 3828.0	...
1988756	  930.6	 2228.2	 3825.0	...
1988757	  931.1	 2229.9	 3822.0	...
1988758	  931.7	 2231.5	 3819.0	...
1988759	  931.9	 2232.3	 3816.0	...
1988760	  931.6	 2231.0	 3815.0	...
1988761	  931.2	 2229.6	 3817.0	...
1988762	  930.8	 2229.0	 3818.0	...
1988763	  929.8	 2228.9	 3815.0	...
1988764	  929.3	 2229.4	 3812.0	...
1988765	  929.2	 2230.0	 3811.0	...
1988766	  928.8	 2230.6	 3810.0	...
1988767	  928.5	 2231.9	 3809.0	...
1988768	  928.0	 2233.2	 3808.0	...
1988769	  928.2	 2234.5	 3804.0	...
1988770	  927.7	 2234.4	 3799.0	...
1988771	  926.6	 2234.3	 3793.0	...
1988772	  926.0	 2234.8	 3790.0	...
1988773	  925.1	 2235.4	 3789.0	...
1988774	  925.1	 2237.7	 3789.0	...
1988775	  924.9	 2239.4	 3788.0	...
1988776	  924.9	 2240.5	 3787.0	...
1988777	  924.0	 2239.8	 3788.0	...
1988778	  923.2	 2239.0	 3791.0	...
1988779	  922.8	 2238.9	 3793.0	...
1988780	  923.0	 2238.8	 3792.0	...
1988781	  923.3	 2238.7	 3792.0	...
1988782	  922.7	 2238.9	 3787.0	...
1988783	  922.1	 2239.1	 3782.0	...
1988784	  922.0	 2239.5	 3774.0	...
1988785	  922.6	 2239.9	 3772.0	...
1988786	  923.1	 2240.6	 3770.0	...
1988787	  922.2	 2241.4	 3771.0	...
1988788	  921.7	 2242.0	 3772.0	...
1988789	  921.2	 2242.3	 3772.0	...
1988790	  921.9	 2242.9	 3770.0	...
1988791	  922.3	 2243.6	 3767.0	...
1988792	  922.9	 2244.9	 3764.0	...
1988793	  921.1	 2245.7	 3760.0	...
1988794	  919.4	 2246.5	 3756.0	...
1988795	  917.4	 2246.7	 3753.0	...
1988796	  916.9	 2246.7	 3751.0	...
1988797	  916.1	 2246.6	 3749.0	...
1988798	  915.3	 2246.6	 3745.0	...
1988799	  915.3	 2247.4	 3742.0	...
1988800	  915.5	 2248.4	 3741.0	...
1988801	  916.1	 2247.3	 3743.0	...
1988802	  916.5	 2245.4	 3746.0	...
1988803	  915.6	 2243.3	 3748.0	...
1988804	  914.1	 2243.2	 3748.0	...
1988805	  913.0	 2244.2	 3746.0	...
1988806	  913.3	 2245.3	 3744.0	...
1988807	  914.0	 2246.4	 3741.0	...
1988808	  914.3	 2246.3	 3737.0	...
1988809	  914.2	 2246.3	 3733.0	...
1988810	  914.2	 2247.6	 3725.0	...
1988811	  914.4	 2249.1	 3721.0	...
1988812	  914.6	 2250.7	 3718.0	...
1988813	  914.5	 2250.9	 3721.0	...
1988814	  914.7	 2250.9	 3723.0	...
1988815	  915.1	 2250.9	 3719.0	...
1988816	  915.2	 2251.0	 3715.0	...
1988817	  914.7	 2250.5	 3716.0	...
1988818	  914.6	 2249.9	 3721.0	...
1988819	  914.8	 2249.3	 3725.0	...
1988820	  914.7	 2251.0	 3718.0	...
1988821	  914.2	 2252.7	 3711.0	...
1988822	  913.8	 2254.6	 3703.0	...
1988823	  913.7	 2254.8	 3701.0	...
1988824	  913.5	 2254.9	 3698.0	...
1988825	  913.3	 2254.9	 3699.0	...
1988826	  913.1	 2254.9	 3702.0	...
1988827	  913.3	 2254.9	 3699.0	...
1988828	  913.1	 2254.1	 3693.0	...
1988829	  911.9	 2253.3	 3688.0	...
1988830	  910.5	 2252.6	 3690.0	...
1988831	  909.8	 2252.9	 3691.0	...
1988832	  910.2	 2252.8	 3693.0	...
1988833	  910.4	 2252.5	 3694.0	...
1988834	  910.7	 2253.1	 3690.0	...
1988835	  911.0	 2254.1	 3686.0	...
1988836	  910.7	 2254.8	 3681.0	...
1988837	  910.1	 2254.1	 3679.0	...
1988838	  909.5	 2253.4	 3675.0	...
1988839	  909.1	 2253.3	 3673.0	...
1988840	  908.8	 2253.6	 3671.0	...
1988841	  908.8	 2254.1	 3671.0	...
1988842	  909.2	 2254.5	 3672.0	...
1988843	  909.5	 2254.7	 3674.0	...
1988844	  909.6	 2254.6	 3676.0	...
1988845	  909.3	 2255.2	 3672.0	...
1988846	  909.5	 2257.4	 3666.0	...
1988847	  908.3	 2259.5	 3661.0	...
EFIX R   1988695	1988847	153	  924.2	 2232.6	   3791
SSACC R  1988848
1988848	  907.4	 2260.9	 3661.0	...
1988849	  904.1	 2260.5	 3666.0	...
1988850	  900.6	 2261.9	 3670.0	...
1988851	  897.2	 2264.0	 3670.0	...
1988852	  895.8	 2266.2	 3666.0	...
1988853	  894.4	 2267.3	 3665.0	...
1988854	  892.7	 2268.6	 3667.0	...
1988855	  890.9	 2270.8	 3669.0	...
1988856	  888.1	 2273.9	 3669.0	...
1988857	  885.5	 2276.4	 3669.0	...
1988858	  881.6	 2277.5	 3672.0	...
1988859	  879.0	 2276.9	 3676.0	...
1988860	  874.4	 2275.7	 3679.0	...
1988861	  864.4	 2269.3	 3690.0	...
1988862	  857.9	 2263.5	 3698.0	...
1988863	  853.5	 2258.2	 3707.0	...
1988864	  830.6	 2237.6	 3734.0	...
1988865	  805.5	 2216.7	 3761.0	...
1988866	  773.9	 2200.6	 3788.0	...
1988867	  772.1	 2199.2	 3790.0	...
1988868	  769.3	 2198.1	 3791.0	...
1988869	  768.6	 2198.2	 3790.0	...
1988870	  768.3	 2198.3	 3787.0	...
1988871	  769.3	 2197.8	 3783.0	...
1988872	  769.7	 2197.0	 3781.0	...
1988873	  770.0	 2195.4	 3783.0	...
1988874	  769.5	 2193.3	 3787.0	...
1988875	  770.0	 2191.5	 3790.0	...
1988876	  771.0	 2190.9	 3788.0	...
1988877	  774.6	 2191.8	 3781.0	...
1988878	  777.2	 2192.8	 3777.0	...
1988879	  778.6	 2192.7	 3775.0	...
1988880	  779.4	 2191.6	 3776.0	...
1988881	  780.6	 2190.8	 3776.0	...
1988882	  783.0	 2190.4	 3775.0	...
1988883	  783.5	 2190.2	 3774.0	...
1988884	  783.8	 2189.8	 3774.0	...
1988885	  783.5	 2189.8	 3774.0	...
1988886	  783.0	 2189.1	 3774.0	...
1988887	  782.5	 2188.4	 3775.0	...
1988888	  782.0	 2187.7	 3776.0	...
1988889	  780.0	 2187.1	 3776.0	...
1988890	  764.2	 2180.1	 3791.0	...
1988891	  748.4	 2173.1	 3805.0	...
1988892	  751.2	 2171.3	 3809.0	...
1988893	  766.0	 2176.3	 3798.0	...
1988894	  780.4	 2181.5	 3786.0	...
1988895	  777.8	 2182.3	 3790.0	...
1988896	  777.8	 2183.1	 3796.0	...
1988897	  779.0	 2184.2	 3788.0	...
1988898	  778.5	 2180.8	 3773.0	...
1988899	  762.3	 2175.0	 3775.0	...
1988900	  745.3	 2168.7	 3791.0	...
1988901	  763.1	 2183.1	 3773.0	...
1988902	  796.0	 2199.1	 3740.0	...
1988903	  817.2	 2216.2	 3725.0	...
1988904	  805.5	 2203.6	 3743.0	...
1988905	  790.3	 2190.2	 3761.0	...
1988906	  781.3	 2183.1	 3762.0	...
1988907	  780.3	 2181.1	 3762.0	...
1988908	  781.0	 2181.5	 3761.0	...
1988909	  781.0	 2181.5	 3760.0	...
1988910	  781.1	 2181.4	 3758.0	...
1988911	  782.3	 2182.2	 3757.0	...
1988912	  782.9	 2183.1	 3758.0	...
1988913	  782.6	 2182.9	 3759.0	...
1988914	  781.3	 2182.2	 3761.0	...
1988915	  781.0	 2181.9	 3760.0	...
1988916	  780.3	 2182.1	 3758.0	...
1988917	  779.7	 2182.5	 3757.0	...
1988918	  779.2	 2182.9	 3757.0	...
1988919	  781.1	 2183.1	 3758.0	...
1988920	  783.2	 2183.2	 3760.0	...
1988921	  785.1	 2183.1	 3759.0	...
1988922	  785.1	 2183.1	 3756.0	...
1988923	  783.5	 2181.3	 3756.0	...
1988924	  781.9	 2179.5	 3760.0	...
1988925	  780.2	 2178.5	 3760.0	...
1988926	  780.2	 2179.5	 3756.0	...
1988927	  780.2	 2180.4	 3754.0	...
1988928	  762.9	 2173.8	 3767.0	...
1988929	  745.5	 2166.9	 3779.0	...
1988930	  745.5	 2166.6	 3780.0	...
1988931	  763.1	 2173.4	 3763.0	...
1988932	  780.8	 2180.2	 3746.0	...
1988933	  781.0	 2180.3	 3740.0	...
1988934	  781.0	 2180.3	 3745.0	...
1988935	  779.1	 2180.6	 3750.0	...
1988936	  777.4	 2181.1	 3754.0	...
1988937	  776.1	 2181.7	 3755.0	...
1988938	  776.5	 2181.8	 3756.0	...
ESACC R  1988848	1988938	91	  907.4	 2260.9	  776.5	 2181.8	   2.82	    295
SFIX R   1988939
1988939	  779.1	 2181.2	 3757.0	...
1988940	  781.3	 2180.6	 3757.0	...
1988941	  783.4	 2180.0	 3755.0	...
1988942	  783.4	 2179.9	 3751.0	...
1988943	  782.8	 2180.0	 3749.0	...
1988944	  782.3	 2180.1	 3745.0	...
1988945	  781.5	 2180.3	 3744.0	...
1988946	  780.5	 2180.0	 3747.0	...
1988947	  779.1	 2178.9	 3751.0	...
1988948	  777.1	 2177.9	 3756.0	...
1988949	  774.9	 2178.2	 3756.0	...
1988950	  773.2	 2179.6	 3755.0	...
1988951	  772.3	 2180.9	 3754.0	...
1988952	  773.8	 2181.4	 3755.0	...
1988953	  776.0	 2181.3	 3758.0	...
1988954	  778.1	 2180.9	 3763.0	...
1988955	  778.9	 2180.4	 3767.0	...
1988956	  780.1	 2180.0	 3769.0	...
1988957	  780.8	 2179.8	 3769.0	...
1988958	  781.2	 2180.0	 3769.0	...
1988959	  780.6	 2179.5	 3768.0	...
1988960	  780.1	 2178.5	 3768.0	...
1988961	  779.1	 2176.0	 3768.0	...
1988962	  777.2	 2174.8	 3766.0	...
1988963	  775.9	 2174.7	 3762.0	...
1988964	  776.5	 2177.1	 3756.0	...
1988965	  777.7	 2178.6	 3752.0	...
1988966	  778.2	 2179.6	 3752.0	...
1988967	  777.6	 2179.6	 3756.0	...
1988968	  778.0	 2179.0	 3762.0	...
1988969	  778.0	 2178.2	 3766.0	...
1988970	  778.3	 2177.4	 3768.0	...
1988971	  778.9	 2177.0	 3768.0	...
1988972	  780.2	 2176.7	 3768.0	...
1988973	  781.8	 2176.2	 3769.0	...
1988974	  782.1	 2175.7	 3770.0	...
1988975	  783.9	 2176.3	 3769.0	...
1988976	  785.2	 2176.7	 3767.0	...
1988977	  786.4	 2176.8	 3768.0	...
1988978	  786.1	 2176.1	 3771.0	...
1988979	  785.8	 2176.1	 3773.0	...
1988980	  785.5	 2176.5	 3772.0	...
1988981	  785.6	 2177.7	 3770.0	...
1988982	  785.8	 2178.6	 3769.0	...
1988983	  786.0	 2179.1	 3767.0	...
1988984	  785.8	 2178.4	 3768.0	...
1988985	  785.6	 2177.7	 3769.0	...
1988986	  786.8	 2177.2	 3770.0	...
EFIX R   1988939	1988986	48	  780.6	 2178.5	   3762
SSACC R  1988987
1988987	  789.3	 2178.9	 3762.0	...
1988988	  791.7	 2180.6	 3754.0	...
1988989	  792.7	 2183.0	 3746.0	...
1988990	  792.2	 2183.7	 3745.0	...
1988991	  791.7	 2184.6	 3744.0	...
1988992	  791.4	 2184.9	 3744.0	...
1988993	  794.3	 2185.2	 3741.0	...
1988994	  799.6	 2185.6	 3737.0	...
1988995	  806.7	 2188.6	 3732.0	...
1988996	  816.0	 2194.6	 3716.0	...
1988997	  827.7	 2200.3	 3697.0	...
1988998	  836.9	 2204.7	 3679.0	...
1988999	  851.5	 2205.7	 3674.0	...
1989000	  872.4	 2206.9	 3666.0	...
1989001	  899.0	 2205.6	 3658.0	...
1989002	  919.4	 2200.7	 3656.0	...
1989003	  927.1	 2192.7	 3667.0	...
1989004	  928.1	 2186.6	 3678.0	...
1989005	  919.7	 2183.3	 3681.0	...
1989006	  910.7	 2188.2	 3660.0	...
1989007	  896.0	 2193.2	 3642.0	...
1989008	  879.9	 2192.6	 3627.0	...
1989009	  864.1	 2186.3	 3634.0	...
1989010	  857.1	 2185.4	 3637.0	...
1989011	  859.2	 2193.5	 3631.0	...
1989012	  870.6	 2202.0	 3626.0	...
1989013	  875.8	 2196.7	 3635.0	...
1989014	  875.0	 2178.2	 3668.0	...
1989015	  849.0	 2156.4	 3709.0	...
1989016	  826.8	 2143.3	 3735.0	...
1989017	  809.0	 2140.3	 3744.0	...
1989018	  809.0	 2140.3	 3744.0	...
SBLINK R 1989019
1989019	   .	   .	    0.0	...
1989020	   .	   .	    0.0	...
1989021	   .	   .	    0.0	...
1989022	   .	   .	    0.0	...
1989023	   .	   .	    0.0	...
1989024	   .	   .	    0.0	...
1989025	   .	   .	    0.0	...
1989026	   .	   .	    0.0	...
MSG	1989027 0000 _ Number Off
1989027	   .	   .	    0.0	...
1989028	   .	   .	    0.0	...
1989029	   .	   .	    0.0	...
1989030	   .	   .	    0.0	...
1989031	   .	   .	    0.0	...
1989032	   .	   .	    0.0	...
1989033	   .	   .	    0.0	...
1989034	   .	   .	    0.0	...
1989035	   .	   .	    0.0	...
1989036	   .	   .	    0.0	...
1989037	   .	   .	    0.0	...
1989038	   .	   .	    0.0	...
1989039	   .	   .	    0.0	...
1989040	   .	   .	    0.0	...
1989041	   .	   .	    0.0	...
1989042	   .	   .	    0.0	...
1989043	   .	   .	    0.0	...
1989044	   .	   .	    0.0	...
1989045	   .	   .	    0.0	...
1989046	   .	   .	    0.0	...
1989047	   .	   .	    0.0	...
1989048	   .	   .	    0.0	...
1989049	   .	   .	    0.0	...
1989050	   .	   .	    0.0	...
1989051	   .	   .	    0.0	...
1989052	   .	   .	    0.0	...
1989053	   .	   .	    0.0	...
1989054	   .	   .	    0.0	...
1989055	   .	   .	    0.0	...
1989056	   .	   .	    0.0	...
1989057	   .	   .	    0.0	...
1989058	   .	   .	    0.0	...
1989059	   .	   .	    0.0	...
1989060	   .	   .	    0.0	...
1989061	   .	   .	    0.0	...
1989062	   .	   .	    0.0	...
1989063	   .	   .	    0.0	...
1989064	   .	   .	    0.0	...
1989065	   .	   .	    0.0	...
1989066	   .	   .	    0.0	...
1989067	   .	   .	    0.0	...
1989068	   .	   .	    0.0	...
1989069	   .	   .	    0.0	...
1989070	   .	   .	    0.0	...
1989071	   .	   .	    0.0	...
1989072	   .	   .	    0.0	...
1989073	   .	   .	    0.0	...
1989074	   .	   .	    0.0	...
1989075	   .	   .	    0.0	...
1989076	   .	   .	    0.0	...
1989077	   .	   .	    0.0	...
1989078	   .	   .	    0.0	...
1989079	   .	   .	    0.0	...
1989080	   .	   .	    0.0	...
1989081	   .	   .	    0.0	...
1989082	   .	   .	    0.0	...
1989083	   .	   .	    0.0	...
1989084	   .	   .	    0.0	...
1989085	   .	   .	    0.0	...
1989086	   .	   .	    0.0	...
1989087	   .	   .	    0.0	...
1989088	   .	   .	    0.0	...
1989089	   .	   .	    0.0	...
1989090	   .	   .	    0.0	...
1989091	   .	   .	    0.0	...
1989092	   .	   .	    0.0	...
1989093	   .	   .	    0.0	...
1989094	   .	   .	    0.0	...
1989095	   .	   .	    0.0	...
1989096	   .	   .	    0.0	...
1989097	   .	   .	    0.0	...
1989098	   .	   .	    0.0	...
1989099	   .	   .	    0.0	...
1989100	   .	   .	    0.0	...
1989101	   .	   .	    0.0	...
1989102	   .	   .	    0.0	...
1989103	   .	   .	    0.0	...
1989104	   .	   .	    0.0	...
1989105	   .	   .	    0.0	...
1989106	   .	   .	    0.0	...
1989107	   .	   .	    0.0	...
1989108	   .	   .	    0.0	...
1989109	   .	   .	    0.0	...
1989110	   .	   .	    0.0	...
1989111	   .	   .	    0.0	...
1989112	   .	   .	    0.0	...
1989113	   .	   .	    0.0	...
1989114	   .	   .	    0.0	...
1989115	   .	   .	    0.0	...
1989116	   .	   .	    0.0	...
1989117	   .	   .	    0.0	...
1989118	   .	   .	    0.0	...
1989119	   .	   .	    0.0	...
1989120	   .	   .	    0.0	...
1989121	   .	   .	    0.0	...
1989122	   .	   .	    0.0	...
1989123	   .	   .	    0.0	...
1989124	   .	   .	    0.0	...
1989125	   .	   .	    0.0	...
1989126	   .	   .	    0.0	...
1989127	   .	   .	    0.0	...
1989128	   .	   .	    0.0	...
1989129	   .	   .	    0.0	...
1989130	   .	   .	    0.0	...
1989131	   .	   .	    0.0	...
1989132	   .	   .	    0.0	...
1989133	   .	   .	    0.0	...
1989134	   .	   .	    0.0	...
1989135	   .	   .	    0.0	...
1989136	   .	   .	    0.0	...
1989137	   .	   .	    0.0	...
1989138	   .	   .	    0.0	...
1989139	   .	   .	    0.0	...
1989140	   .	   .	    0.0	...
1989141	   .	   .	    0.0	...
1989142	   .	   .	    0.0	...
1989143	   .	   .	    0.0	...
1989144	   .	   .	    0.0	...
1989145	   .	   .	    0.0	...
1989146	   .	   .	    0.0	...
1989147	   .	   .	    0.0	...
1989148	   .	   .	    0.0	...
1989149	   .	   .	    0.0	...
1989150	   .	   .	    0.0	...
1989151	   .	   .	    0.0	...
1989152	   .	   .	    0.0	...
1989153	   .	   .	    0.0	...
1989154	   .	   .	    0.0	...
1989155	   .	   .	    0.0	...
1989156	   .	   .	    0.0	...
1989157	   .	   .	    0.0	...
1989158	   .	   .	    0.0	...
1989159	   .	   .	    0.0	...
1989160	   .	   .	    0.0	...
1989161	   .	   .	    0.0	...
1989162	   .	   .	    0.0	...
1989163	   .	   .	    0.0	...
1989164	   .	   .	    0.0	...
1989165	   .	   .	    0.0	...
1989166	   .	   .	    0.0	...
1989167	   .	   .	    0.0	...
1989168	   .	   .	    0.0	...
1989169	   .	   .	    0.0	...
1989170	   .	   .	    0.0	...
1989171	   .	   .	    0.0	...
1989172	   .	   .	    0.0	...
1989173	   .	   .	    0.0	...
1989174	   .	   .	    0.0	...
1989175	   .	   .	    0.0	...
1989176	   .	   .	    0.0	...
1989177	   .	   .	    0.0	...
1989178	   .	   .	    0.0	...
1989179	   .	   .	    0.0	...
1989180	   .	   .	    0.0	...
EBLINK R 1989019	1989180	162
1989181	  873.5	 1165.5	 2532.0	...
1989182	  873.5	 1165.5	 2532.0	...
1989183	  873.2	 1164.6	 2533.0	...
1989184	  872.9	 1163.0	 2534.0	...
1989185	  872.5	 1161.5	 2540.0	...
1989186	  858.2	 1090.0	 2724.0	...
1989187	  836.5	  955.1	 3068.0	...
1989188	  811.9	  775.0	 3502.0	...
1989189	  800.9	  664.7	 3760.0	...
1989190	  796.5	  618.4	 3862.0	...
1989191	  796.2	  611.8	 3876.0	...
1989192	  796.0	  605.0	 3888.0	...
1989193	  796.7	  599.0	 3898.0	...
1989194	  797.6	  594.9	 3905.0	...
1989195	  798.5	  588.5	 3920.0	...
1989196	  798.3	  582.9	 3933.0	...
1989197	  799.5	  577.4	 3946.0	...
1989198	  800.7	  573.3	 3957.0	...
1989199	  801.7	  567.7	 3968.0	...
1989200	  801.4	  562.7	 3979.0	...
1989201	  800.7	  559.3	 3984.0	...
1989202	  800.0	  556.5	 3989.0	...
1989203	  799.4	  554.6	 3994.0	...
1989204	  799.2	  552.1	 3998.0	...
1989205	  798.9	  550.8	 4002.0	...
1989206	  798.6	  550.0	 3999.0	...
1989207	  798.5	  550.5	 3994.0	...
1989208	  798.6	  550.9	 3990.0	...
1989209	  798.6	  552.5	 3989.0	...
1989210	  798.0	  554.3	 3983.0	...
1989211	  797.5	  558.2	 3974.0	...
1989212	  797.1	  561.8	 3960.0	...
1989213	  796.9	  565.7	 3944.0	...
1989214	  795.9	  572.1	 3925.0	...
1989215	  794.9	  577.1	 3912.0	...
1989216	  794.7	  587.5	 3905.0	...
1989217	  794.6	  594.9	 3905.0	...
1989218	  794.7	  603.2	 3902.0	...
1989219	  794.3	  605.9	 3900.0	...
1989220	  793.8	  607.2	 3896.0	...
1989221	  793.2	  608.3	 3894.0	...
1989222	  792.6	  609.3	 3892.0	...
1989223	  792.7	  609.9	 3892.0	...
ESACC R  1988987	1989223	237	  789.3	 2178.9	  792.7	  609.9	  29.69	   1078
SFIX R   1989224
1989224	  792.8	  610.0	 3892.0	...
1989225	  792.9	  610.9	 3888.0	...
1989226	  793.2	  612.3	 3884.0	...
1989227	  793.4	  613.6	 3881.0	...
1989228	  793.5	  613.9	 3883.0	...
1989229	  793.5	  613.8	 3882.0	...
1989230	  793.6	  613.5	 3880.0	...
1989231	  793.2	  613.3	 3877.0	...
1989232	  792.8	  613.3	 3877.0	...
1989233	  792.8	  613.6	 3877.0	...
1989234	  793.6	  614.1	 3876.0	...
1989235	  794.4	  614.8	 3873.0	...
1989236	  794.5	  615.4	 3870.0	...
1989237	  794.2	  615.7	 3869.0	...
MSG	1989238 0000 _ Number On
1989238	  794.5	  615.6	 3869.0	...
1989239	  795.0	  615.4	 3870.0	...
1989240	  795.4	  615.2	 3872.0	...
1989241	  795.2	  615.2	 3873.0	...
1989242	  795.0	  615.3	 3873.0	...
1989243	  794.9	  615.4	 3870.0	...
1989244	  794.8	  615.6	 3863.0	...
1989245	  795.1	  614.7	 3858.0	...
1989246	  795.5	  613.6	 3855.0	...
1989247	  796.2	  612.5	 3853.0	...
1989248	  796.4	  612.4	 3850.0	...
1989249	  796.7	  612.6	 3848.0	...
1989250	  796.7	  612.9	 3848.0	...
1989251	  796.9	  613.2	 3846.0	...
1989252	  797.2	  613.1	 3844.0	...
1989253	  796.8	  613.1	 3839.0	...
1989254	  796.2	  612.9	 3837.0	...
1989255	  795.5	  612.8	 3834.0	...
1989256	  795.5	  613.0	 3835.0	...
1989257	  795.4	  613.3	 3834.0	...
1989258	  795.3	  613.5	 3832.0	...
1989259	  795.2	  613.5	 3827.0	...
1989260	  795.2	  613.4	 3821.0	...
1989261	  795.4	  613.2	 3816.0	...
1989262	  795.7	  612.9	 3814.0	...
1989263	  796.5	  612.6	 3813.0	...
1989264	  797.3	  612.4	 3812.0	...
1989265	  797.9	  612.3	 3810.0	...
1989266	  798.1	  612.2	 3808.0	...
1989267	  798.3	  611.6	 3807.0	...
1989268	  798.5	  611.1	 3803.0	...
1989269	  798.7	  610.7	 3799.0	...
1989270	  798.8	  610.8	 3792.0	...
1989271	  799.0	  610.7	 3788.0	...
1989272	  798.9	  610.6	 3783.0	...
1989273	  798.8	  610.5	 3780.0	...
1989274	  798.9	  610.4	 3776.0	...
1989275	  798.9	  610.5	 3774.0	...
1989276	  798.9	  610.6	 3765.0	...
1989277	  798.8	  610.4	 3757.0	...
1989278	  799.1	  610.0	 3749.0	...
1989279	  799.4	  609.3	 3746.0	...
1989280	  799.6	  608.8	 3743.0	...
1989281	  799.7	  608.5	 3739.0	...
1989282	  799.9	  607.9	 3732.0	...
1989283	  800.2	  607.4	 3725.0	...
1989284	  800.4	  606.9	 3719.0	...
1989285	  800.6	  606.9	 3718.0	...
1989286	  801.1	  606.7	 3717.0	...
1989287	  801.5	  606.6	 3715.0	...
1989288	  801.9	  606.6	 3710.0	...
1989289	  802.0	  606.9	 3704.0	...
1989290	  802.1	  606.9	 3698.0	...
1989291	  802.1	  606.8	 3696.0	...
1989292	  802.2	  606.7	 3696.0	...
1989293	  802.6	  606.9	 3690.0	...
1989294	  803.0	  607.3	 3684.0	...
1989295	  803.3	  608.0	 3674.0	...
1989296	  803.3	  608.4	 3670.0	...
1989297	  803.0	  608.5	 3666.0	...
1989298	  802.7	  608.4	 3662.0	...
1989299	  802.5	  608.2	 3658.0	...
1989300	  802.4	  607.4	 3655.0	...
1989301	  802.5	  606.5	 3652.0	...
1989302	  802.5	  605.7	 3649.0	...
1989303	  802.6	  605.9	 3643.0	...
1989304	  802.7	  606.2	 3637.0	...
1989305	  802.8	  606.5	 3632.0	...
1989306	  803.0	  606.6	 3631.0	...
1989307	  803.8	  606.6	 3627.0	...
1989308	  804.4	  606.1	 3622.0	...
1989309	  804.4	  605.3	 3616.0	...
1989310	  803.9	  604.5	 3615.0	...
1989311	  804.0	  603.9	 3605.0	...
1989312	  804.7	  604.0	 3597.0	...
1989313	  805.3	  604.1	 3585.0	...
1989314	  805.2	  604.2	 3581.0	...
1989315	  805.2	  604.2	 3574.0	...
1989316	  805.1	  604.2	 3571.0	...
1989317	  805.0	  603.4	 3568.0	...
1989318	  804.8	  601.5	 3566.0	...
1989319	  804.7	  599.7	 3564.0	...
1989320	  804.6	  598.5	 3557.0	...
1989321	  804.5	  598.3	 3552.0	...
1989322	  804.4	  598.4	 3547.0	...
1989323	  805.4	  598.5	 3544.0	...
1989324	  806.5	  598.6	 3537.0	...
1989325	  807.8	  598.4	 3533.0	...
1989326	  807.9	  598.3	 3528.0	...
1989327	  807.9	  598.2	 3524.0	...
1989328	  807.8	  598.2	 3521.0	...
1989329	  807.9	  597.4	 3519.0	...
1989330	  808.2	  596.5	 3517.0	...
1989331	  808.3	  595.6	 3515.0	...
1989332	  808.1	  595.6	 3513.0	...
1989333	  808.5	  595.5	 3506.0	...
1989334	  809.2	  595.2	 3500.0	...
1989335	  809.8	  594.9	 3492.0	...
1989336	  809.7	  594.7	 3489.0	...
1989337	  809.8	  594.6	 3485.0	...
1989338	  810.0	  594.3	 3484.0	...
1989339	  810.6	  593.8	 3484.0	...
1989340	  811.0	  593.4	 3483.0	...
1989341	  811.6	  593.3	 3482.0	...
1989342	  811.7	  593.3	 3475.0	...
1989343	  811.1	  593.7	 3468.0	...
1989344	  810.3	  594.0	 3462.0	...
1989345	  809.5	  594.2	 3460.0	...
1989346	  809.6	  594.1	 3452.0	...
1989347	  809.8	  594.1	 3444.0	...
1989348	  809.9	  594.1	 3438.0	...
1989349	  810.1	  593.0	 3435.0	...
1989350	  810.4	  591.8	 3432.0	...
1989351	  811.4	  590.3	 3429.0	...
1989352	  812.3	  590.0	 3429.0	...
1989353	  813.0	  589.6	 3429.0	...
1989354	  813.1	  589.4	 3425.0	...
1989355	  813.1	  588.7	 3420.0	...
1989356	  813.4	  587.5	 3414.0	...
1989357	  813.6	  586.4	 3410.0	...
1989358	  813.4	  585.9	 3406.0	...
1989359	  813.0	  586.0	 3404.0	...
1989360	  812.6	  586.2	 3401.0	...
1989361	  812.6	  586.2	 3399.0	...
1989362	  812.7	  586.2	 3390.0	...
1989363	  813.0	  586.2	 3383.0	...
1989364	  813.2	  585.5	 3375.0	...
1989365	  813.4	  584.8	 3374.0	...
1989366	  813.3	  584.6	 3371.0	...
1989367	  813.4	  585.1	 3368.0	...
1989368	  813.5	  585.5	 3366.0	...
1989369	  813.5	  585.3	 3366.0	...
1989370	  813.4	  584.9	 3366.0	...
1989371	  813.3	  584.7	 3364.0	...
1989372	  813.4	  584.5	 3359.0	...
1989373	  813.7	  584.0	 3354.0	...
1989374	  814.2	  583.5	 3347.0	...
1989375	  814.6	  582.4	 3344.0	...
1989376	  814.8	  581.9	 3341.0	...
1989377	  815.0	  581.5	 3341.0	...
1989378	  815.0	  581.5	 3337.0	...
1989379	  815.1	  581.6	 3333.0	...
1989380	  815.0	  581.9	 3328.0	...
1989381	  814.8	  582.2	 3326.0	...
1989382	  814.6	  581.8	 3323.0	...
1989383	  814.7	  581.1	 3321.0	...
1989384	  814.9	  580.9	 3318.0	...
1989385	  814.8	  581.3	 3311.0	...
1989386	  814.5	  581.5	 3304.0	...
1989387	  814.1	  581.0	 3299.0	...
1989388	  813.9	  580.5	 3299.0	...
1989389	  814.6	  580.0	 3300.0	...
1989390	  815.3	  579.5	 3299.0	...
1989391	  816.1	  578.9	 3296.0	...
1989392	  816.0	  578.2	 3294.0	...
1989393	  816.0	  578.0	 3292.0	...
1989394	  815.9	  577.9	 3289.0	...
1989395	  816.0	  578.1	 3283.0	...
1989396	  816.0	  578.0	 3276.0	...
1989397	  816.1	  577.7	 3272.0	...
1989398	  816.1	  577.3	 3272.0	...
1989399	  816.1	  577.0	 3272.0	...
1989400	  816.1	  577.0	 3266.0	...
1989401	  815.9	  577.1	 3260.0	...
1989402	  815.7	  576.6	 3255.0	...
1989403	  815.5	  575.8	 3254.0	...
1989404	  815.4	  574.9	 3254.0	...
1989405	  815.2	  574.9	 3253.0	...
1989406	  814.9	  575.2	 3252.0	...
1989407	  814.6	  575.9	 3249.0	...
1989408	  814.6	  576.1	 3245.0	...
1989409	  815.0	  576.3	 3242.0	...
1989410	  815.3	  576.1	 3243.0	...
1989411	  815.4	  575.7	 3241.0	...
1989412	  815.2	  575.3	 3238.0	...
1989413	  815.0	  574.9	 3234.0	...
1989414	  815.1	  574.4	 3230.0	...
1989415	  815.2	  573.9	 3227.0	...
1989416	  815.5	  574.3	 3223.0	...
1989417	  815.5	  575.3	 3220.0	...
1989418	  815.7	  576.3	 3217.0	...
1989419	  815.7	  576.1	 3217.0	...
1989420	  815.8	  575.6	 3218.0	...
1989421	  815.9	  575.0	 3219.0	...
1989422	  815.9	  574.5	 3219.0	...
1989423	  815.7	  574.0	 3212.0	...
1989424	  815.7	  573.4	 3206.0	...
1989425	  815.9	  573.6	 3202.0	...
1989426	  816.2	  573.8	 3199.0	...
1989427	  815.8	  574.1	 3196.0	...
1989428	  815.3	  574.2	 3193.0	...
1989429	  814.8	  574.4	 3192.0	...
1989430	  814.8	  574.6	 3186.0	...
1989431	  815.0	  573.9	 3179.0	...
1989432	  815.1	  572.7	 3174.0	...
1989433	  815.3	  571.2	 3174.0	...
1989434	  815.3	  570.6	 3173.0	...
1989435	  815.5	  570.0	 3170.0	...
1989436	  815.8	  569.6	 3167.0	...
1989437	  816.0	  569.1	 3163.0	...
1989438	  816.0	  568.8	 3161.0	...
1989439	  816.7	  568.5	 3160.0	...
1989440	  817.4	  567.6	 3160.0	...
1989441	  818.3	  566.6	 3159.0	...
1989442	  818.4	  566.2	 3157.0	...
1989443	  818.0	  566.7	 3157.0	...
1989444	  817.5	  567.1	 3158.0	...
1989445	  817.0	  567.1	 3157.0	...
1989446	  817.0	  567.0	 3154.0	...
1989447	  817.1	  566.8	 3151.0	...
1989448	  817.0	  566.5	 3150.0	...
1989449	  817.1	  565.9	 3145.0	...
1989450	  817.4	  565.5	 3140.0	...
1989451	  817.5	  565.3	 3135.0	...
1989452	  817.2	  565.4	 3135.0	...
1989453	  816.7	  565.5	 3135.0	...
1989454	  816.1	  565.1	 3132.0	...
1989455	  816.1	  564.5	 3129.0	...
1989456	  816.1	  563.8	 3127.0	...
1989457	  816.1	  563.6	 3126.0	...
1989458	  816.1	  563.4	 3126.0	...
1989459	  816.4	  563.3	 3124.0	...
1989460	  816.7	  563.2	 3120.0	...
1989461	  817.3	  563.2	 3116.0	...
1989462	  817.7	  563.2	 3112.0	...
1989463	  817.9	  563.6	 3111.0	...
1989464	  817.9	  563.9	 3111.0	...
1989465	  817.7	  564.0	 3109.0	...
1989466	  817.7	  563.6	 3107.0	...
1989467	  817.6	  563.0	 3104.0	...
1989468	  817.2	  562.5	 3101.0	...
1989469	  816.9	  561.9	 3097.0	...
1989470	  816.7	  562.4	 3091.0	...
1989471	  816.6	  563.1	 3088.0	...
1989472	  816.2	  563.8	 3087.0	...
1989473	  815.7	  563.5	 3086.0	...
1989474	  815.2	  563.3	 3086.0	...
1989475	  815.1	  563.0	 3086.0	...
1989476	  815.1	  562.8	 3086.0	...
1989477	  815.1	  562.6	 3087.0	...
1989478	  815.3	  562.3	 3085.0	...
1989479	  815.5	  562.0	 3083.0	...
1989480	  816.1	  561.8	 3081.0	...
1989481	  816.6	  561.9	 3079.0	...
1989482	  816.9	  561.9	 3078.0	...
1989483	  816.7	  562.0	 3076.0	...
1989484	  816.4	  562.0	 3075.0	...
1989485	  816.2	  562.0	 3073.0	...
1989486	  816.0	  562.5	 3068.0	...
1989487	  815.9	  563.1	 3061.0	...
1989488	  815.9	  563.5	 3056.0	...
1989489	  815.9	  563.4	 3053.0	...
1989490	  815.9	  563.4	 3053.0	...
1989491	  815.3	  563.9	 3054.0	...
1989492	  814.8	  564.6	 3055.0	...
1989493	  814.4	  565.0	 3055.0	...
1989494	  814.9	  564.3	 3050.0	...
1989495	  815.4	  563.5	 3044.0	...
1989496	  815.5	  563.3	 3042.0	...
1989497	  815.3	  564.0	 3044.0	...
1989498	  815.3	  564.6	 3045.0	...
1989499	  815.5	  564.6	 3044.0	...
1989500	  815.6	  564.0	 3044.0	...
1989501	  815.4	  563.5	 3045.0	...
1989502	  815.3	  562.9	 3044.0	...
1989503	  815.8	  563.4	 3039.0	...
1989504	  816.2	  563.8	 3035.0	...
1989505	  816.6	  564.2	 3032.0	...
1989506	  816.6	  564.0	 3033.0	...
1989507	  816.6	  563.7	 3033.0	...
1989508	  816.5	  563.5	 3032.0	...
1989509	  816.6	  563.1	 3030.0	...
1989510	  816.7	  562.9	 3027.0	...
1989511	  816.3	  562.7	 3025.0	...
1989512	  815.9	  562.9	 3025.0	...
1989513	  815.5	  563.1	 3024.0	...
1989514	  815.5	  563.2	 3023.0	...
1989515	  815.6	  563.0	 3020.0	...
1989516	  815.7	  562.9	 3018.0	...
1989517	  815.8	  562.8	 3018.0	...
1989518	  815.7	  563.0	 3018.0	...
1989519	  815.7	  563.1	 3016.0	...
1989520	  815.7	  563.2	 3014.0	...
1989521	  815.8	  563.6	 3012.0	...
1989522	  815.9	  563.9	 3013.0	...
1989523	  816.2	  563.9	 3013.0	...
1989524	  816.7	  563.6	 3012.0	...
1989525	  817.2	  563.4	 3011.0	...
1989526	  817.5	  563.4	 3011.0	...
1989527	  817.6	  563.4	 3011.0	...
1989528	  817.4	  563.0	 3012.0	...
1989529	  817.0	  562.4	 3011.0	...
1989530	  816.5	  561.7	 3009.0	...
1989531	  816.1	  562.5	 3006.0	...
1989532	  816.0	  563.1	 3006.0	...
1989533	  815.9	  563.4	 3005.0	...
1989534	  815.8	  562.6	 3005.0	...
1989535	  815.6	  562.3	 3004.0	...
1989536	  815.5	  562.3	 3005.0	...
1989537	  815.3	  563.3	 3006.0	...
1989538	  815.0	  564.3	 3007.0	...
1989539	  814.6	  565.1	 3009.0	...
1989540	  814.3	  564.9	 3006.0	...
1989541	  814.2	  564.8	 3003.0	...
1989542	  814.5	  565.0	 3000.0	...
MSG	1989543 0000 _ Number Off
1989543	  814.9	  565.1	 2998.0	...
1989544	  815.2	  564.9	 2995.0	...
1989545	  815.2	  564.6	 2994.0	...
1989546	  815.1	  564.3	 2996.0	...
1989547	  815.1	  564.2	 2996.0	...
1989548	  815.0	  563.6	 2995.0	...
1989549	  814.8	  563.1	 2993.0	...
1989550	  814.8	  562.5	 2993.0	...
1989551	  814.9	  562.5	 2992.0	...
1989552	  814.3	  562.7	 2991.0	...
1989553	  813.7	  562.8	 2989.0	...
1989554	  813.0	  562.9	 2988.0	...
1989555	  812.8	  562.9	 2990.0	...
1989556	  812.6	  563.6	 2991.0	...
1989557	  812.6	  564.3	 2991.0	...
1989558	  812.7	  565.1	 2989.0	...
1989559	  812.5	  565.2	 2988.0	...
1989560	  812.3	  565.3	 2987.0	...
1989561	  812.3	  565.0	 2986.0	...
1989562	  812.6	  564.5	 2986.0	...
1989563	  813.2	  563.7	 2986.0	...
1989564	  813.7	  563.1	 2988.0	...
1989565	  813.3	  562.8	 2989.0	...
1989566	  812.5	  563.3	 2987.0	...
1989567	  812.1	  563.9	 2983.0	...
1989568	  812.5	  563.8	 2978.0	...
1989569	  812.9	  563.2	 2979.0	...
1989570	  813.0	  563.8	 2981.0	...
1989571	  813.2	  564.9	 2984.0	...
1989572	  813.5	  566.0	 2987.0	...
1989573	  813.7	  565.5	 2988.0	...
1989574	  813.1	  564.6	 2989.0	...
1989575	  812.5	  563.8	 2989.0	...
1989576	  812.7	  563.3	 2989.0	...
1989577	  813.5	  563.2	 2989.0	...
1989578	  814.2	  563.3	 2990.0	...
1989579	  814.2	  563.6	 2990.0	...
1989580	  814.3	  563.9	 2989.0	...
1989581	  814.2	  564.2	 2988.0	...
1989582	  814.0	  564.3	 2987.0	...
1989583	  813.7	  564.4	 2988.0	...
1989584	  813.8	  564.4	 2989.0	...
1989585	  814.1	  564.1	 2989.0	...
1989586	  814.5	  563.8	 2989.0	...
1989587	  814.7	  563.6	 2989.0	...
1989588	  814.6	  563.6	 2990.0	...
1989589	  814.4	  563.8	 2991.0	...
1989590	  814.0	  564.0	 2992.0	...
1989591	  813.6	  564.1	 2993.0	...
1989592	  813.2	  563.8	 2993.0	...
1989593	  813.1	  563.5	 2994.0	...
1989594	  812.6	  563.5	 2993.0	...
1989595	  812.0	  564.4	 2993.0	...
1989596	  811.7	  565.2	 2992.0	...
1989597	  811.6	  565.3	 2992.0	...
1989598	  811.5	  564.6	 2992.0	...
1989599	  811.5	  563.9	 2992.0	...
1989600	  811.5	  563.8	 2992.0	...
1989601	  811.7	  563.6	 2991.0	...
1989602	  811.9	  563.5	 2991.0	...
1989603	  812.1	  563.1	 2991.0	...
1989604	  812.1	  562.5	 2991.0	...
1989605	  812.1	  561.9	 2993.0	...
1989606	  812.2	  561.8	 2995.0	...
1989607	  812.6	  562.1	 2995.0	...
1989608	  812.9	  562.5	 2992.0	...
1989609	  813.4	  562.6	 2989.0	...
1989610	  813.6	  562.6	 2992.0	...
1989611	  812.8	  562.8	 2996.0	...
1989612	  811.8	  562.8	 2999.0	...
1989613	  811.0	  562.8	 2999.0	...
1989614	  811.2	  562.7	 2999.0	...
1989615	  811.4	  563.0	 3000.0	...
1989616	  811.4	  563.4	 3000.0	...
1989617	  811.4	  563.6	 3001.0	...
1989618	  811.4	  563.5	 3000.0	...
1989619	  811.4	  563.5	 3000.0	...
1989620	  811.4	  564.0	 3001.0	...
1989621	  811.4	  564.4	 3001.0	...
1989622	  811.4	  564.8	 3004.0	...
1989623	  811.3	  564.6	 3006.0	...
1989624	  811.5	  564.7	 3008.0	...
1989625	  811.6	  565.0	 3009.0	...
1989626	  811.8	  565.3	 3010.0	...
1989627	  811.4	  565.0	 3009.0	...
1989628	  811.0	  564.6	 3009.0	...
1989629	  810.6	  564.1	 3010.0	...
1989630	  810.7	  564.1	 3013.0	...
1989631	  810.9	  564.2	 3015.0	...
1989632	  811.2	  564.7	 3016.0	...
1989633	  811.2	  565.2	 3018.0	...
1989634	  811.1	  565.8	 3019.0	...
1989635	  810.4	  566.3	 3020.0	...
1989636	  809.9	  566.8	 3021.0	...
1989637	  809.6	  567.1	 3022.0	...
1989638	  809.8	  567.1	 3023.0	...
1989639	  809.8	  567.1	 3022.0	...
1989640	  809.7	  567.1	 3023.0	...
1989641	  809.5	  567.2	 3026.0	...
1989642	  809.5	  567.3	 3028.0	...
1989643	  809.4	  567.4	 3028.0	...
1989644	  809.3	  567.4	 3028.0	...
1989645	  809.9	  567.4	 3028.0	...
1989646	  810.5	  567.4	 3029.0	...
1989647	  811.1	  567.3	 3029.0	...
1989648	  811.1	  567.3	 3029.0	...
1989649	  811.0	  567.4	 3028.0	...
1989650	  811.4	  566.9	 3028.0	...
1989651	  811.9	  566.3	 3028.0	...
1989652	  811.6	  565.8	 3032.0	...
1989653	  811.0	  566.1	 3036.0	...
1989654	  810.2	  566.4	 3040.0	...
1989655	  810.2	  566.5	 3042.0	...
1989656	  810.2	  566.5	 3043.0	...
1989657	  810.2	  566.4	 3044.0	...
1989658	  810.2	  566.4	 3045.0	...
1989659	  810.1	  566.4	 3046.0	...
1989660	  810.1	  566.4	 3047.0	...
1989661	  810.1	  566.7	 3047.0	...
1989662	  810.2	  567.3	 3047.0	...
1989663	  810.3	  567.9	 3047.0	...
1989664	  810.3	  567.9	 3048.0	...
1989665	  810.3	  567.5	 3053.0	...
1989666	  810.1	  567.2	 3056.0	...
1989667	  809.9	  567.2	 3060.0	...
1989668	  809.5	  567.2	 3060.0	...
1989669	  808.8	  567.2	 3060.0	...
1989670	  808.2	  567.2	 3059.0	...
1989671	  808.1	  567.0	 3058.0	...
1989672	  808.3	  567.3	 3061.0	...
1989673	  808.6	  567.7	 3065.0	...
1989674	  808.7	  568.2	 3070.0	...
1989675	  808.7	  568.2	 3071.0	...
1989676	  808.9	  568.0	 3070.0	...
1989677	  809.0	  567.9	 3067.0	...
1989678	  809.6	  567.2	 3068.0	...
1989679	  809.9	  566.6	 3071.0	...
1989680	  810.1	  566.0	 3074.0	...
1989681	  809.6	  566.1	 3075.0	...
1989682	  809.1	  566.0	 3075.0	...
1989683	  808.6	  565.9	 3076.0	...
1989684	  807.8	  566.0	 3078.0	...
1989685	  807.2	  566.2	 3080.0	...
1989686	  806.6	  566.6	 3082.0	...
1989687	  806.8	  566.8	 3084.0	...
1989688	  807.1	  566.6	 3084.0	...
1989689	  807.2	  566.4	 3084.0	...
1989690	  807.3	  566.2	 3084.0	...
1989691	  806.9	  566.4	 3084.0	...
1989692	  806.8	  567.1	 3083.0	...
1989693	  806.6	  567.8	 3084.0	...
1989694	  806.6	  568.4	 3086.0	...
1989695	  806.8	  568.3	 3091.0	...
1989696	  807.3	  567.5	 3096.0	...
1989697	  807.8	  566.6	 3103.0	...
1989698	  808.1	  566.8	 3106.0	...
1989699	  808.1	  567.9	 3108.0	...
1989700	  808.2	  569.0	 3109.0	...
1989701	  807.9	  569.2	 3111.0	...
1989702	  807.6	  569.1	 3114.0	...
1989703	  807.4	  569.2	 3115.0	...
1989704	  807.5	  569.3	 3115.0	...
1989705	  807.6	  569.4	 3116.0	...
1989706	  807.7	  569.3	 3119.0	...
1989707	  807.9	  569.1	 3122.0	...
1989708	  808.1	  568.4	 3124.0	...
1989709	  808.2	  567.8	 3126.0	...
1989710	  808.3	  567.2	 3127.0	...
1989711	  808.3	  567.0	 3130.0	...
1989712	  808.3	  567.0	 3134.0	...
1989713	  808.0	  567.2	 3136.0	...
1989714	  807.7	  567.3	 3137.0	...
1989715	  807.5	  567.9	 3139.0	...
1989716	  807.5	  568.6	 3141.0	...
1989717	  807.4	  569.3	 3143.0	...
1989718	  807.3	  569.4	 3145.0	...
1989719	  807.1	  569.4	 3146.0	...
1989720	  806.9	  569.4	 3146.0	...
1989721	  807.1	  569.5	 3147.0	...
1989722	  807.2	  569.7	 3147.0	...
1989723	  807.2	  570.2	 3148.0	...
1989724	  807.2	  570.6	 3148.0	...
1989725	  807.1	  570.2	 3154.0	...
1989726	  806.7	  569.6	 3161.0	...
1989727	  806.3	  569.0	 3166.0	...
1989728	  806.0	  569.2	 3165.0	...
1989729	  806.2	  569.3	 3163.0	...
1989730	  806.4	  570.1	 3163.0	...
1989731	  806.6	  570.9	 3163.0	...
1989732	  806.5	  571.2	 3164.0	...
1989733	  806.3	  571.1	 3164.0	...
1989734	  806.2	  570.9	 3165.0	...
1989735	  806.1	  570.6	 3166.0	...
1989736	  806.1	  570.1	 3174.0	...
1989737	  806.1	  569.6	 3182.0	...
1989738	  806.0	  569.7	 3190.0	...
1989739	  805.7	  569.9	 3190.0	...
1989740	  805.5	  570.0	 3193.0	...
1989741	  805.5	  569.9	 3196.0	...
1989742	  805.6	  569.8	 3201.0	...
1989743	  805.6	  569.7	 3205.0	...
1989744	  805.7	  569.6	 3208.0	...
1989745	  805.5	  569.5	 3210.0	...
1989746	  805.3	  569.4	 3211.0	...
1989747	  805.1	  569.5	 3212.0	...
1989748	  805.1	  569.6	 3214.0	...
1989749	  805.2	  569.7	 3215.0	...
1989750	  805.0	  569.8	 3215.0	...
1989751	  804.6	  570.0	 3214.0	...
1989752	  804.2	  570.1	 3214.0	...
1989753	  804.0	  569.9	 3213.0	...
1989754	  803.7	  569.6	 3212.0	...
MSG	1989755 0000 _ Number On
1989755	  803.3	  569.3	 3217.0	...
1989756	  803.1	  569.2	 3222.0	...
1989757	  803.1	  570.3	 3227.0	...
1989758	  803.1	  571.4	 3228.0	...
1989759	  803.0	  571.7	 3230.0	...
1989760	  803.0	  570.8	 3235.0	...
1989761	  802.9	  569.9	 3238.0	...
1989762	  802.9	  569.8	 3240.0	...
1989763	  802.5	  569.7	 3241.0	...
1989764	  802.1	  569.7	 3243.0	...
1989765	  801.6	  569.7	 3245.0	...
1989766	  800.9	  569.8	 3247.0	...
1989767	  800.3	  570.4	 3248.0	...
1989768	  799.6	  571.0	 3248.0	...
1989769	  799.6	  571.9	 3249.0	...
1989770	  799.6	  572.3	 3252.0	...
1989771	  799.4	  572.2	 3257.0	...
1989772	  799.4	  571.7	 3261.0	...
1989773	  799.6	  571.2	 3264.0	...
1989774	  799.6	  571.2	 3267.0	...
1989775	  799.6	  571.3	 3271.0	...
1989776	  799.6	  571.5	 3276.0	...
1989777	  799.6	  572.0	 3279.0	...
1989778	  799.7	  572.4	 3283.0	...
1989779	  799.2	  572.8	 3284.0	...
1989780	  798.7	  572.7	 3286.0	...
1989781	  798.3	  572.3	 3287.0	...
1989782	  798.5	  571.8	 3288.0	...
1989783	  798.9	  571.5	 3289.0	...
1989784	  799.2	  571.5	 3293.0	...
1989785	  799.5	  571.6	 3299.0	...
1989786	  799.4	  571.7	 3305.0	...
1989787	  799.4	  571.8	 3307.0	...
1989788	  799.4	  571.9	 3306.0	...
1989789	  799.4	  571.9	 3308.0	...
1989790	  799.0	  571.8	 3310.0	...
1989791	  798.5	  571.7	 3316.0	...
1989792	  798.0	  572.0	 3319.0	...
1989793	  797.8	  572.3	 3322.0	...
1989794	  797.6	  572.7	 3323.0	...
1989795	  797.5	  572.9	 3324.0	...
1989796	  797.4	  572.6	 3326.0	...
1989797	  797.3	  572.3	 3327.0	...
1989798	  797.2	  571.9	 3327.0	...
1989799	  797.2	  572.0	 3330.0	...
1989800	  797.2	  572.0	 3333.0	...
1989801	  797.1	  571.1	 3335.0	...
1989802	  797.0	  570.3	 3338.0	...
1989803	  796.8	  569.7	 3341.0	...
1989804	  796.8	  570.1	 3346.0	...
1989805	  796.6	  570.2	 3348.0	...
1989806	  796.4	  570.1	 3350.0	...
1989807	  796.3	  569.9	 3354.0	...
1989808	  796.4	  570.3	 3356.0	...
1989809	  796.7	  571.7	 3358.0	...
1989810	  796.8	  572.9	 3358.0	...
1989811	  795.8	  574.1	 3360.0	...
1989812	  794.9	  574.3	 3364.0	...
1989813	  794.1	  574.4	 3369.0	...
1989814	  794.3	  574.3	 3370.0	...
1989815	  794.5	  574.3	 3370.0	...
1989816	  794.8	  574.2	 3374.0	...
1989817	  795.1	  573.7	 3378.0	...
1989818	  795.4	  573.2	 3382.0	...
1989819	  795.6	  573.1	 3381.0	...
1989820	  795.6	  574.7	 3381.0	...
1989821	  795.5	  576.4	 3383.0	...
1989822	  795.4	  577.3	 3385.0	...
1989823	  795.2	  576.9	 3384.0	...
1989824	  795.1	  576.4	 3383.0	...
1989825	  795.1	  575.5	 3384.0	...
1989826	  794.9	  574.8	 3385.0	...
1989827	  794.5	  574.4	 3388.0	...
1989828	  794.0	  574.8	 3390.0	...
1989829	  793.6	  575.2	 3395.0	...
1989830	  793.2	  575.7	 3398.0	...
1989831	  793.1	  576.2	 3401.0	...
1989832	  793.3	  576.5	 3402.0	...
1989833	  793.5	  576.2	 3404.0	...
1989834	  793.2	  576.6	 3407.0	...
1989835	  792.5	  577.3	 3412.0	...
1989836	  791.8	  577.7	 3416.0	...
1989837	  792.1	  577.0	 3420.0	...
1989838	  792.7	  576.3	 3421.0	...
1989839	  793.4	  576.4	 3422.0	...
1989840	  792.8	  577.4	 3423.0	...
1989841	  791.9	  578.4	 3424.0	...
1989842	  791.0	  578.9	 3425.0	...
1989843	  790.8	  578.7	 3426.0	...
1989844	  790.9	  578.6	 3426.0	...
1989845	  791.1	  578.7	 3428.0	...
1989846	  791.4	  578.8	 3430.0	...
1989847	  791.7	  578.6	 3431.0	...
1989848	  791.9	  578.1	 3431.0	...
1989849	  792.0	  577.4	 3432.0	...
1989850	  791.1	  577.0	 3433.0	...
1989851	  790.1	  577.5	 3435.0	...
1989852	  789.2	  578.3	 3438.0	...
1989853	  789.8	  578.6	 3440.0	...
1989854	  790.5	  578.2	 3441.0	...
1989855	  791.1	  577.9	 3441.0	...
1989856	  791.0	  578.0	 3443.0	...
1989857	  791.0	  578.3	 3444.0	...
1989858	  790.9	  578.7	 3446.0	...
1989859	  791.3	  578.9	 3447.0	...
1989860	  791.7	  579.2	 3449.0	...
1989861	  791.8	  579.2	 3456.0	...
1989862	  791.1	  579.4	 3463.0	...
1989863	  790.2	  579.4	 3467.0	...
1989864	  789.7	  579.4	 3465.0	...
1989865	  789.5	  578.8	 3464.0	...
1989866	  789.3	  578.1	 3466.0	...
1989867	  789.2	  578.2	 3470.0	...
1989868	  789.2	  578.9	 3474.0	...
1989869	  789.3	  579.3	 3476.0	...
1989870	  789.4	  579.0	 3476.0	...
1989871	  789.0	  578.8	 3475.0	...
1989872	  788.6	  578.9	 3473.0	...
1989873	  788.2	  578.7	 3471.0	...
1989874	  788.2	  578.3	 3473.0	...
1989875	  788.0	  579.3	 3476.0	...
1989876	  787.9	  580.6	 3479.0	...
1989877	  787.8	  581.9	 3479.0	...
1989878	  788.0	  581.5	 3480.0	...
1989879	  788.1	  581.2	 3480.0	...
1989880	  788.2	  580.9	 3481.0	...
1989881	  788.3	  580.9	 3481.0	...
1989882	  788.2	  581.0	 3480.0	...
1989883	  787.9	  581.1	 3480.0	...
1989884	  787.6	  581.3	 3480.0	...
1989885	  787.5	  581.4	 3481.0	...
1989886	  787.2	  581.3	 3482.0	...
1989887	  786.9	  581.0	 3483.0	...
1989888	  786.5	  580.7	 3482.0	...
1989889	  786.5	  580.5	 3482.0	...
1989890	  787.1	  580.3	 3481.0	...
1989891	  787.8	  580.0	 3481.0	...
1989892	  788.4	  579.8	 3482.0	...
1989893	  788.3	  580.1	 3483.0	...
1989894	  788.2	  580.8	 3484.0	...
1989895	  788.2	  581.4	 3486.0	...
1989896	  788.2	  581.9	 3487.0	...
1989897	  788.2	  582.2	 3488.0	...
1989898	  788.0	  581.9	 3490.0	...
1989899	  787.5	  581.2	 3491.0	...
1989900	  787.0	  580.4	 3492.0	...
1989901	  786.6	  580.0	 3490.0	...
1989902	  786.5	  579.7	 3488.0	...
1989903	  786.9	  579.5	 3485.0	...
1989904	  787.5	  579.3	 3483.0	...
1989905	  787.9	  579.2	 3482.0	...
1989906	  787.9	  579.2	 3482.0	...
1989907	  787.8	  579.1	 3482.0	...
1989908	  787.8	  579.0	 3482.0	...
1989909	  788.0	  579.2	 3483.0	...
1989910	  788.1	  579.4	 3484.0	...
1989911	  788.1	  579.3	 3484.0	...
1989912	  787.9	  579.0	 3485.0	...
1989913	  787.7	  578.8	 3485.0	...
1989914	  787.4	  579.1	 3485.0	...
1989915	  787.4	  579.7	 3484.0	...
1989916	  787.8	  580.2	 3485.0	...
1989917	  788.2	  580.5	 3486.0	...
1989918	  788.5	  580.4	 3488.0	...
1989919	  788.5	  580.4	 3489.0	...
1989920	  788.5	  580.4	 3490.0	...
1989921	  788.5	  579.5	 3488.0	...
1989922	  788.4	  578.6	 3486.0	...
1989923	  788.5	  578.5	 3482.0	...
1989924	  788.6	  579.3	 3480.0	...
1989925	  788.7	  579.7	 3479.0	...
1989926	  789.0	  579.3	 3478.0	...
1989927	  789.1	  578.0	 3478.0	...
1989928	  789.2	  577.0	 3478.0	...
1989929	  789.0	  576.4	 3480.0	...
1989930	  788.8	  577.1	 3480.0	...
1989931	  788.6	  577.8	 3480.0	...
1989932	  788.7	  578.0	 3479.0	...
1989933	  789.0	  578.0	 3479.0	...
1989934	  789.2	  577.6	 3478.0	...
1989935	  789.4	  577.3	 3478.0	...
1989936	  789.7	  577.1	 3478.0	...
1989937	  789.9	  577.4	 3478.0	...
1989938	  789.9	  577.6	 3479.0	...
1989939	  789.8	  577.3	 3477.0	...
1989940	  789.8	  576.8	 3472.0	...
1989941	  789.8	  576.6	 3467.0	...
1989942	  790.5	  576.8	 3466.0	...
1989943	  791.1	  577.5	 3469.0	...
1989944	  791.3	  578.2	 3471.0	...
1989945	  790.8	  578.7	 3469.0	...
1989946	  790.3	  578.5	 3464.0	...
1989947	  789.9	  578.4	 3461.0	...
1989948	  789.8	  578.3	 3461.0	...
1989949	  790.6	  578.2	 3463.0	...
1989950	  791.5	  577.1	 3462.0	...
1989951	  792.4	  576.0	 3458.0	...
1989952	  792.7	  575.0	 3454.0	...
1989953	  792.9	  575.0	 3452.0	...
1989954	  792.9	  574.8	 3450.0	...
1989955	  792.5	  574.6	 3450.0	...
1989956	  792.4	  574.5	 3450.0	...
1989957	  792.4	  574.5	 3449.0	...
1989958	  792.3	  574.5	 3448.0	...
1989959	  792.3	  574.6	 3448.0	...
1989960	  792.9	  574.6	 3447.0	...
1989961	  793.6	  574.6	 3447.0	...
1989962	  794.3	  574.5	 3447.0	...
1989963	  794.3	  574.7	 3446.0	...
1989964	  794.6	  574.7	 3442.0	...
1989965	  794.7	  574.2	 3439.0	...
1989966	  794.7	  573.5	 3437.0	...
1989967	  794.7	  573.2	 3438.0	...
1989968	  794.8	  573.6	 3435.0	...
1989969	  795.2	  574.4	 3431.0	...
1989970	  795.0	  574.9	 3428.0	...
1989971	  794.6	  575.3	 3426.0	...
1989972	  794.3	  575.2	 3424.0	...
1989973	  794.5	  575.0	 3422.0	...
1989974	  795.0	  574.8	 3422.0	...
1989975	  795.5	  574.5	 3420.0	...
1989976	  795.7	  574.3	 3419.0	...
1989977	  795.7	  574.2	 3417.0	...
1989978	  795.7	  574.6	 3418.0	...
1989979	  795.6	  574.8	 3418.0	...
1989980	  795.5	  575.0	 3417.0	...
1989981	  795.5	  575.0	 3416.0	...
1989982	  796.0	  574.9	 3415.0	...
1989983	  796.5	  573.5	 3414.0	...
1989984	  796.6	  572.1	 3411.0	...
1989985	  796.2	  570.9	 3408.0	...
1989986	  796.5	  570.5	 3405.0	...
1989987	  796.9	  570.1	 3403.0	...
1989988	  797.2	  569.9	 3401.0	...
1989989	  797.4	  570.0	 3399.0	...
1989990	  797.8	  570.1	 3398.0	...
1989991	  798.3	  569.9	 3398.0	...
1989992	  798.4	  569.7	 3398.0	...
1989993	  798.5	  569.4	 3398.0	...
1989994	  798.6	  569.0	 3396.0	...
1989995	  798.8	  568.8	 3393.0	...
1989996	  798.9	  568.8	 3389.0	...
1989997	  799.0	  569.1	 3387.0	...
1989998	  799.0	  569.5	 3386.0	...
1989999	  799.1	  569.9	 3385.0	...
1990000	  799.1	  569.4	 3382.0	...
1990001	  799.2	  568.8	 3379.0	...
1990002	  799.5	  568.2	 3377.0	...
1990003	  800.0	  568.2	 3377.0	...
1990004	  800.5	  568.3	 3376.0	...
1990005	  800.4	  568.4	 3372.0	...
1990006	  800.3	  567.7	 3368.0	...
1990007	  800.3	  567.0	 3364.0	...
1990008	  800.4	  566.4	 3364.0	...
1990009	  800.5	  566.7	 3363.0	...
1990010	  800.9	  566.8	 3363.0	...
1990011	  801.0	  567.0	 3360.0	...
1990012	  801.1	  567.2	 3356.0	...
1990013	  801.0	  566.4	 3352.0	...
1990014	  801.0	  565.4	 3352.0	...
1990015	  801.0	  565.0	 3353.0	...
1990016	  801.1	  565.5	 3353.0	...
1990017	  801.2	  565.8	 3349.0	...
1990018	  801.5	  565.6	 3345.0	...
1990019	  801.9	  565.4	 3341.0	...
1990020	  802.5	  565.4	 3337.0	...
1990021	  802.7	  564.9	 3335.0	...
1990022	  803.1	  564.3	 3330.0	...
1990023	  803.5	  563.7	 3328.0	...
1990024	  804.0	  563.6	 3326.0	...
1990025	  804.4	  563.3	 3324.0	...
1990026	  804.5	  563.2	 3321.0	...
1990027	  804.7	  563.2	 3317.0	...
1990028	  804.7	  563.4	 3315.0	...
1990029	  804.8	  563.6	 3312.0	...
1990030	  805.1	  563.5	 3310.0	...
1990031	  805.3	  563.1	 3308.0	...
1990032	  805.5	  562.8	 3309.0	...
1990033	  805.4	  562.6	 3306.0	...
1990034	  805.3	  562.6	 3301.0	...
1990035	  805.4	  562.6	 3296.0	...
1990036	  805.5	  562.5	 3296.0	...
1990037	  805.5	  562.9	 3295.0	...
1990038	  805.5	  563.4	 3294.0	...
1990039	  805.5	  563.8	 3293.0	...
1990040	  805.5	  563.8	 3292.0	...
1990041	  805.8	  563.8	 3291.0	...
1990042	  806.8	  563.6	 3288.0	...
1990043	  807.8	  563.0	 3286.0	...
1990044	  807.9	  562.6	 3284.0	...
1990045	  807.3	  563.0	 3284.0	...
1990046	  807.3	  563.8	 3285.0	...
1990047	  807.7	  563.6	 3286.0	...
1990048	  808.2	  562.6	 3286.0	...
1990049	  808.3	  561.6	 3286.0	...
1990050	  808.0	  561.7	 3281.0	...
1990051	  807.5	  561.9	 3276.0	...
1990052	  807.0	  562.2	 3270.0	...
1990053	  807.1	  562.3	 3268.0	...
1990054	  807.3	  562.3	 3268.0	...
1990055	  807.6	  562.3	 3268.0	...
1990056	  807.8	  562.7	 3269.0	...
1990057	  807.9	  563.1	 3270.0	...
1990058	  807.8	  563.6	 3267.0	...
1990059	  807.7	  563.6	 3264.0	...
MSG	1990060 0000 _ Number Off
1990060	  807.8	  563.7	 3261.0	...
1990061	  808.1	  563.5	 3261.0	...
1990062	  808.4	  562.9	 3259.0	...
1990063	  808.6	  562.5	 3256.0	...
1990064	  808.7	  562.3	 3253.0	...
1990065	  808.7	  562.5	 3253.0	...
1990066	  808.8	  562.4	 3254.0	...
1990067	  808.8	  562.3	 3254.0	...
1990068	  808.6	  562.3	 3253.0	...
1990069	  808.5	  562.3	 3252.0	...
1990070	  808.4	  562.3	 3252.0	...
1990071	  808.4	  562.3	 3250.0	...
1990072	  808.3	  562.4	 3247.0	...
1990073	  809.0	  562.3	 3246.0	...
1990074	  809.8	  562.2	 3247.0	...
1990075	  810.5	  562.2	 3245.0	...
1990076	  810.4	  562.4	 3241.0	...
1990077	  810.2	  561.5	 3236.0	...
1990078	  810.1	  560.3	 3237.0	...
1990079	  810.5	  559.3	 3239.0	...
1990080	  811.0	  559.5	 3238.0	...
1990081	  811.2	  559.8	 3235.0	...
1990082	  811.0	  560.1	 3232.0	...
1990083	  810.9	  560.3	 3233.0	...
1990084	  811.1	  560.3	 3234.0	...
1990085	  811.3	  560.1	 3236.0	...
1990086	  811.4	  560.0	 3235.0	...
1990087	  811.4	  559.8	 3232.0	...
1990088	  811.4	  559.7	 3229.0	...
1990089	  811.3	  559.6	 3228.0	...
1990090	  811.5	  560.1	 3225.0	...
1990091	  811.7	  560.6	 3222.0	...
1990092	  811.7	  561.1	 3220.0	...
1990093	  812.3	  560.8	 3219.0	...
1990094	  812.9	  560.4	 3218.0	...
1990095	  813.5	  559.7	 3217.0	...
1990096	  813.3	  559.4	 3215.0	...
1990097	  813.1	  559.2	 3213.0	...
1990098	  812.6	  559.3	 3211.0	...
1990099	  812.4	  559.3	 3212.0	...
1990100	  812.5	  559.2	 3211.0	...
1990101	  812.7	  559.2	 3211.0	...
1990102	  812.7	  559.3	 3211.0	...
1990103	  812.6	  559.4	 3212.0	...
1990104	  812.9	  559.3	 3212.0	...
1990105	  813.4	  559.2	 3212.0	...
1990106	  814.0	  559.0	 3211.0	...
1990107	  813.8	  558.9	 3211.0	...
1990108	  813.4	  559.0	 3211.0	...
1990109	  812.8	  558.9	 3210.0	...
1990110	  812.5	  558.6	 3210.0	...
1990111	  812.1	  558.2	 3209.0	...
1990112	  812.0	  558.1	 3207.0	...
1990113	  812.0	  558.0	 3205.0	...
1990114	  812.2	  558.1	 3203.0	...
1990115	  813.1	  558.0	 3200.0	...
1990116	  813.8	  557.6	 3198.0	...
1990117	  814.5	  557.4	 3197.0	...
1990118	  814.2	  557.5	 3194.0	...
1990119	  813.8	  557.5	 3190.0	...
1990120	  813.8	  557.1	 3185.0	...
1990121	  814.3	  556.7	 3186.0	...
1990122	  815.2	  556.4	 3186.0	...
1990123	  815.8	  556.4	 3186.0	...
1990124	  815.9	  556.3	 3186.0	...
1990125	  815.6	  555.8	 3185.0	...
1990126	  815.3	  555.3	 3186.0	...
1990127	  815.3	  555.3	 3186.0	...
1990128	  815.2	  556.0	 3188.0	...
1990129	  815.1	  556.1	 3190.0	...
1990130	  815.0	  555.5	 3190.0	...
1990131	  815.0	  554.9	 3188.0	...
1990132	  814.9	  554.9	 3186.0	...
1990133	  814.9	  555.5	 3183.0	...
1990134	  814.9	  556.1	 3181.0	...
1990135	  815.0	  555.6	 3179.0	...
1990136	  815.1	  554.6	 3179.0	...
1990137	  815.1	  554.1	 3179.0	...
1990138	  815.2	  554.7	 3179.0	...
1990139	  815.4	  555.1	 3177.0	...
1990140	  815.9	  555.0	 3177.0	...
1990141	  816.3	  554.2	 3178.0	...
1990142	  816.7	  553.4	 3179.0	...
1990143	  817.0	  552.9	 3176.0	...
1990144	  817.1	  553.2	 3173.0	...
1990145	  817.1	  553.5	 3173.0	...
1990146	  816.8	  553.6	 3177.0	...
1990147	  816.6	  553.2	 3180.0	...
1990148	  816.4	  552.8	 3178.0	...
1990149	  816.2	  552.4	 3175.0	...
1990150	  816.0	  552.2	 3173.0	...
1990151	  815.8	  552.5	 3173.0	...
1990152	  815.8	  552.9	 3173.0	...
1990153	  815.9	  552.9	 3174.0	...
1990154	  816.0	  552.8	 3174.0	...
1990155	  816.0	  552.7	 3174.0	...
1990156	  816.0	  553.2	 3172.0	...
1990157	  816.0	  553.3	 3170.0	...
1990158	  816.1	  553.5	 3169.0	...
1990159	  816.3	  553.5	 3168.0	...
1990160	  816.2	  553.5	 3167.0	...
1990161	  816.0	  553.1	 3166.0	...
1990162	  816.0	  552.6	 3165.0	...
1990163	  816.4	  552.3	 3165.0	...
1990164	  816.8	  552.7	 3164.0	...
1990165	  817.1	  553.1	 3162.0	...
1990166	  817.4	  553.3	 3160.0	...
1990167	  817.6	  553.5	 3161.0	...
1990168	  817.6	  553.6	 3164.0	...
1990169	  817.8	  553.7	 3166.0	...
1990170	  818.1	  553.4	 3164.0	...
1990171	  818.5	  553.1	 3163.0	...
1990172	  818.7	  552.7	 3163.0	...
1990173	  818.4	  552.3	 3162.0	...
1990174	  818.1	  552.0	 3161.0	...
1990175	  817.7	  552.4	 3161.0	...
1990176	  817.5	  552.9	 3160.0	...
1990177	  817.5	  553.1	 3158.0	...
1990178	  817.4	  552.5	 3156.0	...
1990179	  817.5	  551.8	 3155.0	...
1990180	  817.6	  551.5	 3156.0	...
1990181	  817.9	  551.7	 3156.0	...
1990182	  818.0	  552.1	 3155.0	...
1990183	  818.3	  552.4	 3153.0	...
1990184	  818.5	  552.6	 3151.0	...
1990185	  818.6	  552.6	 3152.0	...
1990186	  818.5	  551.5	 3153.0	...
1990187	  818.3	  550.4	 3153.0	...
1990188	  818.3	  549.3	 3153.0	...
1990189	  818.5	  549.5	 3153.0	...
1990190	  818.6	  549.5	 3154.0	...
1990191	  818.4	  549.7	 3154.0	...
1990192	  818.2	  549.7	 3152.0	...
1990193	  818.1	  549.9	 3151.0	...
1990194	  818.0	  550.1	 3154.0	...
1990195	  818.3	  550.0	 3156.0	...
1990196	  818.8	  549.6	 3158.0	...
1990197	  819.2	  548.9	 3159.0	...
1990198	  818.8	  548.5	 3160.0	...
1990199	  818.2	  548.3	 3161.0	...
1990200	  817.7	  548.5	 3160.0	...
1990201	  817.8	  548.6	 3159.0	...
1990202	  818.0	  548.8	 3159.0	...
1990203	  818.3	  548.9	 3161.0	...
1990204	  818.4	  548.9	 3163.0	...
1990205	  818.5	  548.9	 3161.0	...
1990206	  818.6	  548.8	 3157.0	...
1990207	  818.4	  548.8	 3153.0	...
1990208	  818.2	  548.6	 3154.0	...
1990209	  818.3	  548.3	 3154.0	...
1990210	  818.5	  547.9	 3154.0	...
1990211	  818.8	  547.5	 3160.0	...
1990212	  818.8	  547.3	 3165.0	...
1990213	  818.9	  547.4	 3171.0	...
1990214	  818.4	  547.5	 3171.0	...
1990215	  817.9	  547.4	 3171.0	...
1990216	  817.9	  547.2	 3170.0	...
1990217	  818.3	  546.5	 3170.0	...
1990218	  818.6	  546.0	 3171.0	...
1990219	  818.3	  545.6	 3173.0	...
1990220	  818.1	  545.8	 3174.0	...
1990221	  818.0	  546.0	 3173.0	...
1990222	  817.6	  546.2	 3172.0	...
1990223	  817.2	  546.6	 3172.0	...
1990224	  817.6	  547.1	 3170.0	...
1990225	  818.3	  547.3	 3168.0	...
1990226	  818.3	  547.5	 3166.0	...
1990227	  817.6	  547.6	 3166.0	...
1990228	  817.6	  547.5	 3166.0	...
1990229	  818.3	  547.3	 3167.0	...
1990230	  818.9	  547.0	 3167.0	...
1990231	  818.7	  547.0	 3168.0	...
1990232	  818.6	  547.3	 3168.0	...
1990233	  818.4	  547.6	 3169.0	...
1990234	  818.4	  547.7	 3169.0	...
1990235	  818.3	  547.6	 3170.0	...
1990236	  818.2	  547.6	 3170.0	...
1990237	  818.1	  547.8	 3171.0	...
1990238	  818.1	  548.1	 3174.0	...
1990239	  818.0	  548.6	 3175.0	...
1990240	  818.0	  548.9	 3177.0	...
1990241	  818.0	  548.7	 3177.0	...
1990242	  818.0	  548.1	 3177.0	...
1990243	  818.0	  547.5	 3177.0	...
1990244	  818.0	  547.5	 3177.0	...
1990245	  817.5	  547.4	 3177.0	...
1990246	  817.0	  547.4	 3178.0	...
1990247	  816.6	  547.4	 3180.0	...
1990248	  816.8	  547.7	 3183.0	...
1990249	  816.7	  548.0	 3186.0	...
1990250	  816.5	  548.1	 3186.0	...
1990251	  816.9	  547.7	 3186.0	...
1990252	  817.6	  547.1	 3187.0	...
1990253	  817.8	  546.5	 3187.0	...
1990254	  817.3	  546.3	 3189.0	...
1990255	  816.9	  546.4	 3191.0	...
1990256	  817.0	  546.5	 3193.0	...
1990257	  817.1	  547.3	 3193.0	...
1990258	  817.1	  548.0	 3194.0	...
1990259	  816.8	  548.3	 3196.0	...
1990260	  816.5	  547.8	 3198.0	...
1990261	  816.2	  547.3	 3201.0	...
1990262	  816.2	  547.1	 3203.0	...
1990263	  816.4	  547.2	 3206.0	...
1990264	  816.5	  547.6	 3206.0	...
1990265	  816.4	  548.1	 3205.0	...
1990266	  816.1	  548.2	 3205.0	...
1990267	  816.1	  548.2	 3204.0	...
1990268	  816.3	  548.1	 3204.0	...
MSG	1990269 0000 _ Number On
1990269	  816.6	  548.1	 3203.0	...
1990270	  816.5	  548.1	 3203.0	...
1990271	  816.2	  547.8	 3203.0	...
1990272	  815.9	  547.5	 3207.0	...
1990273	  815.6	  547.1	 3210.0	...
1990274	  815.6	  547.1	 3214.0	...
1990275	  815.5	  546.9	 3214.0	...
1990276	  815.5	  546.7	 3214.0	...
1990277	  815.6	  546.6	 3217.0	...
1990278	  815.7	  546.8	 3220.0	...
1990279	  815.8	  547.0	 3223.0	...
1990280	  815.9	  547.1	 3223.0	...
1990281	  816.2	  547.1	 3224.0	...
1990282	  816.5	  547.1	 3225.0	...
1990283	  816.4	  547.4	 3224.0	...
1990284	  816.0	  547.7	 3224.0	...
1990285	  815.8	  547.6	 3224.0	...
1990286	  815.9	  547.3	 3227.0	...
1990287	  816.1	  547.0	 3230.0	...
1990288	  816.2	  547.1	 3232.0	...
1990289	  816.3	  547.3	 3231.0	...
1990290	  816.3	  547.4	 3231.0	...
1990291	  816.0	  547.5	 3232.0	...
1990292	  815.6	  547.5	 3233.0	...
1990293	  815.6	  547.3	 3233.0	...
1990294	  815.6	  547.2	 3234.0	...
1990295	  815.7	  547.1	 3236.0	...
1990296	  815.6	  547.3	 3237.0	...
1990297	  815.6	  547.3	 3237.0	...
1990298	  815.8	  547.0	 3240.0	...
1990299	  815.7	  546.4	 3243.0	...
1990300	  815.7	  545.7	 3246.0	...
1990301	  815.7	  545.1	 3247.0	...
1990302	  815.3	  544.7	 3248.0	...
1990303	  814.9	  544.3	 3250.0	...
1990304	  814.5	  544.2	 3252.0	...
1990305	  814.4	  544.3	 3254.0	...
1990306	  814.3	  544.0	 3254.0	...
1990307	  814.7	  543.6	 3255.0	...
1990308	  815.2	  543.2	 3255.0	...
1990309	  815.2	  543.5	 3255.0	...
1990310	  814.9	  543.9	 3258.0	...
1990311	  814.5	  544.3	 3260.0	...
1990312	  814.6	  544.3	 3260.0	...
1990313	  814.8	  544.3	 3257.0	...
1990314	  814.9	  544.7	 3256.0	...
1990315	  814.9	  545.0	 3257.0	...
1990316	  814.4	  545.6	 3261.0	...
1990317	  814.0	  545.9	 3265.0	...
1990318	  813.9	  546.2	 3267.0	...
1990319	  814.3	  546.1	 3267.0	...
1990320	  814.8	  545.7	 3267.0	...
1990321	  815.0	  545.2	 3267.0	...
1990322	  814.8	  545.0	 3267.0	...
1990323	  814.6	  544.7	 3271.0	...
1990324	  814.0	  544.4	 3275.0	...
1990325	  813.6	  544.0	 3278.0	...
1990326	  813.2	  543.9	 3277.0	...
1990327	  813.5	  543.8	 3274.0	...
1990328	  813.8	  543.7	 3272.0	...
1990329	  814.0	  543.5	 3274.0	...
1990330	  813.9	  543.4	 3277.0	...
1990331	  813.8	  543.3	 3281.0	...
1990332	  813.7	  543.2	 3281.0	...
1990333	  813.3	  543.2	 3282.0	...
1990334	  812.4	  543.4	 3282.0	...
1990335	  811.6	  542.6	 3281.0	...
1990336	  811.1	  541.8	 3281.0	...
1990337	  811.1	  540.8	 3282.0	...
1990338	  811.3	  541.9	 3286.0	...
1990339	  811.6	  543.0	 3288.0	...
1990340	  812.0	  544.1	 3289.0	...
1990341	  812.3	  543.9	 3291.0	...
1990342	  811.5	  543.8	 3293.0	...
1990343	  810.5	  543.9	 3296.0	...
1990344	  810.3	  543.9	 3296.0	...
1990345	  810.9	  543.8	 3296.0	...
1990346	  811.4	  543.7	 3297.0	...
1990347	  811.3	  543.7	 3297.0	...
1990348	  811.2	  543.7	 3296.0	...
1990349	  811.2	  543.8	 3298.0	...
1990350	  811.2	  543.8	 3302.0	...
1990351	  811.2	  543.0	 3305.0	...
1990352	  811.3	  542.0	 3306.0	...
1990353	  811.5	  541.0	 3307.0	...
1990354	  811.6	  541.2	 3309.0	...
1990355	  811.6	  541.7	 3310.0	...
1990356	  811.6	  543.4	 3310.0	...
1990357	  811.2	  544.9	 3310.0	...
1990358	  810.7	  546.0	 3310.0	...
1990359	  810.2	  546.0	 3311.0	...
1990360	  810.3	  545.9	 3312.0	...
1990361	  810.5	  546.2	 3313.0	...
1990362	  810.7	  546.5	 3313.0	...
1990363	  810.7	  546.7	 3314.0	...
1990364	  810.7	  546.5	 3314.0	...
1990365	  810.6	  545.4	 3316.0	...
1990366	  810.1	  544.4	 3317.0	...
1990367	  809.8	  543.8	 3317.0	...
1990368	  809.5	  544.1	 3316.0	...
1990369	  809.4	  544.3	 3319.0	...
1990370	  809.4	  544.3	 3324.0	...
1990371	  809.6	  544.9	 3328.0	...
1990372	  809.9	  545.5	 3328.0	...
1990373	  810.4	  546.0	 3328.0	...
1990374	  810.6	  546.0	 3328.0	...
1990375	  810.6	  545.9	 3328.0	...
1990376	  810.1	  546.0	 3328.0	...
1990377	  809.6	  545.8	 3327.0	...
1990378	  809.3	  545.6	 3331.0	...
1990379	  809.1	  545.2	 3335.0	...
1990380	  809.0	  545.0	 3339.0	...
1990381	  809.0	  544.7	 3339.0	...
1990382	  809.3	  544.8	 3340.0	...
1990383	  809.1	  545.1	 3341.0	...
1990384	  808.6	  545.6	 3342.0	...
1990385	  808.2	  545.8	 3343.0	...
1990386	  808.6	  545.6	 3343.0	...
1990387	  809.0	  545.3	 3344.0	...
1990388	  809.4	  544.7	 3345.0	...
1990389	  809.5	  544.6	 3345.0	...
1990390	  809.3	  544.8	 3346.0	...
1990391	  808.9	  545.2	 3346.0	...
1990392	  808.5	  545.7	 3346.0	...
1990393	  808.1	  546.0	 3346.0	...
1990394	  808.0	  546.3	 3347.0	...
1990395	  807.7	  546.5	 3348.0	...
1990396	  807.6	  546.5	 3351.0	...
1990397	  807.5	  546.3	 3355.0	...
1990398	  807.4	  546.1	 3357.0	...
1990399	  807.2	  546.2	 3357.0	...
1990400	  807.0	  546.2	 3359.0	...
1990401	  806.8	  546.4	 3360.0	...
1990402	  806.9	  546.5	 3361.0	...
1990403	  806.9	  546.6	 3362.0	...
1990404	  807.1	  547.4	 3366.0	...
1990405	  807.3	  548.2	 3370.0	...
1990406	  807.3	  549.0	 3375.0	...
1990407	  807.2	  548.4	 3376.0	...
1990408	  807.1	  547.6	 3377.0	...
1990409	  806.7	  546.9	 3377.0	...
1990410	  806.5	  546.8	 3376.0	...
1990411	  806.2	  546.8	 3376.0	...
1990412	  806.4	  546.5	 3376.0	...
1990413	  806.3	  546.3	 3377.0	...
1990414	  806.1	  546.4	 3379.0	...
1990415	  805.7	  547.2	 3381.0	...
1990416	  805.3	  547.9	 3384.0	...
1990417	  804.8	  548.3	 3385.0	...
1990418	  804.5	  548.3	 3385.0	...
1990419	  804.4	  548.2	 3386.0	...
1990420	  804.5	  548.0	 3387.0	...
1990421	  804.8	  548.5	 3389.0	...
1990422	  804.9	  549.1	 3392.0	...
1990423	  805.0	  549.3	 3395.0	...
1990424	  805.2	  548.5	 3395.0	...
1990425	  805.3	  547.7	 3395.0	...
1990426	  805.5	  547.2	 3394.0	...
1990427	  805.7	  547.2	 3394.0	...
1990428	  806.0	  547.2	 3394.0	...
1990429	  806.4	  547.6	 3395.0	...
1990430	  806.5	  547.9	 3397.0	...
1990431	  806.0	  548.3	 3398.0	...
1990432	  805.3	  548.4	 3401.0	...
1990433	  804.5	  548.7	 3403.0	...
1990434	  804.2	  549.0	 3406.0	...
1990435	  803.8	  548.4	 3407.0	...
1990436	  803.5	  547.8	 3410.0	...
1990437	  803.6	  548.1	 3413.0	...
1990438	  803.7	  549.2	 3416.0	...
1990439	  803.7	  549.9	 3417.0	...
1990440	  804.0	  549.0	 3418.0	...
1990441	  804.2	  548.3	 3420.0	...
1990442	  803.8	  548.3	 3421.0	...
1990443	  803.2	  548.7	 3424.0	...
1990444	  802.9	  548.8	 3426.0	...
1990445	  803.3	  549.0	 3430.0	...
1990446	  803.1	  549.2	 3432.0	...
1990447	  802.4	  549.6	 3433.0	...
1990448	  801.9	  549.5	 3433.0	...
1990449	  801.8	  549.4	 3432.0	...
1990450	  802.1	  549.9	 3431.0	...
1990451	  802.2	  550.7	 3432.0	...
1990452	  802.3	  551.4	 3434.0	...
1990453	  802.4	  551.8	 3437.0	...
1990454	  802.4	  552.1	 3437.0	...
1990455	  802.4	  552.5	 3437.0	...
1990456	  802.1	  552.4	 3435.0	...
1990457	  801.5	  552.4	 3433.0	...
1990458	  800.9	  552.2	 3436.0	...
1990459	  800.6	  552.0	 3441.0	...
1990460	  800.7	  552.6	 3445.0	...
1990461	  801.0	  553.3	 3445.0	...
1990462	  801.2	  553.8	 3444.0	...
1990463	  800.7	  553.4	 3442.0	...
1990464	  800.1	  553.0	 3440.0	...
1990465	  800.1	  552.9	 3443.0	...
1990466	  800.8	  553.0	 3448.0	...
1990467	  800.5	  553.4	 3454.0	...
1990468	  799.5	  553.8	 3456.0	...
1990469	  798.4	  553.8	 3457.0	...
1990470	  798.4	  553.2	 3458.0	...
1990471	  798.4	  552.6	 3459.0	...
1990472	  798.5	  552.2	 3459.0	...
1990473	  798.6	  552.8	 3460.0	...
1990474	  798.7	  553.5	 3461.0	...
1990475	  798.7	  554.0	 3461.0	...
1990476	  798.9	  553.9	 3465.0	...
1990477	  799.0	  553.8	 3469.0	...
1990478	  799.1	  553.7	 3473.0	...
1990479	  798.9	  553.7	 3474.0	...
1990480	  798.8	  553.7	 3475.0	...
1990481	  798.7	  553.8	 3474.0	...
1990482	  798.9	  554.3	 3473.0	...
1990483	  798.2	  554.6	 3472.0	...
1990484	  797.3	  554.5	 3472.0	...
1990485	  796.5	  554.0	 3472.0	...
1990486	  796.4	  553.8	 3477.0	...
1990487	  796.4	  554.0	 3481.0	...
1990488	  796.5	  554.8	 3486.0	...
1990489	  796.7	  555.4	 3486.0	...
1990490	  796.9	  555.9	 3488.0	...
1990491	  796.8	  555.9	 3488.0	...
1990492	  796.7	  555.8	 3489.0	...
1990493	  796.4	  555.8	 3490.0	...
1990494	  796.2	  555.7	 3490.0	...
1990495	  796.1	  555.9	 3491.0	...
1990496	  796.3	  556.2	 3491.0	...
1990497	  795.5	  556.6	 3493.0	...
1990498	  794.6	  556.8	 3494.0	...
1990499	  793.8	  556.8	 3495.0	...
1990500	  793.9	  556.7	 3496.0	...
1990501	  794.1	  556.7	 3498.0	...
1990502	  794.1	  557.0	 3501.0	...
1990503	  793.9	  557.3	 3503.0	...
1990504	  793.8	  557.5	 3502.0	...
1990505	  793.9	  557.6	 3501.0	...
1990506	  794.0	  557.5	 3500.0	...
1990507	  793.9	  557.3	 3499.0	...
1990508	  793.8	  557.2	 3499.0	...
1990509	  793.8	  557.5	 3502.0	...
1990510	  793.9	  558.1	 3506.0	...
1990511	  793.9	  558.7	 3510.0	...
1990512	  793.9	  558.1	 3509.0	...
1990513	  794.0	  557.2	 3508.0	...
1990514	  793.8	  556.9	 3509.0	...
1990515	  793.4	  557.5	 3509.0	...
1990516	  793.1	  558.2	 3510.0	...
1990517	  792.9	  557.3	 3511.0	...
1990518	  793.1	  556.4	 3512.0	...
1990519	  793.2	  556.0	 3512.0	...
1990520	  793.3	  556.2	 3512.0	...
1990521	  792.7	  556.4	 3513.0	...
1990522	  792.2	  556.8	 3513.0	...
1990523	  791.7	  557.7	 3513.0	...
1990524	  791.8	  558.5	 3514.0	...
1990525	  792.0	  558.6	 3516.0	...
1990526	  792.2	  558.4	 3518.0	...
1990527	  792.3	  558.3	 3519.0	...
1990528	  792.3	  559.6	 3524.0	...
1990529	  792.2	  561.0	 3528.0	...
1990530	  792.1	  562.2	 3533.0	...
1990531	  791.4	  562.0	 3534.0	...
1990532	  790.9	  561.7	 3535.0	...
1990533	  790.4	  561.0	 3534.0	...
1990534	  790.3	  560.3	 3535.0	...
1990535	  790.1	  560.3	 3538.0	...
1990536	  790.0	  560.9	 3540.0	...
1990537	  789.9	  561.2	 3540.0	...
1990538	  790.0	  560.9	 3538.0	...
1990539	  790.2	  561.0	 3536.0	...
1990540	  790.5	  561.1	 3536.0	...
1990541	  790.6	  561.1	 3537.0	...
1990542	  791.2	  561.2	 3537.0	...
1990543	  791.6	  561.6	 3537.0	...
1990544	  791.1	  561.8	 3537.0	...
1990545	  790.2	  561.5	 3538.0	...
1990546	  789.5	  561.1	 3539.0	...
1990547	  789.6	  560.8	 3541.0	...
1990548	  789.3	  560.2	 3543.0	...
1990549	  789.0	  559.6	 3544.0	...
1990550	  789.0	  559.8	 3544.0	...
1990551	  789.4	  560.6	 3544.0	...
1990552	  789.7	  561.6	 3547.0	...
1990553	  789.7	  561.9	 3551.0	...
1990554	  789.5	  562.0	 3555.0	...
1990555	  789.2	  562.1	 3557.0	...
1990556	  789.0	  562.4	 3557.0	...
1990557	  788.9	  562.9	 3558.0	...
1990558	  789.1	  563.0	 3559.0	...
1990559	  789.2	  562.8	 3561.0	...
1990560	  789.2	  562.5	 3560.0	...
1990561	  789.2	  562.8	 3559.0	...
1990562	  789.5	  563.1	 3556.0	...
1990563	  789.7	  563.4	 3555.0	...
1990564	  789.1	  563.6	 3553.0	...
1990565	  788.3	  563.9	 3551.0	...
1990566	  787.5	  564.3	 3550.0	...
1990567	  788.0	  564.4	 3553.0	...
1990568	  788.6	  564.5	 3555.0	...
1990569	  789.2	  564.5	 3556.0	...
1990570	  788.9	  564.7	 3557.0	...
MSG	1990571 0000 _ Number Off
1990571	  788.2	  564.8	 3559.0	...
1990572	  787.5	  564.6	 3562.0	...
1990573	  787.1	  564.2	 3563.0	...
1990574	  787.2	  563.8	 3564.0	...
1990575	  787.4	  564.4	 3565.0	...
1990576	  787.4	  565.0	 3565.0	...
1990577	  787.1	  565.1	 3566.0	...
1990578	  786.7	  564.5	 3567.0	...
1990579	  786.2	  563.9	 3568.0	...
1990580	  786.0	  563.8	 3566.0	...
1990581	  785.9	  564.4	 3566.0	...
1990582	  785.9	  565.0	 3565.0	...
1990583	  785.9	  564.7	 3565.0	...
1990584	  785.9	  563.9	 3565.0	...
1990585	  785.9	  563.2	 3566.0	...
1990586	  785.8	  563.4	 3563.0	...
1990587	  785.8	  563.6	 3561.0	...
1990588	  785.7	  563.8	 3558.0	...
1990589	  785.6	  564.0	 3562.0	...
1990590	  785.6	  564.1	 3566.0	...
1990591	  785.6	  564.1	 3570.0	...
1990592	  785.6	  564.2	 3570.0	...
1990593	  785.7	  564.5	 3569.0	...
1990594	  785.7	  564.8	 3569.0	...
1990595	  785.6	  565.2	 3569.0	...
1990596	  785.5	  565.3	 3569.0	...
1990597	  785.4	  565.5	 3569.0	...
1990598	  785.3	  565.4	 3570.0	...
1990599	  785.2	  565.4	 3570.0	...
1990600	  785.1	  565.1	 3571.0	...
1990601	  785.1	  564.8	 3571.0	...
1990602	  785.2	  564.7	 3572.0	...
1990603	  785.4	  565.0	 3573.0	...
1990604	  785.1	  565.3	 3574.0	...
1990605	  784.8	  565.4	 3575.0	...
1990606	  784.7	  565.3	 3576.0	...
1990607	  784.7	  565.2	 3576.0	...
1990608	  784.8	  565.2	 3576.0	...
1990609	  784.8	  565.2	 3576.0	...
1990610	  784.8	  565.2	 3576.0	...
1990611	  784.7	  565.3	 3576.0	...
1990612	  784.6	  565.4	 3579.0	...
1990613	  784.5	  565.4	 3582.0	...
1990614	  784.5	  566.1	 3585.0	...
1990615	  784.5	  566.8	 3585.0	...
1990616	  784.5	  567.5	 3583.0	...
1990617	  784.7	  566.9	 3580.0	...
1990618	  784.9	  566.3	 3579.0	...
1990619	  785.4	  565.6	 3580.0	...
1990620	  785.5	  565.5	 3581.0	...
1990621	  785.6	  565.8	 3581.0	...
1990622	  785.7	  566.3	 3582.0	...
1990623	  785.9	  567.4	 3582.0	...
1990624	  786.0	  567.9	 3581.0	...
1990625	  785.7	  568.7	 3582.0	...
1990626	  785.2	  568.9	 3583.0	...
1990627	  785.1	  569.0	 3583.0	...
1990628	  785.0	  568.6	 3585.0	...
1990629	  784.6	  568.0	 3585.0	...
1990630	  784.2	  567.7	 3586.0	...
1990631	  783.8	  567.5	 3586.0	...
1990632	  783.7	  567.5	 3587.0	...
1990633	  783.6	  568.0	 3588.0	...
1990634	  783.6	  568.5	 3589.0	...
1990635	  783.5	  568.9	 3590.0	...
1990636	  783.3	  569.0	 3591.0	...
1990637	  783.2	  569.1	 3591.0	...
1990638	  783.2	  569.1	 3592.0	...
1990639	  783.3	  569.1	 3593.0	...
1990640	  783.3	  569.1	 3594.0	...
1990641	  783.4	  569.2	 3595.0	...
1990642	  783.5	  569.1	 3596.0	...
1990643	  783.6	  569.0	 3597.0	...
1990644	  783.7	  569.0	 3598.0	...
1990645	  783.7	  569.0	 3598.0	...
1990646	  783.8	  568.9	 3598.0	...
1990647	  783.8	  568.5	 3599.0	...
1990648	  783.7	  568.0	 3600.0	...
1990649	  783.6	  567.8	 3601.0	...
1990650	  783.5	  568.1	 3602.0	...
1990651	  783.5	  568.3	 3602.0	...
1990652	  783.4	  568.3	 3600.0	...
1990653	  783.5	  568.2	 3600.0	...
1990654	  783.5	  568.0	 3600.0	...
1990655	  783.5	  567.8	 3600.0	...
1990656	  783.3	  567.7	 3600.0	...
1990657	  783.2	  567.7	 3600.0	...
1990658	  783.6	  567.8	 3598.0	...
1990659	  784.0	  568.1	 3595.0	...
1990660	  784.5	  568.6	 3594.0	...
1990661	  784.6	  569.0	 3596.0	...
1990662	  784.7	  569.1	 3598.0	...
1990663	  784.7	  569.0	 3598.0	...
1990664	  784.7	  569.0	 3596.0	...
1990665	  784.6	  569.0	 3594.0	...
1990666	  784.6	  568.9	 3593.0	...
1990667	  784.5	  568.9	 3593.0	...
1990668	  784.4	  569.0	 3594.0	...
1990669	  784.0	  569.3	 3594.0	...
1990670	  783.6	  569.6	 3594.0	...
1990671	  783.2	  569.5	 3592.0	...
1990672	  783.3	  569.4	 3590.0	...
1990673	  783.2	  569.7	 3588.0	...
1990674	  783.2	  570.1	 3588.0	...
1990675	  783.6	  571.1	 3588.0	...
1990676	  784.1	  571.7	 3588.0	...
1990677	  784.5	  571.6	 3587.0	...
1990678	  784.0	  571.0	 3587.0	...
1990679	  783.6	  570.1	 3588.0	...
1990680	  783.2	  569.8	 3589.0	...
1990681	  783.1	  569.2	 3591.0	...
1990682	  783.1	  568.9	 3591.0	...
1990683	  783.1	  568.9	 3590.0	...
1990684	  782.7	  569.3	 3588.0	...
1990685	  782.3	  569.7	 3588.0	...
1990686	  781.9	  569.8	 3590.0	...
1990687	  782.0	  569.9	 3593.0	...
1990688	  782.0	  570.0	 3594.0	...
1990689	  782.5	  570.5	 3593.0	...
1990690	  782.9	  570.9	 3592.0	...
1990691	  783.3	  571.7	 3591.0	...
1990692	  783.3	  571.9	 3590.0	...
1990693	  783.6	  572.2	 3590.0	...
1990694	  783.8	  572.2	 3589.0	...
1990695	  783.5	  572.2	 3586.0	...
1990696	  782.7	  571.7	 3584.0	...
1990697	  781.9	  571.1	 3582.0	...
1990698	  781.6	  570.4	 3582.0	...
1990699	  781.4	  570.4	 3580.0	...
1990700	  781.3	  570.9	 3577.0	...
1990701	  781.2	  571.2	 3574.0	...
1990702	  781.8	  571.3	 3573.0	...
1990703	  782.3	  571.1	 3572.0	...
1990704	  782.8	  570.5	 3571.0	...
1990705	  782.9	  570.1	 3569.0	...
1990706	  783.0	  569.4	 3569.0	...
1990707	  783.1	  569.1	 3567.0	...
1990708	  783.2	  569.0	 3565.0	...
1990709	  783.3	  569.2	 3563.0	...
1990710	  783.4	  569.4	 3562.0	...
1990711	  783.2	  569.5	 3562.0	...
1990712	  783.1	  570.1	 3562.0	...
1990713	  783.0	  570.8	 3563.0	...
1990714	  783.2	  571.5	 3563.0	...
1990715	  783.5	  571.5	 3563.0	...
1990716	  783.8	  571.2	 3562.0	...
1990717	  784.0	  571.0	 3562.0	...
1990718	  784.1	  571.0	 3563.0	...
1990719	  784.1	  571.1	 3563.0	...
1990720	  784.0	  571.1	 3559.0	...
1990721	  783.8	  571.0	 3553.0	...
1990722	  783.5	  570.9	 3546.0	...
1990723	  783.4	  570.5	 3544.0	...
1990724	  783.5	  570.3	 3541.0	...
1990725	  783.7	  570.1	 3539.0	...
1990726	  784.0	  570.1	 3538.0	...
1990727	  784.0	  570.2	 3539.0	...
1990728	  784.1	  570.4	 3542.0	...
1990729	  784.0	  570.3	 3542.0	...
1990730	  784.3	  570.0	 3541.0	...
1990731	  784.6	  569.6	 3536.0	...
1990732	  784.9	  569.5	 3531.0	...
1990733	  784.9	  569.6	 3528.0	...
1990734	  784.9	  569.5	 3522.0	...
1990735	  784.9	  569.4	 3517.0	...
1990736	  784.9	  569.2	 3514.0	...
1990737	  784.9	  568.7	 3516.0	...
1990738	  785.0	  568.2	 3518.0	...
1990739	  785.3	  568.1	 3516.0	...
1990740	  785.5	  568.6	 3514.0	...
1990741	  785.5	  569.4	 3506.0	...
1990742	  785.3	  569.7	 3500.0	...
1990743	  785.3	  570.1	 3498.0	...
1990744	  785.4	  570.0	 3501.0	...
1990745	  785.5	  569.9	 3505.0	...
1990746	  785.6	  570.0	 3502.0	...
1990747	  785.6	  570.3	 3498.0	...
1990748	  786.1	  570.5	 3494.0	...
1990749	  786.5	  569.7	 3490.0	...
1990750	  787.0	  568.9	 3488.0	...
1990751	  787.2	  568.5	 3485.0	...
1990752	  787.3	  568.7	 3484.0	...
1990753	  787.3	  568.9	 3484.0	...
1990754	  787.3	  568.7	 3484.0	...
1990755	  787.3	  568.5	 3483.0	...
1990756	  787.3	  568.3	 3482.0	...
1990757	  787.5	  567.9	 3481.0	...
1990758	  787.9	  567.5	 3476.0	...
1990759	  788.3	  567.2	 3470.0	...
1990760	  788.5	  567.3	 3465.0	...
1990761	  788.5	  567.4	 3466.0	...
1990762	  788.3	  567.8	 3465.0	...
1990763	  787.8	  568.7	 3465.0	...
1990764	  787.4	  569.4	 3463.0	...
1990765	  788.1	  569.6	 3459.0	...
1990766	  789.0	  569.3	 3454.0	...
1990767	  789.8	  569.2	 3450.0	...
1990768	  790.0	  569.3	 3449.0	...
1990769	  790.4	  569.2	 3448.0	...
1990770	  790.9	  568.7	 3446.0	...
1990771	  790.8	  568.0	 3444.0	...
1990772	  790.5	  567.7	 3441.0	...
1990773	  790.2	  567.3	 3434.0	...
1990774	  790.1	  567.1	 3428.0	...
1990775	  790.1	  566.9	 3423.0	...
1990776	  790.7	  566.8	 3419.0	...
1990777	  791.1	  566.5	 3416.0	...
1990778	  791.6	  566.3	 3412.0	...
1990779	  791.5	  566.1	 3410.0	...
1990780	  791.4	  565.8	 3407.0	...
1990781	  791.9	  565.3	 3406.0	...
1990782	  792.3	  564.8	 3405.0	...
1990783	  792.9	  564.6	 3401.0	...
1990784	  792.9	  564.1	 3397.0	...
1990785	  792.8	  563.2	 3392.0	...
1990786	  792.9	  562.2	 3390.0	...
1990787	  793.0	  562.1	 3386.0	...
1990788	  793.2	  562.4	 3382.0	...
1990789	  793.4	  562.7	 3381.0	...
1990790	  793.6	  562.0	 3381.0	...
1990791	  794.3	  561.0	 3377.0	...
1990792	  794.9	  560.0	 3372.0	...
1990793	  794.9	  559.6	 3367.0	...
1990794	  794.5	  559.6	 3366.0	...
1990795	  794.2	  559.9	 3363.0	...
1990796	  794.4	  560.3	 3357.0	...
1990797	  794.6	  560.7	 3354.0	...
1990798	  794.5	  560.7	 3352.0	...
1990799	  794.9	  560.4	 3347.0	...
1990800	  795.6	  560.1	 3342.0	...
1990801	  796.2	  559.8	 3338.0	...
1990802	  796.3	  560.5	 3339.0	...
1990803	  796.1	  561.2	 3338.0	...
1990804	  796.0	  561.8	 3333.0	...
1990805	  796.1	  561.9	 3328.0	...
1990806	  796.1	  561.8	 3324.0	...
1990807	  796.1	  561.6	 3326.0	...
1990808	  796.0	  561.2	 3328.0	...
1990809	  796.0	  560.9	 3330.0	...
1990810	  795.9	  560.6	 3328.0	...
1990811	  795.8	  560.6	 3324.0	...
1990812	  796.2	  560.6	 3320.0	...
1990813	  796.7	  560.9	 3316.0	...
1990814	  797.2	  561.5	 3314.0	...
1990815	  797.4	  562.1	 3310.0	...
1990816	  797.5	  561.2	 3307.0	...
1990817	  797.5	  560.0	 3305.0	...
1990818	  797.6	  558.7	 3302.0	...
1990819	  797.8	  558.9	 3299.0	...
1990820	  798.0	  558.9	 3295.0	...
1990821	  797.9	  558.8	 3295.0	...
1990822	  798.0	  558.3	 3295.0	...
1990823	  798.2	  558.0	 3292.0	...
1990824	  798.4	  557.9	 3289.0	...
1990825	  798.4	  558.2	 3286.0	...
1990826	  798.3	  558.9	 3287.0	...
1990827	  798.3	  559.6	 3283.0	...
1990828	  798.2	  560.3	 3279.0	...
1990829	  798.1	  560.5	 3274.0	...
1990830	  798.0	  560.3	 3273.0	...
1990831	  797.9	  559.3	 3273.0	...
1990832	  798.3	  558.1	 3270.0	...
1990833	  799.3	  557.3	 3266.0	...
1990834	  800.3	  557.1	 3261.0	...
1990835	  800.6	  557.1	 3259.0	...
1990836	  800.3	  557.1	 3258.0	...
1990837	  800.0	  556.9	 3259.0	...
1990838	  800.1	  556.8	 3259.0	...
1990839	  799.7	  556.8	 3257.0	...
1990840	  799.1	  556.8	 3252.0	...
1990841	  798.9	  556.6	 3249.0	...
1990842	  799.4	  557.7	 3246.0	...
1990843	  800.1	  558.9	 3243.0	...
1990844	  800.4	  560.4	 3238.0	...
1990845	  800.6	  560.6	 3234.0	...
1990846	  800.9	  560.9	 3232.0	...
1990847	  801.1	  560.4	 3230.0	...
1990848	  801.3	  559.8	 3229.0	...
1990849	  801.5	  559.2	 3227.0	...
1990850	  801.5	  559.2	 3227.0	...
1990851	  801.4	  559.5	 3225.0	...
1990852	  801.3	  559.7	 3222.0	...
1990853	  801.4	  559.9	 3220.0	...
1990854	  801.5	  559.9	 3220.0	...
1990855	  801.7	  559.8	 3220.0	...
1990856	  802.2	  559.5	 3220.0	...
1990857	  802.9	  559.0	 3220.0	...
1990858	  803.5	  558.6	 3215.0	...
1990859	  803.5	  558.4	 3211.0	...
1990860	  803.5	  558.4	 3206.0	...
1990861	  803.6	  558.5	 3205.0	...
1990862	  803.7	  558.6	 3204.0	...
1990863	  803.5	  558.7	 3203.0	...
1990864	  803.2	  558.7	 3200.0	...
1990865	  802.9	  558.7	 3197.0	...
1990866	  803.2	  558.5	 3194.0	...
1990867	  803.7	  557.2	 3194.0	...
1990868	  804.1	  556.0	 3192.0	...
1990869	  804.2	  554.9	 3191.0	...
1990870	  804.4	  555.6	 3185.0	...
1990871	  804.1	  556.3	 3180.0	...
1990872	  803.6	  557.3	 3177.0	...
1990873	  803.0	  557.7	 3179.0	...
1990874	  803.0	  557.9	 3176.0	...
1990875	  803.5	  557.3	 3172.0	...
1990876	  803.8	  556.9	 3169.0	...
1990877	  804.0	  556.4	 3170.0	...
1990878	  804.3	  556.3	 3168.0	...
1990879	  805.0	  556.2	 3166.0	...
1990880	  805.7	  555.7	 3163.0	...
1990881	  806.0	  555.4	 3161.0	...
1990882	  806.0	  554.9	 3159.0	...
1990883	  805.7	  554.8	 3158.0	...
1990884	  805.4	  555.0	 3153.0	...
1990885	  805.6	  555.3	 3147.0	...
1990886	  806.1	  555.9	 3141.0	...
1990887	  806.7	  556.2	 3138.0	...
1990888	  806.8	  555.7	 3137.0	...
1990889	  806.4	  555.0	 3137.0	...
1990890	  805.9	  554.3	 3137.0	...
1990891	  805.8	  554.4	 3134.0	...
1990892	  806.2	  554.6	 3131.0	...
1990893	  806.6	  554.7	 3128.0	...
1990894	  806.6	  554.9	 3126.0	...
1990895	  806.6	  555.0	 3126.0	...
1990896	  806.6	  554.9	 3123.0	...
1990897	  806.5	  554.9	 3121.0	...
1990898	  806.5	  554.8	 3118.0	...
1990899	  806.5	  555.1	 3118.0	...
1990900	  806.5	  555.4	 3117.0	...
1990901	  806.8	  555.7	 3116.0	...
1990902	  807.2	  555.7	 3111.0	...
1990903	  807.5	  555.7	 3108.0	...
1990904	  807.6	  555.8	 3105.0	...
1990905	  807.8	  555.8	 3105.0	...
1990906	  808.2	  554.9	 3104.0	...
1990907	  808.4	  553.9	 3104.0	...
1990908	  808.6	  553.0	 3100.0	...
1990909	  808.8	  553.0	 3096.0	...
1990910	  808.6	  553.3	 3092.0	...
1990911	  808.3	  553.6	 3092.0	...
1990912	  808.0	  553.6	 3092.0	...
1990913	  807.9	  553.3	 3092.0	...
1990914	  808.3	  553.3	 3090.0	...
1990915	  808.5	  553.6	 3085.0	...
1990916	  808.7	  553.9	 3079.0	...
1990917	  809.0	  553.4	 3074.0	...
1990918	  809.6	  553.0	 3072.0	...
1990919	  810.1	  552.7	 3071.0	...
1990920	  810.2	  553.1	 3072.0	...
1990921	  810.1	  552.5	 3070.0	...
1990922	  810.0	  551.8	 3066.0	...
1990923	  809.9	  551.1	 3062.0	...
1990924	  809.9	  551.5	 3061.0	...
1990925	  810.4	  551.7	 3059.0	...
1990926	  810.8	  551.9	 3057.0	...
1990927	  811.3	  551.7	 3053.0	...
1990928	  811.3	  551.3	 3051.0	...
1990929	  811.3	  550.8	 3050.0	...
1990930	  811.6	  550.3	 3048.0	...
1990931	  812.0	  551.0	 3043.0	...
1990932	  812.5	  552.0	 3039.0	...
1990933	  812.6	  551.7	 3038.0	...
1990934	  812.6	  550.3	 3037.0	...
1990935	  812.5	  549.0	 3037.0	...
1990936	  812.9	  549.1	 3035.0	...
1990937	  813.5	  549.0	 3031.0	...
1990938	  814.0	  549.0	 3028.0	...
1990939	  814.1	  548.9	 3025.0	...
1990940	  813.9	  549.0	 3022.0	...
1990941	  813.7	  549.0	 3020.0	...
1990942	  813.5	  548.9	 3019.0	...
1990943	  813.8	  549.0	 3019.0	...
1990944	  814.1	  549.0	 3017.0	...
1990945	  814.2	  549.2	 3016.0	...
1990946	  814.1	  549.2	 3014.0	...
1990947	  814.2	  549.3	 3014.0	...
1990948	  814.3	  549.3	 3011.0	...
1990949	  814.5	  549.3	 3007.0	...
1990950	  814.7	  549.2	 3005.0	...
1990951	  814.8	  549.4	 3004.0	...
1990952	  814.8	  549.8	 3002.0	...
1990953	  814.9	  550.1	 2999.0	...
1990954	  815.2	  550.1	 2996.0	...
1990955	  815.4	  549.7	 2994.0	...
1990956	  815.5	  548.5	 2992.0	...
1990957	  815.7	  547.5	 2989.0	...
1990958	  816.3	  546.7	 2987.0	...
1990959	  817.0	  547.2	 2986.0	...
1990960	  817.0	  547.7	 2988.0	...
1990961	  816.7	  547.9	 2989.0	...
1990962	  816.3	  548.0	 2989.0	...
1990963	  816.4	  548.4	 2988.0	...
1990964	  816.7	  548.8	 2986.0	...
1990965	  817.0	  549.1	 2986.0	...
1990966	  817.2	  549.3	 2985.0	...
1990967	  817.1	  549.4	 2982.0	...
1990968	  816.9	  548.4	 2980.0	...
1990969	  817.7	  547.1	 2977.0	...
1990970	  818.5	  545.7	 2974.0	...
1990971	  819.3	  546.1	 2970.0	...
1990972	  819.2	  546.6	 2966.0	...
1990973	  819.1	  547.1	 2964.0	...
1990974	  818.7	  547.0	 2964.0	...
1990975	  818.3	  546.8	 2963.0	...
1990976	  818.0	  546.2	 2960.0	...
1990977	  818.2	  545.6	 2957.0	...
1990978	  818.6	  545.2	 2951.0	...
1990979	  819.1	  545.1	 2946.0	...
1990980	  819.6	  545.1	 2943.0	...
1990981	  819.9	  545.0	 2943.0	...
1990982	  820.3	  544.9	 2936.0	...
1990983	  820.6	  544.7	 2929.0	...
1990984	  820.8	  544.6	 2924.0	...
1990985	  820.8	  544.9	 2926.0	...
1990986	  820.6	  545.3	 2930.0	...
1990987	  820.4	  545.4	 2931.0	...
1990988	  820.2	  544.9	 2928.0	...
1990989	  820.3	  544.4	 2921.0	...
1990990	  820.4	  544.1	 2914.0	...
1990991	  820.4	  543.9	 2911.0	...
1990992	  820.9	  543.6	 2910.0	...
1990993	  821.6	  543.6	 2911.0	...
1990994	  822.6	  543.6	 2913.0	...
1990995	  822.9	  543.9	 2914.0	...
1990996	  822.8	  543.8	 2911.0	...
1990997	  822.2	  544.0	 2908.0	...
1990998	  821.7	  544.2	 2904.0	...
1990999	  821.2	  543.7	 2905.0	...
1991000	  820.7	  542.8	 2904.0	...
1991001	  820.2	  541.9	 2902.0	...
1991002	  820.5	  542.5	 2899.0	...
1991003	  820.9	  543.1	 2895.0	...
1991004	  821.6	  542.6	 2891.0	...
1991005	  822.2	  541.6	 2888.0	...
1991006	  822.4	  540.6	 2886.0	...
1991007	  822.3	  540.5	 2887.0	...
1991008	  822.5	  540.3	 2888.0	...
1991009	  823.2	  540.0	 2887.0	...
1991010	  824.0	  539.9	 2885.0	...
1991011	  824.2	  539.9	 2884.0	...
1991012	  824.0	  540.5	 2881.0	...
1991013	  823.6	  541.0	 2878.0	...
1991014	  823.4	  541.1	 2875.0	...
1991015	  823.4	  540.7	 2875.0	...
1991016	  823.2	  540.9	 2875.0	...
1991017	  822.9	  541.5	 2875.0	...
1991018	  823.1	  541.6	 2871.0	...
1991019	  823.7	  541.2	 2867.0	...
1991020	  824.6	  541.2	 2864.0	...
1991021	  824.9	  541.7	 2863.0	...
1991022	  825.1	  542.2	 2865.0	...
1991023	  825.4	  542.1	 2868.0	...
1991024	  825.8	  542.2	 2869.0	...
1991025	  825.4	  542.4	 2868.0	...
1991026	  824.7	  542.7	 2868.0	...
1991027	  824.0	  541.8	 2868.0	...
1991028	  824.1	  540.9	 2867.0	...
1991029	  824.3	  540.2	 2866.0	...
1991030	  824.7	  540.6	 2865.0	...
1991031	  825.1	  540.7	 2865.0	...
1991032	  825.2	  540.6	 2865.0	...
1991033	  825.3	  540.5	 2866.0	...
1991034	  826.2	  540.3	 2864.0	...
1991035	  827.0	  539.8	 2860.0	...
1991036	  827.5	  539.5	 2857.0	...
1991037	  827.1	  539.5	 2857.0	...
1991038	  826.7	  539.4	 2859.0	...
1991039	  826.4	  539.1	 2856.0	...
1991040	  826.3	  538.7	 2851.0	...
1991041	  826.0	  538.7	 2846.0	...
1991042	  825.7	  539.0	 2846.0	...
1991043	  825.4	  539.4	 2845.0	...
1991044	  825.4	  539.7	 2843.0	...
1991045	  825.4	  540.0	 2842.0	...
1991046	  825.6	  540.1	 2839.0	...
1991047	  826.1	  540.0	 2838.0	...
1991048	  826.4	  539.9	 2836.0	...
1991049	  826.5	  539.9	 2833.0	...
1991050	  826.6	  540.0	 2829.0	...
1991051	  827.1	  540.2	 2826.0	...
1991052	  827.5	  540.3	 2824.0	...
1991053	  827.6	  540.0	 2816.0	...
1991054	  827.6	  539.2	 2810.0	...
1991055	  827.6	  538.4	 2807.0	...
1991056	  827.6	  537.7	 2810.0	...
1991057	  827.3	  537.7	 2812.0	...
1991058	  827.0	  537.7	 2812.0	...
1991059	  827.0	  537.8	 2811.0	...
1991060	  827.3	  537.9	 2810.0	...
1991061	  827.5	  537.6	 2809.0	...
1991062	  827.4	  537.0	 2807.0	...
1991063	  827.3	  536.1	 2806.0	...
1991064	  827.1	  535.5	 2805.0	...
1991065	  827.1	  535.3	 2805.0	...
1991066	  827.1	  535.3	 2804.0	...
1991067	  827.1	  535.8	 2801.0	...
1991068	  827.3	  536.3	 2798.0	...
1991069	  827.6	  536.8	 2796.0	...
1991070	  828.0	  536.6	 2796.0	...
1991071	  828.1	  536.0	 2796.0	...
1991072	  828.1	  535.5	 2796.0	...
1991073	  827.8	  535.2	 2795.0	...
1991074	  827.7	  535.6	 2792.0	...
1991075	  827.8	  536.0	 2789.0	...
1991076	  828.0	  536.5	 2787.0	...
1991077	  828.5	  536.7	 2786.0	...
1991078	  829.0	  536.9	 2786.0	...
1991079	  829.2	  536.8	 2785.0	...
1991080	  828.8	  536.9	 2786.0	...
1991081	  828.2	  537.0	 2786.0	...
1991082	  827.7	  537.1	 2788.0	...
1991083	  827.7	  537.3	 2790.0	...
1991084	  827.9	  537.4	 2788.0	...
1991085	  828.2	  537.6	 2785.0	...
1991086	  828.0	  537.7	 2783.0	...
1991087	  827.9	  538.0	 2783.0	...
1991088	  827.6	  538.3	 2783.0	...
1991089	  827.4	  538.2	 2784.0	...
1991090	  827.7	  537.8	 2780.0	...
1991091	  828.8	  537.3	 2776.0	...
1991092	  829.9	  536.8	 2773.0	...
1991093	  830.3	  536.2	 2774.0	...
1991094	  829.3	  535.9	 2776.0	...
1991095	  828.4	  535.8	 2773.0	...
1991096	  828.4	  535.7	 2771.0	...
1991097	  829.2	  535.6	 2768.0	...
1991098	  830.1	  535.5	 2769.0	...
1991099	  830.2	  535.7	 2768.0	...
1991100	  830.1	  535.8	 2767.0	...
1991101	  830.0	  535.7	 2765.0	...
1991102	  830.0	  535.6	 2761.0	...
1991103	  830.2	  535.5	 2758.0	...
1991104	  829.4	  535.7	 2755.0	...
1991105	  828.6	  536.1	 2751.0	...
1991106	  828.0	  536.5	 2748.0	...
1991107	  828.4	  536.0	 2746.0	...
1991108	  828.9	  535.4	 2748.0	...
1991109	  829.5	  534.7	 2749.0	...
1991110	  829.9	  534.7	 2748.0	...
1991111	  830.1	  534.7	 2745.0	...
1991112	  829.8	  534.8	 2742.0	...
1991113	  829.6	  534.9	 2741.0	...
1991114	  829.5	  535.1	 2740.0	...
1991115	  829.6	  535.4	 2738.0	...
1991116	  829.6	  535.4	 2737.0	...
1991117	  829.8	  535.1	 2736.0	...
1991118	  830.0	  534.8	 2736.0	...
1991119	  830.2	  534.5	 2736.0	...
1991120	  830.3	  534.1	 2733.0	...
1991121	  830.3	  533.8	 2729.0	...
1991122	  830.3	  533.7	 2726.0	...
1991123	  830.2	  534.0	 2726.0	...
1991124	  830.1	  534.2	 2725.0	...
1991125	  829.9	  534.1	 2724.0	...
1991126	  829.7	  534.0	 2723.0	...
1991127	  829.4	  533.9	 2723.0	...
1991128	  829.4	  534.0	 2723.0	...
1991129	  829.6	  534.3	 2723.0	...
1991130	  829.8	  534.6	 2722.0	...
1991131	  830.0	  534.7	 2722.0	...
1991132	  830.3	  535.0	 2722.0	...
1991133	  830.6	  535.4	 2722.0	...
1991134	  830.9	  534.9	 2721.0	...
1991135	  830.6	  534.2	 2720.0	...
1991136	  830.0	  533.6	 2720.0	...
1991137	  829.6	  533.9	 2719.0	...
1991138	  829.7	  534.3	 2718.0	...
1991139	  830.4	  534.5	 2716.0	...
1991140	  830.8	  534.6	 2714.0	...
1991141	  831.3	  534.5	 2712.0	...
1991142	  831.4	  534.4	 2711.0	...
1991143	  830.9	  534.1	 2711.0	...
1991144	  830.2	  533.8	 2711.0	...
1991145	  830.5	  533.7	 2709.0	...
1991146	  831.4	  534.0	 2705.0	...
1991147	  832.3	  534.3	 2702.0	...
1991148	  832.3	  534.4	 2701.0	...
1991149	  831.5	  534.8	 2698.0	...
1991150	  830.7	  535.1	 2694.0	...
1991151	  830.1	  534.6	 2692.0	...
1991152	  830.9	  533.8	 2693.0	...
1991153	  831.6	  533.2	 2692.0	...
1991154	  832.1	  533.4	 2687.0	...
1991155	  831.9	  533.3	 2681.0	...
1991156	  831.8	  533.1	 2678.0	...
1991157	  831.9	  532.8	 2679.0	...
1991158	  832.1	  532.8	 2681.0	...
1991159	  832.3	  532.9	 2681.0	...
1991160	  832.3	  532.9	 2682.0	...
1991161	  832.2	  532.8	 2683.0	...
1991162	  832.0	  532.9	 2684.0	...
1991163	  831.7	  532.9	 2684.0	...
1991164	  831.4	  532.4	 2685.0	...
1991165	  831.4	  531.9	 2687.0	...
1991166	  831.3	  531.6	 2688.0	...
1991167	  831.4	  532.1	 2684.0	...
1991168	  831.6	  532.3	 2679.0	...
1991169	  831.8	  532.0	 2674.0	...
1991170	  832.0	  531.4	 2672.0	...
1991171	  832.1	  531.1	 2670.0	...
1991172	  832.3	  530.8	 2670.0	...
1991173	  832.4	  530.6	 2670.0	...
1991174	  832.5	  530.6	 2671.0	...
1991175	  832.2	  531.0	 2670.0	...
1991176	  832.0	  531.3	 2668.0	...
1991177	  832.5	  531.2	 2664.0	...
1991178	  833.1	  530.2	 2661.0	...
1991179	  833.6	  529.1	 2658.0	...
1991180	  833.1	  528.5	 2657.0	...
1991181	  832.4	  528.7	 2657.0	...
1991182	  832.0	  529.0	 2658.0	...
1991183	  831.9	  528.9	 2658.0	...
1991184	  832.0	  528.9	 2659.0	...
1991185	  832.6	  528.8	 2657.0	...
1991186	  833.1	  528.9	 2654.0	...
1991187	  833.8	  529.0	 2651.0	...
1991188	  834.1	  528.6	 2648.0	...
1991189	  834.4	  527.8	 2647.0	...
1991190	  834.4	  527.6	 2646.0	...
1991191	  834.5	  528.0	 2646.0	...
1991192	  834.4	  528.5	 2645.0	...
1991193	  834.3	  528.4	 2644.0	...
1991194	  834.2	  528.3	 2640.0	...
1991195	  833.5	  528.4	 2636.0	...
1991196	  832.8	  528.6	 2634.0	...
1991197	  833.0	  528.5	 2634.0	...
1991198	  833.9	  528.3	 2635.0	...
1991199	  834.2	  527.7	 2636.0	...
1991200	  833.6	  526.7	 2634.0	...
1991201	  833.6	  525.7	 2632.0	...
1991202	  834.3	  525.7	 2630.0	...
1991203	  835.0	  526.3	 2629.0	...
1991204	  834.8	  527.1	 2629.0	...
1991205	  834.4	  527.6	 2627.0	...
1991206	  834.1	  528.0	 2624.0	...
1991207	  834.2	  528.6	 2622.0	...
1991208	  834.4	  528.8	 2621.0	...
1991209	  834.5	  528.6	 2620.0	...
1991210	  834.6	  528.1	 2620.0	...
1991211	  834.6	  528.1	 2619.0	...
1991212	  834.4	  528.4	 2618.0	...
1991213	  834.3	  528.3	 2617.0	...
1991214	  834.3	  527.4	 2617.0	...
1991215	  834.6	  526.6	 2618.0	...
1991216	  835.0	  526.3	 2617.0	...
1991217	  835.2	  526.5	 2616.0	...
1991218	  835.3	  526.8	 2614.0	...
1991219	  835.3	  527.1	 2612.0	...
1991220	  835.3	  527.6	 2608.0	...
1991221	  835.3	  527.7	 2605.0	...
1991222	  835.2	  527.9	 2604.0	...
1991223	  834.9	  527.8	 2605.0	...
1991224	  834.7	  527.7	 2604.0	...
1991225	  834.7	  527.3	 2603.0	...
1991226	  834.7	  527.2	 2601.0	...
1991227	  834.5	  527.0	 2601.0	...
1991228	  834.2	  527.1	 2601.0	...
1991229	  834.1	  526.9	 2601.0	...
1991230	  834.2	  526.8	 2599.0	...
1991231	  834.7	  526.8	 2597.0	...
1991232	  835.5	  526.4	 2595.0	...
1991233	  836.2	  526.0	 2593.0	...
1991234	  836.4	  525.5	 2591.0	...
1991235	  836.3	  525.5	 2588.0	...
1991236	  836.2	  525.4	 2587.0	...
1991237	  836.4	  525.4	 2587.0	...
1991238	  836.7	  526.3	 2587.0	...
1991239	  836.9	  527.4	 2587.0	...
1991240	  836.9	  528.6	 2587.0	...
1991241	  836.6	  528.9	 2587.0	...
1991242	  836.4	  529.1	 2585.0	...
1991243	  836.1	  529.1	 2582.0	...
1991244	  836.1	  528.8	 2579.0	...
1991245	  836.4	  527.9	 2575.0	...
1991246	  836.8	  527.0	 2572.0	...
1991247	  837.0	  526.2	 2570.0	...
1991248	  837.3	  525.8	 2569.0	...
1991249	  837.5	  525.5	 2568.0	...
1991250	  838.0	  525.3	 2566.0	...
1991251	  838.3	  525.1	 2563.0	...
1991252	  838.4	  524.7	 2561.0	...
1991253	  838.1	  524.4	 2559.0	...
1991254	  837.7	  524.6	 2558.0	...
1991255	  837.4	  524.8	 2557.0	...
1991256	  837.2	  524.9	 2556.0	...
1991257	  836.8	  524.8	 2556.0	...
1991258	  836.4	  524.5	 2555.0	...
1991259	  836.1	  524.3	 2556.0	...
1991260	  836.9	  524.2	 2557.0	...
1991261	  837.7	  524.3	 2557.0	...
1991262	  838.7	  524.3	 2556.0	...
1991263	  838.9	  524.3	 2555.0	...
1991264	  838.7	  524.3	 2553.0	...
1991265	  838.3	  524.4	 2551.0	...
1991266	  837.9	  525.1	 2550.0	...
1991267	  838.0	  525.8	 2549.0	...
1991268	  838.1	  525.9	 2549.0	...
1991269	  837.9	  525.4	 2549.0	...
1991270	  837.8	  524.8	 2548.0	...
1991271	  838.2	  524.8	 2548.0	...
1991272	  838.6	  524.7	 2547.0	...
1991273	  839.0	  524.7	 2547.0	...
1991274	  838.8	  524.6	 2547.0	...
1991275	  838.6	  524.3	 2546.0	...
1991276	  838.4	  524.1	 2546.0	...
1991277	  838.2	  523.9	 2543.0	...
1991278	  838.3	  523.6	 2540.0	...
1991279	  838.6	  522.9	 2536.0	...
1991280	  839.0	  522.1	 2538.0	...
1991281	  839.2	  522.6	 2540.0	...
1991282	  839.5	  523.4	 2539.0	...
1991283	  839.6	  523.4	 2534.0	...
1991284	  839.2	  522.7	 2530.0	...
1991285	  838.6	  522.0	 2533.0	...
1991286	  838.2	  522.0	 2535.0	...
1991287	  838.3	  522.0	 2535.0	...
1991288	  838.4	  522.2	 2533.0	...
1991289	  838.4	  522.3	 2530.0	...
1991290	  838.9	  522.4	 2530.0	...
1991291	  839.5	  522.2	 2530.0	...
1991292	  839.5	  522.0	 2529.0	...
1991293	  838.9	  521.8	 2529.0	...
1991294	  838.6	  522.0	 2528.0	...
1991295	  838.8	  522.3	 2528.0	...
1991296	  839.0	  522.6	 2529.0	...
1991297	  839.1	  522.6	 2526.0	...
1991298	  839.3	  521.9	 2522.0	...
1991299	  839.6	  521.2	 2519.0	...
1991300	  839.5	  521.8	 2519.0	...
1991301	  839.4	  523.3	 2520.0	...
1991302	  839.3	  524.8	 2521.0	...
1991303	  839.6	  525.0	 2523.0	...
1991304	  839.7	  525.0	 2524.0	...
1991305	  839.7	  524.6	 2524.0	...
1991306	  839.7	  523.9	 2524.0	...
1991307	  839.8	  523.0	 2523.0	...
1991308	  839.9	  522.4	 2522.0	...
1991309	  840.0	  521.8	 2520.0	...
1991310	  840.0	  521.3	 2519.0	...
1991311	  840.1	  521.6	 2518.0	...
1991312	  839.8	  522.9	 2517.0	...
1991313	  839.5	  524.2	 2516.0	...
1991314	  839.2	  524.4	 2514.0	...
1991315	  839.2	  523.9	 2511.0	...
1991316	  839.4	  523.6	 2505.0	...
1991317	  840.0	  523.5	 2501.0	...
1991318	  840.7	  523.4	 2498.0	...
1991319	  841.3	  523.2	 2498.0	...
1991320	  841.4	  523.6	 2498.0	...
1991321	  841.5	  524.2	 2499.0	...
1991322	  840.9	  524.7	 2500.0	...
1991323	  840.3	  524.4	 2499.0	...
1991324	  839.7	  523.8	 2499.0	...
1991325	  839.8	  523.0	 2498.0	...
1991326	  839.9	  522.4	 2497.0	...
1991327	  840.1	  522.1	 2495.0	...
1991328	  840.3	  522.0	 2494.0	...
1991329	  840.4	  521.8	 2493.0	...
1991330	  840.4	  521.5	 2494.0	...
1991331	  840.4	  521.3	 2495.0	...
1991332	  840.4	  521.6	 2495.0	...
1991333	  840.4	  521.9	 2496.0	...
1991334	  840.4	  522.6	 2496.0	...
1991335	  840.3	  522.9	 2496.0	...
1991336	  840.2	  523.0	 2495.0	...
1991337	  840.0	  522.5	 2494.0	...
[truncated: 4,290,265 more chars]
