# Supplementary material for: With an eye on uncertainty: Modelling pupillary responses to environmental volatility
Source: PLoS Comput Biol. 2019 Jul 5;15(7):e1007126. doi: 10.1371/journal.pcbi.1007126 (PMC6636765; doi:10.1371/journal.pcbi.1007126)
Supplement: S2 Data — Zip file containing the pupillometry data for participant 2. (ZIP) [file pcbi.1007126.s002.zip › P2/trial13.asc]

** CONVERTED FROM C:\Users\tparr\Documents\PVR\P2_0712\trial13.edf using edfapi 3.1 Win32 Nov 24 2009 on Thu Dec 07 19:12:17 2017
** DATE: Thu Dec  7 17:40:36 2017
** TYPE: EDF_FILE BINARY EVENT SAMPLE TAGGED
** VERSION: EYELINK II 1
** SOURCE: EYELINK CL
** EYELINK II CL v4.48 Nov 25 2009
** CAMERA: EyeLink CL Version 1.4 Sensor=BHA
** SERIAL NUMBER: CL1-AAD42
** CAMERA_CONFIG: AAD42140.SCD
**

MSG	2120767 RECCFG CR 1000 2 0 R
MSG	2120767 ELCLCFG MTABLER
MSG	2120767 GAZE_COORDS 0.00 0.00 1599.00 1199.00
MSG	2120767 THRESHOLDS R 108 243
MSG	2120767 ELCL_PROC CENTROID (3)
MSG	2120767 ELCL_PCR_PARAM 5 3.0
START	2120768 	RIGHT	SAMPLES	EVENTS
PRESCALER	1
VPRESCALER	1
PUPIL	AREA
EVENTS	GAZE	RIGHT	RATE	1000.00	TRACKING	CR	FILTER	2
SAMPLES	GAZE	RIGHT	RATE	1000.00	TRACKING	CR	FILTER	2
MSG	2120768 !MODE RECORD CR 1000 2 0 R
2120768	  829.1	  572.2	 2433.0	...
INPUT	2120768	127
2120769	  829.2	  572.2	 2435.0	...
2120770	  829.2	  572.1	 2435.0	...
2120771	  829.2	  571.8	 2436.0	...
2120772	  829.2	  571.5	 2434.0	...
2120773	  829.1	  571.4	 2434.0	...
2120774	  829.1	  571.6	 2433.0	...
SFIX R   2120775
2120775	  829.1	  572.0	 2432.0	...
2120776	  829.1	  572.2	 2430.0	...
2120777	  829.1	  571.7	 2430.0	...
2120778	  829.0	  571.1	 2430.0	...
2120779	  829.0	  570.5	 2431.0	...
2120780	  829.0	  570.7	 2432.0	...
2120781	  828.8	  571.0	 2431.0	...
2120782	  828.4	  571.3	 2431.0	...
2120783	  827.9	  571.4	 2432.0	...
2120784	  827.9	  571.5	 2433.0	...
2120785	  828.1	  572.0	 2434.0	...
2120786	  828.3	  572.5	 2434.0	...
2120787	  828.4	  572.8	 2434.0	...
2120788	  828.5	  572.5	 2433.0	...
2120789	  828.6	  572.0	 2432.0	...
2120790	  828.6	  571.8	 2431.0	...
2120791	  828.7	  571.8	 2431.0	...
2120792	  828.8	  572.0	 2429.0	...
2120793	  828.8	  571.9	 2428.0	...
2120794	  828.6	  571.5	 2428.0	...
2120795	  828.3	  571.1	 2428.0	...
2120796	  828.1	  571.8	 2428.0	...
2120797	  828.3	  572.5	 2427.0	...
2120798	  828.4	  573.2	 2425.0	...
2120799	  828.4	  573.3	 2423.0	...
2120800	  828.8	  572.7	 2423.0	...
2120801	  829.2	  571.9	 2424.0	...
2120802	  829.6	  571.1	 2425.0	...
2120803	  829.5	  571.0	 2427.0	...
2120804	  829.3	  571.0	 2425.0	...
2120805	  829.2	  571.0	 2423.0	...
2120806	  829.1	  571.0	 2421.0	...
2120807	  829.0	  570.6	 2421.0	...
2120808	  829.1	  570.3	 2420.0	...
2120809	  829.4	  570.2	 2419.0	...
2120810	  829.4	  570.6	 2419.0	...
2120811	  829.2	  570.8	 2420.0	...
2120812	  829.5	  570.8	 2420.0	...
2120813	  830.0	  570.7	 2420.0	...
2120814	  830.3	  570.6	 2419.0	...
2120815	  829.8	  570.4	 2420.0	...
2120816	  829.4	  570.2	 2421.0	...
2120817	  829.2	  570.1	 2423.0	...
2120818	  829.3	  570.3	 2423.0	...
2120819	  829.3	  570.5	 2423.0	...
2120820	  829.4	  570.5	 2424.0	...
2120821	  829.6	  571.1	 2426.0	...
2120822	  830.0	  572.2	 2427.0	...
2120823	  830.2	  573.2	 2427.0	...
2120824	  830.1	  573.0	 2425.0	...
2120825	  830.0	  571.9	 2422.0	...
2120826	  829.9	  570.7	 2420.0	...
2120827	  829.9	  570.1	 2420.0	...
2120828	  829.8	  570.3	 2421.0	...
2120829	  829.8	  571.0	 2421.0	...
2120830	  829.9	  571.4	 2420.0	...
2120831	  830.1	  571.3	 2418.0	...
2120832	  830.3	  570.8	 2417.0	...
2120833	  830.2	  571.6	 2417.0	...
2120834	  829.0	  572.9	 2418.0	...
2120835	  827.9	  574.1	 2415.0	...
2120836	  827.8	  574.0	 2412.0	...
2120837	  828.7	  573.5	 2409.0	...
2120838	  829.7	  573.3	 2408.0	...
2120839	  829.8	  573.3	 2408.0	...
2120840	  830.1	  573.1	 2408.0	...
2120841	  830.2	  572.8	 2407.0	...
2120842	  830.0	  572.6	 2407.0	...
2120843	  829.7	  572.3	 2406.0	...
2120844	  829.4	  572.2	 2404.0	...
2120845	  829.3	  572.2	 2401.0	...
2120846	  829.3	  572.3	 2400.0	...
2120847	  829.2	  572.0	 2401.0	...
2120848	  829.2	  571.8	 2401.0	...
2120849	  829.1	  571.5	 2400.0	...
2120850	  829.2	  571.2	 2400.0	...
2120851	  829.3	  570.9	 2400.0	...
2120852	  828.9	  570.7	 2401.0	...
2120853	  828.2	  570.8	 2401.0	...
2120854	  827.4	  570.9	 2401.0	...
2120855	  827.9	  570.6	 2400.0	...
2120856	  828.7	  570.4	 2400.0	...
2120857	  829.6	  571.2	 2399.0	...
2120858	  829.7	  572.1	 2401.0	...
2120859	  829.9	  572.6	 2402.0	...
2120860	  830.0	  572.1	 2402.0	...
2120861	  830.0	  571.5	 2401.0	...
2120862	  830.0	  571.5	 2400.0	...
2120863	  830.3	  571.3	 2400.0	...
2120864	  830.7	  571.1	 2399.0	...
2120865	  830.7	  570.9	 2399.0	...
2120866	  830.4	  570.9	 2400.0	...
2120867	  830.0	  571.0	 2401.0	...
2120868	  829.7	  571.0	 2400.0	...
2120869	  828.7	  571.1	 2398.0	...
EFIX R   2120775	2120869	95	  829.3	  571.6	   2417
SSACC R  2120870
2120870	  827.6	  571.3	 2396.0	...
2120871	  825.8	  571.6	 2396.0	...
2120872	  823.8	  570.7	 2398.0	...
2120873	  820.8	  569.7	 2399.0	...
2120874	  816.9	  569.0	 2401.0	...
2120875	  813.7	  569.3	 2400.0	...
2120876	  810.0	  570.0	 2399.0	...
2120877	  806.5	  570.6	 2397.0	...
2120878	  803.3	  571.0	 2395.0	...
2120879	  801.4	  570.9	 2394.0	...
2120880	  801.0	  570.7	 2394.0	...
2120881	  800.5	  570.6	 2394.0	...
2120882	  800.8	  570.5	 2395.0	...
ESACC R  2120870	2120882	13	  827.6	  571.3	  800.8	  570.5	   0.57	     62
SFIX R   2120883
2120883	  801.3	  570.3	 2395.0	...
2120884	  802.5	  569.5	 2395.0	...
2120885	  803.5	  568.8	 2395.0	...
2120886	  804.7	  569.3	 2392.0	...
2120887	  805.7	  570.3	 2389.0	...
2120888	  807.3	  571.2	 2386.0	...
2120889	  809.5	  570.8	 2386.0	...
2120890	  811.1	  570.5	 2390.0	...
2120891	  812.0	  570.4	 2394.0	...
2120892	  812.3	  570.6	 2396.0	...
2120893	  812.7	  571.0	 2394.0	...
2120894	  813.0	  571.4	 2392.0	...
2120895	  813.1	  571.5	 2391.0	...
2120896	  813.0	  571.5	 2390.0	...
2120897	  812.9	  571.5	 2389.0	...
2120898	  812.6	  570.6	 2389.0	...
2120899	  812.5	  569.6	 2389.0	...
2120900	  812.5	  568.7	 2387.0	...
2120901	  812.5	  568.8	 2384.0	...
2120902	  812.8	  569.6	 2382.0	...
2120903	  813.0	  570.3	 2382.0	...
2120904	  813.2	  570.3	 2383.0	...
2120905	  813.3	  569.6	 2384.0	...
2120906	  813.4	  568.9	 2383.0	...
2120907	  813.6	  568.9	 2380.0	...
2120908	  813.8	  568.9	 2377.0	...
2120909	  813.9	  568.9	 2373.0	...
2120910	  814.2	  568.9	 2374.0	...
2120911	  814.4	  569.0	 2374.0	...
2120912	  814.5	  569.4	 2374.0	...
2120913	  814.4	  569.8	 2375.0	...
2120914	  814.3	  569.9	 2376.0	...
2120915	  814.1	  569.7	 2377.0	...
2120916	  814.0	  569.4	 2375.0	...
2120917	  813.9	  569.3	 2371.0	...
2120918	  813.9	  569.3	 2368.0	...
2120919	  813.6	  569.4	 2367.0	...
2120920	  813.0	  569.4	 2367.0	...
2120921	  812.4	  569.4	 2367.0	...
2120922	  812.1	  569.8	 2367.0	...
2120923	  812.2	  570.1	 2365.0	...
2120924	  812.2	  570.2	 2363.0	...
2120925	  812.0	  570.0	 2361.0	...
2120926	  811.9	  569.9	 2361.0	...
2120927	  812.0	  569.9	 2360.0	...
2120928	  812.7	  569.8	 2359.0	...
2120929	  813.3	  569.6	 2357.0	...
2120930	  813.8	  569.3	 2357.0	...
2120931	  813.9	  569.1	 2358.0	...
2120932	  813.7	  568.9	 2359.0	...
2120933	  813.5	  568.9	 2358.0	...
2120934	  813.2	  569.0	 2358.0	...
2120935	  813.1	  569.0	 2357.0	...
2120936	  813.6	  568.8	 2357.0	...
2120937	  814.1	  568.6	 2357.0	...
2120938	  814.2	  568.4	 2356.0	...
2120939	  813.8	  568.6	 2355.0	...
2120940	  813.4	  569.0	 2353.0	...
2120941	  813.5	  569.3	 2352.0	...
2120942	  813.9	  569.4	 2352.0	...
2120943	  814.2	  569.4	 2351.0	...
2120944	  814.5	  569.3	 2347.0	...
2120945	  814.4	  569.1	 2344.0	...
2120946	  814.3	  568.8	 2346.0	...
2120947	  814.3	  568.7	 2351.0	...
2120948	  814.2	  568.7	 2357.0	...
2120949	  814.2	  568.8	 2356.0	...
2120950	  813.9	  568.8	 2355.0	...
2120951	  813.6	  568.8	 2354.0	...
2120952	  813.3	  568.7	 2353.0	...
2120953	  813.2	  568.7	 2352.0	...
2120954	  813.4	  568.5	 2352.0	...
2120955	  813.3	  567.6	 2353.0	...
2120956	  813.3	  566.8	 2353.0	...
2120957	  813.3	  567.1	 2354.0	...
2120958	  813.4	  568.1	 2353.0	...
2120959	  813.5	  568.7	 2352.0	...
2120960	  813.7	  567.6	 2349.0	...
2120961	  813.9	  566.6	 2345.0	...
2120962	  814.0	  566.5	 2345.0	...
2120963	  813.9	  567.4	 2348.0	...
2120964	  813.7	  568.4	 2350.0	...
2120965	  813.6	  568.9	 2348.0	...
2120966	  813.5	  568.8	 2346.0	...
2120967	  813.3	  568.7	 2344.0	...
2120968	  813.1	  568.7	 2343.0	...
2120969	  813.0	  568.9	 2342.0	...
2120970	  813.1	  569.1	 2340.0	...
2120971	  813.2	  569.2	 2337.0	...
2120972	  813.3	  569.2	 2335.0	...
2120973	  813.4	  569.4	 2335.0	...
2120974	  813.4	  569.5	 2335.0	...
2120975	  813.4	  569.2	 2337.0	...
2120976	  813.3	  568.8	 2340.0	...
2120977	  813.3	  568.9	 2339.0	...
2120978	  813.3	  569.5	 2336.0	...
2120979	  813.2	  569.9	 2335.0	...
2120980	  813.0	  569.8	 2336.0	...
2120981	  812.8	  569.7	 2339.0	...
2120982	  812.8	  569.7	 2341.0	...
2120983	  812.7	  569.7	 2342.0	...
2120984	  812.6	  569.7	 2340.0	...
2120985	  812.5	  569.7	 2338.0	...
2120986	  812.7	  569.6	 2335.0	...
2120987	  813.2	  569.3	 2335.0	...
2120988	  813.7	  568.9	 2336.0	...
2120989	  813.7	  568.5	 2336.0	...
2120990	  813.5	  568.4	 2336.0	...
2120991	  813.2	  568.0	 2335.0	...
2120992	  813.1	  567.4	 2334.0	...
2120993	  812.9	  566.9	 2332.0	...
2120994	  812.7	  566.7	 2330.0	...
2120995	  812.5	  566.6	 2328.0	...
2120996	  812.4	  566.6	 2326.0	...
2120997	  812.7	  567.5	 2326.0	...
2120998	  813.0	  568.4	 2326.0	...
2120999	  812.8	  568.8	 2326.0	...
2121000	  812.4	  568.4	 2325.0	...
2121001	  812.1	  567.8	 2324.0	...
2121002	  812.3	  568.1	 2324.0	...
2121003	  812.4	  568.3	 2323.0	...
2121004	  812.3	  568.5	 2322.0	...
2121005	  812.3	  568.1	 2322.0	...
2121006	  812.7	  567.7	 2323.0	...
2121007	  813.1	  567.7	 2321.0	...
2121008	  813.4	  567.9	 2318.0	...
2121009	  813.2	  567.8	 2316.0	...
2121010	  813.1	  567.2	 2316.0	...
2121011	  813.7	  567.2	 2316.0	...
2121012	  814.5	  567.8	 2316.0	...
2121013	  814.8	  567.9	 2314.0	...
2121014	  814.3	  567.5	 2314.0	...
2121015	  813.7	  567.2	 2314.0	...
2121016	  813.5	  566.8	 2314.0	...
2121017	  813.4	  566.5	 2311.0	...
2121018	  813.6	  566.0	 2308.0	...
2121019	  813.7	  565.9	 2304.0	...
2121020	  813.9	  565.7	 2304.0	...
2121021	  814.0	  565.4	 2302.0	...
2121022	  814.0	  565.1	 2301.0	...
2121023	  814.2	  564.7	 2300.0	...
2121024	  814.3	  564.5	 2299.0	...
2121025	  814.5	  564.5	 2300.0	...
2121026	  814.4	  564.6	 2301.0	...
2121027	  814.3	  564.5	 2300.0	...
2121028	  814.3	  564.4	 2298.0	...
2121029	  814.2	  564.3	 2296.0	...
2121030	  814.1	  564.2	 2296.0	...
2121031	  814.1	  564.2	 2296.0	...
2121032	  814.2	  564.2	 2296.0	...
2121033	  814.4	  563.8	 2296.0	...
2121034	  814.6	  563.3	 2295.0	...
2121035	  814.5	  562.8	 2293.0	...
2121036	  814.3	  562.9	 2291.0	...
2121037	  814.6	  562.9	 2290.0	...
2121038	  814.9	  562.9	 2290.0	...
2121039	  815.1	  562.9	 2289.0	...
2121040	  814.9	  563.2	 2289.0	...
2121041	  814.7	  563.4	 2289.0	...
2121042	  814.2	  563.2	 2289.0	...
2121043	  813.8	  562.8	 2289.0	...
2121044	  813.5	  562.5	 2287.0	...
2121045	  813.7	  562.8	 2285.0	...
2121046	  813.8	  563.3	 2285.0	...
2121047	  814.3	  563.8	 2287.0	...
2121048	  814.8	  563.7	 2287.0	...
2121049	  815.1	  563.2	 2288.0	...
2121050	  814.7	  562.4	 2289.0	...
2121051	  814.5	  561.8	 2290.0	...
2121052	  814.6	  562.0	 2289.0	...
2121053	  815.0	  562.6	 2287.0	...
2121054	  815.2	  563.1	 2286.0	...
2121055	  815.2	  563.1	 2286.0	...
2121056	  814.4	  563.1	 2285.0	...
2121057	  813.7	  563.2	 2283.0	...
2121058	  813.2	  563.8	 2281.0	...
2121059	  813.4	  564.3	 2281.0	...
2121060	  813.8	  564.7	 2281.0	...
2121061	  814.1	  564.6	 2281.0	...
2121062	  814.4	  564.0	 2279.0	...
2121063	  814.3	  563.5	 2278.0	...
2121064	  814.2	  563.0	 2276.0	...
2121065	  814.2	  563.0	 2276.0	...
2121066	  814.3	  562.9	 2277.0	...
2121067	  814.4	  563.4	 2274.0	...
2121068	  814.4	  563.9	 2272.0	...
2121069	  814.4	  564.3	 2269.0	...
2121070	  814.4	  563.7	 2270.0	...
2121071	  814.3	  563.0	 2271.0	...
2121072	  814.3	  563.2	 2271.0	...
2121073	  814.3	  564.0	 2271.0	...
2121074	  814.4	  564.3	 2271.0	...
2121075	  814.6	  563.7	 2270.0	...
2121076	  815.2	  563.0	 2270.0	...
2121077	  815.6	  562.8	 2266.0	...
2121078	  815.6	  562.8	 2263.0	...
2121079	  815.3	  562.6	 2259.0	...
2121080	  815.0	  562.5	 2259.0	...
2121081	  815.0	  562.3	 2258.0	...
2121082	  815.0	  562.4	 2258.0	...
2121083	  815.2	  563.0	 2258.0	...
2121084	  815.4	  563.5	 2259.0	...
2121085	  815.7	  563.9	 2259.0	...
2121086	  815.7	  563.9	 2259.0	...
2121087	  815.8	  563.8	 2258.0	...
2121088	  815.8	  563.9	 2255.0	...
2121089	  815.3	  564.0	 2253.0	...
2121090	  814.8	  564.0	 2251.0	...
2121091	  814.4	  563.8	 2250.0	...
2121092	  814.4	  563.5	 2249.0	...
2121093	  814.5	  563.4	 2248.0	...
2121094	  814.6	  563.1	 2248.0	...
2121095	  815.0	  562.4	 2248.0	...
2121096	  815.4	  561.5	 2247.0	...
2121097	  815.8	  560.8	 2244.0	...
2121098	  815.9	  560.5	 2240.0	...
2121099	  815.9	  560.6	 2238.0	...
2121100	  815.9	  560.8	 2239.0	...
2121101	  815.7	  560.9	 2240.0	...
2121102	  815.4	  561.2	 2241.0	...
2121103	  815.2	  561.4	 2241.0	...
2121104	  815.3	  561.5	 2241.0	...
2121105	  815.6	  562.0	 2241.0	...
2121106	  815.8	  562.6	 2237.0	...
2121107	  816.1	  563.2	 2233.0	...
2121108	  816.2	  562.3	 2229.0	...
2121109	  816.3	  561.1	 2229.0	...
2121110	  816.3	  559.8	 2229.0	...
2121111	  815.9	  559.6	 2229.0	...
2121112	  815.6	  560.1	 2229.0	...
2121113	  815.5	  560.5	 2229.0	...
2121114	  815.8	  560.7	 2228.0	...
2121115	  815.9	  560.2	 2227.0	...
2121116	  815.8	  559.6	 2223.0	...
2121117	  815.7	  559.1	 2220.0	...
2121118	  815.2	  559.0	 2218.0	...
2121119	  814.6	  559.2	 2218.0	...
2121120	  814.5	  559.6	 2218.0	...
2121121	  815.1	  560.0	 2219.0	...
2121122	  815.5	  560.1	 2220.0	...
2121123	  815.4	  560.2	 2221.0	...
2121124	  815.3	  560.1	 2220.0	...
2121125	  815.3	  560.3	 2218.0	...
2121126	  815.3	  560.3	 2216.0	...
2121127	  815.3	  560.1	 2215.0	...
2121128	  815.1	  559.4	 2215.0	...
2121129	  814.4	  559.0	 2214.0	...
2121130	  813.7	  559.3	 2214.0	...
2121131	  813.4	  559.8	 2213.0	...
2121132	  813.6	  560.1	 2211.0	...
2121133	  814.0	  559.8	 2210.0	...
2121134	  814.2	  560.2	 2209.0	...
2121135	  814.7	  560.6	 2208.0	...
2121136	  814.9	  560.4	 2207.0	...
2121137	  815.1	  559.7	 2205.0	...
2121138	  814.9	  559.1	 2205.0	...
2121139	  814.9	  559.2	 2205.0	...
2121140	  815.1	  559.2	 2207.0	...
2121141	  815.4	  559.0	 2207.0	...
2121142	  815.6	  558.6	 2207.0	...
2121143	  815.2	  557.9	 2207.0	...
2121144	  814.8	  557.5	 2202.0	...
2121145	  815.0	  557.3	 2197.0	...
2121146	  815.7	  557.5	 2193.0	...
2121147	  816.3	  557.9	 2193.0	...
2121148	  816.4	  558.8	 2194.0	...
2121149	  816.6	  559.6	 2194.0	...
2121150	  816.5	  560.2	 2194.0	...
2121151	  816.3	  560.5	 2192.0	...
2121152	  816.0	  560.7	 2188.0	...
2121153	  816.3	  560.9	 2185.0	...
2121154	  816.4	  559.8	 2184.0	...
2121155	  816.1	  558.5	 2184.0	...
2121156	  815.5	  557.3	 2182.0	...
2121157	  815.5	  557.0	 2179.0	...
2121158	  815.9	  556.6	 2177.0	...
2121159	  816.7	  557.0	 2177.0	...
2121160	  817.0	  557.6	 2178.0	...
2121161	  817.0	  558.3	 2179.0	...
2121162	  816.7	  558.3	 2180.0	...
2121163	  816.7	  558.3	 2180.0	...
2121164	  817.0	  558.5	 2179.0	...
2121165	  817.3	  558.6	 2179.0	...
2121166	  817.2	  558.7	 2178.0	...
2121167	  817.1	  558.7	 2177.0	...
2121168	  817.0	  558.1	 2175.0	...
2121169	  816.9	  557.6	 2173.0	...
2121170	  816.9	  557.2	 2172.0	...
2121171	  817.0	  557.6	 2171.0	...
2121172	  816.9	  557.9	 2171.0	...
2121173	  816.8	  557.8	 2170.0	...
2121174	  816.8	  557.5	 2169.0	...
2121175	  817.0	  557.2	 2166.0	...
2121176	  817.3	  557.1	 2164.0	...
2121177	  817.3	  556.9	 2163.0	...
2121178	  817.3	  556.7	 2165.0	...
2121179	  816.9	  556.8	 2167.0	...
2121180	  816.5	  557.0	 2167.0	...
2121181	  816.2	  557.2	 2165.0	...
2121182	  816.8	  557.0	 2162.0	...
2121183	  817.3	  557.0	 2159.0	...
2121184	  817.9	  557.0	 2159.0	...
2121185	  818.1	  557.1	 2158.0	...
2121186	  818.3	  556.9	 2157.0	...
2121187	  818.4	  556.9	 2157.0	...
2121188	  818.4	  557.0	 2157.0	...
2121189	  818.5	  557.0	 2154.0	...
2121190	  818.5	  557.3	 2150.0	...
2121191	  818.3	  557.6	 2146.0	...
2121192	  818.0	  557.8	 2147.0	...
2121193	  817.6	  557.6	 2147.0	...
2121194	  817.5	  557.5	 2146.0	...
2121195	  818.1	  557.2	 2145.0	...
2121196	  818.8	  556.8	 2144.0	...
2121197	  819.4	  556.5	 2143.0	...
2121198	  819.1	  557.1	 2143.0	...
2121199	  818.9	  557.8	 2143.0	...
2121200	  818.7	  557.9	 2142.0	...
2121201	  818.6	  557.5	 2142.0	...
2121202	  818.5	  556.8	 2142.0	...
2121203	  818.4	  556.6	 2142.0	...
2121204	  818.5	  557.2	 2142.0	...
2121205	  818.6	  558.2	 2142.0	...
2121206	  818.6	  558.9	 2140.0	...
2121207	  818.5	  558.4	 2137.0	...
2121208	  818.3	  558.0	 2133.0	...
2121209	  818.2	  558.0	 2133.0	...
2121210	  818.2	  558.1	 2132.0	...
2121211	  818.3	  558.1	 2132.0	...
2121212	  818.3	  558.0	 2132.0	...
2121213	  818.5	  557.8	 2130.0	...
2121214	  818.8	  557.4	 2129.0	...
2121215	  819.1	  556.8	 2128.0	...
2121216	  819.3	  556.3	 2127.0	...
2121217	  819.4	  556.2	 2125.0	...
2121218	  819.5	  556.9	 2124.0	...
2121219	  819.4	  557.8	 2124.0	...
2121220	  819.3	  558.3	 2123.0	...
2121221	  819.3	  557.7	 2123.0	...
2121222	  819.2	  557.1	 2123.0	...
2121223	  818.9	  556.3	 2123.0	...
2121224	  818.6	  556.1	 2121.0	...
2121225	  818.4	  555.8	 2120.0	...
2121226	  818.4	  555.7	 2120.0	...
2121227	  818.5	  556.8	 2119.0	...
2121228	  818.5	  557.9	 2116.0	...
2121229	  818.5	  558.3	 2113.0	...
2121230	  818.7	  557.6	 2110.0	...
2121231	  819.0	  557.4	 2111.0	...
2121232	  819.8	  557.7	 2109.0	...
2121233	  820.4	  558.1	 2108.0	...
2121234	  820.8	  558.1	 2107.0	...
2121235	  820.8	  557.4	 2106.0	...
2121236	  820.9	  556.7	 2104.0	...
2121237	  820.4	  556.2	 2103.0	...
2121238	  819.8	  556.4	 2102.0	...
2121239	  819.3	  556.7	 2102.0	...
2121240	  819.3	  556.2	 2102.0	...
2121241	  818.6	  556.0	 2102.0	...
2121242	  818.0	  555.8	 2101.0	...
2121243	  817.7	  556.3	 2099.0	...
2121244	  818.1	  556.5	 2099.0	...
2121245	  818.4	  556.6	 2098.0	...
2121246	  818.4	  557.3	 2098.0	...
2121247	  818.2	  557.9	 2098.0	...
2121248	  818.5	  558.5	 2099.0	...
2121249	  818.8	  558.3	 2100.0	...
2121250	  818.7	  558.4	 2101.0	...
2121251	  818.2	  558.6	 2101.0	...
2121252	  817.8	  558.9	 2099.0	...
2121253	  817.7	  559.0	 2098.0	...
2121254	  817.6	  559.0	 2097.0	...
2121255	  818.3	  558.7	 2098.0	...
2121256	  819.1	  558.4	 2097.0	...
2121257	  819.9	  558.2	 2094.0	...
2121258	  819.9	  558.1	 2092.0	...
2121259	  819.8	  557.9	 2089.0	...
2121260	  819.8	  557.7	 2088.0	...
2121261	  819.8	  557.5	 2087.0	...
2121262	  820.0	  557.3	 2087.0	...
2121263	  820.1	  557.2	 2087.0	...
2121264	  819.6	  557.5	 2086.0	...
2121265	  819.1	  557.8	 2085.0	...
2121266	  818.6	  558.1	 2084.0	...
2121267	  818.8	  558.1	 2082.0	...
2121268	  818.8	  558.2	 2080.0	...
2121269	  819.0	  558.3	 2079.0	...
2121270	  819.1	  558.3	 2078.0	...
2121271	  818.9	  558.2	 2077.0	...
2121272	  818.5	  558.4	 2076.0	...
2121273	  818.0	  559.1	 2075.0	...
2121274	  817.7	  559.7	 2074.0	...
2121275	  817.4	  560.1	 2073.0	...
2121276	  817.3	  560.0	 2067.0	...
2121277	  817.4	  559.8	 2062.0	...
2121278	  817.6	  559.6	 2060.0	...
2121279	  817.5	  560.2	 2062.0	...
2121280	  817.2	  561.1	 2063.0	...
2121281	  816.8	  562.2	 2060.0	...
2121282	  816.8	  562.5	 2059.0	...
2121283	  816.8	  562.4	 2059.0	...
2121284	  816.9	  562.1	 2057.0	...
2121285	  817.1	  561.7	 2055.0	...
2121286	  816.8	  561.6	 2054.0	...
2121287	  816.7	  561.6	 2050.0	...
2121288	  816.7	  561.7	 2046.0	...
EFIX R   2120883	2121288	406	  815.3	  563.0	   2243
SSACC R  2121289
2121289	  817.3	  560.6	 2043.0	...
2121290	  817.7	  559.5	 2043.0	...
2121291	  818.6	  557.3	 2041.0	...
2121292	  819.7	  556.1	 2039.0	...
2121293	  822.0	  554.5	 2036.0	...
2121294	  823.5	  553.9	 2035.0	...
2121295	  826.2	  551.9	 2033.0	...
2121296	  828.0	  548.9	 2032.0	...
2121297	  830.3	  542.7	 2032.0	...
2121298	  833.8	  528.2	 2032.0	...
2121299	  838.0	  514.1	 2035.0	...
2121300	  841.7	  503.0	 2038.0	...
2121301	  845.0	  501.3	 2041.0	...
2121302	  847.5	  504.5	 2042.0	...
2121303	  851.1	  512.0	 2032.0	...
2121304	  853.2	  523.9	 2021.0	...
2121305	  855.4	  536.3	 1999.0	...
2121306	  857.7	  551.1	 1980.0	...
2121307	  861.1	  567.0	 1951.0	...
2121308	  864.8	  583.3	 1921.0	...
2121309	  867.8	  600.0	 1890.0	...
2121310	  869.3	  616.7	 1856.0	...
2121311	  870.9	  636.2	 1825.0	...
2121312	  872.8	  654.8	 1790.0	...
2121313	  875.5	  674.1	 1755.0	...
2121314	  878.1	  692.0	 1720.0	...
2121315	  880.2	  711.2	 1685.0	...
2121316	  881.8	  730.2	 1651.0	...
2121317	  883.5	  748.9	 1616.0	...
2121318	  885.1	  765.9	 1583.0	...
2121319	  886.7	  783.3	 1549.0	...
2121320	  888.4	  799.4	 1513.0	...
2121321	  890.2	  816.7	 1483.0	...
2121322	  891.6	  833.2	 1451.0	...
2121323	  893.1	  850.2	 1422.0	...
2121324	  896.0	  865.7	 1385.0	...
2121325	  899.8	  882.3	 1352.0	...
2121326	  903.4	  898.0	 1320.0	...
2121327	  905.6	  914.4	 1290.0	...
2121328	  908.1	  930.2	 1260.0	...
2121329	  911.2	  946.1	 1229.0	...
2121330	  915.3	  961.2	 1203.0	...
2121331	  919.1	  974.7	 1177.0	...
2121332	  922.3	  988.1	 1153.0	...
2121333	  924.5	  999.9	 1124.0	...
2121334	  926.1	 1011.9	 1101.0	...
2121335	  924.7	 1023.6	 1078.0	...
2121336	  922.8	 1032.2	 1067.0	...
2121337	  920.4	 1036.3	 1059.0	...
2121338	  920.4	 1036.3	 1059.0	...
SBLINK R 2121339
2121339	   .	   .	    0.0	...
2121340	   .	   .	    0.0	...
2121341	   .	   .	    0.0	...
2121342	   .	   .	    0.0	...
2121343	   .	   .	    0.0	...
2121344	   .	   .	    0.0	...
2121345	   .	   .	    0.0	...
2121346	   .	   .	    0.0	...
2121347	   .	   .	    0.0	...
2121348	   .	   .	    0.0	...
2121349	   .	   .	    0.0	...
2121350	   .	   .	    0.0	...
2121351	   .	   .	    0.0	...
2121352	   .	   .	    0.0	...
2121353	   .	   .	    0.0	...
2121354	   .	   .	    0.0	...
2121355	   .	   .	    0.0	...
2121356	   .	   .	    0.0	...
2121357	   .	   .	    0.0	...
2121358	   .	   .	    0.0	...
2121359	   .	   .	    0.0	...
2121360	   .	   .	    0.0	...
2121361	   .	   .	    0.0	...
2121362	   .	   .	    0.0	...
2121363	   .	   .	    0.0	...
2121364	   .	   .	    0.0	...
2121365	   .	   .	    0.0	...
2121366	   .	   .	    0.0	...
2121367	   .	   .	    0.0	...
2121368	   .	   .	    0.0	...
2121369	   .	   .	    0.0	...
2121370	   .	   .	    0.0	...
2121371	   .	   .	    0.0	...
2121372	   .	   .	    0.0	...
2121373	   .	   .	    0.0	...
2121374	   .	   .	    0.0	...
2121375	   .	   .	    0.0	...
2121376	   .	   .	    0.0	...
2121377	   .	   .	    0.0	...
EBLINK R 2121339	2121377	39
2121378	  924.6	  992.4	 1140.0	...
2121379	  924.6	  992.4	 1140.0	...
2121380	  924.6	  992.4	 1140.0	...
2121381	  922.5	  982.2	 1162.0	...
2121382	  920.5	  972.1	 1183.0	...
2121383	  918.5	  961.9	 1205.0	...
2121384	  915.2	  955.9	 1219.0	...
2121385	  910.9	  947.1	 1239.0	...
2121386	  904.6	  934.8	 1263.0	...
2121387	  901.2	  924.5	 1281.0	...
2121388	  896.1	  914.0	 1298.0	...
2121389	  892.4	  905.1	 1315.0	...
2121390	  887.6	  897.7	 1330.0	...
2121391	  885.2	  890.0	 1346.0	...
2121392	  883.0	  880.7	 1363.0	...
2121393	  882.1	  872.3	 1375.0	...
2121394	  881.3	  863.5	 1384.0	...
2121395	  879.8	  854.7	 1399.0	...
2121396	  877.9	  846.0	 1413.0	...
2121397	  875.8	  838.1	 1429.0	...
2121398	  874.3	  831.4	 1437.0	...
2121399	  872.6	  823.7	 1449.0	...
2121400	  871.4	  818.4	 1458.0	...
2121401	  871.4	  812.9	 1469.0	...
2121402	  872.2	  809.6	 1475.0	...
2121403	  870.6	  803.5	 1482.0	...
2121404	  868.1	  799.6	 1490.0	...
2121405	  865.2	  791.9	 1504.0	...
2121406	  864.6	  786.3	 1517.0	...
2121407	  863.6	  777.4	 1532.0	...
2121408	  862.7	  770.0	 1544.0	...
2121409	  862.0	  762.7	 1553.0	...
2121410	  861.2	  756.0	 1558.0	...
2121411	  860.5	  750.6	 1567.0	...
2121412	  862.0	  745.3	 1576.0	...
2121413	  863.8	  742.0	 1591.0	...
2121414	  866.9	  735.9	 1603.0	...
2121415	  868.1	  729.7	 1620.0	...
2121416	  869.0	  720.8	 1635.0	...
2121417	  868.3	  713.6	 1649.0	...
2121418	  867.0	  705.4	 1665.0	...
2121419	  865.3	  699.5	 1681.0	...
2121420	  864.0	  694.1	 1693.0	...
2121421	  862.7	  686.7	 1704.0	...
2121422	  861.9	  678.9	 1718.0	...
2121423	  861.0	  670.6	 1732.0	...
2121424	  860.3	  663.2	 1742.0	...
2121425	  858.9	  656.9	 1754.0	...
2121426	  857.4	  650.6	 1763.0	...
2121427	  856.1	  645.0	 1774.0	...
2121428	  855.8	  637.4	 1784.0	...
2121429	  855.4	  629.0	 1796.0	...
2121430	  854.9	  620.6	 1807.0	...
2121431	  854.5	  614.9	 1818.0	...
2121432	  855.0	  608.9	 1826.0	...
2121433	  855.6	  604.3	 1835.0	...
2121434	  856.5	  598.5	 1839.0	...
2121435	  856.3	  592.7	 1850.0	...
2121436	  855.8	  587.4	 1859.0	...
2121437	  854.7	  580.2	 1873.0	...
2121438	  854.0	  575.1	 1882.0	...
2121439	  853.4	  568.5	 1891.0	...
2121440	  852.7	  563.7	 1895.0	...
2121441	  852.0	  557.5	 1900.0	...
2121442	  851.5	  551.1	 1907.0	...
2121443	  851.6	  546.4	 1915.0	...
2121444	  850.8	  542.5	 1922.0	...
2121445	  849.8	  539.5	 1926.0	...
2121446	  848.7	  533.3	 1934.0	...
2121447	  848.5	  527.5	 1938.0	...
2121448	  848.4	  523.0	 1945.0	...
2121449	  848.3	  519.9	 1948.0	...
2121450	  847.7	  517.7	 1950.0	...
2121451	  847.0	  513.8	 1953.0	...
2121452	  846.4	  511.0	 1957.0	...
2121453	  845.4	  507.0	 1964.0	...
2121454	  844.3	  503.7	 1966.0	...
2121455	  843.7	  499.9	 1974.0	...
2121456	  844.1	  496.6	 1978.0	...
2121457	  844.5	  492.9	 1981.0	...
2121458	  844.6	  490.2	 1979.0	...
2121459	  844.7	  486.8	 1978.0	...
2121460	  844.6	  484.6	 1980.0	...
2121461	  844.4	  481.9	 1982.0	...
2121462	  844.3	  480.2	 1984.0	...
2121463	  844.2	  477.9	 1986.0	...
2121464	  843.8	  475.9	 1988.0	...
2121465	  843.2	  474.7	 1989.0	...
2121466	  842.1	  474.6	 1987.0	...
2121467	  841.1	  475.3	 1981.0	...
2121468	  840.0	  475.4	 1973.0	...
2121469	  839.5	  475.2	 1967.0	...
2121470	  837.0	  491.6	 1952.0	...
2121471	  833.5	  509.0	 1936.0	...
2121472	  830.4	  530.1	 1922.0	...
2121473	  829.3	  534.5	 1921.0	...
2121474	  828.9	  538.8	 1922.0	...
2121475	  828.3	  539.8	 1923.0	...
2121476	  827.9	  541.2	 1923.0	...
2121477	  827.2	  542.8	 1923.0	...
2121478	  826.5	  544.0	 1923.0	...
2121479	  825.8	  544.8	 1923.0	...
ESACC R  2121289	2121479	191	  817.3	  560.6	  825.8	  544.8	   0.38	    398
SFIX R   2121480
2121480	  825.5	  545.4	 1923.0	...
2121481	  825.2	  545.9	 1924.0	...
2121482	  825.3	  546.3	 1925.0	...
2121483	  825.7	  546.3	 1923.0	...
2121484	  826.2	  546.4	 1921.0	...
2121485	  826.2	  546.5	 1918.0	...
2121486	  826.2	  546.5	 1918.0	...
2121487	  826.3	  546.5	 1919.0	...
2121488	  826.2	  546.8	 1919.0	...
2121489	  826.2	  547.1	 1922.0	...
2121490	  826.1	  547.0	 1925.0	...
2121491	  826.1	  546.6	 1927.0	...
2121492	  826.3	  546.2	 1926.0	...
2121493	  826.4	  546.1	 1924.0	...
2121494	  826.5	  546.0	 1922.0	...
2121495	  826.4	  546.0	 1922.0	...
2121496	  826.5	  546.8	 1922.0	...
2121497	  826.5	  547.6	 1923.0	...
2121498	  826.5	  548.4	 1924.0	...
2121499	  825.9	  548.5	 1924.0	...
2121500	  825.4	  549.3	 1924.0	...
2121501	  825.7	  550.1	 1923.0	...
2121502	  826.5	  550.5	 1923.0	...
2121503	  827.3	  550.1	 1923.0	...
2121504	  827.3	  549.8	 1923.0	...
2121505	  827.4	  549.7	 1923.0	...
2121506	  827.5	  549.7	 1922.0	...
2121507	  827.5	  549.5	 1921.0	...
2121508	  827.5	  549.9	 1920.0	...
2121509	  827.0	  550.6	 1920.0	...
2121510	  826.5	  551.5	 1920.0	...
2121511	  826.2	  551.8	 1920.0	...
2121512	  826.5	  551.2	 1922.0	...
2121513	  826.6	  550.4	 1924.0	...
2121514	  826.5	  549.7	 1924.0	...
2121515	  826.3	  549.9	 1922.0	...
2121516	  826.0	  549.8	 1919.0	...
2121517	  825.5	  549.7	 1918.0	...
2121518	  825.2	  549.4	 1918.0	...
2121519	  825.1	  549.2	 1919.0	...
2121520	  825.1	  549.5	 1920.0	...
2121521	  825.3	  550.0	 1920.0	...
2121522	  825.7	  549.8	 1919.0	...
2121523	  825.9	  549.3	 1919.0	...
2121524	  826.1	  549.0	 1919.0	...
2121525	  826.0	  549.6	 1918.0	...
2121526	  826.1	  550.2	 1918.0	...
2121527	  825.9	  550.3	 1918.0	...
2121528	  825.8	  550.1	 1921.0	...
2121529	  826.4	  549.8	 1924.0	...
2121530	  827.2	  550.1	 1925.0	...
2121531	  827.4	  550.5	 1923.0	...
2121532	  827.0	  551.0	 1921.0	...
2121533	  826.7	  551.1	 1922.0	...
2121534	  827.3	  551.0	 1922.0	...
2121535	  827.9	  550.8	 1922.0	...
2121536	  827.8	  551.1	 1923.0	...
2121537	  827.5	  551.7	 1924.0	...
2121538	  827.1	  552.3	 1922.0	...
2121539	  827.2	  552.3	 1920.0	...
2121540	  827.8	  551.3	 1916.0	...
2121541	  828.3	  550.4	 1915.0	...
2121542	  828.8	  549.6	 1918.0	...
2121543	  828.9	  549.5	 1921.0	...
2121544	  828.4	  549.6	 1925.0	...
2121545	  827.8	  549.4	 1925.0	...
2121546	  827.0	  549.3	 1925.0	...
2121547	  826.9	  549.6	 1925.0	...
2121548	  826.8	  550.3	 1925.0	...
2121549	  826.7	  550.7	 1925.0	...
2121550	  826.5	  550.4	 1925.0	...
2121551	  826.2	  550.1	 1924.0	...
2121552	  826.4	  549.9	 1927.0	...
2121553	  826.7	  549.8	 1930.0	...
2121554	  826.8	  549.8	 1930.0	...
2121555	  826.9	  550.3	 1927.0	...
2121556	  826.9	  550.7	 1925.0	...
2121557	  826.8	  551.1	 1926.0	...
2121558	  826.2	  550.7	 1928.0	...
2121559	  825.3	  550.3	 1930.0	...
2121560	  824.7	  549.7	 1931.0	...
2121561	  824.6	  549.7	 1933.0	...
2121562	  824.7	  549.4	 1934.0	...
2121563	  824.9	  549.3	 1934.0	...
2121564	  825.1	  549.1	 1933.0	...
2121565	  825.2	  548.5	 1932.0	...
2121566	  825.2	  547.9	 1931.0	...
2121567	  825.3	  548.0	 1930.0	...
2121568	  825.3	  548.6	 1931.0	...
2121569	  825.3	  549.2	 1932.0	...
2121570	  825.2	  549.1	 1934.0	...
2121571	  824.7	  548.7	 1935.0	...
2121572	  824.3	  548.3	 1936.0	...
2121573	  824.3	  547.6	 1937.0	...
2121574	  824.9	  547.2	 1938.0	...
2121575	  825.4	  547.2	 1940.0	...
2121576	  825.6	  547.4	 1940.0	...
2121577	  825.7	  547.6	 1941.0	...
2121578	  825.8	  547.4	 1942.0	...
2121579	  825.7	  547.4	 1944.0	...
2121580	  825.6	  547.3	 1946.0	...
2121581	  825.8	  547.2	 1946.0	...
2121582	  826.1	  546.6	 1942.0	...
2121583	  826.6	  546.0	 1938.0	...
2121584	  826.8	  546.0	 1937.0	...
2121585	  827.0	  546.4	 1940.0	...
2121586	  827.0	  546.7	 1941.0	...
2121587	  826.9	  546.8	 1940.0	...
2121588	  826.6	  546.8	 1941.0	...
2121589	  826.5	  547.0	 1944.0	...
2121590	  826.6	  547.1	 1946.0	...
2121591	  826.8	  547.2	 1945.0	...
2121592	  826.8	  546.8	 1944.0	...
2121593	  826.6	  546.6	 1945.0	...
2121594	  826.5	  546.8	 1945.0	...
2121595	  826.3	  547.2	 1946.0	...
2121596	  826.3	  547.6	 1947.0	...
2121597	  826.1	  547.5	 1947.0	...
2121598	  826.0	  547.5	 1948.0	...
2121599	  825.9	  547.2	 1948.0	...
2121600	  825.8	  547.0	 1947.0	...
2121601	  825.9	  546.7	 1947.0	...
2121602	  826.0	  546.9	 1947.0	...
2121603	  826.2	  547.0	 1947.0	...
2121604	  826.2	  547.0	 1947.0	...
2121605	  825.7	  547.2	 1949.0	...
2121606	  825.2	  547.3	 1952.0	...
2121607	  824.7	  547.3	 1954.0	...
2121608	  824.7	  547.1	 1954.0	...
2121609	  824.6	  547.0	 1954.0	...
2121610	  824.8	  546.9	 1955.0	...
2121611	  824.8	  547.0	 1957.0	...
2121612	  824.9	  547.2	 1958.0	...
2121613	  824.9	  547.3	 1959.0	...
2121614	  825.0	  547.2	 1961.0	...
2121615	  826.0	  547.1	 1962.0	...
2121616	  826.9	  547.1	 1964.0	...
2121617	  827.6	  546.8	 1965.0	...
2121618	  827.5	  546.6	 1966.0	...
2121619	  827.5	  546.6	 1966.0	...
2121620	  827.4	  546.8	 1966.0	...
2121621	  827.2	  547.1	 1966.0	...
2121622	  826.5	  547.4	 1966.0	...
2121623	  825.8	  547.6	 1966.0	...
2121624	  825.4	  547.8	 1966.0	...
2121625	  825.7	  547.6	 1965.0	...
2121626	  825.8	  547.4	 1966.0	...
2121627	  825.7	  547.2	 1968.0	...
2121628	  825.7	  546.6	 1970.0	...
2121629	  825.8	  546.2	 1970.0	...
2121630	  825.8	  545.7	 1970.0	...
2121631	  825.8	  546.2	 1970.0	...
2121632	  825.9	  546.9	 1970.0	...
2121633	  826.3	  547.6	 1971.0	...
2121634	  826.8	  547.6	 1974.0	...
2121635	  827.2	  547.1	 1975.0	...
2121636	  827.3	  546.7	 1973.0	...
2121637	  827.0	  546.4	 1973.0	...
2121638	  826.8	  546.0	 1974.0	...
2121639	  826.8	  545.2	 1975.0	...
2121640	  826.8	  544.6	 1977.0	...
2121641	  826.8	  544.4	 1980.0	...
2121642	  827.0	  544.6	 1982.0	...
2121643	  827.2	  545.0	 1982.0	...
2121644	  827.4	  545.1	 1984.0	...
2121645	  827.0	  544.9	 1985.0	...
2121646	  826.4	  544.5	 1986.0	...
2121647	  826.0	  545.3	 1986.0	...
2121648	  826.1	  546.4	 1986.0	...
2121649	  826.2	  547.3	 1986.0	...
2121650	  826.3	  547.0	 1985.0	...
2121651	  826.3	  546.0	 1985.0	...
2121652	  826.3	  545.0	 1984.0	...
2121653	  826.2	  544.9	 1984.0	...
2121654	  826.2	  545.5	 1984.0	...
2121655	  826.1	  546.1	 1984.0	...
2121656	  826.0	  546.2	 1985.0	...
2121657	  825.8	  546.2	 1987.0	...
2121658	  825.9	  545.4	 1990.0	...
2121659	  825.9	  544.7	 1991.0	...
2121660	  826.0	  544.0	 1994.0	...
2121661	  826.1	  544.0	 1997.0	...
2121662	  826.2	  544.0	 1997.0	...
2121663	  826.3	  544.1	 1998.0	...
2121664	  826.4	  544.2	 1998.0	...
2121665	  826.4	  544.3	 1999.0	...
2121666	  826.0	  544.6	 2000.0	...
2121667	  825.6	  544.8	 2001.0	...
2121668	  824.8	  545.2	 2001.0	...
2121669	  824.6	  545.3	 2003.0	...
2121670	  824.2	  545.8	 2005.0	...
2121671	  824.2	  546.2	 2007.0	...
2121672	  824.4	  546.6	 2007.0	...
2121673	  824.6	  546.6	 2008.0	...
2121674	  824.7	  546.0	 2008.0	...
2121675	  824.7	  545.4	 2009.0	...
2121676	  825.7	  544.5	 2009.0	...
2121677	  826.7	  544.5	 2007.0	...
2121678	  827.5	  544.5	 2006.0	...
2121679	  827.3	  543.8	 2004.0	...
2121680	  826.9	  542.8	 2004.0	...
2121681	  826.6	  541.9	 2005.0	...
2121682	  826.3	  542.1	 2007.0	...
2121683	  826.1	  542.3	 2009.0	...
2121684	  825.9	  542.3	 2011.0	...
2121685	  825.8	  542.8	 2013.0	...
2121686	  825.8	  543.3	 2016.0	...
2121687	  825.9	  543.4	 2019.0	...
2121688	  825.9	  543.3	 2021.0	...
2121689	  826.0	  543.3	 2020.0	...
2121690	  825.9	  543.7	 2020.0	...
2121691	  825.8	  543.8	 2022.0	...
2121692	  825.7	  543.7	 2024.0	...
2121693	  825.4	  543.7	 2024.0	...
2121694	  825.3	  543.5	 2024.0	...
2121695	  825.4	  543.2	 2023.0	...
2121696	  826.0	  542.7	 2023.0	...
2121697	  826.5	  542.4	 2023.0	...
2121698	  826.2	  542.4	 2024.0	...
2121699	  825.7	  543.3	 2024.0	...
2121700	  825.4	  544.4	 2026.0	...
2121701	  825.6	  545.3	 2027.0	...
2121702	  825.2	  545.5	 2031.0	...
2121703	  824.6	  545.6	 2034.0	...
2121704	  823.9	  545.1	 2038.0	...
2121705	  823.8	  544.4	 2038.0	...
2121706	  823.7	  543.6	 2038.0	...
2121707	  824.1	  543.0	 2039.0	...
2121708	  824.6	  542.5	 2040.0	...
2121709	  825.3	  542.1	 2041.0	...
2121710	  825.5	  541.9	 2040.0	...
2121711	  825.7	  541.5	 2039.0	...
2121712	  825.5	  541.1	 2039.0	...
2121713	  825.3	  540.9	 2039.0	...
2121714	  825.2	  541.2	 2039.0	...
2121715	  825.2	  541.6	 2038.0	...
2121716	  825.1	  541.7	 2038.0	...
2121717	  824.7	  541.5	 2038.0	...
2121718	  824.3	  541.3	 2039.0	...
2121719	  824.3	  541.3	 2040.0	...
2121720	  824.6	  541.4	 2042.0	...
2121721	  825.0	  541.6	 2042.0	...
2121722	  825.1	  542.0	 2043.0	...
2121723	  825.1	  542.3	 2042.0	...
2121724	  824.5	  542.6	 2047.0	...
2121725	  823.8	  543.1	 2051.0	...
2121726	  823.4	  543.4	 2056.0	...
2121727	  823.5	  543.4	 2055.0	...
2121728	  823.6	  543.3	 2051.0	...
2121729	  823.6	  543.1	 2047.0	...
2121730	  823.7	  543.1	 2046.0	...
2121731	  823.8	  543.4	 2049.0	...
2121732	  823.8	  543.7	 2051.0	...
2121733	  823.7	  543.5	 2051.0	...
2121734	  823.7	  543.2	 2051.0	...
2121735	  823.6	  543.3	 2051.0	...
2121736	  823.8	  543.6	 2051.0	...
2121737	  824.0	  544.0	 2052.0	...
2121738	  824.1	  544.0	 2053.0	...
2121739	  824.0	  543.9	 2056.0	...
2121740	  823.9	  543.8	 2057.0	...
2121741	  823.9	  543.7	 2058.0	...
2121742	  823.8	  544.0	 2057.0	...
2121743	  823.7	  544.3	 2057.0	...
2121744	  823.9	  544.5	 2058.0	...
2121745	  824.1	  544.6	 2061.0	...
2121746	  824.3	  544.7	 2062.0	...
2121747	  824.2	  544.9	 2062.0	...
2121748	  824.0	  545.0	 2063.0	...
2121749	  823.8	  545.1	 2064.0	...
2121750	  823.6	  545.0	 2066.0	...
2121751	  823.6	  544.4	 2066.0	...
2121752	  823.8	  543.0	 2067.0	...
2121753	  824.0	  541.6	 2068.0	...
2121754	  823.6	  541.2	 2069.0	...
2121755	  823.2	  541.6	 2068.0	...
2121756	  822.7	  542.1	 2067.0	...
2121757	  822.6	  542.2	 2067.0	...
2121758	  822.8	  542.3	 2067.0	...
2121759	  823.3	  542.1	 2066.0	...
2121760	  823.6	  541.8	 2066.0	...
2121761	  823.3	  541.5	 2067.0	...
2121762	  822.9	  541.4	 2067.0	...
2121763	  822.8	  541.4	 2067.0	...
2121764	  823.1	  541.7	 2067.0	...
2121765	  823.7	  541.9	 2068.0	...
2121766	  824.1	  542.0	 2068.0	...
2121767	  824.3	  541.5	 2068.0	...
2121768	  824.3	  540.9	 2068.0	...
2121769	  824.1	  540.2	 2068.0	...
2121770	  824.0	  540.1	 2068.0	...
2121771	  823.7	  539.7	 2068.0	...
2121772	  823.5	  539.0	 2070.0	...
2121773	  823.4	  538.2	 2071.0	...
2121774	  823.6	  538.4	 2073.0	...
2121775	  823.9	  539.1	 2072.0	...
2121776	  824.2	  539.8	 2072.0	...
2121777	  824.3	  540.0	 2072.0	...
2121778	  824.3	  540.1	 2072.0	...
2121779	  824.1	  540.1	 2072.0	...
2121780	  823.7	  540.3	 2074.0	...
2121781	  823.4	  540.9	 2076.0	...
2121782	  823.2	  541.5	 2077.0	...
2121783	  823.3	  542.1	 2078.0	...
2121784	  823.3	  541.6	 2078.0	...
2121785	  823.4	  541.0	 2081.0	...
2121786	  823.6	  540.5	 2084.0	...
MSG	2121787 0000 _ Experiment Start
2121787	  823.9	  540.5	 2086.0	...
2121788	  824.0	  540.7	 2086.0	...
2121789	  824.1	  541.0	 2086.0	...
2121790	  824.2	  541.3	 2086.0	...
2121791	  824.9	  541.3	 2086.0	...
2121792	  825.6	  541.3	 2085.0	...
2121793	  825.9	  540.5	 2086.0	...
2121794	  825.7	  539.7	 2087.0	...
2121795	  825.5	  539.7	 2089.0	...
2121796	  825.4	  540.5	 2089.0	...
2121797	  825.3	  540.0	 2089.0	...
2121798	  825.2	  538.7	 2089.0	...
2121799	  825.2	  538.0	 2089.0	...
2121800	  825.3	  538.6	 2089.0	...
2121801	  825.5	  539.2	 2090.0	...
2121802	  825.6	  538.8	 2090.0	...
2121803	  825.5	  538.4	 2090.0	...
2121804	  825.3	  538.2	 2090.0	...
2121805	  825.0	  538.4	 2091.0	...
2121806	  825.1	  538.5	 2092.0	...
2121807	  825.2	  538.5	 2093.0	...
2121808	  825.3	  538.5	 2091.0	...
2121809	  825.2	  538.6	 2089.0	...
2121810	  825.2	  538.6	 2087.0	...
2121811	  824.8	  538.5	 2089.0	...
2121812	  824.5	  538.4	 2092.0	...
2121813	  823.9	  538.4	 2095.0	...
2121814	  823.7	  538.3	 2097.0	...
2121815	  823.6	  538.2	 2095.0	...
2121816	  824.0	  538.1	 2093.0	...
2121817	  824.3	  538.1	 2093.0	...
2121818	  824.5	  538.2	 2096.0	...
2121819	  825.1	  538.6	 2098.0	...
2121820	  825.6	  539.0	 2098.0	...
2121821	  826.3	  539.2	 2098.0	...
2121822	  826.3	  538.7	 2098.0	...
2121823	  826.0	  538.3	 2098.0	...
2121824	  825.5	  538.2	 2097.0	...
2121825	  825.0	  538.4	 2098.0	...
2121826	  824.9	  538.6	 2098.0	...
2121827	  824.9	  538.5	 2099.0	...
2121828	  825.0	  538.0	 2098.0	...
2121829	  824.9	  537.5	 2098.0	...
2121830	  824.8	  537.7	 2098.0	...
2121831	  824.6	  538.1	 2100.0	...
2121832	  824.7	  538.8	 2102.0	...
2121833	  824.7	  539.2	 2102.0	...
2121834	  824.1	  539.8	 2102.0	...
2121835	  823.5	  540.3	 2101.0	...
2121836	  823.2	  540.6	 2101.0	...
2121837	  823.7	  539.8	 2100.0	...
2121838	  824.2	  538.7	 2101.0	...
2121839	  824.4	  538.3	 2103.0	...
2121840	  824.7	  538.8	 2106.0	...
2121841	  825.1	  539.3	 2108.0	...
2121842	  825.5	  539.2	 2107.0	...
2121843	  825.6	  539.4	 2106.0	...
2121844	  825.6	  539.5	 2105.0	...
2121845	  825.5	  539.5	 2105.0	...
2121846	  824.5	  539.2	 2105.0	...
2121847	  823.5	  538.8	 2105.0	...
2121848	  822.6	  539.0	 2105.0	...
2121849	  823.2	  539.3	 2107.0	...
2121850	  823.7	  540.3	 2108.0	...
2121851	  824.1	  540.9	 2108.0	...
2121852	  823.6	  541.4	 2107.0	...
2121853	  823.1	  540.5	 2106.0	...
2121854	  822.6	  539.5	 2107.0	...
2121855	  822.5	  538.7	 2110.0	...
2121856	  822.7	  538.7	 2111.0	...
2121857	  822.8	  538.7	 2109.0	...
2121858	  823.1	  538.7	 2107.0	...
2121859	  823.2	  538.8	 2105.0	...
2121860	  823.3	  538.8	 2105.0	...
2121861	  823.3	  538.8	 2105.0	...
2121862	  823.3	  538.6	 2105.0	...
2121863	  823.5	  538.7	 2105.0	...
2121864	  823.8	  538.8	 2105.0	...
2121865	  824.1	  538.6	 2106.0	...
2121866	  824.2	  538.2	 2106.0	...
2121867	  824.1	  538.2	 2107.0	...
2121868	  824.1	  538.6	 2108.0	...
2121869	  824.1	  538.9	 2109.0	...
2121870	  824.0	  538.8	 2110.0	...
2121871	  823.9	  539.3	 2111.0	...
2121872	  823.9	  540.0	 2111.0	...
2121873	  823.9	  539.6	 2111.0	...
2121874	  823.8	  538.8	 2111.0	...
2121875	  823.7	  538.0	 2111.0	...
2121876	  824.0	  538.2	 2112.0	...
2121877	  824.4	  538.2	 2112.0	...
2121878	  824.7	  538.3	 2113.0	...
2121879	  824.6	  538.5	 2113.0	...
2121880	  824.4	  538.6	 2112.0	...
2121881	  824.3	  538.9	 2112.0	...
2121882	  824.1	  539.2	 2112.0	...
2121883	  823.9	  539.3	 2113.0	...
2121884	  823.5	  539.3	 2117.0	...
2121885	  823.1	  539.3	 2120.0	...
2121886	  823.0	  539.5	 2118.0	...
2121887	  823.3	  539.6	 2114.0	...
2121888	  823.6	  539.0	 2110.0	...
2121889	  824.0	  538.5	 2110.0	...
2121890	  824.2	  538.0	 2110.0	...
2121891	  824.5	  538.1	 2109.0	...
2121892	  824.6	  538.7	 2109.0	...
2121893	  824.3	  539.4	 2108.0	...
2121894	  824.0	  540.0	 2109.0	...
2121895	  823.9	  539.9	 2111.0	...
2121896	  824.2	  539.5	 2113.0	...
2121897	  824.2	  539.3	 2113.0	...
2121898	  824.1	  539.3	 2114.0	...
2121899	  823.9	  538.6	 2115.0	...
2121900	  823.8	  537.7	 2115.0	...
2121901	  823.4	  537.1	 2115.0	...
2121902	  823.3	  537.4	 2115.0	...
2121903	  823.1	  537.9	 2116.0	...
2121904	  823.8	  538.0	 2113.0	...
2121905	  824.4	  537.9	 2110.0	...
2121906	  825.1	  537.8	 2108.0	...
2121907	  825.4	  537.8	 2109.0	...
2121908	  825.8	  537.8	 2110.0	...
2121909	  825.9	  537.9	 2111.0	...
2121910	  825.7	  537.7	 2111.0	...
2121911	  825.3	  537.4	 2112.0	...
2121912	  825.1	  537.1	 2113.0	...
2121913	  824.9	  536.5	 2113.0	...
2121914	  824.7	  536.0	 2112.0	...
2121915	  824.6	  535.9	 2112.0	...
2121916	  824.5	  536.4	 2113.0	...
2121917	  825.1	  537.0	 2115.0	...
2121918	  825.7	  537.3	 2115.0	...
2121919	  826.3	  537.6	 2116.0	...
2121920	  826.2	  536.9	 2116.0	...
2121921	  826.0	  536.0	 2117.0	...
2121922	  825.7	  535.3	 2117.0	...
2121923	  825.2	  535.5	 2116.0	...
2121924	  824.9	  535.8	 2115.0	...
2121925	  825.0	  535.8	 2114.0	...
2121926	  825.4	  535.4	 2113.0	...
2121927	  825.6	  534.9	 2112.0	...
2121928	  825.9	  534.8	 2115.0	...
2121929	  826.3	  535.0	 2117.0	...
2121930	  826.4	  535.4	 2120.0	...
2121931	  826.3	  535.4	 2120.0	...
2121932	  826.3	  535.8	 2118.0	...
2121933	  826.5	  536.2	 2117.0	...
2121934	  826.6	  536.0	 2115.0	...
2121935	  826.5	  535.4	 2114.0	...
2121936	  826.3	  534.6	 2114.0	...
2121937	  826.2	  534.2	 2114.0	...
2121938	  826.1	  534.0	 2114.0	...
2121939	  825.8	  534.9	 2113.0	...
2121940	  825.5	  535.8	 2115.0	...
2121941	  825.4	  536.5	 2118.0	...
2121942	  825.3	  536.3	 2121.0	...
2121943	  824.9	  535.7	 2121.0	...
2121944	  824.5	  535.5	 2120.0	...
2121945	  824.4	  535.3	 2119.0	...
2121946	  824.9	  535.2	 2117.0	...
2121947	  825.3	  534.9	 2116.0	...
2121948	  825.5	  534.6	 2118.0	...
2121949	  825.8	  534.5	 2119.0	...
2121950	  826.0	  534.4	 2120.0	...
2121951	  826.4	  534.4	 2122.0	...
2121952	  826.5	  534.6	 2124.0	...
2121953	  825.9	  535.1	 2125.0	...
2121954	  825.2	  535.5	 2125.0	...
2121955	  824.5	  535.7	 2125.0	...
2121956	  824.4	  535.7	 2124.0	...
2121957	  824.4	  535.8	 2123.0	...
2121958	  824.5	  535.9	 2123.0	...
2121959	  824.8	  535.8	 2124.0	...
2121960	  825.0	  535.6	 2125.0	...
2121961	  825.2	  535.4	 2126.0	...
2121962	  825.2	  535.4	 2126.0	...
2121963	  825.2	  535.7	 2126.0	...
2121964	  825.2	  536.1	 2126.0	...
2121965	  825.3	  536.4	 2123.0	...
2121966	  825.3	  536.4	 2120.0	...
2121967	  825.4	  536.5	 2118.0	...
2121968	  825.5	  536.5	 2120.0	...
2121969	  825.7	  536.4	 2122.0	...
2121970	  825.6	  536.3	 2122.0	...
2121971	  825.3	  536.3	 2121.0	...
2121972	  824.9	  536.5	 2119.0	...
2121973	  824.6	  536.5	 2117.0	...
2121974	  824.6	  536.6	 2116.0	...
2121975	  825.3	  536.6	 2116.0	...
2121976	  826.0	  536.6	 2117.0	...
2121977	  826.2	  536.7	 2121.0	...
2121978	  825.9	  537.1	 2124.0	...
2121979	  825.6	  537.5	 2123.0	...
2121980	  825.7	  537.3	 2119.0	...
2121981	  825.7	  536.9	 2117.0	...
2121982	  825.7	  537.5	 2119.0	...
2121983	  825.7	  538.4	 2120.0	...
2121984	  825.6	  539.2	 2121.0	...
2121985	  825.5	  539.0	 2121.0	...
2121986	  825.4	  538.4	 2121.0	...
2121987	  824.8	  537.9	 2123.0	...
2121988	  824.2	  537.2	 2125.0	...
2121989	  824.0	  536.8	 2128.0	...
2121990	  824.7	  536.1	 2128.0	...
2121991	  825.4	  535.7	 2127.0	...
2121992	  825.8	  535.6	 2125.0	...
2121993	  825.9	  535.9	 2123.0	...
2121994	  825.5	  536.0	 2122.0	...
2121995	  825.1	  535.9	 2122.0	...
2121996	  824.7	  535.8	 2122.0	...
2121997	  824.9	  535.9	 2124.0	...
2121998	  825.0	  536.2	 2126.0	...
2121999	  825.2	  536.4	 2128.0	...
2122000	  825.2	  536.1	 2128.0	...
MSG	2122001 0000 _ Number On
2122001	  825.0	  535.6	 2128.0	...
2122002	  824.9	  535.5	 2127.0	...
2122003	  824.4	  535.9	 2126.0	...
2122004	  824.1	  536.4	 2128.0	...
2122005	  823.9	  536.5	 2130.0	...
2122006	  824.1	  536.5	 2132.0	...
2122007	  824.4	  537.2	 2132.0	...
2122008	  824.7	  537.9	 2133.0	...
2122009	  824.7	  537.6	 2135.0	...
2122010	  824.6	  536.7	 2136.0	...
2122011	  824.5	  535.4	 2136.0	...
2122012	  824.6	  534.9	 2135.0	...
2122013	  824.8	  535.2	 2134.0	...
2122014	  825.1	  535.9	 2133.0	...
2122015	  825.2	  536.8	 2134.0	...
2122016	  825.1	  537.0	 2136.0	...
2122017	  824.8	  537.5	 2138.0	...
2122018	  824.2	  537.8	 2138.0	...
2122019	  823.9	  538.0	 2139.0	...
2122020	  823.6	  538.4	 2139.0	...
2122021	  823.6	  539.0	 2137.0	...
2122022	  823.1	  539.0	 2135.0	...
2122023	  822.7	  538.2	 2135.0	...
2122024	  822.9	  537.4	 2138.0	...
2122025	  823.4	  537.3	 2140.0	...
2122026	  823.9	  537.5	 2141.0	...
2122027	  823.8	  537.8	 2142.0	...
2122028	  823.6	  538.0	 2141.0	...
2122029	  823.5	  538.2	 2140.0	...
2122030	  823.5	  538.5	 2140.0	...
2122031	  823.5	  538.8	 2142.0	...
2122032	  823.5	  538.8	 2144.0	...
2122033	  823.0	  538.7	 2146.0	...
2122034	  822.6	  538.7	 2148.0	...
2122035	  822.2	  538.8	 2146.0	...
2122036	  822.3	  538.7	 2144.0	...
2122037	  822.6	  538.5	 2141.0	...
2122038	  823.4	  538.2	 2140.0	...
2122039	  824.1	  538.0	 2141.0	...
2122040	  824.3	  538.1	 2143.0	...
2122041	  824.1	  538.0	 2144.0	...
2122042	  823.9	  537.7	 2145.0	...
2122043	  823.8	  537.3	 2144.0	...
2122044	  823.8	  537.0	 2147.0	...
2122045	  823.7	  537.1	 2149.0	...
2122046	  823.2	  537.2	 2152.0	...
2122047	  822.8	  537.3	 2152.0	...
2122048	  822.4	  537.3	 2152.0	...
2122049	  822.7	  537.1	 2152.0	...
2122050	  823.1	  536.9	 2152.0	...
2122051	  823.5	  536.8	 2153.0	...
2122052	  823.5	  536.9	 2153.0	...
2122053	  823.5	  537.0	 2154.0	...
2122054	  823.5	  537.1	 2153.0	...
2122055	  823.4	  536.7	 2153.0	...
2122056	  823.4	  536.1	 2153.0	...
2122057	  823.4	  535.4	 2154.0	...
2122058	  823.2	  535.5	 2154.0	...
2122059	  823.1	  535.7	 2155.0	...
2122060	  822.9	  535.9	 2157.0	...
2122061	  822.8	  536.3	 2158.0	...
2122062	  822.4	  536.2	 2160.0	...
2122063	  822.1	  536.0	 2160.0	...
2122064	  822.1	  535.4	 2160.0	...
2122065	  822.0	  535.2	 2162.0	...
2122066	  821.9	  536.0	 2164.0	...
2122067	  821.8	  537.0	 2167.0	...
2122068	  821.9	  538.0	 2167.0	...
2122069	  821.8	  538.1	 2168.0	...
2122070	  821.9	  538.2	 2169.0	...
2122071	  821.9	  538.1	 2170.0	...
2122072	  821.9	  538.0	 2171.0	...
2122073	  821.8	  538.1	 2173.0	...
2122074	  821.7	  538.3	 2172.0	...
2122075	  821.7	  538.5	 2169.0	...
2122076	  822.1	  538.6	 2166.0	...
2122077	  822.4	  538.1	 2165.0	...
2122078	  822.8	  537.4	 2164.0	...
2122079	  822.9	  537.3	 2164.0	...
2122080	  823.2	  537.7	 2166.0	...
2122081	  823.3	  538.1	 2167.0	...
2122082	  823.0	  538.6	 2168.0	...
2122083	  822.5	  539.1	 2168.0	...
2122084	  821.9	  539.6	 2168.0	...
2122085	  821.8	  539.6	 2171.0	...
2122086	  821.5	  539.0	 2174.0	...
2122087	  821.2	  538.3	 2175.0	...
2122088	  821.5	  537.5	 2173.0	...
2122089	  822.0	  537.3	 2171.0	...
2122090	  821.6	  537.2	 2171.0	...
2122091	  820.8	  537.4	 2173.0	...
2122092	  820.0	  537.6	 2175.0	...
2122093	  820.2	  537.6	 2177.0	...
2122094	  820.4	  537.5	 2178.0	...
2122095	  820.7	  537.0	 2178.0	...
2122096	  821.2	  536.5	 2179.0	...
2122097	  821.6	  536.2	 2178.0	...
2122098	  822.0	  536.2	 2177.0	...
2122099	  822.0	  536.5	 2177.0	...
2122100	  821.9	  536.6	 2178.0	...
2122101	  821.9	  536.6	 2179.0	...
2122102	  822.0	  536.5	 2181.0	...
2122103	  822.0	  536.6	 2181.0	...
2122104	  821.9	  536.6	 2181.0	...
2122105	  821.7	  536.7	 2180.0	...
2122106	  821.5	  536.9	 2180.0	...
2122107	  821.5	  536.9	 2180.0	...
2122108	  821.5	  537.2	 2182.0	...
2122109	  821.6	  537.5	 2183.0	...
2122110	  821.7	  537.4	 2185.0	...
2122111	  821.7	  536.9	 2185.0	...
2122112	  821.7	  536.3	 2187.0	...
2122113	  821.7	  536.2	 2188.0	...
2122114	  821.8	  536.1	 2189.0	...
2122115	  821.9	  536.1	 2189.0	...
2122116	  821.9	  536.1	 2190.0	...
2122117	  821.5	  536.1	 2190.0	...
2122118	  820.9	  536.4	 2190.0	...
2122119	  820.3	  536.6	 2190.0	...
2122120	  820.1	  536.4	 2191.0	...
2122121	  820.4	  535.6	 2191.0	...
2122122	  820.6	  534.9	 2190.0	...
2122123	  820.8	  534.6	 2190.0	...
2122124	  820.6	  534.7	 2190.0	...
2122125	  820.4	  534.8	 2192.0	...
2122126	  820.6	  534.7	 2194.0	...
2122127	  821.1	  534.9	 2196.0	...
2122128	  821.7	  535.2	 2195.0	...
2122129	  821.9	  535.6	 2194.0	...
2122130	  821.9	  536.0	 2192.0	...
2122131	  821.8	  536.1	 2194.0	...
2122132	  821.7	  536.0	 2196.0	...
2122133	  821.9	  535.6	 2200.0	...
2122134	  822.0	  535.6	 2202.0	...
2122135	  822.1	  535.5	 2204.0	...
2122136	  822.1	  535.5	 2204.0	...
2122137	  822.0	  535.4	 2202.0	...
2122138	  821.8	  535.5	 2200.0	...
2122139	  821.2	  535.6	 2199.0	...
2122140	  820.7	  535.7	 2199.0	...
2122141	  820.3	  535.8	 2199.0	...
2122142	  820.1	  535.9	 2199.0	...
2122143	  820.0	  536.6	 2199.0	...
2122144	  819.9	  537.3	 2199.0	...
2122145	  820.0	  537.4	 2199.0	...
2122146	  819.9	  536.8	 2199.0	...
2122147	  820.0	  536.1	 2200.0	...
2122148	  820.0	  535.9	 2200.0	...
2122149	  820.1	  536.3	 2199.0	...
2122150	  820.4	  536.8	 2197.0	...
2122151	  820.6	  537.3	 2198.0	...
2122152	  820.8	  537.4	 2200.0	...
2122153	  820.5	  537.4	 2202.0	...
2122154	  820.3	  537.4	 2203.0	...
2122155	  820.2	  537.3	 2203.0	...
2122156	  820.3	  537.1	 2204.0	...
2122157	  820.4	  537.0	 2205.0	...
2122158	  820.6	  536.9	 2205.0	...
2122159	  820.7	  536.9	 2207.0	...
2122160	  820.8	  536.4	 2212.0	...
2122161	  820.9	  535.9	 2217.0	...
2122162	  821.0	  535.7	 2219.0	...
2122163	  820.9	  535.9	 2219.0	...
2122164	  820.8	  536.0	 2216.0	...
2122165	  820.8	  535.8	 2214.0	...
2122166	  820.9	  536.2	 2213.0	...
2122167	  820.4	  536.8	 2213.0	...
2122168	  820.0	  537.4	 2213.0	...
2122169	  819.5	  537.6	 2213.0	...
2122170	  819.5	  537.6	 2213.0	...
2122171	  820.2	  537.7	 2215.0	...
2122172	  820.9	  537.8	 2218.0	...
2122173	  821.8	  537.8	 2220.0	...
2122174	  822.0	  537.7	 2220.0	...
2122175	  821.4	  537.6	 2219.0	...
2122176	  820.5	  537.4	 2219.0	...
2122177	  819.7	  537.4	 2218.0	...
2122178	  819.7	  537.3	 2218.0	...
2122179	  819.8	  537.4	 2218.0	...
2122180	  819.9	  537.3	 2218.0	...
2122181	  820.0	  537.0	 2218.0	...
2122182	  819.9	  536.7	 2218.0	...
2122183	  819.7	  536.5	 2217.0	...
2122184	  819.6	  537.0	 2215.0	...
2122185	  819.5	  537.2	 2213.0	...
2122186	  819.2	  537.0	 2212.0	...
2122187	  819.0	  536.4	 2213.0	...
2122188	  818.8	  535.9	 2214.0	...
2122189	  818.8	  535.6	 2216.0	...
2122190	  818.7	  535.3	 2217.0	...
2122191	  818.8	  535.5	 2214.0	...
2122192	  818.9	  535.9	 2212.0	...
2122193	  819.3	  536.7	 2210.0	...
2122194	  819.7	  537.2	 2210.0	...
2122195	  819.8	  537.5	 2211.0	...
2122196	  819.6	  537.6	 2210.0	...
2122197	  819.5	  537.8	 2212.0	...
2122198	  819.6	  538.0	 2214.0	...
2122199	  819.6	  538.0	 2218.0	...
2122200	  819.1	  537.9	 2218.0	...
2122201	  818.7	  537.8	 2219.0	...
2122202	  818.2	  538.0	 2218.0	...
2122203	  818.2	  538.3	 2217.0	...
2122204	  818.2	  538.7	 2216.0	...
2122205	  818.3	  538.6	 2216.0	...
2122206	  818.6	  538.7	 2217.0	...
2122207	  819.8	  538.5	 2218.0	...
2122208	  820.9	  538.0	 2219.0	...
2122209	  821.4	  537.4	 2219.0	...
2122210	  820.8	  537.6	 2218.0	...
2122211	  820.2	  538.0	 2219.0	...
2122212	  820.0	  537.8	 2222.0	...
2122213	  820.0	  537.3	 2224.0	...
2122214	  819.7	  536.9	 2225.0	...
2122215	  819.4	  537.2	 2223.0	...
2122216	  818.9	  537.4	 2222.0	...
2122217	  818.4	  537.6	 2222.0	...
2122218	  818.2	  537.6	 2223.0	...
2122219	  818.2	  538.6	 2227.0	...
2122220	  818.1	  539.5	 2231.0	...
2122221	  817.9	  539.8	 2234.0	...
2122222	  817.6	  539.2	 2235.0	...
2122223	  817.6	  538.7	 2235.0	...
2122224	  817.8	  538.8	 2235.0	...
2122225	  817.8	  538.8	 2235.0	...
2122226	  817.7	  538.7	 2235.0	...
2122227	  817.5	  538.8	 2235.0	...
2122228	  817.4	  539.0	 2236.0	...
2122229	  817.3	  539.2	 2236.0	...
2122230	  817.4	  539.2	 2237.0	...
2122231	  817.1	  539.4	 2238.0	...
2122232	  816.9	  538.9	 2239.0	...
2122233	  816.6	  538.4	 2237.0	...
2122234	  816.7	  537.7	 2236.0	...
2122235	  816.9	  537.5	 2235.0	...
2122236	  817.3	  537.2	 2235.0	...
2122237	  817.6	  537.1	 2235.0	...
2122238	  817.9	  537.0	 2236.0	...
2122239	  817.8	  537.0	 2236.0	...
2122240	  817.8	  537.0	 2237.0	...
2122241	  817.8	  537.1	 2238.0	...
2122242	  817.7	  537.6	 2238.0	...
2122243	  817.9	  538.0	 2239.0	...
2122244	  818.0	  538.2	 2239.0	...
2122245	  818.0	  538.0	 2240.0	...
2122246	  818.0	  537.8	 2241.0	...
2122247	  817.9	  537.8	 2241.0	...
2122248	  817.4	  537.9	 2241.0	...
2122249	  816.9	  538.0	 2242.0	...
2122250	  816.2	  538.2	 2242.0	...
2122251	  816.0	  538.3	 2243.0	...
2122252	  816.4	  538.5	 2244.0	...
2122253	  816.8	  538.5	 2246.0	...
2122254	  817.3	  538.5	 2248.0	...
2122255	  816.9	  538.5	 2250.0	...
2122256	  816.5	  538.7	 2253.0	...
2122257	  816.4	  538.7	 2252.0	...
2122258	  817.0	  538.5	 2252.0	...
2122259	  817.6	  538.1	 2253.0	...
2122260	  818.1	  537.8	 2255.0	...
2122261	  818.0	  537.5	 2257.0	...
2122262	  817.9	  537.6	 2257.0	...
2122263	  817.8	  538.5	 2258.0	...
2122264	  817.3	  539.5	 2258.0	...
2122265	  816.7	  540.1	 2257.0	...
2122266	  816.9	  540.0	 2256.0	...
2122267	  817.6	  539.7	 2256.0	...
2122268	  818.4	  539.5	 2257.0	...
2122269	  818.4	  539.4	 2258.0	...
2122270	  818.3	  539.2	 2258.0	...
2122271	  818.0	  539.1	 2257.0	...
2122272	  817.7	  539.1	 2257.0	...
2122273	  817.9	  539.4	 2257.0	...
2122274	  818.2	  539.8	 2257.0	...
2122275	  818.7	  540.1	 2257.0	...
2122276	  818.8	  540.3	 2258.0	...
2122277	  818.5	  540.4	 2261.0	...
2122278	  818.1	  540.4	 2264.0	...
2122279	  817.6	  540.4	 2268.0	...
2122280	  817.2	  540.4	 2269.0	...
2122281	  816.8	  540.5	 2269.0	...
2122282	  816.4	  540.9	 2267.0	...
2122283	  816.6	  541.3	 2265.0	...
2122284	  816.7	  541.9	 2268.0	...
2122285	  816.9	  542.1	 2272.0	...
2122286	  816.9	  542.4	 2272.0	...
2122287	  817.0	  542.4	 2269.0	...
2122288	  817.0	  542.5	 2265.0	...
2122289	  816.3	  542.6	 2266.0	...
2122290	  815.7	  542.8	 2269.0	...
2122291	  815.4	  542.8	 2273.0	...
2122292	  815.8	  543.6	 2275.0	...
2122293	  816.2	  544.5	 2278.0	...
2122294	  816.2	  545.2	 2279.0	...
2122295	  816.3	  544.8	 2278.0	...
2122296	  816.3	  543.5	 2280.0	...
2122297	  816.3	  542.3	 2282.0	...
2122298	  816.0	  541.8	 2284.0	...
2122299	  815.9	  542.3	 2284.0	...
2122300	  815.9	  542.8	 2283.0	...
2122301	  816.0	  542.4	 2282.0	...
2122302	  816.0	  542.1	 2281.0	...
2122303	  815.9	  541.9	 2280.0	...
MSG	2122304 0000 _ Number Off
2122304	  815.7	  542.1	 2281.0	...
2122305	  815.4	  542.4	 2281.0	...
2122306	  815.2	  542.6	 2280.0	...
2122307	  815.3	  543.2	 2280.0	...
2122308	  815.5	  543.8	 2279.0	...
2122309	  815.8	  544.5	 2279.0	...
2122310	  815.7	  544.5	 2278.0	...
2122311	  815.5	  544.5	 2277.0	...
2122312	  815.3	  544.5	 2276.0	...
2122313	  815.5	  543.8	 2279.0	...
2122314	  815.8	  543.3	 2282.0	...
2122315	  815.9	  542.8	 2286.0	...
2122316	  815.7	  542.3	 2286.0	...
2122317	  815.5	  541.8	 2285.0	...
2122318	  815.5	  541.6	 2285.0	...
2122319	  815.4	  542.0	 2285.0	...
2122320	  815.1	  542.5	 2285.0	...
2122321	  814.7	  542.6	 2285.0	...
2122322	  814.3	  542.8	 2285.0	...
2122323	  814.0	  543.0	 2287.0	...
2122324	  813.9	  543.4	 2289.0	...
2122325	  813.9	  543.6	 2290.0	...
2122326	  813.9	  544.0	 2289.0	...
2122327	  813.8	  544.3	 2289.0	...
2122328	  813.6	  544.7	 2289.0	...
2122329	  813.5	  544.8	 2289.0	...
2122330	  813.4	  544.8	 2290.0	...
2122331	  813.6	  544.8	 2292.0	...
2122332	  813.8	  544.6	 2293.0	...
2122333	  813.6	  544.2	 2293.0	...
2122334	  812.9	  543.9	 2293.0	...
2122335	  812.1	  543.7	 2294.0	...
2122336	  811.7	  543.7	 2294.0	...
2122337	  811.9	  543.7	 2294.0	...
2122338	  812.6	  543.6	 2294.0	...
2122339	  813.3	  543.6	 2294.0	...
2122340	  813.6	  543.6	 2294.0	...
2122341	  813.2	  543.7	 2297.0	...
2122342	  812.8	  543.9	 2299.0	...
2122343	  812.8	  544.0	 2300.0	...
2122344	  813.5	  543.7	 2299.0	...
2122345	  814.2	  543.4	 2298.0	...
2122346	  814.3	  543.2	 2298.0	...
2122347	  813.9	  543.4	 2297.0	...
2122348	  813.4	  543.6	 2298.0	...
2122349	  813.4	  543.8	 2298.0	...
2122350	  813.7	  543.9	 2298.0	...
2122351	  814.0	  544.0	 2300.0	...
2122352	  814.1	  544.2	 2301.0	...
2122353	  813.8	  544.5	 2302.0	...
2122354	  813.4	  545.1	 2301.0	...
2122355	  813.1	  545.3	 2301.0	...
2122356	  812.9	  545.6	 2301.0	...
2122357	  812.8	  545.5	 2302.0	...
2122358	  812.8	  545.2	 2305.0	...
2122359	  812.8	  545.0	 2306.0	...
2122360	  812.9	  544.9	 2308.0	...
2122361	  812.9	  544.9	 2306.0	...
2122362	  812.9	  544.8	 2304.0	...
2122363	  812.9	  544.7	 2306.0	...
2122364	  812.8	  544.6	 2310.0	...
2122365	  812.6	  544.7	 2313.0	...
2122366	  812.4	  545.2	 2312.0	...
2122367	  812.5	  545.7	 2311.0	...
2122368	  812.7	  546.2	 2311.0	...
2122369	  813.0	  545.9	 2311.0	...
2122370	  813.1	  545.6	 2311.0	...
2122371	  813.0	  545.7	 2312.0	...
2122372	  812.9	  546.2	 2315.0	...
2122373	  813.0	  546.6	 2316.0	...
2122374	  813.3	  546.6	 2316.0	...
2122375	  813.3	  546.6	 2318.0	...
2122376	  813.2	  546.5	 2320.0	...
2122377	  813.3	  546.3	 2323.0	...
2122378	  813.2	  546.0	 2323.0	...
2122379	  813.0	  545.8	 2323.0	...
2122380	  812.9	  545.9	 2322.0	...
2122381	  812.9	  545.7	 2322.0	...
2122382	  813.2	  545.4	 2322.0	...
2122383	  813.3	  544.6	 2323.0	...
2122384	  813.4	  544.1	 2323.0	...
2122385	  813.2	  543.7	 2324.0	...
2122386	  813.2	  543.7	 2324.0	...
2122387	  812.7	  544.2	 2324.0	...
2122388	  812.2	  544.9	 2324.0	...
2122389	  811.8	  546.0	 2325.0	...
2122390	  811.9	  546.6	 2325.0	...
2122391	  812.0	  546.9	 2327.0	...
2122392	  811.9	  546.9	 2329.0	...
2122393	  812.0	  546.9	 2332.0	...
2122394	  812.2	  547.1	 2334.0	...
2122395	  812.4	  547.3	 2333.0	...
2122396	  812.4	  547.5	 2330.0	...
2122397	  811.9	  547.6	 2328.0	...
2122398	  811.4	  547.6	 2328.0	...
2122399	  810.8	  547.7	 2328.0	...
2122400	  810.8	  547.9	 2328.0	...
2122401	  810.8	  548.1	 2328.0	...
2122402	  810.9	  548.2	 2327.0	...
2122403	  810.9	  547.9	 2325.0	...
2122404	  810.9	  547.4	 2325.0	...
2122405	  810.7	  547.5	 2326.0	...
2122406	  810.3	  547.6	 2327.0	...
2122407	  809.8	  547.7	 2328.0	...
2122408	  809.7	  547.4	 2331.0	...
2122409	  809.9	  547.2	 2334.0	...
2122410	  810.0	  546.6	 2338.0	...
2122411	  810.0	  546.3	 2339.0	...
2122412	  810.1	  546.1	 2340.0	...
2122413	  810.3	  546.4	 2341.0	...
2122414	  810.5	  546.5	 2341.0	...
2122415	  810.6	  546.7	 2342.0	...
2122416	  810.5	  546.6	 2341.0	...
2122417	  809.9	  546.5	 2341.0	...
2122418	  809.3	  546.1	 2341.0	...
2122419	  808.7	  546.0	 2341.0	...
2122420	  808.8	  546.3	 2343.0	...
2122421	  808.8	  546.6	 2344.0	...
2122422	  808.9	  546.8	 2347.0	...
2122423	  808.9	  547.0	 2349.0	...
2122424	  808.8	  547.1	 2349.0	...
2122425	  808.7	  546.7	 2348.0	...
2122426	  808.6	  546.2	 2348.0	...
2122427	  808.9	  546.5	 2347.0	...
2122428	  809.2	  547.2	 2346.0	...
2122429	  809.3	  547.7	 2346.0	...
2122430	  809.2	  547.3	 2345.0	...
2122431	  809.1	  546.9	 2347.0	...
2122432	  809.2	  546.6	 2348.0	...
2122433	  809.0	  546.6	 2349.0	...
2122434	  808.8	  546.5	 2349.0	...
2122435	  808.5	  546.5	 2348.0	...
2122436	  808.4	  546.4	 2348.0	...
2122437	  808.2	  546.6	 2349.0	...
2122438	  808.0	  546.7	 2350.0	...
2122439	  807.9	  546.8	 2350.0	...
2122440	  807.9	  547.0	 2352.0	...
2122441	  808.0	  547.2	 2353.0	...
2122442	  808.0	  547.4	 2354.0	...
2122443	  808.0	  547.4	 2355.0	...
2122444	  807.9	  546.9	 2357.0	...
2122445	  807.9	  546.5	 2361.0	...
2122446	  807.9	  546.9	 2364.0	...
2122447	  807.9	  547.8	 2366.0	...
2122448	  807.9	  548.6	 2364.0	...
2122449	  807.8	  548.5	 2363.0	...
2122450	  807.9	  548.5	 2363.0	...
2122451	  807.3	  548.7	 2363.0	...
2122452	  806.6	  547.9	 2363.0	...
2122453	  805.8	  547.1	 2367.0	...
2122454	  805.6	  546.1	 2372.0	...
2122455	  806.1	  545.7	 2376.0	...
2122456	  806.7	  545.2	 2375.0	...
2122457	  807.4	  545.1	 2374.0	...
2122458	  807.4	  545.6	 2375.0	...
2122459	  807.5	  546.0	 2376.0	...
2122460	  807.6	  546.0	 2377.0	...
2122461	  807.3	  546.1	 2376.0	...
2122462	  807.0	  546.0	 2376.0	...
2122463	  807.2	  545.7	 2377.0	...
2122464	  807.9	  545.4	 2378.0	...
2122465	  808.5	  545.2	 2380.0	...
2122466	  807.9	  545.3	 2380.0	...
2122467	  807.4	  546.2	 2380.0	...
2122468	  807.0	  547.0	 2380.0	...
2122469	  806.7	  547.6	 2379.0	...
2122470	  806.2	  547.4	 2379.0	...
2122471	  805.8	  546.7	 2380.0	...
2122472	  805.8	  546.2	 2384.0	...
2122473	  806.0	  545.9	 2386.0	...
2122474	  806.2	  546.3	 2389.0	...
2122475	  806.3	  546.4	 2391.0	...
2122476	  806.3	  546.4	 2394.0	...
2122477	  805.8	  546.4	 2396.0	...
2122478	  805.2	  546.5	 2396.0	...
2122479	  805.4	  546.5	 2396.0	...
2122480	  806.1	  546.3	 2395.0	...
2122481	  806.2	  546.1	 2396.0	...
2122482	  805.5	  546.1	 2396.0	...
2122483	  804.9	  546.5	 2398.0	...
2122484	  805.5	  546.5	 2399.0	...
2122485	  806.1	  546.3	 2400.0	...
2122486	  806.3	  545.9	 2400.0	...
2122487	  806.0	  545.3	 2401.0	...
2122488	  805.7	  545.0	 2403.0	...
2122489	  805.7	  544.6	 2405.0	...
2122490	  805.2	  544.2	 2404.0	...
2122491	  804.8	  543.8	 2405.0	...
2122492	  804.5	  544.0	 2406.0	...
2122493	  804.6	  544.6	 2407.0	...
2122494	  804.6	  545.5	 2406.0	...
2122495	  804.6	  545.6	 2406.0	...
2122496	  804.6	  545.8	 2406.0	...
2122497	  804.1	  545.9	 2408.0	...
2122498	  803.6	  546.1	 2410.0	...
2122499	  803.8	  545.9	 2411.0	...
2122500	  804.6	  545.7	 2410.0	...
2122501	  805.5	  545.4	 2409.0	...
2122502	  805.7	  545.5	 2410.0	...
2122503	  805.3	  545.7	 2410.0	...
2122504	  804.9	  545.9	 2411.0	...
MSG	2122505 0000 _ Number On
2122505	  804.5	  546.0	 2410.0	...
2122506	  804.7	  546.0	 2411.0	...
2122507	  804.7	  546.2	 2411.0	...
2122508	  804.7	  546.5	 2411.0	...
2122509	  804.6	  546.9	 2411.0	...
2122510	  804.5	  547.1	 2414.0	...
2122511	  804.4	  547.1	 2417.0	...
2122512	  804.4	  546.9	 2417.0	...
2122513	  804.4	  546.7	 2416.0	...
2122514	  804.4	  546.7	 2414.0	...
2122515	  804.4	  546.7	 2413.0	...
2122516	  804.4	  546.5	 2412.0	...
2122517	  804.1	  546.4	 2412.0	...
2122518	  803.9	  546.4	 2412.0	...
2122519	  803.7	  546.8	 2414.0	...
2122520	  803.8	  546.9	 2415.0	...
2122521	  804.0	  547.0	 2417.0	...
2122522	  804.3	  547.1	 2416.0	...
2122523	  804.0	  547.6	 2416.0	...
2122524	  803.5	  548.0	 2415.0	...
2122525	  803.4	  548.5	 2417.0	...
2122526	  803.6	  548.7	 2418.0	...
2122527	  804.0	  549.1	 2420.0	...
2122528	  804.1	  549.2	 2421.0	...
2122529	  804.2	  548.8	 2421.0	...
2122530	  804.2	  548.4	 2422.0	...
2122531	  804.0	  548.0	 2423.0	...
2122532	  803.9	  547.8	 2425.0	...
2122533	  804.2	  547.5	 2424.0	...
2122534	  804.5	  547.3	 2424.0	...
2122535	  804.6	  547.2	 2425.0	...
2122536	  804.0	  547.3	 2424.0	...
2122537	  803.6	  547.3	 2422.0	...
2122538	  804.4	  547.0	 2420.0	...
2122539	  805.4	  546.7	 2419.0	...
2122540	  805.9	  546.7	 2420.0	...
2122541	  805.5	  547.0	 2422.0	...
2122542	  805.1	  547.2	 2421.0	...
2122543	  805.1	  547.3	 2419.0	...
2122544	  805.1	  547.5	 2417.0	...
2122545	  805.1	  547.0	 2415.0	...
2122546	  805.1	  546.3	 2414.0	...
2122547	  804.7	  545.7	 2412.0	...
2122548	  804.3	  545.8	 2411.0	...
2122549	  804.1	  545.8	 2412.0	...
2122550	  804.7	  546.1	 2413.0	...
2122551	  805.2	  546.2	 2414.0	...
2122552	  805.4	  546.4	 2413.0	...
2122553	  805.2	  547.1	 2412.0	...
2122554	  805.1	  547.9	 2411.0	...
2122555	  805.2	  548.3	 2410.0	...
2122556	  805.1	  547.9	 2411.0	...
2122557	  805.0	  547.6	 2412.0	...
2122558	  805.0	  547.9	 2412.0	...
2122559	  805.0	  548.2	 2411.0	...
2122560	  805.0	  548.4	 2411.0	...
2122561	  805.1	  548.1	 2411.0	...
2122562	  805.1	  547.9	 2410.0	...
2122563	  804.9	  548.0	 2409.0	...
2122564	  804.6	  548.2	 2408.0	...
2122565	  804.3	  548.6	 2407.0	...
2122566	  804.2	  548.8	 2406.0	...
2122567	  804.0	  548.7	 2405.0	...
2122568	  803.5	  548.4	 2402.0	...
2122569	  803.2	  548.4	 2399.0	...
2122570	  803.2	  549.2	 2397.0	...
2122571	  803.3	  550.1	 2397.0	...
2122572	  803.4	  550.6	 2398.0	...
2122573	  803.7	  550.4	 2396.0	...
2122574	  804.0	  550.0	 2394.0	...
2122575	  804.2	  549.6	 2392.0	...
2122576	  804.2	  549.6	 2392.0	...
2122577	  804.3	  549.7	 2392.0	...
2122578	  804.4	  549.8	 2392.0	...
2122579	  804.5	  549.8	 2391.0	...
2122580	  804.8	  550.0	 2389.0	...
2122581	  805.1	  550.0	 2387.0	...
2122582	  805.4	  549.8	 2385.0	...
2122583	  805.3	  549.7	 2385.0	...
2122584	  805.0	  549.8	 2385.0	...
2122585	  804.9	  549.9	 2384.0	...
2122586	  804.8	  550.1	 2383.0	...
2122587	  804.9	  550.2	 2382.0	...
2122588	  805.2	  549.9	 2380.0	...
2122589	  805.6	  549.4	 2379.0	...
2122590	  806.2	  548.9	 2376.0	...
2122591	  806.3	  548.8	 2376.0	...
2122592	  806.4	  548.8	 2376.0	...
2122593	  806.4	  548.9	 2377.0	...
2122594	  806.5	  548.8	 2377.0	...
2122595	  806.6	  548.7	 2373.0	...
2122596	  806.6	  549.1	 2367.0	...
2122597	  806.5	  549.6	 2361.0	...
2122598	  806.6	  549.5	 2359.0	...
2122599	  806.9	  548.8	 2358.0	...
2122600	  807.3	  548.2	 2358.0	...
2122601	  807.5	  548.3	 2357.0	...
2122602	  807.5	  548.5	 2356.0	...
2122603	  807.4	  548.7	 2353.0	...
2122604	  807.4	  549.6	 2352.0	...
2122605	  807.2	  550.3	 2351.0	...
2122606	  807.0	  550.3	 2349.0	...
2122607	  807.1	  549.7	 2348.0	...
2122608	  807.9	  548.8	 2347.0	...
2122609	  808.8	  548.5	 2346.0	...
2122610	  809.3	  548.4	 2345.0	...
2122611	  809.2	  548.6	 2345.0	...
2122612	  808.7	  549.2	 2342.0	...
2122613	  808.2	  549.7	 2340.0	...
2122614	  807.8	  550.0	 2338.0	...
2122615	  807.8	  549.9	 2339.0	...
2122616	  807.8	  549.4	 2335.0	...
2122617	  807.8	  549.0	 2331.0	...
2122618	  807.9	  548.7	 2329.0	...
2122619	  808.0	  548.9	 2332.0	...
2122620	  808.1	  548.8	 2332.0	...
2122621	  808.1	  548.6	 2329.0	...
2122622	  808.2	  549.1	 2326.0	...
2122623	  808.7	  549.8	 2324.0	...
2122624	  809.1	  550.1	 2322.0	...
2122625	  809.4	  549.7	 2320.0	...
2122626	  809.2	  549.3	 2320.0	...
2122627	  809.2	  549.3	 2320.0	...
2122628	  809.5	  548.9	 2317.0	...
2122629	  809.8	  548.2	 2313.0	...
2122630	  809.9	  547.4	 2311.0	...
2122631	  809.9	  547.4	 2313.0	...
2122632	  810.0	  547.8	 2310.0	...
2122633	  810.3	  548.2	 2305.0	...
2122634	  810.2	  548.0	 2299.0	...
2122635	  809.4	  547.7	 2298.0	...
2122636	  808.6	  547.2	 2297.0	...
2122637	  808.2	  546.9	 2294.0	...
2122638	  809.0	  547.0	 2293.0	...
2122639	  809.6	  547.2	 2291.0	...
2122640	  810.2	  547.5	 2289.0	...
2122641	  810.2	  547.4	 2288.0	...
2122642	  810.1	  547.4	 2287.0	...
2122643	  810.1	  548.1	 2288.0	...
2122644	  810.1	  549.0	 2288.0	...
2122645	  810.1	  549.5	 2285.0	...
2122646	  809.9	  549.2	 2280.0	...
2122647	  809.6	  548.9	 2275.0	...
2122648	  809.5	  548.9	 2271.0	...
2122649	  809.5	  548.8	 2269.0	...
2122650	  810.0	  548.5	 2268.0	...
2122651	  810.6	  548.2	 2268.0	...
2122652	  811.3	  547.9	 2269.0	...
2122653	  811.5	  547.9	 2267.0	...
2122654	  811.8	  547.9	 2265.0	...
2122655	  812.0	  547.8	 2263.0	...
2122656	  812.2	  547.6	 2261.0	...
2122657	  812.4	  547.1	 2257.0	...
2122658	  812.6	  546.7	 2252.0	...
2122659	  812.5	  546.3	 2248.0	...
2122660	  812.2	  546.4	 2247.0	...
2122661	  812.0	  546.5	 2244.0	...
2122662	  812.3	  546.6	 2242.0	...
2122663	  812.6	  547.0	 2239.0	...
2122664	  812.8	  547.4	 2239.0	...
2122665	  812.9	  547.8	 2239.0	...
2122666	  812.8	  547.0	 2236.0	...
2122667	  812.7	  546.2	 2234.0	...
2122668	  813.1	  545.4	 2231.0	...
2122669	  813.6	  545.5	 2230.0	...
2122670	  814.0	  545.7	 2229.0	...
2122671	  813.8	  545.7	 2227.0	...
2122672	  813.6	  545.6	 2225.0	...
2122673	  813.6	  545.4	 2223.0	...
2122674	  813.6	  545.4	 2221.0	...
2122675	  813.7	  545.4	 2219.0	...
2122676	  813.8	  545.4	 2217.0	...
2122677	  813.7	  545.4	 2214.0	...
2122678	  813.7	  545.4	 2211.0	...
2122679	  814.0	  545.2	 2210.0	...
2122680	  814.4	  545.1	 2211.0	...
2122681	  814.8	  544.9	 2209.0	...
2122682	  815.2	  544.7	 2206.0	...
2122683	  815.5	  544.6	 2203.0	...
2122684	  815.8	  544.4	 2203.0	...
2122685	  815.8	  544.3	 2204.0	...
2122686	  815.9	  544.1	 2203.0	...
2122687	  816.0	  544.1	 2203.0	...
2122688	  816.2	  544.0	 2200.0	...
2122689	  816.3	  544.0	 2195.0	...
2122690	  816.5	  544.0	 2190.0	...
2122691	  816.7	  544.0	 2187.0	...
2122692	  816.5	  544.0	 2188.0	...
2122693	  816.1	  544.0	 2184.0	...
2122694	  815.7	  544.0	 2180.0	...
2122695	  815.9	  544.3	 2176.0	...
2122696	  816.0	  544.5	 2176.0	...
2122697	  816.0	  544.1	 2177.0	...
2122698	  816.0	  543.3	 2178.0	...
2122699	  816.0	  542.5	 2179.0	...
2122700	  816.1	  542.4	 2178.0	...
2122701	  816.1	  542.8	 2177.0	...
2122702	  816.0	  543.4	 2175.0	...
2122703	  815.9	  543.9	 2172.0	...
2122704	  815.8	  543.9	 2170.0	...
2122705	  815.7	  543.5	 2168.0	...
2122706	  815.8	  543.0	 2168.0	...
2122707	  816.1	  542.7	 2167.0	...
2122708	  816.5	  542.8	 2165.0	...
2122709	  817.3	  542.9	 2163.0	...
2122710	  817.9	  542.9	 2162.0	...
2122711	  818.2	  542.6	 2161.0	...
2122712	  817.9	  542.8	 2159.0	...
2122713	  817.5	  543.0	 2156.0	...
2122714	  817.7	  543.2	 2155.0	...
2122715	  818.0	  542.9	 2154.0	...
2122716	  818.5	  542.6	 2154.0	...
2122717	  818.7	  542.3	 2152.0	...
2122718	  818.9	  541.9	 2150.0	...
2122719	  819.0	  541.7	 2147.0	...
2122720	  818.9	  541.2	 2147.0	...
2122721	  819.1	  540.6	 2147.0	...
2122722	  819.3	  540.4	 2148.0	...
2122723	  819.5	  540.7	 2147.0	...
2122724	  819.3	  541.0	 2146.0	...
2122725	  819.1	  541.0	 2144.0	...
2122726	  818.9	  541.0	 2142.0	...
2122727	  818.6	  541.0	 2140.0	...
2122728	  818.4	  541.1	 2138.0	...
2122729	  818.1	  541.3	 2138.0	...
2122730	  818.0	  541.6	 2138.0	...
2122731	  818.0	  541.9	 2139.0	...
2122732	  818.0	  542.4	 2140.0	...
2122733	  818.7	  542.6	 2139.0	...
2122734	  819.4	  542.6	 2138.0	...
2122735	  820.2	  542.3	 2136.0	...
2122736	  820.3	  542.1	 2135.0	...
2122737	  820.0	  541.5	 2135.0	...
2122738	  819.7	  540.8	 2135.0	...
2122739	  819.4	  540.2	 2135.0	...
2122740	  819.7	  539.9	 2132.0	...
2122741	  820.2	  539.6	 2129.0	...
2122742	  820.9	  539.9	 2126.0	...
2122743	  821.2	  540.3	 2125.0	...
2122744	  821.7	  540.8	 2123.0	...
2122745	  822.0	  540.8	 2121.0	...
2122746	  821.8	  540.7	 2117.0	...
2122747	  821.2	  540.7	 2115.0	...
2122748	  820.6	  540.8	 2113.0	...
2122749	  820.4	  541.1	 2112.0	...
2122750	  820.3	  541.4	 2112.0	...
2122751	  820.0	  541.6	 2113.0	...
2122752	  819.8	  541.4	 2112.0	...
2122753	  820.1	  541.2	 2111.0	...
2122754	  820.4	  541.4	 2109.0	...
2122755	  820.8	  541.8	 2109.0	...
2122756	  821.2	  542.3	 2108.0	...
2122757	  821.6	  542.3	 2108.0	...
2122758	  821.9	  542.0	 2107.0	...
2122759	  821.6	  542.0	 2106.0	...
2122760	  820.9	  542.0	 2106.0	...
2122761	  820.3	  542.3	 2107.0	...
2122762	  820.5	  542.2	 2109.0	...
2122763	  821.1	  542.1	 2109.0	...
2122764	  821.2	  541.1	 2107.0	...
2122765	  820.8	  540.3	 2105.0	...
2122766	  820.6	  539.3	 2103.0	...
2122767	  821.0	  539.1	 2102.0	...
2122768	  821.6	  538.8	 2101.0	...
2122769	  822.0	  538.7	 2100.0	...
2122770	  822.2	  539.5	 2099.0	...
2122771	  822.3	  540.3	 2097.0	...
2122772	  822.2	  541.0	 2095.0	...
2122773	  821.9	  540.9	 2094.0	...
2122774	  822.0	  540.7	 2093.0	...
2122775	  822.4	  540.6	 2090.0	...
2122776	  822.8	  540.2	 2088.0	...
2122777	  822.8	  539.5	 2085.0	...
2122778	  822.9	  539.2	 2086.0	...
2122779	  823.1	  539.2	 2087.0	...
2122780	  823.4	  539.4	 2088.0	...
2122781	  823.0	  539.3	 2088.0	...
2122782	  822.5	  538.5	 2085.0	...
2122783	  822.0	  537.7	 2083.0	...
2122784	  821.8	  537.2	 2082.0	...
2122785	  821.7	  537.4	 2082.0	...
2122786	  821.8	  537.7	 2083.0	...
2122787	  822.2	  538.0	 2084.0	...
2122788	  822.5	  538.3	 2086.0	...
2122789	  822.5	  538.3	 2083.0	...
2122790	  822.5	  538.1	 2080.0	...
2122791	  822.5	  537.9	 2076.0	...
2122792	  822.4	  537.8	 2075.0	...
2122793	  822.1	  537.7	 2075.0	...
2122794	  821.8	  537.4	 2075.0	...
2122795	  821.6	  537.3	 2074.0	...
2122796	  821.5	  537.0	 2073.0	...
2122797	  821.9	  537.0	 2073.0	...
2122798	  822.2	  536.5	 2073.0	...
2122799	  822.5	  536.3	 2072.0	...
2122800	  822.3	  536.1	 2072.0	...
2122801	  822.2	  536.3	 2071.0	...
2122802	  822.2	  536.5	 2070.0	...
2122803	  822.2	  536.8	 2070.0	...
2122804	  822.3	  537.3	 2069.0	...
2122805	  822.3	  537.7	 2069.0	...
2122806	  822.4	  537.8	 2069.0	...
2122807	  822.6	  536.9	 2069.0	...
2122808	  822.9	  536.0	 2068.0	...
2122809	  823.0	  535.4	 2068.0	...
2122810	  823.0	  535.7	 2067.0	...
2122811	  823.2	  535.9	 2066.0	...
2122812	  823.4	  536.3	 2064.0	...
2122813	  823.7	  536.9	 2065.0	...
2122814	  823.6	  537.5	 2065.0	...
2122815	  823.6	  538.0	 2064.0	...
2122816	  823.5	  538.3	 2063.0	...
2122817	  823.5	  538.6	 2062.0	...
2122818	  823.3	  538.6	 2060.0	...
2122819	  823.0	  538.1	 2057.0	...
MSG	2122820 0000 _ Number Off
2122820	  822.7	  537.5	 2056.0	...
2122821	  822.7	  537.2	 2056.0	...
2122822	  822.7	  537.1	 2056.0	...
2122823	  822.7	  537.2	 2056.0	...
2122824	  822.9	  536.8	 2055.0	...
2122825	  823.1	  536.2	 2055.0	...
2122826	  823.2	  535.6	 2055.0	...
2122827	  823.3	  535.2	 2055.0	...
2122828	  823.3	  535.1	 2055.0	...
2122829	  823.4	  535.2	 2055.0	...
2122830	  823.7	  535.4	 2055.0	...
2122831	  824.0	  535.5	 2055.0	...
2122832	  823.4	  535.4	 2056.0	...
2122833	  822.6	  535.3	 2057.0	...
2122834	  822.2	  535.2	 2057.0	...
2122835	  822.7	  535.3	 2057.0	...
2122836	  823.2	  535.5	 2056.0	...
2122837	  823.4	  535.9	 2056.0	...
2122838	  823.6	  536.6	 2055.0	...
2122839	  823.8	  537.1	 2055.0	...
2122840	  824.0	  537.3	 2055.0	...
2122841	  824.0	  537.3	 2055.0	...
2122842	  823.8	  537.3	 2055.0	...
2122843	  823.5	  537.3	 2055.0	...
2122844	  823.4	  537.9	 2055.0	...
2122845	  823.3	  538.5	 2055.0	...
2122846	  823.8	  539.0	 2055.0	...
2122847	  824.4	  538.8	 2055.0	...
2122848	  824.8	  538.5	 2055.0	...
2122849	  824.8	  538.3	 2053.0	...
2122850	  824.8	  538.1	 2051.0	...
2122851	  824.9	  537.9	 2051.0	...
2122852	  824.9	  537.2	 2052.0	...
2122853	  825.0	  536.5	 2053.0	...
2122854	  825.2	  536.1	 2053.0	...
2122855	  825.5	  536.2	 2052.0	...
2122856	  825.6	  536.3	 2052.0	...
2122857	  825.5	  536.2	 2053.0	...
2122858	  825.0	  536.2	 2053.0	...
2122859	  824.5	  537.6	 2052.0	...
2122860	  824.9	  538.8	 2050.0	...
2122861	  825.7	  539.8	 2052.0	...
2122862	  826.2	  539.2	 2053.0	...
2122863	  826.0	  538.8	 2053.0	...
2122864	  825.7	  538.4	 2053.0	...
2122865	  825.3	  538.4	 2052.0	...
2122866	  825.1	  538.3	 2052.0	...
2122867	  825.0	  538.1	 2052.0	...
2122868	  824.9	  538.0	 2051.0	...
2122869	  824.7	  538.0	 2048.0	...
2122870	  824.5	  538.3	 2047.0	...
2122871	  824.4	  538.6	 2047.0	...
2122872	  824.5	  538.7	 2048.0	...
2122873	  824.5	  539.0	 2049.0	...
2122874	  824.5	  539.2	 2047.0	...
2122875	  824.3	  538.9	 2044.0	...
2122876	  824.2	  538.4	 2041.0	...
2122877	  824.1	  538.0	 2039.0	...
2122878	  824.0	  538.2	 2039.0	...
2122879	  824.3	  538.4	 2039.0	...
2122880	  824.7	  538.4	 2039.0	...
2122881	  825.1	  538.5	 2039.0	...
2122882	  825.1	  538.2	 2038.0	...
2122883	  825.2	  537.9	 2037.0	...
2122884	  825.0	  538.1	 2039.0	...
2122885	  824.8	  538.6	 2042.0	...
2122886	  824.5	  537.9	 2040.0	...
2122887	  824.6	  536.7	 2036.0	...
2122888	  824.8	  535.5	 2032.0	...
2122889	  824.9	  535.6	 2032.0	...
2122890	  824.9	  536.0	 2032.0	...
2122891	  825.0	  536.5	 2032.0	...
2122892	  825.1	  537.3	 2032.0	...
2122893	  825.3	  537.9	 2033.0	...
2122894	  825.5	  538.2	 2034.0	...
2122895	  825.7	  538.2	 2035.0	...
2122896	  825.8	  538.2	 2036.0	...
2122897	  825.8	  538.1	 2037.0	...
2122898	  826.0	  537.9	 2037.0	...
2122899	  826.2	  537.9	 2036.0	...
2122900	  826.0	  537.7	 2036.0	...
2122901	  825.6	  537.6	 2035.0	...
2122902	  825.0	  537.4	 2035.0	...
2122903	  824.9	  537.3	 2034.0	...
2122904	  825.0	  537.9	 2036.0	...
2122905	  825.3	  538.6	 2037.0	...
2122906	  825.6	  539.5	 2034.0	...
2122907	  825.8	  539.9	 2030.0	...
2122908	  825.8	  540.2	 2027.0	...
2122909	  825.7	  539.9	 2027.0	...
2122910	  825.7	  539.4	 2027.0	...
2122911	  825.7	  538.8	 2027.0	...
2122912	  825.9	  538.6	 2028.0	...
2122913	  826.0	  538.1	 2028.0	...
2122914	  826.1	  537.7	 2028.0	...
2122915	  826.1	  537.6	 2028.0	...
2122916	  826.2	  538.0	 2028.0	...
2122917	  826.4	  538.1	 2027.0	...
2122918	  826.4	  538.2	 2026.0	...
2122919	  826.4	  538.1	 2025.0	...
2122920	  826.2	  538.2	 2025.0	...
2122921	  826.1	  538.4	 2025.0	...
2122922	  826.0	  538.7	 2026.0	...
2122923	  826.0	  539.1	 2027.0	...
2122924	  826.1	  539.5	 2029.0	...
2122925	  826.1	  539.7	 2029.0	...
2122926	  826.2	  539.9	 2029.0	...
2122927	  826.2	  539.8	 2028.0	...
2122928	  826.3	  539.6	 2028.0	...
2122929	  826.1	  539.6	 2028.0	...
2122930	  825.9	  539.7	 2028.0	...
2122931	  825.2	  540.0	 2030.0	...
2122932	  824.8	  540.3	 2032.0	...
2122933	  824.8	  540.2	 2034.0	...
2122934	  825.7	  540.1	 2031.0	...
2122935	  826.6	  540.0	 2028.0	...
2122936	  827.0	  540.1	 2027.0	...
2122937	  826.9	  540.2	 2028.0	...
2122938	  826.8	  539.8	 2027.0	...
2122939	  826.7	  539.5	 2025.0	...
2122940	  826.7	  539.2	 2022.0	...
2122941	  826.8	  539.4	 2022.0	...
2122942	  827.2	  539.2	 2021.0	...
2122943	  827.4	  538.8	 2021.0	...
2122944	  827.1	  538.4	 2021.0	...
2122945	  826.5	  538.1	 2022.0	...
2122946	  825.9	  538.4	 2022.0	...
2122947	  825.9	  538.7	 2022.0	...
2122948	  825.8	  539.2	 2022.0	...
2122949	  826.0	  539.3	 2020.0	...
2122950	  826.5	  539.3	 2019.0	...
2122951	  826.9	  539.5	 2018.0	...
2122952	  827.5	  539.6	 2019.0	...
2122953	  827.7	  539.7	 2019.0	...
2122954	  827.9	  539.5	 2019.0	...
2122955	  827.7	  539.3	 2019.0	...
2122956	  827.4	  539.3	 2020.0	...
2122957	  827.1	  539.5	 2022.0	...
2122958	  827.5	  539.6	 2022.0	...
2122959	  828.0	  539.3	 2021.0	...
2122960	  828.1	  539.0	 2021.0	...
2122961	  827.8	  538.7	 2020.0	...
2122962	  827.4	  538.7	 2020.0	...
2122963	  827.3	  538.7	 2018.0	...
2122964	  827.0	  538.8	 2017.0	...
2122965	  826.7	  538.6	 2017.0	...
2122966	  826.1	  538.3	 2019.0	...
2122967	  825.8	  538.0	 2024.0	...
2122968	  825.6	  538.0	 2027.0	...
2122969	  825.9	  538.1	 2029.0	...
2122970	  826.6	  538.1	 2029.0	...
2122971	  827.2	  538.0	 2029.0	...
2122972	  827.6	  538.1	 2029.0	...
2122973	  827.7	  538.2	 2029.0	...
2122974	  827.7	  538.1	 2027.0	...
2122975	  827.4	  538.2	 2025.0	...
2122976	  827.1	  538.3	 2024.0	...
2122977	  826.7	  538.7	 2024.0	...
2122978	  826.7	  538.8	 2022.0	...
2122979	  826.7	  538.7	 2020.0	...
2122980	  826.9	  538.2	 2021.0	...
2122981	  827.2	  537.5	 2025.0	...
2122982	  827.7	  536.5	 2028.0	...
2122983	  828.1	  535.7	 2028.0	...
2122984	  828.4	  535.4	 2028.0	...
2122985	  828.7	  535.6	 2028.0	...
2122986	  828.9	  535.8	 2029.0	...
2122987	  829.2	  535.9	 2028.0	...
2122988	  829.1	  536.0	 2027.0	...
2122989	  829.0	  536.5	 2026.0	...
2122990	  828.7	  536.8	 2026.0	...
2122991	  828.3	  536.4	 2026.0	...
2122992	  828.1	  535.7	 2026.0	...
2122993	  828.4	  535.3	 2027.0	...
2122994	  828.6	  535.6	 2027.0	...
2122995	  828.9	  535.6	 2026.0	...
2122996	  828.8	  535.2	 2026.0	...
2122997	  828.8	  534.7	 2024.0	...
2122998	  828.8	  534.6	 2023.0	...
2122999	  828.8	  534.5	 2024.0	...
2123000	  828.7	  534.6	 2025.0	...
2123001	  828.6	  534.9	 2024.0	...
2123002	  828.3	  535.1	 2021.0	...
2123003	  828.2	  535.2	 2020.0	...
2123004	  828.3	  535.1	 2021.0	...
2123005	  828.6	  535.1	 2020.0	...
2123006	  828.9	  535.1	 2019.0	...
2123007	  828.6	  535.3	 2019.0	...
2123008	  828.2	  535.5	 2019.0	...
2123009	  828.0	  535.6	 2019.0	...
2123010	  828.2	  536.1	 2018.0	...
2123011	  828.5	  536.7	 2017.0	...
2123012	  828.7	  537.3	 2017.0	...
2123013	  828.8	  537.2	 2016.0	...
2123014	  828.8	  537.1	 2015.0	...
2123015	  828.8	  538.0	 2016.0	...
2123016	  828.8	  539.2	 2018.0	...
2123017	  828.9	  540.4	 2019.0	...
2123018	  829.4	  540.6	 2018.0	...
2123019	  829.9	  540.4	 2018.0	...
2123020	  830.5	  540.2	 2017.0	...
MSG	2123021 0000 _ Number On
2123021	  830.6	  540.1	 2017.0	...
2123022	  830.6	  540.0	 2018.0	...
2123023	  830.5	  539.6	 2018.0	...
2123024	  829.8	  539.5	 2020.0	...
2123025	  829.1	  539.5	 2021.0	...
2123026	  829.3	  539.5	 2022.0	...
2123027	  830.2	  539.7	 2021.0	...
2123028	  830.7	  539.8	 2021.0	...
2123029	  830.4	  540.1	 2022.0	...
2123030	  830.2	  540.0	 2022.0	...
2123031	  830.7	  539.8	 2023.0	...
2123032	  831.2	  539.6	 2024.0	...
2123033	  831.7	  539.3	 2024.0	...
2123034	  831.8	  539.0	 2025.0	...
2123035	  832.0	  538.7	 2025.0	...
2123036	  832.1	  538.9	 2025.0	...
2123037	  832.4	  539.3	 2025.0	...
2123038	  832.6	  539.9	 2024.0	...
2123039	  832.6	  540.1	 2022.0	...
2123040	  832.4	  539.7	 2021.0	...
2123041	  832.1	  539.1	 2020.0	...
2123042	  832.1	  538.4	 2018.0	...
2123043	  832.1	  538.4	 2015.0	...
2123044	  832.2	  538.3	 2015.0	...
2123045	  832.0	  538.3	 2015.0	...
EFIX R   2121480	2123045	1566	  820.1	  541.8	   2149
SSACC R  2123046
2123046	  831.6	  538.4	 2015.0	...
2123047	  830.5	  538.8	 2018.0	...
2123048	  828.3	  540.2	 2022.0	...
2123049	  825.6	  541.7	 2025.0	...
2123050	  822.8	  544.8	 2022.0	...
2123051	  820.6	  546.8	 2020.0	...
2123052	  818.3	  550.1	 2018.0	...
2123053	  816.0	  551.7	 2018.0	...
2123054	  813.7	  553.3	 2018.0	...
2123055	  811.9	  553.8	 2018.0	...
ESACC R  2123046	2123055	10	  831.6	  538.4	  811.9	  553.8	   0.53	     60
SFIX R   2123056
2123056	  810.7	  554.4	 2019.0	...
2123057	  810.3	  555.0	 2018.0	...
2123058	  810.1	  555.4	 2018.0	...
2123059	  810.0	  555.6	 2017.0	...
2123060	  810.0	  556.0	 2017.0	...
2123061	  811.2	  555.9	 2017.0	...
2123062	  812.5	  555.8	 2016.0	...
2123063	  814.5	  556.0	 2015.0	...
2123064	  815.9	  556.6	 2014.0	...
2123065	  817.2	  557.2	 2014.0	...
2123066	  817.1	  557.7	 2014.0	...
2123067	  816.4	  558.6	 2014.0	...
2123068	  815.5	  559.6	 2015.0	...
2123069	  815.4	  561.1	 2015.0	...
2123070	  816.1	  562.2	 2016.0	...
2123071	  817.1	  563.0	 2016.0	...
2123072	  817.9	  562.1	 2016.0	...
2123073	  817.8	  561.1	 2016.0	...
2123074	  818.1	  559.3	 2016.0	...
2123075	  818.5	  558.1	 2015.0	...
2123076	  818.9	  556.4	 2014.0	...
2123077	  819.1	  555.8	 2014.0	...
2123078	  819.5	  555.7	 2015.0	...
2123079	  819.8	  556.3	 2016.0	...
2123080	  820.3	  556.9	 2017.0	...
2123081	  820.6	  556.8	 2018.0	...
2123082	  820.4	  556.9	 2019.0	...
2123083	  819.8	  557.3	 2020.0	...
2123084	  819.2	  557.6	 2021.0	...
2123085	  819.0	  557.8	 2020.0	...
2123086	  819.1	  557.9	 2018.0	...
2123087	  819.2	  558.0	 2015.0	...
2123088	  819.6	  558.1	 2014.0	...
2123089	  819.8	  558.0	 2012.0	...
2123090	  819.9	  557.4	 2012.0	...
2123091	  820.0	  556.7	 2013.0	...
2123092	  820.1	  556.0	 2014.0	...
2123093	  820.1	  556.2	 2013.0	...
2123094	  819.3	  556.5	 2010.0	...
2123095	  818.6	  556.8	 2007.0	...
2123096	  817.9	  557.0	 2007.0	...
2123097	  817.8	  557.0	 2008.0	...
2123098	  818.1	  556.8	 2008.0	...
2123099	  818.5	  556.4	 2007.0	...
2123100	  818.7	  556.0	 2006.0	...
2123101	  818.6	  555.9	 2006.0	...
2123102	  818.8	  555.6	 2006.0	...
2123103	  819.1	  555.2	 2006.0	...
2123104	  819.6	  555.5	 2008.0	...
2123105	  819.8	  556.1	 2009.0	...
2123106	  819.9	  556.8	 2010.0	...
2123107	  820.5	  556.7	 2008.0	...
2123108	  821.1	  556.7	 2006.0	...
2123109	  821.6	  556.6	 2005.0	...
2123110	  821.3	  556.0	 2005.0	...
2123111	  820.8	  555.4	 2005.0	...
2123112	  820.3	  556.3	 2005.0	...
2123113	  820.0	  557.7	 2005.0	...
2123114	  820.4	  558.6	 2006.0	...
2123115	  820.9	  557.4	 2006.0	...
2123116	  820.9	  556.3	 2003.0	...
2123117	  820.4	  555.7	 1999.0	...
2123118	  819.9	  555.8	 1996.0	...
2123119	  819.8	  555.5	 1996.0	...
2123120	  820.0	  555.0	 1996.0	...
2123121	  820.1	  554.5	 1996.0	...
2123122	  819.9	  554.3	 1998.0	...
2123123	  819.5	  554.8	 1999.0	...
2123124	  819.3	  555.6	 2000.0	...
2123125	  819.7	  556.3	 2000.0	...
2123126	  819.9	  556.3	 2001.0	...
2123127	  819.9	  556.2	 2004.0	...
2123128	  820.1	  556.1	 2007.0	...
2123129	  820.3	  556.2	 2007.0	...
2123130	  820.4	  556.3	 2005.0	...
2123131	  820.6	  556.5	 2003.0	...
2123132	  820.8	  556.7	 2001.0	...
2123133	  820.4	  557.0	 2001.0	...
2123134	  819.8	  556.8	 2000.0	...
2123135	  819.2	  556.6	 1999.0	...
2123136	  819.1	  556.1	 1998.0	...
2123137	  819.0	  555.9	 1998.0	...
2123138	  818.9	  555.7	 1998.0	...
2123139	  818.8	  555.7	 2001.0	...
2123140	  818.9	  555.8	 2004.0	...
2123141	  819.1	  555.9	 2004.0	...
2123142	  819.3	  556.0	 2001.0	...
2123143	  819.6	  556.0	 1998.0	...
2123144	  819.7	  556.3	 1997.0	...
2123145	  819.8	  556.8	 1996.0	...
2123146	  820.1	  557.2	 1995.0	...
2123147	  820.5	  557.5	 1995.0	...
2123148	  820.8	  557.4	 1995.0	...
2123149	  820.7	  557.4	 1995.0	...
2123150	  820.6	  557.7	 1996.0	...
2123151	  820.5	  558.0	 1996.0	...
2123152	  820.5	  558.1	 1996.0	...
2123153	  820.5	  557.7	 1996.0	...
2123154	  820.5	  557.2	 1995.0	...
2123155	  820.6	  557.6	 1994.0	...
2123156	  820.8	  558.1	 1993.0	...
2123157	  820.9	  557.3	 1992.0	...
2123158	  820.9	  556.0	 1991.0	...
2123159	  820.7	  555.7	 1990.0	...
2123160	  820.7	  557.4	 1990.0	...
2123161	  820.7	  559.1	 1989.0	...
2123162	  820.7	  558.7	 1988.0	...
2123163	  820.7	  557.7	 1987.0	...
2123164	  820.7	  557.6	 1988.0	...
2123165	  820.9	  558.5	 1988.0	...
2123166	  820.9	  558.3	 1988.0	...
2123167	  821.0	  557.1	 1988.0	...
2123168	  821.1	  556.6	 1987.0	...
2123169	  821.4	  557.3	 1986.0	...
2123170	  821.7	  558.0	 1985.0	...
2123171	  821.4	  558.2	 1984.0	...
2123172	  820.6	  558.6	 1984.0	...
2123173	  819.8	  559.0	 1985.0	...
2123174	  819.6	  559.2	 1985.0	...
2123175	  819.6	  559.3	 1983.0	...
2123176	  819.7	  559.3	 1982.0	...
2123177	  820.0	  559.2	 1982.0	...
2123178	  820.5	  558.8	 1980.0	...
2123179	  821.1	  558.3	 1978.0	...
2123180	  821.5	  558.3	 1976.0	...
2123181	  821.6	  558.5	 1977.0	...
2123182	  821.1	  558.7	 1980.0	...
2123183	  820.6	  558.5	 1981.0	...
2123184	  820.0	  558.7	 1983.0	...
2123185	  820.1	  558.6	 1984.0	...
2123186	  820.3	  558.5	 1982.0	...
2123187	  821.2	  558.6	 1980.0	...
2123188	  822.0	  558.7	 1978.0	...
2123189	  822.2	  558.7	 1979.0	...
2123190	  821.7	  558.7	 1979.0	...
2123191	  821.3	  558.7	 1979.0	...
2123192	  821.5	  558.6	 1979.0	...
2123193	  821.7	  558.0	 1979.0	...
2123194	  821.8	  557.4	 1979.0	...
2123195	  821.9	  557.3	 1979.0	...
2123196	  822.1	  557.7	 1978.0	...
2123197	  822.2	  558.1	 1978.0	...
2123198	  821.6	  558.4	 1977.0	...
2123199	  820.9	  558.8	 1978.0	...
2123200	  820.2	  559.1	 1979.0	...
2123201	  820.3	  559.3	 1978.0	...
2123202	  820.3	  559.3	 1978.0	...
2123203	  820.4	  558.9	 1978.0	...
2123204	  820.4	  557.8	 1978.0	...
2123205	  820.3	  556.7	 1978.0	...
2123206	  820.6	  556.7	 1976.0	...
2123207	  820.8	  557.2	 1973.0	...
2123208	  821.1	  557.7	 1972.0	...
2123209	  821.1	  557.9	 1972.0	...
2123210	  821.0	  558.2	 1970.0	...
2123211	  821.0	  558.5	 1967.0	...
2123212	  821.1	  558.4	 1967.0	...
2123213	  821.1	  558.0	 1969.0	...
2123214	  821.1	  557.8	 1971.0	...
2123215	  821.2	  557.8	 1971.0	...
2123216	  821.4	  557.9	 1971.0	...
2123217	  821.7	  557.7	 1971.0	...
2123218	  821.7	  557.5	 1972.0	...
2123219	  821.6	  557.3	 1973.0	...
2123220	  821.2	  557.3	 1974.0	...
2123221	  821.0	  557.4	 1975.0	...
2123222	  820.8	  557.5	 1977.0	...
2123223	  820.7	  557.4	 1977.0	...
2123224	  821.1	  557.3	 1976.0	...
2123225	  821.4	  557.1	 1973.0	...
2123226	  821.8	  556.9	 1972.0	...
2123227	  821.9	  556.8	 1973.0	...
2123228	  822.0	  556.6	 1974.0	...
2123229	  822.0	  556.4	 1974.0	...
2123230	  822.1	  556.3	 1974.0	...
2123231	  822.1	  556.2	 1973.0	...
2123232	  821.5	  556.5	 1973.0	...
2123233	  820.9	  556.7	 1972.0	...
2123234	  820.1	  556.6	 1972.0	...
2123235	  820.0	  556.4	 1972.0	...
2123236	  820.6	  556.1	 1971.0	...
2123237	  821.4	  556.2	 1971.0	...
2123238	  822.2	  556.3	 1971.0	...
2123239	  822.0	  556.3	 1971.0	...
2123240	  821.8	  555.9	 1972.0	...
2123241	  821.6	  555.5	 1972.0	...
2123242	  821.7	  555.8	 1971.0	...
2123243	  821.8	  556.2	 1970.0	...
2123244	  821.9	  555.6	 1968.0	...
2123245	  822.1	  554.7	 1969.0	...
2123246	  822.1	  553.9	 1971.0	...
2123247	  821.8	  554.0	 1972.0	...
2123248	  821.3	  553.8	 1972.0	...
2123249	  821.0	  553.5	 1972.0	...
2123250	  821.1	  553.3	 1972.0	...
2123251	  821.2	  553.4	 1971.0	...
2123252	  821.2	  553.6	 1971.0	...
2123253	  821.1	  553.8	 1971.0	...
2123254	  821.0	  554.1	 1970.0	...
2123255	  821.2	  554.2	 1969.0	...
2123256	  821.3	  553.9	 1968.0	...
2123257	  821.4	  553.3	 1967.0	...
2123258	  821.5	  552.7	 1966.0	...
2123259	  821.7	  552.5	 1966.0	...
2123260	  821.7	  552.3	 1967.0	...
2123261	  821.4	  552.1	 1966.0	...
2123262	  821.3	  552.2	 1965.0	...
2123263	  821.5	  552.5	 1965.0	...
2123264	  822.0	  552.6	 1965.0	...
2123265	  822.3	  552.8	 1966.0	...
2123266	  822.6	  552.7	 1969.0	...
2123267	  822.5	  552.7	 1973.0	...
2123268	  822.3	  552.7	 1976.0	...
2123269	  822.1	  552.8	 1974.0	...
2123270	  821.9	  552.7	 1972.0	...
2123271	  821.8	  552.7	 1969.0	...
2123272	  821.7	  552.8	 1969.0	...
2123273	  821.5	  552.9	 1969.0	...
2123274	  821.4	  553.0	 1969.0	...
2123275	  821.5	  553.0	 1970.0	...
2123276	  821.5	  552.7	 1970.0	...
2123277	  821.6	  552.4	 1970.0	...
2123278	  821.6	  552.1	 1969.0	...
2123279	  821.7	  552.1	 1969.0	...
2123280	  821.8	  552.0	 1969.0	...
2123281	  821.8	  552.0	 1969.0	...
2123282	  821.8	  551.9	 1969.0	...
2123283	  821.7	  551.9	 1969.0	...
2123284	  822.1	  551.7	 1970.0	...
2123285	  822.3	  551.6	 1969.0	...
2123286	  822.5	  551.6	 1969.0	...
2123287	  822.3	  551.5	 1970.0	...
2123288	  822.1	  551.5	 1970.0	...
2123289	  822.0	  551.4	 1969.0	...
2123290	  821.8	  551.4	 1967.0	...
2123291	  821.6	  551.6	 1965.0	...
2123292	  821.5	  551.7	 1964.0	...
2123293	  821.4	  551.9	 1962.0	...
2123294	  821.3	  551.5	 1961.0	...
2123295	  821.2	  551.1	 1962.0	...
2123296	  821.2	  551.3	 1964.0	...
2123297	  821.2	  551.8	 1966.0	...
2123298	  822.1	  551.6	 1966.0	...
2123299	  822.9	  550.9	 1966.0	...
2123300	  823.4	  550.2	 1966.0	...
2123301	  822.9	  550.0	 1965.0	...
2123302	  822.6	  549.8	 1964.0	...
2123303	  822.7	  549.5	 1963.0	...
2123304	  822.8	  549.3	 1964.0	...
2123305	  822.7	  549.1	 1967.0	...
2123306	  822.5	  549.1	 1970.0	...
2123307	  822.4	  549.2	 1971.0	...
2123308	  822.2	  549.5	 1969.0	...
2123309	  822.2	  550.2	 1965.0	...
2123310	  822.3	  550.8	 1962.0	...
2123311	  822.5	  551.4	 1962.0	...
2123312	  822.8	  551.9	 1962.0	...
2123313	  823.0	  552.3	 1962.0	...
2123314	  823.2	  552.6	 1966.0	...
EFIX R   2123056	2123314	259	  820.4	  555.8	   1986
SSACC R  2123315
2123315	  825.2	  552.7	 1970.0	...
2123316	  827.6	  552.6	 1975.0	...
2123317	  830.9	  552.4	 1976.0	...
2123318	  832.6	  551.1	 1975.0	...
2123319	  834.7	  549.8	 1974.0	...
2123320	  838.1	  548.5	 1974.0	...
2123321	  841.2	  548.2	 1974.0	...
2123322	  844.2	  547.9	 1970.0	...
2123323	  845.9	  547.5	 1965.0	...
ESACC R  2123315	2123323	9	  825.2	  552.7	  845.9	  547.5	   0.45	     55
SFIX R   2123324
2123324	  847.6	  547.4	 1961.0	...
2123325	  848.4	  547.6	 1961.0	...
2123326	  848.5	  547.8	 1962.0	...
2123327	  848.5	  547.9	 1964.0	...
2123328	  848.1	  548.1	 1965.0	...
2123329	  847.2	  548.6	 1965.0	...
2123330	  846.3	  549.0	 1966.0	...
2123331	  845.7	  548.7	 1967.0	...
2123332	  845.7	  548.0	 1968.0	...
2123333	  845.0	  547.1	 1967.0	...
2123334	  844.3	  546.9	 1969.0	...
MSG	2123335 0000 _ Number Off
2123335	  843.6	  546.6	 1972.0	...
2123336	  843.6	  546.6	 1974.0	...
2123337	  843.5	  546.6	 1973.0	...
2123338	  843.4	  546.8	 1973.0	...
2123339	  843.2	  547.0	 1973.0	...
2123340	  843.1	  547.7	 1973.0	...
2123341	  842.9	  548.0	 1972.0	...
2123342	  843.0	  548.2	 1972.0	...
2123343	  843.0	  548.1	 1972.0	...
2123344	  843.0	  548.3	 1972.0	...
2123345	  842.4	  548.4	 1971.0	...
2123346	  841.7	  548.1	 1972.0	...
2123347	  841.6	  547.7	 1972.0	...
2123348	  842.0	  546.9	 1971.0	...
2123349	  842.3	  546.5	 1969.0	...
2123350	  842.2	  547.1	 1968.0	...
2123351	  842.4	  548.0	 1968.0	...
2123352	  842.8	  548.1	 1970.0	...
2123353	  843.1	  547.1	 1972.0	...
2123354	  843.1	  547.3	 1974.0	...
2123355	  843.0	  548.5	 1975.0	...
2123356	  843.0	  549.6	 1975.0	...
2123357	  842.9	  548.8	 1974.0	...
2123358	  842.7	  548.1	 1973.0	...
2123359	  842.2	  547.6	 1972.0	...
2123360	  842.4	  547.8	 1971.0	...
2123361	  842.7	  548.0	 1971.0	...
2123362	  842.9	  548.0	 1971.0	...
2123363	  842.8	  548.0	 1974.0	...
2123364	  842.8	  548.0	 1977.0	...
2123365	  842.8	  547.6	 1979.0	...
2123366	  842.8	  547.2	 1979.0	...
2123367	  842.9	  547.1	 1979.0	...
2123368	  843.0	  547.2	 1979.0	...
2123369	  842.5	  547.3	 1980.0	...
2123370	  842.1	  547.3	 1981.0	...
2123371	  841.7	  547.5	 1982.0	...
2123372	  841.8	  547.6	 1983.0	...
2123373	  842.0	  547.5	 1983.0	...
2123374	  842.2	  547.5	 1982.0	...
2123375	  842.6	  547.4	 1982.0	...
2123376	  842.8	  547.4	 1981.0	...
2123377	  842.8	  547.5	 1981.0	...
2123378	  842.6	  547.7	 1981.0	...
2123379	  842.4	  548.1	 1982.0	...
2123380	  842.0	  548.8	 1982.0	...
2123381	  841.5	  549.5	 1982.0	...
2123382	  841.0	  549.7	 1982.0	...
2123383	  840.8	  549.4	 1981.0	...
2123384	  840.7	  548.9	 1981.0	...
2123385	  841.1	  548.5	 1978.0	...
2123386	  841.5	  548.2	 1975.0	...
2123387	  841.8	  547.6	 1975.0	...
2123388	  841.7	  547.1	 1977.0	...
2123389	  841.7	  546.6	 1979.0	...
2123390	  841.8	  546.9	 1979.0	...
2123391	  842.1	  546.9	 1980.0	...
2123392	  842.2	  547.0	 1981.0	...
2123393	  842.3	  547.6	 1981.0	...
2123394	  842.5	  548.4	 1982.0	...
2123395	  842.5	  549.0	 1981.0	...
2123396	  842.4	  548.8	 1981.0	...
2123397	  842.2	  548.5	 1980.0	...
2123398	  842.0	  548.3	 1980.0	...
2123399	  841.9	  548.0	 1980.0	...
2123400	  842.4	  547.6	 1984.0	...
2123401	  842.9	  547.3	 1987.0	...
2123402	  842.6	  547.3	 1991.0	...
2123403	  841.8	  547.8	 1991.0	...
2123404	  841.1	  548.4	 1988.0	...
2123405	  841.3	  548.8	 1986.0	...
2123406	  841.6	  549.0	 1984.0	...
2123407	  841.9	  549.3	 1986.0	...
2123408	  842.1	  549.6	 1987.0	...
2123409	  842.2	  549.1	 1988.0	...
2123410	  842.0	  548.4	 1989.0	...
2123411	  842.0	  547.6	 1989.0	...
2123412	  842.3	  547.3	 1990.0	...
2123413	  842.6	  547.3	 1990.0	...
2123414	  842.2	  547.6	 1990.0	...
2123415	  841.7	  548.1	 1989.0	...
2123416	  841.4	  548.2	 1990.0	...
2123417	  841.7	  548.3	 1992.0	...
2123418	  842.1	  548.5	 1995.0	...
2123419	  842.0	  548.7	 1994.0	...
2123420	  841.8	  548.6	 1992.0	...
2123421	  842.0	  548.3	 1993.0	...
2123422	  842.3	  547.9	 1995.0	...
2123423	  842.8	  547.8	 1998.0	...
2123424	  842.1	  547.8	 1999.0	...
2123425	  841.5	  547.8	 1999.0	...
2123426	  841.5	  548.2	 2000.0	...
2123427	  842.2	  548.6	 2000.0	...
2123428	  842.8	  548.9	 2001.0	...
2123429	  842.6	  548.8	 2001.0	...
2123430	  842.3	  548.6	 2001.0	...
2123431	  842.0	  547.9	 2002.0	...
2123432	  841.8	  547.9	 2005.0	...
2123433	  841.6	  548.0	 2007.0	...
2123434	  841.4	  547.8	 2008.0	...
2123435	  841.2	  547.1	 2007.0	...
2123436	  841.1	  546.7	 2008.0	...
2123437	  841.1	  547.3	 2008.0	...
2123438	  840.9	  547.8	 2009.0	...
2123439	  840.6	  548.3	 2008.0	...
2123440	  840.4	  548.5	 2007.0	...
2123441	  840.4	  548.7	 2006.0	...
2123442	  840.4	  548.3	 2009.0	...
2123443	  840.2	  548.1	 2013.0	...
2123444	  840.0	  547.9	 2017.0	...
2123445	  840.1	  548.1	 2015.0	...
2123446	  840.4	  548.2	 2014.0	...
2123447	  840.7	  547.5	 2015.0	...
2123448	  840.6	  546.8	 2018.0	...
2123449	  840.6	  546.1	 2018.0	...
2123450	  840.5	  546.1	 2017.0	...
2123451	  840.5	  546.0	 2016.0	...
2123452	  840.5	  545.9	 2016.0	...
2123453	  840.5	  545.8	 2017.0	...
2123454	  840.7	  545.8	 2017.0	...
2123455	  841.0	  545.8	 2017.0	...
2123456	  841.1	  546.0	 2017.0	...
2123457	  841.1	  546.3	 2017.0	...
2123458	  840.9	  546.4	 2016.0	...
2123459	  840.8	  546.5	 2015.0	...
2123460	  840.9	  546.6	 2015.0	...
2123461	  841.1	  546.6	 2016.0	...
2123462	  841.4	  547.3	 2017.0	...
2123463	  841.5	  547.9	 2019.0	...
2123464	  841.6	  548.2	 2021.0	...
2123465	  841.6	  547.8	 2024.0	...
2123466	  841.5	  547.5	 2027.0	...
2123467	  841.4	  547.6	 2029.0	...
2123468	  841.3	  547.6	 2029.0	...
2123469	  841.4	  547.8	 2029.0	...
2123470	  841.5	  547.9	 2030.0	...
2123471	  841.3	  548.1	 2032.0	...
2123472	  840.9	  548.1	 2034.0	...
2123473	  840.6	  547.9	 2035.0	...
2123474	  840.5	  547.5	 2035.0	...
2123475	  840.4	  547.0	 2036.0	...
2123476	  840.3	  547.2	 2036.0	...
2123477	  840.3	  547.7	 2037.0	...
2123478	  840.3	  548.3	 2037.0	...
2123479	  840.6	  548.2	 2040.0	...
2123480	  840.9	  548.1	 2043.0	...
2123481	  841.1	  548.0	 2046.0	...
2123482	  841.0	  548.0	 2047.0	...
2123483	  840.9	  548.2	 2048.0	...
2123484	  841.1	  548.3	 2048.0	...
2123485	  841.4	  548.5	 2047.0	...
2123486	  841.1	  548.8	 2046.0	...
2123487	  840.5	  549.0	 2046.0	...
2123488	  839.9	  549.2	 2046.0	...
2123489	  839.6	  549.2	 2050.0	...
2123490	  839.3	  549.3	 2055.0	...
2123491	  839.1	  548.9	 2058.0	...
2123492	  839.2	  548.3	 2058.0	...
2123493	  839.4	  547.6	 2059.0	...
2123494	  839.4	  547.4	 2061.0	...
2123495	  839.3	  547.2	 2065.0	...
2123496	  839.5	  547.2	 2068.0	...
2123497	  839.7	  547.7	 2069.0	...
2123498	  840.0	  548.3	 2069.0	...
2123499	  840.3	  548.8	 2070.0	...
2123500	  840.5	  548.7	 2071.0	...
2123501	  840.0	  548.8	 2071.0	...
2123502	  839.4	  548.9	 2070.0	...
2123503	  838.7	  549.2	 2069.0	...
2123504	  838.9	  549.2	 2072.0	...
2123505	  839.1	  549.1	 2076.0	...
2123506	  839.2	  549.1	 2079.0	...
2123507	  839.2	  549.0	 2077.0	...
2123508	  839.1	  548.9	 2075.0	...
2123509	  838.9	  548.5	 2078.0	...
2123510	  838.9	  548.0	 2081.0	...
2123511	  838.8	  547.5	 2085.0	...
2123512	  838.8	  547.5	 2084.0	...
2123513	  838.8	  547.5	 2083.0	...
2123514	  839.0	  547.5	 2082.0	...
2123515	  839.2	  548.2	 2085.0	...
2123516	  839.2	  548.9	 2088.0	...
2123517	  839.2	  549.7	 2091.0	...
2123518	  839.1	  549.9	 2092.0	...
2123519	  839.0	  549.1	 2091.0	...
2123520	  838.6	  548.2	 2088.0	...
2123521	  838.1	  547.7	 2086.0	...
2123522	  837.7	  548.2	 2089.0	...
2123523	  837.6	  548.7	 2092.0	...
2123524	  837.6	  548.9	 2096.0	...
2123525	  837.6	  549.0	 2097.0	...
2123526	  837.7	  549.2	 2099.0	...
2123527	  837.6	  549.0	 2099.0	...
2123528	  837.6	  548.8	 2099.0	...
2123529	  837.6	  548.8	 2100.0	...
2123530	  837.6	  549.1	 2101.0	...
2123531	  837.5	  549.4	 2102.0	...
2123532	  837.4	  549.7	 2104.0	...
2123533	  837.4	  549.7	 2106.0	...
2123534	  837.4	  549.3	 2108.0	...
2123535	  837.1	  548.8	 2108.0	...
MSG	2123536 0000 _ Number On
2123536	  836.8	  548.3	 2110.0	...
2123537	  836.7	  548.0	 2111.0	...
2123538	  836.8	  547.6	 2112.0	...
2123539	  836.9	  547.6	 2112.0	...
2123540	  837.0	  547.9	 2113.0	...
2123541	  837.1	  548.5	 2114.0	...
2123542	  837.2	  549.2	 2114.0	...
2123543	  837.2	  549.8	 2115.0	...
2123544	  836.9	  549.5	 2115.0	...
2123545	  836.4	  548.9	 2116.0	...
2123546	  836.0	  548.8	 2117.0	...
2123547	  835.9	  549.0	 2118.0	...
2123548	  835.7	  549.2	 2120.0	...
2123549	  835.4	  549.0	 2123.0	...
2123550	  835.2	  549.1	 2124.0	...
2123551	  835.2	  549.1	 2126.0	...
2123552	  835.2	  549.2	 2126.0	...
2123553	  835.2	  549.3	 2127.0	...
2123554	  834.8	  549.4	 2128.0	...
2123555	  834.4	  549.6	 2129.0	...
2123556	  834.0	  549.4	 2130.0	...
2123557	  833.7	  549.2	 2131.0	...
2123558	  833.4	  549.0	 2133.0	...
2123559	  832.8	  549.2	 2134.0	...
2123560	  832.5	  549.4	 2135.0	...
2123561	  832.1	  549.7	 2135.0	...
2123562	  831.9	  549.8	 2135.0	...
2123563	  832.5	  549.5	 2135.0	...
2123564	  833.3	  549.2	 2137.0	...
2123565	  834.2	  548.8	 2139.0	...
2123566	  834.3	  548.8	 2141.0	...
2123567	  834.5	  548.8	 2145.0	...
2123568	  834.4	  549.0	 2149.0	...
2123569	  833.8	  549.1	 2152.0	...
2123570	  833.1	  549.2	 2151.0	...
2123571	  832.6	  549.3	 2150.0	...
2123572	  832.4	  549.4	 2149.0	...
2123573	  832.4	  549.8	 2149.0	...
2123574	  832.5	  550.1	 2149.0	...
2123575	  832.5	  550.3	 2150.0	...
2123576	  832.4	  550.2	 2153.0	...
2123577	  832.2	  550.4	 2156.0	...
2123578	  832.2	  550.6	 2158.0	...
2123579	  832.2	  550.2	 2160.0	...
2123580	  832.4	  549.5	 2161.0	...
2123581	  832.6	  548.8	 2162.0	...
2123582	  832.6	  548.9	 2163.0	...
2123583	  832.3	  549.5	 2164.0	...
2123584	  832.3	  550.0	 2164.0	...
2123585	  832.6	  550.5	 2165.0	...
2123586	  832.9	  550.7	 2167.0	...
2123587	  832.9	  550.8	 2170.0	...
2123588	  833.0	  551.0	 2173.0	...
2123589	  833.0	  551.0	 2175.0	...
2123590	  833.0	  550.4	 2174.0	...
2123591	  832.9	  549.8	 2173.0	...
2123592	  832.4	  549.2	 2173.0	...
2123593	  831.9	  549.1	 2174.0	...
2123594	  831.4	  549.1	 2179.0	...
2123595	  831.3	  549.4	 2183.0	...
2123596	  831.1	  549.9	 2183.0	...
2123597	  831.0	  550.4	 2181.0	...
2123598	  831.0	  550.1	 2179.0	...
2123599	  831.1	  549.8	 2179.0	...
2123600	  831.6	  549.4	 2179.0	...
2123601	  832.0	  549.6	 2180.0	...
2123602	  832.0	  549.8	 2182.0	...
2123603	  831.9	  550.2	 2184.0	...
2123604	  831.7	  550.4	 2186.0	...
2123605	  831.3	  550.4	 2186.0	...
2123606	  830.8	  550.3	 2189.0	...
2123607	  830.3	  550.2	 2192.0	...
2123608	  830.4	  549.5	 2196.0	...
2123609	  830.7	  548.8	 2196.0	...
2123610	  831.1	  548.4	 2196.0	...
2123611	  830.8	  549.1	 2194.0	...
2123612	  830.3	  550.0	 2193.0	...
2123613	  829.7	  550.6	 2192.0	...
2123614	  829.7	  550.7	 2193.0	...
2123615	  829.7	  551.2	 2195.0	...
2123616	  829.8	  551.6	 2196.0	...
2123617	  830.1	  552.0	 2200.0	...
2123618	  830.5	  552.0	 2203.0	...
2123619	  830.7	  551.0	 2206.0	...
2123620	  830.4	  550.0	 2206.0	...
2123621	  830.2	  549.0	 2205.0	...
2123622	  830.0	  549.3	 2204.0	...
2123623	  830.2	  549.0	 2207.0	...
2123624	  830.2	  548.8	 2211.0	...
2123625	  830.2	  549.0	 2215.0	...
2123626	  830.3	  549.6	 2216.0	...
2123627	  830.3	  550.2	 2215.0	...
2123628	  830.5	  549.7	 2214.0	...
2123629	  830.8	  549.3	 2212.0	...
2123630	  831.1	  549.5	 2214.0	...
2123631	  830.3	  550.2	 2216.0	...
2123632	  829.5	  551.1	 2219.0	...
2123633	  828.4	  551.5	 2222.0	...
2123634	  828.3	  551.9	 2225.0	...
2123635	  828.1	  552.1	 2225.0	...
2123636	  828.1	  551.9	 2226.0	...
2123637	  828.2	  550.5	 2226.0	...
2123638	  828.2	  549.1	 2227.0	...
2123639	  828.4	  549.3	 2226.0	...
2123640	  828.4	  550.7	 2226.0	...
2123641	  828.5	  551.8	 2226.0	...
2123642	  828.7	  551.4	 2225.0	...
2123643	  828.9	  551.1	 2225.0	...
2123644	  829.0	  550.6	 2225.0	...
2123645	  828.6	  550.4	 2228.0	...
2123646	  828.2	  550.3	 2231.0	...
2123647	  827.9	  550.3	 2234.0	...
2123648	  827.9	  550.0	 2233.0	...
2123649	  828.0	  549.5	 2231.0	...
2123650	  828.1	  549.1	 2230.0	...
2123651	  828.1	  548.9	 2229.0	...
2123652	  828.1	  548.9	 2230.0	...
2123653	  828.2	  548.9	 2233.0	...
2123654	  828.2	  549.1	 2237.0	...
2123655	  828.2	  549.5	 2239.0	...
2123656	  828.3	  549.9	 2239.0	...
2123657	  828.6	  550.2	 2240.0	...
2123658	  829.0	  550.7	 2240.0	...
2123659	  829.0	  551.1	 2241.0	...
2123660	  828.3	  550.4	 2241.0	...
2123661	  827.8	  549.5	 2242.0	...
2123662	  827.5	  548.6	 2242.0	...
2123663	  827.6	  548.9	 2242.0	...
2123664	  827.6	  548.7	 2242.0	...
2123665	  827.4	  548.5	 2242.0	...
2123666	  827.2	  548.8	 2242.0	...
2123667	  827.2	  549.3	 2243.0	...
2123668	  827.2	  549.8	 2244.0	...
2123669	  827.2	  550.0	 2245.0	...
2123670	  827.2	  550.5	 2246.0	...
2123671	  827.2	  550.9	 2247.0	...
2123672	  827.1	  551.0	 2249.0	...
2123673	  827.0	  550.8	 2249.0	...
2123674	  826.7	  550.7	 2250.0	...
2123675	  826.5	  550.7	 2251.0	...
2123676	  826.8	  550.9	 2253.0	...
2123677	  827.2	  551.0	 2253.0	...
2123678	  827.3	  550.8	 2254.0	...
2123679	  827.0	  549.6	 2254.0	...
2123680	  826.7	  548.9	 2255.0	...
2123681	  826.6	  548.9	 2256.0	...
2123682	  826.6	  549.8	 2259.0	...
2123683	  826.6	  550.4	 2260.0	...
2123684	  826.6	  550.5	 2261.0	...
2123685	  826.6	  550.1	 2261.0	...
2123686	  826.6	  549.5	 2261.0	...
2123687	  826.6	  548.9	 2262.0	...
2123688	  826.6	  548.6	 2263.0	...
2123689	  826.6	  548.2	 2263.0	...
2123690	  826.6	  547.9	 2263.0	...
2123691	  826.6	  547.8	 2264.0	...
2123692	  826.6	  547.9	 2265.0	...
2123693	  826.5	  548.2	 2269.0	...
2123694	  826.5	  548.5	 2272.0	...
2123695	  826.5	  548.5	 2273.0	...
2123696	  826.6	  548.4	 2271.0	...
2123697	  826.6	  549.0	 2269.0	...
2123698	  826.5	  549.8	 2269.0	...
2123699	  826.5	  550.3	 2270.0	...
2123700	  826.4	  549.8	 2272.0	...
2123701	  826.4	  549.2	 2274.0	...
2123702	  826.3	  548.8	 2274.0	...
2123703	  826.2	  548.4	 2275.0	...
2123704	  826.2	  548.1	 2277.0	...
2123705	  825.8	  548.1	 2279.0	...
2123706	  825.5	  548.3	 2282.0	...
2123707	  825.4	  549.4	 2282.0	...
2123708	  825.8	  550.2	 2283.0	...
2123709	  826.1	  551.0	 2283.0	...
2123710	  826.2	  551.0	 2283.0	...
2123711	  826.1	  550.6	 2283.0	...
2123712	  826.1	  550.1	 2285.0	...
2123713	  826.0	  549.8	 2287.0	...
2123714	  825.9	  549.9	 2287.0	...
2123715	  825.7	  550.3	 2286.0	...
2123716	  825.5	  550.6	 2285.0	...
2123717	  825.3	  550.7	 2286.0	...
2123718	  825.2	  550.4	 2287.0	...
2123719	  825.1	  549.9	 2288.0	...
2123720	  825.5	  549.7	 2290.0	...
2123721	  825.9	  549.7	 2291.0	...
2123722	  826.2	  549.3	 2292.0	...
2123723	  826.2	  549.1	 2292.0	...
2123724	  826.3	  549.1	 2292.0	...
2123725	  826.4	  549.5	 2293.0	...
2123726	  826.6	  550.2	 2294.0	...
2123727	  826.3	  550.5	 2295.0	...
2123728	  826.0	  550.8	 2296.0	...
2123729	  825.7	  550.8	 2297.0	...
2123730	  825.5	  550.5	 2299.0	...
2123731	  825.4	  550.3	 2301.0	...
2123732	  825.3	  550.3	 2301.0	...
2123733	  825.3	  550.4	 2301.0	...
2123734	  825.4	  550.7	 2300.0	...
2123735	  825.4	  550.8	 2300.0	...
2123736	  825.4	  550.7	 2300.0	...
2123737	  825.4	  550.6	 2300.0	...
2123738	  825.3	  550.8	 2301.0	...
2123739	  825.3	  551.3	 2302.0	...
2123740	  825.2	  552.0	 2303.0	...
2123741	  825.0	  552.3	 2304.0	...
2123742	  824.5	  552.5	 2305.0	...
2123743	  824.0	  552.6	 2306.0	...
2123744	  823.6	  552.9	 2306.0	...
2123745	  823.6	  553.0	 2306.0	...
2123746	  823.9	  553.2	 2306.0	...
2123747	  824.4	  553.2	 2306.0	...
2123748	  824.8	  553.2	 2307.0	...
2123749	  824.9	  553.1	 2308.0	...
2123750	  825.0	  553.0	 2309.0	...
2123751	  824.9	  553.0	 2310.0	...
2123752	  824.7	  553.1	 2310.0	...
2123753	  824.9	  552.9	 2310.0	...
2123754	  825.2	  551.9	 2310.0	...
2123755	  825.3	  551.0	 2310.0	...
2123756	  824.7	  551.3	 2309.0	...
2123757	  824.2	  552.2	 2309.0	...
2123758	  823.8	  553.1	 2308.0	...
2123759	  824.2	  552.6	 2308.0	...
2123760	  824.5	  552.1	 2309.0	...
2123761	  824.9	  551.6	 2312.0	...
2123762	  824.9	  551.7	 2315.0	...
2123763	  824.9	  551.7	 2316.0	...
2123764	  825.0	  551.7	 2317.0	...
2123765	  825.0	  551.9	 2318.0	...
2123766	  825.0	  552.0	 2318.0	...
2123767	  825.3	  552.3	 2319.0	...
2123768	  825.6	  552.6	 2321.0	...
2123769	  825.4	  553.0	 2322.0	...
2123770	  825.0	  552.8	 2324.0	...
2123771	  824.6	  552.3	 2327.0	...
2123772	  824.0	  552.2	 2329.0	...
2123773	  823.5	  552.7	 2331.0	...
2123774	  823.1	  553.2	 2329.0	...
2123775	  823.1	  553.3	 2328.0	...
2123776	  823.2	  553.2	 2326.0	...
2123777	  823.5	  553.0	 2326.0	...
2123778	  823.9	  552.8	 2325.0	...
2123779	  824.2	  552.7	 2324.0	...
2123780	  824.0	  552.8	 2324.0	...
2123781	  824.2	  552.9	 2323.0	...
2123782	  824.7	  553.0	 2323.0	...
2123783	  825.1	  552.7	 2325.0	...
2123784	  825.1	  552.4	 2328.0	...
2123785	  825.0	  552.8	 2330.0	...
2123786	  824.9	  553.5	 2330.0	...
2123787	  825.0	  554.2	 2331.0	...
2123788	  825.0	  554.1	 2331.0	...
2123789	  825.0	  554.0	 2329.0	...
2123790	  825.0	  553.5	 2328.0	...
2123791	  824.9	  553.3	 2329.0	...
2123792	  825.1	  553.3	 2332.0	...
2123793	  825.3	  553.9	 2335.0	...
2123794	  825.4	  554.3	 2337.0	...
2123795	  825.4	  554.4	 2338.0	...
2123796	  825.3	  554.4	 2339.0	...
2123797	  825.3	  554.4	 2340.0	...
2123798	  825.4	  554.4	 2342.0	...
2123799	  825.6	  555.0	 2344.0	...
2123800	  825.4	  555.7	 2344.0	...
2123801	  825.0	  555.2	 2344.0	...
2123802	  824.5	  554.2	 2347.0	...
2123803	  824.4	  553.1	 2349.0	...
2123804	  824.8	  553.3	 2351.0	...
2123805	  825.2	  553.1	 2351.0	...
2123806	  825.6	  552.8	 2352.0	...
2123807	  825.6	  553.2	 2353.0	...
2123808	  825.8	  553.8	 2354.0	...
2123809	  826.0	  554.5	 2354.0	...
2123810	  826.0	  554.4	 2354.0	...
2123811	  826.0	  554.8	 2355.0	...
2123812	  826.1	  555.2	 2356.0	...
2123813	  826.1	  554.9	 2356.0	...
2123814	  825.3	  554.4	 2355.0	...
2123815	  824.3	  554.1	 2359.0	...
2123816	  823.4	  554.5	 2363.0	...
2123817	  824.0	  554.0	 2366.0	...
2123818	  824.5	  553.3	 2366.0	...
2123819	  824.4	  552.7	 2365.0	...
2123820	  823.7	  553.0	 2363.0	...
2123821	  823.1	  553.3	 2360.0	...
2123822	  823.2	  553.6	 2357.0	...
2123823	  823.9	  553.8	 2357.0	...
2123824	  824.6	  554.0	 2356.0	...
2123825	  825.2	  553.8	 2357.0	...
2123826	  825.2	  553.5	 2359.0	...
2123827	  825.4	  553.2	 2360.0	...
2123828	  825.6	  553.1	 2362.0	...
2123829	  825.6	  553.1	 2362.0	...
2123830	  825.4	  553.2	 2363.0	...
2123831	  825.0	  553.8	 2364.0	...
2123832	  824.6	  554.3	 2365.0	...
2123833	  824.3	  554.9	 2366.0	...
2123834	  824.3	  554.6	 2366.0	...
2123835	  824.2	  554.5	 2365.0	...
2123836	  824.2	  554.4	 2363.0	...
2123837	  824.2	  554.4	 2363.0	...
2123838	  824.1	  554.2	 2365.0	...
2123839	  824.1	  554.3	 2366.0	...
2123840	  824.4	  554.7	 2365.0	...
2123841	  824.5	  555.5	 2364.0	...
2123842	  824.6	  555.9	 2364.0	...
2123843	  824.8	  556.1	 2363.0	...
2123844	  825.1	  556.0	 2365.0	...
2123845	  825.3	  555.7	 2368.0	...
2123846	  825.2	  555.4	 2371.0	...
MSG	2123847 0000 _ Number Off
2123847	  825.2	  554.9	 2371.0	...
2123848	  825.4	  554.6	 2370.0	...
2123849	  825.4	  554.3	 2371.0	...
2123850	  825.5	  554.0	 2372.0	...
2123851	  825.8	  553.9	 2374.0	...
2123852	  825.9	  553.9	 2374.0	...
2123853	  825.5	  554.1	 2377.0	...
2123854	  824.9	  554.3	 2379.0	...
2123855	  824.5	  554.4	 2382.0	...
2123856	  824.4	  553.9	 2382.0	...
2123857	  824.5	  553.3	 2382.0	...
2123858	  824.6	  552.8	 2383.0	...
2123859	  824.6	  553.0	 2383.0	...
2123860	  824.4	  553.6	 2383.0	...
2123861	  824.2	  554.2	 2384.0	...
2123862	  824.0	  554.5	 2386.0	...
2123863	  824.0	  554.1	 2386.0	...
2123864	  824.1	  553.5	 2384.0	...
2123865	  824.0	  553.3	 2383.0	...
2123866	  823.9	  553.4	 2384.0	...
2123867	  824.1	  553.5	 2384.0	...
2123868	  824.4	  553.5	 2386.0	...
2123869	  824.2	  553.5	 2388.0	...
2123870	  823.7	  553.3	 2391.0	...
2123871	  823.8	  552.4	 2393.0	...
2123872	  824.1	  551.4	 2395.0	...
2123873	  824.4	  551.0	 2394.0	...
2123874	  823.9	  551.4	 2392.0	...
2123875	  823.8	  552.7	 2393.0	...
2123876	  823.9	  553.7	 2395.0	...
2123877	  824.2	  554.3	 2397.0	...
2123878	  824.5	  553.9	 2397.0	...
2123879	  824.8	  553.3	 2397.0	...
2123880	  825.1	  552.9	 2399.0	...
2123881	  825.2	  552.3	 2399.0	...
2123882	  825.0	  551.9	 2398.0	...
2123883	  824.9	  551.7	 2397.0	...
2123884	  824.9	  551.8	 2397.0	...
2123885	  825.0	  552.6	 2397.0	...
2123886	  824.9	  553.1	 2397.0	...
2123887	  824.6	  553.3	 2400.0	...
2123888	  824.1	  552.9	 2402.0	...
2123889	  823.8	  552.9	 2405.0	...
2123890	  823.4	  554.2	 2405.0	...
2123891	  823.2	  555.4	 2406.0	...
2123892	  823.0	  555.2	 2407.0	...
2123893	  823.1	  554.0	 2408.0	...
2123894	  823.4	  553.7	 2408.0	...
2123895	  823.7	  554.6	 2406.0	...
2123896	  823.8	  555.6	 2406.0	...
2123897	  823.8	  555.6	 2406.0	...
2123898	  823.9	  554.8	 2406.0	...
2123899	  824.0	  553.9	 2407.0	...
2123900	  824.0	  553.9	 2410.0	...
2123901	  823.8	  554.7	 2413.0	...
2123902	  823.3	  555.7	 2414.0	...
2123903	  822.9	  555.7	 2415.0	...
2123904	  823.1	  555.6	 2416.0	...
2123905	  823.6	  555.3	 2417.0	...
2123906	  824.1	  555.1	 2417.0	...
2123907	  823.4	  555.3	 2416.0	...
2123908	  822.7	  555.7	 2415.0	...
2123909	  822.0	  556.0	 2414.0	...
2123910	  822.0	  556.0	 2414.0	...
2123911	  822.2	  555.8	 2415.0	...
2123912	  822.2	  555.7	 2417.0	...
2123913	  822.3	  555.8	 2417.0	...
2123914	  822.6	  555.6	 2417.0	...
2123915	  822.7	  555.4	 2419.0	...
2123916	  822.8	  555.2	 2421.0	...
2123917	  823.2	  555.1	 2423.0	...
2123918	  823.7	  555.0	 2423.0	...
2123919	  823.6	  555.0	 2423.0	...
2123920	  823.2	  555.1	 2423.0	...
2123921	  822.8	  555.2	 2422.0	...
2123922	  822.9	  555.2	 2421.0	...
2123923	  823.0	  555.3	 2423.0	...
2123924	  823.2	  555.4	 2426.0	...
2123925	  823.3	  555.9	 2429.0	...
2123926	  823.3	  556.4	 2430.0	...
2123927	  823.2	  556.6	 2431.0	...
2123928	  823.0	  556.5	 2433.0	...
2123929	  823.0	  556.6	 2433.0	...
2123930	  822.9	  556.8	 2433.0	...
2123931	  822.8	  556.8	 2433.0	...
2123932	  822.5	  556.6	 2432.0	...
2123933	  822.3	  556.6	 2432.0	...
2123934	  822.2	  556.6	 2432.0	...
2123935	  822.3	  556.4	 2437.0	...
2123936	  822.3	  556.2	 2443.0	...
2123937	  822.4	  556.1	 2446.0	...
2123938	  822.7	  556.1	 2445.0	...
2123939	  823.0	  556.0	 2443.0	...
2123940	  823.2	  555.9	 2443.0	...
2123941	  823.1	  555.4	 2443.0	...
2123942	  822.8	  554.9	 2444.0	...
2123943	  822.5	  554.5	 2445.0	...
2123944	  822.4	  554.5	 2444.0	...
2123945	  822.2	  554.5	 2443.0	...
2123946	  822.0	  554.5	 2443.0	...
2123947	  821.8	  554.5	 2444.0	...
2123948	  821.8	  554.3	 2445.0	...
2123949	  821.8	  554.2	 2446.0	...
2123950	  821.7	  554.4	 2448.0	...
2123951	  821.6	  554.7	 2450.0	...
2123952	  821.6	  555.0	 2450.0	...
2123953	  821.7	  554.9	 2449.0	...
2123954	  821.7	  554.9	 2448.0	...
2123955	  821.6	  554.7	 2448.0	...
2123956	  821.5	  554.6	 2448.0	...
2123957	  821.8	  554.5	 2448.0	...
2123958	  822.0	  554.4	 2451.0	...
2123959	  822.6	  554.2	 2453.0	...
2123960	  823.0	  554.0	 2459.0	...
2123961	  823.0	  553.8	 2463.0	...
2123962	  822.6	  553.7	 2465.0	...
2123963	  822.2	  553.5	 2465.0	...
2123964	  822.1	  552.8	 2465.0	...
2123965	  821.7	  552.3	 2465.0	...
2123966	  821.3	  551.9	 2465.0	...
2123967	  821.0	  552.0	 2466.0	...
2123968	  821.1	  552.1	 2468.0	...
2123969	  821.3	  552.3	 2469.0	...
2123970	  821.5	  552.5	 2466.0	...
2123971	  821.1	  552.7	 2463.0	...
2123972	  820.6	  552.7	 2464.0	...
2123973	  820.4	  552.8	 2468.0	...
2123974	  820.8	  552.7	 2470.0	...
2123975	  820.9	  552.6	 2470.0	...
2123976	  820.7	  552.6	 2469.0	...
2123977	  821.2	  552.6	 2470.0	...
2123978	  821.8	  552.6	 2471.0	...
2123979	  822.4	  552.6	 2472.0	...
2123980	  822.3	  552.8	 2472.0	...
2123981	  822.2	  552.9	 2473.0	...
2123982	  822.0	  553.0	 2472.0	...
2123983	  821.7	  553.4	 2472.0	...
2123984	  821.5	  553.6	 2474.0	...
2123985	  821.1	  553.9	 2478.0	...
2123986	  820.6	  553.9	 2482.0	...
2123987	  820.2	  553.8	 2484.0	...
2123988	  820.4	  553.4	 2484.0	...
2123989	  820.8	  553.0	 2483.0	...
2123990	  821.0	  552.4	 2483.0	...
2123991	  820.8	  552.1	 2483.0	...
2123992	  820.7	  552.4	 2483.0	...
2123993	  820.7	  553.0	 2482.0	...
2123994	  820.8	  553.7	 2482.0	...
2123995	  820.9	  553.9	 2482.0	...
2123996	  820.9	  553.9	 2482.0	...
2123997	  820.6	  554.0	 2488.0	...
2123998	  820.2	  554.2	 2494.0	...
2123999	  819.9	  554.2	 2498.0	...
2124000	  819.9	  554.0	 2495.0	...
2124001	  819.9	  554.0	 2494.0	...
2124002	  820.0	  554.2	 2495.0	...
2124003	  820.0	  554.5	 2496.0	...
2124004	  820.0	  554.8	 2495.0	...
2124005	  819.9	  555.1	 2495.0	...
2124006	  820.2	  554.9	 2497.0	...
2124007	  820.6	  554.7	 2499.0	...
2124008	  820.8	  554.4	 2500.0	...
2124009	  820.7	  554.2	 2500.0	...
2124010	  820.3	  554.0	 2501.0	...
2124011	  819.9	  553.8	 2501.0	...
2124012	  819.9	  553.8	 2504.0	...
2124013	  820.2	  553.8	 2506.0	...
2124014	  820.4	  553.5	 2506.0	...
2124015	  820.3	  553.2	 2504.0	...
2124016	  820.2	  552.9	 2503.0	...
2124017	  819.9	  553.0	 2503.0	...
2124018	  819.7	  552.8	 2505.0	...
2124019	  819.5	  552.7	 2506.0	...
2124020	  820.0	  553.4	 2507.0	...
2124021	  820.5	  554.3	 2509.0	...
2124022	  820.7	  555.3	 2510.0	...
2124023	  820.4	  555.7	 2511.0	...
2124024	  820.1	  555.9	 2511.0	...
2124025	  820.1	  556.2	 2511.0	...
2124026	  820.1	  556.1	 2513.0	...
2124027	  820.2	  556.3	 2515.0	...
2124028	  820.2	  556.4	 2517.0	...
2124029	  819.7	  557.0	 2516.0	...
2124030	  819.3	  557.6	 2515.0	...
2124031	  819.0	  558.3	 2516.0	...
2124032	  818.9	  558.3	 2518.0	...
2124033	  818.6	  557.8	 2520.0	...
2124034	  818.4	  556.9	 2520.0	...
2124035	  818.6	  556.4	 2521.0	...
2124036	  818.8	  556.1	 2522.0	...
2124037	  819.0	  556.3	 2523.0	...
2124038	  819.2	  556.2	 2523.0	...
2124039	  819.4	  556.3	 2523.0	...
2124040	  819.4	  556.3	 2522.0	...
2124041	  819.4	  555.6	 2521.0	...
2124042	  819.1	  555.1	 2521.0	...
2124043	  818.9	  554.5	 2524.0	...
2124044	  819.3	  555.3	 2526.0	...
2124045	  819.8	  556.0	 2529.0	...
2124046	  820.4	  557.0	 2530.0	...
2124047	  820.4	  557.3	 2532.0	...
2124048	  820.3	  557.0	 2534.0	...
2124049	  820.1	  556.4	 2536.0	...
2124050	  820.0	  555.7	 2534.0	...
2124051	  819.9	  555.5	 2532.0	...
2124052	  819.9	  555.3	 2531.0	...
2124053	  819.7	  555.1	 2533.0	...
2124054	  819.6	  555.2	 2534.0	...
2124055	  819.8	  555.4	 2535.0	...
2124056	  820.1	  555.4	 2536.0	...
2124057	  820.2	  555.3	 2538.0	...
2124058	  820.0	  555.1	 2541.0	...
2124059	  819.7	  554.8	 2542.0	...
2124060	  819.8	  555.4	 2541.0	...
MSG	2124061 0000 _ Number On
2124061	  819.8	  556.0	 2539.0	...
2124062	  819.9	  555.9	 2537.0	...
2124063	  819.9	  554.6	 2538.0	...
2124064	  820.2	  553.0	 2541.0	...
2124065	  820.4	  552.1	 2543.0	...
2124066	  820.3	  552.1	 2545.0	...
2124067	  820.0	  552.4	 2545.0	...
2124068	  819.8	  552.7	 2545.0	...
2124069	  820.1	  553.1	 2545.0	...
2124070	  820.2	  553.6	 2545.0	...
2124071	  820.1	  553.8	 2546.0	...
2124072	  819.9	  553.6	 2546.0	...
2124073	  819.7	  553.4	 2546.0	...
2124074	  819.7	  553.5	 2551.0	...
2124075	  819.4	  553.8	 2555.0	...
2124076	  819.0	  553.6	 2560.0	...
2124077	  818.7	  553.4	 2557.0	...
2124078	  818.7	  552.8	 2555.0	...
2124079	  818.9	  552.5	 2554.0	...
2124080	  819.2	  552.5	 2555.0	...
2124081	  819.4	  552.9	 2555.0	...
2124082	  819.4	  553.4	 2554.0	...
2124083	  819.5	  553.0	 2555.0	...
2124084	  819.7	  552.5	 2557.0	...
2124085	  819.2	  552.3	 2560.0	...
2124086	  818.7	  552.8	 2563.0	...
2124087	  818.2	  553.4	 2564.0	...
2124088	  818.5	  553.3	 2564.0	...
2124089	  818.8	  553.1	 2564.0	...
2124090	  818.9	  552.9	 2566.0	...
2124091	  818.9	  552.9	 2566.0	...
2124092	  818.8	  552.9	 2566.0	...
2124093	  818.8	  552.6	 2566.0	...
2124094	  818.9	  552.1	 2565.0	...
2124095	  818.9	  551.7	 2564.0	...
2124096	  818.8	  551.5	 2564.0	...
2124097	  818.5	  551.5	 2565.0	...
2124098	  818.3	  552.2	 2567.0	...
2124099	  818.3	  552.9	 2569.0	...
2124100	  818.5	  553.5	 2570.0	...
2124101	  818.9	  553.5	 2569.0	...
2124102	  819.2	  553.4	 2569.0	...
2124103	  819.2	  552.8	 2570.0	...
2124104	  819.0	  552.1	 2572.0	...
2124105	  818.9	  552.7	 2574.0	...
2124106	  819.0	  553.9	 2575.0	...
2124107	  819.0	  554.1	 2577.0	...
2124108	  818.8	  553.0	 2578.0	...
2124109	  818.7	  551.9	 2579.0	...
2124110	  818.7	  552.4	 2579.0	...
2124111	  818.6	  553.0	 2580.0	...
2124112	  818.5	  553.7	 2581.0	...
2124113	  818.4	  554.0	 2580.0	...
2124114	  818.3	  553.5	 2578.0	...
2124115	  818.1	  552.4	 2575.0	...
2124116	  817.9	  551.4	 2576.0	...
2124117	  817.8	  552.0	 2578.0	...
2124118	  817.7	  553.0	 2582.0	...
2124119	  817.7	  553.8	 2585.0	...
2124120	  818.1	  553.4	 2587.0	...
2124121	  818.6	  552.9	 2585.0	...
2124122	  819.0	  552.7	 2584.0	...
2124123	  819.0	  552.8	 2586.0	...
2124124	  818.3	  552.6	 2588.0	...
2124125	  817.6	  552.3	 2588.0	...
2124126	  817.0	  551.8	 2587.0	...
2124127	  817.1	  551.7	 2587.0	...
2124128	  817.2	  551.6	 2589.0	...
2124129	  817.3	  551.7	 2590.0	...
2124130	  817.4	  551.8	 2591.0	...
2124131	  817.6	  551.8	 2592.0	...
2124132	  817.7	  551.9	 2593.0	...
2124133	  817.7	  552.0	 2593.0	...
2124134	  817.7	  552.4	 2593.0	...
2124135	  817.8	  552.7	 2593.0	...
2124136	  817.0	  553.4	 2592.0	...
2124137	  816.2	  554.1	 2592.0	...
2124138	  815.9	  554.6	 2592.0	...
2124139	  816.5	  555.0	 2593.0	...
2124140	  817.1	  555.2	 2594.0	...
2124141	  816.9	  554.9	 2595.0	...
2124142	  816.8	  554.5	 2597.0	...
2124143	  816.8	  553.9	 2598.0	...
2124144	  816.9	  553.9	 2599.0	...
2124145	  816.8	  553.9	 2600.0	...
2124146	  816.7	  553.9	 2602.0	...
2124147	  816.5	  553.7	 2604.0	...
2124148	  816.6	  553.4	 2604.0	...
2124149	  816.8	  553.2	 2601.0	...
2124150	  816.9	  552.8	 2598.0	...
2124151	  816.9	  552.6	 2596.0	...
2124152	  816.8	  552.8	 2597.0	...
2124153	  816.8	  553.7	 2597.0	...
2124154	  817.3	  554.4	 2597.0	...
2124155	  817.8	  554.5	 2599.0	...
2124156	  818.0	  554.9	 2601.0	...
2124157	  817.7	  555.3	 2603.0	...
2124158	  817.3	  555.3	 2602.0	...
2124159	  817.2	  554.7	 2604.0	...
2124160	  817.1	  554.1	 2606.0	...
2124161	  816.9	  553.9	 2608.0	...
2124162	  816.8	  554.1	 2607.0	...
2124163	  816.7	  554.3	 2606.0	...
2124164	  816.7	  554.4	 2606.0	...
2124165	  816.8	  554.8	 2607.0	...
2124166	  816.9	  555.1	 2609.0	...
2124167	  817.1	  555.5	 2610.0	...
2124168	  816.9	  555.4	 2610.0	...
2124169	  816.4	  555.2	 2610.0	...
2124170	  816.0	  555.0	 2610.0	...
2124171	  815.9	  554.6	 2610.0	...
2124172	  815.7	  554.3	 2611.0	...
2124173	  815.6	  554.0	 2612.0	...
2124174	  815.5	  553.8	 2613.0	...
2124175	  815.6	  553.8	 2612.0	...
2124176	  815.6	  553.4	 2613.0	...
2124177	  815.5	  553.0	 2613.0	...
2124178	  815.5	  552.7	 2614.0	...
2124179	  815.4	  552.9	 2614.0	...
2124180	  815.3	  552.6	 2614.0	...
2124181	  815.4	  552.3	 2614.0	...
2124182	  815.4	  552.1	 2616.0	...
2124183	  815.5	  552.4	 2619.0	...
2124184	  815.4	  552.9	 2621.0	...
2124185	  815.4	  554.0	 2625.0	...
2124186	  815.3	  554.9	 2629.0	...
2124187	  815.1	  555.6	 2634.0	...
2124188	  814.9	  555.3	 2634.0	...
2124189	  814.9	  554.9	 2635.0	...
2124190	  814.8	  554.8	 2635.0	...
2124191	  814.6	  554.2	 2634.0	...
2124192	  814.7	  553.6	 2634.0	...
2124193	  815.0	  552.9	 2633.0	...
2124194	  815.3	  553.0	 2633.0	...
2124195	  815.3	  553.4	 2632.0	...
2124196	  815.2	  553.7	 2632.0	...
2124197	  815.2	  553.4	 2632.0	...
2124198	  814.9	  553.3	 2631.0	...
2124199	  814.6	  553.3	 2629.0	...
2124200	  814.4	  553.6	 2631.0	...
2124201	  814.4	  553.6	 2633.0	...
2124202	  814.6	  553.4	 2637.0	...
2124203	  814.8	  552.9	 2638.0	...
2124204	  814.7	  552.7	 2638.0	...
2124205	  814.5	  553.1	 2636.0	...
2124206	  814.4	  553.7	 2636.0	...
2124207	  814.6	  554.1	 2636.0	...
2124208	  814.8	  553.8	 2637.0	...
2124209	  814.9	  553.4	 2637.0	...
2124210	  814.9	  553.2	 2639.0	...
2124211	  815.1	  552.9	 2642.0	...
2124212	  815.3	  552.7	 2647.0	...
2124213	  815.4	  552.6	 2650.0	...
2124214	  815.2	  552.8	 2653.0	...
2124215	  814.9	  553.1	 2653.0	...
2124216	  814.9	  553.1	 2654.0	...
2124217	  814.9	  553.1	 2655.0	...
2124218	  815.0	  553.3	 2656.0	...
2124219	  815.2	  553.4	 2655.0	...
2124220	  815.3	  553.6	 2655.0	...
2124221	  815.4	  553.8	 2653.0	...
2124222	  815.4	  554.1	 2652.0	...
2124223	  815.4	  554.2	 2651.0	...
2124224	  815.2	  554.1	 2652.0	...
2124225	  814.9	  554.0	 2652.0	...
2124226	  814.8	  553.7	 2652.0	...
2124227	  814.7	  553.3	 2652.0	...
2124228	  814.6	  552.8	 2654.0	...
2124229	  814.6	  552.8	 2655.0	...
2124230	  815.0	  552.5	 2657.0	...
2124231	  815.5	  552.3	 2655.0	...
2124232	  815.6	  552.9	 2654.0	...
2124233	  815.3	  553.6	 2653.0	...
2124234	  815.2	  554.2	 2656.0	...
2124235	  815.5	  553.9	 2660.0	...
2124236	  815.6	  554.0	 2662.0	...
2124237	  815.6	  554.3	 2662.0	...
2124238	  815.6	  554.7	 2660.0	...
2124239	  815.6	  554.6	 2659.0	...
2124240	  815.8	  554.4	 2659.0	...
2124241	  816.0	  554.1	 2662.0	...
2124242	  816.3	  554.0	 2664.0	...
2124243	  816.4	  553.9	 2664.0	...
2124244	  816.5	  553.3	 2664.0	...
2124245	  816.0	  552.8	 2664.0	...
2124246	  815.5	  552.3	 2664.0	...
2124247	  815.5	  552.4	 2663.0	...
2124248	  815.9	  552.4	 2663.0	...
2124249	  816.4	  552.9	 2664.0	...
2124250	  816.3	  553.5	 2665.0	...
2124251	  816.4	  553.8	 2665.0	...
2124252	  816.4	  553.4	 2664.0	...
2124253	  816.2	  553.7	 2666.0	...
2124254	  815.9	  554.3	 2669.0	...
2124255	  815.9	  554.2	 2671.0	...
2124256	  816.2	  553.6	 2670.0	...
2124257	  816.4	  552.9	 2667.0	...
2124258	  816.2	  552.9	 2666.0	...
2124259	  816.3	  553.0	 2665.0	...
2124260	  816.5	  553.1	 2665.0	...
2124261	  816.7	  553.2	 2666.0	...
2124262	  816.6	  553.4	 2667.0	...
2124263	  816.3	  553.6	 2668.0	...
2124264	  816.1	  553.7	 2668.0	...
2124265	  815.9	  553.8	 2669.0	...
2124266	  815.8	  553.8	 2671.0	...
2124267	  815.7	  553.8	 2675.0	...
2124268	  815.8	  553.8	 2677.0	...
2124269	  815.8	  553.8	 2677.0	...
2124270	  815.7	  554.3	 2677.0	...
2124271	  815.6	  554.9	 2676.0	...
2124272	  815.5	  555.3	 2677.0	...
2124273	  816.0	  554.8	 2677.0	...
2124274	  816.5	  554.5	 2679.0	...
2124275	  816.5	  554.5	 2680.0	...
2124276	  816.0	  554.8	 2678.0	...
2124277	  815.5	  555.1	 2673.0	...
2124278	  815.4	  555.2	 2669.0	...
2124279	  816.2	  555.0	 2668.0	...
2124280	  817.1	  554.6	 2668.0	...
2124281	  817.5	  554.1	 2675.0	...
2124282	  817.0	  554.0	 2681.0	...
2124283	  816.4	  553.9	 2686.0	...
2124284	  816.1	  554.0	 2683.0	...
2124285	  815.8	  554.1	 2681.0	...
2124286	  815.5	  554.0	 2682.0	...
2124287	  815.4	  553.9	 2682.0	...
2124288	  815.4	  553.8	 2683.0	...
2124289	  815.5	  553.9	 2684.0	...
2124290	  815.6	  554.0	 2685.0	...
2124291	  815.8	  554.1	 2685.0	...
2124292	  815.7	  554.3	 2683.0	...
2124293	  815.5	  554.2	 2682.0	...
2124294	  815.4	  554.0	 2680.0	...
2124295	  815.4	  553.7	 2680.0	...
2124296	  815.3	  553.6	 2680.0	...
2124297	  815.3	  553.7	 2680.0	...
2124298	  815.4	  553.9	 2680.0	...
2124299	  815.5	  554.3	 2679.0	...
2124300	  815.4	  554.5	 2679.0	...
2124301	  815.3	  554.5	 2679.0	...
2124302	  815.2	  554.1	 2679.0	...
2124303	  815.4	  553.7	 2682.0	...
2124304	  816.0	  553.7	 2687.0	...
2124305	  816.5	  554.0	 2690.0	...
2124306	  816.1	  553.5	 2692.0	...
2124307	  815.3	  552.9	 2692.0	...
2124308	  814.7	  552.8	 2691.0	...
2124309	  814.9	  553.3	 2689.0	...
2124310	  815.1	  554.0	 2688.0	...
2124311	  815.1	  554.2	 2690.0	...
2124312	  815.0	  554.2	 2691.0	...
2124313	  815.0	  553.9	 2692.0	...
2124314	  814.9	  553.6	 2693.0	...
2124315	  814.6	  553.5	 2693.0	...
2124316	  814.3	  553.4	 2692.0	...
2124317	  813.7	  553.5	 2692.0	...
2124318	  813.2	  553.5	 2692.0	...
2124319	  813.1	  553.0	 2693.0	...
2124320	  813.1	  552.5	 2695.0	...
2124321	  813.2	  552.4	 2696.0	...
2124322	  813.1	  552.7	 2695.0	...
2124323	  813.2	  553.0	 2693.0	...
2124324	  813.2	  552.9	 2690.0	...
2124325	  813.2	  553.0	 2688.0	...
2124326	  813.3	  553.8	 2689.0	...
2124327	  813.4	  554.9	 2690.0	...
2124328	  813.5	  555.9	 2692.0	...
2124329	  813.3	  556.6	 2693.0	...
2124330	  813.0	  557.0	 2695.0	...
2124331	  812.9	  556.9	 2698.0	...
2124332	  813.0	  556.4	 2699.0	...
2124333	  813.4	  555.6	 2695.0	...
2124334	  813.5	  555.2	 2691.0	...
2124335	  813.7	  555.0	 2686.0	...
2124336	  813.2	  555.1	 2685.0	...
2124337	  812.6	  555.1	 2685.0	...
2124338	  812.0	  554.6	 2685.0	...
2124339	  812.0	  554.0	 2686.0	...
2124340	  812.0	  554.2	 2690.0	...
2124341	  811.8	  555.1	 2694.0	...
2124342	  811.8	  556.0	 2696.0	...
2124343	  811.8	  556.3	 2694.0	...
2124344	  812.1	  556.3	 2691.0	...
2124345	  812.4	  556.1	 2689.0	...
2124346	  812.7	  555.8	 2688.0	...
2124347	  812.9	  555.6	 2688.0	...
2124348	  813.0	  555.5	 2687.0	...
2124349	  812.7	  555.2	 2688.0	...
2124350	  812.3	  554.8	 2691.0	...
2124351	  812.7	  554.3	 2694.0	...
2124352	  813.5	  554.6	 2696.0	...
2124353	  813.4	  555.0	 2695.0	...
2124354	  812.5	  555.1	 2694.0	...
2124355	  812.2	  554.6	 2695.0	...
2124356	  812.9	  554.7	 2695.0	...
2124357	  813.0	  555.4	 2696.0	...
2124358	  812.5	  556.2	 2698.0	...
2124359	  812.6	  556.1	 2699.0	...
2124360	  813.3	  555.8	 2700.0	...
2124361	  814.0	  555.8	 2699.0	...
MSG	2124362 0000 _ Number Off
2124362	  814.1	  556.1	 2697.0	...
2124363	  814.1	  556.4	 2697.0	...
2124364	  814.0	  556.7	 2701.0	...
2124365	  813.9	  556.7	 2704.0	...
2124366	  813.7	  556.4	 2704.0	...
2124367	  813.5	  556.0	 2703.0	...
2124368	  813.3	  555.4	 2701.0	...
2124369	  813.2	  555.1	 2699.0	...
2124370	  813.2	  555.5	 2698.0	...
2124371	  813.0	  556.0	 2699.0	...
2124372	  812.6	  556.6	 2699.0	...
2124373	  812.2	  556.5	 2698.0	...
2124374	  812.4	  556.1	 2697.0	...
2124375	  812.8	  555.5	 2697.0	...
2124376	  813.4	  554.8	 2697.0	...
2124377	  813.6	  554.8	 2697.0	...
2124378	  813.7	  555.0	 2697.0	...
2124379	  813.5	  554.8	 2701.0	...
2124380	  813.2	  554.4	 2704.0	...
2124381	  813.0	  554.3	 2707.0	...
2124382	  812.9	  555.0	 2705.0	...
2124383	  812.7	  555.6	 2704.0	...
2124384	  812.8	  556.1	 2704.0	...
2124385	  813.0	  556.3	 2703.0	...
2124386	  813.1	  556.4	 2704.0	...
2124387	  813.1	  555.9	 2704.0	...
2124388	  813.1	  555.4	 2704.0	...
2124389	  813.1	  555.1	 2704.0	...
2124390	  813.1	  555.3	 2704.0	...
2124391	  813.0	  555.8	 2704.0	...
2124392	  813.0	  556.1	 2704.0	...
2124393	  813.7	  556.4	 2705.0	...
2124394	  814.4	  556.5	 2705.0	...
2124395	  814.4	  556.0	 2705.0	...
2124396	  813.7	  555.5	 2705.0	...
2124397	  813.0	  555.7	 2705.0	...
2124398	  812.8	  556.5	 2705.0	...
2124399	  812.6	  557.3	 2705.0	...
2124400	  812.2	  556.5	 2704.0	...
2124401	  812.2	  555.7	 2704.0	...
2124402	  812.4	  555.1	 2704.0	...
2124403	  812.7	  555.5	 2704.0	...
2124404	  813.0	  556.1	 2705.0	...
2124405	  812.7	  556.7	 2705.0	...
2124406	  812.3	  556.8	 2706.0	...
2124407	  811.9	  556.6	 2706.0	...
2124408	  811.8	  556.1	 2705.0	...
2124409	  811.9	  555.9	 2704.0	...
2124410	  812.1	  556.4	 2702.0	...
2124411	  812.4	  557.2	 2701.0	...
2124412	  812.6	  557.7	 2703.0	...
2124413	  813.0	  557.4	 2705.0	...
2124414	  813.2	  557.5	 2708.0	...
2124415	  813.6	  557.9	 2708.0	...
2124416	  813.7	  557.9	 2708.0	...
2124417	  813.8	  557.4	 2709.0	...
2124418	  813.8	  557.5	 2711.0	...
2124419	  813.8	  558.0	 2714.0	...
2124420	  813.7	  558.5	 2715.0	...
2124421	  813.5	  558.4	 2715.0	...
2124422	  813.6	  557.9	 2714.0	...
2124423	  813.7	  557.1	 2713.0	...
2124424	  813.5	  556.6	 2713.0	...
2124425	  813.1	  556.4	 2713.0	...
2124426	  812.7	  556.4	 2712.0	...
2124427	  812.6	  555.8	 2711.0	...
2124428	  812.6	  555.1	 2712.0	...
2124429	  812.7	  555.8	 2712.0	...
2124430	  812.8	  557.2	 2712.0	...
2124431	  813.0	  558.4	 2712.0	...
2124432	  813.0	  558.2	 2712.0	...
2124433	  813.0	  557.8	 2712.0	...
2124434	  813.0	  557.5	 2712.0	...
2124435	  812.8	  557.3	 2714.0	...
2124436	  812.7	  557.8	 2716.0	...
2124437	  812.6	  558.4	 2718.0	...
2124438	  812.3	  558.9	 2717.0	...
2124439	  812.1	  558.1	 2715.0	...
2124440	  812.1	  557.3	 2714.0	...
2124441	  812.6	  556.8	 2713.0	...
2124442	  812.8	  557.1	 2713.0	...
2124443	  813.0	  557.4	 2712.0	...
2124444	  812.9	  557.5	 2714.0	...
2124445	  813.0	  557.5	 2716.0	...
2124446	  812.8	  557.6	 2717.0	...
2124447	  812.6	  557.8	 2717.0	...
2124448	  812.4	  558.2	 2716.0	...
2124449	  812.4	  558.5	 2716.0	...
2124450	  812.3	  558.7	 2714.0	...
2124451	  812.2	  558.0	 2712.0	...
2124452	  812.2	  557.2	 2711.0	...
2124453	  812.3	  556.8	 2711.0	...
2124454	  812.5	  557.0	 2714.0	...
2124455	  812.2	  557.6	 2715.0	...
2124456	  811.7	  557.8	 2716.0	...
2124457	  811.1	  557.8	 2716.0	...
2124458	  811.6	  557.4	 2717.0	...
2124459	  812.1	  557.6	 2719.0	...
2124460	  812.7	  558.1	 2721.0	...
2124461	  812.7	  558.2	 2722.0	...
2124462	  812.6	  557.7	 2722.0	...
2124463	  812.1	  557.6	 2721.0	...
2124464	  811.7	  558.0	 2720.0	...
2124465	  811.4	  558.4	 2720.0	...
2124466	  811.3	  558.4	 2721.0	...
2124467	  811.2	  558.4	 2723.0	...
2124468	  811.1	  558.4	 2724.0	...
2124469	  811.0	  558.1	 2725.0	...
2124470	  810.9	  557.8	 2725.0	...
2124471	  811.3	  557.1	 2725.0	...
2124472	  811.6	  556.8	 2725.0	...
2124473	  812.0	  556.8	 2725.0	...
2124474	  812.1	  557.7	 2724.0	...
2124475	  812.2	  558.5	 2725.0	...
2124476	  812.1	  558.9	 2727.0	...
2124477	  812.0	  558.8	 2729.0	...
2124478	  811.7	  558.7	 2730.0	...
2124479	  811.3	  558.5	 2729.0	...
2124480	  810.9	  558.6	 2728.0	...
2124481	  810.9	  558.8	 2727.0	...
2124482	  810.9	  559.1	 2727.0	...
2124483	  811.0	  559.3	 2727.0	...
2124484	  811.1	  559.4	 2728.0	...
2124485	  811.2	  559.1	 2728.0	...
2124486	  811.0	  559.0	 2729.0	...
2124487	  810.8	  558.9	 2730.0	...
2124488	  810.8	  559.0	 2731.0	...
2124489	  810.8	  559.4	 2730.0	...
2124490	  810.8	  559.9	 2730.0	...
2124491	  810.9	  560.6	 2732.0	...
2124492	  810.7	  560.9	 2733.0	...
2124493	  810.6	  561.6	 2735.0	...
2124494	  810.7	  562.0	 2736.0	...
2124495	  811.1	  561.9	 2736.0	...
2124496	  811.3	  561.2	 2734.0	...
2124497	  811.1	  560.7	 2732.0	...
2124498	  810.9	  560.5	 2730.0	...
2124499	  810.8	  560.6	 2730.0	...
2124500	  810.8	  560.8	 2729.0	...
2124501	  810.6	  560.8	 2731.0	...
2124502	  810.3	  560.9	 2733.0	...
2124503	  810.1	  561.1	 2735.0	...
2124504	  810.2	  561.5	 2735.0	...
2124505	  810.5	  561.9	 2736.0	...
2124506	  810.8	  561.5	 2738.0	...
2124507	  811.0	  561.2	 2739.0	...
2124508	  811.3	  561.2	 2740.0	...
2124509	  811.4	  561.5	 2740.0	...
2124510	  811.5	  561.9	 2741.0	...
2124511	  811.3	  562.0	 2741.0	...
2124512	  811.3	  562.2	 2740.0	...
2124513	  811.3	  562.5	 2738.0	...
2124514	  811.4	  562.8	 2736.0	...
2124515	  811.4	  563.1	 2735.0	...
2124516	  811.6	  563.1	 2736.0	...
2124517	  811.6	  563.3	 2737.0	...
2124518	  811.2	  563.5	 2738.0	...
2124519	  810.4	  563.3	 2740.0	...
2124520	  809.7	  563.0	 2742.0	...
2124521	  809.4	  561.9	 2744.0	...
2124522	  809.4	  561.3	 2744.0	...
2124523	  810.0	  560.7	 2744.0	...
2124524	  810.6	  561.0	 2745.0	...
2124525	  811.3	  561.5	 2746.0	...
2124526	  811.3	  561.8	 2747.0	...
2124527	  811.5	  561.7	 2746.0	...
2124528	  811.6	  561.5	 2744.0	...
2124529	  811.7	  560.9	 2741.0	...
2124530	  811.5	  560.6	 2742.0	...
2124531	  811.5	  560.3	 2743.0	...
2124532	  811.0	  560.4	 2744.0	...
2124533	  810.6	  561.4	 2746.0	...
2124534	  810.4	  562.3	 2749.0	...
2124535	  810.7	  562.9	 2752.0	...
2124536	  810.9	  562.6	 2753.0	...
2124537	  810.7	  562.2	 2753.0	...
2124538	  810.5	  562.2	 2752.0	...
2124539	  810.6	  562.2	 2752.0	...
2124540	  811.4	  562.1	 2751.0	...
2124541	  812.1	  561.9	 2751.0	...
2124542	  812.6	  561.8	 2751.0	...
2124543	  812.6	  562.5	 2751.0	...
2124544	  811.9	  563.4	 2757.0	...
2124545	  811.1	  564.2	 2763.0	...
2124546	  810.4	  564.1	 2765.0	...
2124547	  810.5	  564.5	 2761.0	...
2124548	  810.8	  565.1	 2757.0	...
2124549	  811.1	  565.1	 2756.0	...
2124550	  811.4	  564.4	 2759.0	...
2124551	  811.5	  564.1	 2762.0	...
2124552	  811.7	  564.4	 2765.0	...
2124553	  811.7	  564.7	 2763.0	...
2124554	  811.5	  565.1	 2762.0	...
2124555	  811.2	  565.6	 2761.0	...
2124556	  811.5	  565.6	 2760.0	...
2124557	  811.8	  565.1	 2759.0	...
2124558	  812.1	  564.6	 2758.0	...
2124559	  812.0	  564.6	 2759.0	...
2124560	  811.7	  564.6	 2759.0	...
2124561	  811.6	  564.7	 2760.0	...
2124562	  812.1	  564.6	 2762.0	...
2124563	  812.6	  564.6	 2763.0	...
2124564	  813.1	  564.6	 2764.0	...
2124565	  812.9	  564.8	 2764.0	...
2124566	  812.6	  565.0	 2765.0	...
2124567	  812.5	  565.2	 2765.0	...
2124568	  812.4	  565.7	 2764.0	...
2124569	  812.5	  566.1	 2763.0	...
2124570	  812.3	  566.4	 2762.0	...
2124571	  812.1	  566.2	 2761.0	...
2124572	  812.2	  566.0	 2760.0	...
2124573	  812.4	  566.0	 2762.0	...
2124574	  812.7	  566.1	 2763.0	...
MSG	2124575 0000 _ Number On
2124575	  812.6	  566.3	 2766.0	...
2124576	  812.6	  566.7	 2767.0	...
2124577	  812.5	  567.0	 2766.0	...
2124578	  812.6	  567.5	 2764.0	...
2124579	  812.6	  567.7	 2765.0	...
2124580	  812.6	  567.5	 2767.0	...
2124581	  812.4	  567.3	 2768.0	...
2124582	  812.3	  567.0	 2768.0	...
2124583	  812.0	  567.3	 2769.0	...
2124584	  811.9	  567.2	 2770.0	...
2124585	  812.2	  567.0	 2771.0	...
2124586	  812.7	  566.8	 2771.0	...
2124587	  813.2	  566.7	 2772.0	...
2124588	  813.1	  566.4	 2771.0	...
2124589	  813.0	  566.0	 2769.0	...
2124590	  812.9	  565.4	 2768.0	...
2124591	  812.9	  565.0	 2768.0	...
2124592	  812.7	  564.9	 2768.0	...
2124593	  812.5	  564.9	 2766.0	...
2124594	  813.1	  564.8	 2767.0	...
2124595	  813.8	  564.6	 2770.0	...
2124596	  813.8	  564.5	 2772.0	...
2124597	  813.1	  564.7	 2772.0	...
2124598	  812.8	  565.3	 2776.0	...
2124599	  813.2	  566.2	 2779.0	...
2124600	  813.8	  567.0	 2782.0	...
2124601	  814.1	  567.4	 2780.0	...
2124602	  814.2	  567.2	 2778.0	...
2124603	  814.2	  566.8	 2775.0	...
2124604	  814.1	  566.3	 2772.0	...
2124605	  814.0	  565.8	 2772.0	...
2124606	  814.0	  565.6	 2775.0	...
2124607	  814.0	  565.8	 2779.0	...
2124608	  813.9	  565.9	 2781.0	...
2124609	  813.9	  566.0	 2782.0	...
2124610	  813.8	  566.2	 2783.0	...
2124611	  813.8	  566.3	 2784.0	...
2124612	  813.7	  566.5	 2784.0	...
2124613	  813.8	  566.9	 2785.0	...
2124614	  814.0	  567.2	 2784.0	...
2124615	  814.2	  567.2	 2783.0	...
2124616	  814.4	  567.0	 2782.0	...
2124617	  814.4	  567.0	 2782.0	...
2124618	  814.4	  567.0	 2782.0	...
2124619	  814.4	  567.0	 2782.0	...
2124620	  814.2	  566.9	 2783.0	...
2124621	  814.0	  566.8	 2784.0	...
2124622	  813.8	  566.3	 2786.0	...
2124623	  813.8	  565.8	 2787.0	...
2124624	  813.9	  566.4	 2787.0	...
2124625	  814.0	  567.5	 2788.0	...
2124626	  813.9	  568.1	 2787.0	...
2124627	  814.1	  567.6	 2787.0	...
2124628	  814.3	  567.1	 2787.0	...
2124629	  814.5	  567.2	 2786.0	...
2124630	  814.6	  567.6	 2786.0	...
2124631	  814.8	  568.0	 2786.0	...
2124632	  814.9	  567.9	 2787.0	...
2124633	  815.0	  567.5	 2788.0	...
2124634	  815.0	  567.8	 2788.0	...
2124635	  815.2	  568.5	 2789.0	...
2124636	  815.2	  569.2	 2791.0	...
2124637	  815.1	  568.7	 2795.0	...
2124638	  815.0	  568.2	 2800.0	...
2124639	  814.6	  567.6	 2799.0	...
2124640	  814.2	  567.5	 2796.0	...
2124641	  813.7	  567.7	 2795.0	...
2124642	  813.7	  568.1	 2798.0	...
2124643	  813.6	  568.5	 2801.0	...
2124644	  813.8	  568.6	 2801.0	...
2124645	  813.9	  568.6	 2801.0	...
2124646	  814.0	  568.8	 2801.0	...
2124647	  814.1	  569.3	 2800.0	...
2124648	  814.3	  569.7	 2800.0	...
2124649	  814.3	  569.4	 2800.0	...
2124650	  814.2	  568.9	 2801.0	...
2124651	  814.4	  568.5	 2803.0	...
2124652	  814.9	  568.6	 2804.0	...
2124653	  815.2	  568.1	 2804.0	...
2124654	  815.2	  567.5	 2802.0	...
2124655	  815.2	  567.7	 2800.0	...
2124656	  815.2	  568.4	 2800.0	...
2124657	  815.2	  569.1	 2803.0	...
2124658	  815.3	  569.0	 2806.0	...
2124659	  815.4	  568.8	 2807.0	...
2124660	  815.5	  568.7	 2807.0	...
2124661	  815.7	  568.5	 2807.0	...
2124662	  816.0	  568.5	 2808.0	...
2124663	  816.3	  569.3	 2808.0	...
2124664	  816.4	  570.2	 2808.0	...
2124665	  816.5	  570.5	 2807.0	...
2124666	  816.4	  570.0	 2807.0	...
2124667	  816.4	  569.5	 2808.0	...
2124668	  816.0	  569.6	 2807.0	...
2124669	  815.7	  569.5	 2806.0	...
2124670	  815.3	  569.3	 2805.0	...
2124671	  815.2	  569.1	 2804.0	...
2124672	  815.6	  568.9	 2804.0	...
2124673	  816.0	  568.5	 2804.0	...
2124674	  816.3	  568.0	 2804.0	...
2124675	  816.2	  567.9	 2805.0	...
2124676	  816.6	  567.8	 2806.0	...
2124677	  817.0	  567.7	 2809.0	...
2124678	  817.6	  567.3	 2813.0	...
2124679	  817.7	  567.1	 2815.0	...
2124680	  817.7	  567.0	 2813.0	...
2124681	  817.6	  567.0	 2809.0	...
2124682	  817.4	  567.1	 2806.0	...
2124683	  817.3	  567.3	 2807.0	...
2124684	  817.3	  567.5	 2811.0	...
2124685	  817.3	  567.8	 2815.0	...
2124686	  817.3	  568.4	 2817.0	...
2124687	  817.2	  568.9	 2816.0	...
2124688	  817.1	  569.4	 2815.0	...
2124689	  817.0	  569.4	 2815.0	...
2124690	  817.2	  569.2	 2815.0	...
2124691	  817.2	  568.7	 2816.0	...
2124692	  817.3	  568.4	 2816.0	...
2124693	  817.4	  569.2	 2815.0	...
2124694	  817.6	  570.2	 2813.0	...
2124695	  817.8	  571.3	 2811.0	...
2124696	  817.7	  571.4	 2812.0	...
2124697	  817.7	  571.6	 2811.0	...
2124698	  817.5	  571.7	 2811.0	...
2124699	  817.2	  571.6	 2811.0	...
2124700	  817.0	  571.2	 2811.0	...
2124701	  817.0	  570.7	 2811.0	...
2124702	  817.0	  570.8	 2812.0	...
2124703	  817.1	  571.1	 2814.0	...
2124704	  817.2	  570.2	 2816.0	...
2124705	  817.5	  569.0	 2816.0	...
2124706	  817.7	  568.8	 2818.0	...
2124707	  818.1	  569.7	 2819.0	...
2124708	  818.3	  570.6	 2820.0	...
2124709	  818.5	  570.5	 2820.0	...
2124710	  818.6	  570.8	 2820.0	...
2124711	  818.6	  571.1	 2821.0	...
2124712	  818.5	  571.3	 2822.0	...
2124713	  818.4	  571.2	 2821.0	...
2124714	  818.3	  571.2	 2819.0	...
2124715	  818.2	  571.6	 2816.0	...
2124716	  817.7	  572.0	 2816.0	...
2124717	  817.4	  572.0	 2817.0	...
2124718	  817.2	  571.4	 2819.0	...
2124719	  817.3	  570.8	 2820.0	...
2124720	  817.5	  570.6	 2821.0	...
2124721	  817.5	  570.6	 2822.0	...
2124722	  817.5	  570.6	 2824.0	...
2124723	  817.6	  571.2	 2824.0	...
2124724	  817.7	  571.8	 2822.0	...
2124725	  817.6	  571.7	 2820.0	...
2124726	  817.2	  571.0	 2818.0	...
2124727	  816.8	  570.3	 2818.0	...
2124728	  816.8	  571.2	 2818.0	...
2124729	  817.4	  571.8	 2819.0	...
2124730	  818.0	  572.7	 2820.0	...
2124731	  818.5	  572.8	 2823.0	...
2124732	  818.5	  572.5	 2824.0	...
2124733	  818.1	  572.0	 2824.0	...
2124734	  817.7	  572.3	 2823.0	...
2124735	  817.1	  573.0	 2822.0	...
2124736	  816.9	  573.7	 2822.0	...
2124737	  816.6	  573.5	 2821.0	...
2124738	  816.5	  573.3	 2820.0	...
2124739	  816.3	  573.2	 2821.0	...
2124740	  816.0	  573.3	 2822.0	...
2124741	  815.8	  573.5	 2823.0	...
2124742	  816.3	  573.5	 2822.0	...
2124743	  816.8	  573.3	 2821.0	...
2124744	  817.4	  572.9	 2822.0	...
2124745	  817.3	  572.8	 2823.0	...
2124746	  817.2	  572.8	 2824.0	...
2124747	  817.2	  572.9	 2825.0	...
2124748	  817.2	  572.9	 2826.0	...
2124749	  817.2	  573.0	 2827.0	...
2124750	  817.2	  572.9	 2826.0	...
2124751	  817.1	  572.7	 2824.0	...
2124752	  817.4	  572.3	 2821.0	...
2124753	  817.7	  572.1	 2824.0	...
2124754	  817.9	  571.8	 2828.0	...
2124755	  817.9	  571.8	 2831.0	...
2124756	  817.9	  571.9	 2830.0	...
2124757	  817.7	  571.9	 2829.0	...
2124758	  817.6	  571.8	 2829.0	...
2124759	  817.7	  572.0	 2825.0	...
2124760	  818.0	  572.6	 2820.0	...
2124761	  818.0	  573.2	 2818.0	...
2124762	  817.8	  573.1	 2821.0	...
2124763	  817.4	  572.7	 2824.0	...
2124764	  817.2	  572.3	 2825.0	...
2124765	  817.1	  572.7	 2826.0	...
2124766	  817.0	  572.9	 2826.0	...
2124767	  817.1	  573.0	 2825.0	...
2124768	  817.2	  572.7	 2825.0	...
2124769	  817.2	  572.3	 2823.0	...
2124770	  817.2	  571.7	 2823.0	...
2124771	  817.2	  571.1	 2823.0	...
2124772	  817.3	  570.8	 2823.0	...
2124773	  817.5	  571.0	 2822.0	...
2124774	  817.5	  571.0	 2822.0	...
2124775	  817.4	  571.0	 2822.0	...
2124776	  817.2	  570.8	 2823.0	...
2124777	  817.2	  570.7	 2825.0	...
2124778	  817.2	  570.6	 2830.0	...
2124779	  817.0	  570.1	 2836.0	...
2124780	  816.9	  569.5	 2841.0	...
2124781	  816.9	  568.9	 2839.0	...
2124782	  817.3	  568.7	 2837.0	...
2124783	  817.9	  568.5	 2837.0	...
2124784	  818.3	  568.5	 2839.0	...
2124785	  818.5	  569.6	 2840.0	...
2124786	  818.5	  570.6	 2839.0	...
2124787	  818.4	  571.1	 2838.0	...
2124788	  818.3	  570.7	 2837.0	...
2124789	  818.2	  570.3	 2836.0	...
2124790	  818.2	  570.4	 2838.0	...
2124791	  818.2	  570.1	 2841.0	...
2124792	  817.7	  569.4	 2844.0	...
2124793	  817.3	  569.0	 2845.0	...
2124794	  817.1	  568.6	 2845.0	...
2124795	  817.3	  568.4	 2844.0	...
2124796	  817.8	  568.0	 2843.0	...
2124797	  817.9	  567.6	 2841.0	...
2124798	  818.0	  567.5	 2841.0	...
2124799	  817.8	  567.4	 2843.0	...
2124800	  817.7	  567.8	 2845.0	...
2124801	  817.5	  568.0	 2848.0	...
2124802	  817.4	  568.2	 2849.0	...
2124803	  817.2	  568.4	 2849.0	...
2124804	  817.2	  568.8	 2849.0	...
2124805	  817.1	  569.2	 2849.0	...
2124806	  817.2	  569.0	 2849.0	...
2124807	  817.4	  568.8	 2849.0	...
2124808	  817.7	  568.5	 2850.0	...
2124809	  818.0	  568.8	 2851.0	...
2124810	  817.8	  569.4	 2851.0	...
2124811	  817.5	  569.8	 2852.0	...
2124812	  817.1	  569.4	 2852.0	...
2124813	  816.9	  569.0	 2851.0	...
2124814	  817.3	  568.7	 2851.0	...
2124815	  817.8	  568.8	 2850.0	...
2124816	  818.3	  569.0	 2850.0	...
2124817	  818.0	  568.0	 2850.0	...
2124818	  817.8	  566.8	 2850.0	...
2124819	  817.7	  567.0	 2850.0	...
2124820	  817.6	  568.4	 2851.0	...
2124821	  817.4	  569.7	 2852.0	...
2124822	  817.2	  569.5	 2852.0	...
2124823	  817.2	  569.3	 2852.0	...
2124824	  817.2	  568.5	 2852.0	...
2124825	  817.5	  567.7	 2854.0	...
2124826	  817.9	  566.8	 2854.0	...
2124827	  818.3	  566.6	 2855.0	...
2124828	  818.1	  567.8	 2854.0	...
2124829	  818.1	  569.0	 2853.0	...
2124830	  818.2	  570.0	 2853.0	...
2124831	  818.5	  569.4	 2854.0	...
2124832	  818.1	  568.7	 2855.0	...
2124833	  817.7	  568.1	 2857.0	...
2124834	  817.3	  567.8	 2859.0	...
2124835	  817.3	  567.1	 2860.0	...
2124836	  817.2	  566.5	 2860.0	...
2124837	  817.0	  566.0	 2859.0	...
2124838	  816.9	  566.6	 2858.0	...
2124839	  816.9	  567.2	 2858.0	...
2124840	  816.9	  568.3	 2860.0	...
2124841	  816.9	  568.7	 2863.0	...
2124842	  817.7	  569.2	 2865.0	...
2124843	  818.4	  569.2	 2865.0	...
2124844	  819.0	  569.2	 2865.0	...
2124845	  818.8	  569.0	 2866.0	...
2124846	  817.9	  569.0	 2868.0	...
2124847	  817.0	  568.9	 2870.0	...
2124848	  816.3	  569.0	 2870.0	...
2124849	  816.3	  569.2	 2870.0	...
2124850	  816.6	  569.6	 2870.0	...
2124851	  816.9	  570.0	 2870.0	...
2124852	  816.9	  570.0	 2870.0	...
2124853	  816.7	  569.9	 2871.0	...
2124854	  816.5	  569.3	 2873.0	...
2124855	  816.5	  568.9	 2874.0	...
2124856	  816.5	  568.6	 2876.0	...
2124857	  816.3	  568.8	 2877.0	...
2124858	  816.0	  568.9	 2876.0	...
2124859	  816.2	  568.0	 2874.0	...
2124860	  816.5	  567.2	 2873.0	...
2124861	  816.8	  566.5	 2875.0	...
2124862	  816.7	  567.4	 2877.0	...
2124863	  816.7	  568.2	 2879.0	...
2124864	  816.9	  569.3	 2879.0	...
2124865	  817.1	  569.8	 2879.0	...
2124866	  817.5	  570.2	 2880.0	...
2124867	  817.7	  570.3	 2882.0	...
2124868	  817.7	  570.0	 2884.0	...
2124869	  817.5	  569.5	 2884.0	...
2124870	  817.2	  569.0	 2883.0	...
2124871	  817.1	  568.9	 2883.0	...
2124872	  817.1	  568.8	 2883.0	...
2124873	  817.4	  568.7	 2883.0	...
2124874	  817.7	  568.6	 2884.0	...
2124875	  817.7	  569.2	 2883.0	...
2124876	  817.6	  569.9	 2883.0	...
MSG	2124877 0000 _ Number Off
2124877	  817.4	  570.2	 2883.0	...
2124878	  817.7	  569.8	 2883.0	...
2124879	  817.9	  569.4	 2883.0	...
2124880	  818.0	  569.2	 2883.0	...
2124881	  817.6	  569.0	 2886.0	...
2124882	  816.7	  569.0	 2889.0	...
2124883	  816.0	  569.1	 2889.0	...
2124884	  815.5	  569.0	 2886.0	...
2124885	  815.4	  568.8	 2885.0	...
2124886	  815.4	  569.0	 2887.0	...
2124887	  815.3	  569.4	 2888.0	...
2124888	  815.3	  569.5	 2891.0	...
2124889	  815.3	  568.9	 2894.0	...
2124890	  815.3	  568.4	 2897.0	...
2124891	  815.4	  568.1	 2898.0	...
2124892	  815.5	  568.1	 2898.0	...
2124893	  815.5	  568.9	 2898.0	...
2124894	  815.4	  569.6	 2900.0	...
2124895	  815.4	  570.2	 2902.0	...
2124896	  815.3	  569.8	 2904.0	...
2124897	  815.3	  569.6	 2907.0	...
2124898	  815.0	  569.9	 2910.0	...
2124899	  814.6	  570.3	 2912.0	...
2124900	  814.1	  571.2	 2913.0	...
2124901	  813.6	  571.8	 2917.0	...
2124902	  813.3	  572.3	 2921.0	...
2124903	  813.1	  572.2	 2924.0	...
2124904	  813.1	  572.2	 2924.0	...
2124905	  813.1	  572.1	 2925.0	...
2124906	  812.9	  571.4	 2923.0	...
2124907	  812.8	  570.7	 2921.0	...
2124908	  812.5	  570.0	 2919.0	...
2124909	  812.4	  570.2	 2919.0	...
2124910	  812.3	  570.4	 2919.0	...
2124911	  812.5	  570.5	 2921.0	...
2124912	  813.0	  570.4	 2922.0	...
2124913	  813.5	  571.4	 2923.0	...
2124914	  813.9	  572.4	 2924.0	...
2124915	  813.8	  573.0	 2926.0	...
2124916	  813.6	  572.5	 2929.0	...
2124917	  813.7	  573.1	 2933.0	...
2124918	  814.3	  574.0	 2935.0	...
2124919	  814.7	  574.3	 2935.0	...
2124920	  814.8	  573.6	 2935.0	...
2124921	  814.3	  573.0	 2934.0	...
2124922	  813.9	  573.1	 2934.0	...
2124923	  813.6	  573.0	 2935.0	...
2124924	  813.6	  572.8	 2934.0	...
2124925	  813.4	  572.4	 2933.0	...
2124926	  813.2	  572.0	 2932.0	...
2124927	  813.1	  571.6	 2935.0	...
2124928	  813.5	  571.3	 2937.0	...
2124929	  813.8	  570.9	 2939.0	...
2124930	  814.0	  570.5	 2938.0	...
2124931	  814.0	  570.7	 2937.0	...
2124932	  814.1	  571.1	 2936.0	...
2124933	  814.1	  571.5	 2937.0	...
2124934	  813.9	  571.3	 2938.0	...
2124935	  813.6	  571.2	 2938.0	...
2124936	  813.4	  571.1	 2939.0	...
2124937	  813.2	  570.6	 2939.0	...
2124938	  813.2	  570.1	 2939.0	...
2124939	  813.2	  569.6	 2939.0	...
2124940	  813.3	  569.5	 2939.0	...
2124941	  813.3	  569.6	 2939.0	...
2124942	  813.3	  569.6	 2939.0	...
2124943	  813.2	  569.5	 2941.0	...
2124944	  813.0	  569.3	 2945.0	...
2124945	  812.9	  569.1	 2948.0	...
2124946	  812.8	  568.9	 2950.0	...
2124947	  812.8	  568.6	 2948.0	...
2124948	  812.8	  568.4	 2946.0	...
2124949	  812.9	  568.5	 2948.0	...
2124950	  813.0	  568.8	 2952.0	...
2124951	  813.1	  569.6	 2956.0	...
2124952	  812.7	  570.1	 2956.0	...
2124953	  812.3	  571.0	 2957.0	...
2124954	  812.0	  571.4	 2958.0	...
2124955	  811.9	  571.2	 2959.0	...
2124956	  811.7	  570.4	 2959.0	...
2124957	  811.6	  569.6	 2961.0	...
2124958	  811.6	  569.0	 2963.0	...
2124959	  811.7	  568.6	 2965.0	...
2124960	  811.8	  568.5	 2965.0	...
2124961	  812.0	  568.9	 2965.0	...
2124962	  812.2	  569.3	 2965.0	...
2124963	  812.3	  569.5	 2966.0	...
2124964	  812.3	  569.6	 2969.0	...
2124965	  812.1	  570.0	 2972.0	...
2124966	  811.4	  570.4	 2974.0	...
2124967	  810.8	  570.7	 2977.0	...
2124968	  811.0	  570.7	 2979.0	...
2124969	  811.6	  571.4	 2982.0	...
2124970	  812.1	  572.0	 2983.0	...
2124971	  811.7	  572.8	 2985.0	...
2124972	  811.2	  572.6	 2987.0	...
2124973	  810.6	  571.8	 2990.0	...
2124974	  810.5	  571.1	 2991.0	...
2124975	  810.5	  570.6	 2992.0	...
2124976	  810.7	  570.8	 2989.0	...
2124977	  811.0	  570.9	 2986.0	...
2124978	  811.1	  571.0	 2986.0	...
2124979	  811.2	  571.0	 2989.0	...
2124980	  811.3	  571.0	 2991.0	...
2124981	  811.4	  571.1	 2989.0	...
2124982	  811.5	  571.4	 2988.0	...
2124983	  811.7	  571.7	 2989.0	...
2124984	  812.0	  571.8	 2992.0	...
2124985	  812.2	  572.2	 2993.0	...
2124986	  812.3	  572.7	 2994.0	...
2124987	  812.4	  573.3	 2993.0	...
2124988	  812.4	  573.5	 2994.0	...
2124989	  812.2	  573.6	 2995.0	...
2124990	  811.3	  572.7	 2998.0	...
2124991	  810.5	  571.7	 3000.0	...
2124992	  810.1	  571.4	 3004.0	...
2124993	  810.3	  571.9	 3004.0	...
2124994	  810.5	  572.3	 3005.0	...
2124995	  810.5	  571.9	 3005.0	...
2124996	  810.7	  572.0	 3005.0	...
2124997	  810.9	  572.1	 3006.0	...
2124998	  810.8	  572.6	 3006.0	...
2124999	  810.5	  573.0	 3009.0	...
2125000	  810.0	  573.1	 3012.0	...
2125001	  809.8	  572.8	 3015.0	...
2125002	  809.6	  572.6	 3014.0	...
2125003	  809.5	  572.2	 3013.0	...
2125004	  809.5	  571.9	 3013.0	...
2125005	  809.6	  572.1	 3015.0	...
2125006	  809.8	  572.9	 3017.0	...
2125007	  810.0	  574.1	 3018.0	...
2125008	  810.3	  574.8	 3017.0	...
2125009	  810.5	  575.2	 3017.0	...
2125010	  810.4	  575.0	 3019.0	...
2125011	  810.1	  574.9	 3021.0	...
2125012	  809.5	  574.7	 3023.0	...
2125013	  809.2	  573.7	 3024.0	...
2125014	  809.0	  572.7	 3025.0	...
2125015	  809.1	  571.7	 3024.0	...
2125016	  809.2	  571.6	 3023.0	...
2125017	  809.2	  571.6	 3022.0	...
2125018	  809.0	  571.6	 3021.0	...
2125019	  808.8	  571.6	 3020.0	...
2125020	  808.7	  572.7	 3020.0	...
2125021	  808.6	  573.8	 3020.0	...
2125022	  808.7	  574.6	 3019.0	...
2125023	  808.9	  574.3	 3019.0	...
2125024	  809.1	  574.1	 3023.0	...
2125025	  808.9	  574.2	 3027.0	...
2125026	  808.7	  574.3	 3030.0	...
2125027	  808.5	  574.5	 3030.0	...
2125028	  808.4	  573.8	 3030.0	...
2125029	  808.3	  573.0	 3028.0	...
2125030	  808.4	  572.7	 3027.0	...
2125031	  809.3	  573.2	 3028.0	...
2125032	  810.1	  573.5	 3031.0	...
2125033	  810.7	  573.2	 3034.0	...
2125034	  810.3	  573.1	 3038.0	...
2125035	  809.2	  573.2	 3041.0	...
2125036	  808.2	  573.4	 3044.0	...
2125037	  807.5	  574.0	 3046.0	...
2125038	  807.5	  574.5	 3049.0	...
2125039	  807.6	  574.9	 3050.0	...
2125040	  807.9	  574.8	 3049.0	...
2125041	  808.1	  575.0	 3048.0	...
2125042	  808.3	  575.2	 3049.0	...
2125043	  807.9	  575.7	 3050.0	...
2125044	  807.5	  575.9	 3050.0	...
2125045	  807.2	  576.4	 3049.0	...
2125046	  807.2	  576.8	 3050.0	...
2125047	  807.3	  577.0	 3050.0	...
2125048	  807.4	  576.8	 3053.0	...
2125049	  807.3	  576.7	 3054.0	...
2125050	  807.3	  576.5	 3056.0	...
2125051	  807.2	  576.0	 3055.0	...
2125052	  807.2	  575.4	 3055.0	...
2125053	  807.3	  575.1	 3054.0	...
2125054	  807.5	  575.5	 3054.0	...
2125055	  807.7	  576.0	 3055.0	...
2125056	  807.5	  576.2	 3055.0	...
2125057	  807.3	  576.2	 3055.0	...
2125058	  807.0	  576.1	 3053.0	...
2125059	  807.0	  576.1	 3055.0	...
2125060	  806.8	  576.1	 3058.0	...
2125061	  806.6	  575.7	 3060.0	...
2125062	  806.6	  575.2	 3061.0	...
2125063	  806.9	  574.8	 3062.0	...
2125064	  807.2	  575.0	 3065.0	...
2125065	  807.2	  575.3	 3067.0	...
2125066	  807.3	  575.7	 3070.0	...
2125067	  807.4	  576.3	 3070.0	...
2125068	  807.7	  576.8	 3071.0	...
2125069	  807.9	  577.1	 3073.0	...
2125070	  807.9	  577.1	 3075.0	...
2125071	  807.7	  576.9	 3077.0	...
2125072	  807.1	  577.0	 3077.0	...
2125073	  806.6	  577.2	 3077.0	...
2125074	  806.3	  577.6	 3077.0	...
2125075	  806.4	  577.7	 3077.0	...
2125076	  806.4	  577.4	 3078.0	...
2125077	  806.3	  577.2	 3079.0	...
2125078	  806.2	  576.9	 3079.0	...
2125079	  806.1	  576.8	 3080.0	...
2125080	  806.0	  576.3	 3081.0	...
2125081	  805.9	  575.8	 3083.0	...
2125082	  805.7	  575.6	 3082.0	...
2125083	  805.5	  576.0	 3082.0	...
2125084	  805.3	  576.0	 3082.0	...
2125085	  805.3	  575.7	 3083.0	...
2125086	  805.3	  575.6	 3084.0	...
2125087	  805.1	  575.7	 3085.0	...
2125088	  805.0	  575.9	 3085.0	...
2125089	  805.0	  575.8	 3087.0	...
2125090	  805.2	  575.8	 3088.0	...
MSG	2125091 0000 _ Number On
2125091	  805.3	  575.4	 3088.0	...
2125092	  805.3	  574.9	 3087.0	...
2125093	  805.7	  575.9	 3086.0	...
2125094	  806.1	  577.3	 3085.0	...
2125095	  806.5	  577.8	 3086.0	...
2125096	  806.5	  576.8	 3087.0	...
2125097	  806.5	  575.4	 3088.0	...
2125098	  806.4	  574.9	 3091.0	...
2125099	  806.3	  575.1	 3094.0	...
2125100	  806.2	  575.8	 3097.0	...
2125101	  806.4	  576.4	 3098.0	...
2125102	  806.5	  576.1	 3099.0	...
2125103	  806.5	  575.9	 3100.0	...
2125104	  806.2	  575.6	 3100.0	...
2125105	  806.0	  575.5	 3100.0	...
2125106	  806.3	  575.9	 3100.0	...
2125107	  806.9	  576.8	 3102.0	...
2125108	  807.4	  577.8	 3104.0	...
2125109	  807.3	  578.3	 3106.0	...
2125110	  807.1	  578.5	 3104.0	...
2125111	  807.2	  578.5	 3103.0	...
2125112	  807.3	  578.8	 3102.0	...
2125113	  807.4	  579.1	 3102.0	...
2125114	  806.7	  579.8	 3102.0	...
2125115	  806.0	  580.2	 3102.0	...
2125116	  805.4	  580.0	 3102.0	...
2125117	  805.5	  579.2	 3105.0	...
2125118	  805.5	  578.4	 3108.0	...
2125119	  805.5	  578.0	 3112.0	...
2125120	  805.6	  577.9	 3113.0	...
2125121	  806.0	  577.9	 3113.0	...
2125122	  806.3	  577.8	 3112.0	...
2125123	  806.5	  577.7	 3112.0	...
2125124	  806.7	  577.5	 3110.0	...
2125125	  806.9	  577.3	 3109.0	...
2125126	  807.0	  577.1	 3109.0	...
2125127	  806.9	  577.3	 3111.0	...
2125128	  806.7	  577.4	 3112.0	...
2125129	  806.1	  577.6	 3112.0	...
2125130	  805.6	  578.1	 3112.0	...
2125131	  805.8	  578.5	 3113.0	...
2125132	  806.2	  578.9	 3115.0	...
2125133	  806.5	  578.0	 3117.0	...
2125134	  806.1	  577.2	 3118.0	...
2125135	  805.3	  576.5	 3118.0	...
2125136	  804.6	  576.6	 3118.0	...
2125137	  805.0	  576.4	 3118.0	...
2125138	  805.5	  575.6	 3118.0	...
2125139	  806.1	  574.9	 3119.0	...
2125140	  806.3	  575.5	 3121.0	...
2125141	  806.2	  576.6	 3122.0	...
2125142	  806.0	  577.4	 3121.0	...
2125143	  805.8	  577.1	 3121.0	...
2125144	  805.9	  577.8	 3120.0	...
2125145	  806.1	  578.7	 3119.0	...
2125146	  806.4	  579.5	 3118.0	...
2125147	  806.6	  579.4	 3115.0	...
2125148	  806.6	  579.5	 3115.0	...
2125149	  806.5	  579.8	 3117.0	...
2125150	  806.4	  579.9	 3119.0	...
2125151	  806.5	  579.9	 3123.0	...
2125152	  806.4	  579.7	 3124.0	...
2125153	  805.7	  579.4	 3125.0	...
2125154	  805.0	  578.6	 3124.0	...
2125155	  804.8	  577.6	 3125.0	...
2125156	  805.5	  576.7	 3125.0	...
2125157	  806.2	  576.6	 3125.0	...
2125158	  805.8	  576.6	 3124.0	...
2125159	  805.2	  577.3	 3124.0	...
2125160	  805.2	  577.8	 3123.0	...
2125161	  805.9	  578.5	 3122.0	...
2125162	  806.4	  578.7	 3121.0	...
2125163	  806.5	  579.0	 3122.0	...
2125164	  806.5	  579.1	 3124.0	...
2125165	  806.7	  579.0	 3127.0	...
2125166	  806.6	  579.1	 3129.0	...
2125167	  805.6	  579.4	 3130.0	...
2125168	  804.5	  579.6	 3130.0	...
EFIX R   2123324	2125168	1845	  820.2	  559.1	   2581
SSACC R  2125169
2125169	  803.4	  579.8	 3130.0	...
2125170	  801.8	  579.4	 3130.0	...
2125171	  800.1	  578.7	 3131.0	...
2125172	  797.8	  577.0	 3132.0	...
2125173	  795.0	  575.6	 3134.0	...
2125174	  792.0	  573.9	 3135.0	...
2125175	  787.0	  573.7	 3134.0	...
2125176	  783.4	  573.5	 3133.0	...
2125177	  778.6	  573.3	 3133.0	...
2125178	  775.9	  572.4	 3134.0	...
2125179	  772.5	  571.7	 3135.0	...
2125180	  769.8	  571.2	 3136.0	...
2125181	  767.0	  571.0	 3137.0	...
2125182	  765.1	  570.7	 3138.0	...
2125183	  763.8	  569.8	 3139.0	...
2125184	  763.3	  568.6	 3139.0	...
2125185	  763.4	  567.4	 3139.0	...
2125186	  764.1	  568.0	 3138.0	...
2125187	  766.5	  568.4	 3138.0	...
2125188	  768.7	  567.8	 3137.0	...
2125189	  771.0	  566.5	 3136.0	...
2125190	  774.0	  566.6	 3135.0	...
ESACC R  2125169	2125190	22	  803.4	  579.8	  774.0	  566.6	   0.69	     75
SFIX R   2125191
2125191	  777.2	  567.8	 3133.0	...
2125192	  781.2	  568.7	 3131.0	...
2125193	  783.4	  568.5	 3128.0	...
2125194	  785.9	  568.2	 3125.0	...
2125195	  787.1	  568.1	 3125.0	...
2125196	  788.0	  567.9	 3125.0	...
2125197	  788.3	  567.9	 3125.0	...
2125198	  788.6	  568.0	 3126.0	...
2125199	  788.3	  567.4	 3127.0	...
2125200	  787.7	  566.8	 3128.0	...
2125201	  787.1	  566.7	 3129.0	...
2125202	  786.5	  567.2	 3128.0	...
2125203	  785.9	  567.6	 3128.0	...
2125204	  785.5	  567.4	 3132.0	...
2125205	  785.5	  567.0	 3137.0	...
2125206	  785.1	  566.8	 3140.0	...
2125207	  784.6	  567.7	 3137.0	...
2125208	  784.3	  568.7	 3135.0	...
2125209	  784.3	  569.7	 3136.0	...
2125210	  784.4	  569.5	 3136.0	...
2125211	  784.7	  568.9	 3136.0	...
2125212	  785.0	  568.3	 3136.0	...
2125213	  785.3	  567.5	 3135.0	...
2125214	  785.5	  567.2	 3134.0	...
2125215	  785.7	  567.0	 3134.0	...
2125216	  785.7	  567.2	 3134.0	...
2125217	  785.8	  567.5	 3134.0	...
2125218	  785.8	  567.7	 3134.0	...
2125219	  786.1	  567.7	 3135.0	...
2125220	  786.2	  567.7	 3136.0	...
2125221	  786.1	  568.6	 3138.0	...
2125222	  785.9	  569.5	 3139.0	...
2125223	  785.5	  570.0	 3136.0	...
2125224	  785.1	  569.6	 3131.0	...
2125225	  785.0	  569.2	 3128.0	...
2125226	  784.9	  569.0	 3129.0	...
2125227	  784.9	  568.9	 3131.0	...
2125228	  784.8	  568.8	 3131.0	...
2125229	  784.8	  568.8	 3132.0	...
2125230	  784.3	  568.9	 3132.0	...
2125231	  784.0	  568.8	 3132.0	...
2125232	  783.6	  568.7	 3133.0	...
2125233	  783.7	  568.7	 3134.0	...
2125234	  783.7	  568.9	 3134.0	...
2125235	  783.7	  569.2	 3133.0	...
2125236	  784.2	  569.5	 3133.0	...
2125237	  784.7	  569.7	 3134.0	...
2125238	  785.2	  569.0	 3134.0	...
2125239	  785.1	  568.2	 3134.0	...
2125240	  785.1	  567.5	 3134.0	...
2125241	  785.2	  567.5	 3134.0	...
2125242	  785.2	  567.6	 3134.0	...
2125243	  785.0	  567.5	 3136.0	...
2125244	  784.8	  567.5	 3138.0	...
2125245	  784.4	  567.3	 3139.0	...
2125246	  784.2	  567.1	 3139.0	...
2125247	  784.1	  567.0	 3138.0	...
2125248	  784.3	  567.2	 3137.0	...
2125249	  784.4	  567.5	 3138.0	...
2125250	  784.4	  567.6	 3139.0	...
2125251	  784.3	  567.7	 3140.0	...
2125252	  784.4	  567.8	 3139.0	...
2125253	  784.4	  567.9	 3139.0	...
2125254	  784.3	  567.9	 3139.0	...
2125255	  784.2	  568.1	 3138.0	...
2125256	  784.2	  568.7	 3137.0	...
2125257	  784.2	  569.2	 3136.0	...
2125258	  784.3	  569.8	 3137.0	...
2125259	  784.4	  569.9	 3139.0	...
2125260	  784.6	  570.1	 3140.0	...
2125261	  784.6	  570.5	 3138.0	...
2125262	  784.6	  571.1	 3137.0	...
2125263	  784.9	  571.5	 3137.0	...
2125264	  785.0	  570.8	 3136.0	...
2125265	  785.1	  570.1	 3137.0	...
2125266	  784.9	  569.5	 3137.0	...
2125267	  784.8	  569.7	 3139.0	...
2125268	  784.7	  569.9	 3135.0	...
2125269	  784.7	  570.1	 3132.0	...
2125270	  784.9	  569.7	 3131.0	...
2125271	  785.0	  569.2	 3134.0	...
2125272	  785.3	  568.9	 3137.0	...
2125273	  785.4	  569.7	 3136.0	...
2125274	  785.8	  570.3	 3137.0	...
2125275	  786.0	  570.3	 3137.0	...
2125276	  785.9	  569.6	 3138.0	...
2125277	  785.6	  569.8	 3140.0	...
2125278	  784.9	  570.6	 3141.0	...
2125279	  784.6	  571.3	 3140.0	...
2125280	  784.2	  571.4	 3139.0	...
2125281	  784.2	  570.4	 3137.0	...
2125282	  784.2	  569.5	 3138.0	...
2125283	  784.2	  568.7	 3138.0	...
2125284	  784.5	  569.4	 3138.0	...
2125285	  784.8	  570.2	 3138.0	...
2125286	  785.0	  570.9	 3138.0	...
2125287	  785.0	  571.2	 3138.0	...
2125288	  785.0	  571.7	 3138.0	...
2125289	  785.0	  572.0	 3139.0	...
2125290	  785.0	  571.6	 3140.0	...
2125291	  785.1	  571.2	 3141.0	...
2125292	  785.1	  571.1	 3140.0	...
2125293	  785.2	  571.5	 3140.0	...
2125294	  785.2	  571.5	 3139.0	...
2125295	  785.3	  571.1	 3139.0	...
2125296	  785.3	  570.8	 3138.0	...
2125297	  785.2	  570.2	 3138.0	...
2125298	  785.2	  569.5	 3139.0	...
2125299	  785.3	  568.7	 3138.0	...
2125300	  785.5	  568.5	 3136.0	...
2125301	  785.7	  568.5	 3134.0	...
2125302	  785.3	  569.6	 3136.0	...
2125303	  784.8	  570.9	 3138.0	...
2125304	  784.4	  572.0	 3134.0	...
2125305	  784.6	  572.1	 3128.0	...
2125306	  784.8	  572.0	 3122.0	...
2125307	  784.9	  570.9	 3126.0	...
2125308	  784.9	  569.9	 3129.0	...
2125309	  784.9	  569.5	 3133.0	...
2125310	  784.9	  570.3	 3133.0	...
2125311	  784.9	  571.1	 3134.0	...
2125312	  784.9	  571.3	 3135.0	...
2125313	  784.8	  571.1	 3134.0	...
2125314	  784.8	  570.7	 3133.0	...
2125315	  784.9	  570.7	 3131.0	...
2125316	  785.0	  571.0	 3132.0	...
2125317	  785.2	  571.4	 3133.0	...
2125318	  785.2	  571.4	 3134.0	...
2125319	  784.9	  571.4	 3133.0	...
2125320	  784.6	  571.1	 3129.0	...
2125321	  784.6	  570.8	 3126.0	...
2125322	  785.0	  570.6	 3124.0	...
2125323	  785.4	  570.5	 3124.0	...
2125324	  785.3	  570.2	 3124.0	...
2125325	  785.3	  569.7	 3123.0	...
2125326	  785.3	  569.1	 3126.0	...
2125327	  785.4	  569.2	 3128.0	...
2125328	  785.4	  569.8	 3128.0	...
2125329	  785.5	  570.9	 3125.0	...
2125330	  785.5	  571.6	 3122.0	...
2125331	  785.5	  572.2	 3123.0	...
2125332	  785.8	  572.3	 3124.0	...
2125333	  786.1	  572.4	 3124.0	...
2125334	  786.4	  572.2	 3123.0	...
2125335	  786.3	  572.0	 3122.0	...
2125336	  786.1	  571.5	 3121.0	...
2125337	  786.0	  571.1	 3120.0	...
2125338	  786.0	  570.9	 3118.0	...
2125339	  786.0	  570.9	 3117.0	...
2125340	  785.8	  571.1	 3117.0	...
2125341	  785.7	  571.2	 3117.0	...
2125342	  785.6	  570.9	 3117.0	...
2125343	  785.8	  570.7	 3117.0	...
2125344	  785.7	  570.5	 3117.0	...
2125345	  785.6	  570.5	 3118.0	...
2125346	  785.3	  570.2	 3119.0	...
2125347	  786.0	  569.8	 3120.0	...
2125348	  786.7	  569.3	 3122.0	...
2125349	  787.4	  569.1	 3123.0	...
2125350	  787.4	  569.9	 3124.0	...
2125351	  787.4	  570.7	 3123.0	...
2125352	  787.3	  571.6	 3122.0	...
2125353	  787.2	  571.5	 3121.0	...
2125354	  786.9	  571.5	 3120.0	...
2125355	  786.5	  571.8	 3119.0	...
2125356	  786.0	  572.2	 3119.0	...
2125357	  785.9	  572.5	 3116.0	...
2125358	  786.2	  572.5	 3114.0	...
2125359	  786.7	  572.5	 3112.0	...
2125360	  787.2	  572.5	 3113.0	...
2125361	  787.3	  572.5	 3114.0	...
2125362	  787.5	  572.4	 3115.0	...
2125363	  787.7	  572.2	 3113.0	...
2125364	  787.9	  571.9	 3112.0	...
2125365	  787.9	  571.8	 3111.0	...
2125366	  787.8	  572.5	 3111.0	...
2125367	  787.7	  573.4	 3111.0	...
2125368	  787.4	  574.5	 3112.0	...
2125369	  787.5	  574.6	 3113.0	...
2125370	  787.7	  574.6	 3115.0	...
2125371	  788.1	  574.4	 3116.0	...
2125372	  788.5	  574.2	 3115.0	...
2125373	  788.8	  573.9	 3112.0	...
2125374	  788.6	  573.6	 3112.0	...
2125375	  788.1	  573.6	 3114.0	...
2125376	  787.7	  573.3	 3115.0	...
2125377	  787.8	  573.0	 3115.0	...
2125378	  787.9	  572.7	 3115.0	...
2125379	  788.0	  572.7	 3113.0	...
2125380	  787.6	  573.6	 3112.0	...
2125381	  787.3	  574.5	 3110.0	...
2125382	  786.9	  575.5	 3109.0	...
2125383	  787.0	  575.9	 3109.0	...
2125384	  787.1	  576.4	 3108.0	...
2125385	  787.5	  576.8	 3109.0	...
2125386	  787.9	  576.8	 3110.0	...
2125387	  788.4	  576.9	 3111.0	...
2125388	  788.4	  577.1	 3110.0	...
2125389	  788.5	  577.3	 3109.0	...
2125390	  788.6	  577.4	 3108.0	...
2125391	  788.6	  577.0	 3107.0	...
2125392	  788.6	  576.6	 3107.0	...
2125393	  788.6	  576.1	 3106.0	...
2125394	  788.6	  576.2	 3108.0	...
2125395	  788.7	  576.1	 3110.0	...
2125396	  788.7	  576.1	 3113.0	...
2125397	  788.8	  576.0	 3114.0	...
2125398	  788.8	  576.0	 3113.0	...
2125399	  788.8	  576.0	 3109.0	...
2125400	  788.6	  576.1	 3104.0	...
2125401	  788.4	  576.3	 3104.0	...
2125402	  788.3	  576.5	 3108.0	...
2125403	  788.6	  576.7	 3112.0	...
2125404	  788.9	  576.7	 3114.0	...
2125405	  789.1	  577.1	 3115.0	...
2125406	  789.4	  577.6	 3116.0	...
2125407	  789.8	  578.0	 3116.0	...
MSG	2125408 0000 _ Number Off
2125408	  790.2	  578.0	 3116.0	...
2125409	  790.5	  578.0	 3115.0	...
2125410	  790.6	  578.0	 3113.0	...
2125411	  790.4	  578.1	 3112.0	...
2125412	  790.2	  578.3	 3109.0	...
2125413	  789.9	  578.8	 3108.0	...
2125414	  789.8	  579.1	 3106.0	...
2125415	  789.6	  578.9	 3106.0	...
2125416	  789.6	  578.4	 3106.0	...
2125417	  789.7	  577.8	 3106.0	...
2125418	  789.9	  578.4	 3106.0	...
2125419	  789.9	  579.0	 3107.0	...
2125420	  789.9	  579.5	 3108.0	...
2125421	  790.1	  579.3	 3109.0	...
2125422	  790.3	  579.1	 3111.0	...
2125423	  790.5	  579.0	 3112.0	...
2125424	  790.5	  579.1	 3112.0	...
2125425	  790.5	  579.1	 3112.0	...
2125426	  790.5	  579.2	 3111.0	...
2125427	  790.6	  579.2	 3110.0	...
2125428	  790.8	  579.2	 3110.0	...
2125429	  790.8	  579.4	 3110.0	...
2125430	  790.8	  579.7	 3110.0	...
2125431	  790.7	  579.8	 3109.0	...
2125432	  790.9	  579.7	 3110.0	...
2125433	  791.1	  579.6	 3111.0	...
2125434	  790.9	  579.3	 3113.0	...
2125435	  790.6	  579.2	 3111.0	...
2125436	  790.2	  579.1	 3109.0	...
2125437	  790.4	  579.3	 3106.0	...
2125438	  790.4	  579.4	 3106.0	...
2125439	  790.5	  579.3	 3106.0	...
2125440	  790.5	  579.2	 3106.0	...
2125441	  790.6	  579.2	 3105.0	...
2125442	  790.8	  579.2	 3105.0	...
2125443	  790.9	  579.3	 3105.0	...
2125444	  791.2	  579.6	 3105.0	...
2125445	  791.4	  580.0	 3106.0	...
2125446	  791.5	  580.2	 3106.0	...
2125447	  791.4	  580.1	 3106.0	...
2125448	  791.3	  579.9	 3105.0	...
2125449	  791.3	  579.7	 3105.0	...
2125450	  791.3	  579.5	 3105.0	...
2125451	  791.4	  579.3	 3105.0	...
2125452	  791.6	  579.1	 3106.0	...
2125453	  791.7	  578.9	 3107.0	...
2125454	  791.5	  579.0	 3108.0	...
2125455	  791.5	  579.1	 3109.0	...
2125456	  791.7	  579.2	 3109.0	...
2125457	  792.0	  579.5	 3109.0	...
2125458	  792.1	  579.8	 3109.0	...
2125459	  792.1	  580.0	 3109.0	...
2125460	  792.1	  580.5	 3108.0	...
2125461	  792.0	  581.1	 3106.0	...
2125462	  791.8	  581.9	 3105.0	...
2125463	  791.6	  582.2	 3104.0	...
2125464	  791.3	  582.4	 3106.0	...
2125465	  791.2	  582.5	 3109.0	...
2125466	  791.2	  582.5	 3110.0	...
2125467	  791.5	  582.6	 3110.0	...
2125468	  791.7	  582.7	 3110.0	...
2125469	  791.7	  582.4	 3110.0	...
2125470	  791.6	  582.2	 3111.0	...
2125471	  791.4	  582.0	 3110.0	...
2125472	  791.4	  582.1	 3109.0	...
2125473	  791.4	  582.3	 3108.0	...
2125474	  791.6	  582.5	 3108.0	...
2125475	  791.8	  582.7	 3107.0	...
2125476	  791.9	  582.6	 3108.0	...
2125477	  792.0	  582.7	 3109.0	...
2125478	  792.1	  582.9	 3107.0	...
2125479	  792.2	  582.0	 3103.0	...
2125480	  792.2	  580.8	 3099.0	...
2125481	  792.3	  580.3	 3101.0	...
2125482	  792.2	  581.0	 3105.0	...
2125483	  792.2	  581.5	 3109.0	...
2125484	  792.4	  581.3	 3109.0	...
2125485	  792.8	  581.1	 3110.0	...
2125486	  793.4	  580.7	 3110.0	...
2125487	  793.6	  580.6	 3110.0	...
2125488	  794.0	  580.7	 3110.0	...
2125489	  794.1	  581.0	 3109.0	...
2125490	  794.1	  581.3	 3108.0	...
2125491	  793.9	  581.3	 3109.0	...
2125492	  793.9	  581.3	 3110.0	...
2125493	  794.1	  581.3	 3111.0	...
2125494	  794.3	  581.1	 3111.0	...
2125495	  794.4	  580.9	 3111.0	...
2125496	  794.3	  580.8	 3111.0	...
2125497	  794.3	  580.8	 3111.0	...
2125498	  794.4	  580.9	 3111.0	...
2125499	  794.1	  581.0	 3109.0	...
2125500	  793.8	  581.1	 3107.0	...
2125501	  793.5	  581.1	 3107.0	...
2125502	  793.6	  581.0	 3109.0	...
2125503	  793.7	  580.9	 3111.0	...
2125504	  793.8	  580.8	 3112.0	...
2125505	  794.0	  580.9	 3111.0	...
2125506	  794.0	  581.1	 3109.0	...
2125507	  793.9	  581.4	 3108.0	...
2125508	  793.7	  581.4	 3108.0	...
2125509	  793.4	  581.2	 3108.0	...
2125510	  794.0	  581.1	 3109.0	...
2125511	  794.8	  581.0	 3110.0	...
2125512	  795.7	  580.9	 3111.0	...
2125513	  795.8	  580.7	 3111.0	...
2125514	  795.9	  580.1	 3111.0	...
2125515	  795.8	  579.6	 3111.0	...
2125516	  795.4	  579.3	 3112.0	...
2125517	  794.9	  579.4	 3111.0	...
2125518	  794.4	  579.5	 3112.0	...
2125519	  794.3	  579.5	 3112.0	...
2125520	  794.3	  580.0	 3113.0	...
2125521	  794.4	  580.4	 3111.0	...
2125522	  794.7	  580.3	 3110.0	...
2125523	  794.9	  579.8	 3109.0	...
2125524	  795.1	  579.2	 3110.0	...
2125525	  795.5	  579.1	 3111.0	...
2125526	  795.8	  579.0	 3112.0	...
2125527	  796.2	  578.9	 3113.0	...
2125528	  796.2	  579.2	 3111.0	...
2125529	  796.2	  579.4	 3109.0	...
2125530	  795.5	  579.7	 3107.0	...
2125531	  794.9	  580.1	 3107.0	...
2125532	  794.5	  580.5	 3107.0	...
2125533	  794.9	  580.7	 3106.0	...
2125534	  795.1	  580.8	 3105.0	...
2125535	  795.2	  580.8	 3103.0	...
2125536	  795.2	  580.7	 3102.0	...
2125537	  795.6	  580.5	 3101.0	...
2125538	  795.9	  580.3	 3101.0	...
2125539	  796.3	  580.2	 3098.0	...
2125540	  796.4	  580.1	 3095.0	...
2125541	  796.5	  580.0	 3092.0	...
2125542	  796.6	  579.9	 3093.0	...
2125543	  796.2	  579.9	 3092.0	...
2125544	  795.7	  580.0	 3089.0	...
2125545	  795.3	  580.1	 3086.0	...
2125546	  795.4	  579.9	 3083.0	...
2125547	  795.6	  579.7	 3083.0	...
2125548	  795.8	  579.8	 3083.0	...
2125549	  796.4	  580.0	 3082.0	...
2125550	  796.8	  580.0	 3081.0	...
2125551	  796.9	  579.6	 3079.0	...
2125552	  796.7	  579.0	 3079.0	...
2125553	  796.5	  578.6	 3080.0	...
2125554	  796.4	  578.7	 3079.0	...
2125555	  796.5	  578.7	 3079.0	...
2125556	  796.7	  578.7	 3079.0	...
2125557	  796.9	  578.7	 3076.0	...
2125558	  797.2	  578.9	 3072.0	...
2125559	  797.3	  578.8	 3069.0	...
2125560	  797.5	  578.6	 3069.0	...
2125561	  797.9	  578.5	 3068.0	...
2125562	  798.2	  578.7	 3067.0	...
2125563	  797.9	  578.2	 3067.0	...
2125564	  797.4	  577.9	 3066.0	...
2125565	  796.9	  577.7	 3065.0	...
2125566	  796.9	  578.3	 3063.0	...
2125567	  796.9	  578.5	 3061.0	...
2125568	  796.8	  578.5	 3058.0	...
2125569	  796.8	  578.5	 3055.0	...
2125570	  796.9	  578.5	 3055.0	...
2125571	  797.1	  578.4	 3054.0	...
2125572	  797.4	  578.4	 3053.0	...
2125573	  797.8	  578.4	 3052.0	...
2125574	  797.9	  578.4	 3053.0	...
2125575	  797.9	  578.6	 3055.0	...
2125576	  797.8	  578.9	 3056.0	...
2125577	  797.7	  578.5	 3053.0	...
2125578	  797.6	  578.2	 3046.0	...
2125579	  797.6	  578.2	 3038.0	...
2125580	  798.1	  578.6	 3032.0	...
2125581	  798.5	  578.8	 3030.0	...
2125582	  798.8	  578.7	 3030.0	...
2125583	  798.6	  578.7	 3030.0	...
2125584	  798.3	  579.1	 3029.0	...
2125585	  798.2	  579.5	 3028.0	...
2125586	  798.1	  579.9	 3027.0	...
2125587	  798.2	  579.8	 3025.0	...
2125588	  798.5	  579.6	 3024.0	...
2125589	  798.7	  579.3	 3023.0	...
2125590	  798.7	  579.1	 3022.0	...
2125591	  798.5	  578.9	 3019.0	...
2125592	  798.2	  579.0	 3016.0	...
2125593	  798.2	  579.0	 3016.0	...
2125594	  798.3	  578.7	 3013.0	...
2125595	  798.7	  578.4	 3010.0	...
2125596	  799.3	  578.1	 3006.0	...
2125597	  800.1	  577.7	 3005.0	...
2125598	  800.7	  577.2	 3004.0	...
2125599	  800.4	  576.7	 3001.0	...
2125600	  799.6	  576.4	 3000.0	...
2125601	  799.1	  576.4	 2997.0	...
2125602	  799.5	  576.4	 2995.0	...
2125603	  799.8	  576.4	 2993.0	...
2125604	  800.0	  576.3	 2995.0	...
2125605	  800.2	  576.1	 2997.0	...
2125606	  800.7	  576.3	 2995.0	...
2125607	  801.2	  576.5	 2988.0	...
2125608	  801.3	  576.6	 2981.0	...
MSG	2125609 0000 _ Number On
2125609	  801.3	  576.4	 2978.0	...
2125610	  801.3	  576.2	 2979.0	...
2125611	  801.2	  576.3	 2976.0	...
2125612	  801.3	  576.3	 2973.0	...
2125613	  801.4	  576.2	 2969.0	...
2125614	  801.3	  576.1	 2967.0	...
2125615	  801.1	  576.4	 2965.0	...
2125616	  801.8	  576.6	 2964.0	...
2125617	  802.8	  576.8	 2963.0	...
2125618	  804.5	  576.5	 2963.0	...
2125619	  805.3	  576.4	 2959.0	...
2125620	  806.5	  576.0	 2955.0	...
2125621	  808.0	  575.0	 2951.0	...
2125622	  809.5	  574.1	 2951.0	...
2125623	  811.3	  573.3	 2951.0	...
2125624	  812.7	  572.6	 2949.0	...
2125625	  814.0	  571.8	 2947.0	...
2125626	  815.1	  571.2	 2947.0	...
2125627	  815.8	  571.2	 2942.0	...
2125628	  817.3	  571.5	 2935.0	...
2125629	  818.8	  571.7	 2925.0	...
2125630	  820.2	  571.7	 2919.0	...
2125631	  819.9	  571.5	 2915.0	...
2125632	  818.9	  570.7	 2915.0	...
2125633	  818.5	  569.8	 2915.0	...
2125634	  819.1	  569.3	 2916.0	...
2125635	  819.6	  569.7	 2915.0	...
2125636	  818.7	  570.3	 2913.0	...
2125637	  817.7	  570.4	 2912.0	...
2125638	  816.8	  570.5	 2912.0	...
2125639	  816.0	  570.8	 2912.0	...
2125640	  815.4	  571.2	 2908.0	...
2125641	  814.8	  571.6	 2904.0	...
2125642	  814.1	  571.8	 2900.0	...
2125643	  813.7	  571.6	 2901.0	...
2125644	  813.4	  571.5	 2901.0	...
2125645	  813.8	  571.5	 2898.0	...
2125646	  813.9	  571.8	 2894.0	...
2125647	  813.9	  571.9	 2889.0	...
2125648	  814.5	  572.0	 2888.0	...
2125649	  815.1	  572.2	 2887.0	...
2125650	  815.7	  572.3	 2883.0	...
2125651	  815.8	  572.7	 2880.0	...
2125652	  815.9	  573.0	 2877.0	...
2125653	  816.4	  573.4	 2878.0	...
2125654	  816.8	  573.6	 2878.0	...
2125655	  817.1	  573.8	 2875.0	...
2125656	  817.0	  573.9	 2869.0	...
2125657	  816.8	  573.8	 2864.0	...
2125658	  816.8	  573.8	 2862.0	...
2125659	  816.7	  573.7	 2862.0	...
2125660	  816.7	  573.7	 2863.0	...
2125661	  816.7	  573.9	 2862.0	...
2125662	  816.8	  574.0	 2861.0	...
2125663	  816.8	  574.2	 2860.0	...
2125664	  816.8	  574.3	 2859.0	...
2125665	  816.8	  574.3	 2857.0	...
2125666	  816.9	  574.3	 2855.0	...
2125667	  817.0	  573.8	 2850.0	...
2125668	  817.0	  573.3	 2847.0	...
2125669	  817.1	  573.7	 2843.0	...
2125670	  817.2	  574.5	 2842.0	...
2125671	  817.4	  575.2	 2840.0	...
2125672	  817.5	  575.2	 2838.0	...
2125673	  817.6	  575.2	 2835.0	...
2125674	  817.6	  575.3	 2832.0	...
2125675	  817.6	  575.5	 2829.0	...
2125676	  817.6	  575.5	 2828.0	...
2125677	  817.6	  575.4	 2828.0	...
2125678	  817.9	  575.1	 2828.0	...
2125679	  818.0	  575.0	 2825.0	...
2125680	  818.2	  574.8	 2822.0	...
2125681	  818.4	  574.8	 2819.0	...
2125682	  818.8	  574.8	 2819.0	...
2125683	  819.4	  574.8	 2820.0	...
2125684	  819.5	  574.8	 2820.0	...
2125685	  819.6	  574.8	 2816.0	...
2125686	  819.6	  575.0	 2813.0	...
2125687	  819.7	  575.2	 2808.0	...
2125688	  819.7	  575.1	 2805.0	...
2125689	  819.5	  574.9	 2802.0	...
2125690	  819.2	  574.7	 2803.0	...
2125691	  819.1	  574.6	 2805.0	...
2125692	  819.2	  574.4	 2805.0	...
2125693	  819.3	  574.4	 2803.0	...
2125694	  819.3	  574.4	 2800.0	...
2125695	  819.7	  574.2	 2796.0	...
2125696	  820.2	  574.0	 2793.0	...
2125697	  820.8	  574.3	 2790.0	...
2125698	  821.1	  574.7	 2790.0	...
2125699	  821.3	  575.2	 2789.0	...
2125700	  821.5	  575.2	 2788.0	...
2125701	  821.3	  575.6	 2787.0	...
2125702	  821.3	  575.9	 2786.0	...
2125703	  821.3	  576.1	 2785.0	...
2125704	  821.0	  576.0	 2784.0	...
2125705	  820.6	  575.8	 2782.0	...
2125706	  820.2	  575.5	 2780.0	...
2125707	  820.4	  575.8	 2780.0	...
2125708	  820.5	  576.2	 2778.0	...
2125709	  820.7	  576.7	 2776.0	...
2125710	  820.8	  576.7	 2774.0	...
2125711	  820.9	  576.7	 2771.0	...
2125712	  821.1	  577.3	 2769.0	...
2125713	  821.2	  577.9	 2766.0	...
2125714	  821.4	  578.6	 2766.0	...
2125715	  821.6	  578.7	 2765.0	...
2125716	  822.0	  578.7	 2764.0	...
2125717	  822.3	  578.3	 2763.0	...
2125718	  822.4	  577.9	 2760.0	...
2125719	  822.3	  577.6	 2758.0	...
2125720	  822.7	  577.1	 2753.0	...
2125721	  823.1	  576.7	 2750.0	...
2125722	  823.3	  576.3	 2747.0	...
2125723	  822.8	  576.2	 2748.0	...
2125724	  822.4	  575.9	 2748.0	...
2125725	  821.9	  575.7	 2747.0	...
2125726	  821.7	  575.4	 2747.0	...
2125727	  822.3	  575.4	 2745.0	...
2125728	  823.1	  575.7	 2743.0	...
2125729	  823.9	  576.4	 2742.0	...
2125730	  824.0	  577.0	 2741.0	...
2125731	  824.1	  577.1	 2741.0	...
2125732	  824.1	  576.9	 2740.0	...
2125733	  824.1	  576.9	 2739.0	...
2125734	  823.6	  577.4	 2738.0	...
2125735	  823.1	  577.9	 2738.0	...
2125736	  822.4	  578.1	 2737.0	...
2125737	  822.2	  578.1	 2736.0	...
2125738	  822.3	  578.0	 2736.0	...
2125739	  822.5	  577.5	 2734.0	...
2125740	  823.3	  576.7	 2731.0	...
2125741	  823.9	  575.9	 2728.0	...
2125742	  824.3	  575.7	 2728.0	...
2125743	  824.1	  575.7	 2727.0	...
2125744	  824.1	  576.1	 2726.0	...
2125745	  824.2	  576.3	 2723.0	...
2125746	  824.3	  576.3	 2722.0	...
2125747	  824.1	  576.2	 2721.0	...
2125748	  823.9	  576.1	 2721.0	...
2125749	  824.2	  576.2	 2721.0	...
2125750	  824.7	  576.3	 2721.0	...
2125751	  825.2	  576.3	 2721.0	...
2125752	  825.2	  576.2	 2719.0	...
2125753	  825.4	  575.9	 2717.0	...
2125754	  825.6	  575.7	 2714.0	...
2125755	  825.3	  575.9	 2714.0	...
2125756	  824.6	  576.3	 2713.0	...
2125757	  823.9	  576.6	 2712.0	...
2125758	  823.7	  576.6	 2711.0	...
2125759	  823.5	  576.5	 2710.0	...
2125760	  823.4	  576.5	 2710.0	...
2125761	  823.4	  576.5	 2710.0	...
2125762	  823.6	  576.6	 2711.0	...
2125763	  823.8	  576.6	 2708.0	...
2125764	  824.2	  576.6	 2706.0	...
2125765	  824.7	  576.3	 2703.0	...
2125766	  825.3	  576.2	 2701.0	...
2125767	  825.6	  576.1	 2699.0	...
2125768	  825.6	  576.1	 2699.0	...
2125769	  825.2	  576.2	 2699.0	...
2125770	  824.9	  576.2	 2701.0	...
2125771	  824.7	  576.2	 2702.0	...
2125772	  824.7	  575.9	 2702.0	...
2125773	  824.8	  575.7	 2702.0	...
2125774	  824.7	  576.1	 2701.0	...
2125775	  824.7	  576.5	 2699.0	...
2125776	  824.8	  576.9	 2696.0	...
2125777	  824.9	  576.7	 2692.0	...
2125778	  824.9	  576.6	 2689.0	...
2125779	  824.7	  577.1	 2687.0	...
2125780	  824.6	  577.7	 2687.0	...
2125781	  824.7	  578.0	 2688.0	...
2125782	  825.1	  577.8	 2688.0	...
2125783	  825.7	  577.5	 2688.0	...
2125784	  826.2	  577.3	 2689.0	...
2125785	  826.1	  576.8	 2689.0	...
2125786	  825.6	  575.9	 2690.0	...
2125787	  825.4	  575.2	 2691.0	...
2125788	  825.7	  574.6	 2692.0	...
2125789	  826.0	  574.6	 2688.0	...
2125790	  826.2	  574.7	 2685.0	...
2125791	  826.3	  575.3	 2682.0	...
2125792	  826.1	  575.9	 2681.0	...
2125793	  825.8	  576.6	 2681.0	...
2125794	  825.6	  577.2	 2682.0	...
2125795	  825.6	  577.4	 2683.0	...
2125796	  825.7	  577.3	 2684.0	...
2125797	  825.8	  577.0	 2685.0	...
2125798	  825.9	  576.5	 2686.0	...
2125799	  825.8	  576.1	 2687.0	...
2125800	  825.6	  575.7	 2685.0	...
2125801	  825.3	  575.3	 2683.0	...
2125802	  825.2	  575.0	 2681.0	...
2125803	  825.4	  574.7	 2681.0	...
2125804	  825.6	  574.7	 2682.0	...
2125805	  825.8	  574.8	 2683.0	...
2125806	  825.7	  575.3	 2683.0	...
2125807	  825.7	  575.9	 2685.0	...
2125808	  825.8	  576.5	 2686.0	...
2125809	  825.9	  576.7	 2687.0	...
2125810	  825.9	  576.6	 2684.0	...
2125811	  825.9	  576.2	 2682.0	...
2125812	  825.8	  575.7	 2680.0	...
2125813	  826.2	  575.1	 2680.0	...
2125814	  826.6	  574.8	 2681.0	...
2125815	  827.1	  575.2	 2682.0	...
2125816	  826.9	  575.8	 2682.0	...
2125817	  826.6	  576.3	 2682.0	...
2125818	  826.5	  575.6	 2682.0	...
2125819	  826.7	  574.8	 2681.0	...
2125820	  826.9	  574.1	 2680.0	...
2125821	  826.9	  574.0	 2680.0	...
2125822	  826.8	  574.2	 2680.0	...
2125823	  826.7	  574.7	 2680.0	...
2125824	  826.7	  575.5	 2681.0	...
2125825	  826.7	  575.8	 2680.0	...
2125826	  826.6	  576.0	 2679.0	...
2125827	  826.5	  576.1	 2678.0	...
2125828	  826.4	  576.3	 2679.0	...
2125829	  826.7	  576.6	 2680.0	...
2125830	  827.0	  576.8	 2680.0	...
2125831	  827.5	  576.5	 2679.0	...
2125832	  827.6	  576.0	 2680.0	...
2125833	  827.8	  575.5	 2680.0	...
2125834	  827.7	  575.1	 2681.0	...
2125835	  827.6	  574.8	 2680.0	...
2125836	  827.6	  575.4	 2682.0	...
2125837	  827.7	  576.3	 2684.0	...
2125838	  827.9	  577.1	 2685.0	...
2125839	  828.0	  577.1	 2683.0	...
2125840	  828.1	  576.9	 2683.0	...
2125841	  828.2	  576.6	 2683.0	...
2125842	  828.2	  576.2	 2684.0	...
2125843	  828.2	  575.9	 2684.0	...
2125844	  828.1	  576.2	 2685.0	...
2125845	  828.0	  576.7	 2687.0	...
2125846	  828.0	  577.1	 2689.0	...
2125847	  827.6	  577.3	 2690.0	...
2125848	  827.2	  577.7	 2690.0	...
2125849	  826.8	  578.1	 2690.0	...
2125850	  826.7	  577.8	 2692.0	...
2125851	  826.9	  577.4	 2692.0	...
2125852	  827.1	  576.9	 2691.0	...
2125853	  827.2	  577.1	 2691.0	...
2125854	  827.0	  577.1	 2691.0	...
2125855	  826.9	  577.2	 2693.0	...
2125856	  826.8	  577.2	 2696.0	...
2125857	  826.6	  577.1	 2699.0	...
2125858	  826.2	  577.1	 2699.0	...
2125859	  825.9	  577.0	 2700.0	...
2125860	  825.8	  577.0	 2701.0	...
2125861	  826.1	  576.9	 2701.0	...
2125862	  826.6	  577.0	 2700.0	...
2125863	  826.8	  577.1	 2700.0	...
2125864	  826.7	  577.2	 2701.0	...
2125865	  826.3	  577.4	 2701.0	...
2125866	  826.1	  576.9	 2702.0	...
2125867	  826.0	  576.5	 2702.0	...
2125868	  826.2	  575.9	 2704.0	...
2125869	  826.4	  576.1	 2706.0	...
2125870	  826.5	  576.0	 2709.0	...
2125871	  826.4	  575.9	 2709.0	...
2125872	  826.5	  575.7	 2709.0	...
2125873	  826.7	  575.8	 2709.0	...
2125874	  826.9	  575.9	 2710.0	...
2125875	  826.6	  576.0	 2710.0	...
2125876	  826.2	  576.0	 2709.0	...
2125877	  826.0	  576.1	 2711.0	...
2125878	  826.5	  576.8	 2713.0	...
2125879	  826.9	  577.5	 2715.0	...
2125880	  826.9	  578.0	 2715.0	...
2125881	  826.6	  577.8	 2714.0	...
2125882	  826.9	  578.0	 2714.0	...
2125883	  827.4	  578.5	 2713.0	...
2125884	  827.9	  578.6	 2713.0	...
2125885	  827.9	  578.1	 2714.0	...
2125886	  828.0	  577.7	 2714.0	...
2125887	  827.9	  577.7	 2715.0	...
2125888	  827.9	  577.6	 2716.0	...
2125889	  827.8	  577.5	 2719.0	...
2125890	  827.5	  577.4	 2722.0	...
2125891	  826.8	  577.5	 2724.0	...
2125892	  826.1	  577.6	 2724.0	...
2125893	  825.7	  577.7	 2723.0	...
2125894	  825.9	  577.6	 2722.0	...
2125895	  826.1	  577.5	 2720.0	...
2125896	  826.2	  577.6	 2719.0	...
2125897	  826.5	  577.8	 2723.0	...
2125898	  826.6	  578.0	 2727.0	...
2125899	  826.8	  578.1	 2731.0	...
2125900	  826.7	  578.2	 2731.0	...
2125901	  826.6	  578.2	 2731.0	...
2125902	  826.5	  578.1	 2731.0	...
2125903	  826.5	  578.0	 2730.0	...
2125904	  826.5	  578.1	 2729.0	...
2125905	  826.5	  578.2	 2729.0	...
2125906	  826.5	  578.0	 2729.0	...
2125907	  826.2	  577.8	 2730.0	...
2125908	  825.7	  577.6	 2730.0	...
2125909	  825.3	  577.9	 2730.0	...
2125910	  825.2	  577.9	 2729.0	...
2125911	  825.3	  577.8	 2729.0	...
2125912	  825.3	  578.3	 2730.0	...
2125913	  825.0	  578.7	 2732.0	...
2125914	  824.6	  579.3	 2734.0	...
2125915	  824.1	  579.1	 2736.0	...
2125916	  824.2	  579.3	 2739.0	...
2125917	  824.5	  579.6	 2741.0	...
2125918	  824.8	  579.9	 2742.0	...
2125919	  825.0	  580.1	 2742.0	...
2125920	  824.8	  580.4	 2745.0	...
2125921	  824.6	  580.5	 2749.0	...
2125922	  824.5	  580.7	 2751.0	...
MSG	2125923 0000 _ Number Off
2125923	  824.6	  580.6	 2751.0	...
2125924	  824.6	  580.4	 2751.0	...
2125925	  824.5	  579.9	 2752.0	...
2125926	  824.3	  579.4	 2753.0	...
2125927	  824.2	  579.2	 2753.0	...
2125928	  824.3	  579.3	 2752.0	...
2125929	  824.6	  579.3	 2754.0	...
2125930	  824.9	  579.4	 2754.0	...
2125931	  824.9	  579.4	 2755.0	...
2125932	  824.8	  579.5	 2755.0	...
2125933	  824.7	  579.5	 2756.0	...
2125934	  824.7	  579.3	 2760.0	...
2125935	  824.7	  579.2	 2762.0	...
2125936	  825.0	  579.1	 2764.0	...
2125937	  825.2	  579.3	 2763.0	...
2125938	  825.5	  579.2	 2763.0	...
2125939	  825.8	  579.2	 2764.0	...
2125940	  826.0	  578.8	 2765.0	...
2125941	  825.8	  578.5	 2767.0	...
2125942	  825.4	  578.1	 2768.0	...
2125943	  825.1	  578.1	 2769.0	...
2125944	  825.3	  578.0	 2769.0	...
2125945	  825.4	  578.2	 2769.0	...
2125946	  825.4	  578.4	 2771.0	...
2125947	  825.3	  578.6	 2773.0	...
2125948	  825.3	  578.5	 2775.0	...
2125949	  825.4	  578.7	 2775.0	...
2125950	  825.4	  578.9	 2775.0	...
2125951	  825.5	  579.0	 2775.0	...
2125952	  825.7	  579.2	 2779.0	...
2125953	  825.8	  579.3	 2783.0	...
2125954	  825.9	  579.4	 2784.0	...
2125955	  825.9	  579.4	 2782.0	...
2125956	  825.8	  579.1	 2780.0	...
2125957	  825.7	  578.8	 2781.0	...
2125958	  825.7	  578.5	 2781.0	...
2125959	  825.6	  578.5	 2783.0	...
2125960	  825.5	  578.6	 2786.0	...
2125961	  825.3	  578.7	 2789.0	...
2125962	  825.3	  578.8	 2790.0	...
2125963	  825.7	  578.8	 2791.0	...
2125964	  826.0	  578.7	 2791.0	...
2125965	  826.1	  579.0	 2792.0	...
2125966	  825.8	  579.4	 2794.0	...
2125967	  825.5	  579.7	 2795.0	...
2125968	  825.4	  579.7	 2797.0	...
2125969	  825.4	  579.6	 2799.0	...
2125970	  825.0	  579.7	 2803.0	...
2125971	  824.5	  579.9	 2807.0	...
2125972	  824.2	  580.1	 2806.0	...
2125973	  824.3	  580.3	 2803.0	...
2125974	  824.4	  579.9	 2800.0	...
2125975	  824.5	  579.4	 2803.0	...
2125976	  824.6	  579.0	 2805.0	...
2125977	  824.4	  579.0	 2808.0	...
2125978	  824.3	  578.9	 2812.0	...
2125979	  824.2	  578.7	 2816.0	...
2125980	  824.2	  578.6	 2820.0	...
2125981	  824.3	  578.5	 2820.0	...
2125982	  824.4	  578.1	 2817.0	...
2125983	  824.3	  577.7	 2814.0	...
2125984	  824.2	  577.4	 2812.0	...
2125985	  824.2	  577.4	 2813.0	...
2125986	  824.6	  577.6	 2815.0	...
2125987	  824.9	  578.0	 2817.0	...
2125988	  824.8	  578.6	 2819.0	...
2125989	  824.6	  579.0	 2823.0	...
2125990	  824.2	  579.3	 2825.0	...
2125991	  824.0	  579.6	 2826.0	...
2125992	  823.9	  579.7	 2826.0	...
2125993	  823.9	  579.8	 2827.0	...
2125994	  823.7	  579.8	 2829.0	...
2125995	  823.5	  579.9	 2831.0	...
2125996	  823.1	  580.1	 2833.0	...
2125997	  823.1	  580.2	 2834.0	...
2125998	  823.0	  580.1	 2835.0	...
2125999	  823.0	  580.0	 2834.0	...
2126000	  822.9	  580.0	 2834.0	...
2126001	  822.7	  579.7	 2834.0	...
2126002	  822.5	  579.4	 2836.0	...
2126003	  822.5	  579.1	 2840.0	...
2126004	  822.8	  579.0	 2843.0	...
2126005	  823.0	  579.0	 2845.0	...
2126006	  823.1	  578.9	 2845.0	...
2126007	  823.2	  579.6	 2846.0	...
2126008	  823.4	  580.5	 2846.0	...
2126009	  823.7	  581.4	 2845.0	...
2126010	  823.9	  581.3	 2845.0	...
2126011	  823.7	  581.1	 2845.0	...
2126012	  823.6	  581.1	 2845.0	...
2126013	  823.4	  581.4	 2846.0	...
2126014	  823.5	  581.5	 2847.0	...
2126015	  823.2	  581.5	 2847.0	...
2126016	  822.8	  581.8	 2847.0	...
2126017	  822.2	  582.1	 2847.0	...
2126018	  821.7	  582.2	 2852.0	...
2126019	  822.1	  582.0	 2857.0	...
2126020	  822.6	  581.2	 2861.0	...
2126021	  823.2	  580.1	 2862.0	...
2126022	  823.2	  579.2	 2862.0	...
2126023	  823.0	  578.8	 2861.0	...
2126024	  822.8	  579.1	 2861.0	...
2126025	  822.6	  579.4	 2862.0	...
2126026	  822.8	  579.6	 2862.0	...
2126027	  822.9	  580.0	 2863.0	...
2126028	  823.0	  580.5	 2864.0	...
2126029	  822.8	  580.1	 2864.0	...
2126030	  822.6	  579.4	 2865.0	...
2126031	  822.3	  579.1	 2866.0	...
2126032	  822.3	  579.3	 2864.0	...
2126033	  822.2	  579.6	 2862.0	...
2126034	  822.4	  580.3	 2864.0	...
2126035	  822.7	  580.9	 2867.0	...
2126036	  823.0	  581.6	 2870.0	...
2126037	  823.2	  581.1	 2870.0	...
2126038	  823.1	  580.6	 2870.0	...
2126039	  823.1	  581.0	 2869.0	...
2126040	  823.1	  581.8	 2868.0	...
2126041	  823.0	  582.6	 2868.0	...
2126042	  822.8	  582.4	 2869.0	...
2126043	  822.7	  582.2	 2871.0	...
2126044	  822.3	  582.1	 2871.0	...
2126045	  821.9	  582.1	 2871.0	...
2126046	  821.4	  582.2	 2871.0	...
2126047	  821.3	  582.3	 2871.0	...
2126048	  821.2	  582.4	 2871.0	...
2126049	  821.5	  583.0	 2870.0	...
2126050	  821.7	  583.6	 2870.0	...
2126051	  821.6	  584.2	 2870.0	...
2126052	  821.3	  584.1	 2871.0	...
2126053	  821.5	  584.0	 2871.0	...
2126054	  822.0	  583.9	 2871.0	...
2126055	  822.3	  583.9	 2869.0	...
2126056	  822.0	  583.7	 2868.0	...
2126057	  822.0	  583.5	 2869.0	...
2126058	  822.3	  583.1	 2870.0	...
2126059	  822.9	  582.8	 2871.0	...
2126060	  823.1	  582.7	 2872.0	...
2126061	  822.7	  583.0	 2872.0	...
2126062	  822.1	  583.2	 2873.0	...
2126063	  821.6	  583.3	 2873.0	...
2126064	  821.7	  583.2	 2874.0	...
2126065	  821.8	  583.1	 2874.0	...
2126066	  821.8	  583.1	 2875.0	...
2126067	  821.8	  583.3	 2875.0	...
2126068	  821.2	  583.4	 2875.0	...
2126069	  820.6	  583.4	 2875.0	...
2126070	  820.1	  583.4	 2874.0	...
2126071	  820.2	  583.4	 2873.0	...
2126072	  820.3	  583.4	 2871.0	...
2126073	  821.3	  583.1	 2869.0	...
2126074	  822.0	  582.6	 2865.0	...
2126075	  822.6	  582.3	 2863.0	...
2126076	  822.0	  582.0	 2861.0	...
2126077	  821.5	  581.9	 2861.0	...
2126078	  821.3	  582.2	 2860.0	...
2126079	  821.3	  582.5	 2860.0	...
2126080	  821.3	  582.7	 2860.0	...
2126081	  821.3	  582.5	 2861.0	...
2126082	  821.2	  582.5	 2861.0	...
2126083	  821.3	  582.2	 2861.0	...
2126084	  821.3	  582.0	 2861.0	...
2126085	  821.4	  581.9	 2862.0	...
2126086	  822.1	  582.1	 2862.0	...
2126087	  822.8	  582.3	 2862.0	...
2126088	  823.4	  582.6	 2862.0	...
2126089	  823.1	  582.9	 2861.0	...
2126090	  822.9	  583.0	 2859.0	...
2126091	  822.6	  582.9	 2858.0	...
2126092	  822.6	  582.6	 2859.0	...
2126093	  822.6	  582.3	 2861.0	...
2126094	  822.4	  581.6	 2861.0	...
2126095	  822.4	  581.1	 2858.0	...
2126096	  822.4	  580.5	 2856.0	...
2126097	  822.5	  580.4	 2858.0	...
2126098	  822.4	  580.3	 2859.0	...
2126099	  822.4	  580.3	 2857.0	...
2126100	  822.9	  580.1	 2853.0	...
2126101	  823.5	  579.8	 2850.0	...
2126102	  824.0	  579.6	 2849.0	...
2126103	  824.1	  579.4	 2848.0	...
2126104	  824.2	  579.6	 2848.0	...
2126105	  823.8	  580.0	 2848.0	...
2126106	  823.3	  580.2	 2849.0	...
2126107	  823.0	  580.1	 2850.0	...
2126108	  823.3	  579.7	 2850.0	...
2126109	  823.4	  579.3	 2850.0	...
2126110	  823.4	  579.1	 2849.0	...
2126111	  823.3	  579.0	 2848.0	...
2126112	  823.2	  579.8	 2847.0	...
2126113	  823.2	  580.5	 2846.0	...
2126114	  823.4	  581.1	 2847.0	...
2126115	  823.8	  581.2	 2848.0	...
2126116	  824.4	  581.3	 2847.0	...
2126117	  824.8	  581.5	 2843.0	...
2126118	  825.1	  581.4	 2838.0	...
2126119	  825.2	  581.3	 2833.0	...
2126120	  825.2	  581.7	 2833.0	...
2126121	  825.0	  582.2	 2835.0	...
2126122	  824.7	  582.6	 2836.0	...
2126123	  824.8	  582.4	 2836.0	...
2126124	  825.1	  581.8	 2836.0	...
2126125	  825.5	  581.3	 2835.0	...
2126126	  825.5	  581.5	 2835.0	...
2126127	  825.1	  581.9	 2831.0	...
2126128	  824.7	  582.1	 2827.0	...
2126129	  824.3	  582.0	 2824.0	...
2126130	  824.2	  581.8	 2825.0	...
2126131	  824.4	  582.2	 2824.0	...
2126132	  824.5	  582.7	 2820.0	...
2126133	  824.7	  582.9	 2816.0	...
2126134	  824.9	  582.6	 2814.0	...
2126135	  825.0	  582.3	 2813.0	...
2126136	  824.9	  582.0	 2812.0	...
2126137	  824.8	  581.8	 2810.0	...
2126138	  824.9	  581.6	 2809.0	...
2126139	  825.1	  581.5	 2808.0	...
2126140	  825.5	  581.1	 2807.0	...
2126141	  825.7	  580.8	 2806.0	...
2126142	  825.3	  580.6	 2805.0	...
2126143	  824.5	  580.8	 2805.0	...
EFIX R   2125191	2126143	953	  808.4	  576.6	   2929
SSACC R  2126144
2126144	  823.7	  581.5	 2804.0	...
2126145	  821.9	  582.4	 2804.0	...
2126146	  819.0	  583.5	 2803.0	...
2126147	  815.7	  584.1	 2802.0	...
2126148	  812.8	  584.8	 2801.0	...
2126149	  809.5	  586.0	 2801.0	...
2126150	  806.5	  586.8	 2799.0	...
2126151	  804.4	  587.2	 2799.0	...
2126152	  803.0	  587.1	 2798.0	...
ESACC R  2126144	2126152	9	  823.7	  581.5	  803.0	  587.1	   0.46	     55
SFIX R   2126153
2126153	  801.5	  587.1	 2797.0	...
2126154	  800.2	  587.3	 2796.0	...
2126155	  800.1	  587.5	 2794.0	...
2126156	  799.9	  587.9	 2794.0	...
2126157	  799.8	  588.3	 2791.0	...
2126158	  799.6	  588.4	 2789.0	...
2126159	  800.1	  588.3	 2786.0	...
2126160	  800.5	  588.2	 2787.0	...
2126161	  801.9	  588.2	 2787.0	...
2126162	  802.8	  588.3	 2787.0	...
2126163	  803.7	  588.4	 2788.0	...
2126164	  804.8	  588.2	 2788.0	...
2126165	  805.9	  587.9	 2787.0	...
2126166	  807.1	  587.7	 2785.0	...
2126167	  807.7	  587.6	 2784.0	...
2126168	  808.2	  587.4	 2780.0	...
2126169	  808.6	  587.2	 2777.0	...
2126170	  809.2	  586.8	 2775.0	...
2126171	  809.7	  586.4	 2775.0	...
2126172	  810.4	  586.1	 2776.0	...
2126173	  810.5	  586.2	 2775.0	...
2126174	  810.6	  586.3	 2774.0	...
2126175	  810.6	  586.5	 2772.0	...
2126176	  810.8	  587.0	 2772.0	...
2126177	  810.9	  587.5	 2772.0	...
2126178	  810.6	  587.9	 2773.0	...
2126179	  810.2	  587.7	 2774.0	...
2126180	  809.7	  587.6	 2774.0	...
2126181	  809.8	  587.5	 2768.0	...
2126182	  809.9	  587.6	 2763.0	...
2126183	  809.8	  587.7	 2757.0	...
2126184	  809.8	  587.8	 2758.0	...
2126185	  809.7	  587.8	 2758.0	...
2126186	  809.6	  587.3	 2758.0	...
2126187	  810.4	  586.6	 2759.0	...
2126188	  811.3	  585.8	 2759.0	...
2126189	  812.2	  585.7	 2758.0	...
2126190	  812.5	  585.8	 2757.0	...
2126191	  812.5	  586.1	 2754.0	...
2126192	  812.5	  586.3	 2752.0	...
2126193	  812.4	  585.8	 2749.0	...
2126194	  812.2	  585.2	 2748.0	...
2126195	  811.8	  584.6	 2746.0	...
2126196	  811.6	  584.7	 2746.0	...
2126197	  811.6	  584.7	 2747.0	...
2126198	  811.7	  585.0	 2747.0	...
2126199	  811.8	  585.5	 2748.0	...
2126200	  812.4	  585.9	 2748.0	...
2126201	  812.9	  585.9	 2749.0	...
2126202	  813.4	  585.8	 2748.0	...
2126203	  813.4	  585.7	 2746.0	...
2126204	  813.3	  585.7	 2744.0	...
2126205	  813.2	  586.1	 2743.0	...
2126206	  813.2	  586.6	 2744.0	...
2126207	  813.2	  587.1	 2741.0	...
2126208	  812.9	  586.6	 2739.0	...
2126209	  812.5	  586.7	 2737.0	...
2126210	  812.0	  586.6	 2736.0	...
2126211	  811.7	  586.8	 2737.0	...
2126212	  811.8	  586.5	 2737.0	...
2126213	  811.9	  586.2	 2737.0	...
2126214	  812.0	  586.0	 2736.0	...
2126215	  812.2	  585.4	 2736.0	...
2126216	  812.4	  585.1	 2736.0	...
2126217	  812.6	  585.0	 2736.0	...
2126218	  812.6	  585.1	 2736.0	...
2126219	  812.6	  585.2	 2735.0	...
2126220	  812.6	  585.2	 2733.0	...
2126221	  812.6	  585.3	 2731.0	...
2126222	  812.5	  585.5	 2730.0	...
2126223	  812.5	  585.8	 2729.0	...
2126224	  812.5	  585.8	 2728.0	...
2126225	  812.6	  585.8	 2728.0	...
2126226	  812.8	  586.4	 2728.0	...
2126227	  813.0	  587.4	 2727.0	...
2126228	  813.3	  588.3	 2726.0	...
2126229	  813.4	  588.4	 2723.0	...
2126230	  813.4	  588.3	 2723.0	...
2126231	  813.4	  588.3	 2723.0	...
2126232	  813.1	  588.6	 2724.0	...
2126233	  812.7	  588.8	 2725.0	...
2126234	  812.5	  588.9	 2726.0	...
2126235	  812.6	  588.7	 2727.0	...
2126236	  812.8	  588.9	 2728.0	...
2126237	  812.9	  589.2	 2727.0	...
2126238	  812.8	  588.8	 2726.0	...
2126239	  813.2	  588.1	 2725.0	...
2126240	  813.7	  587.3	 2723.0	...
2126241	  814.3	  587.1	 2722.0	...
2126242	  814.4	  586.9	 2720.0	...
2126243	  814.5	  586.8	 2721.0	...
2126244	  814.0	  586.8	 2719.0	...
2126245	  813.5	  586.9	 2717.0	...
2126246	  813.3	  587.1	 2715.0	...
2126247	  813.4	  587.1	 2715.0	...
2126248	  813.5	  586.9	 2715.0	...
2126249	  813.4	  586.8	 2715.0	...
2126250	  813.4	  586.6	 2716.0	...
2126251	  813.3	  586.6	 2717.0	...
2126252	  813.2	  586.6	 2717.0	...
2126253	  812.9	  586.7	 2715.0	...
2126254	  812.7	  586.7	 2714.0	...
2126255	  812.5	  586.7	 2714.0	...
2126256	  812.1	  587.2	 2715.0	...
2126257	  811.9	  587.9	 2714.0	...
2126258	  811.8	  587.8	 2714.0	...
2126259	  811.9	  587.1	 2714.0	...
2126260	  812.4	  586.4	 2714.0	...
2126261	  812.9	  586.3	 2715.0	...
2126262	  813.5	  586.2	 2715.0	...
2126263	  813.7	  586.1	 2713.0	...
2126264	  813.7	  586.0	 2710.0	...
2126265	  813.6	  585.9	 2707.0	...
2126266	  813.6	  585.8	 2709.0	...
2126267	  813.5	  585.7	 2710.0	...
2126268	  813.4	  585.7	 2711.0	...
2126269	  813.5	  585.5	 2710.0	...
2126270	  813.9	  585.9	 2709.0	...
2126271	  814.2	  586.3	 2708.0	...
2126272	  814.4	  586.7	 2708.0	...
2126273	  814.4	  586.2	 2708.0	...
2126274	  814.3	  585.7	 2709.0	...
2126275	  814.3	  585.3	 2708.0	...
2126276	  814.3	  585.6	 2706.0	...
2126277	  814.1	  585.8	 2705.0	...
2126278	  813.8	  586.0	 2705.0	...
2126279	  813.5	  586.0	 2706.0	...
2126280	  813.3	  585.9	 2707.0	...
2126281	  813.2	  585.7	 2708.0	...
2126282	  813.2	  585.6	 2708.0	...
2126283	  813.3	  585.5	 2708.0	...
2126284	  813.3	  585.8	 2709.0	...
2126285	  813.6	  586.1	 2709.0	...
2126286	  813.9	  586.5	 2709.0	...
2126287	  814.2	  586.5	 2709.0	...
2126288	  814.1	  586.6	 2709.0	...
2126289	  813.5	  586.7	 2708.0	...
2126290	  812.9	  586.5	 2708.0	...
2126291	  813.1	  586.3	 2707.0	...
2126292	  813.6	  586.1	 2707.0	...
2126293	  813.8	  586.2	 2707.0	...
2126294	  813.4	  586.4	 2708.0	...
2126295	  813.3	  586.1	 2707.0	...
2126296	  813.6	  585.1	 2703.0	...
2126297	  813.7	  583.9	 2699.0	...
2126298	  813.3	  583.2	 2698.0	...
2126299	  812.9	  583.7	 2700.0	...
2126300	  812.7	  584.1	 2703.0	...
2126301	  812.7	  584.5	 2704.0	...
2126302	  812.5	  585.3	 2704.0	...
2126303	  812.2	  586.2	 2703.0	...
2126304	  811.9	  586.7	 2702.0	...
2126305	  811.8	  586.0	 2701.0	...
2126306	  811.9	  585.2	 2701.0	...
2126307	  812.1	  585.5	 2701.0	...
2126308	  812.3	  586.0	 2701.0	...
2126309	  812.4	  586.0	 2701.0	...
2126310	  812.6	  585.5	 2702.0	...
2126311	  812.7	  585.0	 2702.0	...
2126312	  812.7	  584.9	 2701.0	...
2126313	  812.6	  584.8	 2699.0	...
2126314	  812.5	  584.8	 2698.0	...
2126315	  812.6	  585.0	 2699.0	...
2126316	  812.6	  584.9	 2701.0	...
2126317	  812.6	  584.6	 2703.0	...
2126318	  812.6	  584.3	 2704.0	...
2126319	  812.7	  584.7	 2702.0	...
2126320	  812.8	  584.9	 2700.0	...
2126321	  813.0	  585.1	 2698.0	...
2126322	  813.2	  585.4	 2697.0	...
2126323	  813.3	  585.9	 2696.0	...
2126324	  813.3	  585.9	 2695.0	...
2126325	  813.3	  585.5	 2696.0	...
2126326	  813.0	  585.0	 2695.0	...
2126327	  812.8	  585.1	 2694.0	...
2126328	  812.8	  585.2	 2694.0	...
2126329	  813.0	  584.9	 2695.0	...
2126330	  813.1	  584.5	 2695.0	...
2126331	  813.0	  584.5	 2696.0	...
2126332	  812.9	  584.8	 2698.0	...
2126333	  813.2	  585.0	 2701.0	...
2126334	  813.6	  585.1	 2701.0	...
2126335	  814.2	  585.0	 2701.0	...
2126336	  814.4	  585.0	 2701.0	...
2126337	  814.3	  584.8	 2701.0	...
2126338	  813.9	  584.6	 2702.0	...
2126339	  813.5	  584.4	 2702.0	...
2126340	  813.3	  584.4	 2702.0	...
2126341	  813.3	  584.8	 2701.0	...
2126342	  813.3	  585.3	 2700.0	...
2126343	  813.3	  585.8	 2698.0	...
2126344	  813.3	  585.7	 2698.0	...
2126345	  813.2	  585.6	 2698.0	...
2126346	  813.1	  585.4	 2698.0	...
2126347	  812.8	  585.5	 2699.0	...
2126348	  812.6	  585.5	 2699.0	...
2126349	  813.0	  585.4	 2699.0	...
2126350	  813.5	  585.3	 2699.0	...
2126351	  814.0	  585.2	 2699.0	...
2126352	  813.9	  585.2	 2702.0	...
2126353	  814.1	  585.3	 2705.0	...
2126354	  814.2	  585.6	 2707.0	...
2126355	  814.2	  586.0	 2706.0	...
2126356	  814.2	  586.3	 2704.0	...
2126357	  814.1	  586.3	 2703.0	...
2126358	  813.9	  586.1	 2702.0	...
2126359	  813.7	  585.9	 2701.0	...
2126360	  813.1	  585.8	 2702.0	...
2126361	  812.5	  585.6	 2704.0	...
2126362	  811.6	  585.3	 2705.0	...
2126363	  811.3	  585.0	 2704.0	...
2126364	  811.6	  584.6	 2703.0	...
2126365	  812.1	  584.4	 2702.0	...
2126366	  812.7	  584.0	 2702.0	...
2126367	  812.4	  583.9	 2705.0	...
2126368	  812.1	  583.9	 2708.0	...
2126369	  811.9	  584.2	 2708.0	...
2126370	  812.0	  584.4	 2706.0	...
2126371	  812.3	  584.6	 2703.0	...
2126372	  812.5	  584.8	 2702.0	...
2126373	  812.7	  585.1	 2701.0	...
2126374	  812.8	  585.2	 2701.0	...
2126375	  812.2	  584.9	 2699.0	...
2126376	  811.7	  584.6	 2697.0	...
2126377	  811.6	  584.5	 2695.0	...
2126378	  811.8	  584.8	 2696.0	...
2126379	  812.0	  585.0	 2699.0	...
2126380	  812.0	  585.0	 2701.0	...
2126381	  812.1	  585.2	 2701.0	...
2126382	  812.2	  585.3	 2701.0	...
2126383	  812.2	  584.8	 2698.0	...
2126384	  812.1	  584.0	 2695.0	...
2126385	  812.2	  583.2	 2690.0	...
2126386	  812.3	  583.2	 2689.0	...
2126387	  812.5	  583.2	 2692.0	...
2126388	  812.4	  583.4	 2695.0	...
2126389	  812.2	  583.5	 2699.0	...
2126390	  812.1	  583.5	 2696.0	...
2126391	  812.0	  583.5	 2694.0	...
2126392	  812.1	  583.0	 2693.0	...
2126393	  812.0	  582.5	 2694.0	...
2126394	  811.4	  582.2	 2695.0	...
2126395	  810.8	  582.3	 2693.0	...
2126396	  810.6	  582.4	 2691.0	...
2126397	  811.4	  582.1	 2690.0	...
2126398	  812.2	  582.0	 2692.0	...
2126399	  812.5	  582.1	 2693.0	...
2126400	  812.2	  582.1	 2693.0	...
2126401	  812.0	  581.9	 2692.0	...
2126402	  812.0	  581.7	 2689.0	...
2126403	  812.1	  581.6	 2686.0	...
2126404	  812.2	  581.5	 2686.0	...
2126405	  811.8	  581.4	 2688.0	...
2126406	  811.5	  581.3	 2692.0	...
2126407	  811.2	  581.4	 2695.0	...
2126408	  811.4	  581.4	 2696.0	...
2126409	  811.5	  581.5	 2695.0	...
2126410	  811.6	  581.5	 2694.0	...
2126411	  811.7	  581.7	 2695.0	...
2126412	  811.6	  582.0	 2696.0	...
2126413	  811.4	  582.0	 2696.0	...
2126414	  811.2	  581.8	 2698.0	...
2126415	  811.2	  581.5	 2700.0	...
2126416	  811.5	  581.5	 2698.0	...
2126417	  811.8	  581.5	 2695.0	...
2126418	  811.9	  581.6	 2691.0	...
2126419	  811.3	  581.7	 2690.0	...
2126420	  810.7	  581.8	 2690.0	...
2126421	  810.4	  581.1	 2691.0	...
2126422	  810.3	  580.2	 2692.0	...
2126423	  810.3	  580.0	 2694.0	...
2126424	  810.2	  580.6	 2695.0	...
2126425	  810.1	  581.2	 2696.0	...
2126426	  809.9	  581.2	 2695.0	...
2126427	  809.8	  581.3	 2694.0	...
2126428	  809.7	  581.4	 2694.0	...
2126429	  809.7	  581.7	 2693.0	...
2126430	  809.8	  582.0	 2693.0	...
2126431	  809.7	  581.7	 2693.0	...
2126432	  809.7	  581.5	 2692.0	...
2126433	  809.6	  581.3	 2692.0	...
2126434	  809.4	  581.7	 2691.0	...
2126435	  809.2	  581.8	 2691.0	...
2126436	  809.0	  581.7	 2691.0	...
2126437	  808.9	  581.5	 2690.0	...
2126438	  809.1	  581.2	 2690.0	...
2126439	  809.4	  581.4	 2691.0	...
2126440	  809.7	  581.7	 2692.0	...
2126441	  809.6	  581.6	 2696.0	...
2126442	  809.0	  581.3	 2698.0	...
2126443	  808.4	  581.2	 2701.0	...
2126444	  807.7	  581.5	 2701.0	...
2126445	  807.6	  581.8	 2700.0	...
2126446	  807.8	  581.8	 2700.0	...
2126447	  808.1	  581.7	 2699.0	...
2126448	  808.7	  581.8	 2701.0	...
2126449	  809.1	  582.1	 2703.0	...
2126450	  809.4	  582.0	 2702.0	...
2126451	  809.4	  581.9	 2699.0	...
2126452	  809.4	  581.8	 2697.0	...
2126453	  809.0	  581.9	 2697.0	...
2126454	  808.5	  581.4	 2698.0	...
2126455	  808.0	  581.0	 2698.0	...
2126456	  807.9	  580.4	 2699.0	...
2126457	  807.9	  580.2	 2700.0	...
2126458	  808.1	  580.7	 2699.0	...
2126459	  808.3	  581.3	 2699.0	...
2126460	  808.6	  581.6	 2698.0	...
2126461	  808.6	  581.0	 2698.0	...
2126462	  808.6	  580.6	 2698.0	...
2126463	  808.6	  580.5	 2698.0	...
2126464	  808.6	  580.5	 2696.0	...
2126465	  808.6	  580.5	 2694.0	...
2126466	  808.5	  580.7	 2691.0	...
2126467	  808.3	  581.0	 2692.0	...
2126468	  808.0	  581.2	 2693.0	...
2126469	  807.7	  581.3	 2694.0	...
2126470	  807.7	  581.2	 2694.0	...
2126471	  808.0	  581.0	 2694.0	...
2126472	  808.5	  581.3	 2694.0	...
2126473	  808.7	  581.6	 2694.0	...
2126474	  808.7	  582.0	 2696.0	...
2126475	  808.5	  582.2	 2697.0	...
2126476	  808.3	  582.2	 2697.0	...
2126477	  808.2	  582.0	 2696.0	...
2126478	  808.1	  581.9	 2694.0	...
2126479	  808.1	  582.0	 2694.0	...
2126480	  808.2	  582.1	 2694.0	...
2126481	  808.2	  582.2	 2694.0	...
2126482	  808.2	  581.7	 2695.0	...
2126483	  808.0	  581.2	 2695.0	...
2126484	  807.8	  581.0	 2693.0	...
2126485	  807.8	  582.0	 2691.0	...
2126486	  807.9	  583.0	 2691.0	...
2126487	  807.9	  583.6	 2692.0	...
2126488	  807.9	  583.4	 2694.0	...
2126489	  807.5	  583.2	 2694.0	...
2126490	  807.1	  582.7	 2694.0	...
2126491	  806.7	  582.5	 2695.0	...
2126492	  806.7	  582.2	 2695.0	...
2126493	  806.6	  582.4	 2695.0	...
2126494	  806.6	  582.3	 2695.0	...
2126495	  806.7	  581.4	 2697.0	...
2126496	  806.9	  580.6	 2698.0	...
2126497	  807.3	  579.9	 2699.0	...
2126498	  807.4	  580.0	 2699.0	...
2126499	  807.5	  580.7	 2697.0	...
2126500	  807.7	  581.3	 2696.0	...
2126501	  807.8	  581.9	 2695.0	...
2126502	  807.7	  581.9	 2693.0	...
2126503	  807.5	  582.0	 2692.0	...
2126504	  807.1	  582.0	 2691.0	...
2126505	  807.0	  582.0	 2691.0	...
2126506	  806.9	  582.0	 2692.0	...
2126507	  807.0	  581.9	 2692.0	...
2126508	  807.1	  581.8	 2693.0	...
2126509	  807.2	  581.8	 2694.0	...
2126510	  807.1	  582.0	 2697.0	...
2126511	  807.2	  582.4	 2699.0	...
2126512	  807.3	  583.1	 2701.0	...
2126513	  807.4	  583.5	 2701.0	...
2126514	  807.3	  583.1	 2699.0	...
2126515	  807.1	  582.5	 2696.0	...
2126516	  807.1	  581.9	 2695.0	...
2126517	  807.5	  582.0	 2697.0	...
2126518	  807.9	  582.0	 2698.0	...
2126519	  808.2	  582.0	 2697.0	...
2126520	  808.6	  581.8	 2697.0	...
2126521	  808.9	  581.7	 2699.0	...
2126522	  808.8	  581.8	 2700.0	...
2126523	  808.4	  582.1	 2698.0	...
2126524	  808.0	  582.3	 2695.0	...
2126525	  807.9	  582.2	 2693.0	...
2126526	  807.7	  582.1	 2693.0	...
2126527	  807.5	  582.1	 2694.0	...
2126528	  807.4	  582.0	 2693.0	...
2126529	  807.4	  581.9	 2691.0	...
2126530	  807.4	  581.8	 2691.0	...
2126531	  807.4	  581.4	 2691.0	...
2126532	  807.4	  581.1	 2692.0	...
2126533	  807.6	  580.7	 2692.0	...
2126534	  807.7	  580.6	 2690.0	...
2126535	  807.5	  580.7	 2689.0	...
2126536	  807.1	  581.1	 2688.0	...
2126537	  806.7	  581.4	 2688.0	...
2126538	  806.5	  581.0	 2689.0	...
2126539	  806.4	  580.5	 2689.0	...
2126540	  806.4	  580.8	 2687.0	...
2126541	  806.8	  581.6	 2686.0	...
2126542	  807.4	  581.9	 2685.0	...
2126543	  807.8	  581.4	 2687.0	...
2126544	  808.1	  581.7	 2688.0	...
2126545	  807.7	  582.6	 2688.0	...
2126546	  807.3	  583.0	 2688.0	...
2126547	  807.1	  582.4	 2688.0	...
2126548	  807.3	  581.7	 2689.0	...
2126549	  807.7	  581.6	 2688.0	...
2126550	  807.8	  581.1	 2686.0	...
2126551	  807.8	  580.6	 2685.0	...
2126552	  807.6	  580.4	 2685.0	...
2126553	  807.5	  581.0	 2686.0	...
2126554	  807.5	  581.5	 2685.0	...
2126555	  807.6	  581.7	 2684.0	...
2126556	  807.3	  581.7	 2684.0	...
2126557	  807.1	  581.8	 2685.0	...
2126558	  807.1	  582.1	 2686.0	...
2126559	  807.4	  582.3	 2686.0	...
2126560	  807.5	  582.4	 2686.0	...
2126561	  807.5	  582.5	 2686.0	...
2126562	  807.5	  582.5	 2686.0	...
2126563	  807.1	  582.5	 2686.0	...
2126564	  806.5	  582.6	 2686.0	...
2126565	  805.9	  582.6	 2687.0	...
2126566	  806.2	  582.5	 2687.0	...
2126567	  806.7	  582.9	 2685.0	...
2126568	  807.3	  583.3	 2683.0	...
2126569	  807.4	  583.9	 2682.0	...
2126570	  807.4	  584.0	 2683.0	...
2126571	  807.2	  583.6	 2685.0	...
2126572	  807.0	  583.0	 2688.0	...
2126573	  806.7	  582.8	 2691.0	...
2126574	  806.4	  583.3	 2692.0	...
2126575	  806.1	  583.7	 2692.0	...
2126576	  806.1	  583.8	 2693.0	...
2126577	  806.2	  583.9	 2694.0	...
2126578	  806.4	  583.9	 2696.0	...
2126579	  806.2	  584.0	 2696.0	...
2126580	  806.0	  584.0	 2693.0	...
2126581	  806.3	  584.0	 2689.0	...
2126582	  806.8	  583.7	 2685.0	...
2126583	  807.4	  583.3	 2686.0	...
2126584	  807.4	  583.5	 2686.0	...
2126585	  807.2	  583.4	 2686.0	...
2126586	  807.0	  583.3	 2686.0	...
2126587	  806.8	  583.6	 2687.0	...
2126588	  806.9	  584.7	 2688.0	...
2126589	  807.0	  585.8	 2689.0	...
2126590	  806.8	  585.9	 2689.0	...
2126591	  806.6	  585.6	 2688.0	...
2126592	  806.2	  585.3	 2688.0	...
2126593	  806.1	  585.0	 2688.0	...
2126594	  806.0	  585.0	 2689.0	...
2126595	  806.0	  585.3	 2690.0	...
2126596	  806.0	  585.6	 2691.0	...
EFIX R   2126153	2126596	444	  810.3	  584.2	   2709
SSACC R  2126597
2126597	  806.4	  585.9	 2690.0	...
2126598	  807.3	  585.9	 2689.0	...
2126599	  808.1	  585.5	 2691.0	...
2126600	  808.8	  585.1	 2693.0	...
2126601	  810.6	  585.5	 2692.0	...
2126602	  814.4	  585.8	 2689.0	...
2126603	  818.7	  586.3	 2686.0	...
2126604	  822.4	  586.8	 2685.0	...
2126605	  828.1	  587.8	 2684.0	...
2126606	  833.5	  588.9	 2683.0	...
2126607	  840.5	  589.1	 2682.0	...
2126608	  846.1	  589.0	 2682.0	...
2126609	  853.1	  590.3	 2683.0	...
2126610	  859.2	  591.7	 2684.0	...
2126611	  864.8	  593.0	 2681.0	...
2126612	  868.7	  592.8	 2677.0	...
2126613	  871.8	  592.6	 2675.0	...
2126614	  873.1	  592.7	 2676.0	...
2126615	  874.0	  592.7	 2678.0	...
2126616	  873.9	  592.6	 2678.0	...
2126617	  873.5	  592.3	 2678.0	...
ESACC R  2126597	2126617	21	  806.4	  585.9	  873.5	  592.3	   1.44	    121
SFIX R   2126618
2126618	  872.1	  592.2	 2679.0	...
2126619	  870.6	  592.3	 2679.0	...
2126620	  869.0	  592.4	 2680.0	...
2126621	  868.0	  592.4	 2679.0	...
2126622	  865.8	  592.8	 2675.0	...
2126623	  863.8	  593.1	 2672.0	...
2126624	  862.0	  593.4	 2673.0	...
2126625	  861.3	  593.6	 2676.0	...
2126626	  859.6	  594.1	 2680.0	...
2126627	  858.2	  594.6	 2680.0	...
2126628	  856.8	  594.7	 2683.0	...
2126629	  856.1	  594.3	 2686.0	...
2126630	  855.4	  593.7	 2685.0	...
2126631	  854.9	  593.0	 2682.0	...
2126632	  854.4	  592.0	 2680.0	...
2126633	  853.9	  591.1	 2680.0	...
2126634	  853.4	  590.5	 2681.0	...
2126635	  853.4	  590.5	 2681.0	...
2126636	  853.4	  590.6	 2682.0	...
2126637	  853.3	  590.6	 2682.0	...
2126638	  853.4	  591.0	 2682.0	...
2126639	  854.1	  591.1	 2679.0	...
2126640	  854.8	  591.2	 2677.0	...
2126641	  855.4	  591.1	 2676.0	...
2126642	  855.5	  591.1	 2675.0	...
2126643	  855.5	  591.0	 2674.0	...
2126644	  855.5	  591.0	 2675.0	...
2126645	  855.7	  591.3	 2676.0	...
2126646	  855.8	  591.7	 2677.0	...
2126647	  855.9	  592.1	 2676.0	...
2126648	  855.8	  592.2	 2676.0	...
2126649	  855.8	  591.9	 2677.0	...
2126650	  856.0	  591.0	 2676.0	...
2126651	  856.3	  590.1	 2675.0	...
2126652	  856.5	  589.5	 2673.0	...
2126653	  856.6	  589.5	 2672.0	...
2126654	  856.7	  589.7	 2672.0	...
2126655	  856.7	  590.0	 2672.0	...
2126656	  856.7	  589.8	 2672.0	...
2126657	  856.8	  589.4	 2673.0	...
2126658	  856.9	  589.1	 2672.0	...
2126659	  857.1	  588.9	 2671.0	...
2126660	  857.3	  588.6	 2671.0	...
2126661	  857.4	  588.4	 2671.0	...
2126662	  857.7	  588.3	 2672.0	...
2126663	  857.9	  588.2	 2673.0	...
2126664	  858.0	  588.3	 2674.0	...
2126665	  858.1	  588.5	 2675.0	...
2126666	  858.2	  588.0	 2676.0	...
2126667	  858.4	  587.4	 2675.0	...
2126668	  858.5	  586.9	 2673.0	...
2126669	  858.1	  587.3	 2671.0	...
2126670	  857.5	  587.9	 2670.0	...
2126671	  857.2	  588.6	 2670.0	...
2126672	  857.5	  589.4	 2669.0	...
2126673	  857.8	  590.0	 2669.0	...
2126674	  857.8	  590.2	 2668.0	...
2126675	  857.6	  589.9	 2667.0	...
2126676	  857.3	  589.7	 2667.0	...
2126677	  857.0	  589.6	 2669.0	...
2126678	  856.9	  589.5	 2670.0	...
2126679	  857.0	  589.8	 2673.0	...
2126680	  857.4	  590.0	 2674.0	...
2126681	  858.3	  590.0	 2675.0	...
2126682	  859.1	  589.6	 2674.0	...
2126683	  859.5	  589.3	 2674.0	...
2126684	  859.2	  589.8	 2674.0	...
2126685	  859.0	  590.4	 2673.0	...
2126686	  859.0	  591.0	 2673.0	...
2126687	  859.0	  591.0	 2672.0	...
2126688	  859.0	  591.1	 2672.0	...
2126689	  859.0	  591.2	 2671.0	...
2126690	  858.8	  591.2	 2670.0	...
2126691	  858.9	  591.2	 2670.0	...
2126692	  859.1	  590.7	 2670.0	...
2126693	  859.1	  590.1	 2671.0	...
2126694	  858.9	  589.4	 2671.0	...
2126695	  858.8	  589.1	 2669.0	...
2126696	  858.8	  588.7	 2668.0	...
2126697	  858.9	  588.4	 2667.0	...
2126698	  858.8	  588.3	 2667.0	...
2126699	  858.9	  589.7	 2667.0	...
2126700	  858.9	  591.0	 2667.0	...
2126701	  859.0	  592.5	 2667.0	...
2126702	  858.9	  592.6	 2666.0	...
2126703	  858.8	  592.8	 2665.0	...
2126704	  858.8	  592.8	 2664.0	...
2126705	  859.0	  592.6	 2665.0	...
2126706	  859.2	  592.3	 2667.0	...
2126707	  859.4	  592.0	 2668.0	...
2126708	  859.5	  592.2	 2666.0	...
2126709	  859.6	  592.3	 2664.0	...
2126710	  860.1	  591.4	 2663.0	...
2126711	  860.5	  590.1	 2664.0	...
2126712	  860.5	  588.9	 2666.0	...
2126713	  860.0	  588.8	 2667.0	...
2126714	  859.7	  588.8	 2668.0	...
2126715	  859.8	  589.1	 2668.0	...
2126716	  859.8	  589.4	 2668.0	...
2126717	  859.6	  589.5	 2668.0	...
2126718	  859.8	  589.3	 2663.0	...
2126719	  860.2	  589.1	 2658.0	...
2126720	  860.6	  589.1	 2653.0	...
2126721	  860.7	  589.3	 2653.0	...
2126722	  860.7	  589.2	 2654.0	...
2126723	  860.5	  589.0	 2654.0	...
2126724	  860.3	  589.1	 2654.0	...
2126725	  860.3	  589.5	 2653.0	...
2126726	  861.1	  589.6	 2653.0	...
2126727	  861.8	  589.2	 2652.0	...
2126728	  862.5	  589.1	 2652.0	...
2126729	  862.5	  589.3	 2652.0	...
2126730	  862.0	  589.6	 2653.0	...
2126731	  861.5	  589.9	 2654.0	...
2126732	  861.4	  590.2	 2654.0	...
2126733	  861.8	  590.3	 2653.0	...
2126734	  861.8	  590.7	 2653.0	...
2126735	  861.4	  591.3	 2652.0	...
2126736	  861.0	  590.8	 2650.0	...
2126737	  860.9	  589.7	 2648.0	...
2126738	  860.8	  588.8	 2648.0	...
2126739	  860.4	  589.1	 2648.0	...
2126740	  860.0	  589.4	 2648.0	...
2126741	  859.9	  589.6	 2647.0	...
2126742	  860.1	  589.6	 2648.0	...
2126743	  860.4	  589.6	 2648.0	...
2126744	  860.7	  590.0	 2649.0	...
2126745	  861.3	  590.5	 2649.0	...
2126746	  861.7	  591.0	 2648.0	...
2126747	  862.0	  591.3	 2648.0	...
2126748	  861.9	  591.5	 2648.0	...
2126749	  861.9	  591.6	 2647.0	...
2126750	  861.9	  591.4	 2648.0	...
2126751	  861.5	  591.6	 2649.0	...
2126752	  861.1	  591.9	 2650.0	...
2126753	  860.7	  592.2	 2651.0	...
2126754	  860.9	  592.2	 2647.0	...
2126755	  861.2	  592.2	 2643.0	...
2126756	  861.2	  591.7	 2642.0	...
2126757	  861.5	  591.1	 2644.0	...
2126758	  861.7	  590.7	 2645.0	...
2126759	  862.0	  591.0	 2645.0	...
2126760	  862.1	  591.3	 2644.0	...
2126761	  862.0	  591.7	 2644.0	...
2126762	  861.9	  592.0	 2645.0	...
2126763	  861.7	  592.2	 2646.0	...
2126764	  861.5	  592.2	 2648.0	...
2126765	  861.3	  592.3	 2646.0	...
2126766	  861.6	  592.3	 2644.0	...
2126767	  862.1	  592.4	 2642.0	...
2126768	  862.2	  593.1	 2642.0	...
2126769	  862.1	  593.8	 2639.0	...
2126770	  862.0	  594.4	 2637.0	...
2126771	  862.1	  594.2	 2635.0	...
2126772	  862.2	  593.9	 2630.0	...
2126773	  862.4	  593.6	 2625.0	...
2126774	  862.6	  593.5	 2623.0	...
2126775	  862.5	  593.5	 2625.0	...
2126776	  862.5	  593.4	 2628.0	...
2126777	  862.7	  593.1	 2629.0	...
2126778	  862.8	  593.0	 2630.0	...
2126779	  862.8	  593.0	 2630.0	...
2126780	  862.8	  593.1	 2628.0	...
2126781	  862.8	  592.1	 2624.0	...
2126782	  862.2	  591.2	 2620.0	...
2126783	  861.5	  590.7	 2619.0	...
2126784	  861.0	  591.1	 2619.0	...
2126785	  861.2	  592.2	 2622.0	...
2126786	  861.8	  592.8	 2624.0	...
2126787	  862.1	  592.8	 2625.0	...
2126788	  862.4	  592.1	 2623.0	...
2126789	  862.3	  591.6	 2618.0	...
2126790	  862.4	  592.4	 2615.0	...
2126791	  862.8	  592.8	 2611.0	...
2126792	  863.2	  593.0	 2613.0	...
2126793	  863.6	  592.7	 2614.0	...
2126794	  863.6	  592.2	 2616.0	...
2126795	  863.7	  591.7	 2617.0	...
2126796	  863.7	  591.8	 2614.0	...
2126797	  864.0	  592.3	 2611.0	...
2126798	  864.2	  592.9	 2608.0	...
2126799	  864.1	  592.9	 2606.0	...
2126800	  863.6	  593.0	 2603.0	...
2126801	  863.2	  593.1	 2600.0	...
2126802	  863.0	  593.0	 2599.0	...
2126803	  862.7	  593.0	 2601.0	...
2126804	  862.4	  593.0	 2603.0	...
2126805	  862.1	  593.0	 2605.0	...
2126806	  862.1	  593.0	 2604.0	...
2126807	  862.1	  593.0	 2604.0	...
2126808	  862.6	  592.9	 2604.0	...
2126809	  863.2	  592.8	 2606.0	...
2126810	  863.8	  592.7	 2607.0	...
2126811	  863.8	  592.5	 2608.0	...
2126812	  863.8	  592.3	 2608.0	...
2126813	  863.8	  592.2	 2603.0	...
2126814	  863.7	  592.2	 2597.0	...
2126815	  863.6	  592.3	 2596.0	...
2126816	  863.6	  592.5	 2601.0	...
2126817	  863.0	  592.8	 2602.0	...
2126818	  862.5	  593.1	 2600.0	...
2126819	  862.3	  593.3	 2597.0	...
2126820	  862.7	  593.4	 2596.0	...
2126821	  863.1	  593.6	 2596.0	...
2126822	  862.9	  593.9	 2597.0	...
2126823	  862.8	  594.1	 2596.0	...
2126824	  862.7	  594.2	 2594.0	...
2126825	  862.8	  594.2	 2593.0	...
2126826	  862.8	  594.2	 2593.0	...
2126827	  862.8	  594.1	 2593.0	...
2126828	  862.6	  593.9	 2592.0	...
2126829	  862.3	  593.4	 2591.0	...
2126830	  862.2	  593.0	 2591.0	...
2126831	  862.3	  592.6	 2592.0	...
2126832	  862.3	  592.5	 2592.0	...
2126833	  862.3	  592.5	 2590.0	...
2126834	  862.7	  592.4	 2586.0	...
2126835	  863.2	  592.4	 2583.0	...
2126836	  863.5	  592.5	 2584.0	...
2126837	  863.4	  592.6	 2585.0	...
2126838	  863.2	  593.0	 2585.0	...
2126839	  863.3	  593.3	 2584.0	...
2126840	  863.4	  593.5	 2582.0	...
2126841	  863.4	  593.6	 2582.0	...
2126842	  863.6	  593.7	 2581.0	...
2126843	  863.6	  593.8	 2579.0	...
2126844	  863.7	  593.7	 2578.0	...
2126845	  863.8	  593.6	 2577.0	...
2126846	  863.8	  593.4	 2575.0	...
2126847	  863.5	  593.4	 2573.0	...
2126848	  863.1	  593.2	 2573.0	...
2126849	  862.8	  593.0	 2575.0	...
2126850	  862.7	  592.7	 2577.0	...
2126851	  862.6	  592.6	 2577.0	...
2126852	  862.4	  592.6	 2577.0	...
2126853	  862.3	  592.7	 2577.0	...
2126854	  863.1	  592.9	 2577.0	...
2126855	  864.0	  593.0	 2576.0	...
2126856	  864.7	  593.4	 2574.0	...
2126857	  864.6	  593.7	 2572.0	...
2126858	  864.5	  593.9	 2570.0	...
2126859	  864.7	  593.9	 2569.0	...
2126860	  864.3	  593.9	 2569.0	...
2126861	  864.0	  593.9	 2572.0	...
2126862	  863.7	  594.0	 2576.0	...
2126863	  864.0	  593.9	 2579.0	...
2126864	  864.1	  593.4	 2577.0	...
2126865	  864.1	  593.0	 2574.0	...
2126866	  864.1	  592.5	 2571.0	...
2126867	  864.0	  592.4	 2570.0	...
2126868	  864.0	  592.1	 2569.0	...
2126869	  864.2	  591.8	 2569.0	...
2126870	  864.4	  591.9	 2570.0	...
2126871	  864.6	  591.8	 2570.0	...
2126872	  864.6	  591.7	 2571.0	...
2126873	  864.3	  592.1	 2572.0	...
2126874	  863.7	  592.7	 2573.0	...
2126875	  863.2	  593.3	 2574.0	...
2126876	  863.1	  593.2	 2575.0	...
2126877	  863.3	  593.0	 2575.0	...
2126878	  863.5	  592.8	 2574.0	...
2126879	  863.9	  592.7	 2573.0	...
2126880	  864.1	  592.8	 2572.0	...
2126881	  864.2	  593.0	 2570.0	...
2126882	  864.1	  593.3	 2568.0	...
2126883	  863.9	  593.4	 2568.0	...
2126884	  863.7	  593.7	 2568.0	...
2126885	  863.7	  593.9	 2569.0	...
2126886	  863.9	  594.0	 2566.0	...
2126887	  864.1	  593.8	 2563.0	...
2126888	  864.4	  593.5	 2559.0	...
2126889	  864.6	  593.4	 2560.0	...
2126890	  864.9	  593.3	 2560.0	...
2126891	  865.2	  593.3	 2561.0	...
2126892	  865.6	  593.2	 2561.0	...
2126893	  865.8	  593.1	 2561.0	...
2126894	  866.0	  592.9	 2561.0	...
2126895	  866.0	  592.8	 2561.0	...
2126896	  866.0	  592.5	 2561.0	...
2126897	  866.0	  592.3	 2561.0	...
2126898	  865.9	  592.2	 2560.0	...
2126899	  865.9	  591.8	 2561.0	...
2126900	  865.8	  591.3	 2561.0	...
2126901	  865.7	  591.0	 2560.0	...
2126902	  865.6	  590.9	 2559.0	...
2126903	  865.1	  591.0	 2556.0	...
2126904	  864.7	  591.0	 2555.0	...
2126905	  864.2	  591.2	 2555.0	...
2126906	  864.5	  591.4	 2553.0	...
2126907	  864.7	  591.3	 2551.0	...
2126908	  864.9	  591.2	 2548.0	...
2126909	  865.0	  590.9	 2546.0	...
2126910	  865.1	  591.0	 2544.0	...
2126911	  865.2	  591.3	 2543.0	...
2126912	  865.2	  591.6	 2546.0	...
2126913	  865.2	  591.8	 2550.0	...
2126914	  865.2	  591.8	 2552.0	...
2126915	  865.2	  591.4	 2551.0	...
2126916	  864.9	  591.2	 2551.0	...
2126917	  864.7	  591.3	 2549.0	...
2126918	  864.2	  591.7	 2548.0	...
2126919	  864.0	  592.2	 2547.0	...
2126920	  863.7	  592.1	 2549.0	...
2126921	  864.0	  591.9	 2551.0	...
2126922	  864.4	  592.1	 2551.0	...
2126923	  864.7	  592.4	 2550.0	...
2126924	  864.8	  592.7	 2548.0	...
2126925	  864.8	  592.5	 2547.0	...
2126926	  864.8	  592.3	 2546.0	...
2126927	  864.9	  592.1	 2546.0	...
2126928	  864.8	  592.4	 2544.0	...
2126929	  864.6	  593.4	 2543.0	...
2126930	  864.1	  594.4	 2541.0	...
2126931	  863.8	  594.9	 2540.0	...
2126932	  863.8	  595.4	 2539.0	...
2126933	  864.2	  595.9	 2538.0	...
2126934	  864.6	  596.4	 2536.0	...
2126935	  864.5	  596.4	 2534.0	...
2126936	  864.2	  596.2	 2533.0	...
2126937	  863.9	  594.9	 2532.0	...
2126938	  863.9	  593.6	 2531.0	...
2126939	  864.0	  592.5	 2531.0	...
2126940	  863.6	  592.6	 2530.0	...
2126941	  863.1	  592.2	 2529.0	...
2126942	  862.7	  591.8	 2529.0	...
2126943	  862.7	  592.1	 2529.0	...
2126944	  863.3	  592.9	 2529.0	...
2126945	  863.9	  593.4	 2529.0	...
2126946	  864.5	  592.9	 2528.0	...
2126947	  864.6	  592.5	 2527.0	...
2126948	  864.5	  592.6	 2526.0	...
2126949	  864.4	  592.8	 2525.0	...
2126950	  864.3	  593.1	 2523.0	...
2126951	  864.2	  592.6	 2523.0	...
2126952	  864.5	  592.0	 2523.0	...
2126953	  864.8	  591.4	 2523.0	...
2126954	  865.2	  591.7	 2522.0	...
2126955	  865.2	  592.0	 2521.0	...
2126956	  864.9	  592.4	 2521.0	...
2126957	  864.4	  591.9	 2521.0	...
2126958	  864.0	  591.6	 2521.0	...
2126959	  863.9	  591.1	 2519.0	...
2126960	  863.9	  591.3	 2518.0	...
2126961	  863.8	  591.3	 2516.0	...
2126962	  863.9	  591.2	 2516.0	...
2126963	  864.2	  591.7	 2516.0	...
2126964	  864.7	  592.2	 2515.0	...
2126965	  864.9	  593.1	 2514.0	...
2126966	  865.1	  593.5	 2514.0	...
2126967	  865.1	  594.0	 2515.0	...
2126968	  865.1	  594.3	 2515.0	...
2126969	  865.6	  593.8	 2515.0	...
2126970	  866.0	  593.3	 2517.0	...
2126971	  865.6	  592.7	 2519.0	...
2126972	  864.8	  592.4	 2520.0	...
2126973	  864.0	  592.2	 2519.0	...
2126974	  864.2	  592.5	 2518.0	...
2126975	  864.4	  592.8	 2516.0	...
2126976	  864.2	  593.4	 2514.0	...
2126977	  863.8	  593.8	 2512.0	...
2126978	  863.6	  594.1	 2513.0	...
2126979	  863.7	  594.0	 2514.0	...
2126980	  864.4	  594.0	 2515.0	...
2126981	  865.1	  594.1	 2516.0	...
2126982	  865.8	  594.2	 2518.0	...
2126983	  866.1	  594.5	 2520.0	...
2126984	  866.2	  594.8	 2518.0	...
2126985	  865.8	  594.2	 2514.0	...
2126986	  865.3	  593.4	 2511.0	...
2126987	  865.1	  593.4	 2511.0	...
2126988	  865.3	  594.2	 2510.0	...
2126989	  865.5	  595.3	 2508.0	...
2126990	  865.5	  595.6	 2506.0	...
2126991	  865.4	  595.7	 2504.0	...
2126992	  865.5	  595.4	 2503.0	...
2126993	  865.6	  595.0	 2501.0	...
2126994	  866.3	  594.7	 2499.0	...
2126995	  866.8	  594.5	 2495.0	...
EFIX R   2126618	2126995	378	  862.1	  592.0	   2605
SSACC R  2126996
2126996	  867.3	  594.3	 2493.0	...
2126997	  867.3	  594.2	 2491.0	...
2126998	  866.7	  595.0	 2491.0	...
2126999	  864.8	  596.4	 2496.0	...
2127000	  862.3	  598.0	 2500.0	...
2127001	  859.5	  598.2	 2502.0	...
2127002	  855.7	  596.8	 2498.0	...
2127003	  852.3	  594.8	 2494.0	...
2127004	  846.5	  594.1	 2494.0	...
2127005	  840.7	  592.2	 2495.0	...
2127006	  833.4	  591.1	 2497.0	...
2127007	  826.3	  588.4	 2496.0	...
2127008	  820.1	  585.9	 2495.0	...
2127009	  813.8	  583.2	 2496.0	...
2127010	  809.0	  581.6	 2498.0	...
2127011	  803.8	  580.3	 2499.0	...
2127012	  800.2	  578.4	 2497.0	...
2127013	  797.6	  575.8	 2496.0	...
2127014	  796.7	  574.8	 2495.0	...
2127015	  797.6	  573.5	 2494.0	...
2127016	  798.9	  572.7	 2493.0	...
2127017	  801.7	  572.0	 2490.0	...
2127018	  804.5	  572.2	 2489.0	...
ESACC R  2126996	2127018	23	  867.3	  594.3	  804.5	  572.2	   1.42	    131
SFIX R   2127019
2127019	  807.4	  572.4	 2488.0	...
2127020	  810.1	  572.4	 2488.0	...
2127021	  812.2	  572.3	 2487.0	...
2127022	  814.7	  572.1	 2485.0	...
2127023	  816.3	  571.5	 2482.0	...
2127024	  817.6	  570.9	 2483.0	...
2127025	  818.4	  570.4	 2484.0	...
2127026	  818.6	  570.3	 2483.0	...
2127027	  818.9	  570.2	 2481.0	...
2127028	  819.2	  570.3	 2479.0	...
2127029	  819.5	  570.4	 2480.0	...
2127030	  819.6	  570.6	 2482.0	...
2127031	  820.4	  570.7	 2484.0	...
2127032	  821.2	  571.2	 2486.0	...
2127033	  822.7	  572.1	 2486.0	...
2127034	  823.5	  572.8	 2485.0	...
2127035	  824.4	  572.9	 2483.0	...
2127036	  824.5	  572.7	 2482.0	...
2127037	  824.7	  572.7	 2482.0	...
2127038	  824.9	  572.9	 2481.0	...
2127039	  825.0	  572.5	 2480.0	...
2127040	  824.8	  572.0	 2480.0	...
2127041	  824.9	  571.5	 2478.0	...
2127042	  825.0	  571.4	 2477.0	...
2127043	  824.9	  571.4	 2475.0	...
2127044	  824.5	  571.6	 2474.0	...
2127045	  824.2	  572.0	 2471.0	...
2127046	  824.3	  572.4	 2468.0	...
2127047	  824.4	  572.8	 2466.0	...
2127048	  824.6	  573.2	 2467.0	...
2127049	  824.8	  573.7	 2469.0	...
2127050	  825.0	  574.1	 2470.0	...
2127051	  825.1	  574.2	 2467.0	...
2127052	  824.9	  574.4	 2465.0	...
2127053	  824.8	  574.5	 2463.0	...
2127054	  824.8	  574.7	 2463.0	...
2127055	  824.2	  574.9	 2462.0	...
2127056	  823.4	  573.5	 2462.0	...
2127057	  822.9	  572.2	 2462.0	...
2127058	  823.1	  571.6	 2462.0	...
2127059	  824.0	  572.4	 2462.0	...
2127060	  824.7	  573.4	 2463.0	...
2127061	  824.8	  573.6	 2463.0	...
2127062	  824.2	  573.8	 2462.0	...
2127063	  823.7	  574.0	 2461.0	...
2127064	  823.9	  574.0	 2461.0	...
2127065	  823.9	  574.8	 2461.0	...
2127066	  823.9	  575.3	 2460.0	...
2127067	  823.8	  575.8	 2460.0	...
2127068	  823.9	  575.7	 2459.0	...
2127069	  823.9	  575.8	 2460.0	...
2127070	  824.2	  575.8	 2460.0	...
2127071	  824.6	  575.9	 2460.0	...
2127072	  824.8	  576.3	 2462.0	...
2127073	  824.7	  576.7	 2463.0	...
2127074	  824.2	  576.4	 2464.0	...
2127075	  823.8	  575.9	 2464.0	...
2127076	  823.4	  575.5	 2464.0	...
2127077	  823.6	  576.0	 2465.0	...
2127078	  823.7	  576.4	 2464.0	...
2127079	  823.8	  576.5	 2463.0	...
2127080	  823.8	  576.3	 2461.0	...
2127081	  823.8	  576.1	 2458.0	...
2127082	  823.6	  576.7	 2454.0	...
2127083	  823.4	  577.5	 2451.0	...
2127084	  823.2	  578.3	 2455.0	...
2127085	  823.1	  578.3	 2458.0	...
2127086	  823.2	  578.2	 2461.0	...
2127087	  823.3	  577.4	 2461.0	...
2127088	  823.2	  576.6	 2461.0	...
2127089	  823.1	  575.8	 2460.0	...
2127090	  822.9	  575.4	 2459.0	...
2127091	  822.6	  575.0	 2459.0	...
2127092	  822.2	  574.7	 2458.0	...
2127093	  822.0	  574.7	 2457.0	...
2127094	  822.1	  574.5	 2455.0	...
2127095	  822.4	  574.4	 2452.0	...
2127096	  822.6	  575.2	 2452.0	...
2127097	  823.2	  576.0	 2451.0	...
2127098	  823.6	  576.3	 2451.0	...
2127099	  823.9	  575.8	 2451.0	...
2127100	  823.8	  575.5	 2451.0	...
2127101	  823.7	  575.9	 2451.0	...
2127102	  823.6	  576.0	 2451.0	...
2127103	  823.5	  576.0	 2450.0	...
2127104	  823.7	  575.7	 2450.0	...
2127105	  823.7	  575.7	 2450.0	...
2127106	  823.7	  575.7	 2453.0	...
2127107	  823.7	  575.8	 2456.0	...
2127108	  823.8	  575.9	 2457.0	...
2127109	  823.2	  576.2	 2457.0	...
2127110	  822.3	  576.3	 2455.0	...
2127111	  821.6	  576.3	 2454.0	...
2127112	  821.8	  575.9	 2451.0	...
2127113	  822.5	  575.5	 2449.0	...
2127114	  823.0	  575.3	 2447.0	...
2127115	  823.3	  575.0	 2448.0	...
2127116	  823.3	  574.9	 2449.0	...
2127117	  823.3	  574.6	 2450.0	...
2127118	  823.3	  574.5	 2449.0	...
2127119	  823.4	  574.8	 2447.0	...
2127120	  823.5	  575.1	 2445.0	...
2127121	  823.6	  575.5	 2445.0	...
2127122	  823.5	  575.6	 2445.0	...
2127123	  823.5	  575.7	 2446.0	...
2127124	  823.6	  576.0	 2448.0	...
2127125	  823.5	  576.3	 2450.0	...
2127126	  823.3	  576.4	 2451.0	...
2127127	  823.0	  575.9	 2451.0	...
2127128	  822.8	  575.2	 2452.0	...
2127129	  822.6	  574.9	 2450.0	...
2127130	  822.9	  575.1	 2447.0	...
2127131	  823.2	  576.1	 2445.0	...
2127132	  823.6	  577.2	 2445.0	...
2127133	  823.6	  577.9	 2446.0	...
2127134	  823.6	  578.0	 2446.0	...
2127135	  823.7	  578.0	 2445.0	...
2127136	  823.7	  577.8	 2445.0	...
2127137	  823.7	  577.7	 2445.0	...
2127138	  823.7	  577.2	 2446.0	...
2127139	  823.7	  576.5	 2448.0	...
2127140	  823.7	  575.9	 2447.0	...
2127141	  823.6	  576.0	 2444.0	...
2127142	  823.6	  576.2	 2441.0	...
2127143	  823.6	  576.5	 2440.0	...
2127144	  823.5	  576.8	 2439.0	...
2127145	  823.4	  577.2	 2440.0	...
2127146	  823.4	  577.3	 2440.0	...
MSG	2127147 0000 _ Number On
2127147	  823.6	  577.1	 2441.0	...
2127148	  823.6	  576.9	 2441.0	...
2127149	  823.6	  576.7	 2441.0	...
2127150	  823.5	  576.3	 2441.0	...
2127151	  823.5	  575.9	 2441.0	...
2127152	  823.4	  576.0	 2441.0	...
2127153	  823.1	  576.3	 2441.0	...
2127154	  822.7	  576.5	 2441.0	...
2127155	  823.1	  576.3	 2441.0	...
2127156	  823.6	  576.1	 2440.0	...
2127157	  824.1	  576.0	 2440.0	...
2127158	  824.1	  576.0	 2440.0	...
2127159	  824.1	  576.0	 2440.0	...
2127160	  824.1	  575.9	 2441.0	...
2127161	  824.3	  575.9	 2442.0	...
2127162	  824.6	  576.6	 2443.0	...
2127163	  824.8	  577.2	 2444.0	...
2127164	  824.9	  577.8	 2444.0	...
2127165	  824.9	  577.3	 2444.0	...
2127166	  824.6	  577.2	 2444.0	...
2127167	  824.2	  577.3	 2444.0	...
2127168	  823.8	  577.2	 2444.0	...
2127169	  823.6	  576.7	 2445.0	...
2127170	  823.6	  576.1	 2446.0	...
2127171	  823.8	  575.8	 2447.0	...
2127172	  824.0	  575.5	 2448.0	...
2127173	  824.3	  575.1	 2448.0	...
2127174	  824.9	  574.7	 2448.0	...
2127175	  825.5	  574.3	 2448.0	...
2127176	  826.0	  574.8	 2449.0	...
2127177	  825.8	  575.4	 2450.0	...
2127178	  825.5	  576.1	 2450.0	...
2127179	  825.4	  575.9	 2448.0	...
2127180	  825.3	  575.6	 2447.0	...
2127181	  825.2	  576.0	 2446.0	...
2127182	  824.7	  576.7	 2446.0	...
2127183	  824.3	  576.3	 2447.0	...
2127184	  824.2	  575.2	 2447.0	...
2127185	  824.5	  573.9	 2447.0	...
2127186	  824.9	  573.7	 2449.0	...
2127187	  825.2	  573.9	 2452.0	...
2127188	  824.5	  574.4	 2455.0	...
2127189	  823.9	  575.2	 2458.0	...
2127190	  823.6	  575.9	 2459.0	...
2127191	  824.1	  576.5	 2459.0	...
2127192	  824.9	  576.3	 2458.0	...
2127193	  825.3	  575.7	 2458.0	...
2127194	  825.3	  575.4	 2458.0	...
2127195	  825.0	  575.6	 2459.0	...
2127196	  824.7	  575.8	 2459.0	...
2127197	  824.6	  575.3	 2459.0	...
2127198	  824.2	  575.0	 2460.0	...
2127199	  823.8	  574.7	 2461.0	...
2127200	  824.0	  574.7	 2461.0	...
2127201	  824.6	  574.6	 2460.0	...
2127202	  825.1	  574.4	 2460.0	...
2127203	  825.2	  574.3	 2460.0	...
2127204	  825.3	  574.4	 2460.0	...
2127205	  825.1	  574.5	 2460.0	...
2127206	  824.8	  574.7	 2459.0	...
2127207	  824.5	  574.8	 2458.0	...
2127208	  824.5	  575.1	 2459.0	...
2127209	  824.6	  575.5	 2461.0	...
2127210	  824.4	  575.9	 2462.0	...
2127211	  824.2	  575.9	 2463.0	...
2127212	  823.7	  575.3	 2463.0	...
2127213	  823.4	  574.5	 2465.0	...
2127214	  823.4	  573.8	 2467.0	...
2127215	  823.7	  573.4	 2468.0	...
2127216	  824.0	  573.4	 2468.0	...
2127217	  823.9	  573.7	 2469.0	...
2127218	  823.8	  574.1	 2471.0	...
2127219	  823.8	  574.4	 2471.0	...
2127220	  823.9	  574.7	 2472.0	...
2127221	  824.1	  574.9	 2474.0	...
2127222	  824.0	  575.1	 2475.0	...
2127223	  823.7	  575.0	 2477.0	...
2127224	  824.0	  574.9	 2478.0	...
2127225	  824.7	  574.3	 2478.0	...
2127226	  824.9	  573.7	 2476.0	...
2127227	  824.4	  573.3	 2473.0	...
2127228	  824.0	  573.4	 2472.0	...
2127229	  824.0	  573.7	 2471.0	...
2127230	  824.1	  573.7	 2470.0	...
2127231	  824.1	  573.5	 2471.0	...
2127232	  824.1	  573.9	 2472.0	...
2127233	  824.2	  574.5	 2473.0	...
2127234	  824.3	  574.8	 2472.0	...
2127235	  824.2	  574.4	 2470.0	...
2127236	  824.2	  574.0	 2470.0	...
2127237	  824.5	  573.8	 2469.0	...
2127238	  824.8	  573.7	 2469.0	...
2127239	  825.1	  573.4	 2471.0	...
2127240	  825.0	  573.2	 2473.0	...
2127241	  824.8	  572.5	 2475.0	...
2127242	  824.6	  572.0	 2476.0	...
2127243	  824.7	  572.4	 2476.0	...
2127244	  824.3	  573.5	 2477.0	...
2127245	  823.9	  574.5	 2477.0	...
2127246	  823.4	  574.5	 2481.0	...
2127247	  823.5	  574.5	 2484.0	...
2127248	  823.5	  574.8	 2485.0	...
2127249	  823.5	  575.2	 2484.0	...
2127250	  823.4	  575.9	 2487.0	...
2127251	  823.4	  576.5	 2492.0	...
2127252	  823.3	  577.0	 2497.0	...
2127253	  823.1	  576.9	 2498.0	...
2127254	  823.1	  576.7	 2497.0	...
2127255	  823.3	  576.5	 2494.0	...
2127256	  823.5	  576.4	 2492.0	...
2127257	  823.7	  575.8	 2490.0	...
2127258	  823.9	  575.2	 2493.0	...
2127259	  823.4	  574.8	 2495.0	...
2127260	  822.8	  575.2	 2496.0	...
2127261	  822.3	  575.3	 2495.0	...
2127262	  822.4	  575.2	 2494.0	...
2127263	  822.2	  575.9	 2495.0	...
2127264	  821.9	  576.9	 2496.0	...
2127265	  821.6	  577.8	 2496.0	...
2127266	  821.5	  577.3	 2495.0	...
2127267	  821.6	  577.3	 2496.0	...
2127268	  821.9	  577.2	 2499.0	...
2127269	  822.9	  577.4	 2501.0	...
2127270	  823.7	  577.1	 2502.0	...
2127271	  824.5	  576.9	 2504.0	...
2127272	  824.6	  576.8	 2506.0	...
2127273	  824.7	  577.0	 2507.0	...
2127274	  824.6	  577.1	 2510.0	...
2127275	  824.4	  577.3	 2512.0	...
2127276	  824.2	  577.3	 2514.0	...
2127277	  824.4	  577.1	 2514.0	...
EFIX R   2127019	2127277	259	  823.5	  575.1	   2464
SSACC R  2127278
2127278	  824.9	  576.8	 2513.0	...
2127279	  825.7	  577.2	 2511.0	...
2127280	  827.8	  577.6	 2509.0	...
2127281	  830.8	  577.8	 2507.0	...
2127282	  834.7	  577.3	 2507.0	...
2127283	  838.5	  577.5	 2510.0	...
2127284	  843.2	  578.3	 2513.0	...
2127285	  848.5	  579.0	 2519.0	...
2127286	  854.1	  579.7	 2521.0	...
2127287	  858.0	  582.2	 2522.0	...
2127288	  862.0	  584.8	 2521.0	...
2127289	  864.3	  587.2	 2521.0	...
2127290	  866.0	  587.8	 2522.0	...
2127291	  865.2	  588.8	 2523.0	...
2127292	  863.3	  590.6	 2523.0	...
2127293	  860.1	  592.0	 2523.0	...
2127294	  856.0	  592.6	 2523.0	...
2127295	  850.7	  592.6	 2526.0	...
2127296	  845.5	  592.5	 2529.0	...
2127297	  841.0	  593.4	 2533.0	...
2127298	  838.5	  592.7	 2533.0	...
2127299	  836.1	  592.1	 2533.0	...
2127300	  834.5	  589.8	 2534.0	...
2127301	  832.8	  588.7	 2536.0	...
2127302	  832.5	  587.1	 2537.0	...
ESACC R  2127278	2127302	25	  824.9	  576.8	  832.5	  587.1	   0.27	     90
SFIX R   2127303
2127303	  832.6	  586.7	 2537.0	...
2127304	  834.4	  585.9	 2536.0	...
2127305	  836.4	  585.1	 2537.0	...
2127306	  838.8	  584.4	 2537.0	...
2127307	  840.5	  583.7	 2537.0	...
2127308	  841.9	  583.0	 2538.0	...
2127309	  842.8	  582.6	 2539.0	...
2127310	  842.8	  582.3	 2541.0	...
2127311	  842.8	  582.2	 2542.0	...
2127312	  842.9	  583.5	 2543.0	...
2127313	  842.0	  585.1	 2542.0	...
2127314	  841.1	  587.1	 2542.0	...
2127315	  840.0	  587.5	 2543.0	...
2127316	  840.0	  587.6	 2544.0	...
2127317	  839.9	  587.4	 2545.0	...
2127318	  840.0	  587.3	 2549.0	...
2127319	  840.2	  587.2	 2553.0	...
2127320	  840.4	  586.9	 2558.0	...
2127321	  840.4	  586.4	 2557.0	...
2127322	  840.4	  586.1	 2556.0	...
2127323	  840.5	  586.1	 2556.0	...
2127324	  840.6	  586.4	 2556.0	...
2127325	  840.7	  586.8	 2557.0	...
2127326	  840.7	  586.8	 2557.0	...
2127327	  840.7	  586.2	 2557.0	...
2127328	  840.6	  585.4	 2556.0	...
2127329	  840.0	  584.7	 2556.0	...
2127330	  839.3	  584.5	 2556.0	...
2127331	  838.8	  584.3	 2557.0	...
2127332	  839.6	  584.5	 2558.0	...
2127333	  840.3	  584.8	 2558.0	...
2127334	  841.2	  585.2	 2559.0	...
2127335	  841.4	  585.3	 2560.0	...
2127336	  841.6	  585.4	 2562.0	...
2127337	  841.5	  585.1	 2564.0	...
2127338	  841.3	  584.8	 2566.0	...
2127339	  841.2	  584.4	 2567.0	...
2127340	  841.0	  584.5	 2568.0	...
2127341	  840.5	  584.7	 2566.0	...
2127342	  839.9	  584.7	 2563.0	...
2127343	  839.7	  584.5	 2560.0	...
2127344	  839.8	  584.2	 2559.0	...
2127345	  839.9	  583.9	 2560.0	...
2127346	  839.6	  583.6	 2562.0	...
2127347	  839.3	  583.3	 2565.0	...
2127348	  839.1	  583.2	 2566.0	...
2127349	  839.2	  583.0	 2568.0	...
2127350	  839.4	  583.8	 2568.0	...
2127351	  839.7	  584.8	 2568.0	...
2127352	  840.0	  585.7	 2570.0	...
2127353	  840.2	  585.9	 2573.0	...
2127354	  840.3	  586.0	 2575.0	...
2127355	  840.4	  586.0	 2576.0	...
2127356	  839.9	  586.0	 2577.0	...
2127357	  839.1	  586.1	 2577.0	...
2127358	  838.2	  586.2	 2578.0	...
2127359	  838.2	  586.6	 2579.0	...
2127360	  838.2	  587.1	 2580.0	...
2127361	  838.2	  587.1	 2582.0	...
2127362	  838.1	  586.4	 2582.0	...
2127363	  838.0	  585.8	 2582.0	...
2127364	  837.9	  586.0	 2583.0	...
2127365	  838.2	  586.3	 2583.0	...
2127366	  838.5	  586.7	 2588.0	...
2127367	  838.7	  586.7	 2593.0	...
2127368	  838.5	  586.7	 2598.0	...
2127369	  838.3	  586.7	 2598.0	...
2127370	  838.2	  586.6	 2599.0	...
2127371	  838.1	  586.3	 2599.0	...
2127372	  838.5	  586.0	 2600.0	...
2127373	  838.7	  585.8	 2600.0	...
2127374	  838.9	  586.2	 2600.0	...
2127375	  838.7	  586.6	 2600.0	...
2127376	  838.7	  587.0	 2604.0	...
2127377	  838.8	  587.3	 2607.0	...
2127378	  838.8	  587.4	 2610.0	...
2127379	  838.5	  587.1	 2610.0	...
2127380	  838.3	  587.2	 2610.0	...
2127381	  837.9	  587.4	 2611.0	...
2127382	  837.6	  587.4	 2611.0	...
2127383	  837.2	  587.0	 2611.0	...
2127384	  837.1	  586.5	 2610.0	...
2127385	  837.2	  586.5	 2610.0	...
2127386	  837.3	  586.1	 2611.0	...
2127387	  837.5	  585.6	 2612.0	...
2127388	  837.7	  585.2	 2613.0	...
2127389	  837.8	  585.1	 2614.0	...
2127390	  837.8	  585.2	 2612.0	...
2127391	  837.8	  585.4	 2612.0	...
2127392	  837.9	  585.7	 2612.0	...
2127393	  837.9	  585.9	 2614.0	...
2127394	  838.1	  586.0	 2616.0	...
2127395	  838.3	  586.2	 2617.0	...
2127396	  838.5	  586.2	 2617.0	...
2127397	  838.6	  586.1	 2620.0	...
2127398	  838.2	  586.1	 2623.0	...
2127399	  837.7	  587.0	 2626.0	...
2127400	  837.1	  588.0	 2626.0	...
2127401	  837.2	  588.9	 2626.0	...
2127402	  837.2	  588.9	 2626.0	...
2127403	  837.2	  588.3	 2625.0	...
2127404	  837.2	  587.7	 2625.0	...
2127405	  837.3	  587.1	 2627.0	...
2127406	  837.6	  587.0	 2628.0	...
2127407	  837.7	  587.2	 2631.0	...
2127408	  837.6	  587.6	 2633.0	...
2127409	  837.2	  587.1	 2635.0	...
2127410	  837.1	  586.1	 2636.0	...
2127411	  837.0	  585.0	 2636.0	...
2127412	  837.1	  584.9	 2637.0	...
2127413	  837.2	  585.6	 2639.0	...
2127414	  837.3	  586.2	 2641.0	...
2127415	  837.3	  586.7	 2642.0	...
2127416	  837.2	  586.5	 2643.0	...
2127417	  837.2	  586.4	 2642.0	...
2127418	  837.2	  587.0	 2642.0	...
2127419	  837.0	  587.7	 2641.0	...
2127420	  836.5	  588.2	 2642.0	...
2127421	  836.1	  587.9	 2644.0	...
2127422	  836.6	  587.5	 2644.0	...
2127423	  837.2	  587.2	 2643.0	...
2127424	  837.7	  587.1	 2647.0	...
2127425	  837.4	  586.9	 2651.0	...
2127426	  837.1	  586.4	 2654.0	...
2127427	  837.1	  586.0	 2653.0	...
2127428	  837.2	  585.7	 2652.0	...
2127429	  837.3	  585.7	 2651.0	...
2127430	  837.2	  585.7	 2651.0	...
2127431	  837.2	  585.7	 2651.0	...
2127432	  837.2	  585.2	 2652.0	...
2127433	  837.6	  584.6	 2651.0	...
2127434	  838.0	  583.9	 2651.0	...
2127435	  838.0	  583.1	 2654.0	...
2127436	  837.5	  582.3	 2656.0	...
2127437	  836.9	  581.5	 2659.0	...
2127438	  836.9	  582.3	 2659.0	...
2127439	  837.1	  583.0	 2659.0	...
2127440	  837.3	  583.7	 2659.0	...
2127441	  837.5	  583.5	 2658.0	...
2127442	  837.5	  584.0	 2657.0	...
2127443	  837.5	  584.6	 2656.0	...
2127444	  837.6	  585.2	 2659.0	...
2127445	  837.6	  584.3	 2663.0	...
2127446	  837.8	  583.3	 2666.0	...
2127447	  837.9	  582.3	 2665.0	...
2127448	  837.9	  582.4	 2665.0	...
2127449	  837.5	  582.6	 2665.0	...
2127450	  837.1	  582.8	 2665.0	...
2127451	  836.9	  583.0	 2668.0	...
MSG	2127452 0000 _ Number Off
2127452	  836.8	  583.2	 2670.0	...
2127453	  836.9	  583.7	 2673.0	...
2127454	  836.9	  584.1	 2674.0	...
2127455	  836.8	  584.5	 2674.0	...
2127456	  836.7	  584.5	 2675.0	...
2127457	  836.7	  584.4	 2675.0	...
2127458	  836.9	  584.1	 2674.0	...
2127459	  836.9	  583.9	 2675.0	...
2127460	  836.9	  583.9	 2677.0	...
2127461	  836.7	  584.0	 2680.0	...
2127462	  836.7	  584.0	 2681.0	...
2127463	  836.7	  584.0	 2679.0	...
2127464	  836.7	  584.2	 2676.0	...
2127465	  836.6	  584.3	 2678.0	...
2127466	  836.6	  584.4	 2683.0	...
2127467	  836.6	  584.4	 2687.0	...
2127468	  836.5	  584.4	 2687.0	...
2127469	  836.0	  584.4	 2687.0	...
2127470	  835.5	  584.4	 2687.0	...
2127471	  835.4	  583.9	 2688.0	...
2127472	  835.7	  583.4	 2689.0	...
2127473	  836.0	  582.9	 2690.0	...
2127474	  835.8	  583.3	 2691.0	...
2127475	  835.6	  583.7	 2693.0	...
2127476	  835.5	  584.1	 2696.0	...
2127477	  835.4	  584.2	 2699.0	...
2127478	  835.8	  583.9	 2699.0	...
2127479	  836.2	  583.6	 2701.0	...
2127480	  836.5	  583.9	 2703.0	...
2127481	  836.4	  584.4	 2704.0	...
2127482	  836.3	  585.1	 2703.0	...
2127483	  836.5	  585.1	 2701.0	...
2127484	  836.6	  585.1	 2701.0	...
2127485	  836.7	  585.1	 2700.0	...
2127486	  836.5	  584.9	 2700.0	...
2127487	  836.4	  584.7	 2700.0	...
2127488	  836.1	  584.2	 2702.0	...
2127489	  835.9	  583.6	 2703.0	...
2127490	  835.6	  583.1	 2706.0	...
2127491	  835.6	  582.8	 2708.0	...
2127492	  835.6	  582.7	 2710.0	...
2127493	  835.7	  582.6	 2710.0	...
2127494	  835.9	  582.5	 2710.0	...
2127495	  835.9	  582.6	 2707.0	...
2127496	  835.7	  582.7	 2703.0	...
2127497	  835.8	  582.8	 2706.0	...
2127498	  836.0	  582.7	 2712.0	...
2127499	  836.2	  583.4	 2719.0	...
2127500	  836.0	  584.2	 2719.0	...
2127501	  835.5	  585.3	 2720.0	...
2127502	  835.1	  585.7	 2720.0	...
2127503	  835.0	  585.7	 2720.0	...
2127504	  835.0	  585.3	 2722.0	...
2127505	  834.9	  585.1	 2723.0	...
2127506	  834.7	  585.1	 2722.0	...
2127507	  834.6	  585.2	 2721.0	...
2127508	  834.7	  584.9	 2717.0	...
2127509	  835.2	  584.6	 2714.0	...
2127510	  835.7	  584.3	 2713.0	...
2127511	  836.1	  583.6	 2718.0	...
2127512	  835.5	  582.9	 2723.0	...
2127513	  835.0	  582.3	 2723.0	...
2127514	  834.7	  582.4	 2720.0	...
2127515	  834.8	  582.4	 2719.0	...
2127516	  834.7	  583.3	 2722.0	...
2127517	  834.6	  584.2	 2724.0	...
2127518	  834.8	  585.1	 2724.0	...
2127519	  835.2	  585.0	 2723.0	...
2127520	  835.6	  584.2	 2721.0	...
2127521	  835.5	  583.5	 2718.0	...
2127522	  835.2	  582.8	 2719.0	...
2127523	  835.3	  582.8	 2724.0	...
2127524	  835.6	  582.2	 2728.0	...
2127525	  836.0	  581.6	 2727.0	...
2127526	  836.0	  580.9	 2728.0	...
2127527	  835.2	  580.8	 2728.0	...
2127528	  834.4	  581.9	 2728.0	...
2127529	  833.6	  583.2	 2727.0	...
2127530	  833.7	  584.4	 2726.0	...
2127531	  833.7	  584.6	 2728.0	...
2127532	  833.6	  584.6	 2731.0	...
2127533	  833.7	  584.7	 2731.0	...
2127534	  833.7	  584.7	 2727.0	...
2127535	  833.6	  584.6	 2726.0	...
2127536	  833.5	  583.9	 2728.0	...
2127537	  833.4	  583.3	 2730.0	...
2127538	  833.3	  582.7	 2730.0	...
2127539	  833.5	  582.6	 2730.0	...
2127540	  833.9	  582.5	 2730.0	...
2127541	  834.2	  582.7	 2730.0	...
2127542	  834.4	  582.8	 2729.0	...
2127543	  834.4	  583.1	 2730.0	...
2127544	  834.4	  583.3	 2730.0	...
2127545	  834.3	  583.3	 2729.0	...
2127546	  834.3	  583.0	 2729.0	...
2127547	  834.3	  582.7	 2729.0	...
2127548	  833.7	  583.0	 2729.0	...
2127549	  833.0	  583.5	 2730.0	...
2127550	  832.4	  584.1	 2732.0	...
2127551	  832.4	  584.1	 2734.0	...
2127552	  832.4	  584.0	 2736.0	...
2127553	  832.5	  583.8	 2736.0	...
2127554	  832.7	  583.8	 2736.0	...
2127555	  833.0	  583.8	 2738.0	...
2127556	  833.1	  583.8	 2740.0	...
2127557	  833.2	  583.5	 2742.0	...
2127558	  833.2	  583.4	 2741.0	...
2127559	  833.1	  583.6	 2738.0	...
2127560	  833.0	  584.0	 2735.0	...
2127561	  832.9	  584.1	 2736.0	...
2127562	  833.0	  583.9	 2736.0	...
2127563	  833.3	  583.8	 2735.0	...
2127564	  833.5	  583.8	 2736.0	...
2127565	  833.7	  583.9	 2736.0	...
2127566	  833.7	  583.7	 2738.0	...
2127567	  833.8	  583.6	 2740.0	...
2127568	  833.8	  583.9	 2742.0	...
2127569	  833.8	  584.3	 2742.0	...
2127570	  833.8	  584.7	 2742.0	...
2127571	  833.7	  584.8	 2742.0	...
2127572	  833.4	  584.5	 2742.0	...
2127573	  833.1	  584.1	 2744.0	...
2127574	  832.7	  584.2	 2745.0	...
2127575	  832.5	  584.6	 2746.0	...
2127576	  832.4	  584.8	 2744.0	...
2127577	  832.6	  584.5	 2743.0	...
2127578	  832.8	  584.4	 2743.0	...
2127579	  832.8	  584.6	 2744.0	...
2127580	  832.6	  584.3	 2744.0	...
2127581	  832.2	  583.9	 2745.0	...
2127582	  831.9	  584.0	 2745.0	...
2127583	  831.7	  584.5	 2745.0	...
2127584	  831.7	  585.0	 2746.0	...
2127585	  831.6	  584.9	 2745.0	...
2127586	  831.5	  584.7	 2744.0	...
2127587	  831.5	  584.6	 2743.0	...
2127588	  831.5	  584.8	 2742.0	...
2127589	  831.6	  585.2	 2741.0	...
2127590	  831.6	  584.7	 2741.0	...
2127591	  831.7	  584.1	 2741.0	...
2127592	  831.7	  583.5	 2742.0	...
2127593	  831.4	  583.6	 2743.0	...
2127594	  831.1	  583.6	 2743.0	...
2127595	  830.8	  583.6	 2742.0	...
2127596	  831.0	  583.8	 2741.0	...
2127597	  831.2	  584.0	 2741.0	...
2127598	  831.5	  584.2	 2742.0	...
2127599	  831.4	  584.2	 2744.0	...
2127600	  831.3	  584.1	 2744.0	...
2127601	  831.5	  584.0	 2742.0	...
2127602	  831.7	  584.2	 2740.0	...
2127603	  831.5	  584.9	 2741.0	...
2127604	  831.1	  585.7	 2744.0	...
2127605	  830.5	  586.3	 2747.0	...
2127606	  830.5	  586.5	 2746.0	...
2127607	  830.4	  585.5	 2745.0	...
2127608	  830.3	  584.4	 2746.0	...
2127609	  830.2	  583.9	 2748.0	...
2127610	  830.2	  584.5	 2751.0	...
2127611	  830.4	  585.2	 2753.0	...
2127612	  830.6	  585.2	 2751.0	...
2127613	  830.9	  585.2	 2749.0	...
2127614	  831.0	  585.3	 2747.0	...
2127615	  830.9	  585.4	 2747.0	...
2127616	  830.8	  585.5	 2747.0	...
2127617	  830.8	  585.5	 2749.0	...
2127618	  830.9	  585.5	 2751.0	...
2127619	  830.8	  585.8	 2752.0	...
2127620	  830.8	  586.0	 2752.0	...
2127621	  830.8	  586.2	 2751.0	...
2127622	  831.0	  586.1	 2751.0	...
2127623	  831.2	  586.0	 2751.0	...
2127624	  830.9	  586.0	 2751.0	...
2127625	  830.7	  586.2	 2751.0	...
2127626	  831.0	  586.3	 2753.0	...
2127627	  831.6	  586.5	 2754.0	...
2127628	  832.2	  586.3	 2755.0	...
2127629	  832.2	  586.2	 2755.0	...
2127630	  831.8	  586.2	 2755.0	...
2127631	  831.3	  586.3	 2756.0	...
2127632	  830.7	  586.2	 2756.0	...
2127633	  830.5	  586.1	 2761.0	...
2127634	  830.3	  586.1	 2765.0	...
2127635	  830.1	  586.1	 2769.0	...
2127636	  829.9	  586.0	 2766.0	...
2127637	  829.9	  585.9	 2762.0	...
2127638	  829.9	  586.0	 2760.0	...
2127639	  829.9	  586.2	 2762.0	...
2127640	  830.5	  586.3	 2765.0	...
2127641	  831.1	  586.3	 2763.0	...
2127642	  831.6	  585.8	 2759.0	...
2127643	  831.6	  585.4	 2755.0	...
2127644	  831.4	  585.0	 2754.0	...
2127645	  831.0	  585.3	 2754.0	...
2127646	  830.7	  585.8	 2754.0	...
2127647	  830.8	  586.2	 2754.0	...
2127648	  831.0	  586.4	 2754.0	...
2127649	  831.2	  586.9	 2754.0	...
2127650	  831.3	  587.3	 2754.0	...
2127651	  831.5	  587.2	 2754.0	...
2127652	  831.7	  586.8	 2754.0	...
2127653	  831.6	  586.3	 2755.0	...
2127654	  831.4	  585.7	 2756.0	...
2127655	  831.2	  585.1	 2757.0	...
2127656	  831.1	  585.5	 2759.0	...
2127657	  830.8	  586.6	 2762.0	...
2127658	  830.6	  587.6	 2765.0	...
2127659	  830.5	  587.1	 2765.0	...
2127660	  830.5	  586.7	 2764.0	...
2127661	  830.6	  586.4	 2764.0	...
2127662	  830.7	  586.4	 2762.0	...
MSG	2127663 0000 _ Number On
2127663	  830.8	  586.2	 2760.0	...
2127664	  830.9	  586.1	 2759.0	...
2127665	  830.9	  586.1	 2761.0	...
2127666	  830.5	  586.2	 2764.0	...
2127667	  830.0	  586.2	 2766.0	...
2127668	  830.1	  586.0	 2768.0	...
2127669	  830.5	  585.7	 2769.0	...
2127670	  831.0	  585.5	 2769.0	...
2127671	  831.2	  585.7	 2769.0	...
2127672	  831.4	  586.3	 2767.0	...
2127673	  831.2	  586.9	 2765.0	...
2127674	  830.8	  587.4	 2765.0	...
2127675	  830.6	  587.7	 2765.0	...
2127676	  831.0	  587.8	 2765.0	...
2127677	  831.3	  587.7	 2764.0	...
2127678	  831.3	  587.1	 2763.0	...
2127679	  831.2	  586.5	 2763.0	...
2127680	  830.8	  586.1	 2763.0	...
2127681	  830.6	  586.2	 2766.0	...
2127682	  830.4	  585.9	 2769.0	...
2127683	  830.4	  585.6	 2770.0	...
2127684	  830.5	  585.2	 2766.0	...
2127685	  830.6	  585.3	 2763.0	...
2127686	  830.8	  585.2	 2763.0	...
2127687	  830.9	  585.0	 2764.0	...
2127688	  830.9	  584.7	 2765.0	...
2127689	  830.7	  584.5	 2764.0	...
2127690	  830.2	  584.3	 2762.0	...
2127691	  829.8	  584.8	 2761.0	...
2127692	  829.6	  585.5	 2762.0	...
2127693	  829.7	  585.9	 2762.0	...
2127694	  829.8	  585.5	 2762.0	...
2127695	  829.7	  585.1	 2761.0	...
2127696	  829.7	  585.0	 2760.0	...
2127697	  829.2	  585.3	 2760.0	...
2127698	  828.7	  585.3	 2760.0	...
2127699	  828.4	  585.3	 2759.0	...
2127700	  828.7	  585.2	 2760.0	...
2127701	  829.2	  585.2	 2760.0	...
2127702	  829.5	  585.3	 2760.0	...
2127703	  829.7	  585.3	 2762.0	...
2127704	  829.7	  586.2	 2764.0	...
2127705	  829.8	  587.0	 2767.0	...
2127706	  829.8	  587.7	 2765.0	...
2127707	  829.8	  587.8	 2763.0	...
2127708	  829.9	  587.9	 2765.0	...
2127709	  830.0	  587.8	 2768.0	...
2127710	  830.0	  587.4	 2771.0	...
2127711	  830.1	  587.1	 2770.0	...
2127712	  830.1	  586.7	 2770.0	...
2127713	  830.1	  586.4	 2769.0	...
2127714	  830.2	  586.1	 2769.0	...
2127715	  830.2	  586.1	 2769.0	...
2127716	  830.1	  585.8	 2769.0	...
2127717	  830.0	  585.3	 2766.0	...
2127718	  829.8	  585.0	 2764.0	...
2127719	  829.6	  585.2	 2762.0	...
2127720	  829.5	  585.5	 2762.0	...
2127721	  830.0	  585.8	 2762.0	...
2127722	  830.4	  586.3	 2763.0	...
2127723	  830.9	  586.7	 2763.0	...
2127724	  830.8	  587.4	 2767.0	...
2127725	  830.6	  587.7	 2770.0	...
2127726	  830.5	  588.0	 2772.0	...
2127727	  830.5	  587.8	 2772.0	...
2127728	  830.6	  587.7	 2771.0	...
2127729	  830.5	  587.7	 2771.0	...
2127730	  830.4	  587.7	 2771.0	...
2127731	  830.2	  587.7	 2771.0	...
2127732	  830.3	  587.7	 2771.0	...
2127733	  829.9	  587.4	 2769.0	...
2127734	  829.6	  587.2	 2767.0	...
2127735	  829.4	  586.9	 2766.0	...
2127736	  829.8	  586.8	 2768.0	...
2127737	  830.4	  586.8	 2770.0	...
2127738	  830.8	  587.0	 2771.0	...
2127739	  831.0	  586.5	 2772.0	...
2127740	  831.0	  585.8	 2771.0	...
2127741	  830.8	  585.5	 2770.0	...
2127742	  830.7	  586.0	 2768.0	...
2127743	  830.6	  587.1	 2766.0	...
2127744	  830.4	  588.0	 2767.0	...
2127745	  830.1	  588.6	 2768.0	...
2127746	  829.7	  588.2	 2769.0	...
2127747	  829.8	  587.5	 2768.0	...
2127748	  829.8	  586.6	 2767.0	...
2127749	  829.8	  586.3	 2767.0	...
2127750	  829.5	  586.1	 2768.0	...
2127751	  829.2	  585.6	 2770.0	...
2127752	  828.8	  585.2	 2772.0	...
2127753	  828.6	  584.8	 2771.0	...
2127754	  828.5	  584.7	 2771.0	...
2127755	  828.5	  584.1	 2770.0	...
2127756	  829.0	  583.8	 2770.0	...
2127757	  829.5	  583.6	 2769.0	...
2127758	  829.5	  584.3	 2767.0	...
2127759	  828.9	  584.8	 2766.0	...
2127760	  828.7	  585.1	 2765.0	...
2127761	  829.1	  585.1	 2765.0	...
2127762	  829.5	  585.3	 2765.0	...
2127763	  829.6	  585.6	 2762.0	...
2127764	  829.7	  586.1	 2759.0	...
2127765	  829.7	  586.8	 2758.0	...
2127766	  829.7	  587.5	 2761.0	...
2127767	  829.4	  586.8	 2764.0	...
2127768	  829.2	  585.8	 2764.0	...
2127769	  829.0	  584.7	 2764.0	...
2127770	  829.1	  584.6	 2763.0	...
2127771	  829.2	  584.3	 2763.0	...
2127772	  829.0	  584.1	 2761.0	...
2127773	  828.7	  584.0	 2760.0	...
2127774	  828.6	  584.3	 2758.0	...
2127775	  828.7	  584.5	 2759.0	...
2127776	  828.9	  584.5	 2762.0	...
2127777	  829.1	  584.3	 2762.0	...
2127778	  829.4	  584.2	 2759.0	...
2127779	  829.4	  583.8	 2756.0	...
2127780	  829.4	  583.5	 2755.0	...
2127781	  829.4	  583.2	 2754.0	...
2127782	  829.2	  583.3	 2754.0	...
2127783	  829.0	  583.5	 2754.0	...
2127784	  828.8	  583.6	 2755.0	...
2127785	  828.7	  583.7	 2756.0	...
2127786	  828.4	  583.8	 2757.0	...
2127787	  828.1	  584.2	 2755.0	...
2127788	  827.9	  584.7	 2753.0	...
2127789	  827.9	  585.1	 2753.0	...
2127790	  828.0	  585.0	 2753.0	...
2127791	  828.1	  584.9	 2752.0	...
2127792	  828.2	  584.8	 2751.0	...
2127793	  828.2	  584.8	 2750.0	...
2127794	  827.8	  585.2	 2751.0	...
2127795	  827.4	  585.8	 2751.0	...
2127796	  826.9	  586.3	 2751.0	...
2127797	  826.5	  586.5	 2750.0	...
2127798	  826.2	  587.2	 2751.0	...
2127799	  826.8	  588.0	 2752.0	...
2127800	  827.8	  588.5	 2751.0	...
2127801	  828.8	  588.2	 2750.0	...
2127802	  829.3	  587.9	 2748.0	...
2127803	  829.5	  587.8	 2750.0	...
2127804	  829.9	  587.4	 2751.0	...
2127805	  830.1	  586.9	 2751.0	...
2127806	  829.9	  586.8	 2749.0	...
2127807	  829.5	  587.0	 2747.0	...
2127808	  829.1	  587.2	 2747.0	...
2127809	  829.2	  587.3	 2747.0	...
2127810	  829.1	  587.4	 2747.0	...
2127811	  829.0	  587.5	 2746.0	...
2127812	  828.8	  587.4	 2748.0	...
2127813	  828.3	  587.3	 2749.0	...
2127814	  827.8	  587.0	 2750.0	...
2127815	  827.6	  586.8	 2749.0	...
2127816	  827.9	  586.5	 2750.0	...
2127817	  828.2	  586.4	 2750.0	...
2127818	  828.2	  586.3	 2746.0	...
2127819	  828.1	  586.1	 2742.0	...
2127820	  828.1	  586.7	 2739.0	...
2127821	  828.8	  587.3	 2741.0	...
2127822	  829.5	  587.9	 2744.0	...
2127823	  829.8	  587.7	 2744.0	...
2127824	  829.3	  587.5	 2743.0	...
2127825	  828.8	  587.3	 2741.0	...
2127826	  828.5	  587.2	 2737.0	...
2127827	  828.2	  587.2	 2735.0	...
2127828	  828.2	  587.1	 2735.0	...
2127829	  829.1	  586.9	 2736.0	...
2127830	  830.0	  586.7	 2736.0	...
2127831	  830.4	  586.5	 2734.0	...
2127832	  830.2	  587.0	 2732.0	...
2127833	  830.4	  587.4	 2732.0	...
2127834	  830.8	  587.7	 2732.0	...
2127835	  831.0	  587.4	 2732.0	...
2127836	  830.8	  587.2	 2731.0	...
2127837	  830.6	  587.5	 2731.0	...
2127838	  830.6	  587.9	 2731.0	...
2127839	  830.6	  588.2	 2731.0	...
2127840	  830.6	  588.1	 2731.0	...
2127841	  830.5	  588.1	 2729.0	...
2127842	  830.3	  588.0	 2728.0	...
2127843	  830.1	  588.1	 2726.0	...
2127844	  829.7	  588.2	 2724.0	...
2127845	  829.4	  587.9	 2723.0	...
2127846	  829.1	  587.5	 2723.0	...
2127847	  829.0	  586.9	 2722.0	...
2127848	  828.9	  586.7	 2721.0	...
2127849	  828.9	  586.7	 2719.0	...
2127850	  828.9	  586.9	 2719.0	...
2127851	  829.6	  587.0	 2720.0	...
2127852	  830.1	  587.2	 2721.0	...
2127853	  830.2	  588.0	 2722.0	...
2127854	  829.7	  588.9	 2722.0	...
2127855	  829.5	  589.8	 2720.0	...
2127856	  829.9	  589.7	 2718.0	...
2127857	  830.4	  588.4	 2716.0	...
2127858	  830.9	  587.2	 2718.0	...
2127859	  830.9	  586.8	 2721.0	...
2127860	  830.9	  587.4	 2724.0	...
2127861	  830.8	  587.9	 2721.0	...
2127862	  830.7	  587.5	 2718.0	...
2127863	  830.7	  587.0	 2716.0	...
2127864	  830.7	  586.7	 2715.0	...
2127865	  830.8	  586.8	 2715.0	...
2127866	  830.8	  587.0	 2714.0	...
2127867	  830.8	  586.3	 2714.0	...
2127868	  830.7	  585.5	 2714.0	...
2127869	  830.7	  584.7	 2714.0	...
2127870	  830.7	  584.6	 2715.0	...
2127871	  831.0	  584.5	 2715.0	...
2127872	  831.7	  584.5	 2714.0	...
2127873	  832.4	  584.6	 2713.0	...
2127874	  832.0	  585.6	 2711.0	...
2127875	  830.9	  586.6	 2711.0	...
EFIX R   2127303	2127875	573	  833.4	  585.5	   2705
SSACC R  2127876
2127876	  828.9	  587.5	 2713.0	...
2127877	  826.6	  587.7	 2714.0	...
2127878	  824.1	  587.9	 2715.0	...
2127879	  821.4	  588.1	 2714.0	...
2127880	  819.3	  588.5	 2714.0	...
2127881	  816.3	  589.3	 2713.0	...
2127882	  814.4	  589.9	 2713.0	...
ESACC R  2127876	2127882	7	  828.9	  587.5	  814.4	  589.9	   0.31	     50
SFIX R   2127883
2127883	  811.5	  590.5	 2713.0	...
2127884	  810.2	  590.8	 2714.0	...
2127885	  808.9	  590.9	 2716.0	...
2127886	  808.8	  590.1	 2719.0	...
2127887	  808.8	  589.3	 2721.0	...
2127888	  809.4	  588.4	 2721.0	...
2127889	  810.0	  587.8	 2721.0	...
2127890	  811.1	  587.3	 2720.0	...
2127891	  811.5	  587.1	 2719.0	...
2127892	  813.2	  586.8	 2717.0	...
2127893	  814.9	  586.5	 2716.0	...
2127894	  816.6	  586.1	 2717.0	...
2127895	  817.1	  586.7	 2718.0	...
2127896	  817.1	  587.4	 2719.0	...
2127897	  817.2	  588.1	 2717.0	...
2127898	  817.8	  587.7	 2716.0	...
2127899	  818.3	  587.4	 2719.0	...
2127900	  818.8	  587.6	 2722.0	...
2127901	  818.6	  588.2	 2722.0	...
2127902	  817.9	  588.9	 2719.0	...
2127903	  817.2	  589.1	 2716.0	...
2127904	  817.4	  588.9	 2716.0	...
2127905	  818.1	  588.7	 2716.0	...
2127906	  818.8	  588.7	 2717.0	...
2127907	  818.7	  589.0	 2718.0	...
2127908	  818.3	  589.2	 2718.0	...
2127909	  818.0	  589.4	 2718.0	...
2127910	  817.7	  589.7	 2719.0	...
2127911	  817.7	  589.9	 2720.0	...
2127912	  817.8	  590.1	 2720.0	...
2127913	  817.8	  590.1	 2720.0	...
2127914	  817.9	  590.2	 2720.0	...
2127915	  817.9	  590.7	 2720.0	...
2127916	  818.1	  591.1	 2719.0	...
2127917	  818.4	  591.7	 2718.0	...
2127918	  818.4	  591.9	 2719.0	...
2127919	  818.2	  592.0	 2720.0	...
2127920	  818.0	  591.8	 2718.0	...
2127921	  818.1	  591.6	 2716.0	...
2127922	  818.2	  591.5	 2714.0	...
2127923	  818.2	  591.4	 2716.0	...
2127924	  818.7	  591.2	 2717.0	...
2127925	  819.3	  591.8	 2713.0	...
2127926	  819.5	  592.5	 2708.0	...
2127927	  819.2	  593.2	 2703.0	...
2127928	  819.0	  593.0	 2702.0	...
2127929	  819.2	  592.2	 2704.0	...
2127930	  819.3	  591.4	 2707.0	...
2127931	  819.6	  591.2	 2711.0	...
2127932	  819.9	  592.1	 2713.0	...
2127933	  820.1	  593.0	 2715.0	...
2127934	  820.0	  593.6	 2717.0	...
2127935	  819.8	  593.6	 2718.0	...
2127936	  819.6	  593.2	 2716.0	...
2127937	  819.3	  592.5	 2713.0	...
2127938	  819.1	  591.7	 2711.0	...
2127939	  819.1	  591.2	 2711.0	...
2127940	  819.1	  591.1	 2712.0	...
2127941	  819.1	  591.6	 2711.0	...
2127942	  819.3	  592.1	 2710.0	...
2127943	  819.4	  592.7	 2708.0	...
2127944	  819.5	  592.8	 2708.0	...
2127945	  819.4	  592.9	 2707.0	...
2127946	  819.3	  592.6	 2706.0	...
2127947	  819.2	  592.4	 2708.0	...
2127948	  819.3	  592.1	 2710.0	...
2127949	  819.8	  592.4	 2712.0	...
2127950	  820.3	  592.8	 2711.0	...
2127951	  820.6	  592.7	 2710.0	...
2127952	  820.6	  592.1	 2711.0	...
2127953	  820.5	  591.6	 2712.0	...
2127954	  820.5	  591.9	 2713.0	...
2127955	  820.3	  592.5	 2716.0	...
2127956	  819.7	  593.5	 2718.0	...
2127957	  819.2	  593.9	 2720.0	...
2127958	  819.6	  594.0	 2719.0	...
2127959	  820.5	  593.7	 2718.0	...
2127960	  820.9	  593.5	 2716.0	...
2127961	  820.4	  593.5	 2712.0	...
2127962	  820.1	  594.0	 2709.0	...
2127963	  820.3	  594.4	 2707.0	...
2127964	  820.5	  595.2	 2708.0	...
2127965	  820.5	  595.5	 2710.0	...
2127966	  820.2	  595.3	 2711.0	...
MSG	2127967 0000 _ Number Off
2127967	  820.0	  594.9	 2712.0	...
2127968	  819.9	  594.4	 2711.0	...
2127969	  820.0	  594.5	 2710.0	...
2127970	  820.4	  594.5	 2712.0	...
2127971	  820.9	  594.5	 2715.0	...
2127972	  821.3	  594.3	 2717.0	...
2127973	  821.4	  594.2	 2716.0	...
2127974	  821.4	  594.3	 2715.0	...
2127975	  821.4	  594.5	 2714.0	...
2127976	  821.5	  594.0	 2715.0	...
2127977	  821.5	  593.3	 2716.0	...
2127978	  821.3	  592.9	 2718.0	...
2127979	  820.8	  593.1	 2719.0	...
2127980	  820.4	  593.3	 2719.0	...
2127981	  820.5	  593.3	 2720.0	...
2127982	  820.1	  593.3	 2721.0	...
2127983	  819.6	  593.5	 2722.0	...
2127984	  819.1	  593.6	 2723.0	...
2127985	  819.2	  593.7	 2723.0	...
2127986	  819.2	  593.4	 2722.0	...
2127987	  819.1	  593.1	 2721.0	...
2127988	  819.2	  592.7	 2720.0	...
2127989	  819.2	  592.5	 2720.0	...
2127990	  819.3	  592.2	 2720.0	...
2127991	  819.3	  592.1	 2719.0	...
2127992	  819.5	  592.1	 2719.0	...
2127993	  819.9	  592.7	 2718.0	...
2127994	  820.0	  593.4	 2719.0	...
2127995	  820.0	  594.3	 2721.0	...
2127996	  820.6	  594.5	 2723.0	...
2127997	  821.2	  594.3	 2725.0	...
2127998	  821.3	  593.8	 2725.0	...
2127999	  820.9	  593.3	 2726.0	...
2128000	  820.3	  593.2	 2726.0	...
2128001	  820.2	  593.1	 2724.0	...
2128002	  820.1	  593.0	 2722.0	...
2128003	  820.3	  593.0	 2724.0	...
2128004	  820.4	  593.2	 2728.0	...
2128005	  820.1	  593.3	 2733.0	...
2128006	  819.7	  593.3	 2734.0	...
2128007	  819.6	  593.3	 2734.0	...
2128008	  819.9	  594.0	 2732.0	...
2128009	  820.2	  594.9	 2732.0	...
2128010	  820.0	  595.8	 2731.0	...
2128011	  819.8	  596.2	 2731.0	...
2128012	  819.7	  596.4	 2730.0	...
2128013	  819.7	  595.9	 2730.0	...
2128014	  819.6	  595.6	 2730.0	...
2128015	  819.3	  595.2	 2731.0	...
2128016	  818.9	  594.7	 2732.0	...
2128017	  819.0	  593.9	 2733.0	...
2128018	  819.8	  592.9	 2735.0	...
2128019	  820.7	  592.8	 2736.0	...
2128020	  821.1	  592.8	 2736.0	...
2128021	  821.0	  593.2	 2736.0	...
2128022	  820.9	  593.8	 2736.0	...
2128023	  821.0	  594.0	 2738.0	...
2128024	  820.7	  593.8	 2740.0	...
2128025	  820.4	  593.2	 2742.0	...
2128026	  819.9	  593.4	 2740.0	...
2128027	  819.8	  594.1	 2739.0	...
2128028	  819.6	  594.8	 2738.0	...
2128029	  819.9	  595.3	 2740.0	...
2128030	  820.2	  595.1	 2740.0	...
2128031	  820.4	  594.8	 2739.0	...
2128032	  820.2	  594.3	 2738.0	...
2128033	  820.0	  594.2	 2738.0	...
2128034	  819.8	  594.5	 2738.0	...
2128035	  819.5	  594.8	 2738.0	...
2128036	  819.1	  594.3	 2739.0	...
2128037	  818.7	  593.7	 2740.0	...
2128038	  819.2	  593.2	 2740.0	...
2128039	  819.5	  593.3	 2740.0	...
2128040	  819.7	  593.5	 2739.0	...
2128041	  819.4	  594.2	 2740.0	...
2128042	  819.1	  594.9	 2742.0	...
2128043	  819.1	  595.6	 2744.0	...
2128044	  819.4	  595.6	 2744.0	...
2128045	  819.8	  595.6	 2744.0	...
2128046	  819.9	  595.5	 2744.0	...
2128047	  819.7	  595.5	 2748.0	...
2128048	  819.4	  595.8	 2751.0	...
2128049	  819.4	  596.3	 2752.0	...
2128050	  819.4	  596.8	 2750.0	...
2128051	  819.4	  597.0	 2747.0	...
2128052	  819.3	  596.8	 2746.0	...
2128053	  819.2	  596.5	 2749.0	...
2128054	  819.2	  596.2	 2753.0	...
2128055	  819.2	  595.8	 2757.0	...
2128056	  819.1	  595.4	 2755.0	...
2128057	  819.1	  595.7	 2752.0	...
2128058	  819.1	  596.4	 2750.0	...
2128059	  819.0	  597.2	 2751.0	...
2128060	  819.0	  597.3	 2751.0	...
2128061	  818.9	  597.8	 2751.0	...
2128062	  819.4	  598.3	 2751.0	...
2128063	  820.1	  598.7	 2752.0	...
2128064	  820.7	  598.6	 2753.0	...
2128065	  820.5	  598.2	 2753.0	...
2128066	  819.8	  598.0	 2752.0	...
2128067	  819.2	  597.8	 2751.0	...
2128068	  818.9	  597.7	 2750.0	...
2128069	  819.0	  597.3	 2750.0	...
2128070	  819.1	  596.9	 2753.0	...
2128071	  819.5	  596.6	 2757.0	...
2128072	  819.8	  596.4	 2761.0	...
2128073	  820.3	  596.1	 2762.0	...
2128074	  820.5	  596.2	 2761.0	...
2128075	  820.3	  596.9	 2759.0	...
2128076	  819.9	  597.7	 2758.0	...
2128077	  819.5	  597.9	 2758.0	...
2128078	  819.5	  597.4	 2758.0	...
2128079	  819.6	  596.8	 2758.0	...
2128080	  819.6	  596.5	 2758.0	...
2128081	  819.4	  596.3	 2758.0	...
2128082	  819.3	  596.2	 2759.0	...
2128083	  819.2	  596.2	 2760.0	...
2128084	  819.0	  596.2	 2761.0	...
2128085	  818.7	  596.2	 2762.0	...
2128086	  818.3	  596.2	 2763.0	...
2128087	  818.3	  596.9	 2765.0	...
2128088	  818.4	  597.5	 2767.0	...
2128089	  818.6	  597.6	 2768.0	...
2128090	  819.0	  597.0	 2766.0	...
2128091	  819.2	  596.4	 2762.0	...
2128092	  819.4	  596.3	 2759.0	...
2128093	  819.3	  596.3	 2759.0	...
2128094	  819.4	  596.5	 2756.0	...
2128095	  819.6	  596.6	 2755.0	...
2128096	  819.8	  596.8	 2754.0	...
2128097	  820.1	  596.9	 2755.0	...
2128098	  820.2	  597.3	 2755.0	...
2128099	  820.3	  597.6	 2757.0	...
2128100	  820.2	  598.3	 2758.0	...
2128101	  820.1	  598.6	 2759.0	...
2128102	  819.9	  598.0	 2758.0	...
2128103	  819.8	  597.1	 2758.0	...
2128104	  819.1	  596.3	 2757.0	...
2128105	  818.5	  596.8	 2758.0	...
2128106	  818.4	  597.2	 2758.0	...
2128107	  818.8	  597.7	 2759.0	...
2128108	  819.0	  597.8	 2761.0	...
2128109	  818.5	  597.9	 2763.0	...
2128110	  818.2	  597.7	 2767.0	...
2128111	  818.2	  597.3	 2769.0	...
2128112	  818.4	  596.6	 2771.0	...
2128113	  818.7	  596.2	 2768.0	...
2128114	  818.7	  596.4	 2765.0	...
2128115	  818.7	  596.8	 2762.0	...
2128116	  818.7	  597.2	 2761.0	...
2128117	  818.9	  597.1	 2765.0	...
2128118	  818.9	  597.0	 2770.0	...
2128119	  819.0	  596.7	 2774.0	...
2128120	  819.0	  596.1	 2774.0	...
2128121	  819.1	  595.6	 2774.0	...
2128122	  818.8	  596.1	 2774.0	...
2128123	  818.3	  596.9	 2774.0	...
2128124	  818.4	  597.6	 2773.0	...
2128125	  818.9	  597.3	 2772.0	...
2128126	  819.6	  596.3	 2770.0	...
2128127	  819.7	  595.6	 2766.0	...
2128128	  818.9	  595.1	 2763.0	...
2128129	  818.0	  595.3	 2762.0	...
2128130	  817.6	  595.8	 2762.0	...
2128131	  818.1	  596.1	 2764.0	...
2128132	  818.6	  596.4	 2766.0	...
2128133	  818.5	  596.4	 2768.0	...
2128134	  818.3	  596.4	 2768.0	...
2128135	  817.8	  596.0	 2769.0	...
2128136	  817.6	  595.4	 2770.0	...
2128137	  817.3	  594.7	 2769.0	...
2128138	  817.9	  594.3	 2769.0	...
2128139	  818.4	  594.1	 2769.0	...
2128140	  818.9	  594.3	 2770.0	...
2128141	  818.9	  595.3	 2771.0	...
2128142	  818.8	  596.1	 2772.0	...
2128143	  818.6	  596.1	 2772.0	...
2128144	  818.5	  595.4	 2773.0	...
2128145	  818.6	  595.4	 2774.0	...
2128146	  818.8	  596.2	 2774.0	...
2128147	  818.7	  597.1	 2773.0	...
2128148	  818.7	  597.3	 2774.0	...
2128149	  818.6	  596.8	 2775.0	...
2128150	  818.9	  596.0	 2774.0	...
2128151	  819.0	  595.3	 2771.0	...
2128152	  819.3	  595.3	 2769.0	...
2128153	  819.4	  595.3	 2770.0	...
2128154	  819.6	  595.2	 2770.0	...
2128155	  819.7	  595.2	 2770.0	...
2128156	  819.7	  594.9	 2770.0	...
2128157	  819.5	  594.9	 2770.0	...
2128158	  819.1	  594.9	 2770.0	...
2128159	  818.8	  595.7	 2770.0	...
2128160	  818.7	  596.3	 2770.0	...
2128161	  818.7	  596.1	 2774.0	...
2128162	  818.6	  595.5	 2777.0	...
2128163	  818.6	  594.6	 2781.0	...
2128164	  818.7	  594.3	 2782.0	...
2128165	  818.8	  594.1	 2782.0	...
2128166	  818.8	  594.1	 2781.0	...
2128167	  818.9	  594.2	 2777.0	...
2128168	  819.0	  594.4	 2774.0	...
2128169	  819.1	  594.0	 2773.0	...
2128170	  819.1	  593.4	 2775.0	...
2128171	  818.9	  593.0	 2775.0	...
2128172	  818.8	  593.4	 2773.0	...
2128173	  818.5	  594.4	 2772.0	...
2128174	  818.2	  595.2	 2773.0	...
2128175	  817.9	  595.9	 2773.0	...
2128176	  817.8	  595.9	 2773.0	...
2128177	  817.7	  595.9	 2773.0	...
MSG	2128178 0000 _ Number On
2128178	  817.7	  596.0	 2774.0	...
2128179	  817.6	  596.1	 2776.0	...
2128180	  817.6	  596.2	 2776.0	...
2128181	  817.5	  595.4	 2777.0	...
2128182	  817.3	  594.7	 2777.0	...
2128183	  817.3	  594.5	 2777.0	...
2128184	  817.6	  595.4	 2777.0	...
2128185	  817.8	  596.2	 2777.0	...
2128186	  817.7	  595.9	 2777.0	...
2128187	  817.4	  595.4	 2777.0	...
2128188	  817.6	  595.5	 2777.0	...
2128189	  818.0	  596.0	 2777.0	...
2128190	  818.0	  596.0	 2778.0	...
2128191	  817.8	  595.5	 2780.0	...
2128192	  817.6	  594.9	 2780.0	...
2128193	  817.8	  594.8	 2780.0	...
2128194	  817.8	  594.8	 2780.0	...
2128195	  818.2	  594.6	 2779.0	...
2128196	  818.4	  594.5	 2777.0	...
2128197	  818.2	  595.1	 2773.0	...
2128198	  817.7	  595.9	 2769.0	...
2128199	  817.4	  596.6	 2766.0	...
2128200	  817.7	  596.6	 2766.0	...
2128201	  818.0	  596.5	 2767.0	...
2128202	  818.0	  596.5	 2767.0	...
2128203	  818.0	  596.3	 2767.0	...
2128204	  817.9	  596.1	 2767.0	...
2128205	  817.8	  596.4	 2763.0	...
2128206	  817.8	  597.0	 2760.0	...
2128207	  818.2	  597.6	 2756.0	...
2128208	  818.7	  597.5	 2757.0	...
2128209	  819.0	  597.3	 2758.0	...
2128210	  818.5	  597.1	 2758.0	...
2128211	  818.0	  596.9	 2758.0	...
2128212	  817.7	  596.8	 2757.0	...
2128213	  817.6	  597.0	 2757.0	...
2128214	  817.2	  597.1	 2757.0	...
2128215	  816.7	  597.2	 2756.0	...
2128216	  816.0	  597.0	 2756.0	...
2128217	  815.3	  596.3	 2756.0	...
2128218	  814.5	  595.4	 2757.0	...
2128219	  812.9	  594.5	 2757.0	...
2128220	  812.0	  594.2	 2756.0	...
2128221	  810.7	  594.3	 2753.0	...
2128222	  810.1	  594.0	 2750.0	...
2128223	  809.5	  593.7	 2747.0	...
2128224	  809.6	  592.5	 2745.0	...
2128225	  810.0	  591.7	 2743.0	...
2128226	  810.5	  591.8	 2744.0	...
2128227	  810.9	  592.6	 2744.0	...
2128228	  811.7	  593.5	 2745.0	...
2128229	  812.5	  593.6	 2745.0	...
2128230	  813.3	  593.2	 2744.0	...
2128231	  813.7	  592.7	 2742.0	...
2128232	  814.1	  592.0	 2740.0	...
2128233	  814.5	  591.7	 2738.0	...
2128234	  815.5	  592.2	 2736.0	...
2128235	  816.3	  593.0	 2733.0	...
2128236	  817.0	  593.8	 2731.0	...
2128237	  817.4	  594.1	 2729.0	...
2128238	  817.1	  594.3	 2729.0	...
2128239	  816.7	  594.6	 2728.0	...
2128240	  816.2	  594.9	 2726.0	...
2128241	  816.1	  595.5	 2724.0	...
2128242	  816.1	  595.9	 2724.0	...
2128243	  816.3	  595.6	 2724.0	...
2128244	  816.8	  595.2	 2723.0	...
2128245	  817.3	  594.9	 2723.0	...
2128246	  817.6	  594.9	 2722.0	...
2128247	  817.3	  595.1	 2721.0	...
2128248	  817.0	  594.5	 2720.0	...
2128249	  816.6	  593.9	 2719.0	...
2128250	  815.9	  593.2	 2716.0	...
2128251	  815.3	  593.2	 2711.0	...
2128252	  814.6	  593.2	 2707.0	...
2128253	  814.4	  593.3	 2705.0	...
2128254	  814.3	  593.3	 2706.0	...
2128255	  814.4	  593.0	 2707.0	...
2128256	  814.9	  592.6	 2707.0	...
2128257	  815.3	  592.3	 2703.0	...
2128258	  816.1	  592.2	 2699.0	...
2128259	  816.5	  592.2	 2696.0	...
2128260	  816.9	  592.0	 2693.0	...
2128261	  816.8	  591.9	 2690.0	...
2128262	  816.7	  592.1	 2688.0	...
2128263	  816.5	  592.9	 2688.0	...
2128264	  816.4	  593.6	 2688.0	...
2128265	  816.7	  593.2	 2686.0	...
2128266	  817.2	  592.5	 2684.0	...
2128267	  817.9	  591.7	 2683.0	...
2128268	  818.2	  591.7	 2680.0	...
2128269	  818.4	  590.7	 2677.0	...
2128270	  818.3	  589.8	 2674.0	...
2128271	  818.1	  588.9	 2674.0	...
2128272	  818.1	  588.9	 2674.0	...
2128273	  818.2	  588.9	 2672.0	...
2128274	  818.3	  589.1	 2668.0	...
2128275	  818.5	  589.4	 2663.0	...
2128276	  818.6	  589.6	 2658.0	...
2128277	  818.8	  589.4	 2656.0	...
2128278	  818.7	  589.1	 2655.0	...
2128279	  818.6	  589.5	 2654.0	...
2128280	  819.5	  589.8	 2653.0	...
2128281	  820.7	  590.1	 2652.0	...
2128282	  821.1	  590.0	 2651.0	...
2128283	  820.5	  589.9	 2650.0	...
2128284	  819.7	  589.8	 2647.0	...
2128285	  819.6	  589.2	 2643.0	...
2128286	  819.3	  588.8	 2639.0	...
2128287	  819.1	  588.2	 2638.0	...
2128288	  819.1	  587.9	 2637.0	...
2128289	  819.1	  587.6	 2637.0	...
2128290	  819.2	  587.6	 2636.0	...
2128291	  819.2	  587.6	 2637.0	...
2128292	  819.3	  587.7	 2638.0	...
2128293	  819.5	  587.8	 2637.0	...
2128294	  819.6	  587.3	 2633.0	...
2128295	  820.2	  586.7	 2629.0	...
2128296	  820.7	  586.2	 2626.0	...
2128297	  821.1	  586.2	 2626.0	...
2128298	  821.1	  586.5	 2624.0	...
2128299	  821.1	  586.9	 2620.0	...
2128300	  821.3	  587.3	 2614.0	...
2128301	  821.5	  587.6	 2611.0	...
2128302	  821.6	  587.7	 2609.0	...
2128303	  821.5	  587.1	 2608.0	...
2128304	  821.4	  586.5	 2607.0	...
2128305	  821.4	  586.0	 2605.0	...
2128306	  821.3	  586.0	 2604.0	...
2128307	  821.2	  586.0	 2604.0	...
2128308	  821.5	  585.9	 2603.0	...
2128309	  821.9	  585.9	 2602.0	...
2128310	  822.2	  586.0	 2598.0	...
2128311	  822.3	  586.2	 2595.0	...
2128312	  822.4	  586.4	 2591.0	...
2128313	  822.5	  586.4	 2587.0	...
2128314	  822.4	  586.3	 2584.0	...
2128315	  822.3	  586.2	 2579.0	...
2128316	  822.4	  586.2	 2577.0	...
2128317	  822.7	  586.2	 2575.0	...
2128318	  823.2	  586.1	 2575.0	...
2128319	  823.6	  586.0	 2571.0	...
2128320	  823.9	  585.6	 2567.0	...
2128321	  824.0	  585.4	 2563.0	...
2128322	  823.9	  585.2	 2562.0	...
2128323	  823.7	  585.3	 2560.0	...
2128324	  823.6	  585.4	 2558.0	...
2128325	  823.6	  585.4	 2556.0	...
2128326	  823.7	  585.3	 2555.0	...
2128327	  823.9	  584.8	 2554.0	...
2128328	  824.0	  584.4	 2552.0	...
2128329	  824.4	  583.8	 2551.0	...
2128330	  824.9	  583.5	 2547.0	...
2128331	  825.5	  583.0	 2545.0	...
2128332	  826.0	  582.8	 2543.0	...
2128333	  826.2	  582.4	 2544.0	...
2128334	  825.7	  582.3	 2545.0	...
2128335	  825.0	  582.4	 2545.0	...
2128336	  824.3	  582.4	 2545.0	...
2128337	  824.2	  582.2	 2544.0	...
2128338	  824.3	  582.4	 2538.0	...
2128339	  824.5	  582.9	 2532.0	...
2128340	  824.7	  583.8	 2527.0	...
2128341	  824.9	  584.1	 2524.0	...
2128342	  825.0	  584.4	 2520.0	...
2128343	  825.6	  584.3	 2517.0	...
2128344	  826.3	  584.2	 2517.0	...
2128345	  826.5	  584.2	 2517.0	...
2128346	  826.1	  583.8	 2517.0	...
2128347	  826.0	  583.4	 2516.0	...
2128348	  826.1	  583.1	 2514.0	...
2128349	  826.3	  583.4	 2511.0	...
2128350	  826.1	  583.8	 2508.0	...
2128351	  826.2	  584.0	 2503.0	...
2128352	  826.8	  584.0	 2500.0	...
2128353	  827.4	  583.3	 2498.0	...
2128354	  827.5	  582.3	 2497.0	...
2128355	  827.0	  581.3	 2496.0	...
2128356	  826.6	  581.1	 2494.0	...
2128357	  826.6	  581.3	 2491.0	...
2128358	  827.2	  581.3	 2489.0	...
2128359	  827.8	  581.2	 2486.0	...
2128360	  828.3	  581.0	 2484.0	...
2128361	  828.4	  581.0	 2481.0	...
2128362	  828.5	  581.0	 2478.0	...
2128363	  828.5	  580.9	 2475.0	...
2128364	  828.6	  580.9	 2473.0	...
2128365	  828.6	  581.3	 2473.0	...
2128366	  828.8	  581.9	 2473.0	...
2128367	  829.0	  581.9	 2469.0	...
2128368	  829.2	  581.4	 2466.0	...
2128369	  829.2	  581.3	 2461.0	...
2128370	  829.3	  581.9	 2462.0	...
2128371	  829.4	  582.8	 2462.0	...
2128372	  829.0	  583.4	 2461.0	...
2128373	  828.4	  583.0	 2459.0	...
2128374	  828.0	  582.4	 2457.0	...
2128375	  828.1	  581.6	 2456.0	...
2128376	  828.3	  581.7	 2455.0	...
2128377	  828.6	  581.7	 2453.0	...
2128378	  829.0	  581.1	 2451.0	...
2128379	  829.7	  580.2	 2450.0	...
2128380	  830.1	  579.3	 2449.0	...
2128381	  830.6	  578.6	 2447.0	...
2128382	  830.6	  578.3	 2444.0	...
2128383	  830.7	  578.4	 2441.0	...
2128384	  830.8	  578.8	 2440.0	...
2128385	  830.8	  579.2	 2438.0	...
2128386	  830.7	  579.3	 2436.0	...
2128387	  830.5	  579.4	 2435.0	...
2128388	  830.5	  579.5	 2433.0	...
2128389	  830.6	  579.8	 2430.0	...
2128390	  830.5	  580.2	 2428.0	...
2128391	  830.4	  580.1	 2429.0	...
2128392	  830.7	  579.6	 2427.0	...
2128393	  831.2	  578.8	 2426.0	...
2128394	  831.8	  578.0	 2422.0	...
2128395	  831.9	  577.3	 2420.0	...
2128396	  831.6	  577.2	 2417.0	...
2128397	  831.1	  577.6	 2416.0	...
2128398	  830.7	  578.0	 2416.0	...
2128399	  830.7	  578.0	 2417.0	...
2128400	  830.7	  577.8	 2419.0	...
2128401	  830.7	  577.7	 2416.0	...
2128402	  830.8	  577.8	 2412.0	...
2128403	  830.9	  577.8	 2406.0	...
2128404	  831.0	  577.1	 2405.0	...
2128405	  831.1	  576.3	 2403.0	...
2128406	  831.1	  575.8	 2403.0	...
2128407	  831.4	  576.1	 2399.0	...
2128408	  831.7	  576.3	 2395.0	...
2128409	  832.0	  576.2	 2391.0	...
2128410	  832.1	  575.9	 2389.0	...
2128411	  832.2	  575.6	 2386.0	...
2128412	  832.3	  575.3	 2383.0	...
2128413	  832.4	  575.3	 2382.0	...
2128414	  832.7	  575.2	 2382.0	...
2128415	  832.9	  574.9	 2382.0	...
2128416	  832.6	  574.8	 2382.0	...
2128417	  832.1	  574.7	 2381.0	...
2128418	  831.8	  574.5	 2377.0	...
2128419	  832.1	  574.3	 2372.0	...
2128420	  832.7	  574.5	 2367.0	...
2128421	  832.9	  574.9	 2366.0	...
2128422	  833.3	  575.2	 2366.0	...
2128423	  833.6	  574.9	 2366.0	...
2128424	  833.9	  574.6	 2367.0	...
2128425	  834.3	  574.4	 2367.0	...
2128426	  834.6	  574.6	 2367.0	...
2128427	  833.9	  575.1	 2366.0	...
2128428	  832.9	  575.5	 2363.0	...
2128429	  831.9	  576.1	 2360.0	...
2128430	  832.0	  576.4	 2358.0	...
2128431	  832.2	  576.6	 2358.0	...
2128432	  832.2	  576.0	 2356.0	...
2128433	  832.3	  575.4	 2356.0	...
2128434	  832.5	  575.5	 2357.0	...
2128435	  832.5	  576.0	 2356.0	...
2128436	  832.4	  576.4	 2355.0	...
2128437	  832.2	  576.2	 2354.0	...
2128438	  832.2	  575.9	 2353.0	...
2128439	  832.3	  575.7	 2352.0	...
2128440	  832.3	  575.5	 2351.0	...
2128441	  832.3	  575.2	 2352.0	...
2128442	  832.9	  574.9	 2350.0	...
2128443	  833.5	  575.0	 2347.0	...
2128444	  834.1	  575.1	 2346.0	...
2128445	  834.0	  574.8	 2348.0	...
2128446	  833.7	  574.3	 2348.0	...
2128447	  833.3	  574.0	 2346.0	...
2128448	  833.0	  574.8	 2345.0	...
2128449	  832.8	  575.6	 2345.0	...
2128450	  832.7	  576.2	 2345.0	...
2128451	  832.7	  576.4	 2345.0	...
2128452	  832.8	  576.6	 2344.0	...
2128453	  832.9	  576.5	 2343.0	...
2128454	  833.0	  576.4	 2341.0	...
2128455	  833.1	  576.4	 2339.0	...
2128456	  833.1	  576.5	 2338.0	...
2128457	  833.2	  576.5	 2336.0	...
2128458	  833.2	  576.7	 2334.0	...
2128459	  833.2	  576.8	 2332.0	...
2128460	  833.4	  575.8	 2331.0	...
2128461	  833.6	  574.6	 2331.0	...
2128462	  833.6	  573.5	 2331.0	...
2128463	  833.4	  573.6	 2331.0	...
2128464	  833.5	  573.7	 2330.0	...
2128465	  833.7	  573.7	 2328.0	...
2128466	  833.6	  573.6	 2326.0	...
2128467	  833.3	  573.5	 2326.0	...
2128468	  832.9	  573.4	 2326.0	...
2128469	  833.0	  573.7	 2323.0	...
2128470	  833.0	  574.0	 2320.0	...
2128471	  832.9	  573.8	 2318.0	...
2128472	  832.8	  573.1	 2317.0	...
2128473	  833.0	  572.2	 2314.0	...
2128474	  833.3	  571.9	 2312.0	...
2128475	  833.5	  571.9	 2315.0	...
2128476	  833.5	  572.0	 2319.0	...
2128477	  834.0	  571.9	 2322.0	...
2128478	  834.4	  571.7	 2321.0	...
2128479	  835.0	  572.3	 2320.0	...
MSG	2128480 0000 _ Number Off
2128480	  835.1	  573.0	 2319.0	...
2128481	  834.7	  573.7	 2319.0	...
2128482	  834.6	  573.7	 2318.0	...
2128483	  834.5	  573.6	 2317.0	...
2128484	  834.7	  574.0	 2316.0	...
2128485	  834.4	  574.4	 2316.0	...
2128486	  834.1	  574.5	 2316.0	...
2128487	  834.0	  574.2	 2317.0	...
2128488	  833.8	  573.9	 2318.0	...
2128489	  833.6	  573.9	 2318.0	...
2128490	  833.3	  574.0	 2318.0	...
2128491	  833.2	  574.0	 2318.0	...
2128492	  833.1	  574.1	 2317.0	...
2128493	  833.0	  574.8	 2315.0	...
2128494	  832.9	  575.3	 2313.0	...
2128495	  833.1	  575.8	 2311.0	...
2128496	  833.3	  575.9	 2310.0	...
2128497	  833.5	  576.2	 2310.0	...
2128498	  833.4	  576.6	 2310.0	...
2128499	  833.3	  576.8	 2311.0	...
2128500	  833.1	  576.6	 2311.0	...
2128501	  833.0	  576.4	 2311.0	...
2128502	  832.9	  576.3	 2309.0	...
2128503	  832.8	  576.5	 2306.0	...
2128504	  832.8	  576.7	 2305.0	...
2128505	  832.9	  576.7	 2306.0	...
2128506	  833.2	  576.5	 2308.0	...
2128507	  833.4	  575.9	 2309.0	...
2128508	  833.6	  575.2	 2309.0	...
2128509	  833.7	  575.6	 2309.0	...
2128510	  833.7	  576.4	 2307.0	...
2128511	  833.4	  577.1	 2306.0	...
2128512	  833.0	  576.9	 2307.0	...
2128513	  832.8	  576.7	 2307.0	...
2128514	  832.7	  576.8	 2308.0	...
2128515	  832.6	  577.0	 2309.0	...
2128516	  832.6	  577.3	 2309.0	...
2128517	  832.3	  576.6	 2309.0	...
2128518	  832.1	  576.0	 2310.0	...
2128519	  831.8	  575.8	 2309.0	...
2128520	  831.8	  576.3	 2309.0	...
2128521	  831.8	  576.6	 2308.0	...
2128522	  831.8	  576.0	 2308.0	...
2128523	  831.8	  575.4	 2310.0	...
2128524	  831.8	  574.7	 2312.0	...
2128525	  831.7	  574.6	 2314.0	...
2128526	  831.9	  574.5	 2315.0	...
2128527	  832.2	  574.4	 2314.0	...
2128528	  832.4	  574.6	 2312.0	...
2128529	  831.8	  574.8	 2310.0	...
2128530	  831.2	  575.0	 2311.0	...
2128531	  830.8	  575.3	 2312.0	...
2128532	  831.2	  575.6	 2312.0	...
2128533	  831.6	  575.9	 2313.0	...
2128534	  831.8	  575.9	 2312.0	...
2128535	  831.8	  575.9	 2312.0	...
2128536	  832.0	  575.9	 2311.0	...
2128537	  832.1	  574.9	 2311.0	...
2128538	  832.3	  574.0	 2311.0	...
2128539	  832.4	  573.7	 2311.0	...
2128540	  832.4	  574.4	 2310.0	...
2128541	  832.2	  575.2	 2309.0	...
2128542	  832.0	  575.4	 2309.0	...
2128543	  832.0	  575.5	 2309.0	...
2128544	  831.7	  575.3	 2309.0	...
2128545	  831.7	  575.0	 2308.0	...
2128546	  831.6	  575.3	 2309.0	...
2128547	  831.8	  575.6	 2310.0	...
2128548	  832.0	  575.9	 2312.0	...
2128549	  832.3	  575.8	 2312.0	...
2128550	  832.7	  575.9	 2312.0	...
2128551	  832.8	  576.1	 2313.0	...
2128552	  833.0	  576.3	 2314.0	...
2128553	  833.0	  576.2	 2319.0	...
2128554	  832.9	  576.0	 2324.0	...
2128555	  832.5	  575.9	 2328.0	...
2128556	  832.1	  576.1	 2327.0	...
2128557	  831.8	  576.3	 2326.0	...
2128558	  831.8	  576.5	 2323.0	...
2128559	  831.7	  576.5	 2321.0	...
2128560	  831.5	  575.8	 2320.0	...
2128561	  831.1	  575.0	 2320.0	...
2128562	  830.9	  573.9	 2321.0	...
2128563	  830.8	  573.6	 2321.0	...
2128564	  831.1	  573.4	 2321.0	...
2128565	  831.3	  573.8	 2321.0	...
2128566	  831.6	  574.9	 2322.0	...
2128567	  831.7	  575.9	 2326.0	...
2128568	  831.6	  576.5	 2330.0	...
2128569	  831.5	  576.3	 2332.0	...
2128570	  831.4	  576.1	 2332.0	...
2128571	  831.4	  575.9	 2330.0	...
2128572	  831.4	  575.8	 2328.0	...
2128573	  831.3	  575.7	 2326.0	...
2128574	  831.0	  575.5	 2327.0	...
2128575	  831.0	  575.1	 2327.0	...
2128576	  831.1	  574.8	 2328.0	...
2128577	  831.3	  574.6	 2331.0	...
2128578	  831.4	  575.1	 2334.0	...
2128579	  831.4	  575.6	 2337.0	...
2128580	  831.5	  576.3	 2337.0	...
2128581	  831.0	  576.6	 2335.0	...
2128582	  830.5	  576.4	 2332.0	...
2128583	  830.0	  576.0	 2330.0	...
2128584	  829.7	  575.5	 2330.0	...
2128585	  829.5	  575.7	 2329.0	...
2128586	  829.2	  576.0	 2329.0	...
2128587	  829.2	  576.3	 2330.0	...
2128588	  829.7	  576.3	 2332.0	...
2128589	  829.9	  576.2	 2334.0	...
2128590	  830.2	  576.1	 2335.0	...
2128591	  829.9	  575.6	 2333.0	...
2128592	  829.8	  575.0	 2332.0	...
2128593	  829.7	  574.5	 2334.0	...
2128594	  829.6	  574.4	 2336.0	...
2128595	  829.6	  574.6	 2338.0	...
2128596	  829.3	  575.5	 2340.0	...
2128597	  829.1	  576.4	 2342.0	...
2128598	  828.8	  576.2	 2341.0	...
2128599	  828.6	  575.2	 2337.0	...
2128600	  828.6	  574.4	 2334.0	...
2128601	  828.6	  574.5	 2331.0	...
2128602	  828.8	  574.8	 2331.0	...
2128603	  828.7	  575.0	 2334.0	...
2128604	  828.5	  575.1	 2338.0	...
2128605	  828.4	  575.0	 2340.0	...
2128606	  828.4	  574.6	 2340.0	...
2128607	  828.5	  573.9	 2339.0	...
2128608	  828.4	  573.5	 2338.0	...
2128609	  828.4	  573.2	 2338.0	...
2128610	  828.5	  572.8	 2339.0	...
2128611	  828.5	  572.4	 2340.0	...
2128612	  828.3	  572.1	 2343.0	...
2128613	  828.1	  572.5	 2345.0	...
2128614	  827.4	  573.0	 2347.0	...
2128615	  826.7	  572.7	 2347.0	...
2128616	  826.0	  572.1	 2347.0	...
2128617	  826.4	  571.7	 2348.0	...
2128618	  826.9	  572.2	 2352.0	...
2128619	  827.5	  572.9	 2356.0	...
2128620	  827.7	  573.1	 2356.0	...
2128621	  827.6	  573.2	 2353.0	...
2128622	  827.1	  573.3	 2350.0	...
2128623	  826.6	  573.3	 2350.0	...
2128624	  826.9	  573.4	 2352.0	...
2128625	  827.5	  573.5	 2354.0	...
2128626	  828.0	  573.4	 2355.0	...
2128627	  828.0	  573.1	 2355.0	...
2128628	  827.6	  572.8	 2356.0	...
2128629	  827.1	  572.6	 2358.0	...
2128630	  827.2	  572.3	 2360.0	...
2128631	  827.7	  572.2	 2361.0	...
2128632	  828.2	  572.3	 2362.0	...
2128633	  828.2	  573.0	 2363.0	...
2128634	  827.4	  573.8	 2366.0	...
2128635	  826.7	  574.0	 2369.0	...
2128636	  826.0	  573.8	 2371.0	...
2128637	  825.8	  573.5	 2372.0	...
2128638	  825.6	  573.7	 2371.0	...
2128639	  825.4	  574.2	 2369.0	...
2128640	  825.4	  574.4	 2367.0	...
2128641	  825.4	  574.4	 2368.0	...
2128642	  825.3	  574.1	 2369.0	...
2128643	  825.2	  573.9	 2373.0	...
2128644	  825.0	  573.9	 2376.0	...
2128645	  824.9	  574.0	 2379.0	...
2128646	  824.6	  574.2	 2380.0	...
2128647	  824.5	  574.3	 2381.0	...
2128648	  824.7	  574.3	 2382.0	...
2128649	  825.3	  574.3	 2385.0	...
2128650	  825.6	  574.4	 2388.0	...
2128651	  825.7	  574.8	 2391.0	...
2128652	  825.6	  575.2	 2391.0	...
2128653	  825.5	  575.5	 2388.0	...
2128654	  825.3	  575.6	 2386.0	...
2128655	  825.3	  575.5	 2386.0	...
2128656	  825.5	  575.5	 2386.0	...
2128657	  825.6	  575.5	 2387.0	...
2128658	  825.7	  575.5	 2386.0	...
2128659	  825.3	  575.5	 2386.0	...
2128660	  825.0	  575.6	 2389.0	...
2128661	  824.6	  575.6	 2396.0	...
2128662	  824.1	  575.7	 2402.0	...
2128663	  823.6	  575.6	 2406.0	...
2128664	  823.7	  575.5	 2405.0	...
2128665	  823.9	  575.5	 2403.0	...
2128666	  824.0	  575.1	 2402.0	...
2128667	  824.0	  574.3	 2401.0	...
2128668	  823.5	  573.8	 2401.0	...
2128669	  823.0	  573.8	 2403.0	...
2128670	  822.5	  574.0	 2405.0	...
2128671	  822.4	  574.0	 2408.0	...
2128672	  822.3	  574.6	 2409.0	...
2128673	  822.4	  575.4	 2409.0	...
2128674	  822.4	  576.0	 2410.0	...
2128675	  822.6	  575.5	 2410.0	...
2128676	  822.8	  575.1	 2411.0	...
2128677	  823.0	  575.2	 2412.0	...
2128678	  823.0	  576.0	 2414.0	...
2128679	  823.0	  576.7	 2412.0	...
2128680	  823.0	  577.0	 2411.0	...
2128681	  823.0	  575.8	 2412.0	...
2128682	  823.0	  574.7	 2415.0	...
2128683	  823.0	  574.5	 2421.0	...
2128684	  823.0	  575.4	 2424.0	...
2128685	  822.9	  575.8	 2427.0	...
2128686	  822.7	  575.8	 2424.0	...
2128687	  822.7	  575.8	 2421.0	...
2128688	  822.6	  576.2	 2418.0	...
2128689	  822.9	  576.3	 2417.0	...
2128690	  823.2	  576.3	 2419.0	...
2128691	  823.4	  575.8	 2424.0	...
2128692	  823.4	  575.3	 2428.0	...
MSG	2128693 0000 _ Number On
2128693	  823.4	  575.4	 2429.0	...
2128694	  823.6	  575.8	 2428.0	...
2128695	  823.7	  576.1	 2429.0	...
2128696	  823.6	  575.7	 2432.0	...
2128697	  823.6	  575.6	 2435.0	...
2128698	  823.6	  575.4	 2435.0	...
2128699	  823.7	  575.4	 2436.0	...
2128700	  823.5	  575.1	 2437.0	...
2128701	  823.1	  574.4	 2437.0	...
2128702	  822.7	  573.8	 2437.0	...
2128703	  822.1	  573.5	 2438.0	...
2128704	  821.8	  573.6	 2440.0	...
2128705	  821.5	  573.7	 2441.0	...
2128706	  821.5	  574.2	 2442.0	...
2128707	  821.5	  574.6	 2442.0	...
2128708	  821.4	  575.3	 2443.0	...
2128709	  821.0	  575.6	 2444.0	...
2128710	  820.6	  576.0	 2445.0	...
2128711	  820.1	  576.0	 2446.0	...
2128712	  819.9	  575.8	 2449.0	...
2128713	  820.4	  575.5	 2451.0	...
2128714	  821.0	  575.5	 2453.0	...
2128715	  821.6	  575.4	 2454.0	...
2128716	  821.6	  575.4	 2454.0	...
2128717	  821.6	  575.4	 2456.0	...
2128718	  821.8	  575.1	 2459.0	...
2128719	  822.0	  574.7	 2461.0	...
2128720	  821.9	  574.6	 2460.0	...
2128721	  821.5	  574.9	 2459.0	...
2128722	  820.8	  575.4	 2458.0	...
2128723	  820.7	  575.7	 2461.0	...
2128724	  820.8	  575.8	 2464.0	...
2128725	  821.2	  576.0	 2467.0	...
2128726	  821.2	  576.2	 2467.0	...
2128727	  821.2	  576.4	 2466.0	...
2128728	  821.1	  576.4	 2466.0	...
2128729	  821.1	  576.7	 2465.0	...
2128730	  821.2	  576.9	 2464.0	...
2128731	  821.2	  576.9	 2464.0	...
2128732	  821.2	  576.7	 2464.0	...
2128733	  821.2	  576.4	 2465.0	...
2128734	  821.2	  576.6	 2465.0	...
2128735	  820.8	  576.6	 2465.0	...
2128736	  820.4	  576.3	 2464.0	...
2128737	  820.0	  576.1	 2463.0	...
2128738	  820.0	  575.8	 2465.0	...
2128739	  820.4	  575.9	 2469.0	...
2128740	  820.8	  576.3	 2472.0	...
2128741	  821.1	  576.6	 2475.0	...
2128742	  820.8	  576.9	 2477.0	...
2128743	  820.4	  577.0	 2479.0	...
2128744	  821.2	  577.2	 2479.0	...
2128745	  822.0	  577.5	 2478.0	...
2128746	  822.7	  576.8	 2479.0	...
2128747	  822.2	  576.0	 2481.0	...
2128748	  821.6	  575.1	 2484.0	...
2128749	  821.3	  575.1	 2484.0	...
2128750	  821.5	  575.0	 2484.0	...
2128751	  821.9	  575.1	 2485.0	...
2128752	  822.2	  575.1	 2487.0	...
2128753	  822.1	  575.1	 2488.0	...
2128754	  821.5	  575.2	 2488.0	...
2128755	  820.8	  575.3	 2489.0	...
2128756	  820.3	  575.5	 2491.0	...
2128757	  820.4	  575.1	 2494.0	...
2128758	  820.6	  574.5	 2495.0	...
2128759	  820.8	  573.9	 2497.0	...
2128760	  820.7	  573.7	 2496.0	...
2128761	  820.1	  573.9	 2496.0	...
2128762	  819.5	  574.2	 2496.0	...
2128763	  819.1	  574.8	 2497.0	...
2128764	  819.1	  575.9	 2498.0	...
2128765	  819.4	  576.7	 2496.0	...
2128766	  819.7	  577.0	 2494.0	...
2128767	  820.1	  576.8	 2494.0	...
2128768	  820.1	  576.7	 2497.0	...
2128769	  820.0	  576.4	 2501.0	...
2128770	  819.8	  576.1	 2502.0	...
2128771	  819.5	  575.8	 2501.0	...
2128772	  819.2	  576.0	 2500.0	...
2128773	  819.1	  576.3	 2502.0	...
2128774	  819.5	  576.6	 2504.0	...
2128775	  819.8	  576.6	 2507.0	...
2128776	  820.0	  576.4	 2506.0	...
2128777	  819.9	  576.1	 2506.0	...
2128778	  819.7	  576.0	 2508.0	...
2128779	  819.5	  576.2	 2511.0	...
2128780	  819.1	  576.7	 2514.0	...
2128781	  819.0	  577.1	 2514.0	...
2128782	  818.8	  577.1	 2513.0	...
2128783	  819.5	  576.7	 2512.0	...
2128784	  820.2	  576.3	 2512.0	...
2128785	  820.9	  576.2	 2512.0	...
2128786	  820.7	  576.6	 2512.0	...
2128787	  820.2	  577.2	 2513.0	...
2128788	  820.0	  577.6	 2515.0	...
2128789	  819.9	  577.6	 2518.0	...
2128790	  819.9	  577.0	 2518.0	...
2128791	  819.9	  576.5	 2517.0	...
2128792	  820.0	  576.5	 2518.0	...
2128793	  820.0	  576.8	 2522.0	...
2128794	  820.0	  577.1	 2526.0	...
2128795	  820.0	  577.0	 2530.0	...
2128796	  819.9	  577.1	 2531.0	...
2128797	  819.8	  577.0	 2532.0	...
2128798	  819.7	  577.0	 2533.0	...
2128799	  819.8	  578.0	 2533.0	...
2128800	  819.7	  579.2	 2534.0	...
2128801	  819.5	  580.0	 2536.0	...
2128802	  819.3	  579.7	 2537.0	...
2128803	  819.3	  579.3	 2538.0	...
2128804	  819.4	  580.1	 2539.0	...
2128805	  819.5	  581.0	 2540.0	...
2128806	  819.4	  581.7	 2541.0	...
2128807	  819.2	  581.2	 2541.0	...
2128808	  819.3	  580.9	 2543.0	...
2128809	  819.6	  580.8	 2545.0	...
2128810	  819.8	  580.8	 2545.0	...
2128811	  819.9	  580.6	 2545.0	...
2128812	  820.0	  580.5	 2544.0	...
2128813	  819.5	  580.6	 2545.0	...
2128814	  819.0	  580.9	 2546.0	...
2128815	  818.6	  581.2	 2546.0	...
2128816	  818.7	  580.3	 2547.0	...
2128817	  818.5	  579.3	 2549.0	...
2128818	  818.3	  578.3	 2552.0	...
2128819	  818.1	  578.2	 2555.0	...
2128820	  818.1	  578.4	 2556.0	...
2128821	  817.9	  578.7	 2558.0	...
2128822	  817.7	  579.1	 2560.0	...
2128823	  817.9	  579.1	 2562.0	...
2128824	  818.1	  578.7	 2563.0	...
2128825	  818.4	  578.2	 2564.0	...
2128826	  818.4	  577.9	 2565.0	...
2128827	  818.8	  578.0	 2566.0	...
2128828	  819.1	  577.9	 2568.0	...
2128829	  819.3	  577.5	 2568.0	...
2128830	  819.2	  577.9	 2569.0	...
2128831	  819.0	  578.7	 2569.0	...
2128832	  818.7	  579.4	 2569.0	...
2128833	  818.4	  579.6	 2569.0	...
2128834	  818.6	  579.6	 2570.0	...
2128835	  819.0	  579.5	 2570.0	...
2128836	  818.8	  578.6	 2569.0	...
2128837	  818.3	  577.7	 2568.0	...
2128838	  817.8	  577.0	 2570.0	...
2128839	  817.8	  577.0	 2575.0	...
2128840	  817.7	  576.9	 2579.0	...
2128841	  818.3	  576.7	 2579.0	...
2128842	  819.0	  576.5	 2579.0	...
2128843	  819.1	  576.5	 2579.0	...
2128844	  818.5	  576.6	 2580.0	...
2128845	  817.9	  576.8	 2582.0	...
2128846	  818.0	  576.8	 2585.0	...
2128847	  818.0	  576.9	 2587.0	...
2128848	  817.9	  577.1	 2588.0	...
2128849	  817.8	  577.4	 2588.0	...
2128850	  817.6	  577.7	 2589.0	...
2128851	  817.4	  577.4	 2589.0	...
2128852	  816.9	  576.9	 2590.0	...
2128853	  816.7	  576.5	 2590.0	...
2128854	  816.3	  576.4	 2592.0	...
2128855	  816.1	  576.0	 2593.0	...
2128856	  815.8	  575.8	 2593.0	...
2128857	  815.6	  575.5	 2596.0	...
2128858	  815.4	  575.3	 2600.0	...
2128859	  815.4	  575.4	 2604.0	...
2128860	  815.5	  575.8	 2604.0	...
2128861	  815.9	  576.3	 2604.0	...
2128862	  816.1	  576.4	 2604.0	...
2128863	  816.2	  576.4	 2603.0	...
2128864	  816.0	  576.4	 2605.0	...
2128865	  815.8	  576.4	 2607.0	...
2128866	  816.1	  576.0	 2609.0	...
2128867	  816.6	  575.4	 2610.0	...
2128868	  817.0	  574.7	 2609.0	...
2128869	  817.0	  575.2	 2609.0	...
2128870	  817.2	  575.7	 2611.0	...
2128871	  817.3	  576.1	 2613.0	...
2128872	  817.0	  575.9	 2615.0	...
2128873	  816.1	  575.6	 2615.0	...
2128874	  815.2	  575.3	 2616.0	...
2128875	  815.0	  575.6	 2618.0	...
2128876	  815.4	  576.2	 2619.0	...
2128877	  816.1	  576.7	 2620.0	...
2128878	  816.7	  577.3	 2622.0	...
2128879	  816.8	  577.7	 2623.0	...
2128880	  816.2	  578.2	 2624.0	...
2128881	  815.6	  578.3	 2626.0	...
2128882	  815.8	  578.1	 2628.0	...
2128883	  816.2	  577.2	 2631.0	...
2128884	  816.6	  576.2	 2631.0	...
2128885	  816.6	  575.5	 2632.0	...
2128886	  816.5	  575.4	 2632.0	...
2128887	  815.7	  575.5	 2632.0	...
2128888	  814.9	  576.2	 2632.0	...
2128889	  813.9	  576.9	 2633.0	...
2128890	  813.8	  577.5	 2635.0	...
2128891	  813.6	  577.4	 2638.0	...
2128892	  813.7	  578.5	 2641.0	...
2128893	  813.7	  579.8	 2643.0	...
2128894	  813.7	  580.6	 2645.0	...
2128895	  814.1	  580.0	 2645.0	...
2128896	  814.6	  579.4	 2646.0	...
2128897	  815.1	  578.8	 2646.0	...
2128898	  815.4	  578.2	 2648.0	...
2128899	  815.6	  577.9	 2650.0	...
2128900	  815.9	  578.5	 2651.0	...
2128901	  815.8	  579.2	 2651.0	...
2128902	  814.4	  579.0	 2652.0	...
2128903	  813.1	  578.6	 2652.0	...
2128904	  812.6	  578.7	 2652.0	...
2128905	  813.5	  579.3	 2652.0	...
2128906	  813.8	  579.7	 2654.0	...
2128907	  813.3	  579.5	 2658.0	...
2128908	  812.7	  579.3	 2662.0	...
2128909	  812.7	  579.0	 2664.0	...
2128910	  812.8	  578.8	 2664.0	...
2128911	  813.0	  579.2	 2665.0	...
2128912	  813.5	  580.1	 2667.0	...
2128913	  813.9	  581.1	 2668.0	...
2128914	  814.1	  581.2	 2668.0	...
2128915	  814.0	  581.0	 2670.0	...
2128916	  813.6	  581.1	 2673.0	...
2128917	  813.2	  581.2	 2676.0	...
2128918	  813.3	  581.2	 2676.0	...
2128919	  813.7	  580.8	 2676.0	...
2128920	  813.8	  580.6	 2677.0	...
2128921	  813.4	  580.6	 2678.0	...
2128922	  812.9	  580.6	 2680.0	...
2128923	  812.7	  580.8	 2680.0	...
2128924	  812.2	  581.1	 2680.0	...
2128925	  811.9	  581.5	 2681.0	...
2128926	  811.7	  581.9	 2683.0	...
2128927	  811.8	  582.2	 2684.0	...
2128928	  811.8	  582.6	 2684.0	...
2128929	  811.7	  582.5	 2685.0	...
2128930	  811.6	  581.8	 2687.0	...
2128931	  811.5	  581.2	 2688.0	...
2128932	  811.5	  581.0	 2690.0	...
2128933	  811.6	  581.4	 2691.0	...
2128934	  811.7	  581.9	 2692.0	...
2128935	  811.4	  581.9	 2691.0	...
2128936	  810.9	  581.9	 2691.0	...
2128937	  810.2	  581.9	 2692.0	...
2128938	  809.9	  582.1	 2696.0	...
2128939	  809.9	  582.4	 2699.0	...
2128940	  810.2	  582.6	 2702.0	...
2128941	  810.5	  582.6	 2701.0	...
2128942	  810.6	  582.4	 2701.0	...
2128943	  810.8	  582.2	 2701.0	...
2128944	  810.8	  582.5	 2703.0	...
2128945	  810.3	  583.3	 2708.0	...
2128946	  809.7	  584.0	 2712.0	...
2128947	  809.1	  584.1	 2716.0	...
2128948	  809.2	  583.9	 2716.0	...
2128949	  809.5	  583.7	 2718.0	...
2128950	  809.7	  583.7	 2723.0	...
2128951	  809.9	  584.0	 2727.0	...
2128952	  809.9	  584.3	 2729.0	...
2128953	  809.9	  584.5	 2727.0	...
2128954	  810.1	  584.7	 2726.0	...
2128955	  810.3	  584.8	 2726.0	...
2128956	  810.2	  584.8	 2727.0	...
2128957	  809.9	  584.4	 2732.0	...
2128958	  809.5	  584.0	 2736.0	...
2128959	  809.4	  583.6	 2740.0	...
2128960	  809.3	  583.7	 2737.0	...
2128961	  809.2	  583.7	 2734.0	...
2128962	  809.0	  583.5	 2734.0	...
2128963	  809.0	  583.2	 2736.0	...
2128964	  808.8	  583.6	 2738.0	...
2128965	  808.6	  584.2	 2741.0	...
2128966	  808.4	  584.7	 2744.0	...
2128967	  808.4	  584.6	 2748.0	...
2128968	  808.2	  584.6	 2751.0	...
2128969	  808.1	  584.6	 2754.0	...
2128970	  808.1	  584.6	 2759.0	...
2128971	  808.1	  584.5	 2760.0	...
2128972	  807.9	  584.5	 2760.0	...
2128973	  807.5	  584.4	 2759.0	...
2128974	  807.2	  584.1	 2757.0	...
2128975	  807.1	  583.8	 2756.0	...
2128976	  807.1	  583.6	 2756.0	...
2128977	  807.1	  583.5	 2756.0	...
2128978	  807.4	  583.3	 2757.0	...
2128979	  807.7	  583.2	 2759.0	...
2128980	  807.6	  583.0	 2764.0	...
2128981	  807.2	  583.0	 2768.0	...
2128982	  807.2	  583.0	 2770.0	...
2128983	  807.6	  583.4	 2769.0	...
2128984	  808.0	  583.8	 2768.0	...
2128985	  808.2	  584.3	 2768.0	...
2128986	  808.3	  584.3	 2767.0	...
2128987	  808.4	  584.4	 2767.0	...
2128988	  808.4	  584.3	 2769.0	...
2128989	  808.6	  584.0	 2774.0	...
2128990	  808.8	  583.2	 2779.0	...
2128991	  808.4	  582.6	 2782.0	...
2128992	  807.9	  582.4	 2782.0	...
2128993	  807.3	  582.9	 2782.0	...
2128994	  807.1	  583.2	 2784.0	...
2128995	  806.7	  583.3	 2788.0	...
2128996	  806.6	  583.3	 2790.0	...
MSG	2128997 0000 _ Number Off
2128997	  806.4	  583.6	 2790.0	...
2128998	  806.4	  583.8	 2788.0	...
2128999	  806.1	  583.9	 2785.0	...
2129000	  806.0	  584.0	 2784.0	...
2129001	  805.7	  584.1	 2786.0	...
2129002	  805.6	  584.1	 2790.0	...
2129003	  806.0	  584.6	 2794.0	...
2129004	  806.3	  585.0	 2796.0	...
2129005	  806.6	  585.1	 2796.0	...
2129006	  806.3	  584.7	 2799.0	...
2129007	  806.2	  584.3	 2802.0	...
2129008	  806.1	  584.4	 2802.0	...
2129009	  805.8	  584.7	 2799.0	...
2129010	  805.5	  585.1	 2795.0	...
2129011	  805.3	  585.4	 2795.0	...
2129012	  805.2	  585.6	 2795.0	...
2129013	  805.0	  585.6	 2796.0	...
2129014	  805.3	  585.5	 2800.0	...
2129015	  805.8	  585.3	 2804.0	...
2129016	  806.2	  585.0	 2809.0	...
2129017	  806.1	  584.7	 2812.0	...
2129018	  805.9	  584.3	 2814.0	...
2129019	  805.9	  584.8	 2814.0	...
2129020	  805.9	  585.5	 2814.0	...
2129021	  805.9	  586.1	 2814.0	...
2129022	  805.8	  585.9	 2815.0	...
2129023	  805.8	  585.6	 2816.0	...
2129024	  805.5	  585.6	 2815.0	...
2129025	  805.3	  585.6	 2812.0	...
2129026	  805.1	  585.9	 2809.0	...
2129027	  805.2	  586.1	 2808.0	...
2129028	  805.2	  586.0	 2809.0	...
2129029	  805.2	  585.7	 2809.0	...
2129030	  805.2	  585.4	 2811.0	...
2129031	  805.2	  585.9	 2813.0	...
2129032	  805.2	  586.4	 2815.0	...
2129033	  805.1	  587.1	 2815.0	...
2129034	  805.0	  587.4	 2816.0	...
2129035	  805.0	  588.2	 2816.0	...
2129036	  805.2	  588.9	 2816.0	...
2129037	  805.1	  588.6	 2814.0	...
2129038	  804.9	  587.9	 2813.0	...
2129039	  804.6	  587.2	 2813.0	...
2129040	  804.5	  587.2	 2816.0	...
2129041	  804.4	  587.0	 2819.0	...
2129042	  804.0	  586.7	 2822.0	...
2129043	  803.5	  586.3	 2822.0	...
2129044	  803.1	  586.2	 2824.0	...
2129045	  803.1	  586.7	 2826.0	...
2129046	  802.9	  587.4	 2828.0	...
2129047	  802.8	  588.0	 2828.0	...
2129048	  802.6	  588.2	 2829.0	...
2129049	  802.5	  588.0	 2829.0	...
2129050	  802.3	  587.9	 2830.0	...
2129051	  802.1	  588.0	 2831.0	...
2129052	  802.2	  588.4	 2832.0	...
2129053	  802.3	  588.9	 2832.0	...
2129054	  802.4	  589.3	 2833.0	...
2129055	  802.5	  589.6	 2833.0	...
2129056	  802.4	  589.8	 2834.0	...
2129057	  802.3	  589.7	 2834.0	...
2129058	  801.9	  589.7	 2834.0	...
2129059	  801.7	  589.7	 2834.0	...
2129060	  801.4	  589.7	 2834.0	...
2129061	  801.3	  589.5	 2834.0	...
2129062	  801.2	  589.3	 2834.0	...
2129063	  801.1	  589.9	 2836.0	...
2129064	  801.3	  590.7	 2842.0	...
2129065	  801.3	  590.8	 2849.0	...
2129066	  801.2	  590.2	 2854.0	...
2129067	  801.0	  589.7	 2854.0	...
2129068	  801.1	  589.7	 2854.0	...
2129069	  801.4	  590.2	 2854.0	...
2129070	  801.7	  590.6	 2853.0	...
2129071	  801.8	  591.3	 2851.0	...
2129072	  801.2	  591.7	 2850.0	...
2129073	  800.6	  592.0	 2850.0	...
2129074	  800.1	  591.8	 2850.0	...
2129075	  800.3	  591.6	 2852.0	...
2129076	  800.5	  591.4	 2854.0	...
2129077	  800.8	  591.1	 2855.0	...
2129078	  801.1	  590.5	 2855.0	...
2129079	  801.4	  590.0	 2859.0	...
2129080	  801.5	  590.0	 2863.0	...
2129081	  801.5	  590.1	 2868.0	...
2129082	  801.3	  590.0	 2870.0	...
2129083	  801.4	  590.0	 2872.0	...
2129084	  801.5	  590.4	 2873.0	...
2129085	  801.7	  590.9	 2873.0	...
2129086	  801.4	  591.3	 2873.0	...
2129087	  801.0	  591.2	 2873.0	...
2129088	  800.4	  591.2	 2868.0	...
2129089	  800.1	  591.2	 2863.0	...
2129090	  800.2	  590.6	 2863.0	...
2129091	  800.5	  590.1	 2867.0	...
2129092	  800.6	  589.7	 2872.0	...
2129093	  800.2	  589.8	 2872.0	...
2129094	  799.8	  589.9	 2873.0	...
2129095	  799.6	  590.0	 2875.0	...
2129096	  799.7	  589.7	 2875.0	...
2129097	  799.8	  589.5	 2875.0	...
2129098	  800.2	  590.0	 2874.0	...
2129099	  800.5	  590.8	 2874.0	...
2129100	  800.3	  591.7	 2873.0	...
2129101	  799.7	  591.9	 2871.0	...
2129102	  799.1	  592.1	 2871.0	...
2129103	  798.9	  591.8	 2871.0	...
2129104	  798.8	  591.4	 2872.0	...
2129105	  798.8	  591.1	 2873.0	...
2129106	  798.8	  591.2	 2875.0	...
2129107	  798.7	  591.2	 2876.0	...
2129108	  798.7	  591.4	 2876.0	...
2129109	  798.8	  591.5	 2877.0	...
2129110	  799.0	  591.7	 2878.0	...
2129111	  799.1	  591.9	 2879.0	...
2129112	  799.2	  592.1	 2878.0	...
2129113	  799.2	  592.1	 2875.0	...
2129114	  799.3	  591.9	 2873.0	...
2129115	  799.2	  592.2	 2874.0	...
2129116	  799.1	  592.6	 2876.0	...
2129117	  798.9	  592.8	 2879.0	...
2129118	  798.7	  592.3	 2879.0	...
2129119	  798.5	  591.8	 2880.0	...
2129120	  798.3	  591.3	 2881.0	...
2129121	  798.7	  591.1	 2881.0	...
2129122	  799.1	  590.9	 2884.0	...
2129123	  799.5	  590.8	 2886.0	...
2129124	  799.6	  590.5	 2888.0	...
2129125	  799.6	  590.3	 2885.0	...
2129126	  799.8	  590.6	 2882.0	...
2129127	  799.8	  591.1	 2881.0	...
2129128	  799.9	  591.7	 2883.0	...
2129129	  799.9	  591.7	 2886.0	...
2129130	  799.6	  591.7	 2886.0	...
2129131	  799.2	  591.5	 2886.0	...
2129132	  798.9	  591.4	 2886.0	...
2129133	  798.9	  591.8	 2885.0	...
2129134	  798.8	  592.2	 2885.0	...
2129135	  799.0	  592.0	 2885.0	...
2129136	  799.1	  591.2	 2885.0	...
2129137	  798.9	  590.5	 2885.0	...
2129138	  798.4	  591.8	 2886.0	...
2129139	  798.0	  593.2	 2888.0	...
2129140	  798.4	  594.0	 2890.0	...
2129141	  798.9	  593.5	 2892.0	...
2129142	  799.1	  593.2	 2893.0	...
2129143	  798.8	  593.4	 2892.0	...
2129144	  798.5	  593.3	 2890.0	...
2129145	  798.8	  593.0	 2889.0	...
2129146	  799.0	  592.6	 2888.0	...
2129147	  799.3	  592.3	 2888.0	...
2129148	  799.3	  592.1	 2887.0	...
2129149	  799.3	  591.9	 2887.0	...
2129150	  799.2	  591.8	 2887.0	...
2129151	  799.1	  591.8	 2887.0	...
2129152	  799.3	  592.1	 2886.0	...
2129153	  799.6	  592.4	 2886.0	...
2129154	  799.8	  592.7	 2885.0	...
2129155	  799.6	  592.4	 2886.0	...
2129156	  799.4	  592.0	 2886.0	...
2129157	  799.1	  591.7	 2885.0	...
2129158	  799.0	  592.4	 2885.0	...
2129159	  798.9	  593.2	 2884.0	...
2129160	  798.6	  593.7	 2883.0	...
2129161	  798.3	  593.5	 2880.0	...
2129162	  798.0	  593.7	 2878.0	...
2129163	  798.2	  594.0	 2878.0	...
2129164	  798.5	  593.7	 2878.0	...
2129165	  798.6	  593.0	 2877.0	...
2129166	  798.8	  592.2	 2876.0	...
2129167	  799.1	  592.1	 2874.0	...
2129168	  799.4	  592.0	 2874.0	...
2129169	  799.8	  591.8	 2874.0	...
2129170	  799.7	  591.6	 2873.0	...
2129171	  799.7	  591.4	 2872.0	...
2129172	  799.6	  591.4	 2872.0	...
2129173	  799.1	  591.4	 2874.0	...
2129174	  798.6	  591.5	 2876.0	...
2129175	  798.4	  591.5	 2875.0	...
2129176	  798.8	  591.7	 2875.0	...
2129177	  799.3	  592.1	 2874.0	...
2129178	  799.4	  592.8	 2873.0	...
2129179	  799.4	  593.4	 2873.0	...
2129180	  799.8	  593.7	 2873.0	...
2129181	  800.1	  593.5	 2873.0	...
2129182	  800.5	  593.3	 2873.0	...
2129183	  800.5	  593.1	 2873.0	...
2129184	  800.5	  592.9	 2872.0	...
2129185	  800.5	  592.9	 2872.0	...
2129186	  800.3	  593.0	 2873.0	...
2129187	  800.1	  593.2	 2875.0	...
2129188	  800.0	  593.3	 2876.0	...
2129189	  800.3	  593.4	 2876.0	...
2129190	  800.5	  593.3	 2873.0	...
2129191	  800.5	  593.0	 2869.0	...
2129192	  800.4	  593.0	 2864.0	...
2129193	  800.3	  593.4	 2862.0	...
2129194	  800.2	  593.1	 2864.0	...
2129195	  800.2	  592.4	 2867.0	...
2129196	  800.5	  592.3	 2869.0	...
2129197	  800.8	  592.9	 2868.0	...
2129198	  800.9	  593.1	 2865.0	...
2129199	  801.1	  592.6	 2863.0	...
2129200	  801.2	  592.0	 2859.0	...
2129201	  800.9	  591.8	 2858.0	...
2129202	  800.5	  591.6	 2857.0	...
2129203	  800.1	  592.2	 2857.0	...
2129204	  800.1	  592.9	 2858.0	...
2129205	  800.1	  594.0	 2859.0	...
2129206	  800.2	  594.4	 2860.0	...
2129207	  800.3	  594.1	 2860.0	...
2129208	  800.6	  593.4	 2860.0	...
MSG	2129209 0000 _ Number On
2129209	  801.5	  593.0	 2860.0	...
2129210	  802.3	  593.3	 2859.0	...
2129211	  802.1	  593.6	 2857.0	...
2129212	  801.2	  593.6	 2852.0	...
2129213	  800.6	  593.5	 2847.0	...
2129214	  801.1	  593.4	 2844.0	...
2129215	  801.4	  592.7	 2845.0	...
2129216	  801.4	  592.2	 2845.0	...
2129217	  801.3	  591.9	 2845.0	...
2129218	  801.0	  592.1	 2845.0	...
2129219	  800.9	  592.3	 2844.0	...
2129220	  800.8	  592.1	 2844.0	...
2129221	  801.0	  591.8	 2844.0	...
2129222	  801.4	  591.5	 2844.0	...
2129223	  801.7	  592.3	 2842.0	...
2129224	  801.9	  593.4	 2840.0	...
2129225	  801.9	  594.4	 2837.0	...
2129226	  801.9	  594.3	 2836.0	...
2129227	  801.9	  594.1	 2835.0	...
2129228	  801.6	  593.2	 2836.0	...
2129229	  801.4	  592.4	 2835.0	...
2129230	  801.2	  591.6	 2835.0	...
2129231	  801.3	  591.5	 2834.0	...
2129232	  802.0	  591.3	 2833.0	...
2129233	  802.8	  591.2	 2832.0	...
2129234	  803.1	  591.1	 2831.0	...
2129235	  802.6	  591.0	 2832.0	...
2129236	  802.1	  590.8	 2833.0	...
2129237	  802.5	  591.7	 2831.0	...
2129238	  802.9	  592.8	 2830.0	...
2129239	  803.3	  593.7	 2828.0	...
2129240	  803.3	  593.5	 2829.0	...
2129241	  803.3	  593.3	 2828.0	...
2129242	  803.2	  593.0	 2826.0	...
2129243	  803.2	  592.8	 2825.0	...
2129244	  803.0	  592.5	 2825.0	...
2129245	  802.9	  592.3	 2825.0	...
2129246	  802.9	  592.1	 2825.0	...
2129247	  802.9	  592.0	 2825.0	...
2129248	  803.0	  592.1	 2823.0	...
2129249	  803.1	  592.2	 2822.0	...
2129250	  803.3	  592.2	 2821.0	...
2129251	  803.4	  592.4	 2821.0	...
2129252	  803.1	  592.6	 2822.0	...
2129253	  802.9	  592.9	 2822.0	...
2129254	  802.6	  593.3	 2823.0	...
2129255	  802.8	  593.6	 2823.0	...
2129256	  802.9	  593.7	 2823.0	...
2129257	  803.1	  593.4	 2823.0	...
2129258	  803.4	  593.1	 2822.0	...
2129259	  803.4	  592.9	 2822.0	...
2129260	  803.2	  592.8	 2822.0	...
2129261	  803.1	  592.7	 2822.0	...
2129262	  803.0	  592.6	 2823.0	...
2129263	  803.1	  592.5	 2821.0	...
2129264	  803.3	  592.3	 2818.0	...
2129265	  803.9	  592.5	 2815.0	...
2129266	  804.4	  592.8	 2815.0	...
2129267	  805.0	  593.6	 2814.0	...
2129268	  805.1	  594.1	 2815.0	...
2129269	  805.0	  594.7	 2816.0	...
2129270	  804.7	  594.9	 2816.0	...
2129271	  804.1	  595.0	 2817.0	...
2129272	  803.7	  595.1	 2817.0	...
2129273	  803.3	  594.8	 2817.0	...
2129274	  803.1	  594.5	 2818.0	...
2129275	  803.0	  594.4	 2819.0	...
2129276	  803.1	  594.6	 2820.0	...
2129277	  803.4	  594.7	 2821.0	...
2129278	  804.0	  594.6	 2821.0	...
2129279	  804.5	  594.6	 2822.0	...
2129280	  805.0	  594.5	 2821.0	...
2129281	  805.1	  594.5	 2821.0	...
2129282	  805.2	  594.5	 2820.0	...
2129283	  804.9	  594.5	 2819.0	...
2129284	  804.6	  594.4	 2818.0	...
2129285	  804.3	  594.4	 2818.0	...
2129286	  804.2	  594.3	 2818.0	...
2129287	  804.1	  594.1	 2818.0	...
2129288	  804.0	  594.0	 2818.0	...
2129289	  804.0	  593.9	 2818.0	...
2129290	  803.9	  594.0	 2814.0	...
2129291	  804.3	  594.8	 2810.0	...
2129292	  804.7	  595.6	 2807.0	...
2129293	  805.1	  596.5	 2808.0	...
2129294	  804.9	  596.6	 2808.0	...
2129295	  804.8	  595.9	 2809.0	...
2129296	  804.7	  594.6	 2809.0	...
2129297	  804.5	  593.4	 2807.0	...
2129298	  804.4	  592.9	 2804.0	...
2129299	  804.4	  592.9	 2801.0	...
2129300	  804.3	  593.0	 2800.0	...
2129301	  804.1	  593.1	 2803.0	...
2129302	  803.9	  593.2	 2807.0	...
2129303	  803.8	  593.1	 2808.0	...
2129304	  803.7	  593.1	 2805.0	...
2129305	  803.7	  593.1	 2804.0	...
2129306	  803.5	  593.2	 2805.0	...
2129307	  803.4	  593.4	 2807.0	...
2129308	  803.4	  593.6	 2807.0	...
2129309	  803.6	  593.8	 2806.0	...
2129310	  803.7	  593.8	 2805.0	...
2129311	  803.6	  593.7	 2804.0	...
2129312	  803.6	  593.5	 2803.0	...
2129313	  804.0	  593.3	 2804.0	...
2129314	  804.4	  593.3	 2804.0	...
2129315	  804.6	  593.7	 2805.0	...
2129316	  804.5	  594.1	 2809.0	...
2129317	  804.5	  594.4	 2813.0	...
2129318	  804.7	  594.5	 2818.0	...
2129319	  804.9	  594.5	 2818.0	...
2129320	  805.0	  594.4	 2818.0	...
2129321	  805.1	  593.9	 2814.0	...
2129322	  805.1	  593.4	 2810.0	...
2129323	  804.9	  593.0	 2806.0	...
2129324	  804.6	  593.3	 2805.0	...
2129325	  804.4	  593.6	 2805.0	...
2129326	  804.3	  593.7	 2804.0	...
2129327	  804.0	  593.5	 2804.0	...
2129328	  803.8	  593.3	 2805.0	...
2129329	  804.2	  593.1	 2805.0	...
2129330	  804.7	  593.0	 2804.0	...
2129331	  805.1	  593.0	 2803.0	...
2129332	  805.4	  593.0	 2802.0	...
2129333	  805.8	  592.8	 2804.0	...
2129334	  806.4	  592.5	 2807.0	...
2129335	  806.5	  592.3	 2809.0	...
2129336	  806.7	  592.0	 2806.0	...
2129337	  806.8	  591.9	 2802.0	...
2129338	  807.0	  592.4	 2800.0	...
2129339	  807.1	  593.0	 2799.0	...
2129340	  806.8	  593.8	 2799.0	...
2129341	  806.6	  594.0	 2800.0	...
2129342	  806.3	  593.3	 2801.0	...
2129343	  806.4	  592.4	 2800.0	...
2129344	  806.0	  591.2	 2799.0	...
2129345	  805.6	  590.8	 2798.0	...
2129346	  805.2	  590.3	 2798.0	...
2129347	  805.3	  590.3	 2799.0	...
2129348	  805.5	  591.0	 2799.0	...
2129349	  805.7	  591.6	 2800.0	...
2129350	  805.8	  592.2	 2801.0	...
2129351	  805.9	  592.3	 2801.0	...
2129352	  805.9	  592.4	 2800.0	...
2129353	  805.9	  592.3	 2798.0	...
2129354	  805.9	  592.3	 2799.0	...
2129355	  805.9	  592.3	 2800.0	...
2129356	  805.8	  592.3	 2801.0	...
2129357	  805.7	  592.2	 2800.0	...
2129358	  805.7	  592.0	 2800.0	...
2129359	  806.1	  592.0	 2800.0	...
2129360	  806.5	  592.1	 2800.0	...
2129361	  807.0	  592.1	 2799.0	...
2129362	  807.2	  591.8	 2800.0	...
2129363	  807.2	  591.5	 2800.0	...
2129364	  807.1	  591.5	 2800.0	...
2129365	  807.0	  591.7	 2800.0	...
2129366	  806.5	  592.1	 2802.0	...
2129367	  805.9	  592.4	 2805.0	...
2129368	  805.4	  592.6	 2806.0	...
2129369	  805.9	  592.5	 2804.0	...
2129370	  806.5	  592.4	 2802.0	...
2129371	  807.0	  592.3	 2802.0	...
2129372	  806.9	  592.5	 2803.0	...
2129373	  806.8	  592.8	 2802.0	...
2129374	  806.9	  593.1	 2801.0	...
2129375	  807.0	  592.9	 2801.0	...
2129376	  807.0	  592.5	 2802.0	...
2129377	  807.1	  592.1	 2803.0	...
2129378	  807.1	  592.0	 2803.0	...
2129379	  807.1	  591.9	 2803.0	...
2129380	  806.8	  591.6	 2804.0	...
2129381	  806.8	  591.4	 2806.0	...
2129382	  807.1	  592.0	 2808.0	...
2129383	  807.3	  592.8	 2810.0	...
2129384	  807.9	  593.5	 2811.0	...
2129385	  808.3	  593.4	 2813.0	...
2129386	  808.8	  593.3	 2815.0	...
2129387	  808.4	  593.3	 2815.0	...
2129388	  807.9	  593.6	 2813.0	...
2129389	  807.7	  593.7	 2809.0	...
2129390	  807.9	  593.7	 2806.0	...
2129391	  808.1	  593.4	 2806.0	...
2129392	  808.1	  593.2	 2806.0	...
2129393	  808.4	  593.0	 2808.0	...
2129394	  808.6	  593.2	 2809.0	...
2129395	  808.8	  593.3	 2810.0	...
2129396	  808.8	  593.5	 2807.0	...
2129397	  808.8	  593.1	 2804.0	...
2129398	  808.6	  592.6	 2801.0	...
2129399	  808.4	  592.0	 2801.0	...
2129400	  808.0	  592.1	 2801.0	...
2129401	  807.8	  592.1	 2801.0	...
2129402	  808.0	  592.3	 2801.0	...
2129403	  808.3	  592.7	 2800.0	...
2129404	  808.7	  593.5	 2800.0	...
2129405	  808.9	  594.0	 2803.0	...
2129406	  809.2	  593.9	 2807.0	...
2129407	  809.3	  593.3	 2811.0	...
2129408	  809.2	  592.9	 2812.0	...
2129409	  808.9	  592.9	 2813.0	...
2129410	  808.7	  592.8	 2813.0	...
2129411	  808.6	  592.8	 2813.0	...
2129412	  809.1	  592.7	 2813.0	...
2129413	  809.6	  592.7	 2814.0	...
2129414	  809.9	  592.8	 2814.0	...
2129415	  809.4	  593.0	 2812.0	...
2129416	  809.0	  592.6	 2809.0	...
2129417	  808.6	  592.2	 2808.0	...
2129418	  808.6	  591.9	 2811.0	...
2129419	  808.5	  592.6	 2813.0	...
2129420	  808.4	  593.3	 2811.0	...
2129421	  808.4	  593.7	 2810.0	...
2129422	  808.4	  593.5	 2810.0	...
2129423	  808.3	  593.2	 2810.0	...
2129424	  808.2	  593.0	 2810.0	...
2129425	  808.5	  592.9	 2809.0	...
2129426	  808.9	  592.7	 2810.0	...
2129427	  809.4	  592.7	 2810.0	...
2129428	  809.6	  592.8	 2809.0	...
2129429	  809.8	  592.9	 2808.0	...
2129430	  809.6	  592.9	 2809.0	...
2129431	  809.4	  592.8	 2812.0	...
2129432	  809.3	  592.8	 2815.0	...
2129433	  809.4	  593.1	 2815.0	...
2129434	  809.2	  593.4	 2815.0	...
2129435	  808.9	  593.2	 2814.0	...
2129436	  808.4	  592.8	 2813.0	...
2129437	  808.2	  592.6	 2813.0	...
2129438	  808.0	  592.8	 2815.0	...
2129439	  808.0	  592.5	 2817.0	...
2129440	  807.9	  592.0	 2820.0	...
2129441	  807.8	  591.6	 2821.0	...
2129442	  807.8	  591.8	 2822.0	...
2129443	  807.8	  592.3	 2823.0	...
2129444	  807.9	  592.8	 2824.0	...
2129445	  808.3	  593.0	 2822.0	...
2129446	  808.7	  592.5	 2820.0	...
2129447	  809.0	  591.9	 2820.0	...
2129448	  809.2	  591.4	 2822.0	...
2129449	  809.4	  591.5	 2824.0	...
2129450	  809.6	  591.0	 2823.0	...
2129451	  809.6	  590.3	 2822.0	...
2129452	  809.5	  590.6	 2820.0	...
2129453	  809.3	  591.6	 2820.0	...
2129454	  809.2	  592.5	 2821.0	...
2129455	  809.2	  592.6	 2823.0	...
2129456	  808.9	  593.0	 2824.0	...
2129457	  808.6	  593.5	 2824.0	...
2129458	  808.1	  593.3	 2823.0	...
2129459	  807.9	  592.7	 2822.0	...
2129460	  807.8	  592.0	 2821.0	...
2129461	  807.9	  591.9	 2821.0	...
2129462	  807.9	  591.8	 2822.0	...
2129463	  807.9	  591.9	 2823.0	...
2129464	  807.9	  592.0	 2823.0	...
2129465	  807.8	  592.2	 2824.0	...
2129466	  807.7	  592.3	 2825.0	...
2129467	  807.8	  592.5	 2825.0	...
2129468	  808.0	  592.7	 2825.0	...
2129469	  808.3	  592.8	 2826.0	...
2129470	  808.4	  592.7	 2827.0	...
2129471	  808.3	  592.8	 2828.0	...
2129472	  808.2	  592.8	 2827.0	...
2129473	  808.1	  592.8	 2827.0	...
2129474	  808.0	  592.5	 2829.0	...
2129475	  808.1	  592.2	 2830.0	...
2129476	  808.3	  592.0	 2832.0	...
2129477	  808.5	  592.0	 2832.0	...
2129478	  808.7	  591.9	 2832.0	...
2129479	  808.7	  591.9	 2834.0	...
2129480	  808.6	  591.8	 2835.0	...
2129481	  808.6	  591.8	 2837.0	...
2129482	  808.6	  591.7	 2837.0	...
2129483	  808.6	  591.7	 2838.0	...
2129484	  808.6	  591.5	 2840.0	...
2129485	  808.7	  591.3	 2841.0	...
2129486	  808.9	  591.2	 2843.0	...
2129487	  808.7	  591.4	 2843.0	...
2129488	  808.4	  591.6	 2843.0	...
2129489	  808.2	  591.7	 2843.0	...
2129490	  808.4	  591.8	 2842.0	...
2129491	  808.5	  592.0	 2841.0	...
2129492	  808.8	  592.4	 2841.0	...
2129493	  808.9	  592.7	 2842.0	...
2129494	  808.7	  593.0	 2841.0	...
2129495	  808.4	  592.9	 2841.0	...
2129496	  808.1	  592.9	 2844.0	...
2129497	  807.9	  592.9	 2848.0	...
2129498	  807.8	  592.9	 2854.0	...
2129499	  808.1	  592.7	 2857.0	...
2129500	  808.5	  592.6	 2857.0	...
2129501	  809.0	  592.5	 2855.0	...
2129502	  808.9	  592.4	 2852.0	...
2129503	  808.8	  592.3	 2852.0	...
2129504	  808.7	  592.2	 2852.0	...
2129505	  808.6	  592.4	 2852.0	...
2129506	  808.7	  592.5	 2854.0	...
2129507	  808.8	  592.6	 2857.0	...
2129508	  808.8	  592.8	 2860.0	...
2129509	  808.7	  593.0	 2860.0	...
2129510	  808.6	  593.7	 2860.0	...
2129511	  808.7	  594.2	 2861.0	...
2129512	  808.8	  593.5	 2861.0	...
MSG	2129513 0000 _ Number Off
2129513	  808.7	  592.5	 2861.0	...
2129514	  808.5	  591.4	 2860.0	...
2129515	  808.6	  591.4	 2860.0	...
2129516	  808.6	  591.4	 2861.0	...
2129517	  808.7	  591.4	 2863.0	...
2129518	  808.5	  591.3	 2864.0	...
2129519	  808.5	  591.2	 2864.0	...
2129520	  808.6	  591.2	 2864.0	...
2129521	  808.6	  591.4	 2864.0	...
2129522	  808.7	  591.6	 2864.0	...
2129523	  808.9	  591.9	 2865.0	...
2129524	  809.1	  592.7	 2863.0	...
2129525	  809.1	  593.5	 2862.0	...
2129526	  809.1	  593.1	 2863.0	...
2129527	  808.8	  592.4	 2866.0	...
2129528	  808.7	  591.7	 2869.0	...
2129529	  808.5	  591.7	 2869.0	...
2129530	  808.4	  591.7	 2870.0	...
2129531	  808.4	  591.8	 2871.0	...
2129532	  807.4	  592.3	 2874.0	...
2129533	  806.4	  593.1	 2876.0	...
2129534	  805.7	  593.7	 2877.0	...
2129535	  806.1	  593.9	 2877.0	...
2129536	  807.2	  593.8	 2877.0	...
2129537	  808.1	  593.6	 2877.0	...
2129538	  808.7	  593.3	 2878.0	...
2129539	  808.6	  593.0	 2879.0	...
2129540	  808.5	  592.7	 2878.0	...
2129541	  808.4	  592.5	 2876.0	...
2129542	  808.5	  592.4	 2876.0	...
2129543	  808.5	  592.2	 2875.0	...
2129544	  808.0	  592.5	 2876.0	...
2129545	  807.4	  592.8	 2881.0	...
2129546	  807.1	  593.0	 2887.0	...
2129547	  807.3	  592.8	 2890.0	...
2129548	  807.7	  592.6	 2889.0	...
2129549	  807.7	  592.2	 2888.0	...
2129550	  807.8	  591.8	 2889.0	...
2129551	  807.5	  591.3	 2889.0	...
2129552	  807.4	  590.9	 2888.0	...
2129553	  807.3	  591.1	 2888.0	...
2129554	  807.4	  591.6	 2888.0	...
2129555	  807.4	  592.2	 2888.0	...
2129556	  807.5	  592.3	 2888.0	...
2129557	  807.7	  592.4	 2889.0	...
2129558	  807.8	  592.5	 2890.0	...
2129559	  807.6	  592.5	 2890.0	...
2129560	  807.3	  592.6	 2891.0	...
2129561	  807.1	  592.7	 2894.0	...
2129562	  807.3	  592.9	 2897.0	...
2129563	  807.4	  593.2	 2900.0	...
2129564	  807.5	  593.4	 2902.0	...
2129565	  807.2	  593.6	 2903.0	...
2129566	  806.8	  593.6	 2905.0	...
2129567	  806.4	  593.7	 2906.0	...
2129568	  806.4	  593.9	 2906.0	...
2129569	  806.4	  594.2	 2906.0	...
2129570	  806.1	  593.7	 2905.0	...
2129571	  805.8	  593.1	 2903.0	...
2129572	  805.5	  593.3	 2905.0	...
2129573	  805.4	  594.0	 2908.0	...
2129574	  805.4	  594.1	 2910.0	...
2129575	  805.3	  593.4	 2908.0	...
2129576	  805.5	  592.9	 2906.0	...
2129577	  806.1	  593.1	 2907.0	...
2129578	  806.6	  593.0	 2908.0	...
2129579	  806.8	  592.8	 2908.0	...
2129580	  806.8	  592.6	 2911.0	...
2129581	  806.8	  592.6	 2915.0	...
2129582	  806.7	  593.1	 2919.0	...
2129583	  806.7	  593.6	 2922.0	...
2129584	  806.7	  593.6	 2923.0	...
2129585	  806.9	  593.2	 2924.0	...
2129586	  806.9	  592.8	 2925.0	...
2129587	  806.9	  593.0	 2924.0	...
2129588	  806.6	  593.1	 2921.0	...
2129589	  806.4	  593.1	 2919.0	...
2129590	  806.5	  592.9	 2919.0	...
2129591	  806.6	  592.3	 2918.0	...
2129592	  806.8	  591.9	 2918.0	...
2129593	  806.8	  591.5	 2918.0	...
2129594	  806.7	  591.6	 2920.0	...
2129595	  806.4	  591.8	 2922.0	...
2129596	  806.2	  592.4	 2924.0	...
2129597	  805.9	  592.8	 2925.0	...
2129598	  805.7	  593.1	 2926.0	...
2129599	  805.6	  593.0	 2925.0	...
2129600	  805.6	  593.1	 2925.0	...
2129601	  805.6	  593.2	 2925.0	...
2129602	  805.5	  593.1	 2926.0	...
2129603	  805.4	  593.0	 2927.0	...
2129604	  805.5	  592.8	 2928.0	...
2129605	  805.7	  593.6	 2930.0	...
2129606	  805.9	  594.5	 2933.0	...
2129607	  806.1	  595.4	 2935.0	...
2129608	  805.5	  595.5	 2936.0	...
2129609	  804.8	  595.7	 2935.0	...
2129610	  804.1	  595.3	 2935.0	...
2129611	  804.0	  594.6	 2936.0	...
2129612	  803.9	  593.9	 2936.0	...
2129613	  803.9	  593.6	 2937.0	...
2129614	  803.9	  593.4	 2939.0	...
2129615	  804.3	  594.0	 2941.0	...
2129616	  804.8	  595.3	 2943.0	...
2129617	  805.2	  596.5	 2943.0	...
2129618	  805.2	  596.9	 2943.0	...
2129619	  804.9	  597.2	 2942.0	...
2129620	  804.5	  597.4	 2942.0	...
2129621	  804.0	  597.5	 2946.0	...
2129622	  803.8	  596.9	 2950.0	...
2129623	  804.1	  596.2	 2953.0	...
2129624	  804.4	  595.5	 2951.0	...
2129625	  804.4	  595.6	 2949.0	...
2129626	  804.0	  596.1	 2948.0	...
2129627	  803.7	  596.7	 2950.0	...
2129628	  803.7	  597.0	 2952.0	...
2129629	  803.6	  597.2	 2954.0	...
2129630	  803.6	  597.1	 2955.0	...
2129631	  803.6	  597.0	 2956.0	...
2129632	  803.8	  596.8	 2957.0	...
2129633	  803.4	  596.6	 2957.0	...
2129634	  803.0	  596.6	 2960.0	...
2129635	  802.9	  596.7	 2963.0	...
2129636	  803.2	  597.0	 2967.0	...
2129637	  803.6	  597.2	 2968.0	...
2129638	  803.6	  597.1	 2969.0	...
2129639	  803.6	  597.3	 2969.0	...
2129640	  803.5	  597.5	 2970.0	...
2129641	  803.5	  597.8	 2972.0	...
2129642	  803.4	  597.7	 2975.0	...
2129643	  803.4	  597.6	 2976.0	...
2129644	  803.4	  597.4	 2976.0	...
2129645	  803.4	  597.4	 2978.0	...
2129646	  803.0	  597.7	 2979.0	...
2129647	  802.7	  598.3	 2979.0	...
2129648	  802.2	  598.8	 2978.0	...
2129649	  802.0	  599.7	 2977.0	...
2129650	  801.8	  600.3	 2977.0	...
2129651	  801.7	  600.2	 2980.0	...
2129652	  801.7	  599.4	 2983.0	...
2129653	  801.8	  598.4	 2987.0	...
2129654	  801.9	  598.2	 2987.0	...
2129655	  802.0	  598.7	 2986.0	...
2129656	  802.1	  599.3	 2986.0	...
2129657	  802.1	  600.2	 2987.0	...
2129658	  802.1	  600.5	 2987.0	...
2129659	  802.1	  600.6	 2988.0	...
2129660	  802.0	  600.5	 2988.0	...
2129661	  801.9	  600.6	 2990.0	...
2129662	  801.8	  600.9	 2992.0	...
2129663	  802.0	  601.1	 2994.0	...
2129664	  802.2	  601.1	 2999.0	...
2129665	  801.9	  601.6	 3003.0	...
2129666	  801.3	  602.2	 3009.0	...
2129667	  800.7	  602.5	 3012.0	...
2129668	  800.8	  602.3	 3015.0	...
2129669	  801.0	  602.2	 3015.0	...
2129670	  801.2	  602.2	 3017.0	...
2129671	  801.4	  601.5	 3020.0	...
2129672	  801.5	  600.7	 3021.0	...
2129673	  801.6	  600.0	 3020.0	...
2129674	  801.8	  600.6	 3020.0	...
2129675	  801.9	  601.3	 3021.0	...
2129676	  802.0	  602.5	 3022.0	...
2129677	  802.1	  603.3	 3022.0	...
2129678	  802.1	  603.7	 3021.0	...
2129679	  802.0	  603.2	 3022.0	...
2129680	  801.8	  602.2	 3023.0	...
2129681	  801.5	  601.4	 3024.0	...
2129682	  801.2	  600.9	 3025.0	...
2129683	  801.0	  600.6	 3026.0	...
2129684	  800.9	  600.2	 3026.0	...
2129685	  801.2	  600.5	 3027.0	...
2129686	  801.5	  601.0	 3029.0	...
2129687	  801.4	  601.7	 3029.0	...
2129688	  800.8	  602.2	 3028.0	...
2129689	  800.2	  602.8	 3031.0	...
2129690	  800.4	  602.8	 3035.0	...
2129691	  800.7	  602.4	 3041.0	...
2129692	  801.1	  602.0	 3044.0	...
2129693	  800.9	  602.0	 3046.0	...
2129694	  800.3	  602.4	 3045.0	...
2129695	  799.6	  603.2	 3047.0	...
2129696	  799.5	  603.9	 3050.0	...
2129697	  800.1	  603.8	 3053.0	...
2129698	  800.6	  603.2	 3055.0	...
2129699	  800.8	  602.8	 3056.0	...
2129700	  800.8	  602.8	 3057.0	...
2129701	  800.3	  602.4	 3058.0	...
2129702	  799.8	  601.9	 3059.0	...
2129703	  799.4	  601.7	 3059.0	...
2129704	  799.6	  601.9	 3059.0	...
2129705	  799.8	  602.4	 3059.0	...
2129706	  799.7	  602.5	 3059.0	...
2129707	  799.8	  602.6	 3059.0	...
2129708	  799.9	  602.5	 3059.0	...
2129709	  800.0	  602.4	 3062.0	...
2129710	  800.0	  602.4	 3065.0	...
2129711	  800.1	  602.7	 3067.0	...
2129712	  800.5	  602.8	 3066.0	...
2129713	  800.8	  602.8	 3067.0	...
2129714	  801.0	  604.1	 3069.0	...
2129715	  801.1	  605.5	 3071.0	...
2129716	  801.0	  606.8	 3071.0	...
2129717	  800.7	  606.5	 3073.0	...
2129718	  800.2	  605.9	 3074.0	...
2129719	  799.8	  605.4	 3076.0	...
2129720	  799.4	  605.2	 3076.0	...
MSG	2129721 0000 _ Number On
2129721	  799.4	  605.0	 3077.0	...
2129722	  799.4	  604.8	 3079.0	...
2129723	  799.7	  604.4	 3081.0	...
2129724	  800.1	  604.1	 3082.0	...
2129725	  800.5	  603.9	 3082.0	...
2129726	  800.1	  605.0	 3082.0	...
2129727	  799.5	  606.2	 3082.0	...
2129728	  799.3	  607.1	 3085.0	...
2129729	  799.5	  606.8	 3088.0	...
2129730	  799.2	  606.7	 3090.0	...
2129731	  798.8	  606.8	 3091.0	...
2129732	  798.3	  606.9	 3091.0	...
2129733	  798.3	  606.9	 3092.0	...
2129734	  798.2	  606.5	 3092.0	...
2129735	  798.3	  605.8	 3092.0	...
2129736	  798.6	  605.2	 3091.0	...
2129737	  799.0	  605.2	 3091.0	...
2129738	  799.6	  605.4	 3092.0	...
2129739	  800.0	  605.8	 3091.0	...
2129740	  800.3	  605.9	 3090.0	...
2129741	  800.3	  606.1	 3092.0	...
2129742	  799.7	  606.4	 3094.0	...
2129743	  799.2	  606.7	 3096.0	...
2129744	  798.7	  606.9	 3097.0	...
2129745	  798.5	  607.6	 3101.0	...
2129746	  798.4	  608.3	 3106.0	...
2129747	  798.2	  609.0	 3109.0	...
2129748	  798.1	  609.2	 3110.0	...
2129749	  798.0	  609.4	 3110.0	...
2129750	  798.0	  609.2	 3109.0	...
2129751	  797.9	  609.1	 3109.0	...
2129752	  797.8	  608.9	 3109.0	...
2129753	  797.8	  608.6	 3109.0	...
2129754	  797.8	  608.3	 3109.0	...
2129755	  797.7	  608.0	 3109.0	...
2129756	  797.5	  608.1	 3110.0	...
2129757	  797.3	  608.1	 3112.0	...
2129758	  797.1	  608.1	 3112.0	...
2129759	  797.2	  608.0	 3112.0	...
2129760	  797.2	  607.9	 3111.0	...
2129761	  797.2	  607.7	 3110.0	...
2129762	  797.4	  607.3	 3109.0	...
2129763	  798.0	  606.8	 3107.0	...
2129764	  798.4	  606.5	 3106.0	...
2129765	  798.6	  606.4	 3105.0	...
2129766	  798.4	  606.7	 3105.0	...
2129767	  797.8	  607.5	 3111.0	...
2129768	  797.4	  608.2	 3116.0	...
2129769	  797.1	  608.7	 3121.0	...
2129770	  797.3	  608.7	 3120.0	...
2129771	  797.4	  608.2	 3121.0	...
2129772	  797.2	  607.7	 3121.0	...
2129773	  797.0	  608.4	 3120.0	...
2129774	  796.8	  609.4	 3122.0	...
2129775	  796.8	  610.3	 3123.0	...
2129776	  796.8	  610.1	 3124.0	...
2129777	  796.7	  610.1	 3122.0	...
2129778	  797.2	  609.9	 3118.0	...
2129779	  797.7	  609.6	 3112.0	...
2129780	  798.1	  608.9	 3108.0	...
2129781	  798.0	  608.4	 3108.0	...
2129782	  797.9	  608.1	 3110.0	...
2129783	  798.2	  608.3	 3113.0	...
2129784	  798.4	  608.5	 3113.0	...
2129785	  799.0	  608.4	 3113.0	...
2129786	  799.3	  607.9	 3114.0	...
2129787	  799.1	  607.6	 3114.0	...
2129788	  798.6	  607.8	 3115.0	...
2129789	  798.1	  608.2	 3115.0	...
2129790	  798.2	  608.6	 3114.0	...
2129791	  798.0	  608.7	 3114.0	...
2129792	  797.6	  608.8	 3115.0	...
2129793	  796.9	  609.2	 3115.0	...
2129794	  796.4	  609.7	 3116.0	...
2129795	  796.1	  610.6	 3118.0	...
2129796	  796.1	  611.1	 3119.0	...
2129797	  796.6	  611.5	 3120.0	...
2129798	  797.0	  611.5	 3120.0	...
2129799	  797.5	  612.1	 3121.0	...
2129800	  797.5	  612.6	 3122.0	...
2129801	  797.5	  612.9	 3118.0	...
2129802	  797.8	  612.4	 3115.0	...
2129803	  798.2	  611.9	 3115.0	...
2129804	  798.7	  611.6	 3119.0	...
2129805	  798.7	  611.5	 3123.0	...
2129806	  798.4	  611.6	 3122.0	...
2129807	  798.2	  611.9	 3121.0	...
2129808	  798.1	  612.2	 3120.0	...
2129809	  797.7	  612.3	 3121.0	...
2129810	  797.4	  612.3	 3122.0	...
2129811	  797.2	  612.3	 3124.0	...
2129812	  797.2	  612.6	 3127.0	...
2129813	  797.4	  612.6	 3129.0	...
2129814	  797.5	  612.7	 3131.0	...
2129815	  797.7	  612.5	 3131.0	...
2129816	  797.8	  612.2	 3129.0	...
2129817	  798.0	  611.8	 3126.0	...
2129818	  798.2	  611.3	 3124.0	...
2129819	  798.3	  611.0	 3124.0	...
2129820	  798.4	  610.5	 3123.0	...
2129821	  798.1	  610.2	 3122.0	...
2129822	  797.8	  611.0	 3122.0	...
2129823	  797.5	  612.1	 3122.0	...
2129824	  797.5	  612.9	 3122.0	...
2129825	  797.7	  612.4	 3122.0	...
2129826	  798.0	  612.0	 3122.0	...
2129827	  798.2	  611.7	 3123.0	...
2129828	  798.2	  611.8	 3123.0	...
2129829	  798.3	  611.9	 3123.0	...
2129830	  798.6	  612.1	 3123.0	...
2129831	  798.9	  611.9	 3122.0	...
2129832	  799.0	  611.6	 3121.0	...
2129833	  799.1	  611.3	 3120.0	...
2129834	  799.1	  611.1	 3120.0	...
2129835	  799.2	  610.8	 3120.0	...
2129836	  799.4	  610.3	 3120.0	...
2129837	  799.6	  609.9	 3121.0	...
2129838	  799.1	  609.8	 3123.0	...
2129839	  798.6	  610.5	 3126.0	...
2129840	  798.0	  611.3	 3128.0	...
2129841	  798.1	  611.8	 3128.0	...
2129842	  798.1	  611.8	 3128.0	...
2129843	  798.1	  611.8	 3128.0	...
2129844	  798.1	  611.9	 3128.0	...
2129845	  798.2	  611.7	 3129.0	...
2129846	  798.3	  611.5	 3130.0	...
2129847	  798.3	  611.2	 3130.0	...
2129848	  798.3	  611.1	 3130.0	...
2129849	  798.3	  611.4	 3129.0	...
2129850	  798.2	  611.6	 3128.0	...
2129851	  798.1	  611.8	 3126.0	...
2129852	  798.1	  611.5	 3125.0	...
2129853	  798.0	  611.0	 3124.0	...
2129854	  798.0	  610.6	 3123.0	...
2129855	  798.0	  611.0	 3123.0	...
2129856	  797.9	  611.5	 3123.0	...
2129857	  797.5	  612.0	 3124.0	...
2129858	  797.1	  611.8	 3125.0	...
2129859	  796.7	  611.8	 3125.0	...
2129860	  796.9	  611.6	 3124.0	...
2129861	  797.1	  611.5	 3122.0	...
2129862	  797.2	  611.9	 3121.0	...
2129863	  797.2	  612.3	 3122.0	...
2129864	  797.1	  611.7	 3122.0	...
2129865	  796.6	  610.8	 3122.0	...
2129866	  796.0	  610.5	 3123.0	...
2129867	  796.1	  611.0	 3125.0	...
2129868	  796.8	  611.3	 3126.0	...
2129869	  797.5	  611.5	 3126.0	...
2129870	  797.7	  611.9	 3126.0	...
2129871	  797.5	  612.4	 3125.0	...
2129872	  797.3	  612.1	 3123.0	...
2129873	  797.5	  611.5	 3122.0	...
2129874	  797.9	  610.8	 3121.0	...
2129875	  798.3	  610.6	 3121.0	...
2129876	  798.4	  611.3	 3121.0	...
2129877	  798.5	  612.1	 3121.0	...
2129878	  798.5	  613.0	 3123.0	...
2129879	  798.1	  613.2	 3125.0	...
2129880	  797.3	  613.4	 3127.0	...
2129881	  796.6	  613.6	 3125.0	...
2129882	  796.5	  613.5	 3123.0	...
2129883	  797.3	  613.2	 3120.0	...
2129884	  798.4	  612.8	 3118.0	...
2129885	  798.9	  612.3	 3118.0	...
2129886	  799.2	  611.9	 3118.0	...
2129887	  799.2	  611.6	 3119.0	...
2129888	  798.7	  612.0	 3120.0	...
2129889	  798.3	  613.1	 3120.0	...
2129890	  797.6	  614.0	 3119.0	...
2129891	  797.3	  614.5	 3119.0	...
2129892	  797.1	  614.3	 3118.0	...
2129893	  797.1	  614.2	 3116.0	...
2129894	  797.1	  614.4	 3113.0	...
2129895	  797.2	  614.6	 3111.0	...
2129896	  797.2	  614.7	 3108.0	...
2129897	  797.2	  614.7	 3105.0	...
2129898	  797.3	  614.8	 3105.0	...
2129899	  797.4	  614.8	 3105.0	...
2129900	  797.2	  614.9	 3106.0	...
2129901	  796.8	  614.7	 3107.0	...
2129902	  797.1	  614.4	 3107.0	...
2129903	  797.7	  613.9	 3104.0	...
2129904	  798.3	  613.6	 3100.0	...
2129905	  798.3	  614.3	 3100.0	...
2129906	  798.3	  615.1	 3104.0	...
2129907	  798.5	  615.7	 3107.0	...
2129908	  798.5	  615.6	 3105.0	...
2129909	  798.4	  615.5	 3101.0	...
2129910	  798.1	  615.5	 3100.0	...
2129911	  797.9	  615.6	 3098.0	...
2129912	  798.0	  615.7	 3099.0	...
2129913	  797.9	  615.9	 3099.0	...
2129914	  797.7	  615.4	 3100.0	...
2129915	  797.5	  614.8	 3100.0	...
2129916	  797.5	  614.7	 3100.0	...
2129917	  797.6	  615.4	 3099.0	...
2129918	  797.6	  616.1	 3098.0	...
2129919	  797.7	  616.5	 3094.0	...
2129920	  797.8	  616.8	 3090.0	...
2129921	  797.9	  617.1	 3086.0	...
2129922	  797.9	  617.0	 3086.0	...
2129923	  797.8	  616.6	 3086.0	...
2129924	  797.7	  616.2	 3086.0	...
2129925	  797.8	  616.1	 3085.0	...
2129926	  798.2	  615.9	 3084.0	...
2129927	  798.6	  615.7	 3084.0	...
2129928	  798.9	  615.1	 3084.0	...
2129929	  798.9	  614.7	 3084.0	...
2129930	  798.8	  614.3	 3083.0	...
2129931	  798.7	  614.5	 3081.0	...
2129932	  798.7	  614.8	 3079.0	...
2129933	  798.9	  614.8	 3076.0	...
2129934	  799.1	  614.6	 3073.0	...
2129935	  799.2	  614.4	 3069.0	...
2129936	  799.3	  615.1	 3069.0	...
2129937	  799.4	  615.6	 3068.0	...
2129938	  799.4	  614.8	 3069.0	...
2129939	  799.3	  613.5	 3070.0	...
2129940	  799.4	  612.2	 3069.0	...
2129941	  799.5	  612.2	 3067.0	...
2129942	  799.7	  612.1	 3066.0	...
2129943	  799.7	  612.5	 3066.0	...
2129944	  799.9	  612.9	 3066.0	...
2129945	  800.3	  613.1	 3063.0	...
2129946	  800.7	  612.8	 3060.0	...
2129947	  800.8	  612.5	 3058.0	...
2129948	  800.6	  612.8	 3058.0	...
2129949	  800.5	  613.1	 3058.0	...
2129950	  800.7	  613.4	 3057.0	...
2129951	  800.8	  613.4	 3055.0	...
2129952	  801.1	  613.5	 3057.0	...
2129953	  801.2	  613.4	 3058.0	...
2129954	  801.3	  613.4	 3059.0	...
2129955	  801.1	  613.4	 3058.0	...
2129956	  801.0	  613.5	 3058.0	...
2129957	  801.1	  613.5	 3058.0	...
2129958	  801.3	  613.5	 3056.0	...
2129959	  801.5	  613.1	 3054.0	...
2129960	  801.6	  612.7	 3053.0	...
2129961	  801.6	  612.2	 3053.0	...
2129962	  801.6	  612.1	 3053.0	...
2129963	  801.8	  612.8	 3052.0	...
2129964	  801.9	  613.7	 3051.0	...
2129965	  801.8	  614.6	 3051.0	...
2129966	  801.4	  614.8	 3051.0	...
2129967	  801.4	  615.0	 3051.0	...
2129968	  801.6	  615.2	 3052.0	...
2129969	  801.7	  615.2	 3051.0	...
2129970	  801.4	  615.2	 3051.0	...
2129971	  801.3	  615.2	 3050.0	...
2129972	  801.7	  615.5	 3049.0	...
2129973	  802.4	  616.2	 3044.0	...
2129974	  803.2	  616.8	 3040.0	...
2129975	  803.3	  616.2	 3037.0	...
2129976	  803.2	  615.2	 3035.0	...
2129977	  803.0	  614.4	 3034.0	...
2129978	  802.9	  614.6	 3034.0	...
2129979	  802.7	  614.6	 3037.0	...
2129980	  802.5	  614.2	 3041.0	...
2129981	  802.3	  614.8	 3040.0	...
2129982	  802.1	  615.5	 3038.0	...
2129983	  801.9	  616.3	 3037.0	...
2129984	  802.4	  616.1	 3037.0	...
2129985	  803.1	  616.0	 3038.0	...
2129986	  803.6	  615.6	 3039.0	...
2129987	  803.1	  615.4	 3037.0	...
2129988	  802.6	  615.6	 3036.0	...
2129989	  802.3	  616.1	 3035.0	...
2129990	  802.1	  615.8	 3035.0	...
2129991	  801.9	  615.2	 3035.0	...
2129992	  801.9	  614.5	 3034.0	...
2129993	  802.0	  614.5	 3034.0	...
2129994	  802.0	  614.5	 3033.0	...
2129995	  802.0	  614.5	 3033.0	...
2129996	  802.4	  614.2	 3032.0	...
2129997	  803.0	  613.8	 3030.0	...
2129998	  803.5	  613.6	 3027.0	...
2129999	  803.5	  613.8	 3025.0	...
2130000	  803.5	  613.9	 3026.0	...
2130001	  803.5	  613.7	 3028.0	...
2130002	  803.5	  613.4	 3028.0	...
2130003	  803.4	  613.2	 3026.0	...
2130004	  803.2	  613.3	 3024.0	...
2130005	  803.1	  613.4	 3023.0	...
2130006	  803.0	  613.5	 3023.0	...
2130007	  802.8	  613.5	 3022.0	...
2130008	  802.7	  613.5	 3024.0	...
2130009	  802.6	  613.5	 3025.0	...
2130010	  802.6	  613.6	 3027.0	...
2130011	  802.7	  613.7	 3028.0	...
2130012	  803.0	  613.5	 3028.0	...
2130013	  803.2	  613.0	 3027.0	...
2130014	  803.4	  612.6	 3024.0	...
2130015	  803.4	  612.5	 3021.0	...
2130016	  803.4	  612.6	 3020.0	...
2130017	  803.6	  612.5	 3019.0	...
2130018	  804.0	  612.3	 3018.0	...
2130019	  804.3	  611.8	 3017.0	...
2130020	  804.2	  611.4	 3016.0	...
2130021	  804.0	  611.6	 3016.0	...
2130022	  803.8	  612.1	 3019.0	...
2130023	  803.8	  612.1	 3022.0	...
2130024	  803.7	  611.8	 3026.0	...
2130025	  803.6	  611.4	 3025.0	...
2130026	  803.5	  611.6	 3023.0	...
MSG	2130027 0000 _ Number Off
2130027	  803.4	  611.8	 3022.0	...
2130028	  803.5	  611.8	 3020.0	...
2130029	  803.8	  611.8	 3020.0	...
2130030	  804.0	  611.9	 3019.0	...
2130031	  804.1	  612.2	 3016.0	...
2130032	  804.1	  612.6	 3014.0	...
2130033	  803.9	  612.9	 3012.0	...
2130034	  803.7	  612.9	 3013.0	...
2130035	  804.0	  612.6	 3013.0	...
2130036	  804.5	  612.3	 3012.0	...
2130037	  805.1	  612.2	 3010.0	...
2130038	  805.3	  612.7	 3009.0	...
2130039	  805.6	  613.2	 3008.0	...
2130040	  805.8	  613.5	 3008.0	...
2130041	  805.8	  613.5	 3007.0	...
2130042	  805.8	  613.0	 3008.0	...
2130043	  805.9	  612.6	 3008.0	...
2130044	  806.0	  612.2	 3006.0	...
2130045	  806.0	  612.3	 3004.0	...
2130046	  806.0	  612.4	 3001.0	...
2130047	  805.6	  612.6	 3000.0	...
2130048	  805.3	  613.0	 2999.0	...
2130049	  805.2	  613.4	 3000.0	...
2130050	  805.4	  613.8	 3001.0	...
2130051	  805.2	  613.5	 2999.0	...
2130052	  804.8	  613.3	 2997.0	...
2130053	  804.4	  613.2	 2998.0	...
2130054	  804.4	  613.3	 3002.0	...
2130055	  804.3	  613.5	 3006.0	...
2130056	  805.1	  613.4	 3003.0	...
2130057	  805.9	  613.1	 3001.0	...
2130058	  806.7	  612.7	 2999.0	...
2130059	  806.6	  613.3	 3000.0	...
2130060	  806.5	  614.2	 3002.0	...
2130061	  806.4	  614.5	 3003.0	...
2130062	  805.8	  613.9	 3003.0	...
2130063	  805.3	  613.5	 3004.0	...
2130064	  804.8	  614.1	 3005.0	...
2130065	  804.8	  614.5	 3000.0	...
2130066	  804.8	  614.5	 2995.0	...
2130067	  804.7	  614.0	 2991.0	...
2130068	  804.8	  613.4	 2992.0	...
2130069	  805.0	  613.2	 2997.0	...
2130070	  805.2	  613.3	 3001.0	...
2130071	  805.3	  613.7	 3002.0	...
2130072	  805.5	  614.0	 2999.0	...
2130073	  805.4	  614.3	 2997.0	...
2130074	  805.1	  614.5	 2998.0	...
2130075	  804.8	  614.9	 3000.0	...
2130076	  804.6	  615.3	 3003.0	...
2130077	  804.6	  615.9	 3004.0	...
2130078	  804.5	  616.2	 3005.0	...
2130079	  804.5	  616.5	 3005.0	...
2130080	  804.8	  616.2	 3004.0	...
2130081	  805.0	  615.5	 3003.0	...
2130082	  805.1	  614.8	 3002.0	...
2130083	  805.0	  614.3	 3002.0	...
2130084	  805.0	  614.4	 3002.0	...
2130085	  805.1	  614.4	 3002.0	...
2130086	  805.0	  614.2	 3002.0	...
2130087	  804.7	  614.0	 3002.0	...
2130088	  804.5	  614.5	 3002.0	...
2130089	  804.4	  615.1	 3002.0	...
2130090	  804.5	  615.2	 3003.0	...
2130091	  804.5	  614.7	 3002.0	...
2130092	  804.6	  614.7	 3001.0	...
2130093	  804.7	  615.2	 3000.0	...
2130094	  804.8	  615.8	 3001.0	...
2130095	  804.8	  615.9	 3001.0	...
2130096	  804.6	  615.5	 3001.0	...
2130097	  804.1	  615.0	 3002.0	...
2130098	  803.6	  614.3	 3003.0	...
2130099	  803.2	  614.1	 3004.0	...
2130100	  803.2	  613.8	 3004.0	...
2130101	  803.2	  614.0	 3005.0	...
2130102	  803.4	  614.2	 3004.0	...
2130103	  803.5	  614.7	 3004.0	...
2130104	  803.9	  615.2	 3004.0	...
2130105	  804.1	  615.8	 3004.0	...
2130106	  804.3	  615.7	 3003.0	...
2130107	  804.2	  615.5	 3003.0	...
2130108	  804.0	  615.3	 3003.0	...
2130109	  803.8	  615.0	 3003.0	...
2130110	  803.4	  614.4	 3003.0	...
2130111	  803.2	  613.8	 3005.0	...
2130112	  803.1	  613.5	 3006.0	...
2130113	  803.3	  613.1	 3010.0	...
2130114	  803.1	  613.7	 3012.0	...
2130115	  802.8	  614.6	 3012.0	...
2130116	  803.1	  615.2	 3009.0	...
2130117	  803.6	  614.7	 3005.0	...
2130118	  804.0	  613.2	 3007.0	...
2130119	  804.2	  612.0	 3010.0	...
2130120	  804.4	  611.2	 3013.0	...
2130121	  804.3	  611.4	 3012.0	...
2130122	  803.8	  611.7	 3011.0	...
2130123	  803.3	  611.8	 3010.0	...
2130124	  803.4	  611.8	 3009.0	...
2130125	  803.5	  611.7	 3009.0	...
2130126	  803.4	  611.8	 3009.0	...
2130127	  803.0	  611.5	 3010.0	...
2130128	  802.7	  611.2	 3010.0	...
2130129	  802.6	  611.1	 3010.0	...
2130130	  802.7	  611.2	 3011.0	...
2130131	  802.8	  611.4	 3013.0	...
2130132	  802.9	  612.3	 3013.0	...
2130133	  803.1	  613.1	 3016.0	...
2130134	  803.3	  614.1	 3018.0	...
2130135	  803.5	  614.3	 3020.0	...
2130136	  803.5	  614.8	 3019.0	...
2130137	  803.0	  615.1	 3019.0	...
2130138	  802.3	  614.7	 3020.0	...
2130139	  802.1	  614.0	 3021.0	...
2130140	  802.4	  613.1	 3022.0	...
2130141	  802.7	  612.9	 3023.0	...
2130142	  802.7	  612.8	 3022.0	...
2130143	  802.8	  613.0	 3021.0	...
2130144	  802.9	  613.3	 3020.0	...
2130145	  802.8	  613.6	 3020.0	...
2130146	  802.3	  613.6	 3021.0	...
2130147	  801.8	  613.8	 3025.0	...
2130148	  801.3	  614.1	 3029.0	...
2130149	  801.2	  613.8	 3031.0	...
2130150	  801.1	  612.9	 3029.0	...
2130151	  801.4	  611.9	 3027.0	...
2130152	  801.9	  611.2	 3026.0	...
2130153	  802.2	  611.1	 3026.0	...
2130154	  802.1	  611.1	 3026.0	...
2130155	  801.7	  611.1	 3026.0	...
2130156	  801.5	  611.1	 3025.0	...
2130157	  801.4	  611.8	 3024.0	...
2130158	  801.8	  612.4	 3024.0	...
2130159	  802.1	  613.0	 3025.0	...
2130160	  802.4	  613.0	 3029.0	...
2130161	  802.2	  613.2	 3032.0	...
2130162	  801.8	  613.4	 3033.0	...
2130163	  801.4	  613.5	 3032.0	...
2130164	  801.2	  613.6	 3031.0	...
2130165	  800.9	  613.2	 3031.0	...
2130166	  800.6	  612.8	 3032.0	...
2130167	  800.5	  612.4	 3033.0	...
2130168	  800.7	  612.5	 3034.0	...
2130169	  800.9	  612.6	 3036.0	...
2130170	  800.8	  612.8	 3038.0	...
2130171	  800.8	  612.9	 3040.0	...
2130172	  800.8	  613.1	 3039.0	...
2130173	  800.8	  613.2	 3039.0	...
2130174	  800.9	  613.4	 3039.0	...
2130175	  800.8	  613.8	 3040.0	...
2130176	  800.6	  614.1	 3040.0	...
2130177	  800.5	  614.3	 3041.0	...
2130178	  800.5	  614.5	 3043.0	...
2130179	  800.7	  614.5	 3044.0	...
2130180	  800.9	  614.5	 3045.0	...
2130181	  801.0	  614.5	 3046.0	...
2130182	  800.7	  614.1	 3047.0	...
2130183	  800.3	  613.9	 3048.0	...
2130184	  799.9	  613.7	 3049.0	...
2130185	  799.8	  614.0	 3049.0	...
2130186	  799.8	  614.2	 3049.0	...
2130187	  799.8	  614.5	 3049.0	...
2130188	  799.8	  614.6	 3049.0	...
2130189	  799.8	  614.6	 3049.0	...
2130190	  800.0	  614.3	 3050.0	...
2130191	  800.2	  614.6	 3050.0	...
2130192	  800.5	  615.0	 3051.0	...
2130193	  800.4	  615.5	 3052.0	...
2130194	  800.3	  615.1	 3052.0	...
2130195	  800.3	  614.6	 3050.0	...
2130196	  800.3	  614.2	 3049.0	...
2130197	  800.6	  614.3	 3049.0	...
2130198	  800.8	  614.5	 3050.0	...
2130199	  801.0	  614.8	 3053.0	...
2130200	  800.9	  615.1	 3056.0	...
2130201	  800.5	  615.3	 3055.0	...
2130202	  800.0	  615.4	 3053.0	...
2130203	  799.5	  615.4	 3050.0	...
2130204	  799.4	  616.0	 3054.0	...
2130205	  799.2	  616.6	 3058.0	...
2130206	  798.9	  617.2	 3062.0	...
2130207	  799.1	  616.7	 3062.0	...
2130208	  799.5	  616.0	 3062.0	...
2130209	  799.5	  615.4	 3063.0	...
2130210	  799.0	  615.1	 3064.0	...
2130211	  798.9	  615.1	 3067.0	...
2130212	  799.3	  615.8	 3070.0	...
2130213	  799.9	  616.5	 3072.0	...
2130214	  800.1	  616.5	 3072.0	...
2130215	  800.3	  616.0	 3072.0	...
2130216	  800.3	  615.6	 3072.0	...
2130217	  799.5	  616.0	 3074.0	...
2130218	  798.6	  616.4	 3075.0	...
2130219	  797.8	  615.8	 3073.0	...
2130220	  798.1	  615.0	 3070.0	...
2130221	  798.5	  614.2	 3072.0	...
2130222	  798.7	  614.3	 3078.0	...
2130223	  798.0	  614.2	 3083.0	...
2130224	  797.3	  613.5	 3084.0	...
2130225	  797.0	  612.5	 3084.0	...
2130226	  797.1	  610.2	 3084.0	...
2130227	  796.6	  608.4	 3082.0	...
2130228	  796.0	  606.9	 3079.0	...
2130229	  796.1	  606.4	 3080.0	...
2130230	  796.6	  606.3	 3082.0	...
2130231	  796.9	  606.2	 3085.0	...
2130232	  796.6	  606.3	 3085.0	...
2130233	  796.4	  606.4	 3084.0	...
2130234	  796.4	  606.7	 3084.0	...
2130235	  796.1	  607.2	 3084.0	...
2130236	  796.0	  607.7	 3083.0	...
2130237	  796.3	  607.9	 3083.0	...
MSG	2130238 0000 _ Number On
2130238	  797.1	  608.1	 3083.0	...
2130239	  798.0	  608.2	 3083.0	...
2130240	  798.1	  608.5	 3082.0	...
2130241	  798.0	  608.3	 3082.0	...
2130242	  797.9	  608.1	 3081.0	...
2130243	  798.1	  607.9	 3081.0	...
2130244	  798.6	  606.6	 3081.0	...
2130245	  799.0	  605.4	 3085.0	...
2130246	  799.2	  604.2	 3088.0	...
2130247	  799.2	  604.6	 3091.0	...
2130248	  799.2	  604.9	 3091.0	...
2130249	  799.8	  605.7	 3092.0	...
2130250	  800.5	  606.1	 3093.0	...
2130251	  800.8	  606.7	 3092.0	...
2130252	  800.7	  606.9	 3091.0	...
2130253	  800.5	  607.1	 3093.0	...
2130254	  800.3	  607.4	 3096.0	...
2130255	  799.9	  607.4	 3098.0	...
2130256	  799.0	  607.5	 3095.0	...
2130257	  798.4	  607.4	 3093.0	...
2130258	  797.9	  607.6	 3091.0	...
2130259	  798.0	  607.7	 3091.0	...
2130260	  798.0	  608.1	 3095.0	...
2130261	  797.9	  608.5	 3099.0	...
2130262	  798.1	  608.7	 3103.0	...
2130263	  798.3	  608.5	 3100.0	...
2130264	  798.6	  608.9	 3097.0	...
2130265	  798.7	  609.4	 3096.0	...
2130266	  798.8	  610.0	 3098.0	...
2130267	  797.7	  610.2	 3100.0	...
2130268	  796.5	  609.9	 3101.0	...
2130269	  795.6	  609.6	 3103.0	...
2130270	  795.9	  609.0	 3106.0	...
2130271	  796.3	  609.0	 3107.0	...
2130272	  796.4	  609.0	 3105.0	...
2130273	  796.4	  609.2	 3107.0	...
2130274	  796.3	  609.3	 3110.0	...
2130275	  796.4	  609.5	 3110.0	...
2130276	  796.5	  609.5	 3106.0	...
2130277	  796.6	  609.8	 3104.0	...
2130278	  796.9	  610.1	 3105.0	...
2130279	  797.2	  610.5	 3106.0	...
2130280	  797.4	  610.5	 3106.0	...
2130281	  797.0	  610.8	 3107.0	...
2130282	  796.6	  610.9	 3109.0	...
2130283	  796.1	  611.0	 3110.0	...
2130284	  796.5	  610.9	 3111.0	...
2130285	  796.9	  610.9	 3112.0	...
2130286	  797.1	  610.9	 3112.0	...
2130287	  796.8	  610.8	 3112.0	...
2130288	  796.4	  610.5	 3111.0	...
2130289	  796.1	  610.2	 3108.0	...
2130290	  795.9	  610.0	 3106.0	...
2130291	  796.2	  609.9	 3103.0	...
2130292	  796.1	  609.8	 3103.0	...
2130293	  796.0	  609.6	 3103.0	...
2130294	  795.5	  609.8	 3103.0	...
2130295	  795.4	  610.1	 3105.0	...
2130296	  795.6	  609.7	 3108.0	...
2130297	  795.9	  609.1	 3111.0	...
2130298	  796.4	  608.6	 3113.0	...
2130299	  796.7	  608.7	 3111.0	...
2130300	  796.5	  608.9	 3108.0	...
2130301	  795.9	  609.1	 3105.0	...
2130302	  795.3	  609.3	 3105.0	...
2130303	  794.9	  609.4	 3105.0	...
2130304	  794.8	  609.6	 3104.0	...
2130305	  795.0	  609.7	 3104.0	...
2130306	  795.4	  609.8	 3103.0	...
2130307	  795.8	  609.9	 3103.0	...
2130308	  795.8	  610.0	 3105.0	...
2130309	  795.2	  610.0	 3107.0	...
2130310	  794.6	  610.0	 3106.0	...
2130311	  793.7	  609.9	 3104.0	...
2130312	  793.6	  609.8	 3105.0	...
2130313	  793.4	  610.0	 3109.0	...
2130314	  793.0	  610.0	 3112.0	...
2130315	  792.4	  610.0	 3114.0	...
2130316	  792.4	  610.0	 3115.0	...
2130317	  793.0	  610.2	 3114.0	...
2130318	  793.7	  610.2	 3112.0	...
2130319	  793.9	  610.0	 3110.0	...
2130320	  793.9	  609.8	 3106.0	...
2130321	  794.3	  609.6	 3102.0	...
2130322	  794.6	  609.4	 3100.0	...
2130323	  794.8	  609.2	 3099.0	...
2130324	  794.7	  609.3	 3099.0	...
2130325	  794.7	  609.4	 3098.0	...
2130326	  794.8	  609.5	 3097.0	...
2130327	  794.9	  609.4	 3096.0	...
2130328	  794.8	  609.4	 3096.0	...
2130329	  794.8	  609.0	 3096.0	...
2130330	  794.7	  608.7	 3096.0	...
2130331	  794.6	  608.5	 3097.0	...
2130332	  794.8	  608.9	 3097.0	...
2130333	  795.3	  609.2	 3098.0	...
2130334	  795.8	  609.3	 3098.0	...
2130335	  795.7	  609.5	 3097.0	...
2130336	  795.4	  609.7	 3096.0	...
2130337	  794.9	  609.0	 3093.0	...
2130338	  794.8	  608.1	 3090.0	...
2130339	  794.8	  608.3	 3089.0	...
2130340	  794.8	  609.6	 3088.0	...
2130341	  794.9	  610.4	 3087.0	...
2130342	  795.1	  610.0	 3087.0	...
2130343	  795.4	  609.5	 3086.0	...
2130344	  795.2	  609.6	 3087.0	...
2130345	  794.8	  609.6	 3083.0	...
2130346	  794.3	  609.7	 3079.0	...
2130347	  794.2	  609.6	 3076.0	...
2130348	  794.3	  609.5	 3075.0	...
2130349	  794.3	  609.3	 3076.0	...
2130350	  794.5	  609.5	 3077.0	...
2130351	  795.0	  609.5	 3078.0	...
2130352	  795.6	  609.5	 3075.0	...
2130353	  795.7	  609.4	 3073.0	...
2130354	  795.2	  609.4	 3071.0	...
2130355	  794.8	  609.4	 3070.0	...
2130356	  794.7	  609.4	 3072.0	...
2130357	  794.6	  609.4	 3074.0	...
2130358	  794.2	  609.4	 3076.0	...
2130359	  793.8	  609.4	 3075.0	...
2130360	  793.3	  609.3	 3073.0	...
2130361	  793.2	  609.2	 3072.0	...
2130362	  793.7	  609.4	 3072.0	...
2130363	  794.4	  609.8	 3071.0	...
2130364	  795.1	  610.0	 3071.0	...
2130365	  795.1	  609.9	 3070.0	...
2130366	  795.1	  610.2	 3070.0	...
2130367	  795.0	  610.4	 3069.0	...
2130368	  795.1	  610.3	 3068.0	...
2130369	  795.3	  610.1	 3067.0	...
2130370	  795.5	  610.1	 3067.0	...
2130371	  795.5	  610.1	 3067.0	...
2130372	  795.4	  609.9	 3066.0	...
2130373	  795.2	  609.7	 3063.0	...
2130374	  795.0	  609.8	 3060.0	...
2130375	  795.0	  609.8	 3057.0	...
2130376	  795.0	  609.6	 3057.0	...
2130377	  795.1	  609.0	 3056.0	...
2130378	  795.0	  608.4	 3056.0	...
2130379	  794.9	  608.0	 3056.0	...
2130380	  795.0	  608.1	 3056.0	...
2130381	  795.1	  608.1	 3054.0	...
2130382	  795.1	  608.1	 3050.0	...
2130383	  795.0	  608.1	 3045.0	...
2130384	  794.9	  608.1	 3042.0	...
2130385	  794.8	  608.1	 3041.0	...
2130386	  794.8	  608.0	 3042.0	...
2130387	  794.7	  608.1	 3043.0	...
2130388	  794.7	  608.0	 3042.0	...
2130389	  794.8	  607.9	 3041.0	...
2130390	  794.8	  607.9	 3041.0	...
2130391	  794.8	  608.0	 3040.0	...
2130392	  794.7	  608.3	 3040.0	...
2130393	  795.0	  608.9	 3040.0	...
2130394	  795.2	  609.4	 3040.0	...
2130395	  795.3	  609.5	 3037.0	...
2130396	  795.4	  609.2	 3035.0	...
2130397	  795.3	  609.1	 3033.0	...
2130398	  795.4	  608.9	 3032.0	...
2130399	  795.5	  608.8	 3030.0	...
2130400	  795.8	  609.2	 3025.0	...
2130401	  795.9	  609.7	 3023.0	...
2130402	  795.8	  610.1	 3022.0	...
2130403	  795.2	  610.0	 3023.0	...
2130404	  794.6	  610.2	 3022.0	...
2130405	  794.4	  610.4	 3022.0	...
2130406	  795.3	  610.1	 3022.0	...
2130407	  796.2	  609.6	 3023.0	...
2130408	  796.6	  608.8	 3023.0	...
2130409	  796.4	  608.4	 3023.0	...
2130410	  796.2	  608.7	 3022.0	...
2130411	  796.0	  609.4	 3023.0	...
2130412	  795.8	  610.1	 3025.0	...
2130413	  795.6	  610.6	 3021.0	...
2130414	  795.4	  611.0	 3016.0	...
2130415	  795.2	  611.5	 3011.0	...
2130416	  795.2	  611.5	 3012.0	...
2130417	  795.3	  611.7	 3013.0	...
2130418	  795.1	  611.8	 3014.0	...
2130419	  794.6	  612.1	 3014.0	...
2130420	  794.1	  612.3	 3011.0	...
2130421	  793.8	  612.3	 3008.0	...
2130422	  793.9	  612.1	 3006.0	...
2130423	  794.4	  611.9	 3006.0	...
2130424	  794.9	  612.4	 3006.0	...
2130425	  795.0	  613.0	 3005.0	...
2130426	  794.5	  612.8	 3004.0	...
2130427	  794.3	  612.0	 3005.0	...
2130428	  794.6	  611.6	 3008.0	...
2130429	  795.0	  612.1	 3012.0	...
2130430	  795.1	  612.6	 3014.0	...
2130431	  795.0	  612.9	 3014.0	...
2130432	  794.7	  613.1	 3013.0	...
2130433	  794.4	  613.0	 3013.0	...
2130434	  794.2	  612.7	 3012.0	...
2130435	  794.2	  611.8	 3009.0	...
2130436	  794.2	  611.2	 3005.0	...
2130437	  794.1	  610.8	 3001.0	...
2130438	  794.4	  610.8	 3002.0	...
2130439	  794.6	  610.9	 3003.0	...
2130440	  794.7	  610.9	 3003.0	...
2130441	  794.6	  610.7	 3002.0	...
2130442	  794.5	  610.5	 3001.0	...
2130443	  794.6	  611.2	 3000.0	...
2130444	  794.6	  612.3	 3000.0	...
2130445	  794.5	  613.2	 2998.0	...
2130446	  794.3	  612.9	 2995.0	...
2130447	  794.5	  612.5	 2993.0	...
2130448	  794.9	  612.1	 2990.0	...
2130449	  795.0	  611.8	 2988.0	...
2130450	  795.0	  611.5	 2988.0	...
2130451	  794.8	  611.5	 2991.0	...
2130452	  794.9	  612.0	 2993.0	...
2130453	  795.0	  612.4	 2992.0	...
2130454	  795.1	  612.9	 2989.0	...
2130455	  795.1	  612.9	 2988.0	...
2130456	  795.3	  612.5	 2987.0	...
2130457	  795.3	  612.0	 2987.0	...
2130458	  795.2	  611.5	 2987.0	...
2130459	  794.9	  611.5	 2987.0	...
2130460	  795.5	  611.4	 2987.0	...
2130461	  796.2	  611.2	 2985.0	...
2130462	  796.8	  611.1	 2983.0	...
2130463	  796.5	  611.1	 2981.0	...
2130464	  796.2	  611.1	 2981.0	...
2130465	  796.0	  612.0	 2980.0	...
2130466	  795.9	  612.9	 2978.0	...
2130467	  795.8	  613.0	 2975.0	...
2130468	  795.9	  612.2	 2974.0	...
2130469	  796.0	  611.7	 2973.0	...
2130470	  796.3	  612.0	 2971.0	...
2130471	  796.3	  611.0	 2971.0	...
2130472	  796.4	  609.7	 2971.0	...
2130473	  796.3	  608.6	 2973.0	...
2130474	  796.1	  608.9	 2973.0	...
2130475	  796.1	  609.3	 2974.0	...
2130476	  796.1	  609.7	 2975.0	...
2130477	  796.2	  610.0	 2976.0	...
2130478	  796.3	  610.0	 2977.0	...
2130479	  796.4	  609.9	 2976.0	...
2130480	  796.4	  609.8	 2974.0	...
2130481	  796.4	  609.8	 2972.0	...
2130482	  796.4	  609.8	 2970.0	...
2130483	  796.4	  609.8	 2969.0	...
2130484	  796.2	  609.8	 2966.0	...
2130485	  796.0	  610.0	 2964.0	...
2130486	  795.8	  610.1	 2961.0	...
2130487	  795.4	  610.0	 2961.0	...
2130488	  795.2	  609.9	 2961.0	...
2130489	  795.1	  609.8	 2960.0	...
2130490	  795.3	  609.6	 2960.0	...
2130491	  795.8	  609.1	 2961.0	...
2130492	  796.1	  609.4	 2962.0	...
2130493	  796.1	  610.0	 2963.0	...
2130494	  795.8	  610.7	 2961.0	...
2130495	  795.7	  610.6	 2959.0	...
2130496	  795.8	  610.5	 2957.0	...
2130497	  796.1	  611.1	 2958.0	...
2130498	  796.3	  611.8	 2959.0	...
2130499	  796.4	  611.2	 2960.0	...
2130500	  796.5	  609.8	 2960.0	...
2130501	  796.5	  609.1	 2957.0	...
2130502	  796.7	  609.6	 2954.0	...
2130503	  796.8	  610.5	 2952.0	...
2130504	  796.8	  610.8	 2952.0	...
2130505	  796.9	  611.2	 2952.0	...
2130506	  796.9	  611.3	 2952.0	...
2130507	  796.9	  611.4	 2951.0	...
2130508	  796.9	  611.5	 2950.0	...
2130509	  797.1	  611.5	 2950.0	...
2130510	  797.4	  611.5	 2949.0	...
2130511	  797.6	  611.5	 2949.0	...
2130512	  797.8	  611.1	 2949.0	...
2130513	  798.0	  610.7	 2949.0	...
2130514	  798.3	  610.6	 2946.0	...
2130515	  798.1	  611.3	 2944.0	...
2130516	  797.8	  611.9	 2942.0	...
2130517	  797.8	  612.2	 2942.0	...
2130518	  798.0	  612.0	 2941.0	...
2130519	  798.1	  610.7	 2941.0	...
2130520	  798.1	  609.5	 2941.0	...
2130521	  798.0	  608.4	 2941.0	...
2130522	  797.7	  608.4	 2942.0	...
2130523	  797.3	  608.6	 2941.0	...
2130524	  797.0	  608.9	 2941.0	...
2130525	  797.1	  609.0	 2941.0	...
2130526	  797.1	  608.9	 2942.0	...
2130527	  797.1	  609.2	 2943.0	...
2130528	  797.5	  609.6	 2943.0	...
2130529	  798.0	  610.3	 2940.0	...
2130530	  798.4	  610.5	 2937.0	...
2130531	  798.5	  610.5	 2934.0	...
2130532	  798.4	  610.2	 2933.0	...
2130533	  798.3	  610.1	 2934.0	...
2130534	  798.4	  610.3	 2937.0	...
2130535	  798.7	  610.5	 2935.0	...
2130536	  799.0	  610.8	 2931.0	...
2130537	  799.1	  610.9	 2929.0	...
2130538	  799.2	  610.9	 2931.0	...
2130539	  798.7	  611.9	 2934.0	...
2130540	  798.0	  612.8	 2935.0	...
2130541	  797.2	  613.8	 2936.0	...
2130542	  797.0	  612.9	 2935.0	...
2130543	  796.8	  612.0	 2935.0	...
MSG	2130544 0000 _ Number Off
2130544	  796.8	  610.7	 2934.0	...
2130545	  796.8	  610.3	 2933.0	...
2130546	  796.8	  610.1	 2932.0	...
2130547	  797.2	  610.2	 2932.0	...
2130548	  797.4	  610.4	 2932.0	...
2130549	  797.6	  610.7	 2932.0	...
2130550	  797.8	  611.1	 2932.0	...
2130551	  798.1	  611.4	 2933.0	...
2130552	  798.6	  611.4	 2934.0	...
2130553	  798.8	  611.5	 2932.0	...
2130554	  798.6	  611.3	 2929.0	...
2130555	  798.1	  611.0	 2926.0	...
2130556	  798.0	  610.7	 2927.0	...
2130557	  798.3	  610.6	 2924.0	...
2130558	  798.6	  610.6	 2922.0	...
2130559	  798.5	  610.8	 2917.0	...
2130560	  798.6	  610.9	 2914.0	...
2130561	  798.6	  611.1	 2914.0	...
2130562	  799.1	  610.5	 2916.0	...
2130563	  799.5	  609.9	 2917.0	...
2130564	  799.9	  609.4	 2916.0	...
2130565	  799.0	  609.5	 2915.0	...
2130566	  798.1	  609.9	 2915.0	...
2130567	  797.6	  610.5	 2913.0	...
2130568	  798.1	  611.1	 2911.0	...
2130569	  798.5	  611.5	 2911.0	...
2130570	  798.5	  611.9	 2914.0	...
2130571	  798.5	  612.0	 2915.0	...
2130572	  798.7	  612.3	 2913.0	...
2130573	  798.9	  612.4	 2910.0	...
2130574	  799.4	  612.4	 2909.0	...
2130575	  799.6	  612.4	 2908.0	...
2130576	  799.7	  612.1	 2908.0	...
2130577	  799.7	  611.9	 2909.0	...
2130578	  800.0	  611.6	 2909.0	...
2130579	  800.4	  611.6	 2909.0	...
2130580	  800.5	  611.6	 2908.0	...
2130581	  800.5	  611.6	 2908.0	...
2130582	  800.4	  611.5	 2908.0	...
2130583	  800.3	  611.4	 2908.0	...
2130584	  800.2	  611.7	 2908.0	...
2130585	  800.2	  612.1	 2906.0	...
2130586	  800.4	  612.5	 2905.0	...
2130587	  800.6	  612.6	 2905.0	...
2130588	  800.7	  612.7	 2906.0	...
2130589	  800.8	  612.9	 2908.0	...
2130590	  801.0	  613.0	 2908.0	...
2130591	  801.1	  612.6	 2907.0	...
2130592	  801.2	  612.1	 2907.0	...
2130593	  801.0	  612.2	 2908.0	...
2130594	  801.4	  612.6	 2909.0	...
2130595	  801.8	  612.8	 2910.0	...
2130596	  802.4	  612.6	 2907.0	...
2130597	  802.6	  612.5	 2904.0	...
2130598	  803.0	  612.5	 2901.0	...
2130599	  803.1	  612.4	 2900.0	...
2130600	  803.0	  612.2	 2899.0	...
2130601	  802.4	  612.1	 2899.0	...
2130602	  801.5	  612.4	 2899.0	...
2130603	  800.9	  612.9	 2899.0	...
2130604	  800.6	  613.4	 2899.0	...
2130605	  800.5	  613.9	 2900.0	...
2130606	  800.5	  614.3	 2901.0	...
2130607	  800.5	  614.4	 2901.0	...
2130608	  801.0	  614.1	 2901.0	...
2130609	  801.7	  613.8	 2901.0	...
2130610	  802.5	  613.8	 2901.0	...
2130611	  802.7	  614.2	 2899.0	...
2130612	  802.4	  614.5	 2897.0	...
2130613	  802.0	  613.7	 2896.0	...
2130614	  801.6	  612.7	 2898.0	...
2130615	  801.5	  611.6	 2900.0	...
2130616	  801.4	  611.6	 2901.0	...
2130617	  801.3	  611.6	 2902.0	...
2130618	  801.2	  611.5	 2902.0	...
2130619	  801.2	  611.5	 2903.0	...
2130620	  801.4	  611.6	 2904.0	...
2130621	  801.7	  611.8	 2907.0	...
2130622	  802.2	  612.2	 2909.0	...
2130623	  802.5	  612.5	 2907.0	...
2130624	  802.6	  613.2	 2903.0	...
2130625	  802.1	  613.8	 2899.0	...
2130626	  801.8	  614.3	 2899.0	...
2130627	  801.7	  614.3	 2899.0	...
2130628	  801.7	  614.2	 2899.0	...
2130629	  801.6	  614.3	 2898.0	...
2130630	  801.4	  614.4	 2897.0	...
2130631	  801.3	  613.9	 2897.0	...
2130632	  801.3	  613.3	 2897.0	...
2130633	  801.3	  612.4	 2897.0	...
2130634	  801.1	  612.2	 2897.0	...
2130635	  800.7	  612.3	 2898.0	...
2130636	  800.4	  612.6	 2898.0	...
2130637	  800.2	  613.2	 2898.0	...
2130638	  800.1	  613.5	 2897.0	...
2130639	  800.4	  613.5	 2900.0	...
2130640	  800.8	  613.2	 2902.0	...
2130641	  801.2	  612.8	 2902.0	...
2130642	  801.3	  612.7	 2900.0	...
2130643	  801.1	  612.5	 2897.0	...
2130644	  800.9	  612.0	 2898.0	...
2130645	  800.7	  611.5	 2899.0	...
2130646	  800.8	  611.2	 2900.0	...
2130647	  801.0	  611.4	 2900.0	...
2130648	  801.1	  611.5	 2901.0	...
2130649	  801.0	  611.6	 2901.0	...
2130650	  800.8	  611.6	 2901.0	...
2130651	  800.6	  611.8	 2901.0	...
2130652	  800.5	  612.2	 2901.0	...
2130653	  800.4	  612.5	 2901.0	...
2130654	  800.4	  612.8	 2902.0	...
2130655	  800.5	  612.8	 2902.0	...
2130656	  800.5	  612.8	 2903.0	...
2130657	  800.1	  613.0	 2903.0	...
2130658	  799.8	  613.1	 2903.0	...
2130659	  799.2	  612.7	 2903.0	...
2130660	  799.0	  612.2	 2902.0	...
2130661	  799.1	  611.8	 2901.0	...
2130662	  799.4	  612.0	 2902.0	...
2130663	  800.2	  612.1	 2903.0	...
2130664	  800.9	  612.3	 2904.0	...
2130665	  800.8	  612.6	 2905.0	...
2130666	  800.2	  613.1	 2905.0	...
2130667	  799.7	  613.2	 2906.0	...
2130668	  799.7	  613.2	 2907.0	...
2130669	  799.8	  613.2	 2909.0	...
2130670	  799.9	  613.2	 2910.0	...
2130671	  800.0	  613.2	 2909.0	...
2130672	  800.1	  613.3	 2910.0	...
2130673	  800.3	  613.5	 2911.0	...
2130674	  800.3	  613.7	 2913.0	...
2130675	  800.2	  613.5	 2914.0	...
2130676	  800.1	  613.4	 2914.0	...
2130677	  800.2	  612.9	 2916.0	...
2130678	  800.3	  612.7	 2919.0	...
2130679	  800.6	  612.6	 2921.0	...
2130680	  800.6	  612.8	 2920.0	...
2130681	  800.3	  613.2	 2919.0	...
2130682	  799.9	  613.6	 2920.0	...
2130683	  799.9	  613.6	 2921.0	...
2130684	  800.3	  613.3	 2921.0	...
2130685	  800.5	  612.7	 2921.0	...
2130686	  800.4	  612.7	 2920.0	...
2130687	  800.3	  612.5	 2919.0	...
2130688	  800.4	  612.4	 2920.0	...
2130689	  800.2	  612.5	 2921.0	...
2130690	  799.9	  612.9	 2922.0	...
2130691	  799.5	  613.3	 2922.0	...
2130692	  799.3	  613.7	 2923.0	...
2130693	  799.1	  614.0	 2922.0	...
2130694	  798.8	  614.2	 2921.0	...
2130695	  798.7	  614.4	 2920.0	...
2130696	  799.2	  614.2	 2920.0	...
2130697	  799.8	  614.1	 2923.0	...
2130698	  800.5	  614.1	 2925.0	...
2130699	  800.6	  614.3	 2927.0	...
2130700	  800.6	  614.6	 2926.0	...
2130701	  800.6	  614.7	 2923.0	...
2130702	  800.5	  614.6	 2921.0	...
2130703	  800.6	  614.7	 2919.0	...
2130704	  800.4	  614.8	 2924.0	...
2130705	  800.3	  614.9	 2929.0	...
2130706	  800.2	  615.7	 2933.0	...
2130707	  800.1	  616.4	 2932.0	...
2130708	  800.0	  617.2	 2931.0	...
2130709	  800.2	  617.5	 2931.0	...
2130710	  800.5	  617.7	 2931.0	...
2130711	  800.6	  616.4	 2930.0	...
2130712	  800.1	  614.9	 2935.0	...
2130713	  799.6	  613.5	 2941.0	...
2130714	  799.2	  613.6	 2943.0	...
2130715	  799.3	  613.5	 2940.0	...
2130716	  799.4	  613.4	 2937.0	...
2130717	  799.4	  613.3	 2937.0	...
2130718	  799.4	  613.2	 2938.0	...
2130719	  799.3	  613.0	 2938.0	...
2130720	  799.3	  612.8	 2941.0	...
2130721	  799.4	  612.5	 2944.0	...
2130722	  799.6	  612.8	 2946.0	...
2130723	  799.8	  613.1	 2946.0	...
2130724	  799.9	  613.4	 2946.0	...
2130725	  800.1	  613.8	 2946.0	...
2130726	  800.3	  614.2	 2946.0	...
2130727	  800.2	  614.1	 2950.0	...
2130728	  799.9	  613.6	 2954.0	...
2130729	  799.7	  613.6	 2958.0	...
2130730	  799.6	  613.9	 2958.0	...
2130731	  799.4	  614.0	 2958.0	...
2130732	  799.2	  613.6	 2958.0	...
2130733	  799.1	  613.8	 2960.0	...
2130734	  799.1	  614.1	 2961.0	...
2130735	  799.0	  614.0	 2961.0	...
2130736	  798.8	  613.4	 2961.0	...
2130737	  798.7	  612.9	 2963.0	...
2130738	  798.9	  612.9	 2964.0	...
2130739	  799.1	  613.0	 2966.0	...
2130740	  799.3	  613.6	 2967.0	...
2130741	  799.3	  614.2	 2967.0	...
2130742	  799.2	  614.7	 2967.0	...
2130743	  798.6	  614.7	 2969.0	...
2130744	  798.1	  614.5	 2970.0	...
2130745	  798.2	  614.1	 2971.0	...
2130746	  798.7	  613.6	 2972.0	...
2130747	  799.0	  613.2	 2973.0	...
2130748	  798.7	  612.9	 2972.0	...
2130749	  798.4	  612.8	 2972.0	...
2130750	  798.3	  613.3	 2973.0	...
2130751	  798.3	  613.7	 2974.0	...
2130752	  798.1	  614.2	 2976.0	...
MSG	2130753 0000 _ Number On
2130753	  797.9	  614.1	 2978.0	...
2130754	  797.7	  614.1	 2979.0	...
2130755	  797.9	  614.6	 2979.0	...
2130756	  798.2	  615.2	 2979.0	...
2130757	  798.4	  615.8	 2979.0	...
2130758	  798.5	  615.7	 2981.0	...
2130759	  798.4	  615.5	 2984.0	...
2130760	  797.9	  615.4	 2986.0	...
2130761	  797.6	  615.2	 2987.0	...
2130762	  797.7	  615.0	 2988.0	...
2130763	  798.1	  614.9	 2987.0	...
2130764	  798.3	  614.8	 2989.0	...
2130765	  798.1	  614.9	 2990.0	...
2130766	  797.8	  615.1	 2992.0	...
2130767	  797.8	  615.5	 2994.0	...
2130768	  797.8	  615.9	 2995.0	...
2130769	  797.8	  616.2	 2995.0	...
2130770	  797.2	  616.4	 2995.0	...
2130771	  796.6	  616.5	 2997.0	...
2130772	  796.2	  616.7	 3001.0	...
2130773	  796.7	  616.7	 3004.0	...
2130774	  797.0	  616.9	 3005.0	...
2130775	  797.3	  617.4	 3005.0	...
2130776	  797.5	  617.8	 3008.0	...
2130777	  797.6	  617.3	 3011.0	...
2130778	  797.2	  616.5	 3013.0	...
2130779	  796.6	  615.8	 3013.0	...
2130780	  796.1	  615.9	 3012.0	...
2130781	  796.0	  615.9	 3011.0	...
2130782	  795.9	  616.6	 3010.0	...
2130783	  795.8	  617.4	 3010.0	...
2130784	  796.0	  617.8	 3011.0	...
2130785	  796.3	  617.5	 3013.0	...
2130786	  796.6	  617.2	 3017.0	...
2130787	  796.6	  617.3	 3019.0	...
2130788	  796.7	  617.3	 3020.0	...
2130789	  796.8	  617.6	 3021.0	...
2130790	  796.8	  617.9	 3021.0	...
2130791	  796.4	  618.4	 3022.0	...
2130792	  796.0	  618.6	 3025.0	...
2130793	  795.8	  618.7	 3029.0	...
2130794	  795.8	  618.5	 3031.0	...
2130795	  795.8	  618.7	 3031.0	...
2130796	  795.9	  619.0	 3031.0	...
2130797	  795.9	  618.7	 3033.0	...
2130798	  796.1	  618.1	 3034.0	...
2130799	  796.2	  617.5	 3036.0	...
2130800	  796.4	  617.5	 3036.0	...
2130801	  796.3	  617.4	 3036.0	...
2130802	  796.3	  617.6	 3036.0	...
2130803	  795.8	  617.9	 3035.0	...
2130804	  795.1	  618.2	 3038.0	...
2130805	  794.3	  618.3	 3040.0	...
2130806	  794.1	  618.2	 3043.0	...
2130807	  794.1	  617.9	 3042.0	...
2130808	  794.7	  617.3	 3042.0	...
2130809	  795.4	  616.9	 3046.0	...
2130810	  796.0	  616.5	 3052.0	...
2130811	  795.9	  616.0	 3058.0	...
2130812	  795.8	  615.6	 3061.0	...
2130813	  795.6	  616.1	 3064.0	...
2130814	  795.4	  617.0	 3068.0	...
2130815	  795.2	  618.1	 3070.0	...
2130816	  795.1	  618.3	 3072.0	...
2130817	  795.0	  618.4	 3075.0	...
2130818	  794.9	  618.1	 3078.0	...
2130819	  794.8	  617.9	 3081.0	...
2130820	  794.8	  617.3	 3081.0	...
2130821	  794.6	  616.8	 3081.0	...
2130822	  794.3	  616.3	 3081.0	...
2130823	  794.5	  616.3	 3081.0	...
2130824	  794.8	  616.3	 3085.0	...
2130825	  795.1	  615.9	 3090.0	...
2130826	  794.8	  615.4	 3093.0	...
2130827	  794.4	  615.0	 3092.0	...
2130828	  793.9	  615.1	 3091.0	...
2130829	  793.7	  615.4	 3095.0	...
2130830	  793.5	  615.6	 3100.0	...
2130831	  793.0	  615.9	 3103.0	...
2130832	  792.4	  616.2	 3102.0	...
2130833	  791.9	  616.5	 3099.0	...
2130834	  792.1	  616.4	 3097.0	...
2130835	  792.3	  616.4	 3095.0	...
2130836	  792.5	  616.3	 3098.0	...
2130837	  792.5	  616.2	 3102.0	...
2130838	  792.3	  616.1	 3107.0	...
2130839	  791.5	  616.4	 3106.0	...
2130840	  790.8	  616.8	 3107.0	...
2130841	  790.3	  617.2	 3109.0	...
2130842	  790.4	  617.4	 3112.0	...
2130843	  790.5	  617.9	 3114.0	...
2130844	  790.5	  618.5	 3114.0	...
2130845	  790.4	  618.9	 3116.0	...
2130846	  790.9	  619.1	 3118.0	...
2130847	  791.7	  619.1	 3121.0	...
2130848	  792.5	  618.8	 3122.0	...
2130849	  792.0	  618.6	 3123.0	...
2130850	  791.4	  618.2	 3127.0	...
2130851	  790.6	  617.8	 3129.0	...
2130852	  790.4	  617.0	 3131.0	...
2130853	  790.5	  616.3	 3132.0	...
2130854	  790.9	  615.8	 3133.0	...
2130855	  791.3	  616.2	 3134.0	...
2130856	  791.4	  616.8	 3136.0	...
2130857	  791.3	  617.5	 3138.0	...
2130858	  791.3	  617.7	 3139.0	...
2130859	  791.3	  617.9	 3141.0	...
2130860	  791.5	  617.8	 3143.0	...
2130861	  791.7	  617.3	 3144.0	...
2130862	  791.6	  616.8	 3144.0	...
2130863	  791.4	  616.3	 3143.0	...
2130864	  790.8	  616.4	 3144.0	...
2130865	  790.5	  616.3	 3145.0	...
2130866	  790.0	  616.3	 3149.0	...
2130867	  789.8	  616.3	 3153.0	...
2130868	  789.5	  616.5	 3156.0	...
2130869	  789.4	  616.8	 3155.0	...
2130870	  789.0	  617.2	 3154.0	...
2130871	  788.7	  617.0	 3157.0	...
2130872	  788.6	  616.7	 3160.0	...
2130873	  788.8	  616.1	 3164.0	...
2130874	  788.9	  615.8	 3163.0	...
2130875	  788.8	  615.9	 3165.0	...
2130876	  789.0	  616.3	 3166.0	...
2130877	  789.2	  616.7	 3167.0	...
2130878	  789.3	  617.1	 3167.0	...
2130879	  789.1	  617.5	 3167.0	...
2130880	  789.0	  617.9	 3169.0	...
2130881	  788.9	  618.1	 3171.0	...
2130882	  788.8	  618.0	 3173.0	...
2130883	  788.3	  618.0	 3174.0	...
2130884	  787.9	  618.0	 3175.0	...
2130885	  787.7	  618.2	 3175.0	...
2130886	  787.7	  618.4	 3177.0	...
2130887	  787.6	  618.6	 3179.0	...
2130888	  787.5	  618.4	 3181.0	...
2130889	  787.7	  618.1	 3182.0	...
2130890	  787.9	  617.7	 3182.0	...
2130891	  787.7	  617.6	 3183.0	...
2130892	  787.1	  617.6	 3183.0	...
2130893	  786.5	  617.7	 3184.0	...
2130894	  786.3	  617.8	 3187.0	...
2130895	  786.2	  617.9	 3190.0	...
2130896	  786.1	  618.3	 3191.0	...
2130897	  785.9	  618.3	 3193.0	...
2130898	  785.7	  618.0	 3195.0	...
2130899	  786.0	  617.3	 3197.0	...
2130900	  786.3	  616.9	 3198.0	...
2130901	  786.3	  616.8	 3197.0	...
2130902	  785.9	  617.2	 3195.0	...
2130903	  785.5	  617.6	 3193.0	...
2130904	  785.5	  618.0	 3193.0	...
2130905	  786.0	  617.8	 3193.0	...
2130906	  786.5	  617.6	 3195.0	...
2130907	  786.4	  618.2	 3200.0	...
2130908	  785.6	  618.9	 3204.0	...
2130909	  784.9	  619.8	 3208.0	...
2130910	  785.0	  619.9	 3207.0	...
2130911	  785.1	  619.6	 3207.0	...
2130912	  785.2	  619.1	 3207.0	...
2130913	  785.1	  619.2	 3207.0	...
2130914	  785.0	  619.8	 3207.0	...
2130915	  784.8	  620.5	 3208.0	...
2130916	  784.6	  620.2	 3210.0	...
2130917	  784.5	  619.8	 3213.0	...
2130918	  784.6	  618.8	 3210.0	...
2130919	  784.5	  618.2	 3206.0	...
2130920	  784.4	  618.5	 3205.0	...
2130921	  784.1	  619.4	 3207.0	...
2130922	  784.1	  619.3	 3210.0	...
2130923	  784.1	  618.4	 3209.0	...
2130924	  784.3	  617.6	 3209.0	...
2130925	  784.5	  618.1	 3209.0	...
2130926	  784.5	  618.4	 3207.0	...
2130927	  784.2	  618.5	 3205.0	...
2130928	  783.8	  618.3	 3205.0	...
2130929	  784.1	  617.9	 3208.0	...
2130930	  784.3	  617.4	 3208.0	...
2130931	  784.5	  616.9	 3204.0	...
2130932	  784.4	  617.3	 3204.0	...
2130933	  784.7	  617.8	 3208.0	...
2130934	  784.9	  618.1	 3213.0	...
2130935	  784.7	  618.0	 3215.0	...
2130936	  784.4	  617.9	 3214.0	...
2130937	  784.0	  617.7	 3212.0	...
2130938	  783.8	  617.1	 3208.0	...
2130939	  783.6	  616.6	 3207.0	...
2130940	  783.5	  616.7	 3207.0	...
2130941	  783.4	  617.1	 3208.0	...
2130942	  783.3	  616.8	 3209.0	...
2130943	  783.7	  616.1	 3209.0	...
2130944	  784.1	  615.3	 3209.0	...
2130945	  784.6	  615.2	 3208.0	...
2130946	  784.7	  615.4	 3208.0	...
2130947	  784.7	  615.6	 3211.0	...
2130948	  784.9	  615.9	 3214.0	...
2130949	  784.9	  615.9	 3218.0	...
2130950	  785.0	  615.9	 3219.0	...
2130951	  785.0	  616.0	 3219.0	...
2130952	  785.0	  616.0	 3215.0	...
2130953	  785.1	  616.3	 3212.0	...
2130954	  785.5	  616.6	 3209.0	...
2130955	  785.8	  616.9	 3210.0	...
2130956	  786.1	  616.9	 3212.0	...
2130957	  786.3	  616.8	 3215.0	...
2130958	  786.1	  616.4	 3218.0	...
2130959	  785.6	  616.1	 3219.0	...
2130960	  785.6	  615.5	 3221.0	...
2130961	  786.1	  615.1	 3222.0	...
2130962	  786.8	  614.7	 3222.0	...
2130963	  787.0	  615.2	 3223.0	...
2130964	  787.3	  615.6	 3224.0	...
2130965	  787.5	  616.0	 3224.0	...
2130966	  786.8	  616.0	 3224.0	...
2130967	  785.9	  615.9	 3225.0	...
2130968	  785.1	  615.4	 3226.0	...
2130969	  785.1	  615.0	 3226.0	...
2130970	  785.1	  614.7	 3226.0	...
2130971	  785.1	  614.6	 3226.0	...
2130972	  785.0	  614.5	 3226.0	...
2130973	  785.0	  614.3	 3225.0	...
2130974	  784.8	  614.7	 3225.0	...
2130975	  784.7	  615.1	 3225.0	...
2130976	  784.6	  615.7	 3225.0	...
2130977	  784.5	  615.9	 3225.0	...
2130978	  784.4	  616.0	 3224.0	...
2130979	  784.4	  615.7	 3223.0	...
2130980	  784.5	  615.4	 3225.0	...
2130981	  784.9	  615.2	 3228.0	...
2130982	  785.3	  614.9	 3231.0	...
2130983	  785.7	  614.5	 3231.0	...
2130984	  785.9	  614.1	 3231.0	...
2130985	  785.3	  613.8	 3230.0	...
2130986	  784.7	  613.7	 3230.0	...
2130987	  784.0	  613.7	 3228.0	...
2130988	  784.0	  613.8	 3225.0	...
2130989	  784.0	  613.9	 3223.0	...
2130990	  784.0	  614.0	 3222.0	...
2130991	  784.0	  614.2	 3218.0	...
2130992	  783.9	  614.6	 3214.0	...
2130993	  783.7	  615.0	 3210.0	...
2130994	  783.5	  614.8	 3210.0	...
2130995	  783.4	  614.3	 3211.0	...
2130996	  783.3	  613.8	 3212.0	...
2130997	  783.5	  613.7	 3212.0	...
2130998	  784.3	  613.5	 3212.0	...
2130999	  785.1	  612.8	 3212.0	...
2131000	  785.6	  612.0	 3211.0	...
2131001	  785.4	  611.8	 3212.0	...
2131002	  785.3	  612.3	 3208.0	...
2131003	  785.3	  612.6	 3204.0	...
2131004	  785.4	  612.5	 3197.0	...
2131005	  785.5	  612.4	 3194.0	...
2131006	  785.3	  612.8	 3192.0	...
2131007	  785.1	  613.1	 3193.0	...
2131008	  785.0	  612.1	 3194.0	...
2131009	  785.2	  610.7	 3194.0	...
2131010	  784.8	  609.4	 3195.0	...
2131011	  784.4	  609.6	 3195.0	...
2131012	  783.9	  609.8	 3196.0	...
2131013	  783.9	  609.9	 3197.0	...
2131014	  784.2	  610.0	 3198.0	...
2131015	  784.7	  610.1	 3199.0	...
2131016	  785.1	  610.1	 3199.0	...
2131017	  785.3	  609.9	 3199.0	...
2131018	  785.6	  609.5	 3199.0	...
2131019	  785.8	  609.2	 3200.0	...
2131020	  785.9	  608.9	 3200.0	...
2131021	  785.7	  608.8	 3200.0	...
2131022	  785.4	  608.9	 3201.0	...
2131023	  785.8	  608.5	 3202.0	...
2131024	  786.3	  607.8	 3204.0	...
2131025	  786.8	  607.1	 3202.0	...
2131026	  786.9	  607.0	 3199.0	...
2131027	  786.8	  606.9	 3196.0	...
2131028	  786.6	  607.3	 3197.0	...
2131029	  786.4	  607.7	 3199.0	...
2131030	  786.2	  607.7	 3196.0	...
2131031	  786.2	  607.3	 3192.0	...
2131032	  786.2	  607.3	 3188.0	...
2131033	  786.4	  607.6	 3188.0	...
2131034	  786.5	  607.4	 3186.0	...
2131035	  787.0	  607.1	 3183.0	...
2131036	  787.5	  607.2	 3181.0	...
2131037	  787.4	  607.9	 3180.0	...
2131038	  786.8	  607.5	 3180.0	...
2131039	  786.4	  606.7	 3180.0	...
2131040	  786.8	  605.6	 3179.0	...
2131041	  787.3	  605.4	 3177.0	...
2131042	  787.7	  605.1	 3175.0	...
2131043	  787.9	  605.0	 3174.0	...
2131044	  788.1	  604.9	 3175.0	...
2131045	  788.1	  604.7	 3173.0	...
2131046	  788.0	  604.5	 3170.0	...
2131047	  787.9	  604.3	 3168.0	...
2131048	  787.9	  604.3	 3171.0	...
2131049	  788.0	  604.3	 3174.0	...
2131050	  788.0	  604.2	 3174.0	...
2131051	  788.1	  604.2	 3171.0	...
2131052	  788.1	  604.1	 3168.0	...
2131053	  788.0	  604.0	 3167.0	...
2131054	  788.0	  603.6	 3166.0	...
2131055	  788.2	  603.3	 3166.0	...
MSG	2131056 0000 _ Number Off
2131056	  788.5	  603.3	 3165.0	...
2131057	  788.8	  603.6	 3164.0	...
2131058	  788.7	  604.3	 3164.0	...
2131059	  788.4	  604.7	 3161.0	...
2131060	  788.1	  605.1	 3157.0	...
2131061	  787.9	  605.1	 3154.0	...
2131062	  788.3	  604.7	 3154.0	...
2131063	  788.7	  604.4	 3153.0	...
2131064	  788.7	  604.3	 3152.0	...
2131065	  788.4	  604.5	 3150.0	...
2131066	  788.4	  604.3	 3149.0	...
2131067	  788.6	  604.2	 3148.0	...
2131068	  788.8	  604.1	 3147.0	...
2131069	  788.9	  603.3	 3147.0	...
2131070	  789.1	  602.2	 3147.0	...
2131071	  789.2	  601.1	 3148.0	...
2131072	  789.1	  601.2	 3148.0	...
2131073	  789.1	  601.4	 3145.0	...
2131074	  789.1	  600.1	 3140.0	...
2131075	  789.2	  598.8	 3136.0	...
2131076	  789.2	  597.7	 3136.0	...
2131077	  788.8	  598.5	 3139.0	...
2131078	  788.3	  599.4	 3141.0	...
2131079	  788.2	  600.0	 3140.0	...
2131080	  788.6	  599.3	 3138.0	...
2131081	  788.9	  598.5	 3136.0	...
2131082	  788.8	  597.7	 3136.0	...
2131083	  788.6	  597.5	 3136.0	...
2131084	  788.4	  597.4	 3137.0	...
2131085	  788.2	  597.5	 3137.0	...
2131086	  788.2	  597.0	 3137.0	...
2131087	  788.4	  596.8	 3135.0	...
2131088	  789.0	  596.4	 3133.0	...
2131089	  790.0	  596.5	 3133.0	...
2131090	  790.6	  597.0	 3134.0	...
2131091	  790.8	  597.5	 3136.0	...
2131092	  790.6	  597.3	 3135.0	...
2131093	  789.9	  596.6	 3134.0	...
2131094	  789.4	  595.8	 3132.0	...
2131095	  789.8	  595.5	 3128.0	...
2131096	  790.4	  595.1	 3124.0	...
2131097	  791.2	  594.6	 3122.0	...
2131098	  791.2	  594.5	 3121.0	...
2131099	  790.9	  594.6	 3121.0	...
2131100	  790.5	  594.8	 3120.0	...
2131101	  790.1	  594.9	 3121.0	...
2131102	  790.1	  594.9	 3122.0	...
2131103	  789.9	  595.0	 3122.0	...
2131104	  789.7	  595.2	 3122.0	...
2131105	  789.6	  595.4	 3123.0	...
2131106	  789.7	  595.3	 3123.0	...
2131107	  789.7	  594.9	 3120.0	...
2131108	  789.6	  594.2	 3117.0	...
2131109	  789.5	  593.5	 3120.0	...
2131110	  789.9	  593.2	 3125.0	...
2131111	  790.1	  593.3	 3129.0	...
2131112	  790.3	  593.4	 3129.0	...
2131113	  790.2	  593.4	 3124.0	...
2131114	  790.2	  593.3	 3121.0	...
2131115	  790.5	  593.2	 3118.0	...
2131116	  790.9	  593.4	 3118.0	...
2131117	  791.4	  594.1	 3119.0	...
2131118	  791.6	  594.8	 3120.0	...
2131119	  791.7	  594.3	 3119.0	...
2131120	  791.7	  593.3	 3118.0	...
2131121	  791.6	  592.4	 3116.0	...
2131122	  791.6	  592.4	 3115.0	...
2131123	  791.6	  592.5	 3115.0	...
2131124	  791.6	  592.3	 3114.0	...
2131125	  791.5	  592.0	 3114.0	...
2131126	  791.4	  591.6	 3114.0	...
2131127	  791.3	  591.3	 3113.0	...
2131128	  791.0	  591.4	 3114.0	...
2131129	  790.7	  591.9	 3114.0	...
2131130	  790.4	  592.2	 3115.0	...
2131131	  791.0	  592.2	 3115.0	...
2131132	  791.6	  592.1	 3114.0	...
2131133	  792.4	  591.9	 3115.0	...
2131134	  792.8	  591.9	 3116.0	...
2131135	  792.9	  591.8	 3117.0	...
2131136	  792.6	  591.7	 3118.0	...
2131137	  792.4	  591.5	 3118.0	...
2131138	  792.0	  591.5	 3119.0	...
2131139	  791.7	  591.5	 3120.0	...
2131140	  791.2	  591.6	 3119.0	...
2131141	  790.8	  591.6	 3117.0	...
2131142	  790.4	  592.0	 3115.0	...
2131143	  790.6	  592.1	 3113.0	...
2131144	  791.4	  592.2	 3112.0	...
2131145	  792.1	  592.0	 3112.0	...
2131146	  791.6	  592.2	 3112.0	...
2131147	  790.8	  592.4	 3111.0	...
2131148	  790.4	  592.5	 3113.0	...
2131149	  791.2	  592.3	 3116.0	...
2131150	  791.9	  592.1	 3119.0	...
2131151	  792.2	  591.5	 3119.0	...
2131152	  792.1	  591.1	 3120.0	...
2131153	  792.1	  590.8	 3116.0	...
2131154	  791.7	  591.1	 3113.0	...
2131155	  791.2	  590.7	 3110.0	...
2131156	  790.7	  590.2	 3111.0	...
2131157	  791.0	  589.9	 3112.0	...
2131158	  791.4	  590.2	 3112.0	...
2131159	  791.8	  590.5	 3113.0	...
2131160	  791.8	  590.4	 3114.0	...
2131161	  791.7	  590.3	 3114.0	...
2131162	  791.6	  590.3	 3113.0	...
2131163	  791.5	  590.7	 3112.0	...
2131164	  791.4	  591.1	 3112.0	...
2131165	  791.5	  591.5	 3112.0	...
2131166	  791.6	  591.6	 3112.0	...
2131167	  791.7	  591.8	 3113.0	...
2131168	  791.7	  591.6	 3114.0	...
2131169	  791.7	  591.3	 3115.0	...
2131170	  791.6	  591.0	 3116.0	...
2131171	  791.4	  591.0	 3117.0	...
2131172	  791.5	  591.5	 3118.0	...
2131173	  791.9	  592.0	 3117.0	...
2131174	  792.3	  592.5	 3117.0	...
2131175	  792.8	  592.3	 3115.0	...
2131176	  792.9	  591.5	 3113.0	...
2131177	  792.8	  590.6	 3112.0	...
2131178	  792.6	  589.7	 3113.0	...
2131179	  792.5	  589.5	 3114.0	...
2131180	  792.5	  589.3	 3113.0	...
2131181	  792.5	  589.1	 3112.0	...
2131182	  792.4	  589.2	 3110.0	...
2131183	  792.2	  589.4	 3110.0	...
2131184	  792.0	  589.6	 3111.0	...
2131185	  791.9	  589.5	 3112.0	...
2131186	  791.8	  589.6	 3113.0	...
2131187	  791.9	  590.0	 3113.0	...
2131188	  792.0	  590.5	 3112.0	...
2131189	  791.8	  591.5	 3113.0	...
2131190	  791.4	  592.4	 3114.0	...
2131191	  791.0	  592.6	 3114.0	...
2131192	  791.0	  592.0	 3114.0	...
2131193	  791.0	  591.4	 3117.0	...
2131194	  791.1	  591.4	 3120.0	...
2131195	  791.1	  591.4	 3122.0	...
2131196	  791.1	  591.3	 3121.0	...
2131197	  791.7	  591.4	 3121.0	...
2131198	  792.2	  591.4	 3121.0	...
2131199	  792.4	  591.5	 3121.0	...
2131200	  792.0	  591.6	 3121.0	...
2131201	  791.6	  591.3	 3122.0	...
2131202	  791.5	  590.9	 3123.0	...
2131203	  791.4	  590.6	 3123.0	...
2131204	  791.4	  590.8	 3123.0	...
2131205	  791.4	  591.2	 3124.0	...
2131206	  791.4	  591.9	 3124.0	...
2131207	  791.4	  592.3	 3125.0	...
2131208	  791.4	  592.6	 3126.0	...
2131209	  791.3	  592.7	 3126.0	...
2131210	  791.1	  592.7	 3126.0	...
2131211	  791.0	  592.7	 3126.0	...
2131212	  791.1	  592.9	 3129.0	...
2131213	  791.1	  593.1	 3132.0	...
2131214	  791.3	  592.5	 3135.0	...
2131215	  791.3	  591.6	 3136.0	...
2131216	  791.3	  590.8	 3136.0	...
2131217	  791.3	  591.2	 3137.0	...
2131218	  791.4	  591.6	 3137.0	...
2131219	  791.4	  592.1	 3137.0	...
2131220	  790.7	  592.2	 3136.0	...
2131221	  790.4	  592.8	 3137.0	...
2131222	  790.3	  593.3	 3137.0	...
2131223	  791.2	  593.6	 3138.0	...
2131224	  791.7	  593.6	 3138.0	...
2131225	  792.0	  593.5	 3138.0	...
2131226	  792.2	  593.5	 3138.0	...
2131227	  792.3	  593.6	 3142.0	...
2131228	  792.0	  593.8	 3145.0	...
2131229	  791.4	  593.9	 3147.0	...
2131230	  790.8	  593.3	 3146.0	...
2131231	  790.9	  592.6	 3144.0	...
2131232	  791.0	  592.0	 3144.0	...
2131233	  790.6	  592.1	 3143.0	...
2131234	  790.0	  592.4	 3143.0	...
2131235	  789.6	  592.5	 3144.0	...
2131236	  790.0	  593.2	 3146.0	...
2131237	  790.4	  593.9	 3148.0	...
2131238	  790.4	  594.6	 3151.0	...
2131239	  790.3	  594.3	 3154.0	...
2131240	  790.0	  594.0	 3158.0	...
2131241	  789.8	  593.6	 3160.0	...
2131242	  789.7	  593.4	 3162.0	...
2131243	  789.7	  592.9	 3162.0	...
2131244	  790.1	  592.4	 3163.0	...
2131245	  790.4	  592.1	 3164.0	...
2131246	  790.6	  592.1	 3165.0	...
2131247	  790.3	  592.1	 3165.0	...
2131248	  789.9	  592.0	 3164.0	...
2131249	  789.7	  591.8	 3162.0	...
2131250	  789.9	  591.6	 3163.0	...
2131251	  790.1	  591.6	 3166.0	...
2131252	  789.9	  591.9	 3169.0	...
2131253	  789.6	  592.1	 3169.0	...
2131254	  789.7	  592.3	 3169.0	...
2131255	  790.0	  592.2	 3169.0	...
2131256	  790.3	  591.8	 3170.0	...
2131257	  790.1	  591.3	 3170.0	...
2131258	  789.9	  590.7	 3168.0	...
2131259	  790.4	  590.1	 3167.0	...
2131260	  791.0	  589.9	 3165.0	...
2131261	  791.5	  590.4	 3165.0	...
2131262	  791.0	  591.0	 3166.0	...
2131263	  790.6	  591.7	 3171.0	...
2131264	  790.4	  591.7	 3175.0	...
2131265	  790.4	  591.7	 3178.0	...
2131266	  790.2	  590.9	 3178.0	...
2131267	  790.1	  590.1	 3177.0	...
2131268	  790.2	  590.0	 3175.0	...
2131269	  790.2	  590.7	 3176.0	...
2131270	  790.1	  591.6	 3179.0	...
2131271	  789.9	  591.9	 3179.0	...
2131272	  789.6	  592.0	 3175.0	...
2131273	  789.4	  591.9	 3177.0	...
2131274	  790.0	  591.5	 3181.0	...
2131275	  790.6	  591.2	 3185.0	...
2131276	  791.2	  591.0	 3185.0	...
2131277	  791.1	  591.1	 3185.0	...
2131278	  791.0	  591.7	 3185.0	...
2131279	  790.2	  592.4	 3189.0	...
2131280	  789.3	  592.8	 3192.0	...
2131281	  788.5	  592.7	 3195.0	...
2131282	  788.5	  592.4	 3193.0	...
2131283	  788.4	  591.8	 3191.0	...
2131284	  788.7	  590.9	 3191.0	...
2131285	  789.1	  590.0	 3191.0	...
2131286	  789.5	  589.6	 3191.0	...
2131287	  789.7	  589.9	 3191.0	...
2131288	  789.8	  590.2	 3192.0	...
2131289	  790.0	  590.4	 3191.0	...
2131290	  790.1	  590.2	 3190.0	...
2131291	  790.2	  590.4	 3189.0	...
2131292	  790.2	  590.8	 3189.0	...
2131293	  790.1	  590.9	 3192.0	...
2131294	  790.0	  590.5	 3197.0	...
2131295	  789.7	  590.1	 3200.0	...
2131296	  789.4	  590.1	 3200.0	...
2131297	  789.0	  589.8	 3197.0	...
2131298	  788.9	  589.6	 3194.0	...
2131299	  789.0	  589.3	 3192.0	...
2131300	  789.2	  589.6	 3192.0	...
2131301	  789.4	  590.0	 3192.0	...
2131302	  789.1	  590.4	 3195.0	...
2131303	  788.8	  590.8	 3201.0	...
2131304	  788.5	  591.7	 3207.0	...
2131305	  788.5	  592.5	 3208.0	...
2131306	  788.6	  593.1	 3209.0	...
2131307	  788.7	  593.1	 3209.0	...
2131308	  788.8	  593.1	 3211.0	...
2131309	  788.7	  593.3	 3212.0	...
2131310	  788.7	  593.5	 3213.0	...
2131311	  788.8	  594.4	 3213.0	...
2131312	  789.0	  595.0	 3213.0	...
2131313	  789.2	  595.5	 3214.0	...
2131314	  789.1	  595.3	 3216.0	...
2131315	  788.4	  594.4	 3219.0	...
2131316	  787.7	  593.5	 3220.0	...
2131317	  787.0	  592.8	 3221.0	...
2131318	  787.0	  592.7	 3221.0	...
2131319	  786.9	  592.6	 3221.0	...
2131320	  786.9	  592.2	 3221.0	...
2131321	  787.2	  592.0	 3221.0	...
2131322	  787.6	  592.8	 3224.0	...
2131323	  787.4	  593.8	 3226.0	...
2131324	  786.8	  595.0	 3229.0	...
2131325	  786.7	  595.1	 3228.0	...
2131326	  787.5	  595.2	 3227.0	...
2131327	  788.4	  595.2	 3227.0	...
2131328	  788.5	  595.3	 3227.0	...
2131329	  788.3	  595.3	 3227.0	...
2131330	  788.3	  595.4	 3227.0	...
2131331	  788.5	  595.2	 3228.0	...
2131332	  788.6	  595.2	 3227.0	...
2131333	  788.3	  595.1	 3230.0	...
2131334	  788.2	  595.1	 3233.0	...
2131335	  788.3	  595.0	 3236.0	...
2131336	  788.1	  595.0	 3236.0	...
2131337	  787.6	  595.1	 3235.0	...
2131338	  787.1	  595.3	 3235.0	...
2131339	  787.0	  595.4	 3234.0	...
2131340	  787.0	  595.4	 3235.0	...
2131341	  786.9	  595.4	 3236.0	...
2131342	  786.8	  595.3	 3237.0	...
2131343	  786.6	  595.3	 3238.0	...
2131344	  786.8	  595.2	 3240.0	...
2131345	  787.1	  595.1	 3241.0	...
EFIX R   2127883	2131345	3463	  805.8	  597.6	   2869
SSACC R  2131346
2131346	  788.9	  594.3	 3240.0	...
2131347	  791.1	  593.3	 3239.0	...
2131348	  794.6	  592.2	 3238.0	...
2131349	  797.3	  591.7	 3239.0	...
2131350	  800.4	  591.3	 3239.0	...
2131351	  802.3	  591.0	 3240.0	...
2131352	  805.5	  590.4	 3240.0	...
2131353	  807.6	  589.9	 3241.0	...
2131354	  810.9	  588.6	 3242.0	...
2131355	  813.0	  587.6	 3246.0	...
ESACC R  2131346	2131355	10	  788.9	  594.3	  813.0	  587.6	   0.53	     59
SFIX R   2131356
2131356	  815.7	  586.4	 3250.0	...
2131357	  817.3	  586.2	 3253.0	...
2131358	  818.0	  586.6	 3251.0	...
2131359	  817.5	  587.2	 3249.0	...
2131360	  816.7	  587.8	 3251.0	...
2131361	  815.8	  587.5	 3254.0	...
2131362	  815.4	  587.0	 3258.0	...
2131363	  814.9	  586.7	 3257.0	...
2131364	  813.0	  587.2	 3255.0	...
2131365	  811.1	  587.0	 3253.0	...
2131366	  809.7	  586.4	 3251.0	...
2131367	  809.6	  584.3	 3252.0	...
2131368	  809.5	  582.9	 3252.0	...
2131369	  809.4	  581.5	 3252.0	...
2131370	  809.1	  581.3	 3251.0	...
2131371	  808.8	  581.0	 3252.0	...
2131372	  808.4	  579.6	 3254.0	...
2131373	  808.4	  578.2	 3257.0	...
2131374	  808.4	  576.9	 3259.0	...
2131375	  808.2	  577.3	 3260.0	...
2131376	  807.8	  577.9	 3262.0	...
2131377	  807.4	  578.6	 3265.0	...
2131378	  807.4	  579.0	 3266.0	...
2131379	  807.4	  579.5	 3265.0	...
2131380	  807.5	  580.9	 3265.0	...
2131381	  807.3	  582.2	 3265.0	...
2131382	  807.0	  584.0	 3268.0	...
2131383	  806.6	  584.7	 3270.0	...
2131384	  806.5	  585.2	 3272.0	...
2131385	  806.6	  585.2	 3272.0	...
2131386	  806.8	  585.3	 3273.0	...
2131387	  806.9	  585.5	 3274.0	...
2131388	  807.0	  585.5	 3275.0	...
2131389	  807.2	  585.4	 3276.0	...
2131390	  807.4	  585.3	 3276.0	...
2131391	  807.7	  585.2	 3277.0	...
2131392	  807.4	  585.2	 3277.0	...
2131393	  807.0	  585.2	 3278.0	...
2131394	  806.5	  585.3	 3279.0	...
2131395	  806.8	  585.4	 3283.0	...
2131396	  807.1	  585.5	 3286.0	...
2131397	  807.4	  585.7	 3288.0	...
2131398	  806.9	  586.0	 3287.0	...
2131399	  806.2	  586.7	 3287.0	...
2131400	  805.8	  587.4	 3286.0	...
2131401	  806.0	  587.0	 3286.0	...
2131402	  806.5	  586.0	 3287.0	...
2131403	  806.7	  584.9	 3288.0	...
2131404	  806.8	  584.7	 3290.0	...
2131405	  806.5	  584.8	 3290.0	...
2131406	  806.2	  585.3	 3289.0	...
2131407	  806.5	  585.3	 3291.0	...
2131408	  806.7	  585.1	 3293.0	...
2131409	  806.9	  584.9	 3294.0	...
2131410	  806.8	  585.1	 3291.0	...
2131411	  806.8	  585.3	 3288.0	...
2131412	  806.8	  586.0	 3288.0	...
2131413	  806.7	  586.6	 3293.0	...
2131414	  806.2	  587.4	 3298.0	...
2131415	  805.9	  587.8	 3300.0	...
2131416	  805.8	  588.1	 3302.0	...
2131417	  806.2	  587.6	 3304.0	...
2131418	  806.6	  586.5	 3308.0	...
2131419	  806.8	  585.5	 3310.0	...
2131420	  806.8	  585.2	 3313.0	...
2131421	  807.0	  585.5	 3313.0	...
2131422	  807.2	  585.9	 3312.0	...
2131423	  807.5	  586.4	 3310.0	...
2131424	  807.5	  586.8	 3309.0	...
2131425	  807.4	  587.1	 3309.0	...
2131426	  807.1	  587.9	 3311.0	...
2131427	  806.8	  588.7	 3312.0	...
2131428	  806.8	  589.1	 3315.0	...
2131429	  806.8	  588.9	 3317.0	...
2131430	  807.0	  588.9	 3317.0	...
2131431	  807.0	  589.3	 3314.0	...
2131432	  807.0	  589.6	 3312.0	...
2131433	  807.0	  589.5	 3313.0	...
2131434	  806.9	  589.3	 3315.0	...
2131435	  807.0	  589.0	 3315.0	...
2131436	  807.3	  588.8	 3316.0	...
2131437	  807.4	  588.7	 3316.0	...
2131438	  807.2	  588.5	 3317.0	...
2131439	  807.5	  588.3	 3321.0	...
2131440	  807.9	  588.0	 3324.0	...
2131441	  808.3	  587.7	 3327.0	...
2131442	  808.5	  587.4	 3326.0	...
2131443	  808.7	  587.7	 3325.0	...
2131444	  808.6	  588.1	 3323.0	...
2131445	  808.3	  588.6	 3323.0	...
2131446	  807.7	  589.3	 3322.0	...
2131447	  807.5	  590.0	 3322.0	...
2131448	  807.7	  590.4	 3321.0	...
2131449	  808.1	  590.0	 3322.0	...
2131450	  808.1	  589.8	 3322.0	...
2131451	  807.5	  589.9	 3324.0	...
2131452	  807.1	  590.3	 3327.0	...
2131453	  807.2	  590.6	 3329.0	...
2131454	  807.4	  590.7	 3328.0	...
2131455	  807.3	  590.7	 3327.0	...
2131456	  807.1	  590.9	 3327.0	...
2131457	  807.4	  591.2	 3328.0	...
2131458	  807.7	  591.2	 3329.0	...
2131459	  808.6	  590.9	 3329.0	...
2131460	  809.0	  590.6	 3329.0	...
2131461	  809.2	  590.5	 3329.0	...
2131462	  809.2	  590.3	 3331.0	...
2131463	  809.1	  590.3	 3333.0	...
2131464	  809.4	  590.8	 3335.0	...
2131465	  809.4	  591.4	 3336.0	...
2131466	  808.9	  592.2	 3337.0	...
2131467	  808.3	  592.5	 3337.0	...
2131468	  807.6	  592.4	 3338.0	...
2131469	  807.5	  591.9	 3339.0	...
2131470	  807.6	  591.4	 3339.0	...
2131471	  807.7	  591.1	 3340.0	...
2131472	  807.7	  590.9	 3342.0	...
2131473	  807.8	  590.7	 3343.0	...
2131474	  807.8	  590.6	 3344.0	...
2131475	  807.8	  591.1	 3346.0	...
2131476	  807.8	  591.6	 3347.0	...
2131477	  807.9	  592.2	 3347.0	...
2131478	  808.0	  591.9	 3344.0	...
2131479	  808.5	  591.3	 3342.0	...
2131480	  808.7	  590.8	 3340.0	...
2131481	  808.7	  590.5	 3341.0	...
2131482	  808.4	  591.1	 3342.0	...
2131483	  808.1	  591.7	 3342.0	...
2131484	  808.0	  592.1	 3342.0	...
2131485	  808.0	  592.5	 3342.0	...
2131486	  807.6	  592.9	 3342.0	...
2131487	  807.2	  593.5	 3342.0	...
2131488	  806.7	  593.5	 3344.0	...
2131489	  807.0	  593.3	 3345.0	...
2131490	  807.2	  593.2	 3346.0	...
2131491	  807.6	  593.2	 3347.0	...
2131492	  807.7	  593.2	 3348.0	...
2131493	  807.7	  593.2	 3350.0	...
2131494	  807.6	  593.1	 3351.0	...
2131495	  807.5	  593.0	 3351.0	...
2131496	  807.6	  592.3	 3351.0	...
2131497	  807.7	  591.5	 3351.0	...
2131498	  807.7	  590.8	 3351.0	...
2131499	  807.7	  590.8	 3353.0	...
2131500	  807.7	  590.8	 3355.0	...
2131501	  807.7	  590.8	 3357.0	...
2131502	  807.6	  591.0	 3358.0	...
2131503	  807.3	  591.3	 3359.0	...
2131504	  807.2	  591.6	 3359.0	...
2131505	  807.2	  591.7	 3359.0	...
2131506	  807.3	  592.5	 3361.0	...
2131507	  807.2	  593.4	 3363.0	...
2131508	  807.2	  594.1	 3365.0	...
2131509	  807.1	  593.8	 3365.0	...
2131510	  807.0	  593.1	 3364.0	...
2131511	  807.0	  592.7	 3363.0	...
2131512	  807.0	  592.5	 3363.0	...
2131513	  807.1	  592.2	 3363.0	...
2131514	  807.2	  591.7	 3364.0	...
2131515	  807.2	  591.0	 3365.0	...
2131516	  806.8	  590.8	 3366.0	...
2131517	  806.5	  590.5	 3366.0	...
2131518	  806.2	  590.4	 3366.0	...
2131519	  806.2	  591.2	 3366.0	...
2131520	  806.2	  591.9	 3367.0	...
2131521	  806.0	  592.8	 3367.0	...
2131522	  805.9	  593.0	 3368.0	...
2131523	  805.7	  593.1	 3368.0	...
2131524	  805.3	  593.2	 3368.0	...
2131525	  804.8	  593.1	 3368.0	...
2131526	  804.3	  593.0	 3369.0	...
2131527	  804.4	  592.7	 3370.0	...
2131528	  804.7	  592.5	 3370.0	...
2131529	  805.1	  592.5	 3371.0	...
2131530	  805.5	  592.6	 3372.0	...
2131531	  805.6	  592.8	 3373.0	...
2131532	  805.7	  593.0	 3373.0	...
2131533	  805.7	  592.9	 3373.0	...
2131534	  805.7	  592.8	 3373.0	...
2131535	  805.6	  592.6	 3373.0	...
2131536	  805.6	  592.2	 3372.0	...
2131537	  805.7	  591.8	 3371.0	...
2131538	  805.7	  591.3	 3371.0	...
2131539	  805.5	  591.8	 3373.0	...
2131540	  805.2	  592.4	 3374.0	...
2131541	  804.7	  593.6	 3375.0	...
2131542	  804.5	  593.9	 3374.0	...
2131543	  804.8	  593.9	 3370.0	...
2131544	  805.3	  592.9	 3367.0	...
2131545	  805.9	  592.2	 3364.0	...
2131546	  806.0	  592.3	 3365.0	...
2131547	  806.2	  592.6	 3371.0	...
2131548	  806.1	  592.9	 3375.0	...
2131549	  806.7	  592.1	 3379.0	...
2131550	  807.3	  591.3	 3379.0	...
2131551	  807.8	  590.2	 3379.0	...
2131552	  807.8	  589.7	 3379.0	...
2131553	  807.6	  589.7	 3378.0	...
2131554	  807.4	  590.0	 3377.0	...
2131555	  807.2	  590.4	 3377.0	...
2131556	  807.0	  591.5	 3378.0	...
2131557	  806.9	  592.7	 3379.0	...
2131558	  807.0	  593.9	 3379.0	...
2131559	  807.1	  593.9	 3382.0	...
2131560	  806.9	  594.1	 3384.0	...
2131561	  806.7	  594.4	 3385.0	...
2131562	  806.5	  594.6	 3385.0	...
2131563	  806.5	  594.6	 3386.0	...
2131564	  806.5	  594.6	 3387.0	...
2131565	  806.6	  594.4	 3387.0	...
2131566	  806.6	  594.3	 3387.0	...
2131567	  806.8	  594.3	 3387.0	...
2131568	  806.8	  593.5	 3388.0	...
2131569	  806.9	  592.5	 3391.0	...
2131570	  806.8	  591.5	 3394.0	...
2131571	  806.6	  591.6	 3397.0	...
2131572	  806.5	  591.9	 3395.0	...
2131573	  806.2	  592.2	 3394.0	...
2131574	  805.8	  592.4	 3393.0	...
2131575	  805.4	  592.9	 3394.0	...
2131576	  805.2	  593.4	 3397.0	...
2131577	  805.2	  593.8	 3399.0	...
2131578	  805.6	  593.2	 3400.0	...
2131579	  805.9	  592.6	 3399.0	...
2131580	  806.4	  592.8	 3400.0	...
2131581	  806.6	  593.6	 3401.0	...
2131582	  806.2	  594.4	 3402.0	...
2131583	  805.6	  594.4	 3402.0	...
2131584	  805.3	  594.3	 3399.0	...
2131585	  805.7	  594.4	 3396.0	...
2131586	  805.8	  595.1	 3395.0	...
2131587	  805.4	  595.8	 3397.0	...
2131588	  805.1	  596.3	 3401.0	...
2131589	  805.0	  596.3	 3404.0	...
2131590	  804.9	  595.6	 3406.0	...
2131591	  805.2	  595.0	 3404.0	...
2131592	  805.4	  594.6	 3402.0	...
2131593	  805.7	  594.7	 3401.0	...
2131594	  805.5	  594.9	 3400.0	...
2131595	  805.8	  594.9	 3399.0	...
2131596	  806.0	  594.7	 3397.0	...
2131597	  805.0	  594.7	 3399.0	...
2131598	  803.9	  594.8	 3401.0	...
2131599	  803.5	  595.1	 3405.0	...
2131600	  804.2	  595.1	 3406.0	...
2131601	  805.1	  595.1	 3404.0	...
2131602	  805.2	  595.5	 3401.0	...
2131603	  805.2	  596.0	 3398.0	...
2131604	  804.8	  596.5	 3398.0	...
2131605	  804.3	  596.4	 3398.0	...
2131606	  804.1	  596.3	 3399.0	...
2131607	  804.3	  596.6	 3398.0	...
2131608	  804.6	  596.8	 3398.0	...
2131609	  804.7	  597.1	 3400.0	...
2131610	  804.6	  596.6	 3403.0	...
2131611	  804.5	  596.5	 3400.0	...
2131612	  804.4	  596.4	 3395.0	...
2131613	  804.6	  596.5	 3389.0	...
2131614	  804.8	  596.3	 3389.0	...
2131615	  804.9	  596.0	 3392.0	...
2131616	  805.0	  595.6	 3395.0	...
2131617	  805.1	  595.5	 3398.0	...
2131618	  805.2	  595.3	 3396.0	...
2131619	  805.3	  595.3	 3395.0	...
2131620	  805.3	  595.3	 3395.0	...
2131621	  805.2	  595.4	 3396.0	...
2131622	  805.0	  595.4	 3397.0	...
2131623	  804.7	  595.4	 3399.0	...
2131624	  804.5	  595.8	 3403.0	...
2131625	  804.7	  596.2	 3406.0	...
2131626	  805.1	  596.9	 3406.0	...
2131627	  805.6	  597.0	 3403.0	...
2131628	  805.8	  596.8	 3401.0	...
2131629	  805.8	  596.4	 3400.0	...
2131630	  805.7	  596.0	 3399.0	...
2131631	  805.4	  596.0	 3395.0	...
2131632	  805.2	  596.0	 3392.0	...
2131633	  805.3	  596.1	 3391.0	...
2131634	  805.5	  596.1	 3392.0	...
2131635	  805.5	  596.2	 3392.0	...
2131636	  805.1	  596.2	 3392.0	...
2131637	  805.1	  596.0	 3392.0	...
2131638	  805.5	  596.6	 3391.0	...
2131639	  805.8	  597.3	 3390.0	...
2131640	  805.8	  598.1	 3390.0	...
2131641	  805.8	  598.2	 3391.0	...
2131642	  805.8	  598.4	 3392.0	...
2131643	  806.1	  598.3	 3394.0	...
2131644	  806.4	  598.3	 3397.0	...
2131645	  806.8	  598.3	 3399.0	...
2131646	  806.9	  597.9	 3398.0	...
2131647	  806.9	  597.4	 3396.0	...
2131648	  806.8	  596.8	 3395.0	...
2131649	  806.2	  596.8	 3394.0	...
2131650	  805.7	  596.7	 3395.0	...
2131651	  805.4	  596.8	 3397.0	...
2131652	  805.7	  596.8	 3399.0	...
2131653	  805.9	  596.9	 3400.0	...
2131654	  806.0	  597.0	 3398.0	...
2131655	  806.2	  597.0	 3396.0	...
2131656	  806.4	  597.2	 3394.0	...
2131657	  806.5	  597.3	 3394.0	...
2131658	  806.4	  597.4	 3394.0	...
2131659	  806.2	  596.9	 3397.0	...
2131660	  806.1	  596.4	 3400.0	...
2131661	  806.0	  596.2	 3399.0	...
2131662	  806.1	  596.9	 3396.0	...
2131663	  806.2	  597.5	 3394.0	...
2131664	  806.4	  597.5	 3395.0	...
2131665	  806.5	  597.0	 3394.0	...
2131666	  806.5	  596.4	 3393.0	...
2131667	  806.4	  596.7	 3392.0	...
2131668	  806.2	  597.3	 3392.0	...
2131669	  806.0	  597.8	 3392.0	...
2131670	  805.9	  597.5	 3393.0	...
2131671	  805.9	  597.1	 3393.0	...
2131672	  805.8	  596.7	 3391.0	...
2131673	  805.5	  596.6	 3390.0	...
2131674	  805.3	  596.9	 3389.0	...
2131675	  805.2	  597.5	 3394.0	...
2131676	  805.5	  598.1	 3399.0	...
2131677	  805.8	  598.5	 3401.0	...
2131678	  805.9	  598.9	 3397.0	...
2131679	  805.6	  599.3	 3393.0	...
2131680	  805.3	  599.5	 3392.0	...
2131681	  805.2	  599.6	 3391.0	...
2131682	  804.9	  599.8	 3390.0	...
2131683	  804.7	  599.8	 3391.0	...
2131684	  804.7	  599.8	 3393.0	...
2131685	  804.9	  599.7	 3393.0	...
2131686	  805.2	  599.7	 3394.0	...
2131687	  805.5	  599.8	 3395.0	...
2131688	  805.9	  599.8	 3394.0	...
2131689	  806.3	  599.6	 3394.0	...
2131690	  805.9	  599.6	 3393.0	...
2131691	  805.3	  599.8	 3393.0	...
2131692	  804.8	  600.0	 3395.0	...
2131693	  805.6	  599.7	 3398.0	...
2131694	  806.3	  599.3	 3400.0	...
2131695	  805.8	  599.2	 3401.0	...
2131696	  804.5	  598.3	 3402.0	...
2131697	  804.1	  597.2	 3403.0	...
2131698	  805.0	  597.1	 3403.0	...
2131699	  805.8	  598.0	 3400.0	...
2131700	  805.9	  599.0	 3397.0	...
2131701	  805.9	  598.8	 3393.0	...
2131702	  805.7	  598.8	 3394.0	...
2131703	  805.5	  598.7	 3394.0	...
2131704	  805.3	  598.6	 3394.0	...
2131705	  805.1	  599.4	 3393.0	...
2131706	  805.0	  600.0	 3393.0	...
2131707	  804.8	  600.6	 3392.0	...
2131708	  804.6	  600.5	 3392.0	...
2131709	  804.7	  600.5	 3394.0	...
2131710	  805.1	  600.5	 3395.0	...
2131711	  805.9	  600.2	 3396.0	...
2131712	  806.6	  599.8	 3395.0	...
2131713	  806.6	  599.3	 3395.0	...
2131714	  806.0	  598.9	 3395.0	...
2131715	  805.4	  598.6	 3396.0	...
2131716	  805.3	  598.5	 3395.0	...
2131717	  805.3	  598.5	 3395.0	...
2131718	  805.4	  598.8	 3396.0	...
2131719	  805.7	  599.9	 3399.0	...
2131720	  806.0	  600.9	 3398.0	...
2131721	  806.4	  601.5	 3395.0	...
2131722	  806.2	  601.1	 3395.0	...
2131723	  805.9	  600.9	 3397.0	...
2131724	  805.5	  600.7	 3399.0	...
2131725	  805.4	  600.5	 3399.0	...
2131726	  805.5	  600.0	 3398.0	...
2131727	  806.0	  599.5	 3400.0	...
2131728	  806.4	  599.8	 3399.0	...
2131729	  806.7	  600.2	 3399.0	...
2131730	  806.7	  600.2	 3399.0	...
2131731	  806.5	  599.4	 3399.0	...
2131732	  806.4	  598.6	 3402.0	...
2131733	  806.3	  598.5	 3405.0	...
2131734	  806.3	  598.7	 3404.0	...
2131735	  806.5	  598.9	 3400.0	...
2131736	  806.7	  598.9	 3397.0	...
2131737	  807.0	  598.9	 3396.0	...
2131738	  807.2	  598.9	 3395.0	...
2131739	  807.2	  598.9	 3394.0	...
2131740	  807.3	  598.7	 3394.0	...
2131741	  807.3	  598.3	 3393.0	...
2131742	  807.1	  597.9	 3393.0	...
2131743	  806.7	  597.7	 3394.0	...
2131744	  806.2	  597.5	 3395.0	...
2131745	  806.2	  597.5	 3396.0	...
2131746	  806.2	  597.6	 3398.0	...
2131747	  806.3	  598.3	 3399.0	...
2131748	  806.2	  598.9	 3398.0	...
2131749	  806.4	  599.4	 3396.0	...
2131750	  806.5	  598.5	 3393.0	...
2131751	  806.5	  597.7	 3393.0	...
2131752	  806.2	  596.6	 3393.0	...
2131753	  806.2	  596.4	 3392.0	...
2131754	  806.4	  596.2	 3389.0	...
2131755	  806.4	  596.3	 3386.0	...
2131756	  806.2	  596.8	 3384.0	...
2131757	  805.9	  597.1	 3386.0	...
2131758	  805.9	  597.0	 3387.0	...
2131759	  806.4	  596.5	 3387.0	...
2131760	  806.9	  596.2	 3386.0	...
2131761	  806.7	  596.5	 3386.0	...
2131762	  806.1	  597.4	 3387.0	...
2131763	  805.5	  598.4	 3390.0	...
2131764	  805.6	  599.3	 3393.0	...
2131765	  805.7	  599.0	 3393.0	...
2131766	  805.5	  598.6	 3392.0	...
2131767	  805.4	  598.2	 3394.0	...
2131768	  805.3	  598.2	 3396.0	...
2131769	  805.3	  598.0	 3397.0	...
2131770	  805.1	  597.8	 3395.0	...
2131771	  804.7	  598.6	 3393.0	...
2131772	  804.3	  599.6	 3394.0	...
2131773	  804.3	  600.0	 3394.0	...
2131774	  804.4	  599.6	 3395.0	...
2131775	  804.7	  600.4	 3394.0	...
2131776	  804.7	  601.5	 3393.0	...
2131777	  804.8	  602.6	 3392.0	...
2131778	  804.8	  602.4	 3391.0	...
2131779	  804.9	  601.8	 3392.0	...
2131780	  804.9	  601.4	 3392.0	...
2131781	  804.8	  600.5	 3392.0	...
2131782	  804.7	  600.2	 3393.0	...
[truncated: 4,291,945 more chars]
