# Supplementary material for: With an eye on uncertainty: Modelling pupillary responses to environmental volatility
Source: PLoS Comput Biol. 2019 Jul 5;15(7):e1007126. doi: 10.1371/journal.pcbi.1007126 (PMC6636765; doi:10.1371/journal.pcbi.1007126)
Supplement: S2 Data — Zip file containing the pupillometry data for participant 2. (ZIP) [file pcbi.1007126.s002.zip › P2/trial16.asc]

** CONVERTED FROM C:\Users\tparr\Documents\PVR\P2_0712\trial16.edf using edfapi 3.1 Win32 Nov 24 2009 on Thu Dec 07 19:12:23 2017
** DATE: Thu Dec  7 17:47:42 2017
** TYPE: EDF_FILE BINARY EVENT SAMPLE TAGGED
** VERSION: EYELINK II 1
** SOURCE: EYELINK CL
** EYELINK II CL v4.48 Nov 25 2009
** CAMERA: EyeLink CL Version 1.4 Sensor=BHA
** SERIAL NUMBER: CL1-AAD42
** CAMERA_CONFIG: AAD42140.SCD
**

MSG	2546850 RECCFG CR 1000 2 0 R
MSG	2546850 ELCLCFG MTABLER
MSG	2546850 GAZE_COORDS 0.00 0.00 1599.00 1199.00
MSG	2546850 THRESHOLDS R 108 243
MSG	2546850 ELCL_PROC CENTROID (3)
MSG	2546850 ELCL_PCR_PARAM 5 3.0
START	2546851 	RIGHT	SAMPLES	EVENTS
PRESCALER	1
VPRESCALER	1
PUPIL	AREA
EVENTS	GAZE	RIGHT	RATE	1000.00	TRACKING	CR	FILTER	2
SAMPLES	GAZE	RIGHT	RATE	1000.00	TRACKING	CR	FILTER	2
MSG	2546851 !MODE RECORD CR 1000 2 0 R
2546851	  722.8	  611.6	 3518.0	...
INPUT	2546851	127
2546852	  722.9	  611.6	 3518.0	...
2546853	  722.5	  611.7	 3519.0	...
2546854	  722.1	  612.3	 3520.0	...
2546855	  721.9	  612.8	 3520.0	...
2546856	  722.2	  613.4	 3519.0	...
2546857	  722.7	  613.4	 3518.0	...
SFIX R   2546858
2546858	  723.1	  613.3	 3517.0	...
2546859	  723.3	  613.1	 3518.0	...
2546860	  723.6	  613.0	 3518.0	...
2546861	  723.9	  613.2	 3519.0	...
2546862	  723.5	  613.5	 3520.0	...
2546863	  722.9	  613.7	 3522.0	...
2546864	  722.5	  613.0	 3524.0	...
2546865	  722.9	  612.0	 3525.0	...
2546866	  723.4	  610.9	 3524.0	...
2546867	  723.5	  610.7	 3523.0	...
2546868	  723.3	  610.8	 3522.0	...
2546869	  723.1	  611.2	 3522.0	...
2546870	  722.9	  611.5	 3526.0	...
2546871	  722.8	  611.4	 3530.0	...
2546872	  722.8	  611.1	 3533.0	...
2546873	  722.7	  610.8	 3532.0	...
2546874	  722.6	  610.7	 3531.0	...
2546875	  722.7	  610.4	 3532.0	...
2546876	  722.8	  610.2	 3536.0	...
2546877	  722.5	  610.1	 3538.0	...
2546878	  722.0	  610.1	 3539.0	...
2546879	  721.5	  610.1	 3539.0	...
2546880	  721.4	  610.1	 3540.0	...
2546881	  721.3	  610.1	 3542.0	...
2546882	  721.3	  610.2	 3543.0	...
2546883	  721.2	  610.2	 3546.0	...
2546884	  720.6	  610.9	 3549.0	...
2546885	  720.0	  611.9	 3551.0	...
2546886	  719.5	  612.8	 3552.0	...
2546887	  719.5	  613.1	 3553.0	...
2546888	  719.6	  613.0	 3552.0	...
2546889	  719.9	  612.9	 3554.0	...
2546890	  720.4	  612.7	 3556.0	...
2546891	  721.0	  612.7	 3554.0	...
2546892	  721.2	  612.7	 3549.0	...
2546893	  721.2	  612.8	 3546.0	...
2546894	  721.4	  612.9	 3549.0	...
2546895	  721.5	  613.2	 3553.0	...
2546896	  721.1	  613.5	 3558.0	...
2546897	  720.7	  613.2	 3560.0	...
2546898	  720.2	  612.7	 3563.0	...
2546899	  720.2	  612.2	 3563.0	...
2546900	  720.3	  612.3	 3564.0	...
2546901	  720.2	  612.3	 3566.0	...
2546902	  720.1	  612.3	 3567.0	...
2546903	  719.8	  612.2	 3569.0	...
2546904	  719.5	  612.2	 3570.0	...
2546905	  719.3	  612.1	 3571.0	...
2546906	  719.2	  612.3	 3575.0	...
2546907	  719.1	  612.5	 3578.0	...
2546908	  719.1	  612.8	 3583.0	...
2546909	  719.1	  612.9	 3583.0	...
2546910	  719.1	  613.0	 3584.0	...
2546911	  718.9	  613.5	 3581.0	...
2546912	  718.8	  614.0	 3578.0	...
2546913	  719.0	  614.2	 3576.0	...
2546914	  719.4	  613.6	 3579.0	...
2546915	  719.9	  612.6	 3582.0	...
2546916	  720.0	  611.7	 3584.0	...
2546917	  720.1	  611.2	 3584.0	...
2546918	  720.1	  611.1	 3584.0	...
2546919	  719.6	  611.0	 3582.0	...
2546920	  719.1	  610.9	 3581.0	...
2546921	  718.7	  610.8	 3581.0	...
2546922	  718.7	  610.3	 3581.0	...
2546923	  718.7	  609.8	 3584.0	...
2546924	  718.8	  609.3	 3588.0	...
2546925	  718.3	  609.3	 3593.0	...
2546926	  717.8	  609.4	 3596.0	...
2546927	  717.3	  609.8	 3598.0	...
2546928	  717.4	  610.8	 3597.0	...
2546929	  717.6	  611.8	 3597.0	...
2546930	  717.9	  612.4	 3598.0	...
2546931	  718.0	  612.3	 3600.0	...
2546932	  718.1	  612.5	 3605.0	...
2546933	  718.1	  612.5	 3609.0	...
2546934	  718.1	  612.6	 3612.0	...
2546935	  718.0	  612.6	 3612.0	...
2546936	  717.9	  612.5	 3612.0	...
2546937	  717.7	  612.4	 3611.0	...
2546938	  717.6	  612.4	 3612.0	...
2546939	  717.4	  612.5	 3613.0	...
2546940	  717.1	  612.6	 3616.0	...
2546941	  716.7	  612.8	 3619.0	...
2546942	  716.9	  612.8	 3621.0	...
2546943	  717.4	  612.8	 3621.0	...
2546944	  717.9	  612.9	 3620.0	...
2546945	  718.4	  612.9	 3620.0	...
2546946	  718.9	  613.0	 3619.0	...
2546947	  719.4	  612.9	 3619.0	...
2546948	  719.4	  612.7	 3619.0	...
2546949	  719.4	  612.3	 3619.0	...
2546950	  719.5	  611.5	 3618.0	...
2546951	  719.6	  611.0	 3618.0	...
2546952	  719.5	  610.7	 3617.0	...
2546953	  719.3	  610.7	 3617.0	...
2546954	  719.2	  610.7	 3619.0	...
2546955	  718.4	  610.7	 3620.0	...
2546956	  717.6	  611.0	 3620.0	...
2546957	  716.9	  611.5	 3625.0	...
2546958	  717.0	  612.1	 3630.0	...
2546959	  717.2	  612.6	 3637.0	...
2546960	  717.7	  612.6	 3641.0	...
2546961	  718.2	  612.3	 3645.0	...
2546962	  718.6	  612.0	 3648.0	...
2546963	  718.6	  611.9	 3648.0	...
2546964	  718.6	  611.9	 3649.0	...
2546965	  718.6	  612.5	 3650.0	...
2546966	  718.5	  613.0	 3650.0	...
2546967	  718.4	  613.5	 3650.0	...
2546968	  718.4	  613.9	 3653.0	...
2546969	  718.4	  614.3	 3655.0	...
2546970	  717.7	  614.9	 3657.0	...
2546971	  717.0	  615.2	 3656.0	...
2546972	  716.3	  615.5	 3655.0	...
2546973	  716.4	  615.6	 3655.0	...
2546974	  716.8	  615.1	 3655.0	...
2546975	  717.1	  614.5	 3654.0	...
2546976	  717.5	  614.0	 3652.0	...
2546977	  717.7	  613.9	 3653.0	...
2546978	  717.9	  613.7	 3658.0	...
2546979	  718.0	  613.2	 3663.0	...
2546980	  718.0	  612.9	 3664.0	...
2546981	  718.0	  612.5	 3664.0	...
2546982	  717.9	  612.5	 3666.0	...
2546983	  717.6	  612.4	 3669.0	...
2546984	  717.2	  612.5	 3671.0	...
2546985	  716.9	  612.6	 3673.0	...
2546986	  716.6	  612.6	 3675.0	...
2546987	  716.4	  613.1	 3677.0	...
2546988	  716.4	  614.0	 3676.0	...
2546989	  716.4	  614.9	 3676.0	...
2546990	  716.1	  615.4	 3675.0	...
2546991	  715.8	  615.6	 3672.0	...
2546992	  715.6	  615.8	 3668.0	...
2546993	  715.5	  615.8	 3671.0	...
2546994	  715.6	  615.6	 3677.0	...
2546995	  715.6	  615.3	 3685.0	...
2546996	  715.6	  615.2	 3688.0	...
2546997	  715.5	  615.2	 3691.0	...
2546998	  715.3	  614.7	 3691.0	...
2546999	  715.3	  614.2	 3689.0	...
2547000	  715.6	  613.8	 3688.0	...
2547001	  716.0	  613.8	 3688.0	...
2547002	  716.4	  613.8	 3689.0	...
2547003	  716.5	  613.9	 3689.0	...
2547004	  716.6	  613.8	 3685.0	...
2547005	  715.8	  613.9	 3681.0	...
2547006	  715.0	  614.5	 3678.0	...
2547007	  714.3	  615.1	 3683.0	...
2547008	  714.2	  615.5	 3688.0	...
2547009	  714.2	  615.6	 3694.0	...
2547010	  714.2	  615.7	 3698.0	...
2547011	  714.4	  615.7	 3701.0	...
2547012	  715.0	  615.7	 3702.0	...
2547013	  715.6	  615.6	 3702.0	...
2547014	  716.0	  615.6	 3702.0	...
2547015	  715.9	  615.5	 3702.0	...
2547016	  715.8	  615.2	 3700.0	...
2547017	  715.9	  614.6	 3698.0	...
2547018	  716.2	  614.1	 3695.0	...
2547019	  716.9	  613.9	 3694.0	...
2547020	  717.4	  614.3	 3692.0	...
2547021	  717.7	  615.1	 3692.0	...
2547022	  717.7	  615.9	 3692.0	...
2547023	  717.6	  616.4	 3692.0	...
2547024	  717.4	  616.0	 3691.0	...
2547025	  717.0	  615.7	 3695.0	...
2547026	  716.5	  615.5	 3699.0	...
2547027	  716.3	  615.6	 3704.0	...
2547028	  716.1	  615.4	 3704.0	...
2547029	  716.1	  614.9	 3704.0	...
2547030	  715.7	  614.7	 3704.0	...
2547031	  715.4	  615.0	 3704.0	...
2547032	  714.7	  615.6	 3707.0	...
2547033	  714.4	  615.9	 3710.0	...
2547034	  714.0	  616.2	 3712.0	...
2547035	  714.0	  616.4	 3712.0	...
2547036	  714.1	  616.6	 3711.0	...
2547037	  714.4	  616.5	 3710.0	...
2547038	  715.0	  616.6	 3709.0	...
2547039	  715.5	  616.6	 3709.0	...
2547040	  716.0	  616.7	 3709.0	...
2547041	  716.4	  616.7	 3709.0	...
2547042	  717.0	  616.5	 3710.0	...
2547043	  717.5	  616.3	 3711.0	...
2547044	  717.7	  616.6	 3713.0	...
2547045	  717.7	  617.0	 3712.0	...
2547046	  717.7	  617.5	 3710.0	...
2547047	  717.7	  617.5	 3710.0	...
2547048	  717.0	  617.4	 3712.0	...
2547049	  716.3	  617.3	 3714.0	...
2547050	  715.5	  617.2	 3713.0	...
2547051	  714.8	  617.3	 3713.0	...
2547052	  714.2	  617.0	 3713.0	...
2547053	  713.8	  616.6	 3715.0	...
2547054	  714.0	  616.2	 3716.0	...
2547055	  714.2	  616.4	 3716.0	...
2547056	  714.1	  616.6	 3716.0	...
2547057	  714.0	  616.7	 3717.0	...
2547058	  714.1	  617.1	 3718.0	...
2547059	  714.2	  617.5	 3718.0	...
2547060	  714.3	  618.0	 3720.0	...
2547061	  714.4	  618.1	 3721.0	...
2547062	  714.4	  618.2	 3722.0	...
2547063	  714.3	  618.3	 3719.0	...
2547064	  714.2	  618.3	 3715.0	...
2547065	  714.1	  617.9	 3713.0	...
2547066	  714.0	  617.5	 3714.0	...
2547067	  714.3	  616.8	 3715.0	...
2547068	  714.7	  616.4	 3714.0	...
2547069	  715.3	  616.4	 3714.0	...
2547070	  715.6	  616.8	 3711.0	...
2547071	  716.0	  617.1	 3708.0	...
2547072	  716.4	  617.2	 3705.0	...
2547073	  716.6	  617.3	 3705.0	...
2547074	  716.7	  617.4	 3705.0	...
2547075	  716.6	  617.4	 3705.0	...
2547076	  716.5	  617.7	 3705.0	...
2547077	  716.6	  618.3	 3704.0	...
2547078	  716.5	  618.9	 3706.0	...
2547079	  716.1	  619.0	 3707.0	...
2547080	  715.6	  618.6	 3710.0	...
2547081	  715.2	  618.3	 3713.0	...
2547082	  714.9	  618.4	 3715.0	...
2547083	  714.6	  618.7	 3716.0	...
2547084	  714.3	  618.6	 3716.0	...
2547085	  714.2	  618.2	 3716.0	...
2547086	  714.2	  617.8	 3714.0	...
2547087	  714.2	  617.8	 3713.0	...
2547088	  714.1	  617.8	 3713.0	...
2547089	  714.0	  617.8	 3716.0	...
2547090	  714.1	  617.7	 3719.0	...
2547091	  714.2	  617.4	 3720.0	...
2547092	  714.3	  617.1	 3720.0	...
2547093	  714.3	  617.2	 3720.0	...
2547094	  714.2	  617.4	 3721.0	...
2547095	  714.2	  618.0	 3722.0	...
2547096	  714.1	  618.2	 3722.0	...
2547097	  713.7	  618.5	 3723.0	...
2547098	  713.3	  618.5	 3724.0	...
2547099	  713.3	  618.5	 3724.0	...
2547100	  713.6	  618.5	 3723.0	...
2547101	  714.0	  618.4	 3721.0	...
2547102	  714.0	  618.2	 3721.0	...
2547103	  714.0	  618.1	 3721.0	...
2547104	  714.0	  618.1	 3722.0	...
2547105	  714.0	  618.2	 3723.0	...
2547106	  714.6	  617.4	 3722.0	...
2547107	  715.1	  616.4	 3721.0	...
2547108	  715.5	  615.5	 3721.0	...
2547109	  715.3	  615.7	 3717.0	...
2547110	  715.1	  615.8	 3712.0	...
2547111	  715.0	  615.9	 3708.0	...
2547112	  715.0	  616.3	 3708.0	...
2547113	  715.0	  616.6	 3707.0	...
2547114	  715.1	  617.0	 3707.0	...
2547115	  715.1	  617.3	 3707.0	...
2547116	  715.2	  617.6	 3706.0	...
2547117	  715.3	  617.8	 3705.0	...
2547118	  715.3	  617.9	 3703.0	...
2547119	  715.2	  617.8	 3701.0	...
2547120	  714.8	  617.7	 3697.0	...
2547121	  714.5	  617.6	 3695.0	...
2547122	  714.6	  617.8	 3693.0	...
2547123	  714.8	  617.9	 3693.0	...
2547124	  715.1	  618.1	 3692.0	...
2547125	  714.8	  618.3	 3693.0	...
2547126	  714.4	  618.6	 3693.0	...
2547127	  714.0	  618.8	 3693.0	...
2547128	  714.0	  618.9	 3694.0	...
2547129	  713.9	  618.9	 3694.0	...
2547130	  713.9	  618.9	 3693.0	...
2547131	  713.8	  618.9	 3692.0	...
2547132	  713.9	  618.8	 3690.0	...
EFIX R   2546858	2547132	275	  717.2	  614.6	   3652
SSACC R  2547133
2547133	  714.1	  618.8	 3690.0	...
2547134	  715.2	  618.6	 3689.0	...
2547135	  717.7	  618.3	 3689.0	...
2547136	  721.2	  617.9	 3688.0	...
2547137	  725.1	  618.3	 3689.0	...
2547138	  729.2	  618.5	 3689.0	...
2547139	  733.8	  618.7	 3689.0	...
2547140	  737.7	  618.7	 3689.0	...
2547141	  742.3	  618.8	 3689.0	...
2547142	  746.7	  619.4	 3690.0	...
2547143	  753.1	  619.2	 3689.0	...
2547144	  759.1	  619.1	 3687.0	...
2547145	  764.0	  619.0	 3681.0	...
2547146	  767.7	  619.0	 3677.0	...
2547147	  770.6	  619.3	 3673.0	...
2547148	  772.8	  619.7	 3673.0	...
2547149	  773.7	  620.0	 3673.0	...
2547150	  773.8	  620.1	 3673.0	...
2547151	  772.2	  621.0	 3673.0	...
ESACC R  2547133	2547151	19	  714.1	  618.8	  772.2	  621.0	   1.24	    101
SFIX R   2547152
2547152	  770.4	  622.0	 3673.0	...
2547153	  768.1	  623.1	 3673.0	...
2547154	  766.4	  623.7	 3673.0	...
2547155	  764.7	  624.4	 3672.0	...
2547156	  762.7	  624.7	 3671.0	...
2547157	  761.8	  624.5	 3671.0	...
2547158	  760.5	  624.3	 3672.0	...
2547159	  760.0	  624.2	 3673.0	...
2547160	  758.7	  624.0	 3673.0	...
2547161	  757.9	  623.7	 3673.0	...
2547162	  757.1	  623.4	 3673.0	...
2547163	  757.1	  623.3	 3672.0	...
2547164	  757.1	  623.0	 3670.0	...
2547165	  757.1	  622.4	 3668.0	...
2547166	  757.2	  621.9	 3667.0	...
2547167	  757.4	  622.0	 3666.0	...
2547168	  757.2	  622.5	 3665.0	...
2547169	  757.0	  622.9	 3665.0	...
2547170	  756.5	  622.9	 3663.0	...
2547171	  756.0	  622.9	 3662.0	...
2547172	  755.6	  622.9	 3660.0	...
2547173	  755.4	  622.9	 3660.0	...
2547174	  755.0	  622.9	 3660.0	...
2547175	  754.7	  622.4	 3659.0	...
2547176	  754.4	  621.9	 3657.0	...
2547177	  754.6	  621.1	 3656.0	...
2547178	  754.9	  621.0	 3656.0	...
2547179	  755.1	  620.9	 3657.0	...
2547180	  755.2	  620.8	 3657.0	...
2547181	  755.4	  621.2	 3654.0	...
2547182	  755.6	  621.5	 3651.0	...
2547183	  755.8	  622.2	 3648.0	...
2547184	  755.7	  622.6	 3646.0	...
2547185	  755.6	  623.0	 3645.0	...
2547186	  755.6	  622.9	 3646.0	...
2547187	  755.6	  622.6	 3647.0	...
2547188	  756.0	  622.3	 3648.0	...
2547189	  756.3	  622.2	 3648.0	...
2547190	  756.2	  622.1	 3648.0	...
2547191	  755.9	  622.1	 3648.0	...
2547192	  755.6	  622.1	 3645.0	...
2547193	  755.6	  622.2	 3641.0	...
2547194	  755.7	  622.3	 3637.0	...
2547195	  755.9	  622.2	 3636.0	...
2547196	  756.3	  622.1	 3637.0	...
2547197	  756.8	  622.1	 3637.0	...
2547198	  757.2	  622.1	 3637.0	...
2547199	  757.5	  622.3	 3635.0	...
2547200	  757.6	  622.4	 3632.0	...
2547201	  757.6	  622.5	 3630.0	...
2547202	  757.5	  622.6	 3630.0	...
2547203	  757.3	  622.5	 3631.0	...
2547204	  757.2	  622.1	 3632.0	...
2547205	  757.2	  621.5	 3631.0	...
2547206	  757.2	  621.0	 3630.0	...
2547207	  757.4	  621.1	 3629.0	...
2547208	  757.5	  621.3	 3627.0	...
2547209	  757.3	  621.6	 3625.0	...
2547210	  757.1	  621.5	 3624.0	...
2547211	  756.5	  621.5	 3624.0	...
2547212	  756.2	  621.2	 3624.0	...
2547213	  755.9	  621.0	 3624.0	...
2547214	  755.6	  620.7	 3624.0	...
2547215	  755.1	  620.7	 3624.0	...
2547216	  754.6	  621.4	 3624.0	...
2547217	  754.3	  622.0	 3623.0	...
2547218	  754.3	  622.6	 3623.0	...
2547219	  754.2	  622.6	 3622.0	...
2547220	  754.3	  622.5	 3622.0	...
2547221	  754.8	  623.0	 3622.0	...
2547222	  755.3	  623.4	 3623.0	...
2547223	  755.7	  623.9	 3622.0	...
2547224	  755.7	  624.4	 3622.0	...
2547225	  755.7	  624.9	 3621.0	...
2547226	  755.6	  624.8	 3620.0	...
2547227	  755.4	  624.0	 3620.0	...
2547228	  755.9	  623.0	 3622.0	...
2547229	  756.6	  622.6	 3624.0	...
2547230	  757.2	  622.3	 3626.0	...
2547231	  757.1	  622.2	 3626.0	...
2547232	  756.8	  622.1	 3626.0	...
2547233	  756.6	  621.8	 3625.0	...
2547234	  756.3	  621.5	 3625.0	...
2547235	  756.2	  621.3	 3624.0	...
2547236	  756.0	  621.6	 3625.0	...
2547237	  755.7	  621.9	 3624.0	...
2547238	  755.9	  622.7	 3619.0	...
2547239	  756.2	  623.3	 3614.0	...
2547240	  756.6	  623.5	 3608.0	...
2547241	  756.8	  623.1	 3611.0	...
2547242	  757.0	  622.5	 3614.0	...
2547243	  757.1	  622.2	 3616.0	...
2547244	  756.8	  621.3	 3614.0	...
2547245	  756.6	  620.5	 3612.0	...
2547246	  756.9	  619.7	 3610.0	...
2547247	  757.3	  619.7	 3608.0	...
2547248	  757.2	  619.9	 3607.0	...
2547249	  756.6	  620.2	 3606.0	...
2547250	  756.0	  620.5	 3606.0	...
2547251	  756.0	  620.6	 3605.0	...
2547252	  756.0	  620.7	 3605.0	...
2547253	  755.9	  620.8	 3605.0	...
2547254	  755.7	  620.7	 3606.0	...
2547255	  755.6	  620.5	 3606.0	...
2547256	  755.7	  621.1	 3606.0	...
2547257	  755.9	  621.9	 3607.0	...
2547258	  756.0	  622.7	 3607.0	...
2547259	  755.9	  622.8	 3606.0	...
2547260	  755.7	  622.9	 3605.0	...
2547261	  755.5	  623.0	 3605.0	...
2547262	  755.4	  623.0	 3604.0	...
2547263	  755.4	  623.0	 3604.0	...
2547264	  755.4	  622.9	 3604.0	...
2547265	  755.4	  622.9	 3605.0	...
2547266	  755.3	  622.8	 3605.0	...
2547267	  755.3	  622.7	 3606.0	...
2547268	  755.3	  622.6	 3606.0	...
2547269	  755.4	  622.7	 3606.0	...
2547270	  755.4	  623.0	 3607.0	...
2547271	  755.3	  623.2	 3608.0	...
2547272	  755.1	  623.3	 3609.0	...
2547273	  755.1	  623.2	 3610.0	...
2547274	  755.2	  623.1	 3610.0	...
2547275	  755.3	  623.1	 3610.0	...
2547276	  755.4	  623.1	 3610.0	...
2547277	  755.4	  623.3	 3609.0	...
2547278	  755.5	  623.4	 3606.0	...
2547279	  755.5	  623.6	 3604.0	...
2547280	  755.5	  624.0	 3602.0	...
2547281	  755.5	  624.3	 3602.0	...
2547282	  755.9	  624.2	 3601.0	...
2547283	  756.5	  623.7	 3601.0	...
2547284	  757.1	  623.1	 3600.0	...
2547285	  757.2	  622.7	 3600.0	...
2547286	  757.1	  622.6	 3599.0	...
2547287	  757.0	  622.6	 3598.0	...
2547288	  756.9	  622.7	 3597.0	...
2547289	  756.9	  622.7	 3597.0	...
2547290	  756.8	  622.7	 3597.0	...
2547291	  757.2	  622.7	 3598.0	...
2547292	  757.6	  622.6	 3598.0	...
2547293	  758.2	  622.5	 3598.0	...
2547294	  758.2	  622.5	 3597.0	...
2547295	  758.3	  622.3	 3598.0	...
2547296	  758.3	  622.2	 3598.0	...
2547297	  758.1	  621.8	 3600.0	...
2547298	  757.9	  621.6	 3602.0	...
2547299	  757.8	  621.5	 3604.0	...
2547300	  757.9	  621.7	 3603.0	...
2547301	  757.3	  622.1	 3603.0	...
2547302	  756.7	  622.3	 3603.0	...
2547303	  756.0	  623.1	 3602.0	...
2547304	  756.0	  623.7	 3601.0	...
2547305	  756.0	  624.2	 3601.0	...
2547306	  756.0	  624.0	 3602.0	...
2547307	  756.1	  623.3	 3603.0	...
2547308	  756.2	  622.6	 3604.0	...
2547309	  756.3	  622.8	 3604.0	...
2547310	  756.2	  623.6	 3605.0	...
2547311	  756.0	  624.4	 3605.0	...
2547312	  755.8	  624.3	 3604.0	...
2547313	  755.6	  624.1	 3602.0	...
2547314	  755.6	  623.9	 3601.0	...
2547315	  755.6	  623.8	 3601.0	...
2547316	  756.0	  623.5	 3602.0	...
2547317	  756.3	  623.6	 3604.0	...
2547318	  756.1	  623.8	 3605.0	...
2547319	  755.6	  624.0	 3605.0	...
2547320	  755.1	  623.9	 3605.0	...
2547321	  755.1	  623.6	 3605.0	...
2547322	  755.1	  623.3	 3604.0	...
2547323	  755.0	  623.1	 3603.0	...
2547324	  755.0	  623.1	 3602.0	...
2547325	  755.0	  623.0	 3602.0	...
2547326	  755.0	  623.0	 3602.0	...
2547327	  755.0	  623.0	 3603.0	...
2547328	  755.3	  623.1	 3604.0	...
2547329	  755.5	  623.5	 3604.0	...
2547330	  755.4	  624.0	 3605.0	...
2547331	  755.0	  624.3	 3606.0	...
2547332	  754.7	  624.3	 3607.0	...
2547333	  754.8	  625.1	 3607.0	...
2547334	  754.9	  625.8	 3607.0	...
2547335	  755.1	  626.0	 3608.0	...
2547336	  755.4	  625.3	 3607.0	...
2547337	  755.7	  624.7	 3607.0	...
2547338	  755.7	  624.7	 3606.0	...
2547339	  755.6	  625.0	 3606.0	...
2547340	  755.6	  625.2	 3606.0	...
2547341	  755.8	  625.3	 3605.0	...
2547342	  756.3	  625.3	 3604.0	...
2547343	  756.7	  625.3	 3603.0	...
2547344	  757.0	  625.1	 3603.0	...
2547345	  757.0	  624.8	 3604.0	...
2547346	  756.8	  624.1	 3604.0	...
2547347	  756.7	  623.9	 3605.0	...
2547348	  756.7	  623.8	 3604.0	...
2547349	  756.4	  624.2	 3601.0	...
2547350	  756.1	  624.4	 3599.0	...
2547351	  756.4	  624.2	 3597.0	...
2547352	  757.1	  623.6	 3598.0	...
2547353	  757.3	  623.2	 3599.0	...
2547354	  756.9	  623.2	 3599.0	...
2547355	  756.3	  623.5	 3598.0	...
2547356	  756.1	  624.2	 3600.0	...
2547357	  756.1	  624.9	 3601.0	...
2547358	  756.4	  625.5	 3602.0	...
2547359	  756.2	  625.7	 3600.0	...
2547360	  755.8	  625.9	 3598.0	...
2547361	  755.4	  626.1	 3599.0	...
2547362	  755.4	  625.6	 3601.0	...
2547363	  755.4	  625.0	 3600.0	...
2547364	  755.3	  624.2	 3598.0	...
2547365	  755.3	  623.9	 3596.0	...
2547366	  755.3	  623.7	 3598.0	...
2547367	  755.2	  623.9	 3598.0	...
2547368	  755.0	  624.1	 3598.0	...
2547369	  754.9	  624.3	 3598.0	...
2547370	  754.7	  624.8	 3598.0	...
2547371	  754.6	  625.4	 3597.0	...
2547372	  754.5	  626.1	 3596.0	...
2547373	  754.3	  626.3	 3595.0	...
2547374	  754.2	  626.3	 3594.0	...
2547375	  754.2	  626.4	 3593.0	...
2547376	  754.3	  626.5	 3591.0	...
2547377	  754.3	  626.6	 3589.0	...
2547378	  754.2	  626.3	 3589.0	...
2547379	  754.0	  625.9	 3589.0	...
2547380	  753.9	  625.4	 3588.0	...
2547381	  753.7	  625.3	 3589.0	...
2547382	  753.5	  625.2	 3589.0	...
2547383	  753.3	  625.2	 3586.0	...
2547384	  753.2	  625.0	 3583.0	...
2547385	  753.0	  625.0	 3580.0	...
2547386	  752.9	  625.0	 3580.0	...
2547387	  753.1	  625.1	 3580.0	...
2547388	  753.5	  625.1	 3579.0	...
2547389	  753.4	  625.8	 3579.0	...
2547390	  752.9	  626.6	 3580.0	...
2547391	  752.3	  627.4	 3579.0	...
2547392	  752.4	  627.3	 3577.0	...
2547393	  752.5	  627.3	 3574.0	...
2547394	  753.1	  627.2	 3574.0	...
2547395	  753.5	  627.1	 3574.0	...
2547396	  753.9	  627.1	 3575.0	...
2547397	  754.0	  627.4	 3575.0	...
2547398	  754.0	  627.6	 3574.0	...
2547399	  754.0	  627.7	 3573.0	...
2547400	  754.0	  627.8	 3573.0	...
2547401	  754.1	  627.9	 3573.0	...
2547402	  754.1	  628.0	 3573.0	...
2547403	  753.9	  628.0	 3571.0	...
2547404	  753.8	  627.9	 3569.0	...
2547405	  753.6	  627.9	 3568.0	...
2547406	  753.4	  628.0	 3567.0	...
2547407	  753.5	  628.0	 3564.0	...
2547408	  753.9	  627.9	 3561.0	...
2547409	  754.5	  627.8	 3558.0	...
2547410	  754.8	  627.6	 3558.0	...
2547411	  755.1	  627.4	 3558.0	...
2547412	  755.3	  627.0	 3556.0	...
2547413	  755.4	  626.8	 3553.0	...
2547414	  755.4	  626.7	 3549.0	...
2547415	  755.4	  626.9	 3548.0	...
2547416	  755.4	  627.2	 3548.0	...
2547417	  755.3	  627.8	 3548.0	...
2547418	  755.2	  628.1	 3547.0	...
2547419	  755.1	  628.7	 3545.0	...
2547420	  755.1	  629.0	 3543.0	...
2547421	  755.1	  628.9	 3543.0	...
2547422	  755.0	  628.6	 3542.0	...
2547423	  754.9	  628.2	 3539.0	...
2547424	  754.9	  628.3	 3535.0	...
2547425	  754.8	  628.3	 3532.0	...
2547426	  754.9	  628.2	 3531.0	...
2547427	  755.0	  627.6	 3531.0	...
2547428	  755.1	  627.0	 3528.0	...
2547429	  755.5	  626.4	 3525.0	...
2547430	  755.8	  626.4	 3523.0	...
2547431	  756.2	  626.4	 3523.0	...
2547432	  756.2	  626.4	 3523.0	...
2547433	  756.3	  626.3	 3521.0	...
2547434	  756.4	  626.2	 3516.0	...
2547435	  756.3	  626.2	 3513.0	...
2547436	  756.0	  626.3	 3511.0	...
2547437	  755.8	  626.5	 3510.0	...
2547438	  755.9	  626.6	 3508.0	...
2547439	  755.8	  626.7	 3505.0	...
2547440	  755.4	  626.9	 3503.0	...
2547441	  754.9	  627.1	 3502.0	...
2547442	  754.2	  627.2	 3500.0	...
2547443	  753.6	  627.0	 3496.0	...
2547444	  753.5	  626.5	 3493.0	...
2547445	  753.8	  626.0	 3491.0	...
2547446	  754.0	  626.2	 3493.0	...
2547447	  753.9	  626.7	 3494.0	...
2547448	  753.8	  627.1	 3493.0	...
2547449	  753.7	  627.0	 3490.0	...
2547450	  753.6	  627.2	 3488.0	...
2547451	  753.5	  627.5	 3485.0	...
2547452	  753.5	  627.9	 3482.0	...
2547453	  753.7	  627.9	 3479.0	...
2547454	  753.9	  627.9	 3477.0	...
2547455	  754.1	  627.9	 3476.0	...
2547456	  754.1	  627.9	 3476.0	...
2547457	  754.0	  627.9	 3474.0	...
2547458	  753.7	  627.4	 3471.0	...
2547459	  753.5	  626.9	 3468.0	...
2547460	  753.4	  626.3	 3464.0	...
2547461	  753.5	  626.7	 3463.0	...
2547462	  754.0	  627.3	 3461.0	...
2547463	  754.4	  627.9	 3458.0	...
2547464	  754.8	  628.0	 3455.0	...
2547465	  754.8	  628.0	 3452.0	...
2547466	  754.8	  628.0	 3453.0	...
2547467	  754.8	  627.9	 3454.0	...
2547468	  754.9	  627.8	 3455.0	...
2547469	  755.3	  627.8	 3453.0	...
2547470	  755.7	  627.9	 3451.0	...
2547471	  756.1	  627.9	 3451.0	...
2547472	  756.1	  627.9	 3452.0	...
2547473	  756.2	  627.8	 3449.0	...
2547474	  756.3	  627.7	 3446.0	...
2547475	  756.3	  627.2	 3443.0	...
2547476	  756.3	  626.8	 3440.0	...
2547477	  756.2	  626.3	 3437.0	...
2547478	  756.2	  626.4	 3435.0	...
2547479	  756.7	  626.2	 3434.0	...
2547480	  757.1	  626.0	 3434.0	...
2547481	  757.4	  626.5	 3435.0	...
2547482	  757.2	  627.3	 3436.0	...
2547483	  756.9	  627.7	 3435.0	...
2547484	  756.7	  627.4	 3434.0	...
2547485	  756.5	  627.1	 3433.0	...
2547486	  756.5	  627.3	 3431.0	...
2547487	  756.4	  627.4	 3429.0	...
2547488	  756.3	  627.2	 3428.0	...
2547489	  756.3	  626.9	 3428.0	...
2547490	  756.4	  626.6	 3428.0	...
2547491	  756.6	  626.5	 3427.0	...
2547492	  756.7	  626.7	 3423.0	...
2547493	  756.7	  626.7	 3419.0	...
2547494	  756.7	  626.6	 3418.0	...
2547495	  756.8	  626.4	 3419.0	...
2547496	  756.8	  626.4	 3416.0	...
2547497	  756.7	  626.5	 3413.0	...
2547498	  756.6	  626.5	 3410.0	...
2547499	  756.8	  626.4	 3411.0	...
2547500	  756.9	  626.2	 3411.0	...
2547501	  757.0	  626.0	 3412.0	...
2547502	  757.0	  625.9	 3412.0	...
2547503	  757.1	  626.0	 3410.0	...
2547504	  757.1	  626.0	 3408.0	...
2547505	  757.2	  626.0	 3405.0	...
2547506	  757.2	  625.9	 3404.0	...
2547507	  757.3	  625.9	 3401.0	...
2547508	  757.5	  626.2	 3398.0	...
2547509	  757.6	  626.6	 3396.0	...
2547510	  757.8	  627.1	 3395.0	...
2547511	  758.0	  627.3	 3394.0	...
2547512	  758.2	  627.6	 3393.0	...
2547513	  758.2	  627.7	 3389.0	...
2547514	  758.1	  627.6	 3385.0	...
2547515	  757.9	  627.5	 3381.0	...
2547516	  757.8	  627.3	 3380.0	...
2547517	  757.8	  627.5	 3379.0	...
2547518	  757.9	  627.8	 3379.0	...
2547519	  758.1	  628.1	 3378.0	...
2547520	  758.4	  628.0	 3374.0	...
2547521	  758.5	  627.3	 3370.0	...
2547522	  758.3	  626.7	 3367.0	...
2547523	  758.1	  626.1	 3365.0	...
2547524	  757.9	  626.2	 3364.0	...
2547525	  757.9	  626.2	 3363.0	...
2547526	  757.9	  626.3	 3362.0	...
2547527	  757.9	  626.4	 3361.0	...
2547528	  757.9	  626.4	 3361.0	...
2547529	  757.9	  626.8	 3360.0	...
2547530	  758.0	  627.2	 3360.0	...
2547531	  758.4	  627.8	 3359.0	...
2547532	  758.7	  627.9	 3357.0	...
2547533	  759.0	  627.8	 3355.0	...
2547534	  759.0	  627.7	 3354.0	...
2547535	  759.0	  627.7	 3352.0	...
2547536	  758.5	  627.7	 3351.0	...
2547537	  758.0	  627.5	 3350.0	...
2547538	  757.6	  627.2	 3348.0	...
2547539	  757.6	  626.8	 3346.0	...
2547540	  757.5	  626.6	 3343.0	...
2547541	  757.9	  626.7	 3341.0	...
2547542	  758.3	  626.9	 3338.0	...
2547543	  758.7	  627.0	 3336.0	...
2547544	  758.6	  626.9	 3335.0	...
2547545	  758.8	  627.2	 3335.0	...
2547546	  759.2	  627.6	 3335.0	...
2547547	  759.6	  628.0	 3334.0	...
2547548	  759.5	  628.0	 3334.0	...
2547549	  759.5	  627.6	 3334.0	...
2547550	  759.4	  627.2	 3335.0	...
2547551	  759.3	  626.8	 3335.0	...
2547552	  759.4	  626.7	 3333.0	...
2547553	  759.6	  626.6	 3331.0	...
2547554	  759.8	  626.6	 3331.0	...
2547555	  759.9	  626.6	 3332.0	...
2547556	  760.0	  626.6	 3332.0	...
2547557	  760.1	  626.7	 3330.0	...
2547558	  759.7	  627.0	 3327.0	...
2547559	  759.3	  627.3	 3324.0	...
2547560	  758.9	  627.4	 3321.0	...
2547561	  758.9	  627.5	 3321.0	...
2547562	  759.0	  627.3	 3320.0	...
2547563	  759.0	  626.8	 3319.0	...
2547564	  759.2	  626.4	 3318.0	...
2547565	  759.5	  626.4	 3317.0	...
2547566	  759.8	  626.9	 3317.0	...
2547567	  760.1	  627.2	 3316.0	...
2547568	  760.2	  627.5	 3316.0	...
2547569	  760.3	  627.4	 3316.0	...
2547570	  760.4	  627.3	 3316.0	...
2547571	  760.5	  627.9	 3313.0	...
2547572	  760.6	  628.5	 3311.0	...
2547573	  760.7	  629.1	 3308.0	...
2547574	  760.7	  628.6	 3306.0	...
2547575	  760.8	  628.1	 3304.0	...
2547576	  760.9	  627.6	 3304.0	...
2547577	  761.1	  627.5	 3303.0	...
2547578	  761.3	  628.1	 3303.0	...
2547579	  761.5	  628.7	 3301.0	...
2547580	  761.6	  629.6	 3298.0	...
2547581	  761.7	  629.8	 3295.0	...
2547582	  761.6	  629.2	 3295.0	...
2547583	  761.5	  628.3	 3295.0	...
2547584	  761.3	  627.6	 3295.0	...
2547585	  761.0	  628.1	 3295.0	...
2547586	  760.9	  628.6	 3295.0	...
2547587	  761.2	  628.9	 3295.0	...
2547588	  761.6	  628.8	 3293.0	...
2547589	  761.4	  629.1	 3290.0	...
2547590	  760.7	  629.6	 3287.0	...
2547591	  760.4	  629.9	 3286.0	...
2547592	  760.7	  629.9	 3285.0	...
2547593	  761.1	  629.8	 3286.0	...
2547594	  761.1	  629.8	 3286.0	...
2547595	  761.1	  630.0	 3286.0	...
2547596	  761.1	  630.1	 3286.0	...
2547597	  761.3	  630.3	 3285.0	...
2547598	  761.3	  630.0	 3285.0	...
2547599	  761.3	  629.5	 3285.0	...
2547600	  761.2	  628.9	 3284.0	...
2547601	  761.3	  628.6	 3283.0	...
2547602	  761.3	  628.1	 3281.0	...
2547603	  761.4	  627.8	 3280.0	...
2547604	  761.3	  627.6	 3278.0	...
2547605	  761.2	  627.9	 3275.0	...
2547606	  761.0	  628.0	 3274.0	...
2547607	  760.6	  628.1	 3274.0	...
2547608	  760.4	  628.2	 3275.0	...
2547609	  760.6	  628.2	 3276.0	...
2547610	  761.3	  628.0	 3276.0	...
2547611	  762.0	  627.9	 3274.0	...
2547612	  762.3	  627.7	 3272.0	...
2547613	  762.3	  627.6	 3270.0	...
2547614	  762.4	  627.5	 3269.0	...
2547615	  762.7	  627.5	 3268.0	...
2547616	  762.9	  627.4	 3268.0	...
2547617	  763.1	  627.3	 3267.0	...
2547618	  763.2	  627.3	 3268.0	...
2547619	  763.2	  627.1	 3268.0	...
2547620	  763.0	  626.5	 3268.0	...
2547621	  762.9	  625.8	 3268.0	...
2547622	  762.8	  625.8	 3268.0	...
2547623	  762.8	  626.2	 3269.0	...
2547624	  762.9	  626.4	 3270.0	...
2547625	  762.8	  626.1	 3270.0	...
2547626	  763.1	  625.8	 3269.0	...
2547627	  763.4	  625.8	 3268.0	...
2547628	  763.8	  625.8	 3268.0	...
2547629	  763.8	  625.8	 3267.0	...
2547630	  763.5	  625.9	 3267.0	...
2547631	  763.0	  626.0	 3267.0	...
2547632	  762.5	  626.2	 3267.0	...
2547633	  762.2	  626.3	 3266.0	...
2547634	  762.2	  626.6	 3265.0	...
2547635	  762.1	  626.6	 3263.0	...
2547636	  762.2	  626.7	 3261.0	...
2547637	  762.2	  626.8	 3261.0	...
2547638	  762.2	  626.7	 3260.0	...
2547639	  762.1	  626.5	 3260.0	...
2547640	  762.1	  626.3	 3261.0	...
2547641	  761.9	  626.3	 3259.0	...
2547642	  761.8	  626.6	 3257.0	...
2547643	  761.6	  626.9	 3255.0	...
2547644	  761.6	  627.2	 3255.0	...
2547645	  761.7	  627.6	 3255.0	...
2547646	  761.7	  627.9	 3255.0	...
2547647	  761.8	  628.2	 3254.0	...
2547648	  761.5	  628.1	 3253.0	...
2547649	  761.1	  628.1	 3254.0	...
2547650	  761.0	  628.0	 3256.0	...
2547651	  761.4	  627.7	 3257.0	...
2547652	  761.7	  627.2	 3256.0	...
2547653	  761.7	  626.9	 3255.0	...
2547654	  761.2	  626.8	 3255.0	...
2547655	  760.9	  626.7	 3256.0	...
2547656	  760.5	  626.6	 3256.0	...
2547657	  760.4	  626.2	 3253.0	...
2547658	  760.4	  626.0	 3251.0	...
2547659	  760.5	  625.7	 3248.0	...
2547660	  760.7	  626.4	 3249.0	...
2547661	  760.7	  627.1	 3249.0	...
2547662	  760.7	  627.7	 3249.0	...
2547663	  760.6	  627.6	 3248.0	...
2547664	  760.5	  627.5	 3247.0	...
2547665	  760.7	  627.4	 3246.0	...
2547666	  760.9	  627.1	 3245.0	...
2547667	  761.3	  626.9	 3245.0	...
2547668	  761.4	  626.8	 3246.0	...
2547669	  761.2	  626.9	 3247.0	...
2547670	  761.0	  627.0	 3246.0	...
2547671	  760.7	  627.0	 3244.0	...
2547672	  760.6	  626.9	 3242.0	...
2547673	  760.5	  626.9	 3242.0	...
2547674	  760.3	  627.0	 3241.0	...
2547675	  760.3	  627.1	 3240.0	...
2547676	  760.4	  627.2	 3239.0	...
2547677	  760.6	  627.7	 3239.0	...
2547678	  760.8	  628.3	 3241.0	...
2547679	  760.9	  628.2	 3243.0	...
2547680	  760.9	  627.5	 3244.0	...
2547681	  760.8	  626.8	 3244.0	...
2547682	  760.9	  627.2	 3244.0	...
2547683	  761.0	  627.5	 3243.0	...
2547684	  761.1	  628.0	 3242.0	...
2547685	  761.1	  628.1	 3242.0	...
2547686	  761.0	  627.8	 3240.0	...
2547687	  760.8	  627.6	 3238.0	...
2547688	  760.5	  627.4	 3236.0	...
2547689	  760.2	  627.4	 3235.0	...
2547690	  760.2	  627.4	 3234.0	...
2547691	  760.3	  627.1	 3234.0	...
2547692	  760.4	  626.8	 3232.0	...
2547693	  760.5	  626.5	 3229.0	...
2547694	  760.5	  626.5	 3227.0	...
2547695	  760.6	  626.5	 3227.0	...
2547696	  760.6	  626.5	 3227.0	...
2547697	  760.6	  626.3	 3226.0	...
2547698	  760.4	  626.0	 3225.0	...
2547699	  760.3	  625.5	 3225.0	...
2547700	  760.3	  625.1	 3226.0	...
2547701	  760.5	  624.9	 3227.0	...
2547702	  760.7	  625.0	 3227.0	...
2547703	  760.8	  625.0	 3226.0	...
2547704	  760.8	  625.0	 3226.0	...
2547705	  760.2	  624.9	 3225.0	...
2547706	  759.6	  624.8	 3224.0	...
2547707	  759.1	  624.9	 3222.0	...
2547708	  759.7	  625.0	 3221.0	...
2547709	  760.4	  625.0	 3221.0	...
2547710	  760.9	  624.9	 3222.0	...
2547711	  760.9	  624.9	 3222.0	...
2547712	  760.9	  624.8	 3222.0	...
2547713	  760.9	  624.8	 3222.0	...
2547714	  760.9	  625.3	 3221.0	...
2547715	  761.1	  625.7	 3221.0	...
2547716	  761.4	  626.1	 3222.0	...
2547717	  761.7	  626.2	 3223.0	...
2547718	  761.6	  626.3	 3223.0	...
2547719	  761.4	  626.4	 3224.0	...
2547720	  761.4	  626.6	 3226.0	...
2547721	  761.4	  626.2	 3228.0	...
2547722	  761.4	  625.7	 3229.0	...
2547723	  761.3	  625.4	 3229.0	...
2547724	  761.1	  625.8	 3229.0	...
2547725	  760.9	  626.1	 3229.0	...
2547726	  760.5	  626.3	 3229.0	...
2547727	  760.2	  626.4	 3229.0	...
2547728	  760.1	  626.0	 3229.0	...
2547729	  760.2	  625.5	 3228.0	...
2547730	  760.3	  624.9	 3227.0	...
2547731	  760.5	  624.9	 3227.0	...
2547732	  760.5	  625.2	 3229.0	...
2547733	  760.4	  625.5	 3232.0	...
2547734	  760.0	  625.6	 3233.0	...
2547735	  759.6	  625.7	 3231.0	...
2547736	  759.5	  625.7	 3230.0	...
2547737	  759.9	  625.1	 3229.0	...
2547738	  760.1	  624.4	 3228.0	...
2547739	  760.0	  624.0	 3228.0	...
2547740	  759.8	  624.0	 3229.0	...
2547741	  759.7	  624.1	 3229.0	...
2547742	  759.8	  624.2	 3229.0	...
2547743	  760.1	  624.2	 3228.0	...
2547744	  760.3	  623.9	 3229.0	...
2547745	  760.8	  623.7	 3230.0	...
2547746	  761.1	  623.4	 3232.0	...
2547747	  761.1	  623.3	 3235.0	...
2547748	  760.6	  623.3	 3238.0	...
2547749	  760.2	  623.4	 3239.0	...
2547750	  760.1	  623.6	 3238.0	...
2547751	  760.1	  624.1	 3238.0	...
2547752	  760.5	  624.4	 3238.0	...
2547753	  760.9	  624.4	 3238.0	...
2547754	  761.3	  624.2	 3238.0	...
2547755	  761.0	  624.5	 3238.0	...
2547756	  760.6	  624.9	 3239.0	...
2547757	  760.3	  625.1	 3239.0	...
2547758	  760.2	  624.6	 3241.0	...
2547759	  760.2	  624.1	 3244.0	...
2547760	  760.2	  623.8	 3247.0	...
2547761	  760.3	  624.0	 3251.0	...
2547762	  760.5	  623.9	 3253.0	...
2547763	  760.6	  623.7	 3255.0	...
2547764	  760.8	  623.3	 3255.0	...
2547765	  761.0	  623.1	 3252.0	...
2547766	  761.1	  623.0	 3250.0	...
2547767	  761.2	  623.0	 3250.0	...
2547768	  761.4	  623.0	 3253.0	...
2547769	  761.6	  623.1	 3255.0	...
2547770	  761.6	  623.1	 3255.0	...
2547771	  761.5	  623.1	 3256.0	...
2547772	  761.3	  623.1	 3257.0	...
2547773	  761.1	  623.0	 3259.0	...
2547774	  761.1	  623.4	 3260.0	...
2547775	  761.1	  623.8	 3258.0	...
2547776	  761.2	  624.4	 3255.0	...
2547777	  761.4	  624.4	 3252.0	...
2547778	  761.5	  624.4	 3251.0	...
2547779	  761.5	  624.4	 3252.0	...
2547780	  761.1	  624.0	 3253.0	...
2547781	  760.7	  623.6	 3253.0	...
2547782	  760.6	  623.8	 3253.0	...
2547783	  760.9	  624.5	 3256.0	...
2547784	  761.2	  624.7	 3259.0	...
2547785	  761.5	  624.3	 3262.0	...
2547786	  761.4	  623.8	 3262.0	...
2547787	  761.1	  623.6	 3262.0	...
2547788	  760.7	  623.6	 3262.0	...
2547789	  760.3	  623.6	 3263.0	...
2547790	  760.2	  623.5	 3263.0	...
2547791	  760.6	  623.2	 3262.0	...
2547792	  761.0	  623.0	 3260.0	...
2547793	  761.0	  622.9	 3257.0	...
2547794	  760.9	  623.1	 3256.0	...
2547795	  760.7	  623.2	 3255.0	...
2547796	  760.8	  623.4	 3255.0	...
2547797	  761.0	  623.5	 3255.0	...
2547798	  761.1	  623.8	 3255.0	...
2547799	  761.3	  624.1	 3255.0	...
2547800	  761.4	  624.1	 3255.0	...
2547801	  761.4	  623.8	 3255.0	...
2547802	  761.4	  623.5	 3256.0	...
2547803	  760.6	  623.6	 3255.0	...
2547804	  759.5	  623.8	 3257.0	...
2547805	  758.4	  624.1	 3260.0	...
2547806	  758.3	  624.2	 3262.0	...
2547807	  758.4	  624.1	 3263.0	...
2547808	  758.5	  623.9	 3264.0	...
2547809	  758.4	  623.7	 3265.0	...
2547810	  758.4	  623.7	 3266.0	...
2547811	  758.4	  623.8	 3266.0	...
2547812	  758.4	  624.1	 3266.0	...
2547813	  758.5	  624.3	 3265.0	...
2547814	  758.5	  624.7	 3266.0	...
2547815	  758.3	  625.1	 3267.0	...
2547816	  758.0	  625.6	 3270.0	...
2547817	  757.7	  625.6	 3274.0	...
2547818	  757.6	  625.4	 3279.0	...
2547819	  757.4	  625.3	 3281.0	...
2547820	  757.3	  625.5	 3281.0	...
2547821	  757.2	  625.6	 3280.0	...
2547822	  757.1	  625.7	 3284.0	...
2547823	  757.0	  625.5	 3288.0	...
2547824	  757.0	  625.3	 3292.0	...
2547825	  757.0	  625.2	 3292.0	...
2547826	  757.1	  625.2	 3292.0	...
2547827	  757.3	  625.1	 3292.0	...
2547828	  757.5	  625.1	 3292.0	...
2547829	  757.7	  625.1	 3293.0	...
2547830	  757.9	  625.0	 3293.0	...
2547831	  758.0	  624.9	 3293.0	...
2547832	  758.1	  624.6	 3293.0	...
2547833	  758.6	  624.2	 3293.0	...
2547834	  759.0	  623.9	 3294.0	...
2547835	  759.5	  623.6	 3297.0	...
2547836	  759.6	  623.7	 3299.0	...
2547837	  759.5	  623.9	 3299.0	...
2547838	  759.2	  624.1	 3299.0	...
2547839	  759.0	  623.9	 3299.0	...
2547840	  759.2	  623.6	 3299.0	...
2547841	  759.6	  623.3	 3300.0	...
2547842	  759.8	  623.1	 3300.0	...
2547843	  759.7	  623.0	 3300.0	...
2547844	  759.6	  622.8	 3302.0	...
2547845	  759.6	  622.7	 3305.0	...
2547846	  759.6	  622.7	 3308.0	...
2547847	  759.7	  622.7	 3308.0	...
2547848	  760.0	  623.6	 3306.0	...
2547849	  760.2	  624.5	 3305.0	...
2547850	  760.3	  624.9	 3305.0	...
2547851	  760.3	  624.3	 3306.0	...
2547852	  759.8	  623.8	 3306.0	...
2547853	  759.2	  624.1	 3309.0	...
2547854	  758.5	  624.4	 3313.0	...
2547855	  758.5	  624.8	 3316.0	...
2547856	  758.5	  625.0	 3317.0	...
2547857	  758.4	  625.0	 3319.0	...
2547858	  758.3	  624.8	 3321.0	...
2547859	  758.3	  625.0	 3322.0	...
2547860	  758.0	  625.4	 3322.0	...
2547861	  757.6	  625.8	 3323.0	...
2547862	  757.2	  626.4	 3323.0	...
2547863	  757.1	  626.9	 3324.0	...
2547864	  757.1	  626.8	 3326.0	...
2547865	  757.0	  626.3	 3330.0	...
2547866	  756.9	  625.6	 3334.0	...
2547867	  756.5	  625.5	 3337.0	...
2547868	  756.0	  625.0	 3338.0	...
2547869	  755.5	  624.6	 3338.0	...
MSG	2547870 0000 _ Experiment Start
2547870	  755.9	  623.9	 3338.0	...
2547871	  756.3	  623.6	 3340.0	...
2547872	  756.1	  623.3	 3342.0	...
2547873	  755.5	  623.3	 3345.0	...
2547874	  754.9	  623.8	 3344.0	...
2547875	  755.1	  624.3	 3347.0	...
2547876	  755.4	  624.8	 3349.0	...
2547877	  755.5	  624.7	 3351.0	...
2547878	  755.4	  624.6	 3351.0	...
2547879	  755.3	  624.5	 3351.0	...
2547880	  755.2	  624.5	 3351.0	...
2547881	  754.8	  624.5	 3353.0	...
2547882	  754.4	  624.5	 3357.0	...
2547883	  754.0	  624.7	 3360.0	...
2547884	  754.0	  624.8	 3363.0	...
2547885	  754.2	  624.9	 3362.0	...
2547886	  754.4	  625.3	 3365.0	...
2547887	  754.5	  625.6	 3369.0	...
2547888	  754.5	  625.5	 3373.0	...
2547889	  754.3	  625.1	 3375.0	...
2547890	  753.9	  624.8	 3376.0	...
2547891	  753.5	  624.7	 3377.0	...
2547892	  753.1	  624.7	 3376.0	...
2547893	  752.9	  624.7	 3377.0	...
2547894	  753.1	  624.7	 3378.0	...
2547895	  753.4	  624.7	 3378.0	...
2547896	  753.8	  624.6	 3378.0	...
2547897	  753.9	  624.4	 3380.0	...
2547898	  754.3	  624.0	 3382.0	...
2547899	  754.5	  623.7	 3382.0	...
2547900	  754.4	  624.5	 3381.0	...
2547901	  754.0	  625.4	 3382.0	...
2547902	  753.1	  626.4	 3385.0	...
2547903	  752.5	  626.3	 3388.0	...
2547904	  752.0	  626.2	 3389.0	...
2547905	  752.0	  626.1	 3391.0	...
2547906	  751.9	  625.9	 3393.0	...
2547907	  751.9	  625.4	 3394.0	...
2547908	  752.0	  624.9	 3394.0	...
2547909	  752.2	  624.6	 3396.0	...
2547910	  752.3	  624.3	 3398.0	...
2547911	  752.1	  624.0	 3402.0	...
2547912	  751.9	  623.9	 3404.0	...
2547913	  751.7	  624.0	 3407.0	...
2547914	  751.7	  624.0	 3409.0	...
2547915	  751.8	  624.1	 3411.0	...
2547916	  751.6	  624.2	 3410.0	...
2547917	  751.3	  624.4	 3410.0	...
2547918	  751.0	  624.3	 3410.0	...
2547919	  751.0	  624.2	 3413.0	...
2547920	  750.7	  623.9	 3416.0	...
2547921	  750.5	  623.9	 3418.0	...
2547922	  750.3	  624.0	 3418.0	...
2547923	  750.3	  624.1	 3419.0	...
2547924	  750.4	  624.3	 3421.0	...
2547925	  750.6	  624.5	 3425.0	...
2547926	  750.8	  624.5	 3429.0	...
2547927	  750.8	  624.5	 3433.0	...
2547928	  750.7	  624.5	 3435.0	...
2547929	  750.6	  624.4	 3436.0	...
2547930	  750.5	  624.3	 3439.0	...
2547931	  750.5	  624.2	 3442.0	...
2547932	  750.3	  623.9	 3444.0	...
2547933	  750.2	  623.6	 3444.0	...
2547934	  750.1	  623.7	 3443.0	...
2547935	  750.2	  624.0	 3442.0	...
2547936	  750.4	  624.4	 3442.0	...
2547937	  750.4	  624.5	 3443.0	...
2547938	  750.2	  624.6	 3445.0	...
2547939	  750.0	  624.6	 3446.0	...
2547940	  749.6	  624.5	 3447.0	...
2547941	  749.2	  624.3	 3449.0	...
2547942	  749.4	  624.0	 3452.0	...
2547943	  749.9	  623.7	 3456.0	...
2547944	  750.4	  623.5	 3458.0	...
2547945	  750.1	  623.7	 3459.0	...
2547946	  749.8	  623.9	 3459.0	...
2547947	  749.3	  624.0	 3459.0	...
2547948	  749.2	  624.0	 3458.0	...
2547949	  749.2	  624.2	 3457.0	...
2547950	  749.4	  624.4	 3459.0	...
2547951	  749.6	  624.7	 3462.0	...
2547952	  749.7	  624.6	 3467.0	...
2547953	  750.1	  624.6	 3469.0	...
2547954	  750.4	  625.4	 3471.0	...
2547955	  750.2	  626.2	 3472.0	...
2547956	  749.8	  627.3	 3471.0	...
2547957	  749.2	  627.6	 3469.0	...
2547958	  749.1	  626.9	 3468.0	...
2547959	  749.0	  626.1	 3469.0	...
2547960	  748.9	  625.3	 3471.0	...
2547961	  748.7	  624.9	 3475.0	...
2547962	  748.5	  624.3	 3480.0	...
2547963	  748.2	  624.0	 3482.0	...
2547964	  748.2	  624.2	 3483.0	...
2547965	  748.4	  624.5	 3484.0	...
2547966	  748.5	  624.6	 3486.0	...
2547967	  748.6	  624.8	 3486.0	...
2547968	  748.6	  625.0	 3484.0	...
2547969	  748.5	  625.2	 3484.0	...
2547970	  748.5	  625.2	 3485.0	...
2547971	  748.4	  625.3	 3487.0	...
2547972	  748.2	  625.4	 3489.0	...
2547973	  748.0	  625.5	 3492.0	...
2547974	  748.0	  625.6	 3495.0	...
2547975	  748.0	  625.3	 3495.0	...
2547976	  748.1	  625.0	 3496.0	...
2547977	  748.2	  624.7	 3496.0	...
2547978	  748.2	  624.9	 3495.0	...
2547979	  748.0	  625.0	 3494.0	...
2547980	  747.7	  625.1	 3495.0	...
2547981	  747.3	  625.2	 3498.0	...
2547982	  747.5	  625.2	 3502.0	...
2547983	  747.8	  625.2	 3505.0	...
2547984	  748.3	  625.1	 3508.0	...
2547985	  748.3	  625.0	 3511.0	...
2547986	  748.4	  624.8	 3514.0	...
2547987	  748.0	  624.6	 3515.0	...
2547988	  747.7	  624.4	 3514.0	...
2547989	  747.3	  624.5	 3513.0	...
2547990	  747.2	  624.6	 3513.0	...
2547991	  747.1	  624.5	 3515.0	...
2547992	  747.3	  624.3	 3518.0	...
2547993	  747.4	  624.1	 3519.0	...
2547994	  747.2	  624.2	 3519.0	...
2547995	  746.7	  624.3	 3520.0	...
2547996	  746.3	  624.3	 3523.0	...
2547997	  746.3	  624.3	 3526.0	...
2547998	  746.2	  624.4	 3529.0	...
2547999	  746.3	  624.6	 3529.0	...
2548000	  746.6	  624.7	 3530.0	...
2548001	  746.9	  624.5	 3532.0	...
2548002	  747.1	  624.2	 3534.0	...
2548003	  747.2	  624.2	 3537.0	...
2548004	  746.9	  624.7	 3541.0	...
2548005	  746.4	  624.4	 3544.0	...
2548006	  746.0	  623.9	 3547.0	...
2548007	  745.9	  623.2	 3546.0	...
2548008	  745.9	  623.5	 3545.0	...
2548009	  745.9	  623.8	 3544.0	...
2548010	  745.9	  624.2	 3544.0	...
2548011	  746.0	  624.2	 3548.0	...
2548012	  746.2	  624.3	 3551.0	...
2548013	  746.2	  624.3	 3553.0	...
2548014	  746.2	  624.4	 3552.0	...
2548015	  745.8	  624.7	 3552.0	...
2548016	  745.4	  624.6	 3553.0	...
2548017	  745.0	  624.3	 3557.0	...
2548018	  745.2	  624.0	 3561.0	...
2548019	  745.3	  624.2	 3563.0	...
2548020	  745.4	  624.4	 3563.0	...
2548021	  745.4	  624.4	 3564.0	...
2548022	  745.1	  624.5	 3564.0	...
2548023	  744.7	  624.5	 3566.0	...
2548024	  744.3	  625.0	 3567.0	...
2548025	  744.3	  625.6	 3568.0	...
2548026	  744.3	  626.3	 3569.0	...
2548027	  744.5	  626.1	 3570.0	...
2548028	  744.7	  625.5	 3570.0	...
2548029	  744.9	  624.9	 3571.0	...
2548030	  744.7	  624.7	 3573.0	...
2548031	  744.2	  624.6	 3574.0	...
2548032	  743.7	  624.4	 3576.0	...
2548033	  744.0	  624.6	 3579.0	...
2548034	  744.3	  624.8	 3581.0	...
2548035	  744.6	  625.0	 3582.0	...
2548036	  744.4	  625.0	 3582.0	...
2548037	  744.3	  624.8	 3583.0	...
2548038	  744.4	  624.7	 3585.0	...
2548039	  744.3	  624.8	 3587.0	...
2548040	  744.1	  625.1	 3587.0	...
2548041	  744.0	  625.6	 3588.0	...
2548042	  744.0	  625.9	 3590.0	...
2548043	  743.8	  625.7	 3592.0	...
2548044	  743.6	  625.3	 3591.0	...
2548045	  743.5	  624.6	 3593.0	...
2548046	  743.6	  624.2	 3596.0	...
2548047	  743.6	  623.9	 3600.0	...
2548048	  743.7	  624.0	 3601.0	...
2548049	  744.0	  624.2	 3601.0	...
2548050	  744.3	  624.4	 3601.0	...
2548051	  744.6	  624.5	 3601.0	...
2548052	  744.4	  624.6	 3602.0	...
2548053	  744.3	  624.4	 3604.0	...
2548054	  744.2	  624.0	 3607.0	...
2548055	  744.1	  623.7	 3608.0	...
2548056	  743.9	  623.5	 3609.0	...
2548057	  743.6	  623.4	 3611.0	...
2548058	  743.5	  623.1	 3611.0	...
2548059	  743.4	  622.9	 3612.0	...
2548060	  743.3	  623.4	 3613.0	...
2548061	  743.0	  623.9	 3613.0	...
2548062	  742.7	  624.3	 3616.0	...
2548063	  742.9	  623.9	 3620.0	...
2548064	  743.3	  624.5	 3625.0	...
2548065	  743.8	  625.3	 3627.0	...
2548066	  743.7	  625.8	 3629.0	...
2548067	  743.6	  625.4	 3630.0	...
2548068	  743.3	  625.1	 3630.0	...
2548069	  743.1	  624.8	 3629.0	...
2548070	  743.0	  624.1	 3629.0	...
2548071	  743.2	  623.4	 3630.0	...
2548072	  743.5	  623.2	 3631.0	...
2548073	  743.6	  623.6	 3632.0	...
2548074	  743.5	  624.1	 3633.0	...
2548075	  743.4	  624.5	 3633.0	...
2548076	  743.2	  624.7	 3634.0	...
2548077	  743.2	  624.8	 3635.0	...
2548078	  743.3	  625.0	 3635.0	...
2548079	  743.4	  625.1	 3636.0	...
2548080	  743.5	  625.2	 3637.0	...
2548081	  743.4	  625.0	 3639.0	...
2548082	  743.4	  624.6	 3644.0	...
2548083	  743.4	  624.3	 3648.0	...
MSG	2548084 0000 _ Number On
2548084	  743.4	  624.4	 3650.0	...
2548085	  743.4	  624.8	 3650.0	...
2548086	  743.5	  625.1	 3650.0	...
2548087	  743.5	  624.9	 3652.0	...
2548088	  743.2	  624.7	 3653.0	...
2548089	  742.9	  624.5	 3655.0	...
2548090	  742.7	  624.4	 3658.0	...
2548091	  742.8	  624.3	 3661.0	...
2548092	  742.5	  624.1	 3662.0	...
2548093	  742.1	  624.1	 3660.0	...
2548094	  741.7	  624.0	 3660.0	...
2548095	  741.8	  624.3	 3663.0	...
2548096	  742.2	  624.4	 3666.0	...
2548097	  742.5	  624.2	 3667.0	...
2548098	  742.4	  623.8	 3668.0	...
2548099	  742.0	  624.2	 3671.0	...
2548100	  741.5	  624.9	 3673.0	...
2548101	  741.4	  625.4	 3677.0	...
2548102	  741.3	  625.3	 3679.0	...
2548103	  741.4	  625.3	 3680.0	...
2548104	  741.4	  625.3	 3680.0	...
2548105	  741.4	  625.3	 3681.0	...
2548106	  741.3	  625.3	 3681.0	...
2548107	  741.2	  625.3	 3682.0	...
2548108	  741.3	  625.3	 3682.0	...
2548109	  741.3	  625.3	 3683.0	...
2548110	  741.2	  625.3	 3683.0	...
2548111	  741.0	  625.1	 3684.0	...
2548112	  740.9	  625.2	 3685.0	...
2548113	  740.9	  625.2	 3687.0	...
2548114	  740.9	  625.5	 3689.0	...
2548115	  741.0	  625.6	 3691.0	...
2548116	  741.1	  625.8	 3693.0	...
2548117	  740.8	  625.9	 3694.0	...
2548118	  740.4	  625.4	 3695.0	...
2548119	  740.1	  624.8	 3695.0	...
2548120	  740.0	  624.1	 3696.0	...
2548121	  739.9	  623.8	 3697.0	...
2548122	  739.9	  623.4	 3700.0	...
2548123	  740.2	  623.9	 3702.0	...
2548124	  740.5	  624.7	 3704.0	...
2548125	  740.6	  625.2	 3704.0	...
2548126	  740.6	  624.6	 3704.0	...
2548127	  740.4	  624.1	 3705.0	...
2548128	  740.3	  624.3	 3705.0	...
2548129	  740.2	  624.5	 3705.0	...
2548130	  740.3	  624.0	 3706.0	...
2548131	  740.3	  623.4	 3706.0	...
2548132	  740.5	  622.8	 3707.0	...
2548133	  740.8	  622.7	 3709.0	...
2548134	  741.0	  622.7	 3710.0	...
2548135	  740.9	  623.1	 3710.0	...
2548136	  740.6	  624.0	 3709.0	...
2548137	  740.4	  624.9	 3710.0	...
2548138	  740.2	  625.4	 3712.0	...
2548139	  740.3	  625.3	 3713.0	...
2548140	  740.1	  624.8	 3716.0	...
2548141	  739.8	  624.3	 3719.0	...
2548142	  739.5	  624.0	 3722.0	...
2548143	  739.6	  623.8	 3722.0	...
2548144	  739.6	  623.7	 3721.0	...
2548145	  739.6	  623.9	 3721.0	...
2548146	  739.7	  624.2	 3721.0	...
2548147	  739.8	  624.5	 3722.0	...
2548148	  739.9	  625.0	 3724.0	...
2548149	  739.9	  625.5	 3727.0	...
2548150	  739.9	  625.8	 3729.0	...
2548151	  739.5	  625.7	 3730.0	...
2548152	  739.1	  625.5	 3730.0	...
2548153	  739.0	  625.0	 3731.0	...
2548154	  739.4	  624.3	 3732.0	...
2548155	  739.9	  624.3	 3733.0	...
2548156	  740.3	  625.0	 3733.0	...
2548157	  740.5	  625.6	 3733.0	...
2548158	  740.7	  625.6	 3733.0	...
2548159	  740.8	  625.6	 3734.0	...
2548160	  740.9	  625.7	 3736.0	...
2548161	  740.7	  625.8	 3738.0	...
2548162	  740.6	  625.9	 3741.0	...
2548163	  740.2	  625.6	 3742.0	...
2548164	  740.1	  625.3	 3742.0	...
2548165	  740.6	  625.0	 3741.0	...
2548166	  741.2	  625.1	 3741.0	...
2548167	  741.9	  625.1	 3743.0	...
2548168	  741.8	  624.8	 3746.0	...
2548169	  741.7	  624.2	 3752.0	...
2548170	  741.7	  624.2	 3756.0	...
2548171	  741.8	  624.7	 3758.0	...
2548172	  741.8	  625.0	 3758.0	...
2548173	  741.7	  624.8	 3758.0	...
2548174	  741.3	  624.9	 3758.0	...
2548175	  741.0	  625.1	 3757.0	...
2548176	  740.5	  625.4	 3757.0	...
2548177	  740.4	  625.5	 3756.0	...
2548178	  740.7	  625.4	 3757.0	...
2548179	  741.1	  625.4	 3758.0	...
2548180	  741.4	  625.4	 3758.0	...
2548181	  741.3	  625.7	 3758.0	...
2548182	  741.0	  625.8	 3759.0	...
2548183	  740.6	  625.9	 3760.0	...
2548184	  740.4	  625.9	 3761.0	...
EFIX R   2547152	2548184	1033	  754.3	  625.1	   3468
SSACC R  2548185
2548185	  738.5	  626.3	 3763.0	...
2548186	  736.8	  625.9	 3765.0	...
2548187	  734.0	  625.0	 3767.0	...
2548188	  732.2	  623.4	 3768.0	...
2548189	  729.0	  621.2	 3767.0	...
2548190	  726.0	  619.5	 3770.0	...
2548191	  723.0	  617.5	 3772.0	...
2548192	  719.7	  616.4	 3774.0	...
2548193	  716.6	  614.7	 3774.0	...
2548194	  713.1	  612.8	 3773.0	...
2548195	  710.9	  610.7	 3778.0	...
2548196	  709.1	  609.3	 3782.0	...
2548197	  708.5	  608.7	 3786.0	...
2548198	  708.3	  608.4	 3786.0	...
ESACC R  2548185	2548198	14	  738.5	  626.3	  708.3	  608.4	   0.75	     71
SFIX R   2548199
2548199	  708.3	  608.2	 3784.0	...
2548200	  708.4	  608.2	 3783.0	...
2548201	  708.9	  608.4	 3782.0	...
2548202	  709.8	  609.7	 3783.0	...
2548203	  710.5	  610.9	 3783.0	...
2548204	  711.9	  611.9	 3785.0	...
2548205	  713.2	  611.7	 3787.0	...
2548206	  714.8	  611.3	 3788.0	...
2548207	  715.5	  611.0	 3787.0	...
2548208	  716.0	  610.9	 3786.0	...
2548209	  716.9	  610.9	 3788.0	...
2548210	  717.6	  610.6	 3790.0	...
2548211	  718.3	  610.3	 3792.0	...
2548212	  718.4	  610.1	 3792.0	...
2548213	  718.5	  610.1	 3793.0	...
2548214	  718.6	  610.3	 3794.0	...
2548215	  718.4	  610.5	 3794.0	...
2548216	  717.9	  610.9	 3795.0	...
2548217	  717.5	  610.9	 3799.0	...
2548218	  717.2	  610.8	 3802.0	...
2548219	  717.7	  611.4	 3805.0	...
2548220	  718.3	  612.3	 3804.0	...
2548221	  718.4	  613.6	 3802.0	...
2548222	  718.0	  614.1	 3799.0	...
2548223	  717.6	  614.6	 3797.0	...
2548224	  717.6	  614.7	 3798.0	...
2548225	  717.5	  614.7	 3799.0	...
2548226	  717.4	  614.8	 3800.0	...
2548227	  717.2	  615.0	 3802.0	...
2548228	  716.9	  615.2	 3803.0	...
2548229	  716.6	  615.3	 3805.0	...
2548230	  716.1	  615.6	 3806.0	...
2548231	  715.9	  615.9	 3807.0	...
2548232	  715.9	  616.1	 3809.0	...
2548233	  716.2	  616.2	 3811.0	...
2548234	  716.5	  616.2	 3811.0	...
2548235	  716.9	  616.4	 3808.0	...
2548236	  717.0	  616.9	 3805.0	...
2548237	  717.1	  617.3	 3806.0	...
2548238	  717.0	  617.6	 3806.0	...
2548239	  716.8	  617.6	 3806.0	...
2548240	  716.6	  617.6	 3809.0	...
2548241	  716.6	  617.6	 3812.0	...
2548242	  716.6	  617.6	 3814.0	...
2548243	  716.9	  617.4	 3814.0	...
2548244	  717.2	  617.0	 3813.0	...
2548245	  717.5	  616.5	 3813.0	...
2548246	  717.4	  616.1	 3813.0	...
2548247	  717.5	  615.8	 3813.0	...
2548248	  717.6	  615.4	 3812.0	...
2548249	  718.1	  614.9	 3812.0	...
2548250	  718.5	  614.5	 3813.0	...
2548251	  718.9	  614.9	 3813.0	...
2548252	  718.9	  615.4	 3815.0	...
2548253	  718.8	  615.8	 3817.0	...
2548254	  718.6	  615.9	 3819.0	...
2548255	  718.4	  616.0	 3820.0	...
2548256	  718.5	  616.1	 3819.0	...
2548257	  718.6	  615.9	 3819.0	...
2548258	  718.5	  615.8	 3819.0	...
2548259	  718.3	  615.8	 3819.0	...
2548260	  718.1	  615.4	 3819.0	...
2548261	  718.1	  615.1	 3820.0	...
2548262	  718.1	  614.7	 3821.0	...
2548263	  718.0	  615.1	 3821.0	...
2548264	  718.3	  615.3	 3819.0	...
2548265	  718.7	  615.5	 3819.0	...
2548266	  718.5	  615.6	 3820.0	...
2548267	  717.8	  615.8	 3820.0	...
2548268	  717.2	  616.0	 3821.0	...
2548269	  717.4	  616.0	 3821.0	...
2548270	  717.7	  616.1	 3823.0	...
2548271	  718.0	  615.5	 3824.0	...
2548272	  717.9	  614.8	 3826.0	...
2548273	  717.9	  614.1	 3827.0	...
2548274	  718.0	  614.0	 3829.0	...
2548275	  717.9	  613.9	 3830.0	...
2548276	  717.7	  614.1	 3830.0	...
2548277	  717.4	  614.4	 3832.0	...
2548278	  717.2	  614.7	 3834.0	...
2548279	  717.0	  614.9	 3835.0	...
2548280	  717.2	  615.0	 3833.0	...
2548281	  717.5	  615.1	 3832.0	...
2548282	  717.8	  615.3	 3832.0	...
2548283	  718.0	  615.6	 3832.0	...
2548284	  717.6	  615.8	 3833.0	...
2548285	  717.4	  615.9	 3833.0	...
2548286	  717.2	  616.0	 3834.0	...
2548287	  717.2	  616.3	 3836.0	...
2548288	  717.3	  616.5	 3839.0	...
2548289	  717.3	  616.7	 3839.0	...
2548290	  717.2	  616.3	 3837.0	...
2548291	  717.4	  615.8	 3834.0	...
2548292	  717.6	  615.5	 3835.0	...
2548293	  717.9	  615.7	 3835.0	...
2548294	  717.9	  615.8	 3836.0	...
2548295	  718.0	  615.7	 3834.0	...
2548296	  718.2	  615.5	 3832.0	...
2548297	  718.4	  615.4	 3830.0	...
2548298	  718.2	  615.1	 3830.0	...
2548299	  717.8	  614.9	 3829.0	...
2548300	  717.5	  614.7	 3829.0	...
2548301	  717.5	  614.7	 3830.0	...
2548302	  717.5	  614.9	 3832.0	...
2548303	  717.5	  615.2	 3836.0	...
2548304	  717.6	  615.7	 3838.0	...
2548305	  717.7	  615.9	 3840.0	...
2548306	  717.5	  616.0	 3840.0	...
2548307	  717.3	  615.7	 3839.0	...
2548308	  717.0	  615.6	 3837.0	...
2548309	  716.9	  615.2	 3835.0	...
2548310	  717.3	  614.9	 3834.0	...
2548311	  717.7	  614.8	 3832.0	...
2548312	  718.1	  615.3	 3833.0	...
2548313	  718.1	  615.9	 3835.0	...
2548314	  717.9	  616.2	 3838.0	...
2548315	  717.7	  616.6	 3838.0	...
2548316	  717.6	  616.9	 3837.0	...
2548317	  717.3	  617.0	 3837.0	...
2548318	  717.2	  616.8	 3838.0	...
2548319	  716.9	  616.7	 3840.0	...
2548320	  716.8	  616.6	 3842.0	...
2548321	  717.1	  616.2	 3840.0	...
2548322	  717.5	  615.9	 3838.0	...
2548323	  717.8	  616.0	 3837.0	...
2548324	  717.7	  616.3	 3837.0	...
2548325	  717.6	  616.7	 3839.0	...
2548326	  717.3	  616.9	 3840.0	...
2548327	  717.0	  617.2	 3842.0	...
2548328	  716.6	  616.8	 3844.0	...
2548329	  716.5	  616.3	 3845.0	...
2548330	  716.4	  615.8	 3844.0	...
2548331	  716.4	  616.0	 3843.0	...
2548332	  716.4	  615.9	 3842.0	...
2548333	  716.4	  615.8	 3840.0	...
2548334	  716.8	  615.7	 3841.0	...
2548335	  717.3	  615.6	 3841.0	...
2548336	  717.4	  615.6	 3841.0	...
2548337	  717.0	  615.6	 3843.0	...
2548338	  717.1	  616.0	 3845.0	...
2548339	  717.6	  617.2	 3846.0	...
2548340	  717.7	  618.3	 3845.0	...
2548341	  717.3	  618.5	 3843.0	...
2548342	  717.0	  618.0	 3842.0	...
2548343	  717.0	  617.3	 3845.0	...
2548344	  716.9	  617.3	 3847.0	...
2548345	  716.7	  617.4	 3851.0	...
2548346	  716.6	  617.5	 3853.0	...
2548347	  716.7	  617.5	 3852.0	...
2548348	  716.6	  617.0	 3850.0	...
2548349	  717.0	  616.3	 3848.0	...
2548350	  717.5	  615.8	 3848.0	...
2548351	  718.2	  615.9	 3850.0	...
2548352	  718.3	  616.1	 3851.0	...
2548353	  718.4	  616.2	 3853.0	...
2548354	  718.5	  616.2	 3854.0	...
2548355	  718.5	  616.2	 3854.0	...
2548356	  718.6	  615.9	 3853.0	...
2548357	  718.7	  615.6	 3852.0	...
2548358	  718.7	  615.4	 3851.0	...
2548359	  718.9	  615.8	 3854.0	...
2548360	  719.0	  616.3	 3858.0	...
2548361	  719.1	  616.8	 3862.0	...
2548362	  719.1	  616.7	 3860.0	...
2548363	  719.2	  616.6	 3858.0	...
2548364	  719.1	  616.6	 3859.0	...
2548365	  719.1	  616.4	 3861.0	...
2548366	  719.0	  616.0	 3863.0	...
2548367	  719.0	  615.6	 3863.0	...
2548368	  719.0	  615.9	 3863.0	...
2548369	  719.1	  616.4	 3863.0	...
2548370	  719.1	  616.9	 3863.0	...
2548371	  718.7	  617.0	 3864.0	...
2548372	  718.3	  617.1	 3865.0	...
2548373	  717.8	  617.1	 3866.0	...
2548374	  717.5	  617.1	 3866.0	...
2548375	  717.2	  617.1	 3864.0	...
2548376	  717.0	  617.1	 3863.0	...
2548377	  717.0	  617.2	 3862.0	...
2548378	  717.2	  617.2	 3863.0	...
2548379	  717.5	  617.3	 3863.0	...
2548380	  717.7	  617.2	 3864.0	...
2548381	  717.9	  617.1	 3865.0	...
2548382	  718.1	  617.1	 3866.0	...
2548383	  718.4	  617.7	 3866.0	...
2548384	  718.4	  618.2	 3868.0	...
2548385	  718.0	  618.5	 3869.0	...
2548386	  717.5	  618.4	 3871.0	...
2548387	  717.0	  618.2	 3871.0	...
2548388	  717.1	  617.9	 3871.0	...
MSG	2548389 0000 _ Number Off
2548389	  717.2	  617.8	 3871.0	...
2548390	  717.2	  618.2	 3871.0	...
2548391	  717.1	  618.9	 3870.0	...
2548392	  717.1	  619.2	 3869.0	...
2548393	  717.1	  619.4	 3868.0	...
2548394	  717.1	  619.3	 3868.0	...
2548395	  717.1	  619.2	 3867.0	...
2548396	  717.1	  619.1	 3870.0	...
2548397	  717.7	  619.0	 3873.0	...
2548398	  718.2	  619.1	 3875.0	...
2548399	  718.7	  619.0	 3874.0	...
2548400	  718.6	  618.8	 3873.0	...
2548401	  718.4	  618.6	 3873.0	...
2548402	  718.4	  618.6	 3872.0	...
2548403	  718.4	  618.5	 3871.0	...
2548404	  718.4	  618.5	 3870.0	...
2548405	  718.4	  618.8	 3870.0	...
2548406	  718.1	  619.1	 3871.0	...
2548407	  717.8	  619.4	 3871.0	...
2548408	  718.1	  619.3	 3870.0	...
2548409	  718.8	  619.0	 3871.0	...
EFIX R   2548199	2548409	211	  717.4	  615.8	   3834
SSACC R  2548410
2548410	  720.1	  618.7	 3872.0	...
2548411	  721.3	  618.5	 3874.0	...
2548412	  723.3	  618.8	 3874.0	...
2548413	  726.7	  618.9	 3873.0	...
2548414	  730.0	  619.2	 3873.0	...
2548415	  734.0	  618.8	 3871.0	...
2548416	  737.2	  619.6	 3868.0	...
2548417	  740.0	  620.2	 3867.0	...
2548418	  742.0	  620.9	 3869.0	...
2548419	  743.5	  620.8	 3869.0	...
2548420	  744.9	  620.7	 3866.0	...
ESACC R  2548410	2548420	11	  720.1	  618.7	  744.9	  620.7	   0.53	     58
SFIX R   2548421
2548421	  745.6	  621.2	 3862.0	...
2548422	  745.5	  621.7	 3860.0	...
2548423	  745.3	  622.2	 3859.0	...
2548424	  744.8	  622.4	 3859.0	...
2548425	  743.6	  622.6	 3860.0	...
2548426	  742.0	  622.7	 3863.0	...
2548427	  740.4	  622.5	 3864.0	...
2548428	  739.1	  622.3	 3866.0	...
2548429	  738.0	  622.2	 3866.0	...
2548430	  737.0	  621.8	 3867.0	...
2548431	  736.3	  621.5	 3868.0	...
2548432	  736.0	  621.0	 3868.0	...
2548433	  736.0	  621.0	 3868.0	...
2548434	  736.2	  621.0	 3868.0	...
2548435	  736.3	  621.3	 3866.0	...
2548436	  736.4	  622.1	 3865.0	...
2548437	  736.6	  622.9	 3864.0	...
2548438	  737.0	  623.3	 3864.0	...
2548439	  737.4	  623.4	 3864.0	...
2548440	  737.3	  623.1	 3861.0	...
2548441	  737.1	  622.7	 3859.0	...
2548442	  736.8	  622.3	 3856.0	...
2548443	  736.9	  622.2	 3858.0	...
2548444	  736.8	  622.1	 3860.0	...
2548445	  736.7	  622.2	 3862.0	...
2548446	  736.7	  622.2	 3862.0	...
2548447	  736.8	  622.5	 3861.0	...
2548448	  736.7	  622.9	 3859.0	...
2548449	  736.5	  623.3	 3857.0	...
2548450	  736.3	  623.3	 3856.0	...
2548451	  736.4	  623.0	 3858.0	...
2548452	  736.6	  622.6	 3859.0	...
2548453	  736.7	  622.3	 3860.0	...
2548454	  736.9	  622.2	 3860.0	...
2548455	  737.0	  622.2	 3861.0	...
2548456	  737.1	  622.3	 3862.0	...
2548457	  737.2	  622.8	 3863.0	...
2548458	  737.0	  623.3	 3863.0	...
2548459	  736.9	  623.8	 3863.0	...
2548460	  736.8	  624.0	 3864.0	...
2548461	  736.9	  624.1	 3865.0	...
2548462	  737.0	  624.1	 3864.0	...
2548463	  736.9	  624.3	 3861.0	...
2548464	  736.7	  624.5	 3861.0	...
2548465	  736.6	  624.2	 3862.0	...
2548466	  736.7	  623.8	 3864.0	...
2548467	  736.7	  623.4	 3864.0	...
2548468	  736.8	  624.0	 3864.0	...
2548469	  736.9	  624.6	 3863.0	...
2548470	  737.0	  625.1	 3862.0	...
2548471	  737.3	  624.9	 3862.0	...
2548472	  737.5	  624.8	 3861.0	...
2548473	  737.8	  624.9	 3861.0	...
2548474	  738.1	  624.9	 3860.0	...
2548475	  738.3	  624.7	 3859.0	...
2548476	  738.0	  624.6	 3860.0	...
2548477	  737.6	  624.4	 3861.0	...
2548478	  737.2	  624.7	 3862.0	...
2548479	  737.4	  624.9	 3859.0	...
2548480	  737.8	  625.1	 3855.0	...
2548481	  738.3	  625.2	 3851.0	...
2548482	  738.3	  625.3	 3851.0	...
2548483	  737.8	  625.5	 3851.0	...
2548484	  737.4	  625.6	 3851.0	...
2548485	  737.2	  625.6	 3852.0	...
2548486	  737.4	  625.9	 3854.0	...
2548487	  737.7	  626.2	 3855.0	...
2548488	  737.7	  626.3	 3855.0	...
2548489	  737.4	  626.2	 3855.0	...
2548490	  737.1	  626.2	 3856.0	...
2548491	  737.1	  626.2	 3857.0	...
2548492	  737.2	  626.3	 3858.0	...
2548493	  737.6	  626.3	 3858.0	...
2548494	  737.9	  626.2	 3858.0	...
2548495	  738.1	  626.0	 3860.0	...
2548496	  738.1	  625.3	 3861.0	...
2548497	  738.2	  624.6	 3863.0	...
2548498	  738.6	  624.8	 3863.0	...
2548499	  738.9	  625.5	 3864.0	...
2548500	  739.1	  625.7	 3864.0	...
2548501	  739.4	  625.0	 3864.0	...
2548502	  739.7	  624.4	 3860.0	...
2548503	  739.6	  624.3	 3856.0	...
2548504	  739.1	  624.7	 3853.0	...
2548505	  739.0	  624.9	 3855.0	...
2548506	  739.5	  625.1	 3857.0	...
2548507	  739.8	  625.1	 3859.0	...
2548508	  739.6	  625.0	 3860.0	...
2548509	  739.4	  625.0	 3861.0	...
2548510	  739.4	  624.9	 3862.0	...
2548511	  739.7	  625.0	 3861.0	...
2548512	  739.9	  625.1	 3861.0	...
2548513	  740.2	  625.3	 3860.0	...
2548514	  740.2	  625.3	 3860.0	...
2548515	  740.1	  625.3	 3860.0	...
2548516	  740.1	  625.1	 3863.0	...
2548517	  740.3	  625.0	 3866.0	...
2548518	  740.4	  625.0	 3866.0	...
2548519	  740.5	  624.9	 3863.0	...
2548520	  740.5	  624.8	 3860.0	...
2548521	  740.5	  625.0	 3859.0	...
2548522	  740.5	  625.3	 3857.0	...
2548523	  740.3	  625.5	 3855.0	...
2548524	  740.0	  625.7	 3856.0	...
2548525	  739.7	  625.9	 3858.0	...
2548526	  739.7	  626.1	 3860.0	...
2548527	  739.5	  626.5	 3861.0	...
2548528	  739.0	  627.1	 3859.0	...
2548529	  738.5	  627.6	 3858.0	...
2548530	  738.6	  627.8	 3859.0	...
2548531	  738.9	  627.7	 3860.0	...
2548532	  739.2	  627.6	 3861.0	...
2548533	  739.2	  627.6	 3863.0	...
2548534	  739.0	  627.8	 3865.0	...
2548535	  738.9	  628.1	 3867.0	...
2548536	  738.8	  628.3	 3867.0	...
2548537	  738.8	  627.9	 3867.0	...
2548538	  738.9	  627.4	 3867.0	...
2548539	  738.9	  626.9	 3866.0	...
2548540	  738.7	  627.0	 3867.0	...
2548541	  738.5	  627.2	 3869.0	...
2548542	  738.5	  627.5	 3870.0	...
2548543	  738.7	  627.6	 3870.0	...
2548544	  739.0	  627.6	 3869.0	...
2548545	  739.1	  627.6	 3870.0	...
2548546	  739.0	  627.8	 3870.0	...
2548547	  739.2	  627.9	 3872.0	...
2548548	  739.2	  627.9	 3872.0	...
2548549	  739.2	  627.7	 3873.0	...
2548550	  739.2	  627.3	 3872.0	...
2548551	  739.3	  627.2	 3871.0	...
2548552	  739.4	  627.0	 3870.0	...
2548553	  739.3	  626.9	 3873.0	...
2548554	  739.2	  626.7	 3875.0	...
2548555	  739.0	  627.1	 3876.0	...
2548556	  738.9	  627.6	 3876.0	...
2548557	  738.9	  628.3	 3879.0	...
2548558	  738.9	  628.4	 3882.0	...
2548559	  739.0	  628.6	 3884.0	...
2548560	  739.0	  628.6	 3883.0	...
2548561	  739.2	  628.6	 3884.0	...
2548562	  739.3	  628.2	 3885.0	...
2548563	  739.5	  627.9	 3886.0	...
2548564	  739.4	  627.5	 3885.0	...
2548565	  739.3	  627.6	 3884.0	...
2548566	  739.3	  627.5	 3884.0	...
2548567	  739.3	  627.5	 3883.0	...
2548568	  739.4	  627.4	 3883.0	...
2548569	  739.4	  627.4	 3883.0	...
2548570	  738.9	  627.4	 3884.0	...
2548571	  738.5	  627.4	 3886.0	...
2548572	  738.1	  627.5	 3886.0	...
2548573	  738.2	  627.9	 3886.0	...
2548574	  738.2	  628.4	 3885.0	...
2548575	  738.4	  628.7	 3885.0	...
2548576	  738.5	  628.4	 3888.0	...
2548577	  738.6	  628.0	 3890.0	...
2548578	  738.7	  627.6	 3892.0	...
2548579	  738.9	  628.6	 3892.0	...
2548580	  738.5	  629.7	 3893.0	...
2548581	  738.0	  630.6	 3894.0	...
2548582	  737.8	  630.3	 3896.0	...
2548583	  738.1	  630.2	 3899.0	...
2548584	  738.5	  630.4	 3898.0	...
2548585	  738.5	  630.7	 3896.0	...
2548586	  738.5	  630.3	 3892.0	...
2548587	  738.5	  629.9	 3891.0	...
2548588	  738.5	  629.5	 3893.0	...
2548589	  738.5	  629.6	 3895.0	...
2548590	  738.7	  629.5	 3898.0	...
2548591	  739.3	  629.5	 3900.0	...
2548592	  739.8	  629.4	 3902.0	...
2548593	  740.2	  629.4	 3904.0	...
2548594	  740.3	  629.3	 3905.0	...
2548595	  740.2	  629.0	 3906.0	...
2548596	  740.0	  628.7	 3907.0	...
MSG	2548597 0000 _ Number On
2548597	  739.8	  628.4	 3908.0	...
2548598	  739.8	  628.4	 3909.0	...
2548599	  739.7	  628.4	 3910.0	...
2548600	  739.7	  628.4	 3910.0	...
2548601	  739.6	  628.3	 3910.0	...
2548602	  739.5	  628.2	 3910.0	...
2548603	  739.4	  628.3	 3911.0	...
2548604	  739.2	  628.4	 3912.0	...
2548605	  739.0	  628.4	 3912.0	...
2548606	  739.1	  628.3	 3912.0	...
2548607	  739.3	  628.2	 3910.0	...
2548608	  739.5	  628.2	 3909.0	...
2548609	  739.4	  628.6	 3909.0	...
2548610	  739.4	  628.9	 3910.0	...
2548611	  739.1	  629.3	 3911.0	...
2548612	  738.7	  629.4	 3912.0	...
2548613	  738.4	  629.5	 3916.0	...
2548614	  738.3	  629.7	 3920.0	...
2548615	  738.4	  629.8	 3921.0	...
2548616	  738.8	  629.6	 3918.0	...
2548617	  739.2	  629.2	 3919.0	...
2548618	  739.4	  628.8	 3923.0	...
2548619	  739.2	  628.6	 3927.0	...
2548620	  739.1	  628.6	 3928.0	...
2548621	  739.1	  628.5	 3929.0	...
2548622	  739.1	  628.4	 3930.0	...
2548623	  739.3	  628.3	 3930.0	...
2548624	  739.5	  628.2	 3930.0	...
2548625	  739.6	  628.2	 3930.0	...
2548626	  739.6	  628.3	 3929.0	...
2548627	  739.6	  628.5	 3926.0	...
2548628	  739.5	  628.7	 3923.0	...
2548629	  739.5	  629.1	 3921.0	...
2548630	  739.4	  629.2	 3921.0	...
2548631	  739.0	  629.5	 3922.0	...
2548632	  738.6	  629.5	 3924.0	...
2548633	  738.4	  629.4	 3926.0	...
2548634	  738.4	  629.7	 3927.0	...
2548635	  738.5	  630.3	 3926.0	...
2548636	  738.6	  630.9	 3925.0	...
2548637	  738.5	  630.5	 3924.0	...
2548638	  738.6	  629.8	 3925.0	...
2548639	  738.9	  629.0	 3926.0	...
2548640	  739.3	  629.0	 3928.0	...
2548641	  739.6	  629.0	 3929.0	...
2548642	  739.4	  629.1	 3929.0	...
2548643	  739.0	  629.5	 3931.0	...
2548644	  738.6	  629.8	 3934.0	...
2548645	  738.5	  629.7	 3937.0	...
2548646	  738.4	  629.2	 3936.0	...
2548647	  738.4	  629.3	 3938.0	...
2548648	  738.5	  629.7	 3939.0	...
2548649	  738.6	  630.1	 3940.0	...
2548650	  738.7	  629.8	 3941.0	...
2548651	  738.8	  629.6	 3941.0	...
2548652	  738.9	  629.3	 3942.0	...
2548653	  738.7	  629.6	 3941.0	...
2548654	  738.5	  629.9	 3941.0	...
2548655	  738.7	  630.1	 3943.0	...
2548656	  738.9	  630.0	 3946.0	...
2548657	  738.8	  629.8	 3948.0	...
2548658	  738.4	  629.6	 3945.0	...
2548659	  737.9	  629.6	 3942.0	...
2548660	  737.8	  629.5	 3941.0	...
2548661	  737.8	  629.9	 3944.0	...
2548662	  737.8	  630.2	 3947.0	...
2548663	  737.8	  630.3	 3948.0	...
2548664	  737.8	  630.1	 3947.0	...
2548665	  737.7	  629.9	 3947.0	...
2548666	  738.1	  629.9	 3947.0	...
2548667	  738.5	  629.9	 3946.0	...
2548668	  738.9	  629.9	 3946.0	...
2548669	  739.0	  629.8	 3946.0	...
2548670	  738.7	  629.2	 3946.0	...
2548671	  738.5	  628.6	 3946.0	...
2548672	  738.2	  628.0	 3946.0	...
2548673	  738.1	  628.0	 3946.0	...
2548674	  738.1	  628.8	 3947.0	...
2548675	  738.1	  629.7	 3947.0	...
2548676	  738.1	  630.4	 3951.0	...
2548677	  738.1	  630.1	 3955.0	...
2548678	  738.1	  629.7	 3956.0	...
2548679	  738.2	  629.4	 3954.0	...
2548680	  738.1	  629.2	 3952.0	...
2548681	  737.9	  629.2	 3953.0	...
2548682	  737.7	  629.0	 3955.0	...
2548683	  737.5	  629.0	 3955.0	...
2548684	  737.4	  629.0	 3954.0	...
2548685	  737.4	  629.2	 3953.0	...
2548686	  737.4	  629.3	 3952.0	...
2548687	  737.4	  629.4	 3952.0	...
2548688	  737.2	  629.6	 3951.0	...
2548689	  737.1	  629.7	 3951.0	...
2548690	  736.9	  629.5	 3953.0	...
2548691	  736.8	  629.0	 3954.0	...
2548692	  736.8	  628.5	 3956.0	...
2548693	  736.7	  628.4	 3957.0	...
2548694	  736.6	  628.8	 3958.0	...
2548695	  736.5	  629.3	 3958.0	...
2548696	  736.3	  629.5	 3957.0	...
2548697	  736.2	  629.3	 3955.0	...
2548698	  736.0	  629.0	 3953.0	...
2548699	  735.9	  629.0	 3953.0	...
2548700	  736.0	  628.9	 3953.0	...
2548701	  736.2	  628.8	 3953.0	...
2548702	  736.3	  628.7	 3953.0	...
2548703	  736.3	  628.7	 3952.0	...
2548704	  736.2	  628.9	 3952.0	...
2548705	  736.4	  629.1	 3952.0	...
2548706	  736.7	  629.2	 3953.0	...
2548707	  736.9	  629.3	 3954.0	...
2548708	  736.7	  629.3	 3954.0	...
2548709	  736.4	  629.3	 3954.0	...
2548710	  736.1	  629.3	 3954.0	...
2548711	  735.9	  629.3	 3952.0	...
2548712	  736.0	  629.1	 3951.0	...
2548713	  736.1	  628.7	 3953.0	...
2548714	  736.1	  628.5	 3955.0	...
2548715	  736.1	  629.0	 3957.0	...
2548716	  736.0	  629.8	 3956.0	...
2548717	  736.0	  630.4	 3954.0	...
2548718	  736.0	  630.2	 3950.0	...
2548719	  736.0	  630.1	 3947.0	...
2548720	  736.0	  629.7	 3947.0	...
2548721	  736.0	  629.3	 3949.0	...
2548722	  736.1	  628.8	 3950.0	...
2548723	  736.3	  628.7	 3950.0	...
2548724	  736.4	  628.8	 3951.0	...
2548725	  736.3	  628.9	 3952.0	...
2548726	  736.3	  629.1	 3953.0	...
2548727	  736.3	  629.2	 3953.0	...
2548728	  736.3	  629.2	 3952.0	...
2548729	  736.0	  629.4	 3951.0	...
2548730	  735.7	  629.4	 3951.0	...
2548731	  735.8	  629.5	 3950.0	...
2548732	  736.1	  629.5	 3948.0	...
2548733	  736.4	  629.6	 3946.0	...
2548734	  736.4	  629.7	 3945.0	...
2548735	  736.4	  629.7	 3946.0	...
2548736	  736.3	  629.7	 3946.0	...
2548737	  736.3	  629.5	 3946.0	...
2548738	  736.3	  629.1	 3946.0	...
2548739	  736.3	  628.9	 3947.0	...
2548740	  736.1	  628.9	 3949.0	...
2548741	  735.9	  629.3	 3948.0	...
2548742	  735.8	  629.7	 3945.0	...
2548743	  736.0	  629.9	 3942.0	...
2548744	  736.1	  629.8	 3941.0	...
2548745	  736.0	  629.7	 3942.0	...
2548746	  736.2	  629.4	 3945.0	...
2548747	  736.7	  629.4	 3949.0	...
2548748	  737.3	  629.5	 3951.0	...
2548749	  737.1	  629.7	 3950.0	...
2548750	  736.9	  630.1	 3949.0	...
2548751	  736.6	  630.5	 3949.0	...
2548752	  736.7	  630.9	 3950.0	...
2548753	  736.1	  631.1	 3951.0	...
2548754	  735.5	  631.2	 3950.0	...
2548755	  734.9	  631.4	 3950.0	...
2548756	  735.0	  631.6	 3950.0	...
2548757	  735.1	  631.4	 3950.0	...
2548758	  735.2	  631.2	 3950.0	...
2548759	  735.4	  631.0	 3950.0	...
2548760	  736.0	  630.8	 3950.0	...
2548761	  736.6	  630.6	 3950.0	...
2548762	  736.7	  630.9	 3951.0	...
2548763	  736.2	  631.4	 3952.0	...
2548764	  735.6	  632.0	 3952.0	...
2548765	  735.3	  632.1	 3953.0	...
2548766	  735.3	  632.0	 3954.0	...
2548767	  735.2	  631.9	 3954.0	...
2548768	  735.1	  631.6	 3956.0	...
2548769	  735.2	  631.4	 3957.0	...
2548770	  735.3	  631.4	 3958.0	...
2548771	  735.4	  631.8	 3957.0	...
2548772	  735.3	  632.2	 3956.0	...
2548773	  735.3	  632.0	 3955.0	...
2548774	  735.4	  631.6	 3956.0	...
2548775	  735.5	  631.3	 3957.0	...
2548776	  735.6	  631.6	 3955.0	...
2548777	  735.7	  631.9	 3952.0	...
2548778	  735.1	  632.2	 3949.0	...
2548779	  734.6	  632.3	 3950.0	...
2548780	  734.0	  632.4	 3951.0	...
2548781	  734.0	  632.4	 3950.0	...
2548782	  734.0	  632.4	 3949.0	...
2548783	  734.0	  632.3	 3947.0	...
2548784	  734.0	  632.2	 3946.0	...
2548785	  734.3	  632.2	 3950.0	...
2548786	  734.6	  631.8	 3954.0	...
2548787	  735.0	  631.5	 3958.0	...
2548788	  735.1	  631.5	 3957.0	...
2548789	  735.0	  632.1	 3956.0	...
2548790	  734.8	  632.6	 3956.0	...
2548791	  734.6	  633.0	 3955.0	...
2548792	  734.5	  633.1	 3955.0	...
2548793	  734.4	  632.9	 3954.0	...
2548794	  734.3	  632.6	 3955.0	...
2548795	  734.1	  631.7	 3955.0	...
2548796	  734.0	  630.8	 3956.0	...
2548797	  734.0	  630.8	 3956.0	...
2548798	  734.1	  631.5	 3954.0	...
2548799	  734.1	  632.0	 3951.0	...
2548800	  734.0	  631.7	 3953.0	...
2548801	  733.9	  631.4	 3957.0	...
2548802	  734.0	  631.7	 3961.0	...
2548803	  734.1	  632.0	 3961.0	...
2548804	  734.2	  632.4	 3959.0	...
2548805	  734.5	  632.4	 3957.0	...
2548806	  734.6	  632.4	 3955.0	...
2548807	  734.6	  632.5	 3953.0	...
2548808	  734.3	  632.7	 3951.0	...
2548809	  733.9	  632.9	 3949.0	...
2548810	  733.6	  632.4	 3950.0	...
2548811	  733.5	  631.8	 3952.0	...
2548812	  733.5	  631.0	 3953.0	...
2548813	  733.5	  630.8	 3953.0	...
2548814	  733.5	  630.6	 3952.0	...
2548815	  733.6	  630.6	 3952.0	...
2548816	  733.5	  630.5	 3954.0	...
2548817	  733.4	  630.7	 3957.0	...
2548818	  733.3	  631.0	 3958.0	...
2548819	  733.3	  631.2	 3953.0	...
2548820	  733.3	  631.3	 3949.0	...
2548821	  733.4	  631.8	 3948.0	...
2548822	  733.2	  632.5	 3950.0	...
2548823	  733.0	  633.2	 3952.0	...
2548824	  732.7	  633.2	 3953.0	...
2548825	  732.9	  633.1	 3952.0	...
2548826	  733.0	  633.0	 3953.0	...
2548827	  733.2	  633.0	 3956.0	...
2548828	  733.1	  632.5	 3959.0	...
2548829	  733.0	  632.0	 3961.0	...
2548830	  732.9	  631.5	 3960.0	...
2548831	  732.8	  631.6	 3959.0	...
2548832	  732.7	  631.8	 3958.0	...
2548833	  732.6	  632.1	 3958.0	...
2548834	  732.5	  632.4	 3957.0	...
2548835	  732.0	  633.0	 3957.0	...
2548836	  731.6	  633.6	 3956.0	...
2548837	  731.2	  633.8	 3954.0	...
2548838	  731.3	  633.6	 3953.0	...
2548839	  731.4	  633.5	 3953.0	...
2548840	  731.9	  633.6	 3954.0	...
2548841	  732.3	  633.0	 3955.0	...
2548842	  732.8	  632.2	 3956.0	...
2548843	  732.7	  631.6	 3956.0	...
2548844	  733.0	  631.6	 3956.0	...
2548845	  733.3	  631.6	 3954.0	...
2548846	  733.2	  631.6	 3954.0	...
2548847	  732.8	  631.7	 3954.0	...
2548848	  732.4	  632.0	 3953.0	...
2548849	  732.5	  632.9	 3952.0	...
2548850	  732.5	  633.7	 3950.0	...
2548851	  732.5	  634.5	 3949.0	...
2548852	  732.4	  634.7	 3948.0	...
2548853	  732.6	  634.5	 3950.0	...
2548854	  732.8	  634.0	 3952.0	...
2548855	  733.0	  633.5	 3953.0	...
2548856	  733.0	  633.4	 3950.0	...
2548857	  732.9	  633.7	 3947.0	...
2548858	  732.9	  633.9	 3945.0	...
2548859	  733.0	  633.9	 3945.0	...
2548860	  733.2	  633.8	 3945.0	...
2548861	  733.4	  633.7	 3945.0	...
2548862	  733.8	  633.5	 3946.0	...
2548863	  734.1	  633.2	 3947.0	...
2548864	  734.0	  632.9	 3948.0	...
2548865	  733.5	  633.0	 3948.0	...
2548866	  733.6	  633.0	 3948.0	...
2548867	  734.1	  632.9	 3948.0	...
2548868	  734.6	  632.7	 3949.0	...
2548869	  734.7	  632.6	 3949.0	...
2548870	  734.9	  632.8	 3947.0	...
2548871	  735.1	  633.2	 3944.0	...
2548872	  735.2	  633.4	 3941.0	...
2548873	  735.1	  633.1	 3941.0	...
2548874	  734.7	  633.2	 3941.0	...
2548875	  734.3	  633.9	 3940.0	...
2548876	  733.9	  634.5	 3944.0	...
2548877	  733.9	  633.7	 3949.0	...
2548878	  733.9	  632.7	 3953.0	...
2548879	  733.9	  631.8	 3952.0	...
2548880	  734.0	  632.6	 3949.0	...
2548881	  734.0	  633.4	 3947.0	...
2548882	  734.0	  634.0	 3946.0	...
2548883	  734.0	  633.9	 3947.0	...
2548884	  734.2	  633.8	 3947.0	...
2548885	  734.4	  634.1	 3947.0	...
2548886	  734.1	  634.4	 3947.0	...
2548887	  733.6	  634.8	 3946.0	...
2548888	  733.1	  634.8	 3946.0	...
2548889	  733.1	  634.6	 3946.0	...
2548890	  733.1	  634.5	 3946.0	...
2548891	  733.4	  634.3	 3947.0	...
2548892	  733.7	  634.1	 3948.0	...
2548893	  734.0	  634.0	 3949.0	...
2548894	  733.8	  634.1	 3949.0	...
2548895	  733.6	  634.2	 3950.0	...
2548896	  733.4	  634.3	 3951.0	...
2548897	  733.4	  634.3	 3951.0	...
2548898	  733.1	  634.3	 3950.0	...
2548899	  732.8	  634.3	 3948.0	...
MSG	2548900 0000 _ Number Off
2548900	  732.6	  634.4	 3946.0	...
2548901	  732.5	  634.3	 3945.0	...
2548902	  733.0	  634.3	 3945.0	...
2548903	  733.5	  634.2	 3945.0	...
2548904	  734.0	  634.2	 3944.0	...
2548905	  733.8	  634.4	 3944.0	...
2548906	  733.7	  634.6	 3944.0	...
2548907	  733.8	  634.8	 3943.0	...
2548908	  733.7	  635.0	 3945.0	...
2548909	  733.4	  635.2	 3946.0	...
2548910	  733.0	  634.9	 3948.0	...
2548911	  732.9	  634.5	 3947.0	...
2548912	  732.9	  633.9	 3947.0	...
2548913	  733.0	  633.8	 3947.0	...
2548914	  733.1	  634.1	 3947.0	...
2548915	  733.3	  634.5	 3947.0	...
2548916	  733.4	  634.9	 3948.0	...
2548917	  733.4	  635.0	 3948.0	...
2548918	  733.0	  635.2	 3949.0	...
2548919	  732.6	  635.4	 3950.0	...
2548920	  732.2	  635.6	 3949.0	...
2548921	  731.9	  635.9	 3948.0	...
2548922	  731.7	  636.2	 3948.0	...
2548923	  732.0	  635.9	 3947.0	...
2548924	  732.5	  635.5	 3948.0	...
2548925	  732.8	  635.1	 3948.0	...
2548926	  732.7	  635.1	 3945.0	...
2548927	  732.6	  635.2	 3942.0	...
2548928	  732.4	  635.3	 3942.0	...
2548929	  732.2	  635.4	 3945.0	...
2548930	  732.5	  635.3	 3947.0	...
2548931	  732.9	  635.2	 3946.0	...
2548932	  733.3	  634.9	 3944.0	...
2548933	  733.3	  634.6	 3943.0	...
2548934	  733.2	  634.3	 3945.0	...
2548935	  733.0	  634.4	 3948.0	...
2548936	  732.7	  634.9	 3951.0	...
2548937	  732.9	  635.3	 3952.0	...
2548938	  733.2	  635.4	 3952.0	...
2548939	  733.1	  635.3	 3949.0	...
2548940	  732.6	  635.1	 3946.0	...
2548941	  732.1	  635.0	 3942.0	...
2548942	  732.2	  634.8	 3942.0	...
2548943	  732.4	  634.4	 3941.0	...
2548944	  732.5	  633.9	 3941.0	...
2548945	  732.7	  633.4	 3941.0	...
2548946	  732.8	  633.3	 3941.0	...
2548947	  732.9	  633.2	 3941.0	...
2548948	  733.0	  633.5	 3941.0	...
2548949	  733.4	  633.8	 3940.0	...
2548950	  733.8	  634.1	 3940.0	...
2548951	  734.2	  634.0	 3939.0	...
2548952	  734.2	  634.0	 3938.0	...
2548953	  734.2	  634.0	 3935.0	...
2548954	  734.1	  634.1	 3933.0	...
2548955	  734.1	  634.3	 3934.0	...
2548956	  734.0	  634.4	 3935.0	...
2548957	  734.1	  634.6	 3936.0	...
2548958	  734.2	  634.7	 3934.0	...
2548959	  734.3	  634.4	 3933.0	...
2548960	  734.3	  633.9	 3934.0	...
2548961	  734.2	  633.4	 3935.0	...
2548962	  733.8	  633.3	 3935.0	...
2548963	  733.5	  633.3	 3935.0	...
2548964	  733.5	  633.6	 3936.0	...
2548965	  733.8	  634.2	 3937.0	...
2548966	  733.9	  634.7	 3938.0	...
2548967	  733.9	  635.0	 3938.0	...
2548968	  733.8	  635.0	 3939.0	...
2548969	  733.7	  635.0	 3940.0	...
2548970	  733.9	  634.9	 3941.0	...
2548971	  734.2	  635.2	 3942.0	...
2548972	  734.5	  635.4	 3941.0	...
2548973	  734.6	  635.8	 3941.0	...
2548974	  735.1	  635.8	 3940.0	...
2548975	  735.5	  635.6	 3940.0	...
2548976	  735.9	  635.3	 3939.0	...
2548977	  735.8	  635.1	 3939.0	...
2548978	  735.4	  635.2	 3939.0	...
2548979	  735.0	  635.3	 3939.0	...
2548980	  734.5	  635.4	 3941.0	...
2548981	  734.4	  635.5	 3942.0	...
2548982	  734.3	  635.3	 3942.0	...
2548983	  734.3	  635.2	 3941.0	...
2548984	  734.8	  634.9	 3940.0	...
2548985	  735.4	  634.8	 3938.0	...
2548986	  735.4	  634.6	 3939.0	...
2548987	  734.9	  634.5	 3941.0	...
2548988	  734.5	  634.5	 3942.0	...
2548989	  734.5	  634.7	 3941.0	...
2548990	  734.5	  634.9	 3939.0	...
2548991	  734.4	  634.9	 3938.0	...
2548992	  734.4	  634.9	 3937.0	...
2548993	  734.3	  635.0	 3938.0	...
2548994	  734.3	  635.0	 3939.0	...
2548995	  734.2	  634.9	 3941.0	...
2548996	  734.1	  634.8	 3940.0	...
2548997	  734.0	  634.7	 3940.0	...
2548998	  734.0	  634.6	 3942.0	...
2548999	  734.0	  634.7	 3944.0	...
2549000	  734.4	  634.9	 3946.0	...
2549001	  734.9	  635.0	 3946.0	...
2549002	  735.4	  635.0	 3945.0	...
2549003	  734.7	  634.8	 3944.0	...
2549004	  733.9	  634.9	 3943.0	...
2549005	  733.6	  635.2	 3943.0	...
2549006	  734.1	  635.3	 3944.0	...
2549007	  734.6	  635.2	 3945.0	...
2549008	  734.6	  634.9	 3946.0	...
2549009	  734.4	  634.5	 3946.0	...
2549010	  734.2	  634.2	 3946.0	...
2549011	  733.9	  634.2	 3946.0	...
2549012	  734.0	  634.3	 3947.0	...
2549013	  734.0	  634.3	 3950.0	...
2549014	  733.9	  634.3	 3952.0	...
2549015	  733.9	  634.2	 3952.0	...
2549016	  733.8	  634.3	 3950.0	...
2549017	  733.8	  634.4	 3947.0	...
2549018	  733.7	  634.4	 3943.0	...
2549019	  733.7	  634.3	 3943.0	...
2549020	  733.7	  634.1	 3943.0	...
2549021	  733.6	  634.1	 3944.0	...
2549022	  733.6	  634.1	 3946.0	...
2549023	  733.6	  634.1	 3950.0	...
2549024	  733.6	  634.0	 3953.0	...
2549025	  733.7	  634.0	 3953.0	...
2549026	  733.7	  634.0	 3953.0	...
2549027	  733.8	  634.0	 3953.0	...
2549028	  733.6	  634.0	 3951.0	...
2549029	  733.2	  633.7	 3949.0	...
2549030	  732.9	  633.5	 3948.0	...
2549031	  733.0	  633.9	 3948.0	...
2549032	  733.5	  634.6	 3949.0	...
2549033	  734.1	  635.2	 3949.0	...
2549034	  734.6	  635.1	 3950.0	...
2549035	  734.7	  635.1	 3951.0	...
2549036	  734.7	  635.2	 3952.0	...
2549037	  734.6	  635.2	 3952.0	...
2549038	  734.5	  635.3	 3952.0	...
2549039	  734.4	  635.4	 3952.0	...
2549040	  734.2	  635.4	 3952.0	...
2549041	  734.2	  635.4	 3952.0	...
2549042	  734.4	  635.7	 3953.0	...
2549043	  734.7	  636.1	 3953.0	...
2549044	  734.9	  635.8	 3953.0	...
2549045	  734.8	  635.2	 3951.0	...
2549046	  734.6	  634.7	 3949.0	...
2549047	  734.5	  634.9	 3946.0	...
2549048	  734.4	  635.2	 3946.0	...
2549049	  734.3	  635.3	 3946.0	...
2549050	  734.4	  635.2	 3945.0	...
2549051	  734.4	  635.1	 3945.0	...
2549052	  734.4	  635.2	 3948.0	...
2549053	  734.3	  635.4	 3951.0	...
2549054	  734.3	  635.5	 3954.0	...
2549055	  734.4	  635.4	 3953.0	...
2549056	  734.4	  635.4	 3951.0	...
2549057	  734.4	  635.4	 3950.0	...
2549058	  734.5	  635.4	 3950.0	...
2549059	  734.5	  635.4	 3950.0	...
2549060	  734.0	  635.5	 3951.0	...
2549061	  733.6	  635.8	 3951.0	...
2549062	  733.3	  636.1	 3951.0	...
2549063	  733.6	  636.6	 3949.0	...
2549064	  733.9	  636.9	 3947.0	...
2549065	  734.0	  637.1	 3946.0	...
2549066	  733.9	  637.2	 3948.0	...
2549067	  733.5	  637.5	 3949.0	...
2549068	  733.2	  637.7	 3947.0	...
2549069	  733.0	  637.7	 3946.0	...
2549070	  733.0	  637.1	 3946.0	...
2549071	  733.0	  636.3	 3949.0	...
2549072	  733.2	  635.8	 3953.0	...
2549073	  733.4	  635.6	 3953.0	...
2549074	  733.5	  635.7	 3953.0	...
2549075	  733.6	  635.8	 3952.0	...
2549076	  733.5	  635.9	 3955.0	...
2549077	  733.5	  635.8	 3960.0	...
2549078	  733.4	  635.8	 3966.0	...
2549079	  733.5	  636.3	 3969.0	...
2549080	  733.5	  636.7	 3969.0	...
2549081	  733.4	  637.4	 3969.0	...
2549082	  733.3	  637.5	 3968.0	...
2549083	  733.2	  637.5	 3968.0	...
2549084	  732.7	  637.4	 3965.0	...
2549085	  732.3	  637.1	 3964.0	...
2549086	  731.8	  636.6	 3963.0	...
2549087	  732.1	  636.0	 3961.0	...
2549088	  732.6	  636.6	 3960.0	...
2549089	  733.1	  637.3	 3958.0	...
2549090	  733.4	  638.2	 3959.0	...
2549091	  734.0	  638.2	 3960.0	...
2549092	  734.7	  638.2	 3961.0	...
2549093	  735.0	  638.2	 3962.0	...
2549094	  735.1	  638.3	 3962.0	...
2549095	  735.1	  638.3	 3962.0	...
2549096	  734.7	  638.0	 3963.0	...
2549097	  734.2	  637.7	 3963.0	...
2549098	  734.3	  637.4	 3963.0	...
2549099	  734.9	  637.4	 3964.0	...
2549100	  735.0	  637.6	 3965.0	...
2549101	  734.8	  637.8	 3966.0	...
2549102	  734.5	  637.9	 3969.0	...
2549103	  734.7	  637.9	 3971.0	...
2549104	  734.7	  637.5	 3973.0	...
2549105	  734.6	  637.1	 3973.0	...
2549106	  734.6	  637.1	 3972.0	...
2549107	  734.5	  637.4	 3970.0	...
2549108	  734.5	  637.7	 3970.0	...
2549109	  734.5	  637.7	 3970.0	...
2549110	  734.5	  637.8	 3970.0	...
2549111	  735.0	  638.0	 3970.0	...
2549112	  735.4	  638.1	 3972.0	...
2549113	  735.3	  638.2	 3974.0	...
MSG	2549114 0000 _ Number On
2549114	  734.6	  638.2	 3976.0	...
2549115	  734.1	  638.2	 3976.0	...
2549116	  734.3	  638.0	 3975.0	...
2549117	  734.5	  637.9	 3974.0	...
2549118	  734.6	  637.8	 3973.0	...
2549119	  734.8	  637.6	 3973.0	...
2549120	  734.9	  637.5	 3973.0	...
2549121	  735.0	  637.4	 3973.0	...
2549122	  735.0	  637.6	 3973.0	...
2549123	  735.1	  637.7	 3975.0	...
2549124	  735.1	  637.7	 3976.0	...
2549125	  735.3	  637.7	 3975.0	...
2549126	  735.5	  637.6	 3972.0	...
2549127	  735.5	  637.4	 3970.0	...
2549128	  735.4	  637.2	 3970.0	...
2549129	  735.3	  637.3	 3970.0	...
2549130	  735.4	  637.8	 3969.0	...
2549131	  735.6	  638.7	 3969.0	...
2549132	  735.6	  639.1	 3969.0	...
2549133	  735.6	  639.4	 3971.0	...
2549134	  735.6	  639.5	 3971.0	...
2549135	  735.6	  639.3	 3973.0	...
2549136	  735.6	  639.2	 3974.0	...
2549137	  735.6	  639.3	 3975.0	...
2549138	  735.3	  639.4	 3974.0	...
2549139	  735.0	  639.4	 3975.0	...
2549140	  734.5	  639.4	 3978.0	...
2549141	  734.3	  639.3	 3982.0	...
2549142	  734.0	  639.4	 3983.0	...
2549143	  733.9	  639.4	 3983.0	...
2549144	  734.3	  639.3	 3983.0	...
2549145	  734.7	  639.1	 3982.0	...
2549146	  734.9	  638.9	 3983.0	...
2549147	  734.5	  638.9	 3984.0	...
2549148	  734.2	  638.9	 3984.0	...
2549149	  734.5	  639.2	 3983.0	...
2549150	  734.8	  639.4	 3983.0	...
2549151	  735.0	  639.6	 3982.0	...
2549152	  734.8	  640.0	 3980.0	...
2549153	  734.7	  640.4	 3978.0	...
2549154	  734.7	  640.7	 3976.0	...
2549155	  734.9	  640.7	 3976.0	...
2549156	  735.0	  640.7	 3976.0	...
2549157	  735.1	  640.8	 3976.0	...
2549158	  735.2	  641.2	 3976.0	...
2549159	  735.2	  641.4	 3976.0	...
2549160	  735.3	  641.8	 3975.0	...
2549161	  735.3	  642.0	 3975.0	...
2549162	  735.3	  642.2	 3973.0	...
2549163	  735.3	  642.0	 3972.0	...
2549164	  735.1	  641.7	 3972.0	...
2549165	  734.8	  641.4	 3972.0	...
2549166	  734.6	  641.2	 3973.0	...
2549167	  734.7	  641.1	 3973.0	...
2549168	  735.2	  640.9	 3973.0	...
2549169	  735.7	  640.9	 3973.0	...
2549170	  736.1	  640.9	 3974.0	...
2549171	  736.1	  640.9	 3975.0	...
2549172	  736.1	  640.8	 3978.0	...
2549173	  736.2	  640.7	 3981.0	...
2549174	  736.2	  641.0	 3983.0	...
2549175	  736.2	  641.4	 3984.0	...
2549176	  736.4	  641.8	 3982.0	...
2549177	  736.7	  641.8	 3980.0	...
2549178	  737.0	  641.8	 3978.0	...
2549179	  736.8	  641.6	 3978.0	...
2549180	  736.7	  641.4	 3979.0	...
2549181	  736.8	  641.1	 3979.0	...
2549182	  736.9	  641.1	 3982.0	...
2549183	  736.9	  641.1	 3985.0	...
2549184	  736.6	  641.1	 3988.0	...
2549185	  736.3	  641.1	 3988.0	...
2549186	  736.1	  641.2	 3988.0	...
2549187	  735.9	  641.5	 3984.0	...
2549188	  735.8	  641.7	 3980.0	...
2549189	  735.6	  641.9	 3978.0	...
2549190	  735.7	  641.7	 3984.0	...
2549191	  736.1	  641.9	 3992.0	...
2549192	  736.1	  642.1	 3997.0	...
2549193	  736.2	  642.5	 3997.0	...
2549194	  736.1	  642.7	 3995.0	...
2549195	  736.3	  642.5	 3992.0	...
2549196	  736.3	  641.9	 3993.0	...
2549197	  736.5	  641.2	 3994.0	...
2549198	  736.7	  640.7	 3998.0	...
2549199	  736.7	  640.4	 4000.0	...
2549200	  736.2	  640.2	 4002.0	...
2549201	  735.7	  640.0	 4001.0	...
2549202	  735.8	  639.9	 4001.0	...
2549203	  736.1	  639.6	 4003.0	...
2549204	  736.4	  639.4	 4005.0	...
2549205	  736.4	  639.7	 4006.0	...
2549206	  736.5	  640.2	 4005.0	...
2549207	  736.5	  640.6	 4006.0	...
2549208	  736.6	  640.7	 4008.0	...
2549209	  736.6	  640.7	 4009.0	...
2549210	  736.6	  640.7	 4010.0	...
2549211	  736.3	  641.0	 4010.0	...
2549212	  736.0	  641.2	 4010.0	...
2549213	  735.7	  641.2	 4010.0	...
2549214	  735.8	  640.9	 4010.0	...
2549215	  736.0	  640.7	 4009.0	...
2549216	  736.2	  640.8	 4009.0	...
2549217	  736.0	  641.0	 4009.0	...
2549218	  735.8	  641.1	 4009.0	...
2549219	  735.6	  641.4	 4012.0	...
2549220	  735.5	  641.6	 4014.0	...
2549221	  735.5	  641.6	 4017.0	...
2549222	  735.2	  641.3	 4018.0	...
2549223	  735.2	  641.2	 4019.0	...
2549224	  735.1	  641.5	 4022.0	...
2549225	  734.8	  641.8	 4025.0	...
2549226	  734.5	  641.9	 4028.0	...
2549227	  734.5	  642.0	 4029.0	...
2549228	  734.6	  642.0	 4030.0	...
2549229	  734.8	  641.9	 4031.0	...
2549230	  734.9	  641.6	 4031.0	...
2549231	  735.1	  641.2	 4031.0	...
2549232	  735.3	  641.1	 4031.0	...
2549233	  735.3	  641.4	 4030.0	...
2549234	  735.2	  641.5	 4031.0	...
2549235	  735.4	  641.4	 4032.0	...
2549236	  735.6	  641.2	 4032.0	...
2549237	  735.4	  641.4	 4033.0	...
2549238	  735.0	  641.6	 4034.0	...
2549239	  734.3	  642.0	 4035.0	...
2549240	  733.9	  642.3	 4034.0	...
2549241	  733.6	  642.4	 4033.0	...
2549242	  733.6	  642.2	 4032.0	...
2549243	  733.7	  642.0	 4032.0	...
2549244	  733.7	  641.9	 4034.0	...
2549245	  734.3	  641.9	 4036.0	...
2549246	  735.0	  641.8	 4038.0	...
2549247	  735.7	  642.0	 4037.0	...
2549248	  735.8	  642.4	 4035.0	...
2549249	  735.5	  642.8	 4036.0	...
2549250	  735.1	  642.9	 4039.0	...
2549251	  734.9	  643.2	 4042.0	...
2549252	  735.0	  643.6	 4042.0	...
2549253	  735.1	  644.0	 4042.0	...
2549254	  735.3	  644.2	 4042.0	...
2549255	  735.4	  644.2	 4042.0	...
2549256	  735.4	  644.1	 4042.0	...
2549257	  735.4	  643.5	 4043.0	...
2549258	  735.4	  642.8	 4044.0	...
2549259	  735.4	  642.2	 4044.0	...
2549260	  735.2	  642.2	 4045.0	...
2549261	  735.3	  642.3	 4047.0	...
2549262	  735.5	  642.3	 4048.0	...
2549263	  735.7	  642.7	 4049.0	...
2549264	  735.4	  643.0	 4049.0	...
2549265	  735.2	  643.3	 4050.0	...
2549266	  735.4	  643.3	 4051.0	...
2549267	  735.8	  643.2	 4051.0	...
2549268	  736.1	  643.1	 4050.0	...
2549269	  736.1	  643.1	 4049.0	...
2549270	  736.0	  643.2	 4048.0	...
2549271	  735.8	  643.3	 4048.0	...
2549272	  735.8	  643.4	 4049.0	...
2549273	  735.8	  643.7	 4050.0	...
2549274	  735.6	  643.8	 4051.0	...
2549275	  735.2	  644.0	 4050.0	...
2549276	  734.9	  644.0	 4049.0	...
2549277	  734.6	  643.7	 4048.0	...
2549278	  735.0	  643.3	 4047.0	...
2549279	  735.3	  642.9	 4047.0	...
2549280	  735.7	  642.6	 4048.0	...
2549281	  735.7	  642.5	 4047.0	...
2549282	  735.7	  642.4	 4047.0	...
2549283	  735.7	  642.5	 4049.0	...
2549284	  735.9	  642.5	 4053.0	...
2549285	  736.0	  642.3	 4055.0	...
2549286	  735.7	  642.2	 4053.0	...
2549287	  735.2	  642.5	 4052.0	...
2549288	  734.8	  642.9	 4052.0	...
2549289	  734.9	  643.2	 4053.0	...
2549290	  735.0	  643.1	 4056.0	...
2549291	  735.2	  642.9	 4058.0	...
2549292	  734.9	  642.8	 4059.0	...
2549293	  734.6	  642.7	 4060.0	...
2549294	  734.2	  642.7	 4060.0	...
2549295	  734.3	  642.7	 4060.0	...
2549296	  734.4	  642.6	 4060.0	...
2549297	  734.8	  642.5	 4060.0	...
2549298	  735.1	  642.3	 4061.0	...
2549299	  735.0	  642.2	 4062.0	...
2549300	  734.9	  642.0	 4063.0	...
2549301	  735.0	  641.8	 4064.0	...
2549302	  735.4	  641.5	 4065.0	...
2549303	  735.5	  641.5	 4066.0	...
2549304	  735.5	  641.9	 4067.0	...
2549305	  735.5	  642.7	 4068.0	...
2549306	  735.7	  643.4	 4068.0	...
2549307	  735.9	  643.6	 4070.0	...
2549308	  735.3	  643.9	 4072.0	...
2549309	  734.5	  644.2	 4072.0	...
2549310	  733.8	  644.4	 4070.0	...
2549311	  734.0	  644.3	 4071.0	...
2549312	  734.3	  644.2	 4073.0	...
2549313	  734.5	  644.3	 4076.0	...
2549314	  734.6	  644.2	 4075.0	...
2549315	  734.5	  644.2	 4073.0	...
2549316	  734.6	  644.1	 4073.0	...
2549317	  734.7	  644.2	 4074.0	...
2549318	  734.9	  643.7	 4076.0	...
2549319	  734.8	  643.3	 4077.0	...
2549320	  734.8	  643.1	 4078.0	...
2549321	  735.0	  643.3	 4078.0	...
2549322	  735.4	  643.5	 4080.0	...
2549323	  735.9	  643.6	 4083.0	...
2549324	  736.2	  643.9	 4085.0	...
2549325	  736.2	  644.3	 4086.0	...
2549326	  735.9	  644.4	 4085.0	...
2549327	  735.7	  644.2	 4083.0	...
2549328	  735.5	  644.2	 4082.0	...
2549329	  735.3	  644.5	 4081.0	...
2549330	  735.1	  644.8	 4080.0	...
2549331	  734.9	  644.5	 4079.0	...
2549332	  734.8	  643.9	 4080.0	...
2549333	  734.6	  643.4	 4081.0	...
2549334	  734.5	  643.2	 4080.0	...
2549335	  734.5	  643.1	 4078.0	...
2549336	  734.6	  643.1	 4077.0	...
2549337	  734.7	  643.3	 4078.0	...
2549338	  734.8	  643.5	 4081.0	...
2549339	  734.8	  643.6	 4085.0	...
2549340	  734.8	  643.6	 4086.0	...
2549341	  734.9	  643.5	 4087.0	...
2549342	  735.1	  643.5	 4089.0	...
2549343	  735.3	  643.5	 4090.0	...
2549344	  735.3	  643.5	 4091.0	...
2549345	  735.2	  643.5	 4090.0	...
2549346	  735.1	  643.5	 4089.0	...
2549347	  735.1	  643.9	 4089.0	...
2549348	  735.1	  644.2	 4089.0	...
2549349	  735.1	  644.6	 4090.0	...
2549350	  735.1	  644.4	 4090.0	...
2549351	  735.1	  644.2	 4090.0	...
2549352	  735.2	  643.9	 4091.0	...
2549353	  735.3	  643.6	 4092.0	...
2549354	  735.4	  643.3	 4093.0	...
2549355	  735.6	  643.4	 4093.0	...
2549356	  735.5	  643.7	 4095.0	...
2549357	  735.5	  644.1	 4097.0	...
2549358	  735.4	  644.3	 4098.0	...
2549359	  735.3	  644.3	 4096.0	...
2549360	  735.2	  644.5	 4094.0	...
2549361	  735.1	  644.6	 4093.0	...
2549362	  735.0	  644.8	 4094.0	...
2549363	  735.4	  645.0	 4095.0	...
2549364	  735.9	  645.1	 4095.0	...
2549365	  736.4	  645.1	 4095.0	...
2549366	  736.4	  645.0	 4096.0	...
2549367	  736.4	  645.0	 4097.0	...
2549368	  736.5	  644.9	 4099.0	...
2549369	  736.6	  644.9	 4101.0	...
2549370	  736.6	  644.7	 4104.0	...
2549371	  736.5	  644.5	 4106.0	...
2549372	  736.4	  644.2	 4107.0	...
2549373	  736.4	  644.5	 4106.0	...
2549374	  736.7	  644.9	 4106.0	...
2549375	  737.0	  645.1	 4105.0	...
2549376	  737.0	  644.8	 4105.0	...
2549377	  736.3	  644.4	 4105.0	...
2549378	  735.7	  644.3	 4105.0	...
2549379	  735.8	  644.3	 4106.0	...
2549380	  736.2	  644.6	 4106.0	...
2549381	  736.5	  644.8	 4106.0	...
2549382	  736.5	  644.6	 4106.0	...
2549383	  736.4	  644.4	 4105.0	...
2549384	  736.6	  644.0	 4104.0	...
2549385	  736.7	  643.9	 4105.0	...
2549386	  736.8	  644.0	 4107.0	...
2549387	  736.8	  644.2	 4108.0	...
2549388	  736.7	  644.3	 4107.0	...
2549389	  736.7	  644.4	 4105.0	...
2549390	  736.6	  644.4	 4104.0	...
2549391	  736.6	  644.5	 4104.0	...
2549392	  736.6	  644.6	 4105.0	...
2549393	  736.7	  644.7	 4105.0	...
2549394	  736.7	  644.7	 4106.0	...
2549395	  736.7	  644.8	 4105.0	...
2549396	  736.6	  645.0	 4104.0	...
2549397	  736.5	  645.2	 4104.0	...
2549398	  736.4	  645.4	 4105.0	...
2549399	  736.2	  645.5	 4106.0	...
2549400	  736.2	  645.5	 4107.0	...
2549401	  736.1	  645.4	 4108.0	...
2549402	  736.2	  644.9	 4110.0	...
2549403	  736.2	  644.4	 4110.0	...
2549404	  736.2	  644.0	 4110.0	...
2549405	  736.2	  643.8	 4108.0	...
2549406	  736.2	  643.7	 4107.0	...
2549407	  736.2	  644.1	 4109.0	...
2549408	  736.1	  644.7	 4112.0	...
2549409	  736.0	  645.2	 4114.0	...
2549410	  735.9	  645.2	 4114.0	...
2549411	  736.1	  645.1	 4113.0	...
2549412	  736.2	  645.1	 4113.0	...
2549413	  736.1	  645.2	 4112.0	...
2549414	  736.0	  645.2	 4112.0	...
2549415	  736.0	  645.2	 4112.0	...
2549416	  736.1	  645.2	 4112.0	...
MSG	2549417 0000 _ Number Off
2549417	  736.1	  645.3	 4112.0	...
2549418	  736.1	  645.4	 4112.0	...
2549419	  736.0	  645.5	 4113.0	...
2549420	  736.3	  645.3	 4114.0	...
2549421	  736.4	  645.2	 4114.0	...
2549422	  736.6	  645.1	 4112.0	...
2549423	  736.4	  645.1	 4111.0	...
2549424	  736.3	  644.8	 4110.0	...
2549425	  736.2	  644.4	 4110.0	...
2549426	  736.2	  644.0	 4110.0	...
2549427	  736.2	  644.1	 4111.0	...
2549428	  736.1	  644.1	 4112.0	...
2549429	  736.2	  644.0	 4114.0	...
2549430	  736.3	  643.7	 4116.0	...
2549431	  736.5	  643.6	 4118.0	...
2549432	  736.4	  643.7	 4119.0	...
2549433	  736.4	  644.3	 4119.0	...
2549434	  736.2	  645.0	 4119.0	...
2549435	  735.9	  645.2	 4118.0	...
2549436	  735.7	  644.7	 4117.0	...
2549437	  735.6	  644.5	 4117.0	...
2549438	  736.0	  644.7	 4115.0	...
2549439	  736.3	  645.0	 4114.0	...
2549440	  736.4	  644.8	 4114.0	...
2549441	  736.3	  644.5	 4115.0	...
2549442	  736.2	  644.4	 4115.0	...
2549443	  736.2	  644.6	 4115.0	...
2549444	  736.2	  644.5	 4115.0	...
2549445	  736.1	  644.0	 4115.0	...
2549446	  736.2	  643.5	 4117.0	...
2549447	  736.3	  643.2	 4118.0	...
2549448	  736.3	  642.9	 4119.0	...
2549449	  736.2	  642.7	 4118.0	...
2549450	  736.2	  642.5	 4117.0	...
2549451	  736.4	  642.3	 4115.0	...
2549452	  736.7	  642.1	 4116.0	...
2549453	  737.1	  642.5	 4117.0	...
2549454	  737.2	  643.1	 4117.0	...
2549455	  737.1	  643.6	 4118.0	...
2549456	  736.6	  643.5	 4120.0	...
2549457	  736.1	  643.4	 4122.0	...
2549458	  735.7	  642.8	 4123.0	...
2549459	  735.8	  642.1	 4125.0	...
2549460	  736.0	  641.4	 4126.0	...
2549461	  736.1	  641.3	 4127.0	...
2549462	  736.0	  641.4	 4127.0	...
2549463	  736.0	  641.6	 4127.0	...
2549464	  735.9	  641.4	 4127.0	...
2549465	  735.9	  641.1	 4127.0	...
2549466	  735.6	  641.3	 4126.0	...
2549467	  735.5	  641.5	 4126.0	...
2549468	  735.3	  641.8	 4128.0	...
2549469	  735.3	  642.1	 4129.0	...
2549470	  735.4	  642.4	 4129.0	...
2549471	  735.5	  642.7	 4128.0	...
2549472	  735.5	  642.7	 4125.0	...
2549473	  735.5	  642.7	 4123.0	...
2549474	  735.5	  642.9	 4123.0	...
2549475	  735.7	  643.0	 4123.0	...
2549476	  735.4	  642.9	 4124.0	...
2549477	  735.2	  642.7	 4124.0	...
2549478	  735.3	  642.4	 4124.0	...
2549479	  735.7	  642.1	 4124.0	...
2549480	  736.0	  641.9	 4124.0	...
2549481	  735.9	  641.6	 4124.0	...
2549482	  736.0	  641.3	 4125.0	...
2549483	  736.0	  641.0	 4124.0	...
2549484	  736.1	  641.5	 4123.0	...
2549485	  735.9	  642.1	 4126.0	...
2549486	  735.5	  642.7	 4128.0	...
2549487	  735.0	  642.7	 4131.0	...
2549488	  734.8	  642.6	 4128.0	...
2549489	  734.8	  642.5	 4126.0	...
2549490	  735.0	  642.4	 4128.0	...
2549491	  735.0	  642.3	 4131.0	...
2549492	  735.0	  642.0	 4135.0	...
2549493	  734.8	  642.1	 4134.0	...
2549494	  734.5	  642.4	 4131.0	...
2549495	  734.3	  642.2	 4132.0	...
2549496	  734.2	  641.7	 4135.0	...
2549497	  734.1	  641.2	 4138.0	...
2549498	  734.1	  641.2	 4138.0	...
2549499	  734.1	  641.1	 4135.0	...
2549500	  734.2	  641.0	 4133.0	...
2549501	  734.6	  640.9	 4131.0	...
2549502	  734.9	  640.9	 4132.0	...
2549503	  735.0	  641.0	 4135.0	...
2549504	  734.8	  641.1	 4137.0	...
2549505	  734.8	  641.0	 4138.0	...
2549506	  734.9	  640.8	 4138.0	...
2549507	  734.8	  640.6	 4139.0	...
2549508	  734.8	  640.6	 4139.0	...
2549509	  734.7	  640.4	 4139.0	...
2549510	  734.7	  640.2	 4139.0	...
2549511	  734.7	  639.9	 4139.0	...
2549512	  734.6	  639.7	 4138.0	...
2549513	  734.5	  640.1	 4139.0	...
2549514	  734.3	  640.8	 4140.0	...
2549515	  734.3	  641.5	 4139.0	...
2549516	  734.4	  641.6	 4138.0	...
2549517	  734.7	  641.5	 4136.0	...
2549518	  734.9	  641.2	 4134.0	...
2549519	  735.3	  640.6	 4132.0	...
2549520	  735.4	  640.2	 4131.0	...
2549521	  735.7	  639.6	 4130.0	...
2549522	  735.8	  639.5	 4129.0	...
2549523	  735.8	  639.4	 4129.0	...
2549524	  735.6	  639.5	 4129.0	...
2549525	  735.4	  639.6	 4132.0	...
2549526	  735.4	  639.6	 4134.0	...
2549527	  735.5	  639.5	 4137.0	...
2549528	  735.7	  639.6	 4137.0	...
2549529	  735.9	  639.7	 4137.0	...
2549530	  735.8	  640.1	 4138.0	...
2549531	  735.6	  640.3	 4139.0	...
2549532	  735.5	  640.5	 4138.0	...
2549533	  735.6	  640.6	 4139.0	...
2549534	  735.6	  640.6	 4139.0	...
2549535	  735.3	  640.5	 4140.0	...
2549536	  735.1	  640.3	 4142.0	...
2549537	  735.1	  640.3	 4145.0	...
2549538	  734.9	  640.3	 4146.0	...
2549539	  734.5	  640.6	 4145.0	...
2549540	  734.1	  640.9	 4145.0	...
2549541	  734.0	  640.8	 4146.0	...
2549542	  734.1	  640.4	 4149.0	...
2549543	  734.1	  640.1	 4151.0	...
2549544	  734.0	  640.2	 4152.0	...
2549545	  734.0	  640.2	 4152.0	...
2549546	  734.0	  640.1	 4152.0	...
2549547	  733.8	  640.0	 4152.0	...
2549548	  733.6	  639.6	 4153.0	...
2549549	  733.3	  639.1	 4155.0	...
2549550	  733.2	  639.2	 4157.0	...
2549551	  733.1	  639.7	 4159.0	...
2549552	  733.0	  640.3	 4159.0	...
2549553	  733.0	  640.2	 4158.0	...
2549554	  732.9	  640.2	 4157.0	...
2549555	  732.6	  639.5	 4155.0	...
2549556	  732.5	  639.0	 4153.0	...
2549557	  732.4	  638.5	 4154.0	...
2549558	  732.4	  638.6	 4154.0	...
2549559	  732.4	  638.8	 4154.0	...
2549560	  732.5	  638.8	 4156.0	...
2549561	  732.4	  638.9	 4158.0	...
2549562	  732.3	  638.9	 4160.0	...
2549563	  732.3	  638.9	 4160.0	...
2549564	  732.3	  639.1	 4160.0	...
2549565	  732.4	  639.6	 4159.0	...
2549566	  732.5	  640.0	 4158.0	...
2549567	  732.5	  639.9	 4159.0	...
2549568	  732.4	  639.6	 4160.0	...
2549569	  732.2	  639.4	 4162.0	...
2549570	  732.1	  639.4	 4165.0	...
2549571	  732.1	  639.4	 4166.0	...
2549572	  731.9	  639.4	 4166.0	...
2549573	  731.7	  639.5	 4164.0	...
2549574	  731.6	  639.5	 4162.0	...
2549575	  731.5	  639.4	 4162.0	...
2549576	  731.4	  639.3	 4162.0	...
2549577	  731.4	  639.2	 4163.0	...
2549578	  731.4	  639.4	 4162.0	...
2549579	  731.4	  639.5	 4162.0	...
2549580	  731.3	  639.7	 4162.0	...
2549581	  731.2	  639.7	 4161.0	...
2549582	  731.2	  639.7	 4163.0	...
2549583	  731.5	  639.6	 4166.0	...
2549584	  732.0	  639.6	 4169.0	...
2549585	  732.4	  639.5	 4169.0	...
2549586	  732.3	  639.7	 4169.0	...
2549587	  731.9	  639.8	 4169.0	...
2549588	  731.5	  640.0	 4170.0	...
2549589	  731.3	  640.1	 4172.0	...
2549590	  731.3	  640.0	 4174.0	...
2549591	  731.7	  640.0	 4179.0	...
2549592	  732.1	  640.2	 4182.0	...
2549593	  732.4	  640.4	 4182.0	...
2549594	  732.3	  640.3	 4179.0	...
2549595	  732.1	  639.8	 4176.0	...
2549596	  732.1	  639.3	 4175.0	...
2549597	  732.2	  639.3	 4175.0	...
2549598	  732.3	  639.2	 4175.0	...
2549599	  732.3	  639.2	 4175.0	...
2549600	  732.0	  638.7	 4174.0	...
2549601	  731.8	  638.3	 4176.0	...
2549602	  731.6	  637.9	 4178.0	...
2549603	  731.6	  637.9	 4180.0	...
2549604	  731.6	  638.4	 4180.0	...
2549605	  731.5	  638.6	 4180.0	...
2549606	  731.6	  638.8	 4181.0	...
2549607	  731.8	  638.9	 4183.0	...
2549608	  732.0	  639.4	 4184.0	...
2549609	  732.0	  639.9	 4184.0	...
2549610	  732.0	  639.7	 4187.0	...
2549611	  732.0	  639.3	 4189.0	...
2549612	  732.1	  639.0	 4189.0	...
2549613	  732.1	  638.9	 4187.0	...
2549614	  732.2	  639.2	 4187.0	...
2549615	  732.2	  639.5	 4190.0	...
2549616	  732.3	  639.6	 4195.0	...
2549617	  732.3	  639.2	 4197.0	...
2549618	  731.6	  639.1	 4199.0	...
2549619	  730.8	  639.2	 4199.0	...
2549620	  730.6	  639.2	 4199.0	...
2549621	  731.0	  639.1	 4199.0	...
2549622	  731.5	  639.1	 4200.0	...
2549623	  731.4	  639.1	 4200.0	...
2549624	  731.3	  638.7	 4200.0	...
2549625	  731.3	  638.3	 4200.0	...
2549626	  731.2	  638.1	 4201.0	...
2549627	  731.2	  638.3	 4202.0	...
2549628	  731.1	  638.5	 4204.0	...
MSG	2549629 0000 _ Number On
2549629	  731.1	  638.5	 4205.0	...
2549630	  731.0	  638.4	 4203.0	...
2549631	  731.0	  638.4	 4202.0	...
2549632	  730.9	  638.4	 4202.0	...
2549633	  730.9	  638.4	 4202.0	...
2549634	  730.8	  638.3	 4202.0	...
2549635	  730.8	  638.2	 4202.0	...
2549636	  730.8	  638.6	 4203.0	...
2549637	  730.7	  639.1	 4204.0	...
2549638	  730.6	  639.5	 4206.0	...
2549639	  730.7	  639.3	 4207.0	...
2549640	  730.8	  639.0	 4207.0	...
2549641	  731.0	  638.8	 4207.0	...
2549642	  730.9	  638.7	 4206.0	...
2549643	  730.9	  638.7	 4205.0	...
2549644	  730.9	  638.4	 4204.0	...
2549645	  730.8	  638.1	 4204.0	...
2549646	  730.8	  637.7	 4206.0	...
2549647	  730.8	  637.8	 4208.0	...
2549648	  730.8	  637.8	 4210.0	...
2549649	  730.8	  637.9	 4209.0	...
2549650	  730.8	  637.7	 4208.0	...
2549651	  730.8	  637.4	 4210.0	...
2549652	  730.5	  637.3	 4212.0	...
2549653	  730.2	  637.9	 4214.0	...
2549654	  729.8	  638.6	 4214.0	...
2549655	  729.7	  638.9	 4215.0	...
2549656	  730.1	  638.5	 4215.0	...
2549657	  730.6	  638.0	 4216.0	...
2549658	  730.8	  638.0	 4216.0	...
2549659	  730.6	  637.8	 4217.0	...
2549660	  730.5	  637.5	 4216.0	...
2549661	  730.7	  637.4	 4214.0	...
2549662	  730.7	  637.6	 4212.0	...
2549663	  730.5	  637.8	 4214.0	...
2549664	  730.4	  637.8	 4218.0	...
2549665	  730.4	  637.7	 4219.0	...
2549666	  730.4	  637.7	 4217.0	...
2549667	  730.4	  637.6	 4215.0	...
2549668	  730.3	  637.4	 4214.0	...
2549669	  730.5	  637.2	 4214.0	...
2549670	  730.7	  637.6	 4213.0	...
2549671	  730.9	  638.0	 4215.0	...
2549672	  730.9	  638.4	 4216.0	...
2549673	  730.8	  637.9	 4218.0	...
2549674	  730.6	  637.3	 4219.0	...
2549675	  730.4	  637.2	 4220.0	...
2549676	  730.4	  637.5	 4222.0	...
2549677	  730.3	  637.7	 4224.0	...
2549678	  730.3	  637.7	 4226.0	...
2549679	  730.1	  637.6	 4227.0	...
2549680	  729.8	  637.5	 4226.0	...
2549681	  730.0	  637.3	 4227.0	...
2549682	  730.4	  637.1	 4228.0	...
2549683	  730.6	  636.8	 4228.0	...
2549684	  730.5	  636.7	 4227.0	...
2549685	  730.3	  637.1	 4226.0	...
2549686	  730.3	  637.4	 4225.0	...
2549687	  730.3	  637.9	 4225.0	...
2549688	  730.5	  638.0	 4224.0	...
2549689	  730.7	  638.0	 4224.0	...
2549690	  730.9	  637.7	 4225.0	...
2549691	  730.6	  637.6	 4225.0	...
2549692	  730.4	  637.7	 4226.0	...
2549693	  730.2	  638.0	 4226.0	...
2549694	  729.8	  637.8	 4230.0	...
2549695	  729.4	  637.2	 4233.0	...
2549696	  729.1	  636.6	 4236.0	...
2549697	  729.2	  636.0	 4236.0	...
2549698	  729.5	  635.8	 4235.0	...
2549699	  729.7	  635.7	 4232.0	...
2549700	  729.9	  635.6	 4230.0	...
2549701	  729.9	  635.7	 4229.0	...
2549702	  730.1	  635.7	 4229.0	...
2549703	  730.2	  636.2	 4230.0	...
2549704	  729.8	  636.7	 4230.0	...
2549705	  729.2	  637.2	 4231.0	...
2549706	  729.0	  637.3	 4231.0	...
2549707	  729.4	  637.2	 4232.0	...
2549708	  729.7	  637.2	 4233.0	...
2549709	  729.6	  637.2	 4233.0	...
2549710	  729.4	  637.2	 4236.0	...
2549711	  729.3	  637.2	 4239.0	...
2549712	  729.4	  637.1	 4242.0	...
2549713	  729.6	  637.0	 4240.0	...
2549714	  729.4	  637.0	 4238.0	...
2549715	  729.2	  637.2	 4236.0	...
2549716	  729.0	  637.3	 4238.0	...
2549717	  729.0	  637.3	 4239.0	...
2549718	  728.9	  637.1	 4240.0	...
2549719	  728.9	  637.2	 4240.0	...
2549720	  728.9	  637.3	 4239.0	...
2549721	  729.0	  637.2	 4239.0	...
2549722	  729.0	  636.9	 4238.0	...
2549723	  729.2	  636.9	 4239.0	...
2549724	  729.4	  637.0	 4240.0	...
2549725	  729.7	  637.1	 4242.0	...
2549726	  729.8	  637.0	 4244.0	...
2549727	  729.7	  636.8	 4245.0	...
2549728	  729.5	  636.8	 4246.0	...
2549729	  729.4	  637.1	 4247.0	...
2549730	  729.4	  637.5	 4245.0	...
2549731	  729.5	  637.8	 4242.0	...
2549732	  729.7	  638.0	 4238.0	...
2549733	  729.8	  638.0	 4237.0	...
2549734	  729.9	  638.0	 4236.0	...
2549735	  729.8	  638.1	 4236.0	...
2549736	  729.5	  638.0	 4236.0	...
2549737	  729.3	  637.7	 4236.0	...
2549738	  729.2	  637.4	 4237.0	...
2549739	  729.1	  637.3	 4239.0	...
2549740	  728.9	  637.4	 4241.0	...
2549741	  729.1	  637.5	 4240.0	...
2549742	  729.4	  637.6	 4239.0	...
2549743	  729.5	  637.7	 4238.0	...
2549744	  729.4	  637.6	 4238.0	...
2549745	  729.6	  637.6	 4238.0	...
2549746	  729.9	  637.6	 4238.0	...
2549747	  730.0	  637.6	 4238.0	...
2549748	  729.9	  637.7	 4236.0	...
2549749	  729.7	  637.9	 4232.0	...
2549750	  729.7	  638.4	 4232.0	...
2549751	  729.6	  638.8	 4234.0	...
2549752	  729.5	  638.9	 4237.0	...
2549753	  729.1	  638.9	 4237.0	...
2549754	  728.9	  638.7	 4237.0	...
2549755	  728.8	  638.3	 4236.0	...
2549756	  729.1	  637.9	 4233.0	...
2549757	  729.3	  637.6	 4230.0	...
2549758	  729.4	  637.7	 4227.0	...
2549759	  729.5	  637.7	 4227.0	...
2549760	  729.6	  637.8	 4227.0	...
2549761	  729.5	  637.3	 4227.0	...
2549762	  729.5	  636.8	 4226.0	...
2549763	  729.5	  636.5	 4226.0	...
2549764	  729.5	  637.0	 4226.0	...
2549765	  729.7	  637.6	 4227.0	...
2549766	  729.8	  638.0	 4227.0	...
2549767	  730.0	  638.0	 4228.0	...
2549768	  730.1	  637.9	 4229.0	...
2549769	  730.2	  637.7	 4229.0	...
2549770	  730.2	  637.5	 4227.0	...
2549771	  730.2	  637.4	 4225.0	...
2549772	  730.2	  637.5	 4223.0	...
2549773	  730.1	  637.5	 4222.0	...
2549774	  730.0	  637.5	 4221.0	...
2549775	  729.8	  637.4	 4224.0	...
2549776	  729.7	  637.3	 4227.0	...
2549777	  729.5	  637.5	 4229.0	...
2549778	  729.5	  637.8	 4229.0	...
2549779	  729.5	  638.1	 4227.0	...
2549780	  729.8	  638.1	 4225.0	...
2549781	  730.0	  638.1	 4223.0	...
2549782	  730.1	  637.7	 4221.0	...
2549783	  730.1	  637.4	 4219.0	...
2549784	  730.0	  637.1	 4219.0	...
2549785	  730.0	  637.2	 4220.0	...
2549786	  730.4	  637.3	 4221.0	...
2549787	  730.8	  637.4	 4218.0	...
2549788	  731.2	  636.8	 4215.0	...
2549789	  731.3	  636.3	 4213.0	...
2549790	  731.4	  635.3	 4213.0	...
2549791	  731.8	  634.9	 4213.0	...
2549792	  732.0	  634.8	 4211.0	...
2549793	  731.8	  635.2	 4211.0	...
2549794	  731.3	  635.5	 4211.0	...
2549795	  730.9	  635.5	 4211.0	...
2549796	  731.1	  635.4	 4210.0	...
2549797	  731.2	  635.2	 4212.0	...
2549798	  731.3	  635.0	 4214.0	...
2549799	  731.2	  634.9	 4217.0	...
2549800	  731.2	  635.1	 4219.0	...
2549801	  731.3	  635.2	 4219.0	...
2549802	  731.4	  635.2	 4217.0	...
2549803	  731.4	  635.6	 4212.0	...
2549804	  731.5	  635.9	 4207.0	...
2549805	  731.5	  635.7	 4207.0	...
2549806	  731.8	  635.1	 4209.0	...
2549807	  732.0	  634.6	 4210.0	...
2549808	  732.0	  634.8	 4210.0	...
2549809	  731.9	  634.9	 4209.0	...
2549810	  731.8	  634.8	 4209.0	...
2549811	  731.7	  634.8	 4210.0	...
2549812	  731.7	  634.8	 4210.0	...
2549813	  731.9	  634.7	 4209.0	...
2549814	  732.3	  634.6	 4206.0	...
2549815	  732.1	  634.4	 4204.0	...
2549816	  731.4	  634.8	 4202.0	...
2549817	  730.6	  635.3	 4201.0	...
2549818	  730.8	  635.5	 4199.0	...
2549819	  731.1	  635.5	 4197.0	...
2549820	  731.4	  635.5	 4196.0	...
2549821	  731.4	  635.6	 4196.0	...
2549822	  731.4	  635.7	 4195.0	...
2549823	  731.5	  635.7	 4194.0	...
2549824	  731.6	  635.6	 4193.0	...
2549825	  731.6	  635.2	 4191.0	...
2549826	  731.7	  634.9	 4190.0	...
2549827	  731.8	  635.0	 4188.0	...
2549828	  731.9	  635.4	 4186.0	...
2549829	  732.0	  635.6	 4185.0	...
2549830	  732.0	  635.5	 4184.0	...
2549831	  732.0	  635.2	 4185.0	...
2549832	  732.0	  635.1	 4186.0	...
2549833	  732.0	  634.9	 4185.0	...
2549834	  732.2	  634.8	 4180.0	...
2549835	  732.5	  635.2	 4174.0	...
2549836	  732.9	  635.7	 4171.0	...
2549837	  733.1	  636.1	 4169.0	...
2549838	  733.2	  636.1	 4170.0	...
2549839	  733.0	  636.2	 4171.0	...
2549840	  732.9	  636.4	 4172.0	...
2549841	  732.7	  636.5	 4171.0	...
2549842	  732.5	  636.5	 4169.0	...
2549843	  732.4	  636.4	 4168.0	...
2549844	  732.4	  636.2	 4169.0	...
2549845	  732.4	  636.0	 4169.0	...
2549846	  732.7	  635.6	 4166.0	...
2549847	  732.9	  635.3	 4162.0	...
2549848	  733.2	  635.1	 4158.0	...
2549849	  733.1	  635.2	 4157.0	...
2549850	  732.9	  635.2	 4156.0	...
2549851	  732.7	  635.1	 4156.0	...
2549852	  732.5	  635.0	 4156.0	...
2549853	  732.4	  634.9	 4156.0	...
2549854	  732.3	  634.7	 4155.0	...
2549855	  732.4	  634.4	 4155.0	...
2549856	  732.6	  634.3	 4156.0	...
2549857	  732.8	  634.3	 4155.0	...
2549858	  732.9	  634.3	 4152.0	...
2549859	  732.9	  634.4	 4147.0	...
2549860	  732.8	  634.6	 4144.0	...
2549861	  732.8	  634.9	 4144.0	...
2549862	  732.6	  635.2	 4145.0	...
2549863	  732.4	  635.4	 4145.0	...
2549864	  732.2	  635.5	 4143.0	...
2549865	  732.1	  635.4	 4142.0	...
2549866	  732.2	  635.2	 4139.0	...
2549867	  732.3	  635.1	 4136.0	...
2549868	  732.8	  635.3	 4133.0	...
2549869	  733.1	  635.5	 4133.0	...
2549870	  733.3	  635.4	 4132.0	...
2549871	  733.4	  635.3	 4131.0	...
2549872	  733.4	  635.2	 4131.0	...
2549873	  733.4	  635.2	 4130.0	...
2549874	  733.4	  634.8	 4129.0	...
2549875	  733.7	  634.4	 4128.0	...
2549876	  734.0	  634.0	 4128.0	...
2549877	  734.3	  633.7	 4127.0	...
2549878	  734.2	  633.4	 4126.0	...
2549879	  734.2	  633.1	 4121.0	...
2549880	  734.4	  633.1	 4117.0	...
2549881	  734.5	  633.1	 4114.0	...
2549882	  734.3	  633.1	 4113.0	...
2549883	  733.8	  633.1	 4113.0	...
2549884	  733.4	  633.1	 4114.0	...
2549885	  733.4	  633.4	 4112.0	...
2549886	  733.7	  633.7	 4110.0	...
2549887	  734.1	  634.1	 4108.0	...
2549888	  734.4	  633.4	 4106.0	...
2549889	  734.4	  632.8	 4104.0	...
2549890	  734.3	  632.2	 4103.0	...
2549891	  734.1	  632.2	 4106.0	...
2549892	  733.7	  632.1	 4110.0	...
2549893	  733.4	  632.1	 4108.0	...
2549894	  733.7	  632.0	 4103.0	...
2549895	  734.2	  631.9	 4099.0	...
2549896	  734.8	  631.9	 4099.0	...
2549897	  734.8	  631.8	 4099.0	...
2549898	  734.8	  631.7	 4099.0	...
2549899	  734.8	  631.7	 4100.0	...
2549900	  734.8	  631.9	 4100.0	...
2549901	  734.8	  632.2	 4098.0	...
2549902	  734.8	  632.0	 4095.0	...
2549903	  734.9	  631.7	 4093.0	...
2549904	  735.1	  631.3	 4091.0	...
2549905	  735.2	  631.3	 4091.0	...
2549906	  735.2	  631.3	 4088.0	...
2549907	  735.1	  631.2	 4086.0	...
2549908	  735.0	  631.0	 4085.0	...
2549909	  735.0	  630.8	 4085.0	...
2549910	  734.8	  630.5	 4086.0	...
2549911	  734.7	  630.4	 4084.0	...
2549912	  734.6	  630.8	 4081.0	...
2549913	  734.9	  631.5	 4078.0	...
2549914	  735.0	  632.1	 4077.0	...
2549915	  735.1	  632.0	 4076.0	...
2549916	  735.0	  631.7	 4075.0	...
2549917	  735.1	  631.4	 4075.0	...
2549918	  735.2	  631.6	 4075.0	...
2549919	  735.4	  631.9	 4077.0	...
2549920	  735.6	  632.3	 4078.0	...
2549921	  735.5	  632.3	 4078.0	...
2549922	  735.3	  632.3	 4077.0	...
2549923	  735.2	  632.3	 4076.0	...
2549924	  735.2	  631.9	 4076.0	...
2549925	  735.2	  631.7	 4076.0	...
2549926	  735.2	  631.5	 4075.0	...
2549927	  735.1	  632.0	 4074.0	...
2549928	  734.7	  632.4	 4074.0	...
2549929	  734.4	  632.8	 4074.0	...
2549930	  734.1	  632.8	 4073.0	...
MSG	2549931 0000 _ Number Off
2549931	  734.3	  632.6	 4073.0	...
2549932	  734.4	  632.5	 4073.0	...
2549933	  734.5	  632.4	 4074.0	...
2549934	  734.4	  632.2	 4072.0	...
2549935	  734.4	  631.9	 4072.0	...
2549936	  734.3	  631.7	 4073.0	...
2549937	  734.3	  631.6	 4072.0	...
2549938	  734.2	  631.1	 4069.0	...
2549939	  734.1	  630.7	 4066.0	...
2549940	  734.0	  630.4	 4065.0	...
2549941	  734.1	  630.5	 4065.0	...
2549942	  734.2	  630.6	 4063.0	...
2549943	  734.5	  630.7	 4059.0	...
2549944	  734.6	  630.6	 4055.0	...
2549945	  734.8	  630.5	 4054.0	...
2549946	  735.0	  630.4	 4055.0	...
2549947	  735.1	  630.4	 4056.0	...
2549948	  735.1	  630.4	 4057.0	...
2549949	  735.1	  630.3	 4056.0	...
2549950	  735.2	  630.1	 4055.0	...
2549951	  735.2	  629.9	 4054.0	...
2549952	  735.0	  630.2	 4055.0	...
2549953	  734.4	  630.7	 4056.0	...
2549954	  734.0	  631.2	 4057.0	...
2549955	  733.9	  631.2	 4057.0	...
2549956	  734.1	  630.4	 4057.0	...
2549957	  734.2	  629.7	 4056.0	...
2549958	  734.3	  629.3	 4055.0	...
2549959	  734.4	  629.3	 4054.0	...
2549960	  734.5	  629.3	 4053.0	...
2549961	  734.8	  629.6	 4052.0	...
2549962	  735.0	  630.0	 4051.0	...
2549963	  735.3	  630.4	 4050.0	...
2549964	  735.2	  630.5	 4049.0	...
2549965	  735.2	  629.7	 4048.0	...
2549966	  735.1	  628.9	 4047.0	...
2549967	  734.8	  628.0	 4043.0	...
2549968	  734.5	  627.9	 4039.0	...
2549969	  734.5	  627.7	 4036.0	...
2549970	  734.8	  627.6	 4038.0	...
2549971	  734.8	  627.7	 4037.0	...
2549972	  734.5	  627.9	 4035.0	...
2549973	  734.2	  628.1	 4032.0	...
2549974	  734.4	  628.2	 4032.0	...
2549975	  734.5	  628.2	 4031.0	...
2549976	  734.7	  628.2	 4031.0	...
2549977	  734.7	  628.2	 4033.0	...
2549978	  734.8	  628.1	 4037.0	...
2549979	  734.8	  628.1	 4039.0	...
2549980	  734.7	  627.9	 4037.0	...
2549981	  734.7	  627.6	 4035.0	...
2549982	  734.5	  627.3	 4034.0	...
2549983	  734.2	  627.2	 4034.0	...
2549984	  733.9	  627.4	 4033.0	...
2549985	  733.8	  627.6	 4033.0	...
2549986	  733.9	  628.0	 4031.0	...
2549987	  733.9	  628.3	 4029.0	...
2549988	  734.0	  628.4	 4027.0	...
2549989	  734.0	  628.2	 4027.0	...
2549990	  734.0	  627.9	 4028.0	...
2549991	  734.1	  628.2	 4030.0	...
2549992	  734.3	  628.7	 4030.0	...
2549993	  734.5	  629.2	 4030.0	...
2549994	  734.7	  628.4	 4031.0	...
2549995	  734.6	  627.6	 4031.0	...
2549996	  734.5	  627.0	 4031.0	...
2549997	  734.3	  627.3	 4032.0	...
2549998	  734.1	  627.7	 4033.0	...
2549999	  734.1	  627.7	 4034.0	...
2550000	  734.1	  627.7	 4035.0	...
2550001	  734.0	  627.8	 4036.0	...
2550002	  733.9	  628.0	 4038.0	...
2550003	  733.7	  628.2	 4039.0	...
2550004	  733.6	  628.2	 4039.0	...
2550005	  733.5	  628.2	 4039.0	...
2550006	  733.5	  628.2	 4039.0	...
2550007	  733.7	  628.2	 4040.0	...
2550008	  733.8	  628.3	 4042.0	...
2550009	  733.9	  628.5	 4043.0	...
2550010	  734.1	  628.4	 4045.0	...
2550011	  734.4	  628.1	 4043.0	...
2550012	  734.6	  627.8	 4042.0	...
2550013	  734.5	  627.6	 4041.0	...
2550014	  734.2	  627.6	 4041.0	...
2550015	  733.8	  627.7	 4040.0	...
2550016	  733.5	  627.9	 4039.0	...
2550017	  733.4	  627.8	 4039.0	...
2550018	  733.4	  627.6	 4041.0	...
2550019	  733.4	  627.4	 4043.0	...
2550020	  733.5	  627.7	 4044.0	...
2550021	  733.6	  628.1	 4045.0	...
2550022	  733.7	  627.7	 4046.0	...
2550023	  733.8	  627.1	 4047.0	...
2550024	  734.0	  626.4	 4047.0	...
2550025	  734.1	  626.2	 4047.0	...
2550026	  734.2	  626.5	 4046.0	...
2550027	  733.6	  627.0	 4045.0	...
2550028	  733.0	  627.4	 4043.0	...
2550029	  732.8	  627.2	 4044.0	...
2550030	  733.1	  627.4	 4047.0	...
2550031	  733.5	  627.7	 4048.0	...
2550032	  733.4	  627.9	 4047.0	...
2550033	  733.3	  627.7	 4050.0	...
2550034	  733.2	  627.4	 4053.0	...
2550035	  733.1	  627.3	 4054.0	...
2550036	  733.1	  627.4	 4052.0	...
2550037	  733.4	  627.6	 4051.0	...
2550038	  733.8	  627.7	 4052.0	...
2550039	  734.2	  627.6	 4053.0	...
2550040	  734.4	  627.5	 4053.0	...
2550041	  734.4	  627.4	 4053.0	...
2550042	  734.4	  627.3	 4053.0	...
2550043	  734.5	  627.3	 4053.0	...
2550044	  734.5	  627.2	 4052.0	...
2550045	  734.6	  627.5	 4051.0	...
2550046	  734.6	  627.8	 4050.0	...
2550047	  734.6	  627.4	 4052.0	...
2550048	  734.7	  626.6	 4053.0	...
2550049	  734.6	  625.9	 4054.0	...
2550050	  734.4	  625.9	 4054.0	...
2550051	  734.2	  626.0	 4054.0	...
2550052	  734.3	  626.0	 4054.0	...
2550053	  734.6	  626.1	 4054.0	...
2550054	  735.0	  626.4	 4056.0	...
2550055	  734.9	  626.7	 4058.0	...
2550056	  734.7	  626.9	 4061.0	...
2550057	  734.7	  627.2	 4064.0	...
2550058	  734.8	  627.3	 4065.0	...
2550059	  734.8	  627.4	 4066.0	...
2550060	  734.8	  627.1	 4066.0	...
2550061	  734.8	  626.8	 4067.0	...
2550062	  734.5	  626.8	 4068.0	...
2550063	  734.2	  627.1	 4067.0	...
2550064	  734.0	  627.4	 4066.0	...
2550065	  734.1	  627.4	 4068.0	...
2550066	  734.0	  626.8	 4070.0	...
2550067	  734.0	  626.1	 4072.0	...
2550068	  734.1	  625.5	 4071.0	...
2550069	  734.3	  625.6	 4071.0	...
2550070	  734.5	  625.9	 4072.0	...
2550071	  734.5	  626.2	 4073.0	...
2550072	  734.6	  626.4	 4073.0	...
2550073	  734.6	  626.4	 4073.0	...
2550074	  734.6	  626.4	 4075.0	...
2550075	  734.5	  626.0	 4075.0	...
2550076	  734.4	  625.6	 4075.0	...
2550077	  734.2	  625.2	 4074.0	...
2550078	  734.0	  625.0	 4073.0	...
2550079	  734.0	  625.0	 4073.0	...
2550080	  734.1	  625.2	 4074.0	...
2550081	  734.2	  625.5	 4075.0	...
2550082	  734.2	  625.6	 4077.0	...
2550083	  734.2	  626.0	 4076.0	...
2550084	  734.2	  626.4	 4075.0	...
2550085	  734.4	  626.4	 4077.0	...
2550086	  734.6	  626.0	 4083.0	...
2550087	  734.5	  625.5	 4089.0	...
2550088	  734.2	  625.5	 4091.0	...
2550089	  734.0	  625.5	 4091.0	...
2550090	  734.1	  626.3	 4090.0	...
2550091	  734.2	  627.1	 4089.0	...
2550092	  734.2	  627.8	 4089.0	...
2550093	  734.2	  627.7	 4088.0	...
2550094	  734.2	  627.6	 4087.0	...
2550095	  734.2	  627.3	 4087.0	...
2550096	  733.9	  626.9	 4087.0	...
2550097	  733.6	  626.7	 4087.0	...
2550098	  733.4	  626.9	 4088.0	...
2550099	  733.6	  627.5	 4088.0	...
2550100	  733.8	  628.0	 4089.0	...
2550101	  733.8	  627.9	 4092.0	...
2550102	  733.8	  627.6	 4094.0	...
2550103	  733.7	  627.2	 4097.0	...
2550104	  733.9	  627.2	 4098.0	...
2550105	  734.0	  627.5	 4098.0	...
2550106	  733.9	  627.8	 4097.0	...
2550107	  733.5	  627.3	 4097.0	...
2550108	  733.3	  626.4	 4098.0	...
2550109	  733.3	  625.5	 4100.0	...
2550110	  733.4	  625.5	 4101.0	...
2550111	  733.3	  625.3	 4101.0	...
2550112	  733.3	  625.1	 4101.0	...
2550113	  733.3	  624.9	 4100.0	...
2550114	  733.4	  625.0	 4100.0	...
2550115	  733.2	  625.3	 4100.0	...
2550116	  732.9	  625.7	 4101.0	...
2550117	  732.6	  626.1	 4103.0	...
2550118	  732.6	  626.4	 4103.0	...
2550119	  732.6	  626.6	 4102.0	...
2550120	  732.7	  626.9	 4101.0	...
2550121	  732.8	  627.5	 4103.0	...
2550122	  733.2	  628.0	 4105.0	...
2550123	  733.5	  627.6	 4107.0	...
2550124	  733.6	  626.8	 4107.0	...
2550125	  733.6	  626.1	 4107.0	...
2550126	  733.7	  626.1	 4106.0	...
2550127	  733.7	  625.8	 4106.0	...
2550128	  733.8	  625.4	 4107.0	...
2550129	  733.8	  624.9	 4107.0	...
2550130	  733.3	  625.0	 4108.0	...
2550131	  732.9	  625.3	 4108.0	...
2550132	  732.6	  625.7	 4108.0	...
2550133	  732.7	  626.0	 4109.0	...
2550134	  732.8	  626.3	 4111.0	...
2550135	  732.7	  626.6	 4113.0	...
2550136	  732.5	  626.8	 4115.0	...
2550137	  732.4	  626.9	 4115.0	...
2550138	  732.5	  626.8	 4114.0	...
2550139	  732.8	  626.7	 4112.0	...
2550140	  733.2	  626.7	 4112.0	...
2550141	  733.1	  626.5	 4113.0	...
MSG	2550142 0000 _ Number On
2550142	  733.0	  626.3	 4114.0	...
2550143	  732.9	  626.2	 4116.0	...
2550144	  732.9	  626.1	 4117.0	...
2550145	  732.9	  626.1	 4118.0	...
2550146	  732.8	  626.1	 4118.0	...
2550147	  732.7	  626.0	 4118.0	...
2550148	  732.9	  625.8	 4119.0	...
2550149	  733.2	  625.3	 4120.0	...
2550150	  733.4	  624.8	 4120.0	...
2550151	  733.4	  624.6	 4120.0	...
2550152	  733.5	  625.4	 4120.0	...
2550153	  733.7	  626.2	 4120.0	...
2550154	  733.7	  626.6	 4120.0	...
2550155	  733.5	  626.5	 4118.0	...
2550156	  733.0	  626.2	 4117.0	...
2550157	  732.6	  626.0	 4118.0	...
2550158	  732.3	  626.1	 4120.0	...
2550159	  732.5	  626.4	 4123.0	...
2550160	  732.6	  626.5	 4123.0	...
2550161	  732.6	  626.4	 4124.0	...
2550162	  732.4	  626.7	 4125.0	...
2550163	  732.3	  627.1	 4125.0	...
2550164	  732.2	  626.9	 4128.0	...
2550165	  732.0	  626.4	 4130.0	...
2550166	  731.9	  626.4	 4133.0	...
2550167	  731.7	  626.9	 4134.0	...
2550168	  731.5	  627.0	 4135.0	...
2550169	  731.3	  626.6	 4137.0	...
2550170	  731.2	  626.2	 4139.0	...
2550171	  731.3	  626.2	 4140.0	...
2550172	  731.3	  626.3	 4140.0	...
2550173	  731.3	  626.2	 4139.0	...
2550174	  731.4	  626.6	 4139.0	...
2550175	  731.5	  626.8	 4139.0	...
2550176	  731.6	  627.0	 4138.0	...
2550177	  731.6	  626.8	 4137.0	...
2550178	  731.6	  626.9	 4136.0	...
2550179	  731.6	  627.0	 4137.0	...
2550180	  731.6	  627.0	 4139.0	...
2550181	  731.5	  627.3	 4142.0	...
2550182	  731.4	  627.6	 4143.0	...
2550183	  731.0	  627.7	 4146.0	...
2550184	  730.8	  627.6	 4148.0	...
2550185	  730.9	  627.3	 4150.0	...
2550186	  731.3	  627.2	 4150.0	...
2550187	  731.7	  627.0	 4151.0	...
2550188	  731.6	  627.1	 4151.0	...
2550189	  731.4	  627.3	 4151.0	...
2550190	  731.0	  626.9	 4150.0	...
2550191	  730.8	  626.4	 4149.0	...
2550192	  730.6	  625.8	 4147.0	...
2550193	  730.6	  625.8	 4146.0	...
2550194	  730.7	  625.9	 4144.0	...
2550195	  730.7	  626.0	 4145.0	...
2550196	  730.6	  626.7	 4147.0	...
2550197	  730.5	  627.5	 4149.0	...
2550198	  730.8	  627.3	 4150.0	...
2550199	  731.2	  626.4	 4150.0	...
2550200	  731.5	  625.5	 4150.0	...
2550201	  731.5	  625.6	 4150.0	...
2550202	  731.4	  626.0	 4150.0	...
2550203	  731.3	  626.3	 4153.0	...
2550204	  731.2	  626.0	 4157.0	...
2550205	  731.0	  625.4	 4162.0	...
2550206	  730.7	  624.7	 4162.0	...
2550207	  730.6	  625.3	 4161.0	...
2550208	  730.7	  626.0	 4160.0	...
2550209	  730.7	  626.7	 4160.0	...
2550210	  730.7	  626.7	 4159.0	...
2550211	  730.6	  626.5	 4161.0	...
2550212	  730.5	  626.4	 4164.0	...
2550213	  730.4	  626.3	 4167.0	...
2550214	  730.3	  626.4	 4167.0	...
2550215	  730.3	  626.3	 4167.0	...
2550216	  730.4	  625.8	 4167.0	...
2550217	  730.5	  625.4	 4167.0	...
2550218	  730.6	  625.1	 4169.0	...
2550219	  730.9	  625.1	 4171.0	...
2550220	  730.9	  625.0	 4173.0	...
2550221	  730.6	  625.0	 4172.0	...
2550222	  730.4	  625.4	 4171.0	...
2550223	  730.6	  625.8	 4172.0	...
2550224	  730.8	  626.1	 4174.0	...
2550225	  730.8	  626.0	 4175.0	...
2550226	  730.5	  625.6	 4177.0	...
2550227	  730.1	  625.3	 4178.0	...
2550228	  730.0	  625.2	 4180.0	...
2550229	  730.2	  625.5	 4182.0	...
2550230	  730.5	  625.9	 4182.0	...
2550231	  730.5	  626.0	 4181.0	...
2550232	  730.4	  626.0	 4180.0	...
2550233	  730.2	  625.8	 4178.0	...
2550234	  729.8	  625.9	 4178.0	...
2550235	  729.4	  626.4	 4178.0	...
2550236	  729.3	  626.9	 4178.0	...
2550237	  729.2	  627.1	 4179.0	...
2550238	  729.1	  627.2	 4179.0	...
2550239	  729.1	  627.3	 4180.0	...
2550240	  729.2	  627.4	 4181.0	...
2550241	  729.2	  627.3	 4182.0	...
2550242	  729.1	  627.2	 4181.0	...
2550243	  729.0	  626.6	 4181.0	...
2550244	  728.9	  626.1	 4182.0	...
2550245	  728.5	  626.0	 4182.0	...
2550246	  728.1	  626.3	 4182.0	...
2550247	  727.7	  626.8	 4184.0	...
2550248	  727.6	  627.1	 4185.0	...
2550249	  727.9	  626.8	 4185.0	...
2550250	  728.4	  626.2	 4184.0	...
2550251	  728.6	  626.0	 4185.0	...
2550252	  728.4	  626.3	 4188.0	...
2550253	  728.1	  626.6	 4190.0	...
2550254	  728.1	  626.6	 4189.0	...
2550255	  728.0	  626.7	 4188.0	...
2550256	  728.0	  626.7	 4185.0	...
2550257	  727.9	  626.5	 4183.0	...
2550258	  728.5	  626.2	 4181.0	...
2550259	  729.0	  625.6	 4180.0	...
2550260	  729.8	  625.1	 4180.0	...
2550261	  729.9	  625.0	 4180.0	...
2550262	  729.4	  625.2	 4181.0	...
2550263	  728.6	  625.5	 4183.0	...
2550264	  728.2	  625.5	 4184.0	...
2550265	  728.4	  625.4	 4185.0	...
2550266	  728.7	  625.4	 4185.0	...
2550267	  728.7	  625.4	 4185.0	...
2550268	  728.7	  625.4	 4188.0	...
2550269	  728.7	  625.2	 4190.0	...
2550270	  728.7	  625.1	 4192.0	...
2550271	  728.7	  625.3	 4191.0	...
2550272	  728.6	  626.2	 4191.0	...
2550273	  728.7	  627.2	 4191.0	...
2550274	  728.6	  627.1	 4192.0	...
2550275	  728.5	  626.6	 4192.0	...
2550276	  728.4	  626.2	 4194.0	...
2550277	  728.4	  626.5	 4197.0	...
2550278	  728.7	  626.3	 4200.0	...
2550279	  728.8	  625.7	 4200.0	...
2550280	  728.8	  625.3	 4200.0	...
2550281	  728.7	  625.5	 4200.0	...
2550282	  728.1	  626.1	 4201.0	...
2550283	  727.7	  626.6	 4201.0	...
2550284	  727.4	  627.1	 4202.0	...
2550285	  727.4	  627.1	 4201.0	...
2550286	  727.5	  626.8	 4200.0	...
2550287	  727.5	  626.4	 4200.0	...
2550288	  727.6	  626.1	 4201.0	...
2550289	  727.7	  626.2	 4202.0	...
2550290	  727.8	  626.5	 4203.0	...
2550291	  727.9	  626.9	 4205.0	...
2550292	  727.8	  626.9	 4207.0	...
2550293	  727.8	  626.7	 4208.0	...
2550294	  727.9	  626.7	 4209.0	...
2550295	  728.1	  627.0	 4210.0	...
2550296	  728.3	  627.2	 4210.0	...
2550297	  728.3	  627.3	 4209.0	...
2550298	  727.9	  626.7	 4212.0	...
2550299	  727.5	  626.1	 4216.0	...
2550300	  727.4	  625.5	 4221.0	...
2550301	  727.6	  625.5	 4221.0	...
2550302	  727.9	  625.5	 4221.0	...
2550303	  727.9	  625.5	 4223.0	...
2550304	  727.4	  625.4	 4226.0	...
2550305	  727.0	  625.3	 4226.0	...
2550306	  726.7	  625.2	 4224.0	...
2550307	  726.9	  625.0	 4222.0	...
2550308	  727.2	  624.9	 4222.0	...
2550309	  727.3	  624.8	 4224.0	...
2550310	  727.4	  625.2	 4226.0	...
2550311	  727.0	  625.7	 4230.0	...
2550312	  726.7	  626.2	 4231.0	...
2550313	  726.3	  626.0	 4232.0	...
2550314	  726.3	  625.7	 4230.0	...
2550315	  726.2	  625.4	 4229.0	...
2550316	  726.3	  625.3	 4228.0	...
2550317	  726.4	  625.0	 4228.0	...
2550318	  726.5	  624.8	 4229.0	...
2550319	  726.7	  624.3	 4231.0	...
2550320	  726.8	  624.1	 4233.0	...
2550321	  727.0	  623.8	 4235.0	...
2550322	  727.2	  623.9	 4237.0	...
2550323	  727.4	  624.0	 4240.0	...
2550324	  726.8	  624.2	 4241.0	...
2550325	  726.1	  624.5	 4239.0	...
2550326	  725.5	  624.7	 4238.0	...
2550327	  725.5	  624.8	 4240.0	...
2550328	  725.5	  624.8	 4241.0	...
2550329	  725.4	  625.0	 4240.0	...
2550330	  726.0	  625.3	 4240.0	...
2550331	  726.6	  625.6	 4240.0	...
2550332	  727.0	  625.8	 4240.0	...
2550333	  726.8	  626.2	 4241.0	...
2550334	  726.6	  626.4	 4244.0	...
2550335	  726.5	  626.7	 4247.0	...
2550336	  726.4	  626.7	 4248.0	...
2550337	  726.3	  626.4	 4247.0	...
2550338	  726.2	  626.2	 4247.0	...
2550339	  726.2	  626.0	 4249.0	...
2550340	  726.2	  626.0	 4252.0	...
2550341	  726.3	  625.9	 4253.0	...
2550342	  726.1	  625.9	 4253.0	...
2550343	  725.9	  625.8	 4252.0	...
2550344	  725.7	  625.8	 4251.0	...
2550345	  725.5	  626.0	 4249.0	...
2550346	  725.3	  625.9	 4248.0	...
2550347	  725.2	  625.7	 4250.0	...
2550348	  725.1	  625.5	 4252.0	...
2550349	  725.0	  625.4	 4255.0	...
2550350	  724.8	  625.3	 4255.0	...
2550351	  724.7	  625.3	 4255.0	...
2550352	  724.9	  625.2	 4255.0	...
2550353	  725.2	  625.1	 4255.0	...
2550354	  725.3	  625.2	 4256.0	...
2550355	  725.1	  625.4	 4257.0	...
2550356	  724.9	  625.5	 4258.0	...
2550357	  724.9	  625.4	 4259.0	...
2550358	  725.0	  625.3	 4259.0	...
2550359	  725.1	  626.0	 4260.0	...
2550360	  725.2	  626.7	 4259.0	...
2550361	  724.9	  626.7	 4258.0	...
2550362	  724.5	  626.0	 4257.0	...
2550363	  724.3	  625.5	 4257.0	...
2550364	  724.3	  625.8	 4257.0	...
2550365	  724.3	  626.2	 4258.0	...
2550366	  723.7	  626.6	 4261.0	...
2550367	  723.1	  627.3	 4267.0	...
2550368	  722.6	  627.9	 4271.0	...
2550369	  722.7	  628.2	 4273.0	...
2550370	  723.1	  627.9	 4273.0	...
2550371	  723.4	  627.6	 4273.0	...
2550372	  723.7	  627.0	 4273.0	...
2550373	  723.9	  626.7	 4272.0	...
2550374	  723.8	  626.6	 4271.0	...
2550375	  723.7	  626.9	 4271.0	...
2550376	  723.6	  626.8	 4270.0	...
2550377	  723.6	  626.5	 4270.0	...
2550378	  723.7	  626.4	 4269.0	...
2550379	  723.8	  626.4	 4269.0	...
2550380	  723.6	  626.2	 4269.0	...
2550381	  723.4	  626.0	 4271.0	...
2550382	  723.1	  625.8	 4273.0	...
2550383	  723.2	  626.0	 4274.0	...
2550384	  723.5	  626.4	 4273.0	...
2550385	  723.8	  626.7	 4273.0	...
2550386	  724.0	  626.9	 4274.0	...
2550387	  723.7	  627.0	 4275.0	...
2550388	  723.4	  627.0	 4276.0	...
2550389	  723.0	  626.9	 4277.0	...
2550390	  722.8	  627.0	 4277.0	...
2550391	  722.6	  627.1	 4278.0	...
2550392	  722.5	  627.4	 4278.0	...
2550393	  722.6	  627.6	 4277.0	...
2550394	  723.0	  627.6	 4276.0	...
2550395	  723.3	  627.5	 4275.0	...
2550396	  723.6	  627.6	 4276.0	...
2550397	  723.5	  627.9	 4277.0	...
2550398	  723.5	  628.1	 4278.0	...
2550399	  723.5	  628.1	 4279.0	...
2550400	  723.6	  628.2	 4280.0	...
2550401	  723.8	  628.1	 4280.0	...
2550402	  724.1	  628.0	 4282.0	...
2550403	  724.2	  627.8	 4285.0	...
2550404	  724.4	  627.7	 4287.0	...
2550405	  724.3	  627.4	 4287.0	...
2550406	  724.1	  627.2	 4288.0	...
2550407	  723.7	  627.6	 4288.0	...
2550408	  723.4	  628.2	 4289.0	...
2550409	  723.1	  628.2	 4288.0	...
2550410	  723.1	  627.6	 4288.0	...
2550411	  723.1	  627.0	 4289.0	...
2550412	  723.2	  627.5	 4289.0	...
2550413	  723.4	  628.0	 4289.0	...
2550414	  723.2	  628.4	 4288.0	...
2550415	  723.0	  628.4	 4287.0	...
2550416	  722.7	  628.3	 4287.0	...
2550417	  722.9	  628.2	 4287.0	...
2550418	  723.0	  628.6	 4288.0	...
2550419	  723.0	  629.1	 4291.0	...
2550420	  723.1	  629.3	 4293.0	...
2550421	  723.1	  628.6	 4295.0	...
2550422	  723.2	  627.9	 4295.0	...
2550423	  723.1	  627.5	 4297.0	...
2550424	  723.1	  627.5	 4299.0	...
2550425	  723.1	  627.6	 4299.0	...
2550426	  723.1	  627.8	 4298.0	...
2550427	  723.4	  627.3	 4298.0	...
2550428	  723.8	  626.7	 4299.0	...
2550429	  724.4	  625.9	 4299.0	...
2550430	  724.5	  625.8	 4299.0	...
2550431	  724.7	  625.8	 4299.0	...
2550432	  724.6	  626.0	 4299.0	...
2550433	  724.0	  626.0	 4299.0	...
2550434	  723.4	  625.8	 4299.0	...
2550435	  722.8	  625.8	 4299.0	...
2550436	  722.8	  626.0	 4299.0	...
2550437	  723.0	  626.3	 4297.0	...
2550438	  723.7	  626.3	 4296.0	...
2550439	  724.4	  626.5	 4294.0	...
2550440	  724.1	  626.7	 4294.0	...
2550441	  723.5	  626.7	 4297.0	...
2550442	  722.9	  626.4	 4299.0	...
2550443	  722.9	  626.1	 4302.0	...
2550444	  722.9	  626.0	 4302.0	...
2550445	  722.9	  625.9	 4302.0	...
2550446	  722.9	  625.8	 4301.0	...
MSG	2550447 0000 _ Number Off
2550447	  723.0	  625.9	 4300.0	...
2550448	  723.0	  626.0	 4301.0	...
2550449	  723.1	  626.1	 4302.0	...
2550450	  723.3	  625.8	 4303.0	...
2550451	  723.5	  625.3	 4306.0	...
2550452	  723.8	  624.8	 4310.0	...
2550453	  723.7	  625.2	 4312.0	...
2550454	  723.6	  625.9	 4311.0	...
2550455	  723.4	  626.6	 4308.0	...
2550456	  723.4	  626.9	 4308.0	...
2550457	  723.4	  627.2	 4308.0	...
2550458	  723.4	  627.5	 4309.0	...
2550459	  723.4	  627.5	 4310.0	...
2550460	  723.4	  627.6	 4310.0	...
2550461	  723.4	  627.7	 4312.0	...
2550462	  723.3	  627.9	 4313.0	...
2550463	  723.3	  627.7	 4314.0	...
2550464	  723.1	  627.1	 4315.0	...
2550465	  722.8	  626.0	 4315.0	...
2550466	  722.3	  625.3	 4316.0	...
2550467	  722.0	  624.9	 4316.0	...
2550468	  721.8	  624.6	 4315.0	...
2550469	  721.8	  624.2	 4314.0	...
2550470	  721.9	  624.7	 4312.0	...
2550471	  722.2	  625.5	 4312.0	...
2550472	  722.4	  625.9	 4311.0	...
2550473	  722.6	  625.5	 4310.0	...
2550474	  722.5	  625.0	 4311.0	...
2550475	  722.3	  625.0	 4313.0	...
2550476	  722.2	  624.9	 4314.0	...
2550477	  722.0	  624.9	 4313.0	...
2550478	  722.0	  624.8	 4312.0	...
2550479	  722.1	  624.6	 4312.0	...
2550480	  722.3	  624.8	 4312.0	...
2550481	  722.3	  625.3	 4311.0	...
2550482	  722.2	  625.2	 4310.0	...
2550483	  722.1	  624.8	 4309.0	...
2550484	  721.8	  624.7	 4309.0	...
2550485	  721.7	  625.1	 4308.0	...
2550486	  721.6	  625.5	 4308.0	...
2550487	  721.0	  625.8	 4307.0	...
2550488	  720.3	  625.9	 4307.0	...
2550489	  720.4	  625.6	 4309.0	...
2550490	  721.1	  625.1	 4311.0	...
2550491	  721.9	  624.7	 4312.0	...
2550492	  722.0	  624.8	 4309.0	...
2550493	  721.7	  625.0	 4306.0	...
2550494	  721.2	  625.3	 4308.0	...
2550495	  720.7	  625.5	 4311.0	...
2550496	  720.7	  625.7	 4313.0	...
2550497	  720.7	  625.7	 4312.0	...
2550498	  720.8	  625.6	 4312.0	...
2550499	  720.5	  625.5	 4312.0	...
2550500	  720.3	  625.6	 4311.0	...
2550501	  720.3	  625.2	 4314.0	...
2550502	  720.5	  624.7	 4317.0	...
2550503	  720.7	  624.7	 4319.0	...
2550504	  720.8	  625.2	 4317.0	...
2550505	  720.8	  625.6	 4315.0	...
2550506	  720.6	  625.8	 4315.0	...
2550507	  720.4	  626.1	 4314.0	...
2550508	  720.2	  626.1	 4314.0	...
2550509	  720.2	  625.8	 4314.0	...
2550510	  720.3	  625.5	 4314.0	...
2550511	  720.3	  625.5	 4315.0	...
2550512	  720.2	  625.6	 4315.0	...
2550513	  720.4	  625.7	 4315.0	...
2550514	  720.6	  625.9	 4314.0	...
2550515	  720.9	  625.9	 4313.0	...
2550516	  721.0	  625.7	 4312.0	...
2550517	  721.4	  625.6	 4312.0	...
2550518	  721.8	  625.3	 4312.0	...
2550519	  721.8	  625.1	 4312.0	...
2550520	  721.6	  625.0	 4312.0	...
2550521	  720.8	  625.1	 4313.0	...
2550522	  720.3	  625.1	 4314.0	...
2550523	  719.7	  625.0	 4315.0	...
2550524	  719.7	  624.8	 4316.0	...
2550525	  719.7	  624.8	 4315.0	...
2550526	  719.6	  625.0	 4314.0	...
2550527	  719.5	  625.1	 4316.0	...
2550528	  719.3	  625.2	 4318.0	...
2550529	  719.1	  625.3	 4319.0	...
2550530	  719.0	  625.6	 4318.0	...
2550531	  719.2	  625.8	 4317.0	...
2550532	  719.6	  625.8	 4317.0	...
2550533	  720.0	  625.6	 4317.0	...
2550534	  720.2	  625.4	 4318.0	...
2550535	  720.2	  625.2	 4318.0	...
2550536	  719.8	  625.3	 4319.0	...
2550537	  719.3	  625.4	 4320.0	...
2550538	  718.7	  625.5	 4320.0	...
2550539	  718.5	  625.6	 4320.0	...
2550540	  718.3	  625.8	 4319.0	...
2550541	  718.2	  626.0	 4319.0	...
2550542	  718.2	  626.2	 4317.0	...
2550543	  718.1	  626.2	 4316.0	...
2550544	  718.4	  626.5	 4316.0	...
2550545	  718.7	  626.8	 4318.0	...
2550546	  718.9	  627.4	 4319.0	...
2550547	  718.7	  627.6	 4318.0	...
2550548	  718.5	  627.3	 4318.0	...
2550549	  718.4	  626.7	 4319.0	...
2550550	  718.4	  626.1	 4320.0	...
2550551	  718.6	  626.0	 4321.0	...
2550552	  718.4	  626.0	 4321.0	...
2550553	  718.1	  626.1	 4322.0	...
2550554	  717.9	  626.3	 4323.0	...
2550555	  717.9	  626.6	 4324.0	...
2550556	  718.0	  626.7	 4323.0	...
2550557	  718.1	  626.6	 4323.0	...
2550558	  718.2	  626.5	 4323.0	...
2550559	  718.0	  626.5	 4323.0	...
2550560	  717.7	  626.5	 4324.0	...
2550561	  717.6	  626.5	 4325.0	...
2550562	  717.7	  626.5	 4325.0	...
2550563	  717.8	  626.1	 4325.0	...
2550564	  717.6	  625.5	 4327.0	...
2550565	  717.4	  624.8	 4329.0	...
2550566	  717.3	  625.0	 4331.0	...
2550567	  717.4	  625.4	 4332.0	...
2550568	  717.6	  626.1	 4332.0	...
2550569	  717.8	  626.8	 4333.0	...
2550570	  717.8	  627.5	 4333.0	...
2550571	  717.9	  628.0	 4333.0	...
2550572	  717.7	  627.5	 4333.0	...
2550573	  717.5	  627.0	 4333.0	...
2550574	  717.4	  626.9	 4331.0	...
2550575	  717.4	  627.3	 4331.0	...
2550576	  717.3	  627.4	 4331.0	...
2550577	  717.3	  627.1	 4328.0	...
2550578	  717.3	  626.7	 4325.0	...
2550579	  717.3	  626.6	 4323.0	...
2550580	  717.3	  626.4	 4325.0	...
2550581	  717.1	  625.9	 4326.0	...
2550582	  716.9	  625.4	 4327.0	...
2550583	  716.8	  625.6	 4327.0	...
2550584	  716.7	  626.2	 4327.0	...
2550585	  716.6	  626.5	 4330.0	...
2550586	  716.7	  626.3	 4333.0	...
2550587	  717.0	  626.1	 4334.0	...
2550588	  717.2	  626.2	 4333.0	...
2550589	  717.1	  627.1	 4328.0	...
2550590	  717.1	  627.9	 4322.0	...
2550591	  717.1	  627.6	 4319.0	...
2550592	  716.9	  626.6	 4321.0	...
2550593	  716.6	  625.7	 4324.0	...
2550594	  716.3	  625.9	 4325.0	...
2550595	  716.3	  626.0	 4325.0	...
2550596	  716.4	  626.2	 4325.0	...
2550597	  716.6	  626.4	 4324.0	...
2550598	  716.6	  626.7	 4324.0	...
2550599	  716.7	  626.6	 4324.0	...
2550600	  716.8	  626.3	 4325.0	...
2550601	  716.9	  625.9	 4326.0	...
2550602	  716.9	  625.7	 4327.0	...
2550603	  716.5	  625.6	 4327.0	...
2550604	  716.3	  625.6	 4328.0	...
2550605	  716.2	  625.4	 4325.0	...
2550606	  716.3	  625.1	 4322.0	...
2550607	  716.0	  624.8	 4319.0	...
2550608	  716.0	  624.7	 4319.0	...
2550609	  716.1	  624.7	 4320.0	...
2550610	  716.1	  624.7	 4321.0	...
2550611	  715.9	  624.8	 4323.0	...
2550612	  715.8	  625.1	 4324.0	...
2550613	  715.4	  625.4	 4324.0	...
2550614	  715.0	  625.8	 4325.0	...
2550615	  714.8	  626.3	 4326.0	...
2550616	  715.0	  626.5	 4328.0	...
2550617	  715.1	  626.6	 4329.0	...
2550618	  715.0	  626.3	 4329.0	...
2550619	  715.0	  626.1	 4329.0	...
2550620	  715.0	  626.0	 4330.0	...
2550621	  715.2	  626.1	 4331.0	...
2550622	  715.2	  626.3	 4330.0	...
2550623	  715.2	  625.9	 4328.0	...
2550624	  715.1	  625.4	 4326.0	...
2550625	  715.0	  625.0	 4326.0	...
2550626	  714.9	  625.0	 4326.0	...
2550627	  714.7	  625.1	 4326.0	...
2550628	  714.5	  625.2	 4326.0	...
2550629	  714.4	  625.2	 4326.0	...
2550630	  714.1	  625.3	 4327.0	...
2550631	  713.7	  625.4	 4328.0	...
2550632	  713.4	  625.6	 4328.0	...
2550633	  713.3	  625.8	 4328.0	...
2550634	  713.7	  625.8	 4328.0	...
2550635	  714.1	  625.7	 4329.0	...
2550636	  714.6	  625.6	 4329.0	...
2550637	  714.7	  625.8	 4330.0	...
2550638	  714.9	  625.9	 4326.0	...
2550639	  714.9	  625.9	 4323.0	...
2550640	  714.6	  625.8	 4321.0	...
2550641	  714.4	  625.9	 4323.0	...
2550642	  714.1	  626.1	 4324.0	...
2550643	  714.0	  625.6	 4324.0	...
2550644	  713.9	  624.8	 4325.0	...
2550645	  713.8	  624.2	 4325.0	...
2550646	  713.8	  624.3	 4324.0	...
2550647	  713.9	  623.9	 4323.0	...
2550648	  713.9	  623.4	 4322.0	...
2550649	  713.7	  622.9	 4320.0	...
2550650	  713.6	  622.7	 4319.0	...
2550651	  713.8	  622.4	 4320.0	...
2550652	  714.1	  622.2	 4320.0	...
2550653	  714.3	  622.1	 4321.0	...
2550654	  714.3	  622.2	 4321.0	...
2550655	  714.4	  622.3	 4320.0	...
2550656	  714.6	  622.2	 4318.0	...
MSG	2550657 0000 _ Number On
2550657	  714.9	  622.2	 4317.0	...
2550658	  715.1	  622.3	 4316.0	...
2550659	  715.2	  622.4	 4315.0	...
2550660	  715.3	  622.3	 4315.0	...
2550661	  715.0	  622.5	 4315.0	...
2550662	  714.6	  622.8	 4318.0	...
2550663	  714.2	  623.1	 4321.0	...
2550664	  714.3	  623.5	 4323.0	...
2550665	  714.4	  623.7	 4323.0	...
2550666	  714.1	  623.8	 4323.0	...
2550667	  713.9	  623.7	 4323.0	...
2550668	  713.7	  623.5	 4322.0	...
2550669	  713.8	  623.9	 4321.0	...
2550670	  713.8	  624.5	 4321.0	...
2550671	  713.9	  625.1	 4319.0	...
2550672	  713.9	  624.8	 4318.0	...
2550673	  713.9	  624.2	 4317.0	...
2550674	  713.9	  623.5	 4318.0	...
2550675	  713.9	  623.2	 4319.0	...
2550676	  713.6	  623.0	 4319.0	...
2550677	  713.2	  623.2	 4319.0	...
2550678	  712.9	  623.6	 4319.0	...
2550679	  713.0	  623.9	 4319.0	...
2550680	  713.0	  623.8	 4319.0	...
2550681	  713.0	  623.7	 4318.0	...
2550682	  713.0	  623.7	 4316.0	...
2550683	  713.1	  623.8	 4318.0	...
2550684	  713.3	  624.0	 4321.0	...
2550685	  712.9	  624.2	 4323.0	...
2550686	  712.6	  624.4	 4323.0	...
2550687	  712.5	  624.6	 4322.0	...
2550688	  712.7	  624.7	 4323.0	...
2550689	  712.8	  624.7	 4323.0	...
2550690	  712.8	  624.9	 4322.0	...
2550691	  712.9	  625.1	 4321.0	...
2550692	  712.9	  625.1	 4322.0	...
2550693	  712.9	  624.9	 4326.0	...
2550694	  712.7	  624.7	 4330.0	...
2550695	  712.2	  624.8	 4328.0	...
2550696	  711.9	  624.8	 4324.0	...
2550697	  711.5	  624.9	 4322.0	...
2550698	  711.4	  625.3	 4325.0	...
2550699	  711.3	  625.8	 4327.0	...
2550700	  711.4	  626.3	 4328.0	...
2550701	  711.3	  626.2	 4331.0	...
2550702	  711.2	  626.5	 4334.0	...
2550703	  711.2	  626.8	 4337.0	...
2550704	  711.3	  627.1	 4337.0	...
2550705	  711.4	  627.3	 4338.0	...
2550706	  711.6	  627.4	 4338.0	...
2550707	  711.8	  627.6	 4338.0	...
2550708	  712.0	  627.4	 4338.0	...
2550709	  712.0	  627.3	 4339.0	...
2550710	  712.1	  627.3	 4339.0	...
2550711	  711.9	  626.8	 4337.0	...
2550712	  711.6	  626.2	 4336.0	...
2550713	  711.3	  625.8	 4334.0	...
2550714	  711.1	  626.0	 4333.0	...
2550715	  710.8	  626.1	 4332.0	...
2550716	  711.1	  626.0	 4333.0	...
2550717	  711.4	  626.2	 4335.0	...
2550718	  711.8	  626.3	 4336.0	...
2550719	  711.8	  626.5	 4338.0	...
2550720	  711.7	  626.5	 4340.0	...
2550721	  711.7	  626.6	 4340.0	...
2550722	  711.5	  626.8	 4338.0	...
2550723	  711.6	  626.6	 4336.0	...
2550724	  711.7	  625.5	 4337.0	...
2550725	  711.4	  624.5	 4339.0	...
2550726	  710.8	  624.4	 4339.0	...
2550727	  710.3	  625.0	 4340.0	...
2550728	  710.3	  625.7	 4339.0	...
2550729	  710.3	  626.2	 4339.0	...
2550730	  710.1	  626.6	 4339.0	...
2550731	  709.9	  627.0	 4341.0	...
2550732	  709.8	  627.1	 4342.0	...
2550733	  709.7	  626.5	 4344.0	...
2550734	  709.6	  625.9	 4346.0	...
2550735	  709.5	  625.3	 4348.0	...
2550736	  709.7	  625.1	 4350.0	...
2550737	  710.0	  624.8	 4349.0	...
2550738	  710.3	  624.7	 4349.0	...
2550739	  710.2	  624.7	 4348.0	...
2550740	  710.1	  624.9	 4348.0	...
2550741	  709.5	  624.9	 4347.0	...
2550742	  709.0	  625.1	 4346.0	...
2550743	  708.9	  625.1	 4344.0	...
2550744	  709.5	  625.0	 4342.0	...
2550745	  710.1	  624.9	 4340.0	...
2550746	  710.0	  624.9	 4339.0	...
2550747	  709.9	  624.9	 4339.0	...
2550748	  709.9	  624.7	 4338.0	...
2550749	  709.8	  624.6	 4338.0	...
2550750	  709.7	  624.4	 4339.0	...
2550751	  709.6	  624.2	 4339.0	...
2550752	  709.3	  624.0	 4339.0	...
2550753	  709.1	  623.9	 4340.0	...
2550754	  709.0	  624.2	 4340.0	...
2550755	  709.1	  624.2	 4340.0	...
2550756	  709.1	  624.2	 4341.0	...
2550757	  709.0	  624.3	 4343.0	...
2550758	  708.9	  624.7	 4345.0	...
2550759	  709.1	  625.1	 4345.0	...
2550760	  709.3	  624.7	 4344.0	...
2550761	  709.1	  624.6	 4344.0	...
2550762	  708.6	  624.5	 4343.0	...
2550763	  708.2	  624.9	 4343.0	...
2550764	  708.3	  625.5	 4344.0	...
2550765	  708.3	  625.8	 4344.0	...
2550766	  708.3	  625.6	 4345.0	...
2550767	  708.2	  625.2	 4345.0	...
2550768	  708.0	  624.9	 4346.0	...
2550769	  708.0	  624.7	 4347.0	...
2550770	  708.0	  624.5	 4347.0	...
2550771	  707.9	  624.4	 4348.0	...
2550772	  707.7	  624.4	 4349.0	...
2550773	  707.9	  624.5	 4347.0	...
2550774	  708.6	  624.5	 4346.0	...
2550775	  709.2	  624.4	 4344.0	...
2550776	  709.3	  624.4	 4343.0	...
2550777	  709.2	  624.8	 4344.0	...
2550778	  709.2	  625.2	 4346.0	...
2550779	  709.2	  625.6	 4349.0	...
2550780	  709.1	  625.4	 4349.0	...
2550781	  709.0	  625.2	 4348.0	...
2550782	  709.0	  625.0	 4352.0	...
2550783	  709.0	  625.1	 4356.0	...
2550784	  709.0	  625.2	 4360.0	...
2550785	  708.9	  625.3	 4360.0	...
2550786	  708.8	  625.4	 4360.0	...
2550787	  708.7	  625.3	 4360.0	...
2550788	  708.6	  625.0	 4359.0	...
2550789	  708.7	  624.8	 4359.0	...
2550790	  708.7	  625.0	 4359.0	...
2550791	  708.8	  625.4	 4359.0	...
2550792	  708.7	  625.7	 4359.0	...
2550793	  708.7	  625.2	 4359.0	...
2550794	  708.5	  624.6	 4359.0	...
2550795	  708.4	  624.5	 4359.0	...
2550796	  708.4	  625.1	 4359.0	...
2550797	  708.3	  625.6	 4359.0	...
2550798	  708.4	  625.8	 4358.0	...
2550799	  708.4	  625.9	 4358.0	...
2550800	  708.3	  625.4	 4358.0	...
2550801	  708.2	  624.7	 4359.0	...
2550802	  708.1	  624.7	 4360.0	...
2550803	  707.8	  625.4	 4360.0	...
2550804	  707.5	  625.8	 4360.0	...
2550805	  707.2	  625.5	 4361.0	...
2550806	  707.2	  625.1	 4361.0	...
2550807	  707.2	  625.0	 4361.0	...
2550808	  707.2	  625.1	 4361.0	...
2550809	  707.3	  625.3	 4363.0	...
2550810	  707.3	  625.6	 4365.0	...
2550811	  707.4	  625.7	 4367.0	...
2550812	  707.5	  626.1	 4366.0	...
2550813	  707.6	  626.3	 4365.0	...
2550814	  707.6	  626.4	 4364.0	...
2550815	  707.7	  626.2	 4363.0	...
2550816	  707.8	  625.5	 4363.0	...
2550817	  707.8	  624.8	 4363.0	...
2550818	  707.8	  624.6	 4363.0	...
2550819	  707.9	  625.1	 4363.0	...
2550820	  707.9	  625.4	 4362.0	...
2550821	  708.1	  625.1	 4362.0	...
2550822	  708.3	  624.9	 4365.0	...
2550823	  708.5	  624.9	 4368.0	...
2550824	  708.6	  625.2	 4369.0	...
2550825	  708.7	  625.6	 4367.0	...
2550826	  708.7	  625.8	 4365.0	...
2550827	  708.7	  625.5	 4365.0	...
2550828	  708.7	  625.2	 4365.0	...
2550829	  708.6	  625.1	 4364.0	...
2550830	  708.6	  624.7	 4364.0	...
2550831	  708.5	  624.2	 4365.0	...
2550832	  708.5	  624.1	 4366.0	...
2550833	  708.6	  624.5	 4367.0	...
2550834	  708.6	  625.0	 4367.0	...
2550835	  708.5	  625.0	 4371.0	...
2550836	  708.4	  625.1	 4374.0	...
2550837	  708.5	  625.1	 4378.0	...
2550838	  708.7	  625.2	 4378.0	...
2550839	  708.8	  625.1	 4378.0	...
2550840	  709.0	  625.0	 4377.0	...
2550841	  709.0	  625.0	 4376.0	...
2550842	  709.0	  625.1	 4379.0	...
2550843	  709.1	  625.2	 4382.0	...
2550844	  709.2	  625.0	 4385.0	...
2550845	  709.2	  624.8	 4384.0	...
2550846	  709.3	  624.6	 4383.0	...
2550847	  709.3	  624.6	 4381.0	...
2550848	  709.4	  624.5	 4380.0	...
2550849	  709.6	  624.5	 4378.0	...
2550850	  709.7	  624.3	 4378.0	...
2550851	  709.7	  624.3	 4381.0	...
2550852	  709.5	  624.3	 4384.0	...
2550853	  709.1	  624.4	 4386.0	...
2550854	  708.7	  624.5	 4385.0	...
2550855	  708.7	  624.5	 4384.0	...
2550856	  708.8	  624.3	 4384.0	...
2550857	  708.4	  624.2	 4385.0	...
2550858	  707.8	  624.2	 4386.0	...
2550859	  708.0	  624.3	 4388.0	...
2550860	  708.8	  624.4	 4388.0	...
2550861	  709.5	  624.4	 4388.0	...
2550862	  709.1	  624.5	 4387.0	...
2550863	  708.8	  624.6	 4386.0	...
2550864	  708.5	  624.6	 4385.0	...
2550865	  708.7	  624.5	 4384.0	...
2550866	  708.9	  624.4	 4384.0	...
2550867	  708.9	  624.5	 4385.0	...
2550868	  709.0	  624.5	 4387.0	...
2550869	  709.0	  624.5	 4390.0	...
2550870	  708.7	  624.6	 4392.0	...
2550871	  708.5	  624.9	 4392.0	...
2550872	  708.2	  625.4	 4390.0	...
2550873	  708.1	  625.9	 4387.0	...
2550874	  708.0	  626.1	 4383.0	...
2550875	  708.1	  626.1	 4385.0	...
2550876	  708.2	  626.1	 4387.0	...
2550877	  708.2	  626.2	 4389.0	...
2550878	  708.3	  626.3	 4390.0	...
2550879	  708.2	  626.1	 4392.0	...
2550880	  708.1	  625.8	 4393.0	...
2550881	  708.1	  625.4	 4393.0	...
2550882	  708.3	  625.3	 4394.0	...
2550883	  708.4	  625.0	 4394.0	...
2550884	  708.0	  624.8	 4393.0	...
2550885	  707.6	  624.8	 4392.0	...
2550886	  707.3	  625.1	 4392.0	...
2550887	  707.4	  624.8	 4395.0	...
2550888	  707.5	  624.3	 4396.0	...
2550889	  707.5	  623.8	 4395.0	...
2550890	  707.6	  623.9	 4392.0	...
2550891	  707.5	  624.0	 4391.0	...
2550892	  707.4	  624.2	 4390.0	...
2550893	  707.4	  624.4	 4389.0	...
2550894	  707.4	  624.5	 4388.0	...
2550895	  707.4	  624.5	 4388.0	...
2550896	  707.3	  624.5	 4388.0	...
2550897	  707.5	  624.4	 4389.0	...
2550898	  707.8	  624.6	 4390.0	...
2550899	  708.0	  624.7	 4390.0	...
2550900	  708.1	  624.8	 4390.0	...
2550901	  708.2	  624.6	 4390.0	...
2550902	  708.2	  624.6	 4390.0	...
2550903	  708.1	  624.4	 4388.0	...
2550904	  707.6	  624.4	 4387.0	...
2550905	  707.2	  625.2	 4385.0	...
2550906	  707.3	  625.9	 4385.0	...
2550907	  707.7	  626.0	 4385.0	...
2550908	  708.0	  625.4	 4385.0	...
2550909	  707.9	  625.1	 4384.0	...
2550910	  707.8	  625.5	 4385.0	...
2550911	  707.8	  625.7	 4387.0	...
2550912	  708.2	  625.5	 4387.0	...
2550913	  708.5	  625.2	 4386.0	...
2550914	  708.5	  624.9	 4385.0	...
2550915	  708.2	  625.3	 4385.0	...
2550916	  708.0	  625.8	 4385.0	...
2550917	  708.1	  626.3	 4385.0	...
2550918	  708.1	  626.3	 4384.0	...
2550919	  708.0	  625.8	 4381.0	...
2550920	  707.8	  625.3	 4378.0	...
2550921	  707.7	  624.8	 4378.0	...
2550922	  707.6	  624.8	 4379.0	...
2550923	  707.7	  624.8	 4381.0	...
2550924	  707.8	  624.8	 4381.0	...
2550925	  708.1	  625.0	 4381.0	...
2550926	  708.2	  625.1	 4381.0	...
2550927	  708.3	  625.3	 4382.0	...
2550928	  708.4	  625.3	 4383.0	...
2550929	  708.4	  625.4	 4386.0	...
2550930	  708.2	  625.4	 4386.0	...
2550931	  707.9	  625.2	 4386.0	...
2550932	  707.5	  625.1	 4384.0	...
2550933	  707.4	  625.0	 4383.0	...
2550934	  707.2	  625.1	 4382.0	...
2550935	  706.9	  625.3	 4381.0	...
2550936	  706.7	  625.4	 4382.0	...
2550937	  706.7	  625.3	 4385.0	...
2550938	  707.2	  625.2	 4388.0	...
2550939	  707.6	  625.2	 4390.0	...
2550940	  707.9	  625.3	 4390.0	...
2550941	  708.0	  625.9	 4388.0	...
2550942	  707.7	  626.6	 4387.0	...
2550943	  707.3	  627.2	 4384.0	...
2550944	  707.0	  627.3	 4383.0	...
2550945	  707.2	  627.0	 4383.0	...
2550946	  707.8	  626.3	 4386.0	...
2550947	  708.3	  625.7	 4387.0	...
2550948	  708.6	  625.4	 4388.0	...
2550949	  708.4	  625.3	 4388.0	...
2550950	  708.2	  625.4	 4389.0	...
2550951	  707.9	  625.3	 4393.0	...
2550952	  707.7	  625.2	 4397.0	...
2550953	  707.8	  625.0	 4399.0	...
2550954	  708.0	  624.8	 4399.0	...
2550955	  708.2	  624.4	 4399.0	...
2550956	  708.1	  624.1	 4399.0	...
2550957	  708.0	  624.4	 4400.0	...
2550958	  708.1	  624.9	 4401.0	...
2550959	  708.3	  625.4	 4402.0	...
2550960	  708.4	  625.4	 4404.0	...
2550961	  708.4	  625.5	 4406.0	...
2550962	  708.1	  625.6	 4407.0	...
MSG	2550963 0000 _ Number Off
2550963	  707.8	  625.5	 4408.0	...
2550964	  707.5	  625.4	 4407.0	...
2550965	  707.8	  625.2	 4405.0	...
2550966	  708.4	  625.0	 4403.0	...
2550967	  708.9	  624.8	 4403.0	...
2550968	  709.3	  624.9	 4402.0	...
2550969	  709.1	  625.2	 4401.0	...
2550970	  708.8	  625.6	 4401.0	...
2550971	  708.6	  625.9	 4401.0	...
2550972	  708.1	  626.1	 4404.0	...
2550973	  707.5	  626.2	 4407.0	...
2550974	  707.2	  626.1	 4410.0	...
2550975	  707.4	  625.9	 4411.0	...
2550976	  707.6	  625.8	 4412.0	...
2550977	  707.8	  625.9	 4413.0	...
2550978	  708.1	  626.0	 4412.0	...
2550979	  708.5	  626.2	 4413.0	...
2550980	  708.3	  625.9	 4414.0	...
2550981	  707.9	  625.5	 4415.0	...
2550982	  707.6	  625.1	 4415.0	...
2550983	  707.4	  625.1	 4416.0	...
2550984	  707.5	  625.4	 4417.0	...
2550985	  707.4	  625.7	 4418.0	...
2550986	  707.3	  626.0	 4418.0	...
2550987	  707.2	  626.0	 4418.0	...
2550988	  707.2	  626.1	 4418.0	...
2550989	  707.4	  626.0	 4419.0	...
2550990	  707.6	  626.0	 4420.0	...
2550991	  707.7	  625.9	 4420.0	...
2550992	  707.7	  625.7	 4420.0	...
2550993	  707.7	  625.4	 4420.0	...
2550994	  707.7	  624.8	 4419.0	...
2550995	  707.7	  624.3	 4418.0	...
2550996	  707.5	  624.0	 4417.0	...
2550997	  707.3	  624.3	 4419.0	...
2550998	  707.0	  624.6	 4421.0	...
2550999	  706.9	  625.0	 4423.0	...
2551000	  707.4	  625.1	 4422.0	...
2551001	  708.0	  625.2	 4422.0	...
2551002	  708.1	  625.3	 4423.0	...
2551003	  707.6	  625.5	 4423.0	...
2551004	  707.0	  625.3	 4424.0	...
2551005	  707.0	  625.0	 4424.0	...
2551006	  707.2	  624.6	 4425.0	...
2551007	  707.5	  624.6	 4425.0	...
2551008	  707.8	  624.8	 4424.0	...
2551009	  708.0	  625.2	 4423.0	...
2551010	  708.0	  625.7	 4426.0	...
2551011	  708.0	  625.2	 4431.0	...
2551012	  708.1	  624.6	 4436.0	...
2551013	  708.3	  624.6	 4437.0	...
2551014	  708.5	  625.3	 4438.0	...
2551015	  708.5	  625.9	 4438.0	...
2551016	  708.2	  625.7	 4439.0	...
2551017	  707.8	  625.5	 4441.0	...
2551018	  707.5	  625.5	 4441.0	...
2551019	  707.5	  625.5	 4442.0	...
2551020	  707.6	  625.6	 4442.0	...
2551021	  707.8	  625.7	 4442.0	...
2551022	  708.0	  625.5	 4442.0	...
2551023	  708.2	  625.4	 4442.0	...
2551024	  708.4	  625.2	 4440.0	...
2551025	  708.6	  625.2	 4438.0	...
2551026	  708.7	  625.2	 4440.0	...
2551027	  708.5	  625.3	 4444.0	...
2551028	  708.4	  625.3	 4448.0	...
2551029	  708.3	  625.1	 4448.0	...
2551030	  708.3	  624.9	 4447.0	...
2551031	  708.4	  624.9	 4447.0	...
2551032	  708.4	  625.0	 4447.0	...
2551033	  708.4	  625.2	 4447.0	...
2551034	  708.7	  625.3	 4448.0	...
2551035	  709.1	  625.2	 4449.0	...
2551036	  709.4	  625.4	 4450.0	...
2551037	  709.3	  625.9	 4451.0	...
2551038	  709.2	  626.5	 4452.0	...
2551039	  708.7	  626.7	 4452.0	...
2551040	  708.3	  626.8	 4450.0	...
2551041	  707.9	  626.7	 4449.0	...
2551042	  708.0	  626.6	 4450.0	...
2551043	  708.0	  626.5	 4451.0	...
2551044	  708.0	  626.6	 4452.0	...
2551045	  708.2	  626.5	 4454.0	...
2551046	  708.5	  626.5	 4454.0	...
2551047	  708.7	  626.3	 4455.0	...
2551048	  709.0	  626.1	 4455.0	...
2551049	  709.2	  626.3	 4455.0	...
2551050	  709.5	  626.7	 4453.0	...
2551051	  709.6	  626.8	 4451.0	...
2551052	  709.6	  626.5	 4449.0	...
2551053	  709.7	  626.1	 4450.0	...
2551054	  709.5	  626.2	 4451.0	...
2551055	  709.4	  626.0	 4453.0	...
2551056	  709.1	  625.5	 4454.0	...
2551057	  708.9	  625.1	 4455.0	...
2551058	  708.7	  625.5	 4457.0	...
2551059	  708.7	  626.1	 4459.0	...
2551060	  708.8	  626.6	 4462.0	...
2551061	  708.9	  626.6	 4463.0	...
2551062	  709.0	  626.7	 4463.0	...
2551063	  708.9	  626.8	 4463.0	...
2551064	  708.7	  626.9	 4463.0	...
2551065	  708.6	  626.9	 4464.0	...
2551066	  708.4	  626.8	 4466.0	...
2551067	  708.1	  626.6	 4469.0	...
2551068	  707.8	  626.2	 4470.0	...
2551069	  707.6	  625.9	 4470.0	...
2551070	  707.5	  625.7	 4468.0	...
2551071	  707.6	  625.6	 4468.0	...
2551072	  707.8	  625.1	 4469.0	...
2551073	  708.1	  624.5	 4472.0	...
2551074	  708.3	  624.9	 4476.0	...
2551075	  708.3	  625.6	 4479.0	...
2551076	  708.3	  626.4	 4479.0	...
2551077	  708.2	  626.6	 4478.0	...
2551078	  708.1	  626.9	 4477.0	...
2551079	  708.0	  627.0	 4476.0	...
2551080	  708.0	  626.9	 4475.0	...
2551081	  708.0	  626.8	 4475.0	...
2551082	  708.1	  626.7	 4476.0	...
2551083	  708.1	  626.8	 4477.0	...
2551084	  708.1	  626.9	 4479.0	...
2551085	  708.1	  627.0	 4479.0	...
2551086	  708.1	  626.9	 4479.0	...
2551087	  708.2	  626.8	 4479.0	...
2551088	  708.3	  626.4	 4481.0	...
2551089	  708.2	  626.0	 4482.0	...
2551090	  708.1	  626.1	 4484.0	...
2551091	  708.0	  626.5	 4483.0	...
2551092	  708.0	  626.7	 4487.0	...
2551093	  708.0	  626.5	 4489.0	...
2551094	  708.0	  626.4	 4492.0	...
2551095	  708.1	  626.6	 4492.0	...
2551096	  708.0	  626.6	 4492.0	...
2551097	  707.9	  626.6	 4492.0	...
2551098	  707.6	  626.6	 4493.0	...
2551099	  707.4	  626.7	 4493.0	...
2551100	  707.2	  627.0	 4491.0	...
2551101	  707.2	  627.2	 4490.0	...
2551102	  707.2	  626.7	 4488.0	...
2551103	  707.2	  626.1	 4490.0	...
2551104	  707.1	  625.6	 4493.0	...
2551105	  707.0	  626.0	 4496.0	...
2551106	  707.0	  627.0	 4497.0	...
2551107	  707.0	  628.0	 4497.0	...
2551108	  706.9	  628.4	 4497.0	...
2551109	  706.8	  628.0	 4498.0	...
2551110	  706.7	  627.7	 4499.0	...
2551111	  706.6	  627.6	 4499.0	...
2551112	  706.7	  627.6	 4499.0	...
2551113	  706.9	  627.6	 4501.0	...
2551114	  707.1	  627.6	 4502.0	...
2551115	  707.3	  627.7	 4503.0	...
2551116	  707.5	  627.2	 4501.0	...
2551117	  707.5	  626.4	 4502.0	...
2551118	  707.3	  625.6	 4503.0	...
2551119	  707.1	  625.5	 4506.0	...
2551120	  707.1	  625.8	 4509.0	...
2551121	  707.1	  626.1	 4513.0	...
2551122	  707.0	  626.2	 4516.0	...
2551123	  706.8	  626.7	 4516.0	...
2551124	  706.8	  627.2	 4514.0	...
2551125	  706.6	  627.4	 4513.0	...
2551126	  706.5	  627.0	 4514.0	...
2551127	  706.4	  626.6	 4515.0	...
2551128	  706.4	  626.3	 4518.0	...
2551129	  706.3	  626.2	 4522.0	...
2551130	  706.2	  626.0	 4523.0	...
2551131	  706.3	  625.9	 4522.0	...
2551132	  706.4	  626.0	 4520.0	...
2551133	  706.6	  626.0	 4519.0	...
2551134	  706.6	  626.1	 4518.0	...
2551135	  706.7	  626.1	 4518.0	...
2551136	  706.8	  626.3	 4520.0	...
2551137	  707.2	  626.5	 4523.0	...
2551138	  707.5	  626.1	 4528.0	...
2551139	  707.9	  625.5	 4531.0	...
2551140	  708.0	  625.0	 4533.0	...
2551141	  707.6	  625.4	 4532.0	...
2551142	  707.0	  625.9	 4532.0	...
2551143	  706.4	  626.2	 4533.0	...
2551144	  706.1	  626.3	 4532.0	...
2551145	  706.4	  626.4	 4531.0	...
2551146	  706.5	  626.4	 4532.0	...
2551147	  706.6	  626.4	 4534.0	...
2551148	  706.4	  626.3	 4535.0	...
2551149	  706.3	  626.3	 4534.0	...
2551150	  706.4	  626.3	 4533.0	...
2551151	  706.5	  626.3	 4533.0	...
2551152	  706.5	  625.7	 4534.0	...
2551153	  706.4	  625.1	 4536.0	...
2551154	  706.2	  624.7	 4537.0	...
2551155	  706.5	  625.0	 4538.0	...
2551156	  706.7	  625.6	 4538.0	...
2551157	  706.9	  625.9	 4538.0	...
2551158	  706.5	  626.1	 4538.0	...
2551159	  706.2	  626.1	 4538.0	...
2551160	  706.3	  626.2	 4540.0	...
2551161	  706.6	  626.3	 4541.0	...
2551162	  706.9	  626.6	 4542.0	...
2551163	  707.0	  626.8	 4543.0	...
2551164	  707.0	  626.5	 4542.0	...
2551165	  707.1	  626.0	 4542.0	...
2551166	  707.1	  625.9	 4542.0	...
2551167	  707.1	  626.3	 4541.0	...
2551168	  707.1	  626.6	 4544.0	...
2551169	  706.8	  626.4	 4547.0	...
2551170	  706.7	  626.1	 4550.0	...
2551171	  706.7	  625.7	 4550.0	...
2551172	  706.5	  625.4	 4550.0	...
MSG	2551173 0000 _ Number On
2551173	  706.2	  625.2	 4551.0	...
2551174	  705.9	  625.7	 4552.0	...
2551175	  705.9	  626.1	 4552.0	...
2551176	  706.0	  626.4	 4552.0	...
2551177	  706.1	  625.7	 4552.0	...
2551178	  705.9	  625.0	 4553.0	...
2551179	  706.0	  624.6	 4555.0	...
2551180	  706.1	  624.6	 4557.0	...
2551181	  706.3	  624.7	 4556.0	...
2551182	  706.2	  624.8	 4554.0	...
2551183	  706.1	  624.9	 4552.0	...
2551184	  706.1	  624.8	 4555.0	...
2551185	  705.8	  624.7	 4559.0	...
2551186	  705.6	  625.1	 4563.0	...
2551187	  705.3	  625.6	 4563.0	...
2551188	  705.1	  626.2	 4562.0	...
2551189	  704.9	  626.2	 4561.0	...
2551190	  705.0	  626.2	 4562.0	...
2551191	  705.3	  626.1	 4565.0	...
2551192	  705.5	  626.2	 4569.0	...
2551193	  705.7	  626.3	 4573.0	...
2551194	  705.8	  626.4	 4569.0	...
2551195	  705.8	  626.5	 4565.0	...
2551196	  705.8	  626.5	 4564.0	...
2551197	  705.6	  626.7	 4565.0	...
2551198	  705.3	  626.7	 4567.0	...
2551199	  705.3	  626.8	 4568.0	...
2551200	  705.4	  626.8	 4570.0	...
2551201	  705.4	  626.9	 4571.0	...
2551202	  705.2	  627.1	 4570.0	...
2551203	  705.2	  627.2	 4570.0	...
2551204	  705.1	  627.4	 4570.0	...
2551205	  705.1	  627.4	 4570.0	...
2551206	  705.1	  627.7	 4569.0	...
2551207	  705.1	  627.9	 4568.0	...
2551208	  705.0	  627.5	 4570.0	...
2551209	  704.8	  626.7	 4573.0	...
2551210	  704.8	  625.9	 4576.0	...
2551211	  704.9	  625.6	 4577.0	...
2551212	  705.2	  625.4	 4578.0	...
2551213	  705.4	  625.1	 4579.0	...
2551214	  705.5	  625.5	 4579.0	...
2551215	  705.5	  626.0	 4579.0	...
2551216	  705.6	  626.5	 4579.0	...
2551217	  705.7	  626.6	 4580.0	...
2551218	  705.9	  626.6	 4580.0	...
2551219	  705.4	  626.7	 4579.0	...
2551220	  705.0	  626.8	 4579.0	...
2551221	  704.6	  627.0	 4580.0	...
2551222	  704.8	  627.1	 4581.0	...
2551223	  705.0	  626.8	 4583.0	...
2551224	  705.2	  626.5	 4583.0	...
2551225	  704.9	  626.5	 4584.0	...
2551226	  704.5	  626.7	 4584.0	...
2551227	  704.2	  626.9	 4585.0	...
2551228	  704.6	  626.9	 4583.0	...
2551229	  705.0	  627.2	 4582.0	...
2551230	  705.2	  627.5	 4584.0	...
2551231	  705.0	  627.8	 4587.0	...
2551232	  704.8	  627.7	 4589.0	...
2551233	  704.8	  627.7	 4588.0	...
2551234	  704.9	  627.7	 4589.0	...
2551235	  704.9	  627.7	 4591.0	...
2551236	  704.6	  627.8	 4592.0	...
2551237	  704.3	  627.7	 4592.0	...
2551238	  704.1	  627.7	 4593.0	...
2551239	  704.1	  627.6	 4593.0	...
2551240	  704.1	  627.4	 4592.0	...
2551241	  704.2	  627.1	 4590.0	...
2551242	  704.2	  627.0	 4590.0	...
2551243	  704.3	  627.0	 4590.0	...
2551244	  704.3	  627.1	 4590.0	...
2551245	  704.5	  627.1	 4591.0	...
2551246	  704.7	  627.0	 4593.0	...
2551247	  704.9	  626.8	 4594.0	...
2551248	  704.9	  626.7	 4593.0	...
2551249	  705.0	  626.5	 4593.0	...
2551250	  705.0	  626.3	 4594.0	...
2551251	  705.0	  626.2	 4593.0	...
2551252	  704.9	  626.2	 4592.0	...
2551253	  704.8	  626.3	 4591.0	...
2551254	  704.8	  626.4	 4591.0	...
2551255	  704.9	  626.1	 4592.0	...
2551256	  705.0	  625.9	 4593.0	...
2551257	  704.7	  625.8	 4594.0	...
2551258	  704.2	  626.0	 4598.0	...
2551259	  703.9	  626.5	 4600.0	...
2551260	  704.0	  626.8	 4603.0	...
2551261	  704.0	  627.1	 4604.0	...
2551262	  704.0	  627.2	 4604.0	...
2551263	  703.9	  627.4	 4601.0	...
2551264	  703.8	  627.6	 4597.0	...
2551265	  703.6	  627.6	 4593.0	...
2551266	  703.4	  627.6	 4592.0	...
2551267	  703.3	  627.6	 4593.0	...
2551268	  703.4	  627.6	 4594.0	...
2551269	  703.6	  627.7	 4595.0	...
2551270	  703.7	  627.8	 4594.0	...
2551271	  703.5	  627.9	 4594.0	...
2551272	  703.3	  628.0	 4594.0	...
2551273	  703.0	  627.9	 4595.0	...
2551274	  702.8	  627.7	 4596.0	...
2551275	  702.6	  627.5	 4597.0	...
2551276	  702.6	  627.6	 4598.0	...
2551277	  702.8	  627.8	 4599.0	...
2551278	  703.1	  627.9	 4599.0	...
2551279	  703.5	  627.7	 4598.0	...
2551280	  703.5	  627.9	 4597.0	...
2551281	  703.5	  628.2	 4597.0	...
2551282	  703.6	  628.2	 4597.0	...
2551283	  703.6	  628.0	 4598.0	...
2551284	  703.6	  627.7	 4598.0	...
2551285	  703.5	  627.6	 4598.0	...
2551286	  703.3	  627.6	 4596.0	...
2551287	  703.3	  627.7	 4594.0	...
2551288	  703.4	  627.2	 4593.0	...
2551289	  703.5	  626.7	 4594.0	...
2551290	  703.3	  627.0	 4594.0	...
2551291	  703.1	  627.7	 4595.0	...
2551292	  703.1	  627.8	 4594.0	...
2551293	  703.3	  627.3	 4594.0	...
2551294	  703.4	  626.8	 4594.0	...
2551295	  703.5	  627.0	 4594.0	...
2551296	  703.6	  627.1	 4594.0	...
2551297	  703.8	  627.3	 4595.0	...
2551298	  703.8	  627.5	 4596.0	...
2551299	  703.6	  627.7	 4597.0	...
2551300	  703.5	  627.6	 4597.0	...
2551301	  703.4	  627.3	 4597.0	...
2551302	  703.5	  627.0	 4598.0	...
2551303	  703.6	  627.3	 4598.0	...
2551304	  703.6	  627.6	 4598.0	...
2551305	  703.2	  627.4	 4599.0	...
2551306	  702.8	  626.9	 4599.0	...
2551307	  702.7	  626.4	 4599.0	...
2551308	  702.9	  626.5	 4598.0	...
2551309	  703.0	  626.7	 4593.0	...
2551310	  703.0	  627.2	 4589.0	...
2551311	  703.3	  627.5	 4587.0	...
2551312	  703.6	  627.8	 4590.0	...
2551313	  703.9	  627.8	 4593.0	...
2551314	  704.0	  628.0	 4591.0	...
2551315	  703.7	  627.7	 4587.0	...
2551316	  703.4	  627.3	 4584.0	...
2551317	  703.1	  626.9	 4584.0	...
2551318	  703.1	  627.0	 4584.0	...
2551319	  703.1	  627.2	 4584.0	...
2551320	  702.9	  627.4	 4583.0	...
2551321	  702.8	  627.9	 4582.0	...
2551322	  702.7	  628.5	 4580.0	...
2551323	  702.8	  629.1	 4578.0	...
2551324	  702.8	  629.2	 4580.0	...
2551325	  702.6	  629.2	 4582.0	...
2551326	  702.5	  629.2	 4585.0	...
2551327	  702.4	  629.2	 4585.0	...
2551328	  702.4	  629.1	 4583.0	...
2551329	  702.4	  629.1	 4583.0	...
2551330	  702.5	  629.1	 4584.0	...
2551331	  702.6	  628.6	 4586.0	...
2551332	  702.8	  628.1	 4587.0	...
2551333	  703.1	  628.1	 4587.0	...
2551334	  703.3	  628.7	 4587.0	...
2551335	  703.6	  628.7	 4587.0	...
2551336	  703.8	  628.2	 4584.0	...
2551337	  703.9	  627.8	 4582.0	...
2551338	  704.0	  627.9	 4579.0	...
2551339	  704.0	  627.9	 4579.0	...
2551340	  704.0	  627.9	 4579.0	...
2551341	  704.0	  627.9	 4579.0	...
2551342	  704.0	  627.9	 4578.0	...
2551343	  704.1	  628.0	 4577.0	...
2551344	  704.3	  628.0	 4576.0	...
2551345	  704.4	  628.2	 4576.0	...
2551346	  704.5	  628.5	 4576.0	...
2551347	  704.6	  628.8	 4575.0	...
2551348	  704.5	  628.7	 4574.0	...
2551349	  704.4	  627.8	 4574.0	...
2551350	  704.3	  627.0	 4573.0	...
2551351	  704.4	  626.8	 4572.0	...
2551352	  704.6	  627.0	 4572.0	...
2551353	  704.5	  627.1	 4572.0	...
2551354	  704.2	  626.8	 4573.0	...
2551355	  703.9	  626.6	 4573.0	...
2551356	  703.9	  626.6	 4573.0	...
2551357	  703.5	  626.8	 4573.0	...
2551358	  703.2	  626.9	 4572.0	...
2551359	  702.9	  627.1	 4572.0	...
2551360	  703.0	  627.3	 4571.0	...
2551361	  703.1	  627.5	 4572.0	...
2551362	  703.3	  627.7	 4572.0	...
2551363	  703.4	  627.6	 4571.0	...
2551364	  703.4	  627.5	 4568.0	...
2551365	  703.4	  627.6	 4565.0	...
2551366	  703.4	  627.7	 4562.0	...
2551367	  703.4	  627.7	 4561.0	...
2551368	  702.9	  627.6	 4561.0	...
2551369	  702.5	  627.6	 4562.0	...
2551370	  702.4	  627.5	 4562.0	...
2551371	  702.7	  627.4	 4562.0	...
2551372	  703.1	  627.2	 4562.0	...
2551373	  703.2	  627.3	 4562.0	...
2551374	  703.4	  627.3	 4559.0	...
2551375	  703.4	  627.1	 4555.0	...
2551376	  703.4	  626.9	 4553.0	...
2551377	  703.4	  626.7	 4553.0	...
2551378	  703.4	  626.7	 4554.0	...
2551379	  703.4	  626.7	 4556.0	...
2551380	  703.4	  626.7	 4558.0	...
2551381	  703.4	  626.7	 4561.0	...
2551382	  703.3	  626.7	 4558.0	...
2551383	  703.2	  626.7	 4554.0	...
2551384	  702.9	  626.7	 4550.0	...
2551385	  702.5	  626.8	 4548.0	...
2551386	  702.2	  626.9	 4548.0	...
2551387	  702.1	  627.0	 4549.0	...
2551388	  702.1	  627.0	 4549.0	...
2551389	  702.2	  627.2	 4549.0	...
2551390	  702.2	  627.4	 4549.0	...
2551391	  702.1	  627.6	 4549.0	...
2551392	  702.3	  627.6	 4546.0	...
2551393	  702.6	  627.4	 4544.0	...
2551394	  702.9	  627.0	 4542.0	...
2551395	  703.0	  626.5	 4544.0	...
2551396	  703.1	  626.2	 4545.0	...
2551397	  703.1	  625.8	 4544.0	...
2551398	  703.2	  625.6	 4542.0	...
2551399	  703.3	  626.0	 4541.0	...
2551400	  703.4	  626.6	 4540.0	...
2551401	  703.5	  626.8	 4539.0	...
2551402	  703.4	  626.3	 4538.0	...
2551403	  703.0	  626.0	 4538.0	...
2551404	  702.9	  626.1	 4537.0	...
2551405	  702.8	  626.5	 4535.0	...
2551406	  703.1	  626.7	 4534.0	...
2551407	  703.2	  627.0	 4533.0	...
2551408	  703.2	  626.9	 4535.0	...
2551409	  703.2	  626.8	 4538.0	...
2551410	  703.5	  626.6	 4540.0	...
2551411	  703.8	  626.6	 4539.0	...
2551412	  704.1	  626.5	 4535.0	...
2551413	  704.1	  626.6	 4532.0	...
2551414	  704.2	  626.8	 4530.0	...
2551415	  704.3	  627.0	 4531.0	...
2551416	  704.2	  627.0	 4531.0	...
2551417	  704.1	  627.0	 4529.0	...
2551418	  704.0	  626.9	 4527.0	...
2551419	  703.9	  626.6	 4527.0	...
2551420	  703.8	  626.4	 4526.0	...
2551421	  703.5	  626.4	 4525.0	...
2551422	  703.3	  626.4	 4523.0	...
2551423	  703.4	  626.3	 4523.0	...
2551424	  703.8	  626.1	 4523.0	...
2551425	  704.2	  626.0	 4523.0	...
2551426	  704.3	  625.8	 4523.0	...
2551427	  704.1	  625.6	 4524.0	...
2551428	  704.0	  625.2	 4524.0	...
2551429	  703.9	  625.1	 4522.0	...
2551430	  703.9	  624.9	 4519.0	...
2551431	  703.7	  624.8	 4517.0	...
2551432	  703.3	  624.9	 4516.0	...
2551433	  703.1	  625.6	 4514.0	...
2551434	  703.1	  626.3	 4512.0	...
2551435	  703.5	  626.7	 4510.0	...
2551436	  703.9	  626.6	 4510.0	...
2551437	  704.0	  626.6	 4509.0	...
2551438	  703.6	  626.2	 4510.0	...
2551439	  703.3	  625.7	 4511.0	...
2551440	  703.2	  625.1	 4512.0	...
2551441	  703.2	  625.1	 4513.0	...
2551442	  703.5	  624.9	 4511.0	...
2551443	  703.8	  624.8	 4509.0	...
2551444	  704.2	  624.6	 4507.0	...
2551445	  704.3	  624.6	 4507.0	...
2551446	  704.2	  624.5	 4507.0	...
2551447	  703.8	  624.8	 4507.0	...
2551448	  703.3	  625.1	 4507.0	...
2551449	  703.2	  625.4	 4506.0	...
2551450	  703.5	  625.5	 4505.0	...
2551451	  703.7	  625.4	 4504.0	...
2551452	  703.8	  625.4	 4502.0	...
2551453	  703.8	  625.3	 4501.0	...
2551454	  703.8	  625.1	 4500.0	...
2551455	  703.8	  625.0	 4496.0	...
2551456	  703.9	  624.8	 4493.0	...
2551457	  704.1	  624.8	 4491.0	...
2551458	  703.9	  625.1	 4491.0	...
2551459	  703.6	  625.6	 4492.0	...
2551460	  702.9	  626.0	 4491.0	...
2551461	  702.5	  625.5	 4490.0	...
2551462	  702.3	  625.0	 4487.0	...
2551463	  702.5	  624.4	 4486.0	...
2551464	  702.7	  624.5	 4484.0	...
2551465	  702.6	  624.6	 4484.0	...
2551466	  702.6	  624.6	 4481.0	...
2551467	  702.2	  625.1	 4479.0	...
2551468	  701.8	  625.6	 4479.0	...
2551469	  701.4	  625.9	 4482.0	...
2551470	  701.5	  625.5	 4484.0	...
2551471	  701.7	  625.7	 4483.0	...
2551472	  701.8	  626.2	 4481.0	...
2551473	  701.6	  626.1	 4481.0	...
2551474	  701.5	  625.5	 4481.0	...
MSG	2551475 0000 _ Number Off
2551475	  701.5	  624.9	 4481.0	...
2551476	  701.7	  624.9	 4480.0	...
2551477	  702.1	  624.8	 4478.0	...
2551478	  702.3	  624.3	 4476.0	...
2551479	  702.8	  623.8	 4474.0	...
2551480	  703.2	  623.3	 4472.0	...
2551481	  703.4	  623.2	 4471.0	...
2551482	  703.3	  623.5	 4471.0	...
2551483	  703.5	  623.8	 4472.0	...
2551484	  703.9	  624.1	 4473.0	...
2551485	  704.2	  624.5	 4472.0	...
2551486	  704.1	  625.0	 4471.0	...
2551487	  703.8	  625.2	 4469.0	...
2551488	  703.5	  624.9	 4468.0	...
2551489	  703.2	  624.4	 4470.0	...
2551490	  703.1	  623.8	 4471.0	...
2551491	  703.3	  623.4	 4473.0	...
2551492	  703.5	  623.3	 4471.0	...
2551493	  703.6	  623.5	 4470.0	...
2551494	  703.5	  623.7	 4468.0	...
2551495	  703.5	  624.4	 4467.0	...
2551496	  703.8	  624.9	 4466.0	...
2551497	  704.0	  625.4	 4465.0	...
2551498	  704.2	  624.8	 4463.0	...
2551499	  704.2	  624.2	 4461.0	...
2551500	  704.2	  623.4	 4461.0	...
2551501	  703.9	  623.3	 4461.0	...
2551502	  703.6	  623.2	 4463.0	...
2551503	  703.3	  623.4	 4462.0	...
2551504	  703.2	  623.6	 4461.0	...
2551505	  703.2	  623.7	 4460.0	...
2551506	  703.3	  623.8	 4459.0	...
2551507	  703.5	  623.7	 4457.0	...
2551508	  703.6	  623.8	 4454.0	...
2551509	  703.8	  624.0	 4449.0	...
2551510	  703.7	  624.6	 4447.0	...
2551511	  703.6	  625.1	 4446.0	...
2551512	  703.6	  624.7	 4446.0	...
2551513	  703.6	  623.9	 4447.0	...
2551514	  703.3	  623.4	 4447.0	...
2551515	  703.4	  623.8	 4447.0	...
2551516	  703.8	  624.0	 4447.0	...
2551517	  704.2	  623.3	 4447.0	...
2551518	  704.4	  622.6	 4446.0	...
2551519	  704.2	  622.2	 4444.0	...
2551520	  704.0	  622.2	 4442.0	...
2551521	  703.6	  622.2	 4441.0	...
2551522	  703.4	  622.0	 4441.0	...
2551523	  703.4	  621.9	 4441.0	...
2551524	  703.7	  621.7	 4442.0	...
2551525	  704.0	  622.0	 4444.0	...
2551526	  704.0	  622.5	 4444.0	...
2551527	  704.0	  623.0	 4440.0	...
2551528	  703.9	  623.0	 4436.0	...
2551529	  703.9	  623.0	 4436.0	...
2551530	  703.9	  623.1	 4438.0	...
2551531	  703.9	  622.6	 4439.0	...
2551532	  703.9	  621.9	 4438.0	...
2551533	  704.1	  621.2	 4437.0	...
2551534	  704.2	  621.2	 4438.0	...
2551535	  704.2	  621.6	 4436.0	...
2551536	  703.7	  622.1	 4431.0	...
2551537	  703.3	  622.5	 4427.0	...
2551538	  703.0	  622.7	 4425.0	...
2551539	  703.2	  623.1	 4424.0	...
2551540	  703.5	  623.5	 4424.0	...
2551541	  703.7	  623.6	 4424.0	...
2551542	  703.1	  623.6	 4424.0	...
2551543	  702.6	  623.5	 4424.0	...
2551544	  702.1	  623.5	 4425.0	...
2551545	  702.0	  623.3	 4427.0	...
2551546	  701.9	  623.1	 4428.0	...
2551547	  702.0	  623.0	 4430.0	...
2551548	  702.2	  623.1	 4430.0	...
2551549	  702.4	  623.2	 4429.0	...
2551550	  702.9	  623.1	 4427.0	...
2551551	  703.4	  623.3	 4425.0	...
2551552	  703.7	  623.6	 4425.0	...
2551553	  703.6	  624.1	 4425.0	...
2551554	  703.5	  624.4	 4425.0	...
2551555	  703.6	  624.4	 4425.0	...
2551556	  703.7	  624.0	 4424.0	...
2551557	  703.9	  623.7	 4423.0	...
2551558	  704.1	  623.6	 4423.0	...
2551559	  704.0	  623.4	 4423.0	...
2551560	  703.7	  623.1	 4424.0	...
2551561	  703.4	  622.9	 4424.0	...
2551562	  703.3	  622.3	 4425.0	...
2551563	  703.2	  621.6	 4423.0	...
2551564	  703.4	  621.4	 4421.0	...
2551565	  703.6	  622.0	 4419.0	...
2551566	  703.8	  622.5	 4419.0	...
2551567	  703.8	  622.5	 4420.0	...
2551568	  703.8	  622.5	 4421.0	...
2551569	  703.8	  622.5	 4418.0	...
2551570	  703.8	  622.4	 4414.0	...
2551571	  703.9	  622.2	 4412.0	...
2551572	  703.9	  622.0	 4413.0	...
2551573	  703.7	  621.9	 4415.0	...
2551574	  703.4	  622.0	 4415.0	...
2551575	  703.2	  622.1	 4414.0	...
2551576	  703.4	  622.1	 4412.0	...
2551577	  703.1	  622.1	 4411.0	...
2551578	  702.7	  622.1	 4414.0	...
2551579	  702.5	  622.1	 4416.0	...
2551580	  702.7	  622.1	 4417.0	...
2551581	  702.9	  622.3	 4416.0	...
2551582	  702.9	  622.3	 4415.0	...
2551583	  702.9	  622.4	 4414.0	...
2551584	  702.9	  622.8	 4414.0	...
2551585	  702.9	  623.1	 4413.0	...
2551586	  703.0	  623.3	 4413.0	...
2551587	  703.1	  623.1	 4412.0	...
2551588	  703.2	  623.2	 4412.0	...
2551589	  703.2	  623.3	 4411.0	...
2551590	  703.2	  623.5	 4409.0	...
2551591	  703.2	  623.6	 4407.0	...
2551592	  703.3	  623.5	 4406.0	...
2551593	  703.2	  623.3	 4406.0	...
2551594	  703.1	  623.1	 4406.0	...
2551595	  703.1	  622.9	 4407.0	...
2551596	  703.1	  622.8	 4408.0	...
2551597	  703.2	  622.6	 4408.0	...
2551598	  703.1	  622.3	 4406.0	...
2551599	  703.1	  622.2	 4403.0	...
2551600	  703.1	  622.0	 4401.0	...
2551601	  702.7	  622.0	 4402.0	...
2551602	  702.3	  622.2	 4401.0	...
2551603	  701.9	  622.6	 4401.0	...
2551604	  702.1	  623.4	 4400.0	...
2551605	  702.0	  624.1	 4399.0	...
2551606	  701.9	  624.6	 4395.0	...
2551607	  701.8	  624.6	 4391.0	...
2551608	  701.9	  624.6	 4390.0	...
2551609	  702.0	  624.6	 4392.0	...
2551610	  702.2	  624.3	 4398.0	...
2551611	  702.4	  624.0	 4402.0	...
2551612	  702.7	  623.6	 4404.0	...
2551613	  702.6	  623.7	 4401.0	...
2551614	  702.6	  623.8	 4398.0	...
2551615	  702.7	  623.7	 4397.0	...
2551616	  702.9	  623.6	 4397.0	...
2551617	  703.2	  623.5	 4398.0	...
2551618	  703.4	  623.4	 4398.0	...
2551619	  703.5	  623.3	 4400.0	...
2551620	  703.4	  623.2	 4401.0	...
2551621	  703.4	  623.3	 4401.0	...
2551622	  703.3	  623.4	 4401.0	...
2551623	  703.2	  623.6	 4398.0	...
2551624	  703.2	  623.7	 4396.0	...
2551625	  703.4	  623.7	 4394.0	...
2551626	  703.5	  622.8	 4398.0	...
2551627	  703.3	  622.0	 4400.0	...
2551628	  703.1	  621.4	 4401.0	...
2551629	  703.4	  621.8	 4401.0	...
2551630	  703.7	  622.1	 4402.0	...
2551631	  703.9	  622.1	 4403.0	...
2551632	  703.8	  622.0	 4404.0	...
2551633	  703.6	  622.4	 4404.0	...
2551634	  703.5	  622.9	 4403.0	...
2551635	  703.4	  623.4	 4402.0	...
2551636	  703.3	  623.5	 4402.0	...
2551637	  703.3	  624.0	 4403.0	...
2551638	  703.4	  624.3	 4402.0	...
2551639	  703.5	  624.5	 4402.0	...
2551640	  703.6	  624.3	 4402.0	...
2551641	  703.6	  624.2	 4402.0	...
2551642	  703.7	  624.1	 4402.0	...
2551643	  703.7	  623.9	 4401.0	...
2551644	  703.6	  624.2	 4400.0	...
2551645	  703.6	  624.6	 4400.0	...
2551646	  703.5	  624.5	 4402.0	...
2551647	  703.5	  624.0	 4404.0	...
2551648	  703.5	  623.6	 4405.0	...
2551649	  703.5	  624.1	 4404.0	...
2551650	  704.1	  624.3	 4404.0	...
2551651	  704.7	  624.4	 4405.0	...
2551652	  704.6	  624.5	 4406.0	...
2551653	  703.8	  624.8	 4407.0	...
2551654	  703.5	  625.0	 4406.0	...
2551655	  703.9	  624.4	 4407.0	...
2551656	  704.3	  623.7	 4408.0	...
2551657	  704.4	  623.4	 4409.0	...
2551658	  704.6	  623.5	 4410.0	...
2551659	  704.6	  623.6	 4410.0	...
2551660	  704.6	  623.9	 4411.0	...
2551661	  704.3	  624.4	 4411.0	...
2551662	  704.0	  625.0	 4410.0	...
2551663	  703.8	  625.0	 4410.0	...
2551664	  703.8	  625.0	 4409.0	...
2551665	  703.8	  624.9	 4408.0	...
2551666	  703.8	  624.5	 4408.0	...
2551667	  703.7	  624.4	 4407.0	...
2551668	  703.6	  624.3	 4408.0	...
2551669	  703.5	  624.4	 4408.0	...
2551670	  703.1	  624.3	 4408.0	...
2551671	  702.5	  624.3	 4408.0	...
2551672	  701.9	  624.4	 4409.0	...
2551673	  701.7	  624.6	 4407.0	...
2551674	  701.7	  624.8	 4406.0	...
2551675	  701.7	  625.1	 4404.0	...
2551676	  701.9	  625.4	 4404.0	...
2551677	  702.1	  625.9	 4404.0	...
2551678	  702.4	  626.4	 4404.0	...
2551679	  702.7	  626.3	 4403.0	...
2551680	  702.8	  625.9	 4403.0	...
2551681	  702.7	  625.6	 4403.0	...
2551682	  702.5	  625.3	 4403.0	...
2551683	  702.4	  625.0	 4404.0	...
2551684	  702.3	  624.6	 4405.0	...
2551685	  702.2	  624.4	 4406.0	...
2551686	  702.2	  624.8	 4404.0	...
MSG	2551687 0000 _ Number On
2551687	  702.3	  625.3	 4403.0	...
2551688	  702.3	  625.8	 4401.0	...
2551689	  702.3	  625.8	 4401.0	...
2551690	  702.2	  625.7	 4400.0	...
2551691	  702.2	  625.8	 4401.0	...
2551692	  702.4	  625.7	 4403.0	...
2551693	  702.8	  625.6	 4404.0	...
2551694	  703.2	  625.6	 4405.0	...
2551695	  703.5	  625.6	 4406.0	...
2551696	  703.6	  625.7	 4405.0	...
2551697	  703.6	  625.8	 4402.0	...
2551698	  703.7	  625.8	 4399.0	...
2551699	  703.8	  625.7	 4399.0	...
2551700	  703.8	  625.6	 4400.0	...
2551701	  703.5	  625.7	 4402.0	...
2551702	  703.2	  625.9	 4404.0	...
2551703	  703.1	  626.1	 4404.0	...
2551704	  703.3	  626.3	 4404.0	...
2551705	  703.4	  626.5	 4404.0	...
2551706	  703.3	  626.6	 4404.0	...
2551707	  703.2	  626.6	 4405.0	...
2551708	  703.2	  626.4	 4407.0	...
2551709	  703.3	  626.2	 4407.0	...
2551710	  703.0	  626.1	 4405.0	...
2551711	  702.8	  625.9	 4403.0	...
2551712	  702.8	  625.6	 4402.0	...
2551713	  703.1	  625.9	 4402.0	...
2551714	  703.5	  626.4	 4402.0	...
2551715	  703.7	  626.5	 4402.0	...
2551716	  703.8	  626.0	 4402.0	...
2551717	  704.1	  625.5	 4402.0	...
2551718	  704.2	  625.4	 4404.0	...
2551719	  704.3	  625.4	 4407.0	...
2551720	  704.2	  625.6	 4411.0	...
2551721	  703.1	  626.0	 4413.0	...
EFIX R   2548421	2551721	3301	  723.7	  630.3	   4206
SSACC R  2551722
2551722	  701.8	  626.2	 4411.0	...
2551723	  699.9	  626.4	 4409.0	...
2551724	  698.1	  626.5	 4408.0	...
2551725	  695.3	  626.9	 4413.0	...
2551726	  692.7	  627.2	 4417.0	...
2551727	  689.8	  627.6	 4419.0	...
2551728	  686.5	  627.3	 4418.0	...
2551729	  682.8	  626.9	 4418.0	...
2551730	  679.8	  626.4	 4420.0	...
2551731	  677.1	  625.3	 4423.0	...
2551732	  675.3	  624.2	 4426.0	...
2551733	  674.0	  623.2	 4429.0	...
2551734	  673.7	  622.9	 4429.0	...
2551735	  673.5	  622.4	 4428.0	...
ESACC R  2551722	2551735	14	  701.8	  626.2	  673.5	  622.4	   0.61	     59
SFIX R   2551736
2551736	  673.7	  621.9	 4428.0	...
2551737	  674.3	  621.6	 4428.0	...
2551738	  675.2	  621.4	 4429.0	...
2551739	  676.6	  621.1	 4429.0	...
2551740	  678.0	  620.8	 4431.0	...
2551741	  679.9	  620.6	 4432.0	...
2551742	  681.9	  621.0	 4432.0	...
2551743	  683.5	  621.9	 4431.0	...
2551744	  685.0	  622.6	 4431.0	...
2551745	  685.7	  622.8	 4431.0	...
2551746	  687.4	  622.7	 4430.0	...
2551747	  689.0	  622.8	 4428.0	...
2551748	  690.7	  623.4	 4427.0	...
2551749	  691.3	  624.3	 4425.0	...
2551750	  691.5	  625.1	 4423.0	...
2551751	  692.3	  625.1	 4422.0	...
2551752	  693.0	  625.1	 4423.0	...
2551753	  692.9	  625.3	 4424.0	...
2551754	  692.0	  625.1	 4425.0	...
2551755	  691.2	  625.0	 4426.0	...
2551756	  690.9	  624.8	 4426.0	...
2551757	  690.6	  625.0	 4427.0	...
2551758	  690.1	  625.2	 4429.0	...
2551759	  690.3	  625.2	 4431.0	...
2551760	  690.5	  624.7	 4431.0	...
2551761	  690.8	  624.2	 4431.0	...
2551762	  690.7	  623.9	 4431.0	...
2551763	  690.6	  624.1	 4432.0	...
2551764	  690.6	  624.2	 4432.0	...
2551765	  690.8	  624.2	 4432.0	...
2551766	  690.8	  624.2	 4431.0	...
2551767	  690.5	  624.3	 4429.0	...
2551768	  690.0	  624.4	 4429.0	...
2551769	  689.6	  624.5	 4430.0	...
2551770	  689.5	  624.6	 4431.0	...
2551771	  689.2	  624.6	 4431.0	...
2551772	  688.9	  624.7	 4432.0	...
2551773	  689.0	  624.6	 4433.0	...
2551774	  689.4	  624.5	 4434.0	...
2551775	  689.5	  624.5	 4435.0	...
2551776	  689.4	  625.0	 4436.0	...
2551777	  689.3	  625.5	 4436.0	...
2551778	  689.4	  626.2	 4435.0	...
2551779	  690.0	  626.3	 4435.0	...
2551780	  690.3	  626.6	 4435.0	...
2551781	  690.5	  626.6	 4435.0	...
2551782	  690.3	  626.5	 4434.0	...
2551783	  690.5	  626.2	 4434.0	...
2551784	  690.7	  625.8	 4433.0	...
2551785	  690.8	  625.7	 4433.0	...
2551786	  690.8	  625.6	 4433.0	...
2551787	  690.9	  625.7	 4432.0	...
2551788	  690.9	  625.3	 4432.0	...
2551789	  690.9	  624.8	 4432.0	...
2551790	  690.8	  624.4	 4432.0	...
2551791	  690.8	  624.4	 4432.0	...
2551792	  690.8	  624.3	 4432.0	...
2551793	  690.7	  624.2	 4434.0	...
2551794	  690.6	  624.4	 4437.0	...
2551795	  691.0	  624.6	 4439.0	...
2551796	  691.4	  625.1	 4436.0	...
2551797	  691.6	  625.3	 4433.0	...
2551798	  691.3	  625.6	 4431.0	...
2551799	  690.9	  625.4	 4430.0	...
2551800	  690.8	  625.2	 4431.0	...
2551801	  690.7	  624.8	 4432.0	...
2551802	  691.0	  624.7	 4433.0	...
2551803	  691.2	  624.6	 4433.0	...
2551804	  691.4	  624.5	 4432.0	...
2551805	  691.2	  624.5	 4433.0	...
2551806	  691.2	  624.6	 4434.0	...
2551807	  691.3	  624.7	 4433.0	...
2551808	  691.3	  624.8	 4431.0	...
2551809	  691.6	  624.9	 4429.0	...
2551810	  691.9	  625.0	 4429.0	...
2551811	  692.2	  625.0	 4430.0	...
2551812	  692.3	  625.1	 4433.0	...
2551813	  692.3	  625.4	 4435.0	...
2551814	  692.2	  625.6	 4438.0	...
2551815	  692.1	  625.6	 4438.0	...
2551816	  692.0	  625.1	 4439.0	...
2551817	  691.9	  624.7	 4439.0	...
2551818	  691.8	  624.7	 4438.0	...
2551819	  691.8	  625.1	 4436.0	...
2551820	  691.9	  625.6	 4434.0	...
2551821	  692.0	  625.8	 4434.0	...
2551822	  691.9	  626.0	 4435.0	...
2551823	  692.0	  626.3	 4435.0	...
2551824	  692.2	  626.5	 4435.0	...
2551825	  692.2	  626.4	 4435.0	...
2551826	  692.1	  626.1	 4436.0	...
2551827	  692.2	  626.1	 4437.0	...
2551828	  692.4	  626.4	 4437.0	...
2551829	  692.4	  626.8	 4437.0	...
2551830	  692.4	  626.9	 4437.0	...
2551831	  692.4	  627.0	 4437.0	...
2551832	  692.4	  627.1	 4438.0	...
2551833	  692.4	  627.2	 4439.0	...
2551834	  692.4	  627.2	 4439.0	...
2551835	  692.4	  627.1	 4437.0	...
2551836	  692.6	  626.8	 4435.0	...
2551837	  692.9	  627.0	 4433.0	...
2551838	  693.2	  627.4	 4434.0	...
2551839	  693.2	  627.2	 4436.0	...
2551840	  693.2	  626.6	 4437.0	...
2551841	  693.2	  626.0	 4436.0	...
2551842	  693.2	  626.1	 4437.0	...
2551843	  693.4	  626.1	 4438.0	...
2551844	  693.4	  626.2	 4439.0	...
2551845	  693.5	  626.3	 4440.0	...
2551846	  693.6	  626.1	 4441.0	...
2551847	  693.6	  626.1	 4440.0	...
2551848	  693.6	  626.0	 4440.0	...
2551849	  693.5	  626.1	 4438.0	...
2551850	  693.5	  625.8	 4436.0	...
2551851	  693.5	  625.4	 4435.0	...
2551852	  693.5	  625.3	 4435.0	...
2551853	  693.4	  625.7	 4434.0	...
2551854	  693.2	  626.0	 4433.0	...
2551855	  693.1	  626.1	 4433.0	...
2551856	  693.2	  625.9	 4434.0	...
2551857	  693.2	  625.9	 4434.0	...
2551858	  693.3	  625.7	 4434.0	...
2551859	  693.3	  625.6	 4435.0	...
2551860	  693.3	  625.6	 4435.0	...
2551861	  693.5	  625.8	 4437.0	...
2551862	  693.7	  625.4	 4439.0	...
2551863	  693.9	  625.0	 4439.0	...
2551864	  694.4	  624.6	 4438.0	...
2551865	  694.9	  624.3	 4437.0	...
2551866	  695.2	  624.0	 4438.0	...
2551867	  695.2	  624.2	 4435.0	...
2551868	  695.1	  624.4	 4432.0	...
2551869	  695.1	  624.8	 4429.0	...
2551870	  695.2	  624.6	 4431.0	...
2551871	  695.2	  624.6	 4433.0	...
2551872	  695.2	  624.6	 4434.0	...
2551873	  695.2	  624.8	 4436.0	...
2551874	  695.4	  625.3	 4437.0	...
2551875	  695.6	  625.9	 4437.0	...
2551876	  695.3	  626.2	 4438.0	...
2551877	  694.7	  626.3	 4439.0	...
2551878	  694.1	  626.3	 4438.0	...
2551879	  694.1	  626.3	 4438.0	...
2551880	  694.2	  626.3	 4435.0	...
2551881	  694.4	  626.3	 4433.0	...
2551882	  694.5	  626.4	 4432.0	...
2551883	  694.2	  625.7	 4432.0	...
2551884	  693.8	  625.0	 4432.0	...
2551885	  693.5	  624.2	 4432.0	...
2551886	  693.6	  623.9	 4433.0	...
2551887	  693.7	  623.5	 4434.0	...
2551888	  693.8	  623.7	 4435.0	...
2551889	  693.5	  624.3	 4437.0	...
2551890	  693.2	  624.9	 4436.0	...
2551891	  692.9	  625.0	 4433.0	...
2551892	  693.0	  625.3	 4430.0	...
2551893	  693.2	  625.5	 4430.0	...
2551894	  693.3	  625.7	 4428.0	...
2551895	  693.0	  625.8	 4427.0	...
2551896	  692.6	  625.9	 4427.0	...
2551897	  692.6	  625.9	 4427.0	...
2551898	  693.1	  625.9	 4429.0	...
2551899	  693.6	  625.6	 4430.0	...
2551900	  693.6	  625.5	 4431.0	...
2551901	  693.6	  625.3	 4431.0	...
2551902	  693.8	  625.3	 4431.0	...
2551903	  694.0	  625.5	 4428.0	...
2551904	  693.8	  625.8	 4426.0	...
2551905	  693.4	  626.1	 4423.0	...
2551906	  693.0	  626.1	 4422.0	...
2551907	  692.9	  626.0	 4424.0	...
2551908	  692.9	  626.0	 4423.0	...
2551909	  693.0	  626.0	 4422.0	...
2551910	  693.3	  626.0	 4425.0	...
2551911	  693.6	  625.9	 4429.0	...
2551912	  693.8	  626.1	 4434.0	...
2551913	  693.9	  626.3	 4434.0	...
2551914	  693.7	  626.6	 4433.0	...
2551915	  693.3	  626.8	 4432.0	...
2551916	  693.0	  626.8	 4430.0	...
2551917	  692.9	  626.7	 4429.0	...
2551918	  692.9	  626.6	 4429.0	...
2551919	  692.9	  626.6	 4429.0	...
2551920	  692.9	  626.6	 4429.0	...
2551921	  692.8	  626.8	 4429.0	...
2551922	  693.1	  627.0	 4426.0	...
2551923	  693.8	  627.0	 4423.0	...
2551924	  694.5	  626.8	 4420.0	...
2551925	  694.3	  626.4	 4421.0	...
2551926	  694.0	  626.0	 4422.0	...
2551927	  693.7	  625.8	 4424.0	...
2551928	  693.7	  625.8	 4426.0	...
2551929	  693.8	  625.8	 4429.0	...
2551930	  693.7	  625.5	 4429.0	...
2551931	  693.6	  625.3	 4425.0	...
2551932	  693.6	  625.2	 4422.0	...
2551933	  693.8	  625.4	 4419.0	...
2551934	  694.2	  625.4	 4420.0	...
2551935	  695.0	  625.2	 4421.0	...
2551936	  695.7	  625.6	 4420.0	...
2551937	  696.3	  626.0	 4419.0	...
2551938	  696.3	  626.4	 4419.0	...
2551939	  696.3	  626.1	 4419.0	...
2551940	  696.2	  625.6	 4420.0	...
2551941	  696.1	  625.3	 4419.0	...
2551942	  695.9	  625.2	 4418.0	...
2551943	  695.6	  625.1	 4417.0	...
2551944	  695.4	  625.1	 4417.0	...
2551945	  695.3	  624.8	 4417.0	...
2551946	  695.2	  624.5	 4416.0	...
2551947	  695.2	  624.3	 4416.0	...
2551948	  695.2	  624.6	 4416.0	...
2551949	  695.3	  625.0	 4416.0	...
2551950	  695.4	  625.2	 4417.0	...
2551951	  695.6	  625.5	 4416.0	...
2551952	  695.7	  625.7	 4416.0	...
2551953	  695.7	  625.7	 4414.0	...
2551954	  695.5	  625.7	 4412.0	...
2551955	  695.3	  625.6	 4410.0	...
2551956	  695.2	  625.4	 4411.0	...
2551957	  695.2	  624.8	 4413.0	...
2551958	  695.1	  624.3	 4413.0	...
2551959	  694.9	  624.4	 4413.0	...
2551960	  694.7	  624.7	 4412.0	...
2551961	  694.8	  624.9	 4412.0	...
2551962	  695.0	  624.7	 4412.0	...
2551963	  695.6	  624.5	 4410.0	...
2551964	  695.9	  624.4	 4409.0	...
2551965	  696.4	  624.3	 4409.0	...
2551966	  696.7	  624.2	 4410.0	...
2551967	  696.6	  624.4	 4411.0	...
2551968	  696.4	  624.7	 4412.0	...
2551969	  696.1	  624.9	 4411.0	...
2551970	  696.3	  624.8	 4412.0	...
2551971	  696.3	  624.6	 4413.0	...
2551972	  696.4	  624.4	 4414.0	...
2551973	  696.4	  624.3	 4414.0	...
2551974	  696.4	  624.7	 4414.0	...
2551975	  696.4	  625.1	 4413.0	...
2551976	  696.0	  625.5	 4411.0	...
2551977	  695.5	  625.5	 4409.0	...
2551978	  695.3	  625.5	 4409.0	...
2551979	  695.5	  625.5	 4409.0	...
2551980	  695.7	  625.7	 4410.0	...
2551981	  696.1	  626.0	 4411.0	...
2551982	  696.4	  626.2	 4411.0	...
2551983	  696.5	  626.0	 4410.0	...
2551984	  696.3	  625.8	 4409.0	...
2551985	  696.3	  625.8	 4407.0	...
2551986	  696.5	  625.9	 4405.0	...
2551987	  696.7	  626.1	 4405.0	...
2551988	  696.8	  626.2	 4405.0	...
2551989	  696.7	  626.3	 4406.0	...
2551990	  696.2	  626.5	 4406.0	...
MSG	2551991 0000 _ Number Off
2551991	  695.8	  626.7	 4407.0	...
2551992	  696.2	  626.7	 4407.0	...
2551993	  696.8	  626.4	 4408.0	...
2551994	  697.3	  626.1	 4408.0	...
2551995	  697.1	  626.1	 4408.0	...
2551996	  697.0	  626.1	 4407.0	...
2551997	  697.0	  626.1	 4406.0	...
2551998	  697.0	  626.0	 4404.0	...
2551999	  697.0	  625.9	 4401.0	...
2552000	  696.9	  625.8	 4399.0	...
2552001	  696.9	  625.5	 4397.0	...
2552002	  697.0	  625.3	 4397.0	...
2552003	  697.1	  625.4	 4397.0	...
2552004	  697.2	  625.6	 4397.0	...
2552005	  697.2	  625.8	 4397.0	...
2552006	  697.4	  625.8	 4397.0	...
2552007	  697.7	  625.7	 4397.0	...
2552008	  697.8	  625.3	 4397.0	...
2552009	  697.7	  624.9	 4397.0	...
2552010	  697.7	  624.5	 4397.0	...
2552011	  697.7	  624.5	 4396.0	...
2552012	  697.8	  624.5	 4396.0	...
2552013	  698.0	  625.3	 4396.0	...
2552014	  698.1	  626.1	 4393.0	...
2552015	  698.5	  626.9	 4391.0	...
2552016	  698.8	  626.9	 4389.0	...
2552017	  698.7	  626.8	 4391.0	...
2552018	  698.3	  626.7	 4391.0	...
2552019	  698.0	  626.6	 4391.0	...
2552020	  698.3	  626.3	 4391.0	...
2552021	  698.6	  626.2	 4391.0	...
2552022	  698.7	  625.8	 4392.0	...
2552023	  698.5	  625.4	 4394.0	...
2552024	  698.3	  625.5	 4394.0	...
2552025	  698.2	  625.9	 4395.0	...
2552026	  698.2	  626.1	 4396.0	...
2552027	  698.6	  625.8	 4397.0	...
2552028	  698.9	  625.5	 4397.0	...
2552029	  698.8	  626.4	 4396.0	...
2552030	  698.5	  627.3	 4394.0	...
2552031	  698.3	  628.0	 4391.0	...
2552032	  698.5	  627.8	 4388.0	...
2552033	  698.5	  627.6	 4387.0	...
2552034	  698.5	  627.6	 4386.0	...
2552035	  698.5	  627.7	 4386.0	...
2552036	  698.5	  627.7	 4386.0	...
2552037	  698.7	  627.7	 4386.0	...
2552038	  698.9	  627.5	 4386.0	...
2552039	  699.1	  627.3	 4385.0	...
2552040	  699.1	  627.2	 4384.0	...
2552041	  698.9	  627.3	 4385.0	...
2552042	  698.7	  627.4	 4387.0	...
2552043	  698.7	  627.3	 4388.0	...
2552044	  699.0	  627.3	 4387.0	...
2552045	  699.2	  627.1	 4385.0	...
2552046	  699.4	  627.0	 4384.0	...
2552047	  699.7	  626.9	 4384.0	...
2552048	  699.9	  626.8	 4383.0	...
2552049	  700.4	  626.8	 4383.0	...
2552050	  700.7	  626.8	 4383.0	...
2552051	  700.6	  627.0	 4383.0	...
2552052	  700.4	  627.1	 4384.0	...
2552053	  700.4	  627.1	 4385.0	...
2552054	  700.7	  627.1	 4386.0	...
2552055	  700.7	  627.4	 4386.0	...
2552056	  700.4	  627.7	 4385.0	...
2552057	  700.0	  627.8	 4384.0	...
2552058	  700.0	  627.4	 4381.0	...
2552059	  699.9	  627.0	 4379.0	...
2552060	  699.9	  626.8	 4378.0	...
2552061	  699.9	  626.8	 4378.0	...
2552062	  699.8	  626.5	 4378.0	...
2552063	  699.8	  626.3	 4379.0	...
2552064	  700.0	  626.0	 4379.0	...
2552065	  700.2	  625.9	 4379.0	...
2552066	  700.1	  626.2	 4379.0	...
2552067	  699.8	  626.7	 4379.0	...
2552068	  699.7	  627.1	 4379.0	...
2552069	  699.9	  627.1	 4379.0	...
2552070	  700.2	  627.1	 4379.0	...
2552071	  700.0	  627.1	 4379.0	...
2552072	  699.6	  627.2	 4379.0	...
2552073	  699.1	  627.3	 4379.0	...
2552074	  698.6	  627.5	 4378.0	...
2552075	  698.2	  627.8	 4379.0	...
2552076	  698.0	  628.1	 4379.0	...
2552077	  698.0	  628.0	 4379.0	...
2552078	  698.1	  627.9	 4379.0	...
2552079	  698.2	  627.9	 4378.0	...
2552080	  698.3	  628.0	 4377.0	...
2552081	  698.4	  627.9	 4376.0	...
2552082	  698.4	  627.6	 4375.0	...
2552083	  698.4	  627.3	 4376.0	...
2552084	  698.8	  627.2	 4379.0	...
2552085	  699.1	  627.4	 4382.0	...
2552086	  699.4	  627.8	 4381.0	...
2552087	  699.2	  628.2	 4378.0	...
2552088	  699.1	  628.4	 4376.0	...
2552089	  699.1	  628.4	 4377.0	...
2552090	  698.8	  628.5	 4378.0	...
2552091	  698.2	  628.6	 4378.0	...
2552092	  697.7	  628.9	 4378.0	...
2552093	  697.5	  629.5	 4377.0	...
2552094	  697.8	  629.9	 4376.0	...
2552095	  698.1	  630.2	 4375.0	...
2552096	  698.3	  630.2	 4375.0	...
2552097	  698.3	  630.3	 4376.0	...
2552098	  698.3	  630.3	 4378.0	...
2552099	  698.4	  630.2	 4378.0	...
2552100	  698.6	  630.0	 4378.0	...
2552101	  698.8	  629.6	 4376.0	...
2552102	  698.8	  629.3	 4373.0	...
2552103	  698.8	  629.2	 4371.0	...
2552104	  698.8	  629.2	 4370.0	...
2552105	  698.8	  628.9	 4369.0	...
2552106	  698.7	  628.6	 4368.0	...
2552107	  698.5	  628.4	 4368.0	...
2552108	  698.4	  628.8	 4370.0	...
2552109	  698.3	  629.1	 4373.0	...
2552110	  698.5	  629.4	 4372.0	...
2552111	  698.7	  629.1	 4371.0	...
2552112	  698.9	  628.9	 4371.0	...
2552113	  698.9	  628.8	 4372.0	...
2552114	  698.8	  629.1	 4372.0	...
2552115	  698.8	  629.3	 4370.0	...
2552116	  698.7	  629.4	 4369.0	...
2552117	  698.9	  629.5	 4369.0	...
2552118	  699.1	  629.7	 4370.0	...
2552119	  699.4	  629.8	 4371.0	...
2552120	  699.4	  629.8	 4370.0	...
2552121	  699.5	  629.8	 4368.0	...
2552122	  699.3	  629.7	 4367.0	...
2552123	  699.0	  629.6	 4367.0	...
2552124	  698.8	  629.6	 4367.0	...
2552125	  698.9	  629.6	 4367.0	...
2552126	  699.1	  629.6	 4367.0	...
2552127	  699.3	  629.5	 4367.0	...
2552128	  699.5	  629.5	 4366.0	...
2552129	  699.6	  629.6	 4364.0	...
2552130	  699.6	  629.7	 4361.0	...
2552131	  699.7	  629.9	 4360.0	...
2552132	  699.4	  630.3	 4360.0	...
2552133	  699.1	  630.6	 4361.0	...
2552134	  699.0	  630.4	 4361.0	...
2552135	  699.3	  630.2	 4361.0	...
2552136	  699.5	  630.3	 4361.0	...
2552137	  699.2	  630.7	 4359.0	...
2552138	  698.8	  631.1	 4357.0	...
2552139	  698.6	  631.2	 4357.0	...
2552140	  698.7	  631.3	 4359.0	...
2552141	  698.8	  631.5	 4362.0	...
2552142	  698.8	  631.4	 4362.0	...
2552143	  698.9	  631.0	 4362.0	...
2552144	  698.7	  630.3	 4363.0	...
2552145	  698.5	  629.8	 4362.0	...
2552146	  698.2	  630.0	 4362.0	...
2552147	  698.3	  630.5	 4361.0	...
2552148	  698.8	  630.5	 4362.0	...
2552149	  699.2	  630.0	 4363.0	...
2552150	  698.9	  630.0	 4358.0	...
2552151	  698.2	  630.5	 4354.0	...
2552152	  698.0	  630.9	 4353.0	...
2552153	  698.5	  631.0	 4355.0	...
2552154	  699.1	  631.0	 4357.0	...
2552155	  699.3	  631.2	 4356.0	...
2552156	  699.4	  631.1	 4355.0	...
2552157	  699.5	  631.6	 4354.0	...
2552158	  699.5	  632.1	 4354.0	...
2552159	  699.4	  632.4	 4353.0	...
2552160	  699.3	  632.1	 4353.0	...
2552161	  699.2	  631.5	 4352.0	...
2552162	  699.3	  631.1	 4352.0	...
2552163	  699.4	  630.8	 4351.0	...
2552164	  699.4	  630.9	 4349.0	...
2552165	  699.4	  631.0	 4348.0	...
2552166	  699.0	  631.2	 4346.0	...
2552167	  698.7	  631.3	 4348.0	...
2552168	  698.5	  631.7	 4348.0	...
2552169	  698.6	  632.1	 4347.0	...
2552170	  698.7	  632.6	 4348.0	...
2552171	  698.7	  632.6	 4350.0	...
2552172	  698.7	  632.6	 4352.0	...
2552173	  698.7	  632.5	 4351.0	...
2552174	  698.8	  632.5	 4350.0	...
2552175	  698.8	  632.6	 4350.0	...
2552176	  698.4	  632.7	 4350.0	...
2552177	  697.9	  632.7	 4350.0	...
2552178	  697.7	  632.5	 4348.0	...
2552179	  697.9	  632.4	 4346.0	...
2552180	  698.0	  632.3	 4345.0	...
2552181	  697.9	  632.5	 4345.0	...
2552182	  697.8	  632.9	 4346.0	...
2552183	  697.6	  633.3	 4347.0	...
2552184	  697.4	  633.7	 4348.0	...
2552185	  697.4	  633.9	 4348.0	...
2552186	  697.4	  634.2	 4349.0	...
2552187	  697.4	  634.3	 4349.0	...
2552188	  697.3	  634.4	 4348.0	...
2552189	  697.3	  634.5	 4346.0	...
2552190	  697.4	  634.5	 4342.0	...
2552191	  697.6	  634.4	 4341.0	...
2552192	  697.7	  634.2	 4342.0	...
2552193	  697.9	  633.9	 4343.0	...
2552194	  698.0	  633.8	 4344.0	...
2552195	  698.0	  633.7	 4345.0	...
2552196	  698.0	  634.0	 4345.0	...
2552197	  697.9	  634.3	 4345.0	...
2552198	  698.0	  635.2	 4345.0	...
2552199	  698.0	  635.9	 4344.0	...
2552200	  697.9	  636.4	 4342.0	...
2552201	  697.9	  636.4	 4341.0	...
2552202	  698.3	  636.0	 4340.0	...
2552203	  698.7	  635.8	 4340.0	...
2552204	  698.6	  635.7	 4340.0	...
2552205	  697.9	  635.8	 4339.0	...
2552206	  697.5	  635.8	 4337.0	...
2552207	  697.7	  635.4	 4335.0	...
2552208	  697.8	  634.8	 4335.0	...
2552209	  698.8	  634.0	 4337.0	...
2552210	  699.8	  633.3	 4339.0	...
2552211	  701.4	  632.9	 4341.0	...
EFIX R   2551736	2552211	476	  695.4	  627.2	   4401
SSACC R  2552212
2552212	  702.9	  632.5	 4341.0	...
2552213	  705.1	  631.8	 4341.0	...
2552214	  706.8	  631.2	 4341.0	...
2552215	  708.1	  630.7	 4338.0	...
2552216	  709.3	  630.7	 4334.0	...
2552217	  711.5	  630.9	 4331.0	...
2552218	  714.3	  631.0	 4329.0	...
2552219	  716.2	  631.0	 4327.0	...
ESACC R  2552212	2552219	8	  702.9	  632.5	  716.2	  631.0	   0.29	     39
SFIX R   2552220
2552220	  717.7	  630.6	 4326.0	...
2552221	  718.8	  630.6	 4326.0	...
2552222	  720.1	  630.8	 4326.0	...
2552223	  721.0	  631.3	 4327.0	...
2552224	  721.1	  631.9	 4327.0	...
2552225	  721.1	  632.5	 4324.0	...
2552226	  721.1	  632.8	 4321.0	...
2552227	  721.0	  633.1	 4319.0	...
2552228	  720.9	  632.7	 4319.0	...
2552229	  720.4	  632.1	 4319.0	...
2552230	  719.5	  631.4	 4319.0	...
2552231	  718.7	  630.7	 4317.0	...
2552232	  718.2	  629.6	 4316.0	...
2552233	  718.0	  628.8	 4317.0	...
2552234	  718.0	  628.4	 4318.0	...
2552235	  718.0	  628.5	 4320.0	...
2552236	  718.2	  628.1	 4319.0	...
2552237	  717.8	  627.8	 4317.0	...
2552238	  717.3	  628.6	 4316.0	...
2552239	  716.9	  629.6	 4314.0	...
2552240	  716.8	  630.6	 4315.0	...
2552241	  716.5	  630.9	 4315.0	...
2552242	  716.2	  631.6	 4316.0	...
2552243	  715.9	  632.2	 4317.0	...
2552244	  715.7	  632.7	 4319.0	...
2552245	  715.3	  632.8	 4321.0	...
2552246	  715.2	  632.8	 4322.0	...
2552247	  715.0	  632.3	 4320.0	...
2552248	  715.1	  631.8	 4318.0	...
2552249	  714.9	  631.3	 4316.0	...
2552250	  714.7	  631.5	 4313.0	...
2552251	  714.7	  631.7	 4311.0	...
2552252	  714.7	  632.2	 4309.0	...
2552253	  714.7	  632.6	 4308.0	...
2552254	  714.7	  632.8	 4307.0	...
2552255	  714.8	  632.8	 4307.0	...
2552256	  714.8	  632.8	 4310.0	...
2552257	  714.9	  632.8	 4313.0	...
2552258	  714.9	  632.9	 4313.0	...
2552259	  714.5	  633.1	 4311.0	...
2552260	  714.2	  633.3	 4308.0	...
2552261	  714.3	  633.4	 4309.0	...
2552262	  714.8	  633.4	 4309.0	...
2552263	  715.5	  633.3	 4308.0	...
2552264	  715.7	  633.2	 4308.0	...
2552265	  715.8	  633.1	 4309.0	...
2552266	  715.8	  633.0	 4309.0	...
2552267	  715.3	  632.9	 4309.0	...
2552268	  714.8	  632.5	 4309.0	...
2552269	  714.3	  632.3	 4309.0	...
2552270	  714.4	  632.0	 4307.0	...
2552271	  714.4	  631.9	 4305.0	...
2552272	  714.6	  631.7	 4304.0	...
2552273	  714.9	  631.4	 4307.0	...
2552274	  715.2	  631.3	 4310.0	...
2552275	  715.2	  631.3	 4313.0	...
2552276	  715.3	  631.1	 4311.0	...
2552277	  715.5	  630.9	 4310.0	...
2552278	  715.9	  630.7	 4308.0	...
2552279	  716.2	  630.7	 4307.0	...
2552280	  716.6	  630.7	 4306.0	...
2552281	  716.7	  630.7	 4305.0	...
2552282	  716.8	  630.9	 4305.0	...
2552283	  716.7	  631.2	 4304.0	...
2552284	  716.6	  631.5	 4306.0	...
2552285	  717.0	  631.2	 4307.0	...
2552286	  717.5	  630.9	 4306.0	...
2552287	  718.0	  630.8	 4302.0	...
2552288	  717.4	  631.0	 4299.0	...
2552289	  716.8	  631.2	 4298.0	...
2552290	  716.3	  631.3	 4298.0	...
2552291	  716.7	  631.5	 4297.0	...
2552292	  717.2	  631.9	 4297.0	...
2552293	  717.4	  632.4	 4297.0	...
2552294	  717.2	  632.8	 4297.0	...
2552295	  716.9	  632.9	 4296.0	...
2552296	  716.9	  632.9	 4296.0	...
2552297	  717.1	  632.8	 4295.0	...
2552298	  717.3	  632.7	 4295.0	...
2552299	  717.3	  632.5	 4296.0	...
2552300	  717.0	  632.4	 4295.0	...
2552301	  716.7	  632.4	 4294.0	...
2552302	  717.0	  632.2	 4294.0	...
2552303	  717.3	  631.9	 4294.0	...
2552304	  717.6	  631.6	 4294.0	...
2552305	  717.7	  631.4	 4287.0	...
2552306	  717.8	  631.4	 4282.0	...
2552307	  717.7	  631.4	 4277.0	...
2552308	  717.6	  631.4	 4278.0	...
2552309	  717.5	  631.3	 4278.0	...
2552310	  717.4	  631.3	 4278.0	...
2552311	  717.2	  631.3	 4278.0	...
2552312	  717.0	  631.4	 4277.0	...
2552313	  717.1	  631.5	 4276.0	...
2552314	  717.6	  631.4	 4275.0	...
2552315	  718.1	  631.2	 4274.0	...
2552316	  718.2	  631.0	 4275.0	...
2552317	  718.1	  630.9	 4276.0	...
2552318	  718.0	  631.0	 4279.0	...
2552319	  717.9	  631.0	 4280.0	...
2552320	  717.7	  631.0	 4280.0	...
2552321	  717.5	  631.3	 4276.0	...
2552322	  717.4	  631.5	 4273.0	...
2552323	  717.3	  631.7	 4270.0	...
2552324	  717.2	  631.6	 4273.0	...
2552325	  717.0	  631.5	 4276.0	...
2552326	  716.9	  631.5	 4275.0	...
2552327	  716.7	  631.3	 4271.0	...
2552328	  716.7	  631.3	 4265.0	...
2552329	  716.7	  631.4	 4264.0	...
2552330	  716.8	  631.1	 4263.0	...
2552331	  716.9	  630.7	 4263.0	...
2552332	  717.0	  630.3	 4263.0	...
2552333	  717.4	  630.4	 4262.0	...
2552334	  717.7	  630.7	 4261.0	...
2552335	  717.9	  630.9	 4260.0	...
2552336	  717.6	  631.2	 4260.0	...
2552337	  718.1	  631.2	 4258.0	...
2552338	  718.6	  630.9	 4256.0	...
2552339	  718.9	  630.6	 4254.0	...
2552340	  718.7	  631.0	 4253.0	...
2552341	  718.2	  631.7	 4253.0	...
2552342	  718.1	  632.4	 4252.0	...
2552343	  718.1	  632.6	 4252.0	...
2552344	  718.2	  632.6	 4252.0	...
2552345	  718.3	  632.4	 4253.0	...
2552346	  718.2	  632.3	 4254.0	...
2552347	  718.1	  632.2	 4254.0	...
2552348	  718.0	  631.8	 4254.0	...
2552349	  718.2	  631.6	 4252.0	...
2552350	  718.3	  631.5	 4250.0	...
2552351	  718.4	  631.7	 4246.0	...
2552352	  718.6	  631.7	 4242.0	...
2552353	  718.7	  631.6	 4238.0	...
2552354	  718.8	  631.5	 4235.0	...
2552355	  719.1	  630.8	 4234.0	...
2552356	  719.3	  630.1	 4232.0	...
2552357	  719.5	  630.3	 4230.0	...
2552358	  719.6	  631.0	 4228.0	...
2552359	  719.7	  632.0	 4226.0	...
2552360	  719.8	  632.3	 4225.0	...
2552361	  719.7	  632.5	 4222.0	...
2552362	  719.6	  632.5	 4219.0	...
2552363	  719.3	  632.5	 4219.0	...
2552364	  719.1	  632.4	 4218.0	...
2552365	  719.0	  632.2	 4217.0	...
2552366	  719.1	  632.1	 4216.0	...
2552367	  719.2	  632.1	 4215.0	...
2552368	  719.2	  632.1	 4213.0	...
2552369	  719.3	  632.1	 4212.0	...
2552370	  719.5	  632.2	 4212.0	...
2552371	  719.6	  632.5	 4212.0	...
2552372	  719.7	  632.7	 4212.0	...
2552373	  719.7	  632.8	 4210.0	...
2552374	  719.4	  632.9	 4207.0	...
2552375	  719.2	  632.8	 4204.0	...
2552376	  719.1	  632.7	 4202.0	...
2552377	  719.1	  632.6	 4202.0	...
2552378	  719.2	  632.7	 4202.0	...
2552379	  719.2	  632.6	 4203.0	...
2552380	  719.5	  632.5	 4202.0	...
2552381	  719.9	  632.4	 4199.0	...
2552382	  720.3	  632.4	 4196.0	...
2552383	  720.1	  632.4	 4197.0	...
2552384	  720.0	  632.7	 4198.0	...
2552385	  719.9	  632.9	 4196.0	...
2552386	  720.0	  632.3	 4193.0	...
2552387	  720.0	  631.4	 4191.0	...
2552388	  720.0	  630.6	 4188.0	...
2552389	  720.3	  630.9	 4185.0	...
2552390	  720.6	  631.3	 4184.0	...
2552391	  720.7	  631.7	 4187.0	...
2552392	  720.5	  632.2	 4190.0	...
2552393	  720.4	  632.6	 4190.0	...
2552394	  720.3	  632.9	 4187.0	...
2552395	  720.3	  633.1	 4183.0	...
2552396	  720.5	  633.1	 4178.0	...
2552397	  720.8	  632.9	 4175.0	...
2552398	  721.1	  632.7	 4175.0	...
2552399	  721.2	  632.5	 4177.0	...
2552400	  721.0	  632.5	 4175.0	...
2552401	  720.8	  632.7	 4171.0	...
2552402	  720.7	  633.0	 4166.0	...
2552403	  721.0	  633.3	 4164.0	...
2552404	  721.1	  633.5	 4166.0	...
2552405	  721.1	  633.5	 4169.0	...
2552406	  720.9	  633.5	 4172.0	...
2552407	  720.9	  633.5	 4171.0	...
2552408	  720.9	  633.5	 4170.0	...
2552409	  721.1	  633.7	 4168.0	...
2552410	  721.3	  633.6	 4167.0	...
2552411	  721.5	  633.5	 4167.0	...
2552412	  721.5	  633.5	 4165.0	...
2552413	  721.5	  633.6	 4164.0	...
2552414	  721.7	  633.6	 4162.0	...
2552415	  721.9	  633.5	 4162.0	...
2552416	  722.2	  633.6	 4159.0	...
2552417	  722.1	  633.8	 4156.0	...
2552418	  722.1	  633.2	 4154.0	...
2552419	  722.3	  632.5	 4154.0	...
2552420	  722.5	  631.9	 4154.0	...
2552421	  722.7	  632.2	 4151.0	...
2552422	  722.7	  632.6	 4148.0	...
2552423	  723.0	  632.9	 4146.0	...
2552424	  723.3	  633.5	 4147.0	...
2552425	  723.4	  633.9	 4149.0	...
2552426	  723.2	  634.2	 4149.0	...
2552427	  722.9	  634.0	 4148.0	...
2552428	  722.7	  633.9	 4146.0	...
2552429	  722.4	  633.8	 4143.0	...
2552430	  722.2	  633.8	 4143.0	...
2552431	  722.0	  633.7	 4140.0	...
2552432	  721.9	  633.8	 4138.0	...
2552433	  721.9	  634.1	 4135.0	...
2552434	  722.1	  634.5	 4132.0	...
2552435	  722.2	  634.7	 4128.0	...
2552436	  722.3	  634.3	 4126.0	...
2552437	  722.0	  633.8	 4127.0	...
2552438	  721.7	  633.7	 4127.0	...
2552439	  721.5	  634.5	 4125.0	...
2552440	  721.5	  635.3	 4123.0	...
2552441	  721.7	  635.5	 4121.0	...
2552442	  721.7	  635.2	 4120.0	...
2552443	  721.7	  635.0	 4120.0	...
2552444	  721.6	  634.9	 4120.0	...
2552445	  721.6	  634.8	 4117.0	...
2552446	  721.6	  634.7	 4115.0	...
2552447	  721.7	  635.0	 4112.0	...
2552448	  721.8	  635.4	 4111.0	...
2552449	  721.9	  635.8	 4109.0	...
2552450	  722.0	  635.8	 4108.0	...
2552451	  722.2	  635.9	 4107.0	...
2552452	  722.3	  635.9	 4107.0	...
2552453	  722.4	  635.8	 4104.0	...
2552454	  722.3	  635.9	 4102.0	...
2552455	  722.2	  636.0	 4099.0	...
2552456	  722.1	  636.2	 4098.0	...
2552457	  722.0	  636.3	 4098.0	...
2552458	  722.1	  636.4	 4099.0	...
2552459	  722.2	  636.5	 4101.0	...
2552460	  722.3	  636.5	 4101.0	...
2552461	  722.3	  636.6	 4100.0	...
2552462	  722.2	  636.5	 4097.0	...
2552463	  722.2	  636.6	 4095.0	...
2552464	  722.4	  636.5	 4093.0	...
2552465	  722.5	  636.3	 4090.0	...
2552466	  722.6	  636.4	 4087.0	...
2552467	  722.6	  636.7	 4086.0	...
2552468	  722.7	  637.0	 4085.0	...
2552469	  722.8	  637.0	 4084.0	...
2552470	  722.8	  637.0	 4083.0	...
2552471	  722.8	  636.9	 4080.0	...
2552472	  722.7	  636.7	 4077.0	...
2552473	  722.7	  636.6	 4074.0	...
2552474	  722.6	  636.4	 4073.0	...
2552475	  722.7	  636.3	 4072.0	...
2552476	  722.7	  636.1	 4072.0	...
2552477	  722.9	  635.7	 4072.0	...
2552478	  723.0	  635.1	 4072.0	...
2552479	  723.0	  634.7	 4071.0	...
2552480	  723.1	  634.7	 4070.0	...
2552481	  723.3	  634.8	 4070.0	...
2552482	  723.5	  635.0	 4069.0	...
2552483	  723.5	  634.9	 4067.0	...
2552484	  723.3	  635.0	 4066.0	...
2552485	  723.1	  635.1	 4066.0	...
2552486	  722.7	  635.2	 4066.0	...
2552487	  722.5	  635.3	 4065.0	...
2552488	  722.4	  635.3	 4064.0	...
2552489	  722.5	  635.3	 4062.0	...
2552490	  722.5	  635.3	 4060.0	...
2552491	  722.4	  635.2	 4056.0	...
2552492	  722.4	  635.2	 4052.0	...
2552493	  722.2	  635.2	 4048.0	...
2552494	  722.2	  635.0	 4048.0	...
2552495	  721.8	  634.9	 4046.0	...
2552496	  721.6	  634.8	 4044.0	...
2552497	  721.4	  634.8	 4042.0	...
2552498	  721.5	  634.5	 4043.0	...
2552499	  721.9	  634.1	 4044.0	...
2552500	  722.4	  633.7	 4042.0	...
2552501	  722.9	  633.6	 4041.0	...
2552502	  723.0	  634.2	 4039.0	...
2552503	  723.0	  634.9	 4039.0	...
2552504	  723.0	  635.6	 4038.0	...
2552505	  723.3	  635.6	 4037.0	...
2552506	  723.7	  635.5	 4036.0	...
2552507	  724.1	  635.4	 4036.0	...
2552508	  724.1	  635.3	 4035.0	...
2552509	  724.2	  635.3	 4034.0	...
2552510	  724.2	  635.2	 4034.0	...
2552511	  724.3	  635.1	 4031.0	...
2552512	  724.4	  634.8	 4028.0	...
2552513	  724.3	  634.5	 4026.0	...
2552514	  724.3	  635.5	 4026.0	...
2552515	  724.3	  636.5	 4026.0	...
2552516	  724.1	  637.5	 4027.0	...
2552517	  723.8	  637.4	 4029.0	...
2552518	  724.0	  637.3	 4029.0	...
2552519	  724.2	  637.1	 4027.0	...
2552520	  724.2	  637.2	 4023.0	...
2552521	  724.1	  637.4	 4019.0	...
2552522	  723.9	  637.7	 4020.0	...
2552523	  723.9	  637.4	 4022.0	...
2552524	  723.9	  637.1	 4024.0	...
2552525	  724.0	  636.9	 4024.0	...
2552526	  724.0	  637.0	 4024.0	...
2552527	  724.0	  637.0	 4024.0	...
2552528	  724.0	  636.9	 4023.0	...
2552529	  723.9	  637.5	 4018.0	...
2552530	  724.1	  638.2	 4014.0	...
2552531	  724.3	  638.2	 4010.0	...
2552532	  724.4	  637.3	 4011.0	...
2552533	  724.8	  636.5	 4012.0	...
2552534	  725.3	  636.4	 4013.0	...
2552535	  725.8	  636.3	 4012.0	...
2552536	  726.0	  636.2	 4010.0	...
2552537	  726.0	  636.2	 4008.0	...
2552538	  726.0	  636.3	 4007.0	...
2552539	  725.9	  636.6	 4006.0	...
2552540	  725.6	  637.0	 4005.0	...
2552541	  725.3	  636.8	 4004.0	...
2552542	  725.1	  636.3	 4004.0	...
2552543	  725.3	  635.9	 4004.0	...
2552544	  725.5	  635.9	 3999.0	...
2552545	  725.5	  636.0	 3995.0	...
2552546	  725.6	  636.2	 3991.0	...
2552547	  725.7	  636.3	 3990.0	...
2552548	  726.0	  636.3	 3989.0	...
2552549	  726.3	  636.3	 3989.0	...
2552550	  726.5	  636.3	 3989.0	...
2552551	  726.6	  636.4	 3987.0	...
2552552	  726.7	  636.5	 3985.0	...
2552553	  726.7	  636.4	 3983.0	...
2552554	  726.9	  635.8	 3983.0	...
2552555	  727.1	  635.3	 3983.0	...
2552556	  727.4	  635.3	 3983.0	...
2552557	  727.5	  635.8	 3984.0	...
2552558	  727.6	  635.9	 3985.0	...
2552559	  727.5	  635.7	 3987.0	...
2552560	  727.3	  635.5	 3986.0	...
2552561	  727.1	  635.2	 3983.0	...
2552562	  727.1	  634.8	 3981.0	...
2552563	  727.1	  634.4	 3980.0	...
2552564	  727.2	  634.5	 3980.0	...
2552565	  727.7	  634.6	 3978.0	...
2552566	  728.2	  634.7	 3975.0	...
2552567	  728.7	  634.3	 3973.0	...
2552568	  728.6	  633.8	 3974.0	...
2552569	  728.5	  634.2	 3975.0	...
2552570	  728.5	  635.0	 3974.0	...
2552571	  728.6	  635.7	 3971.0	...
2552572	  728.6	  635.2	 3969.0	...
2552573	  728.6	  634.7	 3969.0	...
2552574	  728.3	  634.5	 3969.0	...
2552575	  727.8	  634.6	 3968.0	...
2552576	  727.3	  634.8	 3967.0	...
2552577	  727.2	  634.8	 3966.0	...
2552578	  727.5	  634.6	 3967.0	...
2552579	  728.0	  634.3	 3967.0	...
2552580	  728.4	  634.5	 3966.0	...
2552581	  728.2	  634.9	 3964.0	...
2552582	  727.8	  634.8	 3961.0	...
2552583	  727.8	  634.3	 3959.0	...
2552584	  728.3	  633.8	 3957.0	...
2552585	  728.8	  633.7	 3954.0	...
2552586	  728.3	  633.6	 3953.0	...
2552587	  727.9	  633.5	 3952.0	...
2552588	  727.6	  633.7	 3950.0	...
2552589	  727.8	  633.9	 3948.0	...
2552590	  727.9	  634.2	 3947.0	...
2552591	  728.5	  634.1	 3948.0	...
2552592	  729.1	  634.1	 3947.0	...
2552593	  729.2	  634.2	 3946.0	...
2552594	  728.6	  633.6	 3945.0	...
2552595	  728.2	  632.9	 3944.0	...
2552596	  728.3	  632.2	 3943.0	...
2552597	  728.4	  632.3	 3940.0	...
2552598	  728.4	  632.5	 3938.0	...
2552599	  728.2	  632.8	 3935.0	...
2552600	  728.1	  633.1	 3933.0	...
2552601	  728.0	  633.4	 3932.0	...
2552602	  728.2	  633.3	 3931.0	...
2552603	  728.3	  633.0	 3931.0	...
2552604	  728.5	  633.2	 3932.0	...
2552605	  728.8	  633.6	 3931.0	...
2552606	  728.9	  633.8	 3930.0	...
2552607	  728.7	  633.6	 3929.0	...
2552608	  728.7	  633.4	 3929.0	...
2552609	  728.8	  633.5	 3929.0	...
2552610	  729.0	  633.6	 3929.0	...
2552611	  729.2	  633.5	 3929.0	...
2552612	  729.3	  633.3	 3927.0	...
2552613	  729.3	  633.2	 3924.0	...
2552614	  729.2	  633.2	 3923.0	...
2552615	  729.3	  633.2	 3922.0	...
2552616	  729.7	  633.1	 3920.0	...
2552617	  729.7	  633.0	 3918.0	...
2552618	  729.4	  633.1	 3918.0	...
2552619	  729.2	  633.2	 3917.0	...
2552620	  729.4	  633.3	 3916.0	...
2552621	  729.7	  633.4	 3915.0	...
2552622	  730.0	  633.7	 3914.0	...
2552623	  730.2	  633.7	 3913.0	...
2552624	  730.1	  633.5	 3912.0	...
2552625	  729.7	  633.3	 3912.0	...
2552626	  729.3	  633.2	 3912.0	...
2552627	  729.3	  633.2	 3912.0	...
2552628	  729.1	  633.3	 3912.0	...
2552629	  729.0	  633.4	 3912.0	...
2552630	  728.9	  633.6	 3912.0	...
2552631	  729.2	  633.6	 3908.0	...
2552632	  729.3	  633.8	 3906.0	...
2552633	  729.4	  633.8	 3903.0	...
2552634	  729.3	  633.5	 3900.0	...
2552635	  729.3	  633.2	 3896.0	...
2552636	  729.8	  633.2	 3891.0	...
2552637	  730.3	  633.6	 3889.0	...
2552638	  730.8	  633.7	 3889.0	...
2552639	  731.1	  633.4	 3890.0	...
2552640	  731.4	  633.0	 3888.0	...
2552641	  731.7	  632.7	 3886.0	...
2552642	  731.4	  632.6	 3884.0	...
2552643	  731.3	  633.0	 3882.0	...
2552644	  731.2	  633.7	 3880.0	...
2552645	  731.3	  634.3	 3880.0	...
2552646	  731.3	  634.4	 3881.0	...
2552647	  731.6	  634.9	 3880.0	...
2552648	  731.9	  635.4	 3879.0	...
2552649	  732.2	  635.6	 3878.0	...
2552650	  732.1	  635.0	 3877.0	...
2552651	  731.9	  634.6	 3876.0	...
2552652	  731.8	  634.5	 3876.0	...
2552653	  731.8	  634.7	 3878.0	...
2552654	  731.7	  633.6	 3880.0	...
2552655	  731.6	  632.5	 3879.0	...
2552656	  731.6	  631.6	 3878.0	...
2552657	  731.6	  631.9	 3877.0	...
2552658	  731.8	  632.2	 3876.0	...
2552659	  732.1	  632.4	 3875.0	...
2552660	  732.2	  632.6	 3872.0	...
2552661	  732.3	  633.1	 3870.0	...
2552662	  732.4	  633.6	 3869.0	...
2552663	  732.5	  634.0	 3868.0	...
2552664	  732.5	  634.2	 3867.0	...
2552665	  732.4	  634.4	 3866.0	...
2552666	  732.2	  634.9	 3866.0	...
2552667	  732.2	  635.2	 3866.0	...
2552668	  732.1	  635.4	 3864.0	...
2552669	  732.2	  635.6	 3864.0	...
2552670	  732.3	  635.7	 3864.0	...
2552671	  732.2	  635.8	 3864.0	...
2552672	  732.0	  635.9	 3863.0	...
2552673	  731.9	  635.9	 3861.0	...
2552674	  731.8	  635.5	 3861.0	...
2552675	  731.8	  634.9	 3861.0	...
2552676	  731.9	  634.3	 3861.0	...
2552677	  732.0	  634.1	 3861.0	...
2552678	  732.1	  634.0	 3862.0	...
2552679	  732.2	  634.0	 3863.0	...
2552680	  732.1	  634.7	 3863.0	...
2552681	  732.2	  635.3	 3861.0	...
2552682	  732.2	  635.9	 3860.0	...
2552683	  732.3	  635.7	 3860.0	...
2552684	  732.2	  635.0	 3859.0	...
2552685	  732.2	  634.5	 3857.0	...
2552686	  731.9	  634.0	 3855.0	...
2552687	  731.7	  634.0	 3854.0	...
2552688	  731.8	  633.8	 3852.0	...
2552689	  732.1	  633.5	 3850.0	...
2552690	  732.3	  633.3	 3849.0	...
2552691	  732.3	  633.3	 3852.0	...
2552692	  732.2	  633.5	 3853.0	...
2552693	  732.1	  633.6	 3852.0	...
2552694	  732.0	  633.8	 3850.0	...
2552695	  732.0	  634.1	 3849.0	...
2552696	  732.0	  634.5	 3848.0	...
2552697	  732.0	  634.6	 3846.0	...
2552698	  732.0	  634.7	 3844.0	...
2552699	  732.0	  634.3	 3845.0	...
2552700	  732.0	  633.8	 3843.0	...
2552701	  731.9	  633.4	 3841.0	...
2552702	  731.9	  633.5	 3840.0	...
2552703	  731.8	  633.6	 3840.0	...
2552704	  731.7	  633.8	 3839.0	...
2552705	  731.7	  634.0	 3838.0	...
2552706	  731.5	  634.0	 3838.0	...
2552707	  731.3	  633.8	 3838.0	...
2552708	  731.2	  633.7	 3842.0	...
2552709	  731.2	  633.6	 3846.0	...
2552710	  731.5	  633.9	 3849.0	...
2552711	  731.7	  634.2	 3848.0	...
2552712	  731.9	  634.0	 3847.0	...
2552713	  731.9	  633.3	 3846.0	...
2552714	  731.9	  632.6	 3845.0	...
2552715	  731.9	  632.4	 3844.0	...
2552716	  732.0	  632.4	 3843.0	...
2552717	  731.8	  632.4	 3843.0	...
2552718	  731.7	  632.6	 3842.0	...
2552719	  731.6	  633.0	 3839.0	...
2552720	  731.5	  633.3	 3835.0	...
2552721	  731.4	  633.4	 3836.0	...
2552722	  731.2	  633.8	 3839.0	...
2552723	  731.1	  634.3	 3843.0	...
2552724	  731.5	  634.6	 3843.0	...
2552725	  732.1	  634.6	 3842.0	...
2552726	  732.6	  634.5	 3842.0	...
2552727	  732.5	  634.2	 3842.0	...
2552728	  732.4	  633.8	 3842.0	...
2552729	  732.6	  633.6	 3843.0	...
2552730	  732.7	  633.9	 3841.0	...
2552731	  732.6	  634.4	 3839.0	...
2552732	  732.4	  634.8	 3837.0	...
2552733	  732.3	  634.7	 3838.0	...
2552734	  732.6	  634.7	 3840.0	...
2552735	  732.9	  634.7	 3842.0	...
2552736	  732.8	  635.2	 3843.0	...
2552737	  732.8	  635.2	 3845.0	...
2552738	  733.0	  634.6	 3845.0	...
2552739	  733.3	  633.9	 3842.0	...
2552740	  733.4	  633.4	 3839.0	...
2552741	  733.1	  633.5	 3836.0	...
2552742	  732.8	  633.7	 3836.0	...
2552743	  733.0	  634.0	 3836.0	...
2552744	  733.2	  634.3	 3837.0	...
2552745	  733.5	  634.6	 3837.0	...
2552746	  733.3	  634.7	 3838.0	...
2552747	  733.4	  635.4	 3839.0	...
2552748	  733.5	  635.9	 3840.0	...
2552749	  733.6	  636.5	 3840.0	...
2552750	  733.6	  636.6	 3838.0	...
2552751	  733.5	  636.9	 3836.0	...
2552752	  733.2	  637.2	 3834.0	...
2552753	  732.9	  637.5	 3837.0	...
2552754	  732.8	  637.8	 3839.0	...
2552755	  732.9	  638.1	 3842.0	...
2552756	  732.9	  638.3	 3842.0	...
2552757	  732.9	  638.4	 3843.0	...
2552758	  732.8	  638.5	 3843.0	...
2552759	  732.8	  638.8	 3840.0	...
2552760	  732.9	  639.1	 3836.0	...
2552761	  732.7	  639.2	 3832.0	...
2552762	  732.4	  639.1	 3833.0	...
2552763	  732.3	  639.3	 3835.0	...
2552764	  732.3	  639.8	 3838.0	...
EFIX R   2552220	2552764	545	  724.3	  633.7	   4068
SSACC R  2552765
2552765	  732.4	  641.6	 3838.0	...
2552766	  732.4	  642.9	 3838.0	...
2552767	  732.4	  644.4	 3837.0	...
2552768	  732.4	  644.8	 3836.0	...
2552769	  732.8	  646.2	 3834.0	...
2552770	  733.3	  648.8	 3835.0	...
2552771	  733.9	  653.2	 3838.0	...
2552772	  733.4	  658.5	 3841.0	...
2552773	  732.4	  665.0	 3843.0	...
2552774	  731.4	  672.8	 3843.0	...
2552775	  730.7	  681.0	 3842.0	...
2552776	  729.4	  691.2	 3842.0	...
2552777	  728.1	  701.1	 3847.0	...
2552778	  725.9	  713.1	 3852.0	...
2552779	  724.3	  724.0	 3856.0	...
2552780	  721.6	  736.7	 3855.0	...
2552781	  719.8	  748.6	 3861.0	...
2552782	  717.3	  762.1	 3867.0	...
2552783	  715.5	  775.3	 3873.0	...
2552784	  713.2	  789.0	 3876.0	...
2552785	  710.3	  802.7	 3883.0	...
2552786	  707.7	  815.9	 3890.0	...
2552787	  705.0	  829.4	 3893.0	...
2552788	  703.6	  842.5	 3893.0	...
2552789	  701.6	  855.4	 3897.0	...
2552790	  700.0	  868.5	 3901.0	...
2552791	  699.1	  881.3	 3905.0	...
2552792	  699.0	  893.4	 3905.0	...
2552793	  699.7	  905.2	 3908.0	...
2552794	  700.2	  916.7	 3910.0	...
2552795	  701.0	  928.4	 3913.0	...
2552796	  701.9	  940.2	 3913.0	...
2552797	  702.4	  951.7	 3913.0	...
2552798	  702.8	  963.6	 3915.0	...
2552799	  702.9	  974.7	 3916.0	...
2552800	  702.8	  986.9	 3916.0	...
2552801	  702.4	  999.8	 3914.0	...
2552802	  700.6	 1012.3	 3913.0	...
2552803	  698.6	 1025.1	 3914.0	...
2552804	  696.1	 1037.3	 3915.0	...
2552805	  693.4	 1049.3	 3916.0	...
2552806	  690.4	 1060.3	 3918.0	...
2552807	  687.6	 1070.1	 3918.0	...
2552808	  685.1	 1079.2	 3917.0	...
2552809	  683.1	 1088.3	 3916.0	...
2552810	  681.2	 1097.5	 3915.0	...
2552811	  680.8	 1107.8	 3915.0	...
2552812	  681.2	 1116.0	 3915.0	...
2552813	  682.2	 1124.1	 3912.0	...
2552814	  683.2	 1131.6	 3907.0	...
2552815	  685.3	 1140.1	 3903.0	...
2552816	  687.9	 1149.9	 3901.0	...
2552817	  690.7	 1161.1	 3901.0	...
2552818	  693.4	 1172.1	 3900.0	...
2552819	  697.0	 1183.3	 3899.0	...
2552820	  700.8	 1193.0	 3899.0	...
2552821	  704.0	 1202.1	 3898.0	...
2552822	  706.1	 1210.4	 3896.0	...
2552823	  708.1	 1218.5	 3895.0	...
2552824	  709.9	 1227.5	 3895.0	...
2552825	  711.6	 1235.2	 3895.0	...
2552826	  713.1	 1244.1	 3895.0	...
2552827	  713.7	 1252.8	 3895.0	...
2552828	  714.5	 1263.9	 3891.0	...
2552829	  713.6	 1273.6	 3888.0	...
2552830	  713.1	 1284.5	 3884.0	...
2552831	  711.5	 1293.6	 3881.0	...
2552832	  710.4	 1304.4	 3878.0	...
2552833	  708.2	 1313.9	 3878.0	...
2552834	  705.6	 1324.8	 3881.0	...
2552835	  704.1	 1335.9	 3884.0	...
2552836	  702.8	 1347.1	 3884.0	...
2552837	  703.3	 1358.8	 3885.0	...
2552838	  703.7	 1369.5	 3881.0	...
2552839	  705.7	 1381.0	 3878.0	...
2552840	  707.3	 1391.1	 3877.0	...
2552841	  708.6	 1402.4	 3879.0	...
2552842	  709.5	 1411.5	 3881.0	...
2552843	  710.9	 1421.8	 3881.0	...
2552844	  712.8	 1431.5	 3880.0	...
2552845	  714.6	 1443.3	 3876.0	...
2552846	  716.3	 1454.9	 3874.0	...
2552847	  717.8	 1466.4	 3872.0	...
2552848	  719.9	 1477.3	 3869.0	...
2552849	  721.8	 1487.3	 3865.0	...
2552850	  723.7	 1496.3	 3862.0	...
2552851	  725.0	 1503.8	 3860.0	...
2552852	  726.8	 1510.8	 3859.0	...
2552853	  728.8	 1517.4	 3858.0	...
2552854	  731.0	 1525.1	 3858.0	...
2552855	  733.3	 1532.3	 3855.0	...
2552856	  735.7	 1539.8	 3853.0	...
2552857	  739.0	 1548.5	 3850.0	...
2552858	  742.7	 1557.8	 3847.0	...
2552859	  746.8	 1568.5	 3844.0	...
2552860	  750.1	 1578.2	 3844.0	...
2552861	  752.6	 1587.9	 3846.0	...
2552862	  754.5	 1595.8	 3848.0	...
2552863	  756.3	 1603.6	 3849.0	...
2552864	  759.1	 1612.7	 3849.0	...
2552865	  762.2	 1622.3	 3849.0	...
2552866	  765.9	 1630.8	 3850.0	...
2552867	  768.6	 1638.3	 3848.0	...
2552868	  771.8	 1647.7	 3843.0	...
2552869	  774.8	 1659.4	 3838.0	...
2552870	  778.3	 1672.6	 3831.0	...
2552871	  781.7	 1685.1	 3823.0	...
2552872	  785.0	 1697.0	 3815.0	...
2552873	  788.3	 1707.6	 3810.0	...
2552874	  791.7	 1718.7	 3808.0	...
2552875	  794.3	 1729.7	 3807.0	...
2552876	  796.6	 1740.0	 3806.0	...
2552877	  800.4	 1750.7	 3806.0	...
2552878	  804.2	 1761.2	 3806.0	...
2552879	  808.5	 1773.0	 3803.0	...
2552880	  810.9	 1783.0	 3800.0	...
2552881	  813.6	 1793.7	 3797.0	...
2552882	  816.5	 1803.9	 3791.0	...
2552883	  819.7	 1814.6	 3787.0	...
2552884	  822.4	 1825.3	 3787.0	...
2552885	  825.0	 1836.2	 3791.0	...
2552886	  827.5	 1846.6	 3791.0	...
2552887	  830.3	 1855.6	 3788.0	...
2552888	  832.9	 1864.3	 3784.0	...
2552889	  834.8	 1871.4	 3785.0	...
2552890	  837.3	 1881.2	 3786.0	...
2552891	  839.4	 1889.3	 3787.0	...
2552892	  841.4	 1897.7	 3787.0	...
2552893	  843.1	 1904.9	 3788.0	...
2552894	  845.1	 1912.9	 3789.0	...
2552895	  847.6	 1922.0	 3787.0	...
2552896	  849.6	 1929.8	 3784.0	...
2552897	  851.7	 1938.2	 3780.0	...
2552898	  853.4	 1945.0	 3778.0	...
2552899	  855.5	 1952.8	 3777.0	...
2552900	  857.3	 1959.3	 3776.0	...
2552901	  859.1	 1965.2	 3774.0	...
2552902	  860.5	 1969.5	 3771.0	...
2552903	  862.6	 1973.7	 3768.0	...
ESACC R  2552765	2552903	139	  732.4	  641.6	  862.6	 1973.7	  26.20	    287
SFIX R   2552904
2552904	  865.4	 1978.2	 3768.0	...
2552905	  868.1	 1982.7	 3768.0	...
2552906	  870.6	 1986.4	 3768.0	...
2552907	  872.6	 1990.0	 3767.0	...
2552908	  874.7	 1994.0	 3763.0	...
2552909	  876.1	 1999.0	 3759.0	...
2552910	  877.5	 2004.1	 3756.0	...
2552911	  878.9	 2009.3	 3755.0	...
2552912	  880.1	 2013.5	 3753.0	...
2552913	  881.0	 2017.4	 3751.0	...
2552914	  881.2	 2021.6	 3751.0	...
2552915	  881.3	 2027.2	 3748.0	...
2552916	  880.5	 2032.0	 3746.0	...
2552917	  880.0	 2036.2	 3746.0	...
2552918	  878.8	 2039.0	 3750.0	...
2552919	  878.5	 2043.6	 3753.0	...
2552920	  878.9	 2049.1	 3752.0	...
2552921	  880.0	 2055.4	 3747.0	...
2552922	  880.9	 2060.5	 3741.0	...
2552923	  880.6	 2065.2	 3736.0	...
2552924	  880.0	 2070.1	 3736.0	...
2552925	  879.8	 2075.4	 3737.0	...
2552926	  879.5	 2080.8	 3739.0	...
EFIX R   2552904	2552926	23	  877.6	 2027.4	   3752
SSACC R  2552927
2552927	  880.1	 2086.2	 3738.0	...
2552928	  879.1	 2090.6	 3735.0	...
2552929	  878.4	 2095.5	 3729.0	...
2552930	  877.2	 2101.0	 3724.0	...
2552931	  876.2	 2106.3	 3720.0	...
2552932	  875.8	 2112.0	 3719.0	...
2552933	  875.8	 2119.1	 3718.0	...
2552934	  875.8	 2126.8	 3717.0	...
2552935	  875.9	 2134.6	 3711.0	...
2552936	  875.8	 2140.7	 3704.0	...
2552937	  876.7	 2148.6	 3700.0	...
2552938	  875.6	 2153.6	 3702.0	...
ESACC R  2552927	2552938	12	  880.1	 2086.2	  875.6	 2153.6	   1.17	    111
SFIX R   2552939
2552939	  874.1	 2158.6	 3703.0	...
2552940	  871.9	 2161.6	 3704.0	...
2552941	  871.6	 2165.3	 3706.0	...
2552942	  870.7	 2168.5	 3709.0	...
2552943	  870.8	 2172.4	 3713.0	...
2552944	  870.0	 2175.7	 3716.0	...
2552945	  870.1	 2177.8	 3720.0	...
2552946	  869.9	 2179.2	 3723.0	...
2552947	  870.6	 2181.4	 3726.0	...
2552948	  871.8	 2184.9	 3726.0	...
2552949	  872.7	 2187.1	 3722.0	...
2552950	  873.6	 2189.5	 3718.0	...
2552951	  874.2	 2190.9	 3713.0	...
2552952	  875.0	 2193.8	 3712.0	...
2552953	  875.6	 2196.2	 3711.0	...
2552954	  875.5	 2198.5	 3710.0	...
2552955	  875.0	 2201.0	 3709.0	...
2552956	  874.2	 2203.5	 3705.0	...
2552957	  874.6	 2207.6	 3699.0	...
2552958	  873.3	 2209.8	 3693.0	...
2552959	  872.9	 2213.4	 3688.0	...
2552960	  871.8	 2215.4	 3688.0	...
2552961	  871.2	 2219.0	 3689.0	...
2552962	  870.1	 2221.6	 3692.0	...
2552963	  869.5	 2225.3	 3694.0	...
2552964	  870.6	 2228.6	 3696.0	...
2552965	  871.1	 2231.4	 3697.0	...
2552966	  870.4	 2234.1	 3697.0	...
2552967	  869.2	 2236.1	 3698.0	...
2552968	  868.1	 2239.0	 3698.0	...
2552969	  866.1	 2242.6	 3700.0	...
2552970	  863.7	 2245.9	 3703.0	...
2552971	  859.7	 2249.6	 3710.0	...
2552972	  857.3	 2252.2	 3714.0	...
2552973	  853.3	 2254.7	 3723.0	...
2552974	  852.0	 2257.6	 3729.0	...
2552975	  849.3	 2259.4	 3738.0	...
2552976	  847.5	 2261.3	 3743.0	...
2552977	  845.4	 2262.0	 3749.0	...
2552978	  845.6	 2265.6	 3748.0	...
2552979	  845.9	 2269.6	 3745.0	...
2552980	  845.7	 2272.8	 3749.0	...
2552981	  843.9	 2273.6	 3754.0	...
2552982	  843.6	 2275.8	 3759.0	...
2552983	  843.2	 2277.8	 3761.0	...
2552984	  843.5	 2279.5	 3764.0	...
2552985	  844.0	 2280.8	 3767.0	...
2552986	  845.1	 2282.9	 3766.0	...
2552987	  846.9	 2285.1	 3765.0	...
2552988	  848.2	 2286.2	 3765.0	...
2552989	  849.1	 2286.8	 3766.0	...
2552990	  849.7	 2288.8	 3766.0	...
2552991	  850.3	 2290.5	 3766.0	...
2552992	  851.4	 2293.2	 3765.0	...
2552993	  852.0	 2294.5	 3764.0	...
2552994	  852.5	 2295.8	 3764.0	...
2552995	  852.4	 2295.3	 3765.0	...
2552996	  852.1	 2294.7	 3766.0	...
2552997	  851.7	 2294.1	 3767.0	...
2552998	  851.3	 2294.0	 3768.0	...
2552999	  851.0	 2293.8	 3768.0	...
2553000	  850.9	 2293.7	 3768.0	...
2553001	  851.1	 2293.6	 3767.0	...
2553002	  851.0	 2292.9	 3766.0	...
2553003	  850.8	 2292.0	 3765.0	...
2553004	  850.5	 2290.1	 3768.0	...
2553005	  850.1	 2288.7	 3771.0	...
2553006	  849.8	 2287.4	 3772.0	...
2553007	  849.5	 2287.7	 3769.0	...
2553008	  849.5	 2288.3	 3765.0	...
2553009	  849.4	 2288.8	 3766.0	...
2553010	  849.6	 2288.7	 3766.0	...
2553011	  849.9	 2288.6	 3766.0	...
2553012	  850.4	 2289.0	 3768.0	...
2553013	  850.4	 2289.6	 3771.0	...
2553014	  850.6	 2290.7	 3772.0	...
2553015	  850.7	 2291.2	 3770.0	...
2553016	  850.8	 2292.1	 3768.0	...
2553017	  850.8	 2292.9	 3768.0	...
2553018	  851.0	 2294.4	 3768.0	...
2553019	  851.2	 2295.4	 3765.0	...
2553020	  851.1	 2296.0	 3762.0	...
2553021	  850.8	 2296.0	 3758.0	...
2553022	  850.5	 2296.1	 3757.0	...
2553023	  850.5	 2296.1	 3756.0	...
2553024	  850.5	 2296.0	 3756.0	...
2553025	  850.5	 2295.9	 3757.0	...
2553026	  850.5	 2296.0	 3757.0	...
2553027	  850.7	 2296.2	 3757.0	...
2553028	  851.1	 2297.1	 3756.0	...
2553029	  851.7	 2297.9	 3756.0	...
2553030	  852.1	 2298.6	 3756.0	...
2553031	  852.2	 2298.6	 3757.0	...
2553032	  852.9	 2298.7	 3757.0	...
2553033	  855.5	 2293.3	 3761.0	...
2553034	  858.1	 2287.9	 3764.0	...
2553035	  860.5	 2282.4	 3770.0	...
2553036	  860.9	 2282.4	 3771.0	...
2553037	  861.5	 2282.2	 3772.0	...
2553038	  861.8	 2282.0	 3771.0	...
2553039	  861.9	 2281.9	 3770.0	...
2553040	  861.7	 2282.0	 3770.0	...
2553041	  859.3	 2288.2	 3760.0	...
2553042	  857.2	 2294.8	 3750.0	...
2553043	  855.4	 2301.3	 3738.0	...
2553044	  855.4	 2301.4	 3737.0	...
2553045	  855.3	 2300.8	 3736.0	...
2553046	  855.6	 2300.4	 3738.0	...
2553047	  857.6	 2295.8	 3742.0	...
2553048	  859.6	 2291.6	 3742.0	...
2553049	  861.5	 2287.0	 3744.0	...
2553050	  862.3	 2286.4	 3743.0	...
2553051	  863.5	 2285.2	 3747.0	...
2553052	  864.4	 2284.2	 3750.0	...
2553053	  864.9	 2283.7	 3751.0	...
2553054	  865.3	 2284.0	 3750.0	...
2553055	  865.4	 2283.3	 3750.0	...
2553056	  865.2	 2282.5	 3754.0	...
2553057	  864.9	 2282.1	 3757.0	...
2553058	  864.2	 2282.7	 3759.0	...
2553059	  863.7	 2283.4	 3757.0	...
2553060	  863.1	 2283.7	 3755.0	...
2553061	  863.2	 2283.8	 3752.0	...
2553062	  863.3	 2283.9	 3751.0	...
2553063	  863.4	 2284.0	 3751.0	...
2553064	  863.3	 2283.3	 3754.0	...
2553065	  863.0	 2282.5	 3757.0	...
2553066	  862.9	 2281.8	 3761.0	...
2553067	  863.1	 2282.1	 3761.0	...
2553068	  863.7	 2282.2	 3761.0	...
2553069	  864.1	 2282.2	 3761.0	...
2553070	  864.5	 2282.4	 3761.0	...
2553071	  864.7	 2283.0	 3761.0	...
2553072	  864.9	 2283.6	 3760.0	...
2553073	  864.7	 2282.8	 3759.0	...
2553074	  864.5	 2281.8	 3758.0	...
2553075	  864.3	 2280.6	 3758.0	...
2553076	  864.6	 2280.2	 3757.0	...
2553077	  864.6	 2279.8	 3756.0	...
2553078	  864.7	 2280.1	 3753.0	...
2553079	  864.7	 2280.7	 3749.0	...
2553080	  865.1	 2281.7	 3745.0	...
2553081	  865.3	 2282.2	 3743.0	...
2553082	  864.9	 2281.5	 3743.0	...
2553083	  864.2	 2280.4	 3745.0	...
2553084	  863.7	 2279.5	 3745.0	...
2553085	  863.8	 2279.9	 3745.0	...
2553086	  863.9	 2280.2	 3744.0	...
2553087	  864.0	 2280.3	 3744.0	...
2553088	  864.1	 2280.1	 3742.0	...
2553089	  864.3	 2280.0	 3740.0	...
2553090	  864.5	 2279.9	 3738.0	...
2553091	  864.3	 2280.1	 3737.0	...
2553092	  863.9	 2279.9	 3735.0	...
2553093	  863.5	 2279.7	 3735.0	...
2553094	  863.5	 2279.8	 3735.0	...
2553095	  863.7	 2280.2	 3733.0	...
2553096	  864.0	 2280.6	 3730.0	...
2553097	  864.3	 2280.4	 3728.0	...
2553098	  864.5	 2280.2	 3728.0	...
2553099	  864.9	 2280.4	 3729.0	...
2553100	  865.1	 2280.7	 3730.0	...
2553101	  865.3	 2280.9	 3730.0	...
2553102	  864.9	 2280.7	 3729.0	...
2553103	  864.4	 2280.1	 3728.0	...
2553104	  863.8	 2279.2	 3728.0	...
2553105	  864.3	 2278.5	 3727.0	...
2553106	  865.9	 2278.7	 3724.0	...
2553107	  867.9	 2279.8	 3720.0	...
2553108	  869.2	 2280.7	 3719.0	...
2553109	  869.6	 2281.4	 3718.0	...
2553110	  869.5	 2281.6	 3715.0	...
2553111	  869.1	 2281.8	 3711.0	...
2553112	  868.6	 2282.0	 3707.0	...
2553113	  867.9	 2281.8	 3705.0	...
2553114	  867.6	 2281.7	 3705.0	...
2553115	  867.3	 2281.6	 3704.0	...
2553116	  867.3	 2281.8	 3703.0	...
2553117	  867.2	 2281.9	 3699.0	...
2553118	  867.3	 2282.1	 3695.0	...
2553119	  867.6	 2282.3	 3692.0	...
2553120	  868.3	 2282.4	 3692.0	...
2553121	  868.5	 2281.5	 3693.0	...
2553122	  868.7	 2280.7	 3693.0	...
2553123	  868.3	 2279.8	 3694.0	...
2553124	  868.1	 2279.7	 3694.0	...
2553125	  868.1	 2279.9	 3693.0	...
2553126	  868.2	 2280.2	 3691.0	...
2553127	  868.3	 2280.4	 3688.0	...
2553128	  868.4	 2280.3	 3686.0	...
2553129	  868.4	 2280.2	 3683.0	...
2553130	  868.7	 2280.0	 3683.0	...
2553131	  868.9	 2279.7	 3684.0	...
2553132	  869.0	 2279.5	 3685.0	...
2553133	  868.8	 2279.4	 3684.0	...
2553134	  868.5	 2279.5	 3684.0	...
2553135	  868.4	 2279.7	 3685.0	...
2553136	  868.2	 2279.2	 3686.0	...
2553137	  865.9	 2277.3	 3688.0	...
2553138	  865.3	 2276.3	 3690.0	...
2553139	  865.3	 2275.9	 3689.0	...
2553140	  867.2	 2276.6	 3687.0	...
2553141	  867.0	 2275.9	 3685.0	...
2553142	  867.3	 2275.5	 3684.0	...
2553143	  867.7	 2275.2	 3683.0	...
2553144	  869.0	 2275.8	 3683.0	...
2553145	  869.5	 2276.1	 3684.0	...
2553146	  869.5	 2275.8	 3685.0	...
2553147	  869.0	 2275.7	 3683.0	...
EFIX R   2552939	2553147	209	  861.4	 2271.0	   3734
SSACC R  2553148
2553148	  868.8	 2275.7	 3681.0	...
2553149	  869.1	 2276.5	 3678.0	...
2553150	  870.0	 2277.2	 3679.0	...
2553151	  870.8	 2277.9	 3680.0	...
2553152	  871.3	 2279.2	 3682.0	...
2553153	  870.5	 2279.9	 3683.0	...
2553154	  868.5	 2281.0	 3681.0	...
2553155	  867.0	 2281.7	 3679.0	...
2553156	  866.0	 2282.4	 3677.0	...
2553157	  851.4	 2273.7	 3694.0	...
2553158	  822.8	 2250.7	 3734.0	...
2553159	  792.9	 2229.3	 3774.0	...
2553160	  774.4	 2220.1	 3799.0	...
2553161	  771.9	 2220.5	 3802.0	...
2553162	  768.5	 2221.1	 3806.0	...
2553163	  766.4	 2221.5	 3808.0	...
2553164	  775.5	 2232.1	 3785.0	...
2553165	  789.8	 2241.6	 3762.0	...
2553166	  802.5	 2250.6	 3741.0	...
2553167	  790.7	 2240.1	 3759.0	...
2553168	  773.6	 2230.6	 3779.0	...
2553169	  763.5	 2221.4	 3789.0	...
2553170	  769.7	 2220.2	 3786.0	...
2553171	  779.0	 2220.1	 3781.0	...
2553172	  782.2	 2221.2	 3784.0	...
2553173	  778.0	 2222.7	 3784.0	...
2553174	  771.0	 2224.0	 3785.0	...
2553175	  763.8	 2223.9	 3786.0	...
2553176	  763.9	 2222.5	 3787.0	...
2553177	  764.0	 2221.0	 3788.0	...
2553178	  773.2	 2225.0	 3788.0	...
2553179	  779.7	 2229.4	 3789.0	...
2553180	  787.2	 2235.8	 3791.0	...
2553181	  785.1	 2238.3	 3790.0	...
2553182	  780.7	 2233.2	 3785.0	...
2553183	  775.3	 2226.2	 3777.0	...
2553184	  770.7	 2218.3	 3771.0	...
2553185	  770.7	 2217.6	 3768.0	...
2553186	  770.8	 2217.2	 3772.0	...
2553187	  770.9	 2217.6	 3779.0	...
2553188	  770.8	 2217.9	 3786.0	...
2553189	  770.8	 2217.9	 3780.0	...
2553190	  785.3	 2226.0	 3760.0	...
2553191	  799.7	 2234.1	 3740.0	...
2553192	  798.9	 2234.1	 3747.0	...
2553193	  783.6	 2226.3	 3765.0	...
2553194	  767.5	 2218.5	 3783.0	...
2553195	  766.6	 2218.7	 3783.0	...
2553196	  765.9	 2218.0	 3786.0	...
2553197	  766.2	 2216.4	 3792.0	...
2553198	  766.6	 2214.8	 3799.0	...
2553199	  782.2	 2222.9	 3777.0	...
2553200	  795.8	 2231.3	 3756.0	...
2553201	  796.1	 2232.2	 3748.0	...
2553202	  780.9	 2224.3	 3765.0	...
2553203	  780.4	 2223.9	 3765.0	...
2553204	  793.8	 2232.4	 3751.0	...
2553205	  805.5	 2242.8	 3737.0	...
2553206	  805.9	 2244.2	 3735.0	...
2553207	  806.7	 2244.5	 3735.0	...
2553208	  807.5	 2244.8	 3737.0	...
2553209	  808.7	 2245.3	 3738.0	...
2553210	  809.1	 2245.5	 3737.0	...
2553211	  806.5	 2243.1	 3741.0	...
2553212	  804.2	 2241.4	 3742.0	...
2553213	  801.9	 2239.7	 3744.0	...
2553214	  792.2	 2230.7	 3761.0	...
2553215	  781.2	 2221.9	 3781.0	...
2553216	  784.9	 2223.6	 3779.0	...
MSG	2553217 0000 _ Number On
2553217	  799.6	 2234.1	 3757.0	...
2553218	  797.8	 2236.0	 3755.0	...
2553219	  780.1	 2228.7	 3773.0	...
2553220	  762.6	 2221.6	 3792.0	...
2553221	  763.2	 2222.7	 3791.0	...
2553222	  764.5	 2221.9	 3792.0	...
2553223	  765.6	 2220.9	 3793.0	...
2553224	  767.4	 2220.8	 3792.0	...
2553225	  769.4	 2221.3	 3792.0	...
2553226	  771.6	 2222.0	 3795.0	...
2553227	  773.7	 2221.9	 3799.0	...
2553228	  777.0	 2221.9	 3798.0	...
2553229	  781.4	 2221.6	 3789.0	...
2553230	  784.9	 2220.9	 3780.0	...
2553231	  787.2	 2219.7	 3786.0	...
2553232	  788.2	 2218.6	 3797.0	...
2553233	  804.1	 2224.9	 3791.0	...
2553234	  821.0	 2236.7	 3769.0	...
2553235	  838.0	 2248.4	 3747.0	...
2553236	  837.4	 2245.5	 3749.0	...
2553237	  832.0	 2236.0	 3757.0	...
2553238	  830.3	 2226.7	 3764.0	...
2553239	  830.9	 2218.6	 3765.0	...
2553240	  826.1	 2201.9	 3773.0	...
2553241	  815.3	 2179.9	 3781.0	...
2553242	  804.5	 2157.9	 3789.0	...
2553243	  801.3	 2142.4	 3791.0	...
2553244	  806.7	 2125.0	 3799.0	...
2553245	  813.9	 2105.0	 3815.0	...
2553246	  822.9	 2086.5	 3830.0	...
2553247	  826.5	 2070.6	 3841.0	...
2553248	  829.6	 2061.4	 3829.0	...
2553249	  831.6	 2054.1	 3814.0	...
2553250	  832.9	 2050.9	 3801.0	...
2553251	  833.6	 2046.7	 3801.0	...
2553252	  830.1	 2044.8	 3778.0	...
2553253	  823.1	 2042.7	 3744.0	...
2553254	  818.9	 2045.0	 3670.0	...
2553255	  819.4	 2050.9	 3602.0	...
2553256	  834.0	 2067.0	 3510.0	...
2553257	  859.7	 2091.5	 3420.0	...
2553258	  883.5	 2113.5	 3347.0	...
2553259	  896.2	 2126.2	 3268.0	...
2553260	  888.7	 2133.0	 3191.0	...
2553261	  882.3	 2143.2	 3082.0	...
2553262	  878.0	 2157.7	 2989.0	...
2553263	  881.7	 2170.7	 2906.0	...
2553264	  883.1	 2181.5	 2826.0	...
2553265	  882.9	 2186.9	 2773.0	...
2553266	  881.7	 2188.3	 2743.0	...
2553267	  881.7	 2188.3	 2743.0	...
SBLINK R 2553268
2553268	   .	   .	    0.0	...
2553269	   .	   .	    0.0	...
2553270	   .	   .	    0.0	...
2553271	   .	   .	    0.0	...
2553272	   .	   .	    0.0	...
2553273	   .	   .	    0.0	...
2553274	   .	   .	    0.0	...
2553275	   .	   .	    0.0	...
2553276	   .	   .	    0.0	...
2553277	   .	   .	    0.0	...
2553278	   .	   .	    0.0	...
2553279	   .	   .	    0.0	...
2553280	   .	   .	    0.0	...
2553281	   .	   .	    0.0	...
2553282	   .	   .	    0.0	...
2553283	   .	   .	    0.0	...
2553284	   .	   .	    0.0	...
2553285	   .	   .	    0.0	...
2553286	   .	   .	    0.0	...
2553287	   .	   .	    0.0	...
2553288	   .	   .	    0.0	...
2553289	   .	   .	    0.0	...
2553290	   .	   .	    0.0	...
2553291	   .	   .	    0.0	...
2553292	   .	   .	    0.0	...
2553293	   .	   .	    0.0	...
2553294	   .	   .	    0.0	...
2553295	   .	   .	    0.0	...
2553296	   .	   .	    0.0	...
2553297	   .	   .	    0.0	...
2553298	   .	   .	    0.0	...
2553299	   .	   .	    0.0	...
2553300	   .	   .	    0.0	...
2553301	   .	   .	    0.0	...
2553302	   .	   .	    0.0	...
2553303	   .	   .	    0.0	...
2553304	   .	   .	    0.0	...
2553305	   .	   .	    0.0	...
2553306	   .	   .	    0.0	...
2553307	   .	   .	    0.0	...
2553308	   .	   .	    0.0	...
2553309	   .	   .	    0.0	...
2553310	   .	   .	    0.0	...
2553311	   .	   .	    0.0	...
2553312	   .	   .	    0.0	...
2553313	   .	   .	    0.0	...
2553314	   .	   .	    0.0	...
2553315	   .	   .	    0.0	...
2553316	   .	   .	    0.0	...
2553317	   .	   .	    0.0	...
2553318	   .	   .	    0.0	...
2553319	   .	   .	    0.0	...
2553320	   .	   .	    0.0	...
2553321	   .	   .	    0.0	...
2553322	   .	   .	    0.0	...
2553323	   .	   .	    0.0	...
2553324	   .	   .	    0.0	...
2553325	   .	   .	    0.0	...
2553326	   .	   .	    0.0	...
2553327	   .	   .	    0.0	...
2553328	   .	   .	    0.0	...
2553329	   .	   .	    0.0	...
2553330	   .	   .	    0.0	...
2553331	   .	   .	    0.0	...
2553332	   .	   .	    0.0	...
2553333	   .	   .	    0.0	...
2553334	   .	   .	    0.0	...
2553335	   .	   .	    0.0	...
2553336	   .	   .	    0.0	...
2553337	   .	   .	    0.0	...
2553338	   .	   .	    0.0	...
2553339	   .	   .	    0.0	...
2553340	   .	   .	    0.0	...
2553341	   .	   .	    0.0	...
2553342	   .	   .	    0.0	...
2553343	   .	   .	    0.0	...
2553344	   .	   .	    0.0	...
2553345	   .	   .	    0.0	...
2553346	   .	   .	    0.0	...
2553347	   .	   .	    0.0	...
2553348	   .	   .	    0.0	...
2553349	   .	   .	    0.0	...
2553350	   .	   .	    0.0	...
2553351	   .	   .	    0.0	...
2553352	   .	   .	    0.0	...
2553353	   .	   .	    0.0	...
2553354	   .	   .	    0.0	...
2553355	   .	   .	    0.0	...
2553356	   .	   .	    0.0	...
2553357	   .	   .	    0.0	...
2553358	   .	   .	    0.0	...
2553359	   .	   .	    0.0	...
2553360	   .	   .	    0.0	...
2553361	   .	   .	    0.0	...
2553362	   .	   .	    0.0	...
2553363	   .	   .	    0.0	...
2553364	   .	   .	    0.0	...
2553365	   .	   .	    0.0	...
2553366	   .	   .	    0.0	...
2553367	   .	   .	    0.0	...
2553368	   .	   .	    0.0	...
2553369	   .	   .	    0.0	...
2553370	   .	   .	    0.0	...
2553371	   .	   .	    0.0	...
2553372	   .	   .	    0.0	...
2553373	   .	   .	    0.0	...
2553374	   .	   .	    0.0	...
2553375	   .	   .	    0.0	...
2553376	   .	   .	    0.0	...
2553377	   .	   .	    0.0	...
EBLINK R 2553268	2553377	110
2553378	  805.6	 1342.6	 2055.0	...
2553379	  805.6	 1342.6	 2055.0	...
2553380	  804.2	 1334.4	 2077.0	...
2553381	  797.3	 1319.2	 2121.0	...
2553382	  788.5	 1297.1	 2189.0	...
2553383	  780.2	 1277.8	 2246.0	...
2553384	  776.5	 1257.8	 2299.0	...
2553385	  776.8	 1239.1	 2343.0	...
2553386	  777.2	 1219.6	 2400.0	...
2553387	  777.8	 1198.6	 2456.0	...
2553388	  775.5	 1181.0	 2515.0	...
2553389	  770.9	 1163.3	 2567.0	...
2553390	  766.5	 1148.8	 2618.0	...
2553391	  761.6	 1131.5	 2668.0	...
2553392	  758.8	 1112.9	 2728.0	...
2553393	  756.2	 1094.5	 2785.0	...
2553394	  753.5	 1074.6	 2843.0	...
2553395	  751.2	 1056.7	 2888.0	...
2553396	  749.5	 1037.1	 2940.0	...
2553397	  748.2	 1019.2	 2989.0	...
2553398	  746.9	 1000.0	 3041.0	...
2553399	  745.0	  982.6	 3088.0	...
2553400	  742.8	  963.9	 3137.0	...
2553401	  739.4	  945.0	 3183.0	...
2553402	  735.4	  925.9	 3231.0	...
2553403	  731.0	  908.5	 3263.0	...
2553404	  728.3	  895.2	 3294.0	...
2553405	  728.0	  886.3	 3313.0	...
2553406	  728.9	  880.0	 3336.0	...
2553407	  731.6	  872.4	 3359.0	...
2553408	  733.1	  860.9	 3388.0	...
2553409	  734.3	  847.5	 3419.0	...
2553410	  734.0	  833.9	 3454.0	...
2553411	  733.8	  822.4	 3490.0	...
2553412	  733.4	  809.4	 3523.0	...
2553413	  732.7	  796.9	 3562.0	...
2553414	  731.8	  783.8	 3593.0	...
2553415	  731.0	  773.1	 3622.0	...
2553416	  730.2	  761.8	 3645.0	...
2553417	  729.3	  750.1	 3678.0	...
2553418	  727.8	  738.4	 3704.0	...
2553419	  726.6	  728.7	 3733.0	...
2553420	  725.5	  717.8	 3758.0	...
2553421	  725.0	  707.6	 3788.0	...
2553422	  724.4	  696.5	 3813.0	...
2553423	  724.7	  688.0	 3832.0	...
2553424	  725.1	  678.8	 3853.0	...
2553425	  725.9	  669.6	 3870.0	...
2553426	  726.6	  660.3	 3891.0	...
2553427	  728.5	  651.8	 3911.0	...
2553428	  731.3	  643.5	 3933.0	...
2553429	  733.3	  636.0	 3953.0	...
2553430	  734.6	  627.6	 3965.0	...
2553431	  734.7	  621.7	 3981.0	...
2553432	  734.7	  615.0	 3996.0	...
2553433	  735.5	  610.9	 4010.0	...
2553434	  736.2	  605.8	 4022.0	...
2553435	  736.6	  602.1	 4032.0	...
2553436	  736.3	  597.7	 4044.0	...
2553437	  736.0	  593.5	 4050.0	...
2553438	  735.7	  589.5	 4056.0	...
2553439	  735.2	  587.2	 4059.0	...
2553440	  734.6	  585.0	 4065.0	...
2553441	  733.8	  583.6	 4071.0	...
2553442	  732.9	  582.2	 4070.0	...
2553443	  731.4	  582.4	 4066.0	...
2553444	  730.7	  582.4	 4061.0	...
2553445	  730.0	  582.5	 4057.0	...
2553446	  730.2	  583.6	 4051.0	...
2553447	  730.6	  586.4	 4039.0	...
2553448	  730.9	  589.3	 4028.0	...
2553449	  729.1	  604.8	 4003.0	...
2553450	  727.1	  619.1	 3984.0	...
2553451	  725.1	  635.9	 3966.0	...
2553452	  725.3	  639.0	 3964.0	...
2553453	  725.2	  642.7	 3964.0	...
2553454	  724.6	  644.0	 3967.0	...
2553455	  724.2	  645.2	 3971.0	...
2553456	  724.1	  645.3	 3975.0	...
2553457	  724.3	  645.4	 3976.0	...
2553458	  724.3	  644.9	 3976.0	...
ESACC R  2553148	2553458	311	  868.8	 2275.7	  724.3	  644.9	  30.53	    401
SFIX R   2553459
2553459	  724.3	  644.1	 3977.0	...
2553460	  724.3	  643.4	 3979.0	...
2553461	  724.3	  643.3	 3981.0	...
2553462	  724.0	  643.2	 3982.0	...
2553463	  723.6	  643.2	 3983.0	...
2553464	  723.0	  642.9	 3985.0	...
2553465	  722.9	  642.6	 3986.0	...
2553466	  722.8	  642.2	 3986.0	...
2553467	  722.8	  642.2	 3986.0	...
2553468	  722.9	  642.2	 3986.0	...
2553469	  723.0	  642.3	 3987.0	...
2553470	  723.2	  642.2	 3988.0	...
2553471	  723.5	  641.9	 3989.0	...
2553472	  723.5	  641.6	 3990.0	...
2553473	  724.0	  641.3	 3990.0	...
2553474	  724.4	  641.1	 3991.0	...
2553475	  724.9	  640.8	 3993.0	...
2553476	  724.8	  639.5	 3993.0	...
2553477	  724.7	  638.3	 3993.0	...
2553478	  724.7	  637.1	 3996.0	...
2553479	  725.0	  637.0	 3999.0	...
2553480	  725.4	  637.3	 4003.0	...
2553481	  725.4	  637.7	 4003.0	...
2553482	  725.4	  638.0	 4003.0	...
2553483	  725.3	  637.4	 4003.0	...
2553484	  725.1	  636.9	 4003.0	...
2553485	  724.8	  637.0	 4005.0	...
2553486	  724.7	  637.6	 4006.0	...
2553487	  724.7	  637.5	 4008.0	...
2553488	  724.8	  636.9	 4008.0	...
2553489	  724.9	  636.2	 4012.0	...
2553490	  725.5	  636.2	 4015.0	...
2553491	  726.0	  636.2	 4015.0	...
2553492	  726.5	  636.2	 4014.0	...
2553493	  726.5	  636.3	 4012.0	...
2553494	  726.5	  636.3	 4010.0	...
2553495	  726.9	  636.1	 4008.0	...
2553496	  727.4	  635.9	 4007.0	...
2553497	  727.6	  635.7	 4009.0	...
2553498	  727.4	  635.5	 4012.0	...
2553499	  727.1	  635.2	 4014.0	...
2553500	  727.0	  634.9	 4013.0	...
2553501	  726.7	  634.9	 4015.0	...
2553502	  726.4	  634.9	 4017.0	...
2553503	  726.3	  635.3	 4019.0	...
2553504	  726.7	  635.5	 4019.0	...
2553505	  727.1	  635.5	 4020.0	...
2553506	  727.5	  635.4	 4020.0	...
2553507	  727.7	  635.2	 4019.0	...
2553508	  727.9	  635.2	 4019.0	...
2553509	  728.0	  635.0	 4019.0	...
2553510	  728.0	  634.9	 4018.0	...
2553511	  728.1	  634.7	 4018.0	...
2553512	  728.1	  634.5	 4017.0	...
2553513	  728.2	  634.2	 4019.0	...
2553514	  728.5	  634.0	 4021.0	...
2553515	  728.8	  633.8	 4021.0	...
2553516	  729.2	  633.7	 4019.0	...
2553517	  729.1	  633.4	 4016.0	...
2553518	  729.2	  633.2	 4016.0	...
2553519	  729.3	  633.0	 4016.0	...
2553520	  729.5	  632.9	 4015.0	...
MSG	2553521 0000 _ Number Off
2553521	  729.7	  632.9	 4015.0	...
2553522	  729.9	  633.0	 4014.0	...
2553523	  730.2	  633.1	 4014.0	...
2553524	  730.5	  633.1	 4013.0	...
2553525	  730.9	  632.9	 4012.0	...
2553526	  731.0	  632.8	 4009.0	...
2553527	  731.0	  632.3	 4007.0	...
2553528	  730.8	  631.5	 4006.0	...
2553529	  730.7	  630.8	 4006.0	...
2553530	  730.6	  630.5	 4005.0	...
2553531	  730.5	  630.4	 4005.0	...
2553532	  730.6	  630.7	 4005.0	...
2553533	  730.7	  631.2	 4006.0	...
2553534	  730.8	  631.6	 4006.0	...
2553535	  730.8	  631.5	 4006.0	...
2553536	  731.6	  631.2	 4007.0	...
2553537	  732.3	  631.1	 4007.0	...
2553538	  732.9	  631.1	 4006.0	...
2553539	  732.7	  631.3	 4005.0	...
2553540	  732.4	  631.6	 4005.0	...
2553541	  732.1	  631.9	 4004.0	...
2553542	  731.9	  632.1	 4003.0	...
2553543	  732.0	  632.0	 4003.0	...
2553544	  732.3	  631.6	 4005.0	...
2553545	  732.7	  630.8	 4006.0	...
2553546	  732.4	  630.3	 4007.0	...
2553547	  732.0	  630.2	 4007.0	...
2553548	  731.6	  630.4	 4007.0	...
2553549	  731.7	  630.5	 4008.0	...
2553550	  731.6	  630.6	 4006.0	...
2553551	  731.5	  630.7	 4004.0	...
2553552	  731.6	  630.8	 4002.0	...
2553553	  731.9	  630.7	 4003.0	...
2553554	  732.2	  630.6	 4003.0	...
2553555	  732.4	  631.0	 4003.0	...
2553556	  732.7	  631.6	 3999.0	...
2553557	  732.8	  631.7	 3995.0	...
2553558	  732.8	  631.2	 3992.0	...
2553559	  733.3	  630.4	 3991.0	...
2553560	  733.9	  630.0	 3990.0	...
2553561	  734.5	  629.7	 3987.0	...
2553562	  734.5	  629.6	 3985.0	...
2553563	  734.5	  629.4	 3983.0	...
2553564	  734.5	  629.1	 3981.0	...
2553565	  734.5	  628.7	 3978.0	...
2553566	  734.7	  628.4	 3975.0	...
2553567	  734.7	  628.2	 3974.0	...
2553568	  734.7	  628.0	 3974.0	...
2553569	  734.8	  627.9	 3974.0	...
2553570	  735.0	  627.8	 3974.0	...
2553571	  735.6	  627.8	 3974.0	...
2553572	  735.9	  627.7	 3974.0	...
2553573	  736.1	  627.6	 3973.0	...
2553574	  735.9	  627.7	 3969.0	...
2553575	  735.7	  627.8	 3965.0	...
2553576	  735.6	  627.9	 3964.0	...
2553577	  735.7	  628.1	 3964.0	...
2553578	  735.7	  628.2	 3963.0	...
2553579	  735.9	  628.3	 3960.0	...
2553580	  736.0	  628.2	 3957.0	...
2553581	  736.1	  628.4	 3955.0	...
2553582	  736.2	  628.6	 3955.0	...
2553583	  736.3	  628.5	 3955.0	...
2553584	  736.3	  628.1	 3956.0	...
2553585	  736.5	  627.9	 3956.0	...
2553586	  736.8	  628.1	 3954.0	...
2553587	  737.2	  628.4	 3952.0	...
2553588	  737.3	  628.5	 3949.0	...
2553589	  737.2	  628.9	 3949.0	...
2553590	  737.0	  629.1	 3950.0	...
2553591	  736.7	  629.2	 3950.0	...
2553592	  736.6	  629.2	 3950.0	...
2553593	  736.6	  629.2	 3948.0	...
2553594	  736.5	  629.4	 3946.0	...
2553595	  736.7	  629.4	 3944.0	...
2553596	  736.8	  628.9	 3944.0	...
2553597	  737.0	  628.4	 3943.0	...
2553598	  737.0	  628.2	 3943.0	...
2553599	  737.1	  628.4	 3941.0	...
2553600	  737.2	  628.7	 3938.0	...
2553601	  737.2	  628.4	 3936.0	...
2553602	  737.1	  627.3	 3936.0	...
2553603	  737.0	  626.2	 3935.0	...
2553604	  736.9	  625.9	 3933.0	...
2553605	  736.9	  626.4	 3931.0	...
2553606	  736.9	  627.0	 3930.0	...
2553607	  737.1	  627.0	 3927.0	...
2553608	  737.6	  627.0	 3923.0	...
2553609	  738.1	  626.9	 3919.0	...
2553610	  738.1	  627.0	 3917.0	...
2553611	  738.0	  627.1	 3918.0	...
2553612	  738.0	  627.1	 3918.0	...
2553613	  738.4	  627.1	 3916.0	...
2553614	  738.6	  627.5	 3913.0	...
2553615	  738.7	  627.9	 3909.0	...
2553616	  738.7	  628.4	 3907.0	...
2553617	  738.5	  628.2	 3909.0	...
2553618	  738.5	  627.7	 3910.0	...
2553619	  738.7	  627.0	 3908.0	...
2553620	  739.1	  626.5	 3903.0	...
2553621	  739.2	  626.2	 3898.0	...
2553622	  739.2	  626.1	 3895.0	...
2553623	  739.3	  626.1	 3892.0	...
2553624	  739.7	  626.2	 3889.0	...
2553625	  740.1	  626.4	 3890.0	...
2553626	  740.1	  626.7	 3891.0	...
2553627	  740.1	  626.8	 3891.0	...
2553628	  740.0	  627.6	 3892.0	...
EFIX R   2553459	2553628	170	  731.7	  632.2	   3979
SSACC R  2553629
2553629	  739.7	  629.1	 3893.0	...
2553630	  738.9	  632.0	 3894.0	...
2553631	  737.7	  634.5	 3891.0	...
2553632	  736.8	  637.6	 3888.0	...
2553633	  735.5	  639.5	 3886.0	...
2553634	  734.0	  641.9	 3889.0	...
2553635	  732.6	  644.6	 3891.0	...
2553636	  731.8	  648.1	 3893.0	...
2553637	  731.7	  652.3	 3892.0	...
2553638	  731.6	  655.9	 3894.0	...
2553639	  731.9	  659.1	 3896.0	...
2553640	  732.1	  660.7	 3898.0	...
2553641	  732.2	  662.6	 3897.0	...
2553642	  732.6	  664.2	 3897.0	...
ESACC R  2553629	2553642	14	  739.7	  629.1	  732.6	  664.2	   0.76	     65
SFIX R   2553643
2553643	  733.1	  665.8	 3896.0	...
2553644	  734.4	  665.5	 3894.0	...
2553645	  736.2	  664.7	 3893.0	...
2553646	  737.6	  662.9	 3889.0	...
2553647	  738.7	  661.6	 3885.0	...
2553648	  739.3	  660.2	 3879.0	...
2553649	  739.8	  659.0	 3874.0	...
2553650	  739.7	  657.8	 3871.0	...
2553651	  739.6	  656.3	 3871.0	...
2553652	  739.5	  655.6	 3870.0	...
2553653	  739.4	  654.8	 3868.0	...
2553654	  739.4	  654.5	 3867.0	...
2553655	  739.3	  654.3	 3867.0	...
2553656	  739.4	  653.7	 3868.0	...
2553657	  739.5	  653.4	 3866.0	...
2553658	  739.6	  653.1	 3863.0	...
2553659	  739.7	  653.2	 3860.0	...
2553660	  739.6	  653.3	 3859.0	...
2553661	  739.5	  653.4	 3859.0	...
2553662	  739.6	  653.4	 3859.0	...
2553663	  739.8	  653.4	 3857.0	...
2553664	  740.1	  653.1	 3856.0	...
2553665	  740.2	  652.9	 3855.0	...
2553666	  740.2	  652.7	 3851.0	...
2553667	  740.1	  652.9	 3848.0	...
2553668	  740.0	  652.9	 3845.0	...
2553669	  740.0	  652.9	 3845.0	...
2553670	  740.1	  652.6	 3845.0	...
2553671	  740.1	  652.4	 3845.0	...
2553672	  740.2	  652.2	 3842.0	...
2553673	  740.2	  652.1	 3839.0	...
2553674	  740.3	  651.8	 3835.0	...
2553675	  740.4	  651.6	 3836.0	...
2553676	  740.5	  651.6	 3836.0	...
2553677	  740.9	  651.5	 3835.0	...
2553678	  741.3	  651.0	 3833.0	...
2553679	  741.4	  650.5	 3830.0	...
2553680	  741.1	  650.2	 3828.0	...
2553681	  740.9	  650.0	 3825.0	...
2553682	  740.8	  649.8	 3823.0	...
2553683	  740.7	  649.4	 3822.0	...
2553684	  740.5	  649.3	 3821.0	...
2553685	  740.1	  649.3	 3820.0	...
2553686	  739.8	  649.3	 3818.0	...
2553687	  739.8	  649.2	 3815.0	...
2553688	  740.2	  649.0	 3812.0	...
2553689	  740.6	  648.9	 3810.0	...
2553690	  740.8	  648.9	 3809.0	...
2553691	  741.1	  648.8	 3808.0	...
2553692	  741.3	  648.6	 3807.0	...
2553693	  741.5	  648.4	 3806.0	...
2553694	  741.4	  648.2	 3806.0	...
2553695	  741.4	  648.0	 3804.0	...
2553696	  741.4	  648.5	 3801.0	...
2553697	  741.2	  649.2	 3798.0	...
2553698	  741.0	  649.6	 3796.0	...
2553699	  740.8	  649.2	 3794.0	...
2553700	  740.7	  648.7	 3792.0	...
2553701	  740.6	  648.5	 3792.0	...
2553702	  740.6	  648.5	 3791.0	...
2553703	  740.6	  648.6	 3788.0	...
2553704	  740.4	  648.7	 3784.0	...
2553705	  740.2	  648.8	 3783.0	...
2553706	  740.5	  649.0	 3784.0	...
2553707	  741.0	  649.1	 3786.0	...
2553708	  741.4	  649.2	 3786.0	...
2553709	  741.4	  649.2	 3785.0	...
2553710	  741.4	  649.3	 3783.0	...
2553711	  741.1	  649.5	 3781.0	...
2553712	  740.9	  649.8	 3779.0	...
2553713	  740.8	  649.8	 3778.0	...
2553714	  741.0	  650.0	 3777.0	...
2553715	  741.3	  650.1	 3775.0	...
2553716	  741.3	  650.1	 3774.0	...
2553717	  741.1	  650.1	 3774.0	...
2553718	  740.9	  650.1	 3774.0	...
2553719	  741.2	  650.1	 3774.0	...
2553720	  741.5	  649.9	 3773.0	...
2553721	  741.6	  649.8	 3770.0	...
2553722	  741.2	  650.0	 3769.0	...
2553723	  740.8	  650.2	 3768.0	...
2553724	  740.8	  650.3	 3768.0	...
2553725	  740.9	  650.2	 3768.0	...
2553726	  740.9	  650.2	 3769.0	...
2553727	  740.8	  650.1	 3769.0	...
2553728	  740.7	  650.0	 3769.0	...
2553729	  740.7	  649.8	 3767.0	...
MSG	2553730 0000 _ Number On
2553730	  740.6	  649.7	 3763.0	...
2553731	  740.6	  649.7	 3758.0	...
2553732	  740.5	  649.7	 3754.0	...
2553733	  740.9	  649.2	 3751.0	...
2553734	  741.3	  648.7	 3751.0	...
2553735	  741.7	  648.4	 3751.0	...
2553736	  741.7	  648.6	 3751.0	...
2553737	  741.2	  648.9	 3751.0	...
2553738	  740.8	  649.3	 3751.0	...
2553739	  740.2	  649.8	 3751.0	...
2553740	  740.1	  650.2	 3749.0	...
2553741	  739.9	  650.2	 3748.0	...
2553742	  739.9	  650.1	 3746.0	...
2553743	  740.2	  649.8	 3744.0	...
2553744	  740.5	  649.6	 3742.0	...
2553745	  740.8	  649.5	 3744.0	...
2553746	  740.7	  649.4	 3747.0	...
2553747	  740.7	  649.7	 3748.0	...
2553748	  740.7	  650.0	 3746.0	...
2553749	  740.8	  650.1	 3742.0	...
2553750	  740.9	  650.0	 3740.0	...
2553751	  740.9	  649.9	 3738.0	...
2553752	  740.8	  649.9	 3739.0	...
2553753	  740.6	  650.0	 3740.0	...
2553754	  740.3	  650.2	 3741.0	...
2553755	  740.2	  650.2	 3742.0	...
2553756	  740.3	  650.1	 3742.0	...
2553757	  740.7	  650.6	 3741.0	...
2553758	  740.9	  651.0	 3741.0	...
2553759	  740.9	  651.4	 3738.0	...
2553760	  740.7	  651.2	 3735.0	...
2553761	  740.8	  650.9	 3732.0	...
2553762	  741.0	  650.7	 3732.0	...
2553763	  741.3	  650.7	 3734.0	...
2553764	  741.3	  650.6	 3737.0	...
2553765	  741.3	  650.6	 3739.0	...
2553766	  741.3	  650.6	 3738.0	...
2553767	  741.4	  650.6	 3738.0	...
2553768	  741.5	  650.6	 3737.0	...
2553769	  741.3	  650.7	 3737.0	...
2553770	  741.1	  650.6	 3737.0	...
2553771	  740.9	  650.6	 3736.0	...
2553772	  740.8	  650.3	 3734.0	...
2553773	  741.0	  649.8	 3732.0	...
2553774	  741.1	  649.3	 3729.0	...
2553775	  741.3	  648.5	 3729.0	...
2553776	  741.3	  647.9	 3730.0	...
2553777	  741.3	  648.1	 3730.0	...
2553778	  741.4	  648.7	 3730.0	...
2553779	  741.5	  649.4	 3729.0	...
2553780	  741.9	  649.2	 3727.0	...
2553781	  742.3	  649.1	 3725.0	...
2553782	  742.3	  649.2	 3724.0	...
2553783	  741.9	  649.2	 3724.0	...
2553784	  741.5	  649.3	 3725.0	...
2553785	  741.5	  649.2	 3725.0	...
2553786	  741.5	  649.6	 3725.0	...
2553787	  741.5	  650.0	 3724.0	...
2553788	  741.4	  650.4	 3723.0	...
2553789	  741.4	  650.2	 3724.0	...
2553790	  741.5	  649.8	 3724.0	...
2553791	  741.5	  649.1	 3724.0	...
2553792	  741.6	  648.5	 3724.0	...
2553793	  742.1	  648.0	 3723.0	...
2553794	  742.6	  647.7	 3722.0	...
2553795	  743.1	  647.4	 3721.0	...
2553796	  743.0	  647.5	 3718.0	...
2553797	  742.7	  647.8	 3716.0	...
2553798	  742.4	  648.1	 3715.0	...
2553799	  742.5	  648.0	 3715.0	...
2553800	  742.8	  648.0	 3716.0	...
2553801	  742.9	  648.0	 3716.0	...
2553802	  742.8	  648.1	 3712.0	...
2553803	  742.8	  648.4	 3707.0	...
2553804	  742.9	  648.6	 3704.0	...
2553805	  742.8	  648.5	 3705.0	...
2553806	  742.7	  647.8	 3706.0	...
2553807	  742.7	  647.2	 3704.0	...
2553808	  742.7	  646.8	 3704.0	...
2553809	  742.8	  646.9	 3704.0	...
2553810	  742.7	  647.3	 3704.0	...
2553811	  742.7	  647.7	 3705.0	...
2553812	  742.6	  648.0	 3705.0	...
2553813	  742.5	  648.0	 3706.0	...
2553814	  742.5	  647.9	 3706.0	...
2553815	  742.5	  647.9	 3705.0	...
2553816	  742.6	  647.8	 3704.0	...
2553817	  742.8	  647.7	 3702.0	...
2553818	  742.9	  647.5	 3702.0	...
2553819	  742.7	  647.9	 3701.0	...
2553820	  742.4	  648.3	 3699.0	...
2553821	  742.0	  648.4	 3696.0	...
2553822	  741.8	  648.1	 3695.0	...
2553823	  741.6	  647.8	 3698.0	...
2553824	  741.7	  647.9	 3701.0	...
2553825	  741.8	  648.1	 3703.0	...
2553826	  741.9	  648.2	 3703.0	...
2553827	  741.9	  648.4	 3701.0	...
2553828	  741.8	  648.5	 3700.0	...
2553829	  741.8	  648.6	 3697.0	...
2553830	  742.1	  648.5	 3696.0	...
2553831	  742.6	  647.8	 3696.0	...
2553832	  742.9	  647.1	 3696.0	...
2553833	  742.8	  646.7	 3696.0	...
2553834	  742.6	  646.9	 3694.0	...
2553835	  742.4	  647.2	 3691.0	...
2553836	  742.5	  647.3	 3688.0	...
2553837	  742.6	  647.3	 3687.0	...
2553838	  742.3	  647.4	 3687.0	...
2553839	  741.8	  647.4	 3687.0	...
2553840	  741.3	  647.5	 3687.0	...
2553841	  741.3	  647.4	 3686.0	...
2553842	  741.4	  647.9	 3686.0	...
2553843	  741.5	  648.4	 3686.0	...
2553844	  741.6	  648.3	 3687.0	...
2553845	  741.6	  647.8	 3687.0	...
2553846	  741.7	  647.2	 3688.0	...
2553847	  741.9	  647.3	 3687.0	...
2553848	  741.8	  647.5	 3686.0	...
2553849	  741.7	  647.3	 3685.0	...
2553850	  741.5	  647.0	 3685.0	...
2553851	  741.5	  646.8	 3685.0	...
2553852	  741.8	  646.9	 3685.0	...
2553853	  742.1	  647.1	 3683.0	...
2553854	  742.4	  647.3	 3681.0	...
2553855	  742.4	  647.5	 3680.0	...
2553856	  742.3	  647.5	 3682.0	...
2553857	  742.1	  647.5	 3683.0	...
2553858	  741.8	  647.6	 3682.0	...
2553859	  741.7	  648.2	 3681.0	...
2553860	  741.7	  648.7	 3681.0	...
2553861	  741.7	  648.3	 3681.0	...
2553862	  741.7	  647.4	 3681.0	...
2553863	  741.7	  646.6	 3681.0	...
2553864	  741.7	  646.2	 3680.0	...
2553865	  741.7	  645.9	 3678.0	...
2553866	  741.8	  646.2	 3677.0	...
2553867	  741.8	  646.9	 3676.0	...
2553868	  741.9	  647.6	 3677.0	...
2553869	  741.9	  647.6	 3676.0	...
2553870	  741.9	  647.7	 3673.0	...
2553871	  741.9	  647.8	 3669.0	...
2553872	  742.0	  648.0	 3666.0	...
2553873	  742.0	  648.2	 3663.0	...
2553874	  742.0	  648.5	 3662.0	...
2553875	  742.0	  648.5	 3662.0	...
2553876	  741.8	  648.3	 3663.0	...
2553877	  741.8	  647.9	 3662.0	...
2553878	  741.7	  647.5	 3662.0	...
2553879	  741.7	  647.4	 3662.0	...
2553880	  741.7	  647.3	 3662.0	...
2553881	  741.9	  647.3	 3661.0	...
2553882	  742.2	  647.2	 3660.0	...
2553883	  742.4	  647.2	 3660.0	...
2553884	  742.0	  647.3	 3660.0	...
2553885	  741.7	  647.1	 3658.0	...
2553886	  741.8	  646.8	 3656.0	...
2553887	  742.4	  646.3	 3653.0	...
2553888	  743.0	  645.9	 3652.0	...
2553889	  742.4	  645.9	 3650.0	...
2553890	  741.7	  645.9	 3648.0	...
2553891	  741.1	  646.0	 3646.0	...
2553892	  741.4	  646.5	 3644.0	...
2553893	  741.8	  647.0	 3643.0	...
2553894	  742.1	  647.4	 3642.0	...
2553895	  742.2	  647.3	 3641.0	...
2553896	  742.1	  647.4	 3640.0	...
2553897	  741.9	  647.6	 3638.0	...
2553898	  741.6	  647.9	 3637.0	...
2553899	  741.3	  648.5	 3635.0	...
2553900	  741.2	  648.9	 3631.0	...
2553901	  741.2	  649.0	 3627.0	...
2553902	  741.3	  648.6	 3624.0	...
2553903	  741.3	  648.2	 3625.0	...
2553904	  741.3	  647.9	 3626.0	...
2553905	  741.3	  647.8	 3627.0	...
2553906	  741.4	  647.7	 3628.0	...
2553907	  741.5	  648.1	 3629.0	...
2553908	  741.6	  648.5	 3628.0	...
2553909	  741.8	  649.1	 3626.0	...
2553910	  741.8	  649.2	 3624.0	...
2553911	  741.8	  649.3	 3623.0	...
2553912	  741.8	  649.2	 3623.0	...
2553913	  741.8	  649.0	 3618.0	...
2553914	  741.8	  649.0	 3614.0	...
2553915	  741.8	  648.9	 3609.0	...
2553916	  741.7	  648.8	 3611.0	...
2553917	  741.6	  648.8	 3612.0	...
2553918	  741.2	  648.9	 3611.0	...
2553919	  741.0	  648.9	 3609.0	...
2553920	  740.6	  649.1	 3606.0	...
2553921	  740.5	  649.3	 3605.0	...
2553922	  740.2	  648.9	 3603.0	...
2553923	  740.1	  648.3	 3602.0	...
2553924	  739.9	  647.7	 3601.0	...
2553925	  739.9	  647.8	 3600.0	...
2553926	  739.8	  647.8	 3598.0	...
2553927	  740.0	  648.0	 3596.0	...
2553928	  740.6	  648.1	 3596.0	...
2553929	  741.2	  648.2	 3593.0	...
2553930	  741.3	  648.2	 3589.0	...
2553931	  741.0	  648.2	 3586.0	...
2553932	  740.8	  648.1	 3586.0	...
2553933	  741.0	  648.1	 3586.0	...
2553934	  740.9	  648.3	 3585.0	...
2553935	  740.7	  648.6	 3583.0	...
2553936	  740.4	  648.7	 3580.0	...
2553937	  740.7	  648.6	 3578.0	...
2553938	  741.0	  648.5	 3577.0	...
2553939	  741.1	  648.5	 3576.0	...
2553940	  740.9	  648.6	 3575.0	...
2553941	  740.8	  648.6	 3572.0	...
2553942	  740.8	  648.5	 3568.0	...
2553943	  740.8	  648.6	 3564.0	...
2553944	  740.8	  648.5	 3560.0	...
2553945	  740.8	  648.3	 3559.0	...
2553946	  741.1	  648.2	 3560.0	...
2553947	  741.8	  648.1	 3559.0	...
2553948	  742.4	  648.0	 3556.0	...
2553949	  742.1	  648.0	 3553.0	...
2553950	  741.5	  648.0	 3552.0	...
2553951	  741.0	  648.1	 3550.0	...
2553952	  741.2	  648.0	 3550.0	...
2553953	  741.4	  647.8	 3550.0	...
2553954	  741.6	  647.7	 3551.0	...
2553955	  741.8	  647.7	 3551.0	...
2553956	  741.9	  647.8	 3551.0	...
2553957	  742.2	  647.9	 3551.0	...
2553958	  742.4	  648.3	 3550.0	...
2553959	  742.2	  648.8	 3547.0	...
2553960	  741.9	  649.2	 3544.0	...
2553961	  741.5	  649.3	 3540.0	...
2553962	  741.6	  649.0	 3538.0	...
2553963	  742.1	  648.7	 3536.0	...
2553964	  742.6	  648.7	 3536.0	...
2553965	  742.9	  649.1	 3536.0	...
2553966	  742.7	  649.3	 3535.0	...
2553967	  742.9	  649.0	 3532.0	...
2553968	  743.5	  648.7	 3530.0	...
2553969	  744.0	  648.4	 3528.0	...
2553970	  743.9	  648.7	 3528.0	...
2553971	  743.9	  648.9	 3524.0	...
2553972	  744.0	  649.2	 3520.0	...
2553973	  744.1	  649.7	 3516.0	...
2553974	  744.2	  650.2	 3515.0	...
2553975	  744.1	  650.4	 3512.0	...
2553976	  744.2	  650.0	 3510.0	...
2553977	  744.2	  649.6	 3508.0	...
2553978	  744.2	  649.5	 3506.0	...
2553979	  744.0	  649.6	 3504.0	...
2553980	  743.8	  650.0	 3504.0	...
2553981	  743.8	  650.3	 3505.0	...
2553982	  743.8	  650.3	 3505.0	...
2553983	  743.9	  650.1	 3506.0	...
2553984	  744.6	  649.4	 3505.0	...
2553985	  745.4	  648.8	 3503.0	...
2553986	  746.2	  648.1	 3502.0	...
2553987	  746.1	  647.7	 3502.0	...
2553988	  746.3	  647.1	 3502.0	...
2553989	  746.4	  647.0	 3501.0	...
2553990	  746.6	  647.1	 3498.0	...
2553991	  746.8	  647.3	 3496.0	...
2553992	  747.0	  647.2	 3494.0	...
2553993	  747.1	  647.1	 3492.0	...
2553994	  747.1	  647.1	 3490.0	...
2553995	  747.2	  647.0	 3488.0	...
2553996	  747.3	  646.7	 3486.0	...
2553997	  747.2	  646.5	 3486.0	...
2553998	  746.9	  646.2	 3483.0	...
2553999	  746.6	  646.0	 3480.0	...
2554000	  746.4	  645.7	 3476.0	...
2554001	  746.2	  645.5	 3475.0	...
2554002	  746.3	  645.3	 3473.0	...
2554003	  746.8	  645.0	 3472.0	...
2554004	  747.5	  645.4	 3470.0	...
2554005	  748.0	  645.7	 3470.0	...
2554006	  748.0	  646.2	 3469.0	...
2554007	  747.8	  646.1	 3470.0	...
2554008	  747.6	  646.1	 3471.0	...
2554009	  747.8	  646.2	 3469.0	...
2554010	  748.2	  646.3	 3466.0	...
2554011	  748.6	  646.3	 3463.0	...
2554012	  749.2	  645.7	 3462.0	...
2554013	  749.7	  645.0	 3462.0	...
2554014	  750.3	  644.3	 3462.0	...
2554015	  750.3	  644.5	 3463.0	...
2554016	  750.0	  644.8	 3459.0	...
2554017	  749.6	  645.0	 3456.0	...
2554018	  749.1	  645.0	 3453.0	...
2554019	  748.8	  645.0	 3454.0	...
2554020	  748.4	  645.2	 3455.0	...
2554021	  748.0	  645.2	 3454.0	...
2554022	  747.7	  645.6	 3452.0	...
2554023	  747.6	  645.9	 3449.0	...
2554024	  747.5	  646.2	 3448.0	...
2554025	  747.7	  646.3	 3448.0	...
2554026	  748.2	  646.4	 3448.0	...
2554027	  748.7	  646.1	 3447.0	...
2554028	  749.2	  645.6	 3445.0	...
2554029	  749.3	  645.3	 3442.0	...
2554030	  749.2	  645.4	 3441.0	...
2554031	  748.8	  645.6	 3437.0	...
2554032	  748.3	  645.6	 3434.0	...
2554033	  747.9	  645.5	 3431.0	...
2554034	  747.8	  645.3	 3432.0	...
MSG	2554035 0000 _ Number Off
2554035	  747.8	  645.1	 3433.0	...
2554036	  747.7	  646.1	 3432.0	...
2554037	  747.7	  647.2	 3431.0	...
2554038	  747.7	  647.9	 3431.0	...
2554039	  747.8	  647.5	 3429.0	...
2554040	  747.9	  647.1	 3425.0	...
2554041	  748.0	  647.0	 3420.0	...
2554042	  748.0	  646.8	 3417.0	...
2554043	  748.0	  646.6	 3417.0	...
2554044	  748.0	  646.4	 3416.0	...
2554045	  748.0	  646.2	 3414.0	...
2554046	  748.1	  646.2	 3412.0	...
2554047	  748.1	  646.2	 3411.0	...
2554048	  748.1	  646.2	 3412.0	...
2554049	  748.0	  646.3	 3414.0	...
2554050	  747.9	  646.7	 3414.0	...
2554051	  747.8	  647.1	 3415.0	...
2554052	  747.8	  647.8	 3415.0	...
2554053	  747.7	  648.4	 3416.0	...
2554054	  747.7	  648.9	 3416.0	...
2554055	  747.6	  649.0	 3415.0	...
2554056	  747.4	  648.9	 3413.0	...
2554057	  747.3	  648.8	 3408.0	...
2554058	  747.1	  648.6	 3404.0	...
2554059	  747.1	  648.3	 3401.0	...
2554060	  747.0	  647.9	 3399.0	...
2554061	  747.0	  647.5	 3397.0	...
2554062	  747.1	  647.6	 3394.0	...
2554063	  747.3	  647.8	 3394.0	...
2554064	  747.4	  647.7	 3395.0	...
2554065	  747.4	  647.5	 3397.0	...
2554066	  747.3	  647.2	 3398.0	...
2554067	  747.4	  647.1	 3398.0	...
2554068	  747.5	  647.1	 3397.0	...
2554069	  747.5	  647.1	 3398.0	...
2554070	  747.3	  647.2	 3398.0	...
2554071	  747.3	  647.3	 3399.0	...
2554072	  747.4	  647.4	 3397.0	...
2554073	  747.6	  647.3	 3395.0	...
2554074	  747.9	  647.2	 3393.0	...
2554075	  748.2	  647.4	 3392.0	...
2554076	  748.4	  648.2	 3389.0	...
2554077	  748.5	  649.0	 3387.0	...
2554078	  748.7	  649.5	 3384.0	...
2554079	  748.8	  648.9	 3384.0	...
2554080	  748.8	  648.4	 3385.0	...
2554081	  748.7	  647.9	 3385.0	...
2554082	  748.6	  648.0	 3385.0	...
2554083	  748.5	  648.5	 3383.0	...
2554084	  748.6	  649.2	 3381.0	...
2554085	  749.0	  649.9	 3379.0	...
2554086	  749.2	  649.7	 3378.0	...
2554087	  749.6	  649.3	 3377.0	...
2554088	  749.7	  648.3	 3376.0	...
2554089	  749.9	  647.6	 3376.0	...
2554090	  749.8	  647.1	 3376.0	...
2554091	  749.8	  647.1	 3376.0	...
2554092	  749.9	  647.0	 3377.0	...
2554093	  749.8	  646.9	 3376.0	...
2554094	  749.7	  647.3	 3375.0	...
2554095	  749.9	  647.7	 3374.0	...
2554096	  750.2	  647.6	 3372.0	...
2554097	  750.3	  647.1	 3373.0	...
2554098	  750.0	  646.8	 3371.0	...
2554099	  749.8	  646.9	 3369.0	...
2554100	  749.8	  646.9	 3368.0	...
2554101	  750.0	  647.0	 3368.0	...
2554102	  750.1	  647.0	 3366.0	...
2554103	  750.1	  647.1	 3364.0	...
2554104	  750.2	  647.1	 3364.0	...
2554105	  750.4	  647.3	 3367.0	...
2554106	  750.6	  647.5	 3365.0	...
2554107	  750.6	  647.6	 3361.0	...
2554108	  750.4	  647.5	 3357.0	...
2554109	  750.3	  647.2	 3357.0	...
2554110	  750.6	  646.7	 3356.0	...
2554111	  751.0	  646.3	 3356.0	...
2554112	  751.3	  645.8	 3357.0	...
2554113	  751.3	  645.5	 3359.0	...
2554114	  751.3	  645.2	 3356.0	...
2554115	  751.7	  645.2	 3354.0	...
2554116	  751.9	  645.2	 3351.0	...
2554117	  751.6	  645.1	 3350.0	...
2554118	  751.0	  645.0	 3349.0	...
2554119	  750.6	  644.9	 3349.0	...
2554120	  751.1	  644.8	 3348.0	...
2554121	  751.6	  645.1	 3348.0	...
2554122	  752.0	  645.6	 3348.0	...
2554123	  751.9	  646.2	 3347.0	...
2554124	  751.7	  646.4	 3346.0	...
2554125	  751.6	  646.9	 3346.0	...
2554126	  751.7	  647.3	 3342.0	...
2554127	  751.7	  647.9	 3339.0	...
2554128	  751.7	  648.2	 3336.0	...
2554129	  751.7	  648.3	 3336.0	...
2554130	  751.6	  647.8	 3338.0	...
2554131	  751.4	  647.3	 3339.0	...
2554132	  751.0	  646.9	 3341.0	...
2554133	  750.6	  646.7	 3341.0	...
2554134	  750.5	  646.6	 3340.0	...
2554135	  750.3	  646.4	 3339.0	...
2554136	  750.1	  646.3	 3337.0	...
2554137	  750.1	  646.7	 3337.0	...
2554138	  750.5	  647.5	 3338.0	...
2554139	  750.8	  648.4	 3338.0	...
2554140	  750.3	  648.8	 3338.0	...
2554141	  749.7	  649.0	 3337.0	...
2554142	  749.1	  649.1	 3337.0	...
2554143	  749.3	  649.1	 3337.0	...
2554144	  749.6	  649.3	 3338.0	...
2554145	  749.9	  649.5	 3339.0	...
2554146	  750.0	  648.8	 3339.0	...
2554147	  749.9	  648.1	 3339.0	...
2554148	  749.9	  648.1	 3338.0	...
2554149	  750.3	  648.8	 3338.0	...
2554150	  750.6	  649.6	 3337.0	...
2554151	  750.8	  649.8	 3337.0	...
2554152	  750.8	  650.2	 3337.0	...
2554153	  750.6	  650.6	 3337.0	...
2554154	  750.3	  650.9	 3336.0	...
2554155	  750.3	  650.8	 3333.0	...
2554156	  750.6	  650.7	 3331.0	...
2554157	  750.8	  650.6	 3330.0	...
2554158	  750.7	  650.6	 3331.0	...
2554159	  750.6	  650.6	 3331.0	...
2554160	  750.6	  650.6	 3331.0	...
2554161	  750.7	  650.5	 3332.0	...
2554162	  750.7	  650.4	 3332.0	...
2554163	  751.0	  650.2	 3331.0	...
2554164	  751.2	  650.0	 3329.0	...
2554165	  751.4	  649.9	 3326.0	...
2554166	  751.3	  650.0	 3323.0	...
2554167	  751.3	  650.1	 3321.0	...
2554168	  751.2	  650.0	 3321.0	...
2554169	  751.3	  649.7	 3322.0	...
2554170	  751.3	  649.6	 3323.0	...
2554171	  751.0	  649.9	 3323.0	...
2554172	  750.6	  650.2	 3323.0	...
2554173	  750.2	  650.6	 3320.0	...
2554174	  750.6	  650.2	 3316.0	...
2554175	  750.9	  649.9	 3312.0	...
2554176	  751.4	  649.5	 3313.0	...
2554177	  751.5	  649.5	 3315.0	...
2554178	  751.3	  649.6	 3316.0	...
2554179	  751.0	  649.8	 3316.0	...
2554180	  750.7	  649.9	 3313.0	...
2554181	  750.9	  649.9	 3310.0	...
2554182	  751.1	  650.0	 3308.0	...
2554183	  751.5	  650.1	 3308.0	...
2554184	  751.6	  650.2	 3308.0	...
2554185	  751.4	  650.3	 3307.0	...
2554186	  751.1	  650.4	 3304.0	...
2554187	  750.8	  650.4	 3302.0	...
2554188	  750.8	  650.3	 3300.0	...
2554189	  750.8	  650.4	 3297.0	...
2554190	  751.2	  650.6	 3293.0	...
2554191	  751.6	  650.8	 3290.0	...
2554192	  752.0	  650.7	 3291.0	...
2554193	  751.9	  650.7	 3291.0	...
2554194	  751.9	  651.2	 3291.0	...
2554195	  752.0	  651.6	 3290.0	...
2554196	  752.0	  652.0	 3289.0	...
2554197	  752.0	  651.9	 3288.0	...
2554198	  752.2	  651.8	 3286.0	...
2554199	  752.3	  651.7	 3284.0	...
2554200	  751.8	  651.8	 3283.0	...
2554201	  751.2	  652.1	 3281.0	...
2554202	  750.6	  652.1	 3280.0	...
2554203	  750.7	  651.9	 3279.0	...
2554204	  750.7	  651.5	 3278.0	...
2554205	  751.4	  651.4	 3277.0	...
2554206	  752.1	  651.4	 3278.0	...
2554207	  752.7	  651.4	 3275.0	...
2554208	  752.7	  651.5	 3273.0	...
2554209	  752.7	  651.4	 3271.0	...
2554210	  752.7	  651.0	 3272.0	...
2554211	  752.9	  650.6	 3271.0	...
2554212	  753.2	  650.5	 3268.0	...
2554213	  753.4	  650.5	 3264.0	...
2554214	  753.3	  650.3	 3261.0	...
2554215	  753.5	  650.1	 3261.0	...
2554216	  753.8	  650.0	 3261.0	...
2554217	  754.2	  650.1	 3261.0	...
2554218	  754.2	  650.2	 3262.0	...
2554219	  754.2	  650.1	 3264.0	...
2554220	  754.2	  649.6	 3265.0	...
2554221	  754.3	  649.1	 3262.0	...
2554222	  754.6	  648.7	 3258.0	...
2554223	  754.9	  648.7	 3254.0	...
2554224	  755.0	  648.6	 3252.0	...
2554225	  754.8	  648.5	 3250.0	...
2554226	  754.7	  648.5	 3247.0	...
2554227	  754.6	  648.5	 3247.0	...
2554228	  754.5	  648.6	 3246.0	...
2554229	  754.3	  648.7	 3246.0	...
2554230	  754.1	  648.5	 3246.0	...
2554231	  754.1	  648.1	 3245.0	...
2554232	  754.2	  647.6	 3243.0	...
2554233	  754.6	  647.1	 3241.0	...
2554234	  754.9	  646.8	 3240.0	...
2554235	  755.1	  646.6	 3238.0	...
2554236	  755.1	  646.7	 3236.0	...
2554237	  755.2	  646.6	 3234.0	...
2554238	  755.4	  646.5	 3232.0	...
2554239	  755.0	  646.7	 3230.0	...
2554240	  754.5	  647.0	 3229.0	...
2554241	  754.0	  647.2	 3228.0	...
2554242	  754.7	  647.0	 3227.0	...
2554243	  755.5	  646.7	 3225.0	...
2554244	  755.9	  646.5	 3224.0	...
2554245	  755.6	  646.5	 3224.0	...
MSG	2554246 0000 _ Number On
2554246	  755.5	  646.5	 3224.0	...
2554247	  755.6	  646.5	 3224.0	...
2554248	  755.8	  646.7	 3222.0	...
2554249	  755.8	  646.8	 3221.0	...
2554250	  755.8	  647.1	 3219.0	...
2554251	  755.6	  647.0	 3218.0	...
2554252	  755.3	  647.0	 3217.0	...
2554253	  755.1	  646.9	 3216.0	...
2554254	  755.0	  647.0	 3215.0	...
2554255	  755.0	  647.0	 3214.0	...
2554256	  754.9	  647.1	 3212.0	...
2554257	  754.7	  647.3	 3210.0	...
2554258	  754.9	  647.3	 3209.0	...
2554259	  755.3	  647.2	 3209.0	...
2554260	  755.7	  647.3	 3209.0	...
2554261	  755.7	  647.5	 3210.0	...
2554262	  755.7	  647.7	 3211.0	...
2554263	  755.7	  647.8	 3211.0	...
2554264	  755.5	  647.7	 3210.0	...
2554265	  755.4	  647.7	 3209.0	...
2554266	  755.3	  647.9	 3209.0	...
2554267	  755.5	  647.7	 3210.0	...
2554268	  755.6	  647.6	 3211.0	...
2554269	  755.6	  647.1	 3211.0	...
2554270	  755.4	  647.0	 3210.0	...
2554271	  755.3	  647.5	 3206.0	...
2554272	  755.5	  648.0	 3202.0	...
2554273	  756.1	  648.2	 3197.0	...
2554274	  756.6	  647.8	 3194.0	...
2554275	  756.9	  647.5	 3192.0	...
2554276	  756.8	  647.6	 3193.0	...
2554277	  756.7	  647.8	 3193.0	...
2554278	  756.7	  647.8	 3193.0	...
2554279	  756.6	  647.9	 3193.0	...
2554280	  756.8	  647.9	 3193.0	...
2554281	  757.0	  647.8	 3195.0	...
2554282	  756.9	  647.7	 3196.0	...
2554283	  756.4	  647.6	 3198.0	...
2554284	  755.9	  647.7	 3196.0	...
2554285	  755.7	  647.9	 3196.0	...
2554286	  756.1	  647.9	 3196.0	...
2554287	  756.5	  647.7	 3194.0	...
2554288	  756.9	  647.4	 3191.0	...
2554289	  756.7	  647.2	 3188.0	...
2554290	  756.4	  647.2	 3187.0	...
2554291	  756.1	  647.8	 3187.0	...
2554292	  756.4	  648.3	 3187.0	...
2554293	  756.8	  648.8	 3188.0	...
2554294	  757.2	  648.8	 3186.0	...
2554295	  757.3	  648.7	 3183.0	...
2554296	  757.5	  648.7	 3181.0	...
2554297	  757.7	  648.5	 3181.0	...
2554298	  757.7	  648.4	 3181.0	...
2554299	  757.6	  648.4	 3181.0	...
2554300	  757.7	  648.5	 3180.0	...
2554301	  757.9	  648.6	 3179.0	...
2554302	  758.0	  648.9	 3178.0	...
2554303	  757.9	  649.3	 3177.0	...
2554304	  757.7	  649.8	 3174.0	...
2554305	  757.4	  650.0	 3174.0	...
2554306	  757.5	  649.9	 3173.0	...
2554307	  757.8	  649.8	 3173.0	...
2554308	  758.1	  649.7	 3170.0	...
2554309	  758.3	  649.6	 3168.0	...
2554310	  757.5	  649.5	 3166.0	...
2554311	  756.7	  649.6	 3167.0	...
2554312	  756.3	  649.5	 3167.0	...
2554313	  756.7	  649.3	 3167.0	...
2554314	  757.1	  649.8	 3167.0	...
2554315	  757.2	  650.5	 3167.0	...
2554316	  757.2	  650.4	 3165.0	...
2554317	  757.2	  649.7	 3162.0	...
2554318	  757.1	  648.9	 3160.0	...
2554319	  757.2	  648.8	 3160.0	...
2554320	  757.2	  648.8	 3160.0	...
2554321	  757.3	  648.8	 3161.0	...
2554322	  757.4	  649.4	 3161.0	...
2554323	  757.5	  650.1	 3161.0	...
2554324	  757.7	  650.9	 3160.0	...
2554325	  757.8	  651.1	 3161.0	...
2554326	  757.6	  651.3	 3162.0	...
2554327	  757.3	  651.4	 3163.0	...
2554328	  757.0	  651.7	 3163.0	...
2554329	  757.2	  652.0	 3163.0	...
2554330	  757.5	  651.4	 3162.0	...
2554331	  757.8	  650.5	 3160.0	...
2554332	  757.8	  649.7	 3159.0	...
2554333	  757.7	  649.8	 3155.0	...
2554334	  757.8	  649.6	 3151.0	...
2554335	  758.0	  649.2	 3148.0	...
2554336	  758.3	  648.8	 3148.0	...
2554337	  758.4	  648.6	 3146.0	...
2554338	  758.5	  648.5	 3144.0	...
2554339	  758.5	  648.4	 3143.0	...
2554340	  758.3	  648.3	 3143.0	...
2554341	  758.1	  648.3	 3143.0	...
2554342	  758.1	  648.3	 3141.0	...
2554343	  758.7	  648.4	 3139.0	...
2554344	  759.2	  648.5	 3137.0	...
2554345	  759.6	  648.4	 3136.0	...
2554346	  759.5	  648.1	 3136.0	...
2554347	  759.4	  647.5	 3137.0	...
2554348	  758.7	  647.3	 3138.0	...
2554349	  758.0	  647.2	 3137.0	...
2554350	  757.4	  647.3	 3136.0	...
2554351	  757.5	  647.4	 3135.0	...
2554352	  757.9	  647.3	 3134.0	...
2554353	  758.2	  646.8	 3131.0	...
2554354	  758.4	  646.2	 3125.0	...
2554355	  758.6	  645.8	 3121.0	...
2554356	  758.8	  646.0	 3119.0	...
2554357	  759.0	  646.2	 3120.0	...
2554358	  759.0	  645.8	 3121.0	...
2554359	  758.8	  645.3	 3122.0	...
2554360	  758.6	  644.4	 3123.0	...
2554361	  758.4	  643.9	 3123.0	...
2554362	  758.4	  643.4	 3122.0	...
2554363	  758.5	  643.4	 3121.0	...
2554364	  758.5	  643.6	 3120.0	...
2554365	  758.6	  644.0	 3120.0	...
2554366	  758.8	  644.8	 3121.0	...
2554367	  759.0	  645.4	 3123.0	...
2554368	  759.3	  645.6	 3124.0	...
2554369	  759.2	  645.3	 3123.0	...
2554370	  759.0	  645.0	 3121.0	...
2554371	  758.8	  645.0	 3119.0	...
2554372	  758.8	  644.6	 3118.0	...
2554373	  758.9	  644.3	 3117.0	...
2554374	  758.9	  644.2	 3116.0	...
2554375	  758.9	  644.6	 3115.0	...
2554376	  758.9	  644.7	 3115.0	...
2554377	  758.8	  644.6	 3115.0	...
2554378	  758.6	  644.3	 3118.0	...
2554379	  758.4	  644.1	 3122.0	...
2554380	  758.4	  644.5	 3124.0	...
2554381	  758.4	  644.9	 3123.0	...
2554382	  758.4	  645.2	 3122.0	...
2554383	  758.4	  645.0	 3122.0	...
2554384	  758.5	  645.0	 3122.0	...
2554385	  758.4	  645.1	 3123.0	...
2554386	  758.3	  645.2	 3122.0	...
2554387	  758.2	  645.3	 3121.0	...
2554388	  758.4	  645.3	 3119.0	...
2554389	  758.6	  645.3	 3117.0	...
2554390	  758.8	  645.7	 3117.0	...
2554391	  758.9	  646.2	 3116.0	...
2554392	  758.9	  645.9	 3116.0	...
2554393	  759.0	  645.1	 3116.0	...
2554394	  758.6	  644.6	 3117.0	...
2554395	  758.2	  645.0	 3118.0	...
2554396	  757.8	  645.2	 3118.0	...
2554397	  757.7	  645.2	 3118.0	...
2554398	  757.6	  645.1	 3118.0	...
2554399	  757.5	  645.2	 3118.0	...
2554400	  757.9	  645.1	 3118.0	...
2554401	  758.3	  645.1	 3118.0	...
2554402	  758.9	  645.1	 3118.0	...
2554403	  759.0	  645.1	 3118.0	...
2554404	  759.1	  645.0	 3118.0	...
2554405	  759.1	  644.7	 3119.0	...
2554406	  759.0	  644.5	 3119.0	...
2554407	  758.8	  645.1	 3119.0	...
2554408	  758.8	  645.9	 3118.0	...
2554409	  758.9	  646.4	 3118.0	...
2554410	  759.0	  646.2	 3118.0	...
2554411	  759.1	  646.1	 3118.0	...
2554412	  759.2	  646.0	 3119.0	...
2554413	  759.3	  645.9	 3119.0	...
2554414	  759.3	  645.7	 3119.0	...
2554415	  758.9	  645.7	 3119.0	...
2554416	  758.5	  645.7	 3119.0	...
2554417	  758.4	  645.6	 3119.0	...
2554418	  758.8	  645.4	 3120.0	...
2554419	  759.2	  645.2	 3120.0	...
2554420	  759.3	  644.8	 3120.0	...
2554421	  759.5	  644.5	 3120.0	...
2554422	  759.7	  644.2	 3124.0	...
2554423	  759.2	  644.9	 3128.0	...
2554424	  758.7	  645.5	 3129.0	...
2554425	  758.1	  646.1	 3125.0	...
2554426	  758.1	  646.4	 3121.0	...
2554427	  758.4	  646.5	 3125.0	...
2554428	  758.8	  646.5	 3128.0	...
2554429	  759.3	  646.6	 3130.0	...
2554430	  759.3	  646.7	 3130.0	...
2554431	  759.1	  646.9	 3129.0	...
2554432	  758.7	  647.0	 3130.0	...
2554433	  757.9	  647.0	 3130.0	...
2554434	  757.1	  645.9	 3130.0	...
2554435	  756.8	  644.7	 3129.0	...
2554436	  757.4	  643.4	 3127.0	...
2554437	  757.9	  643.2	 3126.0	...
2554438	  758.1	  643.4	 3125.0	...
2554439	  758.6	  644.2	 3125.0	...
2554440	  759.2	  644.9	 3125.0	...
2554441	  759.6	  645.2	 3127.0	...
2554442	  759.5	  645.2	 3129.0	...
2554443	  759.4	  645.3	 3130.0	...
2554444	  759.2	  645.5	 3129.0	...
2554445	  758.9	  646.2	 3127.0	...
2554446	  758.5	  646.7	 3127.0	...
2554447	  758.3	  646.3	 3126.0	...
2554448	  758.2	  645.5	 3127.0	...
2554449	  758.3	  644.9	 3129.0	...
2554450	  758.2	  645.0	 3133.0	...
2554451	  758.1	  645.2	 3135.0	...
2554452	  757.9	  645.2	 3136.0	...
2554453	  757.7	  645.4	 3135.0	...
2554454	  757.6	  645.6	 3137.0	...
2554455	  757.4	  645.4	 3139.0	...
2554456	  757.8	  644.6	 3140.0	...
2554457	  758.2	  643.7	 3138.0	...
2554458	  758.6	  643.2	 3137.0	...
2554459	  758.6	  643.4	 3136.0	...
2554460	  758.6	  644.1	 3136.0	...
2554461	  758.5	  644.8	 3137.0	...
2554462	  758.5	  645.6	 3138.0	...
2554463	  758.4	  645.7	 3138.0	...
2554464	  758.0	  646.1	 3140.0	...
2554465	  757.6	  646.4	 3143.0	...
2554466	  757.6	  646.7	 3145.0	...
2554467	  757.9	  646.8	 3146.0	...
2554468	  758.2	  646.8	 3146.0	...
2554469	  758.1	  646.7	 3147.0	...
2554470	  758.1	  646.4	 3148.0	...
2554471	  758.2	  646.1	 3148.0	...
2554472	  758.3	  646.0	 3153.0	...
2554473	  758.3	  646.1	 3157.0	...
2554474	  758.2	  646.2	 3161.0	...
2554475	  758.0	  646.0	 3159.0	...
2554476	  757.8	  645.6	 3157.0	...
2554477	  757.8	  645.2	 3157.0	...
2554478	  757.7	  645.1	 3156.0	...
2554479	  757.6	  645.4	 3157.0	...
2554480	  757.6	  645.6	 3157.0	...
2554481	  757.7	  645.7	 3157.0	...
2554482	  757.6	  646.0	 3157.0	...
2554483	  757.5	  646.3	 3158.0	...
2554484	  757.3	  646.1	 3159.0	...
2554485	  757.1	  645.5	 3160.0	...
2554486	  757.0	  644.9	 3162.0	...
2554487	  756.9	  644.8	 3163.0	...
2554488	  756.9	  644.7	 3164.0	...
2554489	  756.9	  644.6	 3165.0	...
2554490	  756.9	  644.6	 3167.0	...
2554491	  756.9	  644.9	 3168.0	...
2554492	  756.8	  645.0	 3167.0	...
2554493	  756.7	  645.0	 3166.0	...
2554494	  756.5	  645.1	 3168.0	...
2554495	  756.7	  645.4	 3170.0	...
2554496	  756.9	  645.7	 3172.0	...
2554497	  756.9	  646.0	 3171.0	...
2554498	  756.7	  646.4	 3172.0	...
2554499	  756.5	  646.5	 3173.0	...
2554500	  756.6	  646.3	 3174.0	...
2554501	  756.7	  646.5	 3175.0	...
2554502	  756.8	  647.1	 3177.0	...
2554503	  756.9	  647.7	 3178.0	...
2554504	  757.0	  647.8	 3178.0	...
2554505	  757.1	  648.0	 3178.0	...
2554506	  757.2	  647.9	 3179.0	...
2554507	  757.2	  647.8	 3181.0	...
2554508	  756.6	  647.8	 3183.0	...
2554509	  755.9	  647.8	 3183.0	...
2554510	  755.2	  648.0	 3185.0	...
2554511	  755.4	  647.9	 3187.0	...
2554512	  755.7	  647.8	 3188.0	...
2554513	  756.0	  647.8	 3189.0	...
2554514	  756.2	  648.0	 3188.0	...
2554515	  756.1	  648.2	 3188.0	...
2554516	  756.0	  648.2	 3188.0	...
2554517	  755.9	  648.3	 3191.0	...
2554518	  756.3	  648.4	 3193.0	...
2554519	  756.8	  648.3	 3195.0	...
2554520	  756.9	  648.1	 3196.0	...
2554521	  756.6	  648.1	 3198.0	...
2554522	  756.3	  648.1	 3199.0	...
2554523	  755.9	  648.7	 3200.0	...
2554524	  755.5	  649.2	 3201.0	...
2554525	  755.1	  649.7	 3201.0	...
2554526	  754.8	  649.7	 3202.0	...
2554527	  754.6	  649.7	 3203.0	...
2554528	  754.8	  649.6	 3204.0	...
2554529	  755.1	  649.6	 3206.0	...
2554530	  755.4	  649.7	 3208.0	...
2554531	  755.2	  650.0	 3211.0	...
2554532	  754.9	  650.1	 3211.0	...
2554533	  754.6	  650.2	 3212.0	...
2554534	  754.6	  650.2	 3214.0	...
2554535	  754.5	  649.8	 3217.0	...
2554536	  754.5	  649.4	 3218.0	...
2554537	  754.7	  649.5	 3216.0	...
2554538	  755.0	  650.0	 3215.0	...
2554539	  755.2	  650.5	 3216.0	...
2554540	  755.2	  649.8	 3218.0	...
2554541	  755.2	  648.9	 3219.0	...
2554542	  755.3	  648.2	 3220.0	...
2554543	  755.3	  648.4	 3221.0	...
2554544	  755.5	  648.5	 3223.0	...
2554545	  755.7	  648.4	 3224.0	...
2554546	  755.5	  648.5	 3225.0	...
2554547	  755.1	  648.8	 3225.0	...
MSG	2554548 0000 _ Number Off
2554548	  754.8	  648.8	 3226.0	...
2554549	  754.8	  648.0	 3228.0	...
2554550	  754.8	  647.3	 3229.0	...
2554551	  754.7	  646.8	 3231.0	...
2554552	  754.7	  646.8	 3231.0	...
2554553	  754.6	  646.8	 3232.0	...
2554554	  754.6	  647.2	 3233.0	...
2554555	  754.6	  647.7	 3233.0	...
2554556	  754.6	  648.0	 3233.0	...
2554557	  754.6	  647.8	 3233.0	...
2554558	  754.6	  647.6	 3237.0	...
2554559	  754.5	  647.6	 3240.0	...
2554560	  754.4	  647.7	 3243.0	...
2554561	  754.3	  647.8	 3243.0	...
2554562	  754.1	  647.9	 3242.0	...
2554563	  754.0	  648.0	 3243.0	...
2554564	  753.9	  648.0	 3244.0	...
2554565	  753.8	  647.4	 3244.0	...
2554566	  753.3	  647.0	 3245.0	...
2554567	  752.9	  646.6	 3246.0	...
2554568	  752.5	  646.7	 3247.0	...
2554569	  752.5	  646.8	 3247.0	...
2554570	  752.4	  647.0	 3247.0	...
2554571	  752.4	  647.2	 3248.0	...
2554572	  753.1	  647.4	 3250.0	...
2554573	  753.8	  647.0	 3254.0	...
2554574	  754.5	  646.6	 3257.0	...
2554575	  754.5	  646.5	 3260.0	...
2554576	  754.5	  646.9	 3261.0	...
2554577	  754.4	  647.3	 3262.0	...
2554578	  754.2	  647.4	 3262.0	...
2554579	  753.9	  647.2	 3263.0	...
2554580	  753.7	  647.0	 3265.0	...
2554581	  753.8	  646.8	 3265.0	...
2554582	  754.2	  646.4	 3265.0	...
2554583	  754.5	  646.0	 3268.0	...
2554584	  754.7	  645.8	 3272.0	...
2554585	  754.7	  645.9	 3275.0	...
2554586	  754.7	  645.9	 3276.0	...
2554587	  755.4	  645.9	 3276.0	...
2554588	  756.1	  645.7	 3277.0	...
2554589	  756.0	  645.2	 3277.0	...
2554590	  755.4	  644.9	 3279.0	...
2554591	  754.9	  644.5	 3282.0	...
2554592	  755.1	  644.3	 3285.0	...
2554593	  755.3	  644.0	 3286.0	...
2554594	  755.1	  643.9	 3288.0	...
2554595	  754.8	  643.8	 3291.0	...
2554596	  754.5	  643.9	 3293.0	...
2554597	  754.5	  644.1	 3292.0	...
2554598	  754.2	  644.3	 3293.0	...
2554599	  753.8	  644.3	 3294.0	...
2554600	  753.6	  644.3	 3295.0	...
2554601	  753.8	  644.3	 3297.0	...
2554602	  754.1	  644.4	 3298.0	...
2554603	  754.1	  644.4	 3299.0	...
2554604	  753.8	  644.5	 3297.0	...
2554605	  753.5	  644.6	 3296.0	...
2554606	  753.3	  644.5	 3296.0	...
2554607	  753.3	  644.5	 3299.0	...
2554608	  753.4	  644.4	 3301.0	...
2554609	  753.3	  643.7	 3304.0	...
2554610	  753.3	  643.1	 3306.0	...
2554611	  753.1	  642.5	 3308.0	...
2554612	  753.0	  642.4	 3308.0	...
2554613	  753.0	  642.2	 3309.0	...
2554614	  753.1	  642.0	 3310.0	...
2554615	  753.2	  642.0	 3314.0	...
2554616	  753.2	  642.4	 3318.0	...
2554617	  752.9	  643.0	 3321.0	...
2554618	  752.6	  643.4	 3320.0	...
2554619	  752.7	  643.1	 3319.0	...
2554620	  753.1	  642.6	 3318.0	...
2554621	  753.5	  642.5	 3319.0	...
2554622	  753.6	  642.9	 3320.0	...
2554623	  753.6	  643.4	 3320.0	...
2554624	  753.6	  643.6	 3322.0	...
2554625	  753.6	  643.7	 3326.0	...
2554626	  753.6	  643.6	 3330.0	...
2554627	  753.6	  643.2	 3331.0	...
2554628	  753.4	  642.5	 3331.0	...
2554629	  753.3	  642.0	 3330.0	...
2554630	  753.2	  641.8	 3330.0	...
2554631	  753.0	  642.0	 3331.0	...
2554632	  752.9	  642.1	 3333.0	...
2554633	  752.8	  642.2	 3335.0	...
2554634	  753.0	  642.2	 3335.0	...
2554635	  753.1	  642.1	 3336.0	...
2554636	  753.2	  642.5	 3336.0	...
2554637	  753.3	  643.0	 3336.0	...
2554638	  752.9	  643.4	 3336.0	...
2554639	  752.4	  643.3	 3338.0	...
2554640	  752.1	  642.9	 3340.0	...
2554641	  752.3	  642.5	 3343.0	...
2554642	  752.5	  642.1	 3342.0	...
2554643	  752.3	  641.9	 3342.0	...
2554644	  752.0	  642.0	 3344.0	...
2554645	  751.9	  642.0	 3347.0	...
2554646	  752.2	  642.1	 3349.0	...
2554647	  752.6	  642.3	 3351.0	...
2554648	  752.6	  642.2	 3352.0	...
2554649	  752.5	  642.0	 3354.0	...
2554650	  752.5	  642.2	 3355.0	...
2554651	  752.5	  642.6	 3356.0	...
2554652	  752.4	  643.0	 3362.0	...
2554653	  752.1	  643.1	 3366.0	...
2554654	  751.5	  643.2	 3370.0	...
2554655	  750.8	  643.3	 3369.0	...
2554656	  750.2	  643.3	 3371.0	...
2554657	  750.3	  643.1	 3373.0	...
2554658	  750.6	  642.9	 3374.0	...
2554659	  750.7	  643.4	 3374.0	...
2554660	  750.6	  644.0	 3374.0	...
2554661	  750.4	  644.8	 3375.0	...
2554662	  750.3	  644.9	 3378.0	...
2554663	  750.0	  644.9	 3383.0	...
2554664	  749.8	  644.6	 3388.0	...
2554665	  749.6	  644.5	 3390.0	...
2554666	  749.4	  644.7	 3390.0	...
2554667	  749.2	  644.8	 3388.0	...
2554668	  749.3	  644.7	 3387.0	...
2554669	  749.2	  643.5	 3386.0	...
2554670	  749.2	  642.4	 3388.0	...
2554671	  749.0	  641.4	 3389.0	...
2554672	  749.0	  641.3	 3390.0	...
2554673	  749.1	  641.2	 3390.0	...
2554674	  749.2	  641.0	 3390.0	...
2554675	  749.4	  640.4	 3389.0	...
2554676	  749.7	  639.8	 3388.0	...
2554677	  749.9	  639.3	 3387.0	...
2554678	  749.6	  639.2	 3386.0	...
2554679	  749.3	  639.1	 3386.0	...
2554680	  749.2	  639.0	 3386.0	...
2554681	  749.3	  639.2	 3388.0	...
2554682	  749.3	  639.6	 3389.0	...
2554683	  749.2	  639.9	 3390.0	...
2554684	  749.1	  640.1	 3389.0	...
2554685	  749.0	  640.0	 3391.0	...
2554686	  748.8	  640.0	 3393.0	...
2554687	  748.6	  639.9	 3396.0	...
2554688	  748.5	  639.8	 3400.0	...
2554689	  748.0	  639.7	 3404.0	...
2554690	  747.5	  639.7	 3407.0	...
2554691	  746.8	  639.7	 3406.0	...
2554692	  746.6	  639.6	 3408.0	...
2554693	  746.3	  639.6	 3411.0	...
2554694	  746.1	  639.8	 3414.0	...
2554695	  746.0	  640.0	 3414.0	...
2554696	  746.2	  640.1	 3415.0	...
2554697	  746.6	  640.2	 3414.0	...
2554698	  747.1	  640.3	 3414.0	...
2554699	  747.8	  640.3	 3414.0	...
2554700	  748.4	  640.3	 3414.0	...
2554701	  749.0	  640.3	 3413.0	...
2554702	  749.0	  640.3	 3412.0	...
2554703	  748.9	  640.2	 3413.0	...
2554704	  748.9	  640.1	 3415.0	...
2554705	  748.8	  639.9	 3418.0	...
2554706	  748.7	  639.7	 3420.0	...
2554707	  748.4	  639.6	 3423.0	...
2554708	  747.8	  639.6	 3424.0	...
2554709	  747.1	  639.8	 3423.0	...
2554710	  746.8	  639.9	 3422.0	...
2554711	  746.7	  640.0	 3425.0	...
2554712	  746.7	  639.8	 3430.0	...
2554713	  746.7	  639.4	 3434.0	...
2554714	  747.0	  638.9	 3437.0	...
2554715	  747.5	  638.5	 3437.0	...
2554716	  748.1	  638.1	 3436.0	...
2554717	  748.4	  637.8	 3435.0	...
2554718	  748.5	  637.6	 3433.0	...
2554719	  748.7	  637.4	 3432.0	...
2554720	  749.2	  637.6	 3431.0	...
2554721	  749.6	  637.8	 3432.0	...
2554722	  749.9	  637.9	 3433.0	...
2554723	  749.9	  637.9	 3434.0	...
2554724	  749.9	  638.0	 3434.0	...
2554725	  749.8	  638.2	 3435.0	...
2554726	  749.7	  638.5	 3435.0	...
2554727	  749.7	  638.6	 3434.0	...
2554728	  749.7	  638.5	 3433.0	...
2554729	  749.8	  638.2	 3433.0	...
2554730	  749.8	  638.0	 3433.0	...
2554731	  749.7	  637.4	 3439.0	...
2554732	  749.5	  636.9	 3445.0	...
2554733	  749.2	  636.6	 3450.0	...
2554734	  749.8	  636.7	 3450.0	...
2554735	  750.5	  636.9	 3448.0	...
2554736	  750.6	  636.8	 3447.0	...
2554737	  750.0	  636.3	 3445.0	...
2554738	  749.4	  635.8	 3445.0	...
2554739	  749.4	  635.8	 3444.0	...
2554740	  749.5	  636.4	 3445.0	...
2554741	  749.5	  637.1	 3447.0	...
2554742	  749.6	  637.3	 3449.0	...
2554743	  749.6	  637.3	 3448.0	...
2554744	  749.6	  637.4	 3448.0	...
2554745	  749.6	  637.6	 3447.0	...
2554746	  749.5	  637.8	 3446.0	...
2554747	  749.5	  637.5	 3446.0	...
2554748	  749.5	  637.4	 3447.0	...
2554749	  749.3	  637.3	 3449.0	...
2554750	  749.3	  637.4	 3454.0	...
2554751	  749.2	  637.4	 3459.0	...
2554752	  748.7	  637.4	 3463.0	...
2554753	  748.1	  637.5	 3464.0	...
2554754	  747.3	  637.6	 3465.0	...
2554755	  747.0	  637.6	 3464.0	...
2554756	  746.7	  637.6	 3464.0	...
2554757	  746.6	  637.6	 3465.0	...
2554758	  746.7	  637.4	 3465.0	...
2554759	  747.0	  637.3	 3465.0	...
MSG	2554760 0000 _ Number On
2554760	  747.2	  637.2	 3464.0	...
2554761	  747.6	  637.2	 3463.0	...
2554762	  748.0	  637.2	 3464.0	...
2554763	  748.3	  637.1	 3465.0	...
2554764	  748.4	  637.1	 3466.0	...
2554765	  748.4	  637.2	 3465.0	...
2554766	  748.5	  637.2	 3463.0	...
2554767	  748.5	  637.4	 3463.0	...
2554768	  748.5	  637.5	 3467.0	...
2554769	  748.6	  637.7	 3471.0	...
2554770	  748.6	  637.7	 3473.0	...
2554771	  748.6	  638.0	 3472.0	...
2554772	  748.8	  638.4	 3471.0	...
2554773	  748.9	  637.9	 3471.0	...
2554774	  748.9	  637.2	 3471.0	...
2554775	  748.9	  636.6	 3470.0	...
2554776	  748.9	  636.7	 3470.0	...
2554777	  749.2	  636.9	 3470.0	...
2554778	  749.5	  637.0	 3470.0	...
2554779	  749.1	  637.2	 3470.0	...
2554780	  748.5	  637.4	 3474.0	...
2554781	  747.9	  637.4	 3478.0	...
2554782	  748.1	  636.9	 3479.0	...
2554783	  748.2	  636.4	 3477.0	...
2554784	  748.4	  636.1	 3475.0	...
2554785	  748.7	  636.3	 3474.0	...
2554786	  749.0	  636.7	 3473.0	...
2554787	  749.2	  637.1	 3473.0	...
2554788	  749.2	  637.5	 3475.0	...
2554789	  749.2	  637.6	 3477.0	...
2554790	  749.2	  637.6	 3478.0	...
2554791	  749.1	  637.4	 3478.0	...
2554792	  748.9	  637.1	 3480.0	...
2554793	  748.7	  636.9	 3483.0	...
2554794	  748.5	  636.7	 3486.0	...
2554795	  748.4	  636.7	 3486.0	...
2554796	  748.6	  636.6	 3486.0	...
2554797	  748.9	  636.5	 3486.0	...
2554798	  749.2	  636.5	 3487.0	...
2554799	  749.5	  636.4	 3487.0	...
2554800	  749.7	  636.2	 3487.0	...
2554801	  749.8	  636.0	 3487.0	...
2554802	  749.8	  635.9	 3487.0	...
2554803	  749.1	  636.0	 3488.0	...
2554804	  748.5	  636.2	 3488.0	...
2554805	  748.0	  636.4	 3488.0	...
2554806	  748.0	  636.5	 3485.0	...
2554807	  748.0	  636.5	 3481.0	...
2554808	  748.5	  636.4	 3478.0	...
2554809	  748.9	  636.3	 3478.0	...
2554810	  749.3	  636.1	 3480.0	...
2554811	  749.2	  636.0	 3482.0	...
2554812	  749.2	  635.9	 3484.0	...
2554813	  748.6	  636.1	 3485.0	...
2554814	  748.2	  637.1	 3484.0	...
2554815	  748.1	  638.0	 3483.0	...
2554816	  748.6	  638.1	 3481.0	...
2554817	  749.0	  637.4	 3482.0	...
2554818	  749.0	  637.5	 3482.0	...
2554819	  749.0	  638.0	 3483.0	...
2554820	  748.8	  638.7	 3483.0	...
2554821	  748.4	  638.6	 3485.0	...
2554822	  748.2	  638.6	 3486.0	...
2554823	  748.3	  638.5	 3488.0	...
2554824	  748.2	  638.8	 3489.0	...
2554825	  748.1	  639.0	 3488.0	...
2554826	  747.9	  639.1	 3485.0	...
2554827	  748.1	  638.6	 3483.0	...
2554828	  748.1	  638.2	 3484.0	...
2554829	  748.2	  637.9	 3486.0	...
2554830	  748.0	  637.8	 3487.0	...
2554831	  748.0	  638.1	 3489.0	...
2554832	  747.9	  638.4	 3490.0	...
2554833	  748.0	  638.7	 3488.0	...
2554834	  748.5	  638.4	 3485.0	...
2554835	  749.0	  638.0	 3484.0	...
2554836	  749.3	  637.5	 3487.0	...
2554837	  749.1	  637.1	 3490.0	...
2554838	  749.0	  636.7	 3489.0	...
2554839	  748.9	  636.1	 3488.0	...
2554840	  748.9	  635.7	 3486.0	...
2554841	  748.7	  635.7	 3485.0	...
2554842	  748.5	  635.8	 3485.0	...
2554843	  748.2	  635.9	 3485.0	...
2554844	  748.2	  635.8	 3485.0	...
2554845	  748.3	  635.7	 3485.0	...
2554846	  748.1	  635.7	 3485.0	...
2554847	  747.8	  635.8	 3485.0	...
2554848	  747.5	  635.8	 3484.0	...
2554849	  747.6	  635.7	 3483.0	...
2554850	  747.6	  635.9	 3481.0	...
2554851	  747.7	  636.1	 3478.0	...
2554852	  747.9	  636.1	 3476.0	...
2554853	  748.1	  635.9	 3477.0	...
2554854	  748.4	  635.6	 3479.0	...
2554855	  748.5	  635.6	 3480.0	...
2554856	  748.1	  635.7	 3479.0	...
2554857	  747.7	  635.9	 3479.0	...
2554858	  747.2	  636.2	 3479.0	...
2554859	  747.1	  636.3	 3479.0	...
2554860	  747.1	  636.2	 3478.0	...
2554861	  747.1	  636.2	 3476.0	...
2554862	  747.0	  636.3	 3474.0	...
2554863	  746.8	  636.8	 3473.0	...
2554864	  746.7	  637.3	 3474.0	...
2554865	  746.7	  637.7	 3474.0	...
2554866	  746.7	  637.7	 3474.0	...
2554867	  746.7	  637.7	 3473.0	...
2554868	  746.6	  637.6	 3472.0	...
2554869	  746.6	  637.7	 3472.0	...
2554870	  746.5	  637.9	 3470.0	...
2554871	  746.5	  638.1	 3467.0	...
2554872	  747.0	  638.2	 3469.0	...
2554873	  747.6	  638.1	 3473.0	...
2554874	  748.1	  638.1	 3476.0	...
2554875	  748.0	  638.1	 3475.0	...
2554876	  748.1	  638.0	 3473.0	...
2554877	  748.5	  637.7	 3471.0	...
2554878	  748.9	  637.4	 3470.0	...
2554879	  749.2	  637.1	 3468.0	...
2554880	  749.3	  637.1	 3468.0	...
2554881	  749.4	  637.2	 3467.0	...
2554882	  749.4	  637.2	 3467.0	...
2554883	  749.4	  637.0	 3467.0	...
2554884	  749.3	  636.4	 3467.0	...
2554885	  749.2	  635.8	 3468.0	...
2554886	  749.3	  635.2	 3468.0	...
2554887	  749.5	  635.1	 3470.0	...
2554888	  749.8	  635.1	 3472.0	...
2554889	  750.0	  635.3	 3474.0	...
2554890	  750.2	  635.4	 3475.0	...
2554891	  750.3	  635.5	 3475.0	...
2554892	  750.2	  635.8	 3473.0	...
2554893	  750.4	  636.0	 3471.0	...
2554894	  750.7	  635.8	 3470.0	...
2554895	  750.6	  635.4	 3471.0	...
2554896	  750.1	  635.1	 3471.0	...
2554897	  749.8	  635.8	 3471.0	...
2554898	  749.9	  636.4	 3470.0	...
2554899	  750.0	  637.0	 3469.0	...
2554900	  750.2	  636.6	 3469.0	...
2554901	  750.4	  636.3	 3469.0	...
2554902	  750.5	  636.0	 3467.0	...
2554903	  750.4	  635.4	 3465.0	...
2554904	  750.1	  635.0	 3463.0	...
2554905	  749.8	  634.9	 3462.0	...
2554906	  749.6	  635.2	 3463.0	...
2554907	  749.4	  635.3	 3464.0	...
2554908	  749.3	  634.9	 3465.0	...
2554909	  749.1	  634.7	 3467.0	...
2554910	  749.1	  634.6	 3468.0	...
2554911	  749.0	  634.9	 3468.0	...
2554912	  749.1	  635.1	 3468.0	...
2554913	  749.2	  635.4	 3468.0	...
2554914	  749.6	  635.4	 3468.0	...
2554915	  749.9	  635.3	 3468.0	...
2554916	  750.1	  635.1	 3468.0	...
2554917	  750.0	  634.6	 3468.0	...
2554918	  749.9	  634.3	 3467.0	...
2554919	  750.0	  633.9	 3467.0	...
2554920	  750.2	  633.8	 3467.0	...
2554921	  750.4	  633.7	 3468.0	...
2554922	  750.3	  633.7	 3465.0	...
2554923	  750.1	  633.8	 3463.0	...
2554924	  750.0	  633.9	 3459.0	...
2554925	  750.3	  634.0	 3458.0	...
2554926	  750.7	  634.0	 3456.0	...
2554927	  751.1	  634.0	 3454.0	...
2554928	  751.1	  634.0	 3453.0	...
2554929	  751.0	  633.7	 3453.0	...
2554930	  750.8	  633.5	 3453.0	...
2554931	  751.0	  633.6	 3454.0	...
2554932	  751.3	  633.7	 3454.0	...
2554933	  751.3	  633.6	 3454.0	...
2554934	  751.3	  633.4	 3454.0	...
2554935	  751.3	  633.6	 3452.0	...
2554936	  751.6	  634.0	 3450.0	...
2554937	  751.8	  634.5	 3448.0	...
2554938	  751.7	  634.7	 3447.0	...
2554939	  751.8	  634.9	 3445.0	...
2554940	  752.2	  635.1	 3443.0	...
2554941	  752.5	  635.2	 3441.0	...
2554942	  752.8	  635.4	 3441.0	...
2554943	  752.7	  635.6	 3441.0	...
2554944	  752.6	  635.7	 3444.0	...
2554945	  752.6	  635.7	 3447.0	...
2554946	  752.6	  635.7	 3448.0	...
2554947	  752.2	  635.8	 3448.0	...
2554948	  751.8	  636.3	 3446.0	...
2554949	  751.3	  636.8	 3446.0	...
2554950	  751.1	  637.3	 3444.0	...
2554951	  751.2	  637.3	 3443.0	...
2554952	  751.4	  636.9	 3443.0	...
2554953	  751.5	  636.6	 3444.0	...
2554954	  751.5	  636.4	 3446.0	...
2554955	  751.5	  636.6	 3445.0	...
2554956	  751.5	  636.6	 3445.0	...
2554957	  751.5	  636.7	 3444.0	...
2554958	  751.4	  636.6	 3445.0	...
2554959	  751.2	  636.4	 3445.0	...
2554960	  751.0	  636.2	 3446.0	...
2554961	  751.3	  636.4	 3445.0	...
2554962	  751.8	  636.7	 3443.0	...
2554963	  752.3	  636.9	 3443.0	...
2554964	  752.3	  636.7	 3442.0	...
2554965	  752.3	  636.3	 3442.0	...
2554966	  752.2	  635.8	 3442.0	...
2554967	  752.1	  635.4	 3442.0	...
2554968	  752.2	  635.1	 3442.0	...
2554969	  752.3	  635.1	 3442.0	...
2554970	  752.1	  635.2	 3443.0	...
2554971	  751.8	  635.3	 3444.0	...
2554972	  751.7	  635.5	 3444.0	...
2554973	  751.8	  635.5	 3443.0	...
2554974	  751.8	  635.6	 3441.0	...
2554975	  751.5	  635.8	 3442.0	...
2554976	  751.1	  635.5	 3442.0	...
2554977	  750.7	  635.1	 3443.0	...
2554978	  750.7	  634.8	 3444.0	...
2554979	  750.9	  634.9	 3444.0	...
2554980	  751.2	  634.7	 3444.0	...
2554981	  751.5	  633.9	 3444.0	...
2554982	  751.7	  633.0	 3444.0	...
2554983	  752.2	  632.3	 3445.0	...
2554984	  752.7	  633.0	 3444.0	...
2554985	  753.2	  633.7	 3442.0	...
2554986	  753.4	  634.6	 3442.0	...
2554987	  754.0	  634.0	 3445.0	...
2554988	  754.6	  633.4	 3447.0	...
2554989	  754.6	  633.2	 3447.0	...
2554990	  754.0	  633.5	 3448.0	...
2554991	  753.4	  633.9	 3447.0	...
2554992	  753.2	  633.7	 3446.0	...
2554993	  753.1	  633.5	 3446.0	...
2554994	  753.0	  633.7	 3446.0	...
2554995	  753.0	  634.0	 3448.0	...
2554996	  753.1	  634.3	 3449.0	...
2554997	  753.3	  634.6	 3450.0	...
2554998	  753.6	  635.2	 3447.0	...
2554999	  753.7	  635.8	 3444.0	...
2555000	  753.9	  636.2	 3441.0	...
2555001	  754.0	  636.2	 3441.0	...
2555002	  754.0	  636.1	 3442.0	...
2555003	  753.6	  636.0	 3445.0	...
2555004	  753.1	  635.0	 3447.0	...
2555005	  752.9	  634.2	 3445.0	...
2555006	  752.9	  633.5	 3442.0	...
2555007	  752.7	  633.5	 3439.0	...
2555008	  752.5	  633.4	 3439.0	...
2555009	  752.3	  633.4	 3438.0	...
2555010	  752.3	  633.4	 3438.0	...
2555011	  752.3	  633.4	 3437.0	...
2555012	  752.3	  633.4	 3437.0	...
2555013	  752.1	  633.4	 3439.0	...
2555014	  751.9	  633.5	 3441.0	...
2555015	  751.9	  633.6	 3442.0	...
2555016	  751.9	  633.7	 3442.0	...
2555017	  751.9	  633.6	 3442.0	...
2555018	  751.9	  633.8	 3442.0	...
2555019	  751.8	  633.9	 3443.0	...
2555020	  751.7	  634.1	 3445.0	...
2555021	  751.2	  634.1	 3447.0	...
2555022	  750.9	  634.1	 3448.0	...
2555023	  750.7	  634.1	 3448.0	...
2555024	  750.9	  633.8	 3448.0	...
2555025	  751.0	  633.4	 3447.0	...
2555026	  750.8	  632.8	 3445.0	...
2555027	  750.6	  632.5	 3444.0	...
2555028	  750.6	  632.3	 3444.0	...
2555029	  751.7	  631.5	 3443.0	...
2555030	  752.7	  630.6	 3441.0	...
2555031	  753.5	  630.1	 3440.0	...
2555032	  753.3	  630.3	 3439.0	...
2555033	  753.2	  630.7	 3438.0	...
2555034	  752.9	  630.8	 3437.0	...
2555035	  752.6	  631.0	 3436.0	...
2555036	  752.4	  631.2	 3437.0	...
2555037	  752.2	  631.4	 3437.0	...
2555038	  751.9	  631.4	 3437.0	...
2555039	  751.6	  631.6	 3436.0	...
2555040	  751.4	  631.8	 3438.0	...
2555041	  750.9	  632.0	 3440.0	...
2555042	  750.4	  632.1	 3442.0	...
2555043	  749.9	  632.1	 3441.0	...
2555044	  749.8	  632.1	 3440.0	...
2555045	  749.6	  631.9	 3441.0	...
2555046	  749.8	  631.7	 3442.0	...
2555047	  750.0	  631.5	 3445.0	...
2555048	  750.1	  631.5	 3447.0	...
2555049	  749.8	  631.4	 3450.0	...
2555050	  749.3	  631.3	 3451.0	...
2555051	  749.0	  631.3	 3453.0	...
2555052	  748.7	  631.4	 3454.0	...
2555053	  748.6	  631.6	 3455.0	...
2555054	  748.9	  631.8	 3454.0	...
2555055	  749.1	  631.4	 3453.0	...
2555056	  749.3	  630.8	 3451.0	...
2555057	  749.6	  630.3	 3449.0	...
2555058	  749.9	  630.3	 3448.0	...
2555059	  750.3	  630.3	 3448.0	...
2555060	  750.6	  630.2	 3449.0	...
2555061	  751.0	  630.1	 3450.0	...
2555062	  751.1	  630.1	 3452.0	...
MSG	2555063 0000 _ Number Off
2555063	  750.8	  630.0	 3452.0	...
2555064	  750.5	  629.9	 3452.0	...
2555065	  750.4	  629.8	 3453.0	...
2555066	  750.8	  629.8	 3454.0	...
2555067	  751.1	  629.9	 3455.0	...
2555068	  751.6	  630.1	 3455.0	...
2555069	  751.7	  630.2	 3455.0	...
2555070	  751.6	  630.3	 3453.0	...
2555071	  751.5	  630.3	 3452.0	...
2555072	  751.3	  630.3	 3451.0	...
2555073	  751.4	  630.3	 3454.0	...
2555074	  751.5	  630.1	 3457.0	...
2555075	  751.4	  630.1	 3458.0	...
2555076	  751.0	  630.1	 3456.0	...
2555077	  750.7	  630.4	 3454.0	...
2555078	  750.6	  630.5	 3455.0	...
2555079	  750.7	  630.7	 3455.0	...
2555080	  750.8	  630.7	 3455.0	...
2555081	  751.1	  630.8	 3455.0	...
2555082	  751.4	  631.0	 3454.0	...
2555083	  751.7	  631.2	 3455.0	...
2555084	  751.4	  630.8	 3455.0	...
2555085	  751.2	  630.0	 3455.0	...
2555086	  751.2	  629.4	 3455.0	...
2555087	  751.5	  629.7	 3452.0	...
2555088	  751.8	  630.3	 3450.0	...
2555089	  751.8	  630.6	 3452.0	...
2555090	  752.3	  631.3	 3457.0	...
2555091	  752.8	  632.0	 3458.0	...
2555092	  752.8	  632.6	 3456.0	...
2555093	  752.2	  632.2	 3453.0	...
2555094	  751.3	  631.8	 3451.0	...
2555095	  751.0	  631.4	 3449.0	...
2555096	  750.6	  630.8	 3448.0	...
2555097	  750.3	  630.3	 3449.0	...
2555098	  750.1	  630.0	 3452.0	...
2555099	  749.8	  630.2	 3454.0	...
2555100	  749.8	  630.3	 3456.0	...
2555101	  749.8	  630.2	 3457.0	...
2555102	  749.9	  630.0	 3458.0	...
2555103	  749.8	  629.8	 3459.0	...
2555104	  749.8	  629.8	 3461.0	...
2555105	  749.1	  630.1	 3462.0	...
2555106	  748.5	  630.4	 3463.0	...
2555107	  747.7	  629.6	 3463.0	...
2555108	  747.6	  628.6	 3463.0	...
2555109	  747.5	  628.1	 3463.0	...
2555110	  747.5	  628.5	 3462.0	...
2555111	  747.6	  628.9	 3462.0	...
2555112	  747.7	  629.7	 3461.0	...
2555113	  748.2	  630.6	 3460.0	...
2555114	  748.7	  631.3	 3460.0	...
2555115	  749.3	  631.2	 3459.0	...
2555116	  750.1	  630.8	 3459.0	...
2555117	  750.8	  630.3	 3458.0	...
2555118	  751.4	  629.4	 3458.0	...
2555119	  751.4	  628.7	 3458.0	...
2555120	  751.0	  628.6	 3459.0	...
2555121	  750.6	  628.9	 3461.0	...
2555122	  750.2	  629.4	 3462.0	...
2555123	  750.2	  629.3	 3462.0	...
2555124	  750.1	  629.2	 3462.0	...
2555125	  749.6	  629.2	 3461.0	...
2555126	  749.2	  629.5	 3461.0	...
2555127	  748.6	  629.7	 3461.0	...
2555128	  748.5	  629.3	 3461.0	...
2555129	  748.9	  628.8	 3462.0	...
2555130	  749.4	  628.2	 3462.0	...
2555131	  750.0	  628.3	 3462.0	...
2555132	  750.3	  629.2	 3463.0	...
2555133	  750.6	  630.1	 3463.0	...
2555134	  750.7	  630.9	 3463.0	...
2555135	  750.8	  630.9	 3463.0	...
2555136	  750.8	  631.0	 3464.0	...
2555137	  750.9	  631.0	 3465.0	...
2555138	  751.0	  630.9	 3465.0	...
2555139	  751.0	  630.7	 3465.0	...
2555140	  751.0	  629.9	 3465.0	...
2555141	  750.9	  629.3	 3466.0	...
2555142	  750.7	  628.7	 3468.0	...
2555143	  750.6	  628.7	 3468.0	...
2555144	  750.5	  629.3	 3467.0	...
2555145	  750.5	  630.0	 3466.0	...
2555146	  750.5	  630.5	 3466.0	...
2555147	  750.3	  629.9	 3466.0	...
2555148	  749.9	  629.1	 3468.0	...
2555149	  749.6	  628.4	 3469.0	...
2555150	  749.6	  628.7	 3471.0	...
2555151	  749.7	  629.7	 3471.0	...
2555152	  749.9	  630.7	 3471.0	...
2555153	  750.1	  631.0	 3471.0	...
2555154	  750.1	  630.5	 3470.0	...
2555155	  750.2	  630.1	 3470.0	...
2555156	  750.2	  629.7	 3468.0	...
2555157	  750.2	  629.3	 3465.0	...
2555158	  750.2	  628.8	 3466.0	...
2555159	  750.2	  628.0	 3470.0	...
2555160	  749.2	  627.8	 3474.0	...
2555161	  748.1	  627.6	 3474.0	...
2555162	  747.0	  628.0	 3474.0	...
2555163	  747.0	  628.5	 3473.0	...
2555164	  746.9	  630.0	 3472.0	...
2555165	  747.0	  631.1	 3471.0	...
2555166	  747.2	  631.5	 3469.0	...
2555167	  747.2	  631.0	 3469.0	...
2555168	  747.1	  630.5	 3471.0	...
2555169	  747.4	  630.4	 3473.0	...
2555170	  748.0	  630.4	 3471.0	...
2555171	  748.5	  630.2	 3468.0	...
2555172	  748.4	  630.0	 3465.0	...
2555173	  748.2	  629.8	 3465.0	...
2555174	  748.5	  629.5	 3465.0	...
2555175	  749.0	  629.3	 3469.0	...
2555176	  749.5	  629.4	 3472.0	...
2555177	  749.6	  629.4	 3475.0	...
2555178	  749.8	  629.4	 3476.0	...
2555179	  749.1	  629.3	 3474.0	...
2555180	  748.4	  629.5	 3470.0	...
2555181	  747.7	  629.7	 3467.0	...
2555182	  747.7	  629.8	 3466.0	...
2555183	  747.6	  630.0	 3467.0	...
2555184	  747.0	  630.4	 3469.0	...
2555185	  746.4	  630.5	 3470.0	...
2555186	  745.8	  630.5	 3470.0	...
2555187	  745.8	  630.2	 3470.0	...
2555188	  745.8	  630.0	 3470.0	...
2555189	  746.0	  630.2	 3473.0	...
2555190	  746.3	  630.6	 3476.0	...
2555191	  746.6	  630.6	 3477.0	...
2555192	  746.8	  629.7	 3475.0	...
2555193	  746.9	  628.1	 3473.0	...
2555194	  747.1	  626.7	 3475.0	...
2555195	  747.6	  626.1	 3476.0	...
2555196	  748.1	  626.3	 3477.0	...
2555197	  748.6	  626.8	 3478.0	...
2555198	  748.7	  627.1	 3478.0	...
2555199	  748.7	  627.4	 3478.0	...
2555200	  748.6	  627.6	 3478.0	...
2555201	  748.2	  627.8	 3478.0	...
2555202	  747.9	  628.1	 3474.0	...
2555203	  747.8	  628.3	 3471.0	...
2555204	  747.8	  628.8	 3473.0	...
2555205	  747.4	  629.4	 3478.0	...
2555206	  747.0	  629.7	 3482.0	...
2555207	  746.6	  629.4	 3482.0	...
2555208	  746.6	  629.1	 3482.0	...
2555209	  746.6	  629.2	 3482.0	...
2555210	  746.6	  629.3	 3483.0	...
2555211	  746.6	  629.4	 3483.0	...
2555212	  747.2	  628.9	 3484.0	...
2555213	  747.8	  628.3	 3484.0	...
2555214	  748.5	  627.7	 3483.0	...
2555215	  748.5	  627.6	 3481.0	...
2555216	  748.6	  627.3	 3482.0	...
2555217	  748.8	  627.0	 3485.0	...
2555218	  749.0	  626.6	 3486.0	...
2555219	  749.1	  626.4	 3484.0	...
2555220	  748.7	  626.4	 3483.0	...
2555221	  747.8	  627.0	 3482.0	...
2555222	  746.9	  627.8	 3482.0	...
2555223	  746.4	  628.7	 3482.0	...
2555224	  746.4	  629.1	 3483.0	...
2555225	  746.3	  628.6	 3484.0	...
2555226	  746.3	  628.0	 3485.0	...
2555227	  746.9	  627.6	 3486.0	...
2555228	  747.7	  627.8	 3486.0	...
2555229	  748.6	  628.0	 3486.0	...
2555230	  748.6	  628.0	 3486.0	...
2555231	  748.4	  628.0	 3485.0	...
2555232	  748.1	  628.0	 3485.0	...
2555233	  747.8	  627.9	 3486.0	...
2555234	  747.5	  627.8	 3486.0	...
2555235	  747.4	  627.6	 3487.0	...
2555236	  747.4	  627.6	 3491.0	...
2555237	  746.7	  627.6	 3495.0	...
2555238	  745.9	  627.7	 3499.0	...
2555239	  745.1	  627.2	 3499.0	...
2555240	  745.2	  626.6	 3496.0	...
2555241	  745.5	  626.2	 3493.0	...
2555242	  745.7	  626.4	 3490.0	...
2555243	  745.8	  626.2	 3491.0	...
2555244	  746.0	  625.8	 3492.0	...
2555245	  746.8	  625.2	 3493.0	...
2555246	  747.5	  624.6	 3493.0	...
2555247	  747.4	  624.1	 3493.0	...
2555248	  746.6	  623.7	 3493.0	...
2555249	  745.7	  623.9	 3493.0	...
2555250	  745.3	  624.0	 3492.0	...
2555251	  745.0	  624.2	 3493.0	...
2555252	  744.6	  624.4	 3494.0	...
2555253	  744.4	  623.8	 3494.0	...
2555254	  744.7	  622.9	 3495.0	...
2555255	  745.4	  622.0	 3496.0	...
2555256	  745.9	  621.4	 3497.0	...
2555257	  746.1	  620.8	 3498.0	...
2555258	  745.9	  620.3	 3499.0	...
2555259	  746.1	  620.2	 3499.0	...
2555260	  746.3	  620.3	 3498.0	...
2555261	  746.6	  620.6	 3497.0	...
2555262	  746.6	  620.9	 3495.0	...
2555263	  746.5	  621.0	 3495.0	...
2555264	  746.5	  621.4	 3499.0	...
2555265	  746.7	  622.4	 3503.0	...
2555266	  746.8	  623.7	 3507.0	...
2555267	  746.8	  624.8	 3508.0	...
2555268	  746.7	  625.2	 3508.0	...
2555269	  746.9	  624.9	 3508.0	...
2555270	  747.2	  624.6	 3509.0	...
2555271	  747.5	  624.4	 3510.0	...
2555272	  747.4	  624.3	 3510.0	...
2555273	  747.3	  624.5	 3506.0	...
2555274	  747.2	  624.7	 3501.0	...
2555275	  747.1	  625.0	 3498.0	...
MSG	2555276 0000 _ Number On
2555276	  747.0	  625.1	 3498.0	...
2555277	  746.7	  625.1	 3497.0	...
2555278	  746.3	  624.2	 3497.0	...
2555279	  746.3	  623.2	 3499.0	...
2555280	  746.4	  622.1	 3502.0	...
2555281	  746.8	  621.9	 3505.0	...
2555282	  746.9	  621.8	 3505.0	...
2555283	  747.0	  621.5	 3506.0	...
2555284	  746.8	  621.0	 3506.0	...
2555285	  746.6	  619.9	 3506.0	...
2555286	  745.9	  619.2	 3505.0	...
2555287	  745.3	  618.8	 3505.0	...
2555288	  744.9	  619.3	 3505.0	...
2555289	  745.1	  619.5	 3506.0	...
2555290	  745.3	  619.5	 3507.0	...
2555291	  745.4	  619.8	 3507.0	...
2555292	  745.5	  620.3	 3506.0	...
2555293	  745.4	  620.9	 3509.0	...
2555294	  745.4	  621.4	 3513.0	...
2555295	  745.4	  621.8	 3516.0	...
2555296	  745.0	  622.0	 3517.0	...
2555297	  744.6	  621.9	 3515.0	...
2555298	  744.2	  621.9	 3514.0	...
2555299	  744.2	  621.9	 3514.0	...
2555300	  744.2	  622.1	 3513.0	...
2555301	  744.3	  622.3	 3514.0	...
2555302	  744.3	  622.6	 3516.0	...
2555303	  744.2	  622.1	 3519.0	...
2555304	  744.7	  621.2	 3521.0	...
2555305	  745.2	  619.9	 3520.0	...
2555306	  745.7	  618.9	 3516.0	...
2555307	  745.9	  617.8	 3513.0	...
2555308	  746.2	  617.2	 3513.0	...
2555309	  746.3	  617.0	 3513.0	...
2555310	  745.9	  617.1	 3514.0	...
2555311	  745.8	  617.4	 3515.0	...
2555312	  745.8	  617.7	 3513.0	...
2555313	  745.9	  618.5	 3512.0	...
2555314	  745.6	  618.6	 3511.0	...
2555315	  745.1	  618.8	 3512.0	...
2555316	  744.8	  619.7	 3514.0	...
2555317	  744.6	  620.8	 3515.0	...
2555318	  744.7	  622.0	 3515.0	...
2555319	  744.6	  622.2	 3513.0	...
2555320	  744.6	  622.4	 3513.0	...
2555321	  744.7	  622.4	 3514.0	...
2555322	  744.9	  622.1	 3515.0	...
2555323	  745.6	  621.1	 3513.0	...
2555324	  746.3	  619.4	 3511.0	...
2555325	  746.9	  617.8	 3511.0	...
2555326	  747.0	  616.9	 3512.0	...
2555327	  746.8	  617.3	 3513.0	...
2555328	  746.4	  617.6	 3512.0	...
2555329	  746.0	  618.2	 3514.0	...
2555330	  745.8	  618.6	 3516.0	...
2555331	  745.7	  619.0	 3517.0	...
2555332	  745.8	  619.2	 3517.0	...
2555333	  745.5	  619.3	 3517.0	...
2555334	  745.1	  619.3	 3518.0	...
2555335	  745.1	  619.5	 3520.0	...
2555336	  745.3	  619.7	 3520.0	...
2555337	  745.5	  620.0	 3521.0	...
2555338	  745.4	  620.2	 3521.0	...
2555339	  745.5	  620.2	 3521.0	...
2555340	  745.6	  620.0	 3521.0	...
2555341	  745.7	  619.2	 3521.0	...
2555342	  745.4	  618.2	 3522.0	...
2555343	  744.6	  617.6	 3523.0	...
2555344	  743.6	  617.5	 3523.0	...
2555345	  743.1	  617.0	 3522.0	...
2555346	  743.4	  616.2	 3520.0	...
2555347	  743.9	  615.5	 3518.0	...
2555348	  744.4	  615.7	 3517.0	...
2555349	  744.4	  616.0	 3516.0	...
2555350	  744.4	  617.4	 3516.0	...
2555351	  744.6	  618.6	 3517.0	...
2555352	  744.9	  620.1	 3518.0	...
2555353	  744.7	  620.3	 3518.0	...
2555354	  744.4	  620.4	 3519.0	...
2555355	  744.1	  620.2	 3520.0	...
2555356	  744.5	  619.6	 3522.0	...
2555357	  744.9	  619.2	 3523.0	...
2555358	  744.9	  619.0	 3522.0	...
2555359	  744.3	  619.0	 3521.0	...
2555360	  743.3	  618.9	 3521.0	...
2555361	  742.7	  618.4	 3522.0	...
2555362	  742.3	  618.1	 3523.0	...
2555363	  742.0	  617.8	 3524.0	...
2555364	  741.8	  618.2	 3522.0	...
2555365	  741.5	  618.6	 3520.0	...
2555366	  741.6	  619.3	 3521.0	...
2555367	  741.6	  619.8	 3525.0	...
2555368	  741.6	  620.3	 3529.0	...
2555369	  741.7	  620.3	 3530.0	...
2555370	  741.9	  620.3	 3528.0	...
2555371	  743.0	  620.0	 3527.0	...
2555372	  744.0	  619.6	 3526.0	...
2555373	  744.2	  618.4	 3526.0	...
2555374	  743.6	  617.5	 3524.0	...
2555375	  743.2	  616.7	 3521.0	...
2555376	  743.5	  616.7	 3521.0	...
2555377	  743.2	  616.8	 3523.0	...
2555378	  742.8	  617.5	 3525.0	...
2555379	  742.6	  618.7	 3525.0	...
2555380	  742.7	  620.0	 3526.0	...
2555381	  742.8	  620.8	 3526.0	...
2555382	  742.8	  621.1	 3525.0	...
2555383	  742.8	  621.2	 3529.0	...
2555384	  743.4	  621.1	 3533.0	...
2555385	  743.8	  621.1	 3537.0	...
2555386	  744.2	  621.1	 3537.0	...
2555387	  744.1	  620.3	 3537.0	...
2555388	  744.0	  619.4	 3537.0	...
2555389	  744.0	  617.8	 3537.0	...
2555390	  744.1	  617.0	 3537.0	...
2555391	  744.2	  616.9	 3535.0	...
2555392	  744.2	  618.5	 3533.0	...
2555393	  744.3	  620.1	 3532.0	...
2555394	  744.0	  621.3	 3534.0	...
2555395	  743.8	  621.6	 3536.0	...
2555396	  743.2	  622.1	 3539.0	...
2555397	  742.7	  622.4	 3541.0	...
2555398	  742.7	  622.5	 3542.0	...
2555399	  743.2	  622.2	 3542.0	...
2555400	  743.6	  621.7	 3545.0	...
2555401	  743.5	  621.4	 3547.0	...
2555402	  743.4	  620.6	 3549.0	...
2555403	  743.8	  619.9	 3547.0	...
2555404	  744.2	  619.0	 3546.0	...
2555405	  744.6	  618.4	 3545.0	...
2555406	  744.6	  618.0	 3545.0	...
2555407	  744.4	  618.2	 3545.0	...
2555408	  744.4	  618.7	 3546.0	...
2555409	  744.4	  619.2	 3543.0	...
2555410	  744.4	  619.4	 3539.0	...
2555411	  744.4	  619.8	 3538.0	...
2555412	  744.3	  620.2	 3540.0	...
2555413	  744.2	  620.3	 3545.0	...
2555414	  744.1	  620.8	 3547.0	...
2555415	  743.8	  621.6	 3547.0	...
2555416	  743.5	  622.4	 3544.0	...
2555417	  743.4	  622.4	 3546.0	...
2555418	  743.8	  622.2	 3550.0	...
2555419	  744.2	  621.9	 3553.0	...
2555420	  744.4	  621.7	 3552.0	...
2555421	  744.4	  621.8	 3552.0	...
2555422	  744.4	  622.0	 3553.0	...
2555423	  744.3	  622.3	 3554.0	...
2555424	  744.2	  622.3	 3554.0	...
2555425	  744.3	  622.2	 3554.0	...
2555426	  744.5	  622.1	 3555.0	...
2555427	  744.6	  622.1	 3556.0	...
2555428	  744.5	  622.0	 3557.0	...
2555429	  744.5	  622.0	 3555.0	...
2555430	  744.2	  622.4	 3552.0	...
2555431	  744.0	  622.8	 3553.0	...
2555432	  743.8	  623.2	 3556.0	...
2555433	  743.6	  623.2	 3558.0	...
2555434	  743.5	  623.2	 3557.0	...
2555435	  743.3	  623.2	 3555.0	...
2555436	  743.4	  623.0	 3552.0	...
2555437	  743.6	  622.9	 3550.0	...
2555438	  743.8	  622.8	 3547.0	...
2555439	  744.2	  622.7	 3547.0	...
2555440	  744.5	  622.7	 3549.0	...
2555441	  744.9	  622.6	 3550.0	...
2555442	  745.0	  622.6	 3550.0	...
2555443	  745.2	  622.7	 3550.0	...
2555444	  745.3	  622.8	 3551.0	...
2555445	  745.3	  623.3	 3550.0	...
2555446	  745.5	  623.7	 3548.0	...
2555447	  745.7	  624.0	 3546.0	...
2555448	  745.9	  623.8	 3546.0	...
2555449	  746.1	  623.6	 3548.0	...
2555450	  746.3	  623.5	 3551.0	...
2555451	  746.6	  623.2	 3555.0	...
2555452	  746.7	  622.9	 3557.0	...
2555453	  746.7	  622.7	 3557.0	...
2555454	  746.6	  622.2	 3557.0	...
2555455	  746.5	  621.8	 3557.0	...
2555456	  746.5	  621.2	 3556.0	...
2555457	  746.2	  620.9	 3557.0	...
2555458	  746.0	  620.9	 3558.0	...
2555459	  745.7	  621.5	 3558.0	...
2555460	  745.6	  622.1	 3558.0	...
2555461	  745.4	  622.7	 3557.0	...
2555462	  745.3	  622.9	 3558.0	...
2555463	  745.3	  623.1	 3559.0	...
2555464	  745.5	  623.1	 3560.0	...
2555465	  745.6	  623.1	 3560.0	...
2555466	  745.8	  623.0	 3560.0	...
2555467	  745.7	  622.8	 3560.0	...
2555468	  745.6	  622.6	 3560.0	...
2555469	  746.4	  622.6	 3559.0	...
2555470	  747.3	  622.5	 3563.0	...
2555471	  748.2	  622.5	 3566.0	...
2555472	  748.3	  622.3	 3569.0	...
2555473	  748.8	  622.1	 3568.0	...
2555474	  749.3	  622.0	 3566.0	...
2555475	  749.7	  622.0	 3565.0	...
2555476	  749.7	  622.2	 3564.0	...
2555477	  749.6	  622.0	 3564.0	...
2555478	  749.4	  621.8	 3564.0	...
2555479	  748.8	  621.6	 3564.0	...
2555480	  748.4	  621.8	 3563.0	...
2555481	  748.0	  622.0	 3563.0	...
2555482	  748.0	  622.3	 3562.0	...
2555483	  747.8	  622.7	 3561.0	...
2555484	  747.8	  623.0	 3562.0	...
2555485	  747.8	  623.0	 3562.0	...
2555486	  747.5	  623.0	 3563.0	...
2555487	  747.1	  623.1	 3565.0	...
2555488	  746.7	  623.6	 3566.0	...
2555489	  746.6	  624.1	 3566.0	...
2555490	  746.9	  624.4	 3566.0	...
2555491	  747.3	  624.4	 3567.0	...
2555492	  747.9	  624.3	 3567.0	...
2555493	  748.2	  624.2	 3568.0	...
2555494	  748.4	  624.1	 3567.0	...
2555495	  748.5	  624.0	 3566.0	...
2555496	  748.6	  624.1	 3565.0	...
2555497	  748.9	  624.3	 3564.0	...
2555498	  749.2	  624.4	 3565.0	...
2555499	  749.4	  624.4	 3565.0	...
2555500	  749.5	  624.2	 3565.0	...
2555501	  749.3	  624.0	 3565.0	...
2555502	  749.3	  624.0	 3565.0	...
2555503	  749.1	  624.1	 3565.0	...
2555504	  749.0	  624.1	 3565.0	...
2555505	  749.0	  624.1	 3565.0	...
2555506	  748.4	  624.0	 3565.0	...
2555507	  747.8	  624.0	 3565.0	...
2555508	  747.3	  624.1	 3564.0	...
2555509	  747.3	  624.4	 3564.0	...
2555510	  747.4	  624.7	 3563.0	...
2555511	  747.4	  624.8	 3563.0	...
2555512	  747.4	  624.6	 3563.0	...
2555513	  748.1	  625.1	 3565.0	...
2555514	  748.7	  625.8	 3568.0	...
2555515	  749.3	  626.6	 3569.0	...
2555516	  749.3	  626.7	 3569.0	...
2555517	  749.7	  626.6	 3570.0	...
2555518	  750.0	  626.3	 3570.0	...
2555519	  750.1	  625.7	 3570.0	...
2555520	  749.8	  625.1	 3570.0	...
2555521	  749.5	  624.6	 3571.0	...
2555522	  749.4	  624.7	 3571.0	...
2555523	  749.4	  625.1	 3572.0	...
2555524	  749.7	  625.5	 3572.0	...
2555525	  750.0	  625.6	 3570.0	...
2555526	  749.8	  625.8	 3568.0	...
2555527	  749.3	  626.8	 3565.0	...
2555528	  748.8	  627.6	 3562.0	...
2555529	  748.7	  627.6	 3560.0	...
2555530	  748.9	  626.9	 3559.0	...
2555531	  749.0	  626.1	 3559.0	...
2555532	  749.2	  626.6	 3559.0	...
2555533	  749.5	  627.1	 3563.0	...
2555534	  749.7	  627.0	 3567.0	...
2555535	  749.9	  626.3	 3571.0	...
2555536	  749.9	  626.1	 3571.0	...
2555537	  749.9	  626.4	 3571.0	...
2555538	  750.1	  626.6	 3572.0	...
2555539	  750.2	  626.6	 3573.0	...
2555540	  750.3	  626.5	 3573.0	...
2555541	  750.4	  626.4	 3573.0	...
2555542	  750.8	  626.3	 3573.0	...
2555543	  751.4	  626.2	 3573.0	...
2555544	  751.9	  626.1	 3570.0	...
2555545	  751.4	  626.3	 3567.0	...
2555546	  750.7	  626.4	 3564.0	...
2555547	  749.9	  626.4	 3564.0	...
2555548	  749.7	  626.1	 3564.0	...
2555549	  749.8	  625.8	 3565.0	...
2555550	  749.9	  625.5	 3566.0	...
2555551	  750.1	  625.3	 3568.0	...
2555552	  750.2	  625.8	 3569.0	...
2555553	  750.3	  626.5	 3569.0	...
2555554	  750.1	  627.3	 3567.0	...
2555555	  749.5	  627.5	 3565.0	...
2555556	  749.0	  627.6	 3561.0	...
2555557	  748.9	  627.6	 3558.0	...
2555558	  749.0	  627.7	 3553.0	...
2555559	  749.1	  627.9	 3551.0	...
2555560	  749.1	  628.2	 3551.0	...
2555561	  750.4	  628.1	 3553.0	...
2555562	  751.7	  627.9	 3554.0	...
2555563	  753.0	  627.8	 3552.0	...
2555564	  752.9	  627.9	 3552.0	...
2555565	  752.5	  628.0	 3553.0	...
2555566	  752.0	  628.1	 3553.0	...
2555567	  752.0	  628.2	 3551.0	...
2555568	  752.6	  628.2	 3550.0	...
2555569	  753.1	  628.2	 3550.0	...
2555570	  753.7	  628.4	 3551.0	...
2555571	  754.1	  628.6	 3552.0	...
2555572	  753.7	  629.0	 3554.0	...
2555573	  753.0	  629.2	 3557.0	...
2555574	  752.5	  629.3	 3558.0	...
2555575	  752.7	  629.4	 3558.0	...
2555576	  753.0	  629.6	 3558.0	...
2555577	  753.2	  629.8	 3557.0	...
2555578	  752.8	  629.9	 3557.0	...
MSG	2555579 0000 _ Number Off
2555579	  752.4	  629.8	 3559.0	...
2555580	  751.9	  629.5	 3562.0	...
2555581	  751.8	  629.3	 3566.0	...
2555582	  751.6	  629.2	 3564.0	...
2555583	  751.5	  629.4	 3561.0	...
2555584	  750.9	  629.5	 3562.0	...
2555585	  750.3	  629.5	 3565.0	...
2555586	  749.7	  629.1	 3567.0	...
2555587	  750.2	  628.5	 3567.0	...
2555588	  750.8	  628.1	 3567.0	...
2555589	  750.8	  627.9	 3567.0	...
2555590	  750.1	  627.9	 3567.0	...
2555591	  749.5	  628.3	 3567.0	...
2555592	  749.5	  628.7	 3567.0	...
2555593	  749.6	  629.1	 3565.0	...
2555594	  749.5	  629.1	 3563.0	...
2555595	  749.5	  629.2	 3561.0	...
2555596	  749.5	  629.2	 3564.0	...
2555597	  749.7	  629.3	 3567.0	...
2555598	  749.9	  629.4	 3570.0	...
2555599	  750.1	  629.4	 3570.0	...
2555600	  750.2	  629.4	 3571.0	...
2555601	  750.3	  629.3	 3570.0	...
2555602	  750.4	  629.1	 3569.0	...
2555603	  750.6	  629.0	 3567.0	...
2555604	  750.8	  628.8	 3566.0	...
2555605	  751.1	  628.6	 3566.0	...
2555606	  751.2	  628.7	 3566.0	...
2555607	  751.1	  628.9	 3566.0	...
2555608	  751.1	  629.1	 3563.0	...
2555609	  751.3	  629.6	 3560.0	...
2555610	  751.6	  629.8	 3562.0	...
2555611	  751.7	  629.9	 3567.0	...
2555612	  751.8	  629.8	 3572.0	...
2555613	  751.9	  629.8	 3573.0	...
2555614	  751.9	  629.9	 3571.0	...
2555615	  752.2	  630.0	 3570.0	...
2555616	  752.4	  630.1	 3572.0	...
2555617	  752.6	  630.3	 3576.0	...
2555618	  752.6	  630.3	 3576.0	...
2555619	  752.4	  630.4	 3572.0	...
2555620	  752.1	  630.1	 3570.0	...
2555621	  751.9	  630.1	 3572.0	...
2555622	  752.1	  630.0	 3574.0	...
2555623	  752.2	  630.0	 3572.0	...
2555624	  752.1	  630.1	 3570.0	...
2555625	  752.0	  630.3	 3569.0	...
2555626	  752.0	  630.2	 3571.0	...
2555627	  752.2	  630.1	 3570.0	...
2555628	  752.6	  630.0	 3568.0	...
2555629	  752.7	  630.3	 3566.0	...
2555630	  752.9	  630.7	 3564.0	...
2555631	  752.7	  631.2	 3562.0	...
2555632	  752.7	  631.2	 3562.0	...
2555633	  752.6	  631.1	 3562.0	...
2555634	  752.9	  630.9	 3562.0	...
2555635	  752.9	  630.8	 3563.0	...
2555636	  753.0	  630.9	 3567.0	...
2555637	  753.0	  631.1	 3571.0	...
2555638	  752.6	  631.3	 3574.0	...
2555639	  752.1	  630.5	 3573.0	...
2555640	  751.8	  629.6	 3573.0	...
2555641	  752.0	  628.7	 3575.0	...
2555642	  752.3	  629.1	 3576.0	...
2555643	  752.3	  629.7	 3576.0	...
2555644	  752.6	  630.1	 3576.0	...
2555645	  752.9	  630.9	 3576.0	...
2555646	  752.8	  631.7	 3576.0	...
2555647	  752.5	  632.2	 3575.0	...
2555648	  752.0	  631.5	 3577.0	...
2555649	  751.8	  630.8	 3579.0	...
2555650	  751.6	  630.2	 3582.0	...
2555651	  751.7	  629.9	 3582.0	...
2555652	  751.5	  630.2	 3581.0	...
2555653	  751.2	  630.8	 3581.0	...
2555654	  751.4	  631.4	 3581.0	...
2555655	  751.8	  631.4	 3582.0	...
2555656	  752.3	  631.4	 3582.0	...
2555657	  752.4	  631.7	 3582.0	...
2555658	  752.6	  631.9	 3582.0	...
2555659	  752.6	  632.3	 3583.0	...
2555660	  752.1	  632.3	 3584.0	...
2555661	  751.7	  632.3	 3589.0	...
2555662	  751.5	  632.3	 3593.0	...
2555663	  751.5	  632.5	 3595.0	...
2555664	  751.5	  632.7	 3593.0	...
2555665	  751.4	  632.9	 3592.0	...
2555666	  751.6	  632.6	 3592.0	...
2555667	  752.0	  632.5	 3592.0	...
2555668	  752.3	  632.5	 3591.0	...
2555669	  751.8	  632.9	 3589.0	...
2555670	  751.3	  633.1	 3591.0	...
2555671	  750.8	  633.2	 3594.0	...
2555672	  751.0	  633.2	 3596.0	...
2555673	  751.5	  633.1	 3595.0	...
2555674	  752.0	  633.0	 3596.0	...
2555675	  751.8	  632.6	 3597.0	...
2555676	  751.4	  632.2	 3598.0	...
2555677	  751.1	  632.2	 3598.0	...
2555678	  751.4	  632.6	 3600.0	...
2555679	  751.6	  632.9	 3602.0	...
2555680	  751.6	  632.9	 3602.0	...
2555681	  751.5	  633.1	 3601.0	...
2555682	  751.3	  633.2	 3601.0	...
2555683	  751.2	  633.5	 3603.0	...
2555684	  750.9	  633.7	 3605.0	...
2555685	  750.6	  633.6	 3605.0	...
2555686	  750.2	  633.5	 3606.0	...
2555687	  750.3	  633.3	 3605.0	...
2555688	  750.5	  633.2	 3605.0	...
2555689	  750.6	  632.9	 3605.0	...
2555690	  750.4	  632.6	 3605.0	...
2555691	  749.8	  632.6	 3608.0	...
2555692	  749.3	  632.8	 3612.0	...
2555693	  748.9	  633.0	 3614.0	...
2555694	  749.2	  633.1	 3614.0	...
2555695	  749.0	  633.2	 3613.0	...
2555696	  748.6	  633.2	 3617.0	...
2555697	  748.3	  633.2	 3620.0	...
2555698	  748.3	  633.4	 3620.0	...
2555699	  748.1	  633.7	 3616.0	...
2555700	  748.0	  633.9	 3613.0	...
2555701	  748.5	  633.8	 3612.0	...
2555702	  749.2	  634.4	 3611.0	...
2555703	  749.6	  635.1	 3610.0	...
2555704	  749.3	  634.9	 3610.0	...
2555705	  749.4	  633.6	 3613.0	...
2555706	  749.7	  632.2	 3616.0	...
2555707	  750.2	  632.1	 3619.0	...
2555708	  750.3	  632.5	 3618.0	...
2555709	  750.4	  632.8	 3617.0	...
2555710	  750.4	  632.5	 3617.0	...
2555711	  750.3	  632.3	 3617.0	...
2555712	  750.5	  631.8	 3621.0	...
2555713	  750.9	  631.5	 3625.0	...
2555714	  751.1	  631.4	 3629.0	...
2555715	  750.9	  631.5	 3630.0	...
2555716	  751.2	  631.6	 3629.0	...
2555717	  751.6	  631.6	 3629.0	...
2555718	  751.7	  631.5	 3630.0	...
2555719	  751.6	  631.5	 3632.0	...
2555720	  751.4	  631.6	 3636.0	...
2555721	  751.1	  631.6	 3641.0	...
2555722	  750.9	  631.6	 3644.0	...
2555723	  750.7	  631.7	 3644.0	...
2555724	  750.7	  631.7	 3642.0	...
2555725	  750.7	  632.6	 3641.0	...
2555726	  750.7	  633.5	 3642.0	...
2555727	  750.6	  634.4	 3642.0	...
2555728	  750.4	  634.5	 3642.0	...
2555729	  749.9	  634.6	 3642.0	...
2555730	  749.4	  634.5	 3642.0	...
2555731	  749.0	  634.4	 3640.0	...
2555732	  748.5	  634.4	 3639.0	...
2555733	  748.2	  634.9	 3638.0	...
2555734	  747.8	  635.3	 3643.0	...
2555735	  747.7	  635.6	 3647.0	...
2555736	  747.6	  635.7	 3646.0	...
2555737	  747.5	  635.2	 3644.0	...
2555738	  747.5	  634.6	 3643.0	...
2555739	  747.6	  633.7	 3645.0	...
2555740	  747.3	  633.5	 3647.0	...
2555741	  747.0	  633.5	 3649.0	...
2555742	  747.2	  633.9	 3651.0	...
2555743	  747.7	  634.3	 3653.0	...
2555744	  748.2	  634.0	 3654.0	...
2555745	  748.1	  633.6	 3656.0	...
2555746	  747.9	  632.8	 3657.0	...
2555747	  748.0	  632.4	 3658.0	...
2555748	  748.3	  631.9	 3659.0	...
2555749	  748.6	  631.7	 3661.0	...
2555750	  748.6	  631.5	 3663.0	...
2555751	  748.7	  631.2	 3664.0	...
2555752	  748.8	  631.1	 3664.0	...
2555753	  749.1	  631.0	 3664.0	...
2555754	  749.2	  630.9	 3663.0	...
2555755	  749.3	  631.2	 3663.0	...
2555756	  749.0	  632.0	 3663.0	...
2555757	  748.6	  632.8	 3663.0	...
2555758	  748.3	  633.0	 3663.0	...
2555759	  748.0	  633.1	 3663.0	...
2555760	  747.6	  633.3	 3664.0	...
2555761	  747.2	  633.8	 3666.0	...
2555762	  747.0	  634.3	 3670.0	...
2555763	  746.8	  633.9	 3674.0	...
2555764	  746.2	  633.3	 3677.0	...
2555765	  745.6	  632.4	 3677.0	...
2555766	  745.2	  631.9	 3677.0	...
2555767	  745.4	  631.2	 3677.0	...
2555768	  745.7	  630.8	 3676.0	...
2555769	  746.1	  630.7	 3675.0	...
2555770	  746.2	  630.7	 3677.0	...
2555771	  746.4	  630.7	 3680.0	...
2555772	  746.6	  630.6	 3682.0	...
2555773	  746.8	  630.6	 3680.0	...
2555774	  747.5	  630.4	 3680.0	...
2555775	  748.0	  630.3	 3681.0	...
2555776	  748.3	  630.3	 3682.0	...
2555777	  748.0	  630.3	 3682.0	...
2555778	  747.7	  630.4	 3682.0	...
2555779	  747.6	  630.4	 3682.0	...
2555780	  747.5	  630.5	 3683.0	...
2555781	  747.4	  631.0	 3684.0	...
2555782	  747.5	  631.5	 3685.0	...
2555783	  747.1	  632.0	 3687.0	...
2555784	  746.7	  632.1	 3690.0	...
2555785	  745.9	  631.9	 3692.0	...
2555786	  745.6	  631.5	 3693.0	...
2555787	  745.5	  631.1	 3695.0	...
2555788	  745.7	  630.9	 3693.0	...
2555789	  745.9	  630.7	 3690.0	...
2555790	  745.9	  630.4	 3691.0	...
MSG	2555791 0000 _ Number On
2555791	  746.0	  630.2	 3694.0	...
2555792	  746.2	  630.0	 3695.0	...
2555793	  746.3	  629.9	 3693.0	...
2555794	  746.4	  630.2	 3692.0	...
2555795	  746.4	  630.7	 3692.0	...
2555796	  746.9	  631.0	 3693.0	...
2555797	  747.5	  631.0	 3693.0	...
2555798	  748.1	  631.1	 3694.0	...
2555799	  748.2	  631.2	 3694.0	...
2555800	  748.2	  631.3	 3697.0	...
2555801	  748.2	  631.3	 3700.0	...
2555802	  748.2	  631.6	 3704.0	...
2555803	  748.3	  631.8	 3706.0	...
2555804	  748.4	  631.7	 3708.0	...
2555805	  748.5	  631.2	 3709.0	...
2555806	  748.5	  630.8	 3710.0	...
2555807	  748.7	  630.9	 3710.0	...
2555808	  748.7	  631.1	 3711.0	...
2555809	  748.0	  630.8	 3713.0	...
2555810	  747.2	  630.5	 3714.0	...
2555811	  746.5	  630.7	 3715.0	...
2555812	  746.6	  631.3	 3715.0	...
2555813	  746.5	  631.8	 3715.0	...
2555814	  746.4	  631.7	 3715.0	...
2555815	  746.2	  631.7	 3718.0	...
2555816	  746.1	  631.7	 3720.0	...
2555817	  746.7	  631.8	 3722.0	...
2555818	  747.2	  631.9	 3723.0	...
2555819	  747.7	  632.0	 3724.0	...
2555820	  747.5	  632.2	 3725.0	...
2555821	  747.3	  632.4	 3727.0	...
2555822	  747.4	  632.5	 3727.0	...
2555823	  748.0	  632.4	 3728.0	...
2555824	  748.7	  632.3	 3727.0	...
2555825	  748.8	  632.4	 3726.0	...
2555826	  748.4	  632.2	 3725.0	...
2555827	  748.1	  631.6	 3726.0	...
2555828	  748.1	  630.8	 3732.0	...
2555829	  748.1	  630.2	 3738.0	...
2555830	  748.0	  630.0	 3742.0	...
2555831	  748.0	  629.9	 3742.0	...
2555832	  748.1	  630.4	 3741.0	...
2555833	  748.0	  630.9	 3743.0	...
2555834	  747.5	  631.4	 3745.0	...
2555835	  747.2	  631.4	 3747.0	...
2555836	  746.8	  631.4	 3745.0	...
2555837	  746.9	  631.4	 3744.0	...
2555838	  746.8	  631.5	 3744.0	...
2555839	  746.7	  631.7	 3745.0	...
2555840	  746.1	  631.9	 3747.0	...
2555841	  745.4	  632.0	 3748.0	...
2555842	  745.2	  632.0	 3748.0	...
2555843	  745.4	  631.8	 3748.0	...
2555844	  745.5	  631.6	 3747.0	...
2555845	  745.2	  631.5	 3746.0	...
2555846	  745.4	  631.2	 3752.0	...
2555847	  745.6	  631.0	 3758.0	...
2555848	  745.9	  630.6	 3764.0	...
2555849	  745.8	  630.3	 3764.0	...
2555850	  745.8	  630.0	 3764.0	...
2555851	  745.7	  630.0	 3763.0	...
2555852	  745.6	  629.9	 3762.0	...
2555853	  745.6	  629.8	 3763.0	...
2555854	  745.6	  630.3	 3765.0	...
2555855	  745.6	  631.1	 3767.0	...
2555856	  745.6	  631.9	 3767.0	...
2555857	  745.6	  632.2	 3767.0	...
2555858	  745.6	  631.4	 3767.0	...
2555859	  745.4	  630.7	 3767.0	...
2555860	  745.3	  630.3	 3768.0	...
2555861	  745.3	  630.8	 3770.0	...
2555862	  745.2	  631.2	 3771.0	...
2555863	  745.1	  631.2	 3773.0	...
2555864	  745.4	  631.2	 3776.0	...
2555865	  745.8	  631.1	 3778.0	...
2555866	  745.8	  631.1	 3778.0	...
2555867	  745.4	  631.1	 3778.0	...
2555868	  744.9	  631.4	 3781.0	...
2555869	  744.8	  631.6	 3784.0	...
2555870	  744.8	  631.8	 3784.0	...
2555871	  744.6	  631.9	 3782.0	...
2555872	  744.4	  631.8	 3780.0	...
2555873	  744.2	  631.6	 3782.0	...
2555874	  744.1	  631.2	 3785.0	...
2555875	  743.9	  631.1	 3787.0	...
2555876	  743.7	  631.3	 3788.0	...
2555877	  743.4	  631.7	 3788.0	...
2555878	  743.2	  632.0	 3787.0	...
2555879	  743.1	  632.0	 3785.0	...
2555880	  743.0	  631.6	 3784.0	...
2555881	  743.0	  631.1	 3782.0	...
2555882	  743.0	  630.8	 3780.0	...
2555883	  743.3	  630.8	 3784.0	...
2555884	  743.6	  630.9	 3790.0	...
2555885	  743.7	  630.7	 3797.0	...
2555886	  743.6	  630.4	 3799.0	...
2555887	  743.4	  630.1	 3802.0	...
2555888	  743.3	  629.8	 3806.0	...
2555889	  743.2	  629.9	 3808.0	...
2555890	  743.0	  630.0	 3805.0	...
2555891	  742.9	  630.0	 3801.0	...
2555892	  742.8	  630.1	 3797.0	...
2555893	  742.8	  630.1	 3800.0	...
2555894	  742.9	  630.1	 3802.0	...
2555895	  742.9	  630.3	 3803.0	...
2555896	  742.7	  630.5	 3801.0	...
2555897	  742.7	  630.7	 3800.0	...
2555898	  742.6	  630.8	 3801.0	...
2555899	  742.5	  630.8	 3803.0	...
2555900	  742.4	  630.9	 3804.0	...
2555901	  742.4	  630.9	 3805.0	...
2555902	  742.3	  631.1	 3807.0	...
2555903	  742.3	  631.3	 3806.0	...
2555904	  742.3	  631.3	 3805.0	...
2555905	  742.4	  631.2	 3804.0	...
2555906	  742.5	  631.1	 3804.0	...
2555907	  742.3	  631.2	 3804.0	...
2555908	  742.0	  631.3	 3807.0	...
2555909	  741.8	  631.3	 3810.0	...
2555910	  741.5	  631.2	 3814.0	...
2555911	  741.3	  631.1	 3816.0	...
2555912	  741.0	  630.9	 3817.0	...
2555913	  740.9	  630.6	 3819.0	...
2555914	  741.1	  630.4	 3819.0	...
2555915	  741.3	  630.4	 3818.0	...
2555916	  741.4	  630.5	 3818.0	...
2555917	  741.2	  630.7	 3819.0	...
2555918	  740.9	  630.8	 3819.0	...
2555919	  740.7	  630.9	 3819.0	...
2555920	  740.6	  630.9	 3819.0	...
2555921	  740.8	  630.8	 3821.0	...
2555922	  741.6	  630.7	 3824.0	...
2555923	  742.3	  630.1	 3826.0	...
2555924	  742.2	  629.7	 3829.0	...
2555925	  741.5	  629.7	 3830.0	...
2555926	  741.2	  629.9	 3832.0	...
2555927	  741.6	  630.1	 3832.0	...
2555928	  742.0	  629.9	 3834.0	...
2555929	  742.0	  629.8	 3838.0	...
2555930	  742.1	  629.9	 3841.0	...
2555931	  742.2	  630.2	 3841.0	...
2555932	  742.2	  630.4	 3840.0	...
2555933	  742.2	  630.6	 3838.0	...
2555934	  742.0	  630.6	 3838.0	...
2555935	  742.3	  630.5	 3841.0	...
2555936	  742.7	  630.4	 3845.0	...
2555937	  743.2	  630.2	 3849.0	...
2555938	  743.3	  630.0	 3848.0	...
2555939	  743.3	  629.1	 3848.0	...
2555940	  743.8	  628.1	 3847.0	...
2555941	  744.3	  627.5	 3847.0	...
2555942	  744.9	  627.9	 3847.0	...
2555943	  745.0	  628.2	 3847.0	...
2555944	  745.1	  628.1	 3848.0	...
2555945	  745.2	  628.0	 3849.0	...
2555946	  745.3	  628.4	 3846.0	...
2555947	  745.2	  629.0	 3843.0	...
2555948	  744.9	  629.4	 3839.0	...
2555949	  744.4	  629.1	 3841.0	...
2555950	  744.2	  628.9	 3844.0	...
2555951	  744.0	  629.1	 3848.0	...
2555952	  743.8	  629.6	 3851.0	...
2555953	  743.5	  629.4	 3851.0	...
2555954	  743.5	  629.0	 3851.0	...
2555955	  743.4	  628.6	 3852.0	...
2555956	  743.5	  628.8	 3853.0	...
2555957	  743.4	  629.0	 3853.0	...
2555958	  742.8	  629.2	 3855.0	...
2555959	  742.1	  629.5	 3856.0	...
2555960	  741.5	  629.8	 3857.0	...
2555961	  741.6	  630.2	 3856.0	...
2555962	  741.6	  630.3	 3856.0	...
2555963	  741.6	  630.1	 3858.0	...
2555964	  741.7	  629.6	 3862.0	...
2555965	  741.9	  629.2	 3867.0	...
2555966	  742.2	  629.4	 3870.0	...
2555967	  742.4	  629.7	 3873.0	...
2555968	  742.6	  629.3	 3875.0	...
2555969	  742.7	  628.7	 3877.0	...
2555970	  742.8	  628.2	 3878.0	...
2555971	  743.1	  628.4	 3877.0	...
2555972	  743.7	  628.5	 3876.0	...
2555973	  744.2	  628.7	 3875.0	...
2555974	  744.4	  628.6	 3873.0	...
2555975	  744.4	  628.6	 3871.0	...
2555976	  744.4	  628.3	 3871.0	...
2555977	  744.8	  628.0	 3871.0	...
2555978	  745.1	  627.6	 3871.0	...
2555979	  745.4	  627.6	 3869.0	...
2555980	  745.5	  627.7	 3868.0	...
2555981	  745.8	  627.6	 3866.0	...
2555982	  746.1	  627.4	 3866.0	...
2555983	  746.6	  627.1	 3866.0	...
2555984	  746.7	  627.0	 3867.0	...
2555985	  746.2	  627.2	 3872.0	...
2555986	  745.6	  627.8	 3876.0	...
2555987	  744.8	  628.3	 3880.0	...
2555988	  744.5	  628.7	 3879.0	...
2555989	  744.1	  628.7	 3879.0	...
2555990	  743.8	  628.7	 3879.0	...
2555991	  743.8	  628.6	 3878.0	...
2555992	  743.8	  628.6	 3877.0	...
2555993	  743.2	  628.8	 3876.0	...
2555994	  742.6	  629.0	 3879.0	...
2555995	  742.4	  629.1	 3881.0	...
2555996	  742.8	  629.1	 3883.0	...
2555997	  742.4	  629.2	 3883.0	...
2555998	  741.6	  629.3	 3882.0	...
2555999	  740.8	  629.5	 3882.0	...
2556000	  741.3	  629.6	 3883.0	...
2556001	  741.8	  629.7	 3884.0	...
2556002	  742.3	  630.1	 3885.0	...
2556003	  742.3	  630.5	 3886.0	...
2556004	  742.4	  630.9	 3886.0	...
2556005	  742.4	  630.6	 3886.0	...
2556006	  742.3	  630.4	 3885.0	...
2556007	  742.0	  630.1	 3886.0	...
2556008	  741.7	  630.1	 3887.0	...
2556009	  741.6	  630.1	 3887.0	...
2556010	  741.5	  630.3	 3885.0	...
2556011	  741.5	  630.4	 3883.0	...
2556012	  742.2	  630.2	 3883.0	...
2556013	  742.8	  629.9	 3884.0	...
2556014	  742.9	  629.9	 3886.0	...
2556015	  742.4	  630.6	 3887.0	...
2556016	  741.9	  631.3	 3888.0	...
2556017	  742.1	  631.5	 3888.0	...
2556018	  742.3	  631.1	 3887.0	...
2556019	  742.1	  630.5	 3886.0	...
2556020	  741.8	  630.4	 3886.0	...
2556021	  741.6	  630.2	 3886.0	...
2556022	  741.7	  630.1	 3887.0	...
2556023	  741.8	  630.4	 3891.0	...
2556024	  741.8	  630.6	 3894.0	...
2556025	  741.8	  630.4	 3897.0	...
2556026	  741.8	  629.9	 3897.0	...
2556027	  741.6	  629.4	 3898.0	...
2556028	  741.6	  629.4	 3898.0	...
2556029	  741.6	  629.6	 3899.0	...
2556030	  741.6	  629.8	 3900.0	...
2556031	  741.7	  630.2	 3901.0	...
2556032	  741.8	  630.4	 3902.0	...
2556033	  742.2	  630.3	 3902.0	...
2556034	  742.5	  630.0	 3901.0	...
2556035	  742.7	  629.3	 3899.0	...
2556036	  742.6	  629.1	 3898.0	...
2556037	  742.6	  628.7	 3900.0	...
2556038	  742.6	  628.4	 3902.0	...
2556039	  742.7	  628.2	 3904.0	...
2556040	  743.2	  628.0	 3905.0	...
2556041	  743.8	  628.0	 3903.0	...
2556042	  744.4	  628.0	 3901.0	...
2556043	  744.4	  628.0	 3899.0	...
2556044	  744.5	  628.2	 3897.0	...
2556045	  744.1	  629.1	 3896.0	...
2556046	  743.7	  630.0	 3895.0	...
2556047	  743.3	  630.7	 3897.0	...
2556048	  743.2	  630.7	 3899.0	...
2556049	  742.8	  631.4	 3901.0	...
2556050	  742.4	  632.0	 3900.0	...
2556051	  742.2	  632.6	 3899.0	...
2556052	  742.2	  631.9	 3900.0	...
2556053	  741.7	  630.7	 3903.0	...
2556054	  741.2	  629.7	 3905.0	...
2556055	  741.1	  629.5	 3906.0	...
2556056	  741.6	  629.8	 3905.0	...
2556057	  742.1	  630.0	 3905.0	...
2556058	  742.3	  630.1	 3905.0	...
2556059	  742.2	  629.9	 3905.0	...
2556060	  742.1	  629.2	 3906.0	...
2556061	  742.0	  628.4	 3907.0	...
2556062	  742.0	  627.9	 3908.0	...
2556063	  741.9	  628.0	 3909.0	...
2556064	  741.8	  628.3	 3910.0	...
2556065	  741.6	  628.6	 3910.0	...
2556066	  741.5	  628.7	 3909.0	...
2556067	  741.3	  628.8	 3908.0	...
2556068	  741.0	  629.0	 3907.0	...
2556069	  740.8	  629.1	 3906.0	...
2556070	  741.1	  629.1	 3906.0	...
2556071	  741.4	  628.9	 3906.0	...
2556072	  742.1	  629.1	 3907.0	...
2556073	  742.6	  629.3	 3907.0	...
2556074	  743.0	  628.7	 3908.0	...
2556075	  743.0	  627.8	 3908.0	...
2556076	  742.8	  627.0	 3912.0	...
2556077	  742.4	  627.0	 3917.0	...
2556078	  741.9	  627.5	 3921.0	...
2556079	  741.3	  628.2	 3921.0	...
2556080	  740.6	  628.8	 3921.0	...
2556081	  740.2	  629.0	 3921.0	...
2556082	  740.4	  628.9	 3921.0	...
2556083	  741.0	  628.7	 3922.0	...
2556084	  742.4	  628.3	 3921.0	...
2556085	  743.1	  628.2	 3918.0	...
2556086	  743.7	  628.1	 3914.0	...
2556087	  743.5	  628.6	 3911.0	...
2556088	  743.0	  629.0	 3911.0	...
2556089	  742.6	  629.5	 3912.0	...
2556090	  742.2	  629.7	 3912.0	...
2556091	  741.9	  629.4	 3911.0	...
2556092	  741.9	  629.3	 3908.0	...
2556093	  742.0	  629.1	 3907.0	...
2556094	  742.0	  628.3	 3906.0	...
MSG	2556095 0000 _ Number Off
2556095	  742.0	  627.4	 3907.0	...
2556096	  742.2	  626.3	 3908.0	...
2556097	  742.7	  626.2	 3909.0	...
2556098	  743.0	  625.9	 3913.0	...
2556099	  743.2	  625.8	 3916.0	...
2556100	  742.5	  626.5	 3921.0	...
2556101	  741.9	  627.5	 3922.0	...
2556102	  741.3	  628.4	 3924.0	...
2556103	  741.3	  628.4	 3924.0	...
2556104	  741.4	  628.1	 3924.0	...
2556105	  741.7	  627.6	 3925.0	...
2556106	  742.2	  627.0	 3923.0	...
2556107	  742.7	  626.6	 3920.0	...
2556108	  743.0	  626.4	 3916.0	...
2556109	  743.1	  626.2	 3917.0	...
2556110	  742.8	  626.0	 3921.0	...
2556111	  742.0	  626.2	 3925.0	...
2556112	  741.2	  626.7	 3925.0	...
2556113	  740.8	  627.2	 3925.0	...
2556114	  740.8	  627.4	 3925.0	...
2556115	  741.0	  627.3	 3924.0	...
2556116	  741.6	  627.1	 3923.0	...
2556117	  742.2	  627.0	 3921.0	...
2556118	  742.8	  626.9	 3921.0	...
2556119	  743.1	  626.9	 3920.0	...
2556120	  743.2	  626.8	 3919.0	...
2556121	  743.3	  627.2	 3917.0	...
2556122	  743.1	  627.6	 3915.0	...
2556123	  743.0	  628.0	 3914.0	...
2556124	  742.9	  628.0	 3914.0	...
2556125	  742.9	  627.5	 3916.0	...
2556126	  742.8	  627.0	 3920.0	...
2556127	  742.5	  626.4	 3923.0	...
2556128	  742.2	  626.4	 3925.0	...
2556129	  742.5	  626.3	 3925.0	...
2556130	  742.9	  626.2	 3925.0	...
2556131	  743.4	  625.5	 3925.0	...
2556132	  743.5	  624.9	 3927.0	...
2556133	  743.5	  624.1	 3930.0	...
2556134	  743.5	  623.9	 3933.0	...
2556135	  743.4	  623.9	 3934.0	...
2556136	  743.4	  624.1	 3934.0	...
2556137	  743.2	  624.4	 3935.0	...
2556138	  743.1	  624.9	 3937.0	...
2556139	  742.7	  625.7	 3940.0	...
2556140	  742.4	  626.4	 3941.0	...
2556141	  742.1	  626.3	 3939.0	...
2556142	  742.0	  626.0	 3937.0	...
2556143	  742.0	  625.6	 3935.0	...
2556144	  742.1	  625.7	 3935.0	...
2556145	  743.0	  625.5	 3934.0	...
2556146	  744.1	  625.4	 3934.0	...
2556147	  745.2	  625.2	 3934.0	...
2556148	  745.3	  625.3	 3933.0	...
2556149	  745.1	  625.2	 3932.0	...
2556150	  745.0	  625.2	 3933.0	...
2556151	  745.0	  625.9	 3933.0	...
2556152	  744.8	  626.8	 3937.0	...
2556153	  744.3	  627.4	 3940.0	...
2556154	  743.6	  627.2	 3943.0	...
2556155	  742.5	  627.0	 3943.0	...
2556156	  741.6	  627.2	 3943.0	...
2556157	  740.9	  627.3	 3945.0	...
2556158	  741.1	  627.1	 3946.0	...
2556159	  741.5	  626.9	 3947.0	...
2556160	  741.9	  626.6	 3947.0	...
2556161	  742.2	  626.3	 3948.0	...
2556162	  742.3	  626.1	 3946.0	...
2556163	  742.9	  626.1	 3945.0	...
2556164	  743.5	  626.3	 3942.0	...
2556165	  743.9	  627.1	 3941.0	...
2556166	  743.7	  627.8	 3943.0	...
2556167	  743.4	  627.9	 3947.0	...
2556168	  743.5	  627.5	 3953.0	...
2556169	  743.6	  627.0	 3955.0	...
2556170	  743.2	  626.9	 3956.0	...
2556171	  742.6	  626.7	 3954.0	...
2556172	  742.1	  626.5	 3951.0	...
2556173	  742.0	  626.2	 3949.0	...
2556174	  742.6	  625.9	 3950.0	...
2556175	  743.2	  625.4	 3951.0	...
2556176	  743.6	  625.3	 3953.0	...
2556177	  743.2	  625.4	 3953.0	...
2556178	  742.7	  625.7	 3954.0	...
2556179	  742.3	  626.0	 3955.0	...
2556180	  742.2	  626.1	 3956.0	...
2556181	  742.1	  626.1	 3957.0	...
2556182	  742.1	  626.2	 3957.0	...
2556183	  741.6	  626.3	 3956.0	...
2556184	  741.1	  626.4	 3957.0	...
2556185	  740.6	  626.5	 3958.0	...
2556186	  740.8	  626.4	 3958.0	...
2556187	  741.1	  626.2	 3960.0	...
2556188	  741.7	  626.0	 3962.0	...
2556189	  742.3	  625.7	 3962.0	...
2556190	  743.0	  625.5	 3961.0	...
2556191	  743.2	  625.4	 3960.0	...
2556192	  743.3	  625.3	 3961.0	...
2556193	  743.5	  625.3	 3961.0	...
2556194	  743.5	  625.3	 3962.0	...
2556195	  743.6	  625.3	 3962.0	...
2556196	  743.6	  625.5	 3964.0	...
2556197	  743.8	  625.6	 3965.0	...
2556198	  744.0	  625.6	 3965.0	...
2556199	  743.8	  625.7	 3966.0	...
2556200	  743.6	  625.7	 3966.0	...
2556201	  743.3	  625.9	 3966.0	...
2556202	  743.4	  625.9	 3966.0	...
2556203	  743.5	  625.9	 3967.0	...
2556204	  743.6	  625.5	 3970.0	...
2556205	  743.7	  625.1	 3974.0	...
2556206	  743.8	  624.7	 3975.0	...
2556207	  743.8	  624.5	 3973.0	...
2556208	  743.7	  624.4	 3970.0	...
2556209	  743.6	  624.5	 3967.0	...
2556210	  743.5	  624.8	 3965.0	...
2556211	  743.4	  625.2	 3964.0	...
2556212	  743.3	  625.5	 3964.0	...
2556213	  743.2	  625.5	 3963.0	...
2556214	  743.5	  625.5	 3962.0	...
2556215	  743.8	  625.4	 3963.0	...
2556216	  744.1	  625.2	 3967.0	...
2556217	  744.2	  625.1	 3971.0	...
2556218	  744.6	  625.0	 3974.0	...
2556219	  744.9	  625.0	 3974.0	...
2556220	  744.7	  625.1	 3976.0	...
2556221	  744.1	  625.2	 3978.0	...
2556222	  743.6	  625.3	 3981.0	...
2556223	  743.6	  625.4	 3981.0	...
2556224	  743.8	  625.8	 3983.0	...
2556225	  744.0	  626.2	 3984.0	...
2556226	  744.2	  626.6	 3985.0	...
2556227	  743.8	  626.8	 3986.0	...
2556228	  743.4	  626.8	 3985.0	...
2556229	  743.0	  626.6	 3985.0	...
2556230	  743.0	  626.3	 3981.0	...
2556231	  742.9	  625.8	 3978.0	...
2556232	  742.9	  625.4	 3974.0	...
2556233	  742.9	  625.2	 3973.0	...
2556234	  743.0	  625.1	 3972.0	...
2556235	  743.1	  625.0	 3972.0	...
2556236	  743.4	  625.1	 3973.0	...
2556237	  743.6	  625.2	 3975.0	...
2556238	  743.7	  625.3	 3977.0	...
2556239	  743.7	  625.3	 3978.0	...
2556240	  743.6	  625.3	 3978.0	...
2556241	  743.9	  625.2	 3978.0	...
2556242	  744.3	  625.0	 3978.0	...
2556243	  744.6	  624.7	 3979.0	...
2556244	  744.6	  624.5	 3981.0	...
2556245	  744.5	  624.7	 3984.0	...
2556246	  744.3	  625.1	 3988.0	...
2556247	  743.9	  625.7	 3993.0	...
2556248	  743.5	  625.9	 3996.0	...
2556249	  743.3	  626.0	 3997.0	...
2556250	  742.8	  626.2	 3996.0	...
2556251	  742.2	  626.4	 3996.0	...
2556252	  741.5	  626.4	 3997.0	...
2556253	  741.3	  626.2	 3998.0	...
2556254	  741.5	  625.9	 3997.0	...
2556255	  741.8	  625.7	 3995.0	...
2556256	  742.1	  625.4	 3993.0	...
2556257	  742.1	  625.1	 3995.0	...
2556258	  742.0	  624.9	 3995.0	...
2556259	  742.2	  625.1	 3996.0	...
2556260	  742.4	  625.3	 3995.0	...
2556261	  742.6	  625.5	 3995.0	...
2556262	  742.6	  625.4	 3995.0	...
2556263	  742.5	  625.4	 3993.0	...
2556264	  742.4	  625.4	 3992.0	...
2556265	  742.2	  625.4	 3993.0	...
2556266	  742.1	  625.4	 3994.0	...
2556267	  741.9	  625.9	 3995.0	...
2556268	  741.8	  626.4	 3995.0	...
2556269	  741.8	  626.8	 3995.0	...
2556270	  742.2	  626.6	 3995.0	...
2556271	  742.7	  626.5	 3994.0	...
2556272	  743.3	  626.5	 3994.0	...
2556273	  743.6	  625.9	 3993.0	...
2556274	  743.6	  625.3	 3994.0	...
2556275	  743.2	  624.6	 3996.0	...
2556276	  742.9	  624.5	 3996.0	...
2556277	  742.8	  625.2	 3996.0	...
2556278	  742.7	  626.1	 3995.0	...
2556279	  742.4	  626.8	 3999.0	...
2556280	  741.9	  626.6	 4003.0	...
2556281	  741.5	  626.7	 4006.0	...
2556282	  741.3	  627.0	 4006.0	...
2556283	  741.3	  627.1	 4005.0	...
2556284	  741.4	  627.0	 4004.0	...
2556285	  741.4	  626.8	 4003.0	...
2556286	  741.4	  626.6	 4003.0	...
2556287	  741.2	  626.5	 4004.0	...
2556288	  741.1	  626.4	 4005.0	...
2556289	  740.6	  626.4	 4007.0	...
2556290	  740.3	  626.4	 4007.0	...
2556291	  739.8	  626.5	 4008.0	...
2556292	  739.5	  626.6	 4007.0	...
2556293	  739.3	  626.9	 4005.0	...
2556294	  739.1	  627.2	 4003.0	...
2556295	  739.0	  628.0	 4001.0	...
2556296	  738.8	  628.5	 4002.0	...
2556297	  738.6	  628.6	 4002.0	...
2556298	  738.3	  628.3	 4003.0	...
2556299	  738.1	  627.9	 4003.0	...
2556300	  738.0	  627.6	 4005.0	...
2556301	  738.1	  627.2	 4006.0	...
2556302	  738.2	  626.7	 4007.0	...
2556303	  738.2	  626.5	 4007.0	...
MSG	2556304 0000 _ Number On
2556304	  738.6	  626.1	 4006.0	...
2556305	  739.1	  625.9	 4006.0	...
2556306	  739.5	  626.0	 4005.0	...
2556307	  739.5	  626.4	 4004.0	...
2556308	  739.7	  626.7	 4003.0	...
2556309	  740.1	  626.7	 4001.0	...
2556310	  741.0	  626.7	 4000.0	...
2556311	  741.6	  626.8	 4000.0	...
2556312	  742.0	  627.0	 4001.0	...
2556313	  741.9	  627.2	 4004.0	...
2556314	  741.7	  626.9	 4005.0	...
2556315	  741.8	  626.4	 4006.0	...
2556316	  742.0	  625.8	 4005.0	...
2556317	  742.3	  625.7	 4007.0	...
2556318	  742.2	  625.6	 4009.0	...
2556319	  742.1	  625.7	 4013.0	...
2556320	  741.5	  625.9	 4014.0	...
2556321	  741.0	  626.3	 4013.0	...
2556322	  741.3	  626.6	 4012.0	...
2556323	  741.9	  626.7	 4010.0	...
2556324	  742.2	  626.5	 4011.0	...
2556325	  742.0	  626.2	 4011.0	...
2556326	  741.7	  626.1	 4011.0	...
2556327	  741.6	  626.6	 4011.0	...
2556328	  741.5	  627.2	 4010.0	...
2556329	  741.3	  627.3	 4011.0	...
2556330	  741.1	  626.8	 4012.0	...
2556331	  741.0	  626.4	 4013.0	...
2556332	  740.9	  626.0	 4015.0	...
2556333	  741.0	  626.0	 4016.0	...
2556334	  740.9	  625.8	 4013.0	...
2556335	  740.5	  626.2	 4010.0	...
2556336	  740.1	  626.6	 4006.0	...
2556337	  740.4	  627.0	 4008.0	...
2556338	  740.9	  627.1	 4010.0	...
2556339	  741.3	  627.2	 4012.0	...
2556340	  741.4	  627.4	 4012.0	...
2556341	  741.4	  627.5	 4011.0	...
2556342	  741.4	  627.6	 4010.0	...
2556343	  740.6	  627.4	 4011.0	...
2556344	  739.9	  627.2	 4012.0	...
2556345	  739.1	  627.0	 4011.0	...
2556346	  739.0	  626.8	 4010.0	...
2556347	  739.0	  626.7	 4009.0	...
2556348	  738.9	  626.7	 4008.0	...
2556349	  738.9	  626.9	 4009.0	...
2556350	  738.7	  627.1	 4010.0	...
2556351	  738.9	  627.0	 4011.0	...
2556352	  739.2	  626.9	 4007.0	...
2556353	  739.0	  626.9	 4003.0	...
2556354	  738.5	  627.0	 4002.0	...
2556355	  738.1	  627.0	 4005.0	...
2556356	  738.2	  627.0	 4008.0	...
2556357	  738.4	  626.9	 4007.0	...
2556358	  738.3	  626.9	 4005.0	...
2556359	  738.0	  626.9	 4002.0	...
2556360	  737.7	  627.0	 4002.0	...
2556361	  737.5	  627.2	 4003.0	...
2556362	  737.5	  627.3	 4005.0	...
2556363	  737.5	  627.4	 4006.0	...
2556364	  737.7	  627.6	 4006.0	...
2556365	  737.7	  627.8	 4007.0	...
2556366	  737.7	  628.1	 4007.0	...
2556367	  737.8	  628.0	 4007.0	...
2556368	  738.0	  628.0	 4008.0	...
2556369	  737.7	  628.0	 4009.0	...
2556370	  737.2	  628.2	 4006.0	...
2556371	  736.9	  628.1	 4003.0	...
2556372	  737.1	  628.0	 4001.0	...
2556373	  737.3	  627.9	 4003.0	...
2556374	  737.2	  627.9	 4004.0	...
2556375	  737.3	  627.9	 4003.0	...
2556376	  737.4	  627.7	 4001.0	...
2556377	  737.7	  627.5	 4000.0	...
2556378	  737.8	  627.2	 4001.0	...
2556379	  737.9	  626.9	 4001.0	...
2556380	  738.1	  626.8	 4001.0	...
2556381	  738.3	  626.9	 4000.0	...
2556382	  738.5	  627.2	 4000.0	...
2556383	  738.8	  627.4	 3999.0	...
2556384	  739.1	  627.5	 3998.0	...
2556385	  739.3	  627.5	 3997.0	...
2556386	  739.4	  627.5	 3996.0	...
2556387	  739.6	  627.3	 3997.0	...
2556388	  739.9	  627.1	 3997.0	...
2556389	  740.0	  626.8	 3997.0	...
2556390	  740.0	  626.7	 3997.0	...
2556391	  740.0	  627.0	 3997.0	...
2556392	  739.9	  627.5	 3996.0	...
2556393	  740.0	  627.8	 3996.0	...
2556394	  740.3	  627.6	 3996.0	...
2556395	  740.5	  627.2	 3997.0	...
2556396	  740.7	  626.8	 3995.0	...
2556397	  740.8	  626.6	 3994.0	...
2556398	  741.0	  626.7	 3993.0	...
2556399	  741.0	  626.8	 3994.0	...
2556400	  741.0	  626.7	 3994.0	...
2556401	  741.2	  626.5	 3995.0	...
2556402	  741.3	  626.3	 3995.0	...
2556403	  741.3	  626.4	 3995.0	...
2556404	  741.2	  626.4	 3994.0	...
2556405	  741.2	  626.6	 3992.0	...
2556406	  741.3	  626.6	 3991.0	...
2556407	  741.3	  626.6	 3989.0	...
2556408	  741.4	  627.0	 3989.0	...
2556409	  741.5	  627.6	 3990.0	...
2556410	  741.7	  628.5	 3990.0	...
2556411	  741.8	  628.7	 3990.0	...
2556412	  741.8	  628.3	 3989.0	...
2556413	  741.8	  627.8	 3989.0	...
2556414	  741.8	  627.4	 3988.0	...
2556415	  741.6	  627.9	 3986.0	...
2556416	  741.3	  628.4	 3984.0	...
2556417	  740.9	  628.7	 3981.0	...
2556418	  741.0	  628.8	 3979.0	...
2556419	  741.3	  628.7	 3978.0	...
2556420	  741.6	  628.6	 3979.0	...
2556421	  741.7	  628.5	 3980.0	...
2556422	  741.7	  628.6	 3979.0	...
2556423	  741.5	  628.7	 3979.0	...
2556424	  741.3	  628.0	 3980.0	...
2556425	  741.2	  627.4	 3981.0	...
2556426	  741.1	  627.1	 3981.0	...
2556427	  741.1	  627.5	 3976.0	...
2556428	  741.1	  627.9	 3971.0	...
2556429	  741.1	  628.1	 3967.0	...
2556430	  741.0	  628.1	 3967.0	...
2556431	  741.0	  627.9	 3966.0	...
2556432	  741.1	  627.6	 3965.0	...
2556433	  741.1	  627.3	 3964.0	...
2556434	  741.0	  627.6	 3963.0	...
2556435	  740.9	  627.8	 3961.0	...
2556436	  740.8	  628.1	 3960.0	...
2556437	  740.7	  628.2	 3959.0	...
2556438	  740.7	  628.3	 3959.0	...
2556439	  740.6	  628.1	 3959.0	...
2556440	  740.5	  627.8	 3960.0	...
2556441	  740.5	  627.4	 3961.0	...
2556442	  740.8	  627.3	 3962.0	...
2556443	  741.1	  627.1	 3962.0	...
2556444	  741.5	  627.0	 3961.0	...
2556445	  741.5	  627.1	 3959.0	...
2556446	  741.5	  627.2	 3955.0	...
2556447	  741.7	  627.2	 3950.0	...
2556448	  742.3	  626.8	 3946.0	...
2556449	  742.8	  626.4	 3945.0	...
2556450	  743.1	  626.4	 3946.0	...
2556451	  743.0	  626.7	 3946.0	...
2556452	  742.9	  626.9	 3949.0	...
2556453	  742.9	  626.7	 3952.0	...
2556454	  742.9	  626.5	 3953.0	...
2556455	  743.0	  626.4	 3952.0	...
2556456	  743.1	  626.4	 3950.0	...
2556457	  743.2	  626.4	 3950.0	...
2556458	  743.2	  626.5	 3949.0	...
2556459	  743.1	  626.6	 3949.0	...
2556460	  743.1	  626.7	 3951.0	...
2556461	  743.0	  626.4	 3953.0	...
2556462	  742.8	  626.2	 3955.0	...
2556463	  742.7	  626.7	 3952.0	...
2556464	  742.6	  627.3	 3950.0	...
2556465	  742.4	  628.0	 3948.0	...
2556466	  742.0	  628.0	 3946.0	...
2556467	  741.4	  628.1	 3945.0	...
2556468	  740.9	  628.2	 3944.0	...
2556469	  740.4	  628.3	 3946.0	...
2556470	  740.3	  628.4	 3947.0	...
2556471	  740.0	  628.0	 3948.0	...
2556472	  739.7	  627.6	 3947.0	...
2556473	  739.8	  627.0	 3946.0	...
2556474	  740.1	  626.8	 3943.0	...
2556475	  740.5	  626.6	 3938.0	...
2556476	  740.7	  626.9	 3933.0	...
2556477	  740.7	  627.1	 3931.0	...
2556478	  740.8	  627.2	 3932.0	...
2556479	  741.1	  627.1	 3932.0	...
2556480	  741.5	  626.9	 3932.0	...
2556481	  741.9	  626.7	 3932.0	...
2556482	  742.1	  626.6	 3929.0	...
2556483	  742.3	  626.6	 3925.0	...
2556484	  742.5	  626.6	 3921.0	...
2556485	  742.8	  626.7	 3921.0	...
2556486	  742.7	  627.0	 3921.0	...
2556487	  742.6	  627.3	 3921.0	...
2556488	  742.4	  627.3	 3923.0	...
2556489	  742.8	  626.8	 3927.0	...
2556490	  743.2	  626.3	 3931.0	...
2556491	  743.6	  625.9	 3933.0	...
2556492	  743.6	  625.9	 3932.0	...
2556493	  743.3	  625.9	 3932.0	...
2556494	  743.0	  625.6	 3932.0	...
2556495	  742.4	  625.3	 3932.0	...
2556496	  741.6	  625.1	 3932.0	...
2556497	  740.9	  625.1	 3932.0	...
2556498	  740.8	  625.0	 3930.0	...
2556499	  741.3	  625.1	 3930.0	...
2556500	  741.8	  625.7	 3930.0	...
2556501	  741.8	  626.6	 3927.0	...
2556502	  741.3	  627.2	 3923.0	...
2556503	  740.9	  627.3	 3920.0	...
2556504	  740.4	  626.5	 3919.0	...
2556505	  740.3	  625.7	 3919.0	...
2556506	  740.2	  625.1	 3919.0	...
2556507	  740.3	  625.0	 3922.0	...
2556508	  740.4	  625.6	 3925.0	...
2556509	  740.5	  626.6	 3924.0	...
2556510	  740.5	  627.6	 3920.0	...
2556511	  740.6	  628.1	 3916.0	...
2556512	  741.5	  627.8	 3918.0	...
2556513	  742.4	  627.0	 3920.0	...
2556514	  743.3	  626.0	 3922.0	...
2556515	  743.3	  625.4	 3921.0	...
2556516	  743.3	  625.4	 3919.0	...
2556517	  743.3	  625.7	 3918.0	...
2556518	  743.3	  626.0	 3917.0	...
2556519	  743.4	  626.1	 3919.0	...
2556520	  743.4	  626.0	 3921.0	...
2556521	  743.3	  626.0	 3922.0	...
2556522	  743.2	  626.1	 3922.0	...
2556523	  743.0	  626.8	 3924.0	...
2556524	  742.9	  627.9	 3927.0	...
2556525	  742.9	  628.7	 3931.0	...
2556526	  742.9	  628.8	 3932.0	...
2556527	  742.8	  628.5	 3933.0	...
2556528	  742.5	  628.3	 3934.0	...
2556529	  742.4	  628.5	 3931.0	...
2556530	  742.3	  627.8	 3927.0	...
2556531	  742.3	  627.0	 3924.0	...
2556532	  742.2	  626.1	 3925.0	...
2556533	  742.1	  626.0	 3925.0	...
2556534	  742.1	  626.0	 3927.0	...
2556535	  742.1	  625.9	 3928.0	...
2556536	  742.2	  625.9	 3929.0	...
2556537	  742.3	  625.5	 3927.0	...
2556538	  742.5	  625.2	 3926.0	...
2556539	  742.8	  625.0	 3926.0	...
2556540	  743.4	  625.0	 3924.0	...
2556541	  743.8	  625.2	 3921.0	...
2556542	  743.9	  625.3	 3919.0	...
2556543	  743.6	  625.0	 3919.0	...
2556544	  743.6	  624.5	 3922.0	...
2556545	  743.9	  624.3	 3924.0	...
2556546	  744.2	  624.5	 3925.0	...
2556547	  744.3	  624.7	 3922.0	...
2556548	  744.4	  624.8	 3920.0	...
2556549	  744.5	  624.9	 3919.0	...
2556550	  744.6	  625.1	 3920.0	...
2556551	  744.6	  625.5	 3920.0	...
2556552	  744.7	  625.9	 3918.0	...
2556553	  744.7	  625.8	 3917.0	...
2556554	  744.5	  625.7	 3915.0	...
2556555	  744.3	  625.9	 3915.0	...
2556556	  744.2	  626.3	 3915.0	...
2556557	  744.3	  626.9	 3917.0	...
2556558	  744.4	  627.1	 3918.0	...
2556559	  744.4	  627.1	 3919.0	...
2556560	  744.5	  626.8	 3920.0	...
2556561	  744.8	  626.4	 3920.0	...
2556562	  745.2	  625.9	 3920.0	...
2556563	  745.5	  625.4	 3920.0	...
2556564	  745.5	  625.0	 3920.0	...
2556565	  745.7	  625.0	 3920.0	...
2556566	  745.9	  625.1	 3921.0	...
2556567	  746.0	  625.2	 3921.0	...
2556568	  745.9	  625.3	 3921.0	...
2556569	  745.9	  625.3	 3922.0	...
2556570	  745.6	  625.3	 3923.0	...
2556571	  745.2	  625.3	 3922.0	...
2556572	  744.8	  625.3	 3920.0	...
2556573	  744.8	  625.2	 3918.0	...
2556574	  744.6	  625.3	 3918.0	...
2556575	  744.3	  625.4	 3918.0	...
2556576	  744.0	  625.6	 3917.0	...
2556577	  744.0	  625.7	 3917.0	...
2556578	  744.0	  625.4	 3921.0	...
2556579	  743.9	  625.0	 3925.0	...
2556580	  743.9	  624.6	 3929.0	...
2556581	  744.0	  624.6	 3930.0	...
2556582	  744.0	  624.6	 3930.0	...
2556583	  743.9	  624.6	 3930.0	...
2556584	  743.5	  624.7	 3929.0	...
2556585	  743.3	  625.3	 3929.0	...
2556586	  743.1	  625.9	 3932.0	...
2556587	  743.3	  626.6	 3936.0	...
2556588	  743.3	  626.6	 3934.0	...
2556589	  743.3	  626.6	 3931.0	...
2556590	  742.8	  626.5	 3930.0	...
2556591	  742.4	  626.3	 3933.0	...
2556592	  742.1	  626.1	 3936.0	...
2556593	  742.2	  625.5	 3936.0	...
2556594	  742.5	  625.1	 3936.0	...
2556595	  742.7	  624.8	 3935.0	...
2556596	  742.9	  625.0	 3933.0	...
2556597	  743.0	  625.3	 3930.0	...
2556598	  743.1	  625.0	 3929.0	...
2556599	  743.2	  624.5	 3927.0	...
2556600	  743.3	  623.9	 3927.0	...
2556601	  743.3	  623.9	 3932.0	...
2556602	  743.0	  623.8	 3937.0	...
2556603	  742.8	  623.7	 3942.0	...
2556604	  742.4	  623.8	 3940.0	...
2556605	  742.3	  624.0	 3939.0	...
2556606	  742.7	  624.1	 3937.0	...
MSG	2556607 0000 _ Number Off
2556607	  743.2	  624.1	 3937.0	...
2556608	  743.8	  624.1	 3936.0	...
2556609	  743.9	  624.2	 3934.0	...
2556610	  743.9	  624.3	 3933.0	...
2556611	  744.0	  624.4	 3934.0	...
2556612	  744.2	  624.5	 3936.0	...
2556613	  744.4	  624.5	 3938.0	...
2556614	  744.7	  624.4	 3940.0	...
2556615	  744.7	  624.3	 3942.0	...
2556616	  744.5	  624.4	 3942.0	...
2556617	  744.2	  624.5	 3943.0	...
2556618	  744.0	  624.7	 3944.0	...
2556619	  744.2	  625.0	 3944.0	...
2556620	  744.5	  625.1	 3944.0	...
2556621	  744.6	  625.2	 3944.0	...
2556622	  744.4	  625.2	 3945.0	...
2556623	  744.2	  625.2	 3946.0	...
2556624	  743.6	  625.1	 3948.0	...
2556625	  743.1	  625.1	 3948.0	...
2556626	  742.6	  625.1	 3949.0	...
2556627	  742.4	  625.1	 3949.0	...
2556628	  742.5	  625.5	 3949.0	...
2556629	  742.6	  625.8	 3949.0	...
2556630	  742.7	  626.2	 3948.0	...
2556631	  742.7	  626.3	 3947.0	...
2556632	  742.6	  625.9	 3947.0	...
2556633	  743.0	  625.3	 3947.0	...
2556634	  743.3	  624.8	 3948.0	...
2556635	  743.7	  624.7	 3948.0	...
2556636	  743.8	  624.7	 3949.0	...
2556637	  743.9	  624.7	 3951.0	...
2556638	  743.9	  624.8	 3952.0	...
2556639	  743.6	  624.9	 3952.0	...
2556640	  743.2	  625.0	 3953.0	...
2556641	  742.8	  625.0	 3953.0	...
2556642	  742.8	  625.1	 3954.0	...
2556643	  742.8	  625.2	 3955.0	...
2556644	  742.8	  625.4	 3955.0	...
2556645	  742.8	  625.4	 3956.0	...
2556646	  742.7	  625.5	 3957.0	...
2556647	  742.7	  625.6	 3959.0	...
2556648	  742.9	  625.5	 3960.0	...
2556649	  743.1	  625.4	 3961.0	...
2556650	  743.3	  625.8	 3961.0	...
2556651	  743.3	  626.7	 3961.0	...
2556652	  743.2	  627.6	 3961.0	...
2556653	  743.1	  627.9	 3961.0	...
2556654	  743.2	  627.6	 3962.0	...
2556655	  743.3	  627.3	 3962.0	...
2556656	  743.3	  627.1	 3963.0	...
2556657	  743.2	  627.0	 3963.0	...
2556658	  742.9	  626.9	 3964.0	...
2556659	  742.7	  626.9	 3968.0	...
2556660	  742.5	  627.2	 3972.0	...
2556661	  742.5	  627.2	 3977.0	...
2556662	  742.8	  627.2	 3978.0	...
2556663	  743.1	  626.9	 3978.0	...
2556664	  743.3	  626.7	 3978.0	...
2556665	  743.0	  626.7	 3981.0	...
2556666	  742.8	  626.8	 3983.0	...
2556667	  742.7	  626.6	 3983.0	...
2556668	  742.7	  626.3	 3980.0	...
2556669	  742.7	  626.5	 3979.0	...
2556670	  742.7	  627.0	 3980.0	...
2556671	  742.8	  627.3	 3982.0	...
2556672	  742.8	  627.3	 3983.0	...
2556673	  742.9	  627.5	 3983.0	...
2556674	  743.0	  628.0	 3984.0	...
2556675	  742.9	  628.3	 3985.0	...
2556676	  742.8	  627.2	 3986.0	...
2556677	  742.9	  626.0	 3985.0	...
2556678	  742.9	  625.6	 3986.0	...
2556679	  743.0	  626.4	 3986.0	...
2556680	  742.8	  627.2	 3988.0	...
2556681	  742.7	  627.2	 3989.0	...
2556682	  742.7	  627.3	 3990.0	...
2556683	  742.5	  627.1	 3991.0	...
2556684	  742.3	  626.6	 3992.0	...
2556685	  742.0	  626.1	 3994.0	...
2556686	  741.7	  625.9	 3994.0	...
2556687	  741.5	  625.9	 3996.0	...
2556688	  741.3	  625.9	 3998.0	...
2556689	  741.3	  625.9	 4000.0	...
2556690	  741.4	  626.0	 4001.0	...
2556691	  741.7	  626.0	 4001.0	...
2556692	  742.0	  626.1	 4000.0	...
2556693	  741.0	  626.4	 3998.0	...
2556694	  739.8	  626.7	 3997.0	...
2556695	  738.9	  626.9	 3997.0	...
2556696	  739.3	  627.4	 3999.0	...
2556697	  739.7	  627.9	 4000.0	...
2556698	  739.8	  628.0	 4002.0	...
2556699	  739.9	  627.6	 4004.0	...
2556700	  740.0	  627.2	 4007.0	...
2556701	  739.8	  627.3	 4010.0	...
2556702	  739.4	  627.8	 4010.0	...
2556703	  739.1	  628.3	 4012.0	...
2556704	  739.3	  628.4	 4013.0	...
2556705	  739.5	  628.1	 4015.0	...
2556706	  739.4	  627.9	 4016.0	...
2556707	  739.0	  628.3	 4017.0	...
2556708	  738.7	  628.9	 4017.0	...
2556709	  738.7	  629.3	 4016.0	...
2556710	  738.7	  629.5	 4013.0	...
2556711	  739.1	  629.7	 4013.0	...
2556712	  739.5	  630.1	 4016.0	...
2556713	  739.8	  630.5	 4020.0	...
2556714	  739.7	  630.7	 4020.0	...
2556715	  739.4	  630.8	 4020.0	...
2556716	  739.1	  630.5	 4023.0	...
2556717	  738.9	  630.0	 4026.0	...
2556718	  738.7	  629.9	 4029.0	...
2556719	  738.7	  630.3	 4029.0	...
2556720	  738.7	  630.9	 4028.0	...
2556721	  738.8	  631.2	 4028.0	...
2556722	  738.8	  631.3	 4029.0	...
2556723	  738.8	  631.1	 4031.0	...
2556724	  738.7	  631.1	 4034.0	...
2556725	  738.7	  631.2	 4036.0	...
2556726	  738.7	  631.3	 4037.0	...
2556727	  738.8	  631.2	 4038.0	...
2556728	  739.0	  631.1	 4039.0	...
2556729	  739.1	  630.9	 4040.0	...
2556730	  739.2	  630.8	 4040.0	...
2556731	  739.2	  630.7	 4039.0	...
2556732	  738.9	  630.8	 4038.0	...
2556733	  738.5	  630.8	 4038.0	...
2556734	  738.1	  630.7	 4039.0	...
2556735	  737.9	  630.6	 4040.0	...
2556736	  738.0	  630.6	 4041.0	...
2556737	  738.0	  630.6	 4040.0	...
2556738	  738.5	  630.5	 4039.0	...
2556739	  739.1	  630.3	 4042.0	...
2556740	  739.7	  630.2	 4046.0	...
2556741	  739.7	  630.2	 4050.0	...
2556742	  739.7	  630.2	 4050.0	...
2556743	  739.6	  630.0	 4050.0	...
2556744	  739.5	  629.6	 4050.0	...
2556745	  739.5	  629.3	 4052.0	...
2556746	  739.4	  629.3	 4054.0	...
2556747	  739.5	  629.7	 4055.0	...
2556748	  739.6	  630.5	 4055.0	...
2556749	  739.7	  631.2	 4055.0	...
2556750	  739.7	  631.5	 4055.0	...
2556751	  739.7	  631.3	 4054.0	...
2556752	  739.7	  631.1	 4052.0	...
2556753	  739.5	  631.1	 4051.0	...
2556754	  739.3	  631.3	 4053.0	...
2556755	  739.1	  631.3	 4057.0	...
2556756	  739.3	  631.0	 4060.0	...
2556757	  739.1	  630.8	 4063.0	...
2556758	  738.9	  630.5	 4065.0	...
2556759	  738.5	  630.6	 4065.0	...
2556760	  738.4	  630.8	 4065.0	...
2556761	  738.3	  630.9	 4065.0	...
2556762	  738.3	  630.7	 4065.0	...
2556763	  738.3	  630.6	 4066.0	...
2556764	  738.3	  630.6	 4066.0	...
2556765	  738.3	  630.8	 4066.0	...
2556766	  738.5	  631.0	 4067.0	...
2556767	  738.6	  631.1	 4068.0	...
2556768	  738.8	  631.1	 4069.0	...
2556769	  738.7	  631.2	 4069.0	...
2556770	  738.6	  631.4	 4070.0	...
2556771	  738.6	  630.8	 4071.0	...
2556772	  738.5	  630.2	 4072.0	...
2556773	  738.3	  629.6	 4071.0	...
2556774	  738.1	  629.6	 4071.0	...
2556775	  737.9	  629.7	 4073.0	...
2556776	  737.7	  629.2	 4076.0	...
2556777	  737.6	  628.7	 4079.0	...
2556778	  737.4	  628.3	 4079.0	...
2556779	  737.4	  628.9	 4079.0	...
2556780	  737.5	  629.7	 4079.0	...
2556781	  737.6	  630.4	 4081.0	...
2556782	  737.7	  630.6	 4083.0	...
2556783	  737.6	  630.8	 4083.0	...
2556784	  737.1	  631.2	 4080.0	...
2556785	  736.7	  631.5	 4080.0	...
2556786	  736.6	  631.5	 4082.0	...
2556787	  736.7	  631.5	 4085.0	...
2556788	  736.8	  631.5	 4084.0	...
2556789	  736.9	  631.5	 4083.0	...
2556790	  737.0	  631.5	 4082.0	...
2556791	  736.5	  631.2	 4083.0	...
2556792	  735.9	  630.9	 4083.0	...
2556793	  735.4	  630.8	 4084.0	...
2556794	  735.7	  631.2	 4084.0	...
2556795	  735.9	  631.6	 4086.0	...
2556796	  735.9	  631.7	 4088.0	...
2556797	  735.6	  631.8	 4089.0	...
2556798	  735.4	  631.5	 4090.0	...
2556799	  735.1	  631.3	 4091.0	...
2556800	  735.1	  630.9	 4092.0	...
2556801	  735.2	  631.0	 4093.0	...
2556802	  735.1	  631.0	 4096.0	...
2556803	  735.0	  631.1	 4098.0	...
2556804	  734.9	  631.0	 4100.0	...
2556805	  735.0	  630.9	 4101.0	...
2556806	  735.2	  630.8	 4102.0	...
2556807	  735.3	  630.8	 4103.0	...
2556808	  735.2	  631.2	 4104.0	...
2556809	  734.9	  631.6	 4104.0	...
2556810	  734.9	  632.3	 4104.0	...
2556811	  735.2	  632.5	 4104.0	...
2556812	  735.6	  632.3	 4106.0	...
2556813	  735.9	  632.0	 4107.0	...
2556814	  735.9	  631.7	 4108.0	...
2556815	  735.8	  631.7	 4107.0	...
2556816	  735.8	  631.7	 4107.0	...
2556817	  736.1	  631.9	 4107.0	...
2556818	  736.5	  632.1	 4107.0	...
MSG	2556819 0000 _ Number On
2556819	  736.9	  632.3	 4107.0	...
2556820	  737.0	  632.3	 4106.0	...
2556821	  737.0	  632.2	 4106.0	...
2556822	  737.1	  631.9	 4107.0	...
2556823	  737.2	  631.6	 4107.0	...
2556824	  737.3	  632.0	 4106.0	...
2556825	  737.5	  632.8	 4104.0	...
2556826	  737.6	  632.9	 4106.0	...
2556827	  737.6	  632.3	 4108.0	...
2556828	  737.6	  631.7	 4111.0	...
2556829	  738.0	  631.6	 4113.0	...
2556830	  738.4	  631.5	 4115.0	...
2556831	  738.9	  631.4	 4113.0	...
2556832	  739.0	  631.5	 4109.0	...
2556833	  739.2	  631.5	 4105.0	...
2556834	  739.3	  631.4	 4106.0	...
2556835	  739.4	  631.7	 4108.0	...
2556836	  738.9	  631.9	 4110.0	...
2556837	  738.3	  632.2	 4112.0	...
2556838	  738.0	  632.2	 4112.0	...
2556839	  738.2	  632.3	 4111.0	...
2556840	  737.6	  632.6	 4111.0	...
2556841	  736.9	  632.9	 4110.0	...
2556842	  736.3	  633.1	 4111.0	...
2556843	  736.5	  633.3	 4112.0	...
2556844	  736.8	  633.4	 4112.0	...
2556845	  737.1	  633.4	 4114.0	...
2556846	  737.2	  633.3	 4115.0	...
2556847	  737.2	  633.2	 4116.0	...
2556848	  737.0	  633.1	 4117.0	...
2556849	  736.8	  632.9	 4121.0	...
2556850	  736.6	  632.7	 4126.0	...
2556851	  736.6	  633.0	 4128.0	...
2556852	  736.6	  633.3	 4125.0	...
2556853	  736.7	  633.6	 4123.0	...
2556854	  736.7	  633.7	 4123.0	...
2556855	  736.7	  633.7	 4123.0	...
2556856	  736.9	  633.6	 4125.0	...
2556857	  737.0	  633.5	 4127.0	...
2556858	  737.2	  633.8	 4129.0	...
2556859	  737.3	  634.5	 4130.0	...
2556860	  737.4	  635.2	 4127.0	...
2556861	  737.4	  635.4	 4124.0	...
2556862	  737.2	  635.5	 4123.0	...
2556863	  737.2	  635.5	 4124.0	...
2556864	  737.1	  635.5	 4125.0	...
2556865	  737.5	  635.4	 4125.0	...
2556866	  737.7	  635.4	 4126.0	...
2556867	  737.9	  635.4	 4127.0	...
2556868	  737.9	  635.4	 4129.0	...
2556869	  737.5	  635.2	 4129.0	...
2556870	  737.1	  635.1	 4130.0	...
2556871	  736.7	  635.2	 4131.0	...
2556872	  736.7	  635.4	 4132.0	...
2556873	  736.7	  635.6	 4133.0	...
2556874	  736.5	  635.6	 4133.0	...
2556875	  736.0	  635.5	 4137.0	...
2556876	  735.4	  635.4	 4141.0	...
2556877	  735.2	  635.2	 4141.0	...
2556878	  735.1	  635.1	 4137.0	...
2556879	  735.1	  635.0	 4135.0	...
2556880	  735.1	  634.9	 4137.0	...
2556881	  735.2	  634.7	 4139.0	...
2556882	  735.7	  634.6	 4139.0	...
2556883	  736.6	  634.5	 4139.0	...
2556884	  737.3	  634.5	 4139.0	...
2556885	  737.6	  634.4	 4140.0	...
2556886	  737.6	  634.4	 4141.0	...
2556887	  737.1	  634.6	 4143.0	...
2556888	  736.6	  634.8	 4143.0	...
2556889	  736.2	  634.9	 4144.0	...
2556890	  736.9	  635.0	 4144.0	...
2556891	  737.6	  635.1	 4144.0	...
2556892	  738.3	  635.2	 4146.0	...
2556893	  738.3	  635.0	 4147.0	...
2556894	  738.7	  634.9	 4150.0	...
2556895	  739.0	  634.9	 4150.0	...
2556896	  739.2	  634.3	 4151.0	...
2556897	  739.2	  633.8	 4149.0	...
2556898	  739.2	  633.7	 4148.0	...
2556899	  739.3	  634.1	 4149.0	...
2556900	  739.3	  634.7	 4151.0	...
2556901	  739.1	  634.9	 4152.0	...
2556902	  738.9	  635.1	 4151.0	...
2556903	  738.8	  635.3	 4151.0	...
2556904	  738.9	  635.7	 4153.0	...
2556905	  739.1	  636.2	 4155.0	...
2556906	  739.0	  636.6	 4157.0	...
2556907	  738.8	  636.4	 4159.0	...
2556908	  738.4	  636.2	 4160.0	...
2556909	  738.1	  636.2	 4162.0	...
2556910	  738.0	  636.2	 4166.0	...
2556911	  737.7	  636.2	 4171.0	...
2556912	  737.1	  636.0	 4173.0	...
2556913	  736.4	  635.8	 4171.0	...
2556914	  735.8	  635.7	 4170.0	...
2556915	  735.5	  636.1	 4167.0	...
2556916	  735.0	  636.7	 4165.0	...
2556917	  734.6	  637.2	 4163.0	...
2556918	  734.3	  637.1	 4164.0	...
2556919	  734.4	  636.9	 4165.0	...
2556920	  734.2	  636.7	 4168.0	...
2556921	  734.1	  636.6	 4170.0	...
2556922	  734.3	  636.5	 4172.0	...
2556923	  734.8	  636.4	 4170.0	...
2556924	  735.8	  635.9	 4169.0	...
2556925	  736.4	  635.3	 4168.0	...
2556926	  737.2	  634.7	 4168.0	...
2556927	  737.5	  634.2	 4168.0	...
2556928	  737.9	  633.5	 4168.0	...
2556929	  738.4	  632.8	 4167.0	...
2556930	  738.9	  633.6	 4168.0	...
2556931	  739.2	  634.7	 4168.0	...
2556932	  739.2	  636.0	 4169.0	...
2556933	  739.2	  636.1	 4170.0	...
2556934	  738.9	  636.2	 4170.0	...
2556935	  738.6	  636.2	 4171.0	...
2556936	  738.0	  636.3	 4173.0	...
2556937	  737.1	  636.4	 4174.0	...
2556938	  736.2	  636.5	 4174.0	...
2556939	  736.3	  636.5	 4174.0	...
2556940	  737.0	  636.2	 4174.0	...
2556941	  737.3	  636.0	 4175.0	...
2556942	  737.1	  636.0	 4175.0	...
2556943	  737.4	  635.9	 4175.0	...
2556944	  738.1	  635.9	 4175.0	...
2556945	  738.8	  635.8	 4174.0	...
2556946	  739.0	  635.9	 4174.0	...
2556947	  739.5	  635.8	 4175.0	...
2556948	  739.9	  635.8	 4175.0	...
2556949	  740.2	  635.9	 4175.0	...
2556950	  740.1	  636.2	 4175.0	...
2556951	  739.9	  636.5	 4175.0	...
2556952	  739.6	  636.7	 4176.0	...
2556953	  739.3	  636.7	 4176.0	...
2556954	  738.4	  636.8	 4177.0	...
2556955	  737.8	  636.7	 4178.0	...
2556956	  737.3	  636.8	 4179.0	...
2556957	  737.4	  637.1	 4180.0	...
2556958	  737.7	  637.4	 4180.0	...
2556959	  738.1	  637.8	 4181.0	...
2556960	  738.8	  637.7	 4181.0	...
2556961	  739.3	  637.7	 4182.0	...
2556962	  740.2	  637.5	 4182.0	...
2556963	  741.0	  637.4	 4183.0	...
2556964	  741.7	  637.3	 4184.0	...
2556965	  741.8	  637.4	 4185.0	...
2556966	  741.9	  637.3	 4185.0	...
2556967	  741.9	  637.3	 4185.0	...
2556968	  741.8	  637.3	 4185.0	...
2556969	  741.0	  637.5	 4183.0	...
2556970	  740.2	  637.8	 4181.0	...
2556971	  739.5	  637.7	 4179.0	...
2556972	  739.3	  637.4	 4178.0	...
2556973	  739.2	  637.1	 4177.0	...
2556974	  739.1	  637.2	 4177.0	...
2556975	  739.2	  637.2	 4176.0	...
2556976	  739.5	  637.3	 4176.0	...
2556977	  739.7	  637.1	 4176.0	...
2556978	  740.1	  637.0	 4180.0	...
2556979	  740.1	  637.2	 4184.0	...
2556980	  740.2	  637.5	 4188.0	...
2556981	  740.1	  637.8	 4187.0	...
2556982	  739.7	  637.9	 4186.0	...
2556983	  739.3	  638.0	 4186.0	...
2556984	  739.1	  638.4	 4186.0	...
2556985	  739.3	  638.7	 4188.0	...
2556986	  739.6	  638.7	 4187.0	...
2556987	  739.9	  638.6	 4184.0	...
2556988	  740.0	  638.5	 4182.0	...
2556989	  739.6	  638.8	 4182.0	...
2556990	  739.2	  638.9	 4183.0	...
2556991	  739.2	  638.9	 4183.0	...
2556992	  739.5	  638.7	 4183.0	...
2556993	  739.9	  638.5	 4186.0	...
2556994	  739.9	  638.5	 4188.0	...
2556995	  740.3	  638.5	 4190.0	...
2556996	  740.7	  638.3	 4188.0	...
2556997	  741.1	  638.0	 4187.0	...
2556998	  741.1	  637.6	 4187.0	...
2556999	  741.0	  637.6	 4185.0	...
2557000	  740.7	  637.8	 4184.0	...
2557001	  740.4	  638.1	 4183.0	...
2557002	  740.3	  638.4	 4185.0	...
2557003	  740.3	  638.4	 4186.0	...
2557004	  740.3	  638.6	 4186.0	...
2557005	  740.3	  638.8	 4185.0	...
2557006	  740.3	  638.9	 4183.0	...
2557007	  740.3	  638.8	 4181.0	...
2557008	  740.7	  638.7	 4179.0	...
2557009	  741.3	  638.8	 4177.0	...
2557010	  742.0	  638.2	 4177.0	...
2557011	  742.1	  637.7	 4177.0	...
2557012	  742.2	  637.1	 4177.0	...
2557013	  742.3	  637.0	 4178.0	...
2557014	  742.5	  637.1	 4179.0	...
2557015	  742.7	  637.4	 4179.0	...
2557016	  742.9	  638.2	 4181.0	...
2557017	  742.9	  638.9	 4181.0	...
2557018	  742.6	  639.5	 4182.0	...
2557019	  742.4	  639.7	 4182.0	...
2557020	  742.2	  639.6	 4181.0	...
2557021	  742.1	  639.6	 4181.0	...
2557022	  741.8	  639.6	 4181.0	...
2557023	  741.5	  639.3	 4181.0	...
2557024	  741.5	  638.9	 4181.0	...
2557025	  741.6	  638.3	 4180.0	...
2557026	  741.3	  638.2	 4179.0	...
2557027	  741.0	  638.1	 4178.0	...
2557028	  740.8	  638.2	 4178.0	...
2557029	  741.1	  638.2	 4176.0	...
2557030	  741.8	  638.3	 4175.0	...
2557031	  742.6	  638.5	 4172.0	...
2557032	  743.3	  638.8	 4171.0	...
2557033	  744.0	  638.9	 4170.0	...
2557034	  744.6	  638.7	 4171.0	...
2557035	  744.9	  638.4	 4173.0	...
2557036	  744.8	  638.1	 4174.0	...
2557037	  744.8	  638.0	 4173.0	...
2557038	  744.7	  637.9	 4173.0	...
2557039	  744.8	  637.9	 4174.0	...
2557040	  744.9	  638.1	 4175.0	...
2557041	  744.7	  638.2	 4175.0	...
2557042	  744.5	  638.3	 4174.0	...
2557043	  744.3	  638.2	 4174.0	...
2557044	  744.4	  638.3	 4174.0	...
2557045	  744.2	  638.6	 4174.0	...
2557046	  743.8	  639.2	 4174.0	...
2557047	  743.5	  639.8	 4174.0	...
2557048	  743.8	  640.0	 4175.0	...
2557049	  743.9	  639.5	 4175.0	...
2557050	  744.1	  639.0	 4175.0	...
2557051	  744.1	  638.5	 4173.0	...
2557052	  744.2	  638.4	 4171.0	...
2557053	  744.3	  638.4	 4170.0	...
2557054	  744.1	  638.5	 4169.0	...
2557055	  743.8	  638.8	 4168.0	...
2557056	  743.6	  638.9	 4167.0	...
2557057	  743.4	  639.1	 4166.0	...
2557058	  743.4	  639.2	 4166.0	...
2557059	  743.5	  639.2	 4168.0	...
2557060	  743.4	  639.1	 4171.0	...
2557061	  743.4	  638.9	 4170.0	...
2557062	  743.4	  638.6	 4168.0	...
2557063	  743.8	  638.4	 4166.0	...
2557064	  744.1	  638.3	 4166.0	...
2557065	  744.3	  638.3	 4166.0	...
2557066	  744.3	  638.2	 4167.0	...
2557067	  744.3	  638.2	 4167.0	...
2557068	  744.3	  638.2	 4166.0	...
2557069	  744.4	  638.1	 4167.0	...
2557070	  744.4	  637.9	 4168.0	...
2557071	  744.4	  637.7	 4170.0	...
2557072	  744.4	  637.6	 4170.0	...
2557073	  744.4	  637.6	 4171.0	...
2557074	  744.4	  637.7	 4170.0	...
2557075	  744.4	  637.9	 4169.0	...
2557076	  744.3	  638.0	 4166.0	...
2557077	  744.3	  637.5	 4164.0	...
2557078	  745.0	  636.7	 4164.0	...
2557079	  745.6	  635.8	 4164.0	...
2557080	  746.2	  636.4	 4165.0	...
2557081	  746.1	  637.3	 4165.0	...
2557082	  745.9	  638.2	 4164.0	...
2557083	  745.9	  638.2	 4162.0	...
2557084	  745.8	  638.3	 4160.0	...
2557085	  745.6	  638.3	 4159.0	...
2557086	  745.5	  638.3	 4159.0	...
2557087	  745.4	  638.1	 4160.0	...
2557088	  745.3	  637.9	 4160.0	...
2557089	  745.2	  637.4	 4160.0	...
2557090	  745.1	  636.7	 4159.0	...
2557091	  745.3	  635.9	 4159.0	...
2557092	  745.6	  635.2	 4158.0	...
2557093	  746.0	  634.9	 4157.0	...
2557094	  745.9	  634.8	 4157.0	...
2557095	  746.1	  634.7	 4157.0	...
2557096	  746.3	  634.7	 4157.0	...
2557097	  746.4	  634.9	 4158.0	...
2557098	  746.3	  635.4	 4159.0	...
2557099	  746.2	  636.2	 4158.0	...
2557100	  746.0	  637.0	 4157.0	...
2557101	  745.9	  637.5	 4156.0	...
2557102	  745.8	  637.6	 4157.0	...
2557103	  745.6	  637.7	 4159.0	...
2557104	  745.3	  637.9	 4160.0	...
2557105	  745.1	  638.0	 4162.0	...
2557106	  745.1	  638.1	 4162.0	...
2557107	  745.2	  638.5	 4162.0	...
2557108	  745.2	  638.8	 4161.0	...
2557109	  745.2	  639.1	 4161.0	...
2557110	  745.0	  639.1	 4162.0	...
2557111	  744.9	  639.1	 4164.0	...
2557112	  744.8	  639.3	 4167.0	...
2557113	  744.7	  639.5	 4166.0	...
2557114	  744.7	  639.5	 4164.0	...
2557115	  744.8	  639.2	 4162.0	...
2557116	  744.8	  638.8	 4162.0	...
2557117	  744.7	  638.5	 4161.0	...
2557118	  744.8	  638.2	 4161.0	...
2557119	  744.9	  638.0	 4161.0	...
2557120	  745.1	  638.1	 4162.0	...
2557121	  745.1	  638.5	 4162.0	...
MSG	2557122 0000 _ Number Off
2557122	  745.5	  638.8	 4161.0	...
2557123	  745.8	  638.7	 4159.0	...
2557124	  745.9	  638.3	 4158.0	...
2557125	  745.6	  637.9	 4157.0	...
2557126	  745.3	  637.9	 4157.0	...
2557127	  745.4	  637.8	 4157.0	...
2557128	  745.6	  637.2	 4158.0	...
2557129	  746.0	  636.6	 4160.0	...
2557130	  746.6	  635.9	 4162.0	...
2557131	  747.0	  635.4	 4163.0	...
2557132	  747.2	  634.9	 4164.0	...
2557133	  747.4	  634.4	 4165.0	...
2557134	  747.7	  634.7	 4167.0	...
2557135	  748.1	  635.0	 4169.0	...
2557136	  748.4	  635.3	 4167.0	...
2557137	  748.7	  635.4	 4164.0	...
2557138	  748.8	  635.7	 4161.0	...
2557139	  748.7	  635.9	 4161.0	...
2557140	  748.6	  635.9	 4161.0	...
2557141	  748.6	  635.8	 4161.0	...
2557142	  748.6	  635.7	 4161.0	...
2557143	  748.4	  635.6	 4162.0	...
2557144	  748.3	  635.5	 4164.0	...
2557145	  748.3	  635.4	 4167.0	...
2557146	  748.3	  635.4	 4171.0	...
2557147	  748.3	  635.3	 4175.0	...
2557148	  748.3	  635.2	 4176.0	...
2557149	  748.2	  635.1	 4173.0	...
2557150	  748.2	  634.8	 4169.0	...
2557151	  747.8	  634.9	 4166.0	...
2557152	  747.3	  635.0	 4165.0	...
2557153	  746.9	  635.2	 4164.0	...
2557154	  746.9	  635.0	 4165.0	...
2557155	  747.0	  634.8	 4165.0	...
2557156	  747.2	  635.5	 4165.0	...
2557157	  747.2	  636.4	 4164.0	...
2557158	  747.5	  637.1	 4164.0	...
2557159	  747.7	  636.8	 4163.0	...
2557160	  748.0	  636.4	 4163.0	...
2557161	  748.7	  635.9	 4162.0	...
2557162	  749.3	  635.3	 4163.0	...
2557163	  750.0	  634.7	 4163.0	...
2557164	  749.9	  634.4	 4163.0	...
2557165	  750.4	  634.3	 4160.0	...
2557166	  751.1	  634.3	 4157.0	...
2557167	  751.4	  633.8	 4158.0	...
2557168	  750.6	  633.3	 4161.0	...
2557169	  749.8	  633.9	 4166.0	...
2557170	  749.2	  634.7	 4168.0	...
2557171	  748.9	  635.5	 4170.0	...
2557172	  749.0	  635.1	 4171.0	...
2557173	  749.1	  634.6	 4171.0	...
2557174	  749.1	  634.2	 4171.0	...
2557175	  749.1	  634.8	 4172.0	...
2557176	  749.1	  635.7	 4172.0	...
2557177	  748.9	  635.6	 4172.0	...
2557178	  748.6	  634.7	 4171.0	...
2557179	  748.8	  634.0	 4170.0	...
2557180	  749.3	  634.2	 4168.0	...
2557181	  749.7	  634.4	 4167.0	...
2557182	  750.0	  634.4	 4167.0	...
2557183	  750.3	  634.3	 4167.0	...
2557184	  750.5	  634.2	 4167.0	...
2557185	  750.6	  634.4	 4167.0	...
2557186	  751.1	  634.6	 4167.0	...
2557187	  751.6	  634.8	 4167.0	...
2557188	  751.6	  634.9	 4168.0	...
2557189	  751.0	  635.0	 4168.0	...
2557190	  750.5	  635.1	 4167.0	...
2557191	  750.7	  635.2	 4166.0	...
2557192	  750.8	  635.4	 4167.0	...
2557193	  750.8	  635.5	 4169.0	...
2557194	  750.6	  635.6	 4170.0	...
2557195	  750.3	  635.6	 4168.0	...
2557196	  750.3	  635.9	 4166.0	...
2557197	  750.3	  636.1	 4165.0	...
2557198	  750.4	  636.3	 4165.0	...
2557199	  750.3	  636.2	 4164.0	...
2557200	  750.2	  635.9	 4164.0	...
2557201	  749.9	  635.7	 4165.0	...
2557202	  749.5	  635.6	 4166.0	...
2557203	  749.2	  635.7	 4168.0	...
2557204	  749.1	  635.8	 4171.0	...
2557205	  749.4	  635.7	 4173.0	...
2557206	  750.0	  635.5	 4172.0	...
2557207	  750.5	  635.2	 4172.0	...
2557208	  750.9	  635.1	 4172.0	...
2557209	  751.0	  635.1	 4172.0	...
2557210	  750.9	  635.1	 4171.0	...
2557211	  750.6	  635.2	 4170.0	...
2557212	  750.2	  635.3	 4172.0	...
2557213	  750.1	  635.4	 4173.0	...
2557214	  750.1	  635.3	 4175.0	...
2557215	  750.1	  635.2	 4175.0	...
2557216	  749.8	  634.6	 4176.0	...
2557217	  749.5	  634.1	 4178.0	...
2557218	  749.3	  633.7	 4180.0	...
2557219	  748.9	  633.8	 4178.0	...
2557220	  748.5	  633.9	 4176.0	...
2557221	  748.2	  634.0	 4174.0	...
2557222	  748.3	  633.9	 4174.0	...
2557223	  748.6	  633.8	 4176.0	...
2557224	  748.7	  633.8	 4178.0	...
2557225	  748.8	  633.8	 4180.0	...
2557226	  748.8	  633.5	 4179.0	...
2557227	  748.9	  633.3	 4179.0	...
2557228	  748.9	  633.2	 4179.0	...
2557229	  748.9	  633.4	 4180.0	...
2557230	  748.9	  633.5	 4180.0	...
2557231	  748.9	  633.4	 4180.0	...
2557232	  749.0	  633.4	 4180.0	...
2557233	  749.3	  633.3	 4180.0	...
2557234	  749.5	  633.1	 4180.0	...
2557235	  749.6	  633.0	 4180.0	...
2557236	  749.7	  632.8	 4179.0	...
2557237	  749.7	  632.4	 4179.0	...
2557238	  749.6	  632.0	 4180.0	...
2557239	  749.5	  631.5	 4182.0	...
2557240	  749.8	  631.4	 4183.0	...
2557241	  750.2	  631.3	 4184.0	...
2557242	  750.6	  631.2	 4185.0	...
2557243	  750.6	  631.1	 4186.0	...
2557244	  750.6	  630.9	 4187.0	...
2557245	  750.6	  630.9	 4189.0	...
2557246	  750.4	  630.9	 4190.0	...
2557247	  750.2	  630.8	 4192.0	...
2557248	  749.8	  630.8	 4193.0	...
2557249	  749.7	  630.9	 4193.0	...
2557250	  749.9	  630.9	 4193.0	...
2557251	  750.2	  631.0	 4193.0	...
2557252	  750.0	  631.0	 4195.0	...
2557253	  749.5	  631.1	 4197.0	...
2557254	  749.0	  631.3	 4197.0	...
2557255	  748.9	  631.6	 4195.0	...
2557256	  749.0	  631.9	 4193.0	...
2557257	  749.3	  632.2	 4193.0	...
2557258	  749.6	  632.1	 4194.0	...
2557259	  749.6	  632.1	 4195.0	...
2557260	  749.8	  632.0	 4199.0	...
2557261	  749.9	  632.0	 4202.0	...
2557262	  749.8	  632.0	 4206.0	...
2557263	  749.7	  632.0	 4206.0	...
2557264	  749.5	  632.6	 4206.0	...
2557265	  749.1	  633.3	 4206.0	...
2557266	  748.7	  634.0	 4205.0	...
2557267	  748.0	  633.8	 4203.0	...
2557268	  747.8	  633.3	 4202.0	...
2557269	  747.6	  633.0	 4202.0	...
2557270	  747.5	  632.8	 4202.0	...
2557271	  747.4	  632.8	 4202.0	...
2557272	  747.3	  632.9	 4204.0	...
2557273	  747.2	  633.0	 4206.0	...
2557274	  746.9	  633.0	 4208.0	...
2557275	  746.7	  633.0	 4208.0	...
2557276	  746.6	  633.0	 4210.0	...
2557277	  747.1	  633.0	 4212.0	...
2557278	  747.5	  633.1	 4214.0	...
2557279	  747.8	  633.2	 4214.0	...
2557280	  747.9	  633.1	 4214.0	...
2557281	  747.9	  632.7	 4214.0	...
2557282	  747.8	  632.4	 4214.0	...
2557283	  747.8	  632.1	 4216.0	...
2557284	  747.8	  631.3	 4219.0	...
2557285	  747.5	  630.5	 4223.0	...
2557286	  747.1	  629.7	 4222.0	...
2557287	  746.8	  629.6	 4220.0	...
2557288	  746.8	  630.1	 4216.0	...
2557289	  747.0	  630.9	 4215.0	...
2557290	  747.3	  631.6	 4217.0	...
2557291	  747.4	  631.5	 4220.0	...
2557292	  747.4	  631.6	 4220.0	...
2557293	  747.6	  631.6	 4216.0	...
2557294	  748.3	  631.6	 4213.0	...
2557295	  749.1	  631.8	 4211.0	...
2557296	  749.5	  632.1	 4210.0	...
2557297	  749.4	  632.6	 4210.0	...
2557298	  749.2	  632.6	 4213.0	...
2557299	  749.4	  631.9	 4217.0	...
2557300	  749.7	  631.3	 4218.0	...
2557301	  749.9	  630.7	 4221.0	...
2557302	  749.9	  630.9	 4223.0	...
2557303	  749.9	  630.8	 4225.0	...
2557304	  749.8	  630.6	 4226.0	...
2557305	  749.7	  630.0	 4227.0	...
2557306	  749.7	  629.4	 4227.0	...
2557307	  749.7	  629.0	 4227.0	...
2557308	  749.9	  628.6	 4226.0	...
2557309	  750.1	  628.3	 4226.0	...
2557310	  750.3	  628.6	 4226.0	...
2557311	  750.0	  629.1	 4225.0	...
2557312	  749.9	  630.0	 4224.0	...
2557313	  749.7	  630.2	 4220.0	...
2557314	  749.5	  630.5	 4217.0	...
2557315	  749.3	  630.4	 4214.0	...
2557316	  749.1	  630.1	 4213.0	...
2557317	  749.3	  629.7	 4213.0	...
2557318	  749.6	  629.3	 4213.0	...
2557319	  749.6	  629.2	 4215.0	...
2557320	  749.6	  629.1	 4217.0	...
2557321	  749.5	  628.8	 4221.0	...
2557322	  749.3	  628.4	 4224.0	...
2557323	  749.2	  628.0	 4227.0	...
2557324	  749.0	  627.9	 4228.0	...
2557325	  748.8	  627.9	 4229.0	...
2557326	  748.5	  627.9	 4229.0	...
2557327	  748.4	  627.9	 4229.0	...
2557328	  748.3	  628.0	 4227.0	...
2557329	  748.3	  628.0	 4222.0	...
2557330	  748.4	  628.0	 4219.0	...
2557331	  747.9	  628.3	 4217.0	...
2557332	  747.4	  628.6	 4218.0	...
2557333	  746.9	  628.8	 4218.0	...
2557334	  747.0	  628.7	 4218.0	...
2557335	  747.0	  628.7	 4218.0	...
2557336	  746.9	  628.6	 4219.0	...
2557337	  746.7	  628.6	 4219.0	...
2557338	  746.5	  628.5	 4224.0	...
2557339	  746.3	  627.9	 4228.0	...
2557340	  746.1	  627.4	 4233.0	...
2557341	  746.0	  626.7	 4232.0	...
2557342	  746.1	  626.5	 4231.0	...
2557343	  746.2	  627.0	 4226.0	...
2557344	  746.5	  627.5	 4221.0	...
2557345	  746.7	  628.1	 4218.0	...
2557346	  746.7	  628.0	 4218.0	...
2557347	  746.6	  628.0	 4218.0	...
2557348	  746.6	  627.9	 4220.0	...
2557349	  746.6	  627.9	 4221.0	...
2557350	  746.5	  628.1	 4221.0	...
2557351	  746.3	  628.2	 4223.0	...
2557352	  746.3	  628.1	 4226.0	...
2557353	  746.4	  627.9	 4228.0	...
2557354	  746.8	  627.7	 4227.0	...
2557355	  747.0	  627.2	 4229.0	...
2557356	  747.1	  626.9	 4230.0	...
2557357	  747.4	  626.6	 4232.0	...
2557358	  747.9	  626.5	 4232.0	...
2557359	  748.5	  626.4	 4232.0	...
2557360	  748.6	  626.3	 4233.0	...
2557361	  748.6	  626.2	 4233.0	...
2557362	  748.3	  626.1	 4229.0	...
2557363	  747.9	  626.1	 4224.0	...
2557364	  747.8	  626.2	 4224.0	...
2557365	  747.9	  626.4	 4228.0	...
2557366	  748.1	  626.6	 4235.0	...
2557367	  748.2	  626.4	 4237.0	...
2557368	  748.3	  625.9	 4238.0	...
2557369	  748.4	  625.3	 4236.0	...
2557370	  748.6	  625.0	 4233.0	...
2557371	  748.9	  624.8	 4233.0	...
2557372	  748.9	  624.7	 4230.0	...
2557373	  748.9	  624.6	 4227.0	...
2557374	  748.9	  624.6	 4224.0	...
2557375	  748.9	  625.1	 4224.0	...
2557376	  748.7	  625.7	 4225.0	...
2557377	  748.5	  626.3	 4226.0	...
2557378	  748.2	  626.3	 4225.0	...
2557379	  748.0	  626.7	 4224.0	...
2557380	  747.9	  627.3	 4224.0	...
2557381	  747.8	  628.0	 4224.0	...
2557382	  747.8	  627.2	 4223.0	...
2557383	  747.7	  626.0	 4222.0	...
2557384	  747.5	  624.9	 4222.0	...
2557385	  747.2	  624.8	 4224.0	...
2557386	  746.9	  624.5	 4225.0	...
2557387	  746.5	  624.1	 4227.0	...
2557388	  746.2	  623.7	 4228.0	...
2557389	  746.6	  624.0	 4229.0	...
2557390	  747.1	  624.4	 4229.0	...
2557391	  747.7	  625.0	 4229.0	...
2557392	  747.8	  625.2	 4230.0	...
2557393	  748.1	  625.3	 4230.0	...
2557394	  748.2	  625.2	 4228.0	...
2557395	  748.4	  625.4	 4224.0	...
2557396	  748.2	  625.9	 4219.0	...
2557397	  748.2	  626.4	 4216.0	...
2557398	  748.5	  626.7	 4216.0	...
2557399	  748.8	  626.7	 4215.0	...
2557400	  749.6	  626.0	 4215.0	...
2557401	  750.0	  625.3	 4214.0	...
2557402	  750.5	  624.4	 4213.0	...
2557403	  750.6	  624.2	 4213.0	...
2557404	  750.7	  624.0	 4212.0	...
2557405	  750.4	  624.1	 4212.0	...
2557406	  750.0	  624.2	 4212.0	...
2557407	  749.6	  624.4	 4213.0	...
2557408	  749.6	  624.6	 4215.0	...
2557409	  749.7	  624.7	 4215.0	...
2557410	  749.3	  625.0	 4213.0	...
2557411	  748.9	  625.5	 4210.0	...
2557412	  748.4	  626.0	 4210.0	...
2557413	  748.2	  626.4	 4212.0	...
2557414	  748.2	  626.4	 4213.0	...
2557415	  748.2	  626.3	 4211.0	...
2557416	  748.3	  626.1	 4208.0	...
2557417	  748.3	  625.8	 4207.0	...
2557418	  748.4	  625.5	 4206.0	...
2557419	  748.4	  625.2	 4207.0	...
2557420	  748.8	  624.6	 4208.0	...
2557421	  749.1	  624.2	 4209.0	...
2557422	  749.4	  624.0	 4208.0	...
2557423	  749.3	  624.1	 4210.0	...
2557424	  749.2	  623.9	 4212.0	...
2557425	  749.1	  623.8	 4213.0	...
2557426	  748.9	  623.5	 4211.0	...
2557427	  748.3	  623.5	 4208.0	...
2557428	  747.7	  623.4	 4204.0	...
2557429	  747.2	  623.5	 4204.0	...
2557430	  747.2	  623.6	 4204.0	...
2557431	  747.3	  623.5	 4205.0	...
2557432	  747.5	  623.4	 4206.0	...
2557433	  747.4	  623.3	 4206.0	...
2557434	  747.4	  623.7	 4202.0	...
2557435	  747.4	  624.1	 4199.0	...
2557436	  747.4	  624.8	 4197.0	...
2557437	  747.8	  625.1	 4197.0	...
2557438	  748.3	  625.0	 4198.0	...
2557439	  749.0	  624.6	 4198.0	...
2557440	  749.3	  624.4	 4199.0	...
2557441	  749.6	  625.0	 4196.0	...
2557442	  749.6	  625.7	 4193.0	...
2557443	  749.5	  626.2	 4190.0	...
2557444	  749.6	  626.1	 4191.0	...
2557445	  749.7	  626.5	 4192.0	...
2557446	  749.2	  626.9	 4191.0	...
2557447	  748.7	  627.1	 4190.0	...
2557448	  748.1	  626.8	 4189.0	...
2557449	  748.0	  626.3	 4185.0	...
2557450	  747.9	  625.7	 4182.0	...
2557451	  747.7	  625.3	 4178.0	...
2557452	  747.4	  625.5	 4179.0	...
2557453	  747.1	  625.9	 4179.0	...
2557454	  747.1	  625.9	 4180.0	...
2557455	  747.3	  625.5	 4180.0	...
2557456	  747.4	  625.4	 4180.0	...
2557457	  747.4	  625.9	 4180.0	...
2557458	  747.5	  626.4	 4179.0	...
2557459	  747.9	  626.4	 4175.0	...
2557460	  748.3	  626.4	 4172.0	...
2557461	  748.5	  626.4	 4169.0	...
2557462	  748.4	  626.1	 4168.0	...
2557463	  748.7	  625.7	 4166.0	...
2557464	  749.0	  625.4	 4162.0	...
2557465	  749.3	  625.2	 4159.0	...
2557466	  749.8	  624.8	 4157.0	...
2557467	  750.2	  624.3	 4157.0	...
2557468	  750.0	  624.0	 4156.0	...
2557469	  749.2	  624.3	 4156.0	...
2557470	  748.4	  624.7	 4155.0	...
2557471	  748.3	  624.8	 4153.0	...
2557472	  748.3	  624.6	 4151.0	...
2557473	  748.6	  625.2	 4149.0	...
2557474	  748.8	  625.9	 4149.0	...
2557475	  748.8	  626.7	 4148.0	...
2557476	  748.5	  626.5	 4148.0	...
2557477	  748.7	  625.9	 4147.0	...
2557478	  749.2	  625.3	 4148.0	...
2557479	  750.0	  624.9	 4148.0	...
2557480	  750.3	  624.9	 4149.0	...
2557481	  750.7	  625.5	 4148.0	...
2557482	  750.8	  626.2	 4144.0	...
2557483	  750.9	  626.8	 4141.0	...
2557484	  751.1	  626.8	 4139.0	...
2557485	  751.3	  626.6	 4140.0	...
2557486	  751.5	  626.3	 4138.0	...
2557487	  751.5	  626.2	 4135.0	...
2557488	  751.5	  625.9	 4132.0	...
2557489	  751.6	  625.5	 4131.0	...
2557490	  751.8	  625.2	 4132.0	...
2557491	  751.7	  625.3	 4132.0	...
2557492	  751.4	  625.5	 4132.0	...
2557493	  751.2	  625.5	 4131.0	...
2557494	  751.2	  625.3	 4131.0	...
2557495	  751.1	  625.3	 4130.0	...
2557496	  750.9	  625.4	 4129.0	...
2557497	  750.8	  625.5	 4128.0	...
2557498	  750.7	  625.5	 4128.0	...
2557499	  750.6	  625.8	 4127.0	...
2557500	  750.6	  626.7	 4126.0	...
2557501	  750.4	  627.6	 4125.0	...
2557502	  750.4	  628.3	 4122.0	...
2557503	  750.4	  628.3	 4120.0	...
2557504	  750.4	  628.3	 4118.0	...
2557505	  750.4	  627.9	 4117.0	...
2557506	  750.3	  627.5	 4117.0	...
2557507	  750.2	  627.2	 4117.0	...
2557508	  750.4	  627.4	 4116.0	...
2557509	  750.5	  627.7	 4113.0	...
2557510	  750.6	  627.8	 4110.0	...
2557511	  750.4	  627.6	 4109.0	...
2557512	  750.4	  627.3	 4110.0	...
2557513	  750.4	  626.9	 4112.0	...
2557514	  750.1	  626.7	 4113.0	...
2557515	  749.9	  626.4	 4111.0	...
2557516	  749.5	  626.4	 4107.0	...
2557517	  749.5	  627.0	 4103.0	...
2557518	  749.5	  627.5	 4102.0	...
2557519	  749.8	  628.0	 4101.0	...
2557520	  750.2	  627.9	 4100.0	...
2557521	  751.0	  627.7	 4099.0	...
2557522	  751.6	  627.5	 4099.0	...
2557523	  752.0	  627.3	 4099.0	...
2557524	  752.2	  627.2	 4099.0	...
2557525	  752.4	  627.2	 4096.0	...
2557526	  752.7	  628.2	 4093.0	...
2557527	  752.8	  629.3	 4088.0	...
2557528	  752.6	  630.3	 4085.0	...
2557529	  752.3	  630.4	 4083.0	...
2557530	  751.9	  630.6	 4084.0	...
2557531	  751.7	  630.6	 4083.0	...
2557532	  751.5	  630.6	 4082.0	...
2557533	  751.3	  630.5	 4080.0	...
2557534	  751.2	  630.0	 4079.0	...
2557535	  751.3	  629.4	 4078.0	...
2557536	  751.4	  628.8	 4078.0	...
2557537	  751.6	  628.7	 4078.0	...
2557538	  751.7	  628.1	 4079.0	...
2557539	  751.8	  627.4	 4080.0	...
2557540	  752.0	  626.8	 4080.0	...
2557541	  751.9	  626.6	 4079.0	...
2557542	  751.8	  626.6	 4078.0	...
2557543	  752.5	  626.4	 4077.0	...
2557544	  753.5	  626.3	 4077.0	...
2557545	  754.5	  626.3	 4076.0	...
2557546	  754.8	  626.4	 4074.0	...
2557547	  755.1	  626.3	 4073.0	...
2557548	  755.3	  626.0	 4072.0	...
2557549	  755.4	  625.6	 4073.0	...
2557550	  755.2	  625.8	 4073.0	...
2557551	  755.0	  626.2	 4072.0	...
2557552	  754.3	  626.6	 4069.0	...
2557553	  754.1	  626.6	 4067.0	...
2557554	  753.8	  626.7	 4066.0	...
2557555	  753.2	  627.4	 4062.0	...
2557556	  752.6	  628.1	 4058.0	...
2557557	  751.4	  629.0	 4053.0	...
2557558	  750.9	  629.2	 4052.0	...
2557559	  750.7	  629.4	 4051.0	...
2557560	  751.0	  629.5	 4050.0	...
2557561	  751.4	  629.5	 4052.0	...
2557562	  751.7	  629.5	 4054.0	...
2557563	  752.7	  629.2	 4056.0	...
2557564	  753.6	  628.4	 4055.0	...
2557565	  754.0	  627.7	 4055.0	...
2557566	  753.7	  627.2	 4056.0	...
2557567	  753.8	  627.1	 4057.0	...
2557568	  754.3	  627.4	 4058.0	...
2557569	  754.0	  628.0	 4057.0	...
2557570	  753.2	  628.6	 4052.0	...
2557571	  752.2	  628.7	 4047.0	...
2557572	  751.7	  628.5	 4042.0	...
2557573	  751.3	  628.4	 4042.0	...
2557574	  751.1	  628.5	 4039.0	...
2557575	  751.3	  629.0	 4037.0	...
2557576	  751.6	  629.5	 4034.0	...
2557577	  752.0	  629.6	 4034.0	...
2557578	  752.6	  629.5	 4034.0	...
2557579	  753.2	  629.6	 4034.0	...
2557580	  753.6	  629.6	 4034.0	...
2557581	  753.7	  629.6	 4033.0	...
2557582	  753.8	  629.5	 4029.0	...
2557583	  753.5	  629.6	 4023.0	...
2557584	  752.7	  629.6	 4017.0	...
2557585	  752.0	  629.8	 4019.0	...
2557586	  751.8	  629.8	 4022.0	...
2557587	  752.0	  629.9	 4024.0	...
2557588	  752.8	  629.8	 4023.0	...
2557589	  753.5	  629.3	 4023.0	...
2557590	  754.3	  628.6	 4023.0	...
2557591	  754.6	  628.1	 4024.0	...
2557592	  754.9	  628.1	 4024.0	...
2557593	  755.0	  628.1	 4024.0	...
2557594	  755.0	  628.1	 4023.0	...
2557595	  754.9	  628.0	 4022.0	...
2557596	  754.5	  628.0	 4020.0	...
2557597	  754.0	  628.4	 4019.0	...
2557598	  753.7	  628.9	 4020.0	...
2557599	  753.7	  629.5	 4020.0	...
2557600	  754.0	  629.5	 4021.0	...
2557601	  754.2	  629.2	 4023.0	...
2557602	  754.4	  628.8	 4025.0	...
2557603	  754.9	  628.3	 4024.0	...
2557604	  755.6	  628.3	 4020.0	...
2557605	  756.2	  628.3	 4016.0	...
2557606	  755.9	  628.6	 4014.0	...
2557607	  755.6	  628.9	 4013.0	...
2557608	  755.3	  629.0	 4012.0	...
2557609	  755.3	  629.0	 4012.0	...
2557610	  755.4	  628.9	 4013.0	...
2557611	  754.9	  628.8	 4013.0	...
2557612	  754.3	  628.2	 4012.0	...
2557613	  753.5	  627.7	 4009.0	...
2557614	  753.3	  627.7	 4007.0	...
2557615	  753.1	  628.2	 4006.0	...
2557616	  753.1	  628.5	 4006.0	...
2557617	  753.0	  627.8	 4007.0	...
2557618	  753.8	  627.0	 4007.0	...
2557619	  754.7	  626.5	 4007.0	...
2557620	  755.2	  626.4	 4005.0	...
2557621	  754.7	  626.7	 4002.0	...
2557622	  754.3	  626.7	 4000.0	...
2557623	  754.3	  626.7	 3999.0	...
2557624	  754.2	  626.5	 3999.0	...
2557625	  753.9	  626.5	 3999.0	...
2557626	  753.6	  626.7	 3998.0	...
2557627	  753.1	  626.9	 3996.0	...
2557628	  752.4	  627.1	 3994.0	...
2557629	  751.8	  627.3	 3991.0	...
2557630	  751.6	  627.9	 3992.0	...
2557631	  751.6	  628.5	 3992.0	...
2557632	  751.8	  629.1	 3992.0	...
2557633	  752.0	  629.1	 3992.0	...
2557634	  752.2	  629.0	 3991.0	...
2557635	  752.3	  628.7	 3989.0	...
2557636	  752.5	  628.5	 3987.0	...
2557637	  753.1	  628.4	 3987.0	...
2557638	  753.5	  628.3	 3987.0	...
2557639	  753.8	  628.3	 3988.0	...
2557640	  754.0	  627.7	 3989.0	...
2557641	  754.4	  627.1	 3989.0	...
2557642	  755.1	  626.4	 3990.0	...
2557643	  755.7	  626.5	 3990.0	...
2557644	  756.2	  626.5	 3992.0	...
2557645	  756.3	  626.9	 3994.0	...
2557646	  756.1	  627.3	 3995.0	...
2557647	  755.6	  627.3	 3995.0	...
2557648	  755.1	  626.9	 3995.0	...
2557649	  754.9	  626.8	 3995.0	...
2557650	  754.9	  627.4	 3995.0	...
2557651	  754.7	  628.0	 3995.0	...
2557652	  754.4	  628.4	 3996.0	...
2557653	  754.1	  628.6	 3996.0	...
2557654	  754.0	  628.7	 3995.0	...
2557655	  753.9	  628.7	 3993.0	...
2557656	  754.1	  628.7	 3991.0	...
2557657	  754.2	  628.6	 3990.0	...
2557658	  754.2	  628.8	 3988.0	...
2557659	  753.9	  629.0	 3986.0	...
2557660	  753.6	  628.4	 3985.0	...
2557661	  753.5	  627.5	 3987.0	...
2557662	  753.5	  627.0	 3988.0	...
2557663	  753.7	  627.4	 3987.0	...
2557664	  753.7	  627.5	 3986.0	...
2557665	  753.7	  627.1	 3986.0	...
2557666	  753.6	  626.6	 3987.0	...
2557667	  753.6	  626.4	 3985.0	...
2557668	  753.6	  626.4	 3983.0	...
2557669	  753.6	  626.4	 3980.0	...
2557670	  752.7	  626.5	 3978.0	...
2557671	  751.7	  626.7	 3979.0	...
2557672	  750.8	  626.9	 3981.0	...
2557673	  751.0	  626.9	 3982.0	...
2557674	  751.1	  627.3	 3981.0	...
2557675	  751.2	  627.8	 3980.0	...
2557676	  752.0	  628.1	 3980.0	...
2557677	  752.8	  627.9	 3981.0	...
2557678	  753.6	  627.8	 3981.0	...
2557679	  753.3	  628.0	 3981.0	...
2557680	  753.1	  628.2	 3982.0	...
2557681	  752.9	  628.5	 3983.0	...
2557682	  753.0	  628.4	 3983.0	...
2557683	  753.1	  628.4	 3983.0	...
2557684	  753.1	  628.4	 3982.0	...
2557685	  753.1	  628.3	 3980.0	...
2557686	  753.2	  627.9	 3979.0	...
2557687	  753.5	  627.4	 3979.0	...
2557688	  753.8	  626.9	 3979.0	...
2557689	  754.0	  626.9	 3979.0	...
2557690	  754.0	  627.0	 3980.0	...
2557691	  754.0	  627.0	 3980.0	...
2557692	  754.0	  626.9	 3979.0	...
2557693	  754.1	  626.4	 3975.0	...
2557694	  754.1	  625.9	 3972.0	...
2557695	  754.2	  625.7	 3971.0	...
2557696	  754.3	  625.9	 3972.0	...
2557697	  754.4	  625.8	 3972.0	...
2557698	  754.2	  625.7	 3971.0	...
2557699	  754.0	  625.5	 3972.0	...
2557700	  754.6	  625.9	 3972.0	...
2557701	  755.5	  626.2	 3972.0	...
2557702	  756.4	  626.5	 3973.0	...
2557703	  756.5	  626.5	 3974.0	...
2557704	  756.5	  626.5	 3976.0	...
2557705	  756.6	  626.5	 3976.0	...
2557706	  756.6	  626.3	 3979.0	...
2557707	  756.5	  626.1	 3982.0	...
2557708	  756.4	  626.3	 3985.0	...
2557709	  756.3	  626.7	 3985.0	...
2557710	  756.3	  627.1	 3984.0	...
2557711	  756.2	  627.2	 3985.0	...
2557712	  756.0	  627.5	 3985.0	...
2557713	  755.4	  627.7	 3983.0	...
2557714	  754.8	  627.6	 3980.0	...
2557715	  754.5	  627.4	 3975.0	...
2557716	  754.6	  627.0	 3973.0	...
2557717	  754.5	  627.0	 3970.0	...
2557718	  754.2	  627.3	 3970.0	...
2557719	  754.0	  627.7	 3972.0	...
2557720	  754.2	  627.2	 3974.0	...
2557721	  754.5	  626.5	 3975.0	...
2557722	  754.8	  625.9	 3973.0	...
2557723	  754.8	  625.9	 3970.0	...
2557724	  754.9	  625.8	 3968.0	...
2557725	  754.9	  625.8	 3968.0	...
2557726	  756.0	  625.6	 3968.0	...
2557727	  757.1	  625.4	 3968.0	...
2557728	  758.1	  625.2	 3969.0	...
2557729	  757.9	  625.3	 3970.0	...
2557730	  757.5	  625.2	 3972.0	...
2557731	  756.9	  625.3	 3971.0	...
2557732	  756.4	  625.4	 3969.0	...
2557733	  756.1	  625.5	 3967.0	...
2557734	  755.9	  625.5	 3967.0	...
2557735	  755.6	  625.5	 3966.0	...
2557736	  755.3	  625.6	 3967.0	...
2557737	  755.2	  625.7	 3967.0	...
2557738	  754.9	  625.8	 3967.0	...
2557739	  754.7	  625.6	 3968.0	...
2557740	  754.7	  625.1	 3970.0	...
2557741	  754.8	  624.5	 3971.0	...
2557742	  755.5	  623.9	 3972.0	...
2557743	  756.0	  623.6	 3973.0	...
2557744	  756.6	  623.4	 3973.0	...
2557745	  756.6	  623.2	 3973.0	...
2557746	  756.7	  623.3	 3972.0	...
2557747	  756.8	  623.6	 3970.0	...
2557748	  756.9	  623.9	 3966.0	...
2557749	  756.3	  623.9	 3964.0	...
2557750	  755.6	  623.8	 3963.0	...
2557751	  754.7	  623.7	 3964.0	...
2557752	  754.4	  623.7	 3965.0	...
2557753	  754.1	  623.8	 3965.0	...
2557754	  754.5	  623.8	 3965.0	...
2557755	  754.8	  623.9	 3965.0	...
2557756	  755.2	  623.9	 3965.0	...
2557757	  755.3	  624.0	 3965.0	...
2557758	  755.8	  623.8	 3964.0	...
2557759	  756.3	  623.4	 3962.0	...
2557760	  756.6	  623.0	 3962.0	...
2557761	  756.6	  622.8	 3963.0	...
2557762	  756.3	  622.9	 3964.0	...
2557763	  755.6	  623.1	 3965.0	...
2557764	  754.7	  623.3	 3965.0	...
2557765	  754.3	  623.1	 3965.0	...
2557766	  754.3	  622.6	 3965.0	...
2557767	  754.9	  622.0	 3965.0	...
2557768	  756.3	  622.0	 3965.0	...
2557769	  757.4	  622.1	 3966.0	...
2557770	  758.1	  622.3	 3966.0	...
2557771	  758.2	  622.4	 3966.0	...
2557772	  758.3	  622.3	 3968.0	...
2557773	  758.5	  622.2	 3969.0	...
2557774	  758.5	  622.3	 3968.0	...
2557775	  757.9	  622.5	 3965.0	...
2557776	  757.3	  623.0	 3962.0	...
2557777	  757.0	  623.4	 3961.0	...
2557778	  757.3	  623.8	 3961.0	...
2557779	  757.5	  623.1	 3959.0	...
2557780	  757.4	  622.3	 3958.0	...
2557781	  757.3	  621.8	 3959.0	...
2557782	  757.1	  622.2	 3960.0	...
2557783	  757.6	  621.9	 3962.0	...
2557784	  758.2	  621.2	 3964.0	...
2557785	  758.8	  620.5	 3967.0	...
2557786	  758.6	  620.5	 3966.0	...
2557787	  758.3	  621.2	 3963.0	...
2557788	  757.9	  622.0	 3959.0	...
2557789	  757.6	  622.6	 3958.0	...
2557790	  757.3	  622.1	 3958.0	...
2557791	  757.2	  621.5	 3958.0	...
2557792	  757.2	  621.3	 3961.0	...
2557793	  757.2	  621.2	 3964.0	...
2557794	  757.4	  621.2	 3965.0	...
2557795	  757.6	  621.2	 3963.0	...
2557796	  757.7	  621.2	 3962.0	...
2557797	  757.9	  621.1	 3964.0	...
2557798	  758.1	  620.5	 3966.0	...
2557799	  758.3	  619.9	 3965.0	...
2557800	  758.4	  619.4	 3964.0	...
2557801	  758.4	  619.7	 3962.0	...
2557802	  758.5	  620.1	 3961.0	...
2557803	  759.4	  620.3	 3959.0	...
EFIX R   2553643	2557803	4161	  747.1	  634.1	   3736
SSACC R  2557804
2557804	  761.2	  620.5	 3957.0	...
2557805	  763.3	  620.8	 3956.0	...
2557806	  766.2	  621.0	 3958.0	...
2557807	  769.1	  620.8	 3959.0	...
2557808	  772.6	  620.4	 3957.0	...
2557809	  775.2	  620.0	 3955.0	...
2557810	  777.7	  619.5	 3954.0	...
2557811	  779.8	  618.5	 3953.0	...
2557812	  781.3	  617.6	 3953.0	...
2557813	  782.9	  616.6	 3952.0	...
2557814	  784.2	  616.1	 3948.0	...
ESACC R  2557804	2557814	11	  761.2	  620.5	  784.2	  616.1	   0.50	     53
SFIX R   2557815
2557815	  785.7	  615.2	 3944.0	...
2557816	  786.6	  614.5	 3941.0	...
2557817	  787.3	  613.9	 3941.0	...
2557818	  787.5	  613.3	 3942.0	...
2557819	  787.5	  612.8	 3943.0	...
2557820	  786.7	  612.5	 3941.0	...
2557821	  785.7	  612.8	 3940.0	...
2557822	  784.2	  613.3	 3940.0	...
2557823	  783.1	  613.8	 3941.0	...
2557824	  780.8	  614.2	 3944.0	...
2557825	  778.6	  614.3	 3947.0	...
2557826	  776.1	  613.6	 3952.0	...
2557827	  774.4	  612.6	 3954.0	...
2557828	  772.7	  611.5	 3956.0	...
2557829	  771.5	  610.4	 3955.0	...
2557830	  771.1	  609.5	 3952.0	...
2557831	  771.3	  608.6	 3950.0	...
2557832	  771.8	  608.4	 3948.0	...
2557833	  772.1	  608.3	 3946.0	...
2557834	  773.0	  608.1	 3944.0	...
2557835	  773.6	  608.0	 3944.0	...
2557836	  774.3	  608.2	 3944.0	...
2557837	  774.3	  608.6	 3944.0	...
2557838	  774.3	  609.7	 3945.0	...
2557839	  774.3	  610.3	 3947.0	...
2557840	  774.4	  611.0	 3948.0	...
2557841	  774.4	  611.2	 3945.0	...
2557842	  774.9	  611.4	 3942.0	...
2557843	  775.4	  611.5	 3943.0	...
2557844	  775.3	  611.4	 3947.0	...
2557845	  774.8	  611.4	 3951.0	...
2557846	  774.3	  611.6	 3951.0	...
2557847	  774.2	  611.4	 3950.0	...
2557848	  774.0	  611.2	 3948.0	...
2557849	  773.8	  611.0	 3946.0	...
2557850	  773.7	  611.1	 3947.0	...
2557851	  773.7	  611.1	 3949.0	...
2557852	  774.2	  610.9	 3951.0	...
2557853	  774.7	  610.8	 3950.0	...
2557854	  775.2	  610.8	 3950.0	...
2557855	  775.7	  610.7	 3950.0	...
2557856	  776.2	  610.7	 3950.0	...
2557857	  776.9	  610.7	 3946.0	...
2557858	  777.2	  610.4	 3942.0	...
2557859	  777.4	  610.1	 3943.0	...
2557860	  777.1	  610.0	 3948.0	...
2557861	  776.7	  610.1	 3952.0	...
2557862	  776.3	  610.1	 3952.0	...
2557863	  776.4	  610.5	 3954.0	...
2557864	  776.4	  611.0	 3956.0	...
2557865	  776.3	  611.5	 3959.0	...
2557866	  776.4	  611.6	 3956.0	...
2557867	  776.7	  611.7	 3953.0	...
2557868	  777.0	  611.7	 3950.0	...
2557869	  777.0	  611.8	 3950.0	...
2557870	  776.9	  612.2	 3951.0	...
2557871	  776.7	  612.3	 3951.0	...
2557872	  776.7	  612.0	 3951.0	...
2557873	  776.7	  611.5	 3951.0	...
2557874	  776.4	  611.1	 3951.0	...
2557875	  776.0	  611.1	 3951.0	...
2557876	  775.7	  611.1	 3951.0	...
2557877	  775.7	  610.9	 3951.0	...
2557878	  775.7	  610.7	 3951.0	...
2557879	  775.9	  610.4	 3951.0	...
2557880	  775.9	  610.3	 3952.0	...
2557881	  776.0	  610.2	 3954.0	...
[truncated: 4,293,605 more chars]
