# Supplementary material for: With an eye on uncertainty: Modelling pupillary responses to environmental volatility
Source: PLoS Comput Biol. 2019 Jul 5;15(7):e1007126. doi: 10.1371/journal.pcbi.1007126 (PMC6636765; doi:10.1371/journal.pcbi.1007126)
Supplement: S2 Data — Zip file containing the pupillometry data for participant 2. (ZIP) [file pcbi.1007126.s002.zip › P2/trial14.asc]

** CONVERTED FROM C:\Users\tparr\Documents\PVR\P2_0712\trial14.edf using edfapi 3.1 Win32 Nov 24 2009 on Thu Dec 07 19:12:19 2017
** DATE: Thu Dec  7 17:42:59 2017
** TYPE: EDF_FILE BINARY EVENT SAMPLE TAGGED
** VERSION: EYELINK II 1
** SOURCE: EYELINK CL
** EYELINK II CL v4.48 Nov 25 2009
** CAMERA: EyeLink CL Version 1.4 Sensor=BHA
** SERIAL NUMBER: CL1-AAD42
** CAMERA_CONFIG: AAD42140.SCD
**

MSG	2263636 RECCFG CR 1000 2 0 R
MSG	2263636 ELCLCFG MTABLER
MSG	2263636 GAZE_COORDS 0.00 0.00 1599.00 1199.00
MSG	2263636 THRESHOLDS R 108 243
MSG	2263636 ELCL_PROC CENTROID (3)
MSG	2263636 ELCL_PCR_PARAM 5 3.0
START	2263637 	RIGHT	SAMPLES	EVENTS
PRESCALER	1
VPRESCALER	1
PUPIL	AREA
EVENTS	GAZE	RIGHT	RATE	1000.00	TRACKING	CR	FILTER	2
SAMPLES	GAZE	RIGHT	RATE	1000.00	TRACKING	CR	FILTER	2
MSG	2263637 !MODE RECORD CR 1000 2 0 R
2263637	  757.7	  696.0	 3300.0	...
INPUT	2263637	127
2263638	  758.5	  695.7	 3292.0	...
2263639	  758.5	  695.7	 3285.0	...
2263640	  758.5	  695.4	 3280.0	...
2263641	  758.4	  695.0	 3279.0	...
2263642	  758.4	  695.2	 3279.0	...
2263643	  758.0	  695.8	 3279.0	...
SFIX R   2263644
2263644	  757.7	  696.4	 3279.0	...
2263645	  757.4	  696.5	 3279.0	...
2263646	  757.5	  696.5	 3279.0	...
2263647	  757.6	  696.6	 3279.0	...
2263648	  757.7	  696.7	 3274.0	...
2263649	  758.0	  696.8	 3270.0	...
2263650	  758.1	  696.9	 3267.0	...
2263651	  758.3	  697.0	 3267.0	...
2263652	  758.3	  697.0	 3268.0	...
2263653	  758.2	  697.0	 3268.0	...
2263654	  757.9	  696.9	 3269.0	...
2263655	  758.0	  696.8	 3269.0	...
2263656	  758.7	  696.9	 3266.0	...
2263657	  759.4	  697.2	 3263.0	...
2263658	  759.6	  697.4	 3259.0	...
2263659	  759.3	  696.8	 3259.0	...
2263660	  759.1	  696.2	 3259.0	...
2263661	  759.1	  696.0	 3260.0	...
2263662	  759.0	  696.3	 3259.0	...
2263663	  759.1	  697.2	 3259.0	...
2263664	  758.8	  697.8	 3259.0	...
2263665	  758.5	  698.4	 3258.0	...
2263666	  758.3	  698.3	 3254.0	...
2263667	  758.3	  698.3	 3250.0	...
2263668	  758.3	  698.2	 3245.0	...
2263669	  758.2	  697.7	 3241.0	...
2263670	  758.1	  697.2	 3238.0	...
2263671	  757.9	  697.2	 3235.0	...
2263672	  757.8	  697.6	 3235.0	...
2263673	  757.9	  698.7	 3234.0	...
2263674	  758.0	  699.4	 3234.0	...
2263675	  758.0	  700.2	 3234.0	...
2263676	  757.9	  700.1	 3234.0	...
2263677	  757.8	  699.5	 3234.0	...
2263678	  758.2	  698.7	 3231.0	...
2263679	  758.8	  698.2	 3229.0	...
2263680	  759.4	  698.0	 3226.0	...
2263681	  759.7	  698.0	 3227.0	...
2263682	  759.7	  698.5	 3228.0	...
2263683	  759.6	  699.0	 3229.0	...
2263684	  759.4	  699.6	 3228.0	...
2263685	  759.7	  699.6	 3226.0	...
2263686	  760.1	  699.6	 3224.0	...
2263687	  760.4	  699.1	 3223.0	...
2263688	  760.2	  698.6	 3220.0	...
2263689	  760.0	  698.2	 3217.0	...
2263690	  759.8	  698.4	 3215.0	...
2263691	  759.6	  698.8	 3215.0	...
2263692	  759.4	  699.6	 3216.0	...
2263693	  759.2	  700.4	 3217.0	...
2263694	  759.1	  700.9	 3217.0	...
2263695	  759.4	  700.2	 3217.0	...
2263696	  759.8	  699.2	 3216.0	...
2263697	  760.1	  698.2	 3214.0	...
2263698	  760.1	  697.9	 3211.0	...
2263699	  759.7	  697.7	 3210.0	...
2263700	  758.8	  699.0	 3209.0	...
2263701	  758.0	  700.4	 3209.0	...
2263702	  757.7	  701.8	 3209.0	...
2263703	  757.8	  701.8	 3209.0	...
2263704	  758.4	  701.7	 3208.0	...
2263705	  759.0	  701.5	 3206.0	...
2263706	  759.5	  700.8	 3201.0	...
2263707	  759.4	  699.8	 3197.0	...
2263708	  759.4	  698.6	 3195.0	...
2263709	  758.8	  698.1	 3195.0	...
2263710	  758.1	  698.1	 3196.0	...
2263711	  757.6	  698.8	 3199.0	...
2263712	  757.6	  699.7	 3202.0	...
2263713	  757.5	  700.6	 3201.0	...
2263714	  757.3	  701.1	 3198.0	...
2263715	  757.7	  701.1	 3196.0	...
2263716	  758.4	  700.9	 3195.0	...
2263717	  758.5	  700.4	 3193.0	...
2263718	  757.7	  699.4	 3191.0	...
EFIX R   2263644	2263718	75	  758.7	  698.6	   3232
SSACC R  2263719
2263719	  755.9	  698.5	 3193.0	...
2263720	  754.2	  697.1	 3195.0	...
2263721	  751.2	  696.7	 3194.0	...
2263722	  748.1	  697.3	 3186.0	...
2263723	  744.4	  698.9	 3179.0	...
2263724	  740.7	  700.2	 3175.0	...
2263725	  737.2	  700.3	 3177.0	...
2263726	  734.1	  699.9	 3183.0	...
2263727	  731.7	  698.8	 3189.0	...
2263728	  730.3	  697.7	 3193.0	...
2263729	  729.4	  696.3	 3196.0	...
2263730	  729.4	  695.7	 3196.0	...
ESACC R  2263719	2263730	12	  755.9	  698.5	  729.4	  695.7	   0.57	     62
SFIX R   2263731
2263731	  729.9	  694.2	 3195.0	...
2263732	  730.4	  693.4	 3192.0	...
2263733	  731.1	  692.8	 3190.0	...
2263734	  731.7	  693.3	 3188.0	...
2263735	  732.8	  693.9	 3187.0	...
2263736	  734.7	  694.2	 3186.0	...
2263737	  737.2	  694.2	 3184.0	...
2263738	  739.2	  694.9	 3181.0	...
2263739	  740.1	  695.6	 3178.0	...
2263740	  740.0	  696.2	 3177.0	...
2263741	  739.9	  696.4	 3175.0	...
2263742	  739.8	  696.6	 3175.0	...
2263743	  739.8	  696.6	 3176.0	...
2263744	  739.9	  696.4	 3177.0	...
2263745	  739.9	  696.2	 3177.0	...
2263746	  739.8	  696.5	 3175.0	...
2263747	  739.6	  696.9	 3173.0	...
2263748	  739.2	  697.3	 3172.0	...
2263749	  739.0	  697.2	 3172.0	...
2263750	  739.0	  697.0	 3171.0	...
2263751	  739.5	  696.6	 3170.0	...
2263752	  739.9	  696.6	 3169.0	...
2263753	  740.2	  696.7	 3168.0	...
2263754	  740.0	  696.8	 3167.0	...
2263755	  739.8	  696.7	 3165.0	...
2263756	  739.3	  696.5	 3164.0	...
2263757	  738.7	  696.5	 3163.0	...
2263758	  738.2	  696.7	 3161.0	...
2263759	  738.1	  696.8	 3158.0	...
2263760	  738.4	  697.0	 3157.0	...
2263761	  738.7	  697.3	 3159.0	...
2263762	  738.6	  697.3	 3161.0	...
2263763	  738.4	  696.9	 3162.0	...
2263764	  738.3	  696.5	 3162.0	...
2263765	  738.2	  696.3	 3162.0	...
2263766	  738.0	  696.1	 3161.0	...
2263767	  737.9	  696.0	 3161.0	...
2263768	  738.0	  695.8	 3158.0	...
2263769	  738.3	  695.9	 3154.0	...
2263770	  738.4	  696.0	 3151.0	...
2263771	  738.1	  695.5	 3152.0	...
2263772	  737.7	  694.5	 3154.0	...
2263773	  737.6	  693.5	 3154.0	...
2263774	  737.5	  693.1	 3153.0	...
2263775	  737.4	  693.1	 3153.0	...
2263776	  737.4	  693.2	 3154.0	...
2263777	  737.2	  693.2	 3149.0	...
2263778	  737.1	  692.8	 3144.0	...
2263779	  737.3	  692.4	 3142.0	...
2263780	  737.7	  692.6	 3144.0	...
2263781	  738.2	  693.3	 3147.0	...
2263782	  737.8	  694.2	 3147.0	...
2263783	  737.2	  694.5	 3147.0	...
2263784	  736.7	  694.8	 3147.0	...
2263785	  736.1	  694.8	 3145.0	...
2263786	  735.6	  694.7	 3144.0	...
2263787	  735.2	  694.6	 3142.0	...
2263788	  735.4	  693.9	 3141.0	...
2263789	  735.5	  693.3	 3139.0	...
2263790	  735.5	  692.7	 3137.0	...
2263791	  735.8	  692.6	 3137.0	...
2263792	  736.3	  692.9	 3137.0	...
2263793	  736.9	  693.1	 3136.0	...
2263794	  736.5	  693.7	 3136.0	...
2263795	  735.9	  693.9	 3136.0	...
2263796	  735.2	  694.2	 3137.0	...
2263797	  735.2	  693.8	 3135.0	...
2263798	  735.2	  693.4	 3134.0	...
2263799	  735.3	  692.9	 3132.0	...
2263800	  736.3	  692.7	 3130.0	...
2263801	  737.2	  693.0	 3129.0	...
2263802	  738.2	  693.2	 3128.0	...
2263803	  738.4	  693.6	 3126.0	...
2263804	  738.4	  693.5	 3123.0	...
2263805	  738.2	  693.6	 3121.0	...
2263806	  738.0	  693.8	 3118.0	...
2263807	  738.2	  693.9	 3119.0	...
2263808	  738.3	  693.9	 3121.0	...
2263809	  738.4	  692.9	 3123.0	...
2263810	  738.4	  691.9	 3123.0	...
2263811	  738.5	  690.8	 3119.0	...
2263812	  738.5	  690.8	 3116.0	...
2263813	  738.6	  691.1	 3114.0	...
2263814	  738.6	  691.9	 3115.0	...
2263815	  738.1	  692.8	 3117.0	...
2263816	  737.5	  693.1	 3117.0	...
2263817	  737.0	  692.9	 3118.0	...
2263818	  737.1	  692.5	 3115.0	...
2263819	  737.1	  692.4	 3112.0	...
2263820	  737.5	  692.1	 3109.0	...
2263821	  737.9	  691.8	 3109.0	...
2263822	  738.6	  691.5	 3108.0	...
2263823	  738.7	  691.2	 3107.0	...
2263824	  738.8	  691.0	 3109.0	...
2263825	  738.8	  690.7	 3111.0	...
2263826	  739.1	  690.4	 3113.0	...
2263827	  739.4	  690.3	 3113.0	...
2263828	  739.8	  690.2	 3113.0	...
2263829	  739.8	  690.2	 3112.0	...
2263830	  739.9	  690.1	 3109.0	...
2263831	  740.0	  690.3	 3106.0	...
2263832	  739.7	  690.8	 3102.0	...
2263833	  738.9	  691.4	 3101.0	...
2263834	  738.0	  691.1	 3099.0	...
2263835	  738.4	  690.1	 3099.0	...
2263836	  739.3	  689.0	 3100.0	...
2263837	  740.2	  688.4	 3100.0	...
2263838	  740.2	  688.5	 3101.0	...
2263839	  740.1	  688.6	 3100.0	...
2263840	  740.1	  688.7	 3100.0	...
2263841	  740.1	  688.9	 3097.0	...
2263842	  740.2	  689.5	 3095.0	...
2263843	  740.2	  690.0	 3093.0	...
2263844	  740.1	  690.4	 3095.0	...
2263845	  740.2	  690.3	 3097.0	...
2263846	  740.3	  689.3	 3098.0	...
2263847	  740.4	  688.1	 3098.0	...
2263848	  740.4	  686.7	 3099.0	...
2263849	  740.5	  686.3	 3101.0	...
2263850	  740.8	  686.0	 3099.0	...
2263851	  741.1	  686.2	 3096.0	...
2263852	  741.4	  686.1	 3093.0	...
2263853	  741.4	  686.0	 3094.0	...
2263854	  741.5	  686.7	 3094.0	...
2263855	  741.4	  687.5	 3094.0	...
2263856	  741.3	  688.3	 3094.0	...
2263857	  741.1	  688.6	 3094.0	...
2263858	  741.2	  688.8	 3093.0	...
2263859	  741.5	  689.0	 3093.0	...
2263860	  741.8	  689.0	 3092.0	...
2263861	  741.9	  688.8	 3092.0	...
2263862	  741.9	  688.6	 3092.0	...
2263863	  741.8	  688.5	 3092.0	...
2263864	  741.4	  688.6	 3092.0	...
2263865	  741.2	  688.7	 3092.0	...
2263866	  741.1	  688.5	 3091.0	...
2263867	  741.0	  688.3	 3090.0	...
2263868	  740.8	  688.3	 3090.0	...
2263869	  741.1	  688.3	 3090.0	...
2263870	  741.5	  688.3	 3091.0	...
2263871	  741.9	  688.2	 3092.0	...
2263872	  741.9	  688.5	 3093.0	...
2263873	  742.0	  688.7	 3093.0	...
2263874	  742.1	  688.6	 3093.0	...
2263875	  742.3	  688.0	 3093.0	...
2263876	  742.8	  687.3	 3094.0	...
2263877	  743.1	  686.4	 3095.0	...
2263878	  743.3	  685.7	 3096.0	...
2263879	  743.3	  685.0	 3097.0	...
2263880	  743.0	  684.8	 3097.0	...
2263881	  742.8	  684.6	 3098.0	...
2263882	  742.5	  684.5	 3098.0	...
2263883	  742.5	  684.6	 3097.0	...
2263884	  742.5	  684.9	 3097.0	...
2263885	  742.6	  685.3	 3096.0	...
2263886	  742.6	  685.8	 3096.0	...
2263887	  742.1	  686.2	 3096.0	...
2263888	  741.6	  687.0	 3097.0	...
2263889	  741.2	  687.6	 3099.0	...
2263890	  741.4	  687.9	 3100.0	...
2263891	  741.5	  687.8	 3100.0	...
2263892	  741.5	  687.7	 3100.0	...
2263893	  741.4	  686.9	 3099.0	...
2263894	  741.3	  686.1	 3098.0	...
2263895	  741.3	  686.2	 3098.0	...
2263896	  741.3	  687.7	 3099.0	...
2263897	  741.5	  689.1	 3100.0	...
2263898	  742.1	  689.2	 3100.0	...
2263899	  742.8	  688.4	 3100.0	...
2263900	  743.2	  687.6	 3100.0	...
2263901	  743.0	  687.6	 3101.0	...
2263902	  742.7	  687.9	 3101.0	...
2263903	  742.6	  688.4	 3101.0	...
2263904	  742.5	  689.0	 3102.0	...
2263905	  742.4	  689.4	 3101.0	...
2263906	  742.3	  689.5	 3099.0	...
2263907	  742.2	  689.1	 3098.0	...
2263908	  742.1	  688.7	 3098.0	...
2263909	  741.9	  688.3	 3098.0	...
2263910	  741.9	  688.3	 3098.0	...
2263911	  742.1	  689.3	 3099.0	...
2263912	  742.1	  690.3	 3098.0	...
2263913	  742.1	  691.3	 3099.0	...
2263914	  742.1	  691.1	 3100.0	...
2263915	  742.4	  690.7	 3101.0	...
2263916	  742.6	  690.2	 3101.0	...
2263917	  742.8	  689.9	 3102.0	...
2263918	  742.9	  689.6	 3104.0	...
2263919	  742.9	  689.4	 3104.0	...
2263920	  742.7	  689.5	 3104.0	...
2263921	  742.5	  689.7	 3103.0	...
2263922	  742.8	  689.7	 3102.0	...
2263923	  743.4	  689.6	 3102.0	...
2263924	  743.9	  688.7	 3101.0	...
2263925	  743.9	  687.9	 3100.0	...
2263926	  743.6	  687.6	 3101.0	...
2263927	  743.3	  688.4	 3102.0	...
2263928	  742.9	  689.1	 3105.0	...
2263929	  743.1	  689.4	 3106.0	...
2263930	  743.2	  689.5	 3105.0	...
2263931	  743.2	  688.9	 3104.0	...
2263932	  743.1	  688.3	 3102.0	...
2263933	  743.2	  689.0	 3102.0	...
2263934	  743.4	  690.3	 3102.0	...
2263935	  743.5	  691.5	 3100.0	...
2263936	  743.6	  691.8	 3099.0	...
2263937	  743.6	  692.0	 3099.0	...
2263938	  743.6	  691.8	 3100.0	...
2263939	  743.5	  691.4	 3100.0	...
2263940	  743.5	  690.9	 3100.0	...
2263941	  743.6	  690.8	 3098.0	...
2263942	  743.7	  690.9	 3097.0	...
2263943	  743.6	  691.3	 3096.0	...
2263944	  743.5	  691.9	 3096.0	...
2263945	  743.3	  692.2	 3097.0	...
2263946	  742.8	  692.7	 3100.0	...
2263947	  742.5	  693.3	 3102.0	...
2263948	  742.5	  693.9	 3103.0	...
2263949	  742.7	  694.0	 3104.0	...
2263950	  743.0	  693.9	 3104.0	...
2263951	  743.3	  693.5	 3105.0	...
2263952	  743.6	  693.2	 3106.0	...
2263953	  743.6	  693.1	 3107.0	...
2263954	  743.8	  693.2	 3104.0	...
2263955	  743.8	  693.4	 3103.0	...
2263956	  743.6	  693.5	 3102.0	...
2263957	  743.4	  693.5	 3105.0	...
2263958	  743.2	  693.6	 3109.0	...
2263959	  743.2	  694.0	 3111.0	...
2263960	  743.1	  694.6	 3112.0	...
2263961	  742.5	  695.3	 3109.0	...
2263962	  741.9	  695.8	 3107.0	...
2263963	  741.3	  696.4	 3107.0	...
2263964	  741.2	  697.1	 3108.0	...
2263965	  741.4	  697.7	 3107.0	...
2263966	  741.8	  697.7	 3106.0	...
2263967	  742.9	  697.5	 3105.0	...
2263968	  743.7	  697.0	 3105.0	...
2263969	  744.0	  696.8	 3106.0	...
2263970	  743.7	  697.0	 3106.0	...
2263971	  743.6	  697.6	 3106.0	...
2263972	  743.7	  698.0	 3105.0	...
2263973	  743.8	  698.2	 3105.0	...
2263974	  743.7	  698.4	 3105.0	...
2263975	  743.6	  698.4	 3106.0	...
2263976	  743.6	  698.8	 3107.0	...
2263977	  743.6	  699.3	 3107.0	...
2263978	  743.7	  699.7	 3108.0	...
2263979	  743.6	  698.4	 3108.0	...
2263980	  743.6	  697.2	 3110.0	...
2263981	  743.5	  697.2	 3113.0	...
2263982	  743.5	  698.4	 3115.0	...
2263983	  743.5	  699.5	 3110.0	...
2263984	  743.4	  699.5	 3105.0	...
2263985	  743.2	  699.2	 3101.0	...
2263986	  742.9	  698.9	 3102.0	...
2263987	  742.6	  699.2	 3103.0	...
2263988	  742.5	  699.7	 3104.0	...
2263989	  742.5	  700.1	 3103.0	...
2263990	  742.3	  700.1	 3102.0	...
2263991	  742.2	  700.1	 3102.0	...
2263992	  742.1	  700.1	 3102.0	...
2263993	  742.1	  700.1	 3103.0	...
2263994	  742.2	  701.1	 3103.0	...
2263995	  742.2	  702.1	 3103.0	...
2263996	  742.5	  703.0	 3103.0	...
2263997	  742.6	  702.7	 3104.0	...
2263998	  742.8	  701.7	 3103.0	...
2263999	  742.7	  701.0	 3102.0	...
2264000	  742.3	  700.4	 3102.0	...
2264001	  741.9	  700.8	 3099.0	...
2264002	  741.5	  701.2	 3098.0	...
2264003	  741.5	  702.0	 3097.0	...
2264004	  741.5	  702.7	 3099.0	...
2264005	  741.5	  703.2	 3100.0	...
2264006	  741.5	  703.2	 3101.0	...
2264007	  741.6	  703.7	 3102.0	...
2264008	  741.3	  704.2	 3103.0	...
2264009	  741.0	  704.9	 3103.0	...
2264010	  740.6	  705.1	 3103.0	...
2264011	  740.5	  704.3	 3102.0	...
2264012	  740.4	  703.5	 3103.0	...
2264013	  740.3	  702.8	 3104.0	...
2264014	  740.4	  703.5	 3106.0	...
2264015	  740.5	  704.9	 3105.0	...
2264016	  740.7	  706.1	 3105.0	...
2264017	  740.7	  706.2	 3105.0	...
2264018	  740.6	  705.8	 3105.0	...
2264019	  740.6	  705.3	 3103.0	...
2264020	  740.8	  705.0	 3101.0	...
2264021	  741.0	  704.7	 3099.0	...
2264022	  741.1	  704.5	 3098.0	...
2264023	  740.9	  704.5	 3097.0	...
2264024	  740.8	  704.5	 3096.0	...
2264025	  740.7	  704.6	 3096.0	...
2264026	  741.0	  704.7	 3097.0	...
2264027	  741.2	  704.9	 3097.0	...
2264028	  741.3	  704.9	 3100.0	...
2264029	  741.2	  705.0	 3103.0	...
2264030	  740.8	  705.0	 3105.0	...
2264031	  740.2	  705.4	 3103.0	...
2264032	  739.6	  705.8	 3102.0	...
2264033	  739.4	  706.2	 3102.0	...
2264034	  739.4	  706.2	 3101.0	...
2264035	  739.6	  706.2	 3101.0	...
2264036	  739.6	  705.5	 3101.0	...
2264037	  739.8	  704.7	 3099.0	...
2264038	  739.9	  704.1	 3098.0	...
2264039	  739.7	  704.1	 3098.0	...
2264040	  739.4	  704.9	 3099.0	...
2264041	  739.1	  705.9	 3097.0	...
2264042	  739.1	  707.1	 3095.0	...
2264043	  739.2	  707.6	 3093.0	...
2264044	  739.3	  707.2	 3094.0	...
2264045	  739.5	  706.5	 3096.0	...
2264046	  739.5	  705.8	 3097.0	...
2264047	  739.5	  705.9	 3097.0	...
2264048	  739.4	  706.5	 3096.0	...
2264049	  739.4	  707.2	 3095.0	...
2264050	  739.4	  707.8	 3092.0	...
2264051	  739.6	  707.7	 3090.0	...
2264052	  739.7	  707.2	 3091.0	...
2264053	  739.9	  706.8	 3095.0	...
2264054	  739.9	  706.8	 3098.0	...
2264055	  739.7	  708.1	 3097.0	...
2264056	  739.4	  709.4	 3093.0	...
2264057	  739.5	  709.4	 3089.0	...
2264058	  739.9	  708.4	 3088.0	...
2264059	  740.3	  707.5	 3091.0	...
2264060	  740.2	  707.7	 3093.0	...
2264061	  740.0	  708.0	 3092.0	...
2264062	  739.6	  708.1	 3089.0	...
2264063	  739.3	  707.9	 3086.0	...
2264064	  739.7	  707.2	 3087.0	...
2264065	  740.2	  706.5	 3088.0	...
2264066	  740.4	  707.3	 3088.0	...
2264067	  740.0	  708.7	 3088.0	...
2264068	  739.7	  709.9	 3086.0	...
2264069	  739.7	  709.8	 3084.0	...
2264070	  739.8	  709.9	 3083.0	...
2264071	  740.0	  710.6	 3083.0	...
2264072	  740.3	  711.2	 3084.0	...
2264073	  740.4	  710.8	 3084.0	...
2264074	  740.4	  709.7	 3084.0	...
2264075	  740.1	  709.3	 3082.0	...
2264076	  739.8	  710.1	 3080.0	...
2264077	  739.5	  710.9	 3078.0	...
2264078	  739.4	  711.1	 3078.0	...
2264079	  739.3	  711.2	 3077.0	...
2264080	  739.3	  712.0	 3077.0	...
2264081	  739.3	  712.8	 3077.0	...
2264082	  739.9	  713.5	 3078.0	...
2264083	  740.4	  713.3	 3078.0	...
2264084	  740.4	  713.2	 3079.0	...
2264085	  740.0	  713.3	 3080.0	...
2264086	  739.7	  713.5	 3080.0	...
2264087	  739.8	  713.7	 3078.0	...
2264088	  739.9	  713.9	 3075.0	...
2264089	  739.9	  714.1	 3073.0	...
2264090	  739.7	  714.2	 3074.0	...
2264091	  739.5	  714.8	 3076.0	...
2264092	  739.3	  715.4	 3079.0	...
2264093	  739.4	  715.9	 3077.0	...
2264094	  739.4	  715.8	 3076.0	...
2264095	  739.3	  715.5	 3075.0	...
2264096	  739.1	  715.0	 3076.0	...
2264097	  739.2	  714.2	 3077.0	...
2264098	  739.2	  713.3	 3077.0	...
2264099	  739.0	  712.5	 3077.0	...
2264100	  739.0	  712.4	 3077.0	...
2264101	  739.0	  713.0	 3074.0	...
2264102	  739.2	  713.5	 3071.0	...
2264103	  739.4	  713.4	 3067.0	...
2264104	  739.5	  713.0	 3065.0	...
2264105	  739.4	  712.4	 3064.0	...
2264106	  739.5	  712.3	 3065.0	...
2264107	  739.6	  712.1	 3065.0	...
2264108	  739.3	  712.4	 3065.0	...
2264109	  739.0	  712.7	 3065.0	...
2264110	  738.7	  713.1	 3064.0	...
2264111	  738.7	  713.2	 3063.0	...
2264112	  738.7	  713.3	 3061.0	...
2264113	  738.7	  713.3	 3059.0	...
2264114	  738.7	  714.0	 3059.0	...
2264115	  738.9	  714.6	 3058.0	...
2264116	  739.2	  715.2	 3058.0	...
2264117	  739.4	  715.1	 3057.0	...
2264118	  739.5	  715.2	 3057.0	...
2264119	  739.4	  715.2	 3056.0	...
2264120	  739.2	  715.3	 3056.0	...
2264121	  739.0	  715.4	 3056.0	...
2264122	  738.9	  715.2	 3056.0	...
2264123	  738.8	  715.1	 3056.0	...
2264124	  738.7	  714.9	 3054.0	...
2264125	  738.6	  714.9	 3052.0	...
2264126	  738.7	  714.8	 3052.0	...
2264127	  738.8	  714.7	 3055.0	...
2264128	  738.8	  714.6	 3057.0	...
2264129	  738.8	  714.5	 3059.0	...
2264130	  738.8	  714.7	 3059.0	...
2264131	  738.8	  715.0	 3058.0	...
2264132	  738.8	  714.6	 3056.0	...
2264133	  739.1	  713.9	 3055.0	...
2264134	  739.4	  713.3	 3056.0	...
2264135	  739.7	  713.2	 3057.0	...
2264136	  740.1	  712.0	 3056.0	...
2264137	  740.4	  710.9	 3055.0	...
2264138	  740.7	  710.0	 3054.0	...
2264139	  740.7	  710.5	 3054.0	...
2264140	  740.8	  711.2	 3053.0	...
2264141	  740.8	  711.7	 3052.0	...
2264142	  740.8	  711.8	 3050.0	...
2264143	  741.0	  712.2	 3049.0	...
2264144	  741.1	  712.5	 3048.0	...
2264145	  741.0	  712.0	 3048.0	...
2264146	  740.3	  711.2	 3050.0	...
2264147	  739.6	  710.2	 3052.0	...
2264148	  739.2	  709.7	 3052.0	...
2264149	  739.2	  709.3	 3051.0	...
2264150	  739.3	  709.7	 3049.0	...
2264151	  739.5	  710.5	 3048.0	...
2264152	  739.6	  711.3	 3048.0	...
2264153	  739.7	  711.1	 3047.0	...
2264154	  739.7	  710.5	 3045.0	...
2264155	  739.9	  709.9	 3043.0	...
2264156	  740.1	  710.1	 3043.0	...
2264157	  739.9	  710.5	 3043.0	...
2264158	  739.6	  711.0	 3043.0	...
2264159	  739.4	  711.1	 3043.0	...
2264160	  739.3	  710.5	 3044.0	...
2264161	  739.5	  709.7	 3044.0	...
2264162	  740.4	  708.5	 3044.0	...
2264163	  741.4	  708.0	 3043.0	...
2264164	  741.9	  709.2	 3043.0	...
2264165	  741.7	  710.7	 3042.0	...
2264166	  741.3	  711.0	 3041.0	...
2264167	  741.0	  709.1	 3041.0	...
2264168	  740.5	  707.3	 3041.0	...
2264169	  740.4	  707.7	 3042.0	...
2264170	  740.3	  708.7	 3041.0	...
2264171	  740.2	  709.8	 3042.0	...
2264172	  740.1	  709.9	 3043.0	...
2264173	  739.8	  710.1	 3042.0	...
2264174	  739.6	  710.1	 3040.0	...
2264175	  739.5	  709.9	 3035.0	...
2264176	  740.0	  709.8	 3032.0	...
2264177	  740.3	  710.1	 3036.0	...
2264178	  740.5	  710.5	 3041.0	...
2264179	  740.3	  709.2	 3046.0	...
2264180	  740.2	  707.6	 3046.0	...
2264181	  740.0	  706.1	 3046.0	...
2264182	  740.0	  706.7	 3045.0	...
2264183	  740.3	  707.4	 3042.0	...
2264184	  740.7	  707.7	 3039.0	...
2264185	  740.8	  706.8	 3038.0	...
2264186	  740.6	  706.0	 3038.0	...
2264187	  740.4	  705.4	 3038.0	...
2264188	  740.4	  705.4	 3034.0	...
2264189	  740.7	  705.1	 3030.0	...
2264190	  741.0	  704.8	 3030.0	...
2264191	  740.7	  704.5	 3034.0	...
2264192	  740.0	  703.9	 3033.0	...
2264193	  739.3	  703.4	 3028.0	...
2264194	  739.1	  703.0	 3024.0	...
2264195	  739.1	  703.1	 3026.0	...
2264196	  739.4	  703.1	 3028.0	...
2264197	  739.7	  703.1	 3029.0	...
2264198	  739.9	  703.1	 3030.0	...
2264199	  739.8	  703.3	 3030.0	...
2264200	  739.7	  703.1	 3031.0	...
2264201	  739.7	  702.5	 3031.0	...
2264202	  739.8	  701.6	 3030.0	...
2264203	  740.2	  700.7	 3025.0	...
2264204	  740.9	  700.2	 3020.0	...
2264205	  741.4	  700.0	 3017.0	...
2264206	  742.2	  700.0	 3017.0	...
2264207	  742.8	  699.9	 3017.0	...
2264208	  742.7	  699.9	 3017.0	...
2264209	  742.1	  700.3	 3016.0	...
2264210	  741.5	  701.1	 3015.0	...
2264211	  741.2	  701.6	 3015.0	...
2264212	  740.9	  701.9	 3016.0	...
2264213	  740.7	  701.7	 3017.0	...
2264214	  740.6	  701.1	 3019.0	...
2264215	  740.7	  700.6	 3017.0	...
2264216	  741.2	  700.4	 3015.0	...
2264217	  741.8	  700.4	 3013.0	...
2264218	  742.2	  700.0	 3012.0	...
2264219	  741.9	  699.6	 3011.0	...
2264220	  741.3	  699.0	 3011.0	...
2264221	  740.8	  699.0	 3010.0	...
2264222	  740.9	  699.0	 3012.0	...
2264223	  741.9	  699.3	 3014.0	...
2264224	  743.0	  699.7	 3017.0	...
2264225	  743.3	  699.9	 3018.0	...
2264226	  742.9	  699.8	 3015.0	...
2264227	  742.5	  699.6	 3012.0	...
2264228	  742.5	  699.8	 3010.0	...
2264229	  742.4	  700.2	 3011.0	...
2264230	  742.3	  700.6	 3011.0	...
2264231	  742.0	  700.1	 3010.0	...
2264232	  742.0	  699.6	 3005.0	...
2264233	  742.0	  699.4	 3002.0	...
2264234	  742.8	  699.5	 3000.0	...
2264235	  743.6	  698.6	 3002.0	...
2264236	  744.4	  697.5	 3003.0	...
2264237	  744.2	  696.6	 3004.0	...
2264238	  744.2	  696.6	 3003.0	...
2264239	  744.2	  696.9	 3001.0	...
2264240	  743.7	  697.3	 3000.0	...
2264241	  743.1	  697.3	 3001.0	...
2264242	  743.1	  696.8	 3001.0	...
2264243	  743.5	  696.3	 2999.0	...
2264244	  743.9	  696.3	 2998.0	...
2264245	  743.7	  696.1	 2998.0	...
2264246	  743.6	  695.6	 2996.0	...
2264247	  743.0	  695.2	 2994.0	...
2264248	  742.3	  695.4	 2993.0	...
2264249	  741.5	  695.8	 2995.0	...
2264250	  741.2	  695.7	 2996.0	...
2264251	  741.4	  695.2	 2997.0	...
2264252	  742.3	  694.6	 2996.0	...
2264253	  743.1	  693.9	 2996.0	...
2264254	  743.7	  692.8	 2994.0	...
2264255	  743.8	  691.9	 2993.0	...
2264256	  743.8	  691.4	 2992.0	...
2264257	  743.8	  691.9	 2992.0	...
2264258	  743.9	  692.4	 2991.0	...
2264259	  743.9	  692.9	 2990.0	...
2264260	  744.1	  693.0	 2990.0	...
2264261	  744.3	  692.9	 2987.0	...
2264262	  744.6	  692.6	 2984.0	...
2264263	  744.9	  692.4	 2981.0	...
2264264	  745.3	  692.3	 2981.0	...
2264265	  745.5	  691.7	 2981.0	...
2264266	  745.9	  691.1	 2980.0	...
2264267	  746.1	  690.5	 2980.0	...
2264268	  746.5	  690.5	 2980.0	...
2264269	  746.7	  690.6	 2982.0	...
2264270	  747.0	  690.7	 2983.0	...
2264271	  747.0	  690.9	 2984.0	...
2264272	  746.8	  691.0	 2983.0	...
2264273	  746.5	  691.2	 2982.0	...
2264274	  745.9	  691.6	 2981.0	...
2264275	  745.7	  691.9	 2982.0	...
2264276	  745.5	  691.8	 2982.0	...
2264277	  746.3	  689.9	 2981.0	...
2264278	  747.1	  688.1	 2980.0	...
2264279	  748.0	  685.9	 2979.0	...
2264280	  748.1	  685.3	 2979.0	...
2264281	  747.4	  685.0	 2977.0	...
2264282	  746.5	  685.2	 2976.0	...
2264283	  746.1	  685.3	 2975.0	...
2264284	  746.6	  685.1	 2974.0	...
2264285	  746.8	  685.2	 2973.0	...
2264286	  746.4	  685.6	 2972.0	...
2264287	  746.9	  685.9	 2972.0	...
2264288	  747.8	  685.3	 2968.0	...
2264289	  748.6	  684.4	 2966.0	...
2264290	  748.6	  683.8	 2962.0	...
2264291	  748.1	  684.0	 2962.0	...
2264292	  746.9	  684.3	 2961.0	...
2264293	  745.7	  684.4	 2961.0	...
2264294	  746.2	  684.1	 2961.0	...
2264295	  747.2	  683.3	 2959.0	...
2264296	  748.3	  682.5	 2958.0	...
2264297	  748.3	  681.9	 2959.0	...
2264298	  748.5	  681.1	 2959.0	...
2264299	  749.0	  680.3	 2960.0	...
2264300	  749.4	  679.5	 2959.0	...
2264301	  749.7	  679.5	 2956.0	...
2264302	  749.4	  679.7	 2954.0	...
2264303	  749.1	  679.9	 2951.0	...
2264304	  749.0	  680.1	 2949.0	...
2264305	  749.3	  680.1	 2946.0	...
2264306	  749.5	  680.1	 2944.0	...
2264307	  749.6	  680.1	 2944.0	...
2264308	  749.7	  680.1	 2944.0	...
2264309	  749.9	  679.6	 2945.0	...
2264310	  749.9	  678.6	 2946.0	...
2264311	  749.8	  677.4	 2947.0	...
2264312	  749.6	  676.7	 2947.0	...
2264313	  749.9	  676.5	 2946.0	...
2264314	  750.5	  676.2	 2945.0	...
2264315	  751.1	  675.8	 2945.0	...
2264316	  751.1	  676.1	 2944.0	...
2264317	  751.0	  676.6	 2943.0	...
2264318	  750.6	  676.5	 2942.0	...
2264319	  750.1	  675.9	 2942.0	...
2264320	  749.5	  674.9	 2944.0	...
2264321	  749.7	  674.2	 2946.0	...
2264322	  750.0	  673.5	 2945.0	...
2264323	  750.3	  673.2	 2943.0	...
2264324	  750.2	  673.4	 2942.0	...
2264325	  750.5	  673.5	 2942.0	...
2264326	  751.0	  673.4	 2943.0	...
2264327	  751.2	  673.2	 2943.0	...
2264328	  750.5	  673.3	 2941.0	...
2264329	  749.9	  673.3	 2936.0	...
2264330	  749.8	  673.1	 2930.0	...
2264331	  750.2	  672.7	 2929.0	...
2264332	  750.6	  672.3	 2931.0	...
2264333	  750.6	  672.5	 2935.0	...
2264334	  750.6	  672.8	 2936.0	...
2264335	  750.4	  673.1	 2937.0	...
2264336	  750.3	  672.1	 2936.0	...
2264337	  750.3	  670.9	 2933.0	...
2264338	  750.4	  669.8	 2932.0	...
2264339	  750.5	  670.2	 2931.0	...
2264340	  750.8	  670.5	 2931.0	...
2264341	  751.2	  670.1	 2931.0	...
2264342	  751.6	  669.3	 2931.0	...
2264343	  751.5	  669.3	 2931.0	...
2264344	  751.3	  670.1	 2931.0	...
2264345	  751.1	  670.5	 2931.0	...
2264346	  751.4	  670.0	 2928.0	...
2264347	  751.8	  669.5	 2924.0	...
2264348	  752.3	  668.6	 2919.0	...
2264349	  752.7	  667.8	 2918.0	...
2264350	  753.0	  667.0	 2919.0	...
2264351	  753.3	  667.0	 2919.0	...
2264352	  753.4	  667.2	 2919.0	...
2264353	  753.5	  667.4	 2919.0	...
2264354	  753.8	  668.2	 2920.0	...
2264355	  753.5	  669.0	 2920.0	...
2264356	  753.1	  669.3	 2921.0	...
2264357	  753.2	  668.9	 2922.0	...
2264358	  753.7	  667.1	 2922.0	...
2264359	  754.2	  665.7	 2922.0	...
2264360	  753.7	  664.8	 2919.0	...
2264361	  753.4	  665.5	 2917.0	...
2264362	  753.1	  666.3	 2916.0	...
2264363	  753.2	  666.8	 2916.0	...
2264364	  753.1	  666.9	 2917.0	...
2264365	  753.0	  667.3	 2919.0	...
2264366	  753.3	  667.4	 2920.0	...
2264367	  753.6	  666.9	 2919.0	...
2264368	  754.0	  666.0	 2915.0	...
2264369	  754.0	  665.3	 2911.0	...
2264370	  754.2	  665.0	 2910.0	...
2264371	  754.2	  665.0	 2911.0	...
2264372	  754.6	  664.8	 2912.0	...
2264373	  754.9	  664.5	 2913.0	...
2264374	  755.2	  664.5	 2915.0	...
2264375	  755.1	  665.0	 2916.0	...
2264376	  755.0	  665.5	 2914.0	...
2264377	  755.1	  666.1	 2912.0	...
2264378	  755.3	  666.2	 2911.0	...
2264379	  755.4	  666.3	 2911.0	...
2264380	  755.6	  666.1	 2911.0	...
2264381	  755.6	  665.7	 2911.0	...
2264382	  755.5	  664.6	 2911.0	...
2264383	  755.3	  663.6	 2911.0	...
2264384	  755.0	  663.2	 2911.0	...
2264385	  754.7	  664.8	 2912.0	...
2264386	  754.5	  666.4	 2912.0	...
2264387	  754.4	  666.9	 2913.0	...
2264388	  754.5	  666.2	 2912.0	...
2264389	  754.7	  666.5	 2912.0	...
2264390	  754.8	  667.4	 2911.0	...
2264391	  755.0	  667.9	 2911.0	...
2264392	  755.2	  667.3	 2915.0	...
2264393	  755.3	  667.1	 2918.0	...
2264394	  755.3	  667.5	 2916.0	...
2264395	  755.3	  667.6	 2910.0	...
2264396	  755.1	  667.1	 2905.0	...
2264397	  754.9	  666.6	 2905.0	...
2264398	  754.9	  666.2	 2904.0	...
2264399	  755.0	  665.9	 2901.0	...
2264400	  755.2	  665.6	 2898.0	...
2264401	  755.3	  665.5	 2893.0	...
2264402	  755.5	  665.4	 2891.0	...
2264403	  755.5	  665.2	 2890.0	...
2264404	  755.5	  665.1	 2894.0	...
2264405	  755.5	  664.7	 2899.0	...
2264406	  755.4	  664.4	 2902.0	...
2264407	  755.4	  664.2	 2904.0	...
2264408	  755.5	  664.2	 2904.0	...
2264409	  755.5	  664.0	 2902.0	...
2264410	  755.8	  663.8	 2900.0	...
2264411	  756.0	  663.6	 2898.0	...
2264412	  756.2	  663.4	 2898.0	...
2264413	  756.2	  664.0	 2898.0	...
2264414	  756.2	  664.8	 2899.0	...
2264415	  755.8	  665.5	 2900.0	...
2264416	  755.4	  665.6	 2901.0	...
2264417	  755.1	  665.7	 2901.0	...
2264418	  755.2	  666.3	 2901.0	...
2264419	  755.2	  666.9	 2901.0	...
2264420	  755.1	  667.4	 2902.0	...
2264421	  755.0	  667.2	 2902.0	...
2264422	  754.9	  666.5	 2902.0	...
2264423	  754.9	  665.8	 2904.0	...
2264424	  754.9	  664.7	 2906.0	...
2264425	  755.1	  664.2	 2906.0	...
2264426	  755.2	  663.9	 2905.0	...
2264427	  755.8	  663.8	 2903.0	...
2264428	  756.3	  663.8	 2902.0	...
2264429	  756.7	  663.8	 2901.0	...
2264430	  756.6	  663.8	 2897.0	...
2264431	  756.5	  663.5	 2892.0	...
2264432	  756.4	  663.2	 2889.0	...
2264433	  756.4	  663.0	 2891.0	...
2264434	  756.2	  663.3	 2895.0	...
2264435	  755.8	  664.1	 2896.0	...
2264436	  755.3	  664.8	 2898.0	...
2264437	  754.9	  664.4	 2898.0	...
2264438	  754.9	  663.5	 2899.0	...
2264439	  755.1	  662.4	 2900.0	...
2264440	  755.4	  662.5	 2900.0	...
2264441	  755.6	  662.7	 2899.0	...
2264442	  755.8	  662.9	 2899.0	...
2264443	  756.2	  663.1	 2898.0	...
2264444	  756.6	  663.4	 2898.0	...
2264445	  756.7	  663.8	 2898.0	...
2264446	  756.6	  664.4	 2897.0	...
2264447	  756.4	  664.8	 2896.0	...
2264448	  756.1	  665.2	 2896.0	...
2264449	  755.9	  665.3	 2896.0	...
2264450	  755.9	  665.1	 2897.0	...
2264451	  755.8	  664.7	 2896.0	...
2264452	  756.0	  664.3	 2894.0	...
2264453	  756.0	  664.2	 2893.0	...
2264454	  755.9	  664.2	 2893.0	...
2264455	  755.8	  664.3	 2893.0	...
2264456	  755.6	  664.3	 2894.0	...
2264457	  755.9	  664.2	 2894.0	...
2264458	  756.4	  664.1	 2893.0	...
2264459	  756.8	  664.1	 2893.0	...
2264460	  756.8	  664.5	 2894.0	...
2264461	  756.7	  665.3	 2895.0	...
2264462	  757.0	  666.0	 2895.0	...
2264463	  757.3	  665.7	 2895.0	...
2264464	  757.4	  665.1	 2896.0	...
2264465	  757.3	  664.4	 2895.0	...
2264466	  757.3	  664.0	 2894.0	...
2264467	  757.4	  663.6	 2892.0	...
2264468	  757.9	  663.1	 2890.0	...
2264469	  758.3	  662.8	 2889.0	...
2264470	  758.4	  662.7	 2889.0	...
2264471	  758.1	  662.6	 2889.0	...
2264472	  757.7	  662.7	 2890.0	...
2264473	  757.3	  662.9	 2890.0	...
2264474	  757.0	  663.1	 2891.0	...
2264475	  756.8	  663.5	 2891.0	...
2264476	  756.9	  663.6	 2893.0	...
2264477	  756.9	  663.8	 2894.0	...
2264478	  757.7	  663.7	 2895.0	...
2264479	  758.5	  663.4	 2895.0	...
2264480	  759.2	  663.0	 2895.0	...
2264481	  759.2	  662.8	 2894.0	...
2264482	  759.2	  663.3	 2892.0	...
2264483	  759.0	  663.9	 2891.0	...
2264484	  758.9	  664.5	 2891.0	...
2264485	  758.6	  664.0	 2891.0	...
2264486	  758.6	  663.4	 2891.0	...
2264487	  758.6	  663.1	 2890.0	...
2264488	  758.5	  664.0	 2890.0	...
2264489	  758.4	  664.9	 2890.0	...
2264490	  758.2	  665.2	 2890.0	...
2264491	  758.1	  664.6	 2890.0	...
2264492	  758.1	  663.9	 2889.0	...
2264493	  758.0	  663.7	 2889.0	...
2264494	  758.3	  663.6	 2886.0	...
2264495	  758.6	  663.6	 2884.0	...
2264496	  758.9	  663.6	 2881.0	...
2264497	  759.0	  663.4	 2881.0	...
2264498	  759.2	  663.2	 2883.0	...
2264499	  759.4	  662.9	 2885.0	...
2264500	  759.6	  662.8	 2886.0	...
2264501	  759.7	  663.1	 2890.0	...
2264502	  759.6	  663.4	 2894.0	...
2264503	  759.3	  663.6	 2895.0	...
2264504	  759.8	  663.6	 2892.0	...
2264505	  760.4	  663.7	 2890.0	...
2264506	  761.1	  664.0	 2891.0	...
2264507	  761.0	  664.0	 2892.0	...
2264508	  760.5	  664.0	 2893.0	...
2264509	  760.0	  663.8	 2893.0	...
2264510	  760.0	  663.4	 2893.0	...
2264511	  760.5	  663.0	 2894.0	...
2264512	  760.4	  663.0	 2894.0	...
2264513	  759.8	  663.4	 2894.0	...
2264514	  759.2	  663.9	 2892.0	...
2264515	  759.1	  664.1	 2890.0	...
2264516	  759.1	  664.2	 2889.0	...
2264517	  758.8	  664.2	 2890.0	...
2264518	  758.4	  664.3	 2892.0	...
2264519	  757.9	  664.4	 2894.0	...
2264520	  758.3	  664.3	 2894.0	...
2264521	  758.8	  664.1	 2895.0	...
2264522	  759.3	  663.9	 2893.0	...
2264523	  759.3	  663.7	 2891.0	...
2264524	  759.4	  663.7	 2888.0	...
2264525	  759.4	  663.7	 2888.0	...
2264526	  759.3	  663.2	 2888.0	...
2264527	  759.2	  662.7	 2890.0	...
2264528	  759.0	  662.2	 2891.0	...
2264529	  758.8	  662.3	 2891.0	...
2264530	  758.6	  662.9	 2889.0	...
2264531	  758.4	  663.5	 2888.0	...
2264532	  758.4	  663.8	 2889.0	...
2264533	  758.6	  663.7	 2891.0	...
2264534	  759.3	  663.4	 2892.0	...
2264535	  759.8	  663.2	 2892.0	...
2264536	  760.4	  663.5	 2890.0	...
2264537	  760.4	  664.0	 2888.0	...
2264538	  760.6	  664.4	 2887.0	...
2264539	  760.6	  664.5	 2886.0	...
2264540	  760.7	  664.5	 2886.0	...
2264541	  760.8	  664.5	 2886.0	...
2264542	  761.0	  664.0	 2886.0	...
2264543	  761.2	  663.6	 2886.0	...
2264544	  761.3	  663.3	 2886.0	...
2264545	  761.2	  662.5	 2885.0	...
2264546	  761.2	  661.7	 2886.0	...
2264547	  761.1	  661.4	 2887.0	...
2264548	  761.0	  661.9	 2888.0	...
2264549	  760.8	  662.4	 2889.0	...
2264550	  760.5	  662.4	 2889.0	...
2264551	  760.5	  663.0	 2888.0	...
2264552	  760.8	  663.6	 2886.0	...
2264553	  761.0	  664.2	 2885.0	...
2264554	  761.3	  664.2	 2884.0	...
2264555	  761.5	  664.2	 2883.0	...
2264556	  761.7	  663.7	 2881.0	...
2264557	  761.4	  663.3	 2882.0	...
2264558	  761.0	  662.7	 2885.0	...
2264559	  760.8	  662.5	 2887.0	...
2264560	  760.9	  662.6	 2887.0	...
2264561	  760.9	  662.8	 2887.0	...
2264562	  760.7	  663.2	 2883.0	...
2264563	  760.6	  663.4	 2880.0	...
2264564	  760.7	  663.5	 2878.0	...
2264565	  760.8	  664.0	 2879.0	...
2264566	  761.0	  664.4	 2878.0	...
2264567	  761.1	  664.8	 2877.0	...
2264568	  761.3	  664.8	 2874.0	...
2264569	  761.3	  664.3	 2874.0	...
2264570	  761.8	  663.7	 2873.0	...
2264571	  762.2	  663.1	 2871.0	...
2264572	  762.4	  663.1	 2870.0	...
2264573	  762.2	  663.2	 2868.0	...
2264574	  762.1	  663.3	 2869.0	...
2264575	  762.2	  663.3	 2869.0	...
2264576	  762.3	  663.0	 2869.0	...
2264577	  762.4	  662.6	 2870.0	...
2264578	  762.4	  662.3	 2872.0	...
2264579	  762.6	  662.4	 2875.0	...
2264580	  762.7	  662.4	 2876.0	...
2264581	  762.5	  662.3	 2877.0	...
2264582	  762.1	  662.3	 2877.0	...
2264583	  762.0	  662.6	 2876.0	...
2264584	  762.3	  662.9	 2875.0	...
2264585	  762.6	  663.3	 2874.0	...
2264586	  762.7	  663.4	 2873.0	...
2264587	  762.6	  662.8	 2873.0	...
2264588	  762.5	  662.2	 2875.0	...
2264589	  762.2	  662.2	 2878.0	...
2264590	  761.9	  662.9	 2880.0	...
2264591	  761.7	  663.6	 2881.0	...
2264592	  761.7	  663.6	 2880.0	...
2264593	  762.2	  663.5	 2880.0	...
2264594	  762.6	  663.4	 2881.0	...
2264595	  763.1	  663.2	 2882.0	...
2264596	  763.1	  663.0	 2884.0	...
2264597	  763.1	  662.9	 2884.0	...
2264598	  763.0	  662.7	 2886.0	...
2264599	  762.7	  662.7	 2886.0	...
2264600	  762.4	  662.9	 2886.0	...
2264601	  762.1	  663.3	 2885.0	...
2264602	  762.1	  663.6	 2884.0	...
2264603	  762.1	  663.8	 2883.0	...
2264604	  762.2	  663.8	 2881.0	...
2264605	  762.3	  663.9	 2880.0	...
2264606	  762.4	  664.0	 2881.0	...
2264607	  762.4	  664.0	 2882.0	...
2264608	  762.3	  663.9	 2883.0	...
2264609	  762.3	  663.7	 2878.0	...
2264610	  762.2	  663.3	 2873.0	...
2264611	  762.2	  662.9	 2869.0	...
2264612	  762.2	  662.8	 2869.0	...
2264613	  762.3	  663.3	 2869.0	...
2264614	  762.4	  663.7	 2870.0	...
2264615	  762.4	  663.9	 2870.0	...
2264616	  762.4	  664.0	 2870.0	...
2264617	  762.3	  664.0	 2870.0	...
2264618	  762.3	  664.0	 2870.0	...
2264619	  762.6	  663.8	 2870.0	...
2264620	  762.9	  663.6	 2871.0	...
2264621	  763.1	  663.5	 2871.0	...
2264622	  762.5	  663.5	 2872.0	...
2264623	  761.8	  663.4	 2871.0	...
2264624	  761.2	  662.9	 2870.0	...
2264625	  761.4	  662.5	 2871.0	...
2264626	  761.5	  662.1	 2873.0	...
2264627	  761.6	  662.4	 2875.0	...
2264628	  761.5	  662.7	 2875.0	...
2264629	  761.5	  662.9	 2875.0	...
2264630	  762.1	  662.7	 2875.0	...
2264631	  762.5	  662.8	 2875.0	...
2264632	  763.0	  662.9	 2875.0	...
2264633	  762.9	  662.3	 2875.0	...
2264634	  762.6	  661.7	 2875.0	...
2264635	  762.3	  661.1	 2874.0	...
2264636	  762.1	  660.8	 2874.0	...
2264637	  762.1	  660.2	 2872.0	...
2264638	  761.9	  660.5	 2870.0	...
2264639	  761.4	  661.4	 2871.0	...
2264640	  760.8	  662.2	 2874.0	...
2264641	  760.5	  662.3	 2876.0	...
2264642	  760.5	  662.4	 2875.0	...
2264643	  760.4	  662.5	 2875.0	...
2264644	  760.3	  662.8	 2874.0	...
2264645	  760.6	  663.2	 2873.0	...
2264646	  761.1	  663.5	 2872.0	...
2264647	  761.4	  663.0	 2872.0	...
2264648	  761.4	  662.4	 2872.0	...
2264649	  761.0	  661.6	 2872.0	...
2264650	  760.7	  661.5	 2872.0	...
2264651	  760.6	  661.4	 2871.0	...
2264652	  761.0	  661.3	 2872.0	...
2264653	  761.4	  661.3	 2872.0	...
2264654	  761.6	  661.3	 2871.0	...
2264655	  762.1	  661.3	 2871.0	...
2264656	  762.6	  661.3	 2871.0	...
2264657	  763.3	  661.2	 2869.0	...
MSG	2264658 0000 _ Experiment Start
2264658	  763.4	  661.4	 2868.0	...
2264659	  763.4	  661.6	 2865.0	...
2264660	  763.4	  661.8	 2864.0	...
2264661	  763.4	  661.6	 2863.0	...
2264662	  763.4	  661.4	 2864.0	...
2264663	  763.3	  661.4	 2864.0	...
2264664	  763.2	  661.4	 2863.0	...
2264665	  763.4	  661.3	 2862.0	...
2264666	  763.7	  661.4	 2861.0	...
2264667	  763.6	  661.5	 2859.0	...
2264668	  763.1	  661.7	 2858.0	...
2264669	  762.8	  661.8	 2858.0	...
2264670	  763.0	  661.9	 2858.0	...
2264671	  763.0	  662.1	 2859.0	...
2264672	  762.9	  661.7	 2859.0	...
2264673	  762.9	  661.1	 2857.0	...
2264674	  763.0	  660.5	 2855.0	...
2264675	  763.0	  660.4	 2854.0	...
2264676	  763.0	  660.6	 2852.0	...
2264677	  763.1	  660.6	 2850.0	...
2264678	  763.2	  660.6	 2847.0	...
2264679	  763.3	  660.7	 2846.0	...
2264680	  763.4	  660.9	 2848.0	...
2264681	  763.7	  661.3	 2849.0	...
2264682	  763.9	  661.6	 2852.0	...
2264683	  763.8	  662.0	 2852.0	...
2264684	  763.8	  662.1	 2852.0	...
2264685	  763.9	  662.2	 2851.0	...
2264686	  764.2	  662.0	 2851.0	...
2264687	  764.4	  661.7	 2851.0	...
2264688	  764.3	  661.6	 2851.0	...
2264689	  764.3	  661.5	 2851.0	...
2264690	  764.2	  661.5	 2849.0	...
2264691	  763.8	  661.5	 2848.0	...
2264692	  763.4	  661.6	 2848.0	...
2264693	  763.1	  661.8	 2848.0	...
2264694	  763.2	  662.0	 2848.0	...
2264695	  763.3	  661.8	 2847.0	...
2264696	  763.4	  661.6	 2846.0	...
2264697	  763.4	  661.3	 2846.0	...
2264698	  763.4	  661.4	 2846.0	...
2264699	  763.4	  661.7	 2846.0	...
2264700	  763.5	  661.9	 2847.0	...
2264701	  763.5	  662.0	 2847.0	...
2264702	  763.5	  662.0	 2845.0	...
2264703	  763.4	  661.8	 2842.0	...
2264704	  763.3	  661.3	 2840.0	...
2264705	  763.5	  660.4	 2837.0	...
2264706	  763.6	  659.8	 2833.0	...
2264707	  764.0	  659.5	 2833.0	...
2264708	  764.3	  659.6	 2836.0	...
2264709	  764.6	  659.6	 2838.0	...
2264710	  764.5	  659.6	 2838.0	...
2264711	  764.4	  659.6	 2837.0	...
2264712	  764.3	  660.0	 2837.0	...
2264713	  764.2	  660.7	 2836.0	...
2264714	  763.8	  661.4	 2833.0	...
2264715	  763.4	  661.8	 2831.0	...
2264716	  763.3	  661.7	 2828.0	...
2264717	  763.7	  661.2	 2828.0	...
2264718	  764.1	  660.6	 2829.0	...
2264719	  764.1	  660.5	 2829.0	...
2264720	  764.3	  660.8	 2829.0	...
2264721	  764.4	  661.1	 2829.0	...
2264722	  764.3	  661.0	 2829.0	...
2264723	  764.2	  660.9	 2829.0	...
2264724	  764.0	  661.0	 2830.0	...
2264725	  763.9	  661.4	 2825.0	...
2264726	  763.6	  661.9	 2821.0	...
2264727	  763.3	  662.3	 2818.0	...
2264728	  763.1	  662.1	 2820.0	...
2264729	  763.1	  662.0	 2823.0	...
2264730	  763.4	  661.8	 2824.0	...
2264731	  763.5	  661.6	 2824.0	...
2264732	  763.5	  661.1	 2823.0	...
2264733	  763.3	  660.8	 2822.0	...
2264734	  763.2	  660.5	 2821.0	...
2264735	  763.2	  660.2	 2821.0	...
2264736	  763.4	  659.8	 2820.0	...
2264737	  763.7	  659.5	 2818.0	...
2264738	  763.8	  659.5	 2816.0	...
2264739	  763.8	  659.6	 2815.0	...
2264740	  763.5	  659.3	 2814.0	...
2264741	  763.2	  658.9	 2814.0	...
2264742	  763.2	  658.7	 2814.0	...
2264743	  763.4	  658.8	 2814.0	...
2264744	  763.7	  658.8	 2813.0	...
2264745	  763.8	  658.7	 2810.0	...
2264746	  763.9	  658.5	 2808.0	...
2264747	  763.8	  658.6	 2808.0	...
2264748	  763.8	  658.8	 2808.0	...
2264749	  763.8	  658.9	 2808.0	...
2264750	  763.7	  658.8	 2807.0	...
2264751	  763.6	  658.6	 2802.0	...
2264752	  763.6	  658.5	 2798.0	...
2264753	  763.8	  658.6	 2798.0	...
2264754	  763.9	  658.6	 2800.0	...
2264755	  763.8	  658.5	 2801.0	...
2264756	  763.3	  658.5	 2800.0	...
2264757	  762.7	  658.4	 2798.0	...
2264758	  762.2	  658.3	 2798.0	...
2264759	  762.2	  658.2	 2798.0	...
2264760	  762.4	  658.5	 2797.0	...
2264761	  762.6	  658.9	 2794.0	...
2264762	  762.7	  659.4	 2792.0	...
2264763	  762.8	  659.4	 2790.0	...
2264764	  762.9	  659.4	 2791.0	...
2264765	  763.0	  659.4	 2791.0	...
2264766	  763.2	  659.4	 2791.0	...
2264767	  763.5	  658.9	 2791.0	...
2264768	  763.8	  658.3	 2791.0	...
2264769	  763.7	  657.5	 2787.0	...
2264770	  764.0	  657.2	 2784.0	...
2264771	  764.2	  656.9	 2778.0	...
2264772	  764.2	  656.2	 2776.0	...
2264773	  763.9	  655.5	 2773.0	...
2264774	  763.6	  655.5	 2773.0	...
2264775	  763.5	  656.2	 2773.0	...
2264776	  763.7	  656.9	 2774.0	...
2264777	  763.9	  656.9	 2773.0	...
2264778	  764.2	  657.0	 2773.0	...
2264779	  764.4	  657.1	 2772.0	...
2264780	  764.5	  657.3	 2773.0	...
2264781	  764.6	  657.4	 2773.0	...
2264782	  764.7	  657.5	 2770.0	...
2264783	  764.7	  657.5	 2767.0	...
2264784	  764.7	  657.6	 2763.0	...
2264785	  764.6	  657.8	 2763.0	...
2264786	  764.7	  657.3	 2764.0	...
2264787	  764.9	  656.6	 2764.0	...
2264788	  764.7	  656.0	 2762.0	...
2264789	  764.4	  656.0	 2761.0	...
2264790	  764.1	  656.0	 2761.0	...
2264791	  764.4	  656.0	 2761.0	...
2264792	  764.7	  656.1	 2761.0	...
2264793	  764.6	  656.3	 2759.0	...
2264794	  764.1	  656.4	 2758.0	...
2264795	  763.6	  656.5	 2757.0	...
2264796	  763.5	  656.6	 2757.0	...
2264797	  763.6	  656.6	 2756.0	...
2264798	  763.9	  656.6	 2757.0	...
2264799	  763.7	  656.7	 2758.0	...
2264800	  763.3	  656.8	 2758.0	...
2264801	  763.1	  656.9	 2756.0	...
2264802	  763.3	  656.8	 2755.0	...
2264803	  763.5	  656.7	 2754.0	...
2264804	  763.4	  656.8	 2754.0	...
2264805	  763.4	  656.9	 2753.0	...
2264806	  763.4	  657.0	 2751.0	...
2264807	  763.4	  657.0	 2750.0	...
2264808	  763.4	  656.4	 2749.0	...
2264809	  763.3	  655.8	 2749.0	...
2264810	  763.5	  655.8	 2746.0	...
2264811	  763.8	  656.4	 2743.0	...
2264812	  764.0	  657.1	 2740.0	...
2264813	  764.3	  657.0	 2741.0	...
2264814	  764.4	  656.9	 2742.0	...
2264815	  764.4	  656.7	 2742.0	...
2264816	  764.3	  656.6	 2742.0	...
2264817	  764.3	  656.7	 2741.0	...
2264818	  764.5	  656.8	 2740.0	...
2264819	  764.7	  657.1	 2738.0	...
2264820	  764.9	  657.2	 2737.0	...
2264821	  765.1	  657.1	 2737.0	...
2264822	  765.2	  656.7	 2738.0	...
2264823	  765.2	  656.3	 2737.0	...
2264824	  764.7	  655.8	 2736.0	...
2264825	  764.2	  655.6	 2735.0	...
2264826	  763.8	  655.5	 2734.0	...
2264827	  764.2	  656.0	 2734.0	...
2264828	  764.6	  656.4	 2733.0	...
2264829	  764.7	  656.8	 2732.0	...
2264830	  764.6	  656.8	 2731.0	...
2264831	  764.6	  656.8	 2731.0	...
2264832	  765.0	  656.6	 2732.0	...
2264833	  765.5	  656.1	 2732.0	...
2264834	  765.9	  654.7	 2730.0	...
2264835	  766.0	  653.7	 2729.0	...
2264836	  766.0	  653.0	 2728.0	...
2264837	  765.9	  653.4	 2728.0	...
2264838	  765.8	  653.7	 2727.0	...
2264839	  765.8	  653.9	 2727.0	...
2264840	  765.8	  653.9	 2726.0	...
2264841	  765.8	  653.9	 2725.0	...
2264842	  765.9	  654.0	 2722.0	...
2264843	  766.0	  654.2	 2719.0	...
2264844	  766.0	  654.5	 2715.0	...
2264845	  765.8	  654.0	 2714.0	...
2264846	  765.7	  653.7	 2713.0	...
2264847	  765.8	  653.2	 2712.0	...
2264848	  765.9	  653.2	 2710.0	...
2264849	  766.0	  652.9	 2707.0	...
2264850	  766.0	  652.8	 2706.0	...
2264851	  765.5	  652.6	 2709.0	...
2264852	  765.1	  652.5	 2712.0	...
2264853	  764.5	  652.4	 2709.0	...
2264854	  764.3	  652.6	 2705.0	...
2264855	  764.7	  652.7	 2701.0	...
2264856	  765.3	  652.8	 2699.0	...
2264857	  765.8	  652.7	 2697.0	...
2264858	  765.7	  652.6	 2694.0	...
2264859	  766.0	  652.4	 2693.0	...
2264860	  766.6	  652.2	 2695.0	...
2264861	  767.2	  652.4	 2697.0	...
2264862	  766.9	  652.9	 2699.0	...
2264863	  766.4	  652.8	 2699.0	...
2264864	  765.7	  652.3	 2699.0	...
2264865	  765.6	  651.7	 2700.0	...
2264866	  765.5	  652.0	 2698.0	...
2264867	  765.2	  652.4	 2696.0	...
2264868	  764.9	  652.8	 2693.0	...
2264869	  764.7	  653.0	 2691.0	...
2264870	  764.7	  653.1	 2689.0	...
MSG	2264871 0000 _ Number On
2264871	  765.2	  652.0	 2688.0	...
2264872	  765.6	  651.0	 2688.0	...
2264873	  766.0	  650.2	 2689.0	...
2264874	  766.1	  650.4	 2691.0	...
2264875	  766.1	  650.8	 2692.0	...
2264876	  766.1	  650.9	 2692.0	...
2264877	  766.2	  651.0	 2692.0	...
2264878	  766.2	  651.0	 2692.0	...
2264879	  766.1	  650.5	 2691.0	...
2264880	  766.0	  650.1	 2689.0	...
2264881	  765.6	  649.6	 2687.0	...
2264882	  765.5	  649.6	 2687.0	...
2264883	  765.5	  649.9	 2687.0	...
2264884	  766.0	  650.3	 2686.0	...
2264885	  766.5	  650.7	 2685.0	...
2264886	  766.6	  650.6	 2684.0	...
2264887	  766.4	  650.5	 2682.0	...
2264888	  766.2	  650.5	 2681.0	...
2264889	  766.2	  649.8	 2681.0	...
2264890	  766.3	  649.1	 2682.0	...
2264891	  766.3	  649.2	 2682.0	...
2264892	  766.4	  650.0	 2681.0	...
2264893	  766.6	  651.1	 2680.0	...
2264894	  766.6	  651.4	 2679.0	...
2264895	  766.4	  651.8	 2679.0	...
2264896	  766.3	  651.9	 2680.0	...
2264897	  766.3	  651.7	 2681.0	...
2264898	  766.4	  651.2	 2681.0	...
2264899	  766.3	  650.8	 2681.0	...
2264900	  766.1	  650.6	 2681.0	...
2264901	  765.9	  651.0	 2681.0	...
2264902	  765.8	  651.4	 2680.0	...
2264903	  765.7	  651.3	 2679.0	...
2264904	  765.6	  650.9	 2679.0	...
2264905	  765.5	  650.7	 2679.0	...
2264906	  765.2	  650.8	 2680.0	...
2264907	  765.0	  650.7	 2680.0	...
2264908	  764.9	  650.3	 2682.0	...
2264909	  765.2	  650.3	 2684.0	...
2264910	  765.6	  650.6	 2685.0	...
2264911	  765.7	  651.0	 2684.0	...
2264912	  765.7	  651.0	 2683.0	...
2264913	  765.4	  650.5	 2682.0	...
2264914	  765.1	  650.1	 2683.0	...
2264915	  764.7	  649.7	 2684.0	...
2264916	  765.0	  650.0	 2684.0	...
2264917	  765.4	  650.1	 2683.0	...
2264918	  765.7	  650.3	 2682.0	...
2264919	  765.6	  650.5	 2680.0	...
2264920	  765.6	  650.7	 2679.0	...
2264921	  765.7	  650.7	 2679.0	...
2264922	  765.8	  650.8	 2679.0	...
2264923	  765.4	  651.1	 2679.0	...
2264924	  764.9	  651.4	 2677.0	...
2264925	  764.9	  651.3	 2676.0	...
2264926	  765.3	  651.0	 2676.0	...
2264927	  765.4	  650.7	 2677.0	...
2264928	  765.1	  650.8	 2679.0	...
2264929	  764.8	  650.8	 2680.0	...
2264930	  764.8	  650.8	 2680.0	...
2264931	  764.8	  650.8	 2680.0	...
2264932	  764.8	  650.8	 2681.0	...
2264933	  764.3	  650.7	 2682.0	...
2264934	  763.7	  650.5	 2681.0	...
2264935	  763.2	  650.2	 2681.0	...
2264936	  763.6	  650.3	 2680.0	...
2264937	  764.0	  650.5	 2679.0	...
2264938	  764.2	  650.4	 2679.0	...
2264939	  763.9	  650.2	 2679.0	...
2264940	  763.6	  650.0	 2679.0	...
2264941	  763.5	  650.1	 2679.0	...
2264942	  763.5	  650.3	 2677.0	...
2264943	  763.8	  650.6	 2676.0	...
2264944	  764.1	  651.5	 2674.0	...
2264945	  764.3	  652.4	 2674.0	...
2264946	  764.1	  652.1	 2674.0	...
2264947	  763.9	  651.1	 2675.0	...
2264948	  763.8	  650.2	 2676.0	...
2264949	  764.0	  650.3	 2676.0	...
2264950	  764.1	  650.5	 2675.0	...
2264951	  764.3	  650.7	 2674.0	...
2264952	  764.3	  650.3	 2674.0	...
2264953	  764.2	  649.8	 2675.0	...
2264954	  764.2	  649.3	 2676.0	...
2264955	  764.3	  649.4	 2676.0	...
2264956	  764.4	  649.5	 2676.0	...
2264957	  764.5	  649.6	 2676.0	...
2264958	  764.5	  649.7	 2676.0	...
2264959	  764.4	  649.5	 2677.0	...
2264960	  764.3	  649.2	 2677.0	...
2264961	  764.4	  649.4	 2677.0	...
2264962	  764.4	  649.9	 2678.0	...
2264963	  764.4	  650.3	 2678.0	...
2264964	  764.4	  650.3	 2679.0	...
2264965	  764.1	  650.8	 2680.0	...
2264966	  764.0	  651.2	 2681.0	...
2264967	  763.8	  651.5	 2681.0	...
2264968	  763.9	  651.3	 2680.0	...
2264969	  764.3	  651.0	 2679.0	...
2264970	  764.7	  650.3	 2678.0	...
2264971	  764.9	  649.7	 2677.0	...
2264972	  764.7	  649.2	 2679.0	...
2264973	  764.4	  649.4	 2681.0	...
2264974	  764.2	  649.7	 2684.0	...
2264975	  764.0	  649.9	 2684.0	...
2264976	  764.1	  649.9	 2685.0	...
2264977	  764.4	  649.9	 2685.0	...
2264978	  764.6	  649.8	 2684.0	...
2264979	  764.6	  649.7	 2684.0	...
2264980	  764.7	  649.4	 2684.0	...
2264981	  764.6	  649.3	 2684.0	...
2264982	  764.5	  649.4	 2684.0	...
2264983	  764.4	  649.7	 2685.0	...
2264984	  764.2	  649.4	 2683.0	...
2264985	  764.1	  648.8	 2681.0	...
2264986	  764.2	  648.4	 2679.0	...
2264987	  764.3	  648.6	 2679.0	...
2264988	  764.4	  648.8	 2681.0	...
2264989	  764.3	  649.0	 2683.0	...
2264990	  764.3	  649.2	 2686.0	...
2264991	  764.2	  649.3	 2686.0	...
2264992	  764.0	  649.4	 2685.0	...
2264993	  763.8	  649.3	 2684.0	...
2264994	  764.0	  649.4	 2683.0	...
2264995	  764.4	  649.6	 2682.0	...
2264996	  764.5	  650.2	 2683.0	...
2264997	  764.2	  650.6	 2686.0	...
2264998	  763.9	  650.3	 2688.0	...
2264999	  763.7	  649.8	 2687.0	...
2265000	  763.6	  649.6	 2686.0	...
2265001	  763.4	  650.4	 2685.0	...
2265002	  763.3	  650.8	 2686.0	...
2265003	  763.0	  650.8	 2688.0	...
2265004	  762.7	  650.5	 2692.0	...
2265005	  762.4	  650.2	 2693.0	...
2265006	  762.3	  649.5	 2694.0	...
2265007	  762.5	  648.7	 2695.0	...
2265008	  762.9	  647.9	 2696.0	...
2265009	  763.4	  647.9	 2695.0	...
2265010	  763.1	  648.5	 2694.0	...
2265011	  762.8	  649.0	 2694.0	...
2265012	  762.5	  649.7	 2694.0	...
2265013	  762.6	  649.8	 2693.0	...
2265014	  762.8	  649.9	 2693.0	...
2265015	  762.9	  649.9	 2692.0	...
2265016	  762.8	  649.8	 2691.0	...
2265017	  762.7	  649.8	 2692.0	...
2265018	  762.5	  649.7	 2694.0	...
2265019	  761.9	  650.3	 2697.0	...
2265020	  761.4	  650.8	 2700.0	...
2265021	  761.0	  651.2	 2703.0	...
2265022	  761.4	  651.0	 2704.0	...
2265023	  761.9	  650.6	 2703.0	...
2265024	  762.4	  650.1	 2704.0	...
2265025	  762.6	  649.8	 2706.0	...
2265026	  762.5	  649.7	 2707.0	...
2265027	  762.2	  649.6	 2708.0	...
2265028	  762.1	  649.4	 2710.0	...
2265029	  762.3	  649.5	 2712.0	...
2265030	  762.5	  649.5	 2714.0	...
2265031	  762.7	  649.7	 2713.0	...
2265032	  763.2	  649.9	 2712.0	...
2265033	  763.8	  649.9	 2712.0	...
2265034	  764.3	  650.0	 2713.0	...
2265035	  764.4	  650.2	 2714.0	...
2265036	  763.9	  650.6	 2714.0	...
2265037	  763.3	  650.8	 2714.0	...
2265038	  762.7	  650.8	 2716.0	...
2265039	  762.8	  650.9	 2718.0	...
2265040	  762.9	  651.0	 2720.0	...
2265041	  763.1	  651.1	 2720.0	...
2265042	  763.2	  651.1	 2720.0	...
2265043	  763.1	  651.2	 2719.0	...
2265044	  763.0	  651.0	 2719.0	...
2265045	  763.3	  650.6	 2718.0	...
2265046	  763.6	  650.4	 2721.0	...
2265047	  764.0	  650.7	 2724.0	...
2265048	  764.1	  651.2	 2728.0	...
2265049	  764.3	  651.3	 2728.0	...
2265050	  764.3	  651.2	 2728.0	...
2265051	  764.4	  651.0	 2728.0	...
2265052	  764.2	  651.0	 2727.0	...
2265053	  763.9	  651.0	 2726.0	...
2265054	  763.6	  651.2	 2725.0	...
2265055	  763.5	  651.3	 2724.0	...
2265056	  763.3	  651.6	 2727.0	...
2265057	  763.0	  651.9	 2729.0	...
2265058	  762.9	  652.0	 2732.0	...
2265059	  763.0	  651.7	 2733.0	...
2265060	  762.9	  650.9	 2735.0	...
2265061	  762.7	  650.4	 2735.0	...
2265062	  762.5	  650.5	 2735.0	...
2265063	  762.1	  651.2	 2737.0	...
2265064	  761.6	  651.9	 2739.0	...
2265065	  761.0	  652.0	 2741.0	...
2265066	  760.9	  652.0	 2743.0	...
2265067	  761.2	  651.9	 2746.0	...
2265068	  761.4	  652.0	 2748.0	...
2265069	  761.5	  652.0	 2747.0	...
2265070	  761.2	  651.7	 2747.0	...
2265071	  761.1	  651.2	 2746.0	...
2265072	  761.0	  650.6	 2745.0	...
2265073	  761.1	  650.5	 2746.0	...
2265074	  761.2	  651.2	 2748.0	...
2265075	  761.4	  652.0	 2749.0	...
2265076	  761.7	  652.2	 2750.0	...
2265077	  761.8	  651.6	 2751.0	...
2265078	  761.4	  651.0	 2753.0	...
2265079	  760.8	  650.8	 2755.0	...
2265080	  760.2	  650.6	 2756.0	...
2265081	  760.2	  650.5	 2757.0	...
2265082	  760.2	  650.7	 2757.0	...
2265083	  760.2	  650.9	 2758.0	...
2265084	  760.2	  651.0	 2759.0	...
2265085	  760.2	  651.1	 2759.0	...
2265086	  760.4	  651.2	 2760.0	...
2265087	  760.5	  651.2	 2761.0	...
2265088	  760.6	  651.1	 2761.0	...
2265089	  760.7	  651.1	 2762.0	...
2265090	  760.8	  651.2	 2763.0	...
2265091	  760.9	  651.3	 2763.0	...
2265092	  760.8	  650.9	 2763.0	...
2265093	  760.7	  650.4	 2766.0	...
2265094	  760.4	  650.1	 2769.0	...
2265095	  760.2	  650.8	 2769.0	...
2265096	  760.3	  651.5	 2767.0	...
2265097	  760.5	  651.8	 2766.0	...
2265098	  760.7	  651.1	 2767.0	...
2265099	  760.5	  650.1	 2768.0	...
2265100	  760.4	  649.4	 2768.0	...
2265101	  760.2	  649.1	 2769.0	...
2265102	  760.1	  649.2	 2769.0	...
2265103	  760.1	  649.2	 2769.0	...
2265104	  760.1	  649.2	 2773.0	...
2265105	  760.1	  649.2	 2776.0	...
2265106	  760.1	  649.2	 2779.0	...
2265107	  760.3	  649.1	 2777.0	...
2265108	  760.5	  649.0	 2776.0	...
2265109	  761.0	  649.0	 2774.0	...
2265110	  761.2	  649.1	 2773.0	...
2265111	  761.1	  649.2	 2773.0	...
2265112	  760.8	  649.4	 2774.0	...
2265113	  760.5	  649.8	 2780.0	...
2265114	  760.5	  650.1	 2785.0	...
2265115	  760.5	  650.7	 2789.0	...
2265116	  760.5	  650.9	 2788.0	...
2265117	  760.4	  651.0	 2787.0	...
2265118	  760.5	  650.4	 2788.0	...
2265119	  760.5	  649.9	 2790.0	...
2265120	  760.6	  649.5	 2791.0	...
2265121	  760.6	  649.5	 2791.0	...
2265122	  760.9	  649.7	 2791.0	...
2265123	  761.1	  650.0	 2793.0	...
2265124	  761.1	  650.1	 2794.0	...
2265125	  760.7	  650.0	 2795.0	...
2265126	  760.4	  649.9	 2795.0	...
2265127	  760.5	  649.9	 2795.0	...
2265128	  760.6	  649.9	 2796.0	...
2265129	  760.7	  649.9	 2799.0	...
2265130	  760.8	  650.0	 2802.0	...
2265131	  760.9	  650.0	 2803.0	...
2265132	  761.1	  650.0	 2804.0	...
2265133	  761.3	  649.9	 2806.0	...
2265134	  761.3	  649.5	 2807.0	...
2265135	  761.3	  649.4	 2807.0	...
2265136	  761.3	  649.3	 2806.0	...
2265137	  761.4	  649.4	 2804.0	...
2265138	  761.4	  649.1	 2802.0	...
2265139	  761.4	  648.5	 2803.0	...
2265140	  761.4	  648.2	 2805.0	...
2265141	  761.4	  647.7	 2806.0	...
2265142	  761.5	  647.6	 2805.0	...
2265143	  761.6	  647.3	 2807.0	...
2265144	  761.7	  647.1	 2810.0	...
2265145	  761.6	  646.9	 2813.0	...
2265146	  761.7	  646.8	 2814.0	...
2265147	  761.4	  646.8	 2813.0	...
2265148	  761.2	  647.2	 2812.0	...
2265149	  761.0	  647.6	 2813.0	...
2265150	  761.0	  647.6	 2815.0	...
2265151	  761.0	  647.1	 2818.0	...
2265152	  761.0	  646.7	 2819.0	...
2265153	  760.9	  646.8	 2821.0	...
2265154	  760.9	  647.3	 2823.0	...
2265155	  760.6	  647.8	 2824.0	...
2265156	  760.4	  648.3	 2825.0	...
2265157	  760.3	  648.3	 2828.0	...
2265158	  760.4	  648.3	 2830.0	...
2265159	  759.9	  649.0	 2833.0	...
2265160	  759.4	  649.6	 2833.0	...
2265161	  758.9	  649.8	 2835.0	...
2265162	  759.1	  649.2	 2836.0	...
2265163	  759.1	  648.6	 2837.0	...
2265164	  759.1	  648.5	 2836.0	...
2265165	  759.1	  648.5	 2835.0	...
2265166	  758.8	  648.3	 2834.0	...
2265167	  758.6	  648.1	 2833.0	...
2265168	  758.3	  647.8	 2834.0	...
2265169	  758.2	  647.6	 2836.0	...
2265170	  758.0	  647.0	 2837.0	...
2265171	  758.3	  646.5	 2838.0	...
2265172	  758.6	  646.1	 2838.0	...
MSG	2265173 0000 _ Number Off
2265173	  759.1	  646.1	 2838.0	...
2265174	  759.4	  646.5	 2839.0	...
2265175	  759.5	  646.9	 2838.0	...
2265176	  759.3	  647.2	 2838.0	...
2265177	  759.1	  647.0	 2838.0	...
2265178	  759.0	  647.0	 2838.0	...
2265179	  759.2	  647.3	 2838.0	...
2265180	  759.5	  647.4	 2838.0	...
2265181	  759.8	  647.4	 2839.0	...
2265182	  759.7	  647.4	 2842.0	...
2265183	  759.6	  647.4	 2844.0	...
2265184	  759.5	  647.3	 2846.0	...
2265185	  759.4	  647.2	 2847.0	...
2265186	  759.2	  646.9	 2847.0	...
2265187	  758.9	  646.7	 2846.0	...
2265188	  758.5	  646.5	 2847.0	...
2265189	  758.4	  646.6	 2849.0	...
2265190	  759.1	  646.6	 2850.0	...
2265191	  759.9	  647.4	 2850.0	...
2265192	  760.6	  648.3	 2851.0	...
2265193	  760.5	  649.3	 2852.0	...
2265194	  760.3	  649.2	 2852.0	...
2265195	  760.1	  649.1	 2854.0	...
2265196	  759.8	  649.1	 2857.0	...
2265197	  759.4	  648.7	 2861.0	...
2265198	  758.9	  648.3	 2861.0	...
2265199	  758.8	  647.6	 2862.0	...
2265200	  758.7	  647.4	 2863.0	...
2265201	  758.9	  647.8	 2863.0	...
2265202	  759.0	  648.6	 2863.0	...
2265203	  759.0	  649.5	 2863.0	...
2265204	  758.8	  649.8	 2864.0	...
2265205	  758.6	  649.9	 2864.0	...
2265206	  758.3	  649.6	 2865.0	...
2265207	  758.1	  649.3	 2866.0	...
2265208	  758.2	  648.8	 2866.0	...
2265209	  758.4	  647.9	 2867.0	...
2265210	  758.7	  647.0	 2867.0	...
2265211	  758.9	  646.3	 2868.0	...
2265212	  759.0	  646.7	 2871.0	...
2265213	  759.0	  647.1	 2875.0	...
2265214	  759.0	  647.3	 2879.0	...
2265215	  759.0	  647.2	 2880.0	...
2265216	  758.8	  647.1	 2880.0	...
2265217	  758.4	  647.4	 2881.0	...
2265218	  758.1	  647.9	 2881.0	...
2265219	  758.0	  648.2	 2881.0	...
2265220	  757.9	  647.9	 2881.0	...
2265221	  757.8	  647.7	 2881.0	...
2265222	  757.7	  647.4	 2883.0	...
2265223	  758.1	  647.5	 2886.0	...
2265224	  758.5	  647.7	 2888.0	...
2265225	  758.4	  647.5	 2888.0	...
2265226	  757.8	  647.2	 2888.0	...
2265227	  757.3	  646.8	 2888.0	...
2265228	  757.3	  646.8	 2890.0	...
2265229	  757.2	  646.8	 2892.0	...
2265230	  757.2	  646.8	 2895.0	...
2265231	  757.2	  646.8	 2895.0	...
2265232	  757.1	  647.2	 2894.0	...
2265233	  757.1	  647.6	 2894.0	...
2265234	  757.1	  648.1	 2895.0	...
2265235	  757.1	  648.0	 2896.0	...
2265236	  757.0	  647.8	 2898.0	...
2265237	  757.0	  647.6	 2900.0	...
2265238	  757.0	  647.7	 2903.0	...
2265239	  757.1	  648.0	 2905.0	...
2265240	  757.2	  648.3	 2907.0	...
2265241	  757.3	  648.4	 2908.0	...
2265242	  757.3	  648.3	 2907.0	...
2265243	  757.3	  648.3	 2906.0	...
2265244	  757.5	  648.5	 2904.0	...
2265245	  757.7	  648.6	 2905.0	...
2265246	  757.9	  648.2	 2905.0	...
2265247	  757.9	  647.8	 2906.0	...
2265248	  757.7	  647.5	 2906.0	...
2265249	  757.6	  647.5	 2906.0	...
2265250	  757.7	  647.7	 2907.0	...
2265251	  757.8	  648.1	 2910.0	...
2265252	  757.8	  648.6	 2913.0	...
2265253	  757.6	  649.0	 2915.0	...
2265254	  757.3	  649.1	 2915.0	...
2265255	  757.6	  648.6	 2915.0	...
2265256	  757.8	  647.9	 2915.0	...
2265257	  758.1	  647.2	 2915.0	...
2265258	  758.1	  647.2	 2915.0	...
2265259	  758.1	  646.9	 2913.0	...
2265260	  758.1	  646.5	 2912.0	...
2265261	  758.1	  646.1	 2911.0	...
2265262	  758.3	  646.1	 2911.0	...
2265263	  758.4	  646.1	 2911.0	...
2265264	  758.5	  646.1	 2911.0	...
2265265	  758.5	  646.0	 2911.0	...
2265266	  758.3	  645.9	 2911.0	...
2265267	  757.7	  646.1	 2911.0	...
2265268	  757.0	  646.2	 2911.0	...
2265269	  756.7	  646.5	 2911.0	...
2265270	  756.8	  646.6	 2915.0	...
2265271	  757.0	  646.7	 2917.0	...
2265272	  757.5	  647.3	 2919.0	...
2265273	  757.9	  647.9	 2918.0	...
2265274	  758.1	  647.7	 2917.0	...
2265275	  758.0	  646.7	 2917.0	...
2265276	  757.8	  645.8	 2917.0	...
2265277	  757.7	  645.9	 2918.0	...
2265278	  758.0	  645.8	 2920.0	...
2265279	  758.3	  645.8	 2921.0	...
2265280	  758.6	  645.7	 2923.0	...
2265281	  758.7	  645.6	 2922.0	...
2265282	  758.9	  645.3	 2923.0	...
2265283	  758.4	  645.3	 2923.0	...
2265284	  757.7	  645.5	 2923.0	...
2265285	  757.2	  645.7	 2924.0	...
2265286	  757.3	  645.7	 2925.0	...
2265287	  757.9	  645.4	 2929.0	...
2265288	  758.2	  644.8	 2932.0	...
2265289	  758.5	  643.8	 2933.0	...
2265290	  758.4	  643.0	 2930.0	...
2265291	  758.4	  642.5	 2928.0	...
2265292	  758.5	  643.6	 2930.0	...
2265293	  758.6	  644.6	 2930.0	...
2265294	  758.8	  645.7	 2931.0	...
2265295	  759.0	  646.0	 2931.0	...
2265296	  759.1	  646.0	 2931.0	...
2265297	  758.5	  646.0	 2930.0	...
2265298	  757.7	  645.8	 2929.0	...
2265299	  756.9	  645.8	 2929.0	...
2265300	  756.9	  645.8	 2930.0	...
2265301	  756.9	  645.9	 2931.0	...
2265302	  756.8	  645.9	 2931.0	...
2265303	  756.8	  645.6	 2932.0	...
2265304	  756.8	  645.2	 2933.0	...
2265305	  757.0	  644.8	 2934.0	...
2265306	  757.2	  644.1	 2935.0	...
2265307	  757.6	  643.3	 2934.0	...
2265308	  757.7	  642.5	 2935.0	...
2265309	  757.9	  642.6	 2936.0	...
2265310	  757.9	  642.6	 2937.0	...
2265311	  757.8	  642.7	 2937.0	...
2265312	  757.5	  642.6	 2939.0	...
2265313	  757.2	  642.5	 2941.0	...
2265314	  757.0	  642.5	 2943.0	...
2265315	  756.9	  642.7	 2943.0	...
2265316	  756.4	  642.9	 2941.0	...
2265317	  755.9	  643.1	 2939.0	...
2265318	  755.4	  643.2	 2937.0	...
2265319	  755.5	  643.2	 2938.0	...
2265320	  755.4	  643.4	 2939.0	...
2265321	  755.4	  643.6	 2941.0	...
2265322	  755.4	  643.9	 2942.0	...
2265323	  755.5	  644.0	 2943.0	...
2265324	  755.7	  644.0	 2945.0	...
2265325	  755.8	  644.1	 2947.0	...
2265326	  756.0	  644.1	 2948.0	...
2265327	  756.1	  644.1	 2947.0	...
2265328	  756.4	  643.9	 2946.0	...
2265329	  756.4	  643.3	 2946.0	...
2265330	  756.6	  642.7	 2947.0	...
2265331	  756.7	  642.7	 2947.0	...
2265332	  756.7	  643.0	 2948.0	...
2265333	  756.2	  643.4	 2947.0	...
2265334	  755.7	  644.1	 2947.0	...
2265335	  755.2	  644.9	 2947.0	...
2265336	  755.2	  645.5	 2948.0	...
2265337	  755.2	  645.4	 2950.0	...
2265338	  755.2	  645.0	 2951.0	...
2265339	  755.0	  644.7	 2953.0	...
2265340	  754.8	  644.3	 2953.0	...
2265341	  755.1	  644.3	 2952.0	...
2265342	  755.7	  644.1	 2951.0	...
2265343	  756.3	  643.8	 2950.0	...
2265344	  756.4	  643.2	 2951.0	...
2265345	  756.5	  642.7	 2953.0	...
2265346	  756.5	  642.4	 2956.0	...
2265347	  756.6	  642.9	 2960.0	...
2265348	  756.7	  643.4	 2963.0	...
2265349	  756.8	  643.8	 2961.0	...
2265350	  756.5	  644.1	 2958.0	...
2265351	  756.1	  644.1	 2955.0	...
2265352	  756.0	  643.9	 2956.0	...
2265353	  756.3	  643.4	 2957.0	...
2265354	  756.6	  643.0	 2958.0	...
2265355	  756.5	  642.4	 2959.0	...
2265356	  756.6	  642.1	 2958.0	...
2265357	  756.7	  641.7	 2956.0	...
2265358	  756.8	  641.6	 2957.0	...
2265359	  757.0	  641.5	 2960.0	...
2265360	  757.3	  641.6	 2962.0	...
2265361	  757.6	  642.4	 2962.0	...
2265362	  757.7	  643.1	 2962.0	...
2265363	  757.7	  643.6	 2962.0	...
2265364	  757.8	  643.4	 2963.0	...
2265365	  757.8	  643.2	 2962.0	...
2265366	  757.7	  643.1	 2961.0	...
2265367	  757.6	  642.9	 2961.0	...
2265368	  757.3	  642.7	 2964.0	...
2265369	  756.7	  642.6	 2966.0	...
2265370	  756.2	  642.6	 2965.0	...
2265371	  756.0	  642.5	 2963.0	...
2265372	  755.6	  642.5	 2961.0	...
2265373	  755.3	  642.6	 2962.0	...
2265374	  755.3	  642.8	 2963.0	...
MSG	2265375 0000 _ Number On
2265375	  755.7	  643.4	 2963.0	...
2265376	  756.0	  643.9	 2963.0	...
2265377	  756.3	  644.1	 2964.0	...
2265378	  756.4	  643.8	 2965.0	...
2265379	  756.6	  643.5	 2965.0	...
2265380	  756.6	  643.6	 2965.0	...
2265381	  756.6	  643.7	 2965.0	...
2265382	  756.7	  643.5	 2965.0	...
2265383	  756.9	  643.4	 2965.0	...
2265384	  757.0	  643.4	 2965.0	...
2265385	  757.0	  643.1	 2964.0	...
2265386	  756.7	  643.0	 2963.0	...
2265387	  756.3	  642.9	 2962.0	...
2265388	  756.0	  643.1	 2965.0	...
2265389	  755.7	  643.2	 2967.0	...
2265390	  755.5	  642.7	 2970.0	...
2265391	  755.6	  641.7	 2969.0	...
2265392	  755.9	  640.7	 2968.0	...
2265393	  756.5	  640.6	 2968.0	...
2265394	  757.0	  641.5	 2967.0	...
2265395	  757.3	  642.4	 2968.0	...
2265396	  757.3	  643.4	 2969.0	...
2265397	  757.3	  643.9	 2971.0	...
2265398	  757.3	  644.5	 2972.0	...
2265399	  757.3	  644.6	 2974.0	...
2265400	  756.9	  644.7	 2975.0	...
2265401	  756.7	  644.5	 2976.0	...
2265402	  756.4	  644.1	 2975.0	...
2265403	  756.4	  643.6	 2976.0	...
2265404	  756.5	  643.3	 2978.0	...
2265405	  756.6	  643.4	 2982.0	...
2265406	  757.0	  643.5	 2985.0	...
2265407	  757.3	  643.6	 2986.0	...
2265408	  757.6	  643.6	 2986.0	...
2265409	  758.2	  643.5	 2985.0	...
2265410	  758.7	  643.5	 2983.0	...
2265411	  759.0	  643.3	 2982.0	...
2265412	  758.6	  643.3	 2981.0	...
2265413	  758.2	  643.2	 2981.0	...
2265414	  757.9	  643.2	 2983.0	...
2265415	  758.0	  642.8	 2985.0	...
2265416	  757.7	  642.5	 2987.0	...
2265417	  757.2	  642.1	 2987.0	...
2265418	  756.6	  642.1	 2987.0	...
2265419	  756.4	  641.8	 2987.0	...
2265420	  756.3	  641.6	 2988.0	...
2265421	  756.2	  641.7	 2988.0	...
2265422	  756.0	  642.1	 2989.0	...
2265423	  756.0	  642.4	 2989.0	...
2265424	  756.2	  642.2	 2990.0	...
2265425	  756.5	  641.9	 2988.0	...
2265426	  756.8	  641.4	 2985.0	...
2265427	  756.6	  641.1	 2982.0	...
2265428	  756.2	  641.0	 2987.0	...
2265429	  755.8	  641.0	 2995.0	...
2265430	  755.4	  641.0	 3003.0	...
2265431	  755.2	  641.2	 3004.0	...
2265432	  755.2	  641.5	 3003.0	...
2265433	  755.2	  641.8	 3002.0	...
2265434	  755.5	  642.4	 3002.0	...
2265435	  755.8	  643.1	 3002.0	...
2265436	  756.0	  642.6	 3002.0	...
2265437	  756.0	  641.3	 3000.0	...
2265438	  755.9	  640.0	 2997.0	...
2265439	  755.9	  640.0	 2997.0	...
2265440	  756.0	  640.0	 3000.0	...
2265441	  756.0	  640.4	 3005.0	...
2265442	  755.6	  640.8	 3006.0	...
2265443	  755.0	  641.7	 3008.0	...
2265444	  754.4	  642.7	 3009.0	...
2265445	  754.2	  643.6	 3011.0	...
2265446	  754.3	  644.3	 3010.0	...
2265447	  754.4	  644.2	 3009.0	...
2265448	  754.7	  644.0	 3012.0	...
2265449	  755.1	  643.7	 3015.0	...
2265450	  755.5	  643.5	 3016.0	...
2265451	  755.7	  643.3	 3014.0	...
2265452	  755.6	  642.4	 3011.0	...
2265453	  755.5	  641.6	 3011.0	...
2265454	  755.4	  641.4	 3009.0	...
2265455	  755.4	  642.0	 3008.0	...
2265456	  755.4	  642.7	 3010.0	...
2265457	  755.3	  642.9	 3012.0	...
2265458	  755.2	  644.0	 3015.0	...
2265459	  755.2	  645.0	 3015.0	...
2265460	  755.8	  645.7	 3012.0	...
2265461	  756.4	  645.3	 3009.0	...
2265462	  756.7	  644.4	 3009.0	...
2265463	  756.4	  643.8	 3014.0	...
2265464	  756.1	  643.5	 3018.0	...
2265465	  756.2	  643.4	 3020.0	...
2265466	  756.3	  642.9	 3019.0	...
2265467	  756.5	  642.4	 3019.0	...
2265468	  756.5	  642.1	 3017.0	...
2265469	  756.5	  642.1	 3014.0	...
2265470	  756.3	  642.4	 3012.0	...
2265471	  755.9	  642.8	 3013.0	...
2265472	  755.6	  643.2	 3016.0	...
2265473	  755.4	  642.5	 3021.0	...
2265474	  755.1	  641.7	 3026.0	...
2265475	  754.8	  641.0	 3029.0	...
2265476	  754.9	  641.3	 3025.0	...
2265477	  755.1	  641.5	 3020.0	...
2265478	  755.4	  641.6	 3015.0	...
2265479	  755.2	  641.7	 3018.0	...
2265480	  755.3	  642.3	 3021.0	...
2265481	  755.0	  643.0	 3025.0	...
2265482	  754.6	  643.6	 3025.0	...
2265483	  754.2	  643.4	 3025.0	...
2265484	  754.1	  642.1	 3024.0	...
2265485	  754.1	  641.0	 3022.0	...
2265486	  754.2	  640.0	 3018.0	...
2265487	  754.5	  639.3	 3016.0	...
2265488	  754.7	  638.7	 3017.0	...
2265489	  755.4	  638.5	 3019.0	...
2265490	  756.1	  640.0	 3022.0	...
2265491	  756.6	  641.6	 3022.0	...
2265492	  756.7	  642.5	 3023.0	...
2265493	  756.6	  641.8	 3023.0	...
2265494	  756.5	  641.3	 3025.0	...
2265495	  755.9	  641.0	 3028.0	...
2265496	  755.3	  641.1	 3030.0	...
2265497	  754.8	  641.0	 3030.0	...
2265498	  755.4	  640.7	 3029.0	...
2265499	  756.0	  640.4	 3029.0	...
2265500	  756.6	  640.2	 3028.0	...
2265501	  756.4	  640.1	 3028.0	...
2265502	  756.0	  640.4	 3028.0	...
2265503	  755.7	  640.8	 3028.0	...
2265504	  755.5	  641.1	 3028.0	...
2265505	  755.5	  641.1	 3028.0	...
2265506	  755.6	  641.6	 3030.0	...
2265507	  755.9	  642.0	 3033.0	...
2265508	  756.2	  642.3	 3037.0	...
2265509	  756.5	  642.2	 3040.0	...
2265510	  756.4	  642.1	 3040.0	...
2265511	  756.4	  642.0	 3039.0	...
2265512	  756.6	  641.8	 3037.0	...
2265513	  756.7	  640.8	 3035.0	...
2265514	  756.6	  639.8	 3032.0	...
2265515	  756.3	  639.3	 3032.0	...
2265516	  756.4	  639.7	 3034.0	...
2265517	  756.5	  640.0	 3035.0	...
2265518	  756.6	  640.0	 3035.0	...
2265519	  756.5	  639.8	 3035.0	...
2265520	  756.5	  639.5	 3036.0	...
2265521	  756.5	  639.7	 3036.0	...
2265522	  756.7	  640.1	 3036.0	...
2265523	  756.9	  640.3	 3036.0	...
2265524	  757.2	  639.9	 3036.0	...
2265525	  757.3	  639.6	 3036.0	...
2265526	  757.4	  639.6	 3037.0	...
2265527	  757.3	  639.4	 3038.0	...
2265528	  757.2	  639.2	 3037.0	...
2265529	  757.2	  639.1	 3035.0	...
2265530	  756.5	  639.3	 3033.0	...
2265531	  755.9	  639.4	 3033.0	...
2265532	  755.4	  640.3	 3032.0	...
2265533	  755.5	  640.8	 3030.0	...
2265534	  755.5	  641.5	 3028.0	...
2265535	  755.7	  641.4	 3027.0	...
2265536	  756.0	  641.5	 3027.0	...
2265537	  756.5	  640.5	 3026.0	...
2265538	  756.7	  639.5	 3027.0	...
2265539	  756.5	  638.6	 3028.0	...
2265540	  756.3	  638.6	 3032.0	...
2265541	  756.0	  638.5	 3036.0	...
2265542	  756.0	  638.3	 3038.0	...
2265543	  755.6	  638.2	 3037.0	...
2265544	  755.1	  638.3	 3035.0	...
2265545	  754.9	  639.1	 3035.0	...
2265546	  755.3	  640.0	 3034.0	...
2265547	  755.7	  640.8	 3034.0	...
2265548	  755.8	  641.4	 3034.0	...
2265549	  756.0	  641.8	 3036.0	...
2265550	  756.2	  641.4	 3038.0	...
2265551	  756.3	  639.8	 3040.0	...
2265552	  756.3	  638.3	 3040.0	...
2265553	  756.3	  638.5	 3040.0	...
2265554	  756.3	  639.5	 3040.0	...
2265555	  756.1	  639.5	 3040.0	...
2265556	  755.9	  638.6	 3039.0	...
2265557	  755.8	  638.0	 3039.0	...
2265558	  755.9	  639.5	 3038.0	...
2265559	  755.5	  641.1	 3037.0	...
2265560	  755.2	  642.4	 3036.0	...
2265561	  754.8	  642.6	 3036.0	...
2265562	  754.8	  642.8	 3036.0	...
2265563	  755.5	  642.9	 3036.0	...
2265564	  756.0	  641.5	 3035.0	...
2265565	  756.5	  639.9	 3035.0	...
2265566	  756.5	  638.5	 3035.0	...
2265567	  756.3	  638.6	 3034.0	...
2265568	  755.9	  638.7	 3033.0	...
2265569	  755.5	  639.1	 3032.0	...
2265570	  755.4	  640.7	 3034.0	...
2265571	  754.6	  643.1	 3037.0	...
2265572	  753.7	  645.3	 3037.0	...
2265573	  752.8	  645.0	 3034.0	...
2265574	  752.4	  643.8	 3030.0	...
2265575	  752.3	  643.5	 3030.0	...
2265576	  753.0	  644.4	 3032.0	...
2265577	  753.6	  644.4	 3034.0	...
2265578	  754.3	  643.3	 3035.0	...
2265579	  754.4	  643.0	 3035.0	...
2265580	  754.6	  643.6	 3035.0	...
2265581	  754.6	  644.3	 3037.0	...
2265582	  754.2	  643.8	 3038.0	...
2265583	  753.7	  643.3	 3040.0	...
2265584	  753.2	  643.6	 3040.0	...
2265585	  753.1	  644.2	 3040.0	...
2265586	  753.2	  644.7	 3040.0	...
2265587	  753.2	  644.2	 3039.0	...
2265588	  753.3	  643.7	 3038.0	...
2265589	  753.1	  644.5	 3038.0	...
2265590	  752.9	  645.6	 3039.0	...
2265591	  753.1	  646.4	 3041.0	...
2265592	  753.4	  645.9	 3042.0	...
2265593	  753.4	  644.5	 3044.0	...
2265594	  753.1	  643.3	 3045.0	...
2265595	  752.7	  642.3	 3045.0	...
2265596	  752.2	  642.2	 3043.0	...
2265597	  751.7	  642.0	 3041.0	...
2265598	  751.5	  642.0	 3040.0	...
2265599	  751.7	  641.5	 3040.0	...
2265600	  752.2	  640.9	 3041.0	...
2265601	  752.7	  640.3	 3041.0	...
2265602	  753.2	  639.7	 3042.0	...
2265603	  753.2	  639.1	 3043.0	...
2265604	  753.4	  638.5	 3043.0	...
2265605	  753.5	  639.4	 3043.0	...
2265606	  753.6	  640.5	 3042.0	...
2265607	  753.7	  641.5	 3042.0	...
2265608	  753.6	  641.5	 3043.0	...
2265609	  753.3	  641.5	 3043.0	...
2265610	  752.6	  642.2	 3045.0	...
2265611	  751.9	  642.9	 3047.0	...
2265612	  751.5	  643.0	 3049.0	...
2265613	  751.5	  642.3	 3049.0	...
2265614	  751.5	  642.0	 3049.0	...
2265615	  751.5	  642.5	 3050.0	...
2265616	  751.8	  642.7	 3050.0	...
2265617	  752.0	  642.1	 3052.0	...
2265618	  752.2	  641.6	 3052.0	...
2265619	  752.2	  641.4	 3052.0	...
2265620	  752.2	  641.4	 3050.0	...
2265621	  752.2	  641.3	 3049.0	...
2265622	  752.1	  641.2	 3048.0	...
2265623	  752.0	  641.7	 3049.0	...
2265624	  751.9	  642.1	 3050.0	...
2265625	  752.1	  642.0	 3052.0	...
2265626	  752.2	  641.3	 3054.0	...
2265627	  752.4	  640.2	 3056.0	...
2265628	  752.5	  639.6	 3058.0	...
2265629	  752.6	  639.2	 3057.0	...
2265630	  752.6	  639.1	 3056.0	...
2265631	  752.5	  638.9	 3054.0	...
2265632	  752.5	  638.8	 3053.0	...
2265633	  752.3	  638.8	 3052.0	...
2265634	  752.1	  638.9	 3056.0	...
2265635	  752.0	  639.1	 3061.0	...
2265636	  752.1	  639.3	 3063.0	...
2265637	  752.0	  639.5	 3060.0	...
2265638	  751.8	  640.2	 3058.0	...
2265639	  751.7	  641.0	 3058.0	...
2265640	  751.8	  641.6	 3058.0	...
2265641	  751.7	  641.5	 3058.0	...
2265642	  751.7	  641.4	 3059.0	...
2265643	  751.7	  641.5	 3061.0	...
2265644	  751.7	  641.9	 3067.0	...
2265645	  751.7	  642.4	 3072.0	...
2265646	  751.4	  643.0	 3076.0	...
2265647	  751.1	  643.3	 3074.0	...
2265648	  751.6	  643.5	 3072.0	...
2265649	  752.3	  643.6	 3070.0	...
2265650	  752.4	  643.8	 3071.0	...
2265651	  751.8	  643.7	 3072.0	...
2265652	  751.3	  643.5	 3072.0	...
2265653	  751.4	  643.1	 3073.0	...
2265654	  751.5	  643.1	 3073.0	...
2265655	  751.4	  643.8	 3074.0	...
2265656	  751.2	  644.7	 3074.0	...
2265657	  751.1	  645.5	 3075.0	...
2265658	  751.1	  645.4	 3074.0	...
2265659	  751.3	  645.2	 3074.0	...
2265660	  751.8	  644.7	 3075.0	...
2265661	  752.4	  644.3	 3076.0	...
2265662	  752.9	  643.8	 3075.0	...
2265663	  753.0	  643.5	 3075.0	...
2265664	  752.7	  643.2	 3077.0	...
2265665	  752.3	  642.2	 3078.0	...
2265666	  752.1	  641.4	 3079.0	...
2265667	  752.2	  640.9	 3080.0	...
2265668	  752.5	  641.2	 3082.0	...
EFIX R   2263731	2265668	1938	  753.8	  666.3	   2933
SSACC R  2265669
2265669	  752.9	  641.7	 3084.0	...
2265670	  753.1	  642.1	 3084.0	...
2265671	  754.5	  642.2	 3085.0	...
2265672	  756.3	  643.3	 3086.0	...
2265673	  760.1	  644.4	 3087.0	...
2265674	  763.5	  646.2	 3088.0	...
2265675	  768.0	  647.2	 3088.0	...
2265676	  773.0	  648.7	 3089.0	...
2265677	  778.3	  649.7	 3089.0	...
2265678	  783.8	  650.6	 3089.0	...
2265679	  788.6	  651.0	 3086.0	...
2265680	  793.8	  652.0	 3084.0	...
2265681	  798.7	  652.1	 3082.0	...
2265682	  803.0	  651.9	 3083.0	...
2265683	  805.7	  651.6	 3084.0	...
2265684	  807.4	  651.3	 3086.0	...
2265685	  807.8	  651.1	 3087.0	...
2265686	  808.3	  650.9	 3087.0	...
2265687	  807.6	  650.9	 3088.0	...
ESACC R  2265669	2265687	19	  752.9	  641.7	  807.6	  650.9	   1.19	    104
MSG	2265688 0000 _ Number Off
SFIX R   2265688
2265688	  806.8	  650.9	 3090.0	...
2265689	  806.0	  650.6	 3092.0	...
2265690	  805.9	  650.1	 3094.0	...
2265691	  804.9	  650.5	 3092.0	...
2265692	  802.8	  651.8	 3090.0	...
2265693	  800.2	  653.3	 3089.0	...
2265694	  798.0	  654.0	 3088.0	...
2265695	  796.2	  654.4	 3089.0	...
2265696	  795.0	  653.8	 3093.0	...
2265697	  794.3	  653.1	 3097.0	...
2265698	  794.4	  652.2	 3101.0	...
2265699	  794.4	  652.3	 3103.0	...
2265700	  794.7	  651.4	 3105.0	...
2265701	  794.9	  650.6	 3104.0	...
2265702	  795.2	  649.9	 3106.0	...
2265703	  795.3	  650.0	 3108.0	...
2265704	  795.4	  650.1	 3107.0	...
2265705	  795.5	  650.5	 3106.0	...
2265706	  795.5	  650.9	 3103.0	...
2265707	  795.8	  652.0	 3101.0	...
2265708	  796.0	  652.9	 3100.0	...
2265709	  795.7	  653.8	 3099.0	...
2265710	  795.2	  653.9	 3099.0	...
2265711	  794.8	  653.0	 3098.0	...
2265712	  794.7	  652.0	 3101.0	...
2265713	  794.7	  651.2	 3104.0	...
2265714	  794.6	  651.3	 3110.0	...
2265715	  794.7	  651.4	 3116.0	...
2265716	  794.8	  651.4	 3122.0	...
2265717	  794.9	  651.5	 3124.0	...
2265718	  794.9	  651.6	 3123.0	...
2265719	  795.1	  652.0	 3122.0	...
2265720	  795.5	  652.4	 3121.0	...
2265721	  795.9	  652.5	 3120.0	...
2265722	  796.0	  652.5	 3117.0	...
2265723	  796.1	  652.5	 3115.0	...
2265724	  796.1	  652.0	 3115.0	...
2265725	  795.8	  651.0	 3116.0	...
2265726	  795.1	  650.1	 3122.0	...
2265727	  794.6	  650.1	 3127.0	...
2265728	  794.7	  651.1	 3130.0	...
2265729	  795.0	  651.9	 3128.0	...
2265730	  795.0	  652.4	 3126.0	...
2265731	  794.7	  652.5	 3126.0	...
2265732	  794.3	  652.6	 3128.0	...
2265733	  795.1	  652.6	 3130.0	...
2265734	  795.9	  652.7	 3133.0	...
2265735	  796.6	  652.6	 3134.0	...
2265736	  796.2	  652.4	 3136.0	...
2265737	  795.9	  652.1	 3138.0	...
2265738	  795.7	  652.1	 3140.0	...
2265739	  795.6	  652.2	 3140.0	...
2265740	  795.4	  652.2	 3139.0	...
2265741	  795.1	  652.3	 3138.0	...
2265742	  794.8	  652.5	 3136.0	...
2265743	  794.8	  652.9	 3136.0	...
2265744	  795.1	  653.5	 3138.0	...
2265745	  795.3	  653.9	 3144.0	...
2265746	  795.5	  653.8	 3150.0	...
2265747	  795.4	  653.5	 3153.0	...
2265748	  795.3	  653.1	 3151.0	...
2265749	  795.9	  653.2	 3148.0	...
2265750	  796.6	  653.3	 3149.0	...
2265751	  796.1	  653.6	 3152.0	...
2265752	  794.9	  653.8	 3155.0	...
2265753	  793.7	  653.8	 3156.0	...
2265754	  793.9	  653.7	 3156.0	...
2265755	  794.1	  653.6	 3157.0	...
2265756	  794.4	  653.6	 3158.0	...
2265757	  794.5	  653.7	 3159.0	...
2265758	  794.4	  654.2	 3162.0	...
2265759	  794.4	  654.7	 3168.0	...
2265760	  794.2	  654.7	 3174.0	...
2265761	  794.8	  654.1	 3174.0	...
2265762	  795.3	  653.7	 3171.0	...
2265763	  796.0	  654.0	 3168.0	...
2265764	  796.0	  654.4	 3170.0	...
2265765	  795.9	  654.8	 3174.0	...
2265766	  795.6	  654.8	 3178.0	...
2265767	  795.4	  654.8	 3179.0	...
2265768	  795.2	  654.8	 3176.0	...
2265769	  795.2	  654.8	 3173.0	...
2265770	  795.3	  655.3	 3173.0	...
2265771	  795.3	  655.7	 3175.0	...
2265772	  795.4	  655.7	 3177.0	...
2265773	  795.4	  655.3	 3178.0	...
2265774	  795.1	  654.6	 3180.0	...
2265775	  794.6	  654.2	 3181.0	...
2265776	  794.2	  654.7	 3183.0	...
2265777	  794.3	  655.6	 3183.0	...
2265778	  794.7	  655.8	 3183.0	...
2265779	  795.1	  655.1	 3184.0	...
2265780	  795.1	  655.0	 3188.0	...
2265781	  794.8	  655.6	 3192.0	...
2265782	  794.3	  656.3	 3195.0	...
2265783	  794.1	  656.4	 3196.0	...
2265784	  793.8	  656.3	 3196.0	...
2265785	  793.7	  655.2	 3196.0	...
2265786	  793.7	  654.2	 3197.0	...
2265787	  793.8	  654.0	 3198.0	...
2265788	  794.0	  654.6	 3200.0	...
2265789	  793.8	  655.3	 3203.0	...
2265790	  793.3	  655.3	 3206.0	...
2265791	  792.9	  655.4	 3211.0	...
2265792	  792.7	  655.5	 3214.0	...
2265793	  792.9	  655.8	 3216.0	...
2265794	  793.0	  656.1	 3216.0	...
2265795	  793.1	  656.5	 3215.0	...
2265796	  793.1	  655.7	 3215.0	...
2265797	  793.1	  654.7	 3216.0	...
2265798	  793.0	  654.0	 3219.0	...
2265799	  793.0	  654.4	 3220.0	...
2265800	  793.2	  654.8	 3222.0	...
2265801	  793.4	  655.0	 3224.0	...
2265802	  793.7	  655.1	 3227.0	...
2265803	  793.7	  655.2	 3228.0	...
2265804	  793.8	  656.4	 3229.0	...
2265805	  793.9	  657.7	 3229.0	...
2265806	  794.0	  659.0	 3228.0	...
2265807	  793.8	  659.1	 3227.0	...
2265808	  793.4	  659.3	 3229.0	...
EFIX R   2265688	2265808	121	  795.3	  653.6	   3153
SSACC R  2265809
2265809	  792.1	  659.8	 3232.0	...
2265810	  790.9	  659.9	 3236.0	...
2265811	  789.1	  659.8	 3237.0	...
2265812	  787.2	  659.0	 3238.0	...
2265813	  783.7	  658.9	 3240.0	...
2265814	  779.3	  659.1	 3244.0	...
2265815	  775.0	  659.8	 3249.0	...
2265816	  769.8	  660.6	 3253.0	...
2265817	  765.5	  660.9	 3256.0	...
2265818	  760.9	  660.7	 3256.0	...
2265819	  757.3	  660.6	 3257.0	...
2265820	  753.2	  661.2	 3257.0	...
2265821	  749.5	  662.1	 3258.0	...
2265822	  746.6	  661.8	 3258.0	...
2265823	  745.0	  661.0	 3258.0	...
2265824	  744.3	  660.2	 3260.0	...
2265825	  745.2	  660.3	 3261.0	...
2265826	  746.8	  660.3	 3266.0	...
ESACC R  2265809	2265826	18	  792.1	  659.8	  746.8	  660.3	   0.97	     89
SFIX R   2265827
2265827	  748.6	  661.7	 3269.0	...
2265828	  750.2	  663.0	 3272.0	...
2265829	  751.6	  665.2	 3272.0	...
2265830	  753.0	  665.9	 3272.0	...
2265831	  755.0	  666.4	 3272.0	...
2265832	  756.5	  666.0	 3272.0	...
2265833	  759.1	  664.7	 3272.0	...
2265834	  760.3	  663.7	 3272.0	...
2265835	  761.4	  662.7	 3274.0	...
2265836	  761.4	  662.7	 3275.0	...
2265837	  761.5	  662.7	 3278.0	...
2265838	  761.5	  662.6	 3278.0	...
2265839	  761.6	  662.6	 3279.0	...
2265840	  761.7	  662.7	 3279.0	...
2265841	  761.5	  662.9	 3281.0	...
2265842	  761.2	  663.3	 3284.0	...
2265843	  761.0	  664.2	 3285.0	...
2265844	  760.1	  665.2	 3284.0	...
2265845	  759.2	  666.0	 3284.0	...
2265846	  758.2	  666.1	 3286.0	...
2265847	  758.5	  665.9	 3287.0	...
2265848	  759.1	  665.6	 3287.0	...
2265849	  759.7	  665.5	 3288.0	...
2265850	  760.7	  665.2	 3288.0	...
2265851	  761.5	  664.8	 3291.0	...
2265852	  761.9	  664.5	 3294.0	...
2265853	  761.6	  664.5	 3297.0	...
2265854	  761.1	  664.2	 3296.0	...
2265855	  760.7	  663.8	 3294.0	...
2265856	  760.3	  663.3	 3292.0	...
2265857	  759.8	  663.0	 3291.0	...
2265858	  759.4	  662.7	 3293.0	...
2265859	  759.0	  662.6	 3295.0	...
2265860	  758.4	  663.8	 3299.0	...
2265861	  758.2	  665.0	 3302.0	...
2265862	  758.2	  666.2	 3304.0	...
2265863	  758.6	  666.1	 3305.0	...
2265864	  759.0	  666.1	 3308.0	...
2265865	  759.2	  665.4	 3310.0	...
2265866	  759.2	  664.6	 3309.0	...
2265867	  759.1	  663.9	 3305.0	...
2265868	  758.8	  663.7	 3304.0	...
2265869	  758.3	  663.7	 3307.0	...
2265870	  757.8	  663.6	 3309.0	...
2265871	  757.3	  663.6	 3310.0	...
2265872	  756.4	  663.4	 3311.0	...
2265873	  755.7	  663.2	 3313.0	...
2265874	  755.3	  662.9	 3314.0	...
2265875	  755.3	  662.6	 3313.0	...
2265876	  755.8	  662.4	 3313.0	...
2265877	  756.3	  662.4	 3310.0	...
2265878	  757.1	  662.5	 3306.0	...
2265879	  757.4	  662.7	 3304.0	...
2265880	  757.6	  663.2	 3308.0	...
2265881	  757.5	  663.6	 3314.0	...
2265882	  757.3	  664.0	 3318.0	...
2265883	  757.4	  664.3	 3321.0	...
2265884	  757.3	  664.9	 3322.0	...
2265885	  757.4	  665.5	 3323.0	...
2265886	  757.6	  665.7	 3326.0	...
2265887	  757.8	  665.6	 3329.0	...
2265888	  757.7	  665.6	 3331.0	...
2265889	  757.6	  665.6	 3332.0	...
2265890	  757.0	  665.6	 3333.0	...
2265891	  756.4	  665.6	 3329.0	...
2265892	  756.0	  665.7	 3325.0	...
2265893	  756.0	  665.8	 3322.0	...
2265894	  755.7	  665.6	 3323.0	...
2265895	  755.4	  665.3	 3325.0	...
2265896	  755.0	  665.1	 3328.0	...
2265897	  755.0	  665.2	 3331.0	...
2265898	  755.2	  665.2	 3332.0	...
2265899	  755.5	  665.1	 3333.0	...
2265900	  755.7	  665.1	 3334.0	...
MSG	2265901 0000 _ Number On
2265901	  755.6	  665.2	 3335.0	...
2265902	  755.6	  665.3	 3335.0	...
2265903	  755.5	  665.6	 3335.0	...
2265904	  755.1	  665.8	 3335.0	...
2265905	  754.2	  666.2	 3337.0	...
2265906	  753.0	  666.2	 3340.0	...
2265907	  752.1	  665.7	 3343.0	...
2265908	  751.6	  665.2	 3344.0	...
2265909	  751.6	  664.7	 3342.0	...
2265910	  751.6	  664.8	 3340.0	...
2265911	  751.7	  664.9	 3337.0	...
2265912	  752.4	  664.7	 3337.0	...
2265913	  753.1	  664.6	 3338.0	...
2265914	  753.7	  664.2	 3342.0	...
2265915	  753.6	  663.9	 3345.0	...
2265916	  753.5	  663.6	 3347.0	...
2265917	  753.4	  663.5	 3346.0	...
2265918	  753.1	  663.5	 3345.0	...
2265919	  752.8	  663.6	 3346.0	...
2265920	  752.4	  663.7	 3349.0	...
2265921	  752.2	  663.7	 3351.0	...
2265922	  751.7	  663.9	 3352.0	...
2265923	  751.3	  664.1	 3352.0	...
2265924	  750.6	  664.5	 3352.0	...
2265925	  750.4	  664.8	 3353.0	...
2265926	  750.0	  665.1	 3354.0	...
2265927	  749.8	  665.4	 3356.0	...
2265928	  749.6	  665.5	 3353.0	...
2265929	  749.5	  665.5	 3349.0	...
2265930	  749.3	  665.3	 3346.0	...
2265931	  749.2	  665.2	 3348.0	...
2265932	  749.3	  665.1	 3348.0	...
2265933	  749.5	  664.8	 3347.0	...
2265934	  749.9	  664.5	 3347.0	...
2265935	  749.9	  664.4	 3348.0	...
2265936	  750.0	  664.5	 3350.0	...
2265937	  749.9	  664.7	 3356.0	...
2265938	  749.6	  664.6	 3362.0	...
2265939	  749.3	  664.6	 3367.0	...
2265940	  749.8	  664.9	 3367.0	...
2265941	  750.6	  665.2	 3366.0	...
2265942	  751.3	  665.6	 3364.0	...
2265943	  751.4	  665.5	 3365.0	...
2265944	  751.3	  665.5	 3365.0	...
2265945	  751.0	  665.2	 3365.0	...
2265946	  750.4	  664.9	 3363.0	...
2265947	  750.0	  664.7	 3361.0	...
2265948	  749.8	  664.7	 3358.0	...
2265949	  750.0	  664.6	 3359.0	...
2265950	  750.1	  664.6	 3359.0	...
2265951	  750.1	  663.8	 3360.0	...
2265952	  749.9	  663.1	 3360.0	...
2265953	  749.5	  663.1	 3360.0	...
2265954	  749.3	  663.9	 3360.0	...
2265955	  749.1	  664.7	 3362.0	...
2265956	  749.1	  664.8	 3363.0	...
2265957	  749.1	  664.9	 3365.0	...
2265958	  749.4	  665.0	 3367.0	...
2265959	  749.6	  665.0	 3370.0	...
2265960	  749.9	  665.0	 3372.0	...
2265961	  749.9	  665.1	 3374.0	...
2265962	  750.0	  665.1	 3374.0	...
2265963	  750.0	  665.1	 3372.0	...
2265964	  750.1	  665.1	 3369.0	...
2265965	  750.2	  665.1	 3364.0	...
2265966	  749.7	  665.2	 3361.0	...
2265967	  748.9	  665.0	 3358.0	...
2265968	  748.0	  664.7	 3356.0	...
2265969	  747.6	  664.3	 3354.0	...
2265970	  747.7	  664.7	 3354.0	...
2265971	  748.2	  664.9	 3357.0	...
2265972	  748.6	  665.0	 3361.0	...
2265973	  749.1	  664.7	 3365.0	...
2265974	  749.3	  664.7	 3367.0	...
2265975	  749.1	  664.7	 3369.0	...
2265976	  749.1	  665.0	 3369.0	...
2265977	  749.0	  665.2	 3368.0	...
2265978	  749.2	  665.2	 3367.0	...
2265979	  749.0	  664.4	 3365.0	...
2265980	  748.7	  663.5	 3364.0	...
2265981	  748.3	  663.1	 3362.0	...
2265982	  748.3	  663.3	 3360.0	...
2265983	  748.3	  663.6	 3360.0	...
2265984	  748.4	  663.8	 3365.0	...
2265985	  748.3	  664.0	 3369.0	...
2265986	  748.2	  664.2	 3370.0	...
2265987	  748.2	  664.4	 3368.0	...
2265988	  748.4	  664.5	 3365.0	...
2265989	  748.6	  664.5	 3364.0	...
2265990	  748.7	  664.4	 3361.0	...
2265991	  748.8	  664.3	 3359.0	...
2265992	  748.9	  664.4	 3359.0	...
2265993	  749.0	  664.6	 3361.0	...
2265994	  748.8	  664.9	 3364.0	...
2265995	  748.6	  665.1	 3366.0	...
2265996	  748.5	  665.1	 3368.0	...
2265997	  748.7	  665.9	 3371.0	...
2265998	  749.0	  666.6	 3374.0	...
2265999	  749.0	  667.4	 3376.0	...
2266000	  749.0	  667.2	 3373.0	...
2266001	  749.6	  666.8	 3369.0	...
2266002	  750.2	  666.3	 3366.0	...
2266003	  750.3	  665.8	 3364.0	...
2266004	  749.8	  665.6	 3362.0	...
2266005	  749.2	  665.4	 3362.0	...
2266006	  749.3	  665.2	 3361.0	...
2266007	  749.3	  665.1	 3360.0	...
2266008	  749.5	  664.9	 3358.0	...
2266009	  749.7	  664.8	 3359.0	...
2266010	  749.9	  664.8	 3365.0	...
2266011	  749.9	  665.7	 3370.0	...
2266012	  749.8	  666.6	 3372.0	...
2266013	  750.0	  667.3	 3372.0	...
2266014	  750.3	  667.0	 3372.0	...
2266015	  750.5	  666.8	 3371.0	...
2266016	  750.5	  666.8	 3370.0	...
2266017	  750.4	  666.7	 3369.0	...
2266018	  750.5	  665.8	 3369.0	...
2266019	  750.6	  664.9	 3369.0	...
2266020	  750.6	  664.2	 3367.0	...
2266021	  750.6	  664.3	 3362.0	...
2266022	  750.7	  664.4	 3356.0	...
2266023	  750.8	  664.4	 3356.0	...
2266024	  751.0	  664.5	 3360.0	...
2266025	  751.0	  664.6	 3364.0	...
2266026	  751.1	  664.6	 3364.0	...
2266027	  751.2	  664.4	 3364.0	...
2266028	  751.2	  664.2	 3364.0	...
2266029	  750.9	  664.3	 3363.0	...
2266030	  750.7	  664.4	 3363.0	...
2266031	  750.4	  664.4	 3364.0	...
2266032	  750.3	  664.3	 3363.0	...
2266033	  750.2	  664.2	 3361.0	...
2266034	  750.1	  663.7	 3360.0	...
2266035	  750.1	  663.3	 3359.0	...
2266036	  749.8	  662.9	 3357.0	...
2266037	  749.5	  662.8	 3357.0	...
2266038	  749.3	  662.7	 3362.0	...
2266039	  749.3	  663.1	 3368.0	...
2266040	  749.3	  663.7	 3372.0	...
2266041	  749.2	  664.9	 3375.0	...
2266042	  749.3	  665.9	 3376.0	...
2266043	  749.6	  666.8	 3375.0	...
2266044	  750.3	  667.0	 3372.0	...
2266045	  750.7	  666.8	 3370.0	...
2266046	  751.5	  666.2	 3368.0	...
2266047	  751.7	  665.5	 3366.0	...
2266048	  751.9	  664.8	 3365.0	...
2266049	  751.9	  664.6	 3364.0	...
2266050	  751.9	  664.7	 3363.0	...
2266051	  751.9	  664.9	 3364.0	...
2266052	  751.9	  664.8	 3364.0	...
2266053	  751.9	  664.3	 3365.0	...
2266054	  751.8	  664.0	 3366.0	...
2266055	  751.8	  664.1	 3365.0	...
2266056	  751.8	  664.4	 3367.0	...
2266057	  751.8	  664.5	 3368.0	...
2266058	  751.8	  664.8	 3368.0	...
2266059	  751.8	  665.0	 3368.0	...
2266060	  751.6	  665.3	 3367.0	...
2266061	  751.2	  665.4	 3368.0	...
2266062	  750.8	  665.6	 3368.0	...
2266063	  750.6	  666.3	 3368.0	...
2266064	  750.7	  666.8	 3368.0	...
2266065	  750.9	  667.1	 3368.0	...
2266066	  751.0	  666.8	 3367.0	...
2266067	  750.6	  666.4	 3364.0	...
2266068	  750.1	  666.1	 3362.0	...
2266069	  749.5	  666.0	 3360.0	...
2266070	  749.4	  665.9	 3360.0	...
2266071	  749.4	  665.8	 3362.0	...
2266072	  749.3	  665.8	 3365.0	...
2266073	  749.2	  665.8	 3369.0	...
2266074	  749.2	  666.2	 3371.0	...
2266075	  749.4	  666.5	 3372.0	...
2266076	  749.6	  666.7	 3374.0	...
2266077	  749.9	  666.6	 3373.0	...
2266078	  750.2	  666.3	 3372.0	...
2266079	  750.3	  665.7	 3369.0	...
2266080	  750.2	  665.0	 3366.0	...
2266081	  750.3	  664.5	 3366.0	...
2266082	  750.6	  664.3	 3370.0	...
2266083	  750.8	  664.2	 3373.0	...
2266084	  751.4	  664.6	 3373.0	...
2266085	  751.9	  665.2	 3372.0	...
2266086	  752.3	  665.7	 3370.0	...
2266087	  752.1	  665.5	 3369.0	...
2266088	  751.9	  665.2	 3370.0	...
2266089	  751.7	  665.0	 3371.0	...
2266090	  751.6	  665.3	 3372.0	...
2266091	  751.9	  665.7	 3371.0	...
2266092	  752.3	  665.8	 3369.0	...
2266093	  752.8	  665.6	 3368.0	...
2266094	  752.9	  665.3	 3368.0	...
2266095	  752.5	  665.8	 3370.0	...
2266096	  751.7	  666.2	 3372.0	...
2266097	  750.6	  666.7	 3374.0	...
2266098	  749.2	  666.9	 3375.0	...
2266099	  748.2	  667.1	 3374.0	...
2266100	  747.6	  666.8	 3372.0	...
2266101	  747.7	  666.4	 3370.0	...
2266102	  747.5	  666.0	 3369.0	...
2266103	  747.7	  666.2	 3369.0	...
2266104	  748.0	  666.5	 3369.0	...
2266105	  748.7	  666.6	 3369.0	...
2266106	  749.1	  666.7	 3364.0	...
2266107	  749.7	  666.6	 3359.0	...
2266108	  750.0	  666.5	 3357.0	...
2266109	  750.3	  667.0	 3359.0	...
2266110	  750.6	  667.4	 3366.0	...
2266111	  751.4	  667.7	 3370.0	...
2266112	  752.2	  667.5	 3373.0	...
2266113	  752.1	  667.6	 3372.0	...
2266114	  751.4	  667.6	 3370.0	...
2266115	  750.8	  667.6	 3369.0	...
2266116	  751.1	  667.5	 3371.0	...
2266117	  751.1	  667.5	 3372.0	...
2266118	  750.9	  667.5	 3374.0	...
2266119	  750.4	  667.5	 3373.0	...
2266120	  750.0	  667.7	 3371.0	...
2266121	  749.5	  667.9	 3369.0	...
2266122	  749.1	  668.3	 3367.0	...
2266123	  748.9	  668.7	 3367.0	...
2266124	  748.9	  669.0	 3371.0	...
2266125	  749.0	  669.1	 3375.0	...
2266126	  749.4	  669.6	 3376.0	...
2266127	  749.8	  670.2	 3372.0	...
2266128	  750.1	  670.5	 3367.0	...
2266129	  750.3	  670.0	 3365.0	...
2266130	  750.4	  669.5	 3365.0	...
2266131	  750.6	  669.4	 3365.0	...
2266132	  750.9	  669.3	 3366.0	...
2266133	  751.3	  669.2	 3368.0	...
2266134	  751.5	  669.2	 3371.0	...
2266135	  751.5	  669.0	 3373.0	...
2266136	  751.5	  668.7	 3374.0	...
2266137	  751.4	  667.9	 3372.0	...
2266138	  751.2	  667.4	 3370.0	...
2266139	  750.9	  667.5	 3367.0	...
2266140	  750.8	  668.2	 3366.0	...
2266141	  750.7	  668.9	 3363.0	...
2266142	  750.7	  669.1	 3360.0	...
2266143	  750.7	  668.6	 3358.0	...
2266144	  750.7	  668.0	 3360.0	...
2266145	  750.7	  668.0	 3363.0	...
2266146	  750.3	  669.0	 3366.0	...
2266147	  749.9	  670.1	 3366.0	...
2266148	  749.4	  670.8	 3367.0	...
2266149	  749.3	  670.9	 3363.0	...
2266150	  749.2	  671.0	 3359.0	...
2266151	  749.2	  671.0	 3358.0	...
2266152	  749.6	  670.9	 3363.0	...
2266153	  750.2	  671.3	 3367.0	...
2266154	  750.9	  672.1	 3369.0	...
2266155	  751.3	  672.8	 3367.0	...
2266156	  751.6	  672.9	 3366.0	...
2266157	  752.0	  672.4	 3367.0	...
2266158	  752.0	  671.9	 3368.0	...
2266159	  752.1	  671.3	 3370.0	...
2266160	  752.3	  670.9	 3372.0	...
2266161	  752.8	  670.4	 3375.0	...
2266162	  753.2	  670.3	 3377.0	...
2266163	  753.4	  670.9	 3376.0	...
2266164	  753.3	  671.5	 3375.0	...
2266165	  753.3	  671.9	 3374.0	...
2266166	  753.2	  671.4	 3373.0	...
2266167	  753.1	  670.8	 3374.0	...
2266168	  752.5	  670.5	 3376.0	...
2266169	  752.2	  670.5	 3378.0	...
2266170	  751.9	  670.7	 3379.0	...
2266171	  751.9	  670.7	 3377.0	...
2266172	  751.5	  670.9	 3375.0	...
2266173	  751.3	  671.0	 3368.0	...
2266174	  751.2	  671.2	 3364.0	...
2266175	  751.0	  671.3	 3365.0	...
2266176	  750.7	  672.0	 3369.0	...
2266177	  750.4	  672.7	 3375.0	...
2266178	  750.8	  673.4	 3377.0	...
2266179	  751.1	  673.3	 3377.0	...
2266180	  751.3	  673.2	 3376.0	...
2266181	  751.2	  673.6	 3374.0	...
2266182	  751.0	  674.0	 3373.0	...
2266183	  750.8	  674.4	 3374.0	...
2266184	  750.6	  674.3	 3375.0	...
2266185	  751.1	  674.4	 3376.0	...
2266186	  751.7	  674.5	 3376.0	...
2266187	  752.6	  674.7	 3376.0	...
2266188	  752.9	  674.9	 3374.0	...
2266189	  753.1	  675.1	 3372.0	...
2266190	  752.9	  675.4	 3370.0	...
2266191	  752.8	  675.5	 3369.0	...
2266192	  752.8	  675.3	 3367.0	...
2266193	  753.4	  674.8	 3366.0	...
2266194	  753.9	  674.2	 3367.0	...
2266195	  754.4	  673.7	 3369.0	...
2266196	  754.5	  674.0	 3370.0	...
2266197	  754.1	  674.5	 3371.0	...
2266198	  753.7	  674.8	 3371.0	...
2266199	  753.0	  674.8	 3371.0	...
2266200	  752.6	  674.8	 3372.0	...
2266201	  752.2	  674.9	 3372.0	...
2266202	  752.0	  675.0	 3372.0	...
MSG	2266203 0000 _ Number Off
2266203	  751.4	  675.1	 3372.0	...
2266204	  750.7	  675.2	 3372.0	...
2266205	  750.7	  675.8	 3373.0	...
2266206	  751.3	  676.2	 3375.0	...
2266207	  751.8	  676.3	 3377.0	...
2266208	  751.8	  675.8	 3378.0	...
2266209	  751.7	  675.3	 3378.0	...
2266210	  751.7	  675.2	 3377.0	...
2266211	  751.7	  675.3	 3375.0	...
2266212	  751.6	  675.3	 3373.0	...
2266213	  751.6	  675.4	 3372.0	...
2266214	  751.1	  675.5	 3372.0	...
2266215	  750.6	  675.6	 3372.0	...
2266216	  750.4	  675.7	 3373.0	...
2266217	  750.8	  675.9	 3374.0	...
2266218	  751.9	  675.9	 3375.0	...
2266219	  752.7	  675.8	 3379.0	...
2266220	  753.6	  675.9	 3383.0	...
2266221	  753.8	  676.1	 3387.0	...
2266222	  753.3	  676.5	 3387.0	...
2266223	  752.8	  677.4	 3384.0	...
2266224	  752.3	  678.3	 3383.0	...
2266225	  752.3	  679.0	 3381.0	...
2266226	  752.2	  678.9	 3381.0	...
2266227	  752.3	  678.6	 3380.0	...
2266228	  752.4	  678.2	 3380.0	...
2266229	  752.2	  677.8	 3382.0	...
2266230	  751.7	  677.3	 3385.0	...
2266231	  751.2	  677.1	 3388.0	...
2266232	  751.1	  677.3	 3389.0	...
2266233	  751.1	  677.6	 3389.0	...
2266234	  751.1	  678.0	 3388.0	...
2266235	  751.0	  678.1	 3388.0	...
2266236	  751.1	  678.3	 3389.0	...
2266237	  751.1	  678.2	 3390.0	...
2266238	  751.1	  678.0	 3390.0	...
2266239	  751.1	  677.8	 3387.0	...
2266240	  751.0	  677.8	 3383.0	...
2266241	  751.0	  677.9	 3381.0	...
2266242	  750.7	  678.1	 3379.0	...
2266243	  750.2	  678.3	 3375.0	...
2266244	  749.7	  678.2	 3371.0	...
2266245	  749.8	  678.6	 3369.0	...
2266246	  749.9	  679.1	 3371.0	...
2266247	  750.0	  679.5	 3372.0	...
2266248	  749.9	  679.5	 3371.0	...
2266249	  749.7	  679.4	 3375.0	...
2266250	  749.7	  679.4	 3379.0	...
2266251	  749.6	  679.2	 3382.0	...
2266252	  749.5	  678.8	 3384.0	...
2266253	  749.5	  678.4	 3386.0	...
2266254	  749.5	  678.3	 3389.0	...
2266255	  749.9	  678.4	 3390.0	...
2266256	  750.3	  678.6	 3390.0	...
2266257	  750.7	  678.5	 3389.0	...
2266258	  750.9	  678.4	 3389.0	...
2266259	  751.0	  678.1	 3386.0	...
2266260	  750.9	  678.2	 3384.0	...
2266261	  751.0	  678.3	 3382.0	...
2266262	  751.0	  678.1	 3384.0	...
2266263	  751.0	  677.9	 3385.0	...
2266264	  750.9	  677.6	 3386.0	...
2266265	  750.9	  677.5	 3386.0	...
2266266	  751.1	  677.8	 3386.0	...
2266267	  751.2	  678.1	 3386.0	...
2266268	  751.2	  678.0	 3388.0	...
2266269	  751.0	  677.7	 3391.0	...
2266270	  750.8	  677.3	 3393.0	...
2266271	  750.6	  677.6	 3392.0	...
2266272	  750.4	  677.8	 3391.0	...
2266273	  750.3	  678.2	 3390.0	...
2266274	  750.2	  678.5	 3390.0	...
2266275	  750.3	  678.8	 3390.0	...
2266276	  750.3	  678.8	 3391.0	...
2266277	  750.4	  678.6	 3391.0	...
2266278	  750.4	  678.3	 3390.0	...
2266279	  750.4	  678.3	 3390.0	...
2266280	  750.3	  678.3	 3389.0	...
2266281	  750.1	  678.4	 3392.0	...
2266282	  749.9	  678.6	 3394.0	...
2266283	  749.6	  678.9	 3396.0	...
2266284	  749.2	  678.7	 3396.0	...
2266285	  749.0	  678.4	 3394.0	...
2266286	  749.0	  678.2	 3391.0	...
2266287	  749.0	  678.3	 3389.0	...
2266288	  749.0	  678.3	 3390.0	...
2266289	  748.9	  678.3	 3392.0	...
2266290	  748.7	  678.4	 3393.0	...
2266291	  749.2	  677.9	 3392.0	...
2266292	  749.8	  677.1	 3390.0	...
2266293	  750.2	  676.3	 3393.0	...
2266294	  750.1	  676.4	 3398.0	...
2266295	  749.9	  676.9	 3403.0	...
2266296	  749.4	  676.7	 3403.0	...
2266297	  748.8	  676.1	 3402.0	...
2266298	  748.2	  675.3	 3401.0	...
2266299	  748.6	  675.1	 3400.0	...
2266300	  749.0	  674.8	 3401.0	...
2266301	  749.6	  674.7	 3401.0	...
2266302	  749.7	  674.7	 3404.0	...
2266303	  749.7	  674.7	 3406.0	...
2266304	  749.5	  674.7	 3405.0	...
2266305	  749.6	  674.7	 3402.0	...
2266306	  749.8	  674.6	 3399.0	...
2266307	  749.9	  674.7	 3399.0	...
2266308	  749.5	  674.8	 3398.0	...
2266309	  749.0	  674.8	 3398.0	...
2266310	  748.6	  675.1	 3398.0	...
2266311	  748.6	  675.3	 3398.0	...
2266312	  749.1	  675.4	 3402.0	...
2266313	  749.6	  675.7	 3406.0	...
2266314	  750.0	  676.0	 3410.0	...
2266315	  750.0	  676.3	 3410.0	...
2266316	  750.0	  676.3	 3409.0	...
2266317	  750.0	  676.4	 3406.0	...
2266318	  750.0	  676.7	 3403.0	...
2266319	  750.5	  676.8	 3402.0	...
2266320	  751.0	  676.5	 3409.0	...
2266321	  751.5	  676.0	 3415.0	...
2266322	  751.6	  675.5	 3419.0	...
2266323	  751.1	  675.8	 3417.0	...
2266324	  750.4	  676.2	 3415.0	...
2266325	  749.7	  676.6	 3415.0	...
2266326	  749.9	  676.5	 3415.0	...
2266327	  750.1	  676.3	 3412.0	...
2266328	  750.6	  676.0	 3409.0	...
2266329	  751.2	  675.7	 3406.0	...
2266330	  751.6	  675.5	 3408.0	...
2266331	  751.6	  675.4	 3411.0	...
2266332	  751.6	  675.4	 3413.0	...
2266333	  751.5	  675.3	 3413.0	...
2266334	  751.4	  675.2	 3413.0	...
2266335	  751.3	  675.3	 3414.0	...
2266336	  751.3	  675.4	 3414.0	...
2266337	  751.3	  675.5	 3414.0	...
2266338	  751.1	  675.5	 3416.0	...
2266339	  751.0	  675.5	 3418.0	...
2266340	  750.7	  675.6	 3420.0	...
2266341	  750.4	  675.8	 3420.0	...
2266342	  750.2	  676.0	 3423.0	...
2266343	  749.8	  676.1	 3426.0	...
2266344	  749.5	  676.2	 3424.0	...
2266345	  749.1	  676.3	 3419.0	...
2266346	  749.2	  676.3	 3416.0	...
2266347	  749.3	  676.2	 3418.0	...
2266348	  749.4	  676.2	 3418.0	...
2266349	  749.7	  676.2	 3417.0	...
2266350	  750.0	  676.1	 3417.0	...
2266351	  750.3	  675.9	 3418.0	...
2266352	  751.1	  675.7	 3418.0	...
2266353	  751.7	  675.8	 3417.0	...
2266354	  752.0	  675.9	 3416.0	...
2266355	  751.9	  676.1	 3417.0	...
2266356	  751.5	  676.2	 3419.0	...
2266357	  751.0	  676.4	 3422.0	...
2266358	  750.6	  676.5	 3424.0	...
2266359	  750.5	  676.1	 3426.0	...
2266360	  750.7	  675.0	 3427.0	...
2266361	  751.0	  674.0	 3427.0	...
2266362	  751.1	  673.4	 3427.0	...
2266363	  751.1	  673.5	 3427.0	...
2266364	  751.2	  673.5	 3428.0	...
2266365	  751.3	  673.4	 3429.0	...
2266366	  751.1	  673.4	 3429.0	...
2266367	  750.6	  673.4	 3429.0	...
2266368	  750.1	  673.5	 3429.0	...
2266369	  749.9	  673.4	 3427.0	...
2266370	  749.9	  673.2	 3425.0	...
2266371	  750.0	  673.6	 3424.0	...
2266372	  749.9	  674.2	 3424.0	...
2266373	  749.8	  674.7	 3424.0	...
2266374	  749.6	  674.4	 3423.0	...
2266375	  749.6	  674.2	 3424.0	...
2266376	  749.5	  674.0	 3425.0	...
2266377	  749.5	  674.1	 3427.0	...
2266378	  749.3	  674.0	 3427.0	...
2266379	  749.2	  674.0	 3426.0	...
2266380	  748.7	  674.2	 3425.0	...
2266381	  748.1	  674.1	 3427.0	...
2266382	  747.6	  674.1	 3429.0	...
2266383	  747.6	  674.2	 3431.0	...
2266384	  748.2	  674.3	 3431.0	...
2266385	  748.9	  674.4	 3431.0	...
2266386	  749.6	  674.0	 3431.0	...
2266387	  749.6	  673.8	 3431.0	...
2266388	  749.6	  673.5	 3432.0	...
2266389	  749.8	  673.3	 3433.0	...
2266390	  749.9	  673.4	 3434.0	...
2266391	  750.2	  673.3	 3433.0	...
2266392	  750.3	  673.2	 3433.0	...
2266393	  750.4	  673.0	 3435.0	...
2266394	  750.3	  672.9	 3438.0	...
2266395	  750.2	  672.8	 3442.0	...
2266396	  749.5	  672.9	 3442.0	...
2266397	  749.0	  673.1	 3442.0	...
2266398	  748.5	  673.6	 3442.0	...
2266399	  748.6	  673.8	 3442.0	...
2266400	  748.6	  673.9	 3442.0	...
2266401	  748.6	  673.8	 3442.0	...
2266402	  748.6	  673.8	 3442.0	...
2266403	  748.7	  673.9	 3441.0	...
2266404	  748.8	  674.1	 3440.0	...
2266405	  748.8	  674.3	 3441.0	...
2266406	  748.8	  674.3	 3443.0	...
2266407	  748.8	  674.2	 3445.0	...
2266408	  749.0	  674.1	 3444.0	...
2266409	  749.2	  674.1	 3443.0	...
2266410	  749.2	  674.3	 3444.0	...
2266411	  749.1	  674.5	 3445.0	...
2266412	  749.2	  674.2	 3446.0	...
2266413	  749.3	  673.3	 3445.0	...
2266414	  749.4	  672.4	 3447.0	...
2266415	  749.5	  672.6	 3449.0	...
MSG	2266416 0000 _ Number On
2266416	  749.6	  673.2	 3451.0	...
2266417	  749.5	  673.5	 3451.0	...
2266418	  749.3	  673.1	 3450.0	...
2266419	  749.2	  672.8	 3447.0	...
2266420	  749.2	  672.8	 3446.0	...
2266421	  748.9	  672.8	 3444.0	...
2266422	  748.5	  672.8	 3442.0	...
2266423	  748.1	  672.8	 3443.0	...
2266424	  748.0	  673.0	 3446.0	...
2266425	  748.0	  673.2	 3449.0	...
2266426	  747.9	  673.5	 3450.0	...
2266427	  747.8	  673.5	 3451.0	...
2266428	  748.0	  673.1	 3451.0	...
2266429	  748.2	  672.7	 3452.0	...
2266430	  748.4	  673.0	 3453.0	...
2266431	  748.4	  673.8	 3451.0	...
2266432	  748.5	  674.6	 3448.0	...
2266433	  748.6	  674.8	 3446.0	...
2266434	  748.3	  674.9	 3448.0	...
2266435	  747.8	  674.5	 3450.0	...
2266436	  747.4	  674.2	 3450.0	...
2266437	  747.4	  673.9	 3448.0	...
2266438	  747.5	  674.1	 3445.0	...
2266439	  747.7	  674.1	 3449.0	...
2266440	  748.0	  674.1	 3453.0	...
2266441	  748.3	  674.2	 3455.0	...
2266442	  748.5	  673.8	 3453.0	...
2266443	  748.7	  673.6	 3451.0	...
2266444	  748.7	  673.4	 3451.0	...
2266445	  748.7	  673.6	 3450.0	...
2266446	  748.6	  673.7	 3450.0	...
2266447	  749.3	  673.6	 3449.0	...
2266448	  749.9	  673.5	 3449.0	...
2266449	  749.8	  673.6	 3450.0	...
2266450	  749.3	  673.7	 3451.0	...
2266451	  749.3	  673.7	 3452.0	...
2266452	  749.8	  673.4	 3453.0	...
2266453	  750.3	  673.1	 3452.0	...
2266454	  750.4	  673.1	 3451.0	...
2266455	  750.5	  673.1	 3450.0	...
2266456	  750.4	  673.0	 3449.0	...
2266457	  750.4	  673.3	 3447.0	...
2266458	  750.3	  673.6	 3444.0	...
2266459	  750.3	  673.7	 3442.0	...
2266460	  750.2	  673.2	 3445.0	...
2266461	  750.2	  672.8	 3448.0	...
2266462	  750.2	  672.7	 3450.0	...
2266463	  750.1	  672.9	 3450.0	...
2266464	  750.1	  673.1	 3450.0	...
2266465	  750.1	  673.1	 3450.0	...
2266466	  750.0	  673.2	 3448.0	...
2266467	  749.6	  673.2	 3446.0	...
2266468	  749.3	  673.3	 3442.0	...
2266469	  749.2	  673.8	 3441.0	...
2266470	  749.3	  674.2	 3439.0	...
2266471	  749.4	  674.4	 3438.0	...
2266472	  749.5	  674.2	 3439.0	...
2266473	  749.6	  674.1	 3442.0	...
2266474	  750.0	  674.1	 3445.0	...
2266475	  750.4	  674.1	 3447.0	...
2266476	  750.4	  674.1	 3450.0	...
2266477	  750.3	  674.1	 3451.0	...
2266478	  750.7	  674.0	 3450.0	...
2266479	  751.2	  673.6	 3449.0	...
2266480	  751.6	  673.2	 3447.0	...
2266481	  751.6	  672.9	 3446.0	...
2266482	  751.6	  672.9	 3446.0	...
2266483	  751.1	  672.9	 3447.0	...
2266484	  750.6	  672.9	 3447.0	...
2266485	  750.1	  673.1	 3447.0	...
2266486	  750.2	  673.2	 3447.0	...
2266487	  750.6	  673.2	 3447.0	...
2266488	  750.9	  673.1	 3447.0	...
2266489	  751.4	  673.4	 3445.0	...
2266490	  751.4	  673.9	 3442.0	...
2266491	  751.3	  674.5	 3440.0	...
2266492	  751.4	  675.1	 3440.0	...
2266493	  751.7	  675.7	 3440.0	...
2266494	  752.0	  675.6	 3440.0	...
2266495	  752.1	  675.1	 3442.0	...
2266496	  752.1	  674.5	 3443.0	...
2266497	  751.9	  674.0	 3440.0	...
2266498	  751.6	  673.4	 3436.0	...
2266499	  751.4	  673.2	 3432.0	...
2266500	  751.5	  673.6	 3430.0	...
2266501	  751.3	  674.1	 3429.0	...
2266502	  751.0	  674.2	 3432.0	...
2266503	  750.7	  674.3	 3435.0	...
2266504	  750.8	  674.3	 3438.0	...
2266505	  750.8	  674.3	 3438.0	...
2266506	  750.8	  674.3	 3438.0	...
2266507	  750.6	  674.4	 3438.0	...
2266508	  750.5	  674.9	 3439.0	...
2266509	  750.5	  675.4	 3438.0	...
2266510	  750.6	  676.5	 3438.0	...
2266511	  750.7	  677.7	 3438.0	...
2266512	  750.8	  678.8	 3437.0	...
2266513	  750.7	  679.2	 3437.0	...
2266514	  750.6	  679.0	 3437.0	...
2266515	  750.7	  678.7	 3437.0	...
2266516	  750.9	  678.5	 3437.0	...
2266517	  751.1	  678.5	 3438.0	...
2266518	  751.4	  678.5	 3438.0	...
2266519	  751.8	  678.6	 3438.0	...
2266520	  752.2	  678.4	 3438.0	...
2266521	  752.1	  678.3	 3439.0	...
2266522	  752.0	  678.2	 3438.0	...
2266523	  751.9	  678.1	 3436.0	...
2266524	  751.8	  678.0	 3433.0	...
2266525	  751.7	  677.9	 3431.0	...
2266526	  751.7	  678.0	 3431.0	...
2266527	  751.5	  678.0	 3431.0	...
2266528	  751.4	  677.9	 3428.0	...
2266529	  751.3	  677.7	 3425.0	...
2266530	  751.2	  677.7	 3422.0	...
2266531	  751.1	  677.9	 3421.0	...
2266532	  751.1	  678.6	 3421.0	...
2266533	  751.5	  679.2	 3423.0	...
2266534	  751.9	  679.7	 3424.0	...
2266535	  752.3	  679.9	 3423.0	...
2266536	  752.4	  680.3	 3422.0	...
2266537	  752.5	  680.7	 3422.0	...
2266538	  752.7	  680.8	 3422.0	...
2266539	  752.9	  680.7	 3422.0	...
2266540	  753.1	  680.6	 3422.0	...
2266541	  753.2	  680.5	 3423.0	...
2266542	  753.2	  680.2	 3419.0	...
2266543	  753.1	  679.8	 3416.0	...
2266544	  753.0	  679.5	 3414.0	...
2266545	  753.1	  679.3	 3417.0	...
2266546	  753.1	  678.9	 3422.0	...
2266547	  753.1	  678.4	 3426.0	...
2266548	  753.7	  678.3	 3425.0	...
2266549	  754.4	  678.7	 3423.0	...
2266550	  754.9	  679.0	 3421.0	...
2266551	  754.8	  678.9	 3420.0	...
2266552	  754.9	  678.9	 3420.0	...
2266553	  755.1	  679.1	 3420.0	...
2266554	  755.2	  679.3	 3419.0	...
2266555	  754.9	  679.0	 3417.0	...
2266556	  754.2	  678.8	 3415.0	...
2266557	  753.6	  679.0	 3416.0	...
2266558	  754.0	  679.5	 3418.0	...
2266559	  754.7	  679.8	 3420.0	...
2266560	  754.9	  679.6	 3421.0	...
2266561	  754.4	  679.5	 3422.0	...
2266562	  753.9	  679.1	 3421.0	...
2266563	  753.8	  678.7	 3418.0	...
2266564	  753.7	  678.4	 3415.0	...
2266565	  753.7	  678.5	 3412.0	...
2266566	  754.0	  678.5	 3411.0	...
2266567	  754.4	  679.0	 3410.0	...
2266568	  754.9	  679.6	 3410.0	...
2266569	  754.8	  680.4	 3410.0	...
2266570	  754.6	  680.6	 3410.0	...
2266571	  754.4	  681.2	 3409.0	...
2266572	  754.6	  681.8	 3407.0	...
2266573	  754.5	  682.2	 3405.0	...
2266574	  754.4	  682.1	 3405.0	...
2266575	  754.6	  681.3	 3404.0	...
2266576	  754.9	  680.6	 3404.0	...
2266577	  755.2	  680.1	 3404.0	...
2266578	  755.4	  680.2	 3405.0	...
2266579	  755.6	  680.3	 3406.0	...
2266580	  755.6	  680.6	 3407.0	...
2266581	  755.5	  681.0	 3404.0	...
2266582	  754.9	  681.9	 3401.0	...
2266583	  754.3	  682.6	 3398.0	...
2266584	  754.1	  682.7	 3398.0	...
2266585	  754.4	  682.2	 3399.0	...
2266586	  754.7	  681.8	 3401.0	...
2266587	  754.5	  681.5	 3402.0	...
2266588	  754.4	  681.4	 3403.0	...
2266589	  753.9	  681.3	 3403.0	...
2266590	  753.6	  681.3	 3404.0	...
2266591	  753.2	  681.2	 3404.0	...
2266592	  753.1	  680.5	 3405.0	...
2266593	  753.1	  679.8	 3411.0	...
2266594	  753.6	  679.7	 3416.0	...
2266595	  754.1	  680.2	 3418.0	...
2266596	  754.7	  680.6	 3417.0	...
2266597	  755.0	  680.5	 3415.0	...
2266598	  755.5	  680.3	 3413.0	...
2266599	  755.8	  680.2	 3413.0	...
2266600	  756.0	  680.1	 3413.0	...
2266601	  756.0	  680.0	 3413.0	...
2266602	  755.9	  680.0	 3413.0	...
2266603	  755.9	  679.9	 3413.0	...
2266604	  756.0	  680.0	 3412.0	...
2266605	  756.1	  680.1	 3411.0	...
2266606	  756.4	  680.2	 3410.0	...
2266607	  756.7	  680.7	 3410.0	...
2266608	  756.9	  681.3	 3410.0	...
2266609	  757.0	  681.4	 3409.0	...
2266610	  757.0	  680.9	 3408.0	...
2266611	  757.1	  680.5	 3408.0	...
2266612	  757.3	  680.4	 3407.0	...
2266613	  757.4	  680.3	 3408.0	...
2266614	  757.5	  680.1	 3410.0	...
2266615	  757.6	  679.9	 3411.0	...
2266616	  757.7	  680.0	 3412.0	...
2266617	  757.9	  680.5	 3412.0	...
2266618	  758.1	  681.2	 3411.0	...
2266619	  758.1	  681.7	 3409.0	...
2266620	  758.1	  682.0	 3406.0	...
2266621	  758.6	  682.0	 3403.0	...
2266622	  759.2	  681.9	 3402.0	...
2266623	  759.6	  681.4	 3401.0	...
2266624	  759.1	  681.2	 3400.0	...
2266625	  758.7	  681.3	 3400.0	...
2266626	  758.5	  682.2	 3401.0	...
2266627	  758.6	  683.1	 3402.0	...
2266628	  758.8	  683.3	 3402.0	...
2266629	  758.9	  682.9	 3403.0	...
2266630	  758.8	  682.6	 3403.0	...
2266631	  758.6	  682.6	 3405.0	...
2266632	  758.2	  682.3	 3407.0	...
2266633	  758.1	  681.9	 3409.0	...
2266634	  758.1	  681.5	 3410.0	...
2266635	  758.2	  681.5	 3409.0	...
2266636	  758.2	  681.6	 3410.0	...
2266637	  758.2	  681.7	 3412.0	...
2266638	  758.3	  681.8	 3414.0	...
2266639	  758.4	  681.9	 3414.0	...
2266640	  758.4	  681.9	 3414.0	...
2266641	  758.4	  682.3	 3413.0	...
2266642	  758.3	  682.6	 3412.0	...
2266643	  758.2	  683.0	 3411.0	...
2266644	  758.1	  683.1	 3411.0	...
2266645	  758.1	  683.2	 3412.0	...
2266646	  758.1	  683.2	 3413.0	...
2266647	  758.1	  683.0	 3415.0	...
2266648	  758.6	  682.7	 3416.0	...
2266649	  759.1	  682.5	 3418.0	...
2266650	  759.4	  682.4	 3418.0	...
2266651	  759.2	  682.3	 3418.0	...
2266652	  758.9	  681.9	 3417.0	...
2266653	  758.6	  681.4	 3417.0	...
2266654	  758.3	  680.5	 3417.0	...
2266655	  758.2	  679.9	 3417.0	...
2266656	  758.0	  679.4	 3417.0	...
2266657	  757.9	  679.5	 3416.0	...
2266658	  758.0	  679.7	 3417.0	...
2266659	  758.1	  680.0	 3419.0	...
2266660	  758.4	  680.2	 3420.0	...
2266661	  758.4	  680.4	 3421.0	...
2266662	  758.6	  680.4	 3420.0	...
2266663	  758.7	  680.5	 3419.0	...
2266664	  758.9	  680.7	 3419.0	...
2266665	  758.9	  680.9	 3419.0	...
2266666	  758.8	  680.7	 3419.0	...
2266667	  758.6	  680.3	 3419.0	...
2266668	  758.5	  680.0	 3419.0	...
2266669	  758.7	  680.2	 3419.0	...
2266670	  758.9	  680.3	 3420.0	...
2266671	  759.1	  680.5	 3420.0	...
2266672	  759.1	  680.3	 3421.0	...
2266673	  759.2	  680.2	 3422.0	...
2266674	  759.2	  680.2	 3424.0	...
2266675	  759.0	  680.2	 3425.0	...
2266676	  758.8	  680.3	 3425.0	...
2266677	  758.8	  680.3	 3425.0	...
2266678	  758.8	  680.1	 3425.0	...
2266679	  758.8	  679.8	 3426.0	...
2266680	  758.6	  679.6	 3427.0	...
2266681	  758.4	  679.7	 3428.0	...
2266682	  758.3	  679.9	 3428.0	...
2266683	  758.4	  680.1	 3430.0	...
2266684	  758.7	  680.2	 3431.0	...
2266685	  759.1	  680.3	 3431.0	...
2266686	  759.3	  680.6	 3431.0	...
2266687	  759.2	  680.7	 3430.0	...
2266688	  759.1	  681.0	 3430.0	...
2266689	  758.9	  681.2	 3429.0	...
2266690	  758.7	  681.4	 3429.0	...
2266691	  758.4	  681.4	 3429.0	...
2266692	  758.6	  681.1	 3431.0	...
2266693	  759.1	  680.9	 3433.0	...
2266694	  759.5	  680.8	 3436.0	...
2266695	  759.3	  681.1	 3436.0	...
2266696	  758.9	  681.4	 3436.0	...
2266697	  758.9	  681.5	 3435.0	...
2266698	  759.2	  681.6	 3434.0	...
2266699	  759.6	  681.8	 3434.0	...
2266700	  759.7	  682.0	 3435.0	...
2266701	  759.5	  681.5	 3437.0	...
2266702	  759.2	  680.8	 3439.0	...
2266703	  759.3	  680.2	 3440.0	...
2266704	  759.8	  680.5	 3441.0	...
2266705	  760.0	  680.8	 3440.0	...
2266706	  759.6	  680.5	 3438.0	...
2266707	  759.4	  680.0	 3438.0	...
2266708	  759.5	  679.6	 3438.0	...
2266709	  759.4	  679.8	 3441.0	...
2266710	  759.2	  680.1	 3444.0	...
2266711	  759.5	  680.0	 3445.0	...
2266712	  759.8	  680.0	 3444.0	...
2266713	  760.2	  679.8	 3443.0	...
2266714	  760.0	  679.5	 3444.0	...
2266715	  759.9	  679.2	 3445.0	...
2266716	  760.1	  679.0	 3445.0	...
2266717	  760.4	  678.9	 3444.0	...
MSG	2266718 0000 _ Number Off
2266718	  760.6	  679.0	 3444.0	...
2266719	  760.6	  679.1	 3446.0	...
2266720	  760.5	  679.0	 3448.0	...
2266721	  760.7	  678.6	 3451.0	...
2266722	  761.0	  677.8	 3454.0	...
2266723	  761.3	  677.4	 3456.0	...
2266724	  761.3	  677.8	 3456.0	...
2266725	  761.4	  678.5	 3456.0	...
2266726	  761.5	  679.7	 3457.0	...
2266727	  761.5	  680.1	 3455.0	...
2266728	  761.5	  680.1	 3453.0	...
2266729	  761.5	  679.7	 3451.0	...
2266730	  761.5	  679.2	 3450.0	...
2266731	  761.3	  679.1	 3449.0	...
2266732	  761.2	  679.1	 3448.0	...
2266733	  761.0	  679.2	 3449.0	...
2266734	  760.2	  679.5	 3450.0	...
EFIX R   2265827	2266734	908	  752.6	  672.9	   3392
SSACC R  2266735
2266735	  759.1	  679.7	 3451.0	...
2266736	  756.7	  680.2	 3452.0	...
2266737	  755.2	  680.4	 3453.0	...
2266738	  752.5	  680.6	 3453.0	...
2266739	  750.1	  680.4	 3453.0	...
2266740	  747.0	  679.4	 3455.0	...
2266741	  744.0	  678.5	 3458.0	...
2266742	  742.1	  677.9	 3460.0	...
2266743	  740.3	  677.9	 3461.0	...
ESACC R  2266735	2266743	9	  759.1	  679.7	  740.3	  677.9	   0.40	     48
SFIX R   2266744
2266744	  739.3	  677.4	 3461.0	...
2266745	  738.2	  676.5	 3460.0	...
2266746	  737.7	  675.6	 3458.0	...
2266747	  737.8	  675.0	 3460.0	...
2266748	  738.0	  674.9	 3461.0	...
2266749	  739.0	  674.9	 3463.0	...
2266750	  740.3	  675.0	 3463.0	...
2266751	  741.9	  675.1	 3464.0	...
2266752	  743.8	  675.0	 3463.0	...
2266753	  746.0	  675.1	 3462.0	...
2266754	  747.8	  675.4	 3461.0	...
2266755	  748.8	  675.8	 3462.0	...
2266756	  749.2	  675.7	 3462.0	...
2266757	  750.4	  675.5	 3462.0	...
2266758	  751.6	  675.9	 3462.0	...
2266759	  752.0	  676.3	 3462.0	...
2266760	  751.6	  676.2	 3463.0	...
2266761	  751.3	  675.5	 3464.0	...
2266762	  751.4	  674.9	 3467.0	...
2266763	  751.3	  675.2	 3469.0	...
2266764	  751.0	  675.6	 3471.0	...
2266765	  750.7	  676.0	 3471.0	...
2266766	  750.7	  676.4	 3470.0	...
2266767	  750.6	  676.1	 3470.0	...
2266768	  750.6	  675.6	 3469.0	...
2266769	  750.8	  675.2	 3468.0	...
2266770	  751.0	  675.4	 3471.0	...
2266771	  751.1	  675.8	 3475.0	...
2266772	  751.2	  676.6	 3481.0	...
2266773	  751.3	  677.2	 3483.0	...
2266774	  751.3	  677.5	 3484.0	...
2266775	  751.2	  677.3	 3484.0	...
2266776	  751.3	  677.1	 3483.0	...
2266777	  751.5	  677.1	 3482.0	...
2266778	  751.1	  677.3	 3482.0	...
2266779	  750.6	  677.8	 3482.0	...
2266780	  749.8	  678.1	 3483.0	...
2266781	  749.5	  678.1	 3483.0	...
2266782	  749.1	  677.9	 3484.0	...
2266783	  749.0	  677.9	 3487.0	...
2266784	  748.9	  677.8	 3490.0	...
2266785	  748.9	  677.6	 3492.0	...
2266786	  748.9	  677.5	 3495.0	...
2266787	  748.9	  677.4	 3496.0	...
2266788	  748.9	  677.6	 3497.0	...
2266789	  748.9	  677.9	 3496.0	...
2266790	  748.6	  677.9	 3496.0	...
2266791	  748.0	  677.8	 3496.0	...
2266792	  747.5	  677.9	 3495.0	...
2266793	  747.2	  678.3	 3494.0	...
2266794	  747.1	  678.7	 3493.0	...
2266795	  747.0	  679.1	 3492.0	...
2266796	  746.9	  679.4	 3492.0	...
2266797	  747.1	  679.6	 3493.0	...
2266798	  747.2	  679.5	 3493.0	...
2266799	  747.2	  679.3	 3493.0	...
2266800	  747.2	  679.2	 3492.0	...
2266801	  747.2	  679.2	 3490.0	...
2266802	  747.3	  679.3	 3490.0	...
2266803	  747.3	  679.3	 3492.0	...
2266804	  747.4	  679.2	 3494.0	...
2266805	  747.5	  679.1	 3497.0	...
2266806	  747.5	  678.9	 3497.0	...
2266807	  747.5	  678.9	 3497.0	...
2266808	  747.3	  678.9	 3497.0	...
2266809	  747.1	  678.9	 3498.0	...
2266810	  747.3	  678.9	 3500.0	...
2266811	  747.6	  678.9	 3502.0	...
2266812	  747.7	  678.8	 3501.0	...
2266813	  747.6	  678.4	 3501.0	...
2266814	  747.4	  678.0	 3502.0	...
2266815	  747.4	  677.7	 3504.0	...
2266816	  747.4	  677.6	 3507.0	...
2266817	  747.4	  678.0	 3507.0	...
2266818	  747.2	  678.3	 3507.0	...
2266819	  746.8	  678.6	 3507.0	...
2266820	  746.4	  678.5	 3507.0	...
2266821	  746.8	  678.2	 3507.0	...
2266822	  747.4	  677.9	 3508.0	...
2266823	  747.9	  677.6	 3509.0	...
2266824	  747.8	  677.6	 3511.0	...
2266825	  747.7	  677.5	 3512.0	...
2266826	  747.8	  677.4	 3513.0	...
2266827	  748.0	  677.4	 3512.0	...
2266828	  748.2	  677.6	 3511.0	...
2266829	  748.2	  677.9	 3511.0	...
2266830	  748.0	  677.8	 3511.0	...
2266831	  747.8	  677.6	 3511.0	...
2266832	  747.8	  677.4	 3512.0	...
2266833	  747.9	  677.7	 3512.0	...
2266834	  747.9	  678.0	 3511.0	...
2266835	  748.0	  678.2	 3512.0	...
2266836	  748.1	  678.0	 3513.0	...
2266837	  747.7	  677.8	 3514.0	...
2266838	  747.2	  677.7	 3515.0	...
2266839	  746.5	  677.7	 3516.0	...
2266840	  746.4	  678.3	 3516.0	...
2266841	  746.5	  678.9	 3518.0	...
2266842	  746.7	  679.6	 3522.0	...
2266843	  746.9	  679.9	 3526.0	...
2266844	  746.8	  679.9	 3527.0	...
2266845	  746.7	  679.8	 3526.0	...
2266846	  746.6	  679.7	 3524.0	...
2266847	  746.7	  679.7	 3522.0	...
2266848	  746.8	  679.8	 3520.0	...
2266849	  746.9	  679.8	 3519.0	...
2266850	  746.9	  679.8	 3517.0	...
2266851	  747.0	  679.9	 3516.0	...
2266852	  747.1	  679.7	 3517.0	...
2266853	  747.1	  679.5	 3519.0	...
2266854	  746.9	  679.3	 3521.0	...
2266855	  746.7	  679.8	 3521.0	...
2266856	  746.6	  680.3	 3521.0	...
2266857	  746.6	  680.8	 3522.0	...
2266858	  746.2	  681.0	 3523.0	...
2266859	  745.7	  681.3	 3524.0	...
2266860	  745.1	  680.8	 3525.0	...
2266861	  745.0	  680.1	 3525.0	...
2266862	  744.9	  679.9	 3525.0	...
2266863	  744.9	  680.4	 3524.0	...
2266864	  744.8	  680.7	 3523.0	...
2266865	  744.8	  680.6	 3523.0	...
2266866	  744.7	  680.0	 3527.0	...
2266867	  744.7	  679.3	 3530.0	...
2266868	  744.6	  678.7	 3533.0	...
2266869	  744.5	  678.7	 3531.0	...
2266870	  744.4	  678.9	 3532.0	...
2266871	  744.3	  679.2	 3533.0	...
2266872	  744.3	  679.4	 3533.0	...
2266873	  744.3	  679.6	 3531.0	...
2266874	  744.0	  679.2	 3532.0	...
2266875	  743.7	  678.4	 3534.0	...
2266876	  743.7	  677.5	 3537.0	...
2266877	  744.0	  677.0	 3536.0	...
2266878	  744.4	  676.9	 3534.0	...
2266879	  744.5	  677.6	 3534.0	...
2266880	  744.8	  678.2	 3535.0	...
2266881	  745.0	  678.9	 3537.0	...
2266882	  745.1	  679.1	 3535.0	...
2266883	  745.4	  679.3	 3533.0	...
2266884	  745.7	  679.4	 3533.0	...
2266885	  746.1	  679.2	 3534.0	...
2266886	  746.1	  679.2	 3536.0	...
2266887	  746.2	  679.4	 3537.0	...
2266888	  746.2	  679.6	 3539.0	...
2266889	  746.0	  679.4	 3542.0	...
2266890	  745.8	  678.8	 3543.0	...
2266891	  745.5	  678.2	 3544.0	...
2266892	  745.4	  678.2	 3544.0	...
2266893	  745.5	  678.5	 3544.0	...
2266894	  745.5	  678.9	 3544.0	...
2266895	  745.6	  679.0	 3545.0	...
2266896	  745.7	  679.2	 3546.0	...
2266897	  744.9	  679.5	 3546.0	...
2266898	  744.1	  679.9	 3547.0	...
2266899	  743.5	  680.1	 3547.0	...
2266900	  743.7	  680.0	 3547.0	...
2266901	  743.9	  679.8	 3547.0	...
2266902	  743.8	  679.8	 3548.0	...
2266903	  743.4	  679.7	 3550.0	...
2266904	  743.0	  679.5	 3552.0	...
2266905	  742.7	  679.3	 3553.0	...
2266906	  742.7	  679.1	 3554.0	...
2266907	  742.8	  679.0	 3553.0	...
2266908	  742.9	  678.8	 3553.0	...
2266909	  743.1	  678.6	 3553.0	...
2266910	  743.0	  678.6	 3554.0	...
2266911	  743.0	  678.0	 3555.0	...
2266912	  743.1	  677.4	 3555.0	...
2266913	  743.2	  676.6	 3554.0	...
2266914	  743.3	  676.4	 3553.0	...
2266915	  743.2	  676.1	 3552.0	...
2266916	  743.2	  676.0	 3551.0	...
2266917	  743.2	  675.8	 3551.0	...
2266918	  743.3	  675.7	 3551.0	...
2266919	  743.5	  675.7	 3552.0	...
2266920	  743.7	  675.8	 3552.0	...
2266921	  743.8	  676.1	 3554.0	...
2266922	  744.0	  676.6	 3556.0	...
2266923	  744.3	  677.2	 3557.0	...
2266924	  744.6	  677.6	 3557.0	...
2266925	  744.9	  677.6	 3557.0	...
2266926	  745.1	  677.5	 3557.0	...
2266927	  744.9	  677.6	 3559.0	...
2266928	  744.6	  677.1	 3560.0	...
2266929	  744.5	  676.4	 3561.0	...
2266930	  744.7	  675.8	 3562.0	...
2266931	  745.0	  676.1	 3562.0	...
MSG	2266932 0000 _ Number On
2266932	  745.0	  676.6	 3562.0	...
2266933	  745.1	  677.3	 3563.0	...
2266934	  745.1	  677.8	 3563.0	...
2266935	  745.2	  677.9	 3563.0	...
2266936	  745.1	  677.8	 3564.0	...
2266937	  744.7	  677.9	 3564.0	...
2266938	  744.3	  678.1	 3565.0	...
2266939	  744.0	  678.2	 3565.0	...
2266940	  744.2	  678.3	 3568.0	...
2266941	  744.4	  678.4	 3570.0	...
2266942	  744.3	  678.7	 3572.0	...
2266943	  744.1	  679.1	 3571.0	...
2266944	  744.2	  679.5	 3570.0	...
2266945	  744.5	  679.8	 3569.0	...
2266946	  745.2	  679.9	 3570.0	...
2266947	  745.6	  679.8	 3572.0	...
2266948	  745.8	  679.8	 3574.0	...
2266949	  745.6	  679.9	 3574.0	...
2266950	  745.2	  679.3	 3577.0	...
2266951	  745.0	  678.7	 3580.0	...
2266952	  745.1	  678.2	 3580.0	...
2266953	  745.4	  678.4	 3578.0	...
2266954	  745.5	  678.3	 3575.0	...
2266955	  745.5	  677.9	 3575.0	...
2266956	  745.9	  677.2	 3576.0	...
2266957	  746.3	  676.9	 3577.0	...
2266958	  746.6	  676.6	 3579.0	...
2266959	  746.4	  676.6	 3577.0	...
2266960	  746.2	  676.7	 3575.0	...
2266961	  746.1	  676.7	 3574.0	...
2266962	  746.2	  676.7	 3576.0	...
2266963	  746.3	  676.8	 3578.0	...
2266964	  745.4	  677.3	 3579.0	...
2266965	  744.4	  677.7	 3580.0	...
2266966	  743.5	  678.0	 3581.0	...
2266967	  743.6	  677.8	 3583.0	...
2266968	  743.7	  677.6	 3583.0	...
2266969	  743.8	  677.7	 3583.0	...
2266970	  743.8	  677.8	 3582.0	...
2266971	  743.8	  677.9	 3581.0	...
2266972	  743.9	  677.7	 3580.0	...
2266973	  744.1	  677.7	 3582.0	...
2266974	  744.3	  677.7	 3585.0	...
2266975	  744.4	  677.4	 3587.0	...
2266976	  743.9	  677.1	 3586.0	...
2266977	  743.3	  676.8	 3585.0	...
2266978	  742.6	  676.7	 3585.0	...
2266979	  742.6	  677.4	 3585.0	...
2266980	  742.5	  678.3	 3585.0	...
2266981	  742.8	  679.2	 3585.0	...
2266982	  743.0	  679.3	 3585.0	...
2266983	  743.2	  679.4	 3586.0	...
2266984	  743.1	  679.5	 3588.0	...
2266985	  742.9	  679.3	 3589.0	...
2266986	  742.8	  679.1	 3589.0	...
2266987	  743.0	  678.8	 3589.0	...
2266988	  743.2	  678.9	 3592.0	...
2266989	  743.2	  679.0	 3596.0	...
2266990	  743.2	  679.1	 3597.0	...
2266991	  743.2	  679.1	 3594.0	...
2266992	  743.4	  679.0	 3594.0	...
2266993	  743.6	  678.9	 3596.0	...
2266994	  743.5	  678.9	 3597.0	...
2266995	  743.2	  679.0	 3595.0	...
2266996	  742.7	  679.1	 3593.0	...
2266997	  742.6	  679.2	 3592.0	...
2266998	  742.7	  679.2	 3592.0	...
2266999	  742.7	  679.1	 3593.0	...
2267000	  742.7	  679.1	 3594.0	...
2267001	  742.7	  679.1	 3595.0	...
2267002	  742.7	  679.1	 3595.0	...
2267003	  742.6	  679.2	 3594.0	...
2267004	  742.3	  679.3	 3594.0	...
2267005	  742.1	  679.3	 3594.0	...
2267006	  741.9	  679.4	 3595.0	...
2267007	  742.0	  679.5	 3595.0	...
2267008	  742.0	  679.6	 3595.0	...
2267009	  742.1	  679.7	 3596.0	...
2267010	  742.3	  679.4	 3598.0	...
2267011	  742.4	  678.6	 3601.0	...
2267012	  742.5	  677.7	 3603.0	...
2267013	  742.5	  677.3	 3607.0	...
2267014	  742.5	  677.7	 3610.0	...
2267015	  742.5	  678.1	 3612.0	...
2267016	  742.5	  678.5	 3613.0	...
2267017	  742.4	  678.7	 3614.0	...
2267018	  742.9	  678.7	 3613.0	...
2267019	  743.4	  678.4	 3613.0	...
2267020	  743.5	  678.1	 3613.0	...
2267021	  743.1	  678.1	 3613.0	...
2267022	  742.7	  678.4	 3611.0	...
2267023	  742.3	  678.6	 3607.0	...
2267024	  742.0	  678.6	 3603.0	...
2267025	  741.8	  678.6	 3603.0	...
2267026	  741.8	  678.5	 3605.0	...
2267027	  741.7	  678.5	 3605.0	...
2267028	  741.5	  678.5	 3603.0	...
2267029	  741.3	  678.6	 3604.0	...
2267030	  741.7	  678.5	 3606.0	...
2267031	  742.2	  678.5	 3605.0	...
2267032	  742.8	  678.4	 3603.0	...
2267033	  743.0	  678.3	 3601.0	...
2267034	  743.1	  678.2	 3602.0	...
2267035	  743.3	  678.1	 3602.0	...
2267036	  743.6	  678.0	 3602.0	...
2267037	  743.9	  678.1	 3602.0	...
2267038	  744.3	  678.4	 3603.0	...
2267039	  744.2	  678.8	 3604.0	...
2267040	  743.7	  678.6	 3606.0	...
2267041	  743.2	  678.3	 3606.0	...
2267042	  742.8	  678.0	 3607.0	...
2267043	  742.8	  678.1	 3608.0	...
2267044	  742.8	  678.2	 3608.0	...
2267045	  742.7	  678.3	 3607.0	...
2267046	  742.7	  678.4	 3606.0	...
2267047	  742.5	  678.4	 3605.0	...
2267048	  742.4	  677.6	 3605.0	...
2267049	  742.6	  676.8	 3605.0	...
2267050	  743.0	  676.5	 3603.0	...
2267051	  743.4	  676.8	 3602.0	...
2267052	  743.4	  676.8	 3600.0	...
2267053	  743.0	  676.2	 3599.0	...
2267054	  742.6	  675.7	 3600.0	...
2267055	  742.5	  676.3	 3601.0	...
2267056	  742.7	  676.9	 3602.0	...
2267057	  743.1	  676.8	 3599.0	...
2267058	  743.3	  676.0	 3596.0	...
2267059	  743.5	  675.2	 3594.0	...
2267060	  743.2	  676.0	 3595.0	...
2267061	  742.9	  676.8	 3595.0	...
2267062	  742.8	  677.5	 3594.0	...
2267063	  743.1	  677.6	 3594.0	...
2267064	  743.3	  677.7	 3594.0	...
2267065	  743.4	  677.9	 3594.0	...
2267066	  743.6	  678.0	 3593.0	...
2267067	  743.7	  677.9	 3591.0	...
2267068	  743.7	  677.8	 3591.0	...
2267069	  743.8	  677.7	 3591.0	...
2267070	  743.7	  677.6	 3591.0	...
2267071	  743.9	  677.6	 3592.0	...
2267072	  744.0	  677.7	 3592.0	...
2267073	  744.2	  678.0	 3592.0	...
2267074	  744.3	  678.2	 3592.0	...
2267075	  744.3	  678.3	 3592.0	...
2267076	  744.1	  678.0	 3593.0	...
2267077	  744.0	  677.6	 3593.0	...
2267078	  743.9	  677.3	 3592.0	...
2267079	  743.7	  677.0	 3592.0	...
2267080	  743.8	  676.9	 3593.0	...
2267081	  744.1	  676.9	 3596.0	...
2267082	  744.3	  677.0	 3599.0	...
2267083	  744.1	  677.3	 3600.0	...
2267084	  743.9	  677.6	 3599.0	...
2267085	  743.9	  678.2	 3597.0	...
2267086	  743.9	  678.6	 3595.0	...
2267087	  743.9	  679.0	 3594.0	...
2267088	  743.9	  679.1	 3592.0	...
2267089	  743.4	  679.2	 3592.0	...
2267090	  742.9	  679.1	 3592.0	...
2267091	  742.3	  679.0	 3593.0	...
2267092	  742.2	  678.7	 3594.0	...
2267093	  742.2	  678.3	 3594.0	...
2267094	  742.3	  677.9	 3594.0	...
2267095	  742.3	  677.7	 3595.0	...
2267096	  742.3	  677.7	 3596.0	...
2267097	  742.2	  677.6	 3597.0	...
2267098	  742.2	  677.5	 3596.0	...
2267099	  742.1	  677.4	 3592.0	...
2267100	  742.1	  677.6	 3588.0	...
2267101	  742.0	  677.7	 3588.0	...
2267102	  742.0	  677.7	 3589.0	...
2267103	  742.0	  678.0	 3590.0	...
2267104	  742.0	  678.2	 3587.0	...
2267105	  742.1	  678.4	 3583.0	...
2267106	  741.9	  678.3	 3579.0	...
2267107	  741.7	  678.1	 3577.0	...
2267108	  741.4	  678.1	 3578.0	...
2267109	  741.8	  678.6	 3579.0	...
2267110	  742.3	  679.1	 3580.0	...
2267111	  742.6	  679.6	 3581.0	...
2267112	  742.4	  679.5	 3581.0	...
2267113	  742.1	  679.5	 3582.0	...
2267114	  742.1	  679.1	 3583.0	...
2267115	  742.1	  678.8	 3581.0	...
2267116	  742.1	  679.2	 3579.0	...
2267117	  742.1	  679.8	 3578.0	...
2267118	  742.1	  680.4	 3579.0	...
2267119	  742.0	  680.3	 3579.0	...
2267120	  742.0	  680.2	 3581.0	...
2267121	  742.3	  680.0	 3583.0	...
2267122	  742.5	  679.7	 3583.0	...
2267123	  742.6	  679.3	 3582.0	...
2267124	  742.6	  678.5	 3581.0	...
2267125	  742.6	  677.7	 3581.0	...
2267126	  742.7	  677.3	 3580.0	...
2267127	  742.7	  677.4	 3580.0	...
2267128	  742.8	  678.0	 3579.0	...
2267129	  743.0	  678.4	 3578.0	...
2267130	  743.0	  678.9	 3576.0	...
2267131	  743.0	  678.9	 3574.0	...
2267132	  742.9	  679.1	 3572.0	...
2267133	  743.0	  679.4	 3572.0	...
2267134	  743.3	  679.7	 3573.0	...
2267135	  743.6	  679.3	 3577.0	...
2267136	  743.6	  678.9	 3580.0	...
2267137	  743.3	  678.4	 3583.0	...
2267138	  743.0	  678.5	 3583.0	...
2267139	  742.8	  678.2	 3578.0	...
2267140	  743.0	  678.0	 3574.0	...
2267141	  743.3	  677.8	 3571.0	...
2267142	  743.7	  677.8	 3572.0	...
2267143	  743.7	  677.6	 3573.0	...
2267144	  743.6	  677.4	 3574.0	...
2267145	  743.6	  677.4	 3571.0	...
2267146	  743.6	  677.7	 3567.0	...
2267147	  743.6	  678.3	 3563.0	...
2267148	  743.7	  678.7	 3561.0	...
2267149	  743.8	  679.0	 3561.0	...
2267150	  743.8	  678.9	 3562.0	...
2267151	  743.7	  678.8	 3562.0	...
2267152	  743.5	  678.6	 3562.0	...
2267153	  743.2	  678.4	 3560.0	...
2267154	  742.9	  678.3	 3559.0	...
2267155	  742.6	  678.2	 3557.0	...
2267156	  742.7	  678.4	 3557.0	...
2267157	  742.7	  678.7	 3557.0	...
2267158	  742.8	  679.0	 3557.0	...
2267159	  742.8	  679.3	 3556.0	...
2267160	  742.8	  679.3	 3556.0	...
2267161	  743.0	  679.4	 3555.0	...
2267162	  743.3	  679.3	 3555.0	...
2267163	  743.9	  679.2	 3555.0	...
2267164	  744.3	  679.1	 3555.0	...
2267165	  744.8	  679.0	 3555.0	...
2267166	  745.0	  678.7	 3556.0	...
2267167	  745.0	  678.6	 3557.0	...
2267168	  744.8	  678.5	 3558.0	...
2267169	  744.6	  678.6	 3558.0	...
2267170	  744.5	  678.7	 3555.0	...
2267171	  743.6	  678.5	 3553.0	...
2267172	  742.6	  678.5	 3551.0	...
2267173	  742.2	  678.4	 3553.0	...
2267174	  742.6	  678.4	 3554.0	...
2267175	  743.2	  678.3	 3551.0	...
2267176	  743.4	  678.3	 3549.0	...
2267177	  743.3	  678.2	 3546.0	...
2267178	  743.0	  678.2	 3545.0	...
2267179	  742.7	  678.5	 3544.0	...
2267180	  742.6	  678.7	 3543.0	...
2267181	  742.3	  678.9	 3543.0	...
2267182	  741.8	  678.8	 3545.0	...
2267183	  741.4	  678.8	 3546.0	...
2267184	  741.4	  678.7	 3547.0	...
2267185	  741.5	  678.6	 3544.0	...
2267186	  741.8	  678.7	 3542.0	...
2267187	  741.9	  678.9	 3540.0	...
2267188	  742.0	  679.1	 3538.0	...
2267189	  742.1	  679.0	 3537.0	...
2267190	  742.3	  679.0	 3534.0	...
2267191	  742.4	  679.1	 3533.0	...
2267192	  742.7	  679.0	 3533.0	...
2267193	  743.0	  678.9	 3533.0	...
2267194	  743.2	  678.8	 3533.0	...
2267195	  743.0	  678.8	 3533.0	...
2267196	  742.8	  678.7	 3534.0	...
2267197	  742.9	  678.5	 3534.0	...
2267198	  743.1	  678.6	 3535.0	...
2267199	  743.3	  678.8	 3535.0	...
2267200	  743.4	  678.8	 3536.0	...
2267201	  743.8	  678.2	 3536.0	...
2267202	  744.5	  677.4	 3535.0	...
2267203	  745.2	  677.0	 3535.0	...
2267204	  745.4	  676.7	 3535.0	...
2267205	  745.3	  676.5	 3537.0	...
2267206	  744.5	  676.5	 3538.0	...
2267207	  743.8	  676.4	 3540.0	...
2267208	  743.1	  676.5	 3539.0	...
2267209	  742.6	  676.5	 3539.0	...
2267210	  742.3	  676.6	 3538.0	...
2267211	  742.0	  677.1	 3538.0	...
2267212	  742.1	  677.3	 3537.0	...
2267213	  742.0	  677.4	 3536.0	...
2267214	  741.9	  676.8	 3534.0	...
2267215	  741.5	  676.4	 3534.0	...
2267216	  741.4	  676.3	 3533.0	...
2267217	  741.2	  676.6	 3534.0	...
2267218	  741.4	  677.5	 3534.0	...
2267219	  741.6	  678.3	 3532.0	...
2267220	  741.6	  679.1	 3531.0	...
2267221	  741.5	  679.2	 3530.0	...
2267222	  741.1	  679.1	 3528.0	...
2267223	  740.7	  678.9	 3526.0	...
2267224	  740.3	  678.4	 3524.0	...
2267225	  740.6	  678.2	 3523.0	...
2267226	  741.0	  678.1	 3524.0	...
2267227	  741.1	  678.2	 3524.0	...
2267228	  740.8	  678.4	 3525.0	...
2267229	  740.6	  678.5	 3525.0	...
2267230	  740.6	  678.0	 3526.0	...
2267231	  741.2	  677.2	 3525.0	...
2267232	  741.7	  676.4	 3525.0	...
2267233	  742.2	  676.5	 3525.0	...
2267234	  742.2	  676.9	 3526.0	...
2267235	  742.2	  677.1	 3526.0	...
2267236	  742.5	  676.9	 3527.0	...
2267237	  742.9	  676.6	 3526.0	...
2267238	  743.2	  676.5	 3526.0	...
2267239	  743.4	  676.4	 3526.0	...
2267240	  743.4	  676.6	 3526.0	...
2267241	  743.1	  676.9	 3525.0	...
2267242	  742.7	  677.0	 3524.0	...
2267243	  742.3	  676.8	 3525.0	...
2267244	  742.0	  676.6	 3526.0	...
2267245	  742.0	  676.6	 3529.0	...
2267246	  741.9	  677.1	 3531.0	...
2267247	  741.8	  677.6	 3533.0	...
MSG	2267248 0000 _ Number Off
2267248	  741.4	  678.1	 3534.0	...
2267249	  741.0	  678.2	 3534.0	...
2267250	  740.7	  678.3	 3534.0	...
2267251	  740.6	  678.4	 3533.0	...
2267252	  740.9	  678.4	 3532.0	...
2267253	  741.2	  678.5	 3532.0	...
2267254	  741.4	  678.6	 3532.0	...
2267255	  741.4	  678.6	 3529.0	...
2267256	  741.4	  678.3	 3528.0	...
2267257	  741.4	  678.1	 3526.0	...
2267258	  741.3	  677.9	 3526.0	...
2267259	  741.4	  677.9	 3525.0	...
2267260	  741.4	  677.9	 3525.0	...
2267261	  741.2	  678.2	 3525.0	...
2267262	  740.8	  678.3	 3525.0	...
2267263	  740.7	  678.4	 3525.0	...
2267264	  741.2	  678.0	 3526.0	...
2267265	  741.6	  677.9	 3526.0	...
2267266	  741.9	  678.3	 3529.0	...
2267267	  741.7	  679.0	 3530.0	...
2267268	  741.6	  679.8	 3532.0	...
2267269	  741.6	  680.1	 3533.0	...
2267270	  741.6	  680.3	 3534.0	...
2267271	  741.6	  680.3	 3531.0	...
2267272	  741.7	  680.3	 3527.0	...
2267273	  741.7	  679.8	 3524.0	...
2267274	  741.2	  679.5	 3526.0	...
2267275	  740.7	  679.1	 3527.0	...
2267276	  740.3	  679.1	 3527.0	...
2267277	  740.2	  679.2	 3530.0	...
2267278	  739.8	  679.3	 3532.0	...
2267279	  739.4	  679.3	 3534.0	...
2267280	  739.0	  679.3	 3534.0	...
2267281	  738.8	  679.3	 3533.0	...
2267282	  738.8	  679.2	 3532.0	...
2267283	  738.9	  679.3	 3531.0	...
2267284	  739.1	  679.3	 3531.0	...
2267285	  739.0	  678.9	 3530.0	...
2267286	  739.0	  678.3	 3530.0	...
2267287	  739.0	  677.7	 3528.0	...
2267288	  738.7	  677.9	 3526.0	...
2267289	  738.4	  678.4	 3527.0	...
2267290	  738.3	  678.9	 3529.0	...
2267291	  738.5	  679.2	 3530.0	...
2267292	  738.6	  679.3	 3528.0	...
2267293	  739.0	  679.6	 3527.0	...
2267294	  739.6	  679.6	 3528.0	...
2267295	  739.5	  679.8	 3528.0	...
2267296	  738.9	  679.7	 3528.0	...
2267297	  738.4	  679.5	 3531.0	...
2267298	  738.5	  679.2	 3535.0	...
2267299	  738.7	  679.1	 3538.0	...
2267300	  738.7	  679.1	 3538.0	...
2267301	  738.5	  679.2	 3537.0	...
2267302	  738.3	  679.1	 3538.0	...
2267303	  738.0	  678.6	 3538.0	...
2267304	  737.9	  678.2	 3538.0	...
2267305	  737.8	  677.6	 3536.0	...
2267306	  737.8	  677.3	 3536.0	...
2267307	  737.9	  676.9	 3536.0	...
2267308	  738.1	  676.6	 3537.0	...
2267309	  738.2	  676.6	 3538.0	...
2267310	  738.3	  676.8	 3538.0	...
2267311	  738.2	  677.0	 3537.0	...
2267312	  738.4	  677.2	 3536.0	...
2267313	  738.6	  677.1	 3536.0	...
2267314	  738.8	  677.1	 3536.0	...
2267315	  738.6	  677.1	 3537.0	...
2267316	  738.4	  677.2	 3538.0	...
2267317	  738.2	  677.3	 3538.0	...
2267318	  738.2	  677.5	 3537.0	...
2267319	  737.5	  677.6	 3539.0	...
2267320	  737.0	  677.6	 3541.0	...
2267321	  736.4	  677.7	 3544.0	...
2267322	  736.4	  677.5	 3544.0	...
2267323	  737.2	  677.0	 3544.0	...
2267324	  737.8	  676.6	 3543.0	...
2267325	  738.5	  676.3	 3543.0	...
2267326	  738.5	  676.4	 3543.0	...
2267327	  738.4	  676.5	 3543.0	...
2267328	  738.3	  676.6	 3546.0	...
2267329	  738.3	  677.1	 3548.0	...
2267330	  738.4	  677.7	 3549.0	...
2267331	  738.4	  677.9	 3547.0	...
2267332	  738.5	  677.6	 3544.0	...
2267333	  738.3	  677.1	 3544.0	...
2267334	  738.1	  676.7	 3545.0	...
2267335	  738.0	  676.2	 3546.0	...
2267336	  738.2	  676.4	 3548.0	...
2267337	  738.5	  676.7	 3551.0	...
2267338	  738.7	  677.0	 3553.0	...
2267339	  738.8	  677.0	 3555.0	...
2267340	  738.9	  677.0	 3554.0	...
2267341	  739.0	  677.0	 3554.0	...
2267342	  739.2	  677.3	 3555.0	...
2267343	  739.3	  677.5	 3558.0	...
2267344	  739.4	  677.3	 3560.0	...
2267345	  739.6	  676.9	 3563.0	...
2267346	  739.8	  676.7	 3564.0	...
2267347	  739.8	  677.0	 3565.0	...
2267348	  739.8	  677.3	 3566.0	...
2267349	  739.8	  677.2	 3563.0	...
2267350	  739.8	  677.1	 3560.0	...
2267351	  740.1	  677.1	 3558.0	...
2267352	  740.4	  677.2	 3560.0	...
2267353	  740.5	  676.7	 3561.0	...
2267354	  740.3	  676.0	 3561.0	...
2267355	  739.9	  675.4	 3563.0	...
2267356	  739.6	  675.5	 3565.0	...
2267357	  739.3	  675.5	 3567.0	...
2267358	  738.8	  675.6	 3567.0	...
2267359	  738.3	  676.0	 3566.0	...
2267360	  737.9	  676.6	 3567.0	...
2267361	  738.0	  676.9	 3569.0	...
2267362	  738.1	  677.0	 3571.0	...
2267363	  738.0	  676.9	 3571.0	...
2267364	  737.8	  676.9	 3571.0	...
2267365	  737.7	  677.0	 3569.0	...
2267366	  738.1	  677.0	 3568.0	...
2267367	  738.5	  676.7	 3571.0	...
2267368	  738.7	  676.2	 3574.0	...
2267369	  738.5	  675.8	 3578.0	...
2267370	  737.9	  675.5	 3578.0	...
2267371	  737.5	  675.4	 3578.0	...
2267372	  737.0	  676.0	 3579.0	...
2267373	  736.9	  676.8	 3581.0	...
2267374	  736.8	  677.6	 3585.0	...
2267375	  736.8	  677.4	 3587.0	...
2267376	  736.9	  677.0	 3590.0	...
2267377	  737.0	  676.5	 3592.0	...
2267378	  737.2	  676.4	 3592.0	...
2267379	  737.3	  676.4	 3591.0	...
2267380	  737.0	  676.3	 3592.0	...
2267381	  736.7	  676.2	 3595.0	...
2267382	  736.1	  676.1	 3599.0	...
2267383	  735.9	  676.0	 3599.0	...
2267384	  735.7	  675.8	 3598.0	...
2267385	  735.9	  675.5	 3597.0	...
2267386	  736.0	  675.5	 3597.0	...
2267387	  736.1	  675.5	 3597.0	...
2267388	  736.3	  675.6	 3597.0	...
2267389	  736.4	  675.7	 3596.0	...
2267390	  736.5	  676.0	 3595.0	...
2267391	  736.5	  676.2	 3594.0	...
2267392	  736.5	  676.4	 3594.0	...
2267393	  736.5	  676.4	 3593.0	...
2267394	  736.9	  676.2	 3592.0	...
2267395	  737.4	  676.5	 3594.0	...
2267396	  737.7	  676.8	 3596.0	...
2267397	  737.5	  677.1	 3599.0	...
2267398	  737.5	  676.9	 3602.0	...
2267399	  737.8	  676.5	 3605.0	...
2267400	  737.9	  676.3	 3607.0	...
2267401	  737.7	  676.3	 3607.0	...
2267402	  737.6	  676.5	 3607.0	...
2267403	  737.6	  676.5	 3608.0	...
2267404	  737.7	  676.2	 3610.0	...
2267405	  737.7	  676.0	 3612.0	...
2267406	  737.9	  675.7	 3613.0	...
2267407	  738.2	  675.5	 3615.0	...
2267408	  738.5	  675.2	 3616.0	...
2267409	  738.6	  675.2	 3615.0	...
2267410	  738.1	  675.5	 3615.0	...
2267411	  737.6	  675.9	 3614.0	...
2267412	  737.0	  676.2	 3613.0	...
2267413	  736.8	  676.3	 3615.0	...
2267414	  736.7	  676.6	 3618.0	...
2267415	  736.4	  676.7	 3621.0	...
2267416	  736.1	  676.9	 3623.0	...
2267417	  735.8	  677.0	 3624.0	...
2267418	  735.9	  677.1	 3626.0	...
2267419	  736.4	  677.1	 3629.0	...
2267420	  736.9	  676.9	 3631.0	...
2267421	  737.2	  675.9	 3634.0	...
2267422	  737.2	  675.0	 3635.0	...
2267423	  737.1	  674.5	 3636.0	...
2267424	  736.9	  675.0	 3637.0	...
2267425	  736.5	  676.3	 3641.0	...
2267426	  736.1	  677.3	 3645.0	...
2267427	  735.3	  677.9	 3646.0	...
2267428	  734.8	  677.7	 3644.0	...
2267429	  734.3	  677.5	 3643.0	...
2267430	  734.2	  677.5	 3643.0	...
2267431	  734.1	  677.0	 3643.0	...
2267432	  734.2	  676.5	 3645.0	...
2267433	  734.4	  675.9	 3647.0	...
2267434	  734.6	  675.8	 3648.0	...
2267435	  734.6	  675.7	 3648.0	...
2267436	  734.6	  675.8	 3649.0	...
2267437	  735.0	  675.9	 3653.0	...
2267438	  735.3	  675.7	 3657.0	...
2267439	  735.2	  675.5	 3659.0	...
2267440	  734.9	  675.6	 3658.0	...
2267441	  734.2	  676.0	 3657.0	...
2267442	  733.9	  676.3	 3656.0	...
2267443	  733.2	  676.3	 3657.0	...
EFIX R   2266744	2267443	700	  742.6	  677.9	   3556
SSACC R  2267444
2267444	  732.5	  676.1	 3658.0	...
2267445	  730.9	  676.1	 3659.0	...
2267446	  728.8	  676.4	 3660.0	...
2267447	  725.0	  676.4	 3666.0	...
2267448	  720.9	  676.3	 3672.0	...
2267449	  715.9	  676.4	 3676.0	...
2267450	  712.4	  676.1	 3678.0	...
2267451	  708.9	  675.2	 3680.0	...
2267452	  706.5	  674.3	 3681.0	...
2267453	  703.6	  673.8	 3684.0	...
2267454	  701.4	  673.6	 3686.0	...
2267455	  700.1	  672.9	 3689.0	...
ESACC R  2267444	2267455	12	  732.5	  676.1	  700.1	  672.9	   0.70	     71
SFIX R   2267456
2267456	  699.7	  672.2	 3690.0	...
2267457	  700.2	  671.5	 3690.0	...
2267458	  700.6	  671.1	 3690.0	...
2267459	  701.5	  671.0	 3690.0	...
2267460	  702.7	  670.9	 3690.0	...
2267461	  704.1	  670.3	 3691.0	...
MSG	2267462 0000 _ Number On
2267462	  704.9	  669.7	 3693.0	...
2267463	  705.3	  669.1	 3695.0	...
2267464	  706.1	  669.3	 3696.0	...
2267465	  707.1	  669.6	 3696.0	...
2267466	  708.6	  669.5	 3699.0	...
2267467	  710.0	  668.9	 3702.0	...
2267468	  711.4	  669.4	 3705.0	...
2267469	  712.7	  670.1	 3705.0	...
2267470	  713.6	  671.2	 3704.0	...
2267471	  714.8	  671.1	 3703.0	...
2267472	  715.3	  671.1	 3703.0	...
2267473	  716.0	  671.0	 3703.0	...
2267474	  716.3	  671.1	 3703.0	...
2267475	  716.5	  671.3	 3705.0	...
2267476	  716.5	  671.3	 3707.0	...
2267477	  716.5	  671.4	 3710.0	...
2267478	  716.3	  671.4	 3712.0	...
2267479	  715.9	  671.3	 3714.0	...
2267480	  715.6	  671.1	 3715.0	...
2267481	  715.3	  670.8	 3715.0	...
2267482	  715.1	  670.8	 3718.0	...
2267483	  714.7	  670.7	 3722.0	...
2267484	  714.4	  670.1	 3728.0	...
2267485	  713.8	  669.6	 3730.0	...
2267486	  713.5	  669.5	 3731.0	...
2267487	  713.2	  669.9	 3734.0	...
2267488	  713.1	  670.3	 3736.0	...
2267489	  713.3	  671.0	 3737.0	...
2267490	  713.5	  671.7	 3737.0	...
2267491	  713.7	  672.4	 3738.0	...
2267492	  713.7	  672.4	 3739.0	...
2267493	  713.7	  672.4	 3743.0	...
2267494	  713.7	  672.5	 3745.0	...
2267495	  713.6	  672.5	 3747.0	...
2267496	  713.5	  672.6	 3747.0	...
2267497	  713.6	  672.6	 3747.0	...
2267498	  713.7	  672.6	 3748.0	...
2267499	  713.5	  672.8	 3752.0	...
2267500	  713.1	  672.4	 3756.0	...
2267501	  712.7	  672.0	 3759.0	...
2267502	  712.9	  671.8	 3760.0	...
2267503	  713.0	  672.1	 3760.0	...
2267504	  712.5	  672.6	 3760.0	...
2267505	  711.8	  672.7	 3759.0	...
2267506	  711.2	  673.1	 3756.0	...
2267507	  711.1	  673.3	 3754.0	...
2267508	  711.1	  673.3	 3755.0	...
2267509	  711.0	  673.0	 3757.0	...
2267510	  710.8	  672.7	 3760.0	...
2267511	  710.7	  672.8	 3760.0	...
2267512	  710.9	  672.8	 3761.0	...
2267513	  711.1	  672.7	 3764.0	...
2267514	  711.3	  672.7	 3767.0	...
2267515	  711.3	  672.8	 3769.0	...
2267516	  710.8	  673.5	 3769.0	...
2267517	  710.3	  674.3	 3770.0	...
2267518	  709.8	  674.8	 3771.0	...
2267519	  709.9	  674.7	 3772.0	...
2267520	  709.9	  674.5	 3773.0	...
2267521	  709.7	  674.4	 3773.0	...
2267522	  709.5	  674.5	 3773.0	...
2267523	  709.2	  675.0	 3773.0	...
2267524	  709.5	  675.5	 3775.0	...
2267525	  709.7	  675.7	 3778.0	...
2267526	  709.9	  675.6	 3778.0	...
2267527	  710.1	  675.2	 3776.0	...
2267528	  710.5	  674.8	 3777.0	...
2267529	  710.9	  674.4	 3781.0	...
2267530	  710.9	  674.0	 3784.0	...
2267531	  710.3	  673.7	 3783.0	...
2267532	  709.7	  673.8	 3783.0	...
2267533	  709.6	  674.2	 3782.0	...
2267534	  710.1	  674.6	 3782.0	...
2267535	  710.7	  674.5	 3782.0	...
2267536	  710.8	  674.2	 3782.0	...
2267537	  711.0	  674.0	 3781.0	...
2267538	  711.1	  674.1	 3779.0	...
2267539	  711.3	  674.5	 3784.0	...
2267540	  711.4	  674.9	 3789.0	...
2267541	  711.4	  674.9	 3794.0	...
2267542	  711.3	  674.9	 3794.0	...
2267543	  711.3	  674.9	 3795.0	...
2267544	  711.0	  675.1	 3796.0	...
2267545	  710.5	  675.2	 3796.0	...
2267546	  710.1	  675.8	 3797.0	...
2267547	  710.1	  676.3	 3797.0	...
2267548	  710.1	  676.8	 3799.0	...
2267549	  710.0	  676.7	 3799.0	...
2267550	  709.8	  676.8	 3800.0	...
2267551	  709.5	  676.9	 3801.0	...
2267552	  709.0	  677.0	 3803.0	...
2267553	  708.7	  677.1	 3804.0	...
2267554	  708.2	  677.0	 3807.0	...
2267555	  707.9	  676.7	 3809.0	...
2267556	  707.7	  676.6	 3811.0	...
2267557	  707.6	  676.6	 3810.0	...
2267558	  707.6	  676.5	 3809.0	...
2267559	  707.6	  676.2	 3810.0	...
2267560	  707.7	  675.9	 3812.0	...
2267561	  707.9	  675.9	 3814.0	...
2267562	  708.0	  675.9	 3814.0	...
2267563	  708.0	  676.1	 3814.0	...
2267564	  707.4	  676.2	 3814.0	...
2267565	  706.7	  676.2	 3815.0	...
2267566	  706.3	  676.2	 3815.0	...
2267567	  706.5	  676.3	 3815.0	...
2267568	  706.6	  676.8	 3815.0	...
2267569	  706.6	  677.4	 3814.0	...
2267570	  706.6	  677.4	 3815.0	...
2267571	  706.8	  677.2	 3816.0	...
2267572	  707.2	  676.9	 3815.0	...
2267573	  707.6	  676.8	 3815.0	...
2267574	  708.5	  676.5	 3815.0	...
2267575	  709.0	  676.3	 3817.0	...
2267576	  709.5	  676.5	 3818.0	...
2267577	  709.4	  676.6	 3818.0	...
2267578	  709.3	  676.8	 3818.0	...
2267579	  709.1	  676.6	 3820.0	...
2267580	  709.1	  676.6	 3821.0	...
2267581	  709.3	  676.3	 3822.0	...
2267582	  709.6	  676.1	 3822.0	...
2267583	  709.9	  677.1	 3824.0	...
2267584	  709.7	  678.4	 3826.0	...
2267585	  709.4	  679.8	 3828.0	...
2267586	  709.0	  679.9	 3828.0	...
2267587	  709.0	  679.9	 3829.0	...
2267588	  708.9	  680.2	 3830.0	...
2267589	  708.7	  680.4	 3832.0	...
2267590	  708.4	  680.7	 3835.0	...
2267591	  708.1	  680.8	 3838.0	...
2267592	  708.1	  680.6	 3837.0	...
2267593	  708.0	  680.5	 3836.0	...
2267594	  708.2	  680.3	 3835.0	...
2267595	  708.5	  680.2	 3836.0	...
2267596	  708.4	  680.2	 3836.0	...
2267597	  707.5	  680.4	 3836.0	...
2267598	  706.7	  680.5	 3837.0	...
2267599	  706.3	  681.3	 3838.0	...
2267600	  706.4	  681.9	 3840.0	...
2267601	  706.5	  682.0	 3844.0	...
2267602	  706.6	  681.4	 3846.0	...
2267603	  706.7	  680.8	 3848.0	...
2267604	  706.9	  680.8	 3848.0	...
2267605	  706.9	  681.0	 3848.0	...
2267606	  706.9	  681.5	 3848.0	...
2267607	  706.8	  681.9	 3848.0	...
2267608	  706.9	  682.2	 3847.0	...
2267609	  706.9	  682.2	 3847.0	...
2267610	  706.8	  682.1	 3848.0	...
2267611	  706.8	  681.8	 3851.0	...
2267612	  706.7	  681.6	 3853.0	...
2267613	  706.9	  681.7	 3853.0	...
2267614	  707.1	  681.9	 3853.0	...
2267615	  707.2	  682.0	 3853.0	...
2267616	  707.1	  681.9	 3852.0	...
2267617	  707.1	  681.3	 3850.0	...
2267618	  707.1	  680.8	 3848.0	...
2267619	  707.0	  680.4	 3847.0	...
2267620	  707.0	  680.4	 3847.0	...
2267621	  707.0	  680.3	 3848.0	...
2267622	  706.9	  680.7	 3850.0	...
2267623	  707.1	  681.1	 3851.0	...
2267624	  707.3	  681.5	 3851.0	...
2267625	  707.5	  682.0	 3850.0	...
2267626	  707.3	  682.6	 3850.0	...
2267627	  707.1	  682.9	 3851.0	...
2267628	  707.0	  682.5	 3851.0	...
2267629	  707.1	  682.4	 3851.0	...
2267630	  707.1	  682.6	 3849.0	...
2267631	  706.6	  682.7	 3846.0	...
2267632	  706.1	  682.5	 3848.0	...
2267633	  706.3	  682.2	 3851.0	...
2267634	  706.8	  682.2	 3849.0	...
2267635	  707.4	  682.3	 3842.0	...
2267636	  707.4	  682.1	 3836.0	...
2267637	  707.2	  681.8	 3840.0	...
2267638	  707.1	  682.0	 3844.0	...
2267639	  706.9	  682.5	 3847.0	...
2267640	  706.7	  683.1	 3846.0	...
2267641	  706.5	  683.0	 3846.0	...
2267642	  706.4	  683.4	 3849.0	...
2267643	  706.4	  683.8	 3853.0	...
2267644	  706.6	  684.2	 3857.0	...
2267645	  706.7	  684.2	 3856.0	...
2267646	  706.7	  684.1	 3853.0	...
2267647	  706.6	  683.9	 3852.0	...
2267648	  706.6	  683.9	 3854.0	...
2267649	  706.6	  684.2	 3855.0	...
2267650	  706.7	  684.6	 3855.0	...
2267651	  706.7	  684.3	 3855.0	...
2267652	  706.8	  683.8	 3855.0	...
2267653	  706.7	  682.7	 3856.0	...
2267654	  706.6	  682.0	 3857.0	...
2267655	  706.5	  681.6	 3858.0	...
2267656	  706.4	  681.8	 3857.0	...
2267657	  706.5	  682.0	 3856.0	...
2267658	  706.7	  681.8	 3856.0	...
2267659	  707.2	  681.4	 3854.0	...
2267660	  707.4	  681.3	 3853.0	...
2267661	  707.7	  681.5	 3851.0	...
2267662	  707.8	  681.9	 3851.0	...
2267663	  707.9	  682.0	 3851.0	...
2267664	  708.0	  682.1	 3853.0	...
2267665	  707.8	  682.2	 3854.0	...
2267666	  707.3	  682.3	 3856.0	...
2267667	  706.7	  682.4	 3856.0	...
2267668	  706.4	  682.6	 3855.0	...
2267669	  706.3	  682.7	 3853.0	...
2267670	  706.4	  682.9	 3851.0	...
2267671	  706.5	  683.3	 3849.0	...
2267672	  706.6	  683.7	 3849.0	...
2267673	  706.8	  684.2	 3849.0	...
2267674	  706.9	  684.5	 3849.0	...
2267675	  706.9	  684.3	 3850.0	...
2267676	  707.0	  684.1	 3852.0	...
2267677	  707.1	  683.9	 3854.0	...
2267678	  706.9	  683.8	 3854.0	...
2267679	  706.7	  683.8	 3854.0	...
2267680	  706.4	  683.9	 3854.0	...
2267681	  706.4	  683.9	 3853.0	...
2267682	  706.2	  684.1	 3851.0	...
2267683	  706.0	  684.2	 3849.0	...
2267684	  705.9	  684.5	 3849.0	...
2267685	  706.1	  684.7	 3850.0	...
2267686	  706.3	  684.4	 3851.0	...
2267687	  706.5	  683.8	 3852.0	...
2267688	  706.6	  683.1	 3852.0	...
2267689	  706.5	  682.9	 3852.0	...
2267690	  706.5	  683.0	 3851.0	...
2267691	  706.7	  683.3	 3852.0	...
2267692	  707.0	  683.7	 3854.0	...
2267693	  707.3	  683.7	 3856.0	...
2267694	  707.6	  683.7	 3856.0	...
2267695	  707.9	  683.5	 3856.0	...
2267696	  708.3	  683.3	 3852.0	...
2267697	  708.4	  683.2	 3847.0	...
2267698	  708.2	  683.1	 3842.0	...
2267699	  707.9	  682.2	 3841.0	...
2267700	  707.5	  681.3	 3841.0	...
2267701	  707.4	  680.7	 3840.0	...
2267702	  707.3	  681.2	 3840.0	...
2267703	  707.3	  681.9	 3840.0	...
2267704	  707.5	  682.2	 3836.0	...
2267705	  707.9	  682.6	 3834.0	...
2267706	  708.2	  683.0	 3831.0	...
2267707	  708.6	  683.4	 3831.0	...
2267708	  708.8	  683.7	 3833.0	...
2267709	  708.7	  683.7	 3837.0	...
2267710	  708.4	  683.9	 3840.0	...
2267711	  708.1	  684.3	 3842.0	...
2267712	  707.9	  684.7	 3839.0	...
2267713	  708.1	  684.9	 3837.0	...
2267714	  708.2	  684.4	 3835.0	...
2267715	  708.2	  683.9	 3835.0	...
2267716	  708.1	  683.4	 3834.0	...
2267717	  708.3	  682.7	 3834.0	...
2267718	  708.5	  682.0	 3834.0	...
2267719	  708.7	  681.3	 3834.0	...
2267720	  708.8	  681.2	 3833.0	...
2267721	  708.9	  681.1	 3829.0	...
2267722	  708.6	  681.0	 3826.0	...
2267723	  708.2	  680.9	 3824.0	...
2267724	  708.2	  680.8	 3825.0	...
2267725	  708.4	  680.9	 3826.0	...
2267726	  708.6	  681.1	 3826.0	...
2267727	  708.3	  681.6	 3825.0	...
2267728	  708.1	  682.0	 3825.0	...
2267729	  707.9	  682.4	 3825.0	...
2267730	  708.1	  682.3	 3824.0	...
2267731	  708.5	  682.2	 3822.0	...
2267732	  709.3	  682.0	 3819.0	...
2267733	  709.9	  682.0	 3815.0	...
2267734	  710.6	  682.2	 3813.0	...
2267735	  711.0	  682.4	 3810.0	...
2267736	  711.1	  682.5	 3808.0	...
2267737	  711.4	  682.9	 3806.0	...
2267738	  711.6	  683.4	 3806.0	...
2267739	  711.8	  683.4	 3806.0	...
2267740	  711.9	  682.7	 3807.0	...
2267741	  711.9	  681.9	 3807.0	...
2267742	  712.0	  681.7	 3808.0	...
2267743	  712.1	  681.6	 3809.0	...
2267744	  712.2	  681.7	 3808.0	...
2267745	  712.3	  681.4	 3808.0	...
2267746	  712.2	  681.0	 3808.0	...
2267747	  711.9	  680.7	 3808.0	...
2267748	  711.7	  680.8	 3807.0	...
2267749	  711.3	  680.9	 3806.0	...
2267750	  710.8	  681.1	 3806.0	...
2267751	  710.3	  681.4	 3806.0	...
2267752	  710.2	  681.6	 3809.0	...
2267753	  710.1	  681.7	 3810.0	...
2267754	  710.0	  681.6	 3810.0	...
2267755	  710.0	  681.4	 3808.0	...
2267756	  710.3	  681.4	 3805.0	...
2267757	  710.9	  681.3	 3802.0	...
2267758	  711.4	  681.4	 3800.0	...
2267759	  711.7	  681.3	 3800.0	...
2267760	  711.7	  681.3	 3801.0	...
2267761	  711.8	  681.3	 3800.0	...
2267762	  711.8	  681.2	 3800.0	...
MSG	2267763 0000 _ Number Off
2267763	  711.2	  681.0	 3800.0	...
2267764	  710.7	  680.9	 3800.0	...
2267765	  710.2	  680.9	 3800.0	...
2267766	  710.2	  681.1	 3800.0	...
2267767	  710.3	  682.0	 3798.0	...
2267768	  710.1	  682.9	 3796.0	...
2267769	  709.9	  683.8	 3794.0	...
2267770	  709.7	  683.9	 3793.0	...
2267771	  709.9	  684.0	 3793.0	...
2267772	  710.2	  684.0	 3792.0	...
2267773	  710.5	  683.7	 3792.0	...
2267774	  710.6	  683.6	 3791.0	...
2267775	  710.7	  683.6	 3791.0	...
2267776	  710.8	  683.9	 3790.0	...
2267777	  710.2	  683.9	 3789.0	...
2267778	  709.7	  683.9	 3788.0	...
2267779	  709.1	  683.9	 3785.0	...
2267780	  709.1	  683.7	 3784.0	...
2267781	  709.0	  683.0	 3783.0	...
2267782	  708.9	  682.5	 3782.0	...
2267783	  708.8	  682.1	 3781.0	...
2267784	  709.0	  682.8	 3781.0	...
2267785	  709.4	  683.4	 3780.0	...
2267786	  709.7	  683.7	 3780.0	...
2267787	  709.7	  683.2	 3780.0	...
2267788	  709.8	  683.0	 3780.0	...
2267789	  709.7	  682.9	 3781.0	...
2267790	  709.7	  683.0	 3781.0	...
2267791	  710.0	  682.9	 3782.0	...
2267792	  710.3	  682.7	 3784.0	...
2267793	  710.6	  682.3	 3782.0	...
2267794	  710.7	  681.8	 3780.0	...
2267795	  710.9	  681.3	 3777.0	...
2267796	  711.0	  681.3	 3776.0	...
2267797	  711.1	  681.1	 3775.0	...
2267798	  711.3	  680.9	 3774.0	...
2267799	  711.4	  680.4	 3770.0	...
2267800	  711.3	  680.1	 3766.0	...
2267801	  711.1	  679.5	 3763.0	...
2267802	  711.0	  679.2	 3763.0	...
2267803	  710.9	  679.4	 3761.0	...
2267804	  710.8	  680.3	 3759.0	...
2267805	  710.6	  681.4	 3757.0	...
2267806	  710.2	  681.7	 3757.0	...
2267807	  710.0	  681.7	 3757.0	...
2267808	  710.0	  681.7	 3757.0	...
2267809	  710.0	  681.8	 3758.0	...
2267810	  710.2	  681.9	 3756.0	...
2267811	  710.3	  681.8	 3754.0	...
2267812	  710.5	  681.7	 3751.0	...
2267813	  710.6	  681.9	 3750.0	...
2267814	  710.7	  682.1	 3750.0	...
2267815	  710.6	  681.9	 3750.0	...
2267816	  710.6	  681.5	 3751.0	...
2267817	  710.7	  681.2	 3750.0	...
2267818	  710.8	  681.8	 3750.0	...
2267819	  710.9	  682.5	 3749.0	...
2267820	  710.8	  683.0	 3750.0	...
2267821	  711.2	  682.9	 3750.0	...
2267822	  711.5	  682.6	 3747.0	...
2267823	  711.9	  682.3	 3745.0	...
2267824	  711.9	  682.1	 3742.0	...
2267825	  712.0	  681.8	 3741.0	...
2267826	  712.1	  681.3	 3740.0	...
2267827	  712.1	  681.0	 3739.0	...
2267828	  712.0	  680.9	 3738.0	...
2267829	  711.7	  681.2	 3736.0	...
2267830	  711.4	  681.5	 3734.0	...
2267831	  711.4	  681.8	 3735.0	...
2267832	  711.6	  681.9	 3736.0	...
2267833	  711.7	  682.0	 3736.0	...
2267834	  711.5	  682.0	 3733.0	...
2267835	  711.2	  681.9	 3730.0	...
2267836	  711.0	  681.8	 3728.0	...
2267837	  711.5	  681.4	 3729.0	...
2267838	  712.0	  681.2	 3730.0	...
2267839	  712.2	  681.1	 3731.0	...
2267840	  712.1	  681.2	 3733.0	...
2267841	  712.1	  681.5	 3733.0	...
2267842	  712.3	  681.6	 3732.0	...
2267843	  712.4	  681.6	 3727.0	...
2267844	  712.2	  681.7	 3722.0	...
2267845	  711.9	  681.8	 3721.0	...
2267846	  711.7	  681.9	 3723.0	...
2267847	  712.1	  682.3	 3725.0	...
2267848	  712.4	  682.7	 3724.0	...
2267849	  712.3	  683.1	 3723.0	...
2267850	  712.0	  683.0	 3720.0	...
2267851	  711.8	  682.8	 3718.0	...
2267852	  712.0	  682.2	 3715.0	...
2267853	  712.4	  681.6	 3714.0	...
2267854	  712.7	  681.1	 3715.0	...
2267855	  712.8	  681.1	 3715.0	...
2267856	  712.8	  681.3	 3714.0	...
2267857	  712.7	  681.5	 3714.0	...
2267858	  712.5	  681.4	 3713.0	...
2267859	  712.4	  681.2	 3713.0	...
2267860	  712.2	  681.0	 3712.0	...
2267861	  712.1	  681.2	 3711.0	...
2267862	  712.4	  681.3	 3709.0	...
2267863	  712.7	  681.3	 3708.0	...
2267864	  713.1	  681.1	 3709.0	...
2267865	  713.2	  680.9	 3709.0	...
2267866	  712.7	  680.9	 3709.0	...
2267867	  712.3	  681.0	 3706.0	...
2267868	  711.8	  681.6	 3703.0	...
2267869	  712.0	  682.2	 3701.0	...
2267870	  712.2	  682.7	 3702.0	...
2267871	  712.5	  682.7	 3705.0	...
2267872	  713.0	  682.7	 3706.0	...
2267873	  713.5	  682.8	 3707.0	...
2267874	  713.8	  682.4	 3707.0	...
2267875	  713.9	  681.9	 3706.0	...
2267876	  713.9	  681.4	 3706.0	...
2267877	  713.9	  681.3	 3704.0	...
2267878	  713.9	  681.3	 3703.0	...
2267879	  713.9	  681.2	 3703.0	...
2267880	  713.8	  681.3	 3703.0	...
2267881	  713.8	  681.3	 3704.0	...
2267882	  713.7	  682.1	 3704.0	...
2267883	  713.7	  682.9	 3705.0	...
2267884	  713.6	  683.7	 3705.0	...
2267885	  713.5	  683.6	 3706.0	...
2267886	  713.4	  683.4	 3706.0	...
2267887	  713.3	  683.1	 3705.0	...
2267888	  713.5	  682.9	 3705.0	...
2267889	  713.7	  682.8	 3706.0	...
2267890	  713.9	  683.0	 3707.0	...
2267891	  713.8	  683.3	 3708.0	...
2267892	  713.9	  683.5	 3708.0	...
2267893	  714.0	  683.5	 3707.0	...
2267894	  714.1	  683.3	 3705.0	...
2267895	  714.1	  683.1	 3705.0	...
2267896	  713.8	  682.9	 3704.0	...
2267897	  713.5	  683.1	 3703.0	...
2267898	  713.2	  683.2	 3702.0	...
2267899	  713.0	  683.3	 3702.0	...
2267900	  713.2	  683.6	 3702.0	...
2267901	  713.4	  683.8	 3702.0	...
2267902	  713.5	  683.9	 3702.0	...
2267903	  714.0	  683.6	 3702.0	...
2267904	  714.4	  683.3	 3702.0	...
2267905	  714.9	  683.2	 3702.0	...
2267906	  714.9	  683.2	 3702.0	...
2267907	  714.9	  683.6	 3701.0	...
2267908	  714.9	  684.1	 3701.0	...
2267909	  714.8	  683.7	 3699.0	...
2267910	  714.6	  682.9	 3699.0	...
2267911	  714.5	  682.0	 3700.0	...
2267912	  714.4	  682.1	 3702.0	...
2267913	  714.4	  682.1	 3705.0	...
2267914	  714.3	  681.9	 3706.0	...
2267915	  714.3	  681.6	 3705.0	...
2267916	  714.3	  681.8	 3705.0	...
2267917	  713.9	  682.4	 3703.0	...
2267918	  713.6	  682.9	 3702.0	...
2267919	  713.2	  682.9	 3701.0	...
2267920	  713.2	  683.0	 3702.0	...
2267921	  713.4	  683.1	 3704.0	...
2267922	  713.4	  683.2	 3703.0	...
2267923	  713.5	  683.1	 3703.0	...
2267924	  713.4	  683.0	 3705.0	...
2267925	  713.3	  682.3	 3708.0	...
2267926	  713.3	  681.6	 3710.0	...
2267927	  713.3	  680.9	 3709.0	...
2267928	  713.0	  680.9	 3707.0	...
2267929	  712.8	  681.0	 3706.0	...
2267930	  712.7	  681.1	 3706.0	...
2267931	  712.9	  681.5	 3707.0	...
2267932	  712.9	  682.2	 3708.0	...
2267933	  712.8	  683.2	 3708.0	...
2267934	  712.6	  683.7	 3706.0	...
2267935	  712.9	  683.8	 3703.0	...
2267936	  713.2	  683.6	 3701.0	...
2267937	  713.5	  683.4	 3701.0	...
2267938	  713.5	  683.3	 3701.0	...
2267939	  713.5	  682.8	 3701.0	...
2267940	  713.5	  681.9	 3701.0	...
2267941	  713.5	  681.0	 3702.0	...
2267942	  713.4	  680.7	 3703.0	...
2267943	  713.4	  681.0	 3704.0	...
2267944	  713.3	  681.2	 3704.0	...
2267945	  713.1	  681.4	 3702.0	...
2267946	  712.8	  681.6	 3700.0	...
2267947	  712.4	  681.7	 3699.0	...
2267948	  712.0	  681.9	 3699.0	...
2267949	  712.0	  681.7	 3702.0	...
2267950	  711.9	  681.3	 3705.0	...
2267951	  711.9	  680.9	 3707.0	...
2267952	  711.9	  680.8	 3706.0	...
2267953	  711.9	  681.5	 3704.0	...
2267954	  711.9	  682.1	 3702.0	...
2267955	  712.3	  682.6	 3701.0	...
2267956	  713.0	  682.9	 3701.0	...
2267957	  713.8	  683.2	 3701.0	...
2267958	  714.0	  683.4	 3702.0	...
2267959	  714.1	  683.4	 3703.0	...
2267960	  713.7	  683.0	 3705.0	...
2267961	  713.2	  682.6	 3706.0	...
2267962	  712.9	  682.2	 3704.0	...
2267963	  713.0	  682.1	 3702.0	...
2267964	  713.0	  682.0	 3700.0	...
2267965	  712.9	  681.9	 3700.0	...
2267966	  712.8	  681.9	 3700.0	...
2267967	  712.8	  682.0	 3706.0	...
2267968	  712.9	  682.0	 3711.0	...
2267969	  713.0	  682.6	 3716.0	...
2267970	  713.0	  683.1	 3713.0	...
2267971	  713.3	  682.8	 3711.0	...
2267972	  713.5	  682.2	 3710.0	...
2267973	  713.8	  681.5	 3709.0	...
2267974	  713.8	  681.5	 3708.0	...
2267975	  713.7	  681.6	 3707.0	...
MSG	2267976 0000 _ Number On
2267976	  713.7	  681.8	 3708.0	...
2267977	  713.6	  681.9	 3707.0	...
2267978	  713.7	  681.9	 3705.0	...
2267979	  713.8	  681.8	 3703.0	...
2267980	  713.8	  681.6	 3703.0	...
2267981	  713.8	  681.3	 3703.0	...
2267982	  713.8	  681.4	 3703.0	...
2267983	  713.8	  681.5	 3704.0	...
2267984	  713.8	  681.8	 3704.0	...
2267985	  713.8	  682.0	 3704.0	...
2267986	  713.8	  682.2	 3703.0	...
2267987	  714.1	  682.0	 3703.0	...
2267988	  714.4	  681.8	 3702.0	...
2267989	  714.7	  681.9	 3702.0	...
2267990	  714.6	  682.1	 3701.0	...
2267991	  714.5	  682.2	 3700.0	...
2267992	  714.4	  682.2	 3699.0	...
2267993	  714.2	  682.0	 3698.0	...
2267994	  714.2	  681.7	 3698.0	...
2267995	  714.3	  681.6	 3697.0	...
2267996	  714.4	  681.6	 3697.0	...
2267997	  714.5	  681.5	 3698.0	...
2267998	  714.7	  681.8	 3698.0	...
2267999	  714.8	  682.3	 3698.0	...
2268000	  714.9	  682.8	 3697.0	...
2268001	  714.8	  682.9	 3697.0	...
2268002	  714.7	  682.8	 3697.0	...
2268003	  714.9	  682.6	 3697.0	...
2268004	  715.2	  682.6	 3698.0	...
2268005	  715.4	  682.6	 3698.0	...
2268006	  715.4	  682.7	 3699.0	...
2268007	  715.3	  682.7	 3697.0	...
2268008	  715.1	  682.3	 3694.0	...
2268009	  714.9	  682.0	 3693.0	...
2268010	  714.8	  681.7	 3694.0	...
2268011	  714.9	  681.8	 3696.0	...
2268012	  715.5	  681.7	 3697.0	...
2268013	  716.1	  681.7	 3697.0	...
2268014	  716.5	  681.7	 3696.0	...
2268015	  716.4	  681.8	 3694.0	...
2268016	  716.1	  682.0	 3693.0	...
2268017	  716.1	  682.1	 3692.0	...
2268018	  716.2	  682.7	 3692.0	...
2268019	  716.2	  683.3	 3692.0	...
2268020	  715.8	  683.6	 3692.0	...
2268021	  715.3	  683.3	 3692.0	...
2268022	  715.3	  683.0	 3692.0	...
2268023	  715.7	  683.2	 3692.0	...
2268024	  716.0	  683.4	 3689.0	...
2268025	  716.5	  683.6	 3687.0	...
2268026	  716.8	  684.1	 3685.0	...
2268027	  717.0	  684.6	 3685.0	...
2268028	  717.1	  684.6	 3686.0	...
2268029	  716.9	  684.3	 3687.0	...
2268030	  716.8	  684.0	 3688.0	...
2268031	  716.8	  684.1	 3687.0	...
2268032	  716.8	  684.2	 3685.0	...
2268033	  716.8	  684.3	 3680.0	...
2268034	  716.6	  684.4	 3676.0	...
2268035	  716.4	  684.5	 3674.0	...
2268036	  716.2	  684.5	 3675.0	...
2268037	  716.2	  684.4	 3675.0	...
2268038	  716.2	  684.2	 3675.0	...
2268039	  716.3	  684.0	 3675.0	...
2268040	  716.4	  684.0	 3675.0	...
2268041	  716.5	  684.0	 3672.0	...
2268042	  716.5	  684.2	 3668.0	...
2268043	  716.5	  684.0	 3664.0	...
2268044	  716.6	  683.7	 3665.0	...
2268045	  716.6	  683.6	 3667.0	...
2268046	  716.4	  683.8	 3668.0	...
2268047	  716.4	  684.0	 3667.0	...
2268048	  716.3	  683.5	 3662.0	...
2268049	  716.5	  682.9	 3658.0	...
2268050	  716.7	  682.2	 3655.0	...
2268051	  717.4	  682.1	 3656.0	...
2268052	  717.8	  682.0	 3657.0	...
2268053	  718.3	  681.8	 3657.0	...
2268054	  718.0	  681.7	 3656.0	...
2268055	  717.7	  681.5	 3654.0	...
2268056	  717.4	  681.4	 3653.0	...
2268057	  717.4	  681.9	 3652.0	...
2268058	  717.4	  682.6	 3652.0	...
2268059	  717.4	  682.9	 3651.0	...
2268060	  717.4	  682.6	 3651.0	...
2268061	  717.4	  682.4	 3649.0	...
2268062	  717.4	  682.6	 3648.0	...
2268063	  717.3	  682.9	 3646.0	...
2268064	  717.7	  682.9	 3647.0	...
2268065	  718.1	  683.2	 3648.0	...
2268066	  718.5	  683.4	 3648.0	...
2268067	  718.5	  683.7	 3646.0	...
2268068	  718.5	  683.8	 3645.0	...
2268069	  718.4	  683.3	 3644.0	...
2268070	  718.4	  682.7	 3641.0	...
2268071	  718.6	  682.4	 3638.0	...
2268072	  718.7	  682.9	 3635.0	...
2268073	  719.2	  683.4	 3634.0	...
2268074	  719.7	  683.5	 3633.0	...
2268075	  720.1	  683.5	 3632.0	...
2268076	  719.9	  683.6	 3632.0	...
2268077	  719.6	  683.6	 3633.0	...
2268078	  719.4	  683.5	 3633.0	...
2268079	  719.6	  683.5	 3631.0	...
2268080	  719.8	  683.7	 3629.0	...
2268081	  719.8	  684.1	 3629.0	...
2268082	  719.8	  684.1	 3629.0	...
2268083	  719.8	  683.9	 3630.0	...
2268084	  720.3	  683.7	 3628.0	...
2268085	  720.7	  683.4	 3626.0	...
2268086	  721.2	  683.2	 3622.0	...
2268087	  721.1	  682.8	 3621.0	...
2268088	  721.1	  682.6	 3619.0	...
2268089	  721.1	  682.3	 3619.0	...
2268090	  721.2	  682.2	 3620.0	...
2268091	  721.2	  682.2	 3620.0	...
2268092	  721.2	  682.3	 3620.0	...
2268093	  721.2	  682.4	 3616.0	...
2268094	  721.2	  682.4	 3613.0	...
2268095	  721.5	  682.2	 3611.0	...
2268096	  721.9	  682.1	 3613.0	...
2268097	  722.3	  682.2	 3615.0	...
2268098	  722.4	  682.2	 3614.0	...
2268099	  722.3	  682.3	 3612.0	...
2268100	  722.3	  682.1	 3609.0	...
2268101	  722.5	  682.0	 3608.0	...
2268102	  722.8	  681.8	 3607.0	...
2268103	  723.2	  681.8	 3607.0	...
2268104	  723.4	  681.9	 3608.0	...
2268105	  723.3	  682.0	 3608.0	...
2268106	  723.1	  681.9	 3607.0	...
2268107	  723.3	  681.6	 3602.0	...
2268108	  723.8	  681.3	 3597.0	...
2268109	  724.2	  681.5	 3595.0	...
2268110	  724.4	  682.0	 3594.0	...
2268111	  724.5	  682.5	 3594.0	...
2268112	  724.6	  682.7	 3594.0	...
2268113	  724.6	  682.5	 3593.0	...
2268114	  724.6	  682.2	 3592.0	...
2268115	  724.6	  681.9	 3591.0	...
2268116	  724.5	  681.8	 3591.0	...
2268117	  724.3	  681.5	 3591.0	...
2268118	  724.1	  681.2	 3589.0	...
2268119	  724.2	  681.2	 3587.0	...
2268120	  724.2	  681.5	 3586.0	...
2268121	  724.1	  681.8	 3586.0	...
2268122	  724.0	  682.1	 3587.0	...
2268123	  723.9	  682.7	 3585.0	...
2268124	  723.8	  683.3	 3580.0	...
2268125	  723.7	  683.0	 3575.0	...
2268126	  723.9	  682.5	 3574.0	...
2268127	  724.3	  682.1	 3575.0	...
2268128	  724.8	  682.2	 3576.0	...
2268129	  725.0	  682.0	 3574.0	...
2268130	  725.1	  681.5	 3572.0	...
2268131	  725.1	  681.0	 3570.0	...
2268132	  725.2	  680.8	 3569.0	...
2268133	  725.0	  680.7	 3568.0	...
2268134	  724.7	  680.5	 3565.0	...
2268135	  724.5	  680.3	 3563.0	...
2268136	  724.6	  680.2	 3561.0	...
2268137	  725.1	  680.2	 3561.0	...
2268138	  725.6	  680.2	 3561.0	...
2268139	  726.0	  680.1	 3561.0	...
2268140	  726.0	  680.1	 3559.0	...
2268141	  726.1	  680.0	 3555.0	...
2268142	  726.0	  679.8	 3552.0	...
2268143	  726.1	  679.5	 3551.0	...
2268144	  726.1	  679.3	 3551.0	...
2268145	  726.1	  679.4	 3551.0	...
2268146	  726.2	  679.4	 3550.0	...
2268147	  726.4	  679.0	 3549.0	...
2268148	  726.6	  678.7	 3549.0	...
2268149	  726.7	  678.7	 3549.0	...
2268150	  726.4	  679.3	 3548.0	...
2268151	  726.0	  679.9	 3546.0	...
2268152	  725.8	  679.8	 3544.0	...
2268153	  725.9	  679.1	 3543.0	...
2268154	  726.0	  678.3	 3543.0	...
2268155	  726.2	  677.8	 3542.0	...
2268156	  726.4	  677.8	 3542.0	...
2268157	  726.7	  678.2	 3543.0	...
2268158	  726.8	  678.6	 3542.0	...
2268159	  726.9	  679.1	 3542.0	...
2268160	  727.0	  679.3	 3541.0	...
2268161	  727.1	  679.5	 3541.0	...
2268162	  726.8	  679.7	 3540.0	...
2268163	  726.4	  680.0	 3535.0	...
2268164	  726.1	  680.2	 3531.0	...
2268165	  726.2	  680.3	 3528.0	...
2268166	  726.3	  680.2	 3530.0	...
2268167	  726.3	  680.2	 3533.0	...
2268168	  726.5	  680.1	 3534.0	...
2268169	  726.7	  680.4	 3535.0	...
2268170	  727.0	  680.9	 3533.0	...
2268171	  727.0	  681.5	 3531.0	...
2268172	  727.1	  681.6	 3530.0	...
2268173	  727.1	  681.4	 3530.0	...
2268174	  727.0	  681.3	 3528.0	...
2268175	  726.9	  681.2	 3527.0	...
2268176	  726.8	  681.1	 3528.0	...
2268177	  727.0	  681.1	 3529.0	...
2268178	  727.4	  681.1	 3528.0	...
2268179	  727.9	  681.0	 3525.0	...
2268180	  728.4	  680.9	 3522.0	...
2268181	  729.0	  680.9	 3522.0	...
EFIX R   2267456	2268181	726	  713.2	  680.7	   3733
SSACC R  2268182
2268182	  729.6	  681.0	 3522.0	...
2268183	  731.1	  680.8	 3522.0	...
2268184	  733.0	  680.5	 3522.0	...
2268185	  736.4	  680.0	 3522.0	...
2268186	  739.7	  679.7	 3521.0	...
2268187	  744.0	  679.3	 3520.0	...
2268188	  748.1	  678.9	 3518.0	...
2268189	  751.5	  678.3	 3516.0	...
2268190	  754.2	  678.7	 3514.0	...
2268191	  757.0	  679.3	 3512.0	...
2268192	  759.4	  680.0	 3510.0	...
2268193	  762.0	  679.9	 3510.0	...
2268194	  763.0	  680.6	 3510.0	...
2268195	  764.0	  681.1	 3509.0	...
ESACC R  2268182	2268195	14	  729.6	  681.0	  764.0	  681.1	   0.74	     69
SFIX R   2268196
2268196	  764.1	  681.9	 3508.0	...
2268197	  763.1	  682.3	 3507.0	...
2268198	  762.0	  682.6	 3506.0	...
2268199	  759.6	  683.0	 3506.0	...
2268200	  758.2	  683.1	 3505.0	...
2268201	  756.0	  682.9	 3507.0	...
2268202	  754.7	  682.7	 3508.0	...
2268203	  752.7	  682.8	 3509.0	...
2268204	  751.6	  683.2	 3509.0	...
2268205	  750.8	  683.5	 3509.0	...
2268206	  751.0	  683.5	 3510.0	...
2268207	  751.1	  682.9	 3511.0	...
2268208	  751.1	  682.4	 3512.0	...
2268209	  751.4	  682.0	 3511.0	...
2268210	  752.2	  682.1	 3509.0	...
2268211	  752.9	  682.1	 3508.0	...
2268212	  753.3	  681.9	 3509.0	...
2268213	  753.4	  681.8	 3510.0	...
2268214	  753.3	  681.8	 3508.0	...
2268215	  753.2	  681.9	 3506.0	...
2268216	  752.6	  682.1	 3504.0	...
2268217	  752.2	  682.4	 3504.0	...
2268218	  751.8	  682.7	 3504.0	...
2268219	  751.8	  682.7	 3503.0	...
2268220	  751.8	  682.6	 3502.0	...
2268221	  751.7	  682.4	 3499.0	...
2268222	  751.6	  682.3	 3498.0	...
2268223	  751.6	  682.2	 3497.0	...
2268224	  751.6	  682.2	 3495.0	...
2268225	  751.7	  682.1	 3492.0	...
2268226	  751.6	  682.0	 3493.0	...
2268227	  751.6	  681.5	 3496.0	...
2268228	  751.7	  681.0	 3499.0	...
2268229	  751.9	  680.5	 3498.0	...
2268230	  752.1	  680.4	 3498.0	...
2268231	  752.3	  680.4	 3498.0	...
2268232	  752.3	  680.4	 3498.0	...
2268233	  752.3	  680.4	 3498.0	...
2268234	  752.3	  680.3	 3498.0	...
2268235	  752.2	  680.2	 3498.0	...
2268236	  752.1	  680.1	 3497.0	...
2268237	  752.1	  680.0	 3495.0	...
2268238	  752.0	  680.0	 3493.0	...
2268239	  752.2	  680.0	 3492.0	...
2268240	  752.5	  680.0	 3495.0	...
2268241	  752.8	  680.0	 3498.0	...
2268242	  752.6	  680.1	 3500.0	...
2268243	  752.3	  680.2	 3500.0	...
2268244	  751.9	  680.2	 3500.0	...
2268245	  751.9	  680.2	 3500.0	...
2268246	  752.0	  680.1	 3499.0	...
2268247	  752.1	  679.6	 3499.0	...
2268248	  752.1	  679.2	 3499.0	...
2268249	  752.1	  678.7	 3498.0	...
2268250	  752.1	  678.5	 3496.0	...
2268251	  752.1	  678.4	 3495.0	...
2268252	  752.2	  678.4	 3495.0	...
2268253	  752.2	  678.7	 3496.0	...
2268254	  752.3	  679.0	 3497.0	...
2268255	  752.3	  679.3	 3496.0	...
2268256	  752.4	  678.9	 3496.0	...
2268257	  752.4	  678.4	 3496.0	...
2268258	  752.4	  677.8	 3498.0	...
2268259	  752.2	  677.6	 3500.0	...
2268260	  752.4	  678.1	 3502.0	...
2268261	  752.6	  678.6	 3502.0	...
2268262	  752.8	  679.0	 3501.0	...
2268263	  752.8	  679.0	 3499.0	...
2268264	  752.9	  678.9	 3497.0	...
2268265	  753.0	  678.9	 3497.0	...
2268266	  753.4	  679.4	 3497.0	...
2268267	  753.7	  680.0	 3498.0	...
2268268	  753.4	  680.6	 3498.0	...
2268269	  753.0	  681.2	 3499.0	...
2268270	  752.5	  682.1	 3499.0	...
2268271	  753.0	  682.9	 3499.0	...
2268272	  753.5	  682.6	 3499.0	...
2268273	  754.0	  682.3	 3499.0	...
2268274	  754.0	  682.2	 3497.0	...
2268275	  753.9	  683.0	 3495.0	...
2268276	  753.4	  683.7	 3493.0	...
2268277	  753.0	  684.0	 3494.0	...
2268278	  753.0	  683.2	 3495.0	...
2268279	  753.5	  682.4	 3495.0	...
MSG	2268280 0000 _ Number Off
2268280	  754.0	  682.2	 3496.0	...
2268281	  754.0	  682.6	 3496.0	...
2268282	  754.1	  682.9	 3496.0	...
2268283	  754.4	  682.9	 3496.0	...
2268284	  754.7	  682.5	 3495.0	...
2268285	  755.0	  682.0	 3495.0	...
2268286	  755.1	  681.3	 3497.0	...
2268287	  755.2	  680.9	 3499.0	...
2268288	  755.2	  680.3	 3502.0	...
2268289	  754.9	  680.1	 3503.0	...
2268290	  754.5	  679.9	 3503.0	...
2268291	  754.3	  679.7	 3503.0	...
2268292	  754.3	  679.6	 3504.0	...
2268293	  754.4	  680.4	 3504.0	...
2268294	  754.6	  681.2	 3505.0	...
2268295	  754.9	  681.9	 3506.0	...
2268296	  755.0	  681.8	 3506.0	...
2268297	  754.6	  681.7	 3506.0	...
2268298	  754.2	  681.6	 3505.0	...
2268299	  753.8	  681.3	 3506.0	...
2268300	  753.9	  681.0	 3508.0	...
2268301	  754.0	  680.8	 3510.0	...
2268302	  754.1	  680.9	 3511.0	...
2268303	  754.1	  681.0	 3511.0	...
2268304	  754.0	  680.9	 3510.0	...
2268305	  753.9	  680.5	 3509.0	...
2268306	  753.3	  680.1	 3509.0	...
2268307	  752.8	  680.1	 3509.0	...
2268308	  752.5	  680.3	 3508.0	...
2268309	  752.5	  680.2	 3507.0	...
2268310	  752.7	  679.8	 3506.0	...
2268311	  752.7	  679.5	 3505.0	...
2268312	  752.8	  679.4	 3505.0	...
2268313	  752.5	  679.4	 3505.0	...
2268314	  752.2	  679.3	 3506.0	...
2268315	  751.7	  679.2	 3505.0	...
2268316	  751.4	  678.9	 3505.0	...
2268317	  751.3	  678.8	 3504.0	...
2268318	  751.5	  679.0	 3504.0	...
2268319	  751.8	  679.2	 3503.0	...
2268320	  751.8	  679.3	 3502.0	...
2268321	  751.6	  679.1	 3500.0	...
2268322	  751.4	  679.1	 3500.0	...
2268323	  751.4	  678.5	 3502.0	...
2268324	  751.6	  677.9	 3503.0	...
2268325	  751.6	  677.1	 3504.0	...
2268326	  751.3	  676.9	 3504.0	...
2268327	  751.1	  677.0	 3505.0	...
2268328	  751.3	  677.4	 3507.0	...
2268329	  751.5	  677.9	 3507.0	...
2268330	  751.3	  677.9	 3506.0	...
2268331	  751.1	  677.6	 3503.0	...
2268332	  750.9	  677.3	 3500.0	...
2268333	  750.7	  677.3	 3498.0	...
2268334	  750.4	  677.4	 3498.0	...
2268335	  750.0	  677.4	 3498.0	...
2268336	  749.6	  677.4	 3498.0	...
2268337	  749.2	  677.3	 3499.0	...
2268338	  749.1	  677.2	 3499.0	...
2268339	  749.5	  677.2	 3500.0	...
2268340	  750.3	  677.1	 3500.0	...
2268341	  750.9	  677.0	 3501.0	...
2268342	  751.2	  677.0	 3501.0	...
2268343	  751.1	  677.0	 3501.0	...
2268344	  751.0	  676.7	 3501.0	...
2268345	  751.0	  676.4	 3501.0	...
2268346	  750.8	  676.7	 3501.0	...
2268347	  750.6	  677.2	 3501.0	...
2268348	  750.7	  677.8	 3501.0	...
2268349	  751.1	  677.9	 3501.0	...
2268350	  751.4	  678.1	 3502.0	...
2268351	  751.5	  678.6	 3502.0	...
2268352	  751.5	  679.0	 3502.0	...
2268353	  751.7	  679.4	 3502.0	...
2268354	  751.8	  679.5	 3502.0	...
2268355	  752.0	  679.5	 3503.0	...
2268356	  752.1	  679.2	 3503.0	...
2268357	  752.1	  679.0	 3503.0	...
2268358	  752.0	  678.8	 3503.0	...
2268359	  751.8	  679.1	 3504.0	...
2268360	  751.6	  679.4	 3505.0	...
2268361	  751.6	  679.8	 3507.0	...
2268362	  751.7	  679.8	 3508.0	...
2268363	  751.9	  679.7	 3509.0	...
2268364	  752.2	  679.6	 3508.0	...
2268365	  752.5	  679.5	 3506.0	...
2268366	  752.9	  679.8	 3503.0	...
2268367	  752.9	  680.2	 3503.0	...
2268368	  753.0	  681.4	 3505.0	...
2268369	  753.0	  682.4	 3506.0	...
2268370	  752.9	  683.4	 3508.0	...
2268371	  752.6	  683.9	 3510.0	...
2268372	  752.0	  684.5	 3507.0	...
EFIX R   2268196	2268372	177	  752.7	  680.2	   3502
SSACC R  2268373
2268373	  750.9	  685.1	 3502.0	...
2268374	  749.3	  685.7	 3497.0	...
2268375	  746.5	  686.4	 3496.0	...
2268376	  743.0	  687.3	 3495.0	...
2268377	  739.7	  687.7	 3493.0	...
2268378	  736.9	  687.6	 3493.0	...
2268379	  732.9	  687.8	 3493.0	...
2268380	  728.2	  688.7	 3494.0	...
2268381	  722.4	  688.8	 3495.0	...
2268382	  717.9	  688.7	 3495.0	...
2268383	  712.9	  688.6	 3493.0	...
2268384	  709.3	  689.3	 3492.0	...
2268385	  705.4	  689.9	 3490.0	...
2268386	  703.3	  690.5	 3490.0	...
2268387	  702.1	  691.3	 3490.0	...
2268388	  702.3	  691.8	 3490.0	...
2268389	  702.6	  691.8	 3490.0	...
2268390	  704.2	  687.4	 3490.0	...
2268391	  706.6	  680.0	 3491.0	...
2268392	  710.3	  672.3	 3493.0	...
2268393	  714.2	  668.4	 3494.0	...
2268394	  717.6	  669.4	 3492.0	...
2268395	  719.7	  674.0	 3481.0	...
2268396	  720.4	  681.6	 3462.0	...
2268397	  720.2	  691.6	 3435.0	...
2268398	  719.3	  702.2	 3412.0	...
2268399	  717.9	  715.9	 3384.0	...
2268400	  717.3	  731.3	 3354.0	...
2268401	  718.4	  749.5	 3311.0	...
2268402	  720.4	  767.5	 3269.0	...
2268403	  724.0	  784.5	 3226.0	...
2268404	  728.6	  800.7	 3182.0	...
2268405	  734.1	  818.5	 3135.0	...
2268406	  740.6	  838.0	 3082.0	...
2268407	  746.2	  860.9	 3024.0	...
2268408	  752.2	  884.5	 2963.0	...
2268409	  756.6	  910.2	 2902.0	...
2268410	  762.6	  934.5	 2844.0	...
2268411	  767.8	  960.2	 2783.0	...
2268412	  772.6	  984.9	 2713.0	...
2268413	  775.7	 1010.9	 2644.0	...
2268414	  778.8	 1036.6	 2573.0	...
2268415	  781.6	 1061.5	 2517.0	...
2268416	  784.5	 1086.8	 2457.0	...
2268417	  787.5	 1111.4	 2397.0	...
2268418	  789.4	 1136.0	 2333.0	...
2268419	  789.8	 1159.6	 2272.0	...
2268420	  790.6	 1183.6	 2212.0	...
2268421	  792.0	 1208.3	 2148.0	...
2268422	  794.8	 1231.8	 2080.0	...
2268423	  796.5	 1253.8	 2017.0	...
2268424	  798.9	 1274.6	 1958.0	...
2268425	  801.0	 1296.1	 1899.0	...
2268426	  803.5	 1316.7	 1841.0	...
2268427	  806.4	 1337.0	 1784.0	...
2268428	  809.7	 1355.7	 1730.0	...
2268429	  813.3	 1374.4	 1680.0	...
2268430	  815.9	 1386.8	 1646.0	...
2268431	  817.1	 1393.1	 1633.0	...
2268432	  817.1	 1393.1	 1633.0	...
SBLINK R 2268433
2268433	   .	   .	    0.0	...
2268434	   .	   .	    0.0	...
2268435	   .	   .	    0.0	...
2268436	   .	   .	    0.0	...
2268437	   .	   .	    0.0	...
2268438	   .	   .	    0.0	...
2268439	   .	   .	    0.0	...
2268440	   .	   .	    0.0	...
2268441	   .	   .	    0.0	...
2268442	   .	   .	    0.0	...
2268443	   .	   .	    0.0	...
2268444	   .	   .	    0.0	...
2268445	   .	   .	    0.0	...
2268446	   .	   .	    0.0	...
2268447	   .	   .	    0.0	...
2268448	   .	   .	    0.0	...
2268449	   .	   .	    0.0	...
2268450	   .	   .	    0.0	...
2268451	   .	   .	    0.0	...
2268452	   .	   .	    0.0	...
2268453	   .	   .	    0.0	...
2268454	   .	   .	    0.0	...
2268455	   .	   .	    0.0	...
2268456	   .	   .	    0.0	...
2268457	   .	   .	    0.0	...
2268458	   .	   .	    0.0	...
2268459	   .	   .	    0.0	...
2268460	   .	   .	    0.0	...
2268461	   .	   .	    0.0	...
2268462	   .	   .	    0.0	...
2268463	   .	   .	    0.0	...
2268464	   .	   .	    0.0	...
2268465	   .	   .	    0.0	...
2268466	   .	   .	    0.0	...
2268467	   .	   .	    0.0	...
2268468	   .	   .	    0.0	...
2268469	   .	   .	    0.0	...
2268470	   .	   .	    0.0	...
2268471	   .	   .	    0.0	...
2268472	   .	   .	    0.0	...
2268473	   .	   .	    0.0	...
2268474	   .	   .	    0.0	...
2268475	   .	   .	    0.0	...
2268476	   .	   .	    0.0	...
2268477	   .	   .	    0.0	...
2268478	   .	   .	    0.0	...
2268479	   .	   .	    0.0	...
2268480	   .	   .	    0.0	...
MSG	2268481 0000 _ Number On
2268481	   .	   .	    0.0	...
2268482	   .	   .	    0.0	...
2268483	   .	   .	    0.0	...
2268484	   .	   .	    0.0	...
2268485	   .	   .	    0.0	...
2268486	   .	   .	    0.0	...
2268487	   .	   .	    0.0	...
2268488	   .	   .	    0.0	...
2268489	   .	   .	    0.0	...
2268490	   .	   .	    0.0	...
2268491	   .	   .	    0.0	...
2268492	   .	   .	    0.0	...
2268493	   .	   .	    0.0	...
2268494	   .	   .	    0.0	...
2268495	   .	   .	    0.0	...
2268496	   .	   .	    0.0	...
2268497	   .	   .	    0.0	...
2268498	   .	   .	    0.0	...
2268499	   .	   .	    0.0	...
2268500	   .	   .	    0.0	...
2268501	   .	   .	    0.0	...
2268502	   .	   .	    0.0	...
2268503	   .	   .	    0.0	...
2268504	   .	   .	    0.0	...
2268505	   .	   .	    0.0	...
2268506	   .	   .	    0.0	...
2268507	   .	   .	    0.0	...
2268508	   .	   .	    0.0	...
2268509	   .	   .	    0.0	...
2268510	   .	   .	    0.0	...
2268511	   .	   .	    0.0	...
2268512	   .	   .	    0.0	...
2268513	   .	   .	    0.0	...
2268514	   .	   .	    0.0	...
2268515	   .	   .	    0.0	...
2268516	   .	   .	    0.0	...
2268517	   .	   .	    0.0	...
2268518	   .	   .	    0.0	...
2268519	   .	   .	    0.0	...
2268520	   .	   .	    0.0	...
2268521	   .	   .	    0.0	...
2268522	   .	   .	    0.0	...
2268523	   .	   .	    0.0	...
EBLINK R 2268433	2268523	91
2268524	  871.6	 1308.4	 1619.0	...
2268525	  871.6	 1308.4	 1619.0	...
2268526	  870.9	 1305.4	 1630.0	...
2268527	  869.1	 1297.3	 1657.0	...
2268528	  865.6	 1284.6	 1691.0	...
2268529	  861.5	 1271.1	 1722.0	...
2268530	  858.5	 1260.8	 1745.0	...
2268531	  856.4	 1250.2	 1776.0	...
2268532	  853.2	 1240.0	 1804.0	...
2268533	  849.3	 1227.1	 1840.0	...
2268534	  847.3	 1215.9	 1866.0	...
2268535	  847.1	 1205.1	 1899.0	...
2268536	  846.8	 1193.3	 1927.0	...
2268537	  844.9	 1182.1	 1959.0	...
2268538	  843.0	 1168.9	 1987.0	...
2268539	  839.8	 1157.7	 2021.0	...
2268540	  836.1	 1145.3	 2053.0	...
2268541	  832.3	 1133.4	 2088.0	...
2268542	  829.6	 1120.8	 2120.0	...
2268543	  826.8	 1107.6	 2152.0	...
2268544	  824.4	 1095.3	 2179.0	...
2268545	  821.7	 1081.7	 2205.0	...
2268546	  819.3	 1068.9	 2228.0	...
2268547	  815.5	 1054.9	 2258.0	...
2268548	  812.9	 1043.3	 2286.0	...
2268549	  811.0	 1031.1	 2315.0	...
2268550	  810.6	 1021.0	 2341.0	...
2268551	  810.1	 1012.0	 2366.0	...
2268552	  808.4	 1001.3	 2394.0	...
2268553	  807.1	  991.8	 2419.0	...
2268554	  805.9	  980.4	 2448.0	...
2268555	  805.4	  972.4	 2475.0	...
2268556	  804.3	  961.3	 2500.0	...
2268557	  802.9	  951.1	 2526.0	...
2268558	  800.9	  939.8	 2547.0	...
2268559	  799.1	  930.3	 2569.0	...
2268560	  797.1	  921.1	 2590.0	...
2268561	  795.1	  911.4	 2616.0	...
2268562	  792.6	  901.0	 2641.0	...
2268563	  790.1	  890.4	 2663.0	...
2268564	  788.1	  880.7	 2683.0	...
2268565	  784.7	  872.4	 2702.0	...
2268566	  781.8	  865.1	 2722.0	...
2268567	  778.6	  858.2	 2738.0	...
2268568	  777.4	  851.2	 2754.0	...
2268569	  777.2	  844.6	 2775.0	...
2268570	  777.9	  838.0	 2797.0	...
2268571	  778.5	  830.9	 2816.0	...
2268572	  778.3	  823.3	 2832.0	...
2268573	  777.5	  814.9	 2851.0	...
2268574	  776.7	  806.5	 2871.0	...
2268575	  775.9	  798.3	 2889.0	...
2268576	  775.3	  791.4	 2905.0	...
2268577	  774.4	  783.2	 2919.0	...
2268578	  773.1	  775.0	 2940.0	...
2268579	  771.9	  766.9	 2961.0	...
2268580	  770.7	  759.1	 2984.0	...
2268581	  770.1	  751.0	 3001.0	...
2268582	  769.5	  742.8	 3017.0	...
2268583	  768.7	  736.0	 3030.0	...
2268584	  768.0	  728.9	 3043.0	...
2268585	  767.4	  721.2	 3059.0	...
2268586	  766.9	  713.6	 3077.0	...
2268587	  766.5	  706.6	 3093.0	...
2268588	  766.0	  699.3	 3106.0	...
2268589	  765.5	  692.7	 3113.0	...
2268590	  765.1	  686.2	 3123.0	...
2268591	  765.1	  680.7	 3133.0	...
2268592	  765.2	  675.0	 3145.0	...
2268593	  765.3	  669.3	 3157.0	...
2268594	  765.1	  664.4	 3165.0	...
2268595	  764.9	  659.9	 3173.0	...
2268596	  764.7	  655.3	 3180.0	...
2268597	  764.5	  651.1	 3188.0	...
2268598	  765.3	  646.6	 3196.0	...
2268599	  766.3	  642.8	 3202.0	...
2268600	  767.1	  638.3	 3212.0	...
2268601	  766.9	  634.6	 3219.0	...
2268602	  767.4	  631.1	 3223.0	...
2268603	  767.9	  628.4	 3228.0	...
2268604	  769.5	  623.3	 3235.0	...
2268605	  770.4	  619.2	 3244.0	...
2268606	  771.3	  614.8	 3250.0	...
2268607	  771.1	  612.0	 3259.0	...
2268608	  770.8	  608.4	 3269.0	...
2268609	  770.5	  603.5	 3279.0	...
2268610	  770.7	  599.8	 3282.0	...
2268611	  771.1	  597.2	 3283.0	...
2268612	  770.9	  596.0	 3284.0	...
2268613	  770.1	  595.4	 3284.0	...
2268614	  769.3	  594.2	 3284.0	...
2268615	  768.6	  591.7	 3284.0	...
2268616	  767.5	  589.4	 3282.0	...
2268617	  766.4	  587.9	 3281.0	...
2268618	  765.7	  587.8	 3281.0	...
2268619	  765.4	  588.0	 3276.0	...
2268620	  764.7	  588.7	 3271.0	...
2268621	  764.2	  591.3	 3262.0	...
2268622	  761.6	  607.8	 3235.0	...
2268623	  759.5	  624.2	 3209.0	...
2268624	  757.1	  639.9	 3188.0	...
2268625	  757.0	  643.4	 3185.0	...
2268626	  756.7	  646.6	 3181.0	...
2268627	  757.0	  651.0	 3177.0	...
2268628	  757.3	  653.4	 3177.0	...
2268629	  757.7	  655.9	 3177.0	...
2268630	  758.1	  656.3	 3177.0	...
2268631	  758.4	  656.9	 3177.0	...
ESACC R  2268373	2268631	259	  750.9	  685.1	  758.4	  656.9	   0.62	    534
SFIX R   2268632
2268632	  758.7	  657.2	 3175.0	...
2268633	  759.2	  657.2	 3174.0	...
2268634	  759.7	  657.8	 3172.0	...
2268635	  760.0	  658.5	 3171.0	...
2268636	  760.0	  659.2	 3171.0	...
2268637	  759.7	  659.4	 3171.0	...
2268638	  759.5	  659.5	 3171.0	...
2268639	  759.3	  659.8	 3170.0	...
2268640	  759.2	  660.2	 3168.0	...
2268641	  759.1	  660.3	 3166.0	...
2268642	  759.0	  660.1	 3164.0	...
2268643	  759.1	  660.2	 3163.0	...
2268644	  759.1	  660.4	 3159.0	...
2268645	  759.2	  660.6	 3155.0	...
2268646	  759.5	  660.5	 3153.0	...
2268647	  759.7	  660.0	 3152.0	...
2268648	  759.9	  659.6	 3151.0	...
2268649	  760.3	  659.1	 3148.0	...
2268650	  760.7	  659.1	 3146.0	...
2268651	  761.0	  659.0	 3143.0	...
2268652	  760.9	  659.0	 3142.0	...
2268653	  760.8	  658.9	 3141.0	...
2268654	  760.9	  658.9	 3141.0	...
2268655	  761.0	  658.9	 3140.0	...
2268656	  761.1	  658.8	 3140.0	...
2268657	  761.1	  658.8	 3140.0	...
2268658	  761.1	  659.0	 3138.0	...
2268659	  761.2	  659.4	 3136.0	...
2268660	  761.3	  659.8	 3134.0	...
2268661	  761.2	  659.8	 3134.0	...
2268662	  761.1	  658.8	 3135.0	...
2268663	  760.9	  657.9	 3136.0	...
2268664	  760.9	  657.7	 3134.0	...
2268665	  761.1	  658.3	 3128.0	...
2268666	  761.2	  658.5	 3123.0	...
2268667	  761.2	  658.0	 3121.0	...
2268668	  761.1	  657.7	 3123.0	...
2268669	  761.0	  657.8	 3124.0	...
2268670	  760.9	  657.8	 3128.0	...
2268671	  760.9	  657.7	 3131.0	...
2268672	  761.2	  658.2	 3134.0	...
2268673	  761.4	  658.7	 3131.0	...
2268674	  761.6	  659.3	 3128.0	...
2268675	  761.5	  659.4	 3126.0	...
2268676	  761.7	  659.4	 3125.0	...
2268677	  762.3	  659.2	 3124.0	...
2268678	  762.9	  659.1	 3123.0	...
2268679	  763.5	  659.1	 3123.0	...
2268680	  763.7	  659.1	 3123.0	...
2268681	  763.4	  659.3	 3123.0	...
2268682	  762.8	  659.5	 3123.0	...
2268683	  762.2	  659.7	 3121.0	...
2268684	  762.1	  659.6	 3119.0	...
2268685	  762.0	  659.0	 3117.0	...
2268686	  762.0	  658.3	 3116.0	...
2268687	  762.1	  657.6	 3114.0	...
2268688	  762.6	  657.4	 3113.0	...
2268689	  763.1	  657.3	 3112.0	...
2268690	  763.2	  657.2	 3111.0	...
2268691	  762.9	  657.1	 3111.0	...
2268692	  763.0	  657.1	 3111.0	...
2268693	  763.4	  657.4	 3112.0	...
2268694	  763.6	  657.9	 3112.0	...
2268695	  763.3	  658.4	 3112.0	...
2268696	  763.0	  658.5	 3111.0	...
2268697	  762.9	  658.5	 3111.0	...
2268698	  762.7	  658.4	 3113.0	...
2268699	  762.6	  658.2	 3116.0	...
2268700	  762.4	  658.0	 3120.0	...
2268701	  762.5	  658.0	 3121.0	...
2268702	  762.4	  658.1	 3119.0	...
2268703	  762.3	  658.2	 3115.0	...
2268704	  762.0	  658.1	 3111.0	...
2268705	  761.7	  658.1	 3107.0	...
2268706	  762.0	  657.7	 3106.0	...
2268707	  762.4	  657.2	 3104.0	...
2268708	  762.3	  656.8	 3104.0	...
2268709	  761.8	  656.7	 3103.0	...
2268710	  761.5	  656.9	 3103.0	...
2268711	  761.7	  656.8	 3102.0	...
2268712	  762.0	  657.2	 3102.0	...
2268713	  762.6	  657.4	 3101.0	...
2268714	  763.0	  657.7	 3099.0	...
2268715	  763.4	  657.0	 3096.0	...
2268716	  763.4	  656.3	 3094.0	...
2268717	  763.4	  655.6	 3093.0	...
2268718	  763.5	  655.5	 3093.0	...
2268719	  763.6	  655.4	 3093.0	...
2268720	  763.6	  654.7	 3093.0	...
2268721	  763.6	  653.9	 3093.0	...
2268722	  763.5	  653.1	 3091.0	...
2268723	  763.4	  653.1	 3091.0	...
2268724	  763.4	  652.9	 3091.0	...
2268725	  763.6	  652.8	 3092.0	...
2268726	  763.8	  652.9	 3091.0	...
2268727	  763.9	  653.0	 3090.0	...
2268728	  764.3	  653.1	 3088.0	...
2268729	  764.7	  653.7	 3087.0	...
2268730	  765.1	  654.3	 3087.0	...
2268731	  765.0	  655.5	 3089.0	...
2268732	  764.7	  656.2	 3090.0	...
2268733	  764.4	  656.3	 3092.0	...
2268734	  764.2	  655.7	 3092.0	...
2268735	  763.9	  655.1	 3093.0	...
2268736	  763.7	  654.7	 3094.0	...
2268737	  764.3	  654.1	 3094.0	...
2268738	  765.1	  653.4	 3092.0	...
2268739	  765.5	  653.3	 3090.0	...
2268740	  765.1	  653.4	 3089.0	...
2268741	  764.6	  653.6	 3088.0	...
2268742	  764.6	  653.5	 3089.0	...
2268743	  764.7	  653.9	 3092.0	...
2268744	  764.7	  654.3	 3095.0	...
2268745	  764.8	  654.7	 3097.0	...
2268746	  765.0	  654.7	 3097.0	...
2268747	  765.1	  654.6	 3096.0	...
2268748	  765.1	  654.6	 3092.0	...
2268749	  765.1	  654.4	 3090.0	...
2268750	  765.1	  654.1	 3088.0	...
2268751	  764.9	  653.9	 3089.0	...
2268752	  764.8	  653.7	 3091.0	...
2268753	  764.7	  653.5	 3093.0	...
2268754	  764.8	  653.1	 3092.0	...
2268755	  765.1	  652.4	 3091.0	...
2268756	  765.4	  651.9	 3090.0	...
2268757	  765.7	  651.5	 3090.0	...
2268758	  765.7	  651.4	 3091.0	...
2268759	  765.6	  651.5	 3093.0	...
2268760	  765.5	  651.7	 3093.0	...
2268761	  765.5	  651.8	 3093.0	...
2268762	  765.8	  652.6	 3096.0	...
2268763	  766.0	  653.4	 3099.0	...
2268764	  766.2	  654.4	 3101.0	...
2268765	  766.2	  654.9	 3100.0	...
2268766	  766.3	  655.5	 3099.0	...
2268767	  766.3	  656.0	 3097.0	...
2268768	  766.2	  656.2	 3097.0	...
2268769	  766.3	  656.0	 3098.0	...
2268770	  766.5	  655.7	 3099.0	...
2268771	  766.5	  654.9	 3099.0	...
2268772	  766.6	  654.2	 3100.0	...
2268773	  766.6	  653.7	 3101.0	...
2268774	  766.7	  652.9	 3103.0	...
2268775	  766.4	  652.2	 3103.0	...
2268776	  766.2	  652.3	 3104.0	...
2268777	  766.0	  653.1	 3103.0	...
2268778	  766.1	  653.9	 3103.0	...
2268779	  766.0	  653.9	 3103.0	...
2268780	  765.9	  653.9	 3103.0	...
2268781	  765.5	  654.0	 3103.0	...
2268782	  765.1	  654.2	 3102.0	...
2268783	  764.7	  654.6	 3101.0	...
2268784	  764.5	  654.9	 3101.0	...
2268785	  764.6	  654.8	 3102.0	...
2268786	  764.6	  654.2	 3104.0	...
2268787	  764.6	  653.8	 3106.0	...
2268788	  764.6	  653.7	 3107.0	...
2268789	  764.3	  653.9	 3107.0	...
2268790	  764.0	  653.9	 3107.0	...
2268791	  763.8	  653.8	 3104.0	...
2268792	  763.9	  653.4	 3101.0	...
2268793	  764.0	  653.1	 3100.0	...
2268794	  763.9	  653.0	 3101.0	...
MSG	2268795 0000 _ Number Off
2268795	  763.8	  652.8	 3102.0	...
2268796	  763.7	  652.7	 3102.0	...
2268797	  763.3	  652.7	 3101.0	...
2268798	  762.9	  653.2	 3100.0	...
2268799	  762.8	  653.8	 3099.0	...
2268800	  763.0	  654.2	 3097.0	...
2268801	  763.3	  654.4	 3096.0	...
2268802	  763.6	  654.5	 3099.0	...
2268803	  763.9	  654.4	 3102.0	...
2268804	  764.1	  654.2	 3107.0	...
2268805	  764.0	  653.8	 3108.0	...
2268806	  763.9	  653.5	 3108.0	...
2268807	  763.8	  653.1	 3108.0	...
2268808	  764.0	  652.8	 3107.0	...
2268809	  764.2	  652.6	 3107.0	...
2268810	  764.1	  652.5	 3108.0	...
2268811	  763.8	  652.4	 3109.0	...
2268812	  763.5	  652.4	 3110.0	...
2268813	  763.7	  652.5	 3113.0	...
2268814	  763.8	  652.5	 3118.0	...
2268815	  763.3	  652.5	 3122.0	...
2268816	  762.8	  652.6	 3121.0	...
2268817	  762.6	  652.6	 3118.0	...
2268818	  763.1	  652.6	 3115.0	...
2268819	  763.2	  652.8	 3116.0	...
2268820	  762.8	  652.9	 3118.0	...
2268821	  762.4	  653.1	 3121.0	...
2268822	  762.4	  653.0	 3124.0	...
2268823	  762.5	  652.9	 3123.0	...
2268824	  762.6	  652.5	 3124.0	...
2268825	  762.5	  652.2	 3124.0	...
2268826	  762.4	  652.4	 3124.0	...
2268827	  762.4	  652.9	 3124.0	...
2268828	  762.6	  653.0	 3123.0	...
2268829	  763.0	  652.6	 3124.0	...
2268830	  763.3	  652.2	 3125.0	...
2268831	  763.6	  652.0	 3125.0	...
2268832	  763.7	  651.8	 3125.0	...
2268833	  763.6	  652.1	 3124.0	...
2268834	  763.4	  652.4	 3125.0	...
2268835	  763.3	  652.8	 3125.0	...
2268836	  763.2	  652.9	 3125.0	...
2268837	  763.1	  652.8	 3126.0	...
2268838	  763.5	  652.5	 3125.0	...
2268839	  763.8	  652.2	 3125.0	...
2268840	  764.2	  652.0	 3125.0	...
2268841	  764.1	  651.9	 3124.0	...
2268842	  764.2	  651.9	 3124.0	...
2268843	  764.4	  652.0	 3124.0	...
2268844	  764.4	  652.0	 3125.0	...
2268845	  764.4	  651.9	 3129.0	...
2268846	  764.4	  651.9	 3132.0	...
2268847	  764.5	  652.1	 3138.0	...
2268848	  764.3	  652.9	 3140.0	...
2268849	  764.0	  654.0	 3143.0	...
2268850	  763.3	  654.9	 3144.0	...
EFIX R   2268632	2268850	219	  763.2	  655.4	   3115
SSACC R  2268851
2268851	  762.9	  655.3	 3146.0	...
2268852	  762.4	  656.5	 3147.0	...
2268853	  761.7	  658.5	 3148.0	...
2268854	  760.7	  661.2	 3148.0	...
2268855	  759.8	  663.3	 3148.0	...
2268856	  759.5	  665.6	 3148.0	...
2268857	  759.7	  667.7	 3148.0	...
2268858	  759.6	  669.9	 3148.0	...
ESACC R  2268851	2268858	8	  762.9	  655.3	  759.6	  669.9	   0.32	     41
SFIX R   2268859
2268859	  759.6	  671.3	 3149.0	...
2268860	  759.9	  672.0	 3150.0	...
2268861	  760.9	  672.3	 3151.0	...
2268862	  761.9	  672.4	 3154.0	...
2268863	  762.8	  672.4	 3156.0	...
2268864	  763.3	  672.4	 3156.0	...
2268865	  763.8	  672.2	 3155.0	...
2268866	  763.8	  672.0	 3155.0	...
2268867	  763.8	  671.7	 3158.0	...
2268868	  763.9	  671.5	 3161.0	...
2268869	  764.1	  670.8	 3163.0	...
2268870	  764.4	  670.2	 3163.0	...
2268871	  764.3	  669.4	 3162.0	...
2268872	  764.1	  669.0	 3161.0	...
2268873	  763.9	  668.7	 3159.0	...
2268874	  763.8	  668.8	 3161.0	...
2268875	  763.8	  668.9	 3163.0	...
2268876	  763.8	  669.0	 3164.0	...
2268877	  763.6	  668.7	 3163.0	...
2268878	  763.3	  668.7	 3160.0	...
2268879	  763.5	  668.6	 3158.0	...
2268880	  763.9	  668.3	 3158.0	...
2268881	  764.3	  668.1	 3158.0	...
2268882	  764.3	  667.9	 3158.0	...
2268883	  764.3	  668.1	 3158.0	...
2268884	  764.2	  668.1	 3160.0	...
2268885	  764.1	  668.1	 3161.0	...
2268886	  764.1	  668.0	 3161.0	...
2268887	  764.2	  668.1	 3159.0	...
2268888	  763.8	  668.3	 3158.0	...
2268889	  763.0	  668.6	 3158.0	...
2268890	  762.3	  668.9	 3158.0	...
2268891	  762.2	  669.1	 3159.0	...
2268892	  762.5	  669.2	 3160.0	...
2268893	  762.7	  669.2	 3161.0	...
2268894	  762.8	  669.4	 3161.0	...
2268895	  762.9	  669.4	 3161.0	...
2268896	  763.0	  669.3	 3161.0	...
2268897	  762.9	  669.1	 3160.0	...
2268898	  762.8	  668.9	 3159.0	...
2268899	  762.6	  668.7	 3156.0	...
2268900	  762.6	  668.4	 3155.0	...
2268901	  762.7	  668.3	 3155.0	...
2268902	  762.7	  667.9	 3157.0	...
2268903	  762.7	  667.2	 3160.0	...
2268904	  762.8	  666.4	 3161.0	...
2268905	  762.9	  665.7	 3162.0	...
2268906	  762.8	  665.4	 3161.0	...
2268907	  762.6	  665.6	 3160.0	...
2268908	  762.3	  665.3	 3161.0	...
2268909	  762.7	  664.7	 3163.0	...
2268910	  763.1	  664.2	 3160.0	...
2268911	  763.6	  664.2	 3156.0	...
2268912	  763.7	  664.6	 3152.0	...
2268913	  763.8	  665.0	 3152.0	...
2268914	  763.9	  665.7	 3151.0	...
2268915	  763.9	  666.1	 3150.0	...
2268916	  763.9	  666.4	 3149.0	...
2268917	  763.9	  666.3	 3149.0	...
2268918	  763.7	  666.3	 3150.0	...
2268919	  763.4	  666.4	 3151.0	...
2268920	  763.3	  666.5	 3152.0	...
2268921	  763.3	  666.0	 3152.0	...
2268922	  763.4	  665.4	 3152.0	...
2268923	  763.3	  664.9	 3152.0	...
2268924	  763.4	  664.8	 3151.0	...
2268925	  763.4	  665.2	 3151.0	...
2268926	  763.4	  665.6	 3150.0	...
2268927	  763.3	  666.2	 3150.0	...
2268928	  762.7	  666.6	 3150.0	...
2268929	  762.3	  667.3	 3151.0	...
2268930	  761.9	  667.8	 3153.0	...
2268931	  761.9	  668.1	 3156.0	...
2268932	  761.8	  668.0	 3158.0	...
2268933	  761.8	  667.9	 3161.0	...
2268934	  761.9	  667.7	 3159.0	...
2268935	  762.2	  668.2	 3157.0	...
2268936	  762.7	  668.6	 3155.0	...
2268937	  763.0	  669.1	 3155.0	...
2268938	  763.1	  669.2	 3155.0	...
2268939	  763.0	  668.6	 3155.0	...
2268940	  762.9	  668.1	 3155.0	...
2268941	  762.9	  667.8	 3154.0	...
2268942	  762.9	  668.1	 3152.0	...
2268943	  762.7	  668.4	 3150.0	...
2268944	  762.5	  668.3	 3150.0	...
2268945	  762.2	  667.2	 3151.0	...
2268946	  762.1	  666.1	 3153.0	...
2268947	  762.1	  664.9	 3152.0	...
2268948	  762.1	  664.8	 3153.0	...
2268949	  762.2	  665.3	 3154.0	...
2268950	  762.2	  666.0	 3153.0	...
2268951	  762.3	  666.6	 3152.0	...
2268952	  762.4	  666.6	 3151.0	...
2268953	  762.5	  666.6	 3150.0	...
2268954	  762.5	  666.4	 3150.0	...
2268955	  762.8	  666.2	 3148.0	...
2268956	  763.0	  666.8	 3146.0	...
2268957	  763.3	  667.8	 3144.0	...
2268958	  763.3	  668.9	 3142.0	...
2268959	  763.3	  669.1	 3144.0	...
2268960	  763.2	  669.1	 3148.0	...
2268961	  763.1	  669.1	 3150.0	...
2268962	  763.0	  669.1	 3149.0	...
2268963	  763.0	  669.1	 3148.0	...
2268964	  763.0	  668.9	 3148.0	...
2268965	  763.0	  668.6	 3147.0	...
2268966	  763.0	  668.4	 3147.0	...
2268967	  762.9	  668.4	 3147.0	...
2268968	  762.8	  668.5	 3147.0	...
2268969	  762.6	  668.6	 3146.0	...
2268970	  762.5	  668.7	 3145.0	...
2268971	  762.2	  668.8	 3145.0	...
2268972	  762.1	  668.6	 3145.0	...
2268973	  762.0	  668.4	 3145.0	...
2268974	  762.0	  668.2	 3145.0	...
2268975	  762.1	  668.0	 3145.0	...
2268976	  762.2	  668.4	 3145.0	...
2268977	  762.4	  668.9	 3144.0	...
2268978	  762.4	  669.4	 3144.0	...
2268979	  762.2	  669.3	 3144.0	...
2268980	  762.0	  669.3	 3144.0	...
2268981	  761.9	  669.3	 3144.0	...
2268982	  762.2	  669.3	 3143.0	...
2268983	  762.6	  669.2	 3143.0	...
2268984	  762.7	  669.0	 3143.0	...
2268985	  762.7	  668.9	 3144.0	...
2268986	  763.0	  668.9	 3146.0	...
2268987	  763.3	  668.9	 3146.0	...
2268988	  763.8	  668.9	 3146.0	...
2268989	  763.9	  669.0	 3145.0	...
2268990	  763.7	  668.6	 3144.0	...
2268991	  763.6	  668.1	 3144.0	...
2268992	  763.2	  667.6	 3145.0	...
2268993	  763.0	  667.3	 3145.0	...
2268994	  762.8	  667.0	 3147.0	...
2268995	  763.0	  666.9	 3149.0	...
2268996	  763.3	  667.1	 3149.0	...
2268997	  763.7	  667.4	 3146.0	...
2268998	  763.8	  667.4	 3143.0	...
2268999	  763.7	  667.4	 3144.0	...
2269000	  763.6	  667.3	 3146.0	...
2269001	  763.7	  667.0	 3146.0	...
2269002	  763.6	  666.1	 3146.0	...
2269003	  763.5	  665.4	 3146.0	...
2269004	  763.8	  665.3	 3146.0	...
2269005	  764.2	  665.8	 3146.0	...
2269006	  764.6	  666.3	 3145.0	...
2269007	  764.7	  666.1	 3145.0	...
2269008	  764.7	  665.7	 3144.0	...
2269009	  764.7	  665.2	 3145.0	...
2269010	  764.4	  664.6	 3147.0	...
2269011	  764.2	  664.6	 3150.0	...
2269012	  763.9	  664.6	 3150.0	...
2269013	  763.9	  664.8	 3151.0	...
2269014	  763.8	  664.9	 3151.0	...
2269015	  763.7	  664.9	 3149.0	...
2269016	  764.0	  665.1	 3147.0	...
2269017	  764.4	  665.2	 3145.0	...
2269018	  764.4	  665.4	 3145.0	...
2269019	  764.0	  666.2	 3145.0	...
2269020	  763.7	  667.0	 3146.0	...
2269021	  763.7	  668.2	 3148.0	...
2269022	  763.6	  668.7	 3150.0	...
2269023	  763.4	  669.2	 3150.0	...
2269024	  763.1	  669.4	 3149.0	...
2269025	  762.8	  669.4	 3148.0	...
2269026	  762.8	  669.5	 3149.0	...
2269027	  762.8	  669.5	 3149.0	...
2269028	  763.0	  669.5	 3147.0	...
2269029	  763.4	  669.5	 3146.0	...
2269030	  763.7	  668.9	 3144.0	...
2269031	  763.7	  668.2	 3144.0	...
2269032	  763.5	  667.7	 3144.0	...
2269033	  763.4	  667.9	 3144.0	...
2269034	  763.4	  667.9	 3144.0	...
2269035	  763.0	  667.9	 3144.0	...
2269036	  762.6	  668.0	 3145.0	...
2269037	  762.4	  667.6	 3145.0	...
2269038	  762.6	  667.0	 3145.0	...
2269039	  762.7	  666.0	 3147.0	...
2269040	  763.2	  665.4	 3149.0	...
2269041	  763.8	  664.9	 3150.0	...
2269042	  764.4	  664.7	 3149.0	...
2269043	  764.5	  664.5	 3146.0	...
2269044	  764.3	  664.4	 3145.0	...
2269045	  764.1	  664.4	 3144.0	...
2269046	  763.9	  664.4	 3145.0	...
2269047	  764.0	  664.3	 3146.0	...
2269048	  764.0	  664.3	 3146.0	...
2269049	  763.8	  664.3	 3146.0	...
2269050	  763.7	  664.2	 3146.0	...
2269051	  763.7	  663.9	 3143.0	...
2269052	  763.7	  663.7	 3140.0	...
2269053	  763.6	  664.0	 3138.0	...
2269054	  763.4	  664.3	 3138.0	...
2269055	  763.2	  664.6	 3139.0	...
2269056	  763.1	  664.5	 3139.0	...
2269057	  762.9	  664.5	 3139.0	...
2269058	  762.8	  664.4	 3139.0	...
2269059	  762.7	  664.4	 3139.0	...
2269060	  762.7	  664.4	 3139.0	...
2269061	  762.7	  664.4	 3139.0	...
2269062	  762.7	  664.5	 3138.0	...
2269063	  762.6	  664.6	 3138.0	...
2269064	  762.5	  665.1	 3137.0	...
2269065	  762.4	  665.6	 3137.0	...
2269066	  762.3	  666.3	 3138.0	...
2269067	  762.4	  666.6	 3139.0	...
2269068	  762.7	  666.5	 3141.0	...
2269069	  762.9	  666.1	 3142.0	...
2269070	  763.1	  665.6	 3142.0	...
2269071	  763.1	  665.6	 3141.0	...
2269072	  763.5	  665.5	 3141.0	...
2269073	  763.9	  665.3	 3141.0	...
2269074	  764.4	  665.2	 3141.0	...
2269075	  764.6	  665.3	 3141.0	...
2269076	  764.8	  665.4	 3139.0	...
2269077	  764.6	  665.5	 3136.0	...
2269078	  764.1	  665.7	 3133.0	...
2269079	  763.9	  666.0	 3132.0	...
2269080	  764.2	  666.2	 3132.0	...
2269081	  764.4	  666.3	 3132.0	...
2269082	  764.4	  666.4	 3133.0	...
2269083	  764.5	  666.4	 3134.0	...
2269084	  764.7	  666.2	 3135.0	...
2269085	  764.8	  665.9	 3134.0	...
2269086	  764.8	  665.7	 3131.0	...
2269087	  764.8	  665.6	 3129.0	...
2269088	  764.9	  666.6	 3129.0	...
2269089	  765.1	  667.5	 3129.0	...
2269090	  765.2	  668.7	 3129.0	...
2269091	  765.1	  669.2	 3129.0	...
2269092	  765.1	  669.6	 3129.0	...
2269093	  765.1	  669.7	 3129.0	...
2269094	  765.2	  669.5	 3128.0	...
2269095	  765.3	  669.5	 3127.0	...
2269096	  765.3	  669.5	 3127.0	...
2269097	  765.3	  669.4	 3126.0	...
2269098	  765.3	  669.2	 3126.0	...
2269099	  765.1	  669.0	 3126.0	...
2269100	  764.7	  668.7	 3126.0	...
2269101	  764.3	  668.5	 3126.0	...
2269102	  764.2	  668.2	 3125.0	...
2269103	  764.3	  668.2	 3123.0	...
2269104	  764.3	  668.2	 3122.0	...
2269105	  763.7	  668.3	 3122.0	...
2269106	  763.2	  668.3	 3121.0	...
2269107	  762.8	  668.3	 3120.0	...
2269108	  762.9	  668.2	 3119.0	...
2269109	  763.0	  668.1	 3119.0	...
2269110	  763.0	  668.2	 3118.0	...
2269111	  763.0	  668.2	 3118.0	...
2269112	  763.1	  668.3	 3118.0	...
2269113	  763.1	  668.2	 3118.0	...
2269114	  763.1	  668.3	 3118.0	...
2269115	  763.0	  668.3	 3118.0	...
2269116	  762.7	  668.4	 3118.0	...
2269117	  762.4	  668.5	 3118.0	...
2269118	  762.0	  668.5	 3118.0	...
2269119	  762.0	  668.2	 3118.0	...
2269120	  762.0	  667.6	 3118.0	...
2269121	  762.1	  667.1	 3117.0	...
2269122	  762.0	  666.8	 3114.0	...
2269123	  762.0	  666.8	 3113.0	...
2269124	  762.0	  666.8	 3113.0	...
2269125	  762.0	  666.8	 3114.0	...
2269126	  761.9	  666.7	 3118.0	...
2269127	  761.8	  666.7	 3120.0	...
2269128	  761.8	  666.6	 3122.0	...
2269129	  761.8	  666.5	 3122.0	...
2269130	  761.8	  666.5	 3122.0	...
2269131	  761.7	  666.5	 3122.0	...
2269132	  761.7	  666.6	 3122.0	...
2269133	  761.9	  666.9	 3123.0	...
2269134	  762.2	  667.2	 3122.0	...
2269135	  762.3	  666.5	 3120.0	...
2269136	  761.9	  665.7	 3119.0	...
2269137	  761.3	  664.8	 3122.0	...
2269138	  760.9	  665.0	 3124.0	...
2269139	  760.6	  665.2	 3125.0	...
2269140	  760.6	  665.4	 3125.0	...
2269141	  760.6	  665.5	 3123.0	...
2269142	  760.6	  665.7	 3122.0	...
2269143	  760.6	  665.9	 3121.0	...
2269144	  761.0	  666.1	 3122.0	...
2269145	  761.4	  666.2	 3123.0	...
2269146	  761.6	  666.4	 3124.0	...
2269147	  761.3	  666.5	 3126.0	...
2269148	  761.0	  665.8	 3127.0	...
2269149	  761.1	  665.1	 3126.0	...
2269150	  761.7	  664.8	 3125.0	...
2269151	  762.3	  665.2	 3124.0	...
2269152	  762.5	  665.5	 3123.0	...
2269153	  762.2	  665.5	 3123.0	...
2269154	  761.8	  665.4	 3123.0	...
2269155	  761.8	  665.4	 3122.0	...
2269156	  761.8	  665.4	 3122.0	...
2269157	  761.9	  664.8	 3122.0	...
2269158	  762.0	  664.2	 3124.0	...
2269159	  762.0	  663.7	 3124.0	...
2269160	  762.1	  663.7	 3126.0	...
2269161	  762.2	  663.7	 3126.0	...
2269162	  762.2	  663.6	 3127.0	...
2269163	  762.3	  663.6	 3126.0	...
2269164	  762.5	  663.5	 3126.0	...
2269165	  762.5	  663.5	 3125.0	...
2269166	  762.5	  663.5	 3125.0	...
2269167	  762.6	  664.0	 3125.0	...
2269168	  762.2	  664.7	 3121.0	...
2269169	  761.8	  665.1	 3117.0	...
2269170	  761.4	  665.0	 3113.0	...
2269171	  761.6	  664.9	 3112.0	...
2269172	  761.8	  664.9	 3111.0	...
2269173	  762.1	  665.0	 3111.0	...
2269174	  762.2	  665.1	 3110.0	...
2269175	  762.3	  665.2	 3111.0	...
2269176	  762.1	  665.2	 3112.0	...
2269177	  762.0	  665.2	 3113.0	...
2269178	  761.9	  665.2	 3113.0	...
2269179	  761.9	  665.0	 3113.0	...
2269180	  761.8	  664.5	 3113.0	...
2269181	  761.6	  664.1	 3114.0	...
2269182	  761.3	  663.8	 3112.0	...
2269183	  761.1	  664.1	 3111.0	...
2269184	  761.1	  664.4	 3111.0	...
2269185	  760.9	  664.7	 3113.0	...
2269186	  760.7	  664.4	 3115.0	...
2269187	  760.6	  664.1	 3114.0	...
2269188	  760.6	  663.8	 3113.0	...
2269189	  760.6	  663.7	 3113.0	...
2269190	  760.7	  664.1	 3113.0	...
2269191	  760.8	  664.6	 3113.0	...
2269192	  760.8	  664.4	 3113.0	...
2269193	  760.7	  663.7	 3113.0	...
2269194	  760.8	  663.4	 3111.0	...
2269195	  761.0	  663.8	 3110.0	...
2269196	  761.2	  664.0	 3109.0	...
2269197	  761.2	  663.9	 3110.0	...
2269198	  761.1	  663.7	 3110.0	...
2269199	  761.1	  663.7	 3110.0	...
2269200	  761.0	  663.7	 3109.0	...
2269201	  760.9	  663.7	 3108.0	...
2269202	  760.7	  663.8	 3109.0	...
2269203	  760.6	  663.5	 3111.0	...
2269204	  760.4	  663.3	 3112.0	...
2269205	  760.2	  663.1	 3112.0	...
2269206	  760.1	  663.2	 3112.0	...
2269207	  760.2	  663.5	 3113.0	...
2269208	  760.4	  663.8	 3113.0	...
2269209	  760.6	  664.1	 3113.0	...
2269210	  760.7	  664.1	 3112.0	...
2269211	  760.6	  664.3	 3112.0	...
2269212	  760.5	  664.3	 3111.0	...
2269213	  760.3	  664.4	 3112.0	...
2269214	  760.1	  664.2	 3112.0	...
2269215	  759.9	  664.1	 3113.0	...
2269216	  759.8	  663.9	 3113.0	...
2269217	  759.9	  663.6	 3113.0	...
2269218	  760.2	  663.2	 3115.0	...
2269219	  760.2	  662.8	 3116.0	...
2269220	  760.0	  662.8	 3115.0	...
2269221	  759.8	  662.8	 3112.0	...
2269222	  759.9	  662.7	 3109.0	...
2269223	  760.0	  662.4	 3111.0	...
2269224	  760.0	  662.3	 3113.0	...
2269225	  760.1	  662.0	 3115.0	...
2269226	  760.2	  661.8	 3115.0	...
2269227	  760.3	  661.5	 3112.0	...
2269228	  760.0	  662.0	 3110.0	...
2269229	  759.6	  662.6	 3109.0	...
2269230	  758.9	  663.2	 3110.0	...
2269231	  758.4	  663.0	 3110.0	...
2269232	  758.0	  662.9	 3111.0	...
2269233	  757.8	  663.0	 3113.0	...
2269234	  757.6	  663.3	 3113.0	...
2269235	  757.6	  663.4	 3114.0	...
2269236	  757.7	  663.8	 3113.0	...
2269237	  757.9	  664.3	 3112.0	...
2269238	  757.9	  665.0	 3111.0	...
2269239	  757.9	  665.3	 3111.0	...
2269240	  757.8	  665.1	 3111.0	...
2269241	  757.8	  664.6	 3113.0	...
2269242	  757.7	  664.4	 3115.0	...
2269243	  757.8	  664.6	 3116.0	...
2269244	  757.9	  664.7	 3116.0	...
2269245	  758.0	  664.7	 3116.0	...
2269246	  758.0	  664.2	 3117.0	...
2269247	  757.9	  663.8	 3118.0	...
2269248	  757.9	  664.2	 3119.0	...
2269249	  757.7	  665.2	 3119.0	...
2269250	  757.6	  666.1	 3119.0	...
2269251	  757.5	  666.0	 3120.0	...
2269252	  757.5	  666.0	 3120.0	...
2269253	  757.7	  665.9	 3119.0	...
2269254	  757.9	  665.7	 3119.0	...
2269255	  757.9	  665.4	 3118.0	...
2269256	  757.8	  665.1	 3118.0	...
2269257	  757.5	  664.9	 3118.0	...
2269258	  757.4	  664.9	 3118.0	...
2269259	  757.4	  665.0	 3117.0	...
2269260	  757.4	  665.0	 3117.0	...
2269261	  757.5	  665.3	 3119.0	...
2269262	  757.7	  665.6	 3121.0	...
2269263	  757.9	  665.8	 3123.0	...
2269264	  758.1	  665.7	 3124.0	...
2269265	  758.1	  665.7	 3126.0	...
2269266	  758.1	  665.7	 3127.0	...
2269267	  758.1	  665.8	 3128.0	...
2269268	  758.2	  665.7	 3127.0	...
2269269	  758.2	  665.7	 3126.0	...
2269270	  758.2	  665.7	 3124.0	...
2269271	  758.2	  665.7	 3125.0	...
2269272	  758.7	  665.4	 3127.0	...
2269273	  759.1	  665.0	 3128.0	...
2269274	  759.5	  664.5	 3129.0	...
2269275	  759.3	  664.5	 3129.0	...
2269276	  759.1	  664.2	 3129.0	...
2269277	  759.3	  663.6	 3129.0	...
2269278	  759.6	  662.9	 3129.0	...
2269279	  759.7	  662.5	 3129.0	...
2269280	  759.3	  662.6	 3132.0	...
2269281	  759.0	  662.8	 3133.0	...
2269282	  759.1	  662.9	 3138.0	...
2269283	  759.4	  662.9	 3140.0	...
2269284	  759.8	  662.7	 3144.0	...
EFIX R   2268859	2269284	426	  762.1	  666.3	   3135
SSACC R  2269285
2269285	  760.1	  662.6	 3144.0	...
2269286	  759.5	  663.2	 3145.0	...
2269287	  758.0	  664.4	 3145.0	...
2269288	  756.3	  665.7	 3146.0	...
2269289	  753.4	  666.4	 3145.0	...
2269290	  750.4	  666.4	 3145.0	...
2269291	  745.7	  666.5	 3144.0	...
2269292	  741.4	  665.9	 3144.0	...
2269293	  736.0	  664.9	 3144.0	...
2269294	  730.7	  664.1	 3146.0	...
2269295	  724.1	  664.3	 3152.0	...
2269296	  717.4	  664.2	 3158.0	...
2269297	  710.0	  663.3	 3161.0	...
2269298	  703.2	  661.5	 3164.0	...
2269299	  696.6	  660.6	 3167.0	...
2269300	  691.4	  659.6	 3171.0	...
2269301	  687.4	  658.7	 3173.0	...
2269302	  684.3	  656.7	 3171.0	...
2269303	  682.5	  655.5	 3168.0	...
2269304	  681.8	  654.5	 3171.0	...
2269305	  682.6	  654.0	 3175.0	...
2269306	  683.7	  654.1	 3181.0	...
ESACC R  2269285	2269306	22	  760.1	  662.6	  683.7	  654.1	   1.64	    131
SFIX R   2269307
2269307	  685.1	  654.3	 3182.0	...
2269308	  685.9	  654.9	 3182.0	...
2269309	  686.6	  655.1	 3182.0	...
2269310	  687.6	  655.4	 3183.0	...
2269311	  688.3	  655.8	 3184.0	...
2269312	  689.3	  656.0	 3185.0	...
2269313	  689.8	  656.1	 3184.0	...
2269314	  690.0	  656.1	 3185.0	...
2269315	  689.7	  656.2	 3186.0	...
2269316	  689.6	  655.6	 3187.0	...
2269317	  690.0	  654.8	 3189.0	...
2269318	  690.4	  653.9	 3190.0	...
2269319	  691.2	  653.2	 3189.0	...
2269320	  691.9	  651.7	 3188.0	...
2269321	  693.1	  650.2	 3187.0	...
2269322	  694.2	  649.0	 3188.0	...
2269323	  695.3	  648.9	 3185.0	...
2269324	  696.6	  648.8	 3182.0	...
2269325	  697.9	  648.7	 3179.0	...
2269326	  698.9	  648.6	 3179.0	...
2269327	  699.8	  648.6	 3180.0	...
2269328	  700.3	  648.8	 3182.0	...
2269329	  700.7	  649.2	 3184.0	...
2269330	  700.7	  650.3	 3184.0	...
2269331	  700.6	  651.4	 3186.0	...
2269332	  700.4	  652.3	 3187.0	...
2269333	  699.9	  653.0	 3188.0	...
2269334	  699.5	  653.3	 3187.0	...
2269335	  699.1	  653.5	 3187.0	...
2269336	  699.3	  653.7	 3188.0	...
2269337	  699.4	  654.0	 3191.0	...
2269338	  699.4	  654.3	 3195.0	...
2269339	  699.3	  654.3	 3198.0	...
2269340	  699.1	  654.3	 3198.0	...
2269341	  698.8	  654.3	 3198.0	...
2269342	  698.6	  654.7	 3198.0	...
2269343	  698.5	  655.1	 3198.0	...
2269344	  698.6	  655.3	 3198.0	...
2269345	  698.7	  654.9	 3198.0	...
2269346	  698.9	  654.5	 3198.0	...
2269347	  698.7	  654.9	 3198.0	...
2269348	  698.5	  655.5	 3199.0	...
2269349	  698.2	  655.9	 3200.0	...
2269350	  698.1	  655.6	 3203.0	...
2269351	  697.9	  655.4	 3204.0	...
2269352	  697.7	  655.4	 3205.0	...
2269353	  697.3	  655.6	 3206.0	...
2269354	  697.1	  655.7	 3204.0	...
2269355	  696.9	  655.9	 3202.0	...
2269356	  696.9	  656.1	 3202.0	...
2269357	  696.9	  656.3	 3203.0	...
2269358	  696.9	  656.0	 3204.0	...
2269359	  696.9	  655.6	 3204.0	...
2269360	  696.9	  655.3	 3204.0	...
2269361	  697.1	  655.3	 3205.0	...
2269362	  697.2	  655.9	 3205.0	...
2269363	  697.4	  656.5	 3205.0	...
2269364	  697.6	  657.1	 3205.0	...
2269365	  697.8	  657.0	 3205.0	...
2269366	  698.0	  656.7	 3205.0	...
2269367	  698.0	  656.3	 3209.0	...
2269368	  697.7	  656.1	 3212.0	...
2269369	  697.4	  656.4	 3216.0	...
2269370	  697.2	  656.5	 3215.0	...
2269371	  697.4	  656.6	 3212.0	...
2269372	  697.6	  656.9	 3210.0	...
2269373	  697.5	  657.5	 3211.0	...
2269374	  697.4	  658.0	 3214.0	...
2269375	  697.1	  657.6	 3217.0	...
2269376	  696.6	  657.3	 3217.0	...
2269377	  696.2	  657.1	 3217.0	...
2269378	  695.8	  657.3	 3217.0	...
2269379	  695.7	  657.4	 3219.0	...
2269380	  695.8	  657.4	 3220.0	...
2269381	  695.9	  657.5	 3221.0	...
2269382	  695.9	  657.4	 3221.0	...
2269383	  695.8	  657.3	 3221.0	...
2269384	  695.9	  657.1	 3220.0	...
2269385	  696.0	  657.0	 3220.0	...
2269386	  696.1	  656.9	 3221.0	...
2269387	  695.6	  656.9	 3222.0	...
2269388	  695.0	  657.1	 3223.0	...
2269389	  694.4	  657.4	 3224.0	...
2269390	  694.5	  657.6	 3226.0	...
2269391	  694.3	  657.9	 3228.0	...
2269392	  694.2	  658.0	 3231.0	...
2269393	  694.1	  657.8	 3231.0	...
2269394	  694.2	  657.7	 3231.0	...
2269395	  694.5	  657.6	 3232.0	...
2269396	  694.7	  658.0	 3233.0	...
2269397	  694.9	  658.2	 3235.0	...
2269398	  694.7	  658.2	 3236.0	...
2269399	  694.6	  658.1	 3235.0	...
2269400	  694.5	  657.9	 3234.0	...
2269401	  694.3	  657.7	 3234.0	...
2269402	  694.2	  657.7	 3235.0	...
2269403	  693.9	  657.8	 3234.0	...
2269404	  693.8	  657.8	 3234.0	...
2269405	  694.0	  657.9	 3233.0	...
2269406	  694.3	  657.8	 3232.0	...
2269407	  694.5	  657.7	 3230.0	...
2269408	  694.4	  657.5	 3229.0	...
2269409	  694.4	  657.4	 3228.0	...
2269410	  694.4	  657.2	 3230.0	...
2269411	  694.4	  657.5	 3232.0	...
2269412	  694.4	  657.7	 3234.0	...
2269413	  694.4	  657.7	 3234.0	...
2269414	  694.3	  657.5	 3234.0	...
2269415	  694.2	  657.1	 3234.0	...
2269416	  694.1	  656.9	 3234.0	...
2269417	  694.2	  656.7	 3235.0	...
2269418	  694.3	  656.8	 3235.0	...
2269419	  694.4	  657.1	 3235.0	...
2269420	  694.4	  657.1	 3232.0	...
2269421	  694.0	  656.8	 3230.0	...
2269422	  693.7	  656.6	 3228.0	...
2269423	  693.4	  656.7	 3228.0	...
2269424	  693.5	  656.4	 3229.0	...
2269425	  693.5	  656.1	 3229.0	...
2269426	  693.7	  655.6	 3230.0	...
2269427	  693.9	  655.6	 3229.0	...
2269428	  694.2	  655.6	 3228.0	...
2269429	  694.4	  655.6	 3227.0	...
2269430	  694.2	  655.6	 3228.0	...
2269431	  694.0	  655.7	 3230.0	...
2269432	  693.7	  655.5	 3231.0	...
2269433	  693.6	  655.4	 3232.0	...
2269434	  693.4	  655.4	 3232.0	...
2269435	  693.4	  655.6	 3232.0	...
2269436	  693.4	  655.8	 3233.0	...
2269437	  693.5	  655.8	 3235.0	...
2269438	  693.4	  655.9	 3237.0	...
2269439	  693.5	  656.3	 3237.0	...
2269440	  693.6	  656.6	 3238.0	...
2269441	  693.5	  656.8	 3240.0	...
2269442	  693.5	  656.8	 3240.0	...
2269443	  693.6	  656.7	 3240.0	...
2269444	  693.7	  656.7	 3239.0	...
2269445	  693.6	  656.7	 3239.0	...
2269446	  693.5	  656.7	 3240.0	...
2269447	  693.1	  656.7	 3239.0	...
2269448	  692.7	  656.6	 3238.0	...
2269449	  692.4	  656.8	 3236.0	...
2269450	  692.5	  657.1	 3237.0	...
2269451	  692.6	  657.3	 3238.0	...
2269452	  692.6	  657.1	 3237.0	...
2269453	  692.6	  656.3	 3234.0	...
2269454	  692.7	  655.6	 3232.0	...
2269455	  692.6	  655.4	 3231.0	...
2269456	  692.6	  655.9	 3231.0	...
2269457	  692.6	  656.2	 3231.0	...
2269458	  692.6	  656.0	 3230.0	...
2269459	  692.5	  655.6	 3230.0	...
2269460	  692.7	  655.4	 3229.0	...
2269461	  692.9	  655.2	 3230.0	...
2269462	  693.0	  655.3	 3230.0	...
2269463	  692.9	  655.3	 3229.0	...
2269464	  692.9	  655.5	 3227.0	...
2269465	  693.2	  655.5	 3225.0	...
2269466	  693.4	  655.4	 3228.0	...
2269467	  693.3	  655.2	 3230.0	...
2269468	  693.3	  654.9	 3230.0	...
2269469	  693.3	  654.7	 3227.0	...
2269470	  693.4	  654.6	 3225.0	...
2269471	  693.5	  654.7	 3226.0	...
2269472	  693.5	  654.9	 3226.0	...
2269473	  693.5	  655.3	 3225.0	...
2269474	  693.4	  655.7	 3224.0	...
2269475	  693.5	  656.2	 3224.0	...
2269476	  693.5	  656.6	 3224.0	...
2269477	  693.6	  656.8	 3224.0	...
2269478	  693.7	  656.8	 3222.0	...
2269479	  693.7	  656.8	 3220.0	...
2269480	  693.7	  656.8	 3219.0	...
2269481	  693.8	  656.7	 3218.0	...
2269482	  693.9	  656.7	 3220.0	...
2269483	  694.0	  656.4	 3221.0	...
2269484	  693.9	  656.2	 3221.0	...
2269485	  693.7	  655.9	 3220.0	...
2269486	  693.8	  656.3	 3221.0	...
2269487	  694.0	  656.6	 3222.0	...
2269488	  694.0	  656.9	 3223.0	...
2269489	  693.8	  657.4	 3222.0	...
2269490	  693.6	  657.8	 3221.0	...
2269491	  693.5	  658.3	 3218.0	...
2269492	  693.4	  658.5	 3214.0	...
2269493	  693.5	  658.7	 3211.0	...
2269494	  693.8	  658.9	 3210.0	...
2269495	  694.3	  658.9	 3209.0	...
2269496	  694.7	  658.8	 3208.0	...
2269497	  695.0	  658.3	 3207.0	...
2269498	  695.0	  657.9	 3208.0	...
2269499	  694.9	  657.4	 3209.0	...
2269500	  694.8	  657.1	 3210.0	...
2269501	  694.7	  656.8	 3210.0	...
2269502	  694.6	  656.8	 3208.0	...
2269503	  694.5	  657.3	 3206.0	...
2269504	  694.4	  658.3	 3204.0	...
2269505	  694.5	  659.0	 3204.0	...
2269506	  694.6	  659.5	 3204.0	...
2269507	  694.8	  659.6	 3205.0	...
2269508	  694.8	  659.6	 3205.0	...
2269509	  694.8	  659.4	 3205.0	...
2269510	  694.7	  659.3	 3204.0	...
2269511	  694.6	  659.2	 3203.0	...
2269512	  694.6	  659.1	 3200.0	...
2269513	  694.7	  658.9	 3198.0	...
2269514	  695.3	  658.7	 3197.0	...
2269515	  695.9	  658.7	 3197.0	...
2269516	  696.3	  659.1	 3197.0	...
2269517	  696.2	  659.5	 3197.0	...
2269518	  696.3	  659.8	 3196.0	...
2269519	  696.5	  660.1	 3196.0	...
2269520	  696.8	  660.4	 3195.0	...
2269521	  697.0	  660.8	 3195.0	...
2269522	  696.9	  660.7	 3194.0	...
2269523	  696.6	  660.7	 3192.0	...
2269524	  696.4	  660.7	 3191.0	...
2269525	  696.4	  660.7	 3190.0	...
2269526	  696.4	  660.8	 3189.0	...
2269527	  696.2	  660.8	 3188.0	...
2269528	  696.1	  661.0	 3188.0	...
2269529	  696.2	  661.2	 3188.0	...
2269530	  696.2	  661.4	 3187.0	...
2269531	  696.3	  661.3	 3186.0	...
2269532	  696.7	  661.2	 3185.0	...
2269533	  697.1	  661.6	 3184.0	...
2269534	  697.6	  662.6	 3181.0	...
EFIX R   2269307	2269534	228	  694.9	  656.5	   3213
SSACC R  2269535
2269535	  698.3	  663.5	 3179.0	...
2269536	  699.0	  663.9	 3174.0	...
2269537	  701.5	  663.5	 3173.0	...
2269538	  703.4	  663.1	 3171.0	...
2269539	  706.4	  662.5	 3171.0	...
2269540	  708.6	  662.1	 3171.0	...
2269541	  713.5	  661.4	 3169.0	...
2269542	  719.0	  660.8	 3167.0	...
2269543	  725.6	  660.4	 3164.0	...
2269544	  731.0	  660.2	 3164.0	...
2269545	  736.5	  660.1	 3160.0	...
2269546	  741.7	  659.7	 3157.0	...
2269547	  745.9	  659.3	 3151.0	...
2269548	  748.7	  658.8	 3149.0	...
2269549	  749.8	  658.6	 3147.0	...
2269550	  750.7	  658.5	 3146.0	...
2269551	  750.9	  658.6	 3143.0	...
ESACC R  2269535	2269551	17	  698.3	  663.5	  750.9	  658.6	   1.13	    103
SFIX R   2269552
2269552	  750.8	  658.6	 3140.0	...
2269553	  750.3	  658.7	 3138.0	...
2269554	  750.0	  658.8	 3138.0	...
2269555	  749.7	  659.3	 3138.0	...
2269556	  749.7	  659.8	 3138.0	...
2269557	  749.6	  660.6	 3137.0	...
2269558	  749.4	  660.9	 3137.0	...
2269559	  749.4	  661.1	 3137.0	...
2269560	  749.5	  661.0	 3136.0	...
2269561	  749.6	  661.0	 3132.0	...
2269562	  749.1	  661.1	 3130.0	...
2269563	  748.1	  660.3	 3128.0	...
2269564	  746.6	  659.6	 3129.0	...
2269565	  745.2	  658.6	 3129.0	...
2269566	  744.2	  658.3	 3130.0	...
2269567	  743.2	  657.2	 3132.0	...
2269568	  742.8	  656.5	 3132.0	...
2269569	  742.3	  655.8	 3133.0	...
2269570	  742.2	  655.9	 3133.0	...
2269571	  742.2	  656.0	 3128.0	...
2269572	  742.2	  656.2	 3124.0	...
2269573	  742.5	  656.3	 3120.0	...
2269574	  742.8	  656.5	 3120.0	...
2269575	  743.1	  656.7	 3119.0	...
2269576	  743.0	  656.9	 3119.0	...
2269577	  743.3	  657.8	 3119.0	...
2269578	  743.9	  658.7	 3120.0	...
2269579	  744.5	  659.5	 3120.0	...
2269580	  744.9	  659.4	 3119.0	...
2269581	  744.8	  659.3	 3116.0	...
2269582	  744.6	  659.3	 3114.0	...
2269583	  744.7	  659.2	 3115.0	...
2269584	  745.0	  659.2	 3116.0	...
2269585	  745.3	  659.1	 3117.0	...
2269586	  745.3	  659.1	 3116.0	...
2269587	  745.3	  659.2	 3115.0	...
2269588	  745.3	  659.2	 3113.0	...
2269589	  745.4	  659.3	 3111.0	...
2269590	  745.4	  659.5	 3108.0	...
2269591	  744.9	  660.0	 3107.0	...
2269592	  744.4	  660.6	 3106.0	...
2269593	  744.3	  660.6	 3105.0	...
2269594	  744.6	  660.3	 3105.0	...
2269595	  744.9	  660.1	 3104.0	...
2269596	  744.9	  660.4	 3103.0	...
2269597	  745.1	  660.4	 3101.0	...
2269598	  745.5	  660.1	 3098.0	...
2269599	  745.9	  659.7	 3096.0	...
2269600	  746.1	  659.7	 3091.0	...
2269601	  746.1	  659.7	 3087.0	...
2269602	  746.1	  659.7	 3083.0	...
2269603	  746.0	  659.8	 3083.0	...
2269604	  746.1	  660.3	 3083.0	...
2269605	  746.1	  660.4	 3084.0	...
2269606	  746.0	  660.7	 3084.0	...
2269607	  745.8	  660.6	 3083.0	...
2269608	  745.5	  660.8	 3081.0	...
2269609	  745.4	  660.9	 3081.0	...
2269610	  745.4	  661.1	 3081.0	...
2269611	  745.4	  661.3	 3080.0	...
2269612	  745.5	  661.4	 3080.0	...
2269613	  745.5	  661.5	 3080.0	...
2269614	  745.7	  661.5	 3080.0	...
2269615	  746.0	  661.3	 3079.0	...
2269616	  746.2	  661.1	 3077.0	...
2269617	  746.4	  660.7	 3074.0	...
2269618	  746.6	  660.5	 3071.0	...
2269619	  746.6	  660.5	 3068.0	...
2269620	  746.5	  661.0	 3067.0	...
2269621	  746.4	  661.5	 3066.0	...
2269622	  746.3	  661.9	 3062.0	...
2269623	  746.4	  662.1	 3058.0	...
2269624	  746.6	  662.1	 3057.0	...
2269625	  746.7	  662.0	 3060.0	...
2269626	  746.5	  661.1	 3063.0	...
2269627	  746.4	  660.4	 3063.0	...
2269628	  746.7	  660.1	 3062.0	...
2269629	  747.1	  660.5	 3059.0	...
2269630	  747.6	  661.0	 3056.0	...
2269631	  747.8	  661.0	 3055.0	...
2269632	  748.0	  661.0	 3053.0	...
2269633	  748.1	  661.0	 3053.0	...
2269634	  748.2	  660.8	 3051.0	...
2269635	  748.4	  660.7	 3048.0	...
2269636	  748.4	  661.2	 3045.0	...
2269637	  748.4	  662.0	 3043.0	...
2269638	  748.3	  662.8	 3041.0	...
2269639	  748.2	  662.7	 3041.0	...
2269640	  748.2	  662.1	 3040.0	...
2269641	  748.3	  661.1	 3041.0	...
2269642	  748.6	  660.5	 3042.0	...
2269643	  748.9	  660.2	 3043.0	...
2269644	  749.2	  660.1	 3042.0	...
2269645	  749.1	  660.2	 3040.0	...
2269646	  749.0	  659.9	 3038.0	...
2269647	  748.9	  659.5	 3037.0	...
2269648	  749.2	  659.1	 3037.0	...
2269649	  749.4	  658.8	 3036.0	...
2269650	  750.0	  658.4	 3036.0	...
2269651	  750.4	  658.1	 3034.0	...
2269652	  750.7	  658.4	 3033.0	...
2269653	  750.7	  658.7	 3030.0	...
2269654	  750.7	  658.6	 3026.0	...
2269655	  750.8	  658.2	 3023.0	...
2269656	  750.8	  658.0	 3021.0	...
2269657	  750.7	  658.2	 3021.0	...
2269658	  750.6	  658.4	 3022.0	...
2269659	  750.5	  658.5	 3023.0	...
2269660	  750.8	  657.7	 3023.0	...
2269661	  751.1	  656.8	 3022.0	...
2269662	  751.3	  655.9	 3022.0	...
2269663	  751.2	  657.4	 3022.0	...
2269664	  751.1	  658.9	 3020.0	...
2269665	  751.0	  660.1	 3017.0	...
2269666	  750.9	  659.9	 3013.0	...
2269667	  750.5	  659.8	 3014.0	...
2269668	  750.3	  659.9	 3016.0	...
2269669	  750.5	  659.9	 3018.0	...
2269670	  751.0	  660.1	 3017.0	...
2269671	  751.5	  660.4	 3015.0	...
2269672	  751.4	  660.0	 3014.0	...
2269673	  751.4	  658.7	 3014.0	...
2269674	  751.4	  657.4	 3014.0	...
2269675	  751.3	  657.0	 3015.0	...
2269676	  751.3	  657.1	 3014.0	...
2269677	  751.2	  657.3	 3011.0	...
2269678	  751.2	  657.4	 3011.0	...
2269679	  751.2	  657.7	 3012.0	...
2269680	  751.2	  657.9	 3013.0	...
2269681	  751.2	  657.9	 3012.0	...
2269682	  751.3	  657.7	 3011.0	...
2269683	  751.3	  657.2	 3008.0	...
2269684	  751.8	  656.4	 3007.0	...
2269685	  752.4	  655.8	 3008.0	...
2269686	  752.9	  655.6	 3011.0	...
2269687	  752.9	  655.7	 3013.0	...
2269688	  752.9	  655.8	 3013.0	...
2269689	  752.6	  655.3	 3012.0	...
2269690	  752.4	  654.9	 3011.0	...
2269691	  752.2	  654.5	 3005.0	...
2269692	  752.1	  654.7	 3001.0	...
2269693	  752.1	  654.9	 2997.0	...
2269694	  752.2	  655.0	 2998.0	...
2269695	  752.3	  654.9	 2999.0	...
2269696	  752.5	  654.7	 2999.0	...
2269697	  752.5	  654.3	 3000.0	...
2269698	  752.7	  653.9	 3000.0	...
2269699	  752.8	  653.5	 2999.0	...
2269700	  752.8	  653.4	 2997.0	...
2269701	  752.7	  653.4	 2994.0	...
2269702	  752.8	  653.6	 2993.0	...
2269703	  753.0	  653.8	 2994.0	...
2269704	  753.2	  653.8	 2996.0	...
2269705	  753.2	  653.7	 2998.0	...
2269706	  753.1	  653.6	 2999.0	...
2269707	  753.1	  653.5	 2997.0	...
2269708	  753.1	  653.3	 2994.0	...
2269709	  753.2	  653.2	 2992.0	...
2269710	  752.9	  653.7	 2992.0	...
2269711	  752.6	  654.4	 2993.0	...
2269712	  752.3	  655.1	 2993.0	...
2269713	  752.3	  655.1	 2992.0	...
2269714	  752.1	  655.2	 2993.0	...
2269715	  751.8	  654.7	 2994.0	...
2269716	  751.8	  653.5	 2993.0	...
2269717	  752.0	  652.3	 2991.0	...
2269718	  752.4	  651.4	 2988.0	...
2269719	  752.7	  651.3	 2987.0	...
2269720	  753.0	  651.8	 2986.0	...
2269721	  753.3	  652.3	 2985.0	...
2269722	  753.1	  653.0	 2985.0	...
2269723	  752.8	  653.0	 2984.0	...
2269724	  752.6	  653.0	 2983.0	...
2269725	  752.7	  653.1	 2983.0	...
2269726	  752.7	  653.2	 2983.0	...
2269727	  752.6	  653.1	 2980.0	...
2269728	  752.9	  652.9	 2978.0	...
2269729	  753.2	  653.0	 2977.0	...
2269730	  753.6	  653.2	 2979.0	...
2269731	  753.5	  653.5	 2982.0	...
2269732	  753.5	  653.4	 2983.0	...
2269733	  753.5	  653.2	 2983.0	...
2269734	  753.5	  653.0	 2982.0	...
2269735	  753.5	  652.5	 2979.0	...
2269736	  753.4	  652.0	 2977.0	...
2269737	  753.4	  651.7	 2975.0	...
2269738	  753.4	  652.0	 2976.0	...
2269739	  753.3	  652.3	 2976.0	...
2269740	  753.3	  652.6	 2977.0	...
2269741	  753.5	  652.6	 2977.0	...
2269742	  753.7	  652.5	 2977.0	...
2269743	  754.0	  652.6	 2977.0	...
2269744	  754.1	  652.7	 2977.0	...
2269745	  753.9	  652.8	 2978.0	...
2269746	  753.6	  652.6	 2978.0	...
2269747	  753.2	  652.3	 2978.0	...
2269748	  753.1	  651.8	 2978.0	...
2269749	  753.2	  651.8	 2977.0	...
2269750	  753.3	  652.0	 2977.0	...
2269751	  753.5	  652.3	 2977.0	...
2269752	  753.5	  652.4	 2977.0	...
2269753	  753.5	  652.5	 2977.0	...
2269754	  753.5	  652.5	 2978.0	...
2269755	  753.5	  652.5	 2978.0	...
2269756	  753.5	  652.5	 2978.0	...
2269757	  753.6	  652.6	 2980.0	...
2269758	  753.6	  652.8	 2982.0	...
2269759	  753.7	  653.0	 2984.0	...
2269760	  753.9	  653.2	 2983.0	...
2269761	  754.1	  653.3	 2983.0	...
2269762	  754.1	  652.4	 2982.0	...
2269763	  753.9	  651.6	 2981.0	...
2269764	  753.8	  651.0	 2979.0	...
2269765	  753.9	  651.3	 2977.0	...
2269766	  754.0	  651.6	 2978.0	...
2269767	  754.0	  651.5	 2979.0	...
2269768	  753.9	  651.5	 2977.0	...
2269769	  753.9	  651.6	 2975.0	...
2269770	  753.7	  651.8	 2974.0	...
2269771	  753.4	  652.0	 2974.0	...
2269772	  753.1	  651.7	 2974.0	...
2269773	  753.2	  651.3	 2974.0	...
2269774	  753.2	  650.9	 2973.0	...
2269775	  753.5	  650.8	 2973.0	...
2269776	  753.8	  650.6	 2973.0	...
2269777	  754.0	  650.6	 2973.0	...
2269778	  754.0	  650.5	 2974.0	...
2269779	  754.0	  650.5	 2974.0	...
2269780	  754.1	  650.6	 2971.0	...
2269781	  754.2	  650.9	 2968.0	...
2269782	  754.1	  651.2	 2965.0	...
2269783	  754.1	  651.4	 2966.0	...
2269784	  754.0	  651.4	 2967.0	...
2269785	  753.9	  651.4	 2967.0	...
2269786	  753.8	  651.2	 2969.0	...
2269787	  753.7	  651.0	 2970.0	...
2269788	  753.4	  650.7	 2971.0	...
2269789	  753.1	  650.6	 2972.0	...
2269790	  753.0	  651.2	 2973.0	...
2269791	  753.5	  651.9	 2974.0	...
2269792	  753.8	  652.4	 2973.0	...
2269793	  754.0	  652.1	 2973.0	...
2269794	  753.9	  651.9	 2976.0	...
2269795	  753.8	  651.8	 2979.0	...
2269796	  753.4	  651.6	 2979.0	...
2269797	  753.3	  651.3	 2977.0	...
2269798	  753.2	  650.7	 2976.0	...
2269799	  753.4	  650.2	 2976.0	...
2269800	  753.4	  649.8	 2976.0	...
2269801	  753.5	  649.9	 2977.0	...
2269802	  753.6	  649.9	 2977.0	...
2269803	  753.7	  650.4	 2975.0	...
2269804	  753.7	  650.9	 2974.0	...
2269805	  753.7	  651.4	 2972.0	...
2269806	  753.6	  651.4	 2972.0	...
2269807	  753.5	  651.3	 2973.0	...
2269808	  753.5	  651.2	 2975.0	...
2269809	  753.4	  651.0	 2977.0	...
2269810	  753.4	  650.3	 2979.0	...
2269811	  753.4	  649.5	 2979.0	...
2269812	  753.3	  648.7	 2980.0	...
2269813	  753.5	  648.5	 2979.0	...
2269814	  753.6	  648.9	 2978.0	...
2269815	  753.7	  650.0	 2976.0	...
2269816	  753.7	  651.2	 2974.0	...
2269817	  753.6	  651.5	 2973.0	...
2269818	  753.3	  650.9	 2972.0	...
2269819	  752.9	  650.5	 2972.0	...
2269820	  752.5	  650.3	 2971.0	...
2269821	  752.8	  650.3	 2969.0	...
2269822	  753.3	  650.2	 2968.0	...
2269823	  753.8	  650.4	 2969.0	...
2269824	  753.7	  650.7	 2970.0	...
2269825	  753.6	  650.9	 2972.0	...
2269826	  753.7	  650.8	 2971.0	...
2269827	  754.0	  650.8	 2971.0	...
2269828	  754.3	  650.6	 2969.0	...
2269829	  754.5	  650.4	 2968.0	...
2269830	  754.5	  650.4	 2967.0	...
2269831	  754.4	  650.5	 2967.0	...
2269832	  754.1	  650.1	 2968.0	...
2269833	  753.9	  649.6	 2969.0	...
2269834	  753.9	  648.9	 2969.0	...
2269835	  753.8	  648.7	 2967.0	...
2269836	  753.8	  649.1	 2966.0	...
2269837	  753.7	  649.7	 2967.0	...
2269838	  753.6	  650.6	 2968.0	...
2269839	  753.4	  650.9	 2969.0	...
2269840	  753.2	  650.4	 2968.0	...
2269841	  753.0	  649.6	 2968.0	...
2269842	  753.5	  648.3	 2967.0	...
2269843	  754.2	  647.7	 2967.0	...
2269844	  755.0	  647.2	 2967.0	...
2269845	  755.0	  647.9	 2967.0	...
2269846	  754.9	  648.6	 2965.0	...
2269847	  754.8	  649.0	 2963.0	...
2269848	  754.8	  648.6	 2961.0	...
2269849	  754.8	  648.3	 2960.0	...
2269850	  754.8	  648.6	 2961.0	...
2269851	  754.8	  648.8	 2964.0	...
2269852	  754.8	  649.3	 2966.0	...
2269853	  754.9	  649.4	 2966.0	...
2269854	  755.1	  649.6	 2966.0	...
2269855	  754.7	  649.7	 2965.0	...
2269856	  754.2	  650.0	 2964.0	...
2269857	  753.7	  650.2	 2964.0	...
2269858	  753.8	  650.3	 2965.0	...
2269859	  753.8	  650.4	 2967.0	...
2269860	  753.8	  650.0	 2968.0	...
2269861	  753.9	  649.6	 2966.0	...
2269862	  754.4	  649.2	 2963.0	...
2269863	  755.0	  649.1	 2959.0	...
2269864	  755.5	  648.8	 2958.0	...
2269865	  755.3	  648.5	 2957.0	...
2269866	  755.3	  648.2	 2958.0	...
2269867	  755.2	  648.1	 2960.0	...
2269868	  755.3	  647.8	 2962.0	...
2269869	  755.2	  647.6	 2962.0	...
2269870	  755.2	  647.3	 2961.0	...
2269871	  755.3	  647.2	 2959.0	...
2269872	  755.4	  647.3	 2957.0	...
2269873	  755.5	  647.5	 2956.0	...
2269874	  755.1	  647.9	 2956.0	...
2269875	  754.7	  648.5	 2956.0	...
2269876	  754.4	  649.1	 2957.0	...
2269877	  754.6	  649.6	 2957.0	...
2269878	  754.8	  649.6	 2957.0	...
2269879	  755.0	  649.3	 2957.0	...
2269880	  755.2	  649.1	 2954.0	...
2269881	  755.0	  649.2	 2952.0	...
2269882	  754.6	  649.5	 2949.0	...
2269883	  754.6	  649.4	 2949.0	...
2269884	  755.1	  649.0	 2950.0	...
2269885	  755.5	  648.5	 2952.0	...
2269886	  755.3	  648.3	 2954.0	...
2269887	  755.1	  647.8	 2954.0	...
2269888	  754.9	  647.5	 2956.0	...
2269889	  755.0	  647.1	 2958.0	...
2269890	  755.3	  647.0	 2959.0	...
2269891	  755.6	  646.9	 2958.0	...
2269892	  755.5	  647.6	 2957.0	...
2269893	  755.2	  648.3	 2956.0	...
2269894	  754.7	  649.0	 2956.0	...
2269895	  754.6	  649.0	 2955.0	...
2269896	  754.6	  648.7	 2954.0	...
2269897	  754.6	  648.0	 2954.0	...
2269898	  754.6	  647.3	 2955.0	...
2269899	  754.7	  647.0	 2953.0	...
2269900	  754.8	  647.1	 2951.0	...
2269901	  755.0	  647.2	 2952.0	...
2269902	  755.0	  647.2	 2955.0	...
2269903	  755.0	  647.1	 2957.0	...
2269904	  755.3	  647.0	 2955.0	...
2269905	  755.6	  646.8	 2955.0	...
2269906	  755.9	  646.9	 2955.0	...
2269907	  755.9	  647.0	 2955.0	...
2269908	  755.9	  647.1	 2953.0	...
2269909	  755.8	  647.0	 2950.0	...
2269910	  755.9	  647.6	 2947.0	...
2269911	  756.1	  648.2	 2946.0	...
2269912	  755.9	  648.9	 2946.0	...
2269913	  755.4	  649.3	 2947.0	...
2269914	  755.0	  649.6	 2947.0	...
2269915	  755.2	  649.6	 2947.0	...
2269916	  755.1	  649.3	 2946.0	...
2269917	  755.0	  648.9	 2946.0	...
2269918	  755.2	  648.5	 2946.0	...
2269919	  755.6	  648.2	 2945.0	...
2269920	  755.9	  647.9	 2943.0	...
2269921	  756.0	  647.8	 2942.0	...
2269922	  756.1	  647.6	 2942.0	...
2269923	  756.2	  647.6	 2941.0	...
2269924	  756.1	  647.7	 2940.0	...
2269925	  756.1	  647.7	 2939.0	...
2269926	  756.2	  647.8	 2938.0	...
2269927	  756.3	  647.8	 2938.0	...
2269928	  756.4	  648.4	 2938.0	...
2269929	  756.6	  649.1	 2940.0	...
2269930	  756.7	  649.7	 2941.0	...
2269931	  756.8	  649.7	 2942.0	...
2269932	  756.6	  649.1	 2942.0	...
2269933	  756.4	  648.5	 2941.0	...
2269934	  756.2	  647.9	 2940.0	...
2269935	  756.2	  647.9	 2939.0	...
2269936	  756.2	  647.9	 2939.0	...
2269937	  756.3	  647.8	 2938.0	...
2269938	  756.2	  647.8	 2938.0	...
2269939	  756.1	  647.8	 2938.0	...
2269940	  756.0	  647.7	 2939.0	...
2269941	  756.1	  647.6	 2939.0	...
2269942	  756.2	  647.5	 2939.0	...
2269943	  756.3	  647.5	 2939.0	...
2269944	  756.5	  647.7	 2939.0	...
2269945	  756.6	  648.2	 2939.0	...
2269946	  756.7	  648.6	 2936.0	...
2269947	  757.3	  648.5	 2933.0	...
2269948	  757.8	  648.1	 2930.0	...
2269949	  758.3	  647.7	 2929.0	...
2269950	  758.2	  647.5	 2928.0	...
2269951	  758.1	  647.5	 2928.0	...
2269952	  758.2	  647.6	 2929.0	...
2269953	  758.2	  647.6	 2931.0	...
2269954	  758.0	  647.4	 2931.0	...
2269955	  758.1	  647.2	 2931.0	...
2269956	  758.1	  647.2	 2931.0	...
2269957	  758.3	  647.9	 2929.0	...
2269958	  758.1	  648.5	 2926.0	...
2269959	  757.9	  648.8	 2925.0	...
2269960	  757.4	  648.8	 2925.0	...
2269961	  757.2	  648.9	 2926.0	...
2269962	  757.1	  649.0	 2927.0	...
2269963	  757.4	  648.7	 2927.0	...
2269964	  757.7	  648.3	 2928.0	...
2269965	  757.9	  647.9	 2926.0	...
2269966	  758.2	  647.5	 2923.0	...
2269967	  758.5	  647.3	 2921.0	...
2269968	  758.9	  647.7	 2923.0	...
2269969	  759.1	  648.2	 2924.0	...
2269970	  759.2	  648.2	 2925.0	...
2269971	  759.3	  647.6	 2923.0	...
2269972	  759.1	  647.4	 2921.0	...
2269973	  759.0	  648.0	 2919.0	...
2269974	  758.5	  648.5	 2919.0	...
2269975	  758.0	  648.6	 2920.0	...
2269976	  757.6	  648.5	 2920.0	...
2269977	  757.5	  648.5	 2919.0	...
2269978	  757.3	  648.4	 2919.0	...
2269979	  757.7	  648.1	 2917.0	...
2269980	  758.2	  647.4	 2915.0	...
2269981	  758.7	  646.8	 2910.0	...
2269982	  758.6	  646.5	 2905.0	...
2269983	  758.7	  646.4	 2901.0	...
2269984	  759.0	  646.8	 2900.0	...
2269985	  759.3	  647.6	 2898.0	...
2269986	  759.3	  648.5	 2898.0	...
2269987	  759.3	  648.9	 2899.0	...
2269988	  759.3	  648.9	 2900.0	...
2269989	  759.4	  649.2	 2900.0	...
2269990	  759.3	  649.5	 2900.0	...
2269991	  759.0	  649.3	 2898.0	...
2269992	  758.6	  648.8	 2897.0	...
2269993	  758.7	  648.2	 2895.0	...
2269994	  759.1	  648.2	 2894.0	...
2269995	  759.6	  648.2	 2892.0	...
2269996	  759.7	  647.9	 2892.0	...
2269997	  759.6	  647.6	 2891.0	...
2269998	  759.6	  647.5	 2891.0	...
2269999	  759.6	  647.6	 2889.0	...
2270000	  759.8	  647.8	 2888.0	...
2270001	  759.9	  647.8	 2886.0	...
2270002	  760.0	  647.8	 2886.0	...
2270003	  760.1	  647.8	 2887.0	...
2270004	  760.1	  647.8	 2888.0	...
2270005	  760.2	  647.8	 2886.0	...
2270006	  760.2	  647.8	 2885.0	...
2270007	  760.4	  647.7	 2883.0	...
2270008	  760.6	  647.5	 2881.0	...
2270009	  760.7	  647.3	 2880.0	...
2270010	  760.8	  647.1	 2879.0	...
2270011	  761.0	  646.9	 2878.0	...
2270012	  761.3	  646.5	 2878.0	...
2270013	  761.5	  646.1	 2876.0	...
2270014	  761.8	  645.7	 2874.0	...
2270015	  762.1	  645.7	 2870.0	...
2270016	  762.5	  645.9	 2867.0	...
2270017	  762.6	  646.3	 2865.0	...
2270018	  762.5	  646.8	 2865.0	...
MSG	2270019 0000 _ Number On
2270019	  762.1	  647.6	 2865.0	...
2270020	  761.7	  648.2	 2866.0	...
2270021	  761.3	  648.2	 2867.0	...
2270022	  761.3	  647.7	 2868.0	...
2270023	  761.3	  647.2	 2869.0	...
2270024	  761.3	  647.1	 2869.0	...
2270025	  761.3	  646.8	 2867.0	...
2270026	  761.2	  646.7	 2866.0	...
2270027	  761.2	  646.5	 2864.0	...
2270028	  761.6	  646.4	 2861.0	...
2270029	  762.0	  646.2	 2857.0	...
2270030	  762.4	  646.0	 2854.0	...
2270031	  762.2	  646.3	 2852.0	...
2270032	  762.0	  646.5	 2852.0	...
2270033	  761.8	  646.8	 2850.0	...
2270034	  761.7	  647.0	 2848.0	...
2270035	  761.7	  647.2	 2847.0	...
2270036	  761.7	  647.4	 2846.0	...
2270037	  761.8	  647.5	 2846.0	...
2270038	  761.8	  647.7	 2845.0	...
2270039	  761.7	  647.9	 2845.0	...
2270040	  761.6	  648.3	 2844.0	...
2270041	  761.6	  648.5	 2842.0	...
2270042	  761.6	  648.7	 2841.0	...
2270043	  761.7	  648.7	 2840.0	...
2270044	  761.9	  648.7	 2840.0	...
2270045	  762.1	  648.6	 2840.0	...
2270046	  762.2	  648.6	 2838.0	...
2270047	  762.2	  648.6	 2834.0	...
2270048	  762.3	  648.7	 2832.0	...
2270049	  762.1	  648.6	 2830.0	...
2270050	  761.9	  648.2	 2830.0	...
2270051	  761.6	  647.8	 2830.0	...
2270052	  761.6	  647.0	 2830.0	...
2270053	  761.9	  646.3	 2829.0	...
2270054	  762.2	  645.7	 2829.0	...
2270055	  762.5	  645.8	 2828.0	...
2270056	  762.4	  645.9	 2828.0	...
2270057	  762.4	  646.0	 2828.0	...
2270058	  762.7	  645.9	 2829.0	...
2270059	  763.0	  645.6	 2829.0	...
2270060	  763.3	  645.4	 2828.0	...
2270061	  763.2	  645.3	 2827.0	...
2270062	  763.1	  644.6	 2823.0	...
2270063	  763.5	  644.1	 2820.0	...
2270064	  763.9	  643.7	 2818.0	...
2270065	  764.3	  644.0	 2816.0	...
2270066	  764.3	  644.0	 2815.0	...
2270067	  764.0	  644.0	 2813.0	...
2270068	  763.6	  643.9	 2813.0	...
2270069	  763.3	  643.8	 2813.0	...
2270070	  763.5	  644.4	 2812.0	...
2270071	  763.7	  645.0	 2811.0	...
2270072	  763.7	  645.0	 2809.0	...
2270073	  763.7	  644.2	 2808.0	...
2270074	  763.8	  643.6	 2809.0	...
2270075	  764.2	  643.9	 2809.0	...
2270076	  764.2	  644.2	 2809.0	...
2270077	  763.9	  644.3	 2810.0	...
2270078	  763.6	  644.3	 2809.0	...
2270079	  763.6	  644.3	 2807.0	...
2270080	  763.5	  644.2	 2805.0	...
2270081	  763.5	  644.0	 2803.0	...
2270082	  763.7	  644.4	 2801.0	...
2270083	  763.9	  644.9	 2798.0	...
2270084	  764.1	  645.3	 2797.0	...
2270085	  764.0	  644.9	 2796.0	...
2270086	  764.0	  644.5	 2795.0	...
2270087	  764.2	  644.2	 2791.0	...
2270088	  764.3	  644.5	 2787.0	...
2270089	  764.5	  644.8	 2785.0	...
2270090	  764.4	  644.6	 2787.0	...
2270091	  764.3	  644.3	 2788.0	...
2270092	  764.3	  644.7	 2788.0	...
2270093	  764.0	  645.5	 2787.0	...
2270094	  763.8	  646.6	 2787.0	...
2270095	  763.3	  646.9	 2786.0	...
2270096	  763.1	  647.0	 2786.0	...
2270097	  763.0	  646.8	 2784.0	...
2270098	  763.1	  646.5	 2782.0	...
2270099	  763.3	  646.5	 2780.0	...
2270100	  763.6	  646.6	 2778.0	...
2270101	  763.9	  646.7	 2777.0	...
2270102	  764.2	  646.4	 2775.0	...
2270103	  764.2	  646.3	 2775.0	...
2270104	  764.2	  646.2	 2776.0	...
2270105	  764.1	  645.4	 2775.0	...
2270106	  764.1	  644.3	 2774.0	...
2270107	  764.1	  643.7	 2773.0	...
2270108	  764.0	  644.2	 2770.0	...
2270109	  764.0	  644.6	 2768.0	...
2270110	  763.8	  644.7	 2767.0	...
2270111	  763.8	  644.5	 2768.0	...
2270112	  764.3	  644.3	 2768.0	...
2270113	  764.8	  644.2	 2766.0	...
2270114	  765.2	  644.2	 2764.0	...
2270115	  765.3	  643.7	 2765.0	...
2270116	  765.5	  643.1	 2765.0	...
2270117	  765.3	  642.6	 2765.0	...
2270118	  765.1	  642.8	 2765.0	...
2270119	  764.9	  643.6	 2762.0	...
2270120	  764.9	  644.2	 2759.0	...
2270121	  765.0	  644.8	 2754.0	...
2270122	  765.1	  644.9	 2752.0	...
2270123	  765.1	  644.4	 2752.0	...
2270124	  765.1	  643.9	 2753.0	...
2270125	  765.6	  643.7	 2753.0	...
2270126	  766.1	  644.0	 2754.0	...
2270127	  766.3	  644.4	 2754.0	...
2270128	  766.0	  644.6	 2755.0	...
2270129	  765.9	  644.7	 2754.0	...
2270130	  766.0	  644.5	 2752.0	...
2270131	  766.1	  644.1	 2749.0	...
2270132	  765.9	  643.9	 2748.0	...
2270133	  765.7	  644.2	 2746.0	...
2270134	  765.5	  644.4	 2745.0	...
2270135	  765.3	  644.3	 2743.0	...
2270136	  765.5	  644.1	 2744.0	...
2270137	  765.8	  644.0	 2743.0	...
2270138	  766.0	  643.9	 2742.0	...
2270139	  765.8	  643.9	 2741.0	...
2270140	  765.7	  643.9	 2742.0	...
2270141	  765.7	  643.8	 2740.0	...
2270142	  765.8	  643.9	 2737.0	...
2270143	  765.8	  643.9	 2733.0	...
2270144	  766.1	  643.8	 2731.0	...
2270145	  766.3	  643.7	 2731.0	...
2270146	  766.5	  643.6	 2733.0	...
2270147	  766.3	  643.6	 2733.0	...
2270148	  766.3	  643.7	 2731.0	...
2270149	  766.4	  643.7	 2730.0	...
2270150	  766.6	  643.7	 2729.0	...
2270151	  766.7	  644.2	 2729.0	...
2270152	  766.4	  644.7	 2728.0	...
2270153	  766.0	  644.8	 2728.0	...
2270154	  765.6	  644.5	 2730.0	...
2270155	  765.6	  644.2	 2732.0	...
2270156	  765.6	  644.3	 2733.0	...
2270157	  765.6	  644.4	 2729.0	...
2270158	  765.8	  645.2	 2725.0	...
2270159	  766.0	  645.9	 2722.0	...
2270160	  766.3	  646.9	 2722.0	...
2270161	  766.5	  647.0	 2721.0	...
2270162	  766.5	  647.1	 2720.0	...
2270163	  766.5	  647.0	 2718.0	...
2270164	  766.7	  646.7	 2717.0	...
2270165	  766.5	  646.0	 2716.0	...
2270166	  766.4	  645.3	 2716.0	...
2270167	  766.7	  644.7	 2716.0	...
2270168	  767.3	  644.6	 2717.0	...
2270169	  768.0	  644.7	 2718.0	...
2270170	  768.0	  645.1	 2719.0	...
2270171	  767.4	  645.8	 2719.0	...
2270172	  766.7	  646.2	 2715.0	...
2270173	  766.4	  646.0	 2711.0	...
2270174	  766.8	  645.7	 2707.0	...
2270175	  767.2	  645.4	 2708.0	...
2270176	  767.1	  645.1	 2709.0	...
2270177	  767.1	  644.9	 2710.0	...
2270178	  767.3	  644.8	 2711.0	...
2270179	  767.5	  644.9	 2711.0	...
2270180	  767.7	  645.0	 2711.0	...
2270181	  767.7	  645.1	 2709.0	...
2270182	  767.8	  645.7	 2706.0	...
2270183	  768.1	  646.3	 2703.0	...
2270184	  768.2	  646.9	 2702.0	...
2270185	  768.3	  646.9	 2701.0	...
2270186	  768.2	  646.9	 2700.0	...
2270187	  768.0	  646.3	 2698.0	...
2270188	  767.8	  645.8	 2697.0	...
2270189	  767.5	  645.8	 2696.0	...
2270190	  767.6	  646.0	 2697.0	...
2270191	  768.0	  646.1	 2698.0	...
2270192	  768.3	  645.8	 2698.0	...
2270193	  768.6	  645.8	 2698.0	...
2270194	  768.6	  645.8	 2697.0	...
2270195	  768.4	  646.2	 2696.0	...
2270196	  768.2	  646.5	 2695.0	...
2270197	  767.8	  646.9	 2694.0	...
2270198	  767.7	  646.6	 2693.0	...
2270199	  767.7	  646.2	 2692.0	...
2270200	  767.7	  645.8	 2689.0	...
2270201	  767.6	  645.4	 2688.0	...
2270202	  767.6	  645.1	 2686.0	...
2270203	  767.7	  644.8	 2684.0	...
2270204	  767.8	  644.8	 2684.0	...
2270205	  768.0	  644.8	 2685.0	...
2270206	  767.9	  645.0	 2686.0	...
2270207	  767.8	  645.1	 2686.0	...
2270208	  767.8	  645.2	 2684.0	...
2270209	  767.8	  645.3	 2683.0	...
2270210	  767.6	  645.5	 2682.0	...
2270211	  767.4	  645.7	 2682.0	...
2270212	  767.8	  646.1	 2682.0	...
2270213	  768.4	  646.7	 2681.0	...
2270214	  768.5	  647.3	 2678.0	...
2270215	  768.0	  647.1	 2677.0	...
2270216	  767.6	  645.9	 2676.0	...
2270217	  767.9	  644.6	 2676.0	...
2270218	  768.3	  644.4	 2676.0	...
2270219	  768.4	  644.9	 2676.0	...
2270220	  768.3	  645.5	 2673.0	...
2270221	  768.1	  645.6	 2670.0	...
2270222	  768.0	  645.7	 2670.0	...
2270223	  767.8	  645.8	 2672.0	...
2270224	  767.7	  645.9	 2674.0	...
2270225	  767.8	  645.9	 2673.0	...
2270226	  768.1	  645.4	 2671.0	...
2270227	  768.3	  645.0	 2670.0	...
2270228	  768.3	  644.8	 2669.0	...
2270229	  768.2	  645.1	 2669.0	...
2270230	  768.0	  645.5	 2668.0	...
2270231	  767.7	  645.2	 2667.0	...
2270232	  767.9	  645.1	 2666.0	...
2270233	  768.2	  645.0	 2665.0	...
2270234	  768.5	  645.3	 2664.0	...
2270235	  768.6	  645.2	 2665.0	...
2270236	  768.9	  645.2	 2665.0	...
2270237	  769.0	  645.4	 2666.0	...
2270238	  769.1	  645.5	 2665.0	...
2270239	  768.9	  645.3	 2665.0	...
2270240	  768.5	  644.8	 2665.0	...
2270241	  768.2	  644.2	 2664.0	...
2270242	  767.8	  644.1	 2664.0	...
2270243	  767.6	  644.1	 2664.0	...
2270244	  767.6	  644.1	 2664.0	...
2270245	  767.7	  644.1	 2663.0	...
2270246	  767.6	  644.2	 2661.0	...
2270247	  767.3	  643.9	 2660.0	...
2270248	  767.8	  643.6	 2659.0	...
2270249	  768.6	  643.6	 2658.0	...
EFIX R   2269552	2270249	698	  757.1	  650.3	   2910
SSACC R  2270250
2270250	  769.5	  644.0	 2657.0	...
2270251	  770.0	  645.6	 2658.0	...
2270252	  771.9	  646.7	 2660.0	...
2270253	  774.1	  647.5	 2661.0	...
2270254	  777.2	  648.4	 2661.0	...
2270255	  781.0	  649.1	 2658.0	...
2270256	  784.4	  650.5	 2656.0	...
2270257	  787.9	  650.7	 2654.0	...
2270258	  790.1	  651.6	 2654.0	...
2270259	  792.3	  651.7	 2654.0	...
2270260	  793.4	  651.9	 2654.0	...
ESACC R  2270250	2270260	11	  769.5	  644.0	  793.4	  651.9	   0.54	     59
SFIX R   2270261
2270261	  793.6	  651.7	 2654.0	...
2270262	  793.3	  651.8	 2653.0	...
2270263	  792.4	  652.1	 2651.0	...
2270264	  790.8	  652.6	 2648.0	...
2270265	  788.8	  652.8	 2649.0	...
2270266	  787.1	  652.9	 2651.0	...
2270267	  785.6	  652.7	 2652.0	...
2270268	  784.1	  652.7	 2650.0	...
2270269	  782.8	  652.8	 2648.0	...
2270270	  782.3	  652.4	 2648.0	...
2270271	  782.6	  651.9	 2648.0	...
2270272	  782.9	  651.4	 2649.0	...
2270273	  783.0	  651.3	 2649.0	...
2270274	  783.2	  651.0	 2649.0	...
2270275	  783.4	  650.9	 2647.0	...
2270276	  783.3	  650.8	 2643.0	...
2270277	  782.9	  651.2	 2639.0	...
2270278	  782.7	  651.4	 2639.0	...
2270279	  782.6	  651.6	 2643.0	...
2270280	  782.6	  651.6	 2646.0	...
2270281	  782.6	  651.7	 2649.0	...
2270282	  782.4	  651.7	 2650.0	...
2270283	  782.2	  651.8	 2648.0	...
2270284	  781.9	  651.9	 2646.0	...
2270285	  781.6	  652.1	 2645.0	...
2270286	  781.5	  652.2	 2648.0	...
2270287	  781.4	  652.1	 2645.0	...
2270288	  781.4	  652.0	 2640.0	...
2270289	  781.4	  651.9	 2637.0	...
2270290	  781.5	  651.4	 2637.0	...
2270291	  781.6	  650.9	 2638.0	...
2270292	  781.8	  650.5	 2638.0	...
2270293	  781.9	  650.5	 2638.0	...
2270294	  781.8	  650.3	 2638.0	...
2270295	  781.7	  650.2	 2638.0	...
2270296	  781.5	  650.0	 2635.0	...
2270297	  781.5	  650.0	 2632.0	...
2270298	  781.5	  649.9	 2630.0	...
2270299	  781.3	  650.5	 2632.0	...
2270300	  781.2	  651.1	 2634.0	...
2270301	  780.9	  651.7	 2635.0	...
2270302	  780.9	  651.6	 2635.0	...
2270303	  780.9	  651.4	 2635.0	...
2270304	  781.1	  651.1	 2635.0	...
2270305	  781.3	  651.0	 2635.0	...
2270306	  781.4	  650.9	 2635.0	...
2270307	  781.4	  650.6	 2632.0	...
2270308	  781.4	  650.3	 2630.0	...
2270309	  781.2	  650.2	 2629.0	...
2270310	  781.2	  650.5	 2630.0	...
2270311	  781.4	  650.7	 2632.0	...
2270312	  781.7	  650.8	 2631.0	...
2270313	  781.8	  650.8	 2631.0	...
2270314	  781.7	  650.9	 2631.0	...
2270315	  781.6	  650.9	 2632.0	...
2270316	  781.4	  651.0	 2631.0	...
2270317	  781.4	  651.0	 2631.0	...
2270318	  781.8	  650.7	 2631.0	...
2270319	  782.2	  650.5	 2633.0	...
2270320	  782.5	  650.5	 2635.0	...
2270321	  782.4	  650.7	 2632.0	...
2270322	  782.3	  650.9	 2627.0	...
MSG	2270323 0000 _ Number Off
2270323	  782.1	  650.6	 2622.0	...
2270324	  782.0	  650.4	 2623.0	...
2270325	  781.8	  650.2	 2624.0	...
2270326	  781.7	  650.3	 2625.0	...
2270327	  781.7	  650.4	 2625.0	...
2270328	  781.7	  650.4	 2626.0	...
2270329	  781.7	  650.3	 2626.0	...
2270330	  782.0	  650.0	 2625.0	...
2270331	  782.3	  649.7	 2625.0	...
2270332	  782.9	  649.2	 2623.0	...
2270333	  783.2	  649.0	 2620.0	...
2270334	  782.9	  649.2	 2619.0	...
2270335	  782.3	  649.8	 2623.0	...
2270336	  781.7	  650.5	 2628.0	...
2270337	  781.8	  650.7	 2628.0	...
2270338	  781.5	  650.7	 2626.0	...
2270339	  781.3	  650.7	 2625.0	...
2270340	  781.3	  650.6	 2628.0	...
2270341	  781.6	  650.3	 2625.0	...
2270342	  781.8	  650.0	 2620.0	...
2270343	  781.9	  649.8	 2619.0	...
2270344	  782.0	  649.5	 2623.0	...
2270345	  782.1	  649.4	 2627.0	...
2270346	  781.9	  649.5	 2627.0	...
2270347	  781.7	  649.4	 2627.0	...
2270348	  781.4	  649.3	 2627.0	...
2270349	  781.3	  649.2	 2627.0	...
2270350	  781.4	  649.2	 2628.0	...
2270351	  781.5	  649.3	 2628.0	...
2270352	  781.3	  649.4	 2629.0	...
2270353	  781.0	  649.5	 2629.0	...
2270354	  781.2	  649.6	 2628.0	...
2270355	  781.7	  649.6	 2628.0	...
2270356	  782.3	  649.6	 2627.0	...
2270357	  782.4	  649.8	 2627.0	...
2270358	  782.5	  649.8	 2627.0	...
2270359	  782.5	  649.8	 2627.0	...
2270360	  782.5	  649.8	 2626.0	...
2270361	  782.6	  649.7	 2626.0	...
2270362	  782.5	  649.7	 2625.0	...
2270363	  782.4	  649.6	 2624.0	...
2270364	  782.4	  649.4	 2624.0	...
2270365	  782.4	  649.4	 2625.0	...
2270366	  782.3	  649.6	 2626.0	...
2270367	  782.0	  649.2	 2628.0	...
2270368	  781.6	  648.5	 2630.0	...
2270369	  781.8	  648.4	 2632.0	...
2270370	  782.2	  649.0	 2633.0	...
2270371	  782.5	  649.6	 2633.0	...
2270372	  782.3	  649.5	 2633.0	...
2270373	  782.1	  649.1	 2632.0	...
2270374	  782.3	  648.6	 2631.0	...
2270375	  782.6	  648.1	 2629.0	...
2270376	  782.7	  648.0	 2630.0	...
2270377	  782.6	  648.0	 2631.0	...
2270378	  782.3	  648.0	 2633.0	...
2270379	  781.9	  647.7	 2635.0	...
2270380	  781.6	  647.5	 2637.0	...
2270381	  781.4	  647.3	 2639.0	...
2270382	  781.3	  647.4	 2640.0	...
2270383	  781.6	  647.4	 2641.0	...
2270384	  781.8	  647.3	 2641.0	...
2270385	  781.8	  647.3	 2642.0	...
2270386	  781.6	  647.5	 2642.0	...
2270387	  781.2	  647.9	 2642.0	...
2270388	  781.2	  648.7	 2643.0	...
2270389	  781.2	  649.4	 2642.0	...
2270390	  781.3	  649.8	 2642.0	...
2270391	  781.5	  649.2	 2641.0	...
2270392	  781.7	  648.6	 2640.0	...
2270393	  781.8	  647.9	 2641.0	...
2270394	  781.9	  647.6	 2642.0	...
2270395	  782.0	  647.4	 2643.0	...
2270396	  782.2	  647.1	 2643.0	...
2270397	  782.3	  647.1	 2644.0	...
2270398	  782.0	  647.1	 2645.0	...
2270399	  781.5	  647.2	 2646.0	...
2270400	  781.0	  647.9	 2646.0	...
2270401	  781.2	  648.5	 2647.0	...
2270402	  781.3	  649.0	 2649.0	...
2270403	  781.4	  648.7	 2651.0	...
2270404	  781.3	  648.4	 2649.0	...
2270405	  781.3	  648.1	 2646.0	...
2270406	  781.3	  648.1	 2643.0	...
2270407	  781.4	  648.5	 2644.0	...
2270408	  781.6	  648.8	 2644.0	...
2270409	  781.8	  649.2	 2644.0	...
2270410	  781.8	  649.3	 2647.0	...
2270411	  781.8	  649.3	 2649.0	...
2270412	  781.7	  649.2	 2652.0	...
2270413	  781.6	  648.9	 2652.0	...
2270414	  781.7	  648.9	 2652.0	...
2270415	  781.7	  648.9	 2653.0	...
2270416	  781.6	  649.1	 2653.0	...
2270417	  781.4	  649.5	 2653.0	...
2270418	  781.2	  649.8	 2654.0	...
2270419	  781.0	  650.1	 2655.0	...
2270420	  781.1	  650.1	 2656.0	...
2270421	  781.3	  649.9	 2657.0	...
2270422	  781.5	  649.7	 2658.0	...
2270423	  781.5	  649.6	 2661.0	...
2270424	  781.6	  649.5	 2663.0	...
2270425	  781.6	  649.3	 2665.0	...
2270426	  781.5	  648.7	 2665.0	...
2270427	  781.4	  648.2	 2665.0	...
2270428	  781.1	  647.9	 2666.0	...
2270429	  780.9	  647.8	 2666.0	...
2270430	  780.8	  647.7	 2666.0	...
2270431	  780.9	  648.5	 2666.0	...
2270432	  781.0	  649.5	 2665.0	...
2270433	  781.0	  650.5	 2665.0	...
2270434	  781.0	  650.6	 2665.0	...
2270435	  780.8	  650.8	 2667.0	...
2270436	  780.6	  651.1	 2669.0	...
2270437	  780.5	  651.1	 2671.0	...
2270438	  780.4	  650.6	 2672.0	...
2270439	  779.9	  650.3	 2672.0	...
2270440	  779.3	  650.2	 2672.0	...
2270441	  778.8	  650.0	 2674.0	...
2270442	  778.9	  649.6	 2675.0	...
2270443	  779.0	  649.2	 2677.0	...
2270444	  779.2	  649.3	 2677.0	...
2270445	  779.4	  649.4	 2678.0	...
2270446	  779.7	  649.4	 2679.0	...
2270447	  780.0	  649.3	 2680.0	...
2270448	  780.1	  649.2	 2680.0	...
2270449	  780.1	  649.1	 2680.0	...
2270450	  780.2	  648.9	 2681.0	...
2270451	  780.3	  648.8	 2683.0	...
2270452	  780.2	  648.7	 2686.0	...
2270453	  780.0	  648.8	 2689.0	...
2270454	  779.8	  648.2	 2689.0	...
2270455	  779.7	  647.5	 2689.0	...
2270456	  779.4	  647.4	 2690.0	...
2270457	  779.2	  648.0	 2690.0	...
2270458	  779.0	  648.5	 2690.0	...
2270459	  778.9	  648.4	 2689.0	...
2270460	  778.8	  648.3	 2691.0	...
2270461	  778.8	  648.4	 2692.0	...
2270462	  778.8	  648.4	 2693.0	...
2270463	  778.9	  648.6	 2693.0	...
2270464	  779.1	  649.0	 2694.0	...
2270465	  779.2	  649.3	 2695.0	...
2270466	  779.2	  649.4	 2696.0	...
2270467	  779.1	  649.4	 2696.0	...
2270468	  779.1	  649.8	 2697.0	...
2270469	  779.1	  650.1	 2698.0	...
2270470	  779.2	  650.1	 2699.0	...
2270471	  779.0	  649.8	 2701.0	...
2270472	  778.5	  648.7	 2702.0	...
2270473	  778.3	  647.9	 2704.0	...
2270474	  778.3	  647.4	 2704.0	...
2270475	  778.3	  647.8	 2705.0	...
2270476	  778.4	  648.1	 2705.0	...
2270477	  778.7	  648.1	 2706.0	...
2270478	  779.0	  648.2	 2708.0	...
2270479	  779.1	  648.4	 2711.0	...
2270480	  779.0	  648.5	 2712.0	...
2270481	  779.0	  648.5	 2712.0	...
2270482	  778.8	  648.6	 2712.0	...
2270483	  778.8	  648.5	 2712.0	...
2270484	  778.8	  648.5	 2712.0	...
2270485	  778.9	  648.5	 2712.0	...
2270486	  778.8	  648.6	 2712.0	...
2270487	  778.5	  648.5	 2712.0	...
2270488	  778.3	  648.4	 2712.0	...
2270489	  778.2	  648.1	 2711.0	...
2270490	  778.2	  648.0	 2711.0	...
2270491	  778.3	  647.9	 2711.0	...
2270492	  778.4	  647.6	 2711.0	...
2270493	  778.4	  647.2	 2711.0	...
2270494	  778.5	  647.2	 2712.0	...
2270495	  778.5	  647.7	 2714.0	...
2270496	  778.4	  648.1	 2715.0	...
2270497	  778.3	  647.9	 2714.0	...
2270498	  778.3	  647.7	 2713.0	...
2270499	  778.4	  647.5	 2715.0	...
2270500	  778.5	  647.5	 2717.0	...
2270501	  778.3	  648.2	 2720.0	...
2270502	  777.9	  648.8	 2720.0	...
2270503	  777.7	  649.4	 2721.0	...
2270504	  777.8	  649.2	 2721.0	...
2270505	  778.0	  649.4	 2722.0	...
2270506	  778.0	  649.7	 2723.0	...
2270507	  777.9	  649.8	 2724.0	...
2270508	  777.7	  649.8	 2725.0	...
2270509	  777.9	  649.6	 2726.0	...
2270510	  778.0	  649.3	 2726.0	...
2270511	  778.1	  648.8	 2726.0	...
2270512	  778.1	  648.4	 2726.0	...
2270513	  777.9	  648.3	 2725.0	...
2270514	  777.8	  648.3	 2724.0	...
2270515	  777.7	  648.4	 2725.0	...
2270516	  777.7	  648.5	 2728.0	...
2270517	  777.7	  648.5	 2731.0	...
2270518	  777.6	  648.7	 2731.0	...
2270519	  777.8	  648.8	 2731.0	...
2270520	  778.0	  648.9	 2731.0	...
2270521	  778.1	  648.8	 2732.0	...
2270522	  778.1	  648.6	 2733.0	...
2270523	  777.7	  648.3	 2734.0	...
MSG	2270524 0000 _ Number On
2270524	  777.5	  648.2	 2734.0	...
2270525	  777.3	  648.1	 2733.0	...
2270526	  777.1	  648.1	 2734.0	...
2270527	  776.5	  648.7	 2736.0	...
2270528	  776.0	  649.2	 2738.0	...
2270529	  776.1	  649.4	 2738.0	...
2270530	  776.5	  649.0	 2740.0	...
2270531	  777.0	  648.6	 2742.0	...
2270532	  777.2	  648.7	 2744.0	...
2270533	  777.3	  648.8	 2743.0	...
2270534	  777.3	  649.1	 2744.0	...
2270535	  777.2	  649.3	 2747.0	...
2270536	  777.2	  649.6	 2750.0	...
2270537	  777.0	  649.6	 2752.0	...
2270538	  777.0	  649.5	 2750.0	...
2270539	  777.0	  649.4	 2749.0	...
2270540	  777.0	  649.3	 2749.0	...
2270541	  777.1	  649.3	 2749.0	...
2270542	  777.1	  649.3	 2749.0	...
2270543	  777.1	  649.5	 2749.0	...
2270544	  777.1	  649.7	 2750.0	...
2270545	  776.8	  649.8	 2751.0	...
2270546	  776.5	  650.0	 2753.0	...
2270547	  776.3	  650.3	 2752.0	...
2270548	  776.3	  650.6	 2752.0	...
2270549	  776.2	  650.7	 2752.0	...
2270550	  775.8	  650.6	 2752.0	...
2270551	  775.5	  650.7	 2753.0	...
2270552	  775.4	  650.7	 2754.0	...
2270553	  775.3	  650.3	 2754.0	...
2270554	  775.2	  649.7	 2753.0	...
2270555	  775.2	  649.1	 2754.0	...
2270556	  775.3	  649.0	 2755.0	...
2270557	  775.5	  649.0	 2756.0	...
2270558	  775.4	  649.1	 2755.0	...
2270559	  775.3	  649.2	 2754.0	...
2270560	  775.4	  649.2	 2754.0	...
2270561	  775.7	  649.2	 2756.0	...
2270562	  776.0	  649.2	 2758.0	...
2270563	  776.0	  649.2	 2758.0	...
2270564	  775.9	  649.6	 2758.0	...
2270565	  775.9	  650.1	 2759.0	...
2270566	  775.8	  650.2	 2760.0	...
2270567	  775.5	  650.0	 2759.0	...
2270568	  775.2	  649.7	 2758.0	...
2270569	  774.8	  649.7	 2757.0	...
2270570	  774.8	  649.5	 2758.0	...
2270571	  774.6	  649.0	 2760.0	...
2270572	  774.7	  648.6	 2760.0	...
2270573	  774.9	  648.2	 2759.0	...
2270574	  775.1	  648.1	 2757.0	...
2270575	  774.7	  648.4	 2757.0	...
2270576	  774.4	  649.0	 2757.0	...
2270577	  774.0	  650.0	 2757.0	...
2270578	  774.2	  650.7	 2757.0	...
2270579	  774.5	  650.9	 2757.0	...
2270580	  774.8	  650.8	 2756.0	...
2270581	  774.9	  650.6	 2758.0	...
2270582	  775.4	  650.6	 2761.0	...
2270583	  775.9	  650.6	 2763.0	...
2270584	  775.6	  650.6	 2763.0	...
2270585	  774.8	  650.7	 2763.0	...
2270586	  773.9	  650.9	 2764.0	...
2270587	  773.8	  651.2	 2764.0	...
2270588	  773.8	  651.3	 2764.0	...
2270589	  773.9	  650.7	 2763.0	...
2270590	  773.9	  650.0	 2763.0	...
2270591	  773.9	  649.4	 2764.0	...
2270592	  774.2	  649.5	 2766.0	...
2270593	  774.4	  649.6	 2769.0	...
2270594	  774.6	  649.6	 2770.0	...
2270595	  774.6	  649.7	 2770.0	...
2270596	  774.6	  649.9	 2768.0	...
2270597	  774.3	  650.2	 2767.0	...
2270598	  774.0	  650.1	 2767.0	...
2270599	  773.8	  649.9	 2767.0	...
2270600	  773.6	  649.9	 2768.0	...
2270601	  773.4	  650.2	 2768.0	...
2270602	  773.2	  650.0	 2768.0	...
2270603	  773.2	  649.5	 2768.0	...
2270604	  773.2	  649.4	 2768.0	...
2270605	  773.3	  649.8	 2771.0	...
2270606	  773.5	  650.3	 2773.0	...
2270607	  773.6	  650.5	 2776.0	...
2270608	  773.7	  650.6	 2776.0	...
2270609	  773.7	  650.7	 2776.0	...
2270610	  773.6	  650.5	 2774.0	...
2270611	  773.3	  650.2	 2772.0	...
2270612	  773.1	  650.0	 2771.0	...
2270613	  773.3	  649.8	 2773.0	...
2270614	  773.6	  649.8	 2774.0	...
2270615	  773.8	  649.7	 2776.0	...
2270616	  773.6	  649.7	 2777.0	...
2270617	  773.2	  649.8	 2777.0	...
2270618	  773.0	  650.1	 2778.0	...
2270619	  772.9	  650.4	 2778.0	...
2270620	  772.8	  650.7	 2779.0	...
2270621	  772.4	  650.8	 2778.0	...
2270622	  772.0	  650.9	 2778.0	...
2270623	  771.9	  650.8	 2778.0	...
2270624	  772.3	  650.5	 2777.0	...
2270625	  772.8	  650.4	 2776.0	...
2270626	  772.9	  650.3	 2775.0	...
2270627	  772.9	  650.4	 2774.0	...
2270628	  772.8	  650.4	 2774.0	...
2270629	  772.6	  650.5	 2775.0	...
2270630	  772.5	  650.6	 2776.0	...
2270631	  772.4	  650.3	 2778.0	...
2270632	  772.3	  650.0	 2780.0	...
2270633	  772.3	  649.8	 2782.0	...
2270634	  772.3	  650.2	 2783.0	...
2270635	  772.4	  650.6	 2784.0	...
2270636	  772.4	  651.1	 2785.0	...
2270637	  772.3	  651.3	 2785.0	...
2270638	  772.4	  651.1	 2785.0	...
2270639	  772.4	  650.8	 2785.0	...
2270640	  772.2	  650.5	 2785.0	...
2270641	  772.1	  650.5	 2785.0	...
2270642	  772.0	  650.7	 2786.0	...
2270643	  772.0	  651.0	 2786.0	...
2270644	  772.0	  651.2	 2786.0	...
2270645	  772.0	  651.2	 2785.0	...
2270646	  772.0	  651.2	 2785.0	...
2270647	  772.1	  651.3	 2785.0	...
2270648	  772.1	  651.2	 2785.0	...
2270649	  772.0	  651.1	 2785.0	...
2270650	  771.9	  651.1	 2787.0	...
2270651	  771.7	  651.4	 2788.0	...
2270652	  771.7	  651.7	 2789.0	...
2270653	  771.8	  651.9	 2789.0	...
2270654	  771.8	  651.8	 2789.0	...
2270655	  771.9	  651.6	 2790.0	...
2270656	  772.0	  651.6	 2791.0	...
2270657	  772.1	  651.7	 2791.0	...
2270658	  771.4	  651.9	 2791.0	...
2270659	  770.8	  651.9	 2792.0	...
2270660	  770.1	  651.9	 2793.0	...
2270661	  770.1	  651.4	 2795.0	...
2270662	  770.4	  650.9	 2797.0	...
2270663	  770.6	  650.5	 2798.0	...
2270664	  770.9	  650.4	 2799.0	...
2270665	  770.5	  650.4	 2800.0	...
2270666	  770.0	  650.4	 2798.0	...
2270667	  769.7	  651.2	 2796.0	...
2270668	  770.0	  651.9	 2797.0	...
2270669	  770.4	  652.1	 2799.0	...
2270670	  770.6	  651.5	 2802.0	...
2270671	  770.5	  651.0	 2802.0	...
2270672	  770.4	  651.0	 2802.0	...
2270673	  770.4	  651.2	 2802.0	...
2270674	  770.2	  651.7	 2801.0	...
2270675	  770.0	  652.1	 2801.0	...
2270676	  769.7	  652.5	 2801.0	...
2270677	  770.0	  652.5	 2802.0	...
2270678	  770.3	  652.3	 2802.0	...
2270679	  770.9	  652.0	 2802.0	...
2270680	  771.2	  651.7	 2804.0	...
2270681	  771.6	  651.5	 2807.0	...
2270682	  771.7	  651.4	 2809.0	...
2270683	  771.6	  651.7	 2811.0	...
2270684	  771.2	  652.1	 2811.0	...
2270685	  770.8	  652.3	 2811.0	...
2270686	  770.6	  652.2	 2811.0	...
2270687	  770.6	  652.3	 2811.0	...
2270688	  770.7	  652.6	 2810.0	...
2270689	  770.8	  653.0	 2810.0	...
2270690	  770.8	  653.1	 2811.0	...
2270691	  770.6	  652.9	 2813.0	...
2270692	  770.4	  652.5	 2815.0	...
2270693	  770.2	  652.2	 2817.0	...
2270694	  770.3	  652.1	 2819.0	...
2270695	  770.1	  652.1	 2819.0	...
2270696	  769.9	  652.1	 2820.0	...
2270697	  769.7	  652.2	 2821.0	...
2270698	  769.7	  652.7	 2821.0	...
2270699	  769.6	  653.2	 2819.0	...
2270700	  769.6	  653.3	 2818.0	...
2270701	  769.5	  653.2	 2819.0	...
2270702	  769.4	  653.1	 2820.0	...
2270703	  769.3	  653.2	 2820.0	...
2270704	  769.3	  653.2	 2820.0	...
2270705	  769.3	  653.2	 2820.0	...
2270706	  769.3	  653.1	 2820.0	...
2270707	  769.2	  652.8	 2822.0	...
2270708	  769.1	  652.5	 2823.0	...
2270709	  768.9	  652.4	 2825.0	...
2270710	  768.8	  653.2	 2824.0	...
2270711	  768.8	  653.9	 2823.0	...
2270712	  768.9	  654.4	 2823.0	...
2270713	  769.0	  654.0	 2824.0	...
2270714	  769.2	  653.5	 2827.0	...
2270715	  769.5	  653.2	 2830.0	...
2270716	  769.7	  653.1	 2832.0	...
2270717	  769.9	  653.0	 2830.0	...
2270718	  769.9	  652.7	 2829.0	...
2270719	  769.2	  652.7	 2828.0	...
2270720	  768.6	  653.6	 2830.0	...
2270721	  768.0	  654.7	 2832.0	...
2270722	  768.1	  655.6	 2834.0	...
2270723	  768.0	  655.6	 2836.0	...
2270724	  767.8	  655.6	 2837.0	...
2270725	  767.6	  655.7	 2838.0	...
2270726	  768.2	  655.6	 2838.0	...
2270727	  768.9	  655.3	 2837.0	...
2270728	  769.2	  655.1	 2836.0	...
2270729	  768.9	  655.0	 2835.0	...
2270730	  768.6	  655.1	 2835.0	...
2270731	  768.7	  655.2	 2834.0	...
2270732	  768.2	  655.3	 2834.0	...
2270733	  767.6	  655.5	 2833.0	...
2270734	  767.0	  655.6	 2833.0	...
2270735	  767.4	  655.5	 2833.0	...
2270736	  767.9	  655.5	 2834.0	...
2270737	  768.3	  655.6	 2836.0	...
2270738	  768.3	  655.8	 2837.0	...
2270739	  768.3	  655.9	 2837.0	...
2270740	  768.3	  655.7	 2837.0	...
2270741	  768.2	  655.5	 2836.0	...
2270742	  767.8	  655.5	 2838.0	...
2270743	  767.2	  655.7	 2841.0	...
2270744	  766.7	  656.1	 2843.0	...
2270745	  767.0	  656.3	 2843.0	...
2270746	  767.6	  656.2	 2843.0	...
2270747	  768.0	  656.2	 2843.0	...
2270748	  767.7	  655.8	 2843.0	...
2270749	  767.4	  655.3	 2843.0	...
2270750	  767.4	  655.0	 2842.0	...
2270751	  767.6	  655.1	 2842.0	...
2270752	  767.8	  655.3	 2842.0	...
2270753	  768.0	  655.5	 2843.0	...
2270754	  768.0	  655.6	 2844.0	...
2270755	  767.8	  655.7	 2845.0	...
2270756	  767.8	  655.9	 2846.0	...
2270757	  767.8	  656.1	 2848.0	...
2270758	  768.0	  656.2	 2851.0	...
2270759	  768.1	  656.6	 2852.0	...
2270760	  768.0	  657.1	 2852.0	...
2270761	  767.7	  657.6	 2850.0	...
2270762	  767.3	  657.7	 2849.0	...
2270763	  767.0	  657.8	 2851.0	...
2270764	  767.4	  657.8	 2853.0	...
2270765	  767.9	  657.8	 2854.0	...
2270766	  768.4	  657.3	 2855.0	...
2270767	  768.4	  656.9	 2857.0	...
2270768	  767.9	  656.2	 2859.0	...
2270769	  767.5	  655.8	 2861.0	...
2270770	  767.2	  656.3	 2861.0	...
2270771	  767.2	  657.1	 2860.0	...
2270772	  767.2	  657.7	 2859.0	...
2270773	  767.3	  657.6	 2859.0	...
2270774	  767.4	  658.0	 2859.0	...
2270775	  767.6	  658.4	 2859.0	...
2270776	  767.5	  658.7	 2860.0	...
2270777	  767.4	  658.4	 2861.0	...
2270778	  767.4	  657.9	 2862.0	...
2270779	  767.5	  657.5	 2863.0	...
2270780	  767.5	  657.3	 2863.0	...
2270781	  767.5	  657.5	 2865.0	...
2270782	  767.2	  657.7	 2867.0	...
2270783	  767.0	  658.1	 2869.0	...
2270784	  766.9	  658.6	 2870.0	...
2270785	  766.8	  659.1	 2870.0	...
2270786	  766.6	  659.5	 2869.0	...
2270787	  766.6	  659.7	 2869.0	...
2270788	  766.7	  659.7	 2869.0	...
2270789	  766.8	  659.4	 2869.0	...
2270790	  766.7	  659.1	 2870.0	...
2270791	  766.6	  659.1	 2870.0	...
2270792	  766.4	  659.2	 2870.0	...
2270793	  766.5	  659.1	 2870.0	...
2270794	  766.6	  658.9	 2870.0	...
2270795	  766.7	  658.6	 2869.0	...
2270796	  767.0	  658.6	 2870.0	...
2270797	  767.3	  658.5	 2871.0	...
2270798	  767.5	  658.5	 2872.0	...
2270799	  767.3	  658.4	 2873.0	...
2270800	  767.1	  658.3	 2874.0	...
2270801	  767.0	  658.2	 2875.0	...
2270802	  767.1	  658.2	 2878.0	...
2270803	  767.2	  658.7	 2881.0	...
2270804	  767.2	  659.3	 2884.0	...
2270805	  767.0	  660.4	 2883.0	...
2270806	  766.9	  661.1	 2882.0	...
2270807	  766.8	  661.6	 2883.0	...
2270808	  766.4	  661.6	 2889.0	...
2270809	  765.9	  661.4	 2896.0	...
2270810	  765.5	  661.3	 2899.0	...
2270811	  765.6	  661.3	 2897.0	...
2270812	  766.5	  661.1	 2894.0	...
2270813	  767.4	  660.9	 2893.0	...
2270814	  768.3	  660.6	 2891.0	...
2270815	  768.3	  660.4	 2891.0	...
2270816	  768.0	  659.9	 2891.0	...
2270817	  767.8	  659.7	 2891.0	...
2270818	  767.5	  659.5	 2891.0	...
2270819	  767.5	  659.7	 2891.0	...
2270820	  767.5	  659.9	 2890.0	...
2270821	  767.5	  660.2	 2893.0	...
2270822	  767.6	  660.6	 2898.0	...
2270823	  767.3	  661.4	 2902.0	...
2270824	  767.1	  662.1	 2904.0	...
2270825	  766.9	  662.5	 2905.0	...
2270826	  766.9	  662.5	 2906.0	...
2270827	  766.9	  662.4	 2908.0	...
2270828	  766.5	  662.4	 2909.0	...
2270829	  766.2	  662.4	 2909.0	...
2270830	  765.8	  662.3	 2910.0	...
2270831	  765.8	  662.4	 2912.0	...
2270832	  766.0	  662.5	 2914.0	...
2270833	  766.1	  662.7	 2915.0	...
2270834	  766.4	  662.6	 2916.0	...
2270835	  766.5	  662.6	 2916.0	...
MSG	2270836 0000 _ Number Off
2270836	  766.5	  662.6	 2916.0	...
2270837	  766.5	  662.6	 2916.0	...
2270838	  766.3	  662.5	 2916.0	...
2270839	  766.2	  662.2	 2917.0	...
2270840	  766.2	  662.0	 2918.0	...
2270841	  766.1	  661.9	 2919.0	...
2270842	  765.8	  662.0	 2919.0	...
2270843	  765.4	  662.1	 2920.0	...
2270844	  765.0	  662.0	 2922.0	...
2270845	  764.8	  661.9	 2925.0	...
2270846	  764.8	  662.1	 2927.0	...
2270847	  764.7	  662.6	 2927.0	...
2270848	  764.6	  663.1	 2928.0	...
2270849	  764.5	  663.3	 2929.0	...
2270850	  764.6	  663.4	 2930.0	...
2270851	  764.7	  663.6	 2930.0	...
2270852	  764.8	  663.8	 2932.0	...
2270853	  764.7	  663.7	 2934.0	...
2270854	  764.5	  663.6	 2936.0	...
2270855	  764.3	  663.4	 2936.0	...
2270856	  764.2	  663.1	 2936.0	...
2270857	  764.3	  662.7	 2936.0	...
2270858	  764.3	  662.5	 2938.0	...
2270859	  764.1	  662.3	 2941.0	...
2270860	  764.0	  662.2	 2944.0	...
2270861	  763.9	  662.0	 2944.0	...
2270862	  764.1	  661.9	 2945.0	...
2270863	  764.3	  661.8	 2948.0	...
2270864	  763.9	  662.3	 2949.0	...
2270865	  763.2	  663.1	 2949.0	...
2270866	  762.9	  663.6	 2948.0	...
2270867	  763.1	  663.4	 2948.0	...
2270868	  763.4	  663.2	 2949.0	...
2270869	  763.4	  663.4	 2953.0	...
2270870	  763.3	  664.0	 2957.0	...
2270871	  763.2	  664.6	 2961.0	...
2270872	  763.0	  665.4	 2963.0	...
2270873	  763.0	  665.9	 2963.0	...
2270874	  762.9	  666.5	 2965.0	...
2270875	  762.5	  666.7	 2967.0	...
2270876	  762.0	  666.9	 2968.0	...
2270877	  761.7	  667.1	 2967.0	...
2270878	  761.7	  667.2	 2966.0	...
2270879	  761.7	  667.3	 2966.0	...
2270880	  761.7	  667.3	 2967.0	...
2270881	  762.2	  666.9	 2966.0	...
2270882	  762.7	  666.6	 2964.0	...
2270883	  763.2	  666.3	 2966.0	...
2270884	  763.2	  666.2	 2969.0	...
2270885	  762.9	  666.1	 2974.0	...
2270886	  762.5	  666.1	 2975.0	...
2270887	  762.4	  666.0	 2976.0	...
2270888	  762.5	  665.9	 2976.0	...
2270889	  762.7	  665.8	 2976.0	...
2270890	  762.8	  665.8	 2978.0	...
2270891	  762.9	  666.0	 2980.0	...
2270892	  763.1	  666.2	 2981.0	...
2270893	  763.3	  666.4	 2981.0	...
2270894	  763.3	  666.4	 2982.0	...
2270895	  763.2	  666.5	 2984.0	...
2270896	  763.0	  666.4	 2987.0	...
2270897	  762.6	  666.1	 2990.0	...
2270898	  762.2	  665.8	 2990.0	...
2270899	  761.9	  665.9	 2990.0	...
2270900	  762.0	  666.1	 2991.0	...
2270901	  762.1	  666.4	 2993.0	...
2270902	  762.0	  666.6	 2995.0	...
2270903	  761.7	  666.8	 2996.0	...
2270904	  761.1	  667.0	 2998.0	...
2270905	  760.8	  667.3	 2999.0	...
2270906	  760.4	  667.7	 2999.0	...
2270907	  760.2	  667.9	 3001.0	...
2270908	  760.6	  667.9	 3004.0	...
2270909	  761.1	  667.9	 3005.0	...
2270910	  761.5	  667.2	 3004.0	...
2270911	  761.5	  666.5	 3002.0	...
2270912	  761.5	  666.0	 3002.0	...
2270913	  761.7	  666.3	 3003.0	...
2270914	  761.9	  666.7	 3006.0	...
2270915	  762.0	  666.9	 3011.0	...
2270916	  762.1	  666.9	 3015.0	...
2270917	  761.4	  667.7	 3017.0	...
2270918	  760.7	  668.4	 3017.0	...
2270919	  759.9	  669.2	 3019.0	...
2270920	  759.7	  669.2	 3021.0	...
2270921	  759.6	  669.4	 3023.0	...
2270922	  759.6	  669.5	 3023.0	...
2270923	  759.6	  669.5	 3022.0	...
2270924	  759.6	  669.8	 3020.0	...
2270925	  759.5	  670.1	 3021.0	...
2270926	  759.5	  669.5	 3021.0	...
2270927	  759.6	  668.8	 3026.0	...
2270928	  759.6	  668.1	 3029.0	...
2270929	  759.6	  667.8	 3032.0	...
2270930	  759.6	  667.4	 3031.0	...
2270931	  759.7	  667.0	 3030.0	...
2270932	  759.9	  667.7	 3030.0	...
2270933	  760.1	  668.5	 3032.0	...
2270934	  759.7	  669.3	 3033.0	...
2270935	  759.3	  669.4	 3035.0	...
2270936	  758.7	  669.5	 3035.0	...
2270937	  758.6	  670.0	 3036.0	...
2270938	  758.7	  670.6	 3036.0	...
2270939	  758.8	  671.2	 3037.0	...
2270940	  758.8	  671.4	 3037.0	...
2270941	  758.8	  671.5	 3038.0	...
2270942	  758.8	  671.4	 3041.0	...
2270943	  758.9	  671.2	 3045.0	...
2270944	  758.9	  671.1	 3050.0	...
2270945	  758.8	  670.8	 3053.0	...
2270946	  758.2	  670.5	 3053.0	...
2270947	  757.6	  670.2	 3054.0	...
2270948	  757.3	  670.2	 3053.0	...
2270949	  757.5	  670.3	 3052.0	...
2270950	  757.6	  670.6	 3052.0	...
2270951	  757.4	  670.8	 3054.0	...
2270952	  757.0	  670.9	 3057.0	...
2270953	  756.7	  671.1	 3061.0	...
2270954	  756.6	  671.3	 3062.0	...
2270955	  757.1	  671.4	 3064.0	...
2270956	  757.5	  672.1	 3064.0	...
2270957	  757.8	  672.8	 3065.0	...
2270958	  757.9	  673.6	 3066.0	...
2270959	  757.9	  673.5	 3071.0	...
2270960	  757.8	  673.2	 3075.0	...
2270961	  757.7	  673.0	 3079.0	...
2270962	  757.0	  673.0	 3078.0	...
2270963	  756.4	  672.9	 3077.0	...
2270964	  755.7	  672.8	 3077.0	...
2270965	  755.8	  672.6	 3078.0	...
2270966	  755.7	  672.7	 3080.0	...
2270967	  755.5	  672.5	 3080.0	...
2270968	  755.4	  672.3	 3081.0	...
2270969	  755.4	  672.7	 3082.0	...
2270970	  755.3	  673.4	 3085.0	...
2270971	  755.4	  674.0	 3089.0	...
2270972	  755.5	  673.6	 3094.0	...
2270973	  755.7	  673.2	 3096.0	...
2270974	  755.9	  672.8	 3096.0	...
2270975	  756.0	  672.7	 3095.0	...
2270976	  756.0	  672.7	 3094.0	...
2270977	  756.0	  672.7	 3093.0	...
2270978	  756.0	  673.0	 3095.0	...
2270979	  755.8	  673.5	 3098.0	...
2270980	  755.5	  674.0	 3100.0	...
2270981	  755.3	  674.8	 3100.0	...
2270982	  755.1	  675.4	 3101.0	...
2270983	  754.9	  676.0	 3104.0	...
2270984	  754.5	  675.6	 3108.0	...
2270985	  754.4	  675.1	 3110.0	...
2270986	  754.6	  674.7	 3111.0	...
2270987	  754.9	  674.6	 3110.0	...
2270988	  755.1	  674.6	 3110.0	...
2270989	  755.0	  673.6	 3112.0	...
2270990	  755.0	  672.7	 3114.0	...
2270991	  755.2	  672.5	 3116.0	...
2270992	  754.9	  673.7	 3114.0	...
2270993	  754.7	  674.8	 3113.0	...
2270994	  754.4	  674.8	 3114.0	...
2270995	  754.3	  674.5	 3120.0	...
2270996	  753.8	  674.3	 3126.0	...
2270997	  753.4	  674.6	 3130.0	...
2270998	  753.4	  675.0	 3129.0	...
2270999	  753.4	  675.4	 3129.0	...
2271000	  753.5	  675.3	 3130.0	...
2271001	  753.6	  675.2	 3131.0	...
2271002	  754.0	  675.1	 3132.0	...
2271003	  754.3	  674.9	 3132.0	...
2271004	  754.7	  674.6	 3136.0	...
2271005	  754.7	  674.5	 3140.0	...
2271006	  754.2	  674.1	 3145.0	...
2271007	  753.6	  673.9	 3146.0	...
2271008	  753.0	  673.7	 3148.0	...
2271009	  752.9	  673.7	 3149.0	...
2271010	  752.9	  673.8	 3149.0	...
2271011	  752.7	  674.1	 3149.0	...
2271012	  752.6	  674.5	 3148.0	...
2271013	  752.5	  674.7	 3151.0	...
2271014	  752.4	  674.5	 3153.0	...
2271015	  752.3	  674.2	 3156.0	...
2271016	  752.3	  674.0	 3156.0	...
2271017	  752.8	  673.9	 3157.0	...
2271018	  753.2	  673.9	 3158.0	...
2271019	  753.6	  673.8	 3158.0	...
2271020	  753.4	  673.6	 3158.0	...
2271021	  753.2	  673.1	 3158.0	...
2271022	  753.4	  672.8	 3158.0	...
2271023	  753.7	  672.5	 3159.0	...
2271024	  753.9	  672.5	 3159.0	...
2271025	  753.8	  672.7	 3160.0	...
2271026	  753.7	  673.0	 3160.0	...
2271027	  754.0	  673.1	 3161.0	...
2271028	  754.3	  672.9	 3163.0	...
2271029	  754.5	  672.3	 3167.0	...
2271030	  754.6	  671.8	 3172.0	...
2271031	  754.6	  671.4	 3176.0	...
2271032	  754.5	  671.4	 3177.0	...
2271033	  754.5	  671.4	 3178.0	...
2271034	  754.5	  671.3	 3179.0	...
2271035	  754.7	  671.3	 3180.0	...
2271036	  754.8	  671.2	 3181.0	...
2271037	  754.7	  671.1	 3181.0	...
2271038	  754.6	  671.2	 3181.0	...
2271039	  754.5	  671.4	 3181.0	...
2271040	  754.6	  671.5	 3181.0	...
2271041	  754.6	  671.5	 3182.0	...
2271042	  754.6	  671.5	 3183.0	...
2271043	  754.6	  671.6	 3184.0	...
2271044	  754.8	  671.6	 3184.0	...
2271045	  754.9	  671.7	 3186.0	...
2271046	  754.9	  671.6	 3189.0	...
2271047	  754.8	  671.5	 3192.0	...
2271048	  754.6	  671.4	 3193.0	...
2271049	  754.5	  671.0	 3193.0	...
MSG	2271050 0000 _ Number On
2271050	  754.4	  670.6	 3193.0	...
2271051	  754.5	  670.2	 3193.0	...
2271052	  754.6	  669.7	 3196.0	...
2271053	  754.7	  669.4	 3199.0	...
2271054	  754.8	  669.2	 3202.0	...
2271055	  754.8	  669.3	 3202.0	...
2271056	  754.5	  669.5	 3201.0	...
2271057	  754.1	  669.5	 3202.0	...
2271058	  754.1	  669.6	 3204.0	...
2271059	  754.6	  669.8	 3207.0	...
2271060	  755.4	  670.8	 3209.0	...
2271061	  755.6	  671.9	 3211.0	...
2271062	  755.5	  671.9	 3212.0	...
2271063	  755.0	  671.1	 3214.0	...
2271064	  754.5	  670.4	 3214.0	...
2271065	  754.1	  670.8	 3214.0	...
2271066	  753.9	  671.2	 3214.0	...
2271067	  753.8	  671.6	 3214.0	...
2271068	  753.8	  671.8	 3214.0	...
2271069	  753.7	  671.7	 3215.0	...
2271070	  753.5	  671.3	 3216.0	...
2271071	  753.2	  670.9	 3219.0	...
2271072	  753.1	  670.8	 3223.0	...
2271073	  753.1	  670.6	 3227.0	...
2271074	  753.1	  671.1	 3227.0	...
2271075	  753.4	  672.0	 3227.0	...
2271076	  753.6	  672.8	 3227.0	...
2271077	  753.7	  672.5	 3227.0	...
2271078	  753.6	  671.8	 3228.0	...
2271079	  753.6	  671.6	 3228.0	...
2271080	  753.5	  671.9	 3229.0	...
2271081	  753.2	  672.5	 3232.0	...
2271082	  752.9	  672.8	 3235.0	...
2271083	  752.6	  673.1	 3238.0	...
2271084	  752.6	  673.7	 3239.0	...
2271085	  752.7	  674.3	 3241.0	...
2271086	  752.8	  674.3	 3241.0	...
2271087	  753.2	  673.9	 3242.0	...
2271088	  753.5	  673.6	 3244.0	...
2271089	  753.7	  673.7	 3246.0	...
2271090	  753.6	  673.3	 3248.0	...
2271091	  753.5	  672.8	 3250.0	...
2271092	  753.3	  672.5	 3250.0	...
2271093	  753.3	  672.5	 3251.0	...
2271094	  753.3	  672.5	 3251.0	...
2271095	  753.0	  672.9	 3250.0	...
2271096	  752.6	  673.3	 3251.0	...
2271097	  752.1	  673.8	 3252.0	...
2271098	  752.1	  674.1	 3253.0	...
2271099	  752.1	  674.5	 3253.0	...
2271100	  752.2	  674.8	 3256.0	...
2271101	  752.2	  674.7	 3258.0	...
2271102	  752.3	  674.8	 3261.0	...
2271103	  752.4	  674.9	 3260.0	...
2271104	  752.3	  675.0	 3262.0	...
2271105	  751.3	  675.2	 3265.0	...
2271106	  750.4	  675.2	 3269.0	...
2271107	  749.8	  675.1	 3272.0	...
2271108	  750.0	  675.0	 3273.0	...
2271109	  750.2	  674.6	 3275.0	...
2271110	  750.3	  674.1	 3275.0	...
2271111	  750.3	  673.7	 3275.0	...
2271112	  750.2	  674.2	 3276.0	...
2271113	  750.2	  674.9	 3276.0	...
2271114	  750.2	  675.6	 3277.0	...
2271115	  749.9	  675.8	 3277.0	...
2271116	  749.5	  675.5	 3278.0	...
2271117	  749.2	  675.2	 3282.0	...
2271118	  749.1	  675.0	 3287.0	...
2271119	  749.1	  675.1	 3290.0	...
2271120	  749.1	  675.1	 3290.0	...
2271121	  749.1	  675.1	 3289.0	...
2271122	  748.9	  675.2	 3289.0	...
2271123	  748.7	  675.2	 3289.0	...
2271124	  748.4	  675.2	 3288.0	...
2271125	  748.3	  675.3	 3289.0	...
2271126	  748.3	  675.4	 3291.0	...
2271127	  748.6	  675.4	 3294.0	...
2271128	  748.9	  675.4	 3295.0	...
2271129	  749.1	  675.2	 3296.0	...
2271130	  749.0	  674.5	 3296.0	...
2271131	  749.0	  673.8	 3296.0	...
2271132	  748.9	  673.4	 3296.0	...
2271133	  748.9	  673.6	 3299.0	...
2271134	  748.9	  673.8	 3303.0	...
2271135	  748.9	  674.2	 3308.0	...
2271136	  748.8	  674.7	 3310.0	...
2271137	  748.6	  675.2	 3310.0	...
2271138	  748.3	  675.4	 3310.0	...
2271139	  748.3	  675.5	 3313.0	...
2271140	  748.2	  675.3	 3317.0	...
2271141	  748.2	  674.6	 3318.0	...
2271142	  748.2	  673.6	 3316.0	...
2271143	  747.8	  673.0	 3314.0	...
2271144	  747.4	  672.5	 3315.0	...
2271145	  747.4	  672.2	 3317.0	...
2271146	  747.8	  672.0	 3319.0	...
2271147	  748.2	  672.2	 3320.0	...
2271148	  748.3	  672.7	 3320.0	...
2271149	  748.3	  673.1	 3321.0	...
2271150	  748.1	  672.9	 3325.0	...
2271151	  748.3	  672.3	 3329.0	...
2271152	  748.5	  671.7	 3331.0	...
2271153	  748.5	  671.7	 3331.0	...
2271154	  748.2	  671.8	 3331.0	...
2271155	  747.9	  671.7	 3332.0	...
2271156	  747.9	  671.7	 3333.0	...
2271157	  748.0	  671.5	 3332.0	...
2271158	  748.2	  671.3	 3331.0	...
2271159	  748.4	  671.1	 3333.0	...
2271160	  748.2	  671.3	 3337.0	...
2271161	  747.9	  671.5	 3340.0	...
2271162	  747.9	  671.8	 3340.0	...
2271163	  748.3	  671.8	 3339.0	...
2271164	  748.5	  671.8	 3339.0	...
2271165	  748.4	  671.6	 3340.0	...
2271166	  748.3	  671.4	 3342.0	...
2271167	  748.3	  671.3	 3341.0	...
2271168	  748.3	  670.6	 3339.0	...
2271169	  748.2	  670.0	 3337.0	...
2271170	  748.3	  669.7	 3337.0	...
2271171	  748.6	  669.9	 3337.0	...
2271172	  748.8	  670.2	 3338.0	...
2271173	  748.8	  670.3	 3339.0	...
2271174	  748.7	  670.6	 3339.0	...
2271175	  748.2	  671.0	 3340.0	...
2271176	  747.9	  671.5	 3339.0	...
2271177	  747.9	  671.5	 3339.0	...
2271178	  748.1	  671.5	 3342.0	...
2271179	  748.1	  671.2	 3345.0	...
2271180	  748.1	  671.0	 3348.0	...
2271181	  748.4	  671.8	 3348.0	...
2271182	  748.3	  672.8	 3349.0	...
2271183	  748.2	  673.9	 3350.0	...
2271184	  747.8	  674.1	 3352.0	...
2271185	  747.7	  674.2	 3353.0	...
2271186	  747.6	  674.0	 3354.0	...
2271187	  747.7	  673.8	 3355.0	...
2271188	  748.0	  673.9	 3356.0	...
2271189	  748.3	  674.1	 3358.0	...
2271190	  748.6	  674.3	 3359.0	...
2271191	  748.7	  673.9	 3359.0	...
2271192	  748.7	  673.6	 3358.0	...
2271193	  748.9	  673.3	 3359.0	...
2271194	  749.1	  673.3	 3360.0	...
2271195	  749.5	  673.2	 3362.0	...
2271196	  749.5	  673.2	 3363.0	...
2271197	  749.6	  673.4	 3364.0	...
2271198	  749.5	  673.8	 3365.0	...
2271199	  749.5	  674.1	 3367.0	...
2271200	  749.6	  674.1	 3368.0	...
2271201	  749.6	  674.3	 3369.0	...
2271202	  749.6	  674.6	 3370.0	...
2271203	  749.4	  674.9	 3371.0	...
2271204	  749.2	  674.6	 3373.0	...
2271205	  748.6	  674.4	 3374.0	...
2271206	  748.3	  674.2	 3374.0	...
2271207	  747.9	  674.4	 3373.0	...
2271208	  747.9	  674.5	 3372.0	...
2271209	  747.9	  674.6	 3373.0	...
2271210	  748.0	  674.7	 3375.0	...
2271211	  748.1	  674.9	 3376.0	...
2271212	  748.1	  675.1	 3375.0	...
2271213	  748.3	  675.0	 3376.0	...
2271214	  748.5	  674.8	 3377.0	...
2271215	  748.8	  674.5	 3379.0	...
2271216	  748.9	  674.6	 3379.0	...
2271217	  749.0	  674.6	 3381.0	...
2271218	  749.1	  674.6	 3384.0	...
2271219	  749.1	  674.3	 3387.0	...
2271220	  749.1	  674.0	 3387.0	...
2271221	  748.9	  673.7	 3387.0	...
2271222	  748.7	  673.7	 3386.0	...
2271223	  748.4	  673.4	 3385.0	...
2271224	  748.1	  673.2	 3384.0	...
2271225	  747.8	  673.0	 3384.0	...
2271226	  747.6	  673.0	 3384.0	...
2271227	  747.7	  673.1	 3385.0	...
2271228	  747.8	  673.0	 3385.0	...
2271229	  747.7	  673.0	 3387.0	...
2271230	  747.7	  673.2	 3389.0	...
2271231	  747.9	  673.2	 3391.0	...
2271232	  748.2	  673.2	 3394.0	...
2271233	  748.5	  673.0	 3397.0	...
2271234	  748.3	  672.8	 3400.0	...
2271235	  747.9	  672.8	 3397.0	...
2271236	  747.5	  673.0	 3395.0	...
2271237	  747.4	  673.1	 3395.0	...
2271238	  747.6	  673.0	 3397.0	...
2271239	  747.7	  672.9	 3399.0	...
2271240	  747.4	  672.9	 3400.0	...
2271241	  747.1	  673.1	 3400.0	...
2271242	  746.8	  673.2	 3401.0	...
2271243	  746.8	  673.3	 3403.0	...
2271244	  746.7	  673.7	 3405.0	...
2271245	  746.6	  674.1	 3406.0	...
2271246	  746.6	  674.5	 3407.0	...
2271247	  746.6	  674.5	 3407.0	...
2271248	  746.8	  674.1	 3407.0	...
2271249	  747.0	  673.6	 3408.0	...
2271250	  747.1	  673.2	 3410.0	...
2271251	  747.0	  673.3	 3412.0	...
2271252	  747.0	  673.4	 3414.0	...
2271253	  747.1	  673.8	 3415.0	...
2271254	  747.4	  674.1	 3416.0	...
2271255	  747.4	  674.1	 3416.0	...
2271256	  747.4	  673.7	 3416.0	...
2271257	  747.2	  673.4	 3417.0	...
2271258	  747.2	  673.4	 3418.0	...
2271259	  747.2	  673.4	 3420.0	...
2271260	  747.1	  673.2	 3419.0	...
2271261	  746.9	  673.0	 3419.0	...
2271262	  747.0	  672.7	 3418.0	...
2271263	  747.2	  672.4	 3419.0	...
2271264	  747.4	  672.3	 3419.0	...
2271265	  747.5	  672.3	 3420.0	...
2271266	  747.6	  672.4	 3421.0	...
2271267	  747.8	  672.5	 3423.0	...
2271268	  747.9	  672.6	 3424.0	...
2271269	  747.7	  672.7	 3424.0	...
2271270	  747.5	  672.7	 3425.0	...
2271271	  747.4	  672.7	 3426.0	...
2271272	  747.3	  672.6	 3426.0	...
2271273	  747.3	  672.6	 3425.0	...
2271274	  747.4	  672.7	 3427.0	...
2271275	  747.5	  673.0	 3428.0	...
2271276	  747.8	  674.0	 3430.0	...
2271277	  748.2	  674.9	 3429.0	...
2271278	  748.8	  675.3	 3429.0	...
2271279	  749.1	  675.0	 3429.0	...
2271280	  749.4	  674.7	 3429.0	...
2271281	  749.3	  674.0	 3431.0	...
2271282	  749.3	  673.4	 3434.0	...
2271283	  749.2	  672.9	 3436.0	...
2271284	  749.2	  673.2	 3435.0	...
2271285	  749.3	  673.5	 3434.0	...
2271286	  749.4	  673.2	 3432.0	...
2271287	  749.6	  672.8	 3434.0	...
2271288	  749.9	  672.4	 3437.0	...
2271289	  750.0	  672.1	 3438.0	...
2271290	  750.1	  671.9	 3437.0	...
2271291	  750.1	  671.5	 3435.0	...
2271292	  750.1	  671.4	 3436.0	...
2271293	  750.0	  671.3	 3438.0	...
2271294	  749.9	  671.3	 3440.0	...
2271295	  749.8	  671.5	 3443.0	...
2271296	  750.1	  671.7	 3445.0	...
2271297	  750.4	  672.2	 3448.0	...
2271298	  750.7	  672.6	 3449.0	...
2271299	  750.6	  673.0	 3447.0	...
2271300	  750.4	  673.2	 3445.0	...
2271301	  750.2	  673.4	 3445.0	...
2271302	  750.2	  673.4	 3447.0	...
2271303	  750.4	  673.2	 3449.0	...
2271304	  750.5	  673.0	 3447.0	...
2271305	  750.4	  673.0	 3446.0	...
2271306	  750.4	  673.4	 3449.0	...
2271307	  750.2	  673.9	 3452.0	...
2271308	  749.9	  674.2	 3455.0	...
2271309	  749.4	  674.3	 3454.0	...
2271310	  749.1	  674.3	 3453.0	...
2271311	  749.2	  674.9	 3451.0	...
2271312	  749.4	  675.6	 3449.0	...
2271313	  749.5	  676.2	 3449.0	...
2271314	  749.5	  676.2	 3451.0	...
2271315	  749.2	  675.7	 3451.0	...
2271316	  748.9	  675.0	 3451.0	...
2271317	  749.0	  674.2	 3451.0	...
2271318	  749.3	  673.9	 3451.0	...
2271319	  749.1	  674.1	 3450.0	...
2271320	  748.7	  674.3	 3449.0	...
2271321	  748.4	  674.5	 3453.0	...
2271322	  748.4	  674.5	 3459.0	...
2271323	  748.3	  674.6	 3464.0	...
2271324	  748.5	  674.6	 3464.0	...
2271325	  749.0	  674.6	 3462.0	...
2271326	  749.5	  674.5	 3459.0	...
2271327	  749.6	  674.6	 3456.0	...
2271328	  749.5	  674.6	 3457.0	...
2271329	  749.4	  674.7	 3460.0	...
2271330	  749.4	  674.7	 3463.0	...
2271331	  749.3	  674.7	 3463.0	...
2271332	  749.2	  674.7	 3463.0	...
2271333	  748.9	  674.8	 3462.0	...
2271334	  748.7	  674.9	 3462.0	...
2271335	  748.7	  675.1	 3462.0	...
2271336	  748.8	  675.4	 3462.0	...
2271337	  748.9	  675.6	 3464.0	...
2271338	  748.7	  675.4	 3465.0	...
2271339	  748.4	  674.9	 3467.0	...
2271340	  748.2	  674.4	 3464.0	...
2271341	  748.3	  674.5	 3461.0	...
2271342	  748.6	  674.6	 3459.0	...
2271343	  748.9	  674.6	 3460.0	...
2271344	  748.8	  674.5	 3461.0	...
2271345	  748.8	  674.5	 3463.0	...
2271346	  749.5	  674.7	 3465.0	...
2271347	  750.1	  674.9	 3466.0	...
2271348	  750.2	  675.3	 3465.0	...
2271349	  749.7	  675.5	 3465.0	...
2271350	  749.1	  675.5	 3465.0	...
MSG	2271351 0000 _ Number Off
2271351	  749.1	  675.4	 3466.0	...
2271352	  749.1	  675.2	 3466.0	...
2271353	  749.0	  674.5	 3466.0	...
2271354	  749.1	  673.8	 3466.0	...
2271355	  749.3	  673.2	 3467.0	...
2271356	  749.5	  673.2	 3468.0	...
2271357	  749.6	  673.2	 3470.0	...
2271358	  749.7	  673.0	 3470.0	...
2271359	  749.8	  672.9	 3470.0	...
2271360	  749.7	  673.1	 3472.0	...
2271361	  749.5	  673.3	 3473.0	...
2271362	  749.7	  673.4	 3472.0	...
2271363	  750.0	  673.3	 3470.0	...
2271364	  750.3	  673.3	 3468.0	...
2271365	  750.2	  673.5	 3467.0	...
2271366	  750.1	  673.8	 3467.0	...
2271367	  749.8	  674.2	 3466.0	...
2271368	  749.5	  674.4	 3465.0	...
2271369	  749.5	  674.6	 3466.0	...
2271370	  749.7	  674.7	 3467.0	...
2271371	  750.0	  674.4	 3469.0	...
2271372	  750.1	  673.9	 3468.0	...
2271373	  750.0	  673.5	 3468.0	...
2271374	  749.8	  673.3	 3466.0	...
2271375	  749.7	  673.1	 3468.0	...
2271376	  749.8	  672.7	 3469.0	...
2271377	  749.8	  672.5	 3471.0	...
2271378	  749.7	  673.0	 3471.0	...
2271379	  750.1	  673.6	 3470.0	...
2271380	  750.6	  674.1	 3470.0	...
2271381	  750.8	  674.0	 3470.0	...
2271382	  750.5	  674.0	 3470.0	...
2271383	  750.3	  674.1	 3470.0	...
2271384	  750.0	  674.3	 3473.0	...
2271385	  749.8	  674.4	 3475.0	...
2271386	  749.7	  673.9	 3476.0	...
2271387	  749.9	  673.2	 3476.0	...
2271388	  750.1	  672.5	 3476.0	...
2271389	  750.1	  672.5	 3476.0	...
2271390	  750.0	  672.5	 3476.0	...
2271391	  749.8	  672.6	 3476.0	...
2271392	  749.8	  672.7	 3475.0	...
2271393	  750.0	  672.7	 3476.0	...
2271394	  750.2	  672.7	 3478.0	...
2271395	  750.4	  672.6	 3479.0	...
2271396	  750.3	  672.7	 3479.0	...
2271397	  750.1	  672.7	 3480.0	...
2271398	  749.7	  672.6	 3480.0	...
2271399	  749.6	  672.5	 3481.0	...
2271400	  749.6	  672.6	 3480.0	...
2271401	  750.0	  672.6	 3480.0	...
2271402	  750.4	  672.7	 3479.0	...
2271403	  750.6	  672.7	 3478.0	...
2271404	  750.7	  672.7	 3478.0	...
2271405	  750.6	  672.6	 3478.0	...
2271406	  750.4	  672.1	 3478.0	...
2271407	  750.2	  671.5	 3478.0	...
2271408	  750.3	  671.0	 3478.0	...
2271409	  750.2	  671.0	 3478.0	...
2271410	  750.2	  671.7	 3478.0	...
2271411	  750.5	  672.3	 3478.0	...
2271412	  751.0	  673.0	 3478.0	...
2271413	  751.3	  673.0	 3478.0	...
2271414	  751.2	  673.1	 3477.0	...
2271415	  750.7	  673.3	 3477.0	...
2271416	  750.3	  673.5	 3477.0	...
2271417	  750.0	  673.5	 3477.0	...
2271418	  750.1	  673.3	 3477.0	...
2271419	  750.1	  673.0	 3477.0	...
2271420	  750.0	  673.0	 3477.0	...
2271421	  750.0	  672.8	 3477.0	...
2271422	  750.1	  672.7	 3477.0	...
2271423	  750.3	  672.5	 3478.0	...
2271424	  750.5	  672.6	 3479.0	...
2271425	  750.6	  672.3	 3480.0	...
2271426	  750.6	  672.0	 3481.0	...
2271427	  750.7	  671.7	 3483.0	...
2271428	  750.9	  671.8	 3484.0	...
2271429	  751.0	  671.7	 3482.0	...
2271430	  751.0	  671.5	 3481.0	...
2271431	  751.0	  671.3	 3484.0	...
2271432	  750.9	  671.4	 3487.0	...
2271433	  751.2	  670.8	 3490.0	...
2271434	  751.5	  670.2	 3491.0	...
2271435	  751.9	  670.0	 3491.0	...
2271436	  751.9	  670.6	 3491.0	...
2271437	  751.8	  671.1	 3489.0	...
2271438	  751.8	  671.1	 3488.0	...
2271439	  751.8	  671.1	 3487.0	...
2271440	  751.7	  670.6	 3486.0	...
2271441	  751.8	  670.2	 3484.0	...
2271442	  751.8	  669.7	 3483.0	...
2271443	  751.8	  669.8	 3484.0	...
2271444	  751.9	  669.7	 3486.0	...
2271445	  752.0	  669.5	 3487.0	...
2271446	  751.5	  669.5	 3488.0	...
2271447	  750.8	  669.6	 3489.0	...
2271448	  750.1	  669.7	 3490.0	...
2271449	  750.3	  669.6	 3490.0	...
2271450	  750.7	  669.3	 3489.0	...
2271451	  751.0	  669.1	 3488.0	...
2271452	  751.0	  669.0	 3487.0	...
2271453	  751.1	  669.0	 3487.0	...
2271454	  751.3	  669.2	 3486.0	...
2271455	  751.0	  669.4	 3486.0	...
2271456	  750.7	  669.7	 3486.0	...
2271457	  750.3	  670.2	 3485.0	...
2271458	  750.3	  670.5	 3483.0	...
2271459	  750.2	  670.7	 3484.0	...
2271460	  750.0	  670.5	 3485.0	...
2271461	  749.9	  670.6	 3487.0	...
2271462	  749.8	  670.8	 3487.0	...
2271463	  749.8	  671.3	 3486.0	...
2271464	  749.8	  671.7	 3486.0	...
2271465	  749.9	  672.0	 3485.0	...
2271466	  750.0	  672.0	 3484.0	...
2271467	  749.8	  672.0	 3484.0	...
2271468	  749.4	  671.9	 3483.0	...
2271469	  749.0	  671.8	 3486.0	...
2271470	  749.0	  671.7	 3489.0	...
2271471	  748.9	  671.5	 3492.0	...
2271472	  749.0	  671.2	 3492.0	...
2271473	  749.1	  671.0	 3491.0	...
2271474	  749.3	  671.0	 3490.0	...
2271475	  749.6	  670.8	 3488.0	...
2271476	  749.8	  670.7	 3487.0	...
2271477	  749.8	  670.8	 3488.0	...
2271478	  749.9	  671.3	 3489.0	...
2271479	  750.0	  671.9	 3490.0	...
2271480	  749.8	  672.3	 3491.0	...
2271481	  749.4	  672.4	 3491.0	...
2271482	  748.8	  672.4	 3491.0	...
2271483	  748.5	  672.1	 3491.0	...
2271484	  748.2	  671.8	 3490.0	...
2271485	  748.0	  671.4	 3488.0	...
2271486	  747.9	  671.0	 3487.0	...
2271487	  747.8	  670.7	 3486.0	...
2271488	  747.7	  670.4	 3486.0	...
2271489	  747.6	  670.4	 3486.0	...
2271490	  748.2	  670.5	 3487.0	...
2271491	  748.8	  670.5	 3488.0	...
2271492	  749.4	  670.6	 3488.0	...
2271493	  749.4	  670.6	 3488.0	...
2271494	  749.3	  670.5	 3488.0	...
2271495	  749.6	  670.3	 3488.0	...
2271496	  749.9	  670.0	 3489.0	...
2271497	  750.1	  670.0	 3490.0	...
2271498	  750.1	  670.1	 3492.0	...
2271499	  750.3	  670.1	 3492.0	...
2271500	  750.4	  670.2	 3492.0	...
2271501	  750.6	  670.2	 3492.0	...
2271502	  750.6	  670.3	 3494.0	...
2271503	  750.6	  670.1	 3497.0	...
2271504	  750.6	  669.9	 3499.0	...
2271505	  750.6	  669.8	 3498.0	...
2271506	  750.6	  669.6	 3497.0	...
2271507	  750.7	  669.3	 3496.0	...
2271508	  750.4	  669.1	 3496.0	...
2271509	  750.2	  669.4	 3497.0	...
2271510	  750.1	  669.8	 3498.0	...
2271511	  750.4	  670.1	 3499.0	...
2271512	  750.7	  669.6	 3502.0	...
2271513	  751.0	  669.0	 3506.0	...
2271514	  751.1	  668.8	 3510.0	...
2271515	  751.0	  669.3	 3510.0	...
2271516	  750.8	  669.8	 3510.0	...
2271517	  750.5	  670.0	 3510.0	...
2271518	  750.8	  670.0	 3510.0	...
2271519	  751.1	  669.9	 3512.0	...
2271520	  751.4	  669.8	 3513.0	...
2271521	  751.3	  669.7	 3515.0	...
2271522	  751.1	  669.5	 3516.0	...
2271523	  751.2	  669.3	 3518.0	...
2271524	  751.4	  669.5	 3519.0	...
2271525	  751.5	  669.9	 3520.0	...
2271526	  751.6	  670.2	 3520.0	...
2271527	  751.7	  670.2	 3521.0	...
2271528	  751.9	  670.3	 3522.0	...
2271529	  752.0	  670.3	 3522.0	...
2271530	  752.2	  670.2	 3523.0	...
2271531	  752.5	  670.1	 3521.0	...
2271532	  752.6	  670.0	 3519.0	...
2271533	  752.4	  669.9	 3517.0	...
2271534	  752.2	  669.2	 3517.0	...
2271535	  752.1	  668.4	 3518.0	...
2271536	  752.1	  668.0	 3518.0	...
2271537	  752.1	  668.1	 3520.0	...
2271538	  752.2	  668.3	 3521.0	...
2271539	  752.2	  668.4	 3523.0	...
2271540	  752.2	  668.3	 3523.0	...
2271541	  752.2	  668.2	 3524.0	...
2271542	  752.2	  668.1	 3522.0	...
2271543	  752.3	  668.0	 3520.0	...
2271544	  752.3	  668.0	 3518.0	...
2271545	  752.4	  667.7	 3519.0	...
2271546	  752.3	  667.4	 3520.0	...
2271547	  751.9	  667.6	 3520.0	...
2271548	  751.7	  668.0	 3520.0	...
2271549	  751.5	  668.5	 3521.0	...
2271550	  751.6	  668.6	 3522.0	...
2271551	  751.8	  668.8	 3524.0	...
2271552	  752.0	  668.3	 3524.0	...
2271553	  751.7	  667.8	 3524.0	...
2271554	  751.3	  667.7	 3525.0	...
2271555	  751.0	  668.3	 3525.0	...
2271556	  750.9	  668.9	 3526.0	...
2271557	  750.7	  669.0	 3528.0	...
2271558	  750.3	  668.7	 3531.0	...
2271559	  750.1	  668.1	 3531.0	...
2271560	  750.0	  667.6	 3532.0	...
2271561	  749.8	  667.3	 3532.0	...
2271562	  749.6	  667.3	 3532.0	...
2271563	  749.5	  667.9	 3530.0	...
MSG	2271564 0000 _ Number On
2271564	  749.4	  668.6	 3529.0	...
2271565	  749.4	  669.4	 3530.0	...
2271566	  749.4	  669.4	 3532.0	...
2271567	  749.4	  669.6	 3534.0	...
2271568	  749.3	  669.7	 3533.0	...
2271569	  748.9	  669.6	 3532.0	...
2271570	  748.6	  669.4	 3532.0	...
2271571	  748.2	  668.9	 3533.0	...
2271572	  748.3	  668.5	 3533.0	...
2271573	  748.4	  668.3	 3534.0	...
2271574	  748.5	  668.3	 3534.0	...
2271575	  748.4	  668.3	 3535.0	...
2271576	  748.3	  667.9	 3536.0	...
2271577	  748.3	  667.5	 3537.0	...
2271578	  748.1	  667.1	 3537.0	...
2271579	  748.0	  667.1	 3536.0	...
2271580	  747.9	  667.1	 3535.0	...
2271581	  747.9	  667.0	 3537.0	...
2271582	  748.2	  666.9	 3540.0	...
2271583	  748.5	  666.9	 3544.0	...
2271584	  748.8	  667.0	 3544.0	...
2271585	  748.8	  667.1	 3544.0	...
2271586	  748.7	  667.3	 3544.0	...
2271587	  748.7	  667.4	 3545.0	...
2271588	  748.5	  667.2	 3547.0	...
2271589	  748.4	  666.9	 3550.0	...
2271590	  748.2	  666.4	 3555.0	...
2271591	  748.1	  666.1	 3558.0	...
2271592	  748.1	  665.7	 3559.0	...
2271593	  748.2	  665.6	 3557.0	...
2271594	  748.6	  665.8	 3556.0	...
2271595	  749.1	  666.8	 3557.0	...
2271596	  749.5	  667.7	 3558.0	...
2271597	  749.3	  668.3	 3559.0	...
2271598	  749.0	  668.2	 3560.0	...
2271599	  748.8	  668.0	 3561.0	...
2271600	  748.7	  667.9	 3561.0	...
2271601	  748.7	  667.9	 3560.0	...
2271602	  748.6	  667.9	 3560.0	...
2271603	  748.3	  667.9	 3562.0	...
2271604	  748.0	  667.8	 3563.0	...
2271605	  747.8	  667.9	 3563.0	...
2271606	  747.8	  667.9	 3566.0	...
2271607	  747.9	  667.9	 3569.0	...
2271608	  748.1	  667.6	 3573.0	...
2271609	  748.6	  667.2	 3571.0	...
2271610	  749.1	  666.7	 3570.0	...
2271611	  749.4	  666.6	 3570.0	...
2271612	  749.3	  666.5	 3572.0	...
2271613	  749.2	  667.3	 3573.0	...
2271614	  749.3	  668.1	 3573.0	...
2271615	  749.4	  669.1	 3571.0	...
2271616	  749.4	  669.4	 3571.0	...
2271617	  749.4	  669.2	 3572.0	...
2271618	  749.3	  668.6	 3573.0	...
2271619	  749.3	  667.9	 3575.0	...
2271620	  749.2	  667.5	 3575.0	...
2271621	  749.1	  667.5	 3574.0	...
2271622	  748.9	  667.6	 3574.0	...
2271623	  748.7	  667.8	 3572.0	...
2271624	  749.3	  667.8	 3571.0	...
2271625	  749.9	  667.5	 3572.0	...
2271626	  750.0	  667.4	 3574.0	...
2271627	  749.4	  667.5	 3575.0	...
2271628	  748.8	  667.7	 3576.0	...
2271629	  748.6	  667.6	 3576.0	...
2271630	  748.4	  667.3	 3576.0	...
2271631	  748.3	  667.7	 3577.0	...
2271632	  748.4	  668.5	 3578.0	...
2271633	  748.2	  669.0	 3577.0	...
2271634	  748.0	  668.9	 3575.0	...
2271635	  748.1	  668.7	 3576.0	...
2271636	  748.5	  668.6	 3579.0	...
2271637	  748.9	  668.6	 3581.0	...
2271638	  748.9	  668.6	 3580.0	...
2271639	  748.8	  668.3	 3580.0	...
2271640	  748.8	  668.1	 3580.0	...
2271641	  748.6	  667.6	 3581.0	...
2271642	  748.6	  667.5	 3582.0	...
2271643	  748.7	  667.5	 3581.0	...
2271644	  748.8	  667.8	 3581.0	...
2271645	  748.8	  668.0	 3581.0	...
2271646	  748.8	  668.5	 3582.0	...
2271647	  748.8	  668.6	 3583.0	...
2271648	  748.4	  668.9	 3583.0	...
2271649	  748.0	  668.9	 3583.0	...
2271650	  747.7	  668.9	 3584.0	...
2271651	  747.8	  669.3	 3586.0	...
2271652	  747.9	  669.9	 3586.0	...
2271653	  748.1	  670.4	 3584.0	...
2271654	  748.2	  670.6	 3585.0	...
2271655	  748.3	  670.7	 3588.0	...
2271656	  748.3	  670.3	 3591.0	...
2271657	  748.3	  669.9	 3590.0	...
2271658	  748.4	  669.6	 3590.0	...
2271659	  748.5	  669.8	 3591.0	...
2271660	  748.6	  669.9	 3592.0	...
2271661	  748.5	  669.9	 3594.0	...
2271662	  748.5	  669.8	 3596.0	...
2271663	  748.5	  669.8	 3596.0	...
2271664	  748.6	  669.8	 3596.0	...
2271665	  748.6	  669.7	 3595.0	...
2271666	  748.6	  669.7	 3594.0	...
2271667	  748.6	  669.8	 3596.0	...
2271668	  748.2	  669.7	 3598.0	...
2271669	  747.9	  669.7	 3600.0	...
2271670	  747.6	  669.6	 3601.0	...
2271671	  747.8	  669.4	 3602.0	...
2271672	  748.0	  669.4	 3602.0	...
2271673	  747.8	  669.4	 3602.0	...
2271674	  747.5	  669.5	 3601.0	...
2271675	  747.2	  669.5	 3601.0	...
2271676	  747.1	  669.6	 3601.0	...
2271677	  747.0	  669.7	 3602.0	...
2271678	  746.8	  669.8	 3604.0	...
2271679	  746.8	  669.7	 3608.0	...
2271680	  747.1	  669.7	 3610.0	...
2271681	  747.5	  669.8	 3610.0	...
2271682	  747.9	  670.1	 3608.0	...
2271683	  747.9	  670.2	 3606.0	...
2271684	  747.8	  670.5	 3605.0	...
2271685	  747.7	  670.7	 3606.0	...
2271686	  747.7	  670.6	 3605.0	...
2271687	  747.5	  670.3	 3605.0	...
2271688	  747.3	  670.2	 3604.0	...
2271689	  747.2	  670.3	 3605.0	...
2271690	  747.0	  670.4	 3605.0	...
2271691	  746.7	  670.6	 3606.0	...
2271692	  746.4	  670.7	 3606.0	...
2271693	  746.4	  670.8	 3605.0	...
2271694	  746.9	  670.9	 3605.0	...
2271695	  747.4	  671.0	 3606.0	...
2271696	  748.0	  671.0	 3607.0	...
2271697	  748.1	  671.0	 3608.0	...
2271698	  748.0	  670.9	 3608.0	...
2271699	  747.9	  670.8	 3608.0	...
2271700	  747.8	  670.8	 3609.0	...
2271701	  747.4	  670.8	 3609.0	...
2271702	  747.0	  671.0	 3609.0	...
2271703	  746.9	  671.1	 3609.0	...
2271704	  747.1	  670.9	 3609.0	...
2271705	  747.2	  670.5	 3610.0	...
2271706	  747.1	  670.6	 3611.0	...
2271707	  746.9	  670.9	 3612.0	...
2271708	  746.7	  671.2	 3612.0	...
2271709	  746.6	  671.9	 3612.0	...
2271710	  746.6	  672.5	 3613.0	...
2271711	  746.7	  672.6	 3616.0	...
2271712	  746.7	  671.9	 3619.0	...
2271713	  746.7	  671.2	 3619.0	...
2271714	  746.8	  671.2	 3618.0	...
2271715	  746.8	  671.3	 3617.0	...
2271716	  746.8	  671.3	 3617.0	...
2271717	  746.7	  671.3	 3617.0	...
2271718	  746.8	  671.8	 3616.0	...
2271719	  747.0	  672.4	 3616.0	...
2271720	  747.2	  673.0	 3615.0	...
2271721	  747.4	  672.8	 3615.0	...
2271722	  747.7	  672.6	 3615.0	...
2271723	  747.9	  672.5	 3615.0	...
2271724	  747.7	  672.6	 3615.0	...
2271725	  747.2	  672.8	 3615.0	...
2271726	  746.8	  672.9	 3618.0	...
2271727	  746.5	  673.0	 3621.0	...
2271728	  746.5	  673.0	 3625.0	...
2271729	  746.5	  673.0	 3624.0	...
2271730	  746.4	  673.0	 3623.0	...
2271731	  746.4	  673.2	 3622.0	...
2271732	  746.3	  673.6	 3621.0	...
2271733	  746.3	  673.9	 3621.0	...
2271734	  746.9	  673.7	 3621.0	...
2271735	  747.4	  673.2	 3621.0	...
2271736	  748.0	  672.6	 3622.0	...
2271737	  748.0	  672.9	 3623.0	...
2271738	  748.1	  673.2	 3623.0	...
2271739	  748.1	  673.3	 3622.0	...
2271740	  748.0	  673.2	 3622.0	...
2271741	  747.9	  673.0	 3622.0	...
2271742	  747.9	  673.0	 3622.0	...
2271743	  748.0	  673.1	 3622.0	...
2271744	  748.2	  673.1	 3622.0	...
2271745	  748.3	  673.3	 3623.0	...
2271746	  748.6	  673.3	 3623.0	...
2271747	  748.8	  673.4	 3622.0	...
2271748	  749.1	  673.4	 3623.0	...
2271749	  749.3	  673.2	 3624.0	...
2271750	  749.4	  673.0	 3626.0	...
2271751	  749.3	  672.9	 3626.0	...
2271752	  749.3	  673.0	 3623.0	...
2271753	  749.4	  673.1	 3621.0	...
2271754	  749.1	  673.3	 3619.0	...
2271755	  748.8	  673.7	 3620.0	...
2271756	  748.5	  674.1	 3621.0	...
2271757	  748.4	  674.4	 3623.0	...
2271758	  748.4	  674.4	 3623.0	...
2271759	  748.5	  674.3	 3624.0	...
2271760	  748.6	  674.2	 3624.0	...
2271761	  748.8	  674.1	 3624.0	...
2271762	  748.8	  673.9	 3625.0	...
2271763	  749.0	  673.7	 3626.0	...
2271764	  749.3	  673.6	 3629.0	...
2271765	  749.3	  674.0	 3630.0	...
2271766	  749.1	  674.6	 3627.0	...
2271767	  748.7	  675.1	 3623.0	...
2271768	  748.7	  675.4	 3621.0	...
2271769	  748.7	  675.4	 3623.0	...
2271770	  749.1	  675.3	 3624.0	...
2271771	  749.5	  675.1	 3624.0	...
2271772	  749.8	  675.0	 3623.0	...
2271773	  749.8	  674.9	 3622.0	...
2271774	  749.8	  674.8	 3623.0	...
2271775	  749.8	  674.7	 3625.0	...
2271776	  749.6	  674.7	 3626.0	...
2271777	  749.4	  674.8	 3626.0	...
2271778	  749.2	  674.9	 3626.0	...
2271779	  749.0	  675.1	 3625.0	...
2271780	  748.8	  675.2	 3624.0	...
2271781	  748.6	  675.3	 3623.0	...
2271782	  748.7	  675.5	 3622.0	...
2271783	  748.9	  675.8	 3622.0	...
2271784	  749.0	  676.0	 3622.0	...
2271785	  749.0	  675.8	 3623.0	...
2271786	  749.2	  675.5	 3621.0	...
2271787	  749.3	  675.5	 3620.0	...
2271788	  749.5	  675.4	 3618.0	...
2271789	  749.3	  675.4	 3619.0	...
2271790	  749.2	  675.4	 3619.0	...
2271791	  749.1	  675.5	 3620.0	...
2271792	  749.0	  675.5	 3619.0	...
2271793	  749.0	  675.9	 3617.0	...
2271794	  749.0	  676.3	 3616.0	...
2271795	  749.5	  676.6	 3616.0	...
2271796	  749.9	  676.6	 3616.0	...
2271797	  750.4	  676.8	 3617.0	...
2271798	  750.4	  677.0	 3617.0	...
2271799	  750.4	  677.3	 3617.0	...
2271800	  750.0	  677.5	 3619.0	...
2271801	  749.8	  677.5	 3621.0	...
2271802	  749.6	  677.3	 3619.0	...
2271803	  749.5	  677.2	 3616.0	...
2271804	  749.1	  677.2	 3612.0	...
2271805	  748.5	  677.3	 3612.0	...
2271806	  748.4	  677.3	 3612.0	...
2271807	  748.3	  677.2	 3612.0	...
2271808	  748.5	  677.2	 3613.0	...
2271809	  748.3	  677.3	 3612.0	...
2271810	  748.3	  677.3	 3613.0	...
2271811	  748.2	  677.7	 3613.0	...
2271812	  748.3	  678.0	 3614.0	...
2271813	  748.3	  677.9	 3615.0	...
2271814	  748.2	  677.5	 3615.0	...
2271815	  748.7	  677.4	 3615.0	...
2271816	  749.2	  677.7	 3614.0	...
2271817	  749.5	  678.1	 3613.0	...
2271818	  749.3	  678.0	 3611.0	...
2271819	  749.1	  678.0	 3611.0	...
2271820	  749.1	  678.2	 3613.0	...
2271821	  749.1	  678.4	 3614.0	...
2271822	  749.2	  678.6	 3613.0	...
2271823	  749.0	  678.8	 3613.0	...
2271824	  748.7	  678.9	 3612.0	...
2271825	  748.4	  678.9	 3612.0	...
2271826	  748.5	  678.8	 3613.0	...
2271827	  748.6	  678.8	 3613.0	...
2271828	  748.7	  678.4	 3614.0	...
2271829	  748.9	  678.0	 3614.0	...
2271830	  749.3	  677.6	 3615.0	...
2271831	  749.6	  677.5	 3615.0	...
2271832	  749.7	  677.5	 3613.0	...
2271833	  749.8	  677.5	 3608.0	...
2271834	  749.5	  678.2	 3603.0	...
2271835	  749.2	  679.0	 3600.0	...
2271836	  748.9	  680.1	 3600.0	...
2271837	  748.9	  680.4	 3599.0	...
2271838	  748.9	  680.1	 3599.0	...
2271839	  748.9	  679.5	 3601.0	...
2271840	  749.0	  678.8	 3603.0	...
2271841	  749.2	  678.7	 3604.0	...
2271842	  749.5	  678.6	 3604.0	...
2271843	  749.5	  678.6	 3603.0	...
2271844	  749.6	  678.4	 3602.0	...
2271845	  749.6	  678.2	 3602.0	...
2271846	  749.5	  678.0	 3602.0	...
2271847	  749.3	  678.1	 3601.0	...
2271848	  749.2	  678.2	 3600.0	...
2271849	  749.3	  678.3	 3600.0	...
2271850	  749.3	  678.5	 3600.0	...
2271851	  749.7	  678.9	 3600.0	...
2271852	  750.0	  679.1	 3601.0	...
2271853	  750.1	  679.2	 3601.0	...
2271854	  749.9	  679.1	 3601.0	...
2271855	  749.6	  679.2	 3600.0	...
2271856	  749.4	  679.3	 3599.0	...
2271857	  749.3	  679.4	 3600.0	...
2271858	  749.3	  679.2	 3601.0	...
2271859	  749.3	  679.0	 3602.0	...
2271860	  749.4	  678.9	 3603.0	...
2271861	  749.5	  679.1	 3603.0	...
2271862	  749.6	  679.3	 3600.0	...
2271863	  749.7	  679.6	 3598.0	...
2271864	  749.9	  679.8	 3597.0	...
2271865	  750.0	  680.1	 3597.0	...
MSG	2271866 0000 _ Number Off
2271866	  750.0	  680.2	 3598.0	...
2271867	  749.9	  680.2	 3598.0	...
2271868	  749.8	  680.2	 3596.0	...
2271869	  749.7	  679.9	 3594.0	...
2271870	  749.9	  679.6	 3592.0	...
2271871	  750.3	  679.0	 3591.0	...
2271872	  750.6	  678.8	 3590.0	...
2271873	  750.6	  678.6	 3592.0	...
2271874	  750.8	  678.8	 3594.0	...
2271875	  750.9	  678.9	 3596.0	...
2271876	  750.9	  679.1	 3594.0	...
2271877	  751.1	  679.3	 3591.0	...
2271878	  751.3	  679.4	 3590.0	...
2271879	  751.6	  679.6	 3591.0	...
2271880	  751.6	  679.7	 3592.0	...
2271881	  751.5	  679.4	 3592.0	...
2271882	  751.7	  678.6	 3592.0	...
2271883	  751.9	  677.8	 3591.0	...
2271884	  752.1	  677.4	 3589.0	...
2271885	  752.0	  677.3	 3587.0	...
2271886	  752.0	  677.5	 3587.0	...
2271887	  752.3	  677.8	 3589.0	...
2271888	  752.6	  677.9	 3591.0	...
2271889	  753.0	  677.8	 3591.0	...
2271890	  752.9	  677.7	 3592.0	...
2271891	  752.5	  677.7	 3593.0	...
2271892	  752.3	  677.7	 3592.0	...
2271893	  752.0	  677.8	 3590.0	...
2271894	  752.2	  677.9	 3589.0	...
2271895	  752.2	  677.9	 3589.0	...
2271896	  752.4	  677.9	 3590.0	...
2271897	  752.5	  677.7	 3590.0	...
2271898	  752.5	  677.6	 3590.0	...
2271899	  752.5	  677.4	 3589.0	...
2271900	  752.5	  677.4	 3589.0	...
2271901	  752.6	  677.8	 3589.0	...
2271902	  752.6	  678.2	 3590.0	...
2271903	  752.7	  678.6	 3592.0	...
2271904	  752.7	  678.7	 3594.0	...
2271905	  752.6	  678.8	 3597.0	...
2271906	  752.3	  679.0	 3599.0	...
2271907	  752.0	  679.2	 3599.0	...
2271908	  752.0	  679.2	 3596.0	...
2271909	  752.0	  678.8	 3594.0	...
2271910	  752.0	  678.4	 3590.0	...
2271911	  752.0	  677.8	 3589.0	...
2271912	  752.5	  677.5	 3589.0	...
2271913	  753.1	  677.8	 3589.0	...
2271914	  753.4	  678.4	 3590.0	...
2271915	  753.2	  678.9	 3591.0	...
2271916	  753.0	  678.9	 3590.0	...
2271917	  753.0	  678.9	 3591.0	...
2271918	  753.4	  678.9	 3591.0	...
2271919	  753.6	  679.0	 3592.0	...
2271920	  753.5	  679.1	 3592.0	...
2271921	  753.2	  679.1	 3594.0	...
2271922	  752.8	  678.7	 3595.0	...
2271923	  752.9	  678.3	 3593.0	...
2271924	  753.0	  677.9	 3589.0	...
2271925	  753.2	  678.0	 3588.0	...
2271926	  753.3	  678.1	 3590.0	...
2271927	  753.4	  678.3	 3591.0	...
2271928	  753.4	  678.3	 3589.0	...
2271929	  753.3	  678.3	 3590.0	...
2271930	  752.8	  678.5	 3592.0	...
2271931	  752.4	  678.6	 3594.0	...
2271932	  752.1	  678.7	 3595.0	...
2271933	  752.3	  678.5	 3596.0	...
2271934	  752.5	  678.4	 3594.0	...
2271935	  752.7	  678.3	 3592.0	...
2271936	  752.9	  678.2	 3589.0	...
2271937	  753.0	  678.2	 3590.0	...
2271938	  753.0	  678.2	 3590.0	...
2271939	  753.0	  678.2	 3589.0	...
2271940	  753.0	  677.9	 3589.0	...
2271941	  753.0	  677.7	 3589.0	...
2271942	  752.8	  677.5	 3590.0	...
2271943	  752.7	  677.5	 3592.0	...
2271944	  752.6	  677.6	 3593.0	...
2271945	  752.6	  677.6	 3594.0	...
2271946	  752.7	  677.7	 3594.0	...
2271947	  752.7	  677.8	 3594.0	...
2271948	  752.5	  677.9	 3595.0	...
2271949	  752.2	  678.1	 3596.0	...
2271950	  751.5	  678.2	 3597.0	...
2271951	  751.0	  678.1	 3598.0	...
2271952	  751.1	  677.9	 3599.0	...
2271953	  751.7	  677.9	 3599.0	...
2271954	  751.7	  678.2	 3599.0	...
2271955	  751.1	  678.5	 3599.0	...
2271956	  750.5	  678.7	 3599.0	...
2271957	  750.5	  678.7	 3598.0	...
2271958	  750.4	  678.2	 3598.0	...
2271959	  750.6	  677.7	 3597.0	...
2271960	  751.3	  677.2	 3598.0	...
2271961	  751.9	  677.3	 3599.0	...
2271962	  752.0	  677.5	 3600.0	...
2271963	  751.7	  677.7	 3598.0	...
2271964	  751.5	  678.1	 3596.0	...
2271965	  751.3	  678.5	 3594.0	...
2271966	  750.9	  678.7	 3594.0	...
2271967	  750.5	  678.7	 3594.0	...
2271968	  750.2	  678.7	 3596.0	...
2271969	  750.1	  678.1	 3601.0	...
2271970	  750.1	  677.5	 3606.0	...
2271971	  750.3	  677.2	 3608.0	...
2271972	  750.5	  677.7	 3608.0	...
2271973	  750.7	  678.2	 3609.0	...
2271974	  750.7	  678.5	 3608.0	...
2271975	  750.7	  678.3	 3608.0	...
2271976	  750.7	  678.0	 3610.0	...
2271977	  750.8	  677.7	 3611.0	...
2271978	  750.8	  677.6	 3613.0	...
2271979	  750.5	  677.7	 3613.0	...
2271980	  750.1	  677.9	 3612.0	...
2271981	  749.7	  678.1	 3612.0	...
2271982	  749.7	  678.2	 3610.0	...
2271983	  750.0	  678.0	 3608.0	...
2271984	  750.2	  677.6	 3608.0	...
2271985	  750.4	  677.2	 3611.0	...
2271986	  750.6	  676.9	 3615.0	...
2271987	  750.9	  676.7	 3616.0	...
2271988	  751.0	  676.6	 3617.0	...
2271989	  751.1	  677.0	 3616.0	...
2271990	  751.1	  677.4	 3616.0	...
2271991	  751.1	  677.7	 3615.0	...
2271992	  751.1	  677.7	 3612.0	...
2271993	  751.1	  677.6	 3609.0	...
2271994	  751.0	  677.7	 3611.0	...
2271995	  750.8	  677.9	 3614.0	...
2271996	  750.8	  677.6	 3619.0	...
2271997	  750.9	  677.3	 3619.0	...
2271998	  751.0	  677.0	 3619.0	...
2271999	  750.9	  677.0	 3618.0	...
2272000	  750.7	  677.1	 3618.0	...
2272001	  750.7	  677.2	 3619.0	...
2272002	  750.7	  677.7	 3619.0	...
2272003	  750.7	  678.2	 3619.0	...
2272004	  750.6	  678.5	 3621.0	...
2272005	  750.5	  678.2	 3623.0	...
2272006	  750.4	  677.9	 3623.0	...
2272007	  750.4	  677.7	 3622.0	...
2272008	  749.9	  677.4	 3622.0	...
2272009	  749.5	  677.1	 3621.0	...
2272010	  749.2	  676.8	 3621.0	...
2272011	  749.3	  676.6	 3623.0	...
2272012	  749.4	  676.4	 3626.0	...
2272013	  749.4	  676.3	 3630.0	...
2272014	  749.4	  676.4	 3633.0	...
2272015	  749.4	  676.9	 3635.0	...
2272016	  749.4	  677.3	 3634.0	...
2272017	  749.4	  677.8	 3633.0	...
2272018	  749.3	  677.8	 3633.0	...
2272019	  749.3	  677.4	 3633.0	...
2272020	  749.2	  677.1	 3634.0	...
2272021	  749.3	  677.1	 3634.0	...
2272022	  749.3	  677.5	 3635.0	...
2272023	  749.4	  677.9	 3634.0	...
2272024	  749.6	  677.8	 3633.0	...
2272025	  749.9	  677.8	 3633.0	...
2272026	  750.1	  677.8	 3634.0	...
2272027	  749.9	  677.8	 3635.0	...
2272028	  749.5	  677.9	 3636.0	...
2272029	  749.1	  677.9	 3637.0	...
2272030	  749.1	  677.9	 3637.0	...
2272031	  749.2	  678.0	 3637.0	...
2272032	  749.3	  678.0	 3639.0	...
2272033	  749.5	  677.9	 3642.0	...
2272034	  749.6	  678.0	 3644.0	...
2272035	  749.5	  677.8	 3645.0	...
2272036	  749.5	  677.4	 3646.0	...
2272037	  749.4	  677.0	 3648.0	...
2272038	  749.4	  676.6	 3649.0	...
2272039	  749.4	  676.3	 3648.0	...
2272040	  749.5	  676.0	 3647.0	...
2272041	  749.4	  675.9	 3647.0	...
2272042	  749.3	  676.1	 3647.0	...
2272043	  749.4	  676.3	 3648.0	...
2272044	  749.5	  676.5	 3647.0	...
2272045	  749.3	  676.5	 3646.0	...
2272046	  749.0	  676.6	 3646.0	...
2272047	  748.6	  676.7	 3646.0	...
2272048	  748.4	  676.7	 3646.0	...
2272049	  748.1	  676.8	 3645.0	...
2272050	  748.4	  676.9	 3644.0	...
2272051	  748.9	  677.0	 3648.0	...
2272052	  749.1	  677.2	 3652.0	...
2272053	  748.8	  677.3	 3656.0	...
2272054	  748.4	  677.3	 3656.0	...
2272055	  748.2	  677.2	 3656.0	...
2272056	  748.0	  677.2	 3655.0	...
2272057	  747.9	  677.2	 3655.0	...
2272058	  747.9	  677.1	 3656.0	...
2272059	  748.0	  676.9	 3658.0	...
2272060	  748.1	  677.0	 3659.0	...
2272061	  748.2	  677.3	 3659.0	...
2272062	  748.1	  677.6	 3659.0	...
2272063	  748.1	  677.7	 3660.0	...
2272064	  748.2	  677.7	 3661.0	...
2272065	  747.6	  677.7	 3663.0	...
2272066	  747.0	  677.6	 3666.0	...
2272067	  746.4	  677.7	 3668.0	...
2272068	  746.4	  677.7	 3670.0	...
2272069	  746.3	  677.5	 3670.0	...
2272070	  746.3	  677.1	 3669.0	...
2272071	  746.2	  676.6	 3667.0	...
2272072	  746.1	  676.9	 3668.0	...
2272073	  745.9	  677.1	 3670.0	...
2272074	  745.8	  677.2	 3673.0	...
2272075	  745.8	  677.0	 3673.0	...
2272076	  745.8	  677.2	 3673.0	...
2272077	  745.7	  677.5	 3674.0	...
2272078	  745.3	  677.9	 3675.0	...
2272079	  745.0	  677.9	 3676.0	...
MSG	2272080 0000 _ Number On
2272080	  744.8	  678.2	 3676.0	...
2272081	  744.8	  678.5	 3676.0	...
2272082	  744.8	  678.4	 3676.0	...
2272083	  744.8	  677.9	 3674.0	...
2272084	  744.8	  678.0	 3672.0	...
2272085	  744.8	  678.5	 3672.0	...
2272086	  744.7	  679.0	 3673.0	...
2272087	  744.6	  678.7	 3674.0	...
2272088	  744.7	  678.4	 3675.0	...
2272089	  744.8	  678.1	 3676.0	...
2272090	  744.8	  677.4	 3677.0	...
2272091	  744.8	  676.6	 3676.0	...
2272092	  744.7	  676.6	 3676.0	...
2272093	  744.4	  677.4	 3676.0	...
2272094	  744.1	  678.3	 3676.0	...
2272095	  743.7	  678.4	 3676.0	...
2272096	  743.6	  678.4	 3677.0	...
2272097	  743.4	  678.4	 3677.0	...
2272098	  743.3	  678.4	 3677.0	...
2272099	  743.2	  678.3	 3678.0	...
2272100	  743.4	  678.2	 3678.0	...
2272101	  743.6	  678.1	 3678.0	...
2272102	  743.9	  678.0	 3679.0	...
2272103	  744.4	  678.2	 3680.0	...
2272104	  744.8	  678.2	 3681.0	...
2272105	  744.7	  678.2	 3682.0	...
2272106	  744.5	  677.9	 3682.0	...
2272107	  744.2	  677.9	 3684.0	...
2272108	  744.3	  678.0	 3685.0	...
2272109	  744.5	  678.2	 3686.0	...
2272110	  744.7	  678.3	 3683.0	...
2272111	  744.7	  678.3	 3680.0	...
2272112	  744.7	  678.1	 3678.0	...
2272113	  744.9	  677.7	 3682.0	...
2272114	  745.0	  677.6	 3685.0	...
2272115	  745.3	  677.7	 3688.0	...
2272116	  745.4	  677.9	 3689.0	...
2272117	  745.3	  678.0	 3689.0	...
2272118	  745.1	  677.9	 3688.0	...
2272119	  744.8	  678.4	 3685.0	...
2272120	  744.9	  679.0	 3683.0	...
2272121	  744.8	  679.6	 3682.0	...
2272122	  744.7	  679.7	 3683.0	...
2272123	  744.6	  679.8	 3684.0	...
2272124	  744.6	  679.7	 3685.0	...
2272125	  744.7	  679.8	 3686.0	...
2272126	  744.8	  679.8	 3687.0	...
2272127	  745.0	  679.1	 3687.0	...
2272128	  745.1	  678.4	 3687.0	...
2272129	  745.0	  677.6	 3687.0	...
2272130	  745.1	  677.5	 3689.0	...
2272131	  744.9	  677.5	 3690.0	...
2272132	  744.9	  677.7	 3693.0	...
2272133	  744.8	  677.9	 3696.0	...
2272134	  744.3	  678.2	 3697.0	...
2272135	  743.8	  678.9	 3697.0	...
2272136	  743.5	  679.5	 3697.0	...
2272137	  743.7	  679.8	 3697.0	...
2272138	  743.9	  679.6	 3697.0	...
2272139	  743.9	  679.5	 3699.0	...
2272140	  743.8	  679.6	 3701.0	...
2272141	  743.7	  679.8	 3702.0	...
2272142	  743.5	  680.0	 3702.0	...
2272143	  743.3	  679.9	 3703.0	...
2272144	  743.2	  679.7	 3704.0	...
2272145	  743.4	  679.5	 3703.0	...
2272146	  743.6	  679.2	 3701.0	...
2272147	  743.6	  678.9	 3699.0	...
2272148	  743.7	  678.7	 3699.0	...
2272149	  743.8	  678.8	 3699.0	...
2272150	  743.8	  679.1	 3699.0	...
2272151	  743.9	  679.4	 3699.0	...
2272152	  743.8	  679.6	 3699.0	...
2272153	  743.7	  679.6	 3699.0	...
2272154	  743.6	  679.7	 3702.0	...
2272155	  743.5	  679.8	 3706.0	...
2272156	  743.5	  679.8	 3708.0	...
2272157	  743.4	  679.8	 3707.0	...
2272158	  743.2	  679.8	 3705.0	...
2272159	  742.8	  679.5	 3705.0	...
2272160	  742.6	  679.2	 3706.0	...
2272161	  742.5	  679.0	 3707.0	...
2272162	  742.1	  679.3	 3707.0	...
2272163	  741.7	  679.5	 3708.0	...
2272164	  741.3	  679.6	 3709.0	...
2272165	  741.3	  679.5	 3709.0	...
2272166	  741.4	  679.5	 3707.0	...
2272167	  741.5	  679.1	 3705.0	...
2272168	  741.8	  678.7	 3706.0	...
2272169	  742.0	  678.4	 3707.0	...
2272170	  742.0	  678.5	 3708.0	...
2272171	  741.7	  678.4	 3708.0	...
2272172	  741.8	  678.3	 3709.0	...
2272173	  741.9	  678.3	 3709.0	...
2272174	  741.8	  678.3	 3709.0	...
2272175	  741.5	  678.2	 3710.0	...
2272176	  741.2	  678.0	 3711.0	...
2272177	  741.2	  677.8	 3711.0	...
2272178	  741.2	  677.7	 3712.0	...
2272179	  741.4	  677.5	 3712.0	...
2272180	  741.7	  677.6	 3712.0	...
2272181	  742.0	  677.7	 3713.0	...
2272182	  742.1	  677.9	 3713.0	...
2272183	  742.2	  678.0	 3714.0	...
2272184	  742.1	  678.2	 3711.0	...
2272185	  741.8	  678.4	 3709.0	...
2272186	  741.6	  678.6	 3705.0	...
2272187	  741.5	  678.5	 3705.0	...
2272188	  741.5	  678.2	 3704.0	...
2272189	  741.6	  678.0	 3704.0	...
2272190	  741.7	  678.3	 3704.0	...
2272191	  741.8	  678.8	 3704.0	...
2272192	  741.8	  678.8	 3704.0	...
2272193	  741.7	  678.5	 3707.0	...
2272194	  741.6	  678.2	 3709.0	...
2272195	  741.5	  678.2	 3710.0	...
2272196	  741.3	  678.1	 3709.0	...
2272197	  741.3	  678.0	 3709.0	...
2272198	  741.5	  678.0	 3710.0	...
2272199	  741.7	  678.2	 3711.0	...
2272200	  741.9	  678.3	 3713.0	...
2272201	  741.9	  677.9	 3710.0	...
2272202	  741.9	  677.5	 3705.0	...
2272203	  741.9	  677.5	 3703.0	...
2272204	  741.9	  677.9	 3705.0	...
2272205	  741.8	  678.4	 3707.0	...
2272206	  741.8	  678.7	 3708.0	...
2272207	  741.7	  679.0	 3708.0	...
2272208	  741.7	  679.2	 3708.0	...
2272209	  741.4	  678.5	 3706.0	...
2272210	  741.2	  677.9	 3705.0	...
2272211	  740.9	  677.4	 3705.0	...
2272212	  741.0	  677.6	 3706.0	...
2272213	  741.1	  677.7	 3708.0	...
2272214	  741.1	  677.6	 3708.0	...
2272215	  741.2	  677.6	 3709.0	...
2272216	  741.3	  677.6	 3710.0	...
2272217	  741.6	  677.7	 3709.0	...
2272218	  741.8	  677.9	 3708.0	...
2272219	  742.0	  678.1	 3706.0	...
2272220	  742.0	  678.1	 3706.0	...
2272221	  741.7	  678.4	 3705.0	...
2272222	  741.2	  678.7	 3705.0	...
2272223	  740.7	  678.7	 3704.0	...
2272224	  740.5	  678.3	 3704.0	...
2272225	  740.7	  677.9	 3704.0	...
2272226	  740.9	  677.9	 3704.0	...
2272227	  741.1	  678.1	 3706.0	...
2272228	  741.0	  678.3	 3708.0	...
2272229	  740.8	  678.4	 3709.0	...
2272230	  740.7	  678.3	 3709.0	...
2272231	  740.5	  678.1	 3708.0	...
2272232	  740.3	  678.1	 3708.0	...
2272233	  740.0	  678.1	 3708.0	...
2272234	  739.8	  678.1	 3708.0	...
2272235	  739.5	  678.0	 3708.0	...
2272236	  739.6	  678.2	 3708.0	...
2272237	  739.6	  678.4	 3708.0	...
2272238	  739.7	  678.6	 3708.0	...
2272239	  739.8	  678.5	 3708.0	...
2272240	  739.9	  678.3	 3708.0	...
2272241	  739.5	  678.4	 3708.0	...
2272242	  739.0	  678.6	 3706.0	...
2272243	  738.7	  678.7	 3704.0	...
2272244	  738.9	  678.3	 3705.0	...
2272245	  739.1	  677.8	 3708.0	...
2272246	  739.0	  677.4	 3709.0	...
2272247	  739.0	  677.5	 3709.0	...
2272248	  739.0	  677.6	 3708.0	...
2272249	  739.0	  677.6	 3708.0	...
2272250	  739.0	  677.8	 3707.0	...
2272251	  739.1	  678.1	 3707.0	...
2272252	  739.1	  678.3	 3708.0	...
2272253	  739.1	  678.4	 3709.0	...
2272254	  739.1	  678.4	 3710.0	...
2272255	  739.1	  678.3	 3710.0	...
2272256	  739.2	  678.2	 3710.0	...
2272257	  739.1	  678.2	 3711.0	...
2272258	  738.9	  678.3	 3711.0	...
2272259	  738.7	  678.2	 3711.0	...
2272260	  738.8	  678.0	 3712.0	...
2272261	  739.0	  677.7	 3712.0	...
2272262	  738.9	  677.6	 3712.0	...
2272263	  738.9	  677.5	 3712.0	...
2272264	  739.0	  678.0	 3711.0	...
2272265	  739.3	  678.4	 3710.0	...
2272266	  739.5	  678.8	 3709.0	...
2272267	  739.5	  678.0	 3709.0	...
2272268	  739.5	  677.2	 3708.0	...
2272269	  739.5	  676.9	 3707.0	...
2272270	  739.6	  677.2	 3707.0	...
2272271	  739.5	  677.4	 3709.0	...
2272272	  739.5	  677.6	 3710.0	...
2272273	  739.4	  677.9	 3711.0	...
2272274	  739.5	  678.2	 3711.0	...
2272275	  739.7	  678.3	 3712.0	...
2272276	  739.9	  678.2	 3713.0	...
2272277	  740.0	  677.8	 3714.0	...
2272278	  740.3	  677.4	 3714.0	...
2272279	  740.6	  676.7	 3715.0	...
2272280	  740.9	  676.3	 3715.0	...
2272281	  741.1	  675.9	 3714.0	...
2272282	  741.4	  675.9	 3712.0	...
2272283	  741.3	  676.0	 3711.0	...
2272284	  741.0	  676.0	 3709.0	...
2272285	  740.9	  676.0	 3708.0	...
2272286	  741.0	  675.9	 3708.0	...
2272287	  741.1	  675.7	 3708.0	...
2272288	  741.1	  675.5	 3708.0	...
2272289	  741.1	  675.4	 3706.0	...
2272290	  741.2	  675.3	 3705.0	...
2272291	  741.4	  675.1	 3705.0	...
2272292	  741.5	  674.9	 3707.0	...
2272293	  741.5	  674.9	 3710.0	...
2272294	  741.4	  674.9	 3711.0	...
2272295	  741.3	  674.9	 3712.0	...
2272296	  741.4	  674.8	 3712.0	...
2272297	  741.8	  674.6	 3713.0	...
2272298	  742.2	  674.7	 3713.0	...
2272299	  742.4	  674.9	 3713.0	...
2272300	  742.3	  674.8	 3713.0	...
2272301	  742.0	  674.6	 3713.0	...
2272302	  741.8	  674.7	 3714.0	...
2272303	  741.6	  675.1	 3716.0	...
2272304	  741.5	  675.4	 3717.0	...
2272305	  741.3	  675.4	 3718.0	...
2272306	  741.2	  675.4	 3718.0	...
2272307	  741.2	  674.9	 3717.0	...
2272308	  741.2	  674.4	 3714.0	...
2272309	  741.2	  673.8	 3712.0	...
2272310	  741.2	  673.8	 3708.0	...
2272311	  741.1	  673.8	 3708.0	...
2272312	  740.9	  673.9	 3709.0	...
2272313	  740.6	  674.0	 3711.0	...
2272314	  740.4	  673.8	 3713.0	...
2272315	  740.5	  673.5	 3713.0	...
2272316	  740.7	  673.4	 3713.0	...
2272317	  740.8	  673.4	 3713.0	...
2272318	  740.6	  673.5	 3715.0	...
2272319	  740.2	  673.4	 3716.0	...
2272320	  739.9	  673.4	 3718.0	...
2272321	  739.7	  673.4	 3718.0	...
2272322	  739.7	  673.4	 3717.0	...
2272323	  739.6	  673.5	 3716.0	...
2272324	  739.5	  673.4	 3715.0	...
2272325	  739.4	  673.5	 3716.0	...
2272326	  739.4	  673.6	 3717.0	...
2272327	  739.3	  673.4	 3718.0	...
2272328	  739.1	  673.0	 3719.0	...
2272329	  739.4	  672.6	 3721.0	...
2272330	  739.9	  672.4	 3721.0	...
2272331	  740.3	  672.3	 3721.0	...
2272332	  740.3	  672.1	 3721.0	...
2272333	  739.9	  672.1	 3721.0	...
2272334	  739.6	  672.1	 3721.0	...
2272335	  739.3	  672.1	 3718.0	...
2272336	  739.4	  672.0	 3714.0	...
2272337	  739.2	  672.0	 3710.0	...
2272338	  739.1	  672.1	 3710.0	...
2272339	  738.9	  672.2	 3710.0	...
2272340	  738.9	  672.2	 3711.0	...
2272341	  738.9	  672.2	 3712.0	...
2272342	  738.9	  672.3	 3714.0	...
2272343	  738.9	  672.3	 3715.0	...
2272344	  738.9	  672.4	 3716.0	...
2272345	  739.3	  672.3	 3717.0	...
2272346	  739.7	  672.3	 3720.0	...
2272347	  740.0	  672.2	 3724.0	...
2272348	  740.0	  672.1	 3727.0	...
2272349	  740.1	  671.9	 3729.0	...
2272350	  740.3	  671.8	 3728.0	...
2272351	  740.5	  671.7	 3728.0	...
2272352	  740.7	  671.8	 3729.0	...
2272353	  740.9	  672.0	 3730.0	...
2272354	  740.9	  672.3	 3730.0	...
2272355	  740.8	  671.9	 3731.0	...
2272356	  740.7	  671.6	 3731.0	...
2272357	  740.7	  671.5	 3731.0	...
2272358	  740.7	  671.8	 3731.0	...
2272359	  740.8	  671.8	 3730.0	...
2272360	  740.8	  671.2	 3730.0	...
2272361	  741.0	  670.5	 3730.0	...
2272362	  741.1	  670.0	 3730.0	...
2272363	  740.8	  670.0	 3729.0	...
2272364	  740.4	  670.1	 3727.0	...
2272365	  740.0	  670.2	 3727.0	...
2272366	  740.1	  670.6	 3728.0	...
2272367	  740.2	  671.1	 3729.0	...
2272368	  740.3	  671.7	 3730.0	...
2272369	  740.4	  671.8	 3731.0	...
2272370	  740.5	  671.7	 3731.0	...
2272371	  740.5	  671.6	 3730.0	...
2272372	  740.3	  671.2	 3729.0	...
2272373	  740.1	  670.7	 3730.0	...
2272374	  739.9	  669.9	 3730.0	...
2272375	  740.1	  669.5	 3730.0	...
2272376	  740.3	  669.0	 3729.0	...
2272377	  740.6	  668.8	 3730.0	...
2272378	  740.5	  668.7	 3732.0	...
2272379	  740.0	  668.9	 3733.0	...
2272380	  739.4	  669.1	 3733.0	...
2272381	  739.1	  669.1	 3732.0	...
2272382	  739.2	  669.6	 3732.0	...
2272383	  739.2	  670.2	 3731.0	...
2272384	  739.2	  670.7	 3730.0	...
2272385	  739.2	  670.8	 3729.0	...
2272386	  739.2	  670.8	 3730.0	...
2272387	  739.3	  670.7	 3731.0	...
2272388	  739.1	  669.9	 3734.0	...
2272389	  738.7	  669.2	 3736.0	...
2272390	  738.3	  668.6	 3736.0	...
2272391	  737.8	  668.8	 3734.0	...
2272392	  737.6	  669.0	 3731.0	...
2272393	  737.7	  669.5	 3730.0	...
2272394	  738.0	  670.1	 3729.0	...
2272395	  738.3	  670.6	 3729.0	...
MSG	2272396 0000 _ Number Off
2272396	  738.3	  670.6	 3730.0	...
2272397	  738.4	  670.4	 3730.0	...
2272398	  738.0	  670.5	 3730.0	...
2272399	  737.5	  670.9	 3730.0	...
2272400	  737.1	  671.2	 3730.0	...
2272401	  737.0	  671.2	 3730.0	...
2272402	  737.3	  671.1	 3730.0	...
2272403	  737.6	  671.0	 3730.0	...
2272404	  737.9	  670.9	 3731.0	...
2272405	  737.9	  670.9	 3732.0	...
2272406	  737.9	  670.6	 3732.0	...
2272407	  737.4	  670.5	 3732.0	...
2272408	  736.9	  670.3	 3732.0	...
2272409	  736.9	  670.3	 3734.0	...
2272410	  737.4	  670.0	 3736.0	...
2272411	  738.1	  669.6	 3738.0	...
2272412	  738.3	  669.7	 3738.0	...
2272413	  738.1	  670.0	 3738.0	...
2272414	  737.7	  670.5	 3739.0	...
2272415	  737.6	  670.5	 3739.0	...
2272416	  738.2	  670.4	 3739.0	...
2272417	  738.7	  670.3	 3738.0	...
2272418	  738.2	  670.4	 3738.0	...
2272419	  737.5	  670.5	 3737.0	...
2272420	  736.9	  670.2	 3737.0	...
2272421	  737.2	  669.9	 3739.0	...
2272422	  737.6	  669.6	 3741.0	...
2272423	  737.8	  669.6	 3742.0	...
2272424	  737.9	  669.6	 3742.0	...
2272425	  738.1	  669.5	 3742.0	...
2272426	  738.4	  669.2	 3743.0	...
2272427	  738.7	  669.1	 3744.0	...
2272428	  739.0	  669.1	 3745.0	...
2272429	  739.0	  669.2	 3744.0	...
2272430	  739.0	  669.2	 3743.0	...
2272431	  739.0	  669.3	 3744.0	...
2272432	  738.8	  669.2	 3744.0	...
2272433	  738.4	  669.1	 3745.0	...
2272434	  738.2	  669.4	 3744.0	...
2272435	  738.4	  669.7	 3744.0	...
2272436	  738.6	  670.1	 3747.0	...
2272437	  738.8	  670.0	 3750.0	...
2272438	  738.7	  669.6	 3753.0	...
2272439	  738.8	  669.1	 3753.0	...
2272440	  739.0	  668.7	 3750.0	...
2272441	  739.0	  668.9	 3747.0	...
2272442	  738.7	  669.2	 3744.0	...
2272443	  738.6	  669.5	 3744.0	...
2272444	  738.6	  669.5	 3745.0	...
2272445	  738.6	  669.4	 3746.0	...
2272446	  738.6	  669.6	 3747.0	...
2272447	  738.5	  669.8	 3746.0	...
2272448	  738.5	  670.1	 3744.0	...
2272449	  738.4	  670.1	 3744.0	...
2272450	  738.3	  670.1	 3745.0	...
2272451	  738.1	  670.0	 3747.0	...
2272452	  738.0	  669.9	 3747.0	...
2272453	  737.9	  669.9	 3747.0	...
2272454	  737.9	  669.9	 3747.0	...
2272455	  737.9	  670.1	 3747.0	...
2272456	  738.0	  670.2	 3749.0	...
2272457	  738.1	  670.2	 3751.0	...
2272458	  738.1	  670.3	 3753.0	...
2272459	  738.1	  670.6	 3755.0	...
2272460	  738.2	  670.8	 3755.0	...
2272461	  738.2	  670.8	 3757.0	...
2272462	  738.0	  670.4	 3759.0	...
2272463	  737.7	  670.1	 3761.0	...
2272464	  737.6	  670.0	 3761.0	...
2272465	  737.7	  670.0	 3761.0	...
2272466	  737.8	  669.8	 3762.0	...
2272467	  737.8	  669.6	 3763.0	...
2272468	  738.1	  669.2	 3763.0	...
2272469	  738.4	  669.0	 3761.0	...
2272470	  738.6	  668.8	 3759.0	...
2272471	  738.5	  668.3	 3759.0	...
2272472	  738.3	  667.8	 3759.0	...
2272473	  738.1	  667.5	 3758.0	...
2272474	  738.0	  667.8	 3758.0	...
2272475	  737.9	  668.6	 3758.0	...
2272476	  737.5	  669.3	 3760.0	...
2272477	  737.2	  670.1	 3764.0	...
2272478	  736.8	  670.2	 3767.0	...
2272479	  736.6	  670.4	 3770.0	...
2272480	  736.7	  670.1	 3769.0	...
2272481	  737.0	  669.7	 3770.0	...
2272482	  737.3	  669.2	 3770.0	...
2272483	  737.3	  669.0	 3770.0	...
2272484	  737.4	  669.1	 3771.0	...
2272485	  737.5	  669.4	 3771.0	...
2272486	  737.6	  669.6	 3772.0	...
2272487	  737.6	  669.7	 3772.0	...
2272488	  737.4	  669.8	 3773.0	...
2272489	  737.2	  669.8	 3773.0	...
2272490	  737.0	  669.7	 3772.0	...
2272491	  737.1	  669.6	 3771.0	...
2272492	  737.1	  669.7	 3772.0	...
2272493	  737.1	  669.9	 3774.0	...
2272494	  737.1	  669.7	 3776.0	...
2272495	  737.1	  669.2	 3776.0	...
2272496	  737.1	  669.1	 3776.0	...
2272497	  737.1	  669.6	 3775.0	...
2272498	  737.1	  669.2	 3773.0	...
2272499	  737.1	  668.5	 3771.0	...
2272500	  737.1	  667.9	 3772.0	...
2272501	  737.3	  668.3	 3773.0	...
2272502	  737.4	  669.0	 3774.0	...
2272503	  737.5	  669.5	 3775.0	...
2272504	  737.4	  669.9	 3776.0	...
2272505	  737.1	  670.0	 3777.0	...
2272506	  736.7	  670.1	 3776.0	...
2272507	  736.4	  670.2	 3776.0	...
2272508	  736.4	  670.2	 3777.0	...
2272509	  736.7	  669.7	 3781.0	...
2272510	  736.9	  669.2	 3785.0	...
2272511	  736.9	  668.8	 3785.0	...
2272512	  736.9	  669.0	 3782.0	...
2272513	  736.9	  669.1	 3778.0	...
2272514	  737.1	  669.1	 3777.0	...
2272515	  737.3	  668.7	 3776.0	...
2272516	  737.4	  668.4	 3779.0	...
2272517	  737.1	  668.1	 3782.0	...
2272518	  736.8	  668.4	 3784.0	...
2272519	  736.7	  668.6	 3783.0	...
2272520	  736.6	  669.5	 3781.0	...
2272521	  736.7	  670.3	 3784.0	...
2272522	  736.7	  670.9	 3787.0	...
2272523	  736.8	  671.4	 3790.0	...
2272524	  736.9	  671.9	 3790.0	...
2272525	  736.7	  672.0	 3790.0	...
2272526	  736.4	  671.7	 3791.0	...
2272527	  736.2	  671.3	 3792.0	...
2272528	  736.1	  671.4	 3793.0	...
2272529	  736.0	  671.7	 3793.0	...
2272530	  735.8	  671.9	 3792.0	...
2272531	  735.9	  671.8	 3792.0	...
2272532	  735.9	  671.3	 3792.0	...
2272533	  735.9	  670.9	 3792.0	...
2272534	  735.9	  670.7	 3793.0	...
2272535	  736.0	  670.7	 3792.0	...
2272536	  736.1	  670.8	 3792.0	...
2272537	  736.4	  671.6	 3792.0	...
2272538	  736.7	  672.2	 3792.0	...
2272539	  736.8	  672.6	 3792.0	...
2272540	  736.7	  671.9	 3792.0	...
2272541	  736.6	  671.1	 3791.0	...
2272542	  736.6	  670.8	 3791.0	...
2272543	  736.8	  671.0	 3791.0	...
2272544	  737.2	  670.9	 3793.0	...
2272545	  737.4	  670.6	 3794.0	...
2272546	  737.6	  670.8	 3796.0	...
2272547	  737.6	  671.2	 3797.0	...
2272548	  737.6	  671.7	 3797.0	...
2272549	  737.9	  671.8	 3796.0	...
2272550	  738.2	  671.8	 3796.0	...
2272551	  738.5	  671.6	 3795.0	...
2272552	  738.6	  671.7	 3794.0	...
2272553	  738.7	  671.8	 3792.0	...
2272554	  738.8	  671.9	 3790.0	...
2272555	  739.2	  672.3	 3789.0	...
2272556	  739.7	  672.8	 3790.0	...
2272557	  739.9	  673.2	 3794.0	...
2272558	  739.7	  673.2	 3798.0	...
2272559	  739.4	  673.0	 3801.0	...
2272560	  739.3	  672.7	 3801.0	...
2272561	  739.4	  672.9	 3801.0	...
2272562	  739.7	  673.2	 3803.0	...
2272563	  740.1	  673.6	 3805.0	...
2272564	  740.3	  673.6	 3807.0	...
2272565	  740.4	  673.1	 3807.0	...
2272566	  740.6	  672.4	 3806.0	...
2272567	  740.8	  671.7	 3805.0	...
2272568	  740.9	  671.5	 3803.0	...
2272569	  740.9	  671.4	 3803.0	...
2272570	  740.5	  671.3	 3804.0	...
2272571	  740.1	  671.3	 3805.0	...
2272572	  739.9	  671.3	 3807.0	...
2272573	  740.0	  671.3	 3807.0	...
2272574	  740.0	  671.5	 3807.0	...
2272575	  739.8	  671.6	 3807.0	...
2272576	  739.9	  671.7	 3807.0	...
2272577	  740.0	  671.8	 3807.0	...
2272578	  740.2	  671.5	 3807.0	...
2272579	  740.5	  671.2	 3809.0	...
2272580	  740.8	  670.9	 3810.0	...
2272581	  740.8	  671.1	 3812.0	...
2272582	  740.6	  671.5	 3813.0	...
2272583	  740.4	  671.7	 3813.0	...
2272584	  740.6	  671.9	 3813.0	...
2272585	  740.8	  671.9	 3812.0	...
2272586	  741.1	  671.8	 3810.0	...
2272587	  741.3	  671.6	 3810.0	...
2272588	  741.4	  671.5	 3812.0	...
2272589	  741.6	  671.4	 3814.0	...
2272590	  741.6	  671.1	 3814.0	...
2272591	  741.5	  670.8	 3818.0	...
2272592	  741.3	  670.5	 3822.0	...
2272593	  741.1	  670.5	 3823.0	...
2272594	  740.7	  670.5	 3821.0	...
2272595	  740.5	  670.4	 3818.0	...
2272596	  740.3	  670.7	 3818.0	...
2272597	  740.2	  671.2	 3817.0	...
2272598	  740.2	  671.6	 3817.0	...
2272599	  740.6	  671.5	 3816.0	...
2272600	  741.0	  671.5	 3817.0	...
2272601	  741.5	  671.6	 3819.0	...
2272602	  741.4	  671.6	 3821.0	...
2272603	  741.4	  671.6	 3821.0	...
2272604	  741.1	  671.5	 3821.0	...
2272605	  740.8	  671.5	 3821.0	...
2272606	  740.6	  671.5	 3821.0	...
2272607	  740.7	  671.5	 3820.0	...
2272608	  740.8	  671.6	 3818.0	...
2272609	  740.9	  671.7	 3818.0	...
MSG	2272610 0000 _ Number On
2272610	  740.9	  671.7	 3820.0	...
2272611	  740.8	  671.7	 3822.0	...
2272612	  740.9	  671.7	 3823.0	...
2272613	  741.5	  671.7	 3824.0	...
2272614	  742.0	  671.6	 3826.0	...
2272615	  742.4	  671.5	 3827.0	...
2272616	  742.3	  671.8	 3825.0	...
2272617	  742.3	  672.0	 3823.0	...
2272618	  742.0	  672.2	 3821.0	...
2272619	  741.7	  672.2	 3821.0	...
2272620	  741.3	  672.3	 3821.0	...
2272621	  741.3	  672.2	 3821.0	...
2272622	  741.3	  672.2	 3821.0	...
2272623	  741.3	  672.2	 3820.0	...
2272624	  741.3	  672.1	 3820.0	...
2272625	  741.3	  672.1	 3819.0	...
2272626	  741.3	  672.4	 3820.0	...
2272627	  741.6	  672.8	 3821.0	...
2272628	  741.9	  673.3	 3819.0	...
2272629	  742.4	  673.5	 3816.0	...
2272630	  742.5	  673.6	 3814.0	...
2272631	  742.7	  674.1	 3814.0	...
2272632	  742.7	  674.5	 3814.0	...
2272633	  742.2	  674.9	 3814.0	...
2272634	  741.6	  674.6	 3815.0	...
2272635	  741.2	  674.2	 3816.0	...
2272636	  741.2	  673.8	 3816.0	...
2272637	  741.6	  673.8	 3816.0	...
2272638	  741.9	  673.8	 3817.0	...
2272639	  742.0	  673.8	 3817.0	...
2272640	  741.8	  673.9	 3817.0	...
2272641	  741.7	  674.1	 3813.0	...
2272642	  742.0	  674.2	 3809.0	...
2272643	  742.3	  674.2	 3804.0	...
2272644	  742.6	  674.6	 3802.0	...
2272645	  742.7	  675.3	 3800.0	...
2272646	  742.8	  676.0	 3798.0	...
2272647	  743.0	  676.1	 3796.0	...
2272648	  743.2	  676.0	 3795.0	...
2272649	  743.6	  675.8	 3795.0	...
2272650	  743.8	  676.0	 3795.0	...
2272651	  744.1	  676.2	 3793.0	...
2272652	  744.2	  676.6	 3791.0	...
2272653	  744.3	  676.7	 3787.0	...
2272654	  744.3	  676.5	 3785.0	...
2272655	  744.3	  676.4	 3782.0	...
2272656	  744.2	  676.2	 3782.0	...
2272657	  744.2	  676.0	 3781.0	...
2272658	  744.2	  675.8	 3781.0	...
2272659	  744.2	  675.8	 3781.0	...
2272660	  744.3	  675.8	 3781.0	...
2272661	  744.3	  675.8	 3779.0	...
2272662	  744.4	  675.8	 3777.0	...
2272663	  744.4	  675.8	 3777.0	...
2272664	  744.4	  676.0	 3779.0	...
2272665	  744.8	  676.2	 3780.0	...
2272666	  745.2	  675.8	 3780.0	...
2272667	  745.6	  675.2	 3778.0	...
2272668	  745.6	  674.5	 3776.0	...
2272669	  745.9	  674.2	 3774.0	...
2272670	  746.3	  674.0	 3775.0	...
2272671	  746.6	  674.1	 3775.0	...
2272672	  746.3	  674.4	 3776.0	...
2272673	  746.1	  674.8	 3773.0	...
2272674	  745.9	  675.1	 3769.0	...
2272675	  745.9	  675.5	 3764.0	...
2272676	  746.0	  675.9	 3764.0	...
2272677	  746.0	  676.1	 3764.0	...
2272678	  746.1	  676.2	 3761.0	...
2272679	  746.3	  676.3	 3757.0	...
2272680	  746.8	  676.2	 3753.0	...
2272681	  747.2	  676.1	 3751.0	...
2272682	  747.7	  675.9	 3751.0	...
2272683	  747.7	  676.2	 3751.0	...
2272684	  747.6	  676.5	 3749.0	...
2272685	  747.4	  676.9	 3745.0	...
2272686	  747.2	  676.9	 3740.0	...
2272687	  747.1	  676.6	 3737.0	...
2272688	  747.4	  676.2	 3737.0	...
2272689	  747.7	  676.3	 3737.0	...
2272690	  748.1	  676.5	 3735.0	...
2272691	  748.2	  676.4	 3733.0	...
2272692	  747.8	  676.0	 3731.0	...
2272693	  747.4	  675.6	 3731.0	...
2272694	  747.3	  675.7	 3731.0	...
2272695	  747.6	  675.6	 3730.0	...
2272696	  747.8	  675.3	 3729.0	...
2272697	  747.8	  674.9	 3726.0	...
2272698	  747.8	  674.4	 3724.0	...
2272699	  747.8	  674.0	 3722.0	...
2272700	  748.0	  673.9	 3722.0	...
2272701	  748.2	  673.9	 3719.0	...
2272702	  748.3	  673.9	 3717.0	...
2272703	  748.4	  673.9	 3713.0	...
2272704	  748.4	  674.2	 3710.0	...
2272705	  748.3	  674.7	 3708.0	...
2272706	  748.1	  675.1	 3706.0	...
2272707	  748.1	  675.1	 3707.0	...
2272708	  748.1	  675.1	 3706.0	...
2272709	  748.2	  675.0	 3705.0	...
2272710	  747.8	  675.0	 3704.0	...
2272711	  747.5	  675.0	 3703.0	...
2272712	  746.7	  675.1	 3700.0	...
2272713	  746.3	  675.1	 3698.0	...
2272714	  746.6	  675.0	 3697.0	...
2272715	  747.3	  674.9	 3697.0	...
2272716	  748.0	  674.8	 3698.0	...
2272717	  748.1	  675.0	 3694.0	...
2272718	  747.9	  675.0	 3689.0	...
2272719	  747.6	  675.1	 3684.0	...
2272720	  747.3	  675.2	 3683.0	...
2272721	  747.3	  675.5	 3682.0	...
2272722	  747.4	  676.5	 3681.0	...
2272723	  747.4	  677.1	 3680.0	...
2272724	  747.6	  677.5	 3677.0	...
2272725	  747.8	  677.1	 3674.0	...
2272726	  748.0	  676.3	 3670.0	...
2272727	  748.0	  675.7	 3669.0	...
2272728	  747.7	  675.4	 3668.0	...
2272729	  747.2	  675.4	 3668.0	...
2272730	  747.0	  676.4	 3667.0	...
2272731	  747.2	  677.2	 3667.0	...
2272732	  747.4	  677.7	 3666.0	...
2272733	  747.5	  677.3	 3666.0	...
2272734	  748.1	  676.8	 3666.0	...
2272735	  748.7	  676.6	 3662.0	...
2272736	  749.3	  676.5	 3659.0	...
2272737	  749.3	  676.4	 3655.0	...
2272738	  749.3	  676.2	 3652.0	...
2272739	  749.3	  676.0	 3650.0	...
2272740	  749.2	  676.0	 3650.0	...
2272741	  749.1	  676.2	 3650.0	...
2272742	  749.2	  676.4	 3650.0	...
2272743	  749.4	  676.5	 3648.0	...
2272744	  749.8	  676.3	 3644.0	...
2272745	  750.2	  676.2	 3640.0	...
2272746	  750.5	  676.0	 3637.0	...
2272747	  750.7	  675.9	 3637.0	...
2272748	  750.7	  675.9	 3637.0	...
2272749	  750.6	  675.9	 3637.0	...
2272750	  750.5	  675.9	 3635.0	...
2272751	  750.4	  675.9	 3630.0	...
2272752	  750.7	  676.3	 3627.0	...
2272753	  750.9	  676.8	 3624.0	...
2272754	  750.9	  677.3	 3623.0	...
2272755	  750.6	  677.5	 3620.0	...
2272756	  750.4	  677.3	 3617.0	...
2272757	  750.6	  676.9	 3613.0	...
2272758	  751.0	  676.4	 3612.0	...
2272759	  751.3	  676.1	 3611.0	...
2272760	  752.0	  676.3	 3611.0	...
2272761	  752.6	  676.6	 3611.0	...
2272762	  753.1	  676.9	 3610.0	...
2272763	  753.1	  677.0	 3606.0	...
2272764	  753.1	  677.1	 3602.0	...
2272765	  752.7	  677.0	 3599.0	...
2272766	  752.2	  676.9	 3597.0	...
2272767	  751.7	  676.9	 3593.0	...
2272768	  751.8	  676.5	 3589.0	...
2272769	  751.9	  676.2	 3587.0	...
2272770	  752.0	  676.5	 3584.0	...
2272771	  752.4	  677.1	 3581.0	...
2272772	  752.9	  677.8	 3578.0	...
2272773	  753.3	  677.6	 3578.0	...
2272774	  753.6	  677.5	 3577.0	...
2272775	  753.9	  677.4	 3577.0	...
2272776	  754.1	  677.3	 3574.0	...
2272777	  753.8	  677.4	 3571.0	...
2272778	  753.5	  677.7	 3568.0	...
2272779	  753.8	  677.9	 3564.0	...
2272780	  754.0	  678.2	 3560.0	...
2272781	  754.3	  678.2	 3556.0	...
2272782	  754.4	  677.8	 3554.0	...
2272783	  754.4	  677.3	 3553.0	...
2272784	  754.3	  677.1	 3552.0	...
2272785	  754.2	  677.4	 3549.0	...
2272786	  754.3	  677.4	 3545.0	...
2272787	  754.6	  677.0	 3540.0	...
2272788	  754.8	  676.7	 3537.0	...
2272789	  754.7	  676.9	 3534.0	...
2272790	  754.8	  677.0	 3533.0	...
2272791	  754.9	  677.0	 3534.0	...
2272792	  754.9	  677.0	 3533.0	...
2272793	  754.8	  677.1	 3529.0	...
2272794	  754.7	  677.0	 3525.0	...
2272795	  754.8	  676.9	 3521.0	...
2272796	  754.9	  676.9	 3520.0	...
2272797	  754.9	  676.9	 3517.0	...
2272798	  754.8	  676.7	 3514.0	...
2272799	  754.8	  676.5	 3512.0	...
2272800	  754.9	  676.2	 3512.0	...
2272801	  755.0	  676.1	 3511.0	...
2272802	  754.9	  675.9	 3506.0	...
2272803	  754.8	  676.0	 3501.0	...
2272804	  754.8	  676.0	 3498.0	...
2272805	  754.9	  675.5	 3497.0	...
2272806	  755.5	  675.1	 3495.0	...
2272807	  756.0	  674.5	 3494.0	...
2272808	  756.4	  674.4	 3490.0	...
2272809	  756.4	  674.4	 3487.0	...
2272810	  756.4	  674.4	 3485.0	...
2272811	  756.7	  674.4	 3484.0	...
2272812	  756.9	  674.6	 3483.0	...
2272813	  757.1	  674.8	 3482.0	...
2272814	  757.0	  674.9	 3477.0	...
2272815	  757.1	  674.9	 3471.0	...
2272816	  757.3	  675.0	 3466.0	...
2272817	  757.4	  675.0	 3466.0	...
2272818	  757.3	  675.0	 3466.0	...
2272819	  757.2	  675.0	 3467.0	...
2272820	  757.2	  675.0	 3467.0	...
2272821	  757.1	  674.9	 3464.0	...
2272822	  757.1	  674.9	 3462.0	...
2272823	  757.0	  674.9	 3458.0	...
2272824	  757.1	  675.0	 3455.0	...
2272825	  757.4	  674.9	 3453.0	...
2272826	  757.6	  674.9	 3453.0	...
2272827	  757.6	  675.0	 3450.0	...
2272828	  757.5	  674.4	 3447.0	...
2272829	  757.3	  673.7	 3443.0	...
2272830	  757.2	  673.1	 3441.0	...
2272831	  757.3	  673.1	 3438.0	...
2272832	  757.3	  673.2	 3436.0	...
2272833	  757.4	  673.3	 3436.0	...
2272834	  757.9	  673.3	 3437.0	...
2272835	  758.5	  673.3	 3437.0	...
2272836	  758.7	  673.2	 3435.0	...
2272837	  758.2	  673.2	 3431.0	...
2272838	  758.0	  673.4	 3427.0	...
2272839	  758.2	  673.6	 3425.0	...
2272840	  758.4	  673.8	 3421.0	...
2272841	  758.4	  674.4	 3418.0	...
2272842	  758.6	  675.0	 3413.0	...
2272843	  758.7	  675.1	 3411.0	...
2272844	  758.8	  674.6	 3409.0	...
2272845	  758.7	  674.2	 3409.0	...
2272846	  758.7	  674.2	 3406.0	...
2272847	  758.8	  674.2	 3403.0	...
2272848	  758.9	  674.2	 3401.0	...
2272849	  758.9	  674.1	 3402.0	...
2272850	  758.9	  674.0	 3402.0	...
2272851	  759.0	  673.9	 3399.0	...
2272852	  759.0	  673.9	 3397.0	...
2272853	  759.0	  673.9	 3394.0	...
2272854	  758.9	  673.9	 3394.0	...
2272855	  759.1	  673.9	 3393.0	...
2272856	  759.1	  673.7	 3392.0	...
2272857	  759.1	  673.5	 3391.0	...
2272858	  758.9	  673.2	 3391.0	...
2272859	  758.9	  673.4	 3388.0	...
2272860	  759.0	  673.6	 3384.0	...
2272861	  759.2	  673.7	 3381.0	...
2272862	  759.4	  673.6	 3381.0	...
2272863	  759.4	  673.6	 3380.0	...
2272864	  759.5	  674.2	 3380.0	...
2272865	  759.7	  674.6	 3379.0	...
2272866	  759.8	  674.8	 3376.0	...
2272867	  759.6	  674.8	 3374.0	...
2272868	  759.2	  674.8	 3372.0	...
2272869	  758.9	  674.9	 3370.0	...
2272870	  759.1	  674.8	 3368.0	...
2272871	  759.4	  674.8	 3367.0	...
2272872	  759.8	  674.8	 3363.0	...
2272873	  760.1	  674.7	 3361.0	...
2272874	  760.3	  674.6	 3358.0	...
2272875	  760.5	  674.4	 3358.0	...
2272876	  760.6	  674.3	 3356.0	...
2272877	  760.8	  674.1	 3352.0	...
2272878	  760.9	  674.1	 3349.0	...
2272879	  761.0	  674.1	 3346.0	...
2272880	  760.9	  674.2	 3344.0	...
2272881	  760.8	  674.3	 3342.0	...
2272882	  760.3	  674.4	 3338.0	...
2272883	  760.0	  674.5	 3336.0	...
2272884	  760.0	  674.2	 3335.0	...
2272885	  760.7	  673.7	 3335.0	...
2272886	  761.4	  673.3	 3334.0	...
2272887	  761.5	  673.5	 3333.0	...
2272888	  761.1	  673.7	 3332.0	...
2272889	  760.8	  673.8	 3331.0	...
2272890	  761.4	  673.4	 3328.0	...
2272891	  762.0	  673.2	 3325.0	...
2272892	  762.1	  673.0	 3322.0	...
2272893	  761.5	  672.8	 3320.0	...
2272894	  760.9	  672.6	 3319.0	...
2272895	  760.9	  672.1	 3317.0	...
2272896	  760.8	  671.8	 3314.0	...
2272897	  760.8	  671.5	 3313.0	...
2272898	  760.6	  671.4	 3312.0	...
2272899	  760.5	  671.2	 3311.0	...
2272900	  760.4	  671.6	 3310.0	...
2272901	  760.4	  672.2	 3308.0	...
2272902	  760.4	  672.5	 3306.0	...
2272903	  760.4	  672.4	 3303.0	...
2272904	  760.6	  672.3	 3298.0	...
2272905	  760.8	  672.5	 3293.0	...
2272906	  761.1	  672.4	 3288.0	...
2272907	  761.4	  672.1	 3286.0	...
2272908	  761.7	  672.0	 3286.0	...
2272909	  761.8	  671.9	 3286.0	...
2272910	  761.8	  671.9	 3287.0	...
2272911	  761.8	  671.7	 3287.0	...
2272912	  761.8	  671.6	 3287.0	...
2272913	  761.7	  671.6	 3287.0	...
2272914	  761.5	  671.5	 3287.0	...
2272915	  761.3	  671.3	 3285.0	...
2272916	  761.1	  671.1	 3284.0	...
2272917	  761.2	  671.1	 3283.0	...
2272918	  761.2	  671.0	 3282.0	...
2272919	  761.3	  670.8	 3281.0	...
2272920	  761.3	  670.8	 3279.0	...
2272921	  761.6	  671.0	 3278.0	...
2272922	  761.9	  671.4	 3277.0	...
2272923	  762.2	  671.6	 3272.0	...
2272924	  762.2	  671.8	 3267.0	...
2272925	  762.1	  671.7	 3263.0	...
MSG	2272926 0000 _ Number Off
2272926	  761.9	  671.0	 3263.0	...
2272927	  761.5	  670.3	 3263.0	...
2272928	  761.3	  670.0	 3264.0	...
2272929	  761.3	  671.1	 3264.0	...
2272930	  761.4	  672.1	 3263.0	...
2272931	  761.4	  672.3	 3262.0	...
2272932	  761.3	  671.8	 3262.0	...
2272933	  761.2	  671.3	 3263.0	...
2272934	  761.6	  671.8	 3262.0	...
2272935	  762.1	  672.4	 3261.0	...
2272936	  762.6	  672.9	 3258.0	...
2272937	  762.7	  672.7	 3256.0	...
2272938	  762.8	  672.3	 3254.0	...
2272939	  762.8	  671.9	 3253.0	...
2272940	  762.7	  671.7	 3252.0	...
2272941	  762.7	  671.8	 3252.0	...
2272942	  762.5	  671.3	 3252.0	...
2272943	  762.3	  670.9	 3253.0	...
2272944	  762.2	  671.0	 3251.0	...
2272945	  762.2	  671.5	 3250.0	...
2272946	  762.1	  672.0	 3248.0	...
2272947	  761.9	  672.0	 3248.0	...
2272948	  761.6	  672.1	 3249.0	...
2272949	  761.5	  672.2	 3249.0	...
2272950	  761.4	  672.3	 3248.0	...
2272951	  761.6	  672.5	 3247.0	...
2272952	  761.7	  672.7	 3247.0	...
2272953	  761.8	  672.8	 3246.0	...
2272954	  761.8	  672.9	 3244.0	...
2272955	  762.3	  672.8	 3241.0	...
2272956	  762.9	  673.0	 3239.0	...
2272957	  763.0	  673.2	 3239.0	...
2272958	  762.7	  673.4	 3238.0	...
2272959	  762.5	  673.5	 3238.0	...
2272960	  762.4	  672.9	 3239.0	...
2272961	  762.3	  672.4	 3239.0	...
2272962	  762.6	  671.7	 3239.0	...
2272963	  762.9	  671.7	 3239.0	...
2272964	  763.2	  671.5	 3239.0	...
2272965	  763.3	  671.4	 3239.0	...
2272966	  763.4	  671.9	 3239.0	...
2272967	  763.6	  672.5	 3240.0	...
2272968	  763.8	  673.2	 3240.0	...
2272969	  763.8	  673.3	 3240.0	...
2272970	  763.8	  673.4	 3240.0	...
2272971	  763.7	  673.1	 3240.0	...
2272972	  763.6	  672.8	 3239.0	...
2272973	  763.7	  672.7	 3237.0	...
2272974	  763.8	  672.9	 3236.0	...
2272975	  763.8	  672.9	 3237.0	...
2272976	  763.8	  672.8	 3238.0	...
2272977	  763.9	  672.6	 3239.0	...
2272978	  764.0	  672.5	 3239.0	...
2272979	  764.1	  672.4	 3239.0	...
2272980	  764.1	  672.3	 3238.0	...
2272981	  764.2	  672.2	 3237.0	...
2272982	  764.3	  672.2	 3238.0	...
2272983	  764.4	  672.0	 3238.0	...
2272984	  764.4	  671.8	 3236.0	...
2272985	  764.4	  672.1	 3235.0	...
2272986	  764.4	  672.6	 3233.0	...
2272987	  764.3	  673.0	 3233.0	...
2272988	  764.2	  672.9	 3233.0	...
2272989	  764.2	  673.0	 3234.0	...
2272990	  764.2	  673.1	 3235.0	...
2272991	  764.2	  672.5	 3236.0	...
2272992	  764.2	  671.8	 3236.0	...
2272993	  764.1	  671.1	 3233.0	...
2272994	  764.1	  671.1	 3231.0	...
2272995	  763.9	  671.2	 3229.0	...
2272996	  763.9	  671.2	 3230.0	...
2272997	  763.9	  671.3	 3231.0	...
2272998	  764.0	  671.7	 3231.0	...
2272999	  764.2	  672.1	 3232.0	...
2273000	  764.3	  672.5	 3232.0	...
2273001	  764.3	  672.5	 3231.0	...
2273002	  764.3	  672.1	 3230.0	...
2273003	  764.3	  671.6	 3229.0	...
2273004	  764.3	  671.6	 3230.0	...
2273005	  764.1	  672.3	 3232.0	...
2273006	  763.9	  673.0	 3233.0	...
2273007	  764.0	  672.6	 3233.0	...
2273008	  764.3	  671.9	 3232.0	...
2273009	  764.6	  671.7	 3230.0	...
2273010	  764.7	  672.2	 3231.0	...
2273011	  764.8	  672.8	 3232.0	...
2273012	  764.7	  672.9	 3234.0	...
2273013	  764.7	  672.9	 3234.0	...
2273014	  764.7	  672.8	 3234.0	...
2273015	  764.6	  672.4	 3234.0	...
2273016	  764.4	  672.1	 3234.0	...
2273017	  764.3	  671.9	 3236.0	...
2273018	  764.2	  671.8	 3238.0	...
2273019	  764.3	  671.6	 3238.0	...
2273020	  764.3	  671.4	 3237.0	...
2273021	  764.4	  671.3	 3236.0	...
2273022	  764.5	  671.3	 3237.0	...
2273023	  764.6	  670.7	 3238.0	...
2273024	  764.5	  670.2	 3238.0	...
2273025	  764.5	  669.7	 3240.0	...
2273026	  764.5	  669.7	 3241.0	...
2273027	  764.4	  669.8	 3241.0	...
2273028	  764.3	  670.0	 3239.0	...
2273029	  764.2	  670.1	 3238.0	...
2273030	  763.8	  670.2	 3238.0	...
2273031	  763.4	  670.2	 3238.0	...
2273032	  762.9	  670.3	 3238.0	...
2273033	  763.0	  670.5	 3239.0	...
2273034	  763.1	  670.8	 3239.0	...
2273035	  763.3	  670.9	 3239.0	...
2273036	  763.4	  671.0	 3240.0	...
2273037	  763.6	  670.9	 3242.0	...
2273038	  763.8	  670.8	 3243.0	...
2273039	  764.1	  670.6	 3245.0	...
2273040	  764.2	  670.5	 3245.0	...
2273041	  764.3	  669.9	 3246.0	...
2273042	  764.2	  669.2	 3246.0	...
2273043	  764.1	  669.0	 3247.0	...
2273044	  764.2	  670.0	 3248.0	...
2273045	  764.0	  671.1	 3248.0	...
2273046	  763.7	  671.5	 3249.0	...
2273047	  763.4	  671.4	 3250.0	...
2273048	  763.4	  671.7	 3250.0	...
2273049	  763.4	  672.1	 3249.0	...
2273050	  763.5	  672.3	 3249.0	...
2273051	  763.5	  671.9	 3249.0	...
2273052	  763.6	  672.0	 3250.0	...
2273053	  763.6	  672.5	 3251.0	...
2273054	  763.5	  673.0	 3253.0	...
2273055	  763.4	  672.8	 3255.0	...
2273056	  763.4	  672.8	 3256.0	...
2273057	  763.5	  672.9	 3256.0	...
2273058	  763.6	  673.2	 3257.0	...
2273059	  763.7	  673.1	 3258.0	...
2273060	  763.6	  672.9	 3259.0	...
2273061	  763.4	  672.6	 3259.0	...
2273062	  763.1	  672.5	 3260.0	...
2273063	  763.0	  672.5	 3262.0	...
2273064	  763.0	  672.5	 3264.0	...
2273065	  763.1	  672.7	 3266.0	...
2273066	  763.2	  672.6	 3269.0	...
2273067	  763.0	  672.4	 3270.0	...
2273068	  762.7	  673.3	 3268.0	...
2273069	  762.5	  674.4	 3264.0	...
2273070	  762.3	  675.3	 3261.0	...
2273071	  762.0	  675.1	 3264.0	...
2273072	  761.6	  675.0	 3266.0	...
2273073	  761.5	  674.9	 3269.0	...
2273074	  761.7	  674.8	 3270.0	...
2273075	  761.8	  674.9	 3271.0	...
2273076	  761.9	  675.0	 3272.0	...
2273077	  762.1	  675.5	 3273.0	...
2273078	  762.5	  675.9	 3275.0	...
2273079	  762.9	  676.2	 3276.0	...
2273080	  763.0	  676.2	 3278.0	...
2273081	  762.4	  675.9	 3278.0	...
2273082	  761.9	  675.6	 3278.0	...
2273083	  761.2	  674.8	 3278.0	...
2273084	  761.1	  674.3	 3278.0	...
2273085	  761.0	  674.0	 3278.0	...
2273086	  761.1	  674.2	 3278.0	...
2273087	  761.3	  674.6	 3279.0	...
2273088	  761.4	  674.9	 3279.0	...
2273089	  761.2	  675.2	 3278.0	...
2273090	  761.0	  675.1	 3276.0	...
2273091	  761.2	  674.9	 3276.0	...
2273092	  761.5	  674.7	 3279.0	...
2273093	  761.3	  674.6	 3282.0	...
2273094	  760.9	  674.4	 3283.0	...
2273095	  760.7	  674.2	 3283.0	...
2273096	  760.7	  673.7	 3284.0	...
2273097	  760.8	  673.3	 3285.0	...
2273098	  760.7	  672.9	 3285.0	...
2273099	  760.7	  672.5	 3287.0	...
2273100	  760.6	  672.0	 3289.0	...
2273101	  760.6	  671.6	 3294.0	...
2273102	  760.3	  671.4	 3296.0	...
2273103	  760.1	  671.4	 3298.0	...
2273104	  759.9	  671.5	 3298.0	...
2273105	  759.9	  672.0	 3297.0	...
2273106	  759.9	  672.4	 3298.0	...
2273107	  759.9	  672.7	 3302.0	...
2273108	  760.1	  672.5	 3305.0	...
2273109	  760.2	  672.4	 3307.0	...
2273110	  759.8	  672.4	 3306.0	...
2273111	  759.5	  672.4	 3308.0	...
2273112	  759.3	  672.4	 3310.0	...
2273113	  759.5	  672.4	 3312.0	...
2273114	  759.7	  672.4	 3312.0	...
2273115	  759.8	  672.3	 3313.0	...
2273116	  759.6	  672.2	 3315.0	...
2273117	  759.4	  673.0	 3317.0	...
2273118	  759.5	  673.6	 3318.0	...
2273119	  759.6	  674.2	 3319.0	...
2273120	  759.7	  674.0	 3321.0	...
2273121	  759.5	  673.9	 3322.0	...
2273122	  759.3	  673.7	 3322.0	...
2273123	  759.3	  673.6	 3327.0	...
2273124	  759.2	  673.8	 3333.0	...
2273125	  759.2	  674.1	 3337.0	...
2273126	  759.3	  674.3	 3337.0	...
2273127	  759.3	  674.2	 3338.0	...
2273128	  759.3	  674.3	 3339.0	...
2273129	  759.0	  674.7	 3340.0	...
2273130	  758.7	  675.2	 3340.0	...
2273131	  758.6	  675.6	 3339.0	...
2273132	  758.6	  675.5	 3339.0	...
2273133	  758.6	  675.5	 3339.0	...
2273134	  758.6	  675.6	 3339.0	...
2273135	  758.5	  675.0	 3340.0	...
2273136	  758.7	  674.3	 3343.0	...
2273137	  758.9	  673.4	 3346.0	...
2273138	  759.2	  673.1	 3349.0	...
2273139	  759.2	  673.2	 3349.0	...
MSG	2273140 0000 _ Number On
2273140	  759.0	  674.0	 3350.0	...
2273141	  758.7	  674.8	 3351.0	...
2273142	  758.3	  675.3	 3352.0	...
2273143	  758.1	  675.0	 3353.0	...
2273144	  758.0	  674.8	 3355.0	...
2273145	  758.0	  675.1	 3354.0	...
2273146	  758.2	  675.5	 3352.0	...
2273147	  758.2	  675.5	 3352.0	...
2273148	  758.1	  675.1	 3354.0	...
2273149	  758.0	  674.8	 3356.0	...
2273150	  757.7	  675.1	 3358.0	...
2273151	  757.5	  675.1	 3360.0	...
2273152	  757.0	  675.0	 3362.0	...
2273153	  756.4	  675.0	 3363.0	...
2273154	  754.7	  674.7	 3363.0	...
2273155	  753.3	  674.1	 3364.0	...
2273156	  750.8	  673.6	 3364.0	...
2273157	  749.3	  673.0	 3364.0	...
2273158	  747.7	  671.9	 3364.0	...
2273159	  747.4	  670.2	 3365.0	...
2273160	  747.2	  668.7	 3369.0	...
2273161	  747.2	  668.1	 3372.0	...
2273162	  747.2	  667.7	 3374.0	...
2273163	  748.3	  667.6	 3376.0	...
2273164	  749.9	  667.6	 3379.0	...
2273165	  751.4	  668.4	 3381.0	...
2273166	  753.6	  669.9	 3381.0	...
2273167	  755.6	  671.2	 3382.0	...
2273168	  757.5	  672.1	 3383.0	...
2273169	  757.8	  672.2	 3383.0	...
2273170	  757.8	  672.6	 3384.0	...
2273171	  757.8	  672.8	 3385.0	...
2273172	  757.6	  673.3	 3387.0	...
2273173	  757.0	  673.7	 3388.0	...
2273174	  756.5	  674.0	 3389.0	...
2273175	  756.0	  673.7	 3389.0	...
2273176	  756.0	  672.6	 3392.0	...
2273177	  756.0	  671.5	 3394.0	...
2273178	  755.7	  670.7	 3397.0	...
2273179	  755.2	  670.4	 3398.0	...
2273180	  754.8	  670.2	 3399.0	...
2273181	  755.1	  670.2	 3401.0	...
2273182	  755.5	  670.6	 3401.0	...
2273183	  755.9	  671.2	 3401.0	...
2273184	  755.9	  671.8	 3402.0	...
2273185	  755.9	  672.4	 3402.0	...
2273186	  755.7	  672.6	 3404.0	...
2273187	  755.5	  672.6	 3405.0	...
2273188	  755.4	  672.5	 3405.0	...
2273189	  755.2	  672.9	 3407.0	...
2273190	  755.0	  673.3	 3409.0	...
2273191	  754.8	  672.6	 3413.0	...
2273192	  754.8	  671.6	 3414.0	...
2273193	  754.8	  671.0	 3417.0	...
2273194	  754.8	  671.4	 3417.0	...
2273195	  754.8	  671.6	 3418.0	...
2273196	  754.7	  671.4	 3417.0	...
2273197	  754.4	  670.9	 3417.0	...
2273198	  754.1	  670.7	 3417.0	...
2273199	  753.8	  670.8	 3419.0	...
2273200	  753.6	  671.4	 3422.0	...
2273201	  753.6	  672.1	 3424.0	...
2273202	  753.5	  672.3	 3425.0	...
2273203	  753.3	  672.2	 3425.0	...
2273204	  753.4	  672.0	 3426.0	...
2273205	  753.7	  671.9	 3426.0	...
2273206	  754.0	  671.5	 3427.0	...
2273207	  753.9	  671.0	 3432.0	...
2273208	  753.6	  670.8	 3437.0	...
2273209	  753.2	  671.0	 3439.0	...
2273210	  753.0	  671.4	 3436.0	...
2273211	  753.1	  671.2	 3434.0	...
2273212	  753.0	  670.8	 3435.0	...
2273213	  752.9	  670.5	 3437.0	...
2273214	  752.7	  670.7	 3441.0	...
2273215	  752.3	  670.9	 3444.0	...
2273216	  752.2	  671.1	 3446.0	...
2273217	  752.3	  671.3	 3446.0	...
2273218	  752.7	  671.4	 3446.0	...
2273219	  752.7	  671.4	 3447.0	...
2273220	  752.7	  671.5	 3446.0	...
2273221	  752.7	  671.2	 3445.0	...
2273222	  752.8	  670.9	 3446.0	...
2273223	  752.9	  671.3	 3449.0	...
2273224	  753.0	  671.9	 3452.0	...
2273225	  753.1	  672.5	 3453.0	...
2273226	  753.0	  672.7	 3454.0	...
2273227	  752.9	  672.9	 3456.0	...
2273228	  752.8	  672.4	 3458.0	...
2273229	  752.4	  671.9	 3460.0	...
2273230	  752.1	  671.8	 3461.0	...
2273231	  751.8	  672.3	 3461.0	...
2273232	  751.6	  672.5	 3462.0	...
2273233	  751.4	  672.2	 3463.0	...
2273234	  751.2	  671.9	 3464.0	...
2273235	  751.2	  671.7	 3464.0	...
2273236	  751.2	  671.8	 3465.0	...
2273237	  751.1	  671.9	 3466.0	...
2273238	  751.0	  671.8	 3468.0	...
2273239	  751.0	  671.6	 3468.0	...
2273240	  751.0	  671.3	 3469.0	...
2273241	  751.0	  671.1	 3471.0	...
2273242	  751.0	  671.2	 3473.0	...
2273243	  751.0	  671.3	 3474.0	...
2273244	  751.0	  671.4	 3476.0	...
2273245	  751.0	  671.2	 3477.0	...
2273246	  750.9	  671.2	 3477.0	...
2273247	  750.9	  671.6	 3482.0	...
2273248	  750.8	  672.1	 3487.0	...
2273249	  750.7	  672.6	 3489.0	...
2273250	  750.6	  672.8	 3486.0	...
2273251	  750.5	  673.0	 3484.0	...
2273252	  750.4	  672.8	 3485.0	...
2273253	  750.6	  672.4	 3486.0	...
2273254	  750.7	  671.9	 3488.0	...
2273255	  750.9	  671.9	 3491.0	...
2273256	  750.8	  671.9	 3493.0	...
2273257	  750.7	  672.5	 3494.0	...
2273258	  750.7	  673.1	 3494.0	...
2273259	  750.7	  673.7	 3493.0	...
2273260	  750.6	  673.7	 3494.0	...
2273261	  750.5	  673.8	 3495.0	...
2273262	  750.4	  673.5	 3496.0	...
2273263	  750.3	  673.2	 3496.0	...
2273264	  750.0	  673.0	 3498.0	...
2273265	  749.9	  673.1	 3500.0	...
2273266	  749.7	  673.5	 3501.0	...
2273267	  749.7	  673.6	 3502.0	...
2273268	  749.6	  673.7	 3503.0	...
2273269	  749.6	  673.5	 3504.0	...
2273270	  749.6	  673.2	 3504.0	...
2273271	  749.7	  673.0	 3505.0	...
2273272	  749.8	  672.5	 3506.0	...
2273273	  749.9	  672.2	 3508.0	...
2273274	  749.8	  672.3	 3509.0	...
2273275	  749.8	  672.7	 3509.0	...
2273276	  749.7	  673.2	 3508.0	...
2273277	  749.4	  673.4	 3507.0	...
2273278	  749.2	  673.9	 3509.0	...
2273279	  749.2	  674.2	 3511.0	...
2273280	  749.3	  674.5	 3514.0	...
2273281	  749.4	  674.8	 3514.0	...
2273282	  749.4	  675.4	 3514.0	...
2273283	  749.6	  675.9	 3516.0	...
2273284	  749.6	  676.2	 3519.0	...
2273285	  749.7	  676.0	 3523.0	...
2273286	  749.8	  676.0	 3527.0	...
2273287	  749.6	  676.0	 3529.0	...
2273288	  749.2	  675.9	 3529.0	...
2273289	  748.8	  675.8	 3529.0	...
2273290	  748.7	  675.6	 3528.0	...
2273291	  748.8	  675.8	 3529.0	...
2273292	  748.8	  675.9	 3530.0	...
2273293	  749.1	  675.6	 3531.0	...
2273294	  749.4	  675.2	 3530.0	...
2273295	  749.4	  675.0	 3530.0	...
2273296	  749.1	  675.3	 3535.0	...
2273297	  748.9	  675.4	 3539.0	...
2273298	  748.8	  675.4	 3543.0	...
2273299	  748.6	  675.3	 3544.0	...
2273300	  748.4	  675.2	 3545.0	...
2273301	  748.3	  675.1	 3545.0	...
2273302	  748.3	  675.0	 3545.0	...
2273303	  748.3	  675.3	 3545.0	...
2273304	  748.3	  675.5	 3544.0	...
2273305	  748.3	  675.6	 3543.0	...
2273306	  748.2	  675.6	 3544.0	...
2273307	  748.1	  676.0	 3546.0	...
2273308	  748.1	  676.4	 3549.0	...
2273309	  748.1	  676.8	 3549.0	...
2273310	  748.5	  676.8	 3549.0	...
2273311	  748.9	  676.9	 3550.0	...
2273312	  749.3	  676.8	 3554.0	...
2273313	  749.4	  676.6	 3558.0	...
2273314	  749.4	  676.1	 3560.0	...
2273315	  749.2	  675.8	 3561.0	...
2273316	  749.2	  675.8	 3561.0	...
2273317	  749.2	  676.2	 3561.0	...
2273318	  749.3	  676.6	 3562.0	...
2273319	  749.4	  676.5	 3568.0	...
2273320	  749.4	  676.4	 3573.0	...
2273321	  749.3	  675.9	 3576.0	...
2273322	  749.1	  675.5	 3576.0	...
2273323	  749.0	  675.2	 3576.0	...
2273324	  749.0	  675.6	 3576.0	...
2273325	  749.1	  675.9	 3576.0	...
2273326	  749.2	  676.0	 3578.0	...
2273327	  749.2	  675.7	 3579.0	...
2273328	  749.1	  675.7	 3580.0	...
2273329	  749.2	  675.8	 3579.0	...
2273330	  749.5	  675.9	 3579.0	...
2273331	  749.8	  675.8	 3581.0	...
2273332	  749.9	  675.7	 3583.0	...
2273333	  749.7	  675.4	 3585.0	...
2273334	  749.5	  675.1	 3586.0	...
2273335	  749.3	  674.6	 3587.0	...
2273336	  749.3	  674.5	 3587.0	...
2273337	  749.3	  674.4	 3588.0	...
2273338	  749.2	  674.5	 3589.0	...
2273339	  749.4	  674.3	 3590.0	...
2273340	  749.5	  673.9	 3592.0	...
2273341	  749.6	  673.6	 3594.0	...
2273342	  749.7	  673.3	 3597.0	...
2273343	  750.0	  673.9	 3601.0	...
2273344	  750.3	  674.4	 3604.0	...
2273345	  750.4	  674.6	 3604.0	...
2273346	  750.3	  674.3	 3604.0	...
2273347	  750.1	  674.2	 3605.0	...
2273348	  749.8	  674.6	 3605.0	...
2273349	  749.7	  674.9	 3605.0	...
2273350	  749.6	  674.9	 3607.0	...
2273351	  749.6	  674.7	 3611.0	...
2273352	  749.5	  674.7	 3614.0	...
2273353	  749.4	  675.1	 3616.0	...
2273354	  749.1	  675.7	 3616.0	...
2273355	  748.7	  675.4	 3616.0	...
2273356	  748.2	  674.7	 3616.0	...
2273357	  748.0	  674.7	 3617.0	...
2273358	  748.0	  675.5	 3620.0	...
2273359	  747.9	  675.3	 3622.0	...
2273360	  747.8	  674.4	 3624.0	...
2273361	  747.8	  673.6	 3625.0	...
2273362	  747.8	  673.8	 3625.0	...
2273363	  747.7	  674.1	 3624.0	...
2273364	  747.6	  674.2	 3624.0	...
2273365	  747.7	  674.3	 3624.0	...
2273366	  747.7	  674.3	 3624.0	...
2273367	  747.7	  674.3	 3625.0	...
2273368	  747.3	  674.2	 3626.0	...
2273369	  746.9	  674.4	 3627.0	...
2273370	  746.5	  674.8	 3631.0	...
2273371	  746.6	  674.9	 3635.0	...
2273372	  746.6	  674.8	 3638.0	...
2273373	  746.6	  674.7	 3639.0	...
2273374	  746.6	  674.8	 3639.0	...
2273375	  746.7	  674.9	 3639.0	...
2273376	  746.7	  675.0	 3639.0	...
2273377	  746.6	  674.8	 3639.0	...
2273378	  746.6	  674.5	 3640.0	...
2273379	  746.5	  674.3	 3642.0	...
2273380	  746.5	  674.6	 3643.0	...
2273381	  746.6	  675.1	 3643.0	...
2273382	  746.5	  675.5	 3643.0	...
2273383	  746.4	  675.5	 3645.0	...
2273384	  746.2	  675.3	 3647.0	...
2273385	  746.2	  675.6	 3649.0	...
2273386	  746.2	  676.1	 3648.0	...
2273387	  745.5	  676.1	 3648.0	...
2273388	  744.8	  675.8	 3648.0	...
2273389	  744.2	  675.2	 3648.0	...
2273390	  744.2	  675.1	 3651.0	...
2273391	  744.3	  675.3	 3654.0	...
2273392	  744.4	  675.7	 3659.0	...
2273393	  744.5	  676.0	 3661.0	...
2273394	  744.8	  675.8	 3663.0	...
2273395	  745.0	  675.5	 3663.0	...
2273396	  745.3	  675.3	 3665.0	...
2273397	  745.3	  675.1	 3667.0	...
2273398	  745.4	  675.1	 3669.0	...
2273399	  745.5	  675.1	 3670.0	...
2273400	  745.5	  675.2	 3671.0	...
2273401	  745.5	  675.1	 3674.0	...
2273402	  745.3	  675.0	 3677.0	...
2273403	  745.2	  674.9	 3680.0	...
2273404	  745.1	  675.1	 3680.0	...
2273405	  745.2	  675.1	 3680.0	...
2273406	  745.2	  675.2	 3681.0	...
2273407	  745.2	  675.2	 3682.0	...
2273408	  745.2	  675.3	 3684.0	...
2273409	  745.1	  675.2	 3684.0	...
2273410	  745.0	  674.9	 3686.0	...
2273411	  745.0	  674.6	 3688.0	...
2273412	  745.0	  674.5	 3689.0	...
2273413	  745.0	  674.8	 3689.0	...
2273414	  745.1	  675.0	 3687.0	...
2273415	  745.3	  675.1	 3685.0	...
2273416	  745.1	  675.2	 3687.0	...
2273417	  744.8	  674.9	 3692.0	...
2273418	  744.5	  674.5	 3697.0	...
2273419	  744.4	  674.0	 3699.0	...
2273420	  744.8	  673.9	 3700.0	...
2273421	  745.3	  673.7	 3702.0	...
2273422	  745.7	  673.6	 3702.0	...
2273423	  745.6	  673.7	 3702.0	...
2273424	  745.4	  673.6	 3702.0	...
2273425	  745.4	  673.5	 3702.0	...
2273426	  745.4	  673.4	 3702.0	...
2273427	  745.7	  673.4	 3702.0	...
2273428	  745.9	  673.5	 3701.0	...
2273429	  745.7	  673.4	 3701.0	...
2273430	  745.3	  673.3	 3703.0	...
2273431	  745.1	  673.5	 3706.0	...
2273432	  745.2	  673.7	 3708.0	...
2273433	  745.2	  673.9	 3708.0	...
2273434	  745.0	  673.6	 3708.0	...
2273435	  744.9	  673.2	 3709.0	...
2273436	  744.9	  673.0	 3711.0	...
2273437	  744.8	  673.1	 3715.0	...
2273438	  744.8	  673.3	 3718.0	...
2273439	  744.9	  673.5	 3719.0	...
2273440	  745.1	  674.1	 3719.0	...
MSG	2273441 0000 _ Number Off
2273441	  745.4	  674.6	 3719.0	...
2273442	  745.8	  674.9	 3720.0	...
2273443	  746.2	  674.8	 3720.0	...
2273444	  746.2	  674.6	 3719.0	...
2273445	  746.3	  674.4	 3724.0	...
2273446	  746.3	  674.3	 3730.0	...
2273447	  746.3	  674.4	 3734.0	...
2273448	  746.3	  674.5	 3733.0	...
2273449	  746.2	  674.6	 3733.0	...
2273450	  746.0	  674.8	 3733.0	...
2273451	  745.8	  675.1	 3732.0	...
2273452	  745.2	  675.5	 3731.0	...
2273453	  744.6	  675.8	 3731.0	...
2273454	  744.2	  675.9	 3734.0	...
2273455	  744.3	  675.9	 3737.0	...
2273456	  744.2	  675.9	 3738.0	...
2273457	  744.1	  675.4	 3739.0	...
2273458	  744.1	  674.9	 3741.0	...
2273459	  744.2	  674.3	 3743.0	...
2273460	  744.4	  674.1	 3742.0	...
2273461	  744.3	  674.6	 3742.0	...
2273462	  744.1	  675.2	 3743.0	...
2273463	  744.2	  675.8	 3745.0	...
2273464	  744.5	  675.5	 3747.0	...
2273465	  744.7	  675.0	 3747.0	...
2273466	  744.5	  674.8	 3750.0	...
2273467	  744.7	  674.9	 3753.0	...
2273468	  744.9	  675.0	 3756.0	...
2273469	  745.2	  674.9	 3756.0	...
2273470	  744.7	  675.2	 3758.0	...
2273471	  744.2	  675.5	 3760.0	...
2273472	  743.8	  675.4	 3763.0	...
2273473	  743.9	  674.9	 3763.0	...
2273474	  743.9	  674.5	 3763.0	...
2273475	  743.8	  674.7	 3763.0	...
2273476	  743.8	  674.8	 3763.0	...
2273477	  743.8	  674.8	 3763.0	...
2273478	  743.8	  674.7	 3763.0	...
2273479	  743.7	  674.7	 3764.0	...
2273480	  743.5	  674.9	 3765.0	...
2273481	  743.1	  675.0	 3765.0	...
2273482	  743.0	  675.2	 3765.0	...
2273483	  742.9	  675.3	 3765.0	...
2273484	  743.1	  675.4	 3766.0	...
2273485	  743.5	  675.4	 3768.0	...
2273486	  743.8	  675.8	 3770.0	...
2273487	  744.1	  676.2	 3771.0	...
2273488	  743.8	  676.1	 3772.0	...
2273489	  743.4	  675.6	 3772.0	...
2273490	  743.1	  675.4	 3775.0	...
2273491	  743.1	  675.7	 3777.0	...
2273492	  743.2	  676.0	 3777.0	...
2273493	  743.3	  676.0	 3776.0	...
2273494	  743.3	  675.9	 3774.0	...
2273495	  743.4	  675.9	 3774.0	...
2273496	  743.3	  676.2	 3778.0	...
2273497	  742.7	  676.5	 3781.0	...
2273498	  742.2	  676.7	 3786.0	...
2273499	  742.0	  676.7	 3787.0	...
2273500	  742.1	  676.7	 3787.0	...
2273501	  742.2	  676.5	 3786.0	...
2273502	  742.3	  676.3	 3784.0	...
2273503	  742.4	  676.5	 3784.0	...
2273504	  742.4	  677.1	 3785.0	...
2273505	  742.3	  677.7	 3788.0	...
2273506	  742.2	  677.9	 3792.0	...
2273507	  742.0	  677.8	 3795.0	...
2273508	  741.8	  677.6	 3799.0	...
2273509	  741.9	  677.4	 3802.0	...
2273510	  742.3	  677.3	 3805.0	...
2273511	  742.3	  677.2	 3806.0	...
2273512	  741.8	  677.1	 3809.0	...
2273513	  741.2	  677.0	 3811.0	...
2273514	  741.0	  677.0	 3813.0	...
2273515	  740.7	  676.7	 3814.0	...
2273516	  740.4	  676.4	 3813.0	...
2273517	  740.3	  676.1	 3811.0	...
2273518	  740.2	  676.2	 3811.0	...
2273519	  740.2	  676.3	 3814.0	...
2273520	  740.3	  676.4	 3816.0	...
2273521	  740.0	  676.6	 3817.0	...
2273522	  739.7	  676.3	 3819.0	...
2273523	  739.5	  676.0	 3820.0	...
2273524	  739.5	  675.5	 3822.0	...
2273525	  739.6	  675.5	 3825.0	...
2273526	  739.9	  675.4	 3828.0	...
2273527	  740.3	  675.9	 3831.0	...
2273528	  740.6	  676.4	 3831.0	...
2273529	  740.6	  676.8	 3832.0	...
2273530	  740.7	  676.6	 3833.0	...
2273531	  740.7	  676.4	 3833.0	...
2273532	  740.4	  676.0	 3832.0	...
2273533	  740.1	  675.8	 3831.0	...
2273534	  739.8	  675.7	 3831.0	...
2273535	  739.9	  675.9	 3833.0	...
2273536	  739.8	  676.2	 3835.0	...
2273537	  739.7	  676.5	 3838.0	...
2273538	  739.8	  676.7	 3837.0	...
2273539	  740.0	  676.6	 3836.0	...
2273540	  740.1	  676.0	 3835.0	...
2273541	  740.0	  675.4	 3836.0	...
2273542	  740.0	  675.5	 3836.0	...
2273543	  740.1	  675.9	 3837.0	...
2273544	  740.2	  676.3	 3838.0	...
2273545	  740.3	  676.1	 3839.0	...
2273546	  740.2	  675.9	 3839.0	...
2273547	  740.2	  675.4	 3839.0	...
2273548	  740.3	  675.1	 3839.0	...
2273549	  740.0	  674.8	 3841.0	...
2273550	  739.6	  674.8	 3844.0	...
2273551	  739.2	  674.4	 3848.0	...
2273552	  739.2	  674.1	 3852.0	...
2273553	  739.2	  674.1	 3855.0	...
2273554	  739.2	  674.3	 3858.0	...
2273555	  739.0	  674.5	 3859.0	...
2273556	  738.8	  674.5	 3859.0	...
2273557	  738.6	  674.5	 3859.0	...
2273558	  738.6	  674.6	 3859.0	...
2273559	  738.6	  674.9	 3859.0	...
2273560	  738.7	  675.1	 3859.0	...
2273561	  738.8	  675.0	 3859.0	...
2273562	  739.0	  674.8	 3861.0	...
2273563	  739.2	  675.0	 3862.0	...
2273564	  739.4	  675.3	 3862.0	...
2273565	  739.3	  675.4	 3864.0	...
2273566	  739.3	  675.3	 3866.0	...
2273567	  739.2	  675.3	 3868.0	...
2273568	  739.0	  675.6	 3868.0	...
2273569	  738.6	  675.8	 3868.0	...
2273570	  738.2	  675.7	 3867.0	...
2273571	  738.1	  675.5	 3870.0	...
2273572	  738.3	  675.2	 3872.0	...
2273573	  738.3	  675.3	 3872.0	...
2273574	  738.2	  675.5	 3869.0	...
2273575	  738.0	  675.9	 3869.0	...
2273576	  738.0	  676.1	 3872.0	...
2273577	  737.9	  676.2	 3873.0	...
2273578	  737.9	  676.1	 3871.0	...
2273579	  737.8	  676.0	 3870.0	...
2273580	  737.8	  675.7	 3871.0	...
2273581	  737.8	  675.4	 3873.0	...
2273582	  737.8	  675.1	 3874.0	...
2273583	  737.9	  675.4	 3876.0	...
2273584	  737.8	  675.7	 3876.0	...
2273585	  737.7	  676.1	 3877.0	...
2273586	  737.9	  676.2	 3877.0	...
2273587	  738.2	  676.1	 3877.0	...
2273588	  738.4	  676.0	 3877.0	...
2273589	  738.3	  675.9	 3880.0	...
2273590	  738.2	  675.9	 3882.0	...
2273591	  738.2	  675.9	 3883.0	...
2273592	  738.2	  675.9	 3881.0	...
2273593	  738.2	  675.9	 3880.0	...
2273594	  738.1	  675.7	 3881.0	...
2273595	  738.0	  675.4	 3883.0	...
2273596	  737.8	  675.2	 3886.0	...
2273597	  738.0	  675.1	 3886.0	...
2273598	  738.2	  675.0	 3887.0	...
2273599	  738.2	  674.8	 3889.0	...
2273600	  737.9	  674.7	 3890.0	...
2273601	  737.5	  674.7	 3890.0	...
2273602	  737.3	  674.6	 3889.0	...
2273603	  737.2	  674.6	 3889.0	...
2273604	  737.2	  674.6	 3890.0	...
2273605	  737.2	  674.6	 3891.0	...
2273606	  737.2	  674.9	 3895.0	...
2273607	  737.2	  675.0	 3899.0	...
2273608	  737.3	  674.9	 3902.0	...
2273609	  737.3	  674.8	 3901.0	...
2273610	  737.1	  674.8	 3901.0	...
2273611	  737.0	  674.9	 3900.0	...
2273612	  736.9	  675.0	 3900.0	...
2273613	  737.0	  675.2	 3901.0	...
2273614	  737.0	  675.3	 3901.0	...
2273615	  736.8	  675.4	 3902.0	...
2273616	  736.7	  675.3	 3904.0	...
2273617	  736.4	  675.0	 3906.0	...
2273618	  736.0	  674.6	 3908.0	...
2273619	  735.6	  674.3	 3909.0	...
2273620	  735.6	  674.4	 3909.0	...
2273621	  736.0	  674.6	 3909.0	...
2273622	  736.6	  674.8	 3909.0	...
2273623	  736.8	  674.8	 3909.0	...
2273624	  736.5	  674.6	 3910.0	...
2273625	  736.1	  674.4	 3912.0	...
2273626	  735.9	  674.3	 3915.0	...
2273627	  735.7	  674.5	 3916.0	...
2273628	  735.5	  674.6	 3916.0	...
2273629	  735.5	  674.7	 3915.0	...
2273630	  735.4	  674.7	 3917.0	...
2273631	  735.4	  674.3	 3919.0	...
2273632	  735.4	  673.9	 3921.0	...
2273633	  735.4	  673.5	 3921.0	...
2273634	  735.2	  673.5	 3921.0	...
2273635	  734.9	  673.6	 3921.0	...
2273636	  734.9	  674.2	 3922.0	...
2273637	  735.1	  674.9	 3923.0	...
2273638	  735.3	  675.5	 3924.0	...
2273639	  735.4	  675.6	 3925.0	...
2273640	  735.5	  675.7	 3926.0	...
2273641	  735.0	  675.6	 3925.0	...
2273642	  734.6	  675.5	 3925.0	...
2273643	  734.2	  675.5	 3925.0	...
2273644	  734.3	  675.6	 3925.0	...
2273645	  734.0	  675.7	 3928.0	...
2273646	  733.7	  675.6	 3931.0	...
2273647	  733.4	  674.8	 3934.0	...
2273648	  733.8	  674.0	 3935.0	...
2273649	  734.1	  673.2	 3937.0	...
2273650	  734.5	  673.1	 3937.0	...
2273651	  734.7	  673.1	 3937.0	...
2273652	  735.0	  673.0	 3937.0	...
2273653	  735.1	  673.0	 3937.0	...
2273654	  734.9	  673.3	 3938.0	...
MSG	2273655 0000 _ Number On
2273655	  734.4	  673.6	 3939.0	...
2273656	  734.1	  673.8	 3941.0	...
2273657	  734.1	  673.8	 3942.0	...
2273658	  734.1	  673.9	 3942.0	...
2273659	  733.9	  674.5	 3942.0	...
2273660	  733.7	  674.9	 3941.0	...
2273661	  733.5	  675.4	 3942.0	...
2273662	  733.4	  675.5	 3944.0	...
2273663	  733.4	  675.6	 3945.0	...
2273664	  733.6	  675.7	 3944.0	...
2273665	  733.8	  675.6	 3944.0	...
2273666	  733.8	  675.0	 3944.0	...
2273667	  733.3	  674.5	 3944.0	...
2273668	  732.7	  674.0	 3946.0	...
2273669	  732.5	  674.2	 3947.0	...
2273670	  732.7	  674.1	 3949.0	...
2273671	  732.9	  674.0	 3949.0	...
2273672	  732.9	  673.9	 3948.0	...
2273673	  732.8	  674.1	 3948.0	...
2273674	  732.8	  674.6	 3949.0	...
2273675	  732.8	  675.1	 3951.0	...
2273676	  732.8	  675.6	 3951.0	...
2273677	  733.0	  675.7	 3951.0	...
2273678	  733.1	  675.6	 3950.0	...
2273679	  733.4	  675.3	 3952.0	...
2273680	  733.6	  675.0	 3953.0	...
2273681	  733.9	  674.8	 3955.0	...
2273682	  733.9	  675.0	 3954.0	...
2273683	  733.9	  675.2	 3955.0	...
2273684	  733.8	  675.5	 3955.0	...
2273685	  733.8	  675.6	 3955.0	...
2273686	  733.7	  675.5	 3955.0	...
2273687	  733.7	  675.3	 3954.0	...
2273688	  733.8	  675.1	 3954.0	...
2273689	  733.9	  675.1	 3953.0	...
2273690	  734.0	  675.1	 3956.0	...
2273691	  734.1	  675.1	 3960.0	...
2273692	  734.1	  675.1	 3964.0	...
2273693	  733.9	  674.9	 3967.0	...
2273694	  733.6	  674.8	 3969.0	...
2273695	  733.2	  674.7	 3970.0	...
2273696	  733.1	  674.7	 3970.0	...
2273697	  733.2	  674.9	 3970.0	...
2273698	  733.3	  675.0	 3971.0	...
2273699	  733.2	  675.1	 3973.0	...
2273700	  733.3	  675.2	 3975.0	...
2273701	  733.2	  675.4	 3974.0	...
2273702	  733.2	  675.6	 3974.0	...
2273703	  733.2	  675.4	 3974.0	...
2273704	  733.2	  675.4	 3975.0	...
2273705	  733.2	  675.4	 3978.0	...
2273706	  733.4	  675.0	 3982.0	...
2273707	  733.7	  674.4	 3986.0	...
2273708	  733.9	  673.7	 3987.0	...
2273709	  733.9	  673.6	 3987.0	...
2273710	  733.9	  673.1	 3986.0	...
2273711	  733.9	  672.8	 3986.0	...
2273712	  733.9	  673.1	 3987.0	...
2273713	  733.9	  673.8	 3989.0	...
2273714	  733.9	  674.5	 3988.0	...
2273715	  734.0	  674.4	 3986.0	...
2273716	  733.9	  674.4	 3983.0	...
2273717	  733.7	  674.4	 3984.0	...
2273718	  733.5	  674.3	 3984.0	...
2273719	  733.3	  674.1	 3989.0	...
2273720	  733.2	  673.9	 3993.0	...
2273721	  733.1	  673.9	 3994.0	...
2273722	  733.0	  673.8	 3992.0	...
2273723	  733.0	  673.7	 3992.0	...
2273724	  732.9	  673.6	 3995.0	...
2273725	  732.9	  673.6	 3996.0	...
2273726	  732.7	  673.6	 3994.0	...
2273727	  732.5	  673.6	 3992.0	...
2273728	  732.3	  673.3	 3993.0	...
2273729	  732.4	  673.1	 3996.0	...
2273730	  732.4	  673.3	 3999.0	...
2273731	  732.4	  673.6	 4002.0	...
2273732	  732.5	  673.9	 4003.0	...
2273733	  732.3	  673.7	 4003.0	...
2273734	  732.2	  673.5	 4003.0	...
2273735	  732.3	  673.4	 4004.0	...
2273736	  732.6	  673.4	 4005.0	...
2273737	  732.8	  673.6	 4005.0	...
2273738	  732.9	  673.7	 4006.0	...
2273739	  733.0	  673.2	 4009.0	...
2273740	  733.1	  672.7	 4011.0	...
2273741	  732.8	  673.1	 4013.0	...
2273742	  732.4	  673.8	 4014.0	...
2273743	  732.0	  674.3	 4014.0	...
2273744	  732.2	  673.8	 4015.0	...
2273745	  732.5	  673.2	 4015.0	...
2273746	  732.9	  672.9	 4017.0	...
2273747	  732.9	  672.8	 4019.0	...
2273748	  732.6	  672.9	 4020.0	...
2273749	  732.4	  673.0	 4020.0	...
2273750	  732.4	  673.0	 4019.0	...
2273751	  732.4	  673.1	 4019.0	...
2273752	  732.3	  672.8	 4018.0	...
2273753	  732.2	  672.5	 4018.0	...
2273754	  732.3	  672.1	 4019.0	...
2273755	  732.4	  671.7	 4020.0	...
2273756	  732.4	  671.3	 4022.0	...
2273757	  732.4	  671.1	 4022.0	...
2273758	  732.3	  671.4	 4022.0	...
2273759	  732.2	  671.9	 4021.0	...
2273760	  732.1	  672.2	 4022.0	...
2273761	  732.3	  672.8	 4023.0	...
2273762	  732.4	  673.2	 4024.0	...
2273763	  732.5	  673.6	 4024.0	...
2273764	  732.5	  673.2	 4023.0	...
2273765	  732.4	  672.7	 4024.0	...
2273766	  732.2	  672.3	 4026.0	...
2273767	  732.0	  672.4	 4031.0	...
2273768	  731.7	  672.5	 4034.0	...
2273769	  731.5	  672.5	 4035.0	...
2273770	  731.3	  672.7	 4034.0	...
2273771	  731.2	  672.9	 4033.0	...
2273772	  731.2	  673.0	 4032.0	...
2273773	  731.3	  673.2	 4032.0	...
2273774	  731.3	  673.4	 4033.0	...
2273775	  731.5	  673.5	 4036.0	...
2273776	  731.8	  673.4	 4039.0	...
2273777	  731.8	  673.4	 4039.0	...
2273778	  731.7	  673.4	 4039.0	...
2273779	  731.7	  673.4	 4039.0	...
2273780	  731.9	  673.7	 4039.0	...
2273781	  731.9	  674.0	 4039.0	...
2273782	  731.7	  674.0	 4039.0	...
2273783	  731.6	  673.7	 4040.0	...
2273784	  731.5	  673.4	 4040.0	...
2273785	  731.5	  673.4	 4040.0	...
2273786	  731.5	  673.4	 4041.0	...
2273787	  731.8	  673.4	 4041.0	...
2273788	  732.4	  673.3	 4041.0	...
2273789	  732.9	  673.2	 4041.0	...
2273790	  732.9	  673.1	 4041.0	...
2273791	  732.6	  673.0	 4040.0	...
2273792	  732.2	  673.0	 4043.0	...
2273793	  732.2	  673.0	 4046.0	...
2273794	  732.2	  673.0	 4048.0	...
2273795	  732.1	  673.0	 4047.0	...
2273796	  732.0	  673.0	 4046.0	...
2273797	  731.9	  673.0	 4046.0	...
2273798	  731.7	  673.3	 4047.0	...
2273799	  731.7	  673.6	 4050.0	...
2273800	  731.6	  673.9	 4052.0	...
2273801	  731.5	  673.9	 4056.0	...
2273802	  731.3	  674.1	 4056.0	...
2273803	  731.3	  674.2	 4057.0	...
2273804	  731.5	  674.0	 4056.0	...
2273805	  731.7	  673.6	 4056.0	...
2273806	  731.8	  672.8	 4058.0	...
2273807	  731.8	  672.1	 4059.0	...
2273808	  731.8	  671.4	 4061.0	...
2273809	  731.6	  671.4	 4062.0	...
2273810	  731.3	  671.6	 4063.0	...
2273811	  731.0	  672.0	 4063.0	...
2273812	  730.9	  672.4	 4064.0	...
2273813	  730.8	  672.7	 4064.0	...
2273814	  730.6	  672.8	 4065.0	...
2273815	  730.5	  672.8	 4066.0	...
2273816	  730.5	  672.9	 4068.0	...
2273817	  730.7	  673.0	 4070.0	...
2273818	  730.8	  673.0	 4070.0	...
2273819	  730.8	  672.7	 4070.0	...
2273820	  731.1	  672.3	 4070.0	...
2273821	  731.4	  672.0	 4072.0	...
2273822	  731.6	  671.4	 4073.0	...
2273823	  731.5	  671.0	 4073.0	...
2273824	  731.4	  670.6	 4071.0	...
2273825	  731.4	  670.6	 4070.0	...
2273826	  731.3	  670.7	 4069.0	...
2273827	  731.3	  670.9	 4069.0	...
2273828	  731.5	  671.1	 4069.0	...
2273829	  731.7	  671.2	 4069.0	...
2273830	  732.1	  671.3	 4071.0	...
2273831	  732.2	  671.8	 4074.0	...
2273832	  731.9	  672.4	 4075.0	...
2273833	  731.5	  672.8	 4074.0	...
2273834	  731.3	  672.7	 4073.0	...
2273835	  731.6	  672.4	 4074.0	...
2273836	  731.8	  671.6	 4075.0	...
2273837	  731.5	  670.8	 4075.0	...
2273838	  731.1	  670.2	 4075.0	...
2273839	  731.2	  670.4	 4075.0	...
2273840	  731.6	  670.4	 4075.0	...
2273841	  732.2	  670.5	 4074.0	...
2273842	  732.5	  670.9	 4073.0	...
2273843	  732.6	  671.3	 4072.0	...
2273844	  732.6	  671.7	 4074.0	...
2273845	  732.5	  671.9	 4076.0	...
2273846	  732.4	  672.2	 4078.0	...
2273847	  732.3	  672.8	 4078.0	...
2273848	  732.2	  673.2	 4079.0	...
2273849	  732.2	  673.6	 4079.0	...
2273850	  731.9	  673.5	 4079.0	...
2273851	  731.7	  673.6	 4078.0	...
2273852	  731.6	  673.7	 4078.0	...
2273853	  731.6	  673.2	 4077.0	...
2273854	  731.5	  672.6	 4077.0	...
2273855	  731.5	  672.1	 4076.0	...
2273856	  731.4	  672.3	 4076.0	...
2273857	  731.2	  672.5	 4076.0	...
2273858	  731.2	  672.6	 4076.0	...
2273859	  731.2	  672.6	 4077.0	...
2273860	  731.2	  672.6	 4079.0	...
2273861	  731.2	  672.9	 4080.0	...
2273862	  731.2	  673.5	 4080.0	...
2273863	  730.9	  674.2	 4080.0	...
2273864	  730.5	  674.4	 4080.0	...
2273865	  730.0	  674.3	 4080.0	...
2273866	  729.9	  674.2	 4080.0	...
2273867	  729.5	  674.1	 4080.0	...
2273868	  729.2	  674.7	 4082.0	...
2273869	  728.8	  675.2	 4084.0	...
2273870	  728.9	  675.6	 4085.0	...
2273871	  728.7	  675.6	 4084.0	...
2273872	  728.5	  675.5	 4083.0	...
2273873	  728.7	  675.3	 4084.0	...
2273874	  728.9	  675.2	 4084.0	...
2273875	  729.2	  675.2	 4084.0	...
2273876	  729.1	  675.1	 4084.0	...
2273877	  729.2	  675.0	 4084.0	...
2273878	  729.0	  674.9	 4084.0	...
2273879	  728.7	  674.7	 4083.0	...
2273880	  728.3	  674.6	 4083.0	...
2273881	  728.1	  674.4	 4083.0	...
2273882	  728.3	  673.7	 4086.0	...
2273883	  728.6	  673.0	 4089.0	...
2273884	  728.9	  672.4	 4092.0	...
2273885	  728.9	  672.7	 4092.0	...
2273886	  728.8	  673.1	 4093.0	...
2273887	  728.5	  673.5	 4092.0	...
2273888	  727.9	  673.6	 4092.0	...
2273889	  727.3	  673.7	 4093.0	...
2273890	  727.3	  673.6	 4093.0	...
2273891	  727.6	  673.5	 4094.0	...
2273892	  728.1	  673.2	 4094.0	...
2273893	  728.2	  673.1	 4094.0	...
2273894	  728.3	  673.0	 4094.0	...
2273895	  728.3	  673.1	 4094.0	...
2273896	  728.1	  673.1	 4094.0	...
2273897	  727.9	  673.2	 4095.0	...
2273898	  727.7	  672.9	 4095.0	...
2273899	  727.6	  672.5	 4099.0	...
2273900	  727.5	  672.2	 4102.0	...
2273901	  727.4	  672.1	 4103.0	...
2273902	  727.5	  672.3	 4100.0	...
2273903	  727.6	  672.6	 4099.0	...
2273904	  727.6	  672.9	 4101.0	...
2273905	  727.4	  673.0	 4103.0	...
2273906	  727.2	  673.2	 4104.0	...
2273907	  727.2	  673.3	 4104.0	...
2273908	  727.6	  673.2	 4105.0	...
2273909	  727.9	  673.1	 4106.0	...
2273910	  728.2	  672.9	 4108.0	...
2273911	  728.0	  672.8	 4110.0	...
2273912	  727.9	  672.7	 4111.0	...
2273913	  727.9	  672.8	 4110.0	...
2273914	  727.7	  673.0	 4107.0	...
2273915	  727.5	  673.2	 4102.0	...
2273916	  727.4	  673.2	 4100.0	...
2273917	  727.2	  672.8	 4100.0	...
2273918	  726.9	  672.3	 4101.0	...
2273919	  726.6	  672.0	 4102.0	...
2273920	  726.5	  672.4	 4102.0	...
2273921	  726.5	  672.9	 4102.0	...
2273922	  726.8	  673.4	 4103.0	...
2273923	  727.1	  673.4	 4103.0	...
2273924	  727.4	  673.5	 4104.0	...
2273925	  727.4	  673.6	 4105.0	...
2273926	  727.4	  673.8	 4107.0	...
2273927	  727.3	  673.6	 4108.0	...
2273928	  727.2	  673.5	 4107.0	...
2273929	  727.0	  673.3	 4106.0	...
2273930	  727.2	  673.3	 4105.0	...
2273931	  727.5	  673.1	 4105.0	...
2273932	  727.7	  673.0	 4103.0	...
2273933	  727.7	  672.9	 4102.0	...
2273934	  727.4	  673.0	 4099.0	...
2273935	  727.1	  673.1	 4099.0	...
2273936	  726.8	  673.3	 4098.0	...
2273937	  726.9	  673.9	 4099.0	...
2273938	  726.9	  674.4	 4099.0	...
2273939	  727.0	  674.7	 4099.0	...
2273940	  727.1	  674.6	 4100.0	...
2273941	  727.2	  674.5	 4100.0	...
2273942	  727.2	  674.2	 4099.0	...
2273943	  727.2	  673.9	 4099.0	...
2273944	  727.1	  673.6	 4099.0	...
2273945	  726.9	  673.7	 4099.0	...
2273946	  726.4	  673.8	 4098.0	...
2273947	  726.0	  674.0	 4097.0	...
2273948	  726.1	  673.9	 4097.0	...
2273949	  726.4	  673.8	 4098.0	...
2273950	  726.8	  673.9	 4098.0	...
2273951	  726.8	  674.3	 4098.0	...
2273952	  726.8	  674.8	 4099.0	...
2273953	  726.8	  674.5	 4100.0	...
2273954	  726.8	  674.3	 4101.0	...
2273955	  726.8	  674.1	 4101.0	...
2273956	  727.0	  674.3	 4100.0	...
MSG	2273957 0000 _ Number Off
2273957	  727.1	  674.3	 4100.0	...
2273958	  726.9	  674.1	 4101.0	...
2273959	  726.6	  673.7	 4101.0	...
2273960	  726.6	  673.4	 4099.0	...
2273961	  726.8	  673.8	 4097.0	...
2273962	  726.8	  674.3	 4095.0	...
2273963	  726.7	  675.1	 4094.0	...
2273964	  726.5	  675.3	 4094.0	...
2273965	  726.5	  675.1	 4094.0	...
2273966	  726.4	  674.7	 4096.0	...
2273967	  726.3	  674.3	 4097.0	...
2273968	  726.3	  674.3	 4097.0	...
2273969	  726.3	  674.3	 4096.0	...
2273970	  726.5	  674.2	 4096.0	...
2273971	  726.3	  674.7	 4099.0	...
2273972	  726.1	  675.2	 4100.0	...
2273973	  726.2	  675.5	 4098.0	...
2273974	  726.9	  675.3	 4097.0	...
2273975	  727.6	  675.0	 4096.0	...
2273976	  728.0	  675.2	 4096.0	...
2273977	  728.0	  675.5	 4095.0	...
2273978	  728.2	  675.3	 4097.0	...
2273979	  728.3	  674.7	 4099.0	...
2273980	  728.4	  674.2	 4101.0	...
2273981	  728.3	  674.4	 4101.0	...
2273982	  728.0	  674.8	 4100.0	...
2273983	  727.7	  675.0	 4099.0	...
2273984	  727.4	  674.9	 4099.0	...
2273985	  728.0	  674.7	 4100.0	...
2273986	  728.5	  674.6	 4102.0	...
2273987	  728.7	  674.6	 4103.0	...
2273988	  728.3	  674.7	 4102.0	...
2273989	  727.6	  674.8	 4100.0	...
2273990	  727.3	  674.8	 4100.0	...
2273991	  727.0	  674.9	 4102.0	...
2273992	  727.0	  674.9	 4104.0	...
2273993	  727.3	  674.8	 4103.0	...
2273994	  727.9	  674.5	 4102.0	...
2273995	  728.5	  674.2	 4101.0	...
2273996	  728.7	  674.2	 4101.0	...
2273997	  728.5	  674.3	 4102.0	...
2273998	  728.0	  674.4	 4103.0	...
2273999	  727.6	  674.5	 4103.0	...
2274000	  727.3	  674.5	 4103.0	...
2274001	  727.4	  673.8	 4103.0	...
2274002	  727.6	  673.1	 4103.0	...
2274003	  727.8	  673.0	 4102.0	...
2274004	  727.8	  673.6	 4102.0	...
2274005	  727.9	  674.1	 4103.0	...
2274006	  727.7	  674.2	 4104.0	...
2274007	  727.6	  674.5	 4106.0	...
2274008	  727.5	  674.7	 4107.0	...
2274009	  727.5	  674.7	 4108.0	...
2274010	  727.5	  675.0	 4108.0	...
2274011	  727.5	  675.0	 4109.0	...
2274012	  727.2	  675.1	 4109.0	...
2274013	  726.8	  674.9	 4108.0	...
2274014	  726.5	  674.9	 4107.0	...
2274015	  726.6	  674.7	 4105.0	...
2274016	  727.2	  674.6	 4105.0	...
2274017	  727.6	  674.5	 4105.0	...
2274018	  728.1	  674.4	 4105.0	...
2274019	  727.9	  673.9	 4105.0	...
2274020	  727.8	  673.3	 4105.0	...
2274021	  727.8	  672.7	 4106.0	...
2274022	  727.8	  672.6	 4107.0	...
2274023	  727.9	  672.6	 4108.0	...
2274024	  727.9	  673.0	 4107.0	...
2274025	  727.8	  673.4	 4107.0	...
2274026	  727.5	  673.8	 4107.0	...
2274027	  727.2	  673.9	 4107.0	...
2274028	  726.9	  673.9	 4106.0	...
2274029	  726.9	  674.0	 4104.0	...
2274030	  727.0	  674.1	 4103.0	...
2274031	  727.0	  674.2	 4103.0	...
2274032	  727.0	  674.2	 4104.0	...
2274033	  726.9	  674.3	 4105.0	...
2274034	  727.0	  674.3	 4106.0	...
2274035	  727.2	  674.3	 4106.0	...
2274036	  727.4	  674.4	 4106.0	...
2274037	  727.6	  674.3	 4108.0	...
2274038	  727.7	  674.1	 4110.0	...
2274039	  727.8	  673.8	 4112.0	...
2274040	  727.8	  673.6	 4110.0	...
2274041	  727.7	  673.4	 4109.0	...
2274042	  727.7	  673.2	 4110.0	...
2274043	  727.9	  672.9	 4112.0	...
2274044	  728.2	  673.0	 4115.0	...
2274045	  728.6	  673.0	 4115.0	...
2274046	  728.7	  673.0	 4115.0	...
2274047	  728.5	  673.2	 4115.0	...
2274048	  728.0	  673.7	 4116.0	...
2274049	  727.6	  674.3	 4117.0	...
2274050	  727.6	  674.4	 4117.0	...
2274051	  727.9	  674.3	 4116.0	...
2274052	  728.2	  674.2	 4116.0	...
2274053	  728.3	  674.1	 4116.0	...
2274054	  728.2	  674.0	 4116.0	...
2274055	  728.0	  673.6	 4117.0	...
2274056	  727.9	  673.2	 4116.0	...
2274057	  727.8	  672.9	 4116.0	...
2274058	  727.7	  673.0	 4116.0	...
2274059	  727.5	  673.1	 4116.0	...
2274060	  727.5	  673.2	 4118.0	...
2274061	  727.7	  673.0	 4119.0	...
2274062	  728.0	  672.7	 4120.0	...
2274063	  728.1	  672.5	 4119.0	...
2274064	  728.0	  672.4	 4119.0	...
2274065	  728.0	  672.5	 4118.0	...
2274066	  728.4	  672.8	 4120.0	...
2274067	  728.8	  673.0	 4122.0	...
2274068	  729.3	  673.4	 4123.0	...
2274069	  729.4	  673.5	 4123.0	...
2274070	  729.4	  673.6	 4122.0	...
2274071	  729.4	  673.5	 4123.0	...
2274072	  729.4	  673.5	 4123.0	...
2274073	  729.3	  673.4	 4123.0	...
2274074	  729.3	  673.2	 4123.0	...
2274075	  729.2	  673.0	 4123.0	...
2274076	  729.3	  672.9	 4123.0	...
2274077	  729.3	  672.9	 4123.0	...
2274078	  729.2	  672.9	 4125.0	...
2274079	  729.0	  673.0	 4126.0	...
2274080	  728.9	  673.0	 4127.0	...
2274081	  729.0	  673.1	 4127.0	...
2274082	  729.1	  673.2	 4127.0	...
2274083	  729.1	  672.6	 4128.0	...
2274084	  729.1	  672.1	 4128.0	...
2274085	  729.1	  671.5	 4129.0	...
2274086	  729.1	  671.6	 4130.0	...
2274087	  729.3	  671.7	 4129.0	...
2274088	  729.4	  671.9	 4126.0	...
2274089	  729.5	  672.3	 4123.0	...
2274090	  729.6	  672.7	 4123.0	...
2274091	  729.7	  673.1	 4122.0	...
2274092	  729.9	  673.1	 4125.0	...
2274093	  730.1	  673.0	 4127.0	...
2274094	  730.3	  672.9	 4129.0	...
2274095	  730.4	  672.2	 4130.0	...
2274096	  730.0	  671.7	 4128.0	...
2274097	  729.5	  671.2	 4125.0	...
2274098	  729.1	  671.2	 4123.0	...
2274099	  729.1	  671.0	 4123.0	...
2274100	  729.0	  670.9	 4126.0	...
2274101	  729.0	  670.9	 4129.0	...
2274102	  729.2	  671.1	 4132.0	...
2274103	  729.5	  671.3	 4132.0	...
2274104	  729.9	  671.3	 4133.0	...
2274105	  730.2	  671.3	 4133.0	...
2274106	  730.0	  671.2	 4132.0	...
2274107	  729.8	  670.7	 4131.0	...
2274108	  729.6	  670.2	 4131.0	...
2274109	  729.7	  669.9	 4133.0	...
2274110	  729.7	  670.1	 4135.0	...
2274111	  729.7	  670.2	 4135.0	...
2274112	  729.6	  670.0	 4134.0	...
2274113	  729.8	  670.1	 4134.0	...
2274114	  730.2	  670.0	 4133.0	...
2274115	  730.6	  669.7	 4132.0	...
2274116	  730.3	  669.3	 4132.0	...
2274117	  729.9	  669.2	 4132.0	...
2274118	  729.5	  669.3	 4133.0	...
2274119	  729.6	  669.7	 4134.0	...
2274120	  729.6	  670.2	 4135.0	...
2274121	  729.5	  670.6	 4134.0	...
2274122	  729.4	  670.5	 4133.0	...
2274123	  729.7	  670.1	 4131.0	...
2274124	  730.0	  669.6	 4130.0	...
2274125	  730.2	  669.2	 4129.0	...
2274126	  730.3	  669.3	 4130.0	...
2274127	  730.4	  669.6	 4131.0	...
2274128	  730.4	  669.9	 4132.0	...
2274129	  730.4	  670.1	 4134.0	...
2274130	  730.4	  670.1	 4136.0	...
2274131	  730.3	  670.2	 4137.0	...
2274132	  730.1	  670.4	 4136.0	...
2274133	  729.9	  670.5	 4135.0	...
2274134	  729.9	  670.5	 4135.0	...
2274135	  730.1	  670.2	 4137.0	...
2274136	  730.1	  669.9	 4139.0	...
2274137	  730.1	  669.7	 4141.0	...
2274138	  730.1	  669.7	 4143.0	...
2274139	  730.1	  669.8	 4145.0	...
2274140	  730.2	  669.9	 4146.0	...
2274141	  730.4	  670.2	 4144.0	...
2274142	  730.7	  670.5	 4143.0	...
2274143	  730.9	  670.6	 4144.0	...
2274144	  730.9	  670.4	 4147.0	...
2274145	  731.2	  670.1	 4150.0	...
2274146	  731.6	  669.9	 4150.0	...
2274147	  731.9	  669.4	 4151.0	...
2274148	  731.6	  668.6	 4151.0	...
2274149	  731.4	  667.8	 4152.0	...
2274150	  731.3	  668.3	 4152.0	...
2274151	  731.2	  669.0	 4152.0	...
2274152	  731.2	  669.7	 4152.0	...
2274153	  731.2	  669.6	 4152.0	...
2274154	  731.2	  669.5	 4152.0	...
2274155	  731.2	  669.0	 4152.0	...
2274156	  731.2	  668.5	 4153.0	...
2274157	  731.2	  668.3	 4154.0	...
2274158	  731.1	  668.4	 4155.0	...
2274159	  731.0	  668.6	 4156.0	...
2274160	  731.2	  668.8	 4157.0	...
2274161	  731.5	  669.2	 4157.0	...
2274162	  731.9	  669.6	 4157.0	...
2274163	  731.9	  669.8	 4156.0	...
2274164	  731.9	  669.8	 4155.0	...
2274165	  732.2	  669.6	 4155.0	...
2274166	  732.5	  668.8	 4156.0	...
2274167	  732.9	  668.0	 4160.0	...
2274168	  733.1	  667.5	 4163.0	...
2274169	  733.2	  667.3	 4165.0	...
2274170	  733.0	  667.3	 4165.0	...
2274171	  732.7	  667.3	 4165.0	...
2274172	  732.5	  667.6	 4165.0	...
2274173	  732.3	  667.9	 4165.0	...
2274174	  732.4	  667.8	 4165.0	...
2274175	  732.6	  667.6	 4166.0	...
2274176	  732.8	  667.2	 4166.0	...
2274177	  733.1	  667.1	 4167.0	...
2274178	  733.1	  667.1	 4168.0	...
2274179	  733.2	  667.3	 4170.0	...
2274180	  733.2	  668.1	 4172.0	...
2274181	  733.1	  668.9	 4170.0	...
2274182	  733.1	  669.5	 4167.0	...
2274183	  733.0	  669.4	 4165.0	...
2274184	  732.9	  669.4	 4165.0	...
2274185	  732.7	  669.4	 4165.0	...
2274186	  732.3	  669.5	 4166.0	...
2274187	  732.1	  669.6	 4168.0	...
2274188	  732.1	  669.6	 4169.0	...
2274189	  732.1	  669.6	 4169.0	...
2274190	  732.2	  669.2	 4168.0	...
2274191	  732.3	  668.8	 4167.0	...
2274192	  732.4	  668.5	 4166.0	...
2274193	  732.4	  668.5	 4165.0	...
2274194	  732.4	  668.4	 4167.0	...
2274195	  732.3	  668.3	 4169.0	...
2274196	  732.3	  667.8	 4171.0	...
2274197	  732.3	  667.5	 4171.0	...
2274198	  732.2	  667.5	 4170.0	...
2274199	  732.1	  667.9	 4167.0	...
2274200	  732.1	  668.2	 4165.0	...
2274201	  732.1	  668.3	 4163.0	...
2274202	  732.3	  668.2	 4163.0	...
2274203	  732.7	  667.9	 4163.0	...
2274204	  733.0	  667.5	 4163.0	...
2274205	  733.1	  667.9	 4164.0	...
2274206	  733.6	  668.3	 4167.0	...
2274207	  734.2	  668.3	 4168.0	...
2274208	  734.8	  667.6	 4170.0	...
2274209	  734.7	  667.0	 4171.0	...
2274210	  734.4	  666.9	 4171.0	...
2274211	  734.2	  666.9	 4170.0	...
2274212	  734.0	  666.9	 4168.0	...
2274213	  734.0	  666.9	 4166.0	...
2274214	  733.8	  666.8	 4164.0	...
2274215	  733.7	  666.8	 4165.0	...
2274216	  733.9	  666.8	 4167.0	...
2274217	  734.2	  666.8	 4167.0	...
2274218	  734.5	  666.8	 4166.0	...
2274219	  734.5	  666.7	 4165.0	...
2274220	  734.7	  666.5	 4167.0	...
2274221	  735.2	  666.8	 4166.0	...
2274222	  735.6	  667.2	 4166.0	...
2274223	  735.4	  667.9	 4166.0	...
2274224	  734.8	  668.1	 4166.0	...
2274225	  734.4	  668.4	 4165.0	...
2274226	  734.6	  668.3	 4164.0	...
2274227	  734.8	  668.3	 4163.0	...
2274228	  735.0	  668.3	 4163.0	...
2274229	  734.9	  668.7	 4160.0	...
2274230	  734.9	  669.0	 4157.0	...
2274231	  735.2	  669.1	 4155.0	...
2274232	  735.3	  668.4	 4155.0	...
2274233	  735.5	  667.7	 4156.0	...
2274234	  735.4	  667.3	 4156.0	...
2274235	  735.3	  667.6	 4156.0	...
2274236	  735.1	  667.9	 4155.0	...
2274237	  734.9	  668.3	 4156.0	...
2274238	  734.9	  668.4	 4156.0	...
2274239	  735.3	  667.9	 4156.0	...
2274240	  735.8	  667.4	 4155.0	...
2274241	  736.2	  667.0	 4155.0	...
2274242	  736.2	  667.0	 4154.0	...
2274243	  736.1	  667.6	 4154.0	...
2274244	  736.1	  668.2	 4154.0	...
2274245	  736.4	  668.9	 4155.0	...
2274246	  736.8	  668.9	 4154.0	...
2274247	  737.1	  668.8	 4153.0	...
2274248	  737.1	  668.9	 4151.0	...
2274249	  737.0	  669.0	 4151.0	...
2274250	  736.8	  669.3	 4151.0	...
2274251	  736.6	  669.5	 4149.0	...
2274252	  736.4	  669.5	 4145.0	...
2274253	  736.4	  669.2	 4142.0	...
2274254	  736.4	  668.9	 4140.0	...
2274255	  736.4	  668.8	 4139.0	...
2274256	  736.4	  669.0	 4138.0	...
2274257	  736.5	  669.1	 4139.0	...
2274258	  736.6	  669.1	 4139.0	...
2274259	  736.7	  668.8	 4137.0	...
2274260	  736.7	  668.7	 4135.0	...
2274261	  736.7	  668.9	 4135.0	...
2274262	  736.7	  669.2	 4134.0	...
2274263	  736.7	  669.4	 4133.0	...
2274264	  736.7	  669.4	 4132.0	...
2274265	  736.7	  669.5	 4132.0	...
2274266	  736.7	  669.6	 4132.0	...
2274267	  736.7	  669.8	 4131.0	...
2274268	  737.1	  670.0	 4128.0	...
2274269	  737.5	  670.1	 4126.0	...
2274270	  737.9	  670.1	 4125.0	...
2274271	  737.9	  670.1	 4124.0	...
2274272	  737.9	  670.1	 4123.0	...
2274273	  737.7	  670.1	 4122.0	...
2274274	  737.6	  670.2	 4122.0	...
2274275	  737.9	  670.0	 4122.0	...
2274276	  738.3	  669.9	 4121.0	...
2274277	  738.6	  669.8	 4119.0	...
2274278	  738.5	  669.8	 4117.0	...
2274279	  738.5	  669.9	 4117.0	...
2274280	  738.3	  669.8	 4116.0	...
2274281	  738.3	  669.8	 4115.0	...
2274282	  738.1	  669.8	 4115.0	...
2274283	  738.0	  669.8	 4115.0	...
2274284	  737.7	  669.9	 4113.0	...
2274285	  737.6	  670.0	 4111.0	...
2274286	  737.5	  670.1	 4107.0	...
2274287	  737.4	  669.9	 4104.0	...
2274288	  737.8	  669.6	 4103.0	...
2274289	  738.2	  669.3	 4104.0	...
2274290	  738.7	  669.6	 4105.0	...
2274291	  738.8	  670.0	 4105.0	...
2274292	  739.1	  670.5	 4104.0	...
2274293	  739.4	  670.7	 4100.0	...
2274294	  739.2	  671.0	 4096.0	...
2274295	  738.6	  670.9	 4091.0	...
2274296	  738.1	  670.9	 4089.0	...
2274297	  738.3	  670.4	 4088.0	...
2274298	  738.5	  670.0	 4087.0	...
2274299	  738.3	  670.2	 4087.0	...
2274300	  738.0	  670.8	 4087.0	...
2274301	  737.8	  671.5	 4087.0	...
2274302	  737.9	  671.6	 4085.0	...
2274303	  738.1	  671.7	 4081.0	...
2274304	  738.4	  671.6	 4078.0	...
2274305	  738.6	  671.6	 4076.0	...
2274306	  738.6	  671.5	 4075.0	...
2274307	  738.7	  671.5	 4072.0	...
2274308	  738.7	  671.4	 4069.0	...
2274309	  738.8	  671.3	 4065.0	...
2274310	  738.9	  671.1	 4063.0	...
2274311	  739.1	  671.0	 4060.0	...
2274312	  739.1	  670.9	 4058.0	...
2274313	  739.2	  671.0	 4057.0	...
2274314	  739.2	  671.0	 4056.0	...
2274315	  739.1	  671.0	 4056.0	...
2274316	  739.1	  671.2	 4056.0	...
2274317	  739.3	  671.3	 4054.0	...
2274318	  739.4	  670.9	 4052.0	...
2274319	  739.6	  670.4	 4049.0	...
2274320	  739.4	  669.8	 4049.0	...
2274321	  739.2	  669.5	 4049.0	...
2274322	  739.6	  668.9	 4050.0	...
2274323	  740.1	  668.5	 4050.0	...
2274324	  740.7	  668.7	 4048.0	...
2274325	  740.8	  669.2	 4046.0	...
2274326	  741.0	  669.6	 4042.0	...
2274327	  741.0	  669.6	 4039.0	...
2274328	  741.0	  669.7	 4037.0	...
2274329	  741.0	  669.6	 4035.0	...
2274330	  741.0	  669.6	 4032.0	...
2274331	  740.9	  669.6	 4030.0	...
2274332	  740.9	  669.6	 4028.0	...
2274333	  740.6	  669.9	 4027.0	...
2274334	  740.3	  670.3	 4025.0	...
2274335	  740.2	  670.7	 4024.0	...
2274336	  740.3	  670.9	 4022.0	...
2274337	  740.5	  671.0	 4023.0	...
2274338	  740.6	  670.9	 4021.0	...
2274339	  740.6	  670.7	 4019.0	...
2274340	  740.7	  670.2	 4017.0	...
2274341	  740.8	  669.7	 4016.0	...
2274342	  740.9	  669.5	 4014.0	...
2274343	  741.0	  669.7	 4012.0	...
2274344	  740.9	  669.9	 4012.0	...
2274345	  740.7	  669.9	 4012.0	...
2274346	  740.6	  669.9	 4013.0	...
2274347	  740.6	  669.9	 4011.0	...
2274348	  740.7	  669.9	 4008.0	...
2274349	  740.7	  670.0	 4006.0	...
2274350	  740.7	  670.0	 4004.0	...
2274351	  740.7	  670.1	 4001.0	...
2274352	  740.9	  670.2	 3998.0	...
2274353	  741.1	  669.8	 3997.0	...
2274354	  741.1	  669.4	 3997.0	...
2274355	  741.2	  669.2	 3997.0	...
2274356	  741.2	  669.3	 3995.0	...
2274357	  741.2	  669.0	 3994.0	...
2274358	  741.5	  668.5	 3994.0	...
2274359	  742.0	  668.4	 3994.0	...
2274360	  742.5	  668.9	 3992.0	...
2274361	  742.7	  669.5	 3989.0	...
2274362	  742.9	  669.5	 3987.0	...
2274363	  743.1	  669.3	 3985.0	...
2274364	  743.2	  669.0	 3983.0	...
2274365	  743.1	  668.9	 3982.0	...
2274366	  742.8	  668.8	 3981.0	...
2274367	  742.6	  668.8	 3980.0	...
2274368	  742.7	  668.8	 3979.0	...
2274369	  743.0	  669.3	 3978.0	...
2274370	  743.3	  669.8	 3977.0	...
2274371	  743.3	  670.3	 3977.0	...
2274372	  743.2	  669.9	 3976.0	...
2274373	  743.6	  669.4	 3975.0	...
2274374	  743.9	  669.0	 3974.0	...
2274375	  744.3	  669.0	 3973.0	...
2274376	  744.4	  669.3	 3972.0	...
2274377	  744.5	  669.4	 3968.0	...
2274378	  744.7	  669.3	 3963.0	...
2274379	  744.8	  669.0	 3960.0	...
2274380	  744.8	  668.7	 3960.0	...
2274381	  744.6	  668.7	 3960.0	...
2274382	  744.5	  668.7	 3960.0	...
2274383	  744.4	  668.5	 3960.0	...
2274384	  744.4	  668.5	 3960.0	...
2274385	  744.3	  669.2	 3960.0	...
2274386	  744.2	  670.0	 3959.0	...
2274387	  744.1	  670.9	 3957.0	...
2274388	  744.0	  671.0	 3956.0	...
2274389	  743.9	  670.6	 3955.0	...
2274390	  743.8	  670.1	 3953.0	...
2274391	  743.8	  669.5	 3951.0	...
2274392	  743.7	  669.3	 3950.0	...
2274393	  743.7	  669.2	 3949.0	...
2274394	  743.7	  669.1	 3947.0	...
2274395	  743.7	  669.4	 3945.0	...
2274396	  743.6	  669.8	 3943.0	...
2274397	  743.6	  670.2	 3941.0	...
2274398	  743.7	  670.3	 3939.0	...
2274399	  743.9	  670.3	 3937.0	...
2274400	  744.0	  670.2	 3939.0	...
2274401	  743.9	  669.8	 3940.0	...
2274402	  743.7	  669.5	 3939.0	...
2274403	  743.7	  669.4	 3935.0	...
2274404	  744.0	  669.4	 3930.0	...
2274405	  744.2	  669.3	 3926.0	...
2274406	  744.5	  669.3	 3926.0	...
2274407	  744.4	  669.4	 3925.0	...
2274408	  744.4	  669.4	 3924.0	...
2274409	  744.4	  669.5	 3923.0	...
2274410	  744.5	  669.8	 3921.0	...
2274411	  744.6	  670.1	 3921.0	...
2274412	  744.7	  670.3	 3920.0	...
2274413	  744.5	  670.1	 3919.0	...
2274414	  744.4	  670.0	 3918.0	...
2274415	  744.7	  669.9	 3918.0	...
2274416	  745.0	  670.0	 3918.0	...
2274417	  745.3	  670.1	 3917.0	...
2274418	  745.2	  670.2	 3916.0	...
2274419	  744.9	  670.2	 3914.0	...
2274420	  744.4	  669.9	 3913.0	...
2274421	  744.0	  669.7	 3912.0	...
2274422	  743.9	  669.6	 3912.0	...
2274423	  743.9	  669.5	 3910.0	...
2274424	  744.3	  669.6	 3908.0	...
2274425	  744.7	  669.7	 3906.0	...
2274426	  745.0	  669.5	 3906.0	...
2274427	  744.9	  669.3	 3905.0	...
2274428	  744.9	  669.1	 3904.0	...
2274429	  744.8	  669.0	 3902.0	...
2274430	  744.8	  668.9	 3900.0	...
2274431	  744.4	  668.9	 3897.0	...
2274432	  744.1	  669.3	 3895.0	...
2274433	  743.9	  669.6	 3892.0	...
2274434	  744.5	  670.0	 3891.0	...
2274435	  745.2	  670.0	 3889.0	...
2274436	  745.8	  670.0	 3887.0	...
2274437	  745.9	  669.9	 3885.0	...
2274438	  745.8	  669.5	 3886.0	...
2274439	  745.7	  669.2	 3887.0	...
2274440	  745.5	  668.6	 3889.0	...
2274441	  745.3	  668.2	 3890.0	...
2274442	  745.1	  667.9	 3888.0	...
2274443	  745.1	  667.8	 3886.0	...
2274444	  745.1	  668.0	 3884.0	...
2274445	  745.2	  668.2	 3884.0	...
2274446	  745.2	  668.5	 3885.0	...
2274447	  745.7	  668.4	 3883.0	...
2274448	  746.2	  668.3	 3880.0	...
2274449	  746.7	  668.0	 3878.0	...
2274450	  746.6	  667.7	 3878.0	...
2274451	  746.6	  667.4	 3877.0	...
2274452	  746.6	  667.3	 3877.0	...
2274453	  746.6	  667.7	 3876.0	...
2274454	  746.4	  668.2	 3876.0	...
2274455	  746.4	  668.9	 3876.0	...
2274456	  746.2	  669.2	 3875.0	...
2274457	  746.0	  668.6	 3875.0	...
2274458	  745.7	  667.7	 3875.0	...
2274459	  745.4	  666.9	 3874.0	...
2274460	  745.2	  666.9	 3872.0	...
2274461	  745.0	  667.0	 3870.0	...
2274462	  745.5	  667.2	 3868.0	...
2274463	  746.0	  667.4	 3866.0	...
2274464	  746.1	  667.7	 3866.0	...
2274465	  745.7	  667.9	 3866.0	...
2274466	  745.1	  667.9	 3866.0	...
2274467	  745.1	  668.0	 3866.0	...
2274468	  745.0	  667.8	 3865.0	...
2274469	  745.0	  667.5	 3866.0	...
2274470	  745.0	  667.2	 3864.0	...
2274471	  744.7	  667.0	 3862.0	...
2274472	  744.4	  666.9	 3860.0	...
2274473	  744.6	  666.7	 3860.0	...
2274474	  745.1	  666.2	 3859.0	...
2274475	  745.5	  665.7	 3858.0	...
2274476	  745.5	  665.7	 3857.0	...
2274477	  745.6	  665.8	 3857.0	...
2274478	  745.7	  665.8	 3857.0	...
2274479	  745.3	  665.6	 3858.0	...
2274480	  744.8	  665.5	 3856.0	...
2274481	  744.3	  666.1	 3852.0	...
2274482	  744.4	  666.7	 3848.0	...
2274483	  744.7	  667.3	 3848.0	...
2274484	  744.9	  667.3	 3848.0	...
2274485	  744.8	  666.9	 3850.0	...
2274486	  744.6	  666.5	 3851.0	...
2274487	  744.5	  666.3	 3852.0	...
2274488	  744.4	  666.6	 3852.0	...
2274489	  744.7	  667.1	 3851.0	...
2274490	  745.0	  667.4	 3850.0	...
2274491	  745.4	  667.7	 3848.0	...
2274492	  745.5	  667.8	 3847.0	...
2274493	  745.5	  667.6	 3847.0	...
2274494	  745.6	  667.6	 3847.0	...
2274495	  745.7	  667.7	 3848.0	...
2274496	  745.7	  668.0	 3848.0	...
2274497	  745.8	  668.1	 3848.0	...
2274498	  745.9	  667.8	 3848.0	...
2274499	  746.1	  667.5	 3847.0	...
2274500	  746.2	  667.3	 3846.0	...
2274501	  746.3	  667.2	 3844.0	...
2274502	  746.3	  667.2	 3843.0	...
2274503	  746.3	  667.2	 3842.0	...
2274504	  746.1	  667.1	 3843.0	...
2274505	  746.0	  667.1	 3843.0	...
2274506	  746.0	  667.6	 3843.0	...
2274507	  746.0	  668.2	 3843.0	...
2274508	  745.9	  668.8	 3843.0	...
2274509	  746.2	  668.7	 3843.0	...
2274510	  746.6	  668.1	 3843.0	...
2274511	  746.5	  667.7	 3843.0	...
2274512	  746.0	  667.4	 3843.0	...
2274513	  746.0	  667.4	 3844.0	...
2274514	  746.3	  667.3	 3842.0	...
2274515	  746.7	  667.3	 3841.0	...
2274516	  746.7	  667.3	 3840.0	...
2274517	  746.7	  667.3	 3840.0	...
2274518	  746.8	  667.2	 3840.0	...
2274519	  746.8	  667.3	 3840.0	...
2274520	  746.9	  667.6	 3841.0	...
2274521	  746.9	  667.8	 3841.0	...
2274522	  746.9	  667.7	 3841.0	...
2274523	  746.9	  667.3	 3842.0	...
2274524	  746.9	  667.0	 3842.0	...
2274525	  746.8	  667.0	 3840.0	...
2274526	  746.6	  667.4	 3839.0	...
2274527	  746.0	  667.8	 3838.0	...
2274528	  745.3	  667.9	 3838.0	...
2274529	  745.5	  667.7	 3837.0	...
2274530	  746.1	  667.4	 3835.0	...
2274531	  746.7	  667.2	 3833.0	...
2274532	  746.8	  667.3	 3833.0	...
2274533	  746.8	  667.4	 3833.0	...
2274534	  746.8	  667.4	 3833.0	...
2274535	  746.8	  667.4	 3831.0	...
2274536	  746.8	  667.3	 3830.0	...
2274537	  746.8	  667.0	 3828.0	...
2274538	  746.9	  666.8	 3828.0	...
2274539	  746.8	  666.5	 3828.0	...
2274540	  746.8	  666.6	 3828.0	...
2274541	  746.9	  666.8	 3828.0	...
2274542	  747.0	  667.1	 3828.0	...
2274543	  747.2	  667.3	 3828.0	...
2274544	  747.3	  667.4	 3829.0	...
2274545	  747.5	  667.5	 3831.0	...
2274546	  747.6	  667.2	 3833.0	...
2274547	  747.5	  666.8	 3834.0	...
2274548	  747.2	  666.3	 3835.0	...
2274549	  747.4	  666.2	 3835.0	...
2274550	  747.8	  666.2	 3833.0	...
2274551	  747.9	  666.4	 3831.0	...
2274552	  747.6	  666.6	 3830.0	...
2274553	  747.6	  666.8	 3832.0	...
2274554	  747.8	  666.9	 3834.0	...
2274555	  748.2	  667.2	 3835.0	...
2274556	  748.4	  667.4	 3835.0	...
2274557	  748.6	  667.3	 3835.0	...
2274558	  748.2	  667.2	 3835.0	...
2274559	  747.8	  667.0	 3835.0	...
2274560	  747.4	  667.2	 3834.0	...
2274561	  747.5	  667.3	 3833.0	...
2274562	  747.5	  667.3	 3833.0	...
2274563	  747.7	  666.6	 3834.0	...
2274564	  747.9	  665.9	 3836.0	...
2274565	  748.1	  665.3	 3835.0	...
2274566	  748.0	  665.4	 3835.0	...
2274567	  748.0	  665.6	 3836.0	...
2274568	  748.0	  665.7	 3837.0	...
2274569	  748.2	  665.6	 3838.0	...
2274570	  748.5	  665.6	 3839.0	...
2274571	  748.8	  665.7	 3840.0	...
2274572	  748.9	  666.2	 3840.0	...
2274573	  748.9	  666.6	 3838.0	...
2274574	  748.7	  666.7	 3835.0	...
2274575	  748.6	  666.4	 3833.0	...
2274576	  748.8	  665.9	 3833.0	...
2274577	  749.1	  665.7	 3834.0	...
2274578	  749.4	  665.5	 3834.0	...
2274579	  749.3	  665.4	 3834.0	...
2274580	  749.2	  665.3	 3834.0	...
2274581	  749.2	  665.5	 3834.0	...
2274582	  749.3	  665.6	 3834.0	...
2274583	  749.4	  665.9	 3834.0	...
2274584	  749.4	  666.2	 3833.0	...
2274585	  749.6	  666.5	 3833.0	...
2274586	  749.8	  666.5	 3834.0	...
2274587	  749.9	  666.4	 3835.0	...
2274588	  749.8	  666.1	 3836.0	...
2274589	  750.1	  665.5	 3836.0	...
2274590	  750.4	  664.9	 3837.0	...
2274591	  750.6	  664.3	 3839.0	...
2274592	  750.6	  664.1	 3840.0	...
2274593	  750.5	  663.9	 3841.0	...
2274594	  750.5	  664.0	 3841.0	...
2274595	  750.5	  664.0	 3841.0	...
2274596	  750.6	  664.0	 3842.0	...
2274597	  750.6	  664.4	 3843.0	...
2274598	  750.6	  665.2	 3844.0	...
2274599	  750.4	  666.0	 3845.0	...
2274600	  750.2	  666.2	 3847.0	...
2274601	  749.9	  666.0	 3848.0	...
2274602	  749.8	  665.8	 3847.0	...
2274603	  749.8	  665.8	 3847.0	...
2274604	  750.1	  665.9	 3848.0	...
2274605	  750.2	  666.1	 3849.0	...
2274606	  750.3	  665.9	 3850.0	...
2274607	  750.4	  665.1	 3850.0	...
2274608	  750.7	  664.2	 3850.0	...
2274609	  750.7	  664.2	 3850.0	...
2274610	  750.4	  664.7	 3848.0	...
2274611	  750.1	  665.1	 3846.0	...
2274612	  750.1	  665.0	 3846.0	...
2274613	  750.1	  664.9	 3847.0	...
2274614	  750.1	  664.8	 3848.0	...
2274615	  750.3	  664.7	 3849.0	...
2274616	  750.4	  664.6	 3850.0	...
2274617	  750.5	  664.5	 3853.0	...
2274618	  750.9	  664.3	 3855.0	...
2274619	  751.3	  664.3	 3856.0	...
2274620	  751.3	  664.4	 3855.0	...
2274621	  750.8	  664.5	 3856.0	...
2274622	  750.3	  664.4	 3857.0	...
2274623	  750.3	  664.4	 3858.0	...
2274624	  750.3	  664.4	 3858.0	...
2274625	  750.5	  664.5	 3858.0	...
2274626	  750.7	  664.5	 3858.0	...
2274627	  750.9	  663.8	 3859.0	...
2274628	  750.8	  663.1	 3860.0	...
2274629	  750.8	  662.5	 3862.0	...
2274630	  750.8	  663.0	 3862.0	...
2274631	  751.1	  663.5	 3862.0	...
2274632	  751.3	  663.7	 3863.0	...
2274633	  751.4	  663.7	 3863.0	...
2274634	  751.3	  663.7	 3863.0	...
2274635	  751.2	  663.5	 3863.0	...
2274636	  751.4	  663.3	 3862.0	...
2274637	  751.5	  663.3	 3862.0	...
2274638	  751.2	  663.6	 3862.0	...
2274639	  750.6	  664.0	 3865.0	...
2274640	  750.1	  664.1	 3867.0	...
2274641	  749.8	  664.2	 3870.0	...
2274642	  749.7	  664.4	 3871.0	...
2274643	  749.6	  664.7	 3873.0	...
2274644	  750.0	  664.5	 3875.0	...
2274645	  750.3	  664.1	 3874.0	...
2274646	  750.6	  663.7	 3874.0	...
2274647	  750.1	  664.4	 3873.0	...
2274648	  749.5	  665.0	 3873.0	...
2274649	  749.0	  665.6	 3876.0	...
2274650	  749.0	  665.6	 3878.0	...
2274651	  748.7	  665.7	 3881.0	...
2274652	  748.3	  665.9	 3881.0	...
2274653	  748.1	  666.1	 3880.0	...
2274654	  748.2	  666.1	 3880.0	...
2274655	  748.3	  665.6	 3881.0	...
2274656	  748.5	  665.2	 3882.0	...
2274657	  748.9	  664.9	 3883.0	...
2274658	  749.2	  665.0	 3885.0	...
2274659	  749.2	  665.0	 3886.0	...
2274660	  749.1	  664.8	 3887.0	...
[truncated: 4,296,048 more chars]
