# Supplementary material for: With an eye on uncertainty: Modelling pupillary responses to environmental volatility
Source: PLoS Comput Biol. 2019 Jul 5;15(7):e1007126. doi: 10.1371/journal.pcbi.1007126 (PMC6636765; doi:10.1371/journal.pcbi.1007126)
Supplement: S2 Data — Zip file containing the pupillometry data for participant 2. (ZIP) [file pcbi.1007126.s002.zip › P2/trial15.asc]

** CONVERTED FROM C:\Users\tparr\Documents\PVR\P2_0712\trial15.edf using edfapi 3.1 Win32 Nov 24 2009 on Thu Dec 07 19:12:21 2017
** DATE: Thu Dec  7 17:45:21 2017
** TYPE: EDF_FILE BINARY EVENT SAMPLE TAGGED
** VERSION: EYELINK II 1
** SOURCE: EYELINK CL
** EYELINK II CL v4.48 Nov 25 2009
** CAMERA: EyeLink CL Version 1.4 Sensor=BHA
** SERIAL NUMBER: CL1-AAD42
** CAMERA_CONFIG: AAD42140.SCD
**

MSG	2406102 RECCFG CR 1000 2 0 R
MSG	2406102 ELCLCFG MTABLER
MSG	2406102 GAZE_COORDS 0.00 0.00 1599.00 1199.00
MSG	2406102 THRESHOLDS R 108 243
MSG	2406102 ELCL_PROC CENTROID (3)
MSG	2406102 ELCL_PCR_PARAM 5 3.0
START	2406103 	RIGHT	SAMPLES	EVENTS
PRESCALER	1
VPRESCALER	1
PUPIL	AREA
EVENTS	GAZE	RIGHT	RATE	1000.00	TRACKING	CR	FILTER	2
SAMPLES	GAZE	RIGHT	RATE	1000.00	TRACKING	CR	FILTER	2
MSG	2406103 !MODE RECORD CR 1000 2 0 R
2406103	  803.4	  617.6	 2719.0	...
INPUT	2406103	127
2406104	  803.4	  617.6	 2720.0	...
2406105	  803.3	  617.5	 2721.0	...
2406106	  803.3	  617.5	 2723.0	...
2406107	  803.4	  617.4	 2724.0	...
2406108	  804.1	  617.3	 2724.0	...
2406109	  804.8	  617.3	 2726.0	...
SFIX R   2406110
2406110	  804.6	  617.5	 2729.0	...
2406111	  804.1	  617.7	 2731.0	...
2406112	  803.5	  617.7	 2732.0	...
2406113	  803.6	  617.9	 2732.0	...
2406114	  803.8	  618.2	 2730.0	...
2406115	  804.1	  618.4	 2728.0	...
2406116	  804.4	  618.2	 2729.0	...
2406117	  804.5	  617.9	 2732.0	...
2406118	  804.5	  617.7	 2735.0	...
2406119	  804.5	  617.6	 2734.0	...
2406120	  804.6	  617.5	 2733.0	...
2406121	  804.7	  617.3	 2733.0	...
2406122	  804.7	  617.2	 2734.0	...
2406123	  804.7	  617.2	 2736.0	...
2406124	  804.8	  617.5	 2739.0	...
2406125	  805.0	  617.7	 2740.0	...
2406126	  805.1	  618.2	 2739.0	...
2406127	  804.9	  618.5	 2739.0	...
2406128	  805.1	  618.5	 2740.0	...
2406129	  805.3	  618.3	 2742.0	...
2406130	  805.7	  618.1	 2745.0	...
2406131	  805.9	  618.1	 2742.0	...
2406132	  805.9	  618.1	 2739.0	...
2406133	  805.4	  618.2	 2736.0	...
2406134	  804.9	  618.3	 2739.0	...
2406135	  804.5	  619.0	 2741.0	...
2406136	  804.6	  619.5	 2744.0	...
2406137	  804.6	  619.5	 2744.0	...
2406138	  805.1	  618.8	 2744.0	...
2406139	  805.6	  618.5	 2745.0	...
2406140	  806.1	  618.8	 2744.0	...
2406141	  806.1	  619.2	 2743.0	...
2406142	  806.0	  619.3	 2746.0	...
2406143	  805.9	  619.3	 2749.0	...
2406144	  805.9	  619.4	 2753.0	...
2406145	  805.8	  619.6	 2751.0	...
2406146	  805.5	  619.8	 2750.0	...
2406147	  805.2	  620.4	 2752.0	...
2406148	  804.8	  620.8	 2755.0	...
2406149	  804.9	  621.1	 2758.0	...
2406150	  804.5	  620.9	 2757.0	...
2406151	  804.2	  620.7	 2756.0	...
2406152	  803.7	  620.5	 2756.0	...
2406153	  803.4	  620.1	 2756.0	...
2406154	  803.2	  619.9	 2756.0	...
2406155	  803.9	  619.4	 2758.0	...
2406156	  804.6	  619.3	 2760.0	...
2406157	  805.3	  619.3	 2760.0	...
2406158	  805.2	  619.6	 2760.0	...
2406159	  805.1	  619.7	 2762.0	...
2406160	  805.0	  619.6	 2764.0	...
2406161	  805.1	  619.3	 2766.0	...
2406162	  805.2	  619.1	 2767.0	...
2406163	  805.5	  618.8	 2767.0	...
2406164	  805.7	  618.6	 2768.0	...
2406165	  805.3	  618.7	 2770.0	...
2406166	  804.9	  618.9	 2772.0	...
2406167	  804.4	  619.1	 2774.0	...
2406168	  804.2	  619.1	 2773.0	...
2406169	  804.1	  619.1	 2773.0	...
2406170	  804.0	  619.1	 2773.0	...
2406171	  804.1	  619.2	 2775.0	...
2406172	  804.2	  619.3	 2775.0	...
2406173	  804.1	  619.5	 2775.0	...
2406174	  804.0	  619.3	 2774.0	...
2406175	  803.9	  619.2	 2774.0	...
2406176	  803.9	  619.6	 2774.0	...
2406177	  803.9	  620.1	 2773.0	...
2406178	  803.9	  620.6	 2773.0	...
2406179	  803.9	  620.7	 2777.0	...
2406180	  803.9	  620.2	 2780.0	...
2406181	  803.8	  619.7	 2783.0	...
2406182	  803.9	  619.5	 2783.0	...
2406183	  804.0	  619.9	 2784.0	...
2406184	  804.2	  620.3	 2786.0	...
2406185	  803.9	  620.6	 2790.0	...
2406186	  803.6	  620.9	 2793.0	...
2406187	  803.3	  620.8	 2792.0	...
2406188	  803.3	  620.6	 2792.0	...
2406189	  803.0	  620.5	 2792.0	...
2406190	  802.8	  621.1	 2794.0	...
2406191	  802.7	  621.6	 2796.0	...
2406192	  803.0	  622.0	 2797.0	...
2406193	  803.2	  621.7	 2798.0	...
2406194	  803.2	  621.2	 2799.0	...
2406195	  803.2	  620.7	 2801.0	...
2406196	  803.2	  620.5	 2803.0	...
2406197	  803.2	  620.3	 2805.0	...
2406198	  803.1	  620.1	 2808.0	...
2406199	  802.9	  620.3	 2809.0	...
2406200	  802.5	  620.6	 2811.0	...
2406201	  802.3	  620.9	 2810.0	...
2406202	  802.2	  621.0	 2809.0	...
2406203	  802.3	  620.8	 2812.0	...
2406204	  802.3	  619.9	 2816.0	...
2406205	  802.1	  619.1	 2817.0	...
2406206	  801.6	  618.7	 2814.0	...
2406207	  801.2	  618.7	 2814.0	...
2406208	  801.0	  619.5	 2818.0	...
2406209	  801.0	  620.4	 2821.0	...
2406210	  800.9	  621.4	 2823.0	...
2406211	  800.7	  621.6	 2824.0	...
2406212	  800.4	  621.6	 2826.0	...
2406213	  800.3	  621.6	 2826.0	...
2406214	  800.3	  621.5	 2827.0	...
2406215	  800.2	  621.5	 2829.0	...
2406216	  800.3	  621.5	 2830.0	...
2406217	  800.4	  621.6	 2830.0	...
2406218	  800.6	  621.8	 2831.0	...
2406219	  800.6	  621.9	 2831.0	...
2406220	  800.7	  622.0	 2833.0	...
2406221	  800.5	  622.0	 2834.0	...
2406222	  800.3	  622.3	 2835.0	...
2406223	  800.1	  622.7	 2835.0	...
2406224	  800.2	  623.0	 2836.0	...
2406225	  800.2	  622.9	 2838.0	...
2406226	  800.3	  622.8	 2840.0	...
2406227	  800.3	  622.9	 2841.0	...
2406228	  800.3	  622.6	 2841.0	...
2406229	  799.9	  622.5	 2841.0	...
2406230	  799.6	  622.4	 2841.0	...
2406231	  799.3	  622.6	 2842.0	...
2406232	  799.4	  622.6	 2843.0	...
2406233	  799.4	  622.6	 2847.0	...
2406234	  799.2	  622.7	 2851.0	...
2406235	  798.9	  622.8	 2855.0	...
2406236	  798.7	  623.1	 2855.0	...
2406237	  798.7	  623.2	 2854.0	...
2406238	  798.6	  623.3	 2852.0	...
2406239	  798.4	  623.1	 2852.0	...
2406240	  798.2	  622.8	 2852.0	...
2406241	  798.2	  622.6	 2853.0	...
2406242	  798.2	  622.5	 2855.0	...
2406243	  798.4	  622.5	 2858.0	...
2406244	  798.8	  622.9	 2859.0	...
2406245	  798.9	  623.2	 2859.0	...
2406246	  799.0	  623.6	 2859.0	...
2406247	  799.0	  623.2	 2859.0	...
2406248	  799.1	  622.8	 2861.0	...
2406249	  799.2	  622.4	 2863.0	...
2406250	  799.1	  622.5	 2865.0	...
2406251	  798.9	  622.6	 2865.0	...
2406252	  798.7	  622.8	 2867.0	...
2406253	  798.6	  622.8	 2869.0	...
2406254	  798.3	  622.9	 2872.0	...
2406255	  798.1	  623.0	 2872.0	...
2406256	  797.7	  623.2	 2872.0	...
2406257	  797.7	  623.1	 2873.0	...
2406258	  797.7	  623.0	 2873.0	...
2406259	  797.9	  622.9	 2874.0	...
2406260	  798.0	  622.2	 2875.0	...
2406261	  798.2	  621.5	 2876.0	...
2406262	  798.4	  622.0	 2877.0	...
2406263	  798.7	  623.1	 2877.0	...
2406264	  798.5	  624.4	 2878.0	...
2406265	  798.3	  624.6	 2879.0	...
2406266	  798.1	  624.9	 2879.0	...
2406267	  797.8	  625.8	 2879.0	...
2406268	  797.5	  626.7	 2879.0	...
2406269	  797.3	  627.5	 2880.0	...
2406270	  797.4	  627.4	 2880.0	...
2406271	  798.0	  627.0	 2883.0	...
2406272	  798.6	  626.0	 2886.0	...
2406273	  799.1	  625.1	 2889.0	...
2406274	  798.8	  624.1	 2889.0	...
2406275	  798.3	  623.7	 2889.0	...
2406276	  798.0	  623.3	 2889.0	...
2406277	  797.8	  623.3	 2889.0	...
2406278	  797.7	  623.3	 2890.0	...
2406279	  797.7	  623.4	 2893.0	...
2406280	  797.8	  624.1	 2895.0	...
2406281	  798.0	  624.7	 2894.0	...
2406282	  798.1	  625.2	 2894.0	...
2406283	  798.0	  625.2	 2893.0	...
2406284	  797.9	  625.1	 2894.0	...
2406285	  797.7	  625.2	 2895.0	...
2406286	  797.5	  625.3	 2897.0	...
2406287	  797.4	  625.3	 2898.0	...
2406288	  797.4	  625.4	 2899.0	...
2406289	  797.4	  625.5	 2900.0	...
2406290	  797.6	  625.6	 2899.0	...
2406291	  797.9	  625.4	 2899.0	...
2406292	  798.1	  625.1	 2899.0	...
2406293	  798.2	  625.6	 2899.0	...
2406294	  798.2	  626.4	 2901.0	...
2406295	  797.7	  627.2	 2903.0	...
2406296	  797.1	  627.2	 2907.0	...
2406297	  796.9	  627.0	 2910.0	...
2406298	  797.2	  626.1	 2913.0	...
2406299	  797.5	  625.3	 2918.0	...
2406300	  797.4	  625.1	 2920.0	...
2406301	  797.2	  625.7	 2923.0	...
2406302	  796.9	  626.3	 2924.0	...
2406303	  796.5	  626.3	 2925.0	...
2406304	  796.3	  626.4	 2925.0	...
2406305	  796.2	  625.9	 2926.0	...
2406306	  796.2	  625.4	 2928.0	...
2406307	  796.3	  625.5	 2931.0	...
2406308	  796.5	  626.1	 2934.0	...
2406309	  796.3	  626.8	 2936.0	...
2406310	  795.9	  627.6	 2937.0	...
2406311	  795.9	  628.3	 2937.0	...
2406312	  796.2	  628.1	 2937.0	...
2406313	  796.4	  627.2	 2936.0	...
2406314	  796.3	  626.4	 2937.0	...
2406315	  796.3	  626.0	 2938.0	...
2406316	  796.3	  625.7	 2939.0	...
2406317	  796.4	  626.2	 2940.0	...
2406318	  796.4	  627.0	 2941.0	...
2406319	  796.5	  627.8	 2941.0	...
2406320	  796.5	  627.6	 2941.0	...
2406321	  796.4	  627.4	 2941.0	...
2406322	  796.4	  627.5	 2941.0	...
2406323	  796.5	  627.8	 2941.0	...
2406324	  796.8	  628.2	 2942.0	...
2406325	  797.0	  628.4	 2943.0	...
2406326	  797.0	  628.2	 2944.0	...
2406327	  797.1	  627.7	 2944.0	...
2406328	  797.1	  627.2	 2943.0	...
2406329	  797.2	  627.0	 2942.0	...
2406330	  797.3	  627.1	 2943.0	...
2406331	  797.3	  627.3	 2945.0	...
2406332	  797.1	  627.5	 2948.0	...
2406333	  797.0	  627.7	 2950.0	...
2406334	  797.2	  627.8	 2953.0	...
2406335	  797.4	  627.7	 2955.0	...
2406336	  797.4	  627.8	 2958.0	...
2406337	  797.1	  628.0	 2959.0	...
2406338	  796.9	  629.2	 2960.0	...
2406339	  796.7	  630.3	 2959.0	...
2406340	  796.7	  631.3	 2959.0	...
2406341	  796.7	  631.1	 2959.0	...
2406342	  796.7	  630.9	 2961.0	...
2406343	  796.6	  630.8	 2962.0	...
2406344	  796.6	  630.8	 2964.0	...
2406345	  796.5	  630.7	 2964.0	...
2406346	  796.4	  630.0	 2964.0	...
2406347	  796.1	  629.3	 2967.0	...
2406348	  795.8	  628.9	 2971.0	...
2406349	  796.3	  629.0	 2975.0	...
2406350	  797.1	  629.1	 2976.0	...
2406351	  797.9	  629.5	 2975.0	...
2406352	  797.9	  629.9	 2974.0	...
2406353	  797.6	  630.3	 2973.0	...
2406354	  797.2	  630.4	 2973.0	...
2406355	  796.8	  629.8	 2974.0	...
2406356	  797.1	  629.1	 2974.0	...
2406357	  797.4	  628.5	 2974.0	...
2406358	  797.7	  628.6	 2973.0	...
2406359	  797.3	  629.0	 2972.0	...
2406360	  796.7	  629.3	 2971.0	...
EFIX R   2406110	2406360	251	  800.4	  623.0	   2847
SSACC R  2406361
2406361	  795.2	  629.0	 2974.0	...
2406362	  793.2	  628.8	 2978.0	...
2406363	  790.2	  628.6	 2981.0	...
2406364	  787.4	  628.5	 2981.0	...
2406365	  784.4	  628.4	 2981.0	...
2406366	  781.4	  628.5	 2981.0	...
2406367	  777.5	  628.8	 2982.0	...
2406368	  773.9	  629.3	 2983.0	...
2406369	  770.7	  629.3	 2984.0	...
2406370	  767.1	  629.7	 2984.0	...
2406371	  763.5	  630.0	 2987.0	...
2406372	  759.7	  630.9	 2989.0	...
2406373	  757.4	  631.5	 2991.0	...
2406374	  755.1	  632.1	 2990.0	...
2406375	  754.0	  632.3	 2990.0	...
2406376	  753.2	  632.4	 2991.0	...
2406377	  753.8	  632.2	 2994.0	...
2406378	  755.3	  630.9	 2997.0	...
2406379	  756.9	  629.6	 2999.0	...
2406380	  759.5	  628.5	 3001.0	...
2406381	  762.1	  628.3	 3003.0	...
2406382	  765.3	  627.1	 3003.0	...
ESACC R  2406361	2406382	22	  795.2	  629.0	  765.3	  627.1	   0.64	     72
SFIX R   2406383
2406383	  768.1	  625.8	 3003.0	...
2406384	  771.4	  625.6	 3002.0	...
2406385	  774.2	  626.3	 3002.0	...
2406386	  776.5	  627.0	 2998.0	...
2406387	  777.3	  627.3	 2995.0	...
2406388	  778.0	  627.8	 2993.0	...
2406389	  778.4	  628.3	 2996.0	...
2406390	  778.9	  628.4	 2998.0	...
2406391	  779.3	  628.6	 2999.0	...
2406392	  779.5	  628.7	 3000.0	...
2406393	  779.0	  629.0	 3000.0	...
2406394	  778.4	  629.2	 3001.0	...
2406395	  777.9	  629.5	 3002.0	...
2406396	  777.9	  629.6	 3005.0	...
2406397	  777.9	  629.3	 3008.0	...
2406398	  777.8	  629.0	 3010.0	...
2406399	  777.6	  628.7	 3010.0	...
2406400	  777.3	  628.3	 3011.0	...
2406401	  776.9	  627.5	 3011.0	...
2406402	  776.7	  626.8	 3012.0	...
2406403	  776.3	  626.8	 3014.0	...
2406404	  776.1	  627.2	 3016.0	...
2406405	  776.0	  628.4	 3017.0	...
2406406	  776.2	  629.4	 3017.0	...
2406407	  776.0	  630.0	 3017.0	...
2406408	  775.8	  629.8	 3019.0	...
2406409	  775.5	  629.6	 3022.0	...
2406410	  775.5	  629.6	 3025.0	...
2406411	  775.3	  629.7	 3027.0	...
2406412	  775.0	  629.8	 3028.0	...
2406413	  775.0	  629.9	 3028.0	...
2406414	  775.4	  630.0	 3028.0	...
2406415	  775.7	  630.0	 3028.0	...
2406416	  775.6	  630.1	 3029.0	...
2406417	  775.6	  630.1	 3030.0	...
2406418	  775.6	  630.0	 3030.0	...
2406419	  775.6	  629.9	 3030.0	...
2406420	  775.7	  629.8	 3032.0	...
2406421	  775.7	  629.7	 3034.0	...
2406422	  775.7	  629.5	 3035.0	...
2406423	  775.6	  629.4	 3036.0	...
2406424	  775.5	  629.3	 3036.0	...
2406425	  775.3	  629.3	 3037.0	...
2406426	  775.0	  629.2	 3038.0	...
2406427	  774.8	  629.5	 3040.0	...
2406428	  775.0	  629.7	 3041.0	...
2406429	  775.3	  629.9	 3040.0	...
2406430	  775.6	  629.7	 3040.0	...
2406431	  775.7	  629.5	 3040.0	...
2406432	  775.6	  629.4	 3042.0	...
2406433	  775.5	  629.9	 3043.0	...
2406434	  775.4	  630.4	 3043.0	...
2406435	  775.5	  630.9	 3043.0	...
2406436	  775.2	  631.2	 3044.0	...
2406437	  774.9	  631.3	 3046.0	...
2406438	  774.8	  631.2	 3047.0	...
2406439	  775.0	  630.7	 3051.0	...
2406440	  775.0	  630.5	 3055.0	...
2406441	  774.6	  631.2	 3057.0	...
2406442	  774.2	  631.8	 3054.0	...
2406443	  774.0	  632.4	 3052.0	...
2406444	  774.0	  632.0	 3055.0	...
2406445	  774.6	  631.5	 3058.0	...
2406446	  775.2	  630.9	 3062.0	...
2406447	  775.5	  631.3	 3062.0	...
2406448	  775.2	  632.0	 3061.0	...
2406449	  774.9	  632.7	 3061.0	...
2406450	  774.6	  632.6	 3062.0	...
2406451	  774.3	  632.4	 3065.0	...
2406452	  774.1	  632.2	 3069.0	...
2406453	  774.1	  632.1	 3069.0	...
2406454	  774.3	  631.8	 3068.0	...
2406455	  774.5	  631.9	 3067.0	...
2406456	  774.4	  632.0	 3068.0	...
2406457	  774.5	  631.8	 3069.0	...
2406458	  774.7	  631.1	 3072.0	...
2406459	  774.7	  631.4	 3073.0	...
2406460	  774.8	  632.3	 3075.0	...
2406461	  774.9	  633.4	 3075.0	...
2406462	  774.8	  633.6	 3075.0	...
2406463	  774.4	  634.0	 3076.0	...
2406464	  774.2	  634.1	 3078.0	...
2406465	  774.5	  634.2	 3081.0	...
2406466	  774.6	  634.1	 3084.0	...
2406467	  774.5	  633.9	 3085.0	...
2406468	  774.5	  633.7	 3084.0	...
2406469	  774.5	  633.4	 3083.0	...
2406470	  774.6	  633.2	 3085.0	...
2406471	  774.6	  632.8	 3087.0	...
2406472	  774.2	  632.5	 3090.0	...
2406473	  773.9	  632.6	 3090.0	...
2406474	  773.7	  632.8	 3090.0	...
2406475	  773.8	  632.9	 3091.0	...
2406476	  773.7	  632.8	 3091.0	...
2406477	  773.6	  632.8	 3091.0	...
2406478	  773.5	  632.9	 3091.0	...
2406479	  773.1	  633.0	 3091.0	...
2406480	  772.8	  633.1	 3092.0	...
2406481	  772.8	  633.1	 3092.0	...
2406482	  773.1	  633.1	 3094.0	...
2406483	  773.3	  633.1	 3095.0	...
2406484	  773.0	  633.2	 3096.0	...
2406485	  772.6	  633.3	 3096.0	...
2406486	  772.3	  632.9	 3097.0	...
2406487	  771.9	  632.5	 3098.0	...
2406488	  771.9	  631.5	 3099.0	...
2406489	  772.2	  630.9	 3099.0	...
2406490	  772.4	  630.0	 3099.0	...
2406491	  772.4	  629.8	 3100.0	...
2406492	  771.9	  629.8	 3101.0	...
2406493	  771.4	  630.1	 3101.0	...
2406494	  771.0	  630.4	 3101.0	...
2406495	  771.0	  630.3	 3100.0	...
2406496	  771.0	  630.0	 3100.0	...
2406497	  771.2	  629.9	 3099.0	...
2406498	  771.5	  630.2	 3100.0	...
2406499	  771.8	  630.6	 3100.0	...
2406500	  771.9	  630.7	 3100.0	...
2406501	  772.0	  630.7	 3102.0	...
2406502	  772.0	  630.0	 3103.0	...
2406503	  771.9	  629.3	 3105.0	...
2406504	  771.9	  628.4	 3105.0	...
2406505	  772.0	  628.2	 3105.0	...
2406506	  771.9	  628.2	 3105.0	...
2406507	  771.8	  628.4	 3105.0	...
2406508	  771.7	  628.8	 3104.0	...
2406509	  771.7	  629.2	 3104.0	...
2406510	  771.7	  629.7	 3104.0	...
2406511	  771.5	  629.9	 3105.0	...
2406512	  771.4	  630.0	 3107.0	...
2406513	  771.3	  629.8	 3109.0	...
2406514	  771.3	  629.4	 3111.0	...
2406515	  771.2	  629.0	 3111.0	...
2406516	  771.2	  628.4	 3109.0	...
2406517	  771.3	  628.2	 3108.0	...
2406518	  771.3	  627.9	 3109.0	...
2406519	  771.3	  627.9	 3110.0	...
2406520	  771.2	  627.8	 3112.0	...
2406521	  771.2	  628.7	 3110.0	...
2406522	  771.2	  629.6	 3108.0	...
2406523	  771.3	  630.5	 3107.0	...
2406524	  771.3	  630.5	 3107.0	...
2406525	  771.2	  630.5	 3110.0	...
2406526	  771.2	  630.5	 3112.0	...
2406527	  771.3	  630.9	 3113.0	...
2406528	  771.6	  631.2	 3112.0	...
2406529	  771.8	  631.2	 3112.0	...
2406530	  771.6	  631.1	 3114.0	...
2406531	  771.2	  631.0	 3116.0	...
2406532	  770.8	  631.3	 3118.0	...
2406533	  771.1	  631.0	 3118.0	...
2406534	  771.5	  630.8	 3118.0	...
2406535	  771.8	  631.0	 3118.0	...
2406536	  771.8	  631.4	 3118.0	...
2406537	  771.9	  632.1	 3117.0	...
2406538	  772.1	  632.2	 3116.0	...
2406539	  772.3	  632.4	 3117.0	...
2406540	  772.5	  632.5	 3119.0	...
2406541	  772.6	  632.9	 3121.0	...
2406542	  772.7	  633.3	 3122.0	...
2406543	  772.8	  633.5	 3123.0	...
2406544	  772.7	  633.6	 3124.0	...
2406545	  772.4	  633.7	 3122.0	...
2406546	  772.1	  633.6	 3121.0	...
2406547	  771.9	  633.3	 3119.0	...
2406548	  771.8	  633.2	 3119.0	...
2406549	  772.1	  633.0	 3120.0	...
2406550	  772.4	  632.3	 3120.0	...
2406551	  772.7	  631.7	 3121.0	...
2406552	  772.6	  631.1	 3122.0	...
2406553	  772.7	  632.2	 3123.0	...
2406554	  772.9	  633.3	 3125.0	...
2406555	  772.7	  634.4	 3125.0	...
2406556	  772.0	  633.8	 3126.0	...
2406557	  771.3	  633.2	 3126.0	...
2406558	  771.3	  632.8	 3125.0	...
2406559	  771.4	  633.3	 3125.0	...
2406560	  771.2	  633.9	 3125.0	...
2406561	  770.9	  634.1	 3124.0	...
2406562	  770.4	  633.3	 3122.0	...
2406563	  770.2	  632.4	 3122.0	...
2406564	  770.2	  631.8	 3124.0	...
2406565	  770.3	  632.0	 3126.0	...
2406566	  769.9	  632.0	 3127.0	...
2406567	  769.4	  631.7	 3128.0	...
2406568	  768.8	  631.5	 3130.0	...
2406569	  768.7	  631.4	 3133.0	...
2406570	  768.6	  631.3	 3133.0	...
2406571	  768.5	  631.2	 3133.0	...
2406572	  768.9	  631.0	 3132.0	...
2406573	  769.2	  630.8	 3132.0	...
2406574	  769.6	  630.8	 3133.0	...
2406575	  769.4	  631.0	 3133.0	...
2406576	  769.0	  631.2	 3134.0	...
2406577	  768.6	  631.3	 3132.0	...
2406578	  768.7	  631.3	 3130.0	...
2406579	  769.0	  631.1	 3131.0	...
2406580	  769.2	  631.0	 3135.0	...
2406581	  769.3	  631.1	 3138.0	...
2406582	  769.4	  631.1	 3136.0	...
2406583	  769.1	  631.1	 3135.0	...
2406584	  768.7	  630.5	 3132.0	...
2406585	  768.1	  629.9	 3130.0	...
2406586	  767.8	  629.2	 3127.0	...
2406587	  767.9	  629.1	 3127.0	...
2406588	  768.3	  629.2	 3127.0	...
2406589	  768.9	  629.3	 3126.0	...
2406590	  769.2	  629.6	 3125.0	...
2406591	  769.6	  629.8	 3124.0	...
2406592	  769.9	  629.7	 3124.0	...
2406593	  770.2	  629.5	 3126.0	...
2406594	  770.2	  629.3	 3129.0	...
2406595	  770.0	  629.5	 3132.0	...
2406596	  769.7	  629.9	 3133.0	...
2406597	  769.7	  630.2	 3133.0	...
2406598	  769.6	  629.4	 3132.0	...
2406599	  769.4	  628.6	 3131.0	...
2406600	  769.2	  627.9	 3129.0	...
2406601	  769.1	  627.9	 3127.0	...
2406602	  769.0	  628.1	 3125.0	...
2406603	  768.9	  628.2	 3125.0	...
2406604	  769.0	  628.3	 3125.0	...
2406605	  768.9	  628.4	 3124.0	...
2406606	  768.9	  628.6	 3123.0	...
2406607	  768.9	  628.8	 3122.0	...
2406608	  769.2	  628.9	 3122.0	...
2406609	  769.4	  628.8	 3122.0	...
2406610	  769.3	  628.8	 3122.0	...
2406611	  769.2	  628.9	 3120.0	...
2406612	  769.1	  629.0	 3118.0	...
2406613	  769.0	  628.9	 3116.0	...
2406614	  768.9	  628.1	 3116.0	...
2406615	  768.9	  627.3	 3114.0	...
2406616	  768.8	  627.0	 3113.0	...
2406617	  768.7	  627.2	 3113.0	...
2406618	  769.7	  627.1	 3113.0	...
2406619	  770.6	  626.9	 3114.0	...
2406620	  771.6	  626.6	 3114.0	...
2406621	  771.4	  626.4	 3114.0	...
2406622	  771.2	  626.3	 3114.0	...
2406623	  771.1	  626.2	 3114.0	...
2406624	  771.2	  626.2	 3113.0	...
2406625	  771.3	  626.1	 3111.0	...
2406626	  771.3	  626.0	 3110.0	...
2406627	  771.2	  626.1	 3109.0	...
2406628	  771.0	  626.3	 3108.0	...
2406629	  770.9	  626.4	 3109.0	...
2406630	  770.9	  626.6	 3111.0	...
2406631	  770.8	  626.8	 3112.0	...
2406632	  770.6	  627.1	 3111.0	...
2406633	  770.4	  627.0	 3111.0	...
2406634	  770.3	  626.7	 3111.0	...
2406635	  770.5	  626.5	 3112.0	...
2406636	  770.9	  626.3	 3112.0	...
2406637	  771.4	  626.2	 3110.0	...
2406638	  771.6	  626.1	 3108.0	...
2406639	  771.6	  626.0	 3105.0	...
2406640	  771.8	  626.4	 3105.0	...
2406641	  771.8	  626.9	 3104.0	...
2406642	  771.7	  626.9	 3103.0	...
2406643	  771.8	  626.4	 3102.0	...
2406644	  772.1	  625.9	 3102.0	...
2406645	  772.2	  625.9	 3101.0	...
2406646	  772.0	  625.9	 3099.0	...
2406647	  772.2	  625.5	 3097.0	...
2406648	  772.5	  625.0	 3094.0	...
2406649	  773.0	  624.2	 3090.0	...
2406650	  773.0	  623.7	 3085.0	...
2406651	  773.1	  623.2	 3081.0	...
2406652	  772.7	  622.8	 3083.0	...
2406653	  772.3	  622.4	 3085.0	...
2406654	  771.9	  621.9	 3085.0	...
2406655	  772.0	  622.5	 3083.0	...
2406656	  772.1	  623.3	 3080.0	...
2406657	  772.1	  623.8	 3080.0	...
2406658	  772.0	  623.3	 3080.0	...
2406659	  772.0	  622.8	 3079.0	...
2406660	  772.1	  622.2	 3078.0	...
2406661	  772.2	  621.6	 3077.0	...
2406662	  772.3	  621.0	 3077.0	...
2406663	  772.2	  620.9	 3078.0	...
2406664	  772.4	  621.0	 3077.0	...
2406665	  772.5	  621.1	 3076.0	...
2406666	  772.5	  621.5	 3073.0	...
2406667	  772.8	  622.6	 3072.0	...
2406668	  773.1	  623.7	 3071.0	...
2406669	  773.1	  624.3	 3072.0	...
2406670	  772.4	  624.5	 3072.0	...
2406671	  771.7	  624.8	 3073.0	...
2406672	  771.3	  625.0	 3073.0	...
2406673	  771.3	  625.2	 3071.0	...
2406674	  771.3	  625.2	 3069.0	...
2406675	  771.5	  625.4	 3067.0	...
2406676	  771.7	  625.7	 3067.0	...
2406677	  771.6	  624.9	 3068.0	...
2406678	  771.5	  623.8	 3068.0	...
2406679	  771.5	  622.3	 3068.0	...
2406680	  771.6	  621.8	 3068.0	...
2406681	  771.7	  621.2	 3065.0	...
2406682	  772.2	  620.7	 3061.0	...
2406683	  772.7	  620.3	 3057.0	...
2406684	  773.3	  620.6	 3056.0	...
2406685	  773.4	  621.2	 3056.0	...
2406686	  773.5	  621.9	 3055.0	...
2406687	  773.5	  622.0	 3056.0	...
2406688	  773.6	  622.1	 3055.0	...
2406689	  773.7	  622.4	 3054.0	...
2406690	  773.5	  622.9	 3054.0	...
2406691	  773.2	  623.3	 3054.0	...
2406692	  772.9	  623.3	 3053.0	...
2406693	  772.8	  623.0	 3052.0	...
2406694	  772.9	  622.8	 3052.0	...
2406695	  773.0	  622.7	 3052.0	...
2406696	  773.2	  622.6	 3052.0	...
2406697	  773.4	  622.5	 3050.0	...
2406698	  773.6	  621.9	 3047.0	...
2406699	  773.8	  621.4	 3044.0	...
2406700	  773.7	  620.9	 3043.0	...
2406701	  773.6	  620.8	 3042.0	...
2406702	  773.6	  620.9	 3043.0	...
2406703	  774.2	  620.9	 3043.0	...
2406704	  774.8	  620.9	 3043.0	...
2406705	  774.9	  620.8	 3042.0	...
2406706	  774.4	  620.9	 3040.0	...
2406707	  773.8	  621.1	 3039.0	...
2406708	  773.8	  621.3	 3042.0	...
2406709	  774.0	  621.4	 3046.0	...
2406710	  774.1	  621.6	 3049.0	...
2406711	  774.2	  621.7	 3048.0	...
2406712	  774.1	  622.1	 3047.0	...
2406713	  774.0	  622.4	 3046.0	...
2406714	  774.0	  622.7	 3047.0	...
2406715	  773.9	  622.7	 3047.0	...
2406716	  773.8	  622.8	 3047.0	...
2406717	  773.7	  623.0	 3047.0	...
2406718	  773.5	  623.3	 3046.0	...
2406719	  773.7	  623.5	 3044.0	...
2406720	  774.0	  623.5	 3042.0	...
2406721	  773.9	  623.2	 3039.0	...
2406722	  773.5	  622.9	 3037.0	...
2406723	  773.0	  622.6	 3036.0	...
2406724	  772.9	  622.7	 3033.0	...
2406725	  772.9	  622.8	 3031.0	...
2406726	  772.9	  623.0	 3029.0	...
2406727	  773.1	  623.3	 3030.0	...
2406728	  773.2	  623.5	 3030.0	...
2406729	  773.2	  623.7	 3032.0	...
2406730	  773.5	  623.9	 3033.0	...
2406731	  773.8	  624.1	 3032.0	...
2406732	  773.7	  624.3	 3030.0	...
2406733	  773.3	  624.2	 3028.0	...
2406734	  772.8	  624.2	 3028.0	...
2406735	  772.8	  624.1	 3026.0	...
2406736	  773.1	  624.0	 3022.0	...
2406737	  773.3	  623.9	 3019.0	...
2406738	  773.5	  624.0	 3018.0	...
2406739	  773.5	  624.3	 3017.0	...
2406740	  773.6	  624.6	 3017.0	...
2406741	  773.7	  624.6	 3018.0	...
2406742	  773.8	  624.4	 3019.0	...
2406743	  773.8	  623.9	 3020.0	...
2406744	  773.9	  623.7	 3020.0	...
2406745	  773.7	  623.6	 3020.0	...
2406746	  773.5	  623.5	 3020.0	...
2406747	  773.6	  622.8	 3020.0	...
2406748	  773.8	  621.9	 3021.0	...
2406749	  774.3	  621.3	 3022.0	...
2406750	  774.6	  620.9	 3022.0	...
2406751	  774.9	  620.5	 3021.0	...
2406752	  774.9	  620.2	 3020.0	...
2406753	  774.6	  620.0	 3020.0	...
2406754	  774.3	  620.1	 3019.0	...
2406755	  774.4	  620.4	 3017.0	...
2406756	  774.5	  620.5	 3016.0	...
2406757	  774.6	  620.6	 3016.0	...
2406758	  774.7	  620.9	 3015.0	...
2406759	  774.3	  621.0	 3015.0	...
2406760	  773.8	  621.2	 3015.0	...
2406761	  773.3	  621.0	 3016.0	...
2406762	  773.3	  621.0	 3017.0	...
2406763	  773.3	  620.8	 3019.0	...
2406764	  773.3	  620.6	 3021.0	...
2406765	  773.4	  620.3	 3023.0	...
2406766	  772.9	  620.0	 3022.0	...
2406767	  772.4	  619.7	 3021.0	...
2406768	  771.9	  619.5	 3020.0	...
2406769	  772.1	  619.7	 3020.0	...
2406770	  772.3	  620.0	 3022.0	...
2406771	  772.5	  620.3	 3025.0	...
2406772	  772.6	  620.4	 3027.0	...
2406773	  772.6	  620.4	 3026.0	...
2406774	  772.6	  620.4	 3025.0	...
2406775	  772.7	  620.5	 3024.0	...
2406776	  772.7	  620.0	 3023.0	...
2406777	  772.7	  619.6	 3023.0	...
2406778	  772.6	  619.1	 3023.0	...
2406779	  773.1	  618.9	 3024.0	...
2406780	  773.6	  618.7	 3024.0	...
2406781	  774.1	  618.4	 3023.0	...
2406782	  774.1	  618.3	 3021.0	...
2406783	  774.0	  618.2	 3019.0	...
2406784	  774.3	  618.3	 3019.0	...
2406785	  774.6	  618.5	 3019.0	...
2406786	  774.9	  618.8	 3019.0	...
2406787	  774.7	  618.9	 3019.0	...
2406788	  774.6	  619.1	 3020.0	...
2406789	  774.3	  619.2	 3020.0	...
2406790	  774.1	  619.4	 3021.0	...
2406791	  773.9	  619.6	 3021.0	...
2406792	  774.0	  619.6	 3021.0	...
2406793	  774.1	  619.6	 3021.0	...
2406794	  774.2	  619.5	 3021.0	...
2406795	  774.1	  619.4	 3023.0	...
2406796	  774.3	  619.3	 3024.0	...
2406797	  774.4	  619.2	 3026.0	...
2406798	  774.2	  619.0	 3025.0	...
2406799	  773.7	  618.9	 3024.0	...
2406800	  773.0	  618.9	 3025.0	...
2406801	  772.7	  619.2	 3025.0	...
2406802	  772.6	  619.3	 3025.0	...
2406803	  772.6	  619.1	 3023.0	...
2406804	  772.4	  618.7	 3022.0	...
2406805	  772.1	  618.4	 3021.0	...
2406806	  771.8	  618.4	 3021.0	...
2406807	  771.8	  618.4	 3021.0	...
2406808	  771.7	  618.5	 3020.0	...
2406809	  771.5	  618.5	 3020.0	...
2406810	  771.2	  618.5	 3020.0	...
2406811	  771.6	  618.3	 3020.0	...
2406812	  771.9	  618.3	 3020.0	...
2406813	  771.7	  618.5	 3021.0	...
2406814	  771.2	  618.9	 3021.0	...
2406815	  770.4	  619.2	 3022.0	...
2406816	  770.2	  619.3	 3023.0	...
2406817	  770.1	  619.2	 3024.0	...
2406818	  770.3	  619.7	 3026.0	...
2406819	  770.5	  620.2	 3028.0	...
2406820	  770.6	  620.8	 3030.0	...
2406821	  770.7	  620.5	 3030.0	...
2406822	  770.6	  620.2	 3030.0	...
2406823	  770.4	  619.8	 3031.0	...
2406824	  770.1	  619.9	 3032.0	...
2406825	  769.9	  620.0	 3033.0	...
2406826	  770.1	  620.1	 3033.0	...
2406827	  770.4	  620.3	 3033.0	...
2406828	  770.7	  619.8	 3034.0	...
2406829	  770.7	  619.3	 3035.0	...
2406830	  770.8	  619.2	 3037.0	...
2406831	  770.9	  619.4	 3039.0	...
2406832	  770.9	  619.5	 3041.0	...
2406833	  770.9	  619.4	 3042.0	...
2406834	  770.9	  619.3	 3042.0	...
2406835	  770.3	  619.6	 3041.0	...
2406836	  769.6	  620.0	 3042.0	...
2406837	  769.1	  620.6	 3043.0	...
2406838	  769.3	  620.8	 3044.0	...
2406839	  769.5	  620.7	 3044.0	...
2406840	  769.6	  620.5	 3044.0	...
2406841	  769.6	  620.5	 3043.0	...
2406842	  769.7	  620.6	 3042.0	...
2406843	  769.7	  620.6	 3041.0	...
2406844	  769.8	  620.5	 3041.0	...
2406845	  769.8	  620.5	 3040.0	...
2406846	  769.8	  620.3	 3040.0	...
2406847	  769.8	  620.1	 3039.0	...
2406848	  769.8	  619.8	 3042.0	...
2406849	  769.7	  619.8	 3044.0	...
2406850	  769.7	  620.1	 3045.0	...
2406851	  769.6	  620.5	 3044.0	...
2406852	  769.7	  620.9	 3043.0	...
2406853	  770.1	  620.5	 3043.0	...
2406854	  770.5	  620.2	 3043.0	...
2406855	  770.9	  620.1	 3043.0	...
2406856	  771.0	  620.4	 3043.0	...
2406857	  770.5	  620.7	 3044.0	...
2406858	  770.0	  620.7	 3045.0	...
2406859	  769.6	  620.7	 3046.0	...
2406860	  769.7	  620.7	 3046.0	...
2406861	  769.5	  620.8	 3046.0	...
2406862	  769.4	  620.9	 3043.0	...
2406863	  769.4	  620.9	 3041.0	...
2406864	  769.6	  620.8	 3040.0	...
2406865	  769.8	  620.7	 3043.0	...
2406866	  769.9	  620.4	 3045.0	...
2406867	  769.8	  620.3	 3046.0	...
2406868	  769.5	  620.1	 3047.0	...
2406869	  769.3	  620.1	 3048.0	...
2406870	  769.3	  620.3	 3050.0	...
2406871	  769.3	  620.5	 3051.0	...
2406872	  769.3	  620.8	 3052.0	...
2406873	  769.3	  620.8	 3048.0	...
2406874	  769.3	  620.9	 3044.0	...
2406875	  769.3	  620.9	 3041.0	...
2406876	  769.3	  621.0	 3042.0	...
2406877	  769.1	  621.1	 3043.0	...
2406878	  768.9	  621.0	 3045.0	...
2406879	  768.7	  620.9	 3048.0	...
2406880	  768.7	  620.5	 3050.0	...
2406881	  769.0	  620.2	 3053.0	...
2406882	  769.2	  620.1	 3053.0	...
2406883	  769.5	  620.2	 3053.0	...
2406884	  769.4	  620.3	 3053.0	...
2406885	  769.5	  620.8	 3053.0	...
2406886	  769.8	  621.3	 3055.0	...
2406887	  770.1	  621.3	 3056.0	...
2406888	  770.2	  621.0	 3057.0	...
2406889	  770.1	  620.7	 3056.0	...
2406890	  770.0	  621.3	 3057.0	...
2406891	  770.2	  621.7	 3058.0	...
2406892	  770.4	  622.0	 3056.0	...
2406893	  770.6	  621.9	 3054.0	...
2406894	  770.7	  621.6	 3053.0	...
2406895	  770.1	  621.5	 3055.0	...
2406896	  769.5	  621.5	 3059.0	...
2406897	  768.8	  621.6	 3062.0	...
2406898	  768.6	  621.6	 3064.0	...
2406899	  768.8	  621.5	 3064.0	...
2406900	  769.3	  621.5	 3062.0	...
2406901	  769.7	  621.5	 3060.0	...
2406902	  769.8	  621.4	 3059.0	...
2406903	  769.7	  621.3	 3058.0	...
2406904	  769.6	  621.2	 3059.0	...
2406905	  769.6	  621.1	 3059.0	...
2406906	  769.7	  621.2	 3061.0	...
2406907	  770.0	  621.3	 3063.0	...
2406908	  770.3	  620.9	 3065.0	...
2406909	  770.6	  620.3	 3065.0	...
2406910	  770.7	  619.6	 3066.0	...
2406911	  770.9	  619.5	 3067.0	...
2406912	  771.0	  619.4	 3067.0	...
2406913	  771.0	  619.4	 3067.0	...
2406914	  770.9	  619.5	 3065.0	...
2406915	  770.8	  620.2	 3064.0	...
2406916	  770.9	  620.9	 3063.0	...
2406917	  771.0	  621.6	 3064.0	...
2406918	  771.0	  621.3	 3064.0	...
2406919	  770.8	  620.9	 3064.0	...
2406920	  770.7	  620.6	 3064.0	...
2406921	  770.8	  620.2	 3064.0	...
2406922	  771.1	  620.0	 3064.0	...
2406923	  771.5	  620.2	 3064.0	...
2406924	  771.6	  620.7	 3065.0	...
2406925	  771.2	  621.4	 3067.0	...
2406926	  770.7	  621.6	 3070.0	...
2406927	  770.1	  621.9	 3072.0	...
2406928	  769.7	  622.1	 3074.0	...
2406929	  769.3	  622.4	 3075.0	...
2406930	  769.2	  622.4	 3074.0	...
2406931	  769.6	  622.0	 3073.0	...
2406932	  769.9	  621.4	 3071.0	...
2406933	  769.9	  621.2	 3071.0	...
2406934	  770.2	  621.2	 3071.0	...
2406935	  770.4	  621.4	 3074.0	...
2406936	  770.0	  621.5	 3076.0	...
2406937	  769.3	  621.6	 3079.0	...
2406938	  769.0	  621.8	 3079.0	...
2406939	  769.4	  622.2	 3079.0	...
2406940	  769.5	  622.5	 3081.0	...
2406941	  769.2	  623.0	 3082.0	...
2406942	  768.8	  623.2	 3083.0	...
2406943	  768.6	  623.2	 3082.0	...
2406944	  768.6	  623.1	 3081.0	...
2406945	  768.8	  622.9	 3081.0	...
2406946	  769.1	  622.4	 3081.0	...
2406947	  769.8	  621.9	 3081.0	...
2406948	  770.7	  621.8	 3082.0	...
2406949	  771.4	  622.0	 3083.0	...
2406950	  771.7	  622.2	 3082.0	...
2406951	  771.6	  622.2	 3082.0	...
2406952	  771.6	  622.1	 3082.0	...
2406953	  771.6	  622.2	 3083.0	...
2406954	  771.6	  622.3	 3084.0	...
2406955	  771.4	  623.6	 3083.0	...
2406956	  770.8	  624.9	 3083.0	...
2406957	  770.1	  626.2	 3082.0	...
2406958	  769.6	  626.3	 3082.0	...
2406959	  769.7	  626.2	 3081.0	...
2406960	  769.7	  626.1	 3081.0	...
2406961	  769.6	  626.0	 3081.0	...
2406962	  769.5	  625.9	 3081.0	...
2406963	  769.4	  625.6	 3080.0	...
2406964	  769.5	  624.9	 3080.0	...
2406965	  769.6	  624.4	 3078.0	...
2406966	  769.0	  624.1	 3077.0	...
2406967	  768.2	  624.2	 3079.0	...
2406968	  767.9	  624.4	 3081.0	...
2406969	  768.3	  624.5	 3084.0	...
2406970	  768.8	  624.7	 3083.0	...
2406971	  768.8	  624.8	 3081.0	...
2406972	  768.3	  625.2	 3080.0	...
2406973	  767.8	  625.5	 3081.0	...
2406974	  767.5	  625.7	 3083.0	...
2406975	  767.7	  625.7	 3086.0	...
2406976	  767.8	  625.6	 3084.0	...
2406977	  767.9	  625.5	 3080.0	...
2406978	  768.4	  624.9	 3076.0	...
2406979	  768.6	  624.4	 3074.0	...
2406980	  769.0	  624.5	 3074.0	...
2406981	  769.0	  625.1	 3074.0	...
2406982	  769.6	  625.6	 3075.0	...
2406983	  770.1	  625.4	 3075.0	...
2406984	  770.7	  625.2	 3075.0	...
2406985	  770.8	  625.0	 3075.0	...
2406986	  770.9	  624.9	 3076.0	...
2406987	  771.2	  625.1	 3077.0	...
2406988	  771.6	  625.3	 3075.0	...
2406989	  772.0	  625.5	 3073.0	...
2406990	  772.2	  625.5	 3072.0	...
2406991	  772.4	  625.6	 3072.0	...
2406992	  772.4	  625.6	 3070.0	...
2406993	  771.9	  625.7	 3068.0	...
2406994	  771.3	  625.3	 3065.0	...
2406995	  770.8	  625.1	 3063.0	...
2406996	  770.5	  625.4	 3062.0	...
2406997	  770.6	  626.0	 3062.0	...
2406998	  771.0	  626.6	 3062.0	...
2406999	  771.3	  626.5	 3063.0	...
2407000	  771.3	  626.3	 3064.0	...
2407001	  771.2	  626.1	 3065.0	...
2407002	  771.2	  626.0	 3064.0	...
2407003	  771.2	  625.9	 3063.0	...
2407004	  771.4	  626.4	 3059.0	...
2407005	  771.7	  627.0	 3056.0	...
2407006	  771.2	  627.8	 3054.0	...
2407007	  770.5	  628.1	 3053.0	...
2407008	  769.9	  628.5	 3054.0	...
2407009	  770.0	  628.3	 3056.0	...
2407010	  770.1	  628.1	 3055.0	...
2407011	  770.5	  627.9	 3053.0	...
2407012	  770.9	  627.9	 3051.0	...
2407013	  770.8	  628.0	 3049.0	...
2407014	  770.2	  628.1	 3047.0	...
2407015	  769.6	  628.3	 3044.0	...
2407016	  769.6	  628.3	 3044.0	...
2407017	  769.5	  628.3	 3044.0	...
2407018	  769.3	  629.0	 3046.0	...
2407019	  769.1	  629.6	 3047.0	...
2407020	  768.8	  629.9	 3047.0	...
2407021	  768.9	  629.4	 3046.0	...
2407022	  768.9	  628.9	 3045.0	...
2407023	  769.5	  628.8	 3046.0	...
2407024	  770.0	  628.2	 3047.0	...
2407025	  770.4	  627.5	 3047.0	...
2407026	  770.3	  626.8	 3045.0	...
2407027	  770.3	  627.6	 3044.0	...
2407028	  770.2	  628.6	 3043.0	...
2407029	  770.2	  629.6	 3040.0	...
2407030	  770.2	  629.6	 3038.0	...
2407031	  770.4	  630.1	 3036.0	...
2407032	  770.6	  630.8	 3036.0	...
2407033	  770.8	  631.0	 3037.0	...
2407034	  770.7	  630.7	 3037.0	...
2407035	  770.5	  630.4	 3036.0	...
2407036	  770.2	  630.5	 3036.0	...
2407037	  770.1	  630.5	 3036.0	...
2407038	  770.2	  630.2	 3036.0	...
2407039	  770.7	  630.0	 3034.0	...
2407040	  771.0	  629.8	 3032.0	...
2407041	  771.2	  629.8	 3031.0	...
2407042	  771.2	  629.8	 3031.0	...
2407043	  771.2	  630.0	 3030.0	...
2407044	  771.3	  630.3	 3030.0	...
2407045	  771.5	  630.5	 3029.0	...
2407046	  771.9	  630.2	 3027.0	...
2407047	  772.4	  629.8	 3025.0	...
2407048	  772.5	  629.7	 3023.0	...
2407049	  772.4	  630.0	 3020.0	...
2407050	  772.1	  630.5	 3017.0	...
2407051	  771.9	  631.6	 3015.0	...
2407052	  772.2	  632.4	 3016.0	...
2407053	  772.7	  632.9	 3017.0	...
2407054	  773.1	  632.7	 3017.0	...
2407055	  772.8	  632.6	 3016.0	...
2407056	  772.6	  632.6	 3016.0	...
2407057	  772.5	  632.8	 3016.0	...
2407058	  772.5	  632.9	 3015.0	...
2407059	  772.5	  633.1	 3013.0	...
2407060	  772.5	  633.2	 3010.0	...
2407061	  772.3	  633.3	 3007.0	...
2407062	  772.2	  633.1	 3005.0	...
2407063	  772.2	  633.0	 3005.0	...
2407064	  772.2	  632.9	 3006.0	...
2407065	  772.2	  633.0	 3007.0	...
2407066	  772.3	  633.0	 3007.0	...
2407067	  772.3	  632.9	 3005.0	...
2407068	  772.5	  632.8	 3001.0	...
2407069	  772.5	  632.5	 2998.0	...
2407070	  772.5	  631.9	 2996.0	...
2407071	  772.4	  631.6	 2995.0	...
2407072	  772.4	  631.5	 2995.0	...
2407073	  772.4	  631.6	 2994.0	...
2407074	  772.5	  631.7	 2993.0	...
2407075	  772.5	  631.7	 2992.0	...
2407076	  772.5	  631.7	 2990.0	...
2407077	  772.4	  631.5	 2988.0	...
2407078	  772.4	  631.3	 2986.0	...
2407079	  772.2	  631.2	 2985.0	...
2407080	  772.1	  631.3	 2985.0	...
2407081	  772.1	  631.0	 2983.0	...
2407082	  772.2	  630.5	 2981.0	...
2407083	  772.4	  630.7	 2978.0	...
2407084	  772.4	  631.4	 2978.0	...
2407085	  772.5	  631.7	 2978.0	...
2407086	  772.5	  631.1	 2977.0	...
2407087	  772.6	  630.4	 2976.0	...
2407088	  772.7	  630.0	 2974.0	...
2407089	  772.7	  629.7	 2974.0	...
2407090	  772.6	  629.6	 2975.0	...
2407091	  772.5	  629.6	 2975.0	...
2407092	  772.5	  629.7	 2976.0	...
2407093	  772.4	  629.8	 2975.0	...
2407094	  772.2	  629.9	 2974.0	...
2407095	  772.0	  630.4	 2973.0	...
2407096	  771.8	  630.8	 2972.0	...
2407097	  771.8	  631.1	 2972.0	...
2407098	  771.9	  631.1	 2970.0	...
2407099	  771.7	  631.0	 2966.0	...
2407100	  771.4	  631.0	 2963.0	...
2407101	  771.4	  630.7	 2963.0	...
2407102	  771.6	  630.5	 2965.0	...
2407103	  772.1	  630.5	 2967.0	...
2407104	  772.3	  630.7	 2966.0	...
2407105	  772.4	  631.0	 2965.0	...
2407106	  771.9	  631.1	 2963.0	...
2407107	  771.5	  631.2	 2963.0	...
2407108	  771.2	  631.4	 2962.0	...
2407109	  771.4	  631.5	 2962.0	...
2407110	  771.3	  631.7	 2962.0	...
2407111	  771.0	  631.6	 2962.0	...
2407112	  770.8	  631.7	 2962.0	...
2407113	  770.9	  631.7	 2962.0	...
2407114	  771.0	  631.8	 2963.0	...
2407115	  771.0	  631.8	 2961.0	...
2407116	  770.5	  632.0	 2958.0	...
2407117	  770.0	  632.2	 2955.0	...
2407118	  769.9	  632.4	 2954.0	...
2407119	  770.5	  632.4	 2952.0	...
2407120	  771.1	  632.2	 2951.0	...
2407121	  771.3	  632.0	 2951.0	...
MSG	2407122 0000 _ Experiment Start
2407122	  771.2	  631.4	 2952.0	...
2407123	  771.5	  630.9	 2952.0	...
2407124	  772.1	  630.6	 2952.0	...
2407125	  772.9	  630.6	 2950.0	...
2407126	  773.5	  630.1	 2948.0	...
2407127	  773.7	  629.7	 2947.0	...
2407128	  773.6	  629.2	 2946.0	...
2407129	  773.4	  629.2	 2946.0	...
2407130	  773.3	  629.1	 2946.0	...
2407131	  773.2	  629.1	 2946.0	...
2407132	  773.4	  629.0	 2947.0	...
2407133	  773.6	  629.9	 2947.0	...
2407134	  773.7	  630.8	 2947.0	...
2407135	  773.8	  631.6	 2947.0	...
2407136	  773.8	  631.5	 2948.0	...
2407137	  773.7	  631.5	 2948.0	...
2407138	  773.8	  631.7	 2949.0	...
2407139	  773.8	  631.9	 2950.0	...
2407140	  773.9	  632.3	 2951.0	...
2407141	  774.0	  632.7	 2950.0	...
2407142	  774.2	  633.0	 2948.0	...
2407143	  774.5	  633.0	 2945.0	...
2407144	  774.6	  632.5	 2945.0	...
2407145	  774.7	  632.0	 2944.0	...
2407146	  774.8	  631.4	 2945.0	...
2407147	  774.7	  631.3	 2947.0	...
2407148	  774.3	  631.0	 2950.0	...
2407149	  773.9	  630.7	 2948.0	...
2407150	  773.9	  630.5	 2946.0	...
2407151	  774.1	  630.9	 2943.0	...
2407152	  774.3	  631.2	 2943.0	...
2407153	  774.4	  631.5	 2943.0	...
2407154	  773.8	  631.5	 2943.0	...
2407155	  773.1	  631.6	 2943.0	...
2407156	  772.4	  631.7	 2944.0	...
2407157	  772.4	  631.8	 2944.0	...
2407158	  772.5	  632.1	 2945.0	...
2407159	  772.6	  632.3	 2944.0	...
2407160	  772.8	  632.4	 2945.0	...
2407161	  772.8	  632.4	 2945.0	...
2407162	  772.7	  631.9	 2942.0	...
2407163	  772.6	  631.3	 2938.0	...
2407164	  772.3	  630.7	 2934.0	...
2407165	  772.0	  630.6	 2935.0	...
2407166	  771.7	  631.3	 2935.0	...
2407167	  771.5	  632.0	 2936.0	...
2407168	  771.8	  632.1	 2936.0	...
2407169	  772.1	  631.6	 2936.0	...
2407170	  772.3	  631.1	 2936.0	...
2407171	  772.1	  631.1	 2936.0	...
2407172	  772.0	  630.8	 2935.0	...
2407173	  771.8	  630.4	 2935.0	...
2407174	  771.7	  630.2	 2936.0	...
2407175	  771.8	  630.3	 2938.0	...
2407176	  772.0	  630.9	 2939.0	...
2407177	  772.2	  631.4	 2938.0	...
2407178	  772.8	  631.6	 2935.0	...
2407179	  773.4	  631.4	 2933.0	...
2407180	  774.1	  631.6	 2934.0	...
2407181	  774.2	  631.9	 2935.0	...
2407182	  774.3	  632.1	 2935.0	...
2407183	  774.4	  631.8	 2933.0	...
2407184	  774.5	  631.6	 2932.0	...
2407185	  774.6	  631.3	 2931.0	...
2407186	  774.6	  631.2	 2931.0	...
2407187	  774.6	  631.0	 2931.0	...
2407188	  774.8	  630.9	 2931.0	...
2407189	  775.1	  630.5	 2932.0	...
2407190	  775.5	  630.1	 2932.0	...
2407191	  775.8	  630.8	 2933.0	...
2407192	  776.2	  631.7	 2933.0	...
2407193	  776.4	  632.6	 2932.0	...
2407194	  776.3	  632.7	 2934.0	...
2407195	  776.0	  632.7	 2935.0	...
2407196	  776.0	  632.6	 2937.0	...
2407197	  776.2	  633.0	 2937.0	...
2407198	  776.6	  633.4	 2936.0	...
2407199	  776.7	  633.8	 2936.0	...
2407200	  776.9	  633.8	 2937.0	...
2407201	  776.9	  633.6	 2939.0	...
2407202	  776.3	  633.6	 2942.0	...
2407203	  775.8	  634.1	 2942.0	...
2407204	  775.5	  634.6	 2942.0	...
2407205	  775.8	  634.9	 2942.0	...
2407206	  776.1	  634.5	 2940.0	...
2407207	  776.2	  634.0	 2938.0	...
2407208	  776.0	  633.6	 2937.0	...
2407209	  776.1	  633.7	 2939.0	...
2407210	  776.3	  633.9	 2942.0	...
2407211	  775.9	  634.2	 2943.0	...
2407212	  775.3	  634.3	 2943.0	...
2407213	  775.3	  634.1	 2941.0	...
2407214	  775.8	  633.8	 2942.0	...
2407215	  776.1	  633.6	 2944.0	...
2407216	  775.9	  633.4	 2946.0	...
2407217	  775.7	  633.3	 2947.0	...
2407218	  775.7	  633.2	 2948.0	...
2407219	  775.6	  633.2	 2947.0	...
2407220	  775.6	  633.2	 2946.0	...
2407221	  775.7	  633.6	 2945.0	...
2407222	  775.7	  634.2	 2947.0	...
2407223	  775.8	  634.5	 2949.0	...
2407224	  776.0	  634.2	 2951.0	...
2407225	  776.1	  633.9	 2950.0	...
2407226	  776.3	  633.7	 2950.0	...
2407227	  776.2	  633.4	 2949.0	...
2407228	  775.9	  633.2	 2948.0	...
2407229	  775.6	  633.1	 2946.0	...
2407230	  775.4	  633.1	 2946.0	...
2407231	  775.3	  633.0	 2946.0	...
2407232	  775.3	  632.8	 2947.0	...
2407233	  775.3	  632.7	 2949.0	...
2407234	  775.3	  633.2	 2951.0	...
2407235	  774.9	  633.7	 2951.0	...
2407236	  774.6	  634.1	 2950.0	...
2407237	  774.2	  634.1	 2949.0	...
2407238	  774.0	  634.0	 2949.0	...
2407239	  773.5	  634.0	 2950.0	...
2407240	  772.9	  633.9	 2951.0	...
2407241	  773.2	  633.7	 2951.0	...
2407242	  773.6	  633.6	 2952.0	...
2407243	  773.9	  633.6	 2952.0	...
2407244	  773.7	  632.8	 2952.0	...
2407245	  773.4	  632.1	 2952.0	...
2407246	  773.2	  631.6	 2953.0	...
2407247	  773.0	  631.9	 2955.0	...
2407248	  772.6	  632.4	 2957.0	...
2407249	  772.3	  633.3	 2958.0	...
2407250	  772.1	  634.0	 2958.0	...
2407251	  772.2	  634.7	 2958.0	...
2407252	  772.3	  634.6	 2958.0	...
2407253	  772.4	  635.0	 2958.0	...
2407254	  772.5	  635.3	 2958.0	...
2407255	  772.5	  635.5	 2958.0	...
2407256	  772.5	  635.3	 2958.0	...
2407257	  772.5	  635.2	 2959.0	...
2407258	  772.6	  635.1	 2959.0	...
2407259	  772.4	  634.7	 2959.0	...
2407260	  772.3	  634.4	 2959.0	...
2407261	  772.4	  633.9	 2959.0	...
2407262	  772.7	  633.7	 2960.0	...
2407263	  773.0	  633.2	 2961.0	...
2407264	  773.1	  632.7	 2961.0	...
2407265	  773.2	  632.6	 2961.0	...
2407266	  773.0	  632.7	 2963.0	...
2407267	  773.0	  632.9	 2965.0	...
2407268	  773.1	  633.1	 2968.0	...
2407269	  773.2	  633.3	 2968.0	...
2407270	  773.3	  633.4	 2968.0	...
2407271	  773.2	  633.6	 2968.0	...
2407272	  773.1	  633.6	 2970.0	...
2407273	  772.8	  633.0	 2972.0	...
2407274	  772.5	  632.4	 2974.0	...
2407275	  772.4	  631.8	 2974.0	...
2407276	  772.4	  631.6	 2974.0	...
2407277	  772.4	  631.4	 2974.0	...
2407278	  772.4	  631.4	 2975.0	...
2407279	  772.5	  631.7	 2975.0	...
2407280	  772.8	  632.0	 2976.0	...
2407281	  773.1	  632.3	 2976.0	...
2407282	  773.5	  632.4	 2975.0	...
2407283	  773.7	  632.6	 2977.0	...
2407284	  773.8	  633.3	 2979.0	...
2407285	  773.7	  633.9	 2980.0	...
2407286	  773.5	  634.2	 2979.0	...
2407287	  773.4	  633.9	 2982.0	...
2407288	  773.4	  634.0	 2985.0	...
2407289	  773.4	  634.3	 2987.0	...
2407290	  773.3	  633.9	 2987.0	...
2407291	  773.2	  633.1	 2987.0	...
2407292	  773.2	  632.3	 2987.0	...
2407293	  773.3	  632.2	 2987.0	...
2407294	  773.5	  632.1	 2987.0	...
2407295	  773.6	  632.1	 2987.0	...
2407296	  773.6	  632.1	 2988.0	...
2407297	  773.5	  632.0	 2988.0	...
2407298	  773.6	  631.8	 2988.0	...
2407299	  773.6	  631.6	 2989.0	...
2407300	  773.7	  631.7	 2992.0	...
2407301	  773.5	  631.9	 2993.0	...
2407302	  773.1	  632.0	 2995.0	...
2407303	  772.6	  632.1	 2995.0	...
2407304	  772.7	  632.3	 2996.0	...
2407305	  773.1	  632.6	 2996.0	...
2407306	  773.5	  632.9	 2996.0	...
2407307	  773.5	  633.1	 2996.0	...
2407308	  773.5	  633.3	 2995.0	...
2407309	  773.4	  633.3	 2995.0	...
2407310	  773.2	  633.2	 2996.0	...
2407311	  773.2	  633.2	 2997.0	...
2407312	  773.2	  633.6	 2998.0	...
2407313	  773.3	  634.1	 2998.0	...
2407314	  773.3	  634.5	 2999.0	...
2407315	  773.1	  634.5	 3001.0	...
2407316	  772.6	  634.5	 3002.0	...
2407317	  772.2	  634.4	 3004.0	...
2407318	  771.9	  634.4	 3005.0	...
2407319	  771.6	  634.1	 3006.0	...
2407320	  771.3	  633.8	 3007.0	...
2407321	  771.5	  633.2	 3009.0	...
2407322	  772.0	  632.8	 3011.0	...
2407323	  772.4	  632.3	 3013.0	...
2407324	  772.4	  632.4	 3014.0	...
2407325	  772.5	  633.0	 3014.0	...
2407326	  772.6	  633.7	 3013.0	...
2407327	  772.8	  634.2	 3012.0	...
2407328	  772.9	  634.1	 3012.0	...
2407329	  773.0	  633.8	 3013.0	...
2407330	  773.1	  633.8	 3015.0	...
2407331	  772.7	  634.3	 3016.0	...
2407332	  772.2	  634.6	 3018.0	...
2407333	  771.6	  634.7	 3020.0	...
2407334	  771.7	  634.6	 3023.0	...
2407335	  771.7	  634.6	 3025.0	...
MSG	2407336 0000 _ Number On
2407336	  771.8	  634.5	 3026.0	...
2407337	  771.8	  634.4	 3027.0	...
2407338	  771.9	  634.3	 3028.0	...
2407339	  771.8	  634.5	 3029.0	...
2407340	  771.7	  634.6	 3029.0	...
2407341	  771.8	  634.6	 3031.0	...
2407342	  772.0	  634.5	 3033.0	...
2407343	  772.3	  634.5	 3035.0	...
2407344	  772.1	  634.5	 3037.0	...
2407345	  771.8	  634.0	 3038.0	...
2407346	  771.5	  633.6	 3038.0	...
2407347	  771.7	  633.3	 3036.0	...
2407348	  771.9	  633.5	 3034.0	...
2407349	  772.1	  633.9	 3032.0	...
2407350	  772.1	  634.2	 3031.0	...
2407351	  772.1	  634.0	 3035.0	...
2407352	  772.0	  633.1	 3039.0	...
2407353	  772.0	  632.1	 3043.0	...
2407354	  772.0	  632.3	 3043.0	...
2407355	  772.1	  633.1	 3043.0	...
2407356	  772.1	  633.6	 3043.0	...
2407357	  771.9	  633.3	 3044.0	...
2407358	  771.5	  633.4	 3046.0	...
2407359	  771.4	  633.8	 3047.0	...
2407360	  771.8	  634.3	 3048.0	...
2407361	  772.1	  634.4	 3048.0	...
2407362	  772.0	  634.7	 3049.0	...
2407363	  771.8	  634.9	 3049.0	...
2407364	  771.7	  634.9	 3049.0	...
2407365	  771.6	  634.9	 3052.0	...
2407366	  771.4	  634.9	 3055.0	...
2407367	  770.7	  635.3	 3058.0	...
2407368	  770.1	  635.7	 3058.0	...
2407369	  769.6	  636.1	 3061.0	...
2407370	  769.7	  636.2	 3064.0	...
2407371	  769.8	  636.3	 3066.0	...
2407372	  769.8	  636.3	 3066.0	...
2407373	  769.8	  636.4	 3066.0	...
2407374	  769.7	  636.7	 3066.0	...
2407375	  769.6	  636.9	 3066.0	...
2407376	  769.5	  637.0	 3065.0	...
2407377	  769.3	  637.1	 3069.0	...
2407378	  769.2	  637.2	 3073.0	...
2407379	  769.5	  637.2	 3075.0	...
2407380	  769.8	  637.1	 3074.0	...
2407381	  770.2	  637.1	 3073.0	...
2407382	  770.3	  637.1	 3073.0	...
2407383	  770.7	  636.6	 3074.0	...
2407384	  771.0	  636.3	 3074.0	...
2407385	  770.9	  636.1	 3077.0	...
2407386	  770.7	  636.4	 3080.0	...
2407387	  770.5	  636.8	 3083.0	...
2407388	  770.7	  637.2	 3083.0	...
2407389	  770.8	  637.6	 3083.0	...
2407390	  770.7	  637.6	 3084.0	...
2407391	  770.3	  637.5	 3085.0	...
2407392	  769.9	  637.4	 3087.0	...
2407393	  769.8	  637.1	 3087.0	...
2407394	  770.0	  636.9	 3088.0	...
2407395	  769.7	  636.7	 3087.0	...
2407396	  769.3	  636.9	 3087.0	...
2407397	  768.8	  637.2	 3088.0	...
2407398	  768.8	  637.2	 3091.0	...
2407399	  768.9	  637.3	 3093.0	...
2407400	  769.1	  637.2	 3094.0	...
2407401	  769.2	  637.1	 3095.0	...
2407402	  769.2	  637.1	 3097.0	...
2407403	  769.2	  637.1	 3099.0	...
2407404	  769.2	  637.3	 3100.0	...
2407405	  769.1	  637.5	 3101.0	...
2407406	  769.0	  637.5	 3102.0	...
2407407	  768.8	  637.6	 3104.0	...
2407408	  768.6	  637.8	 3106.0	...
2407409	  768.3	  638.0	 3108.0	...
2407410	  768.3	  638.0	 3109.0	...
2407411	  768.1	  637.9	 3112.0	...
2407412	  767.8	  637.1	 3115.0	...
2407413	  767.5	  636.4	 3116.0	...
2407414	  767.6	  635.6	 3115.0	...
2407415	  767.5	  635.6	 3115.0	...
2407416	  767.4	  635.6	 3114.0	...
2407417	  766.8	  636.0	 3114.0	...
2407418	  766.3	  636.4	 3115.0	...
2407419	  766.1	  636.8	 3117.0	...
2407420	  766.5	  636.7	 3120.0	...
2407421	  766.8	  636.1	 3121.0	...
2407422	  766.6	  635.5	 3123.0	...
2407423	  766.3	  635.3	 3125.0	...
2407424	  765.9	  636.0	 3128.0	...
2407425	  765.8	  636.8	 3130.0	...
2407426	  765.6	  637.2	 3132.0	...
2407427	  765.6	  637.3	 3134.0	...
2407428	  765.6	  637.2	 3133.0	...
2407429	  765.6	  637.6	 3133.0	...
2407430	  765.1	  638.2	 3133.0	...
2407431	  764.6	  638.9	 3134.0	...
2407432	  764.6	  639.0	 3136.0	...
2407433	  765.1	  638.7	 3138.0	...
2407434	  765.6	  638.0	 3141.0	...
2407435	  765.5	  637.3	 3143.0	...
2407436	  765.4	  636.9	 3144.0	...
2407437	  765.2	  636.7	 3146.0	...
2407438	  764.9	  636.8	 3147.0	...
2407439	  764.6	  636.8	 3150.0	...
2407440	  764.4	  636.9	 3151.0	...
2407441	  764.5	  636.9	 3152.0	...
2407442	  764.7	  636.8	 3153.0	...
2407443	  764.7	  636.9	 3154.0	...
2407444	  764.7	  636.9	 3154.0	...
2407445	  764.7	  637.0	 3155.0	...
2407446	  764.7	  636.9	 3155.0	...
2407447	  764.7	  636.8	 3155.0	...
2407448	  764.4	  636.8	 3155.0	...
2407449	  764.2	  636.8	 3155.0	...
2407450	  764.0	  636.9	 3155.0	...
2407451	  764.0	  637.3	 3157.0	...
2407452	  764.1	  638.0	 3159.0	...
2407453	  763.7	  638.6	 3161.0	...
2407454	  763.3	  638.5	 3163.0	...
2407455	  762.9	  638.2	 3165.0	...
2407456	  763.0	  637.8	 3167.0	...
2407457	  763.1	  638.3	 3166.0	...
2407458	  763.1	  638.8	 3168.0	...
2407459	  762.7	  639.1	 3171.0	...
2407460	  762.2	  639.0	 3173.0	...
2407461	  762.0	  638.7	 3174.0	...
2407462	  762.4	  638.6	 3175.0	...
2407463	  762.9	  638.4	 3175.0	...
2407464	  763.1	  638.3	 3175.0	...
2407465	  763.3	  638.0	 3175.0	...
2407466	  763.3	  637.5	 3176.0	...
2407467	  763.3	  637.0	 3176.0	...
2407468	  763.2	  636.6	 3176.0	...
2407469	  762.9	  636.5	 3177.0	...
2407470	  762.7	  636.4	 3180.0	...
2407471	  762.8	  636.6	 3183.0	...
2407472	  762.9	  636.9	 3186.0	...
2407473	  762.7	  637.5	 3183.0	...
2407474	  762.3	  638.1	 3180.0	...
2407475	  761.7	  638.7	 3179.0	...
2407476	  761.4	  639.4	 3182.0	...
2407477	  761.3	  640.0	 3184.0	...
2407478	  761.3	  640.7	 3186.0	...
2407479	  761.3	  640.7	 3189.0	...
2407480	  761.3	  640.6	 3191.0	...
2407481	  761.4	  640.3	 3192.0	...
2407482	  761.4	  640.1	 3192.0	...
2407483	  761.2	  640.0	 3193.0	...
2407484	  761.2	  639.8	 3195.0	...
2407485	  761.2	  639.6	 3198.0	...
2407486	  761.5	  639.4	 3199.0	...
2407487	  761.6	  639.9	 3200.0	...
2407488	  761.5	  640.5	 3201.0	...
2407489	  761.4	  641.0	 3201.0	...
2407490	  761.2	  641.0	 3204.0	...
2407491	  761.3	  641.0	 3207.0	...
2407492	  761.1	  641.1	 3209.0	...
2407493	  760.8	  640.9	 3209.0	...
2407494	  760.4	  640.6	 3209.0	...
2407495	  760.3	  640.3	 3208.0	...
2407496	  760.5	  640.3	 3207.0	...
2407497	  760.7	  640.4	 3208.0	...
2407498	  761.1	  640.5	 3210.0	...
2407499	  761.1	  640.5	 3212.0	...
2407500	  760.8	  640.6	 3213.0	...
2407501	  760.2	  640.7	 3216.0	...
2407502	  759.6	  640.9	 3219.0	...
2407503	  759.6	  641.0	 3222.0	...
2407504	  760.0	  641.0	 3222.0	...
2407505	  760.3	  641.0	 3222.0	...
2407506	  760.3	  641.1	 3222.0	...
2407507	  760.3	  640.9	 3223.0	...
2407508	  760.3	  640.7	 3223.0	...
2407509	  760.3	  640.5	 3222.0	...
2407510	  760.4	  640.4	 3225.0	...
2407511	  760.5	  640.7	 3227.0	...
2407512	  760.1	  641.2	 3230.0	...
2407513	  759.8	  641.7	 3229.0	...
2407514	  759.5	  642.0	 3228.0	...
2407515	  759.7	  642.3	 3227.0	...
2407516	  759.7	  642.7	 3226.0	...
2407517	  759.7	  642.7	 3225.0	...
2407518	  759.7	  642.5	 3227.0	...
2407519	  759.8	  642.1	 3230.0	...
2407520	  759.9	  641.8	 3234.0	...
2407521	  760.0	  641.4	 3235.0	...
2407522	  760.2	  641.3	 3235.0	...
2407523	  760.6	  641.3	 3234.0	...
2407524	  761.1	  641.5	 3234.0	...
2407525	  761.3	  641.6	 3235.0	...
2407526	  761.1	  641.8	 3237.0	...
2407527	  760.9	  641.9	 3238.0	...
2407528	  761.1	  642.2	 3237.0	...
2407529	  761.4	  642.8	 3236.0	...
2407530	  761.7	  643.4	 3237.0	...
2407531	  761.8	  643.7	 3238.0	...
2407532	  761.4	  643.8	 3239.0	...
2407533	  760.9	  643.7	 3242.0	...
2407534	  760.4	  643.6	 3246.0	...
2407535	  760.4	  643.4	 3248.0	...
2407536	  760.4	  643.3	 3247.0	...
2407537	  760.4	  642.9	 3246.0	...
2407538	  760.4	  642.4	 3247.0	...
2407539	  760.5	  641.9	 3246.0	...
2407540	  760.5	  641.7	 3246.0	...
2407541	  760.6	  641.6	 3251.0	...
2407542	  760.8	  641.6	 3257.0	...
2407543	  760.9	  640.9	 3262.0	...
2407544	  761.0	  640.2	 3260.0	...
2407545	  761.1	  639.4	 3257.0	...
2407546	  761.2	  639.5	 3254.0	...
2407547	  761.4	  639.6	 3254.0	...
2407548	  761.3	  639.8	 3255.0	...
2407549	  761.3	  641.1	 3257.0	...
2407550	  761.2	  642.4	 3259.0	...
2407551	  761.1	  643.4	 3259.0	...
2407552	  760.9	  642.9	 3258.0	...
2407553	  760.8	  642.4	 3260.0	...
2407554	  760.8	  642.0	 3263.0	...
2407555	  760.7	  641.8	 3266.0	...
2407556	  760.2	  641.6	 3266.0	...
2407557	  759.7	  641.4	 3266.0	...
2407558	  759.4	  641.6	 3266.0	...
2407559	  759.6	  641.9	 3266.0	...
2407560	  759.7	  642.3	 3269.0	...
2407561	  759.8	  642.4	 3271.0	...
2407562	  759.8	  642.4	 3273.0	...
2407563	  759.9	  642.1	 3273.0	...
2407564	  760.0	  641.8	 3273.0	...
2407565	  759.7	  641.6	 3272.0	...
2407566	  759.4	  641.8	 3273.0	...
2407567	  759.0	  642.0	 3275.0	...
2407568	  759.4	  642.0	 3278.0	...
2407569	  759.7	  641.9	 3281.0	...
2407570	  760.1	  642.3	 3281.0	...
2407571	  760.2	  642.7	 3282.0	...
2407572	  760.0	  642.7	 3285.0	...
2407573	  759.9	  642.4	 3287.0	...
2407574	  759.7	  642.0	 3287.0	...
2407575	  759.7	  642.0	 3287.0	...
2407576	  759.7	  642.0	 3286.0	...
2407577	  759.6	  641.8	 3285.0	...
2407578	  759.4	  641.5	 3285.0	...
2407579	  759.3	  641.8	 3286.0	...
2407580	  759.4	  642.8	 3287.0	...
2407581	  759.6	  643.7	 3289.0	...
2407582	  759.9	  643.4	 3292.0	...
2407583	  759.7	  642.8	 3295.0	...
2407584	  759.3	  642.3	 3296.0	...
2407585	  759.0	  642.5	 3297.0	...
2407586	  759.1	  642.5	 3297.0	...
2407587	  759.1	  642.5	 3296.0	...
2407588	  758.7	  642.5	 3295.0	...
2407589	  758.3	  642.6	 3294.0	...
2407590	  758.6	  642.5	 3296.0	...
2407591	  759.3	  642.3	 3298.0	...
2407592	  759.6	  642.1	 3301.0	...
2407593	  759.2	  642.4	 3301.0	...
2407594	  758.8	  642.8	 3301.0	...
2407595	  758.8	  643.2	 3302.0	...
2407596	  758.8	  643.2	 3302.0	...
2407597	  759.0	  643.1	 3303.0	...
2407598	  759.2	  643.0	 3304.0	...
2407599	  759.0	  642.9	 3305.0	...
2407600	  758.8	  643.3	 3306.0	...
2407601	  758.8	  643.7	 3306.0	...
2407602	  759.1	  643.4	 3308.0	...
2407603	  759.3	  642.7	 3309.0	...
2407604	  759.1	  641.9	 3311.0	...
2407605	  758.9	  641.9	 3310.0	...
2407606	  758.8	  642.3	 3309.0	...
2407607	  758.7	  642.6	 3309.0	...
2407608	  758.8	  642.9	 3310.0	...
2407609	  759.0	  642.5	 3310.0	...
2407610	  759.2	  642.3	 3311.0	...
2407611	  759.3	  642.2	 3310.0	...
2407612	  759.3	  642.3	 3310.0	...
2407613	  759.0	  642.3	 3310.0	...
2407614	  758.6	  642.3	 3309.0	...
2407615	  758.4	  642.3	 3310.0	...
2407616	  758.7	  642.4	 3312.0	...
2407617	  759.2	  642.6	 3313.0	...
2407618	  759.5	  642.9	 3315.0	...
2407619	  759.8	  643.4	 3316.0	...
2407620	  760.2	  643.6	 3314.0	...
2407621	  760.8	  643.6	 3311.0	...
2407622	  762.1	  643.2	 3307.0	...
EFIX R   2406383	2407622	1240	  770.3	  630.3	   3070
SSACC R  2407623
2407623	  763.7	  643.1	 3307.0	...
2407624	  765.4	  643.4	 3308.0	...
2407625	  767.2	  643.6	 3309.0	...
2407626	  768.9	  643.2	 3308.0	...
2407627	  771.3	  642.3	 3308.0	...
2407628	  774.4	  641.3	 3308.0	...
2407629	  778.4	  640.8	 3308.0	...
2407630	  782.8	  640.8	 3306.0	...
2407631	  787.4	  640.7	 3304.0	...
2407632	  791.5	  640.7	 3302.0	...
2407633	  796.0	  640.0	 3301.0	...
2407634	  799.5	  640.1	 3301.0	...
2407635	  802.9	  640.3	 3301.0	...
2407636	  804.5	  640.8	 3302.0	...
2407637	  805.1	  640.8	 3302.0	...
MSG	2407638 0000 _ Number Off
2407638	  805.0	  640.8	 3302.0	...
2407639	  803.7	  640.4	 3302.0	...
2407640	  801.6	  640.0	 3302.0	...
2407641	  798.5	  639.8	 3302.0	...
2407642	  795.7	  639.1	 3303.0	...
ESACC R  2407623	2407642	20	  763.7	  643.1	  795.7	  639.1	   0.69	     81
SFIX R   2407643
2407643	  792.4	  638.3	 3303.0	...
2407644	  790.1	  637.2	 3304.0	...
2407645	  787.9	  637.1	 3305.0	...
2407646	  787.0	  636.8	 3306.0	...
2407647	  786.1	  636.3	 3307.0	...
2407648	  785.7	  636.0	 3307.0	...
2407649	  785.4	  635.9	 3306.0	...
2407650	  785.3	  636.0	 3306.0	...
2407651	  785.7	  635.9	 3303.0	...
2407652	  786.2	  635.9	 3301.0	...
2407653	  786.7	  636.3	 3299.0	...
2407654	  786.9	  636.9	 3299.0	...
2407655	  787.1	  637.4	 3299.0	...
2407656	  787.4	  637.6	 3299.0	...
2407657	  787.5	  637.8	 3298.0	...
2407658	  787.5	  638.1	 3298.0	...
2407659	  787.5	  638.6	 3297.0	...
2407660	  787.5	  639.1	 3300.0	...
2407661	  787.5	  639.2	 3302.0	...
2407662	  787.6	  638.9	 3305.0	...
2407663	  787.7	  638.6	 3304.0	...
2407664	  787.6	  638.5	 3304.0	...
2407665	  787.5	  638.6	 3304.0	...
2407666	  787.3	  638.6	 3304.0	...
2407667	  787.3	  638.6	 3300.0	...
2407668	  787.8	  638.4	 3296.0	...
2407669	  788.3	  638.4	 3291.0	...
2407670	  788.6	  638.4	 3291.0	...
2407671	  788.4	  638.5	 3291.0	...
2407672	  788.3	  638.4	 3291.0	...
2407673	  788.0	  638.5	 3292.0	...
2407674	  787.8	  638.5	 3293.0	...
2407675	  787.7	  638.5	 3292.0	...
2407676	  787.8	  638.4	 3292.0	...
2407677	  788.0	  638.2	 3292.0	...
2407678	  788.0	  638.1	 3292.0	...
2407679	  788.1	  638.3	 3292.0	...
2407680	  788.2	  638.5	 3292.0	...
2407681	  788.3	  638.8	 3292.0	...
2407682	  788.0	  638.9	 3293.0	...
2407683	  787.8	  639.0	 3291.0	...
2407684	  787.6	  639.4	 3290.0	...
2407685	  787.6	  639.7	 3291.0	...
2407686	  787.5	  639.5	 3294.0	...
2407687	  787.3	  639.1	 3297.0	...
2407688	  787.2	  639.5	 3297.0	...
2407689	  787.1	  640.3	 3297.0	...
2407690	  787.0	  640.6	 3297.0	...
2407691	  786.9	  640.3	 3293.0	...
2407692	  786.9	  640.0	 3290.0	...
2407693	  787.0	  640.2	 3286.0	...
2407694	  787.3	  640.2	 3285.0	...
2407695	  787.4	  640.1	 3283.0	...
2407696	  787.5	  640.1	 3282.0	...
2407697	  787.5	  639.9	 3283.0	...
2407698	  787.4	  639.6	 3284.0	...
2407699	  787.5	  639.3	 3284.0	...
2407700	  787.5	  639.3	 3285.0	...
2407701	  787.5	  639.2	 3286.0	...
2407702	  787.5	  639.1	 3287.0	...
2407703	  787.5	  639.1	 3284.0	...
2407704	  787.3	  639.3	 3282.0	...
2407705	  787.1	  639.6	 3280.0	...
2407706	  786.8	  639.8	 3280.0	...
2407707	  786.6	  640.0	 3280.0	...
2407708	  786.9	  640.1	 3280.0	...
2407709	  787.4	  640.2	 3280.0	...
2407710	  787.8	  640.3	 3280.0	...
2407711	  787.9	  640.6	 3280.0	...
2407712	  788.0	  641.2	 3278.0	...
2407713	  788.1	  641.6	 3277.0	...
2407714	  787.9	  641.9	 3277.0	...
2407715	  787.8	  642.0	 3278.0	...
2407716	  787.7	  642.1	 3279.0	...
2407717	  787.9	  642.0	 3279.0	...
2407718	  788.0	  641.9	 3279.0	...
2407719	  787.7	  641.8	 3276.0	...
2407720	  787.4	  641.7	 3274.0	...
2407721	  787.0	  641.4	 3272.0	...
2407722	  786.9	  641.0	 3271.0	...
2407723	  786.6	  640.9	 3271.0	...
2407724	  786.4	  640.9	 3270.0	...
2407725	  786.3	  641.3	 3269.0	...
2407726	  786.5	  641.8	 3267.0	...
2407727	  786.8	  642.3	 3266.0	...
2407728	  787.0	  642.4	 3267.0	...
2407729	  787.5	  642.3	 3267.0	...
2407730	  788.0	  642.2	 3266.0	...
2407731	  788.3	  642.1	 3264.0	...
2407732	  788.1	  642.1	 3263.0	...
2407733	  788.0	  642.2	 3261.0	...
2407734	  787.9	  641.9	 3260.0	...
2407735	  787.8	  641.6	 3259.0	...
2407736	  787.5	  641.1	 3258.0	...
2407737	  787.2	  641.1	 3256.0	...
2407738	  787.1	  641.3	 3256.0	...
2407739	  787.2	  641.6	 3256.0	...
2407740	  787.2	  641.6	 3255.0	...
2407741	  787.2	  641.5	 3253.0	...
2407742	  787.0	  641.5	 3250.0	...
2407743	  786.8	  641.7	 3249.0	...
2407744	  786.9	  642.0	 3248.0	...
2407745	  787.1	  642.1	 3247.0	...
2407746	  787.4	  641.8	 3245.0	...
2407747	  787.3	  641.4	 3243.0	...
2407748	  787.4	  641.2	 3241.0	...
2407749	  787.6	  641.2	 3241.0	...
2407750	  787.8	  641.1	 3242.0	...
2407751	  787.7	  641.1	 3240.0	...
2407752	  787.6	  641.1	 3235.0	...
2407753	  787.5	  641.3	 3231.0	...
2407754	  787.3	  641.5	 3231.0	...
2407755	  787.4	  641.6	 3232.0	...
2407756	  787.6	  641.4	 3231.0	...
2407757	  787.8	  640.7	 3227.0	...
2407758	  787.7	  639.8	 3224.0	...
2407759	  787.2	  639.0	 3222.0	...
2407760	  786.7	  638.9	 3222.0	...
2407761	  786.4	  639.5	 3221.0	...
2407762	  786.6	  640.0	 3221.0	...
2407763	  786.8	  640.5	 3221.0	...
2407764	  787.0	  640.8	 3221.0	...
2407765	  787.5	  641.0	 3221.0	...
2407766	  788.0	  641.3	 3221.0	...
2407767	  788.2	  641.2	 3221.0	...
2407768	  788.2	  640.4	 3220.0	...
2407769	  788.2	  639.2	 3219.0	...
2407770	  788.0	  637.9	 3219.0	...
2407771	  787.9	  637.6	 3217.0	...
2407772	  787.9	  637.7	 3214.0	...
2407773	  787.9	  637.8	 3211.0	...
2407774	  788.0	  637.7	 3210.0	...
2407775	  787.7	  637.7	 3209.0	...
2407776	  787.5	  638.1	 3206.0	...
2407777	  787.4	  638.5	 3204.0	...
2407778	  787.6	  638.5	 3203.0	...
2407779	  788.3	  638.2	 3201.0	...
2407780	  788.9	  637.7	 3198.0	...
2407781	  789.4	  637.5	 3195.0	...
2407782	  789.5	  637.4	 3194.0	...
2407783	  789.9	  637.4	 3192.0	...
2407784	  790.3	  637.4	 3190.0	...
2407785	  790.7	  637.6	 3188.0	...
2407786	  790.9	  637.8	 3188.0	...
2407787	  791.0	  637.5	 3188.0	...
2407788	  790.9	  636.9	 3187.0	...
2407789	  790.7	  636.3	 3186.0	...
2407790	  790.6	  635.9	 3184.0	...
2407791	  790.7	  635.6	 3183.0	...
2407792	  790.9	  635.4	 3183.0	...
2407793	  791.3	  635.6	 3184.0	...
2407794	  791.7	  635.1	 3183.0	...
2407795	  791.9	  634.4	 3180.0	...
2407796	  792.2	  634.3	 3175.0	...
2407797	  792.2	  634.9	 3172.0	...
2407798	  792.3	  635.5	 3171.0	...
2407799	  792.3	  635.5	 3171.0	...
2407800	  792.3	  635.5	 3170.0	...
2407801	  792.4	  635.8	 3168.0	...
2407802	  792.4	  636.0	 3167.0	...
2407803	  792.5	  636.0	 3164.0	...
2407804	  792.5	  635.8	 3162.0	...
2407805	  792.6	  635.6	 3158.0	...
2407806	  792.5	  635.3	 3157.0	...
2407807	  792.6	  635.0	 3155.0	...
2407808	  792.7	  634.9	 3153.0	...
2407809	  792.9	  635.2	 3151.0	...
2407810	  793.2	  635.5	 3148.0	...
2407811	  793.5	  635.0	 3146.0	...
2407812	  793.8	  634.5	 3142.0	...
2407813	  793.6	  634.0	 3138.0	...
2407814	  793.6	  634.2	 3136.0	...
2407815	  793.5	  634.5	 3135.0	...
2407816	  793.5	  634.6	 3133.0	...
2407817	  793.5	  634.6	 3131.0	...
2407818	  793.5	  634.5	 3134.0	...
2407819	  793.6	  634.6	 3136.0	...
2407820	  793.6	  634.8	 3135.0	...
2407821	  793.6	  634.9	 3130.0	...
2407822	  793.4	  635.0	 3124.0	...
2407823	  793.1	  634.8	 3119.0	...
2407824	  792.8	  634.6	 3115.0	...
2407825	  792.7	  633.9	 3112.0	...
2407826	  792.9	  633.4	 3112.0	...
2407827	  793.3	  633.0	 3112.0	...
2407828	  793.7	  633.1	 3110.0	...
2407829	  793.8	  633.2	 3109.0	...
2407830	  793.9	  633.1	 3108.0	...
2407831	  794.0	  633.0	 3108.0	...
2407832	  794.1	  633.6	 3108.0	...
2407833	  794.3	  634.2	 3107.0	...
2407834	  794.8	  634.0	 3107.0	...
2407835	  795.0	  633.4	 3105.0	...
2407836	  795.2	  632.7	 3103.0	...
2407837	  795.1	  631.9	 3101.0	...
2407838	  795.1	  631.2	 3100.0	...
MSG	2407839 0000 _ Number On
2407839	  795.1	  630.8	 3099.0	...
2407840	  795.2	  631.8	 3097.0	...
2407841	  795.4	  632.8	 3096.0	...
2407842	  795.6	  633.3	 3094.0	...
2407843	  795.6	  633.0	 3091.0	...
2407844	  795.5	  632.4	 3088.0	...
2407845	  795.4	  632.2	 3084.0	...
2407846	  795.3	  632.0	 3084.0	...
2407847	  795.3	  631.6	 3085.0	...
2407848	  795.3	  631.1	 3085.0	...
2407849	  795.4	  631.0	 3084.0	...
2407850	  795.8	  631.3	 3082.0	...
2407851	  796.1	  631.0	 3080.0	...
2407852	  796.4	  630.3	 3079.0	...
2407853	  796.4	  629.7	 3076.0	...
2407854	  796.6	  629.8	 3074.0	...
2407855	  796.8	  629.8	 3071.0	...
2407856	  796.8	  629.8	 3071.0	...
2407857	  796.8	  630.2	 3071.0	...
2407858	  797.1	  630.5	 3071.0	...
2407859	  797.3	  630.4	 3070.0	...
2407860	  797.4	  630.0	 3069.0	...
2407861	  797.4	  629.9	 3069.0	...
2407862	  797.3	  630.3	 3068.0	...
2407863	  797.1	  630.6	 3067.0	...
2407864	  797.0	  630.6	 3063.0	...
2407865	  797.1	  630.6	 3058.0	...
2407866	  797.1	  630.6	 3056.0	...
2407867	  797.2	  630.5	 3057.0	...
2407868	  797.3	  630.5	 3058.0	...
2407869	  797.0	  630.8	 3059.0	...
2407870	  796.6	  631.3	 3059.0	...
EFIX R   2407643	2407870	228	  790.1	  637.3	   3211
SSACC R  2407871
2407871	  795.1	  631.8	 3058.0	...
2407872	  793.6	  632.0	 3058.0	...
2407873	  791.5	  632.0	 3057.0	...
2407874	  788.8	  631.7	 3057.0	...
2407875	  784.5	  632.1	 3054.0	...
2407876	  779.8	  632.7	 3050.0	...
2407877	  775.4	  633.3	 3045.0	...
2407878	  771.4	  632.8	 3043.0	...
2407879	  766.5	  632.4	 3042.0	...
2407880	  762.1	  632.2	 3043.0	...
2407881	  758.3	  632.6	 3044.0	...
2407882	  756.5	  632.7	 3045.0	...
2407883	  755.6	  632.9	 3044.0	...
2407884	  755.5	  633.3	 3041.0	...
2407885	  755.8	  633.6	 3038.0	...
2407886	  757.8	  633.4	 3036.0	...
2407887	  760.4	  633.2	 3035.0	...
2407888	  763.1	  633.1	 3036.0	...
2407889	  765.8	  633.5	 3036.0	...
2407890	  768.8	  633.6	 3032.0	...
ESACC R  2407871	2407890	20	  795.1	  631.8	  768.8	  633.6	   0.56	     84
SFIX R   2407891
2407891	  771.9	  633.9	 3028.0	...
2407892	  774.1	  633.8	 3024.0	...
2407893	  775.5	  633.9	 3025.0	...
2407894	  776.9	  633.7	 3025.0	...
2407895	  777.5	  633.5	 3025.0	...
2407896	  778.1	  633.2	 3022.0	...
2407897	  777.8	  633.1	 3019.0	...
2407898	  777.4	  633.0	 3016.0	...
2407899	  777.1	  633.1	 3016.0	...
2407900	  776.5	  632.5	 3015.0	...
2407901	  775.9	  631.9	 3014.0	...
2407902	  775.6	  631.3	 3012.0	...
2407903	  775.5	  631.3	 3010.0	...
2407904	  775.5	  631.3	 3009.0	...
2407905	  775.4	  631.3	 3009.0	...
2407906	  775.7	  631.3	 3008.0	...
2407907	  776.4	  631.5	 3008.0	...
2407908	  777.3	  631.7	 3007.0	...
2407909	  778.0	  632.2	 3007.0	...
2407910	  778.4	  632.4	 3003.0	...
2407911	  778.4	  632.7	 2999.0	...
2407912	  778.2	  632.8	 2998.0	...
2407913	  777.9	  632.8	 3001.0	...
2407914	  777.7	  632.7	 3003.0	...
2407915	  777.8	  632.5	 3002.0	...
2407916	  777.9	  632.4	 3001.0	...
2407917	  777.6	  632.3	 3002.0	...
2407918	  777.1	  632.3	 3000.0	...
2407919	  776.6	  632.3	 2999.0	...
2407920	  776.5	  632.1	 2998.0	...
2407921	  776.7	  631.9	 2998.0	...
2407922	  777.0	  631.6	 2999.0	...
2407923	  777.1	  631.6	 3000.0	...
2407924	  777.0	  631.7	 3000.0	...
2407925	  777.4	  631.8	 3001.0	...
2407926	  777.9	  631.9	 2999.0	...
2407927	  778.3	  632.0	 2995.0	...
2407928	  778.2	  632.0	 2992.0	...
2407929	  778.0	  631.9	 2989.0	...
2407930	  777.8	  631.5	 2989.0	...
2407931	  777.6	  631.1	 2988.0	...
2407932	  777.7	  630.7	 2987.0	...
2407933	  777.8	  630.7	 2986.0	...
2407934	  778.0	  630.4	 2987.0	...
2407935	  777.8	  630.3	 2985.0	...
2407936	  777.7	  630.3	 2984.0	...
2407937	  777.6	  630.5	 2982.0	...
2407938	  777.6	  630.7	 2983.0	...
2407939	  777.5	  631.3	 2983.0	...
2407940	  777.4	  631.8	 2983.0	...
2407941	  777.2	  632.2	 2983.0	...
2407942	  777.1	  632.0	 2982.0	...
2407943	  777.0	  631.7	 2982.0	...
2407944	  777.3	  631.7	 2981.0	...
2407945	  777.5	  631.5	 2981.0	...
2407946	  777.7	  630.8	 2981.0	...
2407947	  777.5	  630.2	 2980.0	...
2407948	  777.4	  629.8	 2980.0	...
2407949	  777.3	  630.0	 2980.0	...
2407950	  777.2	  629.3	 2980.0	...
2407951	  777.4	  628.4	 2980.0	...
2407952	  777.6	  627.6	 2979.0	...
2407953	  777.5	  628.3	 2976.0	...
2407954	  777.2	  629.0	 2972.0	...
2407955	  776.9	  629.7	 2970.0	...
2407956	  776.9	  629.8	 2970.0	...
2407957	  776.9	  629.9	 2970.0	...
2407958	  776.8	  630.0	 2970.0	...
2407959	  776.7	  630.1	 2971.0	...
2407960	  776.6	  630.4	 2973.0	...
2407961	  776.6	  630.7	 2974.0	...
2407962	  776.5	  631.0	 2974.0	...
2407963	  776.4	  631.1	 2974.0	...
2407964	  776.1	  631.3	 2976.0	...
2407965	  775.5	  631.6	 2978.0	...
2407966	  775.0	  631.3	 2976.0	...
2407967	  775.0	  630.8	 2973.0	...
2407968	  775.2	  630.1	 2972.0	...
2407969	  775.6	  630.2	 2975.0	...
2407970	  775.6	  630.4	 2978.0	...
2407971	  775.7	  630.6	 2978.0	...
2407972	  775.8	  631.1	 2978.0	...
2407973	  775.5	  631.6	 2977.0	...
2407974	  775.1	  632.1	 2975.0	...
2407975	  774.6	  632.0	 2975.0	...
2407976	  774.5	  632.0	 2975.0	...
2407977	  774.3	  631.9	 2974.0	...
2407978	  774.2	  631.7	 2973.0	...
2407979	  774.1	  632.1	 2972.0	...
2407980	  773.9	  632.7	 2972.0	...
2407981	  773.7	  633.4	 2971.0	...
2407982	  773.6	  633.5	 2971.0	...
2407983	  773.6	  633.6	 2972.0	...
2407984	  773.6	  633.2	 2972.0	...
2407985	  773.4	  632.8	 2972.0	...
2407986	  773.4	  632.4	 2972.0	...
2407987	  773.5	  631.5	 2972.0	...
2407988	  773.6	  630.6	 2971.0	...
2407989	  773.3	  629.9	 2970.0	...
2407990	  773.1	  630.0	 2969.0	...
2407991	  772.9	  630.1	 2969.0	...
2407992	  772.8	  630.1	 2970.0	...
2407993	  772.6	  630.2	 2971.0	...
2407994	  772.5	  630.5	 2972.0	...
2407995	  772.5	  630.8	 2972.0	...
2407996	  772.6	  631.7	 2971.0	...
2407997	  772.7	  632.3	 2971.0	...
2407998	  773.0	  632.2	 2971.0	...
2407999	  773.4	  631.6	 2971.0	...
2408000	  773.8	  630.9	 2972.0	...
2408001	  773.9	  630.9	 2976.0	...
2408002	  773.8	  631.1	 2980.0	...
2408003	  773.6	  631.2	 2983.0	...
2408004	  773.4	  631.4	 2981.0	...
2408005	  773.3	  631.5	 2979.0	...
2408006	  773.1	  631.4	 2976.0	...
2408007	  772.9	  630.8	 2975.0	...
2408008	  772.8	  630.3	 2975.0	...
2408009	  772.8	  629.7	 2976.0	...
2408010	  772.9	  629.9	 2976.0	...
2408011	  772.7	  629.9	 2979.0	...
2408012	  772.5	  629.8	 2982.0	...
2408013	  772.1	  629.7	 2985.0	...
2408014	  772.0	  629.9	 2986.0	...
2408015	  772.3	  630.1	 2987.0	...
2408016	  772.9	  630.4	 2988.0	...
2408017	  773.4	  630.4	 2987.0	...
2408018	  773.4	  630.4	 2985.0	...
2408019	  773.3	  630.1	 2984.0	...
2408020	  773.3	  629.9	 2983.0	...
2408021	  773.2	  629.8	 2984.0	...
2408022	  773.3	  629.9	 2985.0	...
2408023	  772.7	  630.5	 2985.0	...
2408024	  772.1	  631.1	 2985.0	...
2408025	  771.9	  631.5	 2987.0	...
2408026	  772.3	  631.2	 2989.0	...
2408027	  772.6	  631.0	 2990.0	...
2408028	  772.5	  630.9	 2990.0	...
2408029	  772.5	  630.8	 2991.0	...
2408030	  772.6	  630.6	 2993.0	...
2408031	  772.7	  630.4	 2995.0	...
2408032	  773.0	  630.3	 2995.0	...
2408033	  773.0	  630.2	 2995.0	...
2408034	  773.1	  630.1	 2995.0	...
2408035	  773.1	  629.8	 2995.0	...
2408036	  773.0	  629.6	 2995.0	...
2408037	  772.9	  629.6	 2996.0	...
2408038	  772.4	  630.1	 2998.0	...
2408039	  772.0	  630.9	 2999.0	...
2408040	  771.6	  631.3	 3001.0	...
2408041	  772.0	  631.3	 3001.0	...
2408042	  772.3	  630.8	 3000.0	...
2408043	  772.7	  630.4	 2999.0	...
2408044	  773.0	  630.4	 3000.0	...
2408045	  772.6	  630.7	 3002.0	...
2408046	  772.1	  630.8	 3004.0	...
2408047	  771.6	  630.7	 3004.0	...
2408048	  771.5	  630.4	 3004.0	...
2408049	  771.5	  630.4	 3004.0	...
2408050	  771.6	  630.2	 3005.0	...
2408051	  771.8	  629.6	 3007.0	...
2408052	  772.2	  628.9	 3008.0	...
2408053	  772.3	  628.3	 3009.0	...
2408054	  772.3	  628.1	 3009.0	...
2408055	  772.1	  628.2	 3009.0	...
2408056	  772.0	  628.4	 3009.0	...
2408057	  771.9	  628.6	 3008.0	...
2408058	  771.9	  628.6	 3008.0	...
2408059	  771.9	  628.7	 3009.0	...
2408060	  771.9	  628.6	 3010.0	...
2408061	  771.9	  628.4	 3009.0	...
2408062	  772.0	  628.2	 3009.0	...
2408063	  772.1	  628.4	 3009.0	...
2408064	  772.2	  628.6	 3009.0	...
2408065	  772.2	  628.7	 3009.0	...
2408066	  772.2	  628.3	 3009.0	...
2408067	  772.2	  628.0	 3009.0	...
2408068	  772.4	  627.8	 3008.0	...
2408069	  772.5	  627.4	 3007.0	...
2408070	  772.8	  627.0	 3007.0	...
2408071	  772.8	  626.6	 3007.0	...
2408072	  772.9	  626.4	 3007.0	...
2408073	  772.9	  626.3	 3007.0	...
2408074	  773.0	  626.2	 3007.0	...
2408075	  773.1	  626.2	 3007.0	...
2408076	  773.0	  626.3	 3008.0	...
2408077	  772.9	  626.3	 3009.0	...
2408078	  773.2	  626.3	 3013.0	...
2408079	  773.3	  626.4	 3016.0	...
2408080	  773.5	  626.6	 3018.0	...
2408081	  773.4	  626.8	 3018.0	...
2408082	  773.3	  626.6	 3018.0	...
2408083	  773.2	  626.5	 3020.0	...
2408084	  773.1	  626.6	 3023.0	...
2408085	  773.0	  626.9	 3026.0	...
2408086	  772.9	  626.9	 3027.0	...
2408087	  772.7	  626.5	 3028.0	...
2408088	  772.5	  626.1	 3029.0	...
2408089	  772.5	  626.3	 3028.0	...
2408090	  772.6	  626.6	 3029.0	...
2408091	  772.6	  626.4	 3031.0	...
2408092	  772.7	  625.9	 3033.0	...
2408093	  772.8	  626.7	 3034.0	...
2408094	  772.8	  627.9	 3035.0	...
2408095	  773.1	  629.0	 3037.0	...
2408096	  773.5	  628.8	 3038.0	...
2408097	  773.9	  628.5	 3039.0	...
2408098	  774.0	  628.3	 3039.0	...
2408099	  774.0	  628.2	 3038.0	...
2408100	  773.9	  628.3	 3038.0	...
2408101	  773.3	  628.6	 3039.0	...
2408102	  772.7	  628.7	 3040.0	...
2408103	  772.6	  628.5	 3040.0	...
2408104	  773.0	  628.0	 3041.0	...
2408105	  773.0	  627.7	 3043.0	...
2408106	  772.7	  627.4	 3047.0	...
2408107	  772.3	  627.4	 3050.0	...
2408108	  772.3	  627.6	 3052.0	...
2408109	  772.2	  627.8	 3051.0	...
2408110	  772.1	  627.9	 3052.0	...
2408111	  772.0	  627.9	 3052.0	...
2408112	  772.5	  628.3	 3053.0	...
2408113	  772.9	  628.7	 3055.0	...
2408114	  773.4	  629.0	 3057.0	...
2408115	  773.4	  628.8	 3062.0	...
2408116	  772.8	  628.7	 3065.0	...
2408117	  772.3	  628.8	 3067.0	...
2408118	  771.8	  628.9	 3066.0	...
2408119	  772.1	  628.6	 3065.0	...
2408120	  772.3	  628.2	 3065.0	...
2408121	  772.5	  627.6	 3064.0	...
2408122	  772.4	  627.4	 3064.0	...
2408123	  772.3	  628.1	 3065.0	...
2408124	  772.4	  629.1	 3065.0	...
2408125	  772.6	  630.2	 3065.0	...
2408126	  772.6	  630.3	 3066.0	...
2408127	  772.6	  630.2	 3066.0	...
2408128	  772.6	  630.1	 3066.0	...
2408129	  772.4	  629.7	 3066.0	...
2408130	  772.0	  629.6	 3066.0	...
2408131	  771.7	  629.5	 3067.0	...
2408132	  771.5	  629.5	 3068.0	...
2408133	  771.4	  629.3	 3069.0	...
2408134	  771.3	  628.9	 3070.0	...
2408135	  771.1	  628.9	 3068.0	...
2408136	  770.9	  629.2	 3065.0	...
2408137	  770.8	  629.4	 3063.0	...
2408138	  770.7	  629.4	 3065.0	...
2408139	  770.9	  629.2	 3068.0	...
2408140	  771.1	  629.3	 3072.0	...
2408141	  771.2	  629.5	 3074.0	...
2408142	  770.9	  629.4	 3071.0	...
2408143	  770.6	  629.2	 3068.0	...
2408144	  770.5	  628.9	 3069.0	...
2408145	  770.6	  628.9	 3073.0	...
2408146	  770.8	  628.8	 3077.0	...
2408147	  771.0	  628.7	 3076.0	...
2408148	  771.2	  628.6	 3075.0	...
2408149	  771.2	  628.6	 3075.0	...
2408150	  771.2	  628.6	 3075.0	...
2408151	  771.0	  628.6	 3075.0	...
MSG	2408152 0000 _ Number Off
2408152	  770.7	  628.4	 3076.0	...
2408153	  770.5	  628.2	 3077.0	...
2408154	  770.4	  627.8	 3079.0	...
2408155	  770.4	  627.6	 3079.0	...
2408156	  770.6	  627.5	 3079.0	...
2408157	  771.0	  627.9	 3078.0	...
2408158	  771.3	  628.2	 3077.0	...
2408159	  771.0	  628.5	 3076.0	...
2408160	  770.5	  628.5	 3079.0	...
2408161	  770.1	  628.6	 3081.0	...
2408162	  770.2	  628.6	 3083.0	...
2408163	  770.3	  628.4	 3083.0	...
2408164	  771.1	  628.1	 3082.0	...
2408165	  771.8	  627.7	 3081.0	...
2408166	  771.7	  627.3	 3082.0	...
2408167	  770.7	  627.1	 3083.0	...
2408168	  769.9	  627.5	 3084.0	...
2408169	  769.9	  628.5	 3084.0	...
2408170	  769.8	  629.5	 3083.0	...
2408171	  769.5	  629.7	 3084.0	...
2408172	  769.3	  629.7	 3087.0	...
2408173	  769.4	  629.6	 3090.0	...
2408174	  769.5	  629.6	 3092.0	...
2408175	  769.5	  629.7	 3092.0	...
2408176	  769.4	  630.0	 3092.0	...
2408177	  769.2	  630.3	 3091.0	...
2408178	  769.0	  630.6	 3090.0	...
2408179	  768.4	  630.7	 3090.0	...
2408180	  767.9	  630.5	 3091.0	...
2408181	  767.7	  630.2	 3093.0	...
2408182	  767.8	  629.9	 3093.0	...
2408183	  768.0	  630.5	 3093.0	...
2408184	  768.1	  631.2	 3093.0	...
2408185	  768.1	  631.3	 3094.0	...
2408186	  768.1	  630.6	 3095.0	...
2408187	  768.1	  629.9	 3095.0	...
2408188	  768.0	  629.7	 3095.0	...
2408189	  768.0	  629.5	 3095.0	...
2408190	  767.9	  629.2	 3096.0	...
2408191	  767.9	  629.1	 3098.0	...
2408192	  767.9	  629.0	 3099.0	...
2408193	  768.0	  629.1	 3100.0	...
2408194	  768.1	  629.2	 3101.0	...
2408195	  768.4	  629.3	 3101.0	...
2408196	  768.6	  629.2	 3101.0	...
2408197	  768.7	  629.1	 3101.0	...
2408198	  768.1	  629.2	 3101.0	...
2408199	  767.5	  629.5	 3103.0	...
2408200	  766.8	  629.8	 3105.0	...
2408201	  766.8	  629.9	 3107.0	...
2408202	  766.8	  630.0	 3107.0	...
2408203	  767.2	  629.9	 3108.0	...
2408204	  767.5	  629.8	 3110.0	...
2408205	  767.7	  629.9	 3111.0	...
2408206	  767.7	  630.0	 3111.0	...
2408207	  767.6	  629.8	 3111.0	...
2408208	  767.6	  629.5	 3110.0	...
2408209	  767.7	  629.2	 3110.0	...
2408210	  767.7	  629.3	 3110.0	...
2408211	  767.6	  629.7	 3110.0	...
2408212	  767.5	  630.0	 3112.0	...
2408213	  767.3	  630.3	 3116.0	...
2408214	  767.2	  630.2	 3119.0	...
2408215	  767.0	  630.0	 3121.0	...
2408216	  767.0	  629.8	 3118.0	...
2408217	  766.9	  629.6	 3116.0	...
2408218	  766.9	  629.6	 3113.0	...
2408219	  767.2	  629.5	 3115.0	...
2408220	  767.6	  629.4	 3117.0	...
2408221	  768.0	  629.3	 3120.0	...
2408222	  768.0	  629.3	 3121.0	...
2408223	  768.0	  629.3	 3122.0	...
2408224	  767.9	  629.4	 3122.0	...
2408225	  767.7	  629.9	 3119.0	...
2408226	  767.6	  630.7	 3114.0	...
2408227	  767.8	  631.3	 3110.0	...
2408228	  768.0	  631.5	 3112.0	...
2408229	  768.1	  631.4	 3117.0	...
2408230	  768.0	  630.7	 3121.0	...
2408231	  767.8	  630.1	 3120.0	...
2408232	  767.5	  629.6	 3118.0	...
2408233	  767.2	  629.8	 3119.0	...
2408234	  767.4	  629.6	 3121.0	...
2408235	  767.8	  629.3	 3124.0	...
2408236	  768.6	  629.1	 3125.0	...
2408237	  769.2	  629.4	 3126.0	...
2408238	  769.8	  629.9	 3128.0	...
2408239	  769.8	  630.2	 3128.0	...
2408240	  769.6	  630.5	 3129.0	...
2408241	  769.2	  630.6	 3130.0	...
2408242	  768.9	  630.7	 3131.0	...
2408243	  769.0	  630.5	 3132.0	...
2408244	  769.3	  630.3	 3132.0	...
2408245	  769.4	  630.1	 3132.0	...
2408246	  769.2	  630.1	 3133.0	...
2408247	  769.0	  629.7	 3134.0	...
2408248	  768.9	  629.2	 3135.0	...
2408249	  768.9	  628.8	 3135.0	...
2408250	  768.7	  628.8	 3133.0	...
2408251	  768.6	  628.7	 3132.0	...
2408252	  768.6	  628.7	 3131.0	...
2408253	  768.8	  629.0	 3132.0	...
2408254	  769.0	  629.7	 3133.0	...
2408255	  769.0	  630.3	 3134.0	...
2408256	  769.0	  630.4	 3136.0	...
2408257	  769.0	  630.2	 3136.0	...
2408258	  769.0	  630.2	 3137.0	...
2408259	  768.6	  630.4	 3139.0	...
2408260	  768.1	  630.6	 3141.0	...
2408261	  767.7	  630.7	 3143.0	...
2408262	  767.9	  630.4	 3144.0	...
2408263	  768.2	  630.0	 3145.0	...
2408264	  768.7	  629.8	 3145.0	...
2408265	  768.7	  629.9	 3145.0	...
2408266	  768.8	  630.0	 3146.0	...
2408267	  768.9	  630.5	 3148.0	...
2408268	  769.1	  631.0	 3150.0	...
2408269	  769.2	  631.6	 3150.0	...
2408270	  769.2	  631.8	 3150.0	...
2408271	  768.8	  631.6	 3151.0	...
2408272	  768.3	  631.3	 3152.0	...
2408273	  767.9	  631.1	 3152.0	...
2408274	  767.8	  631.0	 3152.0	...
2408275	  767.8	  630.8	 3152.0	...
2408276	  767.5	  630.5	 3152.0	...
2408277	  767.1	  629.7	 3152.0	...
2408278	  766.7	  629.0	 3152.0	...
2408279	  766.9	  629.2	 3153.0	...
2408280	  767.1	  630.1	 3155.0	...
2408281	  766.7	  631.0	 3157.0	...
2408282	  766.2	  631.2	 3160.0	...
2408283	  765.7	  631.6	 3162.0	...
2408284	  765.7	  631.7	 3163.0	...
2408285	  765.6	  631.7	 3162.0	...
2408286	  765.4	  631.8	 3162.0	...
2408287	  765.1	  631.9	 3161.0	...
2408288	  764.9	  632.0	 3161.0	...
2408289	  764.8	  631.8	 3161.0	...
2408290	  764.6	  631.7	 3162.0	...
2408291	  764.6	  631.6	 3164.0	...
2408292	  765.0	  631.4	 3165.0	...
2408293	  765.5	  631.4	 3165.0	...
2408294	  765.9	  631.4	 3167.0	...
2408295	  765.9	  631.4	 3169.0	...
2408296	  765.7	  631.0	 3172.0	...
2408297	  765.1	  630.8	 3173.0	...
2408298	  764.6	  630.6	 3174.0	...
2408299	  764.6	  630.7	 3174.0	...
2408300	  764.9	  631.1	 3174.0	...
2408301	  765.3	  631.5	 3175.0	...
2408302	  765.5	  632.1	 3175.0	...
2408303	  765.7	  632.4	 3177.0	...
2408304	  765.8	  631.9	 3179.0	...
2408305	  766.0	  631.1	 3181.0	...
2408306	  765.7	  630.4	 3182.0	...
2408307	  765.5	  630.5	 3182.0	...
2408308	  765.3	  630.5	 3182.0	...
2408309	  765.3	  630.7	 3184.0	...
2408310	  765.2	  630.9	 3186.0	...
2408311	  765.2	  631.1	 3188.0	...
2408312	  765.0	  631.2	 3187.0	...
2408313	  764.9	  631.3	 3187.0	...
2408314	  764.8	  631.3	 3187.0	...
2408315	  764.5	  631.3	 3188.0	...
2408316	  764.3	  631.4	 3189.0	...
2408317	  764.0	  631.6	 3190.0	...
2408318	  763.5	  632.2	 3190.0	...
2408319	  762.8	  632.7	 3190.0	...
2408320	  762.7	  633.1	 3191.0	...
2408321	  763.1	  633.2	 3192.0	...
2408322	  763.5	  633.3	 3193.0	...
2408323	  763.4	  632.8	 3194.0	...
2408324	  763.4	  632.0	 3195.0	...
2408325	  763.5	  632.1	 3200.0	...
2408326	  763.8	  633.0	 3204.0	...
2408327	  763.9	  633.9	 3210.0	...
2408328	  763.5	  634.0	 3211.0	...
2408329	  763.0	  634.1	 3211.0	...
2408330	  762.5	  634.3	 3208.0	...
2408331	  762.5	  634.5	 3206.0	...
2408332	  762.4	  634.9	 3205.0	...
2408333	  762.4	  635.2	 3206.0	...
2408334	  762.4	  635.2	 3210.0	...
2408335	  762.5	  634.5	 3213.0	...
2408336	  762.2	  633.9	 3217.0	...
2408337	  761.7	  633.6	 3217.0	...
2408338	  761.3	  633.7	 3217.0	...
2408339	  761.2	  633.9	 3217.0	...
2408340	  761.2	  634.1	 3218.0	...
2408341	  761.1	  634.2	 3218.0	...
2408342	  761.6	  634.2	 3218.0	...
2408343	  762.2	  634.1	 3218.0	...
2408344	  763.0	  633.7	 3218.0	...
2408345	  763.4	  633.3	 3219.0	...
2408346	  763.1	  633.0	 3220.0	...
2408347	  762.6	  633.1	 3222.0	...
2408348	  762.1	  633.9	 3224.0	...
2408349	  762.1	  634.8	 3225.0	...
2408350	  762.2	  635.5	 3224.0	...
2408351	  761.9	  635.6	 3228.0	...
2408352	  761.8	  636.0	 3234.0	...
2408353	  761.7	  636.5	 3241.0	...
2408354	  762.1	  636.1	 3242.0	...
2408355	  762.1	  635.3	 3241.0	...
2408356	  762.2	  634.6	 3241.0	...
2408357	  762.2	  634.6	 3241.0	...
2408358	  762.1	  634.7	 3239.0	...
2408359	  762.0	  634.8	 3238.0	...
2408360	  762.3	  634.8	 3237.0	...
2408361	  762.6	  634.7	 3237.0	...
2408362	  763.0	  634.7	 3238.0	...
2408363	  763.1	  634.8	 3242.0	...
2408364	  763.3	  634.9	 3246.0	...
2408365	  763.4	  634.8	 3250.0	...
MSG	2408366 0000 _ Number On
2408366	  762.8	  634.8	 3250.0	...
2408367	  762.1	  634.5	 3250.0	...
2408368	  761.5	  634.3	 3251.0	...
2408369	  761.5	  634.1	 3252.0	...
2408370	  761.5	  634.2	 3252.0	...
2408371	  761.5	  634.3	 3252.0	...
2408372	  761.4	  634.4	 3252.0	...
2408373	  761.2	  634.4	 3252.0	...
2408374	  761.2	  634.4	 3253.0	...
2408375	  761.6	  634.1	 3255.0	...
2408376	  761.9	  633.9	 3257.0	...
2408377	  761.8	  634.0	 3259.0	...
2408378	  761.5	  634.2	 3259.0	...
2408379	  761.4	  634.1	 3262.0	...
2408380	  761.6	  633.9	 3265.0	...
2408381	  762.0	  633.9	 3268.0	...
2408382	  762.1	  634.1	 3269.0	...
2408383	  762.2	  634.2	 3271.0	...
2408384	  762.2	  634.1	 3273.0	...
2408385	  762.1	  634.0	 3275.0	...
2408386	  762.0	  634.0	 3277.0	...
2408387	  761.8	  634.1	 3279.0	...
2408388	  761.6	  634.2	 3280.0	...
2408389	  761.3	  634.3	 3280.0	...
2408390	  760.7	  634.4	 3280.0	...
2408391	  760.4	  634.3	 3284.0	...
2408392	  759.9	  634.2	 3287.0	...
2408393	  759.7	  634.0	 3291.0	...
2408394	  759.6	  634.0	 3292.0	...
2408395	  759.9	  633.9	 3294.0	...
2408396	  760.2	  633.8	 3298.0	...
2408397	  760.5	  633.7	 3301.0	...
2408398	  760.5	  633.8	 3302.0	...
2408399	  760.4	  633.9	 3300.0	...
2408400	  760.3	  634.0	 3299.0	...
2408401	  760.2	  634.0	 3299.0	...
2408402	  760.1	  633.9	 3300.0	...
2408403	  760.1	  633.8	 3300.0	...
2408404	  760.2	  633.8	 3301.0	...
2408405	  760.3	  633.7	 3303.0	...
2408406	  759.9	  633.7	 3306.0	...
2408407	  759.5	  634.4	 3307.0	...
2408408	  759.1	  635.2	 3308.0	...
2408409	  759.2	  635.9	 3310.0	...
2408410	  759.2	  636.0	 3312.0	...
2408411	  759.1	  636.1	 3314.0	...
2408412	  758.9	  636.2	 3315.0	...
2408413	  759.0	  636.1	 3314.0	...
2408414	  759.1	  635.9	 3314.0	...
2408415	  759.2	  635.6	 3317.0	...
2408416	  759.1	  635.5	 3320.0	...
2408417	  759.0	  635.3	 3323.0	...
2408418	  759.0	  635.0	 3324.0	...
2408419	  759.0	  634.6	 3326.0	...
2408420	  758.7	  634.6	 3327.0	...
2408421	  758.4	  634.6	 3327.0	...
2408422	  758.1	  634.6	 3328.0	...
2408423	  758.3	  634.7	 3328.0	...
2408424	  758.6	  634.8	 3329.0	...
2408425	  758.9	  634.5	 3331.0	...
2408426	  759.1	  634.2	 3333.0	...
2408427	  759.1	  634.1	 3336.0	...
2408428	  759.1	  634.5	 3336.0	...
2408429	  759.1	  634.8	 3338.0	...
2408430	  759.1	  634.8	 3339.0	...
2408431	  759.1	  634.8	 3338.0	...
2408432	  759.0	  634.7	 3337.0	...
2408433	  759.0	  634.6	 3337.0	...
2408434	  758.8	  634.5	 3339.0	...
2408435	  758.4	  635.0	 3342.0	...
2408436	  758.0	  635.6	 3341.0	...
2408437	  757.5	  636.2	 3341.0	...
2408438	  757.4	  636.4	 3345.0	...
2408439	  757.3	  636.6	 3349.0	...
2408440	  757.4	  637.6	 3353.0	...
2408441	  757.5	  638.5	 3353.0	...
2408442	  757.7	  639.1	 3353.0	...
2408443	  758.5	  638.7	 3352.0	...
2408444	  759.3	  638.4	 3352.0	...
2408445	  759.9	  638.4	 3354.0	...
2408446	  759.7	  638.5	 3356.0	...
2408447	  759.4	  638.5	 3358.0	...
2408448	  759.1	  638.4	 3358.0	...
2408449	  758.8	  638.0	 3359.0	...
2408450	  758.6	  637.7	 3360.0	...
2408451	  758.7	  637.7	 3360.0	...
2408452	  758.9	  638.0	 3361.0	...
2408453	  759.0	  638.3	 3362.0	...
2408454	  758.9	  638.4	 3364.0	...
2408455	  758.8	  638.6	 3365.0	...
2408456	  758.8	  638.9	 3366.0	...
2408457	  758.8	  639.1	 3370.0	...
2408458	  758.8	  639.1	 3375.0	...
2408459	  758.8	  638.9	 3381.0	...
2408460	  758.9	  638.7	 3382.0	...
2408461	  759.0	  638.5	 3381.0	...
2408462	  759.1	  638.2	 3381.0	...
2408463	  759.1	  637.9	 3381.0	...
2408464	  759.2	  637.5	 3378.0	...
2408465	  759.2	  637.4	 3376.0	...
2408466	  759.3	  637.3	 3377.0	...
2408467	  759.3	  637.3	 3380.0	...
2408468	  759.2	  637.1	 3383.0	...
2408469	  758.9	  636.8	 3384.0	...
2408470	  758.7	  636.6	 3385.0	...
2408471	  758.6	  636.6	 3385.0	...
2408472	  758.1	  636.8	 3386.0	...
2408473	  757.6	  637.0	 3386.0	...
2408474	  757.4	  637.2	 3389.0	...
2408475	  757.8	  637.3	 3393.0	...
2408476	  758.3	  636.8	 3397.0	...
2408477	  758.7	  636.3	 3398.0	...
2408478	  758.5	  635.9	 3398.0	...
2408479	  758.1	  635.9	 3398.0	...
2408480	  757.6	  635.8	 3398.0	...
2408481	  757.5	  635.7	 3400.0	...
2408482	  757.3	  635.7	 3401.0	...
2408483	  757.3	  635.8	 3402.0	...
2408484	  757.4	  635.8	 3403.0	...
2408485	  757.3	  636.0	 3404.0	...
2408486	  757.0	  636.5	 3404.0	...
2408487	  756.8	  637.1	 3404.0	...
2408488	  756.9	  637.5	 3405.0	...
2408489	  757.4	  636.9	 3406.0	...
2408490	  757.8	  636.1	 3406.0	...
2408491	  757.3	  635.6	 3407.0	...
2408492	  756.6	  635.7	 3409.0	...
2408493	  756.0	  635.9	 3411.0	...
2408494	  756.3	  636.0	 3412.0	...
2408495	  756.5	  636.0	 3414.0	...
2408496	  756.7	  636.0	 3417.0	...
2408497	  756.7	  636.0	 3421.0	...
2408498	  756.7	  635.8	 3423.0	...
2408499	  756.7	  635.6	 3424.0	...
2408500	  756.4	  635.9	 3424.0	...
2408501	  756.1	  636.3	 3425.0	...
2408502	  755.9	  636.8	 3426.0	...
2408503	  755.9	  637.0	 3426.0	...
2408504	  756.0	  637.1	 3429.0	...
2408505	  756.0	  637.3	 3432.0	...
2408506	  755.9	  637.2	 3435.0	...
2408507	  755.9	  636.9	 3436.0	...
2408508	  755.9	  636.4	 3436.0	...
2408509	  755.8	  636.2	 3437.0	...
2408510	  755.2	  636.2	 3438.0	...
2408511	  754.7	  636.3	 3439.0	...
2408512	  754.5	  636.8	 3439.0	...
2408513	  754.7	  637.1	 3438.0	...
2408514	  754.8	  637.6	 3437.0	...
2408515	  755.3	  637.6	 3438.0	...
2408516	  755.8	  637.6	 3439.0	...
2408517	  756.3	  637.3	 3440.0	...
2408518	  756.3	  637.9	 3439.0	...
2408519	  756.4	  638.6	 3439.0	...
2408520	  756.4	  639.1	 3439.0	...
2408521	  756.4	  638.7	 3441.0	...
2408522	  756.2	  638.4	 3444.0	...
2408523	  755.9	  638.7	 3446.0	...
2408524	  755.7	  639.1	 3447.0	...
2408525	  755.6	  639.0	 3448.0	...
2408526	  755.3	  638.6	 3451.0	...
2408527	  754.9	  638.4	 3453.0	...
2408528	  754.8	  638.5	 3455.0	...
2408529	  754.9	  638.6	 3456.0	...
2408530	  755.1	  638.6	 3456.0	...
2408531	  755.4	  638.7	 3457.0	...
2408532	  755.6	  638.8	 3457.0	...
2408533	  755.7	  638.7	 3457.0	...
2408534	  755.7	  638.6	 3461.0	...
2408535	  755.9	  638.4	 3465.0	...
2408536	  756.1	  638.4	 3470.0	...
2408537	  756.2	  638.4	 3470.0	...
2408538	  756.2	  638.4	 3470.0	...
2408539	  756.0	  638.4	 3470.0	...
2408540	  756.0	  638.7	 3472.0	...
2408541	  756.0	  638.9	 3474.0	...
2408542	  756.1	  638.8	 3476.0	...
2408543	  756.2	  638.4	 3478.0	...
2408544	  756.3	  638.0	 3480.0	...
2408545	  756.3	  638.0	 3482.0	...
2408546	  756.3	  638.2	 3482.0	...
2408547	  756.3	  638.4	 3483.0	...
2408548	  756.0	  638.3	 3483.0	...
2408549	  755.7	  638.0	 3485.0	...
2408550	  755.5	  637.7	 3487.0	...
2408551	  755.5	  637.9	 3489.0	...
2408552	  755.5	  638.1	 3490.0	...
2408553	  755.8	  638.2	 3491.0	...
2408554	  756.1	  638.0	 3491.0	...
2408555	  756.4	  637.8	 3491.0	...
2408556	  756.3	  637.6	 3491.0	...
2408557	  756.4	  637.8	 3491.0	...
2408558	  756.4	  638.0	 3492.0	...
2408559	  756.5	  638.3	 3494.0	...
2408560	  756.5	  638.1	 3497.0	...
2408561	  756.5	  637.7	 3500.0	...
2408562	  756.4	  637.4	 3499.0	...
2408563	  756.3	  637.4	 3497.0	...
2408564	  756.3	  637.4	 3496.0	...
2408565	  756.3	  637.3	 3499.0	...
2408566	  756.4	  637.2	 3501.0	...
2408567	  756.5	  636.9	 3504.0	...
2408568	  756.3	  636.5	 3506.0	...
2408569	  756.1	  636.1	 3508.0	...
2408570	  756.0	  636.1	 3510.0	...
2408571	  756.1	  636.0	 3510.0	...
2408572	  756.2	  636.1	 3510.0	...
2408573	  756.2	  635.9	 3509.0	...
2408574	  756.3	  636.0	 3507.0	...
2408575	  756.2	  636.3	 3505.0	...
2408576	  756.3	  636.6	 3505.0	...
2408577	  756.4	  636.9	 3507.0	...
2408578	  756.0	  636.9	 3508.0	...
2408579	  755.4	  636.9	 3512.0	...
2408580	  754.9	  637.0	 3515.0	...
2408581	  755.0	  637.1	 3518.0	...
2408582	  755.1	  637.2	 3519.0	...
2408583	  755.2	  637.2	 3520.0	...
2408584	  754.7	  636.9	 3520.0	...
2408585	  754.1	  636.4	 3520.0	...
2408586	  753.6	  636.0	 3520.0	...
2408587	  753.6	  635.8	 3520.0	...
2408588	  753.5	  635.8	 3520.0	...
2408589	  753.4	  635.8	 3520.0	...
2408590	  753.6	  635.6	 3524.0	...
2408591	  754.1	  635.4	 3527.0	...
2408592	  754.6	  635.1	 3531.0	...
2408593	  754.8	  634.9	 3532.0	...
2408594	  754.9	  634.8	 3533.0	...
2408595	  754.9	  634.9	 3533.0	...
2408596	  754.8	  634.8	 3533.0	...
2408597	  754.5	  634.7	 3537.0	...
2408598	  754.3	  634.6	 3541.0	...
2408599	  754.1	  634.9	 3545.0	...
2408600	  754.1	  635.1	 3545.0	...
2408601	  754.2	  635.3	 3546.0	...
2408602	  754.0	  635.4	 3547.0	...
2408603	  753.7	  635.8	 3548.0	...
2408604	  753.3	  636.3	 3549.0	...
2408605	  753.2	  636.5	 3550.0	...
2408606	  752.8	  636.5	 3552.0	...
2408607	  752.5	  636.6	 3554.0	...
2408608	  752.6	  636.3	 3553.0	...
2408609	  753.0	  636.0	 3552.0	...
2408610	  753.3	  635.8	 3550.0	...
2408611	  753.3	  636.0	 3550.0	...
2408612	  753.4	  636.2	 3549.0	...
2408613	  753.4	  636.2	 3549.0	...
2408614	  753.9	  636.0	 3553.0	...
2408615	  754.3	  635.7	 3556.0	...
2408616	  754.5	  635.5	 3559.0	...
2408617	  754.3	  635.4	 3560.0	...
2408618	  754.1	  635.5	 3560.0	...
2408619	  754.2	  635.5	 3561.0	...
2408620	  754.2	  635.7	 3561.0	...
2408621	  753.8	  635.9	 3562.0	...
2408622	  753.4	  636.0	 3562.0	...
2408623	  752.9	  636.0	 3561.0	...
2408624	  752.9	  635.9	 3561.0	...
2408625	  753.1	  635.7	 3561.0	...
2408626	  753.4	  635.5	 3561.0	...
2408627	  753.6	  635.5	 3561.0	...
2408628	  753.7	  635.6	 3563.0	...
2408629	  753.8	  635.6	 3565.0	...
2408630	  754.0	  635.4	 3567.0	...
2408631	  754.1	  635.3	 3567.0	...
2408632	  754.4	  635.1	 3567.0	...
2408633	  754.6	  635.0	 3566.0	...
2408634	  754.7	  634.9	 3567.0	...
2408635	  754.7	  635.0	 3569.0	...
2408636	  754.6	  635.0	 3571.0	...
2408637	  754.9	  635.2	 3571.0	...
2408638	  755.3	  635.4	 3571.0	...
2408639	  755.7	  635.7	 3570.0	...
2408640	  755.8	  635.6	 3569.0	...
2408641	  755.9	  635.6	 3568.0	...
2408642	  755.7	  635.4	 3567.0	...
2408643	  755.5	  635.3	 3570.0	...
2408644	  755.7	  635.2	 3574.0	...
2408645	  756.0	  634.8	 3578.0	...
2408646	  756.3	  634.4	 3577.0	...
2408647	  756.3	  634.1	 3577.0	...
2408648	  756.3	  634.2	 3576.0	...
2408649	  756.6	  634.3	 3577.0	...
2408650	  757.0	  634.3	 3577.0	...
2408651	  757.2	  634.3	 3578.0	...
2408652	  756.9	  634.3	 3578.0	...
2408653	  756.5	  634.2	 3579.0	...
2408654	  756.3	  634.5	 3579.0	...
2408655	  756.3	  634.8	 3577.0	...
2408656	  756.2	  635.1	 3576.0	...
2408657	  756.1	  635.1	 3575.0	...
2408658	  756.0	  634.8	 3578.0	...
2408659	  756.0	  634.5	 3580.0	...
2408660	  756.3	  634.9	 3582.0	...
2408661	  756.7	  635.7	 3582.0	...
2408662	  757.2	  636.5	 3582.0	...
2408663	  757.4	  636.4	 3583.0	...
2408664	  757.4	  636.1	 3583.0	...
2408665	  757.2	  635.5	 3583.0	...
2408666	  756.9	  635.1	 3583.0	...
MSG	2408667 0000 _ Number Off
2408667	  756.7	  635.0	 3585.0	...
2408668	  756.7	  635.3	 3586.0	...
2408669	  756.7	  635.2	 3588.0	...
2408670	  756.7	  634.9	 3589.0	...
2408671	  756.7	  634.6	 3589.0	...
2408672	  756.6	  634.6	 3588.0	...
2408673	  756.4	  634.8	 3586.0	...
2408674	  755.9	  634.9	 3585.0	...
2408675	  755.5	  634.9	 3585.0	...
2408676	  755.2	  634.6	 3587.0	...
2408677	  755.3	  634.3	 3589.0	...
2408678	  755.3	  634.1	 3591.0	...
2408679	  755.3	  633.9	 3592.0	...
2408680	  755.3	  634.0	 3595.0	...
2408681	  755.2	  634.0	 3597.0	...
2408682	  755.0	  634.0	 3599.0	...
2408683	  755.1	  634.0	 3599.0	...
2408684	  755.4	  633.9	 3599.0	...
2408685	  755.5	  633.8	 3599.0	...
2408686	  755.4	  633.7	 3599.0	...
2408687	  755.4	  633.6	 3601.0	...
2408688	  755.4	  633.7	 3603.0	...
2408689	  755.4	  633.9	 3606.0	...
2408690	  755.0	  634.1	 3606.0	...
2408691	  754.8	  634.3	 3605.0	...
2408692	  754.5	  634.7	 3604.0	...
2408693	  754.5	  635.1	 3604.0	...
2408694	  754.4	  635.4	 3604.0	...
2408695	  754.9	  634.7	 3603.0	...
2408696	  755.4	  634.1	 3603.0	...
2408697	  756.1	  633.9	 3603.0	...
2408698	  756.2	  634.1	 3604.0	...
2408699	  756.2	  634.1	 3605.0	...
2408700	  756.0	  633.7	 3605.0	...
2408701	  755.7	  633.5	 3606.0	...
2408702	  755.5	  633.3	 3608.0	...
2408703	  754.8	  633.2	 3610.0	...
2408704	  754.2	  633.4	 3611.0	...
2408705	  753.7	  633.7	 3611.0	...
2408706	  753.9	  634.1	 3611.0	...
2408707	  754.1	  634.3	 3611.0	...
2408708	  754.1	  634.2	 3610.0	...
2408709	  754.1	  633.9	 3610.0	...
2408710	  754.3	  633.7	 3610.0	...
2408711	  754.5	  633.8	 3610.0	...
2408712	  754.7	  633.9	 3611.0	...
2408713	  754.6	  634.0	 3612.0	...
2408714	  754.4	  634.0	 3613.0	...
2408715	  754.4	  633.9	 3612.0	...
2408716	  754.5	  633.8	 3611.0	...
2408717	  754.5	  633.6	 3611.0	...
2408718	  754.5	  633.5	 3612.0	...
2408719	  754.4	  633.5	 3613.0	...
2408720	  754.5	  633.5	 3612.0	...
2408721	  754.6	  633.6	 3611.0	...
2408722	  754.4	  633.7	 3611.0	...
2408723	  754.1	  633.5	 3610.0	...
2408724	  754.0	  633.2	 3612.0	...
2408725	  754.3	  633.0	 3614.0	...
2408726	  754.7	  632.9	 3617.0	...
2408727	  754.8	  632.9	 3617.0	...
2408728	  755.2	  632.9	 3618.0	...
2408729	  755.5	  632.8	 3618.0	...
2408730	  755.3	  632.9	 3618.0	...
2408731	  754.8	  633.0	 3619.0	...
2408732	  754.7	  633.0	 3621.0	...
2408733	  754.9	  633.0	 3621.0	...
2408734	  755.2	  633.2	 3621.0	...
2408735	  754.8	  633.6	 3623.0	...
2408736	  754.7	  634.2	 3625.0	...
2408737	  754.5	  634.5	 3628.0	...
2408738	  754.7	  634.7	 3627.0	...
2408739	  754.7	  634.5	 3625.0	...
2408740	  754.6	  634.2	 3624.0	...
2408741	  754.6	  633.9	 3623.0	...
2408742	  754.7	  633.7	 3624.0	...
2408743	  755.2	  633.6	 3626.0	...
2408744	  755.6	  633.4	 3627.0	...
2408745	  756.0	  633.3	 3629.0	...
2408746	  756.1	  633.2	 3629.0	...
2408747	  756.2	  633.3	 3629.0	...
2408748	  756.3	  633.3	 3628.0	...
2408749	  756.4	  633.3	 3628.0	...
2408750	  756.5	  633.2	 3627.0	...
2408751	  755.9	  633.4	 3627.0	...
2408752	  755.3	  633.7	 3626.0	...
2408753	  754.9	  634.0	 3627.0	...
2408754	  755.2	  634.1	 3629.0	...
2408755	  755.4	  633.9	 3631.0	...
2408756	  755.4	  633.8	 3635.0	...
2408757	  755.7	  633.7	 3637.0	...
2408758	  755.9	  633.6	 3638.0	...
2408759	  756.1	  633.6	 3636.0	...
2408760	  756.1	  633.6	 3634.0	...
2408761	  756.2	  634.0	 3634.0	...
2408762	  756.2	  634.4	 3635.0	...
2408763	  756.1	  634.8	 3636.0	...
2408764	  756.0	  634.7	 3637.0	...
2408765	  755.7	  634.5	 3638.0	...
2408766	  755.5	  634.4	 3639.0	...
2408767	  755.6	  634.3	 3639.0	...
2408768	  755.9	  634.2	 3639.0	...
2408769	  756.1	  634.2	 3638.0	...
2408770	  756.1	  634.3	 3639.0	...
2408771	  756.4	  634.2	 3639.0	...
2408772	  756.7	  634.2	 3640.0	...
2408773	  757.3	  634.0	 3641.0	...
2408774	  757.8	  633.8	 3642.0	...
2408775	  758.3	  633.7	 3643.0	...
2408776	  758.5	  633.5	 3644.0	...
2408777	  758.5	  633.4	 3643.0	...
2408778	  757.9	  633.4	 3642.0	...
2408779	  757.4	  634.0	 3640.0	...
2408780	  756.9	  634.9	 3640.0	...
2408781	  757.0	  635.7	 3641.0	...
2408782	  757.1	  636.1	 3639.0	...
2408783	  757.1	  636.1	 3638.0	...
2408784	  757.0	  636.0	 3637.0	...
2408785	  757.1	  635.8	 3637.0	...
2408786	  757.2	  635.5	 3637.0	...
2408787	  757.3	  635.4	 3637.0	...
2408788	  757.8	  635.1	 3637.0	...
2408789	  758.2	  634.4	 3636.0	...
2408790	  758.7	  633.7	 3636.0	...
2408791	  758.7	  633.2	 3637.0	...
2408792	  758.7	  633.2	 3638.0	...
2408793	  758.7	  633.3	 3639.0	...
2408794	  758.5	  633.5	 3640.0	...
2408795	  758.1	  633.7	 3640.0	...
2408796	  757.7	  633.9	 3640.0	...
2408797	  757.5	  633.9	 3641.0	...
2408798	  758.0	  633.8	 3642.0	...
2408799	  758.4	  633.6	 3644.0	...
2408800	  758.6	  633.6	 3644.0	...
2408801	  758.6	  633.7	 3646.0	...
2408802	  758.5	  634.1	 3646.0	...
2408803	  758.6	  634.3	 3647.0	...
2408804	  758.6	  633.6	 3647.0	...
2408805	  758.5	  632.8	 3646.0	...
2408806	  758.4	  632.2	 3645.0	...
2408807	  758.4	  632.5	 3643.0	...
2408808	  757.9	  632.8	 3641.0	...
2408809	  757.4	  632.8	 3640.0	...
2408810	  756.9	  632.7	 3639.0	...
2408811	  756.9	  632.6	 3639.0	...
2408812	  757.0	  632.6	 3639.0	...
2408813	  757.1	  632.7	 3640.0	...
2408814	  757.2	  632.8	 3642.0	...
2408815	  757.2	  633.3	 3643.0	...
2408816	  757.1	  633.6	 3644.0	...
2408817	  757.0	  633.9	 3643.0	...
2408818	  757.0	  633.7	 3643.0	...
2408819	  756.9	  633.7	 3642.0	...
2408820	  756.9	  633.7	 3642.0	...
2408821	  757.1	  633.6	 3642.0	...
2408822	  757.3	  633.6	 3642.0	...
2408823	  757.6	  633.7	 3642.0	...
2408824	  757.8	  633.7	 3643.0	...
2408825	  757.9	  633.6	 3643.0	...
2408826	  757.9	  633.6	 3644.0	...
2408827	  757.8	  633.6	 3645.0	...
2408828	  757.7	  633.6	 3647.0	...
2408829	  757.7	  633.5	 3649.0	...
2408830	  757.7	  633.3	 3650.0	...
2408831	  757.7	  633.1	 3650.0	...
2408832	  757.6	  633.0	 3650.0	...
2408833	  757.5	  632.9	 3650.0	...
2408834	  757.5	  632.9	 3650.0	...
2408835	  757.6	  632.9	 3651.0	...
2408836	  757.5	  633.3	 3650.0	...
2408837	  757.4	  633.8	 3650.0	...
2408838	  757.3	  634.1	 3651.0	...
2408839	  757.5	  633.7	 3653.0	...
2408840	  757.7	  633.4	 3654.0	...
2408841	  757.9	  633.1	 3652.0	...
2408842	  757.8	  632.8	 3652.0	...
2408843	  757.7	  632.5	 3653.0	...
2408844	  757.5	  632.9	 3654.0	...
2408845	  757.3	  633.4	 3651.0	...
2408846	  757.0	  634.2	 3648.0	...
2408847	  756.9	  634.4	 3646.0	...
2408848	  757.0	  634.6	 3647.0	...
2408849	  757.0	  634.8	 3649.0	...
2408850	  757.0	  635.0	 3649.0	...
2408851	  757.0	  635.2	 3650.0	...
2408852	  757.0	  635.4	 3652.0	...
2408853	  757.0	  635.5	 3652.0	...
2408854	  757.1	  635.8	 3651.0	...
2408855	  757.1	  636.1	 3650.0	...
2408856	  757.1	  635.6	 3649.0	...
2408857	  757.0	  634.9	 3648.0	...
2408858	  756.8	  634.4	 3647.0	...
2408859	  756.7	  634.7	 3647.0	...
2408860	  757.0	  634.8	 3646.0	...
2408861	  757.5	  634.7	 3645.0	...
2408862	  758.0	  634.8	 3643.0	...
2408863	  758.1	  635.1	 3643.0	...
2408864	  758.0	  635.5	 3644.0	...
2408865	  758.3	  635.5	 3645.0	...
2408866	  758.6	  635.2	 3646.0	...
2408867	  758.6	  634.9	 3646.0	...
2408868	  758.3	  635.1	 3646.0	...
2408869	  758.1	  635.7	 3646.0	...
2408870	  758.1	  636.3	 3646.0	...
2408871	  758.2	  636.3	 3645.0	...
2408872	  758.2	  636.2	 3645.0	...
2408873	  758.5	  636.2	 3643.0	...
2408874	  758.9	  636.3	 3642.0	...
2408875	  758.9	  636.3	 3642.0	...
2408876	  758.6	  636.4	 3644.0	...
2408877	  758.4	  636.3	 3645.0	...
2408878	  758.4	  636.3	 3645.0	...
2408879	  758.3	  635.9	 3644.0	...
2408880	  758.2	  635.6	 3645.0	...
MSG	2408881 0000 _ Number On
2408881	  758.5	  635.7	 3643.0	...
2408882	  758.8	  636.0	 3642.0	...
2408883	  759.1	  636.5	 3640.0	...
2408884	  759.1	  636.7	 3642.0	...
2408885	  759.0	  636.8	 3644.0	...
2408886	  759.0	  636.7	 3645.0	...
2408887	  759.1	  636.5	 3644.0	...
2408888	  759.3	  636.4	 3644.0	...
2408889	  759.3	  636.5	 3643.0	...
2408890	  759.1	  636.3	 3642.0	...
2408891	  758.8	  636.0	 3642.0	...
2408892	  758.6	  635.7	 3645.0	...
2408893	  758.4	  635.6	 3649.0	...
2408894	  758.4	  635.6	 3650.0	...
2408895	  758.4	  635.4	 3647.0	...
2408896	  758.5	  634.7	 3645.0	...
2408897	  758.7	  634.1	 3645.0	...
2408898	  758.5	  633.6	 3645.0	...
2408899	  758.2	  633.6	 3645.0	...
2408900	  758.4	  633.6	 3646.0	...
2408901	  758.9	  633.6	 3648.0	...
2408902	  759.3	  633.8	 3649.0	...
2408903	  759.3	  634.0	 3649.0	...
2408904	  759.3	  634.2	 3646.0	...
2408905	  759.3	  634.3	 3643.0	...
2408906	  759.3	  634.6	 3640.0	...
2408907	  759.3	  634.8	 3640.0	...
2408908	  759.3	  634.9	 3640.0	...
2408909	  759.4	  634.8	 3641.0	...
2408910	  759.7	  634.7	 3642.0	...
2408911	  759.9	  634.1	 3643.0	...
2408912	  759.9	  633.6	 3642.0	...
2408913	  759.6	  633.3	 3642.0	...
2408914	  759.4	  633.5	 3644.0	...
2408915	  759.3	  633.7	 3646.0	...
2408916	  759.4	  634.1	 3648.0	...
2408917	  759.5	  634.3	 3648.0	...
2408918	  759.7	  634.5	 3648.0	...
2408919	  759.9	  634.4	 3648.0	...
2408920	  760.1	  634.2	 3649.0	...
2408921	  760.0	  634.0	 3649.0	...
2408922	  760.1	  633.8	 3650.0	...
2408923	  760.3	  633.7	 3651.0	...
2408924	  760.6	  633.7	 3652.0	...
2408925	  760.8	  633.7	 3654.0	...
2408926	  761.1	  633.7	 3654.0	...
2408927	  761.4	  633.5	 3653.0	...
2408928	  761.4	  633.5	 3653.0	...
2408929	  761.7	  633.2	 3652.0	...
2408930	  762.0	  632.7	 3652.0	...
2408931	  763.2	  632.1	 3653.0	...
2408932	  764.2	  631.7	 3653.0	...
2408933	  765.1	  631.2	 3653.0	...
2408934	  765.1	  630.8	 3652.0	...
2408935	  765.4	  630.2	 3652.0	...
2408936	  765.9	  630.3	 3652.0	...
2408937	  767.3	  630.3	 3651.0	...
2408938	  768.2	  630.4	 3652.0	...
2408939	  768.9	  630.3	 3652.0	...
2408940	  768.9	  630.3	 3651.0	...
2408941	  769.0	  630.3	 3650.0	...
2408942	  769.3	  630.3	 3648.0	...
2408943	  769.4	  630.1	 3648.0	...
2408944	  769.7	  629.8	 3648.0	...
2408945	  769.8	  629.5	 3648.0	...
2408946	  770.1	  629.5	 3648.0	...
2408947	  770.2	  629.5	 3649.0	...
2408948	  769.8	  630.4	 3647.0	...
2408949	  769.4	  631.3	 3644.0	...
2408950	  768.9	  632.1	 3642.0	...
2408951	  768.9	  632.1	 3643.0	...
2408952	  768.8	  631.9	 3643.0	...
2408953	  768.7	  631.7	 3644.0	...
2408954	  768.7	  631.6	 3645.0	...
2408955	  768.8	  631.5	 3646.0	...
2408956	  768.8	  631.5	 3646.0	...
2408957	  768.6	  631.9	 3646.0	...
2408958	  768.6	  632.2	 3643.0	...
2408959	  768.7	  632.6	 3640.0	...
2408960	  769.0	  632.6	 3638.0	...
2408961	  769.0	  632.7	 3641.0	...
2408962	  768.6	  632.6	 3643.0	...
2408963	  768.1	  632.6	 3643.0	...
2408964	  767.7	  632.6	 3641.0	...
2408965	  767.7	  632.6	 3640.0	...
2408966	  768.2	  632.7	 3639.0	...
2408967	  768.8	  632.9	 3639.0	...
2408968	  769.3	  632.9	 3640.0	...
2408969	  769.4	  632.8	 3641.0	...
2408970	  769.1	  632.6	 3642.0	...
2408971	  768.7	  632.5	 3643.0	...
2408972	  768.4	  632.3	 3642.0	...
2408973	  768.5	  632.2	 3640.0	...
2408974	  768.6	  632.0	 3639.0	...
2408975	  768.9	  631.9	 3639.0	...
2408976	  769.2	  631.8	 3640.0	...
2408977	  769.4	  632.6	 3640.0	...
2408978	  769.5	  633.3	 3641.0	...
2408979	  769.6	  634.0	 3641.0	...
2408980	  769.7	  634.2	 3640.0	...
2408981	  769.8	  634.4	 3638.0	...
2408982	  769.8	  634.5	 3636.0	...
2408983	  770.0	  634.4	 3634.0	...
2408984	  770.2	  634.3	 3635.0	...
2408985	  770.0	  634.3	 3635.0	...
2408986	  769.8	  634.3	 3637.0	...
2408987	  769.6	  634.5	 3639.0	...
2408988	  769.6	  634.6	 3640.0	...
2408989	  769.7	  634.9	 3640.0	...
2408990	  769.8	  635.1	 3641.0	...
2408991	  769.8	  635.4	 3644.0	...
2408992	  769.9	  635.5	 3646.0	...
2408993	  770.0	  635.5	 3645.0	...
2408994	  770.0	  635.6	 3645.0	...
2408995	  769.9	  635.6	 3647.0	...
2408996	  769.9	  635.9	 3648.0	...
2408997	  769.9	  636.0	 3648.0	...
2408998	  769.9	  636.2	 3648.0	...
2408999	  770.0	  636.1	 3648.0	...
2409000	  770.1	  636.0	 3647.0	...
2409001	  770.2	  635.9	 3646.0	...
2409002	  770.1	  635.8	 3646.0	...
2409003	  770.0	  635.9	 3646.0	...
2409004	  769.5	  636.0	 3646.0	...
2409005	  769.1	  636.3	 3647.0	...
2409006	  768.5	  636.6	 3647.0	...
2409007	  768.4	  636.9	 3648.0	...
2409008	  768.6	  636.8	 3648.0	...
2409009	  768.8	  636.8	 3648.0	...
2409010	  769.1	  636.7	 3649.0	...
2409011	  769.2	  636.7	 3650.0	...
2409012	  769.2	  636.6	 3649.0	...
2409013	  769.2	  636.3	 3649.0	...
2409014	  769.2	  636.0	 3649.0	...
2409015	  769.1	  636.1	 3648.0	...
2409016	  769.1	  636.4	 3648.0	...
2409017	  769.0	  636.7	 3648.0	...
2409018	  769.0	  636.8	 3645.0	...
2409019	  769.2	  636.8	 3642.0	...
2409020	  769.5	  636.8	 3639.0	...
2409021	  769.7	  636.8	 3638.0	...
2409022	  769.7	  636.9	 3639.0	...
2409023	  769.6	  636.9	 3641.0	...
2409024	  769.6	  637.1	 3643.0	...
2409025	  769.7	  637.5	 3643.0	...
2409026	  769.7	  638.0	 3644.0	...
2409027	  769.5	  637.8	 3644.0	...
2409028	  769.6	  637.3	 3645.0	...
2409029	  769.8	  636.8	 3644.0	...
2409030	  769.9	  636.7	 3644.0	...
2409031	  769.8	  636.6	 3643.0	...
2409032	  769.8	  636.4	 3641.0	...
2409033	  769.7	  636.1	 3640.0	...
2409034	  769.7	  635.8	 3640.0	...
2409035	  769.7	  636.0	 3640.0	...
2409036	  769.7	  636.6	 3640.0	...
2409037	  769.6	  637.3	 3640.0	...
2409038	  769.3	  637.7	 3639.0	...
2409039	  768.9	  637.9	 3638.0	...
2409040	  769.0	  638.4	 3637.0	...
2409041	  769.4	  638.8	 3638.0	...
2409042	  769.7	  639.2	 3639.0	...
2409043	  769.8	  639.1	 3639.0	...
2409044	  769.9	  638.8	 3639.0	...
2409045	  769.9	  638.6	 3639.0	...
2409046	  769.9	  638.4	 3639.0	...
2409047	  770.1	  637.8	 3639.0	...
2409048	  770.6	  637.2	 3638.0	...
2409049	  771.0	  636.7	 3636.0	...
2409050	  771.2	  637.0	 3635.0	...
2409051	  771.1	  637.2	 3635.0	...
2409052	  770.8	  637.4	 3635.0	...
2409053	  770.4	  637.2	 3634.0	...
2409054	  770.0	  637.1	 3633.0	...
2409055	  770.1	  637.3	 3632.0	...
2409056	  770.2	  637.6	 3634.0	...
2409057	  770.0	  638.0	 3637.0	...
2409058	  769.7	  638.0	 3637.0	...
2409059	  769.5	  638.1	 3634.0	...
2409060	  769.7	  638.2	 3631.0	...
2409061	  770.1	  638.5	 3631.0	...
2409062	  770.5	  638.9	 3631.0	...
2409063	  770.6	  638.9	 3632.0	...
2409064	  770.6	  638.8	 3632.0	...
2409065	  770.7	  638.6	 3629.0	...
2409066	  770.8	  638.6	 3625.0	...
2409067	  770.8	  638.6	 3623.0	...
2409068	  770.7	  638.5	 3624.0	...
2409069	  770.5	  638.4	 3624.0	...
2409070	  770.3	  638.2	 3623.0	...
2409071	  770.3	  638.0	 3623.0	...
2409072	  770.4	  637.9	 3624.0	...
2409073	  770.6	  638.0	 3624.0	...
2409074	  770.6	  638.1	 3624.0	...
2409075	  770.4	  638.1	 3624.0	...
2409076	  770.2	  638.0	 3624.0	...
2409077	  770.1	  638.4	 3621.0	...
2409078	  770.1	  638.9	 3618.0	...
2409079	  770.1	  639.5	 3615.0	...
2409080	  769.9	  639.5	 3616.0	...
2409081	  769.8	  639.2	 3617.0	...
2409082	  769.6	  638.9	 3617.0	...
2409083	  769.6	  639.1	 3617.0	...
2409084	  769.7	  639.7	 3617.0	...
2409085	  769.7	  640.1	 3618.0	...
2409086	  769.5	  640.0	 3618.0	...
2409087	  769.4	  639.9	 3618.0	...
2409088	  769.2	  640.0	 3618.0	...
2409089	  769.1	  639.8	 3618.0	...
2409090	  769.1	  639.7	 3617.0	...
2409091	  769.0	  639.7	 3617.0	...
2409092	  768.8	  639.5	 3616.0	...
2409093	  768.8	  639.1	 3617.0	...
2409094	  769.0	  638.8	 3618.0	...
2409095	  769.5	  638.6	 3617.0	...
2409096	  769.7	  638.5	 3615.0	...
2409097	  769.6	  638.7	 3612.0	...
2409098	  769.2	  639.1	 3611.0	...
2409099	  769.0	  639.6	 3612.0	...
2409100	  769.3	  639.6	 3611.0	...
2409101	  769.5	  639.5	 3611.0	...
2409102	  769.7	  639.2	 3611.0	...
2409103	  769.8	  639.2	 3611.0	...
2409104	  769.9	  639.8	 3611.0	...
2409105	  769.8	  640.4	 3611.0	...
2409106	  769.8	  641.0	 3611.0	...
2409107	  769.6	  641.0	 3610.0	...
2409108	  769.5	  640.9	 3608.0	...
2409109	  769.3	  640.9	 3608.0	...
2409110	  769.2	  641.0	 3607.0	...
2409111	  769.1	  641.0	 3607.0	...
2409112	  769.2	  640.9	 3607.0	...
2409113	  769.5	  640.7	 3605.0	...
2409114	  769.5	  640.6	 3604.0	...
2409115	  769.3	  640.2	 3603.0	...
2409116	  769.1	  639.8	 3603.0	...
2409117	  769.1	  639.6	 3603.0	...
2409118	  769.1	  639.7	 3603.0	...
2409119	  768.9	  639.9	 3603.0	...
2409120	  768.6	  639.9	 3602.0	...
2409121	  768.5	  639.9	 3601.0	...
2409122	  768.6	  639.6	 3602.0	...
2409123	  768.4	  639.4	 3601.0	...
2409124	  768.0	  639.5	 3601.0	...
2409125	  768.2	  639.7	 3601.0	...
2409126	  768.6	  639.7	 3600.0	...
2409127	  769.0	  639.4	 3600.0	...
2409128	  768.8	  639.1	 3600.0	...
2409129	  768.6	  638.9	 3600.0	...
2409130	  768.6	  638.8	 3600.0	...
2409131	  768.6	  639.0	 3600.0	...
2409132	  768.7	  639.3	 3600.0	...
2409133	  768.5	  639.6	 3601.0	...
2409134	  768.4	  639.8	 3599.0	...
2409135	  767.9	  640.5	 3593.0	...
2409136	  767.5	  641.1	 3587.0	...
2409137	  767.2	  641.6	 3583.0	...
2409138	  767.2	  641.4	 3585.0	...
2409139	  767.4	  641.1	 3586.0	...
2409140	  767.9	  641.2	 3587.0	...
2409141	  768.3	  641.2	 3587.0	...
2409142	  768.5	  641.3	 3587.0	...
2409143	  768.7	  641.4	 3587.0	...
2409144	  768.5	  641.7	 3588.0	...
2409145	  768.2	  641.9	 3588.0	...
2409146	  767.9	  641.5	 3588.0	...
2409147	  767.9	  641.1	 3588.0	...
2409148	  767.9	  640.7	 3587.0	...
2409149	  767.9	  640.7	 3586.0	...
2409150	  768.0	  640.7	 3585.0	...
2409151	  768.0	  640.7	 3585.0	...
2409152	  768.0	  640.6	 3585.0	...
2409153	  767.9	  640.5	 3587.0	...
2409154	  767.9	  640.6	 3588.0	...
2409155	  768.0	  640.8	 3585.0	...
2409156	  768.1	  641.0	 3580.0	...
2409157	  768.2	  641.1	 3575.0	...
2409158	  768.1	  641.5	 3575.0	...
2409159	  767.8	  641.9	 3575.0	...
2409160	  767.6	  642.4	 3575.0	...
2409161	  767.3	  642.4	 3575.0	...
2409162	  767.4	  642.4	 3575.0	...
2409163	  767.3	  642.1	 3575.0	...
2409164	  767.2	  641.6	 3575.0	...
2409165	  767.1	  641.1	 3575.0	...
2409166	  766.8	  641.0	 3575.0	...
2409167	  766.8	  641.1	 3575.0	...
2409168	  766.7	  641.3	 3574.0	...
2409169	  766.9	  641.4	 3573.0	...
2409170	  767.3	  641.4	 3573.0	...
2409171	  767.6	  641.1	 3572.0	...
2409172	  767.9	  640.9	 3569.0	...
2409173	  767.7	  640.7	 3566.0	...
2409174	  767.5	  640.6	 3564.0	...
2409175	  767.3	  641.0	 3564.0	...
2409176	  767.3	  641.4	 3564.0	...
2409177	  767.2	  641.8	 3564.0	...
2409178	  767.3	  641.9	 3563.0	...
2409179	  767.4	  641.9	 3561.0	...
2409180	  767.0	  642.0	 3561.0	...
2409181	  766.6	  643.1	 3560.0	...
MSG	2409182 0000 _ Number Off
2409182	  766.2	  644.1	 3558.0	...
2409183	  766.3	  644.3	 3557.0	...
2409184	  766.3	  643.6	 3556.0	...
2409185	  766.2	  642.9	 3556.0	...
2409186	  766.0	  643.3	 3553.0	...
2409187	  765.8	  643.8	 3549.0	...
2409188	  766.0	  644.1	 3548.0	...
2409189	  766.4	  644.2	 3553.0	...
2409190	  766.9	  643.9	 3557.0	...
2409191	  767.1	  643.6	 3557.0	...
2409192	  767.3	  643.2	 3556.0	...
2409193	  766.8	  643.4	 3554.0	...
2409194	  766.4	  643.7	 3555.0	...
2409195	  765.9	  643.8	 3554.0	...
2409196	  765.8	  643.5	 3553.0	...
2409197	  765.6	  643.8	 3549.0	...
2409198	  765.5	  644.5	 3546.0	...
2409199	  765.6	  645.0	 3543.0	...
2409200	  765.7	  644.9	 3542.0	...
2409201	  765.8	  644.3	 3540.0	...
2409202	  765.9	  643.9	 3538.0	...
2409203	  765.9	  643.6	 3540.0	...
2409204	  765.9	  643.7	 3542.0	...
2409205	  765.9	  643.5	 3543.0	...
2409206	  765.9	  643.2	 3541.0	...
2409207	  765.9	  643.0	 3539.0	...
2409208	  766.0	  643.2	 3538.0	...
2409209	  766.0	  643.4	 3536.0	...
2409210	  765.9	  643.6	 3535.0	...
2409211	  766.1	  643.5	 3535.0	...
2409212	  766.2	  643.4	 3534.0	...
2409213	  766.5	  643.2	 3533.0	...
2409214	  766.5	  643.3	 3531.0	...
2409215	  766.6	  643.6	 3531.0	...
2409216	  766.7	  643.8	 3532.0	...
2409217	  766.6	  644.1	 3534.0	...
2409218	  766.5	  644.2	 3535.0	...
2409219	  766.0	  644.4	 3535.0	...
2409220	  765.6	  644.8	 3533.0	...
2409221	  765.3	  645.2	 3533.0	...
2409222	  765.1	  645.7	 3533.0	...
2409223	  764.7	  646.0	 3533.0	...
2409224	  764.2	  646.3	 3533.0	...
2409225	  764.1	  646.4	 3532.0	...
2409226	  764.3	  646.4	 3532.0	...
2409227	  764.2	  646.4	 3530.0	...
2409228	  764.1	  646.3	 3528.0	...
2409229	  764.3	  646.3	 3526.0	...
2409230	  765.1	  646.2	 3524.0	...
2409231	  765.8	  646.0	 3522.0	...
2409232	  765.6	  645.9	 3522.0	...
2409233	  765.2	  645.8	 3522.0	...
2409234	  764.8	  645.8	 3521.0	...
2409235	  764.8	  645.6	 3521.0	...
2409236	  764.8	  645.3	 3521.0	...
2409237	  764.9	  645.4	 3519.0	...
2409238	  765.0	  645.5	 3517.0	...
2409239	  765.1	  645.3	 3516.0	...
2409240	  765.1	  645.0	 3518.0	...
2409241	  765.2	  644.7	 3519.0	...
2409242	  765.3	  644.7	 3519.0	...
2409243	  765.5	  644.7	 3519.0	...
2409244	  765.6	  644.9	 3519.0	...
2409245	  765.3	  645.6	 3521.0	...
2409246	  764.9	  646.4	 3523.0	...
2409247	  764.5	  646.9	 3523.0	...
2409248	  764.6	  646.7	 3519.0	...
2409249	  764.6	  646.6	 3516.0	...
2409250	  764.7	  646.3	 3513.0	...
2409251	  764.8	  646.0	 3513.0	...
2409252	  764.9	  645.8	 3513.0	...
2409253	  764.9	  645.8	 3512.0	...
2409254	  764.8	  645.8	 3512.0	...
2409255	  765.0	  645.7	 3510.0	...
2409256	  765.2	  645.5	 3509.0	...
2409257	  765.4	  645.3	 3507.0	...
2409258	  765.3	  645.3	 3507.0	...
2409259	  765.3	  645.3	 3506.0	...
2409260	  765.3	  645.8	 3505.0	...
2409261	  765.5	  646.3	 3505.0	...
2409262	  765.7	  646.6	 3505.0	...
2409263	  765.6	  646.3	 3506.0	...
2409264	  765.6	  646.0	 3508.0	...
2409265	  765.9	  645.7	 3509.0	...
2409266	  766.2	  645.8	 3510.0	...
2409267	  766.2	  646.0	 3507.0	...
2409268	  766.1	  646.3	 3505.0	...
2409269	  766.0	  646.4	 3503.0	...
2409270	  766.2	  646.4	 3504.0	...
2409271	  765.9	  646.4	 3503.0	...
2409272	  765.5	  646.8	 3502.0	...
2409273	  765.1	  647.1	 3501.0	...
2409274	  765.2	  647.4	 3501.0	...
2409275	  765.2	  647.4	 3500.0	...
2409276	  765.1	  647.4	 3498.0	...
2409277	  764.9	  647.4	 3496.0	...
2409278	  764.8	  647.8	 3496.0	...
2409279	  765.3	  648.2	 3496.0	...
2409280	  765.8	  648.5	 3495.0	...
2409281	  766.4	  648.4	 3493.0	...
2409282	  766.4	  648.4	 3494.0	...
2409283	  766.3	  648.1	 3495.0	...
2409284	  766.2	  648.0	 3497.0	...
2409285	  766.1	  647.6	 3496.0	...
2409286	  766.0	  647.3	 3494.0	...
2409287	  765.8	  647.1	 3493.0	...
2409288	  765.5	  646.5	 3493.0	...
2409289	  765.3	  646.1	 3494.0	...
2409290	  765.3	  645.6	 3495.0	...
2409291	  765.4	  645.9	 3496.0	...
2409292	  765.6	  646.3	 3496.0	...
2409293	  765.7	  646.6	 3494.0	...
2409294	  765.8	  646.7	 3492.0	...
2409295	  765.8	  646.7	 3490.0	...
2409296	  765.8	  647.1	 3490.0	...
2409297	  765.8	  647.6	 3490.0	...
2409298	  765.6	  648.1	 3489.0	...
2409299	  765.5	  648.2	 3487.0	...
2409300	  765.5	  648.1	 3485.0	...
2409301	  765.7	  647.9	 3484.0	...
2409302	  765.8	  648.0	 3484.0	...
2409303	  765.9	  648.2	 3482.0	...
2409304	  765.9	  648.4	 3480.0	...
2409305	  765.9	  647.8	 3481.0	...
2409306	  765.8	  647.3	 3484.0	...
2409307	  765.8	  647.3	 3486.0	...
2409308	  765.8	  647.9	 3486.0	...
2409309	  765.9	  648.5	 3485.0	...
2409310	  766.1	  648.5	 3485.0	...
2409311	  766.3	  648.4	 3484.0	...
2409312	  766.6	  648.3	 3483.0	...
2409313	  766.9	  647.9	 3483.0	...
2409314	  767.1	  647.6	 3483.0	...
2409315	  767.0	  647.3	 3482.0	...
2409316	  767.0	  647.3	 3482.0	...
2409317	  766.8	  647.4	 3481.0	...
2409318	  766.7	  647.6	 3480.0	...
2409319	  766.5	  647.9	 3481.0	...
2409320	  766.3	  648.1	 3481.0	...
2409321	  766.1	  648.3	 3481.0	...
2409322	  766.4	  648.3	 3480.0	...
2409323	  766.9	  648.9	 3480.0	...
2409324	  767.3	  649.5	 3478.0	...
2409325	  767.3	  650.3	 3477.0	...
2409326	  767.3	  650.2	 3475.0	...
2409327	  767.2	  650.1	 3474.0	...
2409328	  767.2	  649.8	 3473.0	...
2409329	  767.2	  649.7	 3472.0	...
2409330	  767.3	  649.6	 3472.0	...
2409331	  767.4	  649.6	 3472.0	...
2409332	  767.5	  649.6	 3471.0	...
2409333	  767.5	  649.4	 3469.0	...
2409334	  767.6	  649.0	 3468.0	...
2409335	  767.6	  648.4	 3469.0	...
2409336	  767.7	  647.9	 3467.0	...
2409337	  767.9	  648.6	 3464.0	...
2409338	  768.3	  649.6	 3461.0	...
2409339	  768.6	  650.6	 3462.0	...
2409340	  768.9	  650.6	 3462.0	...
2409341	  769.1	  650.6	 3462.0	...
2409342	  769.3	  650.6	 3460.0	...
2409343	  769.4	  650.5	 3459.0	...
2409344	  769.6	  650.6	 3459.0	...
2409345	  769.8	  650.7	 3459.0	...
2409346	  769.8	  650.9	 3459.0	...
2409347	  769.9	  651.0	 3458.0	...
2409348	  770.0	  651.1	 3457.0	...
2409349	  770.1	  651.2	 3455.0	...
2409350	  770.1	  651.1	 3454.0	...
2409351	  770.0	  650.9	 3454.0	...
2409352	  770.0	  650.2	 3454.0	...
2409353	  770.1	  649.7	 3454.0	...
2409354	  770.2	  649.3	 3455.0	...
2409355	  770.3	  649.3	 3456.0	...
2409356	  770.6	  649.4	 3455.0	...
2409357	  770.9	  649.5	 3454.0	...
2409358	  771.1	  649.5	 3451.0	...
2409359	  771.1	  649.4	 3448.0	...
2409360	  771.1	  649.2	 3446.0	...
2409361	  771.0	  649.1	 3446.0	...
2409362	  770.9	  649.2	 3446.0	...
2409363	  770.8	  649.4	 3446.0	...
2409364	  770.7	  649.8	 3446.0	...
2409365	  770.6	  649.9	 3446.0	...
2409366	  770.5	  649.9	 3444.0	...
2409367	  770.5	  649.8	 3443.0	...
2409368	  770.6	  649.9	 3443.0	...
2409369	  770.7	  650.2	 3445.0	...
2409370	  770.8	  650.5	 3442.0	...
2409371	  770.7	  650.5	 3440.0	...
2409372	  770.6	  650.6	 3438.0	...
2409373	  770.5	  650.6	 3440.0	...
2409374	  770.3	  650.6	 3440.0	...
2409375	  770.3	  650.4	 3440.0	...
2409376	  770.4	  649.7	 3439.0	...
2409377	  770.4	  649.1	 3437.0	...
2409378	  770.4	  648.7	 3435.0	...
2409379	  770.5	  648.8	 3435.0	...
2409380	  770.7	  648.8	 3435.0	...
2409381	  770.7	  648.9	 3435.0	...
2409382	  770.5	  649.0	 3434.0	...
2409383	  770.3	  649.6	 3434.0	...
2409384	  770.4	  650.1	 3435.0	...
2409385	  770.8	  650.5	 3437.0	...
2409386	  771.2	  650.5	 3438.0	...
2409387	  771.4	  650.4	 3440.0	...
2409388	  771.2	  650.3	 3441.0	...
2409389	  771.0	  650.1	 3442.0	...
2409390	  771.5	  649.9	 3441.0	...
2409391	  771.9	  649.7	 3440.0	...
2409392	  772.0	  649.7	 3439.0	...
2409393	  771.6	  649.7	 3439.0	...
2409394	  771.3	  649.6	 3439.0	...
MSG	2409395 0000 _ Number On
2409395	  771.5	  649.4	 3439.0	...
2409396	  771.7	  649.4	 3439.0	...
2409397	  772.0	  649.3	 3439.0	...
2409398	  772.1	  649.1	 3439.0	...
2409399	  772.1	  649.1	 3438.0	...
2409400	  772.2	  649.0	 3438.0	...
2409401	  772.2	  648.9	 3437.0	...
2409402	  772.5	  649.0	 3437.0	...
2409403	  772.8	  649.6	 3437.0	...
2409404	  772.6	  650.3	 3437.0	...
2409405	  772.3	  650.8	 3436.0	...
2409406	  772.1	  650.7	 3438.0	...
2409407	  772.4	  650.6	 3439.0	...
2409408	  772.6	  650.5	 3439.0	...
2409409	  772.8	  650.5	 3439.0	...
2409410	  773.1	  650.4	 3440.0	...
2409411	  773.2	  650.4	 3441.0	...
2409412	  773.2	  651.0	 3443.0	...
2409413	  773.1	  651.4	 3442.0	...
2409414	  772.9	  651.9	 3440.0	...
2409415	  772.7	  651.8	 3438.0	...
2409416	  772.6	  651.8	 3436.0	...
2409417	  772.2	  651.4	 3434.0	...
2409418	  771.8	  650.9	 3432.0	...
2409419	  771.3	  650.5	 3433.0	...
2409420	  771.2	  650.5	 3433.0	...
2409421	  771.1	  650.5	 3433.0	...
2409422	  771.1	  650.7	 3432.0	...
2409423	  771.1	  651.2	 3432.0	...
2409424	  771.1	  651.6	 3432.0	...
2409425	  771.2	  651.4	 3431.0	...
2409426	  771.3	  650.8	 3433.0	...
2409427	  771.4	  650.4	 3435.0	...
2409428	  771.1	  650.6	 3437.0	...
2409429	  770.9	  650.7	 3437.0	...
2409430	  770.7	  650.9	 3438.0	...
2409431	  771.1	  651.4	 3438.0	...
2409432	  771.4	  651.8	 3438.0	...
2409433	  771.7	  652.1	 3438.0	...
2409434	  771.8	  652.2	 3436.0	...
2409435	  771.9	  652.3	 3434.0	...
2409436	  772.0	  652.3	 3433.0	...
2409437	  771.7	  652.4	 3433.0	...
2409438	  771.0	  652.2	 3433.0	...
2409439	  770.4	  652.3	 3433.0	...
2409440	  770.0	  652.2	 3436.0	...
2409441	  770.3	  652.3	 3438.0	...
2409442	  770.7	  652.1	 3441.0	...
2409443	  771.0	  652.0	 3440.0	...
2409444	  771.2	  651.8	 3438.0	...
2409445	  771.3	  651.5	 3436.0	...
2409446	  771.4	  651.2	 3437.0	...
2409447	  771.4	  651.5	 3435.0	...
2409448	  771.2	  651.9	 3434.0	...
2409449	  771.0	  652.2	 3434.0	...
2409450	  771.0	  652.2	 3436.0	...
2409451	  770.9	  652.1	 3436.0	...
2409452	  770.7	  651.4	 3434.0	...
2409453	  770.4	  650.7	 3432.0	...
2409454	  770.2	  650.4	 3433.0	...
2409455	  770.1	  650.5	 3435.0	...
2409456	  770.0	  650.7	 3436.0	...
2409457	  770.3	  650.7	 3436.0	...
2409458	  770.5	  650.9	 3436.0	...
2409459	  770.8	  651.1	 3435.0	...
2409460	  770.7	  651.1	 3436.0	...
2409461	  770.6	  651.0	 3436.0	...
2409462	  770.4	  650.7	 3435.0	...
2409463	  770.3	  650.7	 3433.0	...
2409464	  770.3	  651.0	 3432.0	...
2409465	  770.3	  651.4	 3430.0	...
2409466	  770.5	  651.7	 3429.0	...
2409467	  770.7	  651.7	 3431.0	...
2409468	  770.9	  651.7	 3433.0	...
2409469	  771.0	  651.5	 3434.0	...
2409470	  771.0	  651.5	 3433.0	...
2409471	  771.5	  651.6	 3432.0	...
2409472	  771.8	  651.2	 3434.0	...
2409473	  772.3	  650.6	 3435.0	...
2409474	  772.4	  650.1	 3436.0	...
2409475	  772.5	  650.1	 3436.0	...
2409476	  772.5	  650.2	 3435.0	...
2409477	  772.5	  650.3	 3435.0	...
2409478	  772.5	  650.5	 3433.0	...
2409479	  772.4	  650.7	 3432.0	...
2409480	  772.2	  650.9	 3431.0	...
2409481	  772.1	  651.1	 3432.0	...
2409482	  772.3	  651.2	 3433.0	...
2409483	  772.6	  651.3	 3434.0	...
2409484	  773.0	  651.2	 3434.0	...
2409485	  773.0	  651.1	 3434.0	...
2409486	  773.0	  651.0	 3433.0	...
2409487	  773.0	  650.8	 3431.0	...
2409488	  773.1	  650.6	 3431.0	...
2409489	  773.2	  650.4	 3431.0	...
2409490	  773.3	  650.5	 3430.0	...
2409491	  773.4	  651.0	 3428.0	...
2409492	  773.0	  651.8	 3426.0	...
2409493	  772.9	  652.7	 3426.0	...
2409494	  772.8	  653.5	 3428.0	...
2409495	  773.0	  653.8	 3430.0	...
2409496	  773.0	  653.5	 3430.0	...
2409497	  772.9	  652.1	 3428.0	...
2409498	  772.8	  650.9	 3426.0	...
2409499	  772.6	  650.1	 3426.0	...
2409500	  772.2	  650.5	 3427.0	...
2409501	  771.6	  650.8	 3428.0	...
2409502	  771.0	  650.8	 3429.0	...
2409503	  770.8	  650.8	 3429.0	...
2409504	  771.1	  650.9	 3429.0	...
2409505	  771.3	  651.0	 3428.0	...
2409506	  771.4	  651.2	 3428.0	...
2409507	  771.3	  651.5	 3428.0	...
2409508	  771.0	  651.7	 3428.0	...
2409509	  770.6	  651.7	 3430.0	...
2409510	  770.2	  651.6	 3431.0	...
2409511	  770.0	  651.4	 3433.0	...
2409512	  769.9	  651.3	 3433.0	...
2409513	  769.8	  651.4	 3436.0	...
2409514	  769.8	  651.5	 3438.0	...
2409515	  769.8	  651.6	 3441.0	...
2409516	  769.7	  651.5	 3440.0	...
2409517	  769.4	  651.6	 3439.0	...
2409518	  769.1	  651.7	 3439.0	...
2409519	  768.9	  652.1	 3440.0	...
2409520	  768.9	  652.5	 3441.0	...
2409521	  769.0	  652.6	 3443.0	...
2409522	  769.1	  652.4	 3443.0	...
2409523	  769.3	  652.2	 3443.0	...
2409524	  769.4	  652.3	 3442.0	...
2409525	  769.5	  652.4	 3441.0	...
2409526	  769.4	  652.5	 3440.0	...
2409527	  769.4	  652.6	 3441.0	...
2409528	  769.3	  652.5	 3440.0	...
2409529	  768.6	  652.2	 3440.0	...
2409530	  767.9	  651.8	 3439.0	...
2409531	  767.5	  651.5	 3439.0	...
2409532	  767.8	  651.9	 3438.0	...
2409533	  768.1	  652.3	 3437.0	...
2409534	  768.0	  652.7	 3436.0	...
2409535	  768.1	  652.8	 3437.0	...
2409536	  768.1	  652.9	 3437.0	...
2409537	  768.2	  653.1	 3438.0	...
2409538	  768.1	  653.0	 3437.0	...
2409539	  768.5	  652.7	 3437.0	...
2409540	  769.0	  652.4	 3437.0	...
2409541	  769.3	  651.8	 3437.0	...
2409542	  769.1	  651.4	 3437.0	...
2409543	  769.1	  651.6	 3437.0	...
2409544	  769.2	  652.0	 3437.0	...
2409545	  769.4	  652.5	 3437.0	...
2409546	  769.5	  652.6	 3436.0	...
2409547	  769.6	  652.7	 3435.0	...
2409548	  769.7	  652.8	 3434.0	...
2409549	  769.7	  652.8	 3434.0	...
2409550	  769.7	  652.9	 3435.0	...
2409551	  769.7	  652.8	 3435.0	...
2409552	  769.7	  652.8	 3435.0	...
2409553	  769.8	  652.8	 3434.0	...
2409554	  770.0	  652.7	 3433.0	...
2409555	  770.1	  652.3	 3433.0	...
2409556	  770.2	  652.0	 3436.0	...
2409557	  770.2	  651.8	 3440.0	...
2409558	  770.2	  651.6	 3443.0	...
2409559	  770.1	  651.5	 3440.0	...
2409560	  770.0	  651.6	 3437.0	...
2409561	  769.8	  652.0	 3436.0	...
2409562	  769.9	  652.4	 3436.0	...
2409563	  770.2	  652.3	 3436.0	...
2409564	  770.5	  652.1	 3435.0	...
2409565	  770.5	  652.0	 3434.0	...
2409566	  770.8	  652.0	 3434.0	...
2409567	  770.9	  652.0	 3434.0	...
2409568	  770.5	  652.1	 3435.0	...
2409569	  769.7	  652.3	 3436.0	...
2409570	  768.9	  652.4	 3436.0	...
2409571	  768.8	  652.2	 3435.0	...
2409572	  769.1	  651.8	 3435.0	...
2409573	  769.3	  651.3	 3435.0	...
2409574	  769.5	  651.0	 3437.0	...
2409575	  769.4	  650.7	 3440.0	...
2409576	  769.4	  650.8	 3443.0	...
2409577	  769.2	  651.0	 3444.0	...
2409578	  769.1	  651.3	 3444.0	...
2409579	  768.9	  651.5	 3445.0	...
2409580	  768.9	  651.7	 3445.0	...
2409581	  769.0	  651.4	 3445.0	...
2409582	  769.0	  651.0	 3446.0	...
2409583	  769.1	  651.5	 3447.0	...
2409584	  769.1	  652.2	 3448.0	...
2409585	  769.3	  653.0	 3449.0	...
2409586	  769.4	  652.5	 3450.0	...
2409587	  769.4	  651.9	 3450.0	...
2409588	  769.4	  651.6	 3451.0	...
2409589	  769.2	  651.8	 3451.0	...
2409590	  769.1	  652.4	 3451.0	...
2409591	  769.1	  652.8	 3451.0	...
2409592	  769.2	  653.0	 3451.0	...
2409593	  769.2	  652.8	 3451.0	...
2409594	  769.1	  652.7	 3450.0	...
2409595	  769.0	  652.7	 3449.0	...
2409596	  769.0	  652.7	 3449.0	...
2409597	  769.1	  652.5	 3449.0	...
2409598	  769.7	  652.0	 3449.0	...
2409599	  770.1	  651.5	 3450.0	...
2409600	  770.2	  651.1	 3451.0	...
2409601	  770.0	  651.0	 3455.0	...
2409602	  769.7	  651.0	 3459.0	...
2409603	  769.7	  651.1	 3462.0	...
2409604	  769.7	  651.1	 3461.0	...
2409605	  769.6	  651.2	 3460.0	...
2409606	  769.5	  650.8	 3458.0	...
2409607	  769.3	  650.4	 3458.0	...
2409608	  768.8	  650.1	 3457.0	...
2409609	  768.5	  650.2	 3458.0	...
2409610	  768.3	  650.2	 3459.0	...
2409611	  768.3	  650.2	 3461.0	...
2409612	  768.3	  650.7	 3463.0	...
2409613	  768.5	  651.2	 3463.0	...
2409614	  768.6	  651.5	 3463.0	...
2409615	  768.7	  651.7	 3462.0	...
2409616	  768.7	  651.8	 3463.0	...
2409617	  768.7	  651.9	 3465.0	...
2409618	  768.7	  651.2	 3468.0	...
2409619	  768.6	  650.3	 3470.0	...
2409620	  768.5	  649.4	 3471.0	...
2409621	  768.5	  649.4	 3472.0	...
2409622	  768.7	  649.5	 3472.0	...
2409623	  768.9	  649.5	 3472.0	...
2409624	  769.1	  649.5	 3471.0	...
2409625	  769.2	  649.8	 3470.0	...
2409626	  769.3	  650.2	 3468.0	...
2409627	  769.0	  650.7	 3466.0	...
2409628	  768.6	  651.0	 3467.0	...
2409629	  768.4	  651.3	 3468.0	...
2409630	  768.4	  651.3	 3470.0	...
2409631	  768.5	  651.3	 3474.0	...
2409632	  768.4	  651.1	 3476.0	...
2409633	  768.2	  650.8	 3478.0	...
2409634	  768.0	  650.6	 3476.0	...
2409635	  768.0	  650.5	 3478.0	...
2409636	  768.1	  650.2	 3480.0	...
2409637	  768.3	  649.8	 3482.0	...
2409638	  768.2	  649.4	 3482.0	...
2409639	  768.1	  649.4	 3480.0	...
2409640	  768.3	  649.4	 3478.0	...
2409641	  768.5	  649.3	 3477.0	...
2409642	  768.7	  649.1	 3479.0	...
2409643	  768.8	  648.9	 3481.0	...
2409644	  768.8	  648.7	 3481.0	...
2409645	  768.9	  648.7	 3482.0	...
2409646	  768.8	  648.8	 3482.0	...
2409647	  768.4	  648.9	 3483.0	...
2409648	  768.1	  648.8	 3483.0	...
2409649	  767.8	  648.7	 3483.0	...
2409650	  767.7	  648.7	 3483.0	...
2409651	  767.9	  648.6	 3483.0	...
2409652	  768.1	  648.5	 3483.0	...
2409653	  768.1	  648.5	 3483.0	...
2409654	  767.8	  649.0	 3483.0	...
2409655	  767.6	  649.5	 3483.0	...
2409656	  767.6	  650.3	 3484.0	...
2409657	  767.8	  650.6	 3485.0	...
2409658	  768.1	  650.8	 3485.0	...
2409659	  768.4	  650.6	 3489.0	...
2409660	  768.5	  650.5	 3491.0	...
2409661	  768.3	  650.5	 3494.0	...
2409662	  767.9	  650.6	 3494.0	...
2409663	  767.6	  650.7	 3495.0	...
2409664	  767.6	  650.6	 3496.0	...
2409665	  767.6	  650.5	 3497.0	...
2409666	  767.6	  650.0	 3498.0	...
2409667	  767.6	  649.5	 3499.0	...
2409668	  767.7	  649.0	 3500.0	...
2409669	  767.9	  648.9	 3502.0	...
2409670	  768.1	  648.9	 3505.0	...
2409671	  768.2	  649.1	 3508.0	...
2409672	  768.3	  649.2	 3508.0	...
2409673	  768.4	  649.2	 3507.0	...
2409674	  768.3	  649.2	 3506.0	...
2409675	  767.4	  649.4	 3505.0	...
2409676	  766.6	  649.6	 3505.0	...
2409677	  766.0	  649.2	 3507.0	...
2409678	  766.1	  648.7	 3509.0	...
2409679	  766.3	  648.5	 3509.0	...
2409680	  766.4	  648.9	 3511.0	...
2409681	  766.4	  649.3	 3512.0	...
2409682	  765.9	  649.6	 3513.0	...
2409683	  765.4	  649.9	 3513.0	...
2409684	  764.9	  650.2	 3516.0	...
2409685	  764.9	  650.3	 3520.0	...
2409686	  764.6	  650.3	 3524.0	...
2409687	  764.2	  650.2	 3526.0	...
2409688	  764.1	  650.2	 3527.0	...
2409689	  764.3	  650.1	 3530.0	...
2409690	  764.5	  650.2	 3532.0	...
2409691	  764.5	  650.4	 3533.0	...
2409692	  764.5	  650.3	 3532.0	...
2409693	  764.1	  650.2	 3531.0	...
2409694	  763.8	  650.0	 3533.0	...
2409695	  763.6	  649.9	 3536.0	...
2409696	  763.7	  649.8	 3539.0	...
MSG	2409697 0000 _ Number Off
2409697	  763.7	  649.8	 3540.0	...
2409698	  763.7	  649.8	 3539.0	...
2409699	  764.2	  649.6	 3538.0	...
2409700	  764.8	  649.4	 3539.0	...
2409701	  765.2	  649.2	 3542.0	...
2409702	  765.1	  649.3	 3545.0	...
2409703	  765.1	  649.3	 3549.0	...
2409704	  765.1	  649.3	 3549.0	...
2409705	  765.3	  649.3	 3548.0	...
2409706	  765.4	  649.3	 3547.0	...
2409707	  765.6	  649.3	 3545.0	...
2409708	  765.5	  649.3	 3545.0	...
2409709	  765.4	  649.2	 3546.0	...
2409710	  765.2	  649.1	 3547.0	...
2409711	  765.1	  649.1	 3550.0	...
2409712	  765.5	  649.1	 3551.0	...
2409713	  765.9	  649.1	 3551.0	...
2409714	  766.4	  649.0	 3551.0	...
2409715	  766.4	  649.2	 3551.0	...
2409716	  766.6	  649.4	 3552.0	...
2409717	  766.6	  649.6	 3554.0	...
2409718	  766.7	  649.5	 3559.0	...
2409719	  766.4	  649.5	 3563.0	...
2409720	  766.1	  649.4	 3565.0	...
2409721	  765.9	  649.3	 3564.0	...
2409722	  766.0	  649.2	 3563.0	...
2409723	  766.3	  649.3	 3562.0	...
2409724	  766.6	  649.5	 3563.0	...
2409725	  766.8	  649.6	 3564.0	...
2409726	  766.8	  650.0	 3564.0	...
2409727	  766.7	  650.2	 3564.0	...
2409728	  766.6	  650.3	 3565.0	...
2409729	  766.4	  650.3	 3568.0	...
2409730	  766.2	  650.3	 3570.0	...
2409731	  766.1	  650.1	 3572.0	...
2409732	  766.1	  649.9	 3569.0	...
2409733	  766.1	  649.8	 3566.0	...
2409734	  766.3	  649.9	 3563.0	...
2409735	  766.4	  649.1	 3566.0	...
2409736	  766.5	  648.2	 3570.0	...
2409737	  766.2	  647.4	 3574.0	...
2409738	  766.0	  647.6	 3574.0	...
2409739	  765.9	  647.8	 3575.0	...
2409740	  766.1	  647.9	 3575.0	...
2409741	  766.2	  648.1	 3576.0	...
2409742	  766.2	  648.2	 3576.0	...
2409743	  766.2	  648.4	 3577.0	...
2409744	  766.1	  648.4	 3578.0	...
2409745	  765.9	  648.4	 3580.0	...
2409746	  765.7	  648.4	 3582.0	...
2409747	  765.5	  648.0	 3584.0	...
2409748	  765.6	  647.6	 3584.0	...
2409749	  765.8	  647.6	 3582.0	...
2409750	  765.8	  647.9	 3581.0	...
2409751	  765.7	  648.3	 3581.0	...
2409752	  765.7	  648.5	 3581.0	...
2409753	  765.7	  648.6	 3580.0	...
2409754	  765.9	  648.6	 3579.0	...
2409755	  766.0	  648.6	 3579.0	...
2409756	  766.1	  648.8	 3582.0	...
2409757	  765.6	  649.0	 3589.0	...
2409758	  765.1	  649.3	 3595.0	...
2409759	  764.8	  649.4	 3597.0	...
2409760	  764.9	  649.3	 3598.0	...
2409761	  764.4	  649.3	 3598.0	...
2409762	  763.7	  649.4	 3598.0	...
2409763	  763.3	  649.4	 3596.0	...
2409764	  763.6	  649.3	 3595.0	...
2409765	  763.9	  649.2	 3595.0	...
2409766	  763.9	  649.2	 3598.0	...
2409767	  763.7	  649.3	 3604.0	...
2409768	  763.7	  649.3	 3609.0	...
2409769	  763.6	  649.3	 3612.0	...
2409770	  763.7	  649.3	 3610.0	...
2409771	  763.7	  649.5	 3608.0	...
2409772	  763.8	  649.9	 3609.0	...
2409773	  763.8	  650.2	 3611.0	...
2409774	  763.7	  650.2	 3616.0	...
2409775	  763.8	  650.1	 3620.0	...
2409776	  763.9	  649.9	 3624.0	...
2409777	  764.0	  649.9	 3625.0	...
2409778	  763.8	  649.8	 3626.0	...
2409779	  763.6	  649.7	 3626.0	...
2409780	  763.4	  649.4	 3625.0	...
2409781	  763.3	  649.2	 3625.0	...
2409782	  763.6	  649.0	 3625.0	...
2409783	  764.0	  648.9	 3626.0	...
2409784	  764.5	  649.4	 3628.0	...
2409785	  764.5	  650.0	 3631.0	...
2409786	  764.4	  650.5	 3635.0	...
2409787	  764.4	  650.4	 3640.0	...
2409788	  764.4	  650.3	 3643.0	...
2409789	  764.4	  650.0	 3645.0	...
2409790	  764.4	  649.6	 3646.0	...
2409791	  764.3	  649.2	 3648.0	...
2409792	  764.3	  649.2	 3650.0	...
2409793	  764.3	  649.2	 3649.0	...
2409794	  764.2	  649.2	 3646.0	...
2409795	  764.0	  648.4	 3648.0	...
2409796	  763.9	  647.6	 3651.0	...
2409797	  764.0	  647.4	 3655.0	...
2409798	  764.0	  647.8	 3655.0	...
2409799	  763.9	  648.2	 3655.0	...
2409800	  763.9	  648.8	 3657.0	...
2409801	  764.1	  649.5	 3658.0	...
2409802	  764.0	  649.8	 3658.0	...
2409803	  763.8	  649.5	 3658.0	...
2409804	  763.7	  649.2	 3658.0	...
2409805	  763.9	  649.2	 3658.0	...
2409806	  764.0	  649.2	 3660.0	...
2409807	  763.8	  649.3	 3661.0	...
2409808	  763.7	  649.3	 3661.0	...
2409809	  763.8	  649.1	 3659.0	...
2409810	  764.0	  648.8	 3659.0	...
2409811	  764.0	  648.6	 3661.0	...
2409812	  764.0	  648.8	 3662.0	...
2409813	  764.2	  649.2	 3662.0	...
2409814	  764.6	  649.6	 3664.0	...
2409815	  765.0	  649.7	 3666.0	...
2409816	  765.1	  649.7	 3668.0	...
2409817	  765.1	  649.3	 3670.0	...
2409818	  764.6	  649.1	 3672.0	...
2409819	  764.0	  648.6	 3674.0	...
2409820	  763.5	  648.4	 3676.0	...
2409821	  763.6	  648.2	 3677.0	...
2409822	  763.7	  648.2	 3681.0	...
2409823	  763.6	  648.3	 3685.0	...
2409824	  763.6	  648.5	 3689.0	...
2409825	  763.6	  648.2	 3689.0	...
2409826	  763.6	  647.7	 3688.0	...
2409827	  763.5	  647.4	 3688.0	...
2409828	  763.5	  647.6	 3689.0	...
2409829	  763.6	  647.9	 3690.0	...
2409830	  763.6	  648.1	 3693.0	...
2409831	  763.7	  648.7	 3695.0	...
2409832	  763.9	  649.1	 3695.0	...
2409833	  764.0	  649.4	 3695.0	...
2409834	  764.0	  649.3	 3695.0	...
2409835	  764.0	  649.2	 3695.0	...
2409836	  764.1	  648.9	 3697.0	...
2409837	  764.5	  648.5	 3699.0	...
2409838	  764.9	  648.1	 3701.0	...
2409839	  765.2	  648.0	 3701.0	...
2409840	  765.3	  647.9	 3701.0	...
2409841	  765.1	  647.9	 3702.0	...
2409842	  764.9	  647.9	 3704.0	...
2409843	  764.8	  647.9	 3705.0	...
2409844	  764.9	  647.9	 3704.0	...
2409845	  764.5	  647.9	 3706.0	...
2409846	  764.2	  648.0	 3708.0	...
2409847	  763.7	  648.1	 3710.0	...
2409848	  763.7	  648.3	 3710.0	...
2409849	  763.7	  648.5	 3711.0	...
2409850	  763.8	  648.8	 3711.0	...
2409851	  763.8	  649.0	 3712.0	...
2409852	  763.9	  649.2	 3713.0	...
2409853	  763.7	  649.4	 3714.0	...
2409854	  763.4	  649.6	 3715.0	...
2409855	  763.1	  649.7	 3715.0	...
2409856	  763.3	  649.2	 3718.0	...
2409857	  763.4	  648.6	 3722.0	...
2409858	  763.4	  648.1	 3726.0	...
2409859	  763.3	  648.1	 3727.0	...
2409860	  763.0	  648.6	 3726.0	...
2409861	  762.7	  649.0	 3725.0	...
2409862	  762.3	  649.2	 3725.0	...
2409863	  762.1	  649.0	 3728.0	...
2409864	  762.2	  649.1	 3730.0	...
2409865	  762.4	  649.4	 3732.0	...
2409866	  762.6	  649.6	 3732.0	...
2409867	  762.5	  649.2	 3733.0	...
2409868	  762.4	  648.8	 3736.0	...
2409869	  762.2	  648.6	 3739.0	...
2409870	  762.1	  648.6	 3743.0	...
2409871	  761.9	  648.6	 3743.0	...
2409872	  762.0	  648.9	 3744.0	...
2409873	  762.3	  649.2	 3744.0	...
2409874	  762.6	  649.5	 3745.0	...
2409875	  762.8	  649.6	 3746.0	...
2409876	  762.7	  649.7	 3746.0	...
2409877	  762.6	  648.9	 3748.0	...
2409878	  762.5	  648.2	 3750.0	...
2409879	  762.4	  647.5	 3751.0	...
2409880	  762.3	  647.5	 3750.0	...
2409881	  762.5	  647.4	 3747.0	...
2409882	  762.7	  647.7	 3745.0	...
2409883	  762.7	  647.9	 3744.0	...
2409884	  763.2	  648.1	 3745.0	...
2409885	  763.7	  648.2	 3747.0	...
2409886	  763.6	  648.3	 3749.0	...
2409887	  762.9	  648.6	 3751.0	...
2409888	  762.0	  648.7	 3751.0	...
2409889	  761.4	  648.6	 3755.0	...
2409890	  760.6	  648.5	 3757.0	...
2409891	  760.0	  648.4	 3760.0	...
2409892	  759.5	  648.2	 3760.0	...
2409893	  759.1	  647.9	 3761.0	...
2409894	  758.6	  646.8	 3764.0	...
2409895	  757.7	  645.4	 3766.0	...
2409896	  756.8	  644.1	 3767.0	...
2409897	  756.0	  644.3	 3768.0	...
2409898	  755.4	  645.0	 3769.0	...
2409899	  755.0	  645.9	 3770.0	...
2409900	  755.1	  646.2	 3771.0	...
2409901	  755.5	  646.2	 3769.0	...
2409902	  755.9	  645.9	 3768.0	...
2409903	  756.0	  645.7	 3769.0	...
2409904	  756.0	  645.6	 3773.0	...
2409905	  756.0	  645.7	 3776.0	...
2409906	  756.6	  645.7	 3776.0	...
2409907	  757.2	  645.6	 3776.0	...
2409908	  758.1	  645.5	 3777.0	...
2409909	  758.5	  645.6	 3777.0	...
2409910	  759.0	  645.7	 3778.0	...
MSG	2409911 0000 _ Number On
2409911	  759.2	  645.6	 3780.0	...
2409912	  759.6	  645.4	 3783.0	...
2409913	  760.1	  645.2	 3784.0	...
2409914	  760.6	  645.4	 3784.0	...
2409915	  760.8	  645.8	 3783.0	...
2409916	  761.1	  646.2	 3782.0	...
2409917	  761.6	  646.4	 3782.0	...
2409918	  762.3	  646.5	 3782.0	...
2409919	  762.9	  646.4	 3782.0	...
2409920	  763.2	  646.5	 3782.0	...
2409921	  763.1	  646.8	 3783.0	...
2409922	  762.9	  647.2	 3783.0	...
2409923	  762.7	  647.8	 3786.0	...
2409924	  762.7	  648.0	 3787.0	...
2409925	  762.6	  647.6	 3789.0	...
2409926	  761.9	  647.1	 3789.0	...
2409927	  760.9	  646.6	 3789.0	...
2409928	  759.6	  646.6	 3789.0	...
2409929	  759.1	  646.4	 3790.0	...
2409930	  758.5	  646.4	 3791.0	...
2409931	  758.4	  646.5	 3792.0	...
2409932	  758.8	  646.9	 3794.0	...
2409933	  759.3	  647.2	 3795.0	...
2409934	  759.8	  646.8	 3795.0	...
2409935	  759.9	  646.2	 3799.0	...
2409936	  760.0	  645.7	 3803.0	...
2409937	  760.0	  645.9	 3807.0	...
2409938	  760.0	  646.0	 3807.0	...
2409939	  760.0	  645.8	 3807.0	...
2409940	  759.7	  645.4	 3806.0	...
2409941	  759.5	  646.0	 3804.0	...
2409942	  759.2	  646.9	 3801.0	...
2409943	  759.2	  647.1	 3799.0	...
2409944	  759.2	  646.5	 3799.0	...
2409945	  759.2	  646.1	 3798.0	...
2409946	  759.3	  646.3	 3799.0	...
2409947	  759.0	  646.6	 3801.0	...
2409948	  758.5	  646.1	 3805.0	...
2409949	  758.1	  645.5	 3807.0	...
2409950	  758.0	  645.0	 3807.0	...
2409951	  758.0	  645.3	 3806.0	...
2409952	  758.1	  645.9	 3805.0	...
2409953	  758.1	  646.3	 3805.0	...
2409954	  758.1	  646.7	 3806.0	...
2409955	  758.3	  646.7	 3806.0	...
2409956	  758.5	  646.4	 3805.0	...
2409957	  758.8	  646.1	 3803.0	...
2409958	  758.9	  645.7	 3802.0	...
2409959	  758.4	  645.7	 3801.0	...
2409960	  758.0	  645.8	 3800.0	...
2409961	  757.5	  646.0	 3799.0	...
2409962	  757.6	  646.2	 3800.0	...
2409963	  757.7	  646.3	 3801.0	...
2409964	  757.8	  646.3	 3802.0	...
2409965	  757.7	  646.2	 3802.0	...
2409966	  757.5	  646.0	 3803.0	...
2409967	  757.4	  645.8	 3803.0	...
2409968	  757.5	  645.7	 3804.0	...
2409969	  757.6	  645.7	 3801.0	...
2409970	  757.6	  645.9	 3799.0	...
2409971	  757.5	  646.2	 3797.0	...
2409972	  757.5	  646.4	 3798.0	...
2409973	  757.5	  646.6	 3798.0	...
2409974	  757.4	  646.6	 3797.0	...
2409975	  757.2	  646.5	 3796.0	...
2409976	  757.2	  646.5	 3796.0	...
2409977	  757.0	  647.0	 3796.0	...
2409978	  756.8	  647.6	 3797.0	...
2409979	  756.6	  648.2	 3797.0	...
2409980	  756.6	  648.4	 3797.0	...
2409981	  756.7	  648.4	 3797.0	...
2409982	  756.9	  648.4	 3797.0	...
2409983	  757.2	  648.1	 3797.0	...
2409984	  757.3	  648.0	 3797.0	...
2409985	  757.4	  648.3	 3795.0	...
2409986	  757.4	  648.7	 3793.0	...
2409987	  757.5	  649.1	 3792.0	...
2409988	  757.7	  648.9	 3790.0	...
2409989	  757.9	  648.9	 3789.0	...
2409990	  757.6	  648.5	 3788.0	...
2409991	  757.2	  648.2	 3789.0	...
2409992	  756.9	  647.7	 3790.0	...
2409993	  756.9	  647.7	 3789.0	...
2409994	  756.5	  647.6	 3787.0	...
2409995	  756.1	  647.6	 3786.0	...
2409996	  755.7	  648.4	 3786.0	...
2409997	  755.8	  649.1	 3786.0	...
2409998	  756.0	  650.0	 3786.0	...
2409999	  756.2	  650.1	 3786.0	...
2410000	  756.4	  649.8	 3786.0	...
2410001	  756.6	  649.1	 3786.0	...
2410002	  756.9	  648.4	 3786.0	...
2410003	  757.2	  648.2	 3786.0	...
2410004	  757.2	  648.1	 3786.0	...
2410005	  757.2	  647.9	 3787.0	...
2410006	  757.3	  648.5	 3786.0	...
2410007	  757.3	  649.2	 3783.0	...
2410008	  757.3	  649.9	 3779.0	...
2410009	  757.3	  650.0	 3777.0	...
2410010	  757.4	  649.8	 3776.0	...
2410011	  757.7	  649.5	 3775.0	...
2410012	  757.8	  649.2	 3775.0	...
2410013	  757.7	  649.3	 3775.0	...
2410014	  758.0	  649.4	 3773.0	...
2410015	  758.4	  649.4	 3771.0	...
2410016	  758.6	  649.4	 3769.0	...
2410017	  758.5	  649.5	 3768.0	...
2410018	  758.3	  649.6	 3768.0	...
2410019	  758.3	  649.6	 3766.0	...
2410020	  758.4	  649.6	 3765.0	...
2410021	  758.6	  649.5	 3764.0	...
2410022	  758.6	  649.5	 3765.0	...
2410023	  758.5	  649.4	 3764.0	...
2410024	  758.6	  649.4	 3764.0	...
2410025	  758.8	  649.4	 3762.0	...
2410026	  759.1	  649.4	 3759.0	...
2410027	  758.9	  649.7	 3757.0	...
2410028	  758.7	  650.0	 3758.0	...
2410029	  758.6	  650.2	 3758.0	...
2410030	  758.8	  650.1	 3759.0	...
2410031	  758.9	  650.0	 3758.0	...
2410032	  758.9	  650.4	 3757.0	...
2410033	  758.7	  650.8	 3755.0	...
2410034	  758.6	  650.9	 3753.0	...
2410035	  758.5	  650.7	 3752.0	...
2410036	  758.5	  650.5	 3753.0	...
2410037	  758.6	  650.5	 3752.0	...
2410038	  758.6	  650.8	 3750.0	...
2410039	  759.0	  651.2	 3748.0	...
2410040	  759.4	  651.5	 3748.0	...
2410041	  759.9	  651.5	 3747.0	...
2410042	  760.0	  651.5	 3746.0	...
2410043	  759.8	  651.6	 3745.0	...
2410044	  759.4	  651.6	 3744.0	...
2410045	  759.3	  651.6	 3744.0	...
2410046	  759.5	  651.5	 3742.0	...
2410047	  759.7	  650.9	 3741.0	...
2410048	  759.6	  650.3	 3737.0	...
2410049	  759.5	  650.1	 3732.0	...
2410050	  759.4	  650.3	 3728.0	...
2410051	  759.5	  650.5	 3726.0	...
2410052	  759.6	  650.5	 3727.0	...
2410053	  759.7	  650.5	 3727.0	...
2410054	  759.8	  650.6	 3726.0	...
2410055	  759.9	  650.7	 3726.0	...
2410056	  760.0	  651.8	 3725.0	...
2410057	  760.3	  652.8	 3723.0	...
2410058	  760.5	  653.9	 3721.0	...
2410059	  760.6	  653.9	 3718.0	...
2410060	  760.4	  653.9	 3718.0	...
2410061	  760.3	  653.8	 3715.0	...
2410062	  760.1	  653.7	 3712.0	...
2410063	  760.0	  653.8	 3709.0	...
2410064	  760.0	  653.8	 3709.0	...
2410065	  760.2	  654.0	 3708.0	...
2410066	  760.4	  654.1	 3707.0	...
2410067	  760.4	  653.7	 3706.0	...
2410068	  760.1	  652.8	 3706.0	...
2410069	  759.9	  651.9	 3706.0	...
2410070	  759.9	  651.8	 3706.0	...
2410071	  760.0	  652.0	 3703.0	...
2410072	  760.4	  652.2	 3700.0	...
2410073	  760.8	  652.3	 3697.0	...
2410074	  761.2	  652.3	 3697.0	...
2410075	  761.3	  652.4	 3696.0	...
2410076	  761.5	  652.4	 3695.0	...
2410077	  761.6	  652.6	 3694.0	...
2410078	  761.8	  652.2	 3694.0	...
2410079	  761.9	  651.6	 3694.0	...
2410080	  762.0	  651.3	 3691.0	...
2410081	  761.9	  651.6	 3688.0	...
2410082	  761.9	  652.2	 3686.0	...
2410083	  761.9	  652.4	 3685.0	...
2410084	  761.6	  652.6	 3685.0	...
2410085	  761.3	  653.0	 3684.0	...
2410086	  761.1	  653.4	 3682.0	...
2410087	  761.3	  653.6	 3680.0	...
2410088	  762.0	  653.2	 3677.0	...
2410089	  762.5	  652.7	 3676.0	...
2410090	  762.6	  652.4	 3673.0	...
2410091	  762.2	  652.4	 3672.0	...
2410092	  761.8	  652.8	 3671.0	...
2410093	  761.7	  653.1	 3669.0	...
2410094	  761.4	  653.6	 3665.0	...
2410095	  761.2	  653.7	 3661.0	...
2410096	  761.3	  653.8	 3659.0	...
2410097	  761.8	  653.8	 3659.0	...
2410098	  762.2	  653.6	 3659.0	...
2410099	  762.3	  653.4	 3659.0	...
2410100	  762.3	  653.3	 3659.0	...
2410101	  762.4	  653.3	 3661.0	...
2410102	  762.5	  653.4	 3662.0	...
2410103	  762.6	  653.4	 3663.0	...
2410104	  762.7	  653.4	 3661.0	...
2410105	  762.7	  653.3	 3658.0	...
2410106	  762.8	  653.1	 3656.0	...
2410107	  762.8	  652.9	 3656.0	...
2410108	  762.7	  652.8	 3653.0	...
2410109	  762.5	  652.8	 3650.0	...
2410110	  762.5	  653.0	 3648.0	...
2410111	  762.5	  653.3	 3647.0	...
2410112	  762.5	  653.5	 3646.0	...
2410113	  762.4	  653.6	 3645.0	...
2410114	  762.3	  653.7	 3644.0	...
2410115	  762.3	  653.7	 3644.0	...
2410116	  762.2	  653.7	 3644.0	...
2410117	  762.0	  653.8	 3641.0	...
2410118	  761.9	  653.8	 3637.0	...
2410119	  761.9	  653.9	 3633.0	...
2410120	  761.7	  654.0	 3632.0	...
2410121	  761.5	  653.9	 3632.0	...
2410122	  761.6	  653.3	 3632.0	...
2410123	  761.9	  652.7	 3631.0	...
2410124	  762.4	  653.1	 3627.0	...
2410125	  762.6	  653.9	 3623.0	...
2410126	  762.8	  654.6	 3620.0	...
2410127	  762.8	  654.5	 3619.0	...
2410128	  762.7	  654.6	 3618.0	...
2410129	  762.6	  654.9	 3616.0	...
2410130	  762.6	  655.0	 3616.0	...
2410131	  762.7	  654.9	 3615.0	...
2410132	  762.7	  654.8	 3613.0	...
2410133	  762.6	  655.0	 3612.0	...
2410134	  762.5	  655.3	 3612.0	...
2410135	  762.4	  655.4	 3612.0	...
2410136	  762.6	  655.4	 3612.0	...
2410137	  762.7	  655.6	 3608.0	...
2410138	  762.7	  655.9	 3604.0	...
2410139	  762.7	  656.3	 3601.0	...
2410140	  762.7	  656.3	 3601.0	...
2410141	  762.7	  656.1	 3599.0	...
2410142	  762.7	  655.7	 3594.0	...
2410143	  763.5	  655.3	 3590.0	...
2410144	  764.2	  654.8	 3588.0	...
2410145	  764.8	  654.6	 3589.0	...
2410146	  764.8	  655.0	 3590.0	...
2410147	  764.7	  655.4	 3590.0	...
2410148	  764.6	  655.9	 3590.0	...
2410149	  764.6	  656.0	 3591.0	...
2410150	  764.7	  656.1	 3591.0	...
2410151	  764.8	  656.1	 3589.0	...
2410152	  765.1	  655.8	 3589.0	...
2410153	  765.3	  655.5	 3588.0	...
2410154	  765.0	  655.6	 3589.0	...
2410155	  764.4	  656.3	 3589.0	...
2410156	  763.8	  656.9	 3587.0	...
2410157	  763.9	  656.7	 3582.0	...
2410158	  764.0	  656.1	 3578.0	...
2410159	  764.0	  655.3	 3576.0	...
2410160	  763.8	  654.8	 3577.0	...
2410161	  763.6	  654.3	 3578.0	...
2410162	  763.8	  654.2	 3578.0	...
2410163	  763.9	  654.5	 3575.0	...
2410164	  763.8	  654.8	 3572.0	...
2410165	  763.7	  655.1	 3570.0	...
2410166	  764.0	  655.0	 3570.0	...
2410167	  764.4	  655.0	 3569.0	...
2410168	  764.3	  655.1	 3567.0	...
2410169	  763.8	  655.4	 3566.0	...
2410170	  763.3	  656.1	 3566.0	...
2410171	  763.3	  656.6	 3567.0	...
2410172	  763.2	  656.3	 3567.0	...
2410173	  763.2	  655.7	 3568.0	...
2410174	  763.3	  655.0	 3566.0	...
2410175	  763.6	  655.0	 3564.0	...
2410176	  763.9	  655.0	 3561.0	...
2410177	  764.1	  654.8	 3562.0	...
2410178	  764.3	  654.6	 3560.0	...
2410179	  764.7	  654.4	 3557.0	...
2410180	  765.0	  654.4	 3556.0	...
2410181	  765.1	  654.4	 3556.0	...
2410182	  765.0	  654.2	 3554.0	...
2410183	  765.0	  653.8	 3551.0	...
2410184	  765.0	  653.3	 3553.0	...
2410185	  765.0	  653.1	 3556.0	...
2410186	  764.7	  653.1	 3557.0	...
2410187	  764.9	  653.0	 3553.0	...
2410188	  765.5	  652.8	 3549.0	...
2410189	  766.0	  652.6	 3548.0	...
2410190	  766.1	  652.5	 3548.0	...
2410191	  766.0	  652.7	 3548.0	...
2410192	  766.0	  653.0	 3547.0	...
2410193	  766.1	  653.3	 3547.0	...
2410194	  766.1	  653.0	 3546.0	...
2410195	  766.1	  652.8	 3546.0	...
2410196	  766.0	  652.2	 3545.0	...
2410197	  765.9	  651.9	 3544.0	...
2410198	  765.7	  652.6	 3544.0	...
2410199	  765.6	  653.6	 3544.0	...
2410200	  765.8	  654.6	 3544.0	...
2410201	  766.2	  654.5	 3543.0	...
2410202	  766.5	  654.0	 3540.0	...
2410203	  767.0	  652.9	 3537.0	...
2410204	  767.6	  651.9	 3534.0	...
2410205	  768.1	  651.5	 3534.0	...
2410206	  768.2	  651.7	 3535.0	...
2410207	  768.2	  651.9	 3535.0	...
2410208	  768.4	  652.0	 3535.0	...
2410209	  768.8	  652.2	 3535.0	...
2410210	  769.2	  652.7	 3534.0	...
2410211	  769.4	  653.2	 3533.0	...
2410212	  769.5	  653.5	 3533.0	...
2410213	  769.5	  653.6	 3533.0	...
2410214	  769.5	  653.9	 3533.0	...
2410215	  769.6	  654.2	 3532.0	...
2410216	  769.6	  654.4	 3534.0	...
2410217	  769.7	  654.4	 3537.0	...
2410218	  769.7	  654.0	 3540.0	...
2410219	  769.7	  653.5	 3539.0	...
2410220	  769.7	  653.6	 3538.0	...
2410221	  769.8	  654.2	 3538.0	...
2410222	  769.7	  654.8	 3538.0	...
2410223	  769.5	  654.9	 3537.0	...
2410224	  769.4	  654.9	 3537.0	...
2410225	  769.4	  654.8	 3537.0	...
2410226	  769.4	  654.3	 3537.0	...
MSG	2410227 0000 _ Number Off
2410227	  769.5	  653.7	 3538.0	...
2410228	  769.5	  653.1	 3538.0	...
2410229	  769.3	  652.9	 3536.0	...
2410230	  769.0	  653.1	 3534.0	...
2410231	  768.9	  653.3	 3531.0	...
2410232	  769.2	  653.5	 3533.0	...
2410233	  769.6	  653.0	 3535.0	...
2410234	  769.7	  652.5	 3535.0	...
2410235	  769.6	  652.5	 3534.0	...
2410236	  769.4	  653.0	 3533.0	...
2410237	  769.4	  653.5	 3532.0	...
2410238	  769.5	  653.6	 3531.0	...
2410239	  769.6	  653.2	 3529.0	...
2410240	  769.4	  652.9	 3528.0	...
2410241	  769.4	  653.1	 3528.0	...
2410242	  769.6	  653.6	 3528.0	...
2410243	  769.7	  653.8	 3529.0	...
2410244	  769.6	  653.5	 3530.0	...
2410245	  769.2	  653.2	 3531.0	...
2410246	  768.8	  653.2	 3531.0	...
2410247	  768.8	  653.0	 3530.0	...
2410248	  768.9	  653.0	 3531.0	...
2410249	  768.9	  653.0	 3531.0	...
2410250	  769.1	  652.8	 3533.0	...
2410251	  769.5	  652.7	 3534.0	...
2410252	  769.9	  652.5	 3534.0	...
2410253	  769.9	  652.9	 3533.0	...
2410254	  770.0	  653.3	 3532.0	...
2410255	  769.9	  653.8	 3532.0	...
2410256	  769.8	  653.9	 3533.0	...
2410257	  769.7	  654.0	 3533.0	...
2410258	  769.8	  654.1	 3533.0	...
2410259	  769.9	  654.4	 3533.0	...
2410260	  769.8	  654.6	 3534.0	...
2410261	  769.8	  654.6	 3533.0	...
2410262	  769.7	  654.3	 3533.0	...
2410263	  769.8	  654.2	 3533.0	...
2410264	  769.8	  654.4	 3533.0	...
2410265	  769.7	  654.2	 3534.0	...
2410266	  769.7	  653.6	 3534.0	...
2410267	  769.5	  653.2	 3535.0	...
2410268	  769.5	  653.2	 3534.0	...
2410269	  769.4	  653.3	 3534.0	...
2410270	  769.2	  653.3	 3537.0	...
2410271	  768.9	  653.4	 3540.0	...
2410272	  768.8	  653.9	 3542.0	...
2410273	  768.8	  654.4	 3542.0	...
2410274	  768.9	  654.9	 3542.0	...
2410275	  769.2	  654.6	 3542.0	...
2410276	  769.6	  653.9	 3542.0	...
2410277	  770.1	  653.2	 3541.0	...
2410278	  770.0	  652.9	 3539.0	...
2410279	  770.1	  653.1	 3537.0	...
2410280	  770.1	  653.5	 3538.0	...
2410281	  770.0	  653.9	 3538.0	...
2410282	  769.8	  654.0	 3538.0	...
2410283	  769.5	  653.8	 3540.0	...
2410284	  769.5	  653.5	 3542.0	...
2410285	  769.4	  653.7	 3543.0	...
2410286	  769.2	  653.7	 3542.0	...
2410287	  769.1	  653.7	 3538.0	...
2410288	  769.2	  653.1	 3535.0	...
2410289	  769.3	  652.5	 3535.0	...
2410290	  769.4	  652.0	 3539.0	...
2410291	  769.2	  652.0	 3541.0	...
2410292	  768.9	  651.8	 3541.0	...
2410293	  768.6	  651.6	 3541.0	...
2410294	  768.2	  651.4	 3542.0	...
2410295	  767.9	  651.5	 3543.0	...
2410296	  767.6	  652.2	 3545.0	...
2410297	  767.5	  652.8	 3547.0	...
2410298	  767.3	  653.4	 3550.0	...
2410299	  767.0	  653.3	 3553.0	...
2410300	  766.7	  652.9	 3554.0	...
2410301	  766.6	  652.4	 3554.0	...
2410302	  766.5	  652.6	 3554.0	...
2410303	  766.4	  652.9	 3554.0	...
2410304	  766.7	  653.1	 3554.0	...
2410305	  767.0	  653.1	 3554.0	...
2410306	  767.5	  653.2	 3553.0	...
2410307	  767.7	  653.4	 3555.0	...
2410308	  767.6	  653.5	 3558.0	...
2410309	  767.4	  653.7	 3560.0	...
2410310	  767.3	  653.8	 3560.0	...
2410311	  767.2	  653.7	 3559.0	...
2410312	  767.1	  653.6	 3557.0	...
2410313	  767.1	  653.7	 3556.0	...
2410314	  767.3	  654.1	 3556.0	...
2410315	  767.6	  654.5	 3558.0	...
2410316	  767.3	  654.6	 3559.0	...
2410317	  766.9	  654.5	 3560.0	...
2410318	  766.5	  654.6	 3560.0	...
2410319	  766.9	  654.3	 3560.0	...
2410320	  767.3	  654.1	 3561.0	...
2410321	  767.7	  654.6	 3561.0	...
2410322	  767.6	  655.4	 3564.0	...
2410323	  767.3	  656.2	 3566.0	...
2410324	  766.8	  656.3	 3569.0	...
2410325	  766.3	  656.3	 3570.0	...
2410326	  766.0	  656.3	 3571.0	...
2410327	  766.0	  656.2	 3572.0	...
2410328	  766.0	  656.2	 3571.0	...
2410329	  766.0	  656.2	 3569.0	...
2410330	  766.1	  656.2	 3569.0	...
2410331	  766.0	  655.9	 3571.0	...
2410332	  765.8	  655.4	 3571.0	...
2410333	  765.7	  655.0	 3570.0	...
2410334	  766.0	  655.0	 3571.0	...
2410335	  766.4	  654.9	 3573.0	...
2410336	  766.8	  654.8	 3576.0	...
2410337	  766.8	  655.6	 3576.0	...
2410338	  767.0	  656.8	 3577.0	...
2410339	  767.2	  657.9	 3577.0	...
2410340	  767.4	  658.1	 3577.0	...
2410341	  767.5	  657.7	 3577.0	...
2410342	  767.7	  657.3	 3578.0	...
2410343	  767.9	  657.1	 3578.0	...
2410344	  767.4	  657.3	 3578.0	...
2410345	  766.8	  657.5	 3579.0	...
2410346	  766.2	  657.3	 3580.0	...
2410347	  766.2	  656.9	 3581.0	...
2410348	  766.5	  656.7	 3583.0	...
2410349	  766.7	  657.2	 3584.0	...
2410350	  766.4	  657.7	 3586.0	...
2410351	  765.9	  657.2	 3586.0	...
2410352	  765.5	  656.4	 3586.0	...
2410353	  765.6	  655.2	 3588.0	...
2410354	  765.7	  654.9	 3590.0	...
2410355	  765.8	  654.6	 3595.0	...
2410356	  765.7	  654.8	 3597.0	...
2410357	  765.7	  655.1	 3597.0	...
2410358	  765.9	  656.3	 3595.0	...
2410359	  766.0	  657.3	 3592.0	...
2410360	  765.9	  657.8	 3592.0	...
2410361	  765.3	  657.6	 3592.0	...
2410362	  764.8	  657.3	 3594.0	...
2410363	  765.2	  657.3	 3596.0	...
2410364	  765.8	  657.3	 3598.0	...
2410365	  766.2	  657.3	 3600.0	...
2410366	  765.9	  657.1	 3602.0	...
2410367	  765.6	  656.9	 3604.0	...
2410368	  765.6	  656.5	 3604.0	...
2410369	  765.7	  656.7	 3604.0	...
2410370	  765.9	  656.9	 3604.0	...
2410371	  766.0	  657.2	 3604.0	...
2410372	  766.1	  656.5	 3605.0	...
2410373	  765.9	  655.7	 3606.0	...
2410374	  765.7	  655.0	 3608.0	...
2410375	  765.6	  655.0	 3609.0	...
2410376	  765.6	  655.2	 3611.0	...
2410377	  765.5	  655.6	 3612.0	...
2410378	  765.5	  655.9	 3614.0	...
2410379	  765.6	  656.0	 3614.0	...
2410380	  765.8	  656.1	 3614.0	...
2410381	  765.9	  656.2	 3614.0	...
2410382	  766.1	  656.1	 3614.0	...
2410383	  766.2	  655.9	 3616.0	...
2410384	  766.3	  655.5	 3618.0	...
2410385	  766.3	  655.1	 3620.0	...
2410386	  766.3	  654.9	 3621.0	...
2410387	  766.2	  654.9	 3620.0	...
2410388	  765.8	  655.0	 3619.0	...
2410389	  765.5	  655.1	 3620.0	...
2410390	  765.4	  655.1	 3623.0	...
2410391	  765.5	  655.1	 3625.0	...
2410392	  765.4	  655.1	 3627.0	...
2410393	  765.4	  655.4	 3629.0	...
2410394	  765.2	  655.7	 3631.0	...
2410395	  764.9	  655.6	 3633.0	...
2410396	  764.7	  655.2	 3636.0	...
2410397	  764.9	  655.1	 3639.0	...
2410398	  765.3	  655.3	 3639.0	...
2410399	  765.6	  655.5	 3640.0	...
2410400	  766.0	  655.3	 3640.0	...
2410401	  766.2	  655.0	 3641.0	...
2410402	  766.5	  654.7	 3641.0	...
2410403	  766.5	  654.4	 3642.0	...
2410404	  766.1	  654.4	 3642.0	...
2410405	  765.7	  654.5	 3642.0	...
2410406	  765.8	  654.6	 3644.0	...
2410407	  766.4	  654.6	 3647.0	...
2410408	  766.8	  654.6	 3649.0	...
2410409	  766.6	  654.7	 3647.0	...
2410410	  766.3	  655.1	 3645.0	...
2410411	  766.2	  655.4	 3648.0	...
2410412	  766.1	  655.7	 3654.0	...
2410413	  766.1	  655.8	 3659.0	...
2410414	  766.1	  655.9	 3658.0	...
2410415	  766.2	  656.0	 3658.0	...
2410416	  766.7	  655.3	 3657.0	...
2410417	  767.2	  654.6	 3656.0	...
2410418	  767.6	  654.0	 3655.0	...
2410419	  767.7	  654.0	 3655.0	...
2410420	  768.1	  654.1	 3655.0	...
2410421	  768.2	  654.5	 3656.0	...
2410422	  768.3	  654.8	 3657.0	...
2410423	  768.1	  655.4	 3658.0	...
2410424	  768.0	  655.9	 3659.0	...
2410425	  767.6	  656.5	 3660.0	...
2410426	  767.1	  657.2	 3661.0	...
2410427	  766.5	  657.6	 3664.0	...
2410428	  765.7	  657.5	 3665.0	...
2410429	  764.6	  656.6	 3667.0	...
2410430	  763.2	  655.8	 3667.0	...
2410431	  762.4	  655.2	 3668.0	...
2410432	  761.6	  655.1	 3669.0	...
2410433	  761.0	  654.9	 3670.0	...
2410434	  759.4	  654.0	 3671.0	...
2410435	  758.0	  653.3	 3672.0	...
2410436	  756.9	  652.6	 3674.0	...
2410437	  756.8	  652.7	 3676.0	...
2410438	  756.8	  653.0	 3677.0	...
MSG	2410439 0000 _ Number On
2410439	  757.4	  653.1	 3676.0	...
2410440	  758.0	  653.3	 3675.0	...
2410441	  758.6	  653.3	 3675.0	...
2410442	  759.1	  653.2	 3674.0	...
2410443	  760.2	  653.4	 3676.0	...
2410444	  761.3	  653.6	 3679.0	...
2410445	  762.2	  653.9	 3682.0	...
2410446	  762.9	  653.8	 3683.0	...
2410447	  763.5	  653.8	 3684.0	...
2410448	  764.2	  653.6	 3684.0	...
2410449	  764.5	  653.4	 3684.0	...
2410450	  764.7	  653.1	 3685.0	...
2410451	  764.7	  653.1	 3687.0	...
2410452	  764.6	  653.1	 3689.0	...
2410453	  764.5	  653.2	 3692.0	...
2410454	  764.4	  653.4	 3692.0	...
2410455	  764.5	  653.6	 3692.0	...
2410456	  764.6	  653.7	 3693.0	...
2410457	  764.6	  653.7	 3693.0	...
2410458	  764.6	  653.7	 3694.0	...
2410459	  764.5	  653.7	 3695.0	...
2410460	  765.1	  654.2	 3697.0	...
2410461	  765.7	  654.8	 3698.0	...
2410462	  766.1	  655.3	 3697.0	...
2410463	  765.9	  655.2	 3699.0	...
2410464	  765.2	  655.0	 3701.0	...
2410465	  764.8	  654.9	 3703.0	...
2410466	  764.5	  654.8	 3703.0	...
2410467	  764.4	  654.7	 3706.0	...
2410468	  764.2	  654.8	 3709.0	...
2410469	  764.3	  654.8	 3711.0	...
2410470	  764.4	  654.7	 3710.0	...
2410471	  764.5	  654.4	 3710.0	...
2410472	  764.5	  654.9	 3711.0	...
2410473	  764.4	  655.7	 3711.0	...
2410474	  764.4	  656.4	 3711.0	...
2410475	  764.4	  656.0	 3714.0	...
2410476	  764.4	  655.4	 3717.0	...
2410477	  764.4	  654.9	 3720.0	...
2410478	  764.4	  654.8	 3720.0	...
2410479	  764.7	  654.5	 3721.0	...
2410480	  765.0	  654.3	 3721.0	...
2410481	  765.3	  653.8	 3721.0	...
2410482	  765.4	  653.4	 3723.0	...
2410483	  765.4	  652.7	 3725.0	...
2410484	  765.5	  652.4	 3727.0	...
2410485	  765.7	  653.2	 3726.0	...
2410486	  765.6	  654.3	 3724.0	...
2410487	  765.4	  655.5	 3725.0	...
2410488	  765.1	  655.5	 3728.0	...
2410489	  765.1	  655.6	 3730.0	...
2410490	  765.0	  655.4	 3730.0	...
2410491	  764.9	  655.2	 3730.0	...
2410492	  764.8	  655.0	 3730.0	...
2410493	  764.7	  654.9	 3730.0	...
2410494	  764.6	  654.9	 3730.0	...
2410495	  764.5	  654.9	 3730.0	...
2410496	  764.5	  654.9	 3730.0	...
2410497	  764.5	  655.4	 3730.0	...
2410498	  764.4	  655.9	 3730.0	...
2410499	  764.3	  656.2	 3730.0	...
2410500	  764.2	  656.0	 3731.0	...
2410501	  764.3	  655.8	 3734.0	...
2410502	  764.8	  655.3	 3736.0	...
2410503	  765.2	  654.9	 3738.0	...
2410504	  765.5	  655.2	 3739.0	...
2410505	  765.1	  655.8	 3739.0	...
2410506	  764.7	  656.5	 3737.0	...
2410507	  764.5	  656.5	 3734.0	...
2410508	  764.4	  656.6	 3732.0	...
2410509	  764.2	  656.1	 3731.0	...
2410510	  764.1	  655.7	 3731.0	...
2410511	  764.2	  655.5	 3732.0	...
2410512	  764.5	  655.6	 3733.0	...
2410513	  764.7	  655.5	 3735.0	...
2410514	  764.8	  655.2	 3736.0	...
2410515	  764.7	  655.3	 3737.0	...
2410516	  764.6	  655.6	 3737.0	...
2410517	  764.6	  655.6	 3741.0	...
2410518	  764.6	  655.3	 3744.0	...
2410519	  764.5	  655.4	 3748.0	...
2410520	  764.4	  655.8	 3747.0	...
2410521	  764.4	  656.2	 3746.0	...
2410522	  764.6	  655.8	 3745.0	...
2410523	  764.9	  655.4	 3745.0	...
2410524	  765.2	  655.0	 3746.0	...
2410525	  765.4	  655.0	 3746.0	...
2410526	  765.5	  655.2	 3745.0	...
2410527	  765.5	  655.3	 3744.0	...
2410528	  765.4	  655.5	 3743.0	...
2410529	  765.2	  655.4	 3743.0	...
2410530	  765.0	  655.5	 3745.0	...
2410531	  765.3	  655.6	 3748.0	...
2410532	  765.7	  655.7	 3750.0	...
2410533	  765.9	  655.5	 3750.0	...
2410534	  765.8	  655.5	 3750.0	...
2410535	  765.6	  655.6	 3750.0	...
2410536	  765.5	  655.7	 3747.0	...
2410537	  765.5	  655.8	 3745.0	...
2410538	  765.7	  655.6	 3743.0	...
2410539	  766.0	  655.5	 3743.0	...
2410540	  766.2	  655.5	 3743.0	...
2410541	  765.7	  655.4	 3743.0	...
2410542	  765.2	  655.4	 3743.0	...
2410543	  764.6	  655.3	 3744.0	...
2410544	  764.4	  655.4	 3744.0	...
2410545	  764.1	  655.6	 3742.0	...
2410546	  764.1	  655.9	 3739.0	...
2410547	  764.2	  656.2	 3738.0	...
2410548	  764.3	  656.1	 3739.0	...
2410549	  764.3	  655.8	 3741.0	...
2410550	  764.7	  655.7	 3742.0	...
2410551	  765.1	  656.0	 3743.0	...
2410552	  765.2	  656.2	 3743.0	...
2410553	  765.1	  656.2	 3742.0	...
2410554	  765.2	  656.0	 3742.0	...
2410555	  765.6	  655.8	 3742.0	...
2410556	  765.8	  655.7	 3740.0	...
2410557	  765.5	  655.9	 3739.0	...
2410558	  765.1	  656.1	 3738.0	...
2410559	  764.7	  656.2	 3735.0	...
2410560	  764.7	  656.3	 3731.0	...
2410561	  765.0	  656.1	 3730.0	...
2410562	  765.6	  656.1	 3732.0	...
2410563	  766.2	  656.2	 3734.0	...
2410564	  766.6	  656.3	 3734.0	...
2410565	  766.4	  656.4	 3732.0	...
2410566	  766.4	  656.3	 3730.0	...
2410567	  766.4	  656.3	 3728.0	...
2410568	  766.5	  655.8	 3728.0	...
2410569	  766.5	  655.3	 3728.0	...
2410570	  766.7	  654.8	 3728.0	...
2410571	  767.0	  654.7	 3729.0	...
2410572	  767.2	  654.6	 3730.0	...
2410573	  767.3	  654.7	 3730.0	...
2410574	  767.3	  654.7	 3731.0	...
2410575	  767.3	  654.7	 3733.0	...
2410576	  767.4	  655.0	 3732.0	...
2410577	  767.6	  655.3	 3729.0	...
2410578	  767.4	  655.7	 3727.0	...
2410579	  766.9	  655.9	 3727.0	...
2410580	  766.4	  655.8	 3728.0	...
2410581	  766.2	  655.3	 3728.0	...
2410582	  766.3	  654.9	 3728.0	...
2410583	  766.4	  654.8	 3728.0	...
2410584	  766.5	  655.1	 3729.0	...
2410585	  766.6	  655.3	 3729.0	...
2410586	  766.6	  655.3	 3729.0	...
2410587	  766.6	  655.3	 3728.0	...
2410588	  766.6	  655.5	 3727.0	...
2410589	  766.5	  655.9	 3726.0	...
2410590	  766.0	  656.5	 3725.0	...
2410591	  765.6	  656.7	 3725.0	...
2410592	  765.6	  656.8	 3726.0	...
2410593	  766.0	  656.6	 3723.0	...
2410594	  765.9	  656.5	 3719.0	...
2410595	  765.6	  656.6	 3719.0	...
2410596	  765.3	  656.5	 3723.0	...
2410597	  765.3	  656.0	 3726.0	...
2410598	  765.3	  655.4	 3725.0	...
2410599	  765.2	  654.9	 3725.0	...
2410600	  765.2	  654.8	 3722.0	...
2410601	  765.2	  654.7	 3719.0	...
2410602	  765.1	  654.7	 3715.0	...
2410603	  765.1	  654.7	 3714.0	...
2410604	  765.0	  654.6	 3715.0	...
2410605	  765.0	  654.5	 3716.0	...
2410606	  765.0	  655.4	 3716.0	...
2410607	  765.0	  656.1	 3713.0	...
2410608	  765.2	  656.7	 3710.0	...
2410609	  765.7	  656.0	 3708.0	...
2410610	  766.3	  655.4	 3709.0	...
2410611	  766.8	  655.0	 3708.0	...
2410612	  767.0	  655.1	 3706.0	...
2410613	  766.9	  655.2	 3705.0	...
2410614	  766.9	  654.9	 3706.0	...
2410615	  766.4	  654.8	 3707.0	...
2410616	  766.0	  654.8	 3707.0	...
2410617	  765.9	  655.1	 3706.0	...
2410618	  766.3	  655.0	 3706.0	...
2410619	  766.1	  654.9	 3706.0	...
2410620	  765.7	  655.0	 3706.0	...
2410621	  765.4	  655.4	 3706.0	...
2410622	  765.6	  655.8	 3705.0	...
2410623	  765.9	  656.1	 3702.0	...
2410624	  766.0	  656.2	 3698.0	...
2410625	  766.1	  656.2	 3696.0	...
2410626	  766.1	  656.1	 3697.0	...
2410627	  766.2	  656.0	 3697.0	...
2410628	  766.2	  655.8	 3698.0	...
2410629	  766.2	  655.7	 3698.0	...
2410630	  766.5	  655.5	 3699.0	...
2410631	  766.7	  655.5	 3699.0	...
2410632	  767.0	  655.4	 3700.0	...
2410633	  766.3	  655.5	 3699.0	...
2410634	  765.6	  655.6	 3698.0	...
2410635	  765.6	  655.6	 3697.0	...
2410636	  766.2	  655.5	 3693.0	...
2410637	  766.7	  655.6	 3688.0	...
2410638	  766.3	  655.8	 3683.0	...
2410639	  765.9	  656.0	 3683.0	...
2410640	  766.0	  655.5	 3683.0	...
2410641	  766.4	  655.1	 3683.0	...
2410642	  766.5	  655.0	 3681.0	...
2410643	  766.2	  655.7	 3679.0	...
2410644	  765.8	  656.3	 3678.0	...
2410645	  765.6	  656.8	 3677.0	...
2410646	  765.9	  656.8	 3679.0	...
2410647	  766.3	  656.6	 3681.0	...
2410648	  766.9	  656.3	 3684.0	...
2410649	  767.0	  656.1	 3683.0	...
2410650	  767.1	  656.2	 3682.0	...
2410651	  767.1	  656.1	 3682.0	...
2410652	  767.0	  655.8	 3684.0	...
2410653	  767.0	  655.6	 3685.0	...
2410654	  767.0	  655.5	 3685.0	...
2410655	  767.0	  655.5	 3684.0	...
2410656	  767.0	  654.8	 3682.0	...
2410657	  766.9	  654.1	 3680.0	...
2410658	  766.9	  653.4	 3679.0	...
2410659	  766.9	  653.4	 3677.0	...
2410660	  767.1	  653.8	 3676.0	...
2410661	  767.2	  654.3	 3674.0	...
2410662	  767.4	  654.7	 3674.0	...
2410663	  767.5	  654.6	 3675.0	...
2410664	  767.7	  654.5	 3675.0	...
2410665	  767.9	  654.5	 3674.0	...
2410666	  767.6	  654.5	 3673.0	...
2410667	  767.3	  654.6	 3671.0	...
2410668	  767.1	  654.6	 3671.0	...
2410669	  767.2	  654.6	 3671.0	...
2410670	  767.3	  654.5	 3671.0	...
2410671	  767.2	  654.5	 3671.0	...
2410672	  767.2	  654.5	 3668.0	...
2410673	  767.1	  654.5	 3666.0	...
2410674	  767.1	  654.8	 3664.0	...
2410675	  767.0	  655.1	 3664.0	...
2410676	  767.0	  655.4	 3663.0	...
2410677	  767.0	  655.4	 3665.0	...
2410678	  766.9	  655.0	 3666.0	...
2410679	  766.9	  654.6	 3667.0	...
2410680	  766.6	  654.1	 3665.0	...
2410681	  766.4	  653.9	 3663.0	...
2410682	  766.5	  653.9	 3661.0	...
2410683	  767.2	  654.4	 3659.0	...
2410684	  768.0	  655.1	 3658.0	...
2410685	  768.5	  655.6	 3656.0	...
2410686	  768.6	  655.8	 3656.0	...
2410687	  768.4	  655.8	 3656.0	...
2410688	  768.2	  655.9	 3655.0	...
2410689	  767.9	  655.9	 3653.0	...
2410690	  767.7	  656.1	 3652.0	...
2410691	  767.4	  656.4	 3652.0	...
2410692	  767.2	  656.6	 3651.0	...
2410693	  767.3	  656.2	 3651.0	...
2410694	  767.5	  655.6	 3650.0	...
2410695	  767.8	  655.1	 3649.0	...
2410696	  768.0	  654.9	 3648.0	...
2410697	  768.1	  654.7	 3646.0	...
2410698	  768.3	  654.5	 3645.0	...
2410699	  768.3	  654.3	 3643.0	...
2410700	  768.3	  654.1	 3644.0	...
2410701	  768.4	  653.9	 3644.0	...
2410702	  768.4	  653.7	 3642.0	...
2410703	  768.6	  653.5	 3640.0	...
2410704	  768.2	  653.5	 3637.0	...
2410705	  767.8	  653.8	 3635.0	...
2410706	  767.4	  654.0	 3635.0	...
2410707	  767.4	  654.0	 3636.0	...
2410708	  767.4	  653.8	 3637.0	...
2410709	  767.4	  653.5	 3637.0	...
2410710	  767.3	  653.4	 3637.0	...
2410711	  767.2	  653.4	 3635.0	...
2410712	  767.5	  653.5	 3632.0	...
2410713	  767.9	  653.7	 3629.0	...
2410714	  768.2	  653.8	 3628.0	...
2410715	  768.0	  654.0	 3626.0	...
2410716	  767.8	  654.0	 3625.0	...
2410717	  767.5	  654.0	 3624.0	...
2410718	  767.3	  654.1	 3622.0	...
2410719	  767.1	  654.1	 3621.0	...
2410720	  767.0	  654.1	 3620.0	...
2410721	  766.8	  654.1	 3620.0	...
2410722	  766.7	  654.2	 3619.0	...
2410723	  766.6	  653.6	 3619.0	...
2410724	  766.5	  653.1	 3619.0	...
2410725	  766.4	  652.8	 3620.0	...
2410726	  766.2	  653.1	 3620.0	...
2410727	  766.1	  653.4	 3617.0	...
2410728	  766.1	  653.3	 3612.0	...
2410729	  766.2	  653.0	 3608.0	...
2410730	  766.2	  652.7	 3608.0	...
2410731	  765.9	  652.6	 3610.0	...
2410732	  765.7	  652.7	 3611.0	...
2410733	  765.9	  653.3	 3609.0	...
2410734	  766.2	  653.9	 3606.0	...
2410735	  766.5	  654.1	 3604.0	...
2410736	  766.7	  653.8	 3602.0	...
2410737	  766.9	  653.4	 3600.0	...
2410738	  767.1	  653.4	 3600.0	...
2410739	  767.1	  653.4	 3601.0	...
2410740	  766.9	  653.4	 3602.0	...
2410741	  766.7	  653.5	 3603.0	...
2410742	  766.6	  653.6	 3603.0	...
2410743	  766.5	  653.3	 3601.0	...
MSG	2410744 0000 _ Number Off
2410744	  766.5	  652.7	 3598.0	...
2410745	  766.3	  652.1	 3595.0	...
2410746	  766.2	  652.5	 3595.0	...
2410747	  766.2	  652.9	 3594.0	...
2410748	  766.4	  653.2	 3593.0	...
2410749	  766.7	  652.9	 3591.0	...
2410750	  766.9	  652.9	 3589.0	...
2410751	  766.9	  653.1	 3587.0	...
2410752	  766.8	  654.2	 3585.0	...
2410753	  766.7	  655.2	 3583.0	...
2410754	  766.7	  655.6	 3582.0	...
2410755	  766.7	  655.3	 3582.0	...
2410756	  766.8	  654.9	 3583.0	...
2410757	  766.8	  654.9	 3583.0	...
2410758	  766.8	  654.9	 3581.0	...
2410759	  766.7	  655.0	 3579.0	...
2410760	  766.6	  655.0	 3576.0	...
2410761	  767.0	  655.3	 3574.0	...
2410762	  767.4	  655.5	 3572.0	...
2410763	  767.8	  655.7	 3571.0	...
2410764	  767.8	  655.8	 3570.0	...
2410765	  767.8	  655.9	 3570.0	...
2410766	  767.9	  656.0	 3571.0	...
2410767	  768.1	  655.8	 3570.0	...
2410768	  768.2	  655.6	 3567.0	...
2410769	  768.2	  655.5	 3564.0	...
2410770	  768.0	  655.5	 3562.0	...
2410771	  767.9	  655.4	 3561.0	...
2410772	  767.9	  655.4	 3560.0	...
2410773	  767.7	  655.5	 3560.0	...
2410774	  767.6	  655.5	 3558.0	...
2410775	  767.5	  655.5	 3556.0	...
2410776	  767.6	  655.5	 3553.0	...
2410777	  767.6	  655.5	 3553.0	...
2410778	  767.6	  655.7	 3552.0	...
2410779	  767.6	  655.9	 3550.0	...
2410780	  767.9	  656.3	 3549.0	...
2410781	  768.1	  656.5	 3549.0	...
2410782	  768.2	  656.8	 3548.0	...
2410783	  768.3	  657.1	 3545.0	...
2410784	  768.3	  657.5	 3542.0	...
2410785	  768.5	  657.9	 3541.0	...
2410786	  768.6	  657.9	 3540.0	...
2410787	  768.6	  658.0	 3537.0	...
2410788	  768.6	  658.2	 3534.0	...
2410789	  768.5	  658.4	 3531.0	...
2410790	  768.5	  658.3	 3531.0	...
2410791	  768.4	  658.1	 3531.0	...
2410792	  768.3	  657.8	 3530.0	...
2410793	  768.1	  657.8	 3531.0	...
2410794	  768.0	  657.9	 3530.0	...
2410795	  768.1	  657.6	 3527.0	...
2410796	  768.2	  657.3	 3524.0	...
2410797	  768.5	  656.8	 3522.0	...
2410798	  768.6	  656.8	 3522.0	...
2410799	  768.7	  656.8	 3522.0	...
2410800	  768.5	  656.8	 3521.0	...
2410801	  768.5	  656.8	 3519.0	...
2410802	  768.5	  656.7	 3518.0	...
2410803	  768.7	  656.6	 3516.0	...
2410804	  768.7	  656.3	 3515.0	...
2410805	  768.7	  656.1	 3512.0	...
2410806	  768.7	  656.1	 3511.0	...
2410807	  768.6	  656.5	 3510.0	...
2410808	  768.4	  656.8	 3512.0	...
2410809	  768.2	  657.0	 3513.0	...
2410810	  768.1	  657.0	 3512.0	...
2410811	  768.1	  657.0	 3508.0	...
2410812	  768.0	  656.8	 3505.0	...
2410813	  768.0	  656.6	 3504.0	...
2410814	  768.2	  656.3	 3504.0	...
2410815	  768.6	  655.9	 3505.0	...
2410816	  768.4	  655.8	 3505.0	...
2410817	  767.9	  656.1	 3505.0	...
2410818	  767.1	  656.6	 3505.0	...
2410819	  766.9	  656.9	 3501.0	...
2410820	  766.9	  656.6	 3496.0	...
2410821	  767.1	  656.2	 3493.0	...
2410822	  767.4	  656.6	 3494.0	...
2410823	  767.5	  657.2	 3495.0	...
2410824	  767.4	  657.5	 3493.0	...
2410825	  767.3	  657.2	 3491.0	...
2410826	  767.2	  656.9	 3489.0	...
2410827	  767.3	  656.9	 3490.0	...
2410828	  767.2	  657.0	 3488.0	...
2410829	  767.0	  656.9	 3486.0	...
2410830	  767.0	  656.7	 3486.0	...
2410831	  767.0	  656.7	 3487.0	...
2410832	  767.2	  657.1	 3485.0	...
2410833	  767.2	  657.4	 3482.0	...
2410834	  767.3	  657.6	 3479.0	...
2410835	  767.5	  657.3	 3477.0	...
2410836	  767.6	  657.0	 3475.0	...
2410837	  767.6	  656.8	 3473.0	...
2410838	  767.6	  656.8	 3472.0	...
2410839	  767.6	  656.8	 3472.0	...
2410840	  767.5	  656.9	 3472.0	...
2410841	  768.1	  656.8	 3473.0	...
2410842	  768.8	  656.6	 3473.0	...
2410843	  769.5	  656.4	 3471.0	...
2410844	  769.5	  656.6	 3470.0	...
2410845	  769.3	  656.6	 3468.0	...
2410846	  769.0	  656.5	 3466.0	...
2410847	  768.6	  656.2	 3464.0	...
2410848	  768.7	  655.8	 3462.0	...
2410849	  768.7	  654.8	 3462.0	...
2410850	  768.7	  653.4	 3462.0	...
2410851	  768.4	  652.2	 3462.0	...
2410852	  768.3	  651.6	 3462.0	...
2410853	  768.4	  651.0	 3461.0	...
2410854	  768.9	  650.3	 3458.0	...
2410855	  769.2	  649.4	 3454.0	...
2410856	  769.4	  648.5	 3450.0	...
2410857	  769.3	  647.6	 3448.0	...
2410858	  769.4	  646.9	 3449.0	...
2410859	  769.9	  646.8	 3447.0	...
2410860	  770.3	  646.7	 3446.0	...
2410861	  770.6	  646.7	 3443.0	...
2410862	  770.7	  647.3	 3443.0	...
2410863	  770.6	  648.2	 3443.0	...
2410864	  770.5	  649.0	 3444.0	...
2410865	  770.3	  649.3	 3445.0	...
2410866	  770.0	  649.3	 3444.0	...
2410867	  769.7	  649.5	 3443.0	...
2410868	  769.6	  649.5	 3443.0	...
2410869	  769.7	  649.6	 3443.0	...
2410870	  769.5	  649.7	 3443.0	...
2410871	  769.3	  649.9	 3442.0	...
2410872	  768.8	  650.2	 3441.0	...
2410873	  768.5	  650.4	 3438.0	...
2410874	  768.6	  650.6	 3435.0	...
2410875	  768.9	  651.0	 3433.0	...
2410876	  769.1	  651.8	 3433.0	...
2410877	  768.9	  652.4	 3429.0	...
2410878	  768.8	  652.9	 3425.0	...
2410879	  768.7	  652.9	 3421.0	...
2410880	  768.8	  652.8	 3420.0	...
2410881	  768.8	  652.6	 3419.0	...
2410882	  768.7	  652.5	 3419.0	...
2410883	  768.6	  652.6	 3419.0	...
2410884	  768.6	  652.7	 3420.0	...
2410885	  768.8	  652.7	 3420.0	...
2410886	  768.9	  652.5	 3420.0	...
2410887	  769.0	  652.8	 3419.0	...
2410888	  769.0	  653.1	 3417.0	...
2410889	  769.0	  653.5	 3415.0	...
2410890	  769.0	  653.6	 3414.0	...
2410891	  769.0	  653.4	 3413.0	...
2410892	  769.1	  653.1	 3411.0	...
2410893	  769.1	  652.6	 3409.0	...
2410894	  768.6	  652.5	 3407.0	...
2410895	  767.9	  652.5	 3405.0	...
2410896	  767.1	  652.6	 3403.0	...
2410897	  767.3	  653.2	 3402.0	...
2410898	  767.6	  653.8	 3401.0	...
2410899	  767.9	  654.2	 3400.0	...
2410900	  767.9	  654.1	 3400.0	...
2410901	  768.0	  653.3	 3399.0	...
2410902	  768.1	  652.7	 3399.0	...
2410903	  768.2	  652.0	 3397.0	...
2410904	  768.0	  651.9	 3394.0	...
2410905	  767.9	  652.0	 3392.0	...
2410906	  767.8	  652.3	 3390.0	...
2410907	  768.0	  652.6	 3390.0	...
2410908	  768.2	  652.7	 3390.0	...
2410909	  768.2	  652.7	 3388.0	...
2410910	  768.0	  653.2	 3386.0	...
2410911	  767.8	  653.7	 3384.0	...
2410912	  767.9	  654.2	 3383.0	...
2410913	  767.8	  654.3	 3383.0	...
2410914	  768.0	  654.2	 3383.0	...
2410915	  768.2	  654.2	 3381.0	...
2410916	  768.4	  654.3	 3377.0	...
2410917	  768.3	  654.3	 3373.0	...
2410918	  768.3	  654.1	 3370.0	...
2410919	  768.3	  653.8	 3370.0	...
2410920	  768.4	  653.4	 3370.0	...
2410921	  768.5	  653.4	 3371.0	...
2410922	  768.8	  653.7	 3367.0	...
2410923	  769.0	  654.1	 3362.0	...
2410924	  769.2	  654.4	 3358.0	...
2410925	  769.3	  654.5	 3357.0	...
2410926	  769.3	  654.5	 3356.0	...
2410927	  769.3	  654.4	 3356.0	...
2410928	  769.3	  654.0	 3355.0	...
2410929	  769.4	  653.7	 3355.0	...
2410930	  769.1	  653.5	 3355.0	...
2410931	  768.7	  653.5	 3353.0	...
2410932	  768.6	  653.5	 3350.0	...
2410933	  768.9	  653.7	 3347.0	...
2410934	  769.3	  654.0	 3346.0	...
2410935	  769.3	  654.5	 3344.0	...
2410936	  769.3	  654.5	 3342.0	...
2410937	  769.2	  654.5	 3340.0	...
2410938	  769.1	  654.5	 3339.0	...
2410939	  769.1	  654.5	 3337.0	...
2410940	  769.2	  655.0	 3335.0	...
2410941	  769.1	  655.5	 3333.0	...
2410942	  769.1	  656.0	 3333.0	...
2410943	  769.1	  656.2	 3331.0	...
2410944	  769.2	  656.0	 3329.0	...
MSG	2410945 0000 _ Number On
2410945	  769.2	  655.6	 3326.0	...
2410946	  769.0	  655.3	 3324.0	...
2410947	  768.8	  655.1	 3318.0	...
2410948	  768.7	  655.2	 3315.0	...
2410949	  768.6	  655.1	 3310.0	...
2410950	  768.6	  655.0	 3309.0	...
2410951	  768.7	  655.1	 3307.0	...
2410952	  768.7	  655.3	 3306.0	...
2410953	  768.4	  656.0	 3305.0	...
2410954	  768.1	  656.4	 3303.0	...
2410955	  767.8	  656.6	 3300.0	...
2410956	  767.9	  656.3	 3298.0	...
2410957	  767.9	  655.9	 3298.0	...
2410958	  767.8	  656.1	 3297.0	...
2410959	  767.9	  656.3	 3295.0	...
2410960	  768.2	  656.6	 3294.0	...
2410961	  768.6	  656.4	 3294.0	...
2410962	  769.1	  656.0	 3292.0	...
2410963	  769.5	  655.4	 3291.0	...
2410964	  769.7	  655.0	 3289.0	...
2410965	  769.8	  654.7	 3289.0	...
2410966	  769.6	  654.2	 3287.0	...
2410967	  769.3	  653.9	 3282.0	...
2410968	  768.9	  654.2	 3278.0	...
2410969	  768.9	  654.8	 3275.0	...
2410970	  769.2	  655.4	 3275.0	...
2410971	  769.6	  655.4	 3275.0	...
2410972	  770.0	  655.3	 3275.0	...
2410973	  770.3	  655.0	 3275.0	...
2410974	  770.4	  654.6	 3271.0	...
2410975	  770.6	  654.3	 3267.0	...
2410976	  770.8	  654.2	 3263.0	...
2410977	  771.1	  654.0	 3263.0	...
2410978	  770.8	  654.1	 3259.0	...
2410979	  770.2	  654.2	 3255.0	...
2410980	  769.5	  654.3	 3251.0	...
2410981	  769.4	  654.9	 3251.0	...
2410982	  769.3	  655.5	 3251.0	...
2410983	  769.2	  655.5	 3251.0	...
2410984	  769.2	  654.9	 3251.0	...
2410985	  769.1	  654.2	 3249.0	...
2410986	  769.7	  654.0	 3247.0	...
2410987	  770.3	  654.1	 3244.0	...
2410988	  770.7	  654.4	 3241.0	...
2410989	  770.5	  654.7	 3239.0	...
2410990	  770.3	  654.8	 3237.0	...
2410991	  770.3	  654.7	 3237.0	...
2410992	  770.5	  654.5	 3235.0	...
2410993	  770.8	  654.3	 3231.0	...
2410994	  771.1	  653.9	 3228.0	...
2410995	  771.2	  653.6	 3225.0	...
2410996	  771.3	  653.5	 3223.0	...
2410997	  771.2	  653.7	 3221.0	...
2410998	  771.0	  654.0	 3220.0	...
2410999	  770.8	  654.4	 3218.0	...
2411000	  770.6	  654.6	 3215.0	...
2411001	  770.5	  654.6	 3212.0	...
2411002	  770.4	  654.6	 3210.0	...
2411003	  770.4	  654.6	 3209.0	...
2411004	  770.5	  654.0	 3209.0	...
2411005	  770.7	  653.5	 3209.0	...
2411006	  770.9	  653.2	 3209.0	...
2411007	  771.0	  653.4	 3208.0	...
2411008	  771.3	  653.1	 3207.0	...
2411009	  771.6	  652.5	 3206.0	...
2411010	  771.9	  652.0	 3206.0	...
2411011	  772.0	  651.9	 3205.0	...
2411012	  772.1	  651.9	 3203.0	...
2411013	  771.9	  651.9	 3202.0	...
2411014	  771.7	  651.9	 3197.0	...
2411015	  771.4	  652.1	 3193.0	...
2411016	  771.3	  652.3	 3188.0	...
2411017	  771.3	  653.1	 3187.0	...
2411018	  771.5	  653.8	 3185.0	...
2411019	  771.6	  654.2	 3183.0	...
2411020	  771.8	  653.9	 3182.0	...
2411021	  772.1	  653.6	 3183.0	...
2411022	  772.5	  653.7	 3184.0	...
2411023	  772.1	  654.0	 3183.0	...
2411024	  771.6	  654.2	 3182.0	...
2411025	  771.2	  654.0	 3180.0	...
2411026	  771.5	  653.7	 3178.0	...
2411027	  771.7	  653.5	 3175.0	...
2411028	  771.8	  653.4	 3175.0	...
2411029	  771.8	  653.5	 3172.0	...
2411030	  771.9	  653.8	 3168.0	...
2411031	  771.9	  654.1	 3163.0	...
2411032	  771.8	  654.5	 3162.0	...
2411033	  771.7	  654.9	 3163.0	...
2411034	  771.5	  654.8	 3162.0	...
2411035	  771.6	  654.3	 3160.0	...
2411036	  771.7	  653.9	 3158.0	...
2411037	  771.7	  653.8	 3158.0	...
2411038	  771.7	  653.6	 3154.0	...
2411039	  771.9	  653.5	 3149.0	...
2411040	  772.1	  653.3	 3145.0	...
2411041	  772.4	  653.4	 3143.0	...
2411042	  772.2	  653.4	 3142.0	...
2411043	  771.9	  653.5	 3141.0	...
2411044	  771.7	  654.0	 3140.0	...
2411045	  771.7	  654.7	 3137.0	...
2411046	  771.7	  655.4	 3134.0	...
2411047	  771.6	  655.1	 3133.0	...
2411048	  771.6	  654.6	 3133.0	...
2411049	  771.5	  654.0	 3133.0	...
2411050	  771.5	  653.8	 3129.0	...
2411051	  771.5	  653.6	 3125.0	...
2411052	  771.7	  653.3	 3121.0	...
2411053	  771.9	  653.2	 3121.0	...
2411054	  772.1	  653.1	 3120.0	...
2411055	  772.1	  653.0	 3119.0	...
2411056	  772.2	  653.0	 3114.0	...
2411057	  772.3	  653.7	 3111.0	...
2411058	  772.6	  654.3	 3107.0	...
2411059	  772.8	  654.5	 3106.0	...
2411060	  773.0	  654.3	 3105.0	...
2411061	  773.0	  654.1	 3104.0	...
2411062	  772.8	  654.4	 3104.0	...
2411063	  772.6	  654.4	 3104.0	...
2411064	  772.4	  653.8	 3104.0	...
2411065	  772.4	  653.2	 3103.0	...
2411066	  772.5	  652.4	 3100.0	...
2411067	  772.6	  652.2	 3097.0	...
2411068	  772.4	  652.6	 3094.0	...
2411069	  772.1	  653.3	 3094.0	...
2411070	  771.9	  653.8	 3094.0	...
2411071	  771.9	  653.7	 3095.0	...
2411072	  771.9	  653.4	 3095.0	...
2411073	  771.9	  653.3	 3095.0	...
2411074	  771.9	  653.4	 3093.0	...
2411075	  771.8	  653.2	 3090.0	...
2411076	  771.6	  652.9	 3087.0	...
2411077	  771.5	  652.6	 3085.0	...
2411078	  771.5	  652.6	 3085.0	...
2411079	  771.5	  652.5	 3086.0	...
2411080	  771.6	  652.4	 3085.0	...
2411081	  771.7	  652.2	 3084.0	...
2411082	  771.8	  652.3	 3082.0	...
2411083	  772.0	  652.2	 3081.0	...
2411084	  772.5	  652.1	 3081.0	...
2411085	  773.0	  651.6	 3082.0	...
2411086	  772.8	  651.6	 3083.0	...
2411087	  772.4	  651.7	 3083.0	...
2411088	  772.1	  652.1	 3083.0	...
2411089	  772.2	  652.5	 3079.0	...
2411090	  772.6	  652.8	 3074.0	...
2411091	  772.8	  652.8	 3070.0	...
2411092	  773.3	  652.9	 3068.0	...
2411093	  773.5	  653.0	 3064.0	...
2411094	  773.5	  652.7	 3058.0	...
2411095	  773.2	  652.3	 3055.0	...
2411096	  772.8	  651.9	 3055.0	...
2411097	  772.8	  652.3	 3055.0	...
2411098	  772.7	  652.6	 3055.0	...
2411099	  772.6	  652.8	 3055.0	...
2411100	  772.6	  652.5	 3053.0	...
2411101	  772.7	  652.0	 3049.0	...
2411102	  772.8	  651.7	 3046.0	...
2411103	  772.8	  651.6	 3045.0	...
2411104	  772.9	  650.7	 3043.0	...
2411105	  773.4	  649.8	 3041.0	...
2411106	  774.0	  649.2	 3039.0	...
2411107	  774.5	  649.2	 3036.0	...
2411108	  774.5	  649.3	 3033.0	...
2411109	  774.5	  649.4	 3030.0	...
2411110	  774.5	  649.8	 3030.0	...
2411111	  774.1	  650.2	 3030.0	...
2411112	  773.6	  650.3	 3030.0	...
2411113	  773.1	  650.4	 3030.0	...
2411114	  773.0	  650.6	 3030.0	...
2411115	  773.5	  650.6	 3028.0	...
2411116	  773.9	  650.4	 3026.0	...
2411117	  774.2	  650.3	 3025.0	...
2411118	  774.1	  650.2	 3023.0	...
2411119	  774.2	  649.8	 3020.0	...
2411120	  774.2	  649.4	 3019.0	...
2411121	  774.2	  649.1	 3021.0	...
2411122	  774.1	  648.8	 3021.0	...
2411123	  773.9	  648.6	 3018.0	...
2411124	  773.7	  649.4	 3014.0	...
2411125	  773.7	  650.6	 3012.0	...
2411126	  774.0	  651.4	 3012.0	...
2411127	  774.4	  650.9	 3012.0	...
2411128	  774.8	  650.6	 3008.0	...
2411129	  775.0	  650.6	 3005.0	...
2411130	  775.0	  650.4	 3000.0	...
2411131	  775.1	  650.0	 2999.0	...
2411132	  775.3	  649.1	 2998.0	...
2411133	  775.4	  648.6	 2998.0	...
2411134	  775.3	  648.5	 2997.0	...
2411135	  775.1	  649.0	 2996.0	...
2411136	  775.1	  649.1	 2996.0	...
2411137	  775.2	  648.8	 2992.0	...
2411138	  775.4	  648.5	 2989.0	...
2411139	  775.7	  648.8	 2986.0	...
2411140	  775.9	  649.1	 2984.0	...
2411141	  776.0	  649.7	 2982.0	...
2411142	  776.1	  649.9	 2982.0	...
2411143	  776.5	  649.5	 2983.0	...
2411144	  776.8	  648.9	 2984.0	...
2411145	  777.2	  648.5	 2983.0	...
2411146	  777.1	  648.7	 2982.0	...
2411147	  777.2	  648.8	 2979.0	...
2411148	  777.4	  648.7	 2977.0	...
2411149	  777.2	  648.5	 2975.0	...
2411150	  776.8	  648.3	 2973.0	...
2411151	  776.3	  648.5	 2972.0	...
2411152	  776.3	  648.8	 2971.0	...
2411153	  776.5	  648.7	 2969.0	...
2411154	  776.6	  648.4	 2968.0	...
2411155	  776.9	  648.4	 2969.0	...
2411156	  777.3	  648.6	 2970.0	...
2411157	  777.7	  648.8	 2967.0	...
2411158	  777.7	  648.7	 2964.0	...
2411159	  777.6	  648.5	 2961.0	...
2411160	  777.8	  648.3	 2961.0	...
2411161	  777.9	  648.1	 2961.0	...
2411162	  778.0	  647.8	 2962.0	...
2411163	  778.0	  647.6	 2962.0	...
2411164	  778.2	  647.7	 2963.0	...
2411165	  777.8	  648.6	 2962.0	...
2411166	  777.4	  649.5	 2960.0	...
2411167	  777.0	  650.1	 2957.0	...
2411168	  777.1	  650.1	 2957.0	...
2411169	  777.5	  650.4	 2955.0	...
2411170	  777.8	  650.7	 2953.0	...
2411171	  778.0	  650.5	 2952.0	...
2411172	  777.9	  650.0	 2952.0	...
2411173	  777.7	  649.4	 2953.0	...
2411174	  777.3	  649.1	 2953.0	...
2411175	  777.0	  649.1	 2951.0	...
2411176	  777.2	  649.2	 2948.0	...
2411177	  777.6	  649.5	 2946.0	...
2411178	  777.9	  649.6	 2946.0	...
2411179	  777.8	  649.5	 2946.0	...
2411180	  778.1	  649.2	 2946.0	...
2411181	  778.5	  648.9	 2945.0	...
2411182	  778.9	  648.7	 2943.0	...
2411183	  778.9	  648.8	 2940.0	...
2411184	  778.9	  649.0	 2938.0	...
2411185	  778.9	  649.1	 2937.0	...
2411186	  778.8	  649.1	 2937.0	...
2411187	  778.6	  649.0	 2935.0	...
2411188	  778.6	  649.1	 2933.0	...
2411189	  778.8	  649.3	 2929.0	...
2411190	  779.1	  649.5	 2928.0	...
2411191	  779.0	  648.9	 2926.0	...
2411192	  779.0	  648.1	 2927.0	...
2411193	  779.2	  647.7	 2928.0	...
2411194	  779.6	  648.0	 2929.0	...
2411195	  780.0	  648.5	 2928.0	...
2411196	  780.2	  648.8	 2925.0	...
2411197	  780.3	  649.1	 2921.0	...
2411198	  780.4	  649.3	 2918.0	...
2411199	  780.5	  649.2	 2915.0	...
2411200	  780.6	  649.5	 2915.0	...
2411201	  780.6	  649.9	 2914.0	...
2411202	  780.5	  650.1	 2914.0	...
2411203	  780.6	  649.8	 2915.0	...
2411204	  780.8	  649.1	 2915.0	...
2411205	  781.1	  648.4	 2915.0	...
2411206	  781.4	  648.0	 2916.0	...
2411207	  781.9	  648.3	 2914.0	...
2411208	  782.4	  648.6	 2912.0	...
2411209	  782.7	  648.5	 2910.0	...
2411210	  782.7	  648.1	 2910.0	...
2411211	  782.9	  647.4	 2910.0	...
2411212	  783.1	  646.8	 2910.0	...
2411213	  783.1	  646.3	 2908.0	...
2411214	  783.0	  646.3	 2905.0	...
2411215	  782.6	  646.7	 2901.0	...
2411216	  782.2	  647.2	 2900.0	...
2411217	  781.9	  647.2	 2900.0	...
2411218	  781.8	  647.0	 2900.0	...
2411219	  781.7	  647.0	 2900.0	...
2411220	  781.5	  647.2	 2899.0	...
2411221	  781.8	  646.6	 2898.0	...
2411222	  782.1	  645.9	 2896.0	...
2411223	  782.6	  645.2	 2895.0	...
2411224	  782.7	  645.4	 2894.0	...
2411225	  782.7	  646.2	 2894.0	...
2411226	  782.6	  647.1	 2893.0	...
2411227	  782.5	  647.8	 2891.0	...
2411228	  782.4	  647.0	 2890.0	...
2411229	  782.3	  646.2	 2889.0	...
2411230	  782.3	  645.4	 2889.0	...
2411231	  782.6	  645.4	 2889.0	...
2411232	  782.9	  645.5	 2887.0	...
2411233	  783.3	  645.9	 2884.0	...
2411234	  783.5	  646.3	 2883.0	...
2411235	  783.5	  646.7	 2884.0	...
2411236	  783.3	  646.7	 2883.0	...
2411237	  783.2	  646.0	 2882.0	...
2411238	  783.3	  645.3	 2881.0	...
2411239	  783.4	  645.1	 2882.0	...
2411240	  783.0	  645.7	 2881.0	...
2411241	  782.6	  646.3	 2880.0	...
2411242	  782.4	  646.4	 2880.0	...
2411243	  782.7	  646.5	 2880.0	...
2411244	  783.0	  646.6	 2879.0	...
2411245	  783.2	  646.2	 2878.0	...
2411246	  783.5	  645.8	 2877.0	...
2411247	  783.8	  645.4	 2876.0	...
2411248	  783.9	  645.5	 2875.0	...
2411249	  783.9	  645.2	 2874.0	...
2411250	  783.9	  644.7	 2873.0	...
2411251	  783.7	  644.3	 2873.0	...
2411252	  783.4	  644.1	 2872.0	...
2411253	  783.3	  644.0	 2871.0	...
2411254	  783.3	  644.3	 2870.0	...
2411255	  783.4	  644.9	 2869.0	...
2411256	  783.3	  645.5	 2868.0	...
2411257	  783.2	  645.7	 2867.0	...
2411258	  783.4	  645.7	 2865.0	...
MSG	2411259 0000 _ Number Off
2411259	  783.7	  645.7	 2863.0	...
2411260	  784.1	  645.4	 2861.0	...
2411261	  784.2	  645.2	 2861.0	...
2411262	  784.3	  645.1	 2860.0	...
2411263	  784.4	  645.1	 2860.0	...
2411264	  784.5	  644.9	 2859.0	...
2411265	  784.6	  644.9	 2858.0	...
2411266	  784.6	  645.0	 2858.0	...
2411267	  784.5	  645.1	 2857.0	...
2411268	  784.5	  645.0	 2857.0	...
2411269	  784.6	  645.0	 2857.0	...
2411270	  784.7	  645.0	 2857.0	...
2411271	  784.7	  645.0	 2856.0	...
2411272	  784.6	  645.1	 2855.0	...
2411273	  784.5	  645.3	 2855.0	...
2411274	  784.6	  645.2	 2854.0	...
2411275	  784.8	  644.8	 2853.0	...
2411276	  785.1	  644.6	 2852.0	...
2411277	  785.3	  644.7	 2852.0	...
2411278	  785.5	  644.8	 2853.0	...
2411279	  785.6	  644.9	 2852.0	...
2411280	  785.5	  645.0	 2852.0	...
2411281	  785.3	  645.1	 2851.0	...
2411282	  785.2	  645.2	 2851.0	...
2411283	  785.0	  645.3	 2851.0	...
2411284	  785.2	  645.2	 2851.0	...
2411285	  785.3	  645.0	 2849.0	...
2411286	  785.5	  644.8	 2844.0	...
2411287	  786.2	  644.7	 2841.0	...
2411288	  786.7	  644.6	 2838.0	...
2411289	  787.2	  644.7	 2839.0	...
2411290	  786.9	  644.8	 2836.0	...
2411291	  786.5	  644.8	 2833.0	...
2411292	  786.2	  645.2	 2829.0	...
2411293	  786.5	  645.7	 2828.0	...
2411294	  786.8	  646.4	 2829.0	...
2411295	  787.3	  646.4	 2830.0	...
2411296	  787.5	  646.2	 2831.0	...
2411297	  787.2	  645.5	 2831.0	...
2411298	  786.8	  645.0	 2830.0	...
2411299	  786.4	  644.9	 2829.0	...
2411300	  786.4	  645.2	 2825.0	...
2411301	  786.6	  645.4	 2822.0	...
2411302	  786.9	  645.4	 2820.0	...
2411303	  787.2	  645.1	 2821.0	...
2411304	  787.4	  644.9	 2823.0	...
2411305	  787.3	  645.0	 2822.0	...
2411306	  787.3	  645.1	 2820.0	...
2411307	  787.2	  645.4	 2818.0	...
2411308	  787.5	  645.6	 2817.0	...
2411309	  787.8	  645.8	 2815.0	...
2411310	  788.1	  645.5	 2814.0	...
2411311	  788.2	  644.9	 2814.0	...
2411312	  788.4	  644.3	 2815.0	...
2411313	  788.6	  644.3	 2814.0	...
2411314	  787.8	  644.9	 2814.0	...
2411315	  786.9	  645.6	 2813.0	...
2411316	  786.1	  645.9	 2813.0	...
2411317	  786.5	  645.7	 2812.0	...
2411318	  786.9	  645.5	 2811.0	...
2411319	  787.1	  645.4	 2807.0	...
2411320	  787.1	  644.9	 2805.0	...
2411321	  787.6	  644.5	 2803.0	...
2411322	  788.1	  644.2	 2803.0	...
2411323	  788.3	  644.3	 2800.0	...
2411324	  788.0	  644.2	 2798.0	...
2411325	  787.6	  644.1	 2794.0	...
2411326	  787.3	  644.1	 2792.0	...
2411327	  787.3	  644.3	 2790.0	...
2411328	  787.1	  644.5	 2791.0	...
2411329	  787.1	  644.6	 2793.0	...
2411330	  787.1	  644.7	 2794.0	...
2411331	  787.6	  644.2	 2792.0	...
2411332	  788.2	  643.7	 2790.0	...
2411333	  788.8	  643.5	 2789.0	...
2411334	  789.0	  643.8	 2788.0	...
2411335	  789.1	  644.1	 2788.0	...
2411336	  789.2	  644.0	 2787.0	...
2411337	  789.1	  643.9	 2786.0	...
2411338	  789.1	  643.8	 2784.0	...
2411339	  789.0	  643.8	 2783.0	...
2411340	  789.4	  643.8	 2782.0	...
2411341	  789.7	  643.6	 2782.0	...
2411342	  789.5	  643.5	 2782.0	...
2411343	  788.9	  643.4	 2781.0	...
2411344	  788.3	  643.5	 2782.0	...
2411345	  788.2	  643.7	 2784.0	...
2411346	  788.5	  644.0	 2783.0	...
2411347	  788.9	  644.4	 2780.0	...
2411348	  788.9	  644.5	 2776.0	...
2411349	  788.6	  644.5	 2774.0	...
2411350	  788.6	  644.4	 2774.0	...
2411351	  789.5	  644.2	 2774.0	...
2411352	  790.4	  644.1	 2773.0	...
2411353	  791.0	  644.0	 2771.0	...
2411354	  791.1	  643.9	 2769.0	...
2411355	  791.1	  643.8	 2769.0	...
2411356	  791.0	  643.6	 2769.0	...
2411357	  791.0	  643.6	 2767.0	...
2411358	  790.9	  643.7	 2764.0	...
2411359	  790.8	  643.9	 2759.0	...
2411360	  790.7	  644.2	 2758.0	...
2411361	  790.6	  644.4	 2757.0	...
2411362	  790.6	  644.6	 2756.0	...
2411363	  790.7	  644.7	 2755.0	...
2411364	  790.7	  644.4	 2754.0	...
2411365	  790.8	  643.7	 2755.0	...
2411366	  790.6	  643.1	 2756.0	...
2411367	  790.4	  643.5	 2757.0	...
2411368	  790.3	  644.1	 2759.0	...
2411369	  790.8	  644.6	 2758.0	...
2411370	  791.3	  644.7	 2756.0	...
2411371	  791.8	  644.9	 2755.0	...
2411372	  792.0	  645.1	 2751.0	...
2411373	  792.3	  645.1	 2747.0	...
2411374	  792.5	  644.9	 2743.0	...
2411375	  792.5	  644.5	 2743.0	...
2411376	  792.5	  644.1	 2743.0	...
2411377	  792.5	  643.8	 2742.0	...
2411378	  792.5	  643.5	 2741.0	...
2411379	  792.6	  643.2	 2738.0	...
2411380	  792.7	  643.0	 2735.0	...
2411381	  792.9	  643.1	 2732.0	...
2411382	  793.0	  643.5	 2730.0	...
2411383	  793.1	  643.8	 2728.0	...
2411384	  793.2	  644.0	 2727.0	...
2411385	  793.3	  643.5	 2727.0	...
2411386	  793.2	  643.2	 2728.0	...
2411387	  793.1	  643.0	 2728.0	...
2411388	  793.2	  643.4	 2727.0	...
2411389	  793.7	  643.6	 2724.0	...
2411390	  794.3	  643.8	 2721.0	...
2411391	  794.2	  643.6	 2718.0	...
2411392	  793.8	  643.3	 2717.0	...
2411393	  793.7	  643.1	 2718.0	...
2411394	  794.0	  642.9	 2718.0	...
2411395	  794.3	  642.7	 2719.0	...
2411396	  794.3	  642.6	 2718.0	...
2411397	  794.4	  642.8	 2715.0	...
2411398	  793.9	  643.1	 2712.0	...
2411399	  793.5	  643.1	 2710.0	...
2411400	  793.1	  642.6	 2709.0	...
2411401	  793.2	  642.1	 2709.0	...
2411402	  793.6	  641.7	 2705.0	...
2411403	  794.3	  641.7	 2702.0	...
2411404	  795.3	  642.0	 2699.0	...
2411405	  795.9	  642.5	 2700.0	...
2411406	  796.3	  642.8	 2698.0	...
2411407	  796.4	  642.6	 2697.0	...
2411408	  796.5	  642.3	 2696.0	...
2411409	  796.6	  642.0	 2694.0	...
2411410	  796.4	  641.9	 2692.0	...
2411411	  796.2	  641.9	 2689.0	...
2411412	  796.0	  642.1	 2689.0	...
2411413	  795.9	  642.3	 2686.0	...
2411414	  796.0	  642.3	 2682.0	...
2411415	  795.9	  642.4	 2678.0	...
2411416	  795.9	  642.4	 2677.0	...
2411417	  795.9	  642.5	 2678.0	...
2411418	  795.9	  642.6	 2680.0	...
2411419	  795.8	  642.5	 2682.0	...
2411420	  795.6	  642.3	 2679.0	...
2411421	  795.5	  642.0	 2676.0	...
2411422	  795.5	  642.0	 2673.0	...
2411423	  795.6	  641.9	 2673.0	...
2411424	  795.7	  641.8	 2672.0	...
2411425	  795.8	  642.0	 2667.0	...
2411426	  795.8	  642.6	 2661.0	...
2411427	  795.8	  643.3	 2656.0	...
2411428	  795.7	  642.5	 2656.0	...
2411429	  795.7	  641.4	 2656.0	...
2411430	  795.7	  640.1	 2657.0	...
2411431	  795.8	  640.0	 2657.0	...
2411432	  795.9	  639.9	 2656.0	...
2411433	  796.1	  640.0	 2653.0	...
2411434	  796.5	  640.0	 2650.0	...
2411435	  797.0	  640.0	 2648.0	...
2411436	  797.1	  639.8	 2648.0	...
2411437	  797.0	  639.6	 2648.0	...
2411438	  796.7	  639.5	 2645.0	...
2411439	  796.5	  639.5	 2642.0	...
2411440	  796.5	  640.0	 2640.0	...
2411441	  796.7	  640.4	 2640.0	...
2411442	  796.9	  640.3	 2638.0	...
2411443	  796.9	  639.9	 2636.0	...
2411444	  796.9	  639.2	 2634.0	...
2411445	  796.9	  638.9	 2633.0	...
2411446	  796.9	  638.7	 2632.0	...
2411447	  797.2	  638.7	 2630.0	...
2411448	  797.5	  638.4	 2629.0	...
2411449	  797.8	  637.9	 2627.0	...
2411450	  797.7	  637.4	 2627.0	...
2411451	  797.8	  637.2	 2626.0	...
2411452	  797.9	  637.1	 2626.0	...
2411453	  798.0	  637.1	 2625.0	...
2411454	  798.0	  637.2	 2621.0	...
2411455	  798.2	  637.3	 2617.0	...
2411456	  798.4	  637.6	 2614.0	...
2411457	  798.5	  638.0	 2612.0	...
2411458	  798.4	  638.3	 2612.0	...
2411459	  798.4	  638.3	 2611.0	...
2411460	  798.7	  638.5	 2611.0	...
2411461	  799.2	  638.3	 2611.0	...
2411462	  799.7	  638.1	 2610.0	...
2411463	  799.9	  637.7	 2609.0	...
2411464	  799.9	  637.7	 2607.0	...
2411465	  799.8	  637.4	 2607.0	...
2411466	  799.7	  637.1	 2605.0	...
2411467	  799.6	  637.1	 2602.0	...
2411468	  799.7	  637.2	 2600.0	...
2411469	  800.0	  637.6	 2600.0	...
2411470	  800.1	  637.9	 2599.0	...
2411471	  799.9	  637.8	 2598.0	...
2411472	  799.7	  637.5	 2597.0	...
2411473	  800.0	  637.2	 2597.0	...
2411474	  800.4	  637.4	 2597.0	...
2411475	  800.8	  637.4	 2597.0	...
2411476	  800.7	  637.4	 2597.0	...
2411477	  800.6	  637.3	 2596.0	...
2411478	  800.8	  637.1	 2594.0	...
2411479	  801.1	  637.1	 2591.0	...
2411480	  801.4	  637.2	 2585.0	...
2411481	  801.3	  636.9	 2581.0	...
2411482	  801.2	  636.0	 2579.0	...
2411483	  800.9	  635.0	 2579.0	...
2411484	  800.5	  634.7	 2580.0	...
2411485	  800.2	  634.9	 2581.0	...
2411486	  800.3	  635.1	 2580.0	...
2411487	  800.7	  635.3	 2579.0	...
2411488	  801.4	  635.4	 2578.0	...
2411489	  802.0	  635.2	 2577.0	...
2411490	  802.5	  634.9	 2577.0	...
2411491	  802.6	  635.4	 2577.0	...
2411492	  802.5	  636.2	 2575.0	...
2411493	  802.5	  636.7	 2572.0	...
2411494	  802.9	  636.0	 2568.0	...
2411495	  803.2	  635.3	 2566.0	...
2411496	  803.1	  635.2	 2566.0	...
2411497	  802.7	  635.4	 2564.0	...
2411498	  802.2	  635.6	 2562.0	...
2411499	  802.1	  635.7	 2561.0	...
2411500	  802.0	  635.8	 2562.0	...
2411501	  801.9	  636.0	 2563.0	...
2411502	  802.0	  636.2	 2561.0	...
2411503	  802.1	  636.3	 2559.0	...
2411504	  802.2	  636.5	 2559.0	...
2411505	  802.2	  637.2	 2560.0	...
2411506	  802.2	  637.8	 2560.0	...
2411507	  802.0	  637.7	 2560.0	...
2411508	  801.7	  637.2	 2557.0	...
2411509	  802.0	  636.6	 2555.0	...
2411510	  802.4	  636.8	 2553.0	...
2411511	  803.1	  636.9	 2553.0	...
2411512	  803.3	  637.3	 2551.0	...
2411513	  803.4	  637.3	 2549.0	...
2411514	  803.2	  637.4	 2546.0	...
2411515	  802.8	  637.5	 2545.0	...
2411516	  802.6	  637.5	 2544.0	...
2411517	  802.5	  637.5	 2542.0	...
2411518	  802.6	  637.5	 2541.0	...
2411519	  802.6	  637.4	 2540.0	...
2411520	  802.5	  637.5	 2539.0	...
2411521	  802.4	  637.5	 2538.0	...
2411522	  802.4	  637.6	 2538.0	...
2411523	  802.5	  637.7	 2537.0	...
2411524	  802.6	  637.7	 2533.0	...
2411525	  802.7	  637.7	 2529.0	...
2411526	  802.8	  637.9	 2527.0	...
2411527	  802.8	  638.0	 2527.0	...
2411528	  802.7	  638.3	 2526.0	...
2411529	  802.7	  638.4	 2525.0	...
2411530	  802.7	  638.5	 2525.0	...
2411531	  802.7	  638.4	 2524.0	...
2411532	  802.6	  638.5	 2523.0	...
2411533	  802.6	  638.6	 2524.0	...
2411534	  802.5	  639.0	 2524.0	...
2411535	  802.4	  639.2	 2524.0	...
2411536	  802.0	  639.7	 2524.0	...
2411537	  801.6	  639.8	 2522.0	...
2411538	  801.5	  639.7	 2519.0	...
2411539	  801.5	  639.4	 2517.0	...
2411540	  801.6	  639.1	 2516.0	...
2411541	  801.7	  639.1	 2516.0	...
2411542	  802.0	  639.0	 2516.0	...
2411543	  802.1	  639.0	 2517.0	...
2411544	  802.1	  638.9	 2516.0	...
2411545	  802.0	  638.9	 2514.0	...
2411546	  802.0	  638.9	 2509.0	...
2411547	  801.9	  638.4	 2506.0	...
2411548	  801.9	  637.5	 2502.0	...
2411549	  801.9	  636.7	 2500.0	...
2411550	  802.0	  636.3	 2497.0	...
2411551	  802.1	  636.2	 2496.0	...
2411552	  802.2	  636.2	 2497.0	...
2411553	  802.1	  636.2	 2498.0	...
2411554	  802.3	  636.2	 2499.0	...
2411555	  802.7	  636.8	 2499.0	...
2411556	  803.2	  637.4	 2498.0	...
2411557	  803.5	  638.0	 2496.0	...
2411558	  803.5	  638.0	 2495.0	...
2411559	  803.5	  638.1	 2495.0	...
2411560	  803.5	  638.1	 2493.0	...
2411561	  803.4	  638.2	 2492.0	...
2411562	  803.4	  638.4	 2491.0	...
2411563	  803.3	  638.3	 2492.0	...
2411564	  803.3	  637.7	 2492.0	...
2411565	  803.3	  636.6	 2489.0	...
2411566	  803.3	  635.4	 2485.0	...
2411567	  803.5	  634.3	 2479.0	...
2411568	  803.9	  633.7	 2477.0	...
2411569	  804.5	  633.5	 2477.0	...
2411570	  804.7	  633.4	 2478.0	...
2411571	  804.9	  633.4	 2480.0	...
2411572	  805.0	  633.5	 2480.0	...
2411573	  805.3	  633.6	 2480.0	...
2411574	  805.6	  633.6	 2480.0	...
2411575	  805.7	  633.7	 2480.0	...
2411576	  805.5	  633.9	 2478.0	...
2411577	  805.3	  633.8	 2477.0	...
2411578	  805.3	  633.6	 2476.0	...
2411579	  805.3	  633.8	 2473.0	...
2411580	  805.1	  634.4	 2469.0	...
2411581	  805.0	  634.9	 2465.0	...
2411582	  805.5	  634.8	 2464.0	...
2411583	  806.1	  635.2	 2464.0	...
2411584	  806.3	  636.1	 2463.0	...
2411585	  805.8	  637.0	 2463.0	...
2411586	  805.2	  637.4	 2459.0	...
2411587	  804.3	  637.7	 2455.0	...
2411588	  803.5	  638.0	 2452.0	...
2411589	  801.6	  638.1	 2451.0	...
2411590	  799.4	  638.0	 2450.0	...
2411591	  796.0	  638.2	 2449.0	...
2411592	  793.0	  637.7	 2449.0	...
2411593	  790.7	  637.1	 2449.0	...
2411594	  789.3	  636.0	 2448.0	...
2411595	  788.5	  635.1	 2447.0	...
2411596	  788.0	  633.4	 2447.0	...
2411597	  788.2	  631.6	 2444.0	...
2411598	  788.6	  630.5	 2441.0	...
2411599	  789.6	  630.2	 2438.0	...
2411600	  791.3	  630.2	 2437.0	...
2411601	  793.7	  630.1	 2437.0	...
2411602	  796.1	  629.8	 2431.0	...
2411603	  797.6	  629.6	 2426.0	...
2411604	  798.8	  629.3	 2420.0	...
2411605	  799.3	  629.2	 2420.0	...
2411606	  799.7	  629.2	 2420.0	...
EFIX R   2407891	2411606	3716	  769.0	  644.5	   3382
SSACC R  2411607
2411607	  799.2	  630.4	 2417.0	...
2411608	  798.6	  631.6	 2412.0	...
2411609	  797.9	  632.9	 2406.0	...
2411610	  797.3	  628.8	 2404.0	...
2411611	  797.1	  623.9	 2409.0	...
2411612	  797.3	  619.0	 2414.0	...
2411613	  798.7	  619.7	 2417.0	...
2411614	  800.1	  627.4	 2405.0	...
2411615	  802.6	  640.3	 2382.0	...
2411616	  804.7	  658.1	 2349.0	...
2411617	  806.5	  674.2	 2318.0	...
2411618	  807.7	  691.8	 2289.0	...
2411619	  810.2	  710.3	 2255.0	...
2411620	  814.2	  730.9	 2217.0	...
2411621	  820.4	  752.3	 2170.0	...
2411622	  827.6	  773.0	 2127.0	...
2411623	  834.7	  794.3	 2081.0	...
2411624	  839.8	  816.2	 2040.0	...
2411625	  843.4	  840.8	 1990.0	...
2411626	  846.1	  867.5	 1938.0	...
2411627	  849.2	  896.4	 1877.0	...
2411628	  852.3	  924.8	 1820.0	...
2411629	  856.4	  953.3	 1761.0	...
2411630	  860.5	  980.6	 1706.0	...
2411631	  864.5	 1008.4	 1647.0	...
2411632	  867.5	 1034.8	 1592.0	...
2411633	  870.7	 1061.3	 1535.0	...
2411634	  874.2	 1085.5	 1483.0	...
2411635	  878.4	 1110.9	 1428.0	...
2411636	  884.2	 1135.8	 1370.0	...
2411637	  890.8	 1160.9	 1313.0	...
2411638	  898.0	 1184.1	 1255.0	...
2411639	  902.4	 1198.6	 1219.0	...
2411640	  910.1	 1219.7	 1169.0	...
2411641	  915.4	 1233.2	 1138.0	...
2411642	 1046.6	 1255.3	  955.0	...
2411643	 1174.2	 1261.5	  802.0	...
2411644	 1307.7	 1267.6	  643.0	...
2411645	 1314.1	 1274.7	  627.0	...
2411646	 1321.1	 1286.2	  605.0	...
2411647	 1323.9	 1298.9	  584.0	...
2411648	 1325.2	 1312.2	  568.0	...
2411649	 1329.5	 1324.0	  550.0	...
2411650	 1336.7	 1336.4	  527.0	...
2411651	 1343.3	 1346.0	  507.0	...
2411652	 1347.0	 1357.9	  490.0	...
2411653	 1348.5	 1368.8	  478.0	...
2411654	 1350.3	 1381.0	  465.0	...
2411655	 1352.3	 1390.6	  453.0	...
2411656	 1357.6	 1401.3	  442.0	...
2411657	 1363.4	 1412.2	  430.0	...
2411658	 1370.3	 1424.4	  415.0	...
2411659	 1374.5	 1436.1	  401.0	...
2411660	 1378.0	 1446.8	  388.0	...
2411661	 1378.6	 1455.6	  377.0	...
2411662	 1378.4	 1463.2	  366.0	...
2411663	 1374.7	 1468.4	  357.0	...
2411664	 1368.0	 1471.4	  350.0	...
2411665	 1359.7	 1471.8	  347.0	...
2411666	 1352.2	 1472.0	  347.0	...
2411667	 1346.6	 1474.2	  341.0	...
2411668	 1340.1	 1478.8	  335.0	...
2411669	 1334.6	 1483.9	  328.0	...
2411670	 1331.2	 1490.5	  328.0	...
2411671	 1330.1	 1495.1	  326.0	...
2411672	 1330.3	 1500.0	  324.0	...
2411673	 1329.5	 1501.8	  321.0	...
2411674	 1328.1	 1505.1	  319.0	...
2411675	 1323.3	 1507.8	  317.0	...
2411676	 1319.6	 1510.5	  317.0	...
2411677	 1316.7	 1511.4	  317.0	...
2411678	 1317.1	 1511.7	  317.0	...
2411679	 1317.4	 1511.5	  318.0	...
2411680	 1319.0	 1510.7	  319.0	...
2411681	 1320.7	 1508.8	  322.0	...
2411682	 1323.0	 1506.3	  326.0	...
2411683	 1324.1	 1503.2	  333.0	...
2411684	 1325.1	 1500.2	  339.0	...
2411685	 1326.8	 1495.4	  343.0	...
2411686	 1328.3	 1489.1	  346.0	...
2411687	 1330.5	 1481.8	  352.0	...
2411688	 1332.6	 1474.2	  361.0	...
2411689	 1336.9	 1466.5	  371.0	...
2411690	 1340.0	 1459.2	  378.0	...
2411691	 1341.5	 1452.8	  381.0	...
2411692	 1342.1	 1444.5	  385.0	...
2411693	 1342.9	 1434.9	  395.0	...
2411694	 1344.2	 1425.9	  405.0	...
2411695	 1345.7	 1418.4	  413.0	...
2411696	 1346.6	 1408.8	  422.0	...
2411697	 1347.5	 1399.4	  431.0	...
2411698	 1348.1	 1392.6	  439.0	...
2411699	 1356.6	 1385.8	  445.0	...
2411700	 1372.0	 1377.2	  458.0	...
2411701	 1386.3	 1369.0	  469.0	...
2411702	 1393.4	 1366.1	  478.0	...
2411703	 1400.1	 1362.4	  485.0	...
2411704	 1410.1	 1354.9	  496.0	...
2411705	 1418.7	 1343.9	  512.0	...
2411706	 1419.9	 1333.8	  525.0	...
2411707	 1418.7	 1320.2	  540.0	...
2411708	 1418.0	 1304.4	  556.0	...
2411709	 1414.6	 1287.4	  574.0	...
2411710	 1410.0	 1274.6	  587.0	...
2411711	 1405.3	 1262.0	  601.0	...
2411712	 1402.9	 1249.7	  612.0	...
2411713	 1399.4	 1237.6	  627.0	...
2411714	 1396.3	 1226.2	  642.0	...
2411715	 1391.9	 1215.3	  654.0	...
2411716	 1384.8	 1203.3	  670.0	...
2411717	 1375.7	 1193.1	  688.0	...
2411718	 1368.6	 1186.0	  705.0	...
2411719	 1366.1	 1183.1	  715.0	...
2411720	 1366.1	 1183.1	  715.0	...
2411721	  904.5	 1170.1	 1237.0	...
2411722	  904.5	 1170.1	 1237.0	...
2411723	  904.5	 1170.1	 1237.0	...
2411724	  904.5	 1170.1	 1237.0	...
2411725	  904.5	 1170.1	 1237.0	...
SBLINK R 2411726
2411726	   .	   .	    0.0	...
EBLINK R 2411726	2411726	1
2411727	  895.2	 1105.5	 1386.0	...
2411728	  895.2	 1105.5	 1386.0	...
2411729	  894.7	 1101.6	 1392.0	...
2411730	  892.1	 1094.7	 1409.0	...
2411731	  889.0	 1084.0	 1433.0	...
2411732	  886.0	 1074.0	 1457.0	...
2411733	  883.7	 1063.7	 1476.0	...
2411734	  880.6	 1056.0	 1494.0	...
2411735	  876.4	 1047.5	 1512.0	...
2411736	  873.5	 1039.0	 1535.0	...
2411737	  871.7	 1029.7	 1554.0	...
2411738	  868.0	 1020.2	 1578.0	...
2411739	  863.7	 1010.9	 1602.0	...
2411740	  859.0	 1001.0	 1628.0	...
2411741	  857.2	  992.4	 1651.0	...
2411742	  855.7	  984.8	 1671.0	...
2411743	  854.0	  977.0	 1686.0	...
2411744	  852.1	  968.8	 1706.0	...
2411745	  850.2	  959.8	 1729.0	...
2411746	  848.7	  950.1	 1754.0	...
2411747	  847.3	  940.7	 1777.0	...
2411748	  845.8	  930.5	 1797.0	...
2411749	  844.5	  921.4	 1821.0	...
2411750	  842.0	  912.6	 1840.0	...
2411751	  838.6	  903.2	 1858.0	...
2411752	  835.4	  894.9	 1872.0	...
2411753	  832.6	  885.6	 1888.0	...
2411754	  831.0	  878.0	 1904.0	...
2411755	  827.5	  868.4	 1924.0	...
2411756	  824.8	  860.2	 1943.0	...
2411757	  821.8	  850.9	 1964.0	...
2411758	  819.6	  841.7	 1986.0	...
2411759	  817.7	  834.0	 2004.0	...
2411760	  816.1	  827.2	 2017.0	...
2411761	  816.6	  822.0	 2026.0	...
2411762	  817.1	  815.9	 2040.0	...
2411763	  818.3	  810.1	 2053.0	...
2411764	  818.2	  803.8	 2069.0	...
2411765	  818.0	  797.2	 2079.0	...
2411766	  817.0	  790.0	 2095.0	...
2411767	  817.2	  782.3	 2112.0	...
2411768	  817.4	  775.1	 2128.0	...
2411769	  817.6	  767.7	 2147.0	...
2411770	  817.0	  761.5	 2161.0	...
2411771	  815.7	  753.2	 2179.0	...
2411772	  814.5	  745.7	 2193.0	...
2411773	  813.1	  737.5	 2211.0	...
2411774	  812.1	  730.2	 2225.0	...
2411775	  811.2	  723.2	 2237.0	...
2411776	  809.8	  716.1	 2251.0	...
2411777	  808.4	  708.2	 2263.0	...
2411778	  807.1	  700.9	 2277.0	...
2411779	  806.8	  693.5	 2286.0	...
2411780	  806.7	  688.1	 2301.0	...
2411781	  806.4	  680.6	 2315.0	...
2411782	  806.1	  674.5	 2326.0	...
2411783	  805.9	  666.8	 2340.0	...
2411784	  806.0	  661.1	 2353.0	...
2411785	  806.7	  654.4	 2366.0	...
2411786	  807.2	  649.7	 2371.0	...
2411787	  807.6	  644.5	 2382.0	...
2411788	  807.5	  640.3	 2394.0	...
2411789	  807.1	  635.8	 2410.0	...
2411790	  806.7	  631.2	 2421.0	...
2411791	  806.4	  625.4	 2433.0	...
2411792	  806.8	  619.0	 2442.0	...
2411793	  807.0	  613.8	 2449.0	...
2411794	  807.1	  609.6	 2455.0	...
2411795	  806.5	  605.7	 2465.0	...
2411796	  806.3	  602.1	 2473.0	...
2411797	  805.8	  597.0	 2480.0	...
2411798	  805.4	  593.0	 2486.0	...
2411799	  805.0	  587.8	 2491.0	...
2411800	  804.7	  583.9	 2501.0	...
2411801	  804.0	  578.4	 2509.0	...
2411802	  803.6	  575.2	 2516.0	...
2411803	  803.5	  570.7	 2522.0	...
2411804	  804.4	  567.7	 2527.0	...
2411805	  805.1	  562.6	 2534.0	...
2411806	  805.5	  559.6	 2539.0	...
2411807	  805.1	  556.7	 2543.0	...
2411808	  804.7	  554.5	 2547.0	...
2411809	  804.3	  552.0	 2551.0	...
2411810	  803.9	  549.5	 2553.0	...
2411811	  803.8	  548.4	 2553.0	...
2411812	  803.7	  547.7	 2551.0	...
2411813	  803.6	  547.9	 2549.0	...
2411814	  802.9	  548.2	 2547.0	...
2411815	  802.0	  548.3	 2547.0	...
2411816	  801.0	  550.4	 2537.0	...
2411817	  798.2	  568.1	 2518.0	...
2411818	  795.8	  586.2	 2497.0	...
2411819	  792.6	  603.0	 2488.0	...
2411820	  792.0	  606.3	 2489.0	...
2411821	  791.4	  609.9	 2491.0	...
2411822	  791.8	  613.2	 2494.0	...
2411823	  791.9	  614.2	 2495.0	...
2411824	  791.0	  615.5	 2494.0	...
2411825	  790.1	  616.4	 2493.0	...
2411826	  789.8	  617.1	 2493.0	...
ESACC R  2411607	2411826	220	  799.2	  630.4	  789.8	  617.1	   0.35	   1104
SFIX R   2411827
2411827	  790.2	  616.7	 2496.0	...
2411828	  790.2	  616.6	 2500.0	...
2411829	  789.9	  616.6	 2503.0	...
2411830	  789.6	  616.6	 2504.0	...
2411831	  789.8	  617.0	 2504.0	...
2411832	  790.0	  617.3	 2507.0	...
2411833	  790.3	  617.2	 2509.0	...
2411834	  790.4	  616.7	 2510.0	...
2411835	  790.2	  616.3	 2508.0	...
2411836	  789.8	  616.6	 2507.0	...
2411837	  789.4	  617.0	 2508.0	...
2411838	  789.4	  617.1	 2509.0	...
2411839	  789.5	  617.1	 2510.0	...
2411840	  789.5	  617.0	 2510.0	...
2411841	  789.5	  617.1	 2511.0	...
2411842	  789.5	  617.0	 2512.0	...
2411843	  789.5	  616.6	 2513.0	...
2411844	  789.5	  615.9	 2513.0	...
2411845	  789.4	  615.2	 2514.0	...
2411846	  789.3	  614.9	 2515.0	...
2411847	  789.2	  614.9	 2517.0	...
2411848	  789.1	  615.0	 2518.0	...
2411849	  789.0	  615.4	 2518.0	...
2411850	  789.1	  615.8	 2520.0	...
2411851	  789.1	  616.7	 2524.0	...
2411852	  789.1	  617.2	 2528.0	...
2411853	  789.2	  617.6	 2529.0	...
2411854	  789.3	  617.6	 2529.0	...
2411855	  789.5	  617.6	 2529.0	...
2411856	  789.8	  617.5	 2532.0	...
2411857	  789.6	  616.7	 2535.0	...
2411858	  789.4	  616.0	 2539.0	...
2411859	  789.1	  615.5	 2540.0	...
2411860	  789.3	  615.6	 2541.0	...
2411861	  789.5	  615.6	 2542.0	...
2411862	  789.3	  616.1	 2542.0	...
2411863	  788.9	  616.6	 2543.0	...
2411864	  788.6	  617.1	 2545.0	...
2411865	  788.7	  617.0	 2546.0	...
2411866	  788.8	  616.8	 2547.0	...
2411867	  788.6	  616.6	 2546.0	...
2411868	  788.0	  616.1	 2546.0	...
2411869	  787.6	  615.8	 2546.0	...
2411870	  787.2	  615.6	 2547.0	...
2411871	  787.1	  615.9	 2548.0	...
2411872	  787.0	  616.0	 2551.0	...
2411873	  786.9	  615.6	 2554.0	...
2411874	  786.9	  615.0	 2555.0	...
2411875	  786.8	  614.6	 2554.0	...
2411876	  786.7	  614.6	 2552.0	...
2411877	  787.3	  614.3	 2552.0	...
2411878	  787.9	  613.9	 2553.0	...
2411879	  788.4	  613.4	 2554.0	...
2411880	  788.3	  613.1	 2554.0	...
2411881	  788.2	  612.9	 2557.0	...
2411882	  788.1	  612.7	 2561.0	...
2411883	  788.0	  612.5	 2564.0	...
2411884	  787.8	  612.4	 2564.0	...
2411885	  787.8	  612.4	 2564.0	...
2411886	  787.4	  612.5	 2563.0	...
2411887	  787.0	  612.5	 2563.0	...
2411888	  786.7	  612.5	 2566.0	...
2411889	  786.7	  612.4	 2569.0	...
2411890	  786.7	  612.5	 2572.0	...
2411891	  786.6	  612.9	 2571.0	...
2411892	  786.5	  613.2	 2572.0	...
2411893	  786.5	  613.5	 2573.0	...
2411894	  786.6	  613.3	 2573.0	...
2411895	  786.9	  613.0	 2572.0	...
2411896	  787.2	  612.7	 2572.0	...
2411897	  786.9	  612.7	 2574.0	...
2411898	  786.5	  612.8	 2576.0	...
2411899	  786.0	  613.2	 2576.0	...
2411900	  785.9	  613.5	 2576.0	...
2411901	  785.8	  613.7	 2577.0	...
2411902	  785.8	  614.0	 2577.0	...
2411903	  785.8	  614.5	 2578.0	...
2411904	  785.7	  615.2	 2578.0	...
2411905	  785.7	  615.4	 2578.0	...
2411906	  785.7	  615.6	 2577.0	...
2411907	  785.6	  615.5	 2577.0	...
2411908	  785.4	  615.4	 2576.0	...
2411909	  785.2	  615.3	 2576.0	...
2411910	  785.1	  615.3	 2577.0	...
2411911	  785.0	  615.3	 2578.0	...
2411912	  784.6	  615.3	 2579.0	...
2411913	  784.3	  615.3	 2578.0	...
2411914	  784.1	  615.3	 2577.0	...
2411915	  784.1	  615.4	 2576.0	...
2411916	  784.0	  615.2	 2575.0	...
2411917	  783.7	  615.0	 2575.0	...
2411918	  783.6	  614.8	 2576.0	...
2411919	  783.7	  614.7	 2579.0	...
2411920	  783.9	  614.7	 2582.0	...
2411921	  784.1	  614.8	 2584.0	...
2411922	  784.3	  614.8	 2583.0	...
2411923	  784.1	  614.8	 2582.0	...
2411924	  783.8	  614.9	 2581.0	...
2411925	  783.3	  615.0	 2582.0	...
2411926	  782.9	  614.8	 2583.0	...
2411927	  782.6	  614.4	 2584.0	...
2411928	  782.6	  613.8	 2584.0	...
2411929	  782.5	  613.4	 2585.0	...
2411930	  782.3	  613.7	 2586.0	...
2411931	  782.0	  614.2	 2586.0	...
2411932	  781.9	  614.7	 2586.0	...
2411933	  782.1	  614.6	 2585.0	...
2411934	  782.5	  614.4	 2584.0	...
2411935	  782.6	  614.7	 2582.0	...
2411936	  782.5	  614.9	 2581.0	...
2411937	  782.4	  615.0	 2581.0	...
2411938	  782.0	  615.2	 2583.0	...
2411939	  781.3	  615.4	 2585.0	...
2411940	  780.7	  615.7	 2586.0	...
2411941	  780.9	  615.8	 2586.0	...
2411942	  781.1	  615.7	 2588.0	...
2411943	  780.6	  615.7	 2589.0	...
2411944	  779.9	  615.7	 2590.0	...
2411945	  779.3	  615.8	 2590.0	...
2411946	  779.3	  615.8	 2589.0	...
2411947	  779.4	  615.6	 2589.0	...
2411948	  779.4	  615.5	 2589.0	...
2411949	  779.4	  615.3	 2590.0	...
2411950	  779.5	  615.2	 2590.0	...
2411951	  779.6	  615.1	 2589.0	...
2411952	  779.5	  615.0	 2589.0	...
2411953	  779.2	  614.8	 2588.0	...
2411954	  778.9	  614.5	 2586.0	...
2411955	  778.9	  614.3	 2585.0	...
2411956	  778.8	  614.2	 2586.0	...
2411957	  778.9	  614.1	 2587.0	...
2411958	  779.3	  614.1	 2588.0	...
2411959	  779.8	  614.1	 2589.0	...
2411960	  780.0	  613.3	 2590.0	...
2411961	  779.9	  612.4	 2591.0	...
2411962	  779.5	  611.6	 2593.0	...
2411963	  779.1	  611.7	 2593.0	...
2411964	  778.7	  612.1	 2592.0	...
2411965	  778.8	  612.4	 2592.0	...
2411966	  778.8	  612.7	 2594.0	...
2411967	  778.9	  613.1	 2597.0	...
2411968	  778.9	  613.2	 2600.0	...
2411969	  779.0	  613.4	 2601.0	...
2411970	  779.1	  613.1	 2601.0	...
2411971	  779.2	  613.4	 2599.0	...
2411972	  779.4	  613.8	 2597.0	...
2411973	  779.5	  614.3	 2594.0	...
2411974	  779.6	  614.5	 2595.0	...
2411975	  779.7	  614.5	 2597.0	...
EFIX R   2411827	2411975	149	  785.1	  614.9	   2563
SSACC R  2411976
2411976	  779.5	  613.9	 2599.0	...
2411977	  778.0	  613.5	 2601.0	...
2411978	  776.4	  613.1	 2601.0	...
2411979	  773.3	  613.6	 2600.0	...
2411980	  771.0	  613.8	 2599.0	...
2411981	  766.4	  613.8	 2599.0	...
2411982	  762.8	  613.0	 2602.0	...
2411983	  757.6	  612.6	 2606.0	...
2411984	  752.6	  611.7	 2608.0	...
2411985	  747.6	  611.5	 2608.0	...
2411986	  743.4	  611.2	 2609.0	...
2411987	  740.2	  609.5	 2611.0	...
2411988	  738.2	  607.6	 2613.0	...
2411989	  737.0	  604.8	 2612.0	...
2411990	  735.7	  603.6	 2610.0	...
2411991	  733.1	  602.1	 2611.0	...
2411992	  730.6	  600.9	 2615.0	...
2411993	  728.2	  600.4	 2618.0	...
2411994	  726.6	  600.9	 2618.0	...
2411995	  724.0	  602.1	 2618.0	...
2411996	  721.5	  602.5	 2618.0	...
2411997	  718.5	  602.3	 2619.0	...
2411998	  716.1	  601.9	 2619.0	...
2411999	  714.4	  602.0	 2619.0	...
2412000	  712.4	  601.0	 2618.0	...
2412001	  710.8	  600.2	 2617.0	...
2412002	  709.6	  599.4	 2616.0	...
2412003	  709.9	  598.4	 2613.0	...
2412004	  710.4	  596.9	 2609.0	...
2412005	  711.3	  593.7	 2606.0	...
2412006	  712.8	  587.4	 2606.0	...
2412007	  714.6	  572.4	 2616.0	...
2412008	  716.4	  558.9	 2629.0	...
2412009	  717.6	  549.6	 2642.0	...
2412010	  719.0	  549.9	 2645.0	...
2412011	  720.4	  551.0	 2645.0	...
2412012	  722.2	  552.2	 2643.0	...
2412013	  723.8	  557.6	 2642.0	...
2412014	  724.9	  564.9	 2634.0	...
2412015	  725.3	  577.0	 2627.0	...
2412016	  725.6	  588.1	 2613.0	...
2412017	  726.4	  602.0	 2599.0	...
2412018	  727.9	  617.6	 2574.0	...
2412019	  730.5	  634.3	 2548.0	...
2412020	  734.0	  652.1	 2517.0	...
2412021	  737.3	  668.6	 2485.0	...
2412022	  741.8	  685.9	 2447.0	...
2412023	  746.7	  705.1	 2407.0	...
2412024	  751.6	  726.6	 2367.0	...
2412025	  755.3	  750.8	 2323.0	...
2412026	  760.0	  774.9	 2275.0	...
2412027	  765.9	  800.0	 2221.0	...
2412028	  772.4	  825.4	 2166.0	...
2412029	  777.5	  851.9	 2107.0	...
2412030	  782.9	  877.8	 2050.0	...
2412031	  787.3	  904.3	 1997.0	...
2412032	  790.7	  931.1	 1946.0	...
2412033	  792.5	  958.7	 1894.0	...
2412034	  794.0	  985.0	 1843.0	...
2412035	  796.5	 1009.5	 1789.0	...
2412036	  799.3	 1032.8	 1733.0	...
2412037	  802.0	 1055.9	 1676.0	...
2412038	  804.7	 1078.9	 1624.0	...
2412039	  807.4	 1102.3	 1567.0	...
2412040	  810.5	 1127.0	 1512.0	...
2412041	  813.9	 1151.7	 1458.0	...
2412042	  817.5	 1176.3	 1405.0	...
2412043	  821.2	 1201.0	 1353.0	...
2412044	  824.0	 1224.4	 1298.0	...
2412045	  825.6	 1240.0	 1263.0	...
2412046	  970.1	 1260.3	 1065.0	...
2412047	 1116.7	 1270.7	  886.0	...
2412048	 1270.3	 1285.3	  699.0	...
2412049	 1277.4	 1301.2	  678.0	...
2412050	 1286.1	 1323.8	  650.0	...
2412051	 1294.5	 1345.0	  620.0	...
2412052	 1306.0	 1361.0	  589.0	...
2412053	 1325.3	 1377.7	  553.0	...
2412054	 1343.0	 1393.5	  513.0	...
2412055	 1357.1	 1414.8	  480.0	...
2412056	 1363.2	 1435.6	  454.0	...
2412057	 1367.6	 1456.1	  432.0	...
2412058	 1363.4	 1470.1	  413.0	...
2412059	 1353.6	 1479.3	  395.0	...
2412060	 1343.3	 1490.8	  379.0	...
2412061	 1340.4	 1504.2	  363.0	...
2412062	 1342.6	 1520.1	  347.0	...
2412063	 1342.9	 1532.6	  331.0	...
2412064	 1342.7	 1545.0	  316.0	...
2412065	 1339.6	 1554.9	  305.0	...
2412066	 1336.1	 1567.0	  294.0	...
2412067	 1332.5	 1576.3	  283.0	...
2412068	 1330.9	 1583.4	  274.0	...
2412069	 1331.2	 1584.4	  272.0	...
2412070	 1331.2	 1584.4	  272.0	...
SBLINK R 2412071
2412071	   .	   .	    0.0	...
2412072	   .	   .	    0.0	...
2412073	   .	   .	    0.0	...
2412074	   .	   .	    0.0	...
2412075	   .	   .	    0.0	...
2412076	   .	   .	    0.0	...
2412077	   .	   .	    0.0	...
2412078	   .	   .	    0.0	...
2412079	   .	   .	    0.0	...
2412080	   .	   .	    0.0	...
2412081	   .	   .	    0.0	...
2412082	   .	   .	    0.0	...
2412083	   .	   .	    0.0	...
2412084	   .	   .	    0.0	...
2412085	   .	   .	    0.0	...
2412086	   .	   .	    0.0	...
2412087	   .	   .	    0.0	...
2412088	   .	   .	    0.0	...
2412089	   .	   .	    0.0	...
2412090	   .	   .	    0.0	...
2412091	   .	   .	    0.0	...
2412092	   .	   .	    0.0	...
2412093	   .	   .	    0.0	...
2412094	   .	   .	    0.0	...
2412095	   .	   .	    0.0	...
2412096	   .	   .	    0.0	...
2412097	   .	   .	    0.0	...
2412098	   .	   .	    0.0	...
EBLINK R 2412071	2412098	28
2412099	 1382.9	 1766.5	  262.0	...
2412100	 1382.9	 1766.5	  262.0	...
2412101	 1392.2	 1760.0	  267.0	...
2412102	 1400.7	 1747.7	  274.0	...
2412103	 1409.1	 1727.9	  284.0	...
2412104	 1415.7	 1706.0	  291.0	...
2412105	 1448.1	 1678.3	  305.0	...
2412106	 1480.6	 1651.4	  320.0	...
2412107	 1505.5	 1633.1	  334.0	...
2412108	 1492.8	 1622.6	  346.0	...
2412109	 1478.5	 1618.5	  356.0	...
2412110	 1463.9	 1613.1	  374.0	...
2412111	 1470.4	 1609.6	  393.0	...
2412112	 1478.9	 1606.2	  410.0	...
2412113	 1480.9	 1598.6	  423.0	...
2412114	 1474.5	 1587.2	  439.0	...
2412115	 1467.7	 1566.6	  455.0	...
2412116	 1473.5	 1542.7	  476.0	...
2412117	 1477.9	 1518.7	  490.0	...
2412118	 1484.0	 1497.0	  512.0	...
2412119	 1482.9	 1479.4	  530.0	...
2412120	 1481.3	 1460.5	  548.0	...
2412121	 1474.4	 1445.6	  565.0	...
2412122	 1468.2	 1431.4	  583.0	...
2412123	 1463.8	 1424.6	  600.0	...
2412124	 1465.1	 1417.8	  614.0	...
2412125	 1467.1	 1415.1	  627.0	...
2412126	 1468.9	 1412.2	  642.0	...
2412127	 1468.8	 1411.9	  655.0	...
2412128	 1466.4	 1409.4	  673.0	...
2412129	 1461.2	 1401.1	  690.0	...
2412130	 1448.3	 1391.0	  711.0	...
2412131	 1436.7	 1377.3	  732.0	...
2412132	 1427.2	 1364.8	  753.0	...
2412133	 1423.9	 1346.3	  774.0	...
2412134	 1418.6	 1329.2	  790.0	...
2412135	 1414.1	 1313.3	  810.0	...
2412136	 1409.6	 1297.9	  832.0	...
2412137	 1401.7	 1282.2	  858.0	...
2412138	 1394.0	 1270.2	  876.0	...
2412139	 1387.5	 1265.7	  886.0	...
2412140	 1175.1	 1244.5	 1134.0	...
2412141	  967.6	 1217.2	 1382.0	...
2412142	  965.7	 1212.2	 1399.0	...
2412143	  963.7	 1207.1	 1415.0	...
2412144	  959.9	 1194.0	 1451.0	...
2412145	  956.6	 1180.4	 1481.0	...
2412146	  948.9	 1164.3	 1528.0	...
2412147	  941.5	 1151.3	 1568.0	...
2412148	  934.6	 1139.4	 1610.0	...
2412149	  931.4	 1124.6	 1650.0	...
2412150	  926.6	 1111.6	 1688.0	...
2412151	  920.7	 1099.5	 1729.0	...
2412152	  914.4	 1088.1	 1760.0	...
2412153	  906.6	 1076.9	 1790.0	...
2412154	  898.8	 1065.4	 1821.0	...
2412155	  889.5	 1054.9	 1853.0	...
2412156	  882.8	 1043.1	 1885.0	...
2412157	  876.6	 1031.0	 1913.0	...
2412158	  871.7	 1018.6	 1946.0	...
2412159	  868.5	 1007.4	 1978.0	...
2412160	  865.0	  996.2	 2007.0	...
2412161	  862.0	  984.2	 2029.0	...
2412162	  858.2	  972.1	 2053.0	...
2412163	  854.9	  959.2	 2082.0	...
2412164	  852.1	  947.0	 2114.0	...
2412165	  848.2	  935.4	 2140.0	...
2412166	  844.7	  924.8	 2162.0	...
2412167	  839.4	  913.0	 2179.0	...
2412168	  835.2	  899.4	 2205.0	...
2412169	  830.4	  886.3	 2227.0	...
2412170	  827.7	  874.8	 2256.0	...
2412171	  823.3	  864.7	 2280.0	...
2412172	  818.9	  855.7	 2300.0	...
2412173	  814.7	  848.2	 2317.0	...
2412174	  813.3	  841.3	 2329.0	...
2412175	  813.0	  835.5	 2349.0	...
2412176	  813.4	  827.8	 2367.0	...
2412177	  813.9	  819.2	 2389.0	...
2412178	  815.0	  810.0	 2408.0	...
2412179	  815.7	  802.4	 2423.0	...
2412180	  816.1	  794.9	 2440.0	...
2412181	  816.0	  786.8	 2453.0	...
2412182	  815.5	  777.6	 2470.0	...
2412183	  814.8	  767.4	 2486.0	...
2412184	  813.8	  757.7	 2509.0	...
2412185	  813.3	  748.0	 2530.0	...
2412186	  812.9	  739.6	 2549.0	...
2412187	  812.1	  731.1	 2561.0	...
2412188	  811.1	  723.6	 2577.0	...
2412189	  810.6	  715.7	 2590.0	...
2412190	  811.3	  707.1	 2602.0	...
2412191	  812.4	  698.7	 2616.0	...
2412192	  813.1	  692.1	 2627.0	...
2412193	  813.5	  683.9	 2643.0	...
2412194	  813.6	  677.2	 2654.0	...
2412195	  813.7	  669.4	 2666.0	...
2412196	  813.7	  664.3	 2674.0	...
2412197	  814.0	  657.8	 2684.0	...
2412198	  814.3	  652.3	 2694.0	...
2412199	  814.5	  646.3	 2704.0	...
2412200	  815.0	  640.7	 2709.0	...
2412201	  815.5	  634.8	 2716.0	...
2412202	  816.0	  629.5	 2723.0	...
2412203	  815.7	  625.6	 2724.0	...
2412204	  815.3	  619.7	 2733.0	...
2412205	  814.8	  614.5	 2743.0	...
2412206	  814.3	  609.3	 2752.0	...
2412207	  813.9	  604.6	 2756.0	...
2412208	  813.8	  599.9	 2762.0	...
2412209	  813.6	  595.3	 2767.0	...
2412210	  813.6	  593.8	 2770.0	...
2412211	  813.3	  591.2	 2770.0	...
2412212	  813.1	  589.5	 2769.0	...
2412213	  813.0	  587.6	 2767.0	...
2412214	  813.0	  587.3	 2759.0	...
2412215	  812.5	  588.3	 2751.0	...
2412216	  812.1	  589.9	 2738.0	...
2412217	  811.8	  592.8	 2730.0	...
2412218	  809.6	  610.9	 2712.0	...
2412219	  806.8	  630.2	 2699.0	...
2412220	  804.2	  650.7	 2686.0	...
2412221	  803.3	  655.0	 2685.0	...
2412222	  803.1	  657.6	 2683.0	...
2412223	  802.7	  657.7	 2682.0	...
2412224	  802.7	  657.0	 2680.0	...
2412225	  802.7	  656.3	 2681.0	...
2412226	  802.7	  655.6	 2683.0	...
2412227	  802.9	  655.6	 2682.0	...
ESACC R  2411976	2412227	252	  779.5	  613.9	  802.9	  655.6	   1.02	   1251
SFIX R   2412228
2412228	  803.1	  655.6	 2680.0	...
2412229	  803.2	  655.4	 2677.0	...
2412230	  803.2	  655.2	 2677.0	...
2412231	  803.5	  655.1	 2677.0	...
2412232	  803.8	  655.1	 2676.0	...
2412233	  804.1	  655.3	 2676.0	...
2412234	  804.0	  655.4	 2676.0	...
2412235	  803.9	  655.1	 2676.0	...
2412236	  803.9	  654.7	 2677.0	...
2412237	  803.8	  654.4	 2678.0	...
2412238	  803.9	  654.2	 2678.0	...
2412239	  804.1	  654.0	 2678.0	...
2412240	  804.2	  653.8	 2678.0	...
2412241	  804.1	  653.8	 2676.0	...
2412242	  804.0	  653.9	 2674.0	...
2412243	  803.9	  653.8	 2671.0	...
2412244	  803.9	  653.5	 2667.0	...
2412245	  804.0	  653.2	 2665.0	...
2412246	  804.2	  653.1	 2665.0	...
2412247	  804.3	  653.0	 2666.0	...
2412248	  804.3	  652.9	 2667.0	...
2412249	  804.2	  652.8	 2668.0	...
2412250	  804.2	  652.2	 2668.0	...
2412251	  803.9	  651.4	 2668.0	...
2412252	  803.7	  650.6	 2668.0	...
2412253	  803.9	  649.8	 2668.0	...
2412254	  804.4	  649.2	 2667.0	...
2412255	  805.0	  648.5	 2667.0	...
2412256	  805.2	  648.4	 2668.0	...
2412257	  805.3	  648.3	 2668.0	...
2412258	  805.7	  647.6	 2668.0	...
2412259	  806.2	  646.9	 2666.0	...
2412260	  806.5	  645.9	 2663.0	...
2412261	  806.4	  645.4	 2660.0	...
2412262	  806.2	  644.4	 2660.0	...
2412263	  806.0	  643.8	 2660.0	...
2412264	  805.8	  643.4	 2660.0	...
2412265	  805.8	  643.5	 2660.0	...
2412266	  806.2	  643.6	 2660.0	...
2412267	  806.5	  643.2	 2659.0	...
2412268	  806.6	  642.7	 2657.0	...
2412269	  806.7	  642.7	 2656.0	...
2412270	  807.0	  643.1	 2657.0	...
2412271	  807.1	  642.9	 2658.0	...
2412272	  806.7	  642.4	 2659.0	...
2412273	  806.1	  642.0	 2660.0	...
2412274	  805.7	  642.1	 2661.0	...
2412275	  805.7	  642.0	 2660.0	...
2412276	  806.6	  641.8	 2657.0	...
2412277	  807.4	  641.5	 2654.0	...
2412278	  808.1	  641.1	 2654.0	...
2412279	  808.1	  640.6	 2654.0	...
2412280	  808.3	  640.3	 2654.0	...
2412281	  808.4	  640.1	 2652.0	...
2412282	  808.1	  639.2	 2651.0	...
2412283	  807.9	  638.2	 2649.0	...
2412284	  807.8	  637.3	 2649.0	...
2412285	  808.2	  637.4	 2651.0	...
2412286	  808.6	  637.2	 2653.0	...
2412287	  808.7	  636.7	 2655.0	...
2412288	  808.7	  636.2	 2654.0	...
2412289	  808.8	  636.0	 2653.0	...
2412290	  808.8	  636.2	 2652.0	...
2412291	  808.6	  636.4	 2652.0	...
2412292	  808.5	  636.7	 2650.0	...
2412293	  808.4	  636.8	 2649.0	...
2412294	  808.4	  637.0	 2650.0	...
2412295	  808.4	  636.6	 2651.0	...
2412296	  808.6	  636.1	 2653.0	...
2412297	  809.0	  635.6	 2652.0	...
2412298	  809.3	  635.4	 2652.0	...
2412299	  809.4	  635.3	 2652.0	...
2412300	  809.3	  635.0	 2653.0	...
2412301	  809.5	  634.7	 2655.0	...
2412302	  809.6	  634.3	 2655.0	...
2412303	  809.8	  634.0	 2655.0	...
2412304	  810.0	  633.6	 2653.0	...
2412305	  810.1	  633.0	 2652.0	...
2412306	  810.3	  632.6	 2651.0	...
2412307	  810.5	  632.4	 2651.0	...
2412308	  810.8	  632.7	 2650.0	...
2412309	  811.1	  632.9	 2650.0	...
2412310	  811.2	  632.3	 2650.0	...
2412311	  811.1	  631.6	 2650.0	...
2412312	  811.0	  630.3	 2651.0	...
2412313	  810.9	  629.8	 2651.0	...
2412314	  810.9	  629.1	 2651.0	...
2412315	  810.9	  628.8	 2652.0	...
2412316	  810.9	  628.5	 2653.0	...
2412317	  810.8	  628.3	 2655.0	...
2412318	  810.8	  628.2	 2655.0	...
2412319	  810.9	  628.2	 2655.0	...
2412320	  811.1	  628.2	 2654.0	...
2412321	  811.5	  628.1	 2654.0	...
2412322	  811.8	  628.0	 2653.0	...
2412323	  811.9	  627.4	 2652.0	...
2412324	  811.9	  626.8	 2652.0	...
2412325	  812.3	  626.1	 2653.0	...
2412326	  812.7	  625.6	 2653.0	...
2412327	  813.2	  625.1	 2652.0	...
2412328	  813.1	  624.7	 2651.0	...
2412329	  813.2	  624.7	 2649.0	...
2412330	  813.2	  623.8	 2648.0	...
2412331	  813.4	  622.9	 2648.0	...
2412332	  813.6	  622.3	 2648.0	...
2412333	  813.7	  622.8	 2648.0	...
2412334	  814.1	  623.3	 2647.0	...
2412335	  814.4	  623.5	 2646.0	...
2412336	  814.7	  623.5	 2645.0	...
2412337	  814.6	  623.2	 2644.0	...
2412338	  814.4	  623.0	 2646.0	...
2412339	  814.3	  622.8	 2648.0	...
2412340	  814.2	  622.1	 2650.0	...
2412341	  814.2	  621.4	 2650.0	...
2412342	  814.1	  620.7	 2649.0	...
2412343	  814.0	  620.7	 2648.0	...
2412344	  813.9	  620.7	 2648.0	...
2412345	  814.0	  621.7	 2649.0	...
2412346	  814.1	  622.7	 2650.0	...
2412347	  814.5	  623.2	 2650.0	...
2412348	  814.6	  622.8	 2650.0	...
2412349	  815.0	  622.3	 2650.0	...
2412350	  815.3	  622.2	 2650.0	...
2412351	  815.6	  621.4	 2650.0	...
2412352	  815.8	  620.7	 2649.0	...
2412353	  815.5	  620.1	 2651.0	...
2412354	  815.3	  620.3	 2653.0	...
2412355	  815.0	  620.5	 2653.0	...
2412356	  814.9	  620.7	 2651.0	...
2412357	  814.8	  620.8	 2649.0	...
2412358	  814.9	  620.8	 2649.0	...
2412359	  815.2	  620.7	 2648.0	...
2412360	  815.5	  620.6	 2648.0	...
2412361	  815.5	  620.4	 2649.0	...
2412362	  815.4	  620.3	 2650.0	...
2412363	  815.3	  620.0	 2653.0	...
2412364	  815.4	  619.8	 2656.0	...
2412365	  815.9	  619.9	 2657.0	...
2412366	  816.3	  620.1	 2657.0	...
2412367	  816.7	  620.5	 2658.0	...
2412368	  816.7	  620.7	 2658.0	...
2412369	  816.7	  620.9	 2658.0	...
2412370	  816.4	  621.1	 2658.0	...
2412371	  816.1	  621.3	 2660.0	...
2412372	  815.8	  621.2	 2661.0	...
2412373	  816.0	  620.7	 2663.0	...
2412374	  816.2	  620.3	 2663.0	...
2412375	  816.3	  620.2	 2663.0	...
2412376	  816.2	  620.1	 2663.0	...
2412377	  816.2	  620.0	 2663.0	...
2412378	  816.4	  620.1	 2662.0	...
2412379	  816.6	  620.3	 2661.0	...
2412380	  816.8	  620.6	 2662.0	...
2412381	  817.0	  620.8	 2665.0	...
2412382	  816.8	  620.8	 2669.0	...
2412383	  816.5	  621.3	 2671.0	...
2412384	  816.2	  621.6	 2671.0	...
2412385	  816.2	  621.9	 2671.0	...
2412386	  816.2	  621.9	 2671.0	...
2412387	  816.1	  621.5	 2671.0	...
2412388	  816.1	  621.1	 2671.0	...
2412389	  816.1	  620.8	 2671.0	...
2412390	  816.1	  620.6	 2672.0	...
2412391	  816.1	  620.4	 2672.0	...
2412392	  816.1	  620.2	 2672.0	...
2412393	  816.0	  620.1	 2673.0	...
2412394	  815.9	  620.1	 2673.0	...
2412395	  815.9	  620.7	 2674.0	...
2412396	  815.8	  621.3	 2674.0	...
2412397	  815.8	  621.9	 2674.0	...
2412398	  815.9	  621.8	 2675.0	...
2412399	  816.0	  621.7	 2676.0	...
2412400	  816.1	  621.4	 2676.0	...
2412401	  816.0	  621.2	 2676.0	...
2412402	  815.9	  621.1	 2679.0	...
2412403	  815.9	  621.2	 2681.0	...
2412404	  816.4	  621.1	 2684.0	...
2412405	  817.0	  621.0	 2684.0	...
2412406	  817.5	  620.7	 2684.0	...
2412407	  817.4	  620.6	 2682.0	...
2412408	  817.0	  620.6	 2680.0	...
2412409	  816.7	  620.8	 2679.0	...
2412410	  816.4	  620.8	 2679.0	...
2412411	  816.4	  620.7	 2679.0	...
2412412	  816.4	  621.1	 2680.0	...
2412413	  816.5	  621.7	 2680.0	...
2412414	  816.6	  622.6	 2681.0	...
2412415	  816.4	  622.9	 2683.0	...
2412416	  816.3	  623.3	 2684.0	...
2412417	  816.2	  623.2	 2683.0	...
2412418	  816.2	  622.8	 2683.0	...
2412419	  816.0	  622.3	 2683.0	...
2412420	  815.7	  621.8	 2684.0	...
2412421	  815.5	  621.8	 2684.0	...
2412422	  815.8	  621.9	 2687.0	...
2412423	  816.0	  622.1	 2690.0	...
2412424	  816.1	  622.1	 2690.0	...
2412425	  816.0	  621.9	 2689.0	...
2412426	  815.8	  621.7	 2687.0	...
2412427	  815.6	  621.7	 2686.0	...
2412428	  815.6	  621.9	 2686.0	...
2412429	  815.7	  622.4	 2688.0	...
2412430	  815.8	  622.5	 2690.0	...
2412431	  815.8	  622.6	 2692.0	...
2412432	  815.8	  622.4	 2693.0	...
2412433	  815.9	  622.3	 2694.0	...
2412434	  815.9	  622.3	 2693.0	...
2412435	  815.9	  622.4	 2693.0	...
2412436	  815.8	  622.3	 2694.0	...
2412437	  815.8	  622.1	 2694.0	...
2412438	  815.8	  622.3	 2693.0	...
2412439	  815.7	  622.9	 2695.0	...
2412440	  815.7	  623.4	 2697.0	...
2412441	  815.7	  623.3	 2699.0	...
2412442	  815.5	  623.0	 2698.0	...
2412443	  815.2	  622.8	 2699.0	...
2412444	  814.8	  622.9	 2701.0	...
2412445	  814.6	  623.0	 2703.0	...
2412446	  814.6	  623.3	 2703.0	...
2412447	  814.7	  623.4	 2701.0	...
2412448	  814.9	  623.4	 2699.0	...
2412449	  814.7	  623.3	 2698.0	...
2412450	  814.1	  623.3	 2698.0	...
2412451	  813.4	  623.1	 2698.0	...
2412452	  813.0	  623.0	 2700.0	...
2412453	  812.9	  622.8	 2701.0	...
2412454	  813.1	  622.7	 2703.0	...
2412455	  813.5	  622.4	 2703.0	...
2412456	  814.0	  622.0	 2703.0	...
2412457	  814.1	  621.6	 2703.0	...
2412458	  814.0	  621.4	 2703.0	...
2412459	  813.8	  621.5	 2704.0	...
2412460	  813.8	  621.6	 2706.0	...
2412461	  813.9	  621.8	 2708.0	...
2412462	  813.8	  622.0	 2709.0	...
2412463	  813.8	  622.0	 2708.0	...
2412464	  813.7	  622.0	 2707.0	...
2412465	  813.5	  622.1	 2708.0	...
2412466	  813.3	  622.3	 2710.0	...
2412467	  813.2	  622.5	 2712.0	...
2412468	  813.3	  622.6	 2712.0	...
2412469	  813.2	  622.4	 2713.0	...
2412470	  812.9	  622.3	 2714.0	...
2412471	  812.6	  622.3	 2713.0	...
2412472	  812.4	  622.3	 2712.0	...
2412473	  812.3	  622.2	 2713.0	...
2412474	  812.1	  622.2	 2716.0	...
2412475	  811.8	  622.4	 2719.0	...
2412476	  811.5	  622.4	 2718.0	...
2412477	  811.3	  622.0	 2719.0	...
2412478	  811.4	  621.7	 2721.0	...
2412479	  811.5	  621.7	 2723.0	...
2412480	  811.7	  622.0	 2723.0	...
2412481	  811.7	  622.3	 2722.0	...
2412482	  812.1	  622.2	 2720.0	...
MSG	2412483 0000 _ Number On
2412483	  812.5	  622.2	 2720.0	...
2412484	  812.8	  621.6	 2721.0	...
2412485	  812.8	  621.0	 2722.0	...
2412486	  812.8	  620.8	 2723.0	...
2412487	  812.8	  621.2	 2725.0	...
2412488	  812.8	  621.2	 2727.0	...
2412489	  812.7	  620.8	 2727.0	...
2412490	  812.6	  620.8	 2727.0	...
2412491	  812.5	  621.0	 2726.0	...
2412492	  812.5	  621.3	 2725.0	...
2412493	  812.5	  621.4	 2725.0	...
2412494	  812.3	  621.7	 2724.0	...
2412495	  812.1	  622.0	 2727.0	...
2412496	  812.0	  622.2	 2730.0	...
2412497	  812.0	  622.2	 2734.0	...
2412498	  812.1	  621.8	 2734.0	...
2412499	  812.2	  621.4	 2734.0	...
2412500	  812.1	  620.9	 2734.0	...
2412501	  812.1	  620.8	 2734.0	...
2412502	  812.1	  620.8	 2734.0	...
2412503	  812.3	  620.9	 2734.0	...
2412504	  812.7	  621.2	 2734.0	...
2412505	  813.0	  621.8	 2735.0	...
2412506	  813.0	  622.3	 2736.0	...
2412507	  813.3	  622.2	 2738.0	...
2412508	  813.7	  621.6	 2739.0	...
2412509	  814.2	  621.0	 2740.0	...
2412510	  814.2	  620.7	 2740.0	...
2412511	  814.1	  620.7	 2740.0	...
2412512	  814.1	  620.7	 2739.0	...
2412513	  814.0	  620.0	 2738.0	...
2412514	  813.9	  619.4	 2737.0	...
2412515	  813.8	  618.7	 2739.0	...
2412516	  813.7	  618.8	 2740.0	...
2412517	  813.6	  618.8	 2741.0	...
2412518	  813.6	  618.8	 2741.0	...
2412519	  813.7	  619.7	 2741.0	...
2412520	  813.7	  620.5	 2742.0	...
2412521	  813.7	  621.2	 2743.0	...
2412522	  813.5	  621.2	 2744.0	...
2412523	  813.3	  621.1	 2744.0	...
2412524	  813.1	  620.8	 2743.0	...
2412525	  813.2	  620.1	 2743.0	...
2412526	  813.2	  619.5	 2743.0	...
2412527	  813.3	  619.2	 2743.0	...
2412528	  813.3	  619.2	 2743.0	...
2412529	  813.3	  619.3	 2742.0	...
2412530	  813.3	  619.3	 2741.0	...
2412531	  813.4	  619.3	 2739.0	...
2412532	  813.2	  619.2	 2739.0	...
2412533	  812.8	  619.3	 2740.0	...
2412534	  812.3	  619.5	 2740.0	...
2412535	  812.0	  619.6	 2740.0	...
2412536	  812.0	  619.7	 2740.0	...
2412537	  812.1	  619.6	 2741.0	...
2412538	  812.2	  619.8	 2741.0	...
2412539	  812.2	  619.9	 2741.0	...
2412540	  812.2	  620.1	 2741.0	...
2412541	  812.1	  620.0	 2743.0	...
2412542	  812.1	  620.0	 2746.0	...
2412543	  812.2	  619.9	 2748.0	...
2412544	  812.3	  619.9	 2746.0	...
2412545	  812.5	  620.3	 2745.0	...
2412546	  812.6	  620.7	 2745.0	...
2412547	  811.9	  621.4	 2747.0	...
2412548	  811.2	  621.7	 2749.0	...
2412549	  810.7	  621.8	 2749.0	...
2412550	  810.9	  621.7	 2746.0	...
2412551	  811.1	  621.0	 2742.0	...
2412552	  811.0	  620.5	 2739.0	...
2412553	  810.9	  620.0	 2738.0	...
2412554	  810.9	  619.8	 2738.0	...
2412555	  811.1	  619.7	 2740.0	...
2412556	  811.4	  619.6	 2743.0	...
2412557	  811.4	  620.1	 2743.0	...
2412558	  811.2	  620.5	 2740.0	...
2412559	  811.0	  621.0	 2738.0	...
2412560	  811.1	  621.8	 2739.0	...
2412561	  811.3	  622.6	 2740.0	...
2412562	  811.4	  623.2	 2740.0	...
2412563	  811.2	  623.1	 2741.0	...
2412564	  810.9	  622.9	 2742.0	...
2412565	  810.7	  623.0	 2742.0	...
2412566	  810.7	  622.6	 2741.0	...
2412567	  810.9	  621.6	 2739.0	...
2412568	  811.2	  620.6	 2738.0	...
2412569	  811.5	  620.1	 2738.0	...
2412570	  811.5	  620.2	 2737.0	...
2412571	  811.3	  620.2	 2736.0	...
2412572	  811.1	  620.2	 2736.0	...
2412573	  811.0	  621.0	 2738.0	...
2412574	  810.9	  621.7	 2740.0	...
2412575	  810.8	  622.2	 2740.0	...
2412576	  810.8	  621.9	 2740.0	...
2412577	  810.8	  621.7	 2739.0	...
2412578	  811.0	  622.0	 2738.0	...
2412579	  811.2	  623.0	 2738.0	...
2412580	  811.6	  624.0	 2739.0	...
2412581	  811.8	  624.4	 2739.0	...
2412582	  811.9	  624.2	 2739.0	...
2412583	  812.0	  623.8	 2738.0	...
2412584	  811.9	  622.5	 2738.0	...
2412585	  811.7	  621.3	 2736.0	...
2412586	  811.3	  620.9	 2735.0	...
2412587	  810.9	  621.5	 2735.0	...
2412588	  810.6	  621.9	 2736.0	...
2412589	  810.7	  621.6	 2736.0	...
2412590	  810.8	  621.8	 2736.0	...
2412591	  811.1	  622.2	 2736.0	...
2412592	  811.3	  622.6	 2735.0	...
2412593	  811.6	  622.5	 2734.0	...
2412594	  811.7	  623.2	 2734.0	...
2412595	  811.9	  623.9	 2733.0	...
2412596	  812.0	  624.5	 2733.0	...
2412597	  811.9	  623.1	 2731.0	...
2412598	  811.8	  621.9	 2730.0	...
2412599	  811.7	  620.8	 2729.0	...
2412600	  811.7	  621.1	 2729.0	...
2412601	  811.3	  621.5	 2728.0	...
2412602	  810.8	  621.9	 2728.0	...
2412603	  810.4	  622.3	 2729.0	...
2412604	  810.5	  622.6	 2731.0	...
2412605	  810.5	  622.7	 2733.0	...
2412606	  810.4	  622.7	 2731.0	...
2412607	  810.8	  622.8	 2729.0	...
2412608	  811.6	  622.8	 2727.0	...
2412609	  812.3	  622.8	 2727.0	...
2412610	  812.1	  622.7	 2727.0	...
2412611	  811.6	  622.7	 2726.0	...
2412612	  811.1	  622.5	 2724.0	...
2412613	  811.1	  622.1	 2722.0	...
2412614	  811.0	  621.7	 2722.0	...
2412615	  811.0	  621.8	 2722.0	...
2412616	  810.9	  621.9	 2723.0	...
2412617	  810.9	  622.0	 2723.0	...
2412618	  811.2	  621.9	 2722.0	...
2412619	  811.7	  621.8	 2722.0	...
2412620	  812.5	  621.9	 2723.0	...
2412621	  812.8	  622.0	 2723.0	...
2412622	  813.0	  622.2	 2723.0	...
2412623	  812.8	  622.2	 2722.0	...
2412624	  812.7	  622.1	 2720.0	...
2412625	  812.7	  621.9	 2719.0	...
2412626	  812.9	  621.7	 2718.0	...
2412627	  813.0	  621.6	 2718.0	...
2412628	  812.9	  621.6	 2719.0	...
2412629	  812.5	  621.9	 2716.0	...
2412630	  812.1	  622.2	 2713.0	...
2412631	  812.2	  622.5	 2710.0	...
2412632	  812.6	  622.2	 2711.0	...
2412633	  813.1	  621.6	 2713.0	...
2412634	  813.2	  621.0	 2715.0	...
2412635	  813.0	  621.6	 2715.0	...
2412636	  812.7	  622.3	 2714.0	...
2412637	  812.4	  623.0	 2713.0	...
2412638	  812.4	  622.8	 2712.0	...
2412639	  812.4	  622.6	 2711.0	...
2412640	  812.4	  622.5	 2710.0	...
2412641	  812.3	  622.6	 2709.0	...
2412642	  812.2	  622.6	 2709.0	...
2412643	  812.0	  622.7	 2709.0	...
2412644	  812.5	  622.8	 2709.0	...
2412645	  813.0	  622.8	 2709.0	...
2412646	  813.1	  622.0	 2709.0	...
2412647	  812.7	  621.1	 2707.0	...
2412648	  812.5	  620.3	 2704.0	...
2412649	  812.6	  620.3	 2703.0	...
2412650	  812.7	  620.3	 2703.0	...
2412651	  812.6	  620.6	 2703.0	...
2412652	  812.5	  620.7	 2702.0	...
2412653	  812.3	  620.8	 2702.0	...
2412654	  812.3	  620.7	 2702.0	...
2412655	  812.5	  620.9	 2700.0	...
2412656	  812.9	  621.5	 2699.0	...
2412657	  813.0	  622.1	 2699.0	...
2412658	  812.6	  622.3	 2700.0	...
2412659	  811.7	  622.3	 2700.0	...
2412660	  811.1	  622.4	 2698.0	...
2412661	  810.6	  622.5	 2697.0	...
2412662	  810.6	  622.2	 2695.0	...
2412663	  810.9	  621.8	 2695.0	...
2412664	  811.2	  621.4	 2693.0	...
2412665	  811.5	  621.2	 2692.0	...
2412666	  811.8	  621.0	 2691.0	...
2412667	  811.8	  620.9	 2693.0	...
2412668	  811.8	  621.0	 2694.0	...
2412669	  811.8	  620.5	 2694.0	...
2412670	  811.7	  620.0	 2693.0	...
2412671	  811.3	  619.9	 2692.0	...
2412672	  811.1	  620.7	 2691.0	...
2412673	  810.8	  621.5	 2691.0	...
2412674	  810.8	  621.9	 2687.0	...
2412675	  810.9	  621.9	 2684.0	...
2412676	  810.9	  621.8	 2682.0	...
2412677	  811.0	  621.6	 2683.0	...
2412678	  810.8	  621.5	 2684.0	...
2412679	  810.6	  621.4	 2685.0	...
2412680	  810.5	  621.3	 2685.0	...
2412681	  810.5	  621.3	 2686.0	...
2412682	  811.0	  621.2	 2686.0	...
2412683	  811.5	  621.2	 2683.0	...
2412684	  812.1	  621.2	 2679.0	...
2412685	  812.0	  621.3	 2675.0	...
2412686	  812.0	  621.4	 2674.0	...
2412687	  811.9	  621.7	 2673.0	...
2412688	  811.8	  621.9	 2673.0	...
2412689	  811.7	  622.1	 2673.0	...
2412690	  811.6	  622.0	 2674.0	...
2412691	  811.5	  621.8	 2675.0	...
2412692	  811.4	  621.7	 2673.0	...
2412693	  811.2	  621.6	 2670.0	...
2412694	  811.2	  621.7	 2667.0	...
2412695	  811.2	  621.8	 2668.0	...
2412696	  811.3	  621.9	 2669.0	...
2412697	  811.3	  622.3	 2669.0	...
2412698	  811.6	  622.6	 2668.0	...
2412699	  811.9	  622.8	 2669.0	...
2412700	  811.9	  622.6	 2669.0	...
2412701	  811.5	  622.7	 2669.0	...
2412702	  811.3	  622.8	 2669.0	...
2412703	  811.4	  622.9	 2669.0	...
2412704	  811.8	  622.7	 2669.0	...
2412705	  812.1	  622.4	 2668.0	...
2412706	  812.3	  622.6	 2666.0	...
2412707	  812.3	  622.7	 2664.0	...
2412708	  812.5	  622.8	 2661.0	...
2412709	  812.8	  622.8	 2660.0	...
2412710	  813.1	  622.7	 2659.0	...
2412711	  813.0	  622.7	 2658.0	...
2412712	  812.8	  622.4	 2658.0	...
2412713	  812.1	  622.3	 2658.0	...
2412714	  811.5	  622.3	 2658.0	...
2412715	  810.8	  622.5	 2658.0	...
EFIX R   2412228	2412715	488	  812.0	  625.6	   2693
SSACC R  2412716
2412716	  810.4	  622.7	 2658.0	...
2412717	  809.2	  623.1	 2659.0	...
2412718	  807.2	  623.6	 2659.0	...
2412719	  804.5	  624.3	 2658.0	...
2412720	  800.9	  625.9	 2656.0	...
2412721	  797.3	  627.5	 2655.0	...
2412722	  792.4	  629.3	 2656.0	...
2412723	  788.7	  629.9	 2657.0	...
2412724	  785.0	  630.8	 2661.0	...
2412725	  782.7	  631.5	 2664.0	...
2412726	  780.7	  632.2	 2667.0	...
2412727	  779.5	  633.7	 2667.0	...
2412728	  779.3	  635.2	 2667.0	...
2412729	  779.8	  637.0	 2667.0	...
2412730	  781.1	  637.2	 2667.0	...
2412731	  782.8	  636.8	 2666.0	...
2412732	  785.6	  636.0	 2665.0	...
2412733	  788.1	  635.2	 2665.0	...
ESACC R  2412716	2412733	18	  810.4	  622.7	  788.1	  635.2	   0.55	     73
SFIX R   2412734
2412734	  790.1	  634.6	 2663.0	...
2412735	  791.3	  634.0	 2662.0	...
2412736	  792.1	  633.4	 2660.0	...
2412737	  793.1	  633.2	 2659.0	...
2412738	  793.6	  633.0	 2656.0	...
2412739	  793.9	  632.8	 2653.0	...
2412740	  793.9	  632.7	 2651.0	...
2412741	  793.4	  632.8	 2651.0	...
2412742	  792.9	  632.8	 2653.0	...
2412743	  792.4	  632.8	 2655.0	...
2412744	  792.4	  632.5	 2654.0	...
2412745	  792.4	  632.3	 2652.0	...
2412746	  792.4	  632.1	 2651.0	...
2412747	  792.6	  631.6	 2652.0	...
2412748	  792.7	  631.1	 2652.0	...
2412749	  792.8	  630.6	 2652.0	...
2412750	  792.5	  631.0	 2652.0	...
2412751	  792.1	  631.4	 2650.0	...
2412752	  791.7	  631.9	 2649.0	...
2412753	  791.4	  632.2	 2648.0	...
2412754	  791.3	  632.8	 2649.0	...
2412755	  791.2	  633.2	 2647.0	...
2412756	  791.2	  633.1	 2644.0	...
2412757	  791.9	  632.5	 2642.0	...
2412758	  792.3	  631.8	 2643.0	...
2412759	  792.8	  631.4	 2644.0	...
2412760	  792.9	  631.4	 2644.0	...
2412761	  793.3	  631.3	 2644.0	...
2412762	  793.7	  631.2	 2643.0	...
2412763	  793.9	  631.2	 2643.0	...
2412764	  793.9	  630.8	 2643.0	...
2412765	  793.8	  630.2	 2643.0	...
2412766	  793.7	  629.5	 2643.0	...
2412767	  793.5	  629.3	 2641.0	...
2412768	  793.4	  629.4	 2638.0	...
2412769	  793.4	  629.6	 2636.0	...
2412770	  793.4	  629.8	 2636.0	...
2412771	  793.5	  630.0	 2636.0	...
2412772	  793.5	  629.7	 2636.0	...
2412773	  793.5	  629.4	 2635.0	...
2412774	  793.5	  629.1	 2634.0	...
2412775	  793.6	  629.3	 2633.0	...
2412776	  793.8	  629.5	 2633.0	...
2412777	  793.9	  629.6	 2633.0	...
2412778	  794.0	  629.8	 2634.0	...
2412779	  794.4	  629.9	 2632.0	...
2412780	  794.7	  630.1	 2630.0	...
2412781	  794.6	  630.3	 2631.0	...
2412782	  794.4	  630.5	 2635.0	...
2412783	  793.5	  630.4	 2638.0	...
2412784	  793.0	  630.1	 2638.0	...
2412785	  792.6	  630.0	 2636.0	...
MSG	2412786 0000 _ Number Off
2412786	  792.8	  630.2	 2636.0	...
2412787	  792.7	  630.4	 2636.0	...
2412788	  792.4	  630.8	 2636.0	...
2412789	  792.0	  631.7	 2636.0	...
2412790	  792.0	  632.4	 2632.0	...
2412791	  792.0	  633.1	 2629.0	...
2412792	  792.1	  633.4	 2628.0	...
2412793	  792.2	  633.3	 2630.0	...
2412794	  792.1	  632.8	 2631.0	...
2412795	  792.2	  632.2	 2631.0	...
2412796	  792.5	  631.9	 2630.0	...
2412797	  792.9	  631.6	 2630.0	...
2412798	  793.1	  631.9	 2630.0	...
2412799	  793.0	  632.4	 2630.0	...
2412800	  792.9	  633.0	 2630.0	...
2412801	  792.9	  633.2	 2630.0	...
2412802	  792.9	  633.3	 2629.0	...
2412803	  792.9	  633.2	 2628.0	...
2412804	  792.8	  633.2	 2627.0	...
2412805	  793.0	  632.5	 2628.0	...
2412806	  793.3	  631.7	 2629.0	...
2412807	  793.3	  631.5	 2629.0	...
2412808	  793.0	  632.1	 2629.0	...
2412809	  792.8	  632.5	 2630.0	...
2412810	  792.0	  632.4	 2631.0	...
2412811	  791.3	  632.4	 2629.0	...
2412812	  791.2	  632.1	 2627.0	...
2412813	  791.8	  631.6	 2627.0	...
2412814	  792.4	  631.2	 2629.0	...
2412815	  792.4	  631.3	 2631.0	...
2412816	  792.5	  631.3	 2628.0	...
2412817	  792.6	  631.2	 2626.0	...
2412818	  793.0	  631.3	 2624.0	...
2412819	  793.3	  631.5	 2624.0	...
2412820	  793.2	  631.6	 2624.0	...
2412821	  792.8	  631.2	 2624.0	...
2412822	  792.4	  630.7	 2623.0	...
2412823	  792.4	  630.3	 2626.0	...
2412824	  792.6	  630.1	 2630.0	...
2412825	  792.7	  630.0	 2633.0	...
2412826	  793.0	  629.7	 2632.0	...
2412827	  793.2	  629.5	 2631.0	...
2412828	  793.1	  630.0	 2631.0	...
2412829	  792.8	  630.7	 2631.0	...
2412830	  792.4	  631.3	 2630.0	...
2412831	  792.1	  631.1	 2629.0	...
2412832	  791.7	  631.0	 2628.0	...
2412833	  791.5	  630.8	 2628.0	...
2412834	  791.8	  630.7	 2629.0	...
2412835	  792.3	  630.3	 2629.0	...
2412836	  792.8	  630.1	 2629.0	...
2412837	  792.7	  630.0	 2627.0	...
2412838	  793.1	  629.9	 2626.0	...
2412839	  793.6	  630.0	 2624.0	...
2412840	  794.0	  630.1	 2624.0	...
2412841	  793.9	  630.3	 2624.0	...
2412842	  793.6	  630.3	 2625.0	...
2412843	  793.2	  630.4	 2625.0	...
2412844	  793.1	  630.4	 2626.0	...
2412845	  793.3	  630.5	 2625.0	...
2412846	  793.0	  630.4	 2625.0	...
2412847	  792.6	  630.3	 2625.0	...
2412848	  792.3	  630.3	 2625.0	...
2412849	  792.3	  630.4	 2627.0	...
2412850	  792.4	  630.4	 2631.0	...
2412851	  792.3	  630.4	 2634.0	...
2412852	  792.2	  630.6	 2635.0	...
2412853	  792.2	  630.7	 2634.0	...
2412854	  792.2	  630.6	 2634.0	...
2412855	  792.2	  630.6	 2633.0	...
2412856	  792.1	  630.5	 2633.0	...
2412857	  792.0	  630.6	 2634.0	...
2412858	  791.8	  630.5	 2635.0	...
2412859	  791.7	  630.4	 2638.0	...
2412860	  791.5	  630.4	 2640.0	...
2412861	  791.5	  630.4	 2642.0	...
2412862	  791.7	  629.9	 2642.0	...
2412863	  792.2	  629.3	 2641.0	...
2412864	  792.7	  628.6	 2641.0	...
2412865	  792.9	  628.4	 2642.0	...
2412866	  792.9	  628.2	 2642.0	...
2412867	  792.7	  628.7	 2644.0	...
2412868	  792.2	  629.3	 2645.0	...
2412869	  791.7	  629.9	 2646.0	...
2412870	  791.4	  629.8	 2647.0	...
2412871	  791.4	  629.8	 2646.0	...
2412872	  791.3	  629.9	 2644.0	...
2412873	  791.4	  630.1	 2642.0	...
2412874	  791.4	  630.3	 2644.0	...
2412875	  791.2	  630.5	 2646.0	...
2412876	  791.0	  630.2	 2650.0	...
2412877	  791.1	  629.8	 2651.0	...
2412878	  791.2	  629.4	 2652.0	...
2412879	  791.4	  629.4	 2653.0	...
2412880	  791.5	  629.5	 2653.0	...
2412881	  791.6	  629.9	 2653.0	...
2412882	  791.8	  630.3	 2653.0	...
2412883	  791.9	  630.6	 2653.0	...
2412884	  792.1	  630.7	 2654.0	...
2412885	  791.8	  630.8	 2655.0	...
2412886	  791.5	  630.9	 2655.0	...
2412887	  791.7	  630.5	 2656.0	...
2412888	  792.2	  630.0	 2656.0	...
2412889	  792.7	  629.4	 2656.0	...
2412890	  792.7	  629.4	 2655.0	...
2412891	  792.7	  629.9	 2656.0	...
2412892	  792.7	  630.3	 2656.0	...
2412893	  792.6	  630.5	 2655.0	...
2412894	  792.4	  630.3	 2653.0	...
2412895	  792.3	  630.1	 2651.0	...
2412896	  792.4	  630.0	 2653.0	...
2412897	  792.5	  630.1	 2655.0	...
2412898	  792.6	  630.2	 2657.0	...
2412899	  792.7	  630.1	 2658.0	...
2412900	  792.6	  629.8	 2658.0	...
2412901	  792.6	  629.4	 2659.0	...
2412902	  792.7	  629.2	 2660.0	...
2412903	  793.0	  629.3	 2661.0	...
2412904	  793.3	  629.4	 2661.0	...
2412905	  793.5	  629.6	 2661.0	...
2412906	  793.3	  629.8	 2662.0	...
2412907	  793.2	  630.0	 2662.0	...
2412908	  793.1	  630.0	 2663.0	...
2412909	  793.1	  629.9	 2664.0	...
2412910	  793.1	  629.8	 2665.0	...
2412911	  793.0	  629.7	 2666.0	...
2412912	  792.9	  629.7	 2667.0	...
2412913	  792.7	  629.6	 2669.0	...
2412914	  793.0	  629.4	 2673.0	...
2412915	  793.2	  629.2	 2675.0	...
2412916	  793.4	  629.1	 2676.0	...
2412917	  793.3	  629.1	 2674.0	...
2412918	  793.2	  628.9	 2673.0	...
2412919	  793.0	  628.8	 2673.0	...
2412920	  792.7	  628.7	 2674.0	...
2412921	  792.6	  628.8	 2676.0	...
2412922	  792.6	  629.1	 2678.0	...
2412923	  792.8	  629.2	 2680.0	...
2412924	  793.0	  629.3	 2679.0	...
2412925	  793.3	  629.2	 2679.0	...
2412926	  793.2	  628.8	 2680.0	...
2412927	  792.8	  628.5	 2679.0	...
2412928	  792.4	  628.6	 2678.0	...
2412929	  792.5	  629.1	 2678.0	...
2412930	  792.8	  629.6	 2680.0	...
2412931	  793.1	  629.6	 2681.0	...
2412932	  793.1	  629.8	 2682.0	...
2412933	  793.3	  629.6	 2684.0	...
2412934	  793.4	  629.1	 2686.0	...
2412935	  793.2	  628.5	 2688.0	...
2412936	  792.5	  628.2	 2690.0	...
2412937	  791.9	  628.2	 2692.0	...
2412938	  791.6	  628.0	 2691.0	...
2412939	  791.6	  627.9	 2690.0	...
2412940	  791.6	  628.3	 2690.0	...
2412941	  791.6	  629.0	 2690.0	...
2412942	  791.4	  629.1	 2691.0	...
2412943	  791.2	  628.5	 2690.0	...
2412944	  791.1	  628.0	 2690.0	...
2412945	  791.2	  628.1	 2691.0	...
2412946	  791.3	  628.3	 2693.0	...
2412947	  791.3	  628.6	 2695.0	...
2412948	  791.2	  628.8	 2695.0	...
2412949	  791.2	  628.9	 2694.0	...
2412950	  791.2	  628.8	 2695.0	...
2412951	  791.0	  628.6	 2696.0	...
2412952	  790.9	  628.4	 2697.0	...
2412953	  790.8	  628.3	 2697.0	...
2412954	  790.5	  628.4	 2697.0	...
2412955	  790.2	  628.8	 2697.0	...
2412956	  789.8	  629.2	 2697.0	...
2412957	  789.7	  629.4	 2700.0	...
2412958	  789.8	  629.4	 2702.0	...
2412959	  789.9	  629.6	 2703.0	...
2412960	  790.0	  629.9	 2702.0	...
2412961	  789.9	  629.8	 2701.0	...
2412962	  790.0	  629.1	 2702.0	...
2412963	  790.1	  628.4	 2702.0	...
2412964	  790.7	  627.7	 2703.0	...
2412965	  791.1	  627.5	 2703.0	...
2412966	  791.6	  627.3	 2703.0	...
2412967	  791.6	  627.3	 2703.0	...
2412968	  791.5	  627.3	 2703.0	...
2412969	  791.2	  627.3	 2704.0	...
2412970	  791.1	  627.5	 2705.0	...
2412971	  791.1	  627.9	 2705.0	...
2412972	  790.9	  628.3	 2707.0	...
2412973	  790.4	  627.7	 2709.0	...
2412974	  789.9	  627.2	 2711.0	...
2412975	  789.3	  626.6	 2711.0	...
2412976	  788.7	  626.8	 2711.0	...
2412977	  788.8	  626.9	 2712.0	...
2412978	  789.3	  627.0	 2713.0	...
2412979	  789.8	  627.1	 2714.0	...
2412980	  789.9	  627.6	 2714.0	...
2412981	  790.2	  628.0	 2715.0	...
2412982	  790.2	  628.3	 2716.0	...
2412983	  789.7	  628.4	 2717.0	...
2412984	  789.1	  628.4	 2718.0	...
2412985	  788.8	  627.8	 2719.0	...
2412986	  788.8	  627.1	 2720.0	...
2412987	  789.0	  626.8	 2721.0	...
2412988	  789.4	  627.2	 2720.0	...
2412989	  789.7	  627.7	 2720.0	...
2412990	  789.7	  627.6	 2719.0	...
2412991	  789.4	  627.9	 2719.0	...
2412992	  788.8	  628.4	 2722.0	...
2412993	  788.4	  628.8	 2723.0	...
2412994	  788.0	  628.9	 2726.0	...
2412995	  788.1	  628.7	 2725.0	...
2412996	  788.1	  628.4	 2725.0	...
2412997	  788.0	  627.6	 2726.0	...
2412998	  788.5	  626.8	 2727.0	...
2412999	  789.1	  626.3	 2728.0	...
MSG	2413000 0000 _ Number On
2413000	  789.3	  626.5	 2729.0	...
2413001	  788.8	  626.9	 2730.0	...
2413002	  788.8	  626.9	 2729.0	...
2413003	  789.2	  627.0	 2728.0	...
2413004	  789.5	  626.9	 2727.0	...
2413005	  789.4	  626.7	 2729.0	...
2413006	  789.3	  626.5	 2730.0	...
2413007	  789.1	  626.4	 2731.0	...
2413008	  788.3	  626.1	 2730.0	...
2413009	  787.6	  626.0	 2730.0	...
2413010	  787.4	  626.3	 2735.0	...
2413011	  787.4	  626.8	 2740.0	...
2413012	  787.5	  627.2	 2743.0	...
2413013	  787.6	  627.6	 2740.0	...
2413014	  787.8	  628.3	 2738.0	...
2413015	  788.0	  629.0	 2737.0	...
2413016	  788.0	  628.9	 2737.0	...
2413017	  788.3	  628.4	 2737.0	...
2413018	  788.6	  628.0	 2738.0	...
2413019	  788.8	  627.5	 2738.0	...
2413020	  788.7	  627.1	 2738.0	...
2413021	  788.7	  627.3	 2740.0	...
2413022	  788.9	  627.9	 2741.0	...
2413023	  788.9	  628.6	 2742.0	...
2413024	  788.7	  628.7	 2746.0	...
2413025	  788.3	  628.7	 2750.0	...
2413026	  787.8	  628.6	 2755.0	...
2413027	  787.5	  628.4	 2755.0	...
2413028	  787.4	  628.2	 2754.0	...
2413029	  787.3	  628.1	 2754.0	...
2413030	  787.2	  628.1	 2756.0	...
2413031	  787.3	  628.3	 2757.0	...
2413032	  787.3	  628.3	 2757.0	...
2413033	  787.1	  628.2	 2759.0	...
2413034	  786.8	  628.0	 2761.0	...
2413035	  786.6	  628.0	 2764.0	...
2413036	  786.5	  628.6	 2766.0	...
2413037	  786.3	  629.2	 2767.0	...
2413038	  786.1	  629.9	 2767.0	...
2413039	  785.6	  630.0	 2769.0	...
2413040	  785.2	  629.7	 2771.0	...
2413041	  784.9	  629.1	 2773.0	...
2413042	  784.9	  628.3	 2772.0	...
2413043	  784.7	  627.9	 2772.0	...
2413044	  784.4	  627.7	 2774.0	...
2413045	  784.0	  627.7	 2775.0	...
2413046	  783.7	  627.5	 2777.0	...
2413047	  783.5	  627.3	 2777.0	...
2413048	  783.5	  627.4	 2779.0	...
2413049	  783.7	  628.1	 2783.0	...
2413050	  783.9	  628.9	 2786.0	...
2413051	  784.0	  629.4	 2787.0	...
2413052	  784.0	  629.3	 2785.0	...
2413053	  784.0	  629.2	 2785.0	...
2413054	  783.9	  629.2	 2788.0	...
2413055	  783.4	  629.2	 2791.0	...
2413056	  783.1	  629.2	 2789.0	...
2413057	  782.8	  628.9	 2787.0	...
2413058	  782.8	  628.4	 2787.0	...
2413059	  782.6	  628.0	 2790.0	...
2413060	  782.2	  627.9	 2794.0	...
2413061	  781.9	  628.0	 2795.0	...
2413062	  781.9	  627.7	 2798.0	...
2413063	  781.7	  627.5	 2801.0	...
2413064	  781.5	  627.2	 2802.0	...
2413065	  781.3	  627.1	 2801.0	...
2413066	  781.6	  627.0	 2800.0	...
2413067	  781.8	  627.1	 2800.0	...
2413068	  782.0	  627.5	 2801.0	...
2413069	  781.7	  628.0	 2802.0	...
2413070	  781.4	  628.3	 2803.0	...
2413071	  781.0	  628.3	 2803.0	...
2413072	  781.1	  628.7	 2803.0	...
2413073	  781.2	  629.1	 2803.0	...
2413074	  781.1	  629.5	 2804.0	...
2413075	  780.8	  629.4	 2805.0	...
2413076	  780.5	  628.6	 2806.0	...
2413077	  780.3	  627.9	 2807.0	...
2413078	  780.2	  627.4	 2811.0	...
2413079	  780.3	  627.7	 2815.0	...
2413080	  780.7	  627.9	 2819.0	...
2413081	  781.1	  628.1	 2820.0	...
2413082	  781.4	  628.2	 2818.0	...
2413083	  781.5	  628.3	 2817.0	...
2413084	  781.5	  628.5	 2818.0	...
2413085	  780.8	  627.9	 2821.0	...
2413086	  780.1	  627.1	 2823.0	...
2413087	  779.6	  626.7	 2823.0	...
2413088	  779.6	  627.2	 2821.0	...
2413089	  779.6	  627.8	 2820.0	...
2413090	  779.6	  628.1	 2820.0	...
2413091	  779.4	  628.4	 2822.0	...
2413092	  779.1	  628.4	 2823.0	...
2413093	  778.9	  628.3	 2824.0	...
2413094	  779.1	  628.0	 2825.0	...
2413095	  779.3	  627.7	 2827.0	...
2413096	  779.5	  627.4	 2831.0	...
2413097	  779.6	  627.3	 2833.0	...
2413098	  779.6	  627.6	 2833.0	...
2413099	  779.6	  628.0	 2834.0	...
2413100	  779.5	  628.4	 2835.0	...
2413101	  779.5	  628.4	 2836.0	...
2413102	  779.4	  628.4	 2837.0	...
2413103	  779.4	  628.4	 2837.0	...
2413104	  779.3	  628.5	 2838.0	...
2413105	  779.2	  628.6	 2838.0	...
2413106	  779.2	  628.7	 2838.0	...
2413107	  779.2	  628.7	 2839.0	...
2413108	  779.3	  628.6	 2840.0	...
2413109	  779.1	  628.5	 2841.0	...
2413110	  778.9	  628.5	 2843.0	...
2413111	  778.8	  628.8	 2845.0	...
2413112	  778.9	  629.0	 2847.0	...
2413113	  778.7	  629.4	 2847.0	...
2413114	  778.5	  629.5	 2846.0	...
2413115	  778.2	  629.6	 2844.0	...
2413116	  778.1	  629.3	 2844.0	...
2413117	  778.0	  628.8	 2845.0	...
2413118	  777.7	  628.3	 2848.0	...
2413119	  777.4	  628.3	 2850.0	...
2413120	  777.1	  628.4	 2854.0	...
2413121	  777.0	  628.5	 2856.0	...
2413122	  776.9	  628.5	 2858.0	...
2413123	  777.0	  628.3	 2860.0	...
2413124	  777.0	  628.0	 2862.0	...
2413125	  777.0	  627.7	 2865.0	...
2413126	  777.1	  627.7	 2867.0	...
2413127	  777.1	  627.8	 2866.0	...
2413128	  777.2	  627.9	 2865.0	...
2413129	  776.9	  628.0	 2864.0	...
2413130	  776.6	  628.0	 2864.0	...
2413131	  776.3	  627.8	 2864.0	...
2413132	  776.2	  627.7	 2865.0	...
2413133	  776.1	  627.5	 2868.0	...
2413134	  775.8	  627.6	 2871.0	...
2413135	  775.6	  627.7	 2873.0	...
2413136	  775.3	  628.0	 2874.0	...
2413137	  775.1	  628.3	 2874.0	...
2413138	  775.0	  628.7	 2874.0	...
2413139	  774.9	  628.9	 2874.0	...
2413140	  775.0	  628.9	 2874.0	...
2413141	  775.2	  628.8	 2874.0	...
2413142	  775.4	  628.6	 2874.0	...
2413143	  775.5	  628.5	 2875.0	...
2413144	  775.3	  628.3	 2875.0	...
2413145	  775.2	  628.2	 2877.0	...
2413146	  775.0	  627.9	 2881.0	...
2413147	  774.9	  627.9	 2885.0	...
2413148	  774.5	  627.8	 2887.0	...
2413149	  774.1	  627.8	 2888.0	...
2413150	  773.7	  628.1	 2889.0	...
2413151	  773.8	  628.4	 2890.0	...
2413152	  773.6	  628.9	 2890.0	...
2413153	  773.5	  629.1	 2889.0	...
2413154	  773.5	  629.1	 2888.0	...
2413155	  773.6	  629.1	 2888.0	...
2413156	  773.7	  629.1	 2889.0	...
2413157	  773.8	  629.1	 2890.0	...
2413158	  774.1	  629.1	 2891.0	...
2413159	  774.3	  629.4	 2892.0	...
2413160	  774.2	  629.8	 2898.0	...
2413161	  774.0	  630.1	 2903.0	...
2413162	  773.7	  630.1	 2905.0	...
2413163	  773.8	  630.2	 2902.0	...
2413164	  773.9	  630.4	 2902.0	...
2413165	  774.0	  630.6	 2906.0	...
2413166	  774.0	  630.6	 2907.0	...
2413167	  773.8	  629.9	 2904.0	...
2413168	  773.7	  629.3	 2904.0	...
2413169	  773.6	  629.1	 2906.0	...
2413170	  773.6	  629.7	 2907.0	...
2413171	  773.4	  630.2	 2907.0	...
2413172	  773.1	  630.1	 2907.0	...
2413173	  772.9	  629.9	 2909.0	...
2413174	  773.0	  629.6	 2910.0	...
2413175	  773.1	  629.3	 2911.0	...
2413176	  773.0	  629.2	 2911.0	...
2413177	  773.0	  629.5	 2911.0	...
2413178	  773.1	  630.0	 2915.0	...
2413179	  773.1	  630.3	 2920.0	...
2413180	  773.0	  630.4	 2922.0	...
2413181	  772.6	  630.4	 2920.0	...
2413182	  772.2	  630.6	 2919.0	...
2413183	  771.9	  631.0	 2919.0	...
2413184	  771.9	  631.1	 2918.0	...
2413185	  771.5	  630.9	 2918.0	...
2413186	  771.2	  631.1	 2921.0	...
2413187	  771.4	  631.4	 2926.0	...
2413188	  771.8	  631.6	 2930.0	...
2413189	  772.3	  631.5	 2931.0	...
2413190	  772.3	  631.5	 2930.0	...
2413191	  772.2	  631.3	 2930.0	...
2413192	  772.1	  630.8	 2930.0	...
2413193	  772.1	  630.2	 2929.0	...
2413194	  772.3	  629.7	 2928.0	...
2413195	  772.3	  629.4	 2929.0	...
2413196	  772.1	  629.5	 2932.0	...
2413197	  771.9	  629.9	 2935.0	...
2413198	  771.6	  630.2	 2935.0	...
2413199	  771.6	  629.9	 2935.0	...
2413200	  771.6	  630.0	 2935.0	...
2413201	  771.8	  630.0	 2935.0	...
2413202	  772.0	  629.8	 2935.0	...
2413203	  772.2	  629.4	 2935.0	...
2413204	  772.2	  629.3	 2935.0	...
2413205	  772.1	  629.4	 2935.0	...
2413206	  772.1	  629.1	 2935.0	...
2413207	  772.2	  628.4	 2935.0	...
2413208	  772.3	  627.8	 2937.0	...
2413209	  772.2	  627.9	 2940.0	...
2413210	  771.9	  628.3	 2943.0	...
2413211	  771.5	  628.7	 2943.0	...
2413212	  771.4	  628.7	 2943.0	...
2413213	  771.3	  628.8	 2942.0	...
2413214	  771.1	  628.7	 2942.0	...
2413215	  771.0	  628.6	 2942.0	...
2413216	  770.9	  628.8	 2942.0	...
2413217	  771.0	  629.0	 2944.0	...
2413218	  771.0	  629.1	 2947.0	...
2413219	  771.1	  629.1	 2950.0	...
2413220	  771.3	  628.9	 2950.0	...
2413221	  771.7	  628.7	 2950.0	...
2413222	  771.9	  628.4	 2952.0	...
2413223	  771.7	  629.0	 2955.0	...
2413224	  771.3	  629.7	 2956.0	...
2413225	  771.0	  630.3	 2956.0	...
2413226	  771.0	  630.1	 2955.0	...
2413227	  771.1	  629.8	 2955.0	...
2413228	  771.2	  629.5	 2956.0	...
2413229	  771.1	  629.3	 2958.0	...
2413230	  770.9	  628.7	 2961.0	...
2413231	  770.6	  627.9	 2963.0	...
2413232	  770.6	  627.5	 2966.0	...
2413233	  770.6	  627.8	 2966.0	...
2413234	  770.3	  628.2	 2965.0	...
2413235	  769.9	  628.4	 2965.0	...
2413236	  769.5	  628.4	 2967.0	...
2413237	  769.4	  628.4	 2970.0	...
2413238	  769.2	  628.3	 2973.0	...
2413239	  769.0	  627.9	 2974.0	...
2413240	  768.8	  627.6	 2976.0	...
2413241	  768.7	  627.3	 2976.0	...
2413242	  768.4	  627.4	 2977.0	...
2413243	  768.1	  627.4	 2977.0	...
2413244	  767.8	  627.4	 2977.0	...
2413245	  767.7	  627.6	 2977.0	...
2413246	  767.7	  627.8	 2977.0	...
2413247	  767.8	  628.1	 2979.0	...
2413248	  767.8	  628.2	 2980.0	...
2413249	  767.6	  628.4	 2983.0	...
2413250	  767.3	  628.9	 2984.0	...
2413251	  766.9	  629.2	 2985.0	...
2413252	  766.8	  629.4	 2985.0	...
2413253	  766.9	  629.4	 2985.0	...
2413254	  767.0	  629.9	 2987.0	...
2413255	  767.1	  630.3	 2988.0	...
2413256	  767.0	  630.2	 2990.0	...
2413257	  766.7	  629.4	 2991.0	...
2413258	  766.2	  628.7	 2992.0	...
2413259	  765.8	  628.4	 2995.0	...
2413260	  765.7	  628.2	 2999.0	...
2413261	  765.6	  628.5	 3002.0	...
2413262	  765.4	  629.1	 3002.0	...
2413263	  765.4	  629.7	 3003.0	...
2413264	  765.3	  629.7	 3004.0	...
2413265	  765.2	  629.7	 3006.0	...
2413266	  765.1	  629.7	 3008.0	...
2413267	  765.1	  629.3	 3009.0	...
2413268	  765.1	  629.0	 3010.0	...
2413269	  765.0	  628.7	 3009.0	...
2413270	  764.9	  628.8	 3008.0	...
2413271	  764.8	  629.0	 3009.0	...
2413272	  764.8	  629.2	 3010.0	...
2413273	  764.9	  629.3	 3012.0	...
2413274	  764.9	  629.2	 3013.0	...
2413275	  764.9	  629.2	 3016.0	...
2413276	  764.9	  629.3	 3019.0	...
2413277	  765.0	  629.7	 3021.0	...
2413278	  764.8	  630.2	 3022.0	...
2413279	  764.6	  630.6	 3022.0	...
2413280	  764.4	  630.7	 3023.0	...
2413281	  764.4	  630.7	 3024.0	...
2413282	  764.4	  630.3	 3024.0	...
2413283	  764.3	  629.8	 3024.0	...
2413284	  764.2	  628.9	 3024.0	...
2413285	  764.0	  628.4	 3025.0	...
2413286	  763.8	  627.8	 3025.0	...
2413287	  763.8	  627.7	 3026.0	...
2413288	  763.9	  627.6	 3029.0	...
2413289	  764.0	  627.6	 3032.0	...
2413290	  763.9	  627.8	 3033.0	...
2413291	  763.9	  628.0	 3032.0	...
2413292	  764.1	  627.9	 3031.0	...
2413293	  764.6	  627.8	 3032.0	...
2413294	  765.1	  627.8	 3032.0	...
2413295	  764.8	  627.8	 3033.0	...
2413296	  764.3	  627.9	 3034.0	...
2413297	  763.8	  628.6	 3035.0	...
2413298	  763.8	  629.2	 3036.0	...
2413299	  764.0	  629.7	 3036.0	...
2413300	  764.0	  629.6	 3040.0	...
2413301	  763.9	  629.5	 3043.0	...
MSG	2413302 0000 _ Number Off
2413302	  763.8	  630.4	 3046.0	...
2413303	  763.9	  631.3	 3047.0	...
2413304	  763.9	  631.0	 3048.0	...
2413305	  763.9	  629.9	 3051.0	...
2413306	  763.8	  629.0	 3053.0	...
2413307	  764.0	  629.2	 3053.0	...
2413308	  764.1	  629.5	 3053.0	...
2413309	  764.0	  629.6	 3053.0	...
2413310	  763.7	  629.7	 3053.0	...
2413311	  763.5	  629.8	 3055.0	...
2413312	  763.8	  629.6	 3058.0	...
2413313	  764.1	  629.5	 3062.0	...
2413314	  764.5	  629.3	 3064.0	...
2413315	  764.7	  629.1	 3067.0	...
2413316	  764.9	  628.9	 3068.0	...
2413317	  765.2	  628.5	 3069.0	...
2413318	  765.1	  628.3	 3068.0	...
2413319	  765.1	  628.0	 3068.0	...
2413320	  764.9	  628.1	 3070.0	...
2413321	  764.7	  628.3	 3071.0	...
2413322	  764.4	  628.6	 3071.0	...
2413323	  764.4	  628.7	 3074.0	...
2413324	  764.3	  628.4	 3076.0	...
2413325	  764.0	  628.2	 3076.0	...
2413326	  763.8	  628.1	 3074.0	...
2413327	  763.6	  628.2	 3072.0	...
2413328	  763.6	  628.4	 3073.0	...
2413329	  763.6	  628.4	 3074.0	...
2413330	  763.6	  629.0	 3076.0	...
2413331	  763.2	  629.7	 3078.0	...
2413332	  762.5	  630.0	 3079.0	...
2413333	  761.7	  629.8	 3079.0	...
2413334	  761.6	  629.7	 3079.0	...
2413335	  761.8	  630.0	 3080.0	...
2413336	  762.1	  630.4	 3081.0	...
2413337	  762.1	  630.5	 3082.0	...
2413338	  761.6	  630.4	 3084.0	...
2413339	  761.1	  629.8	 3086.0	...
2413340	  760.7	  629.4	 3087.0	...
2413341	  760.8	  629.1	 3089.0	...
2413342	  760.9	  629.1	 3091.0	...
2413343	  760.9	  629.1	 3092.0	...
2413344	  760.8	  629.1	 3092.0	...
2413345	  760.6	  628.9	 3092.0	...
2413346	  760.5	  628.6	 3093.0	...
2413347	  760.5	  628.5	 3094.0	...
2413348	  760.5	  628.6	 3095.0	...
2413349	  760.5	  628.7	 3097.0	...
2413350	  760.6	  629.0	 3098.0	...
2413351	  760.6	  629.2	 3099.0	...
2413352	  760.4	  629.6	 3099.0	...
2413353	  760.1	  630.3	 3099.0	...
2413354	  759.8	  631.1	 3099.0	...
2413355	  759.9	  631.8	 3099.0	...
2413356	  760.0	  631.7	 3100.0	...
2413357	  759.9	  631.5	 3100.0	...
2413358	  759.9	  631.4	 3101.0	...
2413359	  760.1	  631.5	 3100.0	...
2413360	  760.4	  631.3	 3099.0	...
2413361	  761.1	  631.0	 3101.0	...
2413362	  761.4	  630.6	 3104.0	...
2413363	  761.7	  630.6	 3108.0	...
2413364	  761.8	  630.7	 3108.0	...
2413365	  762.0	  630.8	 3108.0	...
2413366	  762.2	  630.9	 3109.0	...
2413367	  762.5	  630.8	 3110.0	...
2413368	  762.8	  630.9	 3111.0	...
2413369	  762.9	  631.2	 3112.0	...
2413370	  762.9	  631.2	 3112.0	...
2413371	  762.9	  631.1	 3113.0	...
2413372	  763.0	  631.0	 3114.0	...
2413373	  763.1	  631.3	 3116.0	...
2413374	  763.1	  632.5	 3117.0	...
2413375	  763.0	  633.5	 3118.0	...
2413376	  762.8	  634.0	 3120.0	...
2413377	  762.8	  633.9	 3121.0	...
2413378	  762.8	  633.6	 3122.0	...
2413379	  762.8	  633.7	 3123.0	...
2413380	  762.6	  633.7	 3125.0	...
2413381	  762.3	  633.4	 3126.0	...
2413382	  762.1	  633.0	 3130.0	...
2413383	  761.9	  632.6	 3133.0	...
2413384	  762.0	  632.5	 3136.0	...
2413385	  762.1	  632.5	 3136.0	...
2413386	  762.2	  633.0	 3136.0	...
2413387	  762.0	  633.5	 3137.0	...
2413388	  761.9	  633.9	 3138.0	...
2413389	  761.7	  634.0	 3139.0	...
2413390	  761.6	  633.9	 3139.0	...
2413391	  761.5	  633.8	 3141.0	...
2413392	  761.6	  633.7	 3143.0	...
2413393	  761.6	  633.2	 3144.0	...
2413394	  761.7	  632.8	 3145.0	...
2413395	  761.6	  632.8	 3146.0	...
2413396	  761.3	  633.4	 3147.0	...
2413397	  760.9	  634.3	 3149.0	...
2413398	  760.6	  634.6	 3152.0	...
2413399	  760.5	  634.7	 3155.0	...
2413400	  760.3	  634.2	 3155.0	...
2413401	  760.2	  633.7	 3154.0	...
2413402	  760.3	  633.5	 3155.0	...
2413403	  760.6	  633.6	 3157.0	...
2413404	  761.0	  633.8	 3160.0	...
2413405	  761.2	  634.0	 3162.0	...
2413406	  761.2	  633.7	 3164.0	...
2413407	  760.9	  633.3	 3165.0	...
2413408	  760.6	  633.0	 3165.0	...
2413409	  760.4	  633.0	 3164.0	...
2413410	  760.5	  633.2	 3164.0	...
2413411	  760.7	  633.5	 3164.0	...
2413412	  760.6	  633.7	 3165.0	...
2413413	  760.6	  634.0	 3166.0	...
2413414	  760.6	  634.1	 3169.0	...
2413415	  759.9	  634.0	 3172.0	...
2413416	  759.2	  633.8	 3175.0	...
2413417	  758.9	  633.5	 3175.0	...
2413418	  759.3	  633.6	 3174.0	...
2413419	  759.8	  633.8	 3173.0	...
2413420	  759.8	  634.1	 3174.0	...
2413421	  759.8	  633.7	 3178.0	...
2413422	  759.6	  633.2	 3182.0	...
2413423	  759.4	  632.7	 3186.0	...
2413424	  759.2	  632.8	 3187.0	...
2413425	  759.2	  633.2	 3187.0	...
2413426	  759.2	  633.6	 3187.0	...
2413427	  759.4	  634.1	 3187.0	...
2413428	  759.6	  634.1	 3189.0	...
2413429	  759.7	  634.1	 3191.0	...
2413430	  759.6	  634.1	 3194.0	...
2413431	  759.4	  634.2	 3195.0	...
2413432	  758.7	  634.4	 3196.0	...
2413433	  758.2	  634.2	 3197.0	...
2413434	  757.7	  634.0	 3197.0	...
2413435	  757.7	  633.8	 3200.0	...
2413436	  757.7	  633.8	 3202.0	...
2413437	  757.7	  634.0	 3203.0	...
2413438	  757.6	  634.2	 3202.0	...
2413439	  757.5	  634.2	 3202.0	...
2413440	  757.3	  634.1	 3202.0	...
2413441	  757.1	  634.0	 3204.0	...
2413442	  756.9	  633.3	 3204.0	...
2413443	  756.9	  632.5	 3205.0	...
2413444	  757.0	  632.2	 3206.0	...
2413445	  757.2	  632.6	 3208.0	...
2413446	  757.1	  633.4	 3212.0	...
2413447	  757.0	  633.6	 3216.0	...
2413448	  756.8	  633.9	 3218.0	...
2413449	  756.7	  633.9	 3219.0	...
2413450	  756.6	  634.0	 3220.0	...
2413451	  756.7	  634.0	 3222.0	...
2413452	  756.8	  634.1	 3225.0	...
2413453	  756.4	  634.2	 3228.0	...
2413454	  756.0	  634.2	 3230.0	...
2413455	  755.4	  634.3	 3231.0	...
2413456	  755.4	  634.4	 3233.0	...
2413457	  755.3	  634.6	 3233.0	...
2413458	  755.4	  634.8	 3233.0	...
2413459	  755.3	  634.5	 3233.0	...
2413460	  755.2	  634.0	 3233.0	...
2413461	  755.2	  633.7	 3234.0	...
2413462	  754.9	  633.8	 3235.0	...
2413463	  754.7	  634.0	 3237.0	...
2413464	  754.4	  634.0	 3240.0	...
2413465	  754.2	  634.0	 3244.0	...
2413466	  754.2	  633.9	 3246.0	...
2413467	  754.5	  633.9	 3247.0	...
2413468	  755.0	  633.7	 3247.0	...
2413469	  755.4	  633.5	 3247.0	...
2413470	  754.8	  633.5	 3248.0	...
2413471	  753.9	  633.9	 3249.0	...
2413472	  753.2	  634.3	 3251.0	...
2413473	  753.4	  634.4	 3255.0	...
2413474	  753.5	  633.9	 3259.0	...
2413475	  754.1	  633.3	 3262.0	...
2413476	  754.7	  632.8	 3263.0	...
2413477	  755.2	  632.8	 3263.0	...
2413478	  755.0	  633.0	 3264.0	...
2413479	  754.6	  633.1	 3264.0	...
2413480	  754.3	  633.1	 3264.0	...
2413481	  754.3	  633.0	 3266.0	...
2413482	  754.4	  633.0	 3267.0	...
2413483	  754.4	  632.9	 3269.0	...
2413484	  754.3	  633.2	 3269.0	...
2413485	  754.1	  633.7	 3269.0	...
2413486	  754.2	  634.2	 3272.0	...
2413487	  754.3	  634.5	 3275.0	...
2413488	  754.3	  634.5	 3277.0	...
2413489	  754.3	  634.0	 3278.0	...
2413490	  754.3	  633.2	 3279.0	...
2413491	  754.3	  632.3	 3281.0	...
2413492	  754.5	  631.8	 3283.0	...
2413493	  754.6	  631.3	 3283.0	...
2413494	  754.5	  631.0	 3283.0	...
2413495	  754.3	  631.3	 3284.0	...
2413496	  754.0	  631.8	 3284.0	...
2413497	  753.8	  632.3	 3283.0	...
2413498	  753.7	  632.7	 3283.0	...
2413499	  754.1	  633.0	 3287.0	...
2413500	  754.5	  633.1	 3291.0	...
2413501	  754.7	  633.2	 3295.0	...
MSG	2413502 0000 _ Number On
2413502	  754.5	  632.9	 3296.0	...
2413503	  754.1	  632.6	 3298.0	...
2413504	  753.7	  632.3	 3299.0	...
2413505	  753.3	  632.2	 3300.0	...
2413506	  753.1	  632.3	 3302.0	...
2413507	  753.4	  632.4	 3304.0	...
2413508	  753.9	  632.4	 3304.0	...
2413509	  754.4	  632.4	 3305.0	...
2413510	  754.4	  633.0	 3305.0	...
2413511	  754.3	  633.6	 3306.0	...
2413512	  754.2	  634.1	 3305.0	...
2413513	  754.0	  634.0	 3304.0	...
2413514	  753.8	  633.8	 3303.0	...
2413515	  753.6	  633.4	 3308.0	...
2413516	  753.4	  632.9	 3312.0	...
2413517	  753.3	  632.3	 3315.0	...
2413518	  753.7	  632.2	 3314.0	...
2413519	  754.1	  632.0	 3313.0	...
2413520	  754.3	  632.2	 3313.0	...
2413521	  754.1	  632.5	 3314.0	...
2413522	  753.8	  632.8	 3314.0	...
2413523	  753.7	  632.8	 3316.0	...
2413524	  753.6	  633.0	 3318.0	...
2413525	  753.6	  633.2	 3321.0	...
2413526	  753.6	  633.0	 3322.0	...
2413527	  753.8	  632.5	 3325.0	...
2413528	  753.9	  632.5	 3327.0	...
2413529	  754.1	  632.9	 3327.0	...
2413530	  754.2	  633.3	 3328.0	...
2413531	  754.3	  633.2	 3329.0	...
2413532	  754.5	  632.7	 3330.0	...
2413533	  754.5	  632.2	 3330.0	...
2413534	  754.4	  632.5	 3329.0	...
2413535	  754.3	  633.3	 3329.0	...
2413536	  754.3	  634.0	 3329.0	...
2413537	  754.4	  634.0	 3332.0	...
2413538	  754.6	  634.2	 3336.0	...
2413539	  754.8	  634.3	 3339.0	...
2413540	  754.9	  634.4	 3340.0	...
2413541	  754.9	  634.5	 3340.0	...
2413542	  754.8	  633.8	 3341.0	...
2413543	  754.6	  633.2	 3343.0	...
2413544	  754.5	  632.5	 3345.0	...
2413545	  754.4	  632.4	 3345.0	...
2413546	  754.4	  632.4	 3345.0	...
2413547	  754.2	  633.0	 3343.0	...
2413548	  753.9	  633.6	 3341.0	...
2413549	  753.6	  634.3	 3340.0	...
2413550	  753.4	  634.3	 3341.0	...
2413551	  753.4	  634.2	 3342.0	...
2413552	  753.4	  634.1	 3342.0	...
2413553	  753.4	  634.4	 3342.0	...
2413554	  753.2	  634.8	 3342.0	...
2413555	  752.9	  635.4	 3342.0	...
2413556	  752.9	  635.5	 3342.0	...
2413557	  753.3	  635.0	 3343.0	...
2413558	  753.6	  634.4	 3345.0	...
2413559	  753.6	  633.7	 3348.0	...
2413560	  753.5	  633.8	 3351.0	...
2413561	  753.4	  633.9	 3353.0	...
2413562	  753.3	  633.6	 3355.0	...
2413563	  753.2	  632.9	 3356.0	...
2413564	  753.0	  632.2	 3357.0	...
2413565	  752.9	  632.1	 3357.0	...
2413566	  752.6	  632.0	 3358.0	...
2413567	  752.3	  632.0	 3358.0	...
2413568	  752.0	  632.6	 3358.0	...
2413569	  752.0	  633.1	 3357.0	...
2413570	  752.1	  633.7	 3357.0	...
2413571	  752.1	  633.9	 3358.0	...
2413572	  751.9	  633.8	 3361.0	...
2413573	  751.7	  633.4	 3364.0	...
2413574	  751.6	  632.9	 3366.0	...
2413575	  751.5	  632.7	 3366.0	...
2413576	  751.4	  632.9	 3366.0	...
2413577	  751.3	  633.1	 3368.0	...
2413578	  751.5	  633.2	 3369.0	...
2413579	  751.9	  633.2	 3370.0	...
2413580	  752.2	  633.0	 3370.0	...
2413581	  752.1	  632.4	 3370.0	...
2413582	  751.7	  631.8	 3370.0	...
2413583	  751.3	  631.7	 3370.0	...
2413584	  751.0	  632.0	 3372.0	...
2413585	  751.0	  632.3	 3375.0	...
2413586	  751.0	  632.0	 3378.0	...
2413587	  751.0	  631.8	 3377.0	...
2413588	  751.0	  632.5	 3376.0	...
2413589	  751.1	  633.4	 3377.0	...
2413590	  751.1	  634.4	 3380.0	...
2413591	  751.1	  633.9	 3382.0	...
2413592	  751.0	  633.0	 3382.0	...
2413593	  751.0	  632.1	 3383.0	...
2413594	  751.0	  631.8	 3383.0	...
2413595	  750.9	  631.7	 3381.0	...
2413596	  750.9	  631.5	 3383.0	...
2413597	  750.9	  631.6	 3385.0	...
2413598	  750.8	  631.6	 3388.0	...
2413599	  750.7	  631.7	 3387.0	...
2413600	  750.8	  632.0	 3388.0	...
2413601	  751.0	  632.3	 3390.0	...
2413602	  751.2	  632.6	 3392.0	...
2413603	  751.2	  632.5	 3393.0	...
2413604	  751.2	  632.5	 3394.0	...
2413605	  751.0	  632.5	 3394.0	...
2413606	  750.9	  632.4	 3395.0	...
2413607	  750.9	  632.2	 3394.0	...
2413608	  750.9	  632.1	 3396.0	...
EFIX R   2412734	2413608	875	  774.1	  630.4	   2936
SSACC R  2413609
2413609	  751.0	  632.0	 3398.0	...
2413610	  751.2	  631.9	 3400.0	...
2413611	  753.0	  631.5	 3403.0	...
2413612	  754.7	  631.2	 3407.0	...
2413613	  757.9	  631.5	 3409.0	...
2413614	  761.1	  631.8	 3407.0	...
2413615	  765.3	  632.3	 3407.0	...
2413616	  770.5	  631.7	 3408.0	...
2413617	  776.6	  631.8	 3410.0	...
2413618	  783.4	  631.4	 3407.0	...
2413619	  790.0	  631.8	 3403.0	...
2413620	  794.4	  631.8	 3399.0	...
2413621	  798.1	  633.0	 3398.0	...
2413622	  799.2	  633.7	 3397.0	...
2413623	  800.1	  634.8	 3398.0	...
2413624	  799.9	  635.1	 3399.0	...
2413625	  798.8	  635.5	 3399.0	...
2413626	  796.0	  635.7	 3402.0	...
2413627	  792.3	  635.1	 3406.0	...
2413628	  787.7	  635.0	 3411.0	...
2413629	  783.2	  634.9	 3413.0	...
2413630	  778.7	  635.1	 3414.0	...
2413631	  774.4	  635.1	 3416.0	...
2413632	  771.4	  634.3	 3418.0	...
2413633	  769.4	  634.0	 3420.0	...
2413634	  768.8	  632.8	 3422.0	...
2413635	  768.7	  632.1	 3424.0	...
ESACC R  2413609	2413635	27	  751.0	  632.0	  768.7	  632.1	   0.38	    103
SFIX R   2413636
2413636	  768.9	  631.8	 3426.0	...
2413637	  769.2	  632.0	 3429.0	...
2413638	  769.4	  632.2	 3430.0	...
2413639	  770.1	  632.4	 3428.0	...
2413640	  771.2	  632.6	 3426.0	...
2413641	  772.4	  632.7	 3424.0	...
2413642	  772.8	  632.7	 3425.0	...
2413643	  773.4	  632.3	 3427.0	...
2413644	  773.9	  631.8	 3429.0	...
2413645	  774.1	  631.8	 3428.0	...
2413646	  773.8	  632.2	 3425.0	...
2413647	  773.5	  632.5	 3423.0	...
2413648	  773.3	  632.4	 3422.0	...
2413649	  773.1	  632.3	 3423.0	...
2413650	  773.0	  632.2	 3425.0	...
2413651	  773.1	  632.1	 3429.0	...
2413652	  773.1	  631.9	 3432.0	...
2413653	  773.1	  631.8	 3434.0	...
2413654	  773.1	  631.6	 3437.0	...
2413655	  773.1	  631.5	 3441.0	...
2413656	  773.1	  631.6	 3443.0	...
2413657	  773.4	  631.7	 3441.0	...
2413658	  773.6	  631.8	 3440.0	...
2413659	  773.8	  631.6	 3442.0	...
2413660	  773.9	  631.5	 3445.0	...
2413661	  774.0	  631.6	 3448.0	...
2413662	  774.1	  631.8	 3451.0	...
2413663	  774.2	  632.0	 3452.0	...
2413664	  774.1	  631.7	 3452.0	...
2413665	  773.9	  631.3	 3452.0	...
2413666	  773.5	  630.9	 3452.0	...
2413667	  773.3	  630.7	 3452.0	...
2413668	  773.4	  630.4	 3451.0	...
2413669	  773.6	  630.2	 3451.0	...
2413670	  773.9	  630.3	 3452.0	...
2413671	  773.9	  630.6	 3454.0	...
2413672	  773.9	  631.0	 3456.0	...
2413673	  774.0	  631.1	 3457.0	...
2413674	  773.7	  631.4	 3456.0	...
2413675	  773.4	  631.7	 3456.0	...
2413676	  773.1	  631.7	 3455.0	...
2413677	  773.2	  631.3	 3455.0	...
2413678	  773.3	  630.9	 3455.0	...
2413679	  773.4	  630.5	 3456.0	...
2413680	  773.6	  630.4	 3456.0	...
2413681	  773.7	  631.0	 3455.0	...
2413682	  773.8	  631.7	 3454.0	...
2413683	  773.9	  632.4	 3454.0	...
2413684	  773.9	  632.5	 3455.0	...
2413685	  774.0	  632.6	 3456.0	...
2413686	  774.1	  632.7	 3457.0	...
2413687	  774.1	  632.6	 3459.0	...
2413688	  774.1	  632.5	 3461.0	...
2413689	  774.1	  632.3	 3463.0	...
2413690	  774.1	  631.7	 3463.0	...
2413691	  773.9	  631.2	 3463.0	...
2413692	  773.8	  631.2	 3462.0	...
2413693	  773.6	  631.5	 3464.0	...
2413694	  773.5	  631.7	 3466.0	...
2413695	  773.6	  631.6	 3469.0	...
2413696	  773.7	  631.9	 3468.0	...
2413697	  773.3	  632.2	 3468.0	...
2413698	  772.7	  632.6	 3468.0	...
2413699	  772.2	  632.8	 3469.0	...
2413700	  772.4	  632.8	 3469.0	...
2413701	  772.7	  632.8	 3470.0	...
2413702	  772.9	  632.6	 3472.0	...
2413703	  773.0	  632.7	 3475.0	...
2413704	  772.9	  632.8	 3478.0	...
2413705	  772.8	  632.7	 3481.0	...
2413706	  772.8	  632.5	 3481.0	...
2413707	  772.9	  632.4	 3481.0	...
2413708	  773.1	  632.3	 3481.0	...
2413709	  773.1	  632.2	 3482.0	...
2413710	  772.9	  632.0	 3484.0	...
2413711	  772.8	  631.9	 3486.0	...
2413712	  772.6	  632.1	 3487.0	...
2413713	  772.5	  632.5	 3487.0	...
2413714	  772.4	  632.9	 3487.0	...
2413715	  772.4	  633.1	 3488.0	...
2413716	  772.7	  633.2	 3489.0	...
2413717	  773.0	  633.3	 3491.0	...
2413718	  773.0	  633.3	 3493.0	...
2413719	  772.8	  633.2	 3493.0	...
2413720	  772.5	  633.2	 3493.0	...
2413721	  772.5	  633.4	 3491.0	...
2413722	  772.4	  633.5	 3489.0	...
2413723	  772.4	  633.4	 3488.0	...
2413724	  772.4	  633.0	 3488.0	...
2413725	  772.3	  632.6	 3488.0	...
2413726	  772.3	  632.3	 3489.0	...
2413727	  772.2	  632.3	 3491.0	...
2413728	  772.1	  632.5	 3493.0	...
2413729	  772.0	  632.9	 3495.0	...
2413730	  772.2	  633.1	 3496.0	...
2413731	  772.6	  633.0	 3496.0	...
2413732	  773.1	  632.8	 3496.0	...
2413733	  773.2	  632.5	 3496.0	...
2413734	  773.4	  632.2	 3496.0	...
2413735	  773.4	  632.3	 3498.0	...
2413736	  773.4	  632.6	 3500.0	...
2413737	  773.5	  632.8	 3503.0	...
2413738	  773.7	  632.7	 3503.0	...
2413739	  773.9	  632.6	 3503.0	...
2413740	  774.0	  632.6	 3501.0	...
2413741	  774.2	  632.6	 3500.0	...
2413742	  774.3	  632.8	 3499.0	...
2413743	  774.3	  633.1	 3500.0	...
2413744	  774.2	  633.2	 3501.0	...
2413745	  773.9	  633.1	 3503.0	...
2413746	  773.8	  633.0	 3503.0	...
2413747	  773.8	  633.0	 3502.0	...
2413748	  774.0	  633.1	 3501.0	...
2413749	  774.3	  632.9	 3501.0	...
2413750	  774.5	  632.9	 3500.0	...
2413751	  774.4	  632.8	 3500.0	...
2413752	  774.4	  632.9	 3500.0	...
2413753	  774.5	  632.9	 3499.0	...
2413754	  774.6	  633.0	 3498.0	...
2413755	  774.7	  633.2	 3499.0	...
2413756	  774.6	  633.3	 3503.0	...
2413757	  774.7	  633.3	 3507.0	...
2413758	  774.8	  633.5	 3506.0	...
2413759	  775.0	  633.7	 3503.0	...
2413760	  775.1	  634.0	 3501.0	...
2413761	  775.3	  634.2	 3503.0	...
2413762	  775.3	  634.3	 3504.0	...
2413763	  775.7	  634.3	 3504.0	...
2413764	  776.1	  634.0	 3504.0	...
2413765	  776.2	  633.8	 3503.0	...
2413766	  776.1	  633.8	 3502.0	...
2413767	  776.0	  633.9	 3502.0	...
2413768	  776.1	  633.9	 3503.0	...
2413769	  776.2	  633.9	 3503.0	...
2413770	  776.2	  634.0	 3503.0	...
2413771	  776.1	  634.1	 3503.0	...
2413772	  776.1	  634.2	 3504.0	...
2413773	  776.7	  634.2	 3503.0	...
2413774	  777.4	  634.2	 3501.0	...
2413775	  778.2	  634.1	 3500.0	...
2413776	  778.3	  634.2	 3499.0	...
2413777	  778.4	  634.3	 3499.0	...
2413778	  778.4	  634.3	 3499.0	...
2413779	  778.5	  634.4	 3498.0	...
2413780	  778.6	  634.4	 3498.0	...
2413781	  778.6	  634.3	 3498.0	...
2413782	  778.4	  634.3	 3497.0	...
2413783	  778.2	  634.1	 3496.0	...
2413784	  778.2	  633.8	 3495.0	...
2413785	  778.3	  633.4	 3495.0	...
2413786	  778.5	  633.8	 3495.0	...
2413787	  778.7	  634.4	 3494.0	...
2413788	  778.7	  635.0	 3493.0	...
2413789	  778.7	  635.0	 3492.0	...
2413790	  778.6	  635.0	 3492.0	...
2413791	  778.5	  635.0	 3492.0	...
2413792	  778.5	  634.9	 3491.0	...
2413793	  778.5	  634.8	 3489.0	...
2413794	  778.5	  634.9	 3487.0	...
2413795	  778.6	  635.3	 3486.0	...
2413796	  778.8	  635.7	 3485.0	...
2413797	  779.1	  635.9	 3486.0	...
2413798	  779.2	  635.7	 3487.0	...
2413799	  779.2	  635.5	 3487.0	...
2413800	  778.8	  635.5	 3488.0	...
2413801	  778.5	  635.6	 3487.0	...
2413802	  778.4	  635.7	 3485.0	...
2413803	  778.5	  635.7	 3484.0	...
2413804	  778.7	  635.6	 3481.0	...
2413805	  778.9	  635.4	 3480.0	...
2413806	  779.3	  635.2	 3480.0	...
2413807	  779.5	  635.2	 3482.0	...
2413808	  779.7	  635.0	 3480.0	...
2413809	  779.8	  634.9	 3475.0	...
2413810	  780.0	  634.9	 3469.0	...
2413811	  780.2	  634.9	 3467.0	...
2413812	  779.9	  635.0	 3465.0	...
2413813	  779.6	  635.2	 3462.0	...
2413814	  779.1	  635.3	 3460.0	...
2413815	  779.0	  635.4	 3458.0	...
MSG	2413816 0000 _ Number Off
2413816	  778.7	  635.1	 3458.0	...
2413817	  778.6	  634.8	 3457.0	...
2413818	  779.0	  634.4	 3458.0	...
2413819	  779.4	  634.2	 3458.0	...
2413820	  780.0	  634.3	 3457.0	...
2413821	  780.1	  634.4	 3456.0	...
2413822	  780.2	  634.5	 3453.0	...
2413823	  780.3	  634.7	 3451.0	...
2413824	  780.1	  635.4	 3450.0	...
2413825	  780.1	  636.0	 3449.0	...
2413826	  779.9	  636.6	 3446.0	...
2413827	  780.0	  636.6	 3442.0	...
2413828	  779.9	  636.7	 3439.0	...
2413829	  779.9	  636.7	 3435.0	...
2413830	  780.4	  636.4	 3431.0	...
2413831	  780.9	  636.1	 3427.0	...
2413832	  781.3	  635.8	 3426.0	...
2413833	  781.3	  635.8	 3425.0	...
2413834	  781.3	  635.8	 3424.0	...
2413835	  781.5	  635.9	 3421.0	...
2413836	  781.6	  636.1	 3419.0	...
2413837	  781.7	  636.1	 3416.0	...
2413838	  781.5	  636.1	 3415.0	...
2413839	  781.2	  636.1	 3414.0	...
2413840	  781.0	  636.0	 3409.0	...
2413841	  780.9	  636.0	 3405.0	...
2413842	  780.8	  635.8	 3401.0	...
2413843	  780.9	  635.8	 3402.0	...
2413844	  781.1	  636.4	 3400.0	...
2413845	  781.2	  637.0	 3396.0	...
2413846	  781.2	  637.8	 3389.0	...
2413847	  781.2	  637.9	 3385.0	...
2413848	  781.1	  638.0	 3380.0	...
2413849	  780.9	  638.1	 3379.0	...
2413850	  781.1	  638.2	 3377.0	...
2413851	  781.4	  638.3	 3375.0	...
2413852	  781.8	  638.4	 3370.0	...
2413853	  781.8	  638.3	 3366.0	...
2413854	  781.7	  638.0	 3363.0	...
2413855	  781.6	  637.8	 3359.0	...
2413856	  781.7	  637.6	 3355.0	...
2413857	  781.9	  637.6	 3349.0	...
2413858	  782.2	  637.9	 3347.0	...
2413859	  782.1	  638.1	 3344.0	...
2413860	  782.0	  638.2	 3342.0	...
2413861	  781.9	  638.1	 3339.0	...
2413862	  781.8	  638.0	 3337.0	...
2413863	  782.1	  638.1	 3335.0	...
2413864	  782.4	  638.2	 3332.0	...
2413865	  782.7	  638.2	 3330.0	...
2413866	  782.7	  637.8	 3330.0	...
2413867	  782.6	  637.4	 3328.0	...
2413868	  782.6	  637.2	 3323.0	...
2413869	  782.7	  637.1	 3318.0	...
2413870	  782.8	  636.9	 3314.0	...
2413871	  782.8	  636.7	 3312.0	...
2413872	  782.7	  636.6	 3310.0	...
2413873	  782.7	  636.6	 3307.0	...
2413874	  782.8	  636.6	 3305.0	...
2413875	  783.3	  636.5	 3304.0	...
2413876	  783.8	  636.0	 3302.0	...
2413877	  784.2	  635.5	 3297.0	...
2413878	  784.3	  635.5	 3293.0	...
2413879	  784.5	  635.8	 3287.0	...
2413880	  784.7	  636.1	 3284.0	...
2413881	  784.6	  635.9	 3282.0	...
2413882	  784.6	  635.5	 3279.0	...
2413883	  784.6	  635.1	 3275.0	...
2413884	  784.6	  635.3	 3269.0	...
2413885	  784.6	  635.8	 3266.0	...
2413886	  784.6	  636.0	 3263.0	...
2413887	  784.7	  635.7	 3261.0	...
2413888	  784.7	  635.3	 3256.0	...
2413889	  784.8	  635.3	 3252.0	...
2413890	  784.8	  635.6	 3245.0	...
2413891	  784.8	  635.8	 3242.0	...
2413892	  784.9	  636.4	 3238.0	...
2413893	  785.0	  636.8	 3238.0	...
2413894	  785.1	  637.1	 3234.0	...
2413895	  785.0	  637.1	 3230.0	...
2413896	  785.0	  637.1	 3225.0	...
2413897	  785.0	  637.2	 3223.0	...
2413898	  785.0	  637.1	 3221.0	...
2413899	  785.0	  636.8	 3219.0	...
2413900	  785.3	  636.4	 3214.0	...
2413901	  785.6	  636.3	 3208.0	...
2413902	  785.8	  636.1	 3199.0	...
2413903	  785.8	  636.0	 3193.0	...
2413904	  786.0	  635.9	 3190.0	...
2413905	  786.2	  636.2	 3190.0	...
2413906	  786.3	  636.5	 3189.0	...
2413907	  786.3	  636.8	 3184.0	...
2413908	  786.4	  636.8	 3178.0	...
2413909	  786.6	  637.0	 3170.0	...
2413910	  787.0	  637.2	 3164.0	...
2413911	  787.2	  637.4	 3160.0	...
2413912	  787.4	  637.3	 3157.0	...
2413913	  787.3	  636.8	 3157.0	...
2413914	  787.3	  636.2	 3153.0	...
2413915	  787.3	  635.6	 3150.0	...
2413916	  787.2	  635.5	 3143.0	...
2413917	  787.1	  634.8	 3139.0	...
2413918	  787.2	  634.1	 3135.0	...
2413919	  787.3	  633.7	 3133.0	...
2413920	  787.4	  633.9	 3130.0	...
2413921	  788.0	  633.9	 3128.0	...
2413922	  788.7	  633.7	 3126.0	...
2413923	  789.3	  633.6	 3126.0	...
2413924	  789.5	  633.9	 3125.0	...
2413925	  789.5	  634.3	 3122.0	...
2413926	  789.5	  633.7	 3119.0	...
2413927	  789.5	  632.7	 3115.0	...
2413928	  789.5	  631.7	 3113.0	...
2413929	  789.6	  631.7	 3108.0	...
2413930	  789.6	  631.7	 3104.0	...
2413931	  789.5	  631.7	 3101.0	...
2413932	  789.4	  631.4	 3101.0	...
2413933	  789.2	  631.3	 3101.0	...
2413934	  788.9	  631.2	 3099.0	...
2413935	  788.7	  631.3	 3098.0	...
2413936	  788.8	  631.3	 3094.0	...
2413937	  789.1	  631.3	 3091.0	...
2413938	  789.5	  631.6	 3090.0	...
2413939	  789.5	  631.8	 3090.0	...
2413940	  789.7	  631.7	 3089.0	...
2413941	  789.9	  631.4	 3086.0	...
2413942	  790.2	  631.0	 3083.0	...
2413943	  790.3	  631.0	 3080.0	...
2413944	  790.5	  631.0	 3076.0	...
2413945	  790.5	  630.9	 3072.0	...
2413946	  790.4	  630.8	 3071.0	...
2413947	  790.3	  630.6	 3070.0	...
2413948	  790.2	  630.5	 3070.0	...
2413949	  790.2	  630.4	 3069.0	...
2413950	  790.2	  630.5	 3065.0	...
2413951	  790.1	  630.7	 3063.0	...
2413952	  790.0	  630.5	 3060.0	...
2413953	  789.9	  630.2	 3058.0	...
2413954	  789.7	  630.4	 3057.0	...
2413955	  789.5	  630.9	 3055.0	...
2413956	  789.3	  631.6	 3055.0	...
2413957	  789.3	  631.8	 3053.0	...
2413958	  789.5	  631.9	 3051.0	...
2413959	  790.1	  631.6	 3048.0	...
2413960	  790.7	  631.3	 3046.0	...
2413961	  791.1	  631.1	 3043.0	...
2413962	  790.9	  631.3	 3041.0	...
2413963	  790.4	  631.5	 3039.0	...
2413964	  790.0	  631.7	 3039.0	...
2413965	  790.0	  631.6	 3037.0	...
2413966	  790.4	  631.4	 3036.0	...
2413967	  790.7	  631.8	 3034.0	...
2413968	  790.6	  632.3	 3032.0	...
2413969	  790.7	  632.6	 3027.0	...
2413970	  790.7	  632.5	 3022.0	...
2413971	  790.9	  632.0	 3019.0	...
2413972	  791.0	  631.7	 3019.0	...
2413973	  791.1	  631.5	 3019.0	...
2413974	  791.2	  631.6	 3019.0	...
2413975	  791.2	  632.0	 3018.0	...
2413976	  791.1	  632.3	 3014.0	...
2413977	  791.2	  632.8	 3010.0	...
2413978	  791.4	  632.9	 3006.0	...
2413979	  791.7	  632.1	 3007.0	...
2413980	  791.8	  631.1	 3006.0	...
2413981	  791.9	  630.0	 3004.0	...
2413982	  792.0	  629.9	 2999.0	...
2413983	  791.9	  630.3	 2995.0	...
2413984	  791.8	  630.8	 2992.0	...
2413985	  791.6	  631.1	 2993.0	...
2413986	  791.8	  630.9	 2996.0	...
2413987	  792.1	  630.7	 2996.0	...
2413988	  792.2	  631.0	 2993.0	...
2413989	  792.1	  631.2	 2989.0	...
2413990	  792.2	  631.4	 2989.0	...
2413991	  792.4	  631.5	 2989.0	...
2413992	  792.6	  631.6	 2986.0	...
2413993	  792.5	  631.8	 2984.0	...
2413994	  792.5	  631.8	 2982.0	...
2413995	  792.5	  631.7	 2981.0	...
2413996	  792.7	  631.6	 2979.0	...
2413997	  792.9	  631.5	 2977.0	...
2413998	  792.9	  631.3	 2974.0	...
2413999	  792.6	  631.2	 2973.0	...
2414000	  792.4	  631.1	 2973.0	...
2414001	  792.3	  631.0	 2973.0	...
2414002	  792.3	  630.9	 2974.0	...
2414003	  792.1	  630.9	 2975.0	...
2414004	  791.9	  630.8	 2976.0	...
2414005	  791.7	  630.8	 2976.0	...
2414006	  791.7	  630.6	 2974.0	...
2414007	  792.2	  630.7	 2973.0	...
2414008	  792.7	  631.0	 2971.0	...
2414009	  793.2	  631.3	 2971.0	...
2414010	  793.4	  631.5	 2971.0	...
2414011	  793.6	  631.5	 2971.0	...
2414012	  793.7	  631.3	 2971.0	...
2414013	  793.7	  630.9	 2970.0	...
2414014	  793.7	  630.5	 2969.0	...
2414015	  793.5	  630.5	 2968.0	...
2414016	  793.2	  630.8	 2967.0	...
2414017	  792.9	  630.9	 2967.0	...
2414018	  792.7	  630.8	 2966.0	...
2414019	  792.6	  630.6	 2964.0	...
2414020	  792.4	  630.4	 2963.0	...
2414021	  792.6	  630.1	 2961.0	...
2414022	  792.8	  630.0	 2961.0	...
2414023	  793.1	  629.8	 2961.0	...
2414024	  793.2	  629.8	 2961.0	...
2414025	  793.4	  630.2	 2960.0	...
2414026	  793.2	  630.7	 2957.0	...
2414027	  792.8	  631.3	 2954.0	...
2414028	  792.4	  631.4	 2954.0	...
2414029	  792.2	  631.2	 2952.0	...
MSG	2414030 0000 _ Number On
2414030	  792.2	  630.9	 2949.0	...
2414031	  792.2	  630.4	 2947.0	...
2414032	  792.3	  630.1	 2947.0	...
2414033	  792.4	  629.9	 2947.0	...
2414034	  792.5	  629.8	 2945.0	...
2414035	  792.5	  629.9	 2943.0	...
2414036	  792.5	  630.2	 2940.0	...
2414037	  792.6	  630.5	 2938.0	...
2414038	  792.4	  631.0	 2937.0	...
2414039	  792.3	  631.1	 2936.0	...
2414040	  792.3	  631.0	 2935.0	...
2414041	  792.7	  630.5	 2934.0	...
2414042	  793.1	  630.0	 2934.0	...
2414043	  793.4	  630.2	 2934.0	...
2414044	  793.4	  630.7	 2934.0	...
2414045	  793.4	  631.0	 2933.0	...
2414046	  793.5	  630.9	 2932.0	...
2414047	  793.4	  630.8	 2931.0	...
2414048	  793.4	  630.9	 2931.0	...
2414049	  793.5	  630.7	 2932.0	...
2414050	  793.6	  630.4	 2933.0	...
2414051	  793.3	  630.3	 2932.0	...
2414052	  793.1	  630.2	 2930.0	...
2414053	  793.4	  630.2	 2927.0	...
2414054	  793.9	  630.3	 2925.0	...
2414055	  794.1	  630.4	 2923.0	...
2414056	  793.9	  630.6	 2921.0	...
2414057	  793.1	  630.8	 2920.0	...
2414058	  791.2	  631.3	 2919.0	...
EFIX R   2413636	2414058	423	  782.3	  633.3	   3282
SSACC R  2414059
2414059	  789.3	  631.8	 2918.0	...
2414060	  787.1	  631.2	 2920.0	...
2414061	  785.3	  630.6	 2924.0	...
2414062	  782.7	  630.1	 2927.0	...
2414063	  780.8	  629.6	 2929.0	...
2414064	  779.0	  628.2	 2930.0	...
2414065	  777.6	  626.8	 2931.0	...
2414066	  775.8	  626.4	 2929.0	...
2414067	  774.9	  626.7	 2926.0	...
2414068	  774.4	  626.9	 2922.0	...
2414069	  774.4	  627.0	 2920.0	...
2414070	  774.5	  626.9	 2920.0	...
2414071	  774.9	  626.8	 2923.0	...
2414072	  775.9	  626.6	 2925.0	...
2414073	  777.9	  626.3	 2925.0	...
2414074	  780.0	  626.2	 2922.0	...
ESACC R  2414059	2414074	16	  789.3	  631.8	  780.0	  626.2	   0.23	     42
SFIX R   2414075
2414075	  782.5	  626.0	 2920.0	...
2414076	  783.9	  626.0	 2919.0	...
2414077	  785.1	  626.0	 2919.0	...
2414078	  785.6	  626.3	 2919.0	...
2414079	  787.0	  626.4	 2919.0	...
2414080	  788.1	  627.6	 2919.0	...
2414081	  789.2	  628.6	 2920.0	...
2414082	  789.2	  629.4	 2920.0	...
2414083	  789.0	  628.9	 2920.0	...
2414084	  788.8	  628.6	 2920.0	...
2414085	  788.5	  628.8	 2920.0	...
2414086	  788.2	  629.0	 2919.0	...
2414087	  787.9	  629.1	 2917.0	...
2414088	  787.7	  629.2	 2914.0	...
2414089	  787.5	  629.2	 2914.0	...
2414090	  787.2	  628.6	 2915.0	...
2414091	  786.4	  628.0	 2914.0	...
2414092	  785.8	  627.4	 2913.0	...
2414093	  785.6	  627.5	 2912.0	...
2414094	  785.8	  627.9	 2911.0	...
2414095	  786.0	  628.2	 2910.0	...
2414096	  785.8	  628.8	 2911.0	...
2414097	  785.7	  629.1	 2913.0	...
2414098	  785.8	  629.3	 2910.0	...
2414099	  786.2	  629.6	 2906.0	...
2414100	  787.1	  629.6	 2904.0	...
2414101	  787.8	  629.0	 2909.0	...
2414102	  788.2	  628.2	 2915.0	...
2414103	  787.9	  627.5	 2917.0	...
2414104	  787.6	  627.7	 2916.0	...
2414105	  787.0	  628.0	 2914.0	...
2414106	  786.6	  628.2	 2911.0	...
2414107	  786.0	  628.3	 2909.0	...
2414108	  785.7	  628.9	 2909.0	...
2414109	  785.4	  629.6	 2910.0	...
2414110	  785.1	  630.2	 2910.0	...
2414111	  785.0	  630.4	 2911.0	...
2414112	  785.5	  630.4	 2911.0	...
2414113	  786.1	  630.4	 2910.0	...
2414114	  786.7	  630.3	 2910.0	...
2414115	  786.8	  630.3	 2911.0	...
2414116	  786.9	  630.3	 2912.0	...
2414117	  786.9	  630.2	 2912.0	...
2414118	  786.9	  630.0	 2911.0	...
2414119	  786.8	  629.9	 2910.0	...
2414120	  786.6	  630.1	 2912.0	...
2414121	  786.3	  630.3	 2914.0	...
2414122	  786.2	  630.2	 2917.0	...
2414123	  786.3	  630.1	 2917.0	...
2414124	  786.4	  630.0	 2917.0	...
2414125	  786.4	  630.0	 2916.0	...
2414126	  786.3	  630.0	 2916.0	...
2414127	  786.1	  630.0	 2916.0	...
2414128	  785.8	  630.0	 2916.0	...
2414129	  785.7	  630.0	 2917.0	...
2414130	  785.9	  630.5	 2918.0	...
2414131	  786.3	  630.9	 2919.0	...
2414132	  786.6	  630.8	 2919.0	...
2414133	  786.9	  630.1	 2920.0	...
2414134	  786.9	  629.9	 2920.0	...
2414135	  786.8	  630.5	 2923.0	...
2414136	  786.7	  631.2	 2925.0	...
2414137	  786.2	  631.5	 2926.0	...
2414138	  785.9	  631.7	 2928.0	...
2414139	  785.5	  632.0	 2930.0	...
2414140	  785.0	  632.1	 2932.0	...
2414141	  784.7	  632.2	 2932.0	...
2414142	  784.6	  632.2	 2932.0	...
2414143	  784.8	  632.1	 2930.0	...
2414144	  785.0	  631.3	 2927.0	...
2414145	  784.8	  630.6	 2926.0	...
2414146	  784.6	  630.1	 2926.0	...
2414147	  784.4	  630.3	 2926.0	...
2414148	  784.2	  630.5	 2926.0	...
2414149	  783.9	  630.6	 2926.0	...
2414150	  784.7	  631.3	 2927.0	...
2414151	  785.6	  632.0	 2927.0	...
2414152	  786.0	  632.6	 2928.0	...
2414153	  785.5	  632.6	 2929.0	...
2414154	  785.0	  632.6	 2931.0	...
2414155	  785.0	  632.5	 2931.0	...
2414156	  784.9	  632.7	 2931.0	...
2414157	  784.8	  632.9	 2930.0	...
2414158	  784.8	  633.1	 2928.0	...
2414159	  784.4	  632.7	 2927.0	...
2414160	  784.0	  632.3	 2927.0	...
2414161	  784.2	  631.7	 2931.0	...
2414162	  784.7	  631.6	 2935.0	...
2414163	  785.1	  631.7	 2937.0	...
2414164	  784.9	  631.8	 2937.0	...
2414165	  784.8	  631.9	 2936.0	...
2414166	  784.8	  632.4	 2935.0	...
2414167	  784.7	  633.0	 2934.0	...
2414168	  784.5	  633.7	 2934.0	...
2414169	  784.3	  633.9	 2937.0	...
2414170	  784.1	  634.2	 2940.0	...
2414171	  784.1	  634.6	 2943.0	...
2414172	  784.0	  635.1	 2944.0	...
2414173	  784.1	  635.3	 2945.0	...
2414174	  784.1	  634.7	 2945.0	...
2414175	  784.0	  633.9	 2945.0	...
2414176	  783.9	  633.7	 2945.0	...
2414177	  783.7	  634.4	 2945.0	...
2414178	  783.5	  635.0	 2944.0	...
2414179	  783.2	  635.1	 2944.0	...
2414180	  783.5	  634.7	 2945.0	...
2414181	  783.8	  634.2	 2946.0	...
2414182	  784.1	  633.7	 2951.0	...
2414183	  784.0	  633.8	 2954.0	...
2414184	  784.4	  633.8	 2956.0	...
2414185	  784.8	  633.2	 2956.0	...
2414186	  784.7	  632.8	 2956.0	...
2414187	  784.2	  632.6	 2955.0	...
2414188	  783.8	  633.2	 2954.0	...
2414189	  783.9	  634.1	 2953.0	...
2414190	  783.9	  634.8	 2954.0	...
2414191	  783.8	  634.9	 2954.0	...
2414192	  783.8	  634.7	 2954.0	...
2414193	  783.4	  634.4	 2954.0	...
2414194	  783.1	  634.3	 2954.0	...
2414195	  782.8	  634.2	 2954.0	...
2414196	  783.4	  634.0	 2956.0	...
2414197	  783.9	  633.7	 2959.0	...
2414198	  784.0	  633.4	 2961.0	...
2414199	  783.8	  633.2	 2961.0	...
2414200	  783.6	  633.2	 2961.0	...
2414201	  783.3	  633.3	 2962.0	...
2414202	  783.1	  633.9	 2962.0	...
2414203	  783.0	  634.6	 2962.0	...
2414204	  783.1	  635.2	 2962.0	...
2414205	  783.3	  635.2	 2962.0	...
2414206	  783.5	  635.4	 2962.0	...
2414207	  783.6	  635.6	 2963.0	...
2414208	  783.4	  635.7	 2963.0	...
2414209	  783.2	  635.3	 2963.0	...
2414210	  783.3	  634.8	 2964.0	...
2414211	  783.3	  634.3	 2965.0	...
2414212	  783.1	  634.5	 2966.0	...
2414213	  782.9	  634.9	 2967.0	...
2414214	  782.7	  635.2	 2968.0	...
2414215	  782.7	  635.3	 2968.0	...
2414216	  782.7	  635.3	 2969.0	...
2414217	  782.5	  635.6	 2970.0	...
2414218	  782.3	  635.5	 2972.0	...
2414219	  782.1	  635.3	 2974.0	...
2414220	  782.2	  635.1	 2975.0	...
2414221	  782.4	  635.3	 2975.0	...
2414222	  782.5	  635.5	 2975.0	...
2414223	  782.3	  635.7	 2975.0	...
2414224	  782.1	  635.7	 2975.0	...
2414225	  782.1	  635.8	 2975.0	...
2414226	  782.3	  635.9	 2976.0	...
2414227	  782.4	  636.1	 2977.0	...
2414228	  782.5	  636.1	 2978.0	...
2414229	  782.6	  636.0	 2980.0	...
2414230	  782.6	  635.9	 2981.0	...
2414231	  782.5	  636.0	 2982.0	...
2414232	  782.4	  636.1	 2983.0	...
2414233	  782.4	  636.2	 2983.0	...
2414234	  782.4	  636.5	 2983.0	...
2414235	  782.4	  636.8	 2984.0	...
2414236	  782.5	  637.1	 2985.0	...
2414237	  782.0	  637.1	 2985.0	...
2414238	  781.6	  637.1	 2985.0	...
2414239	  781.1	  637.1	 2984.0	...
2414240	  781.0	  636.9	 2983.0	...
2414241	  780.9	  636.7	 2985.0	...
2414242	  781.0	  636.5	 2988.0	...
2414243	  781.0	  636.4	 2991.0	...
2414244	  780.9	  636.3	 2992.0	...
2414245	  780.9	  636.6	 2992.0	...
2414246	  780.8	  636.9	 2991.0	...
2414247	  780.7	  637.3	 2991.0	...
2414248	  780.6	  637.3	 2992.0	...
2414249	  780.6	  637.4	 2992.0	...
2414250	  780.6	  637.6	 2992.0	...
2414251	  780.7	  637.7	 2994.0	...
2414252	  780.7	  637.4	 2997.0	...
2414253	  781.0	  636.9	 3000.0	...
2414254	  781.3	  636.7	 3001.0	...
2414255	  781.4	  636.9	 3000.0	...
2414256	  781.1	  637.2	 2996.0	...
2414257	  780.7	  637.2	 2992.0	...
2414258	  780.3	  637.3	 2992.0	...
2414259	  780.0	  637.2	 2996.0	...
2414260	  779.8	  637.1	 2998.0	...
2414261	  779.8	  637.0	 3000.0	...
2414262	  779.8	  637.2	 2999.0	...
2414263	  779.7	  637.4	 3001.0	...
2414264	  779.6	  637.6	 3004.0	...
2414265	  779.8	  637.6	 3006.0	...
2414266	  779.9	  637.7	 3006.0	...
2414267	  779.7	  637.8	 3006.0	...
2414268	  779.3	  637.9	 3006.0	...
2414269	  779.0	  638.2	 3006.0	...
2414270	  779.0	  638.3	 3007.0	...
2414271	  778.8	  638.5	 3007.0	...
2414272	  778.5	  638.6	 3007.0	...
2414273	  778.2	  638.6	 3006.0	...
2414274	  778.4	  638.5	 3004.0	...
2414275	  778.7	  638.3	 3005.0	...
2414276	  779.2	  638.3	 3008.0	...
2414277	  779.4	  638.3	 3011.0	...
2414278	  779.6	  638.2	 3011.0	...
2414279	  779.8	  638.1	 3011.0	...
2414280	  779.8	  638.2	 3011.0	...
2414281	  779.8	  638.2	 3011.0	...
2414282	  779.7	  638.3	 3012.0	...
2414283	  779.5	  638.2	 3011.0	...
2414284	  779.2	  638.2	 3010.0	...
2414285	  779.0	  638.1	 3009.0	...
2414286	  778.8	  637.9	 3010.0	...
2414287	  778.7	  637.5	 3012.0	...
2414288	  778.4	  637.1	 3014.0	...
2414289	  778.3	  637.1	 3014.0	...
2414290	  778.5	  637.3	 3015.0	...
2414291	  778.6	  637.5	 3015.0	...
2414292	  778.7	  637.6	 3015.0	...
2414293	  778.7	  637.7	 3016.0	...
2414294	  779.0	  638.2	 3018.0	...
2414295	  779.2	  638.7	 3019.0	...
2414296	  779.2	  639.1	 3019.0	...
2414297	  779.1	  638.4	 3019.0	...
2414298	  779.1	  637.7	 3019.0	...
2414299	  778.6	  637.5	 3020.0	...
2414300	  778.1	  638.1	 3019.0	...
2414301	  777.5	  638.7	 3020.0	...
2414302	  777.4	  638.5	 3021.0	...
2414303	  777.3	  638.2	 3020.0	...
2414304	  777.3	  638.0	 3021.0	...
2414305	  777.3	  637.8	 3021.0	...
2414306	  777.2	  638.4	 3022.0	...
2414307	  777.2	  639.1	 3022.0	...
2414308	  777.5	  639.8	 3022.0	...
2414309	  777.7	  639.9	 3022.0	...
2414310	  777.7	  640.0	 3022.0	...
2414311	  777.5	  640.0	 3022.0	...
2414312	  777.3	  640.0	 3022.0	...
2414313	  777.3	  639.8	 3024.0	...
2414314	  777.4	  639.5	 3026.0	...
2414315	  777.5	  639.3	 3026.0	...
2414316	  777.5	  639.3	 3023.0	...
2414317	  776.9	  639.4	 3022.0	...
2414318	  776.4	  639.6	 3025.0	...
2414319	  776.7	  639.6	 3027.0	...
2414320	  777.5	  639.6	 3027.0	...
2414321	  778.2	  639.5	 3026.0	...
2414322	  778.2	  639.7	 3024.0	...
2414323	  778.2	  639.8	 3023.0	...
2414324	  778.2	  639.7	 3023.0	...
2414325	  778.3	  639.7	 3024.0	...
2414326	  778.3	  639.8	 3024.0	...
2414327	  778.1	  640.2	 3022.0	...
2414328	  778.0	  640.4	 3020.0	...
2414329	  778.3	  640.1	 3019.0	...
2414330	  778.7	  639.6	 3022.0	...
2414331	  778.7	  639.2	 3025.0	...
2414332	  778.3	  639.3	 3030.0	...
2414333	  777.9	  639.3	 3032.0	...
2414334	  777.8	  639.1	 3033.0	...
2414335	  777.9	  639.1	 3032.0	...
2414336	  777.8	  639.2	 3031.0	...
2414337	  777.8	  639.4	 3030.0	...
2414338	  777.6	  639.6	 3030.0	...
2414339	  777.3	  639.7	 3028.0	...
2414340	  777.0	  639.8	 3026.0	...
2414341	  776.9	  640.0	 3025.0	...
2414342	  777.2	  640.3	 3027.0	...
2414343	  777.7	  640.6	 3028.0	...
2414344	  778.1	  640.7	 3028.0	...
2414345	  777.9	  640.6	 3027.0	...
MSG	2414346 0000 _ Number Off
2414346	  777.5	  640.3	 3027.0	...
2414347	  777.3	  640.0	 3027.0	...
2414348	  777.5	  639.8	 3026.0	...
2414349	  777.8	  639.8	 3024.0	...
2414350	  778.0	  639.7	 3022.0	...
2414351	  778.1	  639.3	 3021.0	...
2414352	  778.0	  639.0	 3022.0	...
2414353	  778.0	  638.8	 3022.0	...
2414354	  778.0	  639.1	 3023.0	...
2414355	  778.1	  639.4	 3023.0	...
2414356	  778.1	  639.7	 3023.0	...
2414357	  778.2	  640.2	 3024.0	...
2414358	  778.3	  640.6	 3025.0	...
2414359	  778.4	  641.1	 3025.0	...
2414360	  778.2	  641.1	 3025.0	...
2414361	  778.0	  641.2	 3026.0	...
2414362	  777.8	  641.3	 3027.0	...
2414363	  778.1	  641.4	 3025.0	...
2414364	  778.4	  641.6	 3021.0	...
2414365	  778.1	  641.8	 3018.0	...
2414366	  777.5	  642.1	 3018.0	...
2414367	  777.1	  642.3	 3018.0	...
2414368	  777.4	  642.1	 3019.0	...
2414369	  777.7	  642.0	 3019.0	...
2414370	  778.0	  641.9	 3016.0	...
2414371	  778.1	  641.8	 3014.0	...
2414372	  778.4	  641.7	 3012.0	...
2414373	  778.7	  641.6	 3012.0	...
2414374	  778.8	  641.4	 3011.0	...
2414375	  778.4	  641.3	 3011.0	...
2414376	  778.1	  641.2	 3011.0	...
2414377	  778.0	  641.4	 3012.0	...
2414378	  778.1	  641.7	 3012.0	...
2414379	  778.3	  642.0	 3012.0	...
2414380	  778.3	  641.7	 3012.0	...
2414381	  778.2	  641.3	 3009.0	...
2414382	  778.2	  640.8	 3007.0	...
2414383	  778.2	  641.1	 3004.0	...
2414384	  778.2	  641.3	 3002.0	...
2414385	  778.2	  641.6	 3000.0	...
2414386	  778.2	  641.6	 2998.0	...
2414387	  778.0	  641.7	 2998.0	...
2414388	  777.9	  641.8	 2999.0	...
2414389	  778.0	  641.8	 2999.0	...
2414390	  778.1	  641.8	 3000.0	...
2414391	  778.3	  641.8	 3001.0	...
2414392	  778.5	  641.7	 3001.0	...
2414393	  778.7	  641.7	 2999.0	...
2414394	  778.7	  641.6	 2997.0	...
2414395	  778.6	  641.6	 2995.0	...
2414396	  778.6	  641.7	 2995.0	...
2414397	  778.6	  642.1	 2994.0	...
2414398	  778.7	  642.7	 2992.0	...
2414399	  778.7	  643.3	 2991.0	...
2414400	  778.8	  643.7	 2989.0	...
2414401	  778.8	  643.4	 2989.0	...
2414402	  778.7	  642.7	 2989.0	...
2414403	  778.5	  642.0	 2989.0	...
2414404	  778.2	  641.5	 2990.0	...
2414405	  778.1	  641.5	 2990.0	...
2414406	  778.3	  641.3	 2988.0	...
2414407	  778.8	  641.3	 2985.0	...
2414408	  779.0	  641.4	 2981.0	...
2414409	  778.7	  641.7	 2981.0	...
2414410	  778.5	  642.1	 2981.0	...
2414411	  778.4	  642.2	 2982.0	...
2414412	  778.3	  642.1	 2983.0	...
2414413	  778.3	  642.0	 2983.0	...
2414414	  778.3	  641.9	 2983.0	...
2414415	  778.4	  642.1	 2982.0	...
2414416	  778.4	  642.3	 2981.0	...
2414417	  778.4	  642.4	 2979.0	...
2414418	  778.5	  642.4	 2978.0	...
2414419	  778.5	  642.1	 2978.0	...
2414420	  778.6	  641.9	 2979.0	...
2414421	  778.6	  641.5	 2981.0	...
2414422	  778.6	  641.4	 2981.0	...
2414423	  778.6	  641.2	 2980.0	...
2414424	  778.7	  641.2	 2979.0	...
2414425	  778.8	  641.2	 2978.0	...
2414426	  778.6	  641.2	 2978.0	...
2414427	  778.6	  641.3	 2977.0	...
2414428	  778.6	  641.4	 2976.0	...
2414429	  778.7	  641.4	 2975.0	...
2414430	  778.7	  641.3	 2976.0	...
2414431	  778.8	  641.3	 2976.0	...
2414432	  778.8	  641.3	 2973.0	...
2414433	  778.8	  641.3	 2971.0	...
2414434	  778.4	  641.3	 2969.0	...
2414435	  778.0	  641.4	 2969.0	...
2414436	  777.8	  641.2	 2969.0	...
2414437	  778.0	  641.0	 2969.0	...
2414438	  778.0	  641.3	 2965.0	...
2414439	  777.8	  641.7	 2962.0	...
2414440	  777.6	  641.9	 2959.0	...
2414441	  777.7	  641.8	 2960.0	...
2414442	  778.0	  641.7	 2960.0	...
2414443	  778.3	  641.8	 2959.0	...
2414444	  778.4	  641.6	 2958.0	...
2414445	  778.7	  641.3	 2956.0	...
2414446	  778.9	  641.2	 2955.0	...
2414447	  778.8	  641.2	 2954.0	...
2414448	  778.6	  641.2	 2955.0	...
2414449	  778.1	  641.4	 2955.0	...
2414450	  777.9	  641.7	 2954.0	...
2414451	  777.7	  641.8	 2954.0	...
2414452	  777.7	  641.9	 2954.0	...
2414453	  777.8	  642.0	 2953.0	...
2414454	  777.7	  642.1	 2953.0	...
2414455	  777.5	  642.0	 2952.0	...
2414456	  777.3	  641.9	 2951.0	...
2414457	  777.5	  642.0	 2948.0	...
2414458	  777.9	  642.0	 2945.0	...
2414459	  778.3	  641.6	 2943.0	...
2414460	  779.0	  641.4	 2943.0	...
2414461	  779.7	  641.2	 2943.0	...
2414462	  780.2	  641.1	 2942.0	...
2414463	  780.1	  640.8	 2942.0	...
2414464	  779.8	  640.4	 2941.0	...
2414465	  779.6	  641.0	 2941.0	...
2414466	  779.5	  641.5	 2938.0	...
2414467	  779.5	  641.9	 2935.0	...
2414468	  779.5	  642.0	 2933.0	...
2414469	  779.6	  642.1	 2932.0	...
2414470	  779.3	  641.6	 2933.0	...
2414471	  779.1	  640.9	 2933.0	...
2414472	  779.2	  640.3	 2933.0	...
2414473	  779.6	  640.2	 2933.0	...
2414474	  780.0	  640.3	 2933.0	...
2414475	  780.2	  640.1	 2933.0	...
2414476	  780.2	  639.9	 2933.0	...
2414477	  780.2	  639.9	 2933.0	...
2414478	  779.8	  640.2	 2932.0	...
2414479	  779.4	  640.5	 2931.0	...
2414480	  779.3	  640.2	 2931.0	...
2414481	  779.5	  639.8	 2932.0	...
2414482	  779.8	  640.2	 2932.0	...
2414483	  779.9	  641.0	 2932.0	...
2414484	  780.2	  641.7	 2932.0	...
2414485	  780.4	  641.5	 2932.0	...
2414486	  780.6	  641.4	 2932.0	...
2414487	  780.6	  641.3	 2932.0	...
2414488	  780.3	  640.7	 2931.0	...
2414489	  780.0	  640.2	 2931.0	...
2414490	  779.8	  640.2	 2929.0	...
2414491	  779.9	  641.0	 2928.0	...
2414492	  780.1	  641.9	 2926.0	...
2414493	  780.2	  641.6	 2925.0	...
2414494	  780.1	  640.9	 2923.0	...
2414495	  780.0	  640.2	 2922.0	...
2414496	  780.1	  640.1	 2921.0	...
2414497	  780.2	  640.0	 2921.0	...
2414498	  780.4	  640.0	 2921.0	...
2414499	  780.5	  639.9	 2922.0	...
2414500	  780.3	  639.9	 2923.0	...
2414501	  780.0	  640.0	 2923.0	...
2414502	  779.6	  640.2	 2923.0	...
2414503	  779.4	  640.3	 2922.0	...
2414504	  779.3	  640.2	 2921.0	...
2414505	  779.3	  640.1	 2919.0	...
2414506	  779.1	  640.2	 2919.0	...
2414507	  779.1	  640.6	 2918.0	...
2414508	  779.2	  640.8	 2917.0	...
2414509	  779.3	  641.1	 2917.0	...
2414510	  779.4	  640.9	 2915.0	...
2414511	  779.5	  640.8	 2914.0	...
2414512	  779.7	  640.8	 2915.0	...
2414513	  779.7	  641.4	 2916.0	...
2414514	  780.0	  641.9	 2919.0	...
2414515	  780.2	  641.9	 2919.0	...
2414516	  780.3	  641.3	 2920.0	...
2414517	  780.1	  640.8	 2919.0	...
2414518	  779.9	  640.5	 2917.0	...
2414519	  779.9	  640.1	 2916.0	...
2414520	  779.9	  639.7	 2917.0	...
2414521	  779.9	  639.7	 2914.0	...
2414522	  780.0	  639.7	 2911.0	...
2414523	  780.2	  639.7	 2906.0	...
2414524	  780.5	  640.0	 2906.0	...
2414525	  780.7	  640.6	 2906.0	...
2414526	  780.8	  641.2	 2907.0	...
2414527	  780.8	  641.1	 2907.0	...
2414528	  780.9	  640.7	 2907.0	...
2414529	  781.1	  640.3	 2908.0	...
2414530	  781.3	  640.3	 2908.0	...
2414531	  781.3	  640.3	 2908.0	...
2414532	  781.2	  640.3	 2908.0	...
2414533	  781.0	  640.2	 2908.0	...
2414534	  781.0	  640.1	 2908.0	...
2414535	  780.8	  640.0	 2908.0	...
2414536	  780.6	  640.1	 2906.0	...
2414537	  780.6	  640.2	 2905.0	...
2414538	  780.8	  640.4	 2903.0	...
2414539	  781.0	  641.2	 2904.0	...
2414540	  781.1	  641.9	 2903.0	...
2414541	  781.3	  642.5	 2903.0	...
2414542	  781.4	  641.9	 2903.0	...
2414543	  781.6	  641.3	 2904.0	...
2414544	  781.5	  640.5	 2904.0	...
2414545	  781.4	  640.4	 2904.0	...
2414546	  781.3	  640.5	 2904.0	...
2414547	  781.0	  640.7	 2903.0	...
2414548	  780.9	  641.2	 2902.0	...
2414549	  780.9	  641.5	 2901.0	...
2414550	  781.2	  641.6	 2900.0	...
2414551	  781.4	  641.6	 2899.0	...
2414552	  781.6	  641.8	 2898.0	...
2414553	  781.3	  642.0	 2897.0	...
2414554	  781.1	  642.4	 2898.0	...
2414555	  781.2	  642.6	 2901.0	...
2414556	  781.4	  642.4	 2902.0	...
2414557	  781.5	  642.0	 2903.0	...
2414558	  781.3	  642.3	 2902.0	...
2414559	  780.9	  643.0	 2901.0	...
MSG	2414560 0000 _ Number On
2414560	  780.5	  642.7	 2901.0	...
2414561	  780.7	  641.8	 2901.0	...
2414562	  781.1	  641.0	 2901.0	...
2414563	  781.1	  641.3	 2900.0	...
2414564	  780.8	  642.2	 2900.0	...
2414565	  781.0	  642.7	 2900.0	...
2414566	  781.5	  643.2	 2900.0	...
2414567	  781.6	  642.7	 2900.0	...
2414568	  781.1	  642.3	 2900.0	...
2414569	  780.6	  641.8	 2900.0	...
2414570	  780.6	  641.5	 2900.0	...
2414571	  780.6	  641.3	 2900.0	...
2414572	  780.4	  641.0	 2899.0	...
2414573	  780.3	  640.8	 2899.0	...
2414574	  780.7	  641.2	 2898.0	...
2414575	  781.3	  641.8	 2898.0	...
2414576	  782.1	  643.3	 2898.0	...
2414577	  782.0	  644.2	 2897.0	...
2414578	  781.7	  644.8	 2896.0	...
2414579	  781.1	  644.6	 2895.0	...
2414580	  780.7	  644.2	 2895.0	...
2414581	  780.4	  644.2	 2895.0	...
2414582	  780.4	  644.1	 2895.0	...
2414583	  780.4	  644.2	 2894.0	...
2414584	  780.5	  644.3	 2893.0	...
2414585	  780.4	  644.6	 2892.0	...
2414586	  780.2	  644.6	 2892.0	...
2414587	  779.9	  644.5	 2892.0	...
2414588	  779.8	  644.4	 2893.0	...
2414589	  779.8	  644.4	 2894.0	...
2414590	  780.0	  644.4	 2894.0	...
2414591	  780.2	  644.3	 2894.0	...
2414592	  780.5	  644.5	 2894.0	...
2414593	  780.7	  644.8	 2895.0	...
2414594	  780.8	  644.6	 2894.0	...
2414595	  780.9	  644.2	 2892.0	...
2414596	  780.8	  643.6	 2890.0	...
2414597	  780.8	  643.5	 2890.0	...
2414598	  781.3	  643.2	 2891.0	...
2414599	  781.9	  643.1	 2891.0	...
2414600	  782.5	  643.0	 2891.0	...
2414601	  782.4	  643.1	 2891.0	...
2414602	  782.2	  643.3	 2892.0	...
2414603	  782.0	  643.5	 2892.0	...
2414604	  781.9	  643.7	 2892.0	...
2414605	  782.0	  643.9	 2892.0	...
2414606	  781.9	  644.2	 2890.0	...
2414607	  781.8	  644.3	 2889.0	...
2414608	  781.6	  644.2	 2887.0	...
2414609	  781.8	  644.1	 2887.0	...
2414610	  782.0	  643.8	 2886.0	...
2414611	  782.1	  643.6	 2887.0	...
2414612	  781.9	  643.4	 2887.0	...
2414613	  781.9	  643.0	 2885.0	...
2414614	  782.0	  642.7	 2882.0	...
2414615	  781.9	  642.4	 2879.0	...
2414616	  781.7	  642.6	 2879.0	...
2414617	  781.7	  642.8	 2879.0	...
2414618	  782.0	  643.2	 2879.0	...
2414619	  782.2	  643.5	 2879.0	...
2414620	  782.3	  643.7	 2880.0	...
2414621	  782.3	  643.7	 2881.0	...
2414622	  782.4	  643.7	 2881.0	...
2414623	  782.4	  642.9	 2881.0	...
2414624	  782.4	  642.2	 2881.0	...
2414625	  782.4	  641.8	 2881.0	...
2414626	  782.4	  642.1	 2880.0	...
2414627	  782.5	  642.5	 2878.0	...
2414628	  782.4	  642.6	 2877.0	...
2414629	  782.4	  642.8	 2877.0	...
2414630	  782.4	  642.9	 2877.0	...
2414631	  782.5	  642.7	 2876.0	...
2414632	  782.5	  642.4	 2874.0	...
2414633	  782.4	  642.0	 2877.0	...
2414634	  782.0	  641.9	 2880.0	...
2414635	  781.7	  642.5	 2884.0	...
2414636	  781.8	  643.3	 2884.0	...
2414637	  782.0	  644.3	 2880.0	...
2414638	  782.2	  644.5	 2876.0	...
2414639	  782.4	  643.8	 2873.0	...
2414640	  782.6	  642.9	 2874.0	...
2414641	  782.9	  641.9	 2874.0	...
2414642	  782.8	  641.8	 2874.0	...
2414643	  782.8	  641.4	 2873.0	...
2414644	  782.8	  641.0	 2873.0	...
2414645	  782.7	  640.6	 2873.0	...
2414646	  782.6	  640.5	 2873.0	...
2414647	  782.6	  641.1	 2873.0	...
2414648	  782.6	  642.1	 2873.0	...
2414649	  782.7	  643.1	 2872.0	...
2414650	  782.5	  643.3	 2872.0	...
2414651	  782.4	  643.3	 2871.0	...
2414652	  782.6	  643.1	 2871.0	...
2414653	  783.1	  642.9	 2872.0	...
2414654	  783.5	  642.8	 2873.0	...
2414655	  783.5	  642.9	 2873.0	...
2414656	  783.1	  642.9	 2872.0	...
2414657	  782.7	  643.0	 2871.0	...
2414658	  782.4	  643.2	 2870.0	...
2414659	  782.5	  643.3	 2869.0	...
2414660	  782.6	  643.5	 2869.0	...
2414661	  782.8	  643.5	 2869.0	...
2414662	  782.9	  643.5	 2869.0	...
2414663	  783.1	  643.5	 2869.0	...
2414664	  783.2	  643.5	 2868.0	...
2414665	  783.2	  643.7	 2867.0	...
2414666	  783.3	  643.9	 2866.0	...
2414667	  783.2	  644.0	 2865.0	...
2414668	  783.1	  644.0	 2864.0	...
2414669	  783.0	  643.8	 2863.0	...
2414670	  782.8	  643.1	 2863.0	...
2414671	  782.8	  642.4	 2862.0	...
2414672	  782.9	  641.8	 2861.0	...
2414673	  783.0	  641.9	 2861.0	...
2414674	  783.2	  642.2	 2861.0	...
2414675	  783.3	  642.6	 2860.0	...
2414676	  783.3	  642.4	 2858.0	...
2414677	  783.2	  642.2	 2858.0	...
2414678	  783.1	  642.2	 2858.0	...
2414679	  783.1	  642.6	 2859.0	...
2414680	  783.3	  642.3	 2859.0	...
2414681	  783.5	  641.7	 2860.0	...
2414682	  783.6	  641.2	 2859.0	...
2414683	  783.6	  641.3	 2858.0	...
2414684	  783.5	  641.4	 2857.0	...
2414685	  783.5	  641.4	 2857.0	...
2414686	  783.5	  641.3	 2857.0	...
2414687	  784.1	  641.1	 2857.0	...
2414688	  784.6	  640.9	 2856.0	...
2414689	  784.7	  640.8	 2855.0	...
2414690	  784.3	  641.3	 2855.0	...
2414691	  784.4	  641.6	 2855.0	...
2414692	  785.1	  641.7	 2854.0	...
2414693	  785.7	  641.5	 2852.0	...
2414694	  785.8	  641.4	 2851.0	...
2414695	  785.9	  641.2	 2850.0	...
2414696	  785.9	  640.9	 2850.0	...
2414697	  785.9	  640.5	 2849.0	...
2414698	  785.8	  640.1	 2849.0	...
2414699	  785.6	  639.9	 2849.0	...
2414700	  785.1	  640.6	 2848.0	...
2414701	  784.6	  641.3	 2846.0	...
2414702	  784.5	  641.9	 2844.0	...
2414703	  784.9	  641.6	 2844.0	...
2414704	  785.2	  641.2	 2841.0	...
2414705	  785.7	  640.8	 2838.0	...
2414706	  786.1	  640.2	 2835.0	...
2414707	  786.5	  639.6	 2834.0	...
2414708	  786.3	  639.0	 2831.0	...
2414709	  786.2	  638.9	 2829.0	...
2414710	  786.2	  639.1	 2828.0	...
2414711	  786.2	  639.4	 2829.0	...
2414712	  786.4	  639.4	 2830.0	...
2414713	  786.5	  639.1	 2829.0	...
2414714	  786.5	  639.4	 2828.0	...
2414715	  786.2	  640.1	 2825.0	...
2414716	  785.9	  640.8	 2824.0	...
2414717	  785.4	  641.0	 2822.0	...
2414718	  784.9	  641.1	 2821.0	...
2414719	  784.4	  641.2	 2821.0	...
2414720	  784.1	  641.2	 2822.0	...
2414721	  784.1	  641.2	 2822.0	...
2414722	  784.7	  641.1	 2822.0	...
2414723	  785.2	  641.0	 2821.0	...
2414724	  785.6	  640.9	 2821.0	...
2414725	  785.3	  641.1	 2820.0	...
2414726	  785.1	  641.5	 2820.0	...
2414727	  785.0	  641.9	 2820.0	...
2414728	  784.8	  641.8	 2819.0	...
2414729	  784.7	  641.5	 2818.0	...
2414730	  784.4	  641.3	 2819.0	...
2414731	  784.4	  641.5	 2822.0	...
2414732	  784.5	  641.5	 2825.0	...
2414733	  785.1	  641.4	 2827.0	...
2414734	  785.6	  641.2	 2827.0	...
2414735	  785.9	  641.3	 2828.0	...
2414736	  786.0	  641.4	 2828.0	...
2414737	  785.9	  641.5	 2828.0	...
2414738	  785.6	  641.6	 2827.0	...
2414739	  785.4	  641.7	 2826.0	...
2414740	  785.2	  641.9	 2826.0	...
2414741	  784.7	  642.1	 2826.0	...
2414742	  784.2	  642.2	 2827.0	...
2414743	  783.8	  642.8	 2827.0	...
2414744	  783.9	  643.1	 2827.0	...
2414745	  784.0	  643.2	 2828.0	...
2414746	  784.0	  642.2	 2829.0	...
2414747	  784.2	  641.4	 2831.0	...
2414748	  784.2	  640.9	 2831.0	...
2414749	  784.3	  641.3	 2831.0	...
2414750	  784.2	  641.6	 2831.0	...
2414751	  784.0	  641.9	 2832.0	...
2414752	  783.7	  641.7	 2834.0	...
2414753	  783.5	  641.6	 2834.0	...
2414754	  783.5	  641.6	 2832.0	...
2414755	  783.7	  641.5	 2831.0	...
2414756	  783.9	  641.5	 2831.0	...
2414757	  784.1	  641.3	 2831.0	...
2414758	  784.2	  641.1	 2828.0	...
2414759	  784.4	  641.1	 2825.0	...
2414760	  784.5	  641.0	 2823.0	...
2414761	  784.5	  640.9	 2824.0	...
2414762	  784.5	  640.8	 2825.0	...
2414763	  784.6	  640.8	 2826.0	...
2414764	  784.6	  640.9	 2826.0	...
2414765	  784.9	  641.1	 2825.0	...
2414766	  785.3	  641.3	 2824.0	...
2414767	  785.8	  641.5	 2822.0	...
2414768	  786.0	  641.6	 2822.0	...
2414769	  785.8	  641.8	 2821.0	...
2414770	  785.4	  641.7	 2820.0	...
2414771	  785.0	  640.9	 2819.0	...
2414772	  784.9	  639.8	 2817.0	...
2414773	  784.8	  638.7	 2816.0	...
2414774	  784.8	  638.9	 2815.0	...
2414775	  784.8	  639.4	 2815.0	...
2414776	  785.3	  639.8	 2815.0	...
2414777	  785.7	  639.7	 2814.0	...
2414778	  786.1	  639.7	 2813.0	...
2414779	  786.0	  639.5	 2813.0	...
2414780	  786.0	  639.2	 2812.0	...
2414781	  786.0	  639.0	 2812.0	...
2414782	  785.7	  639.1	 2813.0	...
2414783	  785.4	  639.2	 2814.0	...
2414784	  785.2	  639.2	 2815.0	...
2414785	  785.4	  639.2	 2816.0	...
2414786	  785.5	  639.2	 2818.0	...
2414787	  785.3	  638.7	 2819.0	...
2414788	  785.0	  638.4	 2819.0	...
2414789	  784.7	  638.2	 2818.0	...
2414790	  785.1	  638.6	 2817.0	...
2414791	  785.4	  638.8	 2818.0	...
2414792	  785.0	  639.3	 2818.0	...
2414793	  784.3	  639.7	 2819.0	...
2414794	  783.7	  639.7	 2820.0	...
2414795	  783.8	  639.5	 2820.0	...
2414796	  783.8	  639.3	 2820.0	...
2414797	  783.6	  639.3	 2820.0	...
2414798	  783.5	  639.1	 2820.0	...
2414799	  783.3	  639.0	 2820.0	...
2414800	  783.1	  639.4	 2818.0	...
2414801	  782.9	  639.7	 2817.0	...
2414802	  783.3	  639.9	 2816.0	...
2414803	  783.7	  639.7	 2816.0	...
2414804	  783.1	  639.6	 2819.0	...
2414805	  782.2	  640.3	 2822.0	...
2414806	  781.3	  641.2	 2824.0	...
2414807	  781.8	  641.7	 2823.0	...
2414808	  782.3	  641.5	 2823.0	...
2414809	  782.3	  641.4	 2825.0	...
2414810	  782.1	  641.5	 2828.0	...
2414811	  781.9	  641.7	 2830.0	...
2414812	  781.6	  641.8	 2832.0	...
2414813	  781.2	  641.8	 2832.0	...
2414814	  780.9	  641.9	 2832.0	...
2414815	  780.9	  642.2	 2832.0	...
2414816	  780.9	  642.6	 2831.0	...
2414817	  780.9	  643.0	 2831.0	...
2414818	  780.9	  643.1	 2831.0	...
2414819	  781.0	  643.2	 2831.0	...
2414820	  780.8	  643.0	 2831.0	...
2414821	  780.6	  642.8	 2833.0	...
2414822	  780.4	  642.6	 2834.0	...
2414823	  780.5	  642.4	 2836.0	...
2414824	  780.7	  642.5	 2833.0	...
2414825	  780.6	  642.6	 2830.0	...
2414826	  780.4	  642.8	 2828.0	...
2414827	  780.0	  642.7	 2830.0	...
2414828	  779.9	  642.6	 2831.0	...
2414829	  779.8	  642.6	 2830.0	...
2414830	  779.8	  642.8	 2830.0	...
2414831	  779.9	  643.0	 2831.0	...
2414832	  780.0	  643.2	 2838.0	...
2414833	  780.2	  643.1	 2844.0	...
2414834	  780.3	  642.9	 2846.0	...
2414835	  780.7	  642.7	 2842.0	...
2414836	  780.9	  642.7	 2838.0	...
2414837	  781.0	  642.8	 2838.0	...
2414838	  780.8	  642.8	 2839.0	...
2414839	  780.5	  642.0	 2840.0	...
2414840	  780.4	  641.2	 2840.0	...
2414841	  780.4	  640.7	 2840.0	...
2414842	  780.6	  641.1	 2839.0	...
2414843	  780.7	  641.6	 2839.0	...
2414844	  780.7	  641.9	 2838.0	...
2414845	  780.7	  642.1	 2838.0	...
2414846	  780.5	  642.2	 2841.0	...
2414847	  780.5	  642.3	 2843.0	...
2414848	  780.4	  642.3	 2845.0	...
2414849	  780.4	  642.3	 2845.0	...
2414850	  780.4	  642.3	 2845.0	...
2414851	  780.6	  642.5	 2846.0	...
2414852	  780.9	  642.7	 2848.0	...
2414853	  781.2	  642.9	 2850.0	...
2414854	  780.9	  643.1	 2852.0	...
2414855	  780.5	  643.2	 2853.0	...
2414856	  779.9	  643.2	 2856.0	...
2414857	  779.7	  643.1	 2859.0	...
2414858	  779.5	  642.9	 2862.0	...
2414859	  779.5	  642.9	 2863.0	...
2414860	  779.6	  643.0	 2863.0	...
2414861	  779.6	  643.1	 2863.0	...
MSG	2414862 0000 _ Number Off
2414862	  779.6	  643.1	 2864.0	...
2414863	  779.6	  642.9	 2865.0	...
2414864	  779.4	  642.8	 2866.0	...
2414865	  779.2	  642.8	 2866.0	...
2414866	  779.0	  642.8	 2866.0	...
2414867	  778.9	  643.0	 2866.0	...
2414868	  778.9	  643.2	 2867.0	...
2414869	  778.9	  643.4	 2867.0	...
2414870	  778.8	  643.3	 2867.0	...
2414871	  778.6	  643.2	 2867.0	...
2414872	  778.5	  643.1	 2866.0	...
2414873	  778.4	  643.1	 2865.0	...
2414874	  778.6	  643.1	 2864.0	...
2414875	  778.8	  643.1	 2865.0	...
2414876	  778.8	  642.4	 2865.0	...
2414877	  778.6	  641.8	 2870.0	...
2414878	  778.5	  641.4	 2875.0	...
2414879	  778.5	  642.1	 2880.0	...
2414880	  778.6	  642.8	 2880.0	...
2414881	  778.6	  643.3	 2882.0	...
2414882	  778.5	  643.4	 2883.0	...
2414883	  778.3	  643.5	 2884.0	...
2414884	  778.3	  643.6	 2885.0	...
2414885	  778.4	  643.6	 2887.0	...
2414886	  778.5	  643.7	 2888.0	...
2414887	  778.5	  643.9	 2887.0	...
2414888	  778.9	  644.2	 2890.0	...
2414889	  779.3	  644.3	 2892.0	...
2414890	  779.3	  644.5	 2896.0	...
2414891	  779.0	  644.6	 2897.0	...
2414892	  778.7	  644.8	 2899.0	...
2414893	  778.7	  644.7	 2899.0	...
2414894	  778.7	  644.4	 2899.0	...
2414895	  778.5	  644.1	 2900.0	...
2414896	  778.1	  644.1	 2902.0	...
2414897	  777.7	  644.0	 2903.0	...
2414898	  777.3	  643.9	 2904.0	...
2414899	  777.2	  644.0	 2906.0	...
2414900	  777.4	  644.3	 2908.0	...
2414901	  777.5	  644.7	 2911.0	...
2414902	  777.4	  644.9	 2910.0	...
2414903	  777.2	  645.1	 2910.0	...
2414904	  777.2	  645.2	 2910.0	...
2414905	  777.4	  645.9	 2909.0	...
2414906	  777.7	  646.7	 2910.0	...
2414907	  777.8	  647.6	 2912.0	...
2414908	  777.8	  647.1	 2914.0	...
2414909	  777.9	  646.5	 2915.0	...
2414910	  777.9	  646.6	 2915.0	...
2414911	  777.5	  647.3	 2915.0	...
2414912	  777.0	  647.3	 2918.0	...
2414913	  776.3	  646.0	 2920.0	...
2414914	  776.0	  644.7	 2922.0	...
2414915	  775.9	  645.0	 2923.0	...
2414916	  776.2	  645.8	 2926.0	...
2414917	  776.4	  646.7	 2928.0	...
2414918	  776.5	  646.4	 2930.0	...
2414919	  776.4	  646.2	 2929.0	...
2414920	  776.4	  646.4	 2929.0	...
2414921	  776.4	  646.8	 2933.0	...
2414922	  776.6	  647.2	 2939.0	...
2414923	  776.8	  647.1	 2946.0	...
2414924	  777.0	  647.1	 2948.0	...
2414925	  776.9	  646.3	 2949.0	...
2414926	  776.9	  645.7	 2950.0	...
2414927	  776.3	  645.4	 2948.0	...
2414928	  775.8	  645.9	 2946.0	...
2414929	  775.2	  645.6	 2946.0	...
2414930	  775.1	  645.1	 2948.0	...
2414931	  774.8	  644.7	 2949.0	...
2414932	  774.7	  644.8	 2948.0	...
2414933	  774.6	  645.1	 2950.0	...
2414934	  774.5	  645.4	 2952.0	...
2414935	  774.3	  645.6	 2954.0	...
2414936	  774.0	  645.7	 2956.0	...
2414937	  773.8	  645.9	 2957.0	...
2414938	  773.2	  646.3	 2958.0	...
2414939	  772.7	  646.1	 2958.0	...
2414940	  772.4	  645.6	 2959.0	...
2414941	  772.9	  645.0	 2960.0	...
2414942	  773.5	  645.2	 2961.0	...
2414943	  774.0	  645.3	 2964.0	...
2414944	  774.3	  645.6	 2966.0	...
2414945	  774.3	  646.1	 2968.0	...
2414946	  774.0	  646.6	 2969.0	...
2414947	  773.7	  646.5	 2971.0	...
2414948	  773.5	  645.7	 2973.0	...
2414949	  773.3	  645.0	 2973.0	...
2414950	  772.9	  645.1	 2973.0	...
2414951	  772.6	  645.2	 2974.0	...
2414952	  772.5	  645.0	 2974.0	...
2414953	  772.6	  644.7	 2974.0	...
2414954	  772.4	  644.5	 2974.0	...
2414955	  772.3	  644.6	 2974.0	...
2414956	  772.0	  644.7	 2975.0	...
2414957	  771.9	  644.7	 2976.0	...
2414958	  771.8	  644.8	 2978.0	...
2414959	  771.8	  645.4	 2981.0	...
2414960	  771.8	  645.9	 2983.0	...
2414961	  771.7	  646.2	 2985.0	...
2414962	  771.5	  645.7	 2986.0	...
2414963	  771.3	  645.3	 2987.0	...
2414964	  771.3	  645.1	 2989.0	...
2414965	  771.2	  645.1	 2990.0	...
2414966	  771.2	  645.0	 2990.0	...
2414967	  771.3	  644.6	 2993.0	...
2414968	  771.6	  644.3	 2997.0	...
2414969	  772.0	  644.4	 3002.0	...
2414970	  772.2	  644.8	 3006.0	...
2414971	  772.2	  645.2	 3009.0	...
2414972	  772.2	  645.3	 3011.0	...
2414973	  772.2	  645.3	 3010.0	...
2414974	  772.2	  646.1	 3011.0	...
2414975	  772.3	  646.8	 3011.0	...
2414976	  771.6	  647.5	 3014.0	...
2414977	  770.9	  647.3	 3016.0	...
2414978	  770.1	  646.9	 3018.0	...
2414979	  770.4	  646.6	 3018.0	...
2414980	  770.8	  646.3	 3017.0	...
2414981	  771.1	  645.7	 3017.0	...
2414982	  771.0	  645.0	 3017.0	...
2414983	  770.9	  644.2	 3020.0	...
2414984	  770.9	  644.1	 3022.0	...
2414985	  771.0	  644.1	 3024.0	...
2414986	  771.1	  644.3	 3025.0	...
2414987	  771.0	  644.7	 3029.0	...
2414988	  770.8	  645.3	 3033.0	...
2414989	  770.3	  645.9	 3036.0	...
2414990	  770.1	  646.3	 3036.0	...
2414991	  769.8	  646.2	 3039.0	...
2414992	  769.7	  646.2	 3043.0	...
2414993	  769.5	  646.6	 3048.0	...
2414994	  769.4	  647.1	 3051.0	...
2414995	  769.5	  647.9	 3051.0	...
2414996	  769.5	  648.2	 3052.0	...
2414997	  769.5	  648.5	 3052.0	...
2414998	  769.4	  647.8	 3054.0	...
2414999	  769.3	  647.2	 3057.0	...
2415000	  768.9	  646.6	 3059.0	...
2415001	  768.6	  646.7	 3059.0	...
2415002	  768.2	  646.9	 3059.0	...
2415003	  768.4	  646.9	 3059.0	...
2415004	  768.5	  647.3	 3060.0	...
2415005	  768.6	  647.6	 3060.0	...
2415006	  768.6	  647.8	 3060.0	...
2415007	  768.7	  647.8	 3060.0	...
2415008	  768.3	  647.7	 3062.0	...
2415009	  768.1	  647.7	 3063.0	...
2415010	  767.8	  647.9	 3064.0	...
2415011	  768.0	  648.0	 3065.0	...
2415012	  768.0	  648.1	 3068.0	...
2415013	  768.0	  648.1	 3070.0	...
2415014	  767.8	  648.3	 3072.0	...
2415015	  767.6	  648.4	 3073.0	...
2415016	  767.4	  648.5	 3074.0	...
2415017	  767.3	  649.0	 3074.0	...
2415018	  767.1	  649.6	 3074.0	...
2415019	  767.1	  650.0	 3075.0	...
2415020	  767.0	  650.0	 3076.0	...
2415021	  767.0	  649.9	 3079.0	...
2415022	  766.9	  649.7	 3081.0	...
2415023	  766.9	  649.4	 3084.0	...
2415024	  766.8	  648.8	 3087.0	...
2415025	  766.7	  648.1	 3089.0	...
2415026	  766.2	  647.6	 3090.0	...
2415027	  765.8	  647.5	 3092.0	...
2415028	  765.5	  647.5	 3094.0	...
2415029	  765.6	  647.7	 3094.0	...
2415030	  765.8	  648.2	 3094.0	...
2415031	  765.5	  648.6	 3095.0	...
2415032	  765.1	  648.6	 3099.0	...
2415033	  764.4	  648.3	 3103.0	...
2415034	  764.1	  648.2	 3106.0	...
2415035	  764.1	  648.2	 3108.0	...
2415036	  764.3	  648.1	 3110.0	...
2415037	  764.4	  648.1	 3110.0	...
2415038	  764.2	  648.5	 3112.0	...
2415039	  763.8	  648.8	 3115.0	...
2415040	  763.5	  649.2	 3118.0	...
2415041	  763.2	  649.2	 3120.0	...
2415042	  763.1	  649.1	 3122.0	...
2415043	  763.2	  649.5	 3124.0	...
2415044	  763.8	  649.9	 3127.0	...
2415045	  764.4	  650.4	 3128.0	...
2415046	  764.3	  650.6	 3129.0	...
2415047	  763.9	  650.6	 3132.0	...
2415048	  763.5	  650.6	 3135.0	...
2415049	  763.5	  650.5	 3139.0	...
2415050	  763.4	  650.0	 3141.0	...
2415051	  763.5	  649.4	 3143.0	...
2415052	  763.5	  648.9	 3144.0	...
2415053	  763.6	  648.9	 3145.0	...
2415054	  763.6	  648.9	 3147.0	...
2415055	  763.5	  648.8	 3149.0	...
2415056	  763.5	  648.8	 3149.0	...
2415057	  763.6	  648.8	 3149.0	...
2415058	  763.6	  648.8	 3150.0	...
2415059	  763.6	  649.1	 3153.0	...
2415060	  763.6	  649.3	 3155.0	...
2415061	  763.8	  649.4	 3156.0	...
2415062	  763.9	  649.6	 3158.0	...
MSG	2415063 0000 _ Number On
2415063	  763.9	  650.1	 3160.0	...
2415064	  763.7	  650.6	 3162.0	...
2415065	  763.4	  650.1	 3166.0	...
2415066	  763.1	  649.8	 3171.0	...
2415067	  762.9	  649.5	 3175.0	...
2415068	  762.8	  649.7	 3177.0	...
2415069	  762.7	  649.7	 3177.0	...
2415070	  762.6	  649.8	 3177.0	...
2415071	  762.8	  649.8	 3176.0	...
2415072	  763.1	  649.8	 3176.0	...
2415073	  763.4	  649.6	 3178.0	...
2415074	  763.4	  649.4	 3179.0	...
2415075	  763.3	  649.3	 3182.0	...
2415076	  763.1	  649.7	 3184.0	...
2415077	  762.9	  650.0	 3187.0	...
2415078	  763.1	  650.3	 3189.0	...
2415079	  763.2	  650.2	 3192.0	...
2415080	  763.4	  650.1	 3195.0	...
2415081	  763.3	  649.9	 3197.0	...
2415082	  763.3	  649.2	 3197.0	...
2415083	  763.3	  648.7	 3195.0	...
2415084	  763.3	  648.4	 3194.0	...
2415085	  763.1	  648.7	 3195.0	...
2415086	  762.8	  648.7	 3197.0	...
2415087	  762.6	  648.5	 3200.0	...
2415088	  762.5	  648.2	 3203.0	...
2415089	  762.4	  647.8	 3206.0	...
2415090	  762.4	  647.6	 3209.0	...
2415091	  762.4	  648.0	 3209.0	...
2415092	  762.5	  648.7	 3210.0	...
2415093	  762.5	  649.7	 3210.0	...
2415094	  762.3	  650.1	 3210.0	...
2415095	  762.2	  649.9	 3210.0	...
2415096	  761.8	  649.5	 3211.0	...
2415097	  761.6	  649.0	 3213.0	...
2415098	  761.4	  649.0	 3216.0	...
2415099	  761.3	  648.9	 3218.0	...
2415100	  761.4	  649.3	 3222.0	...
2415101	  761.4	  649.8	 3224.0	...
2415102	  761.3	  650.4	 3226.0	...
2415103	  761.4	  650.3	 3227.0	...
2415104	  761.6	  650.2	 3228.0	...
2415105	  762.0	  649.7	 3227.0	...
2415106	  762.4	  649.3	 3226.0	...
2415107	  762.6	  649.0	 3224.0	...
2415108	  762.5	  648.4	 3225.0	...
2415109	  762.3	  647.8	 3228.0	...
2415110	  762.1	  647.1	 3236.0	...
2415111	  762.0	  647.0	 3242.0	...
2415112	  761.8	  646.9	 3246.0	...
2415113	  761.2	  646.7	 3245.0	...
2415114	  760.6	  646.8	 3245.0	...
2415115	  760.2	  646.9	 3245.0	...
2415116	  760.2	  647.0	 3247.0	...
2415117	  759.9	  647.2	 3249.0	...
2415118	  759.6	  647.4	 3251.0	...
2415119	  759.2	  647.5	 3252.0	...
2415120	  759.2	  647.4	 3253.0	...
2415121	  759.3	  647.0	 3255.0	...
2415122	  759.6	  646.6	 3258.0	...
2415123	  759.9	  646.4	 3259.0	...
2415124	  759.7	  646.4	 3259.0	...
2415125	  759.3	  646.5	 3260.0	...
2415126	  759.0	  646.7	 3262.0	...
2415127	  759.0	  646.9	 3266.0	...
2415128	  759.0	  647.4	 3268.0	...
2415129	  759.2	  648.1	 3270.0	...
2415130	  759.3	  648.8	 3270.0	...
2415131	  759.2	  649.3	 3268.0	...
2415132	  759.0	  649.5	 3265.0	...
2415133	  758.5	  649.7	 3264.0	...
2415134	  758.2	  649.9	 3266.0	...
2415135	  758.1	  650.2	 3268.0	...
2415136	  758.2	  650.5	 3268.0	...
2415137	  758.6	  650.3	 3267.0	...
2415138	  759.0	  649.9	 3267.0	...
2415139	  759.0	  649.4	 3268.0	...
2415140	  758.7	  649.3	 3270.0	...
2415141	  758.6	  649.2	 3273.0	...
2415142	  758.8	  649.1	 3274.0	...
2415143	  758.7	  648.2	 3274.0	...
2415144	  758.5	  647.5	 3274.0	...
2415145	  758.7	  646.8	 3277.0	...
2415146	  759.1	  646.7	 3279.0	...
2415147	  759.4	  646.6	 3284.0	...
2415148	  759.4	  646.4	 3286.0	...
2415149	  759.6	  646.4	 3288.0	...
2415150	  759.8	  646.3	 3291.0	...
2415151	  759.9	  645.7	 3294.0	...
2415152	  759.8	  645.1	 3296.0	...
2415153	  759.8	  644.9	 3297.0	...
2415154	  759.8	  645.3	 3299.0	...
2415155	  759.8	  645.3	 3301.0	...
2415156	  759.8	  645.2	 3300.0	...
2415157	  759.8	  645.1	 3297.0	...
2415158	  759.8	  645.3	 3298.0	...
2415159	  759.7	  645.4	 3302.0	...
2415160	  759.6	  645.3	 3307.0	...
2415161	  759.5	  645.0	 3307.0	...
2415162	  759.2	  644.8	 3308.0	...
2415163	  759.0	  644.7	 3309.0	...
2415164	  758.7	  645.4	 3310.0	...
2415165	  758.5	  646.0	 3311.0	...
2415166	  758.2	  646.1	 3312.0	...
2415167	  757.8	  645.5	 3314.0	...
2415168	  757.6	  645.0	 3316.0	...
2415169	  757.3	  645.3	 3317.0	...
2415170	  757.2	  645.5	 3319.0	...
2415171	  757.0	  645.7	 3321.0	...
2415172	  757.0	  645.6	 3324.0	...
2415173	  757.1	  645.4	 3326.0	...
2415174	  756.7	  645.7	 3327.0	...
2415175	  756.3	  645.9	 3327.0	...
2415176	  755.8	  646.1	 3327.0	...
2415177	  755.7	  646.1	 3329.0	...
2415178	  755.6	  646.0	 3332.0	...
2415179	  755.8	  645.9	 3335.0	...
2415180	  756.1	  645.9	 3335.0	...
2415181	  756.7	  645.7	 3335.0	...
2415182	  757.1	  645.5	 3335.0	...
2415183	  757.5	  645.7	 3335.0	...
2415184	  757.5	  646.0	 3335.0	...
2415185	  757.5	  646.2	 3335.0	...
2415186	  757.6	  645.9	 3337.0	...
2415187	  757.6	  645.6	 3339.0	...
2415188	  757.5	  645.4	 3341.0	...
2415189	  757.5	  645.4	 3341.0	...
2415190	  757.3	  645.4	 3341.0	...
2415191	  757.3	  645.4	 3342.0	...
2415192	  757.4	  645.3	 3343.0	...
2415193	  757.4	  645.3	 3344.0	...
2415194	  757.5	  645.3	 3345.0	...
2415195	  757.8	  645.2	 3345.0	...
2415196	  758.1	  645.2	 3345.0	...
2415197	  758.4	  645.1	 3349.0	...
2415198	  758.4	  644.8	 3352.0	...
2415199	  758.3	  644.5	 3352.0	...
2415200	  758.4	  644.6	 3349.0	...
2415201	  758.4	  645.1	 3348.0	...
2415202	  758.4	  645.1	 3351.0	...
2415203	  758.3	  644.6	 3353.0	...
2415204	  758.4	  644.2	 3353.0	...
2415205	  758.5	  644.3	 3353.0	...
2415206	  758.2	  644.6	 3355.0	...
2415207	  757.7	  644.8	 3357.0	...
2415208	  757.6	  644.8	 3359.0	...
2415209	  757.8	  644.8	 3362.0	...
2415210	  758.1	  644.9	 3365.0	...
2415211	  758.0	  644.5	 3368.0	...
2415212	  757.9	  643.8	 3368.0	...
2415213	  757.8	  643.2	 3366.0	...
2415214	  757.8	  643.0	 3366.0	...
2415215	  757.8	  642.8	 3366.0	...
2415216	  758.0	  643.0	 3366.0	...
2415217	  758.0	  643.3	 3367.0	...
2415218	  757.9	  643.7	 3367.0	...
2415219	  757.1	  643.9	 3370.0	...
2415220	  756.4	  644.0	 3372.0	...
2415221	  756.0	  644.3	 3375.0	...
2415222	  756.0	  644.4	 3377.0	...
2415223	  756.0	  644.5	 3378.0	...
2415224	  755.7	  644.4	 3379.0	...
2415225	  755.4	  644.3	 3379.0	...
2415226	  755.3	  644.2	 3379.0	...
2415227	  755.7	  644.0	 3379.0	...
2415228	  756.1	  644.0	 3379.0	...
2415229	  756.1	  644.0	 3379.0	...
2415230	  755.7	  644.0	 3379.0	...
2415231	  755.3	  644.1	 3381.0	...
2415232	  755.4	  644.0	 3383.0	...
2415233	  755.6	  643.7	 3384.0	...
2415234	  755.7	  643.4	 3384.0	...
2415235	  755.6	  643.2	 3385.0	...
2415236	  755.3	  642.6	 3385.0	...
2415237	  755.0	  642.0	 3386.0	...
2415238	  754.8	  641.6	 3386.0	...
2415239	  754.8	  641.7	 3386.0	...
2415240	  754.8	  641.7	 3385.0	...
2415241	  754.9	  641.7	 3385.0	...
2415242	  755.1	  641.9	 3385.0	...
2415243	  755.3	  642.1	 3390.0	...
2415244	  755.5	  642.2	 3395.0	...
2415245	  755.7	  642.2	 3397.0	...
2415246	  755.7	  641.9	 3394.0	...
2415247	  755.8	  641.7	 3395.0	...
2415248	  755.9	  641.3	 3398.0	...
2415249	  756.0	  641.2	 3401.0	...
2415250	  756.1	  641.1	 3401.0	...
2415251	  756.1	  641.1	 3401.0	...
2415252	  756.1	  641.0	 3403.0	...
2415253	  756.0	  641.3	 3406.0	...
2415254	  755.9	  641.7	 3405.0	...
2415255	  755.9	  642.4	 3403.0	...
2415256	  756.0	  642.8	 3401.0	...
2415257	  756.1	  643.2	 3402.0	...
2415258	  756.1	  643.2	 3403.0	...
2415259	  756.2	  643.2	 3404.0	...
2415260	  756.2	  643.2	 3405.0	...
2415261	  756.3	  643.2	 3405.0	...
2415262	  756.3	  643.3	 3407.0	...
2415263	  756.0	  643.1	 3409.0	...
2415264	  755.4	  642.9	 3410.0	...
2415265	  754.8	  642.7	 3409.0	...
2415266	  755.1	  642.6	 3408.0	...
2415267	  755.7	  642.7	 3406.0	...
2415268	  756.2	  642.7	 3405.0	...
2415269	  756.1	  642.7	 3404.0	...
2415270	  756.0	  643.0	 3403.0	...
2415271	  756.0	  643.2	 3404.0	...
2415272	  755.9	  643.3	 3406.0	...
2415273	  755.7	  643.4	 3407.0	...
2415274	  755.6	  643.5	 3406.0	...
2415275	  755.6	  643.4	 3405.0	...
2415276	  755.8	  643.1	 3405.0	...
2415277	  756.2	  643.1	 3405.0	...
2415278	  756.6	  643.3	 3406.0	...
2415279	  756.8	  643.6	 3407.0	...
2415280	  756.9	  643.6	 3410.0	...
2415281	  757.1	  643.6	 3412.0	...
2415282	  757.2	  643.6	 3412.0	...
2415283	  757.6	  643.4	 3412.0	...
2415284	  757.7	  643.1	 3413.0	...
2415285	  757.9	  642.8	 3412.0	...
2415286	  757.8	  642.9	 3411.0	...
2415287	  757.5	  643.1	 3410.0	...
2415288	  757.3	  642.8	 3409.0	...
2415289	  757.1	  642.4	 3408.0	...
2415290	  757.2	  641.9	 3408.0	...
2415291	  757.5	  641.9	 3407.0	...
2415292	  757.8	  641.8	 3406.0	...
2415293	  757.9	  641.7	 3407.0	...
2415294	  757.9	  641.7	 3408.0	...
2415295	  758.0	  641.6	 3410.0	...
2415296	  758.1	  641.6	 3415.0	...
2415297	  758.0	  641.6	 3419.0	...
2415298	  757.4	  641.7	 3422.0	...
2415299	  756.8	  641.8	 3421.0	...
2415300	  756.6	  641.9	 3420.0	...
2415301	  756.8	  642.0	 3419.0	...
2415302	  757.1	  642.2	 3421.0	...
2415303	  757.3	  642.4	 3422.0	...
2415304	  757.6	  642.6	 3422.0	...
2415305	  757.7	  642.4	 3420.0	...
2415306	  757.4	  642.2	 3418.0	...
2415307	  757.1	  642.4	 3419.0	...
2415308	  756.9	  642.9	 3421.0	...
2415309	  757.0	  643.4	 3423.0	...
2415310	  757.0	  643.0	 3425.0	...
2415311	  756.8	  642.5	 3426.0	...
2415312	  756.5	  642.0	 3428.0	...
2415313	  756.4	  641.9	 3430.0	...
2415314	  756.3	  641.8	 3429.0	...
2415315	  756.8	  641.7	 3429.0	...
2415316	  757.2	  641.5	 3429.0	...
2415317	  757.5	  641.3	 3430.0	...
2415318	  757.4	  641.2	 3431.0	...
2415319	  757.3	  641.2	 3431.0	...
2415320	  757.2	  641.1	 3431.0	...
2415321	  757.1	  641.1	 3431.0	...
2415322	  757.1	  641.0	 3431.0	...
2415323	  757.2	  641.0	 3430.0	...
2415324	  756.9	  641.0	 3429.0	...
2415325	  756.4	  640.9	 3429.0	...
2415326	  755.9	  640.6	 3429.0	...
2415327	  756.0	  640.2	 3429.0	...
2415328	  756.1	  640.3	 3430.0	...
2415329	  756.2	  640.5	 3430.0	...
2415330	  756.2	  640.8	 3431.0	...
2415331	  756.2	  640.7	 3431.0	...
2415332	  756.3	  640.7	 3432.0	...
2415333	  756.5	  640.6	 3432.0	...
2415334	  756.2	  640.6	 3431.0	...
2415335	  755.8	  640.6	 3431.0	...
2415336	  755.3	  640.7	 3432.0	...
2415337	  755.2	  640.7	 3433.0	...
2415338	  755.5	  640.8	 3433.0	...
2415339	  755.8	  640.8	 3432.0	...
2415340	  756.1	  640.8	 3430.0	...
2415341	  756.1	  640.7	 3429.0	...
2415342	  755.7	  640.7	 3427.0	...
2415343	  755.2	  640.8	 3426.0	...
2415344	  754.7	  640.9	 3426.0	...
2415345	  754.6	  641.3	 3428.0	...
2415346	  754.7	  641.5	 3430.0	...
2415347	  754.8	  641.7	 3431.0	...
2415348	  754.9	  641.8	 3431.0	...
2415349	  755.2	  641.9	 3431.0	...
2415350	  755.3	  641.9	 3430.0	...
2415351	  755.4	  641.9	 3430.0	...
2415352	  755.3	  641.8	 3430.0	...
2415353	  755.2	  641.7	 3430.0	...
2415354	  755.1	  641.5	 3432.0	...
2415355	  755.1	  641.5	 3433.0	...
2415356	  755.1	  641.5	 3435.0	...
2415357	  755.1	  641.6	 3435.0	...
2415358	  755.0	  641.9	 3433.0	...
2415359	  754.9	  642.2	 3431.0	...
2415360	  754.8	  642.4	 3431.0	...
2415361	  754.8	  642.5	 3433.0	...
2415362	  754.9	  642.8	 3435.0	...
2415363	  755.0	  643.5	 3435.0	...
2415364	  755.1	  644.1	 3435.0	...
2415365	  755.1	  644.5	 3435.0	...
2415366	  754.8	  644.5	 3435.0	...
2415367	  754.7	  644.6	 3433.0	...
2415368	  754.7	  644.7	 3432.0	...
2415369	  754.7	  644.2	 3432.0	...
2415370	  754.7	  643.5	 3434.0	...
2415371	  754.6	  642.9	 3435.0	...
2415372	  754.3	  643.1	 3436.0	...
2415373	  754.2	  643.1	 3437.0	...
2415374	  754.0	  643.0	 3437.0	...
2415375	  754.1	  642.5	 3436.0	...
MSG	2415376 0000 _ Number Off
2415376	  754.1	  642.2	 3434.0	...
2415377	  754.1	  642.1	 3432.0	...
2415378	  754.1	  642.2	 3433.0	...
2415379	  753.9	  642.1	 3435.0	...
2415380	  753.5	  641.8	 3439.0	...
2415381	  753.0	  641.4	 3441.0	...
2415382	  752.6	  641.1	 3441.0	...
2415383	  752.5	  640.9	 3439.0	...
2415384	  752.5	  640.7	 3436.0	...
2415385	  752.7	  640.6	 3436.0	...
2415386	  752.9	  640.8	 3436.0	...
2415387	  752.9	  641.0	 3436.0	...
2415388	  752.8	  641.2	 3436.0	...
2415389	  753.4	  641.0	 3436.0	...
2415390	  754.1	  641.0	 3435.0	...
2415391	  754.5	  641.2	 3435.0	...
2415392	  754.4	  640.6	 3435.0	...
2415393	  754.2	  639.8	 3435.0	...
2415394	  754.1	  638.9	 3436.0	...
2415395	  753.9	  639.0	 3436.0	...
2415396	  753.4	  639.2	 3435.0	...
2415397	  753.0	  639.6	 3433.0	...
2415398	  752.7	  640.1	 3432.0	...
2415399	  752.8	  640.5	 3431.0	...
2415400	  752.5	  640.7	 3431.0	...
2415401	  752.2	  640.8	 3432.0	...
2415402	  751.9	  640.8	 3432.0	...
2415403	  751.9	  640.8	 3432.0	...
2415404	  752.0	  641.5	 3431.0	...
2415405	  752.1	  642.1	 3430.0	...
2415406	  752.4	  642.8	 3428.0	...
2415407	  752.7	  642.7	 3427.0	...
2415408	  753.1	  642.6	 3427.0	...
2415409	  753.8	  642.5	 3427.0	...
2415410	  754.4	  642.3	 3427.0	...
2415411	  754.7	  642.2	 3428.0	...
2415412	  754.7	  641.6	 3429.0	...
2415413	  754.8	  640.7	 3429.0	...
2415414	  754.8	  640.0	 3430.0	...
2415415	  754.7	  639.6	 3433.0	...
2415416	  754.6	  639.5	 3437.0	...
2415417	  754.3	  639.4	 3441.0	...
2415418	  754.1	  639.6	 3442.0	...
2415419	  753.7	  639.8	 3444.0	...
2415420	  753.6	  640.1	 3446.0	...
2415421	  753.6	  639.8	 3444.0	...
2415422	  753.8	  639.5	 3443.0	...
2415423	  754.0	  639.2	 3444.0	...
2415424	  754.1	  638.9	 3448.0	...
2415425	  754.2	  638.7	 3449.0	...
2415426	  754.4	  638.7	 3447.0	...
2415427	  754.4	  638.8	 3445.0	...
2415428	  754.5	  638.8	 3447.0	...
2415429	  754.5	  638.7	 3450.0	...
2415430	  754.6	  638.6	 3450.0	...
2415431	  754.7	  638.6	 3447.0	...
2415432	  754.7	  638.6	 3443.0	...
2415433	  754.7	  638.5	 3442.0	...
2415434	  754.5	  638.4	 3442.0	...
2415435	  754.4	  638.5	 3443.0	...
2415436	  754.5	  638.8	 3444.0	...
2415437	  754.4	  639.0	 3446.0	...
2415438	  754.2	  639.1	 3448.0	...
2415439	  753.9	  639.0	 3449.0	...
2415440	  753.8	  638.4	 3450.0	...
2415441	  753.8	  637.7	 3449.0	...
2415442	  753.7	  637.2	 3448.0	...
2415443	  753.6	  637.4	 3447.0	...
2415444	  753.9	  637.5	 3448.0	...
2415445	  754.3	  637.9	 3449.0	...
2415446	  754.6	  638.2	 3449.0	...
2415447	  754.6	  638.6	 3450.0	...
2415448	  754.5	  638.6	 3449.0	...
2415449	  754.5	  638.6	 3449.0	...
2415450	  754.0	  638.7	 3448.0	...
2415451	  753.5	  639.0	 3448.0	...
2415452	  753.2	  639.4	 3448.0	...
2415453	  753.5	  639.7	 3447.0	...
2415454	  753.8	  639.8	 3448.0	...
2415455	  753.9	  639.9	 3449.0	...
2415456	  754.0	  640.2	 3448.0	...
2415457	  754.2	  640.2	 3446.0	...
2415458	  754.3	  640.3	 3445.0	...
2415459	  754.4	  640.3	 3445.0	...
2415460	  754.4	  640.4	 3447.0	...
2415461	  754.1	  640.8	 3447.0	...
2415462	  753.9	  641.2	 3449.0	...
2415463	  753.7	  641.8	 3451.0	...
2415464	  753.6	  642.1	 3452.0	...
2415465	  753.5	  642.6	 3452.0	...
2415466	  753.7	  642.8	 3450.0	...
2415467	  753.8	  643.0	 3450.0	...
2415468	  753.9	  643.1	 3452.0	...
2415469	  753.9	  642.9	 3453.0	...
2415470	  754.0	  642.7	 3454.0	...
2415471	  754.2	  642.5	 3454.0	...
2415472	  754.4	  642.4	 3455.0	...
2415473	  754.3	  642.3	 3453.0	...
2415474	  754.2	  642.2	 3451.0	...
2415475	  754.1	  642.1	 3449.0	...
2415476	  754.1	  642.2	 3452.0	...
2415477	  754.0	  642.1	 3454.0	...
2415478	  754.1	  642.2	 3454.0	...
2415479	  754.1	  642.2	 3453.0	...
2415480	  754.2	  642.2	 3451.0	...
2415481	  754.2	  642.3	 3451.0	...
2415482	  754.1	  642.4	 3450.0	...
2415483	  754.0	  642.5	 3449.0	...
2415484	  753.9	  642.3	 3451.0	...
2415485	  754.0	  642.0	 3452.0	...
2415486	  753.9	  641.7	 3453.0	...
2415487	  753.8	  640.8	 3451.0	...
2415488	  754.2	  639.9	 3454.0	...
2415489	  754.6	  639.8	 3458.0	...
2415490	  755.0	  640.3	 3461.0	...
2415491	  754.8	  640.3	 3460.0	...
2415492	  754.6	  639.7	 3459.0	...
2415493	  754.8	  639.1	 3460.0	...
2415494	  755.2	  639.0	 3462.0	...
2415495	  755.4	  638.9	 3465.0	...
2415496	  755.3	  638.7	 3466.0	...
2415497	  755.2	  638.6	 3466.0	...
2415498	  754.8	  638.6	 3465.0	...
2415499	  754.3	  638.9	 3465.0	...
2415500	  754.3	  639.0	 3465.0	...
2415501	  754.8	  638.7	 3464.0	...
2415502	  755.3	  638.4	 3463.0	...
2415503	  755.2	  638.1	 3462.0	...
2415504	  755.2	  638.5	 3462.0	...
2415505	  755.2	  639.0	 3459.0	...
2415506	  755.2	  639.0	 3457.0	...
2415507	  755.4	  638.8	 3455.0	...
2415508	  755.5	  638.6	 3456.0	...
2415509	  754.8	  638.8	 3458.0	...
2415510	  754.0	  638.9	 3459.0	...
2415511	  753.7	  638.9	 3459.0	...
2415512	  754.1	  639.0	 3459.0	...
2415513	  754.1	  639.3	 3461.0	...
2415514	  753.6	  639.6	 3464.0	...
2415515	  753.0	  639.3	 3467.0	...
2415516	  753.1	  639.0	 3467.0	...
2415517	  753.1	  638.7	 3466.0	...
2415518	  753.2	  638.7	 3466.0	...
2415519	  753.3	  638.6	 3466.0	...
2415520	  753.3	  638.5	 3465.0	...
2415521	  753.6	  638.3	 3465.0	...
2415522	  753.8	  638.6	 3468.0	...
2415523	  753.9	  639.0	 3471.0	...
2415524	  753.9	  638.9	 3473.0	...
2415525	  754.2	  638.3	 3472.0	...
2415526	  754.5	  638.0	 3472.0	...
2415527	  754.8	  638.0	 3472.0	...
2415528	  754.8	  638.0	 3471.0	...
2415529	  754.9	  637.7	 3471.0	...
2415530	  755.1	  637.5	 3472.0	...
2415531	  755.4	  637.5	 3473.0	...
2415532	  755.9	  637.5	 3474.0	...
2415533	  756.1	  637.5	 3474.0	...
2415534	  755.9	  637.5	 3473.0	...
2415535	  755.5	  637.7	 3472.0	...
2415536	  755.3	  637.7	 3472.0	...
2415537	  755.6	  637.7	 3472.0	...
2415538	  755.9	  637.6	 3472.0	...
2415539	  756.1	  637.7	 3473.0	...
2415540	  756.1	  637.8	 3473.0	...
2415541	  756.0	  638.0	 3469.0	...
2415542	  755.8	  637.9	 3465.0	...
2415543	  755.5	  638.0	 3462.0	...
2415544	  755.0	  637.9	 3464.0	...
2415545	  754.5	  637.7	 3468.0	...
2415546	  754.0	  637.8	 3472.0	...
2415547	  754.0	  638.3	 3475.0	...
2415548	  753.9	  638.7	 3476.0	...
2415549	  753.9	  639.1	 3478.0	...
2415550	  753.9	  639.1	 3481.0	...
2415551	  753.9	  639.1	 3481.0	...
2415552	  754.1	  639.0	 3481.0	...
2415553	  754.3	  639.0	 3481.0	...
2415554	  754.6	  638.9	 3481.0	...
2415555	  754.7	  638.8	 3481.0	...
2415556	  754.8	  638.6	 3484.0	...
2415557	  754.9	  638.3	 3486.0	...
2415558	  755.1	  638.2	 3486.0	...
2415559	  755.2	  638.1	 3485.0	...
2415560	  755.3	  638.8	 3483.0	...
2415561	  755.4	  639.4	 3482.0	...
2415562	  755.8	  640.0	 3482.0	...
2415563	  756.1	  639.9	 3483.0	...
2415564	  756.3	  639.8	 3484.0	...
2415565	  756.6	  639.6	 3484.0	...
2415566	  756.8	  639.4	 3485.0	...
2415567	  757.1	  639.1	 3486.0	...
2415568	  757.1	  638.9	 3485.0	...
2415569	  757.2	  639.1	 3483.0	...
2415570	  757.1	  639.4	 3481.0	...
2415571	  756.8	  639.7	 3479.0	...
2415572	  756.6	  639.7	 3477.0	...
2415573	  756.1	  639.7	 3475.0	...
2415574	  755.6	  639.6	 3476.0	...
2415575	  755.0	  639.5	 3476.0	...
2415576	  754.9	  639.5	 3476.0	...
2415577	  754.8	  639.8	 3477.0	...
2415578	  754.4	  640.2	 3477.0	...
2415579	  754.2	  640.9	 3478.0	...
2415580	  753.4	  641.4	 3479.0	...
2415581	  752.7	  641.7	 3479.0	...
2415582	  751.2	  641.6	 3479.0	...
2415583	  750.1	  641.4	 3480.0	...
EFIX R   2414075	2415583	1509	  771.7	  641.4	   3092
SSACC R  2415584
2415584	  748.9	  641.4	 3480.0	...
2415585	  747.5	  641.1	 3479.0	...
2415586	  745.6	  641.0	 3479.0	...
2415587	  743.7	  640.7	 3478.0	...
2415588	  741.3	  640.7	 3478.0	...
2415589	  738.8	  640.8	 3480.0	...
2415590	  736.2	  640.2	 3481.0	...
ESACC R  2415584	2415590	7	  748.9	  641.4	  736.2	  640.2	   0.27	     40
MSG	2415590 0000 _ Number On
SFIX R   2415591
2415591	  734.8	  639.5	 3482.0	...
2415592	  734.1	  639.0	 3481.0	...
2415593	  733.2	  639.4	 3481.0	...
2415594	  732.4	  639.1	 3480.0	...
2415595	  732.1	  637.8	 3479.0	...
2415596	  732.5	  636.4	 3481.0	...
2415597	  734.0	  636.1	 3483.0	...
2415598	  735.4	  636.4	 3486.0	...
2415599	  737.3	  636.4	 3484.0	...
2415600	  739.1	  635.7	 3482.0	...
2415601	  741.1	  634.8	 3479.0	...
2415602	  743.0	  634.3	 3478.0	...
2415603	  744.3	  634.4	 3476.0	...
2415604	  745.1	  635.0	 3475.0	...
2415605	  745.5	  635.6	 3475.0	...
2415606	  745.7	  636.3	 3475.0	...
2415607	  745.8	  636.7	 3475.0	...
2415608	  745.9	  637.2	 3474.0	...
2415609	  745.9	  637.2	 3474.0	...
2415610	  745.9	  637.1	 3474.0	...
2415611	  745.9	  637.1	 3474.0	...
2415612	  745.9	  637.3	 3476.0	...
2415613	  745.9	  637.5	 3479.0	...
2415614	  745.8	  637.7	 3482.0	...
2415615	  745.6	  637.8	 3482.0	...
2415616	  745.3	  637.8	 3482.0	...
2415617	  745.8	  637.7	 3482.0	...
2415618	  746.4	  637.5	 3481.0	...
2415619	  746.9	  637.2	 3480.0	...
2415620	  746.9	  636.7	 3479.0	...
2415621	  747.0	  636.4	 3479.0	...
2415622	  747.0	  636.2	 3478.0	...
2415623	  747.1	  636.3	 3477.0	...
2415624	  747.2	  636.3	 3475.0	...
2415625	  747.2	  636.4	 3477.0	...
2415626	  747.0	  636.5	 3480.0	...
2415627	  746.7	  636.9	 3482.0	...
2415628	  746.6	  637.3	 3481.0	...
2415629	  746.6	  637.6	 3480.0	...
2415630	  746.5	  637.7	 3481.0	...
2415631	  746.3	  637.8	 3481.0	...
2415632	  746.2	  638.0	 3481.0	...
2415633	  746.2	  638.0	 3481.0	...
2415634	  746.3	  638.1	 3482.0	...
2415635	  746.8	  638.0	 3481.0	...
2415636	  747.5	  637.6	 3482.0	...
2415637	  748.2	  637.1	 3482.0	...
2415638	  748.9	  636.6	 3479.0	...
2415639	  749.1	  636.6	 3476.0	...
2415640	  749.4	  636.9	 3475.0	...
2415641	  748.8	  637.4	 3477.0	...
2415642	  748.3	  637.9	 3477.0	...
2415643	  747.8	  638.0	 3476.0	...
2415644	  747.8	  638.2	 3474.0	...
2415645	  747.6	  638.3	 3474.0	...
2415646	  747.4	  638.4	 3473.0	...
2415647	  747.2	  638.7	 3471.0	...
2415648	  747.2	  639.1	 3469.0	...
2415649	  747.2	  639.1	 3466.0	...
2415650	  747.2	  638.8	 3464.0	...
2415651	  747.1	  638.6	 3464.0	...
2415652	  747.0	  638.8	 3466.0	...
2415653	  747.0	  639.1	 3467.0	...
2415654	  747.1	  639.7	 3466.0	...
2415655	  747.2	  640.6	 3464.0	...
2415656	  747.2	  641.3	 3462.0	...
2415657	  747.1	  641.6	 3457.0	...
2415658	  747.7	  641.4	 3454.0	...
2415659	  748.4	  641.2	 3451.0	...
2415660	  749.1	  640.2	 3452.0	...
2415661	  749.0	  639.2	 3454.0	...
2415662	  748.9	  638.1	 3455.0	...
2415663	  749.0	  637.9	 3455.0	...
2415664	  749.0	  637.7	 3455.0	...
2415665	  748.9	  638.4	 3455.0	...
2415666	  748.6	  639.2	 3452.0	...
2415667	  747.6	  640.0	 3448.0	...
2415668	  746.8	  640.2	 3443.0	...
2415669	  746.4	  640.1	 3443.0	...
2415670	  746.4	  640.0	 3443.0	...
2415671	  746.5	  639.8	 3444.0	...
2415672	  746.6	  639.7	 3442.0	...
2415673	  747.0	  639.5	 3442.0	...
2415674	  747.3	  639.1	 3441.0	...
2415675	  747.6	  638.7	 3443.0	...
2415676	  747.6	  638.5	 3446.0	...
2415677	  747.9	  638.3	 3448.0	...
2415678	  748.2	  638.1	 3447.0	...
2415679	  748.8	  637.9	 3447.0	...
2415680	  748.9	  637.9	 3447.0	...
2415681	  749.1	  637.9	 3447.0	...
2415682	  749.0	  637.9	 3447.0	...
2415683	  749.0	  637.9	 3447.0	...
2415684	  748.8	  637.8	 3445.0	...
2415685	  748.6	  637.6	 3442.0	...
2415686	  748.5	  637.4	 3440.0	...
2415687	  748.4	  637.4	 3440.0	...
2415688	  748.4	  637.3	 3440.0	...
2415689	  748.8	  637.2	 3440.0	...
2415690	  749.3	  637.2	 3440.0	...
2415691	  749.7	  637.3	 3439.0	...
2415692	  749.7	  637.5	 3438.0	...
2415693	  749.7	  637.6	 3437.0	...
2415694	  749.7	  637.6	 3437.0	...
2415695	  749.9	  637.9	 3436.0	...
2415696	  750.2	  638.1	 3434.0	...
2415697	  750.4	  638.3	 3431.0	...
2415698	  750.3	  638.1	 3429.0	...
2415699	  750.1	  638.3	 3428.0	...
2415700	  749.5	  638.7	 3425.0	...
2415701	  749.3	  639.0	 3423.0	...
2415702	  749.2	  639.1	 3421.0	...
2415703	  749.5	  639.1	 3421.0	...
2415704	  749.4	  639.7	 3417.0	...
2415705	  749.2	  640.2	 3414.0	...
2415706	  749.2	  640.6	 3410.0	...
2415707	  749.3	  640.4	 3410.0	...
2415708	  749.5	  640.2	 3407.0	...
2415709	  749.4	  640.5	 3405.0	...
2415710	  749.4	  641.1	 3403.0	...
2415711	  749.5	  641.3	 3402.0	...
2415712	  749.8	  641.0	 3402.0	...
2415713	  750.1	  640.7	 3402.0	...
2415714	  750.3	  640.6	 3402.0	...
2415715	  750.3	  640.4	 3402.0	...
2415716	  750.1	  639.7	 3400.0	...
2415717	  750.0	  639.1	 3398.0	...
2415718	  750.1	  638.6	 3397.0	...
2415719	  750.3	  638.6	 3397.0	...
2415720	  750.4	  639.4	 3397.0	...
2415721	  750.4	  640.1	 3397.0	...
2415722	  750.4	  640.6	 3396.0	...
2415723	  750.2	  640.2	 3395.0	...
2415724	  750.0	  639.6	 3392.0	...
2415725	  749.8	  639.3	 3390.0	...
2415726	  749.9	  639.1	 3388.0	...
2415727	  750.1	  639.2	 3387.0	...
2415728	  750.3	  639.4	 3388.0	...
2415729	  750.5	  639.5	 3389.0	...
2415730	  750.5	  639.4	 3389.0	...
2415731	  750.5	  639.1	 3389.0	...
2415732	  750.7	  638.8	 3387.0	...
2415733	  751.0	  638.5	 3385.0	...
2415734	  751.4	  638.4	 3384.0	...
2415735	  751.2	  638.4	 3385.0	...
2415736	  750.9	  638.5	 3386.0	...
2415737	  750.5	  638.7	 3386.0	...
2415738	  750.7	  638.8	 3385.0	...
2415739	  751.0	  638.9	 3383.0	...
2415740	  751.4	  639.0	 3381.0	...
2415741	  751.3	  639.0	 3379.0	...
2415742	  751.2	  638.9	 3377.0	...
2415743	  751.1	  639.0	 3376.0	...
2415744	  751.0	  639.0	 3375.0	...
2415745	  750.9	  639.0	 3374.0	...
2415746	  751.0	  639.1	 3372.0	...
2415747	  751.0	  639.2	 3370.0	...
2415748	  751.0	  639.5	 3366.0	...
2415749	  750.9	  639.9	 3364.0	...
2415750	  750.9	  639.9	 3362.0	...
2415751	  751.6	  639.5	 3360.0	...
2415752	  752.4	  639.1	 3359.0	...
2415753	  753.1	  639.0	 3356.0	...
2415754	  753.0	  638.9	 3356.0	...
2415755	  753.0	  638.8	 3355.0	...
2415756	  753.1	  638.6	 3356.0	...
2415757	  753.6	  638.3	 3356.0	...
2415758	  753.9	  638.1	 3355.0	...
2415759	  754.1	  638.0	 3353.0	...
2415760	  754.1	  638.1	 3349.0	...
2415761	  754.1	  638.1	 3348.0	...
2415762	  754.2	  637.9	 3346.0	...
2415763	  754.3	  637.8	 3346.0	...
2415764	  754.4	  638.0	 3345.0	...
2415765	  754.6	  638.5	 3344.0	...
2415766	  754.8	  638.9	 3344.0	...
2415767	  755.0	  639.1	 3343.0	...
2415768	  755.3	  638.9	 3342.0	...
2415769	  755.5	  638.8	 3341.0	...
2415770	  755.7	  638.7	 3340.0	...
2415771	  755.6	  637.8	 3340.0	...
2415772	  755.4	  637.1	 3338.0	...
2415773	  755.2	  636.3	 3336.0	...
2415774	  755.0	  636.2	 3333.0	...
2415775	  754.9	  635.9	 3333.0	...
2415776	  755.0	  635.6	 3332.0	...
2415777	  755.1	  635.6	 3330.0	...
2415778	  755.3	  636.0	 3327.0	...
2415779	  755.2	  636.5	 3325.0	...
2415780	  755.3	  636.8	 3325.0	...
2415781	  755.4	  637.1	 3324.0	...
2415782	  755.0	  638.4	 3324.0	...
2415783	  754.6	  639.7	 3325.0	...
2415784	  754.2	  640.5	 3325.0	...
2415785	  754.2	  640.3	 3323.0	...
2415786	  754.2	  640.1	 3319.0	...
2415787	  754.0	  639.6	 3316.0	...
2415788	  753.8	  639.0	 3314.0	...
2415789	  753.6	  638.5	 3313.0	...
2415790	  753.7	  638.4	 3313.0	...
2415791	  753.8	  638.2	 3313.0	...
2415792	  754.1	  638.0	 3313.0	...
2415793	  754.3	  637.8	 3312.0	...
2415794	  754.4	  637.8	 3311.0	...
2415795	  754.1	  637.2	 3309.0	...
2415796	  754.5	  636.4	 3308.0	...
2415797	  755.1	  635.7	 3307.0	...
2415798	  755.5	  636.0	 3304.0	...
2415799	  755.3	  636.4	 3303.0	...
2415800	  755.1	  636.7	 3301.0	...
2415801	  755.3	  636.9	 3301.0	...
2415802	  755.6	  637.0	 3301.0	...
2415803	  755.8	  637.4	 3301.0	...
2415804	  755.9	  637.5	 3299.0	...
2415805	  756.3	  637.4	 3296.0	...
2415806	  757.3	  637.5	 3294.0	...
2415807	  758.2	  637.6	 3294.0	...
2415808	  758.8	  637.9	 3290.0	...
2415809	  758.9	  637.9	 3286.0	...
2415810	  758.9	  637.8	 3281.0	...
2415811	  758.8	  637.8	 3279.0	...
2415812	  758.7	  637.7	 3277.0	...
2415813	  758.7	  637.8	 3275.0	...
2415814	  759.0	  637.8	 3274.0	...
2415815	  759.4	  637.7	 3273.0	...
2415816	  759.8	  637.5	 3272.0	...
2415817	  759.7	  637.6	 3269.0	...
2415818	  759.4	  637.8	 3266.0	...
2415819	  759.0	  637.8	 3258.0	...
2415820	  759.0	  637.6	 3253.0	...
2415821	  759.0	  637.4	 3252.0	...
2415822	  758.9	  637.4	 3255.0	...
2415823	  758.8	  637.4	 3257.0	...
2415824	  758.7	  637.3	 3257.0	...
2415825	  758.5	  637.0	 3256.0	...
2415826	  758.2	  637.0	 3257.0	...
2415827	  758.0	  637.2	 3257.0	...
2415828	  757.5	  637.4	 3257.0	...
2415829	  757.2	  637.5	 3257.0	...
2415830	  757.1	  637.5	 3257.0	...
2415831	  757.6	  637.5	 3258.0	...
2415832	  758.1	  637.5	 3256.0	...
2415833	  758.4	  637.3	 3253.0	...
2415834	  758.3	  636.9	 3250.0	...
2415835	  758.3	  636.5	 3249.0	...
2415836	  758.5	  636.7	 3248.0	...
2415837	  758.4	  636.9	 3248.0	...
2415838	  758.4	  637.2	 3248.0	...
2415839	  758.6	  637.0	 3248.0	...
2415840	  759.2	  636.6	 3243.0	...
2415841	  759.8	  636.2	 3239.0	...
2415842	  760.0	  635.9	 3233.0	...
2415843	  759.9	  635.8	 3230.0	...
2415844	  759.9	  635.6	 3227.0	...
2415845	  759.9	  635.4	 3224.0	...
2415846	  759.9	  635.3	 3223.0	...
2415847	  760.4	  635.1	 3219.0	...
2415848	  760.8	  634.6	 3215.0	...
2415849	  761.1	  634.0	 3212.0	...
2415850	  760.9	  633.6	 3212.0	...
2415851	  761.0	  633.5	 3210.0	...
2415852	  761.2	  634.3	 3210.0	...
2415853	  761.5	  635.2	 3209.0	...
2415854	  761.5	  635.5	 3209.0	...
2415855	  761.6	  634.9	 3208.0	...
2415856	  761.7	  633.9	 3206.0	...
2415857	  761.8	  633.5	 3205.0	...
2415858	  761.9	  632.7	 3201.0	...
2415859	  761.9	  632.3	 3199.0	...
2415860	  761.3	  632.2	 3198.0	...
2415861	  760.7	  632.7	 3198.0	...
2415862	  760.0	  633.4	 3197.0	...
2415863	  759.7	  633.8	 3196.0	...
2415864	  759.2	  634.1	 3194.0	...
2415865	  758.9	  634.4	 3194.0	...
2415866	  758.9	  635.0	 3193.0	...
2415867	  759.1	  635.4	 3190.0	...
2415868	  759.5	  635.4	 3187.0	...
2415869	  759.8	  635.0	 3183.0	...
2415870	  760.3	  634.4	 3184.0	...
2415871	  760.7	  634.1	 3180.0	...
2415872	  760.9	  633.8	 3176.0	...
2415873	  760.9	  633.7	 3172.0	...
2415874	  761.2	  633.7	 3172.0	...
2415875	  761.5	  633.6	 3172.0	...
2415876	  761.7	  633.7	 3172.0	...
2415877	  761.0	  634.3	 3172.0	...
2415878	  760.4	  634.9	 3172.0	...
2415879	  759.8	  635.1	 3171.0	...
2415880	  760.1	  634.6	 3169.0	...
2415881	  760.4	  634.0	 3168.0	...
2415882	  760.8	  633.7	 3166.0	...
2415883	  761.2	  633.5	 3164.0	...
2415884	  761.5	  633.6	 3163.0	...
2415885	  761.9	  633.4	 3163.0	...
2415886	  762.0	  633.0	 3164.0	...
2415887	  762.0	  632.5	 3164.0	...
2415888	  761.8	  631.8	 3162.0	...
2415889	  761.9	  631.0	 3159.0	...
2415890	  762.2	  630.3	 3156.0	...
2415891	  762.6	  631.0	 3156.0	...
2415892	  762.7	  631.7	 3154.0	...
2415893	  762.6	  632.1	 3152.0	...
2415894	  762.6	  631.7	 3150.0	...
2415895	  762.3	  631.4	 3150.0	...
2415896	  761.9	  631.6	 3149.0	...
2415897	  761.8	  631.9	 3148.0	...
2415898	  762.0	  632.1	 3146.0	...
2415899	  762.1	  632.0	 3146.0	...
2415900	  762.1	  631.8	 3146.0	...
2415901	  761.7	  631.7	 3145.0	...
2415902	  761.4	  632.0	 3141.0	...
2415903	  761.2	  632.1	 3137.0	...
2415904	  761.3	  631.8	 3134.0	...
2415905	  761.5	  631.1	 3131.0	...
MSG	2415906 0000 _ Number Off
2415906	  761.4	  630.5	 3128.0	...
2415907	  761.5	  630.2	 3128.0	...
2415908	  761.5	  630.2	 3130.0	...
2415909	  761.5	  630.4	 3129.0	...
2415910	  761.6	  630.7	 3126.0	...
2415911	  761.6	  631.1	 3124.0	...
2415912	  761.7	  631.3	 3124.0	...
2415913	  761.9	  631.6	 3124.0	...
2415914	  762.3	  631.9	 3124.0	...
2415915	  762.6	  632.1	 3125.0	...
2415916	  762.9	  632.1	 3125.0	...
2415917	  762.8	  632.1	 3122.0	...
2415918	  763.0	  632.0	 3119.0	...
2415919	  763.3	  631.9	 3114.0	...
2415920	  763.5	  631.8	 3112.0	...
2415921	  763.3	  631.6	 3109.0	...
2415922	  762.9	  631.6	 3108.0	...
2415923	  762.6	  631.7	 3106.0	...
2415924	  762.9	  631.5	 3105.0	...
2415925	  763.5	  631.2	 3104.0	...
2415926	  764.1	  630.6	 3106.0	...
2415927	  764.2	  630.4	 3107.0	...
2415928	  764.2	  630.0	 3108.0	...
2415929	  764.2	  629.9	 3108.0	...
2415930	  764.2	  629.8	 3105.0	...
2415931	  764.3	  630.1	 3104.0	...
2415932	  764.4	  630.4	 3102.0	...
2415933	  764.7	  630.7	 3103.0	...
2415934	  765.0	  630.7	 3102.0	...
2415935	  765.3	  630.7	 3102.0	...
2415936	  765.2	  630.2	 3102.0	...
2415937	  765.3	  629.8	 3101.0	...
2415938	  765.3	  629.3	 3100.0	...
2415939	  764.8	  629.4	 3099.0	...
2415940	  764.3	  629.5	 3097.0	...
2415941	  763.8	  629.5	 3096.0	...
2415942	  763.8	  629.3	 3095.0	...
2415943	  764.0	  628.9	 3095.0	...
2415944	  764.1	  628.2	 3093.0	...
2415945	  764.3	  627.5	 3091.0	...
2415946	  764.3	  627.0	 3090.0	...
2415947	  764.3	  626.4	 3090.0	...
2415948	  764.1	  626.1	 3090.0	...
2415949	  763.9	  625.7	 3090.0	...
2415950	  763.7	  625.8	 3090.0	...
2415951	  763.8	  625.7	 3091.0	...
2415952	  763.9	  625.7	 3090.0	...
2415953	  764.1	  625.7	 3089.0	...
2415954	  764.2	  625.7	 3089.0	...
2415955	  764.3	  625.8	 3088.0	...
2415956	  764.4	  625.9	 3086.0	...
2415957	  764.5	  626.1	 3084.0	...
2415958	  764.5	  626.1	 3083.0	...
2415959	  764.4	  625.2	 3082.0	...
2415960	  764.5	  624.1	 3081.0	...
2415961	  764.6	  623.1	 3080.0	...
2415962	  764.9	  623.6	 3078.0	...
2415963	  765.1	  624.1	 3076.0	...
2415964	  765.3	  624.3	 3074.0	...
2415965	  765.5	  623.9	 3074.0	...
2415966	  765.8	  623.6	 3074.0	...
2415967	  766.1	  624.0	 3073.0	...
2415968	  766.2	  624.5	 3071.0	...
2415969	  766.0	  624.7	 3069.0	...
2415970	  765.6	  624.5	 3069.0	...
2415971	  765.4	  624.6	 3069.0	...
2415972	  765.5	  624.9	 3069.0	...
2415973	  765.5	  624.7	 3069.0	...
2415974	  765.6	  624.2	 3068.0	...
2415975	  765.6	  623.7	 3068.0	...
2415976	  765.6	  623.6	 3067.0	...
2415977	  765.6	  623.5	 3068.0	...
2415978	  765.7	  623.4	 3068.0	...
2415979	  765.9	  623.3	 3069.0	...
2415980	  766.3	  623.2	 3069.0	...
2415981	  766.6	  623.2	 3068.0	...
2415982	  766.7	  623.4	 3068.0	...
2415983	  766.6	  623.5	 3068.0	...
2415984	  766.5	  623.8	 3067.0	...
2415985	  766.5	  624.0	 3066.0	...
2415986	  766.4	  624.1	 3066.0	...
2415987	  766.4	  624.2	 3066.0	...
2415988	  766.4	  624.4	 3067.0	...
2415989	  766.0	  624.0	 3068.0	...
2415990	  765.7	  623.3	 3068.0	...
2415991	  765.3	  623.1	 3068.0	...
2415992	  765.8	  623.4	 3068.0	...
2415993	  766.2	  623.7	 3068.0	...
2415994	  766.7	  623.5	 3068.0	...
2415995	  766.9	  623.4	 3067.0	...
2415996	  766.5	  623.4	 3066.0	...
2415997	  766.0	  623.5	 3066.0	...
2415998	  765.6	  623.5	 3066.0	...
2415999	  765.8	  623.6	 3065.0	...
2416000	  766.1	  623.6	 3064.0	...
2416001	  766.3	  623.6	 3064.0	...
2416002	  766.2	  623.1	 3064.0	...
2416003	  766.1	  622.6	 3064.0	...
2416004	  766.0	  622.2	 3064.0	...
2416005	  766.0	  622.3	 3063.0	...
2416006	  765.6	  622.5	 3062.0	...
2416007	  765.2	  622.6	 3063.0	...
2416008	  765.2	  622.4	 3064.0	...
2416009	  765.6	  622.2	 3065.0	...
2416010	  765.8	  622.0	 3065.0	...
2416011	  765.6	  621.9	 3065.0	...
2416012	  765.5	  621.8	 3064.0	...
2416013	  765.5	  621.8	 3064.0	...
2416014	  765.5	  622.2	 3063.0	...
2416015	  765.5	  622.5	 3062.0	...
2416016	  765.4	  622.8	 3062.0	...
2416017	  765.3	  622.6	 3062.0	...
2416018	  765.3	  622.6	 3063.0	...
2416019	  765.2	  622.6	 3064.0	...
2416020	  765.2	  622.6	 3065.0	...
2416021	  765.2	  623.4	 3064.0	...
2416022	  765.2	  624.2	 3064.0	...
2416023	  765.0	  625.1	 3064.0	...
2416024	  764.8	  625.3	 3064.0	...
2416025	  764.5	  625.7	 3064.0	...
2416026	  764.3	  626.0	 3064.0	...
2416027	  764.0	  625.9	 3064.0	...
2416028	  763.9	  624.7	 3063.0	...
2416029	  763.7	  623.1	 3063.0	...
2416030	  763.5	  621.9	 3064.0	...
2416031	  763.4	  621.5	 3066.0	...
2416032	  763.5	  621.7	 3069.0	...
2416033	  763.6	  622.0	 3071.0	...
2416034	  763.7	  622.2	 3071.0	...
2416035	  763.5	  622.2	 3072.0	...
2416036	  763.2	  622.2	 3072.0	...
2416037	  762.8	  622.3	 3072.0	...
2416038	  762.8	  622.4	 3070.0	...
2416039	  762.9	  622.5	 3070.0	...
2416040	  763.1	  622.6	 3072.0	...
2416041	  763.4	  622.8	 3074.0	...
2416042	  763.7	  622.9	 3074.0	...
2416043	  764.1	  622.9	 3073.0	...
2416044	  764.1	  622.9	 3073.0	...
2416045	  764.2	  622.9	 3072.0	...
2416046	  764.2	  622.9	 3072.0	...
2416047	  764.2	  622.9	 3072.0	...
2416048	  764.3	  622.4	 3072.0	...
2416049	  764.4	  622.0	 3073.0	...
2416050	  764.8	  621.2	 3071.0	...
2416051	  765.2	  620.9	 3070.0	...
2416052	  765.0	  621.2	 3067.0	...
2416053	  764.6	  621.7	 3067.0	...
2416054	  764.2	  622.3	 3066.0	...
2416055	  764.2	  622.3	 3067.0	...
2416056	  764.2	  622.2	 3068.0	...
2416057	  764.3	  622.1	 3068.0	...
2416058	  764.3	  622.0	 3069.0	...
2416059	  764.4	  622.1	 3070.0	...
2416060	  764.4	  622.3	 3071.0	...
2416061	  764.5	  622.5	 3071.0	...
2416062	  764.7	  622.4	 3070.0	...
2416063	  764.9	  621.8	 3071.0	...
2416064	  764.8	  621.3	 3072.0	...
2416065	  764.6	  620.9	 3072.0	...
2416066	  764.5	  621.5	 3072.0	...
2416067	  764.4	  622.1	 3072.0	...
2416068	  764.3	  622.2	 3070.0	...
2416069	  764.3	  621.8	 3068.0	...
2416070	  764.4	  621.4	 3068.0	...
2416071	  764.4	  620.8	 3069.0	...
2416072	  764.3	  620.3	 3072.0	...
2416073	  764.2	  619.6	 3074.0	...
2416074	  764.1	  619.5	 3076.0	...
2416075	  763.8	  619.6	 3076.0	...
2416076	  763.5	  619.4	 3077.0	...
2416077	  763.4	  619.4	 3077.0	...
2416078	  763.1	  619.4	 3077.0	...
2416079	  762.8	  620.2	 3079.0	...
2416080	  762.5	  620.8	 3080.0	...
2416081	  762.4	  621.3	 3082.0	...
2416082	  762.3	  621.3	 3083.0	...
2416083	  762.1	  621.4	 3084.0	...
2416084	  762.1	  621.7	 3084.0	...
2416085	  762.1	  622.0	 3085.0	...
2416086	  762.1	  622.4	 3086.0	...
2416087	  762.2	  622.3	 3087.0	...
2416088	  762.4	  622.5	 3087.0	...
2416089	  762.1	  622.7	 3089.0	...
2416090	  761.7	  623.2	 3090.0	...
2416091	  761.2	  623.4	 3091.0	...
2416092	  761.2	  622.7	 3091.0	...
2416093	  761.0	  621.9	 3096.0	...
2416094	  760.7	  621.1	 3100.0	...
2416095	  760.4	  621.9	 3102.0	...
2416096	  760.2	  622.6	 3101.0	...
2416097	  760.2	  623.1	 3099.0	...
2416098	  760.1	  622.8	 3099.0	...
2416099	  759.8	  622.6	 3099.0	...
2416100	  759.5	  622.7	 3102.0	...
2416101	  759.3	  623.0	 3105.0	...
2416102	  759.2	  623.2	 3108.0	...
2416103	  759.0	  623.6	 3108.0	...
2416104	  758.8	  623.9	 3107.0	...
2416105	  758.9	  623.6	 3107.0	...
2416106	  759.1	  623.1	 3106.0	...
2416107	  759.3	  622.7	 3106.0	...
2416108	  759.4	  623.0	 3106.0	...
2416109	  759.6	  623.1	 3108.0	...
2416110	  759.7	  623.1	 3113.0	...
2416111	  759.7	  623.1	 3117.0	...
2416112	  759.5	  623.3	 3120.0	...
2416113	  759.6	  623.4	 3121.0	...
2416114	  759.7	  623.5	 3121.0	...
2416115	  759.3	  623.4	 3120.0	...
2416116	  758.7	  623.4	 3120.0	...
2416117	  758.3	  623.6	 3122.0	...
2416118	  758.5	  624.0	 3125.0	...
2416119	  758.7	  624.4	 3129.0	...
MSG	2416120 0000 _ Number On
2416120	  758.6	  624.7	 3131.0	...
2416121	  758.6	  624.7	 3131.0	...
2416122	  758.6	  624.2	 3131.0	...
2416123	  758.6	  623.7	 3132.0	...
2416124	  758.5	  623.2	 3135.0	...
2416125	  758.4	  623.2	 3137.0	...
2416126	  758.3	  623.2	 3138.0	...
2416127	  758.3	  623.7	 3137.0	...
2416128	  757.8	  624.2	 3138.0	...
2416129	  757.4	  624.7	 3140.0	...
2416130	  756.9	  624.7	 3141.0	...
2416131	  756.8	  624.2	 3140.0	...
2416132	  756.8	  623.9	 3139.0	...
2416133	  756.8	  623.8	 3139.0	...
2416134	  756.8	  624.2	 3139.0	...
2416135	  757.4	  624.4	 3139.0	...
2416136	  758.0	  624.4	 3139.0	...
2416137	  758.2	  624.5	 3140.0	...
2416138	  757.9	  624.6	 3142.0	...
2416139	  757.5	  624.5	 3144.0	...
2416140	  757.7	  624.0	 3146.0	...
2416141	  757.8	  623.4	 3148.0	...
2416142	  758.0	  623.4	 3149.0	...
2416143	  758.0	  623.8	 3148.0	...
2416144	  758.2	  624.0	 3147.0	...
2416145	  758.2	  623.8	 3147.0	...
2416146	  758.4	  623.6	 3148.0	...
2416147	  758.6	  623.5	 3152.0	...
2416148	  758.8	  623.3	 3154.0	...
2416149	  758.9	  623.1	 3154.0	...
2416150	  758.3	  622.9	 3153.0	...
2416151	  757.5	  622.9	 3154.0	...
2416152	  756.7	  623.1	 3155.0	...
2416153	  757.1	  623.0	 3157.0	...
2416154	  757.6	  622.9	 3158.0	...
2416155	  758.2	  623.2	 3159.0	...
2416156	  758.3	  623.6	 3162.0	...
2416157	  758.4	  624.0	 3164.0	...
2416158	  758.3	  624.0	 3166.0	...
2416159	  758.1	  623.4	 3166.0	...
2416160	  758.0	  622.9	 3165.0	...
2416161	  757.6	  622.5	 3164.0	...
2416162	  757.2	  622.6	 3162.0	...
2416163	  756.8	  622.8	 3161.0	...
2416164	  756.8	  622.8	 3162.0	...
2416165	  756.9	  622.9	 3164.0	...
2416166	  757.0	  622.8	 3166.0	...
2416167	  757.2	  622.6	 3168.0	...
2416168	  757.2	  622.4	 3169.0	...
2416169	  757.1	  622.4	 3170.0	...
2416170	  756.9	  622.7	 3170.0	...
2416171	  756.5	  623.0	 3169.0	...
2416172	  756.2	  623.1	 3168.0	...
2416173	  756.4	  622.8	 3168.0	...
2416174	  756.9	  622.6	 3169.0	...
2416175	  757.6	  622.7	 3170.0	...
2416176	  757.8	  623.1	 3171.0	...
2416177	  757.5	  623.3	 3173.0	...
2416178	  757.0	  623.5	 3175.0	...
2416179	  756.5	  623.2	 3176.0	...
2416180	  756.5	  622.8	 3176.0	...
2416181	  756.5	  622.4	 3178.0	...
2416182	  756.6	  622.5	 3180.0	...
2416183	  756.8	  622.5	 3182.0	...
2416184	  757.0	  622.5	 3180.0	...
2416185	  756.9	  622.5	 3179.0	...
2416186	  756.6	  623.1	 3177.0	...
2416187	  756.3	  623.8	 3177.0	...
2416188	  756.4	  624.4	 3177.0	...
2416189	  756.2	  624.6	 3178.0	...
2416190	  756.0	  624.7	 3180.0	...
2416191	  755.9	  624.8	 3181.0	...
2416192	  755.8	  624.8	 3183.0	...
2416193	  755.7	  624.8	 3186.0	...
2416194	  755.6	  625.0	 3188.0	...
2416195	  755.7	  625.1	 3188.0	...
2416196	  756.0	  625.1	 3189.0	...
2416197	  756.3	  624.9	 3189.0	...
2416198	  756.2	  624.5	 3189.0	...
2416199	  756.0	  624.3	 3187.0	...
2416200	  755.9	  623.9	 3186.0	...
2416201	  755.9	  623.6	 3186.0	...
2416202	  755.9	  624.0	 3188.0	...
2416203	  755.3	  624.8	 3190.0	...
2416204	  754.8	  625.6	 3192.0	...
2416205	  754.5	  625.9	 3192.0	...
2416206	  754.5	  626.2	 3192.0	...
2416207	  754.4	  626.0	 3192.0	...
2416208	  754.3	  625.5	 3192.0	...
2416209	  754.2	  624.9	 3197.0	...
2416210	  753.9	  624.8	 3202.0	...
2416211	  753.6	  624.7	 3207.0	...
2416212	  753.4	  624.9	 3206.0	...
2416213	  753.5	  625.1	 3206.0	...
2416214	  753.9	  625.3	 3207.0	...
2416215	  754.0	  625.5	 3208.0	...
2416216	  754.1	  625.5	 3209.0	...
2416217	  753.9	  625.3	 3210.0	...
2416218	  754.0	  625.0	 3210.0	...
2416219	  754.1	  624.7	 3210.0	...
2416220	  754.1	  624.5	 3209.0	...
2416221	  754.0	  624.2	 3207.0	...
2416222	  754.0	  624.2	 3205.0	...
2416223	  754.4	  624.1	 3204.0	...
2416224	  754.8	  623.9	 3206.0	...
2416225	  755.5	  623.6	 3209.0	...
2416226	  755.8	  623.4	 3212.0	...
2416227	  756.2	  623.3	 3212.0	...
2416228	  756.2	  623.3	 3212.0	...
2416229	  756.1	  623.4	 3216.0	...
2416230	  756.0	  623.6	 3221.0	...
2416231	  755.8	  623.8	 3222.0	...
2416232	  755.6	  624.1	 3220.0	...
2416233	  755.5	  624.3	 3218.0	...
2416234	  755.7	  624.3	 3219.0	...
2416235	  755.9	  624.2	 3220.0	...
2416236	  755.9	  624.1	 3221.0	...
2416237	  755.8	  624.0	 3223.0	...
2416238	  755.7	  623.8	 3225.0	...
2416239	  755.8	  623.6	 3227.0	...
2416240	  755.8	  623.6	 3227.0	...
2416241	  756.0	  623.9	 3229.0	...
2416242	  756.1	  624.3	 3231.0	...
2416243	  756.2	  624.2	 3232.0	...
2416244	  756.3	  623.8	 3234.0	...
2416245	  756.1	  623.4	 3236.0	...
2416246	  755.6	  623.4	 3239.0	...
2416247	  755.2	  623.5	 3241.0	...
2416248	  754.8	  623.7	 3243.0	...
2416249	  754.7	  623.7	 3240.0	...
2416250	  754.5	  623.7	 3237.0	...
2416251	  754.4	  623.6	 3236.0	...
2416252	  754.3	  623.7	 3238.0	...
2416253	  754.1	  623.8	 3240.0	...
2416254	  754.0	  624.0	 3240.0	...
2416255	  753.8	  623.8	 3242.0	...
2416256	  753.8	  623.6	 3245.0	...
2416257	  753.7	  623.3	 3251.0	...
2416258	  753.7	  623.3	 3255.0	...
2416259	  753.7	  623.4	 3260.0	...
2416260	  753.9	  623.6	 3261.0	...
2416261	  754.1	  623.7	 3262.0	...
2416262	  754.2	  623.6	 3261.0	...
2416263	  754.1	  623.4	 3259.0	...
2416264	  753.6	  623.3	 3258.0	...
2416265	  753.2	  623.3	 3258.0	...
2416266	  753.5	  623.2	 3259.0	...
2416267	  754.1	  623.0	 3258.0	...
2416268	  754.5	  622.7	 3255.0	...
2416269	  754.1	  622.6	 3251.0	...
2416270	  753.9	  622.4	 3248.0	...
2416271	  753.8	  622.0	 3249.0	...
2416272	  753.9	  621.6	 3249.0	...
2416273	  753.8	  621.2	 3249.0	...
2416274	  753.8	  621.1	 3250.0	...
2416275	  753.8	  620.7	 3251.0	...
2416276	  753.9	  620.4	 3252.0	...
2416277	  754.4	  620.2	 3255.0	...
2416278	  755.0	  620.1	 3256.0	...
2416279	  755.5	  620.0	 3258.0	...
2416280	  755.8	  620.5	 3257.0	...
2416281	  755.9	  621.0	 3259.0	...
2416282	  755.9	  621.6	 3261.0	...
2416283	  755.4	  621.8	 3263.0	...
2416284	  754.9	  621.9	 3264.0	...
2416285	  754.4	  621.8	 3266.0	...
2416286	  754.4	  621.7	 3268.0	...
2416287	  754.4	  621.4	 3269.0	...
2416288	  754.3	  621.3	 3271.0	...
2416289	  754.3	  621.3	 3271.0	...
2416290	  754.3	  621.5	 3270.0	...
2416291	  754.3	  622.0	 3270.0	...
2416292	  754.2	  622.4	 3271.0	...
2416293	  754.0	  622.3	 3272.0	...
2416294	  753.8	  621.9	 3273.0	...
2416295	  753.7	  621.6	 3277.0	...
2416296	  753.7	  621.8	 3280.0	...
2416297	  753.7	  622.0	 3282.0	...
2416298	  753.7	  622.1	 3282.0	...
2416299	  753.7	  622.7	 3283.0	...
2416300	  753.7	  623.3	 3284.0	...
2416301	  753.8	  623.8	 3285.0	...
2416302	  753.8	  623.8	 3285.0	...
2416303	  753.9	  623.9	 3284.0	...
2416304	  753.9	  623.6	 3283.0	...
2416305	  754.0	  623.3	 3283.0	...
2416306	  754.0	  622.6	 3283.0	...
2416307	  754.0	  622.3	 3284.0	...
2416308	  753.6	  622.1	 3283.0	...
2416309	  753.2	  622.3	 3284.0	...
2416310	  752.9	  622.5	 3287.0	...
2416311	  752.7	  622.5	 3290.0	...
2416312	  752.5	  622.5	 3291.0	...
2416313	  752.4	  623.3	 3290.0	...
2416314	  752.4	  624.1	 3289.0	...
2416315	  752.4	  624.4	 3290.0	...
2416316	  752.4	  623.8	 3291.0	...
2416317	  752.5	  623.2	 3292.0	...
2416318	  752.8	  623.0	 3292.0	...
2416319	  753.1	  622.3	 3295.0	...
2416320	  753.4	  621.6	 3297.0	...
2416321	  753.5	  621.0	 3297.0	...
2416322	  753.4	  621.3	 3294.0	...
2416323	  753.4	  621.6	 3291.0	...
2416324	  753.2	  621.8	 3291.0	...
2416325	  752.9	  621.8	 3291.0	...
2416326	  752.5	  621.9	 3292.0	...
2416327	  752.4	  622.0	 3293.0	...
2416328	  752.2	  622.1	 3294.0	...
2416329	  752.4	  622.2	 3294.0	...
2416330	  752.7	  621.8	 3293.0	...
2416331	  752.9	  621.3	 3291.0	...
2416332	  752.7	  621.1	 3290.0	...
2416333	  752.4	  621.2	 3290.0	...
2416334	  752.1	  621.4	 3290.0	...
2416335	  751.9	  621.3	 3290.0	...
2416336	  751.7	  621.2	 3291.0	...
2416337	  751.9	  621.3	 3292.0	...
2416338	  752.4	  621.5	 3294.0	...
2416339	  752.9	  621.9	 3296.0	...
2416340	  752.9	  622.1	 3297.0	...
2416341	  752.9	  622.3	 3299.0	...
2416342	  752.9	  622.1	 3299.0	...
2416343	  752.9	  621.9	 3299.0	...
2416344	  752.9	  621.8	 3300.0	...
2416345	  752.9	  621.7	 3301.0	...
2416346	  753.1	  621.7	 3302.0	...
2416347	  753.2	  621.6	 3301.0	...
2416348	  753.3	  621.4	 3301.0	...
2416349	  753.1	  621.3	 3303.0	...
2416350	  752.7	  621.0	 3304.0	...
2416351	  752.4	  620.7	 3306.0	...
2416352	  752.3	  620.6	 3307.0	...
2416353	  752.4	  620.8	 3310.0	...
2416354	  752.6	  621.1	 3313.0	...
2416355	  752.7	  621.1	 3315.0	...
2416356	  752.7	  621.2	 3315.0	...
2416357	  752.6	  621.1	 3316.0	...
2416358	  752.7	  620.9	 3317.0	...
2416359	  752.8	  620.8	 3317.0	...
2416360	  753.1	  621.0	 3315.0	...
2416361	  753.3	  621.3	 3313.0	...
2416362	  753.2	  621.6	 3312.0	...
2416363	  752.9	  621.7	 3314.0	...
2416364	  752.6	  622.3	 3317.0	...
2416365	  752.2	  622.8	 3320.0	...
2416366	  751.9	  623.3	 3320.0	...
2416367	  751.8	  622.4	 3320.0	...
2416368	  751.9	  621.4	 3322.0	...
2416369	  752.1	  620.7	 3323.0	...
2416370	  752.2	  620.9	 3325.0	...
2416371	  752.3	  621.1	 3326.0	...
2416372	  752.6	  620.9	 3326.0	...
2416373	  752.8	  620.6	 3324.0	...
2416374	  752.7	  621.0	 3322.0	...
2416375	  752.4	  621.8	 3320.0	...
2416376	  752.0	  622.5	 3319.0	...
2416377	  752.0	  622.7	 3317.0	...
2416378	  752.0	  622.7	 3317.0	...
2416379	  752.0	  622.0	 3317.0	...
2416380	  752.1	  621.4	 3317.0	...
2416381	  752.1	  620.5	 3317.0	...
2416382	  751.9	  620.3	 3317.0	...
2416383	  751.6	  619.8	 3318.0	...
2416384	  751.2	  619.8	 3319.0	...
2416385	  751.2	  619.7	 3320.0	...
2416386	  751.4	  619.9	 3321.0	...
2416387	  751.6	  620.0	 3323.0	...
2416388	  751.8	  620.5	 3324.0	...
2416389	  751.7	  621.0	 3325.0	...
2416390	  751.6	  621.0	 3325.0	...
2416391	  751.6	  620.5	 3324.0	...
2416392	  751.5	  620.4	 3323.0	...
2416393	  751.6	  620.7	 3324.0	...
2416394	  751.8	  620.9	 3324.0	...
2416395	  751.9	  620.9	 3325.0	...
2416396	  751.8	  620.9	 3324.0	...
2416397	  751.8	  620.9	 3326.0	...
2416398	  751.9	  620.8	 3328.0	...
2416399	  752.0	  621.0	 3330.0	...
2416400	  752.0	  621.1	 3330.0	...
2416401	  752.1	  621.4	 3330.0	...
2416402	  752.2	  621.6	 3330.0	...
2416403	  752.1	  621.9	 3328.0	...
2416404	  752.0	  621.9	 3326.0	...
2416405	  751.8	  621.7	 3327.0	...
2416406	  751.5	  621.5	 3328.0	...
2416407	  751.2	  621.5	 3329.0	...
2416408	  750.8	  621.7	 3329.0	...
2416409	  750.5	  621.8	 3330.0	...
2416410	  750.3	  621.9	 3331.0	...
2416411	  750.3	  621.9	 3331.0	...
2416412	  750.4	  621.9	 3330.0	...
2416413	  750.4	  621.8	 3329.0	...
2416414	  750.4	  621.9	 3328.0	...
2416415	  750.3	  621.9	 3330.0	...
2416416	  750.2	  621.9	 3332.0	...
2416417	  749.7	  622.0	 3335.0	...
2416418	  749.2	  622.1	 3334.0	...
2416419	  748.8	  622.2	 3334.0	...
2416420	  748.8	  622.4	 3334.0	...
2416421	  749.5	  622.6	 3335.0	...
MSG	2416422 0000 _ Number Off
2416422	  750.1	  622.8	 3336.0	...
2416423	  750.8	  623.0	 3337.0	...
2416424	  750.4	  623.3	 3336.0	...
2416425	  750.0	  623.7	 3336.0	...
2416426	  749.6	  623.8	 3336.0	...
2416427	  749.7	  623.3	 3337.0	...
2416428	  749.7	  622.7	 3337.0	...
2416429	  749.6	  622.2	 3336.0	...
2416430	  749.7	  622.5	 3334.0	...
2416431	  749.5	  622.9	 3332.0	...
2416432	  749.0	  623.4	 3332.0	...
2416433	  748.2	  623.6	 3333.0	...
2416434	  747.8	  623.8	 3335.0	...
2416435	  747.5	  623.3	 3337.0	...
2416436	  747.3	  622.9	 3338.0	...
2416437	  747.1	  622.7	 3338.0	...
2416438	  747.3	  622.8	 3339.0	...
2416439	  747.6	  622.9	 3340.0	...
2416440	  748.3	  623.0	 3341.0	...
2416441	  748.7	  623.1	 3340.0	...
2416442	  748.6	  623.8	 3340.0	...
2416443	  748.2	  624.4	 3341.0	...
2416444	  747.1	  624.9	 3342.0	...
2416445	  746.4	  624.6	 3343.0	...
2416446	  746.2	  624.0	 3343.0	...
2416447	  746.6	  623.5	 3343.0	...
2416448	  746.6	  623.4	 3343.0	...
2416449	  746.2	  623.5	 3340.0	...
2416450	  746.0	  623.6	 3337.0	...
2416451	  746.2	  623.4	 3335.0	...
2416452	  746.5	  623.2	 3338.0	...
2416453	  746.4	  623.3	 3340.0	...
2416454	  746.3	  623.3	 3341.0	...
2416455	  746.2	  623.4	 3340.0	...
2416456	  746.0	  623.5	 3339.0	...
2416457	  745.9	  623.5	 3339.0	...
2416458	  745.8	  624.2	 3339.0	...
2416459	  745.8	  624.8	 3341.0	...
2416460	  745.8	  625.3	 3342.0	...
2416461	  745.7	  625.2	 3343.0	...
2416462	  745.7	  625.0	 3342.0	...
2416463	  745.6	  625.0	 3343.0	...
2416464	  745.4	  624.3	 3345.0	...
2416465	  745.2	  623.5	 3347.0	...
2416466	  745.1	  623.3	 3348.0	...
2416467	  745.0	  623.8	 3347.0	...
2416468	  744.9	  623.6	 3345.0	...
2416469	  744.4	  623.1	 3346.0	...
2416470	  744.0	  622.5	 3346.0	...
2416471	  743.7	  622.6	 3346.0	...
2416472	  743.6	  623.1	 3345.0	...
2416473	  743.5	  623.4	 3345.0	...
2416474	  743.5	  623.7	 3345.0	...
2416475	  743.7	  623.7	 3345.0	...
2416476	  744.1	  624.0	 3347.0	...
2416477	  744.4	  624.2	 3349.0	...
2416478	  744.7	  624.6	 3352.0	...
2416479	  744.7	  624.6	 3352.0	...
2416480	  744.8	  624.5	 3350.0	...
2416481	  744.9	  624.1	 3350.0	...
2416482	  744.9	  623.8	 3350.0	...
2416483	  744.7	  623.9	 3351.0	...
2416484	  744.5	  624.5	 3351.0	...
2416485	  744.2	  625.2	 3350.0	...
2416486	  744.4	  625.5	 3350.0	...
2416487	  744.6	  625.5	 3351.0	...
2416488	  744.9	  625.5	 3352.0	...
2416489	  745.0	  625.3	 3352.0	...
2416490	  745.1	  625.0	 3350.0	...
2416491	  745.3	  624.8	 3349.0	...
2416492	  745.5	  624.6	 3348.0	...
2416493	  745.7	  624.5	 3348.0	...
2416494	  745.7	  624.3	 3348.0	...
2416495	  745.7	  624.2	 3351.0	...
2416496	  745.7	  624.1	 3354.0	...
2416497	  745.3	  624.3	 3358.0	...
2416498	  745.0	  625.0	 3358.0	...
2416499	  744.6	  625.7	 3357.0	...
2416500	  744.6	  626.3	 3357.0	...
2416501	  744.7	  626.3	 3356.0	...
2416502	  744.8	  626.3	 3358.0	...
2416503	  744.9	  625.9	 3360.0	...
2416504	  744.8	  625.6	 3362.0	...
2416505	  744.6	  625.5	 3362.0	...
2416506	  744.5	  625.6	 3362.0	...
2416507	  744.7	  625.7	 3362.0	...
2416508	  744.8	  625.6	 3361.0	...
2416509	  745.1	  625.5	 3361.0	...
2416510	  745.2	  625.4	 3360.0	...
2416511	  745.4	  625.4	 3360.0	...
2416512	  744.7	  625.5	 3359.0	...
2416513	  744.0	  625.7	 3358.0	...
2416514	  743.6	  625.8	 3366.0	...
2416515	  743.9	  625.8	 3373.0	...
2416516	  744.2	  626.1	 3379.0	...
2416517	  744.2	  626.5	 3377.0	...
2416518	  744.1	  627.0	 3376.0	...
2416519	  743.9	  627.2	 3377.0	...
2416520	  744.2	  627.2	 3377.0	...
2416521	  744.6	  627.1	 3377.0	...
2416522	  745.0	  627.0	 3377.0	...
2416523	  745.1	  626.6	 3378.0	...
2416524	  745.0	  626.3	 3379.0	...
2416525	  744.7	  626.0	 3381.0	...
2416526	  744.4	  626.1	 3385.0	...
2416527	  744.1	  626.1	 3389.0	...
2416528	  744.0	  626.1	 3390.0	...
2416529	  743.9	  626.1	 3388.0	...
2416530	  743.9	  626.2	 3386.0	...
2416531	  743.9	  626.3	 3385.0	...
2416532	  744.0	  626.3	 3384.0	...
2416533	  744.1	  626.2	 3383.0	...
2416534	  744.1	  626.1	 3383.0	...
2416535	  744.1	  625.9	 3383.0	...
2416536	  744.3	  625.7	 3384.0	...
2416537	  744.5	  625.6	 3385.0	...
2416538	  744.5	  625.8	 3388.0	...
2416539	  744.3	  626.1	 3391.0	...
2416540	  744.0	  626.3	 3392.0	...
2416541	  743.8	  626.2	 3392.0	...
2416542	  744.0	  626.0	 3392.0	...
2416543	  744.3	  625.7	 3393.0	...
2416544	  744.7	  625.6	 3393.0	...
2416545	  744.7	  625.6	 3392.0	...
2416546	  744.5	  625.7	 3392.0	...
2416547	  744.3	  625.8	 3392.0	...
2416548	  744.3	  625.5	 3393.0	...
2416549	  744.6	  625.1	 3394.0	...
2416550	  744.8	  624.7	 3395.0	...
2416551	  744.9	  626.0	 3395.0	...
2416552	  744.8	  627.3	 3397.0	...
2416553	  744.7	  628.5	 3399.0	...
2416554	  744.8	  628.6	 3402.0	...
2416555	  744.9	  628.6	 3402.0	...
2416556	  744.4	  628.6	 3402.0	...
2416557	  743.8	  627.9	 3403.0	...
2416558	  743.6	  627.2	 3404.0	...
2416559	  744.0	  626.4	 3407.0	...
2416560	  744.8	  626.2	 3410.0	...
2416561	  745.0	  626.0	 3412.0	...
2416562	  745.3	  625.8	 3410.0	...
2416563	  745.3	  625.6	 3409.0	...
2416564	  745.2	  625.5	 3409.0	...
2416565	  745.2	  625.4	 3410.0	...
2416566	  745.4	  625.4	 3411.0	...
2416567	  745.6	  625.4	 3413.0	...
2416568	  745.8	  625.3	 3414.0	...
2416569	  745.9	  625.2	 3411.0	...
2416570	  745.2	  625.3	 3409.0	...
2416571	  744.5	  625.3	 3409.0	...
2416572	  744.0	  625.4	 3411.0	...
2416573	  744.3	  625.3	 3414.0	...
2416574	  744.5	  625.3	 3414.0	...
2416575	  744.5	  625.3	 3416.0	...
2416576	  744.4	  625.3	 3417.0	...
2416577	  744.4	  625.2	 3418.0	...
2416578	  744.4	  625.1	 3418.0	...
2416579	  744.2	  625.0	 3419.0	...
2416580	  744.0	  625.1	 3422.0	...
2416581	  743.7	  625.1	 3425.0	...
2416582	  743.7	  625.3	 3427.0	...
2416583	  743.8	  625.5	 3427.0	...
2416584	  743.9	  625.6	 3428.0	...
2416585	  744.0	  625.4	 3428.0	...
2416586	  744.7	  625.2	 3428.0	...
2416587	  745.3	  625.7	 3429.0	...
2416588	  745.5	  626.2	 3430.0	...
2416589	  745.2	  626.9	 3431.0	...
2416590	  744.9	  627.1	 3431.0	...
2416591	  744.5	  626.9	 3432.0	...
2416592	  744.2	  626.4	 3433.0	...
2416593	  743.9	  626.1	 3435.0	...
2416594	  743.9	  626.2	 3435.0	...
2416595	  744.1	  626.6	 3437.0	...
2416596	  744.1	  626.5	 3438.0	...
2416597	  744.1	  626.4	 3440.0	...
2416598	  744.0	  626.3	 3440.0	...
2416599	  743.9	  626.4	 3441.0	...
2416600	  743.9	  626.4	 3442.0	...
2416601	  744.1	  626.3	 3443.0	...
2416602	  744.2	  626.2	 3444.0	...
2416603	  744.4	  626.5	 3444.0	...
2416604	  744.1	  626.9	 3444.0	...
2416605	  743.7	  627.1	 3445.0	...
2416606	  743.3	  626.6	 3447.0	...
2416607	  743.2	  626.1	 3447.0	...
2416608	  743.1	  626.3	 3447.0	...
2416609	  743.1	  627.0	 3446.0	...
2416610	  743.0	  627.5	 3447.0	...
2416611	  743.1	  627.3	 3446.0	...
2416612	  743.3	  627.2	 3446.0	...
2416613	  744.1	  627.3	 3449.0	...
2416614	  744.6	  627.4	 3452.0	...
2416615	  745.0	  627.5	 3455.0	...
2416616	  745.0	  627.7	 3455.0	...
2416617	  744.9	  627.9	 3455.0	...
2416618	  744.9	  628.0	 3457.0	...
2416619	  745.0	  628.0	 3459.0	...
2416620	  745.0	  628.0	 3461.0	...
2416621	  745.0	  628.0	 3462.0	...
2416622	  745.0	  627.5	 3461.0	...
2416623	  745.0	  627.1	 3464.0	...
2416624	  745.1	  626.5	 3467.0	...
2416625	  745.1	  626.1	 3470.0	...
2416626	  745.0	  626.0	 3470.0	...
2416627	  745.0	  626.2	 3471.0	...
2416628	  745.0	  626.3	 3472.0	...
2416629	  745.0	  627.0	 3472.0	...
2416630	  744.6	  627.7	 3475.0	...
2416631	  743.9	  628.5	 3476.0	...
2416632	  743.3	  628.9	 3478.0	...
2416633	  743.4	  629.1	 3478.0	...
2416634	  743.7	  628.7	 3478.0	...
2416635	  744.0	  628.4	 3479.0	...
2416636	  744.0	  628.1	 3481.0	...
2416637	  744.4	  628.4	 3485.0	...
2416638	  744.8	  628.7	 3488.0	...
2416639	  744.8	  628.9	 3492.0	...
2416640	  744.4	  629.3	 3491.0	...
2416641	  744.0	  629.8	 3491.0	...
2416642	  743.9	  630.2	 3491.0	...
2416643	  743.8	  629.9	 3491.0	...
2416644	  743.8	  629.4	 3492.0	...
2416645	  743.5	  628.9	 3495.0	...
2416646	  743.2	  628.9	 3497.0	...
2416647	  742.8	  629.0	 3498.0	...
2416648	  742.7	  629.2	 3498.0	...
2416649	  742.6	  629.3	 3498.0	...
2416650	  742.7	  629.2	 3499.0	...
2416651	  742.7	  628.9	 3501.0	...
2416652	  742.7	  628.5	 3502.0	...
2416653	  742.7	  628.5	 3503.0	...
2416654	  742.9	  628.4	 3505.0	...
2416655	  743.1	  628.1	 3507.0	...
2416656	  743.2	  627.9	 3508.0	...
2416657	  743.0	  627.6	 3510.0	...
2416658	  742.6	  627.6	 3512.0	...
2416659	  742.4	  627.7	 3514.0	...
2416660	  742.2	  627.8	 3515.0	...
2416661	  742.3	  627.6	 3515.0	...
2416662	  742.4	  627.5	 3515.0	...
2416663	  742.4	  627.8	 3515.0	...
2416664	  742.7	  628.2	 3515.0	...
2416665	  743.1	  628.4	 3514.0	...
2416666	  743.3	  628.2	 3513.0	...
2416667	  743.1	  627.9	 3514.0	...
2416668	  743.0	  627.7	 3515.0	...
2416669	  743.0	  627.9	 3517.0	...
2416670	  743.1	  628.0	 3517.0	...
2416671	  743.1	  628.2	 3517.0	...
2416672	  743.1	  628.5	 3517.0	...
2416673	  743.1	  628.7	 3517.0	...
2416674	  743.2	  629.0	 3519.0	...
2416675	  742.8	  629.3	 3520.0	...
2416676	  742.4	  629.6	 3521.0	...
2416677	  742.3	  629.9	 3523.0	...
2416678	  742.6	  629.8	 3525.0	...
2416679	  742.7	  629.7	 3527.0	...
2416680	  742.5	  629.7	 3528.0	...
2416681	  742.2	  629.5	 3529.0	...
2416682	  742.2	  629.5	 3529.0	...
2416683	  742.3	  629.5	 3530.0	...
2416684	  742.5	  629.7	 3531.0	...
2416685	  742.9	  629.8	 3531.0	...
2416686	  743.1	  629.9	 3532.0	...
2416687	  743.4	  630.1	 3532.0	...
2416688	  743.5	  630.5	 3532.0	...
2416689	  743.8	  630.8	 3532.0	...
2416690	  743.9	  631.2	 3532.0	...
2416691	  743.2	  630.8	 3532.0	...
2416692	  742.4	  630.5	 3533.0	...
2416693	  741.6	  630.1	 3534.0	...
2416694	  741.8	  630.1	 3536.0	...
2416695	  742.1	  630.5	 3537.0	...
2416696	  742.4	  631.0	 3537.0	...
2416697	  742.5	  631.1	 3538.0	...
2416698	  742.2	  630.9	 3540.0	...
2416699	  742.0	  630.6	 3541.0	...
2416700	  742.3	  630.6	 3543.0	...
2416701	  742.6	  630.6	 3544.0	...
2416702	  742.8	  630.7	 3546.0	...
2416703	  742.6	  630.9	 3545.0	...
2416704	  742.5	  631.0	 3545.0	...
2416705	  742.5	  631.2	 3544.0	...
2416706	  742.3	  631.4	 3542.0	...
2416707	  742.0	  631.6	 3540.0	...
2416708	  741.6	  631.6	 3538.0	...
2416709	  741.4	  631.6	 3539.0	...
2416710	  741.3	  631.8	 3540.0	...
2416711	  741.1	  631.9	 3540.0	...
2416712	  741.1	  632.1	 3541.0	...
2416713	  741.0	  632.3	 3542.0	...
2416714	  740.9	  632.4	 3539.0	...
2416715	  740.9	  632.2	 3537.0	...
2416716	  741.0	  631.9	 3533.0	...
2416717	  741.4	  631.3	 3533.0	...
2416718	  741.7	  631.0	 3535.0	...
2416719	  742.0	  630.6	 3539.0	...
2416720	  742.0	  630.3	 3543.0	...
2416721	  741.9	  629.9	 3548.0	...
2416722	  741.6	  629.7	 3551.0	...
2416723	  741.5	  630.6	 3553.0	...
2416724	  741.5	  631.4	 3548.0	...
2416725	  741.6	  632.2	 3543.0	...
2416726	  741.5	  632.2	 3539.0	...
2416727	  741.5	  632.3	 3541.0	...
2416728	  741.6	  632.3	 3544.0	...
2416729	  741.6	  632.3	 3546.0	...
2416730	  741.5	  631.9	 3548.0	...
2416731	  741.3	  631.3	 3546.0	...
2416732	  741.3	  630.7	 3544.0	...
2416733	  741.4	  630.4	 3542.0	...
2416734	  740.8	  630.5	 3542.0	...
2416735	  740.2	  630.9	 3543.0	...
2416736	  739.7	  631.2	 3543.0	...
2416737	  740.0	  631.1	 3547.0	...
2416738	  740.2	  630.6	 3551.0	...
2416739	  740.1	  630.2	 3556.0	...
2416740	  739.9	  630.4	 3556.0	...
2416741	  739.8	  630.5	 3554.0	...
2416742	  739.8	  630.6	 3552.0	...
2416743	  740.0	  630.5	 3550.0	...
2416744	  740.1	  630.5	 3551.0	...
2416745	  740.0	  630.6	 3552.0	...
2416746	  740.1	  630.6	 3554.0	...
2416747	  740.3	  630.5	 3555.0	...
2416748	  740.4	  630.5	 3557.0	...
2416749	  740.3	  630.6	 3554.0	...
2416750	  740.2	  630.7	 3549.0	...
2416751	  740.3	  630.8	 3545.0	...
2416752	  740.3	  630.9	 3545.0	...
2416753	  740.2	  631.0	 3546.0	...
2416754	  740.1	  631.1	 3546.0	...
2416755	  740.0	  631.1	 3547.0	...
2416756	  739.8	  630.5	 3548.0	...
2416757	  739.9	  629.7	 3548.0	...
2416758	  739.9	  629.1	 3547.0	...
2416759	  739.9	  629.9	 3546.0	...
2416760	  739.9	  630.7	 3546.0	...
2416761	  739.9	  631.1	 3546.0	...
2416762	  739.9	  630.8	 3544.0	...
2416763	  739.9	  630.5	 3542.0	...
2416764	  739.8	  630.5	 3542.0	...
2416765	  739.9	  630.5	 3543.0	...
2416766	  740.1	  630.5	 3545.0	...
2416767	  740.3	  630.4	 3545.0	...
2416768	  740.5	  630.8	 3544.0	...
2416769	  740.7	  631.2	 3542.0	...
2416770	  740.9	  631.0	 3541.0	...
2416771	  741.0	  630.5	 3541.0	...
2416772	  741.0	  629.9	 3541.0	...
2416773	  740.7	  630.6	 3541.0	...
2416774	  740.4	  631.2	 3541.0	...
2416775	  740.2	  631.9	 3541.0	...
2416776	  740.3	  631.9	 3537.0	...
2416777	  740.8	  631.9	 3531.0	...
2416778	  741.1	  631.5	 3525.0	...
2416779	  741.7	  631.1	 3523.0	...
2416780	  741.9	  630.7	 3523.0	...
2416781	  742.1	  630.7	 3524.0	...
2416782	  741.5	  630.8	 3524.0	...
2416783	  740.9	  631.1	 3524.0	...
2416784	  740.5	  631.4	 3523.0	...
2416785	  740.8	  631.6	 3521.0	...
2416786	  741.1	  631.6	 3519.0	...
2416787	  741.1	  631.4	 3520.0	...
2416788	  741.2	  631.3	 3520.0	...
2416789	  741.3	  631.8	 3518.0	...
2416790	  741.4	  632.4	 3517.0	...
2416791	  741.3	  632.6	 3515.0	...
2416792	  741.3	  632.3	 3515.0	...
2416793	  741.3	  631.9	 3516.0	...
2416794	  741.6	  631.9	 3514.0	...
2416795	  741.9	  631.9	 3511.0	...
2416796	  742.4	  631.9	 3509.0	...
2416797	  742.6	  631.9	 3505.0	...
2416798	  742.8	  631.9	 3501.0	...
2416799	  743.0	  631.9	 3500.0	...
2416800	  743.1	  631.8	 3502.0	...
2416801	  743.3	  631.7	 3503.0	...
2416802	  743.5	  631.6	 3503.0	...
2416803	  743.5	  631.5	 3503.0	...
2416804	  743.3	  631.3	 3502.0	...
2416805	  743.1	  631.2	 3500.0	...
2416806	  742.8	  631.2	 3499.0	...
2416807	  742.8	  631.4	 3497.0	...
2416808	  742.8	  631.5	 3497.0	...
2416809	  742.8	  631.7	 3495.0	...
2416810	  742.7	  631.5	 3493.0	...
2416811	  742.7	  631.0	 3493.0	...
2416812	  742.9	  630.4	 3489.0	...
2416813	  743.4	  630.0	 3485.0	...
2416814	  743.7	  629.8	 3483.0	...
2416815	  743.9	  630.1	 3484.0	...
2416816	  743.8	  630.4	 3483.0	...
2416817	  743.7	  630.7	 3478.0	...
2416818	  743.7	  630.6	 3473.0	...
2416819	  743.7	  630.1	 3472.0	...
2416820	  743.8	  629.5	 3473.0	...
2416821	  744.0	  628.9	 3473.0	...
2416822	  744.1	  628.9	 3472.0	...
2416823	  744.3	  628.9	 3472.0	...
2416824	  744.4	  628.9	 3469.0	...
2416825	  744.2	  628.6	 3466.0	...
2416826	  744.0	  628.2	 3463.0	...
2416827	  743.9	  628.1	 3464.0	...
2416828	  744.1	  628.5	 3465.0	...
2416829	  744.3	  628.7	 3466.0	...
2416830	  744.3	  628.8	 3465.0	...
2416831	  744.3	  628.6	 3463.0	...
2416832	  744.5	  628.5	 3461.0	...
2416833	  744.7	  628.5	 3462.0	...
2416834	  744.9	  628.5	 3461.0	...
2416835	  744.9	  628.7	 3460.0	...
2416836	  745.0	  629.0	 3459.0	...
2416837	  745.5	  629.2	 3459.0	...
2416838	  746.0	  629.4	 3457.0	...
2416839	  746.4	  629.5	 3455.0	...
2416840	  746.6	  629.4	 3452.0	...
2416841	  746.7	  629.2	 3451.0	...
2416842	  746.7	  629.2	 3451.0	...
2416843	  746.5	  629.4	 3450.0	...
2416844	  746.3	  629.6	 3448.0	...
2416845	  746.2	  629.4	 3447.0	...
2416846	  746.1	  629.1	 3447.0	...
2416847	  746.5	  628.9	 3447.0	...
2416848	  747.1	  628.9	 3446.0	...
2416849	  747.8	  628.9	 3445.0	...
2416850	  747.8	  628.9	 3444.0	...
2416851	  747.8	  628.7	 3440.0	...
2416852	  747.8	  628.6	 3438.0	...
2416853	  747.7	  628.7	 3435.0	...
2416854	  747.5	  628.9	 3435.0	...
2416855	  747.3	  629.0	 3432.0	...
2416856	  747.2	  629.1	 3430.0	...
2416857	  746.7	  629.4	 3428.0	...
2416858	  746.3	  630.4	 3428.0	...
2416859	  746.0	  631.3	 3427.0	...
2416860	  746.3	  632.0	 3427.0	...
2416861	  746.4	  631.9	 3426.0	...
2416862	  746.5	  631.2	 3425.0	...
2416863	  746.3	  630.6	 3423.0	...
2416864	  746.0	  630.1	 3419.0	...
2416865	  746.2	  630.1	 3415.0	...
2416866	  746.5	  630.0	 3412.0	...
2416867	  746.8	  629.2	 3412.0	...
2416868	  746.8	  628.4	 3412.0	...
2416869	  746.8	  627.7	 3413.0	...
2416870	  747.0	  627.7	 3411.0	...
2416871	  747.3	  627.6	 3407.0	...
2416872	  747.4	  627.3	 3401.0	...
2416873	  747.4	  627.0	 3397.0	...
2416874	  747.7	  626.7	 3394.0	...
2416875	  748.0	  626.1	 3394.0	...
2416876	  748.2	  625.6	 3394.0	...
2416877	  748.2	  625.4	 3393.0	...
2416878	  748.4	  626.0	 3391.0	...
2416879	  748.8	  627.1	 3390.0	...
2416880	  749.1	  627.8	 3390.0	...
2416881	  749.1	  628.2	 3391.0	...
2416882	  749.3	  628.3	 3389.0	...
2416883	  749.5	  628.8	 3385.0	...
2416884	  749.7	  629.3	 3382.0	...
2416885	  749.6	  628.9	 3384.0	...
2416886	  749.5	  628.2	 3386.0	...
2416887	  749.4	  627.5	 3385.0	...
2416888	  749.1	  627.3	 3382.0	...
2416889	  748.9	  627.2	 3379.0	...
2416890	  748.7	  627.4	 3379.0	...
2416891	  748.8	  627.7	 3378.0	...
2416892	  748.8	  627.7	 3377.0	...
2416893	  748.9	  627.4	 3373.0	...
2416894	  749.0	  627.1	 3371.0	...
2416895	  749.1	  626.6	 3369.0	...
2416896	  749.2	  626.3	 3369.0	...
2416897	  749.0	  625.9	 3369.0	...
2416898	  748.9	  625.8	 3367.0	...
2416899	  748.6	  626.4	 3362.0	...
2416900	  748.4	  626.9	 3358.0	...
2416901	  748.3	  627.3	 3357.0	...
2416902	  748.2	  626.9	 3359.0	...
2416903	  748.3	  626.5	 3360.0	...
2416904	  748.4	  626.2	 3361.0	...
2416905	  748.4	  625.9	 3361.0	...
2416906	  748.3	  625.8	 3360.0	...
2416907	  748.2	  625.9	 3360.0	...
2416908	  748.2	  626.0	 3360.0	...
2416909	  748.2	  626.0	 3359.0	...
2416910	  748.2	  625.9	 3358.0	...
2416911	  748.2	  625.8	 3357.0	...
2416912	  748.4	  625.5	 3355.0	...
2416913	  748.8	  625.1	 3352.0	...
2416914	  749.1	  624.6	 3349.0	...
2416915	  749.2	  624.4	 3348.0	...
2416916	  749.0	  624.3	 3347.0	...
2416917	  748.9	  624.4	 3346.0	...
2416918	  748.8	  624.2	 3344.0	...
2416919	  749.0	  624.1	 3343.0	...
2416920	  749.2	  624.3	 3342.0	...
2416921	  749.3	  624.7	 3341.0	...
2416922	  749.3	  625.1	 3340.0	...
2416923	  749.3	  625.2	 3341.0	...
2416924	  749.3	  625.3	 3341.0	...
2416925	  749.3	  625.4	 3341.0	...
2416926	  749.2	  625.0	 3338.0	...
2416927	  749.4	  624.1	 3337.0	...
2416928	  749.7	  623.3	 3337.0	...
2416929	  750.2	  623.2	 3337.0	...
2416930	  750.7	  623.4	 3333.0	...
2416931	  751.0	  623.8	 3329.0	...
2416932	  751.0	  624.0	 3325.0	...
2416933	  750.8	  624.1	 3323.0	...
2416934	  750.7	  624.2	 3322.0	...
2416935	  750.8	  624.3	 3322.0	...
2416936	  750.9	  624.4	 3322.0	...
2416937	  751.0	  624.6	 3322.0	...
2416938	  750.9	  624.3	 3321.0	...
2416939	  750.9	  624.0	 3321.0	...
2416940	  750.9	  623.7	 3317.0	...
2416941	  751.0	  623.8	 3314.0	...
2416942	  751.0	  623.8	 3312.0	...
2416943	  751.2	  623.8	 3312.0	...
2416944	  751.3	  623.3	 3313.0	...
2416945	  751.2	  622.9	 3313.0	...
2416946	  751.0	  622.6	 3314.0	...
2416947	  750.9	  622.7	 3313.0	...
2416948	  751.0	  623.2	 3311.0	...
2416949	  751.0	  623.7	 3311.0	...
2416950	  751.0	  624.5	 3313.0	...
2416951	  751.0	  624.9	 3312.0	...
2416952	  750.9	  625.2	 3309.0	...
2416953	  750.9	  625.2	 3310.0	...
2416954	  750.9	  625.1	 3314.0	...
2416955	  751.0	  624.8	 3317.0	...
2416956	  751.6	  624.5	 3317.0	...
2416957	  752.1	  623.9	 3318.0	...
2416958	  752.4	  623.5	 3318.0	...
2416959	  752.2	  623.2	 3315.0	...
2416960	  751.8	  623.7	 3312.0	...
2416961	  751.6	  624.2	 3309.0	...
2416962	  752.1	  624.1	 3308.0	...
2416963	  752.8	  623.7	 3307.0	...
2416964	  753.6	  623.6	 3306.0	...
2416965	  753.7	  623.9	 3305.0	...
2416966	  753.8	  624.4	 3304.0	...
2416967	  754.0	  624.4	 3304.0	...
2416968	  754.1	  624.5	 3303.0	...
2416969	  754.1	  624.6	 3302.0	...
2416970	  753.9	  624.7	 3302.0	...
2416971	  753.5	  624.1	 3301.0	...
2416972	  753.3	  623.5	 3301.0	...
2416973	  753.7	  622.7	 3301.0	...
2416974	  754.3	  622.5	 3301.0	...
2416975	  755.0	  622.3	 3301.0	...
2416976	  754.4	  622.4	 3302.0	...
2416977	  753.9	  622.6	 3302.0	...
2416978	  753.4	  622.9	 3303.0	...
2416979	  753.3	  623.0	 3303.0	...
2416980	  753.1	  623.0	 3302.0	...
2416981	  753.2	  622.8	 3301.0	...
2416982	  753.6	  622.6	 3300.0	...
2416983	  753.9	  622.6	 3299.0	...
2416984	  754.1	  622.4	 3299.0	...
2416985	  754.0	  622.0	 3299.0	...
2416986	  754.0	  621.6	 3298.0	...
2416987	  754.0	  621.3	 3295.0	...
2416988	  754.3	  621.4	 3292.0	...
2416989	  754.5	  621.7	 3291.0	...
2416990	  754.5	  622.0	 3291.0	...
2416991	  754.3	  622.1	 3290.0	...
2416992	  754.1	  622.1	 3290.0	...
2416993	  754.2	  622.0	 3290.0	...
2416994	  754.4	  621.9	 3291.0	...
2416995	  754.5	  621.9	 3290.0	...
2416996	  754.6	  621.8	 3289.0	...
2416997	  754.2	  621.7	 3288.0	...
2416998	  753.7	  621.6	 3289.0	...
2416999	  753.2	  621.6	 3290.0	...
2417000	  753.0	  621.8	 3291.0	...
2417001	  752.8	  622.2	 3292.0	...
2417002	  752.5	  623.0	 3291.0	...
2417003	  752.4	  623.7	 3290.0	...
2417004	  752.6	  624.3	 3292.0	...
2417005	  752.9	  624.2	 3293.0	...
2417006	  753.2	  623.5	 3295.0	...
2417007	  753.4	  622.7	 3296.0	...
2417008	  753.6	  622.9	 3296.0	...
2417009	  753.8	  623.9	 3295.0	...
2417010	  753.7	  625.0	 3295.0	...
2417011	  753.6	  625.0	 3294.0	...
2417012	  753.5	  625.0	 3294.0	...
2417013	  753.3	  625.0	 3294.0	...
2417014	  753.1	  624.7	 3294.0	...
2417015	  753.1	  624.4	 3295.0	...
2417016	  753.2	  624.0	 3295.0	...
2417017	  753.5	  623.8	 3295.0	...
2417018	  753.7	  623.7	 3295.0	...
2417019	  753.4	  623.7	 3298.0	...
2417020	  752.8	  623.8	 3300.0	...
2417021	  752.5	  623.9	 3303.0	...
2417022	  752.8	  623.6	 3304.0	...
2417023	  753.1	  623.4	 3302.0	...
2417024	  753.3	  623.2	 3300.0	...
2417025	  753.4	  623.1	 3298.0	...
2417026	  753.5	  623.0	 3297.0	...
2417027	  753.9	  623.1	 3297.0	...
2417028	  754.3	  623.1	 3299.0	...
2417029	  754.3	  623.2	 3303.0	...
2417030	  753.9	  623.3	 3307.0	...
2417031	  754.1	  623.3	 3310.0	...
2417032	  754.8	  623.0	 3311.0	...
2417033	  755.6	  622.6	 3311.0	...
2417034	  755.6	  622.4	 3307.0	...
2417035	  755.5	  622.5	 3302.0	...
2417036	  755.2	  622.7	 3299.0	...
2417037	  755.1	  623.3	 3301.0	...
2417038	  755.3	  623.7	 3304.0	...
2417039	  755.6	  624.1	 3304.0	...
2417040	  756.0	  624.2	 3304.0	...
2417041	  756.1	  624.0	 3304.0	...
2417042	  756.0	  623.7	 3304.0	...
2417043	  755.8	  623.5	 3303.0	...
2417044	  755.8	  623.7	 3302.0	...
2417045	  756.2	  624.2	 3302.0	...
2417046	  756.5	  624.6	 3300.0	...
2417047	  755.9	  625.0	 3300.0	...
2417048	  755.4	  625.1	 3300.0	...
2417049	  754.9	  625.2	 3302.0	...
2417050	  754.9	  625.3	 3303.0	...
2417051	  754.8	  625.5	 3305.0	...
2417052	  754.8	  625.3	 3305.0	...
2417053	  754.7	  625.0	 3304.0	...
2417054	  754.7	  624.5	 3304.0	...
2417055	  754.6	  624.3	 3304.0	...
2417056	  754.5	  624.2	 3307.0	...
2417057	  754.4	  624.1	 3309.0	...
2417058	  754.4	  624.2	 3311.0	...
2417059	  754.6	  624.1	 3310.0	...
2417060	  754.9	  623.8	 3310.0	...
2417061	  755.2	  623.6	 3310.0	...
2417062	  755.3	  623.5	 3310.0	...
2417063	  755.4	  623.5	 3310.0	...
2417064	  755.4	  623.5	 3311.0	...
2417065	  755.4	  623.4	 3312.0	...
2417066	  755.6	  623.3	 3313.0	...
2417067	  755.8	  623.1	 3313.0	...
2417068	  756.1	  623.2	 3312.0	...
2417069	  756.6	  623.5	 3311.0	...
2417070	  757.0	  623.7	 3312.0	...
2417071	  757.2	  623.4	 3315.0	...
2417072	  757.0	  623.0	 3318.0	...
2417073	  756.9	  622.9	 3319.0	...
2417074	  756.7	  623.0	 3320.0	...
2417075	  756.7	  623.3	 3321.0	...
2417076	  756.7	  623.4	 3322.0	...
2417077	  756.4	  623.2	 3323.0	...
2417078	  756.2	  622.9	 3326.0	...
2417079	  756.4	  622.6	 3327.0	...
2417080	  756.7	  622.6	 3329.0	...
2417081	  756.5	  622.6	 3331.0	...
2417082	  756.0	  622.6	 3333.0	...
2417083	  755.4	  622.7	 3333.0	...
2417084	  755.4	  622.8	 3332.0	...
2417085	  755.4	  622.8	 3329.0	...
2417086	  755.4	  622.7	 3329.0	...
2417087	  755.3	  622.6	 3330.0	...
2417088	  755.2	  623.1	 3333.0	...
2417089	  755.1	  623.8	 3336.0	...
2417090	  755.4	  624.1	 3336.0	...
2417091	  755.7	  623.7	 3338.0	...
2417092	  755.7	  623.4	 3340.0	...
2417093	  755.3	  623.6	 3342.0	...
2417094	  754.8	  623.7	 3340.0	...
2417095	  754.7	  623.8	 3338.0	...
2417096	  754.6	  624.3	 3337.0	...
2417097	  754.6	  624.8	 3337.0	...
2417098	  754.4	  624.5	 3337.0	...
2417099	  754.0	  623.6	 3337.0	...
2417100	  754.3	  622.6	 3338.0	...
2417101	  754.7	  622.7	 3340.0	...
2417102	  754.8	  623.1	 3341.0	...
2417103	  754.5	  623.6	 3341.0	...
2417104	  754.2	  623.7	 3344.0	...
2417105	  754.3	  624.1	 3347.0	...
2417106	  754.3	  624.5	 3351.0	...
2417107	  754.2	  624.8	 3353.0	...
2417108	  754.1	  624.9	 3354.0	...
2417109	  754.1	  625.3	 3355.0	...
2417110	  754.2	  625.5	 3354.0	...
2417111	  754.2	  625.6	 3354.0	...
2417112	  754.1	  625.4	 3355.0	...
2417113	  754.0	  625.4	 3355.0	...
2417114	  753.9	  625.4	 3357.0	...
2417115	  753.7	  625.3	 3359.0	...
2417116	  753.6	  625.3	 3361.0	...
2417117	  753.5	  625.4	 3364.0	...
2417118	  753.7	  625.9	 3365.0	...
2417119	  753.8	  626.4	 3365.0	...
2417120	  754.0	  626.7	 3365.0	...
2417121	  754.2	  626.5	 3364.0	...
2417122	  754.3	  626.3	 3366.0	...
2417123	  754.4	  626.3	 3370.0	...
[truncated: 4,293,311 more chars]
