# Supplementary material for: With an eye on uncertainty: Modelling pupillary responses to environmental volatility
Source: PLoS Comput Biol. 2019 Jul 5;15(7):e1007126. doi: 10.1371/journal.pcbi.1007126 (PMC6636765; doi:10.1371/journal.pcbi.1007126)
Supplement: S2 Data — Zip file containing the pupillometry data for participant 2. (ZIP) [file pcbi.1007126.s002.zip › P2/trial9.asc]

** CONVERTED FROM C:\Users\tparr\Documents\PVR\P2_0712\trial9.edf using edfapi 3.1 Win32 Nov 24 2009 on Thu Dec 07 19:12:09 2017
** DATE: Thu Dec  7 17:31:06 2017
** TYPE: EDF_FILE BINARY EVENT SAMPLE TAGGED
** VERSION: EYELINK II 1
** SOURCE: EYELINK CL
** EYELINK II CL v4.48 Nov 25 2009
** CAMERA: EyeLink CL Version 1.4 Sensor=BHA
** SERIAL NUMBER: CL1-AAD42
** CAMERA_CONFIG: AAD42140.SCD
**

MSG	1551096 RECCFG CR 1000 2 0 R
MSG	1551096 ELCLCFG MTABLER
MSG	1551096 GAZE_COORDS 0.00 0.00 1599.00 1199.00
MSG	1551096 THRESHOLDS R 108 243
MSG	1551096 ELCL_PROC CENTROID (3)
MSG	1551096 ELCL_PCR_PARAM 5 3.0
START	1551097 	RIGHT	SAMPLES	EVENTS
PRESCALER	1
VPRESCALER	1
PUPIL	AREA
EVENTS	GAZE	RIGHT	RATE	1000.00	TRACKING	CR	FILTER	2
SAMPLES	GAZE	RIGHT	RATE	1000.00	TRACKING	CR	FILTER	2
MSG	1551097 !MODE RECORD CR 1000 2 0 R
1551097	  768.6	  614.6	 2980.0	...
INPUT	1551097	127
1551098	  768.8	  614.5	 2980.0	...
1551099	  769.0	  614.3	 2979.0	...
1551100	  769.1	  614.1	 2980.0	...
1551101	  769.2	  614.1	 2980.0	...
1551102	  769.1	  614.0	 2980.0	...
1551103	  769.0	  614.0	 2980.0	...
SFIX R   1551104
1551104	  769.0	  614.3	 2979.0	...
1551105	  769.0	  614.6	 2979.0	...
1551106	  769.0	  615.1	 2978.0	...
1551107	  768.9	  615.4	 2978.0	...
1551108	  768.7	  615.5	 2979.0	...
1551109	  768.6	  615.3	 2980.0	...
1551110	  768.5	  615.2	 2978.0	...
1551111	  768.6	  615.1	 2975.0	...
1551112	  768.7	  614.7	 2973.0	...
1551113	  768.7	  614.2	 2975.0	...
1551114	  768.7	  613.9	 2975.0	...
1551115	  768.7	  614.2	 2975.0	...
1551116	  768.6	  614.5	 2976.0	...
1551117	  768.5	  614.6	 2978.0	...
1551118	  768.5	  614.5	 2980.0	...
1551119	  768.8	  614.3	 2980.0	...
1551120	  769.1	  614.3	 2980.0	...
1551121	  768.7	  614.3	 2982.0	...
1551122	  768.1	  614.4	 2984.0	...
1551123	  767.6	  614.4	 2984.0	...
1551124	  767.8	  614.4	 2981.0	...
1551125	  768.0	  614.0	 2979.0	...
1551126	  767.9	  613.7	 2979.0	...
1551127	  767.9	  613.8	 2980.0	...
1551128	  768.1	  614.2	 2979.0	...
1551129	  768.2	  614.7	 2978.0	...
1551130	  767.9	  614.5	 2976.0	...
1551131	  767.6	  614.4	 2976.0	...
1551132	  767.4	  614.3	 2976.0	...
1551133	  767.5	  614.8	 2975.0	...
1551134	  767.7	  615.3	 2975.0	...
1551135	  767.7	  615.7	 2973.0	...
1551136	  767.5	  615.4	 2972.0	...
1551137	  767.3	  614.6	 2977.0	...
1551138	  767.6	  614.0	 2982.0	...
1551139	  767.9	  613.8	 2985.0	...
1551140	  768.1	  614.1	 2983.0	...
1551141	  768.0	  614.5	 2980.0	...
1551142	  767.8	  615.0	 2980.0	...
1551143	  768.0	  615.3	 2979.0	...
1551144	  768.2	  615.6	 2979.0	...
1551145	  768.5	  615.5	 2979.0	...
1551146	  768.6	  615.4	 2980.0	...
1551147	  768.3	  615.4	 2980.0	...
1551148	  767.7	  615.3	 2980.0	...
1551149	  767.1	  615.3	 2979.0	...
1551150	  767.1	  615.0	 2979.0	...
1551151	  767.0	  614.7	 2982.0	...
1551152	  766.8	  614.4	 2984.0	...
1551153	  766.5	  614.3	 2985.0	...
1551154	  766.2	  614.3	 2984.0	...
1551155	  766.0	  614.4	 2983.0	...
1551156	  766.0	  614.5	 2981.0	...
1551157	  766.1	  614.5	 2980.0	...
1551158	  766.2	  614.5	 2980.0	...
1551159	  766.3	  614.5	 2980.0	...
1551160	  766.5	  614.6	 2980.0	...
1551161	  766.6	  614.8	 2980.0	...
1551162	  766.6	  615.0	 2982.0	...
1551163	  766.8	  614.9	 2983.0	...
1551164	  767.2	  614.5	 2985.0	...
1551165	  767.5	  614.1	 2985.0	...
1551166	  767.4	  613.9	 2986.0	...
1551167	  767.3	  613.9	 2987.0	...
1551168	  767.2	  614.0	 2989.0	...
1551169	  767.3	  614.1	 2988.0	...
1551170	  767.3	  614.2	 2987.0	...
1551171	  767.3	  614.2	 2985.0	...
1551172	  767.1	  614.2	 2986.0	...
1551173	  766.8	  614.2	 2987.0	...
1551174	  767.1	  614.3	 2988.0	...
1551175	  767.6	  614.3	 2987.0	...
1551176	  767.9	  614.3	 2987.0	...
1551177	  767.8	  613.9	 2988.0	...
1551178	  767.6	  613.5	 2990.0	...
1551179	  767.1	  613.7	 2992.0	...
1551180	  766.6	  614.2	 2992.0	...
1551181	  766.4	  614.7	 2993.0	...
1551182	  766.7	  614.8	 2994.0	...
1551183	  767.1	  614.5	 2997.0	...
1551184	  767.1	  614.1	 2999.0	...
1551185	  766.9	  613.6	 3000.0	...
1551186	  766.7	  613.4	 3000.0	...
1551187	  766.4	  613.2	 3000.0	...
1551188	  766.4	  613.0	 2999.0	...
1551189	  766.3	  613.0	 3001.0	...
1551190	  765.9	  613.1	 3004.0	...
1551191	  765.5	  613.3	 3007.0	...
1551192	  765.1	  613.8	 3009.0	...
1551193	  765.1	  614.4	 3009.0	...
1551194	  765.1	  615.1	 3009.0	...
1551195	  765.1	  615.6	 3009.0	...
1551196	  765.1	  615.8	 3009.0	...
1551197	  765.0	  616.1	 3009.0	...
1551198	  764.9	  616.1	 3009.0	...
1551199	  764.9	  615.9	 3009.0	...
1551200	  764.9	  615.6	 3009.0	...
1551201	  764.9	  615.2	 3009.0	...
1551202	  764.8	  614.9	 3011.0	...
1551203	  764.9	  614.8	 3013.0	...
1551204	  765.0	  614.8	 3015.0	...
1551205	  765.1	  614.7	 3015.0	...
1551206	  765.1	  614.6	 3018.0	...
1551207	  765.2	  614.4	 3021.0	...
1551208	  765.3	  614.3	 3023.0	...
1551209	  765.3	  614.3	 3023.0	...
1551210	  765.1	  614.9	 3023.0	...
1551211	  764.9	  615.5	 3023.0	...
1551212	  764.6	  616.1	 3026.0	...
1551213	  764.3	  616.4	 3027.0	...
1551214	  764.1	  616.7	 3027.0	...
1551215	  763.6	  617.0	 3026.0	...
1551216	  763.2	  616.9	 3026.0	...
1551217	  763.1	  617.0	 3027.0	...
1551218	  763.2	  617.1	 3028.0	...
1551219	  763.5	  616.8	 3029.0	...
1551220	  763.7	  616.4	 3029.0	...
1551221	  763.8	  616.1	 3033.0	...
1551222	  763.8	  616.1	 3037.0	...
1551223	  763.8	  615.8	 3040.0	...
1551224	  763.7	  615.6	 3039.0	...
1551225	  763.2	  615.5	 3038.0	...
1551226	  762.8	  615.7	 3039.0	...
1551227	  762.4	  616.0	 3039.0	...
1551228	  762.6	  616.0	 3040.0	...
1551229	  762.8	  616.1	 3039.0	...
1551230	  762.9	  616.6	 3038.0	...
1551231	  762.8	  617.1	 3039.0	...
1551232	  762.8	  617.8	 3041.0	...
1551233	  762.8	  618.0	 3043.0	...
1551234	  762.6	  617.3	 3049.0	...
1551235	  762.3	  616.3	 3054.0	...
1551236	  762.3	  616.0	 3056.0	...
1551237	  761.9	  616.6	 3055.0	...
1551238	  761.7	  617.1	 3056.0	...
1551239	  761.4	  617.1	 3058.0	...
1551240	  761.3	  616.8	 3064.0	...
1551241	  761.0	  616.7	 3067.0	...
1551242	  760.7	  616.5	 3070.0	...
1551243	  760.4	  616.5	 3071.0	...
1551244	  760.5	  616.5	 3071.0	...
1551245	  760.5	  616.5	 3071.0	...
1551246	  761.0	  616.5	 3071.0	...
1551247	  761.5	  616.8	 3072.0	...
1551248	  761.9	  617.1	 3073.0	...
1551249	  761.8	  617.5	 3074.0	...
1551250	  761.2	  617.6	 3074.0	...
1551251	  760.7	  617.7	 3076.0	...
1551252	  760.2	  617.7	 3078.0	...
1551253	  760.1	  617.6	 3080.0	...
1551254	  760.0	  617.6	 3081.0	...
1551255	  760.0	  617.8	 3082.0	...
1551256	  759.9	  617.7	 3083.0	...
1551257	  759.6	  617.5	 3087.0	...
1551258	  759.5	  616.9	 3091.0	...
1551259	  759.6	  616.7	 3096.0	...
1551260	  759.8	  616.5	 3098.0	...
1551261	  759.7	  616.6	 3100.0	...
1551262	  759.3	  617.1	 3102.0	...
1551263	  759.0	  617.4	 3103.0	...
1551264	  759.4	  617.4	 3103.0	...
1551265	  759.8	  617.2	 3102.0	...
1551266	  760.2	  616.9	 3102.0	...
1551267	  760.0	  616.8	 3106.0	...
1551268	  759.7	  616.4	 3111.0	...
1551269	  759.6	  616.0	 3114.0	...
1551270	  759.3	  615.9	 3113.0	...
1551271	  758.8	  616.4	 3111.0	...
1551272	  758.0	  617.1	 3112.0	...
1551273	  757.7	  617.6	 3112.0	...
1551274	  757.5	  617.9	 3112.0	...
1551275	  757.7	  617.9	 3112.0	...
1551276	  757.7	  618.1	 3114.0	...
1551277	  757.7	  618.5	 3119.0	...
1551278	  757.7	  619.0	 3123.0	...
1551279	  757.6	  619.2	 3125.0	...
1551280	  757.5	  619.4	 3129.0	...
1551281	  757.4	  619.5	 3132.0	...
1551282	  757.4	  619.5	 3135.0	...
1551283	  757.5	  619.5	 3135.0	...
1551284	  757.4	  619.7	 3136.0	...
1551285	  757.4	  620.0	 3135.0	...
1551286	  757.3	  620.3	 3134.0	...
1551287	  757.2	  620.2	 3136.0	...
1551288	  757.1	  620.0	 3139.0	...
1551289	  757.1	  619.7	 3145.0	...
1551290	  756.9	  619.4	 3146.0	...
1551291	  756.7	  619.3	 3147.0	...
1551292	  756.4	  619.2	 3147.0	...
1551293	  756.4	  619.3	 3151.0	...
1551294	  756.4	  619.3	 3155.0	...
1551295	  756.3	  619.3	 3159.0	...
1551296	  756.3	  619.1	 3159.0	...
1551297	  756.4	  618.6	 3159.0	...
1551298	  756.4	  618.2	 3159.0	...
1551299	  756.2	  618.1	 3160.0	...
1551300	  756.1	  618.4	 3162.0	...
1551301	  756.0	  618.6	 3166.0	...
1551302	  755.8	  618.5	 3168.0	...
1551303	  755.7	  618.5	 3169.0	...
1551304	  755.6	  618.3	 3169.0	...
1551305	  755.6	  618.0	 3172.0	...
1551306	  755.7	  617.7	 3174.0	...
1551307	  756.0	  617.6	 3177.0	...
1551308	  756.2	  617.5	 3178.0	...
1551309	  756.3	  617.5	 3179.0	...
1551310	  756.2	  617.4	 3179.0	...
1551311	  756.2	  617.2	 3178.0	...
1551312	  756.0	  617.0	 3177.0	...
1551313	  755.8	  617.2	 3175.0	...
1551314	  755.8	  617.4	 3175.0	...
1551315	  755.9	  617.6	 3179.0	...
1551316	  756.0	  617.5	 3183.0	...
1551317	  755.9	  617.7	 3188.0	...
1551318	  755.8	  618.3	 3189.0	...
1551319	  755.7	  619.0	 3191.0	...
1551320	  755.6	  619.4	 3194.0	...
1551321	  755.4	  619.5	 3197.0	...
1551322	  755.2	  619.4	 3198.0	...
1551323	  755.0	  619.1	 3200.0	...
1551324	  754.7	  618.9	 3204.0	...
1551325	  754.5	  618.8	 3208.0	...
1551326	  754.7	  618.9	 3211.0	...
1551327	  755.1	  619.0	 3210.0	...
1551328	  755.5	  618.7	 3213.0	...
1551329	  755.5	  618.6	 3216.0	...
1551330	  755.6	  618.5	 3218.0	...
1551331	  755.6	  618.4	 3217.0	...
1551332	  755.7	  618.4	 3222.0	...
1551333	  755.8	  618.4	 3229.0	...
1551334	  755.9	  618.5	 3232.0	...
1551335	  755.9	  618.5	 3228.0	...
1551336	  755.9	  618.3	 3226.0	...
1551337	  755.9	  618.2	 3228.0	...
1551338	  755.9	  618.1	 3232.0	...
1551339	  755.8	  618.5	 3238.0	...
1551340	  755.5	  618.8	 3241.0	...
1551341	  755.1	  619.1	 3244.0	...
1551342	  754.7	  619.0	 3244.0	...
1551343	  754.5	  618.6	 3244.0	...
1551344	  754.3	  618.3	 3245.0	...
1551345	  753.9	  618.1	 3247.0	...
1551346	  753.5	  618.1	 3249.0	...
1551347	  753.0	  618.2	 3249.0	...
1551348	  752.9	  618.2	 3255.0	...
1551349	  753.2	  618.2	 3259.0	...
1551350	  753.4	  618.3	 3264.0	...
1551351	  753.3	  618.2	 3264.0	...
1551352	  753.2	  618.1	 3262.0	...
1551353	  753.0	  617.9	 3261.0	...
1551354	  752.9	  617.5	 3261.0	...
1551355	  752.8	  617.0	 3263.0	...
1551356	  752.9	  616.5	 3266.0	...
1551357	  752.7	  616.6	 3268.0	...
1551358	  752.3	  616.7	 3269.0	...
1551359	  752.0	  616.7	 3270.0	...
1551360	  752.1	  616.8	 3272.0	...
1551361	  752.3	  616.8	 3273.0	...
1551362	  752.5	  616.8	 3275.0	...
1551363	  752.5	  616.7	 3275.0	...
1551364	  752.4	  616.4	 3276.0	...
1551365	  752.3	  616.1	 3277.0	...
1551366	  752.0	  616.0	 3277.0	...
1551367	  751.7	  615.9	 3282.0	...
1551368	  751.3	  616.0	 3286.0	...
1551369	  750.9	  616.4	 3290.0	...
1551370	  750.5	  616.8	 3292.0	...
1551371	  750.3	  617.1	 3295.0	...
1551372	  750.4	  617.0	 3297.0	...
1551373	  750.4	  617.4	 3298.0	...
1551374	  750.5	  617.8	 3299.0	...
1551375	  750.6	  618.3	 3301.0	...
1551376	  750.4	  617.9	 3306.0	...
1551377	  750.0	  617.7	 3310.0	...
1551378	  749.6	  617.4	 3314.0	...
1551379	  749.4	  617.5	 3317.0	...
1551380	  749.2	  617.5	 3320.0	...
1551381	  749.3	  618.1	 3323.0	...
1551382	  749.5	  618.7	 3324.0	...
1551383	  749.8	  618.8	 3324.0	...
1551384	  749.3	  618.4	 3324.0	...
1551385	  748.9	  617.9	 3326.0	...
1551386	  748.7	  617.9	 3328.0	...
1551387	  749.0	  618.0	 3329.0	...
1551388	  749.3	  617.9	 3330.0	...
1551389	  749.3	  617.9	 3332.0	...
1551390	  749.3	  618.3	 3337.0	...
1551391	  749.4	  618.8	 3342.0	...
1551392	  749.1	  619.3	 3344.0	...
1551393	  748.7	  619.4	 3345.0	...
1551394	  748.2	  619.1	 3348.0	...
1551395	  748.2	  618.7	 3351.0	...
1551396	  747.8	  618.4	 3354.0	...
1551397	  747.4	  618.2	 3355.0	...
1551398	  747.2	  618.1	 3356.0	...
1551399	  747.6	  617.9	 3357.0	...
1551400	  748.1	  618.0	 3358.0	...
1551401	  748.3	  618.2	 3358.0	...
1551402	  748.5	  618.4	 3357.0	...
1551403	  748.6	  618.4	 3359.0	...
1551404	  748.3	  618.4	 3364.0	...
1551405	  747.9	  618.3	 3369.0	...
1551406	  747.5	  618.3	 3371.0	...
1551407	  747.4	  618.4	 3371.0	...
1551408	  747.4	  618.4	 3375.0	...
1551409	  747.0	  618.5	 3380.0	...
1551410	  746.4	  618.8	 3385.0	...
1551411	  745.8	  619.0	 3386.0	...
1551412	  745.4	  619.1	 3389.0	...
1551413	  745.2	  619.1	 3393.0	...
1551414	  744.8	  619.3	 3397.0	...
1551415	  744.7	  619.6	 3398.0	...
1551416	  744.6	  619.9	 3399.0	...
1551417	  744.7	  619.9	 3399.0	...
1551418	  744.8	  619.7	 3401.0	...
1551419	  744.8	  619.3	 3405.0	...
1551420	  744.9	  618.9	 3408.0	...
1551421	  745.1	  618.5	 3410.0	...
1551422	  745.4	  617.7	 3412.0	...
1551423	  745.7	  617.0	 3414.0	...
1551424	  745.8	  616.9	 3416.0	...
1551425	  745.5	  617.5	 3415.0	...
1551426	  745.1	  617.7	 3419.0	...
1551427	  744.7	  617.3	 3422.0	...
1551428	  744.7	  616.8	 3426.0	...
1551429	  744.6	  616.9	 3426.0	...
1551430	  744.2	  617.3	 3427.0	...
1551431	  743.9	  617.7	 3431.0	...
1551432	  743.9	  618.0	 3434.0	...
1551433	  744.1	  617.8	 3436.0	...
1551434	  744.3	  617.6	 3437.0	...
1551435	  744.3	  617.5	 3438.0	...
1551436	  744.1	  617.7	 3439.0	...
1551437	  743.9	  617.8	 3443.0	...
1551438	  743.8	  617.9	 3447.0	...
1551439	  743.7	  617.7	 3451.0	...
1551440	  743.6	  617.5	 3451.0	...
1551441	  743.6	  617.2	 3451.0	...
1551442	  743.6	  617.2	 3450.0	...
1551443	  743.6	  617.5	 3450.0	...
1551444	  743.5	  617.8	 3451.0	...
1551445	  743.4	  618.1	 3453.0	...
1551446	  743.4	  618.2	 3455.0	...
1551447	  743.5	  618.3	 3456.0	...
1551448	  743.6	  618.3	 3459.0	...
1551449	  743.7	  618.2	 3461.0	...
1551450	  743.5	  618.0	 3466.0	...
1551451	  743.1	  617.9	 3469.0	...
1551452	  742.8	  618.0	 3472.0	...
1551453	  742.9	  618.2	 3473.0	...
1551454	  742.5	  618.4	 3474.0	...
1551455	  742.1	  618.7	 3474.0	...
1551456	  741.8	  618.9	 3474.0	...
1551457	  742.0	  618.9	 3475.0	...
1551458	  742.3	  619.1	 3477.0	...
1551459	  742.5	  619.4	 3480.0	...
1551460	  742.4	  619.5	 3483.0	...
1551461	  742.2	  619.3	 3486.0	...
1551462	  742.0	  618.5	 3486.0	...
1551463	  741.9	  617.8	 3486.0	...
1551464	  741.9	  617.1	 3487.0	...
1551465	  742.0	  617.0	 3488.0	...
1551466	  742.1	  617.0	 3488.0	...
1551467	  742.4	  617.3	 3489.0	...
1551468	  742.6	  617.6	 3488.0	...
1551469	  742.6	  617.9	 3492.0	...
1551470	  742.6	  618.0	 3495.0	...
1551471	  742.6	  618.6	 3499.0	...
1551472	  742.7	  619.2	 3500.0	...
1551473	  742.8	  619.2	 3501.0	...
1551474	  742.9	  618.6	 3501.0	...
1551475	  742.9	  617.9	 3501.0	...
1551476	  743.0	  617.8	 3501.0	...
1551477	  743.1	  617.6	 3502.0	...
1551478	  743.2	  617.5	 3502.0	...
1551479	  743.1	  618.0	 3503.0	...
1551480	  742.9	  618.6	 3507.0	...
1551481	  742.7	  619.2	 3510.0	...
1551482	  742.4	  619.3	 3513.0	...
1551483	  742.2	  619.5	 3513.0	...
1551484	  742.2	  619.6	 3512.0	...
1551485	  742.4	  619.5	 3511.0	...
1551486	  742.4	  619.5	 3511.0	...
1551487	  742.3	  619.3	 3513.0	...
1551488	  742.4	  619.0	 3516.0	...
1551489	  742.8	  618.7	 3520.0	...
1551490	  743.2	  618.7	 3521.0	...
1551491	  743.3	  618.6	 3522.0	...
1551492	  743.0	  618.5	 3523.0	...
1551493	  742.7	  618.5	 3524.0	...
1551494	  742.4	  618.6	 3524.0	...
1551495	  742.4	  619.3	 3525.0	...
1551496	  742.4	  619.9	 3527.0	...
1551497	  742.3	  620.6	 3529.0	...
1551498	  742.2	  620.7	 3528.0	...
1551499	  742.5	  620.8	 3530.0	...
1551500	  742.9	  620.5	 3530.0	...
1551501	  742.8	  620.3	 3530.0	...
1551502	  742.3	  620.2	 3529.0	...
1551503	  741.7	  620.2	 3530.0	...
1551504	  741.7	  620.1	 3532.0	...
1551505	  741.6	  619.8	 3534.0	...
1551506	  741.5	  619.8	 3535.0	...
1551507	  742.0	  620.4	 3535.0	...
1551508	  742.4	  621.0	 3535.0	...
1551509	  742.9	  621.5	 3536.0	...
1551510	  742.9	  621.5	 3537.0	...
1551511	  743.0	  621.5	 3538.0	...
1551512	  743.1	  621.4	 3539.0	...
1551513	  743.2	  621.0	 3538.0	...
1551514	  743.1	  620.5	 3538.0	...
1551515	  742.9	  620.2	 3537.0	...
1551516	  742.8	  620.4	 3536.0	...
1551517	  742.8	  620.6	 3537.0	...
1551518	  742.8	  620.8	 3538.0	...
1551519	  742.8	  620.8	 3540.0	...
1551520	  742.7	  620.7	 3540.0	...
1551521	  742.6	  620.6	 3540.0	...
1551522	  742.6	  620.5	 3540.0	...
1551523	  742.7	  621.1	 3540.0	...
1551524	  742.8	  621.7	 3539.0	...
1551525	  742.7	  622.4	 3539.0	...
1551526	  742.5	  622.6	 3537.0	...
1551527	  742.3	  622.7	 3536.0	...
1551528	  742.4	  622.7	 3537.0	...
1551529	  742.6	  622.7	 3538.0	...
1551530	  742.7	  622.8	 3539.0	...
1551531	  742.7	  622.7	 3540.0	...
1551532	  742.6	  622.5	 3540.0	...
1551533	  742.3	  622.4	 3540.0	...
1551534	  742.1	  622.5	 3541.0	...
1551535	  742.0	  622.6	 3541.0	...
1551536	  742.0	  622.6	 3542.0	...
1551537	  742.0	  623.0	 3542.0	...
1551538	  742.0	  623.5	 3542.0	...
1551539	  741.9	  624.0	 3542.0	...
1551540	  741.9	  624.2	 3543.0	...
1551541	  742.0	  624.4	 3543.0	...
1551542	  742.1	  624.4	 3542.0	...
1551543	  742.1	  624.2	 3543.0	...
1551544	  742.0	  623.9	 3544.0	...
1551545	  742.0	  623.7	 3544.0	...
1551546	  742.0	  623.4	 3543.0	...
1551547	  742.0	  623.4	 3543.0	...
1551548	  741.9	  623.5	 3545.0	...
1551549	  742.0	  623.6	 3545.0	...
1551550	  742.0	  623.9	 3543.0	...
1551551	  741.9	  624.1	 3542.0	...
1551552	  741.7	  624.4	 3543.0	...
1551553	  741.5	  624.5	 3544.0	...
1551554	  741.3	  624.5	 3544.0	...
1551555	  741.3	  624.5	 3544.0	...
1551556	  741.4	  624.4	 3545.0	...
1551557	  741.3	  624.4	 3546.0	...
1551558	  741.0	  624.5	 3546.0	...
1551559	  740.7	  624.9	 3547.0	...
1551560	  740.5	  625.1	 3548.0	...
1551561	  740.6	  625.4	 3549.0	...
1551562	  740.7	  625.4	 3547.0	...
1551563	  740.7	  625.5	 3543.0	...
1551564	  740.9	  625.5	 3540.0	...
1551565	  741.2	  625.5	 3538.0	...
1551566	  741.6	  625.4	 3537.0	...
1551567	  741.7	  625.4	 3537.0	...
1551568	  741.7	  625.7	 3537.0	...
1551569	  741.3	  625.9	 3538.0	...
1551570	  741.0	  626.2	 3538.0	...
1551571	  740.8	  626.2	 3535.0	...
1551572	  740.9	  626.2	 3532.0	...
1551573	  741.0	  626.2	 3529.0	...
1551574	  741.1	  626.3	 3529.0	...
1551575	  741.3	  626.4	 3529.0	...
1551576	  741.6	  626.7	 3529.0	...
1551577	  741.6	  626.9	 3527.0	...
1551578	  741.6	  627.1	 3527.0	...
1551579	  741.5	  627.1	 3527.0	...
1551580	  741.4	  627.1	 3528.0	...
1551581	  741.5	  627.1	 3527.0	...
1551582	  741.7	  627.1	 3524.0	...
1551583	  742.0	  627.1	 3521.0	...
1551584	  742.1	  627.2	 3519.0	...
1551585	  741.9	  627.4	 3518.0	...
1551586	  741.7	  628.1	 3518.0	...
1551587	  741.5	  628.7	 3517.0	...
1551588	  741.7	  628.9	 3515.0	...
1551589	  741.9	  628.7	 3513.0	...
1551590	  742.1	  628.6	 3510.0	...
1551591	  741.8	  628.7	 3510.0	...
1551592	  741.4	  628.8	 3509.0	...
1551593	  740.9	  628.9	 3510.0	...
1551594	  740.7	  628.8	 3511.0	...
1551595	  740.6	  628.6	 3511.0	...
1551596	  740.9	  628.4	 3510.0	...
1551597	  741.3	  628.4	 3505.0	...
1551598	  741.6	  628.5	 3501.0	...
1551599	  741.6	  628.7	 3498.0	...
1551600	  741.6	  628.9	 3498.0	...
1551601	  741.8	  628.8	 3497.0	...
1551602	  742.0	  628.8	 3494.0	...
1551603	  742.2	  628.8	 3492.0	...
1551604	  742.5	  628.9	 3490.0	...
1551605	  742.6	  628.9	 3488.0	...
1551606	  742.6	  628.7	 3484.0	...
1551607	  742.6	  628.5	 3481.0	...
1551608	  742.5	  628.6	 3480.0	...
1551609	  742.5	  628.9	 3480.0	...
1551610	  742.6	  629.2	 3480.0	...
1551611	  742.6	  629.4	 3479.0	...
1551612	  742.7	  629.5	 3476.0	...
1551613	  742.8	  629.6	 3474.0	...
1551614	  742.8	  629.6	 3472.0	...
1551615	  742.8	  629.5	 3471.0	...
1551616	  742.9	  629.5	 3470.0	...
1551617	  742.9	  629.2	 3468.0	...
1551618	  742.9	  629.0	 3467.0	...
1551619	  742.7	  628.7	 3467.0	...
1551620	  742.5	  628.5	 3467.0	...
1551621	  742.2	  628.4	 3467.0	...
1551622	  741.9	  628.5	 3465.0	...
1551623	  741.9	  628.9	 3462.0	...
1551624	  742.3	  629.2	 3460.0	...
1551625	  742.6	  628.9	 3460.0	...
1551626	  743.0	  628.4	 3461.0	...
1551627	  743.1	  628.0	 3462.0	...
1551628	  743.2	  628.1	 3462.0	...
1551629	  743.1	  628.2	 3461.0	...
1551630	  743.1	  628.3	 3456.0	...
1551631	  743.3	  628.3	 3452.0	...
1551632	  743.5	  628.5	 3448.0	...
1551633	  743.4	  628.7	 3447.0	...
1551634	  743.1	  628.9	 3444.0	...
1551635	  742.7	  628.8	 3441.0	...
1551636	  742.9	  628.4	 3438.0	...
1551637	  743.2	  628.0	 3436.0	...
1551638	  743.5	  627.9	 3435.0	...
1551639	  743.5	  627.9	 3434.0	...
1551640	  743.4	  627.7	 3434.0	...
1551641	  743.4	  627.4	 3433.0	...
1551642	  743.5	  627.5	 3430.0	...
1551643	  743.7	  628.0	 3427.0	...
1551644	  744.2	  628.6	 3422.0	...
1551645	  744.4	  629.1	 3422.0	...
1551646	  744.3	  629.4	 3422.0	...
1551647	  743.9	  629.5	 3420.0	...
1551648	  744.0	  629.3	 3417.0	...
1551649	  744.5	  629.0	 3414.0	...
1551650	  745.2	  628.6	 3413.0	...
1551651	  745.5	  628.5	 3412.0	...
1551652	  745.1	  628.5	 3411.0	...
1551653	  744.4	  628.8	 3411.0	...
1551654	  743.7	  629.1	 3408.0	...
1551655	  743.7	  629.2	 3406.0	...
1551656	  744.2	  629.1	 3403.0	...
1551657	  744.7	  629.1	 3402.0	...
1551658	  745.1	  629.1	 3400.0	...
1551659	  744.9	  629.2	 3397.0	...
1551660	  744.6	  629.2	 3393.0	...
1551661	  744.5	  629.0	 3388.0	...
1551662	  745.1	  628.9	 3387.0	...
1551663	  745.8	  628.9	 3387.0	...
1551664	  746.2	  629.1	 3388.0	...
1551665	  746.0	  629.6	 3388.0	...
1551666	  745.8	  629.8	 3387.0	...
1551667	  746.1	  630.1	 3385.0	...
1551668	  746.2	  630.2	 3380.0	...
1551669	  746.2	  630.3	 3376.0	...
1551670	  745.9	  630.3	 3374.0	...
1551671	  745.8	  629.8	 3373.0	...
1551672	  745.8	  628.9	 3372.0	...
1551673	  745.7	  628.0	 3371.0	...
1551674	  745.7	  627.4	 3371.0	...
1551675	  745.6	  627.9	 3371.0	...
1551676	  745.5	  628.4	 3372.0	...
1551677	  745.6	  628.9	 3373.0	...
1551678	  746.1	  629.4	 3371.0	...
1551679	  746.5	  629.7	 3367.0	...
1551680	  746.8	  630.1	 3364.0	...
1551681	  746.8	  630.1	 3365.0	...
1551682	  746.7	  630.2	 3365.0	...
1551683	  746.7	  630.4	 3364.0	...
1551684	  746.9	  630.4	 3358.0	...
1551685	  747.1	  630.4	 3354.0	...
1551686	  746.7	  630.4	 3350.0	...
1551687	  746.0	  630.4	 3350.0	...
1551688	  745.8	  630.1	 3348.0	...
1551689	  746.3	  629.7	 3347.0	...
1551690	  746.8	  629.3	 3344.0	...
1551691	  746.9	  629.2	 3343.0	...
1551692	  746.9	  629.4	 3342.0	...
1551693	  747.0	  629.6	 3342.0	...
1551694	  747.0	  630.2	 3342.0	...
1551695	  747.1	  630.4	 3341.0	...
1551696	  747.3	  630.4	 3337.0	...
1551697	  747.6	  630.2	 3334.0	...
1551698	  747.8	  630.1	 3332.0	...
1551699	  747.8	  630.3	 3333.0	...
1551700	  747.8	  630.5	 3334.0	...
1551701	  747.9	  630.0	 3334.0	...
1551702	  748.1	  629.2	 3333.0	...
1551703	  748.3	  628.4	 3331.0	...
1551704	  748.3	  628.7	 3329.0	...
1551705	  748.0	  629.2	 3328.0	...
1551706	  747.5	  629.6	 3326.0	...
1551707	  747.2	  629.8	 3322.0	...
1551708	  747.4	  629.9	 3318.0	...
1551709	  747.7	  630.1	 3315.0	...
1551710	  748.3	  630.2	 3315.0	...
1551711	  748.7	  630.0	 3314.0	...
1551712	  749.1	  629.8	 3313.0	...
1551713	  749.4	  629.7	 3312.0	...
1551714	  749.6	  629.4	 3312.0	...
1551715	  749.4	  629.0	 3313.0	...
1551716	  749.0	  628.8	 3312.0	...
1551717	  748.7	  629.0	 3312.0	...
1551718	  748.7	  629.1	 3311.0	...
1551719	  748.6	  629.1	 3311.0	...
1551720	  749.0	  628.9	 3309.0	...
1551721	  749.5	  628.7	 3307.0	...
1551722	  749.9	  628.8	 3304.0	...
1551723	  749.9	  628.9	 3303.0	...
1551724	  749.8	  629.0	 3302.0	...
1551725	  749.7	  629.0	 3301.0	...
1551726	  749.6	  629.1	 3301.0	...
1551727	  749.5	  628.7	 3302.0	...
1551728	  749.5	  628.3	 3302.0	...
1551729	  749.5	  627.8	 3302.0	...
1551730	  749.8	  627.6	 3302.0	...
1551731	  750.2	  627.3	 3301.0	...
1551732	  750.3	  627.0	 3299.0	...
1551733	  750.0	  626.9	 3297.0	...
1551734	  749.8	  626.8	 3293.0	...
1551735	  750.1	  626.6	 3290.0	...
1551736	  750.4	  626.3	 3288.0	...
1551737	  750.5	  626.5	 3288.0	...
1551738	  750.4	  627.0	 3288.0	...
1551739	  750.2	  627.6	 3288.0	...
1551740	  750.4	  628.0	 3289.0	...
1551741	  750.6	  628.2	 3287.0	...
1551742	  750.8	  628.3	 3285.0	...
1551743	  751.0	  628.3	 3283.0	...
1551744	  751.1	  627.9	 3282.0	...
1551745	  751.0	  627.5	 3282.0	...
1551746	  750.9	  627.3	 3282.0	...
1551747	  750.6	  627.2	 3283.0	...
1551748	  750.4	  627.2	 3284.0	...
1551749	  750.3	  627.2	 3282.0	...
1551750	  750.4	  627.5	 3280.0	...
1551751	  750.8	  627.5	 3278.0	...
1551752	  751.1	  627.5	 3278.0	...
1551753	  751.4	  627.3	 3278.0	...
1551754	  751.5	  627.4	 3277.0	...
1551755	  751.4	  627.6	 3276.0	...
1551756	  751.4	  627.8	 3275.0	...
1551757	  751.5	  627.8	 3275.0	...
1551758	  751.7	  627.8	 3275.0	...
1551759	  751.8	  627.8	 3273.0	...
1551760	  751.8	  627.2	 3271.0	...
1551761	  751.6	  626.8	 3270.0	...
1551762	  751.5	  626.4	 3269.0	...
1551763	  751.4	  626.7	 3267.0	...
1551764	  751.3	  626.9	 3266.0	...
1551765	  751.5	  627.3	 3267.0	...
1551766	  751.8	  627.4	 3269.0	...
1551767	  752.3	  627.1	 3271.0	...
1551768	  752.5	  626.7	 3270.0	...
1551769	  752.6	  626.3	 3267.0	...
1551770	  752.5	  626.2	 3265.0	...
1551771	  752.5	  626.0	 3264.0	...
1551772	  752.4	  625.7	 3264.0	...
1551773	  752.7	  625.4	 3264.0	...
1551774	  752.9	  625.3	 3263.0	...
1551775	  753.3	  624.9	 3262.0	...
1551776	  753.3	  624.8	 3262.0	...
1551777	  753.3	  624.9	 3262.0	...
1551778	  753.2	  625.3	 3261.0	...
1551779	  753.3	  625.4	 3261.0	...
1551780	  753.5	  625.3	 3260.0	...
1551781	  753.7	  625.3	 3259.0	...
1551782	  753.7	  624.9	 3258.0	...
1551783	  753.7	  624.4	 3257.0	...
1551784	  753.7	  624.0	 3258.0	...
1551785	  753.8	  624.0	 3259.0	...
1551786	  753.9	  624.1	 3260.0	...
1551787	  753.9	  624.2	 3259.0	...
1551788	  754.0	  624.3	 3257.0	...
1551789	  753.7	  624.4	 3256.0	...
1551790	  753.4	  624.6	 3253.0	...
1551791	  753.2	  624.7	 3251.0	...
1551792	  753.3	  625.1	 3252.0	...
1551793	  753.6	  625.5	 3254.0	...
1551794	  753.7	  625.8	 3257.0	...
1551795	  753.7	  625.4	 3258.0	...
1551796	  753.5	  625.1	 3259.0	...
1551797	  753.2	  624.9	 3259.0	...
1551798	  753.1	  625.1	 3258.0	...
1551799	  753.1	  625.3	 3258.0	...
1551800	  752.8	  625.7	 3258.0	...
1551801	  752.6	  625.9	 3259.0	...
1551802	  752.3	  626.2	 3260.0	...
1551803	  752.3	  626.3	 3258.0	...
1551804	  752.5	  626.1	 3255.0	...
1551805	  752.7	  625.6	 3251.0	...
1551806	  752.9	  625.3	 3251.0	...
1551807	  752.9	  625.4	 3251.0	...
1551808	  752.9	  625.9	 3252.0	...
1551809	  752.9	  626.2	 3252.0	...
1551810	  752.7	  626.1	 3252.0	...
1551811	  752.6	  625.9	 3250.0	...
1551812	  752.2	  625.9	 3249.0	...
1551813	  751.9	  626.2	 3251.0	...
1551814	  751.6	  625.7	 3254.0	...
1551815	  751.7	  625.2	 3256.0	...
1551816	  751.7	  625.1	 3254.0	...
1551817	  751.6	  625.7	 3251.0	...
1551818	  751.4	  625.7	 3250.0	...
1551819	  751.3	  625.0	 3252.0	...
1551820	  751.5	  624.3	 3253.0	...
1551821	  751.6	  623.9	 3253.0	...
1551822	  751.9	  623.6	 3252.0	...
1551823	  752.1	  623.4	 3251.0	...
1551824	  752.0	  623.7	 3252.0	...
1551825	  751.7	  624.5	 3252.0	...
1551826	  751.4	  625.2	 3252.0	...
1551827	  751.5	  626.0	 3251.0	...
1551828	  751.5	  626.4	 3253.0	...
1551829	  751.5	  626.7	 3255.0	...
1551830	  751.5	  626.8	 3258.0	...
1551831	  751.2	  626.9	 3259.0	...
1551832	  751.0	  627.0	 3260.0	...
1551833	  750.7	  626.9	 3259.0	...
1551834	  750.6	  626.7	 3260.0	...
1551835	  750.3	  626.0	 3261.0	...
1551836	  750.0	  625.0	 3262.0	...
1551837	  750.1	  624.1	 3262.0	...
1551838	  750.3	  624.4	 3260.0	...
1551839	  750.5	  625.1	 3257.0	...
1551840	  750.6	  625.9	 3255.0	...
1551841	  750.6	  625.9	 3256.0	...
1551842	  750.6	  625.7	 3257.0	...
1551843	  750.7	  625.5	 3258.0	...
1551844	  751.0	  626.1	 3259.0	...
1551845	  751.4	  626.8	 3259.0	...
1551846	  751.7	  627.7	 3261.0	...
1551847	  751.9	  627.7	 3263.0	...
1551848	  751.8	  627.6	 3265.0	...
1551849	  751.7	  627.4	 3265.0	...
1551850	  751.5	  626.8	 3264.0	...
1551851	  751.5	  626.5	 3264.0	...
1551852	  751.5	  626.2	 3264.0	...
1551853	  751.5	  626.2	 3264.0	...
1551854	  751.5	  626.0	 3267.0	...
1551855	  751.6	  625.9	 3270.0	...
1551856	  752.0	  625.8	 3271.0	...
1551857	  752.3	  626.1	 3267.0	...
1551858	  752.4	  626.5	 3264.0	...
1551859	  752.3	  626.8	 3264.0	...
1551860	  752.2	  626.7	 3267.0	...
1551861	  751.9	  626.7	 3269.0	...
1551862	  751.6	  627.0	 3269.0	...
1551863	  751.1	  627.4	 3270.0	...
1551864	  751.0	  627.8	 3271.0	...
1551865	  750.7	  627.7	 3271.0	...
1551866	  751.3	  627.5	 3269.0	...
1551867	  752.1	  627.3	 3268.0	...
1551868	  752.9	  627.1	 3270.0	...
1551869	  752.6	  627.1	 3271.0	...
1551870	  752.0	  627.2	 3270.0	...
1551871	  751.3	  627.3	 3269.0	...
1551872	  751.1	  627.4	 3268.0	...
1551873	  751.1	  627.6	 3269.0	...
1551874	  751.0	  627.7	 3269.0	...
1551875	  750.9	  627.8	 3272.0	...
1551876	  750.8	  627.8	 3274.0	...
1551877	  751.0	  627.9	 3275.0	...
1551878	  751.1	  628.0	 3275.0	...
1551879	  751.2	  628.1	 3274.0	...
1551880	  751.2	  627.9	 3273.0	...
1551881	  751.3	  627.8	 3274.0	...
1551882	  751.5	  627.7	 3277.0	...
1551883	  751.7	  627.7	 3279.0	...
1551884	  751.9	  627.9	 3282.0	...
1551885	  751.8	  628.1	 3282.0	...
1551886	  751.6	  628.2	 3280.0	...
1551887	  751.4	  628.2	 3278.0	...
1551888	  750.9	  627.6	 3275.0	...
1551889	  750.6	  626.9	 3278.0	...
1551890	  750.3	  626.7	 3282.0	...
1551891	  750.5	  627.2	 3285.0	...
1551892	  750.6	  627.7	 3286.0	...
1551893	  750.7	  627.8	 3286.0	...
1551894	  750.7	  627.8	 3286.0	...
1551895	  750.4	  627.9	 3287.0	...
1551896	  750.1	  627.8	 3288.0	...
1551897	  749.8	  627.7	 3288.0	...
1551898	  749.9	  627.4	 3289.0	...
1551899	  749.9	  627.3	 3289.0	...
1551900	  750.1	  627.3	 3290.0	...
1551901	  750.1	  627.2	 3290.0	...
1551902	  750.3	  627.3	 3294.0	...
1551903	  750.4	  627.5	 3298.0	...
1551904	  750.1	  627.8	 3302.0	...
1551905	  749.6	  627.9	 3302.0	...
1551906	  749.5	  627.9	 3302.0	...
1551907	  749.8	  627.7	 3302.0	...
1551908	  750.1	  627.6	 3302.0	...
1551909	  750.1	  627.7	 3302.0	...
1551910	  750.4	  627.9	 3302.0	...
1551911	  750.7	  628.2	 3302.0	...
1551912	  750.8	  628.4	 3303.0	...
1551913	  750.5	  628.9	 3303.0	...
1551914	  750.5	  629.1	 3302.0	...
1551915	  750.8	  629.2	 3303.0	...
1551916	  751.2	  628.8	 3305.0	...
1551917	  751.2	  628.6	 3307.0	...
1551918	  751.0	  629.0	 3309.0	...
1551919	  750.7	  629.4	 3310.0	...
1551920	  750.4	  629.7	 3309.0	...
1551921	  750.5	  629.6	 3310.0	...
1551922	  750.6	  629.5	 3312.0	...
1551923	  751.0	  629.4	 3313.0	...
1551924	  751.2	  629.1	 3313.0	...
1551925	  751.4	  628.8	 3313.0	...
1551926	  751.4	  628.5	 3315.0	...
1551927	  751.6	  628.3	 3316.0	...
1551928	  751.8	  628.1	 3319.0	...
1551929	  752.1	  627.8	 3320.0	...
1551930	  752.1	  627.5	 3322.0	...
1551931	  752.1	  627.4	 3323.0	...
1551932	  752.0	  627.5	 3323.0	...
1551933	  751.8	  627.7	 3323.0	...
1551934	  751.8	  627.8	 3324.0	...
1551935	  751.7	  627.8	 3326.0	...
1551936	  751.8	  627.8	 3328.0	...
1551937	  751.7	  627.7	 3330.0	...
1551938	  751.5	  627.8	 3330.0	...
1551939	  751.1	  628.1	 3330.0	...
1551940	  750.7	  627.8	 3329.0	...
1551941	  750.6	  627.2	 3329.0	...
1551942	  750.7	  627.2	 3331.0	...
1551943	  750.9	  627.7	 3333.0	...
1551944	  750.8	  627.9	 3336.0	...
1551945	  750.9	  627.4	 3337.0	...
1551946	  750.9	  626.9	 3336.0	...
1551947	  751.0	  627.0	 3335.0	...
1551948	  750.9	  627.2	 3336.0	...
1551949	  750.8	  627.5	 3338.0	...
1551950	  750.6	  627.6	 3339.0	...
1551951	  750.7	  627.6	 3342.0	...
1551952	  750.8	  627.7	 3346.0	...
1551953	  750.8	  627.8	 3349.0	...
1551954	  750.6	  627.7	 3349.0	...
1551955	  750.4	  627.4	 3349.0	...
1551956	  750.4	  627.1	 3350.0	...
1551957	  750.5	  627.0	 3350.0	...
1551958	  750.6	  627.1	 3350.0	...
1551959	  750.6	  627.1	 3350.0	...
1551960	  750.8	  627.4	 3352.0	...
1551961	  751.0	  627.8	 3355.0	...
1551962	  751.1	  628.1	 3359.0	...
1551963	  751.1	  628.1	 3360.0	...
1551964	  751.1	  628.2	 3360.0	...
1551965	  751.1	  628.3	 3359.0	...
1551966	  751.0	  628.4	 3357.0	...
1551967	  751.0	  628.5	 3356.0	...
1551968	  751.0	  628.5	 3357.0	...
1551969	  750.8	  628.4	 3361.0	...
1551970	  750.5	  628.3	 3364.0	...
1551971	  750.1	  628.1	 3366.0	...
1551972	  749.9	  627.9	 3367.0	...
1551973	  749.8	  628.1	 3367.0	...
1551974	  749.8	  628.2	 3366.0	...
1551975	  749.5	  628.5	 3366.0	...
1551976	  749.3	  628.3	 3367.0	...
1551977	  749.1	  628.4	 3369.0	...
1551978	  749.0	  628.6	 3370.0	...
1551979	  749.4	  628.8	 3372.0	...
1551980	  749.9	  628.9	 3372.0	...
1551981	  750.4	  629.0	 3372.0	...
1551982	  749.8	  629.0	 3372.0	...
1551983	  749.3	  628.9	 3374.0	...
1551984	  748.8	  628.7	 3377.0	...
1551985	  748.6	  628.7	 3379.0	...
1551986	  748.4	  628.6	 3379.0	...
1551987	  748.1	  628.7	 3378.0	...
1551988	  748.1	  629.1	 3378.0	...
1551989	  748.1	  629.6	 3379.0	...
1551990	  748.0	  630.1	 3379.0	...
1551991	  747.9	  630.2	 3382.0	...
1551992	  747.8	  630.1	 3384.0	...
1551993	  747.8	  630.1	 3385.0	...
1551994	  747.8	  630.3	 3384.0	...
1551995	  747.9	  630.6	 3387.0	...
1551996	  748.0	  630.9	 3390.0	...
1551997	  748.0	  630.7	 3391.0	...
1551998	  748.0	  630.5	 3390.0	...
1551999	  747.7	  630.4	 3391.0	...
1552000	  747.5	  630.2	 3393.0	...
1552001	  747.3	  630.2	 3395.0	...
1552002	  747.4	  630.4	 3397.0	...
1552003	  747.4	  630.6	 3397.0	...
1552004	  747.5	  630.6	 3397.0	...
1552005	  747.5	  630.5	 3398.0	...
1552006	  747.2	  630.8	 3399.0	...
1552007	  747.0	  631.6	 3399.0	...
1552008	  746.8	  632.3	 3400.0	...
1552009	  746.8	  632.1	 3401.0	...
1552010	  746.8	  631.1	 3403.0	...
1552011	  746.4	  630.3	 3405.0	...
1552012	  746.0	  630.0	 3407.0	...
1552013	  745.7	  629.9	 3409.0	...
1552014	  745.6	  629.6	 3409.0	...
1552015	  745.7	  629.2	 3409.0	...
1552016	  745.9	  629.3	 3410.0	...
1552017	  746.0	  629.5	 3411.0	...
1552018	  746.0	  630.1	 3412.0	...
1552019	  746.0	  630.5	 3412.0	...
1552020	  746.0	  630.9	 3412.0	...
1552021	  746.1	  630.9	 3411.0	...
1552022	  746.2	  630.6	 3413.0	...
1552023	  746.3	  630.3	 3416.0	...
1552024	  746.3	  630.0	 3418.0	...
1552025	  746.3	  630.0	 3417.0	...
1552026	  746.6	  629.9	 3416.0	...
1552027	  746.9	  629.8	 3416.0	...
1552028	  747.1	  629.7	 3420.0	...
1552029	  746.9	  629.8	 3424.0	...
1552030	  746.7	  629.6	 3428.0	...
1552031	  746.6	  629.3	 3429.0	...
1552032	  746.5	  628.9	 3431.0	...
1552033	  746.5	  629.0	 3432.0	...
1552034	  746.6	  629.7	 3432.0	...
1552035	  746.7	  630.4	 3432.0	...
1552036	  746.7	  630.5	 3434.0	...
1552037	  746.8	  630.2	 3437.0	...
1552038	  746.8	  629.8	 3440.0	...
1552039	  746.9	  629.7	 3441.0	...
1552040	  746.8	  629.6	 3441.0	...
1552041	  746.4	  629.8	 3441.0	...
1552042	  746.2	  630.0	 3441.0	...
1552043	  745.9	  629.5	 3441.0	...
1552044	  746.0	  629.0	 3442.0	...
1552045	  746.0	  628.4	 3441.0	...
1552046	  746.0	  628.4	 3442.0	...
1552047	  746.0	  628.4	 3443.0	...
1552048	  745.9	  628.2	 3445.0	...
1552049	  746.0	  627.9	 3447.0	...
1552050	  746.3	  627.9	 3449.0	...
1552051	  746.8	  628.3	 3451.0	...
1552052	  747.0	  628.8	 3450.0	...
1552053	  746.9	  629.1	 3449.0	...
1552054	  746.7	  629.3	 3448.0	...
1552055	  746.5	  629.4	 3449.0	...
1552056	  746.4	  629.8	 3452.0	...
1552057	  746.2	  630.2	 3455.0	...
1552058	  746.0	  630.6	 3457.0	...
1552059	  745.8	  630.7	 3457.0	...
1552060	  746.1	  630.2	 3460.0	...
1552061	  746.4	  629.7	 3463.0	...
1552062	  746.5	  629.2	 3466.0	...
1552063	  746.4	  629.2	 3467.0	...
1552064	  746.3	  629.3	 3469.0	...
1552065	  746.3	  629.3	 3471.0	...
1552066	  746.3	  629.3	 3471.0	...
1552067	  746.2	  628.8	 3470.0	...
1552068	  746.0	  628.4	 3470.0	...
1552069	  745.9	  627.9	 3470.0	...
1552070	  745.9	  627.9	 3471.0	...
1552071	  746.1	  628.2	 3471.0	...
1552072	  746.3	  628.4	 3471.0	...
1552073	  746.7	  628.6	 3470.0	...
1552074	  746.8	  628.6	 3472.0	...
1552075	  746.6	  628.6	 3474.0	...
1552076	  746.0	  628.6	 3476.0	...
1552077	  745.4	  628.6	 3477.0	...
1552078	  745.2	  628.7	 3478.0	...
1552079	  745.2	  628.9	 3480.0	...
1552080	  745.2	  629.0	 3482.0	...
1552081	  745.2	  628.9	 3485.0	...
1552082	  745.5	  628.6	 3485.0	...
1552083	  745.8	  628.5	 3487.0	...
1552084	  746.3	  628.5	 3488.0	...
1552085	  746.5	  628.6	 3490.0	...
1552086	  746.7	  628.7	 3489.0	...
1552087	  746.9	  628.8	 3489.0	...
1552088	  747.2	  628.8	 3489.0	...
1552089	  747.2	  628.9	 3489.0	...
1552090	  746.8	  629.0	 3489.0	...
1552091	  746.0	  628.4	 3492.0	...
1552092	  745.4	  627.8	 3494.0	...
1552093	  745.2	  627.9	 3497.0	...
1552094	  745.3	  628.6	 3496.0	...
1552095	  745.3	  629.0	 3496.0	...
1552096	  745.1	  628.8	 3498.0	...
1552097	  745.0	  628.3	 3500.0	...
1552098	  745.1	  628.1	 3502.0	...
1552099	  745.3	  627.8	 3503.0	...
1552100	  745.5	  627.7	 3504.0	...
1552101	  745.7	  627.5	 3505.0	...
1552102	  745.8	  627.5	 3505.0	...
1552103	  745.9	  627.8	 3505.0	...
1552104	  745.9	  628.1	 3506.0	...
1552105	  745.9	  628.3	 3507.0	...
1552106	  745.8	  628.4	 3511.0	...
1552107	  745.7	  628.6	 3514.0	...
1552108	  745.6	  628.9	 3515.0	...
1552109	  745.5	  629.3	 3514.0	...
1552110	  745.2	  629.3	 3512.0	...
1552111	  744.9	  628.7	 3512.0	...
1552112	  744.7	  628.1	 3512.0	...
1552113	  744.8	  627.7	 3515.0	...
1552114	  744.8	  627.7	 3518.0	...
1552115	  744.8	  627.6	 3522.0	...
1552116	  744.8	  627.6	 3522.0	...
MSG	1552117 0000 _ Experiment Start
1552117	  744.7	  627.8	 3523.0	...
1552118	  744.6	  627.8	 3524.0	...
1552119	  744.5	  627.8	 3526.0	...
1552120	  744.8	  628.5	 3527.0	...
1552121	  745.1	  629.6	 3527.0	...
1552122	  745.3	  629.9	 3528.0	...
1552123	  745.0	  629.2	 3529.0	...
1552124	  744.6	  628.5	 3529.0	...
1552125	  744.0	  629.0	 3529.0	...
1552126	  743.7	  629.5	 3532.0	...
1552127	  743.4	  629.7	 3535.0	...
1552128	  743.4	  629.5	 3538.0	...
1552129	  744.0	  629.3	 3540.0	...
1552130	  744.6	  629.2	 3539.0	...
1552131	  745.0	  629.1	 3539.0	...
1552132	  744.8	  628.9	 3541.0	...
1552133	  744.7	  628.8	 3544.0	...
1552134	  744.6	  628.8	 3545.0	...
1552135	  744.6	  628.9	 3543.0	...
1552136	  744.5	  629.1	 3544.0	...
1552137	  744.4	  629.5	 3547.0	...
1552138	  744.4	  629.7	 3550.0	...
1552139	  744.3	  629.8	 3552.0	...
1552140	  744.1	  629.6	 3552.0	...
1552141	  743.9	  629.5	 3554.0	...
1552142	  743.8	  629.4	 3557.0	...
1552143	  743.7	  629.4	 3559.0	...
1552144	  743.8	  629.4	 3560.0	...
1552145	  744.4	  629.4	 3559.0	...
1552146	  744.8	  629.6	 3558.0	...
1552147	  745.0	  629.7	 3558.0	...
1552148	  744.8	  629.7	 3559.0	...
1552149	  744.3	  629.7	 3559.0	...
1552150	  744.1	  629.8	 3559.0	...
1552151	  743.9	  629.9	 3561.0	...
1552152	  743.9	  630.0	 3562.0	...
1552153	  743.9	  630.0	 3564.0	...
1552154	  743.7	  630.1	 3564.0	...
1552155	  743.5	  630.5	 3565.0	...
1552156	  743.3	  630.8	 3565.0	...
1552157	  743.4	  631.2	 3565.0	...
1552158	  743.5	  631.3	 3565.0	...
1552159	  743.5	  631.3	 3564.0	...
1552160	  743.4	  631.1	 3564.0	...
1552161	  743.3	  631.2	 3563.0	...
1552162	  743.3	  631.3	 3566.0	...
1552163	  743.2	  631.5	 3569.0	...
1552164	  743.6	  631.3	 3569.0	...
1552165	  744.0	  631.2	 3567.0	...
1552166	  744.5	  631.1	 3564.0	...
1552167	  744.3	  631.1	 3563.0	...
1552168	  744.2	  631.1	 3567.0	...
1552169	  744.3	  630.7	 3571.0	...
1552170	  744.5	  630.4	 3572.0	...
1552171	  744.5	  630.3	 3570.0	...
1552172	  744.3	  630.5	 3568.0	...
1552173	  743.9	  630.4	 3569.0	...
1552174	  743.7	  630.2	 3570.0	...
1552175	  743.5	  630.1	 3572.0	...
1552176	  743.5	  630.5	 3574.0	...
1552177	  743.4	  630.7	 3575.0	...
1552178	  743.4	  630.7	 3575.0	...
1552179	  743.4	  630.6	 3574.0	...
1552180	  743.3	  630.7	 3574.0	...
1552181	  743.3	  630.7	 3575.0	...
1552182	  743.6	  630.7	 3576.0	...
1552183	  743.9	  630.8	 3578.0	...
1552184	  744.3	  630.8	 3580.0	...
1552185	  744.4	  630.9	 3582.0	...
1552186	  744.2	  631.2	 3582.0	...
1552187	  743.7	  631.7	 3582.0	...
1552188	  743.4	  632.1	 3583.0	...
1552189	  743.3	  632.3	 3585.0	...
1552190	  743.4	  632.4	 3587.0	...
1552191	  743.4	  632.5	 3589.0	...
1552192	  743.7	  632.6	 3589.0	...
1552193	  744.0	  632.6	 3589.0	...
1552194	  744.2	  632.2	 3589.0	...
1552195	  744.0	  631.7	 3590.0	...
1552196	  743.4	  631.4	 3590.0	...
1552197	  743.0	  631.4	 3590.0	...
1552198	  742.5	  631.5	 3592.0	...
1552199	  742.3	  631.7	 3594.0	...
1552200	  742.6	  631.9	 3597.0	...
1552201	  743.0	  632.1	 3597.0	...
1552202	  743.3	  632.0	 3597.0	...
1552203	  743.7	  631.5	 3597.0	...
1552204	  744.3	  631.2	 3596.0	...
1552205	  744.8	  631.0	 3595.0	...
1552206	  744.7	  631.1	 3595.0	...
1552207	  744.7	  631.2	 3596.0	...
1552208	  744.6	  631.3	 3596.0	...
1552209	  744.4	  631.3	 3598.0	...
1552210	  744.2	  631.3	 3600.0	...
1552211	  743.9	  631.3	 3603.0	...
1552212	  743.6	  631.9	 3604.0	...
1552213	  743.3	  632.5	 3605.0	...
1552214	  743.5	  632.9	 3606.0	...
1552215	  743.8	  632.7	 3606.0	...
1552216	  744.3	  632.4	 3606.0	...
1552217	  744.6	  631.7	 3604.0	...
1552218	  744.8	  631.0	 3602.0	...
1552219	  744.8	  630.4	 3600.0	...
1552220	  744.9	  630.3	 3600.0	...
1552221	  744.9	  630.4	 3601.0	...
1552222	  744.8	  631.1	 3600.0	...
1552223	  744.8	  631.7	 3599.0	...
1552224	  744.8	  631.7	 3597.0	...
1552225	  744.8	  630.8	 3596.0	...
1552226	  744.7	  629.8	 3595.0	...
1552227	  744.7	  629.9	 3595.0	...
1552228	  744.8	  630.5	 3595.0	...
1552229	  745.1	  631.0	 3596.0	...
1552230	  745.5	  631.0	 3596.0	...
1552231	  746.0	  631.1	 3595.0	...
1552232	  745.9	  631.3	 3596.0	...
1552233	  745.8	  631.6	 3596.0	...
1552234	  745.7	  631.8	 3596.0	...
1552235	  745.7	  631.6	 3599.0	...
1552236	  745.6	  631.1	 3603.0	...
1552237	  745.5	  630.5	 3607.0	...
1552238	  745.4	  630.3	 3607.0	...
1552239	  745.4	  630.6	 3608.0	...
1552240	  745.5	  631.3	 3609.0	...
1552241	  745.5	  631.8	 3608.0	...
1552242	  745.5	  632.0	 3606.0	...
1552243	  745.4	  631.9	 3605.0	...
1552244	  745.4	  632.7	 3606.0	...
1552245	  745.4	  633.6	 3606.0	...
1552246	  745.5	  634.5	 3607.0	...
1552247	  745.5	  634.6	 3609.0	...
1552248	  745.7	  634.7	 3610.0	...
1552249	  745.7	  634.8	 3609.0	...
1552250	  745.8	  634.8	 3607.0	...
1552251	  745.7	  634.6	 3605.0	...
1552252	  745.5	  634.1	 3604.0	...
1552253	  745.3	  633.7	 3605.0	...
1552254	  745.3	  634.0	 3605.0	...
1552255	  745.3	  634.5	 3606.0	...
1552256	  745.3	  634.7	 3607.0	...
1552257	  745.3	  634.4	 3609.0	...
1552258	  745.3	  634.3	 3611.0	...
1552259	  745.3	  634.6	 3612.0	...
1552260	  745.4	  634.8	 3613.0	...
1552261	  745.4	  634.9	 3613.0	...
1552262	  745.5	  635.0	 3613.0	...
1552263	  745.7	  634.9	 3613.0	...
1552264	  745.8	  634.8	 3614.0	...
1552265	  745.9	  634.6	 3614.0	...
1552266	  745.9	  634.5	 3613.0	...
1552267	  745.5	  634.7	 3609.0	...
1552268	  745.1	  634.8	 3606.0	...
1552269	  744.9	  634.7	 3605.0	...
1552270	  745.2	  634.6	 3605.0	...
1552271	  745.6	  634.5	 3607.0	...
1552272	  745.7	  634.4	 3609.0	...
1552273	  745.4	  634.9	 3610.0	...
1552274	  745.0	  635.4	 3611.0	...
1552275	  744.5	  636.0	 3611.0	...
1552276	  744.3	  636.3	 3612.0	...
1552277	  744.2	  636.6	 3612.0	...
1552278	  744.2	  636.4	 3611.0	...
1552279	  744.1	  636.1	 3611.0	...
1552280	  744.1	  636.1	 3613.0	...
1552281	  744.2	  636.5	 3614.0	...
1552282	  744.4	  636.8	 3615.0	...
1552283	  744.5	  636.8	 3616.0	...
1552284	  744.6	  636.6	 3618.0	...
1552285	  744.6	  636.3	 3618.0	...
1552286	  744.4	  635.9	 3617.0	...
1552287	  743.8	  635.5	 3616.0	...
1552288	  743.3	  635.3	 3616.0	...
1552289	  743.3	  635.1	 3616.0	...
1552290	  743.5	  635.0	 3615.0	...
1552291	  743.9	  634.8	 3613.0	...
1552292	  744.1	  634.9	 3612.0	...
1552293	  744.2	  635.0	 3611.0	...
1552294	  744.0	  635.3	 3611.0	...
1552295	  743.8	  635.5	 3611.0	...
1552296	  744.1	  635.5	 3613.0	...
1552297	  744.4	  635.3	 3614.0	...
1552298	  744.8	  635.2	 3616.0	...
1552299	  744.9	  635.2	 3617.0	...
1552300	  744.8	  635.0	 3617.0	...
1552301	  744.5	  634.9	 3617.0	...
1552302	  744.2	  634.6	 3614.0	...
1552303	  744.1	  634.4	 3611.0	...
1552304	  744.3	  635.3	 3609.0	...
1552305	  744.6	  636.3	 3611.0	...
1552306	  744.9	  637.2	 3612.0	...
1552307	  745.0	  637.0	 3612.0	...
1552308	  745.1	  636.7	 3612.0	...
1552309	  745.2	  636.4	 3612.0	...
1552310	  745.4	  636.1	 3613.0	...
1552311	  745.5	  635.9	 3613.0	...
1552312	  745.5	  635.6	 3611.0	...
1552313	  745.8	  635.4	 3610.0	...
1552314	  746.2	  635.0	 3610.0	...
1552315	  746.6	  634.6	 3611.0	...
1552316	  746.6	  634.3	 3612.0	...
1552317	  746.7	  634.1	 3613.0	...
1552318	  746.9	  634.0	 3613.0	...
1552319	  747.0	  634.0	 3613.0	...
1552320	  746.6	  634.3	 3611.0	...
1552321	  746.3	  634.6	 3608.0	...
1552322	  745.8	  635.1	 3604.0	...
1552323	  745.5	  635.1	 3601.0	...
1552324	  745.2	  634.9	 3600.0	...
1552325	  745.2	  634.7	 3601.0	...
1552326	  745.3	  634.8	 3602.0	...
1552327	  745.3	  635.0	 3603.0	...
1552328	  745.4	  635.4	 3604.0	...
1552329	  745.5	  635.3	 3606.0	...
1552330	  745.5	  635.2	 3605.0	...
MSG	1552331 0000 _ Number On
1552331	  745.8	  635.5	 3602.0	...
1552332	  745.9	  636.1	 3599.0	...
1552333	  746.0	  636.4	 3599.0	...
1552334	  745.8	  636.0	 3600.0	...
1552335	  745.7	  635.2	 3598.0	...
1552336	  745.7	  634.6	 3597.0	...
1552337	  745.9	  634.2	 3595.0	...
1552338	  746.2	  634.0	 3594.0	...
1552339	  746.3	  633.7	 3593.0	...
1552340	  746.4	  633.5	 3592.0	...
1552341	  746.6	  633.8	 3593.0	...
1552342	  746.7	  634.3	 3594.0	...
1552343	  746.8	  634.8	 3594.0	...
1552344	  747.1	  634.5	 3593.0	...
1552345	  747.4	  634.2	 3590.0	...
1552346	  747.7	  634.2	 3584.0	...
1552347	  748.1	  634.3	 3580.0	...
1552348	  748.5	  634.4	 3577.0	...
1552349	  748.9	  635.5	 3575.0	...
1552350	  749.0	  636.7	 3573.0	...
1552351	  749.1	  637.9	 3568.0	...
1552352	  749.6	  637.8	 3564.0	...
1552353	  750.2	  638.0	 3562.0	...
1552354	  750.9	  638.2	 3563.0	...
1552355	  751.2	  638.5	 3564.0	...
1552356	  751.3	  639.0	 3565.0	...
1552357	  751.1	  639.4	 3566.0	...
1552358	  750.5	  639.8	 3566.0	...
1552359	  750.0	  641.1	 3566.0	...
1552360	  749.4	  642.8	 3564.0	...
1552361	  749.0	  644.4	 3564.0	...
1552362	  748.5	  644.6	 3564.0	...
1552363	  747.9	  644.7	 3564.0	...
1552364	  747.2	  645.6	 3563.0	...
1552365	  747.0	  646.8	 3563.0	...
1552366	  747.1	  648.1	 3562.0	...
EFIX R   1551104	1552366	1263	  749.7	  625.3	   3366
SSACC R  1552367
1552367	  747.6	  648.8	 3556.0	...
1552368	  748.4	  648.2	 3551.0	...
1552369	  749.8	  643.3	 3547.0	...
1552370	  752.0	  635.2	 3559.0	...
1552371	  755.0	  627.7	 3571.0	...
1552372	  757.5	  624.3	 3581.0	...
1552373	  759.7	  626.4	 3574.0	...
1552374	  761.0	  631.0	 3566.0	...
1552375	  762.8	  637.7	 3548.0	...
1552376	  764.2	  644.3	 3528.0	...
1552377	  766.1	  652.8	 3504.0	...
1552378	  767.7	  661.9	 3486.0	...
1552379	  769.2	  672.2	 3464.0	...
1552380	  771.8	  682.8	 3440.0	...
1552381	  774.3	  693.8	 3412.0	...
1552382	  776.7	  703.8	 3386.0	...
1552383	  778.2	  712.6	 3363.0	...
1552384	  779.6	  721.1	 3342.0	...
1552385	  780.7	  728.8	 3330.0	...
1552386	  781.2	  735.5	 3315.0	...
1552387	  782.3	  739.3	 3306.0	...
1552388	  783.7	  741.5	 3296.0	...
1552389	  786.0	  741.4	 3294.0	...
1552390	  787.3	  741.6	 3290.0	...
1552391	  789.3	  741.5	 3286.0	...
1552392	  791.2	  740.3	 3281.0	...
1552393	  793.4	  738.3	 3279.0	...
1552394	  795.0	  735.6	 3285.0	...
1552395	  795.7	  733.8	 3292.0	...
1552396	  796.0	  732.8	 3304.0	...
1552397	  796.0	  731.6	 3312.0	...
1552398	  796.0	  730.2	 3319.0	...
1552399	  795.7	  728.1	 3324.0	...
1552400	  795.2	  725.1	 3328.0	...
1552401	  794.2	  721.7	 3334.0	...
1552402	  793.1	  717.7	 3340.0	...
1552403	  792.2	  715.0	 3348.0	...
1552404	  791.7	  710.3	 3353.0	...
1552405	  790.6	  706.9	 3358.0	...
1552406	  789.3	  701.1	 3364.0	...
1552407	  788.3	  697.7	 3370.0	...
1552408	  787.9	  692.1	 3383.0	...
1552409	  787.6	  688.3	 3395.0	...
1552410	  787.2	  683.4	 3413.0	...
1552411	  786.0	  680.9	 3423.0	...
1552412	  784.6	  677.1	 3434.0	...
1552413	  782.4	  673.5	 3442.0	...
1552414	  781.2	  667.7	 3450.0	...
1552415	  780.1	  662.8	 3463.0	...
1552416	  779.7	  658.1	 3473.0	...
1552417	  780.0	  653.1	 3486.0	...
1552418	  780.3	  648.2	 3495.0	...
1552419	  780.6	  643.0	 3507.0	...
1552420	  780.3	  638.5	 3519.0	...
1552421	  779.7	  633.1	 3529.0	...
1552422	  779.2	  628.0	 3538.0	...
1552423	  779.0	  623.1	 3547.0	...
1552424	  779.0	  619.5	 3559.0	...
1552425	  778.4	  615.7	 3570.0	...
1552426	  777.5	  612.0	 3580.0	...
1552427	  776.6	  609.4	 3587.0	...
1552428	  775.9	  608.3	 3592.0	...
1552429	  775.1	  607.8	 3594.0	...
1552430	  773.9	  607.2	 3594.0	...
1552431	  773.6	  606.3	 3595.0	...
1552432	  773.3	  604.3	 3595.0	...
1552433	  772.5	  602.3	 3595.0	...
1552434	  771.1	  603.1	 3588.0	...
1552435	  768.9	  608.3	 3575.0	...
1552436	  767.0	  617.4	 3559.0	...
1552437	  765.2	  625.2	 3549.0	...
1552438	  764.3	  632.2	 3545.0	...
1552439	  763.8	  634.9	 3546.0	...
1552440	  763.8	  637.1	 3546.0	...
1552441	  763.4	  637.5	 3546.0	...
1552442	  763.2	  638.0	 3546.0	...
1552443	  762.7	  638.3	 3545.0	...
ESACC R  1552367	1552443	77	  747.6	  648.8	  762.7	  638.3	   0.39	    205
SFIX R   1552444
1552444	  762.4	  638.8	 3545.0	...
1552445	  762.2	  639.1	 3545.0	...
1552446	  762.1	  638.9	 3546.0	...
1552447	  761.9	  638.4	 3547.0	...
1552448	  761.5	  637.7	 3549.0	...
1552449	  761.0	  637.0	 3553.0	...
1552450	  760.8	  636.6	 3556.0	...
1552451	  760.3	  636.8	 3557.0	...
1552452	  759.8	  636.7	 3555.0	...
1552453	  759.5	  636.6	 3553.0	...
1552454	  759.6	  636.1	 3554.0	...
1552455	  759.8	  635.8	 3554.0	...
1552456	  759.8	  635.6	 3554.0	...
1552457	  759.9	  635.5	 3553.0	...
1552458	  759.9	  635.4	 3553.0	...
1552459	  759.9	  635.2	 3553.0	...
1552460	  759.9	  635.0	 3552.0	...
1552461	  759.9	  635.6	 3551.0	...
1552462	  760.0	  636.2	 3551.0	...
1552463	  760.1	  636.9	 3551.0	...
1552464	  760.1	  637.1	 3551.0	...
1552465	  760.1	  637.3	 3552.0	...
1552466	  760.1	  637.2	 3553.0	...
1552467	  760.0	  636.5	 3553.0	...
1552468	  760.0	  635.8	 3553.0	...
1552469	  760.0	  635.4	 3553.0	...
1552470	  760.0	  635.4	 3553.0	...
1552471	  759.9	  635.5	 3554.0	...
1552472	  759.8	  635.2	 3554.0	...
1552473	  759.8	  634.7	 3553.0	...
1552474	  759.9	  634.4	 3552.0	...
1552475	  759.8	  634.7	 3551.0	...
1552476	  759.6	  635.0	 3550.0	...
1552477	  759.4	  635.2	 3548.0	...
1552478	  759.6	  636.0	 3548.0	...
1552479	  759.8	  636.7	 3546.0	...
1552480	  759.9	  637.4	 3544.0	...
1552481	  759.9	  637.3	 3543.0	...
1552482	  759.8	  637.1	 3542.0	...
1552483	  759.9	  636.9	 3543.0	...
1552484	  760.2	  636.8	 3544.0	...
1552485	  760.5	  636.7	 3545.0	...
1552486	  760.5	  636.5	 3545.0	...
1552487	  760.3	  636.5	 3545.0	...
1552488	  760.0	  636.4	 3546.0	...
1552489	  759.6	  636.3	 3547.0	...
1552490	  759.3	  636.2	 3549.0	...
1552491	  759.0	  636.9	 3549.0	...
1552492	  759.1	  637.7	 3552.0	...
1552493	  759.1	  638.6	 3555.0	...
1552494	  759.0	  638.6	 3555.0	...
1552495	  759.4	  638.6	 3552.0	...
1552496	  759.9	  638.6	 3550.0	...
1552497	  760.4	  638.1	 3549.0	...
1552498	  760.3	  637.6	 3549.0	...
1552499	  760.3	  637.1	 3549.0	...
1552500	  760.2	  637.0	 3550.0	...
1552501	  760.0	  637.0	 3550.0	...
1552502	  759.7	  637.0	 3551.0	...
1552503	  759.2	  637.1	 3552.0	...
1552504	  758.9	  637.1	 3553.0	...
1552505	  758.7	  637.1	 3552.0	...
1552506	  758.9	  637.0	 3552.0	...
1552507	  758.8	  637.0	 3552.0	...
1552508	  758.7	  636.6	 3551.0	...
1552509	  759.0	  636.1	 3549.0	...
1552510	  759.5	  635.9	 3547.0	...
1552511	  760.0	  636.4	 3548.0	...
1552512	  760.0	  637.0	 3550.0	...
1552513	  759.9	  637.2	 3552.0	...
1552514	  759.9	  637.2	 3554.0	...
1552515	  759.8	  637.3	 3556.0	...
1552516	  759.8	  637.3	 3559.0	...
1552517	  759.8	  637.2	 3558.0	...
1552518	  759.7	  637.0	 3557.0	...
1552519	  759.6	  636.7	 3556.0	...
1552520	  759.6	  636.4	 3558.0	...
1552521	  759.7	  636.4	 3559.0	...
1552522	  759.8	  636.5	 3560.0	...
1552523	  759.9	  636.8	 3559.0	...
1552524	  759.8	  637.0	 3559.0	...
1552525	  759.6	  637.2	 3559.0	...
1552526	  759.5	  637.3	 3561.0	...
1552527	  759.4	  637.3	 3560.0	...
1552528	  759.4	  637.3	 3559.0	...
1552529	  759.4	  637.2	 3556.0	...
1552530	  759.5	  637.1	 3555.0	...
1552531	  759.6	  637.1	 3552.0	...
1552532	  759.6	  637.1	 3551.0	...
1552533	  759.9	  637.2	 3550.0	...
1552534	  760.1	  637.1	 3550.0	...
1552535	  760.4	  637.0	 3550.0	...
1552536	  760.3	  637.2	 3550.0	...
1552537	  760.0	  637.4	 3551.0	...
1552538	  759.8	  637.6	 3551.0	...
1552539	  759.7	  637.7	 3551.0	...
1552540	  759.6	  637.8	 3551.0	...
1552541	  759.6	  637.9	 3551.0	...
1552542	  759.4	  637.8	 3551.0	...
1552543	  759.3	  637.4	 3550.0	...
1552544	  759.3	  637.0	 3549.0	...
1552545	  759.2	  636.8	 3549.0	...
1552546	  759.1	  636.7	 3550.0	...
1552547	  758.8	  636.6	 3550.0	...
1552548	  758.6	  636.6	 3549.0	...
1552549	  758.3	  636.6	 3547.0	...
1552550	  758.2	  636.6	 3545.0	...
1552551	  758.3	  636.6	 3545.0	...
1552552	  758.5	  636.6	 3546.0	...
1552553	  758.7	  636.4	 3546.0	...
1552554	  758.7	  635.9	 3547.0	...
1552555	  758.6	  635.4	 3546.0	...
1552556	  758.6	  635.1	 3547.0	...
1552557	  758.6	  634.9	 3548.0	...
1552558	  758.6	  634.8	 3548.0	...
1552559	  758.5	  634.8	 3547.0	...
1552560	  758.5	  635.0	 3547.0	...
1552561	  758.5	  635.2	 3544.0	...
1552562	  758.7	  635.5	 3541.0	...
1552563	  758.8	  635.6	 3541.0	...
1552564	  758.8	  635.7	 3544.0	...
1552565	  758.8	  635.7	 3546.0	...
1552566	  758.8	  635.6	 3545.0	...
1552567	  758.9	  635.5	 3544.0	...
1552568	  759.1	  634.8	 3545.0	...
1552569	  759.3	  634.2	 3545.0	...
1552570	  759.5	  633.7	 3545.0	...
1552571	  759.5	  633.8	 3545.0	...
1552572	  759.4	  633.9	 3546.0	...
1552573	  759.6	  633.9	 3547.0	...
1552574	  759.7	  633.9	 3547.0	...
1552575	  760.0	  634.3	 3544.0	...
1552576	  760.2	  634.6	 3538.0	...
1552577	  760.5	  634.7	 3534.0	...
1552578	  760.7	  634.5	 3532.0	...
1552579	  760.9	  634.2	 3532.0	...
1552580	  760.8	  634.2	 3532.0	...
1552581	  760.8	  634.3	 3531.0	...
1552582	  760.8	  634.4	 3529.0	...
1552583	  760.7	  634.4	 3529.0	...
1552584	  760.8	  634.4	 3529.0	...
1552585	  760.8	  634.3	 3529.0	...
1552586	  761.0	  634.4	 3529.0	...
1552587	  761.0	  634.5	 3528.0	...
1552588	  761.0	  634.7	 3527.0	...
1552589	  761.1	  635.0	 3526.0	...
1552590	  761.1	  635.2	 3525.0	...
1552591	  761.1	  635.3	 3522.0	...
1552592	  761.1	  634.7	 3521.0	...
1552593	  760.9	  634.1	 3520.0	...
1552594	  760.7	  633.3	 3521.0	...
1552595	  760.6	  633.2	 3520.0	...
1552596	  760.6	  633.7	 3519.0	...
1552597	  760.6	  634.4	 3520.0	...
1552598	  760.6	  635.2	 3521.0	...
1552599	  760.6	  635.3	 3522.0	...
1552600	  760.6	  635.4	 3522.0	...
1552601	  760.6	  635.5	 3522.0	...
1552602	  760.7	  635.7	 3518.0	...
1552603	  760.8	  636.0	 3513.0	...
1552604	  760.8	  636.2	 3509.0	...
1552605	  760.8	  636.2	 3510.0	...
1552606	  760.8	  636.3	 3512.0	...
1552607	  761.0	  636.4	 3513.0	...
1552608	  761.2	  636.4	 3513.0	...
1552609	  761.3	  636.4	 3512.0	...
1552610	  761.3	  636.3	 3512.0	...
1552611	  761.4	  636.4	 3509.0	...
1552612	  761.5	  636.5	 3506.0	...
1552613	  761.7	  636.3	 3503.0	...
1552614	  761.8	  636.1	 3503.0	...
1552615	  761.9	  636.0	 3503.0	...
1552616	  761.7	  636.4	 3503.0	...
1552617	  761.5	  637.0	 3504.0	...
1552618	  761.1	  637.3	 3504.0	...
1552619	  760.9	  637.0	 3506.0	...
1552620	  760.6	  636.8	 3507.0	...
1552621	  761.0	  636.7	 3507.0	...
1552622	  761.5	  637.0	 3508.0	...
1552623	  762.0	  637.2	 3509.0	...
1552624	  762.0	  637.7	 3508.0	...
1552625	  762.1	  638.0	 3506.0	...
1552626	  762.2	  638.2	 3504.0	...
1552627	  762.1	  638.3	 3505.0	...
1552628	  761.9	  638.0	 3504.0	...
1552629	  761.5	  637.8	 3503.0	...
1552630	  761.3	  637.4	 3501.0	...
1552631	  761.1	  637.2	 3502.0	...
1552632	  761.2	  637.2	 3503.0	...
MSG	1552633 0000 _ Number Off
1552633	  761.5	  637.5	 3504.0	...
1552634	  761.9	  637.7	 3504.0	...
1552635	  762.1	  636.9	 3503.0	...
1552636	  762.2	  635.9	 3503.0	...
1552637	  762.5	  635.7	 3502.0	...
1552638	  762.6	  636.5	 3502.0	...
1552639	  762.7	  637.3	 3501.0	...
1552640	  762.8	  637.2	 3500.0	...
1552641	  763.1	  637.1	 3500.0	...
1552642	  763.4	  636.9	 3501.0	...
1552643	  763.2	  636.5	 3500.0	...
1552644	  762.8	  636.1	 3498.0	...
1552645	  763.0	  635.7	 3496.0	...
1552646	  763.6	  635.5	 3495.0	...
1552647	  764.0	  635.3	 3495.0	...
1552648	  763.8	  635.4	 3497.0	...
1552649	  763.5	  635.4	 3498.0	...
1552650	  763.3	  635.2	 3497.0	...
1552651	  763.1	  635.0	 3494.0	...
1552652	  763.2	  634.7	 3490.0	...
1552653	  763.1	  634.5	 3490.0	...
1552654	  763.0	  634.4	 3490.0	...
1552655	  763.3	  634.8	 3491.0	...
1552656	  763.5	  635.2	 3491.0	...
1552657	  763.6	  635.6	 3488.0	...
1552658	  763.4	  635.7	 3485.0	...
1552659	  763.5	  635.8	 3484.0	...
1552660	  763.7	  635.9	 3486.0	...
1552661	  763.9	  635.5	 3488.0	...
1552662	  763.8	  635.2	 3490.0	...
1552663	  763.7	  634.8	 3492.0	...
1552664	  763.6	  634.7	 3490.0	...
1552665	  763.5	  634.8	 3487.0	...
1552666	  763.4	  634.9	 3483.0	...
1552667	  763.3	  635.0	 3483.0	...
1552668	  763.2	  635.1	 3483.0	...
1552669	  763.1	  635.3	 3483.0	...
1552670	  763.1	  635.7	 3483.0	...
1552671	  763.3	  636.0	 3484.0	...
1552672	  763.4	  636.2	 3484.0	...
1552673	  763.3	  636.1	 3484.0	...
1552674	  763.6	  636.0	 3482.0	...
1552675	  764.0	  635.9	 3480.0	...
1552676	  764.3	  635.6	 3481.0	...
1552677	  764.2	  635.4	 3482.0	...
1552678	  764.2	  635.1	 3483.0	...
1552679	  764.2	  635.4	 3483.0	...
1552680	  764.1	  635.7	 3484.0	...
1552681	  764.1	  636.0	 3485.0	...
1552682	  764.0	  635.9	 3487.0	...
1552683	  763.9	  635.5	 3487.0	...
1552684	  763.7	  635.5	 3486.0	...
1552685	  763.6	  635.6	 3485.0	...
1552686	  763.6	  635.9	 3484.0	...
1552687	  763.8	  636.1	 3483.0	...
1552688	  763.9	  636.2	 3481.0	...
1552689	  763.9	  636.5	 3479.0	...
1552690	  763.9	  636.7	 3479.0	...
1552691	  763.9	  636.8	 3479.0	...
1552692	  763.8	  636.9	 3479.0	...
1552693	  763.6	  636.8	 3479.0	...
1552694	  763.5	  636.7	 3479.0	...
1552695	  763.2	  637.0	 3479.0	...
1552696	  762.9	  637.2	 3479.0	...
1552697	  762.7	  637.5	 3479.0	...
1552698	  762.8	  637.2	 3480.0	...
1552699	  762.7	  637.4	 3481.0	...
1552700	  762.5	  637.4	 3482.0	...
1552701	  762.2	  637.4	 3482.0	...
1552702	  762.1	  637.6	 3480.0	...
1552703	  762.1	  637.9	 3478.0	...
1552704	  762.2	  638.0	 3476.0	...
1552705	  762.3	  637.8	 3475.0	...
1552706	  762.4	  637.5	 3476.0	...
1552707	  762.4	  637.6	 3477.0	...
1552708	  762.3	  637.8	 3476.0	...
1552709	  762.5	  637.9	 3474.0	...
1552710	  762.9	  637.9	 3473.0	...
1552711	  763.2	  637.8	 3474.0	...
1552712	  763.1	  637.9	 3476.0	...
1552713	  763.0	  637.9	 3479.0	...
1552714	  762.9	  637.8	 3482.0	...
1552715	  763.1	  637.5	 3483.0	...
1552716	  763.3	  637.3	 3483.0	...
1552717	  763.5	  637.2	 3483.0	...
1552718	  763.7	  637.2	 3483.0	...
1552719	  764.0	  637.2	 3484.0	...
1552720	  764.2	  637.0	 3485.0	...
1552721	  764.1	  636.8	 3485.0	...
1552722	  763.9	  636.7	 3485.0	...
1552723	  763.7	  637.0	 3485.0	...
1552724	  763.5	  637.3	 3484.0	...
1552725	  763.5	  637.3	 3484.0	...
1552726	  763.6	  636.9	 3484.0	...
1552727	  763.5	  636.6	 3484.0	...
1552728	  763.5	  636.6	 3484.0	...
1552729	  763.7	  636.9	 3483.0	...
1552730	  764.0	  637.6	 3481.0	...
1552731	  764.2	  638.2	 3479.0	...
1552732	  764.2	  638.6	 3477.0	...
1552733	  764.3	  638.5	 3475.0	...
1552734	  764.5	  638.4	 3475.0	...
1552735	  764.1	  638.0	 3477.0	...
1552736	  763.5	  637.7	 3479.0	...
1552737	  763.2	  637.2	 3479.0	...
1552738	  763.5	  637.0	 3477.0	...
1552739	  763.8	  636.9	 3475.0	...
1552740	  763.9	  637.3	 3473.0	...
1552741	  764.3	  638.2	 3474.0	...
1552742	  764.6	  638.9	 3475.0	...
1552743	  764.8	  639.5	 3477.0	...
1552744	  764.7	  639.5	 3476.0	...
1552745	  764.5	  639.6	 3474.0	...
1552746	  764.4	  639.4	 3472.0	...
1552747	  764.2	  639.2	 3472.0	...
1552748	  763.9	  638.7	 3471.0	...
1552749	  763.7	  638.1	 3469.0	...
1552750	  763.3	  637.8	 3467.0	...
1552751	  763.0	  638.1	 3469.0	...
1552752	  762.9	  638.4	 3471.0	...
1552753	  763.1	  638.6	 3473.0	...
1552754	  763.4	  638.8	 3473.0	...
1552755	  763.4	  639.0	 3473.0	...
1552756	  763.4	  639.0	 3474.0	...
1552757	  763.3	  638.8	 3474.0	...
1552758	  763.1	  638.7	 3475.0	...
1552759	  762.8	  638.7	 3475.0	...
1552760	  762.4	  638.7	 3475.0	...
1552761	  762.3	  638.4	 3473.0	...
1552762	  762.4	  638.1	 3471.0	...
1552763	  762.6	  638.3	 3471.0	...
1552764	  762.6	  638.8	 3472.0	...
1552765	  762.7	  639.3	 3472.0	...
1552766	  762.7	  639.4	 3471.0	...
1552767	  763.0	  639.3	 3470.0	...
1552768	  763.2	  639.2	 3469.0	...
1552769	  763.3	  638.8	 3468.0	...
1552770	  763.2	  638.5	 3468.0	...
1552771	  763.3	  638.0	 3468.0	...
1552772	  763.4	  638.0	 3468.0	...
1552773	  763.3	  638.1	 3468.0	...
1552774	  763.1	  638.5	 3468.0	...
1552775	  763.0	  639.0	 3468.0	...
1552776	  763.0	  639.2	 3469.0	...
1552777	  763.0	  639.5	 3470.0	...
1552778	  762.9	  639.5	 3472.0	...
1552779	  762.9	  639.6	 3472.0	...
1552780	  762.8	  639.4	 3471.0	...
1552781	  762.7	  639.5	 3471.0	...
1552782	  762.5	  639.7	 3470.0	...
1552783	  762.3	  639.7	 3469.0	...
1552784	  762.2	  639.5	 3467.0	...
1552785	  762.1	  639.4	 3465.0	...
1552786	  762.3	  639.6	 3464.0	...
1552787	  762.5	  639.7	 3463.0	...
1552788	  762.7	  639.3	 3461.0	...
1552789	  762.5	  638.7	 3459.0	...
1552790	  762.2	  638.4	 3459.0	...
1552791	  762.0	  638.5	 3462.0	...
1552792	  761.9	  638.6	 3464.0	...
1552793	  761.7	  638.5	 3464.0	...
1552794	  761.6	  638.7	 3462.0	...
1552795	  761.4	  638.8	 3461.0	...
1552796	  761.3	  639.0	 3462.0	...
1552797	  761.4	  639.0	 3461.0	...
1552798	  761.5	  638.9	 3459.0	...
1552799	  761.3	  639.0	 3458.0	...
1552800	  761.0	  639.0	 3458.0	...
1552801	  760.7	  639.1	 3457.0	...
1552802	  760.6	  639.2	 3458.0	...
1552803	  760.6	  639.2	 3458.0	...
1552804	  760.5	  639.2	 3459.0	...
1552805	  760.5	  639.2	 3458.0	...
1552806	  760.6	  639.0	 3457.0	...
1552807	  760.7	  638.8	 3455.0	...
1552808	  760.9	  638.7	 3453.0	...
1552809	  760.9	  638.7	 3451.0	...
1552810	  760.8	  638.5	 3450.0	...
1552811	  760.8	  638.2	 3452.0	...
1552812	  760.8	  638.2	 3453.0	...
1552813	  760.9	  638.3	 3453.0	...
1552814	  760.8	  638.3	 3453.0	...
1552815	  760.7	  637.9	 3453.0	...
1552816	  760.5	  637.8	 3453.0	...
1552817	  760.0	  637.9	 3452.0	...
1552818	  758.8	  638.1	 3451.0	...
EFIX R   1552444	1552818	375	  761.5	  636.9	   3509
SSACC R  1552819
1552819	  757.1	  638.2	 3450.0	...
1552820	  755.1	  638.2	 3450.0	...
1552821	  752.8	  637.8	 3446.0	...
1552822	  750.9	  637.4	 3442.0	...
1552823	  748.6	  636.0	 3439.0	...
1552824	  746.9	  634.8	 3440.0	...
ESACC R  1552819	1552824	6	  757.1	  638.2	  746.9	  634.8	   0.23	     40
SFIX R   1552825
1552825	  744.8	  634.0	 3441.0	...
1552826	  743.8	  634.0	 3442.0	...
1552827	  743.3	  634.1	 3442.0	...
1552828	  743.2	  634.1	 3439.0	...
1552829	  743.1	  633.8	 3436.0	...
1552830	  744.2	  633.3	 3433.0	...
1552831	  745.3	  633.7	 3433.0	...
1552832	  747.3	  634.3	 3432.0	...
1552833	  748.4	  634.8	 3431.0	...
1552834	  749.3	  634.4	 3433.0	...
1552835	  749.9	  634.1	 3436.0	...
1552836	  750.5	  633.9	 3438.0	...
1552837	  750.5	  634.4	 3437.0	...
1552838	  750.0	  635.2	 3436.0	...
1552839	  749.3	  635.5	 3436.0	...
1552840	  749.1	  635.0	 3435.0	...
1552841	  749.0	  634.6	 3432.0	...
1552842	  749.2	  634.6	 3429.0	...
1552843	  749.4	  634.4	 3426.0	...
1552844	  749.5	  634.1	 3425.0	...
MSG	1552845 0000 _ Number On
1552845	  749.5	  633.9	 3424.0	...
1552846	  749.6	  633.9	 3423.0	...
1552847	  749.6	  634.1	 3423.0	...
1552848	  749.4	  634.3	 3423.0	...
1552849	  749.1	  634.6	 3423.0	...
1552850	  748.8	  634.7	 3422.0	...
1552851	  748.8	  634.8	 3419.0	...
1552852	  748.8	  634.7	 3415.0	...
1552853	  749.2	  634.6	 3412.0	...
1552854	  749.7	  634.9	 3413.0	...
1552855	  750.2	  635.3	 3413.0	...
1552856	  750.4	  635.8	 3409.0	...
1552857	  750.5	  635.7	 3406.0	...
1552858	  750.5	  635.7	 3404.0	...
1552859	  750.3	  635.9	 3404.0	...
1552860	  750.0	  636.1	 3405.0	...
1552861	  749.7	  635.9	 3404.0	...
1552862	  749.6	  635.5	 3403.0	...
1552863	  749.6	  635.6	 3401.0	...
1552864	  749.4	  636.1	 3400.0	...
1552865	  749.2	  636.3	 3399.0	...
1552866	  749.2	  635.9	 3400.0	...
1552867	  749.4	  635.6	 3399.0	...
1552868	  749.6	  635.7	 3398.0	...
1552869	  749.9	  635.8	 3398.0	...
1552870	  750.3	  635.7	 3395.0	...
1552871	  750.6	  635.6	 3393.0	...
1552872	  750.4	  636.0	 3390.0	...
1552873	  750.3	  636.5	 3390.0	...
1552874	  750.2	  636.9	 3391.0	...
1552875	  750.2	  636.9	 3391.0	...
1552876	  750.0	  636.4	 3391.0	...
1552877	  750.0	  635.8	 3391.0	...
1552878	  749.9	  635.4	 3390.0	...
1552879	  750.4	  635.5	 3389.0	...
1552880	  750.9	  635.5	 3387.0	...
1552881	  751.2	  635.5	 3385.0	...
1552882	  751.0	  635.3	 3384.0	...
1552883	  750.8	  635.2	 3383.0	...
1552884	  750.8	  635.0	 3382.0	...
1552885	  750.6	  635.1	 3379.0	...
1552886	  750.6	  635.1	 3376.0	...
1552887	  750.6	  635.0	 3374.0	...
1552888	  750.8	  634.8	 3374.0	...
1552889	  750.8	  634.7	 3374.0	...
1552890	  750.7	  634.7	 3373.0	...
1552891	  750.8	  634.9	 3371.0	...
1552892	  751.0	  635.0	 3369.0	...
1552893	  751.1	  635.2	 3368.0	...
1552894	  751.2	  635.4	 3367.0	...
1552895	  751.1	  635.5	 3368.0	...
1552896	  751.1	  634.8	 3368.0	...
1552897	  750.9	  634.1	 3365.0	...
1552898	  750.8	  634.1	 3359.0	...
1552899	  750.6	  634.9	 3353.0	...
1552900	  750.8	  635.6	 3350.0	...
1552901	  750.8	  635.6	 3349.0	...
1552902	  750.7	  635.4	 3348.0	...
1552903	  750.4	  635.2	 3348.0	...
1552904	  750.7	  635.2	 3348.0	...
1552905	  751.1	  635.4	 3345.0	...
1552906	  751.5	  635.6	 3342.0	...
1552907	  751.4	  635.5	 3340.0	...
1552908	  751.2	  635.4	 3340.0	...
1552909	  751.3	  635.5	 3338.0	...
1552910	  751.3	  635.6	 3337.0	...
1552911	  751.5	  635.7	 3335.0	...
1552912	  751.6	  635.7	 3334.0	...
1552913	  751.6	  635.9	 3333.0	...
1552914	  751.6	  636.6	 3333.0	...
1552915	  751.5	  637.2	 3333.0	...
1552916	  751.4	  637.4	 3333.0	...
1552917	  751.3	  637.0	 3333.0	...
1552918	  751.1	  636.8	 3332.0	...
1552919	  750.8	  636.7	 3330.0	...
1552920	  750.5	  636.8	 3329.0	...
1552921	  750.6	  636.4	 3328.0	...
1552922	  751.0	  636.0	 3327.0	...
1552923	  751.3	  635.7	 3326.0	...
1552924	  751.4	  635.6	 3324.0	...
1552925	  751.4	  635.9	 3323.0	...
1552926	  751.4	  636.4	 3322.0	...
1552927	  751.7	  637.0	 3322.0	...
1552928	  751.9	  637.3	 3322.0	...
1552929	  752.2	  637.4	 3321.0	...
1552930	  752.1	  637.5	 3320.0	...
1552931	  752.0	  637.6	 3319.0	...
1552932	  751.9	  637.7	 3319.0	...
1552933	  751.6	  637.8	 3318.0	...
1552934	  751.5	  637.7	 3317.0	...
1552935	  751.4	  637.5	 3317.0	...
1552936	  751.4	  637.2	 3318.0	...
1552937	  751.3	  637.1	 3317.0	...
1552938	  751.3	  637.1	 3316.0	...
1552939	  751.4	  637.1	 3315.0	...
1552940	  751.5	  637.4	 3313.0	...
1552941	  751.5	  637.6	 3309.0	...
1552942	  751.4	  637.9	 3305.0	...
1552943	  751.6	  637.6	 3302.0	...
1552944	  751.8	  637.2	 3302.0	...
1552945	  752.0	  636.7	 3302.0	...
1552946	  752.0	  636.5	 3302.0	...
1552947	  752.1	  636.7	 3303.0	...
1552948	  752.1	  636.6	 3305.0	...
1552949	  752.1	  636.5	 3306.0	...
1552950	  752.2	  636.2	 3307.0	...
1552951	  752.4	  636.3	 3308.0	...
1552952	  752.5	  636.6	 3308.0	...
1552953	  752.5	  637.1	 3308.0	...
1552954	  752.5	  637.4	 3306.0	...
1552955	  752.5	  637.6	 3304.0	...
1552956	  752.5	  637.5	 3303.0	...
1552957	  752.5	  637.4	 3301.0	...
1552958	  752.3	  637.6	 3299.0	...
1552959	  752.0	  637.9	 3297.0	...
1552960	  752.0	  638.0	 3297.0	...
1552961	  752.3	  637.2	 3296.0	...
1552962	  752.6	  636.5	 3294.0	...
1552963	  752.7	  636.3	 3293.0	...
1552964	  752.8	  636.4	 3294.0	...
1552965	  752.8	  636.6	 3296.0	...
1552966	  752.7	  636.4	 3296.0	...
1552967	  753.2	  636.5	 3294.0	...
1552968	  753.9	  636.5	 3289.0	...
1552969	  754.7	  636.6	 3287.0	...
1552970	  754.9	  636.6	 3284.0	...
1552971	  754.8	  636.8	 3284.0	...
1552972	  754.7	  636.8	 3285.0	...
1552973	  754.6	  636.5	 3286.0	...
1552974	  754.5	  636.3	 3288.0	...
1552975	  754.2	  636.3	 3289.0	...
1552976	  754.0	  636.4	 3285.0	...
1552977	  753.9	  636.5	 3281.0	...
1552978	  753.7	  636.6	 3277.0	...
1552979	  753.7	  636.7	 3276.0	...
1552980	  753.9	  636.7	 3276.0	...
1552981	  754.5	  636.6	 3275.0	...
1552982	  755.0	  636.6	 3276.0	...
1552983	  755.4	  636.8	 3277.0	...
1552984	  755.4	  637.0	 3278.0	...
1552985	  755.4	  637.2	 3278.0	...
1552986	  755.4	  637.2	 3277.0	...
1552987	  755.1	  637.4	 3275.0	...
1552988	  754.9	  637.8	 3273.0	...
1552989	  754.6	  637.9	 3273.0	...
1552990	  754.7	  637.6	 3273.0	...
1552991	  754.6	  637.4	 3271.0	...
1552992	  754.5	  637.6	 3269.0	...
1552993	  754.7	  638.0	 3267.0	...
1552994	  755.1	  638.2	 3266.0	...
1552995	  755.4	  637.9	 3265.0	...
1552996	  755.5	  637.7	 3266.0	...
1552997	  755.6	  637.4	 3269.0	...
1552998	  755.7	  637.2	 3271.0	...
1552999	  755.6	  637.0	 3272.0	...
1553000	  755.6	  636.9	 3269.0	...
1553001	  755.3	  637.2	 3267.0	...
1553002	  755.0	  637.6	 3264.0	...
1553003	  754.7	  638.0	 3266.0	...
1553004	  754.7	  638.1	 3268.0	...
1553005	  754.9	  638.1	 3270.0	...
1553006	  755.2	  637.9	 3270.0	...
1553007	  755.6	  637.7	 3266.0	...
1553008	  755.7	  637.6	 3263.0	...
1553009	  755.2	  637.6	 3260.0	...
1553010	  754.4	  637.8	 3259.0	...
1553011	  753.6	  637.9	 3259.0	...
1553012	  754.0	  637.8	 3260.0	...
1553013	  754.7	  637.7	 3262.0	...
1553014	  755.4	  637.5	 3264.0	...
1553015	  755.5	  636.8	 3261.0	...
1553016	  755.4	  636.2	 3257.0	...
1553017	  755.3	  635.5	 3253.0	...
1553018	  755.1	  635.2	 3252.0	...
1553019	  755.0	  634.9	 3252.0	...
1553020	  755.1	  634.8	 3254.0	...
1553021	  755.2	  635.3	 3255.0	...
1553022	  755.3	  635.9	 3255.0	...
1553023	  755.2	  636.1	 3254.0	...
1553024	  755.2	  636.0	 3252.0	...
1553025	  755.3	  635.8	 3252.0	...
1553026	  755.5	  635.7	 3252.0	...
1553027	  755.9	  635.6	 3253.0	...
1553028	  756.2	  635.5	 3256.0	...
1553029	  756.3	  635.4	 3258.0	...
1553030	  756.2	  635.6	 3259.0	...
1553031	  756.1	  635.8	 3259.0	...
1553032	  756.1	  635.8	 3258.0	...
1553033	  756.1	  635.6	 3258.0	...
1553034	  755.9	  635.5	 3258.0	...
1553035	  755.8	  635.7	 3258.0	...
1553036	  755.5	  636.1	 3258.0	...
1553037	  755.4	  636.4	 3257.0	...
1553038	  755.2	  636.5	 3256.0	...
1553039	  755.5	  636.5	 3256.0	...
1553040	  755.8	  636.2	 3256.0	...
1553041	  756.0	  636.0	 3255.0	...
1553042	  755.9	  636.0	 3253.0	...
1553043	  756.1	  636.2	 3252.0	...
1553044	  756.4	  636.2	 3252.0	...
1553045	  756.6	  635.9	 3253.0	...
1553046	  756.6	  635.5	 3253.0	...
1553047	  756.7	  635.2	 3253.0	...
1553048	  756.7	  635.5	 3252.0	...
1553049	  756.8	  635.9	 3252.0	...
1553050	  757.0	  636.1	 3251.0	...
1553051	  757.1	  636.0	 3254.0	...
1553052	  757.2	  635.8	 3256.0	...
1553053	  757.2	  635.7	 3259.0	...
1553054	  757.2	  635.4	 3259.0	...
1553055	  757.2	  635.1	 3258.0	...
1553056	  757.1	  635.1	 3257.0	...
1553057	  756.9	  635.2	 3256.0	...
1553058	  756.8	  635.2	 3256.0	...
1553059	  756.7	  634.9	 3256.0	...
1553060	  756.6	  634.5	 3256.0	...
1553061	  756.6	  634.1	 3257.0	...
1553062	  756.7	  634.0	 3256.0	...
1553063	  756.8	  634.2	 3254.0	...
1553064	  756.9	  634.8	 3251.0	...
1553065	  757.0	  635.4	 3250.0	...
1553066	  756.8	  635.2	 3250.0	...
1553067	  756.7	  634.6	 3250.0	...
1553068	  756.5	  634.1	 3252.0	...
1553069	  756.5	  634.3	 3254.0	...
1553070	  756.5	  634.5	 3257.0	...
1553071	  756.5	  634.7	 3257.0	...
1553072	  756.5	  634.9	 3256.0	...
1553073	  756.6	  635.1	 3254.0	...
1553074	  756.6	  635.2	 3252.0	...
1553075	  756.6	  635.1	 3250.0	...
1553076	  756.5	  635.1	 3251.0	...
1553077	  756.3	  635.0	 3254.0	...
1553078	  756.2	  634.9	 3256.0	...
1553079	  756.2	  635.1	 3257.0	...
1553080	  756.2	  635.3	 3258.0	...
1553081	  755.9	  635.5	 3260.0	...
1553082	  755.6	  635.3	 3261.0	...
1553083	  755.4	  634.8	 3263.0	...
1553084	  755.7	  634.1	 3264.0	...
1553085	  756.1	  633.7	 3264.0	...
1553086	  756.2	  633.1	 3265.0	...
1553087	  755.9	  632.6	 3265.0	...
1553088	  755.8	  632.6	 3267.0	...
1553089	  756.0	  633.1	 3268.0	...
1553090	  756.3	  633.7	 3268.0	...
1553091	  756.1	  633.9	 3267.0	...
1553092	  755.8	  634.0	 3266.0	...
1553093	  755.4	  633.6	 3265.0	...
1553094	  755.4	  633.0	 3265.0	...
1553095	  755.5	  632.5	 3265.0	...
1553096	  755.7	  632.7	 3265.0	...
1553097	  755.8	  633.1	 3266.0	...
1553098	  755.8	  633.1	 3266.0	...
1553099	  755.8	  632.7	 3266.0	...
1553100	  755.7	  632.4	 3266.0	...
1553101	  755.6	  632.6	 3267.0	...
1553102	  755.5	  633.0	 3268.0	...
1553103	  755.4	  633.7	 3269.0	...
1553104	  755.3	  634.3	 3270.0	...
1553105	  755.4	  634.5	 3268.0	...
1553106	  755.4	  634.4	 3267.0	...
1553107	  755.5	  633.8	 3265.0	...
1553108	  755.5	  633.3	 3265.0	...
1553109	  755.8	  632.8	 3265.0	...
1553110	  756.1	  632.8	 3264.0	...
1553111	  756.4	  632.8	 3263.0	...
1553112	  756.4	  632.8	 3265.0	...
1553113	  756.3	  632.8	 3267.0	...
1553114	  756.2	  633.0	 3269.0	...
1553115	  756.0	  633.3	 3268.0	...
1553116	  756.0	  634.0	 3266.0	...
1553117	  756.0	  634.5	 3265.0	...
1553118	  756.0	  635.1	 3265.0	...
1553119	  756.4	  635.2	 3265.0	...
1553120	  756.8	  635.2	 3265.0	...
1553121	  757.1	  634.9	 3265.0	...
1553122	  757.0	  634.6	 3265.0	...
1553123	  756.8	  634.5	 3266.0	...
1553124	  756.8	  634.5	 3268.0	...
1553125	  757.0	  634.7	 3270.0	...
1553126	  757.2	  634.7	 3273.0	...
1553127	  757.3	  634.7	 3274.0	...
1553128	  757.3	  634.8	 3274.0	...
1553129	  757.3	  634.7	 3274.0	...
1553130	  757.4	  634.7	 3274.0	...
1553131	  757.9	  634.5	 3274.0	...
1553132	  758.3	  634.4	 3274.0	...
1553133	  758.7	  634.4	 3274.0	...
1553134	  758.5	  634.5	 3274.0	...
1553135	  758.0	  634.5	 3275.0	...
1553136	  757.5	  634.4	 3276.0	...
1553137	  757.3	  634.1	 3278.0	...
1553138	  757.4	  633.9	 3279.0	...
1553139	  757.7	  633.8	 3279.0	...
1553140	  757.8	  633.7	 3283.0	...
1553141	  758.0	  633.8	 3288.0	...
1553142	  757.9	  633.8	 3292.0	...
1553143	  757.8	  633.5	 3292.0	...
1553144	  757.8	  633.1	 3293.0	...
1553145	  757.9	  633.2	 3294.0	...
1553146	  757.7	  633.4	 3295.0	...
1553147	  757.2	  633.4	 3295.0	...
MSG	1553148 0000 _ Number Off
1553148	  756.9	  633.1	 3296.0	...
1553149	  756.7	  632.9	 3295.0	...
1553150	  756.3	  633.1	 3294.0	...
1553151	  755.8	  633.3	 3294.0	...
1553152	  755.8	  633.4	 3295.0	...
1553153	  756.2	  633.7	 3297.0	...
1553154	  756.3	  633.9	 3297.0	...
1553155	  756.0	  634.2	 3297.0	...
1553156	  755.7	  634.2	 3296.0	...
1553157	  755.8	  634.2	 3297.0	...
1553158	  755.9	  634.2	 3299.0	...
1553159	  756.1	  634.1	 3300.0	...
1553160	  756.2	  633.9	 3302.0	...
1553161	  756.4	  633.6	 3302.0	...
1553162	  756.6	  633.4	 3302.0	...
1553163	  756.3	  633.4	 3303.0	...
1553164	  756.0	  633.3	 3304.0	...
1553165	  755.7	  633.6	 3304.0	...
1553166	  755.7	  633.7	 3306.0	...
1553167	  755.7	  633.8	 3307.0	...
1553168	  755.6	  633.2	 3309.0	...
1553169	  755.7	  632.7	 3309.0	...
1553170	  755.7	  632.2	 3310.0	...
1553171	  755.4	  633.0	 3311.0	...
1553172	  754.9	  633.8	 3312.0	...
1553173	  754.6	  634.4	 3314.0	...
1553174	  754.9	  634.1	 3315.0	...
1553175	  755.2	  634.0	 3315.0	...
1553176	  755.7	  634.1	 3317.0	...
1553177	  756.2	  634.1	 3318.0	...
1553178	  756.3	  634.0	 3320.0	...
1553179	  756.0	  634.1	 3321.0	...
1553180	  755.7	  634.4	 3323.0	...
1553181	  755.8	  634.6	 3325.0	...
1553182	  755.8	  634.5	 3326.0	...
1553183	  755.7	  634.2	 3326.0	...
1553184	  755.5	  633.9	 3327.0	...
1553185	  755.1	  633.6	 3328.0	...
1553186	  754.7	  633.3	 3329.0	...
1553187	  754.5	  633.6	 3330.0	...
1553188	  754.6	  634.2	 3332.0	...
1553189	  754.6	  634.5	 3334.0	...
1553190	  754.5	  633.7	 3336.0	...
1553191	  754.5	  633.0	 3334.0	...
1553192	  754.5	  632.7	 3332.0	...
1553193	  754.5	  632.9	 3334.0	...
1553194	  754.3	  633.0	 3337.0	...
1553195	  754.2	  633.2	 3341.0	...
1553196	  754.2	  633.1	 3341.0	...
1553197	  754.4	  632.8	 3341.0	...
1553198	  754.5	  632.3	 3342.0	...
1553199	  754.5	  632.3	 3342.0	...
1553200	  754.3	  632.3	 3342.0	...
1553201	  754.2	  632.3	 3341.0	...
1553202	  754.1	  632.3	 3340.0	...
1553203	  754.1	  632.3	 3340.0	...
1553204	  754.1	  632.5	 3341.0	...
1553205	  754.0	  632.8	 3344.0	...
1553206	  753.8	  632.9	 3347.0	...
1553207	  753.6	  632.9	 3349.0	...
1553208	  753.6	  632.8	 3350.0	...
1553209	  753.5	  632.9	 3349.0	...
1553210	  753.6	  633.0	 3349.0	...
1553211	  753.7	  633.0	 3354.0	...
1553212	  754.1	  632.9	 3359.0	...
1553213	  754.4	  632.9	 3363.0	...
1553214	  754.6	  632.7	 3362.0	...
1553215	  754.6	  632.6	 3363.0	...
1553216	  754.5	  632.1	 3366.0	...
1553217	  754.4	  631.8	 3370.0	...
1553218	  754.2	  631.8	 3372.0	...
1553219	  753.8	  632.0	 3370.0	...
1553220	  753.4	  632.2	 3368.0	...
1553221	  753.1	  631.9	 3367.0	...
1553222	  752.8	  631.8	 3370.0	...
1553223	  752.5	  631.9	 3375.0	...
1553224	  752.4	  632.2	 3380.0	...
1553225	  752.7	  632.7	 3382.0	...
1553226	  752.8	  632.9	 3383.0	...
1553227	  752.7	  632.5	 3386.0	...
1553228	  752.5	  632.0	 3389.0	...
1553229	  752.4	  631.5	 3391.0	...
1553230	  752.4	  631.5	 3391.0	...
1553231	  752.4	  631.4	 3391.0	...
1553232	  752.4	  631.4	 3390.0	...
1553233	  752.4	  631.3	 3390.0	...
1553234	  752.4	  631.4	 3391.0	...
1553235	  752.6	  631.5	 3391.0	...
1553236	  752.8	  631.6	 3393.0	...
1553237	  752.9	  631.5	 3394.0	...
1553238	  752.5	  631.7	 3395.0	...
1553239	  752.1	  632.4	 3395.0	...
1553240	  752.0	  633.1	 3394.0	...
1553241	  752.2	  633.1	 3396.0	...
1553242	  752.3	  632.7	 3398.0	...
1553243	  752.2	  632.4	 3402.0	...
1553244	  752.4	  632.4	 3404.0	...
1553245	  752.8	  632.6	 3406.0	...
1553246	  753.3	  632.7	 3405.0	...
1553247	  753.3	  633.0	 3405.0	...
1553248	  753.0	  633.2	 3406.0	...
1553249	  752.6	  633.5	 3408.0	...
1553250	  752.5	  633.5	 3410.0	...
1553251	  752.5	  633.7	 3412.0	...
1553252	  752.1	  633.8	 3413.0	...
1553253	  751.8	  634.0	 3414.0	...
1553254	  751.5	  634.1	 3417.0	...
1553255	  751.7	  634.1	 3419.0	...
1553256	  752.0	  633.9	 3421.0	...
1553257	  752.3	  633.7	 3423.0	...
1553258	  752.5	  633.4	 3425.0	...
1553259	  752.5	  633.4	 3425.0	...
1553260	  752.5	  633.6	 3424.0	...
1553261	  752.4	  633.9	 3424.0	...
1553262	  752.2	  634.2	 3426.0	...
1553263	  752.1	  634.6	 3427.0	...
1553264	  752.2	  634.9	 3428.0	...
1553265	  752.2	  635.0	 3430.0	...
1553266	  752.9	  634.5	 3432.0	...
1553267	  753.7	  633.9	 3434.0	...
1553268	  754.6	  633.6	 3436.0	...
1553269	  754.0	  633.6	 3438.0	...
1553270	  753.2	  633.7	 3441.0	...
1553271	  752.5	  633.8	 3441.0	...
1553272	  752.5	  633.8	 3440.0	...
1553273	  752.5	  633.7	 3440.0	...
1553274	  752.5	  633.6	 3442.0	...
1553275	  752.5	  633.6	 3444.0	...
1553276	  752.7	  633.7	 3447.0	...
1553277	  752.8	  633.8	 3449.0	...
1553278	  752.9	  633.9	 3452.0	...
1553279	  753.0	  633.7	 3455.0	...
1553280	  753.2	  633.2	 3458.0	...
1553281	  753.4	  632.7	 3461.0	...
1553282	  753.5	  632.3	 3462.0	...
1553283	  753.1	  632.2	 3462.0	...
1553284	  752.7	  632.1	 3462.0	...
1553285	  752.3	  632.1	 3465.0	...
1553286	  752.5	  631.6	 3469.0	...
1553287	  752.7	  631.1	 3475.0	...
1553288	  752.6	  630.6	 3477.0	...
1553289	  752.2	  630.7	 3478.0	...
1553290	  751.9	  630.7	 3477.0	...
1553291	  751.9	  630.7	 3476.0	...
1553292	  752.0	  630.7	 3475.0	...
1553293	  752.1	  630.7	 3477.0	...
1553294	  752.1	  630.7	 3483.0	...
1553295	  752.0	  630.6	 3488.0	...
1553296	  751.8	  630.4	 3493.0	...
1553297	  751.7	  630.2	 3493.0	...
1553298	  751.6	  630.2	 3493.0	...
1553299	  751.4	  630.3	 3497.0	...
1553300	  751.4	  630.5	 3501.0	...
1553301	  751.4	  630.2	 3506.0	...
1553302	  751.6	  629.7	 3506.0	...
1553303	  751.8	  629.4	 3508.0	...
1553304	  751.6	  629.6	 3509.0	...
1553305	  751.2	  629.9	 3511.0	...
1553306	  750.9	  630.1	 3511.0	...
1553307	  750.5	  630.4	 3510.0	...
1553308	  750.4	  630.6	 3512.0	...
1553309	  750.3	  630.9	 3514.0	...
1553310	  750.4	  631.3	 3517.0	...
1553311	  750.4	  631.8	 3519.0	...
1553312	  750.7	  631.7	 3521.0	...
1553313	  751.0	  631.5	 3523.0	...
1553314	  751.2	  631.2	 3523.0	...
1553315	  751.2	  631.1	 3524.0	...
1553316	  751.3	  630.7	 3524.0	...
1553317	  751.4	  630.3	 3527.0	...
1553318	  751.4	  630.2	 3530.0	...
1553319	  751.3	  630.1	 3533.0	...
1553320	  751.3	  630.0	 3534.0	...
1553321	  751.4	  630.1	 3535.0	...
1553322	  751.5	  630.1	 3538.0	...
1553323	  751.6	  630.0	 3541.0	...
1553324	  751.7	  630.1	 3545.0	...
1553325	  751.8	  630.3	 3547.0	...
1553326	  751.6	  630.6	 3547.0	...
1553327	  751.4	  630.6	 3548.0	...
1553328	  751.2	  630.8	 3548.0	...
1553329	  751.1	  631.1	 3549.0	...
1553330	  750.9	  631.4	 3551.0	...
1553331	  750.9	  631.1	 3552.0	...
1553332	  750.9	  630.6	 3553.0	...
1553333	  750.7	  630.4	 3553.0	...
1553334	  750.6	  630.7	 3554.0	...
1553335	  750.6	  631.0	 3555.0	...
1553336	  750.5	  631.2	 3557.0	...
1553337	  750.3	  631.3	 3558.0	...
1553338	  750.3	  631.3	 3560.0	...
1553339	  750.5	  630.9	 3563.0	...
1553340	  750.7	  630.6	 3565.0	...
1553341	  750.7	  631.0	 3566.0	...
1553342	  750.5	  631.8	 3567.0	...
1553343	  750.4	  632.5	 3569.0	...
1553344	  750.2	  632.0	 3573.0	...
1553345	  750.0	  631.6	 3579.0	...
1553346	  749.8	  631.5	 3585.0	...
1553347	  749.5	  631.3	 3589.0	...
1553348	  749.3	  631.1	 3589.0	...
MSG	1553349 0000 _ Number On
1553349	  749.5	  631.0	 3590.0	...
1553350	  749.9	  631.0	 3589.0	...
1553351	  750.3	  631.1	 3589.0	...
1553352	  750.5	  630.6	 3588.0	...
1553353	  750.8	  630.1	 3589.0	...
1553354	  751.0	  629.7	 3589.0	...
1553355	  750.8	  629.8	 3589.0	...
1553356	  750.3	  630.0	 3590.0	...
1553357	  749.8	  630.0	 3593.0	...
1553358	  749.9	  630.0	 3596.0	...
1553359	  749.9	  630.1	 3596.0	...
1553360	  749.6	  630.2	 3597.0	...
1553361	  749.4	  630.3	 3599.0	...
1553362	  749.1	  630.2	 3601.0	...
1553363	  749.1	  630.3	 3603.0	...
1553364	  748.9	  630.5	 3603.0	...
1553365	  748.8	  630.6	 3606.0	...
1553366	  748.8	  630.6	 3609.0	...
1553367	  749.0	  630.5	 3612.0	...
1553368	  749.2	  630.4	 3613.0	...
1553369	  749.3	  630.3	 3613.0	...
1553370	  749.3	  629.7	 3612.0	...
1553371	  749.1	  629.0	 3613.0	...
1553372	  748.9	  628.2	 3615.0	...
1553373	  749.1	  628.3	 3617.0	...
1553374	  749.5	  628.7	 3619.0	...
1553375	  749.5	  629.2	 3618.0	...
1553376	  749.1	  629.5	 3619.0	...
1553377	  748.6	  629.6	 3623.0	...
1553378	  748.6	  629.5	 3627.0	...
1553379	  748.7	  629.3	 3631.0	...
1553380	  748.8	  628.9	 3632.0	...
1553381	  749.0	  628.6	 3632.0	...
1553382	  749.2	  628.3	 3632.0	...
1553383	  749.1	  628.2	 3634.0	...
1553384	  748.9	  628.4	 3635.0	...
1553385	  748.7	  628.7	 3636.0	...
1553386	  748.7	  628.6	 3637.0	...
1553387	  748.7	  628.2	 3639.0	...
1553388	  748.9	  628.0	 3641.0	...
1553389	  749.0	  628.1	 3641.0	...
1553390	  749.1	  628.1	 3641.0	...
1553391	  749.0	  628.6	 3641.0	...
1553392	  749.0	  629.1	 3642.0	...
1553393	  749.0	  629.6	 3642.0	...
1553394	  749.0	  628.9	 3645.0	...
1553395	  749.0	  628.2	 3648.0	...
1553396	  748.9	  627.8	 3649.0	...
1553397	  748.8	  628.1	 3648.0	...
1553398	  748.7	  628.4	 3646.0	...
1553399	  748.6	  628.4	 3646.0	...
1553400	  748.3	  628.4	 3647.0	...
1553401	  748.1	  628.4	 3652.0	...
1553402	  747.8	  628.4	 3656.0	...
1553403	  747.7	  628.4	 3658.0	...
1553404	  747.7	  628.3	 3658.0	...
1553405	  747.9	  628.1	 3658.0	...
1553406	  748.2	  627.9	 3658.0	...
1553407	  748.3	  627.9	 3658.0	...
1553408	  748.5	  628.1	 3658.0	...
1553409	  748.5	  628.7	 3658.0	...
1553410	  748.5	  629.0	 3659.0	...
1553411	  748.6	  629.0	 3659.0	...
1553412	  748.6	  628.8	 3659.0	...
1553413	  748.6	  629.2	 3659.0	...
1553414	  748.8	  629.8	 3659.0	...
1553415	  748.9	  629.4	 3659.0	...
1553416	  749.0	  628.5	 3660.0	...
1553417	  749.0	  627.8	 3660.0	...
1553418	  749.0	  628.0	 3660.0	...
1553419	  748.9	  628.4	 3660.0	...
1553420	  748.8	  628.5	 3661.0	...
1553421	  748.7	  628.6	 3662.0	...
1553422	  748.5	  628.7	 3665.0	...
1553423	  748.4	  628.5	 3667.0	...
1553424	  748.3	  628.4	 3669.0	...
1553425	  748.3	  628.1	 3669.0	...
1553426	  748.2	  628.3	 3669.0	...
1553427	  748.2	  628.4	 3669.0	...
1553428	  748.1	  628.6	 3665.0	...
1553429	  748.2	  628.6	 3661.0	...
1553430	  748.4	  629.0	 3657.0	...
1553431	  748.6	  629.3	 3656.0	...
1553432	  748.7	  629.5	 3658.0	...
1553433	  748.8	  629.2	 3663.0	...
1553434	  748.9	  628.9	 3668.0	...
1553435	  749.0	  628.8	 3669.0	...
1553436	  748.8	  628.8	 3669.0	...
1553437	  748.4	  628.8	 3669.0	...
1553438	  748.0	  628.8	 3671.0	...
1553439	  748.0	  628.8	 3673.0	...
1553440	  748.5	  628.7	 3675.0	...
1553441	  749.0	  628.6	 3675.0	...
1553442	  749.6	  628.5	 3675.0	...
1553443	  749.7	  628.3	 3675.0	...
1553444	  749.7	  628.2	 3674.0	...
1553445	  749.5	  628.1	 3673.0	...
1553446	  749.4	  628.2	 3673.0	...
1553447	  749.4	  628.4	 3673.0	...
1553448	  749.3	  628.4	 3673.0	...
1553449	  749.2	  628.5	 3674.0	...
1553450	  749.1	  629.2	 3674.0	...
1553451	  749.1	  630.1	 3674.0	...
1553452	  749.4	  630.8	 3673.0	...
1553453	  749.8	  630.8	 3673.0	...
1553454	  750.2	  630.7	 3672.0	...
1553455	  750.0	  630.2	 3674.0	...
1553456	  749.7	  629.6	 3676.0	...
1553457	  749.4	  629.2	 3679.0	...
1553458	  749.2	  629.3	 3679.0	...
1553459	  749.2	  629.4	 3678.0	...
1553460	  749.5	  629.4	 3676.0	...
1553461	  749.9	  629.2	 3674.0	...
1553462	  750.3	  629.1	 3675.0	...
1553463	  750.6	  628.9	 3677.0	...
1553464	  750.6	  628.8	 3679.0	...
1553465	  750.7	  629.1	 3679.0	...
1553466	  750.7	  629.4	 3679.0	...
1553467	  750.7	  629.8	 3680.0	...
1553468	  750.7	  629.8	 3682.0	...
1553469	  750.5	  629.8	 3684.0	...
1553470	  750.2	  629.9	 3684.0	...
1553471	  749.9	  630.1	 3683.0	...
1553472	  750.1	  630.2	 3680.0	...
1553473	  750.3	  630.3	 3677.0	...
1553474	  750.9	  630.4	 3677.0	...
1553475	  751.1	  630.4	 3677.0	...
1553476	  751.4	  630.4	 3676.0	...
1553477	  751.4	  630.4	 3676.0	...
1553478	  751.4	  630.5	 3675.0	...
1553479	  751.4	  630.0	 3673.0	...
1553480	  751.5	  629.6	 3671.0	...
1553481	  751.5	  629.6	 3669.0	...
1553482	  752.0	  629.9	 3670.0	...
1553483	  752.4	  630.2	 3672.0	...
1553484	  753.0	  630.1	 3674.0	...
1553485	  753.2	  630.1	 3674.0	...
1553486	  752.8	  630.2	 3673.0	...
1553487	  752.2	  630.3	 3673.0	...
1553488	  751.6	  630.0	 3673.0	...
1553489	  751.5	  629.5	 3673.0	...
1553490	  751.9	  628.9	 3674.0	...
1553491	  752.5	  628.8	 3674.0	...
1553492	  753.0	  628.6	 3676.0	...
1553493	  753.1	  628.6	 3675.0	...
1553494	  753.0	  629.1	 3674.0	...
1553495	  752.8	  629.6	 3672.0	...
1553496	  752.8	  630.2	 3671.0	...
1553497	  753.0	  630.2	 3671.0	...
1553498	  753.2	  630.3	 3671.0	...
1553499	  753.5	  630.4	 3671.0	...
1553500	  753.4	  630.3	 3672.0	...
1553501	  753.4	  630.2	 3672.0	...
1553502	  753.3	  630.2	 3672.0	...
1553503	  753.6	  630.0	 3671.0	...
1553504	  754.0	  629.7	 3671.0	...
1553505	  754.3	  629.3	 3671.0	...
1553506	  754.6	  629.2	 3671.0	...
1553507	  754.6	  629.4	 3672.0	...
1553508	  754.7	  629.8	 3672.0	...
1553509	  754.7	  630.2	 3674.0	...
1553510	  754.7	  630.2	 3674.0	...
1553511	  754.7	  630.2	 3672.0	...
1553512	  754.2	  630.4	 3670.0	...
1553513	  753.6	  630.7	 3668.0	...
1553514	  753.1	  630.8	 3668.0	...
1553515	  753.6	  630.6	 3667.0	...
1553516	  754.1	  630.3	 3666.0	...
1553517	  754.5	  630.1	 3665.0	...
1553518	  754.5	  630.2	 3666.0	...
1553519	  754.5	  630.1	 3667.0	...
1553520	  754.5	  630.1	 3665.0	...
1553521	  754.4	  630.0	 3663.0	...
1553522	  754.3	  629.9	 3663.0	...
1553523	  754.3	  629.9	 3664.0	...
1553524	  754.6	  630.0	 3665.0	...
1553525	  754.9	  630.3	 3665.0	...
1553526	  755.0	  630.6	 3665.0	...
1553527	  755.4	  630.5	 3664.0	...
1553528	  755.8	  630.2	 3664.0	...
1553529	  756.2	  630.4	 3661.0	...
1553530	  756.5	  630.6	 3659.0	...
1553531	  756.7	  630.8	 3656.0	...
1553532	  757.0	  630.8	 3657.0	...
1553533	  756.5	  630.9	 3659.0	...
1553534	  756.0	  631.0	 3660.0	...
1553535	  755.4	  631.2	 3660.0	...
1553536	  755.2	  631.4	 3658.0	...
1553537	  755.7	  631.5	 3657.0	...
1553538	  756.3	  631.5	 3657.0	...
1553539	  757.0	  631.5	 3657.0	...
1553540	  757.1	  631.5	 3657.0	...
1553541	  757.2	  631.4	 3656.0	...
1553542	  757.3	  631.3	 3657.0	...
1553543	  757.3	  631.3	 3658.0	...
1553544	  757.3	  631.2	 3659.0	...
1553545	  757.3	  631.1	 3658.0	...
1553546	  757.6	  630.9	 3657.0	...
1553547	  757.9	  630.7	 3656.0	...
1553548	  758.3	  630.6	 3655.0	...
1553549	  758.2	  630.5	 3655.0	...
1553550	  758.1	  630.5	 3657.0	...
1553551	  758.0	  630.4	 3659.0	...
1553552	  758.0	  630.5	 3661.0	...
1553553	  758.0	  630.7	 3660.0	...
1553554	  758.0	  630.8	 3660.0	...
1553555	  758.0	  630.7	 3659.0	...
1553556	  758.0	  630.6	 3658.0	...
1553557	  758.1	  630.4	 3655.0	...
1553558	  758.5	  630.2	 3653.0	...
1553559	  759.0	  630.2	 3651.0	...
1553560	  759.3	  630.4	 3650.0	...
1553561	  759.2	  630.6	 3649.0	...
1553562	  759.4	  630.6	 3648.0	...
1553563	  759.7	  631.2	 3648.0	...
1553564	  760.0	  631.7	 3648.0	...
1553565	  760.0	  632.3	 3648.0	...
1553566	  760.0	  632.3	 3652.0	...
1553567	  760.1	  631.7	 3657.0	...
1553568	  760.3	  630.9	 3662.0	...
1553569	  760.5	  630.0	 3662.0	...
1553570	  760.6	  629.9	 3660.0	...
1553571	  760.6	  629.9	 3659.0	...
1553572	  760.5	  629.8	 3658.0	...
1553573	  760.3	  629.8	 3658.0	...
1553574	  760.2	  629.8	 3657.0	...
1553575	  760.3	  630.0	 3656.0	...
1553576	  760.5	  630.2	 3655.0	...
1553577	  760.6	  630.2	 3654.0	...
1553578	  760.8	  630.1	 3656.0	...
1553579	  760.9	  629.9	 3656.0	...
1553580	  760.7	  629.8	 3657.0	...
1553581	  760.3	  629.5	 3656.0	...
1553582	  760.0	  629.3	 3657.0	...
1553583	  760.3	  629.1	 3658.0	...
1553584	  760.5	  628.9	 3660.0	...
1553585	  760.7	  628.8	 3657.0	...
1553586	  760.8	  628.5	 3655.0	...
1553587	  760.8	  628.4	 3652.0	...
1553588	  760.9	  628.7	 3651.0	...
1553589	  760.5	  629.2	 3650.0	...
1553590	  760.2	  629.7	 3650.0	...
1553591	  759.6	  629.8	 3652.0	...
1553592	  759.4	  629.8	 3654.0	...
1553593	  759.2	  629.7	 3657.0	...
1553594	  759.3	  629.1	 3661.0	...
1553595	  759.6	  628.4	 3663.0	...
1553596	  759.9	  628.3	 3661.0	...
1553597	  760.0	  628.6	 3658.0	...
1553598	  760.0	  628.8	 3654.0	...
1553599	  759.9	  628.6	 3654.0	...
1553600	  759.9	  628.7	 3655.0	...
1553601	  759.9	  628.9	 3654.0	...
1553602	  759.7	  629.2	 3653.0	...
1553603	  759.5	  629.5	 3653.0	...
1553604	  759.2	  629.7	 3655.0	...
1553605	  759.4	  629.8	 3656.0	...
1553606	  759.6	  629.4	 3659.0	...
1553607	  759.2	  629.1	 3661.0	...
1553608	  758.7	  628.8	 3663.0	...
1553609	  758.5	  628.6	 3662.0	...
1553610	  758.7	  628.3	 3661.0	...
1553611	  758.9	  627.9	 3662.0	...
1553612	  759.0	  628.1	 3664.0	...
1553613	  759.4	  628.5	 3665.0	...
1553614	  759.8	  629.0	 3665.0	...
1553615	  759.8	  629.2	 3664.0	...
1553616	  759.4	  629.3	 3662.0	...
1553617	  759.0	  629.4	 3659.0	...
1553618	  758.9	  629.4	 3658.0	...
1553619	  759.0	  629.3	 3658.0	...
1553620	  759.1	  629.2	 3658.0	...
1553621	  759.2	  629.1	 3659.0	...
1553622	  759.2	  629.1	 3660.0	...
1553623	  759.2	  628.9	 3661.0	...
1553624	  759.2	  628.6	 3660.0	...
1553625	  759.2	  628.2	 3659.0	...
1553626	  759.2	  628.0	 3657.0	...
1553627	  759.2	  628.0	 3655.0	...
1553628	  759.5	  628.0	 3657.0	...
1553629	  759.9	  628.1	 3661.0	...
1553630	  760.1	  628.1	 3664.0	...
1553631	  760.0	  628.2	 3662.0	...
1553632	  759.7	  628.2	 3660.0	...
1553633	  759.4	  628.3	 3660.0	...
1553634	  759.0	  628.7	 3662.0	...
1553635	  758.9	  628.9	 3663.0	...
1553636	  758.9	  628.9	 3663.0	...
1553637	  759.0	  628.7	 3662.0	...
1553638	  759.1	  628.5	 3662.0	...
1553639	  759.2	  628.6	 3662.0	...
1553640	  759.2	  628.7	 3662.0	...
1553641	  759.2	  628.8	 3662.0	...
1553642	  759.2	  628.9	 3662.0	...
1553643	  759.4	  628.9	 3662.0	...
1553644	  759.7	  628.8	 3663.0	...
1553645	  759.9	  628.7	 3664.0	...
1553646	  760.0	  628.5	 3666.0	...
1553647	  759.9	  627.8	 3667.0	...
1553648	  759.7	  627.2	 3669.0	...
1553649	  759.4	  626.8	 3672.0	...
1553650	  759.1	  626.8	 3675.0	...
1553651	  758.9	  627.1	 3677.0	...
1553652	  758.9	  627.6	 3677.0	...
1553653	  758.8	  628.1	 3677.0	...
1553654	  758.7	  628.4	 3676.0	...
1553655	  758.7	  628.5	 3676.0	...
1553656	  758.8	  628.7	 3676.0	...
1553657	  759.1	  629.1	 3679.0	...
1553658	  759.2	  629.4	 3682.0	...
1553659	  759.1	  629.7	 3683.0	...
1553660	  758.9	  629.8	 3683.0	...
1553661	  758.5	  629.5	 3686.0	...
1553662	  758.4	  629.1	 3690.0	...
MSG	1553663 0000 _ Number Off
1553663	  758.5	  628.5	 3688.0	...
1553664	  758.8	  628.4	 3684.0	...
1553665	  759.3	  628.1	 3680.0	...
1553666	  759.6	  628.1	 3682.0	...
1553667	  759.5	  628.1	 3685.0	...
1553668	  759.1	  628.0	 3688.0	...
1553669	  758.7	  627.9	 3688.0	...
1553670	  758.7	  627.8	 3689.0	...
1553671	  759.1	  627.7	 3691.0	...
1553672	  759.4	  627.5	 3692.0	...
1553673	  759.8	  627.3	 3692.0	...
1553674	  759.7	  627.6	 3692.0	...
1553675	  759.5	  627.9	 3692.0	...
1553676	  759.3	  628.2	 3692.0	...
1553677	  759.2	  628.2	 3692.0	...
1553678	  759.1	  628.2	 3692.0	...
1553679	  759.0	  628.1	 3692.0	...
1553680	  758.9	  628.1	 3693.0	...
1553681	  758.7	  628.0	 3693.0	...
1553682	  758.6	  628.1	 3697.0	...
1553683	  758.5	  628.3	 3699.0	...
1553684	  758.5	  628.4	 3703.0	...
1553685	  758.5	  629.0	 3705.0	...
1553686	  758.5	  629.4	 3707.0	...
1553687	  758.4	  629.8	 3708.0	...
1553688	  758.3	  629.6	 3706.0	...
1553689	  758.0	  629.5	 3704.0	...
1553690	  757.7	  629.4	 3704.0	...
1553691	  757.4	  629.4	 3705.0	...
1553692	  757.3	  629.5	 3707.0	...
1553693	  757.6	  628.9	 3711.0	...
1553694	  758.0	  628.2	 3714.0	...
1553695	  758.4	  627.6	 3717.0	...
1553696	  758.4	  627.7	 3717.0	...
1553697	  758.5	  627.7	 3718.0	...
1553698	  758.5	  627.6	 3718.0	...
1553699	  758.5	  627.5	 3719.0	...
1553700	  758.5	  627.3	 3722.0	...
1553701	  758.6	  627.3	 3724.0	...
1553702	  758.6	  627.4	 3725.0	...
1553703	  758.8	  627.5	 3726.0	...
1553704	  758.9	  627.7	 3725.0	...
1553705	  759.0	  627.8	 3724.0	...
1553706	  759.1	  628.0	 3723.0	...
1553707	  759.2	  627.6	 3723.0	...
1553708	  759.2	  627.4	 3723.0	...
1553709	  759.3	  627.3	 3723.0	...
1553710	  759.3	  627.6	 3723.0	...
1553711	  759.4	  627.7	 3724.0	...
1553712	  759.5	  627.7	 3723.0	...
1553713	  759.6	  627.7	 3723.0	...
1553714	  759.5	  627.8	 3728.0	...
1553715	  759.5	  627.9	 3734.0	...
1553716	  759.2	  627.8	 3739.0	...
1553717	  758.8	  627.7	 3740.0	...
1553718	  758.4	  627.5	 3741.0	...
1553719	  758.4	  627.4	 3741.0	...
1553720	  758.4	  627.2	 3741.0	...
1553721	  758.4	  627.0	 3741.0	...
1553722	  758.2	  627.2	 3743.0	...
1553723	  758.0	  627.7	 3744.0	...
1553724	  757.7	  628.1	 3744.0	...
1553725	  757.6	  628.2	 3749.0	...
1553726	  757.8	  628.1	 3753.0	...
1553727	  757.9	  628.0	 3757.0	...
1553728	  758.0	  627.9	 3757.0	...
1553729	  757.9	  627.9	 3756.0	...
1553730	  757.9	  628.1	 3755.0	...
1553731	  757.8	  628.2	 3754.0	...
1553732	  757.7	  628.7	 3755.0	...
1553733	  757.5	  628.9	 3756.0	...
1553734	  757.4	  628.9	 3759.0	...
1553735	  757.4	  628.5	 3762.0	...
1553736	  757.4	  628.3	 3764.0	...
1553737	  757.4	  628.3	 3764.0	...
1553738	  757.4	  628.4	 3764.0	...
1553739	  757.4	  628.6	 3766.0	...
1553740	  757.5	  628.8	 3767.0	...
1553741	  757.5	  629.1	 3768.0	...
1553742	  757.5	  629.2	 3768.0	...
1553743	  757.5	  629.3	 3768.0	...
1553744	  757.5	  629.3	 3768.0	...
1553745	  757.4	  629.4	 3769.0	...
1553746	  757.2	  629.4	 3769.0	...
1553747	  756.9	  629.5	 3769.0	...
1553748	  756.9	  629.6	 3769.0	...
1553749	  757.0	  629.5	 3769.0	...
1553750	  757.1	  629.0	 3770.0	...
1553751	  757.3	  628.5	 3770.0	...
1553752	  757.4	  628.4	 3771.0	...
1553753	  757.4	  628.8	 3773.0	...
1553754	  757.5	  629.2	 3776.0	...
1553755	  757.5	  629.2	 3783.0	...
1553756	  757.6	  629.3	 3788.0	...
1553757	  757.6	  629.3	 3792.0	...
1553758	  757.5	  629.4	 3792.0	...
1553759	  757.7	  629.3	 3788.0	...
1553760	  757.8	  629.0	 3784.0	...
1553761	  758.0	  628.7	 3780.0	...
1553762	  757.9	  628.9	 3780.0	...
1553763	  758.0	  629.3	 3781.0	...
1553764	  758.1	  629.6	 3786.0	...
1553765	  758.1	  629.4	 3792.0	...
1553766	  758.1	  629.1	 3795.0	...
1553767	  757.8	  628.8	 3794.0	...
1553768	  757.4	  628.6	 3793.0	...
1553769	  757.0	  628.6	 3793.0	...
1553770	  757.0	  628.8	 3793.0	...
1553771	  757.0	  629.0	 3793.0	...
1553772	  757.0	  629.3	 3793.0	...
1553773	  757.0	  629.5	 3794.0	...
1553774	  757.1	  629.6	 3795.0	...
1553775	  757.0	  629.7	 3798.0	...
1553776	  756.7	  629.6	 3801.0	...
1553777	  756.8	  629.3	 3805.0	...
1553778	  757.2	  629.1	 3805.0	...
1553779	  757.7	  628.7	 3806.0	...
1553780	  757.8	  628.2	 3807.0	...
1553781	  757.5	  627.9	 3809.0	...
1553782	  757.1	  627.6	 3812.0	...
1553783	  756.6	  627.3	 3814.0	...
1553784	  756.7	  627.0	 3815.0	...
1553785	  756.2	  627.6	 3815.0	...
1553786	  755.6	  628.4	 3815.0	...
1553787	  755.3	  629.0	 3815.0	...
1553788	  755.6	  628.8	 3817.0	...
1553789	  755.6	  628.6	 3819.0	...
1553790	  755.4	  628.6	 3820.0	...
1553791	  755.1	  628.9	 3822.0	...
1553792	  755.0	  629.2	 3824.0	...
1553793	  754.9	  629.4	 3826.0	...
1553794	  754.7	  629.4	 3827.0	...
1553795	  754.6	  629.4	 3828.0	...
1553796	  754.5	  629.3	 3829.0	...
1553797	  754.5	  629.1	 3830.0	...
1553798	  754.6	  628.9	 3831.0	...
1553799	  754.7	  628.8	 3831.0	...
1553800	  754.6	  628.7	 3833.0	...
1553801	  754.5	  628.8	 3835.0	...
1553802	  754.7	  628.9	 3837.0	...
1553803	  755.0	  628.9	 3837.0	...
1553804	  755.4	  628.9	 3837.0	...
1553805	  755.6	  629.4	 3837.0	...
1553806	  755.3	  629.9	 3837.0	...
1553807	  754.9	  630.2	 3838.0	...
1553808	  754.2	  629.8	 3840.0	...
1553809	  754.0	  629.2	 3843.0	...
1553810	  753.8	  628.8	 3846.0	...
1553811	  753.9	  628.8	 3848.0	...
1553812	  754.0	  629.0	 3848.0	...
1553813	  753.9	  629.4	 3848.0	...
1553814	  753.7	  629.6	 3849.0	...
1553815	  753.6	  629.7	 3853.0	...
1553816	  753.7	  629.9	 3857.0	...
1553817	  753.8	  630.3	 3860.0	...
1553818	  753.9	  630.6	 3860.0	...
1553819	  753.8	  630.3	 3861.0	...
1553820	  753.8	  629.8	 3862.0	...
1553821	  753.8	  629.3	 3863.0	...
1553822	  753.7	  628.9	 3865.0	...
1553823	  753.7	  628.6	 3866.0	...
1553824	  753.5	  628.1	 3868.0	...
1553825	  753.3	  628.0	 3869.0	...
1553826	  753.0	  628.1	 3868.0	...
1553827	  752.8	  628.5	 3868.0	...
1553828	  752.7	  628.8	 3873.0	...
1553829	  752.6	  629.6	 3878.0	...
1553830	  752.5	  630.4	 3883.0	...
1553831	  752.5	  630.4	 3882.0	...
1553832	  752.5	  629.7	 3881.0	...
1553833	  752.6	  628.9	 3881.0	...
1553834	  752.9	  628.9	 3882.0	...
1553835	  753.1	  628.9	 3884.0	...
1553836	  752.6	  629.3	 3886.0	...
1553837	  752.0	  629.8	 3888.0	...
1553838	  751.3	  630.4	 3888.0	...
1553839	  751.2	  630.7	 3891.0	...
1553840	  751.2	  630.9	 3894.0	...
1553841	  751.3	  631.0	 3898.0	...
1553842	  751.6	  630.8	 3899.0	...
1553843	  751.9	  629.8	 3899.0	...
1553844	  752.1	  628.7	 3899.0	...
1553845	  751.9	  628.4	 3899.0	...
1553846	  751.6	  628.9	 3900.0	...
1553847	  751.4	  629.4	 3901.0	...
1553848	  751.4	  629.9	 3902.0	...
1553849	  751.7	  630.3	 3902.0	...
1553850	  751.9	  630.7	 3902.0	...
1553851	  752.1	  630.6	 3904.0	...
1553852	  752.1	  630.2	 3906.0	...
1553853	  751.8	  629.8	 3910.0	...
1553854	  751.5	  629.4	 3911.0	...
1553855	  751.2	  629.3	 3913.0	...
1553856	  751.2	  629.1	 3913.0	...
1553857	  750.9	  629.1	 3917.0	...
1553858	  750.6	  628.9	 3921.0	...
1553859	  750.3	  628.8	 3925.0	...
1553860	  750.1	  629.2	 3926.0	...
1553861	  750.0	  629.7	 3926.0	...
1553862	  749.7	  630.3	 3925.0	...
1553863	  749.7	  630.4	 3926.0	...
1553864	  749.6	  630.6	 3928.0	...
1553865	  749.7	  630.7	 3929.0	...
1553866	  749.8	  630.8	 3929.0	...
1553867	  749.8	  630.7	 3932.0	...
1553868	  749.9	  630.4	 3936.0	...
1553869	  750.1	  630.0	 3941.0	...
1553870	  750.3	  629.6	 3941.0	...
1553871	  750.2	  629.6	 3941.0	...
1553872	  750.1	  629.6	 3941.0	...
MSG	1553873 0000 _ Number On
1553873	  749.7	  629.1	 3940.0	...
1553874	  749.3	  628.6	 3942.0	...
1553875	  749.0	  628.2	 3944.0	...
1553876	  748.9	  628.4	 3946.0	...
1553877	  748.8	  628.7	 3946.0	...
1553878	  748.7	  629.0	 3947.0	...
1553879	  749.1	  629.2	 3947.0	...
1553880	  749.7	  629.2	 3948.0	...
1553881	  750.1	  629.0	 3950.0	...
1553882	  749.9	  628.9	 3953.0	...
1553883	  749.7	  628.9	 3954.0	...
1553884	  749.5	  628.9	 3955.0	...
1553885	  749.5	  629.0	 3956.0	...
1553886	  749.4	  629.0	 3956.0	...
1553887	  749.4	  628.9	 3957.0	...
1553888	  749.2	  628.8	 3959.0	...
1553889	  749.0	  629.2	 3962.0	...
1553890	  748.4	  629.9	 3964.0	...
1553891	  747.9	  630.6	 3966.0	...
1553892	  747.3	  630.4	 3965.0	...
1553893	  747.1	  629.9	 3964.0	...
1553894	  747.0	  629.7	 3967.0	...
1553895	  747.1	  629.9	 3971.0	...
1553896	  747.2	  629.6	 3977.0	...
1553897	  747.2	  629.1	 3978.0	...
1553898	  747.7	  628.5	 3980.0	...
1553899	  748.2	  628.4	 3979.0	...
1553900	  748.6	  628.4	 3984.0	...
1553901	  748.3	  628.4	 3987.0	...
1553902	  747.9	  628.6	 3991.0	...
1553903	  747.5	  628.6	 3990.0	...
1553904	  747.1	  628.6	 3990.0	...
1553905	  746.9	  628.7	 3992.0	...
1553906	  747.0	  628.7	 3993.0	...
1553907	  747.0	  628.6	 3994.0	...
1553908	  746.9	  628.4	 3995.0	...
1553909	  746.7	  628.4	 3996.0	...
1553910	  746.6	  628.4	 3996.0	...
1553911	  746.4	  628.4	 3996.0	...
1553912	  746.3	  628.5	 3997.0	...
1553913	  746.3	  628.5	 3998.0	...
1553914	  746.2	  628.4	 4002.0	...
1553915	  746.3	  628.5	 4005.0	...
1553916	  746.4	  628.7	 4007.0	...
1553917	  746.5	  628.4	 4008.0	...
1553918	  746.6	  628.1	 4010.0	...
1553919	  746.6	  627.9	 4011.0	...
1553920	  746.6	  628.0	 4013.0	...
1553921	  746.6	  628.1	 4014.0	...
1553922	  746.4	  628.3	 4016.0	...
1553923	  746.2	  628.5	 4016.0	...
1553924	  746.3	  628.9	 4016.0	...
1553925	  746.6	  629.1	 4016.0	...
1553926	  746.7	  629.2	 4018.0	...
1553927	  746.7	  628.9	 4019.0	...
1553928	  746.7	  628.6	 4020.0	...
1553929	  746.4	  628.9	 4020.0	...
1553930	  746.1	  629.5	 4021.0	...
1553931	  745.8	  629.9	 4022.0	...
1553932	  745.8	  629.9	 4023.0	...
1553933	  745.7	  629.9	 4027.0	...
1553934	  745.8	  630.1	 4030.0	...
1553935	  745.9	  630.0	 4033.0	...
1553936	  745.9	  630.0	 4033.0	...
1553937	  746.0	  630.0	 4035.0	...
1553938	  745.7	  630.0	 4036.0	...
1553939	  745.5	  629.9	 4036.0	...
1553940	  745.5	  629.5	 4036.0	...
1553941	  745.7	  629.1	 4036.0	...
1553942	  745.9	  629.0	 4036.0	...
1553943	  745.8	  629.5	 4035.0	...
1553944	  745.8	  630.1	 4037.0	...
1553945	  745.8	  630.5	 4040.0	...
1553946	  745.8	  630.6	 4042.0	...
1553947	  745.8	  630.4	 4042.0	...
1553948	  745.8	  629.7	 4047.0	...
1553949	  745.4	  629.2	 4053.0	...
1553950	  744.9	  628.7	 4057.0	...
1553951	  744.5	  628.8	 4057.0	...
1553952	  744.5	  628.9	 4056.0	...
1553953	  744.4	  628.9	 4055.0	...
1553954	  744.4	  628.9	 4055.0	...
1553955	  744.5	  628.8	 4057.0	...
1553956	  744.7	  628.7	 4059.0	...
1553957	  744.8	  628.7	 4061.0	...
1553958	  744.8	  628.9	 4060.0	...
1553959	  744.7	  629.2	 4059.0	...
1553960	  744.6	  629.4	 4060.0	...
1553961	  744.4	  629.5	 4062.0	...
1553962	  744.4	  629.6	 4064.0	...
1553963	  744.3	  629.4	 4063.0	...
1553964	  744.3	  629.1	 4064.0	...
1553965	  744.3	  628.9	 4069.0	...
1553966	  744.4	  629.0	 4074.0	...
1553967	  744.4	  629.1	 4078.0	...
1553968	  744.4	  629.2	 4080.0	...
1553969	  744.4	  629.1	 4082.0	...
1553970	  744.5	  629.0	 4085.0	...
1553971	  744.6	  628.6	 4087.0	...
1553972	  744.8	  628.3	 4089.0	...
1553973	  744.7	  628.4	 4090.0	...
1553974	  744.5	  628.8	 4091.0	...
1553975	  744.4	  629.2	 4091.0	...
1553976	  744.4	  629.1	 4093.0	...
1553977	  744.4	  629.0	 4094.0	...
1553978	  744.4	  629.0	 4094.0	...
1553979	  744.4	  629.2	 4093.0	...
1553980	  744.2	  629.3	 4092.0	...
1553981	  744.1	  629.4	 4095.0	...
1553982	  744.0	  629.4	 4098.0	...
1553983	  744.4	  629.1	 4100.0	...
1553984	  744.9	  628.7	 4100.0	...
1553985	  745.4	  628.3	 4101.0	...
1553986	  745.4	  628.0	 4103.0	...
1553987	  745.3	  627.8	 4104.0	...
1553988	  745.0	  627.7	 4107.0	...
1553989	  744.8	  627.8	 4111.0	...
1553990	  744.5	  627.8	 4115.0	...
1553991	  744.4	  627.8	 4115.0	...
1553992	  744.3	  627.5	 4116.0	...
1553993	  744.3	  627.1	 4117.0	...
1553994	  744.3	  626.6	 4117.0	...
1553995	  744.3	  626.4	 4121.0	...
1553996	  744.4	  626.5	 4124.0	...
1553997	  744.6	  627.0	 4129.0	...
1553998	  744.8	  627.6	 4130.0	...
1553999	  744.4	  628.0	 4131.0	...
1554000	  743.9	  628.1	 4133.0	...
1554001	  743.4	  628.5	 4134.0	...
1554002	  743.4	  628.7	 4137.0	...
1554003	  743.0	  628.8	 4139.0	...
1554004	  742.7	  628.5	 4141.0	...
1554005	  742.5	  628.2	 4142.0	...
1554006	  742.5	  628.1	 4143.0	...
1554007	  742.6	  628.1	 4142.0	...
1554008	  742.7	  628.1	 4140.0	...
1554009	  742.8	  628.1	 4139.0	...
1554010	  742.8	  628.2	 4139.0	...
1554011	  742.8	  628.5	 4139.0	...
1554012	  742.9	  628.9	 4138.0	...
1554013	  743.0	  629.4	 4138.0	...
1554014	  743.1	  629.5	 4138.0	...
1554015	  743.2	  629.6	 4139.0	...
1554016	  743.2	  629.6	 4139.0	...
1554017	  743.0	  629.6	 4141.0	...
1554018	  742.8	  629.6	 4145.0	...
1554019	  742.5	  629.4	 4150.0	...
1554020	  742.4	  629.2	 4153.0	...
1554021	  742.3	  629.0	 4153.0	...
1554022	  742.3	  629.2	 4154.0	...
1554023	  742.9	  629.2	 4155.0	...
1554024	  743.5	  629.1	 4155.0	...
1554025	  744.0	  629.0	 4155.0	...
1554026	  743.8	  628.7	 4155.0	...
1554027	  743.7	  628.4	 4157.0	...
1554028	  743.5	  628.0	 4159.0	...
1554029	  743.3	  627.9	 4164.0	...
1554030	  743.1	  627.8	 4168.0	...
1554031	  742.9	  627.8	 4169.0	...
1554032	  742.8	  628.4	 4168.0	...
1554033	  742.8	  629.0	 4168.0	...
1554034	  742.8	  629.5	 4168.0	...
1554035	  742.9	  629.6	 4168.0	...
1554036	  742.9	  629.5	 4167.0	...
1554037	  742.8	  629.3	 4168.0	...
1554038	  742.7	  629.0	 4171.0	...
1554039	  742.6	  628.8	 4173.0	...
1554040	  742.6	  628.9	 4173.0	...
1554041	  742.5	  629.1	 4173.0	...
1554042	  742.7	  629.3	 4172.0	...
1554043	  742.9	  629.4	 4172.0	...
1554044	  743.0	  629.4	 4174.0	...
1554045	  743.0	  629.6	 4177.0	...
1554046	  743.0	  629.9	 4180.0	...
1554047	  743.0	  630.2	 4183.0	...
1554048	  742.7	  630.3	 4187.0	...
1554049	  742.3	  630.4	 4192.0	...
1554050	  742.0	  630.4	 4195.0	...
1554051	  742.0	  630.3	 4197.0	...
1554052	  742.3	  630.1	 4199.0	...
1554053	  742.6	  630.0	 4201.0	...
1554054	  742.9	  630.0	 4201.0	...
1554055	  743.0	  630.0	 4201.0	...
1554056	  742.9	  630.0	 4200.0	...
1554057	  742.9	  630.0	 4199.0	...
1554058	  742.9	  629.9	 4197.0	...
1554059	  743.0	  630.0	 4198.0	...
1554060	  743.1	  630.0	 4198.0	...
1554061	  743.1	  630.5	 4200.0	...
1554062	  742.8	  631.0	 4202.0	...
1554063	  742.4	  631.2	 4204.0	...
1554064	  742.2	  631.0	 4205.0	...
1554065	  742.4	  630.7	 4209.0	...
1554066	  742.7	  630.5	 4212.0	...
1554067	  742.4	  630.3	 4216.0	...
1554068	  741.9	  630.2	 4215.0	...
1554069	  741.3	  630.2	 4214.0	...
1554070	  741.1	  630.3	 4213.0	...
1554071	  741.4	  630.4	 4213.0	...
1554072	  741.9	  630.4	 4215.0	...
1554073	  742.3	  630.3	 4217.0	...
1554074	  742.5	  630.3	 4220.0	...
1554075	  742.4	  630.3	 4222.0	...
1554076	  742.4	  630.3	 4224.0	...
1554077	  742.4	  629.8	 4225.0	...
1554078	  742.4	  629.4	 4226.0	...
1554079	  742.2	  629.3	 4226.0	...
1554080	  742.1	  629.5	 4225.0	...
1554081	  741.9	  629.6	 4226.0	...
1554082	  741.5	  629.4	 4228.0	...
1554083	  741.5	  629.3	 4229.0	...
1554084	  741.4	  629.4	 4229.0	...
1554085	  741.6	  629.5	 4230.0	...
1554086	  741.6	  629.5	 4231.0	...
1554087	  741.7	  629.4	 4232.0	...
1554088	  741.9	  629.3	 4233.0	...
1554089	  742.0	  629.1	 4233.0	...
1554090	  742.0	  628.9	 4235.0	...
1554091	  741.9	  628.8	 4238.0	...
1554092	  741.6	  629.1	 4240.0	...
1554093	  741.1	  629.5	 4240.0	...
1554094	  740.7	  629.9	 4240.0	...
1554095	  740.6	  630.1	 4240.0	...
1554096	  740.6	  630.3	 4240.0	...
1554097	  740.7	  630.4	 4241.0	...
1554098	  740.8	  630.5	 4243.0	...
1554099	  741.2	  629.9	 4243.0	...
1554100	  741.5	  629.3	 4244.0	...
1554101	  741.2	  628.7	 4243.0	...
1554102	  740.7	  628.8	 4242.0	...
1554103	  740.4	  628.8	 4241.0	...
1554104	  740.8	  628.7	 4243.0	...
1554105	  741.2	  628.5	 4245.0	...
1554106	  741.1	  628.4	 4246.0	...
1554107	  740.8	  628.5	 4246.0	...
1554108	  740.7	  628.5	 4246.0	...
1554109	  740.9	  628.5	 4247.0	...
1554110	  741.2	  628.4	 4247.0	...
1554111	  741.4	  628.5	 4248.0	...
1554112	  741.5	  628.8	 4249.0	...
1554113	  741.5	  629.2	 4252.0	...
1554114	  741.3	  629.2	 4255.0	...
1554115	  741.1	  629.0	 4254.0	...
1554116	  740.9	  628.7	 4252.0	...
1554117	  741.1	  628.7	 4250.0	...
1554118	  741.1	  628.7	 4251.0	...
1554119	  741.1	  628.7	 4252.0	...
1554120	  741.0	  628.8	 4254.0	...
1554121	  741.1	  629.0	 4255.0	...
1554122	  741.1	  629.1	 4256.0	...
1554123	  741.1	  629.2	 4255.0	...
1554124	  741.0	  629.1	 4255.0	...
1554125	  741.7	  628.7	 4255.0	...
1554126	  742.3	  628.4	 4255.0	...
1554127	  742.8	  627.9	 4255.0	...
1554128	  742.6	  627.5	 4256.0	...
1554129	  742.1	  627.3	 4256.0	...
1554130	  741.7	  627.4	 4256.0	...
1554131	  741.5	  627.6	 4256.0	...
1554132	  741.7	  627.6	 4255.0	...
1554133	  741.9	  627.9	 4253.0	...
1554134	  742.1	  628.2	 4253.0	...
1554135	  742.1	  628.4	 4254.0	...
1554136	  742.1	  628.4	 4254.0	...
1554137	  742.4	  628.6	 4255.0	...
1554138	  742.8	  628.8	 4253.0	...
1554139	  743.1	  628.5	 4252.0	...
1554140	  743.0	  628.0	 4252.0	...
1554141	  742.9	  627.5	 4251.0	...
1554142	  742.9	  628.0	 4251.0	...
1554143	  743.1	  628.4	 4250.0	...
1554144	  743.2	  628.7	 4250.0	...
1554145	  743.2	  628.6	 4249.0	...
1554146	  743.2	  628.4	 4249.0	...
1554147	  743.2	  628.1	 4250.0	...
1554148	  743.0	  627.8	 4250.0	...
1554149	  742.8	  627.5	 4250.0	...
1554150	  742.7	  627.5	 4251.0	...
1554151	  742.7	  627.5	 4251.0	...
1554152	  742.7	  627.5	 4252.0	...
1554153	  742.8	  627.3	 4254.0	...
1554154	  742.8	  627.1	 4255.0	...
1554155	  742.9	  626.9	 4255.0	...
1554156	  742.9	  626.9	 4254.0	...
1554157	  742.9	  627.3	 4254.0	...
1554158	  742.9	  627.6	 4254.0	...
1554159	  743.0	  628.5	 4254.0	...
1554160	  743.2	  629.2	 4255.0	...
1554161	  743.5	  629.9	 4255.0	...
1554162	  743.8	  630.0	 4254.0	...
1554163	  744.0	  629.8	 4254.0	...
1554164	  743.9	  628.9	 4253.0	...
1554165	  743.6	  627.9	 4253.0	...
1554166	  743.4	  627.2	 4252.0	...
1554167	  743.5	  627.1	 4252.0	...
1554168	  743.7	  627.1	 4252.0	...
1554169	  743.9	  627.0	 4254.0	...
1554170	  743.8	  626.9	 4255.0	...
1554171	  743.8	  627.1	 4256.0	...
1554172	  743.9	  627.3	 4256.0	...
1554173	  744.0	  627.6	 4257.0	...
1554174	  744.1	  627.5	 4255.0	...
1554175	  744.1	  627.5	 4252.0	...
1554176	  744.0	  627.5	 4251.0	...
1554177	  744.1	  627.5	 4253.0	...
MSG	1554178 0000 _ Number Off
1554178	  744.1	  627.6	 4253.0	...
1554179	  744.2	  627.6	 4251.0	...
1554180	  744.3	  627.5	 4250.0	...
1554181	  744.3	  627.4	 4251.0	...
1554182	  744.3	  627.4	 4252.0	...
1554183	  744.0	  627.6	 4254.0	...
1554184	  743.9	  627.7	 4255.0	...
1554185	  743.8	  627.5	 4255.0	...
1554186	  743.8	  627.4	 4254.0	...
1554187	  743.8	  627.6	 4254.0	...
1554188	  743.8	  628.0	 4254.0	...
1554189	  744.0	  628.7	 4254.0	...
1554190	  744.2	  628.9	 4255.0	...
1554191	  744.5	  629.0	 4255.0	...
1554192	  744.5	  628.8	 4256.0	...
1554193	  744.5	  628.6	 4256.0	...
1554194	  744.6	  628.2	 4257.0	...
1554195	  744.7	  627.9	 4258.0	...
1554196	  744.9	  627.6	 4259.0	...
1554197	  745.0	  627.6	 4260.0	...
1554198	  745.1	  627.5	 4259.0	...
1554199	  745.1	  627.4	 4258.0	...
1554200	  745.1	  627.3	 4258.0	...
1554201	  744.9	  627.4	 4259.0	...
1554202	  744.8	  627.2	 4260.0	...
1554203	  744.8	  627.0	 4261.0	...
1554204	  744.9	  627.3	 4261.0	...
1554205	  745.0	  627.6	 4261.0	...
1554206	  745.1	  627.9	 4261.0	...
1554207	  745.0	  627.7	 4258.0	...
1554208	  744.9	  627.5	 4257.0	...
1554209	  744.7	  627.7	 4256.0	...
1554210	  744.7	  627.9	 4256.0	...
1554211	  744.9	  628.1	 4256.0	...
1554212	  745.4	  628.1	 4256.0	...
1554213	  745.8	  627.5	 4258.0	...
1554214	  746.1	  627.0	 4260.0	...
1554215	  746.1	  626.5	 4258.0	...
1554216	  745.8	  626.6	 4255.0	...
1554217	  745.4	  627.1	 4252.0	...
1554218	  744.9	  627.6	 4253.0	...
1554219	  744.9	  628.0	 4254.0	...
1554220	  745.3	  628.1	 4254.0	...
1554221	  745.8	  628.4	 4252.0	...
1554222	  745.9	  628.7	 4251.0	...
1554223	  745.5	  628.9	 4252.0	...
1554224	  745.2	  629.1	 4254.0	...
1554225	  745.3	  629.1	 4256.0	...
1554226	  745.3	  629.1	 4256.0	...
1554227	  745.3	  628.9	 4256.0	...
1554228	  745.1	  628.6	 4256.0	...
1554229	  744.9	  628.4	 4254.0	...
1554230	  744.8	  628.4	 4253.0	...
1554231	  745.2	  628.3	 4251.0	...
1554232	  745.7	  628.0	 4252.0	...
1554233	  746.1	  627.8	 4253.0	...
1554234	  746.0	  627.6	 4254.0	...
1554235	  745.9	  627.5	 4252.0	...
1554236	  745.8	  627.4	 4250.0	...
1554237	  745.7	  627.3	 4247.0	...
1554238	  745.6	  627.3	 4247.0	...
1554239	  745.7	  627.2	 4249.0	...
1554240	  745.8	  627.3	 4251.0	...
1554241	  745.9	  627.5	 4252.0	...
1554242	  746.0	  627.8	 4251.0	...
1554243	  746.5	  628.3	 4251.0	...
1554244	  747.0	  628.6	 4248.0	...
1554245	  747.2	  628.7	 4246.0	...
1554246	  747.0	  628.7	 4246.0	...
1554247	  746.8	  628.6	 4248.0	...
1554248	  746.9	  628.4	 4251.0	...
1554249	  746.9	  628.5	 4250.0	...
1554250	  746.9	  628.9	 4249.0	...
1554251	  746.7	  629.3	 4250.0	...
1554252	  746.1	  629.4	 4251.0	...
1554253	  745.7	  629.2	 4252.0	...
1554254	  745.4	  628.9	 4252.0	...
1554255	  745.3	  628.8	 4250.0	...
1554256	  745.2	  629.0	 4248.0	...
1554257	  745.2	  628.3	 4246.0	...
1554258	  745.2	  627.4	 4246.0	...
1554259	  745.5	  626.3	 4249.0	...
1554260	  745.9	  626.2	 4253.0	...
1554261	  746.0	  626.3	 4255.0	...
1554262	  745.9	  626.6	 4253.0	...
1554263	  745.8	  627.0	 4251.0	...
1554264	  745.6	  627.3	 4250.0	...
1554265	  745.4	  627.5	 4250.0	...
1554266	  745.2	  627.8	 4251.0	...
1554267	  745.3	  628.2	 4251.0	...
1554268	  745.3	  628.6	 4249.0	...
1554269	  745.3	  628.8	 4248.0	...
1554270	  745.3	  628.9	 4248.0	...
1554271	  745.1	  628.9	 4248.0	...
1554272	  745.0	  628.8	 4247.0	...
1554273	  745.1	  628.5	 4247.0	...
1554274	  745.3	  627.9	 4247.0	...
1554275	  745.1	  627.4	 4248.0	...
1554276	  744.7	  627.6	 4249.0	...
1554277	  744.4	  628.2	 4250.0	...
1554278	  744.5	  628.5	 4250.0	...
1554279	  744.5	  628.4	 4250.0	...
1554280	  744.4	  629.0	 4249.0	...
1554281	  744.4	  629.8	 4249.0	...
1554282	  744.5	  630.5	 4249.0	...
1554283	  744.8	  630.3	 4248.0	...
1554284	  745.2	  630.1	 4246.0	...
1554285	  745.6	  629.8	 4244.0	...
1554286	  745.5	  629.6	 4243.0	...
1554287	  745.3	  629.3	 4242.0	...
1554288	  745.2	  629.1	 4242.0	...
1554289	  745.3	  629.0	 4240.0	...
1554290	  745.5	  629.0	 4239.0	...
1554291	  745.5	  628.7	 4238.0	...
1554292	  745.4	  628.5	 4238.0	...
1554293	  745.2	  628.2	 4238.0	...
1554294	  745.1	  628.4	 4237.0	...
1554295	  745.1	  628.5	 4236.0	...
1554296	  745.3	  628.7	 4236.0	...
1554297	  745.5	  628.9	 4236.0	...
1554298	  745.6	  628.6	 4237.0	...
1554299	  745.6	  628.2	 4239.0	...
1554300	  745.8	  627.8	 4241.0	...
1554301	  746.0	  628.1	 4243.0	...
1554302	  746.0	  628.5	 4243.0	...
1554303	  746.0	  628.8	 4241.0	...
1554304	  746.0	  629.0	 4239.0	...
1554305	  745.9	  629.0	 4237.0	...
1554306	  745.6	  628.9	 4237.0	...
1554307	  745.3	  628.9	 4234.0	...
1554308	  745.2	  628.8	 4231.0	...
1554309	  745.3	  628.8	 4227.0	...
1554310	  745.3	  628.7	 4227.0	...
1554311	  745.3	  628.6	 4226.0	...
1554312	  745.3	  628.5	 4226.0	...
1554313	  745.4	  628.4	 4226.0	...
1554314	  745.6	  628.5	 4225.0	...
1554315	  745.6	  628.5	 4224.0	...
1554316	  745.6	  628.5	 4223.0	...
1554317	  745.7	  628.4	 4221.0	...
1554318	  745.9	  628.5	 4219.0	...
1554319	  746.2	  628.7	 4219.0	...
1554320	  746.2	  628.8	 4219.0	...
1554321	  746.5	  628.8	 4219.0	...
1554322	  746.7	  628.7	 4218.0	...
1554323	  746.9	  628.7	 4218.0	...
1554324	  746.9	  628.6	 4218.0	...
1554325	  747.0	  628.4	 4218.0	...
1554326	  747.0	  628.2	 4214.0	...
1554327	  746.8	  628.1	 4211.0	...
1554328	  746.4	  628.2	 4206.0	...
1554329	  746.0	  628.3	 4206.0	...
1554330	  745.9	  628.4	 4205.0	...
1554331	  745.8	  628.5	 4206.0	...
1554332	  745.7	  628.5	 4206.0	...
1554333	  745.8	  628.4	 4207.0	...
1554334	  745.6	  628.2	 4207.0	...
1554335	  745.5	  628.0	 4206.0	...
1554336	  745.1	  628.2	 4205.0	...
1554337	  744.8	  628.5	 4204.0	...
1554338	  745.1	  628.6	 4205.0	...
1554339	  745.6	  628.5	 4203.0	...
1554340	  746.2	  628.3	 4200.0	...
1554341	  746.5	  628.7	 4196.0	...
1554342	  746.9	  629.0	 4195.0	...
1554343	  747.3	  628.9	 4194.0	...
1554344	  747.1	  628.5	 4193.0	...
1554345	  746.8	  628.1	 4192.0	...
1554346	  746.5	  628.1	 4190.0	...
1554347	  746.5	  628.1	 4189.0	...
1554348	  746.6	  628.2	 4188.0	...
1554349	  746.7	  628.3	 4185.0	...
1554350	  746.8	  628.6	 4182.0	...
1554351	  746.9	  628.6	 4178.0	...
1554352	  746.8	  628.6	 4177.0	...
1554353	  746.7	  628.5	 4176.0	...
1554354	  746.9	  629.0	 4177.0	...
1554355	  747.1	  629.5	 4177.0	...
1554356	  747.3	  629.8	 4177.0	...
1554357	  747.3	  629.8	 4177.0	...
1554358	  747.4	  629.7	 4177.0	...
1554359	  747.4	  629.8	 4174.0	...
1554360	  747.4	  629.8	 4171.0	...
1554361	  747.3	  629.6	 4168.0	...
1554362	  747.3	  629.4	 4168.0	...
1554363	  747.4	  629.1	 4167.0	...
1554364	  747.4	  629.0	 4165.0	...
1554365	  747.5	  628.9	 4162.0	...
1554366	  747.5	  629.0	 4159.0	...
1554367	  747.6	  629.0	 4156.0	...
1554368	  747.6	  629.0	 4153.0	...
1554369	  747.6	  629.1	 4150.0	...
1554370	  747.7	  629.1	 4150.0	...
1554371	  747.8	  629.1	 4149.0	...
1554372	  748.2	  629.0	 4148.0	...
1554373	  748.4	  629.1	 4143.0	...
1554374	  748.6	  629.3	 4138.0	...
1554375	  748.6	  629.7	 4133.0	...
1554376	  748.8	  629.9	 4133.0	...
1554377	  749.0	  629.9	 4133.0	...
1554378	  748.7	  629.9	 4133.0	...
MSG	1554379 0000 _ Number On
1554379	  748.3	  630.1	 4132.0	...
1554380	  747.9	  630.4	 4129.0	...
1554381	  747.9	  630.6	 4125.0	...
1554382	  747.8	  630.6	 4120.0	...
1554383	  747.6	  630.5	 4118.0	...
1554384	  747.7	  630.5	 4116.0	...
1554385	  748.0	  630.4	 4112.0	...
1554386	  748.6	  630.2	 4108.0	...
1554387	  749.1	  630.0	 4104.0	...
1554388	  749.8	  630.0	 4102.0	...
1554389	  750.0	  630.1	 4097.0	...
1554390	  750.2	  630.3	 4092.0	...
1554391	  750.2	  630.1	 4088.0	...
1554392	  750.0	  630.0	 4089.0	...
1554393	  749.9	  630.0	 4090.0	...
1554394	  749.8	  630.3	 4089.0	...
1554395	  749.8	  630.7	 4086.0	...
1554396	  749.6	  630.9	 4080.0	...
1554397	  749.7	  631.0	 4075.0	...
1554398	  749.9	  631.0	 4070.0	...
1554399	  750.3	  630.9	 4068.0	...
1554400	  750.5	  630.9	 4066.0	...
1554401	  750.3	  631.2	 4065.0	...
1554402	  750.2	  631.6	 4064.0	...
1554403	  750.1	  631.5	 4064.0	...
1554404	  750.6	  631.0	 4063.0	...
1554405	  751.1	  630.2	 4058.0	...
1554406	  751.3	  629.8	 4052.0	...
1554407	  751.3	  629.9	 4045.0	...
1554408	  751.2	  630.4	 4043.0	...
1554409	  751.1	  630.9	 4040.0	...
1554410	  751.1	  631.0	 4038.0	...
1554411	  751.2	  631.0	 4036.0	...
1554412	  751.7	  630.9	 4035.0	...
1554413	  752.1	  630.9	 4034.0	...
1554414	  752.3	  630.8	 4033.0	...
1554415	  752.2	  630.8	 4029.0	...
1554416	  752.1	  630.6	 4026.0	...
1554417	  752.1	  630.5	 4020.0	...
1554418	  752.1	  630.3	 4016.0	...
1554419	  752.1	  630.4	 4011.0	...
1554420	  752.1	  630.1	 4008.0	...
1554421	  752.1	  629.7	 4005.0	...
1554422	  752.4	  629.6	 4005.0	...
1554423	  752.6	  630.0	 4001.0	...
1554424	  752.7	  630.4	 3997.0	...
1554425	  752.7	  630.6	 3993.0	...
1554426	  752.8	  630.6	 3993.0	...
1554427	  752.9	  630.7	 3993.0	...
1554428	  752.8	  630.7	 3993.0	...
1554429	  752.8	  630.8	 3990.0	...
1554430	  752.9	  630.4	 3987.0	...
1554431	  753.0	  629.8	 3984.0	...
1554432	  752.8	  629.2	 3980.0	...
1554433	  752.7	  629.1	 3974.0	...
1554434	  752.6	  629.3	 3969.0	...
1554435	  752.8	  630.0	 3967.0	...
1554436	  753.1	  630.7	 3964.0	...
1554437	  753.9	  631.3	 3961.0	...
1554438	  754.7	  631.4	 3958.0	...
1554439	  755.0	  631.7	 3958.0	...
1554440	  754.7	  632.0	 3958.0	...
1554441	  754.3	  632.3	 3956.0	...
1554442	  754.4	  632.4	 3954.0	...
1554443	  754.5	  632.4	 3952.0	...
1554444	  754.6	  632.4	 3947.0	...
1554445	  754.6	  632.4	 3943.0	...
1554446	  754.7	  632.5	 3938.0	...
1554447	  754.9	  632.6	 3937.0	...
1554448	  754.8	  632.8	 3935.0	...
1554449	  754.7	  632.7	 3935.0	...
1554450	  754.7	  632.7	 3933.0	...
1554451	  755.1	  632.7	 3927.0	...
1554452	  755.4	  632.8	 3918.0	...
1554453	  755.6	  633.0	 3912.0	...
1554454	  755.7	  632.6	 3909.0	...
1554455	  755.8	  632.2	 3910.0	...
1554456	  756.0	  631.6	 3906.0	...
1554457	  755.9	  631.5	 3904.0	...
1554458	  755.9	  632.5	 3901.0	...
1554459	  755.8	  633.7	 3896.0	...
1554460	  756.0	  634.8	 3890.0	...
1554461	  756.4	  634.6	 3885.0	...
1554462	  756.8	  633.8	 3887.0	...
1554463	  757.1	  633.1	 3885.0	...
1554464	  756.8	  632.4	 3883.0	...
1554465	  756.6	  632.2	 3879.0	...
1554466	  756.4	  632.3	 3875.0	...
1554467	  756.4	  632.5	 3871.0	...
1554468	  756.8	  632.5	 3869.0	...
1554469	  757.2	  632.3	 3869.0	...
1554470	  757.6	  632.4	 3866.0	...
1554471	  757.7	  632.7	 3861.0	...
1554472	  757.4	  633.0	 3855.0	...
1554473	  756.9	  632.7	 3854.0	...
1554474	  756.5	  632.3	 3853.0	...
1554475	  756.9	  631.7	 3851.0	...
1554476	  757.4	  631.5	 3849.0	...
1554477	  757.9	  631.3	 3848.0	...
1554478	  758.0	  631.3	 3843.0	...
1554479	  757.7	  631.5	 3839.0	...
1554480	  757.4	  631.6	 3835.0	...
1554481	  757.5	  631.7	 3835.0	...
1554482	  757.9	  631.1	 3835.0	...
1554483	  758.4	  630.4	 3831.0	...
1554484	  758.6	  630.7	 3828.0	...
1554485	  758.9	  631.6	 3822.0	...
1554486	  758.7	  632.1	 3819.0	...
1554487	  758.5	  631.7	 3816.0	...
1554488	  758.2	  631.5	 3815.0	...
1554489	  758.1	  631.7	 3816.0	...
1554490	  758.3	  631.8	 3817.0	...
1554491	  758.6	  631.8	 3814.0	...
1554492	  759.0	  631.4	 3808.0	...
1554493	  759.2	  631.0	 3802.0	...
1554494	  759.0	  630.8	 3799.0	...
1554495	  758.9	  630.8	 3797.0	...
1554496	  759.0	  630.8	 3794.0	...
1554497	  759.3	  630.7	 3791.0	...
1554498	  759.5	  630.6	 3788.0	...
1554499	  759.5	  630.6	 3787.0	...
1554500	  759.5	  630.5	 3784.0	...
1554501	  759.5	  630.5	 3781.0	...
1554502	  760.1	  630.4	 3776.0	...
1554503	  760.6	  630.7	 3775.0	...
1554504	  761.1	  631.1	 3771.0	...
1554505	  761.0	  631.5	 3768.0	...
1554506	  760.9	  631.4	 3763.0	...
1554507	  760.8	  631.2	 3762.0	...
1554508	  760.8	  631.4	 3760.0	...
1554509	  760.8	  631.8	 3760.0	...
1554510	  760.8	  632.1	 3760.0	...
1554511	  760.7	  631.9	 3758.0	...
1554512	  760.7	  631.4	 3755.0	...
1554513	  760.5	  631.0	 3749.0	...
1554514	  760.3	  631.0	 3745.0	...
1554515	  760.2	  631.2	 3741.0	...
1554516	  760.3	  631.3	 3740.0	...
1554517	  760.9	  631.3	 3739.0	...
1554518	  761.5	  631.2	 3738.0	...
1554519	  761.7	  631.2	 3738.0	...
1554520	  761.5	  631.1	 3736.0	...
1554521	  761.4	  631.0	 3733.0	...
1554522	  761.6	  630.7	 3730.0	...
1554523	  762.3	  630.5	 3729.0	...
1554524	  762.8	  630.4	 3727.0	...
1554525	  763.2	  630.2	 3724.0	...
1554526	  763.2	  629.8	 3721.0	...
1554527	  763.1	  629.4	 3719.0	...
1554528	  763.1	  629.3	 3719.0	...
1554529	  763.0	  629.4	 3719.0	...
1554530	  762.9	  629.5	 3717.0	...
1554531	  762.8	  629.4	 3714.0	...
1554532	  762.7	  630.0	 3711.0	...
1554533	  762.9	  630.6	 3710.0	...
1554534	  763.1	  630.7	 3709.0	...
1554535	  763.1	  630.2	 3707.0	...
1554536	  763.0	  629.7	 3707.0	...
1554537	  762.8	  629.7	 3707.0	...
1554538	  762.8	  629.6	 3708.0	...
1554539	  762.8	  629.4	 3708.0	...
1554540	  762.9	  629.1	 3707.0	...
1554541	  763.0	  628.9	 3703.0	...
1554542	  763.0	  628.5	 3700.0	...
1554543	  763.0	  628.2	 3697.0	...
1554544	  763.1	  628.0	 3695.0	...
1554545	  763.1	  628.2	 3693.0	...
1554546	  763.3	  628.3	 3691.0	...
1554547	  763.6	  628.3	 3691.0	...
1554548	  763.7	  628.4	 3688.0	...
1554549	  763.8	  628.5	 3686.0	...
1554550	  763.9	  628.7	 3683.0	...
1554551	  764.1	  629.3	 3681.0	...
1554552	  764.0	  629.9	 3679.0	...
1554553	  764.1	  630.4	 3679.0	...
1554554	  764.2	  630.6	 3681.0	...
1554555	  764.2	  630.7	 3682.0	...
1554556	  764.3	  630.3	 3683.0	...
1554557	  764.3	  629.8	 3680.0	...
1554558	  764.3	  629.3	 3677.0	...
1554559	  764.1	  629.3	 3675.0	...
1554560	  763.8	  629.4	 3674.0	...
1554561	  763.9	  629.5	 3674.0	...
1554562	  764.1	  629.4	 3673.0	...
1554563	  764.4	  629.3	 3673.0	...
1554564	  764.3	  629.4	 3673.0	...
1554565	  764.2	  629.6	 3673.0	...
1554566	  763.9	  629.7	 3672.0	...
1554567	  763.7	  629.7	 3670.0	...
1554568	  763.6	  629.6	 3668.0	...
1554569	  763.6	  629.0	 3667.0	...
1554570	  763.7	  628.3	 3665.0	...
1554571	  763.8	  628.2	 3663.0	...
1554572	  764.1	  628.8	 3662.0	...
1554573	  764.2	  629.0	 3662.0	...
1554574	  764.3	  628.7	 3661.0	...
1554575	  764.6	  628.3	 3661.0	...
1554576	  764.9	  628.2	 3661.0	...
1554577	  765.1	  628.1	 3661.0	...
1554578	  764.9	  628.1	 3659.0	...
1554579	  764.5	  628.1	 3657.0	...
1554580	  764.2	  628.3	 3654.0	...
1554581	  764.1	  628.7	 3653.0	...
1554582	  763.8	  629.2	 3653.0	...
1554583	  763.4	  629.6	 3654.0	...
1554584	  763.2	  629.9	 3656.0	...
1554585	  763.3	  630.1	 3654.0	...
1554586	  763.4	  630.1	 3650.0	...
1554587	  763.6	  630.0	 3649.0	...
1554588	  763.7	  630.0	 3652.0	...
1554589	  763.8	  630.1	 3653.0	...
1554590	  763.8	  630.3	 3651.0	...
1554591	  763.8	  630.5	 3650.0	...
1554592	  763.7	  630.7	 3650.0	...
1554593	  763.5	  630.7	 3650.0	...
1554594	  763.2	  630.7	 3650.0	...
1554595	  762.8	  630.8	 3650.0	...
1554596	  762.7	  630.9	 3651.0	...
1554597	  762.6	  631.0	 3653.0	...
1554598	  762.5	  631.1	 3654.0	...
1554599	  762.4	  631.0	 3655.0	...
1554600	  762.4	  630.8	 3656.0	...
1554601	  762.4	  630.6	 3655.0	...
1554602	  762.3	  630.4	 3653.0	...
1554603	  762.2	  630.3	 3652.0	...
1554604	  762.1	  630.2	 3651.0	...
1554605	  762.5	  630.3	 3651.0	...
1554606	  762.9	  630.4	 3650.0	...
1554607	  763.2	  630.9	 3650.0	...
1554608	  763.0	  631.4	 3650.0	...
1554609	  762.5	  632.1	 3650.0	...
1554610	  762.1	  632.5	 3651.0	...
1554611	  761.8	  633.0	 3651.0	...
1554612	  761.8	  632.7	 3651.0	...
1554613	  761.8	  632.3	 3651.0	...
1554614	  761.7	  631.8	 3652.0	...
1554615	  761.6	  630.9	 3652.0	...
1554616	  761.5	  630.0	 3653.0	...
1554617	  761.6	  629.5	 3653.0	...
1554618	  761.6	  630.0	 3653.0	...
1554619	  761.7	  630.5	 3652.0	...
1554620	  761.8	  630.5	 3653.0	...
1554621	  762.2	  630.9	 3654.0	...
1554622	  762.5	  631.3	 3654.0	...
1554623	  762.8	  631.7	 3654.0	...
1554624	  763.0	  631.8	 3653.0	...
1554625	  762.6	  631.9	 3653.0	...
1554626	  762.1	  632.0	 3653.0	...
1554627	  761.6	  631.9	 3654.0	...
1554628	  761.5	  631.9	 3654.0	...
1554629	  761.4	  631.9	 3654.0	...
1554630	  761.1	  632.2	 3653.0	...
1554631	  760.8	  632.4	 3653.0	...
1554632	  760.7	  632.3	 3653.0	...
1554633	  760.9	  631.9	 3653.0	...
1554634	  761.1	  631.6	 3653.0	...
1554635	  761.3	  631.7	 3653.0	...
1554636	  761.3	  631.7	 3653.0	...
1554637	  761.2	  631.6	 3653.0	...
1554638	  761.4	  631.5	 3654.0	...
1554639	  761.6	  631.4	 3655.0	...
1554640	  761.4	  631.2	 3655.0	...
1554641	  760.9	  631.1	 3656.0	...
1554642	  760.4	  631.3	 3654.0	...
1554643	  760.3	  631.6	 3653.0	...
1554644	  760.3	  631.9	 3653.0	...
1554645	  760.2	  631.8	 3656.0	...
1554646	  760.2	  631.8	 3658.0	...
1554647	  760.3	  632.1	 3657.0	...
1554648	  760.3	  632.5	 3657.0	...
1554649	  760.3	  633.0	 3657.0	...
1554650	  760.2	  633.0	 3658.0	...
1554651	  760.1	  633.0	 3658.0	...
1554652	  760.1	  633.0	 3657.0	...
1554653	  760.1	  633.0	 3657.0	...
1554654	  760.1	  633.0	 3657.0	...
1554655	  760.0	  633.1	 3658.0	...
1554656	  760.0	  633.1	 3660.0	...
1554657	  760.0	  632.9	 3662.0	...
1554658	  760.1	  632.6	 3662.0	...
1554659	  760.3	  632.5	 3663.0	...
1554660	  760.0	  632.8	 3664.0	...
1554661	  759.8	  633.1	 3665.0	...
1554662	  759.6	  633.2	 3664.0	...
1554663	  759.7	  633.2	 3663.0	...
1554664	  759.9	  632.9	 3662.0	...
1554665	  760.1	  632.6	 3661.0	...
1554666	  760.1	  632.4	 3661.0	...
1554667	  760.1	  632.6	 3661.0	...
1554668	  759.8	  632.9	 3662.0	...
1554669	  759.6	  633.2	 3663.0	...
1554670	  759.5	  633.5	 3664.0	...
1554671	  759.7	  633.7	 3666.0	...
1554672	  759.9	  633.7	 3668.0	...
1554673	  760.0	  633.8	 3670.0	...
1554674	  760.1	  633.7	 3669.0	...
1554675	  760.0	  634.1	 3669.0	...
1554676	  760.1	  634.5	 3666.0	...
1554677	  760.1	  634.5	 3664.0	...
1554678	  760.1	  634.2	 3664.0	...
1554679	  760.2	  633.8	 3666.0	...
1554680	  760.3	  633.7	 3670.0	...
1554681	  760.1	  633.4	 3671.0	...
1554682	  759.8	  633.3	 3671.0	...
1554683	  759.4	  633.5	 3671.0	...
1554684	  759.2	  633.7	 3671.0	...
1554685	  759.0	  633.9	 3670.0	...
1554686	  758.9	  633.9	 3670.0	...
1554687	  759.0	  633.8	 3670.0	...
1554688	  759.3	  634.0	 3672.0	...
1554689	  759.5	  634.2	 3674.0	...
1554690	  759.9	  634.5	 3675.0	...
1554691	  760.2	  634.7	 3675.0	...
MSG	1554692 0000 _ Number Off
1554692	  760.2	  634.8	 3676.0	...
1554693	  759.9	  634.5	 3676.0	...
1554694	  759.8	  634.0	 3677.0	...
1554695	  759.9	  633.5	 3678.0	...
1554696	  759.9	  633.7	 3679.0	...
1554697	  759.8	  633.9	 3679.0	...
1554698	  759.7	  634.1	 3678.0	...
1554699	  759.7	  634.2	 3680.0	...
1554700	  759.7	  634.0	 3683.0	...
1554701	  759.7	  633.7	 3685.0	...
1554702	  759.7	  633.4	 3686.0	...
1554703	  759.7	  633.3	 3686.0	...
1554704	  759.7	  633.3	 3687.0	...
1554705	  759.5	  633.5	 3688.0	...
1554706	  759.4	  633.8	 3690.0	...
1554707	  759.4	  634.0	 3691.0	...
1554708	  759.6	  633.8	 3691.0	...
1554709	  759.7	  633.7	 3691.0	...
1554710	  759.7	  633.5	 3691.0	...
1554711	  759.7	  633.5	 3692.0	...
1554712	  759.8	  633.7	 3694.0	...
1554713	  759.8	  633.8	 3695.0	...
1554714	  759.8	  634.1	 3697.0	...
1554715	  759.5	  634.2	 3700.0	...
1554716	  759.2	  634.2	 3702.0	...
1554717	  759.4	  634.1	 3704.0	...
1554718	  759.7	  634.0	 3704.0	...
1554719	  760.0	  633.8	 3704.0	...
1554720	  759.9	  633.8	 3704.0	...
1554721	  759.9	  633.8	 3704.0	...
1554722	  759.4	  633.8	 3703.0	...
1554723	  758.8	  633.8	 3702.0	...
1554724	  758.5	  633.8	 3702.0	...
1554725	  758.8	  633.8	 3704.0	...
1554726	  759.2	  633.6	 3706.0	...
1554727	  759.2	  633.6	 3707.0	...
1554728	  759.1	  633.8	 3707.0	...
1554729	  759.0	  634.0	 3709.0	...
1554730	  759.0	  634.2	 3712.0	...
1554731	  759.0	  634.3	 3714.0	...
1554732	  759.0	  634.3	 3715.0	...
1554733	  759.0	  634.2	 3716.0	...
1554734	  759.0	  634.3	 3717.0	...
1554735	  759.0	  634.4	 3718.0	...
1554736	  759.1	  634.2	 3719.0	...
1554737	  759.3	  634.0	 3718.0	...
1554738	  759.4	  633.8	 3719.0	...
1554739	  759.5	  633.9	 3720.0	...
1554740	  759.2	  633.8	 3723.0	...
1554741	  758.9	  633.6	 3727.0	...
1554742	  758.6	  633.5	 3730.0	...
1554743	  758.5	  633.6	 3730.0	...
1554744	  758.3	  633.9	 3729.0	...
1554745	  758.1	  634.3	 3728.0	...
1554746	  758.1	  635.0	 3728.0	...
1554747	  757.9	  635.6	 3729.0	...
1554748	  757.7	  635.6	 3732.0	...
1554749	  757.5	  634.6	 3735.0	...
1554750	  757.5	  633.7	 3739.0	...
1554751	  757.7	  633.4	 3739.0	...
1554752	  757.9	  633.4	 3741.0	...
1554753	  758.1	  633.5	 3741.0	...
1554754	  758.0	  633.6	 3742.0	...
1554755	  757.8	  633.9	 3742.0	...
1554756	  757.7	  634.1	 3743.0	...
1554757	  757.7	  633.9	 3743.0	...
1554758	  758.0	  633.6	 3744.0	...
1554759	  758.3	  633.7	 3746.0	...
1554760	  758.2	  634.2	 3749.0	...
1554761	  757.8	  634.8	 3750.0	...
1554762	  757.5	  635.0	 3750.0	...
1554763	  757.5	  635.0	 3750.0	...
1554764	  757.6	  635.0	 3750.0	...
1554765	  757.5	  635.0	 3750.0	...
1554766	  757.2	  635.0	 3750.0	...
1554767	  756.9	  634.9	 3751.0	...
1554768	  756.6	  635.0	 3752.0	...
1554769	  756.7	  635.1	 3753.0	...
1554770	  756.8	  635.2	 3754.0	...
1554771	  757.0	  635.1	 3757.0	...
1554772	  757.2	  634.9	 3760.0	...
1554773	  757.4	  635.3	 3763.0	...
1554774	  757.4	  635.6	 3762.0	...
1554775	  757.1	  636.1	 3762.0	...
1554776	  756.7	  636.0	 3764.0	...
1554777	  756.8	  635.6	 3766.0	...
1554778	  757.0	  635.2	 3767.0	...
1554779	  756.9	  634.8	 3767.0	...
1554780	  756.6	  634.7	 3768.0	...
1554781	  756.4	  634.5	 3771.0	...
1554782	  756.4	  634.6	 3773.0	...
1554783	  756.3	  635.4	 3775.0	...
1554784	  756.2	  636.1	 3777.0	...
1554785	  756.0	  636.9	 3778.0	...
1554786	  756.1	  637.0	 3780.0	...
1554787	  756.1	  636.8	 3780.0	...
1554788	  756.1	  636.2	 3781.0	...
1554789	  756.1	  635.6	 3786.0	...
1554790	  756.0	  635.4	 3790.0	...
1554791	  755.9	  635.5	 3793.0	...
1554792	  755.7	  635.6	 3792.0	...
1554793	  755.4	  635.6	 3791.0	...
1554794	  755.3	  635.7	 3791.0	...
1554795	  755.4	  636.1	 3791.0	...
1554796	  755.5	  636.3	 3790.0	...
1554797	  755.6	  636.3	 3790.0	...
1554798	  755.7	  636.1	 3789.0	...
1554799	  755.7	  635.9	 3790.0	...
1554800	  755.7	  635.9	 3793.0	...
1554801	  755.6	  636.0	 3796.0	...
1554802	  755.4	  636.0	 3798.0	...
1554803	  755.2	  635.8	 3798.0	...
1554804	  755.0	  635.6	 3800.0	...
1554805	  754.8	  635.5	 3806.0	...
1554806	  754.7	  635.7	 3812.0	...
1554807	  754.7	  636.0	 3814.0	...
1554808	  754.5	  636.2	 3812.0	...
1554809	  754.4	  636.1	 3810.0	...
1554810	  754.2	  636.1	 3811.0	...
1554811	  754.3	  635.8	 3812.0	...
1554812	  754.4	  635.7	 3814.0	...
1554813	  754.5	  635.5	 3815.0	...
1554814	  754.5	  635.1	 3816.0	...
1554815	  754.2	  634.8	 3815.0	...
1554816	  753.9	  634.4	 3816.0	...
1554817	  754.2	  634.4	 3818.0	...
1554818	  754.7	  634.8	 3821.0	...
1554819	  755.2	  635.3	 3823.0	...
1554820	  755.1	  636.2	 3823.0	...
1554821	  754.4	  636.7	 3824.0	...
1554822	  753.9	  637.1	 3824.0	...
1554823	  753.3	  637.2	 3824.0	...
1554824	  753.8	  636.6	 3824.0	...
1554825	  754.3	  636.0	 3825.0	...
1554826	  754.4	  635.5	 3827.0	...
1554827	  753.8	  635.5	 3829.0	...
1554828	  753.3	  635.5	 3831.0	...
1554829	  753.0	  635.5	 3833.0	...
1554830	  753.1	  635.5	 3835.0	...
1554831	  753.3	  635.4	 3835.0	...
1554832	  753.4	  635.3	 3833.0	...
1554833	  753.5	  635.7	 3832.0	...
1554834	  753.6	  636.2	 3833.0	...
1554835	  753.6	  636.7	 3835.0	...
1554836	  753.5	  636.7	 3841.0	...
1554837	  753.2	  636.8	 3843.0	...
1554838	  752.9	  636.9	 3847.0	...
1554839	  752.8	  636.9	 3848.0	...
1554840	  752.8	  636.2	 3849.0	...
1554841	  752.8	  635.6	 3851.0	...
1554842	  752.8	  635.0	 3853.0	...
1554843	  752.9	  635.3	 3855.0	...
1554844	  753.0	  635.5	 3855.0	...
1554845	  753.0	  635.6	 3855.0	...
1554846	  752.8	  635.6	 3855.0	...
1554847	  752.7	  635.7	 3856.0	...
1554848	  752.6	  635.9	 3856.0	...
1554849	  752.3	  636.1	 3857.0	...
1554850	  752.0	  636.2	 3858.0	...
1554851	  751.9	  636.3	 3859.0	...
1554852	  752.0	  636.3	 3862.0	...
1554853	  752.0	  636.3	 3865.0	...
1554854	  751.8	  636.2	 3868.0	...
1554855	  751.7	  636.2	 3868.0	...
1554856	  751.8	  636.1	 3869.0	...
1554857	  751.8	  636.1	 3870.0	...
1554858	  751.7	  636.1	 3872.0	...
1554859	  751.6	  636.0	 3872.0	...
1554860	  751.7	  636.0	 3871.0	...
1554861	  751.7	  636.0	 3872.0	...
1554862	  751.9	  636.1	 3875.0	...
1554863	  752.0	  636.5	 3878.0	...
1554864	  752.2	  637.3	 3880.0	...
1554865	  752.3	  638.2	 3882.0	...
1554866	  752.3	  638.4	 3884.0	...
1554867	  752.1	  637.9	 3886.0	...
1554868	  751.8	  637.5	 3886.0	...
1554869	  751.4	  637.3	 3887.0	...
1554870	  751.2	  637.3	 3887.0	...
1554871	  751.1	  637.4	 3887.0	...
1554872	  751.1	  637.3	 3886.0	...
1554873	  751.0	  637.2	 3890.0	...
1554874	  750.8	  637.1	 3894.0	...
1554875	  750.7	  636.8	 3897.0	...
1554876	  750.7	  636.4	 3897.0	...
1554877	  750.7	  636.2	 3903.0	...
1554878	  750.7	  636.2	 3909.0	...
1554879	  750.7	  636.4	 3916.0	...
1554880	  750.7	  636.5	 3917.0	...
1554881	  750.6	  636.5	 3918.0	...
1554882	  750.5	  636.7	 3916.0	...
1554883	  750.3	  637.0	 3913.0	...
1554884	  750.1	  637.3	 3913.0	...
1554885	  750.1	  637.5	 3917.0	...
1554886	  750.1	  637.5	 3922.0	...
1554887	  750.2	  637.5	 3924.0	...
1554888	  750.2	  637.3	 3925.0	...
1554889	  750.0	  637.2	 3925.0	...
1554890	  749.8	  637.2	 3926.0	...
1554891	  749.5	  637.3	 3927.0	...
1554892	  749.5	  637.2	 3929.0	...
1554893	  749.5	  637.0	 3931.0	...
1554894	  749.4	  636.7	 3933.0	...
1554895	  749.3	  636.7	 3934.0	...
1554896	  749.3	  636.7	 3934.0	...
1554897	  749.3	  636.6	 3933.0	...
1554898	  749.5	  636.5	 3934.0	...
1554899	  749.8	  636.8	 3936.0	...
1554900	  750.1	  637.1	 3939.0	...
1554901	  750.2	  637.2	 3940.0	...
1554902	  750.3	  637.1	 3941.0	...
1554903	  750.2	  636.9	 3942.0	...
MSG	1554904 0000 _ Number On
1554904	  750.1	  637.2	 3942.0	...
1554905	  750.0	  637.6	 3944.0	...
1554906	  749.8	  637.9	 3945.0	...
1554907	  749.4	  638.2	 3948.0	...
1554908	  749.0	  638.3	 3950.0	...
1554909	  748.5	  638.4	 3952.0	...
1554910	  748.4	  638.4	 3953.0	...
1554911	  748.3	  638.4	 3953.0	...
1554912	  748.3	  638.5	 3952.0	...
1554913	  748.2	  638.3	 3952.0	...
1554914	  748.2	  638.0	 3953.0	...
1554915	  748.3	  638.5	 3954.0	...
1554916	  748.5	  639.3	 3956.0	...
1554917	  748.3	  640.1	 3957.0	...
1554918	  748.0	  639.9	 3957.0	...
1554919	  747.7	  639.6	 3959.0	...
1554920	  747.6	  639.2	 3960.0	...
1554921	  747.6	  639.0	 3962.0	...
1554922	  747.6	  638.9	 3962.0	...
1554923	  747.6	  638.8	 3962.0	...
1554924	  747.7	  638.8	 3965.0	...
1554925	  747.8	  638.8	 3967.0	...
1554926	  748.0	  638.8	 3968.0	...
1554927	  748.2	  638.7	 3967.0	...
1554928	  747.9	  638.6	 3967.0	...
1554929	  747.5	  638.6	 3969.0	...
1554930	  747.2	  638.5	 3971.0	...
1554931	  747.3	  638.4	 3973.0	...
1554932	  747.5	  638.7	 3972.0	...
1554933	  747.5	  639.2	 3975.0	...
1554934	  747.5	  639.8	 3977.0	...
1554935	  747.5	  640.0	 3979.0	...
1554936	  747.5	  639.7	 3978.0	...
1554937	  747.5	  639.4	 3981.0	...
1554938	  747.6	  639.2	 3984.0	...
1554939	  747.6	  639.3	 3985.0	...
1554940	  747.9	  639.3	 3984.0	...
1554941	  748.1	  639.3	 3983.0	...
1554942	  748.4	  639.2	 3985.0	...
1554943	  748.4	  639.2	 3987.0	...
1554944	  748.6	  639.4	 3989.0	...
1554945	  748.7	  639.8	 3991.0	...
1554946	  748.8	  640.1	 3993.0	...
1554947	  748.1	  640.1	 3995.0	...
1554948	  747.4	  639.9	 3995.0	...
1554949	  746.5	  639.8	 3996.0	...
1554950	  746.3	  639.7	 3997.0	...
1554951	  746.0	  639.7	 3999.0	...
1554952	  746.0	  640.1	 4001.0	...
1554953	  746.2	  640.5	 4000.0	...
1554954	  746.6	  640.6	 3998.0	...
1554955	  747.0	  640.4	 3998.0	...
1554956	  747.2	  640.2	 4000.0	...
1554957	  747.1	  639.7	 4000.0	...
1554958	  746.9	  639.3	 3996.0	...
1554959	  746.8	  638.8	 3996.0	...
1554960	  746.7	  638.8	 4000.0	...
1554961	  746.6	  638.2	 4003.0	...
1554962	  746.4	  637.7	 4006.0	...
1554963	  746.0	  637.1	 4009.0	...
1554964	  745.7	  637.1	 4010.0	...
1554965	  745.9	  637.4	 4009.0	...
1554966	  746.4	  637.7	 4008.0	...
1554967	  746.8	  638.2	 4008.0	...
1554968	  746.9	  638.3	 4009.0	...
1554969	  746.9	  638.5	 4012.0	...
1554970	  746.9	  638.4	 4015.0	...
1554971	  746.7	  638.4	 4019.0	...
1554972	  746.6	  638.4	 4020.0	...
1554973	  746.7	  638.5	 4021.0	...
1554974	  746.8	  638.6	 4023.0	...
1554975	  746.4	  638.8	 4024.0	...
1554976	  745.8	  638.9	 4025.0	...
1554977	  745.2	  638.6	 4024.0	...
1554978	  745.1	  638.2	 4023.0	...
1554979	  745.2	  638.4	 4025.0	...
1554980	  745.4	  639.0	 4027.0	...
1554981	  745.6	  639.4	 4029.0	...
1554982	  745.7	  639.1	 4029.0	...
1554983	  745.3	  639.1	 4028.0	...
1554984	  745.1	  639.2	 4027.0	...
1554985	  744.9	  638.5	 4027.0	...
1554986	  745.0	  637.6	 4027.0	...
1554987	  745.2	  636.9	 4027.0	...
1554988	  745.3	  637.1	 4027.0	...
1554989	  745.2	  637.1	 4029.0	...
1554990	  745.0	  637.0	 4031.0	...
1554991	  745.0	  637.5	 4033.0	...
1554992	  745.1	  638.1	 4034.0	...
1554993	  745.2	  638.6	 4035.0	...
1554994	  745.2	  638.4	 4036.0	...
1554995	  745.2	  638.1	 4038.0	...
1554996	  745.2	  637.8	 4039.0	...
1554997	  745.0	  638.0	 4040.0	...
1554998	  744.9	  638.5	 4040.0	...
1554999	  744.6	  639.3	 4041.0	...
1555000	  744.3	  639.7	 4042.0	...
1555001	  744.1	  640.1	 4042.0	...
1555002	  744.1	  640.1	 4043.0	...
1555003	  744.1	  640.1	 4043.0	...
1555004	  743.8	  640.0	 4043.0	...
1555005	  743.4	  640.1	 4044.0	...
1555006	  743.0	  640.1	 4044.0	...
1555007	  743.2	  640.5	 4045.0	...
1555008	  743.3	  640.8	 4047.0	...
1555009	  743.2	  641.0	 4049.0	...
1555010	  743.1	  640.9	 4051.0	...
1555011	  743.0	  640.7	 4052.0	...
1555012	  743.1	  640.6	 4052.0	...
1555013	  743.0	  640.7	 4052.0	...
1555014	  742.9	  640.7	 4052.0	...
1555015	  742.9	  640.6	 4051.0	...
1555016	  742.8	  640.5	 4052.0	...
1555017	  742.7	  640.4	 4051.0	...
1555018	  742.6	  640.6	 4050.0	...
1555019	  742.5	  640.9	 4051.0	...
1555020	  742.4	  641.2	 4054.0	...
1555021	  742.4	  641.5	 4058.0	...
1555022	  742.4	  641.8	 4061.0	...
1555023	  742.3	  642.2	 4062.0	...
1555024	  742.1	  642.5	 4062.0	...
1555025	  741.9	  642.6	 4062.0	...
1555026	  741.9	  642.6	 4062.0	...
1555027	  742.0	  642.5	 4061.0	...
1555028	  742.1	  642.5	 4059.0	...
1555029	  742.2	  642.1	 4058.0	...
1555030	  742.0	  641.7	 4058.0	...
1555031	  741.8	  641.5	 4059.0	...
1555032	  741.6	  641.5	 4060.0	...
1555033	  741.6	  641.5	 4062.0	...
1555034	  741.4	  641.6	 4063.0	...
1555035	  741.2	  641.6	 4063.0	...
1555036	  741.1	  641.5	 4062.0	...
1555037	  741.2	  641.3	 4062.0	...
1555038	  741.3	  641.1	 4063.0	...
1555039	  741.5	  641.1	 4064.0	...
1555040	  741.5	  641.0	 4065.0	...
1555041	  741.4	  640.8	 4067.0	...
1555042	  741.4	  640.7	 4069.0	...
1555043	  741.3	  640.7	 4071.0	...
1555044	  741.3	  640.9	 4072.0	...
1555045	  741.0	  641.2	 4071.0	...
1555046	  740.8	  641.4	 4071.0	...
1555047	  741.0	  641.5	 4071.0	...
1555048	  741.5	  641.5	 4072.0	...
1555049	  742.0	  641.2	 4072.0	...
1555050	  742.0	  640.8	 4073.0	...
1555051	  741.9	  640.5	 4075.0	...
1555052	  741.7	  640.6	 4076.0	...
1555053	  741.3	  640.7	 4077.0	...
1555054	  740.9	  640.8	 4076.0	...
1555055	  740.7	  640.9	 4076.0	...
1555056	  740.7	  640.9	 4076.0	...
1555057	  741.0	  640.8	 4076.0	...
1555058	  741.3	  641.0	 4076.0	...
1555059	  741.3	  641.3	 4075.0	...
1555060	  740.9	  640.9	 4074.0	...
1555061	  740.5	  640.3	 4073.0	...
1555062	  740.5	  639.6	 4075.0	...
1555063	  740.4	  639.5	 4079.0	...
1555064	  740.5	  639.5	 4082.0	...
1555065	  740.7	  639.6	 4086.0	...
1555066	  740.9	  639.7	 4086.0	...
1555067	  741.2	  639.8	 4086.0	...
1555068	  741.2	  639.9	 4085.0	...
1555069	  741.2	  640.0	 4084.0	...
1555070	  741.2	  640.2	 4083.0	...
1555071	  740.8	  641.0	 4082.0	...
1555072	  740.4	  641.8	 4082.0	...
1555073	  739.9	  642.2	 4082.0	...
1555074	  739.7	  641.9	 4082.0	...
1555075	  739.7	  641.2	 4082.0	...
1555076	  740.0	  640.7	 4082.0	...
1555077	  740.4	  640.5	 4082.0	...
1555078	  740.4	  640.7	 4082.0	...
1555079	  740.1	  640.9	 4082.0	...
1555080	  739.8	  641.0	 4084.0	...
1555081	  739.7	  641.0	 4086.0	...
1555082	  739.8	  641.0	 4087.0	...
1555083	  740.0	  641.0	 4084.0	...
1555084	  740.1	  641.0	 4082.0	...
1555085	  740.4	  641.0	 4081.0	...
1555086	  740.8	  640.8	 4084.0	...
1555087	  741.1	  640.7	 4086.0	...
1555088	  741.2	  640.7	 4087.0	...
1555089	  741.1	  640.8	 4088.0	...
1555090	  740.4	  641.0	 4090.0	...
1555091	  739.8	  641.1	 4090.0	...
1555092	  739.4	  641.3	 4091.0	...
1555093	  739.6	  641.5	 4092.0	...
1555094	  740.1	  641.6	 4092.0	...
1555095	  740.5	  641.6	 4091.0	...
1555096	  740.8	  641.5	 4089.0	...
1555097	  740.9	  641.4	 4086.0	...
1555098	  740.8	  641.1	 4086.0	...
1555099	  740.8	  641.0	 4088.0	...
1555100	  740.9	  641.0	 4086.0	...
1555101	  741.0	  641.2	 4082.0	...
1555102	  741.2	  641.2	 4082.0	...
1555103	  741.4	  641.1	 4086.0	...
1555104	  741.5	  641.0	 4089.0	...
1555105	  741.4	  640.6	 4089.0	...
1555106	  741.1	  640.2	 4090.0	...
1555107	  740.7	  640.0	 4087.0	...
1555108	  740.5	  640.3	 4085.0	...
1555109	  740.5	  640.6	 4083.0	...
1555110	  740.5	  640.4	 4083.0	...
1555111	  740.3	  640.2	 4084.0	...
1555112	  740.1	  640.0	 4082.0	...
1555113	  740.3	  640.0	 4080.0	...
1555114	  740.8	  640.0	 4078.0	...
1555115	  741.4	  639.9	 4078.0	...
1555116	  741.6	  639.8	 4078.0	...
1555117	  741.8	  639.8	 4081.0	...
1555118	  741.3	  640.1	 4083.0	...
1555119	  740.9	  640.4	 4086.0	...
1555120	  740.5	  640.6	 4083.0	...
1555121	  740.6	  640.7	 4081.0	...
1555122	  740.6	  640.8	 4078.0	...
1555123	  740.5	  640.7	 4077.0	...
1555124	  740.4	  640.6	 4078.0	...
1555125	  740.2	  640.7	 4079.0	...
1555126	  740.0	  640.9	 4080.0	...
1555127	  740.0	  641.0	 4080.0	...
1555128	  740.1	  641.0	 4081.0	...
1555129	  740.2	  640.8	 4080.0	...
1555130	  740.3	  640.5	 4080.0	...
1555131	  740.6	  640.1	 4079.0	...
1555132	  741.1	  639.8	 4078.0	...
1555133	  741.6	  639.6	 4078.0	...
1555134	  741.7	  639.6	 4077.0	...
1555135	  741.6	  639.6	 4075.0	...
1555136	  741.4	  639.5	 4074.0	...
1555137	  741.3	  639.5	 4073.0	...
1555138	  741.2	  639.5	 4074.0	...
1555139	  741.3	  639.5	 4076.0	...
1555140	  741.3	  639.6	 4077.0	...
1555141	  741.6	  639.7	 4074.0	...
1555142	  741.9	  639.8	 4071.0	...
1555143	  741.8	  640.1	 4069.0	...
1555144	  741.5	  640.1	 4069.0	...
1555145	  741.2	  640.1	 4066.0	...
1555146	  741.2	  640.0	 4063.0	...
1555147	  741.5	  639.4	 4063.0	...
1555148	  741.7	  639.1	 4067.0	...
1555149	  741.7	  638.9	 4071.0	...
1555150	  741.5	  639.4	 4071.0	...
1555151	  741.7	  639.5	 4071.0	...
1555152	  742.1	  639.4	 4071.0	...
1555153	  742.3	  639.3	 4070.0	...
1555154	  742.1	  639.3	 4069.0	...
1555155	  741.9	  639.4	 4068.0	...
1555156	  741.9	  639.9	 4068.0	...
1555157	  741.9	  640.5	 4066.0	...
1555158	  741.8	  641.0	 4064.0	...
1555159	  741.6	  640.9	 4062.0	...
1555160	  741.4	  640.7	 4062.0	...
1555161	  741.3	  640.5	 4062.0	...
1555162	  741.1	  640.3	 4062.0	...
1555163	  740.9	  640.2	 4063.0	...
1555164	  741.3	  640.2	 4064.0	...
1555165	  741.9	  640.2	 4065.0	...
1555166	  742.4	  640.0	 4065.0	...
1555167	  742.3	  639.7	 4061.0	...
1555168	  742.2	  639.4	 4057.0	...
1555169	  742.1	  639.1	 4053.0	...
1555170	  742.0	  638.8	 4052.0	...
1555171	  741.9	  638.6	 4052.0	...
1555172	  741.9	  639.0	 4052.0	...
1555173	  741.8	  639.2	 4052.0	...
1555174	  741.8	  639.3	 4052.0	...
1555175	  741.7	  639.0	 4049.0	...
1555176	  741.7	  638.8	 4046.0	...
1555177	  741.6	  638.6	 4043.0	...
1555178	  742.1	  638.5	 4044.0	...
1555179	  742.5	  638.4	 4045.0	...
1555180	  742.7	  638.4	 4045.0	...
1555181	  742.5	  638.5	 4043.0	...
1555182	  742.3	  638.4	 4040.0	...
1555183	  742.7	  638.2	 4036.0	...
1555184	  743.1	  637.8	 4038.0	...
1555185	  743.5	  637.3	 4040.0	...
1555186	  743.5	  637.0	 4042.0	...
1555187	  743.5	  637.0	 4041.0	...
1555188	  743.5	  637.1	 4041.0	...
1555189	  743.5	  637.3	 4040.0	...
1555190	  743.6	  637.4	 4040.0	...
1555191	  743.8	  637.4	 4040.0	...
1555192	  743.7	  637.2	 4037.0	...
1555193	  743.4	  637.1	 4036.0	...
1555194	  743.2	  637.0	 4034.0	...
1555195	  743.2	  636.7	 4034.0	...
1555196	  743.6	  636.2	 4033.0	...
1555197	  743.9	  635.7	 4030.0	...
1555198	  743.9	  635.6	 4027.0	...
1555199	  743.7	  635.7	 4025.0	...
1555200	  744.0	  635.8	 4026.0	...
1555201	  744.5	  635.8	 4027.0	...
1555202	  744.9	  635.8	 4029.0	...
1555203	  744.5	  636.4	 4029.0	...
1555204	  744.1	  636.8	 4029.0	...
1555205	  743.8	  637.0	 4028.0	...
1555206	  743.7	  636.9	 4027.0	...
MSG	1555207 0000 _ Number Off
1555207	  743.6	  636.9	 4027.0	...
1555208	  743.7	  637.0	 4025.0	...
1555209	  743.8	  637.0	 4023.0	...
1555210	  744.0	  637.1	 4021.0	...
1555211	  744.0	  637.2	 4022.0	...
1555212	  743.9	  637.3	 4021.0	...
1555213	  743.8	  637.3	 4020.0	...
1555214	  743.7	  637.3	 4019.0	...
1555215	  743.9	  637.4	 4017.0	...
1555216	  744.0	  637.6	 4016.0	...
1555217	  744.0	  637.2	 4016.0	...
1555218	  744.0	  636.6	 4016.0	...
1555219	  744.2	  635.9	 4016.0	...
1555220	  744.4	  635.8	 4015.0	...
1555221	  744.1	  635.8	 4014.0	...
1555222	  743.6	  635.8	 4014.0	...
1555223	  743.1	  636.0	 4013.0	...
1555224	  743.2	  636.3	 4013.0	...
1555225	  743.6	  636.6	 4012.0	...
1555226	  744.2	  637.0	 4011.0	...
1555227	  744.8	  637.2	 4010.0	...
1555228	  744.8	  637.1	 4009.0	...
1555229	  744.8	  636.8	 4008.0	...
1555230	  744.6	  636.6	 4007.0	...
1555231	  744.4	  636.3	 4007.0	...
1555232	  744.2	  636.1	 4008.0	...
1555233	  744.1	  635.7	 4009.0	...
1555234	  744.0	  635.6	 4010.0	...
1555235	  744.0	  635.8	 4008.0	...
1555236	  744.1	  636.4	 4005.0	...
1555237	  744.3	  637.1	 4003.0	...
1555238	  744.3	  637.6	 4003.0	...
1555239	  744.5	  637.7	 4003.0	...
1555240	  744.5	  637.5	 4003.0	...
1555241	  744.6	  637.2	 4003.0	...
1555242	  744.6	  636.9	 4001.0	...
1555243	  744.7	  636.9	 4000.0	...
1555244	  744.8	  636.8	 3997.0	...
1555245	  744.9	  636.7	 3996.0	...
1555246	  744.7	  636.2	 3995.0	...
1555247	  744.5	  635.8	 3995.0	...
1555248	  744.4	  635.8	 3995.0	...
1555249	  744.6	  636.1	 3993.0	...
1555250	  744.7	  636.4	 3991.0	...
1555251	  744.6	  636.3	 3990.0	...
1555252	  744.6	  635.9	 3990.0	...
1555253	  744.6	  635.5	 3989.0	...
1555254	  744.7	  635.0	 3986.0	...
1555255	  744.7	  634.8	 3984.0	...
1555256	  744.7	  634.6	 3982.0	...
1555257	  744.7	  634.5	 3982.0	...
1555258	  744.6	  634.7	 3980.0	...
1555259	  744.5	  634.9	 3979.0	...
1555260	  744.4	  635.3	 3979.0	...
1555261	  744.4	  635.5	 3981.0	...
1555262	  744.4	  635.2	 3982.0	...
1555263	  744.4	  634.7	 3983.0	...
1555264	  744.4	  634.1	 3983.0	...
1555265	  744.4	  634.1	 3981.0	...
1555266	  744.5	  633.9	 3978.0	...
1555267	  744.5	  633.7	 3977.0	...
1555268	  744.2	  633.5	 3977.0	...
1555269	  743.9	  633.5	 3979.0	...
1555270	  743.7	  634.4	 3980.0	...
1555271	  743.8	  635.2	 3978.0	...
1555272	  744.0	  635.7	 3974.0	...
1555273	  744.1	  635.1	 3971.0	...
1555274	  744.0	  634.6	 3971.0	...
1555275	  743.6	  634.5	 3971.0	...
1555276	  743.1	  634.5	 3971.0	...
1555277	  743.0	  634.5	 3971.0	...
1555278	  743.0	  634.7	 3971.0	...
1555279	  743.2	  634.9	 3972.0	...
1555280	  743.3	  634.4	 3973.0	...
1555281	  743.1	  633.7	 3973.0	...
1555282	  742.9	  633.4	 3973.0	...
1555283	  742.7	  633.8	 3973.0	...
1555284	  742.5	  634.0	 3972.0	...
1555285	  742.8	  633.7	 3971.0	...
1555286	  743.3	  633.6	 3969.0	...
1555287	  744.0	  633.7	 3968.0	...
1555288	  744.2	  633.8	 3968.0	...
1555289	  743.8	  633.9	 3968.0	...
1555290	  743.2	  634.0	 3969.0	...
1555291	  742.7	  634.4	 3970.0	...
1555292	  742.9	  634.7	 3969.0	...
1555293	  743.1	  634.9	 3966.0	...
1555294	  743.1	  634.8	 3963.0	...
1555295	  742.9	  634.5	 3962.0	...
1555296	  742.7	  634.4	 3962.0	...
1555297	  742.6	  634.4	 3961.0	...
1555298	  742.4	  634.5	 3961.0	...
1555299	  742.1	  634.4	 3961.0	...
1555300	  741.9	  634.1	 3960.0	...
1555301	  742.3	  633.6	 3962.0	...
1555302	  742.9	  633.4	 3964.0	...
1555303	  743.5	  633.4	 3964.0	...
1555304	  743.6	  633.8	 3959.0	...
1555305	  743.6	  634.2	 3954.0	...
1555306	  743.6	  634.8	 3953.0	...
1555307	  743.2	  635.2	 3953.0	...
1555308	  742.8	  635.0	 3952.0	...
1555309	  742.5	  634.5	 3952.0	...
1555310	  742.6	  634.5	 3951.0	...
1555311	  742.7	  635.2	 3951.0	...
1555312	  742.7	  635.9	 3951.0	...
1555313	  742.6	  635.8	 3951.0	...
1555314	  742.6	  635.5	 3951.0	...
1555315	  742.7	  635.3	 3952.0	...
1555316	  742.6	  635.1	 3951.0	...
1555317	  742.6	  635.1	 3950.0	...
1555318	  742.6	  635.1	 3948.0	...
1555319	  742.7	  635.0	 3947.0	...
1555320	  742.9	  634.9	 3946.0	...
1555321	  743.0	  634.8	 3947.0	...
1555322	  743.0	  634.8	 3948.0	...
1555323	  743.0	  634.8	 3945.0	...
1555324	  743.1	  634.8	 3940.0	...
1555325	  743.1	  634.9	 3935.0	...
1555326	  742.7	  635.1	 3933.0	...
1555327	  742.3	  635.0	 3932.0	...
1555328	  742.0	  634.8	 3931.0	...
1555329	  742.1	  634.6	 3930.0	...
1555330	  742.6	  634.8	 3930.0	...
1555331	  743.2	  634.9	 3929.0	...
1555332	  743.7	  635.1	 3926.0	...
1555333	  743.7	  635.3	 3924.0	...
1555334	  743.5	  635.5	 3924.0	...
1555335	  743.3	  635.5	 3926.0	...
1555336	  743.2	  635.6	 3927.0	...
1555337	  743.3	  635.7	 3927.0	...
1555338	  743.5	  635.9	 3926.0	...
1555339	  743.5	  636.1	 3924.0	...
1555340	  743.6	  636.2	 3922.0	...
1555341	  743.5	  635.7	 3920.0	...
1555342	  743.5	  635.1	 3919.0	...
1555343	  743.5	  634.5	 3918.0	...
1555344	  743.4	  634.5	 3916.0	...
1555345	  743.4	  634.5	 3914.0	...
1555346	  743.4	  634.6	 3911.0	...
1555347	  743.3	  634.6	 3908.0	...
1555348	  743.3	  634.7	 3911.0	...
1555349	  743.3	  634.4	 3914.0	...
1555350	  743.5	  634.1	 3915.0	...
1555351	  743.8	  633.5	 3914.0	...
1555352	  744.2	  633.2	 3915.0	...
1555353	  744.3	  633.0	 3917.0	...
1555354	  744.1	  633.2	 3918.0	...
1555355	  743.8	  633.5	 3917.0	...
1555356	  743.6	  633.7	 3913.0	...
1555357	  743.6	  634.3	 3909.0	...
1555358	  743.6	  634.5	 3906.0	...
1555359	  743.5	  634.7	 3906.0	...
1555360	  743.9	  634.3	 3908.0	...
1555361	  744.4	  633.8	 3909.0	...
1555362	  744.9	  633.8	 3907.0	...
1555363	  745.0	  634.1	 3903.0	...
1555364	  745.2	  634.2	 3898.0	...
1555365	  745.2	  634.0	 3895.0	...
1555366	  745.2	  633.8	 3892.0	...
1555367	  745.1	  634.0	 3891.0	...
1555368	  744.8	  634.1	 3893.0	...
1555369	  744.5	  634.3	 3893.0	...
1555370	  744.5	  634.7	 3892.0	...
1555371	  744.7	  635.1	 3891.0	...
1555372	  744.9	  635.2	 3891.0	...
1555373	  745.3	  634.9	 3890.0	...
1555374	  745.5	  634.7	 3890.0	...
1555375	  745.7	  634.8	 3888.0	...
1555376	  745.3	  635.0	 3886.0	...
1555377	  745.0	  635.1	 3885.0	...
1555378	  744.8	  635.1	 3884.0	...
1555379	  745.4	  635.0	 3883.0	...
1555380	  746.0	  635.4	 3881.0	...
1555381	  746.1	  635.9	 3878.0	...
1555382	  745.4	  636.5	 3876.0	...
1555383	  744.8	  636.6	 3876.0	...
1555384	  744.5	  636.7	 3876.0	...
1555385	  744.7	  636.6	 3877.0	...
1555386	  744.6	  636.4	 3876.0	...
1555387	  744.5	  636.2	 3874.0	...
1555388	  744.3	  636.1	 3872.0	...
1555389	  744.4	  636.1	 3872.0	...
1555390	  744.5	  637.0	 3874.0	...
1555391	  744.5	  637.9	 3877.0	...
1555392	  744.6	  638.5	 3879.0	...
1555393	  744.6	  638.2	 3878.0	...
1555394	  744.6	  638.0	 3876.0	...
1555395	  744.5	  638.1	 3874.0	...
1555396	  744.5	  638.1	 3872.0	...
1555397	  744.4	  638.0	 3870.0	...
1555398	  744.5	  638.4	 3869.0	...
1555399	  744.5	  638.8	 3870.0	...
1555400	  744.4	  639.3	 3868.0	...
1555401	  744.3	  639.4	 3865.0	...
1555402	  744.0	  639.3	 3861.0	...
1555403	  743.6	  639.2	 3860.0	...
1555404	  743.5	  639.5	 3859.0	...
1555405	  743.7	  640.2	 3859.0	...
1555406	  743.7	  641.0	 3856.0	...
1555407	  743.5	  640.9	 3852.0	...
MSG	1555408 0000 _ Number On
1555408	  743.4	  640.5	 3848.0	...
1555409	  743.5	  640.3	 3848.0	...
1555410	  744.0	  640.6	 3846.0	...
1555411	  744.3	  641.1	 3844.0	...
1555412	  744.6	  641.3	 3844.0	...
1555413	  744.5	  641.3	 3845.0	...
1555414	  744.4	  641.2	 3845.0	...
1555415	  744.7	  641.1	 3845.0	...
1555416	  745.3	  641.0	 3843.0	...
1555417	  745.9	  640.9	 3842.0	...
1555418	  746.1	  640.8	 3841.0	...
1555419	  746.2	  640.7	 3842.0	...
1555420	  746.3	  640.1	 3842.0	...
1555421	  746.3	  639.6	 3841.0	...
1555422	  745.8	  639.4	 3839.0	...
1555423	  745.2	  639.8	 3837.0	...
1555424	  744.6	  640.3	 3833.0	...
1555425	  744.4	  640.4	 3830.0	...
1555426	  744.3	  640.4	 3825.0	...
1555427	  744.4	  640.4	 3821.0	...
1555428	  744.6	  640.4	 3820.0	...
1555429	  744.8	  640.4	 3819.0	...
1555430	  745.0	  640.4	 3819.0	...
1555431	  745.2	  640.6	 3817.0	...
1555432	  745.5	  640.8	 3816.0	...
1555433	  745.8	  640.6	 3816.0	...
1555434	  745.7	  640.2	 3814.0	...
1555435	  745.4	  640.3	 3811.0	...
1555436	  745.2	  641.0	 3809.0	...
1555437	  745.1	  641.7	 3810.0	...
1555438	  744.9	  642.3	 3810.0	...
1555439	  744.7	  642.7	 3809.0	...
1555440	  744.8	  642.7	 3808.0	...
1555441	  745.1	  642.4	 3807.0	...
1555442	  745.3	  642.1	 3806.0	...
1555443	  745.3	  642.2	 3805.0	...
1555444	  745.7	  642.1	 3806.0	...
1555445	  746.1	  641.7	 3807.0	...
1555446	  746.4	  641.4	 3807.0	...
1555447	  746.4	  641.8	 3805.0	...
1555448	  746.2	  642.4	 3803.0	...
1555449	  746.1	  643.0	 3802.0	...
1555450	  746.1	  642.9	 3801.0	...
1555451	  746.2	  642.7	 3802.0	...
1555452	  746.3	  642.3	 3802.0	...
1555453	  746.4	  642.1	 3800.0	...
1555454	  746.4	  641.9	 3797.0	...
1555455	  746.4	  641.8	 3793.0	...
1555456	  746.3	  641.8	 3793.0	...
1555457	  746.2	  642.2	 3793.0	...
1555458	  746.8	  642.5	 3792.0	...
1555459	  747.4	  642.8	 3791.0	...
1555460	  748.0	  642.8	 3788.0	...
1555461	  748.0	  642.3	 3786.0	...
1555462	  748.0	  641.9	 3785.0	...
1555463	  748.1	  641.9	 3784.0	...
1555464	  748.3	  642.3	 3782.0	...
1555465	  748.4	  642.6	 3778.0	...
1555466	  748.2	  642.3	 3776.0	...
1555467	  748.0	  642.0	 3774.0	...
1555468	  748.0	  642.8	 3774.0	...
1555469	  747.9	  643.9	 3774.0	...
1555470	  747.7	  644.6	 3774.0	...
1555471	  747.3	  643.9	 3774.0	...
1555472	  747.0	  643.1	 3773.0	...
1555473	  747.0	  642.8	 3770.0	...
1555474	  747.0	  642.8	 3767.0	...
1555475	  747.1	  642.7	 3764.0	...
1555476	  747.1	  642.6	 3764.0	...
1555477	  747.0	  642.6	 3766.0	...
1555478	  747.1	  642.8	 3767.0	...
1555479	  747.4	  642.9	 3768.0	...
1555480	  747.6	  643.0	 3768.0	...
1555481	  747.7	  642.9	 3768.0	...
1555482	  747.8	  642.8	 3767.0	...
1555483	  747.8	  642.7	 3765.0	...
1555484	  747.6	  642.7	 3763.0	...
1555485	  747.1	  642.9	 3762.0	...
1555486	  746.7	  643.3	 3759.0	...
1555487	  746.5	  643.9	 3756.0	...
1555488	  746.5	  644.3	 3754.0	...
1555489	  746.5	  644.7	 3755.0	...
1555490	  746.6	  644.7	 3758.0	...
1555491	  746.8	  644.8	 3758.0	...
1555492	  747.0	  644.7	 3759.0	...
1555493	  747.1	  644.6	 3758.0	...
1555494	  747.1	  644.4	 3758.0	...
1555495	  746.8	  644.3	 3758.0	...
1555496	  746.4	  643.5	 3756.0	...
1555497	  746.1	  642.8	 3755.0	...
1555498	  745.9	  642.2	 3755.0	...
1555499	  745.9	  642.3	 3753.0	...
1555500	  745.9	  642.4	 3752.0	...
1555501	  746.0	  642.4	 3750.0	...
1555502	  746.3	  642.4	 3750.0	...
1555503	  746.3	  642.2	 3749.0	...
1555504	  746.3	  642.0	 3748.0	...
1555505	  746.0	  641.9	 3746.0	...
1555506	  746.2	  642.2	 3746.0	...
1555507	  746.5	  642.7	 3746.0	...
1555508	  746.7	  643.1	 3746.0	...
1555509	  746.3	  643.3	 3747.0	...
1555510	  746.0	  643.8	 3747.0	...
1555511	  746.2	  644.5	 3745.0	...
1555512	  746.5	  645.0	 3743.0	...
1555513	  746.9	  645.0	 3741.0	...
1555514	  746.8	  644.3	 3741.0	...
1555515	  746.8	  643.5	 3743.0	...
1555516	  746.9	  642.9	 3744.0	...
1555517	  747.1	  643.1	 3744.0	...
1555518	  747.4	  643.3	 3742.0	...
1555519	  747.6	  643.5	 3740.0	...
1555520	  747.5	  643.4	 3740.0	...
1555521	  747.2	  643.3	 3740.0	...
1555522	  747.4	  643.0	 3741.0	...
1555523	  747.9	  642.7	 3739.0	...
1555524	  748.2	  642.7	 3736.0	...
1555525	  747.8	  643.1	 3733.0	...
1555526	  747.2	  643.4	 3733.0	...
1555527	  746.8	  643.6	 3733.0	...
1555528	  746.6	  644.1	 3733.0	...
1555529	  746.8	  644.5	 3733.0	...
1555530	  747.1	  644.9	 3733.0	...
1555531	  747.4	  645.0	 3733.0	...
1555532	  747.5	  645.1	 3732.0	...
1555533	  747.5	  645.0	 3731.0	...
1555534	  747.4	  644.7	 3730.0	...
1555535	  747.4	  645.0	 3731.0	...
1555536	  747.3	  645.6	 3732.0	...
1555537	  747.7	  646.1	 3733.0	...
1555538	  748.0	  646.1	 3732.0	...
1555539	  748.4	  646.0	 3731.0	...
1555540	  748.5	  645.9	 3729.0	...
1555541	  748.6	  645.7	 3729.0	...
1555542	  748.6	  645.4	 3729.0	...
1555543	  748.7	  645.3	 3729.0	...
1555544	  748.8	  645.5	 3729.0	...
1555545	  748.7	  645.6	 3726.0	...
1555546	  748.6	  645.5	 3723.0	...
1555547	  748.5	  645.4	 3722.0	...
1555548	  748.6	  645.3	 3723.0	...
1555549	  748.6	  645.3	 3723.0	...
1555550	  748.5	  645.3	 3721.0	...
1555551	  748.5	  645.7	 3720.0	...
1555552	  748.4	  646.0	 3720.0	...
1555553	  748.4	  646.2	 3723.0	...
1555554	  748.3	  646.1	 3725.0	...
1555555	  748.0	  645.6	 3727.0	...
1555556	  747.8	  645.2	 3728.0	...
1555557	  747.8	  644.9	 3726.0	...
1555558	  747.9	  644.8	 3723.0	...
1555559	  747.6	  644.7	 3720.0	...
1555560	  747.4	  644.6	 3718.0	...
1555561	  747.3	  644.5	 3717.0	...
1555562	  747.5	  644.4	 3717.0	...
1555563	  747.7	  644.3	 3716.0	...
1555564	  747.7	  644.3	 3717.0	...
1555565	  747.5	  644.5	 3717.0	...
1555566	  747.4	  644.7	 3719.0	...
1555567	  747.7	  644.7	 3720.0	...
1555568	  748.3	  644.7	 3721.0	...
1555569	  749.0	  644.8	 3720.0	...
1555570	  749.3	  644.7	 3719.0	...
1555571	  749.1	  644.6	 3719.0	...
1555572	  748.8	  644.9	 3719.0	...
1555573	  748.5	  645.6	 3719.0	...
1555574	  748.7	  646.3	 3719.0	...
1555575	  748.8	  646.3	 3720.0	...
1555576	  748.5	  646.4	 3720.0	...
1555577	  747.9	  646.4	 3719.0	...
1555578	  747.3	  646.6	 3718.0	...
1555579	  746.9	  646.7	 3717.0	...
1555580	  746.9	  647.3	 3717.0	...
1555581	  746.9	  647.7	 3716.0	...
1555582	  747.2	  647.4	 3718.0	...
1555583	  747.4	  646.5	 3721.0	...
1555584	  747.5	  645.8	 3723.0	...
1555585	  747.5	  646.0	 3722.0	...
1555586	  747.6	  646.2	 3721.0	...
1555587	  748.3	  646.3	 3720.0	...
1555588	  748.9	  646.0	 3718.0	...
1555589	  749.4	  645.9	 3717.0	...
1555590	  749.1	  645.8	 3717.0	...
1555591	  748.8	  645.8	 3717.0	...
1555592	  748.5	  645.7	 3717.0	...
1555593	  748.4	  645.1	 3717.0	...
1555594	  748.2	  644.6	 3717.0	...
1555595	  748.1	  644.1	 3719.0	...
1555596	  748.0	  644.1	 3721.0	...
1555597	  748.0	  644.1	 3723.0	...
1555598	  748.0	  644.2	 3721.0	...
1555599	  748.2	  644.5	 3718.0	...
1555600	  748.5	  644.7	 3717.0	...
1555601	  748.6	  644.8	 3717.0	...
1555602	  748.4	  644.5	 3717.0	...
1555603	  747.9	  644.3	 3717.0	...
1555604	  747.6	  644.1	 3718.0	...
1555605	  747.3	  644.1	 3717.0	...
1555606	  747.2	  644.2	 3717.0	...
1555607	  747.0	  644.5	 3717.0	...
1555608	  746.9	  644.5	 3719.0	...
1555609	  747.0	  644.3	 3720.0	...
1555610	  747.2	  644.3	 3720.0	...
1555611	  747.4	  644.6	 3720.0	...
1555612	  747.5	  645.0	 3722.0	...
1555613	  747.4	  645.0	 3724.0	...
1555614	  747.3	  644.9	 3725.0	...
1555615	  747.1	  644.9	 3725.0	...
1555616	  747.0	  644.9	 3725.0	...
1555617	  747.0	  644.6	 3725.0	...
1555618	  747.0	  644.2	 3725.0	...
1555619	  747.1	  643.7	 3726.0	...
1555620	  747.4	  643.7	 3728.0	...
1555621	  747.6	  643.8	 3729.0	...
1555622	  747.8	  644.0	 3728.0	...
1555623	  747.8	  644.2	 3728.0	...
1555624	  747.7	  644.4	 3728.0	...
1555625	  747.5	  644.6	 3729.0	...
1555626	  747.3	  644.7	 3729.0	...
1555627	  747.1	  644.6	 3727.0	...
1555628	  746.8	  644.6	 3726.0	...
1555629	  746.6	  644.6	 3726.0	...
1555630	  746.6	  644.6	 3728.0	...
1555631	  746.6	  644.5	 3729.0	...
1555632	  746.7	  644.4	 3729.0	...
1555633	  746.6	  644.5	 3729.0	...
1555634	  746.4	  644.7	 3728.0	...
1555635	  746.2	  644.8	 3728.0	...
1555636	  746.2	  644.9	 3729.0	...
1555637	  746.1	  645.0	 3729.0	...
1555638	  746.0	  644.8	 3728.0	...
1555639	  745.7	  644.6	 3729.0	...
1555640	  745.4	  644.4	 3731.0	...
1555641	  745.4	  644.1	 3733.0	...
1555642	  745.4	  643.8	 3733.0	...
1555643	  745.5	  643.6	 3734.0	...
1555644	  745.5	  643.6	 3736.0	...
1555645	  745.6	  643.5	 3738.0	...
1555646	  745.5	  643.4	 3740.0	...
1555647	  745.4	  643.5	 3742.0	...
1555648	  745.4	  643.7	 3744.0	...
1555649	  745.6	  644.0	 3745.0	...
1555650	  745.9	  644.0	 3745.0	...
1555651	  745.8	  643.9	 3745.0	...
1555652	  745.4	  643.7	 3745.0	...
1555653	  745.4	  643.3	 3745.0	...
1555654	  745.9	  643.5	 3748.0	...
1555655	  746.3	  643.8	 3751.0	...
1555656	  746.5	  644.3	 3753.0	...
1555657	  746.6	  644.4	 3753.0	...
1555658	  746.5	  644.4	 3753.0	...
1555659	  746.1	  644.0	 3755.0	...
1555660	  745.7	  643.8	 3757.0	...
1555661	  745.6	  643.6	 3760.0	...
1555662	  745.7	  643.7	 3763.0	...
1555663	  745.5	  643.6	 3766.0	...
1555664	  745.2	  643.6	 3770.0	...
1555665	  744.9	  643.4	 3771.0	...
1555666	  744.9	  643.0	 3769.0	...
1555667	  745.1	  642.6	 3767.0	...
1555668	  745.3	  642.5	 3766.0	...
1555669	  745.5	  642.4	 3768.0	...
1555670	  745.0	  642.4	 3770.0	...
1555671	  744.5	  642.4	 3771.0	...
1555672	  743.9	  642.3	 3772.0	...
1555673	  743.8	  642.2	 3773.0	...
1555674	  744.2	  641.6	 3774.0	...
1555675	  744.7	  641.0	 3774.0	...
1555676	  745.2	  640.4	 3773.0	...
1555677	  745.3	  640.5	 3770.0	...
1555678	  745.4	  640.5	 3767.0	...
1555679	  745.3	  640.7	 3768.0	...
1555680	  745.0	  640.9	 3771.0	...
1555681	  744.9	  641.2	 3774.0	...
1555682	  745.0	  641.4	 3774.0	...
1555683	  744.9	  640.8	 3774.0	...
1555684	  744.8	  640.2	 3775.0	...
1555685	  744.7	  640.2	 3775.0	...
1555686	  744.6	  640.8	 3775.0	...
1555687	  744.3	  640.9	 3774.0	...
1555688	  744.0	  640.3	 3773.0	...
1555689	  744.1	  640.2	 3775.0	...
1555690	  744.2	  641.0	 3777.0	...
1555691	  744.2	  641.7	 3781.0	...
1555692	  744.2	  642.1	 3781.0	...
1555693	  744.2	  642.2	 3781.0	...
1555694	  744.1	  642.3	 3784.0	...
1555695	  744.2	  642.3	 3787.0	...
1555696	  744.2	  642.3	 3787.0	...
1555697	  744.2	  642.3	 3784.0	...
1555698	  744.0	  642.3	 3781.0	...
1555699	  744.1	  642.2	 3782.0	...
1555700	  744.2	  642.0	 3783.0	...
1555701	  744.2	  641.6	 3784.0	...
1555702	  744.1	  641.4	 3788.0	...
1555703	  744.0	  641.2	 3791.0	...
1555704	  744.0	  641.4	 3795.0	...
1555705	  744.0	  641.5	 3794.0	...
1555706	  743.9	  641.1	 3794.0	...
1555707	  743.8	  640.6	 3794.0	...
1555708	  743.8	  640.0	 3797.0	...
1555709	  743.8	  640.2	 3800.0	...
1555710	  743.8	  640.5	 3802.0	...
1555711	  743.9	  640.8	 3804.0	...
1555712	  743.9	  640.8	 3806.0	...
1555713	  744.0	  640.8	 3807.0	...
1555714	  744.0	  640.5	 3807.0	...
1555715	  744.2	  640.3	 3807.0	...
1555716	  744.3	  640.3	 3808.0	...
1555717	  744.2	  640.6	 3809.0	...
1555718	  743.6	  640.9	 3810.0	...
1555719	  743.0	  641.0	 3810.0	...
1555720	  742.4	  641.1	 3812.0	...
MSG	1555721 0000 _ Number Off
1555721	  742.0	  641.1	 3814.0	...
1555722	  742.0	  641.3	 3814.0	...
1555723	  742.3	  641.9	 3816.0	...
1555724	  742.6	  642.4	 3817.0	...
1555725	  742.5	  642.4	 3819.0	...
1555726	  742.4	  641.6	 3819.0	...
1555727	  742.2	  640.8	 3820.0	...
1555728	  742.2	  640.2	 3821.0	...
1555729	  742.2	  640.0	 3822.0	...
1555730	  742.2	  639.6	 3824.0	...
1555731	  742.4	  639.3	 3826.0	...
1555732	  742.5	  639.8	 3827.0	...
1555733	  742.6	  640.6	 3828.0	...
1555734	  742.7	  641.0	 3829.0	...
1555735	  742.5	  640.8	 3829.0	...
1555736	  742.2	  640.9	 3829.0	...
1555737	  742.0	  641.3	 3829.0	...
1555738	  742.0	  641.7	 3830.0	...
1555739	  742.0	  641.8	 3833.0	...
1555740	  741.8	  641.8	 3837.0	...
1555741	  741.6	  641.4	 3842.0	...
1555742	  741.2	  641.0	 3846.0	...
1555743	  741.1	  640.6	 3847.0	...
1555744	  741.2	  640.4	 3846.0	...
1555745	  741.4	  640.3	 3846.0	...
1555746	  741.5	  640.4	 3846.0	...
1555747	  741.3	  640.4	 3846.0	...
1555748	  741.2	  640.3	 3850.0	...
1555749	  741.3	  640.2	 3854.0	...
1555750	  741.6	  640.1	 3859.0	...
1555751	  742.1	  639.8	 3859.0	...
1555752	  742.4	  639.6	 3857.0	...
1555753	  742.6	  639.5	 3856.0	...
1555754	  742.6	  639.5	 3857.0	...
1555755	  742.4	  639.8	 3860.0	...
1555756	  742.4	  640.0	 3863.0	...
1555757	  742.5	  640.4	 3863.0	...
1555758	  742.5	  640.5	 3863.0	...
1555759	  742.2	  640.5	 3863.0	...
1555760	  742.0	  640.4	 3863.0	...
1555761	  741.9	  640.1	 3865.0	...
1555762	  741.8	  639.7	 3867.0	...
1555763	  741.5	  639.5	 3869.0	...
1555764	  741.3	  639.8	 3869.0	...
1555765	  741.2	  640.1	 3871.0	...
1555766	  741.5	  640.7	 3872.0	...
1555767	  741.7	  641.0	 3872.0	...
1555768	  741.9	  640.9	 3871.0	...
1555769	  741.9	  640.3	 3869.0	...
1555770	  741.9	  639.8	 3869.0	...
1555771	  741.6	  639.8	 3873.0	...
1555772	  741.4	  639.5	 3876.0	...
1555773	  741.2	  639.2	 3880.0	...
1555774	  741.2	  638.9	 3879.0	...
1555775	  741.0	  638.9	 3878.0	...
1555776	  740.9	  638.8	 3877.0	...
1555777	  741.0	  638.7	 3876.0	...
1555778	  741.3	  638.5	 3877.0	...
1555779	  741.6	  638.4	 3877.0	...
1555780	  741.6	  638.4	 3877.0	...
1555781	  741.6	  638.3	 3877.0	...
1555782	  741.6	  638.4	 3876.0	...
1555783	  742.1	  638.5	 3876.0	...
1555784	  742.8	  638.6	 3878.0	...
1555785	  743.3	  638.6	 3883.0	...
1555786	  743.2	  638.6	 3887.0	...
1555787	  743.2	  638.2	 3890.0	...
1555788	  743.2	  637.7	 3890.0	...
1555789	  742.8	  637.4	 3890.0	...
1555790	  742.2	  637.6	 3890.0	...
1555791	  741.7	  637.7	 3889.0	...
1555792	  741.7	  637.8	 3890.0	...
1555793	  741.9	  638.4	 3891.0	...
1555794	  742.1	  638.9	 3895.0	...
1555795	  742.2	  639.3	 3897.0	...
1555796	  742.3	  639.3	 3900.0	...
1555797	  742.3	  639.3	 3901.0	...
1555798	  742.2	  639.5	 3904.0	...
1555799	  742.1	  639.6	 3906.0	...
1555800	  742.0	  639.6	 3906.0	...
1555801	  742.2	  639.3	 3906.0	...
1555802	  742.3	  638.4	 3910.0	...
1555803	  742.3	  637.6	 3913.0	...
1555804	  742.4	  637.1	 3916.0	...
1555805	  742.4	  637.2	 3916.0	...
1555806	  742.4	  637.2	 3916.0	...
1555807	  742.6	  637.3	 3917.0	...
1555808	  742.8	  637.4	 3917.0	...
1555809	  742.7	  637.7	 3917.0	...
1555810	  742.3	  638.0	 3921.0	...
1555811	  741.9	  638.2	 3925.0	...
1555812	  742.1	  638.0	 3928.0	...
1555813	  742.4	  637.9	 3926.0	...
1555814	  742.5	  637.9	 3927.0	...
1555815	  742.3	  637.6	 3929.0	...
1555816	  742.0	  637.2	 3931.0	...
1555817	  741.9	  636.8	 3931.0	...
1555818	  741.7	  636.6	 3930.0	...
1555819	  741.4	  636.6	 3931.0	...
1555820	  741.1	  636.4	 3933.0	...
1555821	  741.1	  636.1	 3936.0	...
1555822	  741.2	  635.8	 3938.0	...
1555823	  741.2	  635.7	 3938.0	...
1555824	  741.5	  635.6	 3937.0	...
1555825	  741.8	  636.1	 3936.0	...
1555826	  742.0	  636.6	 3939.0	...
1555827	  742.0	  637.2	 3942.0	...
1555828	  742.3	  637.1	 3944.0	...
1555829	  742.8	  636.9	 3944.0	...
1555830	  742.8	  636.7	 3945.0	...
1555831	  742.4	  636.7	 3947.0	...
1555832	  741.8	  636.5	 3949.0	...
1555833	  741.7	  636.3	 3949.0	...
1555834	  741.5	  636.1	 3948.0	...
1555835	  741.5	  636.3	 3947.0	...
1555836	  741.5	  636.4	 3949.0	...
1555837	  741.5	  636.4	 3950.0	...
1555838	  741.4	  636.4	 3950.0	...
1555839	  741.4	  636.4	 3950.0	...
1555840	  741.3	  636.1	 3952.0	...
1555841	  741.1	  635.7	 3954.0	...
1555842	  741.0	  635.2	 3955.0	...
1555843	  741.0	  635.2	 3955.0	...
1555844	  740.9	  635.1	 3958.0	...
1555845	  741.0	  635.3	 3962.0	...
1555846	  741.0	  635.5	 3966.0	...
1555847	  741.0	  635.7	 3966.0	...
1555848	  740.9	  635.8	 3965.0	...
1555849	  740.8	  636.0	 3964.0	...
1555850	  740.6	  636.2	 3967.0	...
1555851	  740.4	  636.3	 3970.0	...
1555852	  740.2	  636.3	 3973.0	...
1555853	  740.2	  636.2	 3973.0	...
1555854	  740.1	  636.1	 3975.0	...
1555855	  740.1	  635.9	 3976.0	...
1555856	  740.1	  635.8	 3978.0	...
1555857	  740.1	  635.7	 3978.0	...
1555858	  740.2	  635.7	 3978.0	...
1555859	  740.3	  635.8	 3979.0	...
1555860	  740.3	  635.9	 3980.0	...
1555861	  739.8	  635.5	 3980.0	...
1555862	  739.3	  635.1	 3981.0	...
1555863	  739.1	  634.7	 3980.0	...
1555864	  739.2	  634.7	 3979.0	...
1555865	  739.4	  634.6	 3978.0	...
1555866	  739.5	  634.6	 3977.0	...
1555867	  739.6	  634.7	 3977.0	...
1555868	  739.6	  634.8	 3978.0	...
1555869	  739.6	  634.8	 3979.0	...
1555870	  739.6	  634.5	 3980.0	...
1555871	  739.5	  634.1	 3981.0	...
1555872	  739.5	  634.1	 3981.0	...
1555873	  739.4	  634.4	 3982.0	...
1555874	  739.4	  635.3	 3983.0	...
1555875	  738.7	  636.2	 3986.0	...
1555876	  737.9	  636.6	 3987.0	...
1555877	  737.4	  636.4	 3989.0	...
1555878	  737.6	  636.1	 3989.0	...
1555879	  737.8	  636.2	 3989.0	...
1555880	  737.9	  636.3	 3989.0	...
1555881	  737.9	  636.4	 3990.0	...
1555882	  738.0	  636.2	 3992.0	...
1555883	  738.0	  636.0	 3992.0	...
1555884	  738.0	  635.7	 3992.0	...
1555885	  737.9	  635.7	 3993.0	...
1555886	  737.8	  635.7	 3994.0	...
1555887	  737.6	  635.7	 3995.0	...
1555888	  737.5	  635.8	 3995.0	...
1555889	  737.4	  636.1	 3994.0	...
1555890	  737.4	  636.5	 3995.0	...
1555891	  737.4	  636.7	 3996.0	...
1555892	  737.5	  636.8	 3998.0	...
1555893	  737.6	  636.7	 3998.0	...
1555894	  737.7	  636.7	 3998.0	...
1555895	  737.7	  636.5	 3999.0	...
1555896	  737.7	  636.4	 4001.0	...
1555897	  737.8	  636.3	 4002.0	...
1555898	  737.8	  636.3	 4002.0	...
1555899	  738.0	  636.2	 4001.0	...
1555900	  738.2	  636.2	 4001.0	...
1555901	  738.4	  635.8	 4000.0	...
1555902	  738.3	  635.5	 4003.0	...
1555903	  738.2	  635.2	 4006.0	...
1555904	  738.0	  635.2	 4009.0	...
1555905	  737.9	  635.2	 4010.0	...
1555906	  737.9	  635.1	 4012.0	...
1555907	  738.0	  635.4	 4013.0	...
1555908	  738.2	  635.8	 4014.0	...
1555909	  738.2	  636.2	 4014.0	...
1555910	  738.2	  636.2	 4014.0	...
1555911	  738.2	  636.2	 4014.0	...
1555912	  738.5	  636.2	 4014.0	...
1555913	  738.9	  636.1	 4014.0	...
1555914	  739.1	  636.1	 4013.0	...
1555915	  739.2	  636.1	 4012.0	...
1555916	  739.3	  636.1	 4011.0	...
1555917	  739.5	  636.1	 4011.0	...
1555918	  739.5	  635.9	 4012.0	...
1555919	  739.7	  635.8	 4012.0	...
1555920	  739.7	  635.5	 4011.0	...
1555921	  739.8	  635.2	 4011.0	...
1555922	  739.3	  635.1	 4012.0	...
1555923	  738.8	  635.2	 4013.0	...
1555924	  738.4	  635.2	 4013.0	...
1555925	  738.3	  635.1	 4012.0	...
1555926	  738.2	  635.3	 4013.0	...
1555927	  738.1	  635.6	 4013.0	...
1555928	  738.0	  635.2	 4014.0	...
1555929	  738.0	  634.5	 4016.0	...
1555930	  738.1	  634.4	 4017.0	...
1555931	  738.2	  635.0	 4018.0	...
1555932	  738.7	  635.5	 4019.0	...
1555933	  739.0	  635.5	 4019.0	...
MSG	1555934 0000 _ Number On
1555934	  739.3	  635.6	 4018.0	...
1555935	  739.4	  635.7	 4017.0	...
1555936	  739.4	  635.9	 4016.0	...
1555937	  739.3	  635.7	 4015.0	...
1555938	  739.2	  635.5	 4015.0	...
1555939	  739.0	  635.6	 4016.0	...
1555940	  738.9	  635.9	 4016.0	...
1555941	  738.9	  636.0	 4019.0	...
1555942	  739.1	  635.9	 4022.0	...
1555943	  739.5	  635.7	 4024.0	...
1555944	  739.8	  635.6	 4024.0	...
1555945	  739.8	  635.6	 4025.0	...
1555946	  739.6	  635.6	 4027.0	...
1555947	  739.3	  635.6	 4030.0	...
1555948	  739.0	  635.6	 4033.0	...
1555949	  739.1	  635.7	 4030.0	...
1555950	  739.4	  636.2	 4026.0	...
1555951	  739.6	  636.6	 4022.0	...
1555952	  739.7	  637.1	 4023.0	...
1555953	  739.6	  637.1	 4022.0	...
1555954	  739.6	  636.7	 4024.0	...
1555955	  739.6	  636.2	 4025.0	...
1555956	  739.7	  635.4	 4026.0	...
1555957	  739.8	  635.3	 4026.0	...
1555958	  739.6	  635.2	 4026.0	...
1555959	  739.3	  635.5	 4026.0	...
1555960	  739.1	  635.8	 4025.0	...
1555961	  739.0	  636.0	 4021.0	...
1555962	  738.9	  636.0	 4016.0	...
1555963	  738.7	  636.1	 4012.0	...
1555964	  738.4	  636.2	 4012.0	...
1555965	  738.1	  636.2	 4014.0	...
1555966	  738.0	  636.2	 4015.0	...
1555967	  736.7	  636.4	 4016.0	...
EFIX R   1552825	1555967	3143	  749.6	  634.0	   3810
SSACC R  1555968
1555968	  735.0	  636.5	 4016.0	...
1555969	  733.2	  636.6	 4020.0	...
1555970	  731.9	  636.5	 4024.0	...
1555971	  729.7	  636.0	 4028.0	...
1555972	  727.6	  635.1	 4030.0	...
1555973	  725.0	  634.4	 4031.0	...
1555974	  723.6	  634.3	 4030.0	...
ESACC R  1555968	1555974	7	  735.0	  636.5	  723.6	  634.3	   0.25	     38
SFIX R   1555975
1555975	  722.3	  633.6	 4029.0	...
1555976	  721.5	  632.8	 4028.0	...
1555977	  720.6	  632.2	 4028.0	...
1555978	  720.4	  632.3	 4028.0	...
1555979	  720.9	  631.6	 4028.0	...
1555980	  721.4	  630.8	 4028.0	...
1555981	  721.3	  630.4	 4025.0	...
1555982	  722.3	  630.5	 4022.0	...
1555983	  723.8	  630.5	 4021.0	...
1555984	  725.6	  630.7	 4024.0	...
1555985	  726.6	  631.4	 4027.0	...
1555986	  727.9	  632.3	 4023.0	...
1555987	  728.9	  632.8	 4020.0	...
1555988	  729.8	  633.1	 4017.0	...
1555989	  729.9	  633.2	 4019.0	...
1555990	  730.6	  633.2	 4021.0	...
1555991	  731.2	  633.0	 4023.0	...
1555992	  731.8	  632.8	 4023.0	...
1555993	  732.0	  632.8	 4022.0	...
1555994	  732.2	  632.7	 4021.0	...
1555995	  732.4	  632.7	 4019.0	...
1555996	  732.4	  632.5	 4017.0	...
1555997	  732.4	  632.4	 4015.0	...
1555998	  732.3	  632.3	 4013.0	...
1555999	  732.3	  632.5	 4012.0	...
1556000	  732.5	  632.7	 4012.0	...
1556001	  732.8	  633.2	 4011.0	...
1556002	  732.8	  633.7	 4010.0	...
1556003	  732.8	  634.1	 4008.0	...
1556004	  732.8	  634.1	 4006.0	...
1556005	  732.8	  634.3	 4004.0	...
1556006	  733.0	  634.5	 4004.0	...
1556007	  733.1	  634.2	 4003.0	...
1556008	  733.1	  633.7	 4003.0	...
1556009	  733.0	  633.2	 4002.0	...
1556010	  733.1	  633.0	 4001.0	...
1556011	  733.2	  633.3	 4002.0	...
1556012	  733.5	  633.7	 4001.0	...
1556013	  733.6	  634.1	 4000.0	...
1556014	  733.6	  634.1	 4001.0	...
1556015	  733.5	  634.3	 4001.0	...
1556016	  733.4	  634.4	 4002.0	...
1556017	  733.9	  634.4	 4002.0	...
1556018	  734.5	  634.3	 4001.0	...
1556019	  734.9	  634.3	 4000.0	...
1556020	  735.0	  634.4	 3999.0	...
1556021	  735.0	  634.8	 3997.0	...
1556022	  735.1	  635.1	 3998.0	...
1556023	  735.2	  635.5	 3999.0	...
1556024	  734.7	  636.2	 3996.0	...
1556025	  734.0	  636.9	 3993.0	...
1556026	  733.4	  637.4	 3990.0	...
1556027	  733.4	  637.2	 3991.0	...
1556028	  733.4	  636.8	 3992.0	...
1556029	  733.6	  636.7	 3992.0	...
1556030	  733.9	  636.5	 3992.0	...
1556031	  734.5	  636.5	 3992.0	...
1556032	  735.0	  636.8	 3990.0	...
1556033	  735.4	  637.2	 3986.0	...
1556034	  735.3	  637.5	 3983.0	...
1556035	  735.3	  637.7	 3982.0	...
1556036	  735.1	  637.7	 3982.0	...
1556037	  735.1	  637.7	 3982.0	...
1556038	  735.1	  637.8	 3981.0	...
1556039	  735.2	  637.9	 3981.0	...
1556040	  735.3	  637.8	 3980.0	...
1556041	  735.4	  637.7	 3978.0	...
1556042	  735.4	  637.6	 3976.0	...
1556043	  735.4	  637.7	 3975.0	...
1556044	  735.4	  638.1	 3973.0	...
1556045	  735.4	  638.4	 3972.0	...
1556046	  735.4	  638.5	 3971.0	...
1556047	  735.4	  638.2	 3971.0	...
1556048	  735.4	  637.9	 3969.0	...
1556049	  735.6	  638.2	 3968.0	...
1556050	  736.1	  638.5	 3966.0	...
1556051	  736.6	  638.3	 3965.0	...
1556052	  736.9	  637.8	 3965.0	...
1556053	  736.7	  637.3	 3965.0	...
1556054	  736.5	  637.3	 3966.0	...
1556055	  736.6	  637.4	 3969.0	...
1556056	  736.9	  637.7	 3970.0	...
1556057	  737.1	  638.0	 3969.0	...
1556058	  736.9	  638.3	 3965.0	...
1556059	  736.6	  638.4	 3961.0	...
1556060	  736.4	  638.2	 3960.0	...
1556061	  736.5	  638.1	 3960.0	...
1556062	  736.6	  638.0	 3960.0	...
1556063	  736.7	  638.1	 3959.0	...
1556064	  736.6	  638.2	 3957.0	...
1556065	  736.5	  638.1	 3955.0	...
1556066	  736.5	  637.9	 3955.0	...
1556067	  736.5	  637.6	 3954.0	...
1556068	  737.1	  637.6	 3954.0	...
1556069	  737.8	  637.7	 3955.0	...
1556070	  738.3	  637.8	 3955.0	...
1556071	  738.2	  637.9	 3953.0	...
1556072	  738.3	  638.2	 3950.0	...
1556073	  738.6	  638.4	 3947.0	...
1556074	  738.9	  638.1	 3947.0	...
1556075	  738.9	  637.5	 3947.0	...
1556076	  738.7	  636.9	 3947.0	...
1556077	  738.5	  637.3	 3947.0	...
1556078	  738.5	  637.7	 3946.0	...
1556079	  738.6	  638.1	 3946.0	...
1556080	  738.7	  637.7	 3945.0	...
1556081	  738.1	  637.3	 3945.0	...
1556082	  737.5	  637.1	 3944.0	...
1556083	  737.0	  637.2	 3942.0	...
1556084	  737.4	  637.1	 3941.0	...
1556085	  738.0	  636.9	 3942.0	...
1556086	  738.5	  636.9	 3942.0	...
1556087	  738.8	  637.0	 3942.0	...
1556088	  738.8	  637.1	 3939.0	...
1556089	  738.9	  637.1	 3935.0	...
1556090	  739.0	  637.1	 3931.0	...
1556091	  738.9	  637.2	 3931.0	...
1556092	  739.1	  637.2	 3929.0	...
1556093	  739.2	  637.2	 3929.0	...
1556094	  739.3	  636.9	 3928.0	...
1556095	  739.2	  636.7	 3928.0	...
1556096	  739.0	  636.5	 3929.0	...
1556097	  739.0	  636.6	 3930.0	...
1556098	  739.2	  636.6	 3930.0	...
1556099	  739.4	  637.1	 3931.0	...
1556100	  739.5	  637.6	 3932.0	...
1556101	  739.4	  637.3	 3933.0	...
1556102	  739.3	  636.5	 3931.0	...
1556103	  739.3	  636.0	 3929.0	...
1556104	  739.3	  636.2	 3926.0	...
1556105	  739.4	  636.4	 3924.0	...
1556106	  739.4	  636.5	 3923.0	...
1556107	  739.4	  636.7	 3923.0	...
1556108	  739.6	  636.8	 3922.0	...
1556109	  739.7	  636.9	 3922.0	...
1556110	  739.8	  637.1	 3921.0	...
1556111	  739.9	  637.2	 3921.0	...
1556112	  740.0	  637.3	 3920.0	...
1556113	  740.1	  637.4	 3918.0	...
1556114	  740.0	  637.6	 3916.0	...
1556115	  740.0	  637.7	 3913.0	...
1556116	  739.6	  637.7	 3911.0	...
1556117	  739.2	  637.6	 3910.0	...
1556118	  738.7	  637.2	 3911.0	...
1556119	  738.6	  636.8	 3913.0	...
1556120	  738.5	  636.6	 3915.0	...
1556121	  738.4	  636.6	 3918.0	...
1556122	  738.7	  636.6	 3919.0	...
1556123	  739.0	  636.5	 3915.0	...
1556124	  739.8	  636.0	 3911.0	...
1556125	  740.2	  635.5	 3906.0	...
1556126	  740.7	  635.8	 3906.0	...
1556127	  740.8	  636.4	 3906.0	...
1556128	  740.8	  637.1	 3907.0	...
1556129	  740.9	  637.3	 3909.0	...
1556130	  740.8	  637.7	 3911.0	...
1556131	  740.7	  637.9	 3910.0	...
1556132	  740.6	  637.7	 3907.0	...
1556133	  740.5	  637.1	 3906.0	...
1556134	  740.4	  636.6	 3908.0	...
1556135	  740.4	  636.6	 3910.0	...
1556136	  740.5	  636.6	 3909.0	...
1556137	  740.6	  636.5	 3908.0	...
1556138	  740.6	  636.5	 3908.0	...
1556139	  740.5	  637.0	 3906.0	...
1556140	  740.5	  637.6	 3905.0	...
1556141	  740.4	  638.1	 3906.0	...
1556142	  740.5	  638.1	 3909.0	...
1556143	  740.5	  638.0	 3911.0	...
1556144	  740.5	  638.0	 3910.0	...
1556145	  740.7	  638.1	 3909.0	...
1556146	  740.9	  638.2	 3908.0	...
1556147	  741.0	  637.5	 3907.0	...
1556148	  741.0	  636.7	 3908.0	...
1556149	  740.7	  635.9	 3906.0	...
1556150	  740.4	  636.0	 3905.0	...
1556151	  740.2	  636.1	 3904.0	...
1556152	  740.2	  636.2	 3905.0	...
1556153	  740.2	  636.1	 3906.0	...
1556154	  740.1	  636.0	 3907.0	...
1556155	  740.1	  636.0	 3908.0	...
1556156	  740.3	  635.9	 3908.0	...
1556157	  740.6	  636.4	 3907.0	...
1556158	  740.9	  637.0	 3906.0	...
1556159	  740.8	  637.5	 3904.0	...
1556160	  740.6	  637.5	 3903.0	...
1556161	  740.4	  637.3	 3903.0	...
1556162	  740.3	  637.1	 3902.0	...
1556163	  740.4	  637.0	 3902.0	...
1556164	  740.4	  637.1	 3902.0	...
1556165	  740.4	  636.9	 3901.0	...
1556166	  740.2	  636.8	 3900.0	...
1556167	  740.1	  636.9	 3897.0	...
1556168	  740.1	  637.2	 3894.0	...
1556169	  740.2	  637.4	 3891.0	...
1556170	  740.2	  637.4	 3891.0	...
1556171	  740.3	  637.2	 3894.0	...
1556172	  740.5	  637.0	 3897.0	...
1556173	  740.7	  636.6	 3898.0	...
1556174	  740.7	  636.1	 3897.0	...
1556175	  740.6	  636.2	 3895.0	...
1556176	  740.6	  636.8	 3896.0	...
1556177	  740.6	  637.5	 3896.0	...
1556178	  740.6	  637.6	 3898.0	...
1556179	  740.7	  637.6	 3899.0	...
1556180	  740.6	  637.6	 3898.0	...
1556181	  740.5	  637.7	 3895.0	...
1556182	  740.3	  637.8	 3892.0	...
1556183	  740.3	  637.7	 3892.0	...
1556184	  740.5	  637.5	 3891.0	...
1556185	  740.6	  637.1	 3890.0	...
1556186	  740.7	  636.8	 3890.0	...
1556187	  741.0	  636.5	 3890.0	...
1556188	  741.2	  636.4	 3890.0	...
1556189	  741.4	  636.3	 3890.0	...
1556190	  741.4	  636.3	 3891.0	...
1556191	  741.5	  636.2	 3890.0	...
1556192	  741.5	  636.2	 3890.0	...
1556193	  741.4	  636.1	 3888.0	...
1556194	  741.5	  636.0	 3887.0	...
1556195	  741.6	  636.2	 3886.0	...
1556196	  741.9	  636.5	 3885.0	...
1556197	  742.0	  636.5	 3885.0	...
1556198	  742.1	  636.2	 3885.0	...
1556199	  742.1	  636.1	 3887.0	...
1556200	  741.7	  636.3	 3889.0	...
1556201	  741.3	  636.6	 3891.0	...
1556202	  741.1	  636.4	 3891.0	...
1556203	  741.5	  635.8	 3891.0	...
1556204	  741.8	  635.2	 3891.0	...
1556205	  742.0	  635.3	 3891.0	...
1556206	  742.0	  635.7	 3892.0	...
1556207	  742.0	  635.9	 3892.0	...
1556208	  742.0	  635.7	 3889.0	...
1556209	  741.9	  635.5	 3887.0	...
1556210	  741.8	  635.7	 3884.0	...
1556211	  741.7	  635.9	 3883.0	...
1556212	  741.8	  636.1	 3883.0	...
1556213	  741.8	  636.3	 3884.0	...
1556214	  741.7	  636.6	 3884.0	...
1556215	  742.1	  636.9	 3883.0	...
1556216	  742.6	  636.8	 3882.0	...
1556217	  742.7	  636.7	 3880.0	...
1556218	  742.3	  637.1	 3879.0	...
1556219	  742.2	  637.6	 3878.0	...
1556220	  742.5	  638.0	 3877.0	...
1556221	  742.8	  638.0	 3877.0	...
1556222	  742.8	  637.4	 3877.0	...
1556223	  742.7	  636.8	 3875.0	...
1556224	  742.7	  636.2	 3873.0	...
1556225	  742.8	  636.1	 3872.0	...
1556226	  743.0	  636.1	 3873.0	...
1556227	  743.1	  636.2	 3874.0	...
1556228	  743.1	  636.2	 3874.0	...
1556229	  742.7	  636.3	 3874.0	...
1556230	  742.5	  636.2	 3875.0	...
1556231	  742.3	  636.4	 3875.0	...
1556232	  742.6	  636.5	 3874.0	...
1556233	  742.7	  636.6	 3873.0	...
1556234	  742.8	  636.5	 3872.0	...
1556235	  742.8	  636.5	 3872.0	...
MSG	1556236 0000 _ Number Off
1556236	  742.7	  636.5	 3873.0	...
1556237	  742.7	  636.6	 3873.0	...
1556238	  742.6	  636.6	 3874.0	...
1556239	  742.6	  636.6	 3874.0	...
1556240	  742.7	  636.6	 3873.0	...
1556241	  742.7	  636.6	 3873.0	...
1556242	  742.6	  636.6	 3872.0	...
1556243	  742.5	  636.2	 3872.0	...
1556244	  742.5	  635.7	 3872.0	...
1556245	  742.5	  635.6	 3870.0	...
1556246	  742.6	  636.0	 3870.0	...
1556247	  742.6	  636.5	 3869.0	...
1556248	  742.8	  636.6	 3870.0	...
1556249	  743.0	  636.5	 3870.0	...
1556250	  743.2	  636.4	 3870.0	...
1556251	  743.3	  636.4	 3870.0	...
1556252	  743.4	  636.4	 3870.0	...
1556253	  743.2	  636.1	 3870.0	...
1556254	  743.1	  635.7	 3870.0	...
1556255	  743.0	  635.4	 3870.0	...
1556256	  742.5	  635.6	 3870.0	...
1556257	  741.9	  635.9	 3868.0	...
1556258	  741.6	  636.2	 3868.0	...
1556259	  741.8	  636.2	 3867.0	...
1556260	  742.1	  636.2	 3868.0	...
1556261	  741.9	  636.2	 3868.0	...
1556262	  741.9	  636.5	 3868.0	...
1556263	  742.1	  636.8	 3868.0	...
1556264	  742.3	  636.8	 3867.0	...
1556265	  742.6	  636.9	 3867.0	...
1556266	  742.6	  637.1	 3866.0	...
1556267	  742.6	  637.3	 3865.0	...
1556268	  742.5	  637.8	 3863.0	...
1556269	  742.3	  638.2	 3862.0	...
1556270	  742.2	  638.2	 3862.0	...
1556271	  742.2	  637.5	 3864.0	...
1556272	  742.3	  636.9	 3866.0	...
1556273	  742.4	  636.9	 3866.0	...
1556274	  742.6	  637.2	 3867.0	...
1556275	  742.7	  637.6	 3867.0	...
1556276	  742.7	  637.6	 3864.0	...
1556277	  742.5	  637.5	 3861.0	...
1556278	  742.3	  637.6	 3858.0	...
1556279	  742.2	  637.7	 3860.0	...
1556280	  742.4	  637.5	 3862.0	...
1556281	  742.5	  637.0	 3864.0	...
1556282	  742.8	  636.6	 3865.0	...
1556283	  743.4	  636.5	 3866.0	...
1556284	  743.9	  636.4	 3866.0	...
1556285	  744.2	  636.3	 3866.0	...
1556286	  744.0	  636.2	 3865.0	...
1556287	  743.7	  636.1	 3864.0	...
1556288	  743.7	  636.0	 3861.0	...
1556289	  744.5	  635.8	 3860.0	...
1556290	  745.3	  635.9	 3859.0	...
1556291	  745.6	  636.0	 3859.0	...
1556292	  745.3	  636.3	 3858.0	...
1556293	  744.9	  636.9	 3855.0	...
1556294	  744.8	  637.5	 3852.0	...
1556295	  745.0	  638.0	 3849.0	...
1556296	  745.3	  637.8	 3848.0	...
1556297	  745.2	  637.5	 3846.0	...
1556298	  744.9	  637.4	 3844.0	...
1556299	  744.5	  637.4	 3843.0	...
1556300	  744.4	  637.4	 3843.0	...
1556301	  744.4	  637.5	 3843.0	...
1556302	  744.5	  637.5	 3843.0	...
1556303	  744.6	  637.7	 3843.0	...
1556304	  744.6	  638.1	 3841.0	...
1556305	  744.7	  638.3	 3840.0	...
1556306	  744.8	  637.7	 3838.0	...
1556307	  744.4	  637.0	 3839.0	...
1556308	  743.9	  636.2	 3837.0	...
1556309	  743.5	  636.2	 3834.0	...
1556310	  743.8	  636.0	 3832.0	...
1556311	  744.0	  636.0	 3833.0	...
1556312	  744.2	  636.0	 3834.0	...
1556313	  744.2	  636.5	 3834.0	...
1556314	  744.3	  636.9	 3835.0	...
1556315	  744.3	  637.3	 3837.0	...
1556316	  744.0	  637.3	 3838.0	...
1556317	  743.7	  637.3	 3835.0	...
1556318	  743.3	  637.7	 3830.0	...
1556319	  743.4	  638.2	 3825.0	...
1556320	  743.4	  638.7	 3824.0	...
1556321	  743.1	  638.8	 3825.0	...
1556322	  742.6	  638.9	 3825.0	...
1556323	  742.4	  638.8	 3825.0	...
1556324	  742.8	  638.7	 3824.0	...
1556325	  743.0	  638.6	 3823.0	...
1556326	  742.9	  638.6	 3825.0	...
1556327	  742.7	  638.6	 3827.0	...
1556328	  742.5	  638.9	 3829.0	...
1556329	  742.4	  639.1	 3827.0	...
1556330	  742.2	  639.1	 3825.0	...
1556331	  742.2	  638.8	 3821.0	...
1556332	  742.3	  639.0	 3820.0	...
1556333	  742.3	  639.5	 3815.0	...
1556334	  742.6	  640.1	 3811.0	...
1556335	  743.0	  640.2	 3809.0	...
1556336	  742.9	  640.2	 3810.0	...
1556337	  742.4	  640.3	 3812.0	...
1556338	  741.9	  640.3	 3812.0	...
1556339	  741.9	  640.3	 3812.0	...
1556340	  741.9	  640.2	 3812.0	...
1556341	  742.2	  640.2	 3809.0	...
1556342	  742.5	  640.0	 3806.0	...
1556343	  742.9	  639.9	 3803.0	...
1556344	  743.2	  639.7	 3801.0	...
1556345	  743.4	  639.7	 3798.0	...
1556346	  743.5	  639.9	 3795.0	...
1556347	  743.5	  640.1	 3793.0	...
1556348	  743.5	  640.3	 3790.0	...
1556349	  743.5	  640.4	 3788.0	...
1556350	  743.6	  640.6	 3788.0	...
1556351	  743.7	  640.7	 3786.0	...
1556352	  743.6	  640.3	 3784.0	...
1556353	  743.4	  639.8	 3781.0	...
1556354	  743.3	  639.4	 3780.0	...
1556355	  743.1	  639.5	 3777.0	...
1556356	  742.9	  639.6	 3775.0	...
1556357	  742.7	  639.7	 3774.0	...
1556358	  742.8	  639.7	 3774.0	...
1556359	  743.0	  639.7	 3771.0	...
1556360	  743.1	  639.7	 3768.0	...
1556361	  743.0	  639.6	 3764.0	...
1556362	  742.9	  639.5	 3763.0	...
1556363	  742.9	  639.6	 3761.0	...
1556364	  742.7	  639.8	 3759.0	...
1556365	  742.6	  639.8	 3758.0	...
1556366	  742.6	  639.7	 3757.0	...
1556367	  742.7	  639.6	 3757.0	...
1556368	  743.0	  639.6	 3757.0	...
1556369	  743.2	  639.7	 3752.0	...
1556370	  743.5	  639.7	 3746.0	...
1556371	  743.5	  639.7	 3740.0	...
1556372	  743.5	  639.6	 3738.0	...
1556373	  743.4	  639.6	 3737.0	...
1556374	  743.3	  639.3	 3735.0	...
1556375	  743.3	  639.1	 3732.0	...
1556376	  743.3	  639.0	 3729.0	...
1556377	  743.4	  639.1	 3726.0	...
1556378	  743.6	  639.1	 3724.0	...
1556379	  743.7	  639.2	 3719.0	...
1556380	  743.9	  639.3	 3716.0	...
1556381	  744.0	  639.5	 3713.0	...
1556382	  744.1	  639.4	 3712.0	...
1556383	  744.3	  639.3	 3709.0	...
1556384	  744.5	  639.3	 3703.0	...
1556385	  744.6	  639.2	 3697.0	...
1556386	  744.4	  639.3	 3693.0	...
1556387	  744.1	  639.5	 3692.0	...
1556388	  744.1	  639.7	 3688.0	...
1556389	  744.0	  640.2	 3683.0	...
1556390	  744.1	  640.5	 3678.0	...
1556391	  744.3	  640.7	 3679.0	...
1556392	  744.9	  640.3	 3677.0	...
1556393	  745.4	  639.9	 3675.0	...
1556394	  745.9	  639.6	 3670.0	...
1556395	  745.9	  639.5	 3665.0	...
1556396	  745.8	  639.4	 3660.0	...
1556397	  745.4	  639.3	 3657.0	...
1556398	  745.0	  639.3	 3655.0	...
1556399	  744.9	  639.4	 3654.0	...
1556400	  745.1	  639.2	 3652.0	...
1556401	  745.2	  638.9	 3650.0	...
1556402	  745.2	  638.6	 3646.0	...
1556403	  745.2	  638.5	 3644.0	...
1556404	  745.3	  638.4	 3643.0	...
1556405	  745.3	  638.7	 3641.0	...
1556406	  745.4	  639.1	 3637.0	...
1556407	  745.5	  639.6	 3633.0	...
1556408	  745.5	  639.7	 3631.0	...
1556409	  745.6	  639.8	 3633.0	...
1556410	  745.8	  640.0	 3629.0	...
1556411	  746.4	  640.2	 3625.0	...
1556412	  747.0	  639.1	 3620.0	...
1556413	  746.8	  638.0	 3619.0	...
1556414	  746.3	  637.5	 3615.0	...
1556415	  745.9	  638.1	 3610.0	...
1556416	  745.9	  638.7	 3604.0	...
1556417	  746.2	  638.6	 3602.0	...
1556418	  746.4	  638.6	 3601.0	...
1556419	  746.2	  638.3	 3597.0	...
1556420	  745.8	  638.0	 3593.0	...
1556421	  745.6	  638.3	 3590.0	...
1556422	  745.9	  639.0	 3588.0	...
1556423	  746.2	  639.7	 3586.0	...
1556424	  746.3	  639.7	 3583.0	...
1556425	  746.3	  639.6	 3580.0	...
1556426	  746.3	  639.7	 3576.0	...
1556427	  746.7	  639.7	 3569.0	...
1556428	  747.1	  639.8	 3564.0	...
1556429	  747.1	  639.9	 3560.0	...
1556430	  746.5	  640.0	 3558.0	...
1556431	  745.8	  640.0	 3556.0	...
1556432	  745.6	  640.1	 3553.0	...
1556433	  745.6	  640.3	 3552.0	...
1556434	  745.7	  640.4	 3547.0	...
1556435	  746.0	  640.4	 3544.0	...
1556436	  746.4	  640.3	 3538.0	...
1556437	  746.8	  640.4	 3533.0	...
1556438	  746.9	  640.6	 3527.0	...
1556439	  747.1	  640.6	 3525.0	...
1556440	  747.3	  640.3	 3525.0	...
1556441	  747.8	  640.0	 3526.0	...
1556442	  748.2	  639.6	 3521.0	...
1556443	  748.4	  639.3	 3513.0	...
1556444	  748.3	  639.1	 3504.0	...
1556445	  748.2	  639.1	 3501.0	...
1556446	  748.2	  639.1	 3500.0	...
1556447	  748.1	  639.0	 3495.0	...
1556448	  748.1	  638.9	 3491.0	...
1556449	  748.0	  638.7	 3485.0	...
1556450	  748.0	  638.7	 3485.0	...
1556451	  748.0	  638.7	 3482.0	...
1556452	  748.1	  638.7	 3478.0	...
1556453	  748.3	  638.4	 3473.0	...
1556454	  748.5	  638.2	 3469.0	...
1556455	  748.5	  638.0	 3464.0	...
1556456	  748.8	  637.8	 3461.0	...
1556457	  749.2	  637.6	 3458.0	...
1556458	  749.6	  637.5	 3456.0	...
1556459	  749.9	  637.7	 3452.0	...
1556460	  750.2	  637.8	 3446.0	...
1556461	  750.4	  637.8	 3440.0	...
1556462	  750.3	  637.6	 3435.0	...
1556463	  750.2	  637.5	 3433.0	...
1556464	  750.2	  637.5	 3432.0	...
1556465	  750.1	  637.6	 3430.0	...
1556466	  750.0	  637.0	 3428.0	...
1556467	  750.1	  636.3	 3425.0	...
1556468	  750.3	  636.0	 3418.0	...
1556469	  750.5	  636.4	 3410.0	...
1556470	  750.5	  636.8	 3404.0	...
1556471	  750.5	  636.7	 3403.0	...
1556472	  750.5	  636.7	 3403.0	...
1556473	  750.6	  637.2	 3400.0	...
1556474	  750.8	  637.6	 3397.0	...
1556475	  751.1	  638.1	 3392.0	...
1556476	  751.1	  637.7	 3390.0	...
1556477	  751.1	  637.3	 3385.0	...
1556478	  751.0	  637.0	 3383.0	...
1556479	  751.2	  636.7	 3380.0	...
1556480	  751.5	  636.4	 3379.0	...
1556481	  751.8	  636.4	 3374.0	...
1556482	  751.8	  636.6	 3369.0	...
1556483	  751.9	  636.8	 3361.0	...
1556484	  752.1	  636.7	 3358.0	...
1556485	  752.2	  636.6	 3356.0	...
1556486	  752.2	  636.7	 3358.0	...
1556487	  752.1	  636.9	 3356.0	...
1556488	  751.9	  637.0	 3353.0	...
1556489	  751.9	  636.9	 3347.0	...
1556490	  752.0	  636.5	 3345.0	...
1556491	  752.2	  636.2	 3343.0	...
1556492	  752.3	  635.9	 3342.0	...
1556493	  752.5	  636.0	 3341.0	...
1556494	  752.8	  636.4	 3336.0	...
1556495	  752.7	  636.8	 3332.0	...
1556496	  752.6	  637.2	 3323.0	...
1556497	  752.5	  637.3	 3317.0	...
1556498	  753.0	  637.2	 3310.0	...
1556499	  753.4	  637.2	 3306.0	...
1556500	  753.7	  637.2	 3303.0	...
1556501	  753.7	  637.3	 3300.0	...
1556502	  753.7	  637.4	 3298.0	...
1556503	  753.7	  637.4	 3297.0	...
1556504	  753.5	  637.3	 3292.0	...
1556505	  753.3	  637.1	 3286.0	...
1556506	  753.3	  636.9	 3280.0	...
1556507	  753.6	  636.8	 3275.0	...
1556508	  754.0	  636.6	 3272.0	...
1556509	  754.3	  636.5	 3270.0	...
1556510	  754.4	  636.2	 3268.0	...
1556511	  754.4	  636.0	 3266.0	...
1556512	  754.4	  635.8	 3263.0	...
1556513	  754.4	  635.8	 3262.0	...
1556514	  754.3	  635.8	 3259.0	...
1556515	  754.3	  635.0	 3257.0	...
1556516	  754.2	  634.1	 3251.0	...
1556517	  754.4	  633.7	 3245.0	...
1556518	  754.5	  634.2	 3241.0	...
1556519	  754.6	  634.7	 3241.0	...
1556520	  754.6	  634.9	 3241.0	...
1556521	  754.7	  635.1	 3239.0	...
1556522	  754.8	  635.3	 3235.0	...
1556523	  754.5	  635.5	 3229.0	...
1556524	  754.2	  635.5	 3223.0	...
1556525	  754.0	  635.9	 3219.0	...
1556526	  754.0	  636.2	 3216.0	...
1556527	  754.1	  636.4	 3213.0	...
1556528	  754.0	  636.3	 3211.0	...
1556529	  753.8	  636.2	 3209.0	...
1556530	  754.2	  636.2	 3207.0	...
1556531	  754.6	  636.3	 3202.0	...
1556532	  755.0	  636.5	 3198.0	...
1556533	  755.0	  636.6	 3195.0	...
1556534	  755.0	  636.8	 3193.0	...
1556535	  755.1	  636.9	 3188.0	...
1556536	  755.2	  637.0	 3183.0	...
1556537	  755.0	  637.1	 3179.0	...
1556538	  754.9	  637.2	 3174.0	...
1556539	  754.6	  637.4	 3169.0	...
1556540	  754.6	  637.5	 3165.0	...
1556541	  754.6	  637.1	 3163.0	...
1556542	  754.6	  636.6	 3161.0	...
1556543	  754.7	  636.2	 3156.0	...
1556544	  755.1	  636.4	 3151.0	...
1556545	  755.6	  636.5	 3146.0	...
1556546	  756.0	  636.5	 3147.0	...
1556547	  755.9	  636.3	 3146.0	...
1556548	  756.0	  636.3	 3141.0	...
1556549	  756.1	  636.5	 3135.0	...
1556550	  756.4	  637.5	 3128.0	...
1556551	  756.5	  638.4	 3124.0	...
1556552	  757.0	  639.1	 3120.0	...
1556553	  758.0	  639.4	 3116.0	...
1556554	  759.0	  639.6	 3109.0	...
1556555	  759.6	  639.8	 3102.0	...
1556556	  759.7	  639.8	 3095.0	...
1556557	  759.7	  639.8	 3091.0	...
1556558	  759.7	  639.7	 3088.0	...
1556559	  760.1	  639.2	 3081.0	...
1556560	  760.4	  638.5	 3075.0	...
1556561	  760.6	  637.9	 3068.0	...
1556562	  760.4	  637.5	 3066.0	...
1556563	  760.1	  637.3	 3062.0	...
1556564	  759.9	  636.8	 3059.0	...
1556565	  759.3	  636.6	 3055.0	...
1556566	  758.5	  636.0	 3053.0	...
EFIX R   1555975	1556566	592	  743.2	  637.2	   3741
SSACC R  1556567
1556567	  757.9	  635.4	 3050.0	...
1556568	  757.7	  634.5	 3049.0	...
1556569	  757.5	  633.4	 3047.0	...
1556570	  757.3	  632.4	 3041.0	...
1556571	  757.3	  631.7	 3034.0	...
1556572	  757.7	  631.6	 3026.0	...
1556573	  759.0	  630.4	 3022.0	...
1556574	  760.7	  626.2	 3018.0	...
1556575	  764.0	  615.0	 3020.0	...
1556576	  767.4	  604.3	 3030.0	...
1556577	  770.6	  596.6	 3040.0	...
1556578	  773.9	  596.2	 3039.0	...
1556579	  776.2	  597.0	 3028.0	...
1556580	  778.3	  600.7	 3010.0	...
1556581	  779.3	  607.3	 2991.0	...
1556582	  780.2	  615.2	 2970.0	...
1556583	  781.1	  624.3	 2946.0	...
1556584	  781.3	  635.0	 2918.0	...
1556585	  781.6	  648.0	 2891.0	...
1556586	  781.5	  662.2	 2862.0	...
1556587	  781.4	  675.9	 2832.0	...
1556588	  780.6	  689.7	 2793.0	...
1556589	  780.4	  703.7	 2753.0	...
1556590	  780.5	  718.4	 2715.0	...
1556591	  781.6	  733.4	 2678.0	...
1556592	  782.7	  746.7	 2647.0	...
1556593	  785.5	  758.8	 2619.0	...
1556594	  789.3	  769.6	 2587.0	...
1556595	  794.2	  780.9	 2550.0	...
1556596	  798.4	  791.0	 2518.0	...
1556597	  801.6	  801.4	 2492.0	...
1556598	  804.6	  810.3	 2472.0	...
1556599	  807.0	  820.2	 2446.0	...
1556600	  809.6	  829.0	 2424.0	...
1556601	  811.8	  838.4	 2402.0	...
1556602	  813.9	  845.9	 2388.0	...
1556603	  815.4	  854.0	 2371.0	...
1556604	  816.3	  861.8	 2349.0	...
1556605	  817.0	  869.6	 2331.0	...
1556606	  817.5	  875.1	 2318.0	...
1556607	  817.2	  879.6	 2315.0	...
1556608	  816.2	  882.6	 2310.0	...
1556609	  815.0	  884.4	 2307.0	...
1556610	  814.4	  884.5	 2305.0	...
1556611	  814.5	  883.9	 2303.0	...
1556612	  814.4	  883.2	 2301.0	...
1556613	  813.6	  881.3	 2299.0	...
1556614	  812.8	  879.2	 2298.0	...
1556615	  812.0	  876.6	 2297.0	...
1556616	  811.6	  873.6	 2299.0	...
1556617	  811.0	  869.8	 2309.0	...
1556618	  810.3	  865.7	 2318.0	...
1556619	  810.8	  862.5	 2326.0	...
1556620	  811.4	  859.0	 2331.0	...
1556621	  811.2	  854.3	 2343.0	...
1556622	  809.9	  847.8	 2356.0	...
1556623	  808.4	  840.2	 2372.0	...
1556624	  807.9	  832.7	 2382.0	...
1556625	  807.5	  825.1	 2400.0	...
1556626	  807.3	  816.7	 2415.0	...
1556627	  807.2	  807.7	 2427.0	...
1556628	  806.9	  797.3	 2445.0	...
1556629	  806.9	  788.1	 2465.0	...
1556630	  807.0	  779.2	 2487.0	...
1556631	  807.5	  770.9	 2502.0	...
1556632	  807.7	  761.2	 2521.0	...
1556633	  807.8	  750.5	 2545.0	...
1556634	  808.1	  741.5	 2565.0	...
1556635	  808.4	  731.5	 2583.0	...
1556636	  808.3	  723.3	 2597.0	...
1556637	  807.6	  713.3	 2615.0	...
1556638	  806.9	  704.6	 2632.0	...
1556639	  805.9	  696.0	 2650.0	...
1556640	  804.6	  686.6	 2667.0	...
1556641	  803.3	  679.4	 2682.0	...
1556642	  802.3	  671.3	 2703.0	...
1556643	  802.2	  664.1	 2721.0	...
1556644	  802.2	  655.8	 2740.0	...
1556645	  802.3	  646.8	 2750.0	...
1556646	  801.8	  638.0	 2764.0	...
1556647	  801.4	  629.2	 2775.0	...
1556648	  801.8	  620.3	 2789.0	...
1556649	  802.2	  612.5	 2805.0	...
1556650	  802.4	  602.6	 2821.0	...
1556651	  803.1	  594.3	 2832.0	...
1556652	  803.7	  585.2	 2842.0	...
1556653	  804.3	  578.0	 2851.0	...
1556654	  803.9	  571.8	 2860.0	...
1556655	  802.6	  568.6	 2863.0	...
1556656	  801.3	  566.0	 2863.0	...
1556657	  799.7	  564.0	 2862.0	...
1556658	  799.0	  562.6	 2861.0	...
1556659	  795.8	  563.6	 2860.0	...
1556660	  791.9	  564.6	 2860.0	...
1556661	  787.4	  565.4	 2861.0	...
1556662	  785.3	  565.8	 2859.0	...
1556663	  783.5	  567.5	 2855.0	...
1556664	  782.2	  569.7	 2847.0	...
1556665	  779.3	  578.3	 2835.0	...
1556666	  777.5	  587.2	 2825.0	...
1556667	  775.7	  597.2	 2820.0	...
1556668	  775.5	  600.9	 2821.0	...
1556669	  775.3	  603.0	 2818.0	...
1556670	  775.4	  603.2	 2815.0	...
1556671	  775.5	  603.4	 2812.0	...
1556672	  775.6	  603.6	 2811.0	...
1556673	  775.8	  603.9	 2810.0	...
ESACC R  1556567	1556673	107	  757.9	  635.4	  775.8	  603.9	   0.77	    294
SFIX R   1556674
1556674	  775.9	  604.2	 2809.0	...
1556675	  776.1	  604.4	 2809.0	...
1556676	  776.1	  604.4	 2809.0	...
1556677	  775.8	  604.3	 2809.0	...
1556678	  775.3	  604.3	 2809.0	...
1556679	  775.0	  604.3	 2807.0	...
1556680	  775.1	  604.3	 2806.0	...
1556681	  775.7	  603.8	 2805.0	...
1556682	  776.3	  603.4	 2803.0	...
1556683	  776.7	  603.0	 2801.0	...
1556684	  776.3	  603.1	 2798.0	...
1556685	  776.0	  603.2	 2798.0	...
1556686	  775.8	  603.1	 2798.0	...
1556687	  775.9	  602.7	 2797.0	...
1556688	  775.9	  602.4	 2795.0	...
1556689	  776.1	  602.2	 2791.0	...
1556690	  776.1	  602.1	 2785.0	...
1556691	  776.4	  601.9	 2780.0	...
1556692	  776.6	  601.5	 2777.0	...
1556693	  776.7	  601.1	 2777.0	...
1556694	  776.6	  600.3	 2776.0	...
1556695	  776.4	  599.6	 2775.0	...
1556696	  776.4	  599.0	 2774.0	...
1556697	  776.6	  598.7	 2774.0	...
1556698	  776.9	  598.5	 2774.0	...
1556699	  777.2	  598.3	 2773.0	...
1556700	  777.3	  598.5	 2772.0	...
1556701	  777.4	  598.6	 2770.0	...
1556702	  777.5	  598.7	 2769.0	...
1556703	  777.4	  598.7	 2766.0	...
1556704	  777.3	  598.9	 2765.0	...
1556705	  777.1	  599.3	 2763.0	...
1556706	  777.1	  599.8	 2763.0	...
1556707	  777.0	  600.0	 2762.0	...
1556708	  776.9	  600.3	 2761.0	...
1556709	  776.8	  600.4	 2760.0	...
1556710	  777.1	  600.4	 2760.0	...
1556711	  777.5	  600.2	 2759.0	...
1556712	  777.8	  600.0	 2757.0	...
1556713	  777.4	  599.9	 2756.0	...
1556714	  777.0	  599.9	 2755.0	...
1556715	  776.5	  599.5	 2753.0	...
1556716	  776.5	  599.1	 2751.0	...
1556717	  776.7	  599.2	 2748.0	...
1556718	  776.8	  599.7	 2747.0	...
1556719	  776.6	  600.8	 2747.0	...
1556720	  776.3	  601.5	 2747.0	...
1556721	  776.4	  602.4	 2746.0	...
1556722	  776.8	  602.6	 2746.0	...
1556723	  777.2	  601.8	 2746.0	...
1556724	  777.2	  600.6	 2744.0	...
1556725	  777.2	  599.5	 2742.0	...
1556726	  777.2	  599.7	 2743.0	...
1556727	  777.1	  599.7	 2746.0	...
1556728	  777.0	  599.8	 2747.0	...
1556729	  776.9	  600.0	 2744.0	...
1556730	  776.9	  600.3	 2741.0	...
1556731	  777.0	  600.7	 2740.0	...
1556732	  777.0	  600.7	 2738.0	...
1556733	  777.1	  600.7	 2738.0	...
1556734	  777.2	  600.8	 2738.0	...
1556735	  777.3	  600.8	 2738.0	...
1556736	  777.0	  600.7	 2737.0	...
1556737	  776.7	  600.4	 2737.0	...
1556738	  776.3	  599.9	 2735.0	...
1556739	  776.1	  599.6	 2733.0	...
1556740	  775.9	  599.4	 2732.0	...
1556741	  776.0	  599.4	 2731.0	...
1556742	  776.1	  599.3	 2730.0	...
1556743	  776.3	  599.2	 2728.0	...
1556744	  776.9	  599.1	 2725.0	...
1556745	  777.5	  599.1	 2722.0	...
1556746	  778.0	  598.2	 2719.0	...
1556747	  778.0	  597.2	 2717.0	...
1556748	  777.8	  597.0	 2716.0	...
1556749	  777.8	  597.7	 2717.0	...
1556750	  777.7	  598.4	 2719.0	...
1556751	  777.7	  598.3	 2719.0	...
1556752	  777.7	  598.1	 2718.0	...
1556753	  777.7	  598.2	 2717.0	...
1556754	  777.9	  598.6	 2716.0	...
1556755	  777.9	  598.9	 2717.0	...
1556756	  778.0	  599.0	 2717.0	...
1556757	  777.4	  598.7	 2714.0	...
1556758	  776.9	  598.4	 2711.0	...
1556759	  776.5	  598.2	 2708.0	...
1556760	  776.7	  598.4	 2707.0	...
1556761	  776.8	  598.7	 2707.0	...
1556762	  776.9	  599.1	 2706.0	...
1556763	  777.0	  599.4	 2705.0	...
1556764	  777.3	  599.3	 2705.0	...
1556765	  777.5	  599.0	 2704.0	...
1556766	  777.7	  598.5	 2704.0	...
1556767	  777.5	  598.4	 2705.0	...
1556768	  777.4	  598.7	 2705.0	...
1556769	  777.4	  599.2	 2705.0	...
1556770	  777.4	  599.7	 2703.0	...
1556771	  777.4	  600.2	 2701.0	...
1556772	  777.5	  600.8	 2698.0	...
1556773	  777.5	  601.4	 2699.0	...
1556774	  777.5	  601.5	 2696.0	...
1556775	  777.4	  601.7	 2693.0	...
1556776	  777.2	  601.8	 2689.0	...
1556777	  777.0	  601.9	 2689.0	...
EFIX R   1556674	1556777	104	  776.9	  600.3	   2746
SSACC R  1556778
1556778	  776.8	  601.9	 2689.0	...
1556779	  776.6	  601.9	 2692.0	...
1556780	  776.3	  601.8	 2696.0	...
1556781	  776.1	  603.1	 2698.0	...
1556782	  776.1	  604.6	 2697.0	...
1556783	  776.6	  607.5	 2694.0	...
1556784	  777.1	  612.1	 2693.0	...
1556785	  777.8	  618.7	 2693.0	...
1556786	  778.1	  625.6	 2694.0	...
1556787	  778.4	  633.7	 2694.0	...
1556788	  778.0	  642.7	 2694.0	...
1556789	  777.2	  656.2	 2694.0	...
1556790	  775.8	  668.7	 2698.0	...
1556791	  773.8	  684.1	 2703.0	...
1556792	  772.6	  698.1	 2709.0	...
1556793	  772.4	  713.2	 2712.0	...
1556794	  771.7	  728.8	 2713.0	...
1556795	  771.2	  745.7	 2713.0	...
1556796	  768.9	  764.1	 2723.0	...
1556797	  767.1	  781.0	 2734.0	...
1556798	  764.9	  798.4	 2745.0	...
1556799	  762.1	  813.2	 2745.0	...
1556800	  759.3	  828.6	 2746.0	...
1556801	  756.6	  842.1	 2747.0	...
1556802	  755.2	  856.9	 2751.0	...
1556803	  755.1	  872.0	 2755.0	...
1556804	  755.0	  889.2	 2760.0	...
1556805	  756.2	  906.0	 2759.0	...
1556806	  757.5	  922.5	 2758.0	...
1556807	  759.0	  937.4	 2758.0	...
1556808	  760.0	  951.4	 2757.0	...
1556809	  761.0	  964.7	 2758.0	...
1556810	  762.1	  977.3	 2759.0	...
1556811	  762.6	  989.5	 2759.0	...
1556812	  762.2	 1002.9	 2759.0	...
1556813	  761.5	 1016.2	 2759.0	...
1556814	  760.5	 1031.1	 2760.0	...
1556815	  759.5	 1044.8	 2761.0	...
1556816	  758.1	 1059.2	 2761.0	...
1556817	  758.3	 1074.6	 2756.0	...
1556818	  758.4	 1090.1	 2751.0	...
1556819	  759.4	 1106.4	 2747.0	...
1556820	  760.3	 1123.1	 2749.0	...
1556821	  762.6	 1140.5	 2751.0	...
1556822	  765.1	 1158.9	 2754.0	...
1556823	  767.4	 1177.0	 2754.0	...
1556824	  769.4	 1194.5	 2755.0	...
1556825	  770.5	 1209.2	 2756.0	...
1556826	  771.7	 1225.4	 2757.0	...
1556827	  771.3	 1241.9	 2756.0	...
1556828	  770.6	 1260.3	 2753.0	...
1556829	  768.7	 1276.3	 2749.0	...
1556830	  768.2	 1292.8	 2747.0	...
1556831	  768.7	 1309.4	 2749.0	...
1556832	  770.6	 1326.6	 2750.0	...
1556833	  773.4	 1343.6	 2749.0	...
1556834	  775.6	 1359.7	 2747.0	...
1556835	  778.3	 1376.1	 2746.0	...
1556836	  779.8	 1392.5	 2744.0	...
1556837	  782.2	 1410.2	 2742.0	...
1556838	  784.1	 1427.7	 2739.0	...
1556839	  787.6	 1446.2	 2732.0	...
1556840	  790.7	 1462.6	 2726.0	...
1556841	  794.1	 1477.5	 2723.0	...
1556842	  796.0	 1489.2	 2723.0	...
1556843	  797.9	 1500.5	 2723.0	...
1556844	  798.8	 1509.9	 2718.0	...
1556845	  799.1	 1519.6	 2712.0	...
1556846	  798.2	 1531.8	 2704.0	...
1556847	  798.2	 1547.8	 2693.0	...
1556848	  800.3	 1568.5	 2687.0	...
1556849	  803.7	 1588.9	 2683.0	...
1556850	  807.4	 1608.2	 2682.0	...
1556851	  811.3	 1623.3	 2680.0	...
1556852	  815.2	 1637.1	 2678.0	...
1556853	  818.7	 1648.7	 2676.0	...
1556854	  821.3	 1659.1	 2675.0	...
1556855	  823.7	 1669.2	 2673.0	...
1556856	  826.3	 1682.1	 2671.0	...
1556857	  829.3	 1697.1	 2669.0	...
1556858	  832.5	 1715.2	 2661.0	...
1556859	  835.4	 1731.5	 2655.0	...
1556860	  837.4	 1747.2	 2649.0	...
1556861	  839.4	 1761.6	 2648.0	...
1556862	  841.2	 1774.8	 2648.0	...
1556863	  843.4	 1787.8	 2648.0	...
1556864	  845.3	 1799.2	 2646.0	...
1556865	  847.1	 1811.9	 2643.0	...
1556866	  849.2	 1824.8	 2640.0	...
1556867	  851.8	 1838.1	 2639.0	...
1556868	  855.0	 1851.5	 2638.0	...
1556869	  857.7	 1863.5	 2638.0	...
1556870	  859.7	 1874.7	 2637.0	...
1556871	  860.7	 1885.4	 2636.0	...
1556872	  861.7	 1895.8	 2635.0	...
1556873	  862.4	 1906.0	 2633.0	...
1556874	  863.5	 1916.1	 2630.0	...
1556875	  864.7	 1927.3	 2627.0	...
1556876	  866.3	 1938.7	 2624.0	...
1556877	  868.3	 1950.6	 2621.0	...
1556878	  869.8	 1961.3	 2618.0	...
1556879	  871.8	 1972.2	 2618.0	...
1556880	  873.6	 1982.7	 2617.0	...
1556881	  876.3	 1993.9	 2610.0	...
1556882	  879.6	 2006.9	 2602.0	...
1556883	  883.2	 2020.6	 2591.0	...
1556884	  886.9	 2034.1	 2587.0	...
1556885	  890.0	 2046.2	 2583.0	...
1556886	  893.0	 2057.3	 2581.0	...
1556887	  896.3	 2068.3	 2580.0	...
1556888	  900.2	 2078.7	 2578.0	...
1556889	  904.1	 2089.0	 2578.0	...
1556890	  907.2	 2097.8	 2579.0	...
1556891	  909.4	 2104.4	 2580.0	...
1556892	  911.4	 2110.8	 2581.0	...
1556893	  913.6	 2117.7	 2581.0	...
1556894	  915.9	 2125.6	 2581.0	...
1556895	  917.2	 2132.4	 2581.0	...
1556896	  918.7	 2140.0	 2584.0	...
1556897	  920.0	 2147.0	 2586.0	...
1556898	  922.0	 2154.8	 2589.0	...
1556899	  923.0	 2159.7	 2591.0	...
1556900	  924.4	 2165.8	 2594.0	...
1556901	  926.2	 2172.3	 2597.0	...
1556902	  928.3	 2179.6	 2596.0	...
1556903	  930.1	 2185.8	 2595.0	...
1556904	  930.8	 2190.9	 2594.0	...
1556905	  931.7	 2196.4	 2594.0	...
1556906	  931.1	 2201.9	 2596.0	...
1556907	  930.6	 2206.7	 2597.0	...
1556908	  930.1	 2212.0	 2598.0	...
ESACC R  1556778	1556908	131	  776.8	  601.9	  930.1	 2212.0	  30.45	    352
SFIX R   1556909
1556909	  928.9	 2216.8	 2598.0	...
1556910	  927.9	 2222.6	 2598.0	...
1556911	  924.8	 2227.3	 2599.0	...
1556912	  923.5	 2231.8	 2600.0	...
1556913	  921.8	 2235.9	 2602.0	...
1556914	  922.0	 2240.5	 2603.0	...
1556915	  922.9	 2246.1	 2603.0	...
1556916	  923.3	 2251.0	 2606.0	...
1556917	  923.3	 2255.3	 2609.0	...
1556918	  922.1	 2258.1	 2614.0	...
1556919	  922.2	 2261.9	 2616.0	...
1556920	  922.7	 2266.1	 2618.0	...
1556921	  923.5	 2271.1	 2618.0	...
1556922	  924.7	 2276.2	 2619.0	...
1556923	  925.3	 2279.8	 2621.0	...
1556924	  926.5	 2283.3	 2625.0	...
1556925	  927.1	 2285.0	 2629.0	...
1556926	  927.0	 2287.1	 2637.0	...
1556927	  926.3	 2288.6	 2641.0	...
1556928	  925.5	 2291.4	 2642.0	...
1556929	  925.7	 2294.9	 2638.0	...
1556930	  924.9	 2298.6	 2634.0	...
1556931	  923.8	 2301.0	 2636.0	...
1556932	  921.6	 2303.0	 2638.0	...
1556933	  919.8	 2304.8	 2639.0	...
1556934	  918.3	 2307.2	 2638.0	...
1556935	  917.2	 2309.4	 2642.0	...
1556936	  916.4	 2311.2	 2646.0	...
1556937	  916.3	 2314.2	 2650.0	...
1556938	  916.3	 2316.3	 2649.0	...
1556939	  916.9	 2319.5	 2648.0	...
1556940	  917.1	 2320.9	 2649.0	...
1556941	  917.9	 2323.3	 2650.0	...
1556942	  918.5	 2324.4	 2654.0	...
1556943	  919.4	 2326.5	 2657.0	...
1556944	  919.7	 2327.6	 2660.0	...
1556945	  919.7	 2328.6	 2660.0	...
1556946	  919.6	 2329.1	 2661.0	...
1556947	  919.8	 2330.2	 2663.0	...
1556948	  920.3	 2331.7	 2665.0	...
1556949	  921.2	 2332.8	 2666.0	...
1556950	  922.3	 2333.4	 2666.0	...
1556951	  923.3	 2333.6	 2666.0	...
1556952	  923.6	 2333.7	 2666.0	...
1556953	  923.6	 2333.4	 2669.0	...
1556954	  923.5	 2333.2	 2673.0	...
1556955	  923.5	 2333.0	 2676.0	...
1556956	  923.5	 2332.5	 2677.0	...
1556957	  923.5	 2331.8	 2679.0	...
1556958	  923.0	 2330.6	 2682.0	...
1556959	  922.5	 2329.7	 2685.0	...
1556960	  922.0	 2328.8	 2686.0	...
1556961	  921.8	 2328.2	 2687.0	...
1556962	  921.4	 2327.7	 2688.0	...
1556963	  920.9	 2327.0	 2689.0	...
1556964	  920.9	 2326.8	 2690.0	...
1556965	  920.9	 2326.7	 2693.0	...
1556966	  920.9	 2326.3	 2698.0	...
1556967	  920.5	 2325.8	 2703.0	...
1556968	  920.3	 2325.5	 2706.0	...
1556969	  920.2	 2325.7	 2705.0	...
1556970	  920.2	 2325.9	 2704.0	...
1556971	  920.2	 2325.9	 2704.0	...
1556972	  920.3	 2326.0	 2704.0	...
1556973	  920.6	 2326.5	 2705.0	...
1556974	  920.9	 2326.8	 2706.0	...
1556975	  921.0	 2327.2	 2709.0	...
1556976	  920.7	 2327.0	 2711.0	...
1556977	  920.4	 2326.9	 2715.0	...
1556978	  920.1	 2326.8	 2717.0	...
1556979	  920.2	 2327.0	 2718.0	...
1556980	  920.8	 2327.4	 2719.0	...
1556981	  921.4	 2327.7	 2719.0	...
1556982	  921.8	 2327.8	 2720.0	...
1556983	  921.6	 2327.3	 2722.0	...
1556984	  921.4	 2326.8	 2724.0	...
1556985	  921.5	 2326.4	 2725.0	...
1556986	  921.9	 2326.7	 2726.0	...
1556987	  922.2	 2326.9	 2726.0	...
1556988	  922.4	 2327.1	 2727.0	...
1556989	  922.6	 2327.1	 2728.0	...
1556990	  922.7	 2327.1	 2728.0	...
1556991	  923.0	 2327.5	 2728.0	...
1556992	  923.1	 2327.9	 2728.0	...
1556993	  923.3	 2327.8	 2730.0	...
1556994	  923.8	 2327.5	 2733.0	...
1556995	  924.1	 2327.1	 2737.0	...
1556996	  924.4	 2327.2	 2740.0	...
1556997	  924.4	 2327.2	 2742.0	...
1556998	  924.2	 2326.5	 2742.0	...
1556999	  924.1	 2325.8	 2742.0	...
1557000	  924.1	 2325.0	 2742.0	...
1557001	  924.2	 2325.0	 2743.0	...
1557002	  924.3	 2324.9	 2745.0	...
1557003	  924.4	 2324.8	 2747.0	...
1557004	  924.3	 2324.6	 2747.0	...
1557005	  924.3	 2324.5	 2747.0	...
1557006	  924.1	 2323.8	 2748.0	...
1557007	  924.2	 2323.2	 2752.0	...
1557008	  924.7	 2323.0	 2757.0	...
1557009	  925.3	 2323.3	 2760.0	...
1557010	  925.6	 2323.6	 2760.0	...
1557011	  926.0	 2323.4	 2761.0	...
1557012	  926.1	 2323.1	 2763.0	...
1557013	  926.3	 2322.9	 2767.0	...
1557014	  926.1	 2322.7	 2771.0	...
1557015	  926.2	 2322.8	 2776.0	...
1557016	  926.7	 2322.9	 2777.0	...
1557017	  927.2	 2323.1	 2776.0	...
1557018	  927.5	 2323.4	 2775.0	...
1557019	  927.3	 2323.1	 2775.0	...
1557020	  926.6	 2322.5	 2774.0	...
1557021	  926.1	 2321.8	 2773.0	...
1557022	  926.3	 2321.5	 2775.0	...
1557023	  926.9	 2321.5	 2779.0	...
1557024	  927.5	 2321.5	 2782.0	...
1557025	  927.5	 2321.4	 2782.0	...
1557026	  927.3	 2321.0	 2782.0	...
1557027	  927.1	 2320.6	 2783.0	...
1557028	  926.9	 2320.1	 2784.0	...
1557029	  926.7	 2319.8	 2786.0	...
1557030	  926.5	 2319.5	 2786.0	...
1557031	  926.6	 2319.4	 2787.0	...
1557032	  926.8	 2319.5	 2788.0	...
1557033	  926.9	 2319.5	 2789.0	...
1557034	  926.8	 2319.8	 2795.0	...
1557035	  926.9	 2320.2	 2799.0	...
1557036	  927.1	 2320.5	 2803.0	...
1557037	  926.9	 2320.3	 2802.0	...
1557038	  926.4	 2319.6	 2802.0	...
1557039	  925.8	 2318.9	 2803.0	...
1557040	  925.7	 2319.0	 2803.0	...
1557041	  926.1	 2319.5	 2804.0	...
1557042	  926.1	 2319.8	 2805.0	...
1557043	  925.6	 2319.3	 2808.0	...
1557044	  925.3	 2318.8	 2810.0	...
1557045	  925.4	 2318.6	 2812.0	...
1557046	  925.6	 2318.6	 2813.0	...
1557047	  925.7	 2318.5	 2813.0	...
1557048	  925.8	 2318.4	 2813.0	...
1557049	  926.0	 2318.3	 2813.0	...
1557050	  926.3	 2318.4	 2815.0	...
1557051	  926.3	 2317.6	 2819.0	...
1557052	  926.2	 2316.9	 2825.0	...
1557053	  926.2	 2316.1	 2827.0	...
1557054	  926.2	 2316.2	 2829.0	...
1557055	  926.6	 2316.4	 2832.0	...
1557056	  927.0	 2316.6	 2834.0	...
1557057	  927.3	 2316.7	 2837.0	...
1557058	  927.1	 2316.7	 2837.0	...
1557059	  926.9	 2316.7	 2837.0	...
1557060	  926.8	 2316.8	 2837.0	...
1557061	  927.0	 2317.7	 2837.0	...
1557062	  927.2	 2318.3	 2837.0	...
1557063	  928.0	 2318.9	 2837.0	...
1557064	  928.5	 2318.9	 2837.0	...
1557065	  929.0	 2318.9	 2837.0	...
1557066	  929.1	 2319.0	 2837.0	...
1557067	  929.1	 2319.1	 2837.0	...
1557068	  929.1	 2319.2	 2837.0	...
1557069	  928.8	 2319.3	 2840.0	...
1557070	  928.7	 2319.4	 2843.0	...
1557071	  928.8	 2319.7	 2846.0	...
1557072	  928.4	 2320.0	 2846.0	...
1557073	  927.8	 2320.0	 2846.0	...
1557074	  927.0	 2319.6	 2848.0	...
1557075	  926.9	 2318.9	 2850.0	...
1557076	  927.2	 2318.4	 2852.0	...
1557077	  927.4	 2318.1	 2852.0	...
1557078	  927.3	 2318.1	 2854.0	...
1557079	  927.1	 2318.0	 2855.0	...
1557080	  927.3	 2317.8	 2856.0	...
1557081	  927.9	 2318.1	 2859.0	...
1557082	  928.5	 2318.5	 2864.0	...
1557083	  928.5	 2319.1	 2869.0	...
1557084	  928.4	 2319.4	 2872.0	...
1557085	  928.1	 2319.6	 2872.0	...
1557086	  927.9	 2319.8	 2872.0	...
1557087	  927.7	 2320.0	 2872.0	...
1557088	  927.8	 2320.1	 2874.0	...
1557089	  927.9	 2320.2	 2877.0	...
1557090	  928.1	 2320.3	 2879.0	...
1557091	  928.3	 2320.5	 2879.0	...
1557092	  928.7	 2321.2	 2878.0	...
1557093	  928.8	 2321.9	 2876.0	...
1557094	  928.8	 2322.3	 2874.0	...
1557095	  929.0	 2322.3	 2873.0	...
1557096	  929.4	 2322.3	 2873.0	...
1557097	  929.9	 2321.8	 2874.0	...
1557098	  930.0	 2321.2	 2878.0	...
1557099	  930.3	 2320.9	 2882.0	...
1557100	  930.5	 2321.2	 2886.0	...
1557101	  930.0	 2321.5	 2886.0	...
EFIX R   1556909	1557101	193	  924.7	 2315.5	   2750
SSACC R  1557102
1557102	  929.4	 2322.5	 2886.0	...
1557103	  929.0	 2324.2	 2887.0	...
1557104	  929.0	 2327.0	 2888.0	...
1557105	  928.7	 2329.8	 2888.0	...
1557106	  927.4	 2333.7	 2889.0	...
1557107	  924.8	 2336.8	 2894.0	...
1557108	  920.3	 2339.8	 2898.0	...
1557109	  916.3	 2343.6	 2902.0	...
1557110	  912.7	 2348.7	 2904.0	...
1557111	  909.5	 2354.0	 2907.0	...
1557112	  905.7	 2358.0	 2909.0	...
1557113	  901.7	 2361.8	 2909.0	...
1557114	  897.8	 2364.9	 2911.0	...
1557115	  893.4	 2367.4	 2913.0	...
1557116	  889.5	 2370.0	 2914.0	...
1557117	  886.8	 2372.9	 2914.0	...
1557118	  883.3	 2375.5	 2915.0	...
1557119	  880.6	 2377.5	 2919.0	...
1557120	  876.6	 2378.9	 2926.0	...
1557121	  874.7	 2380.8	 2930.0	...
1557122	  873.5	 2383.6	 2931.0	...
1557123	  873.5	 2386.3	 2929.0	...
1557124	  873.6	 2389.1	 2928.0	...
1557125	  873.7	 2390.9	 2927.0	...
1557126	  874.3	 2392.7	 2925.0	...
1557127	  874.9	 2394.3	 2923.0	...
1557128	  874.9	 2395.1	 2922.0	...
1557129	  874.7	 2395.4	 2924.0	...
1557130	  874.7	 2395.6	 2926.0	...
1557131	  874.0	 2395.8	 2928.0	...
1557132	  873.3	 2396.1	 2928.0	...
1557133	  872.6	 2396.8	 2930.0	...
SBLINK R 1557134
1557134	   .	   .	    0.0	...
1557135	   .	   .	    0.0	...
1557136	   .	   .	    0.0	...
1557137	   .	   .	    0.0	...
1557138	   .	   .	    0.0	...
1557139	   .	   .	    0.0	...
1557140	   .	   .	    0.0	...
1557141	   .	   .	    0.0	...
1557142	   .	   .	    0.0	...
1557143	   .	   .	    0.0	...
1557144	   .	   .	    0.0	...
1557145	   .	   .	    0.0	...
1557146	   .	   .	    0.0	...
1557147	   .	   .	    0.0	...
1557148	   .	   .	    0.0	...
1557149	   .	   .	    0.0	...
1557150	   .	   .	    0.0	...
EBLINK R 1557134	1557150	17
1557151	  860.8	 2396.7	 2960.0	...
1557152	  860.3	 2396.2	 2962.0	...
1557153	  859.1	 2395.0	 2963.0	...
1557154	  858.6	 2394.3	 2965.0	...
1557155	  858.8	 2394.2	 2966.0	...
1557156	  859.8	 2395.0	 2966.0	...
1557157	  860.1	 2395.1	 2968.0	...
1557158	  859.7	 2394.7	 2970.0	...
1557159	  859.4	 2394.4	 2973.0	...
1557160	  858.7	 2393.9	 2974.0	...
1557161	  858.0	 2393.6	 2976.0	...
1557162	  857.3	 2393.1	 2977.0	...
1557163	  857.2	 2392.9	 2977.0	...
1557164	  856.8	 2392.7	 2976.0	...
1557165	  847.3	 2385.4	 2988.0	...
1557166	  837.8	 2378.0	 3004.0	...
1557167	  828.0	 2370.6	 3021.0	...
1557168	  827.4	 2370.6	 3026.0	...
1557169	  827.3	 2370.6	 3023.0	...
1557170	  827.2	 2370.2	 3019.0	...
1557171	  826.3	 2369.3	 3017.0	...
1557172	  824.9	 2368.5	 3020.0	...
ESACC R  1557102	1557172	71	  929.4	 2322.5	  824.9	 2368.5	   2.08	     93
SFIX R   1557173
1557173	  824.3	 2368.2	 3022.0	...
1557174	  824.5	 2368.3	 3023.0	...
1557175	  822.4	 2366.7	 3029.0	...
1557176	  820.3	 2365.1	 3034.0	...
1557177	  821.0	 2366.1	 3037.0	...
1557178	  822.9	 2367.6	 3037.0	...
1557179	  824.9	 2369.4	 3037.0	...
1557180	  824.1	 2368.7	 3038.0	...
1557181	  824.3	 2369.0	 3037.0	...
1557182	  823.9	 2367.9	 3041.0	...
1557183	  823.4	 2366.8	 3044.0	...
1557184	  822.9	 2365.8	 3048.0	...
1557185	  822.7	 2365.9	 3047.0	...
1557186	  822.2	 2365.7	 3048.0	...
1557187	  821.7	 2365.5	 3050.0	...
1557188	  821.2	 2365.0	 3055.0	...
1557189	  821.1	 2364.9	 3058.0	...
1557190	  820.9	 2364.7	 3062.0	...
1557191	  820.8	 2364.7	 3062.0	...
1557192	  820.8	 2365.4	 3061.0	...
1557193	  820.8	 2366.1	 3061.0	...
1557194	  820.8	 2366.9	 3061.0	...
1557195	  820.8	 2367.0	 3062.0	...
1557196	  820.8	 2367.1	 3062.0	...
1557197	  820.6	 2367.2	 3066.0	...
1557198	  819.2	 2365.3	 3071.0	...
1557199	  817.8	 2363.4	 3077.0	...
1557200	  816.8	 2362.1	 3079.0	...
1557201	  817.0	 2362.5	 3082.0	...
1557202	  817.0	 2362.5	 3086.0	...
1557203	  816.8	 2362.0	 3089.0	...
1557204	  816.6	 2361.2	 3090.0	...
1557205	  816.6	 2361.0	 3092.0	...
1557206	  816.8	 2361.1	 3092.0	...
1557207	  817.2	 2361.8	 3093.0	...
1557208	  817.6	 2362.7	 3094.0	...
1557209	  817.7	 2363.4	 3098.0	...
1557210	  817.2	 2362.2	 3101.0	...
1557211	  816.1	 2360.6	 3107.0	...
1557212	  814.7	 2359.3	 3110.0	...
1557213	  814.1	 2359.5	 3113.0	...
1557214	  813.6	 2359.4	 3115.0	...
1557215	  813.4	 2359.1	 3117.0	...
1557216	  812.7	 2358.2	 3118.0	...
1557217	  811.9	 2357.8	 3118.0	...
1557218	  811.2	 2357.5	 3118.0	...
1557219	  812.0	 2358.3	 3118.0	...
1557220	  812.9	 2358.9	 3119.0	...
1557221	  813.4	 2359.4	 3122.0	...
1557222	  813.0	 2359.7	 3126.0	...
1557223	  812.6	 2360.0	 3129.0	...
1557224	  813.0	 2360.4	 3130.0	...
1557225	  813.2	 2360.5	 3131.0	...
1557226	  813.3	 2360.5	 3131.0	...
1557227	  813.1	 2360.2	 3133.0	...
1557228	  812.4	 2359.2	 3134.0	...
1557229	  811.8	 2358.4	 3135.0	...
1557230	  811.2	 2357.7	 3138.0	...
1557231	  811.5	 2358.4	 3142.0	...
1557232	  812.0	 2359.2	 3146.0	...
1557233	  812.4	 2359.9	 3147.0	...
1557234	  812.6	 2360.0	 3149.0	...
1557235	  812.6	 2359.9	 3151.0	...
1557236	  812.4	 2359.6	 3153.0	...
1557237	  812.2	 2359.3	 3155.0	...
1557238	  812.0	 2359.1	 3156.0	...
1557239	  812.5	 2359.3	 3156.0	...
1557240	  813.0	 2359.4	 3156.0	...
1557241	  813.8	 2359.8	 3157.0	...
1557242	  814.0	 2360.0	 3158.0	...
1557243	  813.0	 2359.4	 3161.0	...
1557244	  811.8	 2358.6	 3165.0	...
1557245	  810.2	 2357.5	 3170.0	...
1557246	  809.4	 2356.7	 3174.0	...
1557247	  808.3	 2355.1	 3178.0	...
1557248	  807.8	 2353.8	 3181.0	...
1557249	  807.6	 2352.8	 3180.0	...
1557250	  807.2	 2352.6	 3179.0	...
1557251	  806.9	 2353.1	 3179.0	...
1557252	  806.5	 2353.7	 3180.0	...
1557253	  806.7	 2354.3	 3185.0	...
1557254	  806.4	 2354.3	 3189.0	...
1557255	  806.3	 2354.3	 3192.0	...
1557256	  805.8	 2354.4	 3191.0	...
1557257	  805.7	 2354.7	 3191.0	...
1557258	  805.9	 2355.0	 3192.0	...
1557259	  806.4	 2354.6	 3194.0	...
1557260	  807.0	 2354.1	 3195.0	...
1557261	  807.8	 2353.6	 3196.0	...
1557262	  808.0	 2353.8	 3197.0	...
1557263	  807.4	 2353.4	 3199.0	...
1557264	  806.3	 2353.0	 3201.0	...
1557265	  806.0	 2352.7	 3204.0	...
1557266	  806.3	 2352.9	 3206.0	...
1557267	  806.9	 2353.0	 3210.0	...
1557268	  807.0	 2352.8	 3213.0	...
1557269	  807.2	 2352.7	 3214.0	...
1557270	  807.1	 2352.7	 3216.0	...
1557271	  807.1	 2353.0	 3218.0	...
1557272	  807.2	 2353.2	 3221.0	...
1557273	  807.3	 2353.0	 3221.0	...
1557274	  806.9	 2352.6	 3223.0	...
1557275	  806.3	 2351.2	 3227.0	...
1557276	  805.7	 2350.0	 3232.0	...
1557277	  805.3	 2348.8	 3237.0	...
1557278	  804.5	 2348.7	 3241.0	...
1557279	  803.9	 2348.7	 3244.0	...
1557280	  804.9	 2349.7	 3242.0	...
1557281	  806.8	 2350.7	 3239.0	...
1557282	  807.9	 2349.7	 3243.0	...
1557283	  806.3	 2347.6	 3249.0	...
1557284	  804.4	 2345.5	 3255.0	...
1557285	  803.8	 2345.6	 3253.0	...
1557286	  804.4	 2345.8	 3252.0	...
1557287	  804.9	 2345.9	 3251.0	...
1557288	  804.8	 2345.7	 3256.0	...
1557289	  805.0	 2345.5	 3261.0	...
1557290	  805.3	 2345.5	 3264.0	...
1557291	  805.4	 2345.7	 3261.0	...
1557292	  805.3	 2345.9	 3260.0	...
1557293	  805.5	 2346.9	 3262.0	...
1557294	  805.9	 2347.9	 3265.0	...
1557295	  806.5	 2348.6	 3268.0	...
1557296	  806.3	 2347.5	 3271.0	...
1557297	  806.2	 2346.4	 3273.0	...
1557298	  805.7	 2345.2	 3274.0	...
1557299	  804.9	 2344.8	 3277.0	...
1557300	  804.2	 2344.7	 3280.0	...
1557301	  804.1	 2345.4	 3283.0	...
1557302	  804.7	 2346.2	 3281.0	...
1557303	  804.6	 2345.3	 3286.0	...
1557304	  804.6	 2344.0	 3291.0	...
1557305	  805.2	 2342.9	 3295.0	...
1557306	  805.9	 2343.4	 3296.0	...
1557307	  805.5	 2343.8	 3298.0	...
1557308	  805.0	 2344.6	 3300.0	...
1557309	  805.0	 2345.1	 3300.0	...
1557310	  805.5	 2345.6	 3299.0	...
1557311	  804.8	 2343.8	 3307.0	...
1557312	  802.5	 2344.8	 3315.0	...
1557313	  800.0	 2344.8	 3322.0	...
1557314	  798.1	 2347.1	 3324.0	...
1557315	  798.3	 2347.9	 3327.0	...
1557316	  797.7	 2349.2	 3330.0	...
1557317	  796.6	 2350.6	 3331.0	...
1557318	  794.6	 2351.2	 3333.0	...
1557319	  789.7	 2355.6	 3335.0	...
1557320	  785.3	 2360.0	 3337.0	...
1557321	  787.7	 2360.7	 3342.0	...
1557322	  794.0	 2357.9	 3349.0	...
1557323	  798.9	 2352.9	 3355.0	...
1557324	  799.0	 2350.2	 3356.0	...
1557325	  798.7	 2347.6	 3356.0	...
1557326	  798.9	 2347.0	 3360.0	...
1557327	  797.8	 2348.8	 3359.0	...
1557328	  796.7	 2349.7	 3359.0	...
1557329	  798.6	 2349.7	 3359.0	...
1557330	  800.3	 2348.0	 3364.0	...
1557331	  802.1	 2347.4	 3367.0	...
1557332	  802.6	 2347.7	 3369.0	...
1557333	  803.5	 2347.9	 3370.0	...
1557334	  804.1	 2347.7	 3375.0	...
1557335	  804.2	 2347.4	 3379.0	...
1557336	  804.0	 2347.1	 3383.0	...
1557337	  803.3	 2346.3	 3386.0	...
1557338	  802.6	 2345.5	 3389.0	...
1557339	  802.0	 2344.6	 3392.0	...
1557340	  801.4	 2344.0	 3392.0	...
1557341	  800.9	 2343.4	 3393.0	...
1557342	  800.9	 2343.1	 3394.0	...
1557343	  801.6	 2343.6	 3395.0	...
1557344	  802.3	 2344.0	 3395.0	...
1557345	  802.0	 2343.3	 3396.0	...
1557346	  801.5	 2342.7	 3397.0	...
1557347	  801.4	 2342.5	 3401.0	...
1557348	  801.9	 2342.9	 3403.0	...
1557349	  803.3	 2345.0	 3404.0	...
1557350	  804.7	 2346.7	 3402.0	...
1557351	  805.6	 2346.8	 3406.0	...
1557352	  802.9	 2343.8	 3410.0	...
1557353	  800.8	 2340.6	 3419.0	...
1557354	  799.9	 2339.1	 3425.0	...
1557355	  801.4	 2338.9	 3430.0	...
1557356	  801.7	 2339.0	 3431.0	...
1557357	  801.2	 2339.3	 3430.0	...
1557358	  801.0	 2339.6	 3429.0	...
1557359	  801.3	 2339.9	 3429.0	...
1557360	  801.5	 2339.4	 3430.0	...
1557361	  802.3	 2339.1	 3431.0	...
1557362	  803.0	 2338.7	 3433.0	...
1557363	  803.4	 2338.7	 3435.0	...
1557364	  802.6	 2338.5	 3436.0	...
1557365	  801.9	 2338.2	 3441.0	...
1557366	  785.5	 2331.4	 3458.0	...
1557367	  768.8	 2325.4	 3474.0	...
1557368	  770.8	 2326.4	 3471.0	...
1557369	  789.3	 2333.3	 3458.0	...
1557370	  804.2	 2341.2	 3448.0	...
1557371	  804.0	 2341.0	 3451.0	...
1557372	  803.9	 2340.5	 3453.0	...
1557373	  805.4	 2341.0	 3451.0	...
1557374	  804.3	 2339.8	 3453.0	...
1557375	  803.2	 2338.9	 3456.0	...
1557376	  802.8	 2339.3	 3460.0	...
1557377	  803.5	 2340.5	 3460.0	...
1557378	  803.9	 2341.1	 3459.0	...
1557379	  803.3	 2340.5	 3459.0	...
1557380	  802.6	 2339.8	 3459.0	...
1557381	  802.8	 2339.8	 3461.0	...
1557382	  802.9	 2338.9	 3466.0	...
1557383	  803.0	 2337.9	 3472.0	...
1557384	  802.6	 2336.9	 3481.0	...
1557385	  802.5	 2337.0	 3486.0	...
1557386	  802.6	 2337.1	 3491.0	...
1557387	  802.7	 2337.2	 3491.0	...
1557388	  803.1	 2337.5	 3491.0	...
1557389	  803.4	 2337.8	 3491.0	...
1557390	  804.2	 2338.1	 3492.0	...
1557391	  804.7	 2338.2	 3495.0	...
1557392	  805.7	 2339.0	 3497.0	...
1557393	  806.3	 2339.7	 3496.0	...
1557394	  807.1	 2339.7	 3496.0	...
1557395	  807.1	 2338.3	 3498.0	...
EFIX R   1557173	1557395	223	  807.4	 2351.2	   3258
SSACC R  1557396
1557396	  805.1	 2335.0	 3512.0	...
1557397	  803.2	 2332.9	 3524.0	...
1557398	  802.0	 2332.1	 3534.0	...
1557399	  802.8	 2333.4	 3527.0	...
1557400	  803.3	 2334.5	 3520.0	...
1557401	  803.3	 2335.0	 3515.0	...
1557402	  803.2	 2335.1	 3519.0	...
1557403	  802.9	 2334.8	 3523.0	...
1557404	  785.0	 2325.6	 3542.0	...
1557405	  766.3	 2317.8	 3557.0	...
1557406	  748.2	 2310.2	 3572.0	...
1557407	  749.2	 2310.6	 3572.0	...
1557408	  750.9	 2311.3	 3573.0	...
1557409	  753.6	 2311.8	 3573.0	...
1557410	  757.1	 2312.1	 3572.0	...
1557411	  778.0	 2318.5	 3556.0	...
1557412	  798.6	 2324.6	 3539.0	...
1557413	  817.0	 2338.3	 3519.0	...
1557414	  824.4	 2341.5	 3512.0	...
1557415	  831.0	 2344.6	 3509.0	...
1557416	  833.4	 2345.0	 3510.0	...
1557417	  832.2	 2344.9	 3512.0	...
1557418	  830.3	 2343.6	 3519.0	...
1557419	  825.4	 2333.4	 3537.0	...
1557420	  819.7	 2321.8	 3559.0	...
1557421	  810.6	 2307.7	 3575.0	...
1557422	  797.7	 2296.8	 3580.0	...
1557423	  783.1	 2285.3	 3574.0	...
1557424	  775.9	 2274.9	 3557.0	...
1557425	  778.2	 2268.4	 3540.0	...
1557426	  778.4	 2245.3	 3577.0	...
1557427	  775.5	 2225.5	 3623.0	...
1557428	  773.2	 2211.8	 3652.0	...
1557429	  772.7	 2220.4	 3633.0	...
1557430	  789.1	 2224.9	 3588.0	...
1557431	  808.0	 2226.4	 3538.0	...
1557432	  829.4	 2230.9	 3466.0	...
1557433	  840.2	 2235.4	 3398.0	...
1557434	  846.8	 2238.2	 3327.0	...
1557435	  849.3	 2240.8	 3258.0	...
1557436	  851.8	 2244.8	 3180.0	...
1557437	  858.0	 2252.2	 3103.0	...
1557438	  863.8	 2259.5	 3044.0	...
1557439	  867.5	 2263.0	 3018.0	...
1557440	  867.5	 2263.0	 3018.0	...
SBLINK R 1557441
1557441	   .	   .	    0.0	...
1557442	   .	   .	    0.0	...
1557443	   .	   .	    0.0	...
1557444	   .	   .	    0.0	...
1557445	   .	   .	    0.0	...
1557446	   .	   .	    0.0	...
1557447	   .	   .	    0.0	...
1557448	   .	   .	    0.0	...
1557449	   .	   .	    0.0	...
1557450	   .	   .	    0.0	...
1557451	   .	   .	    0.0	...
1557452	   .	   .	    0.0	...
1557453	   .	   .	    0.0	...
1557454	   .	   .	    0.0	...
1557455	   .	   .	    0.0	...
1557456	   .	   .	    0.0	...
1557457	   .	   .	    0.0	...
1557458	   .	   .	    0.0	...
1557459	   .	   .	    0.0	...
1557460	   .	   .	    0.0	...
MSG	1557461 0000 _ Number On
1557461	   .	   .	    0.0	...
1557462	   .	   .	    0.0	...
1557463	   .	   .	    0.0	...
1557464	   .	   .	    0.0	...
1557465	   .	   .	    0.0	...
1557466	   .	   .	    0.0	...
1557467	   .	   .	    0.0	...
1557468	   .	   .	    0.0	...
1557469	   .	   .	    0.0	...
1557470	   .	   .	    0.0	...
1557471	   .	   .	    0.0	...
1557472	   .	   .	    0.0	...
1557473	   .	   .	    0.0	...
1557474	   .	   .	    0.0	...
1557475	   .	   .	    0.0	...
1557476	   .	   .	    0.0	...
1557477	   .	   .	    0.0	...
1557478	   .	   .	    0.0	...
1557479	   .	   .	    0.0	...
1557480	   .	   .	    0.0	...
1557481	   .	   .	    0.0	...
1557482	   .	   .	    0.0	...
1557483	   .	   .	    0.0	...
1557484	   .	   .	    0.0	...
1557485	   .	   .	    0.0	...
1557486	   .	   .	    0.0	...
1557487	   .	   .	    0.0	...
1557488	   .	   .	    0.0	...
1557489	   .	   .	    0.0	...
1557490	   .	   .	    0.0	...
1557491	   .	   .	    0.0	...
1557492	   .	   .	    0.0	...
1557493	   .	   .	    0.0	...
1557494	   .	   .	    0.0	...
1557495	   .	   .	    0.0	...
1557496	   .	   .	    0.0	...
1557497	   .	   .	    0.0	...
1557498	   .	   .	    0.0	...
1557499	   .	   .	    0.0	...
1557500	   .	   .	    0.0	...
1557501	   .	   .	    0.0	...
1557502	   .	   .	    0.0	...
1557503	   .	   .	    0.0	...
1557504	   .	   .	    0.0	...
1557505	   .	   .	    0.0	...
1557506	   .	   .	    0.0	...
1557507	   .	   .	    0.0	...
1557508	   .	   .	    0.0	...
1557509	   .	   .	    0.0	...
1557510	   .	   .	    0.0	...
1557511	   .	   .	    0.0	...
1557512	   .	   .	    0.0	...
1557513	   .	   .	    0.0	...
1557514	   .	   .	    0.0	...
1557515	   .	   .	    0.0	...
1557516	   .	   .	    0.0	...
1557517	   .	   .	    0.0	...
1557518	   .	   .	    0.0	...
1557519	   .	   .	    0.0	...
1557520	   .	   .	    0.0	...
1557521	   .	   .	    0.0	...
1557522	   .	   .	    0.0	...
1557523	   .	   .	    0.0	...
1557524	   .	   .	    0.0	...
1557525	   .	   .	    0.0	...
1557526	   .	   .	    0.0	...
1557527	   .	   .	    0.0	...
1557528	   .	   .	    0.0	...
1557529	   .	   .	    0.0	...
1557530	   .	   .	    0.0	...
1557531	   .	   .	    0.0	...
1557532	   .	   .	    0.0	...
1557533	   .	   .	    0.0	...
1557534	   .	   .	    0.0	...
1557535	   .	   .	    0.0	...
1557536	   .	   .	    0.0	...
EBLINK R 1557441	1557536	96
1557537	  808.0	 1377.8	 2173.0	...
1557538	  808.0	 1377.8	 2173.0	...
1557539	  806.0	 1369.0	 2200.0	...
1557540	  802.2	 1352.2	 2260.0	...
1557541	  796.8	 1328.4	 2340.0	...
1557542	  791.8	 1305.8	 2413.0	...
1557543	  787.2	 1281.6	 2486.0	...
1557544	  782.8	 1256.6	 2558.0	...
1557545	  778.0	 1228.9	 2629.0	...
1557546	  774.0	 1201.4	 2689.0	...
1557547	  770.5	 1171.6	 2757.0	...
1557548	  768.7	 1142.6	 2828.0	...
1557549	  766.8	 1114.5	 2896.0	...
1557550	  764.4	 1087.1	 2954.0	...
1557551	  761.2	 1062.7	 2999.0	...
1557552	  758.1	 1041.1	 3049.0	...
1557553	  755.2	 1022.4	 3096.0	...
1557554	  752.4	 1003.1	 3154.0	...
1557555	  750.0	  981.2	 3211.0	...
1557556	  748.4	  961.2	 3267.0	...
1557557	  746.8	  939.8	 3321.0	...
1557558	  744.8	  918.6	 3377.0	...
1557559	  742.8	  897.2	 3430.0	...
1557560	  741.2	  877.0	 3484.0	...
1557561	  740.9	  858.8	 3526.0	...
1557562	  740.7	  840.2	 3576.0	...
1557563	  740.4	  823.3	 3617.0	...
1557564	  739.2	  807.1	 3665.0	...
1557565	  738.5	  791.9	 3703.0	...
1557566	  738.0	  775.6	 3746.0	...
1557567	  737.6	  760.3	 3781.0	...
1557568	  736.4	  745.1	 3819.0	...
1557569	  735.4	  731.8	 3850.0	...
1557570	  735.0	  718.2	 3882.0	...
1557571	  735.7	  706.2	 3907.0	...
1557572	  736.5	  694.8	 3931.0	...
1557573	  737.8	  685.7	 3948.0	...
1557574	  739.0	  675.4	 3972.0	...
1557575	  740.4	  668.8	 3984.0	...
1557576	  741.8	  661.7	 4000.0	...
1557577	  742.3	  656.8	 4004.0	...
1557578	  742.8	  652.1	 4008.0	...
1557579	  741.6	  652.1	 4007.0	...
1557580	  739.4	  656.1	 4005.0	...
1557581	  736.9	  662.7	 3996.0	...
1557582	  734.5	  670.3	 3981.0	...
1557583	  733.1	  679.9	 3959.0	...
1557584	  731.0	  691.9	 3944.0	...
1557585	  729.4	  703.6	 3934.0	...
1557586	  728.1	  712.2	 3934.0	...
1557587	  727.7	  716.6	 3934.0	...
1557588	  727.7	  718.5	 3936.0	...
1557589	  727.6	  719.3	 3937.0	...
1557590	  727.5	  719.9	 3942.0	...
1557591	  728.0	  720.4	 3945.0	...
1557592	  728.6	  720.8	 3948.0	...
ESACC R  1557396	1557592	197	  805.1	 2335.0	  728.6	  720.8	  29.82	    583
SFIX R   1557593
1557593	  729.0	  720.4	 3949.0	...
1557594	  729.1	  720.0	 3954.0	...
1557595	  729.3	  719.5	 3958.0	...
1557596	  729.7	  718.8	 3961.0	...
1557597	  729.9	  717.9	 3960.0	...
1557598	  730.0	  717.0	 3959.0	...
1557599	  730.1	  716.8	 3959.0	...
1557600	  730.1	  716.9	 3960.0	...
1557601	  729.9	  717.0	 3962.0	...
1557602	  729.7	  717.2	 3964.0	...
1557603	  729.5	  717.3	 3965.0	...
1557604	  729.4	  716.7	 3964.0	...
1557605	  729.4	  715.9	 3965.0	...
1557606	  729.7	  714.7	 3965.0	...
1557607	  730.1	  714.2	 3966.0	...
1557608	  730.4	  713.5	 3968.0	...
1557609	  730.5	  713.2	 3971.0	...
1557610	  730.5	  712.7	 3973.0	...
1557611	  730.9	  712.0	 3975.0	...
1557612	  731.4	  710.9	 3975.0	...
1557613	  731.8	  710.1	 3974.0	...
1557614	  731.7	  709.6	 3973.0	...
1557615	  731.5	  709.6	 3973.0	...
1557616	  731.4	  709.1	 3975.0	...
1557617	  731.3	  708.3	 3976.0	...
1557618	  731.7	  707.4	 3977.0	...
1557619	  732.1	  707.1	 3978.0	...
1557620	  732.2	  706.5	 3979.0	...
1557621	  731.9	  705.9	 3979.0	...
1557622	  731.5	  705.0	 3979.0	...
1557623	  731.4	  704.6	 3978.0	...
1557624	  730.6	  704.7	 3979.0	...
1557625	  729.9	  705.2	 3981.0	...
1557626	  729.3	  705.3	 3982.0	...
1557627	  729.3	  704.8	 3983.0	...
1557628	  729.4	  704.2	 3984.0	...
1557629	  729.5	  703.9	 3986.0	...
1557630	  729.5	  702.8	 3988.0	...
1557631	  729.9	  702.0	 3990.0	...
1557632	  730.3	  701.2	 3989.0	...
1557633	  730.6	  700.7	 3989.0	...
1557634	  730.6	  700.0	 3987.0	...
1557635	  730.5	  699.3	 3986.0	...
1557636	  730.5	  699.2	 3985.0	...
1557637	  730.5	  699.1	 3986.0	...
1557638	  730.4	  699.1	 3987.0	...
1557639	  730.4	  699.3	 3989.0	...
1557640	  730.0	  699.6	 3990.0	...
1557641	  729.7	  699.9	 3992.0	...
1557642	  729.5	  699.9	 3994.0	...
1557643	  729.4	  699.7	 3995.0	...
1557644	  729.7	  699.7	 3996.0	...
1557645	  730.0	  699.8	 3997.0	...
1557646	  730.3	  699.0	 3997.0	...
1557647	  730.5	  698.0	 3997.0	...
1557648	  730.5	  697.0	 3997.0	...
1557649	  730.6	  696.9	 3996.0	...
1557650	  730.6	  696.9	 3998.0	...
1557651	  730.7	  696.9	 4000.0	...
1557652	  731.1	  696.9	 4001.0	...
1557653	  731.5	  696.7	 4001.0	...
1557654	  731.9	  696.6	 4001.0	...
1557655	  732.0	  696.4	 3999.0	...
1557656	  732.2	  696.5	 3997.0	...
1557657	  732.4	  696.5	 3994.0	...
1557658	  732.3	  696.6	 3995.0	...
1557659	  732.0	  696.8	 3996.0	...
1557660	  731.7	  696.6	 3996.0	...
1557661	  731.5	  696.3	 3998.0	...
1557662	  731.5	  696.0	 3998.0	...
1557663	  731.6	  696.1	 3997.0	...
1557664	  731.5	  696.2	 3996.0	...
1557665	  731.3	  696.4	 3995.0	...
1557666	  731.1	  696.5	 3994.0	...
1557667	  731.1	  696.3	 3993.0	...
1557668	  731.3	  696.0	 3993.0	...
1557669	  731.5	  695.6	 3993.0	...
1557670	  731.4	  695.3	 3993.0	...
1557671	  731.5	  695.0	 3992.0	...
1557672	  731.7	  694.7	 3991.0	...
1557673	  731.9	  694.7	 3990.0	...
1557674	  731.7	  694.9	 3989.0	...
1557675	  731.6	  695.1	 3989.0	...
1557676	  731.4	  695.5	 3989.0	...
1557677	  731.1	  696.0	 3990.0	...
1557678	  730.8	  696.3	 3988.0	...
1557679	  731.0	  696.2	 3986.0	...
1557680	  731.4	  696.0	 3983.0	...
1557681	  731.9	  695.9	 3981.0	...
1557682	  731.9	  695.9	 3979.0	...
1557683	  731.9	  696.0	 3976.0	...
1557684	  731.9	  696.0	 3976.0	...
1557685	  731.9	  696.0	 3975.0	...
1557686	  731.8	  696.1	 3975.0	...
1557687	  731.7	  696.1	 3973.0	...
1557688	  731.9	  696.1	 3972.0	...
1557689	  732.2	  696.0	 3971.0	...
1557690	  732.6	  696.2	 3970.0	...
1557691	  732.7	  696.3	 3969.0	...
1557692	  733.0	  696.4	 3969.0	...
1557693	  733.1	  695.8	 3966.0	...
1557694	  733.2	  695.3	 3964.0	...
1557695	  733.2	  695.6	 3961.0	...
1557696	  733.3	  696.3	 3960.0	...
1557697	  733.4	  696.9	 3960.0	...
1557698	  733.5	  696.6	 3961.0	...
1557699	  733.6	  696.3	 3958.0	...
1557700	  733.6	  696.2	 3954.0	...
1557701	  733.9	  696.2	 3951.0	...
1557702	  734.2	  696.2	 3950.0	...
1557703	  734.4	  696.3	 3950.0	...
1557704	  734.3	  696.3	 3950.0	...
1557705	  734.2	  696.4	 3950.0	...
1557706	  734.0	  696.5	 3950.0	...
1557707	  734.0	  696.6	 3946.0	...
1557708	  734.1	  696.6	 3942.0	...
1557709	  734.2	  696.7	 3939.0	...
1557710	  734.4	  696.8	 3940.0	...
1557711	  734.4	  697.0	 3936.0	...
1557712	  734.4	  697.6	 3932.0	...
1557713	  734.5	  698.1	 3926.0	...
1557714	  734.6	  698.4	 3925.0	...
1557715	  734.9	  698.4	 3924.0	...
1557716	  735.2	  698.5	 3924.0	...
1557717	  735.4	  698.6	 3923.0	...
1557718	  735.5	  698.7	 3923.0	...
1557719	  735.5	  698.7	 3923.0	...
1557720	  735.5	  698.7	 3922.0	...
1557721	  735.4	  698.7	 3920.0	...
1557722	  735.4	  698.7	 3916.0	...
1557723	  735.6	  698.3	 3913.0	...
1557724	  735.9	  697.9	 3913.0	...
1557725	  736.2	  697.6	 3913.0	...
1557726	  736.4	  697.6	 3911.0	...
1557727	  736.5	  697.7	 3908.0	...
1557728	  736.7	  698.0	 3905.0	...
1557729	  736.7	  698.3	 3900.0	...
1557730	  736.7	  698.3	 3896.0	...
1557731	  737.1	  698.0	 3891.0	...
1557732	  737.6	  697.8	 3890.0	...
1557733	  738.2	  697.7	 3889.0	...
1557734	  738.1	  697.8	 3888.0	...
1557735	  737.9	  697.7	 3888.0	...
1557736	  737.7	  697.8	 3886.0	...
EFIX R   1557593	1557736	144	  732.2	  701.0	   3966
SSACC R  1557737
1557737	  737.6	  697.4	 3884.0	...
1557738	  737.7	  696.7	 3883.0	...
1557739	  737.7	  695.5	 3884.0	...
1557740	  738.0	  693.8	 3882.0	...
1557741	  738.4	  691.5	 3874.0	...
1557742	  739.1	  687.9	 3864.0	...
1557743	  740.5	  684.3	 3859.0	...
1557744	  742.3	  678.5	 3857.0	...
1557745	  743.9	  673.7	 3858.0	...
1557746	  745.1	  667.6	 3859.0	...
1557747	  746.6	  662.5	 3861.0	...
1557748	  747.6	  656.9	 3861.0	...
1557749	  748.3	  653.2	 3855.0	...
1557750	  748.5	  650.4	 3847.0	...
1557751	  749.1	  648.8	 3838.0	...
1557752	  749.9	  647.4	 3836.0	...
1557753	  750.3	  647.0	 3834.0	...
1557754	  751.2	  647.3	 3830.0	...
1557755	  752.0	  648.3	 3827.0	...
1557756	  752.8	  649.9	 3823.0	...
1557757	  752.9	  652.0	 3821.0	...
ESACC R  1557737	1557757	21	  737.6	  697.4	  752.9	  652.0	   1.02	    102
SFIX R   1557758
1557758	  753.7	  654.2	 3818.0	...
1557759	  754.6	  657.0	 3817.0	...
1557760	  755.1	  659.4	 3816.0	...
1557761	  755.0	  661.6	 3814.0	...
1557762	  754.8	  663.0	 3812.0	...
1557763	  754.5	  663.8	 3812.0	...
1557764	  754.3	  664.1	 3810.0	...
1557765	  754.0	  663.8	 3807.0	...
MSG	1557766 0000 _ Number Off
1557766	  753.9	  663.7	 3805.0	...
1557767	  753.8	  663.6	 3802.0	...
1557768	  753.2	  663.8	 3798.0	...
1557769	  752.6	  663.4	 3795.0	...
1557770	  752.0	  663.0	 3793.0	...
1557771	  751.9	  662.6	 3792.0	...
1557772	  751.8	  662.7	 3790.0	...
1557773	  751.7	  662.7	 3787.0	...
1557774	  751.6	  663.0	 3784.0	...
1557775	  751.4	  663.5	 3782.0	...
1557776	  751.4	  664.1	 3777.0	...
1557777	  751.5	  664.3	 3772.0	...
1557778	  751.8	  664.3	 3768.0	...
1557779	  752.1	  664.3	 3767.0	...
1557780	  752.3	  664.2	 3765.0	...
1557781	  752.5	  664.1	 3761.0	...
1557782	  752.6	  664.0	 3758.0	...
1557783	  752.7	  663.9	 3755.0	...
1557784	  752.7	  663.8	 3754.0	...
1557785	  752.8	  663.9	 3752.0	...
1557786	  753.0	  663.9	 3747.0	...
1557787	  753.0	  664.0	 3743.0	...
1557788	  753.0	  664.1	 3737.0	...
1557789	  753.0	  664.1	 3734.0	...
1557790	  753.0	  664.0	 3730.0	...
1557791	  753.2	  663.9	 3729.0	...
1557792	  753.3	  664.6	 3728.0	...
1557793	  753.4	  665.3	 3725.0	...
1557794	  753.4	  665.5	 3723.0	...
1557795	  753.4	  665.0	 3717.0	...
1557796	  753.5	  664.4	 3713.0	...
1557797	  753.7	  664.4	 3710.0	...
1557798	  753.8	  664.8	 3707.0	...
1557799	  753.6	  665.3	 3704.0	...
1557800	  753.4	  665.9	 3702.0	...
1557801	  753.1	  666.0	 3702.0	...
1557802	  752.9	  665.7	 3703.0	...
1557803	  752.8	  665.3	 3701.0	...
1557804	  752.7	  665.3	 3696.0	...
1557805	  753.7	  665.4	 3688.0	...
1557806	  754.7	  665.4	 3681.0	...
1557807	  755.7	  664.9	 3676.0	...
1557808	  755.7	  664.8	 3673.0	...
1557809	  755.3	  664.3	 3671.0	...
1557810	  754.9	  663.8	 3669.0	...
1557811	  754.8	  663.1	 3665.0	...
1557812	  755.0	  663.0	 3660.0	...
1557813	  755.4	  663.7	 3654.0	...
1557814	  755.5	  664.5	 3649.0	...
1557815	  755.6	  665.3	 3647.0	...
1557816	  755.5	  665.3	 3643.0	...
1557817	  755.6	  665.3	 3641.0	...
1557818	  755.9	  665.4	 3640.0	...
1557819	  756.3	  665.3	 3640.0	...
1557820	  756.5	  665.2	 3639.0	...
1557821	  756.6	  665.1	 3633.0	...
1557822	  756.6	  665.0	 3626.0	...
1557823	  756.6	  664.8	 3618.0	...
1557824	  756.6	  664.7	 3615.0	...
1557825	  756.6	  664.7	 3615.0	...
1557826	  756.6	  664.8	 3613.0	...
1557827	  756.5	  665.0	 3608.0	...
1557828	  756.4	  664.7	 3603.0	...
1557829	  756.2	  664.0	 3599.0	...
1557830	  756.6	  663.0	 3599.0	...
1557831	  757.0	  662.5	 3598.0	...
1557832	  757.4	  662.3	 3598.0	...
1557833	  757.4	  662.4	 3597.0	...
1557834	  757.2	  662.5	 3596.0	...
1557835	  757.1	  662.7	 3594.0	...
1557836	  756.9	  662.7	 3592.0	...
1557837	  756.9	  662.5	 3588.0	...
1557838	  757.2	  662.3	 3586.0	...
1557839	  757.6	  662.1	 3583.0	...
1557840	  758.0	  661.6	 3579.0	...
1557841	  758.2	  661.1	 3577.0	...
1557842	  758.2	  660.8	 3573.0	...
1557843	  758.0	  661.0	 3569.0	...
1557844	  757.8	  661.1	 3565.0	...
1557845	  757.9	  660.9	 3562.0	...
1557846	  758.1	  660.2	 3558.0	...
1557847	  758.6	  659.5	 3553.0	...
1557848	  758.8	  659.0	 3550.0	...
1557849	  759.0	  658.8	 3550.0	...
1557850	  758.7	  658.8	 3546.0	...
1557851	  758.5	  659.2	 3542.0	...
1557852	  758.4	  659.7	 3539.0	...
1557853	  758.6	  660.2	 3535.0	...
1557854	  758.7	  660.1	 3533.0	...
1557855	  759.0	  660.0	 3528.0	...
1557856	  759.1	  659.3	 3526.0	...
1557857	  759.0	  658.7	 3520.0	...
1557858	  758.7	  658.1	 3516.0	...
1557859	  759.0	  658.0	 3512.0	...
1557860	  759.5	  657.9	 3511.0	...
1557861	  760.2	  657.9	 3510.0	...
1557862	  760.4	  658.1	 3503.0	...
1557863	  760.5	  658.3	 3497.0	...
1557864	  760.5	  658.5	 3489.0	...
1557865	  760.6	  658.5	 3487.0	...
1557866	  760.7	  658.6	 3484.0	...
1557867	  760.8	  659.3	 3482.0	...
1557868	  760.5	  660.0	 3481.0	...
1557869	  760.3	  660.3	 3478.0	...
1557870	  760.4	  659.9	 3472.0	...
1557871	  760.6	  659.4	 3465.0	...
1557872	  760.8	  658.9	 3459.0	...
1557873	  760.9	  658.5	 3456.0	...
1557874	  761.0	  658.2	 3455.0	...
1557875	  761.1	  658.0	 3455.0	...
1557876	  761.2	  658.2	 3452.0	...
1557877	  761.2	  658.4	 3450.0	...
1557878	  761.3	  658.5	 3446.0	...
1557879	  761.3	  658.6	 3444.0	...
1557880	  761.3	  658.7	 3442.0	...
1557881	  761.3	  658.8	 3442.0	...
1557882	  761.4	  658.8	 3442.0	...
1557883	  761.6	  658.6	 3440.0	...
1557884	  761.5	  657.8	 3438.0	...
1557885	  761.5	  657.0	 3436.0	...
1557886	  761.5	  656.6	 3435.0	...
1557887	  761.6	  656.7	 3432.0	...
1557888	  761.6	  656.7	 3429.0	...
1557889	  761.8	  656.7	 3426.0	...
1557890	  762.1	  656.5	 3424.0	...
1557891	  762.5	  656.3	 3424.0	...
1557892	  762.8	  657.1	 3422.0	...
1557893	  762.8	  658.0	 3419.0	...
1557894	  762.7	  658.3	 3415.0	...
1557895	  762.6	  657.8	 3414.0	...
1557896	  762.7	  657.1	 3414.0	...
1557897	  762.8	  656.8	 3413.0	...
1557898	  763.0	  657.0	 3413.0	...
1557899	  762.6	  657.5	 3412.0	...
1557900	  762.0	  657.6	 3411.0	...
1557901	  761.8	  656.7	 3408.0	...
1557902	  762.0	  655.8	 3405.0	...
1557903	  762.3	  655.3	 3401.0	...
1557904	  762.2	  655.1	 3397.0	...
1557905	  762.5	  654.9	 3393.0	...
1557906	  762.7	  654.9	 3389.0	...
1557907	  762.8	  655.2	 3385.0	...
1557908	  762.9	  656.0	 3381.0	...
1557909	  762.9	  656.5	 3382.0	...
1557910	  763.1	  657.1	 3382.0	...
1557911	  763.3	  657.3	 3382.0	...
1557912	  763.4	  657.6	 3380.0	...
1557913	  763.4	  657.5	 3379.0	...
1557914	  763.4	  657.4	 3377.0	...
1557915	  763.6	  657.0	 3376.0	...
1557916	  763.9	  656.7	 3374.0	...
1557917	  764.1	  656.6	 3372.0	...
1557918	  764.6	  656.7	 3369.0	...
1557919	  764.9	  656.6	 3367.0	...
1557920	  765.3	  656.3	 3365.0	...
1557921	  765.3	  656.0	 3364.0	...
1557922	  765.3	  656.1	 3362.0	...
1557923	  765.5	  655.7	 3359.0	...
1557924	  765.7	  655.4	 3357.0	...
1557925	  765.9	  655.4	 3355.0	...
1557926	  766.0	  656.0	 3354.0	...
1557927	  765.8	  656.6	 3353.0	...
1557928	  765.5	  656.8	 3353.0	...
1557929	  765.2	  656.9	 3353.0	...
1557930	  765.2	  656.9	 3351.0	...
1557931	  765.1	  656.9	 3350.0	...
1557932	  765.0	  656.7	 3346.0	...
1557933	  765.0	  656.6	 3343.0	...
1557934	  764.8	  656.5	 3341.0	...
1557935	  764.6	  656.4	 3341.0	...
1557936	  764.5	  656.5	 3341.0	...
1557937	  764.6	  656.6	 3335.0	...
1557938	  764.7	  656.7	 3330.0	...
1557939	  764.9	  656.4	 3326.0	...
1557940	  765.2	  656.0	 3327.0	...
1557941	  765.5	  655.6	 3328.0	...
1557942	  765.8	  655.6	 3329.0	...
1557943	  766.1	  655.6	 3329.0	...
1557944	  766.4	  656.2	 3329.0	...
1557945	  766.1	  656.9	 3329.0	...
1557946	  765.5	  657.8	 3325.0	...
1557947	  765.1	  657.9	 3321.0	...
1557948	  765.3	  658.1	 3316.0	...
1557949	  765.7	  658.3	 3314.0	...
1557950	  765.6	  658.7	 3310.0	...
1557951	  765.4	  659.2	 3305.0	...
1557952	  765.1	  659.7	 3302.0	...
1557953	  765.0	  659.6	 3304.0	...
1557954	  765.0	  659.1	 3305.0	...
1557955	  765.3	  658.5	 3306.0	...
1557956	  765.5	  658.3	 3303.0	...
1557957	  765.6	  658.1	 3299.0	...
1557958	  765.4	  658.0	 3296.0	...
1557959	  765.3	  657.9	 3295.0	...
1557960	  765.6	  658.0	 3294.0	...
1557961	  765.9	  658.1	 3294.0	...
1557962	  766.3	  658.0	 3293.0	...
1557963	  766.4	  658.2	 3292.0	...
1557964	  766.4	  658.3	 3291.0	...
1557965	  766.4	  658.5	 3290.0	...
1557966	  766.3	  658.5	 3290.0	...
1557967	  766.1	  658.5	 3286.0	...
1557968	  765.9	  658.6	 3282.0	...
1557969	  765.7	  658.6	 3278.0	...
1557970	  765.5	  658.7	 3279.0	...
1557971	  765.4	  658.8	 3279.0	...
1557972	  765.2	  659.0	 3279.0	...
1557973	  765.1	  659.2	 3278.0	...
1557974	  764.9	  659.6	 3277.0	...
1557975	  764.8	  659.9	 3276.0	...
1557976	  765.3	  659.4	 3277.0	...
MSG	1557977 0000 _ Number On
1557977	  765.8	  658.8	 3278.0	...
1557978	  766.4	  658.1	 3279.0	...
1557979	  766.5	  658.1	 3277.0	...
1557980	  766.5	  658.0	 3275.0	...
1557981	  766.5	  657.9	 3273.0	...
1557982	  766.7	  657.9	 3270.0	...
1557983	  766.8	  657.9	 3268.0	...
1557984	  766.9	  658.0	 3266.0	...
1557985	  766.9	  658.1	 3266.0	...
1557986	  767.0	  658.2	 3265.0	...
1557987	  767.2	  658.4	 3264.0	...
1557988	  767.4	  658.2	 3264.0	...
1557989	  767.3	  658.1	 3264.0	...
1557990	  767.1	  657.9	 3263.0	...
1557991	  766.9	  657.9	 3262.0	...
1557992	  767.1	  658.0	 3261.0	...
1557993	  767.4	  658.3	 3261.0	...
1557994	  767.7	  658.6	 3263.0	...
1557995	  767.6	  658.7	 3265.0	...
1557996	  767.5	  658.6	 3264.0	...
1557997	  767.3	  658.6	 3262.0	...
1557998	  767.2	  658.2	 3258.0	...
1557999	  767.2	  657.9	 3258.0	...
1558000	  767.1	  657.5	 3257.0	...
1558001	  767.2	  657.6	 3257.0	...
1558002	  767.3	  657.5	 3256.0	...
1558003	  767.4	  657.3	 3255.0	...
1558004	  767.4	  657.2	 3257.0	...
1558005	  767.3	  656.9	 3258.0	...
1558006	  767.2	  656.5	 3260.0	...
1558007	  767.3	  656.2	 3260.0	...
1558008	  767.5	  656.4	 3260.0	...
1558009	  767.6	  656.8	 3256.0	...
1558010	  767.7	  657.2	 3253.0	...
1558011	  767.5	  657.5	 3252.0	...
1558012	  767.3	  657.5	 3253.0	...
1558013	  767.1	  657.4	 3254.0	...
1558014	  767.0	  657.4	 3254.0	...
1558015	  767.0	  657.6	 3256.0	...
1558016	  767.0	  657.7	 3258.0	...
1558017	  767.3	  657.8	 3257.0	...
1558018	  767.7	  657.7	 3254.0	...
1558019	  768.1	  657.7	 3253.0	...
1558020	  768.3	  657.7	 3255.0	...
1558021	  768.3	  657.7	 3257.0	...
1558022	  768.3	  657.8	 3255.0	...
1558023	  768.0	  658.0	 3253.0	...
1558024	  767.6	  658.2	 3251.0	...
1558025	  767.2	  658.5	 3251.0	...
1558026	  767.1	  658.7	 3250.0	...
1558027	  767.1	  658.8	 3250.0	...
1558028	  767.2	  658.6	 3251.0	...
1558029	  767.2	  658.5	 3252.0	...
1558030	  767.3	  658.5	 3252.0	...
1558031	  767.4	  658.7	 3251.0	...
1558032	  767.7	  658.6	 3250.0	...
1558033	  768.1	  658.2	 3250.0	...
1558034	  768.5	  657.8	 3251.0	...
1558035	  768.6	  657.2	 3251.0	...
1558036	  768.3	  656.9	 3252.0	...
1558037	  767.9	  656.6	 3253.0	...
1558038	  767.6	  656.7	 3250.0	...
1558039	  767.7	  656.9	 3247.0	...
1558040	  767.7	  657.4	 3244.0	...
1558041	  767.4	  657.8	 3244.0	...
1558042	  767.2	  658.2	 3245.0	...
1558043	  766.8	  658.4	 3245.0	...
1558044	  766.7	  658.6	 3245.0	...
1558045	  766.7	  658.7	 3243.0	...
1558046	  766.9	  658.0	 3241.0	...
1558047	  767.1	  657.3	 3243.0	...
1558048	  767.1	  656.7	 3246.0	...
1558049	  767.0	  656.7	 3248.0	...
1558050	  766.9	  656.7	 3245.0	...
1558051	  766.8	  656.7	 3241.0	...
1558052	  766.8	  657.0	 3239.0	...
1558053	  766.8	  657.2	 3239.0	...
1558054	  766.8	  657.8	 3239.0	...
1558055	  766.8	  657.9	 3238.0	...
1558056	  766.9	  658.1	 3237.0	...
1558057	  766.9	  658.1	 3239.0	...
1558058	  767.0	  657.3	 3242.0	...
1558059	  767.1	  656.5	 3244.0	...
1558060	  767.2	  656.0	 3245.0	...
1558061	  767.1	  656.2	 3245.0	...
1558062	  767.0	  656.3	 3245.0	...
1558063	  766.8	  656.3	 3245.0	...
1558064	  766.7	  656.4	 3245.0	...
1558065	  766.6	  656.5	 3246.0	...
1558066	  766.6	  656.6	 3246.0	...
1558067	  766.6	  656.7	 3247.0	...
1558068	  766.5	  656.8	 3247.0	...
1558069	  766.5	  656.9	 3248.0	...
1558070	  766.4	  657.0	 3248.0	...
1558071	  766.6	  657.3	 3247.0	...
1558072	  766.7	  657.7	 3247.0	...
1558073	  766.4	  657.9	 3247.0	...
1558074	  766.1	  657.9	 3248.0	...
1558075	  766.0	  657.9	 3249.0	...
1558076	  766.2	  657.8	 3249.0	...
1558077	  766.4	  657.8	 3249.0	...
1558078	  766.4	  658.0	 3250.0	...
1558079	  766.6	  658.3	 3251.0	...
1558080	  766.9	  658.9	 3251.0	...
1558081	  767.0	  659.3	 3251.0	...
1558082	  766.7	  659.6	 3250.0	...
1558083	  766.3	  659.8	 3250.0	...
1558084	  766.2	  659.8	 3250.0	...
1558085	  766.3	  659.5	 3252.0	...
1558086	  766.3	  659.1	 3254.0	...
1558087	  766.3	  658.3	 3255.0	...
1558088	  766.5	  657.9	 3255.0	...
1558089	  766.5	  657.9	 3255.0	...
1558090	  766.4	  658.7	 3255.0	...
1558091	  766.2	  659.4	 3255.0	...
1558092	  766.1	  659.8	 3253.0	...
1558093	  766.1	  659.9	 3252.0	...
1558094	  766.2	  660.1	 3250.0	...
1558095	  766.3	  660.2	 3251.0	...
1558096	  765.9	  660.3	 3252.0	...
1558097	  765.5	  660.1	 3253.0	...
1558098	  765.6	  659.9	 3257.0	...
1558099	  766.1	  659.5	 3260.0	...
1558100	  766.4	  659.4	 3265.0	...
1558101	  766.4	  659.8	 3267.0	...
1558102	  766.3	  660.4	 3268.0	...
1558103	  766.3	  660.2	 3268.0	...
1558104	  766.3	  659.4	 3267.0	...
1558105	  766.3	  659.3	 3267.0	...
1558106	  766.4	  659.9	 3267.0	...
1558107	  766.6	  660.7	 3267.0	...
1558108	  766.7	  660.8	 3267.0	...
1558109	  766.9	  660.9	 3268.0	...
1558110	  767.0	  660.8	 3268.0	...
1558111	  767.1	  660.8	 3268.0	...
1558112	  767.0	  661.1	 3267.0	...
1558113	  767.0	  661.4	 3267.0	...
1558114	  766.9	  661.3	 3267.0	...
1558115	  766.8	  661.2	 3267.0	...
1558116	  766.7	  661.1	 3268.0	...
1558117	  766.3	  661.0	 3269.0	...
1558118	  766.1	  660.8	 3271.0	...
1558119	  766.2	  660.5	 3272.0	...
1558120	  766.7	  660.3	 3273.0	...
1558121	  767.2	  660.1	 3273.0	...
1558122	  767.2	  659.7	 3273.0	...
1558123	  767.1	  659.4	 3273.0	...
1558124	  766.8	  659.9	 3273.0	...
1558125	  766.5	  660.6	 3274.0	...
1558126	  766.4	  661.3	 3276.0	...
1558127	  766.3	  661.4	 3278.0	...
1558128	  766.5	  661.6	 3280.0	...
1558129	  766.6	  661.6	 3283.0	...
1558130	  766.7	  661.6	 3286.0	...
1558131	  766.6	  661.6	 3288.0	...
1558132	  766.5	  661.5	 3289.0	...
1558133	  766.2	  661.6	 3290.0	...
1558134	  765.9	  661.6	 3291.0	...
1558135	  765.8	  661.6	 3292.0	...
1558136	  765.9	  661.5	 3293.0	...
1558137	  766.0	  661.2	 3294.0	...
1558138	  766.2	  660.9	 3295.0	...
1558139	  766.3	  660.6	 3295.0	...
1558140	  766.4	  660.2	 3295.0	...
1558141	  766.3	  659.6	 3296.0	...
1558142	  766.2	  659.0	 3296.0	...
1558143	  766.1	  658.4	 3299.0	...
1558144	  766.1	  658.6	 3302.0	...
1558145	  766.1	  658.9	 3305.0	...
1558146	  766.0	  659.1	 3306.0	...
1558147	  765.8	  659.0	 3306.0	...
1558148	  765.7	  659.0	 3306.0	...
1558149	  765.7	  659.2	 3306.0	...
1558150	  765.9	  659.3	 3306.0	...
1558151	  766.2	  659.4	 3308.0	...
1558152	  766.3	  659.4	 3309.0	...
1558153	  766.2	  659.4	 3311.0	...
1558154	  766.2	  659.1	 3312.0	...
1558155	  766.2	  658.8	 3314.0	...
1558156	  766.1	  658.9	 3315.0	...
1558157	  766.1	  659.3	 3316.0	...
1558158	  766.1	  659.5	 3316.0	...
1558159	  766.0	  659.3	 3318.0	...
1558160	  766.0	  659.0	 3321.0	...
1558161	  766.4	  658.9	 3325.0	...
1558162	  766.8	  658.9	 3327.0	...
1558163	  766.8	  659.2	 3330.0	...
1558164	  766.3	  659.6	 3329.0	...
1558165	  766.0	  659.8	 3329.0	...
1558166	  766.1	  659.4	 3330.0	...
1558167	  766.4	  658.8	 3331.0	...
1558168	  766.5	  658.5	 3333.0	...
1558169	  766.6	  658.7	 3335.0	...
1558170	  766.5	  658.7	 3336.0	...
1558171	  766.5	  658.6	 3338.0	...
1558172	  766.4	  658.7	 3338.0	...
1558173	  766.1	  659.0	 3339.0	...
1558174	  765.8	  659.2	 3341.0	...
1558175	  765.5	  659.5	 3343.0	...
1558176	  765.2	  660.0	 3348.0	...
1558177	  764.9	  660.0	 3351.0	...
1558178	  764.6	  659.6	 3354.0	...
1558179	  764.8	  659.2	 3355.0	...
1558180	  764.7	  659.4	 3354.0	...
1558181	  764.6	  659.6	 3353.0	...
1558182	  764.5	  659.8	 3351.0	...
1558183	  764.8	  659.8	 3351.0	...
1558184	  765.1	  659.8	 3351.0	...
1558185	  765.4	  659.9	 3350.0	...
1558186	  765.4	  659.8	 3350.0	...
1558187	  765.1	  659.4	 3352.0	...
1558188	  764.9	  659.1	 3355.0	...
1558189	  764.7	  659.0	 3357.0	...
1558190	  764.9	  659.3	 3356.0	...
1558191	  764.9	  659.9	 3357.0	...
1558192	  764.8	  660.3	 3359.0	...
1558193	  764.7	  660.7	 3360.0	...
1558194	  764.6	  661.0	 3360.0	...
1558195	  764.8	  661.2	 3361.0	...
1558196	  764.9	  661.3	 3362.0	...
1558197	  765.1	  661.1	 3365.0	...
1558198	  765.5	  660.5	 3367.0	...
1558199	  766.0	  660.1	 3371.0	...
1558200	  766.4	  659.7	 3376.0	...
1558201	  766.4	  659.6	 3378.0	...
1558202	  766.3	  659.3	 3376.0	...
1558203	  766.3	  659.0	 3376.0	...
1558204	  766.2	  658.9	 3378.0	...
1558205	  766.0	  658.3	 3379.0	...
1558206	  765.7	  657.7	 3379.0	...
1558207	  765.6	  657.2	 3378.0	...
1558208	  765.6	  657.2	 3377.0	...
1558209	  765.5	  657.3	 3377.0	...
1558210	  765.4	  657.4	 3377.0	...
1558211	  765.4	  657.4	 3379.0	...
1558212	  765.3	  657.4	 3382.0	...
1558213	  765.3	  657.3	 3385.0	...
1558214	  765.2	  657.8	 3386.0	...
1558215	  765.2	  658.4	 3386.0	...
1558216	  765.0	  658.7	 3387.0	...
1558217	  764.8	  658.5	 3388.0	...
1558218	  764.7	  658.1	 3388.0	...
1558219	  764.8	  657.9	 3389.0	...
1558220	  765.0	  657.8	 3389.0	...
1558221	  765.2	  658.2	 3390.0	...
1558222	  766.0	  658.9	 3389.0	...
1558223	  766.6	  659.6	 3388.0	...
1558224	  767.1	  659.7	 3390.0	...
1558225	  767.0	  659.3	 3394.0	...
1558226	  766.8	  659.0	 3398.0	...
1558227	  766.6	  659.0	 3398.0	...
1558228	  766.4	  659.6	 3397.0	...
1558229	  766.0	  660.1	 3397.0	...
1558230	  765.7	  660.7	 3396.0	...
1558231	  765.6	  660.9	 3396.0	...
1558232	  765.9	  661.1	 3396.0	...
1558233	  766.2	  660.9	 3397.0	...
1558234	  766.2	  660.6	 3398.0	...
1558235	  766.2	  660.6	 3398.0	...
1558236	  766.2	  661.0	 3398.0	...
1558237	  766.2	  661.4	 3398.0	...
1558238	  766.2	  661.3	 3397.0	...
1558239	  766.1	  661.3	 3397.0	...
1558240	  766.0	  661.7	 3397.0	...
1558241	  766.0	  662.2	 3397.0	...
1558242	  766.1	  662.5	 3398.0	...
1558243	  766.3	  662.1	 3400.0	...
1558244	  766.3	  661.7	 3400.0	...
1558245	  766.3	  661.5	 3399.0	...
1558246	  766.2	  661.3	 3398.0	...
1558247	  766.2	  661.0	 3401.0	...
1558248	  766.1	  660.7	 3406.0	...
1558249	  766.0	  660.6	 3410.0	...
1558250	  765.8	  660.4	 3411.0	...
1558251	  765.7	  660.2	 3412.0	...
1558252	  765.7	  660.3	 3412.0	...
1558253	  765.8	  660.5	 3410.0	...
1558254	  766.0	  660.8	 3409.0	...
1558255	  766.1	  660.8	 3408.0	...
1558256	  766.0	  661.2	 3407.0	...
1558257	  765.9	  661.7	 3405.0	...
1558258	  765.8	  661.6	 3407.0	...
1558259	  765.8	  661.1	 3410.0	...
1558260	  765.7	  660.7	 3409.0	...
1558261	  765.4	  660.8	 3406.0	...
1558262	  765.2	  660.5	 3403.0	...
1558263	  765.1	  660.1	 3403.0	...
1558264	  765.0	  659.7	 3403.0	...
1558265	  765.0	  659.7	 3404.0	...
1558266	  764.8	  660.1	 3404.0	...
1558267	  764.7	  660.4	 3404.0	...
1558268	  765.2	  660.6	 3403.0	...
1558269	  765.9	  660.4	 3404.0	...
1558270	  766.7	  660.5	 3404.0	...
1558271	  766.7	  660.6	 3404.0	...
1558272	  766.9	  660.8	 3404.0	...
1558273	  767.0	  660.8	 3405.0	...
1558274	  767.0	  660.6	 3403.0	...
1558275	  766.8	  660.5	 3402.0	...
1558276	  766.1	  660.4	 3401.0	...
1558277	  765.5	  660.5	 3401.0	...
1558278	  765.0	  661.3	 3402.0	...
1558279	  764.9	  662.0	 3402.0	...
MSG	1558280 0000 _ Number Off
1558280	  765.0	  662.8	 3402.0	...
1558281	  765.1	  663.0	 3400.0	...
1558282	  765.1	  662.8	 3399.0	...
1558283	  764.9	  662.4	 3397.0	...
1558284	  764.6	  662.1	 3398.0	...
1558285	  764.3	  662.0	 3398.0	...
1558286	  764.2	  661.9	 3398.0	...
1558287	  764.2	  661.7	 3398.0	...
1558288	  764.2	  661.6	 3398.0	...
1558289	  764.2	  661.4	 3398.0	...
1558290	  764.0	  661.2	 3399.0	...
1558291	  763.8	  661.3	 3399.0	...
1558292	  763.5	  661.6	 3399.0	...
1558293	  763.3	  662.1	 3401.0	...
1558294	  763.3	  662.3	 3402.0	...
1558295	  763.4	  662.3	 3401.0	...
1558296	  763.4	  662.2	 3400.0	...
1558297	  763.4	  662.1	 3399.0	...
1558298	  763.4	  662.0	 3399.0	...
1558299	  763.3	  661.7	 3398.0	...
1558300	  763.3	  661.4	 3398.0	...
1558301	  763.2	  661.1	 3398.0	...
1558302	  763.2	  661.2	 3397.0	...
1558303	  763.3	  661.3	 3395.0	...
1558304	  763.3	  661.5	 3394.0	...
1558305	  763.3	  661.6	 3392.0	...
1558306	  763.3	  662.0	 3391.0	...
1558307	  763.5	  662.4	 3390.0	...
1558308	  763.7	  662.7	 3390.0	...
1558309	  763.8	  662.2	 3389.0	...
1558310	  763.7	  661.6	 3390.0	...
1558311	  763.7	  660.9	 3388.0	...
1558312	  763.6	  660.9	 3385.0	...
1558313	  763.5	  661.0	 3380.0	...
1558314	  763.4	  660.9	 3377.0	...
1558315	  763.3	  660.4	 3375.0	...
1558316	  763.3	  659.9	 3375.0	...
1558317	  763.6	  659.5	 3376.0	...
1558318	  763.8	  659.4	 3376.0	...
1558319	  764.0	  659.4	 3376.0	...
1558320	  764.1	  659.3	 3376.0	...
1558321	  764.2	  659.5	 3375.0	...
1558322	  764.3	  660.0	 3375.0	...
1558323	  764.3	  660.7	 3374.0	...
1558324	  764.4	  661.5	 3374.0	...
1558325	  764.3	  661.9	 3374.0	...
1558326	  764.2	  662.1	 3373.0	...
1558327	  764.1	  662.0	 3373.0	...
1558328	  764.0	  661.6	 3372.0	...
1558329	  764.1	  661.3	 3372.0	...
1558330	  764.1	  661.1	 3372.0	...
1558331	  764.4	  661.2	 3372.0	...
1558332	  764.8	  661.3	 3373.0	...
1558333	  764.6	  661.4	 3372.0	...
1558334	  764.2	  661.6	 3370.0	...
1558335	  763.9	  661.7	 3369.0	...
1558336	  764.2	  661.6	 3368.0	...
1558337	  764.5	  661.8	 3364.0	...
1558338	  765.1	  661.9	 3359.0	...
1558339	  765.4	  662.0	 3354.0	...
1558340	  765.4	  662.1	 3355.0	...
1558341	  765.3	  662.3	 3355.0	...
1558342	  765.0	  662.6	 3354.0	...
1558343	  765.1	  662.6	 3354.0	...
1558344	  765.4	  661.9	 3353.0	...
1558345	  765.8	  661.2	 3353.0	...
1558346	  766.3	  660.3	 3352.0	...
1558347	  766.4	  660.2	 3347.0	...
1558348	  766.5	  659.8	 3342.0	...
1558349	  766.7	  659.4	 3340.0	...
1558350	  767.1	  659.0	 3336.0	...
1558351	  767.6	  658.7	 3332.0	...
1558352	  767.9	  658.3	 3331.0	...
1558353	  767.8	  658.0	 3333.0	...
1558354	  767.8	  658.3	 3333.0	...
1558355	  767.9	  658.6	 3331.0	...
1558356	  767.1	  659.1	 3328.0	...
1558357	  766.1	  659.8	 3327.0	...
1558358	  765.7	  660.3	 3327.0	...
1558359	  766.2	  660.7	 3327.0	...
1558360	  766.8	  660.6	 3326.0	...
1558361	  766.7	  660.5	 3324.0	...
1558362	  766.9	  660.3	 3323.0	...
1558363	  767.1	  660.1	 3322.0	...
1558364	  767.4	  660.0	 3321.0	...
1558365	  767.5	  660.0	 3320.0	...
1558366	  767.5	  660.0	 3318.0	...
1558367	  767.4	  660.1	 3315.0	...
1558368	  767.4	  660.3	 3312.0	...
1558369	  767.5	  660.5	 3309.0	...
1558370	  767.7	  660.6	 3308.0	...
1558371	  767.9	  660.5	 3305.0	...
1558372	  768.1	  660.5	 3302.0	...
1558373	  768.3	  660.8	 3298.0	...
1558374	  768.8	  661.2	 3298.0	...
1558375	  769.2	  661.6	 3297.0	...
1558376	  769.5	  661.6	 3297.0	...
1558377	  769.5	  661.5	 3296.0	...
1558378	  769.4	  661.5	 3295.0	...
1558379	  769.4	  661.8	 3295.0	...
1558380	  769.5	  662.0	 3295.0	...
1558381	  769.6	  662.1	 3293.0	...
1558382	  769.6	  662.0	 3292.0	...
1558383	  769.5	  662.0	 3291.0	...
1558384	  769.5	  662.0	 3288.0	...
1558385	  769.6	  661.2	 3284.0	...
1558386	  769.5	  660.3	 3282.0	...
1558387	  769.4	  659.3	 3281.0	...
1558388	  769.8	  658.9	 3281.0	...
1558389	  770.2	  658.7	 3282.0	...
1558390	  770.7	  658.6	 3282.0	...
1558391	  770.8	  659.1	 3281.0	...
1558392	  770.9	  659.6	 3280.0	...
1558393	  770.8	  659.9	 3279.0	...
1558394	  770.7	  659.6	 3278.0	...
1558395	  770.3	  659.0	 3278.0	...
1558396	  770.1	  658.5	 3278.0	...
1558397	  770.0	  658.5	 3276.0	...
1558398	  770.0	  658.5	 3272.0	...
1558399	  769.9	  658.5	 3268.0	...
1558400	  769.9	  658.3	 3265.0	...
1558401	  770.0	  658.2	 3264.0	...
1558402	  770.2	  658.4	 3264.0	...
1558403	  770.4	  658.6	 3263.0	...
1558404	  770.4	  658.9	 3260.0	...
1558405	  770.4	  658.9	 3257.0	...
1558406	  770.5	  659.0	 3254.0	...
1558407	  770.5	  659.0	 3254.0	...
1558408	  770.5	  659.0	 3254.0	...
1558409	  770.5	  659.1	 3254.0	...
1558410	  770.4	  659.0	 3255.0	...
1558411	  770.2	  659.0	 3256.0	...
1558412	  770.3	  659.1	 3252.0	...
1558413	  770.3	  659.2	 3247.0	...
1558414	  770.3	  659.3	 3242.0	...
1558415	  770.6	  659.7	 3241.0	...
1558416	  771.0	  660.2	 3241.0	...
1558417	  771.3	  660.8	 3240.0	...
1558418	  771.6	  660.6	 3240.0	...
1558419	  771.8	  660.3	 3239.0	...
1558420	  771.9	  660.1	 3239.0	...
1558421	  771.6	  660.1	 3238.0	...
1558422	  771.4	  660.6	 3238.0	...
1558423	  771.7	  661.0	 3238.0	...
1558424	  772.1	  661.6	 3238.0	...
1558425	  772.2	  661.7	 3237.0	...
1558426	  771.7	  661.7	 3235.0	...
1558427	  771.2	  661.4	 3233.0	...
1558428	  770.9	  661.1	 3231.0	...
1558429	  770.8	  661.4	 3229.0	...
1558430	  770.8	  661.6	 3229.0	...
1558431	  770.7	  661.8	 3230.0	...
1558432	  770.8	  661.7	 3230.0	...
1558433	  770.7	  661.6	 3229.0	...
1558434	  770.7	  661.6	 3226.0	...
1558435	  770.6	  661.4	 3223.0	...
1558436	  770.6	  661.2	 3220.0	...
1558437	  770.5	  660.9	 3218.0	...
1558438	  770.3	  660.9	 3217.0	...
1558439	  770.2	  661.0	 3216.0	...
1558440	  770.0	  660.8	 3213.0	...
1558441	  770.3	  660.5	 3207.0	...
1558442	  770.6	  660.5	 3200.0	...
1558443	  770.9	  660.7	 3196.0	...
1558444	  771.0	  661.1	 3195.0	...
1558445	  770.6	  661.2	 3195.0	...
1558446	  770.2	  660.7	 3196.0	...
1558447	  769.8	  659.9	 3194.0	...
1558448	  769.8	  659.0	 3193.0	...
1558449	  769.7	  658.7	 3191.0	...
1558450	  769.6	  658.7	 3189.0	...
1558451	  769.7	  658.8	 3187.0	...
1558452	  769.8	  659.1	 3187.0	...
1558453	  769.9	  659.4	 3189.0	...
1558454	  770.2	  659.6	 3190.0	...
1558455	  770.5	  659.8	 3188.0	...
1558456	  770.6	  659.8	 3184.0	...
1558457	  770.2	  660.2	 3181.0	...
1558458	  769.6	  660.6	 3181.0	...
1558459	  769.2	  660.9	 3182.0	...
1558460	  769.2	  660.7	 3183.0	...
1558461	  769.6	  660.5	 3183.0	...
1558462	  769.9	  660.3	 3182.0	...
1558463	  770.2	  660.3	 3180.0	...
1558464	  770.3	  660.3	 3179.0	...
1558465	  770.6	  660.2	 3177.0	...
1558466	  771.1	  660.1	 3174.0	...
1558467	  771.6	  660.3	 3171.0	...
1558468	  771.9	  660.7	 3169.0	...
1558469	  771.9	  661.1	 3168.0	...
1558470	  771.8	  661.1	 3169.0	...
1558471	  771.6	  661.0	 3169.0	...
1558472	  771.5	  660.9	 3168.0	...
1558473	  771.6	  660.7	 3167.0	...
1558474	  771.6	  660.7	 3167.0	...
1558475	  771.4	  660.7	 3167.0	...
1558476	  771.4	  660.9	 3163.0	...
1558477	  771.6	  660.9	 3160.0	...
1558478	  771.7	  660.5	 3157.0	...
1558479	  771.9	  660.2	 3156.0	...
1558480	  771.8	  659.9	 3156.0	...
MSG	1558481 0000 _ Number On
1558481	  771.8	  659.9	 3154.0	...
1558482	  771.8	  659.9	 3153.0	...
1558483	  772.1	  659.6	 3151.0	...
1558484	  772.5	  659.4	 3151.0	...
1558485	  772.5	  659.0	 3153.0	...
1558486	  772.1	  658.5	 3154.0	...
1558487	  771.7	  658.1	 3155.0	...
1558488	  771.5	  657.9	 3154.0	...
1558489	  771.3	  658.0	 3150.0	...
1558490	  771.2	  658.5	 3146.0	...
1558491	  771.8	  658.7	 3145.0	...
1558492	  772.5	  658.7	 3147.0	...
1558493	  773.2	  658.4	 3148.0	...
1558494	  773.2	  658.4	 3147.0	...
1558495	  773.1	  658.5	 3146.0	...
1558496	  773.1	  658.5	 3146.0	...
1558497	  773.1	  658.6	 3146.0	...
1558498	  773.2	  658.4	 3147.0	...
1558499	  773.4	  658.1	 3148.0	...
1558500	  773.4	  657.6	 3148.0	...
1558501	  773.0	  657.5	 3146.0	...
1558502	  772.6	  657.7	 3144.0	...
1558503	  772.6	  657.8	 3144.0	...
1558504	  772.9	  657.7	 3145.0	...
1558505	  773.4	  657.5	 3145.0	...
1558506	  773.5	  657.3	 3143.0	...
1558507	  773.4	  657.3	 3142.0	...
1558508	  773.0	  657.5	 3141.0	...
1558509	  772.6	  657.9	 3141.0	...
1558510	  772.5	  658.3	 3141.0	...
1558511	  772.5	  658.5	 3140.0	...
1558512	  772.5	  658.6	 3138.0	...
1558513	  772.6	  658.6	 3137.0	...
1558514	  772.6	  658.5	 3137.0	...
1558515	  772.7	  658.7	 3137.0	...
1558516	  772.8	  658.8	 3137.0	...
1558517	  773.0	  659.1	 3135.0	...
1558518	  772.9	  659.1	 3132.0	...
1558519	  772.7	  658.8	 3130.0	...
1558520	  772.5	  658.4	 3130.0	...
1558521	  772.5	  658.0	 3129.0	...
1558522	  772.6	  658.1	 3128.0	...
1558523	  772.4	  658.2	 3127.0	...
1558524	  772.3	  658.2	 3129.0	...
1558525	  772.1	  658.3	 3132.0	...
1558526	  771.8	  658.6	 3134.0	...
1558527	  771.6	  658.9	 3135.0	...
1558528	  771.4	  659.1	 3134.0	...
1558529	  771.4	  659.0	 3134.0	...
1558530	  771.5	  659.0	 3133.0	...
1558531	  771.6	  658.9	 3133.0	...
1558532	  771.3	  659.3	 3133.0	...
1558533	  770.8	  659.8	 3130.0	...
1558534	  770.1	  660.3	 3126.0	...
1558535	  769.9	  660.4	 3124.0	...
1558536	  769.7	  660.0	 3127.0	...
1558537	  769.9	  659.5	 3130.0	...
1558538	  770.5	  658.9	 3132.0	...
1558539	  771.2	  659.1	 3129.0	...
1558540	  771.6	  659.2	 3126.0	...
1558541	  771.1	  659.1	 3123.0	...
1558542	  770.6	  658.7	 3125.0	...
1558543	  769.9	  658.7	 3129.0	...
1558544	  769.8	  658.9	 3132.0	...
1558545	  769.5	  659.1	 3134.0	...
1558546	  769.2	  659.2	 3132.0	...
1558547	  768.9	  659.3	 3130.0	...
1558548	  768.8	  659.6	 3129.0	...
1558549	  768.8	  660.2	 3129.0	...
1558550	  769.1	  660.7	 3130.0	...
1558551	  769.4	  660.8	 3130.0	...
1558552	  769.7	  660.7	 3129.0	...
1558553	  769.5	  660.7	 3128.0	...
1558554	  769.4	  660.8	 3126.0	...
1558555	  769.3	  660.9	 3126.0	...
1558556	  769.2	  661.0	 3126.0	...
1558557	  769.1	  660.8	 3126.0	...
1558558	  768.9	  660.7	 3128.0	...
1558559	  768.7	  660.5	 3129.0	...
1558560	  768.6	  660.6	 3129.0	...
1558561	  768.7	  660.8	 3128.0	...
1558562	  768.9	  660.9	 3126.0	...
1558563	  769.1	  661.1	 3126.0	...
1558564	  769.1	  661.2	 3124.0	...
1558565	  769.2	  661.3	 3121.0	...
1558566	  769.3	  661.7	 3119.0	...
1558567	  769.3	  661.9	 3119.0	...
1558568	  769.6	  661.7	 3120.0	...
1558569	  769.9	  661.1	 3120.0	...
1558570	  770.0	  660.9	 3120.0	...
1558571	  770.0	  661.4	 3119.0	...
1558572	  770.0	  661.9	 3120.0	...
1558573	  770.1	  661.8	 3121.0	...
1558574	  770.1	  661.6	 3122.0	...
1558575	  770.1	  661.4	 3122.0	...
1558576	  770.1	  661.5	 3121.0	...
1558577	  770.1	  661.4	 3124.0	...
1558578	  769.8	  661.4	 3127.0	...
1558579	  769.6	  661.3	 3127.0	...
1558580	  769.6	  661.3	 3123.0	...
1558581	  769.8	  661.4	 3120.0	...
1558582	  769.9	  661.6	 3120.0	...
1558583	  770.1	  661.9	 3120.0	...
1558584	  770.2	  662.1	 3119.0	...
1558585	  770.5	  662.5	 3118.0	...
1558586	  770.6	  662.9	 3118.0	...
1558587	  770.6	  663.1	 3120.0	...
1558588	  770.4	  663.1	 3122.0	...
1558589	  770.3	  663.3	 3123.0	...
1558590	  770.2	  663.5	 3123.0	...
1558591	  770.0	  663.6	 3123.0	...
1558592	  769.8	  663.4	 3124.0	...
1558593	  769.7	  663.3	 3124.0	...
1558594	  769.4	  663.3	 3125.0	...
1558595	  769.1	  663.2	 3125.0	...
1558596	  768.9	  663.1	 3126.0	...
1558597	  769.1	  662.9	 3127.0	...
1558598	  769.8	  662.7	 3126.0	...
1558599	  770.3	  662.7	 3126.0	...
1558600	  770.8	  662.8	 3126.0	...
1558601	  770.7	  663.0	 3126.0	...
1558602	  770.6	  663.1	 3127.0	...
1558603	  770.5	  663.1	 3127.0	...
1558604	  770.6	  663.1	 3127.0	...
1558605	  770.8	  663.1	 3126.0	...
1558606	  771.0	  662.9	 3128.0	...
1558607	  771.0	  662.7	 3131.0	...
1558608	  770.7	  662.5	 3134.0	...
1558609	  770.6	  662.6	 3134.0	...
1558610	  770.6	  662.8	 3136.0	...
1558611	  770.6	  662.6	 3138.0	...
1558612	  770.6	  662.2	 3139.0	...
1558613	  770.5	  661.9	 3138.0	...
1558614	  770.6	  661.8	 3139.0	...
1558615	  770.7	  661.7	 3140.0	...
1558616	  770.9	  661.9	 3141.0	...
1558617	  771.0	  662.3	 3141.0	...
1558618	  770.9	  662.3	 3140.0	...
1558619	  770.7	  662.1	 3139.0	...
1558620	  770.6	  661.9	 3138.0	...
1558621	  770.5	  661.9	 3138.0	...
1558622	  770.3	  661.8	 3140.0	...
1558623	  770.7	  661.6	 3142.0	...
1558624	  771.1	  661.4	 3144.0	...
1558625	  771.6	  661.2	 3144.0	...
1558626	  771.7	  661.2	 3144.0	...
1558627	  771.7	  661.5	 3144.0	...
1558628	  771.8	  661.8	 3144.0	...
1558629	  771.8	  662.3	 3146.0	...
1558630	  771.9	  662.4	 3148.0	...
1558631	  771.7	  662.5	 3151.0	...
1558632	  771.6	  662.5	 3151.0	...
1558633	  771.5	  662.8	 3151.0	...
1558634	  771.9	  663.0	 3151.0	...
1558635	  772.1	  663.1	 3151.0	...
1558636	  772.1	  662.8	 3151.0	...
1558637	  771.8	  662.4	 3151.0	...
1558638	  771.7	  662.3	 3154.0	...
1558639	  771.6	  662.4	 3156.0	...
1558640	  771.7	  662.6	 3161.0	...
1558641	  771.6	  662.5	 3164.0	...
1558642	  771.4	  662.2	 3167.0	...
1558643	  771.2	  662.0	 3168.0	...
1558644	  771.3	  661.8	 3169.0	...
1558645	  771.9	  661.8	 3170.0	...
1558646	  772.5	  661.7	 3170.0	...
1558647	  772.6	  661.6	 3170.0	...
1558648	  772.3	  661.7	 3170.0	...
1558649	  772.1	  661.9	 3170.0	...
1558650	  772.1	  662.0	 3171.0	...
1558651	  772.2	  661.9	 3173.0	...
1558652	  772.3	  661.6	 3176.0	...
1558653	  772.3	  661.5	 3178.0	...
1558654	  772.3	  661.7	 3179.0	...
1558655	  772.2	  662.0	 3180.0	...
1558656	  772.1	  662.2	 3182.0	...
1558657	  772.0	  662.0	 3184.0	...
1558658	  772.0	  661.7	 3186.0	...
1558659	  771.8	  661.3	 3190.0	...
1558660	  771.6	  660.9	 3192.0	...
1558661	  771.4	  660.9	 3193.0	...
1558662	  771.5	  661.0	 3194.0	...
1558663	  771.7	  661.2	 3196.0	...
1558664	  771.9	  661.2	 3200.0	...
1558665	  771.9	  661.2	 3203.0	...
1558666	  771.6	  661.3	 3204.0	...
1558667	  771.0	  661.5	 3205.0	...
1558668	  770.4	  661.8	 3205.0	...
1558669	  770.0	  662.0	 3206.0	...
1558670	  770.1	  662.2	 3207.0	...
1558671	  770.1	  661.8	 3208.0	...
1558672	  770.1	  661.3	 3209.0	...
1558673	  770.0	  660.6	 3213.0	...
1558674	  769.9	  660.4	 3216.0	...
1558675	  769.9	  660.2	 3219.0	...
1558676	  769.7	  660.5	 3219.0	...
1558677	  769.6	  660.8	 3219.0	...
1558678	  769.5	  661.0	 3219.0	...
1558679	  769.5	  661.1	 3222.0	...
1558680	  769.3	  661.1	 3224.0	...
1558681	  769.1	  661.3	 3226.0	...
1558682	  768.9	  661.5	 3229.0	...
1558683	  768.8	  661.7	 3232.0	...
1558684	  768.7	  661.8	 3235.0	...
1558685	  768.7	  661.9	 3238.0	...
1558686	  768.8	  662.0	 3241.0	...
1558687	  768.9	  662.2	 3244.0	...
1558688	  769.1	  662.4	 3248.0	...
1558689	  769.5	  662.0	 3252.0	...
1558690	  769.7	  661.5	 3255.0	...
1558691	  769.8	  661.1	 3254.0	...
1558692	  769.7	  661.1	 3254.0	...
1558693	  769.8	  661.1	 3254.0	...
1558694	  769.9	  660.9	 3254.0	...
1558695	  770.0	  660.8	 3256.0	...
1558696	  770.0	  660.8	 3261.0	...
1558697	  769.7	  660.9	 3266.0	...
1558698	  769.3	  661.0	 3270.0	...
1558699	  768.9	  661.3	 3271.0	...
1558700	  768.9	  661.4	 3271.0	...
1558701	  768.9	  661.5	 3272.0	...
1558702	  768.5	  661.4	 3272.0	...
1558703	  768.1	  661.4	 3272.0	...
1558704	  767.7	  661.5	 3273.0	...
1558705	  768.0	  661.6	 3275.0	...
1558706	  768.3	  661.3	 3277.0	...
1558707	  768.7	  660.9	 3281.0	...
1558708	  768.8	  660.6	 3282.0	...
1558709	  769.1	  660.6	 3283.0	...
1558710	  769.3	  660.8	 3289.0	...
1558711	  769.4	  661.0	 3294.0	...
1558712	  769.3	  661.1	 3300.0	...
1558713	  769.2	  661.0	 3302.0	...
1558714	  769.1	  660.7	 3304.0	...
1558715	  769.1	  660.7	 3307.0	...
1558716	  769.0	  660.9	 3309.0	...
1558717	  769.0	  661.3	 3310.0	...
1558718	  768.8	  661.5	 3313.0	...
1558719	  768.7	  661.7	 3314.0	...
1558720	  768.5	  661.9	 3315.0	...
1558721	  768.2	  662.2	 3315.0	...
1558722	  767.9	  662.2	 3316.0	...
1558723	  767.8	  662.0	 3318.0	...
1558724	  767.6	  661.2	 3320.0	...
1558725	  767.4	  660.4	 3323.0	...
1558726	  767.1	  659.9	 3325.0	...
1558727	  767.0	  660.2	 3329.0	...
1558728	  767.0	  660.6	 3333.0	...
1558729	  767.1	  660.9	 3337.0	...
1558730	  767.3	  660.7	 3338.0	...
1558731	  767.5	  660.3	 3340.0	...
1558732	  767.7	  660.2	 3344.0	...
1558733	  767.7	  660.5	 3347.0	...
1558734	  767.8	  660.8	 3349.0	...
1558735	  767.9	  660.8	 3348.0	...
1558736	  768.0	  660.6	 3347.0	...
1558737	  767.6	  660.4	 3350.0	...
1558738	  767.3	  660.5	 3355.0	...
1558739	  767.0	  660.9	 3358.0	...
1558740	  766.7	  661.1	 3360.0	...
1558741	  766.4	  661.0	 3360.0	...
1558742	  766.3	  660.8	 3360.0	...
1558743	  766.4	  660.8	 3363.0	...
1558744	  766.4	  660.7	 3366.0	...
1558745	  766.6	  660.3	 3369.0	...
1558746	  766.7	  659.6	 3370.0	...
1558747	  766.7	  658.9	 3370.0	...
1558748	  766.4	  658.7	 3375.0	...
1558749	  766.0	  658.7	 3378.0	...
1558750	  765.4	  658.8	 3380.0	...
1558751	  765.0	  658.8	 3381.0	...
1558752	  764.6	  658.9	 3383.0	...
1558753	  764.4	  658.9	 3386.0	...
1558754	  764.4	  658.3	 3388.0	...
1558755	  764.4	  657.7	 3392.0	...
1558756	  764.5	  657.9	 3394.0	...
1558757	  764.5	  658.8	 3396.0	...
1558758	  764.5	  659.3	 3399.0	...
1558759	  764.6	  659.3	 3402.0	...
1558760	  764.7	  659.2	 3405.0	...
1558761	  764.9	  659.3	 3404.0	...
1558762	  764.5	  659.3	 3404.0	...
1558763	  764.0	  658.8	 3404.0	...
1558764	  763.5	  658.4	 3408.0	...
1558765	  763.5	  657.9	 3412.0	...
1558766	  763.5	  658.0	 3416.0	...
1558767	  763.6	  657.8	 3417.0	...
1558768	  763.7	  657.6	 3417.0	...
1558769	  763.6	  657.3	 3421.0	...
1558770	  763.6	  657.2	 3427.0	...
1558771	  763.6	  657.2	 3431.0	...
1558772	  763.6	  657.0	 3431.0	...
1558773	  763.5	  656.8	 3431.0	...
1558774	  763.3	  656.8	 3433.0	...
1558775	  763.1	  656.9	 3436.0	...
1558776	  762.9	  657.7	 3437.0	...
1558777	  762.7	  658.4	 3436.0	...
1558778	  762.4	  658.9	 3438.0	...
1558779	  762.2	  658.6	 3443.0	...
1558780	  762.2	  658.2	 3448.0	...
1558781	  762.2	  657.5	 3451.0	...
1558782	  761.9	  657.0	 3453.0	...
1558783	  761.4	  656.6	 3456.0	...
1558784	  761.1	  656.9	 3459.0	...
1558785	  761.2	  656.8	 3461.0	...
1558786	  761.7	  656.5	 3461.0	...
1558787	  762.2	  656.0	 3467.0	...
1558788	  762.3	  655.6	 3473.0	...
1558789	  761.8	  655.7	 3478.0	...
1558790	  761.2	  656.0	 3477.0	...
1558791	  761.0	  656.4	 3477.0	...
1558792	  760.8	  656.6	 3478.0	...
1558793	  760.7	  656.1	 3480.0	...
MSG	1558794 0000 _ Number Off
1558794	  760.7	  655.4	 3482.0	...
1558795	  760.9	  654.5	 3483.0	...
1558796	  761.0	  654.3	 3487.0	...
1558797	  761.0	  654.2	 3491.0	...
1558798	  760.9	  654.2	 3494.0	...
1558799	  760.9	  653.9	 3496.0	...
1558800	  760.9	  653.6	 3498.0	...
1558801	  760.7	  653.4	 3500.0	...
1558802	  760.6	  653.6	 3502.0	...
1558803	  760.5	  653.9	 3502.0	...
1558804	  760.5	  654.2	 3503.0	...
1558805	  760.5	  654.1	 3504.0	...
1558806	  760.8	  653.8	 3508.0	...
1558807	  761.1	  653.3	 3511.0	...
1558808	  761.4	  653.0	 3513.0	...
1558809	  761.3	  653.1	 3514.0	...
1558810	  761.3	  653.4	 3516.0	...
1558811	  761.3	  653.1	 3522.0	...
1558812	  761.2	  652.5	 3527.0	...
1558813	  761.0	  652.3	 3530.0	...
1558814	  760.7	  652.6	 3531.0	...
1558815	  760.5	  652.8	 3531.0	...
1558816	  760.4	  652.5	 3532.0	...
1558817	  760.2	  652.4	 3533.0	...
1558818	  759.9	  652.5	 3535.0	...
1558819	  759.6	  652.3	 3541.0	...
1558820	  759.5	  652.0	 3546.0	...
1558821	  759.4	  652.0	 3550.0	...
1558822	  759.3	  652.3	 3553.0	...
1558823	  759.7	  652.4	 3555.0	...
1558824	  760.0	  651.8	 3560.0	...
1558825	  759.8	  651.3	 3562.0	...
1558826	  759.5	  651.6	 3564.0	...
1558827	  759.2	  652.5	 3564.0	...
1558828	  759.3	  652.9	 3565.0	...
1558829	  759.4	  652.4	 3569.0	...
1558830	  759.4	  651.9	 3574.0	...
1558831	  759.4	  652.2	 3577.0	...
1558832	  759.3	  652.6	 3577.0	...
1558833	  759.1	  653.0	 3577.0	...
1558834	  759.2	  653.1	 3580.0	...
1558835	  759.3	  653.3	 3582.0	...
1558836	  759.5	  652.9	 3585.0	...
1558837	  759.6	  652.3	 3586.0	...
1558838	  759.0	  652.6	 3587.0	...
1558839	  758.3	  653.4	 3587.0	...
1558840	  757.7	  653.9	 3587.0	...
1558841	  757.7	  653.3	 3589.0	...
1558842	  757.7	  652.5	 3590.0	...
1558843	  757.8	  652.1	 3594.0	...
1558844	  758.0	  651.9	 3596.0	...
1558845	  757.8	  651.9	 3597.0	...
1558846	  757.4	  652.0	 3597.0	...
1558847	  757.2	  652.2	 3600.0	...
1558848	  757.3	  652.8	 3602.0	...
1558849	  757.5	  653.5	 3604.0	...
1558850	  757.2	  653.5	 3605.0	...
1558851	  756.9	  652.9	 3607.0	...
1558852	  756.5	  652.3	 3613.0	...
1558853	  756.4	  652.3	 3617.0	...
1558854	  756.4	  652.6	 3619.0	...
1558855	  756.4	  652.8	 3619.0	...
1558856	  756.4	  653.0	 3619.0	...
1558857	  756.3	  652.5	 3620.0	...
1558858	  756.3	  652.0	 3620.0	...
1558859	  756.2	  651.6	 3622.0	...
1558860	  756.0	  651.8	 3625.0	...
1558861	  755.4	  652.1	 3628.0	...
1558862	  754.9	  652.4	 3630.0	...
1558863	  754.5	  652.5	 3632.0	...
1558864	  754.5	  652.4	 3635.0	...
1558865	  754.6	  652.5	 3636.0	...
1558866	  754.6	  652.5	 3637.0	...
1558867	  754.5	  652.8	 3637.0	...
1558868	  754.5	  653.1	 3640.0	...
1558869	  754.4	  653.3	 3645.0	...
1558870	  754.3	  653.4	 3649.0	...
1558871	  754.0	  653.6	 3652.0	...
1558872	  753.8	  654.4	 3651.0	...
1558873	  753.8	  655.0	 3651.0	...
1558874	  753.8	  655.1	 3652.0	...
1558875	  753.6	  654.6	 3651.0	...
1558876	  753.2	  653.8	 3649.0	...
1558877	  752.7	  653.5	 3650.0	...
1558878	  752.4	  653.0	 3654.0	...
1558879	  752.5	  652.9	 3658.0	...
1558880	  752.6	  652.8	 3660.0	...
1558881	  752.6	  652.9	 3659.0	...
1558882	  752.4	  653.1	 3663.0	...
1558883	  752.2	  653.1	 3668.0	...
1558884	  752.2	  653.1	 3672.0	...
1558885	  752.5	  652.8	 3673.0	...
1558886	  752.9	  652.5	 3675.0	...
1558887	  753.0	  652.8	 3676.0	...
1558888	  752.7	  653.3	 3677.0	...
1558889	  752.4	  653.8	 3677.0	...
1558890	  752.5	  653.8	 3679.0	...
1558891	  752.7	  653.7	 3682.0	...
1558892	  752.8	  653.0	 3683.0	...
1558893	  752.7	  652.4	 3684.0	...
1558894	  752.5	  651.7	 3684.0	...
1558895	  752.4	  651.5	 3685.0	...
1558896	  752.4	  651.2	 3688.0	...
1558897	  752.7	  651.1	 3691.0	...
1558898	  753.0	  651.2	 3692.0	...
1558899	  753.4	  650.9	 3691.0	...
1558900	  753.3	  650.8	 3693.0	...
1558901	  753.4	  650.6	 3695.0	...
1558902	  753.5	  650.9	 3697.0	...
1558903	  753.6	  650.9	 3697.0	...
1558904	  753.6	  650.9	 3697.0	...
1558905	  753.6	  650.8	 3697.0	...
1558906	  753.7	  650.6	 3700.0	...
1558907	  753.7	  650.4	 3703.0	...
1558908	  753.8	  650.4	 3707.0	...
1558909	  753.3	  649.9	 3707.0	...
1558910	  752.8	  649.4	 3708.0	...
1558911	  752.5	  649.0	 3711.0	...
1558912	  752.7	  649.2	 3714.0	...
1558913	  753.0	  649.5	 3716.0	...
1558914	  753.2	  649.8	 3716.0	...
1558915	  753.3	  650.0	 3716.0	...
1558916	  753.3	  649.9	 3718.0	...
1558917	  753.2	  649.9	 3721.0	...
1558918	  753.2	  649.9	 3725.0	...
1558919	  752.9	  649.7	 3727.0	...
1558920	  752.6	  649.4	 3727.0	...
1558921	  752.2	  649.1	 3726.0	...
1558922	  752.6	  648.9	 3726.0	...
1558923	  752.9	  648.9	 3727.0	...
1558924	  752.5	  649.0	 3728.0	...
1558925	  751.7	  649.2	 3731.0	...
1558926	  751.0	  649.8	 3733.0	...
1558927	  751.0	  650.2	 3734.0	...
1558928	  751.1	  650.7	 3734.0	...
1558929	  751.6	  650.7	 3733.0	...
1558930	  752.1	  651.0	 3733.0	...
1558931	  752.4	  651.3	 3735.0	...
1558932	  752.3	  651.4	 3737.0	...
1558933	  752.2	  651.1	 3739.0	...
1558934	  752.2	  650.8	 3738.0	...
1558935	  752.1	  651.2	 3737.0	...
1558936	  751.9	  651.8	 3738.0	...
1558937	  751.7	  652.2	 3739.0	...
1558938	  751.6	  651.8	 3739.0	...
1558939	  751.4	  651.5	 3741.0	...
1558940	  751.3	  651.4	 3744.0	...
1558941	  751.3	  651.2	 3749.0	...
1558942	  750.7	  651.1	 3751.0	...
1558943	  750.2	  651.1	 3752.0	...
1558944	  749.6	  651.0	 3752.0	...
1558945	  749.4	  650.5	 3753.0	...
1558946	  749.4	  649.9	 3753.0	...
1558947	  749.2	  649.7	 3753.0	...
1558948	  749.2	  649.9	 3755.0	...
1558949	  749.3	  650.0	 3757.0	...
1558950	  750.0	  649.9	 3760.0	...
1558951	  750.7	  650.2	 3760.0	...
1558952	  751.1	  650.7	 3760.0	...
1558953	  751.2	  651.1	 3760.0	...
1558954	  750.7	  651.1	 3764.0	...
1558955	  750.3	  651.2	 3768.0	...
1558956	  750.0	  651.7	 3771.0	...
1558957	  750.0	  652.0	 3771.0	...
1558958	  750.0	  652.3	 3771.0	...
1558959	  750.0	  652.3	 3771.0	...
1558960	  749.7	  652.4	 3771.0	...
1558961	  749.1	  652.4	 3771.0	...
1558962	  748.4	  652.3	 3771.0	...
1558963	  748.0	  652.3	 3770.0	...
1558964	  747.9	  652.1	 3770.0	...
1558965	  747.8	  651.9	 3771.0	...
1558966	  747.8	  651.7	 3774.0	...
1558967	  747.8	  651.7	 3776.0	...
1558968	  747.7	  651.8	 3776.0	...
1558969	  747.7	  652.1	 3778.0	...
1558970	  747.7	  652.7	 3779.0	...
1558971	  747.2	  653.2	 3780.0	...
1558972	  746.9	  653.7	 3778.0	...
1558973	  746.3	  653.8	 3777.0	...
1558974	  746.1	  653.8	 3779.0	...
1558975	  745.9	  653.9	 3782.0	...
1558976	  746.0	  653.8	 3785.0	...
1558977	  746.2	  653.8	 3786.0	...
1558978	  746.5	  653.7	 3787.0	...
1558979	  746.5	  653.8	 3788.0	...
1558980	  746.3	  654.0	 3788.0	...
1558981	  746.1	  654.2	 3788.0	...
1558982	  746.1	  654.4	 3790.0	...
1558983	  746.0	  654.7	 3793.0	...
1558984	  745.9	  654.9	 3796.0	...
1558985	  745.7	  654.3	 3796.0	...
1558986	  745.7	  653.6	 3795.0	...
1558987	  745.7	  652.9	 3796.0	...
1558988	  745.9	  652.9	 3797.0	...
1558989	  746.0	  652.9	 3799.0	...
1558990	  745.6	  653.2	 3801.0	...
1558991	  745.1	  653.5	 3804.0	...
1558992	  744.7	  653.7	 3806.0	...
1558993	  744.8	  653.9	 3807.0	...
1558994	  744.9	  654.0	 3805.0	...
1558995	  744.8	  654.1	 3803.0	...
1558996	  744.7	  654.2	 3804.0	...
1558997	  744.6	  654.1	 3807.0	...
1558998	  744.7	  653.9	 3810.0	...
1558999	  744.9	  653.8	 3812.0	...
1559000	  745.4	  653.5	 3812.0	...
1559001	  745.7	  653.2	 3811.0	...
1559002	  745.9	  653.1	 3811.0	...
1559003	  745.8	  653.2	 3811.0	...
1559004	  745.8	  653.4	 3811.0	...
1559005	  745.8	  653.6	 3811.0	...
1559006	  745.8	  653.8	 3812.0	...
MSG	1559007 0000 _ Number On
1559007	  745.6	  653.8	 3813.0	...
1559008	  745.3	  654.0	 3814.0	...
1559009	  745.1	  654.2	 3815.0	...
1559010	  745.0	  654.2	 3815.0	...
1559011	  745.0	  654.5	 3816.0	...
1559012	  744.9	  654.7	 3817.0	...
1559013	  744.7	  654.7	 3817.0	...
1559014	  744.5	  654.6	 3817.0	...
1559015	  744.4	  654.5	 3819.0	...
1559016	  744.4	  654.5	 3821.0	...
1559017	  744.4	  654.5	 3824.0	...
1559018	  744.4	  654.6	 3824.0	...
1559019	  744.3	  654.6	 3823.0	...
1559020	  744.3	  654.7	 3823.0	...
1559021	  745.0	  654.7	 3822.0	...
1559022	  745.7	  654.7	 3822.0	...
1559023	  745.7	  654.4	 3824.0	...
1559024	  745.0	  654.3	 3827.0	...
1559025	  744.2	  654.5	 3829.0	...
1559026	  744.1	  654.8	 3827.0	...
1559027	  744.2	  655.4	 3824.0	...
1559028	  744.2	  655.6	 3825.0	...
1559029	  744.3	  655.7	 3828.0	...
1559030	  744.5	  655.6	 3832.0	...
1559031	  744.6	  655.3	 3831.0	...
1559032	  744.6	  655.1	 3830.0	...
1559033	  744.5	  654.9	 3829.0	...
1559034	  744.4	  655.0	 3830.0	...
1559035	  744.3	  655.1	 3831.0	...
1559036	  744.1	  654.5	 3831.0	...
1559037	  744.0	  653.9	 3831.0	...
1559038	  743.9	  653.2	 3833.0	...
1559039	  744.0	  653.1	 3837.0	...
1559040	  744.4	  653.4	 3841.0	...
1559041	  744.7	  653.7	 3844.0	...
1559042	  744.9	  654.0	 3844.0	...
1559043	  744.9	  653.8	 3844.0	...
1559044	  744.7	  653.7	 3844.0	...
1559045	  744.8	  653.9	 3844.0	...
1559046	  744.8	  653.9	 3844.0	...
1559047	  744.9	  653.9	 3845.0	...
1559048	  744.9	  653.9	 3849.0	...
1559049	  744.9	  654.1	 3853.0	...
1559050	  745.3	  654.0	 3853.0	...
1559051	  745.6	  653.8	 3850.0	...
1559052	  745.3	  653.6	 3848.0	...
1559053	  744.9	  653.9	 3846.0	...
1559054	  744.5	  654.2	 3843.0	...
1559055	  744.9	  654.3	 3842.0	...
1559056	  745.2	  654.2	 3843.0	...
1559057	  745.6	  654.0	 3844.0	...
1559058	  745.8	  654.0	 3845.0	...
1559059	  745.9	  654.6	 3846.0	...
1559060	  745.9	  655.2	 3847.0	...
1559061	  745.9	  655.3	 3848.0	...
1559062	  745.8	  654.8	 3850.0	...
1559063	  745.8	  654.2	 3851.0	...
1559064	  745.9	  654.1	 3850.0	...
1559065	  746.0	  654.1	 3848.0	...
1559066	  746.2	  654.6	 3847.0	...
1559067	  746.3	  655.1	 3848.0	...
1559068	  746.1	  655.3	 3849.0	...
1559069	  745.8	  654.8	 3851.0	...
1559070	  745.6	  654.4	 3854.0	...
1559071	  745.6	  654.3	 3856.0	...
1559072	  745.8	  654.3	 3859.0	...
1559073	  745.9	  653.9	 3858.0	...
1559074	  746.1	  653.6	 3857.0	...
1559075	  745.7	  654.1	 3856.0	...
1559076	  745.4	  654.9	 3857.0	...
1559077	  745.0	  655.4	 3861.0	...
1559078	  745.3	  654.9	 3864.0	...
1559079	  745.6	  654.4	 3865.0	...
1559080	  745.9	  654.3	 3866.0	...
1559081	  745.8	  654.4	 3866.0	...
1559082	  745.8	  654.5	 3865.0	...
1559083	  745.9	  654.7	 3863.0	...
1559084	  745.9	  654.9	 3860.0	...
1559085	  745.9	  655.0	 3862.0	...
1559086	  745.8	  655.0	 3864.0	...
1559087	  745.8	  654.9	 3866.0	...
1559088	  745.8	  654.9	 3867.0	...
1559089	  746.0	  654.7	 3868.0	...
1559090	  746.2	  654.6	 3868.0	...
1559091	  746.5	  655.0	 3868.0	...
1559092	  746.6	  655.4	 3866.0	...
1559093	  746.4	  655.5	 3865.0	...
1559094	  746.1	  655.1	 3868.0	...
1559095	  745.8	  654.6	 3872.0	...
1559096	  745.8	  654.4	 3876.0	...
1559097	  745.6	  654.3	 3875.0	...
1559098	  745.1	  654.2	 3873.0	...
1559099	  744.6	  654.2	 3871.0	...
1559100	  744.6	  654.2	 3872.0	...
1559101	  744.8	  654.4	 3873.0	...
1559102	  745.1	  654.6	 3874.0	...
1559103	  745.2	  654.7	 3877.0	...
1559104	  745.3	  655.3	 3879.0	...
1559105	  745.3	  655.9	 3880.0	...
1559106	  745.3	  656.4	 3879.0	...
1559107	  745.5	  656.4	 3878.0	...
1559108	  745.6	  656.3	 3879.0	...
1559109	  745.8	  656.4	 3880.0	...
1559110	  745.9	  656.6	 3880.0	...
1559111	  745.7	  656.8	 3880.0	...
1559112	  745.5	  656.9	 3880.0	...
1559113	  745.3	  656.7	 3880.0	...
1559114	  745.3	  656.4	 3880.0	...
1559115	  745.4	  656.0	 3881.0	...
1559116	  745.4	  655.9	 3883.0	...
1559117	  745.2	  656.0	 3884.0	...
1559118	  745.1	  656.1	 3883.0	...
1559119	  745.2	  656.2	 3882.0	...
1559120	  745.2	  656.4	 3882.0	...
1559121	  745.0	  656.2	 3882.0	...
1559122	  744.8	  656.1	 3884.0	...
1559123	  744.6	  655.6	 3888.0	...
1559124	  744.5	  655.3	 3889.0	...
1559125	  744.4	  655.8	 3890.0	...
1559126	  744.7	  656.5	 3889.0	...
1559127	  745.0	  656.8	 3892.0	...
1559128	  745.1	  656.3	 3894.0	...
1559129	  745.0	  655.9	 3896.0	...
1559130	  744.9	  656.1	 3898.0	...
1559131	  744.8	  656.4	 3899.0	...
1559132	  744.9	  656.8	 3899.0	...
1559133	  744.9	  656.9	 3897.0	...
1559134	  744.8	  656.8	 3895.0	...
1559135	  744.8	  656.9	 3894.0	...
1559136	  744.8	  657.2	 3894.0	...
1559137	  744.8	  657.4	 3895.0	...
1559138	  744.5	  657.5	 3896.0	...
1559139	  744.3	  657.4	 3897.0	...
1559140	  744.0	  657.4	 3897.0	...
1559141	  744.2	  656.6	 3897.0	...
1559142	  744.3	  655.9	 3896.0	...
1559143	  744.4	  655.9	 3896.0	...
1559144	  744.3	  656.5	 3896.0	...
1559145	  744.5	  657.0	 3897.0	...
1559146	  744.8	  656.8	 3898.0	...
1559147	  744.9	  656.7	 3899.0	...
1559148	  744.8	  656.8	 3900.0	...
1559149	  744.6	  656.8	 3900.0	...
1559150	  744.2	  657.4	 3900.0	...
1559151	  743.8	  657.9	 3900.0	...
1559152	  743.3	  658.4	 3900.0	...
1559153	  743.4	  658.2	 3900.0	...
1559154	  743.6	  657.9	 3901.0	...
1559155	  743.8	  657.6	 3902.0	...
1559156	  744.0	  657.3	 3904.0	...
1559157	  744.1	  657.1	 3904.0	...
1559158	  744.4	  657.3	 3904.0	...
1559159	  744.5	  657.3	 3904.0	...
1559160	  744.6	  657.4	 3905.0	...
1559161	  744.4	  657.2	 3906.0	...
1559162	  743.9	  657.2	 3907.0	...
1559163	  743.5	  657.3	 3908.0	...
1559164	  743.0	  657.8	 3911.0	...
1559165	  742.6	  658.2	 3914.0	...
1559166	  742.3	  658.4	 3915.0	...
1559167	  742.2	  658.1	 3914.0	...
1559168	  742.3	  657.8	 3913.0	...
1559169	  742.2	  657.9	 3914.0	...
1559170	  742.0	  658.0	 3914.0	...
1559171	  741.9	  658.1	 3914.0	...
1559172	  742.0	  658.1	 3914.0	...
1559173	  742.4	  657.9	 3913.0	...
1559174	  742.7	  657.2	 3914.0	...
1559175	  742.9	  656.6	 3915.0	...
1559176	  742.6	  656.0	 3917.0	...
1559177	  742.3	  655.9	 3917.0	...
1559178	  742.0	  656.5	 3918.0	...
1559179	  742.1	  657.1	 3919.0	...
1559180	  742.2	  657.9	 3921.0	...
1559181	  742.0	  658.1	 3921.0	...
1559182	  741.8	  658.3	 3921.0	...
1559183	  741.7	  658.3	 3920.0	...
1559184	  741.9	  658.3	 3920.0	...
1559185	  742.2	  658.3	 3917.0	...
1559186	  742.3	  658.4	 3915.0	...
1559187	  742.4	  658.4	 3916.0	...
1559188	  742.4	  658.3	 3921.0	...
1559189	  742.4	  658.0	 3926.0	...
1559190	  742.4	  657.8	 3927.0	...
1559191	  742.1	  657.7	 3927.0	...
1559192	  741.8	  657.8	 3927.0	...
1559193	  741.8	  657.8	 3927.0	...
1559194	  742.2	  657.7	 3928.0	...
1559195	  742.3	  657.7	 3928.0	...
1559196	  742.1	  657.8	 3928.0	...
1559197	  741.9	  658.0	 3928.0	...
1559198	  741.9	  658.1	 3928.0	...
1559199	  741.9	  658.1	 3929.0	...
1559200	  742.0	  658.1	 3930.0	...
1559201	  742.0	  658.2	 3928.0	...
1559202	  742.0	  658.1	 3925.0	...
1559203	  742.1	  658.0	 3923.0	...
1559204	  741.8	  657.9	 3925.0	...
1559205	  741.6	  657.9	 3929.0	...
1559206	  741.6	  658.0	 3931.0	...
1559207	  741.8	  658.1	 3931.0	...
1559208	  742.1	  658.3	 3929.0	...
1559209	  742.0	  658.4	 3928.0	...
1559210	  742.2	  658.3	 3928.0	...
1559211	  742.4	  658.3	 3928.0	...
1559212	  742.3	  658.3	 3929.0	...
1559213	  742.0	  657.9	 3931.0	...
1559214	  741.9	  657.4	 3933.0	...
1559215	  741.9	  657.0	 3933.0	...
1559216	  742.1	  657.1	 3934.0	...
1559217	  742.1	  657.3	 3934.0	...
1559218	  742.0	  657.3	 3932.0	...
1559219	  742.1	  657.3	 3931.0	...
1559220	  742.1	  657.5	 3930.0	...
1559221	  741.9	  657.8	 3930.0	...
1559222	  741.6	  658.0	 3929.0	...
1559223	  741.4	  658.0	 3931.0	...
1559224	  741.6	  657.8	 3932.0	...
1559225	  741.7	  657.8	 3932.0	...
1559226	  741.7	  657.8	 3930.0	...
1559227	  741.5	  657.7	 3928.0	...
1559228	  741.9	  657.9	 3930.0	...
1559229	  742.3	  658.2	 3933.0	...
1559230	  742.7	  658.5	 3935.0	...
1559231	  742.7	  658.8	 3934.0	...
1559232	  742.7	  658.8	 3934.0	...
1559233	  742.7	  659.0	 3934.0	...
1559234	  742.5	  659.1	 3934.0	...
1559235	  742.3	  659.1	 3936.0	...
1559236	  742.2	  659.0	 3936.0	...
1559237	  742.2	  658.9	 3937.0	...
1559238	  742.2	  658.9	 3937.0	...
1559239	  742.3	  658.8	 3937.0	...
1559240	  742.5	  658.7	 3937.0	...
1559241	  742.2	  658.3	 3937.0	...
1559242	  741.7	  658.1	 3938.0	...
1559243	  741.3	  657.9	 3938.0	...
1559244	  741.4	  658.0	 3937.0	...
1559245	  741.6	  658.1	 3936.0	...
1559246	  741.6	  658.4	 3936.0	...
1559247	  741.4	  658.7	 3937.0	...
1559248	  741.2	  659.0	 3938.0	...
1559249	  740.9	  658.9	 3938.0	...
1559250	  740.7	  658.6	 3939.0	...
1559251	  740.9	  658.3	 3940.0	...
1559252	  741.1	  658.1	 3943.0	...
1559253	  741.2	  658.2	 3945.0	...
1559254	  740.9	  658.3	 3947.0	...
1559255	  740.6	  658.3	 3946.0	...
1559256	  740.4	  658.3	 3947.0	...
1559257	  740.3	  657.7	 3948.0	...
1559258	  740.3	  657.1	 3949.0	...
1559259	  740.4	  656.4	 3949.0	...
1559260	  740.6	  656.4	 3949.0	...
1559261	  740.6	  656.5	 3949.0	...
1559262	  740.1	  656.6	 3950.0	...
1559263	  739.7	  656.8	 3950.0	...
1559264	  740.3	  657.1	 3950.0	...
1559265	  741.1	  657.4	 3950.0	...
1559266	  742.2	  657.6	 3950.0	...
1559267	  742.4	  657.4	 3950.0	...
1559268	  742.2	  657.3	 3950.0	...
1559269	  741.7	  657.6	 3950.0	...
1559270	  741.3	  658.0	 3950.0	...
1559271	  741.3	  658.4	 3949.0	...
1559272	  741.1	  658.5	 3949.0	...
1559273	  740.8	  657.5	 3950.0	...
1559274	  740.9	  656.3	 3951.0	...
1559275	  741.1	  655.5	 3952.0	...
1559276	  741.4	  656.0	 3952.0	...
1559277	  741.5	  656.7	 3952.0	...
1559278	  741.8	  657.1	 3951.0	...
1559279	  742.1	  657.4	 3950.0	...
1559280	  742.0	  657.7	 3949.0	...
1559281	  741.8	  657.8	 3949.0	...
1559282	  741.7	  657.9	 3950.0	...
1559283	  741.9	  657.9	 3951.0	...
1559284	  742.1	  657.9	 3952.0	...
1559285	  742.1	  657.9	 3954.0	...
1559286	  742.2	  657.9	 3955.0	...
1559287	  742.4	  657.5	 3955.0	...
1559288	  742.5	  657.2	 3955.0	...
1559289	  742.5	  657.4	 3955.0	...
1559290	  742.4	  657.8	 3955.0	...
1559291	  742.4	  658.2	 3955.0	...
1559292	  742.4	  658.0	 3956.0	...
1559293	  742.3	  658.0	 3956.0	...
1559294	  742.5	  657.9	 3955.0	...
1559295	  742.7	  658.0	 3955.0	...
1559296	  742.9	  658.2	 3954.0	...
1559297	  742.6	  658.5	 3954.0	...
1559298	  742.2	  658.6	 3953.0	...
1559299	  741.9	  658.7	 3954.0	...
1559300	  742.0	  658.7	 3957.0	...
1559301	  742.1	  658.6	 3960.0	...
1559302	  742.1	  658.5	 3963.0	...
1559303	  742.1	  658.6	 3964.0	...
1559304	  742.1	  658.6	 3965.0	...
1559305	  742.2	  658.5	 3965.0	...
1559306	  742.1	  658.3	 3965.0	...
1559307	  742.7	  657.8	 3965.0	...
1559308	  743.3	  657.5	 3965.0	...
1559309	  743.9	  657.3	 3965.0	...
MSG	1559310 0000 _ Number Off
1559310	  743.7	  657.6	 3966.0	...
1559311	  743.5	  657.9	 3966.0	...
1559312	  743.3	  658.2	 3968.0	...
1559313	  743.2	  658.3	 3970.0	...
1559314	  743.1	  658.3	 3970.0	...
1559315	  743.0	  658.3	 3969.0	...
1559316	  743.0	  658.4	 3967.0	...
1559317	  743.0	  658.3	 3967.0	...
1559318	  743.0	  658.3	 3969.0	...
1559319	  743.6	  658.2	 3970.0	...
1559320	  744.2	  658.3	 3972.0	...
1559321	  744.8	  658.4	 3975.0	...
1559322	  744.9	  658.4	 3980.0	...
1559323	  744.9	  658.4	 3985.0	...
1559324	  744.9	  658.1	 3987.0	...
1559325	  744.9	  657.9	 3987.0	...
1559326	  745.0	  658.1	 3988.0	...
1559327	  745.1	  658.7	 3988.0	...
1559328	  745.1	  659.3	 3990.0	...
1559329	  745.0	  659.0	 3991.0	...
1559330	  744.9	  658.4	 3993.0	...
1559331	  744.9	  657.8	 3992.0	...
1559332	  744.9	  657.5	 3992.0	...
1559333	  744.9	  657.4	 3991.0	...
1559334	  744.8	  657.4	 3991.0	...
1559335	  744.8	  657.8	 3993.0	...
1559336	  744.7	  658.1	 3995.0	...
1559337	  744.6	  658.2	 3997.0	...
1559338	  744.5	  658.2	 3997.0	...
1559339	  744.5	  658.1	 3996.0	...
1559340	  744.5	  658.1	 3997.0	...
1559341	  744.5	  658.2	 4000.0	...
1559342	  744.5	  658.2	 4004.0	...
1559343	  744.5	  658.1	 4007.0	...
1559344	  744.6	  658.0	 4006.0	...
1559345	  744.7	  658.0	 4005.0	...
1559346	  745.0	  658.0	 4005.0	...
1559347	  745.3	  658.0	 4004.0	...
1559348	  745.6	  657.8	 4004.0	...
1559349	  745.7	  657.7	 4004.0	...
1559350	  745.5	  657.7	 4007.0	...
1559351	  745.2	  658.2	 4011.0	...
1559352	  745.0	  658.7	 4011.0	...
1559353	  744.9	  658.9	 4009.0	...
1559354	  744.8	  658.5	 4008.0	...
1559355	  744.7	  658.0	 4011.0	...
1559356	  744.7	  658.3	 4011.0	...
1559357	  744.7	  658.9	 4008.0	...
1559358	  744.6	  659.4	 4008.0	...
1559359	  744.5	  659.5	 4010.0	...
1559360	  744.7	  659.5	 4010.0	...
1559361	  744.9	  659.3	 4009.0	...
1559362	  745.1	  659.0	 4008.0	...
1559363	  745.1	  658.7	 4009.0	...
1559364	  745.2	  658.7	 4010.0	...
1559365	  745.1	  658.8	 4012.0	...
1559366	  744.9	  658.8	 4014.0	...
1559367	  744.8	  659.0	 4015.0	...
1559368	  745.1	  659.2	 4016.0	...
1559369	  745.4	  659.6	 4016.0	...
1559370	  745.9	  659.7	 4015.0	...
1559371	  746.1	  659.8	 4015.0	...
1559372	  745.1	  660.0	 4014.0	...
1559373	  744.0	  660.1	 4014.0	...
1559374	  743.3	  659.8	 4015.0	...
1559375	  743.8	  659.1	 4016.0	...
1559376	  744.3	  658.5	 4022.0	...
1559377	  744.3	  658.2	 4027.0	...
1559378	  744.3	  658.1	 4030.0	...
1559379	  744.3	  658.0	 4028.0	...
1559380	  744.3	  657.9	 4028.0	...
1559381	  744.4	  658.7	 4029.0	...
1559382	  744.4	  659.5	 4030.0	...
1559383	  744.4	  659.6	 4030.0	...
1559384	  744.3	  659.0	 4031.0	...
1559385	  744.3	  658.6	 4031.0	...
1559386	  744.3	  658.9	 4032.0	...
1559387	  744.1	  659.1	 4036.0	...
1559388	  744.0	  658.6	 4039.0	...
1559389	  743.9	  658.1	 4042.0	...
1559390	  743.9	  657.8	 4041.0	...
1559391	  744.0	  658.2	 4041.0	...
1559392	  744.1	  658.7	 4040.0	...
1559393	  744.2	  659.0	 4040.0	...
1559394	  744.3	  659.0	 4040.0	...
1559395	  744.2	  658.9	 4040.0	...
1559396	  744.0	  658.7	 4042.0	...
1559397	  743.8	  658.5	 4043.0	...
1559398	  743.6	  658.5	 4045.0	...
1559399	  743.4	  658.7	 4048.0	...
1559400	  743.2	  658.5	 4050.0	...
1559401	  743.2	  657.7	 4052.0	...
1559402	  743.3	  656.9	 4054.0	...
1559403	  742.7	  656.7	 4055.0	...
1559404	  742.0	  656.7	 4056.0	...
1559405	  741.9	  656.8	 4056.0	...
1559406	  742.4	  656.8	 4056.0	...
1559407	  742.9	  656.7	 4055.0	...
1559408	  742.9	  656.3	 4055.0	...
1559409	  742.9	  655.9	 4055.0	...
1559410	  742.9	  655.6	 4055.0	...
1559411	  742.9	  655.4	 4055.0	...
1559412	  743.0	  655.0	 4056.0	...
1559413	  743.0	  654.7	 4057.0	...
1559414	  743.0	  654.9	 4059.0	...
1559415	  742.8	  655.3	 4061.0	...
1559416	  742.7	  655.7	 4065.0	...
1559417	  742.4	  655.9	 4068.0	...
1559418	  742.3	  656.4	 4071.0	...
1559419	  742.2	  657.0	 4073.0	...
1559420	  742.1	  657.3	 4074.0	...
1559421	  742.2	  657.2	 4075.0	...
1559422	  742.2	  657.0	 4076.0	...
1559423	  742.2	  656.9	 4077.0	...
1559424	  742.2	  657.0	 4078.0	...
1559425	  742.1	  656.5	 4079.0	...
1559426	  742.0	  655.9	 4080.0	...
1559427	  741.9	  655.2	 4080.0	...
1559428	  741.9	  655.0	 4082.0	...
1559429	  741.9	  655.1	 4085.0	...
1559430	  741.7	  655.4	 4087.0	...
1559431	  741.5	  655.8	 4086.0	...
1559432	  741.9	  655.9	 4087.0	...
1559433	  742.5	  656.0	 4087.0	...
1559434	  743.0	  656.3	 4089.0	...
1559435	  742.9	  656.8	 4092.0	...
1559436	  742.8	  657.0	 4095.0	...
1559437	  742.8	  657.0	 4096.0	...
1559438	  742.7	  657.0	 4097.0	...
1559439	  742.5	  656.9	 4098.0	...
1559440	  742.4	  656.7	 4100.0	...
1559441	  742.6	  656.6	 4100.0	...
1559442	  742.7	  656.1	 4100.0	...
1559443	  742.6	  655.7	 4099.0	...
1559444	  742.4	  655.9	 4100.0	...
1559445	  742.2	  656.6	 4102.0	...
1559446	  742.1	  657.2	 4104.0	...
1559447	  742.1	  657.2	 4104.0	...
1559448	  742.6	  656.8	 4103.0	...
1559449	  743.2	  656.4	 4104.0	...
1559450	  743.8	  656.0	 4105.0	...
1559451	  743.9	  656.3	 4107.0	...
1559452	  743.6	  656.5	 4107.0	...
1559453	  743.2	  656.6	 4107.0	...
1559454	  742.7	  656.6	 4108.0	...
1559455	  742.5	  656.4	 4108.0	...
1559456	  742.4	  656.4	 4108.0	...
1559457	  742.3	  656.4	 4109.0	...
1559458	  742.1	  656.5	 4112.0	...
1559459	  741.9	  656.6	 4115.0	...
1559460	  742.3	  656.8	 4115.0	...
1559461	  742.7	  657.1	 4115.0	...
1559462	  743.2	  657.3	 4115.0	...
1559463	  743.1	  656.9	 4118.0	...
1559464	  743.0	  656.5	 4121.0	...
1559465	  742.9	  656.1	 4127.0	...
1559466	  742.6	  656.5	 4134.0	...
1559467	  742.3	  656.7	 4139.0	...
1559468	  742.0	  657.1	 4137.0	...
1559469	  742.1	  657.2	 4135.0	...
1559470	  742.2	  657.3	 4133.0	...
1559471	  742.4	  657.2	 4133.0	...
1559472	  742.5	  656.7	 4133.0	...
1559473	  742.5	  656.0	 4134.0	...
1559474	  742.5	  655.3	 4134.0	...
1559475	  742.5	  655.6	 4136.0	...
1559476	  742.7	  656.0	 4139.0	...
1559477	  742.7	  655.7	 4143.0	...
1559478	  742.6	  654.9	 4145.0	...
1559479	  742.5	  654.2	 4148.0	...
1559480	  742.5	  654.8	 4148.0	...
1559481	  742.5	  655.4	 4148.0	...
1559482	  742.6	  656.1	 4149.0	...
1559483	  742.6	  656.1	 4150.0	...
1559484	  742.7	  656.4	 4150.0	...
1559485	  742.6	  656.5	 4150.0	...
1559486	  742.7	  656.5	 4151.0	...
1559487	  742.9	  656.3	 4153.0	...
1559488	  743.0	  655.8	 4155.0	...
1559489	  742.7	  655.4	 4154.0	...
1559490	  742.1	  655.3	 4152.0	...
1559491	  741.6	  655.3	 4152.0	...
1559492	  741.4	  655.1	 4154.0	...
1559493	  741.5	  654.9	 4156.0	...
1559494	  741.6	  654.7	 4158.0	...
1559495	  741.7	  654.8	 4159.0	...
1559496	  741.7	  654.8	 4160.0	...
1559497	  741.7	  654.8	 4161.0	...
1559498	  741.6	  654.8	 4166.0	...
1559499	  741.7	  654.5	 4171.0	...
1559500	  741.9	  654.2	 4173.0	...
1559501	  742.0	  654.0	 4172.0	...
1559502	  742.1	  654.0	 4171.0	...
1559503	  742.1	  654.0	 4173.0	...
1559504	  741.6	  654.1	 4175.0	...
1559505	  741.3	  654.2	 4176.0	...
1559506	  741.1	  654.0	 4177.0	...
1559507	  741.3	  653.8	 4177.0	...
1559508	  741.3	  653.7	 4179.0	...
1559509	  740.8	  653.9	 4181.0	...
1559510	  740.3	  654.1	 4182.0	...
MSG	1559511 0000 _ Number On
1559511	  739.8	  654.3	 4183.0	...
1559512	  739.9	  654.4	 4183.0	...
1559513	  739.9	  654.4	 4184.0	...
1559514	  739.9	  654.1	 4184.0	...
1559515	  739.8	  653.7	 4184.0	...
1559516	  739.8	  653.3	 4187.0	...
1559517	  739.9	  653.1	 4190.0	...
1559518	  739.8	  653.2	 4193.0	...
1559519	  739.8	  653.2	 4194.0	...
1559520	  739.7	  653.5	 4194.0	...
1559521	  739.4	  654.0	 4193.0	...
1559522	  739.1	  654.5	 4195.0	...
1559523	  738.8	  654.8	 4198.0	...
1559524	  738.8	  654.9	 4200.0	...
1559525	  738.9	  655.0	 4202.0	...
1559526	  738.8	  654.9	 4204.0	...
1559527	  738.6	  654.7	 4208.0	...
1559528	  738.4	  654.3	 4211.0	...
1559529	  738.4	  653.9	 4213.0	...
1559530	  738.4	  653.2	 4212.0	...
1559531	  738.6	  652.6	 4212.0	...
1559532	  738.6	  652.1	 4214.0	...
1559533	  738.6	  652.4	 4215.0	...
1559534	  737.8	  652.8	 4215.0	...
1559535	  737.1	  653.2	 4212.0	...
1559536	  736.5	  653.4	 4212.0	...
1559537	  736.6	  653.4	 4214.0	...
1559538	  736.7	  653.3	 4217.0	...
1559539	  736.8	  653.2	 4220.0	...
1559540	  736.7	  653.0	 4223.0	...
1559541	  736.5	  652.9	 4225.0	...
1559542	  736.3	  652.8	 4225.0	...
1559543	  736.5	  652.6	 4223.0	...
1559544	  736.9	  653.1	 4222.0	...
1559545	  737.0	  653.7	 4223.0	...
1559546	  736.7	  653.9	 4225.0	...
1559547	  736.3	  653.6	 4228.0	...
1559548	  736.2	  653.2	 4230.0	...
1559549	  736.1	  653.1	 4231.0	...
1559550	  735.9	  653.1	 4232.0	...
1559551	  735.7	  653.0	 4234.0	...
1559552	  735.6	  652.7	 4235.0	...
1559553	  735.7	  652.3	 4236.0	...
1559554	  735.3	  652.3	 4237.0	...
1559555	  735.0	  652.7	 4237.0	...
1559556	  734.7	  653.1	 4237.0	...
1559557	  734.8	  653.2	 4238.0	...
1559558	  735.1	  653.3	 4236.0	...
1559559	  735.4	  653.4	 4233.0	...
1559560	  735.2	  653.6	 4235.0	...
1559561	  735.0	  653.7	 4239.0	...
1559562	  734.8	  653.8	 4244.0	...
1559563	  735.0	  653.7	 4244.0	...
1559564	  735.2	  653.7	 4244.0	...
1559565	  735.3	  653.6	 4243.0	...
1559566	  735.3	  653.5	 4246.0	...
1559567	  735.2	  653.5	 4250.0	...
1559568	  735.0	  653.4	 4253.0	...
1559569	  735.3	  653.2	 4254.0	...
1559570	  735.5	  653.1	 4253.0	...
1559571	  735.8	  653.0	 4253.0	...
1559572	  735.5	  652.8	 4252.0	...
1559573	  735.4	  652.4	 4254.0	...
1559574	  735.3	  652.1	 4254.0	...
1559575	  735.1	  652.4	 4255.0	...
1559576	  735.0	  652.8	 4255.0	...
1559577	  735.0	  653.2	 4255.0	...
1559578	  734.9	  653.3	 4255.0	...
1559579	  734.8	  653.9	 4255.0	...
1559580	  734.7	  654.4	 4255.0	...
1559581	  734.7	  654.7	 4257.0	...
1559582	  734.6	  654.6	 4258.0	...
1559583	  734.4	  654.5	 4259.0	...
1559584	  734.2	  653.7	 4263.0	...
1559585	  734.0	  652.9	 4267.0	...
1559586	  733.9	  652.0	 4271.0	...
1559587	  733.9	  651.8	 4272.0	...
1559588	  733.9	  651.9	 4272.0	...
1559589	  733.9	  652.0	 4272.0	...
1559590	  734.0	  652.1	 4272.0	...
1559591	  734.0	  652.0	 4272.0	...
1559592	  733.8	  652.4	 4272.0	...
1559593	  733.4	  652.7	 4271.0	...
1559594	  733.2	  653.1	 4271.0	...
1559595	  733.3	  652.9	 4272.0	...
1559596	  733.0	  653.0	 4272.0	...
1559597	  732.6	  652.9	 4273.0	...
1559598	  732.8	  652.8	 4274.0	...
1559599	  733.3	  652.6	 4275.0	...
1559600	  733.7	  652.5	 4275.0	...
1559601	  733.6	  652.5	 4275.0	...
1559602	  733.3	  653.0	 4274.0	...
1559603	  733.1	  653.4	 4275.0	...
1559604	  732.9	  653.5	 4278.0	...
1559605	  733.4	  653.1	 4280.0	...
1559606	  733.8	  652.8	 4280.0	...
1559607	  734.2	  653.0	 4281.0	...
1559608	  734.2	  653.3	 4283.0	...
1559609	  734.1	  653.5	 4284.0	...
1559610	  734.0	  653.6	 4285.0	...
1559611	  733.7	  653.7	 4287.0	...
1559612	  733.2	  653.7	 4288.0	...
1559613	  732.8	  653.8	 4290.0	...
1559614	  732.5	  653.6	 4288.0	...
1559615	  732.7	  653.2	 4286.0	...
1559616	  732.3	  653.0	 4284.0	...
1559617	  731.8	  653.3	 4284.0	...
1559618	  731.6	  653.5	 4284.0	...
1559619	  732.0	  653.7	 4287.0	...
1559620	  732.3	  653.6	 4290.0	...
1559621	  732.3	  653.1	 4293.0	...
1559622	  732.1	  652.7	 4293.0	...
1559623	  732.1	  652.5	 4293.0	...
1559624	  732.1	  652.8	 4293.0	...
1559625	  732.2	  653.1	 4293.0	...
1559626	  732.3	  653.3	 4293.0	...
1559627	  732.4	  653.5	 4294.0	...
1559628	  732.4	  653.6	 4295.0	...
1559629	  732.2	  653.6	 4297.0	...
1559630	  731.9	  653.6	 4297.0	...
1559631	  731.5	  653.6	 4295.0	...
1559632	  731.1	  653.5	 4293.0	...
1559633	  731.0	  653.3	 4292.0	...
1559634	  731.4	  652.9	 4294.0	...
1559635	  731.8	  652.6	 4294.0	...
1559636	  732.2	  652.5	 4292.0	...
1559637	  732.4	  652.5	 4293.0	...
1559638	  732.0	  652.6	 4296.0	...
1559639	  731.4	  653.3	 4298.0	...
1559640	  730.7	  653.9	 4298.0	...
1559641	  730.7	  654.6	 4297.0	...
1559642	  730.8	  654.8	 4297.0	...
1559643	  730.7	  654.0	 4298.0	...
1559644	  730.5	  653.0	 4299.0	...
1559645	  730.4	  652.1	 4300.0	...
1559646	  730.4	  652.1	 4300.0	...
1559647	  730.5	  652.7	 4300.0	...
1559648	  730.6	  653.4	 4302.0	...
1559649	  730.6	  653.9	 4303.0	...
1559650	  730.7	  653.7	 4304.0	...
1559651	  730.8	  653.5	 4305.0	...
1559652	  731.1	  653.4	 4305.0	...
1559653	  731.1	  653.5	 4305.0	...
1559654	  730.7	  653.8	 4305.0	...
1559655	  730.1	  653.9	 4305.0	...
1559656	  729.9	  654.0	 4305.0	...
1559657	  730.3	  654.0	 4305.0	...
1559658	  730.6	  654.0	 4305.0	...
1559659	  730.6	  654.0	 4306.0	...
1559660	  730.5	  653.6	 4306.0	...
1559661	  730.6	  653.2	 4307.0	...
1559662	  730.6	  652.7	 4308.0	...
1559663	  730.6	  652.5	 4308.0	...
1559664	  730.5	  652.3	 4309.0	...
1559665	  730.4	  652.9	 4309.0	...
1559666	  730.2	  653.5	 4309.0	...
1559667	  730.3	  653.9	 4309.0	...
1559668	  730.6	  653.8	 4309.0	...
1559669	  730.9	  653.7	 4309.0	...
1559670	  730.7	  653.6	 4309.0	...
1559671	  730.5	  653.7	 4312.0	...
1559672	  730.2	  653.7	 4314.0	...
1559673	  730.1	  653.8	 4315.0	...
1559674	  730.1	  653.7	 4312.0	...
1559675	  730.1	  653.4	 4310.0	...
1559676	  729.9	  653.1	 4310.0	...
1559677	  729.7	  652.9	 4310.0	...
1559678	  729.4	  653.0	 4311.0	...
1559679	  729.2	  653.0	 4313.0	...
1559680	  729.0	  653.1	 4316.0	...
1559681	  729.0	  653.2	 4317.0	...
1559682	  728.9	  653.3	 4318.0	...
1559683	  728.9	  653.2	 4317.0	...
1559684	  728.8	  653.1	 4314.0	...
1559685	  728.9	  653.0	 4312.0	...
1559686	  729.0	  652.9	 4310.0	...
1559687	  729.1	  652.7	 4311.0	...
1559688	  729.0	  652.4	 4311.0	...
1559689	  729.0	  652.7	 4311.0	...
1559690	  729.1	  653.2	 4312.0	...
1559691	  729.1	  653.7	 4311.0	...
1559692	  729.1	  653.8	 4311.0	...
1559693	  729.1	  653.9	 4310.0	...
1559694	  729.1	  654.0	 4311.0	...
1559695	  729.5	  654.0	 4311.0	...
1559696	  729.9	  653.9	 4312.0	...
1559697	  730.2	  654.0	 4314.0	...
1559698	  730.1	  654.0	 4316.0	...
1559699	  730.1	  654.0	 4316.0	...
1559700	  730.1	  653.9	 4318.0	...
1559701	  729.9	  653.8	 4319.0	...
1559702	  729.7	  653.8	 4319.0	...
1559703	  729.4	  653.8	 4318.0	...
1559704	  729.2	  653.7	 4316.0	...
1559705	  729.1	  653.6	 4316.0	...
1559706	  729.0	  653.9	 4315.0	...
1559707	  728.9	  654.1	 4315.0	...
1559708	  728.8	  654.3	 4316.0	...
1559709	  728.7	  654.2	 4316.0	...
1559710	  728.7	  654.0	 4316.0	...
1559711	  728.7	  653.9	 4317.0	...
1559712	  728.9	  653.9	 4318.0	...
1559713	  729.1	  653.8	 4320.0	...
1559714	  729.2	  653.7	 4320.0	...
1559715	  729.2	  653.6	 4319.0	...
1559716	  729.1	  653.6	 4318.0	...
1559717	  728.9	  653.9	 4316.0	...
1559718	  728.7	  654.2	 4317.0	...
1559719	  728.5	  654.4	 4317.0	...
1559720	  728.5	  654.5	 4317.0	...
1559721	  728.4	  654.7	 4317.0	...
1559722	  728.5	  654.7	 4318.0	...
1559723	  728.8	  654.8	 4319.0	...
1559724	  729.2	  654.6	 4320.0	...
1559725	  729.4	  654.1	 4320.0	...
1559726	  729.3	  653.6	 4318.0	...
1559727	  729.2	  653.3	 4315.0	...
1559728	  729.2	  654.0	 4312.0	...
1559729	  729.4	  654.6	 4313.0	...
1559730	  729.4	  654.6	 4313.0	...
1559731	  729.3	  654.1	 4312.0	...
1559732	  729.3	  653.5	 4311.0	...
1559733	  729.2	  653.5	 4311.0	...
1559734	  729.1	  653.9	 4312.0	...
1559735	  728.9	  654.3	 4314.0	...
1559736	  728.7	  654.3	 4314.0	...
1559737	  728.5	  653.9	 4315.0	...
1559738	  728.5	  653.4	 4314.0	...
1559739	  728.4	  653.3	 4314.0	...
1559740	  728.3	  653.2	 4313.0	...
1559741	  728.4	  653.5	 4313.0	...
1559742	  728.7	  653.9	 4312.0	...
1559743	  729.0	  654.2	 4310.0	...
1559744	  729.1	  654.2	 4309.0	...
1559745	  729.1	  654.2	 4308.0	...
1559746	  729.1	  654.4	 4309.0	...
1559747	  729.1	  654.6	 4310.0	...
1559748	  729.2	  654.8	 4309.0	...
1559749	  729.5	  654.9	 4309.0	...
1559750	  729.9	  654.8	 4307.0	...
1559751	  730.2	  654.7	 4304.0	...
1559752	  730.0	  654.6	 4302.0	...
1559753	  729.8	  654.3	 4302.0	...
1559754	  729.5	  653.9	 4304.0	...
1559755	  729.4	  653.6	 4306.0	...
1559756	  729.4	  653.5	 4307.0	...
1559757	  729.4	  653.5	 4305.0	...
1559758	  729.6	  653.3	 4303.0	...
1559759	  729.8	  653.1	 4301.0	...
1559760	  730.4	  652.7	 4302.0	...
1559761	  730.8	  652.5	 4303.0	...
1559762	  731.3	  652.2	 4303.0	...
1559763	  731.4	  652.3	 4305.0	...
1559764	  731.5	  652.4	 4307.0	...
1559765	  731.4	  652.6	 4307.0	...
1559766	  731.4	  652.8	 4305.0	...
1559767	  731.4	  652.9	 4301.0	...
1559768	  731.5	  652.7	 4300.0	...
1559769	  731.6	  652.5	 4299.0	...
1559770	  731.5	  652.3	 4298.0	...
1559771	  731.3	  652.3	 4297.0	...
1559772	  731.4	  652.3	 4296.0	...
1559773	  731.7	  652.7	 4296.0	...
1559774	  732.0	  653.2	 4296.0	...
1559775	  732.1	  653.7	 4296.0	...
1559776	  732.1	  653.6	 4296.0	...
1559777	  732.1	  653.4	 4294.0	...
1559778	  732.2	  653.3	 4292.0	...
1559779	  732.2	  653.3	 4289.0	...
1559780	  732.2	  653.4	 4287.0	...
1559781	  732.0	  653.4	 4286.0	...
1559782	  732.3	  653.4	 4286.0	...
1559783	  732.7	  653.3	 4286.0	...
1559784	  732.7	  653.3	 4286.0	...
1559785	  732.5	  653.2	 4287.0	...
1559786	  732.2	  653.1	 4288.0	...
1559787	  732.3	  652.8	 4289.0	...
1559788	  732.4	  652.6	 4289.0	...
1559789	  732.5	  652.8	 4287.0	...
1559790	  732.5	  653.2	 4286.0	...
1559791	  732.5	  653.6	 4285.0	...
1559792	  732.5	  653.7	 4284.0	...
1559793	  732.4	  653.5	 4284.0	...
1559794	  732.2	  653.0	 4284.0	...
1559795	  731.8	  652.6	 4285.0	...
1559796	  731.5	  652.3	 4282.0	...
1559797	  731.4	  652.5	 4280.0	...
1559798	  731.6	  652.5	 4278.0	...
1559799	  731.8	  652.5	 4279.0	...
1559800	  732.3	  652.5	 4280.0	...
1559801	  732.7	  652.6	 4281.0	...
1559802	  732.8	  653.1	 4281.0	...
1559803	  732.3	  653.7	 4282.0	...
1559804	  731.8	  654.2	 4282.0	...
1559805	  731.9	  654.3	 4283.0	...
1559806	  732.2	  654.5	 4283.0	...
1559807	  732.1	  654.6	 4283.0	...
1559808	  731.8	  654.9	 4280.0	...
1559809	  731.4	  655.0	 4277.0	...
1559810	  731.5	  654.9	 4274.0	...
1559811	  731.7	  654.8	 4276.0	...
1559812	  731.9	  654.7	 4279.0	...
1559813	  732.0	  654.8	 4281.0	...
1559814	  732.1	  654.6	 4280.0	...
1559815	  731.9	  654.2	 4276.0	...
1559816	  731.7	  653.8	 4274.0	...
1559817	  731.6	  653.4	 4272.0	...
1559818	  731.7	  653.2	 4273.0	...
1559819	  731.8	  653.2	 4274.0	...
1559820	  731.4	  653.3	 4272.0	...
1559821	  730.8	  653.4	 4271.0	...
1559822	  730.2	  653.5	 4269.0	...
1559823	  730.2	  653.6	 4270.0	...
MSG	1559824 0000 _ Number Off
1559824	  730.2	  654.0	 4270.0	...
1559825	  730.3	  654.2	 4271.0	...
1559826	  730.3	  654.5	 4271.0	...
1559827	  730.2	  654.7	 4270.0	...
1559828	  730.3	  654.9	 4270.0	...
1559829	  730.4	  655.1	 4270.0	...
1559830	  730.5	  654.9	 4269.0	...
1559831	  730.3	  654.6	 4268.0	...
1559832	  730.3	  654.3	 4267.0	...
1559833	  730.4	  654.3	 4265.0	...
1559834	  730.9	  654.5	 4263.0	...
1559835	  731.3	  654.8	 4261.0	...
1559836	  731.6	  654.8	 4261.0	...
1559837	  731.6	  655.4	 4261.0	...
1559838	  731.5	  656.0	 4261.0	...
1559839	  731.4	  656.5	 4261.0	...
1559840	  731.1	  656.4	 4261.0	...
1559841	  731.0	  656.2	 4261.0	...
1559842	  730.8	  656.0	 4262.0	...
1559843	  730.9	  656.0	 4262.0	...
1559844	  731.0	  655.9	 4262.0	...
1559845	  731.0	  655.9	 4261.0	...
1559846	  730.8	  655.9	 4260.0	...
1559847	  730.8	  656.1	 4260.0	...
1559848	  730.9	  656.2	 4257.0	...
1559849	  731.1	  656.5	 4255.0	...
1559850	  730.9	  656.7	 4252.0	...
1559851	  730.7	  656.8	 4253.0	...
1559852	  730.5	  656.6	 4253.0	...
1559853	  730.5	  656.4	 4255.0	...
1559854	  730.4	  655.8	 4257.0	...
1559855	  730.4	  655.1	 4259.0	...
1559856	  730.5	  654.4	 4258.0	...
1559857	  730.9	  654.3	 4257.0	...
1559858	  731.3	  654.2	 4256.0	...
1559859	  731.5	  654.1	 4256.0	...
1559860	  731.7	  654.0	 4253.0	...
1559861	  731.9	  654.0	 4251.0	...
1559862	  731.6	  654.2	 4249.0	...
1559863	  731.2	  654.3	 4249.0	...
1559864	  731.3	  654.4	 4250.0	...
1559865	  731.7	  654.7	 4251.0	...
1559866	  732.4	  655.0	 4252.0	...
1559867	  732.7	  655.3	 4251.0	...
1559868	  732.9	  655.3	 4250.0	...
1559869	  732.8	  655.4	 4249.0	...
1559870	  732.6	  655.4	 4249.0	...
1559871	  732.6	  655.4	 4250.0	...
1559872	  732.6	  655.0	 4252.0	...
1559873	  732.6	  654.6	 4252.0	...
1559874	  732.6	  654.2	 4251.0	...
1559875	  732.7	  654.2	 4250.0	...
1559876	  732.7	  654.2	 4246.0	...
1559877	  732.9	  654.3	 4244.0	...
1559878	  733.0	  654.5	 4240.0	...
1559879	  733.0	  654.8	 4239.0	...
1559880	  733.1	  655.1	 4238.0	...
1559881	  733.1	  655.3	 4239.0	...
1559882	  733.0	  655.1	 4238.0	...
1559883	  733.2	  654.8	 4237.0	...
1559884	  733.4	  654.9	 4234.0	...
1559885	  733.5	  655.0	 4232.0	...
1559886	  733.5	  655.2	 4231.0	...
1559887	  733.5	  655.1	 4233.0	...
1559888	  733.6	  654.9	 4231.0	...
1559889	  733.7	  654.6	 4228.0	...
1559890	  733.6	  654.3	 4224.0	...
1559891	  733.6	  654.3	 4223.0	...
1559892	  733.6	  654.2	 4221.0	...
1559893	  733.5	  654.1	 4221.0	...
1559894	  733.4	  654.0	 4224.0	...
1559895	  733.3	  654.0	 4226.0	...
1559896	  733.7	  654.3	 4226.0	...
1559897	  734.1	  654.6	 4223.0	...
1559898	  734.3	  654.8	 4219.0	...
1559899	  734.1	  654.8	 4217.0	...
1559900	  733.9	  654.8	 4214.0	...
1559901	  733.8	  654.9	 4213.0	...
1559902	  733.9	  655.0	 4212.0	...
1559903	  733.9	  655.1	 4210.0	...
1559904	  734.0	  655.1	 4208.0	...
1559905	  734.0	  655.1	 4208.0	...
1559906	  734.1	  654.9	 4209.0	...
1559907	  734.2	  654.8	 4210.0	...
1559908	  734.3	  655.5	 4210.0	...
1559909	  734.3	  656.3	 4211.0	...
1559910	  734.1	  656.6	 4211.0	...
1559911	  734.1	  656.0	 4211.0	...
1559912	  734.2	  655.5	 4209.0	...
1559913	  734.5	  655.5	 4207.0	...
1559914	  734.5	  655.4	 4207.0	...
1559915	  734.4	  655.2	 4207.0	...
1559916	  734.3	  654.9	 4208.0	...
1559917	  734.5	  654.9	 4208.0	...
1559918	  734.7	  655.1	 4208.0	...
1559919	  735.0	  655.3	 4208.0	...
1559920	  734.9	  655.4	 4206.0	...
1559921	  734.8	  655.4	 4204.0	...
1559922	  734.6	  655.5	 4202.0	...
1559923	  734.5	  655.5	 4201.0	...
1559924	  734.6	  655.5	 4201.0	...
1559925	  734.8	  655.4	 4204.0	...
1559926	  735.0	  655.3	 4207.0	...
1559927	  734.9	  655.1	 4209.0	...
1559928	  734.9	  655.1	 4207.0	...
1559929	  734.6	  654.8	 4206.0	...
1559930	  734.5	  654.6	 4206.0	...
1559931	  734.3	  654.4	 4206.0	...
1559932	  734.7	  654.4	 4205.0	...
1559933	  735.1	  654.6	 4201.0	...
1559934	  735.1	  654.9	 4197.0	...
1559935	  734.7	  655.2	 4193.0	...
1559936	  734.5	  655.2	 4192.0	...
1559937	  734.7	  655.0	 4191.0	...
1559938	  734.7	  654.8	 4191.0	...
1559939	  734.4	  654.6	 4191.0	...
1559940	  734.1	  654.5	 4191.0	...
1559941	  734.1	  654.7	 4191.0	...
1559942	  734.2	  654.4	 4189.0	...
1559943	  734.4	  653.9	 4188.0	...
1559944	  734.6	  653.8	 4187.0	...
1559945	  734.5	  654.0	 4188.0	...
1559946	  734.5	  654.2	 4188.0	...
1559947	  734.5	  654.0	 4189.0	...
1559948	  734.8	  653.7	 4189.0	...
1559949	  735.2	  654.0	 4190.0	...
1559950	  735.6	  654.4	 4187.0	...
1559951	  735.6	  655.0	 4184.0	...
1559952	  735.4	  655.2	 4180.0	...
1559953	  735.2	  654.9	 4183.0	...
1559954	  735.0	  654.4	 4186.0	...
1559955	  734.9	  653.9	 4189.0	...
1559956	  734.9	  653.9	 4189.0	...
1559957	  734.9	  653.8	 4190.0	...
1559958	  734.8	  653.7	 4189.0	...
1559959	  734.8	  653.7	 4187.0	...
1559960	  734.8	  653.6	 4186.0	...
1559961	  734.8	  653.7	 4186.0	...
1559962	  734.9	  654.1	 4186.0	...
1559963	  735.4	  654.5	 4186.0	...
1559964	  735.8	  654.8	 4186.0	...
1559965	  735.6	  654.9	 4186.0	...
1559966	  735.1	  655.0	 4182.0	...
1559967	  734.6	  654.9	 4178.0	...
1559968	  734.8	  654.4	 4176.0	...
1559969	  735.0	  654.0	 4180.0	...
1559970	  735.0	  653.7	 4185.0	...
1559971	  734.9	  653.7	 4185.0	...
1559972	  734.8	  653.7	 4179.0	...
1559973	  734.9	  653.6	 4174.0	...
1559974	  734.9	  653.4	 4172.0	...
1559975	  735.0	  653.2	 4174.0	...
1559976	  735.1	  653.1	 4176.0	...
1559977	  735.2	  653.6	 4176.0	...
1559978	  735.4	  654.1	 4172.0	...
1559979	  735.5	  654.6	 4168.0	...
1559980	  735.2	  654.6	 4166.0	...
1559981	  734.9	  654.3	 4166.0	...
1559982	  734.6	  653.9	 4165.0	...
1559983	  734.8	  653.9	 4164.0	...
1559984	  735.0	  654.3	 4164.0	...
1559985	  735.0	  654.3	 4167.0	...
1559986	  734.9	  654.0	 4170.0	...
1559987	  734.5	  653.8	 4173.0	...
1559988	  734.2	  654.5	 4174.0	...
1559989	  734.1	  655.1	 4174.0	...
1559990	  734.1	  655.8	 4170.0	...
1559991	  734.5	  656.0	 4166.0	...
1559992	  734.9	  656.2	 4162.0	...
1559993	  735.3	  656.1	 4163.0	...
1559994	  735.3	  656.1	 4165.0	...
1559995	  735.2	  656.2	 4166.0	...
1559996	  735.2	  656.2	 4167.0	...
1559997	  735.3	  656.0	 4168.0	...
1559998	  735.6	  655.8	 4169.0	...
1559999	  736.0	  655.5	 4171.0	...
1560000	  736.2	  655.4	 4170.0	...
1560001	  736.1	  655.1	 4170.0	...
1560002	  736.0	  654.8	 4169.0	...
1560003	  735.9	  654.5	 4169.0	...
1560004	  735.8	  654.4	 4168.0	...
1560005	  735.9	  654.4	 4168.0	...
1560006	  735.9	  654.7	 4167.0	...
1560007	  736.0	  655.1	 4167.0	...
1560008	  736.0	  655.4	 4167.0	...
1560009	  736.1	  655.6	 4166.0	...
1560010	  736.3	  655.7	 4164.0	...
1560011	  736.3	  655.7	 4163.0	...
1560012	  736.1	  655.7	 4163.0	...
1560013	  736.0	  655.7	 4164.0	...
1560014	  736.1	  655.5	 4165.0	...
1560015	  736.2	  655.3	 4164.0	...
1560016	  736.2	  655.5	 4163.0	...
1560017	  736.3	  655.8	 4163.0	...
1560018	  736.2	  656.1	 4163.0	...
1560019	  736.1	  656.0	 4162.0	...
1560020	  736.1	  656.2	 4161.0	...
1560021	  736.2	  656.3	 4159.0	...
1560022	  736.2	  656.3	 4161.0	...
1560023	  736.2	  656.2	 4163.0	...
1560024	  736.2	  656.1	 4165.0	...
1560025	  736.2	  656.2	 4166.0	...
1560026	  736.3	  656.3	 4167.0	...
1560027	  736.5	  656.5	 4163.0	...
1560028	  736.6	  656.3	 4158.0	...
1560029	  736.7	  655.8	 4156.0	...
1560030	  736.7	  655.3	 4157.0	...
1560031	  736.7	  655.3	 4158.0	...
1560032	  736.7	  655.4	 4157.0	...
1560033	  736.5	  655.5	 4158.0	...
MSG	1560034 0000 _ Number On
1560034	  736.3	  655.4	 4158.0	...
1560035	  736.0	  655.4	 4157.0	...
1560036	  736.0	  655.4	 4154.0	...
1560037	  736.4	  655.4	 4151.0	...
1560038	  736.8	  655.3	 4150.0	...
1560039	  736.9	  655.2	 4151.0	...
1560040	  736.6	  655.2	 4151.0	...
1560041	  736.3	  655.2	 4152.0	...
1560042	  736.1	  655.3	 4152.0	...
1560043	  736.0	  655.4	 4151.0	...
1560044	  736.0	  655.5	 4151.0	...
1560045	  736.2	  655.3	 4150.0	...
1560046	  736.4	  654.9	 4150.0	...
1560047	  736.6	  654.6	 4150.0	...
1560048	  736.6	  654.2	 4152.0	...
1560049	  736.7	  654.1	 4154.0	...
1560050	  736.7	  654.3	 4157.0	...
1560051	  736.9	  654.6	 4156.0	...
1560052	  737.0	  654.7	 4156.0	...
1560053	  737.0	  654.5	 4154.0	...
1560054	  737.0	  654.4	 4152.0	...
1560055	  736.8	  654.0	 4150.0	...
1560056	  736.5	  653.7	 4151.0	...
1560057	  736.4	  653.4	 4152.0	...
1560058	  736.3	  653.5	 4153.0	...
1560059	  736.4	  653.5	 4152.0	...
1560060	  736.4	  653.4	 4151.0	...
1560061	  736.4	  653.3	 4149.0	...
1560062	  736.4	  653.2	 4150.0	...
1560063	  736.4	  653.2	 4151.0	...
1560064	  736.4	  653.0	 4152.0	...
1560065	  736.1	  652.9	 4150.0	...
1560066	  735.9	  653.4	 4148.0	...
1560067	  736.0	  654.4	 4148.0	...
1560068	  736.4	  655.3	 4150.0	...
1560069	  736.6	  655.6	 4152.0	...
1560070	  736.5	  655.4	 4153.0	...
1560071	  736.4	  655.1	 4154.0	...
1560072	  736.3	  655.0	 4154.0	...
1560073	  736.1	  655.1	 4155.0	...
1560074	  736.0	  655.2	 4155.0	...
1560075	  736.2	  655.3	 4155.0	...
1560076	  736.4	  655.3	 4152.0	...
1560077	  736.0	  655.5	 4150.0	...
1560078	  735.4	  655.6	 4149.0	...
1560079	  734.7	  655.0	 4150.0	...
1560080	  734.8	  653.9	 4152.0	...
1560081	  735.1	  652.7	 4153.0	...
1560082	  735.4	  652.2	 4154.0	...
1560083	  735.4	  652.0	 4155.0	...
1560084	  735.2	  651.8	 4156.0	...
1560085	  735.1	  652.5	 4157.0	...
1560086	  735.1	  653.4	 4157.0	...
1560087	  735.1	  653.8	 4158.0	...
1560088	  734.9	  653.4	 4159.0	...
1560089	  734.7	  652.9	 4159.0	...
1560090	  734.4	  652.7	 4158.0	...
1560091	  734.4	  652.5	 4157.0	...
1560092	  734.2	  652.5	 4155.0	...
1560093	  733.9	  652.8	 4156.0	...
1560094	  733.7	  652.9	 4156.0	...
1560095	  733.5	  652.7	 4156.0	...
1560096	  733.5	  652.5	 4156.0	...
1560097	  733.5	  652.3	 4157.0	...
1560098	  733.6	  652.2	 4157.0	...
1560099	  734.0	  652.1	 4158.0	...
1560100	  734.3	  651.5	 4158.0	...
1560101	  734.5	  650.8	 4158.0	...
1560102	  734.6	  650.8	 4157.0	...
1560103	  734.4	  651.4	 4157.0	...
1560104	  734.1	  652.3	 4158.0	...
1560105	  733.9	  652.7	 4157.0	...
1560106	  733.9	  653.1	 4156.0	...
1560107	  733.9	  653.2	 4154.0	...
1560108	  733.8	  653.1	 4151.0	...
1560109	  733.8	  653.0	 4149.0	...
1560110	  733.8	  652.8	 4149.0	...
1560111	  733.9	  652.5	 4151.0	...
1560112	  734.2	  652.0	 4152.0	...
1560113	  734.5	  651.3	 4152.0	...
1560114	  734.8	  651.1	 4152.0	...
1560115	  735.2	  650.9	 4153.0	...
1560116	  735.8	  651.0	 4153.0	...
1560117	  736.3	  651.1	 4154.0	...
1560118	  736.6	  651.1	 4152.0	...
1560119	  735.7	  651.4	 4151.0	...
1560120	  734.7	  651.1	 4150.0	...
1560121	  734.2	  650.7	 4150.0	...
1560122	  734.6	  650.3	 4151.0	...
1560123	  735.0	  650.4	 4150.0	...
1560124	  735.0	  650.8	 4150.0	...
1560125	  735.0	  651.2	 4149.0	...
1560126	  735.1	  651.5	 4147.0	...
1560127	  735.2	  651.5	 4144.0	...
1560128	  735.2	  651.4	 4144.0	...
1560129	  735.1	  651.4	 4146.0	...
1560130	  734.9	  651.4	 4148.0	...
1560131	  735.1	  651.4	 4148.0	...
1560132	  735.3	  651.4	 4148.0	...
1560133	  735.5	  651.3	 4148.0	...
1560134	  735.4	  651.3	 4148.0	...
1560135	  735.4	  651.3	 4149.0	...
1560136	  735.5	  651.4	 4150.0	...
1560137	  735.7	  651.5	 4149.0	...
1560138	  735.6	  651.5	 4147.0	...
1560139	  735.3	  651.5	 4145.0	...
1560140	  735.1	  651.5	 4144.0	...
1560141	  735.4	  651.4	 4144.0	...
1560142	  735.6	  651.2	 4143.0	...
1560143	  735.7	  651.0	 4145.0	...
1560144	  735.9	  650.6	 4146.0	...
1560145	  736.1	  650.4	 4146.0	...
1560146	  736.3	  649.9	 4145.0	...
1560147	  736.4	  649.6	 4143.0	...
1560148	  736.4	  650.1	 4144.0	...
1560149	  736.3	  651.0	 4142.0	...
1560150	  736.1	  651.8	 4140.0	...
1560151	  735.8	  651.9	 4138.0	...
1560152	  735.6	  652.1	 4139.0	...
1560153	  735.4	  652.2	 4140.0	...
1560154	  735.4	  651.6	 4140.0	...
1560155	  735.5	  651.0	 4140.0	...
1560156	  735.6	  650.5	 4137.0	...
1560157	  735.6	  650.5	 4134.0	...
1560158	  735.6	  650.9	 4132.0	...
1560159	  735.6	  651.2	 4135.0	...
1560160	  736.0	  651.2	 4138.0	...
1560161	  736.3	  651.0	 4139.0	...
1560162	  736.2	  650.8	 4139.0	...
1560163	  735.8	  650.5	 4139.0	...
1560164	  735.4	  650.2	 4139.0	...
1560165	  735.4	  649.9	 4138.0	...
1560166	  735.4	  649.9	 4136.0	...
1560167	  735.7	  650.0	 4133.0	...
1560168	  735.9	  650.1	 4132.0	...
1560169	  736.4	  650.2	 4131.0	...
1560170	  736.5	  650.3	 4131.0	...
1560171	  736.7	  650.5	 4130.0	...
1560172	  736.7	  650.5	 4128.0	...
1560173	  736.6	  650.4	 4127.0	...
1560174	  736.6	  650.3	 4129.0	...
1560175	  736.6	  650.1	 4133.0	...
1560176	  736.6	  650.1	 4136.0	...
1560177	  736.6	  650.0	 4135.0	...
1560178	  736.4	  650.0	 4135.0	...
1560179	  736.3	  649.9	 4134.0	...
1560180	  736.1	  649.8	 4134.0	...
1560181	  736.0	  649.8	 4134.0	...
1560182	  736.1	  649.8	 4134.0	...
1560183	  736.2	  649.7	 4134.0	...
1560184	  736.2	  649.8	 4134.0	...
1560185	  736.0	  649.9	 4134.0	...
1560186	  735.5	  650.1	 4134.0	...
1560187	  735.3	  650.0	 4134.0	...
1560188	  735.3	  649.6	 4134.0	...
1560189	  735.6	  649.2	 4134.0	...
1560190	  735.9	  648.8	 4134.0	...
1560191	  736.0	  648.6	 4135.0	...
1560192	  736.0	  648.5	 4134.0	...
1560193	  735.7	  648.6	 4132.0	...
1560194	  735.5	  649.0	 4130.0	...
1560195	  735.3	  649.3	 4130.0	...
1560196	  735.6	  648.7	 4134.0	...
1560197	  735.9	  648.1	 4137.0	...
1560198	  735.8	  648.7	 4139.0	...
1560199	  735.5	  649.9	 4139.0	...
1560200	  735.5	  651.0	 4139.0	...
1560201	  735.6	  650.8	 4138.0	...
1560202	  735.7	  650.5	 4138.0	...
1560203	  735.6	  650.3	 4136.0	...
1560204	  735.8	  649.7	 4134.0	...
1560205	  736.1	  649.2	 4133.0	...
1560206	  736.4	  648.6	 4133.0	...
1560207	  736.5	  648.5	 4134.0	...
1560208	  736.5	  648.3	 4135.0	...
1560209	  736.3	  648.3	 4136.0	...
1560210	  736.0	  648.3	 4137.0	...
1560211	  735.8	  648.4	 4138.0	...
1560212	  735.9	  648.2	 4138.0	...
1560213	  736.1	  647.9	 4138.0	...
1560214	  736.4	  647.5	 4138.0	...
1560215	  736.8	  647.8	 4138.0	...
1560216	  736.8	  648.4	 4137.0	...
1560217	  736.7	  649.0	 4136.0	...
1560218	  736.3	  649.4	 4137.0	...
1560219	  736.0	  649.5	 4140.0	...
1560220	  735.6	  649.6	 4143.0	...
1560221	  735.5	  649.6	 4143.0	...
1560222	  735.6	  649.2	 4146.0	...
1560223	  736.1	  648.8	 4148.0	...
1560224	  736.5	  648.4	 4148.0	...
1560225	  736.6	  648.5	 4146.0	...
1560226	  736.6	  648.5	 4143.0	...
1560227	  736.3	  648.5	 4141.0	...
1560228	  736.0	  648.2	 4139.0	...
1560229	  735.6	  648.0	 4140.0	...
1560230	  735.4	  648.2	 4141.0	...
1560231	  735.4	  648.6	 4143.0	...
1560232	  735.3	  648.9	 4143.0	...
1560233	  735.3	  648.8	 4143.0	...
1560234	  735.4	  649.5	 4146.0	...
1560235	  735.3	  650.2	 4148.0	...
1560236	  735.2	  650.1	 4152.0	...
1560237	  735.0	  649.3	 4153.0	...
1560238	  734.9	  648.1	 4155.0	...
1560239	  734.8	  647.7	 4155.0	...
1560240	  734.8	  647.3	 4156.0	...
1560241	  734.9	  647.2	 4156.0	...
1560242	  734.9	  647.8	 4156.0	...
1560243	  735.0	  648.5	 4152.0	...
1560244	  735.2	  649.3	 4149.0	...
1560245	  735.3	  649.2	 4151.0	...
1560246	  735.5	  649.0	 4154.0	...
1560247	  735.4	  648.9	 4157.0	...
1560248	  735.3	  648.8	 4153.0	...
1560249	  735.1	  648.8	 4149.0	...
1560250	  734.9	  648.4	 4148.0	...
1560251	  734.9	  647.7	 4151.0	...
1560252	  734.9	  647.1	 4154.0	...
1560253	  734.9	  647.3	 4154.0	...
1560254	  734.9	  647.7	 4152.0	...
1560255	  734.9	  648.1	 4151.0	...
1560256	  735.1	  648.3	 4151.0	...
1560257	  735.3	  648.6	 4152.0	...
1560258	  734.7	  648.5	 4154.0	...
1560259	  733.9	  648.2	 4156.0	...
1560260	  733.5	  647.6	 4156.0	...
1560261	  734.0	  647.5	 4156.0	...
1560262	  734.1	  647.4	 4157.0	...
1560263	  733.8	  647.6	 4157.0	...
1560264	  733.5	  647.8	 4157.0	...
1560265	  733.5	  648.0	 4157.0	...
1560266	  733.5	  648.1	 4157.0	...
1560267	  733.5	  648.2	 4157.0	...
1560268	  733.3	  648.2	 4154.0	...
1560269	  733.1	  649.0	 4151.0	...
1560270	  733.0	  649.7	 4147.0	...
1560271	  733.3	  649.8	 4147.0	...
1560272	  733.6	  649.0	 4146.0	...
1560273	  734.0	  648.2	 4148.0	...
1560274	  734.0	  648.2	 4149.0	...
1560275	  734.1	  648.2	 4149.0	...
1560276	  734.1	  648.3	 4148.0	...
1560277	  734.0	  648.3	 4148.0	...
1560278	  733.9	  648.3	 4149.0	...
1560279	  733.8	  648.4	 4150.0	...
1560280	  733.7	  648.5	 4152.0	...
1560281	  733.7	  648.2	 4155.0	...
1560282	  733.6	  647.9	 4157.0	...
1560283	  733.5	  647.5	 4160.0	...
1560284	  733.5	  647.5	 4160.0	...
1560285	  733.4	  647.4	 4161.0	...
1560286	  733.4	  647.7	 4161.0	...
1560287	  733.4	  648.1	 4162.0	...
1560288	  733.6	  648.3	 4160.0	...
1560289	  733.8	  648.2	 4157.0	...
1560290	  734.1	  648.1	 4154.0	...
1560291	  734.3	  648.0	 4153.0	...
1560292	  734.5	  647.9	 4153.0	...
1560293	  734.5	  648.0	 4153.0	...
1560294	  734.6	  648.2	 4152.0	...
1560295	  734.7	  648.4	 4152.0	...
1560296	  734.9	  648.0	 4152.0	...
1560297	  735.0	  647.4	 4152.0	...
1560298	  735.2	  647.2	 4152.0	...
1560299	  735.2	  647.6	 4152.0	...
1560300	  734.8	  647.9	 4152.0	...
1560301	  734.4	  647.8	 4152.0	...
1560302	  733.9	  647.8	 4151.0	...
1560303	  733.9	  647.8	 4150.0	...
1560304	  734.0	  647.9	 4149.0	...
1560305	  734.1	  647.9	 4148.0	...
1560306	  734.3	  647.9	 4150.0	...
1560307	  734.4	  647.9	 4153.0	...
1560308	  734.5	  647.9	 4157.0	...
1560309	  734.2	  648.3	 4157.0	...
1560310	  734.0	  648.7	 4155.0	...
1560311	  733.7	  649.2	 4152.0	...
1560312	  733.7	  649.1	 4148.0	...
1560313	  733.6	  649.0	 4147.0	...
1560314	  733.5	  648.9	 4148.0	...
1560315	  733.5	  648.8	 4151.0	...
1560316	  733.3	  648.7	 4153.0	...
1560317	  733.2	  648.5	 4154.0	...
1560318	  733.3	  648.3	 4155.0	...
1560319	  733.6	  648.1	 4155.0	...
1560320	  733.8	  648.1	 4155.0	...
1560321	  733.8	  648.6	 4154.0	...
1560322	  733.7	  649.0	 4154.0	...
1560323	  733.6	  649.4	 4154.0	...
1560324	  733.5	  649.2	 4156.0	...
1560325	  733.4	  649.0	 4158.0	...
1560326	  733.3	  648.7	 4159.0	...
1560327	  733.2	  648.5	 4160.0	...
1560328	  733.3	  648.2	 4161.0	...
1560329	  733.3	  648.1	 4162.0	...
1560330	  733.5	  648.3	 4159.0	...
1560331	  733.6	  648.6	 4155.0	...
1560332	  733.7	  648.6	 4152.0	...
1560333	  733.7	  648.6	 4152.0	...
1560334	  733.7	  648.5	 4153.0	...
1560335	  733.7	  648.3	 4155.0	...
1560336	  733.6	  648.1	 4155.0	...
1560337	  733.4	  647.9	 4156.0	...
MSG	1560338 0000 _ Number Off
1560338	  733.2	  648.2	 4157.0	...
1560339	  733.2	  648.2	 4158.0	...
1560340	  733.1	  648.4	 4157.0	...
1560341	  732.9	  648.4	 4157.0	...
1560342	  733.0	  648.6	 4157.0	...
1560343	  733.3	  648.8	 4157.0	...
1560344	  733.5	  648.9	 4157.0	...
1560345	  733.5	  649.0	 4156.0	...
1560346	  733.5	  648.9	 4155.0	...
1560347	  733.5	  648.8	 4155.0	...
1560348	  733.4	  648.7	 4155.0	...
1560349	  733.3	  648.8	 4157.0	...
1560350	  733.1	  648.7	 4158.0	...
1560351	  733.0	  648.6	 4160.0	...
1560352	  732.9	  648.4	 4161.0	...
1560353	  733.0	  648.6	 4161.0	...
1560354	  733.0	  648.7	 4161.0	...
1560355	  733.1	  649.1	 4161.0	...
1560356	  733.1	  649.2	 4160.0	...
1560357	  732.6	  649.5	 4159.0	...
1560358	  732.1	  649.5	 4159.0	...
1560359	  731.8	  649.7	 4158.0	...
1560360	  731.6	  649.7	 4157.0	...
1560361	  731.4	  649.6	 4156.0	...
1560362	  731.1	  649.2	 4156.0	...
1560363	  731.1	  648.8	 4156.0	...
1560364	  731.1	  648.6	 4153.0	...
1560365	  730.3	  648.8	 4151.0	...
1560366	  729.5	  648.3	 4151.0	...
1560367	  728.6	  647.2	 4153.0	...
1560368	  728.6	  645.5	 4155.0	...
1560369	  728.6	  644.6	 4155.0	...
1560370	  728.7	  644.2	 4155.0	...
1560371	  728.9	  644.1	 4156.0	...
1560372	  728.9	  644.0	 4157.0	...
1560373	  728.9	  643.9	 4159.0	...
1560374	  729.0	  643.9	 4160.0	...
1560375	  729.1	  644.1	 4160.0	...
1560376	  729.2	  644.2	 4158.0	...
1560377	  729.1	  644.3	 4156.0	...
1560378	  728.9	  644.3	 4153.0	...
1560379	  728.9	  644.4	 4150.0	...
1560380	  729.1	  644.8	 4147.0	...
1560381	  729.8	  645.1	 4148.0	...
1560382	  730.4	  645.5	 4149.0	...
1560383	  731.1	  645.6	 4149.0	...
1560384	  731.3	  645.8	 4151.0	...
1560385	  731.0	  645.9	 4151.0	...
1560386	  730.6	  645.8	 4152.0	...
1560387	  730.2	  645.9	 4153.0	...
1560388	  730.3	  646.1	 4150.0	...
1560389	  730.5	  646.4	 4147.0	...
1560390	  731.2	  646.6	 4144.0	...
1560391	  731.8	  646.3	 4145.0	...
1560392	  731.9	  646.1	 4143.0	...
1560393	  731.5	  646.3	 4142.0	...
1560394	  731.2	  646.9	 4142.0	...
1560395	  731.4	  647.3	 4143.0	...
1560396	  731.6	  647.4	 4144.0	...
1560397	  731.8	  647.9	 4144.0	...
1560398	  731.8	  648.4	 4145.0	...
1560399	  731.6	  648.7	 4145.0	...
1560400	  731.3	  648.3	 4145.0	...
1560401	  731.0	  648.0	 4145.0	...
1560402	  731.0	  647.9	 4145.0	...
1560403	  731.1	  648.0	 4143.0	...
1560404	  731.0	  648.1	 4140.0	...
1560405	  730.9	  647.5	 4137.0	...
1560406	  730.8	  646.9	 4135.0	...
1560407	  730.7	  646.3	 4134.0	...
1560408	  730.7	  646.5	 4134.0	...
1560409	  730.7	  646.7	 4133.0	...
1560410	  730.7	  647.0	 4132.0	...
1560411	  730.7	  646.7	 4133.0	...
1560412	  730.9	  646.5	 4135.0	...
1560413	  731.2	  646.9	 4137.0	...
1560414	  731.5	  647.5	 4136.0	...
1560415	  731.5	  647.9	 4135.0	...
1560416	  731.2	  647.7	 4135.0	...
1560417	  730.8	  647.3	 4135.0	...
1560418	  730.5	  647.2	 4135.0	...
1560419	  730.6	  647.0	 4132.0	...
1560420	  730.7	  647.0	 4129.0	...
1560421	  730.8	  646.9	 4127.0	...
1560422	  730.8	  646.7	 4126.0	...
1560423	  730.7	  646.7	 4126.0	...
1560424	  730.7	  646.7	 4126.0	...
1560425	  730.7	  646.6	 4126.0	...
1560426	  730.7	  646.7	 4125.0	...
1560427	  730.6	  646.8	 4125.0	...
1560428	  730.5	  646.9	 4125.0	...
1560429	  730.3	  647.3	 4125.0	...
1560430	  730.1	  647.7	 4125.0	...
1560431	  730.0	  648.1	 4125.0	...
1560432	  730.0	  647.7	 4126.0	...
1560433	  730.3	  647.3	 4126.0	...
1560434	  730.6	  646.8	 4127.0	...
1560435	  731.2	  646.8	 4126.0	...
1560436	  731.7	  647.1	 4123.0	...
1560437	  731.8	  647.6	 4119.0	...
1560438	  731.3	  648.4	 4116.0	...
1560439	  730.8	  648.8	 4115.0	...
1560440	  730.9	  648.9	 4116.0	...
1560441	  731.1	  649.0	 4116.0	...
1560442	  731.4	  648.7	 4115.0	...
1560443	  731.8	  648.2	 4115.0	...
1560444	  732.1	  647.7	 4114.0	...
1560445	  732.3	  647.7	 4114.0	...
1560446	  732.2	  647.9	 4113.0	...
1560447	  731.9	  648.1	 4113.0	...
1560448	  731.6	  648.0	 4111.0	...
1560449	  731.5	  647.9	 4109.0	...
1560450	  731.6	  648.0	 4108.0	...
1560451	  731.3	  648.2	 4110.0	...
1560452	  731.1	  648.5	 4111.0	...
1560453	  730.9	  648.7	 4108.0	...
1560454	  730.9	  648.7	 4106.0	...
1560455	  731.2	  648.6	 4103.0	...
1560456	  731.5	  648.5	 4102.0	...
1560457	  731.8	  648.4	 4101.0	...
1560458	  731.9	  648.4	 4101.0	...
1560459	  732.0	  648.8	 4097.0	...
1560460	  732.4	  649.0	 4094.0	...
1560461	  732.6	  649.0	 4091.0	...
1560462	  732.8	  648.6	 4091.0	...
1560463	  732.8	  648.1	 4090.0	...
1560464	  733.0	  648.1	 4090.0	...
1560465	  732.7	  648.1	 4090.0	...
1560466	  732.4	  648.2	 4087.0	...
1560467	  732.2	  648.3	 4084.0	...
1560468	  732.4	  648.4	 4083.0	...
1560469	  732.6	  648.7	 4085.0	...
1560470	  732.7	  649.0	 4085.0	...
1560471	  732.9	  649.3	 4084.0	...
1560472	  733.1	  649.2	 4083.0	...
1560473	  733.3	  649.1	 4082.0	...
1560474	  733.3	  649.3	 4079.0	...
1560475	  733.3	  649.5	 4076.0	...
1560476	  733.4	  649.6	 4077.0	...
1560477	  733.4	  649.6	 4080.0	...
1560478	  733.3	  649.5	 4080.0	...
1560479	  733.4	  649.3	 4075.0	...
1560480	  733.6	  649.1	 4070.0	...
1560481	  733.7	  649.2	 4068.0	...
1560482	  733.6	  649.4	 4070.0	...
1560483	  733.6	  649.7	 4068.0	...
1560484	  733.5	  649.8	 4065.0	...
1560485	  733.5	  649.6	 4063.0	...
1560486	  733.4	  648.9	 4064.0	...
1560487	  733.4	  648.1	 4065.0	...
1560488	  733.4	  647.4	 4065.0	...
1560489	  733.4	  647.3	 4064.0	...
1560490	  733.4	  647.6	 4064.0	...
1560491	  733.2	  648.3	 4060.0	...
1560492	  733.1	  648.9	 4055.0	...
1560493	  733.2	  649.0	 4051.0	...
1560494	  733.5	  648.9	 4052.0	...
1560495	  733.8	  648.8	 4048.0	...
1560496	  734.0	  648.8	 4044.0	...
1560497	  734.3	  648.7	 4041.0	...
1560498	  734.3	  648.5	 4040.0	...
1560499	  734.2	  648.3	 4040.0	...
1560500	  734.0	  648.1	 4040.0	...
1560501	  734.2	  648.3	 4040.0	...
1560502	  734.6	  648.7	 4039.0	...
1560503	  734.8	  649.0	 4034.0	...
1560504	  734.5	  649.3	 4029.0	...
1560505	  734.1	  649.6	 4024.0	...
1560506	  733.7	  649.9	 4022.0	...
1560507	  733.7	  650.0	 4021.0	...
1560508	  733.7	  650.1	 4020.0	...
1560509	  733.7	  649.9	 4019.0	...
1560510	  734.0	  649.6	 4018.0	...
1560511	  734.2	  649.1	 4016.0	...
1560512	  734.5	  649.0	 4013.0	...
1560513	  734.7	  648.8	 4009.0	...
1560514	  734.9	  648.8	 4006.0	...
1560515	  735.1	  648.8	 4002.0	...
1560516	  735.2	  648.9	 3999.0	...
1560517	  735.4	  649.1	 3996.0	...
1560518	  735.5	  649.3	 3994.0	...
1560519	  735.7	  649.4	 3991.0	...
1560520	  735.6	  649.4	 3988.0	...
1560521	  735.4	  649.8	 3984.0	...
1560522	  735.2	  650.3	 3979.0	...
1560523	  735.3	  650.7	 3975.0	...
1560524	  735.7	  650.9	 3975.0	...
1560525	  736.2	  651.1	 3974.0	...
1560526	  736.2	  651.3	 3972.0	...
1560527	  736.0	  651.2	 3971.0	...
1560528	  735.7	  651.4	 3969.0	...
1560529	  735.5	  651.5	 3967.0	...
1560530	  735.6	  651.3	 3965.0	...
1560531	  735.8	  650.9	 3963.0	...
1560532	  735.5	  650.5	 3961.0	...
1560533	  735.1	  650.3	 3957.0	...
1560534	  735.0	  650.1	 3953.0	...
1560535	  735.3	  650.4	 3948.0	...
1560536	  735.7	  651.0	 3943.0	...
1560537	  735.8	  651.6	 3938.0	...
1560538	  736.3	  651.5	 3936.0	...
1560539	  737.0	  651.4	 3937.0	...
1560540	  737.8	  651.2	 3938.0	...
1560541	  737.5	  651.1	 3935.0	...
1560542	  737.1	  651.0	 3931.0	...
1560543	  736.6	  651.0	 3925.0	...
1560544	  736.5	  650.8	 3920.0	...
1560545	  736.3	  650.7	 3916.0	...
1560546	  736.2	  650.5	 3913.0	...
1560547	  736.2	  650.5	 3912.0	...
1560548	  736.3	  650.4	 3911.0	...
1560549	  736.6	  650.1	 3910.0	...
1560550	  737.1	  649.7	 3909.0	...
1560551	  737.6	  649.5	 3908.0	...
MSG	1560552 0000 _ Number On
1560552	  737.7	  649.9	 3904.0	...
1560553	  737.9	  650.3	 3900.0	...
1560554	  738.1	  650.7	 3895.0	...
1560555	  738.3	  650.5	 3893.0	...
1560556	  738.2	  650.3	 3890.0	...
1560557	  738.2	  650.1	 3887.0	...
1560558	  738.2	  650.0	 3884.0	...
1560559	  738.3	  649.9	 3882.0	...
1560560	  738.2	  650.0	 3879.0	...
1560561	  738.2	  650.1	 3877.0	...
1560562	  738.6	  650.1	 3874.0	...
1560563	  739.1	  649.4	 3872.0	...
1560564	  739.5	  648.7	 3870.0	...
1560565	  739.5	  648.3	 3867.0	...
1560566	  739.7	  648.7	 3864.0	...
1560567	  740.3	  649.1	 3861.0	...
1560568	  740.9	  649.4	 3858.0	...
1560569	  741.3	  649.6	 3856.0	...
1560570	  741.4	  649.7	 3853.0	...
1560571	  741.4	  649.5	 3847.0	...
1560572	  741.4	  649.4	 3842.0	...
1560573	  741.4	  649.3	 3838.0	...
1560574	  741.5	  649.4	 3838.0	...
1560575	  741.5	  649.4	 3834.0	...
1560576	  741.5	  649.4	 3831.0	...
1560577	  741.9	  649.2	 3828.0	...
1560578	  742.3	  649.1	 3828.0	...
1560579	  742.4	  648.7	 3828.0	...
1560580	  742.0	  648.5	 3826.0	...
1560581	  742.3	  648.2	 3820.0	...
1560582	  742.9	  648.2	 3815.0	...
1560583	  743.2	  648.2	 3810.0	...
1560584	  743.1	  648.3	 3805.0	...
1560585	  743.0	  648.4	 3800.0	...
1560586	  743.1	  648.6	 3795.0	...
1560587	  743.1	  648.8	 3795.0	...
1560588	  742.9	  648.9	 3794.0	...
1560589	  742.7	  648.7	 3794.0	...
1560590	  743.0	  648.5	 3792.0	...
1560591	  743.4	  648.5	 3790.0	...
1560592	  743.9	  648.7	 3786.0	...
1560593	  744.1	  649.2	 3781.0	...
1560594	  744.4	  649.4	 3778.0	...
1560595	  744.7	  649.5	 3773.0	...
1560596	  744.7	  649.9	 3768.0	...
1560597	  744.6	  650.6	 3763.0	...
1560598	  744.6	  651.3	 3761.0	...
1560599	  744.4	  651.3	 3761.0	...
1560600	  744.2	  651.3	 3759.0	...
1560601	  744.2	  651.1	 3755.0	...
1560602	  744.4	  650.9	 3751.0	...
1560603	  744.8	  650.6	 3747.0	...
1560604	  744.9	  650.5	 3743.0	...
1560605	  745.0	  650.5	 3740.0	...
1560606	  745.1	  650.5	 3738.0	...
1560607	  745.2	  650.5	 3737.0	...
1560608	  745.4	  650.5	 3734.0	...
1560609	  745.5	  651.1	 3730.0	...
1560610	  745.3	  651.9	 3726.0	...
1560611	  745.1	  652.0	 3725.0	...
1560612	  744.8	  651.3	 3722.0	...
1560613	  745.0	  650.5	 3719.0	...
1560614	  745.3	  650.2	 3717.0	...
1560615	  745.8	  650.0	 3717.0	...
1560616	  746.2	  649.6	 3714.0	...
1560617	  746.7	  649.2	 3710.0	...
1560618	  747.0	  649.3	 3703.0	...
1560619	  747.2	  649.7	 3699.0	...
1560620	  747.2	  650.1	 3696.0	...
1560621	  747.2	  650.1	 3695.0	...
1560622	  747.4	  650.3	 3689.0	...
1560623	  747.3	  650.4	 3683.0	...
1560624	  747.2	  650.6	 3679.0	...
1560625	  746.9	  650.1	 3680.0	...
1560626	  746.7	  649.6	 3681.0	...
1560627	  746.5	  649.2	 3680.0	...
1560628	  746.5	  649.2	 3677.0	...
1560629	  746.5	  649.3	 3673.0	...
1560630	  746.9	  649.4	 3670.0	...
1560631	  747.2	  649.5	 3667.0	...
1560632	  747.6	  649.6	 3667.0	...
1560633	  747.7	  649.7	 3665.0	...
1560634	  747.8	  650.2	 3663.0	...
1560635	  747.8	  650.8	 3659.0	...
1560636	  747.8	  650.9	 3655.0	...
1560637	  747.7	  650.5	 3653.0	...
1560638	  747.9	  650.0	 3651.0	...
1560639	  748.3	  650.0	 3652.0	...
1560640	  748.7	  650.2	 3651.0	...
1560641	  748.5	  650.4	 3648.0	...
1560642	  748.4	  650.5	 3643.0	...
1560643	  748.2	  650.4	 3638.0	...
1560644	  748.2	  650.2	 3636.0	...
1560645	  748.6	  649.9	 3636.0	...
1560646	  748.9	  649.8	 3636.0	...
1560647	  749.2	  649.7	 3634.0	...
1560648	  749.2	  649.8	 3632.0	...
1560649	  749.3	  649.7	 3629.0	...
1560650	  749.5	  649.7	 3629.0	...
1560651	  749.7	  649.3	 3627.0	...
1560652	  749.8	  648.9	 3625.0	...
1560653	  749.8	  649.0	 3622.0	...
1560654	  749.8	  649.5	 3619.0	...
1560655	  749.8	  650.1	 3617.0	...
1560656	  749.7	  650.3	 3615.0	...
1560657	  749.6	  650.5	 3612.0	...
1560658	  749.9	  650.5	 3609.0	...
1560659	  750.3	  650.4	 3606.0	...
1560660	  750.5	  650.2	 3605.0	...
1560661	  750.2	  650.3	 3604.0	...
1560662	  750.1	  650.4	 3603.0	...
1560663	  750.4	  650.3	 3601.0	...
1560664	  750.6	  650.1	 3597.0	...
1560665	  750.8	  650.1	 3594.0	...
1560666	  750.9	  650.1	 3592.0	...
1560667	  750.9	  650.2	 3592.0	...
1560668	  751.2	  650.4	 3590.0	...
1560669	  751.6	  651.0	 3586.0	...
1560670	  751.9	  651.5	 3583.0	...
1560671	  751.4	  651.5	 3581.0	...
1560672	  750.9	  651.1	 3579.0	...
1560673	  750.4	  650.6	 3578.0	...
1560674	  750.4	  650.5	 3575.0	...
1560675	  750.7	  650.6	 3575.0	...
1560676	  751.1	  650.7	 3575.0	...
1560677	  751.5	  650.8	 3574.0	...
1560678	  751.7	  650.7	 3574.0	...
1560679	  751.8	  650.6	 3573.0	...
1560680	  751.8	  650.6	 3571.0	...
1560681	  751.4	  650.7	 3569.0	...
1560682	  751.0	  650.8	 3567.0	...
1560683	  750.7	  651.0	 3565.0	...
1560684	  751.1	  651.1	 3563.0	...
1560685	  751.4	  650.9	 3561.0	...
1560686	  751.6	  650.4	 3560.0	...
1560687	  751.6	  650.0	 3559.0	...
1560688	  751.6	  650.4	 3555.0	...
1560689	  751.6	  651.1	 3552.0	...
1560690	  751.6	  651.9	 3549.0	...
1560691	  751.8	  652.1	 3549.0	...
1560692	  752.0	  652.2	 3549.0	...
1560693	  752.1	  652.2	 3547.0	...
1560694	  752.1	  652.3	 3546.0	...
1560695	  752.0	  652.4	 3545.0	...
1560696	  751.9	  652.5	 3543.0	...
1560697	  751.9	  652.5	 3542.0	...
1560698	  751.9	  652.5	 3540.0	...
1560699	  752.0	  652.6	 3539.0	...
1560700	  752.0	  652.6	 3538.0	...
1560701	  752.1	  652.4	 3537.0	...
1560702	  752.2	  652.3	 3536.0	...
1560703	  752.2	  652.3	 3534.0	...
1560704	  752.0	  652.5	 3532.0	...
1560705	  752.2	  652.7	 3530.0	...
1560706	  752.3	  652.9	 3528.0	...
1560707	  752.5	  652.8	 3526.0	...
1560708	  752.4	  652.5	 3525.0	...
1560709	  752.5	  652.2	 3524.0	...
1560710	  752.6	  652.1	 3523.0	...
1560711	  752.5	  651.9	 3522.0	...
1560712	  752.5	  651.7	 3522.0	...
1560713	  752.4	  651.5	 3522.0	...
1560714	  752.4	  651.5	 3520.0	...
1560715	  752.3	  651.0	 3519.0	...
1560716	  752.2	  650.6	 3518.0	...
1560717	  752.0	  650.2	 3518.0	...
1560718	  751.9	  650.3	 3518.0	...
1560719	  752.0	  650.3	 3517.0	...
1560720	  752.3	  650.3	 3517.0	...
1560721	  752.7	  650.3	 3516.0	...
1560722	  752.8	  650.4	 3515.0	...
1560723	  753.3	  650.4	 3513.0	...
1560724	  753.7	  650.2	 3512.0	...
1560725	  754.1	  650.1	 3511.0	...
1560726	  754.1	  649.9	 3509.0	...
1560727	  753.8	  649.7	 3507.0	...
1560728	  753.5	  649.6	 3505.0	...
1560729	  753.3	  649.3	 3506.0	...
1560730	  753.3	  648.9	 3508.0	...
1560731	  753.1	  648.6	 3508.0	...
1560732	  752.8	  648.5	 3508.0	...
1560733	  753.0	  648.3	 3508.0	...
1560734	  753.5	  648.1	 3509.0	...
1560735	  753.3	  648.2	 3509.0	...
1560736	  752.6	  648.8	 3509.0	...
1560737	  752.4	  649.3	 3510.0	...
1560738	  752.8	  649.8	 3510.0	...
1560739	  753.1	  649.8	 3510.0	...
1560740	  752.9	  649.6	 3510.0	...
1560741	  753.4	  649.3	 3510.0	...
1560742	  753.9	  648.8	 3511.0	...
1560743	  754.0	  648.7	 3509.0	...
1560744	  753.6	  648.7	 3505.0	...
1560745	  753.2	  648.9	 3501.0	...
1560746	  753.2	  649.0	 3499.0	...
1560747	  753.2	  649.2	 3498.0	...
1560748	  753.4	  649.4	 3498.0	...
1560749	  753.6	  649.7	 3498.0	...
1560750	  753.8	  650.3	 3498.0	...
1560751	  753.7	  650.7	 3497.0	...
1560752	  753.7	  651.1	 3498.0	...
1560753	  753.8	  651.2	 3498.0	...
1560754	  754.2	  651.3	 3498.0	...
1560755	  754.7	  651.3	 3498.0	...
1560756	  755.2	  651.2	 3498.0	...
1560757	  755.2	  650.8	 3498.0	...
1560758	  755.2	  650.4	 3499.0	...
1560759	  755.2	  650.0	 3499.0	...
1560760	  755.1	  649.8	 3500.0	...
1560761	  755.0	  649.5	 3499.0	...
1560762	  754.8	  649.2	 3498.0	...
1560763	  754.5	  648.7	 3499.0	...
1560764	  754.6	  648.6	 3500.0	...
1560765	  755.0	  648.5	 3501.0	...
1560766	  755.4	  648.8	 3502.0	...
1560767	  754.9	  649.1	 3503.0	...
1560768	  754.3	  649.5	 3505.0	...
1560769	  754.2	  649.6	 3504.0	...
1560770	  754.7	  649.6	 3503.0	...
1560771	  755.3	  649.7	 3502.0	...
1560772	  755.4	  649.8	 3502.0	...
1560773	  755.4	  649.6	 3502.0	...
1560774	  755.4	  649.2	 3502.0	...
1560775	  755.5	  649.1	 3501.0	...
1560776	  755.5	  649.2	 3502.0	...
1560777	  755.5	  649.4	 3503.0	...
1560778	  755.4	  649.5	 3503.0	...
1560779	  755.5	  649.4	 3501.0	...
1560780	  755.7	  649.3	 3499.0	...
1560781	  755.7	  649.6	 3498.0	...
1560782	  755.5	  650.1	 3499.0	...
1560783	  755.2	  650.7	 3498.0	...
1560784	  755.1	  650.9	 3498.0	...
1560785	  754.9	  650.6	 3498.0	...
1560786	  754.7	  650.0	 3498.0	...
1560787	  754.9	  649.4	 3499.0	...
1560788	  755.1	  649.7	 3499.0	...
1560789	  755.3	  650.0	 3499.0	...
1560790	  755.3	  650.0	 3499.0	...
1560791	  755.2	  649.7	 3499.0	...
1560792	  755.4	  649.8	 3499.0	...
1560793	  755.8	  650.1	 3499.0	...
1560794	  756.2	  650.3	 3499.0	...
1560795	  756.4	  650.1	 3500.0	...
1560796	  756.5	  649.7	 3499.0	...
1560797	  756.5	  649.0	 3499.0	...
1560798	  756.6	  648.4	 3499.0	...
1560799	  756.6	  648.0	 3499.0	...
1560800	  756.5	  648.1	 3500.0	...
1560801	  756.3	  648.2	 3499.0	...
1560802	  756.1	  648.2	 3498.0	...
1560803	  756.3	  648.0	 3498.0	...
1560804	  756.5	  648.4	 3497.0	...
1560805	  756.7	  648.8	 3497.0	...
1560806	  756.7	  649.0	 3497.0	...
1560807	  756.6	  648.6	 3499.0	...
1560808	  756.7	  648.4	 3501.0	...
1560809	  756.7	  648.5	 3503.0	...
1560810	  756.4	  648.7	 3503.0	...
1560811	  756.0	  648.9	 3504.0	...
1560812	  755.8	  648.9	 3504.0	...
1560813	  755.9	  648.8	 3504.0	...
1560814	  756.0	  648.6	 3504.0	...
1560815	  755.9	  648.5	 3505.0	...
1560816	  755.9	  648.5	 3505.0	...
1560817	  756.0	  648.5	 3506.0	...
1560818	  755.9	  648.4	 3507.0	...
1560819	  755.9	  648.3	 3506.0	...
1560820	  755.8	  648.3	 3505.0	...
1560821	  755.6	  648.5	 3503.0	...
1560822	  755.5	  648.3	 3505.0	...
1560823	  755.4	  648.0	 3510.0	...
1560824	  755.4	  647.7	 3515.0	...
1560825	  755.4	  647.7	 3517.0	...
1560826	  755.3	  647.7	 3519.0	...
1560827	  755.2	  647.6	 3520.0	...
1560828	  755.2	  647.4	 3522.0	...
1560829	  755.4	  647.2	 3523.0	...
1560830	  755.5	  647.3	 3523.0	...
1560831	  755.7	  647.4	 3522.0	...
1560832	  755.9	  647.5	 3522.0	...
1560833	  756.2	  647.4	 3523.0	...
1560834	  756.2	  647.3	 3524.0	...
1560835	  756.2	  647.3	 3526.0	...
1560836	  755.9	  647.5	 3526.0	...
1560837	  755.7	  647.6	 3527.0	...
1560838	  755.4	  647.3	 3527.0	...
1560839	  755.3	  647.0	 3528.0	...
1560840	  755.3	  646.8	 3529.0	...
1560841	  755.1	  647.5	 3531.0	...
1560842	  754.8	  648.0	 3533.0	...
1560843	  754.6	  648.6	 3534.0	...
1560844	  754.7	  648.8	 3534.0	...
1560845	  754.7	  648.5	 3533.0	...
1560846	  754.5	  647.7	 3534.0	...
1560847	  754.3	  646.8	 3536.0	...
1560848	  754.1	  646.2	 3539.0	...
1560849	  754.3	  646.0	 3543.0	...
1560850	  754.6	  645.8	 3544.0	...
1560851	  754.9	  645.7	 3544.0	...
1560852	  754.9	  646.0	 3544.0	...
1560853	  754.7	  646.4	 3544.0	...
MSG	1560854 0000 _ Number Off
1560854	  754.5	  646.9	 3544.0	...
1560855	  754.2	  647.1	 3545.0	...
1560856	  754.2	  646.7	 3547.0	...
1560857	  754.1	  646.3	 3548.0	...
1560858	  754.2	  646.3	 3549.0	...
1560859	  754.3	  646.7	 3549.0	...
1560860	  754.4	  647.1	 3549.0	...
1560861	  754.5	  647.4	 3552.0	...
1560862	  754.5	  647.6	 3555.0	...
1560863	  754.5	  647.9	 3557.0	...
1560864	  754.6	  647.9	 3556.0	...
1560865	  754.8	  647.9	 3557.0	...
1560866	  754.9	  647.9	 3558.0	...
1560867	  755.0	  647.7	 3560.0	...
1560868	  755.0	  647.5	 3561.0	...
1560869	  754.8	  647.3	 3562.0	...
1560870	  754.4	  647.5	 3565.0	...
1560871	  754.2	  647.6	 3568.0	...
1560872	  754.4	  647.7	 3569.0	...
1560873	  754.7	  647.8	 3569.0	...
1560874	  754.7	  647.7	 3569.0	...
1560875	  754.7	  647.4	 3571.0	...
1560876	  754.7	  647.2	 3572.0	...
1560877	  754.7	  647.0	 3574.0	...
1560878	  754.8	  647.0	 3573.0	...
1560879	  754.8	  646.8	 3573.0	...
1560880	  754.7	  646.5	 3577.0	...
1560881	  754.7	  646.3	 3581.0	...
1560882	  754.6	  646.4	 3584.0	...
1560883	  754.6	  646.5	 3584.0	...
1560884	  754.5	  646.5	 3583.0	...
1560885	  754.3	  646.6	 3582.0	...
1560886	  754.1	  646.5	 3583.0	...
1560887	  753.9	  646.3	 3583.0	...
1560888	  753.8	  645.6	 3587.0	...
1560889	  753.8	  645.2	 3590.0	...
1560890	  753.4	  644.8	 3594.0	...
1560891	  753.1	  644.6	 3594.0	...
1560892	  752.8	  644.9	 3593.0	...
1560893	  752.9	  645.4	 3595.0	...
1560894	  752.9	  645.8	 3598.0	...
1560895	  752.8	  645.8	 3600.0	...
1560896	  752.8	  645.9	 3600.0	...
1560897	  752.8	  645.9	 3601.0	...
1560898	  752.9	  645.4	 3602.0	...
1560899	  752.9	  644.7	 3604.0	...
1560900	  752.9	  644.2	 3608.0	...
1560901	  752.7	  644.4	 3611.0	...
1560902	  752.6	  644.5	 3612.0	...
1560903	  752.6	  644.7	 3614.0	...
1560904	  752.7	  644.9	 3615.0	...
1560905	  752.7	  645.1	 3617.0	...
1560906	  752.7	  645.0	 3617.0	...
1560907	  752.5	  645.1	 3617.0	...
1560908	  752.3	  645.4	 3619.0	...
1560909	  752.1	  645.4	 3621.0	...
1560910	  752.2	  645.3	 3624.0	...
1560911	  752.2	  645.2	 3625.0	...
1560912	  752.1	  645.0	 3627.0	...
1560913	  751.9	  644.9	 3632.0	...
1560914	  751.7	  644.7	 3637.0	...
1560915	  751.6	  644.9	 3640.0	...
1560916	  751.9	  644.9	 3639.0	...
1560917	  752.3	  644.8	 3638.0	...
1560918	  752.4	  644.4	 3640.0	...
1560919	  752.0	  644.1	 3642.0	...
1560920	  751.8	  643.7	 3645.0	...
1560921	  751.8	  643.6	 3647.0	...
1560922	  751.8	  643.3	 3649.0	...
1560923	  751.5	  642.7	 3649.0	...
1560924	  751.4	  642.3	 3649.0	...
1560925	  751.3	  642.6	 3649.0	...
1560926	  751.4	  643.1	 3651.0	...
1560927	  751.5	  643.7	 3653.0	...
1560928	  751.5	  643.8	 3655.0	...
1560929	  751.5	  643.8	 3655.0	...
1560930	  751.6	  643.9	 3657.0	...
1560931	  751.5	  643.7	 3660.0	...
1560932	  751.6	  643.3	 3664.0	...
1560933	  751.6	  642.8	 3666.0	...
1560934	  751.6	  642.3	 3666.0	...
1560935	  751.7	  641.9	 3666.0	...
1560936	  751.7	  641.7	 3664.0	...
1560937	  751.4	  641.8	 3663.0	...
1560938	  751.1	  642.1	 3664.0	...
1560939	  750.8	  642.8	 3666.0	...
1560940	  750.9	  643.5	 3669.0	...
1560941	  751.2	  644.1	 3670.0	...
1560942	  751.4	  643.9	 3672.0	...
1560943	  751.5	  643.5	 3675.0	...
1560944	  751.5	  643.2	 3678.0	...
1560945	  751.1	  643.4	 3679.0	...
1560946	  750.9	  643.6	 3683.0	...
1560947	  750.6	  643.7	 3687.0	...
1560948	  750.7	  644.1	 3691.0	...
1560949	  750.7	  644.5	 3693.0	...
1560950	  750.5	  644.7	 3695.0	...
1560951	  750.2	  644.6	 3698.0	...
1560952	  750.0	  644.5	 3699.0	...
1560953	  749.9	  644.6	 3701.0	...
1560954	  749.8	  644.6	 3705.0	...
1560955	  749.7	  644.5	 3708.0	...
1560956	  749.9	  644.0	 3711.0	...
1560957	  750.1	  643.4	 3711.0	...
1560958	  750.3	  642.8	 3712.0	...
1560959	  750.2	  642.4	 3712.0	...
1560960	  750.2	  642.2	 3712.0	...
1560961	  750.2	  642.0	 3715.0	...
1560962	  750.2	  642.0	 3719.0	...
1560963	  750.2	  642.0	 3722.0	...
1560964	  750.2	  642.4	 3722.0	...
1560965	  750.0	  642.8	 3722.0	...
1560966	  749.4	  643.7	 3721.0	...
1560967	  748.7	  644.2	 3720.0	...
1560968	  748.3	  644.8	 3720.0	...
1560969	  748.5	  644.9	 3722.0	...
1560970	  748.6	  644.7	 3726.0	...
1560971	  748.8	  644.3	 3729.0	...
1560972	  748.8	  644.4	 3731.0	...
1560973	  749.1	  644.9	 3733.0	...
1560974	  749.4	  645.4	 3735.0	...
1560975	  749.5	  645.4	 3735.0	...
1560976	  749.6	  644.9	 3739.0	...
1560977	  749.6	  644.2	 3742.0	...
1560978	  749.7	  643.5	 3746.0	...
1560979	  749.7	  643.1	 3745.0	...
1560980	  749.7	  642.7	 3745.0	...
1560981	  749.7	  642.2	 3745.0	...
1560982	  749.8	  642.2	 3745.0	...
1560983	  749.9	  642.3	 3748.0	...
1560984	  749.9	  642.4	 3754.0	...
1560985	  749.8	  642.5	 3760.0	...
1560986	  749.7	  642.5	 3765.0	...
1560987	  749.6	  642.5	 3766.0	...
1560988	  749.6	  642.4	 3767.0	...
1560989	  749.7	  642.4	 3767.0	...
1560990	  749.6	  642.3	 3768.0	...
1560991	  749.4	  642.7	 3769.0	...
1560992	  749.2	  643.2	 3770.0	...
1560993	  748.9	  643.1	 3771.0	...
1560994	  749.1	  642.6	 3771.0	...
1560995	  749.4	  642.0	 3773.0	...
1560996	  749.7	  642.0	 3776.0	...
1560997	  749.5	  641.9	 3779.0	...
1560998	  749.0	  641.9	 3780.0	...
1560999	  748.6	  641.8	 3782.0	...
1561000	  748.2	  641.9	 3784.0	...
1561001	  748.1	  641.9	 3787.0	...
1561002	  748.1	  641.9	 3788.0	...
1561003	  748.0	  642.0	 3791.0	...
1561004	  747.9	  642.1	 3794.0	...
1561005	  747.8	  642.3	 3798.0	...
1561006	  747.7	  642.2	 3800.0	...
1561007	  747.5	  642.0	 3802.0	...
1561008	  747.4	  641.7	 3803.0	...
1561009	  747.4	  641.6	 3805.0	...
1561010	  747.7	  641.5	 3806.0	...
1561011	  748.0	  641.5	 3806.0	...
1561012	  748.3	  641.5	 3809.0	...
1561013	  748.4	  641.7	 3811.0	...
1561014	  748.5	  641.8	 3813.0	...
1561015	  748.6	  641.9	 3813.0	...
1561016	  748.6	  642.1	 3813.0	...
1561017	  748.7	  642.2	 3813.0	...
1561018	  748.6	  641.9	 3818.0	...
1561019	  748.5	  641.6	 3825.0	...
1561020	  748.4	  641.3	 3832.0	...
1561021	  748.6	  641.5	 3832.0	...
1561022	  748.8	  641.6	 3831.0	...
1561023	  748.9	  642.0	 3830.0	...
1561024	  748.9	  642.2	 3830.0	...
1561025	  748.8	  642.4	 3830.0	...
1561026	  748.5	  642.6	 3831.0	...
1561027	  748.3	  642.9	 3832.0	...
1561028	  748.7	  643.0	 3831.0	...
1561029	  749.2	  642.9	 3830.0	...
1561030	  749.7	  642.4	 3833.0	...
1561031	  749.8	  642.0	 3838.0	...
1561032	  750.0	  641.5	 3841.0	...
1561033	  750.1	  641.4	 3840.0	...
1561034	  750.2	  641.4	 3840.0	...
1561035	  750.1	  641.3	 3842.0	...
1561036	  750.2	  641.2	 3845.0	...
1561037	  750.1	  641.1	 3846.0	...
1561038	  749.8	  641.2	 3848.0	...
1561039	  749.4	  641.4	 3850.0	...
1561040	  749.2	  641.8	 3852.0	...
1561041	  749.1	  642.2	 3854.0	...
1561042	  749.0	  642.5	 3858.0	...
1561043	  748.9	  642.6	 3861.0	...
1561044	  749.0	  642.3	 3864.0	...
1561045	  749.0	  642.0	 3864.0	...
1561046	  749.0	  641.8	 3863.0	...
1561047	  749.0	  641.7	 3863.0	...
1561048	  749.0	  640.9	 3863.0	...
1561049	  748.9	  640.1	 3862.0	...
1561050	  749.0	  639.5	 3862.0	...
1561051	  749.2	  639.9	 3866.0	...
1561052	  749.5	  640.3	 3870.0	...
1561053	  749.5	  640.5	 3874.0	...
1561054	  749.6	  640.5	 3875.0	...
1561055	  749.7	  640.3	 3876.0	...
1561056	  749.4	  640.1	 3876.0	...
1561057	  749.0	  640.0	 3876.0	...
1561058	  748.5	  640.1	 3879.0	...
1561059	  748.7	  640.4	 3882.0	...
1561060	  748.8	  640.7	 3885.0	...
1561061	  748.7	  640.7	 3885.0	...
1561062	  748.6	  641.7	 3885.0	...
1561063	  748.9	  642.7	 3885.0	...
1561064	  749.2	  642.6	 3885.0	...
MSG	1561065 0000 _ Number On
1561065	  749.4	  641.5	 3887.0	...
1561066	  749.1	  640.3	 3889.0	...
1561067	  748.8	  640.1	 3890.0	...
1561068	  748.4	  640.0	 3890.0	...
1561069	  748.1	  640.0	 3890.0	...
1561070	  748.0	  640.0	 3890.0	...
1561071	  748.1	  639.9	 3890.0	...
1561072	  748.3	  639.7	 3894.0	...
1561073	  748.5	  639.6	 3898.0	...
1561074	  748.5	  639.8	 3900.0	...
1561075	  748.2	  639.9	 3899.0	...
1561076	  747.8	  640.1	 3898.0	...
1561077	  747.6	  639.9	 3898.0	...
1561078	  747.5	  639.7	 3898.0	...
1561079	  747.5	  639.7	 3898.0	...
1561080	  747.4	  640.0	 3897.0	...
1561081	  747.4	  640.0	 3898.0	...
1561082	  747.4	  639.9	 3900.0	...
1561083	  747.5	  639.7	 3902.0	...
1561084	  747.3	  639.8	 3902.0	...
1561085	  747.2	  639.8	 3901.0	...
1561086	  747.2	  639.8	 3905.0	...
1561087	  747.3	  639.6	 3909.0	...
1561088	  747.2	  639.2	 3912.0	...
1561089	  747.1	  638.9	 3912.0	...
1561090	  747.1	  639.3	 3912.0	...
1561091	  747.1	  640.0	 3912.0	...
1561092	  747.1	  640.6	 3914.0	...
1561093	  747.0	  640.6	 3915.0	...
1561094	  746.9	  640.5	 3918.0	...
1561095	  747.0	  640.3	 3919.0	...
1561096	  746.8	  640.3	 3920.0	...
1561097	  746.5	  640.3	 3919.0	...
1561098	  746.2	  640.3	 3918.0	...
1561099	  746.7	  640.1	 3920.0	...
1561100	  747.3	  639.9	 3921.0	...
1561101	  747.8	  639.8	 3922.0	...
1561102	  747.7	  639.9	 3922.0	...
1561103	  747.6	  640.3	 3923.0	...
1561104	  747.5	  640.6	 3925.0	...
1561105	  747.8	  640.9	 3927.0	...
1561106	  748.1	  641.0	 3929.0	...
1561107	  748.1	  640.8	 3929.0	...
1561108	  747.8	  640.6	 3931.0	...
1561109	  747.6	  640.6	 3933.0	...
1561110	  747.7	  641.2	 3935.0	...
1561111	  747.8	  641.8	 3935.0	...
1561112	  747.8	  641.9	 3934.0	...
1561113	  747.6	  641.7	 3934.0	...
1561114	  747.4	  641.4	 3935.0	...
1561115	  747.2	  641.1	 3935.0	...
1561116	  747.0	  640.9	 3937.0	...
1561117	  747.0	  640.6	 3937.0	...
1561118	  747.1	  640.6	 3938.0	...
1561119	  747.2	  640.5	 3937.0	...
1561120	  747.1	  640.5	 3937.0	...
1561121	  746.9	  640.6	 3937.0	...
1561122	  747.1	  640.8	 3938.0	...
1561123	  747.4	  640.9	 3940.0	...
1561124	  747.7	  640.8	 3942.0	...
1561125	  747.9	  640.9	 3942.0	...
1561126	  748.0	  641.1	 3942.0	...
1561127	  747.9	  640.9	 3942.0	...
1561128	  747.5	  640.5	 3943.0	...
1561129	  747.1	  640.1	 3943.0	...
1561130	  747.2	  640.1	 3943.0	...
1561131	  747.6	  640.7	 3943.0	...
1561132	  748.0	  641.3	 3943.0	...
1561133	  748.0	  642.0	 3943.0	...
1561134	  748.0	  641.9	 3943.0	...
1561135	  747.8	  641.8	 3943.0	...
1561136	  747.7	  641.7	 3943.0	...
1561137	  747.6	  641.8	 3942.0	...
1561138	  747.7	  642.0	 3941.0	...
1561139	  747.5	  642.2	 3940.0	...
1561140	  747.3	  642.4	 3939.0	...
1561141	  747.1	  642.4	 3939.0	...
1561142	  747.1	  642.2	 3939.0	...
1561143	  747.2	  641.9	 3938.0	...
1561144	  747.5	  641.6	 3937.0	...
1561145	  747.9	  641.6	 3937.0	...
1561146	  748.3	  641.7	 3937.0	...
1561147	  748.5	  641.9	 3938.0	...
1561148	  748.6	  642.1	 3939.0	...
1561149	  748.5	  642.2	 3940.0	...
1561150	  748.4	  642.3	 3940.0	...
1561151	  748.4	  642.3	 3940.0	...
1561152	  748.3	  642.5	 3941.0	...
1561153	  748.2	  643.0	 3941.0	...
1561154	  748.2	  643.5	 3942.0	...
1561155	  748.3	  644.1	 3942.0	...
1561156	  748.3	  644.4	 3941.0	...
1561157	  748.2	  643.9	 3941.0	...
1561158	  748.1	  643.2	 3940.0	...
1561159	  748.0	  642.4	 3939.0	...
1561160	  747.9	  642.4	 3938.0	...
1561161	  747.9	  642.6	 3936.0	...
1561162	  748.5	  642.7	 3935.0	...
1561163	  749.1	  642.8	 3936.0	...
1561164	  749.7	  642.6	 3937.0	...
1561165	  749.7	  642.5	 3939.0	...
1561166	  749.4	  642.4	 3939.0	...
1561167	  749.1	  642.5	 3938.0	...
1561168	  748.9	  643.1	 3938.0	...
1561169	  748.5	  643.7	 3938.0	...
1561170	  748.0	  644.0	 3938.0	...
1561171	  747.8	  644.0	 3936.0	...
1561172	  748.1	  644.0	 3933.0	...
1561173	  748.4	  644.2	 3930.0	...
1561174	  748.4	  644.4	 3930.0	...
1561175	  748.4	  644.4	 3930.0	...
1561176	  748.1	  644.3	 3930.0	...
1561177	  747.7	  644.2	 3930.0	...
1561178	  747.7	  644.0	 3929.0	...
1561179	  748.0	  643.9	 3928.0	...
1561180	  748.4	  644.0	 3925.0	...
1561181	  748.5	  644.1	 3923.0	...
1561182	  748.6	  643.7	 3921.0	...
1561183	  748.5	  643.2	 3923.0	...
1561184	  748.4	  642.8	 3925.0	...
1561185	  748.2	  642.9	 3924.0	...
1561186	  748.2	  642.9	 3922.0	...
1561187	  748.1	  642.9	 3917.0	...
1561188	  748.0	  643.3	 3914.0	...
1561189	  748.1	  643.7	 3912.0	...
1561190	  748.2	  644.1	 3912.0	...
1561191	  748.3	  644.3	 3909.0	...
1561192	  748.2	  644.5	 3907.0	...
1561193	  748.2	  644.8	 3904.0	...
1561194	  748.1	  645.3	 3904.0	...
1561195	  748.1	  645.8	 3904.0	...
1561196	  748.0	  645.7	 3905.0	...
1561197	  747.8	  645.1	 3905.0	...
1561198	  747.7	  644.6	 3904.0	...
1561199	  747.5	  644.7	 3901.0	...
1561200	  747.3	  644.7	 3899.0	...
1561201	  747.6	  644.7	 3897.0	...
1561202	  748.1	  644.8	 3895.0	...
1561203	  748.6	  645.1	 3892.0	...
1561204	  748.6	  645.5	 3890.0	...
1561205	  748.9	  645.7	 3890.0	...
1561206	  749.1	  646.0	 3890.0	...
1561207	  749.3	  646.4	 3890.0	...
1561208	  749.0	  646.1	 3889.0	...
1561209	  748.6	  645.5	 3887.0	...
1561210	  748.3	  645.0	 3886.0	...
1561211	  748.3	  644.9	 3885.0	...
1561212	  748.5	  644.8	 3885.0	...
1561213	  748.7	  644.9	 3884.0	...
1561214	  748.8	  645.0	 3884.0	...
1561215	  748.7	  645.2	 3882.0	...
1561216	  748.4	  645.2	 3880.0	...
1561217	  748.1	  645.1	 3878.0	...
1561218	  747.9	  645.0	 3877.0	...
1561219	  747.8	  645.0	 3877.0	...
1561220	  748.1	  644.8	 3875.0	...
1561221	  748.6	  644.7	 3872.0	...
1561222	  749.0	  644.7	 3869.0	...
1561223	  748.8	  644.9	 3869.0	...
1561224	  748.6	  645.1	 3870.0	...
1561225	  748.5	  645.2	 3871.0	...
1561226	  748.8	  645.3	 3870.0	...
1561227	  749.0	  645.5	 3866.0	...
1561228	  749.1	  645.5	 3862.0	...
1561229	  749.1	  645.6	 3858.0	...
1561230	  749.0	  645.8	 3856.0	...
1561231	  749.0	  646.0	 3855.0	...
1561232	  749.5	  646.1	 3855.0	...
1561233	  749.9	  646.0	 3854.0	...
1561234	  749.9	  646.2	 3853.0	...
1561235	  749.4	  646.5	 3852.0	...
1561236	  748.9	  646.8	 3852.0	...
1561237	  749.5	  646.8	 3852.0	...
1561238	  750.1	  646.7	 3849.0	...
1561239	  750.7	  646.5	 3846.0	...
1561240	  750.5	  646.5	 3843.0	...
1561241	  750.2	  646.6	 3843.0	...
1561242	  750.1	  647.1	 3843.0	...
1561243	  750.1	  647.6	 3844.0	...
1561244	  750.0	  647.6	 3842.0	...
1561245	  750.0	  647.3	 3839.0	...
1561246	  750.2	  647.0	 3836.0	...
1561247	  750.3	  647.2	 3836.0	...
1561248	  750.4	  647.0	 3836.0	...
1561249	  750.4	  646.7	 3833.0	...
1561250	  750.7	  646.3	 3830.0	...
1561251	  751.0	  646.0	 3827.0	...
1561252	  751.1	  646.4	 3826.0	...
1561253	  750.8	  646.9	 3824.0	...
1561254	  750.6	  647.4	 3821.0	...
1561255	  750.3	  647.0	 3818.0	...
1561256	  750.0	  646.6	 3816.0	...
1561257	  749.7	  646.3	 3816.0	...
1561258	  749.8	  646.3	 3816.0	...
1561259	  749.8	  646.3	 3816.0	...
1561260	  749.8	  646.2	 3816.0	...
1561261	  749.6	  646.1	 3814.0	...
1561262	  749.9	  646.1	 3813.0	...
1561263	  750.3	  646.3	 3811.0	...
1561264	  750.7	  646.7	 3812.0	...
1561265	  750.7	  646.9	 3813.0	...
1561266	  750.9	  646.8	 3811.0	...
1561267	  751.2	  646.6	 3809.0	...
1561268	  751.4	  646.6	 3807.0	...
1561269	  751.4	  646.9	 3807.0	...
1561270	  751.3	  646.8	 3808.0	...
1561271	  751.3	  646.5	 3807.0	...
1561272	  751.3	  646.2	 3805.0	...
1561273	  751.3	  646.2	 3803.0	...
1561274	  751.3	  645.8	 3803.0	...
1561275	  751.4	  645.6	 3804.0	...
1561276	  751.4	  645.4	 3801.0	...
1561277	  751.7	  645.3	 3798.0	...
1561278	  751.9	  645.0	 3794.0	...
1561279	  751.9	  645.0	 3793.0	...
1561280	  751.7	  645.3	 3792.0	...
1561281	  751.6	  645.7	 3791.0	...
1561282	  751.6	  645.7	 3791.0	...
1561283	  751.2	  645.8	 3791.0	...
1561284	  750.7	  645.8	 3791.0	...
1561285	  750.3	  645.9	 3790.0	...
1561286	  750.3	  645.9	 3788.0	...
1561287	  750.9	  645.6	 3786.0	...
1561288	  751.1	  644.3	 3785.0	...
1561289	  751.3	  643.0	 3785.0	...
1561290	  751.1	  642.5	 3786.0	...
1561291	  751.3	  643.1	 3786.0	...
1561292	  752.1	  643.6	 3785.0	...
1561293	  752.6	  643.5	 3783.0	...
1561294	  752.7	  643.5	 3781.0	...
1561295	  752.2	  643.6	 3780.0	...
1561296	  751.9	  643.6	 3779.0	...
1561297	  752.0	  643.6	 3778.0	...
1561298	  752.0	  643.5	 3774.0	...
1561299	  751.9	  643.6	 3770.0	...
1561300	  751.8	  643.5	 3768.0	...
1561301	  751.7	  643.5	 3769.0	...
1561302	  751.7	  643.5	 3771.0	...
1561303	  751.7	  643.7	 3772.0	...
1561304	  752.0	  644.2	 3771.0	...
1561305	  752.2	  644.5	 3770.0	...
1561306	  752.4	  644.8	 3769.0	...
1561307	  752.2	  644.8	 3766.0	...
1561308	  751.8	  644.8	 3764.0	...
1561309	  751.4	  644.8	 3761.0	...
1561310	  751.4	  644.7	 3757.0	...
1561311	  751.6	  645.0	 3754.0	...
1561312	  751.8	  645.4	 3755.0	...
1561313	  752.0	  646.1	 3758.0	...
1561314	  752.1	  646.5	 3757.0	...
1561315	  752.3	  646.7	 3753.0	...
1561316	  752.4	  646.5	 3747.0	...
1561317	  752.5	  646.4	 3746.0	...
1561318	  752.5	  646.5	 3745.0	...
1561319	  752.5	  646.6	 3746.0	...
1561320	  752.7	  646.6	 3747.0	...
1561321	  753.1	  646.5	 3748.0	...
1561322	  753.5	  646.4	 3748.0	...
1561323	  753.4	  646.5	 3746.0	...
1561324	  753.2	  647.1	 3744.0	...
1561325	  753.0	  647.6	 3744.0	...
1561326	  753.2	  647.9	 3742.0	...
1561327	  753.1	  647.7	 3740.0	...
1561328	  753.1	  647.6	 3737.0	...
1561329	  753.1	  647.6	 3737.0	...
1561330	  752.6	  647.5	 3737.0	...
1561331	  751.9	  647.5	 3735.0	...
1561332	  751.4	  648.4	 3734.0	...
1561333	  751.6	  649.9	 3731.0	...
1561334	  751.8	  651.4	 3731.0	...
1561335	  752.0	  651.9	 3730.0	...
1561336	  752.1	  652.1	 3727.0	...
1561337	  752.1	  652.6	 3723.0	...
1561338	  752.2	  653.2	 3716.0	...
1561339	  752.1	  653.5	 3712.0	...
1561340	  752.1	  653.5	 3710.0	...
1561341	  752.0	  653.3	 3707.0	...
1561342	  751.9	  652.3	 3705.0	...
1561343	  751.3	  651.3	 3703.0	...
1561344	  750.7	  650.5	 3703.0	...
1561345	  749.4	  650.5	 3703.0	...
1561346	  748.7	  650.2	 3703.0	...
1561347	  747.4	  649.8	 3705.0	...
1561348	  746.8	  649.2	 3707.0	...
1561349	  746.1	  649.0	 3708.0	...
1561350	  745.9	  649.0	 3705.0	...
1561351	  743.8	  649.0	 3701.0	...
1561352	  741.7	  649.0	 3697.0	...
1561353	  738.9	  649.1	 3694.0	...
1561354	  737.5	  649.4	 3692.0	...
1561355	  735.1	  649.7	 3692.0	...
1561356	  732.9	  649.8	 3693.0	...
1561357	  730.7	  650.0	 3693.0	...
1561358	  729.5	  650.0	 3693.0	...
1561359	  729.1	  649.9	 3692.0	...
1561360	  729.2	  649.8	 3690.0	...
1561361	  729.3	  650.1	 3688.0	...
1561362	  729.5	  650.6	 3687.0	...
1561363	  730.6	  650.7	 3686.0	...
1561364	  732.0	  650.1	 3685.0	...
1561365	  733.9	  649.6	 3685.0	...
1561366	  735.0	  649.8	 3685.0	...
1561367	  736.3	  649.9	 3685.0	...
MSG	1561368 0000 _ Number Off
1561368	  737.4	  649.8	 3684.0	...
1561369	  738.9	  649.6	 3684.0	...
1561370	  739.9	  649.5	 3681.0	...
1561371	  740.5	  649.8	 3678.0	...
1561372	  740.8	  650.0	 3678.0	...
1561373	  741.1	  650.2	 3680.0	...
1561374	  741.3	  650.2	 3682.0	...
1561375	  741.5	  650.1	 3683.0	...
1561376	  741.7	  649.2	 3686.0	...
1561377	  742.1	  648.2	 3691.0	...
1561378	  742.6	  647.2	 3693.0	...
1561379	  743.2	  647.1	 3694.0	...
1561380	  743.5	  647.0	 3694.0	...
1561381	  743.7	  646.9	 3695.0	...
1561382	  743.9	  646.8	 3696.0	...
1561383	  743.9	  646.8	 3697.0	...
1561384	  743.9	  646.5	 3697.0	...
1561385	  744.0	  646.1	 3697.0	...
1561386	  744.1	  645.8	 3698.0	...
1561387	  744.3	  645.8	 3700.0	...
1561388	  744.6	  645.8	 3702.0	...
1561389	  744.7	  645.3	 3702.0	...
1561390	  744.6	  644.8	 3701.0	...
1561391	  745.3	  644.2	 3700.0	...
1561392	  746.2	  644.0	 3700.0	...
1561393	  747.0	  643.9	 3700.0	...
1561394	  747.3	  643.8	 3702.0	...
1561395	  747.6	  643.6	 3704.0	...
1561396	  747.9	  643.4	 3706.0	...
1561397	  748.4	  643.2	 3706.0	...
1561398	  748.8	  643.0	 3707.0	...
1561399	  749.6	  642.8	 3709.0	...
1561400	  749.9	  642.7	 3711.0	...
1561401	  750.1	  642.6	 3711.0	...
1561402	  750.1	  642.6	 3710.0	...
1561403	  750.0	  642.6	 3708.0	...
1561404	  750.0	  642.6	 3706.0	...
1561405	  750.0	  642.6	 3705.0	...
1561406	  750.2	  642.6	 3705.0	...
1561407	  749.6	  642.5	 3705.0	...
1561408	  749.0	  642.5	 3705.0	...
1561409	  748.4	  642.5	 3701.0	...
1561410	  748.4	  642.5	 3697.0	...
1561411	  748.5	  642.7	 3696.0	...
1561412	  748.4	  642.9	 3699.0	...
1561413	  748.2	  643.0	 3703.0	...
1561414	  748.0	  642.8	 3704.0	...
1561415	  748.1	  642.6	 3704.0	...
1561416	  748.4	  642.9	 3704.0	...
1561417	  748.4	  643.4	 3704.0	...
1561418	  748.2	  643.4	 3706.0	...
1561419	  748.0	  643.0	 3708.0	...
1561420	  748.0	  642.6	 3711.0	...
1561421	  747.7	  642.7	 3712.0	...
1561422	  747.4	  643.0	 3712.0	...
1561423	  747.1	  643.3	 3713.0	...
1561424	  747.0	  643.0	 3714.0	...
1561425	  747.0	  642.5	 3715.0	...
1561426	  747.0	  642.0	 3716.0	...
1561427	  747.1	  642.1	 3718.0	...
1561428	  747.1	  642.4	 3720.0	...
1561429	  747.1	  643.0	 3722.0	...
1561430	  747.1	  643.5	 3722.0	...
1561431	  747.0	  644.1	 3722.0	...
1561432	  747.0	  644.2	 3724.0	...
1561433	  746.8	  644.1	 3726.0	...
1561434	  746.6	  643.8	 3728.0	...
1561435	  746.4	  643.5	 3726.0	...
1561436	  746.5	  643.2	 3725.0	...
1561437	  746.6	  642.9	 3728.0	...
1561438	  746.5	  643.0	 3731.0	...
1561439	  746.3	  643.3	 3733.0	...
1561440	  746.2	  643.5	 3735.0	...
1561441	  746.4	  643.3	 3736.0	...
1561442	  746.5	  642.8	 3736.0	...
1561443	  746.5	  642.5	 3735.0	...
1561444	  746.5	  642.3	 3734.0	...
1561445	  746.6	  642.5	 3734.0	...
1561446	  746.8	  642.7	 3734.0	...
1561447	  747.1	  642.9	 3735.0	...
1561448	  747.2	  642.9	 3736.0	...
1561449	  747.2	  642.8	 3738.0	...
1561450	  747.1	  642.5	 3740.0	...
1561451	  746.8	  642.2	 3741.0	...
1561452	  746.5	  642.2	 3741.0	...
1561453	  746.2	  642.2	 3741.0	...
1561454	  746.1	  642.3	 3740.0	...
1561455	  746.4	  642.2	 3738.0	...
1561456	  746.6	  642.2	 3737.0	...
1561457	  746.8	  642.2	 3737.0	...
1561458	  746.8	  642.5	 3737.0	...
1561459	  746.8	  642.8	 3738.0	...
1561460	  746.3	  643.1	 3739.0	...
1561461	  745.8	  643.1	 3741.0	...
1561462	  745.4	  643.0	 3743.0	...
1561463	  745.5	  642.9	 3745.0	...
1561464	  745.5	  642.9	 3745.0	...
1561465	  745.3	  643.1	 3744.0	...
1561466	  745.2	  643.2	 3743.0	...
1561467	  745.1	  643.2	 3744.0	...
1561468	  745.1	  643.1	 3746.0	...
1561469	  745.2	  643.1	 3747.0	...
1561470	  745.3	  643.0	 3749.0	...
1561471	  745.5	  642.9	 3749.0	...
1561472	  745.6	  642.7	 3750.0	...
1561473	  745.6	  642.5	 3752.0	...
1561474	  745.7	  642.3	 3755.0	...
1561475	  745.7	  642.1	 3757.0	...
1561476	  745.7	  642.1	 3759.0	...
1561477	  745.6	  642.1	 3761.0	...
1561478	  745.5	  642.2	 3761.0	...
1561479	  745.4	  642.2	 3762.0	...
1561480	  745.5	  642.3	 3762.0	...
1561481	  745.5	  642.4	 3761.0	...
1561482	  745.6	  641.8	 3764.0	...
1561483	  745.7	  641.0	 3768.0	...
1561484	  745.8	  640.1	 3772.0	...
1561485	  746.3	  639.8	 3771.0	...
1561486	  747.0	  639.6	 3770.0	...
1561487	  747.5	  639.5	 3770.0	...
1561488	  747.8	  639.4	 3770.0	...
1561489	  747.9	  639.2	 3770.0	...
1561490	  747.9	  639.0	 3770.0	...
1561491	  747.6	  639.2	 3771.0	...
1561492	  747.1	  639.6	 3773.0	...
1561493	  746.8	  640.2	 3775.0	...
1561494	  746.8	  640.5	 3777.0	...
1561495	  746.9	  640.0	 3778.0	...
1561496	  746.9	  639.4	 3777.0	...
1561497	  746.7	  638.7	 3777.0	...
1561498	  746.6	  638.7	 3777.0	...
1561499	  746.7	  638.7	 3779.0	...
1561500	  746.8	  638.6	 3782.0	...
1561501	  746.9	  638.6	 3786.0	...
1561502	  747.0	  638.8	 3789.0	...
1561503	  747.1	  639.2	 3789.0	...
1561504	  747.1	  639.6	 3791.0	...
1561505	  747.1	  639.9	 3793.0	...
1561506	  747.0	  640.1	 3795.0	...
1561507	  747.0	  640.1	 3795.0	...
1561508	  747.3	  640.1	 3795.0	...
1561509	  747.6	  640.0	 3798.0	...
1561510	  747.9	  640.0	 3802.0	...
1561511	  747.9	  640.1	 3805.0	...
1561512	  747.7	  640.1	 3804.0	...
1561513	  747.7	  640.2	 3804.0	...
1561514	  747.7	  640.2	 3804.0	...
1561515	  747.6	  640.4	 3804.0	...
1561516	  747.5	  640.6	 3804.0	...
1561517	  747.4	  640.9	 3806.0	...
1561518	  747.4	  641.2	 3807.0	...
1561519	  747.2	  641.3	 3807.0	...
1561520	  746.8	  641.2	 3807.0	...
1561521	  746.5	  640.9	 3807.0	...
1561522	  746.3	  640.2	 3807.0	...
1561523	  746.3	  639.7	 3807.0	...
1561524	  746.5	  639.5	 3810.0	...
1561525	  746.6	  639.6	 3813.0	...
1561526	  746.8	  639.8	 3816.0	...
1561527	  746.7	  640.2	 3817.0	...
1561528	  746.5	  640.5	 3819.0	...
1561529	  746.2	  640.7	 3820.0	...
1561530	  746.0	  640.9	 3822.0	...
1561531	  746.0	  641.1	 3822.0	...
1561532	  746.1	  641.4	 3821.0	...
1561533	  746.3	  641.6	 3819.0	...
1561534	  746.3	  641.6	 3817.0	...
1561535	  746.2	  641.4	 3815.0	...
1561536	  746.1	  641.2	 3815.0	...
1561537	  746.0	  641.4	 3818.0	...
1561538	  746.0	  641.6	 3822.0	...
1561539	  746.1	  641.9	 3827.0	...
1561540	  746.0	  642.1	 3828.0	...
1561541	  745.4	  641.5	 3830.0	...
1561542	  744.9	  640.8	 3829.0	...
1561543	  745.1	  640.3	 3829.0	...
1561544	  745.6	  640.6	 3829.0	...
1561545	  745.9	  640.7	 3829.0	...
1561546	  745.5	  640.5	 3829.0	...
1561547	  745.1	  640.4	 3828.0	...
1561548	  744.7	  640.3	 3827.0	...
1561549	  744.7	  640.3	 3830.0	...
1561550	  744.7	  640.7	 3833.0	...
1561551	  744.7	  641.2	 3837.0	...
1561552	  744.8	  641.6	 3837.0	...
1561553	  744.7	  641.5	 3838.0	...
1561554	  744.7	  641.5	 3840.0	...
1561555	  744.5	  641.6	 3841.0	...
1561556	  744.2	  641.7	 3843.0	...
1561557	  744.0	  642.0	 3845.0	...
1561558	  744.0	  642.4	 3847.0	...
1561559	  744.0	  642.7	 3847.0	...
1561560	  744.0	  642.7	 3848.0	...
1561561	  744.1	  642.4	 3848.0	...
1561562	  744.1	  642.1	 3852.0	...
1561563	  743.8	  641.7	 3856.0	...
1561564	  743.7	  641.4	 3861.0	...
1561565	  743.5	  641.1	 3863.0	...
1561566	  743.5	  640.9	 3864.0	...
1561567	  743.5	  640.7	 3864.0	...
1561568	  743.3	  640.7	 3863.0	...
1561569	  743.0	  640.7	 3863.0	...
1561570	  742.7	  640.7	 3864.0	...
1561571	  743.0	  640.6	 3864.0	...
1561572	  743.3	  640.5	 3864.0	...
1561573	  743.2	  640.5	 3864.0	...
1561574	  742.7	  640.6	 3864.0	...
1561575	  742.1	  640.7	 3864.0	...
1561576	  742.2	  640.6	 3864.0	...
1561577	  742.4	  640.5	 3864.0	...
1561578	  742.7	  640.4	 3863.0	...
1561579	  742.7	  640.4	 3863.0	...
1561580	  742.7	  640.4	 3864.0	...
1561581	  743.0	  640.4	 3866.0	...
1561582	  743.3	  640.4	 3869.0	...
1561583	  743.6	  640.4	 3870.0	...
1561584	  743.5	  640.4	 3871.0	...
1561585	  743.2	  640.3	 3873.0	...
1561586	  743.1	  640.0	 3875.0	...
1561587	  743.1	  639.7	 3874.0	...
1561588	  743.3	  640.3	 3873.0	...
1561589	  743.4	  641.2	 3871.0	...
1561590	  743.4	  641.6	 3873.0	...
1561591	  743.3	  641.1	 3875.0	...
1561592	  743.2	  640.6	 3880.0	...
1561593	  743.2	  640.7	 3882.0	...
1561594	  743.2	  640.8	 3884.0	...
1561595	  743.2	  640.4	 3884.0	...
1561596	  743.2	  640.1	 3884.0	...
1561597	  743.3	  639.7	 3885.0	...
1561598	  743.2	  639.7	 3885.0	...
1561599	  743.0	  640.0	 3886.0	...
1561600	  742.7	  640.5	 3886.0	...
1561601	  742.4	  641.0	 3886.0	...
1561602	  742.3	  641.1	 3886.0	...
1561603	  742.2	  641.7	 3886.0	...
1561604	  742.1	  642.4	 3887.0	...
1561605	  742.3	  642.9	 3887.0	...
1561606	  742.6	  642.9	 3887.0	...
1561607	  742.9	  643.0	 3887.0	...
1561608	  742.9	  643.1	 3888.0	...
1561609	  742.7	  642.9	 3892.0	...
1561610	  742.6	  642.4	 3895.0	...
1561611	  742.4	  641.9	 3898.0	...
1561612	  742.5	  641.6	 3898.0	...
1561613	  742.7	  641.6	 3899.0	...
1561614	  742.9	  641.3	 3898.0	...
1561615	  743.0	  641.1	 3899.0	...
1561616	  743.1	  641.0	 3899.0	...
1561617	  742.9	  641.6	 3896.0	...
1561618	  742.2	  642.1	 3891.0	...
1561619	  741.7	  642.8	 3886.0	...
1561620	  741.5	  643.0	 3884.0	...
1561621	  741.5	  643.3	 3884.0	...
1561622	  741.2	  643.3	 3885.0	...
1561623	  741.0	  643.5	 3885.0	...
1561624	  740.9	  643.6	 3885.0	...
1561625	  740.8	  643.3	 3885.0	...
1561626	  740.9	  643.0	 3886.0	...
1561627	  740.9	  642.6	 3887.0	...
1561628	  740.9	  642.5	 3889.0	...
1561629	  740.9	  642.4	 3890.0	...
1561630	  740.9	  642.4	 3891.0	...
1561631	  740.9	  642.5	 3891.0	...
1561632	  740.8	  642.6	 3892.0	...
1561633	  740.7	  642.8	 3891.0	...
1561634	  740.8	  642.9	 3891.0	...
1561635	  740.9	  643.0	 3891.0	...
1561636	  740.9	  642.8	 3892.0	...
1561637	  740.8	  642.6	 3897.0	...
1561638	  740.7	  642.4	 3900.0	...
1561639	  740.7	  641.9	 3902.0	...
1561640	  740.7	  641.4	 3901.0	...
1561641	  740.6	  640.9	 3900.0	...
1561642	  740.4	  641.0	 3900.0	...
1561643	  740.3	  641.2	 3900.0	...
1561644	  740.1	  641.7	 3900.0	...
1561645	  740.2	  642.1	 3901.0	...
1561646	  740.3	  642.4	 3902.0	...
1561647	  740.3	  642.3	 3904.0	...
1561648	  740.4	  642.5	 3905.0	...
1561649	  740.5	  643.0	 3906.0	...
1561650	  740.3	  643.6	 3906.0	...
1561651	  739.9	  643.8	 3905.0	...
1561652	  739.9	  643.9	 3904.0	...
1561653	  740.4	  643.8	 3903.0	...
1561654	  740.4	  643.5	 3902.0	...
1561655	  739.9	  643.2	 3902.0	...
1561656	  739.4	  643.3	 3905.0	...
1561657	  739.4	  643.6	 3908.0	...
1561658	  739.5	  644.0	 3908.0	...
1561659	  739.7	  644.2	 3904.0	...
1561660	  739.5	  644.4	 3901.0	...
1561661	  739.2	  644.4	 3900.0	...
1561662	  738.8	  644.4	 3899.0	...
1561663	  738.7	  644.0	 3898.0	...
1561664	  738.6	  643.8	 3899.0	...
1561665	  738.5	  643.7	 3899.0	...
1561666	  738.3	  644.0	 3900.0	...
1561667	  738.2	  644.3	 3902.0	...
1561668	  738.2	  644.4	 3903.0	...
1561669	  738.3	  644.5	 3904.0	...
1561670	  738.7	  644.5	 3902.0	...
1561671	  739.0	  644.4	 3899.0	...
1561672	  739.3	  644.1	 3898.0	...
1561673	  739.5	  643.9	 3898.0	...
1561674	  739.6	  643.7	 3898.0	...
1561675	  739.7	  643.5	 3897.0	...
1561676	  739.8	  643.6	 3896.0	...
1561677	  739.9	  643.7	 3896.0	...
1561678	  740.1	  643.8	 3896.0	...
1561679	  740.0	  643.9	 3896.0	...
1561680	  739.9	  644.1	 3895.0	...
1561681	  739.7	  644.2	 3895.0	...
1561682	  739.8	  644.2	 3895.0	...
1561683	  739.9	  644.3	 3895.0	...
1561684	  740.0	  644.1	 3895.0	...
1561685	  740.0	  643.8	 3895.0	...
1561686	  739.9	  643.4	 3896.0	...
1561687	  739.9	  643.1	 3896.0	...
1561688	  739.9	  643.0	 3896.0	...
1561689	  739.9	  642.9	 3896.0	...
1561690	  740.1	  642.9	 3896.0	...
1561691	  740.3	  642.8	 3895.0	...
1561692	  740.6	  643.3	 3894.0	...
1561693	  740.7	  644.1	 3893.0	...
1561694	  740.8	  645.0	 3889.0	...
1561695	  740.8	  645.3	 3887.0	...
1561696	  740.8	  645.4	 3885.0	...
1561697	  740.6	  645.5	 3885.0	...
1561698	  740.5	  645.5	 3886.0	...
1561699	  740.6	  645.6	 3886.0	...
1561700	  740.9	  645.6	 3886.0	...
1561701	  740.7	  645.7	 3886.0	...
1561702	  740.3	  645.6	 3885.0	...
1561703	  740.2	  645.5	 3883.0	...
1561704	  740.5	  645.3	 3882.0	...
1561705	  740.6	  645.3	 3880.0	...
1561706	  740.6	  645.2	 3879.0	...
1561707	  740.7	  645.0	 3877.0	...
1561708	  740.8	  644.8	 3876.0	...
1561709	  741.0	  644.7	 3874.0	...
1561710	  741.3	  644.9	 3873.0	...
1561711	  741.7	  644.9	 3872.0	...
1561712	  742.0	  645.0	 3871.0	...
1561713	  742.0	  644.9	 3870.0	...
1561714	  742.0	  644.6	 3869.0	...
1561715	  741.9	  644.3	 3869.0	...
1561716	  741.9	  644.1	 3868.0	...
1561717	  741.7	  644.2	 3867.0	...
1561718	  741.6	  644.3	 3866.0	...
1561719	  741.5	  644.1	 3864.0	...
1561720	  741.3	  643.8	 3864.0	...
1561721	  741.2	  643.8	 3863.0	...
1561722	  741.0	  644.1	 3863.0	...
1561723	  740.9	  644.2	 3862.0	...
1561724	  741.2	  643.9	 3859.0	...
1561725	  742.1	  643.6	 3858.0	...
1561726	  743.0	  643.7	 3856.0	...
1561727	  742.8	  644.0	 3855.0	...
1561728	  742.2	  644.1	 3854.0	...
1561729	  741.6	  644.3	 3853.0	...
1561730	  742.3	  644.3	 3852.0	...
1561731	  743.0	  644.4	 3851.0	...
1561732	  743.1	  644.5	 3850.0	...
1561733	  742.7	  644.6	 3849.0	...
1561734	  742.3	  645.1	 3849.0	...
1561735	  742.2	  645.8	 3849.0	...
1561736	  742.2	  646.5	 3849.0	...
1561737	  742.1	  646.5	 3849.0	...
1561738	  742.1	  646.0	 3850.0	...
1561739	  742.1	  645.3	 3850.0	...
1561740	  742.1	  645.0	 3846.0	...
1561741	  742.3	  644.8	 3843.0	...
1561742	  742.5	  644.7	 3839.0	...
1561743	  742.6	  644.4	 3839.0	...
1561744	  742.5	  644.0	 3839.0	...
1561745	  742.5	  644.6	 3836.0	...
1561746	  742.6	  645.4	 3833.0	...
1561747	  742.7	  646.2	 3832.0	...
1561748	  742.8	  646.1	 3833.0	...
1561749	  742.9	  646.1	 3833.0	...
1561750	  742.8	  646.2	 3834.0	...
1561751	  742.9	  646.2	 3832.0	...
1561752	  743.1	  646.1	 3830.0	...
1561753	  743.3	  645.8	 3827.0	...
1561754	  743.4	  645.5	 3825.0	...
1561755	  743.4	  645.3	 3824.0	...
1561756	  743.2	  645.0	 3823.0	...
1561757	  743.0	  644.6	 3822.0	...
1561758	  743.3	  644.6	 3821.0	...
1561759	  744.1	  644.9	 3820.0	...
1561760	  744.8	  644.8	 3818.0	...
1561761	  745.2	  644.6	 3818.0	...
1561762	  745.3	  644.6	 3818.0	...
1561763	  744.9	  645.0	 3814.0	...
1561764	  744.5	  645.6	 3809.0	...
1561765	  743.8	  646.1	 3805.0	...
1561766	  743.6	  646.7	 3806.0	...
1561767	  743.6	  646.9	 3808.0	...
1561768	  744.1	  647.1	 3808.0	...
1561769	  744.5	  647.0	 3806.0	...
1561770	  744.7	  646.9	 3804.0	...
1561771	  744.9	  646.8	 3799.0	...
1561772	  745.1	  646.8	 3796.0	...
1561773	  745.2	  646.8	 3793.0	...
1561774	  745.5	  646.8	 3792.0	...
1561775	  745.8	  646.7	 3792.0	...
1561776	  746.1	  646.1	 3792.0	...
1561777	  746.1	  645.5	 3791.0	...
1561778	  746.2	  644.9	 3790.0	...
1561779	  746.4	  644.8	 3789.0	...
1561780	  746.3	  644.8	 3789.0	...
1561781	  746.0	  644.9	 3789.0	...
1561782	  745.8	  644.7	 3788.0	...
1561783	  745.8	  644.4	 3787.0	...
1561784	  745.8	  644.4	 3784.0	...
1561785	  745.9	  644.7	 3782.0	...
1561786	  745.9	  644.9	 3778.0	...
1561787	  746.0	  644.9	 3776.0	...
1561788	  746.0	  645.0	 3775.0	...
1561789	  746.1	  645.2	 3775.0	...
1561790	  746.0	  645.4	 3773.0	...
1561791	  746.0	  645.5	 3770.0	...
1561792	  746.0	  645.5	 3767.0	...
1561793	  746.1	  645.5	 3766.0	...
1561794	  746.3	  645.5	 3767.0	...
1561795	  746.6	  645.5	 3767.0	...
1561796	  746.8	  645.4	 3765.0	...
1561797	  746.8	  645.4	 3760.0	...
1561798	  746.7	  645.6	 3755.0	...
1561799	  746.4	  646.0	 3752.0	...
1561800	  746.1	  646.4	 3753.0	...
1561801	  745.9	  646.8	 3754.0	...
1561802	  745.9	  647.0	 3753.0	...
1561803	  745.9	  646.7	 3751.0	...
1561804	  746.0	  646.2	 3749.0	...
1561805	  746.3	  645.7	 3748.0	...
1561806	  746.6	  645.5	 3747.0	...
1561807	  746.9	  645.5	 3746.0	...
1561808	  746.8	  645.5	 3744.0	...
1561809	  746.7	  645.5	 3742.0	...
1561810	  746.4	  645.3	 3740.0	...
1561811	  746.3	  645.1	 3739.0	...
1561812	  746.3	  645.0	 3738.0	...
1561813	  746.3	  645.1	 3736.0	...
1561814	  746.3	  645.3	 3733.0	...
1561815	  746.5	  645.5	 3729.0	...
1561816	  746.7	  645.2	 3728.0	...
1561817	  747.0	  645.0	 3727.0	...
1561818	  747.1	  644.8	 3726.0	...
1561819	  747.2	  644.8	 3725.0	...
1561820	  747.3	  644.6	 3722.0	...
1561821	  747.3	  644.6	 3721.0	...
1561822	  747.3	  644.5	 3719.0	...
1561823	  747.3	  644.9	 3719.0	...
1561824	  747.1	  645.0	 3718.0	...
1561825	  747.0	  645.2	 3717.0	...
1561826	  746.9	  645.1	 3717.0	...
1561827	  747.0	  645.0	 3718.0	...
1561828	  747.0	  645.1	 3718.0	...
1561829	  746.7	  645.6	 3718.0	...
1561830	  746.3	  646.3	 3717.0	...
1561831	  745.7	  646.9	 3715.0	...
1561832	  745.3	  646.8	 3713.0	...
1561833	  744.9	  646.4	 3712.0	...
1561834	  745.0	  646.5	 3712.0	...
1561835	  745.3	  647.0	 3712.0	...
1561836	  745.5	  647.3	 3712.0	...
1561837	  745.6	  647.0	 3711.0	...
1561838	  745.6	  646.7	 3711.0	...
1561839	  745.7	  646.5	 3711.0	...
1561840	  745.7	  646.3	 3707.0	...
1561841	  745.7	  646.2	 3703.0	...
1561842	  745.8	  646.1	 3696.0	...
1561843	  745.9	  646.3	 3693.0	...
1561844	  746.0	  646.5	 3690.0	...
1561845	  746.1	  647.2	 3690.0	...
1561846	  746.5	  647.8	 3690.0	...
1561847	  746.9	  647.8	 3690.0	...
1561848	  747.4	  647.2	 3689.0	...
1561849	  747.6	  646.4	 3687.0	...
1561850	  747.5	  646.0	 3685.0	...
1561851	  747.5	  646.6	 3683.0	...
1561852	  747.6	  647.6	 3683.0	...
1561853	  747.7	  648.4	 3683.0	...
1561854	  747.7	  648.1	 3683.0	...
1561855	  747.7	  647.8	 3683.0	...
1561856	  747.5	  647.6	 3684.0	...
1561857	  747.4	  647.5	 3683.0	...
1561858	  747.3	  647.7	 3681.0	...
1561859	  747.4	  647.9	 3678.0	...
1561860	  747.6	  648.0	 3677.0	...
1561861	  747.8	  647.8	 3677.0	...
1561862	  748.2	  647.9	 3677.0	...
1561863	  748.5	  648.1	 3672.0	...
1561864	  748.8	  648.3	 3667.0	...
1561865	  748.7	  648.2	 3663.0	...
1561866	  748.5	  647.7	 3663.0	...
1561867	  748.3	  647.2	 3663.0	...
1561868	  748.1	  646.5	 3663.0	...
1561869	  747.9	  646.3	 3663.0	...
1561870	  747.8	  646.0	 3662.0	...
1561871	  747.5	  645.9	 3662.0	...
1561872	  747.3	  646.2	 3661.0	...
1561873	  747.2	  646.6	 3660.0	...
1561874	  747.3	  646.6	 3659.0	...
1561875	  747.4	  646.1	 3657.0	...
1561876	  747.7	  645.7	 3653.0	...
1561877	  748.0	  645.7	 3648.0	...
1561878	  748.1	  645.8	 3645.0	...
1561879	  748.1	  645.7	 3645.0	...
1561880	  748.1	  645.6	 3645.0	...
1561881	  748.1	  645.5	 3645.0	...
1561882	  748.1	  645.4	 3645.0	...
1561883	  748.1	  645.3	 3641.0	...
1561884	  748.5	  645.3	 3637.0	...
1561885	  748.8	  645.2	 3633.0	...
1561886	  749.1	  645.3	 3634.0	...
1561887	  749.1	  645.4	 3634.0	...
1561888	  749.7	  645.4	 3631.0	...
1561889	  750.4	  645.4	 3628.0	...
1561890	  751.2	  645.3	 3625.0	...
1561891	  751.3	  645.4	 3626.0	...
1561892	  751.0	  645.5	 3626.0	...
1561893	  750.6	  645.7	 3626.0	...
1561894	  750.2	  646.0	 3626.0	...
1561895	  750.3	  646.5	 3624.0	...
1561896	  750.4	  647.0	 3621.0	...
1561897	  750.4	  647.2	 3616.0	...
1561898	  750.5	  647.1	 3613.0	...
1561899	  750.3	  647.0	 3611.0	...
1561900	  750.2	  647.4	 3609.0	...
1561901	  750.4	  647.7	 3607.0	...
1561902	  750.8	  647.3	 3601.0	...
1561903	  751.1	  646.6	 3596.0	...
1561904	  751.2	  646.1	 3591.0	...
1561905	  751.0	  646.3	 3588.0	...
1561906	  750.8	  646.3	 3587.0	...
1561907	  751.0	  646.1	 3585.0	...
1561908	  751.3	  646.2	 3583.0	...
1561909	  751.6	  646.4	 3581.0	...
1561910	  751.6	  646.8	 3580.0	...
1561911	  751.6	  646.9	 3579.0	...
1561912	  751.5	  646.7	 3577.0	...
1561913	  751.2	  646.4	 3575.0	...
1561914	  751.0	  646.8	 3569.0	...
1561915	  750.8	  647.4	 3564.0	...
1561916	  751.0	  648.0	 3560.0	...
1561917	  751.2	  648.0	 3560.0	...
1561918	  751.0	  648.6	 3559.0	...
1561919	  750.6	  649.1	 3557.0	...
1561920	  750.4	  649.5	 3556.0	...
1561921	  750.7	  650.3	 3553.0	...
1561922	  751.5	  651.2	 3548.0	...
1561923	  752.0	  652.0	 3542.0	...
1561924	  752.5	  651.8	 3539.0	...
1561925	  753.0	  651.7	 3538.0	...
1561926	  753.8	  651.4	 3534.0	...
1561927	  754.5	  651.3	 3530.0	...
1561928	  754.7	  651.3	 3524.0	...
1561929	  754.9	  651.4	 3521.0	...
EFIX R   1557758	1561929	4172	  748.6	  652.3	   3774
SSACC R  1561930
1561930	  755.3	  651.5	 3516.0	...
1561931	  756.4	  651.4	 3511.0	...
1561932	  757.3	  651.2	 3507.0	...
1561933	  758.6	  650.5	 3505.0	...
1561934	  760.1	  644.1	 3514.0	...
1561935	  763.0	  636.8	 3522.0	...
1561936	  765.9	  630.1	 3531.0	...
1561937	  768.1	  630.2	 3527.0	...
1561938	  769.3	  635.4	 3515.0	...
1561939	  769.7	  645.0	 3493.0	...
1561940	  769.5	  659.1	 3462.0	...
1561941	  769.0	  674.0	 3423.0	...
1561942	  769.3	  692.1	 3385.0	...
1561943	  768.6	  712.5	 3338.0	...
1561944	  768.6	  735.1	 3294.0	...
1561945	  768.4	  758.2	 3240.0	...
1561946	  769.8	  782.4	 3183.0	...
1561947	  770.3	  808.0	 3124.0	...
1561948	  771.1	  833.5	 3063.0	...
1561949	  772.3	  858.9	 3002.0	...
1561950	  774.8	  884.5	 2938.0	...
1561951	  779.3	  909.0	 2872.0	...
1561952	  785.1	  931.6	 2809.0	...
1561953	  792.4	  953.4	 2746.0	...
1561954	  798.8	  975.4	 2692.0	...
1561955	  804.0	  999.4	 2632.0	...
1561956	  808.3	 1023.9	 2571.0	...
1561957	  811.8	 1048.4	 2508.0	...
1561958	  814.8	 1074.0	 2442.0	...
1561959	  817.2	 1099.1	 2376.0	...
1561960	  819.1	 1124.1	 2309.0	...
1561961	  821.6	 1147.2	 2245.0	...
1561962	  824.7	 1171.3	 2179.0	...
1561963	  828.7	 1194.6	 2114.0	...
1561964	  832.8	 1218.8	 2053.0	...
1561965	  836.6	 1242.0	 1999.0	...
1561966	  840.6	 1266.2	 1938.0	...
1561967	  844.7	 1288.1	 1878.0	...
1561968	  848.9	 1309.7	 1819.0	...
1561969	  852.6	 1328.9	 1763.0	...
1561970	  856.4	 1349.0	 1715.0	...
1561971	  858.8	 1361.3	 1684.0	...
1561972	  860.2	 1368.2	 1673.0	...
1561973	  860.2	 1368.2	 1673.0	...
SBLINK R 1561974
1561974	   .	   .	    0.0	...
1561975	   .	   .	    0.0	...
1561976	   .	   .	    0.0	...
1561977	   .	   .	    0.0	...
1561978	   .	   .	    0.0	...
1561979	   .	   .	    0.0	...
1561980	   .	   .	    0.0	...
1561981	   .	   .	    0.0	...
1561982	   .	   .	    0.0	...
1561983	   .	   .	    0.0	...
1561984	   .	   .	    0.0	...
1561985	   .	   .	    0.0	...
1561986	   .	   .	    0.0	...
1561987	   .	   .	    0.0	...
1561988	   .	   .	    0.0	...
1561989	   .	   .	    0.0	...
1561990	   .	   .	    0.0	...
1561991	   .	   .	    0.0	...
1561992	   .	   .	    0.0	...
1561993	   .	   .	    0.0	...
1561994	   .	   .	    0.0	...
1561995	   .	   .	    0.0	...
1561996	   .	   .	    0.0	...
1561997	   .	   .	    0.0	...
1561998	   .	   .	    0.0	...
1561999	   .	   .	    0.0	...
1562000	   .	   .	    0.0	...
1562001	   .	   .	    0.0	...
1562002	   .	   .	    0.0	...
1562003	   .	   .	    0.0	...
1562004	   .	   .	    0.0	...
1562005	   .	   .	    0.0	...
1562006	   .	   .	    0.0	...
1562007	   .	   .	    0.0	...
1562008	   .	   .	    0.0	...
1562009	   .	   .	    0.0	...
1562010	   .	   .	    0.0	...
1562011	   .	   .	    0.0	...
1562012	   .	   .	    0.0	...
1562013	   .	   .	    0.0	...
1562014	   .	   .	    0.0	...
1562015	   .	   .	    0.0	...
1562016	   .	   .	    0.0	...
1562017	   .	   .	    0.0	...
EBLINK R 1561974	1562017	44
1562018	  844.4	 1321.6	 1643.0	...
1562019	  844.4	 1321.6	 1643.0	...
1562020	  843.6	 1317.0	 1655.0	...
1562021	  842.2	 1308.4	 1682.0	...
1562022	  840.5	 1295.8	 1722.0	...
1562023	  838.5	 1281.3	 1764.0	...
1562024	  836.3	 1266.7	 1808.0	...
1562025	  833.3	 1251.0	 1847.0	...
1562026	  830.2	 1236.0	 1889.0	...
1562027	  826.9	 1219.7	 1928.0	...
1562028	  824.3	 1203.1	 1971.0	...
1562029	  821.8	 1186.4	 2015.0	...
1562030	  819.7	 1171.4	 2055.0	...
1562031	  817.2	 1157.3	 2092.0	...
1562032	  815.1	 1143.6	 2128.0	...
1562033	  813.2	 1129.1	 2162.0	...
1562034	  811.3	 1114.0	 2196.0	...
1562035	  809.5	 1099.4	 2226.0	...
1562036	  807.7	 1085.2	 2262.0	...
1562037	  804.1	 1071.7	 2302.0	...
1562038	  800.3	 1058.8	 2335.0	...
1562039	  795.4	 1047.7	 2364.0	...
1562040	  792.4	 1036.8	 2388.0	...
1562041	  789.6	 1026.7	 2420.0	...
1562042	  786.6	 1014.6	 2452.0	...
1562043	  783.9	 1003.8	 2485.0	...
1562044	  781.3	  991.5	 2521.0	...
1562045	  779.4	  979.7	 2556.0	...
1562046	  777.3	  965.6	 2592.0	...
1562047	  776.5	  952.1	 2623.0	...
1562048	  776.1	  938.3	 2657.0	...
1562049	  776.1	  926.2	 2693.0	...
1562050	  775.3	  913.3	 2726.0	...
1562051	  774.8	  900.8	 2759.0	...
1562052	  774.0	  887.2	 2791.0	...
1562053	  773.8	  874.1	 2821.0	...
1562054	  773.5	  860.4	 2851.0	...
1562055	  773.6	  847.4	 2877.0	...
1562056	  772.8	  834.3	 2908.0	...
1562057	  773.3	  822.1	 2934.0	...
1562058	  773.4	  809.4	 2964.0	...
1562059	  773.7	  797.0	 2994.0	...
1562060	  773.1	  784.1	 3025.0	...
1562061	  772.6	  771.8	 3054.0	...
1562062	  771.7	  759.4	 3087.0	...
1562063	  771.5	  748.2	 3118.0	...
1562064	  771.2	  736.1	 3143.0	...
1562065	  771.0	  724.5	 3165.0	...
1562066	  770.0	  712.9	 3188.0	...
1562067	  769.4	  703.5	 3212.0	...
1562068	  768.7	  693.7	 3235.0	...
1562069	  767.9	  683.9	 3259.0	...
1562070	  767.8	  672.6	 3287.0	...
1562071	  768.1	  662.9	 3310.0	...
1562072	  768.5	  653.3	 3329.0	...
1562073	  769.2	  643.3	 3346.0	...
1562074	  770.1	  633.1	 3364.0	...
1562075	  771.7	  624.8	 3379.0	...
1562076	  772.4	  616.8	 3395.0	...
1562077	  773.5	  609.8	 3409.0	...
1562078	  774.1	  603.3	 3425.0	...
1562079	  775.4	  597.4	 3439.0	...
1562080	  776.3	  592.7	 3449.0	...
1562081	  776.9	  586.7	 3460.0	...
1562082	  776.4	  581.3	 3472.0	...
1562083	  775.8	  575.8	 3481.0	...
1562084	  775.4	  571.7	 3488.0	...
1562085	  774.5	  568.7	 3489.0	...
1562086	  773.6	  567.0	 3490.0	...
1562087	  771.9	  565.8	 3489.0	...
1562088	  771.1	  566.2	 3485.0	...
1562089	  768.3	  568.3	 3475.0	...
1562090	  766.0	  572.5	 3467.0	...
1562091	  763.7	  577.1	 3458.0	...
1562092	  762.0	  581.7	 3448.0	...
1562093	  760.8	  586.2	 3435.0	...
1562094	  758.9	  595.8	 3419.0	...
1562095	  758.4	  605.9	 3410.0	...
1562096	  756.9	  615.7	 3405.0	...
1562097	  756.1	  621.1	 3405.0	...
1562098	  755.0	  624.1	 3404.0	...
1562099	  754.7	  625.3	 3403.0	...
1562100	  754.0	  625.4	 3403.0	...
1562101	  753.7	  625.7	 3406.0	...
1562102	  752.9	  626.1	 3408.0	...
ESACC R  1561930	1562102	173	  755.3	  651.5	  752.9	  626.1	   0.54	    521
SFIX R   1562103
1562103	  752.4	  626.6	 3410.0	...
1562104	  751.9	  626.6	 3413.0	...
1562105	  751.6	  626.4	 3415.0	...
1562106	  751.2	  626.2	 3417.0	...
1562107	  751.1	  627.0	 3415.0	...
1562108	  751.5	  627.8	 3413.0	...
1562109	  751.8	  628.7	 3411.0	...
1562110	  751.7	  628.7	 3411.0	...
1562111	  751.5	  628.7	 3413.0	...
1562112	  751.4	  628.7	 3415.0	...
1562113	  751.3	  628.8	 3417.0	...
1562114	  751.3	  628.7	 3418.0	...
1562115	  751.4	  628.7	 3418.0	...
1562116	  751.4	  628.7	 3419.0	...
1562117	  751.5	  628.1	 3419.0	...
1562118	  751.4	  627.5	 3418.0	...
1562119	  751.4	  626.8	 3418.0	...
1562120	  751.5	  626.5	 3418.0	...
1562121	  751.5	  626.0	 3419.0	...
1562122	  751.7	  625.9	 3419.0	...
1562123	  751.7	  626.2	 3419.0	...
1562124	  751.6	  625.9	 3419.0	...
1562125	  751.4	  625.3	 3421.0	...
1562126	  751.6	  624.6	 3424.0	...
1562127	  751.8	  624.5	 3427.0	...
1562128	  752.0	  624.8	 3427.0	...
1562129	  751.9	  625.1	 3426.0	...
1562130	  751.9	  625.4	 3425.0	...
1562131	  751.9	  625.3	 3426.0	...
1562132	  752.0	  625.2	 3427.0	...
1562133	  752.1	  625.1	 3429.0	...
1562134	  752.2	  625.3	 3431.0	...
1562135	  752.3	  625.5	 3433.0	...
1562136	  751.9	  625.5	 3435.0	...
1562137	  751.4	  625.1	 3435.0	...
[truncated: 4,285,091 more chars]
